# Supplementary material for: Genetic dissection of main and epistatic effects of QTL based on augmented triple test cross design
Source: PLoS One. 2017 Dec 14;12(12):e0189054. doi: 10.1371/journal.pone.0189054 (PMC5730204; doi:10.1371/journal.pone.0189054)
Supplement: S6 Supporting Information — (ZIP) [file pone.0189054.s006.zip › z1_1600_0.5_5.csv]

196.64	196.5	194.21	195.95	192.07	196.16	195.93	195.66	194.07	195.2	190.85	196.27	194.18	194.83	198.82	194.1	197.42	193.05	199.46	195.89	194.2	195.82	195.53	192.28	196.49	192	198.21	193.21	193.26	194.93	193.61	194.81	198.07	195.9	196.74	197.34	197.55	194.13	192.74	196.67	199.04	194.54	193.78	198.24	193.67	194.85	194.26	195.72	193.08	196.71
208.72	207.38	206.94	208.51	208.53	209.91	207.93	209.01	205.96	205.77	202.93	207.71	208.12	204.24	207.45	204.32	208.81	207.97	206.15	205.45	207.14	204.01	205.22	208.14	207	210.68	210.14	210.79	208.04	207.34	207.07	210.89	208.71	208.25	206.52	207.43	207.98	210.38	205	206.97	208.45	207.94	204	209	208.08	206.75	206.69	206.99	209.54	206.83
208.5	207.85	210.75	211.25	210.3	208.95	208.28	210.49	208.91	205.44	209.83	209.81	209.23	211.08	207.17	209.7	210.95	208.56	209.97	209.58	210.99	208.69	209.81	207.79	207.13	209.17	209.23	209.33	207.96	209.18	209.46	212.83	210.26	210.28	208.23	210.82	214.27	208.78	211.15	209.02	207.53	208.5	209.24	211.5	211.09	207.65	208.26	209.44	210	208.53
200	197.03	198.8	198.2	203.78	200.1	196.04	203.06	199.02	200.49	200.44	199.3	198.72	201.3	200.06	198.97	201.86	203.15	197.17	199.47	198.98	199.75	199.16	203.08	200.01	200.39	202.02	198.78	198.94	197.59	198.05	199.88	200.56	203.44	200.99	202.27	198.37	202.95	201.56	202.51	200.04	200.21	201.45	198.79	197.39	200.22	199.45	199.99	202.02	202
202.84	206.15	201.24	206.39	203.79	202.78	202.32	203.17	204.65	206.57	200.16	203.84	204.48	201.37	202.76	204.57	202.39	202.65	205.17	204.16	204.41	203.94	204.04	200.43	204.58	201.51	203.39	199	202.91	203.55	199.5	204.43	203.55	205.77	203.32	200.64	201.93	206.19	204.82	201.57	205.65	205.34	204.16	199.04	201.75	201.41	202.38	202.97	201.96	201.21
198.07	200.12	198.25	199.31	200.46	197.46	198.36	199.03	197.9	200.82	197.21	195.92	201.43	198.4	201.82	199.49	200.68	199.68	199.19	199.24	202.47	198.11	200.1	201.86	195.16	198.28	203.01	199.37	201.5	199.09	199.48	201.34	198.15	198.4	203.55	200.8	198.5	200.16	200.03	198.53	196.96	197.96	199.68	201.17	198.47	196.55	200	200.64	201.7	199.76
204.95	212.5	213.34	209.68	209.91	209.64	211.39	209.72	210.41	210.7	206.71	211.1	213.2	211.17	212.46	208.96	210.65	210.07	209.93	210.79	208.96	208.59	210.6	209.3	208.9	208.85	209.58	206.86	209.14	207.1	212.51	211.62	209.99	210.87	207.71	208.66	210.6	207.66	205.53	209.58	209.35	207.02	210.05	211.08	211.52	212.87	209.45	211.22	206.56	208.74
206.53	208.59	208.66	210.26	206.79	209.36	207.21	208.17	208.14	207.13	210.6	206.58	205.57	209.74	211.29	209.49	210.78	208.06	209.6	208.72	207.8	206.65	208.12	207.06	209.98	207.71	207.34	208.66	207.79	211.01	204.53	209.35	207.18	205.56	208.57	210.14	206.86	210.75	207.29	209.45	206.46	210.89	207.99	209.57	209.08	208.75	211.3	205.64	208.52	209.22
211.22	213.02	211.59	209.06	208.42	214.52	209.11	211.34	213.61	214.18	212.17	212.24	210.55	211.44	212.56	214.68	210.18	213.25	210.42	212.77	211.8	212.15	213.61	214.28	210.13	209.97	211.5	210.48	213.14	210.97	213.91	211.6	210.07	214.04	214.62	214.97	213.03	210.13	211.42	212.83	213.01	212.06	211.65	210.54	213.78	212.77	213.53	212.85	212.32	211.2
210.77	210.04	209.47	209.27	210.32	208.47	212.42	213.11	212.47	209.86	206.46	206.44	212.15	207.36	212.86	210.2	212.17	209.38	207.8	210.32	213.06	208.96	210.87	210.04	210.68	209.17	210.89	208.15	208.73	207.73	210.76	211.52	206.05	210.81	203.82	208.26	210.25	212.78	207.6	209.27	211.31	212.83	210.34	208.86	213.21	209.32	209.04	209.42	210.89	211.76
208.8	210.75	205.33	209.7	208.89	207.19	210.34	207.07	208.01	210.94	203.15	210.1	207.89	211.31	205.87	205.54	207.89	209.04	211.97	209.96	208.11	208.74	209.27	209.81	207.58	208.93	208.37	211.15	211.27	209.58	207.75	207.09	210.31	208.58	205.02	207.33	208.86	207.87	206.66	210.62	207.41	209.37	203.63	211.1	207.11	204.58	209.64	209.94	209.59	207.18
203.39	199.81	207.37	202.76	202.22	204.07	203.58	202.44	207.25	206.86	207.8	200.53	202.17	201.12	203.21	203.71	204.67	204.54	205.85	205.65	204.32	203.56	205.82	201.57	204.82	203.54	205.42	204.98	203.42	201.89	205.14	204.43	203.48	206.77	204.6	206.87	200.09	201.88	202.46	203.98	204.13	202.91	204.44	202.01	201.81	205.04	201.54	204.38	202.59	203.38
201.02	200.42	201.33	202.99	198.66	201.75	201.68	200.05	200.62	203.23	202.09	200.69	199.11	199.41	198.37	199.79	200.32	198.32	203.25	198.11	198.38	202.89	201.67	200.95	196.49	199.08	201.95	198.56	198.07	200.95	200.69	199.82	200.08	199.9	200.45	200.13	198.21	199.98	197.41	198.61	198.83	201.68	200.76	201.9	199	197.85	198.86	200.77	200.71	198.19
201.5	200.17	201.41	203.3	202.22	201.17	199.64	196.6	199.83	199.55	198.76	199.14	202.19	198.38	202.67	199.13	201.67	200.95	200.1	201.49	199.86	200.99	198.85	201.42	202.07	199.48	200.2	198.94	200.24	198.05	199.02	203.62	201	197.24	199.89	204.05	198.69	200.25	200.14	200.61	201.16	198.67	198.14	196.36	203.2	198.58	200	197.98	200.18	202.48
211.55	211.13	207.86	209.32	208.63	209.46	205.66	208.7	207.83	209.2	208.37	211.92	207.57	205.77	208.95	209.91	210.94	207.2	209.13	208.37	207.85	208.94	204.61	207.81	206.6	206.06	211.05	211.35	208.02	210.83	208.4	206.63	207.81	210.01	209.39	209.58	210.47	212.74	206.95	209.1	210.14	208.59	208.85	207.73	207.83	206.97	206.63	209.08	209.48	209.36
206.38	205.14	208.64	204.19	205.13	208.22	203.68	207.14	205.72	207.7	204.84	205.35	203.63	207.28	201.6	208.18	205.96	203.88	206.59	207.12	204.35	207.15	208.61	206.65	211.07	203.99	210.21	206.8	206.21	204.5	205.25	205.31	203.67	207.36	205.96	206.38	209.15	205.25	208.18	207	205.43	206.78	208.48	203.77	206.18	208.17	206.37	208.03	209.17	203.86
209.69	209.43	209.93	209.53	210.4	211.04	210.12	206.82	211.35	205.92	209.64	208.37	206.86	209.03	209.19	208.38	209.15	210.58	207.46	208.13	211.32	209.23	208.3	206.56	209.09	209.96	208.23	208.09	206.06	210.91	207.31	209.7	209.11	211.41	211.11	210.92	205.26	209.24	206.95	212.21	210.36	209.79	209.9	209.94	212.8	209.14	209.15	211.41	205.72	207.59
217.54	214.82	220.27	216.94	216.62	218.06	218.33	217.86	213.6	219.3	215.42	217.53	215.07	214.67	218.58	219.76	218.08	217.04	216.14	217.77	218.01	215.11	219.38	216.48	215.55	217.62	218.21	218.98	218.85	216.99	218.79	219.18	216.47	219.76	219.72	215.87	218.78	217	218.1	216.61	215.56	218.5	218.66	216.7	217.28	215.23	218.23	218.12	214.41	216.71
203.86	204.43	205.47	203.43	206.94	204.61	203.64	204.58	199.74	204.41	206.64	203.34	205.69	206.25	202.45	204.49	202.24	201.79	204.52	203.36	200.28	202.55	203.72	205.02	201.73	204.29	201.86	204.42	203.38	203.08	203.06	204.29	204.6	203.48	204.66	201.59	206.38	202.51	203.1	204.32	202.79	204.76	203.19	205.5	204.12	204.64	205.16	206.26	206.86	200.89
213.67	215.08	211.76	209.66	211.43	213.86	214.21	210.45	212.58	211.5	207.35	212.27	210.08	209.72	211.35	214.79	213.15	211.24	211.86	209	211	210.86	210.86	210.86	213.2	211.33	210.99	210.46	214.04	211.02	212.18	211.37	209.7	213.74	210.86	207.71	209.99	213.12	212.4	208.62	214.5	209.64	209.43	215.88	213.7	211.88	212.63	214.41	211.67	205.92
213.15	214.8	212	211.31	213.04	211.19	215.15	213.95	210.33	213.82	212.29	209.17	212.38	212.65	215.8	210.54	211.79	213.02	214.86	210.96	211.14	210.97	211.36	210.44	207.29	213.32	210.79	212.8	213.32	213.39	212.99	210.76	211.54	213.48	211.3	211.83	210.61	211.89	209.34	212.31	213.25	208.45	213.73	210.97	211.56	213.73	207.46	210.35	211.07	210.93
210.22	211.4	207.06	209.03	208.68	211.5	207.59	207.64	204.1	208.97	208.83	208.35	207.35	210.4	210.61	210.48	208.66	208.41	210.59	210.91	211	208.75	207.98	207.08	207.08	207.08	212.72	207.84	208.66	207.07	208.02	209.08	209.79	205.88	208.34	210.16	206.78	208.49	209.18	212.95	209.03	207.64	209.26	211.46	211.21	211.18	209.55	209.64	208.99	210.4
206.83	209.17	207.31	208.64	211.3	210.73	209.74	209.2	208.38	208.7	210.44	209.3	208.15	211.95	209.04	208.6	210.49	206.53	209.82	210.31	207.07	211.19	208.5	208.82	208.7	208.62	207.92	208.51	208.21	207.4	212.3	210.91	209.81	205.25	207.69	207.77	212.39	210.03	211.34	207.84	210.78	209.24	207.38	211.95	205.67	213.01	210.77	209.48	211.22	209.81
212.62	211.56	214.69	211.55	214.48	211.1	213	212.8	210.82	211.04	213.67	210.57	209.23	212.39	215.05	209.62	207.24	209.35	212.28	209.51	211.95	212.99	212.91	211.95	213.28	214.98	211.62	212.83	211.83	214.87	211.58	210.71	212.72	213.27	213.95	211.01	212.04	208.74	210.94	212.79	213.3	212.04	212.02	213.84	209.95	212.37	214.04	208.45	214.9	208.47
200.14	198.84	196.92	196.54	198.49	198.91	200.34	197.71	196.27	198.05	200.72	194.66	194.03	197.63	198.58	196.65	193.84	198.12	198.11	195.25	200.67	197.99	196.37	197.68	198.52	198.26	197.57	197.19	197.6	199.86	196.15	200.81	197.58	197.03	198.51	200.07	195.61	195.65	196.6	197.53	195.09	196.96	199.19	197.78	197.13	200.07	200.67	196.85	198.59	196.93
211.9	208.87	205.73	210.09	209.67	208.61	209.46	209.72	209.04	208.42	210.88	206.34	207.88	207.1	204.27	208.28	206.51	207.64	209.83	207.72	207.97	205.3	204.72	204.41	206.41	209.34	209.92	206.52	208.09	210.69	209.39	207	204.72	208.06	210.05	209.6	209.87	207.83	208.99	203.72	209.07	207.65	208.04	208.34	204.36	207.49	207.67	208.89	210.5	206.33
208.2	208.75	208.24	210.48	211.73	211.89	208.56	208.82	209.37	209.48	208.12	207.97	210.57	209.17	208.97	208.59	206.94	206.45	209.21	206.92	205.79	210.22	205.76	210.53	206.2	206.01	210.21	207.92	210.65	206.48	209.69	209.59	208.33	206.9	206.46	207.57	206.93	207	210.14	207.42	208.4	204.81	206.28	207.66	211.15	208.65	209.36	209.4	209.76	209.38
205.62	204	203.46	203.18	200.39	202.46	203.43	202.66	202.03	205.87	202.69	201.4	203.28	203.47	205.78	200.71	201.56	202.04	204.73	205.88	201.64	206.76	202.22	201.58	202.82	204.35	201.82	200.76	205.03	205.55	202.54	204.55	203.67	204.44	205.87	203.21	206.53	198.62	201.4	208.71	204.1	204.96	206.13	201.47	202.27	203.47	203.1	203.81	203.47	203.32
214.05	211.35	213.27	211.91	213.87	213.92	217.05	213.11	213.82	214.83	211.67	215.3	214.67	213.67	215.09	213.39	213.06	214.8	212.68	213.2	214.56	213.4	209.76	215.69	211.71	212.36	215.35	217.01	213.1	217.97	213.31	211.68	213.69	211.82	217.07	214.03	211.44	213.64	213.91	215.08	214.24	213.34	215.4	214.73	214.05	217.18	215.02	213.33	214.31	212.9
203.87	203.81	205.18	203.33	202.71	204.31	204.04	201.15	204.05	201.06	201.76	202.68	204.33	199.4	203.55	201.6	202.38	203.25	204	199.72	202.31	200.6	200.11	204.74	199.41	202.71	201.86	203.94	200.75	203.19	201.45	203.98	201.12	204.2	204.36	202.17	203.94	202.5	206.39	199.29	202.6	200.14	203.54	203.37	199.85	205.74	199.89	202.39	206.17	204.48
201.7	200.33	203.1	199.52	198.58	201.96	204.38	202.58	202.12	200.99	200.51	201.54	202.31	199.35	201.06	201.44	200.68	199.26	199.51	202.28	199.54	199.71	202.83	204.85	201.96	203.45	203.16	201.02	201.64	204.76	200.36	200.31	198.67	201.91	197.8	203.29	200.61	196.59	201.16	200.9	201.33	201.42	199.78	201.57	201.06	200.56	203.27	202.05	200.63	203.11
210.89	213.12	214.15	210.79	211.83	211.86	212.36	211.66	211.94	210.04	213.35	211.62	211.41	209.84	207.81	213.16	210.85	214.58	212.45	214.09	208.21	211.26	212.18	213.53	213.34	211.57	212.9	212.08	213.21	212.34	211.29	210.32	209.72	213.81	210.36	213.85	215.35	210.51	211.11	209.38	212.47	215.82	213.46	216.68	218.75	213.72	212.61	211.31	211.17	212.21
208.55	206.05	207.04	205.97	208.27	209.45	206.16	208.89	212.14	210.46	206.26	207.44	208.74	207.92	206.78	208.4	207.91	206.1	207.82	203.79	207.1	203.63	206.22	210.69	206.22	209.03	208.42	208.21	209.81	206.97	209.43	207.23	207.95	208.31	209.81	209.11	207.89	209.58	209.95	203.13	209.54	208.6	211.22	205.1	210.45	208.3	209.18	209.24	204.16	207.51
199.01	200.46	199.78	200.35	202.72	198.36	202.48	202	198.17	200.42	199.89	198	196.95	197.93	199.24	199.59	198.02	197.66	200.03	197.29	199.98	198.88	199.86	201.33	196.69	203.18	199.59	198.99	201.72	199.63	202.2	198.52	198.66	198.36	200.92	198.73	198.74	198.82	199.21	198.45	197.66	198.53	197.4	200.59	195.98	201.26	200.25	199.57	199.23	200.46
202.41	202.8	200.95	203.87	201.43	199.68	204.57	201.97	202.97	202.56	203.89	199.14	203.01	203.67	201.02	202.84	198.86	200.59	202.09	203.87	205.48	199.02	204.48	202.12	202.93	203.37	204.26	204.12	202.68	202.82	202.59	205.49	203.99	202.92	203.85	200.51	204.98	201.24	201.82	200.76	202.08	207.42	205.43	199.18	201.9	202.92	204.72	202.02	201.24	200.48
206.84	211.47	212.94	208.06	210.93	211.26	209.59	210.51	207.45	211.33	210.66	209.48	210.24	208.98	212.2	210.23	208.05	210.96	210.38	209.6	208.04	206.63	209.45	206.83	211.43	209.96	211.16	210.49	210.14	210.12	211.43	208.52	209.48	208.79	206.92	211.64	211.43	210.89	209.41	211.51	208.25	207.79	209.08	210.26	212.14	207.7	209.46	208.04	209.1	211.14
215.04	212.02	215	212.63	211.79	210.32	212.65	210.32	209.75	211.44	212.11	212.4	211.4	213.6	208.47	212	213.09	209.49	207.71	212.43	209.22	214.21	214.06	209.75	212.59	210.22	212.65	214.01	215.95	210.72	212.14	212	211.36	213.41	211.82	208.29	210.97	210.74	211.89	210.04	209.14	207.61	210.93	212.84	210.32	210.92	210.97	208.07	207.91	211.65
206.92	206.64	205.78	208.04	209.44	208.62	207.43	207.35	207.41	208.63	202.71	205.82	208.11	207.83	208.65	208.02	206.22	210.71	206.79	208.6	203.89	206.59	204.39	206.54	209.41	209.88	202.65	209.27	208.32	207.79	209.26	206.24	206.42	207.03	208.28	209.05	208.32	205.98	208.27	204.95	208.57	205.6	205.98	207.73	205.3	206.84	209.45	206.91	211.1	205.76
199.69	201.19	198.76	199.92	201.31	199.16	198.64	202.55	202.12	201.49	200.56	199.44	198.26	200.39	201.53	202.2	200.95	199.71	199.25	202.15	199.78	199.28	201.44	200.93	201.26	201.14	197.55	198.43	197.77	199.67	198.65	203.07	199.46	200.61	200.51	200.81	201.98	201.62	202.61	199.51	201.58	200.77	202.83	200.34	199.92	200.68	200.3	198.65	202.58	203.14
214.54	214.08	215.23	214.96	214.46	212.48	214.89	213.9	216.6	213.96	212.76	215.09	216.51	213.39	213.14	214.7	212.72	211.74	210.96	214.26	213.72	214.89	209.43	215.12	212.39	211.99	215.97	214.11	217.46	213.56	214.2	213.7	214.07	213.32	213.81	212.39	210.63	212.9	213.41	215.74	214.15	214.38	215.49	212.29	212.59	211.32	211.47	216.72	213.16	212.69
201.71	197.72	200.15	197.82	202.11	197.33	197.7	199.06	200.29	197.1	201.42	200.96	198.74	199.53	201.07	198.57	198.72	201.27	200.86	202.4	200.92	202.58	199.04	200.32	197.45	199.62	198.08	199.97	203.06	197.21	200.7	199.31	199.97	200.47	199.52	200.13	198.83	201.12	201.3	201.13	199.61	200.3	199.37	197.69	199.65	198.52	199.52	200.3	200.15	202.61
217.28	216.85	217.2	216.01	219.06	218.1	220.21	215.82	216.49	217.41	218.36	217.06	211.38	215.61	217.83	216.52	221.47	219.73	216.86	218.37	216.12	219.34	219.55	220.99	215.9	220.2	217.26	215.9	220.95	218.3	219.24	218.39	221.53	214.01	215.92	219.88	220.95	214.7	218.52	217.32	219.12	217.27	220.87	219.21	217.02	218.25	219.29	216.84	218.66	217.07
198.7	196.32	200.79	202.55	199.62	198.41	198.12	197.72	200.02	199.69	196.63	199.56	198.47	197.64	202.11	198.18	195.52	198.16	196.7	199.94	199.72	198.37	200.24	196.47	197.15	201.81	198.94	197.78	198.43	199.12	198.94	198.5	197.39	196.22	200.26	194.53	199.18	199.13	196.49	198.94	197.58	197.66	199.58	198.33	197.26	197.63	199.94	197.79	193.14	199.86
205.25	209.1	213.16	208.27	209.69	210.35	206.33	208.84	207.27	208.34	205.71	209.85	208.5	206.04	208.22	208.19	207.36	210.89	208.02	209.61	206.94	209.28	207.03	209.09	210.06	208.15	210.17	210.82	210.44	208.47	207.32	210.44	209.43	209.67	208.78	207.21	209.64	210.27	210.37	208.95	211.41	210.05	209.83	208.41	205.24	207.85	210.15	208.37	206.46	208.3
206.2	208.04	203.27	204.27	206.15	204.23	207.1	202.92	206.51	200.57	207.87	206.48	207.08	207.31	204.48	208.93	206.43	207.83	201.71	203.07	203.08	207.55	205.6	202.45	206.59	203.67	203.05	204.15	207.4	206.23	203.56	206.18	203.54	207.83	206.44	207.04	207.07	204.48	209.65	204.78	204.06	203.95	203.5	203.99	204.91	205.8	201.38	208.26	203.45	206.2
208.3	207.2	205.45	203.54	204.14	205.44	203.84	206.97	204.67	207.1	206.81	206.49	204.15	207.11	206.65	208.03	208.58	205.21	206.01	207.12	207.12	208.14	206.4	208.11	204.41	204.72	208.63	206.16	206.4	203.69	209.23	206.34	206.71	207.93	207.56	208.89	202.09	206.72	208.46	207.8	208.03	209.02	204.08	206.08	205.12	207.47	207.08	205.04	208.3	206.89
196.76	198.17	198.92	199.41	197.85	198.84	198.97	198.34	196.88	196.32	200.18	196.76	198.34	196.11	199.98	197.56	197.25	198.41	195.81	196.9	198.81	200.24	200.23	195.36	199.38	197.87	197.89	195.76	198.14	195.58	200.05	199.58	198.61	200.54	197.16	198.86	200.08	198.36	197.46	197.04	197.27	201.36	196.45	196.92	197.97	197.73	199.82	195.96	197.11	200.79
206.3	208.87	205.88	205.14	211.14	208.46	205.58	207.84	207.22	206.98	207.56	207.58	209.59	207.99	208.58	207.77	208.03	207.66	207.96	207.82	208.88	207.32	207.92	204.84	210.17	207.56	212.28	203.18	209	209.66	206.97	207.39	209.92	205.02	207.85	208.56	210.07	205.48	208.44	206.06	207.99	206.73	208.42	208.06	206.63	206.78	205.76	207.95	209.29	207.73
207.02	210.75	209.49	208.06	206.79	209.03	206.68	208.34	208.26	210.58	207.13	205.19	209.74	205.39	208.06	207.84	206.15	207.83	206.11	209.88	206.51	204.78	207.92	206.08	208.26	208.73	206.89	208.55	208.34	211.53	208.23	206.69	207.55	207.09	205.37	210.93	206.38	206.51	208.58	206.2	207.15	209.02	208.37	207.11	205.95	205.24	206.58	206.05	208.42	209.19
209.25	205.45	210.92	208.54	208.28	208.09	207.11	210.15	209.4	208.97	209.35	210.8	209.72	208.85	210.52	206.57	209.62	208.88	206.47	209.57	208.91	207.31	206.72	208.69	207.38	206.61	208.55	212.48	206.7	208.07	209.55	209.87	211.01	209.71	207.15	207.33	207.89	207.48	205.77	210.63	209.22	210.58	209.28	213.23	212.29	208.99	205.29	207.31	208.25	208.67
212.89	212.86	214.4	209.92	212.76	208.77	208.65	210.59	213.03	212.88	210.05	211.92	210.15	213.43	211.31	210.68	209.59	211.09	213.53	214.02	211.18	209.24	211.4	212.79	211.11	211.48	211.03	214.92	213.23	209.55	214.43	210.43	208.61	212.91	213.51	210.26	214.45	211.89	211.72	211.45	211.14	210.63	212.99	209.07	211.07	211.01	209.84	209.38	212.12	211.99
210.02	211.21	208.05	208.76	210.32	209.55	211.66	209.42	209.75	209.59	205.85	207.82	209.5	207.43	210.32	210.31	208.85	208.93	209.2	208.96	210.07	210.6	210.78	208.84	211.76	207.07	208.59	209.95	209.09	204.66	209.6	207.38	208.96	206.52	209.01	208.14	208.38	211.59	207.2	208.83	211.51	210.28	208.94	207.94	210.44	211.6	208.83	208.98	209.49	210.92
211.89	211.32	213.98	208.31	212.19	214.33	210.37	210.9	210.79	210.48	212.28	212.52	213.21	209.56	210.22	208.48	211.69	213.43	210.8	212.21	212.73	207.22	208.68	210.65	209.1	212.22	215.37	210.37	213.91	211.4	208.99	214.18	210.02	210.73	215.03	210.96	211.23	212.23	215.4	210.42	210.96	212.66	213.12	212.51	210.74	210.34	210.62	212.15	210.56	208.48
209.63	206.28	209.78	205.84	208.35	208.51	208.52	207.85	207.8	210.7	209.16	209.72	207.88	208.42	207.47	208.39	207.87	207.96	206.97	206.59	207.9	207.8	206.6	204.65	208.73	207.94	210.85	208.71	210.95	206.13	207.53	207.43	205.82	208.8	208.97	207.85	210.25	207.28	208.74	210.87	206.89	205.5	206.15	205.49	208.41	208.69	210.73	207.42	209.22	205.62
219.97	217.77	220	216.53	218.76	220.59	218.85	219.28	220.75	217.79	217.73	215.4	216.78	217.6	217.85	213.82	217.24	218.39	214.93	219.36	217.83	216.34	214.93	217.96	215.13	218.6	217.88	217.56	218.17	219.74	218.18	220.38	215.08	216.74	219.11	217.67	216.16	216.3	222.02	219.32	219.13	216.55	215.41	216.16	216.57	219.75	218.27	212.96	219.64	218.18
210.21	209	207.42	212.14	209.67	210.31	208.56	207.75	210.57	207.4	209.14	208.43	211.92	212.82	210.76	210.25	207.45	209.16	209.77	207.96	210.31	207.29	210.11	211.57	213.17	208.38	207.36	210.41	212.17	209.22	209.26	208.96	210.01	207.96	210.95	205.28	212.15	207.11	209.14	207.87	207.75	213.07	210.05	211.78	210.02	208.13	209.47	207.76	211.17	209.58
213.16	212.67	212.24	215.42	211.72	213.58	212.31	211.77	210.96	215.97	212.2	214.99	215.96	214.36	212	210.67	215.05	214.93	211.9	212.04	212.11	213.17	211.66	212.69	214.86	212.81	213.69	213.57	210.15	210.78	211.52	214.9	214.12	212.51	215.69	210.8	213	213.11	215.68	213.94	212.83	213.67	212.23	212.06	211.6	209.12	214.55	210.69	214.57	214.17
208.11	208.4	210.2	209.7	209.94	208.9	209.58	207.56	211.4	207.77	207.57	207.78	209.72	208.25	204.43	209.06	206.67	208.29	211.64	212.59	209.61	210.66	208.56	210.53	210.96	209.56	213.14	207.33	208.47	212.34	206.87	210.37	208.98	209.1	209.39	210.62	207.84	211.68	207.68	212.57	208.06	210.52	208.35	209.74	207	209.94	212.39	208.1	209.08	208.96
201.12	200.8	200.49	197.25	197.76	198.21	199.62	202	198.46	198.49	200.12	196.27	200.98	199.41	202.34	198.96	198.9	202.28	197.5	200.86	198.51	199.87	199.01	202.48	198.4	199.9	201.55	198.05	197.79	199.74	198.64	199.13	202.51	201.85	199.59	196.8	199.72	202.76	196.54	200.14	195.72	198.18	202.88	201.13	200.61	198.58	198.5	198.8	200.22	198.47
204.16	203.81	200.31	204.3	203.99	206.12	204.13	203.76	203.1	203.78	201.4	202.57	206.22	202.84	205.51	204.92	204.51	201.39	204.54	203.17	204.61	203.61	203.08	206.6	201.29	203.68	205.04	205.31	204.85	203.8	201.94	207.32	203.09	203.79	203.29	200.62	204.55	206.18	204.15	202.18	203.02	201.88	202.3	206.34	206.13	203.72	201.91	202.64	203.27	203.67
199.13	200.53	202.91	202.06	202.27	205.6	200.27	204.44	201.72	202.07	201.08	198.75	197.99	200.88	200.72	203.6	201.69	202.49	201.28	201.42	199.97	199.61	201.63	198.49	200.65	199.58	198.53	197.69	202.14	204.9	200.72	200.17	202.64	202.02	199.14	202.56	202.74	203.65	199.37	203.12	202.04	199.15	201.64	202.04	202.55	200.55	200.85	201.01	204.03	200.11
216.86	216.32	217.03	217.13	216.88	217.3	216.31	218.65	217.63	219.8	214.58	218.72	213.76	215.59	216.35	214.76	214.95	218.58	215.41	216.31	217.04	213.8	218.15	217.13	216.97	216.11	215.83	215.51	218.41	213.97	218.73	216.95	216.68	217.13	216.34	216.22	217.25	215.73	215.94	218.8	214.23	219.06	214.44	219.78	213.81	219.06	214.19	219.66	213.88	218.95
207.29	204	202.26	203.46	202.11	202.2	204	201.65	203.09	206.86	203.34	199.53	204.59	201.1	200.22	204.69	202.71	204.1	203.96	204	203.99	206.61	202.63	206.62	201.17	203.83	207.39	201.58	206.18	206.8	206.08	203.07	204.56	204.52	205.47	205.93	203.55	205.61	205.85	202.86	205.82	203.56	202.57	202.81	200.49	203.12	202.71	206.22	207.89	202.25
199.7	198.07	199.3	198.01	195.9	197.52	199.8	197.93	199.2	201.21	201.16	196.38	199.01	199.22	199.02	200.24	199.14	196.97	199.44	199.79	201.99	194.66	197.6	198.6	198.44	199.59	197.59	200.49	199.21	198.92	200	199.3	200.2	200.72	196.15	200.11	199.29	198.25	199.83	198.13	197.82	198.34	199.44	200.02	199.76	201.47	202.8	199.8	197.69	196.64
206.45	204.05	203.29	202.55	203.96	205.59	204.21	206.78	204.61	200.51	203.58	200.58	204.99	201.36	202.99	206.27	204.7	205.5	202.58	201.6	201.87	203.52	203.78	204.47	201.09	203.38	205.37	205.77	204.24	202.37	204.49	205.31	206.53	205.5	203.71	203.5	203.78	203.88	204.85	204.09	204.8	202.62	203.04	206.71	203.7	204.67	203.18	206.04	198.4	201.42
207.28	207.41	207.25	206.67	210.66	209.12	205.83	208.45	207.07	207.74	205.77	206.33	210.38	207.85	207.35	206.81	209.5	207.98	209.44	207.98	209.23	206.78	206.97	208.11	205.96	206.59	208.23	207.89	205.42	207.62	210.03	207.97	212.19	209.96	209.26	209.58	208.07	206.25	206.58	209.4	206.38	207.83	208.08	205.58	207.29	208.16	204.92	207.19	210.61	208.88
207.27	206.58	208.84	206.88	206.19	205.07	206.28	209.23	208.55	208.32	205.41	209.07	207.81	210.48	206.49	206.58	206.69	210.51	205.63	209.57	207.01	207.57	206.95	206.69	208.26	211.87	208.23	208.96	209.01	208.76	209.91	206.93	203.35	203.36	206.95	206.92	206.12	205.95	206.96	206.21	206.27	208.73	206.38	211.44	208.44	207.35	208.89	206.44	210.16	207.14
206.42	207.08	207.77	208.61	205.44	209.78	209.35	209.06	208.81	208.1	207.35	211.74	209.27	210.6	210.42	211.07	210.68	209.34	209.26	207.47	208.89	207.07	208.71	206.86	207.71	207.88	209.77	205.02	205.21	207.39	207.13	208.33	206.36	211.58	206.86	209.96	209.87	208.63	211.31	207.49	206.69	207.54	210.45	206.7	205.94	209.33	208.01	206.53	207.52	206.63
213.69	210.12	210.77	209.57	212.55	209.67	211.42	208.78	208.97	209.92	209.92	212.29	209.15	208.2	212.5	207.83	209.67	210.65	214.35	213.05	210.27	214.06	210.31	210.16	212.4	212.3	213.59	211.44	213.23	211.96	211.42	212.38	212.78	211.19	209.33	210.21	211.55	211.08	211.9	210.24	212.17	210.78	214.74	209.79	208.53	211.61	210.94	211.8	211.16	211.86
202.5	202.88	206.17	201.49	204.19	207.25	201.38	206.59	203.55	200.97	202.61	203.91	202.11	201.58	202.6	201.72	205.96	201.52	201.21	206.99	202.49	203.52	203.56	203.22	202.77	200.36	202.17	204.11	202.07	201.04	203.06	201.9	200.97	202.02	202.46	202.71	204.77	201.51	202.18	201.21	203.96	201.4	202.82	201.16	203.75	203.3	204.1	205.19	202.46	203.61
200.11	201.33	197.93	199.47	200.16	202.61	199.87	195.74	201.27	199.27	198.98	202.56	198.29	202.24	201.73	201.04	199.8	200.09	200.41	199.35	197.85	199.49	202.22	200.1	199.54	201.62	199.91	201.65	200.67	198.03	200.52	202.37	198.57	197.2	201.53	201.15	199.01	201.62	201.56	200.71	201.84	198.82	200.15	199.73	200.77	200.17	202.34	200.61	203.04	202.16
218.66	218.99	218.38	215.27	217.81	218.27	216.92	218.29	216.29	218.77	213.66	216.56	219.38	217.72	219.22	214.7	216.8	216.66	216.95	216.89	215.8	217.74	215.64	217.02	218.9	218.31	217.39	216.16	214.54	215.69	216.6	215.83	218.67	215.52	218.65	215.58	219.06	214.47	215.96	217.12	215.4	216.46	217.49	213.43	213.48	217.23	214.73	216.91	217.26	217.15
200.12	197.25	197.32	197.47	202.96	198.17	200.51	199.61	200.45	199.27	200.16	198.95	200.55	202.05	201.88	200	199.53	197.9	202.73	199.28	200.57	198.6	197.73	199.62	202.01	201.14	199.59	202.39	199.03	199.09	199.74	199.73	199.01	199.49	201.62	203.17	199.41	201.54	199.14	203.68	198.72	200.56	199.92	200.79	200.09	200	200.58	200.96	196.96	202.27
199.58	199.76	198.94	200.07	199.81	198.96	200.91	199.69	200.19	200.07	196.02	200.33	198.5	201.02	199.21	201.29	199.46	199.81	200.48	202.39	201.74	199.32	198.6	199.99	202.69	195.75	201.22	203.59	200.64	199.93	201.78	203.1	200	200.88	200.59	202.28	204.07	200.21	203.34	197.96	199.69	200.96	202.19	199.79	200.7	199.61	198.31	201.57	198.8	200.43
209.37	207.94	208.72	211.17	211.13	209.81	209.59	207.56	209.12	211.36	208.36	213.3	209.53	210.3	208.43	208.67	211.32	208.82	207.34	210.33	209.58	207.19	209.45	209.72	209.64	212.59	210.84	210.64	210.04	209.13	210.09	210.19	207.57	209.6	207.93	209.76	210.7	210.56	210.06	208.19	208.14	209.21	209.54	212.7	208.81	207.76	212.95	213.16	204.71	211.54
205.31	208.47	202.73	205.76	206.26	208.06	203.14	207.47	205.41	204.39	205.11	205.38	203.76	202.23	203.99	206.19	203.45	205.89	207.24	204.12	204.85	206.49	206.82	205.99	204.89	204.32	208.03	206.9	206.24	204.35	204.99	206.44	202.49	202.75	205.06	205.53	204.09	201.03	207.67	206.3	207.34	202.48	205.49	205.07	205.56	206.17	205.45	207.75	201.2	209.09
209.92	209.44	211.63	210.21	212.74	208.67	211.47	211.11	211.26	213.25	214.24	214.31	211.22	214.34	212.68	211.18	209.49	209.74	214.02	210.54	210.89	211.33	213.7	210.86	208.44	213.83	210.66	214.02	210.35	213.21	215.31	212.33	209.9	209.34	209.87	214.81	214.41	211.74	211.52	211.77	212.65	213.48	211.77	211.56	210.11	211.52	211.26	208.02	214.89	211.73
205.42	207.07	208.07	205.33	209.22	204.63	207.07	207.15	208.29	208.53	205.82	206	207.25	205.8	203.39	208.06	206.22	209.3	205.33	206.36	206.24	207.71	204.39	205.28	207.07	210.39	210.87	208.68	206.59	206.88	208.45	206.5	205.97	208.51	205.2	203.75	207.5	208.6	204.9	208.2	208.78	206.94	206.01	205.14	203.25	206.29	206.75	206.94	206.38	207.1
201.85	200.41	201.92	198.3	201.05	201.3	197.13	196.72	196.3	199.9	199.44	201.71	198.81	198.9	198.2	199.95	198.97	200.36	198.71	198.72	201.45	199.88	198.44	198.65	198.9	203.28	198.98	199.76	199.56	200.96	199.62	202.58	199.35	199.09	202.53	199.43	197.98	199.12	198.27	200.79	197.44	198.97	201.52	200.69	201.49	198.87	198.18	199.52	200.35	199.01
202.29	199.38	203.44	202.03	198.71	202.47	202.32	202.1	202.38	199.11	201.47	202.39	201.92	198.42	205.64	196.48	202.37	200.08	197.37	201.4	200.59	201.6	203.5	198.83	201.27	197.63	203.43	195.83	201.03	201.27	201.24	201.39	201.94	202.87	198.35	202.36	198.3	199.55	201.55	201.62	202.8	202.51	199.12	199.02	202.51	198.47	199.2	200.43	200.47	202.23
189.64	193.64	192.71	193.95	192.75	192.02	193.41	195.4	193.25	195.14	195.95	195.47	192	193.25	191.54	194.88	192.29	192.75	192.19	197.91	192.8	195.79	195.32	195.06	196.56	195.18	193.49	194.85	195.21	198.44	192.78	193.18	198.81	192.88	193.08	195.45	193.11	193.11	195.49	195.79	195.91	193.65	195.02	194.2	195.89	197.16	194.93	193.98	195.17	192.46
211.75	216.86	210.05	211.16	211.31	209.05	209.77	212.34	211.19	208.93	212.9	214.84	208.98	210.43	212.48	212.56	212.61	213.51	213.87	211.66	212.59	210.78	210.22	212.76	215.25	211.58	213.57	211.53	214.44	214.98	213.41	212.55	211.21	214.7	211.87	213.81	209.16	212.12	211.62	212.25	210.57	211.5	211.72	212.78	212.26	212.18	211.28	211.84	211.04	215.1
218.97	215.95	220.39	216.54	220.02	217.88	217.56	215.19	216.54	216.4	216.94	216.47	219.82	218.74	216.81	217.06	217.53	215.62	215.78	215.87	217.07	219.69	214.43	217.14	215.76	215.08	216.67	217.28	216.62	220.61	217.6	218.11	216.41	214.77	217.42	216.78	215.25	219.38	213.04	215.91	217.97	218.89	216.13	218.61	218.69	217.22	217.43	221.57	216.25	215.06
209.34	210.84	209.13	206.74	205.39	207.72	206.27	207.02	206.19	206.56	207.54	206.95	207.15	209.61	209.42	204.36	206.6	209.9	205.95	210.09	205.98	204.48	211.46	207.38	209.59	206.25	207.55	208.55	205.57	205.69	210.93	205.47	205.91	209.01	204.72	208.98	209.81	209.25	205.35	204.67	209.36	208.53	203.88	207.96	204.78	208.67	206.75	207.39	208.41	207.48
206.35	209.92	211.39	207.45	210.8	206.93	208.85	209.9	210.63	211.43	210.4	206.5	211.64	206.25	207.77	209.73	208.3	206.66	206.84	212.45	206.39	211.81	209.76	210.65	206.74	207.77	207.33	211.15	207.31	211.22	211.03	211.72	208.48	207.51	209.65	210.44	211.19	207.4	209.65	207.08	208.74	208.08	209.86	205.19	208.8	208.38	208.91	207.56	207.04	211.21
204.11	204.02	201.82	200.18	204.98	206.63	203.3	202.04	202.04	200.88	202.09	203.43	201.01	204.66	202.06	205.17	204.01	206.05	202.71	203.14	198.07	203.89	206	204.06	205.46	200.36	204.46	207.4	208.06	205.65	199.99	204.8	203.61	203.7	201.11	203.48	204.39	208.22	203.94	202.74	202.08	200.42	203.92	202.72	201.98	203.14	203.8	202.52	204.35	201.56
206.59	206.9	205.33	206.45	205.64	210.29	208.89	208.93	210.37	207.45	210.3	208.92	206.78	208.58	206.37	208.85	206.75	209.39	209.39	203.67	204.81	207.39	206.05	204.01	205.21	208.23	205.25	205.94	211.48	206.95	205.72	209.99	204.33	210.98	210.04	211.02	210.52	206.86	208.78	205.29	208.65	206.05	208.69	209.44	204.83	207.79	210.82	207.85	206.16	207.59
208.73	206.3	209.7	208.49	206.4	205.88	210.1	209.55	207.62	211.66	205.54	205.66	206.33	208.9	206.86	208.57	207.48	207.86	205.27	209.71	207.57	209.61	208.05	206.36	207.56	207.17	208.28	206.08	207.32	208.02	206.78	209.59	208.63	207.21	208.19	206.13	208.35	208.9	207.63	206.3	207.11	208.75	209.51	206.9	208.11	206.96	208.08	211.12	210.21	205.59
204.46	203.96	205.42	202.52	203.53	203.11	202.71	202.11	203.27	204.75	205.17	204.95	203.17	202.28	204.41	204.6	206.47	204.28	204.09	202.82	207.57	203.68	206.1	204.13	203.5	206.05	204.49	206.11	203.43	203.11	204.08	202.68	204.96	203.69	202.32	201.74	200.27	202.46	203.49	205.59	201.63	202.73	206.16	205.11	202.8	203.94	203.84	203.94	202.86	202.22
207.14	211	208.16	207.6	208.5	205.21	206.49	206.07	206.97	210.92	206.04	209.66	206.76	208.31	205.71	209.15	210.33	206.98	206.85	208.4	211.86	209.82	206.71	208.45	208.39	204.87	208.6	206.99	204.58	210.7	208.41	208.9	210.2	209.2	206.56	207.71	207.13	205.61	206.02	209.47	208.78	208.02	205.64	206.05	211.98	209.37	206.45	208.09	208.38	207.48
207.74	211.36	212.57	206.98	208.1	209.91	209.92	209.88	208.93	209.91	208.42	208.84	208.31	207.63	206.91	208.49	211.58	211.38	209.35	205.88	208.17	209.43	208.45	205.99	208.34	206.65	209.51	209.89	209.62	208.49	211.12	212.18	208.04	207.31	207.24	211.39	208.84	210.21	210.24	211.46	208.61	211.24	207.62	205.19	206.92	204.18	210.14	209	208.37	209.94
201.96	203.84	198.36	201.35	203.32	201.53	204.38	203.45	203.07	203.83	202.86	201.66	204.32	207.73	201.27	207.55	205.73	201.85	201.18	201.44	203.38	202.12	204.55	200.7	202.39	202.29	201.97	204.98	203.83	202.11	204.43	204.21	207.49	204.76	200.82	204.08	203.35	203.84	202.55	203.62	201.43	202.37	203.35	204.08	204.97	203.73	201.69	202.85	204.35	205.75
212.21	213.89	216.15	216.72	214.49	213.25	213.73	212.13	211.41	212.82	210.11	217.77	210.34	213.63	213.82	213.39	212.64	213.67	211.78	214.4	215.06	216.43	214.46	215.5	215.34	213.78	212.51	212.13	211.73	212.41	213.99	213.83	214.82	213.86	216.54	212.86	213.62	216.35	212.72	212.74	215.36	215.39	212.53	213.81	213.66	213.17	217.01	212.24	214.67	213.12
205.8	206.28	209.05	209.4	205.94	210.8	209.27	205.17	210.07	206.76	208.8	207.58	209.29	206.72	205.53	210.19	207.32	211.53	207.97	208.12	206.56	207.51	209.83	208.05	206.26	208.41	205	206.83	207.59	207.97	207.36	207.47	208.91	206.8	209.19	206.19	205.38	204.59	204.33	208.65	206.24	205.98	207.58	207.76	209.11	203.93	205.3	207.06	207.57	207.5
196.74	198.93	196.23	196.01	199.83	201.37	198.86	200.09	200.95	197.89	195.85	196.23	199.54	196.73	198.99	200.14	196.14	193.01	200.15	199.23	199.14	196.39	196.54	194.55	201.65	196.76	197.49	199.02	198.18	201.21	198.84	196.31	194.59	201.56	194.25	199.53	197.92	197.64	198.55	195.19	197.32	197.45	199.29	196.57	196.7	200.92	199.01	197.44	198.58	201.85
206.52	200.31	200.36	200.15	203.48	198.5	206.25	200.52	202.58	201.65	202.91	202.11	204.37	199.91	204.27	205.14	202.77	203.27	202.04	202.38	201.43	199.08	201.63	198.74	200.03	205.94	200.92	197.13	203.69	204.81	200.2	203.82	203.24	204.84	200.91	203.56	202.4	203.1	204.59	202.67	204.57	200.24	202.96	203.02	204.14	202.71	205.66	201.61	201.85	201.83
216.46	216.53	218.52	215.59	219.77	218.06	217.48	216.9	218.68	217.56	218.82	212.18	215.75	218.46	217.98	217.74	217.19	216.22	219.04	214.61	214.52	217.04	217.24	220.24	216.7	217.55	214.23	213.23	214.31	214.06	215.34	216.8	215.93	217.06	219.89	218.96	216.81	217.32	217.86	215.97	217.1	218.31	218.29	215.14	216.28	217.65	220.24	217.64	214.2	219.72
213.44	209.21	208.72	208.74	209.35	210.14	210.51	211.04	207.28	211.22	208.21	210.25	211.06	206.53	209.96	208.93	211.12	208.24	211.96	212.95	210.24	211.32	210.25	210.89	210.48	209.38	206.63	206.66	211.44	206.05	210.41	210.87	211.57	209.88	208.06	209.74	210.28	208.3	209.94	209.56	209.43	212.38	206.05	211.25	207.72	211.25	210.41	211.12	207.51	209.14
199.88	194.89	198.96	197.83	195.02	196.61	196.04	198.47	198.94	198.96	198.36	198.04	198.59	197.17	200.51	198.54	198.22	196.7	197.48	194.61	200.9	197.41	197.73	199.15	201.54	196.07	197.63	200.05	201.77	196.01	198.38	198.34	199.22	201.57	197.65	196.91	197.74	199.25	201.32	200.83	196.83	198.37	196.89	197.39	199.84	198.79	196.09	198.3	199.05	201.73
204.62	203.83	202.46	207.32	205.83	204.07	205.74	204.15	202.13	202.99	203.2	205.27	204.05	203.08	203.61	206.29	203.28	206.11	204.27	204.44	202	203.52	203.07	206.09	204.18	202.91	204.22	205.38	204.49	203.91	203.15	201.07	207.05	201.49	202.13	201.35	201.66	204.87	206.6	204.61	201.13	203.53	204.84	206.28	202.64	206.69	202.26	203.44	204.06	202.89
217.29	215.35	218.12	212.69	214.3	216.74	215.46	216.78	215	219.11	218.32	217.41	217.47	215.94	220	218.45	217.92	216.94	216.71	216.85	216.42	214.4	216.27	218.61	214.4	219.27	220.86	218.79	217.15	216.51	218.05	216.59	217.29	220.57	217.27	219.26	217.67	219.05	218.42	218.33	217.34	217.15	217.65	213.83	216.87	216.99	216.41	218.33	215.8	213.4
209.52	208.51	211.27	211.04	211.28	209.31	213.73	209.81	212.11	208.65	209.13	212.77	213.62	203.3	209	209.8	210.46	210.14	211.12	208.39	209.87	209.23	209.99	210.92	210.5	208.09	209.48	206.73	212.78	207.4	212.06	212.06	209.81	207.92	207.67	211.86	209.46	210.29	210.94	210.32	211.7	208.69	206.85	209.33	209.15	211.21	207.58	208.89	207.35	206.43
212.17	208.06	208.29	208.29	207.08	210.13	206.9	209.2	211.45	206.4	209.05	210.52	206.86	209.55	206	203.15	205.77	207.51	212.48	209.54	206.29	208.13	206.63	206.79	206.84	209.65	210.77	210.26	205.51	210.6	205.42	204.91	205.49	208.51	207.23	205.55	208.74	206.82	208.34	208.34	205.45	205.98	206.81	209.14	205.23	204.6	204.7	206.74	208.5	205.97
211.14	206.91	208.87	207.62	207.5	210.09	207.17	210.34	209.77	206.82	208.26	207.95	209.46	205.92	206.18	209.81	207.43	211.91	206.21	209.92	210.79	209.3	211.58	210.12	209.17	206.3	207.16	206.99	209.92	207.43	210.23	204.77	208.61	209.9	209.08	209.77	207.43	206.63	209.24	207.42	206.44	211.85	206.49	207.41	209.02	209.56	207.19	208.07	210.82	205.21
203.49	204.75	201.86	202.92	203.28	202.11	203.46	207.18	206.75	205.39	202.51	204.18	204.74	206.44	208.49	203.19	205.46	202.48	203.4	204.37	201.85	203.86	205.15	205.83	205.94	205.21	205.15	206.19	206.01	206.67	203.96	207.15	200.66	204.11	202.81	206.04	203	206.45	205.17	203.45	203.81	203.67	205.72	206.22	203.29	200.96	204.75	201.59	204.68	207.12
213.5	212.16	212.89	213.33	211.74	212.8	211.16	214.11	211.56	211.46	210.31	212.27	212.93	209.94	212.63	214.99	211.41	208.1	212.43	212.48	211.12	211.91	210.91	209.68	212.21	210.84	213.65	210.08	212.51	213.62	212.08	211.7	211.09	213.5	211.52	215.24	214.25	209.67	212.58	213.75	212.22	213.59	213.57	213.57	213.39	212.27	210.09	213.3	212.66	210.79
209.11	207.5	208.92	207.69	207.36	208.52	209.41	207.48	206.99	205.18	210.92	208.29	208.54	210	209.75	209.22	210.47	207.36	208.29	209.95	204.75	210.71	209.04	210.49	206.21	209.04	209.17	209.88	208.8	208.21	208.02	208.3	211.1	209.23	207.05	213.28	208.14	208.66	203.68	211.17	209.82	210.03	206.21	213.11	210.46	207.16	209.45	206.93	210.21	210.56
207.9	209.62	207.82	204.98	209.13	206.07	208.43	207.38	206.91	209.99	210.03	209.37	210.91	209.66	209.15	206.42	210.1	209.28	211.85	205.12	207.31	211.79	209.8	205.29	208.46	207.97	207.75	208.47	207.03	209.31	208.57	210.58	209.31	212.55	211.22	209.73	207.37	209.68	211.1	209.82	210.59	210.3	209.85	206.33	208.45	208.33	211.05	210.16	207.84	205.16
199.83	193.61	196.71	195.06	191.6	196.55	192.36	192.16	194.35	196.09	192.15	191.55	193.69	193.36	194.28	194.17	194.27	194.96	196.74	193.38	194.17	193.31	196.77	193.74	195.96	193.38	191.43	194.02	195.88	193.34	193.85	192.86	192.82	195.82	192.98	193.82	193.04	191.2	195.27	192.93	193.26	192.91	196.36	192.25	195.97	196.19	195.63	195.92	194.6	195.17
209.68	212.88	208.84	208.1	209.25	209.55	207.7	206.3	209.43	208.44	209.6	208.03	209.99	208.93	207.7	208.9	209.89	208.35	207.5	212.44	211.36	207.26	207.57	208.62	211.07	207.42	208.7	211.06	208.96	207.35	207.64	204.43	209.69	208.84	209.24	207.7	204.45	205.92	211.05	206.29	209.64	209.29	209.54	208.91	209.82	210.42	207.5	206.87	208.29	209
205.07	208.21	212.35	209.93	209.63	208.62	210.3	208.92	208.65	211.75	209.77	209.82	206.1	207.58	207.37	215.36	213.52	208.89	208.28	207.17	206.95	211.66	211.46	207.28	208.37	209.49	210.24	206.59	208.84	208.42	212.72	211.01	206.4	211.71	207.06	207.97	208.8	208.62	210.36	208.29	210.48	209.67	209.95	207.53	207.98	210.66	209.02	211.47	211.47	209.32
203.63	204.69	204.11	204.68	204.98	202.72	205.2	205.34	203.35	204.93	203.72	201.97	207.66	206.46	202.83	204.7	208.71	203.62	204.57	205.12	202.91	203.23	204.41	202.61	203.82	202.23	202.7	205.95	203.31	202.8	203.9	202.45	203.17	205.76	202.28	203.47	198.91	202.66	199.63	208.6	200.17	201.18	206.21	206.65	203.49	202.09	202.8	201.54	203.2	202.75
198.47	196.19	198.46	198.79	198.51	199.66	198.64	198.02	198.85	195.81	199.48	198.54	199.8	198.55	198.59	197.96	197.94	200.62	198	196.04	197.88	202.12	197.81	199.98	199.16	202.35	200.29	199.21	197.78	201.03	197.12	199.46	197.68	201.26	194.67	198.99	196.72	196.5	197.92	197.45	196.04	200.69	200.81	197.63	197.05	200.16	196.1	200.1	198.41	196.28
201.21	199.14	198.6	201.77	199.74	202.58	199.61	200.17	197.59	201.13	199.83	198.13	198.22	200.35	201.9	201.71	200.18	203.31	199.04	201.59	200.62	200.87	200.26	198.13	201.13	198.18	200.55	201.48	201.14	201.71	201.33	196.62	199.63	201.03	203.66	200.74	202.1	200.08	202.71	201.19	197.44	198.36	200.73	198.37	200.04	197.82	200.73	202.89	199.91	200.22
198.58	200.85	200.03	198.3	200.17	195.81	197.4	196.13	194.19	197	197.13	198.58	199.2	197.7	196.87	195.71	202.69	196.69	198.57	198.89	200.89	198.35	196.14	199.92	196.56	200.94	198.07	197.93	194.76	199.31	195.62	198.35	196	199.71	196.02	196.61	198.9	201.49	194.68	200.04	198.56	195.14	199.75	200.51	202.53	198.88	196.86	198.78	197.31	197.16
203.73	207.81	207.38	204.68	206.42	204.58	208.91	206.62	204.5	205.85	203.03	208.95	209.51	206.77	206.02	208.93	206.23	204.06	207	206.32	205.93	206.73	205.85	204.3	206.33	204.94	203.3	208.38	205.26	205.79	208.96	205.72	207.91	206.79	206.97	205.94	206.69	206.1	205.3	204.12	206.38	207.1	211.46	203.92	208.95	206.35	205.39	206.48	203.19	207.97
194.25	191.13	196.21	192.71	193.26	192.34	192.26	194.19	196.02	194.3	200.68	195.69	191.5	195.35	192.32	192.8	194.49	196.17	196.54	192.21	197.58	195.17	194.87	195.19	194.52	195.45	190.05	194.12	194.68	192.12	193.12	195.77	195.33	196.44	196.79	193.99	192.11	197.34	195.45	194.01	195.29	195.03	193.67	192.44	193.53	192.6	195.58	191.31	197.97	191.23
219.66	217.52	216.79	219.29	218.5	217.96	216.17	218.57	218.43	219.42	212.93	216.55	216.44	214.4	218.33	221.1	218.41	217.32	216.37	217.01	215.58	219.1	217.84	214.36	216.17	216.02	217.4	217.6	219.31	218.62	215.7	214.38	215.05	217.48	218.08	217.02	217.77	214.5	217.09	215.34	219.9	218.32	217.37	216.96	218.03	216.42	217.51	218.71	217.03	216.39
203.46	201.98	202.7	207.4	205.77	205.16	207.26	204.88	208.12	202.6	205.17	203.89	204.23	205.1	203.61	204.2	205.55	205.99	206.18	206.06	204.53	206.89	202.31	203.62	207.28	205.95	203.83	203.43	202.92	203.53	203.1	203.59	202.3	203.39	205.09	202.82	203.95	204.81	204.2	206.95	201.65	203.86	199.24	205.21	204.39	201.51	204.9	204.74	204.21	205.59
206.26	206.56	204.28	204.17	203.49	203.37	206.65	203.15	202.78	202.94	202.92	203.7	201.72	202.17	206.39	203.13	202.94	204.71	202.73	201.37	205.81	202.23	203.01	203.88	205.09	200.97	206.65	204.49	206.57	206.24	204.12	200.32	205.1	203.03	204.32	205.52	204.29	205.11	202.3	204.28	205.78	205.77	203.58	204.36	206.64	202.7	201.35	202.94	202.79	206.19
212.21	206.15	207.56	208.61	209.38	211.43	207.66	211.71	208.09	208.66	205.99	208.34	210.35	208.76	208.99	211.43	208.32	209.1	209.15	210.04	210	210.45	209.42	209.36	209.56	212.97	209.9	208.69	210.53	210.31	211.05	210.32	209.98	215.32	209.51	211	209.75	211.8	210.13	212.7	211.51	209.39	208.37	209.45	207.92	208.61	208.83	210.27	211.77	212.27
213.4	211.49	213.99	215.51	212.12	209.07	210.95	212.59	211.92	213.78	216.27	213.56	216.99	212.59	214.43	210.2	212.89	210.27	209.55	214.26	213.18	213.78	212.87	211.76	210.48	214.42	212.67	210.99	216.32	213.4	214.4	210.34	213.33	217.05	212.09	212.22	213.77	210.93	213.52	214.36	211.74	213.58	213.18	212.43	210.67	213.68	212.26	212.29	214.95	211.39
201.76	204.87	199.38	204.08	204.15	204.48	202.89	203.77	201.43	206.93	200.45	203.15	200.98	203.64	202.16	203.47	200.64	201.4	202.8	204.82	202.3	207.21	206.52	204.23	203.89	203.03	202.33	201.14	202.86	203.86	200.93	203.18	207.67	207.84	207.62	204.12	203.9	202.46	207.01	204.28	204.28	206.38	204.42	204.4	203.06	202.46	201.8	201.47	202.79	200.82
201.26	198.84	202.66	201.69	202.38	202.48	204.19	205.33	200.93	201.1	204.71	204.01	203.27	202.32	201.66	201.13	203.02	204.6	198.32	202.51	201.74	203.59	202.54	200.94	204.94	199.43	205.15	203.31	205.21	204.73	202.74	202.67	203.5	204.31	202.74	202.38	204.06	199.19	204.47	205.56	204.02	207.53	205.18	202.03	205.18	202.75	205.08	204.43	201.63	202.38
207.56	205.36	205.42	205.16	204.75	208.11	202.74	206.26	203.38	201.93	205.67	202.7	205.77	203.43	206.71	202.77	203.17	204.74	207.3	203.68	205.59	202.79	204.76	203.83	206.56	205.81	202.26	203.65	204.43	203.37	204.17	205.52	203.17	204.67	207.91	206.01	206.01	205.73	207	207	203.92	206.44	206.55	204.55	206.27	205.25	206.88	208.62	206.79	202.95
201.52	201.76	199.57	200.43	199.84	201.88	201.41	199.95	201.45	200.26	198.19	205.05	201.8	198.53	199.47	201.78	201.1	199.36	201.37	198.79	201.2	199.7	197.56	201.48	203.11	199.09	200.42	197.4	200.12	198.02	197.85	195.67	200.99	200.2	197.66	201.86	202.5	203.87	199.87	198.38	199.83	198.68	197.29	201.12	200.78	199.51	199.9	197.6	199.56	200.59
210.35	211.45	208.93	212.37	211.6	213.78	214.43	209.41	216.53	210.97	213.57	213.29	212.15	212.63	213	212.06	212.56	212.39	213.98	213.83	212.95	212.3	212.22	209.68	213.01	207.54	211.08	211.26	211.87	216.56	215.17	210.74	214.6	214.06	208.84	212.38	211.87	212.41	210.13	211.1	212.19	214.2	214.92	212.86	213.77	212.37	210.91	212.17	211.31	208.1
203.26	205.17	202.5	202.18	203.63	202.78	201.56	201.66	203.71	201.29	201.98	204.87	201.28	202.18	202.61	202.26	203.18	200.5	203.09	203.79	203.06	202.35	205.29	202.61	204.24	202.78	200.38	204.1	201.14	204.45	203.16	204.26	203.19	200.23	200.87	202.61	203.46	201.43	200.88	201.25	204.38	201.07	201.52	206.06	202.98	204.75	202.71	205.23	197.64	203.22
215.67	216.48	215.91	218.08	218.02	219.52	219.39	217.43	215.99	219.17	214.71	216.13	215.98	216.36	216.14	216.33	216.1	216.31	218.41	218.45	218.12	219.22	216.88	220.08	219.67	217.56	216.42	217.94	216.03	217.83	216.85	218.36	219.46	216.35	215.03	216.81	213.34	215.39	216.18	216.67	218.18	221.04	216.7	217.5	217.04	217.18	216.71	214	216.7	217.32
198.27	199.69	197.61	198.04	200.56	202.04	199.15	198.85	202.83	198	198.81	199.12	199.32	197.68	202.28	198.8	196.91	198.21	199.81	199.93	201.55	198.39	200.95	200.51	200.09	201.2	196.45	201.38	198.52	200.08	202.87	198.83	206.82	199.52	196.8	197.31	197.2	200.71	198.62	199.9	200.72	199.6	199.98	200.77	202.3	199.93	199.49	198.82	203.91	204.27
207.12	206.06	207.87	207.92	206.07	208.64	204.87	209.71	210.26	210.47	208.53	210.24	211.06	208.85	207.65	208.06	208.55	206.82	207.56	208.26	210.23	206.59	211.74	207.29	207.01	208.05	205.76	208.68	207.17	209.07	205.8	211.82	208.19	206.75	207.9	209.1	206.39	206.74	208.58	211.42	208.4	207.29	204.52	207.55	207.47	209.06	208.82	210.17	208.14	208.2
210.22	208.79	209.27	210.5	211.62	210.88	212.01	210.71	208.33	209.48	210.59	210.4	209.76	211.41	208.96	207.38	208.12	210.34	209.62	209.71	210.77	209.37	208.69	206.54	208.27	209.55	208.45	207.29	211.05	211.51	207.93	209.64	207.91	210.87	211.27	210.11	209.88	208.19	208.73	206.67	210.48	209.15	212.28	209.7	209.48	209.82	205.99	208.03	210.52	210.4
202.66	198.86	203.71	201.99	202.45	203.81	201.34	204.65	203.66	203.57	203.74	200.61	201.27	205.87	205.2	203.42	203.26	203.06	203.1	206.61	204.53	200.06	203.63	206.08	201.99	202.15	203.3	202.05	204.25	203.07	202.77	202.23	203.14	200.51	202.74	198.03	203.79	205.89	202.25	204.8	201.72	203.06	204.5	203.31	203.69	204.39	203.51	204.57	204.2	205.27
215.86	217.16	216.25	223.55	217.74	219.91	218.16	216.5	218.62	221.15	217.03	216.42	215.27	215.98	217.43	215.85	218.25	214.72	218.68	216.56	215.35	219.33	216.52	215.68	219.09	217.77	217.06	217.7	218.35	219.3	219.52	214.91	216.05	216.82	215.63	214.46	214.19	216.36	215.39	216.41	217.47	219.31	218.89	219.47	219.03	216.67	217.46	212.46	220.66	218.42
208.62	206.87	205.83	206.64	208.26	207.25	204.08	203.76	207.16	205.73	205.92	205.71	209.57	205.33	204.79	205.09	207.27	204.32	208.31	204.57	208.73	205.9	206.53	208.58	205.57	206.69	204.45	206.98	207.74	204.55	206.76	203.61	208.04	207.74	205	202.88	205.47	206.73	207.48	206.04	203.46	207.86	204.25	206.74	208.39	205.08	206.72	206.62	206.48	208.04
214.79	216.86	215.58	222.53	217.27	216.54	217.35	216.78	216.57	216.89	214.59	216.79	216.26	216.08	216.69	215.57	220.03	217.58	217.05	218.81	215.13	216.32	216.69	216.19	212.18	218.82	215.82	213.92	218.85	215.14	215.65	216.67	220.94	216.81	220.65	215.97	220.08	215.54	217.46	218.49	218.42	215.97	217.6	216.56	213.78	215.25	219.37	220.82	216.05	215.84
210.92	213.11	214.52	210.99	211.6	213.25	211.36	211.21	208.43	211.83	211.42	207.64	211.02	216.21	213.92	209.9	212.46	212.13	210.29	211.85	210.69	212.96	212.05	210.66	213.96	215.77	214.2	209.55	211.78	210.25	209.95	211.5	211.45	213.68	210.37	209.36	214	210.74	213.55	213.25	210.72	212.79	212.67	213.09	211.12	213.47	211.16	210.22	211.66	208.72
208.41	206.75	204.9	207.55	210.18	205.05	208.99	209.12	206.66	209.36	206.52	205.76	209.9	202.7	209.59	204.81	208.15	207.8	207.74	207.68	209.53	208.01	207.98	205.52	208.27	206.53	208.14	206.56	208.94	207.26	208.71	208.66	205.17	205.44	207.11	206.52	208.58	205.69	206.97	209.81	205.36	203.52	207.36	209.18	208.13	210.21	205.57	205.68	206.86	210.25
212.19	214.22	212.33	212.27	210.31	209.7	213.64	210.52	214.8	214.58	210.52	212.6	212.93	209.65	211.95	213.6	215.36	212.41	209.96	212.6	211.9	213.39	212.1	212.3	214.91	211.36	214.41	209.96	213.62	210.43	210.99	215.12	209.65	212.98	216.26	212.62	215.42	212.36	211.9	212.13	211.28	213.67	213.59	212.41	213.57	209.89	212.09	209.21	212.51	213.84
202.72	200	199.45	198.12	201.06	202.01	197.9	200.28	201.6	199.69	201.12	198.72	200.54	196.28	200.89	200.91	198	198.51	200.9	199.49	201.13	198.96	202.38	198.92	201.14	199.11	200.71	201.05	197.39	197.23	197.64	202.99	201.74	200.75	202.06	199.5	200.53	199.3	200.09	200.78	200.64	199.4	199.2	199.05	201.19	201.53	200.73	198.64	198.14	198.14
198.68	200.62	200.51	199.75	201.65	201.54	198.98	197.87	202.24	201.88	199.93	201.14	200.4	201.22	202.44	200.1	197.35	199.15	199.81	198.71	201.2	199.36	198.89	200.51	197.53	198.92	203.36	198.83	200.82	200.43	200.5	201.59	202.48	200.14	201.98	202.3	199.56	200.58	200.18	201.72	203.29	203.91	199.37	202.34	202.99	198.98	198.5	200.55	200.04	200.15
211.68	214.11	210.89	211.88	212.04	212.74	209.43	211.29	212.33	210.59	214.33	214.24	210.13	212.99	213.71	210.76	214.51	214.59	215.02	211.38	216.5	212	213.36	213.45	214.75	212.12	213.02	213.65	211.9	213.64	212.22	211.95	212.68	212.37	210.84	211.78	212.83	211.1	212.73	213.38	215.54	214.85	214.66	212.71	216.89	212.91	215.51	210.39	214.38	212.01
203.91	206.3	203.89	200.3	205.13	205.8	202.9	199.75	205.58	202.88	202.76	199.46	199.4	205.01	199.76	205.04	208.05	205.34	205.45	207.34	204.72	205.51	204.95	205.26	206.34	203.77	206.34	202.92	204.35	207.62	205.27	204.94	204.98	204.08	202.79	203.63	200.78	201.2	206.72	204.22	202.12	205.94	204.98	201.5	205.19	205.87	203.55	205.83	204.57	204.94
200.83	201.72	202.68	203.18	197.69	202.2	198.99	200.63	199.7	201.53	200.96	201.69	202.6	199.42	200.02	201.63	200.37	198.86	200.44	200.98	199.61	200.12	198.41	199.88	200.68	201.21	201.64	198.71	195.51	202.96	198.76	199.82	198.03	198.46	203.36	197.53	198.03	203.59	199.81	200.09	201.85	200.99	200.93	200.12	198.12	203.26	200.11	198.94	198.89	195.63
218.41	216.82	216.86	215.58	216.74	217.35	218.39	221.01	215.89	215.62	217.77	213.82	214.9	217.52	214.76	215.58	215.97	219.08	215	217.46	215.5	218.71	216.6	217.84	215.64	218.26	219.15	217.99	216.86	216.92	218.79	213.45	219.77	214.2	217.01	218.97	217.78	218.14	218.09	214.29	218.26	219.44	217.82	216.56	219.38	216.57	219.82	213.45	218.37	219.46
204.78	203.19	205.1	207.61	205.05	206.97	206.5	208.27	200.64	203.27	202.93	203.03	202.98	205.21	204.58	204.43	209.17	202.81	205.48	206.23	204.18	207.74	207.98	205.65	204.69	204.35	206.72	204.04	206.08	201.45	207.65	203.1	206.29	207.07	205.28	202.26	204.16	205.92	203.53	205.51	203.27	206.39	203.46	204.54	204.6	204.7	202.26	199.03	203.66	204.44
195.18	189.41	191.81	193.57	193.69	192.46	198.03	194.63	194.02	191.19	192.91	196.9	193.85	194.91	195.52	193.91	193.49	192.05	192.91	195.11	193.13	194.41	189.34	196.43	193.89	193.96	195.43	194.03	195.83	196.53	192.94	194.66	194.02	194.46	194.3	190.95	191.23	196.41	193.52	194.33	192.27	195.26	191.62	192.89	195.96	194.52	195.47	194.4	192.46	196.91
216.16	219.49	217.55	216.2	216.88	215.91	218.68	214.48	215.91	217.53	217.88	218.32	216.65	213.67	217.34	215.69	213.41	217.12	214.89	216.78	216.19	216.35	215.7	218.47	216.53	219.85	218.11	215.19	214.77	221.8	217.45	214.32	213.91	218.65	216.62	212.73	217.8	218.49	218.25	217.74	216.9	216.43	214.54	217.4	216.63	216.77	218.71	219.4	215.29	218.19
206.7	208.82	203.86	204.99	206.21	200.44	206.86	208.15	203.1	206.41	204.78	206.12	202.41	205.05	204.67	201.94	206.46	204.31	205.82	206.26	203.24	204.48	205.03	204.18	207.65	206.63	205.11	205.43	204.47	206.03	207.31	203.46	204.2	205.06	205.96	204.37	207.42	207.06	204.18	207.29	204.79	203.25	207.13	206.09	205.96	206.18	207.59	205.03	204.68	202.71
210.06	206.63	205.75	207.15	207.53	204.39	207.61	207.32	206.07	208.91	207.17	210.41	204.86	208.71	207.26	206.1	207.91	210.42	207.55	208.06	209.39	208.74	205.62	206.83	207.39	204.34	208.3	206.82	207.73	211.26	204.87	208.8	208.91	207.33	203.66	207.45	205.12	208.67	208.78	209.09	204.38	207.77	210.55	207.74	207.71	205.62	206.95	204.96	210.88	208.56
206.08	208.6	208.01	211.27	206.37	205.87	208.27	205.72	209.52	208.02	207.72	206.38	208.69	209.17	209.28	205.57	207.54	207.12	211.82	203.24	208.56	211.21	205.44	208.71	210.81	210.04	206.22	204.86	207.09	205.78	207.97	209.97	205.16	208.24	210.52	211.76	208.44	206.01	208.19	207.9	209.64	210.79	207.61	207.67	205.22	208.3	206.16	208.84	203.67	209.48
208.11	205.95	205.92	206.91	209.02	201.1	206.1	205.28	206.19	204.39	206.9	206.22	209.44	202.95	207.61	207.68	207.36	203.37	208.13	205.17	203.12	204.77	205.69	207.27	206.24	205.62	208.34	203.46	208.03	203.16	204.67	210.13	207.3	205.94	207.53	203.67	203.62	209.66	206.33	208.7	206.44	206.35	207.2	204.75	208.44	207.64	205.98	207.42	206.05	207.49
202.78	200.62	200.42	200.53	205.81	201.36	201.55	201.41	201.47	202.01	202.79	200.48	202.61	207.91	205.58	205.11	202.54	204.44	205.12	208.1	203.72	204.47	203.66	203.72	198.16	200.53	204.11	201.85	203.02	208	201.63	205.33	203.02	204.32	202.65	201.68	204.17	202.02	205.76	206.03	202.94	204.32	203.26	203.2	203.84	204.92	204.6	204.06	202.43	204.32
200.91	200.81	204.94	200.29	203.58	201.01	201.41	203.82	205.25	203	204.53	203.19	202.34	204.12	203.57	201.41	202.24	202.56	201.91	201.48	204.05	201.37	203.45	203.11	201.2	202.36	203.12	202.81	203.38	204.84	202.88	204.08	200.43	200.3	204.32	204.79	203.98	204.63	201.19	204	200.06	201.5	201.98	204.86	203.97	199.54	201.88	204.21	201.92	203.03
201.13	203.39	201.22	203.06	203.19	202.28	200.7	202.38	204.3	203.76	205.26	202.62	200.95	199.9	201.93	200.76	201.02	202.17	203.76	201.49	200.69	199.72	203.04	201.08	199.94	204.23	203.87	203.7	203.03	207.06	199.8	205.63	203.95	199.32	202.67	200.37	204.64	201.16	200.49	205.11	198	200.66	205.55	202.55	202.84	206.06	203.64	201.26	200.27	204.29
211.42	210.62	210.23	214.09	214.15	212.54	210.15	212.82	212.41	209.93	211.11	211.61	214.5	212.64	214	209.95	208.91	212.97	212.28	212.42	214.72	208.98	213.99	213.6	211.46	207.5	212.64	211.72	215.38	211.04	212.17	214.29	211.8	213.16	213.83	214.56	211.97	212.81	213.03	215.38	213.67	211.79	214.76	210.98	212.68	211.12	211.99	210.51	214.81	213.09
196.74	200.82	200.55	195.72	195.11	196.76	199.81	199.22	196.89	198.2	200.78	197.57	196.45	198.52	197.63	197.64	199.73	200.06	199.93	194.82	199.25	201.68	200.22	200.34	198.79	202.37	200.69	197.68	198.23	202.35	199.64	198.88	194.08	199.93	202.54	199.65	198.73	198.29	200.56	199.55	199.92	199.15	198.59	197.22	199.33	198.16	197.68	195.99	199.41	196.62
206.59	210.01	207.09	206.83	210.37	208.62	205.7	207.78	209.16	209.63	209.34	208.03	205.33	210.93	208.05	204.34	209.84	205.16	208.58	207.61	205.68	205.18	207.99	207	209.89	209.16	206.23	205.48	206.12	209.24	211.5	203.83	204.93	207.74	209.05	207.92	207.62	207.06	206.55	208.02	207.7	211	210.71	205.69	209.07	205.5	207.04	207.99	206.04	207.17
209.67	209.52	212.39	215	208.86	207.86	211.71	211.5	212.48	214.15	208.64	209.66	213.52	210.29	210.9	212.43	211.72	209.35	211.84	211.23	214.4	208.77	212.86	209.69	211.92	210.93	209.92	211.38	210.03	215.17	213.81	210.69	211.62	210.99	211.99	211.66	210.54	211.06	212.59	211.81	212.96	212.37	212.54	212.22	211.87	213.87	210.72	210.84	213.1	211.17
211.07	212.02	209.35	209.3	211.2	208.01	210.46	206.86	210.27	206.59	211.11	212.05	210.53	206.52	206.72	208.82	207.2	210.51	214.99	210.77	211.35	210.8	209.88	209.91	209.82	210.09	208.34	210.22	207.05	207.19	206.7	209.86	207.75	208.86	208.6	208.71	207.18	206.68	208.6	210.08	210.26	208.44	207.28	209.18	210.34	210.65	206.64	207.58	207.01	210.4
212.72	210.49	208.49	208.56	207.44	213.08	209.82	210.47	211.97	212.96	212.65	208.98	213.62	213.42	212.84	213.63	211.09	210.31	209.88	211	207.61	212.86	208.22	212.24	209.87	214.56	213.21	208.6	214.63	213.22	212.06	212.48	210.66	209.5	212.95	212.5	211.94	208.75	209.89	209.34	215.24	211.43	212.81	212.18	208.71	211.27	211.15	212.42	209.91	213.24
207.17	206.69	203.16	204.73	202.7	203.85	204.62	208.43	203.34	206.21	203.57	202.41	203.03	204.87	207.06	205.21	203.09	206.55	204.4	203.5	202.46	204.34	202.24	206.47	204.47	204.91	204.92	203.47	204.77	202.67	205.62	204.87	204.77	204.46	203.47	206.05	204.99	204.78	203.09	206.95	203.37	207.62	202.96	204.64	203.47	204.85	204.16	206.71	208.07	210.92
201.11	202.9	200.65	197.22	199.31	197.67	199.03	198.01	201.13	200.21	195.28	198.63	198.46	201.83	201.67	200.01	200.76	201.68	198.79	196.11	196.94	199.41	198.95	197.75	195.74	195.69	200.2	201.1	199.72	198.11	198.11	199.47	196.66	198.9	199	197.31	197.29	197.66	197.75	195.82	198.32	200.01	198.3	195.27	197.46	197.06	201.88	196.96	203.21	196.41
205.87	207.05	205.54	208.07	203.78	206.4	206.6	205.88	206.58	205.25	207.1	205.51	205.77	206.74	204.65	207.21	208.24	205.48	205.98	207.55	205.84	207.68	204.8	205.38	205.65	205.38	203.74	203.74	206.45	209.48	208.21	207.02	207.74	205.01	206.23	205.31	206.37	203.87	207.77	207.82	206.67	205.58	207.53	208.53	207.08	205.11	207.78	206.39	206.23	203.61
212.86	213.51	211.64	214.83	211.49	213.02	217.23	212.46	214.63	211.75	214.32	212.57	214.06	210.99	210.94	212.2	214.73	214.57	212.96	210.37	211.19	214.23	211.2	214.3	214.93	210	211.14	212.54	214.33	213.74	212.02	215.87	211.89	209.61	212.8	211.68	213.38	213.42	213.29	212.62	212.4	214	210.51	215.7	216.96	212.76	212.36	209.6	215.66	212.88
210.24	209.56	208.04	206.84	207.88	205.16	207.3	204.61	210.44	207.99	205.98	205.72	207.4	205.73	209.89	206.19	210.4	208.22	206.46	208.92	209.08	206.22	209	207.75	205.82	209.59	208.5	209.92	208.46	208.48	205.83	207.6	208.38	205.05	209.11	210.53	204.78	209.83	208.66	211.2	204.66	207.11	205.28	209.15	208.14	205.46	208	210.65	206.35	205.94
206.08	209.32	210.61	207.6	206.37	204.63	209.65	206.55	208.77	206.43	206.54	208.41	207.52	207.84	207.89	207.91	207.85	205.52	208.38	206	208.63	208.45	206.95	208.51	206.54	207.56	209.89	206.08	207.65	206.4	211.17	209.15	207.78	210.35	204.54	206.69	211.64	208.94	206.57	207.42	207.84	207.13	208.31	208.82	208.43	208.45	208.33	206.57	208.32	208.26
206.33	205.82	206.77	203.3	203.5	205.26	204.07	205.58	207.76	203.88	205.87	205.11	208.1	208.49	206.55	205.17	207.29	205.2	205.77	206.91	203.26	208.4	203.78	209.66	208.3	202.9	207.14	207.45	209.14	204.36	203.65	205.7	205.64	209.8	208.19	204.75	206.16	206.69	207.14	205.15	207.87	205.93	207.87	205.87	205.64	202.59	204.02	209.28	207.18	205.33
201.53	203.24	205.91	204.32	203.17	202.21	200.83	204.14	201.01	201.85	204.02	202.47	206.33	201.06	204.74	201.89	201.73	208.19	204.81	200.14	202.73	202.85	203.47	206.56	203.59	203.36	201.57	202.28	207.05	201.9	203.62	201.83	204.44	203.81	206.19	204.77	203.62	205.24	208.48	204.05	201.12	206.07	204.55	201.79	204.25	203.89	201.66	203.9	204.99	204.57
204.23	203.5	203.04	204.1	203.43	202.59	203.92	201.54	204.92	200.95	202	202.5	202.83	203.18	202.1	203.58	204.22	204.4	205.3	205.08	202.23	203	202.39	205.11	198.66	199.91	201.65	200.55	204.08	204.58	203.49	201.22	201.28	206.38	203.85	205.46	204.66	202.17	201.44	204.93	203.22	203.57	204.07	200.21	201.82	201.88	205.28	204.63	202.06	200.87
202.24	203.46	205.11	203.88	204.92	202.55	207.39	203.92	202.32	205.04	207.45	202.52	202.45	204.54	204.43	205.46	202.48	204.3	205.4	206.69	204.11	202.07	203.21	203.2	202.63	206.97	204.54	205.66	202.87	207.46	203.59	205.27	207.68	205.28	205.94	202.71	204.28	203.36	205.25	203.78	205.9	198.91	201.92	204.16	207.49	206.24	203.96	203.41	206.44	205.19
214.37	214.72	213.1	213.32	211.81	211.67	213.48	213.32	212.46	211.43	215.72	214.24	216.16	213.29	214.17	211.65	214.23	210.31	213.36	211.54	213.09	213.09	213.87	213.53	213.77	213.12	210.73	210.79	210.26	216.44	212.84	209.97	213.53	216.62	213.69	210.04	212.71	214.85	213.83	211.23	214.33	212.52	209.01	212.04	215.84	211.56	211.5	212.34	215.17	211.63
202.92	209.72	206.08	205.37	201.56	210.29	204.54	208.06	207.96	207.33	209.57	207.5	207.47	209.15	202.59	207.83	205.48	205.27	209.26	205.55	210.61	205.95	209.83	207.73	203.68	208.58	206.36	205.76	206.27	208.04	207.64	206.65	207.14	204.72	208.04	208.01	206.52	205.72	204.01	208.97	206.92	207.71	207.74	208.06	206.36	202.51	205.36	206.65	206.59	206.06
204.1	203.22	205.31	207.64	204.68	205.45	207.91	207.57	203.6	207.88	205.95	207.38	206.8	208.12	207.83	207.89	205.52	208.19	204.82	208.46	207.39	208.55	204.12	207.47	207.19	203.4	206.16	205.87	203.28	204.11	206.32	207.93	206.33	210.38	205.57	207.68	203.38	205.39	205.94	204.64	205.96	203.96	206.37	204.72	207.79	204.49	206.18	205.38	202.29	207.88
208.38	206.99	209.97	211.11	209.79	208.98	206.3	207.99	208.87	207.11	209.7	205.41	207.26	208.1	205.61	209.25	209.42	208.66	209.45	209.35	209.8	207.13	208.73	208.71	211.03	208.76	208.96	208.89	205.28	208.31	206.99	209.81	206.4	208.1	203.88	204.54	206.87	208.17	205.61	205.33	206.28	209.46	210.07	207.69	211.57	209.33	209.76	209.17	210.57	207.74
211.29	209.96	210.37	208.33	208.17	210.85	211.04	210.24	204.75	206.26	206.33	205.74	206.45	210.18	207.7	206.45	203.98	209.85	207.56	207.48	210.15	204.55	205.95	209.78	209.25	209.66	206.22	207.22	213.74	205.51	207.67	209.64	208.19	212.73	207.82	207.71	211.34	209.03	209.05	206.94	210.82	206.99	207.68	206.53	206.69	208.81	211.68	207.36	208.08	207.38
217.14	216.48	215.43	217.79	216.43	219.12	217.31	217.7	216.72	218.57	217.01	219.3	218.29	217.03	217.99	214.81	214.32	217.38	217.66	216.21	219.31	217.38	218.4	215.23	218.19	218	216.88	219.36	215.89	216.59	218.73	218.62	219.38	220.44	219.53	217.72	219.23	214.57	217.78	215.41	217.42	214.01	216.66	215.14	217.37	218.13	217.22	216.17	219.87	221.42
204.15	201	206.12	203.21	200.99	204.1	204.14	204.77	204.16	204.2	203.65	203.16	202.93	204.94	204.01	203.93	207.51	202.51	203.9	204.15	202.56	202.17	203.15	205.76	202.64	201.33	201.33	206.03	202.2	204	201.4	201.6	205.16	200.62	205.35	203.36	200.61	205.95	204.39	205.39	204.44	202.52	201.86	203.25	202.46	202.13	201.15	205.89	202.44	206.31
212.28	208.59	212.94	210.16	210.55	212.34	213.21	213.22	212.94	208.57	212.37	209.1	213.91	212.6	217.69	214.29	211.33	212.27	212.55	211.55	212.19	212.1	209.33	211.72	211.4	212.62	210.22	212.18	215.02	216.05	212.3	209.68	213.55	212.42	214.59	213.08	212.28	209.98	214.42	210.95	212.72	212.19	208.14	212.21	211.98	209.42	214.23	213.02	208.62	211.84
208.27	208.4	209.87	208.07	206.87	209.54	210.09	206.96	208.2	206.29	205.92	210.54	205.71	206.24	207.92	209.42	205.12	208.17	209.83	207.73	210.07	207.94	207.69	208.57	209.32	210.26	208.2	205.29	209.52	209.46	207.92	209.56	210.08	210.11	210.37	211.25	207.97	207.38	205.14	208.38	210.09	207.82	209.74	209.9	209.36	211.1	207.92	206	210.97	206.79
215.57	214.4	212.92	215.68	209.71	213.66	213.1	214.41	213.34	214.14	210.8	215.03	213	211.67	210.06	212.18	215.89	214	212.85	215.11	213.56	208.57	218.55	210.67	212.55	210.91	211.91	214.59	214.35	217.54	211.8	208.75	211.58	213.05	212.61	211.18	214.03	210.5	211.06	212.72	212.42	213.45	214.89	211.04	213.3	215.99	213.54	213.16	213.31	212.16
201.54	200.39	205.06	202.49	202.9	201.55	203.57	201.24	205.25	200.25	203.79	204.73	203.21	202.89	203.82	203.43	203.68	202.75	203.04	201.88	203.18	204.28	201.87	201.49	202.38	202.72	203.16	205.65	205.13	205.18	204.71	203.55	201.51	203.51	198.98	199.7	200.92	202.93	202.66	197.35	202.86	202.16	201.72	203.1	202.76	202.65	202.38	202.69	205.7	205.11
207.04	209.36	207.2	208.93	206.14	207.56	205.37	210.02	207.29	208.49	208.29	209.63	206.09	210.84	208.84	207.74	211.61	209.93	206.19	208.92	207.7	207.21	204.83	210.86	208.18	209.42	207.3	205.56	204.85	209.45	208.27	211.67	210.47	209.1	206.94	208.09	208.22	212.7	207.22	209.02	208.11	208.3	208.82	210.38	207.84	207.98	207.4	210.74	210.87	208.31
211.71	212.34	213.02	211.85	209.76	208.73	211.98	213.96	210.19	210.05	209.8	208.18	211.31	211.58	213.99	213.23	214.31	210.11	212.43	213.53	212.06	213.11	213.08	210.55	210.37	215.36	212.18	211.6	213.43	212.1	212.69	215	214.4	214.9	210.7	210.26	208.95	212.97	210.54	212.42	208.7	214.68	212.84	209.24	214.68	209.41	211.07	213.92	211.65	211.8
199.09	200.07	198.6	197.31	199.57	200.39	196.45	198.56	197.46	198.67	199.93	198.7	198.33	201.17	198.1	198	198.88	197.6	198.44	198.83	199.92	201.02	200.07	200.47	201.02	197.3	199.88	199.72	199.61	202.83	196.75	199.19	196.61	199.55	198.05	199.46	199.21	197.1	199.44	200.71	204	197.52	197.08	201.23	197.41	197.27	198.46	200.71	199.06	199.37
213.71	210.3	210.15	210.46	206.24	207.15	205.04	208.37	211.75	211.32	213.29	209.4	208.25	209.88	207.76	208.37	212.14	208.73	209.47	209.43	211.38	212.3	212.73	213.61	205.97	209.99	206.74	209.24	209.72	211.89	209.46	207.97	210.86	211.85	212.27	212.94	209.43	211.82	209.63	208.5	208.49	209.87	207.6	209.65	210.89	210.36	210.8	209.62	208.9	211.43
199.66	197.57	198.87	199.02	200.71	201.22	197.49	200.56	195.08	197.42	200.61	203.01	199.55	200.13	196.87	199.93	200.7	198.5	197.05	196.82	199.44	197.81	194.87	199.4	196.42	197.02	200.73	201.75	199.55	200.31	198.37	197.87	197.16	197.57	197.79	198.83	198.26	196.04	197.93	199.55	199.12	197.89	200.47	196.52	197.65	201.75	198.46	197.71	200.04	198.62
201.43	202.85	200.61	202.76	201.45	200.75	204.33	204.36	205.51	201.24	200.88	202.55	203.1	201.51	199.64	199.17	206.19	200.28	202.12	201	201.22	201.61	201.95	199.05	203.03	202.26	199.38	201.04	204.15	202.34	203.79	204.5	201.91	201.84	204.19	204.23	202.78	202.23	203.77	201	200.81	201.97	202.34	202.81	198.33	207.06	202.26	202.85	201.17	200.73
207.1	207.71	207.38	207.44	206.25	209.82	209.08	210.97	207.42	206.06	205.75	206.4	205.27	205.76	207.57	208.85	205.5	205.44	205.23	204.49	209.91	208.38	206.82	211.04	205.17	208.92	210.25	205.49	207.08	208.33	208.82	210.09	205.74	205.79	207.01	208.31	208.43	208.05	206.38	207.22	207.82	207.35	210.07	206.18	208.53	209.49	208.14	209.88	203.89	207.91
210.01	205.2	209.29	207.57	205.3	208.75	208.18	205.76	208.4	208.17	207.61	204	207.11	205.22	205.5	208.54	205.79	210.88	207.63	208.05	208.81	207.57	208.84	208.65	208.61	210.4	206.99	207.57	212.08	207.59	207.55	208.06	204.65	207.41	208.4	207.19	205.58	208.72	209.63	206.4	207.64	206.82	207.23	206.05	207.84	202.64	207.02	207.24	205.41	208.23
211.8	211.46	211.87	210.32	209.73	212.96	209.71	213.52	210.02	211.67	212.62	214.36	213.82	211.33	208.48	210.52	210.37	211.08	212.94	209.1	211.16	213.59	209.7	210.85	212.46	209.8	212.88	211.04	214.15	210.85	210.62	213.27	212.38	212.33	209.78	212.91	208.54	210.32	213.63	212.07	212.72	212.76	212.45	208.72	213.35	214.37	212.38	210.3	211.51	213.86
217.7	217.53	215.36	215.73	219.17	218.16	219.06	217.88	218.48	217.54	214.31	215.67	215.79	218.89	216.65	220	216.19	211.47	218.2	217.8	216.37	218.78	216.63	215.63	220.06	215.42	215.37	216.86	216.33	215.11	215.5	214.37	219.62	217.43	215.1	217.43	217.6	221.85	215.74	217.34	218.51	218.25	215.82	217.17	213.83	217.56	215.41	217.64	214.22	217.1
216.43	214.35	217.25	215.83	216.35	216.78	217.61	216.63	213.87	217.65	219.78	217.78	216.38	215.58	218.02	214.5	215.26	218.89	220.2	216.27	218.04	218	218.75	219.16	216.99	217.62	216.55	219.15	216.21	218.61	217.68	213.27	218.62	216.87	217.97	218.56	218.96	216.76	217.61	217.43	217.52	217.33	219.19	218.43	217.8	214.65	218.58	218.47	216.89	216.52
201	204.59	203.69	204.05	203.31	204.94	199.35	206.14	208.35	204.17	203.37	203.78	205.23	200.51	206.36	206.15	203.61	206.18	203.21	205.92	205.26	202.12	205.6	203.66	205.1	206.1	204.4	202.39	201.64	206.78	201.08	201.97	202.21	203.91	201.63	202.28	202.6	204.35	202.54	204.8	202.42	203.94	204.13	201.3	201.68	206.74	202.8	202.76	205.28	202.71
209.68	208.98	210.09	206.34	208.09	210.27	206.31	209.01	206.47	210.03	206.93	210.86	213.79	207.64	207.44	213.51	209.61	208.98	208.75	208.19	207.2	208.52	207.68	207.15	210.36	208.15	210.77	205.66	209.58	208.89	205.7	210.28	210.15	209.83	210.07	206.9	206.13	211.19	206.85	211.05	210.6	208.28	210.27	208.27	208.57	212.9	214.7	211.44	210.53	207.52
204.46	205.38	206.7	206.83	206	203.27	204.84	202.62	205.95	202.52	206.32	206.8	204.66	208.04	205.63	206.26	202.7	201.81	206.81	206.46	205.75	204.18	199.26	205.01	203.34	202.56	204	203.14	204.45	203.29	205.13	206.29	204.57	207.85	202.71	203.74	203.49	203.84	204.01	203.94	202.73	203.45	204.21	204.12	205.2	206.62	204.17	200.98	204.55	207.76
217.55	215.6	213.81	216.97	219	217.21	215.75	217.03	214.83	212.54	216.41	217.27	217.35	218.09	216.85	217.15	217.6	219.12	216.24	218.62	217.4	218.38	219.91	216.8	215.73	212.49	217.21	215.2	214.88	218.42	218.11	217.01	217.27	217.55	213.45	215.93	214.22	216.65	219.38	216.42	217.71	218.94	215.52	218.9	214.97	214.84	221.01	217.62	212.92	217.88
214.3	214.4	211.03	212.96	212.3	209.68	211.16	211.47	211.31	208.89	211.79	216.94	210	210	214.28	210.52	212.74	211.24	211.69	212.97	213.39	212.35	210.13	212.6	210.01	213.72	212.45	210.31	212.2	211.77	210.63	212.97	213.96	208.68	210.09	209.52	211.88	211.09	212.01	211.19	213.98	210.68	212.91	213.25	212.07	214.08	211.45	213.82	215.73	210.64
203.66	200.46	202.99	200.26	203.44	205.49	204.04	206.88	202.07	203.43	201.72	206.01	203.4	203.86	204.16	202.26	202.8	205.5	204.99	200	204.56	202.21	201.84	202.8	200.51	201.72	199.62	204.76	204.9	205.61	203.02	204.23	202.28	202.03	204.37	203.71	204.26	204.84	203.59	205.82	204.22	205.38	201.6	199.63	203.84	201.28	205.04	204.21	205.54	206.08
202.8	202.07	202.02	202.5	202.51	204.34	202.36	202.57	203.67	201.12	202.66	204.23	203.83	200.2	206.23	202.24	201.55	199.79	204.42	202.18	202.32	201.93	203.22	206.95	198.46	205.17	205.51	205.09	201.84	203.88	204.69	207.88	203.78	204.43	202.3	201.38	203.27	205.3	200.22	204.24	205.9	205.97	202.41	201.64	202.27	206.86	205.29	203.59	203.07	204.79
212.12	210.23	208.24	207.37	208.59	207.18	213.01	209.61	207.11	210.98	214.02	212.57	212.33	210.15	211.71	209.83	207	208.06	211.72	211.29	209.11	209.39	210.14	206.52	210.83	209.38	210.46	209.34	211.4	211.9	210.84	209.88	209.95	210.23	208.98	208.17	210.97	210.78	208.44	208.68	212.13	208.08	207.56	206.89	209.63	209.5	210.16	209.52	211.07	211.65
222.05	216.03	216.76	215.7	216.4	218.91	217.07	212.7	218.96	217.96	217.53	217.91	214.68	218.62	218.28	215.37	216.59	217.35	218.14	214.39	218.79	218.85	219.62	214.96	219.07	218.06	215.66	214.29	217.87	220.92	218.78	221.85	218.95	217.12	217.35	221.04	218.35	218.39	217.88	217.16	219.62	214.21	219.94	218.87	219.27	217.07	221.54	218.6	215.48	216.55
211.6	213.04	210.82	208.09	212.59	211.29	209.32	212.18	211.7	212.33	211.72	213.57	211.45	211.12	211.27	209.05	211.05	211.2	210.18	211.57	211.8	213.84	210.69	209.12	212.77	208.8	214.79	212.21	209.38	211.92	211.45	209.6	212.99	211.64	209.29	210.49	210.32	211.51	210.25	210.83	213.96	208.78	208.26	213.69	214.05	213.01	212.7	212.89	208.84	212.34
200.62	197.03	199.74	194.98	196.17	196.6	195.17	197.85	199.17	196.51	198.08	199.3	197.14	199.27	200.63	200.28	197.08	195.87	199.6	195.58	195.55	199.1	196.68	198.87	198.51	199.48	199.47	198.43	200.52	193.97	194.42	198.35	197.3	199.08	200.18	198.26	198.87	200.44	199.89	198.56	198.03	200.58	197.96	196.43	200.03	198.5	198.3	200.36	199.88	198.09
207.39	206.86	206.59	208.3	208.3	206.92	207.64	207.11	205.88	207.6	210.13	206.97	208.48	210.31	207.98	209.77	209.36	206.43	212.48	209.46	208.71	210.62	209.97	206.48	207.88	207.5	208.99	209.85	206.3	211.18	209.26	208.55	206.58	207.97	208.16	209.34	205.87	209.94	206.73	208.18	207.93	207.34	208.49	207.28	207.37	207.5	211.07	208.83	210.24	207.85
210.24	206.52	204.76	209.05	208.55	211.3	207.41	209.44	206.9	205.74	209.73	210.26	210.56	209.08	205.52	207.3	205.97	209.77	208.12	210.18	210.48	207.83	208.89	208.05	211.75	208.34	209.31	208.19	206.92	208.48	210.48	208.5	207.57	206.86	209.02	207.16	210.07	206.57	206.35	207.2	211.77	209.82	207.81	207.25	209.28	205.54	209.11	207.99	208.22	211.06
201.88	203.64	203.06	201.4	201.04	203.56	203.86	201.87	205.76	201.1	204.02	202.83	204.18	203.09	201.24	202.04	203.75	201.49	200.65	206.92	202.15	202.29	204.27	202.78	197.89	204.81	202.95	202.99	204.65	202.61	204.58	202.9	206.06	202.83	204.02	203.37	198.13	202.61	202.84	201.29	204.25	201.9	201.26	200.1	200.08	206.58	204.06	202.4	206.53	204.96
204.55	203.67	203.44	200.58	200.64	202.8	202.52	202.01	202.54	202.39	204.07	203.5	203.81	202.5	204.2	203.48	200.89	203.03	202.34	204.26	203.06	201.48	203.32	203.49	202.33	202.02	203.32	201.89	201.6	205.26	201.25	202.81	205.7	203.96	198.14	202.94	200.12	204.27	201.33	201.32	201.39	200.81	203.81	203.83	200.3	199.23	198.92	199.98	207	204.38
207.71	201.7	204.67	202.58	205.21	205.53	204.35	203.97	204.1	208.67	204.99	206.61	204.13	201.15	204.89	205.46	206.46	203.53	205.32	204.47	208.46	205.54	203.77	205.54	203.33	205.01	205.91	204.41	203.34	202.62	206.1	203.73	204.97	204.88	204.25	204.99	204.16	205.25	205.03	203.76	206.82	206.06	204.1	202.17	203.28	205.32	205.15	203.81	203.15	205.57
206.47	208.69	210.75	206.05	208.53	209.12	208.71	206.96	207.97	206.39	205.19	211.13	207.68	206.96	207.61	206.61	207.13	209.06	208.93	210	211.31	208.97	207.79	210.73	209.36	209.93	211.69	207.78	208.67	210.16	209.01	210.27	210.69	207.5	206.86	209.76	211.67	208.59	208.62	211.03	209.12	210.01	206.29	208.58	207.65	209.05	211.09	209.76	208.45	213.7
205.06	199.89	197.56	201.38	202.91	203.83	203.13	200.1	199.69	203.83	199.37	202.02	202.53	202.49	204.04	201.57	202.22	202.47	201.88	201.96	202.71	202.69	203.1	203.41	202.18	201.66	202.23	200.08	200.58	204.13	203.22	202.43	201.58	202.39	201.32	202.27	202.51	200.93	204.08	203	202.16	200.87	200.6	197.99	201.9	203.92	205.44	199.27	201.16	205.44
206.75	209.73	205.59	208.94	206.87	207.36	207.77	209.21	208.07	206.89	213.28	209.29	210.07	205.46	210.4	211.35	206.61	208.33	211.07	207.54	209.71	207.42	207.71	207.33	210.84	208.06	208.28	208.05	207.64	208.79	208.46	210.83	207.85	208.7	206.71	207.98	210.03	210.9	209.93	208.39	207.32	208.63	208.78	206.69	207.81	210.52	207.38	210.62	203.52	207.41
216.05	216.48	217.65	217.95	216.89	217.23	217.24	218.19	216.66	221	217.95	221.46	216.46	215.06	218.9	221.55	218.13	217.89	218.33	215.43	214.66	217.51	214.62	217.85	215.7	219.64	217.02	216.21	216.04	213.23	214.99	216.46	215.98	217.17	221.03	214.72	215.29	217.31	217.42	219.66	217.33	216.15	216.64	219.29	216.64	218.82	218.89	216.89	213.71	218.7
204.37	206.25	206.09	203.41	200.5	203.55	202.39	204.14	204.43	206.07	204.4	202.1	207.29	201.61	203.31	203.14	203.66	204.17	202.08	204.28	203.94	204.49	205.64	203.08	204.28	205.03	202.25	204.53	206.65	201.88	201.85	202.39	202.69	200.13	202.32	203.62	202.41	200.55	206.71	200.24	206.23	204.25	202.74	205.54	206.07	202.29	204.07	204.51	206.28	201.61
201.08	197.95	200.25	198.8	202.22	194.59	201.02	198.75	196.12	199.95	196.44	199.31	199.5	199.79	203.03	198.39	198.75	196.78	196.77	196.63	195.78	200.97	199.2	196.58	200.01	196.92	199.74	195.99	200.35	193.39	199.47	198.54	200.83	199.26	198.86	196.51	200.18	197.28	198.55	196.82	196.02	198.01	201.34	199.18	201.46	199.06	199.21	195.97	200.28	199.69
198.1	202.77	199.35	199.32	198.92	198.24	200.71	201.03	196.98	198.34	199.05	197.1	198.65	196.47	197.21	196.68	200.43	201.62	197.35	201.13	198.4	199.49	201.08	200.2	198.03	197.79	201.17	197.79	197.73	201.55	197.77	195.51	200.91	196.88	199.88	197.36	200.28	193.69	201.22	200.32	197.69	200.73	201.68	197.28	197.91	197.6	198.59	201.66	200.65	201.61
202.44	203.3	202	202.59	204.46	204.14	201.9	202.34	206.47	198.88	202.18	204.13	202.24	203.35	202.43	203.09	203.99	203.54	204.15	203.58	201.2	205.47	204.53	205.77	199.69	201.52	205.43	201.25	204.73	204.66	199.98	205.28	208.93	204.17	202.52	203.04	202.87	204.11	202.93	204.74	202.61	206.62	201.92	200.35	206.46	205.38	200.52	201.88	203.92	204.68
214.34	214.77	211.24	211.78	209	213.32	212.79	211.54	211.74	211.71	214.95	213.9	210.41	212.52	210.49	216.72	213.71	211.94	212.55	208.53	214.66	211.4	209.94	210.44	211.08	212.7	215.22	213.24	208.58	211.55	211.9	213.65	213.86	209.52	211.89	210.98	213.28	213.86	210.05	210.33	213.45	214.39	213.25	210.73	212.58	213.85	210.18	215.49	213.45	213.34
207.37	206.88	206.57	209.87	208.23	207.14	208.78	206.21	209.2	211.73	210.12	202.78	205.88	207.4	206.94	206.79	206.78	206.67	207.34	208.11	210.28	205.59	205.54	208.84	208.48	210.78	206.13	209.3	207.67	208.5	209.36	208.35	208.15	206.85	204.92	208.96	207.39	210.09	207.98	207.52	208.51	212.36	207.05	209.06	206.9	207.37	206.19	209.48	212.6	207.92
216.8	216.78	215.41	215.58	217.72	213.3	218.83	216.17	216.83	215.86	216.95	218.94	215.44	216.65	215.82	216.74	218.55	218.89	214.68	218.47	216.7	218.39	216.13	220.51	214.02	217.67	219.24	217.19	214.62	219.51	214.17	216.92	216.58	219.25	216.63	213.43	218.36	216.6	216.65	219.68	215.71	217.48	215.19	215.82	219.54	215.22	214.24	219.94	217.86	216.16
208.45	207.05	211.01	209.09	209.31	209.79	208.45	211.08	207.56	210.92	209.99	210.76	208.93	211.34	205.89	211.29	210.42	209.62	210.05	207.53	211.42	209.82	207.9	209.76	209.7	209.23	209.01	209.39	211.87	207.86	210.57	211.31	207.67	210.15	207.65	211.77	208.79	212.86	204.5	206.24	208.05	211.37	208.41	207.53	209.22	209.25	210.84	211.29	212.37	208.06
206.55	206.14	207.77	207.82	206.31	208.12	205.92	205.68	206.66	210.92	208.75	209.96	207.79	209.02	206.56	205.88	209.35	207.31	205.39	208.52	204.93	206.94	205.54	207.06	205.56	208.84	206.39	208.66	206.16	205.03	211.45	206.6	209.74	206.01	207.46	209.31	209.82	208.54	208.15	209.79	207.15	209.3	208.58	207.25	208.72	208.75	206.49	207.3	207.24	208.35
199.5	198.14	199.43	200.2	198.07	196.35	198.97	199.62	198.95	199.84	196.97	201.19	199.2	197.17	199.11	197.89	199.71	197.72	199.54	199.64	200.97	199.99	201.33	199.18	196.43	199.95	200.65	198.3	199.57	199.47	198.8	197.61	198.77	198.3	199.21	201.35	198.61	199.48	198.24	200.93	195.89	198.77	201.95	196.01	196.57	202.79	202.87	200.11	198.24	199.27
212.77	207.25	206.15	211.61	209.92	210.38	208.39	208.13	210.33	206.67	208.87	209.02	210.65	207.11	209.73	211.02	211.31	210.35	210.67	209.78	210.19	208.86	209.34	210.24	209.17	211.24	206.22	209.43	211.55	209.69	211.19	208.31	209.9	211.48	211.37	210.06	210.14	209.68	209.57	209.3	208.78	206.7	210.57	208.35	208.63	210.96	206.55	210.55	209.7	209.53
215.61	211.26	210.19	213.18	211.4	211.04	212.8	211.37	215.23	212.86	212.96	213.31	212.03	212.21	211.8	209.19	211.8	209.54	210.7	209.97	210.71	209.34	209.42	211.51	211.72	216.3	211.27	213.3	211.49	213.47	209.44	210.88	209.56	213.63	211.63	210.08	211.71	209.53	211.96	211.4	209.59	209.2	211.86	212.84	212.98	213.12	212.79	209.59	211.66	209.54
207.93	208.09	205.58	206.85	207.23	203.38	206.14	203.4	205.78	204.83	202.36	204.93	206.44	205.1	207.42	204.74	204.86	206.61	207.98	205.63	202.73	207.66	205.61	204.69	203.83	205.64	203.41	206.42	202.44	204.68	206.65	208.86	205.54	205.01	205.32	203.79	204.83	202.63	204.72	207.43	207.3	206.76	208.79	205.69	204.22	207.54	203.8	204.55	204.6	207.09
207.91	211.42	212.35	213.37	210.74	210.12	208.93	209.29	208.44	210.19	213.34	213.63	210.2	211.07	212.31	214.48	211.95	212.2	215.13	209.74	211.27	211.99	214.97	210.17	211.36	208.82	212.86	208.43	214.06	213.3	212.54	210.12	209.47	215.54	213.68	212.32	210.71	210.85	213.14	211.04	211.31	211.4	210.46	213.28	209.74	211.76	209.64	209.9	213.45	214.13
216.07	221.58	216.95	217.88	218.84	217.07	218.63	217.66	218.51	217.04	220	216.25	218.78	219.12	220.05	219.5	214.05	219.39	217.94	218.3	218.52	221.01	220.02	216.15	217.76	215.2	215.51	218.49	218.96	218.36	218.82	219.99	218.07	215.47	217.38	219.75	217.74	220.64	214.69	215.98	216.25	220.23	217.11	218.61	216.39	217.06	216.93	218.13	214.74	217.19
203.94	208.06	204.23	206.12	203.3	204.04	203.92	205.47	204.65	205.25	203.66	204.19	205.97	206.99	203.01	205.56	204.08	205.41	206.11	206.01	205.38	207.38	208.13	206.67	206.86	205.94	207.55	208.6	207.86	206.61	206.51	209.59	210.33	204.94	205.58	207.72	205.66	203.15	204.52	208.02	206.49	205.38	208.36	203.36	205.12	204.82	208.77	207.77	206.57	204.76
211.45	219.73	217.58	219.14	214.27	218.16	219.23	219.56	216.98	215.16	216.72	217.74	217.64	217.07	217.43	216.95	215.72	217.97	216.89	213.99	214.93	216.88	219.04	213.75	218.26	219.18	217.16	217.87	219.12	217.9	216.65	219.57	216.53	216.68	219.07	219.23	216.36	217.72	219.58	217.15	218.05	216.29	215.6	217.65	218.33	218.13	217.03	219.88	218.3	220.33
196.65	199.88	200.06	200.84	197.08	195.98	206.09	201.69	198.72	198.72	199.19	196.97	200.92	199.15	200.95	199.83	198.74	201.33	200.86	200.47	203.29	200.31	197.34	200.16	200.53	199.86	203.1	203.5	203.69	200.92	199.52	200.91	202.46	202.63	200.83	198.21	202.25	200.72	202.46	199.19	202.73	198.54	202.02	199.95	201.06	199.56	201.5	199.64	200.75	200.54
210.24	207.7	208.84	208.86	207.85	203.19	209.84	206.09	208.78	210.24	209.56	212.02	208.83	209.73	207.84	207.33	208.23	207.41	208.53	208.55	209.56	209.02	208.69	208.38	209.38	209.63	209.34	208.14	207.45	206.78	208.65	207.94	207.12	207.61	210.04	208.58	206.81	208.35	208.1	206.47	209.3	208.54	208.19	209.4	211.04	206.89	209.4	206.75	211.4	205.76
209.98	212.24	209.77	209.86	210.24	209.46	212.52	210.88	210.54	214.1	209.74	208.36	209.4	210.78	211.71	209.48	211.15	209.96	211.95	211.13	210.45	211.43	212.51	211.01	209.72	209.92	210.05	208.45	210.91	211.28	214.72	213.06	214.61	215.36	213.19	215.64	208.89	212.9	211.36	207.4	211.96	210.83	208.45	211.68	210.97	213.02	210.55	210.07	208.84	210.34
203.98	211.94	208.53	208.56	206.94	211.2	209.78	208.38	206.61	205.73	204.8	210.3	208.69	210.11	208.84	208.48	205.58	208.21	206.19	207.64	213.21	205.53	209.66	210.33	209.11	209.61	208.08	209.22	209.54	206.83	208.1	206.19	207.14	204.39	206.73	206.82	209.86	209.77	208.68	210.48	208.33	209.89	206.93	208.16	206.72	206.46	209.11	208.86	206.7	209.57
201.13	203.95	206.03	198.36	203.56	205.46	202.38	205.27	204.23	201.81	203.4	203.46	205.12	203.83	202.8	200.43	204.66	204.58	202.21	203.61	200.23	202.94	204.88	204.15	203.21	201.86	206.02	204.36	204.75	202.6	208.09	201.8	205.61	202.49	204.51	202.67	205.23	203.02	203.25	204.04	203.04	202.41	204.53	203.44	200.93	202.86	202.33	203.59	203.63	203.63
218.04	214.86	216.62	213.21	215.48	217.33	213.16	220.03	214.86	216.03	216.29	215.12	215.66	214.07	217.36	215.57	213.33	218.65	216.75	216.93	217.46	218.31	217.94	217.38	215.92	215.27	214.44	215.76	217.92	217.17	219.03	215.41	215.26	214.26	216.42	218.76	214.69	216.12	216.87	218.66	216.58	217.76	215.09	218.18	214.95	214.92	216.71	216	218.86	217.14
200.19	203.27	203.22	200.91	202.61	201.69	203.24	200.4	203.61	204.22	203.81	202.42	202.72	203.76	201.39	202.81	203.89	204.51	203.27	203.57	201.92	203.19	200.99	199.23	200.63	203.63	203.94	202.18	204.61	201.18	205.52	204.21	201.21	200.11	205.1	205.46	206.2	204.26	204.39	205.16	203.28	207.4	202.2	204.35	206.08	202.21	204.46	201.65	201.86	200.5
198.7	201.2	198.49	198.92	200.4	198.05	200.29	198.87	202.23	201.76	199.23	200.01	199.83	198.02	202.47	200.42	203.67	196.19	199.64	200.5	199.63	198.17	201.09	198.17	201.36	199.75	200.03	199.42	197.57	201.41	200.64	199.35	198.59	198.36	203.58	197.08	198.76	202.96	200.42	198.86	198.85	199.91	197.53	204.4	199.46	198.17	200.42	202.16	198.66	197.06
203.68	203.67	202.45	202.92	202.99	203.42	202.9	201.5	205.03	203.79	202.74	205.12	205.36	201.43	204.36	205.55	204.03	203.07	201.67	200.32	202.97	206.41	202.32	200.86	204.62	203.28	203.81	202.8	202.46	199.83	199.36	203.68	204.63	202.53	204.97	205.14	205.89	204.16	204.63	203.83	201.78	201.58	203.27	203.11	201.75	203.81	202.48	201.99	207.18	201.83
208.68	206.73	208.1	209.77	206.95	205.27	206.67	207.45	211.51	207.29	208.59	211.06	206.32	206.75	204.24	210.07	206.23	205.68	208.95	209.02	208.11	204.83	211.14	206.77	206.66	208.6	208.02	207.49	207.47	207.31	207.47	205.94	206.21	208.7	205.81	207.47	209.27	207.96	209.51	208.71	210.36	205.03	207.69	206.89	208.83	208.76	205.07	207.46	204.23	206.82
209.14	209.43	213.3	209.01	207.21	208.84	207.58	208.63	207.77	207.44	209.6	208.13	208.82	208.76	209.53	210.81	208.73	205.12	210.34	210.35	208.43	211.93	207.14	209.52	208.5	208.88	210.3	210.42	206.89	208.19	208.37	210.28	207.17	208.07	208.12	209.23	206.42	208.13	208.51	209.7	207.46	208.15	211.18	209.49	210.74	204.64	211.21	209.58	210.1	213.05
210.43	209.99	212.15	211.55	213.03	213.75	210.22	211.98	213.27	209.17	210.71	212.01	211.73	208.13	208.17	210.32	211.03	211.69	211.8	214.6	212.42	211.55	211.95	210.95	211.52	212.8	210.48	214.91	214.4	213.52	211.37	215.72	212.54	212.61	212.09	212.19	209.85	213.91	211.26	211.82	213.41	211.15	210.22	215.26	212.93	211.07	214.57	210.68	210.79	211.04
199.79	200.56	200.12	200.77	201.76	198.32	199.39	197.92	196.22	200.03	197.61	196.81	200.76	198.57	196.99	199.71	196.09	203.78	197.88	198.66	199.95	198.9	200.94	199.46	199.6	200.26	202.38	200.79	201.06	197.04	197.28	199.88	198.06	200.43	200.76	203.79	195.52	198.66	196.27	202.49	200.84	200.86	198.66	200.68	197.63	200.05	200.61	200.15	199.76	198.47
198.09	201.72	200.84	200.72	200.46	202.96	199.55	201.02	193.99	201.17	199.26	201.18	200.77	202.67	203.57	199.29	202.86	202.05	200.54	201.15	199.03	201.28	200.69	199.73	200.11	202.33	199.56	199.57	199.96	201.04	202.92	198.5	198.57	201.51	197.21	200.29	200.13	199.75	198.04	201.24	200.7	201.39	199.73	198.61	203.92	203.71	201.16	201.47	200.77	201.23
202.42	198.34	201.33	199.75	202.76	202.52	200.74	201.54	197.56	203.55	199.41	200.18	200.51	199.59	198.24	198.75	199.03	198.31	198.45	199.07	201.86	199.15	197.36	201.09	200.52	200.79	198.4	200.07	202.02	202.4	200.04	201.5	200.69	196.67	198.04	203.98	201.58	199.39	197.24	200.3	202.61	198.47	199.83	200.9	196.18	202.7	199.01	199.62	197.79	201.2
210.81	216.12	211.4	211.48	212.13	209.04	213.44	209.26	213.42	213.52	212.76	212.88	209.44	212.08	214.64	213.92	212.44	213.93	208.85	212.64	212.09	214.06	212.46	212.49	209.36	213.64	210.04	211.6	210.29	211.54	214.35	211.4	214.98	212.33	211.53	212.25	210.87	213.33	213.52	212.1	213.83	213.82	213.49	211.05	212.55	211.25	212.23	211.89	210.16	208.17
209.33	203.15	207.67	207.79	209	209.24	206.56	204.57	206.13	209.46	205.7	204.54	208.26	208.58	208.38	207.02	210.2	209.54	209.47	209.93	209.17	204.79	209.37	205.8	207.76	208.16	209.57	209.71	205.16	208.63	211.1	204.39	208.37	212.2	206.56	210.06	206.37	207.33	207.91	207.46	207	205.97	204.81	207.57	208.2	206.38	202.44	205.51	209.11	206.23
215.09	213.97	217.01	215.2	219.49	213.38	216.17	216.23	214.37	216.69	216.84	219.29	219.24	219.17	215.55	214.59	214.44	219.52	213.97	215.62	220.39	214.83	217.64	218.27	216.05	217.19	218.41	219.53	218.22	218.18	214.64	219.03	214.89	215.29	218.88	215.32	217.52	216.28	215.01	216.05	218.34	217.61	216.01	216.97	218.52	215.52	217.45	213.39	216.88	214.09
206.8	208.03	206.74	207.94	207.85	209.5	202.51	206.7	207.48	207.42	205.27	208.72	208.91	208.82	208.51	208.33	209.42	208.56	212.07	208.89	207.76	207.44	207.67	212.44	207.19	212.11	210.78	208.06	207.67	209.6	208.71	205.6	206.09	206.44	208.31	204.12	206.32	207.79	209.38	208.93	206.81	206.73	206.41	206.47	206.26	208.81	208.83	208.41	207.17	211.73
206.21	198.6	201.51	204.17	199.53	197.91	201.36	197.53	203.23	199.06	195.91	198.25	201.03	201.86	201.35	201.78	200.2	201.76	199.16	200.31	198.64	200.54	199.54	201.39	200	199.67	200.28	200.52	202.88	201.84	202.82	201.17	199.55	202.84	198.71	202.64	203.45	198.95	197.82	200.87	202.22	198.47	203.72	199.78	202.72	203.08	202.15	200.43	200.62	200.27
217.82	214.76	217.12	215.22	214.98	219.89	217.83	216.37	216.64	218.87	219.48	214.33	217.97	216.3	214.15	217	217.43	216.11	216.24	215.06	214.93	217.66	217.11	214.58	215.45	216.74	218.85	215.14	216.63	216.82	218.51	217.02	217.13	217.71	216.79	214.4	221.01	217.19	217.38	218.63	215.55	217.46	215.4	214.53	217.58	219.81	220.52	217.42	218.82	216.77
207.34	207.62	209.16	206.87	207.33	205.42	209.03	204.62	209.24	208.68	205.42	211.91	204.2	203.89	208.25	207.29	210.18	209.68	207.03	206.98	207.03	209.16	207.48	210.13	208.46	208.67	207.73	207.53	206.09	204.92	206.76	208.48	205.87	208.43	205.68	210.38	209.25	210.17	209.52	210.91	206.76	207.15	208.07	205.85	207.15	205.19	207.07	206.72	206.77	207.5
200.73	202.32	199.54	199.41	196.22	200.51	201.37	200.48	199.64	199.41	199.45	202.33	199.46	197.37	199.77	202.75	198.88	201	201.95	199.8	200.35	201.93	200.8	198.13	199.17	198.06	200.42	198.19	202.49	205.24	200.24	202.09	199.45	199.12	201.71	199.95	202.15	200.27	200.14	202.23	200.09	200.77	199.86	200.96	198.96	197.14	199.5	198.46	199.81	200.27
211.48	205.04	209.13	211.53	209.41	211.94	212.24	210.31	211.23	209.75	213.49	207.58	212.87	207.5	209.67	206.27	209.44	211.33	209.58	211.16	210.18	208.63	206.64	208.98	205.62	210.58	207.38	207.85	207.19	208.6	211.03	212.74	209.62	213.63	210.02	207.49	208.67	207.49	210.35	207.63	210.94	205.71	206.16	210.08	208.33	210.72	211.23	208.74	209.23	208.28
215.62	219.66	217.37	221.54	216.14	216.53	216.3	218.91	219.4	215.72	216.71	217.71	217.71	217.94	215.05	218.57	212.08	215.37	218.45	219.63	217.99	216.75	216.54	217.44	215.34	217.74	218.19	219.42	220.02	218.36	218.63	218.16	219.42	219.58	219.83	217.88	217.16	219.53	220.38	215.55	216.3	217.77	217.18	219.42	218.61	218.42	221.06	217.2	218.93	221.35
204.56	206.17	206.28	206.87	200.41	205.61	201.9	207.06	207.99	204.75	204.63	202.45	204.17	210.21	204.03	208.56	206.89	205.35	203.29	205.23	202.5	201.39	202.72	204.37	204.04	206.71	207.28	203.83	206.93	203.29	205.41	203.02	202.18	203.58	205.01	208.15	203.77	204.84	204.51	205.24	205.12	204.53	204	203.18	202.97	204.59	201.69	207.15	205.3	203.03
217.47	216.51	218.89	217.99	219.46	214.16	218.89	217.52	218.57	217.57	216.64	215.28	213.59	219.57	221.51	212.66	216.73	217.73	213.63	217.48	218.72	215.38	216.24	214.64	217.76	217.04	217.7	217.83	217.03	216.97	215.52	217.18	215.77	213.34	218.77	213.82	219.03	219.67	221.5	217.75	214.56	218.91	216.74	215.54	216.13	217.16	216.91	215.78	216.07	220.41
205.28	207.14	207.52	209.06	207.54	211.45	207.45	205.17	212.52	209.86	208.3	208.7	206.45	205.69	208.13	206.94	206.55	208.79	205	210.44	208.71	210.01	206.34	208.29	205.8	209	206.23	209.79	206.56	205.08	207.35	207.31	207.95	206.31	209.95	209.93	208.76	208.5	206.18	207.32	210.33	207.17	206.55	210.69	209.79	207.93	207.63	206.38	209.34	204.78
215.43	211.83	213.75	210.04	213.57	210.57	211.48	215.93	209.97	209.65	206.98	213.07	208.3	211.52	211.46	213.4	209.44	213.58	216.22	214.86	214.41	212.38	210.81	212.47	212.41	211.86	208.99	210.03	212.69	212.02	210.75	213.08	213.65	210.16	210.08	209.5	212.8	213.64	211.35	212.32	213.7	211.29	214.49	212.51	211.95	210.37	214.04	211.32	210.8	211.29
201.91	203.5	206.63	206.53	207.92	201.82	205.68	206.9	206.88	207.9	207.1	209.74	205.93	203.7	204.66	204.53	207.26	204.77	205	206.74	204.58	204.88	206.21	205.03	206.96	205.05	201.58	204.75	206.09	205.39	201.38	204.92	204.44	202.74	206.31	207.63	208.13	204.44	205.78	203.56	209.43	208.46	206.92	207.7	208.24	205.36	207.46	208.48	207.55	205.91
218.26	217.48	216.45	218.8	217.02	219.59	216.69	214.98	216.45	216.85	218.64	215.76	218.82	219.17	219.26	219	218.66	217.56	219.21	218.35	216	219.93	218.53	219.74	214.62	216.74	220.24	216.2	214.8	216.24	215.12	215.37	218.64	217.25	220.29	216.05	217.62	215.41	216.87	217.26	216.73	214.9	218.24	217.47	219.1	216.74	217.97	215.4	218.04	216.81
207.12	205.53	205.33	209.04	209.26	210.15	212.04	209.18	208.54	206.37	209.95	210.34	207.12	207.68	208.21	208.6	208.38	210.18	204.98	207.11	206.78	210.33	209.61	208.96	208.31	210.88	209.16	205.76	208.57	207.07	209.57	209.25	210.25	206.67	208.84	209	209.64	209.41	209.03	212.56	209.92	207.83	210.01	208.13	208.2	209.47	210.54	207.54	208.77	206.26
205.7	207.31	208.98	206.97	206.58	207.66	206.27	211.02	205.1	209.63	208.87	207.82	210.11	204.79	205.49	207.62	206.87	205.26	208.62	207.92	209.99	205.31	205.2	206.63	206.97	208.45	206.93	207.79	206.51	206.01	205.52	210.22	207.96	211.75	207.13	206.55	207.51	209.81	206.73	205.55	207.27	210.3	205.75	209.47	206.15	206.75	205.84	207.87	206.26	205.07
203.54	203.3	202.92	200.09	204.95	204.27	204.53	204.93	203.85	203.27	202.13	203.79	204.05	202.89	204.71	203.06	204.5	201.68	203.94	204.03	204.01	200.94	200.65	206.97	204.79	202.82	204.57	207.29	202.49	204.02	203.96	206.11	203.38	202.61	204.3	201.8	203.52	204.81	207.3	202.56	206.18	200.89	201.25	205.07	204.16	201.16	201.79	204.35	204.96	207.81
205.71	207.98	205.59	205.61	206.2	201.85	204.13	204.13	206.75	206.58	206.44	205.22	205.37	204.67	203.07	205.32	205.89	204.95	205.26	204.73	206.27	207.03	208.06	204.54	205.98	204.05	206.26	207.69	207.28	205.11	205.26	205.17	206.93	206.22	208.61	205.21	207.82	207.51	206.31	206.69	206.03	207.19	205.44	204.93	207.6	205.5	205.52	200.64	205.72	206.33
201.49	200.54	200.37	202.01	201.25	200.79	199.57	199.77	202.03	202.64	201.44	202.25	204	202.01	200.99	197.03	200.02	202.27	198.04	200.34	201.22	200.59	199.14	200.55	199.28	199.14	203.74	200.29	198.77	200.92	198.52	198.35	200.2	200.78	201.02	200.32	200.36	200.05	201.48	202.32	198.23	198.54	200.66	201.76	197.18	202.95	201.23	198.96	200.17	197.27
215.63	214.22	210.66	212.8	210.68	212.85	214.31	210.85	213.99	214.56	214.73	216.99	215.99	211.73	215.06	210.19	210.96	211.09	213.89	218.12	214.25	213.32	213.89	210.69	211	216.21	215.12	214.12	213.73	212.84	212.39	210.56	213.67	214.89	211.71	212.86	210.88	211.79	212.81	208.27	216.16	212.31	212.65	213.12	211.29	210.61	207.99	214.66	215.96	216.76
213.1	211.75	210.06	211.26	211.98	209.38	213.18	213.09	214.29	215.71	214.3	211.43	209.24	211.76	209.53	212.92	212.09	213.09	208.35	210.37	212.23	215.43	212.88	211.63	215.95	211.09	211.89	214.1	210.55	212	213.89	211.62	212.71	213.13	215.92	211.65	209.38	209.44	211.69	212.91	213.2	208.6	208.28	212.74	210.71	213.51	210.83	211.09	212.86	209.41
211.45	215.03	213.39	210.77	215.95	213.44	212.58	209.29	212.94	214.68	209.95	215.65	211.69	215	212.39	213.44	211.1	213.33	213.31	215.91	214.27	211.56	213.19	213.02	215.47	210.18	214.9	210.12	211.61	210.77	215.43	211.86	214.18	214.18	213.71	211.26	212.72	211.34	215.63	213.26	212.81	211.83	211.71	213.14	212.04	212.21	213.96	212.46	210	215.32
217.54	216.27	218.01	217.77	216.9	216.75	218.8	218.64	218.85	215.34	220.04	218.93	217.22	218.25	218.94	217.64	219.6	216.05	217.38	216.63	218.04	218.16	219.32	219.09	218.65	218.45	219.32	219.44	217.86	217.46	219.11	221.52	216.09	222.18	215.99	216.32	216.91	218.11	219.3	219.15	216.66	219.45	214.32	219.84	216.28	215.39	218.59	220.34	218.74	215.7
214.08	215.79	217.69	209.97	213.51	213.49	211.3	214.27	212.83	215.15	211.24	212.94	211.35	213.19	216.64	214.36	213.33	213.64	212.4	213.86	215.17	211.35	211.81	215.84	213.71	213.19	213.41	213.35	211.48	212.77	211.14	210.95	210.78	211.11	211.68	210.34	211.23	212.22	214.92	213.73	212.88	215.55	215.38	213.35	210.92	214.31	211.65	214.96	214.78	211.85
201.25	200.18	197.49	198.9	200.8	200.65	198.94	195.3	199.57	199.85	196.01	198.85	199.97	199.5	202.12	197.44	201.24	202.6	201.48	199.33	196.62	201.2	198.31	203.68	198.58	198.58	201.49	198.88	199.37	199.07	201.35	200.2	198.94	200.72	199.25	198.9	202.03	201.56	201.49	197.53	200.9	202.36	201.04	199.87	200.38	195.65	199.84	200.4	200.51	196.37
210.28	210.08	207.1	203.87	205.98	204.06	207.17	210.33	204.81	205.41	205.41	206.11	206.36	208.47	206.27	206.67	202.57	207.88	205.45	203.28	205.71	205.51	207.7	207.9	205.82	206.77	209.56	202.77	206.57	205.01	205.15	204.97	205.21	204.89	205.46	208.28	207.56	206.22	205.46	210.43	210.08	204.37	208.87	206.04	207.41	205.04	209.21	208.99	206.53	204.23
208.23	207.4	206.33	203.14	205.48	206.89	207.87	207.67	205.12	205.83	205	201.47	204.36	206.41	207.08	205.71	204.13	205.24	206.11	205.78	204.99	206.27	203.4	206.22	207.53	206.94	210.37	207.03	207.06	207.01	208.02	205.83	202.19	207.74	207.49	204.54	206.05	206.49	204.28	206.24	202.56	205.24	208.06	203.1	205.46	206.63	207.01	207.55	207.56	202.83
208.9	209.38	209.46	206.04	208.67	208.55	207.54	211.25	209.36	208.29	209.86	208.4	207.97	208.49	208.34	208.85	210.12	207.07	209.72	206.76	209.12	207.51	208.33	207.16	206.86	208.95	209.28	209.8	213.22	209.31	210.58	208.28	206.07	208.56	206.73	206.1	210.66	204.64	206.53	208.38	206.23	204.67	206.36	208.62	211.49	209.61	207.65	210.28	212.48	207.29
204.59	201.62	205.47	204.42	201.91	204.88	202.79	204.26	203.81	206.09	203.11	201.2	202.71	204	204.84	203.87	202.99	206.68	206.29	202.05	200.89	204.23	205.07	206.66	204.15	207.33	204.01	202.74	202.08	202.12	205.88	204.64	201.99	203.62	202.22	202.83	206.33	201.87	206.18	206.17	205.03	202.68	204.68	203.81	204.63	204.53	204.47	203.18	201.39	201.7
208.84	206.7	208.2	208.88	208.46	205.96	211.41	210.08	206.24	209.23	206.56	209.65	206.25	207.93	209.67	207.67	204.91	206.75	206.17	206.39	206.13	208.49	208.49	206.21	207.22	209.27	205.01	208.35	208.39	208.8	209.74	209.34	203.96	207.66	207.63	209.07	207.95	206.27	210.91	205.05	207.52	208.75	205.75	205.52	209.14	207.04	205.99	208.01	206.13	207.41
207.65	206.67	208.42	205.45	209.63	208.75	207.79	208.82	205.58	207.71	208.85	204.71	206.04	205.71	208.74	208.91	207.6	203.74	209.39	207.99	209.18	208.97	208.54	206.05	208.52	211.16	210.06	203.79	213.1	209.07	208.82	210.07	206.64	205.48	209.32	206.37	204.7	209.88	210.05	208.07	210.15	208.53	207.99	208.04	204.71	206.64	203.96	207.78	207.3	208.06
197.89	196.79	198.24	194.5	199.71	197.2	198.25	197.93	195.06	200.61	195.71	201.42	197.53	199.43	197.8	199.07	196.9	196.44	196.22	197.87	199.07	198.06	197.95	198.66	200.9	201.84	196.65	198.79	199.26	198.7	200.54	199.03	199.22	200.46	198.25	199.07	198.61	196.88	198.95	198.65	199.47	197.23	197.53	199.51	199.46	196.69	198.08	196.06	194.18	195.82
197.34	199.7	199.25	201.05	198.06	199.83	200.69	199.59	196.62	200.03	197.81	198.89	198.38	197.92	196.66	199.43	197.61	199.93	199.59	198.4	199.47	194.86	199.15	198.21	197.33	198.12	200.73	195.58	198.75	200.27	199.19	197.46	200.38	200.03	195.22	198.26	202.23	198	198.66	197.54	202.62	194.45	195.89	194.58	198.25	197.34	197.57	201.73	198.38	197.05
197.91	201.39	199.54	201.13	201.61	202.04	202.12	198.85	201.05	199.29	200.31	200.24	203.54	200.44	197.78	201.43	200.76	202.07	199.31	198.16	198.72	197.48	203.5	199.91	199.8	200.53	201.7	201.32	199.96	201.92	200.92	199.96	199.55	201.17	201	201.73	199.35	202.02	200.29	200.27	201.3	200.65	203.29	197.55	197.01	200.59	198.5	202.85	202.02	200.38
210	213.82	209.51	212.38	213.01	211.59	213.22	213.02	212.59	214.23	211.17	211.16	210.93	212.08	210.84	211.03	215.21	210.15	211.94	213.83	211.37	214.59	212.54	214.63	210.99	209.77	211.54	215.1	210.99	214.28	211.09	214.35	209.86	213.2	213.19	212.95	211.18	211.54	211.16	213.39	212.01	215.13	209.76	208.16	207.05	207.1	210.09	210.25	211.41	209.59
210.61	210.4	206.75	207.75	207.58	209.27	210.26	207.76	208.07	207.65	209.13	206.46	208.5	207.45	210.41	209.6	206.66	209.4	207.61	208.81	206.3	211.3	207.25	207.72	209.63	208.25	207.27	207.96	208.44	209.39	207.18	207.12	208.78	206.98	209.12	207.95	208.46	209.68	209.74	205.16	211.25	208.26	208.96	208.34	208.97	210.88	209.94	210.3	206.43	208.63
209.45	206.94	209.98	209.92	206.39	210.09	207.26	206.04	208.82	209.53	208.67	206.85	205.69	206.7	208.09	209.53	205.19	208.68	206.3	203.61	213.24	209.15	208.09	209.34	204.25	208.73	210.06	207.44	211.44	208	205.88	207.41	207.09	206.88	208.21	210.33	209.3	206.33	206.05	207.33	209.86	208.46	207.97	208.76	210.19	207.86	209.47	208.48	206.96	210.17
197.81	200.48	201.22	202	202.86	200.46	197.28	198.25	201.67	197.38	198.44	200.9	202.27	200.51	199.87	202.02	198.96	201.88	200.8	196.04	199.79	202.17	199.83	201.59	199.13	200.57	201.19	205.3	201.16	195.78	200.26	201.31	195.9	199.51	198.81	201.21	198.5	200.87	197.75	197.74	197.15	198.89	200.5	202.29	199.01	201.33	200.05	200.57	195.34	200.05
209.71	207.03	208.28	208.03	207.54	205.06	206.03	206.52	207.04	206.34	206.83	207.19	203.86	208.35	209.82	207.33	205.02	205.34	206.72	206.12	206.41	208.42	206.99	209.52	204.17	204.27	207	209.84	205.05	207.23	208.38	205.76	207.81	206.38	207.82	205.1	204.08	208.88	206.59	203.13	205.44	207.63	207.53	205.82	203.88	208.05	209.08	204.46	208.02	206.93
210.99	211.59	213.47	212.73	217.18	214.05	210.72	213.34	213.44	211.48	214.54	214.85	213.71	208.03	215.86	214.38	210.75	211.73	212.76	213.58	213.45	211.61	211.99	214.83	206.7	209.63	213.81	213.15	214.96	214.57	214.64	213.47	212.9	210.68	212.58	211.86	213.67	210.32	210.87	213.46	214.22	210.12	214.47	214.59	213.43	210.47	210.44	212.36	214.93	212.61
208.23	208.19	209.62	207.46	210.18	208.38	209.69	207.81	205.7	209.89	208.18	208.98	207.62	209.78	209.9	207.39	209.47	208.45	212.13	209.94	208.61	208.21	208.54	210.29	209.54	208.57	210.16	210.12	212.65	211.09	206.38	211.74	210.45	209.18	207.33	212.05	206.61	206.38	208.27	208.12	210.27	208.36	208.8	206.72	208.89	208.68	205.52	209.07	209.28	208.98
213.77	211.58	211.55	213.93	210.05	212.1	212.7	213.11	210.8	207.51	210.13	212.67	209.6	211.97	208.81	211.79	211.06	210.64	214.23	213.17	210.87	209.98	212.79	213.06	211.79	210.69	212.64	211.72	213.08	209.79	211.9	211.94	211.57	212.44	209.58	213.15	214	209.27	209.66	209.39	211.57	210.19	212.65	209.55	215.11	211.5	211.23	210.96	214.2	211.01
215.73	216.19	218.86	218.14	215.31	216.59	216.28	216.3	218.74	216.4	215.65	215.79	216.66	219.19	216.69	217.88	216.98	214.92	216.24	216.33	216.29	216.46	218.25	218.44	211.59	217.77	214.48	216.59	217.08	219.49	218.55	216.58	217.81	216.16	217.71	215.86	213.22	218.44	216.53	216.05	218.7	215.95	219.22	217.55	217.51	219.4	216.82	216.76	219.65	217.34
207	210.19	206.38	209.87	207.45	209.71	212.47	209.25	207.4	208.83	209.26	208.75	206.1	208.61	205.41	208.24	209	208.1	207.33	207.9	207.3	209.02	207.83	208.62	208.49	209.33	213.87	207.06	205.79	210.44	206.13	207.32	212.76	208.89	208.97	208.92	207.35	209.53	206.54	208.52	211.2	208.35	208.72	206.44	205.28	209.79	207.8	208.2	208.06	211.83
217.11	217.74	219.36	217.05	216.35	214.99	220.74	219.77	217.81	214.35	215.03	217.81	215.21	216.38	212.5	216.67	215.2	217.96	213.94	215.3	216.59	217.73	217.05	216.21	216.75	220.32	216.71	215.68	214.97	213.43	220.31	218.12	217.99	212.47	212.1	217.9	217.63	216.94	214.66	217.5	219.62	217.48	217.4	213.67	218.79	218.11	218.88	216.67	216.7	218.71
207.02	205.59	209.38	209.34	208.24	207.46	204.6	206.44	209.02	205.81	208.78	208.52	208.75	208.53	206.38	209.92	209.64	206.74	209.3	208.6	207.64	207.09	209.34	208.19	206.11	204.55	210.03	206.74	206.87	207.54	209.1	207.94	209.15	208.91	206.47	209.2	205.08	205.15	210.11	205.65	208.17	207.64	203.62	208.71	204.97	205.48	207.54	211.71	207.56	208.26
206.05	209.58	211.03	208.13	209.02	209.05	210.28	209.48	206.12	208.14	210.39	207.98	208.53	210.54	206.9	209.35	205.75	206.74	207.99	204.11	207.05	206.96	205.68	206.39	210.43	208.35	209.32	209.79	208.56	207.79	207.71	207.38	207.9	207.95	205.48	208.47	209.4	206.64	210.19	211.73	207.13	204.89	210.82	207.71	207.6	208.03	207.47	207.14	206.23	207.01
216.69	218.9	216.6	217.43	218.35	216.79	218.9	216.33	221.23	213.41	218.21	219.93	216.56	218.59	218.56	215.43	219.41	217.1	219.28	214.18	218.52	216.91	216.05	218.01	220.24	216.94	216.85	217.7	214.63	219.45	219.98	218.04	219.77	216.03	219.52	218.62	217.05	216.35	217.93	219.25	217.32	217.51	219.68	218.77	219.03	216.83	216.53	219.57	212.8	217.25
202.5	203.23	204.03	203.02	203.81	205.34	203.07	203.01	205.54	201.84	207.01	207.25	204.44	204.29	203.75	204.11	204.75	206.77	204.66	204.88	203.66	204.15	204.61	204.87	202.42	203.87	204.31	206.07	204.41	207.8	205.19	205.7	204.92	203.58	207.71	202.4	204.4	207.01	201.39	203.1	200.92	206.03	205.43	200.96	204.39	203.47	204.71	203.33	203.54	206.45
198.82	199.75	197.97	199.22	200.89	195.95	199.84	197.97	196.83	201.64	198.78	199.36	198.95	199.9	196.98	198.46	198.66	200.16	197.92	199.35	200.19	200.96	200.28	198.72	200.57	196.1	200.91	200.92	199.78	200.08	200.26	198.19	195.43	202.28	199.77	197.04	200.22	201.11	199.23	198.46	201.97	199.91	201.64	198.54	203.23	198.11	200.18	196.36	197.99	202.24
220.36	214	216.84	218.47	216.1	216.42	219.4	221.53	216.96	218.25	216.73	214.86	214.8	216.9	218.86	218.67	217.08	215.62	214.84	217.39	217.75	218.21	219.77	213.68	214.6	218.32	217.57	220.09	215.04	217.24	215.59	216.87	217.28	215.83	218.8	219.16	216.83	216.73	217.66	217.26	218.29	219.41	218.41	217.56	214.8	217.49	216.75	217.98	219.73	217.61
208.59	206.61	207.25	205.97	212.4	207.43	207.72	205.94	207.27	206.13	207.71	206.12	205.8	204.13	209.03	207.67	208.33	204.33	206.42	209.09	207.82	209.84	209.18	210.2	209.91	205.51	208.07	207.28	207.82	207.17	208.84	209.31	208.03	208.71	204.28	208.15	209.02	205.37	207.15	206.04	206.35	208.07	207.6	204.99	205.72	204.91	207.67	207.62	207.39	208.75
207.34	203.02	208.98	205.3	209.9	208.2	207.53	205.56	203.4	207.19	208.27	206.05	209.26	208.01	207.55	205.54	204.49	206.87	210.05	208.26	211.31	209.13	211.25	207.17	208.56	207.16	206.19	207.29	208.48	207.64	209.69	209.36	205.71	207.88	206.83	208.49	208.01	208.81	210.25	208.71	208.19	206.24	207.44	205.18	208.36	208.53	210.56	205.69	202.89	211.91
203.95	203.91	201.57	205.35	201.45	204.87	204.61	204.22	201.59	205.73	204.22	202.94	203.26	201.75	204.79	203.41	202.15	207.67	202.1	201.06	204.75	203.92	203.69	201.13	202.3	204.13	204.2	201.22	204.75	203.53	202.15	203.1	207.59	205.05	205.11	204.53	207.81	203.38	203.67	203.55	203.9	202.97	203.71	201.08	206.28	203.77	202.42	202.23	202.12	202.69
207	208.25	210.31	207.89	210.94	208.55	206.99	208.14	203.64	206.39	207.73	206.77	205.37	206.71	209.01	204.19	204.51	207.09	205.17	205.93	209.5	202.59	205.45	209.83	208.15	207.77	206.56	204.69	206.03	201.72	207.52	208.94	205.47	207.54	205.27	205.23	209.09	207.99	208.64	203.94	208.96	203.38	207.66	205.93	206.86	207.85	202.25	207.84	205.58	207.32
200.09	198.49	199.34	199.02	199.39	198.97	198.28	203	196.09	197.23	199.98	196.39	198.5	200.91	200.25	196.35	203.14	197.6	201.82	201.65	198.6	202.93	201.22	198.29	196.91	202.09	201.06	198.42	196.47	197.57	201.99	201.42	201.14	199.14	199.52	197.74	203.09	196.79	203.67	198.87	200.24	198.67	201.82	199.51	198.87	197.12	198.8	200.2	201.65	197.53
206.82	209.85	209.08	209.36	207.16	206.4	210.03	204.77	209.42	208.4	210.75	208.22	204.99	208.86	206.83	206.66	210.12	209.09	209.34	208.18	209.19	206.09	207.58	209.88	208.75	207.16	207.57	207.96	208.45	208.42	207.39	211.1	205.96	207.21	205.18	209.54	209.98	209.46	206.73	207.23	209.99	208.84	210.34	207.3	207.31	210.26	211.97	210.32	207.34	209.8
199.32	204.71	201.68	206.16	206.22	206.42	207.62	204.02	201.49	204.03	203.81	205.44	205.73	203.92	204.27	203.87	206.33	204.5	204.32	203.88	206.89	201.09	209.02	204.09	206.41	204.24	203.96	204.19	202.6	205.2	204.9	205.09	204.21	205.39	207.46	206.38	205.19	204.96	202.2	201.58	203.79	205.89	204.14	205.92	205.19	203.08	201.6	206.25	205.75	201.73
199.81	194.16	194.47	198.36	194.03	196.3	200.06	196.55	195.38	193.57	192.93	195.9	197.39	196.01	194.7	196.26	194.13	196.01	192.83	194.87	193.37	193.57	194.26	192.1	193.25	196.76	194.24	196.46	196.3	196.08	194.68	194.38	196.71	193	194.01	195	192.84	193.29	193.95	194.91	195.15	193.01	193.51	195.17	197.57	193.78	197.17	195.35	194.28	197.24
211.64	209.42	209.1	210.25	207.22	209.37	206.33	206.1	207.08	209.92	210.91	206.66	206.83	206.92	207.9	208.9	208.14	208.78	206.95	208.34	208.66	213.36	207.44	209.61	213.17	209.49	208.71	207.13	207.4	206.21	208.13	207.41	210.26	211.12	209.46	209.48	209.26	210.36	209.79	209.56	210.56	208.79	208.08	212.64	209.08	210.31	208.34	207.37	205.45	212.47
208.13	209.36	211.64	207.17	206.08	211.87	209.86	210.03	212.47	210.25	208.29	206.76	211.14	209.79	208.4	205.66	211.5	208.52	215.3	209.44	211.02	210.11	211.11	209.29	210.47	211.82	210.18	210.49	207.16	208.02	203.58	207.11	210.87	211.36	209.3	209.01	212.22	210.92	209.24	211.32	208.76	207.51	209.22	211.45	211.75	210.96	208.46	211.01	210.42	207.89
207.38	205.15	207.37	209.02	206.49	208.26	208.44	206.41	206.88	209.44	207.12	210.4	207.83	208.41	208.68	211.76	207.25	209.06	205.95	208.29	210.06	205.83	204.45	207.31	209.06	206.09	207.85	206.27	207.77	208.35	208.52	209.55	202.13	207.96	207.95	208.32	206.64	206.07	203.38	206.79	204.98	207.08	209.14	205.19	208.11	207.01	208.62	209.17	209.13	207.11
206.64	205.16	206.53	208.22	209.88	206.38	208.37	205.37	211.99	207.28	209.59	208.92	205.38	206.93	207.83	210.15	205.03	208.54	209.59	209.68	205.62	210.1	206.73	205.2	205.62	205.2	208.42	207.12	208.44	207.66	209.52	206.71	206.96	209.36	208.75	203.7	207.69	209.23	207.4	210.79	208.71	211.59	208.16	206.35	210.82	206.34	207.71	206.71	207.94	207.12
207.67	210.76	208.67	209.28	204.92	209.63	206.42	209.75	208.5	209.7	208.23	204.36	208.05	208.81	204.84	206.84	208.09	207.44	202.65	208.55	207.94	207.17	209.35	207.51	207.08	203.64	207.87	206.92	206.65	207.81	206.26	206.9	207.29	206.31	207.55	205.09	203.57	207.9	208.95	205.88	211.16	207.31	202.85	209.43	208.1	209.71	208.1	205.78	206.72	206.33
211.73	211.67	210.99	213.33	212.11	210.06	210.53	214.87	212.55	211.6	213.16	211.98	211.61	212.34	212.6	213.54	211.66	213.62	213.67	211.38	211.31	212.02	212.86	213.43	213.71	213.17	210.73	214.42	210.73	212.65	211.68	215.39	213.23	213.11	209.12	211.54	212.3	213.78	211.16	210.04	214.24	212.81	210.22	213.42	213.63	211.95	211.51	208.67	210.5	211.6
215.59	212.96	212.79	213.39	214.62	209.9	212.86	210.02	212.64	215.64	212.17	214.66	211.15	213.23	214.82	212.89	212.46	211.45	212.74	214.88	213.23	215.41	214.18	215.5	214.29	213.97	209.87	213.8	212.87	212.28	215.62	214.42	210.95	209.7	214	217.08	213.15	214.73	213.61	216.63	214.31	209.52	216.41	210.85	211.25	209.01	211.98	212.56	211.11	213.99
200.38	200.71	202.98	203.27	204.66	205.43	202.71	201.41	206.41	202.77	202.59	201.89	201.85	200.29	203.02	203.4	205.65	204.48	202.03	203.54	199.78	197.99	203.64	202.44	201.56	201.9	201.75	206.77	201.17	197.81	202.2	203.07	202.64	199.54	201.29	200.77	201.93	202.83	201.78	202.23	204.76	203.69	202.72	204.15	202.21	201.12	200.12	200.63	201.89	202.71
207.88	207.38	207.31	209.34	210.93	210.39	207.24	209.54	209.05	208.4	207.63	209.44	210.19	206.33	206.32	211.92	205.51	208.61	208.41	209.1	210.06	206.95	209.3	207.65	206.06	209.4	207.56	206.25	211.53	205.3	205.02	210.36	207.68	207.9	208.44	209.4	210.27	204.56	206.73	207.78	210.53	207.08	210.04	208.96	208.77	209.49	208.83	208.6	208.7	208.17
204.86	205.28	208.56	209.68	208.07	207.04	206.51	205.98	207.86	207.9	207.43	206.07	207.48	207.23	208.72	208.05	205.06	210.46	208.04	206.72	207.59	208.69	208.14	208.51	205.37	206.87	203.45	209.61	208.29	207.07	209.3	207.15	207.4	208.83	207.31	207.73	205.11	209.79	208.46	208.27	210.32	208.15	206.37	209.38	210.99	205.72	204.12	208.81	206.2	206.75
211.71	212.07	215.89	213.48	213.7	214.26	215.21	214.15	213.27	214.9	214.97	215.12	213.74	212.32	212	214.55	217.69	213.95	213.43	216.14	212.86	213.21	212.28	211.61	213.66	210.98	210.6	212.89	213.45	215.14	214.51	217.3	214.35	215.21	214.31	214.72	217.4	212.73	211.73	214.13	211.12	214.91	214.82	214.43	214.32	213.41	211.86	214.68	212.13	212.24
207.92	208.17	209.19	207.61	205.47	210.71	206.78	208.45	207.48	206.95	206.86	208.4	205.89	204.99	208.44	207.08	205.7	210.26	210.45	208.72	207.88	208.76	209.76	205.3	210.27	211.21	205.26	206.61	208.26	207.14	207.06	209.43	206.75	205.9	206.9	205.51	207.8	209.36	208.96	205.68	205.11	206.21	207.43	208.98	212.1	204.1	206.89	210.58	208.4	208.01
207.54	203.26	202.38	205.76	203.29	204.02	203.86	205.23	206.93	205.46	205.96	204.18	205.49	206.15	203.83	203.86	201.45	206.21	202.45	203.07	204.08	205.44	203.72	204.23	203.41	203.5	205.3	207.12	205.54	205.41	203.53	205.4	205.13	207.86	202.93	205.8	204.3	203.7	205.44	207.39	206.88	206.98	203.48	207.89	203.38	207.42	205.59	204.96	204.12	204.71
209.56	209.89	208.91	207.71	205.76	207.39	204.55	207.01	206.27	205.16	209.98	206.94	206.66	208.05	206.58	207.79	212.03	207.97	203.44	205.33	207.06	207.08	204.59	208.63	207.01	207.08	207.42	206.36	208.76	208.06	208.05	208.12	207.51	205.96	208.43	207.1	205.14	205.54	210.41	206.11	210.93	207.12	206.02	210.63	207.05	210.1	208.08	207.54	208.1	207.28
203.71	204.13	204.35	205.08	203.23	203.41	205.55	203.73	203.26	204.12	199.79	204.93	204.06	200.2	201.38	204.42	203.07	205.39	202.63	200.64	204.39	201.58	206.34	206.13	203.97	206.94	204.8	206.02	206.49	202.69	203.93	206.35	202.97	202.14	203.64	205.45	203.99	204.29	204.67	204.87	207.02	204.31	204.08	199.66	199.01	203.93	200.63	203.43	200.98	204.99
200.09	198.32	201.88	198.67	204.66	199.89	197.06	200.57	202.71	201.23	202.45	195.1	199.66	204.04	201.97	197.89	199.7	198.3	199.06	201.01	198.5	203.29	200.97	197.59	200.46	198.18	200.24	201.37	200.11	201.88	196.32	201.48	199.32	197.44	197.6	202.24	199.99	201.1	199.39	200.79	198.87	201.96	203.08	198.15	200.58	201.63	199.26	201.77	200.9	203.52
214.27	214.15	216.12	213.43	220.71	221.76	218.48	216.15	216.37	216.26	217.05	214.66	215.8	217.45	218.46	215.47	216.75	218.09	220.12	215.57	218.54	216.49	215.07	215.37	217.01	215.82	216.63	217.84	218.39	218.75	213.87	217.49	215.15	217.07	215.02	221.66	215.58	220.72	219.05	218.75	217.33	217.89	219.08	216.3	216.76	217.46	218.09	215.02	216.45	216.87
220.47	220.45	218.96	214.89	216.44	218.14	219.85	220	219	220.39	218.6	215.67	215.76	215.41	221.05	217.29	216	216.98	220.65	218.89	216.24	213.73	219.57	217.08	219.32	218.57	217.26	220.06	217.75	216.55	221.12	220.83	217.79	218.79	221.8	216.16	217.06	216.97	217.96	216.62	220.73	218.19	215.79	216.86	215.39	220.66	216.71	218.08	214.64	219.29
197.28	197.6	200.78	198.57	201.03	198.99	202.62	200.27	198.83	197.93	200.45	198.07	197.01	196.95	200.62	199.88	199.02	201.45	200.08	196.78	201.54	199.28	199.68	200.76	198.37	196.75	197.54	198.62	196.95	200.97	198.96	199.66	199.82	200.28	201.32	199.75	196.44	194.59	198.33	200.07	200.04	198.19	201.69	201.82	197.28	201.18	200.58	196.79	199.64	199.29
205.87	205.22	206.89	210.81	205.56	205.62	210.51	210.68	207.88	203.57	206.56	209.73	207.16	207.43	207.02	212.38	208.92	206.7	205.97	204.83	206.49	208.19	208.23	207.11	209.29	206.28	207.12	208.29	206.02	207.11	212.2	208.27	206.29	207.11	204.99	204.62	207.11	208.59	203.38	207.52	211.88	206.01	209.9	207.53	207.1	206.08	206.69	209.26	207.63	208.01
205.64	205.42	209.09	209.97	212.32	209.82	209.68	205.76	206.72	207.62	209.64	208.67	208.43	208.87	207.66	208.77	209.23	209.62	210.81	208.18	211.28	207.83	206.51	208.49	210.09	208.87	208.03	208.29	208.71	210.31	206.15	206.32	207.47	207.74	210.76	208.8	210.28	210.42	209.63	206.38	207.59	204.79	207.41	208.7	209.71	210.99	211.37	206.76	207.6	208.56
206.9	209.38	208.93	208.82	208.51	210.26	207.12	211.78	209.15	210.81	207.75	208.53	207.63	210.26	205.67	207.13	205.09	208.89	207.56	210.22	209.56	211.24	209.68	210.4	209.62	208.92	205.55	208.61	210.87	209.64	207.54	209.43	206.55	211.68	210.29	207.87	211.02	212.56	208.32	211.82	210.85	211.38	210.68	209.74	207.89	207.4	207.34	210.03	208.41	205.7
209.66	207.05	207.19	208.04	207.09	207.64	206.95	207.86	206.33	209.17	204.93	207.08	205.02	209.22	209.75	207.49	208.14	207.96	207.55	212.71	209.15	206.67	207.73	208.02	207.91	207.57	205.97	207.53	206.03	207.92	208.72	204.72	208.47	208.21	208.35	206.3	206.94	205.79	210.96	211.28	207.36	207.43	208.36	206.72	206.49	208.49	208.16	208.91	210.17	207.18
209.35	208.22	209.69	209.62	209.46	205.58	212.24	208.74	210.74	207.98	206.93	208.78	210.42	210.83	209.67	209.91	210.15	208.32	214.31	211.46	212.45	209.01	210.32	210.23	209.6	207.03	208.28	209.97	210.23	209.29	209.43	210.19	209.26	209.59	211.4	208.64	210.89	212.97	212.98	210.11	208.89	207.85	212.3	209.74	208.02	205.81	210.34	209.96	208.92	211.15
217.97	218.24	219.23	220.03	220.56	213.5	216.56	215.48	213.77	217.71	218.72	212.89	212.72	216.84	216.75	217.89	216.73	216.44	215.29	215.04	214.46	213.14	216.04	213.46	218.77	217.91	220.88	216.38	219.34	218.26	218.62	216.57	220.94	216.24	214.06	216.73	219.36	215.82	217.1	218.47	218.87	216.14	217.12	213.27	216.41	214.58	217.63	218.38	217.4	217.06
219.63	217.13	216.16	218.8	220.18	216.8	216.92	218.39	217.63	217.98	221.34	217.12	215.16	218.52	217.73	215.14	220.07	218.68	213.58	218.51	215.95	217.49	215.45	217.6	215.75	217.33	214.97	217.22	218.2	219.36	218.66	217.68	217.21	221.92	217.05	217.11	216.19	221.02	218.85	219.71	218.35	218.21	220.67	220.09	218.7	218.31	215.99	218.06	218.82	216.91
203.87	206.11	205.03	202.41	204.92	204.6	203.38	206.31	201.08	206.71	202.54	204.98	203.25	202.6	204.7	201.67	204.87	204.11	207.57	206.08	204.82	203.37	204.03	204.99	208.35	201.08	202.67	205.44	205.29	206.45	207.33	207.37	202.81	202.59	204.5	204.43	202.84	205.3	206.75	202.69	202.25	200.49	206.64	204.98	202.72	200.94	203.85	206.57	203.25	204.86
195.38	196.19	198.84	192.49	191.12	192.99	193.5	195.98	191.61	194.12	193.09	195.47	192.18	192.33	192.04	194.59	196.31	195.99	193.36	190.69	192.97	196.22	195.71	194.54	192.68	194.23	192.97	193.65	193.98	197.16	192.99	192.84	195.61	192.52	192.26	195.85	194.51	191.94	194.97	195.43	196.12	194.6	196.03	194.05	193.9	194.3	193.11	196.39	196.37	191.99
199.06	203.51	202.08	203.52	198.7	200.37	205.58	203.4	204.03	201.21	202.8	203.41	199.99	204.23	202.33	204.32	205.45	202.8	202.65	202.11	207.83	204.59	205.84	201.03	204.3	205.55	202.19	203.34	202.02	202.82	203.9	202.69	199.81	201.8	203.86	204.7	202.63	202.19	203.31	205	203.82	204.42	200.74	203.28	203.61	202.03	204.45	203.99	202.21	200.58
215.69	213.05	213.98	210.89	209.62	213.71	209.84	212.59	211.4	211.24	211.65	214.72	212.86	211.35	211.8	213.44	212.88	213.46	214.65	212.31	216.09	211.31	213.57	215.46	213.05	216.05	214.51	208.27	210.11	211.91	213.7	212.28	213.66	211.87	215.34	212.21	214.28	212.37	211.89	212.64	211.23	215.09	214.14	214.94	212.49	210.71	213.52	214.84	216.41	211.81
202.39	202.07	204.94	204.7	205.06	204.19	201.03	203.51	203.35	205.88	202.94	202.47	202.61	206	202.15	204.84	200.76	201.68	200.06	207.83	200.78	200.02	204.45	198.31	202.33	205.22	202.66	203.87	202.85	206.69	200.58	203.37	203.52	204.35	204.64	203.64	201.49	200.91	203.02	203.42	205.24	202.14	205.23	205.97	204.17	203.1	208.54	202.01	202.13	203.61
206.86	204.98	204.42	203.95	207.23	202.82	206.55	205.89	204.73	207.31	205.43	206.49	206.51	205.47	204.57	205.2	205.46	205.78	202.83	201.96	203.87	207.97	203.24	204.6	203.77	206.19	207.76	204.2	204.71	206.7	202.98	207.66	205.64	203.68	210.24	203.19	205.42	204.43	203.56	204.84	205.71	207.97	206.93	202.64	204.01	207.11	204.58	207.55	203.47	204.78
208.09	208.06	213.65	212.16	213.51	205.92	211.21	211.57	211.7	211.07	207.56	212.11	208.41	210.65	210.31	207.42	210.6	207.28	209.01	209.46	209.48	209.88	211.05	213.2	212.17	209.86	208.97	208.37	208.67	207.95	208.5	208.34	211.84	209.76	206.89	208.55	208.44	209.04	207.3	211.52	210.23	210.2	211.33	207.43	207.22	210.58	209.95	209.3	212.41	208.27
208.21	207.33	210.36	207.87	209.95	205.2	209.21	207.65	204.02	209.1	207.92	208.61	204.75	207.38	208.12	207.67	209.14	207.64	208.06	208.25	205.77	206.05	209.12	206.46	206.6	208.17	206.74	209.18	205.14	208.9	204.68	206.84	207.67	206.92	208.26	207.34	206.91	211.93	208.93	205.15	207.77	207.42	208.5	205.59	211.38	204.67	205.46	208.59	207.88	207.03
206.35	208.49	209.82	209.26	207.35	206.76	209.52	209.64	208.97	207.94	210.17	210.55	212.39	208.15	208.88	209.21	207.71	207.11	203.02	208.42	205.8	207.56	208.27	208.02	211.18	208.96	208.38	212.8	209.52	209.07	204.98	209.08	207.97	210.17	210.44	212.73	207.02	211.09	206.81	209.93	208.02	206.8	208.64	206.71	206.46	211.23	208.46	207.54	206.44	209.97
203.84	209.32	202.57	202.42	204.67	199.8	206.05	203.52	202.8	202.05	202.87	205.07	205.53	198.22	205.55	202.44	202.3	200.58	204.51	204.63	203.96	201.83	201.63	207.63	202.24	203.22	203.58	204.34	204	203	203.04	204.39	205.33	206.4	203.87	202.23	204.29	206.13	203.21	202.09	205.97	202.73	204.06	201.91	206.92	203.53	203.43	204.84	204.07	202.44
213.3	211	213.83	210.53	207.94	210.22	214.9	208.96	212.13	210.72	212.32	213.41	211.6	211.17	210.82	210.65	212.92	213.05	212.52	212.04	212.42	212.98	214.08	210.79	211.1	210.5	210.28	211.26	210.26	212.57	211.41	212.15	210.69	212.84	208.59	211.25	214.05	209.98	208.49	209.85	212.54	209.92	209.06	211.59	210.4	210.75	211.31	211.78	209.79	209.34
218.28	216.9	214.17	218.18	214.78	214.04	215.17	216.11	214.24	218.88	217.54	216.98	214.89	216.39	219.44	218.22	214.08	217.58	216.04	217.8	219.19	216.36	217.75	217.58	216.88	219.77	214.25	214.71	216.69	219.14	220.41	219.29	218.79	218.59	217.87	212.99	217.09	215.48	217.77	217.17	220.57	219.17	217.53	218.6	218.47	219.74	217.14	214.43	217.68	219.34
197.92	199.5	199.89	198.32	198.79	198.29	201.32	198.13	196.99	197.17	199.41	199.97	197.54	200.58	199.97	198.17	200.01	198.19	201.03	200.81	199.19	198.35	198.48	200.57	198.18	197.38	198.17	196.14	200.76	200.48	198.26	200.37	201.72	199.98	201.34	201.7	199.06	198.66	196.37	195.76	201.45	201.69	200.25	203.17	199.87	203.19	199.01	199.13	199.12	199.5
206.48	201.73	200.65	203.45	200.78	207.27	203.13	203.02	206.06	201.13	202.25	199.97	202.27	204.29	203.29	205.08	201.71	203.03	206.79	204.35	204.82	207.45	203.34	204.3	205.51	202.32	202.41	202.15	202.62	202.59	202.4	205.35	203.91	204.8	204.07	203.87	203.16	202.87	204.7	204.08	204.21	200.33	201.74	204.28	203.19	205.13	204.15	203.35	205.68	204.26
215.23	211.17	210.25	214.79	212.47	214.24	214.92	213.07	212.75	214.4	215.37	210.68	212.54	212.1	213.48	210.34	210.85	210.75	212.29	212.41	212.2	215.12	210.09	210.4	210.84	211.84	211.4	212.33	211.51	213.2	211.33	210.73	215.59	213.13	210.53	214.64	212.65	211.94	210.55	212	210.42	214.19	212.88	213.98	213.95	212.31	212.23	209.79	210.89	211.37
208.54	208.18	208.1	207.54	207.72	209.12	207.98	208.17	207.79	210.3	205.1	206.26	206.98	207.96	205	209.26	205.02	210.47	208.81	204.82	207.21	207.78	206.54	210.14	207.22	206.19	206.96	207.77	207.26	209.12	209.23	205.47	207.87	208.75	211.4	208.62	209.35	210.66	211.69	208.98	209.38	208.02	208.89	206.09	207.53	210.68	208.7	213.85	207.83	208.15
201.21	202.33	205.19	205.57	198.54	203.71	202.96	201.71	202.64	201.91	203.36	205.1	201.48	200.81	205.57	201.84	202.95	203.11	200.56	204.62	203.27	201.3	207.63	201.4	201.2	203.83	200.56	202.61	201.6	202.79	202.88	202.25	201.21	204.38	201.89	204.37	200.36	200.66	203.85	202.86	203.2	202.45	206.55	201.72	203.59	202.21	204.62	204.28	201.06	203.09
211.88	211.13	208.46	209.1	209.06	210.7	207.97	207.49	212.86	210.32	205.61	207.64	207.81	207.4	205.58	204.52	208.05	206.4	208.54	210.25	209.34	210.66	206.57	209.81	213.13	207.44	208.86	209.15	206.09	211.99	207.55	209.71	206.37	210.01	209.43	214.58	211.32	208.46	208.9	207.34	210.64	208.97	207.15	207.07	210.32	208.85	210.15	208.05	206.39	209.77
205.56	202.31	203.9	204.66	203.45	205.78	203.65	202.41	205.2	204.85	204.98	205.22	206.24	206.45	205.2	204.88	204.52	202.81	204.72	203.86	202.86	201.22	205.41	205.97	206.13	205.74	203.41	202.39	205.72	204.62	204.33	202.77	204.4	204.58	205.24	206.6	206.07	205.58	201.39	204.13	208.66	203.84	206.15	202.81	204.54	201.41	207.58	203.3	204.02	206.21
193.71	197.1	196.89	195.12	191.22	198.69	193.11	194.65	196.63	195.56	193.63	195.04	194.51	191.73	192.52	194.66	196	196.21	190.53	193.7	194.69	192.62	196.07	190.87	193.25	194.77	193.11	194.13	195.77	195.09	196.03	196.89	193.49	193.62	194.66	193.74	193.33	196.16	193.88	192.5	194.46	194.97	194.02	193.63	192.93	197.24	199.16	189.85	196.77	197.09
217.91	215.45	216.48	219.64	217.44	218.76	216.84	217.02	217.55	215.13	216.69	214.73	218.75	219.17	214.71	217.1	215.27	216.53	216.53	219.87	217	218.09	220.47	217.68	219.95	216.66	218.13	218.61	216.44	217.37	214.84	217.77	217.15	219.04	216.28	218.32	216.99	217.9	218.34	215.97	217.6	214.87	218.38	214.32	217.67	218.87	216.1	217.02	217.46	215.49
200.12	198.9	202.58	198.26	199.89	201.1	199.61	198.91	200.72	201.66	198.01	200.36	197.77	196.38	196.45	197.6	199.72	198.15	199.27	200.63	200.29	197.68	196.9	198.06	196.58	198.56	198.31	199.21	199.33	198.96	197.05	197.38	202.06	199.35	196.22	197.97	198.7	201.06	201.01	198.35	198.68	198.59	199	199.45	201.72	199.1	197.52	198.48	200.18	196.77
208.72	204.36	209.88	206.86	207.85	206	206.83	211.69	209.37	209.84	210.73	208.3	209.69	205.64	204.7	209.49	207.46	207.03	211.35	207.38	208.59	208.06	207.23	208.11	208.13	210.03	208.73	207.92	206.77	208.04	204.81	209.27	206.71	210.06	211.3	205.9	209.34	211.71	207.74	206.53	208.32	209.82	208.38	210	206.21	210.61	212.95	207.64	208.12	209.54
198.78	199.89	198.69	198.9	199.32	199.98	201.51	198.94	200.34	199.66	199.46	198.01	197.38	200.41	198.03	197.19	204.47	201	199.22	198.4	197.77	201.09	201.17	196.69	199.31	196.73	197.35	198.78	199.49	197.72	198.43	200.59	199.6	195.98	197.11	199.25	201.01	200.46	200.49	199.9	198.31	196.56	199.66	197.98	199.64	198.7	199.19	201.36	199.05	197.3
209.5	209.33	205.66	208.21	206.72	207.21	210.45	209.28	206.4	207.3	211.32	206.84	209.59	210.58	207.61	210.17	207.82	211.33	207.79	204.79	207.47	209.9	211	209.07	212.01	207.7	207.48	209.81	207.51	207.84	204.74	208.58	212.77	206.64	210.83	209.6	212.72	208.22	208.32	205.73	208.06	208.94	209.12	208.08	208.48	204.37	209.56	209.6	206.76	208.18
204.44	204.27	203.39	201.01	202.03	201.83	203.93	203.02	201.21	205.3	204.67	202.81	201.54	203.2	203.47	203.01	201.18	202.47	204.48	204.18	203.91	201.26	204.09	205.01	202.25	202.19	204.67	202.27	200.98	202.51	201.76	203.09	202.71	201.88	203.66	204.8	202.41	203.39	203.48	200.23	201.9	202.67	206.54	200.21	202.22	202.88	208.18	202.78	202.55	202.27
201.81	208.13	201.49	201.03	203.12	200.19	202.82	204.08	199.83	203.73	202.25	202.47	204.26	204.53	203.84	206.3	203.87	199.28	199.04	202.45	202.63	201.13	205.29	204.41	201.06	204.26	200.19	202.2	201.22	200.74	201.77	201.31	202.39	202.99	200.5	202.56	202.67	203.64	204.26	203.77	205.41	204.43	199.81	201.47	207.03	203.51	201.21	204.5	202.38	202.64
201.44	203.48	203.34	203.2	205	202.35	203.6	204.55	203.24	201.61	204.1	204.99	204.76	200.22	204.78	202.51	203.01	201.91	202.56	202.38	202.24	202.81	202.92	201.52	203.82	204.94	200.97	199.37	203.42	200.99	206.97	205.88	203.45	202.46	201.22	201.77	201.34	202.53	204.16	202.58	201.79	202.99	204.33	202.7	203.22	205.39	204.02	203.66	205.55	201
213.97	211.3	213.77	211.06	214.06	212.09	214.31	211.53	212.48	215.82	214.72	212.09	214.11	212.21	213.3	211.87	210.01	211.89	215.12	212.29	213.32	211.9	216.48	212.48	210.99	213	210.65	213.7	213.13	211.53	211.3	214.7	215.72	212.31	215.19	214.99	211.8	212.64	215.48	215.05	213.14	211.92	211.94	213.74	214.22	214.65	212.62	211.74	210.94	214.6
204.37	200.4	200.85	202.66	203.7	203.15	201.06	205.16	201.73	203.03	204.05	202.12	201.03	204.11	202.66	206.58	203.64	203.69	204.61	202.38	203.5	201.73	201.21	208.33	200.39	202.92	205.8	202.14	205.18	202	203.05	205.66	204.23	205.3	205.58	201.96	206.24	200.78	202.04	206.37	206.33	203.07	205.92	202.43	200.2	203.22	205.08	205.13	204.16	204.15
208.64	208.35	207.47	211.61	207.86	210.26	209.09	209.33	209.88	208.73	210.14	207.92	209.9	209.65	208.86	206.73	208.03	207.85	206.39	205.79	208.14	205.57	211.77	208.73	208.49	209.13	208.63	209.65	207.73	211.01	210.76	207.79	206.96	208.6	207.76	211.98	207.28	205.44	208.06	209.92	209.44	207.31	208.7	209.45	207.06	212.52	207.86	207.68	209.59	207.64
216.35	211.11	213.66	209.5	213.07	213.86	212.96	214.26	213.99	213.19	212.58	210.38	210.47	218.21	215.6	213.93	212.12	212.47	214.06	216.84	212.84	213.57	214.57	214.41	213.35	212.97	213.46	215.91	212.17	210.79	211.5	215.11	211.37	210.87	211.13	211.36	211.91	210.81	209.54	213.28	210.67	215.46	213.58	214.66	212.82	211.35	211.69	214.14	209.05	214.94
205.12	202.07	203.41	204.65	206.63	205.73	202.85	205.51	204.45	207.59	203.24	205.64	204.58	209.75	203.96	204.39	206.32	204.89	200.86	204.96	206.51	204.28	204.21	203.08	204.32	203.84	206.96	204.13	206.22	205.26	205.57	202.62	206.69	205.13	205.67	202.61	200.54	205.01	204.22	205.51	201.75	202.78	205.48	207.29	202.1	203.66	203.4	204.06	205.86	208.46
209.99	208.76	207.96	209.46	209.93	209.95	212.17	205.79	207.17	210.07	206.74	205.24	208.82	208.35	209.62	209.48	210.71	211.29	209.28	208.14	209.51	212.03	212.11	210.47	206.03	211.03	209.48	206.41	213.03	210.9	208.17	208.18	209.66	209.01	208.74	209.99	213.25	207.47	209.48	213.05	210.03	207.69	207.3	210.07	206.88	208.27	208.81	207.82	206.53	211.37
204.16	203.03	205.21	205.17	202.14	200.24	205.72	202.66	207.36	204.63	202.23	204.06	200.19	203.86	203.18	201.53	199.37	204.48	200.31	200.45	201.81	205.15	202.68	201.99	205.07	199.9	200.35	202.73	202.21	205.59	203.7	203.67	202.77	203.2	205.76	202.31	203.6	204.25	202.61	201.96	205.27	203.86	201.18	200.63	202.86	206.96	203.97	200.4	201.01	205.32
197.71	200.52	200.58	200.93	199.45	199.38	201.22	201.63	198.4	199.54	201.33	198.56	204.52	196.76	198.08	199.92	200.32	197.02	196.5	198.49	199.58	200.22	200.23	198.44	201.2	203.76	196.17	196.49	198.51	197.87	200.76	201.02	200.46	201.36	200.52	200.91	198	202.8	199.86	198.32	198.86	199.4	196.74	199.12	197.63	199.08	196.72	196.42	199.6	199.9
213.61	210.91	212.45	212.67	214.98	212.36	211.44	214.29	209.97	213.23	211.07	213.1	212.4	211.99	209.59	209.59	212.27	210.78	212.38	213.19	211.85	208.92	211.26	209.33	211.31	213.98	210.93	212.34	212.46	207.01	213.9	213.18	211.95	211.73	209.05	208.52	211.04	213.31	211.46	212.53	213.8	212.48	212.02	211.57	210.36	211.52	212.54	213.01	211.99	210.62
199.51	200.35	202.98	202.17	202.3	200.97	200.87	198.15	202.89	202.09	202.86	198.66	202.35	198.94	202	202.12	201.33	199.57	201.71	201.81	198.45	198.87	203.89	201.18	201.63	198.59	201.52	199.41	198.43	204.29	201.62	199.8	201.31	202.92	200.39	202.99	199.19	199.76	203.83	201.53	200.9	199.41	202.94	201.15	198.37	201.5	204.71	204.76	200.8	201.01
209.63	210.28	208.11	209.01	207.86	206.16	207.76	208.41	206.22	207.68	206.54	207.27	210.04	209.27	209.43	209.92	211.39	206.7	205.98	209.08	207.32	208.19	208.28	209.72	209.93	204.42	207.74	211.72	207.15	206.59	208.31	206.27	209.38	206.58	206.61	204.08	207.49	210.15	206.16	205.96	208.65	206.42	208.03	208.59	208.71	205.39	207.48	209.02	206.58	207.43
205.75	201.8	203.31	206.32	204.75	203.81	205.98	204.2	206.29	204.39	205.47	203.53	207.6	206.4	204.82	203.92	200.41	204.34	207.18	202.14	206.37	206.35	206.08	205.03	203.65	204.61	203.99	202.68	206.54	204.17	206.32	204.38	206.98	202.62	204.46	200.72	205.02	203.87	203.04	206.31	204.34	206.24	205.81	204.52	204.81	202.46	204.05	204.76	207.93	203.62
209.43	204.79	207.54	209.92	204.09	206.68	206.21	206.95	210.54	210.53	209.07	208.64	208.16	205.41	205.25	207.4	208.78	209.04	208.19	210.15	206.85	206.27	208.48	207.51	205.98	208.59	208.53	206.69	210.52	208.73	208.6	207.56	206.59	205.84	207.31	207.77	203.62	205.91	206.49	206.79	207.2	209.68	209.84	210	203.9	206.38	204.92	207.17	208.42	208.78
209.22	200.87	205.18	204.75	201.73	203.29	205.03	202.59	201.82	207.96	202.32	206.15	207.1	202.23	204.91	205.66	202.49	205.49	204.34	202.62	205.97	201.56	204.74	203.45	205.68	205.52	208.91	202.91	207.69	202.36	203.78	203.69	203.48	204.32	203.46	205.3	203.89	204.98	202.76	204.09	203.35	204.14	203.94	205.95	203.07	208.55	203.5	202.79	205.82	204.41
199.96	203.93	201.16	201.94	207.22	199.89	204.53	199.6	205.32	200.74	202.11	202.25	199.99	203.34	198.32	205.48	203.46	202.66	201.16	202.2	200.7	199.57	197.98	204.15	204.22	201.34	202.62	203.18	202.47	199.33	200.18	204.55	204.18	203.39	202.64	198.54	200.65	203.29	203.21	203.1	202.85	203.5	204.84	198.8	204.54	203.21	204.66	201.27	204.17	199.86
200.92	199.39	198.43	200.76	198.05	199.27	200.26	198.25	199.67	197.39	198.17	200.39	198.63	193.38	199.16	201.91	199.77	197.36	196.72	198.1	202.18	199.98	199.15	199.39	200.71	199.86	198.29	198.4	200.7	199.6	198.04	198.18	199.85	197.95	197.54	198.54	198.08	199.42	200.16	197.18	198.65	200.08	199.55	199.81	198.8	195.93	198.59	197.44	200.5	198.11
217.18	219.64	216.21	221.35	216.85	217.2	216.6	215.67	220.55	218.5	217.58	215.25	217.07	216.41	213.78	214.47	217.45	216.74	220.88	219.26	216.37	218.32	218.02	217.11	216.5	216.47	216.49	219.31	218.94	216.42	222.36	215.82	217.27	217.81	214.62	216.51	216.22	217.74	218.46	214.18	218.29	218.17	218.59	214.85	214.12	215.47	215.68	217.39	219.82	216.9
214.62	210.66	210.04	212.45	213.12	209.7	211.3	208.76	213.15	212.01	213.27	212.15	210.36	210.26	214.53	211.2	210.6	210.01	212.03	213.69	214.02	212.66	209.73	209.38	208.67	213.02	211.53	214.79	214.3	213.62	208.26	212.2	211.61	211.02	209.79	209.75	214.5	209.14	211.41	210.19	210.44	210.36	211.28	210.79	210.85	212.29	212.87	210.27	209.88	212.64
200.52	203.44	200.94	201.84	196.92	202.14	199.82	200.88	203.53	205.07	200.62	198.8	199.16	198.35	201.11	201.41	195.26	200.39	196.81	201.62	198.11	200.31	200.54	198.67	201.07	198.47	198.01	201.01	200.28	197.7	198.16	202.67	200.01	198.7	202.26	202.11	197.88	202.74	200.55	201.77	203.51	199.94	202.16	197.02	200.42	199.36	195.58	197.78	203.3	199.86
197.24	200.03	202.5	204.57	200.28	201.73	200.84	201.58	199.59	200.84	201.81	202.63	201.41	199.59	199.01	199.3	201.55	201.09	201.84	203	200.08	202.03	204.61	202.54	201.43	198.07	200.43	202.26	198.94	201.31	202.37	198.64	205.48	198.18	202.38	204	200.76	197.21	202.08	199.31	202.64	202.27	203.03	198.59	200.45	203.87	199.94	200.37	200.99	204.33
208.02	209.64	209.12	208.47	210.58	207.9	207.62	207.75	208.09	208.85	206.89	208.32	208.38	209.07	207.96	210.51	210.09	210.12	207.74	207.91	210.82	208.23	208.97	204.79	210.17	210.99	208.05	207.35	206.57	211.35	210.43	208.74	210.73	211.01	206.72	206.94	206.46	209.26	207.19	209.49	208.81	208.77	209.99	204.29	208.1	210.19	207.35	210.07	207.17	208.28
197.85	193.28	195.07	192.05	191.7	193.51	195.32	195.21	192.89	195.7	193.49	195.14	195.56	195.27	191.18	193.45	195.62	194.15	193.1	192.5	197.1	195.33	194.72	190.1	194.18	193.75	193.35	194.92	195.57	194.73	193.64	193.48	194.78	194.69	194.59	193.99	194.78	194.57	195.15	193.79	192.18	194.96	195.93	194.82	189.17	194.45	194.93	194.29	194.51	195.12
218.43	218.38	215.06	214.81	217.53	218.33	216.64	216.96	214.57	217.62	217.1	218.16	216.3	220.45	217.06	220.39	215.53	218.89	217.49	216.32	218.23	216.39	216.56	218.36	213.74	216.92	218.73	213.62	218.84	214.7	216.29	216.78	218.33	217.93	217.72	220.93	218.94	215.89	219.62	216.69	219.24	217.17	219.78	218.11	215.16	217.2	217.73	215.03	216.45	216.62
209.18	210.45	209.46	206.12	206.75	204.34	209.95	207.67	208.28	209.51	206.76	209	209.98	211.1	208.64	208.69	208.91	208.48	209.27	209.93	209.96	209.85	206.98	208.36	209.94	207.39	213.57	207.58	209.41	206.83	207.61	208.27	206.23	209.32	210.94	209.22	209.24	209.73	207.7	207.73	209.42	204.5	207.59	207.23	208.92	211.54	208.37	208.88	210.51	210
216.22	211.78	212.76	211.45	213.11	211.46	216.28	214.35	216.27	214.28	212.56	216.91	214.61	211.8	218.39	213.36	213.97	212.32	215.4	214.32	211.97	212.27	211.72	211.74	214.34	214.81	212.8	213.29	212.4	214.19	209.7	213.49	213.78	215.19	217.38	212.8	212.16	213.81	215.01	211.4	214.37	210.49	211.1	214.63	214.39	209.49	214.61	215.36	215.12	212.07
213.75	212.8	214.48	214.8	212.72	210.02	215.31	212.08	212.13	215.96	212.56	212.27	212.78	210.67	208.73	214.67	214.56	218.27	210.27	212.77	214.02	209.67	212.72	213.64	213.59	215.44	214.36	212.74	213.37	213.4	211.94	210.66	214.25	213.59	215.86	213.02	210.03	212.63	211.86	214.07	212.91	216.86	215.08	212.23	213.53	214.67	212.34	213.41	210.63	213.55
206.78	209.55	207.49	207.32	209.3	207.89	207.37	208.32	204.85	208.77	205.71	209.43	205.59	208.83	206.42	205.91	208.16	207.12	205.71	210.49	206.44	209.14	208.33	207.15	208.41	205.75	208.59	208.51	208.26	207.52	206.58	205.95	204.65	206.68	209.17	207.29	209.93	210.46	205.36	210.39	204.29	206.86	207.02	209.37	208.27	207.19	208.01	207.35	207.87	207.79
207.91	206.13	209.97	209.53	208.69	213.46	208.47	209.05	206.5	205.91	211.52	206.67	209.81	210.9	205.09	206.37	205.62	206.81	210.77	208.07	210.51	208.37	208.88	209.45	206.94	205.47	208.82	205.93	207.82	210.01	207.48	206.31	207.52	206.79	206.14	207.41	209.22	210.99	206.41	208.92	210.24	210.14	212.71	208.78	210.32	210.01	207.66	208.77	207.37	207.76
210.16	208.71	208.54	209.04	208.12	207.41	213.09	208.69	207.63	209.01	208.42	207.19	206.58	210.98	207.28	209.27	208.42	206.14	207.9	207.52	208.22	207.24	209.78	206.16	213.06	206.7	210.91	212.97	207.71	209.67	209.54	208.16	208.36	208.14	208.46	207.53	206.41	208.5	209	205.13	210.08	210.06	209.77	207.82	207.76	206.82	206.04	209.53	212.44	210.02
204.66	207.37	208.94	210.57	208.64	207.82	209.84	208.36	207.43	208.93	213.62	210.11	206.75	203.77	207.8	210.24	206.03	207.66	207.65	210.85	206.32	206.86	210.72	205.13	208.08	209.76	205.53	205.97	212.33	208.36	208.69	209.35	208.59	209.07	207.67	206.2	206.43	207.06	208.97	207.49	205.48	206.79	207.76	206.39	208.17	206.19	208.12	211.01	209.33	207.82
206.53	206.31	203.55	203.35	201.32	204.38	202.95	205.4	204.34	201.77	203.31	201.59	202.15	203.14	204.35	203.6	203.1	207.47	204.96	202.32	204.66	204.55	200.78	205.74	202.33	207.4	201.96	203.81	204.94	206.77	205.54	204.38	203.68	205.4	201.61	205.7	204.86	203.14	201.7	202.25	202.83	202.05	205.7	204.14	204.18	204.86	202.02	201.42	204.24	202.11
193.86	195.56	195.93	194.3	195.86	197.04	195.45	192.78	195.48	195.7	195.71	192.71	196.12	198.95	193.74	193.43	192.54	196.91	196.04	194.54	194.18	197.7	195.66	194.94	193.29	197.67	196.2	194.91	192.55	197.59	199.72	195.05	193.39	192.5	195.51	193.33	193.87	193.85	195.02	196.62	194.32	193.21	197.08	197.58	197.41	193.65	194.5	193.78	193.9	192.2
202.12	206.95	204.57	201.7	202.4	202.28	203.45	202.96	202.6	202.04	201	204.78	203.72	201.1	201.75	203.55	204.13	205.6	201.58	203.6	201.15	201.34	202.1	202.97	204.66	202.49	204.57	205.44	205.08	206.08	202.32	203.65	202.61	204.63	201.7	205.54	200.01	203.88	203.04	201.18	204.02	204.23	205.67	204.61	208.02	203.38	200.45	206.31	202.84	205.81
218.02	213.19	216.53	217.37	214.77	216.33	218.58	219.78	217.08	215.9	214.54	218.76	217.88	216.86	215.66	216.31	213.73	216.02	215.88	216.99	214.43	217.47	217.77	215.54	217.86	216.29	216.2	214.39	219.22	214.79	217.94	218.21	214.12	217.48	218.09	217.66	214.53	216.09	217.58	216.09	217.68	218.03	215.17	216.22	217.46	217.12	217.17	217.45	219.21	216.66
208.32	207.44	209.67	212.18	206.3	209.86	206.84	207.4	206.72	210.19	208.18	206.54	208.16	209.41	208.55	207.82	205.27	209.39	209.25	211.18	208.1	208.71	208.12	208.07	208.99	209.02	210.72	206.05	208.74	210	211.4	207.78	206.66	206.98	208.7	209.76	208.66	210.39	208.59	208.81	211.84	209.09	211.56	205.73	209.2	207.14	207.13	208.51	207.54	206.96
208.82	206.8	206.39	210.01	207.91	212.34	209.53	208.04	210.08	210.62	210.59	209.12	209.49	208.9	206.99	208.48	205.45	209.98	212.07	208	211.16	210.41	207.96	210.43	211.85	206.4	208.09	207.73	207.19	208.37	206.5	208.02	209.59	208.46	209.73	210.84	206.26	205.96	206.89	209.84	209.83	210.51	209.21	207.97	209.96	208.79	207.26	210.2	210.45	209.25
212.33	207.78	209.68	210.85	207.33	209.11	207.79	209.91	206.42	210.27	210.4	207.47	211.23	206.73	207.42	205.21	207.46	212.21	209.19	206.72	205.65	206.74	206.43	208.5	209.31	209.41	208.64	209.5	207.47	210.23	207.49	210.01	212.27	209.23	211.15	212.82	208.75	209.86	209.69	208.41	208.18	209.01	207.67	208.34	206.35	212.72	208.67	206.21	206.27	209.75
212.13	212.33	212.36	211.35	210.69	208.65	210.22	209.26	211.12	213.04	209.23	208.76	211.13	210.76	212.28	211.81	212.4	214.12	214.18	214.26	213.92	211.49	213.54	208.49	212.81	212.53	211.24	210.45	210.19	212.03	209.68	213.98	209.82	212.5	214.59	211.7	213	209.65	212.65	212.49	212.57	214.72	210.97	213.31	210.35	213.03	214.89	209.96	213.43	212.25
211.62	210.49	212.45	207.29	209.53	208.27	206.8	208.19	212.7	211.64	208.83	209.19	208.87	209.66	210.64	208.28	206.06	207.35	206.57	206.48	208.95	211.19	207.98	207	205.57	207.14	210.83	211.21	208.83	205.11	207.22	208.92	208.1	210.02	208.53	210.34	209.68	210.47	206.17	208.83	206.05	207.75	211.24	214.17	209.08	210.56	207.39	211.04	205.67	209.46
209.41	215.14	214.15	210.99	211.11	214.06	214.33	213.73	215.27	213.91	213.65	215.35	214.24	213.32	211.43	208.86	210.66	210.7	210.8	214.72	212.1	210.65	211.79	211.8	213.02	215.67	213.04	212.13	210.82	214.18	213.07	214.44	216.97	209.12	214.5	213.09	213.67	213.49	211.64	210.96	211.95	212.51	212.3	213.54	210.06	211.83	212.37	215.26	210.59	210.61
201.96	203.57	206.4	204.41	200.4	203.7	204.27	205.24	204.82	202.59	202.5	204.16	202.27	201.13	204.02	202.32	205.92	204.23	202.82	205.34	203.59	202.98	202.18	203.13	203.39	205.03	205.61	201.72	201.83	200.38	202.01	204.7	201.32	206.83	204.96	200.12	204.43	202.71	202.39	204.73	205.51	204.26	200.32	204.98	201.69	204.32	204.81	201.59	202.52	199.54
208.92	205.88	211.64	213.32	209.72	211.8	207.41	209.25	209.43	211.03	207.74	209.3	210.13	208.5	209.96	211.06	209.25	207.32	207.73	209.93	208.51	209.2	212.85	207.58	210.27	208.01	210.01	211.94	211.89	210.72	210.68	212.18	207.22	210.07	209.44	207.45	209.83	210.69	208.94	207.53	206.77	206.68	209.9	212.87	209.81	209.82	213.08	211.74	207.68	210.46
207.66	210.3	213.09	210.81	211.46	211.9	211.91	210.34	212.63	209.12	216.1	210.97	213.82	211.93	215.91	210.41	214.15	211.19	211.74	211.91	208.42	212.64	212.23	213.75	210.7	209.44	212.41	213.88	212.61	211.83	211.64	210.88	212.8	215.72	212.93	212.22	208.62	210.5	211.21	210.59	212	210.83	210.29	210.1	212.07	212.83	211.5	207.9	213.22	213.11
203	201.2	203.62	201.35	200.4	202.24	205.1	202.12	202.85	199.93	201.64	207.95	202.45	201.64	203.2	202.87	202.79	201.56	200.9	200.5	199.4	203.97	201.52	204.59	200.78	202.01	200.67	202.23	202.71	203.8	200.37	202.17	201	202.9	205.89	205.08	202.44	201.92	204.53	198.31	200.77	203.03	202.12	202.73	199.69	201.34	202.98	201.83	206.43	202.41
215.87	216.68	214.58	216.46	220.41	214.85	218.56	219.99	218.52	216.48	217.14	217.31	218.74	217.09	215.7	219.97	215.4	220.12	214.89	216.46	220.25	216.13	218.15	215.34	216.34	217.96	217.1	219.61	219.13	216.89	218.33	216.24	217.15	219.26	217.86	217.76	217.43	218.68	217.73	217.74	214.96	216.04	216.01	218.1	218.93	214.59	217.9	215.3	218.9	217.69
208.24	204.99	208.98	208.45	206.18	207.92	203.53	207.83	207.19	208.59	211.22	204.7	209.84	206.76	205.53	210.33	208.48	210.22	206.12	210.65	208.8	210.46	206.84	205.8	206.49	204.34	209.23	209.98	210.62	208.01	208.69	205.01	206.1	211.18	207.51	207.8	208.88	208.46	207.14	207.39	209.81	206.57	205.2	206.01	206.05	208.59	207.08	207.13	209.88	206.26
204.05	203.36	201.79	204.08	202.46	201.76	204.14	206.25	200.71	204.04	200.7	201.7	204.34	202.69	204.78	202.26	200.76	202.85	201.93	203.15	202.59	202.63	201.79	202.23	205.34	203.65	203.84	204.33	205.61	206.25	200.92	201.86	205.9	204.06	201.68	205.44	203.72	205.5	205.14	204.3	204.43	202.07	203.93	203.71	200.94	203.55	204.07	201.79	203.82	203.05
218.4	215.96	215.78	219.42	216.46	214.59	217.36	221.68	217.05	217.26	217.74	216.6	214.4	215.89	214.22	217.61	220.15	214.37	216.66	216.28	216.14	216.53	213.63	217.27	216.13	216.8	215.46	215.01	216.32	217.99	216.84	218.78	216.57	218.15	217.43	217.13	220.32	215.25	221.33	215.39	219.85	217.43	218.06	217.82	216.27	216.2	215.59	217.54	218.86	219.28
207.96	211.23	208.21	210.39	205.99	207.53	209.2	207.08	208.05	208.1	210.12	207.63	206.46	209.65	208.62	208.39	206.39	207.75	206.68	209.6	208.91	211.28	210.08	206.31	206.1	207.42	209.87	207.23	203.02	204.68	208.76	206.44	205.43	207.08	205.38	204.28	208.96	207.06	208.49	207.32	205.87	205.21	206.12	207.47	206.55	207.19	207.26	207.15	208.22	206.7
213.5	210.67	212.52	214.52	216.38	210.82	209.89	210.18	209.85	212.52	216.06	213.17	212.22	213.59	209.62	209.99	213.35	212.47	212.33	213.88	215.48	214.28	214.36	210.07	212.92	209.86	213.82	209.6	209.81	210.46	214.36	210.04	210.76	210.8	209.11	213.26	209.02	209.72	212.27	211.56	210.7	210.15	211.47	210.1	215.41	211.62	212.86	208.79	213.13	214.1
211.41	210.8	208.19	213.8	208.7	212.09	212.92	210.25	214.43	210.93	212.68	210.42	210.01	211.21	210.93	212.74	213.49	209.7	212.39	213.27	210.68	211.14	211.97	210.57	210.97	214.06	213.52	213.89	212.74	211.36	209.97	212.66	210.16	213.34	211.02	211.99	208.84	211.51	210.82	209.78	208.36	210.52	212.07	211.14	212.06	210.82	212.02	210.15	213.49	214.24
202.59	206.58	202.4	205.88	205.48	205.71	200.51	203.57	202.05	201.78	200.62	202.03	203.11	204.96	202.71	205.31	205.07	199.73	201.96	202.83	202.93	205.24	203.1	203.63	203.37	203.37	204.46	202.17	203.26	203.5	204.68	206.08	203.52	204.54	201.8	203.21	203.62	203.91	205.55	205.07	202.36	201.4	203.36	201.56	204.49	201.38	202.27	204.88	205.49	202.6
202.45	201.93	200.62	202.64	200.07	204.64	201.22	201.71	202.84	202.95	204.8	201.85	203.88	204.11	202.72	201.47	206.32	202.72	203.49	206.1	205.19	203.33	202.32	203.88	205.52	203.28	201.33	203.2	201.23	203.13	200.16	201.19	202.88	202.36	204.51	203.39	205.13	200.1	203.74	202.86	202.12	206.12	203.08	203.66	201.73	204.6	202.13	203.9	203.85	204.64
199.99	201.88	199.32	200.69	202.45	201.4	201.88	198.75	201.97	201.49	200.78	203.1	200.59	204.64	203.53	198.51	202.25	202.03	203.9	200.68	200.76	201.96	198.78	201.6	204.17	205.5	197.96	200.93	198.81	202.77	202.67	199.8	202.24	198.92	202.54	199.95	200.31	199.72	199.21	202.67	199.72	201.16	199.77	203.47	205.08	199.51	201.15	201.3	203.82	199.93
201.4	199.36	193.98	199.71	197.48	199.07	196.9	198.03	199.28	199.12	198.08	194.87	198.74	196.03	197.36	196.37	195.47	196.85	196.42	197.49	198.47	198.86	199.52	199.28	195.65	195.84	201.12	201.55	198.5	196.85	196.62	197.08	195.69	197.79	196.88	197.69	199.64	200.56	197.86	197.84	197.42	199.06	199.51	197.86	197.62	196.41	194.23	197.25	196.54	200.29
209.28	208.35	206.12	209.21	209.3	211.25	206.76	208	207	208.21	206.44	205.84	209.75	212.22	205.7	208.32	209.53	204.9	205.61	205.55	205.09	207.52	207.57	208.54	207.06	208.44	209.48	206.6	208.67	209.64	206.77	208.15	207.73	209.4	212	206.76	207.11	204.02	208.36	209.03	209.36	208.71	203.83	209.14	209.27	206.23	206.52	204.89	210.23	205.33
198.63	198.83	201.65	199.65	199.91	198.72	197.39	203.9	202.17	198.21	196.91	201.85	200.09	199.47	200.71	199.72	199.22	197.79	199.5	200.87	198.98	198.76	200.15	199.97	200.4	199.61	198.49	201.01	204.27	198.85	202.03	199.77	201.44	203.56	202.09	197.83	201.63	202.24	198.54	199.32	198.89	199.74	200.64	196.93	200.53	199.73	198.55	199.15	202.32	199.39
200.45	205.66	201.4	203.41	206.9	205.43	204.98	205.31	201.71	204.66	204.84	203.78	202.65	203.36	201.3	203.58	203.09	203.33	200.19	200.92	204.62	207.6	203.87	204.71	201.76	203.41	202.77	205.9	205.61	203.55	203.25	198.91	204.07	202.06	204.91	203.67	204.49	204.62	203.49	198.84	204.48	203.85	204.76	204.64	202.35	202.94	203.49	202.3	203.52	201.8
204.08	201.78	202.78	202.48	205.31	200.89	203.91	203.22	203.14	201.67	203.55	201.74	202.83	204.88	202.62	205.01	201.24	202.31	202.08	201.86	202.56	201.92	204.04	201.8	203.01	202.67	200.33	202.15	204.14	202.37	202.56	201.34	204.92	202.79	202.69	202.92	206.28	202.87	200.58	202.69	200.69	204.04	202.78	201.54	200.77	202.3	203.99	204.54	201.95	202.55
203.16	205.05	205.11	202.79	202.45	200.3	200.76	201.11	200.53	200.28	201.53	201.14	204.46	204.16	199.58	203.51	202.54	204.53	203.73	201.74	206.14	202.11	203.89	201.28	204.88	202.86	201.2	203.78	200.97	204.96	201.28	200.27	203.17	201.49	204.87	202.05	202.94	204.96	202.74	203.95	202.73	202.14	203.19	198.72	202.31	200.17	200.91	202.87	202.62	203.14
209.26	206.07	207.08	209.85	208.33	208.2	203.74	205.35	210.07	205.75	207.28	207.12	207.99	205.76	209.23	206.74	208.63	206.54	208.2	206.17	209.42	209.45	209.92	208	206.61	208.78	211.79	204.39	209.72	207.29	207.24	205.49	207.76	207.89	208.82	203.66	206.63	207.59	211.59	207.67	207.3	204.87	206.8	207.72	207.23	209.48	206.76	207.46	209.72	208.14
206.27	207.76	202.77	204.5	208.34	206.01	203.6	208.76	206.6	209.49	207.98	206.97	206.68	205.49	207.32	204.32	206.82	207	205.75	204.94	207.73	208.14	205.88	209.44	203.57	204.24	206.17	206.54	204.94	205.45	206.78	205.14	208.26	205.74	206.16	206.23	206.51	204.93	203.84	205.98	209.33	208.08	205.46	206.12	207.82	208.6	208.61	208.22	204.66	210.14
206.69	211.34	208.76	212.06	206.69	208.92	208.78	210.47	207.36	209.1	206.26	210.83	211.95	208.9	208.11	207.9	208.26	212.6	207.37	206.51	208.45	207.85	211.8	207.82	212.77	208.81	209.08	210.92	209.97	209.28	208.91	210.54	207.76	211.17	206.3	209.68	209.24	208.85	206.98	209.46	207.42	207.73	209.72	205.82	207.76	208.28	211.78	208.35	206.99	206.63
205.71	204.01	202.47	204.87	202.94	204.99	206.51	206.37	205.92	202.52	200.35	202.11	202.95	202.27	204.93	202.09	204.84	200.66	203.72	203.44	205.29	203.95	203.25	208.06	206.68	205.01	203.39	204.14	204.82	204.4	205.85	202.15	199.09	204.7	203.43	204.26	206.38	202.28	205.1	203.19	203.38	201.73	202.22	203.26	201.29	202.83	204.13	205.33	201.24	204.94
211.66	213.22	215.36	211.17	212.94	211.9	212.32	211.69	208.53	212.38	211.28	213.54	217.32	213.09	213.33	210.37	211.56	215.58	215.57	217.98	213.23	212.58	216.21	215.39	214.41	213.22	211.46	213.92	214.34	213.89	212.63	213.28	213.93	210.75	213.86	212	214.17	214.12	212.18	213.47	214.22	213.47	211.57	213.03	212.69	210	214.09	212.05	210.79	214.51
218.56	217.28	218.47	214.54	217.71	215.1	216.23	214.09	214.32	217.67	216.46	218.76	218.37	213.86	218.43	216.06	216.57	217.07	220.07	217.13	217.91	216.82	218.74	216.18	218.41	217.82	217.04	215.98	220.5	214.94	217.47	215.4	215.96	220.33	219.32	218.62	212.6	217.16	217.49	216.74	215.77	216.4	214.67	217.82	217.76	214.83	215.4	219	216.49	216.04
207.28	210.48	209.01	204.43	207.47	206.72	211.89	208.69	208.96	207.03	207.16	211.55	206.48	209.67	210.27	206.49	207.53	210.72	212.36	207.55	206.33	210.5	209.55	211.51	206.58	207.65	210.99	207.13	209.89	207.24	209.17	208.84	207.56	209.58	208.66	207.91	209	205.64	207.71	210.18	208.47	207.9	206.43	211.1	205.36	204.81	210.04	209.34	208.61	209.19
200.04	200.71	199.12	199.06	201.78	199.07	200.13	202.26	197.85	198.57	200.71	200.73	200.83	201.09	201.73	201.56	201.75	201.93	202.22	199.26	199.92	199.11	200.19	199.83	202.76	200.09	197.68	200.27	201.77	196.61	200.6	198.66	200.85	199.76	201.11	203.44	201.05	200.66	199.74	199.21	198.42	199.09	201	202.53	199.64	201.56	204.31	200.26	204.08	200.98
195.84	197.45	197.24	197.56	201.61	196.33	197.98	197.87	199.25	195.77	200.65	200.02	200.2	195.1	197.85	197.55	196.54	199.43	197.75	195.62	197.58	200.24	197.55	200.41	196.77	197.76	197.11	196.3	197.47	198.68	196.89	198.71	197.91	199.79	197.75	198.12	200.6	196.16	199.4	197.17	196.86	198.91	197.14	198.42	196.84	195.1	200.58	199.43	198.86	198.76
200.57	203.49	200.43	200.58	201.25	201.28	200.12	201.88	200.5	196.12	202.9	199.41	199.39	201.15	201.15	200.59	200.78	203.66	202.92	202.76	202.83	201.77	205.56	200.3	203.1	201.41	200.69	200.84	199.98	199.92	202.76	200.8	202.6	202.46	199.98	200.83	203.06	199.89	204.41	201.4	201.17	201.64	201.52	201.09	201.49	201.42	200.86	206.52	200.45	203.24
209.24	205.03	206.06	209.88	206.49	207.94	207.13	208.26	209.15	207.27	208.07	207.19	209.72	205.12	207.84	204.91	209.06	208.05	208.41	209.88	207.09	208.22	207.56	206.84	209.33	207.46	207.29	207	208.27	208.21	207.29	208.37	206.47	206.86	211.75	210.69	209.18	209.06	207.37	208.91	206.85	207.51	208.05	211.62	209.36	209.53	209.27	204.27	209.3	210.98
205.96	208.48	208.09	207.06	205.5	206.1	205.51	207.42	209.24	206.94	205.48	206.9	210.04	207.42	213.18	208.44	204.44	207.83	208.88	210.99	207.21	207.3	205.65	208.39	209.66	209.35	206.07	208.15	206.55	207.94	204.63	207.92	209.65	206.54	206.55	207.59	204.55	209.82	208.69	210.43	208.48	206.79	209.83	209.16	205.76	209.89	207.34	204.4	204.65	210.37
202.24	203.7	203.57	201.38	203.11	206.88	202.19	201.53	201.77	201.67	201.47	203.25	207.35	200.52	204	208.24	203.64	199.48	202.86	205.81	203.69	199.53	202.15	202.44	197.81	204.02	203.12	201.33	200.52	200.23	208.35	201.17	200.62	204.67	202.75	203.52	200.75	201.18	204.34	206.25	202.69	203.5	203.73	203.42	202.82	200.34	203.47	202.72	205.5	203.99
208.56	208.96	209.08	209.15	207.2	207.9	201.47	204.01	206.09	210.07	204.79	206.29	208.75	208.85	210.38	205.81	209.7	206.83	208.98	205.07	208.46	207.37	207.3	207.88	205.33	206.53	209.54	208.29	208.37	206.32	207.3	208.81	209.06	208.36	205.76	208.23	207.75	209.21	210.57	207.47	211.12	206.49	204.77	203.93	209.2	204.87	205.68	205.45	208.38	206.08
211.84	211.33	212.24	211.77	213.86	212.44	209.05	213.41	210.45	212.81	209.81	208.97	212.49	210.38	212.08	211.44	209.55	211.2	210.95	211.48	212.72	212.81	210.61	210.58	209.63	210.97	209.7	207.49	209.81	210.42	211.67	209.43	211.56	211.37	212.1	209.29	210.3	207.93	211.41	214.84	210.68	209.69	211.14	210.09	210.55	209.18	212.67	214.4	209.81	212.36
210.1	208.28	207.35	209.95	212.3	205.25	208.34	209.35	205.93	209.23	205.21	205.49	210.17	204.44	208.62	206.79	211.16	206.51	207.65	207.54	208.12	210.19	210.9	209.94	210.21	208.33	206.03	210.94	207.04	209.49	208	207.19	212.17	209.11	211.28	206.56	210.79	205.73	206.7	206.02	209.78	209.01	209.49	209.65	207.02	208	207.11	207.84	207.17	209.79
209.51	210.67	205.84	209.19	209.51	207.49	205.31	208.15	209.17	206.17	207.02	206.38	202.78	207.72	210.36	209.94	209.59	206.33	206	209.74	208.67	207.79	208.94	207.04	206.81	206.5	207.64	209.1	206.61	205.42	208.39	209.29	205.76	207.83	210.09	208.45	206.53	207.2	206.59	207.49	205.26	207.7	205.05	205.79	208.8	205.28	208.61	206.78	207.7	208.77
206.75	205.79	206.01	208.03	209.91	205.91	206.57	208.85	204.66	207.61	210.51	211.92	206.97	209.2	207.09	205.51	207.28	210.67	206.41	207.89	210.31	209.59	209.13	206.24	209.42	204.16	210.53	207.23	209.17	208.35	208.29	206.31	209.26	207.84	209.49	209.43	210.66	207.49	206.9	210.79	206.21	206.51	209.14	208.01	203.23	206.05	206.54	208.16	207.9	207.63
217.47	219.62	214.67	214.55	215.17	214.35	217.42	216.1	214.44	217.51	218.22	216.23	217.93	217.99	215.76	219.85	217.02	216.2	215.93	214.52	217.48	218.6	220.97	217.37	218.92	215.91	217.54	214.67	217.37	216.87	217.33	216.01	217.1	218.43	215.93	217.14	217.45	215.44	217.35	218.4	216.11	217.54	219.63	218.49	214.12	216.64	216.94	218.88	214.58	215
210.38	212.82	214.48	210.27	215.12	211.41	211.83	214.18	211.96	211.56	215.3	209.67	211.85	212.17	210.8	211.89	211.56	212.38	213.05	211.44	212.59	213.47	210.42	211.08	213.4	211.11	212.84	208.72	212.13	213.57	212.3	211.39	210.48	209.64	208.09	213.29	211.47	211.99	211.99	211.7	207.5	215.23	211.98	213.15	210.43	212.66	208.03	210.6	211.31	210.93
210.18	211.42	214.67	212.4	212.78	209.07	211.22	209.4	212.86	215.13	211.31	213.4	212.56	213.39	209.19	210.33	211.48	210.9	212.96	209.99	209.83	211.27	213.34	210.13	213.23	211.94	209.62	209.81	208.52	212.37	209.4	212.34	215.03	214.37	210.59	214.07	211.08	212.14	212.77	209.78	214.04	209.85	214.04	211.4	212.24	211.96	212.73	213.48	215.3	211.5
209.07	211.36	206.93	205.84	207.93	206.88	206.12	206.37	207.92	206.74	210.69	206.06	210.04	208.42	208.22	205.77	209.54	205.8	205.68	208.01	203.48	209	206.66	204.46	207.93	210.04	207.21	206.1	207.31	206.63	205.64	210.37	207.92	209.43	207.92	207.37	206.45	207.39	205.54	209.88	206.88	209.13	204.17	209.06	206.08	207.17	208.13	207.78	208.15	210.95
211.06	212.62	209.21	209.38	211.41	211.32	208.04	208.16	210.17	206.64	210.52	212.29	209.67	210.14	210.93	208.95	210.02	212.14	210.78	209.88	210.46	207.31	212.27	209.48	208.89	205.6	207.3	207.04	210.02	213.56	206.06	211.1	208.43	208.42	210.4	208.8	208.03	209.77	205.57	206.36	209.18	210.56	209.89	211.79	210.72	209.73	209.76	208.32	208.65	209.39
218.68	217.57	215.69	215.95	214.93	218.3	219.71	216.12	216.29	216.17	216.37	214.71	212.04	216.39	216.06	217.76	217.24	219.68	217.6	217.64	215.97	219.69	216.02	218.65	220.22	216.09	215.3	216.7	220.22	217.65	218.85	214.3	217.12	219.52	215.87	215.25	219.01	219.8	218.07	217.88	219.56	216.52	215.73	216.82	215.65	218.89	217.75	216.39	216.58	219.19
212.72	214	210.15	211.27	209.73	214.23	212.22	210.99	208.34	215.16	209.15	208.73	214.25	209.18	212.16	210.94	214.54	208.94	209.51	210.14	211.28	210.78	210.86	211.1	209.76	210.47	214.87	212.43	207.4	210.36	209.23	213.15	211.93	209.97	210.66	214.3	208.2	210.56	212.18	213.63	210.4	212.46	212.23	210.51	209.27	210.03	207.62	211.49	211.39	211.7
210.97	210.21	211.62	210.34	214.21	210.64	211	211.79	210.96	210.84	211.99	212.6	212.43	211.67	211.47	209.82	211.6	213.23	208.96	212.42	214.22	211.96	209.02	213.53	208.99	210.13	211.41	208.99	211.75	216.34	213.49	212.13	210.45	211.51	211.26	213.1	212.99	211.19	212.28	210.73	212.78	211.66	212.48	212.33	212.07	209.33	212.34	210.55	210.79	211.34
207.1	203.83	207.13	207.57	208.13	205.81	205.37	204.49	208.03	208.24	204.64	206.7	209.33	206.26	207.31	209.54	208.39	206.62	203.93	205.36	205.82	203.19	203.21	208.52	208.71	207.27	207.64	205.37	209.76	206.2	205.1	207.63	207.26	209.48	203.96	203.39	202.24	206.69	204.71	204.9	210.21	206.51	205.98	204.21	202.82	206.25	208.75	206.11	208.43	208.63
206.75	206.19	207	205.95	202.39	203.39	203.54	204.52	204.9	202.63	202.52	204.83	203.44	205.55	204.07	205.6	204.88	206.59	201.53	203.81	204.44	205.35	202.59	207.47	209.26	207.27	203.31	203.76	204.67	203.97	206.14	202.73	202.43	208.49	208.87	201.62	207.59	206.87	205	207.62	202.25	202.28	203.68	201.4	204.8	204.39	204.59	207.81	204.85	205.26
203.49	202.71	201.91	206.23	204.8	204.25	200.98	207.68	202.42	206.99	202.08	204.81	206.52	206.26	202.65	207.53	205.72	202.64	205.32	204.05	202.62	203.54	204.68	202.95	206.69	204	204.83	204.07	204.76	205.55	203.74	209.96	204.85	202.47	205.92	206.25	202.61	205.48	203.69	205.35	205.81	204.5	205.28	206.22	204.25	204.51	204.16	207.13	205.29	206.02
212.3	209.64	208.38	211.46	210.83	208.67	205.42	209.31	209.16	208.37	209.33	206.99	205.87	210.99	209.03	212.21	208.27	204.94	209.12	210.66	211.45	207.28	206.91	209.15	210.9	210.02	209.05	208.59	207.7	211.02	207.96	207.91	208.04	209.4	207.39	209.52	209.22	210.24	209.92	207.17	208.68	207.53	208.44	205.38	208.36	206.03	207.67	209.17	212.44	207
208.84	209.57	207.6	206.4	210.12	207.35	209.1	209.29	206.88	207.29	209.77	208.23	208.19	209.65	206.3	207.99	204.47	210.01	209.73	207.94	204.07	207.11	205.83	205.24	209.58	210.06	206.73	208.11	205.71	206.9	210.52	204.91	209.01	209.28	210.96	209.71	207.68	209.76	209.59	206.05	206.68	209.55	207.13	210.72	207.37	205.37	207.65	207.71	210.86	208.87
213.38	210.92	213.05	212.83	211.72	213.02	211.91	212.92	211.89	211.96	213.24	210.28	207.04	212.68	213.56	211.22	212.49	210.79	211.43	208.31	210.22	209.82	209.73	210.98	213.13	210.94	213.1	214.67	210.43	211.65	210.9	210.46	213.37	208.71	213.5	210.76	210.4	212.15	211.98	215.47	208.68	208.87	211.33	212.15	211.23	210.99	209.13	210.17	215.06	215.38
207.3	206.69	207.15	209.69	207.77	204.56	209.51	209.22	203.2	206.94	207.26	205.53	208.5	211.66	208.16	205.76	209.17	205.41	204.36	209.59	207.43	205.15	205.14	208.58	208.96	209.73	210.26	208.51	207.78	208.1	208.71	208.89	206.77	205.33	207.33	208.35	207.47	207.97	207.83	208.47	208.19	208.61	205.54	207.01	208.59	207.59	205.88	208.45	207.13	207.35
208.77	206.87	208.36	209.62	207.37	205.88	209.22	203.59	210.34	205	207.22	207.37	209.37	208.44	205.29	210.39	204.21	207.25	208.24	208.68	208.2	209.52	209.38	208.38	206.92	205.46	209.23	212.48	207.46	207.28	207.87	206.55	208.35	210.36	209.07	209.24	205.87	210.03	202.73	209.06	207.59	209.6	209.7	207.58	208.33	208.21	209.04	207.31	208.79	207.28
209.93	207.99	211.58	209.09	208.56	207.27	207.34	207.78	208.87	210.75	210.27	208.11	207.4	209.42	208.97	208.87	211.6	207.72	211.78	210.22	208.18	205.9	207.56	206.61	209.82	207.92	208.24	207.06	208.04	208.92	210.09	209.32	204.42	205.29	207.07	208.27	208.28	210.95	210.4	210.36	207.09	206.97	207.53	205.58	207.33	210.66	208.45	209.08	206.95	205.66
199.21	200.71	198.67	198.25	195.98	199.89	200.96	202.77	198.41	200.04	199.48	198.92	203.16	198.76	197.89	202.49	197.63	200.69	199.17	201.5	200.35	200.03	202.64	198.83	201.41	203.07	197.61	201.34	197.73	200.52	194.93	199.02	199.33	201.88	200.11	198.97	197.95	197.44	198.65	199.61	200.35	197.63	200.65	199.84	200.89	197.89	201.65	197.15	201.26	201.1
203.95	204.42	202.93	204.82	204.18	203.57	206.89	204.32	202.95	203.99	203.43	204.32	202.27	203.67	203.32	203.09	205.18	206.27	208.31	201.46	203.06	201.46	203.87	200.18	206.14	203.53	204.73	202.95	201.68	202.92	204.81	205.06	204.67	202.19	203.07	202.42	202.07	199.65	203.58	203.55	201.84	197.95	204.65	204.31	206.08	201.47	204.69	201.32	208.55	205.8
207.27	208.04	204.89	206.33	210.48	206.38	211.02	207.09	207.49	207.57	203.01	206.58	205.85	211.76	205.01	206.07	206.12	206.81	206.14	209.44	209.1	206.59	205.55	209.26	207.24	208.99	208.59	209.2	209.77	207.12	209.12	209.28	204.28	206.22	209.05	207.75	207.71	203.45	207.19	209.41	207.13	206.61	205.12	208.74	207.91	205.61	207.12	204.65	208.44	210.32
201.81	200.41	202.18	202.87	200.83	198.22	199.57	197.96	201.58	201.73	198.33	201.84	198.68	201.69	202.45	200.38	200.32	200.02	199.85	197.34	197.84	199.79	197.19	199.98	197.02	202.93	200.56	198.67	201.23	197.46	198.7	201.12	201.03	199.27	200.61	199.44	199.67	197.62	200.17	201.55	202.83	201.49	198.56	199.37	201.96	200.57	203	197.08	197.33	201.79
201.4	199.39	202.73	195.98	198.08	199.96	200.25	198.82	199.76	199.9	199.87	197.16	201.03	199.02	198.49	198.55	197.95	201.01	197.77	201.02	196.84	200.54	199.68	200.02	201.06	197.91	200.3	194.37	201.42	200.58	203.11	202.12	199.28	199.54	199.68	199.26	198.7	199.26	199.36	202.47	198.15	199.03	197.9	197.83	202.06	203.35	199.3	200.77	201.43	200.3
208.35	206.69	205.88	206.43	204.1	207.57	204.41	204.69	201.46	208.12	204.6	203.53	203.98	207.85	206.12	203.96	204.19	204.75	206.89	200.83	205	205.61	202.97	205.06	205.43	203.77	203.11	202.72	203.05	205.33	206.5	202.67	205.21	205.11	203.92	203.76	201.26	206.39	205.01	205.54	205.18	204.84	204.27	204.44	203.06	205.79	204.15	206.67	201.62	203.63
208.45	208.82	208.76	206.11	210	205.81	207.18	211.62	207.93	206.59	205.82	205.81	205.45	207.23	207.11	207.18	206.87	207.04	207.98	209.13	209.69	209.72	207.02	208.83	208.48	205.42	209.14	206.92	209.05	208.37	207.97	205.79	208.69	208.76	203.24	208.18	211.08	206.03	206.47	207.13	207.47	207.77	210.16	206.7	210.35	209.21	207.66	212.01	208.15	208.82
200.37	200.49	196.4	199.79	199.52	199.61	202.44	199.01	198.01	199.8	199.88	202.52	203.17	198.23	202.02	200.4	199.45	199.94	198.96	201.2	199.27	200.57	199.56	200.21	201.31	203.11	198.38	201.64	202.7	203.62	198.77	198.07	200.38	201.4	200.95	197.34	199.66	199.98	200.45	200.1	197.32	199.69	203.47	195.61	200.85	200.29	199.3	199.32	200.94	200.05
207.68	209.17	207.96	205.03	204.97	208.76	210.6	207.46	212.82	208.56	206.36	212.08	207.1	208.92	207.84	206.58	208.71	207.94	205.1	211.16	206.92	207.81	206.15	208.13	207.12	208.77	208.49	207.21	207.6	207.64	207.16	209.03	209.76	207.87	208.49	208.44	210.7	208.43	208.74	208.75	207.21	207.79	207.99	210.58	208.23	209.37	211.75	209.3	208.2	207.75
215.88	214.6	218.71	217.48	221.35	219.38	215.24	215.88	215.43	217.29	215.67	217.07	219.64	215.98	214.34	215.05	218.75	215.52	218.04	218.53	216.45	218.05	217.1	220.6	217.59	214.31	217.49	219.38	217.2	218.97	214.9	216.62	215.96	214.01	217.43	216.94	218.61	213	220.06	214.63	216.46	218.02	215.86	216.12	218.51	215.31	214.65	214.67	217.15	214.61
208.01	207.2	211.69	207.86	206.64	208.65	208.29	209.17	210.17	210.59	204.43	210.22	208.89	210.24	208.08	212.3	208.64	209.76	208.94	213.32	210.18	206.66	206.57	209.16	206.92	207.83	212.36	209	209.12	209.88	212.86	210.01	208.42	209.36	204.13	210.98	210.2	206.43	209.13	208.23	207.02	208.85	205.39	208.5	205.24	205.44	204.89	210.06	207.91	211.53
201.6	199.53	198.47	199.17	198.02	199.8	200.56	200.25	200.46	199.22	198.37	201.17	201.81	196.51	201.19	196.76	202.63	199.88	200	200.03	198.29	198.1	201.08	199.89	199.96	198.77	199.23	198.84	202.71	201.05	198.82	200.24	202.03	202.14	197.74	201.47	200.86	198.32	198.25	198.2	198.7	197.34	198.88	200.31	199.06	201.77	199.02	197.5	197.93	197.82
208.24	208.56	206.29	203.18	207.41	205	210.31	209.56	208.48	202.52	206.57	206.3	208.15	208.81	207.14	205.94	205.36	205.81	205.78	204.26	207.62	206.78	206.3	206.62	206.17	206.53	206.52	205.29	209.1	206.76	205.89	205.65	207.58	206.14	205.76	207	206.16	208.99	204.15	206.01	206.61	203.11	206.19	207.31	203.43	203.88	205.31	205.63	207.55	203.65
203.57	204.54	201.3	200.34	204.18	204.63	201.99	204.9	203.83	200.22	201.73	203.3	202.34	201.12	201.02	200.82	202.38	203.03	204.84	202.85	203.02	200.83	202.26	200.59	199.75	202.29	204.3	202.53	200.29	201.53	199.39	202.61	202.32	203.77	201.42	203.92	201.76	199.47	202.02	202.18	199.97	202.49	199.42	203.44	200.07	202.37	201.42	202.13	201.31	202.7
208.88	206.99	204.76	205.38	205.38	205.22	203.14	202.6	205.48	204.84	206.02	202.65	203.4	204.48	204.56	203.86	206.56	205.97	201.91	205.94	204.5	205.27	201.82	205.16	203.61	202.87	203.41	205.91	203.12	202.4	206.74	204.63	206.26	205.15	206.06	209.04	206.01	204.43	204.1	203.17	202.48	202.94	206.74	204.17	205.86	203.32	205.51	203.26	203.24	202.24
214.98	213.14	209.17	212.48	214.86	212.7	210.03	211.15	211.31	209.15	211.14	212.67	212.33	210.6	209.16	215.61	212.45	209.86	209.85	213.51	212.94	212.58	213.96	211.99	212.35	211.42	210.78	208.26	211.27	213.21	211.06	212.29	211.29	208.73	210.08	210.27	211.6	212.67	211.36	210.67	211.08	211.67	211.2	212.76	207.35	209.68	212.14	212.08	211.88	213.63
203.73	203.85	203.86	205.42	202.9	203.43	201.78	204.94	204.69	206.07	205.25	201.95	201.68	203.69	205.28	205.75	203.53	204.64	204.02	203.68	205.41	204.46	204.9	201.15	202.55	202.8	202.81	204.5	204.58	199.97	205.61	205.77	202.78	204.73	205.64	204.19	208.53	206	204.62	205.65	206.64	207.34	204.87	205.97	207.58	205.44	206.56	204.89	205.18	205.42
210.59	208.81	207.1	212	208.89	208.8	210.23	211.44	210.49	210.95	212.2	211.01	210.82	210.1	213.13	209.67	209.04	210.58	210.08	207.12	207.19	210.77	210.5	207.89	209.15	207.02	207.41	209.9	211.06	206.4	210.51	209.6	208.27	210.77	210.09	213.02	209.29	206.33	208.67	207.74	212.51	210.58	212.52	209.46	211.53	210.44	211.31	207.72	211.5	211.01
213.05	218.91	217.93	216.88	218.55	218.57	216.1	219.26	218.68	220.84	218.99	219.55	218.26	217.87	217.94	217.04	217.67	216.19	218.83	217.28	218.46	217.36	217.53	221.57	220.36	218.5	218.51	217.44	218.44	218.41	216.26	218.38	217.1	216.85	218.38	224.03	215.63	217.69	218.51	218.04	215.86	220.34	218.61	215.6	216.83	219.36	216.81	217.65	219.21	215.9
215.89	218.78	219.32	216.19	220.26	217.29	215.6	216.65	217.63	216.27	218.88	218.31	215.11	219.52	217.57	220.26	218.43	219.58	214.57	220.4	214.49	219.1	220.38	218.78	219.51	219.1	217.29	220.44	218.41	214.26	215.65	216.32	215.83	217.33	217.49	219.83	218.02	216.8	219.55	216.33	215.87	217.26	215.6	215.18	216.76	213.28	216.91	220.88	220.53	220.42
217.2	217.27	218.67	218.06	219.74	213.61	217.41	218.58	215.14	219.27	215.95	218.93	214.05	216.43	216.41	217.96	217.31	217.97	217.36	217.69	215.77	215.92	215.32	220.18	216.16	218.29	216.71	218.05	216.43	216.23	218.85	215.74	218.25	217.69	215.74	216.22	219.6	217.55	218.61	218.36	216.45	219.2	216.59	217.38	219.33	218.69	219.44	216.36	216.38	215.09
206.92	207.78	206.12	210.91	211.67	209.51	207.24	210.51	206.62	208.87	208.53	208.8	209.62	209.04	207.61	207.27	211.73	207.73	209.59	207.53	209.47	207.62	211.16	207.36	206.83	208.2	210.14	208.73	209.02	208.55	210.5	210.88	211.09	208.84	209.2	211.65	210.08	211.07	209.4	206.68	210.32	210.51	209.7	207.93	205.45	205.12	207.83	210.37	209.05	209.21
199.69	200.45	201.04	200.59	200.26	202.12	203.54	202.86	204.59	199.7	201.22	200.31	202.57	197.03	201.27	201.14	198.5	199.81	200.26	203.83	197.21	200.44	199.64	203.45	199.72	198.84	199.04	200.73	202.49	200.6	201.34	201.96	200.72	201.26	201.97	202.09	200.75	201.12	200.08	198.71	202.39	199.38	201.91	202.94	202.65	201.26	199.71	198.66	200.21	200.87
203.05	201.39	199.64	201.32	203.95	201.64	202.57	204.37	207.06	201.32	204.23	203.1	200.17	202.18	199.79	204.46	203.65	201.49	204.5	203.84	205.69	200.58	204.28	207.06	202.04	202.43	202.04	199.69	202.03	202.22	201.71	199.94	203.93	201.56	201.49	203.7	203.16	202.89	203.46	202.63	204.97	202.28	206.01	203.08	204.24	202.83	203.85	201.37	203.72	204.86
206.12	208.72	207.99	209.72	208.72	210.86	208.4	209.38	208.46	209.35	207.46	209.54	208.22	206.92	209.58	207.86	207.21	206	207.18	208.94	207.22	207.71	210.67	211.01	206.42	207.05	209.45	204.48	207.02	210.83	211.15	204.82	207.49	209.69	213.46	211.77	205.62	207.84	208.72	205.76	206.22	210.92	205.98	211.39	209.22	210.43	208.03	209.82	209.12	210.09
213.56	212.29	214.34	209.54	213.05	210.87	215.01	213.7	213.62	210.65	214.59	213.81	212.18	213.02	214.74	211.81	211.75	213.59	212.83	214.4	215.1	212.92	211.86	212.72	212.46	208.01	215.22	213.54	210.43	211.38	213.44	215.36	215.75	208.61	215.11	212.08	215.38	212	209.88	211.22	210.59	211.99	215.76	212.89	212.6	212.08	211.23	212.27	211.9	212.22
207.48	206.24	207.56	205.95	205.81	208.31	205.79	210.05	208.74	206.28	209.22	203.33	207.1	207.99	209.06	205.26	208	206.9	207.41	210.16	206.07	205.56	208.36	208.69	206.16	204.58	206.46	209.7	211.63	208.58	206	210.12	206.85	207.47	207.3	208.45	210	208.35	207.53	207.36	208.82	209.12	205.98	207.47	210.5	209.58	208.29	207.99	206.61	203.93
204.95	207.23	209.63	204.96	207.64	207.99	208.74	208.07	208.77	210.87	208.1	207.97	205.19	209.16	208.52	209.06	206.76	205.39	206.86	206.32	207.5	209.53	205.42	209.54	209.21	207.19	207.38	206.44	207.89	208.32	207.66	207.92	208.17	204.69	204.2	207.38	210.43	204.93	208.76	208.83	205.37	205.55	207.56	209.74	207.1	208.51	208.35	206.56	205.57	206.64
200.41	200.75	200.73	201.61	203.04	201.92	200.6	199.46	197.73	196.24	199.12	203.5	199.41	199.96	198.12	198.83	199.4	201.74	199.25	198.79	200.7	201.94	201.49	201.31	200.88	200.55	200.73	199.77	199.33	202.64	204.15	203.5	201.64	199.04	199.35	195.81	200.97	201.61	201.63	199.71	201.93	199.4	196.16	201.06	200.32	205.57	200.31	201.16	202.29	204.01
213.8	210.31	211.65	214.24	213.64	213.45	212.55	215.3	213.64	212.96	215.41	213.93	211.57	213.83	215.56	209.83	212.94	213.23	214.16	213.68	214.75	212.96	214.3	214.36	214.47	214.19	212.62	214.3	212.64	214.09	210.41	208.79	211.21	213.82	215.71	213.65	213.58	211.45	214.09	212.92	214.62	213.82	212.95	213.48	213.16	214.44	214.53	212.85	215.51	216.08
201.92	206.23	205.48	204.17	205.16	204.46	203.01	204.05	203.48	203.25	205.4	204.06	206.3	203.31	205.54	207.77	204.7	204.21	207.74	206.7	202.45	204.17	205.17	205.16	205.25	208.8	202.84	207.79	204.23	206.35	202.97	204.06	206.73	203.63	203.25	203.97	205.26	205.92	205.29	204.69	202.46	202.9	204.26	207.84	203.32	204.68	204.47	206.53	204.48	206.15
193.99	193.02	195.61	194.63	193.33	196.1	194.99	196.5	194.51	193.48	195.55	194.28	196.16	192.54	193.17	193.81	195.01	194.16	193.67	192.51	194.16	193.83	191.63	192.25	190.74	195.38	195.03	195.06	195.8	195.63	196.37	191.6	187.96	191.73	194.99	193.9	197.89	193.06	193.65	197.14	193.51	193.57	193.3	197.66	194.7	192.83	193.15	193.23	193.73	193.54
211.47	217.22	212.68	212.98	213.37	213.05	216.04	208.16	214.82	212.43	214.42	211.88	210.21	210.63	214.69	214.04	214.82	215.22	213.57	211.56	212.41	212.87	212.4	215.2	211.53	211.12	214.65	214.11	216.45	213.9	211.62	212.51	214.99	210.03	214.63	210.62	210.33	211.22	210.33	212.72	212.72	212.12	215.14	211.97	209.53	212.16	212.61	211.63	212.56	212.2
211.71	214.18	210.96	210.91	210.59	212.61	207.27	211.64	210.89	213.42	212.77	214.86	212.43	208.72	211.63	211.01	214.35	213.4	212.14	210.27	210.39	210.83	213.86	210.65	210.38	211.35	211.21	213.36	210.65	209.62	212.72	213.29	210.26	212.11	209.03	210.54	208.23	211.93	211.61	209.17	212.16	212.97	211.56	210.82	213.26	211.87	209.55	212.78	209.66	212.77
205.81	210.64	207.14	209.38	208	211.07	207.19	210.05	204.96	207.6	209.68	206.93	209.98	205.39	208.42	208.75	210.82	207.94	208.36	209.53	208.39	207.33	209.25	209.43	208.31	209.62	208.92	208.45	208.91	205.32	209.69	208.21	205.04	211.72	209.35	208.77	209.54	210.59	208.6	208.98	204.93	208.46	206.41	206.7	208.19	209.66	208.84	204.26	206.01	210.2
207.93	205.09	206.08	212.43	208.55	211.33	207.26	209.93	209.07	209.42	205	210.96	205.74	207.83	207.34	211.67	208.55	209.28	209.83	208.55	207.2	210.02	210.9	206.74	210.47	205.93	207.71	212.86	208.8	207.69	208.38	207.16	211.73	208.06	207.96	206.42	207.77	209.65	208.52	208.34	207.25	211.03	210.2	209.42	208.34	209.39	209.41	209.94	209.03	208.94
200.98	197.6	200.92	199.74	200.43	200.66	198.61	198.33	202.17	202.33	198.69	201.97	199.89	201.34	201.5	200.22	201.9	200.78	196.95	203.35	200.94	199.88	198.05	199.65	203.07	203	199.28	200.78	200.98	199.58	198.27	204.33	200.79	199.91	197.26	203.92	202.32	197.68	198.13	197.45	201.33	200.8	197.7	200.33	200.88	200.28	202.54	198.59	200.2	199.35
207.39	204.09	208.76	207.58	206.57	207.91	207.83	205.47	202.21	207.06	207.04	204.73	206.91	206.31	205.67	205.6	208.01	204.46	207.14	205.53	207.83	208.66	204.35	205.21	207.06	203.52	206.25	206.77	204.52	206.17	206.92	204.32	206.16	205.81	205.06	205	207.84	206.19	205.24	203.96	206.31	203.74	206.54	210.44	203.68	206.02	207.08	209.22	207.84	204.14
199.51	200.21	199.03	202.86	200.41	198.02	199.25	198.8	200.56	199.62	198.42	202.24	202.17	199.88	198.73	197.66	200.04	201.08	196.47	197.79	203.9	200.18	202.43	196.8	199.85	200.25	198.67	199.57	199.32	201.17	198.41	202.68	201.74	203.32	201.46	200.02	197.85	202.84	199	202.78	203.11	200.9	201.97	199.05	200.14	198.61	197.67	199	199.18	199.32
208.73	208.8	208.18	207.47	209.47	206.08	207.8	209.86	209.67	209.3	205.73	208.01	208.69	209.89	210.61	208.36	210.7	208.81	206.84	207.31	210	207.63	208.55	208.23	210.7	210.18	209.76	210.26	206.41	210.66	210.1	209.53	209.81	209.4	210.45	210.03	209.16	207.35	207.87	209.14	208.45	207.45	208.7	206.92	209.91	207.89	208.42	207.46	206.82	207.97
210.24	207.12	208.81	208.54	210.15	208.23	209.27	209.44	207.18	208.11	207.69	208.8	209.44	210.31	209.35	209.51	207.93	209.41	208.67	211.03	209.15	210.02	205.9	210.48	207.29	205.61	205.92	207.61	207.37	208.93	208.43	207.87	209.63	211.14	204.62	207.58	209.48	208.42	210.07	208.12	210.48	205.91	206.98	207.13	211.85	209.58	209.47	207.07	205.21	210.98
207.3	210.39	205.66	206.56	209.92	208.31	211.37	207.65	208.37	211.14	207.62	204.2	205.49	205.14	209.55	207.79	205.32	209.36	210.49	204	209.24	206.94	210.15	207.4	208.58	205.6	208.61	208.82	207.04	207.28	207.76	207.97	206.03	207.25	206.41	208.75	207.97	205.73	206.9	210.7	206.04	205.81	210.68	208.55	206.17	208.77	208.2	205.9	208.55	209.11
202.35	201.89	204.02	203.17	201.86	204.64	201.07	204.47	204.23	202.21	204.05	203.59	205.39	203.94	204.7	207.09	205.04	201.51	200.53	200.04	203.84	201.71	204.38	201.57	204.17	202.19	203.61	202.59	203.87	203.07	202.66	201.94	203.8	202.66	201.67	204.8	201.81	203.59	202.94	201.53	201.94	203.31	207.79	202.27	203.06	201.53	206.03	206.28	201.62	204.23
213.49	213.66	213.73	213.93	215.21	212.86	215.39	214.09	214.89	210.82	210.96	211.36	214.77	215.65	212.57	215.15	215.17	213.85	215.78	210.96	213.25	213	212.97	213.06	213.12	210.08	212.61	213.69	214.71	213.78	211.37	211.89	209.05	213.27	215.15	210.23	213.13	212.47	212.23	211.7	213.1	213.89	214.71	213.77	214.13	213.77	211.81	216.79	216.78	210.36
211.23	205.92	208.88	210.03	209.35	210.92	210.47	211.45	207.98	207.18	213.35	210.29	211.24	209.54	209.87	211.76	209.24	207.51	212.5	209.17	211.82	210.19	208.77	208.23	210.71	209.53	212.81	206.32	209.16	208.75	208.79	209.13	209.63	210.13	208.06	212.89	211.16	208.96	208.79	211.8	205.76	206.76	208.86	209.4	206.89	211.2	209.02	209.88	210.71	206.71
203.94	203.34	205.66	201.82	203.22	203.88	201.45	202.06	203.11	204.8	203.06	201.92	205.47	202.61	203.04	204.99	204.74	204.21	201.13	205.64	205.62	203.56	205.11	202.2	203.29	205.71	206.14	202.69	204.23	202.27	203.45	203.1	201.32	200.69	198.76	201.38	198.52	203.51	204.65	201.84	204.24	201.8	202.56	204.83	206.57	202.99	202.45	204.29	203.38	205.04
214.62	210.18	212.53	214.08	212.54	212.4	212	211.01	211.98	212.52	215.16	209.37	212.24	214.77	212.64	213.73	211.99	209.77	212.92	214.31	209.72	208.98	211.23	215.42	211.17	209.86	211.99	211.11	216.4	214.81	211.45	213.98	210.8	209.38	213.25	212.5	211.7	214.88	208.93	208.08	212.51	210.27	213.88	213.72	212.43	213.46	211.1	209.09	211.35	210.06
203.46	202.19	201.86	201.67	204.2	202.87	201.58	206.56	204.28	204.59	202.41	201.89	205	203.34	206.38	206.24	204.77	202.55	201.49	202.94	200.97	202.65	203.71	201.31	202.27	201.7	203.99	203.11	202.91	204.05	203.26	202.91	202.68	200.59	203.12	203.47	207.15	202.86	202.27	203.73	201.4	205.07	202.04	200.06	202.78	201.07	202.5	202.54	202.62	204.48
204.07	205.95	205.19	200.92	201.79	204.43	206.84	203.57	204.79	202.72	205.4	204.53	204.28	201.65	200.53	203.26	205.09	203.21	201.21	206.86	204.81	203.42	206.42	204.02	204.13	203.88	204.85	204.99	205.24	206.29	201.78	204.52	201.57	203.87	198.65	201.97	202.19	203.4	206.58	204.41	202.24	202.68	205.91	200.71	205.58	205.59	204.78	203.08	202.32	202.64
201.45	197.81	204.24	201.17	203.06	202.91	202.15	204.06	201.17	204.92	201.74	200.27	203.99	205.18	203.4	204.02	206.11	203.33	202.98	197.41	203.98	201.38	204.43	202.02	204.79	202.99	204.48	202.78	199.53	206.35	203.47	201.5	200.88	203.07	204.14	203.17	204.35	204.33	203.58	205.37	201.39	204.17	199.25	201.27	201.23	203.39	203.65	201.66	203.86	203.9
204.51	202.78	198.27	202.78	203.22	203.13	201.6	201.74	203.46	200.79	203.85	203.16	204.44	202.78	203.98	202.92	204.33	204.34	201.83	201.37	202.27	200.87	201.79	199.66	201.15	204.76	199.22	204.08	205.11	202.78	200.79	202.4	204.36	201.98	201.63	203.33	201.65	200.77	205.57	202.65	202.94	205.01	202.69	200.08	201.79	200.02	202.66	203.55	202.67	204.87
206.82	209.64	212.96	207.63	210.17	207.42	208.65	204	207.24	207.63	208.61	207.85	208.6	207.34	209.24	209.12	208.39	210.23	207.94	206.16	208.43	211.86	207.12	208.69	208.67	211.31	209.88	208.64	212.1	208.29	209.48	207.02	206.62	207.71	205.41	210.98	208.23	208.32	208.84	205.27	211.16	207.43	212.25	209.61	207.82	207.38	208.43	210.57	206.73	211.83
195.9	193.54	195.89	197.7	190.9	193.05	191.82	193.77	196.16	196.89	197.87	195.51	191.3	195.13	195.15	188.16	194.67	194.76	195.59	195.7	197.39	193.59	192.9	193.96	194.1	191.48	192.99	193.91	195.38	192.22	192.9	194.31	194.56	192	195.87	191.85	195.25	194.34	192.41	191.7	196.02	190.57	192.74	193.33	196.4	195.28	193.94	189.91	195.14	191.71
209.51	211.56	208.66	208.77	208.38	210.62	208.56	207.45	207.58	209.56	208.43	206.75	208.35	212.67	208.79	206.09	212.73	207.62	213.41	205.6	208	210.59	208.17	211.41	209.29	211.61	206	209.76	206.08	208.19	208.93	211.44	209.2	208	206.72	206.05	209.81	209.85	207.63	209.13	209.5	210.46	209.23	210.78	206.48	210.79	210.41	210.29	209.14	209.19
205.97	206.79	204.34	207.06	204.99	207.32	208.79	203.81	208.65	207.09	207.3	205.13	205.54	204.77	203.76	206.93	205.73	205.57	206.58	206.56	206.51	209.9	206.38	204.67	204.34	205.58	206.3	206.97	206.07	207.47	206.93	205.03	206.12	204.69	208.87	206.89	205.2	207.79	208.86	209.59	206.73	206.95	202.94	208.83	205.81	204.59	208.98	205.33	208.63	208.44
208.86	207.13	207.8	209.65	211.69	208.23	212.48	209.29	207.96	206.99	209.55	208.04	208.57	210.56	208.57	210.49	207.37	211.69	211.12	209.93	208.21	209.45	209.99	208.55	208.11	209.43	208.68	212.07	208.12	207.75	209.29	209.72	211.27	209.42	208.21	209.12	207.09	210.31	210.75	207.66	208.96	210.09	208.75	209.61	209.35	208.56	209.54	211.77	205.82	208.18
202.24	204.11	203.26	204.09	203.12	202.24	201.93	202.51	203.88	205.33	198.33	202.66	201.83	201.05	201.87	204.41	201.04	205.38	203.76	202.92	203.58	203.99	203.12	202.95	204.02	207.06	205.49	206.59	206.43	203.8	204.93	203.36	203.62	205.34	206.59	202.19	203.47	201.78	204.14	203.46	199.93	203.73	202.68	204.29	203.2	205.06	204.4	204.89	200.82	202.94
212.26	212.35	212.3	212.39	210.73	217.04	213.34	210.99	213.08	212.79	211.41	214.01	214.91	212.51	210.48	209.03	210.63	210.92	211.49	210.94	211.05	211.47	210.7	213.86	212.67	211.96	213	209.95	209.77	210.05	211.08	211.08	212.8	213.73	210.46	212.85	210.59	213.64	210.11	214.33	210.61	211.36	209.15	214.45	213.46	213.03	211.13	212.64	209.61	214.38
213.13	211.52	209.57	211.56	213.65	212.6	211.06	211.51	208.79	211.71	216.61	213.03	212.57	212.93	211.72	212.53	214.94	214.87	211.38	216.39	211.51	210.94	214.15	211.31	214.67	210.4	212.01	212.55	211.96	213.59	213.22	212.37	214.54	213.87	212.64	210.14	216.4	213.52	214.75	213.88	207.84	213.85	213.64	213.72	211.66	210.42	211.47	214.57	212.99	210.75
214.6	212.8	211.71	211.8	212.77	214.25	209.31	210.13	212.62	212.79	212.29	211.62	214.79	212.32	213.88	207.07	212.2	214.48	214.19	212.9	212.42	215.75	213.98	213.61	214.54	213.32	212.61	212.04	210.54	212.45	213.78	209.97	210.41	213.64	210.43	209.5	215.08	210.89	212.46	212.63	213.82	214.01	213.19	214.69	213.6	211.7	214	212.53	210.09	210.15
212.13	209.38	211.17	211.8	209.46	206.78	212.79	209.69	211.99	209.14	210.92	211.34	214.36	209.89	212.27	210.77	211.58	212.46	212.34	210.26	208.29	213.17	208.8	209.03	213.46	210.63	214.58	211.76	211.97	212.33	213.28	211.86	211.96	212.32	210.94	207.44	212.16	211.56	211.11	210.52	213.56	210.03	210.99	213.51	212.21	216.32	215.22	210.26	212.1	211.4
208.28	204.64	207.83	205.43	206.6	206.81	209.23	208.94	207.71	207.42	208.64	207.97	211.36	206.8	207.32	207.94	209.41	212.18	209.06	208.24	206.25	207.33	205.24	208.17	211.62	208.72	207.74	209.62	203.13	207.76	210.75	207.03	205.11	207.03	208.69	207.44	205.93	207.54	208.84	205.83	206.85	206.78	209.35	210.19	212.24	207.21	209.64	207.32	207.32	207.62
208.44	203.51	208.1	210.47	206.08	202.14	205.4	204.79	205.12	205.25	206.34	207.28	203.14	205.19	205.59	205.45	205.48	204.91	204.5	204.46	206.21	206.84	207.77	204.5	203.93	205.82	205.59	206.32	209.14	203.23	209.29	204.88	206.92	208.38	204.14	203.68	206.89	203.65	205.17	203.83	205.62	207.7	205.86	205.01	206.01	206.88	206.42	206.22	204.58	205.03
218.85	215.86	218.2	213.68	217.86	216.63	218.84	216.08	216.34	218.75	216.05	217.33	214.71	216.55	215.61	217.9	217.94	218.43	220.03	214.89	215.25	218.69	216.54	217.69	217.73	215.56	212.62	215.27	217.03	217.12	214.14	219.42	219.61	215.5	215.61	216.17	216.73	219.68	218.57	220.28	216.45	215.05	217.93	214.19	217.78	215.32	213.74	216.58	217.67	216.48
205.61	208.16	206.81	207.85	207.55	207.64	205.89	209.73	208.54	209.09	210.18	208.75	207.12	207.37	208	207.66	206.15	207.46	207	209.76	206.88	208.62	208.92	206.83	209.28	206.91	208.75	211.12	209.07	208.48	210.16	207.84	206.21	209.61	207.87	206.9	205.41	207.21	206.3	209.53	205.45	205.8	204.76	208.52	206.92	208.37	206.41	206.18	207.54	207.71
207.12	207.72	208.34	204.72	208.34	208.7	209.02	212.53	216.73	209.66	211.47	207.89	208.42	207.39	205.9	208.58	207.55	208.17	209.52	210.27	210.27	209.9	208.89	209.65	213.7	206.09	205.7	208.01	210.08	206.29	207.38	206.17	206.87	209.77	208.42	210.99	209.95	205.49	205.23	208.23	206.87	208.13	207.43	208.33	209.73	207.04	206.98	207.78	210.81	211.71
215.62	219.32	215.87	217.86	214.57	219.97	217.97	220.58	214.14	216.89	214.11	217.61	218.49	216.3	217.11	218.03	216.95	218.51	216.39	214.89	221.21	217.14	214.11	214.59	216.14	216.05	217.51	217.11	215.54	216.33	219.45	218.28	217.07	216.58	214.07	218.6	219.86	214.99	215.07	212.98	216.73	217	216.74	218.54	218.17	214.44	215.79	217.82	219.09	217.41
205.49	202.88	209.5	207.9	208.62	207.73	205.94	206.86	210.07	206.73	206.18	203.93	206.05	204.09	207.6	205.14	206.38	207.22	208.43	211.09	208.44	206.84	206.56	208.78	205.77	208.37	207.27	205.45	209.48	205.47	209.71	207.41	206.7	205.73	208	207.48	208.12	205.94	206.02	211.81	206.22	206.79	205.72	208.61	208.58	210.14	207.11	207.9	209.36	205.26
199.7	202.26	197.66	202.52	201.42	202.24	200.65	198.54	199.53	198.35	198.22	200.12	200.51	198.19	199.96	199.58	199.62	201.77	199.98	198.48	198.49	200.33	198.9	198.87	201.64	198.96	196.6	201.11	197.66	197.95	202.73	198.34	202.27	199.03	198.97	201.55	201.66	200.3	201.57	202.89	197.03	204.54	199.78	202.1	201.18	200.09	201.4	196.47	199.71	199.1
217.1	214.41	217.76	216.04	214.8	214.27	219.27	221.41	218.07	216.14	215.74	218.6	218.17	214.93	217.99	216.4	213.63	217.69	215.72	220.07	216.78	216.41	217.46	216.01	218.69	218.06	216.75	218.11	220.93	215.2	217.71	216.44	216.61	216.52	216.41	214.65	218.97	214.89	218.3	217.52	216.5	215.57	217.14	221.64	219.59	216.81	215.39	221.91	217.36	217.61
203.32	200.41	204.03	201.5	202.67	207.18	201.47	205.01	206.78	204.35	203.44	203.86	203.66	203.11	203.14	206.81	203.69	202.67	201.88	204.45	205.05	206.33	204.76	206.82	204.04	205.7	203.15	203.3	202.46	202.99	204.85	204.13	205.38	202.31	201.46	204.31	200.59	204.3	201.15	201.81	202.97	205.79	204.62	205.71	205.18	203.55	204.5	201.28	203.01	202.98
209.89	207.45	206.04	210.41	206.9	210.07	208.74	204.53	205.25	206.15	207.3	209.42	207.42	211.72	204.24	209.77	210.3	211.08	209.09	210.15	210.12	208.37	208.11	211.68	206.97	209.76	208.8	205.25	207.12	210.78	207.65	212.96	211.18	210.21	207.79	210.85	210.15	208.82	207.26	206.5	210.9	208.69	208.27	210.26	206.63	208.74	207.44	207.74	208.31	202.37
200.69	201.7	203.89	201.78	203.91	203.39	201.55	204.07	201.98	202.27	202.47	203.66	206.39	202.38	200.9	200.49	205.94	200.5	202.63	204.34	200.36	200.52	199.58	205.22	204.01	201.84	202.56	202	204.25	202.5	202.19	202.59	202.75	202.29	201.16	205.12	205.49	205.4	203.09	201.45	203.66	202.5	202.23	203.18	202.56	203.41	203.2	200.25	203.33	207.13
208.49	211.66	206.83	206.81	209.53	208	207.66	208.62	207.77	207.33	207.74	211.19	210.18	207.02	207.43	206.7	208.76	207.44	205.5	207.56	206.31	207.37	205.93	206.96	207.21	208.55	204.77	208.19	206.26	210.39	208.37	204.8	208.28	208.54	210.79	206.27	206.65	206.62	207.75	204.94	204.76	211.11	206.54	206.75	209.14	205.87	208.65	209.36	208.96	206
204.98	197.46	199.23	206.16	203.45	202.72	202.14	202.03	203.65	202.61	200.99	202.52	198	200.75	204.97	204.34	199.05	201.53	202.08	202.2	201.74	198.81	201.69	202.34	200.82	199.19	201.17	200.3	202.27	198.32	203.87	202.02	199.16	202.8	203.85	200.48	201.48	200.72	199.42	203.03	200.04	200.38	201.77	201.51	201.73	199.2	198.09	199.41	199.32	200.64
208.37	207.03	206.67	207.26	210.54	208.76	207.58	212.41	209.73	207.88	204.31	207.59	209.21	205.43	206.21	207.48	211.88	209.49	206.12	208.32	206.4	208.93	208.83	207.1	203.98	208.91	207.37	207.87	208.96	208.37	210.04	207.15	206.17	207.24	208.54	207.4	205.33	205.38	209.07	209.77	211.69	210.25	209.64	208.43	208.14	209.95	212.7	208.66	208.33	206.51
218.12	213.83	218.69	216.76	217.45	216.57	216.35	220.62	217	215.22	218.41	216.59	215.7	215.56	214.93	215.9	214.88	219.73	217.05	216.41	217.88	220.16	217.06	216.84	219.05	217.26	216.85	215.1	219.82	218.73	217.31	216.55	214.22	216.74	215.4	220.14	218.11	215.34	216.53	215.7	214.93	216.06	213.79	216.97	213.83	215.9	216.28	219.19	217.87	213.03
209.01	206.8	205.23	207.23	204.23	209.87	206.47	208.28	206.57	206.3	207.57	208.38	207.81	204.18	205.23	208.64	208.67	206.57	203.66	206.65	203.87	206.98	204.29	208.25	205.23	208.02	210.52	207.22	205.99	209.02	206.48	206.52	208.98	204.6	204.78	204.39	204.68	204.31	204.94	205.93	206.59	205.13	212.03	205.72	210.41	208.4	206.21	207.23	204.07	207.71
215.59	217.01	216.61	217.79	218.82	217.85	216.88	217.84	217.42	220.17	217.26	218.13	217.93	218.52	217.65	218.12	217.14	219.94	215.5	218.23	215.58	216.44	218.39	216.06	217.57	218.3	218.4	212.44	216.69	216.93	216.67	221.64	217.53	217.76	216.08	216.75	219.31	217.88	219.52	218.9	216.59	221.57	218.18	216.37	217.46	215.14	218.59	218.84	217.4	217.16
199.32	197.35	200.44	200.01	197.92	197.91	200.28	200.21	198.03	197.88	200.18	201.59	198.77	197.79	201.47	197.12	201.56	196.84	200.98	199.59	198.55	199.21	201.22	199.87	202.92	198.74	198.94	201.18	202.85	202.27	198.76	201.75	202.7	200.34	199.08	198.75	200.88	199.54	201.16	199.86	198.49	202.11	201.25	201.04	196.22	198.71	200.52	200.3	201.97	197.57
212.67	209.74	206.3	211.67	208.59	209.41	208.28	209.13	206.13	204.56	208.53	210.39	206.54	210.56	209.63	211.45	208.91	207.81	209.21	208.46	209.21	207.28	210.8	210.58	205.78	208.23	210.59	211.05	208.35	210.55	209.06	208.14	209.41	209.35	208.48	206.42	207.18	207.31	206.91	209.92	208.96	207.47	206.29	207.72	211.91	210.06	211.32	207.25	211.22	208.57
199.25	198.5	201.88	201.89	200.7	200.95	198.58	199.63	202.61	202.78	198.93	200.7	201.54	199.91	204.81	200.1	201.4	200.46	198.43	200.03	199.62	199.77	198.95	202.46	198.4	200	199.22	200.21	201.37	203.29	200.62	196.89	199.94	198.77	201.51	200.07	197.61	199.65	199.9	201.74	203.19	199.42	200.98	200.79	204.66	206.09	204.16	199.15	200.16	199.66
198.09	195.48	198.9	194.56	200.71	198.54	197.47	196.19	197.34	198.87	196.7	200.97	200.75	198.48	200.48	196.03	200.16	201.59	197.23	200.79	200.87	197.94	198.67	199.2	202.02	199.04	199.16	198.19	197.83	199.66	199.33	195.96	198.55	199.13	197.01	200.32	199.13	196.42	197.85	198.16	198.76	198.46	198.21	196.26	195.52	196.18	197.7	199.41	199.49	196.88
214.42	213.06	212.02	212.36	214.5	212.42	212.59	210.42	212.18	212.83	210.32	213.29	215.17	214.02	215.67	213.08	210.82	211.65	214.21	215.9	212.3	211.86	215.65	211.3	212.48	211.83	212.35	212.57	210.61	210.65	216.3	212.92	212.37	212.34	210.96	212.29	214.91	214.05	212.61	213.25	210.61	213.76	207.54	213.73	213.33	211.39	212.64	212.65	213.59	211.44
203.97	203.07	206.2	202.94	204.08	204.66	205.02	202.78	203.77	202.65	205.21	201.75	203.1	202.41	202.26	200.18	203.22	205.95	199.22	202.31	204.08	204.87	204.99	200.61	203.48	203.48	201.74	203.48	202.12	205.04	206.7	204.19	204.81	205.27	204.05	203.04	202.72	202.89	204.97	203.44	203.28	202.87	201.02	205.29	204.31	199.81	201.66	204.38	202.86	201.72
210.07	211.79	215.26	209.91	207.56	211.88	210.06	212.06	208.55	211.85	213.22	213.79	211.1	210.23	210.45	211.86	212.21	211.89	211.04	213.06	210.81	210.74	214.15	212.79	211	213.75	207.63	210.91	211.44	209.59	209.96	211.08	211.22	210.61	211.07	209.83	210.25	214.37	210.93	212.27	209.75	212.66	210.12	211.65	211.75	211.38	211.19	213.88	211.69	210.1
200.49	202.03	201.35	199.29	198.84	202.5	200.3	199.69	199.6	201.39	200.77	198.94	202.67	198.66	201.32	203.8	202.45	201.94	203.93	200.14	202.82	201.11	203.95	201.9	201.33	200.54	199.79	199.67	201.92	203.22	200.69	205.88	200.26	201	198.94	202.26	199.69	201.83	201.4	202.71	202.15	202.3	201.72	201.79	202.19	201.71	199.99	197.68	202.21	201.16
219.67	216.42	218.52	219.05	216.79	216.33	217.51	216.94	219.49	218.8	218.82	215.84	217.58	218.09	216.53	219.91	217.69	219.52	216.76	218.91	216.95	216.39	219.16	215.43	214.44	214.84	215.57	213.15	213.84	216.63	220.16	216.63	215.09	217.66	218.24	218.25	218.29	222.03	219.09	217.68	219.32	219.11	218.29	215.48	218.76	215.21	216.95	218.53	214.31	218.38
203.58	198.51	202.5	204.02	202.38	200.5	205.05	199.08	203.17	200.85	203.44	202.24	202.47	202.52	202.82	202.68	198.07	205.84	202.83	204.04	199.94	204.81	202.99	200.81	205.95	203.88	204.3	200.02	202.5	203.29	203.11	204.55	199.87	200.68	204.26	204.29	201.97	203.45	202.76	200.09	201.49	199.13	203.72	201.04	199.24	203.27	201.58	204.71	200.92	203.93
202.06	201.86	200.48	200.47	203.21	204.48	205.32	199.63	203.07	205.94	205.21	201.29	204.55	201.24	201.65	204.11	204	200.77	203.99	204.59	199.43	202.17	203.35	201.25	203.62	202.99	202.24	205.91	202.42	200.96	202.29	203.74	202.9	204.96	203.73	200.45	201.48	203.74	203.8	203.4	204.99	203.73	206.43	205.28	204.6	202.91	203.28	200.15	201.65	200.41
204.8	207.67	205.25	206.77	204.78	205.3	205.91	207.72	205.99	204.47	207.11	206.26	205.86	209.34	203.01	204.52	206.88	201.18	204.85	208.77	206.35	205.37	203.96	206.03	203.59	204.28	207.69	206.54	204.71	205.4	203.38	202.59	206.34	202.08	205.42	203.3	206.02	205.09	205.1	203.76	205.7	205.4	203.73	202.62	204.1	203.29	203.98	206.05	206.95	205.49
207.86	205.17	206.85	209.11	208.52	206.23	208.27	209.93	207.35	207.86	205.82	209.25	206.55	207.28	209.07	209.38	209.92	207.51	207.02	208.05	207.84	207.05	208.2	208.13	207.48	210.65	206.91	208.47	207.93	209.03	207.28	208.01	209.89	207.09	208.62	207.07	208.12	208.23	207.85	207.16	205.6	207.21	207.84	208.42	205.33	207.67	209.37	207.1	208.44	208.65
208.42	206.79	209.96	209.16	209.54	206.6	210.78	206.5	204.93	212.4	205.51	208.34	206.2	207.06	207.56	211.29	210.23	208.15	210.23	208.73	207.85	210.83	209.8	207.34	207.16	208.48	206.46	207.19	208.16	205.97	208.23	206.72	207.82	208.98	206	208.4	204.97	207.89	209.43	206.75	209.48	207.54	207.62	205.85	206.04	206.83	207.03	206.25	206.39	211.1
201.37	201.93	203.26	203.12	204.61	201.99	202.57	205.85	205.09	202.47	203.47	201.13	205.2	206.1	202.93	204.04	202.79	201.8	205.64	202.86	201.51	204.64	204.13	202.65	205.07	204.47	202.02	205.4	205.8	201.1	201.77	203.86	203.43	205.55	201.33	208.49	208.14	203.97	204.48	202.06	203.49	202.69	205.44	201.94	204	206.91	204.19	204.68	204.5	204.16
209.71	209.71	208.93	210.55	208.63	209.75	213.49	210.97	207.32	211.05	208.73	207.45	211.72	209.35	209.4	213.39	209.58	210.55	209.13	210.5	210.44	207.78	207.09	206.39	211.15	212.72	211.21	208.27	209.03	210.6	209.06	206.45	210	205.77	210.97	208.92	209.64	206.82	208.9	208.98	210.83	209.56	211.09	206.27	207.96	213.81	208.84	208.99	206.76	207.19
210.65	213.77	212.71	213.27	210.99	211.25	213.24	211.78	209.36	214.25	212.13	210.56	208.67	213.56	211.83	213.32	208.72	211.73	213.26	209.12	208.89	209.51	212.38	210.4	213.12	209.18	211.66	210.74	216.11	212.44	211.71	212.48	214.16	209.01	212.22	212.28	212.95	209.59	211.76	210.17	208.45	213	207.73	212.02	214.6	213.01	210.56	207.69	216.67	211.41
217.63	218.07	219.29	217.44	216.64	221.66	218.08	212.35	220.42	218.01	218.27	215.25	215.14	219.17	217.11	214.91	216.05	217.3	221.07	220.41	218.18	217.31	219.83	219.47	219.51	219.46	215.6	219.46	222.04	217.73	216.36	217.47	216.19	219.19	216.55	217.2	220.2	219.45	218.37	216.16	218.85	219.73	218.89	217.13	218.23	218.32	216.9	216.47	220.46	216.05
204.75	202.45	203.14	204.84	203.6	202.81	205.39	202.81	203.22	201.77	201.42	205.62	206.7	204.59	203.71	203.82	203.34	204.21	201.58	208.03	204.05	205.33	204.51	204.81	203.45	201.15	204.37	206.25	206.14	200.09	202.96	205.87	201.12	205.31	203.45	205.2	206.99	202.42	201.39	203.18	201.08	203.89	203.83	204.95	205.05	205.44	206.3	203.91	203.84	203.4
198.49	200.47	202.01	204.75	202.29	201.25	201.94	202	202.53	202.01	202.53	200.69	203.84	203.34	200.52	203.08	201.24	204.63	204.37	202.06	201.76	203.62	204.5	201.47	203.29	204.35	204.09	200.59	204.48	202.81	208.02	203.37	205.97	200.33	202.81	207.18	202.57	205.14	204.91	199.24	203.69	200.69	205.16	202.07	204.01	203.58	200.95	203.84	203.28	200.89
207.6	204.26	207.81	206.82	208.06	207	206.53	209.19	203.93	209.04	206.32	207.25	205.84	207.78	206.46	205.46	206.94	208.67	207.08	208.56	208.44	203.56	205.42	206.6	201.57	207.73	207.15	205.9	205.86	208.59	206	205.95	203.7	204.77	204.81	204.4	206.43	209.65	206.69	208.27	209.05	208.19	206.46	203.68	205.9	202.38	207.21	205.52	205.89	205.55
205.39	200.04	202.41	199.49	204.01	201.71	204.64	200.85	202.42	203.03	202.49	202.72	204.22	203.26	201.87	207	201.49	201.74	200.78	205.05	203.01	202.45	201.04	200.98	205.2	200.35	202.71	200.91	202.57	199.44	201.47	200.38	202.22	200.64	199.35	202.51	199.86	202.25	203.84	197.97	201.4	198.94	202.52	202.8	203.26	202.8	201.25	205.21	201.37	200.45
213.75	217.06	212.31	218.63	217.08	213.14	219.42	218.91	218.63	219.14	216.84	215.45	215.86	217.59	218.18	219.34	215.39	214.73	217.18	219.48	218.63	214.58	217.04	217.62	213.49	216.84	216.55	213.36	219.9	218.97	216.11	217.46	219.4	214.2	218.49	216.6	215.02	215.23	219.82	215.9	218.36	216.97	216.19	218.59	217.5	217.49	216.07	217.86	216.05	215.6
209.18	211.16	208.23	208.21	209.75	208.57	205.47	206.59	209.95	205.34	208.88	208.6	206.78	207.92	208.63	210.55	207.78	208.22	208.34	209.24	207.51	211.08	208.58	207.72	208.27	208.43	214	209.9	206.83	206.26	206.88	208.11	206.43	210.88	209.15	208.83	208.12	210.41	209.23	210.72	206.86	208.52	206.91	208.28	210.44	208.76	206.88	207.65	210.76	207.1
201.19	201.11	201.03	199.45	201.89	202.22	202.98	200.51	202.57	202.83	201.69	202.43	204.7	204.88	199.85	200.52	202.65	205.82	200.73	205.24	203.55	203.69	204.04	199.58	198.25	205.46	202.5	202.4	202.92	206.05	201.52	205.37	201.05	202.76	201.55	202.42	202.07	201.85	203.38	201.1	204.34	205.07	201.28	203.66	200.44	201.42	201.02	200.52	204.39	204.15
211.5	214.76	211.96	214.91	213.48	210.75	213.11	211.18	212.5	210.64	212.81	210.24	211.73	213.59	215.29	215.15	210.04	210.68	214.27	209.58	213.3	211.04	211.78	211.53	215.91	212.9	208.08	211.1	212.01	212.32	210.11	212.59	210.29	213.16	210.92	215.23	213.29	211.42	213.25	212.67	212.84	209.21	214.58	211.5	214.9	211.25	210.4	214.01	212.48	213.85
209.89	208.66	205.95	208.24	208.64	207.37	205.59	207.34	204.73	206.07	208.52	204.01	211.18	210.84	207.44	205.33	206.93	205.68	207.54	208.25	208.91	205.49	208.69	209.32	209.11	206.45	206.4	208.81	207.51	207.56	211.44	203.91	208.78	208.42	208.4	208.26	211.94	207.9	208.29	209.74	207.47	204.16	205.22	207.97	206.82	208.34	209.59	206.3	209.06	207.7
213.77	211.61	215.36	214.72	216.53	214.29	214.73	213.36	215.52	212.73	213.07	213.12	211.23	213.61	210.44	213.94	216.07	213.12	217.26	211.52	212.47	212.75	212.88	215.46	212.6	215.24	212.51	212.42	212.15	212.47	211.4	211.54	213.77	214.52	210.98	213.52	213.45	214.96	215.56	212.95	217.16	215.15	212.61	211.42	214.3	214.05	210.42	210.1	216.41	210.74
201.18	196.7	200.62	198.61	199.23	196.27	195.25	196.94	197.64	199.16	200.71	196.91	198.47	195.27	197.38	199.33	195.73	198.29	200.98	198.07	196.81	197.89	200.03	196.54	202.68	201.2	198.38	199.85	199.68	199.28	196.24	196.35	196.66	201.23	199.7	200.78	198.58	197.54	198.05	199.38	197.65	200.47	198.22	199.16	197.34	197.44	196.38	197.37	198.04	196.79
216.73	219.73	214.35	221.05	216.15	213.67	217.54	216.19	216.71	218.56	215.98	216.67	218.15	215.32	217.88	217.62	221.77	219.96	216.43	218.71	215.34	220.79	215.97	217.63	218.55	218.34	217.04	213.7	218.31	219.7	220.4	216.92	218.39	219.44	217.09	220.04	217.62	217.35	216.97	219.67	213.47	217.98	217.61	216.63	217	218.12	218.91	217.82	218.67	218.3
204.98	202.5	200.74	204.59	202.17	200.23	206.53	201.73	203.64	202.62	201.39	200.96	198.96	202.53	200.15	199.97	203.39	204.97	200.69	204.7	202.14	201.42	203.76	206.14	203.79	200.61	203.11	202.89	201.13	203.66	202.2	199.07	201.57	201.7	203.32	201.61	207.28	200.92	204.14	205.88	203.45	200.52	200.68	201.46	204.16	201.42	202.79	201.41	207.5	200.14
214.97	214.3	214.46	214.5	214.8	211.88	212.4	212.38	211.26	215.89	213.58	213.71	216.94	216.23	215.48	212.37	214.54	212.94	214.92	215.04	212.09	214.85	214.4	211.91	213.74	217.55	218.23	214.76	210.43	216.4	216.34	212.1	212.54	213.83	215.35	214.47	213.83	213.07	214.42	212.9	212.77	215.17	212.95	214.24	211.6	213.12	209.92	214.73	213.62	211.32
206.81	205.76	209.62	207.18	209.6	209.81	208.61	209.69	209.99	206.72	206.64	210.26	210.89	208.88	206.79	207.48	211.87	210.52	209.34	208.67	207.33	207.59	207.68	213.03	209.87	205.76	208.29	206.98	212.1	211.39	211.43	207.3	207.91	211.64	209.61	208.91	213.14	208.47	208.02	207.65	207.43	207.22	206.77	211.06	209.73	205.79	209.97	211.98	205.57	210.38
208.95	207.98	211.68	209.47	210.34	210.16	212.51	211.5	211.62	213.8	211.87	209.6	214.04	213.03	209.05	214.18	211.24	211.77	209.14	215.09	212.47	212.66	213.29	212.42	211.06	212.27	213.8	208.34	212	209.01	213.44	208.29	212.23	211.02	212.39	210.23	211.39	212.7	210.22	209.29	211.5	211.63	212.19	208.84	211.99	212.68	215.49	212.08	211	213.75
219.7	219.88	217.6	215.97	217.6	215.95	218.68	215.44	218.17	222.15	216.75	217.41	216.23	219.21	215.3	217.91	220.76	221.5	218.7	218.93	219.43	215.44	216.87	214.44	217.92	217.61	216.27	217.58	216.75	214.24	217.31	220.48	216.11	215.7	215.73	218.25	217.91	216.75	215.96	217.95	217.89	220.57	217.17	219.03	218.81	218.15	219.19	219.49	220.23	218.87
209.16	208.79	211.64	209.57	210.73	208.78	206.7	209.13	206.79	209.4	210.45	209.34	209.31	208.56	206.83	209.28	210.12	204.8	210	206.99	203.63	206.34	209.67	209.74	207.98	207.72	207.9	210.37	209.55	208.47	211.27	211.26	212.45	212.21	207.54	209.05	208.03	204.36	207.47	204.54	209.62	208.18	207.85	206.77	206.73	207.28	209.69	210.83	204.85	208.06
209.46	208.09	207.62	211.66	211.6	212.4	209.94	207.3	208.01	209.41	207.51	209.67	206	204.71	208.37	210.62	206.84	204.81	208.25	208.14	210.22	206.55	206.22	210.6	210.21	211.75	206.76	206.53	209.48	208.7	210.7	211.07	207.36	209.38	207.61	209.41	210.96	210.88	212.07	205.43	207.24	206.4	208.64	212.06	211.49	210.11	207.64	210.34	207.49	210.79
207.8	209.29	209.65	207.65	206.35	205.5	209.35	209.6	207.61	207.8	208.44	209.34	208.27	206.86	206.61	208.11	207.99	208.54	208.8	208.73	206.11	204.59	206.89	210.05	211.92	209.03	206.03	208.06	208.54	210.04	213.11	211.45	207.06	207.27	207.27	207.26	208.2	205.62	209.06	210.37	210.44	211.4	206.99	209.56	207.61	207.3	204.7	208.45	207.8	210.88
207.81	210.55	210.8	210.56	212.68	213.92	211.35	210.93	212.23	211.66	211.65	210.73	212.04	215.66	209.56	211.65	211.9	209.72	216.04	210.15	209.64	210.04	211.1	206.98	211.01	212.3	209.72	211.1	212	211.92	211.18	209.88	211.02	209.8	212.53	213.37	212.77	211.86	209.93	211.67	210.11	211.49	209.9	211.99	211.34	214.24	208.12	209.98	212.49	209.32
197.68	197.83	197.78	200.63	203.62	199.38	198.98	193.24	200.24	196.09	197.38	199.58	201.38	198.66	197.27	200.32	202.87	200.56	199.52	200.48	200.91	200.29	198.21	200.5	197.6	200.85	199.4	203.58	199.96	199.47	199.76	198.34	199.89	203.04	199.78	201.81	202.25	198.72	199.18	199.05	198.5	199	200.01	197.72	198.17	198.43	196.06	199.58	201.48	201.84
206.24	202.71	209.1	206.79	209.29	206.92	207.23	203.02	204.17	204.42	204.6	203.77	205.2	204.47	203.18	202.66	205.43	204.73	207.66	207.23	207.94	208.29	208.88	207.44	202.55	204.38	203.01	208.21	206.93	207.27	203.28	206.17	207.99	204.82	203.86	205.26	203.88	201.4	205.65	204.76	206.45	206.79	205.23	206.18	206.36	206.31	207.58	204.69	203.49	204.75
213.66	212.72	212.17	211.93	211.98	211.02	211.45	212.17	215.94	213.52	214.13	213.96	213.17	213.54	215.3	211.19	215.73	213.02	210.25	209.37	214.7	209.62	213.92	216.59	210.83	214.01	215.38	210.66	212.98	215.28	209.56	210.14	214.37	215.08	210.47	214.63	214.04	215.17	211.92	210.97	216.23	213.51	214.09	211.15	211.31	213.4	211.23	213.37	215.19	213.46
200.16	199.48	200.72	200.56	199.26	201.5	202.35	199.84	200.13	200.07	200.5	196.96	199.77	199.13	201.01	202.31	198.7	199.72	199.78	199.95	196.72	197.16	203.61	203.22	199.71	203.42	201.18	204.38	201.51	200.31	200.45	203.36	198.59	203.2	201.42	201.17	199.92	203.26	197.98	204.98	198	195.67	203.02	200.73	202.31	199.77	202.24	199.58	203.14	198.72
206.13	208.29	209.26	210.43	208.24	208.65	211.13	209.54	206.95	204.48	208.68	209.32	210.75	206.81	207.98	207.02	209.65	211.34	211.07	208.87	207.48	210.69	209.16	208.86	209.15	211.12	208.09	210.34	213.46	210.08	207.25	211.36	209.11	207.08	207.11	208.27	209.6	206.43	211.43	208.55	206.67	206.6	205.61	208.11	208.99	207.92	204.92	208.7	208.32	206.8
204.09	204.21	204.33	201.69	206.22	205.42	206.56	207.09	203.11	205.26	201.62	204.33	204.32	204.33	203	203.52	201.33	203.01	204.85	206.67	200.64	201.97	199.62	204.54	202.08	203.55	204.26	201.84	202.29	201.87	206.6	201.89	203.79	200.96	205.09	202.26	204.26	207.49	203.34	203.31	199.8	205.18	205.84	204.27	204.32	206.11	202.29	200.33	204.73	201.77
200.91	203.13	205.32	201.48	202.59	203.15	202.28	203.22	204.09	201.83	204.59	200.28	208.18	202.5	206.59	204.8	203.14	204.25	203.38	202.52	204.98	203.19	202.46	204.91	201.46	199.45	202.24	202.57	205.03	206.51	204.56	202	203.06	203.97	201.85	203.87	203.79	206.05	202.72	200.85	207.72	205.64	203.31	205.46	206.1	199.85	201.97	207.23	204.39	205.64
207.06	207.76	209.36	209.27	210.36	208.66	204.51	212.47	201.88	207.35	207.7	209.46	206.64	206.85	207.51	206.87	209.49	209.22	204.59	208.38	208.38	210.72	207.17	206.59	209.31	209.38	206.89	207.22	206.67	206.66	206.17	208.18	208.1	207.64	206.7	207.6	207.27	209.45	210.9	208.28	206.75	209.06	207.27	208.52	209.28	207.49	207.8	208.15	209.28	205.74
205.02	204.17	203.45	206.13	203.19	204.92	204.07	203.52	203.23	206.48	203.07	203.48	207.02	203.12	201.01	206.21	202.53	205.37	202.23	202.7	207.61	203.65	204.98	203.62	200.92	205.32	208.09	206.74	204.57	204.3	204.47	203.13	202.83	206.83	205.81	201.56	204.21	204.65	205.54	205.74	204.79	206.93	203.51	202.03	206.54	205.52	202.35	200.99	204.25	204.6
200.51	202.67	203.32	205.46	202.71	201.16	201.19	203.69	203.11	201.55	205.37	200.31	201.67	202.6	203.15	203.58	200.77	205.1	202.33	200.02	198.59	201.09	201.33	201.24	203.5	205.44	202.15	204.92	204.58	203.08	201.19	202.35	203.39	205.43	200.93	203.11	203.3	204.05	201.38	201.25	200.52	202.09	204.56	203.61	202.27	202.92	202.2	203.95	205.55	200.96
199.39	197.93	198.13	199.11	200.4	198.57	198.95	199.72	198.1	199.23	200.77	200.22	201.99	201.51	201.83	197.91	199.65	199.58	200.22	197.29	197.41	198.24	197.82	199.22	197.09	200.04	196.54	199.14	200.56	200.42	200.92	199.59	200.19	198.18	200.16	199.35	201.1	198	199.51	199.2	203.02	198.64	198.55	200.2	199.29	192.8	197.33	197.72	201.5	197.87
213.3	213.64	212.63	210.11	211.15	212.04	211.52	212.57	211.4	212	212.59	215.16	211.22	212.9	210.14	212.33	214.25	214.53	211.57	214.28	212.76	210.75	214.7	213.45	211.7	210.19	215.09	211.11	212.86	212.04	213.83	211.87	214.05	214.87	214.32	214.44	211.37	211.42	213.58	213.86	210.66	211.38	214.58	215.71	213.58	214.96	211.14	212.82	215.47	213.03
210.09	209.37	208.78	206.94	206.69	208.58	206.23	209.02	208.88	207.14	207.25	209.64	208.69	206.37	208.47	207.09	208.52	207.7	205.96	212.58	204.92	205.89	207.1	209.25	206.55	206.3	207.55	207.83	211.1	207.69	209.48	204.34	207.7	208.13	205.44	208.77	205.61	208.09	206.11	210.04	206.97	208.26	209.84	210.27	207.04	209.13	206.2	208.94	208.53	211.28
208.96	207.89	207.33	206.46	208.12	205.07	209.74	207.8	205.61	206.69	205.63	207.47	206.84	205.22	206.8	208.6	209.32	208.17	205.98	206.72	207.86	208.53	207.19	206.48	205.61	205.42	209.06	204.3	206.78	206.81	207.43	208.43	207.9	205.08	210.18	206.72	207.83	207.13	208.39	204.68	210.37	206.01	209.3	208.7	207.42	208.79	209.35	206.94	206.93	209.41
209.81	212.05	208.09	208.54	208.3	207.87	208.55	209.4	209.47	209.63	209.55	208.23	214.08	211.88	206.73	211.1	210.65	209.01	212.09	206.87	210.5	208.09	207.49	211.5	210.75	213.56	209	208.8	210.8	206.03	208.92	208.06	211.73	208.91	208.25	211.69	213.08	211.47	208.29	209.05	213.16	209.31	209.56	210.5	212.56	206.19	211.53	207.15	207.6	211.14
214.43	211.34	213.71	213.23	212.13	210.12	209.6	212.55	212.06	209.02	212.43	212.21	212.18	212.2	212.8	212.2	210.5	209.14	211.31	211.75	213.58	213.11	211.48	212.76	208.72	210.77	216	214.96	211.18	212.49	213.99	214.03	212.53	211.54	212.81	211.47	210.39	209.49	209.97	211.39	212.03	210.48	209.12	211.63	213.35	207.92	211.12	212.48	209.94	211.94
209.68	211.58	212.01	211.83	211.49	217.28	211.54	213.34	209.4	214.1	213.12	212.79	215.41	210.83	211.68	210.12	212	213.21	211.96	214.76	212.82	211.31	212.9	211.7	210.12	211.74	209.54	211.52	210.86	209.44	210.16	212.86	211.56	212.16	209.41	208.47	209.46	210.58	214.15	211.23	209.99	209.96	211.39	209.83	210.14	212.73	211.49	211.58	212.81	212.68
214.04	213.27	209.74	213.63	209.15	215.83	209.91	209.91	210.92	211.61	210.15	209.95	210.85	212.88	210.22	213.82	209.63	210.83	213.66	212.58	213.28	212.53	215.51	212.79	208.8	212.96	212.61	213.75	212.03	210.47	211.4	209.42	212.87	206.69	211.56	211.75	211.02	211.37	212.18	211.47	212.55	212.09	211.62	212.33	213.41	211.06	210.29	213.06	211.45	213.18
202.22	201.15	203.8	203.27	203.25	206.45	205.6	203.87	204.93	201.75	203.56	204.17	205.04	205.05	205.77	204.24	201.41	203.26	202.67	205.07	200.37	207.76	204.81	203.01	204.69	202.74	202.98	204.53	203.51	204.74	202.24	202.02	202.3	204.84	202.7	202.66	206.59	199.91	205.3	202.64	202.82	206.49	205.15	202.56	201.38	203.61	201.76	202.84	200.91	203.36
220.8	212.94	217.78	214.62	214.76	220.89	217.61	217.1	215.91	218.71	217.58	217.47	220.24	217.25	215.37	216.49	219.38	216.3	218.15	214.87	214.48	221.15	220.81	218.53	216.9	216.96	215.54	219.39	217.94	214.09	219.06	214.76	216.13	218.03	216.89	217.02	215.09	215.08	218.76	219.03	219.62	215.7	215.86	215.49	215.26	216.37	218.14	217.48	218.9	214.79
200.21	202.71	203.17	205.17	205.84	201.62	202.97	201.52	202.21	206.01	204.91	206.32	201.94	204.9	206.81	205.86	206.29	202.94	204.21	203.17	204.31	204.43	202.48	203.27	204.9	202.06	202.01	202.77	208.98	204.88	205.49	204.22	204.52	205.84	205.49	206.03	202.42	204.62	206.15	207.07	202.92	206.42	202.25	202.79	204.51	204.66	205.86	204.82	207.09	204.24
208.06	214.3	209.46	213.02	213.78	210.72	209.57	212.66	212.29	208.52	210.61	213.36	213.14	209.76	212.74	209.94	209.94	213.72	211.53	211.46	210.4	211.8	215.17	214.12	212.26	213.1	213.06	216.21	212.22	212.38	209.83	211.01	208.83	212.72	213.6	210.59	210.93	212.6	208.94	212.95	210.68	212.15	212.77	210.89	210.68	213.03	210.87	212.77	207.95	212.76
211.72	213.23	213.64	211	208.04	212.69	212.24	212.3	210.48	214.14	209.73	212.3	209.1	211.2	213.51	214.56	213.45	210.23	207.46	212.71	209.42	211.2	211.52	214.06	211.41	210.33	209.63	209.54	212.48	209.74	210.55	209.93	210.47	213.32	208.2	207.63	209.75	214.01	210.66	209.47	210.2	210.51	214.04	210.48	213.43	212.46	215.2	208.31	212.41	212.27
209.78	211.99	208.64	208.76	208.02	211.37	205.35	207.76	208.56	206.7	205.99	207.48	211.06	208.88	206.01	209.25	206.22	211.77	209.23	206.95	208.05	212.85	207.79	207.74	209.98	207.74	209.49	210.89	206.09	206.62	208.89	207.54	208.11	208.61	205.69	209.42	209.65	211.17	208.16	209.46	208.9	205.43	208.85	209.37	206.79	208.04	208.66	206.15	207.45	206.43
191.29	195.52	194.92	192.72	196.12	189.09	192.68	194.29	194.94	192.99	196.36	194.87	193.67	192.96	194.69	195.62	195.96	195.24	194.02	193.08	196.85	193.07	193.33	194.25	192.4	192.61	194.19	193.87	194.76	194.61	193.33	194.52	194.29	193.5	192.94	194.5	194.22	192.43	197.08	196.93	191.67	191.62	194.51	195.25	194.08	192.85	193.98	196.75	193.76	190.6
207.73	210.84	208.04	206.89	208.7	208.37	210.11	210.2	208.9	208.39	206.85	208.74	208.12	207.27	208.25	210.39	208.73	207.16	207.3	206.8	209.04	207.25	211.13	207.86	206.82	208.39	209.67	205.89	206.98	210.95	206.97	208.57	207.73	207.96	207.4	210.62	208.77	208.21	207.29	210.37	209.25	205.41	208.7	210.72	208.27	207.04	208.25	209.43	212.89	208.92
211.63	211.88	211.37	214.23	211.18	214.14	210.34	211.01	213.67	213.52	210.89	213.56	210.1	212.05	212.67	211.06	212.34	211.01	209.96	210.84	212.1	213.05	212.48	211.7	211.38	216.43	212.33	211.91	209.76	213.54	208.94	210.37	210.95	213.36	213.85	210.42	209.01	215.17	211.24	211.43	211.6	213.16	214.97	210.14	211.14	212.83	210.41	212.18	211.97	214.62
207.89	205.05	207.01	208.08	206.17	208.02	203.45	206.35	207.88	205.14	207.38	208.31	207.64	204.05	209.69	208.36	210.91	208.34	205.66	206.69	208.1	207.93	204.87	207.71	204.49	206.78	211.89	207.14	204.67	209.69	205.18	207.68	206.68	206.16	206.68	206.6	208.35	207.54	208.26	206.34	209.99	210.54	206.81	209.28	205.23	208.96	207.42	208.74	208.31	207.81
207.79	203.45	208.68	208.56	206.85	205.8	203.61	205.07	204.61	208.63	203.33	207.23	204.37	206.54	204.92	206.66	205.57	203.63	203.65	206.71	209.48	206.34	206.7	205.17	204.4	206.68	206.52	208.54	205.89	205.56	208.06	205.68	206.31	205.52	205.99	207.72	203.42	209.1	207.99	208.48	204.53	204.16	205.7	205.5	203.23	205.44	207.02	206.49	207.77	205.5
208.44	208.84	209.99	209.43	210.34	209.47	207.22	205.97	206.75	205.02	208.01	209.32	210.11	208.25	207.66	208.51	206.47	207.5	209.21	207.59	209.05	210.66	207.29	207.1	206.91	210.18	208.43	207	210.36	207.88	207.49	209.62	209.32	210.07	207.19	207.21	206.44	207.72	211.94	209.68	205.59	207.95	211.78	210.07	209.51	208.1	206.41	210.13	211.55	205.92
201.64	199.77	204.7	199.01	201.77	202.49	206.79	202.63	203.98	202.63	202.18	200.26	201.95	202.45	202.63	200.56	205.77	200	202.98	204.07	201.11	204.94	201.83	203.85	203.13	202.54	202.1	202.38	201.26	202.59	202.81	201.62	203.86	202.1	201.74	200.84	202.25	202.06	203.3	203.77	201.14	203.22	202.59	201.45	203.64	203.64	203.49	200.92	201.26	202.81
210.85	210.67	209.61	213.17	212.87	209.29	214.88	214.47	213.09	213.32	213.72	212.42	209.94	210.72	210.44	212.84	212.86	209.88	213.79	210.6	213.32	210.6	212.2	210.3	213.49	214.39	210.16	208.96	210.43	213.58	209.27	212.43	210.08	212.95	210.26	212.99	210.62	215.42	214.35	213.37	209.87	213.06	212.3	210.97	210.36	211.79	215.39	213.17	209.84	211.93
199.67	205.74	201.82	203.57	204.7	204.76	202.34	201.64	205.09	203.28	204.46	203.15	200.36	207.57	203.48	199.54	201.77	201.81	201.83	205.89	203.6	202.74	202.2	207.18	199.23	202.41	206.7	203.25	203.89	202.83	204.61	204.58	203.56	201.52	201.38	199.47	204.01	202.31	201.8	204.86	204.69	202.84	203.76	200.81	203.67	201.72	205.92	202.5	205.09	202.48
197.73	196.74	199.67	199.62	198.63	197.21	199.04	201.93	203.4	198.67	198.38	201.18	199.71	199.94	200.57	198.03	200.28	200.14	203.02	197.16	198.36	199.93	196.24	197.51	201.14	200.46	199.3	199.01	200.59	200.97	199.32	197.27	201.1	199.94	198.26	201.81	198.58	198.29	198.25	199.99	200.7	202.47	199.58	200.11	199.22	196.25	198.9	197.99	197.93	201.37
211.77	209.1	209.23	208.37	208.84	208.39	211.62	208.84	207.74	205.53	208.83	207.64	210.52	206.69	205.93	208.48	208.79	209.23	207.37	205.73	208.07	206.41	207.95	209.29	206.72	211.05	207.11	208.11	208.17	207.76	208.47	206.71	206.82	204.07	210.92	208.84	209.46	208.87	208.63	205.09	208.96	205.91	205.53	210.95	209.85	207.55	206.64	208.25	206.9	208.2
215.02	213.42	214.77	210.49	214.36	212.77	213.07	214.44	214.05	216.34	214.54	215.42	214.71	215.76	214.72	215.04	213.3	214.98	215.9	213.57	211.3	214.21	213.26	212.88	212.7	213.15	211.97	213.97	214.18	216.91	217.11	216.79	212.33	215.13	211.92	213.9	214.31	210.37	213.23	214.16	215.08	212.93	213.91	214.51	214.21	213.85	215.31	214.5	208.33	216.17
197.51	196.25	193.39	193.14	193.79	193.7	196.71	195.88	194.88	195.36	196.92	200.23	196.18	194.5	196.22	192.32	193.31	196.59	196.7	195.04	194.45	196.76	192.64	194.28	198.63	194.35	195.79	195.48	193.92	192.36	193.61	195.62	195.81	195.78	196.1	198.17	194.35	195.88	194.87	192.71	194.93	196.14	196.17	196.86	196.95	194.56	197.94	193.03	192.61	193.33
204.93	208.21	207.79	206.67	205.22	203.52	205.18	205.42	204.67	208.38	204.26	205.09	206.57	207	204.14	202.69	204.09	209.33	207.2	202.08	208.23	204.49	204.9	207.32	205.74	205.69	201.52	210.51	206.04	203.49	207.33	205.41	207.09	205.04	208.01	208.7	205.32	206.32	205.21	205.74	204.7	205.55	205.01	207.39	207.32	203.61	206.75	207.04	208.21	204.89
218.4	214.99	220.91	218.13	218.47	217.06	214.88	218.4	220.1	218.81	217.09	216.55	219.6	218.68	219.39	218.21	219.16	221.22	218.28	216.27	215.68	218.28	217.67	217.52	216.74	218.35	215.93	216.18	215.61	216.57	217.29	217.06	217.87	216.94	218.35	216.87	219.21	218.92	219.77	220.09	218.13	216.87	217.13	215.66	216	216.21	218.14	216.04	218.15	217.49
209.86	210.36	208.62	206.8	209.23	210.14	203.69	210.12	210.49	207.84	209.96	208.3	209.66	208.06	210.24	209.82	207.52	209.3	209.28	207.85	208.57	207.84	208.3	209.37	207.82	206.48	210.35	207.3	208.7	207.84	209.36	207.08	208.17	209.7	207.88	205.63	208.86	209.06	210.05	208.04	209.47	207.78	209.19	209.06	209.48	208.78	206.06	210.44	209.04	207.59
207.25	212.43	209.67	207.71	208.92	207.45	207.57	207.19	210.72	210.79	206.92	209.25	209.59	209.83	208.22	203.21	209.36	207.13	205.66	207.48	206.25	205.53	205.48	207.11	209.19	207.23	206.62	208.91	210.47	208.19	208.19	209.28	203.79	207.9	209.99	207.13	208.18	206.21	207.86	211.88	207.99	209.17	206.43	207.75	208.46	203.81	205.95	208.69	210.99	208.39
209.34	207.43	212.03	209.28	212.01	210.6	209.37	207.47	211.34	210.47	202.54	210.75	207.73	209.76	208.7	209.04	210.03	209.84	207.93	207.34	205.04	209.25	209.49	210.71	207.92	208.2	208.43	206.84	210.27	209.97	207.49	209.18	209.25	205.06	210.27	207.78	208.77	206.14	207.98	206.94	208.63	209.22	205.58	208.4	209.53	208.33	210.37	209.53	207.51	210.27
218.86	215.17	217.32	218.76	217.44	215.66	217.11	214.59	216.14	215.73	219.24	215.5	219.44	215.49	214.2	217.7	218.94	215.33	217.53	214.5	218.22	220.62	214.35	217.28	218.4	217.67	216.04	217.74	218.04	215.61	218.96	216.59	217.07	217.14	215.3	217.06	219.73	218	212.86	218.19	215.29	217.56	217.92	218.15	214.64	212.74	215.02	215.46	218.27	220.03
208.41	210.7	209.29	212.48	213.03	211.01	209.17	212.5	207.31	212.55	213.56	212.48	212.6	212.92	208.84	214.1	211.97	210.53	213.63	214.82	211.83	213.19	212.45	211.4	213.09	208.99	210.58	212.29	212.36	212.14	212.35	211.46	211.18	214.84	212.78	212.57	211.71	212.27	210.81	211.26	211.83	209.47	211.51	211.75	210.9	210.72	208.84	211.41	211.01	209.14
201.74	202.53	198.87	201.41	198.16	200.83	200.28	197.92	198.87	201.18	203.47	201.83	200.9	200.37	202.37	200.32	200.69	201.02	198	197.06	199.48	202.76	200.53	200.15	199.29	198.97	205.36	199.86	199.81	200.67	201.47	198.69	197.85	200.23	200.88	201.04	198.53	200.07	197.79	202.79	201.14	200.7	200.6	198.06	198.55	204.62	202.37	201.16	200.72	199.84
209.99	209.69	207.41	206.7	206.66	205.99	209.42	209.74	211.47	212.63	208.63	207.2	211.82	209.88	210.16	209.95	210.4	210.28	208.22	206.19	206.17	211.81	206.34	209.58	207.85	206.32	207.07	210.29	207.38	207.87	208.06	209.53	212.22	208.83	205.9	209.02	208.32	206.47	207.04	205.84	210.32	208.9	211.27	205.4	207.41	205.42	208.68	210.73	210.56	207.54
203.16	205.78	206.06	204.45	206.29	204.58	208.04	205.09	204.68	204.2	203.15	202.96	205.99	201.47	202.04	205.25	205.26	203.58	203.6	201.48	205.12	202.55	204.61	205.08	202.68	205.4	200.71	204.75	200.66	203.07	200.74	204.57	200.04	201.91	200.95	199.73	201.57	206.33	204.05	204.35	204.11	205.94	202.46	202.21	206.94	206.22	202.33	205.45	204.5	203.1
205.85	204.68	204.03	203.38	205.9	204.31	202.35	203.36	201.85	203.45	202.45	203.67	201.95	200.88	206.81	203.44	205.82	203.27	204.36	205.05	204.37	198.25	205.24	206.58	204.69	205.05	205.25	203.51	203.86	204.33	206.95	204.92	205.17	204.68	203.1	201.7	206	201.92	204.86	203.01	206.84	204.39	206.19	205.59	206.01	205.21	205.02	202.31	203.64	203.41
212.47	213.68	216.47	213.13	214.08	209.89	210.97	211.86	214.62	211.86	213.03	208.47	212.55	213.1	210.53	211.81	215.16	211.57	209.77	213.09	212.26	211.91	212.51	210.19	216.6	211.79	213.29	209.97	214.59	212.08	214.91	212.98	212.31	212.22	209.25	210.91	213.01	213.21	214.34	211.45	213.01	211.7	213.69	210.6	210.81	210.73	210.49	212.04	213	212.84
204.13	202.02	205.24	203.92	203.31	203.31	203.43	208.06	208.86	204.67	202.63	204.67	202.96	204.11	204.81	207.86	206.85	202.96	204.33	201.23	204.27	203.8	203.4	203.4	201.92	202.93	205.39	202.44	202.27	199.95	206.26	207.11	205.45	201.24	204.64	204.87	203.71	203.41	199.89	204.7	202.85	202.08	201.36	200.53	205.94	204.93	202.89	203.81	204.69	203.71
207.88	207.68	209.79	210.92	209.62	206.45	208.1	211.21	207.43	207.41	208.12	206.73	207.06	204.55	206.33	208.48	207.06	211.22	205.8	208.17	211.07	208.1	208.32	206.74	207.68	209.73	207.46	210.67	207.65	205.96	204.86	209.62	208.31	206.44	207.13	209.97	210.19	207.51	212.11	209.62	209.14	209.08	210.89	208.59	208.82	208.9	210.32	206.36	212.17	207.16
212.91	214.63	211.51	208.35	213.7	211.9	209.87	212.93	208.57	210.86	212.98	212.99	211.48	213.8	212.37	211.63	211	207.62	210.52	214.23	210.33	210.64	209.57	211.3	214.58	209.66	213.26	210.98	207.81	213.23	210.94	210.56	209.09	211.58	212.26	212.24	209.73	211.07	213.03	212.15	212.27	211.67	214.11	214.25	213.94	209.85	209.94	211.05	210.75	208.44
208.23	207.66	206.95	209.46	207.44	209.09	205.13	205.06	207.71	207.4	212.31	207.67	208.02	207.64	210.47	206.39	205.91	206.82	208.7	206.17	205.46	209.78	208.7	207.23	206.74	209.5	205.03	209.17	208.79	207.75	207.85	206.95	207.92	209.34	207.32	208.72	207.33	206.69	207.47	212.01	203.26	207.04	207.94	209.08	207.55	206.12	207.84	206.83	203.15	209.84
211.58	209.1	213.63	212.59	213.37	213.3	210.78	211.22	214.45	213.99	210.5	211.12	209.98	213.36	211.99	211.16	207	214.59	208.91	211.19	212.88	212.64	211.55	212.99	209.36	214.72	210.11	213.6	215.9	214.48	212.62	212.73	211.21	214.17	213.28	213.83	215.15	214.57	210.53	210.37	209.5	211.86	210.3	209.69	210.37	214.48	211.52	212.33	208.17	211.55
213.89	208.84	211.83	213.28	209.22	211.76	214.03	208.79	212.44	210.21	212.47	211.86	211.1	210.94	212.3	209.41	210.85	212.69	213.38	210.4	210.92	212.48	214.63	208.47	212.23	211	211.58	213.46	211.03	210.01	209.64	212.25	210.44	211.07	208.71	211.49	212.43	210.62	214.22	212.31	212.11	215.28	211.01	211.95	212.92	212.87	212.46	213.04	210.11	211.56
207.9	204.75	206.22	208.73	206.55	208.82	208.28	209.09	209.94	207.76	207.07	207.18	206.91	206.27	208.57	205.85	208.98	208.25	207.25	209.15	205.32	205.81	207.7	208.09	208.61	207.77	205.84	207.86	210.57	206.83	209.14	208.96	210.26	205.34	208.84	206.34	205.29	207.36	208.02	206.5	204.82	206.14	210.74	207.83	204.98	209.19	206.4	208.52	208.91	205.61
204.7	204.31	201.41	204.46	204.11	202.06	205.13	202.92	207.21	202.86	206.38	201.76	202.81	202.05	205.84	202.74	205.6	206.7	206.48	204.07	203.34	203.19	201.62	204.61	204.05	202.55	204.71	200.5	204.49	203.09	202.16	201.82	205.77	201.22	202.01	204.52	201.2	202.05	202.42	206.52	205.18	203.81	201.5	206.69	205.15	203.4	204.64	205.57	204.42	201.99
201.89	206.24	203.01	206.23	204.69	205.45	204.57	201.73	202.4	203.56	204.79	202.82	203.97	201.94	207.45	202.62	201.98	201.1	205.8	204.29	205.77	201.81	201.12	206.31	202.24	205.65	204.33	202.17	203.21	205.95	206.24	202.17	206.39	202.28	200.14	200.44	205.07	201.84	204.4	204.63	203.47	203.66	204.57	203.02	203.58	205.6	201.3	204.72	205.65	204.06
194.5	197.85	193.24	191.26	193.07	193.8	190.71	195.23	193.96	197.78	193.52	196.41	195.19	196.08	196.68	194.24	193.34	192.11	196.16	194.41	193.19	193.58	192.81	194.14	191.83	192.07	194.32	194.77	194.54	194.48	192.34	194.84	193.22	194.55	192.99	196.62	194.24	198.14	194.31	195.2	191.26	191.85	193.92	195.27	194.27	195.06	195.37	192.37	195.4	193.23
198.25	196.18	197.49	198.07	197.01	197.57	200.19	193.64	200.97	199.57	201.99	196.93	200.96	198.16	197.58	198.28	197.38	198.29	196.02	200.09	196.73	195.39	198.53	197.56	197.92	198.4	198.99	198.16	197.23	201.77	200.28	199.49	199.26	199.57	197.03	201.53	198.86	197.24	200.44	197.65	197.87	201.49	197.83	195.4	199.95	197.09	198.74	199.88	198.95	197.83
208.76	205.81	209.49	207.37	207.78	207.54	207.79	210.62	206.54	206.58	208.87	209.17	207.54	211.12	210.35	208.36	207.77	206.37	209.64	206.52	208.77	207.43	209.06	210.44	206.77	205.38	207.77	208.69	208.22	206.42	205.7	206.66	206.9	206.51	208.38	210.26	207.79	205.61	208.97	210.85	204.95	206.88	205.38	210.04	210.32	208.13	208.02	207.65	205.92	210.29
210.13	206.35	204.38	207.81	210.32	209.44	207.71	209.26	208.16	207.39	207.97	210.44	202.07	206.99	208.39	208.62	207.09	208.52	208.63	206.12	205.35	206.88	210.38	209.03	203.59	208.28	206.98	209.16	206.86	209.22	205.46	207.61	209.22	206.52	208.32	206.82	208.88	203.91	210.75	209.85	208.26	206.89	205.02	204.07	206.48	207.84	209.38	207.46	205.47	207.37
217.04	216.4	214.97	215.47	216.48	218.53	217.72	218.47	218.48	219.09	218.86	216.13	215.61	216.94	215.74	216.66	220.3	218.26	216.01	217.96	216.5	215.87	217.98	214.46	217.37	215.95	216.11	214.74	215.23	218.56	215.84	219	218.45	215.84	217.39	217.39	216.79	215.81	219.11	214.73	215.6	220.74	217.66	216.15	218.48	216.88	219.08	214.93	219.28	217.91
208.71	211.2	207.27	211.97	209.46	213.68	210.88	209.85	210.88	210.33	213.34	211.7	214.06	211.6	212.71	214.43	209.71	213.41	210.1	211.65	209.88	210.89	211.58	209.26	209.36	214.22	210.84	213.55	211.6	213.68	210.58	211.84	213.67	214.07	212.29	212.07	212.5	208.82	212.74	208.02	211.26	212.89	209.53	213.86	212.13	213.42	212.06	209.97	212.53	208.12
218.26	217.36	214.08	216.55	222.04	215.58	218.58	217.16	218.39	220.15	214.75	215.63	219.27	217.35	216.1	218.19	217.98	216.27	216.26	217.43	216.09	215.73	214.28	215.3	215.53	218.04	215.72	215.35	216.25	213.65	214.19	215.32	215.58	222.03	214.98	215.78	217.31	219.38	214.22	218.41	216.8	214.34	219.37	216.79	212.7	217.61	218.41	214.69	211.47	216.57
199.02	195.75	201.47	203.84	199.35	201.17	201.42	199.09	201.01	197.71	205.55	203.75	199.55	196.23	200.41	200.94	199.12	199.75	197.68	200.61	196.11	199.55	199.74	196.55	200.74	199.3	200.3	200.23	201.89	200.35	199.43	199.4	198.18	199.81	201.9	199.85	200.09	199.45	198.52	201.82	199.27	199.8	197.68	201.46	198.57	200.22	201.1	200.81	201.24	194.01
199.12	204.68	202.13	204.44	201.62	202.94	200.42	203.56	201.67	201.36	205.4	199.62	205.31	203.46	202.01	203.55	204.36	203.73	203.57	204.08	203.52	201.92	203.68	202.34	205.89	201.62	202.06	202.95	201.81	206.02	199.63	201.57	205.16	202.63	205.27	203.4	203.06	203.65	204.15	203.22	202.99	202.85	201.9	203.84	203.12	204.17	201.56	202.99	200.45	205.59
204.03	209.03	203.34	203.09	209.48	206.12	201.43	201.61	201.6	207.45	207.55	200.91	204.95	202.73	205.54	204.86	206.2	203.68	204.68	203.12	203.5	206.45	203.96	204.6	205.86	205.01	204.24	204.04	206.08	203.96	207.97	206.08	207.07	204.35	207.41	205.17	202.66	205.69	206.77	201.13	204.26	203.44	204.37	203.04	203.84	202.62	203.09	207.63	203.51	203.84
205.52	202.68	201.87	204.14	203.13	204.15	203.48	203.89	202.98	204.32	202.09	202.34	205.32	202.51	206.25	203.62	204.75	203.42	202.01	201.3	204.52	202.96	202.01	207.37	202.03	205.57	206.41	204.54	203.1	202.95	200.85	202.34	200.78	201.61	203.49	201.3	203.94	205.18	204.17	205.07	201.63	203.76	199.78	201.36	203.82	203.13	202.37	200.74	204.39	203.5
201.99	197.25	199.36	199.77	196.39	200.6	201.09	199.93	200.37	197.88	198.37	201.08	201.43	200.99	200.01	199.1	199.84	204.69	200.7	204.2	204	202.57	201.31	199.84	200.94	199.08	201.92	203.98	199.11	202.2	198.66	199.12	201.46	200.28	196.65	199.56	198.64	198.58	199.76	203.11	202.61	202.55	201.88	202.65	202.28	201.51	196.36	204.08	196.03	198.86
205.89	208.49	208.75	209.99	207.56	204	209.73	206.72	209.12	209.12	210.57	206.8	205.09	206.02	208.84	208.98	208.93	207.68	209.79	209.29	208.47	206.83	209.44	205.17	206.79	209.06	210.78	208.9	207.39	207.9	207.42	205.22	208.34	205.55	208.31	205	205.43	204.53	207.82	205.31	209.12	206.98	205.78	207.71	207.48	204.35	204.54	206.01	205.34	206.92
201.98	204.06	203.47	202.11	203.06	203.24	199.94	201.98	203.19	205.53	205.73	204.28	201.54	202.75	204.96	203.04	204.68	202.73	207.85	202.16	204.12	205.21	205.02	203.14	205.35	202.8	205.8	204.58	207.96	203.73	202.79	201.92	201.99	201.34	202.45	202.4	203.47	202.36	205.47	206.49	202.01	204.64	203.46	202.38	201.57	205.14	203.64	202.64	205.57	204.82
210.61	209.23	211.99	210.44	208.86	212.62	211.16	209.42	211.94	210.45	212.13	213.85	213.24	211.68	212.84	211.97	210.1	209.78	208.91	212.59	210.62	211.68	211.39	212.28	211.11	210.24	210.43	211.62	210.11	215.06	213.13	211.25	212.75	211.8	211.91	210.96	209.11	214.26	207.64	208.04	213.76	210.66	213.07	210.5	212.37	213.15	215.04	212.96	211.48	212.68
207.94	207.82	209.11	208.56	206.58	207.67	208.72	206.31	208.64	209.22	203.45	207.49	211.15	204.93	206.17	207.69	205.58	205.48	207.73	208.22	210.34	207.15	208.66	209.44	207.14	209.98	207.05	208.85	209.53	207.4	203.12	206.02	208.15	206.02	207.52	207.69	208.73	208.86	208.28	207.07	206.74	209.15	207.52	205.37	207.94	204.13	206.26	208.51	208.18	208.75
210.22	208.8	209.16	208.1	209.53	207.67	207.95	206.7	209.33	206.95	210.18	206.39	209.66	205.29	207.41	209.06	204.91	209.45	207.79	209.55	209.04	209.1	206.34	206.2	211.48	209.42	207.81	205.6	205.24	207.7	207.27	208.38	207.54	210.58	210.09	209.05	210.29	206.55	211.95	208.88	213.5	211.5	207.65	205.31	207.59	204.37	210.44	204.71	211.28	210.08
217.9	215.12	216.54	218.4	217.76	217.99	218.85	220.05	216.24	210.53	217.23	214.85	216.43	215.49	216.29	215.13	217.25	216	217.04	214.3	217.39	217.93	216.66	218.28	216.32	215.79	218.18	216.62	216.2	218.07	214.77	216.68	219.32	215.02	217.17	211.53	215.61	216.5	216.87	214.8	213.67	218.42	215.28	216.03	218.34	217.93	215.17	213.95	218.46	216.69
210.11	210.18	211.07	208.58	210	207.52	208.42	210.93	208.25	206.25	211.05	206.82	209.65	208	206.7	208.91	209.19	209.62	210.76	209.61	208.85	208.77	208.92	208.82	208.18	206.71	210.04	211.75	209.05	209.07	207.25	211.02	210.51	208.9	208.22	212.06	210.18	208.52	207.14	207.23	208.78	210.05	208.25	206.38	208.04	210.54	208.27	209.06	209.42	209.09
207.07	206.38	206.68	205.47	208.49	205.62	204.2	203.99	205.95	204.93	209.33	203.4	205.97	206.04	206.15	206.54	205.7	206.1	206.72	209.91	204.36	208.43	205.58	205.4	205.53	208.25	208.22	205.64	206.22	208.8	205.88	206.04	208.06	203.87	203.34	204.62	206.19	208.85	207.23	206.21	202.68	210.25	206.69	204.52	204.21	206.07	206.47	207.07	207.13	207.22
213.33	216.04	219.1	215.42	216.44	218.43	216.45	218.97	217.23	218.07	218.86	215.32	218.53	216.61	219.57	215.48	214	214.81	217.7	218.05	213.85	218.78	218.44	215.22	217.03	214.76	219.2	214.68	217.03	216.53	213.66	216.21	216.31	218.6	217.68	213.74	215.64	216.95	216.27	216.02	214.45	215.56	217.34	216.54	218.85	216.57	217.34	216.87	218.68	216.11
215.96	214.17	217.5	217.73	215.93	213.55	217.71	215.76	215.38	215.69	216.02	215.92	218.02	219.72	212.78	214.27	213.96	218.99	216.44	219.12	213.22	219.95	217.87	213.78	213.58	216.46	217.31	214.31	218.3	219.38	216.03	215.44	218.44	216.71	216.53	216.77	214.18	216.68	216.58	214.87	217.9	216.11	218.09	215.57	213.81	218.44	219.9	216.59	216.52	217.71
204.89	210.11	207.87	210.57	205.63	206.73	209.41	208.21	207.64	206.74	208.66	204.41	204.64	207.71	205.33	207.21	207.42	209.97	207.86	205.91	205.62	206.68	209.05	208.57	205.91	207.47	205.1	208.33	206.3	208.58	209.08	211.01	206.23	206.06	208.89	206.42	211.71	208.87	209.36	207.18	205.8	206.73	209.69	208.34	204.19	207.75	207.62	209.21	207.33	205.79
206.04	206.49	205.26	208.83	203.45	208.31	204.35	205.26	204.39	203.55	204.58	204.3	205.74	208.19	204.39	204.92	202.49	205.95	204.33	209.79	205.09	205.11	203.7	203.23	206.77	206.99	204.85	201.13	204.04	204.77	204.42	205.89	204.78	203.87	207.09	203.33	206.1	203.94	205.3	203.65	204.37	206.24	206.37	207.47	207.09	204.9	206.11	204.59	204.58	201.91
205	208.02	206.03	207.8	205.16	203.13	204.07	209.12	208.56	205.19	206.04	206.85	206.65	207.58	208.82	206.43	206.86	204.53	208.61	202.2	208.69	204.5	208.47	204.11	205.79	210.22	207.17	203.74	205.5	205.91	204.52	207.54	203.2	204.09	204.25	206.61	208.74	206.3	207.15	205.23	207.5	207.8	206.5	206.55	203.94	206.37	208.8	206.48	207.24	207.94
214.23	211.09	213.75	210.23	211.17	208.22	212.15	212.88	213.43	212.65	213.77	211.88	209.25	211.32	210.44	211.55	208.36	210.62	213.49	211.88	215.1	210.53	211.72	211.57	209.27	214.4	206.46	211.11	210.8	211.18	209.89	209.8	212.32	212.8	213.2	213.3	211.99	210.38	211.97	213.01	209.84	213.29	212.64	210.86	215.14	211.89	208.32	211.7	210.44	212.85
203.68	207.35	206.61	205.43	202.1	205.45	205.08	207.71	204.6	202.2	205.6	204.95	203.56	202.55	205.41	205.45	204.99	206.77	206.71	205.35	205.3	204.81	203.52	204.68	204.67	206.29	206.55	202.92	205.12	206.95	202.69	205.16	203.48	206.69	205.31	203.36	204.49	205.96	202.89	206.16	204.89	204.54	205.02	203.09	203.93	203.65	205.24	207	207.89	204.21
211.92	211.61	215.19	212.02	208.89	211.77	208.05	212.34	214.63	210.98	216.18	211.15	212.09	207.2	208.89	209.43	214.46	212.89	214.63	211.76	212.82	212.97	210.72	215.06	209.27	211.67	210.31	207.54	211.09	211.23	212.65	213.05	215.98	211.59	210.63	209.76	213.45	210.11	212.21	211.19	210.54	210.55	214.69	212.09	211.15	207.61	211.61	211.27	211.48	211.61
212.74	212.5	209.25	211.04	208.05	208.77	206.34	206.07	209.83	208.3	207.78	206.36	207.27	207.45	209.5	207.67	211.43	208.32	207.74	207.42	211.07	208.88	205.79	207.95	208.71	204.36	208.87	206.78	209.72	208.36	207.94	211.82	210.28	209.06	208.97	208.69	214.32	209.76	208.99	207.75	207.72	208.13	210.13	210.33	206.64	209.69	208.04	207.52	206.52	208.83
214.3	213.48	210.52	212.91	210.89	214.2	216.21	209.95	214.46	209.62	212.62	210.73	213.23	213.92	212.07	212.89	214.26	213.4	214.41	211.85	214.75	214.37	213.93	211.4	212.22	213.5	212.18	212.78	215.74	217.72	212.11	212.78	211.39	213.11	214.31	213.5	212.55	214.17	211.14	210.7	208.51	214.06	214.98	214.68	211.5	211.89	213.1	210.82	215.29	215.44
213.69	210.47	207.21	213.79	211.49	213.59	212.99	210.63	212.96	209.66	210.04	213.33	210.93	210.2	212.67	209.28	212.9	210.88	211.73	213.73	210.92	214.09	212.09	209.18	211.8	212.93	208.92	210.35	210.94	212.34	214.57	210.31	210.72	213.42	211.13	211.39	215.46	208.32	211.2	212.56	211.62	210.79	212.22	213.81	211.2	209.65	213.47	207.97	210.55	211.44
201.42	198.41	200.03	196.86	199.19	199.45	197.96	198.17	196.66	196.18	199.3	198.2	200.57	199.51	199.79	204	199.01	201.07	198.86	199.32	197.81	198.44	201.44	196.48	200.79	198.1	200.05	200.44	198.77	200	202.13	197.83	196.76	199.44	197.75	199.53	196.66	198.23	196.88	198.34	197.57	196.31	197.7	199.37	197.85	193.72	198.57	199.66	193.57	200.83
201.08	202.29	202.43	203.58	204.08	202.07	204.26	201.64	202.39	202.64	202.53	202.88	203.84	203.36	205.32	204.37	203.46	203.41	202.66	203.4	204.96	205	200.31	204.39	201.75	203.91	202.42	204.36	205.48	202.47	199.64	202.42	200.83	205.36	203.09	206.62	203	200.24	205.61	202.1	202.5	201.08	203.01	201.81	201.08	204.33	203.43	202.56	203.45	201.46
209.87	209.75	208.96	208.8	208.32	209.8	209.07	207.7	212.58	210.37	209.01	210.44	212.43	208.55	211.16	205.83	210.95	207.5	206.37	207.73	208.4	209.8	209.44	210.28	204.06	209.38	208.13	207.89	207.88	207.48	212.01	208.24	208.27	208.37	208.09	208.95	207.51	211.42	207.85	209.01	211.95	211.47	206.13	207.28	210.15	206.48	207.49	206.31	212.71	214.16
200.99	204.83	200.86	203.67	203.48	200.78	203.87	205.04	206.51	203.13	204.17	202.76	203.97	202.48	203.76	203.63	203.7	201.97	202.41	205.64	202.59	203.99	204.33	205.26	203.98	202.93	204.67	204.56	203.63	202.2	203.57	208.2	205.87	203.32	204.32	205.79	203.8	206.02	206.04	203.52	203.3	200.3	201.45	202.66	203.7	205.05	204.85	207.4	205.11	202.05
217.93	216.49	217.27	216.42	216.35	216.42	216.71	216.93	214.12	217.37	216.23	216.23	214.89	217.7	218.07	217.78	217.77	216.56	217.37	216.51	220.18	218.09	219.54	216.33	218.46	218.99	213.49	216.68	215.92	220.17	218.06	216.53	216.23	215.95	220.83	211.7	216.49	216.49	215.23	216.38	212.68	216.35	213.64	215.67	217.59	218.65	219.9	218.73	216.41	214.93
199	199.94	200.85	198.91	200.71	202.75	198.25	198.65	201.03	201.69	204.18	200.54	201.4	199.52	198.05	198.55	197.47	202.05	200.99	199.97	197.21	199.74	199.5	202.8	200.59	202.34	200.61	199.95	198.57	200.25	201.59	201.96	201.73	204.78	199.69	198.87	197.9	199.9	198.86	200.66	203.3	200.25	199.79	198.14	198.55	199.47	202.37	203.22	201.5	199.8
214.48	213.24	213.07	212.14	215.09	212.66	214.41	213.8	213.95	213.52	214.37	213.04	211.44	214.56	214.18	214.27	214.18	209.89	210.38	213	211.11	213.33	213.56	215.43	215.86	212.66	213.04	210.79	214.29	215.43	216.2	212.23	209.65	214.9	214.06	213.4	216.96	214.56	216.1	216.71	212.84	215.62	214.03	213.07	213.88	216.07	215.39	216.63	215.8	215.74
200.06	197.81	199.92	197.82	199.7	198.11	197.51	200.69	198.84	198.22	202.13	200.65	198.15	197.87	200.03	198.49	198.65	200.3	200.34	196.1	196.84	198.56	196.03	195.56	201.92	200	197.6	200.35	203.43	199.01	198.83	202.94	198.9	196.36	199.93	196.25	200.72	198.81	198.92	202.8	200.27	196.81	199.69	199.27	200.65	195.52	200.29	197.82	198.84	195.88
199.56	197.22	199.15	197.54	196.43	197.26	199.83	197.3	195.12	198.6	195.72	200.79	198.38	197.39	197.02	197.25	198.73	197.9	197.5	196.82	197.32	199.39	196.73	196.65	196.68	199.62	197.12	195.07	197.35	199.75	196.98	198.31	198.05	194.41	197.79	198.19	196.93	198.45	197.48	196.67	196.14	195.19	199.35	201.67	201.35	200.09	194.53	193.29	194.71	198.2
201.29	198.33	202.5	200.37	198.53	200.69	200.63	199.2	198.49	204.51	201.56	200.34	201.52	200.95	197.89	202.8	201.25	201.71	199.55	202.14	195.56	198	198.79	200.08	197.07	200.43	198.85	200.54	201.98	201.05	200.76	200.98	200.22	200.85	199.14	201.03	198	201.14	201.66	199.68	201.45	198.09	200.17	200.21	197.78	202.04	199.53	202.5	200.63	199.21
218.75	217.72	219.66	217.58	216.72	217.7	217.52	217.46	216.99	218.77	218.29	218.3	219.81	217.74	220.77	214.04	220.01	219.59	219.42	215.4	219.14	216.63	217.47	214.65	219.03	216.93	218.56	217.53	217.75	218.07	217.75	215.94	217.31	217.84	218.8	216.7	218.16	220.16	217.19	218.41	220.62	214.72	213.83	213.11	219.84	217.8	222.38	220.61	214.5	220.21
206.55	207.67	208.45	207.99	204.8	203.42	205.05	205.21	208.1	202.94	210.01	206.43	208.55	205.49	206.15	207.04	205.82	205.01	207.76	205.76	203.48	204.45	206.14	206.04	205.28	203.72	206.41	206.7	205.59	201.64	205.98	204.44	207.25	204.36	206.73	207.46	204.89	203.24	204.96	203.35	208.4	207.29	205.65	206.11	206.24	205.74	206.62	205.62	207.56	204.5
199.19	203.35	196.16	197.19	201	202.52	198.64	201.97	200.5	205.48	197.12	200.65	201.35	201.26	203.72	199.66	200.98	201.55	202.91	204.23	199.35	202.47	202.52	198.85	201.2	198.15	200.19	202.05	200.07	199.8	203.63	201.12	196.02	199.8	201.57	199.82	201.81	200.99	204.18	201.32	201.08	202.18	200.7	201.87	201.54	201.47	201.71	199.09	201.37	204.37
202.3	205.21	202.91	207.37	205.48	202.19	203.38	201.06	205.12	205.94	204.37	204.33	203.08	202.43	206.62	205.22	203.26	204.95	201.95	204.55	205.18	202.2	201.09	206.92	203.43	203.51	201.33	202.2	202.5	203.58	201.81	200.92	204.54	202.43	203.92	202.4	203.33	204.4	206.31	204.95	204.64	204.01	203.66	204.07	204.49	205.34	202.57	201.75	202.38	203.33
195.96	195.35	197.04	193.84	194.98	194.4	197.45	195.66	194.6	191.56	194.63	193.87	198.22	197.87	196.57	193.75	193.98	193.71	195.6	193.49	196.82	195.15	194.42	196.13	195.23	192.8	197.16	192.93	198.34	193.92	193.79	197.06	198.43	196.98	194.03	193.99	194.65	195.13	195.24	194.47	191.74	191.89	192.96	194.88	197.02	192.74	191.83	195.43	195.26	193.05
211.02	210.67	209.02	211.28	210.3	210.81	210.02	208.95	210.98	207.1	209.22	208.41	208.21	206.67	206.75	209.26	210.11	208.8	208.32	207.93	207.39	210.62	208.66	208.03	209.99	210.24	210.33	209.23	208.37	210.06	215.01	207.83	208.64	208.79	208.74	208.62	209.28	209.83	210.37	209.75	209.83	211	208.03	209.4	208.78	211.62	206.94	209.38	210.4	210.9
216.37	218.26	218.87	215.7	216.21	220.4	217.07	216.85	218.69	215.07	214.98	217.03	214.02	217.6	216.99	217.9	216.84	217.09	216.23	217.67	219.02	216.1	216.57	219.87	218.51	213.7	215.69	213.91	217.94	215.09	216.9	219.46	220.43	218.56	221.49	217.22	218.32	216.47	217.99	218.37	214.89	217.47	218.37	217.31	214.18	215.1	218.82	215.53	217.37	219.38
213.9	211.9	215.32	213.13	214.18	211.77	214.82	214.02	216.81	215.39	214.22	211.56	216.28	214.33	212.17	211.87	210.46	211.62	213.32	209.5	210.39	212.99	214.07	214.12	215.69	212.88	216.94	213.7	213.42	215.55	213.33	214.28	213.92	216.65	211.8	213.29	212.9	211.63	213.07	214.3	214.23	217.09	212.82	208.86	216.7	215.39	215.92	216.73	213.52	211.67
210.12	212.87	213.89	213.03	211.96	209.94	213.94	208.78	213.53	209.82	208.76	209.66	210.85	211.86	214.48	210.45	210.5	213.43	213.78	211.23	213.13	211.96	212.39	210.46	209.65	213.76	213.48	211.01	213.05	213.26	212.79	209.54	211.36	211.43	209.81	210.36	210.44	212.54	209.21	211.21	211.9	213.58	210	209.2	215.5	212.71	209.71	214.49	213.71	209.9
208.16	206.31	207.53	205.51	209.77	210.2	206.55	210.21	206.86	208.37	207.03	206.73	208.81	204.96	207.35	207.5	207.24	209.55	207.46	207.87	208.79	210.32	205.18	207.16	208.36	204.38	207.14	207.97	207.75	209.53	208.32	207.6	208.2	207.29	207.3	205.21	208.88	207.04	207.65	212.19	209.41	205.49	209.16	207.68	206.11	206.52	207.8	207.73	210.8	206.51
202.12	200.65	200.66	202.79	201.12	200.02	205.46	204.53	202.09	202.46	199.43	199.97	201.6	200.42	205.54	203.26	203.77	197.97	203.87	202.17	204.87	200.07	201.39	205.21	198.87	199.33	200.1	200.69	199.75	202.47	199.78	201.33	200.72	203.46	201.81	201.36	202.93	199.83	202.91	204.7	199.58	200.09	201.34	201.84	200.57	200.86	200.81	202.31	202.15	201.77
204.37	201.22	202.47	201.12	207.11	205.71	203.1	201.24	204.17	202.61	202.91	201.31	200.75	207.71	200.81	207.62	200.38	205.03	203.96	202.84	204.59	202.83	201.41	205.49	199.91	201.92	203.44	203.16	203.08	203.33	207.72	201.3	202.73	206.26	201.01	201.12	206.08	200.51	204.02	204.4	204.6	204.16	202.84	205.29	205.03	202.91	203.93	203.42	201.99	201.09
205.69	206.61	202.27	202.04	206.09	201.1	202.72	204.33	199.96	204.31	201.25	205.42	204.04	202.52	202.43	204.87	203.71	201.52	203.66	200.7	201.75	203.95	201.54	202.26	203.14	205.11	202.19	202.96	205.01	202.24	202.73	201.45	202.33	200.24	201.9	207.51	202.42	200.78	204.16	203.07	201.28	203.96	203.54	201.64	200.57	203.8	206.32	202.12	198.27	204.18
208.5	207	209.58	205.1	208.43	207.49	210.44	209.47	208.95	206.04	206.33	207.56	204.98	208.17	209.27	210.3	207.03	208.02	207.31	209.56	208.79	207.84	209.39	209.6	208.53	206.44	205.36	207.22	208.21	208.37	208.99	211.96	207.7	206.42	211.41	208.62	206.54	206.25	209.9	201.97	208.27	209.82	206.19	213.87	209.1	208.65	207.09	209.19	207.48	209.86
205.92	206.35	205.89	206.7	207.88	207.01	209.07	205.03	205.32	206.93	207.75	204.48	209.29	205.6	203.76	203.44	205.33	203.62	207.45	203.82	205.14	204.45	205.25	204.32	205.68	208.08	206.07	206.92	206.73	208.47	209.25	205.82	203.74	205.77	205.89	206.95	206.94	209.74	207.54	206.42	204.76	206.99	208.47	205.31	206.95	209.37	208.01	208.38	206.66	205.62
218.61	218.48	219.86	217.56	217.75	220.03	219.01	216.45	219.99	218.93	216.39	216.55	215.64	215.8	218.31	212.54	217.73	221.25	213.73	221.89	218.31	219.5	216.9	218.99	221	217.31	217.61	219.23	217.53	218.17	214.98	215.19	218.5	216.19	218.54	216.74	216.83	217.95	217.19	215.84	217.66	219.87	216.95	219.21	218.65	216.01	215.41	217.76	217.12	218.16
210.45	211.52	212.75	213.8	212.65	212.53	209.4	215.67	207.6	213.3	215.31	216.28	211.23	212.25	210.43	213.48	215.25	214.82	210.13	210.46	213.2	211.42	213.07	209.21	213.66	213.64	211.84	211.04	211	214.18	213.74	208.64	214.38	213.79	211.66	212.32	211.49	208.98	210.7	212.47	211.67	210.17	211.3	214.32	215.3	210.03	212.95	212.08	213.1	211.01
210.28	210.9	208.29	211.48	210.82	208.78	208.5	207.6	210.62	211.43	213.17	211.78	209.77	208.55	211.06	209.98	212.29	210.05	211.06	209.45	210.13	209.21	209.15	206.91	212.57	210.88	210.27	206.78	211.39	209.11	208.74	209	207.58	210.71	210.12	209.52	207.38	212.26	209.78	208.17	210.61	207.2	209.24	211.96	209.74	209.33	210.94	211.83	206.31	211.22
203.75	201.95	203.81	202.73	206.43	205.07	203.73	205.43	202.86	205.58	206.49	203.92	202.26	202.39	204.71	202.24	201.35	201.28	203.72	204.34	201.04	206.17	203.5	203.77	202.95	205.21	205.67	203.29	202.53	203.87	200.32	206.27	201.01	204.33	203.38	207.78	206.63	202.44	207.1	206.87	202.9	203.74	203.67	201.77	202.34	201.7	202.07	203.69	200.95	204.45
206.23	203.21	203.57	205.71	206.12	206.07	202.88	205.15	206.6	204.76	204.52	206.55	206.68	205.02	206.02	204.09	204.28	207.39	205.09	205.92	204.1	206.75	204.12	203.17	202.66	209.57	205.8	205.96	207.87	205.41	206.11	207.77	205.9	206.63	206.15	202.51	205.63	204.8	205.13	204.51	203.78	201.03	198.9	203.44	206.52	201.06	206.12	204.22	204.62	203.31
205.97	206.49	204.65	205.74	209.52	207.71	207.34	207.08	212.33	210.39	206.37	206.41	205.27	207.15	207.74	208.3	208.36	209.16	209.98	207.32	207.18	207.46	208.29	208.22	209.44	207.28	205.23	207.52	204.56	205.56	205.75	209.67	207.45	207.01	207.6	208.54	207.87	211.53	205.67	207.16	205.87	205.01	209.18	207.58	205.47	209.41	207.26	208.58	209.43	207.46
213.83	208.2	209.27	212.64	208.69	212.55	208.31	209.05	211.48	207.71	205.92	208.29	207.89	210.09	207.34	208.41	210.66	213.53	210.81	209.81	210.24	209.83	208.62	206.69	212.63	208.01	211.56	207.75	206.8	212.51	207.25	211.22	209.52	211.7	209.45	211.03	209.96	212.28	205.32	208.75	208.18	208.62	210.65	212.31	209.31	210	210.82	211.89	208.42	208.7
202.41	200.67	200.56	201	202.88	203.69	202.42	205.49	200.22	200.9	202.93	205.45	204.22	203.13	200.4	201.38	200.05	199.89	200.84	202.52	202.09	201.02	203.25	203.06	204.53	201.25	202.96	202.36	201.92	203.26	204.54	202.44	199.75	202.57	204.64	203.76	200.52	202.63	202.96	204.62	201.38	199.23	203.41	203.51	200.57	202.91	204.16	204.43	201.51	199.67
217.98	212.83	211.59	211.64	212.19	212.02	210.55	211.62	211.86	215.03	214.82	210.66	215.17	211.17	212.53	213.96	213.79	213.96	213.09	211.78	209.43	211.61	211.14	211.45	215.1	214.74	213.52	209.8	213.79	215.48	214.04	215.19	211.92	212.95	213.13	209.68	212.64	214.78	215.2	212.84	213.07	211.26	212.22	211.68	213.55	214.62	211.5	213.33	210.91	213.91
207.79	211.46	210.38	212.4	212.85	210.76	211.94	211.47	215.06	210.76	213.47	211.24	211.91	213.38	211.08	215	213.8	213.33	212.08	212.17	214.54	212.3	211.96	208.71	210.95	212.44	212.77	212.57	208.89	210.98	212.1	210.79	216.99	213.12	212.11	215.1	213.75	208.71	211.55	211.2	213.45	211.23	210.35	212.3	211.44	213.16	210.07	209.64	213.94	210.13
216.13	218.41	220.61	217.41	216.41	215.19	219.54	219.52	218.78	218.4	216.01	217.81	216.66	217.49	216.58	215.86	219.97	221.14	216.67	214.02	219.91	217.56	218.2	215.84	216.84	218.34	217.37	222.13	216.2	216.06	217.46	217.53	216.05	220.48	216.53	220.84	218.71	218.72	217.7	217.39	216.43	217.63	220.73	213.91	218.18	218.69	217.4	216.24	217.96	217.99
207.94	207.92	210.73	210.19	209.48	209.72	206.94	210.7	211.44	207.16	208.62	212.36	210.78	214.33	207.7	210.71	208.77	206.7	208.52	207.9	206.45	208.93	210.8	209.57	206.57	210.4	213.74	210.6	209.45	210.06	206.68	209.31	210.86	208.97	208.87	205.26	210.98	206.34	207.77	208.06	210.48	211.45	210.52	207.51	211.49	209.67	209.73	206.69	209.78	210.14
199.21	198.87	200.2	198.24	197.54	198.6	201.57	201.56	198.37	201.6	202.68	201.59	197.74	197.75	200.43	198.73	196.94	197.14	200.86	203.03	202.49	199.04	199.14	199.63	198.88	201.29	197.22	199.19	198.23	196.41	200.21	203.96	199.62	200.62	197.93	198.16	199.26	200.91	199.08	198.68	202.09	198.23	198.57	199.39	200.53	195.77	197.06	198.06	199.61	202.71
212.02	210.24	212.94	208.42	207.08	212.78	208.03	207.4	207.87	208.79	211.2	206.35	209.29	209.16	210.34	205.36	207.89	210.53	204.94	211.29	207.11	205.69	208.69	207.8	207.1	211.2	207.17	205.85	208.84	206.17	211.53	208.18	209.32	207.52	211.57	208.18	208.18	208.81	208.53	208.76	205.83	208.86	208.57	209.01	208.61	209.97	209.12	208.69	210.23	208.51
198.26	197.26	197.38	199.88	196.86	199.28	197.25	202.2	197.38	199.14	196.29	195.96	196.83	197.24	195.96	196.59	200.3	196.76	197.64	201.23	196.26	197.89	198.14	202.43	199.14	198.38	197.2	199.08	196.13	199.38	197.02	197.63	198.31	195.96	197.85	194.87	197.37	197.67	198.54	197.72	201.56	201.02	197.68	201.38	199.37	198	198.37	200.34	200.38	199.14
210.92	215.36	212.67	216.09	209.84	212.98	215.21	214.39	214.07	214.37	215.51	214.5	214.4	215.27	214.71	217.15	216.77	212.93	214.91	214.42	215.32	214.81	214.92	219.12	214.45	215.43	212.09	214.38	212.81	212.02	214.83	214	211.18	212.62	213.88	216.34	215.21	213.97	213.18	214.26	212.15	214.69	213.19	212.24	215.83	212.62	214.87	213.71	210.9	212.85
211.76	214.55	212.2	209.95	211.63	212.08	212.5	209.82	207.92	210.76	210.44	212.84	211.03	210.97	213.48	210.19	210.93	211.13	213.86	213.34	212.2	212.43	212.32	207.71	214.16	211.73	212.56	212.01	209.84	209.16	209.83	211.6	211.36	212.38	209.62	215.98	215.07	210.61	213.69	215.85	209.29	212.02	209.4	217.29	211.39	210.97	212.79	212.29	213.73	210.02
218.93	217.57	218.9	216	217.63	218.97	215.76	215.66	218.9	216.24	215.08	218.77	216.17	214.95	218.1	217.29	220.89	217.12	213.82	215.42	218.15	214.74	215.92	216.39	217.45	216.06	217.23	215.26	214.56	217.8	215.58	214.75	218.88	215.26	213.79	215.19	216.76	214.66	218.34	219.52	221.09	217.1	217.09	217.7	219.25	220.25	218.93	217.63	218.19	216.49
210.79	210.55	211.88	210.23	209.48	211.63	212.94	209.27	208.23	212.34	212.29	212.02	212.79	210.6	212.25	213.09	212.56	215.43	216.09	212.6	211.52	210.92	207.97	211.79	207.27	210.99	211.53	214.57	210.66	211.76	212.22	210.48	210.08	213.63	212.94	212.6	206.56	214.59	209.05	214.13	211.13	214.38	212.42	208.1	213.41	211.52	213.59	212.77	211.35	212.3
207.08	206.33	210.77	207.58	209.77	212.32	206.5	210.54	212.2	210.05	209.08	207.65	211.03	209.38	210.7	210.14	207.33	210.66	208.29	210.02	207.15	207.56	208.2	209.64	207.23	210.37	207.74	208.32	210.91	208.41	209.13	211.36	210.37	208.27	208.8	212.46	208	208.9	208.44	209.77	209.84	210.57	209.34	209.44	208.1	207.33	209.47	212.78	208.41	208.57
213.03	211.82	211.79	207.02	213.71	211.98	212.29	211.1	211.95	214.85	213.22	212.69	212.29	216.7	212.21	209.39	214.58	215.43	212.66	213.07	217.44	214.18	213.13	214.35	210.09	211.12	210	211.07	216.16	211.45	210.52	213.48	212.37	211.56	212.05	212.5	211.12	212.32	213.85	212.85	213	212.82	213.75	212.19	213.4	212.55	211.86	212.48	211.79	212.71
207.89	211.4	208.8	208.14	207	211.87	210.61	208.55	209.18	208.41	207.46	209.82	209.38	211.97	209.53	205.65	208.48	205.86	212.21	208.2	208.2	209.07	208.97	210.89	206.84	206.05	210.82	211.67	208.12	209.05	207.44	209.67	209.66	214.94	211.93	209.7	208.85	206.91	207.24	210.98	208.79	209.57	208.35	208.88	211.61	207.11	212.16	206.95	207.9	210.81
203.79	199.72	202.77	204.26	208.06	206.36	204.11	205.68	204.42	202.56	204.1	205.38	204.8	204.24	203.22	204.77	207.12	206.86	205.06	209.8	202.81	204.29	200.94	203.7	201.66	202.28	205.52	207.93	206.12	206.57	204.53	204.59	205.06	208.09	207.08	202.97	208.33	206.7	204.13	207.82	205.08	203.04	204.24	206.73	202.01	203.33	203.45	205.86	207.88	204.56
210.05	209.5	209.14	208.19	211.68	213.33	206.87	207.37	207.73	209.63	207.02	211.02	210.86	209.09	209.44	208.41	207.58	208.1	208.47	208	205.75	206.86	207.25	205.41	206.88	207.29	206.38	207.19	206.73	207.05	207.2	207.9	206.55	205.58	210.43	208.67	210.44	211.87	208.13	209.5	208.56	208.68	211.54	207.97	204.92	208.75	208.29	206.99	207.57	208.96
202.95	207.95	205.59	206.83	204.15	202.09	205.81	204.22	203.48	202.54	205.63	205.34	205.95	202.86	205.57	202.49	204.53	205.04	204.36	205.18	206.68	206.38	207.14	205.85	202.64	204.37	204.69	203.75	206	206.58	203.26	203.59	203.18	209.4	207	203.98	204.15	208.34	205.5	207.2	206.21	203.08	201.8	207.02	203.82	201.48	200.7	204.65	204.78	204.16
206.57	210.28	207.42	206.76	209.42	205.87	206.87	209.13	207.31	207.92	206.8	207.21	209.07	207	207.43	207.58	203.66	209.81	208.48	205.46	204.7	208.33	211.23	206.87	206.46	208.86	206.63	208.05	208.93	207.28	206.97	206.35	207.31	205.23	206.74	208.47	207.78	202.03	210.14	210.19	209.56	207.53	206	203.94	208.5	208.87	205.37	207	207.5	212.11
217.56	214.51	215.92	216.57	217.86	217.81	217.75	217.13	217.21	215.43	219.33	216.03	216.72	215.35	211.74	214.57	218.69	218.68	216.72	220.99	215.04	216.43	215.31	216.97	214.95	217.12	219.19	216.72	217.81	219.73	216.46	216.18	215.58	215.92	216.71	216.35	218.54	217.92	220.32	220	214.44	214.88	215.71	217.35	214.22	214.64	218.1	216.72	218.39	217.92
214.09	215.98	214.39	215.86	213.99	212.81	211.75	216.16	210.21	213.05	216.05	212.59	214.3	211.67	212.11	211.88	212.68	210.87	216.79	213.07	209.94	213.87	213.83	212.15	209.7	212.79	213.77	213.2	211.91	216.51	214.62	212.91	210.56	211.27	215.5	214.48	214.42	214.44	215.12	211.82	212.52	211.98	214.3	214.27	213.34	211.92	213.37	213.71	213.19	213.14
209.72	207.07	211.3	208.35	209.8	211.05	208.15	211.46	208.34	212.14	209.13	208.24	211.77	212.36	210.2	208.18	210.31	209.62	207.03	209.37	208.77	211.58	211.07	209.78	208.59	209.72	209.51	211.82	208.92	209.2	210.66	211.74	207.25	212.43	207.37	209.23	209.52	210.75	208	208.54	210.53	208.89	209.67	210.39	207.09	210.79	210.85	207.49	208.34	207.74
206.7	205.56	206.71	204.94	207.02	207.44	207.9	206.45	205.93	204.77	207.66	208.03	203.71	204.2	208.29	204.37	204.69	205.94	205.73	206.81	206.18	207.34	204.84	206.55	208.7	204.8	202.35	205.41	206.01	205.32	205.84	203.4	205.86	204.56	204.68	206.07	202.78	204.2	205.45	208.76	204.41	206.1	205.38	205.38	203.98	203.66	207.29	208.01	208.67	204.55
193.74	194.81	192.25	194.47	198.79	197.02	196.38	194.97	192.98	196.27	196.03	197.8	195.12	194.65	195.07	197.13	196.04	190.8	196.5	196.99	195.42	195.86	194.23	196.9	193.23	194.13	194.21	193.14	193.54	194.05	194.9	196.14	197.44	194.44	194.55	196.76	192.43	196.1	196.54	195.69	196.34	197.88	195.57	195.79	192.39	198.28	194.01	193.58	195.89	194.56
207.85	207.37	207.11	209.69	206.28	206.3	210.17	203.12	205.85	207.73	204.56	208.95	209.41	210.96	209.6	207.95	208.2	210.74	209.53	211.21	210.16	210.48	208.65	206.35	211.03	209.31	208.16	206.92	209.72	210.89	209.97	210.73	208.4	205.66	209.84	207.79	205.45	207.14	205.76	209.09	207.19	205.42	209.89	208.75	208.72	207.21	206.64	207.95	209.72	206.69
207.88	208.3	207.47	204.29	210.72	209.13	209.62	206.55	208.8	209.98	207.55	210.07	207.94	207.93	210.7	210.2	208.13	209.88	207.56	209.28	208.92	207.31	209.23	203.54	208.92	207.34	208.76	212.55	211.17	209.38	209.6	207.44	207.81	208.57	206.35	208.58	206.56	207.89	208.91	206.26	210.65	208.61	212.22	206.73	209.07	209.73	206.19	210.45	210.45	211.69
203	205.34	202.63	202.38	200.25	204.46	202.39	204.51	203.46	206.21	204.89	202.81	201.95	202.41	202.07	206.16	203.52	203.81	202.39	202.49	203.91	205.15	202.2	200.04	203.35	203.58	201.74	201.61	202.07	205.41	202.56	201.56	202.17	201.79	206.98	204.12	202.99	205.45	201.31	203.64	202.1	202.72	203.6	202.68	200.85	204.2	203.73	202.96	201.9	202.45
205.42	204.34	207.25	204.26	204.32	201.82	204.1	204.93	203.38	201.2	205.11	204.29	203.47	208.62	201.5	201.68	203.11	205.18	203.98	202.43	205.67	204.84	203.38	202.17	202.07	206.52	203.71	202.96	205.82	204.59	203.17	201.75	203.17	204.8	201.75	204.71	202.37	204.94	201.69	205.05	205.46	203.71	203.32	203.74	205.8	199.56	204.85	204.73	203.1	201.92
203.22	197.68	196.94	199.78	200.16	196.93	199.28	200.93	201	199.94	196.91	198.04	200.35	197.12	201.28	201.2	198.89	199.96	202.16	199.86	199.21	200.5	202.23	200.11	196.95	199.81	197.38	200.97	201.82	198.76	199.75	200.35	200.61	197.98	201.18	198.72	201.96	199.68	200.24	200.43	200.49	198.82	198.1	202.31	199.74	195.99	202.34	199.56	201.18	197.69
205.24	203.32	203.21	203	203.91	202.41	204.15	202.09	202.32	199.93	205.61	201.3	199.17	198.97	202.63	198.47	201.32	202.75	201.78	203.02	201.42	199.56	199.7	205.32	202.81	201.61	201.73	204.23	201.79	205.36	198.72	205.74	198.61	202.47	200.98	202.03	203.26	199.41	202.17	203.47	201.77	203.9	203.19	202.4	199.09	203.54	204.58	206.54	202.42	202.49
220.03	215.62	216.3	216.78	219.48	218.32	220.65	216.88	220.74	218.23	218.41	218.4	216.19	216.07	218.06	217.11	218.49	218.74	216.51	217.87	216.1	217.23	216.34	217.48	218.69	219.5	217.71	214	219.03	217.21	213.81	216.25	217.88	218	217.58	216.61	218.07	219.3	216.75	217.95	217.84	219.15	215.55	221.29	214.38	214.55	218.81	217.53	218.98	218.56
212.43	213.95	214.24	210.46	209.71	214.54	211.04	215.11	215	212.41	217.12	211.21	213.18	212.87	212.18	212.88	212.37	211.77	213.75	215.73	212.16	213.98	214.79	213.51	210.75	212.58	214.75	216.71	211.4	212.95	210.97	213.25	214.61	212.01	216.58	216.43	213.38	216.65	211.02	210.99	214.16	212.63	209.29	213.9	209.77	212.04	211.75	215.79	214.67	213.19
206.85	209.12	207.69	205.61	208.72	210.59	208.13	213.19	206.55	205.64	206.88	208.54	208.05	206.65	205.32	211.72	209.12	210.81	212.28	208.9	211.06	208.48	208.18	208.35	212.84	209.02	207.72	208.51	206.13	208.51	207.99	208.28	208.01	209.65	205.54	206.74	212.48	209.09	208.19	207.93	210.64	206.78	209.35	207.59	209.46	206.36	210.51	206.04	208.73	206.99
204.82	203.7	210.1	206.36	207.58	207.36	207.35	207.78	209.29	209.1	207.08	210.61	207.05	207.26	206.82	208.18	209.67	207.36	211.13	208.07	208.44	203.59	209.69	207.22	206.78	207.93	210.44	209.11	205.64	204.65	204.05	206.8	208.96	206.3	207.85	206.57	207	206.33	209.09	207.48	207.39	206.22	206.71	200.87	207.18	209.88	206.31	209.81	206.69	209.37
207.78	212.7	211.97	209.62	208.52	209.66	210.82	210.53	206.34	209.03	209.23	212.32	212.85	212.19	209.47	208.13	208.15	209.1	210.54	207.49	207.56	211.72	209.69	209.97	212.61	210.23	210.32	207.04	210.46	208.64	207.81	207.64	207.07	209.1	209.11	205.83	205.7	208.43	208.54	211.28	208.29	205.92	208.11	208.04	210.27	210.97	209.84	206.28	211.2	209.52
207.45	206.82	207.72	207.6	210.98	205.11	204.89	207.53	207.18	208.5	207.59	207.18	208.35	207.74	207.96	209.7	209.07	207.54	205.1	207.87	204.37	207.29	207	209.66	211.53	208.16	208.69	204.68	207.53	208.8	208.4	205.71	207.25	208.9	208.19	208.32	208.23	207.07	211.47	209.84	206.9	205.9	206.89	208.63	208.66	204.95	206.14	209.65	208	206.19
209.25	211.92	207.73	208	209.2	207.89	208.12	206.93	206.86	212.38	210.77	209.86	209.53	209.34	213.31	208.77	208.5	210.36	210.25	210.77	206.46	211	211.56	206.25	209.4	210.11	207.55	211.58	209.93	207.19	205.62	210.97	208.65	207.92	206.76	209.66	207.6	208.7	207.62	208.64	206.89	209.2	208.8	208.13	211.27	207.67	208.6	209.71	210.14	208.1
199.15	203.57	197.65	202.75	198.64	199.48	199.04	201.02	200.67	198.75	201.74	199.72	200.16	199.45	201.11	198.4	199.8	201.09	198.16	198.78	198.68	200.36	199.67	197.02	197.14	201.38	197.08	197.74	200.93	200.31	198.34	201.28	202.67	197.99	197.64	200.13	200.27	198.33	203.7	200.88	196.47	201.59	200.53	197.67	198.29	200.94	197.89	194.09	199.83	202.42
212.51	209.55	210.38	212.83	212.03	208	212.91	210.87	210.93	211.39	211.92	211.28	213.98	212.58	214.5	212.68	213.03	215.21	214.47	214.97	209.87	215.64	210.08	213.18	211.02	212.18	212.32	207.36	211.44	209.56	212.46	210.74	211.68	213.12	209.6	213.43	214.32	212.13	214.84	214.12	212.44	211.76	215.67	211.78	210.81	212.8	213.74	211.02	213.32	212.86
207.71	208.04	210.64	206.87	207.32	209.6	205.4	206.87	207.15	207.03	206.16	204.07	206.2	208.52	206.34	207.34	206.9	210.07	205.48	208.58	209.36	208.6	208.68	206.03	209.77	209.99	207.69	207.17	206.32	208.77	209.17	211.6	210.49	205.47	205.77	207.75	205.61	208.75	209.48	209.16	208.63	207.28	209.36	205.23	210.39	208.5	206.34	208.71	209.4	206.42
203.84	205.12	204.15	207.13	207.1	206.35	202.04	207.1	203.13	203.16	202.56	204.11	208.61	206.05	200.13	205.47	202	205.87	203.51	205.12	204.74	204.07	203.53	202.6	202.25	199.69	201.76	206.49	203.02	204.63	201.66	203.99	201.4	204.41	205.5	201.27	207.91	204.49	204.87	207.42	205.05	200.98	206.51	202.65	203.54	202.79	203.28	203.34	201	202.81
203.47	202	205.66	202.8	204.35	201.69	205.03	201.75	202.33	204.38	201.96	201.92	201.16	202.51	201.57	203.21	203.6	207.77	202.88	205.63	206.56	203.08	203.05	199.31	201.99	203.36	204.9	201.4	203.97	203.27	203.12	205.41	203.63	202.02	205.37	203.29	201.58	203.95	202.1	200.45	205.49	204.1	202.53	203.39	204.44	206.08	205.78	202.82	204	207.81
202.12	206.77	204.12	202.57	203.92	205.87	204.14	206.17	203.23	207	205.34	205.45	205.88	202.37	204.13	207.49	202.83	201.45	203.3	202.39	205.22	205.16	206.33	204.22	204.2	205.07	204.16	203.69	206.02	201.69	205.82	205.62	205.42	205.1	205.27	205.25	206.82	205.74	205.05	208.54	204.55	204.85	204.39	204.02	203.91	207.72	206.17	204.09	205.9	206.55
202.59	202.91	202.32	205.54	202.62	203.52	202.21	199.32	205.03	200.32	203.97	203.54	203.82	203.25	207.19	200.68	204.29	203.35	203.98	203.67	204.48	204.79	204.66	203.18	206.51	203.54	200.79	204	203.38	205.65	205.37	206.52	204.3	203.34	207.94	202.04	202.93	205.6	205.24	206.07	205.22	202.2	202.39	200.61	205.05	202.04	204.71	203.62	205.05	205.46
199.47	202.08	202.38	199.38	200.74	199.58	197.43	198.86	199.37	200.17	197.46	200.11	200.49	201.61	195.79	202.03	197.04	200.88	200.49	200.51	199.66	202.93	200.36	198.52	197.99	201.32	199.65	200.5	200.79	197.12	200.46	202.12	200	200.67	195.62	200.26	200.26	195.65	199.01	202.17	203.44	200.93	201.02	201.16	197.56	200.52	199.5	200.27	201.41	196.75
200.09	201.68	196.13	195.38	204.85	202.3	202.2	197.61	201.28	200.19	201.76	197.88	202.84	200.55	200.78	198.14	198.96	196.95	198.46	199.12	202.54	200.77	204.6	202.71	204.01	196.95	196.81	198.12	203.27	200.81	201.94	201.83	198.58	200.09	198.51	202.26	202.55	202.13	201.66	201.21	202.18	202.09	197.56	200.45	201.92	199.87	198.47	195.19	200.06	201.67
208.82	204.97	208.8	206.77	206.39	206	207.31	211.2	206.76	208.69	210	208.44	208.97	206.99	207.2	205.73	208.02	207.57	207.94	203.78	210.83	206.05	207.46	205.35	207.8	207.82	208.39	209.86	207.39	205.91	204.55	209.36	210.14	209.86	207.48	203.6	207.1	209.21	211.13	206.54	207.54	209.46	205.71	207.33	206.04	208.64	203.12	210.56	209.09	207.74
210.95	209.69	210.59	208.9	206.28	208.17	207.84	208.28	205.6	206.01	208.21	211.17	206.17	206.63	207.63	204.81	207.4	212.95	207.08	208.33	208.82	208.38	212.3	209.77	209.11	209.47	207.86	210	205.6	208.57	207.49	209.5	207.91	208.52	204.12	204.55	207.18	207.79	212.41	206	206.98	211.59	208.04	207.94	210.48	209.82	207.9	206.88	212.12	208.05
209.91	214.33	205.98	207.32	209.21	206.88	209.66	205.34	207.76	203.37	208.67	205.75	203.78	206.93	209.44	209.5	208.8	206.36	208.49	207.39	205.22	207.05	207.72	206.7	207.44	208.02	203.15	207.82	202.07	210.98	205.96	205.48	206.07	211.09	207.67	209.29	206.93	208.57	211.38	207.29	206.02	206.84	206.18	206.82	207.26	208.1	206.56	206.84	205.53	205.85
216.06	215.49	218.8	219.29	216.17	216.2	217	217.63	213.6	212.94	220	214.89	217.74	216.64	217.6	218.13	215.78	214.58	216.99	215.45	218.31	216.12	217.9	216.12	218.52	214	216.17	218.68	217.2	216.84	218.1	214.66	213.68	217.77	217.4	217.18	213.52	214.58	219.06	217.58	216.44	219.05	219.57	216.06	220.18	216.76	217.07	217.88	218.79	214.76
212.67	213.64	213.02	212.17	211.92	211.02	217.24	208.86	209.48	212.76	214.01	209.87	210.2	212.79	209.99	211.58	208.76	214.01	211.47	212.12	210.11	213.42	212.56	214.36	208.79	212.81	209.81	212.2	212.51	209.32	209.56	212.4	214.33	212.89	214.88	211.77	212.61	211.9	208.51	212.06	209.7	211.68	210.84	208.86	211.06	209.19	212.61	210.03	212.46	212.61
209.88	206.45	205.63	210.44	208.17	207.78	207.99	204.78	210	205.27	205.79	209.89	208.53	208.61	205.26	207.89	211.52	206.27	212.11	208.35	208.81	207.75	207.28	207.24	207.92	208.38	207.43	204.2	206.68	207.88	208.52	208.27	209.82	209.75	209.26	207.17	207.65	209.43	207.79	208.71	208.62	208.58	208.28	209.02	207.56	205.68	208.06	207.89	206.5	207.49
204.16	205.81	201.76	204.67	206.47	204.14	204.12	203.68	202.25	204.59	200.36	206.4	202.17	205.08	203.48	201.24	206.04	202.89	205.53	202.59	203.03	201.68	204.55	204.09	202.18	204.6	206.25	202.89	201.02	203.2	204.78	201.17	203.84	204.06	202.8	202.78	205.04	203.72	203.12	201.98	203.06	203.71	203.94	201.39	202.87	205.04	204.47	205.43	203.7	203.15
205.95	202.78	208.8	205.12	204.05	204.67	204.35	205.2	204.26	207.66	208.27	206.08	208.35	206.95	206.27	202.13	206.48	205.82	210.43	205.42	203.99	207.15	208.59	208.15	210.03	205.71	206.45	203.24	208.73	205.56	210.46	208.24	205.76	208.92	207.62	205.76	205.97	207.89	208.76	203.86	207.73	207.66	201.58	207.62	205.62	206.22	207.68	207.09	206.61	208.37
204.1	203.84	202.47	203.47	205.41	201.41	200.54	202.29	202.6	198.23	203.88	199.58	205.53	202.67	202.87	203.71	202.38	200.82	199.28	203.16	202	204.12	199.43	203.78	203.23	205.05	206.42	202.29	199.06	201.32	204.09	203.83	202.34	200.74	201.26	202.33	202.31	202.38	201.73	205.58	204.59	203.97	203	204.48	202.63	201.67	203.57	200.86	202.84	202.93
206.66	207.98	208.87	209.31	206.2	208.18	207.66	208.17	206.95	208.06	208.68	206.91	207.64	208.31	209.18	211.49	207.74	208.56	211.43	207.01	209.08	209.92	206.72	207.36	208.46	207.84	205.59	209.44	209.81	208.52	207.27	204.78	207.83	207.86	208.68	207.6	208.14	209.74	206.6	207.71	207.74	208.51	210.98	207.24	206.18	211.04	207.65	208.49	209.78	210.98
210.58	209.64	207.98	213.25	208.06	211.69	210.28	206.95	209.61	210.63	209.89	206.84	210.97	209.57	209.13	208.58	211.22	211.65	209.34	208.11	210.07	206.03	210.59	207.41	207.2	208.02	207.18	207.59	209.58	207.49	211.8	209.99	208.06	209.9	209.94	207.35	203.41	207.73	209.93	205.74	206.33	210.42	211.98	209.7	211.43	210.5	206.92	207.39	209.26	208.92
220.28	214.57	215.61	214.43	212.99	213.52	211.65	213.91	213.86	213.4	214.5	210.87	215.71	215.6	212.79	213.34	210.67	213.59	214.73	211.34	214.98	215.76	214.15	216.47	216.24	211.54	214.41	213.86	211.65	214.67	213.53	215.09	217.72	214.44	212.62	214.48	215.56	217.59	213.82	213.15	214.19	213.51	213.49	217.8	214.8	213.22	214.78	213.27	212.79	213.23
211.01	212.7	214.47	212.7	212.69	215.39	212.48	209.23	213	211.67	212.14	210.17	211.05	210.55	212.81	209.2	211.23	212.23	212.11	211.88	210.25	206.62	213.91	210.83	210.78	209.34	212.11	214.24	213.34	210.69	211.49	210.96	214.38	209.78	212.71	210.94	214.07	211.83	213.66	209.68	211.68	210.46	211	210.53	209.56	211.87	211.65	208.85	209.65	209.98
207.3	209.2	210.35	209.25	209.32	208.04	209.77	210.92	207.06	209.13	208.14	207.37	209.91	205.96	207.02	207.53	210.45	207.3	208.58	210.26	209.62	209.84	205.12	209.69	206.35	212.18	208.48	213.23	210.35	209.53	210.85	207.5	211.36	208.37	207.68	211.34	203.92	209.21	209.22	207.64	208.78	212.09	208.36	211.53	208.81	209.59	206.62	205.94	211.75	206
208.18	206.43	209.39	207.28	203.84	206.23	206.62	209.77	207.17	209.49	206.68	209.13	208.11	206.98	208.79	211.06	205.96	210.76	206.26	205.1	208.04	208.79	204.18	207.98	207.3	206.33	209.65	205.87	206.04	207.62	208.44	208.95	206.51	206.29	207.49	210.12	206.08	206.94	207.8	209.68	208.92	210.68	205.13	206.69	207.52	212.71	206.36	209.64	209.41	206.09
198.6	203.7	199.41	198.65	198.59	197.82	202.72	199.69	201.4	198.84	199.05	198.97	200.67	202.93	202	198.93	200.07	202.56	199.96	200.12	201.72	196.37	201.46	202.07	198.69	198.83	200.92	201.55	201.44	197.82	203.02	198.77	201.92	198.93	196.99	195.34	199.54	203.21	199.77	201.49	200.42	198.47	199.7	199.68	198.42	196.7	201.28	200.11	199.98	200.4
209.11	208.66	207.53	207.77	205.86	208.36	205.47	208.32	205.7	208.47	209.93	208.95	209.75	208.7	208.89	209.77	210.65	207.63	209.78	208.38	209.95	209.37	209.74	208.39	207.46	207.7	211.7	207.87	210.66	209.05	207.38	207.27	208.69	210.48	212.38	211.91	210.01	210.97	209.27	207.64	206.45	208.99	208.28	208.7	206.1	206.29	210.8	207.72	209.33	209.84
215.75	216.58	219.98	216.3	216.81	216.1	220.51	218.49	219.07	217.48	215.62	216.44	220.1	215.25	217.99	216.74	216.19	216.95	215.58	216.48	216.94	218.65	215.1	217.96	218.36	213.97	215.99	215.9	214.42	217.84	217.78	216.46	217.53	218.08	218.18	214.26	215.35	216.16	216.01	215.13	216.85	215.75	212.96	216.26	216.47	215.28	215.09	218.32	216.02	216.03
209.76	207.92	209.95	206.62	209.96	207.76	209.48	208.73	206.88	209.09	210.48	204.99	208.78	207.83	206.42	206.42	208.73	207.58	206.45	207.27	210.61	209.17	210.77	210.1	207.7	206.24	207.86	204.67	204.28	209.26	208.33	207.2	206.28	208.54	207.72	208.17	208.6	206.53	210.36	207.88	207.98	210.25	207.25	210.08	208.88	206.92	207.63	209	210.46	209.3
205.28	206.79	202.97	206.3	201.31	206.23	208.52	203	204.24	207.21	205.68	206.2	204.88	200.09	207.03	205.19	201.1	203.79	203.25	200.82	206.07	203.62	208.42	203.83	206.33	204.9	203.49	203.74	205.74	205.64	203.45	204.79	204.03	205.66	205.55	205.52	203.61	203.89	201.19	205.56	205.9	203.86	204.25	205.96	204.3	205.56	206.12	206.03	204.92	205.62
208.75	211.42	209.31	207.1	209.41	206.73	209.76	212.08	211	208.5	209.1	210.35	207.36	210.09	206.7	207.41	209.87	208.05	208.26	209.2	211.95	208.54	209.42	210.69	207.68	211.43	208.37	209.46	209.53	208.67	207.82	207.84	208.27	210.57	208.08	209.37	207.64	208.58	207.45	207.42	207.88	210.17	207.89	209.89	208.41	207.95	208.95	211.13	208.4	210.02
216.38	216.18	214.01	216.75	217.89	221.22	217.05	221.16	216.86	222.75	217.71	216.16	213.39	217.33	219.03	215.45	215.22	213.22	218.56	219.03	217.44	216.04	215.69	217.04	214.68	214.55	217.08	214.69	215.22	216.16	219.37	215.29	216.77	215.7	217.77	215.21	218.98	215.42	217.83	217.14	218.71	216.83	217.08	220.25	216.44	216.46	220.78	216.93	219.05	218.49
202.54	204.82	202.86	204.55	201.32	204.42	202.7	201.93	203.02	205.94	201.34	207.13	204.11	202.58	203.31	206.04	205.63	203.82	204.07	205.56	205.42	206.87	205.22	201.75	203.88	204.66	202.95	202.51	199.83	202.63	206.8	205.27	203.04	206.98	201.23	199.99	204.65	202.46	203.33	205.08	201.65	202.81	202.52	201.1	200.4	206.96	201.79	204.77	205.1	207.11
204.54	205.54	209.05	208.47	205.92	209.38	206.07	204.61	207.83	204.33	204.23	209.95	207.34	207.67	206.78	202.93	208.15	207.71	204.05	205.09	208.15	204.4	206.74	206.56	207.98	205.43	206.9	205.13	207.39	205.03	204.9	207.31	207.54	205.2	203.98	202.56	209.65	209.07	204.78	208.63	205.74	206.86	206.24	208.76	207.96	206.73	206.34	208.14	205.61	207.54
208.56	204.83	211.28	207.91	207.71	204.07	208.75	208.32	209.42	210.45	208.28	208.18	205.42	207.37	208.27	207.71	208.91	208.44	206.47	209.79	209.66	208.2	212.35	209.8	207.44	205.91	206.99	210.64	207.61	205.86	205.58	209.13	208.78	209.4	206.84	209.62	205.06	205.52	210.21	209.31	207.56	208.56	208.3	207.77	207.36	206.31	207.37	210.25	206.13	206.48
210.03	210.09	207.72	209.39	206.89	209.45	208.68	207.39	209.57	210.71	208.59	208.23	209.23	210.28	209.41	207.45	212.69	208.9	208.42	206.92	208.2	209.12	207.81	207.7	206.7	210.06	207.4	210.83	207.59	208.92	208.18	205.05	211.5	208.31	210.75	208.89	209.24	206.54	211.12	205.77	207.53	206.54	207.91	209.95	206.94	207.44	211.03	205.76	207.23	209.26
212.12	207.35	209.31	210.64	211.42	207.39	209.41	209.82	204.77	207.42	207.45	208.87	208.96	208.24	206.49	208.52	210.58	208.54	207.55	208.9	208.46	205.65	210.89	207.58	211.55	206.91	209.69	208.66	206.44	208.1	208.86	208.48	210.34	208.6	210.28	210.4	210.41	209.5	210.71	207.99	207.11	206.16	211.84	210.5	208.38	209.81	208.29	209.06	211.74	209.52
199.77	201.28	198.2	201.13	196.6	200.89	196.41	197.28	200.13	201.19	199.04	195.22	199.97	199.34	200.99	198.9	198.42	199.21	200.24	200.46	199.7	201.2	196.2	199.94	199.21	197.93	198.89	200.6	199.02	201.09	197.73	200.87	198.27	203.87	200.32	198.92	200.98	197.07	201.4	203.13	198.71	198.7	198.26	199.57	200.48	197.95	200.93	199.46	198.28	199.45
206.45	203.59	198.45	202.7	200.83	204.19	206.02	201.66	206.27	200.39	200.5	204.23	203.31	205.11	202.43	204.91	201.96	204.13	202.81	203.03	204.99	203.76	207.06	204	202.19	207.13	204.25	202.75	202.36	202.55	201.87	203.65	202.18	206.61	201.97	203.67	203.67	200.82	204.01	203.64	205.56	205	204.23	201.68	201.78	202.72	201.37	205.16	202.06	203.65
205.97	208.74	207.29	208.68	207.28	206.71	208.95	207.18	204.42	207.11	207.16	208.95	205.95	209.06	207.74	205.2	209.12	205.5	205.1	207.98	209.1	206.3	206.21	205.92	205.84	205.06	205.53	208.44	209.02	209.49	203.68	210.08	207.84	208.92	209.26	209.04	208.78	205.78	207.3	210.52	207.28	208.61	209.55	209.13	208.47	206.54	206.35	208.27	213.07	210.47
218.63	216.51	217.79	214.24	215.75	215.66	218.46	219.12	217.28	216.6	219.32	216.67	214.99	218.15	219.37	217.88	217.43	217.93	214.18	217.52	216.55	216.69	217.94	218.91	216.74	217.39	219.59	216.12	220.03	217.73	214.64	217.79	218.47	217.53	215.82	218.07	215.73	217.71	217.55	215.33	217.88	216.4	214.98	217.56	214.26	217.3	217.01	216.02	216.57	214.68
217.48	216.49	218.36	217.23	216.2	219.58	216.27	218.98	217.92	218.94	219.14	220.01	213.22	219.48	216.77	217.14	221.34	221.51	219.72	219.12	219.92	216.51	214.85	219.73	218.55	217.91	217.79	218.87	215.7	218.32	220.03	218.36	219.8	217.42	218.3	219.61	218.9	217.81	218.21	216.02	219.35	216.79	215.75	218.77	217.44	218.41	217.24	219.63	221.32	218.5
207.14	207.98	205.35	208.6	207.81	205.37	206.27	207.82	206.14	206.49	204.53	205.11	209.77	208.36	209.27	208.59	206.67	209.56	207.4	208.56	205.96	207.12	206.84	208.95	208.8	207.48	207.55	208.74	206.56	205.14	207.02	203.85	207.75	207.3	211.82	205.88	208.38	210.19	205.89	210.24	207.47	207.24	208.27	209.5	207.34	206.62	209.39	205.09	210.12	209.68
210.25	210.29	209.16	210.82	212.63	211.53	212.34	210.94	213.39	209.43	208.22	212.81	214.66	215.54	212.32	213.95	210.8	211.21	214.98	210.79	212.22	211.03	209.81	211.19	212.74	210.36	212.49	218.02	213.42	210.5	206.76	210.33	214.5	208.62	213.41	214.6	209.49	209.23	210.51	210.22	211.49	213.15	214.02	210.68	211.41	212.4	210.27	212.66	210.88	213.11
215.72	216.02	213.98	217.69	216.22	217.45	216.08	216.64	214.82	219.88	214.12	217.41	216.72	215.71	218.32	220.16	217.25	211.78	212.79	219.08	215.59	213.32	216.24	217.78	217.88	218.99	217.9	216.52	216.72	213.71	218.35	216.05	219.03	215.25	218.27	217.86	218.69	214.06	214.18	214.3	214.46	217.24	215.6	215.04	218.31	217.21	212.63	217.16	217.19	217.68
202.55	203.27	207.31	204.19	202.35	201.45	205.29	204.67	201.26	203.86	202.81	205.02	204.7	204.35	205.93	205.62	204.35	205.32	206.21	206.07	205.22	203.11	203.96	202.17	205.43	203.61	205.06	205.87	205.47	204.68	205.01	206.36	205.13	201.21	204.89	203.19	204.73	205.55	206.1	205.22	202.24	204.63	201.09	201.05	203.3	204.42	203.03	201.62	203.65	200.97
208.91	207.39	211.14	202.88	211.56	209.44	208.03	211.71	207.51	207.14	207.48	209.88	207.9	207.37	207.32	205.58	210.72	207.42	209.02	209.43	209.86	207.38	211.9	208.91	208.45	208.78	205.68	209.99	212.41	209.09	207.72	210.24	209.19	207.96	209.35	211.3	206.78	211.77	209.38	208.42	207.88	211.94	209.68	210.08	208.57	207.6	208.57	208.71	206.83	208.98
204.56	204.84	205.64	205.45	209.52	207.35	205.9	206.62	206.88	205.51	206.06	205.94	208.47	206.58	207.91	208.34	207.5	208.15	204.38	203.48	203.74	209.03	209.78	204.87	207.79	203.13	206.41	204.76	206.12	205.73	208.07	207.5	204.11	205.59	207.69	205.4	209.33	206.04	205.75	206.09	206.32	206.46	208.59	206.17	203.46	206.33	205.26	208.09	206.61	206.56
198.56	197.77	198.12	198.51	197.07	199.72	198.53	197.18	195.18	199.37	200.01	199.92	197.68	198.34	196.02	198.49	198.87	197.28	199.29	202.22	198.61	198.63	198.17	203.4	201.02	198.14	200.51	198.26	200.02	200.29	198.63	196.07	197.56	196.05	202.28	196.9	195.82	198.64	198.34	196.95	197.16	198.61	198.16	200.08	199.33	197.98	197.09	200.04	198.8	197.09
193.72	193.8	194.49	195.05	192.17	196.78	194.64	194.22	194.3	195.79	195.41	194.56	194.95	195.2	191.91	195.1	197.15	194.9	189.78	197.27	192.84	194.57	196.89	193.28	191.66	191.64	194.53	190.5	192.8	196.32	193.07	194.17	192.53	194.95	194.76	194.94	193.65	195.58	194.43	196.09	194.81	189.77	197.49	195.41	196.86	195.73	194.68	193.27	193.64	193.35
203.39	205.26	200.43	202.24	202.75	205.71	202.88	205.89	201	204.09	205.76	203.16	206.44	204.29	205.85	204.62	204.91	203.15	201.73	204.96	203.81	204.08	204.14	206.09	203.49	203.33	203.62	200.86	204.41	206.36	204.82	203.21	203.59	206.36	204.63	206.3	201.17	204.31	203	203.69	202.99	207.51	206.24	206.64	202.79	201.55	201.31	206.33	200.04	204.35
208.74	207.31	207.35	206.4	207.65	208.82	210.22	205.32	209.39	209.72	207.64	210.87	208.75	207.35	209.93	209.51	210.69	209.02	210.04	209.11	206.89	209.57	205.84	209.28	209.4	209.34	209.81	208.39	207.73	207.71	210.44	208.71	208.85	209.98	208.58	206.62	208.78	210.23	208.84	204.69	207.96	210.76	209.35	205.52	210.2	209.28	207.87	208.4	209.81	207.54
201.18	200.77	200.78	204.76	203.86	203.72	201.52	204.6	200.81	203.38	204.88	200.42	203.03	203.95	202.56	203.97	201.28	201.68	207.1	202.15	203.18	205.63	205.77	204.57	203.56	202.69	203.48	203.94	204.5	201.95	202.71	201.64	204.93	201.18	202.62	204.33	205.18	203.75	202.14	200.6	205.32	200.52	203.57	202.75	201.76	205.2	204.65	200.14	202.45	203.26
203.43	202.66	203.92	202.83	202.62	201.97	201.16	201.37	204.49	204.38	204.06	205.27	203.66	207.28	201.87	206.35	203.21	201.47	207.13	201.89	205.15	203.45	204.51	205.38	202.44	206.71	203.47	205.55	204.04	202.99	204.93	206.83	202.26	206.7	200.47	201.46	203.45	204.41	206.91	206.64	204.29	202.45	202.69	201.62	204.23	201.42	203.11	199.91	205.53	202.1
215.43	218.9	215.73	214.42	216.59	216.19	219.29	218.6	217.52	220.04	219.73	214.75	216.14	219.28	216.72	221.62	218.08	213.7	215.24	218.33	216.89	215.48	218.69	216.77	216.52	216.12	214.82	217.43	215.54	216.63	215.22	221.31	217.96	220.8	217.75	216.55	217.94	216.53	216.06	215.97	216.83	213.38	216.64	219.36	214.51	217.1	216.71	217.4	219.67	218.79
203.61	204.91	203.95	202.71	205.75	203.2	204.71	205.58	205.81	201.12	205.33	204.14	206.51	204.73	206.14	204.69	202.94	205.97	203.79	204.44	203.81	201.89	203.66	202.18	202.62	204.06	207.42	201.36	204.8	207.81	203.53	204.36	205.21	199.71	203.18	206.21	209.15	204.99	203.34	206.19	203.18	205	204.08	203.73	205.25	203.5	205.99	205.83	204.52	202.56
218.22	216.86	216.24	215.04	214.41	216.42	216.37	218.48	215.5	220.39	217.45	213.9	214.78	218.32	219.01	217.64	216.18	215.74	217.65	214.11	212.08	218.09	215.03	219.83	218.61	217.83	215.71	216.35	217.06	215.36	216.98	216.6	218.46	214.85	216.92	219.16	216.93	215.82	215.54	218.59	216.28	215.72	215.97	213.47	220.66	215.51	220.22	212.59	217.69	215.64
209.55	205.63	207.09	207.87	207.04	208.62	209.51	211.01	207.31	207.02	208.16	205.98	205.48	205.23	210.76	208.44	208.22	208.34	206.87	209.1	205.1	207.63	207.41	208.09	210.19	210.41	208.19	208.91	207.19	203.53	209.83	206.37	211.72	207.03	210.17	209.71	209.66	207.31	210.2	211.04	205.38	206.82	210.9	210.25	208.33	205.94	204.74	205.76	209.48	207.46
214.54	217.14	214.27	210.94	214.28	212.35	211.66	213.32	214.12	209.56	214.7	209.86	211.95	212.52	214.34	213.85	213.48	213.92	214.66	213.2	212.46	213.31	210.75	208.11	211.07	214.41	213.71	214.17	209.94	212.16	213.11	213.46	216.85	212.17	212.16	212.47	211.67	213.31	212.41	213.64	213.09	216.83	211.6	212.04	212.6	217.61	214.22	210.5	209.41	210.12
202.04	204.37	203.59	203.86	204.87	202.8	202.55	204.13	205.26	205.35	202.96	205.31	206.23	205.62	205.59	204.08	205.62	202.62	204.91	203.8	202.21	204.16	205.39	208.97	202.66	206.7	201.71	203.48	202.86	207.43	202.47	205.89	204.23	202.53	202.38	205.79	206.49	205.64	207.01	204.85	203.95	200.7	203.68	206.35	205.22	209.35	205.32	206.42	204.2	204.79
207.38	208.39	208.69	210.14	208.77	210.9	206.75	209.83	207.68	207.56	207.79	209.07	206.29	209.17	211.04	208.45	206.76	206.59	208.35	208.58	208.03	208.13	208.9	211.05	206.93	208.8	206.43	204.69	208.17	209.66	208.63	206.7	208.17	208.31	208.81	209.27	207.37	212.22	206.67	211.07	208.33	205.7	208.64	208.48	209.12	208.69	209.57	209.6	207.19	206.72
206.38	202.27	201.97	205.28	203.63	207	204.25	202.34	200.9	202.89	203.69	201.2	204	201.84	204.7	201.69	201.62	203.64	201.77	199.89	200.49	201.92	204.98	202.46	201.6	200.2	203.63	200.98	201.73	201.95	199.76	204.36	203.79	202.46	200.25	203.88	200.69	198.88	199.92	201.56	202.87	202.85	202.64	202.56	200.39	206.67	201.26	202.51	204.15	202.73
204.67	208.45	206.76	202.7	207.4	208.92	204.09	206.55	205.45	204.23	208.23	206.62	206.55	203.99	207.36	203.79	205.48	205.11	204.18	206.03	205.12	208.81	206.43	205.96	206.77	205.92	204.44	206.13	206.91	206	204.86	207.13	206.69	208.42	205.63	205.26	206.16	205.85	203.84	202.83	207.93	204.08	202.2	207.56	207.29	207.4	204.47	207.11	202.77	204.61
206.07	207.9	207.42	207.7	205.93	207.91	207.48	210.67	206.93	206.59	208.37	209.71	207.01	207.63	206.93	207.58	203.86	208.42	208.77	208.23	208	209.23	207.2	205.66	209.74	207.56	204.91	205.69	208.34	207.77	206.23	206.34	208.06	205.95	208.48	207.18	207.16	206.71	207.83	207.08	206.68	207.71	208.89	207.04	209.59	205.13	207.81	207.1	207.25	205.15
209.05	206.44	210.73	210.75	209.4	207.62	206.89	209.29	211.47	209.59	207.24	210	205.7	208.83	211.11	208.35	208.15	211.11	206.78	210.05	208.99	210.27	205.89	207.8	209.8	208.82	206.72	211.27	212.29	208.31	206.42	210.37	208.6	207.63	208.65	209.18	211.46	207.45	210.42	207	206.94	206.53	211.51	207.67	205.78	210.04	207.6	211.19	211.46	209.08
216.54	218.96	218.17	215.93	217.67	216.45	218.32	218.3	215.37	215.17	216.51	214.99	217.51	217.43	218.37	214.32	218.24	220.44	213.68	215.51	215.38	216.93	217.63	220.15	217.46	215.16	217.43	216.68	215.71	217.72	212.13	215.62	218.89	215.65	217.26	218.49	215.69	218.54	221.01	216.81	215.72	215.8	217.74	216.21	219.05	214.42	213.47	216.51	218.59	218.01
205.94	210.43	208.74	211.98	210.61	208.62	209.98	206.56	209.09	211.43	209.68	209.99	211.59	212.45	205.8	206.22	209.12	206.05	208.61	210.63	208.38	209.81	208.83	210.56	213.63	213.37	207.72	210.17	206.84	211.05	207.28	210.25	210.81	210.72	204.37	211.78	210.08	207.12	206.7	211.35	210.7	209.23	209.12	208.94	206.66	209.36	213.64	208.24	208.3	209.58
208.86	209.18	208.53	214.36	205.34	208.3	210.87	211.4	208.52	205.87	207.49	206.64	207.75	206.63	207.24	210.22	210.29	210.65	209.94	209.22	208.12	208.71	208.7	206.71	208.94	210.05	209.39	210.22	206	207.92	208.05	208.85	208.02	206.79	208.52	208.33	210.82	209.72	206.77	211.62	208	209.25	205.37	209.16	207.16	208.07	208.21	204.66	209.48	207.8
212.47	208.76	210.76	214.79	211.73	214.36	213.1	209.7	212.21	210.87	213.04	208.99	207.77	213.25	212.29	212.92	213.65	213.13	215.26	208.91	211.82	210.59	210.41	211.21	211.62	213.25	211.87	214.81	208.44	211.45	216.4	213.24	211.58	211.27	210.37	211.24	213.15	209.71	211.68	211.11	208.66	208.47	212.9	213.26	209.96	213.86	209.81	210.86	210.74	209.97
205.66	203.9	204.32	202.72	206.18	206.97	203.67	203.86	202.23	205.82	207.1	200.99	204.58	204.08	205.6	204.46	201.96	203.76	203.8	205.42	205.04	203.24	203.25	205.46	203.05	204.68	204.17	207.15	205.21	203.64	202.98	205.67	205.61	201.27	204.39	203.65	203.54	200.36	202.44	203.48	203.56	203.14	203.68	205.27	205.43	206.75	201.62	204.44	202.53	206.36
196.78	198.66	200.14	197.06	205.32	199.97	197.89	198.49	200.82	199.87	201.09	197.92	201.37	202.11	201.23	198.15	200.81	196.18	200.08	201.69	198.33	198.42	199.02	200.95	198.02	199.06	200.23	202.78	202.37	195.8	200.58	199.87	197.54	201.12	199.88	201.15	196.98	200.69	199.72	195.16	201.82	199.37	201.28	200.55	200.16	198.8	199.91	201.3	196.8	200.91
208.45	207.81	209.07	208.33	212.9	207.43	209.16	208.85	209.9	209.62	206.75	211.2	207.21	206.75	207.53	207.3	209.84	210.91	207.59	208.19	208.28	210.45	208.05	209.95	210	212.33	211.3	205.07	205.27	207.76	208.22	211.11	206.19	209.31	211.05	213.45	210.64	212.9	209.26	206.38	206.26	211.64	209.84	210.61	209.79	205.92	210.76	207.32	210.37	206.23
211.4	214.02	214.06	213.55	210.15	213.33	212.18	210.97	214.33	212.38	213.56	213.41	212.84	211.77	213.27	214.96	213.06	214.34	214.58	211.07	212.66	212.13	213.61	210.88	211.4	210.69	214	213.46	211.08	212.79	211.78	212.28	211.94	215.26	214.84	212.64	212.74	214.21	211.39	212.64	212.16	212.79	212.41	212.05	211.69	212.99	212.98	213.79	213.64	212.19
204.41	201.54	197.82	202.65	201.22	198.05	195.98	197.69	198.85	202.57	199.72	199.34	199.01	199.2	201.28	199.33	199.4	200.53	199.77	199.85	199.87	197	200.44	198.38	198.06	198.96	201.94	199.63	200.36	202.15	203.71	201.85	199.44	200.33	199.86	200.49	200.05	199.22	201.89	201.04	199.04	200.63	200.45	199.7	198.71	201.58	198.7	197.08	205.34	201.46
209.41	206.99	207.98	207.43	209.94	206.36	208.29	210.04	205.4	208.81	208.96	210.78	210.15	210.48	209.27	208.84	207.75	210.75	208.23	210.05	207.45	208.4	207.98	209.02	214.56	207.32	207.91	209.85	208.81	206.05	208.29	210.75	207.46	206.72	208.14	211.03	210.78	206.67	209.78	208.35	211.42	210.33	203.69	208.79	207.26	207.57	211.74	209.38	208.85	209.23
202.77	199.55	199.95	202.3	199.04	200.89	197.09	199.08	201.68	196.69	201.47	200.79	201.65	200.06	201.35	198.57	200.75	199.63	198.94	197.41	199.27	201.27	198.04	199.7	203.93	198.21	202.8	202.5	200.57	198.31	198.72	197.96	201.7	198.12	198.87	200.13	200.08	197.68	199.71	197.46	195.94	200.81	200.04	203.93	201.39	202.11	200.53	200.42	201.24	201.44
208.34	208.62	209.09	208.95	206.11	208.23	211.23	210.83	206.15	208.43	209.93	203.39	207.91	207.79	209.65	208.64	206.09	206.04	207.72	211.13	208.48	206.02	208.08	206.14	206.62	210.55	209.34	208.11	207.47	206.17	205.75	206.03	209.41	210.84	207.24	208.61	210.12	209.75	206.84	208.66	205.47	207.24	206.95	206.24	207.32	209.45	211.8	208.36	210.19	209.47
204.82	207.66	207.89	204.01	207.02	208.93	211.04	210.03	210.49	210.5	206.85	207.17	208.58	208.1	210.01	205.83	208.65	207.46	209.75	207.09	206.51	209.26	210.48	206.83	211.68	206.5	210.38	207.73	212.26	203.57	209.69	207.68	206.9	207.25	207.62	205.42	207.54	208.39	207.79	209.09	208.8	210.6	208.67	212.61	206.71	209.59	206.77	209.57	203.12	205.59
201.61	200.33	197.53	203.55	200.4	201.64	201.79	202.56	202.89	201.15	202.36	200.7	200.92	202.19	199.55	198.56	200.28	203.1	203.92	201.52	199.7	202.18	201.34	202.62	200.85	200.22	202.85	200.88	199.64	201.32	200.28	201.56	205.15	201.82	199.78	204.44	203.25	199.75	202.78	203.62	203.23	204.7	201.16	202.32	197.81	203.34	200.85	199.26	198.57	200.34
196.99	200.15	199.18	199.53	197.81	200.29	201.84	203.14	202.48	199.52	199.48	199.36	199.04	199.27	204.46	200.72	201.99	203.06	202.3	200.41	198.52	201.12	199.65	198.3	198.99	200.6	202.53	198.32	199.2	198.46	200.7	198.76	199.43	200.81	200.73	200.15	200.36	201.2	197.99	202.02	201.89	198.76	200.28	203.86	196.83	200.7	201.58	197.47	197.3	201.29
209.18	209.1	211.55	210.15	208.92	210.06	207.45	207.76	205.18	206.89	212.06	210.9	210.43	208.77	209.78	209.72	207.68	206.85	209.89	210.35	208.03	210.43	209.48	209.66	206.56	210.15	209.13	207.01	212.14	210.53	208.02	205.81	204.84	208.5	208.8	208.4	207.54	207.32	208.94	209.75	205.23	205.97	206.39	206.88	205.58	206.24	209.57	208.32	208.52	207.36
192.91	191.17	190.58	191.64	195.95	191.72	191.98	196.58	192.6	194.37	194.63	193.11	195.17	193.15	196.35	192.91	193.18	195.03	195.45	194.65	193.36	193.64	195.31	193.57	192.3	194.97	195.88	197.91	194.29	191.96	195.6	194.5	196.57	192.49	196.19	196.27	196.07	195.96	192.84	197.86	196.25	197.06	194.97	193.43	195.76	192.72	191.04	193.4	197.36	196.1
213.16	214.31	210.81	212.05	213.03	212.98	215.1	212.72	211.69	209.93	210.15	212.18	212.81	209.93	214.13	212.38	211.7	214.11	212.71	209.63	213.61	211.46	210.96	212.92	212.6	211.8	210.9	216.41	209.33	211.36	210.65	212.49	209.09	208.91	211.66	212.49	212.22	211.66	212.78	216.18	210.53	209.13	211.89	214.62	213.65	211.31	212.76	212.16	213.7	212.94
209.51	215.86	213.46	210.03	210.95	213.4	210.63	212.83	214.31	213.39	210.85	212.71	213.12	213.07	210.43	210.79	212.31	209.67	211.1	209.04	210.68	211.49	212.76	211.37	214.44	207.89	209.91	210.1	211.51	213.64	208.95	212.36	211.01	211.64	209.96	210.91	211.62	212.83	209	212.66	213.45	211.05	209.2	211.84	207.78	211.82	214.26	211.74	210.2	210.62
209.69	210.5	208.68	207.57	204.56	211.37	208.12	206.08	205.56	209.66	208.31	206.46	206.47	207.53	208.75	208.21	206.8	207.65	208.09	207.62	207.21	211.34	205.69	210.14	204.8	206.86	203.76	208.9	207.12	210.96	211.4	211.24	205.63	208.73	209.14	207.66	207.45	206.36	206.77	210.27	207.97	207.25	207.91	204.68	209.53	206.05	207.19	207.8	206.52	208.89
200.96	204.84	203.06	204.16	203.91	201.88	202.84	202.54	205.76	204.4	205.53	202.87	203.14	206.83	207.32	205.98	202.7	203.51	208.16	204.75	206.84	199.36	204.49	208.03	203.2	205.14	206.41	205.08	206.96	202.18	205.58	205.89	206.22	203.08	203.94	201.92	202.14	204.06	206.35	203.21	205.1	205.5	203.03	205.56	206.72	205.4	202.97	201.48	204.15	205.85
202.37	200.78	207.15	202.11	205.76	202.03	205.46	206.61	205.36	202.99	204.86	204.28	202.45	201.35	204.39	202.9	206.7	203.47	205.99	203.15	203.5	205.6	200.3	202.65	205.76	201.52	202.22	204.51	207.88	201.97	205.02	202.98	201.18	203.41	204.28	204.56	205.92	203.32	205.25	203.98	204.15	201.64	203.27	206.62	207.27	200.84	203.89	206.27	201.02	204.13
204.65	203.93	203.92	206.43	206.22	205.75	203.23	204.19	201.84	205.24	202.73	204.83	203.16	204.76	201.64	206.17	204.43	203.72	205.16	203.44	205.91	207.06	201.2	203.07	203.25	202.65	206.37	206.75	206.45	205.48	208.33	202.4	204.67	202.03	204.48	208.04	205.31	205.39	202.85	203.45	204.38	204.69	201.72	204.37	205.39	205.96	206.58	202.21	201.81	201.67
198.63	200.59	200.78	199.31	200.94	199.57	197.83	199.74	201.37	202.39	200.54	200.97	200	198.21	200.32	201.75	198.86	203.3	200.33	201.44	200.46	197.36	202.28	198.14	199.11	200.07	202.21	198.38	199.61	199.98	198.12	198.89	200.26	196.98	202.6	203.35	200.34	203.03	201.49	203.94	202.09	200.1	195.37	203.03	202.03	203.41	201.05	201.06	198.65	203.3
195.63	196.04	194.71	193.3	197.82	195.47	196.94	197.45	196.01	195.54	197.39	194.07	195.79	196.27	198.73	197.53	194.77	195.9	194.74	195.56	194.74	197.43	194.02	194.93	196.24	197.12	195.21	196.8	193.46	197.27	195.85	198.65	196.71	193.28	195.52	199.2	196.16	195.16	195.74	195.65	194.93	196.44	195.35	195.8	195.65	194.81	193.98	195.05	196.4	196.68
216.55	215.46	218.87	217.95	219.65	219.29	215.78	214.94	218.6	214.95	215.51	217.93	219.56	217.08	220.01	218.83	215.81	219.43	215.94	218.01	214.97	217.03	217.13	218.37	219.34	211.73	216.4	215.75	219.84	216.31	218	215.44	218.57	218.22	215.81	218.37	214.86	218.64	217.76	216.29	216.49	215.6	218.19	213.1	219.62	216.34	214.15	218.02	217.68	218.85
203.44	203.28	202.73	203.53	204.82	204.39	201.62	203.15	201.47	204.28	201.15	204.26	203.21	206	201.16	201.45	199.07	203.97	204.47	205.79	202.49	202.38	203.19	205.25	200.52	200.96	202.11	203.49	204.09	203.91	203.52	202.75	200.88	202.13	205.58	200.46	203.12	201.92	202.46	202.19	200.48	202.24	202.32	199.88	200.68	203.83	199.67	199.81	199.19	203.17
201.95	201.61	198.74	202.87	197.42	198.86	201.2	195.7	198.15	198.93	201.04	201.68	200.31	198.42	199.76	199.4	198.88	201.29	198.22	200.77	198.69	195.41	198.88	199.38	198.45	200.33	200.19	201.8	197.08	199.3	199.57	199.37	203.06	196.72	202.4	199.21	200.92	198.27	199.67	200.2	197.99	198.82	199.1	196.74	200.99	199.94	202.42	200.51	200.61	200.89
209.74	206.69	209.97	211	209.54	213.47	209.24	212.27	208.58	206.87	208.2	211.66	209	208.15	208.48	209.67	211.82	208.5	205.64	212.15	207.16	208.56	209.17	209.07	210.25	210.61	208.63	209.34	210.35	210.46	213.13	209.98	207.62	209.33	210.12	209.27	207.62	211.83	209.84	211.13	209.72	208.87	208.64	209.05	209.24	209.5	209.45	209.98	209.53	207.93
203.55	204.69	203.65	205.38	202.68	203.71	205.15	203.26	203.83	203.24	204.48	205.18	203.31	204.77	201.47	205.53	202.08	201	201.38	204.13	205.7	204.95	203.46	204.23	203.13	206.37	200.25	203.57	205.63	202.42	204.56	204.18	206.18	207.9	203.39	205.1	202.7	205.58	203.29	202.55	201.91	203.08	205.65	202.3	203.18	202.18	205.27	204.86	202.01	208.01
198.51	201.04	198.32	197.15	200.03	198.45	199.32	202.8	201.56	199.91	203.06	199	201.37	199.92	199.43	204.62	203.37	202.61	198.82	201.81	202.44	200.52	201.55	198.95	201.7	202	198.77	198.58	199.96	202.05	202.03	201.47	202.2	203.25	201.15	199.93	200.02	199.22	200.7	199.51	199.35	200.24	204.43	199.98	202.61	202.28	200.97	202.27	201.2	199.3
193.84	192.12	194.58	192.77	192.68	194.9	196.08	192.63	193.69	192.21	193.76	195.56	194.37	193.22	191.5	193.35	195.28	192.36	192.93	194.43	192.73	194.01	191.98	194.65	191.86	193.87	193.88	194.64	195.77	189.88	190.12	192.79	191.62	196.1	195.76	191.41	195.06	194.35	193.61	195.28	191.47	195.37	192.61	192.71	193.47	195.97	194.69	195.53	193.36	194.36
206.58	207.38	208.94	208.01	210.87	207.92	211.1	209.4	205.43	210.31	206.75	207.57	209.6	206.92	206.67	208.55	206.27	205.34	207.47	204.55	206.83	208.98	206.86	208.45	209.24	209.63	209.19	206.33	207.48	206.52	208.04	205.11	207.19	209.98	206.76	206.27	204.76	205.21	206.76	208.82	212.93	206.08	205.73	209.5	208.87	207.22	206.93	206.33	206.67	208.91
206.28	205.92	207.04	207.17	202.67	205.25	208.52	207.84	205.87	208.75	203.84	206.19	202.81	203.53	204.7	203.13	204.29	205.24	205.82	205.09	205.98	205.44	205.56	202.58	202.47	207.15	207.21	206.84	205.78	205.24	209.02	206.56	205.24	205.66	204.2	204.85	204.14	204.92	206.16	206.49	208.64	205.41	207.36	206.12	203.41	207.69	206.74	205.51	206.84	204.51
206.63	204.17	200.05	201.85	201.29	202.94	204.99	200.45	201.46	205.52	203.63	202.82	204.64	201.89	200.6	203.2	200.12	202.47	202.18	202.57	206.96	202.84	204.25	205.18	204.45	202.95	203.7	206.1	201.23	207.1	203.83	204.06	202.73	204.12	201.82	205.59	203.17	202.26	203.95	207.75	201.07	204.12	199.93	203.64	204.65	203.25	203.03	202.73	203.35	203.96
206.67	208.93	204.42	209.14	207.12	207.1	210.04	211.02	206.97	208.08	207.82	206.21	211.29	208.28	207.23	206.43	206	208.49	208.74	206.84	208.41	208.67	212.28	208.11	207.28	208.91	207.5	209.91	207.52	207.44	203.23	205.79	207.4	208.67	208.09	207.38	206.11	207.53	206.83	207.91	209.36	208.47	209.95	208.86	204.59	208.65	210.96	208.7	209.44	204.67
201.26	201.54	202.46	203.51	199.17	202.01	201.82	203.99	203.02	200.11	201.57	201.53	201.68	201.01	200	198.84	201.04	201.21	201.96	203.67	201.76	200.78	201.2	196.87	202.18	200.35	201.83	201.25	202.74	202.8	201.83	203.06	202.27	201.64	200.25	200.48	198.85	201.66	203.97	198.54	202.52	201.47	203.56	200.68	199.54	201.65	203.36	202.06	199.31	200.68
213.51	214.94	215.23	214.32	212.98	210.73	210.5	208.84	214.36	212.48	209.57	211.07	213.89	210.72	211.43	212.8	209.61	213.2	213.46	213.87	212.91	210.95	212.79	212.44	211.92	211.55	213.59	210.4	215.39	211.71	212.21	212.51	210.43	214.76	211.84	209.28	214.53	211.74	213.47	212.01	212.12	209.73	212.04	211.33	214.08	214.49	211.08	212.97	212.43	213.69
219.47	217.84	215.02	218.84	218.23	217.05	215.91	221.05	217.26	216.53	218.94	220.25	217.64	218.96	213.74	215.84	215.78	219.78	218.68	222.07	217.82	216.38	217	218.2	214.95	214.52	217.32	218.75	213.15	219.08	219.09	216.8	218.81	218.45	219.69	213.78	215.67	216.24	215.12	216.64	216.72	218.19	215.42	216.81	215.26	218.11	217.02	217.9	219.11	217.34
206.98	210.48	204.6	206.15	208.22	208.97	206.66	207.08	211.92	206.59	209.28	206.66	209.05	206.21	210.96	210.05	209.2	207.87	205.54	204.73	209.39	208.16	206.32	209.33	206.74	208.08	205.05	204.61	208.03	206.18	206.72	207.68	209.58	205	208.86	209.68	209.25	207.94	207.21	208.05	209.09	208.78	204.67	204.99	206.27	209.7	206.67	206.9	208.22	206.53
206.96	206.51	205.07	211.89	204.01	204.43	203.08	209.32	206.94	205.83	205.65	207.92	206.8	207.17	205.39	205.86	206.92	207.77	206.42	208.49	205.54	204.06	205.39	206.25	204.11	206.77	206.89	204.94	206.74	206.05	206.35	207.59	207.5	206.45	206.61	206.77	206.49	206.9	205.83	206.78	209.81	207.75	206.63	207.56	206.91	207.48	206.71	207.57	208.56	207.23
204.39	205.93	207.55	208.78	205.91	205.9	207.81	209.28	205.62	204.26	207.25	209.08	207.89	206.09	207.49	207.16	206.08	207.88	204.5	206.81	206.91	208.66	206.77	204.74	205.67	204.63	207.03	208.87	205.75	206.39	206.41	207.1	206.31	204.28	205.82	208.11	206.23	206.42	205.73	207.07	205.23	207.35	205.75	204.11	208.42	207.52	206.21	206.16	208.02	206.13
205.84	207.99	207.3	202.77	206.89	210.32	206.01	208.41	209.83	210.55	205.25	206.54	209.22	210.16	207.05	208.55	208.63	208.68	209.35	207.05	208.19	209.16	209.81	206.9	208.7	208.16	211.5	206.24	207.15	208.45	211.64	209.26	206.79	208.43	210.37	208.13	205.66	210.95	206.64	204.96	209.73	206.35	207.57	208.36	209.86	208.02	207.44	209.41	209.87	208.8
212.62	212.59	214.17	214.4	212.04	211.64	213.27	213.1	212.19	215.09	210.95	211.43	212.58	210.84	212.79	211.37	212.97	217.73	212.32	214.01	216.31	211.49	210.69	212.19	214.99	213.45	212.17	210.24	212.33	212.01	215.13	214.47	214.54	213.33	212.31	211.6	209.58	214.58	213.46	211.88	211.87	215.5	214.58	213.27	211.55	213.06	216.3	215.7	211.91	213.11
201.16	200.53	200.03	202.08	199.05	198.07	201	199.91	198.08	198.63	198.69	199.54	198.65	198.76	199.76	197.53	198.57	202.71	199.55	198.08	199.43	195.73	197.23	197.31	197.79	201.23	197.81	200.77	196.66	202	199.41	195.76	200.36	198.92	203.34	201.89	198.16	201.64	198.1	197.5	200.07	198.35	202.66	194.45	197.27	197.89	199.4	200.4	199.29	199.47
215.86	217.59	213.72	215.24	215.75	218.15	216.09	218.61	216.01	217.17	216.32	219.31	216.14	217.13	217.69	217.98	219.75	216.79	217.34	215.67	217.18	216.52	219.86	217.78	215.82	219.99	214.05	215.77	214.11	217.43	215.48	214.1	218.86	220.23	218.4	218.73	216.67	216.29	217.4	217.6	217.03	214.18	215.4	213.82	216.18	218.65	216.96	216.9	216.47	216.38
196.42	200.27	199.6	196.21	201.07	199.27	200.44	200.43	202.4	199.54	199.36	202.15	199.01	200.71	199.96	200.49	201.77	202.33	201.34	201.4	198.76	197.34	202.71	202.93	198.5	199.05	201.42	199.67	204.59	202.25	202.5	199.32	199.49	196.76	201.95	199.24	198.52	201.12	199.43	202.22	200.47	199.62	200.35	201.6	202.5	202.72	201.2	201.23	201.66	199.28
216.93	218.07	219.22	219.36	218.28	219.12	217.02	217.66	216.93	217.92	218.54	217.44	218.66	216.66	213.88	218.31	216.95	217.16	217.78	220.16	216.22	216.74	215.64	217.52	214.99	215.92	218.13	218.43	217.55	218.06	217.35	217.01	218.03	218.19	218.79	218.36	215.43	215.73	217.03	218.26	217.9	217.1	219.55	216.76	216.7	219.91	217.26	215.39	219.15	216.86
207.05	209.18	210.36	207.02	207.14	206.57	207.68	210.43	206.84	208.23	210.53	208.52	212.56	211.25	208.12	206.87	210.21	208.24	206.91	207.13	206.42	210.85	209.25	207.63	209.98	205.85	208.92	207.06	209	209.85	209.2	209.64	211.17	209.05	208.05	207.69	211.89	211.16	209.81	208.94	208.32	208.33	208.56	210.38	211.16	208.81	209.41	208.46	210.07	209.08
205.81	203.04	206.53	204.55	199.63	201.69	202.12	204.1	203.99	202.3	203.34	206.21	206.98	205.54	204.14	204.89	204.99	201.87	204.72	202.44	203.38	206.31	203.9	199.43	202.29	209.38	204.49	199.83	204.1	202.98	205.04	205.26	203.93	200.51	202.3	200.65	205.7	200.79	203.4	202.85	202.88	203.45	205.4	204.65	205.03	205.69	205.3	206.36	200.58	201.02
211.02	209.66	211.6	209.16	210.56	211.02	205.04	208.67	211.65	210.74	207.64	207.17	212.57	209.42	207.25	210.03	212.04	209.43	211.05	209.58	206.47	208.54	211.2	211.42	209.85	208.06	209.06	209.94	209.87	210.85	208.41	212.45	209.76	206.38	211.08	208.55	209.7	209.57	208.37	211.28	208.08	209.06	212.64	206.87	206.34	210.31	212.06	212.65	209.02	212.28
209.08	205.79	205.98	209.55	208.17	208.89	208.58	210	207.77	207.21	209.98	211.38	208.56	207.81	208.26	206.31	207.29	206.24	208.26	206.21	206.58	209.76	213.04	205.49	210.4	207.03	207.46	208.34	209.53	208	208.33	206.43	205.36	207.48	208.83	208.47	208.15	206.42	211.53	206.32	205.41	206.22	212.6	208.86	208.24	209.01	207	204.75	211.81	208.08
201.89	200.79	202.47	201.9	204.46	201.11	201.38	201.62	202.02	206.65	201.35	200.69	202.84	204.2	201.12	204.8	202.23	202.94	200.29	201.91	207.58	202.79	202.26	204.51	204.51	200.5	202.21	202.05	203.44	202.47	204.9	202.36	202.79	201.59	202.98	205.24	201.87	200.48	205.36	201.24	201.81	200.95	207.32	204.63	202.23	205.37	203.57	202.76	206.54	202.79
203.6	207.4	205.7	204.94	204.4	206.84	205.37	206.29	203.34	204.72	203.8	206.02	201.48	206.18	204.05	202.82	204.66	201.75	206.18	205.87	202.77	204.44	206.86	204.5	203.27	206.1	207.58	202.42	205.9	204.46	207.48	205.09	203.91	204.47	204.89	203.51	204.24	203.19	202.09	205.91	205.88	203.39	206.26	206.76	200.38	204.64	202.54	207.55	201.18	201.83
201.55	197.31	201.6	200.19	197.02	203.11	197.87	198.71	196.59	199.44	199.09	196.98	199.11	199.7	196.43	196.67	198.59	198	195.3	198.36	199.3	203.7	200.75	198.04	200.73	198.1	198.09	197.31	201.19	200.32	198.52	200.17	196.8	202.37	196	199.47	199.82	198.55	195.91	199.69	199.81	201.49	197.52	198.92	200.65	200.79	200.96	199.06	201.03	199.62
210	215.39	211.98	212.55	209.52	211.99	209.53	211.59	211.86	210.54	209.24	210.59	214.86	208.88	211.77	211.18	214.25	212.93	213.47	210.23	208.59	212.28	209	210.78	212.75	211.41	213.16	210.06	213.13	210.85	210.88	212.6	214.83	216.05	212.43	214.46	210.02	211.51	215.8	211.42	209.28	211.86	208.99	214.8	213.68	212.41	210.66	211.84	211.48	213.06
215.03	212.38	216.96	214.82	212.67	210.19	217.54	213.58	214.43	213.93	215.63	214.76	214.45	214.6	211.96	215.05	210.8	211.42	209.07	214.03	211.65	213.78	212.85	212.28	215.32	214.18	214.93	213.45	212.08	211.16	211.68	214.32	213.94	210.82	211.7	215.25	215.19	215.44	215.69	212.98	214.42	213.07	213	211.52	212.52	214.09	212.95	214.88	213.71	214.29
201.18	203.37	200.93	201.4	203.48	202.92	205.76	202.07	200.95	201.87	202.35	199.13	199.71	203	202.1	202.11	201.95	200.42	201.76	201.93	205.75	206.61	202.03	200.51	201.72	202.18	199.07	203.97	204.65	202.44	201.29	202.12	200.58	204.57	205.07	204.9	200.34	201.87	203.97	199.58	204.78	202.47	203.44	202.64	202.25	202.27	204.6	201.21	200.2	198.91
215.61	214.39	218.87	218.18	216.95	216.22	218.87	217.34	219.87	216.41	214.94	221.37	215.81	218.2	215.63	219.47	216.58	214.62	216.18	221.7	220.09	218.78	219.29	220.19	215.63	216.23	214.45	218.2	216.84	217.08	215.41	217.24	217.18	218.29	223.62	217.25	215.37	221.37	219.77	215.23	217.69	219.28	217.96	218.94	217.23	218.76	216.8	216.63	217.83	217.47
197.77	197.53	199.29	196.69	199.76	201.28	197.69	196.74	199.39	196.63	197.5	197.7	196.81	202.08	199.03	197.36	198.22	200.64	198.56	198.72	198.17	195.81	198.39	194.9	199.1	197.6	196.86	200.45	197.22	196.68	199.66	199.27	198.69	197.16	195.85	197.51	193.87	199.31	197.63	197.59	196.87	198.6	195.09	196.54	198.73	198.81	196.26	199.37	197.25	198.53
202.08	202.43	205.23	202.01	202.11	205.26	203.33	206.89	204.55	205.47	204.61	201.35	200.67	206.04	201.49	205.09	203.41	199.69	206.58	201.45	205.47	201.47	204.09	201.34	201.98	205.75	202.14	206.13	199.8	206.41	205.84	202.5	205.15	205.28	203.92	205.61	203.54	203.7	203.38	204	204.81	204.41	204.58	203.85	204.55	203.07	198.95	206.93	205.45	206.98
214.05	214.09	211.58	212.2	216.01	210.75	212.63	216.51	215.62	215.45	214.77	212.2	211.51	211.25	214.91	209.72	211.46	212.54	210.52	213.71	211.42	212.95	211.84	214.34	212.38	210.11	212.76	212.2	213.28	214.79	211.76	213.31	211.86	214.4	210.4	213.81	214.07	211.19	214.84	212.06	211.9	212.69	211.33	213.71	211.79	211.47	210.87	211.14	213.75	213.59
212.34	210.42	210.57	206.48	211.81	209.99	208.13	209.96	209.37	211.34	208.64	211.36	209.53	206.96	207.8	208.15	211.28	211.72	211.24	209.72	208.73	208.47	206.53	213.35	214.15	207.4	207.44	207.1	211.37	208.85	211.04	208.72	209.53	207.42	213.32	211.06	214.64	208.06	210.72	207.68	211.18	208.14	207.82	209.56	211.62	207.67	209.87	210.58	212.76	205.96
210.38	208.52	204.74	208.71	209.23	208.24	208.46	208.09	208.34	209.53	210.03	208.27	209.64	208.71	208.04	205.45	208.3	208.75	208.32	210.28	208.71	208.49	208.36	207.27	210.02	207.23	210.62	212.28	208.74	208.89	208.02	208.3	206.66	211.15	211.55	208.7	207.44	209.29	207.54	207.3	209.95	206.07	209.43	210.68	206.12	209.95	204.15	205.96	207.83	210.84
210.73	211.24	212.25	214.77	210.89	210.7	214.84	210.75	211.48	210.65	211.23	214.6	211.93	210.82	216.07	209.51	214.24	213.02	212.49	212.35	210.89	214.07	212.04	213.85	211.36	211.89	210.9	209.23	212.68	212.11	210.47	210.76	213.56	214.58	212.29	209.31	210.16	214.29	211.58	210.33	211.1	210.45	212.24	213.23	211.03	212.36	214.19	209.76	209.77	209.14
195	193.05	193.58	198.11	198.03	195	197.3	191.26	195.16	197.76	196.16	196.48	195.01	194.85	194.01	194.62	195.69	194.74	194.33	195.91	193.37	193.89	196.44	194.47	197.42	194.19	196.22	196.88	197.93	197.47	198.24	196.96	193.05	193.1	196.32	190.38	195.1	197.15	194.41	195.41	194.79	197.14	192.67	196.75	193.22	195.9	194.78	195.43	194.03	195.23
220.11	215.55	211.4	219.52	216.27	218.66	215.95	218.21	214.48	214.86	216.6	214.94	217.84	216	217.94	216.52	214.67	217.27	215.93	217.39	217.68	215.11	214.91	216.95	217.67	215.37	216.94	216.4	217.26	212.01	214.62	220.04	216.87	216.66	218.08	219.32	218	216.65	217.56	216.61	216.76	217.72	216.42	218.38	219.75	215.77	216.1	214.47	218.03	217.49
213.52	215.75	212.23	209.69	211.45	213.93	211.66	212.05	208.88	210.88	215.69	211.43	212.09	213.25	210.33	216.43	214.65	213.46	211.05	211.83	212.47	212.48	211.78	211.86	215.05	213.56	216.58	211.54	211.64	212.31	212.46	213.07	213.62	211.63	213.1	213.73	212.91	216.14	210.69	212.78	211.85	211.06	215.74	213.42	213.37	210.04	212.02	212.87	215.99	209.91
218	219.01	215.41	214.94	217.8	213.57	216.11	215.22	218.7	218.47	218.68	218.69	217.03	216.6	216.7	218.83	215.63	216.76	218.23	217.57	216.87	218.6	218.58	213.71	216.15	213.41	220.48	215.79	218.66	216.53	218.28	216.82	217.65	218.3	214.59	216.41	216.51	215.73	218.4	217.5	215.94	217.36	217.84	217.32	216.47	217.54	216.03	219.24	212.39	215.37
204.69	200	202.13	203.18	202.24	204.48	204.37	205.06	206.25	202.09	203.04	200.52	203.15	201.8	203.49	202.81	202.58	198.95	203.56	204.47	200.99	203	200.18	202.55	201.76	203.08	202.37	201.56	201.98	204.01	203.46	204.61	200.42	203.68	200.57	199.83	201.16	204.09	202.98	200.19	200.24	201.22	202.36	206.62	203.18	201.82	201.05	202.5	202.6	202.45
215.76	216.19	218.16	219.37	218.23	214.44	214.53	215.97	218.42	220.65	217.49	217.88	215.08	216.17	214.17	217.22	216.12	217.75	217.76	218.69	216.24	214.52	219.12	216.23	217.49	216.57	214.85	220.71	216.91	221.57	217.45	214.84	217.12	217.35	214.92	214.21	215.11	218.55	216.02	217.96	217.2	218.36	216.13	215.56	218.85	217.59	215.25	214.11	216.97	217.2
203.6	205.15	200.43	202.82	200.89	203.55	201.75	203.35	202.8	202.95	201.49	202.28	204.27	203.02	202.34	202.62	201.96	204.2	202.64	206.06	203.47	201.29	205.59	202.55	204.62	200.15	202.1	206.72	201.7	202.57	201.06	204.5	207.39	201.73	202.96	199.48	203.38	200.17	203.14	202.17	201.27	203.35	202.29	202.74	199.87	204.81	203.01	201.73	201.31	201.2
199.83	198.29	199.21	197.96	202.6	200.18	198.68	199.81	202.09	199.41	200.32	199.36	198.95	199	199.45	201.38	201.18	198.92	200.16	196.91	198.41	198.27	199.39	199.23	198.07	201.27	196.98	198.89	197.09	197.67	201.01	199.06	199.05	199.28	201.73	198.66	202.16	201.85	198.53	199.81	200.73	194.62	203.55	199.53	201.03	201.65	200.04	198.62	196.69	197.66
203.25	199.46	201.06	200.96	203.69	198.88	198.53	199.63	198.62	200.42	200.24	199.54	203.33	202.13	201.9	199.83	199.85	200.88	195.9	201.92	202.06	198.99	199.9	202.59	203.18	201.3	201.65	201.7	200.36	198.82	196.67	204.32	198.77	200.89	202.09	201.53	203.3	199.84	201.99	201.21	200.32	199.8	201.02	201.71	201.42	200.97	204.15	200.69	201.59	200.77
208.07	202.65	203.38	208.35	211.28	204.79	206.72	210.06	210.38	209.01	204.65	206.47	209.12	206.25	210.46	206.73	207.85	209.74	209.36	209.02	205.47	210.17	208.7	208.09	207.1	207.66	209.25	205.3	205.27	211.19	207.37	206.85	206.41	206.16	211.43	208.2	207.2	203.61	204.88	207.81	207.27	209.59	207.42	210.6	207.54	208.47	207.63	207.49	206.92	204.92
206.85	209.15	210.24	206.01	205.18	209.67	210.44	208.15	209.31	211.25	211.35	210.52	209.93	209.05	209.3	207.5	209.63	208.05	208.39	211.33	209.31	208.48	206.48	209.37	211.9	205.92	211.2	211.05	210.84	205.77	208.65	207.96	211.23	207.74	210.64	208.19	208.82	212.63	209.8	208.64	209.44	207.82	207.04	208.82	209.2	208.99	206.58	207.27	208.66	206.99
213.53	209.49	208.78	207.01	208.49	209.98	207.66	206.46	210.05	211.7	205.82	208.84	211.99	209.15	208.77	207.32	210.62	208.89	211.66	208.4	209.77	209.87	208.86	207.41	208.83	209.07	209.24	208.45	213.38	208.63	210.67	209.08	209.69	209.97	210.72	208.37	209.93	210.74	210.24	212.1	209.19	208.4	208.09	211.97	208.08	209.44	210.61	207.59	214.71	208.63
203.92	204.89	204.97	203.28	202.74	203.3	203.84	205.58	204.48	202.23	202.97	203.62	206.89	204.38	201.67	202.7	205.51	203.22	204.77	203.65	202.58	205.67	205.56	204.82	206.71	205.39	204.03	204.27	203.55	201.06	202.51	202.63	203.25	201.56	204.2	206	202.73	203.32	200.71	204.79	205.06	206.99	205.52	201.69	202.98	203.31	205.78	205.2	204.8	204.16
204.67	203.28	198.9	206.18	197.28	205.04	202.45	204	201.44	203.89	201.81	202.19	202.2	204.32	205.06	202.82	201.46	200.6	204.4	202.27	204.28	203.83	206.31	202.72	201.21	203.47	202.27	207.83	202.09	203.26	204.11	202.86	201.01	202.8	203.5	203.69	202.9	207.47	202.18	201.95	205.07	201.54	201.87	203.14	200.23	205.58	203.75	204.83	207.45	205.22
212.54	210.47	211.42	212.36	208.86	210.59	210.37	210.2	210.53	211.73	211.98	207.96	211.27	209.77	210.62	212.65	213.69	210.98	208.82	209.56	211.89	213.9	211.06	213.7	212.55	212.49	209	212.55	209.42	213.11	209.77	213.44	209.03	212.48	213	212.48	213.67	211.09	212.33	212.22	212.9	212.59	212.16	211.41	214.31	212.23	212.22	210.69	212.3	211.81
207.83	204.03	205.38	200.55	204.31	203.24	204.88	203.88	205.68	203.23	204.64	203.19	204.43	206.44	203.32	202.08	207.23	202.71	202.39	204.15	199.55	204.72	204.01	204.16	206.24	206.14	204.14	204.66	204.08	202.44	201.45	199.99	204.55	201.54	206.9	206.58	202.23	204.25	203.54	205.65	203.58	203.6	203.06	202.19	202.58	205.57	199.01	206.36	205.34	203.02
208.16	207.79	204.68	206.65	209.57	205.94	206.66	205.98	205.85	206.42	205.9	204.97	207.59	206.85	205.2	201.78	205.63	205.97	207.39	204.62	204.58	206.97	206.02	203.56	203.51	209.16	207.33	204.31	205.09	203.85	206.48	203.45	203.17	206.57	208.45	203.94	209.15	207.87	200.71	203.84	210.01	209.82	205.21	202.69	208.36	206.08	208.39	204.36	203.45	207.7
207.86	210.39	207.23	206.8	206.1	205.58	210.86	210.28	205.99	208.98	206.54	202.68	206.65	202.58	208.04	207.02	210.04	210.04	208.45	206.24	213.11	205.86	207.02	209.09	206.95	208.18	207.03	206.05	206.68	210.74	206.58	207.71	210.82	206.38	209.11	207.66	210.9	210.25	211.56	207.47	208.45	208.12	205.48	209.19	209.4	208.66	208.1	209.42	205.55	209.25
207.36	205.98	206.35	207.3	209.84	208.15	206.66	209.16	208.32	209.19	207.72	206.02	206.23	206.98	210.05	206.98	208.37	207.46	207.89	210.03	209.18	206.08	208.4	208.79	207.18	209.78	211.7	208.27	210.41	209.12	212.68	207.56	207.76	211.4	207.06	207.15	208.67	208.26	207.35	209.42	212.9	211.02	208.51	205.07	209.33	210.14	209.64	208.15	209.53	212.02
211.44	209.74	204.54	209.54	209.82	208.34	207.05	209.18	205.91	210.45	208.94	211.94	206.18	210.71	206.33	206.32	210.62	207.47	208.65	206.56	208.44	210.54	210.76	208.92	206.17	208.96	210.92	209.9	210.05	208.49	207.12	207.28	210.96	206.41	208.43	206.96	208.05	210	208.08	211.9	209.9	207.85	210.22	210.14	208.27	207.67	206.54	209.64	205.06	205.41
207.05	204.62	201.11	201.81	201.06	203.64	203.9	203.79	203.32	205.66	206.43	205.12	206.86	207.7	203.92	206.76	203.83	203.45	207.56	205.46	208.22	204.26	206.16	207.7	205.63	202.89	205.05	202.97	203.26	205.68	203.36	202.32	205.13	206.58	203.15	206.1	203.19	208	203.61	207.82	205.08	202.73	204.33	204.59	206.27	203.26	208.08	201.11	202.82	203.56
210.49	216.43	214.36	213.61	210.63	213.44	213.23	211.73	211.81	211.84	210.27	209.4	208.39	211.9	210.26	211.23	214.95	215.8	208.27	212.52	212.66	208.57	210.23	211.56	211.71	211.66	210.63	211.69	212.71	210.55	212.21	214.44	210.39	212.4	212.37	210.26	212.07	210.48	214.28	210.4	210.66	215.87	211.8	209.98	212.99	209.51	208.89	208.78	214.58	211.19
194.34	197.74	192.39	194.36	191.23	195.46	193.43	193.3	194.36	195	196.9	195.1	197.38	194.48	191.64	192.45	194.09	195.37	194.42	196.87	196.86	197.81	196.74	198.04	196.18	196.75	195.38	194	197.54	193.45	195.89	195.01	192.69	194.62	193.61	195.26	194.09	197.03	196.68	198.06	191.91	195.72	196.24	197	197.05	196.92	194.3	195.18	194.27	193.68
218.98	218.32	214.95	217.73	217.97	216.8	216.9	217.59	218.88	219.63	219.46	215.89	216.13	217.34	218.93	219.7	215.94	217.15	220.92	217.37	220.02	216.97	216.52	218.2	215.7	216.35	216.67	217.06	218.4	218.99	218.19	214.98	219.83	214.52	217.81	216.76	217.33	217.96	219.15	217.07	217.91	218.14	216.86	218.22	218.55	217.12	220.58	214.85	217.22	217.22
207.88	207.89	207.11	209.08	208.9	207.56	210.2	210.26	210.57	212.44	208.88	213.32	212.34	210.51	209.71	211.87	211.12	211.38	208.1	208.4	209.06	208.56	209.34	210.19	207.48	208.82	209.01	210.69	208.26	208.09	209.45	211.43	206.46	209.06	208.84	211.07	207.29	209.39	206.62	212.04	207.9	212.57	209.82	209.24	208.42	208.38	207.75	209.42	211.27	208.14
194.28	194.49	195.08	200.73	196.06	193.49	195.59	195.7	195.88	195.52	194.09	193.64	195.66	193.58	196.74	194.82	197.21	191	194.5	195.93	192.57	195.72	193.7	196.68	194.98	195.47	192.87	193.57	195.58	196.4	194.68	195.55	194.29	196.69	191.93	196.24	194.65	195.29	194.21	197.95	192.96	193.23	192.36	196.3	197.87	197.04	193.04	196.93	194.43	196.54
204.25	202.23	200.94	197.73	202.72	199.82	203.02	198.13	201.15	203.27	198.53	200.97	197.71	199.04	201.37	200.73	201.16	201.98	202.11	199.41	202.46	197.72	200.91	199.78	198.39	198.85	198.52	198.62	200.83	202.08	198.08	199.98	203.84	201.13	198.78	198.78	200.98	200.27	197.99	197.83	201.04	200.11	197.63	199.01	200.95	198.14	202.75	199.42	201.53	203.27
215.86	213.18	214.22	211.95	214.25	214.99	212.49	213.97	215.56	214.82	211.96	214.45	213.82	210.48	216.89	213.98	211.58	211.73	212.37	215.95	210.15	214.59	212.5	213.42	215.98	211.9	215.02	215.44	211.6	213.96	211.39	214.7	211.8	214.42	214.33	210.05	213.71	217.28	215.2	217	212.51	213.49	210.85	212.23	211.44	213.92	216.36	214.69	209.96	214.84
209.81	210.03	207.39	209.38	210.08	210.63	206.7	209.15	209.89	210.92	211.56	207.38	208.5	208.06	208.52	208.42	209.04	208.6	209.43	210.83	207.41	208.98	209.34	207.88	208.17	209.57	208.9	206.6	209.56	209.27	209.31	207.96	208.77	210.32	209.41	211.33	209.64	210.79	207.34	206.58	206.28	209.68	203.44	205.41	207.07	207.74	206.24	206.75	208.16	208.06
198.18	199.89	194.56	193.79	198.09	196.92	199.09	197.78	197.13	195.48	197.5	199.63	197.58	199.25	197.5	198.18	198.8	198.27	197.75	196.12	198.5	195.02	200.42	199.16	198.62	196.82	196.5	198.49	196.76	194.75	199.58	199.04	199.07	196.71	200.89	200.36	193.78	199.36	199.01	197.06	196.96	195.55	198.83	196.9	195.36	195.96	198.52	196.36	196.29	194.84
204.47	199.78	199.89	197.95	202.99	198.43	203.13	201.35	199.82	201.24	199.86	202.74	200.64	197.98	201.75	198.44	201.33	197.41	201.48	204.22	201.83	201.76	198.44	199.37	199.49	199.97	198.46	199.18	201.39	203.16	199.85	200.8	201.39	199.59	199.58	198.28	201.33	202.99	199.32	201.05	202.47	197.79	200.61	196.92	200.76	199.46	198.68	200.26	201.12	200.66
199.6	199.03	198.42	195.71	198.42	200.44	196.96	198.2	199.83	201.11	199.11	198.14	198.22	197.86	196.21	197.46	198.26	199.74	199.63	201.37	196.06	198.78	196.88	196.99	200.57	199.48	196.03	201.52	197.07	195.6	197.07	198.4	197.07	196.94	195.29	199	198.69	198.22	196.29	194.15	199.11	197.74	199.8	198.15	195.64	197.27	197.62	198.65	197.62	199.75
206.38	210.35	207.94	209.58	206.54	210.2	210.86	209.31	210.5	205.22	207.46	205.28	207.69	208.65	208.67	206.81	205.94	206.85	205.19	206.86	208.71	209.14	208.1	205.72	208.18	208.26	208.2	211.22	211.99	212.56	208.47	205.41	208.07	208.51	207.46	207.08	205.5	206.74	211.29	208.17	209.99	210.36	208.61	208.67	206.14	207.36	210.22	207.34	210.09	210.4
219.81	217.67	215.23	219.28	220.49	217.55	215.99	220.24	213.46	216.61	218.98	222.49	214.59	217.38	218.35	215.25	216.12	222.48	216.56	217.24	218.32	217.86	218.19	216.75	216.2	218.76	217.51	216.51	215.9	215.61	218.27	216.39	214.86	216.35	220.21	216.18	218.44	214.16	218.83	215.26	219.6	217.28	216.26	214.65	217.52	218.11	215.41	217.33	214.03	220
204.73	204.08	201.65	205.04	206.65	203.17	204.7	203.65	203.84	202.68	205.02	205.07	204.14	205.13	203.85	202.34	202.68	205.07	204.84	205.43	203.4	206.87	203.65	206.66	205.1	204.72	207.46	204.52	207.34	204.77	205.53	204.77	205.29	204.2	202.82	203.04	203.33	205.45	201.32	205.38	208.18	204.31	201.81	204.34	205.35	205.37	203.9	203.35	204.95	206.8
209.55	208.03	206.31	208.2	208.82	207.3	210.71	214	207.34	204.97	209.38	207.95	212.33	206.18	207.44	210.37	207.69	211.37	209.09	210.71	208.32	208.51	212.32	208.8	207.16	207.74	210.07	207.98	210.49	206.04	208.58	210.09	210.53	208.14	206.32	209.98	207.24	206.55	206.74	208.96	212.5	209.14	209.66	207.47	208.04	204.9	209.14	209.51	205.28	209.01
198.66	200.14	198.35	201.27	201.91	197.46	201.38	199.6	201.07	203.45	199.53	202.75	205.39	202.93	201.24	201.16	199.61	200.28	200.39	201.11	201.14	200.55	201.33	200.96	197.36	198.79	197.81	202.33	202.41	198.35	199.64	199.91	198.03	201.89	201.25	199.42	199.53	200.37	202.12	198.94	200.09	199.25	198.57	199.54	201.43	198.6	202.63	201.92	198.88	201.07
199.3	198.13	199.07	203.76	201.98	201.3	199.41	198.07	196.61	196.65	195.74	197.33	199	197.27	197.39	197.29	200.47	197.74	197.94	201.02	197.07	202.03	200.05	200.95	197.91	198.45	202.23	198.36	199.92	200.05	198.72	199.59	199.65	197.38	196.83	198.87	199.34	196.02	199.43	198.21	200.49	200.66	199.64	200.17	201.12	197.12	198.12	199.26	199.15	199.32
212.39	213.59	210.62	211.91	211.47	213.64	211.97	211.73	210.19	213.33	212.78	212.95	210.4	210.44	212.75	211.42	212.37	210.86	208.29	215.32	211.19	209.97	211.34	211.56	212.46	211.51	211.04	211.14	212.28	211.89	213.45	209.36	210.56	213.5	212.88	213.84	209.4	214.29	210.62	210.91	216.95	212.22	212.74	212.27	213.62	213.61	211.43	212.41	211.81	212.03
202.6	201.64	202.28	204.1	201.78	204.74	205.12	201.8	203.62	205.05	203.11	204.98	205.84	203.82	203.55	202.71	201.3	207.28	208.86	204.49	203	206.08	205.47	206.73	204.95	201.28	205.2	204.6	202.4	202.91	204.46	203.11	203.94	203.48	207.11	201.94	204.64	202.38	203.7	202.59	202.99	202.05	204.67	206.12	203.76	200.68	205.25	204.13	204.13	203.74
212.15	212.79	211.07	210.99	212.43	210.44	212.84	210.96	210.93	212.56	213.8	212.86	210.81	209.15	212.51	212.59	211.34	211.36	211.02	210.51	212.25	208.08	210.47	210.5	211.28	212.34	211.74	209.4	209.57	210.25	213.07	213.68	210.49	214.01	213.99	212.87	211.79	211.74	212.77	210.35	215.25	213.96	211.3	208.13	209.69	213.42	210.6	212.79	215.53	210.63
205.64	205.64	211.36	207.72	209.21	210.22	207.82	210.04	209.19	206.44	210.48	210.14	211.71	208.09	210.55	209.76	206.07	210.81	209.59	205.1	209.54	205.73	210.44	207.53	207.47	204.6	207.75	210.8	207.18	209.04	206.29	209.71	205.4	207.38	205.86	207.52	210.17	206.53	206.7	209.77	208.8	210.35	207.95	209.97	209.63	208.65	208.32	204.19	208.06	204.23
197.59	200.66	198.31	200.8	200.78	200.49	198.82	202.19	198.72	199.29	201.67	197.2	201.67	203.27	200.02	200.45	198.04	202.63	200.61	197.55	200.98	202.68	199.49	200.28	200.42	196.65	198.05	198.44	199.65	204.84	199.45	198.8	200.33	200.23	199.43	204.32	199.03	201.98	204.68	198.69	202.49	199.97	203.25	199.08	201.3	199.87	199.92	201.57	198.67	199.87
200.92	201.33	199.4	198.42	201.39	204.33	199.26	199.72	197.37	200.2	203.15	201.34	203.12	202.03	200.9	201.37	202.91	198.62	203.32	197.87	199.2	199.83	200.12	203.53	197.01	201.66	197.66	198.94	200.77	203.45	197.74	198.04	203.76	200.76	200.38	201.7	202.82	200.52	200.83	197.64	198.61	202.32	200.19	199.28	201.09	201.26	196.87	200.01	200.51	198.79
198.13	197.85	198.91	199.51	199.12	194.61	197.46	199.24	195.99	198.28	198.65	198.03	196.46	196.12	197.43	194.89	196.43	200.09	199.92	198.71	197.87	202.04	199.48	198.51	198.06	200.8	195.38	196.11	194.45	200.12	201.07	197.45	196.28	197.45	198.66	196.82	195.72	200.64	199.18	199.29	198.81	198.83	199.3	200.48	197.69	198.48	198.77	197.72	196.84	195.9
204.48	205.59	203.11	201.82	202.44	203.11	202.49	203.45	205.96	198.78	204.8	203.97	204.51	205.37	201.23	204.76	201.9	201.39	202.83	203.21	204.82	203.53	200.34	203.34	201.93	204.33	199.79	200.39	205.89	202.72	200	200.43	201.04	201.43	203.66	201.01	203.03	202.64	201.86	202.7	199.56	205.31	202.19	202.71	203.94	204.97	206.2	201.91	203.54	201.98
216.98	215.61	218.21	221.64	218.52	213.49	214.22	218.22	216.46	214.61	214.84	216.58	216.48	216.17	217.08	216.09	215.74	214.78	217.37	216.08	218.74	216.2	219.07	217.93	215.72	213.91	215.62	219.09	216.13	215.43	218.13	217.43	215.32	215.84	215.94	216.92	219.97	218.64	214.86	215.91	217.97	216.64	216.56	216.53	219.76	215.37	215.59	221.53	216.12	216.4
192.94	192.78	192.46	196.21	196	191.72	196.28	195.91	194.75	189.89	193.48	194.74	195.08	193.52	193.73	197.01	194.67	191.48	193.36	193.77	196.32	199.15	193.99	196.14	192.58	192.23	196.24	194.01	195.84	191.71	192.99	193.41	195.11	195.01	194.6	192.54	194.69	192.4	193.84	196.21	190.68	198.09	192.52	191.69	191.41	193.14	197.59	193.45	193.94	192.24
216.61	209.53	214.45	210.43	215.33	211.94	212.77	213.12	213.13	213.61	213.72	212.57	215.09	214.42	210.57	212.77	212.79	213.56	215.37	215.86	214.51	212.72	213.74	214.19	212.86	215.15	211.6	211.38	210.59	212.93	216.75	211.84	212.95	215.26	215.62	211.45	215.26	211.36	213.48	215.36	213.85	213.46	213.4	213.56	212.74	211.75	218.01	213.96	213.49	213.26
204.28	206.32	205.16	204.15	207.74	205.93	205.33	208.7	207.92	207.13	206.62	204.82	203.26	202.8	204.93	207.87	208.3	205.39	207.84	204.69	206.03	206.99	206.15	207.76	207.56	206.42	208.27	206.98	204.65	205.74	205.69	205.07	207.2	204.35	207	208.65	204.06	208.98	207.46	204.77	208.56	205.5	205.48	206.63	204.23	208.32	205.76	208.14	205.42	205.69
205.62	205	205.96	207.56	205.11	207.74	208.57	207.03	206.28	204.83	207.44	205.58	208.02	204.38	207.39	207.8	204.46	206.01	207.2	205.6	202.91	205.82	207.27	204.12	204.09	202.93	210.59	207.54	206.08	208	205.9	206.79	208.15	204.28	206.81	209.34	205.67	207.04	204.71	204.24	208.21	207.84	205.69	205.23	208.17	209.18	206.59	203.45	206.94	205
207.38	207.48	208.26	212.08	208.59	207.83	209.42	207.8	212	207.98	210.26	208.92	209.14	209.11	210.12	206.41	208.72	212.47	211.51	211.14	208.08	207.33	209.86	207.5	208.94	208.12	210.98	207.58	208.97	208.22	206.69	207.13	208.53	206.97	209.16	206.47	206.84	207.29	206.95	207.21	209.53	209.64	212.36	209.88	209.83	209.6	206.46	207.2	207.99	210.08
219.37	216.17	217.18	219.36	217.31	217.85	217.49	216.57	219.88	218.01	213.27	218.24	217.15	219.03	218.25	221.4	218.19	218.04	217	220.35	215.13	218.38	214.62	218.83	217.91	216.32	219.21	216.24	219.96	216.88	221.15	216.57	218.23	217.21	217.04	216.5	215.29	215.79	218.52	218.83	217.71	217.17	217.75	214.15	217.44	219.24	218.71	219.92	219.28	217.18
210.69	207.83	210.48	208.97	210.69	208.58	208.84	209.79	208.88	207.81	210.67	207.3	212.62	214.34	211.22	208.36	210.52	207.84	206.92	212.48	206.66	211.57	209.78	209.03	210.03	208.68	209.22	207.35	207.9	210.11	206	212.75	208.46	210.09	207.84	210.51	207.53	205.34	206.04	208.56	208.27	209.23	212.39	212.42	210.56	208.99	208.93	207.99	209.38	210.08
204.72	201.61	203.54	202.23	204.16	199.24	205.58	205.13	203.75	204.05	204.23	203.28	203.42	204.97	203.82	202.68	201.81	203.66	202.15	203.77	203.75	202.22	201.66	204.94	201.12	202.97	202.35	201.65	204.7	205.58	200.65	201.95	205.98	203.28	202.75	205.38	203.69	204.99	204.47	202.29	202.48	203.57	202.78	201.85	200.96	204.28	201.23	205.19	202.56	202.41
205.87	201.12	202.2	202.48	205.14	204.82	204.02	201.06	202.96	205.58	204.67	203.14	206.36	207	207.14	203.32	203.9	204.42	203.04	202.82	202.57	200.29	202.69	204.06	204.92	203.76	203.15	205.13	201.18	203.92	201.58	200.07	205.94	205.93	204.76	204.47	205.15	204.02	200.94	201.76	202.86	202.22	203	202.66	202.55	202.75	203.7	203.51	205.32	201.01
202.88	203.8	202.97	204.5	204.14	202.22	203.18	205.86	204.48	204.47	205.01	203.16	205.96	205.67	205.05	202.05	202.32	205.91	200.04	202.83	202.55	203.52	205.34	204.06	205.22	204.28	205.76	203.57	202.85	202.18	203.8	202.1	199.75	202.95	204.31	201.3	201.24	203.54	204.2	203.53	200.88	201.07	200.12	202.58	203.78	205.32	201.31	200.72	204.45	201.27
209.34	205.44	210.87	211.78	213.34	207.38	203.25	208.88	206.91	207.29	206.36	208.54	212.11	210.87	208.37	208.92	208.71	206.41	208.32	209.54	209.24	210.17	205.52	207.75	210.62	206.17	211.55	209.63	208.14	207.13	208.65	210.28	208.56	211.1	211.46	208.29	209.5	208.39	209.05	209.17	211.02	206.73	203.99	211.34	206.45	207.04	210.21	208.64	208.32	208.93
209.61	207.95	211.06	210.11	212.2	210.31	208.97	209.19	207.48	209.4	208.64	209.56	210.82	205.06	210.18	207.14	207.94	210.27	207.49	209.69	212.63	212.48	208.95	208.2	209.88	208.53	208.75	207.95	208.52	208.77	210.72	206.22	209.31	210.52	209.37	209.49	210.31	210.06	209.9	209.82	205.9	208.49	211.32	204.55	210.28	208.08	208.03	210.17	208.88	209.98
211.26	213.28	213.71	211.04	211.82	211.92	211.44	209.69	214.39	211	212.42	210.2	213.15	213.42	209.78	211.72	213.08	210.77	209.04	209.68	212.96	211.38	211.85	211.44	212.07	212.09	212.52	212.09	212.79	210	211.55	212.77	211.21	211.76	211.15	215.49	210.31	213.26	214.39	210.84	211.52	212.33	211.51	213.25	214.29	211.69	211.24	211.25	210.57	207.65
210.12	211.25	209.29	210.57	209.5	213.12	212.26	212.42	209.68	211.17	211.41	213.11	208.15	210.73	212.56	208.87	210.57	209.95	211.82	212.2	213.54	211.2	215.55	212.13	212.46	214.22	215.2	210.67	212.77	212.7	211.84	211.33	214.28	213.46	210	211.29	212.81	210.38	210	212.41	211.64	211.86	212.83	206.85	214.26	212.3	213.89	211.43	213.47	212.38
200	196.75	199.16	198.64	199.7	197.1	198	200.51	197.4	194.91	196.53	195.6	200.44	198.57	200.36	196.07	196.39	199.07	198.99	198.46	199.32	197.5	199.96	201.37	197.02	196.79	200.52	196.83	196.79	199.02	196.47	194.36	195.95	195.65	197.38	197.96	196.99	199.65	195.54	201.68	197.22	197.01	197.65	197.08	199.92	199.14	196.77	199.03	196.98	195.24
198.67	202.14	200.39	202.06	201.88	202.62	203.53	205.7	205.42	200.45	205.04	202.39	203.28	203.42	201.82	203.92	203.36	201.37	201.72	202.82	203.5	202.88	204.81	204.74	200.83	205.06	202.61	201.62	204.21	201.33	200.54	202.73	204.89	202.65	203.04	203.82	202.45	201.08	199.78	202.07	200.87	201.74	201.81	199.94	202.08	203.83	203.72	198.74	204.72	203.85
208.69	212.03	212.88	208.56	214.13	212.66	210.63	212.17	208.51	213.61	211.67	210.5	211.1	211.58	210.87	210.1	214.78	213.88	211.44	212.01	210.36	210.22	212.53	211.26	211.16	210.25	213.83	210.73	212.44	211.7	214.88	212.83	213.61	211.26	210.98	212.55	214.38	209.27	212.58	211.61	210.04	212.27	213.44	214.24	210.85	216.95	210.61	210.18	209.35	209.89
195.71	194.43	196.8	196.58	195.01	192.87	192.92	193.65	193.03	196.68	196.39	192.33	194.36	190.93	196.83	195.25	196.05	193.7	197.78	192.7	192.64	194.21	194.15	197.37	196.11	197.33	197.32	192.24	196.19	197.33	193.21	194.86	191.55	195.25	193.03	195.35	195.15	195.69	195.75	193.5	197.81	194.85	192.77	192.05	192.62	197.61	195.97	193.93	195.24	195.45
205.7	208.41	207.3	206.42	204.64	209.18	206.51	206.24	206.96	206.08	209.22	210.83	207.91	210.62	206.1	207.9	208.24	209.18	210.74	206.94	207.96	208.04	205.84	207.29	207.29	207.7	209.49	209.02	205.22	206.57	205.5	207.83	205.59	208.79	209.97	206.96	203.72	206.5	207.62	206.79	209.01	210.11	208.59	207.11	205.27	205.59	209.36	206.95	207.65	208.54
207.13	202.49	201.69	200.45	200.97	205.84	205.74	203.85	202.67	206.56	203.73	206.34	203.17	203.96	205.76	202.55	202.13	205.41	204.45	203.24	203.88	202.71	201.83	205.71	206.25	201.63	202.49	204.66	201.95	203.1	204.15	207.68	200.83	205.2	204.47	201.99	203.95	201.27	203.15	204.48	201.47	202.46	202.37	203.14	203.37	207.62	202.07	202.31	202.4	203.64
211.81	210.89	211.6	213.39	211.87	209.67	209.98	211.45	214.37	212.12	209.24	210.45	210.01	213.26	210.35	212.49	212.35	210.97	212.9	210.94	210.58	209.98	210.93	208.84	214.47	210.05	211.77	214.52	213.69	216.08	214.01	214.16	210.56	211.65	210.61	209.54	214.14	211.66	213.33	209.96	213.83	210.75	212.59	209.82	213.41	212.07	210.5	214.77	213.44	208.49
207.22	211.17	210.18	209.2	207.88	210.48	208.27	209.16	211.17	207.81	210.12	203.83	204.01	211.09	209.58	207.79	207.67	208.2	206.21	208.03	209.02	209.86	207.45	209.35	207.81	208.69	206.85	210.88	205.96	210.83	208.75	208.84	206.81	205.14	212.57	206.93	208.61	208.06	210.4	207.98	207.85	207.86	209.17	209.22	212.96	207.68	208.4	207.96	207.84	205.82
209.91	211.96	211.38	210.7	214.27	210.91	210.74	216.08	211.92	213.72	210.65	210.55	211.62	211.58	211.64	212.37	211.5	214.22	212.55	212.41	213.52	211.45	213.17	211.93	214.08	210.99	211.73	213.44	209.38	209.57	209.71	214.65	216.09	215.29	211.09	212.05	211.73	210.47	210.33	210.91	212.59	211.58	214.31	215.33	213.02	213.63	212.68	212.79	215.12	211.96
207.79	209.13	207.21	210.46	208.61	210.08	210.65	208.55	209.36	211.12	211.03	207.42	208.15	207.93	210.03	209	206.08	209.56	208.19	208.01	207.24	208.72	207.02	210.27	207.25	210.8	209.82	207.37	205.68	206.72	205.12	206.69	206.87	204.04	209.36	208.1	207.43	207.33	206.15	212.67	207.99	207.64	213.54	209.27	207.33	210.17	207.65	211.78	207.84	208.33
197.93	196.88	199.63	198.04	200.06	197.68	199.86	199.36	197.32	199.21	199.91	199.17	200.03	198.06	200.02	201.06	197.66	202.02	202.25	200.6	202.38	199.91	199	200.05	198.14	200.78	201.16	196.99	197.64	199.43	197.67	196.22	195.95	200.78	201.05	200.06	197.12	199.5	196.66	200.86	200.32	202.48	202.83	201.8	197.97	195.61	201.93	197.72	200.5	198.33
201.12	201.82	202.3	200.67	206.4	204.04	206.01	203.25	201.82	206.49	203.3	204.61	202.99	203.41	204.46	203.48	206.27	205.08	202.37	203.41	205.36	204.21	201.98	202.15	202.77	203.48	203.05	204.62	201.14	202.28	204.5	202.06	203.9	204.93	203.94	204.79	201.21	205.22	202.05	203.82	202.43	204.22	199.54	205.39	202.07	205.45	200.39	202.33	204.48	203.53
206.16	205.05	208.19	206.03	206.55	209.04	208.02	207.87	207.94	204.64	209.32	204.96	207.95	208.7	206.55	208.54	208.39	209.47	213.29	209.4	209.62	207.39	207.25	206.84	207.58	205.64	208.98	207.64	211.47	210.61	205.83	207.59	207.71	208.99	207	212.27	206.85	207.72	208.5	205.44	208.34	206.8	207.58	209.66	207.66	207.83	207.51	204.7	206.05	206.72
208.03	208.58	210.18	207.76	211.1	210.61	208.4	210.62	209.12	208.07	211.97	210.39	209.21	208.18	211.52	208.56	209.52	210.51	210.68	205.98	210.57	211.15	207.17	207.56	208.88	205.91	206.62	209.33	207.99	208.95	210.35	205.11	210.9	207.53	210.16	209.5	210.39	207.38	212.16	212.34	210.04	206.94	204.95	206.03	209.64	209.35	209.84	208.25	210.62	210.15
204.11	205.13	202.83	204.21	208.67	205.57	204.39	204.53	203.51	205.45	202.59	201.04	203.27	203.42	202.54	203.13	204.18	205.52	206.97	201.66	202.87	204.17	206.57	207.24	205.71	206.69	206.31	203.61	203.25	203.75	203.55	203.08	207.79	204	205.3	206.69	206.71	204.89	203.52	205.53	205.96	203.23	203.73	204.87	206	204.82	207.16	204.4	204.09	203.94
200.25	199.55	199.81	202.05	203.02	202.09	198.16	201.68	202.18	200.45	200.97	203.16	198.19	201.21	199.81	201.15	201.85	201.83	202.4	201.01	199.61	202.77	198.15	200.1	199.91	203.74	203.33	200.25	201.53	199.26	197.43	200.18	201.6	200.76	200.33	201.68	202.36	200.42	205.17	201.39	199.53	203.43	199.01	201.86	201.88	198.17	199.32	202.76	202.71	201.07
206.45	207.34	207.14	205.81	206.7	206.81	209.28	211.51	207.75	206.85	206.65	209.12	207.17	208.49	208.1	207.27	207.25	207.75	207.36	205.31	205.24	207.8	207.97	206.73	204.39	207.16	210.44	209.75	210.72	206.87	206.11	207.73	205.56	208.01	210.2	205.4	205.99	208.05	208.99	211.02	209.62	209.63	207.49	206.12	207.72	209.5	207.23	208.54	204.08	209.47
198.62	195.85	200.69	199.41	201.53	198.5	199.03	197.68	199.73	200.02	201.76	200.18	202.57	199.77	202.48	202.81	202.17	199.71	197.31	201.46	202.26	201.88	203.72	198.51	199.78	198.43	197.83	200.71	200.31	198.74	201.85	199.53	202.12	197.82	197.88	200.47	201.25	201.14	202.21	200.63	200.39	200.49	202.31	200.28	204.09	201.04	201.73	201.4	200.72	199.54
199.85	195.17	201	199.86	196.23	200.36	201.43	199.01	200.71	195.87	198.09	197.52	201.21	195.29	198.21	199.08	196.86	201.28	202.99	198.2	200.47	199.61	196.73	199.31	197.08	197.99	196.8	200.32	193.3	202.7	198.49	196.62	195.82	199.24	200.22	200.21	194.7	197.42	199.14	198.53	199.35	197.18	201.13	198.12	198.62	196.44	197.7	199.56	198.7	201.68
203.21	202.22	203.92	198.8	204.95	202.21	203.28	203.68	204.31	203.82	202.09	202.67	205.61	201.1	202.75	203.4	202.74	200.07	204.22	203.48	202.81	204.55	198.48	201.65	205.1	201.7	203.75	204.96	200.48	202.57	200.95	202.18	202.07	202.04	202.42	198.43	204.64	204.62	202.59	203.13	198.75	204.33	203.37	201.6	204.71	199.68	203.85	203.45	202.94	202.53
207.04	205.83	205.36	204.28	204.96	202.81	205.98	206.74	204.89	208.19	204.8	202.16	203.02	205.69	201.95	206.91	204.81	203.64	206.14	201.71	203.41	203.32	205.01	205.43	202.39	206.21	206.68	204.21	205.55	206.32	203.91	205.5	204.77	204.91	206.66	204.34	205.59	205.66	203.27	201.75	204.98	202.38	202.22	204.97	203.44	202.79	205.28	205.2	202.24	203.81
209.03	208.46	207.14	208.04	207.58	205.32	207.6	207	206.5	207.71	205.84	207.95	206.64	203.93	206.84	208.29	206.77	208.02	206.36	207.72	206.2	210.34	207.09	209.88	207.48	207.38	205.82	206.09	208.03	209.17	209.43	210.29	207.29	208.39	209.06	205.57	210.12	208.81	206.51	208.52	208.66	207.52	206.57	208.34	206.07	207.45	209.46	207.58	206.73	205.02
207.28	209.6	210.16	209.36	207.79	210.24	210.06	208.91	209.61	207.91	207.59	208.51	209.25	212.06	210.33	207.35	208.9	206.92	207.29	207.68	208.63	208.24	208.48	209.2	207.06	206.8	206.4	208.15	207.62	207.87	209.66	206.89	208.15	209.65	211.85	210.36	209.7	208.08	206.96	212.54	206.26	207.95	209.15	209.59	208.82	209.68	206.92	210.6	212.26	209.69
204.79	203.82	205.51	205.3	201.67	203.31	200.34	203.2	204.36	205.32	204.21	202.64	204.64	205.48	202.04	201.88	202.69	204.78	207.33	201.85	204.47	201.31	202.86	205.08	205.4	203.49	201.41	200.47	203.15	203.6	201.06	203.87	203.9	204.28	204.75	202.41	203.63	205.76	202.77	203.51	203.09	202.93	205.73	201.87	203.73	207.64	204.46	199.92	206.9	203.54
205.27	204.33	211.15	208.79	206.85	209.26	211.98	208.34	206.77	206.75	208.37	210.37	205.5	210.03	207.66	206.77	206.46	205.73	205.82	207.02	204.78	205.15	209.52	207.43	208.59	208.26	205.44	206.87	209.53	206.63	205.49	207.1	207.03	207.42	204.42	205.98	207.37	207.37	208.5	207.09	207.45	206.57	210.26	204.11	206.94	206.74	207.81	209.04	205.83	207.09
218.35	217.1	215.23	215.77	216.1	218.52	217.16	220.01	216.92	219.43	216.4	222.22	217.59	217.4	218.37	215.8	213.61	217.79	217.16	217.82	218.92	217.4	214.12	217.94	215.2	216.13	213.54	215.13	218.16	219.47	221.34	216.53	222.13	216.48	219.35	216.97	217.68	218.63	218.88	221.32	216.52	214.98	215.87	217.36	217.66	217.24	216.2	218.82	216.11	218.8
207.4	206.29	206.39	207.31	206.55	205.96	208.75	208.1	207.32	206.9	208.77	207.04	207.02	204.73	204.37	207.76	204.8	205.27	205.84	207.46	208.53	206.56	206.3	208.51	210.76	205.91	205.36	211.15	207.03	208.71	207.54	205.44	207.63	208.68	206.53	205.48	207.65	205.7	207.53	206.06	205.84	206.38	207.45	205.25	205.94	206.45	207.76	209.31	204.14	205.98
207.87	207.39	209.31	205.75	207.07	209.53	210.08	208.04	208.58	207.06	208.72	209.34	212.95	207.66	206.22	206.95	211.27	208.22	211.71	210.44	210.34	208.9	210.28	207.9	208.73	205.72	208.34	210.86	206.92	208.41	209.15	203.94	208.88	207.09	210.85	207.24	209.83	208.6	211.86	209.11	204.89	205.05	208.73	207.29	209.06	209.28	208.36	207.53	209.15	207.25
204.31	208.16	204.71	205.71	203.7	203.6	203.13	202.97	204.24	205.13	202.95	205.49	203.19	204.64	204.34	204.33	202.85	202.28	205.55	208.05	203.16	202.37	203.5	205.5	205.15	203.92	205.83	205.5	205.12	201.84	203.77	202.51	204.89	202.39	205.77	203.84	204.04	201.62	202.16	205.68	202.47	204.11	202.37	204.78	200.75	201.96	202.06	202.22	200.2	203.26
202.78	202.85	204.58	202.05	203.26	205.49	201.66	200.56	203.01	204.35	200.86	204.92	207.38	201.96	201.16	200.46	205.48	201.31	201.21	201.68	202.71	200.32	201.22	203.14	201.51	206.51	203.03	201.5	202.92	203.3	205.52	205.72	201.82	203.17	203.04	206.45	202.32	202.17	203.06	205.36	202.35	203.65	207.27	201.45	204.09	202.95	200.05	203.25	206.54	205.79
212.57	208.86	207.93	212.54	206.54	210.87	210.18	208.72	209.07	205.87	204.95	208.75	209.63	207.71	208.23	207.52	209.75	212.32	207.2	208.33	205.58	210.03	208.72	209.1	208.47	205.88	206.61	211.3	210.75	213.41	207.13	209.54	205.13	209.33	209.08	209.03	207.11	209.28	211.14	208.46	209.05	205.91	211.42	209.21	207.11	209.04	210.13	208.44	205.62	210
198.65	200.96	200.89	203.84	198.33	199.29	197.55	201.33	204.25	202.15	197.9	203.97	204.9	203.22	203.54	202.1	201.82	197.21	202.75	200.25	199.48	199.25	198.94	200.48	199.2	201.24	203.76	200.08	198.87	198.68	200.93	202.42	198.64	201.13	201.57	199.9	201.03	200.07	202.82	200.18	201.35	200.6	198.42	198.43	202.57	199.6	202.74	201.06	201.83	200.05
209.15	207.61	210.16	209.54	207.87	209.43	207.37	209.42	208.51	210.22	210.05	207.81	208.88	209.33	208.38	210.18	209.97	210.68	205.59	206.96	209.65	208.74	208.84	210.1	208.25	207.64	207.25	208.39	208.99	209.13	208.57	207.8	208.79	209.62	209.56	207.28	210.01	209.63	209.21	204.95	206.26	208.31	207.08	208.12	210.73	209.16	210.35	208.36	210.76	208.17
207.08	207.95	213.06	207.88	209.04	206.35	208.1	208.53	207.79	209.53	210.29	211.09	207.88	208.52	207.46	209.4	206.79	204.74	206.68	208.84	209.31	204.88	207.04	205.66	206.7	208.25	208.43	207.66	207.33	209.45	206.58	209.92	207.58	208.27	206.59	204.62	208.53	207.2	209.1	205.7	209.77	211.45	206.47	207.42	210.15	206.95	207.4	206.99	206.43	205.27
206.3	209.09	202.83	210.25	200.78	203.6	207.13	205.56	208.27	206.98	206.11	204.88	204.14	204.52	204.63	208.51	208.53	207.09	205.97	204.69	203.32	203.71	208.42	203.55	207.52	204.72	203.98	206.87	203.71	211.17	206.08	206.15	201.57	206.72	207.09	209.8	206.16	202.78	208.02	207.49	203.96	204.9	207.73	208.09	207.04	206.64	207.19	207.12	207.9	206.67
216.8	219.13	218.95	215.39	218.9	217.06	220.83	217.75	217.55	217.61	218.24	217.38	216.22	216.94	217	218.5	217.55	217.76	213.29	217.39	216.83	214.89	220.9	219.08	217.77	217.76	215.12	218.66	214.26	217.94	218.05	217.49	216.82	213.72	216.39	216.85	218.47	214.75	220.47	217.92	216.92	217.18	215.52	217.12	217.9	215.5	217.21	217.21	217.32	215.81
213.14	211.47	211.02	212.88	210.6	214.63	209.88	214.06	207.61	209.83	211.5	207.42	209.27	210.95	209.05	214.04	212.61	211.55	209.32	213.26	208.6	210.35	211.67	211.25	211.73	209.25	212.84	213.34	213.54	212.49	210.72	211.37	207.94	210.52	213.29	215.55	214.99	211.97	213.13	212.68	211.74	215.13	210.97	211.71	211.69	213.52	211.56	210.16	214.52	214.05
215.1	211.36	210.57	211.72	211.16	213.02	217.02	211.74	213.04	214.73	214.6	215.43	214.11	215.77	212.04	213.4	211.29	213.42	215.06	212.85	213.09	216.08	212.17	212.62	208.3	210.53	212.17	212.61	211.9	213.19	216.49	212.58	213.38	215.57	216.6	214.8	212.18	211.16	209.75	212	210	213.42	215.56	218.07	215.33	210.42	211.77	214.09	214.04	213.78
199.23	199.65	199.5	197.28	200.5	198.16	200.58	202.54	199.12	201.06	202.58	201.09	199.5	199.63	199.04	202.2	200.76	198.15	200.67	199.05	197.22	196.6	200.53	199.85	202.08	199.76	200.01	199.69	195.77	197.57	199.36	199.61	199.17	201.41	201.77	201.11	199.32	198.38	199.21	201.68	197.26	200.3	201.16	200.97	197.69	200.35	200.42	199.74	198.08	199.3
210.79	212.28	212.41	214.4	212.62	211.01	207.35	212.83	209.19	209.69	216.56	212.6	210.14	208.33	208.02	208.96	213.54	214.14	212.2	214.05	210.88	213.2	211.76	208.62	213.04	210.7	214.03	211.96	215.54	211.22	213.45	210.51	209.77	214.31	211.16	211.04	214.13	213.11	213.46	211.5	212.01	211.65	208.12	208.43	209.02	208.47	212.69	211.88	213.15	211.61
207.61	204.37	204.49	203.18	202.17	205.51	205.15	205.45	207.56	207.11	204.93	204.04	203.78	204.54	203.48	203.11	207.17	205.86	204.34	204.36	206.32	205.51	203.34	201.91	204.78	204.81	203.47	203.6	206.09	203.88	204.67	206.06	205.13	202.57	204.57	206.47	205.07	208.22	207.23	202.92	203.83	203.38	204.58	205.15	206.65	206.62	207.51	205.7	203.77	201.45
207.5	207.73	206.41	207.49	207.87	207.89	208.26	207.12	206.55	208.26	207.62	209.82	208.94	208.61	206.72	205.23	205.92	208.11	206.91	208.4	208.1	207.78	208.84	206.85	207	208.47	208.75	209.94	208.12	207.59	206.49	204.09	205.62	205.82	207.45	207.14	207.05	205.1	210.75	208.78	208	207.57	207.56	206.95	204.34	210.2	207.39	206.85	210.3	207.73
202.98	205.27	199.82	202.9	205.83	205.25	206.36	203.44	204	202.3	204.19	202.37	204.49	200.78	202.95	204.88	202.33	203.93	203.48	202.23	206.58	204.86	203.67	201.32	201.33	206.04	205.89	204.08	203.93	206.22	205.47	200.76	204.19	201.34	203.53	203.25	203.6	206.14	203.51	203.76	201.7	200.42	201.87	202.98	203.19	206.83	202.14	202.98	201.74	201.44
209.94	210.08	216.54	214.72	209.27	212.44	208.62	211.79	212.84	212.19	213	210.36	208.62	210.35	211.71	214.29	210.84	212.3	209.97	212.4	213.33	210.75	213.28	209.14	210.7	209.99	215.04	215.41	212.4	211.35	209.88	211.17	210.29	211.06	213.99	212.21	213.41	211.83	211.95	211.16	212.31	211.62	209.64	211.58	211.58	212.38	211.05	208.76	213.3	212.53
210.63	208.36	208.36	202.11	208.44	204.31	210.41	209.31	208.02	207.99	211.48	207.8	208.42	206.37	206.13	207.07	209.52	209.75	206.51	207.94	207.08	205.15	206.58	208.75	205.02	207.59	208.88	206.4	207.78	207.02	210.49	210.13	206.76	202.48	207.72	212.56	207.88	206.58	206.81	207.32	208.48	209	209.03	206.69	205.78	208.07	206.83	206.92	209.04	209.99
204.12	198.83	204.8	199.75	202.85	202.13	202.83	201.73	202.68	201.86	206.98	202.5	204.29	205.62	203.37	204.64	202.36	201.19	207.32	202.57	205.82	202.33	206.35	203.65	201.05	204.78	205.84	199.58	203.24	204.92	206.27	204.12	202.98	200.91	201.68	202.86	202.64	206.01	202.43	203.99	205.07	203.69	202.53	203.48	202.81	204.31	201.07	205.11	205.26	203.37
202.64	204.94	200.89	202.65	201.53	201.78	204.45	203.8	202.97	202.86	201.56	201.27	201.85	203.15	202.56	200.73	203.6	202.88	202.5	203.77	203.64	202.9	202.71	202.71	201.38	202.91	202.26	204.65	201.88	203.21	202.82	198.84	203.98	201.68	203.62	203.39	202.41	201.14	202.84	201.34	204.33	202.39	205.15	200.94	203.25	202.08	202.62	202	201.11	203.27
208.98	203.34	207.82	207.74	208.74	205.6	204.85	206	207.1	206.96	207.5	207.08	206.51	206.43	208.14	207.09	201.12	204.86	205.93	208.48	205.88	207.45	207.29	207.45	205.3	206.99	207.79	205.66	207.81	207.77	205.8	202.55	209.72	205.59	205.1	202.96	206.3	203.84	205.72	203.95	206.49	202.88	209.39	205.88	205.9	211.61	205.38	208.99	204.73	207.8
205.2	204.42	203.47	203.25	205.87	203.8	204.15	203.89	207.34	202.68	204.61	202.38	202.33	205.48	204.58	200.59	206.51	203.72	203.92	202.42	201.36	202.07	206.27	203.69	205.59	203.61	203.78	204.14	204.6	204.69	205.21	203.81	204.15	201.79	201.9	205.51	200.14	203.1	203.82	202.51	201.94	202.21	204.79	204.97	203.53	206.14	202.07	202.98	199.6	205.41
211.24	214.63	213.86	213.61	213.34	214.2	210.74	212.24	212.49	215.04	213.3	213.6	213.43	213.96	212.21	211.88	212.75	213.25	216.41	213.19	214.6	213.45	210.96	211.99	211.58	212.7	216.47	211.79	214.6	210.88	215.76	213.08	212.81	212.02	215	212.12	211.81	212.77	212.15	210.26	214.52	214.31	213.57	214.66	211.17	211.71	213.52	213.42	211.82	209.84
202.24	199.82	199.87	198.07	202.85	202.83	202.35	204.85	202.53	203.33	201.4	201.77	204.86	198.99	198.08	198.73	203.23	197.7	201.94	199.72	203.59	202.94	204.12	199.1	196.87	201.53	201.49	198.93	203.85	201.3	202.64	198.84	198.86	201.14	200.87	205.3	198.95	200.46	198.62	201.05	203.48	202.7	199.17	194.87	203.41	203.57	201.56	198.02	198.65	200.24
216.61	214.04	212.27	212.64	211.32	214.19	214.86	211.97	216.6	210.39	212.66	212.39	212.2	210.4	211.49	215.13	211.99	215.76	216.84	211.78	214.44	212.8	211.76	212.85	214.2	212.61	216.44	212.73	212.18	213.93	215.05	211.78	211.11	212.65	212.25	214.52	213.75	212.84	214.18	207.23	211.11	213.36	210.92	210.55	214.59	209.8	214.37	212.74	213.88	213.33
209.87	210.15	208.65	210.11	206.93	206.69	207.94	210.63	210.76	210.86	206.26	206.89	208.55	208.62	209.92	206.59	206.1	208.97	207.2	207.62	209.72	207.94	208.9	208.03	209.92	209.18	210.16	206.91	205.91	205.89	207.77	206.14	205.79	210.33	207.95	210.02	207.13	210.12	206.31	210.75	208.51	205.52	209.96	209.08	209.19	207.63	210.12	207.96	211	206.31
211.21	217.54	215.54	214.21	213.37	214.36	214.89	213.52	211.91	215.5	213.02	214.45	212.91	212.44	215.81	215.14	214.2	214.23	212.71	213.75	215.5	215.05	212.43	212.69	215.79	213.06	211.48	211.23	214.01	213.46	214.13	215.07	218.12	214.38	212.4	215.55	216.36	217.4	214.45	215.6	213.79	214.33	215.1	213.51	215.02	216.74	210.9	212.91	212.83	214.69
201.59	202.96	201.49	204.53	204.52	203.21	204.26	200.87	204.15	204.04	201.87	203.84	203.83	206.13	202.84	202.45	204.5	204.96	202.83	202.14	203.52	203.9	204.87	203.96	206.42	205.41	205.39	204.51	203.52	202.31	206.76	208.81	204.1	203.46	205.12	202.04	203.91	202.08	202.65	200.63	204.72	205.88	204.42	203.65	206.13	201.8	201.41	204.49	202.23	205.47
214.61	213.4	215.12	214.38	215.25	217.18	213.67	218.3	212.89	216.31	209.42	211.67	214.1	212.9	213.28	212.39	215.04	213.06	216.92	214.56	215.39	213.09	216.24	213.66	213.13	216.01	208.83	214.36	214.39	210.53	217.44	217.12	216.35	214.35	215.85	214.77	219.21	213.75	214.93	213.59	214.87	212.49	213.71	216.4	212.55	215.73	216.84	209.31	212.57	213.03
211.3	212.19	212.24	211.57	211.65	211.58	214.84	212.7	212.48	208.02	211.56	214.18	214.7	215.34	212.4	211.12	212.95	211.65	214.51	209.36	215.38	211.89	213.34	213.08	212.92	211.42	213.3	211.24	212.65	211.12	211.44	213.32	210.73	212.85	209.6	211.77	214.7	208.69	214.3	210.32	211.85	209.72	212.55	214.51	213.4	212.7	215.18	213.28	212.59	210.95
209.08	207.96	209.37	208.41	210.86	210.38	209.74	210	206.7	207.54	209.02	210.78	209.95	209.05	202.88	210.42	206.11	210.25	209.37	208.1	209.57	208.43	209.71	209.22	206.52	210.19	207.25	207.2	209.76	208.02	211.78	208.04	207.78	212.85	208.02	209.02	208.38	205.97	212.05	207.14	206.53	208.37	210.16	207.22	208.86	206.75	208.74	211.57	205.69	208.3
200.27	199.29	198.13	201.65	200.77	198.48	197.27	200.68	199.95	196.58	200.16	200.21	198.72	199.54	197.65	198.2	202.34	199.69	198.81	199.19	197.57	201.13	198.61	197.46	201.43	197.93	197.85	195.84	199.17	199.06	200.16	201.56	200.61	201.7	198.89	201.16	199.26	201.26	200.09	201.02	197.47	199.23	196.22	199.66	198.4	201.15	198.7	200.17	197.68	203.87
200.13	204.2	202.07	200.57	202.83	200.32	200.86	202.95	204.15	205.85	206.14	201.98	204.15	203.56	202.12	203.13	200.62	201.22	203.32	200.49	204.16	200.95	203.98	202.75	202.7	202.18	204.78	199.97	202.42	206.57	199.9	205.77	201.13	201.78	204.66	204.21	204.83	201.31	204.36	204.49	204.53	202.48	204.72	203.64	201.46	202.19	199.86	204.12	203.64	200.66
201.07	205.03	202.04	204.64	206.37	202.67	203.89	205.58	204.63	203.77	203.75	204.31	203.97	205.19	200.15	203.44	201.52	202.82	204.82	202.55	206.37	202.39	201.16	202.29	205.38	206.35	203.34	203.76	203.93	201.46	204.81	202.42	206.23	204.21	202.6	202.98	204.76	203.05	201.81	204.32	203.69	204.99	205.37	205.13	203.47	200.67	203.8	203.38	206.53	204.86
210.44	210.99	214.95	211.41	211.56	213.13	211.76	215.02	215.19	210.52	211.78	211.88	213.12	214.71	209.93	215.69	210.07	210.52	212.35	214.1	213.8	216.52	211.17	216.42	211.27	213.12	214.03	215.18	211.81	213.36	213.69	213.69	211.88	212.69	214.8	212.31	214.79	212.93	212.11	211.75	210.7	211.92	213.04	214.91	213.93	212.09	212.94	214.94	214.29	213.15
205.53	206.52	207.33	206.23	206.88	208.8	209.96	206.42	207.62	208.66	207.77	205.68	207.43	209.12	208.09	209.4	204.91	211.09	205.89	208.34	207.84	204.69	206.61	207.12	205.15	207.74	210.25	209.53	208.54	207.03	205.95	205.22	208.18	206.73	207.12	208.72	207.06	204.21	204.81	205.61	205.56	206.51	204.97	207.19	207.86	206.68	207.11	207.43	208.24	207.95
201.85	204.65	203.54	203.2	200.62	200.99	204.06	200.87	201.64	198.46	202.1	204.5	205.25	206.05	201.83	202.89	202.18	204.25	204.41	201.13	198.93	201.97	202.32	201.17	204.57	201.56	203.63	201.22	199.86	202.32	202.45	203.28	200.28	203.13	202.24	204.89	203.51	202.96	202.19	202.82	202.14	202.62	204.63	202.85	203.48	201.82	200.92	204.16	200.23	202.61
204.94	202.4	204.48	203.87	203.67	205.82	203.14	205.9	205.04	206.65	204.57	203.59	203.37	204.37	201.56	203.45	201.88	203.2	205.16	201.68	200.66	205.58	204.55	201.89	203.02	201.68	201.91	201.16	203.97	204.03	205.15	200.77	200.66	205.73	204.65	206.98	205.32	204.83	205.38	203.38	205.13	205.38	200.16	202.92	202.3	203.72	207.35	204.33	203.79	206.24
203.08	202.79	207.1	203.49	207.25	200.89	203.05	204.71	201.36	203.2	200.26	205.41	202.56	203.6	202.12	205.27	204.97	205.1	202.43	204.19	202.79	203.66	202.72	201.4	199.24	202.32	204.3	203.25	205.27	203.92	204.19	205.62	202.86	206.15	204.9	206.61	202.35	203.67	202.07	203.33	199.27	205.63	201.59	204.49	203.24	203.32	203.64	205.65	203.67	204.52
205.04	205.84	204.01	209.02	209.36	204.1	209.24	206.35	207.69	208.18	206.43	207.02	209.27	205.3	204.68	206.02	208.88	208.24	210.07	203.13	207.55	207.7	204.57	205.97	206.51	207.15	204.85	210.2	207.13	206.92	210.22	209.3	204.27	207.42	208.61	205.74	206.84	206.93	204.87	203.61	207.88	206.77	207.21	208.31	207.76	206.49	209.34	209.46	205.9	209.45
210.42	208.11	207.31	207.44	209.89	208.49	205.95	212.44	207.2	207.04	212.44	206.48	208.38	208.83	211.19	208.49	205.56	208.74	209.97	207.24	211.41	207.28	207.86	208.07	208.05	206.9	207.81	207.22	204.82	208.25	211.05	209.35	207.3	211.6	212.7	211.99	209.52	209.53	209.73	207.49	208.44	209.66	208.13	207.62	209.92	208.52	208.37	210.75	208.05	209.15
204.69	200.12	208.54	204.01	201.46	208.51	201.34	198.99	203.17	200.85	202.79	203.85	205.1	201.38	201.82	201.49	204.78	199.72	205.02	200.04	202.87	202.7	203.83	203.47	206.59	203.73	204.23	204.86	203.64	203.47	202.89	202.25	204.73	202.77	206.96	208.87	204.43	204.83	205.85	200.3	201	204.43	202.25	204.32	202.03	201.89	203.55	204.67	203.33	201.42
194.42	195.23	192.61	196.6	196.17	194.71	196.67	195.77	197.66	196.85	192.77	194.94	193.64	194.82	197.75	194.95	196.18	194.46	192.64	196.38	195.46	194.12	195.19	193.77	194.18	196.44	194.78	195.76	194.49	195	196.28	192.17	197.02	193.32	194.99	194.72	197.74	197.43	196.67	193.03	197.56	194.38	195.76	193.28	196.34	191.63	191.08	193.02	198.26	194.45
202.32	198.24	197.61	196.84	194.82	199.18	198.22	200.82	197.41	198.85	198.88	195.35	196.6	198	198.43	199.75	196.11	201.46	196.51	200.88	199.01	201	198.59	197.54	199.9	200.21	196.64	199.64	200.33	200.13	199.26	198.67	194.91	194.25	198.55	199.01	201.35	197.7	198.75	198.65	198.2	195.68	199.67	200.2	198.9	198.97	195.83	199.83	199.48	196.96
211.96	213.11	214.05	213.55	212.07	210.64	212.55	213.04	212.99	212.88	214.33	218.28	213.22	210.96	212.45	213.28	212.8	218.37	212.47	213.07	212.52	214.16	213.45	213.53	213.99	212.74	210.79	214.94	211.11	211.8	212.06	216.69	213.65	214.08	213.04	213.57	212.15	214.14	210.6	210.11	211.31	214.29	209.2	212.16	212.45	213.17	211.75	212.37	214.9	213.52
216.97	221.65	216.57	216.85	217.7	218.45	215.42	217.27	212.2	219.99	214.52	216.23	217.67	214.81	219.31	218.68	217.36	216.87	217.05	214.66	212.17	213.76	218.64	218.91	216.02	218.5	216.09	220.05	215.35	216.84	219.12	216.15	218.22	219.79	219.25	214.94	216.71	217.99	214.39	214.43	218.47	220.59	216.28	215.91	218.33	217.41	215.38	218.78	215.15	218.37
201.54	205.36	205.55	202.65	202.92	200.61	205.66	205.88	201.86	199.93	203.11	202.24	205.65	206.37	203.06	201.69	203.39	203.14	202.98	201.14	205.02	203.49	204.18	205.37	203.15	201.7	201.61	206.26	203.83	202.41	201.51	205.37	202.22	203.04	201.27	205.98	203.52	201.66	202.04	203.23	205.2	203.2	198.78	204.32	200.1	201.78	202.16	201.5	199.77	203.55
210.53	207.76	208.44	205.09	207.03	209.96	205.34	206.59	208.56	206.46	209.6	206.86	202.91	207.84	209.43	208.14	208.9	207.14	207.92	206.63	207.72	206.22	205.56	209.72	207.79	208.34	210.74	209.21	207.22	211.86	209.43	208.26	207.99	207.11	202.9	207.37	206.44	204.45	206.02	205.15	206.78	209.94	206.33	208.58	209.94	207.44	209.44	207.19	207.49	207.08
216.92	216.9	218.01	217.87	219.98	218.71	219.36	219.88	219.47	217.38	218.31	216.26	218.63	217.54	215.89	217.04	216.4	216.09	218.73	216.07	217.21	216.49	219.52	216.77	214.78	217.73	217.78	217.36	219.25	215.71	218.11	216.12	216.15	217.07	217.41	214.07	219.46	216.99	215.12	220.15	217.56	215.34	214.86	214.9	212.97	216.47	217.52	216.82	217	215.43
208.57	210.6	206.22	209.77	208.73	209.47	206.74	208.27	211.41	208.84	211.19	206.52	211.84	208.48	207.38	211.92	212.11	210.78	210.43	206.49	211.48	210.48	208.93	208.62	209.02	207.11	210.46	211.67	210.65	211.39	208.69	209.64	210.97	207.18	209.92	208.22	207.81	212.09	207.05	209.5	210.55	208.78	210.72	208.15	208.03	208.54	208.06	209.83	209.96	210.91
203.52	201.28	203.23	200.96	202.74	200.77	202.34	202.9	202.46	199.69	204.13	204.13	203.69	202.58	201.21	204.33	200.79	202.79	203.58	205.1	200.84	203.61	203.8	200.87	202.58	201.13	203.09	201.26	205.27	201.77	202.05	197.84	200.01	197.11	200.9	203.99	204.33	203.59	199.86	203.96	201.58	200.6	204.31	200.95	205.06	201.22	204.61	204.46	203.79	205.6
196.14	192.66	196.13	196.5	193.49	197.8	198.37	193.3	194.08	191.13	195.33	196.59	192.46	195.81	197.35	195.04	194.71	196.62	193.25	194.98	195.18	196.78	194.69	197.14	197.67	197.65	196.08	195.12	196.93	195.89	192.7	195.7	190.92	198.72	196.12	193.51	196.3	196.46	194.3	192.42	198.08	195.24	193.99	195.16	193.49	196.2	196.01	194.72	195.72	197.56
209.83	208.52	210.39	207.31	211.85	209.98	209.04	206.73	207.84	208.54	209.57	209.41	206.61	207.41	206.59	208.93	207.21	209.56	209.89	207	209.36	208.73	207.21	209.94	208.18	208.68	207.6	210.38	208.08	209.06	210.08	208.85	208.53	210.2	206.89	205.22	206.77	208.43	204.34	213.15	207.95	209.57	208.43	210.38	208.77	207.08	206.07	209.77	207.21	211.4
207.62	210.54	207.47	210.76	211.77	206.62	203.99	209.48	210.21	208.12	207.18	209.48	206.89	208.67	208.39	207.74	211.15	208.92	211.01	204.75	205.45	209.28	205.44	209.01	210.59	206.31	210.12	206.5	209.67	205.5	208.34	208.85	207.37	207.56	207.4	209.37	207.87	209.42	208.43	205.23	208.48	204.87	205.45	207.8	207.66	206.81	212.18	208.34	207.78	210.56
204.38	202.7	204.31	201.43	203.8	203.74	204.79	206.02	204.78	203.33	203.51	204.39	202.3	205.29	205.84	205.79	202.74	203.29	203.44	203.22	206.79	203.07	204.53	204.01	205.31	204.49	204.61	202.95	204.03	202.29	203.18	202.59	207.48	200.13	201.2	203.03	203.14	205.06	203.85	202.86	200.54	206.74	203.29	202.49	204.2	203.36	203.77	202.53	207.67	202.45
202.68	202.97	205.02	204.14	204.13	203.14	204.65	203.44	198.51	202.94	207.5	204.67	205.69	204.83	203.1	202.19	206.62	205.14	204.6	206.05	204.53	205.47	205.48	204.8	202.73	201.27	203.72	200.6	205.91	203.36	206.13	202.95	207.49	205.2	207.3	207.11	206.22	204.31	204.08	207.19	207.71	204.88	203.18	207.29	206.75	204.59	206.39	207.42	203.06	203.55
210.54	211.16	212.32	209.41	208.89	210.46	211.85	208.82	210.23	209.8	211.36	210.41	211.6	207.17	209.07	209.77	211.23	204.38	205.14	210.99	211.94	211.29	210.72	209.82	211.95	209.77	209.3	210.21	213.12	211.17	208.25	207.91	210.27	211.49	210	205.7	210.32	213.17	207.66	205.9	210.97	209.42	210.53	209.45	208.45	208.54	209.95	211.81	211.15	211.09
207.17	209.46	208.98	209.96	208.72	212.26	208.53	208.15	209.64	207.1	209.34	209.98	208.95	211.13	211.65	209.43	206.31	207.62	209.43	209.34	208.45	207.9	208.83	207	207.65	205.63	208.73	210.89	207.59	207.35	208.34	208.23	208.83	209.73	206.05	209.68	210.93	208.36	205.1	207.54	208.24	210.63	207.77	207.58	208.77	207.95	209.17	209.71	210.53	207.93
203.58	203.53	203.02	203.62	201.89	203.37	206.02	203.53	202.56	204.43	201.77	201.03	201.16	207.68	205.18	201.93	202.16	202.07	204.09	201.69	200.45	202.98	205.87	202.01	201.41	201.8	204.17	204.71	204.01	202.67	204.78	200.44	203.18	203.98	202.77	200.77	203.95	203.95	201.09	203.32	203.13	201.24	204.21	203.41	204.57	205.67	202.34	202.34	200.7	205.19
204.56	207.23	205.28	203.54	208	202.95	205.23	207.93	203.99	205.84	207.59	207.29	203.04	208.82	205.34	208.22	204.81	203.06	206.85	205.46	206.88	203.65	204.31	206.1	206.28	206.13	205.82	203.33	202.95	203.35	208.23	207.11	204.02	209.37	210.46	206.32	203.11	205.77	204.4	205.33	209.18	202.96	206.03	203.25	204.29	203.42	208.7	204.1	204.47	205.68
207.8	207.21	207.78	206.88	209.9	209.5	206.89	207.14	204.16	206.55	210.21	207.14	205.56	205.55	206.11	208.86	207.8	208.31	205.12	205.4	204.03	205.06	207.44	206.58	205.87	207.12	206.59	209.25	206.43	205.81	206.46	205.08	207.59	206.46	205.19	208.1	205.66	205.8	205.58	206.13	203.95	209.32	208.33	205.32	209.22	205.72	209.65	204.82	208.22	207.72
210.68	213.65	212.84	212.24	214	212.43	211.95	213.19	209.82	211.45	214.3	213.69	214.69	213.29	211.95	213.16	214.53	212.21	212.54	213.11	213.79	215.13	213.02	214.38	211.03	213.21	212.17	215.12	207.88	207.91	212.23	213.06	209.58	212.97	210.85	213.84	211.83	213.35	212.42	214.09	212.78	213.8	216.05	215.85	210.87	210.78	214.53	214.04	211.44	217.76
205.6	208.27	209.26	206.32	209.18	207.16	206.62	206.79	207.98	208.45	207.71	204.8	207.85	205.75	204.89	209.87	206.5	207.88	207.45	207.09	208.26	209.8	208.94	207.57	206.45	208.28	208	203.66	205.36	210.23	207.35	208.64	208.92	206.96	207.02	203.37	206.49	209.96	206.94	206.29	208.93	206.62	203.5	209.68	203.05	207.7	208.27	205.7	211.38	208.23
204.42	211.23	208.36	206.77	203.49	208.27	206.87	204.71	208.81	207.06	208.31	208.34	207.79	205.53	205.73	206.14	205.14	209.72	205.24	206.42	208.6	209.09	208.08	210.02	207.99	204.29	209.86	208.53	205.83	207.67	206.29	207.84	208.5	205.87	205.22	205.89	208.51	205.52	207.44	209.08	209.67	209.75	206.55	206.05	210.17	206.26	207.64	207.07	205.27	205.35
207.73	206.4	208.18	205.77	209.43	209.68	204.97	209.73	210.65	207.58	207.64	208.71	207.17	208.21	207.6	205.49	206.6	205.07	207.78	207.38	206.87	206.44	212.04	207.03	208.23	206.47	208.76	210.13	204.86	207.72	204.93	208.07	208.84	206.58	209.31	207.35	205.65	205.63	209.79	208.79	208.63	209.14	206.45	206.16	211.73	207.83	208.38	208.71	207.02	209.79
211.07	207.97	212.42	209.46	213.35	209.93	208.03	208.92	210.02	209.02	206.07	209.19	209.29	209.75	206.23	209.22	211.44	209.1	208.16	208.91	211.28	207.25	205.81	208.87	208.96	207.57	208.27	209.06	205.72	210.89	210.09	207.99	209.43	213.04	211.32	207.83	211.18	216.33	207.84	210.11	209.99	211.1	209.3	213.39	212.21	207.12	209.47	210.91	210.95	208.55
201.76	202.65	202.62	199.56	198.09	197.42	196.77	199.19	202.35	197	199.9	203	199.8	205.49	202.34	199.52	200.69	203.22	200.09	201.4	198.12	198.33	198.36	203.37	197.94	195.88	197.14	203.28	197.68	196	199.6	202.14	201.57	198.47	203.25	199.82	204.44	199.51	200.02	201.4	203.24	201.72	200.36	200.66	197.43	199.72	201.73	198.26	200.72	199.7
204.44	204.48	200.09	202.76	200.52	201.98	206.87	199.14	200.73	203.39	202.1	203.61	202.68	201.26	202.12	204.85	204.04	201.67	207.81	203.22	202.21	201.98	203.27	204.26	205.83	203	205.37	202.66	203.15	202.74	203.22	204.19	206.19	204.44	205.68	202.51	199.62	206.36	203.08	204.34	203.66	203.06	205.46	205.8	202.56	205.58	204.45	206.53	204.06	205.35
208.79	206.07	207.82	208.38	207.17	207.51	208.6	209.99	205.42	206.58	206.35	210.03	207.48	207.63	209.3	208.24	209.62	207.8	205.04	203.74	208.11	208.18	205.89	207.87	209.56	207.06	208.9	207.5	206.88	206.92	207.19	206.58	208.93	206.73	209.68	206.12	207.79	209.26	205.21	209.14	211.44	204.83	210.27	209.25	207.81	205.8	206.95	206.88	204.18	204.59
202.27	201.58	204.59	202.61	203.92	201.66	202.66	201.9	201.94	203.73	204.17	202.18	201.32	204.13	200.74	200.38	203.31	198.63	203.24	203.06	203.49	203.19	202.59	203.59	200.67	201.51	203.98	202.78	203.95	202.87	204.38	199.16	201.93	201.27	202.08	199.14	201.84	203.26	201.63	198.03	205.67	201.27	199.15	204.12	203.12	202.35	201.19	203.88	200.04	200.52
200.6	197.48	199.77	203.04	198.31	200.17	196.92	194.77	200.14	196.41	201.63	199.68	203.42	197.69	197.36	196.47	202.28	199.67	201.76	200.65	197.1	200.15	199.39	199.2	200.91	198.93	203.88	199.44	197.62	199.39	198.36	197.87	201.02	200.88	199.65	197.97	195.66	200.27	202.92	201.39	199.93	201	200.43	197.83	198.08	199.36	204.5	202.87	199.61	199.03
212.55	214.41	210.94	208.6	210.69	214.62	210.26	209.88	210.3	210	213	213.08	208.6	212.39	213.76	213.73	211.57	213.71	213.11	211.98	212.15	211.63	210.55	209.89	211.23	209.47	209.29	210.33	212.07	212.75	212.56	209.09	212.01	211.4	213.95	209.33	208.29	210.4	214.37	209.23	208.69	210.85	213.17	211.41	214.39	209.72	210.43	217.31	210.26	210.91
212.21	211.9	209.6	214.98	212.77	211.96	213.89	214.98	213.74	210.88	212.85	214.88	213.07	211.42	214.89	212.57	212.07	213.58	214.17	210.97	213.03	214.52	212.37	210.88	214.05	214.11	208.5	213.13	216.51	212.32	211.53	213.21	213.52	213.06	213.82	211.74	211.74	209.52	215.48	215.06	209.83	216.19	215.15	212.67	214.78	212.94	213.76	210.87	214.89	212.2
213.39	213.37	211.73	216.71	211.06	210.77	212.89	207.01	210.51	210.32	211.8	209.39	213.41	211.46	210.72	213.02	214.38	215.36	212.3	212.48	211.26	212.22	211.9	213.75	214.3	214.36	213.92	213.77	213.17	209.23	208.5	211.65	214.82	210.97	211.77	212.25	211.5	210.11	211.22	210.54	209.62	213.46	212.09	212.11	211.54	211.75	213.81	211.6	213.1	210.83
202.21	200.82	203.17	203.24	197.25	199.59	201.94	203.07	201.49	201.55	201.16	204.57	201.76	201.53	201.35	200.84	203	203.98	199.17	202.17	203.15	197.73	199.06	205.12	205.26	201.6	204.89	200.74	202.63	206.63	200.51	203.65	199.6	202.31	202.98	199.28	203.05	201.97	202.2	200.7	201.8	200.42	205.08	203.04	200.39	199.9	201.66	205.56	201.13	201.18
201.16	198.91	201.12	202.84	202.31	204.07	201.85	200.64	204.33	203.58	206.56	198.81	202.91	202.43	200.84	205.14	202.62	205.95	203.1	201.95	199.65	203.9	201	202.43	200.68	201.1	205.65	204.84	203.25	200.48	202.53	202.28	202.5	203.14	203.91	203.67	204.91	200.57	200.97	203.91	204.21	206.43	203.17	200.75	202.3	201.8	203.8	206.58	203.09	203.11
201.93	204.43	202.84	200.29	200.09	202.23	201.81	201.76	200.81	204.37	204.58	202.15	202.67	203.51	203.73	199.63	202.55	199.6	204.12	204.1	204.37	202.68	201.29	204.3	203.02	201.62	200.85	198.05	199.83	205.13	199.5	204.46	201.88	203.63	202.16	203.07	202.51	203.7	200.34	201.26	204.42	204.36	202.45	202.24	201.6	202.61	202.01	206.2	203.06	201.81
205.94	207.25	205.79	209.77	209.39	204.42	205.77	207.85	202.34	207.23	204.63	209.74	208.28	204.88	206.97	204.66	209.13	203.93	205.09	205.63	204.26	207.12	207.46	210.42	208.39	208.99	205.95	207.06	203.21	206.22	206.52	204.95	205.06	204.69	207.01	206.15	206.86	208.11	209.09	205.1	209.82	206.44	205.68	205.47	208.34	208.36	204.15	208.26	204.73	209.46
210.87	209.23	211.2	208.85	214.15	209.87	215.78	209.36	212.63	211.12	212.88	211.37	208.86	210.57	217.01	213.76	210.47	213.42	212.81	209.93	211.18	213.59	211.36	214.34	211.65	213.17	211.85	209.83	210.93	210.28	209.26	214.97	211.01	212.14	213.07	211.27	211.43	212.55	213.6	212.1	213	212.96	213.29	212.07	211.44	213.41	212.82	210.03	211.8	211
200.38	199.78	201.64	201.79	199.29	195.87	201.36	196.7	197.9	202.41	201.68	198.37	196.37	199.12	199.06	195.91	200.61	196.1	200.75	199.45	200.89	198.67	198.65	199.44	201.8	198.85	199.56	196.85	200.06	196.07	200.68	200.08	198.88	198.31	196.59	201.02	200.47	197.67	198.16	200.92	197.18	201.01	197.3	198.5	199.52	199.01	198.98	198.94	198.81	202.76
195.6	198.74	199.02	197.85	198.08	201.51	198.78	199.58	200.11	200.02	196.81	198.48	198.59	199.94	200.36	200.36	199.84	200.76	200.19	197.28	196.42	202.44	199.56	201.13	200.96	200.23	198.86	199.48	200.69	200.42	197.05	198.1	198.44	199.55	200.06	200.2	201.99	199.11	197.36	200.43	199.15	200.41	197.61	198.24	201.07	197.79	201.2	199.22	197.86	198.71
208.2	210.04	211.01	207.77	210	209.8	211.81	206.56	207.8	208.64	210.29	210.97	210.42	208.72	210.88	209.1	212.62	210.29	207.78	210.3	206.63	210.66	207.76	207.62	209.61	210.44	208.82	205.61	209.78	210.37	211.1	209.93	213.44	209.69	209.74	209.26	211.1	208.3	210.78	211.23	208	208.89	210.82	211.88	206.86	212.79	209.14	208.57	213.42	208.48
206.4	207.62	207.62	206.23	206.46	205.29	205.35	206.65	207.08	203.23	207.75	204.67	205.95	205.68	206.24	204.5	205.48	203.88	209.1	208.45	204.09	207.85	206.99	208.25	204.28	203.98	203.08	203.87	207.26	206.91	206.27	204.66	208.83	203.42	203.93	206.48	206.71	205.43	203.22	205.83	207.57	200.86	205.91	204.69	208.71	205.12	209.23	203.15	204.71	203.49
213.13	212	211.4	209.42	208.29	208.21	208.71	207.77	210.64	210.17	208.77	208.12	209.74	211.45	210.62	212.2	206.68	211.25	208.05	212.48	209.52	209.65	209.98	211.62	210.3	208.22	211.08	208.26	211.97	211.05	208.69	209.78	211.45	211.82	207.4	211.16	207.16	206.67	210.56	212	211.06	210.66	210.42	208.76	210.63	208	211.65	210.18	210	210.22
216.02	220.79	215.52	213.87	215.21	215.42	214.57	217.11	217.85	215.84	215.93	214.93	215.08	215.83	216.94	219.79	213.22	213.82	218.62	217.37	212.52	213.56	220.82	218.32	215.27	216.13	219.68	217.82	216.68	214.25	217.99	218.24	219.52	214.49	215.68	216.08	214.7	216.49	214.66	217.76	220.46	215.52	217.26	220.98	216.58	218.36	214.88	217.79	216.85	215.73
196.6	193.88	191.6	193.99	193.8	193.95	194.9	193.13	193.47	191.83	195.65	194.35	193.31	192.68	191.42	198.11	194.05	192.63	191.29	190.05	193.25	193.43	194.94	193.93	195.47	194.68	194.31	192.21	194.62	195.63	197.11	193.72	193.05	192.65	195.38	192.45	193.22	194.4	193.14	194.38	196.7	193.45	195.77	190.28	195.82	190.84	197.28	191.08	192.09	191.54
209.11	208.9	210.84	207.37	207.4	208.17	209.05	209.41	209.47	208.39	212.23	207.49	211.21	209.28	207.44	211.7	207.68	206.71	210.93	207.53	212.69	206.58	210.66	208.3	207.97	208.18	209.01	206.98	210.78	207.86	209.31	207.32	207.39	208.74	208.03	203.63	210.17	208.56	207.72	208.75	205.45	206.04	210.38	207.8	208.49	210.25	210.65	209.16	210.47	209.5
201.3	200.33	208.32	204.33	203.32	204.44	201	208.64	203.87	202.37	203.41	206.08	203.5	205.73	204.28	203.39	204.16	206.11	203.03	203.44	204.32	202.49	203.76	200.99	205.2	207	200.92	201.63	203.29	203.92	204.06	204.24	206.38	205.11	202.51	204.41	204.81	204.06	204.56	204.62	204.53	205.43	206.14	203.39	207.23	206.38	202.35	206.84	204.58	204.82
205.75	201.81	203.26	205.51	200.75	200.54	204.23	204.47	201.13	205.57	199.83	203.07	204.14	203.43	201.99	201.45	204.68	201.27	201.92	203.39	199.76	197.45	202.07	201.04	201.5	201.91	206.12	205.62	201.26	206.75	198.96	202.43	202.05	201.22	199.91	200.14	204.04	203.89	202.1	203.68	197.63	203.11	202.49	202.54	203	203.66	202.07	203.59	196.44	203.06
202.73	198.54	201.8	199.97	202	202.17	203.05	204.71	201.28	196.02	200.77	201.38	200.82	199.27	200.11	200.7	202.21	200.56	198.2	200.36	203.92	198.36	201.43	202.46	198.72	199.87	198.76	200.21	198.19	200.6	202.49	199.38	200.01	198.4	198.86	200.29	200.36	195.6	199.95	200.65	198.87	203.05	200.45	202.04	200.7	197.85	202.42	198.85	201.56	198.97
204.94	203.68	200.76	203.73	205.6	201.01	202.37	202.29	202.72	201.68	202.04	203.97	202.69	204.97	205.84	206.4	204.76	202.5	202.67	206.38	205.24	204.11	202.72	203.02	203.92	202.85	203.22	203.74	206.28	202.69	206.09	200.97	201.02	201.21	200.3	201.6	201.57	204.77	203.07	200.94	200.49	202.61	202.4	200.83	204.65	204.15	200.83	204.53	204.65	206.88
211.03	207.86	207.4	209.34	210.66	210.56	209.69	209.47	210.09	205.35	206.98	207.59	206.65	207.98	209.08	205.83	208.73	207.2	207.3	208.57	207.89	208.82	206.31	207.87	203.54	210.36	213.5	208.61	207.93	207.57	209.29	206.78	207.94	206.38	207.56	206.5	206.57	209.61	207.04	208.03	209.85	205.03	206.93	210.4	206.36	209.54	204.32	205.46	207.72	208.46
215.44	217.37	221.89	216.38	218.93	217.21	218.56	218.1	216.18	216.55	217.43	219.5	217.89	217.63	216.34	215.49	220.44	217.79	217.55	219.04	216.93	218.52	217.09	217.07	217.5	217.26	216.89	219.48	218.85	217.08	217.58	219.78	216.48	219.3	218.32	216.6	218.27	219.7	217.63	219.47	217.97	217.19	217.99	218.61	218.1	215.62	217.83	218.55	219.04	218.21
211.07	210.53	208.75	210.25	206.31	208.97	211.3	209.92	209.32	210.45	208.39	204.67	208.04	209.35	206.96	206.34	207.53	210.39	209.53	210.25	209.64	208.94	209.61	207.5	208.79	207.85	205.94	210.07	210.81	204.31	208.18	207.44	207.09	207.03	206.96	209.19	206.54	206.89	208.21	205.75	208.57	209.48	208.98	210.37	209.82	203.95	208.54	207.84	206.9	207.81
203.85	201	204.94	203.42	203.91	205.57	203.15	206.49	204.17	205.03	199.13	205.07	203.31	203.64	205.92	202.52	204.89	200.34	199.95	203.94	205.61	202.17	203.06	206.16	202.5	205.62	200.38	206.19	203.33	203.06	203.18	203.52	204.35	205.02	204.32	203.25	205.88	203.04	202.73	202.79	206.29	204.39	204.7	202.85	204.57	203.35	200.1	204.63	206.04	204.48
205.75	206.47	204.29	206.54	207.21	206.53	205.6	204.84	208.62	205.89	204.37	203.1	207.98	208.75	205.98	205.77	206.74	204.85	206.38	205.68	207.16	208.57	206.03	205.71	203.62	203.52	204.65	205.92	205.48	205.55	207.22	203.97	202.2	206.92	205.44	203.93	206.2	206.52	206.46	207.54	209.91	202.88	208.53	203.6	202.18	208.01	207.43	205.68	202.83	207.05
214.96	211.18	214.18	211.19	209.71	210.29	211.19	212.48	213.43	210.92	214.67	212.42	213.67	210.26	211.07	206.6	213.92	214.33	211.17	211.24	209.11	212.1	213.36	210.68	207.44	211.63	210.35	210.78	207.13	211.21	211.2	214.81	213.6	208.77	213.8	210.16	209.83	212.79	212.13	210.52	212.24	212.13	216.42	208.82	212.31	212.23	210.24	213.12	210.98	210.76
212.29	213.7	212.67	213.2	212.91	212.17	212.71	211.39	210.46	210.39	212.57	209.86	211.97	212.22	211.97	210.88	211.82	211.99	210.63	214.31	212.79	213.27	215.14	210.69	211.57	212.42	214.3	213.43	213.71	212.76	212.25	213.37	215.53	207.93	214.49	211.62	209.84	214.34	213.61	212.87	212.17	212.66	215.13	213.27	214.89	215.12	209.17	214.23	211.33	210.68
209.52	207.74	208.2	206.97	207.69	209.33	209.79	209.24	211.16	210.39	211.15	212.68	209.37	207.49	208.67	210.49	206.64	209.6	209.83	208.3	208.63	211.09	208.21	211.93	207.39	208.8	204.74	208.95	207.36	209.71	207.41	208.85	204.09	208.39	208.89	209.72	208.37	210.47	205.56	211.11	205.05	208.37	206.84	209	209	206.58	209.37	211.26	209.22	205.46
203.63	206.08	206.36	206.18	202.28	206.17	203.73	200.53	204.21	204.4	202.26	200.4	205.11	204.55	199.84	204.24	204.95	204.39	202.54	202.55	203.56	204.87	205.61	203.72	208.55	203	203.68	201.33	203.21	201.48	203.38	204.01	207.08	203.32	202.76	204.42	204.38	203.83	202.72	202.47	204.66	206.88	202.7	206.15	202.01	201.86	204.99	206.29	202.37	204.09
196.95	199.39	198.62	196.45	198.19	197.84	199.8	200.55	200.37	199.65	198.65	199.16	197.06	199.15	198.94	202.47	199.06	198.97	197.47	194.69	199.48	195.59	196.61	198.19	197.57	196.19	197.67	198.83	197.9	197.59	198.72	201.17	200.78	197.45	197.85	199.91	199.68	198.07	196.19	200.1	201.32	199.36	204.33	197.96	196.81	198.34	199.94	201.25	196.84	200.04
208.41	208.61	207.73	211.69	211.37	205.37	206.12	208.56	206.67	206.89	210.27	212.41	211.83	206.85	206.13	207.64	206.01	208.3	209.06	209.93	209.04	210.83	210.55	207.15	209.84	211.45	211.4	209.62	211	207.84	207.06	207.75	207.5	208.66	209.53	209.19	206.59	206.42	207.86	209.42	210.68	206.69	208.22	208.61	208.1	208.26	207.78	205.56	210.23	206.26
201.34	202.78	202.73	199.96	201.67	201.91	202.72	203.02	203.02	204.17	200.79	199.83	203.74	203.08	199.01	200.09	203.71	197.82	202.5	202.25	204.13	200.74	197.04	201.16	204.07	204.02	201.9	201.54	203.48	202.27	198.67	206.56	204.39	199.98	202.99	202.09	203.36	205.55	202.43	201.33	203.29	202.11	201.29	200.64	204.65	202.51	204.49	201.89	203.49	201.04
216.29	218.79	215.93	217.44	215.52	213.12	218.63	217.6	215.52	215.23	218.13	216.34	217.15	218.41	215.55	214.29	217.26	215.81	218.91	217.34	217.52	216.5	218.06	216.26	219.73	218.53	215.24	217.16	217.76	216.94	214.42	215.91	218.4	216.72	217.86	217.77	217.72	216.9	218.32	217.5	216.39	218.47	214.9	216.56	218.7	216.01	217.1	217.15	215.52	219.46
209.46	210.35	207.13	210.08	209.74	211.24	208.64	208.01	209.55	211.44	208.97	208.72	210.4	207.09	206.93	211.34	208.89	208.39	208.6	209.21	208.73	210.46	208.51	209.58	209.53	207.88	207.36	207.16	207.04	211.83	208.46	210.07	212.98	208.04	207.93	209.43	210.72	210.13	208.94	208.42	209.38	206.72	207.31	208.86	211.55	211.43	208.98	208.36	206.41	208.08
194.97	191.43	193.79	192.75	194.04	190.47	192.06	193.81	197.33	190.7	196.11	195.16	196.55	192.66	196.63	193.94	197.44	194.43	196.07	197.45	193.54	196.89	190.59	199.84	192.44	189.13	195.79	192	195.09	192.76	196.84	193.91	193.85	192.98	192.6	191.54	192.02	195.01	193.36	196.41	194.56	197.24	194.81	193.04	195.47	195.2	195.78	193.17	195.64	191.03
193.46	195.43	193.73	193	196.66	195.61	196.65	192.8	196.04	195.14	192.67	194.85	193.05	195.62	194.23	196.74	195.72	192.13	197.23	196.68	194.69	191.69	197.07	192.87	194.76	191.14	193.93	191.89	195.3	192.2	192.78	193.6	194.75	193.98	194.13	195.86	194.57	194.97	195.13	193.93	194.66	195.12	191.7	193.31	195.62	196.05	191.49	195.74	192.08	194.1
213.6	217.11	214.36	212.87	212.3	215.14	216.12	215.37	214.31	214.25	215.11	213.04	217.77	212.69	215.4	214.24	213.93	212.92	214.19	212.16	211.75	211.4	215.43	214.54	215.25	213.15	214.19	210.38	213.77	212.44	213.37	214.51	216.13	213.18	212.76	212.68	212.37	216.88	210.66	211.93	214.6	212.25	212.3	214.22	212.87	211.08	214.69	215.75	212.44	215.05
198.29	201.49	196.84	197.85	198.76	199.11	198.72	197.86	197.95	199.18	197.66	202.72	199.04	203.53	199.53	199.89	201.54	203.3	198.41	199.88	201.11	201.03	201.67	196.05	197.86	199.93	199.96	201.55	199.52	201.52	196.45	199.72	197.8	198.9	199.35	200.81	198.29	198.57	200.75	201.59	199.48	202.45	199.5	196.33	198.77	199.09	199.73	196.11	200.21	198.08
200.21	201.19	198.18	196.18	197.78	197.36	201.98	202.6	201.13	198.78	195.44	196.87	199.35	196.97	201.61	201.14	200.33	197.4	198.78	198.15	201.41	200	199.97	200.69	200.68	198.72	201.25	199.67	197.25	202.14	199.03	201.3	202.36	201.34	200.73	199.65	198.91	199.78	204.85	199.68	195.51	201.1	199.26	198.96	200.1	199.08	201.22	198.71	198.53	198.92
209.85	207.79	208.75	212.16	209.14	210.99	210.54	209.76	207.88	207.9	212.52	211.52	209.19	207.51	210.42	207.89	212.2	207.94	208.96	210.48	211.8	209.25	211.11	207.16	212.53	212.9	208.24	210.29	208.19	209.43	211.83	209.07	209.17	210.03	211.93	211.42	210.26	210.47	211.06	210.27	211.58	209.88	209.13	209.82	211.15	210.89	206.14	211.81	210.88	207.18
210.82	209.99	209.81	212.36	213.42	212.8	212.41	212.32	212.49	209.42	210.82	210.99	211.8	210.88	215.09	210.5	212.16	211.3	210.12	210.67	213.23	214.41	212.49	208.75	211.27	210.65	212.96	211.95	209.14	208.28	210.25	211.96	213.68	213.68	213.96	210.84	210.53	213.39	210.79	209.32	212.71	207.78	210.64	211.49	211.5	212.42	210.81	214.47	211.38	210.98
211.89	216.94	212.66	211.15	216.52	211.99	216.84	213.19	212.5	211.85	213.91	216.68	213.76	216.34	213.01	213.52	214.24	215.2	211.41	212.09	213.54	213.05	213.43	208.31	215.21	208.99	213.16	213.43	210.46	215.25	213.03	211.82	214.64	213.03	210.16	213.9	212.64	212.62	212.16	213.37	214.9	215.06	213.35	213.01	213.37	212.58	214.64	211.12	212.59	212.41
216.67	216.77	217.24	215.77	218.69	217.06	216.92	214.35	215.64	217.62	218.47	219.76	216.99	218.98	218.33	216.35	214.81	218.43	218.5	216.86	214.16	217.86	217.86	216.99	217.97	216.89	217.15	216.99	218.6	218.96	215.05	216.64	217.77	214.45	216.97	218.81	217.3	217.65	216.73	217.31	215.78	220.64	218.01	214.75	217.83	218.77	215.24	216.34	219.69	220.53
206.66	205.69	206.98	207.51	206.4	209.22	209.81	208.94	204.67	210.04	208.64	208.63	210.48	204.82	209.54	209.5	209.77	208.24	207.26	203.79	206.53	207.53	207.61	205.82	207.84	207.97	208	207.21	209.88	209.04	207.03	208.69	205.99	206.43	209.34	204.89	205.45	208.62	210.86	207.63	207.24	208.99	208.83	208.8	205.47	207	202.91	208.12	209.19	206
208.3	207.51	206.11	209.29	205.81	209.58	208.54	205.86	207.53	208.93	208.39	207.24	207.81	209.92	209.41	208.38	207.67	210.13	206.3	206.75	206.1	204.06	208.34	205.61	209	206.86	206.93	207.43	208.51	206.34	210.01	208.74	207.42	206.99	207.94	209.38	207.61	209.71	206	210.95	206.72	208.61	205.58	204.39	207.79	206.82	209.94	210.88	208.8	205.72
206.53	206.82	206.36	206.02	204.97	205.97	205.37	210.15	203.99	201.95	203.95	202.27	207.54	206.86	207.31	204.29	206.27	207.41	210.05	205.13	204.91	206.46	206.5	204.84	202.24	206.77	208.02	208.82	210.16	206.72	207.1	204.18	207.59	203.14	205.96	204.69	207.59	205.39	204.98	208.71	205.66	206.35	204.61	205.28	210.73	205.13	209.15	204.63	207.21	204.49
200.07	205.56	202.67	201.79	201.23	200.56	200.98	198.63	202.88	200.71	201.05	201.18	200.64	202.28	202.84	204.24	205.02	201.76	205.05	197.98	200.04	203.79	200.11	203.55	203.22	203.41	206.42	199.63	203.82	202.25	200.72	203.12	198.59	206.39	203.3	204.45	200.92	204.56	200.56	204.78	200.08	201.42	202.81	203.9	201.86	201.75	203.03	200.53	204.12	203.33
210.75	211.14	211.2	209.86	214.72	217.08	210.26	212.34	212.98	213.01	210.84	213.46	214.16	217.63	211.32	213.53	211.64	213.2	214.24	212.13	213.72	212.29	211.8	212.27	214.06	212.79	210.86	216.48	215.35	211.81	214.63	214.19	213.87	211.81	213.89	211.89	214.5	213.36	213.12	216.85	213.37	213.39	216.89	211.13	213.45	213.62	213.07	214.55	215.33	212.72
207.26	209.14	208.54	206.28	207.63	210.88	208.58	209.11	208.02	207.99	211.44	209.85	208.97	206.45	206.26	209.13	210.99	206.29	209.95	207.1	207.78	208.37	205.5	210.45	207.65	208.28	209.57	203.39	206.44	205.9	205.39	208.56	207.5	207.19	209.18	204.99	206.96	208.74	210.56	210.86	206.54	208.5	209.44	207.16	210.58	208.59	208.74	208.24	211.07	206.5
206.98	207.02	203.85	208.1	205.15	205.85	208.71	207	205.89	205.78	206.23	208.82	201.81	204.51	209.98	207.28	206.73	205.36	204.97	205.27	205.9	206.13	206.19	205.92	202.8	204.1	203.82	205.03	204.61	206.88	207.49	204.9	200.06	207.15	208.02	207.58	204.44	203.49	206.77	201.83	203.76	204.85	208.62	203.73	205.89	205.35	207.87	207.29	205.76	203.08
213.78	211.52	211.83	214.54	212.85	212.59	212.96	210.55	212.7	212.19	211.59	212.63	210.67	213.23	211.44	212.8	211.55	214.88	214.84	213.7	213.39	214.33	216.12	212.65	214.04	212.27	214.04	214.36	212.1	213.21	213.39	215.12	213.96	211.05	213.28	210.47	214.11	215.53	212.63	212.92	211.63	206.32	214.37	213.91	211.72	212.64	214.41	209.37	212.1	212.55
209.83	207.15	205.77	206.96	209.37	206.36	205.43	206.48	206.79	207.02	203.52	205.94	206.45	207.04	206.48	206.26	209.74	207.37	206.35	205.96	208.64	208.27	203.12	207.19	210.67	210.78	209.62	209.69	203.18	211.24	208.54	209.96	202.96	208.28	209.32	204.66	208.24	207.42	206.9	207.62	206.09	205.83	205.15	206.87	209.37	207.34	205.56	208.32	207.52	205.7
208.79	210.36	204.1	204.45	208.74	208.83	210.79	208	204.65	207.62	205.18	209.5	205.48	206.6	208.02	206.55	207.57	207.99	205.44	208.39	207.96	205.31	203.82	205.53	207.41	206.47	204.08	208.97	210.02	205.06	205.91	205	207.21	205.14	206.87	207.18	206.03	211.1	209.28	209.17	206.38	207.19	211.54	204.43	208.23	208.3	207.11	206.25	208.87	207.5
211.8	210.21	210.47	208.69	209.1	207.99	211.75	207.82	207.5	209.82	208.28	210.08	208.41	207.3	211	207.08	211.12	209.62	209.72	210.81	208.98	208.58	211.18	210.74	208.97	207.57	212.55	210	211.74	209.4	209.43	208.88	212.65	210.3	208.38	210.53	211.49	211.78	211	210.44	206.23	209.68	209.14	212.31	210.26	211.39	211.16	209.73	212.06	209.82
208.01	209.97	205.85	209.61	207.97	208.85	207.91	207.96	208.85	208.73	207.65	208.06	210.89	208.34	207.59	206.29	209.37	203.77	208.08	206.79	205.21	207.72	207.64	209.21	208.12	209.31	203.88	208.7	210.3	207.63	206.75	207.66	207.27	207.96	202.74	206.87	208.05	207.97	206.76	208.59	204.42	208.07	208.73	207.29	210	210.86	207.32	208.57	205.52	211.57
197.05	196.68	199.12	196.22	197.19	196.84	197.33	199.13	198.64	200.19	199.22	198.37	200.1	200.68	197.89	200.87	198.68	195.51	200.87	201.04	197.4	200.36	196.52	196.69	197.88	197.26	201.29	200.63	199.35	196.91	196.38	198.54	196.25	197.56	197.87	200.06	195.53	197.46	195.62	195.74	196.2	199.18	199.1	195.31	198.07	196.8	197.7	199.98	198.79	199.39
211.2	205.87	209.33	208.38	206.67	210.55	210.22	211.27	207.6	209.83	208.55	207.24	209.21	207.23	209.92	208.05	208.75	204.63	208.54	209.46	207.66	210.14	208.66	211	208.75	208.95	207.36	207.98	208.66	210.43	208.07	206.66	203.3	207.39	206.35	211.04	208.5	207.75	208.6	208.68	208.69	206.59	209.4	208.77	208.4	207.64	211.34	210.54	207.59	210.04
201.09	202.5	198.48	202.79	199.18	199.11	200.59	199.9	201.64	199.93	203.61	199.22	202.21	202.61	200.48	200.01	203.98	198.5	201.87	201.1	198.5	200.61	199.91	197.82	203.09	201.03	200.01	200.56	201.25	197.64	201.64	203.4	201.38	198.34	202.91	203.34	200.99	200.15	201.77	198.07	199.75	201.22	197.46	201.86	197.6	199.57	201.09	203.79	199.92	199.09
217.25	217.48	217.32	215.9	217.51	217.92	216.2	215.36	217.87	218.57	218.1	214.85	216.32	217.09	214.72	217.49	219.63	214.91	223.83	218.93	214.91	219.71	216.61	215.46	215.48	217.14	213.14	217.3	220.67	217.35	217.09	219.7	219.21	215.32	215.02	216.91	214.8	219.9	214.05	216.55	216.55	216.56	218.03	219.35	216.9	219.68	218.86	217.33	215.31	218.19
202.1	205.37	203.38	205.43	200.79	204.76	205.79	201.78	200.01	201.26	206.59	203.68	201.97	206.39	201.55	207.12	206.89	204.89	203.82	205.82	200.77	201.95	204.62	204.82	206.72	202.61	203.89	203.22	203.17	205.07	202.35	204.99	203.79	203.84	202.84	202.95	205.34	201.13	201.84	202.09	206.34	202.88	201.21	201.11	202.3	201.57	204.2	207.03	205.82	206.25
208.91	205.8	209.14	208.87	206.68	209.59	209.18	211.45	207.51	204.49	208.36	209.35	210.07	209.7	208.19	205.12	206.16	210.51	207.05	206.84	207.63	206.26	209.25	210.21	208.37	207.24	209.45	206.72	204.65	209.37	208.14	207.61	208.19	209.64	209.35	208.19	210.15	206.54	208.53	211.83	211	205.01	209.16	211.23	208.62	208.65	209.43	208.76	206.05	207.8
214.12	213.53	212.03	210.75	210.25	213.16	209.22	214.04	212.03	210.77	211.5	212.49	208.89	210.49	211.93	210.47	210.05	214.65	209.2	207.85	213.27	212.18	208.98	209.96	215.88	209.08	209.41	210.81	211.42	211.7	214.06	211.9	213.38	211.55	210.82	212.58	211.3	210.9	210.67	212.28	209.6	212.73	210.15	213.3	209.59	210.14	208.59	209.69	214.27	210.23
215.72	212.39	209.08	211.11	211.79	212.37	212.18	212.22	213.27	211.36	212.17	212.05	211.76	210.09	209.02	212.6	214.31	211.64	212.34	206.09	211.61	212.53	209.97	210.79	213.74	207.05	209.54	211.43	207.14	210.19	207.97	211.03	211.6	210.37	209.82	210.53	214.65	212.21	210.02	211.24	211.06	213.78	210.55	210.1	215.12	211.11	209.73	211.46	213.08	214.14
213.08	210.62	212.94	212.98	210.86	212.79	212.97	212.35	212.16	209.64	213.56	212.07	213.79	209.55	214.48	211.81	210.32	212.52	213.48	214.48	209.74	213.53	211.1	212.48	209.49	210.94	212.21	214.89	214.32	207.13	211.04	211.03	209.79	213.2	211.33	211.58	211.24	215.02	212.05	214.88	210.37	210.42	209.33	209.65	210.51	214.75	212.64	209.03	210.88	210.75
207.5	206.9	208.23	206.6	203.06	207.3	209.19	205.73	206.85	207.66	210.52	207.97	206.13	206.14	204.69	203.91	207.39	211.38	208.04	209.73	206.1	207.04	206.02	207.66	209.31	206.14	209.54	207.31	210.59	204.08	210.33	207.7	209.91	209.36	208.06	208.74	207.15	209.07	207.84	202.26	207.09	206.57	206.99	205.91	208.35	207.4	208.39	207.5	208.18	208.59
208.17	206.9	205.32	207.21	208.06	207.38	206.05	206.31	205.02	209.41	206.26	204.89	210.81	207.31	206.45	209.83	204.47	211.44	207.43	204.49	206.39	208.97	205.9	209.92	207.76	209.5	208.87	210.76	206.7	208.8	205.14	209.11	207.57	209.04	203.63	206.9	209.45	208.18	206.17	208.99	209.13	207.91	206.68	207.24	208.01	205.08	209.01	207.41	207.01	211.47
206.39	206.46	208.03	211.61	211.19	210.3	207.11	208.26	208.76	207.93	206.62	210.3	209.49	209.33	208.88	206.26	208.81	207.94	208.06	209.76	211.61	208.34	205.85	208.4	207.6	207.21	208.59	205.57	203.15	208.26	210.94	204.36	209.52	206.2	210.53	205.89	207.94	210.45	208.37	208.4	208.76	206.71	212.24	207.8	208.8	207.04	206.41	206.75	208.31	205.9
208.2	204.24	207.38	208.1	206.23	206.1	207.07	208.82	208.67	205.59	207.72	204.15	206.04	208.58	206.36	208.39	205.74	209.21	206.38	206.54	209.23	212.2	207.9	209.28	208.17	206.52	208.6	207.19	209.42	206.82	205.97	206.36	205.96	209.17	207.45	208.09	206.75	208.09	208.79	204.23	208.75	208.75	211.8	207.95	209.36	208.4	210.32	206.63	207.05	206.57
204.13	204.95	206.15	204.43	205.91	203.56	207.89	205.03	202.39	202.01	202.56	207.77	204.08	201.69	203.35	205.88	204.02	204.87	204.46	200.82	206.25	202.57	204.14	201.55	204.74	204.72	203.94	201.23	201.75	206.41	202.6	204.69	202.04	200.5	203.56	201.96	205.46	203.27	202.05	202.66	202.52	203.97	205.43	204.02	202.41	203.27	203.78	205.17	205.29	204.61
200.77	198.97	201.77	199.53	201.96	200.89	200.21	200.02	201.01	198.27	201.28	202.47	203.96	199.25	199.6	199.28	201.32	198.54	204	200.45	200.5	203.78	201.1	198.26	202.42	196.24	201.18	199.55	199.96	199.65	204.03	200.36	198.1	198.09	200.23	198.55	198.3	201.44	200.78	200.17	198.85	201.05	199.18	198.5	199.12	198.81	197.49	200.23	198.96	200.91
201.52	199.12	201.47	199.25	201.36	199.12	198.47	200.48	198.61	198.22	200.88	198.69	199.31	198.18	199.76	201.11	199.74	201.54	200.85	200.52	199.48	200.95	200.56	197.75	202.03	199.76	197.56	198.48	199.76	197.15	199.46	200.14	196.92	198.6	199	202.17	199.87	200.69	199.31	199.54	201.79	201.13	197.67	198.29	199.23	201.15	198.9	197.52	202	196.15
203.68	200.41	200.59	203.94	203.91	204.15	201.25	201.41	203.48	203.07	203.71	200.62	202.43	198.87	206.24	201.24	200.26	204.11	203.72	203.79	201.63	201.62	202.06	201.44	201.99	203.06	201.44	204.27	200.96	202.7	201.85	202.73	202.22	205.55	202.34	203.8	203.99	202.43	201.04	203.82	202.1	204.59	199.73	203.06	200.88	205.98	202.78	202.33	200.97	202.71
207.78	207.06	210.89	207	210.35	208.6	204.16	208.92	206.59	207.89	211.43	206.15	206.72	207.06	208.56	208.66	206.13	207.63	208.25	208.36	209.14	208.82	207.75	206.3	210.93	204.6	208.54	207.62	207.74	205.99	209.41	211.57	206.87	208.12	209.55	209.29	206.78	206.97	206.06	207.77	207.5	205.31	208.49	208.22	210.65	209.86	208.7	209.85	207.91	207.71
207.44	209.82	209.71	207.24	208.67	207.48	208.49	209.67	205.64	208.57	205.8	205.68	204.64	209.53	207.25	205.62	208.7	207.63	209.75	206.83	210.43	206.13	207.54	209.02	204.08	208.27	209	208.21	207.18	206.22	210.58	209.12	206.97	209.14	203.73	207.01	210.12	208.95	206.41	208.63	210.08	208.52	206.51	209.05	208.89	205.35	206.43	210.83	205.82	208.63
208.69	208.69	209.56	206.35	208.98	208.48	208.2	204.89	209.59	207.54	210.27	206.25	205.05	207.51	207.12	207.63	210.74	205.83	203.38	204.9	208.97	210.5	209.71	206.26	208.61	206.65	209.25	209.66	206.6	207.11	206.98	207.35	207.64	208.6	206.77	207.94	209.5	210.99	206.35	205.2	208.38	202.33	206.56	209.64	206.78	204.63	209.53	205.41	205.73	206.4
213.24	215.65	209.54	215.3	211.78	208.79	212.07	213.86	214.72	210.88	211.48	213.1	209.24	214.81	213.37	209.84	213.67	213.89	213.4	211.32	212.42	212.33	213.82	212.31	210.2	211.27	211.23	215.16	210.71	211.27	208.95	213.17	213.54	211.99	213.92	211.21	212.15	213.84	211.86	213.18	210.31	210.93	212.52	212.07	211.85	214.52	212.37	209.96	213.86	215.46
202.27	204.22	204.98	201.78	203.72	204.38	204.19	202.79	203.08	202.52	202.33	203.91	204.88	204.88	203.55	203.64	204.04	202.98	201.04	205.65	204.81	204.1	206.28	204.72	203.49	203.07	202.27	204.13	202.47	203.4	206.33	203.57	202.22	204.17	204.28	203.68	204.23	201.21	204.86	204.03	204.85	204.41	202.06	204.79	201.09	202.62	206.54	202.64	206.91	201.34
200.18	202.04	204.1	201.53	198.96	201.4	198.06	204	201.69	201.26	200.6	201.65	200.44	199.95	197.93	204.66	198.51	200.11	199.59	198.76	198.2	197.66	200.76	201.26	198.42	199.29	200.74	200.91	196.16	201.66	200.68	202.31	201.22	199.82	197.41	200.39	198.68	198.28	200.53	195.62	200.63	201.05	201.86	199.95	204.77	198.71	199.9	198.26	201.32	200.03
208.87	211.58	213.22	213.17	209.19	211.37	212.52	207.33	212.72	212.11	207.32	212.52	212.31	213.77	205.93	212.6	211.95	213.6	211.99	213.27	211.36	211.98	209.72	211.06	210.14	208.25	212.09	211.09	213.76	210.54	215.13	210.7	212.08	213.52	213.55	210.62	212.2	212.74	212.74	211.72	213.65	209.76	209.74	209.31	212.77	212.09	212.15	212.26	211.59	215.09
197.99	199.01	196.23	199.53	201.14	198.65	201	199.75	198.11	198.47	200.68	198.08	198.83	197.52	196.94	200.21	199.58	200.66	202.59	200.88	200.16	197.05	198.67	196.89	199.16	199.19	199.22	196.31	198.05	201.38	199.13	199.36	201.06	199.29	198.62	199.35	200.46	200.73	201.84	197.79	198.38	200.02	199.4	199.2	197.87	200.15	201.88	195.24	198.76	200.73
211.24	214.52	209.15	214.59	215.91	214.34	211.58	212.23	210.5	211.11	213.49	212.03	212.35	212.92	207.94	209.33	212.25	211.79	211.63	210.3	211.73	209.57	214.23	214.15	211.18	211.6	212.47	210.08	209.9	212.15	214.44	210.06	215.22	210.28	212.42	212.74	209.8	212.41	212.09	210.07	210.91	214.2	213.04	209.12	214.41	212.42	209.9	212.51	214.89	212.09
218.51	224.53	215.76	222.79	217.35	218.19	216.82	215.49	220.39	214.84	216.88	217.82	214.59	217.3	216.25	213.61	216.93	214.68	219.56	216.22	218.69	217.39	219.31	216.11	215.85	217.53	216.7	217.31	216.2	219.03	221.73	219.8	218.48	217.62	216.32	219.06	218.36	217.12	217.26	218.24	215.51	218.86	217.87	216.23	215.28	216.49	218.58	219.28	219.83	217.79
215.89	217.52	219.16	215.82	215.18	218.31	219.88	216.46	217.41	222.28	214.44	212.93	217.14	216.01	214.5	214.88	221.95	217.2	216.99	218.45	216.07	217.89	217.61	217.07	216.52	217.25	219.65	218.22	220.63	218.65	215.63	217.56	219.21	219.21	216.84	218.48	217.99	216.81	218.77	218.36	217.99	215.96	217.06	220.27	218.53	219.13	215.89	217.33	217.31	218.75
209.02	209.11	208.53	208.89	211.75	207.83	210.95	208.76	212.59	206.8	208.76	209.64	207.06	207.76	204.95	210.47	206.44	212.54	209.75	211.86	209.62	206.67	213.04	210.77	207.14	207.77	211.58	207.62	209.24	208.63	208.99	212.29	211.12	208.99	210.21	208.16	208.32	208.94	210.04	204.46	208.84	209.06	208.01	210	209.49	211.16	209.18	210.9	208.27	213.99
209.86	206.64	206.09	207.53	209.78	208.44	208.12	207.17	206.77	208.63	206.35	208.16	210.19	207.27	209.36	208.43	206.19	205.99	206.42	206.84	210.12	208.07	208.35	207.91	207.35	209.04	206.59	208.52	204.09	210.4	207.68	208.55	206.61	207	201.15	209.71	206.66	206.67	209.89	206.3	209.45	206.3	206.2	210.12	207.45	205.1	210.13	208.41	208.62	208.87
212.83	207.47	211.08	211.53	208.21	211.45	210.48	208.93	210.61	207.4	208.98	210.67	208	211.93	209.86	206.43	209.17	208.81	213.04	211.42	211.53	209.51	209.24	209.94	208.39	207.94	210.78	208.62	213.25	209.02	209.63	208.21	210.69	209.31	213.24	209.81	210.74	210.53	209.88	209.93	208.59	211.56	211.76	210.52	210.38	209.2	208.85	207.21	211.82	209.71
214.75	212.19	217.66	214.95	210.52	212.52	216.64	214.01	214.44	211.58	214.83	212.25	210.13	214.75	212.83	214.69	212.93	212.13	212.54	216.56	215.89	214.54	213.58	210.24	214.3	212.18	212.96	212.18	214.63	217.35	213.4	212.75	216.57	212.64	213.41	215.37	213.18	212	214.75	213.37	215.35	212.31	213.69	216.01	213.41	212.81	209.61	217.72	215.26	216.65
206.4	211.21	206.62	209.19	208.72	206.92	205.83	206.67	211.35	206.87	208.63	205.97	208.48	207.39	209.66	209.12	205.07	210.9	206.2	207.33	207.34	209.45	209.03	206.03	208.74	204.93	205.33	206.72	207.4	208.54	204.76	210.04	208.41	205.48	208.78	206.56	207.36	208.92	206.17	207.26	205.87	206.45	207.78	208.08	206.03	209.48	205.23	208.59	207.69	206.98
213.38	214.68	213.84	215.38	213.68	210.83	210.25	214.61	214.64	213.27	210.81	214.85	216.1	213.99	215.06	213.73	211.85	211.42	215.16	214.48	213.8	214.45	213.64	215.26	215.71	215.26	217.11	213.9	213.07	214.31	214.4	214.05	210.21	211.18	212.07	213.85	212.67	215	210.35	214.51	212.44	211.08	214.93	213.73	211.04	214.68	214.2	213.9	213.19	212.93
191.72	192.43	194.75	194.28	196.7	194.27	195.24	191.38	193.61	195.8	192.55	190.06	192.76	192.89	193.72	191.67	192.71	193.37	190.05	193.8	192.67	193.72	192.04	196	195.63	194.65	194.19	192.29	192.98	193.04	193.38	194	193.62	195.27	190.54	192.25	191.89	193.75	194.93	194.14	195.53	195.04	193.8	195.88	198.34	196.59	194.85	193.64	191.86	194.14
199.68	201.9	194.47	199.53	198.15	199.17	200.31	199.04	201.69	198.06	199.62	197.8	198.64	201.01	200.13	196.68	201.11	197.03	198	199.34	197.84	197.61	200.91	198.79	196.73	200.01	201.33	195.82	200.61	199.93	199.43	198.37	195	199.73	198.24	199.02	198.62	197.61	199.1	199.36	197.46	201.65	200.54	195.89	200.43	199.4	203.72	198.39	197.8	198.63
211.58	212.21	213.64	212.54	212.22	211.93	215.14	207.78	213.73	210.21	214.24	216.73	211.36	212.18	214.06	211.13	210.35	210.82	216.19	213.5	212.81	210.61	214.38	209.34	211.99	212.53	216.17	213.16	210.35	210.78	209.65	212.49	213.36	210.75	211.16	209.84	208.37	213.79	215.5	211.41	212.38	213.42	213.68	212.47	212.33	209.73	213.38	212.14	209.06	210.67
201.69	201.76	196.71	196.16	199.6	202.85	200.22	196.94	200.32	198.33	201.72	196.58	198.69	199.82	199.06	203.24	199.98	198.8	200.52	202.47	198.41	202.13	199.84	201.14	199.29	201.61	198.07	202.13	201.61	198.61	199.38	200.69	200.65	200.93	200.36	200.31	195.17	201.69	202.01	200.08	198.42	201.67	197.73	198.93	202.83	201.06	200.1	200.99	200.01	200.26
210.76	210.7	212.38	210.56	210.54	208.95	209.63	208.15	212.81	210.63	210.68	210.4	208.95	209.08	209.09	208.43	212.18	209.3	205.81	211.18	214.35	208.46	210.24	205.17	205.82	211.36	210.88	210.96	210.25	211.97	210.16	206.82	209.54	214.61	208.61	210.4	205.15	208.58	206.71	210.67	210.05	208.95	217.61	212.93	209.33	210.05	210.18	211.11	209.17	210.52
209.26	214.9	209.85	214.18	211.54	211.45	212.22	215.2	209.8	213.24	210.19	211.47	213.85	212.88	210.06	209.44	210.84	211.3	213.14	212	213.27	215.36	211.24	213.34	213.51	212.71	208.95	211.21	212.43	213.51	213.19	211.06	213.78	208.98	211.3	212.53	210.33	213.85	209.07	214.71	211.96	209.52	211.58	210.08	214.14	212.98	212.06	208.08	212.44	212.46
205.93	204.89	207.21	204.6	202.88	205.09	203.92	202.04	207.55	203.82	205.76	204.98	207.56	203.7	208.62	203.94	204.73	201.45	203.63	202.55	204.04	208.88	201.69	207.74	204.48	203.97	204.57	204.06	203.28	206.21	205.05	208.45	202.12	205.83	205.13	204.83	205.69	206.1	204.58	206.31	204.24	202.77	204.06	203.45	204.31	207.34	201.48	204.16	208.4	205.59
212.98	211.65	210.36	212.65	210.92	211.37	211.07	211.1	211.2	212.59	211.77	213.61	211.02	212.23	215.07	212.56	210.64	211.42	214.02	209.62	212.24	211.62	213.53	212.26	213.14	214.3	211.75	215.23	213.18	213.53	210.66	210.24	212.09	214.74	211.95	211.03	211	212.42	213.46	210.27	213.16	212.08	212.63	212.38	212.12	212.28	211.79	213.22	209.09	208.88
206.93	209.41	207.94	206.26	205.86	209.89	210.72	208.69	209.22	211.04	208.53	209.24	207.57	210.79	207.24	208.34	208.47	210.44	208.48	207.77	205.55	206.81	207.18	211.98	209.38	211.72	206.48	204.24	208.06	211.04	210.35	206.71	209.8	207.81	208.78	209.86	208.4	208.15	204.99	209.44	206.35	209.97	206.97	205.15	209.01	209.67	212.89	208.62	208.69	207.95
203.97	201.73	203.01	206.2	204.85	202.69	203.65	204.44	206.24	202.87	200.07	203.86	202.95	206.77	202.93	204.01	201.07	204.04	198.51	205.81	204	206.53	206.03	203.58	202.22	201.86	204.12	204.92	202.84	203.46	203.29	202.35	204.49	205.26	206.81	204.93	201.59	205.9	202.53	203.96	206.53	201.01	202.56	202.6	205.66	202.06	202.19	205.82	203.51	200.13
206.57	202.28	203.9	199.95	201.81	201.15	204.94	200.91	204.53	203.09	204.29	203.13	206.43	203.46	202.55	203.35	204.52	205.32	201.8	202.13	205.02	203.41	201.72	204.61	202.33	204.08	203.42	201.71	204.63	204.42	205.52	204.53	202.59	200.92	201.9	202.62	207.88	203.35	202.38	201.88	201.74	202.28	204.85	202.59	204.27	203.49	205.05	203.98	201.71	203.67
203.33	201.58	199.02	203.79	203.3	200.22	199.19	202.39	198.79	202.29	200.67	196.54	202.12	200.56	202.44	204.03	196.05	203.11	198.97	198.64	196.81	198.99	197.41	200.8	199.79	201.78	197.79	200.92	203.43	199.91	202.52	199.85	201.05	198.68	200.25	198.96	199.64	203.23	200.67	201.44	201.41	201.29	197.87	199.08	199.12	201.67	200.43	200.04	200.64	202.83
209.15	210.18	208.53	209.55	208.66	213.5	208.63	208.68	210.93	209.12	208.46	208.3	205.93	206.7	209.98	207.6	209.62	208.72	210.47	212.58	209.88	207.82	209.68	206.73	207.5	207.41	210.33	210.49	211.33	209.34	208.87	211.97	209.88	209.48	210.42	208.21	211.09	209.7	207.94	210.36	210.33	210.65	209.41	208.34	208.8	211.59	208.45	209.92	210.97	206.31
207.07	210.02	207.09	206.07	207.93	209.67	210.48	211.13	208.79	208.75	209.13	207.83	207.67	207.02	208.77	208.68	208.48	209.21	210.22	209.09	209.45	208.17	207.42	208.48	209.48	208.67	213.09	208.43	208.27	210.84	208.57	208.49	210.43	208.39	209.87	210.11	209.01	208.14	209.83	208.48	207.35	205.93	205.96	208.42	210.08	210.15	206.39	205.03	209.87	211
213.04	211.21	212.62	210.59	215.64	212.45	215.24	213.23	211.78	207.62	210.53	212.81	213.63	210.64	209.7	212.59	209.78	210.6	213.26	212.14	211.05	209.9	213.11	209.16	212.43	212.99	214.09	213.56	212	212.09	210.75	210.68	209.39	212.76	210.82	211.65	210.24	211.73	211.95	210.88	214.19	206.91	212.74	210.86	212.77	211.24	207.21	212.61	216.2	211.27
207.52	209.22	208.34	207.37	208.28	206.04	209.37	208.91	210.65	209.63	207.89	206.48	210.71	206.17	206.58	208.25	209.28	207.71	208.97	205.57	210.52	208.13	207.51	211.01	208.37	212.27	207.17	212.61	207.78	207.83	208.26	209.07	207.74	209.8	208.5	207.46	208.98	206.11	211.4	209.36	207.91	210.52	211.9	206.75	203.88	207.8	206.76	207.44	209.88	206.49
208.45	207.19	209.84	210.99	207.59	210.76	207.37	207.42	210.14	207.67	206.68	209.37	207.89	207.63	210.64	208.81	208.66	206.07	204.61	211.93	205.75	208.91	206.41	209.36	208.62	208.66	208.13	207.36	210.3	206.81	206.11	209.24	210.32	207.62	209.45	209.26	208.28	209.89	211.32	209.46	210.8	206.11	206.13	209.33	203.89	208.12	208.63	208.5	209.41	205.71
203.82	204.93	208.41	203.18	204.97	203.68	204.21	202.85	206.65	208.15	207.69	206.67	204.77	208.39	204.15	206.21	203.29	206.84	200.96	207.57	204.91	201.44	204.33	206.54	204.35	203.6	204.84	205.5	202.2	203.15	207.04	203.7	204.08	203.75	206.19	202.8	205.41	204.7	206.32	202.31	202.72	204.02	203.92	202.9	206.44	206.24	203.36	204.88	207.23	203.92
221.26	215.52	217.24	218.13	217.06	212.94	213.32	215.74	214.54	217.5	217.07	216.79	218.18	218.47	216.3	215.33	215.19	213.48	214.73	217.1	217.46	219.39	216.66	218.09	217.78	213.8	217.61	218.08	218.37	216.68	215.65	216.42	216.63	215.43	217.39	216.62	217.31	218.88	216.82	215.89	219.95	216.93	219.41	218.25	217.88	217.85	217.56	218.8	216.63	216.15
198.89	197.3	197.71	197.45	194.96	196.43	199.12	200.25	196.03	197.51	199.11	199.71	197.11	198.99	197.11	195.6	198.52	195.87	197.75	197.21	199.97	197.58	199.71	197.34	197.49	198.39	198.03	198.41	199.91	199.56	196.93	191.15	196.29	202.13	196.31	197.44	196.49	198.6	197.17	195.73	197.94	197.6	201.56	199.29	196.92	193.28	201.12	199.17	197.69	199.94
216.18	221.46	216.04	220.34	216.98	220.24	221.61	217.04	219.79	219.16	215.28	217.58	220.21	219.09	216.3	217.48	218.74	217.54	218.19	222.07	217.42	215.67	217.9	217.41	219.27	219.88	219.86	219.15	219.14	217.07	216.23	220.83	215.79	216.23	218.01	218.73	218.72	220.23	214.78	215.77	217.27	220.37	217.7	216.31	215.65	219.52	217.32	215.38	218.75	218.45
208.27	206.86	207.14	205.07	208.31	207.72	210.39	207.95	206.51	205.12	207.01	206.74	209.74	209.83	207.26	207.23	206.1	213.44	207.4	205.03	207.87	209.03	205.98	208.64	204.98	208.37	206.46	206.01	209.93	208.44	207.71	204.66	207.71	210.09	206.95	206.8	204.92	206.13	206.78	209.57	207.82	204.35	210.13	207.55	210.29	204.23	207.99	207.78	206.81	207.66
200.44	199.83	201.29	197.67	198.37	201.26	200.69	200.33	202.42	201.61	201.47	198.12	198.95	203.77	197.33	204.09	198.6	199.1	202.04	201.12	200.42	199.33	203.38	200.38	197.58	198.67	200.46	200.42	199.06	199.36	200.91	200.96	197.67	202.21	201.08	198.54	199.99	197.72	200.99	202.03	199.13	198.05	201.27	199.14	198.84	201.4	201.67	199.04	201.65	198.66
211.48	209.91	206.19	206.65	208.8	205.47	204.47	207.84	208.72	206.05	206.16	208.36	207.92	207.06	205.28	211	210.88	208.79	206.83	207.32	209.19	207.83	206.08	207.72	209.03	209.67	207.92	207.66	207.45	206.87	206.86	207.91	208.07	210.42	207.35	209.34	211.03	208.11	206.86	206.04	207.13	205.05	206.11	207.26	210.26	207.55	206.19	208.63	208.9	205.39
204.03	200.91	202.05	202.7	201.29	200.68	203.3	201.42	203.82	198.3	201.96	201.74	205.49	202.92	199.85	201.81	203.83	201.52	205.19	202.38	200.13	202.08	200.72	201.88	203.85	203.17	200.95	200.82	201.33	202.64	204.38	204.34	198.86	203.08	202.27	202.09	200.51	197.92	202.53	205.14	202.67	202.28	202.82	202.62	204.8	199.59	204.91	201.08	203.88	203.51
211.38	210.23	212.77	209.97	210.09	211.17	210.39	210.1	212.19	210.87	211.4	213.44	211.89	210.68	210.92	211.37	211.76	209.15	209.28	210.56	208.1	210.55	208.44	211.44	213.44	211.44	211.51	210.31	210.14	210.41	209.54	209.74	214.43	210.76	211.1	212.23	209.79	212.9	210.96	209.39	207.37	211.09	212.37	209.85	210.9	211.57	210.85	212.02	213.9	209.35
204.82	207.5	206.14	210.62	206.98	208.24	205.52	208.37	208.2	209.52	209.16	206.03	210.77	208.07	205.69	206.35	205.99	207.95	207.88	206.48	207.98	208.66	205.99	208.21	206.19	210.27	206.17	208.88	207.26	204.63	205.9	207.48	207.37	206.07	205.79	207.33	210.31	204.43	207.81	207.56	208.09	204.91	208.14	205.16	210.66	207.72	209.94	209.87	204.39	208.73
215.7	215.28	218.98	218.52	216.02	215.87	216.28	218.43	214.63	216.54	217.2	217.87	219.36	215.81	216.18	213.65	212.86	218.65	216.99	218.98	217.92	216.02	217.01	218.43	215.24	217.72	216.26	217.76	213.06	215.93	217.65	216.82	218.89	218.39	217.29	214.69	218.59	215.76	217.62	217.46	215.03	220.04	219.93	217.8	217.07	216.63	217.24	217.21	216.83	217.6
213.43	214.08	211.04	209.29	209.97	210.8	212.69	211.7	210.18	211.15	209.55	214.83	213.13	208.23	209.44	211.31	214.1	210.83	214.41	211.72	212.83	212.14	211.93	211.03	213.11	209.31	211.84	211.83	211.82	208.38	210.51	211.35	211.25	211.94	210.61	214.71	213	213.79	210.88	212.2	214.03	213.43	211.93	213.48	212.1	210	210.54	211.59	212.21	212.82
204.06	202	199.29	206.62	200.31	202.17	202.8	204.82	204.4	201.51	204.33	203.37	204.17	201.08	204.32	202.23	202.16	200.65	203.5	205.59	205.65	202.86	204.49	200.73	204.87	203.7	201.53	207.39	201.33	203.1	204.68	205.12	203.44	201.87	204.54	202.95	204.72	202.27	204.9	203.72	203.89	202.48	203.41	202.23	203.53	202.26	201.35	203.65	207.18	203.54
202.55	202.18	201.67	201.73	203.21	205.28	202.12	201.69	202.23	202.5	204.09	201.84	203.36	204.52	203.82	200.08	200.85	204.65	202.65	201.9	201.52	204.03	202.57	205.47	204.51	200.29	203.7	200.96	200.74	205.61	198.06	202.65	200.61	204.63	205.73	202.66	203.16	205.56	203.84	204.78	200.39	203.14	199.68	201.97	204.73	203.1	202.03	202.48	202.77	204.93
207.33	205.08	207.13	206.4	208.99	209.5	207.85	208.81	209.15	208.82	209.23	208.26	213.94	209.06	208.47	209.88	209.14	211.09	208.2	208.67	206.44	208.65	207.77	209.61	208.04	211.29	210.4	211.21	208.97	208.88	205.78	208.42	208.71	206.27	210.64	208.99	206.03	208.1	209.47	209.63	207.82	207.46	208.77	208.27	208.11	209.96	209.46	206.07	210.04	206.88
220.76	211.54	217.85	216.05	215.02	217.46	213.3	213.61	216.26	216.15	215.65	218.38	213.6	218.16	215.99	214.58	219.35	218.93	216.63	217.6	216.82	217.2	216.04	217.26	215.84	215.76	217.16	219.62	218.1	220.9	220.8	216.5	217.31	215.34	218.09	213.65	218.02	216.48	217.83	219.64	213.63	216.76	217.68	219.29	212.78	219.12	215.14	217.89	217.46	221.26
192.4	193.18	194.96	192.15	193.5	195.52	195.55	196.14	193.39	195.87	192.08	196.28	193.91	193.22	197.2	191.78	193.52	194.93	196.15	192.9	193.6	194.29	191.37	194.04	194.83	192.73	195.83	195.05	193.39	197.1	189.29	194.58	196.79	193.9	193.54	195.1	194.63	189.94	193.3	195.59	196.05	192.15	194.82	197.44	193.78	198.73	193.1	193.73	193.52	192.02
202.68	206.68	206.6	202.98	205.69	201.87	203.99	205.25	204.23	205.62	205.69	204.17	205.49	206.4	200.4	203.86	203.15	206	202.94	204.82	203.13	202.03	205.21	202.81	204.27	201.88	201.82	199.74	204.55	204.94	201.28	202.36	203.13	201.73	200.78	202.23	203.25	205.52	199.11	204.24	204.84	203.05	204.51	204.02	203.43	202.27	202.29	200.73	203.12	203.15
211.54	211.03	211.63	214.72	211.78	212.25	214.38	214.11	213.62	213.03	208.76	214.45	210.93	209.11	212.41	212.45	210.23	213.23	212.99	211.65	213.36	210.1	212.03	211.38	211.79	215.42	210.04	216.64	214.94	211.52	213.3	212.32	213.97	210.4	216.01	210.21	211.06	211	209.92	211.61	211.03	214.4	213.05	211.74	211.57	210.32	212.35	213.29	210.05	212.34
205.5	206.34	208.85	207.66	206.26	208.16	207.35	209.17	211.13	208.32	207.9	207.08	211.61	208.45	205.4	209.54	206.46	204.09	207.9	207.6	208.37	209.64	204.4	208.94	209.39	207.22	207.4	207.29	204.74	204.53	210.78	206.78	207.99	207.46	207.03	207.48	209.71	206.6	204.04	209.73	206.71	205.21	207.17	207.96	209.09	205.88	207.08	208.03	208.67	208.45
209.82	209.18	207.11	205.89	209.92	207.81	209.57	207.39	206.89	213.62	209.68	209.74	209.55	207.76	209.26	208.49	206.82	207.74	206.38	206.81	212.11	208.97	210.6	206.47	207.79	211.19	209.32	211.87	211.84	206.14	206.19	213.34	209.32	208.17	208.53	210.94	208.32	204.75	207.16	209.92	207.66	205.61	209.77	206.25	206.18	208.09	206.68	209.22	208.49	206.7
208.82	213.55	212.27	212.43	209.79	210.99	209.69	210.76	213.93	210.25	211.88	211.68	212.12	211.07	211.23	214.06	211	216.87	211.96	211.7	215.27	210.22	214.63	208.18	210.4	209.96	213	212.58	209.39	213.2	212.27	209.88	214.36	214.66	213.28	210.64	213.79	206.22	214.93	209.93	208.41	210.48	216.52	209.77	210.22	215.21	212.3	212.18	214.7	211.97
194.55	194.19	196.41	191.83	197.02	198.31	194.34	194.22	194.01	192.49	198.56	192.81	193.47	195.2	196.84	194.55	194.87	194.88	191.26	190.85	191.4	195.79	195.75	195.42	193.24	195.8	194.99	193.41	194.74	194.89	191.17	193.36	194.57	196.71	194.49	192.67	193.45	190.96	195.29	194.53	195.7	192.99	193.77	193.69	194.91	194.32	193.03	192.7	193.14	191.26
204.27	204.9	202.72	201.61	205.28	203.92	202.26	202.59	201.67	200.73	201.79	202.88	198.17	200.53	203.05	202.16	202	201.15	201.97	202.55	202.68	201.93	201.31	203.4	202.67	202.31	203.65	200.59	203.86	200.15	204.03	204.43	203.01	201.3	201.54	202.68	205.36	203.36	200.64	202.94	204.52	204.4	200.56	200.68	200.05	201.47	203.34	203.97	202.53	202.44
210.46	213.66	210.01	211.7	216.28	211.58	211.64	213.05	211.46	210.37	210.3	208.04	211.59	210.76	212.34	210.95	211.17	212.62	213.16	211.71	213.76	213.25	208.89	211.49	208.39	210.7	214.16	212.59	209.08	213.42	211.15	208.7	212.59	212.11	208.78	211.5	211.22	213.4	212.59	211.97	210.67	212.02	212.59	210.45	212.6	209.62	211.43	211.02	209.25	211.12
[truncated: 450 more rows]
[truncated: 150 more columns]
