# Supplementary material for: Genetic dissection of main and epistatic effects of QTL based on augmented triple test cross design
Source: PLoS One. 2017 Dec 14;12(12):e0189054. doi: 10.1371/journal.pone.0189054 (PMC5730204; doi:10.1371/journal.pone.0189054)
Supplement: S6 Supporting Information — (ZIP) [file pone.0189054.s006.zip › z1_1600_0.8_10.csv]

204.76	204.34	204.29	204.13	203.32	203.87	205.76	204.43	203.92	203.25	205.22	203.32	202.72	203.5	203.28	204.09	202.58	203.14	203.31	204.6	202.95	203.89	204	203.71	204.62	203.86	204.51	204.33	202.24	203.99	203.34	203.48	204.53	203.84	204.59	202.9	204.18	205.18	203.77	203.87	202.95	202.88	202.63	203.03	204.64	203.43	204.33	204.33	204.81	203.98
203.24	203.08	203.38	203.65	203.41	204.49	203.51	205.31	203.2	204.08	203.14	203.17	203.13	204.42	203.71	203.24	204.13	203.94	204.07	204.65	203.07	203.85	203.8	203.18	203.92	203.74	203.39	202.61	204.23	203.98	204.82	204.9	203.88	203.75	203.35	204.14	204.87	203.14	204.6	204.81	203.12	203.13	203.88	203.33	203.84	204.23	203.24	204.65	204.63	203.18
200.51	201.49	201.7	201.41	200.78	202.09	200.3	201.58	201.69	200.58	202.47	202.06	201.38	200.89	200.55	201.24	200.71	201	200.08	201.6	201.32	200.81	201.08	200.86	200.08	202.55	201.49	201.39	200.65	200.57	201.11	202.41	201.03	201.16	201.73	200.16	200.81	201.46	201.3	201.19	201.16	201.39	201.22	200.26	201.58	201.39	202.24	201.3	201.69	200.29
209.23	210.54	209.55	210.21	209.76	210.1	208.24	209.25	210.63	209.65	209.32	210.58	209.49	209.25	209.23	208.76	209.45	210.11	210.44	209.62	209.66	208.91	210.34	210.12	209.7	207.87	209.64	210.09	210.09	209.4	209.29	210.01	209.94	210.03	209.27	209.11	209.72	209.76	210.17	209.56	209.13	208.97	209.73	208.9	210.66	209.38	210.12	209.08	208.93	209.11
203.08	204.75	204.59	203.74	203.05	204.67	203.43	202.93	203.07	203.63	202.97	203.81	203.22	204.01	203.68	202.42	203.8	204.35	203.37	203.9	202.96	204.2	204.88	203.9	203.78	204.58	203.46	203.07	203.71	203.96	202.8	203.52	202.79	203.7	202.27	204.64	203.45	202.73	204.13	204.08	203.94	203.52	203.98	203.31	202.49	204.81	204.59	202.72	203.64	203.68
207.71	207.97	208.81	207.71	207.1	207.66	207.66	208.9	207.94	208.16	209.04	208.43	208.37	207.57	207.77	208.88	207.5	207.8	206.64	208	207.46	207.96	207.84	208	208.78	208.15	207.86	208.65	208.99	207.53	207.51	209.14	208.11	208.78	206.99	208.91	206.96	207.68	207.25	208.1	207.6	207.49	208.1	206.87	208.52	208.88	207.47	207.74	207.5	207.29
211.99	213.11	212.77	211.32	211.48	211.72	211.43	212.75	211.36	210.86	211.14	210.82	211.88	211.15	210.4	209.97	212.39	212.16	212.92	210.64	211.38	210.71	210.96	211.22	212.61	212.39	210.58	211.23	212.74	211.16	211.63	211.54	211.54	210.68	211.88	212.18	211.33	210.18	211.86	211.57	210.36	211.33	212.19	211.22	211.03	210.98	211.88	211.78	211.26	211.97
209.84	208.62	210.45	209.86	210.4	208.18	210.3	209.44	209.01	209.51	208.74	209.46	210.4	209.34	209.12	209.68	209.4	210.02	210.9	208.14	209.82	209.91	209.17	209.21	210.13	209.16	209.78	209.82	209.64	210.55	209.22	208.59	209.67	208.54	209.31	209.19	210.77	208.81	209.51	210.44	209.48	210.35	210.95	208.99	208.97	209.65	209.67	210.01	209.79	209.31
208.33	208.61	207.8	206.92	207.37	207.02	207.65	207.89	207.51	207.34	207.33	206.98	207.03	206.59	206.05	207.56	207.43	207.78	208.54	206.83	207.86	207.54	208.26	207.85	206.76	208.44	208	207.27	206.67	206.88	207.59	208.13	209.19	209.01	208.78	207.62	207.16	207.76	208.33	207.52	207.29	207.19	207.52	207.63	206.91	207.37	206.82	207.44	207.03	208.22
217.13	217.39	216.02	217.08	217.24	216.68	217.12	217.1	216.26	217.02	217	216.64	216.25	216.71	216.18	217.61	217.11	217.06	217.04	216.69	217.12	216.76	218.76	216.26	216.28	217.59	217.23	217.07	217.46	216.37	215.78	216.13	217.46	216.74	215.7	217.66	216.77	217.08	215.72	216.7	218.48	217.31	217.1	216.46	216.98	217.68	216.28	217.6	217.25	216.94
208.45	207.83	208.11	207.81	208.4	207.68	207.73	208.02	208.96	206.32	208.28	208.07	207.78	207.78	207.99	207.89	209.06	207.69	207.69	208.05	207.67	209.72	208.34	207.72	208.82	207.57	207.3	207.98	207.06	207.66	207.28	207.09	207.7	207.14	207.06	209.98	209.05	207.97	208.51	207.29	206.96	208.02	206.37	208.45	208.34	208.38	206.75	207.8	208.25	206.88
205.33	205.92	204.39	205.64	205.5	205.97	204.49	206.18	205.71	205.27	205.86	204.72	205.25	205.49	205.16	205.41	206.47	205.88	205.88	204.71	204.95	204.78	205.07	205.58	205.39	205.65	205.66	205.84	204.41	205.45	205.49	205.97	204.35	205.61	204.92	206.52	205.09	205.39	205.67	205.57	205.52	205.11	205.96	205.16	203.86	206.11	205.95	206	206.48	205.83
214.73	213.28	214.17	212.45	213.55	213.84	213.99	214.23	213.77	213.75	213.85	214.92	213.67	214.16	213.74	212.79	214.57	214.63	214.08	213.41	213.07	214	213.27	213.16	214.58	213.44	213.39	213.22	214.26	213.81	214.46	214.68	214.08	213.73	213.32	214.79	214.25	213.43	213.51	213.25	213.03	215.55	213.42	214.16	214.14	213.5	214.68	214.75	213.18	214.12
210.35	209.93	208.94	208.34	209.94	207.92	208.85	208.8	209.46	208.84	209.18	209.26	209.79	209.91	208.56	208.78	208.26	208.16	208.94	208.67	208.57	208.12	208.66	209.27	207.83	208.87	209.04	209.75	207.51	209.45	209.09	209.87	209.4	209.39	209.47	208.67	208.99	209.4	209.02	209.26	210.17	209.12	210.01	208.04	208.09	208.57	208.46	208.58	208.14	208.69
208.93	208.43	208.13	208.31	208.87	209.74	208.97	208.25	207.66	207.61	207.89	207.88	209.21	208.37	208.8	209.05	207.68	208.84	207.79	208.37	209.49	208.21	208.07	207.11	208.28	209.94	209.15	208.73	207.1	208.54	208.58	209	207.94	209.1	207.21	207.96	207.88	207.59	208.68	207.8	208.68	209.6	207.62	208.88	208.81	208.03	208.08	207.26	208.42	207.82
207.77	207.59	207.84	207.3	208.13	208.04	208	207.35	207.77	208.16	206.46	207.06	207.78	208.11	206.84	207.1	206.68	207.04	206.94	207.39	207.98	206.91	207.98	207.06	207.37	208.5	209.34	206.99	207.33	207.5	207.74	207.67	207.52	207.91	208.49	208.79	207.76	207.34	207.48	206.84	209.19	206.76	207.31	207.4	208.27	207.72	207.36	208.49	207.89	207.82
210.42	209.46	210.74	208.7	210.05	209.4	210.08	209.71	209.31	209.9	209.9	210.4	209.42	208.48	208.83	209.76	209.96	210.2	210.84	209.94	209.03	208.58	209.08	209.36	208.93	209.9	209.11	209.2	209.4	209.37	207.8	209.3	210.85	208.57	208.78	208.95	210.11	210.55	210.56	210.43	208.87	209.13	209.66	210.2	209.28	209.98	209.62	211.04	208.81	209.23
194.38	195.67	194.19	196.24	194.51	194.09	196.63	195.53	195.77	194.33	194.65	195.66	194.98	194.57	195.47	195.83	194.17	195.13	195.76	195.01	195.88	195.7	194.72	194.73	196.11	195.56	194.72	196.16	195.69	194.3	194.96	195.26	194.31	194.66	195.32	194.08	195.22	195.1	194.88	194.18	195.16	194.51	195.34	195.07	194.66	196.02	196.78	194.57	195.09	194.85
203.85	202.74	202.66	204.21	202.67	202.59	201.93	202.49	201.76	202.84	201.9	201.2	202.81	202.74	203.41	202.99	203.72	202.16	202.75	203.64	203.11	202.13	203.4	202.77	202.28	203.55	201.66	202.67	203.01	203.68	201.98	202.73	203.01	203.67	201.89	202.1	202.7	201.75	201.53	202.42	202.62	202.17	203.14	202.61	202.85	201.99	203	202.95	203.72	202.07
213.3	212.68	212.05	213.34	212.78	212.94	213.48	212.85	213.31	212.27	212.77	213.67	212.59	213.58	213.09	212.89	212.34	212.77	212.62	212.49	212.17	212.51	214.32	211.87	213.16	213.13	212.6	213.14	213.33	213.58	212.96	213.39	212.61	213.7	212.44	212.85	211.88	212.62	212.58	213.22	212.65	212.46	213.67	212.56	213.05	213.28	212.43	213.3	212.3	212.53
209.56	207.81	209.06	209.14	209.3	208.65	209.43	209.18	208.02	208.51	207.58	208.92	208.86	208.74	208.12	208.35	208.7	208.84	208.18	208.27	208.39	208.88	208.34	208.18	208.9	209.24	209.04	208.82	208.95	209.29	209.22	207.38	209.46	209.19	208.01	208.49	208.68	208.72	209.7	209.68	208	208.47	208.71	209.16	208.75	207.93	208.01	209.53	209.35	208.43
207.35	207.99	207.48	207.68	208.56	207.68	208.3	207.5	207.84	207.82	208.06	207.6	206.95	206.36	207.71	206.41	208.71	207.84	207.49	207.34	207.2	208.32	205.85	206.92	208.12	208.23	207.38	208.28	207.88	206.52	206.92	206.89	207.07	207.95	207.62	207.18	208.26	207.14	207.06	206.33	208.1	207.48	208.26	206.45	207.08	208.2	207.26	207.15	208.43	207.52
204.77	205.4	203.65	204.19	204.06	204.65	204.45	204.69	204.16	205.96	204.59	204.59	205.26	204.2	204.88	204.4	204.36	204.76	204.26	203.91	205.11	205.79	203.36	204.58	205.11	204.56	203.33	204.24	203.49	204.56	204.14	204.76	205.09	204.35	204.74	205.3	204.95	204.44	204.42	204.27	204.52	204.04	206.07	204.75	204.3	203.98	204.28	206.04	205.02	204.42
209.18	208.17	209	208.79	208.66	208.45	208.72	207.53	209.6	210.05	207.58	207.86	208.98	209.14	207.85	209.21	209.26	208.86	209.27	209.07	208.96	208.76	208.94	207.81	208.37	208.7	209.59	208.78	209.4	208.41	208.5	209.35	208.89	209.18	209.36	207.71	208.72	208.97	209.69	208.64	208.95	209.08	209.1	208.26	208.92	209.87	209.42	208.61	208.07	209.37
202.98	203.43	204.07	204.21	203.45	202.71	203.51	203.84	204.22	203.82	204.54	203.33	203.48	203.14	202.53	203.33	203.18	203.7	202.68	202.55	202.87	202.89	202.08	203.37	202.69	202.61	202.3	203.87	202.59	203.9	202.07	202.48	203.65	203.02	202.84	203.43	202.03	203.56	203.07	204.19	202.88	202.69	202.79	203.28	204.32	203.93	203.14	204.15	202.83	203.04
208.45	209.45	209.31	209.36	209.25	208.94	209.45	209.7	209.67	209.01	209.27	209.74	209.54	209.42	210.31	208.29	208.7	209.25	210.81	210.23	209.75	210.11	209.18	210.95	209.32	208.87	209.62	209.13	209.55	209.73	209.54	210.63	209.59	210.32	209.74	209.63	207.77	208.73	210.27	210.11	209.04	210.01	209.45	208.93	209.92	209.93	210.02	210.21	209.76	208.7
212.69	213.78	214.05	213.71	213.5	213.38	213.13	213.36	213.95	213.38	213.49	213.52	213.94	213.13	214.98	213.49	214.7	214.61	213.68	214.57	214.23	213.36	214.87	213.75	213.7	215.02	215.17	215.43	214.34	214.03	213.37	214.18	214	214.32	213.31	214.93	215.13	214.11	212.69	213.96	213.05	214.09	213.34	213.92	212.63	213.76	213.56	216.02	213.77	214.57
207.8	207.79	207.61	207.45	207.88	207.4	208.41	206.97	208.28	208.48	207.53	207.77	208.08	208.22	206.73	207.58	207.45	207.4	208.26	208.13	207.76	207.08	207.53	209.08	206.99	208	208.43	208.33	209.03	207.65	208.33	208.35	207.73	207.09	207.78	208.18	208.09	206.81	207.74	206.54	208.88	206.83	206.6	208.28	207.5	207.62	206.77	207.25	207.49	207.84
204.52	204.16	203.69	204	203.99	204.71	203.06	203.51	204.57	203.42	203.52	203.65	203.93	204.87	203.94	204.62	204.46	203.99	205.38	203.63	203.73	204.16	204.32	203.43	205.05	203.64	204.08	203.3	204.51	204.52	204.24	204.3	203.99	203.43	203.47	204.37	203.62	203.62	204.78	204.47	202.65	204.95	204.05	203.74	203.21	204.74	203.59	204.39	203.81	203.31
203.59	202.69	204.47	204.19	203.3	202.71	203.42	204.09	204.74	204.21	203.77	203.71	203.54	202.99	202.94	203.44	201.92	203.67	203	204.27	203.15	202.6	204.53	202.74	202.59	203.49	203.31	202.68	203.69	203.15	204.78	203.14	203.3	204.09	203.61	203.46	204.32	202.8	203.55	203.99	204.53	202.46	204.02	203.46	204.22	202.67	203.61	203.66	204.2	204.66
199.7	199.91	199.98	200.31	198.55	200.35	200.2	200.22	201.41	201.3	200.07	200.51	200.84	199.58	199.75	199.51	199.34	200.67	200.88	199.59	200.7	199.59	200.18	200.71	199.94	200.1	199.59	200.59	200.29	201.45	200.65	200.23	200.93	200.84	200.12	198.91	200.35	199.93	199.71	201	200.62	198.33	199.45	199.74	199.88	200.63	199.89	199.5	199.73	200.09
209.55	209.45	209.92	209.08	209.04	209.55	210.09	209.04	210.1	209.89	209.38	209.35	209.43	209.28	210.73	209.51	209.68	209.56	210.19	210.48	209.25	210.33	210	209.91	210.08	209.48	209.99	211.4	208.6	209.44	209.85	209.36	208.5	209.92	210.29	208.91	208.79	208.38	208.93	210.42	209.93	209.44	210.05	209.64	210.33	209.96	208.85	209.29	208.21	208.82
206.99	206.39	207.75	207.72	207.52	207.56	207.62	208.56	206.22	207.65	207.18	207.75	207.15	207.39	207.76	207.44	208.13	208.05	207.6	207.56	207.54	207.49	206.58	207.62	207.04	208.33	207.23	207.54	206.64	207.78	206.93	207.34	208.17	208.34	206.92	208.99	207.04	208.57	208.69	207.43	207.33	207.29	207.71	207.95	207.37	207.2	208.52	208.76	207.21	207.26
208.04	208.14	208.69	207.53	207.19	207.02	206.99	209.13	206.81	206.68	206.71	207.77	206.44	206.29	208.25	208.5	208.6	208.04	207.14	207.69	207.32	208.25	208.79	206.11	206.97	208.17	207.44	206.7	207.73	206.98	208.87	207.78	208.53	207.69	208.31	208.13	206.87	207.35	208.61	208.31	207.66	207.98	207.23	206.92	208.23	207.77	207.93	206.57	207.6	208.19
199.93	199.89	200.33	200.96	201.46	200.16	200.88	200.12	202.33	199.78	200.33	199.77	200.5	200.96	200.37	200.34	200.63	199.55	200.97	200.89	200.61	200.05	200.97	201.19	200.07	200.18	199.61	201.08	200.64	199.86	201	201.21	199.95	201.47	200.16	200.29	201.58	199.4	201.57	201.89	200.1	199.72	201.68	199.21	201.04	200.5	200.24	201.6	200.37	200.15
200.81	201.06	200.53	199.82	199.51	200.41	200.92	200.29	200.8	201.13	200.76	201.4	200.82	200.6	200.35	200.69	200.8	200.17	200.81	199.78	201.19	200.64	200.23	199.67	200.62	199.04	201.69	199.91	201.14	200.71	201.02	200.28	201.17	199.78	201.22	200.85	200.16	199.72	199.12	201.21	200.96	201.07	200.58	199.9	200.81	201.02	200.22	200.83	200.4	200.67
218.38	217.11	216.8	216.78	214.98	216.17	216.31	217.51	216.55	217.53	217.37	216.73	217.08	217.55	216.81	217	216.6	217.38	217.09	216.47	217.33	216.9	217.31	216.77	217.91	218.1	217.21	218.17	216.17	217.03	216.88	216.43	216.34	217.25	216.3	216.61	217.85	218.26	216.58	217.34	218.41	217.38	217.19	216.65	217.31	217.55	216.9	218.37	217.45	216.34
209.6	208.09	208.36	208.15	209.83	209.34	208.54	207.85	208.9	207.64	208.4	208.98	208.83	209.96	208.79	208.31	208.56	209.53	209.23	208.66	206.92	209.32	208.25	208.68	209.01	209.71	208.74	208.78	209.9	208.98	210.05	209.11	209.51	208.88	209.7	208.79	208.57	207.87	208.35	208.41	208.46	209.22	207.86	208.09	209.03	207.98	209.84	209.52	207.51	210.02
210.61	211.37	211.49	210.33	212.7	211.05	211.58	211.69	210.93	211.56	211.25	210.13	212.66	210.82	210.67	212.65	212.47	211.57	211.91	211.69	212.78	212.17	211.65	209.87	212.37	212	211.59	211.36	211.89	211.88	211.69	211.8	211.66	211.7	210.53	211.81	211.44	211.81	211.8	210.82	211.68	211.33	212.51	213.49	211.19	210.71	210.8	211.84	211.5	211.84
198.51	199.74	200.34	199.62	199.87	199.92	199.35	199.66	199.62	200.13	199.77	200.42	199.53	200.02	199.26	200.88	199.43	200.08	200.33	199.06	199.76	199.14	199.54	198.58	198.67	199.62	199.62	199.92	198.3	199.6	198.7	199.49	199.51	199.84	199.24	198.88	200.24	200.27	199.91	199.15	199.21	199.05	198.52	199.74	199.1	199.24	199.38	199.1	199.51	198.93
208.85	207.18	207.96	208.27	209.52	208.04	208.55	208.88	208.74	209.18	208.77	209.36	208.76	208.87	207.89	208.93	207.06	208.2	208.64	208.71	209.69	208.61	208.93	208.49	208.09	207.92	208.24	207.38	209.3	208.67	207.78	207.7	208.73	208.02	207.97	208.21	208.16	209.36	207.63	207.53	207.88	208.34	208.94	208.78	208.92	207.83	208.92	208.73	208.11	208.2
200.18	200.09	199.67	200.89	199.3	198.97	198.55	199.86	198.67	199.8	199.74	199.93	199.19	199.37	199.71	199.64	199.95	199.89	200.58	200.59	198.58	198.82	198.43	199.15	199.65	199.45	200.17	199.23	198.53	199.47	199.12	199.95	199.81	199.55	198.87	199.11	198.18	198.53	199.79	199.5	199.2	199.77	199.22	198.45	199.63	198.86	199.75	199.47	198.93	199.73
205.06	204.51	204.4	204.16	205.64	204.02	205.22	205.1	204.17	204.77	205.75	205.28	204.65	204.72	204.58	204.36	206.08	204.31	205.02	204.93	204.35	204.34	204.88	204.47	204.86	205.02	205.58	205.24	205.11	203.74	204.95	205.33	204.41	204.11	204.58	204.14	204.8	204.55	204.29	204.23	205.79	204.67	204.61	204.35	205.06	204.36	205.37	203.65	205.22	204.89
198.91	198.65	198.59	198.28	198.58	198.93	198.78	199.01	199.01	199	198.74	199.11	199.67	197.51	198.6	199.1	197.58	197.97	198.56	198.5	197.48	198.69	198.51	198.17	199.1	198.45	198.52	198.9	198.05	199.06	198.72	198.85	197.46	198.62	198.28	197.63	198.82	198.29	198.31	198.65	198.93	198.06	197.23	198.96	199.43	199.49	198.21	198.43	198.91	197.92
203.69	205.44	202.95	204.08	203.8	204.42	203.76	203.57	203.23	203.25	204.05	203.84	203.3	204.73	203.32	203.9	203.02	203.34	203.81	204.04	203.85	203.88	203.58	203.46	203.78	203.71	203.39	204.44	203.06	203.94	203.44	203.5	202.98	204.32	204.54	203.58	203.99	204.47	203.65	203.49	204.44	203.84	203.28	205.09	204.28	203.34	203.28	203.67	204.13	203.93
207.71	207.09	207.95	207.51	207.19	207.3	208.41	207.65	208.4	208.32	208.32	207.95	208.83	208.43	207.97	208.35	208.83	207.68	207.55	206.67	207.41	207.79	207.42	206.44	207.12	207.44	207.59	208.96	206.27	208.13	207.05	208.31	208.26	208.75	207.92	206.78	207.23	208.52	207.1	207.88	207.22	207.57	207.96	207.29	207.99	208.43	209.38	208.58	207.17	208.44
205.61	206.23	206.1	205.99	206.24	206.6	205.61	206.28	206.78	206.21	207.69	206.36	206.48	206.67	206.39	206.7	207.24	206.07	205.6	206.69	206.69	207.44	206.85	206.62	206.76	207.06	207.34	206.62	205.46	205.56	205.99	207.42	205.48	206.61	207.2	206.56	206.8	206.25	206.6	206.44	206.77	206.26	206.45	207.1	206.26	206.17	207.85	207.62	206.08	206.06
195.78	194.25	196.14	195.07	195.7	194.42	195.26	194.34	196.36	195.17	194.4	195.91	194.65	195.2	195.29	194.92	195.97	195.52	194.19	195.06	194.41	195.17	195.4	195.57	195.27	196.02	195.43	195.34	196.81	195	195.48	195.1	195.74	195.27	194.61	194.98	194.54	195.64	195.26	195.59	195.24	195.3	194.68	195.66	194.61	195.75	195.04	196.15	195.79	195.31
216.71	216.24	216.96	217.84	217.09	216.5	218.16	216.09	217.45	217.43	216.55	217.51	216.66	217.03	217.76	216.78	216.23	216.53	218.14	217.27	217.15	215.74	216.76	217.13	216.79	216.55	216.64	217.31	217.25	217.34	217.71	216.85	217.23	217.09	217.24	216.61	216.43	216.96	216.41	216.62	217.78	217.84	217.72	217.38	215.97	216.46	215.87	215.45	216.46	216.52
198.98	199.94	199.06	199.49	198.34	200.53	198.88	199.89	200.2	199.09	199.5	199.14	199.76	200.18	198.89	199.31	199.89	199.02	199.82	199.07	200.08	200.67	198.75	199.35	198.52	199.39	199.69	199.51	200.48	200.21	199.68	199.49	199.1	199.32	200.24	199.61	200.42	200.17	200.02	201	199.16	199.77	200.28	198.93	198.65	200.27	199.62	200.3	198.38	199.21
208.88	208.63	207.81	209	208.97	209.09	209.02	208.55	207.46	208.12	209.08	208.62	208.38	208.02	209.17	208.69	208.73	209.15	208.99	207.58	208.28	208.07	210.1	208.38	209.07	208.47	208.57	208.63	209.73	208.73	208.99	208.98	209.52	207.99	207.4	209.49	207.62	208.57	207.82	207.98	208.7	208.41	208.87	208.4	207.09	209.09	208.96	208.02	208.84	208.66
201.88	203.59	202.89	203.55	202.97	203.57	203.49	202.93	203.33	201.97	202.97	203.16	203.72	203.03	204.01	203.77	203.47	203.96	202.36	202.24	201.97	202.93	203.17	202.95	203.94	203.6	202.81	202.33	203.75	201.99	202.39	202.17	203.15	203.56	202.33	203.52	202.99	204.05	203.45	202.48	203.47	203.05	204.69	203.07	202.15	202.26	202.7	203.27	201.99	203.06
211.13	212.61	211.48	211.47	211.58	211.72	212.06	212.81	211.93	212.53	213.66	212.29	213.07	211.38	212.72	212.46	212.47	211.53	211.22	212.94	212.95	213.5	211.49	212.09	211.98	212.53	212.58	212.6	212.15	212.35	211.85	211.04	211.66	213.64	213.38	212.83	212.07	212.66	211.67	212.46	212.3	212.69	211.21	211.95	213.22	212.77	213.06	212.98	213.6	212.93
216.03	217.5	218.07	216.73	218.12	217.69	216.06	217.64	217.62	217.01	216.44	216.41	217.33	217.58	217.4	216.98	216.29	218.47	216.84	216.88	217.76	216.99	217.14	216.97	217.15	217.05	217.36	218.15	215.94	217.63	215.66	217.08	217.48	215.64	218.36	216.32	216.73	217.44	217.07	217.01	217.12	216.22	216.19	216.46	217.07	216.83	217.65	217.06	217.3	217.95
200	200.74	200.26	198.05	199.64	199.57	199.31	200.3	200.2	200.28	199.54	198.68	199.52	200.79	199.61	199.93	199.01	199.79	199.86	200.97	199.68	199.52	198.78	198.92	200.66	199.42	199.83	198.36	199.84	199.99	199.36	200.56	198.85	199.55	199.93	199.74	199.45	200.4	198.68	199.59	198.89	199.22	199.36	199.55	199.34	200.56	199.6	200.03	199.68	199.66
212.32	211.47	210.94	212.61	212.51	211.57	211.24	211.66	211.58	211.03	212.75	212.39	212.23	211.46	212.24	210.49	210.55	211.96	211.47	211.64	210.74	212.77	212.52	212.53	211.34	210.98	211.91	212.12	211.29	211.36	210.95	212.69	211.43	211.82	211.07	212.52	211.73	210.26	212.04	211.7	212.06	211.56	211.8	212.37	211.19	210.87	210.92	211.69	211.08	212.35
207.04	207.09	208.44	208.36	207.94	207.16	206.78	207.94	207.73	208.04	208.7	207.66	207.17	207.8	208.13	208.12	206.94	207.37	207.29	207.88	208.19	208.03	208.65	208.29	207.68	207.43	206.98	208.35	207.22	208.03	208.05	207.39	206.46	207.38	208.22	207.57	207.45	207.77	208.4	207.64	207.66	207.68	208.82	207.93	209.33	206.98	208.07	207.84	206.83	207.69
213.21	213.73	212.77	213.16	213.52	213.67	213.03	213.43	213.45	215.23	214.3	212.76	213.26	213.21	213.71	214.52	214.29	213.85	212.87	213.95	213.89	214.67	214.41	213.74	212.99	212.37	212.84	213.5	212.9	213.61	214.2	214.46	213.68	213.15	213.95	213.76	212.74	214.3	213.93	213.25	214.44	213.45	213.27	214.19	213.48	212.86	213.56	213.73	212.57	214.56
203.93	204.38	203.76	203.26	204.29	202.88	203.58	202.96	203.41	203.66	202.85	203.74	204.13	203.49	203.94	203.86	203.54	204.86	203.81	202.07	203.61	203.8	204.06	203.3	203.42	204.15	203.36	204.27	204.93	202.78	203.89	203.76	204.24	204.74	203.28	204.03	203.87	204.83	204	202.79	203.93	204.21	203.75	204.01	203.12	204.07	202.79	202.61	203.22	204.56
207.52	208.57	207.39	207.93	208.13	208.23	209.02	207.23	208.46	208.03	208.13	209.19	206.5	207.5	207.61	207.95	208.01	207.68	207.73	207.63	207.18	207.89	207.17	207.4	207.23	208.23	207.67	207.98	208.22	207.52	208.75	207.38	207.94	206.74	206.66	207.88	208.01	207.58	207.5	208.29	208.44	209.07	207.2	206.93	207.9	208.3	206.44	205.78	208.57	208.39
203.39	202.48	202.81	202.58	201.87	201.99	202.82	203.59	201.63	203.33	203.39	202.18	202.14	201.61	202.76	202.33	203.38	203.51	202.95	201.76	202.79	201.21	202.11	201.83	202.43	202.39	201.28	202.79	202.86	201.87	202.35	202.6	202.74	202.6	202.08	201.09	202.44	201.47	201.91	203.1	203.42	202.61	203.26	201.81	202.08	202.45	201.55	202.86	202.11	202.08
217.68	218.62	217.78	218.53	217.55	216.55	216.89	218.28	217.24	217.7	217.22	216.27	218.73	217.2	217.91	217.45	217.19	217.51	216.64	217.36	219.18	218.13	217.55	217.82	218.63	217.63	215.83	216.7	217.84	217.72	217.55	217.12	217.72	217.37	216.69	218.56	218.09	218.01	218.03	217.64	218.26	217.66	217.34	218.35	218.14	217.89	218.04	217.55	217.84	218.12
195.11	194.05	194.96	194.58	193.79	193.1	194.32	193.44	194.6	194.53	195.18	193.13	195.12	193.24	193.58	193.69	195.03	194.25	194.17	193.92	193.87	193.99	193.72	194.71	195.12	194.45	193.51	194.18	193.83	193.67	194.06	193.95	194.06	194.45	194.56	195.37	193.76	194.38	194.73	194.49	194.43	194.59	194.71	194.68	194.96	193.67	194.11	195.28	195.46	194.23
214.21	212.85	213.02	213.77	214.42	213.5	213.32	214.14	214.67	213.22	214.53	214.23	214.63	214.34	213.71	213.96	214.33	213.52	213.92	213.52	213.6	213.77	214.11	212.97	214.55	214.05	214.37	214.05	214.02	213.29	213.41	213.9	213.56	213.59	214.11	214.01	214.86	213.72	214.43	214.5	213.83	213.92	213.72	212.9	213	214.09	213.58	213.32	214.43	214.25
208.18	208.14	208.73	208.53	207.8	209.17	208.62	208.33	208.83	208.6	208.2	208.34	208.63	208.29	207.87	208.97	208.58	207.9	208.28	208.19	208.99	208.26	208.68	209	208.21	207.62	208.14	208.96	208.48	208.8	208.16	207.56	207.99	207.99	208.07	208.43	208.05	209.45	208.16	208.24	209.51	207.66	207.43	209.46	208.08	208.79	208.41	208	209.07	207.89
204.4	204.71	203.66	204.04	203.93	204.43	204.7	203.94	204.09	204.07	204.9	204.78	204.87	204.32	204.09	204.57	203.71	204.88	203.9	204.05	203.11	203.73	203.52	203.85	204.12	204.76	203.4	204.41	204.05	204.92	204.23	203.9	204.07	204.41	204.77	203.51	202.9	204.27	203.58	203.89	203.75	204.55	205	203.48	203.71	203.75	203.82	202.99	204.03	204.07
212.33	212.22	212.12	212.3	212.77	212.16	211.19	212.73	211.25	213.18	211.64	212.66	211.33	210.91	212.44	212.39	211.79	211.7	211.3	212.15	212.6	211.79	212.44	212.76	211.56	212.34	212.25	211	211.86	211.55	211.86	212.4	212.44	211.49	211.85	212.08	211.49	212.27	211.45	211.59	212.68	212.69	211.01	211.65	211.47	211.14	211.61	210.87	211.67	212.73
203.29	203.52	203.09	203.8	203.49	203.89	203.03	203.25	203.12	202.51	203.43	202.64	202.45	202.91	202.96	203.79	202.52	203.36	203.19	202.94	203.6	203.95	203.61	203.09	203.41	203.81	202.72	203.01	204.01	202.78	204.52	203.73	203.46	203.11	203.77	202.93	203.14	203.68	202.61	203.66	203.73	203.57	203.3	202.24	203.19	203.59	203.81	203.24	203.18	203.51
208.75	207.36	207.98	208.95	208.56	208.8	208.79	208.69	208.93	209.6	208.19	207.78	209.6	207.81	208.07	207.41	207.02	208.78	208.94	208.74	208.61	208.76	208.56	208.86	208.71	207.82	209.09	207.92	208.85	207.06	207.42	208.85	208.27	208.94	208.41	209.45	208.4	208.94	208.27	208.13	208.11	208.35	209.23	208.35	207.54	208.03	209.11	208.15	208.53	208.42
204.45	204.55	204.47	205.04	203.95	204.26	205.68	205.31	204.02	203.16	204.24	204.54	204.91	204.99	204.29	204.61	204.46	204.79	204.63	205.32	205.25	204.33	204.05	204.1	205.51	205.77	203.59	204.26	204.32	204.19	203.64	204.18	204.48	204.83	204.06	204.98	204.43	204.98	203.73	205.15	204.4	204.34	205.2	204.47	204.57	204.09	205.05	205.99	204.22	204.68
202.36	203.53	203.91	204.07	204.34	203.45	204.05	203.88	203.47	202.99	202.52	203.9	204.02	203.39	203.61	204.17	203.78	204.25	204.43	204.67	203.25	203.74	203.19	205.17	203.26	204.8	203.55	205.29	204.14	202.64	203.27	203.64	205.02	203.58	204.52	203.46	203.7	203.3	203.92	202.46	204.68	203.95	204.08	203.68	203.82	203.2	204.38	203.26	204.16	203.57
208.56	208.4	208.58	209.01	208.95	208.96	208.85	207.86	208.75	207.64	208.73	209.08	209.67	208.42	208.62	209.5	206.81	208.7	208.14	209.89	208.52	209.4	208.39	209.89	208.7	208.05	208.12	208.72	208.14	208.82	208.43	208.32	209.11	207.42	208.74	208.3	208.8	208.62	208.78	207.8	208.15	209.72	208.6	208.32	208.53	209.05	209.5	209.14	209.91	208.6
209.03	208.81	208.53	209.36	208.69	208.16	209.42	209.32	208.62	208.25	208.98	208.74	208.13	208.04	208.67	209.18	208.91	208.81	208.84	208.48	209.2	208.48	208.43	209.82	210.12	208.6	209.37	209.18	209.96	209.39	209.15	207.8	209.68	208.67	209.04	208.47	209.2	208.36	207.89	209.2	207.99	209.06	209.52	208.44	208.5	207.96	208.2	208.74	208.46	208.94
212.39	212.24	212.75	213.8	213.03	212.63	212.52	213.22	213.89	212.88	212.21	212.3	213.24	214.15	212.19	212.46	211.81	213.38	213.32	213.52	213.38	212.65	212.63	212.68	213.14	212.52	212.71	213.18	213.25	212.52	213.28	213.36	212.84	212.73	213.22	212.63	213.02	214.03	212.31	213.89	212.15	213.99	212.41	213.75	212.67	212.75	214.03	212.71	214.32	213.04
206.95	206.5	205.86	207.24	206.42	205.49	207.06	206.6	206.49	206.45	206.34	207.01	206.33	207.94	206.75	206.57	206.56	206.96	206.43	206.66	206.95	206.31	206.21	204.98	207.3	205.53	205.69	206.63	206.62	205.48	207.03	206.67	206.21	206.18	206.45	206.94	207.7	205.82	206.05	206.01	207.39	206.83	205.96	205.95	206.72	206.21	206.07	206.4	205.47	206.2
211.42	211.75	210.93	211.25	211.39	211.36	211.51	212.32	211.08	211.39	212.23	212.06	211.24	211.65	210.78	211.99	211.14	211.51	211.7	211.94	212.14	210.69	212.05	212.35	211.82	211.39	212.14	211.38	211.4	211.44	210.29	211.81	212.22	211.95	210.46	211.87	212.38	211.22	212.55	210.93	210.95	211.93	211.28	213.5	211.52	210.73	211.71	211.85	210.39	211.34
212.24	212.33	211.63	211.32	210.59	211.16	211.08	211.76	211.94	212.1	211.94	211.12	211.11	211.25	211.02	210.45	211.99	212.01	211.54	211.93	212.89	212.85	211.7	210.92	212.16	211.51	211.51	213.69	212.56	211.75	212.04	211.38	211.9	213.05	211.77	212.76	211.61	211.96	212.27	212.4	211.46	212.01	212.8	210.61	211.92	211.86	211.64	212.01	211.29	211.77
208.14	208.86	208.62	208.52	208.37	208.82	209.31	208.97	207.2	209.49	208.35	209.52	208.98	208.28	208.17	207.18	207.68	208.72	209.75	207.19	209.89	206.79	207.54	208.24	209.22	208.32	207.69	209.06	208.18	207.55	208.51	208.81	209.1	208.87	209.23	208.92	209.53	208.01	208.02	209.15	208.54	209.07	208.48	208.03	208.49	209.24	209.39	208.24	208.92	209.17
195.07	195.59	195.25	195.4	194.84	194.79	194.28	195.78	193.94	194.91	193.96	195.38	194.03	195.29	194.74	195.76	195.18	195.48	195.18	195.57	195.81	194.98	193.54	195.94	194.17	196.28	196.06	196.3	194.73	194.81	194.81	194.2	195.11	194.71	196.22	194.21	196.74	195.61	194.52	195.27	194.26	194.86	194.54	194.76	195.21	195.13	194.94	195.79	195.04	195.54
208.59	207.35	207.32	207.21	207.83	206.54	207.63	208.25	208.92	207.91	207.59	207.79	206.87	208.44	208.61	208.07	208.17	208.43	208.26	207.91	207.72	207.26	207.14	207.19	208.1	208.34	206.23	208.2	207.33	208.73	207.93	208.67	206.96	207.17	208.25	207.04	207.29	208.14	206.68	207.52	207.15	207.29	208.12	206.88	209.21	208.06	207.07	206.76	208.13	207.18
207.12	206.78	207.79	208.46	207.14	208	207.62	208.67	206.96	206.75	208.05	207.9	208.78	206.66	207.33	207.3	207.31	207.37	207.39	207.85	208.01	206.92	207.72	207.26	208.1	208.21	207.82	208.03	208.21	207.97	208.42	208.38	208.93	209.44	208.37	208.43	207.88	208.73	207.49	207.03	206.47	206.76	207.1	207.62	207.49	207.22	208.72	208.64	207.87	207.44
208.95	208.7	208.01	208.22	208.65	208.88	208.32	207.99	208.31	208.62	209.2	208.8	209.33	207.84	208.18	209.06	208.26	209.41	209.16	208.45	209.33	208.69	208.16	208.77	208.52	208.01	208.6	208.37	208.12	208.13	208.84	208.6	208.58	208.11	208.25	209.45	208.22	208.35	208.12	207.39	208.09	208.36	209.84	208.66	207.51	207.83	208.25	208.59	208.26	208.76
207.94	206.64	208.57	208.39	207.35	207.58	207.52	206.66	207.3	208.7	206.82	207.49	208.74	207.38	206.99	207.88	207.82	208.53	207.29	208.32	208.53	208.04	207.7	207.44	207.73	206.55	207.64	205.93	207.27	208.2	207.36	207.71	207.79	208.03	206.4	207.8	208.27	208.57	206.27	207.35	207.48	207.36	207.99	207.66	207.9	207.14	207.92	207.73	207.49	206.98
207.51	207.9	208.26	207.79	207.84	208.29	207.79	207.27	207.86	207.83	207.38	207.77	207.81	207.25	208.19	206.45	208.67	206.82	207.6	207.95	208.78	207.65	208.2	207.41	208.12	207.58	207.7	207.55	207.8	206.37	208.43	208.27	206.1	207.93	208.05	208.29	206.9	207.25	208.76	207.77	208	207.35	208.69	207.01	207.77	208.48	207.27	208.08	207.67	207.74
208.89	210.09	209.98	209.62	210.15	210.44	209.96	209.67	209.05	210.19	209.46	209.46	209.27	209.78	209.17	209.28	209.57	209.52	209.51	209.14	210.04	209.94	209.35	209.87	210.67	210.25	209.52	210.62	209.53	209.39	210.15	209.57	209.55	210.37	208.77	210.2	209.59	208.78	209.54	209.06	210.53	208.59	209.44	210.24	209.84	209.54	209.47	209.5	209.9	209.88
209.17	208.41	209.3	208.39	209.37	209.14	208.66	208.26	209.64	207.58	207.02	208.82	207.88	208.6	207.68	208.86	209.29	208.95	209.74	208.65	208.72	209.18	208.22	209.84	208.44	207.67	208.45	209.45	208.2	208.33	207.59	208.88	208.6	208.22	208.54	208.31	208.35	210.32	208.28	209.15	209.42	208.66	208.93	209.32	208.64	209.1	208.51	207.49	208.42	208
200.25	200.66	200.12	199.35	201.08	199.64	199.81	199.81	201.28	199.19	200.87	200.77	200.63	199.74	199.87	199.55	200.74	200.25	199.3	199.99	200.71	199.61	199.53	201.05	199.4	200.51	198.98	200.06	199.31	199.4	199.97	199.9	199.4	200.59	198.85	200.18	200.51	200.73	199.5	199.47	201.02	198.95	199.5	200.42	199.52	200.59	199.81	199.52	199.29	200.37
217.76	217.95	218.21	217.99	217.09	218.35	216.42	217.61	217.09	218.1	218.35	216.53	217.26	217.58	217.42	217.59	217.66	218.36	217.91	216.44	217.87	217.52	218.25	217.6	218.18	217.83	217.99	218.01	218.13	217.41	218.13	217.56	216.99	217.71	216.66	217.94	217.35	218.03	218.06	217.43	218.7	217.86	218.05	218.28	217.65	216.29	217.82	217.6	218.29	217.39
209.11	207.58	209.07	207.71	209.21	209.41	208.38	208.94	207.86	208.8	208.04	208.06	208.06	209.37	208.89	208.17	207.58	209.03	207.93	208.88	209.32	207.96	208.04	208.83	208.95	208.78	210.36	209.71	208.83	208.37	208.8	208.38	208.3	207.52	208.9	209.48	207.37	208.48	208.46	209.8	208.44	208.18	208.11	207.82	208.9	209.27	209.1	209.45	208.24	209.62
206.3	207.47	205.95	206.77	208.28	208.53	207.56	207.16	208.84	206.14	208.24	206.98	207.13	208.21	207.96	208.52	206.89	208.13	207.27	208.47	207.66	207.35	206.62	207.93	208.26	206.77	208.3	207.61	208.27	207.15	207.68	207.09	207.79	206.72	207.96	209.01	208.59	206.98	207.24	208.06	207.36	208.19	206.34	208.5	208.42	208.28	208.79	207.63	207.71	208.13
203.31	203.16	202.98	202.9	203.31	202.81	203.69	202.26	204.04	203.76	203.85	205.13	204.22	204.78	203.5	204.21	204.03	202.92	203.36	204.51	203.21	204.13	204.45	203.08	203	203.82	203.96	204.17	203.36	204.58	202.61	204.79	203.61	203.89	203.15	203.75	203.42	203.64	203.1	203.98	203.37	204.21	202.89	203.65	204.16	204.06	203.11	203.37	203.93	204.08
198.84	199.7	199.17	198.88	199.47	200.47	199.96	200.6	199.06	200.69	200.21	199.1	199.62	199.03	200.61	199.11	199.95	200.38	200.09	199.35	200.31	199.43	200.7	199.09	200.02	199.28	200.37	199.06	199.34	198.93	198.89	199.53	199.4	199.02	199.84	198.87	199.19	199.38	199.48	199.75	200.06	200.28	199.31	200	199.89	200.37	199.02	198.77	200.64	199.64
198.85	199.73	200.29	200.04	199.94	199.06	200.36	198.94	199.01	199.52	198.98	199.81	199.93	199.43	199.95	199.68	199.02	198.91	198.45	198.58	200.58	198.97	200.12	200.84	199.55	198.88	199.21	199.05	199.9	200.47	198.27	199.21	200.19	199.81	199.69	200.09	199.16	199.78	198.18	199.4	197.92	199.27	198.71	199.67	199.89	199.38	200.05	199.97	199.74	200.77
199.71	200.09	199.33	201.2	199.74	200.79	200.22	200.49	199.95	200.85	201.09	198.96	201.18	200.71	200.4	199.13	201	199.19	199.67	200.82	200.1	200.16	201.35	199.86	199.94	199.52	200.35	201.17	199.49	199.6	200.67	200.58	200.13	201.09	200.36	199.63	201.45	200.78	198.81	200.46	200.97	200.03	202.18	200.51	199.81	200.17	199.63	200.29	200.51	200.87
199.65	198.76	199.59	198.77	199.72	199.12	199.96	199.53	200.43	199.9	198.98	198.79	199.94	199.49	199.43	200.88	198.97	198.34	198.87	198.53	199.89	199.98	198.92	199.7	199.48	200.31	199.53	199.52	198.87	198.75	199.31	199.95	199.16	199.49	200.5	199.54	199.65	199.86	198.73	199.35	197.89	199.77	198.24	200.04	197.68	198.94	200.46	198.97	199.58	201.32
202.93	203.17	202.32	202.58	202.18	204.33	202.26	202.27	202.59	201.45	202.18	202.6	202.65	203.53	202.17	202.98	202.51	202.19	201.81	202.89	202.15	202.51	202.2	201.57	202.72	202.08	202.7	201.09	202.35	203.39	203.79	203.33	202.69	202.27	202.19	202.35	201.93	201.16	201.51	202.24	202.31	202.72	202.58	202.65	203.02	202.49	201.92	202.2	202.46	202.15
207.5	208.26	208.32	207.19	207.89	208.26	206.19	207.24	208.41	207.52	209.13	208.38	207.04	206.13	207.94	207.7	206.96	207.2	208.66	207.16	207.89	207.68	208.34	207.74	207.4	207.4	208.06	207.16	207.48	208.37	208.6	207.37	206.76	206.55	207.91	207.62	206.87	207.46	207.91	207.24	208.8	207.85	207.31	208.83	207.73	207.15	208.22	208.09	207.38	207.1
202.77	204.99	205.1	203.56	203.39	203.04	203.73	203.02	203.91	204.32	203.73	204.24	204.67	204.67	204.26	203.04	204.12	203.04	204.06	203.62	203.71	203.86	204.49	203.89	203.01	204.14	203.49	204.76	203.77	203.37	202.93	203.44	204	203.67	204.21	204.14	204.43	204.08	204.09	203.75	204.01	204.27	204.7	204.42	203.59	203.56	204.43	202.85	203.85	203.58
208.69	209.49	208.71	209.11	208.2	209	209.3	210.02	209.1	208.75	208.52	208.69	208.59	209.13	208.83	208.44	209.21	208.9	208.06	207.86	209.04	208.64	209.33	208.42	208.62	207.77	209.27	208.42	207.76	207.96	208.8	207.72	208.58	208.32	209.06	208.74	208.7	209.13	207.61	209.92	209.17	208.62	208.62	207.51	208.96	208.85	210.04	209.33	209.85	208.38
209.41	207.86	208.72	208.98	209.38	207.6	209.39	209.25	208.42	208.77	210.36	208.35	208.78	208.15	209.66	209.76	209.19	208.38	209.9	208.58	209.82	209.35	210.31	208.38	208.39	209.18	208.92	209.25	208.33	209.88	209.3	207.89	207.87	209.26	208.93	207.86	209.06	209.5	209.13	208.91	208.96	210.13	210.12	209.95	208.93	208.46	208.28	209.32	207.68	208.54
217.08	218.04	217.22	218.67	217.61	217	217.35	216.42	216.86	217.38	216.86	217.75	217.48	217.36	217.48	217.74	216.53	216.83	217.54	216.29	216.8	216.61	216.41	217.09	217.73	216.95	218.12	215.72	216.62	216.88	216.84	216.84	215.88	217.21	217.69	216.98	217.08	215.93	216.46	217.71	218.4	216.78	217.34	216.8	217.81	216.79	216.33	218.02	217.06	217.23
211.04	212.48	210.77	212.25	211.77	211.85	211.91	212.62	212.71	212.22	211.54	210.65	211.53	211.78	211.56	211.63	211.34	211.09	211.66	212.84	211.08	211.74	212.12	211.77	211.23	212.04	212.41	212.84	212.5	212.53	211.82	212.15	212.19	211.27	211.42	211.59	211.5	212.18	212.42	210.83	211.81	211.44	211.92	212.05	211.67	212.66	212.68	211.52	211.68	212.26
211.37	210.96	211.24	210.68	212.12	211.44	212.09	210.04	211.27	212.56	210.74	211.3	212.16	212.63	212.02	211.39	211.39	211.49	212.39	211.13	210.52	212.12	212.39	211.98	211.21	212.3	211.43	211.66	210.38	211.51	211.61	211.81	211.26	210.92	211.98	210.46	211.46	211.89	212.33	212.35	211.36	211.62	211.45	211.31	211.16	212.51	210.67	210.9	211.45	211.59
200.13	200.28	200.44	200.26	200.07	200.23	200.38	199.59	200.77	200.44	199.53	200.4	200.19	199.24	199.7	200.41	199.38	201.21	200.35	200.55	199.9	200.91	200.09	199.65	199.43	199.2	200.96	200.08	200.11	199.82	200.14	199.99	200.94	200.73	200.15	199.77	200.42	200.32	201.82	199.88	200.25	200.93	200.79	199.05	200.85	199.78	200.65	199.78	201.33	200.18
216.91	217.95	217.98	216.85	216.65	216.94	216.3	215.84	218.37	216.73	216.54	216.33	216.95	216.44	217.45	216.29	216.32	216.48	215.99	217.44	216.94	216.72	216.28	216.49	217.22	217.15	216.97	217.46	216.45	217.94	217.13	216.87	216.68	216.47	216.8	217.65	216.91	216.68	217.78	217.03	216.84	216.98	216.9	217.24	217.75	217.79	216.89	216.94	217.09	218.13
208.31	207.97	208.85	209.05	207.64	207.24	207.09	206.83	208.24	207	208.65	207.93	208.47	208.96	207.29	206.11	206.67	207.98	207.07	207.85	207.76	207.97	207.16	206.58	206.21	207.02	207.49	207.84	207.45	208.3	208.1	207.64	207.57	207	208.75	208.27	208.28	206.13	207.99	207.35	209.16	206.87	208.12	207.48	207.76	208.29	208.25	208.51	207.39	208.39
194.3	194.66	194.61	195.24	194.99	194.18	193.67	194.19	194.08	193.13	193.2	193.86	194.04	194.93	195.22	193.81	195.06	193.19	194.37	195.69	195.21	195.63	193.35	193.58	194.62	194.61	194.86	193.98	194.72	194.55	194.35	194.05	195.75	194.57	194.79	193.44	193.73	194.27	194.3	193.85	194.57	194.84	193.86	194.23	194.59	195.21	195.31	194.16	192.85	195.51
204.96	204.13	203.53	204.2	205.25	205.13	205.14	204.17	205.05	204.96	204.43	205.42	205.22	205.03	204.93	204.27	204.88	205.1	204.72	204.92	204.24	205.03	205.64	206.1	204.78	206.08	205.43	205.24	204.22	204.41	204.96	204.46	204.64	204.19	203.89	205.19	204.96	205.17	205.58	205.44	205.28	204.59	204.64	204.62	204.98	205.25	204.5	205.32	205.14	204.59
204.74	204.92	203.88	203.49	205.15	203.73	203.58	204.83	204.05	202.96	203.94	203.86	203.91	204.03	204.22	203.12	203.98	203.91	204.55	203.95	204.68	204.5	203.92	203	204.72	202.66	203.12	203.54	203.48	204.2	203.9	203.83	203.78	204.34	202.98	204.05	202.6	203.64	203.78	203.05	203.47	203.6	204.59	203.83	204.64	203.75	205.18	203.42	203.63	203.8
217.58	217.08	218.82	216.9	217.06	217.12	217.53	217.79	217.49	218.97	217	218.17	217.88	217.39	218.64	218.79	217.63	218.7	217.32	217.25	217.4	217.82	217.23	217.26	217.67	217.97	216.79	217.78	217.73	217.91	218.59	217.83	216.43	217.64	217.95	217.92	217.59	215.48	217.01	218.11	218.83	217.14	218.78	218.32	217.47	218.49	217.58	218.59	218.51	218.65
196.18	194.08	195.78	194.59	194.11	194.99	194.94	194.63	195.61	194.99	195.86	195.26	195.41	194.86	195.73	196.16	195.56	195.46	195.12	194.31	195.11	194.01	194.88	196.02	195.37	194.36	194.55	195.6	195.27	195.81	193.97	194.73	194.92	195.52	195.07	196.71	195.64	194.93	194.11	195.76	193.97	195.9	195.45	195.82	196.01	195.54	194.65	194.66	195.86	196.06
206.4	206.61	206.92	207.5	206.12	207.57	205.36	207.5	206.71	206.55	206.04	205.92	206.82	205.83	206.07	206.53	205.83	205.38	206.38	205.36	205.61	205.85	207.1	206.29	206.12	205.59	206.52	206.31	207.69	205.98	205.46	207.39	205.63	207.28	207.21	205.76	206.53	206.06	206.89	205.55	206.01	205.27	206.16	206.29	205.5	206.75	206.71	206.77	207.49	206.56
200.55	199.51	199.62	200.93	200.76	201.01	198.44	200.49	200.63	200.94	199.67	200.41	201.06	200.16	200.62	200.82	199.62	201.09	199.76	200.41	199.96	199.87	199.59	200.18	200.75	201.01	200.98	200.72	199.69	200.13	200.28	199.98	200.36	201.08	199.49	200.38	200.01	199.6	201.2	201.68	200.93	200.25	199.56	201.03	200.85	200.09	200.07	200.14	200.39	199.78
203.08	203.54	203.72	203.62	204.33	203.65	203.93	204.01	202.74	204.16	202.76	204.51	203.7	203.9	203.52	203.47	204.07	203.98	202.4	204.03	203.4	204.49	204.78	202.4	203.74	202.9	203.94	203.96	202.62	203.5	204.15	204.16	203.91	203.77	204.64	203.68	202.95	203.74	203.81	203.47	204.06	203.06	203.41	204.67	203.83	203.46	202.52	203.96	204.14	203.48
210.6	211.16	211.93	212.59	210.77	211.08	211.81	212.5	211.84	211.62	211.75	211.38	212.02	211.79	211.49	210.75	211.76	211.13	211.89	212.33	211.44	211.1	212.47	210.51	212.07	212.09	211.62	211.97	211.72	210.8	211.47	211.85	211.42	212.09	211.33	212.03	210.42	211.74	212.09	211.36	211.56	210.97	211.08	212.61	210.87	210.92	211.96	211.28	211.7	211.12
209.24	209.01	208.86	209.71	209.56	207.72	208.71	210.76	208.69	208.08	207.64	208.42	209.07	208.15	208.57	208.63	209.34	207.95	208.79	209.64	208.82	209.4	209.07	208.35	208.59	207.83	210.3	208.44	209.23	209.46	208.19	208.95	208.57	208.4	208.4	208.54	209.38	210.3	208.77	207.99	207.57	208.73	209.16	210.11	208.47	208.93	209.21	208.86	208.78	208.34
209.12	208.64	208.7	209.42	208.81	209.46	208.56	208.78	207.54	207.94	208.34	209	208.73	208.5	208.66	209.7	209.55	208.92	208.58	208.85	209.47	209.44	208.52	208.5	209.76	208.38	209.08	208.96	208.6	208.67	209.64	208.63	209.13	209.32	207.99	208.98	209.32	207.97	209.21	209.11	208.52	209.57	208.32	208.32	208.77	209.37	208.34	209.38	208.83	208.66
214.19	214.11	213.75	213.07	213.48	213.75	212.79	214.03	214.16	213.7	213.39	214.39	213.47	213.45	214.4	213.6	212.81	213.74	214.28	212.42	214.05	214.15	214.3	214.02	213.19	213.2	213.2	215.5	214.37	213.91	214.96	214.55	214.18	213.51	214.84	213.29	214.47	214.05	212.2	214.81	213.84	214.48	214.39	214.04	212.69	213.09	213.19	213.53	214.56	214.14
198.47	198.01	197.82	198.28	196.77	197.93	198.91	196.85	197.88	198.42	197.04	197.37	198.83	197.3	197.52	199.31	197.92	198.01	197.88	198.22	197.69	198.42	198.79	198	197.41	199.36	198.24	197.88	198.23	197.03	197.18	199.21	198.41	198.16	197.9	198.07	197.77	198.19	198.93	198.07	197.32	198.59	197.8	198.45	196.95	198.11	198.02	196.94	197.92	197.87
199.93	199.84	200.7	200.22	200.65	200.32	199.97	200.46	201.62	200.53	200.08	199.83	201.18	199.1	200.48	200.05	199.9	201.15	200.8	201.5	199.81	199.93	201.25	199.93	201.71	199.68	200.15	200.27	200.94	200.13	200.16	200.83	202.09	199.3	199.09	200.47	200.8	201.1	200.61	199.87	200.38	200.69	200.49	201.46	199.33	201.48	199.75	200.63	200.03	199.81
212.43	212.44	212.47	212.28	213.32	211.99	213.65	213.11	211.88	213.28	212.73	212.76	212.46	211.59	212.86	213.03	213.76	212.13	212.15	212.2	211.66	211.72	212.45	213.18	212.29	214.04	212.52	211.84	212.81	212.28	211.86	211.73	213.17	212.58	212.52	212.94	212.31	212.02	212.84	212.14	212.52	213.13	212.62	211.93	211.86	212.68	212.17	213.14	212.29	211.26
203.31	202.64	202.65	202.27	201.93	203.83	202.91	203.73	202.13	202.08	202.92	203.04	202.05	202.45	202.75	202.55	202.39	202.85	202.35	202.3	202.56	202.81	201.32	201.32	202.77	202.03	202.19	203.86	203.26	202.88	202.42	202.77	202.41	200.91	201.84	202.58	202.77	201.47	202.39	203.21	201.8	202.07	202.52	203.54	202.04	202.81	202.14	201.78	202.82	201.62
207.49	207.84	208.27	207.38	207.25	206.98	207.12	208.75	206.93	207.18	208.34	207.81	207.54	207.3	207.14	208.43	208.01	207.95	207.96	207.57	206.73	208.3	208.31	208.36	208.35	208.34	208.22	207.82	207.05	206.65	207.96	207.49	207.88	208.93	207.01	207.56	206.69	208.4	207.36	207.92	206.53	207.61	208.4	207.09	207.17	207.84	206.98	207.81	207.03	208.01
208.47	207.99	207.95	207.79	208.52	208.62	208.95	207.99	209.2	208.56	208.45	208.76	208.8	208.76	208.23	207.93	208.47	207.73	209.11	207.88	207.24	208.71	207.82	208.7	208.49	208.55	208.73	209.89	208.97	207.44	210.36	208.74	208.55	208.9	208.06	208.47	208.23	208.03	207.72	208.72	208.29	209.48	208.44	209.07	208.43	208.19	209.21	207.61	207.88	209.06
202.06	202.81	201.72	201.45	202.62	202.66	201.42	201.81	201.71	202.76	201.33	201.44	201.83	203	201.92	202.08	201.77	202.06	202.06	201.13	201.67	203.24	201.42	204.27	202.16	202	201.9	202.84	201.48	202.71	202.77	202.94	202.58	203.59	202.21	202.45	202.82	201.81	201.99	203.18	201.93	202.68	202.43	202.38	201.9	203.14	202.39	201.59	202.39	202.53
217.84	217.72	216.32	216.58	216.76	216.84	216.63	216.92	217.46	216.48	217.4	217.31	216.73	217.52	217.31	216.19	217.11	216.95	217.04	216.82	216.82	216.7	217.14	217.9	217.37	216.88	218.44	218.86	217.63	216.42	217.76	216.21	217.07	217.14	217.84	217.05	217.17	217.7	217.38	217.3	215.93	216.52	217.5	216.34	216.51	216.66	217.49	217.39	217.27	218.45
204.14	204.46	203.14	203.74	203.37	204.26	203.09	203.52	204.2	203.43	205.16	203.94	203.95	203.97	203.83	203.71	203.77	203.77	204.51	204.75	203.74	204.32	203.48	203.62	205.01	203.09	204.44	204.73	203.27	203.65	203.25	204.34	205.2	204.11	204.11	204.1	203.4	204.06	202.69	204.09	204.65	202.98	204.15	205.24	205.36	203.98	203.7	203.72	204.06	203.9
194.08	193.59	194.99	193.16	193.39	194.58	194.27	194.6	194.15	194.6	194.85	195.39	194.58	194.51	193.5	193.97	194.85	194.21	194.41	193.6	193.79	194.78	194.51	194.75	193.24	193.41	194.44	194.7	194.74	194.76	193.35	194.57	194.73	194.41	194.13	193.96	193.95	194.32	194.82	194.7	193.68	195.16	193.89	194.84	195.24	194	193.72	195.68	193.36	194.11
216.78	216.29	217.72	217.66	217.22	217.75	216.35	216.2	217.14	217.59	216.7	217.73	216.42	217.21	217.08	215.96	216.89	216.85	216.77	217.12	216.93	217.56	217.25	216.48	217.53	217.38	216.01	216.62	217.73	217.23	216.8	217.39	216.03	217.19	216.49	216.15	216.87	216.11	216.75	216.81	216.34	217.13	217.1	216.31	217.02	216.42	216.15	216.84	216.74	217.51
217.74	216.61	218.34	218.43	217.12	217.37	218.21	218.42	218.16	218.32	218.28	217.04	217.32	218.32	218.65	218.32	217.98	216.97	218.2	216.98	217.39	216.77	218.27	218.94	217.19	217.46	217.34	218.75	218.01	217.45	217.6	218.22	217.94	218.34	218.39	218.27	216.6	217.8	217.2	217.19	217.75	217.51	217.75	218.45	216.98	217.5	217.15	218.62	216.94	217.97
206.19	206.27	206.38	207.39	206.26	205.48	205.71	205.08	206.36	206.86	205.75	206.51	206.44	206.51	208.05	206.68	206.1	206.56	207	206.04	206.15	206.36	207.45	206.77	205.31	206.9	206.47	206.89	206.15	205.45	205.72	207.11	207.06	206.6	205.41	206.3	207.55	206.85	206.05	204.92	206.23	204.94	206.48	205.89	205.66	206.64	206.63	206.47	206.95	206.77
212.01	210.94	211.42	211.65	212.2	211.76	212.41	210.96	211.69	211.91	211.48	213.14	210.94	211.39	211.99	211.95	211.76	210.24	212.02	210.81	211.76	211.59	212.09	210.94	211.29	212.09	211.59	212.39	211.87	210.9	212.66	212.87	210.99	211.14	212.11	211.35	211.08	212.22	212.18	211.94	210.93	212.34	211	211.22	212.09	211.58	212.13	212.16	212.41	213.05
206.62	206.86	207.4	206.89	206.54	207.61	207.83	207.23	206.9	207.12	207.57	207.09	205.66	206.97	207.97	207.54	206.64	207.7	207.26	206.86	208.47	207.26	208.05	208.52	207.82	208.66	208.29	206.93	207.27	208.43	208.75	207.96	207.65	207.81	208.09	208.52	207.92	207.19	208.05	208.08	206.34	208.19	206.51	208	206.85	206.7	207.87	207.9	208.84	208.05
207.77	208.08	208.27	205.99	206.6	207.06	207.75	208.15	207.98	206.52	208.34	208.01	207.95	207.46	207.99	207.26	207.19	205.86	207.97	207.88	208.18	207.14	207.69	208.13	208.72	208.16	208.05	206.88	207.61	208.92	207.53	208.38	207.51	207.98	208.17	207.44	207.96	209.28	206.99	208.09	208.56	208.21	208.45	207.75	207.77	206.13	208.64	207.04	207.31	208.07
217.35	216.72	217.67	216.38	218.37	217.93	216	216.45	218.13	217.26	216.14	217.05	218.02	218	218.56	216.33	217.49	217.45	216.75	217.14	216.92	216.47	216.5	216.35	217.29	217.33	217.71	218.32	216.82	216.19	217.36	216.48	216.46	217.11	217.32	217.01	216.81	217.34	216.81	216.61	217.29	216.54	216.35	217.65	216.65	217.59	217.5	217.3	217.04	216.43
207.66	207.69	207.25	206.92	207.34	207.06	207.61	207.8	207.8	207	207.32	206.21	209.02	208.98	207.15	206.69	207.23	205.61	207.71	208.08	207.68	207.59	208.52	208.61	208.06	207.24	208.46	207.02	206.73	207.84	208.48	208.42	207.49	208.16	208	208.87	207.29	207.84	206.86	208.6	207.85	208.42	205.98	206.89	206.8	208.45	207.55	207.71	207.55	207.71
211.31	211.14	211.35	212.65	211.68	210.64	211.1	211.49	211.43	210.98	211.73	211.51	211.7	211.9	212.61	211.19	212.64	211.47	210.29	211.91	211.39	212.06	211.67	211.15	212.07	211.06	211.74	212.11	210.68	211.87	211.5	211.33	211.84	212.36	211.48	210.6	211.84	212.57	211.77	211.24	211.67	211.92	212.39	211.79	212.51	211.17	212.88	211.59	211.56	210.76
198.09	198.64	197.33	198.42	197.73	198.85	197.45	197.15	198.23	198.11	198.42	196.97	197.97	196.97	198.01	196.92	197.42	198.52	197.95	198.23	197.45	197.44	198.01	198.77	198.47	198.23	198.66	198.54	198.48	197.54	198.97	198.53	198.33	199.01	198.17	197.58	197.39	198.59	197.11	198.35	197.02	198.49	198.37	198.3	197.9	198.45	198.03	199.36	197.68	198.79
204.48	203.15	204.2	203.65	202.64	204.36	203.97	203.31	204.03	204.29	203.25	204.21	203.75	203.8	203.16	203.78	204.57	204.52	205.27	203.23	202.71	204.24	204.76	203.14	203.66	204.27	204.3	204.89	203.95	205.47	203.99	204.56	203.59	204.98	204.36	204.84	204.08	204.36	203.8	203.74	203.78	203.87	202.95	203.38	204.26	203.68	204.71	203.49	204.92	204.11
202.85	202.18	202.9	203.45	202.45	202.19	203.22	202.81	202.92	203.08	203.03	202.68	201.83	202.72	202.24	202.21	202.68	202.76	202.01	202.74	202.13	201.67	201.91	202.46	202.99	201.94	203.07	203.17	202.86	202.15	202.94	203.06	201.98	202.5	203.97	202.59	202.9	202.32	202.76	201.8	202.11	202.67	203.51	203.49	201.92	202.66	201.91	201.39	201.54	202.46
203.96	201.81	202.98	202.92	202.92	202.29	203.34	203.65	204.51	204.35	204.28	203.68	203.66	202.94	203.93	202.94	203.11	202.19	203.32	204.35	204.19	203.25	203.29	203.73	201.97	203.6	202.91	203.15	203.45	203.12	203.26	202.87	202.9	203.09	202.24	201.76	202.65	203.61	202.76	203.54	202.92	202.32	202.72	203.33	202.38	204.04	203.23	202.61	203.16	203.16
204.12	203.45	202.99	203.77	203.29	203.32	202.01	203.22	203.8	203.21	203.14	202.94	203.02	203.15	202.95	204.23	203.28	204.21	203.44	203.8	202.43	203.43	204.23	203.08	201.98	203	203.17	203.03	202.27	203.85	204.13	202.88	201.87	203.01	203.35	202.81	203.86	203.81	203.62	202.76	202.45	203.13	203.33	203	203.65	203.07	204.55	203.93	203.63	202.42
193.37	193.75	194.38	194.58	195.13	193.55	193.72	194.16	194.51	194.82	194.04	193.65	195	193.83	193.85	195.17	194.64	194.84	193.7	193.53	193.64	195.73	193.98	195.41	194.22	195.97	194.05	193.71	193.53	193.58	195.04	194.6	194.93	194.19	194.73	193.05	194.42	193.82	193.77	194.45	194.15	194.44	194.79	193.27	193.95	194.2	194.03	193.72	195.29	194.2
202.81	203.17	203.81	203.48	203.76	202.81	202.93	203.14	203.04	204.16	203.57	203.05	203.14	202.78	202.95	202.87	203.24	202.59	203.7	202.53	203.55	202.86	202.73	202.25	203.74	203.37	202.87	203.57	202.44	203.17	202.7	203.3	204.09	202.75	202.56	202.72	203.08	202.83	202.27	203.3	202.81	201.7	203.4	203.31	204.29	202.93	203.22	203.13	202.94	203.52
203.73	204.5	205.92	203.74	202.74	203.91	203.27	203.02	203.91	202.74	203.5	204.41	203.64	204.59	203.76	203.77	202.92	203.29	203.58	203.95	203.31	204.62	202.97	203.1	203.93	204.14	203.43	203.63	202.95	204.62	203	202.58	203.1	202.86	204.53	203.05	203.6	202.78	204.13	203.38	203.27	203.24	203.33	204.18	203.68	204.37	203.41	202.35	205	203.79
208.66	207.71	208.55	208.63	209.15	209.91	209.14	209.21	206.76	209.86	209.25	208.07	209.27	207.43	209.23	209.09	207.96	210.1	208.38	209.99	208.88	208.26	208.79	207.49	208.59	209.21	209.26	208.36	210.5	208.21	208.93	208.6	209.41	209.13	209.22	209.12	209.17	208.67	209.04	209.52	209.14	208.7	208.38	208.57	209.25	208.7	209.22	208.5	209.08	208.07
200.55	199.2	200.41	201.5	200.55	200.19	199.53	200.77	199.55	200.04	199.96	201.19	200.09	200.9	201.09	200.01	201.16	200.69	199.39	200.54	200.18	200.32	199.74	200.12	200.75	200.55	200.13	200.07	201.73	200.33	200.97	199.63	199.59	201.75	201.43	200.52	200.19	199.4	200.98	201.68	200.78	199.93	201.09	199.93	200.88	200.03	200.07	200.68	200.71	200.31
203.52	202.8	204.55	202.61	204.93	203.49	203.34	203.48	202.8	202.53	203.42	203.7	204.74	203.77	205.07	203.59	203.71	203.95	203.83	203.44	205.15	204.4	204.18	203.49	203.73	203.48	204.16	203.04	203.87	204.6	203.6	203.78	204.66	204.27	204.65	203.66	203.65	203.82	203.76	202.57	204.21	204.12	203.19	203.75	204.29	202.73	204.4	203.51	203.12	203.07
206.01	206.93	206.4	206.82	207.36	206.21	206.21	206.25	206.9	206.42	206.26	205.47	207.74	207.23	205.96	206.99	206.21	206.21	206.64	205.26	206.86	206.77	206.03	206.2	206.42	206.45	207.69	206.83	206.56	206.72	206.68	206.11	206.84	206.29	205.71	207.81	206.84	206.89	205.56	205.85	206.16	206.73	206.91	206.56	207.5	206.2	206.22	206.33	206.34	207.09
208.62	209.45	208.52	208.32	208.54	209.31	209.31	208.75	208.81	208.37	209.01	208.53	209.26	209.27	208.17	207.56	207.37	209.46	208.51	208.4	207.82	208.33	208.02	207.98	208.23	208.95	208.42	209.32	208.2	208.21	209.65	208.08	209.36	207.59	208.75	209.64	207.27	209.44	208.17	208.12	207.94	208.53	209.73	208.86	208.49	207.6	208.76	210.15	208.55	210.93
204.18	204.76	204.91	204.88	204.91	204.68	204.58	203.93	205.79	204.84	204.28	205.04	204.93	204.86	204.1	203.79	205.8	204.65	204.25	205.13	204.11	205.12	205.17	204.63	205.23	203.44	204.88	204.22	204.87	204.1	204.85	205.61	204.27	204	204.23	203.92	205.08	205.4	204.41	205.16	205.87	203.99	205.4	204.64	204.42	204.61	204.47	204.38	205.24	203.91
213.78	212.22	213.06	212.99	212.96	212.2	212.23	212.79	213.32	213.03	213.32	212.64	211.92	213.85	212.57	212.77	212.93	212.18	212.54	213.12	213.02	213.06	213.05	213.02	213.27	213.81	213.09	213.12	212.63	212.71	211.89	212.5	213.23	211.86	213.12	213.75	212.69	212.69	212.1	212.62	212.82	213.62	213.04	213.39	213.86	214.23	213.69	212.92	212.45	210.7
208.12	209.16	209.6	208.87	209.72	208.65	209.54	208.5	208.64	208.56	209.04	208.44	208.7	208.01	209.58	209	208.6	207.95	209.08	209.11	208.2	209.3	208.99	208.1	209.61	208.42	208.47	209.03	208.45	208.03	208.88	208.34	209.32	208.76	208.6	208.04	209.17	208.61	209.74	208.45	208.59	209.33	208.91	208.91	208.36	209.49	208.76	208.25	208.76	209.02
208.85	209.29	209.8	209.05	208.93	208.81	209.56	208.83	209.61	209.74	209.41	208.11	209.62	208.62	209.6	208.45	209.05	210.27	209	209.4	208.49	209.2	209.33	209.76	210.13	209.47	209.05	209.8	208.83	208.62	210.35	209.87	210.17	209.87	208.78	209.76	207.95	208.38	210.06	209.58	209.43	209.64	210.64	209.7	209.51	209.14	209.24	209.12	210.04	209.89
212.25	212.94	212.5	212.26	212.51	210.98	212.3	212.4	211.23	211.77	211.96	212.04	213.6	211.48	212.21	213.09	212.11	212.49	212.59	212.34	213.32	211.97	212.31	212.94	212.9	212.93	212.81	212.97	212.25	211.65	211.29	211.72	213.17	213.04	212.49	210.95	211.27	211	212.8	211.21	212.11	212.8	212.6	212.51	211.89	211.94	213.3	212.82	212.03	213.14
205.28	204.78	206.47	204.97	205.87	205.31	204.95	204.86	204.67	206.72	206.19	205.98	204.97	205.33	206.24	206.07	204.7	205.79	206.31	205.76	206.14	205.96	205.38	204.79	205.2	204.95	204.84	205.21	205.66	204.15	205.03	205.52	204.99	205.73	206.53	206.12	206.01	205	205.62	205.67	204.88	204.84	205.12	206.43	205.19	205.53	205.88	205.33	205.55	204.61
204.26	202.22	203.53	203.04	202.99	202.37	202.09	202.27	201.8	201.65	202.47	202.54	202.37	202.75	202.68	202.11	202.54	201.88	201.77	202.33	203.07	201.75	202.05	202.81	203.65	202.6	201.67	202.77	203.25	202.77	202.64	202.6	202.14	202.33	201.55	203.12	202.17	201.89	202.13	202.46	202.31	203.09	202.47	202.37	202.78	201.97	202.77	201.47	203.05	202.17
216.39	216.96	217.09	218.53	216.52	217.08	217.06	217.02	216.99	217.07	216.97	217.37	216.57	217.37	216.4	217.14	216.4	217.6	216.67	217.02	216.86	216.72	215.73	217.11	217.97	216.8	217.84	216.61	217.28	217.11	217.36	217.45	216.42	216.76	216.4	217.25	216.74	216.87	218.64	217.05	217.6	217.35	216.89	216.5	216.91	217.06	216.4	216.4	216.3	216.98
199.31	199.03	199.62	199.81	199.62	200.18	199.94	199.77	200.34	200.3	199.77	199.19	199.99	200.75	200.27	199.9	198.47	199.04	200	199.25	200.23	199.6	198.71	199.36	199.95	200.4	199.73	199.3	200.42	200.02	200.09	200.32	199.57	199.24	199.88	199.66	200.79	198.84	199.94	199.74	200.53	200.71	199.96	199.67	199.91	198.73	199.27	198.64	200.88	200.93
217.86	217.04	217.08	216.35	216.63	217.42	217.41	217.68	216.91	217.5	216.51	216.65	216.44	216.61	217.07	216.2	217.63	217.07	217.34	217.88	217.52	216.29	216.31	217.33	215.96	218.07	217.12	217.07	216.86	216.6	216.25	217.63	217.45	216.55	217.06	216.31	218.69	217.2	216.76	216.77	218.49	216.3	216.4	217.66	215.62	216.59	216.7	217.04	216.72	217.03
211.4	210.97	211.79	211.92	211.85	211.3	212.07	210.85	212.17	212.32	210.85	211.27	211.56	211.67	210.41	212.92	211.24	211.49	212.28	213	212.16	211.24	210.79	211.32	211.58	211.88	211.24	210.97	211.9	212.75	212.93	212.47	212.43	212.42	212.33	212.06	212.43	210.44	211.16	212.6	211.41	212.21	212.31	212	212.33	211.68	212.26	212.02	211.46	212.34
217.96	218.28	217.66	217.46	217.13	217.24	217.4	218.46	217.29	217.68	217.84	218.2	217.9	217.29	218.44	217.3	218.61	218.3	217.39	218.42	217.27	217.75	218	216.81	218.6	218.37	217.68	218.26	217.26	217.9	217.82	218.09	217.34	217.15	217.26	217.72	216.66	217.54	217.23	217.82	217.54	218.33	217.81	216.96	217.31	218.33	217.51	217.87	217.78	218.49
218.09	217.34	216.93	216.97	216.87	216.24	216.06	217.59	215.83	217.22	217.73	215.94	218	217.21	216.23	217.57	217.34	216.55	217.85	216.61	217.38	217.17	217.5	216.64	216.62	214.81	216.31	217.4	216.6	217.53	217.89	216.65	216.19	217.06	217.13	216.31	216.99	216.39	215.94	216.73	215.81	216.83	217.18	216.01	217.32	216.27	217.4	217.29	216.96	217.88
207.83	208.04	207.69	208.62	207.68	207.91	208.42	207.79	209.02	208.69	208.52	208.08	208.34	207.71	208.45	207.54	207.56	207.38	208.55	209.1	207.52	208.66	208.31	208.89	207.85	209.05	208.13	209.08	208.64	208.19	207.45	209.02	209.3	208.68	207.88	209.66	208.32	208.84	208.96	208.9	209.45	206.48	208.49	208.15	207.37	209.02	207.32	208.71	209.1	207.07
199.99	197.97	199.03	198.86	198.34	199.4	199.24	198.92	197.84	198.08	197.88	198.59	198.84	199.11	198.27	197.74	198.08	198.52	198.02	197.02	198.4	198.9	198.51	198.29	198.8	197.94	199.7	198.91	198.59	199.05	197.49	199.26	199.21	199.73	198.86	199	199.89	199.07	199.05	199.01	198.68	198.48	198.76	198.06	197.35	197.14	198.23	199.01	198.21	198.35
216.32	217.67	217.27	216.62	217.15	216.14	217.5	216.72	216.55	217.86	216.96	216.77	216.37	217.37	217.16	217.18	217.32	217.15	218.42	217.07	216.79	215.72	216.78	216.37	217.25	216.49	216.42	217.98	216.94	216.05	217.55	218.19	218.22	217.4	216.87	217.51	217.25	217.43	217.08	217.52	217.65	217.66	216.64	217.42	216.95	216.6	217.5	217.22	217.19	216.43
206.73	208.62	207	208.42	208.13	207.05	207.09	207.26	207.04	207.5	207.8	208.92	207.99	206.98	207.64	207.83	209.23	208.12	207.42	207.99	207.8	208.56	207.88	206.94	207.87	206.36	206.98	206.9	206.12	208.1	207.42	208.01	208.29	207.95	208.66	207.2	207.86	207.96	206.99	207.56	207	207.09	208.58	206.89	207.16	207.91	207.68	207.67	208.08	206.98
209.28	209.24	208.9	208.09	208.87	209.34	208.63	208.22	209.81	208.08	210.04	208.84	208.64	208.38	209.98	208.51	208.17	208	209.45	208.66	208.94	207.91	209.25	208.91	208.36	209.08	208.96	208.09	209.15	208.22	208.72	208.86	209.04	208.39	209.57	209.52	208.62	209.4	209	209.2	209.51	207.99	208.17	209.47	207.88	208.72	208.65	210.5	208.57	208.1
218.68	218.11	218.08	218.03	218.75	217.27	217.25	218.24	217.7	217.29	217.15	218.04	217.64	217.05	218.28	216.9	217.68	219.1	217.43	218.37	217.19	217.85	218.37	217.42	217.04	217.93	218.18	217.72	216.28	217.43	218.26	217.55	217.56	218.36	218.29	217.87	217.61	217.95	218.03	218.01	218.12	218.9	216.86	218.9	217.33	216.99	218.12	217.38	217.92	216.78
211.12	212.28	211.87	211.52	212.39	211.64	211.47	211.55	211.41	211.95	211.02	211.28	211.48	212.24	211.78	210.88	212.24	209.98	211.02	211.03	211.96	211.32	211.25	210.74	211.79	211.04	210.92	212.68	211.08	211.79	212.51	211.67	211.54	211.89	211.68	210.65	212.61	210.4	212.16	210.68	211.51	212.42	211.31	210.85	210.87	211.73	212.26	211.94	211.6	212.58
199.54	200.55	199.9	199.94	200.06	201.27	200.35	199.91	199.99	199.97	199.84	200.92	200.75	199.81	200	201.43	200.32	198.88	199.7	199.17	200.95	200.69	200.54	201.08	200.83	199.64	200.51	199.4	200.1	200.58	200.33	200.74	200.64	198.4	200.79	200.26	200.3	199.93	201.3	200.29	199.31	199.72	200.3	200.37	200	199.97	200.75	200.23	200.77	200.32
209.52	210.8	209.97	209.66	208.9	209.74	210.69	209.52	208.85	210.96	209.49	209.55	209.2	208.7	209.73	208.15	210.12	208.84	209.8	209.71	209.51	209.72	209.4	209.55	209.36	208.84	210.04	209.86	210.69	210.24	210.29	210.03	209.81	210.22	209.72	209.62	209.77	208.65	209.58	210.36	209.99	209.36	210.34	208.33	209.06	209.34	210.15	209.45	208.7	208.87
207.92	208.31	208.31	207.88	208.64	207.84	208.07	207.46	208.62	206.49	207.18	208.08	208.06	206.92	207.08	207.39	208.34	208.39	207.11	208.64	207.2	207.42	206.95	207.95	206.54	207.37	208.37	206.79	207.3	207.96	208.48	207.69	207.25	207.91	207.1	207.63	208.13	206.74	207.7	208.78	207.27	208.12	207.52	207.53	207.91	207.73	208.25	207.14	207.44	207.52
204.82	205.12	205.61	205.58	205.73	206.04	207.03	205.25	204.14	206.08	204.31	204.32	204.76	203.69	204.82	204.7	205.83	204.94	204.41	205.64	205.39	204.79	203.38	204.58	205.43	203.15	204.56	205.52	205.25	203.94	205.09	203.77	203.88	204.58	203.84	204.9	205.19	205.33	205.37	204.61	205.45	205.66	204.44	204.94	204.3	204.84	203.68	204.77	205.35	204.81
205.38	205.27	206.85	206.81	205.68	206.16	206.28	204.9	207	205.99	205.7	206.74	206.56	205.8	206.64	206.25	207.14	207.33	206.37	205.99	206.67	205.64	206	206.3	205.8	206.18	206.16	206.5	206.24	207.1	207.13	206.11	206.1	206.21	206.31	206.95	206.57	206.69	206.3	206.73	206.73	207.38	206.18	206.29	206.14	206.68	206.53	206.69	206.16	207.85
203.76	203.77	204.59	203.9	204.3	204.01	203.84	203.3	204.55	203.96	203.89	203.83	204.05	203.71	203.6	204.64	204.57	204.09	203.44	205.27	202.89	203.46	204.48	204.26	203.68	203.85	203.5	203.67	203.15	203.78	205.14	204.17	205.59	204.97	203.99	203.74	203.31	203.56	204.09	204.3	205.07	203.39	203.06	203.45	204.24	203.97	204.29	203.29	203.91	205.36
200.02	198.52	200.21	199.81	198.96	199.9	199.39	199.89	199.17	200.65	199.22	199.9	198.78	200.49	200.07	200.5	199.11	199.33	200.45	200.46	199.15	199.55	200.31	198.72	199.53	200.04	198.94	199.57	199.17	200.08	199.31	199.25	200.7	196.97	199.45	199.2	199.01	199.62	199.24	198.72	198.74	199.65	198.98	199.3	198.78	200.02	199.42	199.46	199.73	198.28
217.26	216.54	217.46	216.07	216.93	217.56	217.04	217.28	217.02	216.82	217.48	216.9	216.48	217.36	217.84	217.33	215.75	217.4	217.81	218.1	217.72	216.82	216.72	217.12	217.38	216.6	215.8	216.78	216.64	217.7	216.98	216.64	216.9	217.04	217.09	218.15	216.45	216.92	217.55	217.41	217.04	215.64	216.93	216.77	216.59	215.99	217.51	216.54	216.82	217.43
204	203.96	203.79	202.92	203.52	203.8	203.03	203.61	203.3	203.97	204.37	201.95	204.95	203.16	202.59	204.03	203.35	204.6	204	202.04	202.97	203.47	202.92	203.63	203.55	204.03	203.71	203.05	203.19	202.04	203.64	203.37	204.68	202.96	202.38	203.73	203.55	203.57	203.37	202.45	204.19	203.94	203.97	203.93	204.3	203.75	203.21	203.28	203.71	204.1
210.06	208.48	209.67	209.7	208.83	210.26	210.02	210.41	209.82	209.88	208.48	209.03	210.22	209.79	209.84	209.43	209.29	210.72	209.75	209.41	209.42	209.09	210.6	208.99	210.19	210.33	207.62	210.38	210.14	209.5	209.14	210.78	209.66	209.9	209.66	208.77	210.29	209.54	209.76	209.47	208.14	209.97	210.12	208.84	209.24	208.14	208.65	209.47	209.4	210.32
206.39	205.74	206.12	206.24	208.25	206.08	206.42	206.72	206.1	206.5	206.18	206.53	206.37	205.62	206.42	206.24	206.3	205.08	206.75	205.58	206.42	205.93	207.28	206.49	206.93	206.05	206.06	205.89	206.24	206.37	208.4	206.03	206.38	206.52	205.93	205.48	206.4	205.95	207.17	205.92	205.95	206.88	206.63	206.48	206.42	206.7	206.48	205.92	205.6	206.14
205.61	206.01	207.22	206.62	205.45	205.76	206.76	206.98	206.77	205.32	206.61	207.53	206.49	206.94	206.06	205.7	205.64	206.09	206.38	205.31	206.71	204.96	207.14	206.79	206.28	206.05	206.21	206.63	205.45	205.64	205.95	205.86	206.51	207.96	206.47	207.25	206.05	206.51	206.11	206.37	205.83	206.05	207.2	206.34	205.02	204.99	206.61	206.24	205.67	206.31
209.62	208.53	208.78	208.84	209.97	209.06	208.92	209.01	207.53	210.38	208.72	207.9	209.35	208.91	207.09	207.91	209.05	208.37	208.52	208.81	208.67	208.49	207.72	208.47	207.97	208.18	209.19	209.17	209.08	208.76	208.81	208.38	207.84	210	208.27	208.97	208.51	208.02	208.75	208.44	207.73	207.39	208.74	208.86	208.67	208.76	209.23	208.93	207.72	208.57
211.79	211.44	210.5	212.92	210.26	212.42	211.07	211.63	211.08	211.02	211.77	212.85	211.52	212.32	211.33	212.17	213.24	211.54	211.57	211.67	211.43	211.17	212.35	212.23	211.98	211.7	211.26	212.23	212.08	212.13	210.92	211.95	211.43	211.92	212.34	211.1	211.79	211.44	211.33	211.96	211.87	211.45	211.61	210.99	212.73	211.63	211.72	211.82	211.45	211.57
207.08	206.44	205.8	205.66	207.05	205.56	205.61	206.46	205.13	207.88	207.14	206.51	205.71	207.28	205.74	206.81	207.12	205.82	205.54	205.81	206.49	206.63	206.33	205.13	206.54	206.68	206.03	206.93	205.13	206.45	206.07	205.44	206.56	207.58	205.77	207.27	207.04	205.68	206.55	205.76	205.77	206.36	206.31	206.17	206.17	207.09	206.51	205.91	205.73	206.29
203.62	204.73	203.63	204.64	205.61	203.71	204.14	204.9	205.51	204.89	204.57	203.58	203.79	205.04	203.34	203.77	204.65	203.94	204.07	204.13	205.4	204.49	205.14	204.8	204.94	204.22	204.16	203.16	205.02	204.02	204.42	205.38	204.62	204.57	204.18	204.06	204.55	204.87	203.95	204.94	204.71	205.59	204.05	204.39	204.34	204.16	205.38	204.53	203.92	203.37
209.12	208.12	208.91	208.76	207.92	209.07	208.91	209.32	208.21	208.15	208.55	208.52	208.7	208.03	208.94	209.19	210	208.21	208.92	208.54	208.63	208.68	208.7	207.89	208.74	208.76	208.82	210.57	208.49	208.83	208.61	208.19	208.54	207.71	208.66	209.04	208.9	206.85	208.69	208.98	207.84	210.08	209.45	208.68	208.79	208.55	208.45	208.32	208.5	209.22
207.34	207.99	207.95	208.55	207.95	208.18	208.28	209.01	207.91	208.67	207.31	207.62	207.58	206.98	207.15	206.98	207.86	207.45	208.73	207.54	207.31	208.9	208.26	207.05	208.01	207.98	206.82	208.22	207.39	208.1	208.8	208.38	207.32	207.51	208.09	207.79	209.08	208.35	207.08	208.56	207.86	207.55	208.12	206.01	206.97	208.83	207.8	206.9	207.82	206.44
211.3	211.21	211.36	211.46	211.96	211.61	212.46	212.08	211.24	211.18	213.4	211.5	211.36	212.23	212.82	211.17	212.11	211.98	211.97	211.85	211.2	211.07	211.26	212.12	211.38	211.41	212.58	211.37	212.16	210.93	212.21	212.16	211.29	211.8	213.39	211.52	212.58	211.25	212.33	211.4	212.55	211.35	211.72	211.82	211.69	211.68	211.66	210.72	212.1	211.36
217.39	218.81	216.72	218.42	217.02	218.31	216.8	217.5	218	217.35	216.38	218.35	216.68	218.17	218.32	217.45	218.3	217.27	218.49	218.49	218.02	217.97	218.63	218.25	218.14	218.31	218.83	217.3	217.64	219.09	217.42	219.24	218.11	217.83	217.33	218.35	217.5	218.21	217.83	218.52	217.7	217.91	216.96	216.95	217.78	218.12	218.35	218.31	218.26	217.6
207.31	208.04	208.09	208.25	208.33	207.79	208.38	207.09	207.22	207.25	208.08	208.52	208.3	207.83	207.97	208.65	208.38	206.96	207.81	207.9	208.09	207.07	207.68	208.5	208.02	207.57	208.51	208.17	207.46	207.44	207.4	207.32	206.76	206.7	207.58	208.19	207.69	208.34	208.45	208.53	207.51	206.89	207.88	207.76	206.62	207.09	208.24	207.32	208.25	208.82
207.99	207.61	206.57	206.43	208.33	208.71	206.79	207.25	207.72	207.53	207.27	207.93	207.98	209.31	208.63	207.33	206.69	208.4	206.65	207.82	207.53	208.61	207.41	207.41	206.88	207.36	208.2	207.53	207.46	207.94	206.88	207.63	207.81	207.49	206.55	207.01	206.51	207.56	208.1	207.87	207.17	207.4	207.41	208.29	207.84	207.13	207.26	207.85	207.71	208.03
209.01	207.42	208.07	207.09	206.77	207.56	207.38	208.69	207.93	207.36	208.21	206.88	207.05	207.77	207.34	206.91	207.6	207.4	207.21	208.48	207.77	208.46	208.39	208.3	206.56	206.71	207.19	205.79	208.17	207.94	208.22	207.63	207.83	207	207.26	207.77	207.02	207.47	207.68	208.13	207.4	208	207.91	207.49	207.36	207.39	207.25	206.51	207.07	207.31
207.03	205.61	206.06	205.58	206.71	207.18	205.94	204.8	207.07	205.94	205.69	205.22	205.48	206.91	205.08	206.54	205.37	206.34	205.48	205.52	207.03	205.72	206.26	206.69	206.62	206.85	206.49	206.26	205.77	207.73	206.11	206.04	206.48	206.05	206.35	205.43	206.5	206.86	206.21	206.09	207.19	206.39	205.56	205.54	206.13	206.95	206.69	205.83	207.59	206.36
207.21	207.05	207.59	208.39	207.88	209.39	207.43	206.9	208.24	207.17	207.84	207.58	205.99	206.92	206.86	207.05	206.34	206.29	208.41	207.4	207.26	206.68	208.05	209.03	207.77	207.59	208.37	207.41	208.85	208.68	207.49	207.56	207.17	207.37	207.91	208.66	207.99	207.36	206.86	207.18	206.75	207.18	207.08	207.88	208.61	207.46	207.56	206.7	208.42	208.19
208.56	207.43	207.28	208.9	208.77	208.82	208.55	208.96	208.68	208.7	207.89	209.44	208.67	209.22	208.32	209.02	208.22	208.85	207.9	208.93	209.02	208.61	208.28	207.9	208.35	208.56	209.63	208.68	208.46	208.21	208.81	209.12	208.19	208.41	209.16	209.08	208.3	209.6	209.09	209.14	207.78	208.43	209.25	209.49	208.88	207.54	209.24	208.59	207.94	207.98
208.3	206.34	207.39	208.4	208.33	208.01	208.07	207.37	207.47	207.63	208.61	207.7	208.27	206.31	207.74	209.43	207.68	208.05	208.43	207.43	207.56	207.14	207.68	207.78	208.71	207.46	207.73	208.18	207.8	207.73	208.03	207.98	207.01	208.17	207.33	208.51	207.44	208.1	209.13	207.63	208.36	208.55	207.72	207.33	208.4	207.47	207.99	208.15	208.82	208.75
208.12	206.65	207.54	208.15	207.8	208.13	207.47	207.92	207.76	207.63	208.39	207.36	207.59	208.3	206.6	208.15	207.9	207.81	207.25	207.77	207.35	207.65	207.75	208.08	208.76	208.63	206.76	207.68	207.9	209.07	207.49	207.66	206.75	208.21	208.25	207.17	207.78	207.94	208.48	207.03	206.94	208.01	207.31	207.21	205.75	206.8	207.63	207.81	207.1	207.5
206.05	207.24	205.98	206.49	205.38	206.2	205.99	205.35	207.33	206.12	206.2	205.14	205.94	206.28	206.47	205.65	206.12	206.69	206.82	205.35	205.64	206.1	207.03	207.08	206.83	207.28	206.08	206.61	206.38	205.45	207.17	204.65	206.63	206.29	207.13	206.32	206.65	207.14	206.42	206.78	206.92	205.61	206.53	206.93	206.49	205.94	206.36	205.84	207.21	204.61
212.49	210.45	211.36	212.67	211.52	210.62	210.9	211.78	211.31	212.13	211.23	211.64	210.17	211.98	211.84	212.05	211.41	212.7	211.37	211.6	211.52	211.62	211.11	211.37	212.14	211.84	210.91	210.4	211.76	211.07	211.62	212.39	212.17	210.71	211.67	212.01	211.6	211.41	212.03	211.64	210.91	211.7	211.62	212.25	211.57	211.58	212.64	211.56	211.36	210.94
210.28	209.5	209.42	209.58	210.3	209.21	209.75	208.4	209.3	209.48	208.32	209.05	210.58	210.43	210.05	209.92	208.33	209.08	209.95	209.69	209.33	209.32	209.01	208.95	208.9	209.33	209.71	209.71	210.73	210.19	210.47	209.06	210.13	209.72	209.18	210.02	210.05	208.94	209.39	209.06	211.05	208.66	208.49	209.69	209.57	209.27	208.47	209.91	209.06	209.77
214.41	213.74	213.03	213.5	212.97	213.31	214.68	213.26	212.81	213.65	213.26	213.34	212.34	214.16	214.34	213.8	214.04	214.03	213.87	213.31	213.68	214.77	213.27	213.12	214.66	213.7	214.02	212.66	212.82	213.41	214.78	214.33	213.66	214.06	213.46	214.95	215.31	213.12	214.56	214.39	214.29	213.74	214.14	214.75	212.46	212.66	214.13	213.01	213.98	215.24
205.45	203.89	205.37	205.8	204.93	205.05	205.3	204.81	203.53	204.98	204.82	205.23	204.96	204.5	204.32	205.73	204.4	205.56	204.9	203.4	206.25	204.35	204.44	204.69	205.29	204.69	205.18	205.65	202.97	204.35	204.14	204.73	205.87	205.13	203.45	204.37	204.34	204.93	204.9	204.6	207.12	204.95	204.95	204.31	204.35	204.95	204.09	204.61	204.65	205.24
208.39	208.6	208.58	207.96	209.39	209.79	208.19	209.35	208.61	208.99	209.43	208.67	208.56	208.55	208.78	209.18	209.01	208.19	209.2	208.85	208.02	208.24	208.88	208.83	208.61	208.24	209.5	209.34	208.74	208.8	208.94	208.36	210.91	208.64	208.23	208.41	208.93	208.13	209.46	208.51	208.49	208.05	207.95	209.04	208.75	210.32	208.41	208.7	208.99	209.4
208.12	208.31	209.37	207.55	208.5	208.98	209.74	208.14	208.72	210.68	209.1	208.83	207.88	209.09	208.14	208.78	209.15	209.74	209.34	208.75	209.25	208.05	209.41	208.57	209.05	208.12	208.51	210.08	208.31	208.42	207.62	207.57	208.13	208.25	209.24	209.24	209.01	208.2	208.58	209.15	208.8	208.29	208.81	209.34	209.51	209.02	208.43	209.46	208.75	208.72
208.05	207.95	208.55	209.05	207.85	209.07	208.35	208.39	209.95	208.48	208.4	207.72	208.89	207.93	208.67	209.2	209.14	208.24	208.65	209.17	207.5	207.21	207.31	209.02	208.09	208.35	208.29	209.39	208.8	208.58	208.41	208.49	208.76	208.49	208.9	208.74	208.76	208.35	208.7	207.69	208.74	208.6	207.7	208.66	208.36	207.53	208.44	208.06	208.63	207.97
198.38	199.39	198.79	198.53	198.81	198.51	198.09	199.32	198.42	198.36	198.86	198.57	198.18	199.43	198.56	197.95	198.29	197.05	197.93	197.98	197.7	198.29	198.52	198.18	199.12	198.66	199.25	198.87	199.59	198.42	198.57	198.95	198.39	197.83	197.78	197.82	198.48	199.53	198.81	198.63	197.81	198.96	198.46	198.26	197.73	197.86	198.99	198.93	198.56	197.89
199.69	199.15	198.72	198.25	198.36	198.19	198.96	199.07	199.12	199.02	198.63	199.65	199.33	198.31	198.48	198.04	198.51	198.98	197.93	199.14	199.2	199	198.8	198.4	198.25	198.2	199.27	199.27	198.55	198.19	198.84	198.63	197.98	198.41	199.66	198.53	198.48	198.49	198.42	199.99	197.52	198.41	198.39	198.21	198.63	199.24	200.37	198.53	198.2	198.57
207.71	208	207.27	207.12	207.46	207.89	207.43	207.09	207.48	207.23	207.68	206.72	207.01	207.68	207.2	207.59	207.77	207.4	207.9	207.77	207.56	207.58	206.75	207.55	207.92	208.19	207.54	208.46	206.87	207.92	206.54	207.12	207.84	207.94	207.94	209.02	208.34	207.81	210.04	207.5	207.9	208.6	207.73	207.79	207.79	207.49	208.4	208.32	207.32	206.82
208.85	209.27	208.92	207.75	209.38	208.76	208.44	208.81	208.87	206.96	208.01	207.78	208.13	207.49	209.04	207.96	208.19	207.92	208.63	209.48	208.65	208.21	208.4	208.21	208.81	208.77	208.78	209.55	208.67	207.84	207.66	208.06	207.02	207.83	208.16	208.64	208.79	208.64	207.55	208.1	208.96	209.04	208	207.68	208.45	209.28	207.3	206.8	209.26	207.53
217.84	216.63	218.06	217.51	216.13	216.99	216.44	216.16	217.12	217.55	217.12	218.14	217.09	217.86	216.87	216.16	216.9	217.31	217.07	216.51	217.13	215.81	216.68	217.3	217.07	217.55	216.13	216.95	216.85	218.65	216.66	217.53	217.12	218.65	216.53	217.27	217.53	216.43	218.12	217.49	216.49	217	217.2	216.88	217.22	217.59	216.81	217.96	216.99	216.24
201.36	201.4	201.33	202.89	203.02	202.17	203.06	203.14	203.77	202.67	202.2	202.92	201.93	202.29	202.05	201.82	201.08	204.84	202.8	203.89	202.03	202.39	201.75	201.92	203.02	202.91	201.91	201.65	202.88	202.3	203.51	202.5	201.76	203.35	203.03	203.06	201.73	203.44	202.9	202.31	201.86	202.59	202.69	202.99	203.17	202.78	202.36	202.61	202.98	203.39
200.68	200.89	200.79	200.29	199.9	200.85	198.96	201.26	201.35	199.84	199.98	201.26	199.97	201.15	200.03	200.58	200.83	199.47	200.67	199.79	200.76	200.5	201.22	199.59	198.95	201.6	199.97	200.9	200.06	201.16	199.18	200.24	200.19	199.42	200.21	200.25	199.93	199.74	201.09	200.29	199.16	200.74	199.7	199.62	201.05	199.65	200.74	200	199.22	199.47
207.69	208.05	206.85	207.27	207.06	208.12	208.18	207.52	207.71	206.74	207.93	208.67	207.48	207.82	208.19	208.03	207.35	207.94	208.35	207.24	208.93	209.38	207.62	208	207.23	208.81	207.55	207.29	207.38	207.99	206.87	208.21	208.12	206.86	208.13	207.98	208	207.67	208.25	208.47	207.86	207.91	208.19	209.69	207.06	208.26	206.66	208.16	208.7	207.82
198.5	198.93	198.31	198.81	199.19	197.73	199.13	198.1	199.32	198.17	198.79	198.77	199.28	199.68	198.83	199.92	199.5	197.45	198.31	199.34	198.03	198.81	198.9	200.41	198.32	198.33	199.53	198.88	199.52	198	198.06	198.42	198.15	199.22	198.21	198.58	198.74	198.36	198.56	198.42	198.54	198.81	199.03	197.73	199.09	198.16	199.04	198.74	199.82	198.37
208.54	208.97	208.15	207.41	208.13	207.24	206.57	207.93	208.12	207.25	206.9	207.55	207.46	208.05	208.19	207.71	207.29	206.54	207.49	208.72	207.27	206.02	207.31	208.47	208.16	208.33	207.74	208.12	208.05	207.59	207.8	207.56	208.29	207.11	207.88	206.89	208.85	207.67	207.56	208.36	207.28	208.22	208.37	208.69	208.21	206.56	207.32	207.32	208.52	207.61
197.46	199.3	199.77	198.9	197.63	196.81	197.96	198.62	199.81	198.47	198.23	198.64	198.48	199.6	198.47	198.36	198.53	199.99	197.52	199.47	198.75	198.3	198.26	198.55	199.22	197.48	198.83	198.6	198.75	197.91	198.56	198.73	197.79	197.51	198.11	199.42	197.61	197.18	197.74	198.32	197.37	198.04	198.77	198.32	197.86	198	199.05	198.08	197.83	199.58
202.43	202.48	202.24	201.85	202.55	203.05	200.98	202.65	202.38	201.84	202.98	202.31	201.18	201.86	201.71	201.63	202.6	202.57	202.86	202.64	202.71	202.02	202.68	202.38	202.35	202.28	201.51	202.93	201.87	202.13	202.66	201.87	202.09	201.85	201.68	201.55	202.57	202.34	203.01	203.19	202.34	202.63	202.36	201.46	201.95	202.3	202.68	201.76	202.86	202.6
202.14	202.56	202.63	203.31	202.3	202.2	201.6	203.37	203.17	202.55	203.62	202.6	203.6	203.93	201.98	202.23	202.85	201.44	203.13	202.45	202.8	202.74	202.46	202.68	202.85	201.9	202.54	203.66	203.28	202.47	203.13	203.1	201.78	202.84	201.65	201.86	202.85	203.07	203.49	202.72	203.15	202.91	201.99	201.59	202.78	203.93	204.73	202	203.07	202.3
213.52	214.26	214.16	213.71	213.91	213.72	213.14	213.07	213.7	213.63	212.21	214.45	213.61	213.39	213.46	213.71	214.56	213.34	213.23	214.43	213.64	213.93	212.99	214.45	213.07	213.26	213.37	213.34	213.55	213.34	212.19	214.62	213.91	214.01	213.36	214.02	213.83	213.61	214.04	213.58	213.32	214.47	214.89	212.73	213.85	214	214.47	212.97	213.25	213.22
208.02	208.81	207.67	208.03	207.6	207.74	207.77	208.69	208.05	206.26	206.82	207.99	207.32	207.69	208.45	207.95	208.65	207.78	208.37	208.52	207.78	208.55	207.91	208.17	207.34	208.21	208.28	207.44	207.1	208.07	207.78	206.98	206.8	207.89	207.45	208.21	208.54	207.14	207.86	207.15	206.76	208.76	208.45	207.56	209.01	208.16	207.54	206.78	206.99	206.63
216.81	216.96	217.52	217.25	216.69	217.66	215.87	217.51	216.58	216.92	217.27	217	216.38	217.01	216.7	216.61	217.22	215.66	217.01	217.31	217.74	216.75	217.75	216.87	219.69	217.55	215.98	216.58	217.43	216.7	216.44	217.44	217.64	217.92	215.99	217.69	216.9	216.87	216.47	216.67	217.03	216.51	216.81	216.8	216.4	217.7	216.52	216.72	216.94	216.94
209.29	208.46	208.76	207.16	207.98	207.57	207.04	207.28	208.84	208.83	209.13	207.74	207.72	208.37	208.86	208.45	209.21	208.48	208.4	209.64	208.33	209.43	208.48	208.2	207.73	207.79	208.71	207.59	207.25	209.57	209.24	208.27	208.55	209.24	207.64	208.81	208.17	209.65	208.71	207.11	208.23	208.73	208.88	209.43	208.1	208.91	208.32	208.26	209.48	209.52
207.69	208.97	208.49	209.1	208.43	208.67	208.68	207.51	208.93	209.42	208.3	208.59	208.14	208.83	209.03	207.93	207.56	209.33	207.91	209.36	208.68	208.56	208.92	208.77	208.74	210.56	207.98	208.8	208.1	208.48	209.11	208.66	208.88	208.37	207.94	208.98	208.83	208.1	208.27	209.34	207.56	208.9	209.54	207.71	209.3	208.01	208.6	208.5	208.33	209.23
217.72	216.76	217.95	216.97	217.48	216.81	218.36	218.41	217.43	217.49	217.96	218.01	218.14	218.21	216.65	217.85	217.67	218.15	217.08	218.59	216.76	217.7	218.49	219.53	218.22	217.28	217.93	218.57	218.58	216.89	216.95	218.01	217.3	218.77	218.01	217.62	218.03	217.69	218.07	218.49	217.94	217.87	217.85	218.32	216.91	217.93	217.12	218.21	218.73	217.89
198.92	199.85	197.89	198.28	198.25	199.4	198.95	198.01	198.29	198.94	199.15	198.1	198.12	198.57	197.65	198.39	198.97	198.29	198.88	198.74	198.18	199.33	198.45	198.44	197.81	197.79	196.82	199.5	198.39	197.39	199.39	198.96	199.18	198.28	199.07	199.77	199.94	198.75	198.22	198.04	197.03	198.7	199.25	198.81	199.7	197.21	198.41	197.74	199.44	197.72
194.6	195.04	194.07	194.08	193.34	194.85	194.2	192.44	195.07	194.11	193.93	193.54	193.88	194.37	194.53	194.76	193.93	194.72	194.14	193.58	193.36	193.91	194.01	195.12	194.64	193.55	194.29	194.04	193.81	193.68	194.49	193.94	195.16	194.64	193.56	195.15	193.55	193.34	194.36	194.35	193.68	194.21	194.46	193.58	194.2	194.5	194.75	196.21	194.44	194.23
203.21	201.26	203.37	202.87	203.31	202	203.59	203.75	202.88	202.27	203.16	204.14	202.24	202.84	202.27	201.51	202.67	202.97	202.93	202.51	201.99	202.71	201.98	201.4	202.76	201.96	201.53	202.45	201.99	201.82	202.72	202.22	201.35	202.58	203.12	202.56	201.38	202.25	202.75	202.46	202.36	202.77	202.53	203.73	202	202.48	201.67	202.3	202.23	202.5
205.87	206.75	206.54	206.89	206.2	206.51	207.09	206.1	206.18	206.87	206.18	206.52	205.68	206.94	205.48	206.97	206.67	205.99	205.82	205.35	206.6	207.14	206.36	207.54	206.91	206.59	207.27	207.58	205.86	207.83	207.83	206.18	206.76	206.81	206.21	205.78	206.83	205.29	206.33	206.99	206.93	205.26	207.03	206.46	206.81	205.78	206.45	207.05	206.83	205.44
195.61	195.17	195.11	195.18	196.2	194.58	195.29	195.9	196.76	196.15	194.75	195.93	195.14	196.22	194.94	194.6	196.74	194.9	195.09	195.88	196.59	195.46	195.4	195.27	195.66	196.6	195.03	195.87	195.07	194.9	195.86	195.12	194.96	194.39	194.79	195.41	194.85	194.75	196.26	195.93	195.31	195.5	194.38	195.6	195.54	194.85	194.82	194.15	194.4	195.22
200.59	198.8	199.12	199.93	199.66	199.48	198.51	199.62	200.24	200.32	199.75	199.7	198.04	199.06	199.62	198.81	199.23	199.23	199.35	199.04	200	199.46	200.71	198.9	198.84	199.09	199.52	199.87	199.33	199.65	199.47	198.99	199.49	199.62	199.23	199.65	200.72	199.95	198.41	199.6	199.05	199.42	199.13	198.28	199.25	198.98	199.72	199.87	199.26	199.34
200.88	201.11	201.47	200.16	201.35	201.04	201.42	200.42	200.4	200.29	201.32	200.96	201.66	202.44	201.54	201.83	201.38	201.17	202.4	200.06	200.48	200.53	201.72	202.04	200.43	201.65	201.63	201.53	201.44	201.03	200.7	200.8	200.55	201.54	201.83	201.71	201.27	200.78	199.86	200.73	200.55	201.52	200.83	201.31	201.13	200.49	201.88	201.21	201.31	201.54
204.68	206.44	206.65	207.54	205.18	206.5	207.15	206.29	207.43	207.18	206.82	205.35	205.76	206	206.88	207.03	205.7	205.65	207.39	207.35	206.02	206.4	206.46	206.97	206.67	206.72	206.42	205.96	207.39	206.2	206.72	207.74	206.64	205.62	206.29	205.87	206.6	207.36	206.49	206.75	206.11	206.59	205.22	206.29	206.37	206.5	206.25	207.73	207.47	206.75
207.12	206.89	207.26	206.11	206.66	205.84	206.04	206.87	206.45	206.41	205.79	205.56	205.93	205.02	206.55	206.01	205.1	205.8	206.29	206.81	206.58	205.71	207.13	204.9	205.82	206.98	205.93	205.98	206.24	206.36	206.38	206.05	205.9	207.44	206.5	205.97	206.29	205.08	205.97	206.45	205.82	206.2	206.46	205.71	205.44	205.33	206.26	206.2	206.71	206.41
201.51	203.12	202.08	203.21	203.09	202.39	203.12	202.63	202.84	202.46	204.33	204.02	203.07	202.4	202.4	202.43	202.53	202.16	202.43	203.77	202.25	202.76	203.73	203.26	202.85	201.58	201.24	201.85	202.59	202.56	203.17	201.37	202.6	202.47	202.25	201.74	202.38	202.76	202.05	202	201.38	202.72	202.58	202.43	203.19	201.03	202.56	202.1	202.74	203.44
211.67	210.43	211.02	212.34	211.01	211.72	211.77	210.81	211.75	211.79	211.59	212.09	211.43	211.29	210.92	210.54	211.29	211.84	210.82	211.94	211.77	212.54	211.2	211.66	211.8	211.96	212.02	212.32	211.36	211.67	211.33	211.2	210.18	211.94	211.76	210.42	211.04	212.41	212.09	212.14	211.45	211.47	212.36	211.18	211.76	211.58	212.09	211.56	211.46	211.5
210.79	208.48	209.48	209.13	209.62	210.54	209.21	210.14	211.08	209.81	209.44	208.95	208.54	209.69	209	208.39	210.48	209.23	210.19	210.48	208.83	209.75	209.03	209.19	209.24	209.05	210.18	209.05	210.21	209.92	209.12	209.03	209.49	209.5	207.83	208.9	209.68	210.85	209.42	209.34	210.09	209.72	210.32	209.05	208.69	209.67	208.75	209.62	209.89	209.96
207.62	207.01	208.14	207.88	208.98	207.35	207.29	207.64	208.35	207.67	207.35	208.42	208.04	207.13	207.72	208.24	207.81	208.07	207.8	208.16	208.63	208.09	207.87	207.33	208.02	207.99	208.79	208.16	208.77	208.21	208.37	207.01	207.49	208.27	207.24	207.92	208.29	208.51	207.32	207.96	207.44	207.46	208.73	207.34	208.58	207.26	209.19	208.26	206.48	208.25
197.77	198.92	197.75	198.26	198.44	198.13	197.94	198.54	197.19	198.09	197.13	198.78	198.63	197.79	197.61	198.44	197.82	197.97	197.92	197.18	197.08	198.29	198.35	197.64	197.2	198.66	197.49	197.61	197.89	198.45	197.93	198.36	198.25	198.18	198.46	198.62	197.15	197.06	198.29	198.32	197.54	198.07	197.72	197.61	198.59	197.96	197.68	198.46	198.25	197.5
211.03	212.02	211.75	212.13	211.81	210.83	212.13	211.41	211.44	212.34	212.32	210.97	212.84	212.46	212.34	211.78	210.74	211.22	211.97	210.93	212.01	210.65	211.67	212.79	212.86	211.58	211.61	212.63	212.85	212.81	210.45	211.42	212.46	211.79	211.56	211.87	212.75	212.16	212.19	210.55	211.97	211.96	212.23	211.96	212.08	211.76	211.92	213.12	211.64	213.29
207.75	208.24	207.15	207.31	207.79	207.19	206.56	207.98	206.51	206.21	207.79	208.01	206.72	207.66	209.02	207.66	207.26	206.76	207.09	208.03	206.92	206.81	207.93	207.36	207.96	207.56	208.27	208.52	207.03	207.13	207.84	208.02	207.5	207.1	206.39	207.75	207.28	207.83	207.06	208.04	207.76	207.04	206.77	207.05	207.92	209.24	207.14	206.75	206.55	207.33
217.39	217.66	216.38	217.29	216.49	216.79	216.76	215.69	217.29	216.15	216.34	216.9	216.39	216.3	215.93	217	217.36	216.72	216.44	217.45	218.53	217.87	216.37	217.6	216.56	216.29	216.81	217.04	215.04	216.91	216.68	217.7	216.65	217.29	216.7	217.12	216.81	214.86	217.37	217.59	217	216.65	216.82	217.32	216.32	217.06	216.33	217.27	216.35	217.83
216.02	218.23	218.28	216.56	216.97	215.84	217.19	217.29	216.51	216.95	216.61	216.57	216.11	216.96	217.77	217.39	216.57	217.38	216.27	217.02	216.46	217.36	216.57	216.52	216.99	217.68	216.52	216.41	217.21	217.1	216.58	215.89	215.98	218.65	218.05	216.19	215.74	217.59	217.16	216.59	217.21	216.16	216.69	216.48	217.3	216.08	216.61	218.98	217.12	217.61
203.83	203.67	203.36	203.8	203.9	204	204.18	203.67	203.87	203.67	204.55	205.14	202.49	203.82	203.34	205.15	203.38	203.26	203.33	202.81	204.33	204.04	203.08	204.24	204.7	203.62	203.42	203.49	204.69	203.67	204.74	204.05	203.5	204.3	204.17	204.52	202.8	204.07	203.99	204.1	203.37	203.06	203.56	203.87	203.93	203.73	203.15	203.41	203.8	202.86
213.01	213.47	213.46	213.08	212.95	212.99	213.75	214.41	211.67	213.4	212.03	213.13	212.81	212.66	212.41	212.19	213.25	212.61	213.08	212.34	212.45	213.37	212.37	212.82	213.15	213.55	212.71	212.91	212.82	212.67	211.3	212.98	213.03	214.06	213.43	212.19	212.18	214.09	212.58	212.53	212.64	212.55	212.27	213.3	214.39	213.28	212.73	212.35	213.51	213.45
203.58	204.72	205.09	203.44	203.12	204.13	203.91	203.4	203.66	203.45	203.32	203.49	204.51	204.27	203.5	203.48	203.44	204.67	204.39	203.64	204.37	203.25	203.32	203.3	203.87	202.89	203.42	204.39	204.06	204.39	203.84	203.5	202.38	202.91	204.09	204.04	203.87	203.56	202.84	203.38	203.33	203.17	203.91	203.82	203.5	203.08	202.57	203.04	204.04	202.49
200.48	200.89	200.05	200.56	199.51	200.79	200.48	201.15	200.45	200.59	200.38	200.91	200.64	200.31	200.39	200.95	200.3	200.82	200.24	199.86	199.99	200.23	200.45	200.92	199.73	199.61	199.75	201.18	200.05	200.19	199.34	200.65	200.25	200.42	200.48	199.86	200.58	199.99	201.81	199.82	200.89	200.44	200.79	200.49	199.62	200.13	200.49	199.24	201.02	200.76
203.82	202.55	203.46	203.45	203.17	203.7	203.54	204.01	204.42	204.34	202.64	203.32	204.42	203.4	202.93	203.12	203.82	204.78	203.14	202.9	204.69	203.12	204.39	202.43	203.67	204	204.3	204.02	202.95	202.74	202.61	203.59	203.5	202.86	203.53	204.01	204.18	202.41	204.19	204.61	204.15	204.09	203.37	202.53	203.37	203.8	204.35	204.45	203.54	203.15
209.61	209.54	210.38	208.76	209.39	209.13	209.8	210.17	210.29	209.74	209.95	209.45	209.6	210.53	208.99	209.38	209.82	210.04	210.1	210.3	208.85	209.64	209.54	208.7	208.66	211.25	209.86	209.86	208.97	209.91	210.02	210.5	209.18	209.8	209.87	209.81	210.28	209.37	209.76	209.81	209.15	209.15	209.95	210.49	209.3	209.82	209	210.02	210.67	209.36
212.99	214.01	212.36	214.09	212.27	213.15	213.77	212.2	212.64	212.71	212.7	212.8	212.45	213.36	212.21	213.21	211.98	213.8	212.91	213.25	212.96	213.32	212.88	212.82	213.01	212.84	214.25	213.34	212.52	213.65	213.81	213.17	213.92	212.28	212.08	213.32	214.47	212.43	212.56	213.94	214.68	212.12	213.73	214.05	212.37	212.85	215.23	213.7	214.39	213.98
213.04	214.02	213.41	212.93	213.14	213.52	213.19	213.29	213.79	213.69	212.81	213.41	213.82	214.34	213.82	213.59	214.56	213.82	213.44	213.92	212.87	213.82	213.91	213.25	213.05	213.71	213.07	213.82	213.45	213.32	214	213.47	214.21	213.48	213.38	213.39	214.1	213.93	213.92	213.42	212.68	213.53	213.93	214.34	213.6	214.31	214.27	213.68	212.62	213.34
208.59	207.67	208.05	207.18	207.71	208.11	208.76	208.13	207.26	208.37	207.91	207.67	208.63	207.21	207.6	207.94	207.4	208.51	208.5	208.57	207.65	207.24	207.41	207.19	206.73	206.55	207.1	208.92	207.98	207.92	208.37	207.01	207.72	207.72	208.4	207.82	208.28	206.69	207.37	208.04	207.17	206.63	207.57	207.15	207.35	208.14	207.8	208.01	207.79	208.28
203.01	202.93	203.85	201.9	203.12	203.18	202.88	201.75	202.62	202.59	203.53	202.83	203.97	203.8	202.87	204.23	203.77	201.89	202.43	203.61	202.49	203.39	202.5	203.85	202.63	204.27	203.34	204.59	203.73	202.62	203.22	203.41	202.47	203.14	202.28	203.77	203.78	203.02	202.21	203.59	203.46	203.41	202.88	201.48	201.83	202.28	203.65	203.46	202.49	203.8
208.69	207.85	207.6	208.59	206.6	208.75	207.39	207.24	208.48	208.16	208.16	206.57	207.49	207.87	208.25	207.77	208.4	206.89	207.91	207.6	207.47	208	207.61	208.11	207.31	207.49	205.97	207.89	207.19	207.62	208.1	207.89	206.92	207.42	208.99	206.76	208.44	207.77	208.44	207.9	208.19	207.65	207.08	207.2	207.92	207.62	207.99	208.56	207.28	206.7
202.39	202.15	202.06	202.01	202.52	203.08	202.55	203.71	203.73	202.47	202.89	202.78	202.52	202.91	201.78	202.12	201.92	203.51	202.28	203.09	203.03	203.57	202.36	202.65	202.44	202.36	203.15	202.6	202.08	202.74	202.74	203.27	202.83	203.19	201.37	202.36	203.55	202.93	202.15	201.89	202.41	202.71	201	203.26	202.91	203.09	202.4	203.17	202.74	202.43
209.72	210.08	209.3	211.33	208.65	210.37	210.1	207.8	210.95	210.28	209.49	209.18	208.97	209.82	209.54	208.71	209.43	209.49	210.63	209.06	209.37	209.09	210.42	209.31	208.46	209.86	209.21	210.08	209.16	209.47	209.8	209.31	209.47	209.77	210.03	209.98	209.68	208.7	209.37	210.56	209.23	209.85	208.95	209.34	209.14	209.41	210.1	208.48	208.43	210.79
215.3	214.6	213.66	213.26	214.16	212.97	213.76	212.95	214.16	213.35	213.11	214.08	214.09	213.52	213.95	215.27	213.46	213.9	213.04	213.99	212.95	214.3	213.64	213.82	212.71	214	213.47	214.37	212.97	213.52	214.07	214.15	213.38	213.96	213.83	214.5	212.84	213.26	213.23	212.67	213.51	214.86	215.09	214.1	213.43	214.26	214.38	213.99	214.12	213.85
207.25	207.98	207.57	207.88	207.95	208.11	207.52	208.31	207.07	207.42	206.73	207.72	207.98	207.35	207.27	207.05	207.3	208.52	207.48	207.54	207.79	207.92	208.53	207.78	208.11	208.76	207.66	207.9	207.89	208.19	207.37	207.85	208.09	207.33	208.25	208.47	207.62	208.69	207.52	207.58	207.79	207.64	207.98	208.14	208.5	207.86	208.12	208.64	207.73	207.84
208.86	207.71	208.2	207.14	207.98	207.6	207.05	208.85	208.89	208.42	207.52	207.1	207.65	206.9	208.93	208.75	207.44	209.16	208.5	207.11	207.31	207.35	207.87	208.27	206.96	209.05	208.65	207.14	206.74	209.04	206.72	207.54	208.24	207.69	207.86	207.69	207.79	208.14	207.95	207.57	207.64	207.53	206.72	208.16	208.25	207.33	208.38	208.31	209.28	208.11
202.88	201.75	202.99	202.67	202.42	202.54	202.71	202.03	201.98	202.08	202.8	203.3	202.03	202.45	202.78	202.35	202.67	202.53	202.7	202.55	203.28	202.54	203.18	201.71	202.28	202.54	202.65	202.8	203.65	202.19	203.59	201.77	202.16	202.45	202.34	202.53	203.16	203.01	202.84	202.3	203.02	201.85	202.67	202.61	202.34	201.57	203.26	202.85	203.34	202.19
203.67	203.57	203.6	202.46	205.56	204.33	204.11	202.83	203.55	204.25	204.01	204.46	203.02	203.15	204.23	203.85	203.53	204.03	204.33	203.57	203.3	203.99	203.05	204.14	203.31	204.22	204.66	203.99	204.52	204.05	204.15	203.06	203.58	204.08	201.84	204.3	204.56	203.47	203.58	202	205.09	204.37	204.48	204.06	204.22	203.89	202.78	204.06	202.73	203.65
203.55	203.2	203.87	203.66	203.53	204.81	203.74	203.29	204.12	204.6	204.24	204.51	203.97	203.98	204.32	205.22	204.14	203.38	203.76	204.45	203.74	203.94	202.87	203.73	203.49	204.01	204.14	204.05	204.06	203.31	203.92	203.82	203.38	203.56	204.77	204.2	204.79	204.11	203.86	204.58	203.86	204.04	204.06	205	204.23	202.95	203.28	203.86	203.3	206.04
201.47	199.66	200.79	200.64	199.52	199.62	200.15	199.66	200.63	199.58	201.21	201.02	200.44	199.29	200.31	200.89	199.91	201.54	200.43	200.42	200.85	200.38	199.75	198.67	200.53	200.69	199.19	199.7	201.3	200.14	200.01	200.34	199.75	200.55	200.98	199.42	200.26	200.25	200.09	199.67	201.15	201.62	200.32	200.47	200.56	200.35	199.66	200.41	200.72	200.2
199.76	199.84	199.26	200.93	200.41	201.32	200.16	200.14	200.33	200.1	200.36	200.58	200.33	200.93	199.75	200.87	200.08	200	200.79	201.56	200.12	200.32	200.34	200.73	200.79	200.32	199.23	200.05	201.54	200.29	200.08	199.91	200.64	200.83	200.45	200.17	199.32	201.19	199.84	200.07	200.34	200.05	200.62	200.15	200.69	200.39	201.06	200.16	201.28	199.78
198.7	199.69	200.24	199.25	199.3	201.15	199.33	199.46	199.48	199.7	199.29	199.21	199.34	200.47	199.9	198.59	199.54	198.94	199.69	200.11	199.58	199.22	197.68	199.39	198.59	200.03	198.54	200.7	200.27	199.08	199.17	199.31	199.49	198.18	198.73	200.01	198.4	199.09	199.4	200.04	198.2	200.49	199.45	200.07	199.97	198.01	199.57	197.92	198.32	199
203.62	203.19	203.94	202.85	202.28	203.59	203.48	203.51	202.81	203.19	202.98	203.72	202.56	203.83	204.19	203.31	204.4	202.58	203.44	203.69	203.42	203.35	202.19	203.43	202.07	202.83	204.08	202.76	203.13	203.17	203.03	203.32	203.7	202.87	203.59	203	203.15	203.11	203.82	203.77	203.53	203.85	203.17	202.51	203.19	202.61	202.89	201.97	203.89	203.39
205.8	206.09	205.26	206.51	205.05	205.71	207.27	206.12	204.89	205.64	205.18	205.31	206.81	205.62	205.57	205.37	205.09	205.79	203.46	204.42	206.82	204.08	205.1	205.83	205.63	206.68	204.86	204.93	205.47	206.01	205.92	205.45	205.25	205.65	205.35	206.53	204.69	205.56	205.42	206.19	205.79	206.41	205.62	204.76	204.81	204.92	205.83	205.7	205.3	205.93
207.63	207.61	207.48	206.78	207.01	208.05	208.07	208.88	207.67	206.69	206.39	208.09	207.47	205.98	207.33	206.95	207.94	207.65	207.73	207.75	207.22	207.87	207.45	207.24	207.93	207.18	206.87	206.89	206.38	207.84	207.54	207.74	207.07	208.49	208.59	207.08	208.12	208.45	207.97	207.26	207.9	207.82	208.12	207.04	206.88	208.52	207.46	207.34	207.32	207.73
213.99	213.03	213.58	213.46	213.3	212.42	212.67	212.81	213.01	213.58	212.85	213.34	212.92	212.65	212.4	213.36	214.09	213.85	212.04	212.4	212.51	213.61	212.83	212.3	213.89	213.9	212.79	213.49	212.21	212.54	212.52	212.56	212.32	213.52	214.59	212.26	213.5	212.13	213.5	213.94	212.13	212.11	211.89	212.74	213.48	211.71	213.67	212.41	212.19	213.03
203.38	202.01	202.34	202.54	202.81	201.28	203.39	203.95	202.97	201.47	202.91	203.16	202.2	202.15	202.16	202.48	202.36	203.32	202.74	201.66	202.82	202.27	202.16	202.28	202.06	201.77	202.11	203.07	203.3	201.54	201.67	202.84	201.52	202.15	202.34	201.2	202.36	203.33	201.27	202.06	203.18	201.98	202.11	202.43	203.11	201.71	202.53	201.82	202.64	202.83
217.43	216.81	217.07	217.71	216.48	217.49	217.49	216.34	215.98	217.22	216.87	217.21	217.07	216.24	217.9	216.4	216.57	217.26	217.24	216.54	216.66	217.5	217.34	216.27	216.31	217.26	217.1	216.8	215.94	217.23	216.3	217.67	216.55	215.43	216.81	217.16	217.07	216.46	218.32	216.79	217.82	217.35	217.7	217.51	216.76	217.04	217.85	216.6	216.96	215.67
216.16	217.47	217.19	216.16	216.67	217.1	217.42	217.18	216.29	217.19	217.91	216.63	217.35	217.42	217.84	216.97	217.62	216.7	217.14	217.06	216.8	216.53	217.32	216.69	217.44	216.61	217.01	216.91	217.17	216.34	216	217.17	216.66	216.22	217.18	216.56	217.54	217.37	216.1	218.05	216.64	216.54	217.11	218	216.64	216.96	216.8	216.71	216.87	216.5
206.96	206.61	207.15	206.11	206.43	206.21	205.51	206.61	205.46	206.54	206.08	205.58	206.08	206.84	205.45	206.13	206.37	206.51	205.7	206.15	206.37	206.97	206.36	206.57	206.5	206.7	206.52	206.4	205.99	206.1	206.97	206.97	207.51	206.36	205.93	207.17	205	205.27	207.15	205.74	206.09	205.84	206.39	207.09	206.51	206.61	206.45	205.93	206.59	206.18
193.34	193.93	195.19	194.27	194.49	193.55	194.08	195.01	193.76	194.49	194.7	193.57	193.88	193.46	193.5	194.44	194.54	194.29	194.73	194.28	195.41	194.67	195.09	194.41	194.61	193.48	194.05	194.11	193.96	194.97	193.22	194.17	193.9	194.03	193.77	194.04	195.08	194.7	193.31	194.61	193.81	195.01	194.42	193.38	195.47	194.98	193.57	193.74	194.81	194.29
207.49	208.27	206.58	207.98	207.51	207.59	208.59	207.42	208.25	207.86	206.61	207.67	208.91	207.95	207.37	208.62	207.36	207.41	206.85	207.57	208.06	207.8	207.7	207.35	207.56	208.06	207.81	207.28	207.64	207.36	207.27	208.02	207.91	207.05	207.78	207.85	208.25	207.79	208.27	209.02	208.64	207.97	208.14	207.59	207.66	208.75	207.95	207.61	209.19	207.55
208.02	207.98	207.22	206.8	208.52	207.32	207.34	208.31	208.26	208.96	208.6	208.29	208.32	208.04	207.15	207.88	206.94	208.24	207.66	208.1	208.05	208.71	207.91	207.79	208.1	208.06	207.22	206.74	208.69	207.62	208.78	207.88	208.45	208.19	208.53	207	207.74	208.53	208.14	208.46	207.67	207.3	207.9	207.17	207.73	207.26	207.7	207.01	208.16	207.89
212.51	213.33	212.04	212.07	212.42	212.41	212.57	213.29	212.18	212.57	213.66	212.12	212.93	212.78	211.7	212.79	212.9	213.64	211.89	212.76	212.1	213.94	212.51	212.99	212.26	212.16	212.79	212.97	212.49	211.51	212.27	213.46	212.13	212.12	213.46	212.29	211.74	212.29	210.78	212.89	213.27	211.97	212.88	211.55	213.57	212.89	212.06	212.33	211.63	212.95
199.54	198.64	200.33	200.7	200.48	200.08	199.21	200.61	199.26	200.56	198.13	199.6	199.89	199.42	199.74	199.8	199.54	198.18	198.66	201.14	198.95	198.9	199.27	198.74	198.17	199.24	199.06	198.32	201.17	200.13	199.52	200.07	198.61	199.39	199.52	199.06	198.5	200.26	199.32	201.17	199.98	199.68	199.86	198.66	199.13	199.83	199.19	198.56	200.48	199.57
208.27	208.41	208.15	209.69	208.04	208.4	209	207.34	208.32	208.16	208.08	209.7	208.99	208.55	208.99	208.47	208.86	209.18	208.9	208.33	208.51	209.02	208.36	209.05	208.42	208.66	208	208.87	209.24	207.94	208.66	208.3	208.75	208.26	208.65	207.92	207.36	208.63	208.22	208.57	209.4	208.83	208.19	207.73	208.46	209.47	208.11	207.84	208.69	208.09
208.83	207.39	208.04	208.96	208.86	208.73	208.93	207.12	208.92	207.72	208.48	209.41	208.53	209.24	207.55	208.14	208.74	208.86	209.15	207.89	209.06	208.88	208.84	209.1	208.72	209.24	207.67	207.67	207.91	208.81	208.73	208.54	208.61	208.37	208.27	208.75	208.62	209.41	209.66	208.28	209.57	209.25	208.64	208.68	208.81	208.35	208.96	209.89	208.01	207.83
198.63	196.72	198.21	197.75	196.87	198.04	197.52	198.86	198.57	197.19	198.19	198.2	199.35	198.24	198.53	198.25	199.07	196.17	197.7	197.65	198.15	197.71	197.27	198.28	198.77	197.58	197.94	198.2	197.33	198.09	197.79	198.37	196.77	197.77	198.57	198.33	197.92	197.58	198.77	197.39	199.1	197.89	198.03	199.12	197.71	198.09	197.9	199.67	198.86	197.72
208.51	209.18	208.84	208.3	208.8	209.2	209.2	208.58	208.71	207.61	208.7	209.51	209.15	208.44	209.17	208.19	208.03	210.07	208.32	208.26	209.01	208.46	209.39	209.42	208.65	208.48	208.78	209.7	208.67	208.53	208.24	208.83	208.05	209.38	208.8	209.41	207.69	206.8	208.22	207.76	208.68	210.41	208.95	209.15	208.41	208.73	208.52	208.6	208.5	208.92
201.36	202.25	200.29	201.82	201.91	200.93	201.33	200.84	200.7	201.18	201.12	201.5	200.16	199.89	200.15	201.18	200.85	201.47	200.75	200.92	199.78	200.84	200.54	201.28	201.16	201.07	200.8	201.46	201.54	201.19	201.19	200.74	200.17	201.32	201.39	201.18	200.8	201.76	201.49	201.19	201.94	201.93	201.4	201.47	201.95	200.6	201.22	200.62	200.82	200.97
198.78	198.54	199.09	199.44	199.79	198.79	199.59	198.56	199.5	199.62	199.21	199.59	199.4	199.64	199.65	199.53	199.26	199.33	199.97	199.89	199.58	199.18	200.2	199.59	199.4	199.47	199.36	199.38	199.09	198.09	199.39	199.51	199.02	199.3	198.49	198.73	198.57	198.85	198.59	199.6	199.45	199.85	200.12	200.46	200.23	198.7	198.37	199.82	200.67	200.56
201.14	200.58	200.36	200.16	199.27	199.33	200.59	200.62	201.22	200.88	199.41	200.9	200.25	199.07	199.36	199.85	200.12	200.79	199.82	201.77	200.31	200.04	201.01	200	199.83	200.53	199.98	200.13	200.27	199.95	200.75	199.72	201.11	201.38	199.58	200.41	200.75	200.61	200.81	201.45	199.16	200.37	201.28	200.23	200.12	200.15	199.65	200.79	202.14	200.73
210.93	211.98	211.72	212.23	211.88	212.38	212.39	211.79	211.26	211.96	210.67	212.3	210.52	212.32	211.23	211.46	212.12	212.25	212.63	210.66	211.92	211.81	211.16	212.85	213.21	211.53	212.6	211.01	210.56	211.69	212.29	212.72	211.88	212.81	211.63	211.57	211.47	210.98	211.8	212.44	212.33	209.85	211.14	211.02	211.97	210.41	210.9	211.04	212.56	212.7
202.01	201.79	201.82	202.52	203.05	202.02	203.17	203.08	202.11	201.35	201.85	201.46	202.66	201.74	201.66	201.99	201.92	202.51	202.39	202.55	202.46	201.85	202.16	201.73	201.85	201.84	201.07	203.11	202.5	201.86	201.96	202.5	201.63	203.13	202.78	202.2	202.31	201.63	202.6	202.4	202.6	202.8	201.95	202.48	201.55	202.16	203.02	201.62	201.71	202.74
210.81	210.3	211.32	212.13	212.1	212.16	210.83	211.34	211.29	211.3	212.3	211.09	212.76	210.39	211.05	212	211.87	210.93	211.92	211.08	212.43	211.47	211.76	211.25	211.69	210.38	211.43	212.05	211.2	212.02	211.28	210.9	212.6	212.13	212.76	211.42	212.36	211.58	212.04	211.21	211.7	211.37	210.93	212.02	211.58	211.66	211.79	211.1	212.23	211.68
201.98	203.83	204.16	204.42	203.04	203.02	203.98	204.21	203.81	203.92	203.77	203.53	203.09	203.76	203.86	203.4	203.74	204.39	204.3	202.34	204.36	203.85	203.6	203.55	203.47	203.15	203.41	204.95	203.09	203.42	203.13	203.16	203.47	203.73	204.1	203.7	202.76	204.48	202.71	203.8	203.72	203.3	202.22	204.1	203.74	203.27	203.09	202.56	202.55	202.9
205.86	204.11	204.83	205.73	204.76	204.96	205.17	205.25	203.73	204.48	204.91	205.91	205.28	204.12	205.15	204.67	205.3	204.29	204.47	203.32	205.66	205.01	204.63	203.96	204.41	204.63	204.13	204.82	204.89	205.8	205.29	204.53	206.28	204.21	205.1	206.4	205.84	204.6	205.04	205.45	205.09	204.33	205.27	204.29	204.67	203.51	203.17	205.14	204.59	203.47
198.11	200.1	199.07	199.17	199.2	198.46	199.52	199.55	200.64	199.89	199.18	200.61	200.06	199.11	198.54	198.55	199.21	199.04	198.42	198.84	199.89	200.39	199.16	199.28	199.19	199.14	199.49	198.55	198.91	198.74	199.75	199.25	200.27	200.82	199.01	199.09	198.96	199.99	200.15	198.84	199.75	200.36	200.46	199.4	199.73	199.73	199.74	199.03	199.66	198.79
203.07	203.19	203.96	204.63	204.7	204.16	203.49	203.73	203.68	203.95	202.78	203.76	203.86	203.98	203.71	204.68	203.61	203.63	203.98	203.58	203.34	204.33	203.71	203.59	204.03	203.38	203.97	204.22	205.1	203.42	203.42	203.35	204.84	203.31	203.91	203.33	204.23	203.96	203.94	204.24	202.98	204.56	203.58	204.11	203.75	204.31	204.13	203.76	203.9	203.47
205	204.12	203.8	204.22	203.46	203.73	203.2	203.15	203.74	204.22	203.14	205.5	204.77	202.86	202.77	203.59	204.08	203.35	202.99	204.09	204.01	204.26	203.38	203.72	203.7	204.4	204.49	203.5	203.45	203.66	204.18	203.79	203.31	205.14	203.59	203.61	204.64	203.32	203.35	204.68	203.34	203.7	203.68	203.29	203.76	203.74	204.47	203.06	202.99	203.89
217.58	218.27	217.77	218.27	218.37	216.62	219.2	217.29	218.36	218.93	218.36	217.96	217.7	217.74	218.02	217.26	218.17	217.96	218.83	217.77	216.83	217.71	217.54	217.7	218.98	216.93	219.17	218.31	218.02	217.87	217.61	217.15	217.39	217.2	218.29	217.33	217.73	217.14	217.52	218.3	216.83	218.06	217.28	217.24	217.21	218.29	217.7	218.35	218.59	217.45
208.83	209.2	208.28	208.46	208.15	208.08	210.17	208.84	208.88	208.38	208.57	207.98	209.32	208.03	208.58	208.22	207.39	207.99	208.64	209.11	210.38	207.79	209.18	209.12	208.83	207.63	207.27	207.76	208.13	208.87	208.22	208.21	209.04	207.8	208.81	209	208.04	209.02	208.39	208.48	208.27	209.06	209.08	208.94	208.58	207.45	207.7	208.66	209.53	208.41
209	208.74	208.41	208.91	209.1	209.19	209.68	210.12	209.31	209.14	209.27	209.71	209.34	210.13	209.89	210.39	210.55	209.33	209.92	209.87	208.65	210.07	209.93	209.09	208.72	209.9	210.16	208.93	209.52	210.04	210.04	210.37	209.14	209.16	209.59	209.27	208.73	209.58	209.97	210.5	209.7	209.92	209.99	209.24	208.35	209.75	208.57	210.32	209.93	208.67
211.17	212.36	213.61	213.1	211.9	213.08	212.94	212.35	211.72	212.18	212.31	211.94	212.09	213.63	213.44	211.53	212.91	211.55	211.82	212.11	212	212.4	211.85	211.4	211.86	213.18	212.3	212.81	212.63	211.76	211.81	213.3	212.67	212.96	212.24	212.4	212.33	213.13	213.44	212.72	212.82	211.66	211.4	211.98	212.14	212.37	211.45	212.06	212.06	211.61
195.87	194.81	195.16	194.85	194.83	192.91	195.66	195.9	195.72	195.61	194.97	195.13	196.12	194.71	194.33	194.87	195.39	194.92	194.71	195.87	194.75	196.5	195.04	195.1	194.18	195.88	195.29	194.8	194.55	196	194.75	195.55	195.48	194.66	196.1	195.52	195.95	195.11	195.56	194.72	195.21	196.04	194.9	196.39	195.58	197.13	194.48	195.11	194.86	195.03
202.02	202.15	200.97	200.88	201.05	200.96	201.06	200.8	201.48	201.46	200.68	200.76	201.46	201.5	202.39	201.54	202.21	201.2	200.95	202.14	201.14	201.17	200.53	201.56	201.7	200.62	201.63	201.49	201.33	200.5	201.51	201.17	201.46	201.29	200.41	201.7	200.56	201.15	202.21	200.54	201.04	201.82	202.08	202.05	201.58	201.12	200.83	201.53	202.46	200.75
199.77	198.79	199.94	197.57	198.56	199.29	198.95	199.89	199.8	199.18	200.49	198.64	200.51	199.85	198.66	200.5	199.25	200.21	199.63	199.84	198.91	199.41	199.66	199.01	199.69	200.5	199.28	199.83	201.03	200.19	199.24	198.59	199.93	200.03	199.73	199.12	199.52	198.94	201.11	199.29	199.42	200.22	200.52	199.98	199.97	199.06	200.11	200.1	199.25	200.14
211.72	211.52	211.39	212.33	212.43	212.27	211.76	212.12	212.63	211.36	211.12	212.03	212.3	211.31	211.96	211.55	210.75	211.24	210.58	210.88	212.68	211.07	211.62	211.16	212.1	211.81	212.6	211.3	211.06	211.19	212.05	211.53	211.94	211.61	210.76	211.31	212.01	210.56	211.3	211.44	211.56	211.26	210.74	212.61	211.3	211.52	211.65	211.34	211.92	212.56
203.84	203.09	203.12	204.16	203.71	203.23	203.41	204.25	204.2	202.65	205.1	204.08	203.78	203.17	203.33	204.34	203.51	203.84	203.42	204.32	204.26	203.22	203.6	204.07	203.95	203.45	203.05	203.31	203.99	203.78	204.67	204.16	203.13	202.27	202.93	204.34	202.44	202.72	203.65	203.8	203.77	205.08	203.78	202.99	203.39	204.03	204.25	204.31	204.08	204.82
208.98	208.65	209.04	208.82	207.59	209.11	207.12	208.22	209.13	207.62	208.01	209.58	208.5	209.62	208.75	208.03	208.79	207.87	209.16	209.59	209.17	208.65	207.53	209.17	208.68	208.68	209.51	208.6	208.15	210	208.96	209.85	208.1	209.15	207.54	209.13	208.53	207.84	209.34	207.99	208.45	208.81	209.49	207.25	208.55	208.93	210.32	209.77	208.58	208.97
199.53	199.42	199.52	199.68	200.27	199.5	198.37	199.59	199.93	199.54	201.16	198.75	199.92	201.17	200.26	199.14	199.9	199.41	199.67	198.9	199.8	199.39	199.81	199.88	199.3	199.23	199.74	199.07	199.62	199.67	199.38	199.61	199.1	200.31	200.77	199.42	199.69	200.72	198.9	199.33	198.68	199.59	199.81	199.5	199.33	199.42	198.91	199.79	200.45	198.71
199.53	199.21	199.26	198.68	198.29	198.68	199.51	199.86	198.44	198.46	198.8	198.52	198.64	198.31	198.49	199.25	197.1	198.97	198.51	199.13	198.53	198.41	198.62	199.45	198.98	198.86	197.78	198.46	198.03	198.47	198.4	197.84	197.39	198.69	198.49	198.45	199.48	198.53	199.17	197.68	199.28	198.8	198.73	197.3	198.87	198.68	199.54	198.25	197.79	198.8
195.83	195.1	194.87	194.86	194.93	194.86	196.13	195.46	194.76	195.7	195.08	194.88	194.33	195.04	194.56	195.37	195.64	194.91	195.14	194.79	195.24	194.84	194.68	195.11	195.76	195.94	195.07	194.92	195.54	194.66	195.24	196.36	195.08	195.7	194.76	195.29	194.4	194.93	195.96	196.58	194.33	194.73	194.42	194.85	193.83	195.81	195.65	195.04	195.62	195.17
207.33	207.41	207.96	208.25	207.38	207.69	207.58	207.83	207.52	208.21	208.03	207.38	208.33	208.51	207.29	209.03	207.91	208.28	208.72	206.88	208.3	206.75	207.66	207.36	208.46	207.4	207.53	208.94	207.2	208.43	207.75	208.18	206.92	208.01	207.3	207.05	208.15	207.96	209.37	208.24	208.46	207.16	208.23	207.8	207.22	208.26	206.15	207.65	206.83	207.67
208.64	209.03	209.76	208.8	209.95	208.3	209.28	208.2	208.95	208.9	208.48	209.39	209.92	208.71	210.08	209.74	209.35	210.51	209.47	209.76	209.71	208.81	208.98	209.87	210.76	208.85	208.97	209.29	209.85	209.33	209.6	209.33	209.23	209.97	210.55	209.43	208.21	210.16	209.79	208.81	209.84	209.59	210.3	210.23	208.58	210.09	208.79	209.48	210.32	210.1
204.14	204.1	203.5	203.51	203.98	204.01	204.22	202.49	203.92	203.99	203.39	203.86	204.56	204.39	204.16	204.49	204.24	204.04	205.3	203.88	204.1	203.8	203.64	203.26	204.18	202.64	204.56	203.43	203.25	203.78	203.8	203.41	204	203.85	203.7	204.51	203.88	203.41	203.93	204.77	203.35	203.62	203.82	201.77	202.18	204.01	203.97	204.36	204.02	203.62
198.86	198.67	198.13	198.98	199.21	199.96	200.07	198.61	198.27	198.13	200.12	199.02	199.87	200.03	199.06	198.41	198.31	199.43	199.44	199.56	199.98	198.42	200.36	198.99	198.4	199.29	199.83	200.42	199.81	199.16	199.61	199.49	199.03	199.32	199.67	199.82	198.86	199.62	200.06	199.42	199.67	200.02	198.78	199.17	200.18	198.46	200.23	200.97	199.35	199.4
208.1	207.79	208.35	208.56	207.06	207.5	207.65	207.44	207.32	206.59	206.9	208.39	207.15	208.5	209.33	208.31	207.91	208.08	209	207.7	207.82	208.78	208.06	208.23	207.9	206.66	208.19	206.92	207.32	206.53	207.67	207.84	207.25	207.63	208.59	207.2	208.22	207.92	208.06	207.74	207.24	206.82	208.2	207.31	207.46	208.85	207.98	207.7	208.27	208.43
205.65	205.51	204.54	205.49	204.18	204.44	205.76	204.96	204.12	204.49	205.46	205.08	203.57	205.4	205.39	204.88	204.4	204.45	204.5	205.78	204.7	204.86	205.4	203.93	204.48	205.27	205.65	204.46	205.08	204.84	204.95	204.59	204.92	204.49	204.42	204.82	205.04	204.49	205.81	205.13	206.63	204.27	205.72	205.54	205.2	205.02	204.57	204.55	204.11	204.09
194.69	195.21	194.48	194.39	193.56	194.61	193.79	194.33	193.95	193.93	194.54	194.42	194.63	193.78	194.87	194.14	193.95	194.58	194.39	195.19	194.16	193.81	193.92	193.67	194.8	194.75	193.3	194.18	194.03	194.62	194.42	194.07	193.68	193.48	194.31	195.36	193.46	194.82	194.33	193.99	193.99	194.32	194.25	194.26	193.56	194.51	193.88	194.35	195.03	194.04
194.71	195.16	194.04	195.25	194.93	194.89	193.75	196.05	195.32	195.77	194.85	195.82	195.65	194.96	194.49	194.89	193.94	195.82	194.93	195.7	196.08	194.71	195.14	194.28	196.14	194.6	194.73	195.71	195.43	194.87	195.57	195.63	195.26	194	195.38	194.53	194.95	194.41	195.07	194.76	194.98	195.12	194.51	195.15	195.59	195.78	195.49	194.65	194.92	195.67
200.54	201.07	202.28	200.52	201.59	201.42	200.1	201.65	200.7	201.24	201.48	200.92	200.62	201.16	202.11	201.5	201.18	200.78	201.4	201.26	201.81	200.79	201.73	201.02	200.99	202.03	201.82	201.31	202.52	201.07	201.71	201.75	201.82	201.28	201.64	200.87	201.52	200.81	200.91	200.78	200.94	200.55	199.99	201.54	199.39	201.2	200.73	200.62	200.6	200.7
199.26	198.92	197.96	197.93	197.78	198.28	198.69	197.19	199.72	197.37	198.4	198.72	197.81	198.16	198.32	197.63	198.68	197.41	197.55	197.81	198.14	198.36	198.94	197.27	197.25	198.36	196.97	198.96	198.2	197.68	198.62	197.25	199.23	198.1	197.8	197.64	197.38	197.81	198.07	197.83	198.2	198.02	196.66	196.49	197.71	198.21	197.82	197.47	198.55	197.33
202.88	203.75	201.77	203.38	202.49	202.25	202.03	203.47	202.32	201.67	202.77	201.93	203.24	201.8	203.08	203.49	203.1	201.31	202.58	202.18	203.06	202.55	201.49	202.25	203.23	202.4	202.74	201.13	202.72	202.36	201.98	201.56	202.69	202.89	201.89	202.56	202.85	202.73	202.82	202.25	202.69	202.12	202.63	203.27	203	201.39	202.07	202.35	202.57	201.83
206.6	206.07	206.99	205.73	206.71	206.82	205.95	206.84	205.87	206.53	206.21	206.92	206.93	206.81	206.32	206.57	207.3	206.68	206.22	205.66	206.31	206.73	206.76	207.23	206.29	206.12	207.42	205.51	205.8	206.72	205.74	205.85	205.86	206.35	206.42	205.17	206.02	207.11	208.35	207.02	206.53	207.25	205.82	205.9	206.24	207.29	206.83	207.17	206.63	206.46
208.44	208.18	208.17	208.64	209.55	208.67	208.04	208.18	207.59	208.66	206.89	208.21	208.89	209.81	209.08	207.64	208.48	207.87	208.41	208.5	208.47	208.68	209.4	208.27	208.04	208.06	207.83	208.72	207.65	207.38	209.03	207.89	208.72	207.96	208.41	208.01	207.25	207.23	208.5	209.1	208.63	209.32	208.59	208.65	208.64	208.71	207.93	209.98	209.13	208.24
203.08	203.11	203.36	203.78	204.44	203.92	204.03	203.67	202.85	203.2	204.02	204.39	204.54	204.73	203.6	204.5	203.5	203.5	203.31	204.32	204.01	203.58	203.6	204.18	204.15	204.01	203.52	203.7	203.46	203	203.93	205.84	204.04	203.47	204.37	204.14	205	203.6	204.32	203.51	202.68	203.88	203.04	204.16	203.41	206.24	204.12	203.97	203.09	204.55
197.8	198.96	198.23	198.81	199.41	198.18	198.69	200.68	198.86	199.41	200.5	199.01	198.69	199.68	197.79	198.81	199.05	199.74	199.01	199.13	199.22	198.58	198.42	199.98	199.25	198.86	198.25	198.79	198.24	198.21	198.7	197.8	197.71	200.04	198.59	197.48	198.45	198.72	197.78	199.26	198.03	199.56	199.33	198.96	198.4	198.64	197.66	198.76	198.15	198.16
208.7	208.38	209.84	208.7	208.07	209.04	208.34	208.13	209.13	208.47	209.24	208.49	208.21	208.24	209.21	208.28	208.55	207.75	208.82	208.81	208.18	208.18	209.93	208.82	209.47	208.69	208.52	208.23	208.7	208.02	209.53	208.37	207.98	208.6	209.69	209.69	208.16	208.42	209.41	208.6	209.25	208.05	207.87	208.67	209.4	208.96	209.44	207.61	207.21	209.54
198.83	197.34	198.24	197.67	199.75	198.92	197.31	198.74	198.69	198.25	197.95	197.25	198.36	198.17	197.63	198.59	198.09	198.44	198.76	198.18	198.41	197.72	197.47	197.67	197.77	198.21	197.56	197.72	198.77	197.81	198.09	197.04	197.68	198.13	197.37	197.42	198.97	198.38	198.46	198.73	197.82	198.02	198.73	198.73	198.56	197.62	198.06	198.03	198.85	197.69
211.91	212.55	211.13	211.7	212.08	211.09	212.39	211.76	211.97	211.98	212.07	211.15	211.79	212.18	211.67	211.35	212.25	214.19	211.29	211.8	211.2	212.13	212.18	211.85	212.51	211.96	212.22	211.75	211.97	212.21	212.93	212.03	212.5	212.41	211.97	211.83	211.6	212.18	211.75	211.46	212	211.91	212.15	211.08	211.36	211.12	210.45	211.98	212.66	211.58
217.75	216.84	215.96	216.33	215.93	216.38	217.27	217.4	217.14	216.78	216.86	216.75	217	216.87	216.26	217.25	215.76	217.25	217.74	217.28	218.01	216.92	216.24	215.99	218.3	217.53	216.59	216.33	216.59	217.41	217.06	217.1	216.12	216.72	217.11	218.05	217.75	217.03	217.19	216.85	217.42	216.93	217.2	217.84	216.62	215.34	217.22	217.01	217.18	216.36
208.44	207.75	208.36	207.48	208.85	209.09	207.56	208.57	207.45	207.34	208.44	207.19	207.99	207.99	207.08	207.82	207.65	207.46	207.77	206.96	206.26	207.42	208.74	208.27	207.97	208.53	207.29	207.88	208.83	207.61	208.22	208.66	208.21	208.32	208.38	207.42	207.36	207.29	207.02	207.85	207.72	207.83	208.11	207.64	206.46	207.69	207.64	208.15	208.8	207.91
214.07	213.73	213.19	213.57	213.33	213.23	213.48	212.02	211.72	213.05	212.43	213.32	212.65	213.52	213.64	214.76	213.02	213.34	212.65	212.84	212.44	213.39	213.56	213.85	212.43	211.82	212.52	213.78	213.73	212.71	212.95	213.56	212.88	212.59	212.17	212.43	212.08	213.58	212.95	211.96	212.5	212.74	212.54	213.16	212.14	212.68	213.97	212.78	213.67	213.76
203.64	204.87	203.4	203.7	203.63	203.53	204.05	204.34	203.8	205.26	203.48	203.91	203.82	203.99	204.49	203.78	203.36	204.17	204.05	203.15	204.25	203.42	204.03	204.73	204.38	203.55	203.78	203.58	204.47	203.8	203.83	204.26	203.88	203.2	204.37	204.72	203.66	204.03	204.22	204.25	204.66	203.72	204.91	202.85	204.49	203.95	204.46	204.61	204.38	204.08
199.24	199.18	198.46	199.81	199.14	199.02	199.25	199.22	200.87	198.68	200.59	199.07	200.37	199.1	198.81	200.22	198.88	199.71	199.27	198.96	200.98	199.88	198.9	199.58	198.99	198.83	199.67	198.85	198.97	200.67	199.95	199.08	199.46	200.37	199.21	199.78	199.49	199.78	198.57	199.88	199.41	200.29	199.56	199.22	199.04	199.82	198.78	199.72	198.81	199.46
211.29	211.53	211.33	210.8	212.35	212.06	211.15	211.78	211.15	211.67	211.06	212.31	211.56	210.77	211.35	211.3	211.41	211.68	211.22	209.98	211.56	211.53	211.32	212.69	211.97	210.7	212.3	212.66	213.01	211.07	212.02	211.78	211.51	211.25	211.65	210.82	210.69	211.98	210.85	210.26	211.95	212.43	210.81	210.54	209.88	211.37	211.69	211.43	211.15	210
203.28	203.61	202.81	204.46	202.63	202.65	204.1	204.02	204.18	203.35	203.87	203.02	203.01	203.07	204.93	202.99	204.16	204.26	204.24	204.03	203.19	202.9	203.43	203.81	202.93	203.48	202.71	203.93	203.34	204.13	203.49	202.71	202.18	204.5	203.04	204.3	204.38	202.93	203.17	203.36	204.46	203.6	204.67	204.08	202.98	203.93	203.14	202.25	202.46	202.61
210.75	208.79	209.45	209.46	209.88	208.82	209.05	209.63	209.8	209.24	209.23	210.07	208.76	210.22	209.13	209.35	209.12	209.66	208.66	209.25	208.78	209.51	209.07	209.2	210.02	210	209.46	209.5	210.39	209.38	209.19	210.66	209.21	209.38	210.83	208.93	209.78	208.96	209.58	208.86	209.61	208.76	208.92	209.35	209.5	208.62	209.71	210.68	208.84	209.83
202.02	200.64	200.61	201.02	200.84	202.12	200.84	201.32	200.6	201.46	200.85	201.76	200.67	202.18	201.65	201.43	201.62	201.01	201.53	202.12	201.02	201.35	200.4	200.38	200.45	200.36	202.5	201.86	201.23	200.26	201.4	201.27	201.77	200.99	202.1	201.17	201.98	202.05	201.44	201.31	201.7	201.15	201.92	201.51	201.46	200.85	201.39	201	200.61	200.78
218.21	217.66	216.82	216.28	216.7	216.01	216.13	217.38	217.66	216.69	217.2	216.4	217.54	216.96	216.18	217.42	216.56	216.85	216.73	216.87	217.81	216.66	217.78	217.35	216.9	216.37	216.41	216.54	217.14	217.97	217.57	216.09	216.28	217.1	217.47	217.32	217.72	217.23	216.14	216.96	217.24	217.13	217.97	217.95	217.15	216.58	217.6	217.38	216.9	217.09
202.46	202.9	203.71	203.42	204.46	203.04	203.59	204.6	203.53	204.58	203.18	203.53	203.81	204.12	203.12	203.25	203.19	203.82	204.37	203.63	203.75	204.1	203.42	203.32	204.24	203.77	203.51	203.07	203.74	202.33	203.72	203.19	203.08	204.32	203.42	202.88	202.8	202.74	204	204.03	204.31	203.35	202.36	203.89	203.37	203.73	203.02	203.24	204.21	202.73
207.8	208.4	207.77	207.72	207.23	208.02	208.23	208.08	208.13	207.72	207.94	207.19	209.22	207.65	207.24	208.38	207.3	208.25	208.89	208.02	207.63	208.31	207.66	207.88	207.45	208.16	207.12	207.93	208.76	207.67	209.26	207.95	208.11	208.22	207.62	207.2	208.42	206.68	206.93	208.34	208.72	207.1	207.32	207.38	208.57	208.49	208.87	207.48	207.79	207.94
218.36	218.12	217.99	216.52	217.96	217.06	216.42	217.12	217.4	218.44	219.06	216.61	217.29	216.99	217.62	218.49	218.67	217.17	216.47	217.79	217.71	218.44	217.4	217.68	218.39	217.56	218.68	218.03	217.56	218.1	217.94	217.58	217.75	217.17	217.46	218.63	217.67	217.17	217.58	216.86	218.45	217.79	217.26	217.6	218.1	218.2	218.91	216.97	218.57	217.78
206.81	206.73	207.78	207.96	207.24	207.43	207	207.88	208.08	207.13	207.91	208.45	206.99	207.51	207.4	208.74	207.73	207.22	208.84	207.94	208.02	207.09	207.52	207.68	208.73	207.99	208.2	207.85	207.4	207.76	207.23	208.7	208.05	207.81	208.44	208.41	208.46	208.11	207.96	207.06	208	208.2	208.22	207.49	207.72	207.3	207.79	207.88	207.42	207.83
209.11	208.9	209.76	207.47	208.25	208.11	209.05	208.39	207.72	208.88	208.61	208.39	207.48	208.53	208.27	208.95	208.91	208.44	209.8	208.07	208.16	208.19	207.99	209.14	208.98	208.35	208.76	208.9	208.57	208.27	206.66	207.62	207.22	208.92	207.85	209.81	208.3	206.91	209.04	209.19	209.2	206.74	208.12	208.55	208.34	207.5	209.49	208.51	208.45	208.58
195.52	194.93	195.27	194.6	195.25	194.17	195.16	195.19	196.54	195.16	195.19	195	195.9	195.58	194.93	194.88	195.12	195.03	195.23	196.05	195.7	195.5	195.36	195.66	194.53	194.47	195.11	194.73	194.78	195.36	195.03	195.91	194.79	195.69	194.43	193.82	196.04	194.89	194.63	194.45	195.13	195.78	195.73	194.75	195.04	194.51	195.64	194.87	196.61	195.04
208.22	208.06	209.38	208.2	209.24	208.8	208.61	209.21	208.28	209.24	209.69	208.39	208.7	208.66	209.55	208.01	208.79	209.5	208.96	208.68	208.95	206.97	208.36	208.38	208.9	207.6	208.09	207.88	209	209.32	208.67	208.83	209.03	208.03	208.09	208.45	209.72	209.31	208.58	208.41	209.37	209.99	209.05	209.83	208.93	208.57	208.72	209.07	208.68	208.79
207.97	208.22	208.25	207.03	206.83	208.29	206.55	208.15	207.24	207.39	208.03	207.45	207.18	207.48	209.26	208.44	207.77	208.39	208.61	208.12	207.16	209.1	206.48	207.29	207.35	207.1	209.68	208.55	208.55	207.31	208.19	208.15	208.22	207.74	207.16	207.01	207.43	206.96	208.27	207.26	207.17	208.18	208.15	207.8	208.47	208.08	207.88	207.39	207.74	207.69
202.6	203.73	203.32	202.63	202.92	203.45	203.53	202.24	203.17	201.54	202.72	202.89	203	203.5	203.47	204.01	203.83	202.61	204.04	202.56	203.53	203.38	203.47	203.47	204	203.96	203.2	203.32	202.98	203.38	202.62	204.3	203.01	203.75	203.56	203.77	202.69	203.27	202.6	203.89	203.01	204.24	202.73	203.41	202.94	202.78	202.37	203.23	202.95	202.84
207.95	206.44	208.09	208.24	208.22	208.23	208.24	206.12	207.78	208.38	208.32	207.06	207.36	207.92	208.34	208.5	208.12	208.34	207.74	207.74	208.15	207.86	207.19	207.22	207.77	208.96	208.44	208.52	207.59	206.08	207.95	207.66	207.88	207.27	207	207.65	206.37	207.18	207.39	207.61	207.56	207.7	208.21	207.79	207.72	206.52	207.47	208.11	206.91	208.03
204.83	204.94	205.01	204.31	204.82	204.72	204.55	205.3	204.89	204.2	205.05	203.98	204.32	204.09	204.88	205.4	204.85	205	204.59	205.48	205.78	205.12	203.69	205.16	204.63	204.94	204.81	203.36	204.73	204.26	205.07	205.04	204.58	204.98	205.45	204.24	204.72	204.99	204.55	204.79	204.6	205.44	204	204.1	203.45	204.31	204.47	204.06	204.38	204.64
209.08	208.57	210.28	208.51	210.08	209.3	209.37	209.24	208.71	209.23	208.05	209.63	209.24	208.82	209.04	209.1	207.52	209.41	209.55	210.09	208.36	208.36	208.88	207.11	208.37	209.15	209.52	209.13	208.47	208.78	208.29	208.23	207.83	209.06	209	208.23	209.6	208.66	209.44	209.29	209.39	208.55	209.52	208.4	208.15	207.74	209.14	208.84	208.16	209.55
207.87	206.94	207.35	207.14	207.77	207.03	207.25	208.14	207.15	207.94	207.97	207.85	207.5	206.63	208.32	208.13	208.38	207.51	207.44	207.73	207.39	207.95	207.95	207.26	205.88	208.44	207.22	207.41	208.97	207.25	207.13	207.65	207.56	208.1	205.84	207.63	208.02	208.36	207.39	207.29	206.27	208.43	207.83	207.31	207.95	207.42	206.98	207.47	207.41	206.66
213.09	212.18	212.68	212.9	213.28	212.69	212.35	213.21	212.67	213.21	212.94	212.44	213.19	212.89	212.09	214.36	212.92	213.15	213.01	212.78	212.25	213.68	212.49	213.32	212.79	213.25	213.81	212.6	212.35	213.57	213.05	213.46	213.38	213.21	212.26	212.51	213.03	212.76	212.17	213.09	212.21	212.41	212.83	213.77	213.96	212.56	213	213.05	212.73	212.71
208.29	207.57	207.84	209.7	207.64	208.05	208.62	206.87	206.79	207.26	208	208.29	206.82	207.64	209.01	208.25	208.33	208.5	208.11	208.14	207.99	207.23	208.15	207.19	207.85	207.79	208.26	206.95	208.02	207.92	208.03	208.25	208.84	208.25	207.69	207.55	208.06	208.57	207.37	207.45	207.61	207.66	208.59	206.92	208.44	207.87	208.9	206.37	208.28	207.39
202.73	201.88	202.06	202.24	201.95	201.64	202.51	203.29	202.25	202.65	202.9	201.27	202.39	202.06	203.3	202.22	202.99	201.83	202.47	203.09	201.2	203.11	202.2	201.96	203.24	201.89	203.59	201.78	202.35	201.4	202.88	202.46	202.04	202.34	203.76	201.58	203.07	202.65	202.53	201.67	201.82	202.98	203.42	201.7	202.65	202.4	201.61	200.94	202.17	202.93
214.41	212.22	214.48	215.14	213.84	214.26	212.96	213.6	212.46	213.2	213.56	213	213.3	213.79	213.41	213.92	215.15	212.82	214.16	214.1	213.3	213.78	213.58	214.08	213.61	213.6	212.96	213.79	212.68	213.32	213.83	214.35	214.2	213.19	213.97	214.23	213.7	214.13	214.15	213.07	213.76	214.18	213.62	213.59	214.74	212.82	212.9	213.71	213.87	214.26
217.17	217.35	217.41	217.93	217.7	217.73	218.2	217.79	217.74	219.11	217.24	218.19	217.06	217.65	217.86	217.78	217.65	217.43	217.71	217.91	217.49	217.88	217.41	218.14	217.9	219.14	218.05	216.43	218.77	216.63	217.55	216.4	218.71	218.33	217.48	218.06	217.03	217.32	216.71	218.25	217.76	219.03	218.55	217.13	217.6	218.63	217.19	218.18	216.85	218.05
198.27	200.59	198.88	198.68	199.89	200.16	199.79	198.95	200.07	198.82	198.94	199.01	199.34	198.22	199.63	198.1	198.01	198.77	199.85	199.65	199.26	200.14	198.3	199.96	198.7	198.82	199.62	199.51	198.95	199.92	198.69	199.2	199.57	199.66	199.89	199.27	199.19	199.12	199.88	198.91	200.61	199.25	198.89	200.45	200.54	198.95	199.66	198.8	199.44	198.98
197.94	198.06	197.78	199.3	198.53	198.18	198.74	198.09	198.77	198.29	196.96	197.84	199.43	198.88	198.48	199.09	198.23	198.88	197.98	199.06	200.12	198.46	197.99	198.32	197.47	197.92	198.82	197.5	199.02	198.81	198.97	199.04	198.43	198.53	197.54	198.65	198.9	199.07	198.88	199.54	199.37	198.25	198.97	198.19	199.73	198.77	198.21	198.95	198.73	198.3
217.26	217.1	216.44	216.41	216.9	216.41	217.31	216.01	217.12	216.53	216.77	216.65	216.29	217.24	216.69	217.1	216.56	218.62	216.59	216.33	217.09	217.6	217.17	218.42	217.65	216.46	216.54	216.47	216.45	216.55	216.1	217.06	216.45	216.31	214.92	216.56	218.02	216.88	216.59	216.51	217.1	216.63	218.49	216.5	217.7	217.2	216.99	216.68	216.93	217.67
202.04	202.85	202.13	203.47	201.72	201.9	203.7	202.79	201.64	202.18	201.99	202.97	203.08	202.66	203.1	201.62	204.12	202.99	202.61	203.08	203.99	201.71	202.34	201.1	202.13	201.99	201.36	203.02	202.31	202.38	202.15	202.29	202.24	203.09	202.29	203.54	202.86	202.25	202.32	202.63	202.34	202.54	201.79	202.29	202.64	202.19	203.39	203.04	202.24	202.75
218.59	218.26	217.73	217.53	218.74	217.32	217.83	218.07	217.8	217.89	217.83	218.41	218.03	218.39	218	216.96	217.7	217.98	217.45	218.07	217.53	218.51	217.22	217.88	217.72	217.51	218.27	217.51	218.95	217.56	218.42	217.77	217.2	217.91	218.08	217.88	217.39	218.71	217.89	217.38	216.36	217.38	218.39	217.56	217.21	218.27	218.32	216.51	217.55	218.52
208.76	209.11	209.08	208.64	210.08	208.32	209.24	208.94	208.99	208.72	209.77	207.8	209.09	209.86	208.57	209.84	209.21	209.95	209.24	208.96	208.92	209.72	208.83	208.43	207.55	208.87	208.87	209.78	209.51	209.04	208.49	208.46	208.74	207.79	209.13	209.13	209.51	208.03	209.18	209.35	207.61	208.65	208.77	207.67	208	209.63	208.92	209.17	207.84	208.76
212.23	210.75	210.9	211.52	210.33	212.33	211.17	210.79	211.96	211.47	211.46	211.91	212.19	211.9	212.03	211.07	211.75	211.58	211.08	211.76	212.43	211.72	212.08	211.78	210.57	212.02	211.3	211.51	210.57	211.15	211.76	210.26	212.3	211.47	211.83	211.71	211.66	211.46	211.26	212.44	211.71	211.68	211.21	212.43	211.85	211.19	212.3	210.95	211.47	211.43
205.84	204.13	204.87	205.67	204.56	205.5	204.67	205.32	204.05	204.74	205.08	204.47	205.16	205.35	205.14	204.85	204.99	204.66	204.25	203.96	203.82	203.69	204.04	203.24	205.2	205.23	204.93	204.26	204.62	204.88	204.64	203.34	205.32	205.68	204.78	203.38	204.58	205.18	204.33	205.02	203.74	204.64	205.31	204.83	204.62	204.49	204.59	204.37	204.57	204.32
210.9	212.57	210.35	210.97	211.43	212.37	211.09	211.08	210.74	211.33	212.33	211.13	211.57	211.27	211.41	212.28	211.34	210.8	211.48	211.05	211.68	211.22	211.5	212.74	212.78	211.45	212.94	210.89	211.91	211.57	212.3	211.21	211.73	211.55	211.91	212.17	211.91	210.82	211.58	211.93	211.9	211.6	211.65	210.98	212.43	211.53	211.48	211.98	211.43	212.28
208.93	210.47	210.03	209.52	209.95	209.41	208.91	209.12	209.71	210.22	209.61	209.43	209.28	209.78	210.56	209.7	209.61	210.2	210.12	209.89	209.81	209.31	209.12	208.27	209.14	209.89	209.96	209.89	210.13	209.97	209.19	209.52	209.54	209.05	210.26	209.86	209.04	209.29	209.83	210.07	210.45	209.88	208.82	209.7	210.14	209.93	209.41	209.97	208.9	209.87
211.19	210.92	211.35	211.95	210.71	212.02	211.13	211.87	211.52	210.84	211.07	212.58	211.99	211.35	211.95	211.72	211.45	211.87	212.92	211.13	211.79	211.15	211.45	211.14	211.79	211.08	212.39	212.44	212.01	210.75	210.65	212.4	211.76	211.68	211.98	211.43	211.12	210.38	211.83	211.7	212.6	211.42	212.27	210.89	212.96	212.89	210.91	212.56	211.33	211.38
207.1	206.36	207.33	207.07	206.94	208.35	208.03	206.63	207.38	206.61	208.63	208.09	207.42	208.96	208.83	207.92	207.76	208	207.06	209.55	207.59	208.28	206.84	207.44	207.88	206.78	207.65	208.8	208	205.91	208.05	208.18	207.03	208.21	208.07	207.65	207.5	207.26	206.98	207.93	207.04	206.81	207.31	207.08	207.08	208.1	207.34	206.73	207.58	208.29
208.62	208.45	206.58	208.3	207.85	208.31	207.17	207.39	207.32	207.66	208.53	207.64	208.1	207.24	208.03	209.14	208.89	207.3	207.84	208.69	207.72	207.88	208.45	207.59	206.61	207.17	207.34	208.03	208.23	207.99	207.98	207.6	207.67	207.41	208.79	207.76	207.6	207.33	207.16	208.32	207.07	206.74	209.21	208.34	206	207.73	207.61	206.43	208.83	207.5
209.28	208.69	207.34	208.88	209.03	208.59	207.68	208.81	209.29	208.96	209.82	208.22	208.29	208.13	208.4	207.53	208.61	208.88	208.44	206.87	207.14	208.16	208.76	209.89	209.99	208.36	208.5	208.94	208.64	208.52	208.19	208.98	209.35	208.14	207.67	209.43	208.31	208.96	208.9	207.75	208.48	208.18	208.85	208.47	208.51	208.21	207.34	208.11	208.43	208.03
212.27	211.88	212.11	211.26	211.3	211.71	211.84	211.35	213.14	212.59	212.64	211.94	212.3	211.09	212.16	212.21	210.93	211.12	212.3	211.24	211.19	211.19	211.55	211.46	212.3	211.88	211.5	211.71	211.47	210.98	212.73	210.5	210.76	210.56	212.19	211.54	211.46	211.84	211.08	212.38	211.76	210.62	211.82	211.42	211.93	211.53	211.46	211.19	211.66	210.95
213.57	213.44	214.43	213.46	212.37	213.73	214.93	214.44	213.77	214.16	214.03	213.5	213.87	214.81	213.61	213.89	213.93	214.89	212.88	214.11	214.05	213.31	212.94	213.59	213.82	213.79	214.17	213.04	214.03	213.73	212.59	213.83	214.09	214.15	213.8	215.36	212.72	214.51	214.5	213.9	212.08	213.47	213.45	213.68	214.39	212.85	214.64	213.11	214.59	214.48
202.64	202.27	202.29	202.16	200.81	202.6	203.72	203.68	202.95	202.78	202.55	202.09	202.12	202.89	203.17	201.6	202.59	201.9	203.38	202.56	202.04	202.21	202.7	202.03	200.91	201.7	201.19	201.52	201.89	203.24	203.35	202.05	202.81	202.19	202.16	203.11	203.32	202.39	202.15	201.72	202.88	202.54	202.65	202.81	203.25	202.34	202.08	202.52	202.21	203.31
203.05	202.55	202.29	203.85	204.27	202.68	203.19	203.73	204.04	203.42	203.88	202.81	204.08	202.71	204.09	203.43	203.35	203.12	203.9	204.12	203.27	203.69	204.6	203.84	202.61	204.41	203.19	204.23	203.76	203.58	203.66	202.84	203.13	202.9	204.09	203.78	202.82	204.66	203.17	203.18	202.54	203.16	203.07	203.87	203.23	202.94	203.86	203.43	204.64	203.92
210.16	209.45	209.78	210.07	210.22	210.49	209.14	208.85	209.98	209.13	209.23	209.82	208.98	208.1	209.5	210.86	209.5	209.06	209.49	210.3	209.84	209.52	208.16	208.81	209.68	210.59	209.08	209.17	209.81	208.23	210.16	208.4	209.75	208.64	208.84	209.26	209.5	210.61	209.97	209.19	209.26	209.83	209.14	209.02	209.67	209.9	210.42	209.35	209.34	209.94
218.3	217.2	218.04	217.41	218.09	217.12	218.7	217.64	217.46	217.46	218.55	216.8	218.23	217.75	217.59	218.66	219.38	218.22	218.66	217.55	216.56	218.33	218.36	216.74	217.42	216.08	217.59	216.69	217.81	217.78	218.1	218.16	217.92	218.15	217.31	216.83	217.66	218.97	217.93	218.46	218.09	217.88	217.62	217.89	217.44	217.43	218.47	216.61	218	217.6
209.45	209.47	208.61	209.48	209.57	209.94	210.17	209.39	209.22	209.47	209.18	209	210.26	209.2	209.83	208.72	209.23	209.72	208.69	209.32	210.07	209.83	209.29	209.05	209.49	210.12	209.19	208.83	209.8	208.51	208.68	209.09	209.94	210.05	209.87	209	209.28	209.46	209.51	209.2	208.64	208.43	209.26	211.34	208.67	209.57	210.04	208.96	210.19	209.61
203.17	203.02	204.22	203.12	203.41	204.08	203.21	203.44	202.67	202.6	203.48	202.49	203.42	203.38	203	203.24	203.06	203.74	203.71	202.82	203.65	204.22	202.95	203.22	204.37	203.71	203.79	203.65	202.97	203.19	202.5	203.87	202.49	203.29	202.88	204.95	203.46	203.81	202.82	203.32	202.16	203.37	204.41	203	203.45	203.13	204.26	202.87	203.73	203.12
209.21	209.2	209.45	208.97	208.8	210.37	209.34	208.97	210	209.48	209.53	209.62	208.69	208.82	209.72	209.51	209.43	208.54	210	209.23	210.58	209.69	207.49	209.03	208.37	209.52	208.77	209.1	209.53	209.23	209.63	209.05	209.34	209.45	209.96	209.97	208.78	208.71	209.76	208.38	208.81	209.15	209.23	209.55	208.88	209.6	208.96	209.09	208.86	208.44
199.39	198.78	200.12	199.34	198.64	199.45	199.67	200.12	199.31	199.43	199.92	198.81	199.69	199.48	199.73	198.45	199.28	199.07	199.44	199.21	200.09	199.93	198.9	199.46	200.07	199.31	200	199.4	200.41	199.53	198.52	199.27	199.46	199.45	200.63	199.29	199.41	200.26	199.18	199.89	199.15	200.14	200.31	199.49	200.8	199.89	200.18	199.62	199.48	199.26
207.9	208.1	208.04	207.39	207.78	207.99	207.85	208.25	208.11	208.37	207.47	209	206.53	208.02	207.79	207.61	206.83	207.32	207.89	208.83	206.7	207.13	208.12	206.93	206.47	209.06	208.39	208.13	207.95	206.58	208.06	207.22	206.98	207.54	208.07	206.63	207.89	207.41	208.77	208.64	207.57	207.3	208.36	207.57	208.89	207.81	208.55	208.26	208.28	206.86
209.15	209.48	208.8	209.21	210.03	210.19	209.1	209.53	208.87	208.75	211.58	209.69	209.74	209.72	210.17	209.63	208.93	208.55	209.74	209.38	210.27	209.8	211	209.96	208	209.53	210.06	209.93	210.35	208.26	209.04	209.73	209.41	209.56	208.79	209.45	209.18	210.22	209.97	209.55	209.37	209.88	210.35	209.92	209.66	210.04	209.23	209.41	209.5	209.05
205.66	206.02	206.05	207.71	207.18	207.29	206.97	205.52	208.17	207.03	206.56	206.72	206.48	206.84	207.24	205.7	206.08	206.3	205.66	206.53	204.98	207.15	205.32	206.16	207.13	206.04	208.09	206.2	206.79	204.9	206.56	207.51	206.13	207.26	206.67	206.3	207.29	206.49	205.79	206.87	206.82	207.49	205.78	207.18	206	205.55	206.76	206.02	206.14	206.12
211.09	211.49	210.88	211.47	211.65	210.97	211.92	211.95	211.85	211.77	210.79	212.37	213.4	211.45	210.81	210.91	211.72	211.73	210.24	211.03	211.61	210.07	210.21	210.75	210.85	210.71	211.38	211.81	211.83	210.7	211.74	211.33	212.41	211.21	211.9	212.1	211.71	211.76	211.18	211.53	212.79	211.26	211.83	212.24	210.68	211.26	211.59	212.58	211.25	211.91
194.7	195.8	195.18	195.3	195.36	195.08	195.66	196.36	195.1	195.56	194.47	195.74	195.28	195.21	195.28	194.63	195.04	195.01	194.66	194.19	195.45	195.29	195.34	195.62	196.53	195.23	194.33	194.82	195.59	194.44	194.73	194.57	194.23	195.79	196.13	195.34	194.93	195.52	195.79	195.02	194.17	194.43	194.94	196.17	194.57	195.75	195.36	195.57	194.8	196.39
217.04	217.51	216.6	216.91	217.41	216.89	216.73	217.58	215.74	216.14	217.46	217.55	217.61	215.59	216.91	217.02	217.61	217.65	217.58	216.98	216.56	216.34	217.44	216.7	217.42	216.74	217.46	216.92	217.27	216.13	217.26	216.58	215.99	215.62	217.53	217.88	217.73	217.32	217.35	217.82	216.6	216.79	216.01	217.49	217.64	215.57	216.96	216.14	217.15	217.09
210.1	209.88	208.39	208.48	209.63	207.39	208.38	209.16	208.41	207.76	209.69	208.94	208.24	209.37	209.21	209.02	208.78	208.66	207.47	208.87	208.63	209.78	208.66	208.23	208.48	208.15	208.11	208.9	209.6	209.24	208.15	208.96	208.71	209.44	208.44	207.73	208.34	208.53	209.3	207.79	207.76	208.89	207.5	209.64	208.87	208.45	208.2	208.95	209.85	207.83
212.71	211.28	212.44	212.08	211.4	212.35	211.7	211.48	212.09	211.17	211.34	211.59	211.22	211.26	212.28	212.33	211.85	211.17	211.37	211.7	211.26	211.73	212.44	211.64	211.22	211.38	212.24	211.24	212.41	212.11	211.94	211.9	211.61	211.43	211.76	211.5	212	211.2	212.62	210.99	212.55	212.88	210.51	210.39	211.66	212.9	212.15	210.78	211.88	212.33
201.11	201.59	200.38	201.38	200.98	201.25	201.76	201.55	202.72	201.67	200.3	200.34	202.05	201.52	200.83	201.43	201.86	201	201.56	200.36	201.69	201.89	201.6	200.21	200.41	199.97	201.74	201.46	201.26	200.94	200.54	201.06	201.8	201.44	200.84	202.49	201.83	201.07	201.06	202.15	200.87	200.76	201.07	200.71	201.55	202.43	202.03	199.88	201.82	201.54
200.07	200.22	200.75	200.66	199.14	199.53	199.58	200.29	199.37	200.09	198.99	200.27	198.85	201.03	199.71	200.51	200.82	199.86	199.98	200.51	200.27	200.73	200.55	200.83	199.2	200.61	200.01	199.57	199.99	200.01	200.09	201.54	199.86	200.13	199.59	200.31	200.67	199.45	199.93	199.74	200.41	200.5	200.27	200.56	199.91	199.92	199.21	199.21	200.32	199.78
201.8	202.51	201.56	202.49	203.17	203.85	202.74	203.09	202.98	202.52	202.43	202.36	202.64	202.78	203.21	202.7	201.47	204.05	203.57	202.36	202.62	202.89	203.98	202.04	202.38	201.58	202.52	202.49	201.64	203.12	202.5	201.55	203.01	203	202.55	203.13	202.53	202.73	203.75	201.86	202.48	202.82	203.59	201.43	201.91	202.61	202.86	201.72	203.1	202.96
208.17	209.2	209.57	209.86	209.42	208	207.56	208.53	209.38	209.4	208.21	208.78	207.89	208.28	209.44	209.24	209.05	208.64	208.8	207.82	207.64	208.87	208.78	208.53	208.81	208.93	208.46	208.73	208.89	208.65	208.98	208.71	209.26	209.03	208	209.82	208.51	209.1	209.76	209.31	208.85	208.23	209.98	208.82	208.86	208.21	208.53	208.08	209.68	209.71
194.46	193.64	195.04	194.66	195.09	194.46	194.46	194.29	194.73	193.26	194.97	193.78	194.13	194.36	194.94	194.67	194.07	193.65	193.7	194.75	193.01	194.39	194.18	194.66	194.2	194.93	194.79	193.72	194.34	194.7	194.29	193.32	194.92	194.09	194.6	194.14	194.63	194.52	194.21	194.51	194	193.53	195.11	193.88	192.46	194.42	192.92	194.61	194.36	194.12
207.76	208.67	209.3	208.67	208.86	208.57	209.06	207.77	209.24	208.86	209.77	207.93	208.23	208.36	207.93	208.64	207.97	209.54	208.79	208.03	208.25	208.3	208.29	208.28	208.47	208.93	208.33	208.69	207.91	207.63	207.96	209.13	208.29	207.5	208.44	209	208.38	208.3	207.61	208.81	208.15	208.94	207.96	208.05	208.88	208.92	209.79	207.17	210.36	208.09
212.68	212.23	212.17	212.84	213.41	212.92	211.99	212.13	212.86	212.96	212.31	212.72	212.23	212.05	212.06	212.33	212.03	212.65	212.38	213.15	211.39	213.27	212.21	212.72	211.65	213.35	213.44	212.24	212.92	211.15	212.48	212.41	212.76	212.75	212.16	213.22	213.46	212.76	212.78	212.13	210.6	212.32	211.36	211.94	212.25	213.59	211.74	213.53	212.52	212.48
194.82	195.35	192.86	194.37	194.6	194	194.18	193.98	193.18	195.05	194.96	193.77	194.61	193.6	194.68	193.48	194.08	194.77	194.69	194.06	194.44	193.02	193.25	194.8	193.92	194.83	193.87	193.91	195.62	192.96	193.35	195.24	193.97	193.07	193.55	194.23	194.09	192.92	194.59	193.26	194.61	194.26	195.07	195.08	193.66	193.34	194.32	194.65	194.22	194.75
202.56	202.77	202.78	201.98	202.25	202.77	203.97	201.95	202.63	202.98	202.72	203.1	203.78	202.97	202.52	202.42	203.58	201.55	203.39	202.7	201.76	204.08	202.85	202.85	202.58	202.38	202.37	203.35	203.34	202.6	201.67	202.58	203.52	202.86	202.34	203.5	202.46	202.36	203.34	202.72	202.37	203.16	201.51	202.72	201.45	202.44	202.87	202.26	202.65	201.72
208.99	209.73	208.11	209.24	208.17	208.86	208.68	207.74	208.58	208.21	208.68	210.12	208.58	208.5	208.73	210.42	207.71	208.69	208.66	208.61	209.49	209.21	208.25	208.35	208.92	208.58	208.69	208.66	208.44	207.82	208.56	209.34	208.2	209.23	209.87	208.24	208.68	209	208.49	208.68	209.11	210.13	208.01	208.92	210.06	208.57	208.52	208.25	208.19	209.1
210.61	212.95	211.46	212.49	211.86	212.03	211.78	212.02	211.41	211.59	211.4	210.84	210.76	211.38	212.58	210.81	211.39	212.08	213.16	212.22	212.23	210.37	209.66	211.71	210.26	212.17	212.24	212.78	211.33	211.6	211.08	210.94	210.75	210.7	211.54	210.78	212.05	211.95	212.79	211.48	211.25	212.51	212.12	212.02	211.95	211.26	211.31	212.04	211.2	211.88
204.33	203.22	204.52	205.45	204.12	203.63	203.86	203.6	204.16	203.45	203.73	203.85	204.17	202.91	204.27	203.28	203.54	204.08	204.61	202.85	203.27	204.76	202.73	203.95	203.62	203.43	203.55	203.55	204.98	204.05	204.1	205.65	202.06	203.23	203.18	204.84	204.77	203.64	204.01	204.45	204.36	202.89	203.58	204.6	203.12	202.98	203.76	203.64	203.19	202.98
198.44	198.69	197.65	198.05	198.19	198.68	198.13	198.01	197.79	197.55	197.78	198.37	197.16	197.22	197.7	198.12	198.51	198.21	197.48	198.6	197.69	197.14	198.54	197.78	198.45	198.37	198.45	198.06	196.86	199.09	197.17	197.9	197.98	197.51	197.84	197.62	197.37	196.88	197.95	197.66	197.07	197.26	198.48	198.06	198.06	198.92	197.87	197.75	198.72	198.14
217.61	217.01	217.32	217.53	217.71	217.63	217.42	218.34	218.74	217.22	217.68	219.26	217.68	217.35	217.52	217.96	217.5	218.23	217.11	218.06	218.18	217.39	218.36	217.17	217.37	217.47	217.88	218.05	216.83	217.73	218.18	218	218.21	217.42	217.81	217.24	216.68	218.34	216.62	217.32	218.02	218.32	218.79	217.88	218.07	217.53	217.9	217.01	217.49	218.56
211.79	211.34	211.28	211.17	211.52	211.74	212.2	212.71	211.68	211.38	212.51	211.53	212.23	212.05	210.94	211.81	211.58	211.28	210.64	211.82	211.09	212.07	212.69	211.4	211.64	211.61	211.14	210.86	212.24	210.81	211.97	211.72	212.99	211.58	210.91	212.59	211.63	212.42	211.22	211.58	211.43	211.24	212.31	211.92	211.66	211.92	212.65	212.42	211.09	211.57
199.72	199.66	200.25	199.57	199.24	200.3	200.1	199.52	198.99	199.08	199.49	199.58	201.1	199.72	200.24	199.35	200.66	200.6	199.36	199.42	199.78	199.13	198.25	199.77	200.17	199.51	200.05	200.16	199.31	199.18	198.47	199.46	198.99	199.33	198.89	199.94	198.94	198.03	199.42	198.85	199.13	200.14	199.76	200.14	199.38	199.68	200.99	199.31	198.9	199.57
201.16	201.44	201.13	199.52	200.5	199.84	201.62	200.82	199.76	200.82	200.27	200.36	200.46	200.16	200.62	201.61	200.01	201.71	201.23	200.89	198.76	200.58	199.71	200.12	199.45	201.13	201	200.36	199.17	200.36	200.44	200.49	200.39	199.93	200.88	200.41	200.46	200.43	199.98	200.94	200.23	199.61	200.12	200.48	200.07	200.73	201.19	199.3	200.78	201.4
204.86	205.3	204.48	204.81	204.61	203.68	205.73	204.92	204.81	204.75	205.56	205.23	204.37	205.72	204.24	204.67	204.97	205.81	205.33	205.76	204.13	206.19	205.52	204.69	204.66	205.48	203.75	204.56	204.78	204.63	204.1	205.38	205	204.98	204.61	205.91	202.75	204.07	205.31	203.8	205.41	205.42	204.48	205.16	205.27	204.75	203.8	204.93	203.64	206.48
208.92	208.25	208.25	208.91	208.64	208.89	208.76	207.82	208.61	209.55	207.99	208.26	208.25	208.48	208.78	208.32	207.28	207.89	208.09	209.34	208.28	208.64	208.43	209.58	208.88	208.98	209.14	208.81	209.21	209.51	208.35	207.7	208.22	207.44	209.68	208.79	209.16	209.35	208.3	208.78	209.56	207.72	208.08	208.4	208.63	209.16	209.2	208.04	208.83	209.06
205.09	204.02	204.28	204.56	204.79	204.09	205.56	205.36	205.37	204.13	203.89	204.58	204.21	205.51	204.18	204.23	205.7	204.02	204.47	203.01	204.3	203.96	204.29	205.06	204.53	204.77	204.38	204.28	205.89	206.74	204.89	205.64	204.11	203.97	204.43	204.05	203.88	203.65	203.48	203.88	204.57	204.46	206.15	205.35	204.95	205.47	204.01	204.91	204.09	204.32
200.83	199.64	201.17	199.86	200.79	200.23	199.63	199.85	199.92	200.59	199.58	200.32	199.11	200.49	199.75	199.74	200.72	200.04	200.49	200.08	199.3	200.41	201.27	199.26	200.8	200.16	200.16	201.08	201.03	199.96	199.89	200.82	200.36	201.14	201.13	199.58	200.46	199.73	199.87	200.26	200.15	200.82	200.19	199.51	200.08	201.43	199.11	200.43	199.33	200.21
208.63	208.01	207.57	208.51	207.93	208.6	209.49	208.35	207.35	209.03	208.82	208.09	208.58	210.34	207.69	208.82	207.83	208.79	208.82	207.32	207.44	209.47	208.75	208.59	208.44	208.87	208.87	209.03	208.78	208.95	208.3	207.79	209.07	207.64	208.99	208.95	208.18	209.04	208.33	208.47	208.96	209.19	207.47	207.9	209	208.91	208.46	209.91	208.8	207.38
216.99	217.3	216.58	217	217.17	216.76	216.38	216.99	217.02	216.9	216.47	217.83	216.86	217	217.53	217.43	216.07	217.71	218.64	217.5	217.14	217.45	216.24	217.02	216.79	216.41	216.55	217.55	217.62	217.13	216.24	216.96	216.68	217.59	217.77	218.18	217.28	216.63	215.67	217.09	217.1	216.36	216.89	217.47	216.65	217.52	216.95	217.34	216.15	216.71
199.34	199.9	198.24	199.73	198.73	199.59	199.06	198.66	199.78	198.43	199.43	198.81	200.12	199.86	199.78	197.95	199.09	197.95	199.47	200.16	199.07	198.76	199.59	199.12	199.99	200.18	200.19	199.64	200.35	198.92	199.26	199.05	199.37	199.31	199.72	199.68	199.62	198.8	199.28	199.35	199.69	199.18	199.99	200.07	200.07	198.05	199.38	199.45	200.07	198.94
198.78	198.17	197.31	197.76	199.19	197.37	198.83	197.13	197.37	198.48	197.96	198.2	198.25	198.58	197.88	198.24	198.16	197.9	199.16	199.57	197.82	198.76	197.89	198.59	197.66	198.4	197.73	198.86	198.27	197.59	197.64	197.87	197.26	197.76	197.88	197.36	198.03	197.39	197.72	197.26	198.31	197.03	198.12	198.17	197.73	198.73	197.87	198.59	198.1	198.29
211.63	211.84	210.79	211.31	212.13	211.92	211.81	210.72	212.16	212.09	211.16	212.64	210.03	212.41	212.35	212	211.05	212.25	211.86	212.79	211.25	211.67	211.49	211.74	211.62	211.08	211.16	211.02	210.74	211.34	212.35	211.31	211.62	210.91	212.2	211.7	212.23	212.17	212.23	211.34	212.17	211.93	212.71	211.59	212.28	211.65	212.09	212.66	212.02	212.52
216.57	217.29	216.98	217.21	216.73	216.51	216.81	218.1	216.78	217.06	217.3	217.48	216.32	216.56	216.97	218.04	217.29	216.91	216.69	217.01	217.95	216.32	216.94	217.49	216.52	217.65	218.02	217.5	217.08	217.59	216.63	216.4	217.08	217.98	216.92	216.85	216.35	216.46	217.38	216.84	216.94	217.67	216.91	216.66	215.77	216.98	216.92	217.16	216.17	216.03
204.01	201.68	201.54	203.72	203.65	203.31	203.07	204	203.44	202.75	203.99	203.26	203.25	203.41	203.2	203.56	203.84	203.35	203.48	203.98	203.58	202.98	204.12	202.24	203.88	202.78	204.64	203.74	203.6	203.92	204.06	203.77	204.4	204.56	203.24	203.62	202.6	203.35	204.24	203.92	202.8	203.68	204.55	203.03	202.49	203.37	203.8	204.25	203.27	203.58
198.6	200.7	198.99	200.81	198.07	200.41	199.92	199.26	198.93	199.61	199.5	199.42	199.42	198.45	198.89	199.31	200.39	200.32	199.56	199.39	198.99	200.54	198.34	199.09	199.97	200.27	199.82	199.2	201.27	199.51	199.29	199.73	198.75	199.59	199.42	198.71	200.09	199.03	199.65	199.67	198.87	200.23	200.44	200.09	201.14	199.28	198.72	199.83	200.15	199.07
212.57	211.91	211.38	212.48	211.54	211.84	211	212.23	211.55	212.07	211.41	211.88	212	211.36	211.91	213.07	212.16	211.8	211.43	211.06	211.33	211.86	212.07	212.08	210.66	210.72	210.68	211.83	212.12	211.26	212.21	211.34	211.62	211.04	211.19	211.09	211.19	210.7	211.16	211.86	212.07	210.16	211.92	211.3	212.37	210.95	210.44	211.63	209.74	209.92
206.85	209.19	206.95	209.26	207.78	207.78	207.45	207.35	207.58	208.76	208.23	208.55	207.5	208.81	207.79	207.6	207.19	207.8	207.17	206.67	207.45	207.78	207.85	207.74	208.02	207.3	207.37	207.42	207.69	206.82	207.12	206.96	207.71	207.52	208.21	207.75	207.82	207.54	207.64	208.64	207.51	206.69	206.79	208.31	206.82	206.75	208.5	207.92	207.22	207.99
198.83	199.67	199.49	199.68	198.47	199.23	200.57	200.18	199.01	199.06	199.45	198.5	198.86	198.81	198.23	200.21	199.48	200.03	199.83	199.44	198.44	199.94	199.88	200.1	200.39	199.23	200.5	198.99	198.66	199.35	200.26	199.64	199.48	199.17	198.8	199.04	199.25	199.55	198.51	199.59	200.44	198.79	200.24	199.72	198.67	199.65	199.89	198.85	198.33	198.71
206.27	207.04	206.65	207.13	205.87	204.93	206.2	206.54	206.25	205.21	206.51	207	207.58	205.59	205.59	206.05	206.37	206.86	205.62	206.59	207.12	206.41	207.78	206.63	206.67	204.87	207.04	206.82	205.9	206.26	207.34	206.17	206.28	205.52	206.74	207.53	207.67	206.1	205.04	204.9	207.48	207.23	206.27	206.85	206.01	205.94	206.45	206.7	206.42	206.92
202.83	201.79	202.76	203.21	202.66	202.57	202.83	202.72	204.14	202.47	202.12	202.82	203.2	203.19	203.29	203.31	203.12	203.02	203.09	202.62	203.26	202.07	202.51	203.19	201.96	202.01	203.27	203.62	201.91	202.61	202.86	200.66	201.64	202.6	203.89	202.34	203.66	201.95	203.13	202.72	202.23	202.01	202.65	204.74	202.16	201.76	203.21	203.84	202.04	203.53
203.34	204.62	204.45	203.78	203.93	204.71	203.94	203.71	203.92	204.21	202.96	204.26	203.36	203.26	203.78	204.18	204.6	204.89	203.27	205.06	204.71	203.41	204.45	203.98	204.9	203.6	204.93	204.35	204.56	202.97	203.36	203.21	203.58	203.27	204.07	202.91	204.2	204.13	204.99	203.7	204.46	204.25	203.78	203.95	204.27	203.75	203.6	204.21	203.39	203.17
198.98	200.02	199.71	199.1	200.15	198.45	199.58	199.38	199.69	199.49	198.96	199.87	199.86	199.1	200.27	199.84	198.72	199.94	198.89	198.93	201.19	199.46	200.66	199.97	200.73	199.26	200.33	199.63	198.92	200.02	200.49	199.84	200.1	199.64	200.08	200.88	199.35	199.95	199.65	199.67	199.98	199.61	198.71	199.56	200.34	198.63	199.85	200.14	199.38	199.04
217.41	215.78	217.07	217.66	216.98	216.37	217.52	216.25	216.49	216.5	216.97	218.13	216.86	216.29	217.15	216.85	216.69	216.78	217.08	217.32	215.84	216.6	216.7	215.76	216.69	216.97	217.52	216	217.61	217.76	216.96	216.69	216.32	217.82	217.96	216.95	215.78	216.41	217.72	217.99	217.58	217.25	216.96	217.52	216.49	216.65	218.14	216.31	218.08	217.19
212.2	212.75	213.17	213.13	212.34	212.38	211.96	211.68	211.85	212.38	213.27	212.67	212.96	212.12	211.41	213.31	212.26	213.19	212.79	211.78	212.7	212.45	213.83	211.56	212.67	212.64	214.06	212.18	211.89	212.31	212.03	212.94	212.15	212.04	212.56	212.04	212.72	212.59	212.54	211.69	213.37	212.41	212.98	212.66	212.06	212.3	211.77	211.74	213.27	212.02
203.6	203.25	205.2	202.46	202.84	203.43	202.33	202.85	202.91	201.42	203.66	203.91	204.25	203.09	203.96	203.79	204.25	203.96	203.55	202.32	204.22	203.66	204.36	203.2	204.02	202.99	203.68	203.07	204.06	204.47	204.2	202.9	203.63	202.91	203.19	203.48	202.7	202.42	204.55	203.5	202.94	203.17	202.43	203.26	203.1	203.43	203.1	202.03	203.31	204.09
194.71	194.4	194.63	194.12	193.25	194.87	193.81	193.83	195.76	195.03	193.55	194.07	193.75	195	193.74	194.68	195.15	194.88	194.09	194.71	194.06	194.44	193.59	194.63	193.79	194.96	194.83	193.11	193.63	193.97	194.38	194.73	194.39	193.69	194.85	193.67	194.18	193.91	194.02	193.56	194.32	193.8	194.4	194.32	194.15	194.36	194.74	194.53	194.51	193.84
201.32	201.43	200.51	200.32	200.9	201.76	201.29	200.23	200.73	200.16	200.6	200.88	201	201.08	201.79	200.18	200.74	201.22	201.3	200.89	201.99	201.1	200.48	201.64	200.6	199.7	200.49	201.99	200.22	201.04	200.44	201.47	202.28	201.84	200.78	200.85	201.88	201.9	199.95	201.34	201.6	201.56	200.47	201.4	200.09	201.75	200.78	201.41	201.1	200.6
206.8	208.79	206.34	208.49	206.9	208.66	207.97	207.63	207.88	207.91	208.55	208.65	207.59	207.51	207.06	207.11	208.1	208.77	207.95	207.9	207.76	206.68	207.95	207.47	206.89	208.06	209.91	207.93	208.4	207.83	207.92	208.13	208.11	208.02	207.44	208.49	207	208.17	207.98	208.22	207.01	208.07	207.96	207.54	207.35	207.65	207.94	207.75	208.12	206.92
212.43	212.91	212.63	214.49	212.78	213.18	214.58	213.49	214.03	212.92	211.86	213.4	212.63	213.19	212.39	214.18	213.48	214.23	212.69	213.28	212.95	213.02	214.08	213.95	212.98	213.41	212.08	212.56	213.46	213.54	213.05	213.29	213.51	212.47	213.05	212.46	213.72	212.56	212.94	213.06	212.55	213.61	213.32	212.04	211.48	213.86	212.85	213.36	212.73	212.67
199.28	199.06	199.54	200.82	199.01	199.21	200.4	200.55	200.25	200	199.16	199.33	199.17	199.69	197.88	199.7	199.52	199.81	199.91	199.99	200.44	198.87	199.98	198.8	199.15	199.67	200.85	198.64	199.68	200.43	199.48	198.88	199.98	199.73	199.38	200.88	200.66	200.1	199.97	198.37	199.57	198.83	200.37	200.05	199.61	199.48	199.85	199.59	199.27	199.1
203.92	204.17	201.98	204.06	203.95	203.73	203.21	203.54	203.63	204.28	203.32	203.79	204.06	203.51	203.14	203.54	203.67	203.22	204.75	203.14	202.31	203.17	203.63	204.23	203.46	204.21	202.65	202.56	205.39	203.49	203.69	203.26	203.75	204.37	203.73	203.65	203.05	204.84	203.65	202.34	203.77	203.44	203.64	202.9	204.46	204.03	203.97	203.72	203.13	202.96
217.08	218.39	218.45	217.75	217.95	217.46	217.32	218.21	218.02	217.9	217.86	218.44	217.43	218.52	217.97	217.3	218.58	216.77	217.54	218.3	217.4	217.23	217.33	217.93	218.63	215.69	218.03	218.28	218.12	218.58	217.21	217.91	217.63	218.46	217.82	217.12	217.54	218.67	217.05	218.98	217.97	216.41	216.83	217.82	219.19	217.45	217.48	218.44	217.36	218.49
209.31	209.82	210.18	210.9	208.51	209.03	210.21	209.75	209.52	208.32	209.36	209.45	208.73	210.7	209.66	209.22	208.83	209.91	209.53	210.36	209.7	209.25	208.87	209.39	209.38	210.12	210.09	208.9	209.64	209.24	210.78	210	209.27	209.98	210.93	209.58	209.47	209.4	207.75	209.99	210.4	209.64	208.86	209.44	209.93	209.01	209.91	209.86	210.02	209.42
208.22	207.63	209.12	208.74	209.07	208.45	209.44	208.49	208.63	209.07	208.49	208.54	209.05	208.94	208.32	209.22	208.78	209.49	209.95	208.55	208.72	209	208.92	209.21	209.11	208.95	209.28	208.25	208.71	208.64	210.2	208.77	209.13	209.11	209.18	209.09	208.42	208.46	208.41	209.38	207.92	208.71	207.76	207.92	208.57	209.84	208.17	209.13	209.02	209.32
206.53	206.21	206.29	206.35	206.78	207.83	207.33	206.35	206.15	205.3	206.83	206.54	206.96	206.56	204.89	207.18	205.6	206.28	206.17	204.6	206.09	206.37	206.43	206.1	206.7	206.22	206.59	206.4	206.53	205.13	205.63	206.57	206.87	206.4	206.66	206.47	206.63	205.9	204.6	207.05	205.91	207.15	207.57	206.42	206.06	206.19	207.24	206.58	206.75	206.34
202.8	203.53	202.64	203.15	202.85	202.78	203.26	202.71	203.24	202.33	203	203.23	203.62	202.14	202.75	203.36	203.94	202.81	203.39	203.69	202.18	204.4	203.47	203.09	204.09	203.52	203.06	203.34	203.3	204.71	203.15	201.51	203.99	203.54	204.12	202.8	202.44	204.67	203.02	203.15	203.62	202.05	203.06	201.82	202.66	203.16	202.58	202.55	204.47	203.23
209.15	207.53	209.17	208.61	208.53	208.43	208.52	209.51	208.21	207.86	208.68	208.38	208.43	208.05	208.63	208.1	209.11	209.1	208.28	209.22	209.12	209.41	208.52	208.24	208	207.75	208.45	206.92	208.48	208.26	209.28	208.49	208.8	208.28	207.15	209.2	208.97	208.51	209.18	208.9	208.59	209.2	207.76	209.14	209.16	208.19	208.7	207.92	208.9	208.59
211.97	210.57	211.2	211.34	212.13	212.17	211.44	211.17	211.52	210.98	212.19	210.93	212.4	211.12	210.79	211.96	211.5	211.56	212.24	210.81	211.76	211.82	211.79	212.39	212.21	212.75	211.89	213.3	211.83	212.16	210.96	211.29	211.83	211.24	212.57	211.11	211.76	211.85	212.36	210.96	211.46	212.79	211.45	211.4	210.65	210.97	212.02	211.72	212.73	212.42
212.78	212.77	213.46	212.7	212	212.21	212.74	213.78	212.32	212.93	211.98	213.87	213.14	212.7	213.18	213.17	212.73	213.85	213.06	212.61	213.23	213.35	212.72	212.66	211.82	213.11	213.26	212.44	212.57	213.28	214.1	212.79	213.45	213.3	212.92	213.67	212.34	213.97	212.66	213.15	213.42	212.92	212.91	212.66	212.15	212.6	212.35	212.85	212.68	212.45
207.85	208.12	208.31	208.89	208.84	208.46	208.7	208	208.82	209.17	207.38	207.96	208.35	207.86	209.1	209.11	207.93	208.41	208.96	208.85	209.38	208.49	208.76	208.93	209.2	209.3	209.4	209.17	209.25	208.48	208.05	208.02	209.48	208.82	208.73	207.35	208.99	207.88	208.21	208.97	208.11	207.9	209.38	207.61	208.09	208.86	208.5	206.99	207.88	207.91
216.75	216.89	216.87	216.53	217.16	215.97	217.05	216.96	216.23	216.17	216.9	216.93	217.1	216.21	217.4	216.86	216.82	217.45	217.21	217.57	216.25	217.54	217.1	216.79	217.57	217.03	216.75	217.1	216.32	217.4	216.58	216.62	216.63	218.14	217.08	217.12	216.42	217.79	217.14	216.83	217.61	216.98	215.88	216.95	217.55	217.48	217.94	217.11	217.32	216.32
203.06	204.38	204.48	202.97	204.03	203.32	203.03	204.31	204.34	204.83	203.82	204.35	202.64	203.96	205.11	204.49	204.83	204.12	203.49	204.82	203.82	203.05	202.61	202.79	202.52	203.95	204.2	203.35	202.25	204.6	203.79	203.06	203.95	203.61	203.65	204.09	204.01	202.88	204.33	203.73	203.13	203.44	202.33	204.5	203.87	204.22	204.29	204.32	203	204.48
200.22	198.8	199.28	198.64	199.64	199.97	198.6	199.72	200.04	198.89	199.44	199.63	199.01	199.52	199.85	198.56	200.69	199.66	198.96	198.94	199.88	200.08	200.31	200.23	198.22	200.01	200.02	199.84	199.82	199.67	199.46	199.27	200.41	199.92	199.37	199.1	199.49	199.75	199.62	199.71	199.29	198.51	199.36	198.82	199.99	199.74	197.85	198.23	198.89	199.27
212.4	211.01	212.63	212.36	211.28	211.65	212.43	212.55	212.33	211.56	211.97	212.47	212.45	211.44	210.7	212.68	210.97	210.8	211.87	212.83	211.57	210.7	212.13	210.92	212.27	212.11	211.46	211.57	212.15	212.09	211.42	211.38	210.99	211.57	211.53	211.92	212.07	211.58	212.11	212.59	211.18	210.9	211.36	210.92	212.33	212.24	210.96	211.79	211.58	212.05
203.22	202.75	202.96	202.71	203.76	202.11	202.07	204.55	203.9	203.77	203.31	203.62	203.68	202.85	202.58	201.9	202.77	202.47	203.81	202.12	203.23	202.63	203.74	202.53	203.47	203.58	202.93	203.36	203.1	202.19	203.13	202.74	202.92	202.9	202.8	203.65	203.83	203.63	203.1	203.32	203.37	203.38	201.8	203.9	203.24	203.15	203.99	202.49	201.97	201.94
212.88	211.99	212.91	213.2	213.73	211.82	213.86	213	212.63	212.02	212.23	213.57	212.35	212.06	213.24	213.16	212.38	213.74	212.35	213.32	213.14	212.62	212.97	213.29	212.53	213.07	213.05	213.68	212.79	212.22	212.97	212.09	212.27	213.18	213.11	212.59	213.16	213.96	212.45	213.27	212.87	212.32	213.77	212.16	212.24	211.9	213.66	212.8	213.01	212.83
203.64	202.46	203.15	203.53	203.52	203.76	203.61	202.81	204.21	203.17	203.74	202.69	203.76	203.26	203.35	202.47	204.09	202.47	204.35	204.51	202.75	202.63	201.74	202.53	202.39	203.36	203.46	203.23	203.74	202.75	203.31	202.81	202.99	204.47	203.19	202.84	202.57	204.2	203.53	202.46	203.59	203.15	203.96	203.68	203.23	203.42	203.54	203.23	203.35	202.64
210.06	209.31	209.31	210.1	210.11	209.09	209.79	209.39	209.43	209.87	209.54	209.83	209.46	208.62	209.52	210.6	209.9	209.28	209.79	209.81	208.98	209.71	210.33	210.47	210.1	209.24	209.5	209.8	210.96	209.43	209.75	209.07	208.87	209.13	210.03	209.15	209.71	208.51	209.78	209.91	210.11	208.73	209.38	209.18	210.35	209.82	210.01	210.1	209.5	209.4
202.96	203.64	203.03	202.28	202.78	202.82	202.78	203.13	203.02	204.28	203.09	203.75	203.4	204.57	203.26	203.71	203.4	204.05	203.5	202.98	203.67	203.42	203.75	203.54	204.5	203.39	203.65	203.25	204.86	204.2	203.18	203.31	204.04	204.1	203.28	204.69	203.86	203.36	201.95	203.32	203.65	203.53	203.43	203.62	203.69	203.59	204.12	203.61	203.3	203.13
219.13	217.56	218.66	217.55	217.79	216.77	217.28	218.38	217.51	218.6	217.58	217.6	217.63	218.68	217.15	218.29	218.28	218.53	218.26	217.17	217.94	216.56	217.72	216.64	217.55	216.81	217.49	217.23	217.22	218.21	218.14	217.74	217.43	217.21	217.57	217.01	218.4	217.51	216.69	218.41	218.48	218.03	217.48	217.69	217.41	217.92	217.32	217.2	217	218.36
194.87	193.58	193.21	194.29	193.57	193.91	193.65	195.13	193.39	194.19	194.83	193.3	194.21	194.36	193.06	193.17	194.69	194.51	195.06	194.37	194.4	194.14	194.61	194.39	193.52	194.2	194.38	194.11	193.3	192.94	193.97	194.67	193.94	193.93	194.43	194.08	193.48	194.26	194.47	193.87	194.24	193.66	193.35	194.66	194.53	193.58	192.88	195.3	192.94	193.02
206.61	207.57	206.45	206.45	206.21	206.69	205.33	206.47	206.49	206.77	206.7	206.2	206.01	205.53	207.59	206.33	206.8	206.09	206.95	206.26	205.77	207.36	206.16	205.37	205.83	207.07	206.57	206.81	206.14	206.79	205.54	205.4	205.59	205.38	204.95	206.84	205.99	206.01	205.82	206.48	206.29	206.87	206.16	207.24	205.8	207.48	206.48	206.02	206.25	206.47
217.38	218.19	215.77	217.51	218.54	217.48	216.81	217.28	217.74	217.99	218.03	217.29	218.43	216.7	217.86	218.1	217.65	217.08	217.79	217.87	218.69	216.98	217.98	217.69	218.38	218.58	217.94	218.93	218.46	217.68	217.56	218.45	218.13	217.67	217.32	217.47	218.04	218.24	217.38	217.48	217.6	217.01	216.99	218.09	218.52	216.84	218.12	217.54	218.62	217.2
211.15	211.83	212.68	210.96	212	211.25	212.22	211.81	212.76	211.69	211.03	212.24	211.7	211.51	212.5	211.92	211.28	212.58	210.05	211.57	211.58	212.48	211.05	211.37	212.29	212.31	211.23	210.38	212.95	211.8	212.31	212.03	212.78	212.64	211.46	211.69	211.39	211.3	211.63	210.84	212.13	212.99	211.33	211.6	211.4	211.62	211.64	212.19	211.95	212.45
212.06	211.42	211.27	211.47	211.45	210.54	211.52	212.33	211.99	212.08	212.02	212.23	211.47	212.44	211.24	211.03	212.58	212.45	211.15	213.2	211.04	211.22	212.24	211.26	211.3	211.88	211.91	212.55	211.2	210.85	211.35	211.47	211.23	213.4	212.02	211.61	212.72	212.49	212.14	211.79	211.97	211.89	212.1	211.85	211.62	212.36	211.15	212.16	212.94	211.51
203.4	202.68	203.24	204.33	204.73	203.59	202.91	202.73	203.72	204.08	203.27	204.61	204.02	204.35	204.24	204.82	204.62	203.57	204.7	203.16	203.45	203.18	203.94	202.96	203.73	204.68	204.26	204.52	203.21	202.71	203.28	203	204.89	203.96	203.49	203.94	203.3	204.08	203.68	202.73	203.14	203.28	203.74	204.58	202.78	203.4	203.58	204.36	202.31	204.45
201.68	200.73	201.18	199.81	201.51	200.34	201.73	200.31	199.96	200.08	200.57	200.36	200.31	199.76	200.59	200	200.1	200.86	200.74	201.18	200.35	200.02	200.16	201	199.69	200.51	199.8	200.34	200.37	199.64	200.65	201.91	200.19	200.39	200.38	200.57	200.75	200.77	201	201.53	200.11	201.29	200.94	200.5	200.45	201.08	199.88	200.79	200.35	201.46
200.91	201.1	201.85	201.72	202.08	200.99	202.58	199.83	201.23	202.38	201.48	201.92	200.09	201.49	201.99	201.65	200.42	201.64	199.92	199.85	200.78	201.05	201.51	202.19	200.75	200.55	201.1	201.19	201.08	202.3	200.94	201.34	200.69	201.3	201.99	202.17	200.16	201.52	199.69	201.17	200.9	200.83	200.15	201.22	201.34	201.98	202.28	200.8	201.08	201.3
206.61	207	207.17	207.03	206.6	206.92	206.28	206.15	206.41	206.69	206.55	205.86	206.75	205.66	207.06	205.45	206.07	207.69	205.95	206.47	206.19	206.16	205.68	206.92	205.67	206.93	206.71	205.47	206.16	207.2	206.34	206	207.15	207.08	206.67	204.97	207.01	207.28	206.37	206.65	206.29	206.26	206.65	205.81	205.63	207.46	207.34	206.3	205.26	206.95
203.6	204.64	203.8	203.93	203.68	203.52	204.36	202.58	202.65	203.07	203.03	204.1	203.52	202.55	204.07	203.37	201.98	203.64	204.42	204.18	203.06	203.45	202.44	203.82	202.96	204.31	203.63	201.8	203.58	203.61	205.17	202.75	203.24	204.56	203.01	203.4	203.29	203.77	203.15	204.25	203.43	202.95	202.56	203.02	204.72	203.79	203.18	202.82	204.01	203.91
199.21	198.9	198.61	198.94	199.91	199.46	198.76	198.15	198.43	199.89	198.79	199.06	198.75	199.58	198.5	198.83	199.3	199.89	199.08	198.65	200.06	199.63	200.13	200.06	199.5	198.14	199.85	198.23	200.03	200.11	199.38	199.2	198.61	199.77	198.7	199.42	199.46	199.42	199.29	198.59	198.97	197.08	200.11	200.06	200.49	199.36	199.61	201.12	200.49	199.9
216.89	216.45	216.59	217.24	216.03	216.73	216.16	217.44	215.66	217.74	216.67	216.86	216.45	216.74	217.01	218.48	216.87	216.9	216.91	216.29	217.33	216.68	217.46	217.21	217.44	217.3	217.36	215.74	217.65	216	216.33	216.98	217.41	216.38	218.44	217.32	217.19	215.33	218.39	216.62	216.82	217.2	215.46	215.67	217.73	216.7	215.85	217.57	216.6	217.34
198.95	199.57	199.04	198.64	199.43	198.91	199.88	199.57	199.29	199.03	200.96	199.99	199.51	198.96	199.3	199.43	200	199.41	200.42	199.03	199.37	199.98	199.06	199.13	198.56	199.11	200.01	198.5	199.43	199.07	199.63	198.86	199.77	200.05	199.24	200.7	198.51	200.13	198.63	198.84	198.44	199.22	199.4	199.43	200.34	200.55	198.87	198.21	200.02	199.68
209.08	208.58	208.1	209.32	208.19	208.5	207.84	208.68	207.75	208.15	208.05	208.6	208.86	208.86	208.97	207.94	208.75	207.87	208.95	208.21	208.71	206.84	208.72	208.95	209.4	208.83	209.59	210.24	208.21	209.78	209.53	208.94	207.38	208.87	207.45	209.5	208.4	209.46	207.68	208.13	208.69	209.09	208.17	208.14	209.84	209.31	209.76	208.13	209.88	209.33
207.31	208.84	208.76	208.74	209.23	208.52	208.52	209.24	208.28	209.48	208.82	208.66	209.08	208.65	208.58	208.88	208.61	208.74	209.22	208.37	208.29	208.67	209.06	208.04	208.66	207.78	209.52	207.65	208.67	210.34	208.68	209.43	208.77	207.64	208.56	208.43	209.39	207.38	208.85	208.83	209.37	210.02	207.71	208.89	209.21	208.92	209.81	208.9	209.22	208.83
208.7	209.63	210.51	208.44	209.3	210.52	209.04	208.54	209.29	209.87	209.88	209.12	209.49	209.61	209.28	209.6	210.15	209.56	210.16	209.61	209.01	207.76	210.45	209.27	210	209.18	209.13	207.95	210.89	209.9	209.49	209.21	209.3	208.89	208.7	210.67	210.31	209.66	209.69	210.23	210.33	209.57	209.13	209.27	209.14	208.97	208.55	211.64	210.92	209.01
199.62	198.91	200.01	199.27	199.84	199.99	199.85	198.87	199.64	200	200.11	200.43	199.28	198.68	198.58	199.46	199.42	199.19	198.99	200.3	199.66	198	198.8	200.04	199.77	200.32	199.66	199.26	198.77	199.91	199.73	199.19	200.1	199.67	200.11	199.75	200.11	198.98	199.49	200.65	198.75	200.26	200.62	199.95	199.95	199.5	199.62	199.58	200.87	198.68
202.65	203.41	204.17	204.02	204.46	202.14	203.1	205.11	202.64	203.42	203.94	203.19	203.55	202.81	203.7	203.8	203.74	202.42	203.76	203.65	202.22	203.32	203.81	203.62	203.26	204.51	203.78	204.26	202.74	202.47	203.05	204.35	203.31	203.76	203.41	203.76	203.78	204.48	204.28	203.04	203.62	203.85	204.88	204.24	203.42	203.18	203.21	203.77	204.54	202.83
203.43	203.05	202.92	203.08	203.19	203.5	203.35	202.67	203.37	202.81	204.28	203.82	203.23	202.71	203.63	203.73	203.11	203.61	203.43	202.85	202.66	203.61	203.72	203.07	203.39	203.75	203.77	202.71	203.62	202.85	202.78	203.61	203.44	202.43	202.81	203.36	202.52	203.62	203.2	203.56	203.1	203.31	203.74	203.32	203.05	203.92	202.86	203.89	202.59	202.74
200.43	202.35	201.83	201.57	201.1	201.41	201.87	201.7	200.75	200.2	201.64	201.67	201.29	201.82	201.02	201.94	201.04	200.58	200.65	201.31	202.13	200.88	202.03	201.26	201.39	201.08	202.5	201.8	200.63	200.11	200.2	201.62	200.94	200.94	200.52	201	201.87	201.22	200.75	202.03	201.48	201.29	201.87	200.68	200.62	201.33	200.75	199.71	199.91	201.09
204.65	204.4	204.96	205.83	205.16	204.56	204.73	203.87	204.89	205.25	203.72	204.17	203.93	204.31	204.82	203.67	204.46	203.76	204.26	204.83	206.6	204.79	203.63	204.57	205.24	204.7	204.42	205.5	205.76	204.05	205.13	204.19	203.73	204.54	204.25	205.44	204.77	204.84	205.13	205.04	204.97	205.04	204.17	204.75	204.55	204.21	204.36	204.86	205.12	204.93
207.88	207.73	208.66	207.24	207.52	207.99	208.55	208.06	208.41	206.98	207.81	206.78	207.28	207.81	207.22	207.73	208.16	209.18	208.1	207.18	207.73	208.15	208.24	207.27	208.4	208.53	208.11	207.02	208.37	208.19	207.34	208.31	208.04	207.39	207.43	206.36	208.44	207.44	207.66	207.42	208.28	207.03	209	208.98	209.46	207.35	207.07	208.39	208.42	207.5
207.03	206.72	208.43	206.94	207.03	206.85	208.04	208.8	207.3	208.21	208.04	208.26	208.19	206.46	206.99	208.08	206.81	208.92	208.19	208.26	207.15	207.8	207.55	208.12	208.34	208.37	208.4	208.43	208.2	207.55	207.62	206.19	208.69	208.67	207.78	208.09	207.76	207.14	208.33	207.51	207.56	207.04	207.01	206.82	207.74	207.37	208.54	207.53	208.33	207.22
214.35	213.78	214.63	214.07	213.1	214.09	214.94	213.01	214.3	213.53	213.99	214.1	213.78	212.58	213.35	214.76	213.77	214.29	213.36	212.99	213.57	213.47	215.01	213.34	215.1	213.59	213.09	213.72	212.96	213.21	213.2	213.52	213.49	213.25	213.75	213.32	213.36	213.5	214.82	214.1	214.31	211.95	213.54	213.41	213.69	214.16	214.4	214.24	213.43	212.84
209.32	209.34	207.52	209.1	208.95	208.92	208.22	208.79	208.66	208.35	209.02	209.89	208.25	208.35	207.92	208.87	208.94	208.31	208.34	208.53	207.85	209.12	209.38	209.08	208.91	208.95	209.72	208.91	209.57	209.65	208.47	207.98	208.81	208.85	208.16	209.29	208.89	209.31	209.04	208.71	207.47	209.73	209.13	209.31	208.9	208.57	208.48	208.87	209.38	208.63
199.85	201.23	201.99	202.28	201.64	201.51	201.92	201.48	200.59	201.19	201.12	201.55	200.72	201.16	201.52	202.19	200.3	201.61	201.44	201.46	201.52	201.35	201.37	201.37	201.45	200.88	202.21	201.33	200.36	201.26	201.46	201.69	201.08	201.64	202.38	202.15	202.61	200.65	201.23	202.01	201.82	200.89	201.31	201.74	202.31	201.33	201.79	202.11	201.65	201.74
205.05	204.86	205.82	205.31	205.41	205.68	207.39	205.87	205.89	206.33	206.2	205.15	205.83	205.1	204.69	205.83	206.08	205.2	204.59	204.7	205.8	205.7	203.68	205.43	206.21	205.1	204.8	205.72	204.65	205.6	205.27	206.22	206.35	204.93	204.41	205.04	204.9	204.83	205.13	204.22	206.06	204.33	206.6	205.19	205.63	206.05	204.82	205.7	206.62	205.82
215.91	217.1	216.86	217.15	217.64	216.41	217.86	218.04	217.15	217.91	216.52	216.04	217.01	217.1	216.48	217.67	217.81	215.63	217.75	217.36	217.68	215.75	218.03	216.59	216.82	217.61	216.63	217.15	216.84	217.15	217.48	216.9	216.82	216.92	215.98	217.61	217.25	216.95	216.55	217.01	216.94	217.56	216.61	217	216.9	216.09	216.14	217.16	217.51	217.61
208.74	208.26	208.27	209.36	210.16	208.67	208.45	208.82	208.37	207.95	208.63	209	208.7	209.42	208.23	207.77	208.49	209.11	207.5	209.06	209.4	208.62	208.57	208.08	208.21	208.66	208.81	208.64	209.83	207.75	208.43	208.5	208.38	209.44	208.35	208.07	207.46	208.66	209.57	208.22	208.46	208.14	208.46	208.35	209.04	209.24	208.61	209.16	207.58	209.07
204.01	204.65	203.29	203.98	204.21	202.11	203.92	204.19	204.11	203.22	204.76	203.06	204.47	203.98	205.08	204.06	203.78	203.04	203.16	204.26	204.04	202.53	204.92	203.66	203.94	203.14	204.41	202.82	203.38	204.92	204.08	204.23	202.91	204.84	204.98	204.11	204.15	204.44	203.59	204.05	203.59	203.81	203.96	203.34	203.92	203.91	204.66	203.75	203.47	204.1
213.06	214.12	213.41	214.3	213.4	213.8	213.53	214.64	215.27	213.85	213.33	213.87	214.85	214.74	214.49	213.84	214.14	214.77	213.46	213.21	214.43	214.73	213.54	213.94	214.72	214.47	213.71	213.3	212.8	214.98	213.53	215.1	214.15	212.5	213.52	213.67	214.54	214.32	213.54	213	214.09	214.05	213.75	214.09	213.16	213.68	213.56	213.89	213.5	214.55
200.07	198.23	199.12	199.58	198.81	199.71	198.97	199.14	199.68	200.48	198.84	199.45	199.97	198.75	198.37	199.01	199.57	199.1	201.19	199.69	200.23	199.09	200	199.13	198.46	199.5	199.73	198.77	198.75	198.98	198.75	199.03	199.59	199.18	198.69	199.75	199.52	199.67	198.44	199.68	198.64	199.07	199.58	199.06	200.19	199.39	199.21	199.04	200.14	200.31
207.78	207.29	205.78	207.68	207.64	208.05	207.27	207.61	206.43	206.7	207.6	207.93	208.5	207.27	207.95	207.71	208.43	207.68	209.62	208.38	208.26	207.62	208.19	207.96	207.87	207.1	208.01	208.12	207.68	206.88	207.65	207.91	207.67	207.68	208.71	207.49	207.92	207.6	209.13	208.76	207.22	206.94	207.87	207.73	207.81	207.49	205.85	206.74	207.54	208.17
207.6	208.22	207.76	207.8	207.04	207.27	207.86	207.39	207.7	207.41	207.52	208.31	208.3	207.86	207.84	208.12	207.99	207.14	208.75	208.18	207.71	206.64	209.02	208.94	208.05	207.44	207.67	208.55	207.55	206.95	207.24	207.41	207.27	208	208.08	207.14	207.55	208.06	208.39	207.37	207.29	207.7	208.51	207.71	207.55	207.86	207.29	207.48	208.41	207.71
203.91	204.36	201.46	203.1	201.66	202.45	203.02	202.09	202.72	203.21	202.95	202.77	202.84	202.07	202.16	202.11	202.8	203.19	203.44	202.51	202.45	202.19	202.54	202.56	203.08	203.83	202.38	203.21	201.87	202.74	203.32	203.06	203.28	201.98	202	202.88	202.25	202.44	201.24	203.4	201.88	202.04	201.37	203.14	201.95	202.45	202.34	203.13	202.66	203.65
197.62	197.91	198.42	197.99	198.48	198.29	197.94	198.72	197.56	198.51	197.76	197.54	197.92	197.06	198.47	198.69	197.65	197.94	197.79	198.29	197.11	196.61	198.44	199.26	198.21	198.49	197.79	198.03	197.78	197.59	198.39	198.44	198.28	198.58	198.96	196.96	198.83	197.04	199.69	198.76	198.5	198.12	197.87	197.9	198.67	198.22	196.95	197.65	198.33	197.92
204.06	202.57	202.51	203.05	203.48	204.45	203.17	203.23	202.73	203.05	204.08	203.04	203.63	203.26	202.8	204.24	203.74	204.29	203.96	203.67	203.64	201.77	203.75	202.93	203.78	203.65	204.5	204.51	203.65	204.31	203.35	204.37	203.33	202.86	202.91	204.5	204.24	202.98	204.13	202.6	203.67	203.26	202.62	202.68	202.33	203.87	203.07	203.36	202.97	203.27
203.35	204.77	204	203.68	203.29	203.54	204.25	202.59	204.39	204.01	204.12	203.91	203.66	202.59	203.54	204.11	203.23	204.42	203.5	202.68	203.63	203.9	203.11	203.93	204.05	203.82	204.34	203.78	203.32	202.86	204.99	204.27	204.99	204.15	203.46	203.27	205.24	203.46	204.22	203.07	203.24	203.36	204.41	202.87	203.68	203.32	204.12	204.26	204.47	203.63
204.59	203.53	202.96	203.1	202.86	203.54	202.96	202.93	203.29	204.12	203.94	201.92	203.23	205.25	204.06	203.25	203.69	204.21	204.45	203.4	202.84	203.34	204.11	203.8	203.54	204.17	202.6	202.84	203.02	203.7	203.48	203.12	203.91	203.81	203.8	203.51	202.85	203.54	203.79	202.78	203.12	203.72	202.7	205.08	203.32	203.76	202.38	203.15	203.57	203.6
209.24	207.88	208.36	208.58	208.2	209.36	208.42	208.09	207.47	208.45	208.23	207.81	208.35	208.43	208.14	208.67	209.26	207.72	207.87	208.5	207.5	207.49	208.73	208.46	208.93	209.17	207.87	207.55	207.35	208.02	209.23	208.05	208.26	208.36	208.63	208.3	208.79	208.52	208.29	209.42	208.32	208.76	207.9	209	208.58	209.56	208.73	208.39	207.14	208.01
212.17	212.71	211.45	214.41	212.81	212.03	213.05	212.78	212.01	212.44	212.82	213.56	211.7	211.92	213.19	212.14	213.5	212.67	212.57	212.26	212.25	212.57	211.67	212.54	212.73	213.93	212.08	212.54	211.51	211.51	213.12	212.46	212.35	212.8	212.77	211.47	212.61	213.85	213.13	212.97	212.76	212.01	212.24	213.52	212.5	211.94	212.79	212.53	213.12	211.76
212.63	212.77	211.95	212.3	211.73	213.43	212.35	212.28	212.31	213.37	212.73	212.46	213.37	212.96	211.75	213.28	212.78	213.29	212.04	212.71	211.61	212.46	212.58	212.45	211.98	211.6	211.79	212.11	211.41	211.98	212.04	213.39	211.35	213.25	212.45	212.75	212.41	212.39	211.23	212.93	211.84	211.92	211.78	212.16	212.33	212.08	211.53	211.72	212.78	212.36
209.25	209.9	207.24	209.38	209.23	209.47	209.15	209.39	208.42	210.18	208.41	208.05	209.74	207.7	208.74	208.37	209.52	209.08	208.49	209.63	208.68	208.26	209.85	208.33	208.91	208.86	208.18	208.13	207.97	208.55	209.22	208.13	207.81	208.82	208.93	209.6	208.64	208.57	209.01	208.75	208.68	208.02	210.46	209.27	208.84	208.01	209.13	208.93	207.36	208.86
206.35	206.95	207.28	207.74	206.1	206.56	205.67	206.37	205.9	206.6	206.43	206.66	205.85	206.21	206.77	205.73	205.47	206.34	206.64	206.52	207.08	206.02	205.28	205.25	206.2	206.83	205.52	205.6	206.46	205.52	206.41	206.73	206.99	206.37	206.17	206.03	205.92	207.57	206.17	207.8	206.08	206.4	206.58	206.11	206.92	206.12	205.59	207.43	205.95	205.39
211.72	212.23	211.71	212.1	210.94	211.15	210.92	212.5	211.18	211.7	211.83	211.41	211.87	210.76	211.16	212.11	211.72	212.78	212.72	211.06	211.88	211.59	210.49	212.5	211.86	212.56	212.43	212.23	211.68	210.57	212.12	211.71	211.33	210.41	211.42	212.03	210.89	211.09	213.26	212.38	211.84	211.12	211.27	211.28	211.1	210.48	211.01	211.16	211.82	212.16
199.27	198.62	199.16	199.74	199.23	199.49	199.7	199.12	199.33	199.48	199.07	198.75	199.03	199.69	199.76	200.08	197.71	199.04	199.93	197.91	198.55	199.51	198.83	198.5	200.77	199.02	199.83	199.84	199.5	198.98	199.54	199.64	199.37	198.51	199.68	199.63	199.77	199.05	198.94	198.54	200.96	199.5	199.35	199.96	198.77	199.9	199.13	200.2	198.51	200.46
208.24	209.1	208.01	209.51	208.44	207.91	208.47	209.59	209.06	207.63	209.09	209.69	209.07	209.08	209.24	208.53	207.2	208.57	207.89	208.79	209.27	208.36	209.04	208.04	208.04	208.14	208.66	208.78	209.92	207.98	208.48	208.63	208.87	208.06	209.62	208.97	209.6	209.22	208.76	208.57	208.68	208.74	208.24	209.83	210.12	209.24	208.68	208.83	207.22	207.86
209.27	208.32	208.82	209.17	209.26	208.42	208.68	209.79	208.88	208.88	209.09	208.39	208.35	209.81	208.3	209.04	208.32	208.54	207.75	209.64	208.64	208.18	208.35	208.46	209.46	208.83	208.64	208.26	208.74	210.12	208.87	209.62	209.37	209.56	209.08	209.13	208.78	207.78	207.8	208.45	208.31	208.91	208.49	209.21	209.16	209.92	209.24	208.45	208.15	207.83
217.47	218.77	217.28	217.27	218.87	216.64	217.14	218.03	216.56	217.42	218.22	218.59	217.73	217.05	217.4	218.11	218.87	217.85	218.02	218.54	215.88	216.73	217.9	217.49	218.81	218.95	218.2	218.72	218.36	218.92	218.16	217.46	218.04	218.03	217.66	217.49	217.54	217.57	218.35	217.33	217.68	217.96	217.15	217.05	217.59	218.15	218.88	217.89	217.53	217.4
210.22	208.65	208.91	208.49	207.78	208.85	209.04	208.36	208.29	208.21	209.66	209.28	208.5	207.59	208.57	207.56	208.42	209.04	209.3	209	208.08	209.47	209.11	209.73	209.46	208.09	209.49	209.66	207.86	208.13	208.07	208.46	208.57	209.57	208.73	208.02	209.47	208.27	208.75	209.9	208.85	208.25	209.44	208.83	209.27	208.55	209.53	208.77	209.41	209.28
211.52	211.87	212.55	212.81	211.72	212.83	211.79	212.79	213.01	213.39	212.93	212.34	212.82	212.42	213	212.45	212.18	213.2	212.28	211.16	212.79	211.88	211.98	212.1	213.11	213.06	212.59	212.34	211.91	211.69	212.65	211.61	212.95	211.81	212.59	211.93	212.08	213.32	212.29	212.84	213.52	212.3	211.75	212.13	212.64	212.25	213.27	211.31	212.44	211.39
212.86	212.96	211.36	212.69	212.05	211.53	212.21	212.1	211.47	212.29	213.53	212.17	213.01	212.95	211.76	211.45	212.36	211.84	212.71	212.61	212.83	212.9	213	211.04	211.06	212.26	210.37	213.46	211.13	211.69	212.08	212.82	213.15	212.74	212.69	211.65	213.44	213.33	212.41	211.96	211.97	212.53	212.17	212.4	212.44	212.74	212.56	212.37	211.72	211.78
201.68	200.86	201.62	199.71	201.46	202.35	200.1	202.18	201.92	201.65	200.92	201.18	201.39	201.14	201.1	201.88	200.04	202.26	201.25	200.96	200.68	201.7	200.88	199.99	200.86	201.25	201.45	200.94	201.17	200.27	201.26	201.84	201.59	201.84	201.23	200.21	201.6	200.96	201.52	201.19	201.46	201.07	200.79	200.24	201.98	201.67	201.55	201.13	201.34	201.27
208.57	209.66	208.84	207.97	207.83	207.91	208.14	208.31	208.7	207.99	208.38	208.75	207.46	207.26	208.58	208.88	208.93	207.8	208.87	208.63	208.85	209.12	208.68	208.34	208.41	208.79	209.29	208.26	208.44	208.53	208.87	208.76	208.37	209.09	209.61	208.73	208.82	208.29	208.65	208.97	208.14	208.27	208.56	208.39	209.35	210.09	208.79	209.43	209.12	209
197.54	198.01	198	197.52	198.1	197.51	197.72	197.78	198.65	196.57	198.1	197.36	197.68	197.69	197.9	198.7	198.24	197.96	198.93	197.63	198.38	198.16	198.32	197.87	197.25	198.88	198.77	196.12	197.91	197.94	197.83	198.62	198.12	197.59	197.75	197	197.36	197.48	197.6	198.27	197.99	197.82	198.34	198.08	198.29	198.06	198.78	198.61	197.76	197.32
207.59	208.05	207.83	208.23	208.1	207.76	208.37	208.02	208.48	208.17	208.02	207.19	208.89	207.39	207.21	210.21	207.57	208	208.41	207.78	208.57	208.76	207.83	208.51	208.23	207.98	209.17	208.56	208.15	208.4	209.04	207.83	208.03	208.8	209.26	209.53	207.41	209.66	208.55	208.81	208.1	208.06	208.16	208.74	206.76	207.76	209.24	209.06	208.14	208.09
194.66	195.93	194.72	194.54	195	195.3	194.23	194.37	193.73	195.46	196.81	195.99	195.29	194.92	194.97	195.59	193.47	196.02	196.03	195.03	195.1	194.8	194.92	195.14	194.5	195.16	195.52	194.18	194.84	195.43	195.22	195.35	196.12	195.48	195.11	195.76	194.97	195.52	195.88	194.71	195.94	194.6	195.12	194.24	195.86	195.12	196.22	195.67	193.91	195.62
208.18	207.76	208.94	207.24	207.71	207.04	207.68	207.6	207.91	208.76	207.79	207.74	208.3	208.27	208.01	207.06	207.39	207.96	208.26	208.18	206.72	208.02	207.8	207.97	206.71	208.18	206.68	208.69	207.65	207.74	208.01	206.85	208.6	207.98	207.6	206.71	207.11	209.11	206.57	207.23	207.59	208.04	207.87	207.08	208.94	208.89	208.37	208	208.31	208.59
194.14	194.41	194.35	194.75	194.81	193.91	193.11	194.23	194.17	193.93	194.46	194.55	194.3	194.59	195.44	194.92	193.6	193.66	194.28	194.53	193.23	193.09	193.33	194.07	194	193.84	193.9	194.18	194.21	194.46	194.63	194.62	194.7	194.06	195.52	194.77	194.07	193.78	194.02	195.48	194.02	194.21	194.25	195.44	194.37	194.06	194.48	194.03	193.76	194
208.31	207.03	207.23	207.22	208.65	206.91	207.58	208.19	207.36	208.34	207.48	208.14	207.77	207.17	207.49	206.66	207.36	208	206.42	207.46	207.12	208.66	207.03	208.08	208.01	207.96	207.58	207.39	208.02	207.27	207.28	207.53	206.85	207.69	207.56	207.76	208.93	207.48	206.98	207.4	206.81	208.21	208.64	207.29	207.74	206.56	208.09	207.3	206.75	207.46
213.01	213.05	213.29	212.9	211.86	213.15	212.54	212.42	214.18	213.19	211.68	212.99	211.84	214.51	213.07	212.91	213.37	212.88	213.61	212.32	212.47	212.63	213.53	213.13	212.88	212.65	213.78	213.59	212.43	213.64	211.93	212.72	212.73	212.45	213.56	212.95	213.58	212.08	213.48	213.84	212.92	212.68	212.63	212.46	212.61	213.47	212.91	212.28	213.29	212.13
204.84	205.31	203.82	204.51	205.09	204.33	204.77	203.42	204.76	204.72	204.69	204.95	206.26	204.75	204.82	204.34	205.47	205.49	204.38	204.17	204.56	205.04	205.29	204.17	204.96	204.09	204.83	205.64	204.76	204.19	206.5	204.84	205.13	204.7	203.75	204.22	205.02	204.21	204.74	205.09	205.56	203.89	203.96	205.28	204.11	204.99	204.6	204.43	203.69	205.83
206.78	205.67	204.92	204.97	205.41	206.19	204.96	205.14	205.98	204.81	205.04	205.71	206.14	206.53	206.08	205.25	206.3	205.13	204.89	206.28	204.21	207.22	206.52	205.73	204.99	205.75	206.64	205.83	204.6	204.65	203.74	205.66	205.68	204.92	205.1	206.54	205.96	205.68	205.6	205.32	204.96	206.47	205.76	205.26	204.99	206.23	205.2	204.77	205.75	206.47
209.77	207.8	208.25	208.46	208.88	207.91	208.57	209	209.32	209.08	209.2	208.64	208.83	208.61	208.12	207.5	210.08	208.7	208.81	208.42	209.28	209.2	208.96	209.19	209.1	208.74	209.32	209.01	208.44	210.7	209.47	209.24	208.52	208.69	209.65	210.35	208.73	208.42	210	209.41	209.2	209.41	208.81	209	208.21	209.75	209.43	208.87	208.45	208.4
200.07	201.28	201.58	200.87	201.82	202.87	201.25	201.24	201.52	201.44	200.95	201.05	200.69	200.57	201.44	201.99	200.9	200.89	202.06	201.1	201.19	200.38	200.9	201.25	200.57	201.75	200.57	201.01	200.94	200.98	200.47	202.75	201.56	201.81	200.01	200.46	200.92	202.06	200.25	201.17	201.84	200.13	200.66	201.38	201.55	201.97	201.22	201.87	201.59	200.8
212.21	212.01	211.05	212.05	210.81	210.85	210.82	212.39	211.32	210.9	211.13	212.77	211.22	211.55	211.1	213.03	211.72	211.75	212.27	211.26	211.71	211.15	212.03	210.63	212.16	212.56	211.71	210.12	212	212.37	211.98	213.08	212.03	211.7	212.41	212.1	211.67	211.56	211.61	211.14	212.04	212.1	210.47	211.15	211.51	212.22	212.01	210.8	211.59	211.11
202.24	202.27	201.86	201.3	203.02	202.45	203.05	202	203.43	202.8	201.47	203.6	203.63	202.2	203.18	202.99	201.82	202.47	201.79	202.87	202.97	204.49	201.83	203.34	201.11	201.81	200.69	202.83	202.46	202.42	202.21	202.44	203.18	202.46	202.71	202.46	201.91	201.93	201.58	202.66	203.05	202.12	202.13	202.13	201.84	202.19	202.52	202.18	202.81	202.16
211.28	211.73	212.42	212.44	211.48	211.46	212.02	212.11	211.25	210.49	211.24	212.15	211.76	211.95	212.54	212.29	212.09	210.8	211.39	211.02	211.48	211.37	211.54	212.39	211.57	212.86	211.64	211.91	210.66	212.16	211.38	211.46	211.41	210.99	211.36	212.9	211.9	212.3	211.89	211.13	211.96	211.35	211.94	211.45	211.14	212.63	212.3	211.16	211.73	210.53
205.77	207.07	207.14	206.13	205.2	206.67	206.98	206.37	206.26	207.66	205.77	205.37	206	207.19	205.06	206.65	205.82	206.17	207.22	207.06	206.87	206.9	205.97	205.98	205.32	206.95	206.05	206.26	206.5	206.59	205.9	206.64	206.54	206.8	206.73	206.25	206.47	206.23	206.39	207.24	206.35	206.64	206.85	206.58	206.53	206.55	206.44	205.91	207.51	206.46
213.99	213.95	213.7	214.24	213.47	213.72	214.02	214.07	212.63	213.32	214.11	213.72	213.91	213.14	213.55	213.49	213.4	213.52	213.81	214.37	214.2	214.93	213.4	213.25	214.38	214.35	213.48	213.79	212.68	214.48	214.08	213.59	215.04	213.16	213.96	213.68	214.04	213.74	213.1	212.82	212.85	214.1	213.32	213.62	214.19	214.94	213.63	212.94	214.28	215.45
194.19	194.4	195.46	194.11	195.18	193.48	194.03	195.12	194.41	193.14	193.86	193.54	193.68	194.69	194.22	193.89	194.17	193.4	194.16	193.75	193.92	195.24	194.28	194	193.11	194.43	195.14	195.22	194.19	194.2	194.22	194.04	193.9	194.15	194.25	193.19	193.38	194.67	194.39	194	192.54	194.16	194.06	194.13	193.77	194.27	194.95	194.61	193.69	194.13
198.06	198.83	197.81	198.81	198.5	198.47	197.7	198.62	198.01	198.31	198.36	198.06	197.77	199.34	199.69	198.64	199.78	198.74	199.77	198.05	198.5	197.67	199.51	198.55	198.23	198.67	197.93	199.39	199.27	198.54	199.51	198.23	197.38	198.03	198.35	198.88	198.82	199.01	198.22	200.21	198.81	197.43	198.3	199.76	198.8	198.92	198.52	198.44	198.81	197.11
208.68	207.31	209.58	208.28	207.55	209.2	209.77	209.33	208.7	208.45	209.64	208.18	209.28	207.99	209	207.92	208.68	209.73	208.26	208.69	208.81	208.59	209.19	209.73	208.84	208.81	208.25	208.45	208.41	208.88	208.93	208.22	209.8	209.26	209.11	208.54	209.95	208.25	208.12	207.24	208.98	208.2	208.21	208.68	209.4	208.62	209.2	208.99	207.89	209.07
202.89	203.04	202.53	202.72	201.94	202.88	202.23	202.34	201.91	203.58	203.63	202.62	202.58	201.7	201.27	202.16	202.3	202.65	202.66	202.19	202.17	203.73	202.43	203.17	202.9	201.21	201.64	202.02	202.55	201.8	203	202.99	201.95	202.74	202.65	202.2	202.29	202.58	203.79	201.98	202.63	203.15	202.84	203.31	202.89	202.38	203.55	203.05	202.45	202.25
210.01	208.26	209.32	210.33	208.28	207.65	208.96	209.22	207.6	208.59	207.23	208.28	208.26	208.86	209.15	209.24	208.13	209.04	209.14	209.15	208.66	210.03	208.14	207.47	208.01	209.39	208.86	207.78	209.04	208.31	209	208.77	208.95	208.41	208.55	209.08	208.89	208.63	209.14	208.35	208.1	207.9	209.37	208.35	208.26	208.19	209.49	208.69	208.34	209.67
205.58	205.25	205.26	205.16	204.42	205.98	205.65	205.17	205.69	205.61	204.94	206.26	205.63	205.4	205.97	205.43	205.6	204.46	205.33	204.59	205.45	205.38	206.26	204.85	206.01	205.35	206.13	206.71	205.49	206.12	206.01	205.55	207.65	206.1	205.79	206.46	205.71	205.51	204.68	206.11	206.19	205.49	205.39	205.28	204.32	205.68	204.14	205.15	204.65	205.04
199.16	199.86	199.74	199.38	199.58	200.01	199.97	199.84	200.06	199.3	199.26	200.02	200.26	199.6	199.4	200.24	199.1	199.25	199.79	200.38	198.67	199.75	200.23	199.44	199.03	200.18	199.06	201.26	199.24	199.34	199.93	198.96	200.24	198.75	199.06	199.25	198.98	199.18	200	198.39	199.77	199.92	200.05	199.71	199.21	200.27	200.31	199.65	199.65	199.83
209.8	208.22	209.09	209.3	209.15	207.7	208.99	209.75	209.72	208.64	209.78	209.34	208.6	209.13	209.11	208.53	208.56	208.99	209.36	208.49	208.78	210.03	208.46	208.89	209.13	209.23	209.33	209.57	209.04	207.42	209.44	208.86	209.31	208.61	208.37	208.57	208.1	209.3	207.85	208.26	209.01	209.13	208.45	209.12	208.08	207.67	209.6	209.66	208.62	209.22
207.67	208.6	207.44	206.38	206.92	208.49	208.55	207.64	208.44	207.1	207.38	207.81	207.94	207.21	207.11	207.54	208.22	207.91	209.09	208.21	208.12	207.68	207.57	207.95	207.04	207.39	209.3	209.06	208.25	207.17	208.07	208.04	207.62	207.12	208.33	207.42	208.12	207.85	206.32	207.78	207.37	207.97	207.39	208.15	208.07	206.95	208.15	208.15	207.44	207.89
210.78	211.54	212.18	212.29	211.78	212.38	210.96	211.51	211.9	213.31	211.99	211.73	211.67	212.29	212.16	211.32	212.4	212.37	212.22	211.42	211.37	211.82	210.58	211.26	212.95	211.06	212.35	211.95	211.4	211.18	211.44	211.68	211.91	210.81	211.68	211.67	211.59	212.82	210.89	210.58	212.13	212.18	212.09	211.61	212.22	212.82	211.91	212.53	212.56	212.17
209.11	209.43	209.88	208.62	207.57	208.53	209.55	209.17	207.8	208.73	208.43	208.27	209.18	208.33	209.03	209.64	208.37	208.29	208.99	208.44	208.77	208.72	209.17	208.2	208.71	208.39	207.78	209.74	208.69	209.24	209.63	208.8	209.2	207.55	208.43	208.63	208.46	210.16	207.86	208.67	207.96	209.32	208.76	209.71	208.48	209.04	208.77	209.71	209.59	208.47
216.59	217.48	217.26	216.63	216.88	217.01	216.3	217.13	216.51	217.16	216.9	217.3	217.5	216.03	216.4	216.34	216.16	216.27	217.71	217.61	217.54	217.25	216.73	216.59	217.22	216.59	216.43	217.86	216.1	217.11	216.64	216.93	217.08	217.34	217.43	216.97	216.68	216.4	217.79	216.45	216.84	216.95	216.64	215.15	216.26	217.67	217.2	216.24	217.26	216.81
206.17	206.16	205.9	206.45	206.9	206.68	206.06	206.66	207.07	207.02	206.24	207.1	206.62	206.11	206.71	206.4	206.44	205.88	207.12	205.9	207.11	206.2	205.95	207.24	206.8	206.27	206.24	207.04	206.36	206.24	206.92	206.35	206.41	206.33	206.99	206.53	206.5	205.78	206.01	206.05	206.9	206.28	206.56	205.39	207.08	207.4	206.59	206.67	205.14	207.17
206.14	205.94	206.02	205.5	206.33	207.26	207.58	206.47	206.85	206.8	205.88	206.72	205.89	205.54	207.12	206.67	205.95	206.45	205.8	206.97	207.14	205.13	206.41	206.33	206.3	206.61	206.13	206.13	205.97	206.67	204.94	205.44	207.08	205.5	206.49	206.71	207.09	207.2	205.51	206.38	206.95	206.17	207.83	206.52	206.41	206.36	205.91	206.75	206.15	207.18
212.25	212.81	212.27	211.7	212.72	211.98	210.82	211.26	213.1	212.67	212.13	211.97	212.11	211.57	212.72	213.57	213.01	211.64	212.19	212.65	212.27	211.86	212.71	212.05	212.21	212.11	210.44	211.79	211.88	210.77	211.56	213.21	212.78	212.49	212.49	212.06	212.03	212.48	211.47	212.86	211.59	212.77	213.74	212.67	212.72	212.35	212.17	212.09	211.91	212.75
199.48	198.31	198.19	199.57	198.7	198.54	198.94	199.39	199.78	199.75	199.25	199.62	199.52	198.93	198.18	198.85	199	198.94	199.54	200.37	199.34	198.65	199.39	199.39	198.33	199.41	199.4	200.62	198.63	199.55	199.52	199.65	200.2	199.78	199.18	199.42	199.14	200.14	198.37	199.32	199.91	199.73	198.51	199.27	198.16	199.49	198.61	199.65	199.77	199.9
212.6	211.24	212.37	211.76	213.15	210.8	211.53	211.02	212.64	212.82	210.91	211.03	211.47	212	211.57	212.29	213.15	211.36	211.02	211.36	211.91	212.48	212.2	210.93	211.56	211.66	211.6	211.39	211.74	211.58	211.89	211.92	212.76	211.5	212.24	212.02	211.38	211.79	211.33	211.08	212.53	212.37	212.01	212.77	212.69	211.26	211.48	211.66	212.48	212.32
204.11	205.72	203.77	205.42	205.46	205.22	204.78	204.55	205.2	205.35	204.6	204.72	205.17	204.97	204.65	205.15	205	204.77	205.34	205.26	204.15	204.7	205.47	205.19	204.71	204.87	205.25	204.74	204.57	205.81	204.28	205.38	203.7	205.13	204.24	204.94	205.62	204.85	204.08	205.27	203.86	205.43	205.18	204.57	203.92	205.19	203.6	206.36	204.09	205.13
203.85	203.44	203.53	204.28	203.54	203.95	203.64	203.64	204.65	203.99	203.06	202.76	203.99	203.87	203.01	203.75	203.41	204.03	203.59	204.07	203.8	204.53	204.14	203.41	204.74	204.69	203.9	203.53	204.12	204.18	204.44	203.36	203.24	201.68	203.24	202.58	203.26	203.57	203.47	204.19	203.65	204.27	202.47	204.05	203.48	204.45	203.39	203.49	202.6	204.2
200.05	198.58	199.64	199.33	198.36	199.48	199.19	199.75	199.69	200.92	200.05	198.85	199.02	200.81	200.25	199.32	199.14	201	199.82	200.32	198.76	198.65	199.02	198.83	200.13	198.47	199.25	200.27	198.39	199.24	199.78	199.05	200.05	199.23	199.63	199.49	199.27	199.29	199.84	200.64	198.85	198.68	199.3	199.48	199.06	199.75	199.37	198.78	199.79	198.6
209.9	207.81	207.79	208.98	210.49	209.05	208.45	208.95	208.79	208.88	209.23	208.75	208.32	208.37	208.33	208.34	208.59	209.56	208.55	209.43	210	208.06	208.65	207.92	209.38	209.17	208.8	209.62	208.92	207.26	207.23	208.3	208.99	208.87	208.99	208.93	209.52	209.39	207.57	208.76	209.02	208.36	208.97	209.24	207.61	208.55	209.15	207.94	208.42	208.39
194.23	194.75	194.34	195.39	192.78	195.26	194.17	194.9	194.6	193.98	194.12	195.25	194.22	194.09	195.13	194.39	194.41	194.04	194.75	194.24	195.42	193.73	195.27	194.73	194.45	194.19	193.94	193.23	194.13	194.68	193.92	194.59	194.78	194.21	193.76	194.96	194.06	195.27	193.83	193.83	193.96	192.95	193.09	194.24	194.89	193.28	193.59	194.89	194.02	194.79
206.35	206.34	206.33	206.58	206.98	206.76	205.93	206.2	205.99	205.67	207.08	205.77	206.11	207.1	206.67	207.78	205.64	205.8	205.47	205.74	206.51	207.46	207.22	205.64	207.22	205.78	206.85	207.32	207.34	205.43	205.79	207.12	205.8	207.13	205.99	207.34	207.05	205.54	206.84	206.6	205.54	205.85	205.76	206.49	206.06	206.27	206.3	206.23	206.21	206.62
203.25	203.4	203.93	202.87	203.37	203.7	204.03	203.17	202.96	203.86	202.87	203.26	204.08	203.01	203.85	203.77	203.7	203.96	204.18	203.47	203.92	203.06	203.67	203.92	203.47	203.33	203.18	204	203.68	204.35	204.44	205.02	204.22	202.78	204.05	203.29	203.36	204.18	203.83	202.99	203.84	203.42	204.28	203.18	203.35	203.35	203.98	203.5	204.98	204.55
211.06	211.76	212.33	211.43	211.52	211.1	211.32	210.8	210.88	210.85	212.05	211.69	211.18	211.34	212.08	210.62	211.88	211.86	210.99	212.06	211.36	210.95	210.27	212.64	211.46	211.89	210.81	211.77	210.63	212.21	211.44	212.48	211.51	212.06	211.19	212.05	210.88	211.37	212.18	211.99	212.07	211.39	211.4	210.82	211.8	211.8	211.69	211.18	210.21	211.9
209.57	209.33	209.9	208.75	209.86	208.69	209.63	209.77	210.28	209.43	210.62	209.74	209.37	208.46	208.89	210.06	209.81	210.1	210.28	210.35	209.87	211.01	209.3	209.82	209.66	210.49	209.14	209.67	209.52	208.32	210.28	209.32	208.93	210.1	209.71	209.69	210.87	209.66	209.89	208	209.88	209.67	208.93	209.44	207.91	208.76	209.77	210	209.58	210.04
212.86	213.22	212.09	213.12	212.35	211.89	212.64	212.22	211.49	213.18	212.92	212.42	212.21	213.38	212.26	212.7	212	211.84	212.25	213.13	211.46	211.97	213.3	213.38	212.34	213.12	213.12	212.96	212.52	213	213.71	211.92	211.97	212.65	211.35	212.11	212.03	211.61	213.02	212.3	212.97	212.44	212.13	212.07	211.75	211.89	211.48	212.42	212.15	212.36
211.4	212.65	211.91	212.93	211.05	212.37	212.41	212.66	212.45	212.28	212.81	211.46	213.46	213.33	213.28	211.67	212.58	213.06	212.18	212.51	213.4	211.86	212.22	212.3	212.62	211.85	211.21	211.8	212.21	211.25	212.54	212.66	211.31	212.05	211.95	211.93	212.99	212.83	211.86	212.49	211.76	212.66	211.88	212.09	211.81	213.15	212.95	212.56	211.56	213.15
199.38	199.51	200.47	199.73	198.56	198.86	200.22	199.47	200.22	198.82	199.33	198.79	198.72	199.97	200.28	199.02	199.51	199.29	199.36	199.72	199.6	199.31	198.29	199.18	198.68	198.51	199.38	199.77	200.1	200.92	198.76	200.64	199.54	200.03	199.96	199.19	199.19	200.08	200.4	199.03	199.94	198.86	199.68	199.23	198.48	198.84	200.37	200.18	199.75	200.33
209.8	208.11	208.95	207.61	208.79	208.06	208.42	208.51	209.1	209.41	208.12	208.33	208.82	209.6	209.7	208.57	209.35	208.18	208.98	208.63	208.45	209.11	209.19	208.74	208.77	209.25	208.71	208.01	208.95	208.28	207.62	207.73	208.99	208.53	208.94	208.52	209.13	208.9	209.85	208.86	207.79	208.28	208.89	208.37	210	209.11	208.99	208.77	209.13	208.56
202.36	201.83	203.08	202.16	202.54	202.19	203.09	202.22	202.2	202.87	202.63	202.77	202.27	202.84	202.84	201.9	203.7	202.48	202.89	202.01	201.81	201.51	202.5	203	202.63	203.57	203.99	202.1	203.06	202.31	202.67	203.45	203.07	203.1	203.89	202.51	202.38	202.6	202.95	202.78	203.63	202.55	203.18	203.07	201.88	201.9	203.37	202.08	202.16	204.41
200.5	199.63	199.63	199.21	200.22	201.38	198.94	200.34	201.13	200.62	199.53	200.33	198.78	199.84	200.11	200.76	200.7	199.55	200.45	199.79	200.75	200.73	199.6	200.24	200.13	200.59	199.82	199.16	200.01	200.77	200.65	200.38	199.2	199.26	200.47	199.87	200.43	200.25	200.66	199.66	199.82	198.75	199.88	200.09	199.79	200.52	199.89	200.43	200.28	199.69
200.25	199.83	201.47	200.54	200.39	201.26	200.01	199.2	201.7	198.51	200.25	200.13	200.92	200.15	201.02	200.31	200.11	201.01	199.16	200.37	200.24	200.19	200.08	200.13	199.81	199.86	200.46	200.94	200.87	200.51	199.9	199.73	199.28	200.77	199.72	200.12	200.45	199.82	200.4	199.91	199.81	200.16	199.78	200.24	200.24	199.97	200.05	200.45	201.05	200.12
207.88	208.73	208.7	209.04	208.93	208.85	208.74	207.58	209.61	209.43	207.33	209.39	208.1	208.75	208.28	208.86	208.74	208.92	207.96	208.98	208.86	208.7	208.73	208.96	209.45	209.53	208.67	208.05	208.78	208.53	208.58	208.7	208.18	209.97	209.89	208.13	209.82	207.76	208.54	209.39	208.63	209.85	209.68	208.5	209.41	207.92	208.14	207.96	208.97	209.29
207.78	207.56	207.74	208.77	207.09	207.4	207.94	207.97	206.83	207.99	207.54	206.95	207.13	206.93	207.9	208.01	207.05	207.59	207.79	208.82	209.21	207.23	207.12	207.52	207.74	208.43	208.37	208.32	208.37	207.04	207.79	208.28	208.48	207.11	208.29	206.63	207.86	207.02	207.86	208.52	208.05	207.72	208.13	207.62	207.28	207.09	208.41	207.44	208.53	207.7
206.57	205.99	206.04	207.05	206.3	206.84	205.91	204.68	206.13	206.69	206.72	206.01	206.14	205.5	206.52	206.38	205.96	207.09	205.79	205.48	206.94	206.57	206.58	206.97	207.17	205.59	206.06	205.67	206.69	206.25	206.46	206.72	207.55	206.86	206.97	206.6	206.75	206.59	208	205.88	205.7	205.31	206.38	206.29	206	205.34	206.96	205.46	205.86	206.31
207.87	208.25	207.74	207.72	207.88	208.09	208.09	208.77	208.37	206.84	207.5	208.58	207.37	208.68	207.86	208.24	207.64	207.43	208.14	207.79	206.71	208.21	207.1	207.83	207.88	207.43	208.78	208.51	207.62	208.28	207.53	207.44	208.18	208.12	208.72	208.11	207.75	207.79	207.89	209.71	209.05	208.16	207.9	207.78	208.64	208.4	208.04	207.3	208.09	206.98
200.57	200.49	199.83	200.77	201	199.98	199.41	200.25	200.62	200.29	200.6	200.38	199.56	200.8	200.76	200.82	201.19	199.27	200.96	199.95	200.02	200.12	199.89	200.56	200.15	200.17	200.67	200.16	199.73	200.89	199.51	200.09	200.61	199.82	200.81	201.16	199.87	200.16	199.64	200.29	200.68	201.8	199.95	199.4	200.71	201.5	200.21	200.41	200.33	200.29
201.01	202.21	202.89	202.69	202.93	202.04	202.6	202.82	202.41	202.24	203.02	203.05	201.46	203	202.87	202.68	200.94	202.33	201.86	202.19	202.3	201.68	202.32	202.87	202.51	202.52	203.41	202.87	202.42	202.27	202.64	200.9	203.59	202.67	203.03	203.59	201.2	202.53	202.16	203.62	202.41	201.64	201.89	202.62	202.63	202.19	201.24	203.49	203.06	202.58
200.22	199.52	200.3	198.67	199.44	199.75	200.15	200.44	198.17	199.28	199.87	199.72	199	200.5	199.61	198.29	199.57	198.55	199.21	200.16	198.23	200.18	200.24	199.36	199.9	200.21	200.79	199.55	199.56	199.87	199.37	198.73	199.28	199.92	199.51	199.29	199.74	199.66	200.59	200.17	199.18	199.53	199.12	199.34	199.88	199.31	199.62	199.92	199.89	199.4
200.2	201.33	199.5	199.81	200.79	199.93	200.52	200.43	200.5	200.44	200.81	200.34	200.82	200.04	200.68	200.95	201.2	200.39	199.51	200.52	200.01	200.67	201.16	200.87	200.13	201.68	200.13	200.53	199.48	200.06	200.02	199.66	200.58	201.54	200.26	200.4	199.52	199.74	199.41	200.71	201.17	200.62	199.85	199.93	200.31	199.55	199.11	200.99	200.41	199.88
204.23	203.96	203.12	202.59	203.56	202.8	202.93	203.66	202.98	203.19	203.86	203.8	202.88	202.66	203.45	202.79	204.27	201.93	202.31	203.38	203.74	202.44	203.88	203.93	203.83	203.5	202.97	202.88	202.61	202.7	203.18	204.01	204.17	203.5	203.41	204.33	203.34	204.43	203.37	202.44	202.61	202.51	203.51	203.45	202.37	203.14	203.97	202.96	203.77	202.65
207.86	210.09	209.1	207.9	207.19	208.72	207.01	207.47	207.12	207.53	207.41	207.41	207.79	207.33	207.4	208.67	208.01	207.05	207.2	208.53	209.12	207.02	208.48	206.96	207.03	207.79	207.97	207.62	207.15	206.84	208.1	207.21	207.32	207.58	207.06	208.38	207.51	207.47	207.94	207.83	208.04	207.67	207.32	207.96	207.93	206.46	207.2	209.27	208.03	208.41
208.56	207.9	206.41	209.02	206.7	207.27	208.55	207.66	206.63	209.26	208.37	208.78	208.03	207.19	209.2	207.48	207.99	209.77	208.47	207.63	207.12	208.27	208.95	208.81	208.67	207.8	207.52	207.97	207.13	208.89	208.23	208.5	207.9	208.16	207.99	207.72	207.59	206.25	207.73	208.37	207.13	207.54	208.8	207.18	208.06	208.36	208.32	207.69	207.17	208.24
203.5	203.41	202.33	202.66	202.98	203.05	202.09	202.83	203.22	202.18	202.97	203.36	203.07	202.66	202.2	203.04	202.48	202.81	203.54	203.6	203.67	202.84	204.17	202.81	201.91	203.21	203.46	202.76	203.22	201.97	202.99	204.16	203.35	203.95	202.71	202.93	203.16	203.48	202.94	204.18	203.46	202.06	203.76	203.21	202.8	201.55	203.12	202.75	202.89	203.84
212.24	211.28	212.35	211.72	212.21	211.92	212.18	211.73	213.17	211.15	211.66	212.58	211.83	212.12	212.06	212.77	211.75	210.85	211.52	212.13	211.8	212.24	211.16	212.21	211.55	210.38	211.88	211.9	210.83	212.13	210.89	212.18	212.8	210.88	212.17	211.38	211.29	211.7	211.86	210.39	211.53	211.63	211.87	211.67	211.05	211.95	211.88	211.86	212.68	212.06
193.2	194.29	194.59	193.25	194.1	194.03	195.71	194.1	193.46	194.67	194.88	193.82	194.33	193.82	193.97	194.33	194.13	194.59	193.46	194.57	195.2	193.58	194.88	194.36	193.8	194.35	194.53	193.91	194.23	194.11	195	194.04	194.36	193.76	194.86	194.52	194.5	194.48	193.39	193.67	193.94	193.38	193.74	193.83	193.29	194.69	194.9	195.2	194.31	194.77
207.85	209.18	208.5	208.73	208.65	208.42	208.86	209.09	208.37	207.96	209.67	208.75	209.01	209.25	208.34	207.79	208.54	208.92	208.75	208.84	207.98	208.54	209.01	209.01	208.71	209.83	209.95	208.82	207.97	209.12	208.94	209.11	208	208.71	208.11	208.84	208.47	209.15	208.23	208.36	208.57	208.62	209.46	209.67	209.08	208.49	209.3	207.97	209.03	209.23
218.05	218.49	218.56	218.48	217.88	219.06	218.28	217.62	218.02	217.16	216.99	217.52	217.9	219	218.72	217.9	217.67	217.29	217.42	217.56	217.93	218.81	217.92	217.54	217.34	217.91	217.55	217.36	216.91	217.02	218.31	218.18	218.33	216.79	216.82	217.88	217.84	216.97	219	218.26	217.98	218.31	218.09	218.26	218.51	218.15	216.24	218.24	217.67	216.7
200.96	200.1	199.87	200.69	200.07	199.52	201.03	200.57	200.01	200.62	199.76	201.14	200.33	200.27	200.32	198.86	199.97	200.09	199.51	200.96	200.68	200.58	199.58	199.99	200.8	200.15	200.47	201.09	201.71	199.95	200.56	201.14	199.81	199.19	200.34	199.29	200.72	200.99	200.51	199.99	199.71	200.18	200.05	200.18	200.86	200.63	200.74	200.1	200.79	200.25
200.37	200.04	200.77	200.95	199.48	201.35	200.07	200.59	200.3	200.21	199.79	200.91	199.94	200.73	200.45	200.73	200.45	200.86	199.7	200.81	199.81	200.34	200.18	200.19	200.61	199.5	200.68	201.12	199.6	200.26	200.72	199.97	200.01	199.61	201.1	199.69	199.73	200.16	201.05	200.32	199.58	200.17	200.41	200.15	200.54	199.64	200.42	200.11	199.94	200.29
193.73	194.48	193.48	194.13	194.45	194.33	194.51	194.01	194.01	193.46	194.6	193.36	192.9	193.77	193.7	194.48	194.85	194.25	194.6	193.73	193.91	194.38	193.78	193.25	195.51	193.83	194.11	193.54	193.53	195.42	193.4	194.44	193.25	193.73	194.37	194.63	194.46	194.17	194.31	194.4	194.38	194.24	193.84	193.97	194.27	194.87	193.34	193.78	196.11	194
208.37	207.56	208.47	208.22	209.25	208.21	208.8	208.31	207.75	208.64	207.56	207.43	207.67	207.83	208.2	208.2	208.24	208.04	207.4	208.64	207.71	207.97	206.92	207.04	209.34	208.09	208.59	207.99	208.36	207.57	206.56	208.65	208.32	209.2	208.31	208.2	207.86	209.35	208.02	208	208.1	208.27	208.36	206.76	209.62	207.79	208.28	206.82	207.98	208.55
205.07	203.86	203.13	203	204.52	203.76	203.73	202.57	203.31	203.21	203.98	203.36	202.4	202.92	203.24	204.17	204.33	204.57	203.58	202.24	204.46	203.54	203.5	204.72	204.11	203.64	205.51	203.94	203.34	203.8	203.84	202.2	202.8	204.08	203.84	203.49	204.3	204.83	202.96	203.4	204.81	203.93	203.6	203.89	203.95	203.88	202.99	203.75	204.58	204.88
203.12	202.59	200.77	202.77	202.85	202.32	202.11	202.06	203.15	202.86	201.6	201.82	202.09	201.88	203.44	202.78	202.12	202.61	202.12	200.76	202.16	202.36	201.59	202.98	202.31	202.81	202.31	201.97	202.32	202.09	202.88	202.65	201.25	203.17	202.19	203.12	202.62	202.02	202.85	201.7	203	202.43	203.17	202.76	202.51	201.01	203.94	202.56	202.76	203.07
216.9	218.13	217.69	217.41	216.72	216.42	216.04	216.98	216.84	218.2	216.91	216.35	216.56	217.71	217.15	216.15	217.38	216.96	218.1	216.48	216.81	216.61	217.59	217.12	218.22	217.19	217.38	217.15	216.81	217.15	216.26	217.16	216.17	217.45	216.52	216.53	216.89	217.49	216.83	216.92	216.46	216.67	217.01	217.35	218.27	217.81	216.28	217.67	217.6	216.39
203.66	204.38	203.53	203.26	204.01	203.4	202.92	203.16	203.97	203.32	203.15	203.41	203.2	203.04	203.36	204.04	203.8	203.26	204.05	202.87	202.8	203.58	204.35	203.16	203.99	203.46	203.98	204.53	202.96	202.44	202.98	203.63	203.16	203.97	202.97	204.05	202.51	203.85	204.24	203.98	203.71	203.39	203.31	203.37	203.84	203.14	203.86	203.94	203.89	203.18
206.57	206.51	207.36	207.85	207.04	207.32	207.29	208.16	209.25	207.56	207.8	208.72	208.47	207.22	207.21	207.55	207.7	206.67	207.25	207.65	208.02	208.19	207.62	208.61	206.9	208.14	208	207.82	207.98	207.28	207.71	207.24	207.61	207.38	207.43	207.26	207.73	208.01	208.19	207.15	207.61	207.99	207.95	207.16	208.42	208.36	207.01	207.76	207.42	206.61
199.56	199.11	199.47	198.11	199.68	199.73	198.75	199.17	199.25	198.39	200.06	200.49	199.8	199.6	198.9	198.53	199.56	199.53	198.92	200.63	200.18	199.16	200.3	200.75	200.17	198.7	199.79	199.21	199.91	199.68	200.07	200.47	200.49	198.43	200.57	200.12	199.7	198.41	198.93	199.77	199.09	198.43	198.77	198.8	200.42	200.45	200.48	198.53	199.98	199.31
212.87	211.68	212.86	212.1	212.18	212.23	211.68	212.6	211.56	212.33	211.9	211.87	212.16	212.28	212.62	212.83	213.64	212.55	211.65	212.51	212.49	212.88	212.85	212.46	212.25	212.79	212.42	213.34	210.58	212.83	212	212.95	212.76	212.77	212.59	211.77	211.75	213.16	212.87	213.56	213.25	213.15	211.99	212.67	211.44	212.9	211.8	211.99	212.14	212.32
212.44	211.19	211.45	211.31	212.79	212.07	211.83	211.81	212.52	211.32	212.54	211.31	211.53	211.51	210.56	211.64	212.06	212.16	212.92	212.18	212.21	212.95	212.16	211.55	211.39	212.36	211.03	211.41	211.36	211.48	211.84	211.85	211.05	211.37	211.16	211.23	212.02	211.81	212.17	211.74	211.3	212.8	211.12	211.03	212.34	212.39	211.69	210.84	211.64	210.8
208.71	209.24	208.93	209.75	208.09	209.15	209.83	209.68	211.17	210.56	210.44	208.82	208.06	210.78	208.83	210.07	209.07	209.92	209.84	209.32	208.98	210.56	209.79	210.06	210.06	208.74	210.37	208.89	209.2	208.55	209.66	209.47	208.98	209.56	210	209.85	208.8	209	208.68	209.04	209.23	209.88	209.05	209.76	210.27	208.74	209.39	210.18	209.46	210.14
203.65	203.24	203.54	203.92	203.52	204.44	203.21	203.53	204.13	203.9	203.85	202.4	203.21	203.9	203.59	204.05	204.32	204.1	204.92	203.99	204.5	203.87	204.29	203.5	203.54	203.12	204.15	203.68	203.49	203.96	203.99	204.36	204.92	204.9	202.83	204.15	203.01	204.04	204.26	202.87	203.44	204.16	203.63	202.9	203.9	203.68	203.51	204.26	204.42	204.49
207.62	208.57	206.92	207.14	206.74	208.75	207.05	207.54	207.41	207.75	208.04	207.76	208.02	207.65	207.1	206.26	207.16	208.4	207.77	207.2	207.84	208.27	207.56	208.61	208.97	207.02	207.96	206.83	207.79	206.45	208.06	206.95	206.41	206.16	208.22	207.07	206.77	206.83	208.13	208.68	208.52	207.59	208.53	208.21	206.76	208.25	207.87	206.69	208.03	207.33
210.79	212.03	212.58	213.1	211.9	211.41	211.88	212.65	211.91	211.52	212.71	211.67	211.34	211.43	212.03	210.49	211.07	211.28	210.15	211.45	212.79	210.55	211.44	211.16	211.45	210.22	211.61	211.65	211.77	212.53	211.71	212.4	212.12	211.59	212.15	210.28	212.01	211.68	211.64	211.47	212.03	212.16	212.01	211.65	211.85	212.54	211.32	213.34	211.16	210.24
207.22	207.58	207.89	206.96	208.05	207.37	206.95	207.45	208.33	208.75	207.94	206.99	207.68	208.08	208.23	207.24	208.21	208.14	207.38	207.73	207.52	207.84	207.65	207.32	207.87	207.98	208.37	207.04	208.23	207.36	206.58	207.3	207.29	207.11	207.4	207.87	207.21	207.66	207.49	208.08	206.97	207.04	207.47	207.3	208.07	208.58	208.56	209.14	206.25	206.56
209.26	208.34	208.01	207.47	209.45	209.36	209.06	208.07	209.54	207.72	208	208.02	208.63	208.85	208.48	209.52	208.6	209.54	209.04	209.12	209.28	208.07	208.58	208.97	209.15	208.2	208.43	209.51	207.89	208.2	208.49	207.51	208.99	208.69	208.66	207.84	209.16	209.86	208.02	208.74	208.78	209.82	209.06	208.92	207.95	208.79	208.63	208.81	208.11	207.58
199.78	200.68	199.81	198.57	200.25	200.48	199.11	198.99	199.77	199.18	198.7	199.75	198.51	199.77	199.22	200.09	199.67	199.5	199.08	199.69	199.17	199.81	199.04	199.72	200.1	199.88	200.12	199.49	199.12	199.55	199.92	200.53	199.32	199.78	200.03	199.31	199.15	200.01	199.11	198.75	199.82	199.39	200.03	199.82	200.06	198.45	198.71	198.81	200.09	198.74
209.21	208.11	207.99	208.3	207.87	207.51	208	208.29	207.65	207.8	206.85	209.23	208.23	207.2	208.15	207.64	208.23	207.17	207.49	207.02	207.56	208.2	208.46	207.59	207.13	207.79	208.41	207.34	207.83	207.69	207.9	207.84	207.99	208.49	208.29	207.09	206.91	206.48	209.16	206.72	208.14	208.06	207.94	206.71	207.64	208.33	207.06	207.96	207.08	207.99
208.74	207.72	208.75	208.54	208.23	207.74	207.67	208.66	208.62	209.48	208.62	207.34	207.21	209.05	209.45	209.06	208.75	208.19	209.59	208.42	207.16	209.87	208.05	207.69	208.75	207.71	208.51	208.23	208.91	209.29	208.17	208.36	208.18	208.5	208.67	207.93	208.18	207.99	208.7	207.68	208.62	208.68	209.2	207.47	208.78	208.21	207.61	207.37	207.62	208.63
207.77	207.54	208.02	207.55	207.11	206.72	207.37	206.25	207.27	208.57	207.69	207.5	207.85	207.21	207.45	207.23	207.83	207.7	207.24	208.02	209.22	207.6	208.24	206.99	206.06	207.26	207.43	207.18	207.4	206.51	207.34	207.53	208.61	207.25	207.56	206.82	206.16	208.84	207.1	207.87	208.68	207.45	206.82	208.29	207.82	207.85	207.5	208.74	207.4	208.23
203.24	203.33	204.13	203.12	204.52	204.28	204.13	204.03	203.53	204.66	203.36	203.28	203.16	203.51	203.82	204.06	203.62	203.9	204.18	203.63	203.86	203.45	204.12	203.66	203.15	202.55	203.87	203.43	204.57	205.65	203.62	203.72	203.4	204.14	204.96	202.83	203.73	204.97	204.35	204.15	202.6	203.71	203.48	202.91	203.14	203.24	203.2	203.73	203.06	204.13
203.44	204.72	203.3	204.44	203.22	204.02	203.77	204.68	203.79	204.91	203.09	203.29	204.05	204.39	204.16	202.63	204.68	203.81	203.48	202.98	204.08	203.79	203.53	202.89	202.75	203.57	203.49	203.64	204.18	203.65	203.51	205.07	202.57	203.33	202.42	204.41	202.97	204.63	204.7	203.48	204.21	203.41	203.22	203.5	204.9	203.74	203.45	204.93	203.6	203.87
202.87	203.42	203.08	203.31	203.21	204.22	203.61	204.32	203.98	203.9	202.55	204.05	203.63	203.45	203.08	203.5	203.06	204.06	204.82	203.57	203.99	204.24	203.27	203.05	204.39	203.33	204.15	204.14	204.54	204.05	205.06	203.96	202.62	204.55	203.19	202.72	204.03	203.68	204.57	204.17	205.39	203.25	203.99	203.38	203.06	203.27	203.05	203.1	203.57	202.63
204.21	204.02	204.51	203.43	203.59	202.88	203.28	203.16	202.88	203.84	203.74	203.73	204.05	203.25	204.36	203.69	204.01	204.09	204.34	203.62	204.55	202.95	204.04	203.72	202.71	203.16	203.69	202.97	204.62	204.62	203.3	202.92	203.24	203.34	203.15	204	204.88	203.27	204.29	204.64	203.49	203.97	203.66	203.59	202.82	203.46	203.54	203.18	203.99	204.4
203.39	203.57	204.18	204.1	204.14	203.39	204.12	203.1	203.56	203.84	203.35	203.25	201.88	203.1	204.28	202.86	203.68	204.44	204.56	202.97	205.19	203.93	202.89	203.7	203.1	203.09	202.73	203.05	204.05	204.02	203.84	202.85	203.6	204.52	203.69	203.7	203.25	202.2	203.79	203.38	203.11	203.66	203.41	203.9	204.29	203.76	203.37	202.87	202.47	203.59
218.05	217.11	216.91	216.89	216.32	216.53	217.11	216.59	216.3	217.56	216.98	216.34	216.79	217.8	217.61	216.14	217.63	216.94	216.92	216.4	217.02	217.1	217.13	216.92	216.59	216.35	217.58	218.04	216.17	217.49	217.37	216.73	217.45	217.77	216.43	216.94	216.92	217.41	217.57	217.1	216.48	217.73	216.94	215.63	218.05	218.16	216.5	216.97	216.56	216.44
199.62	199.81	201.48	200.13	201.6	200.14	200.45	200.66	200.67	200.12	201.06	200.22	201.27	200.59	200.23	200.92	199.21	200.48	200.24	199.15	200.35	200.14	199.98	200.46	199.29	200.87	200.21	200.77	201.52	199.96	200.59	201.09	199.9	200.55	200.48	199.78	199.57	200.39	200.54	199.26	199.5	200.77	199.87	199.58	199.45	200.5	200.91	199.8	200.98	201.7
200.81	200.54	199.71	200.79	201.13	200.5	200.42	201.07	200.36	199.96	200.27	200.48	200.04	200.83	200.86	201.03	200.47	200.73	201.41	200.47	200.28	200.93	200.89	200.98	199.63	200.12	200.44	200.59	199.27	200.37	199.8	199.49	199.92	200.56	200.05	200.88	199.61	200.72	201.44	199.22	199.85	201.29	200.06	201.3	199.71	200.65	200.39	200.38	200.7	201.56
209.1	209.63	208.68	209.68	210.29	209.87	209.51	209.8	209.44	207.94	210.9	209.48	209.3	209.42	210.07	210.35	210.04	209.89	209.11	209	209.62	209.55	210.47	209.63	209.19	208.41	209.8	209.4	209.33	209.84	209.91	209.39	209.89	211.47	209.53	209.79	209.27	209.61	210.11	209.93	209.6	210.36	211.62	209.72	209.26	209.46	208.75	209.24	209.27	209.4
208.71	208.55	208.56	207.41	207.25	208.51	208.57	209	208.57	209.71	209.09	208.3	208.88	208.6	208.82	209.43	209.16	208.48	208.47	208.42	207.7	208.34	208.42	209.09	208.18	208.46	209.16	208.66	207.95	208.07	208.82	209.41	208.08	208.37	208.15	208	208.15	209.03	209.11	209.24	208.21	207.14	209.72	208.13	208.82	208.25	208.42	207.45	208.79	207.24
213.42	213.24	213.27	213.67	213.13	213.26	212.96	212.41	213.15	213.04	213.91	213.61	212.21	212.25	213.26	212.42	211.91	213.5	213.14	213.35	212.91	214.31	212.86	213.38	213.05	212.9	212.69	212.8	212.36	213.87	212.86	213.28	211.89	213.7	212.78	212.32	212.69	211.06	215.3	212.55	213.32	212.86	212.46	212.7	213.27	213.35	212.26	214.03	212.61	213.17
200.62	200.07	199.22	200.47	199.78	200.12	199.57	199.9	199.79	200.2	200.18	200.12	199.33	201.11	200.49	201.52	200.83	200.14	200.71	199.95	200.12	198.66	200	200.57	201.18	201.56	201.22	200.59	199.67	198.32	199.9	200.44	201.24	200.55	200.48	200.91	201.4	200.01	201.01	199.88	200.69	200.2	200.1	200.74	199.33	200.81	200.29	199.96	200.59	198.98
199.96	200.56	199.92	200.71	199.86	200.89	199.69	200.62	200.81	200.66	199.97	199.77	199.05	200.61	199.82	200.64	199.53	199.72	200.43	201.12	199.97	200.19	199.76	199.87	199.86	199.63	199.34	201.22	200.76	200.65	200.11	200.66	200.92	199.61	199.84	198.21	200.29	200.97	200.46	200.25	200.13	199.56	200.7	200.7	198.41	200.46	200.17	199.27	199.74	199.08
207.35	208.72	207.93	207.78	208.02	207.06	208.31	207.83	208.49	207.41	208.56	208.12	207.67	208.48	208.33	207.85	207.91	207.27	207.05	209.48	207.36	208.38	208.78	207.49	208.19	208.15	207.94	207.66	207.75	207.97	207.48	206.89	208.17	208.84	209.2	208.1	208.6	208.6	209.55	208.12	206.99	207.28	207.79	208.19	207.55	207.18	207.73	208.24	207.17	207.98
206.64	207.24	206.66	207.81	207.59	208.57	207	207.9	208.13	207.57	207.11	207.43	208.25	207.22	207.37	207.99	207.24	207.07	208.69	208.29	207.76	208.56	207.75	208.51	208.29	207.32	207.42	206.53	206.61	207.53	207.35	207.01	207.67	206.93	207.99	207.58	208.72	208.01	208.08	208.74	206.96	207.15	207.05	206.67	207.19	206.84	207.47	208.23	206.33	206.98
198.99	199.68	199.3	198.92	198.42	199.37	200.24	200.57	200.24	199.47	200.42	199.08	199.62	200.3	199.17	199.23	200.3	199.3	200.09	200.59	200.56	199.5	200.18	199.93	199.15	199.9	198.98	199.31	200.41	198.98	198.78	199.63	199.88	198.44	200.18	199.37	198.66	199.64	199.68	200.5	198.69	199.35	199.74	199.75	199.5	199.13	199.07	199.77	199.05	199.19
199.07	199.26	199.53	198.36	199.55	199.01	200.05	199.61	200.1	199.41	199.22	198.75	199.71	200.13	199.45	199.32	199.26	198.34	199.11	198.38	198.39	199.21	198.8	199.55	198.92	198.76	199.12	198.96	198.46	199.64	199.4	199.08	199.97	199.46	200.39	199.42	199.21	199.61	198.54	199.23	199.45	199.31	199.08	200.21	199.91	198.84	198.5	198.72	198.82	197.9
209.64	208.6	207.39	208.05	207.99	207.71	207.29	208.65	208.19	208.26	207.26	207.28	207.41	207.59	207.81	206.38	207.19	207.74	206.69	208.31	209.17	206.49	207.52	207.92	209.05	207.03	206.94	208.31	208.38	207.87	207.69	207.4	207.44	208.93	207.79	207.65	208.73	207.91	207.55	207.34	208.34	208	208.11	207.33	208.16	208.68	208.6	208.03	207.4	207.49
211.05	211.25	212.01	211.49	211.36	211.31	211.61	210.88	212.23	211.06	211.75	211.78	211.78	212.17	212.21	211.87	211.28	211.95	211.77	210.27	211.58	210.99	211.4	211.83	212.27	211.27	211.79	212.4	211.94	212.28	212.35	212	212.16	211.6	212.28	212.62	211.93	211.49	211.58	210.89	210.72	211.79	211.76	212.53	210.86	211.45	212.52	211.5	212.22	210.91
212.34	211.34	211.47	210.77	211.46	212.28	211.88	211.39	211.43	210.82	212.29	212.26	211.85	212.24	211.57	211.25	212.2	212	211.52	211.55	210.79	210.85	211.95	211.6	211.67	211.34	211.21	211.53	211.97	211.73	212.2	212.32	210.72	212.09	212.01	212.08	211.29	211.85	212.45	212.13	212.12	211.98	211.46	213.74	212.22	210.91	212.17	211.79	210.92	211.1
209.51	210.11	209.77	209.41	209.86	209.96	210.26	210.64	208.4	210.31	209.59	210.09	210.09	208.76	208.79	209.5	209.85	210.48	209.67	209.27	208.04	208.3	209.38	209.76	209.85	209.5	209.51	210.22	209.23	209.8	209.04	209.21	209.53	209.71	209.86	209.06	209.08	209.09	208.58	209.24	211.12	208.73	209.06	209.03	208.72	209.53	210.12	210.32	209.62	209.92
217.28	217.5	216.88	216.6	216.78	217.03	217.03	216.66	216.9	217.2	216.81	216.35	217.1	217.04	217.03	217.44	217.63	217.31	216.93	216.89	217.37	216.24	216.71	217.3	216.34	216.99	217.81	217.39	216.8	216.98	215.99	218.39	215.91	217.05	216.5	217.38	216.27	217.16	217.13	216.84	217.84	217.18	216.76	216.15	217.23	216.99	216.98	217.22	216.51	217.61
199.43	198.13	198.67	198.45	198.57	198.45	199.34	198.24	198.15	197.64	199.01	199.37	198.56	199	198.63	198.02	197.87	198.2	197.6	198.6	198.16	198.61	198.88	198.57	199.17	200.75	198.54	197.92	197.76	197.8	197.76	198.71	198.74	198.38	198.72	198.77	197.73	197.6	198.07	198.47	197.91	199.04	198.43	198.89	198.1	198.31	198.42	197.52	199.17	200.62
200.27	200	201.18	200.72	200.85	201.51	201.14	199.91	201.15	200.4	200.58	199.35	199.56	199.58	199.82	200.19	200.5	200.46	201.08	199.92	199.53	199.79	199.39	201.02	200.3	200.49	201.93	199.63	200.4	200.08	199.97	200.36	199.97	201.47	201.57	200.65	201.19	200.34	200.98	199.7	200.06	200.84	199.45	199.86	200.33	201.53	200.86	199.8	201	201.38
217.94	217.36	216.98	216.82	218.31	217.98	218.73	217.36	217.21	217.28	218.32	218.06	217.61	217.92	218.14	218.85	218.65	218.3	216.73	218.56	217.5	218.1	219.17	217.24	216.89	217.8	218.32	218.53	218	217.81	218.53	217.73	216.49	216.91	217.57	219.08	217.9	218.5	218.36	217.56	218.56	218.06	218.3	219.12	218.52	217.31	218.2	217.41	218.22	216.91
209.42	209.64	208.25	206.88	209.61	209.47	208.48	208.67	207.71	207.34	207.93	209.53	208.01	209.18	208.44	209.23	208.93	209.25	207.78	208.63	208.92	208.33	209.34	208.94	209.13	207.24	208.89	207.64	209.6	208.78	208.54	208.88	208.74	208.58	208.83	208.77	209.19	209.8	208.74	210.09	209.72	208.85	208.76	208.46	208.34	208.37	208.84	210.05	208.65	208.84
208.25	207.88	207.91	208.08	207.72	207.6	208.8	208.34	206.54	208.34	209.01	208.79	208.02	207.83	207.57	208.46	209.25	209.25	208.65	208.34	208.11	208.4	208.4	207.66	208.65	208.73	208.01	209.17	208.32	209.49	209.19	209.07	209	208.74	207.56	208.89	208.62	208.07	207.19	207.43	208.31	207.73	207.61	208.1	208.31	209.21	208.18	208.64	207.84	207.76
201.47	202.32	201.7	201.1	201.43	200.11	201.69	199.89	200.95	200.58	201.04	201.89	201.38	200.91	201.15	200.82	201.33	200.53	201.28	201.55	201.65	201.51	201.34	201.3	200.28	201.42	200.91	201.95	201.18	200.03	200.26	200.86	202.3	201.49	200.01	201.73	201.41	200.65	200.98	201.27	200.58	202.04	200.89	201.65	200.93	201.96	200.84	200.51	201.7	201.84
200.44	199.54	200.2	199.86	200.59	200.53	200.2	200.07	200.7	200.42	200.36	200.3	200.91	201.84	200.76	200.53	201	200.08	201.29	199.83	200.37	200.92	200.83	199.99	198.93	201.02	200.56	199.84	200.19	200.83	200.57	200.72	200.19	201.07	200.97	199.53	200.58	199.96	200.76	200.19	200.76	200.58	199.88	200.67	200.67	200.41	201.52	199.95	200.06	200.46
209.57	208.24	207.62	208.52	208.42	208.03	208.08	209.12	208.39	207.61	209.05	207.5	207.45	207.96	208.45	207.71	208.82	208.75	209.37	209.16	207.37	208.61	208.89	209.01	209.16	208.79	208.73	208.07	208.82	207.99	208.92	208.57	209.41	208.99	209.33	208.76	208.17	209.07	207.68	208.87	209.13	208.68	209.13	209.3	208.69	208.63	207.64	208.9	208.29	208.25
212.51	212.41	211.31	212.45	212.18	213.09	211.4	211.48	211.29	211.48	211.11	212.14	211.14	211.67	211.6	211.33	212.48	212.71	212.54	211.39	211.41	212.71	212.1	212.35	211.69	211.59	211.55	211.88	211.92	211.59	212.08	212.01	211.88	210.81	211.81	211.32	211.88	211.45	212.13	211.58	211.17	212.68	211.32	211.94	211.62	211.83	211.49	211.5	211.28	212.06
203.45	203.51	203.97	203.91	203.8	204.42	203.26	204.68	203.46	204.08	205.06	203.32	203.2	203.85	203.84	203.41	204.26	204.02	203.81	203.45	203.9	203.63	203.75	203.92	204.37	203.92	204.58	203.99	203.66	203.41	203.68	203.17	202.43	202.25	204.12	203.21	203.91	203.31	202.92	204.53	204.37	202.69	204.54	203.28	203.19	204.29	205.47	204.18	202.17	204.54
207.56	209.13	208.31	209.54	208.15	209.02	208.27	207.88	209.58	209.56	208.39	209.35	209.14	208.52	208.83	208.38	208.33	209.6	208.34	208.66	208.56	209.71	207.8	208.45	209.22	209.38	207.09	207.76	207.73	209.11	208.84	208.71	208.03	208.22	208.7	209.29	208.37	208.84	207.29	207.35	208.95	209.18	208.69	209.42	209.21	208.27	207.1	209.24	208.8	208.89
205.62	204.05	204.68	204.38	205.14	203.92	205.27	205.2	205.45	204.34	203.56	204.83	205.16	205.21	205.81	206	204.69	203.8	204.29	204.97	204.96	205.31	205.57	205.45	204.57	203.63	203.98	204.99	205.23	205.31	204.92	205.54	205.24	204.8	204.12	204.88	205.89	204.59	206.74	204.54	204.47	204.59	203.87	204.37	204.39	205.04	204.86	204.11	205.31	203.84
217.26	217.52	216.54	216.72	217.41	216.75	216.99	216.83	217.36	218.35	218.38	218.09	217.16	217.02	217.56	216.76	216.62	218.28	217.71	217.68	216.69	217.6	216.01	217.09	217.95	217.04	217.07	216.67	216.36	217.09	216.78	216.86	217.56	217.43	217.1	217.31	217.09	215.93	217.1	217.14	216.11	216.46	217.9	217.13	217.51	216.76	216.6	216.42	217.64	215.86
203.76	204.09	203.22	203.32	203.49	205.03	203.33	203.02	204.02	204.42	203.43	203.41	203.95	204.31	203.09	202.85	203.32	204.22	202.85	204.31	203.95	204.11	203.41	202.63	203.05	202.79	202.8	202.3	203.09	204.27	201.44	203.56	203.97	203.16	203.58	203.45	203.36	204.16	204.4	203.19	204.02	203.05	204.49	204.39	203.78	203.6	202.25	203.02	204.22	203.71
194.73	195.07	195.29	195.78	195.95	195.56	195.73	194.86	195.43	195.36	194.6	195.54	195.35	194.77	194.92	194.47	194.89	194.84	196.21	194.3	194.99	194.38	196.13	195.62	194.57	194.96	195.12	194.74	196.99	195.24	195.53	195.25	194.52	195.04	195.13	195.75	194.71	193.4	195.38	196.02	195.68	194.36	194.88	194.71	194.83	194.21	194.49	195.32	195.19	196.61
206.59	209.14	207.09	207.43	208.39	208.86	207.74	207.51	207.11	206.62	207.35	206.97	207.37	206.98	207.3	208.09	208.11	207.54	207.44	208.65	207.73	207.8	208.36	206.85	207.2	207.41	208	207.16	207.8	208.33	207.75	207.31	207.39	208.47	208	207.59	207.61	206.98	207.54	207.01	206.73	207.6	208.44	207.73	206.59	207.48	206.48	207.62	206.8	207.1
206.94	207.67	206.7	208.87	206.61	207.58	207.45	207.27	208.53	209.26	207.33	207.95	206.76	207.6	206.31	208.44	207.88	207.67	207.49	207.18	207.75	206.91	208.15	206.9	208.1	208.12	207.05	207.84	208.17	207.07	207.92	208.07	207.97	207.84	207.84	207.32	208.92	207.95	207.32	207.29	207.75	207.97	207.64	207.1	207.94	208.74	206.96	207.64	207.17	208.29
202.94	203.38	203.35	203.35	203.82	203.86	203.69	202.79	202.54	203.41	204.18	203.02	203.99	203.06	203.14	203.02	202.85	203.07	203.14	203.43	203.15	203.03	202.52	203.09	203.35	203.01	201.78	202.97	203.79	204.12	203.02	202.27	202.77	202.65	203.79	204.42	203.2	203.31	203.91	202.65	204.19	204.2	202.81	202.9	203.24	202.47	203.88	203.8	203.29	204.12
200.61	201.84	201.78	201.37	201.34	201.16	200.92	200.89	201.18	202.15	202.07	201.8	201.99	201.09	201.43	201.29	200.75	201.02	202.33	200.77	201.73	201.45	202.01	201.28	201.49	202.04	200.8	202.26	201.48	200.84	200.74	200.92	201.11	200.9	201.73	202.05	201.07	200.46	200.89	200.54	200.98	200.71	200.82	200.66	200.15	201.43	200.98	201.82	201.71	201.6
207.91	207.81	207.15	207.32	207.46	208.13	206.41	207.8	207.7	207.11	207.05	208.23	207.31	208.2	207.05	207.96	207.36	206.39	208.23	206.34	207.86	208.58	208.02	207.76	206.91	208.03	207.91	208.45	208.54	208.11	208.19	207.87	207.42	208.35	207.09	207	208.61	207.64	208.43	208.49	208.38	208.68	207.54	206.91	208.3	207.4	207.19	206.67	207.84	208.38
197.26	197.92	198.6	197.95	197.96	198.33	198.19	198.22	199.2	199.43	197.96	197.77	197.33	197.33	198.94	197.7	197.88	197.59	198.28	198.25	197.96	198.54	197.76	198.65	196.6	198.14	197.29	196.76	198.06	196.92	197.95	198.44	197.49	198.45	198.3	198.61	199.13	197.38	197.47	198.25	197.8	197.79	198.52	197.99	197.52	198.25	198.23	198.9	198.67	196.85
212.49	212.31	212.82	210.05	211.76	212.08	211.98	210.35	210.9	211.69	211.83	211.51	212.21	212.67	212.58	211.92	211.27	211.54	211.15	211.36	210.93	211.38	211.68	212.48	211.3	212.22	213.25	213.08	211.85	212.16	211.82	211.43	212.34	211.98	211.67	212	211.25	211.54	211.2	212.54	211.04	211.49	212.33	212.29	210.89	212.57	211.24	211.23	211.94	212.05
210.51	210.93	211.33	210.95	211.34	212.54	210.96	211.37	211.94	211.32	211.6	211.83	212.01	210.9	211.52	211.8	212.24	212.29	212.08	211.3	212.01	212.66	211.42	211.1	211.68	211.54	211.88	211.66	211.44	211.18	211.68	211.24	211.67	210.25	211.11	212.79	212.03	210.75	211.63	211.65	212.3	211.8	211.62	210.79	211.74	211.87	211.83	212.18	211.55	212.14
211.56	212.43	211.45	211.77	211.58	210.62	211.68	212.34	213.13	211.82	211.35	212.05	212.3	212.88	211.86	212.64	212.14	210.61	211.19	211.95	212.66	212.18	210.29	212.7	212.24	211.84	211.45	211.86	211.45	212.15	211.6	212.8	212.35	213.26	211.47	211.02	212.61	211.22	211.28	212.01	211.5	211.93	212.6	212.24	211.85	212.63	212.22	213.74	212.68	210.84
203.42	204.05	203.35	203.15	203.63	203.3	203.27	203.34	204.75	203.15	203.36	204.97	204.26	203.09	203.6	203.3	204.31	204.95	203.85	203.47	204.6	203.9	204.1	204.25	203.51	203.77	204.98	203.56	204.63	202.63	203.98	204.29	203.69	204.07	204.77	203.25	203.5	203.87	204.35	201.94	203.79	204.04	203.29	203.88	202.9	204.13	203.61	203.17	204	204.13
208.94	206.72	208.18	207.42	207.66	207.7	207.25	208.54	207.79	206.39	208.06	207.69	208.51	207.56	206.45	207.67	208.15	207.35	207.72	207.47	207.45	207.82	207.59	207.92	207.71	208.52	208.2	207.37	207.11	207.23	207.55	208.38	208.74	207.39	207.37	207.16	208.16	206.73	207.97	206.64	207.28	208.08	208.18	207.56	207.63	206.88	207.77	206.6	206.68	206.34
213.64	213.86	215.55	213.63	213.31	212.05	213.05	213.5	213.74	214.54	213.68	213.5	213.2	213.57	213.52	213.59	214.31	214.2	213.27	213.91	212.7	213.79	213.96	214.77	214.08	213.68	213.28	214.06	213.64	213.42	214.35	213.97	213.57	213.68	213.84	214.91	215.29	214.05	213.73	215.3	212.61	213.65	213.54	212.9	214.78	212.11	213.91	213.35	213.31	213.61
210.1	209.42	210.51	208.55	209.29	208.78	209.08	209.92	210.34	209.31	209.5	208.39	208.73	208.07	209.88	209.96	208.44	211.01	210.34	209.66	209.21	209.15	209.05	209.91	209.75	209.82	209.33	210.09	209.14	209.08	209.45	209.75	210.33	209.82	209.47	209.13	209.7	210.15	209.27	208.4	209.16	209.75	209.02	208.72	209.7	210.38	209.34	209.88	211.25	209.14
212.58	212.85	212.59	212.11	211.83	210.04	211.59	212.7	212.43	211.43	213	213.17	212.52	213.11	212.87	212.07	212.4	211.43	212.11	213.47	212.62	212.68	213.16	213.15	212.23	212.79	212.57	211.87	212.11	211.99	211.72	211.77	211.92	211.73	211.89	211.07	213.53	211.65	211.17	212.59	212.18	210.78	212.72	212.43	212.43	212.2	211.03	211.83	212.19	213.5
212.13	213.04	212.44	212.09	212.08	211.51	211.56	212.86	213.45	213.48	211.78	211.52	213.07	211.88	213.49	212.32	212.51	211.02	212.1	212.53	212.85	212.12	213.27	212.36	213.38	210.43	212.64	211.99	212.34	212.34	211.88	212.39	212.35	212.66	213.32	212.07	211.37	212.45	211.7	212.18	213.93	211.83	212.43	211.86	212.33	212.32	212.24	212.47	212.67	213.72
200.82	200.04	198.65	199.05	199.49	199.39	199.05	198.69	199.11	199.81	200.16	199.14	199.86	200.85	200.26	200.3	198.44	198.19	199.18	199.88	200.14	199.47	199.04	200.15	199.92	198.83	198.72	200.3	199.32	198.24	199.08	199.38	198.77	199.41	200.12	198.6	198.42	198.52	200.08	199.32	198.57	199.22	200.92	200.37	200.14	198.47	198.79	199.55	199.3	199.34
212.81	212.2	213.11	213.13	213.33	213.1	214.03	212.66	212.83	212.91	212.96	212.68	213.24	213.39	212.73	211.5	212.49	212.9	212.66	213.5	214.37	213.04	213.35	213.13	213.26	213.06	213.24	214.1	212.15	213.54	212.9	213.3	213.18	212.61	211.77	213.36	213.08	212.8	213.03	213	212.27	213.45	213.9	212.78	212.91	212.67	213.23	213.73	213.18	213.66
204.29	202.92	203.54	202.94	203.84	203.27	202.92	203.34	204.17	202.38	203.25	203.2	204.64	203.16	203.29	202.67	204.07	203.36	203.11	204.31	203.46	203.21	203.55	202.22	204.35	203.68	203.09	204.2	203.72	204.4	204.39	203.36	203.9	201.86	203.36	204.18	203.42	205.07	203.15	203.92	204.05	203.91	202.73	203.4	204.37	203.83	203.33	204.26	203.2	204.85
211.08	211.05	211.49	212.66	211.38	212.65	212.2	211.16	211.41	212.22	212.19	211.45	211.64	211.07	212.86	209.98	211.95	212.54	212.23	211.78	211.84	210.47	211.61	212.34	211.39	211	212.76	211.56	211.52	212.58	211.35	211.46	211.04	212.73	211.7	210.77	211.48	212.42	212.63	211.79	210.99	211.81	212.14	211.85	212.27	210.99	212.49	210.92	212.22	211.14
199.57	199.04	199.78	198.58	199.51	200.49	200.14	200.42	200.16	199.61	199.22	198.97	199.75	198.76	199.21	199.02	198.85	199.22	199.97	198.92	200.58	199.85	199.98	197.81	200.38	199.2	200.53	199.6	199.16	199.77	200.04	199.83	198.44	199.79	198.38	199.42	199.28	199.79	199.83	197.84	199.47	198.83	198.73	199.59	199.12	198.63	200.48	199.94	199.81	198.85
208.49	207.56	209.46	208.54	208.38	208.26	208.64	208.94	208.97	207.78	209.27	209.23	208.5	208.42	208.41	207.96	209.17	209.61	208.01	209.42	208.86	210.33	209.14	207.88	208.79	208.45	210.36	209.24	208.79	208.49	209.43	208.56	208.83	209.1	208	208.33	208.93	208.41	209.33	208.36	208.69	208.31	208.63	209.04	209.6	209.43	209.51	209.3	207.09	209.04
204.89	206.12	205.45	205.18	205.55	205.65	206.14	205.14	206.49	206.2	206.28	204.68	205.87	205.1	204.88	205.51	205.37	205.01	205.09	205.03	204.72	206.18	205.75	206.02	206.01	204.73	205.88	206.11	205.08	205.18	205.77	204.69	205.36	204.92	205.72	204.96	206.98	205.66	205.84	205.8	204.39	205.52	205.51	205.08	205.76	205.09	205.13	204.68	205.41	206.83
211.27	210.97	212.41	212	210.85	211.03	211.28	210.67	211.24	212.53	212.11	210.76	210.92	212.39	211.74	212.77	211.69	211.46	212.46	211.07	212.34	211.47	211.36	211.92	211.76	211.83	210.89	211.72	210.1	211.13	210.95	212.23	212.25	211.13	211.29	212.01	211.54	213.22	211.54	211.36	211.28	212.36	211.23	210.88	211.3	212.53	210.64	212.16	211.8	211.16
203.7	203.32	203.81	204.28	203.27	202.22	203.63	202.06	203.25	203.67	202.88	202.77	203.78	203.23	203.71	203.82	204.88	202.96	203.17	203.83	203.34	203.49	202.78	203.63	202.91	204.31	201.91	203.21	202.96	203.51	203.35	203.33	202.36	203.94	203.3	204.32	203.4	203.92	203.62	202.72	203.62	203.65	202.92	202.47	202.45	203.6	203.51	202.36	202.3	203.25
204.1	205.17	206.12	204.97	205.27	205.88	204.99	205.67	205.17	204.98	204.84	205.04	205.54	204.76	205.42	205.26	205.53	205.52	203.8	205.29	205.87	204.43	204.87	205.31	204.22	204.19	205.58	205.09	204.81	204.81	205.2	204.17	204.73	205.27	204.33	203.93	205.55	204.09	204.93	205.02	204.54	205.07	204.58	204.9	205.23	204.1	205.23	205.08	205.81	204.87
208.9	208.72	209.08	208.5	208.72	208.3	208.8	208.25	207.62	208.2	209.29	208.57	208.82	207.93	208.95	207.75	208.94	208.78	208.46	208.61	209.87	210.06	208.1	209.13	209.4	208.67	208	208.74	207.89	208.38	210.23	209.25	208.58	209.44	209.01	207.81	207.87	209.61	209.96	208.54	208.93	209.4	208.82	209.57	209.26	207.15	208.59	209.86	208.33	207.94
202.23	201.79	200.8	201.23	200.6	200.04	201.61	199.88	201.55	200.29	201.61	201.79	201.79	200.4	201.33	201.99	200.94	200.44	201.46	200.48	200.65	200.53	201.23	201.63	200.46	201.52	199.89	200.62	201.06	201.32	201.31	201	201.52	202.24	201.41	201.79	200.67	201.47	202.49	202.01	200.77	201.13	201.77	202.02	201	201.01	200.61	200.33	200.99	201.42
208.27	207.9	208	206.71	208.32	207.09	207.7	206.87	208.04	207.83	207.48	207.98	208.1	206.66	208.29	207.31	207.89	207.11	206.35	207.01	208.22	209.3	207.96	207.78	207.62	207.05	209.35	207.28	207.74	207.4	208.64	207.03	208.44	207.6	207.55	208.44	207.85	206.86	208.02	207.62	207.44	208.5	207.18	207.71	208.22	208.42	207.89	207	207.03	207.48
212.5	212.93	212.33	212.37	212.31	211.07	211.64	211.81	211.84	210.96	210.67	211.99	212.38	211.46	210.65	211.61	211.46	210.95	212.16	211.55	211.55	211.47	212.35	209.94	211.39	211.62	212.02	210.67	212.43	212.99	211.91	211.9	211.54	211.47	210.46	211.07	211.38	211.44	211.78	211.5	210.54	210.4	211.27	210.6	210.27	213.17	211.1	211.18	211.84	211.3
204.11	202.55	205.03	202.69	203.65	203.62	204.06	203.72	203.56	203.65	203.08	202.97	204.6	204.25	204.27	203.71	204.15	203.23	204.3	203.99	203.88	203.06	204.32	203.57	202.98	204.55	203.76	204.81	204.45	204.05	204.24	204.59	204.63	203.2	204.81	204.86	205.1	205.22	204.08	203.8	204.49	204.13	204.22	204.48	204.44	204.62	203.74	204.21	204.83	203.66
206.71	207.89	207.48	207.07	205.56	205.9	207.47	206.25	206.51	205.9	205.39	207.16	206.91	207.15	205.65	207.59	206.37	205.72	206.05	206.32	205.82	206.64	205.67	206.21	207.47	206.89	205.16	205.8	206.36	206.01	205.81	206.5	205.96	205.84	206.09	205.64	207.24	206.96	207.22	206.37	206.67	206.01	207.43	206.73	206.45	205.96	205.4	207.14	206.46	205.99
208.67	208.09	208.7	207.9	208.69	208.22	209.09	208.83	209.13	207.49	208.04	208.77	210.29	208.99	208.67	209.07	209.4	207.86	208.28	207.89	209.34	208.08	209.29	207.68	209.26	207.45	209.32	209.02	208.27	208.25	209.14	208.41	209.36	208.3	209.2	207.86	208.98	208.35	208.45	207.96	208.92	208.22	209.03	209.49	207.83	209.54	208.84	208.07	209.19	208.8
198.65	197.81	198.84	197.23	197.78	198.08	198.99	198.57	200.47	199.09	198.83	199.71	198.67	198.66	198.36	198.55	198.43	198.6	199.14	198.7	198.32	198.12	198.34	199.64	198.51	198.36	198.15	197.75	198.63	198.88	198.1	199.94	197.85	198.43	198.42	197.62	198.57	197.84	199.16	197.54	199.86	198.65	198.7	198.2	198.64	199.14	199.38	198.14	199.62	198.01
216.9	218.13	217.38	217.48	215.16	217.77	217.29	216.69	217	215.96	217.24	217.87	216.81	217.32	216.11	216.78	217.9	217.18	216.85	216.6	217.73	218.01	216.88	216.69	217.32	216.74	217.83	216.76	217.24	216.27	217.57	217.34	216.08	216.91	216.26	217.42	217.09	217.78	217.45	216.82	217.42	217.49	217.38	217.26	216.37	218.08	217.71	215.93	216.41	216.33
197.66	197	197.55	197.79	197.99	198.71	198.7	198.52	197.9	197.32	198.22	197.16	197.24	196.82	198.1	197.79	198.42	197.65	197.65	199.05	199	198.56	198.61	197.41	197.54	197.96	197.48	197.53	197.23	199.57	198.26	198.26	199.63	198.08	198.36	197.1	197.25	197.73	198.68	197.56	197.15	198.49	199.38	198.9	198.17	197.01	197.43	198.55	198.17	198.18
204.36	204.13	204.09	204.16	203.72	203.37	203.69	203.99	203.57	203.99	203.13	204.08	203.97	204.07	203.91	203.9	203.04	204.43	204.33	202.81	204.41	203.44	203.49	203.85	203.61	203.45	203.49	204.41	202.28	202.96	204.23	203.09	204.28	203.12	203.5	203.03	203.47	204.54	203.98	203.43	203.08	204.19	203.49	203.46	204.28	203.98	204.66	202.95	203.68	202.24
207.38	208.15	207.57	208.61	206.76	206.83	207.4	208.53	208.14	206.6	207.53	208.19	207.74	208.21	207.77	207.29	207.38	207.36	207.77	207.95	207.55	207.89	206.14	207.89	207.6	207.63	207.84	207.35	207.43	207.3	207.84	208.24	207.04	207.13	207.41	208.2	207.41	207.7	207.99	207.08	207.94	207.68	207.81	208.16	207.44	207.83	207.79	207.04	208.26	206.95
208	207.82	207.97	207.77	207.52	207.8	207.34	207.43	207.11	207.66	207.62	208.42	207.17	207.55	207.5	208.93	207.4	207.11	207.49	207.11	207.72	207.36	207.96	207.91	206.97	207.67	207.97	207.49	208.31	207.77	208.18	207.75	207.36	206.99	207.95	207.58	208.02	207.15	207.61	208.66	207.64	207.18	208.06	207.55	208.75	208.66	207.55	208.36	208.13	207.89
205.04	206.09	205.41	205.68	206.07	207.23	206.21	205.13	205.64	205.88	205.72	206.34	205.5	205.96	205.59	204.75	206.25	206.26	204.6	205.74	205.65	206.72	205.35	205.83	206.62	207.06	207.2	204.31	206.33	205.35	205.21	204.86	206.4	206.79	206.53	205.06	206.27	206.15	205.88	204.57	205.88	206.34	204.2	204.25	205.82	205.82	205.59	205.47	205.41	204.8
196.07	195.64	193.89	196.68	195.26	195.34	195.06	195.37	195.59	195.65	194.81	195.71	194.08	194.26	195.9	195.02	195.68	194.54	195.26	195	195.35	194.2	195.5	194.43	194.53	195.6	196.41	195.48	195.24	194.96	194.22	195.71	194.8	195.77	195.28	194.75	195.83	195	195.69	194.42	194.86	195.96	194.68	195.42	194.43	194.34	194.39	195.4	196.33	195.02
211.26	212.42	211.68	212.15	210.71	212.65	211.83	211.63	210.94	210.83	211.17	211.97	213.22	212.3	211.82	211.28	211.81	211.86	211.37	212.2	211.12	212.59	212.01	211.72	210.88	211.85	211.62	212	210.27	211.4	211.04	212.14	211.41	212.09	212.61	211.64	211.92	212.81	211	212.12	211.02	211.54	210.93	211.41	211.91	211.91	211.54	211.3	211.91	211.35
211.13	212.05	211.85	213.01	211.73	211	211.16	211.93	211.28	212.79	211.16	211.25	211.92	211.18	212.21	211.08	212.46	211.17	211.32	211.19	211.19	212.27	211.3	211.76	212.12	211.39	211.44	211.63	212.6	212.58	210.85	210.83	212.45	212.05	211.56	211.46	211.81	211.25	211.9	210.92	211.69	211.02	211.51	211.75	211.62	211.99	211.54	211.62	211.31	212.88
202.72	202.91	203.18	205.35	203.59	203.15	202.57	202.98	204.19	203.42	203.54	202.77	202.17	204.18	203.1	203.05	203.33	204.84	203.54	201.7	203.31	202.31	203.15	203.69	203.24	202.75	203.99	204.27	203.11	204.13	204.04	202.41	203.31	202.58	203.61	204.01	204.68	204.06	204.12	203.48	202.7	204.01	203.34	204.7	203.5	203.97	203.94	202.1	202.93	203.03
204.92	204.44	205.46	203.89	204.98	205.26	204.46	205	205.35	204.38	204.79	205.63	205.14	205.32	204.98	205.37	205.2	204.88	204.45	205.44	205.08	205.11	205.35	204.01	204.68	204.78	204.64	204.48	204.39	204.83	203.62	204.95	205.7	205.36	204.65	205.15	205	205.06	203.79	204.34	205.47	205.57	204.63	204.73	204.34	204.41	205.19	205.07	204.98	204.68
207.86	208.93	208.32	207.33	208.19	208.52	209.04	208.83	207.8	208.56	208.08	208.69	208.34	207.94	206.63	207.86	207.25	207.78	207.96	207.31	207.6	207.73	208.18	208.4	208.67	206.69	208.45	208.14	206.9	207.89	207.61	208.52	206.94	208.24	209.59	207.93	207.83	207.22	207.98	208.57	208.13	208.12	208.36	206.99	207.32	207.32	207.44	208.8	208.12	208.56
217.31	217.95	217.42	216.12	215.82	216.25	217.1	216.9	218.57	217.04	217.73	216.07	216.36	216.68	216.85	216.95	215.81	218.01	217.25	217.17	216.34	216.7	216.78	217.79	217.07	216.96	216.13	217.92	216.34	216.47	216.58	217.36	216.94	217.53	217.22	215.66	217.32	215.28	215.92	216.75	218.22	217.4	217.07	217.68	216.73	217.81	216.94	217.17	217.32	216.15
208.27	208.28	208.93	208.71	208.23	210.05	209.03	207.53	207.58	207.66	208.4	207.14	208.63	207.63	207.98	208.17	209.43	208.8	208.84	207.8	208.91	207.86	207.64	208.86	208.83	209.11	208.01	209.4	208	209.58	208.2	208.08	208.7	208.61	208.48	209.35	207.56	208.09	209.04	209.84	209.27	207.47	207.62	209.79	208.49	209.59	208.7	208.41	207.43	208.18
207.79	208.06	209.25	207.89	209.11	209.33	208.46	209.02	209.01	207.75	208.14	209.15	208.4	207.99	209.33	207.66	208.88	209.78	209	208.57	208.31	208.36	208.57	207.77	207.29	208.33	208.84	208.75	209.18	207.8	209.07	208.44	209.18	208.95	207.99	209.99	208.21	208.95	208.48	208.56	209.45	208.51	208.6	208.72	208.6	208.55	208.58	207.58	209.12	207.62
197.5	198.19	197.94	198.96	198.96	198.16	199.2	198.02	197.71	197.7	198.94	199.42	198.75	197.19	198.1	199.74	199.34	198.45	198.47	198.53	199.05	198.89	198.11	199.08	197.43	198.69	198.6	198.63	198.85	198.33	197.8	199.31	198.95	198.83	199.15	198.23	197.27	199.82	199.28	197.97	199.12	199.19	198.23	198.92	197.73	198.81	198.73	197.8	198.47	198.91
213.19	212.17	212.2	211.53	213.78	211.95	212.65	213.06	211.86	212.44	212.66	212.48	212.4	212.79	212.43	210.43	212.71	213.3	211.83	212.93	213.01	213.36	212.95	212.34	213.02	212.13	212.37	211.53	212.97	213.61	212.88	212.86	213.08	213.55	210.69	212.69	212.59	212.44	213.13	211.28	212.4	213.04	213.33	212.46	212.28	212.7	212.37	212.99	212.34	211.99
213.46	211.59	212.22	211.39	211.92	212.75	212.46	212.05	211.85	212.32	211.64	211.81	211.81	212.45	211.72	212.92	211.55	211.89	212.69	211.42	212.46	211.82	211.75	213.88	213.07	212.98	210.89	212.04	211.73	212.95	212.47	213.63	212.7	212.99	213.1	211.16	212.47	211.83	211.45	212.76	212.42	211.62	212.52	213.12	212.76	213.19	212.58	212.99	213.04	212.17
207.12	207.5	207.08	207.8	207.64	208.09	208.41	207.75	208.37	208.57	207.59	206.3	207.92	207.13	207.77	207.75	207.33	208.8	206.78	207.95	208.44	207.76	206.77	207.96	207.61	207.54	208.17	208.54	208.48	206.97	206.92	206.86	206.96	206.64	207.8	206.58	207.92	208.06	206.85	206.12	208.8	207.32	207.84	208.2	207.96	207.14	207.72	208.34	208.04	207.88
199.45	200.2	200.72	201.07	200.33	199.57	199.59	200.05	200.71	200.32	199.84	199.37	200.46	200.38	199.17	200.03	200.38	201.09	200.18	200.38	198.55	200.03	200.57	200.33	199.53	200.33	200.08	199.71	201.26	200.73	199.93	200.52	200.84	200.39	200.73	199.48	200.37	200.23	199.86	199.45	199.1	200.01	199.81	200.07	200.69	200.29	199.52	200.04	198.89	199.44
205.41	205.12	205.69	204.03	205.26	205.08	204.5	203.6	205.14	205.53	204.54	206.09	205.3	204.6	204.95	204.88	205.83	203.97	203.77	203.86	203.95	205.28	204.46	204.15	203.23	205.31	203.55	204.4	205.36	204.78	204.52	204.33	205.45	204.82	205.46	203.74	204.55	205.33	204.23	204.29	203.73	204.73	205.2	204.33	205.34	204.57	204.02	203.97	204.15	204.35
203.23	203.7	204.03	204.8	202.48	204.14	204.62	203.03	202.71	203.8	203.68	203.8	202.4	202.64	203.91	202.63	202.74	203.97	203.15	204.16	202.55	204.33	202.07	203.17	203.02	204.62	204.34	203.55	203.2	203.27	203.8	202.12	204.18	203.4	205	202.96	202.93	203.4	202.48	203.66	204.72	204.18	202.84	202.3	203.42	204.46	203.77	202.92	202.82	203.47
211.15	211.04	211.08	210.9	210.71	210.83	210.62	210.88	210.38	211.99	212.21	212.44	211.33	211.95	211.49	212.17	211.56	212.07	211.38	211.53	212.21	212	211.03	212.66	211.58	211.42	212.44	211.61	210.43	210.81	211.1	210.68	211.5	211.37	210.66	212.29	211.3	211.17	211.69	212.37	212.56	210.59	211.45	211.98	212.31	210.85	212.3	212.32	211.4	211.68
203.81	203.27	203.19	203.27	204.26	201.17	204.42	203.21	204.35	203.22	204.5	204.03	202.92	205.06	204.13	203.2	204.11	204.19	204.06	204.31	203.88	204.22	204.33	205.31	203.87	203.61	202.9	204.54	203.3	204.89	202.64	205.14	204.42	203.5	204.21	203.28	203.72	205.39	205.15	204.2	204.41	204.67	203.43	204.24	203.59	203.15	204.44	204.56	204.22	205.38
200.82	199.56	200.74	200.46	199.66	201.45	200.54	200.87	199.94	200.53	201.2	200.02	199.98	199.55	199.12	200.31	201.24	200.45	199.55	199.82	200.73	201.06	200.75	200.61	200.16	200.44	200.31	199.85	200.12	201.15	200.22	200.35	200.67	200.38	199.42	200.16	201.99	200.68	199.49	200	199.42	200.86	201.43	200.74	199.56	200.49	201.1	200	200.52	200.17
195.06	195.46	196.12	195.53	194.02	196.38	195.1	196.1	195.34	195.03	194.5	195.58	195.74	194.94	195.57	195.44	196.13	195.9	194.91	194.82	195.82	194.93	194.91	195.39	194.54	194.67	194.78	195.33	196	195.14	196.04	194.5	195.08	195.88	195.81	195.44	195.37	194.87	194.76	195.67	195.86	194.24	195.7	195.8	196.02	194.41	194.71	195.47	195.92	194.44
204.74	205.52	205.63	205.7	204.81	204.38	203.4	205.19	205.39	204.61	204.38	204.82	204.19	205.05	204.75	205.64	203.81	204.22	204.22	204.77	205.05	204.59	203.7	203.91	205.85	203.74	204.79	203.35	203.48	204.08	204.26	203.52	204.81	205.62	204.04	204.89	204.95	206.11	205.27	204.4	204.55	204.5	204.04	205.18	204.75	204.41	203.69	205.55	204.17	205.34
199.16	198.38	199.65	199.36	199.62	199.63	199.09	199.03	200.03	198.92	199.43	201.07	200.41	198.92	197.67	199.86	199.18	199.02	198.64	199.6	198.28	199.83	199.44	199.62	199.43	200.52	199.26	199.23	198.96	199.01	200.4	199.43	199.09	198.66	201.34	199.09	198.85	199.59	199.33	200.3	198.56	200.22	200.33	199.57	199.27	198.71	198.56	199.36	199.48	199.53
203.09	204.63	204.62	204.49	205.72	204.59	205.27	204.1	204.37	204.47	205.12	204.49	204.21	204.34	204.37	205.44	204.35	204.5	203.38	205.11	205.38	205.07	204.69	205.74	205.55	205.14	205.35	204.79	205.21	206.05	204.82	204.11	204.2	204.37	204.51	205.34	204.92	204.75	204.83	203.37	204.7	205	204.6	205.33	204.98	204.71	205.4	204.93	205.26	204.8
205.83	205.23	205.78	206.08	205.53	206.15	206.32	205.28	203.66	205.57	205.54	205.13	205.75	206.06	205.32	204.88	204.98	204.81	205.84	206.25	206.35	205.13	205.04	205.05	205.19	206.81	206.21	205.93	205.8	204.66	206.65	205.53	206.46	205.38	204.79	205.47	206.1	205.38	204.88	207.3	204.71	205.32	205.48	205.98	205.74	205.87	204.48	205.96	205.35	206.07
210.69	210.21	209.12	208.82	208.58	208.8	210.1	209.19	209.31	209.44	209.91	209.24	208.15	210.02	209.1	209.05	209.27	209.96	210.72	209.67	209.11	209.84	210.64	208.85	210.66	210.3	208.74	210.03	208.04	208.45	209.6	209.97	208.89	209.32	209.05	209.61	208.6	209.69	210.07	209.54	210.16	208.9	209.35	208.03	209.72	209.39	209.28	209.89	209.16	209.74
214.5	214.19	214.07	214.09	214.01	212.21	213.16	213.94	213.73	213.63	213.63	213.56	215.19	213.46	213.51	214.17	214.19	214.08	214.78	214.71	213.46	214.93	214	213.33	214.98	213.91	214.77	213.47	212.98	213.62	214	213.27	213.39	213.85	214.23	214.55	213.99	214.24	212.59	213.9	214.12	213.41	213.62	214.26	212.7	213.17	212.41	212.52	214.15	213.98
211.22	211.84	211.14	210.31	212.41	211.21	211.59	213.06	211.37	211.54	211.91	212.2	211.34	211.35	211.36	210.82	211.54	211.38	212.77	212	212.05	211.11	210.93	212.35	211.37	211.03	210.73	212.52	212.26	212.71	212.19	211.87	211.43	211.59	212.02	212.22	211.23	211.51	212.32	212.51	211.56	211.87	211.2	210.77	211.23	211.73	212.45	211.38	211.5	212.8
202.37	203.92	203.12	202.35	203.68	202.96	203.06	203.62	204.81	203.45	203.37	202.71	202.61	202.85	203.65	202.53	203.2	204.33	204.07	204.13	202.91	203.49	204.12	202.9	203.95	203.91	204.02	202.94	203.49	203.09	202.8	202.28	203.36	203.8	202.65	203.17	202.72	203.43	204.41	203.12	203.44	202.24	202.82	204.2	203.45	203.45	204.3	203.09	203.6	201.93
202.85	202.37	201.64	202.51	201.93	202.32	201.89	203.45	201.11	201.73	202.2	202.83	201.89	201.6	202.97	202.24	201.68	202.45	202.11	202.59	202.98	202.28	202.41	203.25	202.06	201.51	202.16	202.49	201.84	202.46	202.58	201.36	202.51	202.4	202.89	203.62	200.88	202.69	201.4	202.72	201.38	203.22	202.55	202.02	201.85	202.08	202.32	202.74	202.47	202.2
202.8	203.85	202.51	204.3	202.03	203	203.26	202.47	203.92	203.38	202.71	202.6	203.07	203.08	201.8	203.81	201.97	204.08	204.05	203.36	203.87	203.43	202.71	202.15	203	205.34	202.91	202.56	202.59	202.81	202.63	203.42	202.27	202.25	203.89	203.67	203.71	204.48	202.98	202.32	203.17	203.57	203.98	203.33	202.41	202.73	203.95	201.99	202.59	202.89
209.28	210.28	208.19	209.94	209.11	209.66	209.13	209.36	210.1	208.78	208.38	211.03	209.67	209.62	208.36	209.94	209.42	209.4	210.52	210.07	209.41	208.51	209.78	209.97	209.94	209.74	210.01	209.47	209.8	209.59	210.71	209.34	209.06	209.37	210.49	209.55	208.69	210.07	210.28	210.49	210.48	208.97	210.23	209.94	209.97	209.21	208.49	209.85	209.45	209.18
203.93	203.37	203.93	203.82	203.9	202.24	203.36	202.2	203.84	203.94	203.59	204.45	203.61	203.46	202.91	203.6	202.84	203.27	203.63	203.41	203.88	203.41	203.7	204.56	203.95	204.31	203.77	203.44	203.23	202.45	202.9	203.41	203.03	204.12	203.01	202.66	204.27	203.01	202.46	204.15	203.17	203.08	204.75	202.29	204.37	202.95	203.06	202.96	204.03	203.72
200.11	199.78	199.89	199.35	200.69	200.56	200.33	201.45	199.89	199.91	199.94	200.17	200.22	200.19	199.79	200.45	200.25	200.04	201.26	200.13	200.18	199.89	199.89	200.8	200.75	199.74	199.07	199.86	199.74	201	200.2	200.53	200.91	199.8	200.28	200.07	200.39	200.66	200.03	200.32	200.13	200	200.52	199.89	200.15	200.74	199.71	200.22	199.49	199.91
210.3	208.66	208.66	208.6	208.74	207.38	208.31	208.94	208.25	207.62	209.19	210.04	209.35	208.05	208.48	210.2	209.09	208.68	208.95	209.52	208.99	208.6	207.6	208.51	208.34	209.66	209.17	209.11	208.62	209.2	208.08	208.61	207.46	208.57	208.35	209.26	209.39	207.83	208.15	209.22	207.98	209.53	208.11	209.43	208.01	208.93	208.26	208.75	209.74	207.79
206.93	208.07	207.53	206.29	207.59	207.7	208.87	207.9	207.05	207.05	208.22	207.8	207.96	207.77	208.29	208.43	208.18	208.74	207.82	208.41	208.35	206.98	208.53	207.14	208.8	207.69	207.42	208	207.58	207.12	207.81	206.81	207.87	207.19	207.1	207.5	207.25	206.54	207.61	209.05	208.37	207.41	207.87	208.17	209.1	208.17	207.65	208.29	207.76	207.66
217.11	217.61	217.67	217.08	216.55	217.51	217.14	216.12	217.84	217.81	216.24	217.25	217.28	216.51	216.31	217.09	217.42	217.39	217.2	217.37	217.14	216.78	218.2	217.63	217.22	217.31	217.79	216.78	216.45	216.11	217.71	216.57	217.22	217.39	217.96	217.23	216.77	216.73	218.2	216.67	217.57	216.36	217.41	217.71	215.79	218.03	216.64	217.83	217.03	217.69
206.38	206.54	205.8	205.72	207.6	206.6	207.12	206.33	206.1	206.83	205.54	206.8	205.84	206.68	207.15	206.97	206.42	205.93	206.57	206.06	207.86	206.76	206.12	206.45	206.82	206.19	205.77	206.28	205.64	205.93	206.41	206.26	205.93	206.5	206.75	205.97	207.18	207.09	207.47	207	206.88	207.45	206.17	207.07	206.7	206.89	206.31	206	205.34	208.01
216.41	216.22	216.99	216.81	217.38	217.01	216.47	216.81	217.12	216.91	216.74	217.53	216.11	217.13	217.1	217	217.28	217.59	216.15	217.07	217.82	216.21	217.39	216.86	217.78	216.4	216.46	215.64	216.23	217.02	216.31	217.54	217.76	215.91	217.08	216.65	216.32	216.22	216.57	217.24	215.81	217.14	217.63	216.92	217.29	218.66	216.83	217.16	216.13	216.58
203.82	203.92	202.86	204.3	203.47	203.81	204.06	203.41	203.34	203.45	204.17	202.18	204.52	203.23	202.96	203.38	202.39	202.66	203.18	203.54	203.01	203.45	203.9	203.28	204.06	201.86	203.67	203.45	202.52	202.3	202.22	202.44	203.2	203.16	202.55	203.49	202.44	203.43	202.9	204.19	203.17	203.29	203.93	203.13	202.07	203.49	202.27	203.14	203.52	204.5
213.84	211.85	213.75	213.37	213.21	213.61	212.26	212.43	213.55	213.96	213.31	212.91	212.53	212.3	212.41	213.37	212.41	213.23	213.71	212.73	212.1	213.02	213.54	213.28	213.8	214.14	214.83	213.23	212.85	212.86	213.51	212.95	212.16	213.27	212.04	213.8	212.51	213.25	213.86	212.87	213.72	213.1	212.75	212.42	212.44	213.84	212.8	213.07	213	213.4
207.93	208.45	208.75	207.78	208.2	207.13	208.43	208.62	208.02	207.52	206.48	207.28	207.54	207.2	207.67	207.89	207.45	207.24	206.99	208.11	207.78	206.82	209.01	207.89	207	209.39	207.31	207.77	207.29	207.46	207.71	208.6	207.76	208.5	208.21	207.82	207.3	207.19	206.95	207.98	208.43	207.9	207.57	207.96	208.59	208.28	207.21	207.47	207.07	207.16
202.13	203.46	202.34	200.79	202.43	201.1	202.31	202.57	201.58	202.39	201.66	201.61	202.79	201.33	203.14	203.82	201.67	202.05	202.87	204.29	203.55	202.14	201.83	202.92	202.32	203.47	202.6	202.22	203.07	202.35	202.97	202.35	202.49	202.52	202.76	202.83	202.05	202.7	204.72	201.38	203.57	203.3	202.42	202.43	202.91	202.86	202.46	202.76	203.03	202.37
201.02	200.75	202.04	202.3	200.89	200.03	201.13	200.09	201.42	201.54	200.85	202.58	201.64	200.16	201.25	201.63	200.03	201.41	200.89	199.88	201.18	200.66	200.63	200.72	201.78	201.76	200.41	201.67	200.46	200.22	201.22	202.06	201.04	200.56	201.03	201.74	202.1	201.79	200.71	201.51	202.58	199.68	201.45	200.76	200.6	200.7	201.01	201.13	200.86	201.72
216.52	217.82	217.81	216.39	217.84	216.5	217.59	216.79	215.93	216.09	217.07	217.01	216.63	216.53	216.98	217.28	217.3	216.46	216.59	217.38	216.3	216.31	217.27	217.47	216.79	217.35	217.64	218.1	217.97	216.53	218.51	217.43	217.63	217.47	216.19	216.78	216.21	216.78	217.28	216.77	217.03	216.77	216.99	217.76	216.5	217.43	216.88	216.52	217.5	217.43
203.36	202.59	202.24	201.83	202.67	202.69	201.7	203.63	202.46	203.48	203.1	201.71	202.29	202.67	202.45	202.52	203.59	202.12	203.44	202.73	202.76	203.4	202.91	203.27	202.27	203.7	202.5	201.39	202.76	202.6	203.97	202.62	202.01	202.69	202.65	202.4	202.35	202.43	202	202.51	203.66	202.47	202.93	201.96	202.42	202.63	201.84	201.79	202.45	203.2
203.74	202.14	202.73	202.15	202.18	203.99	202.21	203.04	201.69	201.96	203.03	202.18	202.82	203	203.39	203.55	200.73	202.26	202.71	203.75	202.58	202.47	201.73	202.48	202.36	202.08	201.7	203.89	202.42	202.37	203.08	203	202.93	201.75	202.8	203.34	202.31	202.28	203.15	202.7	201.36	202.56	203.21	201.46	204.13	203.01	202.69	202.2	202.61	203.14
207.65	208.13	207.98	207.85	207.62	208.33	207.56	209.3	208.36	208.47	207.22	209.1	208.31	208.09	206.65	206.72	207.42	207.31	208.16	206.82	207.53	207.19	208.19	208.12	209.09	208.29	208.16	208.25	207.24	208.48	207.52	208.56	208.48	207.45	206.98	207.94	208.54	206.69	208.32	208.53	206.71	207.3	207.57	207.13	207.99	208.5	208.45	207.68	208.7	206.95
207.66	207.41	208.29	208.84	207.66	209.03	207.13	207.44	207.7	207.43	208.42	207.82	207.77	207.08	208.01	207.03	207.28	206.82	208.4	207.77	207.36	208.45	207.98	207.45	207.31	209.01	207.36	206.79	208.64	208.88	208.7	209.06	207.93	207.88	208.46	207.3	208.18	208.36	207.53	208.23	207.76	207.57	209.54	207.44	207.35	207.65	207.78	206.73	207.54	207.67
207.45	207	208.09	209.23	208.69	207.63	208.4	208.63	208.08	207.78	208	209.08	207.5	206.8	208.47	208.19	208.46	208.77	208.07	207.82	208.91	207.25	207.27	207.81	207.74	208.53	206.93	207.81	208.55	208.11	207.3	206.06	208.46	208.55	207.93	208.13	207.38	207.44	208.16	207.72	207.62	206.81	209.25	207.63	207.83	207.58	207.15	207.46	208.54	207.7
200.26	199.26	200.71	199.48	199.53	199.84	198.94	199.98	200.29	200.13	199.24	198.55	199.93	198.9	199.6	199	200.21	200.55	200.68	198.6	199.5	198.38	199.66	199.27	199.34	200.13	199.79	199.13	199.7	198.87	199.71	199.8	199.76	199.04	198.21	198.98	199.68	199.96	200.13	198.79	198.23	199.9	199.32	198.89	200.07	199.15	200.4	198.31	198.48	199.47
212.32	211.9	211.32	213.79	211.72	211.96	212.92	212.2	211.46	212.05	211.88	212.78	212.71	211.51	212.71	211.84	213.28	212.73	213.69	212.62	213.33	212.74	211.94	213.13	213.12	212.56	212.77	212.72	212.16	212.98	212.5	212.41	212.1	213.33	211.95	212.72	212.39	211.28	211.57	211.73	211.42	213.96	212.05	212.97	212.59	211.46	213.11	212.76	211.86	211.89
202.59	203.39	204	203.35	201.56	202.98	202.62	202.57	202.04	202.84	202.13	202.92	202.02	202.94	203.72	203.59	202.69	203.26	202.25	202.38	202.31	201.31	202.65	202.62	202.16	202.79	201.37	201.68	202.61	201.42	202.39	203.8	202.02	201.2	203.51	201.71	202.54	202.5	203.08	202.3	201.1	202.42	203.02	202.57	202.33	202.2	202.73	202.95	202.11	203.59
213.1	214.36	213.44	212.69	213.68	213.3	211.67	211.15	214.05	213.24	212.96	211.46	212.84	212.43	214.13	213.35	212.27	213.01	213.2	213.8	212.75	212.02	213.57	212.63	213.53	212.42	213.23	213.21	213.9	212.67	212.14	214.27	211.76	212.82	213.02	212.8	212.79	212.94	212.63	213.32	212.76	213.01	212.9	212.58	213.36	212.5	213.9	211.92	213.01	212.67
203.44	204.27	203.54	203.99	203.63	204.75	203.9	202.94	204.33	203.16	203.81	203.95	203.95	203.1	204.58	203.3	204.36	204.14	204.01	203.31	203.46	203.45	204.47	202.58	204.2	204.45	204.4	204.16	203.73	203.12	203.59	204	203.5	204.28	204.68	203.6	203.18	203.85	204.05	203.83	203.95	203.36	203.5	205.01	203.88	203.25	204.49	204.04	203.24	203.4
200.95	200.34	201.1	201.2	199.88	199.99	200.58	199.64	202.01	200.27	199.99	200.42	201.03	200.32	200.21	199.6	200.19	200.15	199.53	199.3	200.52	200.78	199.69	200.66	200.54	199.49	199.9	201.44	200.09	200.7	200.37	200.31	200.39	201.66	200.47	199.55	199.92	200.3	200.54	201.7	200.28	200.85	200.99	199.05	201.06	200.09	200.44	199.87	200.92	200.18
207.77	208.78	207.99	209.01	208.67	208.67	208.73	208.86	208.02	208.03	209.05	209.52	208.66	208.7	208.57	208.19	207.91	208.24	209.04	209	208.11	208.74	209.35	207.79	208.03	209.07	207.86	209.41	208.63	208	208.92	209.04	208.43	207.58	207.89	208.66	208.15	208.48	209.22	208.58	208.7	209.21	208.92	207.87	208.26	208.53	207.26	208.35	209.05	208.61
210.56	209.44	207.9	209.69	208.27	208.03	208.95	208.73	209.08	209.18	208.75	209.14	208.03	210.23	208.55	208.95	208.62	209.73	208.49	208.39	208.3	208.25	208.65	207.51	209.26	207.7	208.1	207.7	208.83	208.51	208.59	208.9	209.94	208.58	209.1	210.1	209.23	210.02	209.11	207.93	208.9	208.13	209.62	209.12	207.58	208.57	209.31	208.93	210.35	208.18
208.38	207.83	208.45	208.8	208.55	208.67	208.42	209.09	208.52	207.32	208.82	208.14	209.08	208.4	207.97	209.05	208.81	208.62	209.23	208.22	208.52	210.46	208.87	207.96	208.13	207.79	207.98	208.4	207.61	208.47	209.09	208.59	208.2	207.55	208.57	208.05	208.91	209.02	208.78	208.94	209.73	208.44	208.38	209.17	209.01	209.44	208.08	209.24	209.71	208.73
212.46	212.37	212.83	213.43	212.74	212.97	211.68	213.08	212.06	212.61	213.1	212.58	211.5	211.54	212.31	212.49	212.67	211.88	211.64	212.21	212.38	211.72	214.01	212.82	212.73	212.21	211.44	212.55	213.24	213.53	211.41	212.96	212.74	213.29	212.75	213.59	212.47	213.07	213.21	211.74	212	211.79	211.79	212.69	213.19	212.31	212.64	212.65	212.19	212.66
203.83	204.79	203.53	203.39	203.87	203.89	203.65	204.56	204.15	203.77	202.64	203.65	203.86	204.64	203.98	205.11	203.46	203.47	204.19	204.13	205.06	203.75	203.53	204.18	203.98	203.45	204.04	203.34	203.77	204.51	202.45	204.25	203.55	204.08	203.26	204.47	204.4	205.06	203.17	204.26	203.33	203.87	204.77	202.49	204	203.12	202.9	204.87	203.67	203.86
198.9	198.48	196.91	198.43	196.92	198.97	197.88	197.77	197.05	198.58	197.76	198.64	198.14	198.29	198.09	197.76	198.44	198.19	197.61	198.61	198.34	198.13	197.5	197.2	197.57	197.65	198.4	198.01	197.52	198.17	198.12	197.43	198.63	198.2	198.01	198.31	198.79	199.09	198.67	198.87	197.53	197.59	199.14	197.86	198.51	197.28	198.35	198.43	197.96	198.68
219.09	216.8	217.27	217.35	217.56	218.21	217.46	218.07	217.27	217.72	216.8	218.88	217.7	217.83	217.1	217.94	218.37	216.83	218.23	218.32	218.93	218.41	217.43	217.87	218.53	218.15	216.99	218.48	217.35	217.69	217.98	217.55	216.89	217.5	217.93	217.24	217.51	218.28	218.36	218.11	219.32	217.72	219.29	218.73	217.67	219.18	218.52	216.87	217.15	218.23
216.17	216.4	217.67	217.91	216.72	216	217.01	216.66	216.02	216.5	217.15	216.17	216.13	216.97	216.81	217.16	216.87	215.92	216.76	217.84	216.95	216.13	217.33	216.82	216.86	217.22	217.84	217.9	217.31	216.9	217.27	216.96	215.93	216.76	216.88	217.1	217.51	215.96	217.3	217.74	216.75	217.64	216.48	217.59	218.17	216.69	217.37	217.2	216.95	215.78
217.1	216.09	217.02	216.78	216.03	216.48	216.85	216.75	217.09	217.83	216.72	217.44	217.2	217.17	215.85	216.27	216.71	217.98	217.17	217.32	216.24	216.94	216.84	217.69	217.96	217.45	215.49	216.79	216.24	216.36	217.42	215.98	216.37	216.34	216.12	217.53	216.15	217.45	215.73	216.36	217.08	217.39	217.42	215.84	218.2	217.65	217.44	216.98	216.29	217.6
207.48	207.88	206.84	207.12	208.57	207.55	206.67	207.81	209.33	208.17	208.25	206.73	207.33	207.49	208.33	207.42	208.65	207.32	207.44	207.45	208.34	207.58	207.62	207.75	207.16	207.58	208	206.98	207.33	207.66	208.94	207.41	207.17	207.88	208.07	207.2	207.88	207.96	206.68	207.14	207.54	208.38	208.09	207.8	206.57	208.47	207.71	208.78	208.08	207.4
208.17	208.57	209	208.67	208.08	208.72	208.38	209.07	209.52	208.13	209.06	209.47	208.37	208.45	209.44	209.14	209.42	208.43	208.38	209.43	208.69	209.33	209.02	208.37	209.08	210.19	208.86	209.38	208.17	209.93	210.16	208.83	207.85	207.84	207.96	209.01	209.09	207.04	209.47	209.42	208.67	208.87	208.4	208.96	210.21	209.65	209.15	208.22	209.37	208.02
215.99	216.82	217.28	217.07	216.89	216.41	216.09	215.57	216.08	216.61	216.95	216.63	216.88	216.56	217.47	216.91	216.95	216.3	217.72	217.68	216.73	217.2	216.58	216.35	217.03	216.51	218.31	216.89	216.16	216.67	216.98	215.99	217.39	216.89	217.63	217.47	217.19	217.34	217.04	217.54	217.48	216.05	216.68	216.82	216.26	217.37	217.79	216.82	217.64	216.74
197.22	198.44	198.1	198.85	198.82	199.4	197.25	198.52	197.24	198.76	199.41	199.21	199.67	198.76	198.55	199.25	198.19	198.17	199.99	199.53	199.12	197.85	199.12	199.24	198.52	199.27	198.04	197.67	197.48	197.73	199.25	197.51	200.39	198.86	197.84	197.94	199.27	198.95	198.38	198.49	199.15	198.21	198.86	199.51	199.02	198.24	198.34	197.56	198.08	199.75
207.74	207	207.06	207.78	206.99	208.67	208.3	207.86	206.77	208.21	207.95	206.5	207.75	207.91	206.96	207.28	207.82	207.81	208.25	207.17	207.48	207.48	208.18	207.1	206.98	208.57	209.32	208.24	207.05	207.95	207.94	207.28	207.75	207.31	207.46	207.96	207.01	210.13	208.86	206.65	208.19	206.97	207.83	208.04	208.52	207.05	207.04	207.65	208.35	208.25
203.25	203.74	203.84	203.29	203.63	203.32	203.32	203.21	202.71	204.68	202.9	203.7	202.75	203.47	202.87	203.6	203.37	202.85	203.59	203.39	202.87	202.38	203.08	203.18	203.33	202.63	204.87	202.83	203.38	202.97	204.44	203.78	203.47	202.27	202.64	203.41	203.58	203.73	203.21	203.36	203.46	203.21	203.23	202.37	203.04	202.58	204.04	202.77	203.66	203.57
203.25	202.94	202.58	203.27	203.66	201.89	203.71	203.89	203.39	202.55	203.64	202.37	203.24	203.37	202.93	203.44	202.87	202.49	202.93	202.32	201.83	203.35	203.25	204.84	203.49	203.64	203.41	202.76	203.08	203.45	202.77	203.02	202.73	203.33	203.93	204.54	202.74	203.18	203.4	203.37	202.99	203.11	202.78	201.59	203.06	204.24	203.34	203.6	202.68	203.72
194.53	195.16	196.59	195.29	195.23	194.82	195.07	195.72	196	195.22	195.65	195.39	195.06	195.63	195.61	195.89	195.86	193.79	195.05	195.6	195.32	195	195.3	195.5	195.33	195.39	194.68	195.34	194.78	194.43	195.23	195.33	194.91	194.7	194.29	194.63	195.21	193.99	194.78	196.58	195.45	194.45	194.23	196.14	195.88	194.31	194	194.26	195.63	194.76
206.56	206.54	206.66	206.39	206.73	208.3	205.87	207.15	205.75	206.75	206.36	207.49	206.41	206.39	206.52	207.6	205.92	206.19	207	205.43	205.25	206.18	207.02	205.74	205.67	206.43	206.61	205.87	206.04	205.92	206.62	205.86	206.68	206.19	206.24	205.6	205.61	206.35	206.72	206.45	206.23	206.01	206.05	206.42	206.43	207.09	205.19	207.02	207	207.56
206.78	207.08	205.97	205.25	207.08	206.26	206.02	205.39	206.83	207.01	206.74	206.14	206.02	206.61	207.08	206.49	206.49	206.07	206.97	207.07	207.04	206.38	206.52	206.35	205.62	206.89	204.89	206.39	206.52	205.98	204.83	206.81	206.52	207.76	206.7	206.35	206.48	205.49	206.16	207.25	206.05	206.04	206.2	206.05	206.68	206.18	205.15	206.74	206.41	206.06
210.97	211.12	211.68	213.3	212.41	212.72	213.08	212.4	211.67	209.51	212.52	212.97	212.3	210.97	211.63	212.91	212.02	211.51	212.06	212.32	213	212.25	211.58	212.49	212.67	212.07	211.51	211.59	211.02	212.54	211.71	212.83	213.2	210.6	211.33	211.58	211.92	211.6	212.49	212.94	210.77	213.09	210.94	212.8	211.36	212.1	212.43	211.96	211.27	211.62
212.86	213.1	212.98	212.6	212.92	211.97	212.45	212.51	212.78	212.65	213.2	212.96	212.03	213.03	212.45	213.36	213.41	212.28	213.81	212.87	211.86	212.46	214.09	212.46	213.33	213.31	211.91	212.59	212.94	213.36	213.15	213.56	211.9	212.36	212.26	213.03	212.53	214.19	213.41	212.63	211.97	212.19	213.02	214.06	213.73	212.21	213.38	212.99	213.99	212.86
212	211.11	210.99	211.23	211.13	211.69	211.73	210.33	211.38	211.91	211.01	210.6	211.47	212.46	211.72	210.41	211.27	210.69	212.33	211.6	212.62	212.36	211.76	211.07	211.25	210.61	211.18	210.94	211.4	211.36	211.17	212.14	213.27	211.17	210.7	211.6	212.29	211.54	210.35	211.38	212.79	211.76	211.63	211.7	209.92	212.88	212.15	211.69	211.96	211.54
208.9	208.64	208.27	208.81	209.77	208.05	209.33	208.47	209.11	208.59	209.09	208.5	209.35	208.16	210.21	209.67	208.72	209.61	207.76	208.62	208.48	209.35	210.01	209.78	207.63	208.74	208.47	208.04	209.36	208.53	207.69	209.73	208.54	209.54	209.25	208.56	208.56	207.97	208.25	208	207.96	208.05	208.76	208.62	209.09	207.47	207.82	208.49	208.47	208.66
209.17	209.43	207.37	208.46	208.24	208.84	208.83	207.67	207.72	208.59	208.1	208.72	209.09	207.67	208.32	209.11	207.32	208.11	207.77	208.54	208.1	208.77	208.82	208.97	209.1	208.9	208.77	208.75	208.99	208.61	208.09	209.74	208.3	209.33	209.52	209.41	209.33	209.08	208.1	209.03	209.7	208.35	208.56	208.47	209.01	208.27	209.19	208.05	209.37	209.11
199.1	198.67	199.09	198.42	199.03	199.6	198.09	198.84	197.85	198.48	198.11	198.79	197.6	199.56	199.55	197.9	199.58	198.15	198.32	197.14	198.34	199.12	198.04	199.09	198.57	198.78	198.84	198.49	198.81	198.87	198.9	199.56	198.6	198.69	197.96	197.52	198.25	198.76	200.04	199.42	197.95	197.71	198.55	198.27	199.16	198.35	198.76	198.96	197.62	198.01
203.01	202.44	202.93	204.1	202.99	203.5	202.57	202.74	204.04	202.44	201.67	203.97	203.48	203.43	202.84	203.46	202.06	201.95	204.9	202.81	203.91	203.25	203.79	202.8	202.93	203.35	202.65	204.08	202.41	203.08	204.23	202.83	203.22	202.89	202.85	202.88	202.5	203.44	202.73	203.43	203.98	202.8	202.68	203.75	203.43	203.09	203.87	204.77	203.03	202.79
200.46	199.68	198.1	198.18	198.89	198.58	198.11	199.62	198.21	199.06	198.16	199.96	198.33	198.51	198.67	199.47	199.74	198.73	198.28	198.7	197.89	199.65	199.4	200.61	199.3	197.98	199.06	198.83	198.68	198.08	198.48	198.6	197.98	198.5	198.86	198.9	198.44	198.01	197.81	198.13	198.46	199.17	199.51	198.56	199.24	198.64	198.23	197.75	198.91	199.69
218.09	216.92	217.19	218.2	217.98	217.48	217.68	217.41	217.58	218.42	217.93	217.32	217.77	218.41	217.99	218.96	216.66	217.84	217.77	218.82	217.9	217.7	218.1	217.39	217.87	218.22	217.06	216.51	217.56	217.53	217.86	217.47	217.21	217.96	217.35	218.41	216.15	217.93	217.56	217.42	218.63	218.11	217.95	218.05	219.33	218.09	217.82	217.32	217.62	217.57
207.26	208.18	206.87	207.65	208.24	207.45	208.74	208.2	207.77	206.45	208.23	207.77	209.2	207.71	207.32	208.37	207.81	206.63	207.67	206.88	207.78	208.68	207.83	207.27	208.22	208.26	208.51	207.84	207.69	207.34	208.18	207.99	208.07	208.7	208.72	207.88	208.54	208.37	207.96	208.86	208.47	207.98	208.07	208.43	208.33	207.35	208.31	207.39	207.62	208.29
199.11	199.35	199.6	199.4	199.53	197.93	199.55	199.33	199.46	200.09	199.45	198.15	200.3	199.9	198.82	198.93	199.15	199.67	198.63	200.26	198.66	200.4	198.84	199.68	200.29	198.99	199.32	199.92	198.02	199.81	199.3	198.57	198.64	198.64	199.35	198.5	199.1	199.31	200.16	200.12	198.58	198.96	200.66	199.24	198.93	199.5	199.16	200.04	199.36	199.2
202.43	201.97	202.68	201.55	202.91	203.09	202.05	203.68	202.74	202.18	202.92	202.94	201.85	202.61	202.24	201.82	201.81	201.4	203.83	202.9	203.05	202.95	202.81	202.35	202.43	202.74	201.3	202.48	203.05	202.58	203.18	201.92	202.57	201.93	202.6	202.64	202.83	202.4	202.83	203.28	203.5	203.49	203.62	202.98	203.09	201.04	203.44	203.47	201.9	203.32
211.55	212.29	211.76	211.28	212.2	212.24	212.16	210.94	211.36	212.87	212.23	212.41	212.05	210.85	211.36	212.11	211.95	211.74	212.03	211.48	211.05	210.7	211.28	212.48	211.7	211.47	209.82	210.84	210.63	211.26	210.13	212.79	211.62	212.64	211.23	210.08	211.28	210.55	211.93	211.95	212.58	211.51	212.45	212.4	211.31	213.21	210.9	212.29	211.3	210.78
211.19	211.4	212.3	212.93	211.3	212.17	212	211.62	211.83	210.15	212.36	211.85	212.53	212.56	211.14	211.68	212.58	212.78	213.08	212.29	210.56	212.36	211.9	212.13	213.16	211.81	210.95	212.61	212.76	211.84	211.68	211.28	212.51	211.51	211.46	211.01	211.33	211.63	211.92	212.3	211.51	211.82	210.97	211.39	211.97	211.16	211.6	212.48	212.35	211.83
211.38	211.93	212.75	210.89	210.92	211.4	210.62	211.41	211.62	212.19	211.23	211.67	213.07	211.75	211.83	212.16	211.72	211.01	211.26	211.56	210.81	211.05	212.15	211.66	210.17	211.64	212.2	213.07	212.59	210.97	211.49	211.64	211.05	211.85	212.17	211.3	211.71	211.83	211.86	212.22	210.52	210.55	211.66	211.09	210.73	210.48	211.65	211.74	211.29	212.44
205.23	205.9	206.76	206.27	204.78	206.57	205.1	206.27	206.5	205.23	205.03	206.88	205.95	204.64	205.97	205.4	206.16	206.79	205.87	206.62	205.76	206.28	205.05	205.65	205.55	205.67	205.1	204.12	205.59	204.17	205.93	207.09	206.38	205.44	205.99	204.73	204.3	206.21	205.04	204.18	205.4	204.72	206	205.81	205.63	205.51	206.27	206.01	205.36	205.57
208.48	207.95	207.93	208.8	209.1	209.34	208.53	208.89	208.36	208.75	207.83	208.73	208.97	208.96	207.95	208.5	208.69	208.49	209.68	208.57	208.42	208.7	208.4	209.36	207.71	209.51	207.66	207.24	209.25	208.18	208.52	208.4	209.09	207.15	208.51	209.38	208.81	208.93	209.7	208.68	209.16	208.75	208.91	208.82	207.87	207.68	208.51	208.53	207.4	208.17
198.9	198.62	198.96	200.14	198.37	198.86	198.11	197.31	198.89	198.04	198.84	199.48	199.59	198.59	199.67	197.92	198.76	199.34	199.09	199.32	197.71	197.92	198.64	198.5	199.6	198.95	198.13	199.18	199.08	199.28	198.58	198.17	197.68	198.13	197.54	198.38	199	199.09	198.51	199.03	197.5	198.99	198.28	199.33	198.23	198.02	198.84	197.21	198.68	199.36
204.62	204.56	204.62	205.43	204.27	204.37	204.64	204.39	205.04	205.13	203.68	204.41	204.86	205.4	204.14	203.99	205.06	204.08	203.97	203.88	202.93	204.27	204.92	205.12	205.49	205.26	204.87	205.12	204.08	204.26	204.28	204.03	205.94	204.34	204.57	204.59	204.77	203.81	205.3	205.04	203.81	205.06	203.59	204.43	205.11	203.76	204.16	205.55	204.26	204.66
203.3	203.42	203.64	204.86	203.01	202.24	203.21	204.43	202.51	203.91	204.17	203.92	203.5	202.5	203.7	203.99	203.37	202.95	204.28	203.04	203.98	204.74	204.09	203.42	203.76	204.3	203.52	203.07	202.09	202.79	203.58	202.62	204.21	203.59	203.75	204.23	203.41	203.17	203.63	203.65	203.27	203.8	204.14	203.95	202.46	204.03	203.61	204.31	203.11	203.08
217.58	217.13	216.72	217.59	216.55	218.25	216.38	216.72	216.09	216.77	217.59	216.75	216.65	216.86	217.9	217.77	217.53	217.35	218.5	216.82	217.45	216.61	217.09	217.21	217.67	216.98	217.23	216.89	216.79	216.91	218.19	216.56	217.71	217	217.75	217.28	217	216.03	216.81	217.15	217.36	217.15	216.33	217.3	216	215.93	216.13	216.83	217.76	216.34
207.66	207.44	207.91	207.46	208.91	208.06	208.55	206.86	207.9	208.19	207.14	208.86	209.05	207.45	207.79	208.05	207.2	207.6	207.9	208.31	207.22	208.62	208.67	207.28	207.67	208.18	207.02	208.13	207.71	207.27	208.22	207.26	207.78	208.02	207.5	207.97	207.56	207.29	207.64	208.06	207.94	207.31	208.34	208.4	208.62	207.05	208.22	206.94	208.53	207.68
195	194.96	195.83	195.66	195.32	196.32	195.56	194.23	195.5	194.65	195.69	194.8	195.99	195.44	195.65	195.65	194.86	196.29	194.85	194.09	194.56	195.93	195.44	194.69	193.71	195.44	195.57	194.86	194.79	195.65	196.08	194.91	195.92	195.24	195.03	195.13	195.06	195.19	195.25	194.48	194.85	194.84	195.34	194.53	195.78	194.93	195.39	194.9	194.8	196.14
209.15	209.6	209.61	209.86	208.29	209.24	209.48	209.8	209.1	209.07	210.48	210.21	209.31	209.95	210.01	209.07	208.77	210.14	210.16	209.72	208.77	209.83	209.53	209.21	208.72	210.56	209.75	210.06	209.14	210.16	210.37	210.08	209.43	209.42	209.33	209.75	210.07	208.78	209.48	210.34	210.24	208.29	209.83	208.85	210.57	209.65	210.68	209.83	208.88	210.34
193.84	194.32	193.17	193.43	193.84	193.08	195	195.43	194.78	194.52	195.63	193.13	194.65	194.85	194.06	194.97	193.01	193.72	195.06	194.36	194.54	194.11	194.9	195.3	194.38	194.63	193.44	195.08	193.94	193.7	193.8	194.02	195.51	193.67	195.01	194.87	194.49	194.72	193.53	194.3	195.29	194.22	194.2	194.49	193.97	194.61	194.14	195.13	194.38	193.71
205.01	205.89	204.03	204.39	204.88	203.45	205.77	203.45	203.97	205.88	205.37	204.27	205.77	204.39	204.38	204.24	205.86	204.47	204.66	204.93	204.65	205.26	204.53	206.53	205.58	204.94	205.53	205.01	204.96	205.33	205.3	204.94	204.45	205.11	204.53	206.11	203.77	205.35	205.4	203.21	205.48	204.52	204.8	204.54	205.43	204.69	204.11	205.22	205	206.12
197.79	197.66	197.78	197.77	198.46	199.01	198.15	198.46	198.87	198.25	197.54	198.42	198.83	197.41	198.2	198.66	197.43	198.32	197.83	197.23	197.29	197.41	198.63	197.99	197.83	198.39	198.17	197.2	198.57	197.75	198.9	198.18	197.68	198.88	198.88	198.62	197.37	197.7	197.73	198.03	198	198.76	197.81	198.66	198.35	197.33	198.1	198.42	198.42	197.95
202.9	203.71	201.83	203.19	203.07	202.76	202.05	202.79	202.6	202.66	202.8	203.18	202.48	203.2	203.43	202.19	203.23	201.87	202.09	202.14	202.1	202.28	202.98	203.32	202.42	202.24	201.37	203.38	202.42	202.98	202.7	203.59	202.43	202.85	201.87	202.17	201.44	202.79	202.48	202.88	202.7	203.22	202.75	202.45	202.11	201.98	202.53	203.79	203.69	201.91
198.8	198.6	198.66	198.77	200.37	199.03	198.92	199.19	199.02	200.31	199.4	199.77	199.67	199.6	199.37	199.05	199.56	199.12	200.09	199.02	199.49	198.53	199.13	199.76	199.59	198.63	198.17	199.95	200.84	199.68	199.52	199.31	199.57	199.56	199.5	198.84	199.68	199.32	199.27	200.29	198.94	198.65	199.66	199.99	198.82	200.12	199.61	199.41	198.9	198.86
208.44	208.8	208.63	209.15	208.74	208.58	208.66	208.94	208.49	208.77	208.38	208.54	207.56	209.15	207.9	207.89	208.42	208.4	208.96	208.61	207.92	208.3	208.95	208.65	208.26	209.03	209.13	208.69	207.81	208.9	208.28	208.23	208.54	207.75	208.49	208.55	208.97	207.77	208.41	209.82	207.7	208.46	210.24	208.2	208.29	209.56	208.29	208.43	209.12	207.54
207.55	207.98	208.36	208.07	207.98	207.56	208.37	208.72	208.23	208.05	206.9	206.82	208.54	207.99	208.39	208.88	208.33	207.55	207.89	207.69	208.95	208.04	208.24	208.16	206.79	208.18	208.48	207.49	207.99	207.46	208.94	207.5	207.43	208.04	207.63	207.51	207.11	206.31	207.67	207.17	207.8	206.36	207.97	206.97	206.58	208.29	207.54	208.24	208.01	207.75
198.17	198.64	198.19	198.42	197.81	198.58	199.27	197.82	198.78	198.34	198.26	198.22	196.89	198.12	198.63	198.45	198.95	198.67	198.13	197.72	198.73	199.48	198.52	198.69	199.24	199.7	198.64	198.89	197.79	199.03	198.42	198.3	198.11	198.45	199.69	198.36	199.75	199.39	199.13	198.81	198.42	198.4	197.51	198.36	198.79	199.76	199.18	198.47	199.54	199.31
211.97	210.33	211.81	212.06	210.79	211.66	211.18	211.73	212.2	211	211.51	210.85	212.2	211.42	210.81	211.65	211.29	211.98	210.84	211.31	212.22	211.2	212.82	212.26	212.09	210.9	212.34	212.09	211.59	212.1	211.84	211.1	212.6	210.35	211.34	211.84	211.94	211.19	211.96	210.89	211.27	211.08	213.99	212.3	211.87	211.83	211.27	212.11	211.52	211.07
206.73	206.78	207.5	207.62	207.82	207.18	207.66	206.9	207.37	207.4	208.19	208.45	207.32	208.08	206.09	207.87	207.57	206.88	207.48	208.66	208.01	207.97	208.33	207.2	207.36	207.18	207.28	207.1	208.34	207.3	207.7	207.02	207.43	207.18	208.63	207.13	207.75	207.34	207.6	207.02	208.6	208.57	207.56	207.75	207.18	207.31	206.88	207.54	207.6	207.33
199.45	200.31	200.56	200.91	202.27	201.01	201.57	201.13	200.6	200.36	201.18	201.2	200.25	199.57	199.78	200.1	200.04	200.01	200.94	200.26	199.95	199.85	200.89	199.62	201.07	200.49	200.62	200.21	200.62	199.69	200.45	201.9	199.99	199.36	200.74	199.85	200	200.03	200.61	200.13	200.53	200.74	199.36	200.64	200.15	199.42	200.5	200.5	200.6	200.08
198.82	198.65	198.24	199.62	199.04	199.99	198.98	200.61	198.24	200.04	200.57	198.89	199.59	198.56	199.61	199.73	200.09	198.97	200.47	198.93	200.22	198.79	199.39	199.05	199.42	199.2	199.89	199.07	200.04	198.61	199.41	199.3	199.31	198.43	198.89	198.7	199.3	198.88	198.14	199.02	199.21	199.91	199.95	201.06	199.43	198.41	199.75	199.64	199.67	199.73
209.1	208.59	209.11	209.26	208.89	209.61	208.4	208.82	208.57	208.55	209.38	209.52	209.73	208.12	207.89	208.36	209.22	208.96	209.26	208.14	208.53	210.03	209.44	209.07	209.04	209.06	209.15	208.68	208.72	208.85	208.04	208.73	208.15	208.53	208.77	207.93	208.46	208.83	209.59	208.4	208.28	208.73	208.14	209.15	208.47	209.27	208.83	209.37	208.47	208.55
217.38	217.65	217.13	217.9	217.54	218.73	218.16	218.64	217.27	218.07	217.98	216.58	217.44	216.75	217.38	217.93	218.78	217.9	218.76	218.88	218.2	217.73	218.65	219.49	218	216.97	217.91	217.85	218.14	217.78	218.23	216.94	217.88	217.58	217.25	218.1	216.82	218.1	218.03	217.09	218.82	217.26	218.28	219.28	218.07	218.89	217.71	217.53	217.36	217.53
207.88	208.43	207.95	207.95	207.66	208.29	207.72	207.3	207.32	207.51	208.27	208.25	206.8	207.53	208.57	207.75	208.19	206.9	207.83	207.19	207.63	208.34	209.05	208.25	207.14	207.96	207.91	208.21	207.61	209.09	209.21	208.31	207.33	206.79	207.85	207.85	207.4	207.56	208.25	208.1	207.69	207.31	207.3	208.94	208.99	209.79	207.87	207.56	207.49	206.52
208.96	207.47	209.59	208.62	208.9	208.75	208.41	209.57	208.36	208.36	208.71	207.65	209.26	209.64	209.74	208.89	208.83	208.78	208.45	207.53	208.6	208.49	209.06	208.45	209.23	208.79	209.04	207.44	209.37	208.09	208.92	209.65	208.36	208.5	208.3	209.65	208.98	208.42	208.18	208.52	208.08	207.61	209.06	208.34	208.37	209	208.68	209.23	208.23	207.95
216.94	216.86	217.49	217.08	217.17	216.81	217.2	217.03	217.68	215.81	217.39	216.42	216.89	217.43	218.27	217.03	216.4	217.95	216.71	216.84	216.64	217.22	218.57	218.03	217.34	217.22	216.67	216.56	217.52	217.12	217.17	216.15	216.97	216.37	217.79	216.9	216.88	217.28	216.65	217.53	217.81	217.13	217.03	216.76	215.94	215.73	216.49	216.51	215.97	216.05
212.34	211.9	211.78	212.08	211.52	212.51	210.47	213.14	212.71	213.12	212.55	212.15	212.97	213.23	211.71	213.29	212.41	213.47	213.28	213.23	212.81	212.67	212.18	212.66	211.72	212.52	212.61	211.95	212.05	210.58	212.64	211.96	211.83	212.14	212.41	213.4	212.82	212.03	212.01	214.03	212.4	212.38	212.7	212.38	211.74	211.96	211.62	213.28	212.81	213.24
199.21	200.43	200.31	200.64	200.4	200.39	200.77	200.34	198.9	200.29	199.86	200.5	200.85	200.43	199.42	199.92	200.2	199.15	200.73	200.58	200.49	201.1	200.77	200.11	199.84	200.37	199.95	200.04	200.25	199.28	201.57	199.93	200.5	199.96	199.94	200.27	199.69	199.11	199.31	200.92	200.53	200.2	200.17	200.17	201.16	199.57	200.35	199.64	200.86	199.6
204.8	203.62	203.48	204.34	203.84	204.29	203.53	204.25	203.79	203.64	203.11	204.51	204.12	203.37	204.61	203.46	204.03	203.63	203.42	203.34	204.16	203.13	203.93	203.65	203.51	204.72	203.94	204.61	204.18	203.04	203.97	203.17	203.52	204.67	204.05	203.38	204.61	204.2	203.97	203.76	203.71	202.8	203.96	203.59	204.07	203.12	203.8	203.23	203.79	204.35
204.82	203.68	203.84	202.44	202.23	203.14	203.03	203.08	203.67	203.11	202.89	203.57	202.64	203.57	203.76	204.41	204.47	203.67	205.23	204.08	204	203.5	203.76	202.65	203.08	203	203.08	203.27	203.98	201.8	203.39	204.05	202.93	203.16	204.31	202.27	202.69	202.52	202.92	204.32	203.61	204.79	205.1	205.09	203.68	203.26	203.98	203.67	203.11	204.97
213.21	212.58	212.21	211.51	214.04	212.16	212.45	213.2	214.36	213.7	212.96	214.4	214.09	212.6	213.06	213.71	213.21	213.78	212.68	213.06	212.89	212.18	212.44	212.85	213.96	213.08	213.77	213.28	214.36	213.07	212.91	213.15	213.14	213.81	213.32	212.39	212.83	212.18	213.12	212.66	213.3	212.69	213.01	213.23	212.92	213.97	213.62	212.93	211.95	212.67
208.69	208.56	208.47	208.6	208.55	209.85	209.06	208.7	209.05	209.36	207.96	207.77	208.73	209.46	209.5	208.63	209.8	208.17	208.37	208.68	208.08	210.8	209.26	209.91	208.32	208.23	208.1	208.18	208.23	208.81	209.14	208.33	209.75	208.76	208.55	209.56	208.85	208.03	209.55	208.99	209.45	209.11	208.54	209.2	209.61	208.51	209.55	209.31	208.83	208.28
211.67	210.98	211.71	212.36	211.4	211.72	211.02	211.52	211.85	210.65	211.09	212.65	211.34	211.38	211.61	211.86	211.97	211.45	211.89	210.87	210.92	211.41	211.75	211.9	211.69	211.17	211.53	212.18	211.53	211.43	211.07	211.84	211.6	211.38	212.04	211.94	212.41	211.9	211.25	211.68	212.97	211.86	211.84	211.64	212.41	211.69	212.57	212.23	211.59	212.02
204.62	204.97	204.65	205.01	205.17	204.21	205.01	204.93	203.83	203.82	205	204.09	204.24	204.58	204.01	204.07	204.28	203.57	204.84	204.45	203.88	204.5	204.81	204.88	204.36	204.14	204.06	204.2	206.31	203.96	206.32	206.23	204.25	203.94	204.09	205.18	204.38	204.59	205.27	204.02	205.54	205.08	204.76	204.88	203.52	203.76	204.56	205.12	204.4	203.81
209.23	208.65	208.93	209.67	209.73	209.59	208.1	208.41	209.64	208.32	208.88	208.16	208.73	207.98	208.93	208.66	208.66	208.6	209.04	208.78	208.2	208.96	208.27	208.96	207.93	208.76	207.58	208.25	209.41	209.13	208.69	207.71	208.71	209.32	209.08	208.93	208.5	209.22	209.84	208.83	208.8	207.47	208.96	208.94	209.66	208.8	209.32	207.99	208.81	208.85
213.13	211.35	212.45	211.7	212.06	211.25	212.19	210.63	212.07	211.16	212.73	212.19	213.27	211.95	212.06	211.9	212.41	212.47	212.38	212.54	212.73	211.07	213.15	212.35	211.42	211.87	212.63	212.33	212.03	211.95	212.59	213.12	212.4	212.47	212.2	212.53	212.62	212.89	212.87	212.75	212.46	212.83	213	212.1	211.82	211.25	213.37	211.41	212.02	213.31
200.41	200.35	200.01	201.07	200.9	200.44	200.68	199.5	200.39	200.09	200.07	200.76	200.72	201.28	200.26	200.72	199.6	200.7	201.45	199.95	200.41	200.8	200.29	200.25	200.25	200.58	199.82	201.54	199.98	200.98	201.38	199.65	199.55	199.82	200.59	200.43	200.14	200.28	200.07	199.28	200.16	199.99	199.62	200.69	200.62	199.69	199.53	200.97	200.51	200.53
208.27	208.68	209.05	207.7	207.76	208.9	208.55	208.72	209.52	207.68	208.8	209.73	208.91	209.17	208.92	208.36	208.91	207.86	208.07	208.54	209.1	207.95	208.9	208.3	207.94	207.98	210.03	207.8	209.17	207.9	209.14	209.44	208.9	208.64	208.33	208.29	208.71	207.4	208.35	209.11	207.91	207.86	208.59	207.28	208.32	208.58	208.82	209.41	208.34	208.62
205.59	205.54	204.67	205.81	204.43	204.75	204.59	203.96	205.54	204.71	205.18	205.54	205.01	205.45	204.91	205.44	205.14	205.01	204.34	206.15	205.46	205.11	204.76	205.28	203.78	204.84	205.38	204.57	205.94	204.28	203.53	205.57	204.68	204.99	205.25	203.6	205.3	204.05	204.88	205.29	204.21	203.32	204.2	204.2	204.95	205.08	204.25	205.37	204.89	205.49
209.62	209.01	208.73	208.28	208.25	206.95	209.3	208.69	207.55	207.93	207.65	208.65	208.33	207.86	208.71	209.06	208.13	207.51	209.41	208.66	208.35	209.1	209.37	209.28	208.39	208.01	208.66	207.5	208.22	208.89	207.98	208.97	208.33	208.07	207.75	209.68	208.52	209.37	208.95	208.05	208.71	208.25	210.65	209.14	208.3	208.09	208.12	207.92	208.71	209.38
205.82	205.67	206.11	207.76	205.35	206.23	206.81	205.88	205.79	205.57	206.4	205.73	206.18	205.76	206.35	206.02	205.82	206.47	206.37	206.81	206.4	206.05	207.82	206.4	206.19	207.26	206.83	207.11	206.34	206.71	206.54	205.88	206.29	207.05	206.62	206.9	206.92	206.32	206.15	206.18	206.68	205.27	206.57	205.65	207.18	206.58	206.33	207.67	206.9	205.55
204.08	204.98	204.62	206.05	205.35	204.65	205.15	203.62	204.99	205.2	203.99	204.26	205.2	204.53	204.76	205.71	204.58	205.82	204.82	204.48	206.22	203.74	205.1	204.88	204.63	204.13	205.48	203.79	203.69	205.25	204.16	203.43	204.49	204.26	205.86	204.17	205.64	205.19	204.3	203.95	204.79	206.07	203.98	204.52	204.18	204.74	205.16	203.89	204.25	205
202.41	202	202.66	201.7	202.89	201.86	202.69	202.38	202.04	202.43	202.59	202.25	201.96	203.52	201.95	200.95	202.81	201.51	202.45	202.23	202.01	202.95	202.43	201.48	202.92	203.07	202.7	202.31	202.35	202.33	202.45	202.44	202.08	202.48	204.42	200.67	202.71	202.74	202.37	203.05	202.74	202.27	202.61	201.81	202.71	201.98	202.98	202.69	202.27	202.97
208.2	208.75	208.87	208.66	208.62	208.66	208.26	209.52	207.47	207.68	208.22	209.55	208.34	209.27	207.99	208.47	208.96	208.04	208.86	208	208.78	208.66	209.38	208.91	208.39	208.38	207.2	208.98	209.2	209.69	207.73	209.02	208.95	207.81	208.37	208.08	208.86	208.15	209.05	208.86	210.61	208.75	208.95	208.15	208.36	208.93	209.63	207.95	207.57	209.37
202.41	203.03	202.75	202.28	202.04	203.05	203.16	202.63	203.16	202.65	202.35	202.75	202.54	202.42	202.42	202.91	203.47	203.67	202.71	202.17	201	202.61	203.36	203.12	202.04	202.6	202.45	202.7	203.22	202.86	202.3	201.94	202.2	202.65	202.74	202.88	202.34	203.06	203.2	201.94	202.64	202.29	201.87	203.52	203.64	202.9	202.86	202.27	201.84	202.23
206.87	207.51	208.09	208.75	207.57	208.19	207.84	208.76	208.45	208.98	207.82	207.73	208.18	208.17	207.43	207.83	207.08	206.95	206.78	207.52	208.22	207.89	208.13	209.4	208.71	209.2	207.2	207.84	207.84	206.24	207.3	206.51	207.3	207.75	207.1	207.7	207.75	208.03	208.14	207.14	207.92	207.9	208.3	207.99	208.13	207.98	208.64	207.26	206.76	207.7
206.49	206.18	207.68	205.14	206.94	206.91	207.06	206.46	206.82	205.98	207.13	207.28	207.79	206.3	205.27	205.96	206.35	205.36	206.94	206.6	207.13	206.23	205.9	206.9	205.54	207.17	206.05	207.51	205.88	205.68	206.63	206.98	205.81	206.37	205.42	206.49	205.79	206.66	206.58	205.72	207.53	206.18	206.73	205.7	205.14	206.64	207.01	206.76	206.77	207
209.02	208.43	208.94	209.55	209.17	208.02	209.57	208.99	209.08	208.67	209.7	209.41	209.57	208.89	208.99	208.69	209.62	208.85	209.22	209.04	208.45	208.24	208.75	209.15	208.5	208.52	208.99	209.23	208.75	209.62	208.43	208.2	209.01	207.89	207.65	209.47	208.59	209.02	209.42	207.91	208.82	208.28	209.59	208.84	209.62	208.17	208.88	207.61	208.73	209.17
207.21	207.75	206.77	206.56	206.6	207.44	207.94	207.39	207.53	207.25	207.12	207.11	207.94	207.08	207.78	207.2	207.64	206.66	207.86	206.67	206.27	207.53	207.8	207.37	207.23	207.06	208.48	207.65	208.42	207.08	206.52	208.33	206.68	207.42	206.49	207.62	207.81	206.77	207.35	207.31	207.65	206.79	207.71	206.83	206.82	207.21	207.97	208.55	207.5	208.68
207.81	208.01	207.9	210.2	210.37	209.38	208.53	208.52	207.96	206.7	208.29	208.77	208.44	207.75	208.18	208.95	208.6	209.33	208.83	208.83	208.82	208.48	207.67	207.68	209.2	209.56	208.3	208.95	208.62	208.84	207.77	208.98	209.91	208.25	208.74	208.76	208.78	208.23	207.35	209.08	208.75	207.87	208.81	208.53	208.3	208.35	209.2	208.82	208.65	208.4
209.17	210.11	210.37	210.24	209.33	209.84	209.05	210.24	209.41	209.44	209.36	208.71	209.66	210.05	209.54	209.27	210.15	208.5	209.79	207.99	208.71	209.42	210.02	209.1	209.73	208.78	208.8	209.36	208.83	209.83	210.34	209.75	209.36	211.69	209.78	208.9	210.36	210.14	209.52	210.23	209.03	209.69	209.28	209.39	209.27	210.05	210.86	209.36	209.9	209.9
198.92	199.94	200.44	200.26	200.88	200.85	200.63	200.08	200.13	200.28	200.06	200.87	201.24	200.53	200.42	200.4	200.63	201.21	200.58	200.23	200.3	199.62	199.48	199.7	199.52	200.92	200.12	200.23	199.9	199.62	200.51	200.13	199.57	200.81	199.88	200.81	200.1	199.83	201.63	200.19	200.21	200.64	200.5	201.03	199.7	200.12	199.93	199.95	200.29	199.76
207.61	208.81	207.34	207.61	208.28	207.43	207.45	207.79	208.38	208.16	207.14	208.68	207.5	206.86	207.1	207.56	208.03	207.52	206.92	208.03	208.11	208.01	207.49	207.27	208.03	209.14	208.68	209.04	208.53	207.93	208.25	208.09	208.04	207.92	208.23	209.07	207.16	207.85	208.48	209.01	210.19	207.79	207.15	207.24	207.38	207.85	208.27	207.93	207.84	208.46
204.12	204.07	203.83	202.6	203.44	203.41	204.59	202.79	204.49	204.34	202.92	203.37	203.77	203.99	204.08	203.65	202.67	203.54	203.96	203.46	204.3	205.03	203.75	202.63	204.08	204.21	204.08	204.27	205.27	203.06	203.79	203.99	204.48	204.4	204.44	203.44	203.76	203.98	203.9	202.53	204.82	203.55	205.26	202.7	203.38	204.05	203.3	204.6	203.44	203.57
204.86	204.87	205.14	205.08	205.78	204.15	206.82	205.18	205.33	204.86	204.11	205.76	204.52	206.66	205.16	204.77	205.18	205.71	204.16	204.05	203.65	204.64	205.1	204.43	205.04	204.51	205.3	203.7	205.14	206.1	203.77	206.23	205.22	204.4	205.21	205.07	204.94	205.18	205.29	205.25	204.36	205.28	205.51	204.59	205.21	203.95	205.34	204.91	204.74	205.74
195.51	194.89	196.2	196.21	195	195.12	194.88	195.23	194.86	194.43	194.82	194.89	194.14	196.01	195.86	195.33	195.79	195.67	193.97	194.5	195.65	193.98	196.26	195.38	196.26	195.28	195.6	195.24	195.71	195.52	194.98	195.61	194.77	196.07	195.69	196.28	194.61	194.48	194.89	195.68	195.8	195.69	195.37	194.54	196.36	195.64	195.1	194.78	194.86	194.02
217.44	218.08	217.49	217.8	216.3	219.3	217.88	218.03	217.71	217.28	217.15	218.26	216.28	218.5	217.4	218.3	217.31	217.25	217.94	216.25	218.17	218.02	217.78	217.15	217.43	217.34	218.28	217.45	216.38	217.13	218.05	216.97	218.2	217.45	218.55	218.36	217.46	217.54	218.65	218.28	218.6	218.07	218.02	216.28	217.53	217.51	216.8	218.07	217.68	217.33
198.09	197.77	198.89	198.68	199.03	198.79	198.13	198.75	199.15	197.46	196.85	199.31	198.98	199.34	197.82	198.69	199.61	198.81	200.11	198.7	199.07	199.17	198.99	198.29	198.93	198.1	198.13	198.65	198.36	198.62	198.24	198.48	199.14	198.16	198.23	199.14	198.68	198.4	198.46	200.16	199.16	197.8	198.39	198.82	197.96	197.73	197.97	198.13	198.36	196.88
204.59	203.73	203.22	205.15	203.8	203.29	202.57	203.76	203.87	204.44	203.53	203.95	204.26	204.44	203.16	203.58	204.56	203.02	204.32	202.79	203.36	203.67	204.4	202.82	203.96	202.81	203.11	204.46	204.12	203.14	202.55	204.02	204.28	204.34	204.44	204.24	203.34	203.42	203.49	203.39	203.34	204.44	204.11	203.26	203.95	202.51	203.61	203.54	204.84	203.1
211.57	210.97	211.88	211.62	211.87	211.73	212.77	212.06	210.77	212.46	211.72	211.78	210.5	212.11	211.99	211.51	211.4	212.58	211.65	211.36	210.59	211.18	211.47	211.79	210.81	211.47	211.41	211.6	211.25	210.8	213.93	211.82	210.45	210.87	211.88	211.26	211.66	210.73	211.75	211.13	210.78	210.38	212.05	211.83	211.43	212.6	210.25	211.82	210.84	211.79
216.08	216.89	217.06	216.89	217.22	216.01	217.4	217.21	217.14	216.79	216	217.02	216.3	216.02	217	217.87	217.48	216.5	217	216	217.23	215.99	216.8	216.22	217.32	217.11	216.57	217.35	216.78	216.46	216.95	217.58	217.49	216.54	215.16	216.58	216.47	216.76	217.21	216.82	215.81	218.17	218.6	217.49	217.2	216.38	217.42	216.76	217.41	217.01
213.91	214.37	214	215.08	213.06	214.07	212.89	215.05	213.97	214.06	213.32	214.25	214.3	212.92	215.12	213.18	213.03	213.93	214.82	214.38	213.13	214.14	214.38	214.56	214.19	213.48	214.96	212.55	214.62	213.9	214.17	214.81	213.33	213.63	214.25	213.73	213.56	213.7	213.4	213.37	213.39	214.74	213.09	213.1	212.97	213.96	213.82	212.49	214.31	213.17
209.13	208.66	208.27	206.79	208.5	208.59	208.41	208.57	209.01	209.04	208.92	209.06	208.45	209.32	208.23	207.85	208.87	209.69	209.07	208.06	208.39	208.3	208.71	207.97	208.15	207.56	208.72	209.68	208.15	209.26	208.71	208.92	208.61	209.84	208.58	208.44	209.4	209.16	208.68	208.16	208.99	208.81	207.38	209.35	207.9	209.51	209.05	208.53	208.75	209.05
207.17	209.08	208.51	208.89	208.33	207.78	207.59	207.67	209.24	208.91	208.45	208.02	208.96	208.23	208.17	208.97	208.75	208.76	208	207.8	207.5	209.65	208.47	208.96	208.69	208.74	209.2	209.39	208.93	209.27	208.48	208.64	208.29	208.49	209.05	208.38	209.74	208.69	208.73	207.82	209.43	208.29	208.24	208.09	209.81	209.68	208.7	208.43	208.1	208.68
211.74	213.86	212.49	212.4	214	214.07	213.86	213.08	213.72	212.41	212.74	212.03	213.77	213.23	212.7	213.52	212.82	212.65	212.88	212.26	213.64	213.52	213.74	213.15	213.3	211.84	213.2	212.74	212.88	212.78	213.9	212.58	213.6	213.61	213.6	213.03	212.38	212.6	212.59	213.76	212.71	213.16	213.69	213.65	211.78	214.34	213.8	212.69	212.55	212.53
208.13	209.25	208.42	208.58	208.64	209.06	209.11	208.35	209.89	208.94	209.15	208.64	209.07	208.78	210.06	207.67	207.65	207.07	208.08	208.43	209.02	208.49	208.28	208.54	209.12	208.46	209.95	208.32	208.15	207.68	208.76	208.89	207.27	207.86	209.21	209.29	208.69	209.61	209.25	209.36	209.46	207.9	209.27	209.08	208.96	208.95	209.26	207.96	208	208.27
205.04	204.61	205.14	205.62	205.61	204.13	205.43	204.45	204.62	204.51	205.07	204.15	203.91	205.88	204.79	204.81	206.05	203.9	204.51	205.06	204.94	205.29	204.7	204.6	205.12	204.54	203.9	204.04	204.65	204.74	205.28	204.18	203.77	204.01	204.18	204.36	205.14	204.53	204.29	205.6	204.25	206.05	204.58	204.5	206.16	204.37	204.7	205.01	204.58	204.09
199.19	198.15	199.23	198.24	199.06	199.08	198.89	198.59	198.53	198.32	198.15	197.78	198.56	197.5	199	199.91	197.28	198.32	198.18	198.49	198.99	198.03	198.06	197.75	198.34	198.13	198.78	197.89	198.53	198.34	199.53	198.45	198.03	199.4	198.05	198.26	198.7	198.07	200.05	197.53	198.22	198.39	198.55	199.37	198.41	197.57	200.05	198.39	199.59	197.27
211.67	210.73	212.73	211.89	210.74	211.47	212.02	211.45	212.44	212.08	211.29	212.08	212.01	211.73	212.4	211.5	212.72	211.52	211.65	211.38	211.7	211.12	212.01	211.4	211.77	211.97	211.93	212.77	212.96	212.13	210.77	211.34	211.72	212.53	211.25	210.78	210.6	211	210.95	211.87	211.92	212.96	211.98	212.07	212.39	211.59	210.69	210.59	210.69	210.84
197.75	197.46	197.5	198.87	197.87	198.33	198.11	197.87	199.65	198.81	197.99	198.32	197.05	198.42	198.35	196.93	197.71	198.88	197.73	198.54	197.56	197.19	197.7	197.02	197.73	198	198.1	198.58	198.09	198.21	197.33	197.34	197.83	199.66	198.73	197.17	197.61	197.24	197.7	199.33	198.34	198.46	198.95	198.26	197.92	198.02	197.33	198.75	198.33	198.13
204.45	203.25	203.03	203.79	203.97	205.53	203.68	204.69	203.64	203.2	204.55	203.48	204.35	202.87	203.2	203.45	203.01	204.52	204.21	203.19	203.85	203.59	203.42	203.19	205.4	202.67	204.29	204.7	202.99	204.95	202.58	203.82	205.08	202.15	203.1	203.03	204.07	201.76	203.89	203.2	204.23	203.95	204.63	204.35	204.72	204.46	203.83	203.3	203.35	204.12
198.5	199.77	199.62	198.63	199.73	199.37	199.05	199.13	199.24	199.92	199.04	199.54	201.27	200.21	199.68	199.78	199.48	199.22	199.36	199.51	199.57	199.77	198.99	198.91	199.77	199.18	199.06	198.85	199.51	198.89	199.16	198.73	200.17	200.29	199.39	199.33	199.4	199.63	200.06	199.2	199.29	199.64	199.54	199.45	200.13	199.8	198.94	198.65	199.99	199.21
208.59	208.86	208.69	209.24	208.94	208.81	209.49	208.69	209.24	208.16	208.54	208.69	209.42	208.57	207.98	207.71	208.91	207.13	208.51	208.14	208.16	208.65	208.09	208.31	208.51	208.53	208.74	208.99	208.74	208.15	208.36	208.99	208.31	207.71	208.31	208.47	208.24	208.43	208.01	209.13	208.81	209.1	208.98	208.38	209.39	208.38	208.72	208.43	208.5	209.27
198.61	197.72	198.64	198.76	198.65	198.44	198.19	198.39	198.86	198.62	198.7	198.81	197.67	200.09	197.34	197.63	197.7	198.44	198.62	198.02	198.78	198.52	198.51	198.89	199.53	198.49	198.88	199.13	198.99	198.52	199.34	199.08	197.7	198.81	196.79	198.55	198.77	198.71	198.79	198.12	198.45	198.89	199.66	197.94	198.94	198.31	198.16	198.62	198.77	199.26
213.2	213.28	213.06	213.59	212.42	213.41	212.99	212.76	213.67	213.17	212.68	212.1	212.85	212.66	212.31	211.55	212.22	213.19	212.63	211.6	212.72	213.05	213.3	212.25	212.92	213.18	212.67	212.58	213.46	212.43	213.35	213.66	212.38	213	213.28	212.7	213.75	212.58	213.27	213.66	212.66	214.26	213.32	212.73	212.73	213.41	213.17	214.24	214.15	213.03
208.45	208.92	208.87	208.19	209.76	209.44	209.36	209.79	208.88	208.74	209.49	209.37	209.68	209.01	209.16	207.14	208.56	208.86	208.95	207.35	207.42	208.51	209	207.88	208.6	208.87	207.79	209.07	208.05	207.72	208.13	208.51	208.54	208.94	208.83	209.28	209.55	208.62	207.59	209.78	209.26	208.37	208.06	208.66	209.47	208.87	209.63	208.11	207.87	208.45
202.7	203.47	203.54	203.79	203.08	202.47	203.84	204.91	202.77	204.2	203.22	202.21	203.27	203.04	202.47	202.51	202.84	202.08	203.36	202.71	202.23	203.26	203.1	203.23	202.93	203.92	202.75	203.45	202.85	203.28	203.95	202.48	203.58	203.13	202.46	202.8	203.72	203.65	203.84	201.21	203.22	204.09	203.57	203.26	203.84	202.59	202.75	203.29	202.64	202.71
212.52	211.55	211.51	212.65	211.75	212.54	212.85	212.79	213.55	213.32	212.26	212.52	211.68	212.21	212.37	212.4	212.95	212.27	212.04	211.38	212.15	210.75	212.56	213.2	212.12	212.88	211.45	211.51	212.11	213.59	211.73	213.62	211.33	212.51	211.57	212.81	211.98	213.14	212.44	212.49	212.58	212.36	212.85	212.77	213.18	211.71	212.62	213.74	213.43	211.74
201.49	202.35	202.01	202.11	202.26	202.72	202.96	201.47	201.74	202.28	202.12	203.51	202.67	202.55	202.82	202.23	202.6	203.73	202.95	202.99	202	202.59	203.37	200.96	203.41	201.99	202.64	202.83	201.91	200.9	202.77	203.26	202.75	201.57	202.93	202.21	202.1	202.36	202.3	202.88	203.64	203.57	202.02	202.93	201.86	202.45	202.83	203.28	202	202.96
208.62	208.68	207.83	208.2	207.93	209.04	207.9	208.41	208.25	209.8	208.52	209.24	207.58	208.16	209.08	207.81	208.21	208.7	208.59	208.24	207.97	208.46	208.98	209.21	208.93	208.64	208.39	210.02	209.06	208.46	209.28	208.49	207.92	209.6	209.05	209.16	208.27	208.96	208.88	208.66	209.77	209.33	209.8	208.55	208.58	209.89	207.22	208.43	208.54	209.62
209.63	209.61	208.94	208.59	208	208.61	209.51	209.42	208.91	208.84	208.7	208.9	207.69	209.53	208.9	208.89	208.73	208.53	208.28	208.43	209.84	209.18	208.61	208.89	208.51	208.44	208.99	208.52	207.99	208.69	209.02	209.91	209.08	208.42	209.48	208.25	208.98	207.39	208.97	207.54	207.96	209.1	208.72	208.48	208.92	209.22	209.06	208.52	209.23	208.43
211.23	211.61	211.51	211.23	211.08	213.05	210.51	211.19	211.48	211.05	211.37	212.21	211.89	212.31	210.98	211.74	211.9	210.85	212.22	210.44	211.94	212.04	211.66	211.68	212	211.53	211.39	212.49	212.78	211.91	211.66	211.33	212.87	211.84	212	212.65	211.52	211.27	211.06	210.83	211.75	211.42	210.06	210.95	210.73	210.59	212.67	212.01	211.96	211.48
193.51	195.46	195.51	194.69	195.19	195.02	194.39	196.65	194.76	194.44	194.72	195.44	194.61	194.98	195.62	194.45	195.28	195.18	194.89	195.41	196.27	195	194.97	194.99	195.56	195.59	194.46	196.39	195.37	194.37	195.01	195.92	196.51	194.8	195.2	194.72	196.04	196	195.75	195.35	195.66	194.92	194.39	196.05	196.26	194.86	195.43	194.76	193.99	194.66
199	197.85	199.19	199.58	198.08	199.08	197.71	197.4	198.6	199	199.16	198.13	198.93	199.15	200.15	199.58	198.25	198.61	198.4	199.23	199.67	198.16	199.95	198.91	199.87	198.17	199.75	197.41	198.51	198.58	198.41	198.19	199.09	198.31	199.01	198.47	197.97	197.93	199.6	198.96	198.58	197.42	197.72	197.89	198.82	198.58	198.25	197.54	198.52	198.79
205.71	206.89	205.69	206.47	206.99	205.88	206.43	206.87	205.92	206.73	205.28	207.01	206.46	206.47	206.1	205.33	206.81	205.06	207.01	206.79	206.42	206.02	205.37	206.15	206.67	206.44	206.52	206.65	206.4	207.55	205.51	206.41	206.45	207.04	205.89	205.87	206.35	206.75	207.08	206.79	206.46	205.79	206.21	206.19	207.08	206.14	206.25	205.63	206.88	207.31
194.75	194.96	194.48	195.69	194.8	195.79	195.65	195.14	195.11	194.15	194.71	195.58	196.37	195.59	195.35	196.02	194.55	195.98	194.64	195.38	195.73	194.69	194.81	195.31	195.65	194.6	194.81	194.3	194.84	196.36	195.65	195.81	195.09	194.8	195.3	194.22	195.99	195.27	195.45	195.43	195.02	195.47	194.75	195.61	193.87	195.42	196.02	195.93	193.88	193.92
199.17	199.92	198.94	200.35	199.91	198.62	197.83	200.22	199.45	199.14	198.88	198.33	199.53	199.01	199.38	198.35	198.84	199.06	199.51	199.77	199.33	198.02	200.53	199.3	199.93	199.13	198.91	199.16	198.93	199.6	198.77	197.86	198.59	199.44	199.59	198.32	199.16	200.3	199.62	199.57	199.67	198.96	200.52	199.07	199.12	198.38	200.39	199.64	200.51	199.66
218.19	216.89	217.94	218.04	218.42	218.6	216.75	216.88	218.71	218.17	217.65	218.05	218.35	218.28	218.06	216.69	217.85	217.41	217.74	217.88	217.65	218.11	217.6	217.91	217.45	218.31	218.06	217.38	217.73	219.25	217.65	217.59	218	218.32	217.3	217.19	217.47	217.81	219.57	217.56	217.71	218.3	217.22	217.47	217.4	218.19	217.46	217.52	218.89	218.21
212.2	212.24	212.5	213.24	213.04	212.87	212.9	213.14	212.16	214.11	211.88	212.62	213.7	212.75	214.33	213.31	213.42	212.6	213.35	211.42	213.61	211.88	213.84	212.85	212.91	212.07	213.12	213.27	213.51	212.61	212.94	211.52	213.12	213.16	212.7	213.38	214.16	213.42	213.57	212.45	213.81	214.6	212.49	213.27	212.51	213.37	213.58	213.67	213.36	213.02
211.4	211.39	211.79	212.03	211.73	211.51	211.67	212.74	211.41	211.68	212.76	211.63	211.98	211.97	210.64	211.31	211.68	212.57	212.35	211.89	211.45	211.69	211	211.51	212.69	212.54	212.34	213.37	211.66	210.99	210.87	211.03	211.66	211.22	212.17	211.03	212.67	212.21	212.11	213.67	210.82	212.42	212.28	211.36	212.15	211.97	211.89	211.21	212.46	212.44
211.42	212.99	212.92	211.37	213.7	211.67	212.92	212.36	212.86	212.05	212.14	211.84	212.7	212.08	213.24	213.06	213.04	212.97	213.98	212.18	211.34	212.54	213.53	212.05	211.99	210.92	212.22	211.21	213.65	212.15	212.79	213.14	212.59	211.81	212.05	210.52	212.19	212.21	212.41	211.62	211.74	212.55	213.05	212.39	210.85	212.59	213.26	212.88	212.6	212.61
202.54	202.77	201.6	202.54	201.66	202.96	202.01	202.6	202.21	202.84	203.62	203.1	202.41	203.51	203.3	201.95	202.73	202.93	202.14	202.74	203.61	202.4	202.96	202.52	202.63	203.09	201.46	202.7	202.59	202.56	203.83	203.88	202.58	201.77	202.32	202.55	203.37	202.31	202.61	203.26	202.98	201.88	202.04	202.76	204	203.31	202	202.33	201.85	203.34
199.87	200.83	200.6	201.94	200.56	200.13	200.16	200.88	200.03	200.6	199.92	199.35	200.64	200.37	199.46	200.28	200.95	200.61	199.4	200.2	199.76	201.63	200.04	200.36	199.77	201.11	200.61	200.27	200.88	199.76	200.2	200.5	199.87	200.65	199.6	200.34	199.65	200.33	200.52	200.46	200.77	200.61	200.55	200.32	199.76	199.3	200.4	201.2	200.95	200.48
216.82	218.17	216.99	216.81	217.66	217.42	216.48	216.05	216.11	217.71	216.8	217.84	217.45	216.85	216.64	216.45	216.15	218.14	217.39	216.52	217.39	218.3	217.76	216.67	216.58	217.73	217.44	217.54	217.46	216.79	217.81	217.31	216.11	216.82	216	216.56	216.47	217.21	217.46	218.01	217.71	217.52	217.15	216.86	216.47	216.84	216.88	217.63	216.2	216.85
208.21	207.83	207.78	207.43	208.6	208.88	207.59	208.11	207.26	207.86	206.21	207.98	207.42	209.27	207.54	208.03	207.55	207.71	207.34	208.33	206.89	208.56	207.29	207.67	207.24	208.12	208.04	206.62	208.59	207.16	206.14	208.54	207.71	207.07	208.55	208.36	206.39	207.21	208.02	208.03	207.56	208.53	208.4	208.46	208.3	208.72	208.37	207.47	208.83	207.38
200.74	200.71	199.47	201.13	201.45	200.92	200.66	201.13	202.07	200.28	200.6	200.87	201.06	201.16	201.18	200.96	201.01	201.98	201.91	200.85	200.14	201.39	201.12	201.37	201.41	201.34	200.77	201.16	201.12	200.96	201.91	201.74	201.73	201	202.18	201.32	201.39	201.83	200.51	201.12	200.83	199.92	201.05	202.2	200.65	201.66	200.48	201.62	201.37	201.45
207.59	206.45	205.69	206.97	206.34	205.78	206.68	207.2	205.32	206.02	206.18	206.39	206.4	206.48	205.91	207.02	205.43	207.53	206.44	206.04	206.01	206.33	207.02	205.92	206.8	206.91	207.02	206.5	205.93	205.52	205.67	207.14	205.67	206.64	207.62	206.66	207.22	206.36	206.58	206.68	207.27	207.28	206.26	207.19	205.92	206.72	205.78	206.16	206.12	206.46
217.39	216.82	217.59	216.76	216.63	216.84	216.86	216.39	216.69	217.67	217.28	217.22	216.79	215.95	217.16	216.63	217.67	216.24	216.42	216.07	216.45	216.61	216.09	217.04	216.57	216.22	218.04	216.84	217.03	217.01	216.3	216.88	217.21	216.59	218.03	216.43	218.56	217.1	216.52	217.74	216.13	215.9	216.38	216.21	217.6	217.25	216.67	218.19	217.42	217.01
208.8	209.67	209.45	209.16	209.65	208.97	208.82	209.46	209.34	209.73	210.45	210.35	208.47	209.3	209.36	209.51	209.41	209.43	210.09	210.79	209.76	209.91	209.83	208.6	209.56	209.38	209.37	209.73	208.91	210.72	208.99	208.87	209.43	209.75	211.14	209.86	210.36	210.08	209.89	210.12	209.04	209.09	208.15	210.35	209.56	209.69	209.49	208.98	208.82	208.12
202.22	204.41	204.33	203.44	204.08	204.21	203.23	203.72	203.24	204.03	203.13	203.07	204.5	204.28	203.38	203.88	203.99	204.1	204.9	202.83	203.49	203.89	203.14	203.66	203.16	203.3	203.43	203.73	204.47	203.97	203.82	204.4	203.33	203.62	203.51	202.94	204.46	204.73	204.01	203.09	203.97	204.28	203.98	203.53	203.96	203.84	203.33	203.56	203.45	203.06
212.28	211.11	212.87	212.56	212.22	211.1	211.47	212.7	210.94	211.99	211.32	211.58	211.39	212.51	211.14	211.81	212.08	211.17	211.72	212.27	212.75	212.32	212.8	210.94	212.47	210.89	211.65	211.96	211.99	212.65	211.23	211.36	211.43	211.39	211.3	211.08	212.11	211.61	212.32	212.45	211.45	211.6	212.41	211.5	211.79	212.61	211.94	211.59	210.56	211.17
207.43	208.93	207.85	209.23	208.85	208.75	208.19	207.21	209.18	208.09	208.64	208.64	208.17	208.47	208.58	208.48	208.75	207.25	208.22	209.29	208.93	207.59	209.15	208.29	208.5	208.77	209.2	208.96	209.23	208.08	208.24	210.21	208.96	210.3	210.01	209.89	209.14	208.31	208.28	207.74	208.69	208.3	209.88	208.91	208.64	209.04	209.83	209.24	209.43	209.5
205.32	203.97	203.9	204.3	203.54	204.2	203.82	204.39	203.48	204.59	204.05	204.25	204.04	204.1	204.23	203.5	202.94	203.22	203.57	203.9	204.47	202.83	204.77	204.6	203.06	203.47	203.17	204.34	202.9	203.94	203.86	205.18	203.47	204.05	202.87	203.32	204.26	204.4	202.52	203.44	204.59	203.11	203.24	203.67	204.13	203.84	204.08	203.86	203.51	203.3
210.22	209.78	209.79	209.76	209.1	209.33	209.56	210.52	208.92	209.67	208.8	209.9	210.41	209.38	209.08	209.32	207.99	210.04	209.55	209.6	209.09	209.58	209.46	208.9	208.93	208.96	209.47	209.91	208.44	209.29	209.62	209.44	208.86	208.42	210.44	209.01	209.31	209.5	209.9	209.88	208.64	210.12	209.29	208.56	209.08	210.03	209.09	208.36	209.18	208.96
204.18	203.92	203.85	203	204.33	205.17	204.1	204.88	203.88	203.72	204.03	203.7	203.33	203.69	203.21	203.77	204	203.75	203.4	203.85	204.01	203.49	203.52	203.04	202.84	203.36	203.06	204.37	203.2	203.84	203.74	203.06	204.47	202.93	204.72	203.4	203.07	203.42	204.1	203.12	203.93	203.64	203.46	205.18	203.75	202.93	203.5	203.85	203.59	203.41
202.13	201.55	201.61	200.8	201.85	200.98	201.38	200.89	200.94	200.15	200.9	200.6	200.82	199.67	201.51	200.97	201.57	201.32	200.63	200.38	200.88	200.5	201.16	201.03	201.84	201.29	199.43	200.41	200.93	202.28	200.4	201.18	201.08	200.94	201.23	201.04	201.9	200.85	201.18	200.81	201.32	200.08	201.89	201.5	201.23	201.19	201.21	200.77	201.64	200.45
209.19	208.91	209	209.02	209.79	209.62	208.86	210.21	209.3	208.89	209.09	210.02	210.62	209.3	209.43	208.78	209.37	209.49	210.11	209.92	208.96	209.73	208.94	208.61	208.94	208.75	208.86	210.33	208.8	209.83	209.48	209.31	209.43	208.78	210.18	209.31	209.56	209.79	209.47	209.68	209.17	209.57	209.56	208.72	209.72	209.01	208.87	209.26	210.22	207.86
200.09	200.79	199.77	199.74	200.64	199.59	199.33	201.2	200.02	200.32	199.37	200.66	201.02	200.03	200.24	199.41	200.25	200.51	199.82	200.8	199.88	200.11	200.33	202.17	201.28	200.49	200.51	199.27	199.87	199.71	199.66	199.13	200.77	200.33	199.51	199.62	200.76	200.01	199.85	200.61	199.4	200.13	199.12	200.61	200.3	199.52	200.38	200.61	200.55	199.7
211.99	212.1	211.4	211.68	211.47	211.56	211.89	211.37	212.78	211.63	213.11	211.9	211.18	212.18	212.01	211.68	210.57	211.01	211.84	212.09	211.58	212.26	211.21	211.86	211.5	212.99	212.45	212.63	211.96	212.62	212.15	211.98	211.6	211.97	211.69	211.12	211.34	212.7	210	211.4	210.66	212.16	212.38	212.25	210.95	211.46	211.75	210.31	211.4	212.47
199.85	199.97	200.4	200.44	198.35	198.62	199.39	199.9	200.62	199.86	200.43	198.87	199.96	199.29	200.03	200.51	200.19	199.88	198.83	198.96	198.74	199.51	199.4	199.64	200.18	199.48	198.68	199.99	199.6	200.94	197.98	199.15	201.01	199.33	200.27	199.48	199.04	199.47	199.9	199.4	199.74	199.84	199.72	199.85	198.56	200.5	201.17	198.67	200.86	199.73
206.38	206.39	207.07	206.92	206.83	206.63	205.78	206.39	206.05	206.96	206.28	205.93	206.42	207.34	205.81	207.05	206.49	207.16	206.79	205.94	206.87	206.5	206.62	205.73	205.54	206.52	205.33	206.19	206.17	206.11	206	206.28	206.89	205.83	206.3	206.82	205.36	206.72	206.53	206.67	205.98	206.36	206.14	206.51	206.99	205.7	206.58	207.4	205.85	206.07
212.75	213.39	212.13	212.37	212.11	211.77	211.49	212.41	213.12	211.89	211.59	211.74	211.46	211.96	211.84	212.62	212.54	212.53	211.27	211.87	212.02	211.77	212.99	211.74	211.97	211.5	209.7	211.88	212.15	211.16	211.69	211.93	211.06	210.63	211.11	211.34	211.29	212.07	210.92	212.4	211.22	210.63	210.91	211.12	212.02	211.04	211.85	211.96	213.1	210.7
200.19	200.85	200.89	199.96	200.3	200.65	200.4	201.99	199.45	200.9	200.69	200.09	200.6	200.19	199.71	200.66	200.51	200.1	201.08	201.17	199.29	201.14	200.64	199.37	200.9	199.98	200.14	199.94	201.26	200.2	200.24	200	200.52	200.54	201.46	200.68	201.29	199.48	199.21	200.89	200.45	199.73	200.54	199.84	200.86	200.03	199.19	200.02	200.63	200.76
208.6	207.51	209.17	209.14	208.9	208.71	208.34	208.95	208.78	208.81	207.41	208.87	207.72	209.89	208.19	208.65	208.54	208.73	208.69	208.41	208.88	208.53	208.62	208.72	209.68	208.12	209.57	207.67	208.46	206.67	207.88	209.25	208.3	208.56	209.98	209.36	209.58	208.68	208.65	207.88	208.44	208.99	208.37	208.9	208.19	208.31	208.76	209.06	209.22	208.08
197.14	197.92	199.26	198	199.37	199.32	200.59	199.13	197.73	198.74	199.48	199.18	199.57	198.83	198.86	198.32	199.49	197.44	198.75	198.88	198.21	198.13	199.34	198.81	199.77	199.92	198.5	197.92	198.89	197.51	198.72	197.87	198.74	197.37	198.01	197.9	197.72	198.52	198.09	198.91	198.54	198.99	198.86	199.02	199.6	198.39	199.49	198.97	198.46	198.27
208.1	206.53	208.53	207.66	208.13	207.94	208.47	208.17	207.39	208.3	208.81	207.28	208.19	207.94	208.15	208.21	208.05	208.98	207.89	207.39	207.44	207.66	207.39	207.49	209.39	207.7	208.29	206.66	207.81	208.05	208.08	207.18	207.84	207.13	207.89	207.68	207.66	207.47	207.71	206.64	207.46	208.16	207.58	209.34	207.41	208.08	207.79	207.22	208.41	207.27
204.47	204.16	203.49	205.13	203.53	202.79	203.32	204.39	204.06	203.88	203.49	203.72	202.98	203.54	203.71	202.57	204	204.85	204.1	204.36	203.66	203.39	202.94	203.91	204.07	202.84	203.21	204.16	203.71	203.58	203.2	202.86	204.41	204.39	203.99	204.24	204.41	203.11	204.33	204.88	203.99	203.32	203.28	203.64	204.29	203.78	203.56	203.56	205.25	203.58
203.76	202.31	203.07	202.85	202.22	202.65	202.3	202.3	201.7	203.6	202.82	201.86	202.57	202.15	202.66	202.09	203.4	201.99	203.21	202.72	202.15	202.65	202.51	202.75	203.41	201.83	202.08	203.62	202.43	203.36	202.19	202.48	202.83	202.38	202.63	203.84	203.37	203.01	203.1	201.25	203.18	201.55	202.89	202.4	203.69	201.86	202.12	202.29	202.26	202.97
203.09	203.06	201.66	203.32	203	203.08	205.17	203.85	203.45	201.95	202.99	201.43	202.99	203.34	203.99	202.73	203.13	203.27	202.66	204.78	204.18	202.43	202.06	202.46	203.12	204.06	202.63	204.23	202.63	204.41	202.76	203.54	201.99	204.22	203.14	202.87	202.81	203.56	203.08	201.71	202.86	202.82	203.23	202.68	202.84	203.1	202.52	202.97	203.51	203.31
217.66	218.44	217.66	218.52	218.27	218.04	218.75	218.05	217.22	217.3	216.89	217.98	218.89	217.88	217.98	218.96	217.92	218.52	217.5	217.86	216.26	218.84	217.33	217.35	218.45	217.44	217.64	217.62	218.3	217.37	216.9	218.15	217.67	217.61	217.67	217.33	218.63	217.63	218.26	217.19	217.91	216.76	217.04	217.35	218.25	218.11	218.84	217.59	218.62	218.12
201.09	202.71	203.17	202.4	202.75	201.66	203.9	202.15	203.02	202.85	201.62	202.49	202.57	202.85	202.66	202.88	203.34	201.89	201.52	203.16	202.95	202.72	202.55	203.08	202.44	202.63	203.69	203.21	202.52	202.85	202.54	202.74	202.99	204.6	201.84	201.16	202.8	202.24	202.86	202.5	202.54	202.28	203.32	202.95	201.79	202.06	203.33	202.31	201.97	202.42
208.9	210.3	209.85	210.44	210.58	208.9	210.04	210.57	209.6	209.02	208.94	209.57	209.56	208.97	210.09	209.45	210.07	209.63	207.81	210.06	210.58	209.28	210.23	210.05	210.03	209.67	211.62	209.07	208.94	210.14	210.14	210.26	210.08	210.38	209.84	209.97	209.8	209.82	209.32	208.96	208.29	210.36	208.95	209.49	209.52	209.12	209.79	210.16	208.6	209.21
203.39	202.84	203.27	202.39	201.96	202.22	202.46	203.82	203.19	203.11	202.7	201.4	201.53	202.53	202.68	202.05	202.26	202.31	202.73	202.04	202.94	203.29	202.85	202.43	203.62	202.69	201.38	202.92	201.78	202.86	202.43	203.79	202.43	202.65	203.28	202.7	202.27	202.74	202.03	201.76	202.44	202.87	203.98	201.43	202.49	201.83	202.71	202.59	202.17	203.03
194.2	193.15	194.95	193.93	194.8	193.89	193.69	193.66	192.96	195.37	194.49	193.98	195.53	194.53	194.94	194.25	193.95	194.92	194.62	194.24	194.63	193.59	194.24	194.52	194.42	195.03	192.75	194.52	194.62	193.48	194.58	193.9	194.33	194.87	194.9	194.36	193.44	194.63	193.47	194.12	193.75	193.4	195.14	194.8	194.09	194.72	194.35	194.34	194.11	194.2
217.42	216.46	217.12	216.97	216.39	217.4	216.88	218.83	216.74	216.46	217.04	217.95	217.41	217.18	217.73	217.71	216.95	217.25	216.79	216.54	216.51	216.71	217.29	217.12	216.23	217.62	216.58	216.82	216.33	216.85	216.2	218.12	217.22	217.02	218.19	216.21	217.2	215.7	216.76	217.4	216.91	216.83	218.63	217.3	217.1	216.42	216.49	217.56	216.36	216.79
207.8	208.69	207.47	208.12	208.1	207.69	207.18	207.31	207.76	208.74	208.27	207.52	206.5	206.93	207.11	208.14	208.03	207.74	207.46	207.91	208.53	206.85	207.64	205.89	208.06	206.69	207.03	207.25	207.88	207.17	207.11	206.36	207.78	207.37	207.94	208	207.26	208.85	207.79	207.19	207.54	208.07	207.47	207.52	207.32	207.54	206.71	207.49	208.03	206.96
217.48	217.83	218.8	217.54	218.36	216.61	218.92	218.45	217.22	217.75	216.88	218.28	216.93	217.25	217.7	218.17	217.29	217.35	218.39	217.22	218	217.85	217.65	218.42	218.12	218.44	218.51	218.6	218.76	218.07	217.41	216.16	218.17	218.26	217.7	217.45	217.31	217.64	217.31	217.42	217.95	218.59	216.92	217.74	217.28	218.43	218.6	218.09	217.87	219.67
205.85	205.67	205.38	206.36	204.89	205.44	205.01	206.15	205.43	205.98	205.82	205.23	204.7	204.62	204.86	206.26	204.58	205.72	206.17	205.94	205.51	206	206.19	205.81	204.5	205.23	205.35	207.11	205.11	204.7	205.91	205.21	206.4	206.18	205.4	206.56	206.06	205.16	205.5	205.02	205.74	206.06	206.44	206.27	205.51	205.55	207.33	205.39	205.17	205.74
202.07	201.95	201.75	201.66	201.14	201.46	201.04	202.15	202.03	200.25	201.36	200.98	200.45	200.72	202.04	202.21	201.36	201.99	201.44	201.69	200.69	201.68	201.69	200.82	200.29	202.4	201.39	201.34	201.05	200.77	201.33	200.14	201.62	201.7	201.96	201.21	201.29	200.96	201.12	201.07	200.27	201.07	200.11	201.45	200.48	200.93	201.28	201.32	201.97	202.77
201.6	203.16	201.67	202.12	203.2	202.06	202.24	201.97	202.79	203.91	202.22	202.44	203.43	202.43	201.98	202.17	203.38	202.89	202.04	203.21	202.49	202.58	202.39	202.27	202.9	203.03	203	202.57	202.01	202.4	202.19	202.02	202.96	202.42	202.98	202.9	202.34	202.6	202.86	203.28	202.15	201.87	202.99	201.38	202.26	202.45	203.86	202.15	203.09	201.69
198.89	197.77	197.08	198.12	198.4	197.06	198.28	198.45	197.68	197.62	197.3	198.56	197.31	198.44	198.24	198.49	197.6	197.37	197.8	197.97	198.3	197.87	198.05	198.15	198.7	197.3	197.22	197.36	199.03	198.36	197.37	197.76	197.67	197.7	198.8	197.55	197.72	199.46	198.85	198.24	198.83	198	198.49	197.02	196.71	197.82	197.94	197.1	198.34	198.05
201.66	201.17	203.03	201.26	200.92	200.34	201.79	200.38	200.93	201.53	200.89	201.71	200.06	201.91	200.65	200.87	200.87	201.1	200.82	200.96	201.49	201.31	201.34	202.16	201.08	200.8	201.66	201.03	200.64	200.61	201.25	201.75	201.16	202.15	200.68	200.42	202.41	201.12	201.85	200.98	200.75	201.45	201.66	201.27	202.07	202.13	201.21	201.48	202.07	201.07
203.89	203.89	204.91	203.35	203.95	203.77	204.6	203.92	203.84	203.79	203.37	203.37	203.53	204.35	204	203.95	203.02	202.96	204.79	204.87	203.33	204.65	204.02	204.77	204.56	204.08	203.05	203.8	204.63	203.83	204.32	203.69	203.84	204.36	204.9	204.16	203.58	204.11	203.64	204.62	204.36	202.26	203.89	204.08	204.92	202.76	204.21	203.17	204.19	203.4
200.24	200.5	201.67	200.55	200.28	200.5	201.16	200.65	200.19	200.44	199.85	199.86	199.51	200.23	200.25	200.41	200.84	199.69	199.67	201.92	200.15	199.41	200.76	200.47	201.44	200.43	200.56	199.84	199.78	200.19	200.53	199.42	200.5	199.64	199.96	200.15	200.39	200.44	203.07	200.48	199.59	199.86	200.14	200.09	200.99	199.07	200.9	200.44	198.81	201.23
208.29	207.42	208.6	206.97	207.03	207.74	207.5	208.57	206.07	208.25	207.34	208.11	207.37	207.45	207.54	207.43	207.28	206.04	207	207.16	207.37	209.13	207.53	207.04	207.97	207.41	208.15	207.39	207.42	207.11	207.42	207.3	207.27	208.09	206.32	206.7	208.1	206.58	207.52	207.46	207.53	207.06	207.53	208.53	207.29	206.92	208.28	208.55	207.29	207.6
211.02	211.42	212.02	212.07	212.3	211.19	211.81	210.23	211.59	211.31	211.93	211.88	212.99	210.1	212.86	211.58	211.48	212.88	211.4	211.25	211.45	209.67	210.89	212.09	211	213.11	210.93	211.52	210.49	211.39	211.21	210.52	212.12	210.67	211.3	210.32	212.34	211.97	211.11	211.83	211.55	212.63	211.98	211.46	211.87	212.4	211.99	210.49	212.47	212.2
206.8	208.17	207.15	207.7	208.25	206.93	207.72	208.08	207.15	206.99	208.84	207.81	207.61	206.7	208.06	206.95	207.45	208.03	206.97	207.35	208.21	208.41	207.97	207.44	207.94	206.85	207.02	207.11	207.78	207.97	207.15	208.45	208.01	207.79	207.92	207.45	207.56	208.6	208.73	207.87	208.61	206.89	207.89	208.18	206.98	208.59	207.81	206.43	208.01	208.32
208.79	208.4	208.6	209.09	207.68	208.81	208.64	207.71	208.93	208.51	209.41	208.41	207.8	209.96	208.63	208.38	207.77	208.29	208.33	208.8	207.88	208.79	207.69	207.29	208.59	209.45	207.47	209.69	208.1	207.83	208.77	208.81	209.69	208.13	209.27	209.47	209.19	207.57	208.04	208.78	208.47	207.87	208.2	208.93	207.81	208.3	209.52	207.72	208.66	208.7
207.67	209.6	208.86	208.97	208.61	208.15	208.66	208.78	208.36	207.88	208.11	207.13	207.94	208.81	207.77	207.84	208.17	209.27	208.32	207.8	208.19	209.33	209.18	208.14	207.97	208.55	208	208.63	208.43	208.9	207.55	208.04	209.24	208.06	207.54	208.38	208.15	208.01	208.73	208.74	209.68	209.09	207.77	206.73	208.64	208.63	208.36	208.68	208.19	206.87
204.21	204.85	203.49	204.2	204.27	202.45	203.1	203.91	203.36	203.53	202.72	203.27	203.56	203.27	204.66	202.86	202.48	204.05	203.22	204.37	202.35	203.97	203.73	203.73	203.06	203.21	204.7	203.33	203.46	205.11	205.4	203.26	204.49	203.17	202.9	202.81	204.13	203.25	203.28	204.56	204.61	204.52	203.76	203.81	203.95	202.57	204.55	204.01	204.72	203.95
212.7	212.11	212.39	211.75	211.85	211.47	210.82	212.26	211.86	211.52	212.62	211.63	212.9	211.64	212.66	213.28	211.57	211.71	211.88	213.44	210.88	212.45	212.23	211.21	212.46	211.87	211.9	212.77	212.8	211.06	211.4	211.62	211.36	212.47	211.37	211.55	211.43	212.42	211.09	211.79	212.43	211.42	212.53	211.12	212.41	211.46	213.18	211.56	211.81	211.89
207.51	208.28	208.3	209.57	209.65	208.77	209.53	209.4	207.96	208.34	208	208.65	208.85	209.34	208.6	208.19	208.49	209.52	207.71	210.07	209.75	208.51	208.48	210.08	208.9	208.06	208.27	209.09	209.12	208.89	208.58	207.52	210.06	208.81	208.81	208.17	208.73	207.78	208.72	209.29	208.63	209	208.19	208.38	209.07	208.29	209.09	207.88	208.43	208.86
206.45	207.61	207.7	208.1	206.64	206.99	206.69	207.59	207.15	207.03	207.77	206.86	207.69	206.99	208.18	206.68	207.04	207.13	207.29	208.48	207.85	207.81	207.48	208.58	207.8	207.24	206.82	209.16	207.27	207.93	207.02	206.97	207.97	207.67	207.78	207.9	207.91	208.19	207.36	206.96	207.6	207.67	207.05	208.53	206.85	207.56	206.64	208.12	208.17	209.25
200.09	200.61	200.2	199.53	200.68	201.53	200.4	200.05	201.53	200.72	200.05	200.47	199.5	200.64	200.14	201.76	199.59	200.43	199.57	200.12	199.71	199.51	200.93	199.48	199.4	199.96	199.34	200.17	201.46	200.43	201.16	200.96	200.65	200.36	200.62	199.78	199.72	199.87	200.22	200.42	199.93	200.11	199.67	201.24	200.18	199.55	200.08	198.6	200.47	198.43
207.81	209.8	209.08	207.9	208.18	208.07	209.37	208.73	207.91	209.26	209.62	209.07	209.4	208.35	207.76	209.33	209.44	209.22	208.53	208.82	208.57	209.27	208.48	208.16	209.28	206.81	208.07	208.14	208.69	208.42	209	208.82	208.47	208.92	209.08	207.49	207.45	208.7	208.3	209.02	207.57	208.47	207.33	208.48	208.8	208.87	208.06	207.52	208.71	208.64
194.62	194.48	193.2	193.43	194.28	193.5	193.46	194.76	193.65	193.8	193.78	194.63	194.28	194.05	194.04	194.05	194.47	194.13	194.23	194.5	193.81	194.53	193.45	193.42	194.36	194.37	194.22	195.24	193.94	194.49	194.13	194.09	194.41	193.89	193.66	194.64	193.79	193.11	194.19	195.53	194.62	194.31	192.99	195.71	194.22	194.69	193.94	194.94	194.49	193.81
204.2	204.77	204.87	204.97	205.9	205.47	204.33	203.7	204.98	204.46	204.09	204.63	205.11	204.67	205.17	205.4	205.43	203.97	205.3	205.2	203.33	204.33	205.56	204.13	205.31	205.66	204.1	204.59	203.86	204.39	204.83	204.45	204.47	203.54	204.82	205.42	204.13	205.97	204.46	204.95	204.56	203.8	204.86	204.44	204.31	203.96	206.13	204.23	204.7	204.55
207.91	209.16	208.88	209.06	208.08	208.23	207.77	208.99	208.25	208.96	208.93	208.03	208.65	208.58	208.49	208.13	208.74	208.41	207.79	209.38	207.84	208.42	208.5	208.85	208.22	208.8	209.07	207.19	209.63	208.22	208.73	208.81	207.49	208.76	208.93	208.38	208.37	208.69	208.67	209.79	208.76	208.82	208.34	208.83	209.05	207.92	208.57	209.04	209.22	208.25
211.39	212.11	211.44	210.47	211.47	211.9	211.92	210.95	211.14	212.73	212.74	212.32	212.48	211.69	212.25	211.19	210.07	211.58	211.26	211.93	212.21	212.03	211.63	211.32	211.21	211.67	212.09	213.32	211.48	211.92	211.07	211.95	211.83	211.45	212.82	211.71	212.26	213.06	211.52	211.31	211.8	211.17	212.67	211.12	211.57	211.81	212.13	211.77	212.35	211.52
207.99	208.36	208.95	207.28	207.99	207	208.68	208.18	207.76	206.48	208.45	207.42	209.06	207.02	207.08	206.62	208.83	208.92	207.8	207.85	207.5	207.11	208.7	208.1	207.63	207.77	207.51	207.84	208.22	208.93	207.22	207.85	208.14	208.59	207.88	207.35	207.54	207.9	208.15	207.92	206.99	208.49	207.39	207.49	207.57	207.87	207.07	207.46	207.68	207.59
202.97	203.63	202.91	201.28	203.06	202.68	201.27	201.91	202.61	202.36	202.96	202.03	202.98	202.74	201.86	202.57	202.89	202.54	201.74	201.81	202.32	201.76	204.34	202.2	203.3	201.84	202.11	202.3	202.47	201.89	201.65	201.62	202.98	202.17	202.52	201.09	202.72	202.66	201.59	201.53	202.84	202.69	202.6	201.72	202.56	202.66	202.34	201.65	203.25	202.18
205.8	205.49	204.9	206.19	205.83	205.56	205.3	205.58	204.75	205.74	206.33	205.28	205.76	206.1	206.04	205.07	205.81	205.32	204.61	205.04	205.87	205.9	206.18	206.09	205.48	204.61	205.27	203.99	205.27	205.37	205.76	205.85	205.94	205.44	204.73	205.96	205.65	204.35	206.03	204.96	205.88	206.03	206.32	205.26	206.72	206.6	205.64	205.31	204.48	205.34
203.4	203.43	202.98	202.9	202.92	202.52	203.99	203.35	203.98	202.68	204.89	202.68	203.54	204.01	203.59	203.26	203.45	202.82	202.68	203.9	202.58	202.87	203.61	202.79	203.38	203.95	203.54	203.88	202.86	204.12	203.18	202.87	203.51	204.3	202.84	203.99	203.67	203.04	203.77	203.75	203.71	203.94	203.61	203.71	204.42	202.97	203.61	202.55	203.51	203.98
217.52	218.38	217.05	218.23	217.46	217.77	216.58	216.83	218.72	219.45	217.86	218.14	217.6	217.28	218.36	218.68	216.69	216.92	217.87	218.14	217.51	217.7	217.99	217.5	217.58	218.26	217.56	216.82	216.86	217.86	217.98	217.98	217.93	217.68	217.9	218.74	217.51	217.82	217.89	216.96	218.54	217.42	217.6	218.61	217.2	217.71	218.03	218.05	218.47	218.06
212.42	209.97	211.48	211.44	211.43	212.41	211.6	210.97	211.49	211.34	212.6	210.77	210.83	212.03	212.15	211.54	211.65	210.95	209.97	210.74	212.22	212.99	211.7	211.22	212.36	211.36	210.82	211.42	211.33	212.54	211.56	212.39	213.2	211.22	211.29	210.79	211.41	211.37	211.67	212.87	211.39	211.28	211.86	210.95	212.11	212.38	211.51	211.97	211.78	210.88
204.24	204.86	204	205.35	204.82	203.81	205.6	205.33	204.77	205.05	204.52	205.01	204.67	206.12	204.91	204.6	204.08	203.92	204.82	204.57	204.88	203.82	205.88	205.44	204.95	203.23	205.21	205.53	204.17	204.01	204.1	205.84	205.18	204.45	204.96	205.55	205.67	205.68	204.29	204.42	204.73	205.02	203.56	203.71	204.4	203.15	204.94	205.36	204.03	204.67
205.08	205.46	204.95	205.45	206.25	206.01	206.44	204.73	205.98	204.85	205.47	205.38	205.35	205.84	205.27	205.5	205.94	205.42	206.36	205.72	205.25	205.57	205.07	205.32	204.71	204.76	204.99	206.18	204.01	205.66	205.35	205.96	204.77	205.19	205.7	205.67	205.36	205.08	204.97	206.35	204.53	206.05	205.35	204.85	203.92	206.03	204.8	205.81	205.2	206.08
212.26	212.42	211.96	212.66	212.98	212.08	212.81	211.47	212.26	211.54	213.04	213.37	211.93	211.98	212.65	212.79	211.96	211.93	213.37	212.54	213.03	212.3	211.97	211.79	212.6	210.96	213.57	212.44	211.51	211.63	213.12	213.18	212.56	212.17	212.46	212.2	212.01	211.48	211.5	213.46	212.43	211.99	212.17	212.3	212.31	212.99	213.24	213.28	212.11	212.51
207.99	208.01	207.21	208.01	208.52	209.13	208.43	209.16	207.7	208.2	208.9	208.36	207.49	209.14	207.79	208.93	207.61	209.02	208.2	208.96	210.04	208.76	209.3	208.03	209.36	209.09	209.01	209	209.57	209.6	208.53	208.63	208.92	208.12	208.41	208.21	210.59	209.03	208.65	208.38	208.13	209.32	208.12	210.13	209.1	209.16	209.88	208.27	207.72	208.42
208.21	208.97	209.61	208.14	209.41	207.95	209.54	209.12	209.08	208.73	208.68	208.78	209.65	208.41	208.63	208.64	209.22	208.68	208.54	209.22	208.76	209.88	209.49	209.14	209.75	208.84	209.24	208.45	208.36	208.26	209.39	207.85	208.71	207.64	209.04	208.78	208.51	208.97	209.88	208.5	209.19	208.49	208.3	207.71	208.2	210.26	208.43	208.71	209.15	209.14
212.7	212.52	213.09	212.82	212.99	213.46	212.52	212.93	213.29	212.85	211.53	213.88	212.94	213.86	213.55	212.27	213.62	212.37	212.82	213.32	212.67	211.87	213.97	212	213.66	212.58	212.31	214.05	212.82	213.09	212.4	213.2	212.09	212.27	212.47	213.45	213.33	214.08	213.06	212.98	213.51	213.16	213.24	212.31	213.37	213.14	212.08	213.53	213.38	212.64
207.96	207.96	208.42	208.45	206.93	209.06	208.35	208.83	208.21	209.09	207.75	208.01	207.37	207.6	207.62	206.3	208.43	207	207.46	208.25	208.2	208.34	208.09	207.75	207.54	207.1	207.43	207.73	208.19	206.97	208.43	207.2	207.77	207.26	207.58	208.62	207.86	206.87	207.2	208.06	206.55	207.61	207.89	207.27	206.76	208	206.63	207.89	207.29	209.05
204.12	205.08	204.7	205.16	204.57	204.38	204.18	205.66	204.69	205.07	204.55	204.47	204.95	204.89	204.64	204.25	205.01	204.18	204.94	205.46	205.6	205.27	205.44	204.94	204.72	203.72	205.11	205.28	204.32	205.9	205.88	204.59	205	203.97	203.56	203.69	204.87	203.17	204.84	204.17	204.84	204.73	204.83	204.33	204.72	205.63	204.79	204.11	205.15	205.41
201.99	202.88	201.74	202.28	201.85	202.25	201.97	202.76	202.12	202.98	202.93	203.51	203.12	202.88	203.3	202	202.45	201.81	202.27	201.35	203.15	201.75	201.6	201.8	204.17	203.42	201.76	201.58	202.14	201.83	203.32	202.51	203.11	202.56	202.97	202.55	203.07	202.41	201.99	203.19	203.76	201.62	203.72	202.26	202.13	202.78	202.97	201.47	202.15	203.21
207.04	207.64	207.41	208.21	208.13	208.25	207.99	208.61	207.1	207.53	207.53	207.37	207.94	207.23	208.99	207.95	206.81	208.04	207.85	206.95	206.05	208.63	208.12	207.77	207.78	208.4	207.59	207.72	208.34	208.19	207	207.7	208.29	207.68	208.55	207.58	208.03	207.58	206.6	208.34	208.08	208.04	208.14	208.22	206.71	206.73	208.17	207.39	208.2	207.58
208.02	207.84	208.14	207.65	208.63	207.46	207.95	208.16	208.26	208.56	208.25	208.19	208.23	207.83	206.12	207.68	207.83	208.43	208.12	208.62	208.06	207.4	207.88	208.21	208.16	208.03	208.55	206.96	206.04	207.61	207.63	208.99	207.03	207.92	208.22	207.55	207.82	207.43	207.21	208.68	209.25	207.77	208.24	207.22	208.62	207.04	207.64	207.72	208.62	207.91
209.32	210.52	209.4	209.36	208.92	210.62	209	209.24	208.87	209.29	210.53	208.11	208.83	209.58	209.8	210.16	209.1	209.12	208.7	208.88	209.03	209.33	208.76	209.04	210.66	210.13	209.35	209.81	209.16	209.39	208.3	209.72	210.41	208.69	209.46	209.16	209.66	209.18	209.49	209.77	209.34	208.11	208.63	209.09	209.64	209.49	208.89	209.32	210.1	208.97
210.44	209.33	210.08	210	209.31	209.96	209.02	209.13	211.03	209.4	209.58	209.12	209.94	210.18	209.26	208.54	208.9	209.26	210.94	209.83	210.23	208.48	209.46	209.51	209.72	210.23	209.3	209.33	211.19	209.88	208.36	209.22	209.43	210.02	209.83	210.1	210.27	209.47	209.17	209.65	209.6	210.32	212.63	210.34	208.44	210.47	209.2	208.69	210.44	210.11
208.35	208.58	206.84	208.04	210.09	208.19	209.27	207.29	207.98	208.1	208.7	207.82	208.8	208.89	208.66	208.45	208.87	209.37	207.82	208.59	209.63	209.55	208.09	208.07	209.43	207.42	208.65	209.23	209.22	208.68	208.77	209.14	208.49	207.74	208.57	209.19	209.24	208.88	208.99	209.52	210.12	208.15	208.87	207.86	208.09	209.08	208.56	209.58	207.29	207.56
196.13	198.01	198.48	198.09	197.49	197.95	197.77	197.86	198.58	197.64	198.47	198.15	197.42	198.28	198.14	198.73	197.36	198.2	199.09	198.59	198.04	198.67	198.6	197.83	197.95	198.08	197.83	197.21	197.8	196.86	198.14	198.42	198.75	198.23	198.66	198.23	197.9	197.82	197.75	197.58	198.71	196.85	197.43	197.79	198.08	197.42	198	197.56	198.43	198.63
199.35	199.25	199.65	200.44	199.97	201.07	200.32	200.06	201.43	199.89	201.33	200.22	201.33	200.37	199.16	199.6	200.83	199.92	201.03	201.12	201.39	200.6	199.6	200.45	200.79	200.41	199.69	200.36	199.42	200.48	200.6	199.6	201.27	199.79	200.19	198.6	200.27	199.93	200.4	200.39	201.75	199.81	201.1	200.3	200.25	200.84	200.34	200.07	200.54	200.51
205.37	205.93	206.15	205.82	205.24	205.38	205.73	204.38	205.8	206.1	205.08	206.39	205.72	204.7	205.31	205.35	205.24	207.07	205.88	206.51	206.31	206.43	204.29	206.99	204.86	206.15	204.89	204.65	205.35	206.14	207.32	206.23	205.68	205.59	205.42	204.43	205.31	205.51	205.46	205.35	205.01	206	204.17	205.06	205.65	205.16	205.21	205.65	205.24	206.39
208.87	208.96	207.8	208.47	208.97	209.34	209.45	209.22	209.06	208.3	208.08	207.68	208.45	208.91	208.39	208.87	208.3	208.54	207.97	208.77	208.03	208.76	208.4	209.37	208.84	208.95	208.49	208.45	206.26	208.56	208.67	209.1	209.13	208.69	208.92	208.42	208.55	209.81	208.73	208.25	207.71	208.95	208.85	208.83	208.67	207.9	208.8	209.16	208.65	208.6
209.63	208.99	209.78	210.07	210.2	208.99	209.32	208.86	210	208.98	209.66	209.32	208.5	209.25	209.04	208.98	208.54	210.05	208.59	208.6	208.92	209.05	209.68	210.4	208.15	209.47	210.1	210.45	209.28	208.94	209.99	209.45	209.74	208.62	208.94	208.89	210.47	210.17	209.91	210.02	209.81	210.51	208.54	208.17	210.69	210.08	209.72	209.06	210.31	208.21
202.59	204.02	203.12	202.05	201.91	202.87	204.77	202.76	203.56	203.28	202.85	203.27	202.51	203.44	203.57	203.26	202.73	202.02	203.47	204.47	203.16	204.26	203.29	202.39	203.42	202.58	203.02	203.68	204.06	203.28	202.33	203.62	203.78	203.5	203.75	203.1	203.06	202.63	202.43	202.33	204.34	203.47	202.38	202.67	203.71	203.41	202.82	203.54	202.41	203.64
205.28	205.04	205.29	205.68	204.9	204.6	204.47	204.56	203.94	205.51	205.79	204.59	205.77	205.57	205.63	205.15	205.18	205.27	205.3	205.25	204.73	205.02	204.02	204.67	205.26	204.45	205.53	204.9	206.54	204.4	204.86	204.39	204.96	205.64	204.81	205.83	205.11	204.22	206.19	204.93	204	204.79	205.27	204.64	204.51	204.38	205.55	204.5	204.01	205.02
208.02	207.95	206.65	207.58	207.54	207.31	208.49	207.61	207.6	207.23	208.11	207.34	208.35	206.48	207.02	208.16	206.57	207.58	207.82	207.54	207.16	207.15	207.46	207.58	208.22	206.69	207.22	207.7	208.62	207.78	207.25	208.59	207.23	207.93	207.2	208.51	207.07	207.35	206.69	207.96	208	208.96	207	208.32	208.41	206.66	207.52	207.29	208.34	207.41
207.95	208.3	208.59	208.38	208.31	209.4	207.56	208.31	208.34	208.47	208.94	209.27	210.08	208.77	208.53	207.93	208.32	208.65	207.63	208.94	207.98	207.91	208.37	208.49	208.58	207.99	209.03	209.31	208.26	207.37	208.17	208.45	208.44	207.65	209.2	209.07	208.19	208.76	209.37	208.12	208.11	207.84	207.54	209.35	208.8	208.36	208.16	207.55	208.64	208.76
207.73	207.06	207.45	207.1	206.62	207.56	207.96	207.33	208.35	207.89	206.76	208.08	207.58	206.52	207.97	208.61	207.71	207.74	208.33	206.14	207.58	207.21	207.85	207.64	207.48	207.13	207.26	208.14	207.98	207.98	208.22	206.64	207.78	207.49	207.84	208.19	207.28	206.62	207.43	207.02	208.44	207.55	207.46	207.33	208.41	207.34	207.95	207.59	207.28	207.55
208.04	209.08	207.61	206.75	207.35	208.39	207.13	207.7	206.56	207.99	207	207.72	207.17	207.81	207.86	208.31	208.01	206.69	208.59	207.08	207.89	207.2	208.07	207.55	207.15	206.74	206.77	208.09	207.17	208.62	208.25	207.26	207.86	205.88	207.39	207.28	208.26	207.36	207.51	208.73	209.39	207.19	208.98	208.38	208.08	208.06	206.84	208	207.5	206.57
210.51	212.51	212.55	211.34	211.21	209.48	210.97	212.19	211.14	210.6	211.27	211.16	210.9	212.12	211.78	212.97	211.47	212.82	212.17	211.57	211.64	212.48	212.48	211.86	211.35	211.65	211.8	210.13	212.12	211.16	211.24	212.13	212.09	210.98	210.74	212.62	211.43	211.24	211.34	211.83	210.24	210.73	211.93	210.94	210.6	211.61	211.93	212.21	211.45	212.03
205.05	204.49	204.07	205.22	205.13	204.14	205.08	204.72	204.79	204.57	204.66	205.75	204.46	204.62	204.67	204.17	204.34	204.84	204.25	205.24	204.29	205.38	204.44	204.36	204.54	205.04	205.1	204.48	205.13	205.08	204.49	205.19	204.85	205.46	205.78	204.8	205.06	204.55	204.76	206.1	205.7	205.52	204.8	204.22	204.31	205.07	204.91	203.74	204.68	205.72
208.66	208.34	208.7	208.42	208.79	208.84	208.34	208.43	209.26	208.17	209.44	207.47	208.44	208.9	209.29	209.24	208.85	207.75	208.42	209.48	207.53	209.4	208.86	208.86	208.05	209.26	209.61	208.92	209.22	208.53	207.7	209.23	208.65	209.32	208.33	207.52	208.59	207.68	207.01	208.12	208.15	208.54	208.17	208.43	208.26	208.86	207.46	208.56	208.8	210.09
203.75	203.94	203.79	203.45	203.88	203.77	203.76	203.32	203.66	203.99	204.19	205.24	203.56	204.18	205.11	202.58	204.01	204.09	203.99	204.01	204.03	203.69	204.76	204.47	203.92	203.77	203.91	203.37	203.56	203.1	203.84	204.1	204	203.82	203.57	203.55	204	202.99	203.95	204.77	203.41	205.55	204.28	202.79	203.39	203.21	202.76	203.47	205.08	203.4
199	199.08	198.35	199.5	199.86	199.19	199.07	198.74	198.26	198.48	198.63	198.5	197.48	198.8	200.08	198.83	198.56	198.23	199.02	198.6	200.51	198.4	198.52	198.32	197.82	199.58	199.27	198.44	199.18	198.48	199.78	198.47	198.7	198.45	198.21	199.3	198.12	199.56	197.58	199.98	198.41	198.86	199.01	197.51	199.24	198.14	198.57	199.87	199.23	198.97
216.13	217.35	216.41	217.2	217.25	216.25	216.09	216.44	216.82	217.58	216.94	216.97	216.96	217.15	217.28	217.04	216.55	217.11	218.21	217.97	216.31	217.55	216.31	216.83	217.95	216.53	216.7	216.95	216.92	216.33	217.67	216.73	216.21	216.59	217.02	217.69	216.37	217.18	218.03	216.66	217.21	217.18	215.93	215.5	217.19	216.46	216	217.94	217.76	217.16
216.21	218.32	217.21	217.16	217.06	219.15	217.22	217.6	217.05	217.84	218.02	218.22	218.01	218.23	217.88	218.57	217.87	216.63	219.08	218.51	218.08	218.92	218.51	217.28	216.58	217.35	217.06	218.03	217.21	217.8	218.91	217.37	218.32	217.77	218.17	218.36	217.1	218.59	219.55	218.39	217.66	217.4	218.74	218.54	217.6	216.84	218.62	217.73	217.81	218.18
207.89	206.99	209.24	208.37	208.04	208.3	206.7	208.3	208.6	207.19	207.92	206.62	207.54	207.27	208	208.56	207.98	207.21	207.87	207.54	206.91	206.5	206.99	208.07	206.98	206.49	207.59	206.79	207.55	208.21	208.35	208.96	206.9	207.83	207.92	207.68	207.14	206.81	207.74	207.57	209.15	207.19	207.59	206.71	207.45	207	206.92	207.52	207.9	207.59
200.75	199.47	198.94	200.21	198.67	199.46	199.93	199.93	199.83	199.24	199.73	199.8	199.72	199.97	199.44	199.49	199.51	199.27	199.25	199	199.42	197.92	200.53	199.35	199	200.5	199.62	200.03	200.05	199.86	199.43	200.05	199.48	198.73	199.63	200.83	199.21	199.77	198.73	199.07	198.8	200.27	199.67	199.64	200.11	200.06	198.76	200.61	198.31	198.45
203.91	204.31	204.95	204.28	204.71	205.41	204.94	203.72	203.81	205.91	205.38	203.81	205.26	205.07	204.93	205.27	205.1	204.9	205.46	204.18	204.94	204.12	204.09	205.37	205.18	205.36	205.34	204.25	204.21	204.82	203.92	204.83	203.63	204.4	204.19	205.11	204.51	204.77	205.87	205.15	205.5	204.41	204.35	204.34	205.45	204	205.06	205.24	204.71	204.78
196.34	197.65	198.67	197.3	198.62	197.61	197.5	198.55	198.02	197.18	198.18	197.36	197.91	198.12	198.01	197.62	198.95	198.75	198.27	198.15	197.49	197.68	198.22	198	198.18	197.99	197.85	197.67	197.52	198.82	197.48	197.68	198.02	196.14	198.13	198.02	198.94	198.26	198.17	197.76	197.76	197.73	197.98	198.92	197.98	197.47	197.24	197.29	198.26	197.33
217.33	216.96	217.81	217.81	216.82	216.66	216.27	216.93	216.67	216.58	217.02	216.37	215.92	215.67	218.09	216.96	215.82	217.12	216.37	216.43	218.01	217.14	216.81	216.07	216.48	218.25	217.24	216.91	216.31	217.09	216.09	216.62	217.89	217.25	216.41	216.12	216.93	216.95	217.14	217.1	217.04	217.05	217.93	216.66	216.49	217.2	216.18	217.58	216.11	217.02
203.94	203.98	202.77	202.65	203.46	202.83	203.44	203.14	203.11	204.36	203.18	202.5	202.67	203.43	203.3	204.06	203.2	202.81	203.95	204.32	203.92	203.41	204.39	204.31	204.79	204.18	204.08	202.15	203.99	203.92	203.88	203.53	204.16	203.44	204.12	204.23	203.28	203.7	203.62	204.32	204.49	204.14	202.6	203.02	203.55	203.96	204.1	203.54	202.73	203.89
209.86	210.62	209.09	208.98	209.24	209.06	210.1	209.57	210.41	208.67	208.83	209.87	209.17	209.12	208.57	208.8	209.11	209.88	209.84	209.77	208.75	208.15	210.05	210.44	210.02	209.41	209.03	209.16	209.34	208.35	210.36	209.71	209.88	210.14	209.43	209.32	208.41	209.38	209.51	209.08	210.04	209.93	208.54	208.9	209.27	209.24	208.98	208.53	209.89	209.61
212.1	211.29	211.52	211.25	212.18	212.62	211.27	212.15	211.22	211.48	212.11	212.74	211.1	211.79	209.45	213.22	211.6	211.93	211.77	211.4	210.06	212.06	212.73	213.02	213.04	212.08	211.87	210.98	211.25	212.06	212.19	211.43	211.4	212.53	211.98	212.13	212.26	213.21	211.67	212.56	212.54	211.91	212.35	212.1	211.11	212.3	212.02	210.48	211.22	211.59
200.1	199.56	200.68	199.73	199.59	200.58	200.4	200.33	200.67	198.86	199.7	200.59	200.38	200.24	200.74	201.23	200.37	201.12	200.86	201.03	201.16	199.64	200.12	199.99	200.99	200.59	200.21	201.71	200.28	199.79	200.77	200.2	200.27	199.15	201.41	200.83	200.72	200.04	200.47	201.37	200.61	200.56	200.22	200.36	200.78	200.78	200.48	202.17	200.4	200.54
202.66	203.53	203.28	202.92	202.73	204.03	202.64	203.72	202.39	203.01	203.5	203.15	204.03	202.06	203.02	202.74	202.91	203.38	203.26	203.46	203.72	204.52	203.57	202.8	204.38	202.31	203.81	203.51	202.61	203.82	202.34	203.87	203.19	203.07	203.53	203.95	203.66	202.91	203.53	203.73	203.81	202.4	203.53	203.82	203.22	203.54	202.61	202.67	204.25	202.74
201.63	199.82	199.65	200.82	200.84	201.44	200.72	200.12	200.15	199.78	200.27	199.69	199.59	200.66	201.72	201.24	200.21	199.65	200.09	200.15	200.24	200.17	200.63	199.97	200.05	201.38	199.25	199.32	199.62	200.25	200.64	200.03	199.71	199.65	200.57	200.47	201.31	200.88	200.99	201.75	201.26	200.13	199.3	200.15	200.1	201.47	200.84	200.51	200.39	201.51
213.17	213.49	212.45	212.43	211.79	212.24	212.56	211.69	212.04	212.06	212.07	212.48	213.04	211.97	212.9	212.89	211.93	213.16	212.81	212.05	212.35	212.34	212.86	211.34	212.15	212.66	212.65	213.22	211.42	213.36	211.98	211.76	211.79	211.07	213.01	212.6	212.15	212.51	213.44	211.93	213.11	211.8	212.44	211.46	212.42	211.85	212.72	211.46	213.16	212.76
204.49	202.94	204.27	204.54	204.52	202.17	204	203.74	203.84	203.55	203.88	204.44	203.73	204.16	203.44	203.6	203.21	204.19	204.86	204.44	204.44	203.88	204.02	203.77	202.93	204.54	204.12	204.67	203.02	204.54	203.65	203.8	203.02	204.96	204.05	203.51	203.67	203.17	203.57	203.87	203.67	203.92	204.04	203.73	204.08	203.86	202.85	203.63	204.11	204.25
209.03	208.39	208.55	209.65	207.85	208.98	207.45	209.67	208.38	208.64	207.81	208.79	207.93	208.88	207.9	208.97	208.37	209.09	210.24	208.64	208.28	209.69	209.39	208.01	208.88	208.35	209.87	209.32	209.61	208.62	209.71	209.22	207.33	209.22	207.97	209.26	209.11	208.47	209.5	208.53	208.8	208.46	209.07	209.54	209.01	208.63	208.72	208.82	208.26	208.34
209.07	208.09	207.38	208.33	208.82	208.93	208.09	209.86	208.18	208.63	209.23	209	208.54	208.67	208.73	208.33	208.18	208.62	208.88	207.68	208.45	208.72	208.8	208.47	208.6	208.89	209.53	208.8	209.08	208.51	208.48	209.09	208.44	208.82	209.94	210.15	208.77	208.43	208.53	208.18	208.66	208.12	208.63	207.6	208.28	209.02	209.03	210.76	209.47	207.81
209.08	209.95	209.04	208.28	208.37	209.46	208.35	209.53	209.16	207.61	208.84	208.38	207.66	209.41	208.92	209.1	207.92	209.26	210.66	209.4	208.22	209.6	211.08	208.87	209.11	208.98	207.43	208.35	210.23	208.11	208.61	210.01	208.62	209.11	208.32	208.93	209.04	208.69	209.06	208.65	208.36	208.82	208.56	208.97	208.54	208.03	208.97	208.84	208.29	209.3
203.98	203.78	203.7	203.53	205.84	203.64	204.07	203.74	204.67	204.85	203.49	204.24	203.73	204.07	204.47	203.59	204.84	203.26	203.43	203.8	203.32	203.98	203.47	204.23	203.4	205.16	203.81	203.48	203.54	204.38	203.95	203.88	204.04	203.85	203.24	204.19	203.76	203.7	203.93	203.3	204.36	203.81	204.46	202.59	204.51	203.31	204.07	204.31	203.55	204.7
207.13	208.03	208.03	208.46	207.58	208.5	207.46	208.05	208.5	208.35	208.46	207.92	208.23	208.53	207.17	207.87	208.61	207.56	207.69	208.69	207.99	208.94	208.6	209.93	207.55	208.42	208.28	208.88	208.93	207.78	208.93	208.67	208.13	208.4	208.02	207.72	209.14	208.91	208.82	208.61	208.51	208.74	209.57	206.99	208.28	209.2	208.65	208.46	208.12	207.46
200.82	199.33	201.14	200.67	200.69	200.77	200.68	200.19	200.17	199.48	201.27	200.7	200.86	200.38	201	200.49	200.6	199.79	200.45	200.56	199.8	200.14	200.8	201.12	200.9	201.13	202.22	200.75	200.59	199.21	200.85	200.99	198.83	200.55	200.54	200	200.87	201.73	200.86	200.18	200.65	199.77	200.53	199.99	200.27	200.31	199.46	200.69	199.14	201.42
209.16	208.16	207.52	207.05	208.72	209.23	209.91	208.17	208.85	207.54	208.69	209.07	209.19	208.85	208.27	208.71	207.96	208.63	208.28	207.89	208.52	208.52	207.37	208.22	209.18	208.6	208.63	209.6	209.34	208.2	209.01	209.93	209.48	208.15	210.1	208.57	207.3	208.51	207.87	209.11	207.09	208.04	208.66	209.11	208.43	208.17	207.84	209.34	207.43	208.24
198.26	197.22	198.85	198.25	199.13	197.94	198.4	198.23	198.19	198.85	198.66	198.67	197.89	198.59	198.87	199.08	198.2	198.95	199.6	198.59	199.11	198.98	197.99	199.53	198.17	197.61	198.5	199.53	198.72	198.91	199.04	198.39	199.19	198.32	198.39	199.4	198.8	199.09	197.61	197.68	198.63	198.89	199.48	199.25	198.49	199.97	199.56	198.36	199.16	198.61
199.23	198.6	197.99	198.53	197.28	197.11	198.49	197.38	197.9	199.03	199.15	197.51	197.79	197.31	199.26	197.95	197.12	197.57	196.96	198.2	198.2	197.86	200.26	197.51	197.57	198.56	197.45	197.86	199.27	197.65	197.76	197.41	199.08	198.77	198.24	197.37	198.56	198.48	197.85	197.61	197.21	197.89	197.24	198.09	198.21	197.47	198.43	198.52	197.7	198.55
193.03	195.25	194.21	193.97	194.09	194.37	194.46	194.23	194.71	194.21	194.57	194.65	194.56	195.17	194.9	193.46	194.02	194.96	194.28	193.93	194.97	193.02	194.29	193.6	193.89	194.24	194.16	194.25	193.25	194.88	193.47	193.38	193.48	192.43	195.6	193.29	194.98	194.58	193.41	194.67	194.22	195	194.47	194.28	194.22	195.35	193.86	194.14	194.38	192.72
206.31	205.47	206.23	206.04	207.03	205.71	207.67	207.54	205.85	206.83	205.93	206.87	206.56	205.3	205.46	205.93	207.03	206.66	206.49	206.32	206.98	205.86	207.64	206.68	205.78	205.03	206.34	206.1	206.17	205.64	206.66	206.22	205.66	206.82	206.51	206.45	206.77	205.65	206.85	206.9	206.64	206.31	206	205.37	206.16	206.8	207.35	207.64	206.23	206.98
199.05	199.99	200.32	199.22	199.59	199.24	199.46	199.49	200.22	199.61	199.99	199.61	200.16	199.25	199.32	200.06	200.11	200	198.38	199.48	198.1	200.14	200.09	198.64	199.02	199.15	199.27	198.45	200.04	200.41	200.15	200.87	199.52	199.9	199.35	199.36	199.25	200.63	200	200.48	200.56	199.61	200.41	198.68	199.13	200.08	200.03	198.75	200.19	200.07
217.53	218.27	217.99	217.16	216.57	216.98	217.07	217.09	218.22	217.02	217.59	218.19	216.76	216.78	216.68	217.76	217.42	217.35	217.57	216.42	217.67	217.51	217.25	218.21	217.17	216.17	216.34	216.92	217.32	215.99	217.15	217.6	216.61	216.73	217.36	216.43	217.95	218.7	216.39	217.28	216.77	217.94	216.9	216.8	216.21	217.46	217.41	217.91	216.47	216.85
208.73	208.59	208.99	208.64	208.39	209.45	209.27	208.42	209.02	208.27	208.46	207.77	209.3	208.38	209.63	208.39	208.93	209.15	208.8	208.07	209.77	208.71	209.13	208.37	209.04	207.93	208.89	208.63	209.22	209.44	208.33	208.72	208.07	208.41	208.12	208.42	207.99	208.67	209.37	208.29	208.73	208.33	207.57	208.02	208.19	209.12	208.27	209.19	208.91	209
207.87	207.24	206.39	208.71	206.71	207.07	207.75	208.68	209.12	207.4	208.18	207.39	207.28	207.13	208.08	207.37	207.26	208.33	206.09	208.21	207.54	207.48	207.95	206.75	207.96	207.35	206.46	207.65	207.76	207.32	206.78	207.31	207.97	207.14	206.23	207.78	206.85	207.77	206.64	206.51	207.13	207.49	208.76	206.92	207.87	207.71	208.45	208.03	207.83	207.64
208.63	209.91	209.85	209.61	209.61	209.4	209.01	209.1	209.82	210.25	210.11	209.17	210.18	209.24	209.95	210.16	210.54	209.61	209.76	208.88	209.84	210.75	209.94	209.75	209.89	210.04	208.8	210.03	211.04	208.9	209.05	210.04	208.47	210.02	209.63	209.53	209.55	209.83	208.53	210.42	209.86	209.04	209.46	209.79	209.4	209.57	209.41	209.55	210.26	210.41
207.02	206.8	206.67	206.34	206.59	207.07	206.1	207.93	207.06	206.33	205.57	206.3	207.32	207.08	206.3	205.28	207.69	205.12	207.66	206.94	206.7	206.61	206.51	205.88	205.65	205.79	205.52	206.52	207.1	206.92	206.29	205.4	207.26	205.57	206.06	206.16	206.54	206.44	205.92	205.72	205.8	206.87	206.98	205.51	205.73	206.87	207.41	206.31	205.94	206.03
217.27	216.9	217.6	217.61	216.69	216.97	217.01	216.72	218.47	217.67	216.5	217.76	216.81	215.88	216.33	217.69	217.06	216.95	217.3	216.96	218.46	216.94	217.67	216.86	216.52	217.96	215.88	217.2	216.91	216.72	215.86	216.87	216.95	217.38	216.29	217.65	216.7	216.59	217.03	216.8	216.04	216.01	217.78	217.35	216.74	216.38	216.92	216.71	217.33	218.22
204.8	205.06	204.78	205.52	204.19	204.87	204.91	203.58	205.47	205.28	204.78	204.28	204.6	204.74	204.75	205.49	203.62	205.06	203.65	204.82	205.67	205.09	204.56	204.67	205.16	205.52	204.28	205.4	204.51	204.37	205.21	205.58	204	205.42	204.42	205.49	205.23	204.92	204.97	205.09	204.48	204.69	204.17	204.87	205.15	205	205.88	204.38	204.84	204.18
215.78	217.49	217.88	216.95	216.85	216.82	217.2	216.01	217.86	217.26	217.1	217.07	216.61	216.26	216.72	215.44	218.41	217.23	218	217.18	217.37	216.95	217.1	217.48	218.57	216.69	216.74	217.35	217.74	216.53	217.29	215.3	217.45	216.56	216.63	217.58	217.5	216.93	217.71	216.48	216.83	217.45	216.33	216.83	217.28	217.35	216.42	216.17	218.07	216.05
218.77	217.62	217.48	217.83	217.35	219.04	216.18	217.12	217.37	216.86	215.82	217.75	217.58	217.3	218.3	217.62	217.83	218.27	217.77	218.18	217.04	218.33	218.08	216.94	217.2	216.35	217.09	217.56	217.33	217.77	217.89	217.27	218.43	217.76	218.85	216.52	217.53	217.29	217.27	217.26	217.2	217.48	217.45	217.75	217.89	217.5	217.17	217.78	217.38	217.01
208.62	209.24	207.46	208.68	207.72	208.69	208.55	208.36	210	209.9	208.27	207.96	208.85	208.59	208.32	208.35	208.73	209.12	208.69	208.48	207.83	209.47	208.81	208.87	207.85	208.67	209.58	208.2	208.44	208.63	207.88	209.58	208.87	208.82	208.63	208.39	207.85	208.71	209.06	208.39	210.08	208.93	208.96	208.85	209.4	208.98	209.16	209.93	207.96	209.65
211.56	211.7	210.21	211.72	212.8	212	212.11	211.74	211.15	210.66	212.66	211.22	212.06	211.39	212.28	211.98	212.38	211.66	211.42	212.41	212.11	211.26	212.6	211.3	213.11	211.91	211.52	211.93	211.98	212.21	210.56	209.95	211.16	210.9	211.08	211.98	210.76	211.71	211.28	212.39	211.49	211.57	212.12	210.83	211.46	212.51	211.62	210.91	213.06	211.91
209.66	209.06	209.08	208.1	208.98	208.39	208.82	209.4	208.28	209.33	209.39	209.37	207.88	209.41	207.49	208.37	209.33	209.09	209.76	208.99	207.92	207.3	208.02	208.41	208.27	208.62	208.61	208.57	208.77	209.09	208.4	209.09	209.25	208.5	209.09	209.32	209.45	207.85	208.18	208.82	207.67	208.58	208.39	208.07	207.95	208.94	208.26	207.97	207.81	208.83
208.92	207.63	208.81	208.14	208.8	209.03	209.17	209.02	207.73	208.32	208.45	208.93	208.15	209.49	209.07	208.75	208.12	209.28	209.61	208.74	209.67	209.45	209.43	208.34	208.14	208.86	208.45	207.98	209.06	209.41	209.02	208.37	207.33	209.15	206.97	208.32	209.44	208.59	209.33	209.08	209.16	207.51	208.22	210.09	207.48	207.83	208.22	208.46	207.78	209.09
201.54	201.35	201.03	201.66	201.14	200.78	201.15	199.75	200.54	201.15	201.71	201.35	201.38	202.01	201.47	200.53	201.8	202.09	201.51	201.3	201.9	200.9	202.86	200.9	201.25	201.87	201.5	201.66	201.86	200.76	202.32	200.79	201.8	202.19	200.14	201.54	200.89	200.96	202.12	200.19	200.8	201.81	200.67	201.03	201.2	201.15	201.21	201.67	200.22	200.96
213.22	213.78	214.07	214.6	214.15	213.53	214.23	213.96	214.05	212.76	213.63	213.67	212.84	213.79	214	214.1	212.91	214.03	213.42	214.83	213.37	213.38	214.79	213.38	213.38	214.05	213.92	214.19	214.14	213.13	213.95	213.23	213.05	214.16	213.67	214.03	213.86	214.35	214.28	213.73	214.07	213.16	214.04	213.01	214.31	213.5	214.39	213.26	213.1	213.64
211.32	211.24	211.33	211.35	211.57	210.76	210.13	211.8	210.45	212.23	210.93	211.32	211.5	211.64	212.13	213.02	211.21	211.54	211.38	211.72	211.64	212.51	212.07	212.01	212.03	212.44	211.27	212.49	212.2	211.61	211.66	211.16	211.85	211	210.95	212.35	212.71	210.59	212.38	212.11	210.8	212.13	211.59	212.22	212.12	212.74	211.45	211.43	211.11	211.24
216.85	216.71	217.28	217.93	216.53	217.13	216.64	215.92	217.25	216.68	216.98	217.38	217.19	217.07	218.27	216.91	216.18	216.18	217.16	217.78	215.78	216.63	217.38	217.33	216.99	216.83	216.28	217.17	216.29	216.64	217.16	218.18	218.47	216.14	216.54	216.76	217.17	217.15	216.09	216.5	217.24	217.45	216.21	216.29	217.33	217.6	217.25	217.02	217.29	217.58
202.72	204.58	203.46	202.6	203.27	202.54	203.5	203.99	202.95	202.64	202.89	204.06	202.79	203.46	203.98	204.97	203.67	204.18	203.7	203.25	202.31	203.51	202.08	202.81	203.7	204.13	203.58	203.33	203.22	204.1	203.39	204.26	202.39	203.79	204.09	203.52	203.31	203.63	204.26	204.6	204.17	204.39	204.13	203.43	203.98	204.11	203.79	203.14	203.76	203.42
203.5	203.98	203.68	203.92	202.93	203.49	203.32	204.61	203.26	203.28	205.14	203.18	203.33	204.44	205	203.9	203.77	202.86	204.1	203.13	202.29	203.96	203.65	203.07	204.56	204.38	203.87	204.01	204.52	205.91	204.82	203.54	204.45	204.47	202.51	204.43	204.48	202.35	204.66	204.58	203.15	203.99	204.21	203.48	203.95	204.16	203.9	202.84	203.09	203.56
203.4	202.67	203.94	204.08	202.85	203.07	204.24	203.92	203.57	203.33	203.33	204.42	202.93	203.41	203.02	203.49	203.56	202.53	204.03	203.64	203.74	203.99	203.62	204.6	204.57	203.43	203.81	203.14	204.46	203.42	203.38	203.43	202.79	203.96	202.64	203.91	202.76	202.8	203.11	203.64	203.77	202.69	203.4	202.29	203.11	203.25	203.81	203.52	202.79	204.31
210.57	211.79	210.77	212.74	212.06	211.69	210.55	213.16	212.86	210.67	211.77	211.77	211.9	210.66	211.47	212.12	212.06	212.01	211.8	212.81	211.03	210.75	210.82	212.13	211.82	211.34	211.42	211.53	211.07	212.09	213.56	211.5	212.15	212.08	212.24	212.22	212.14	211.63	210.17	210.77	211.25	211.56	212.06	212.5	212.12	212.02	211.54	211.25	211.03	212.11
193.7	193.77	194.82	193.44	195.05	194.4	194.67	194.04	194.23	195.93	195.27	194.47	193.82	195.09	194.08	193.05	194.85	194.17	195.07	193.69	194.02	194.21	193.63	193.77	194.41	194.36	194.65	194.12	193.42	192.82	192.58	195.57	194.38	194.38	194.08	194.05	195.49	194.75	195.37	193.93	194.56	194.13	194.25	194.63	195.24	194.07	193.19	195.86	195.17	194.15
199.83	199.55	199.24	198.28	199.05	199.57	199.42	197.65	198.48	198.7	199	200.26	199.02	199.47	199.78	200.52	200.12	199.41	199.51	200.25	199.65	199.26	198.85	198.98	199.12	199.59	198.92	198.99	200.09	200.1	198.85	198.97	197.89	200.55	199.57	199.33	199.99	199.42	200.07	198.4	198.43	198.48	198.8	200.01	199.35	198.55	199.23	200.67	198.46	199.47
203.37	203.64	203.38	204.05	203.92	204.07	203.21	203.86	203.2	203.9	203.77	204.34	205.18	203.56	204.23	203.55	203.75	203.77	203.24	203.89	202.98	203.92	203.49	204.41	203.3	203.49	204.42	202.93	203.55	203.46	203.47	202.91	204.06	202.99	203.39	203.75	204.85	204.42	205.34	204.3	202.77	203.11	204.44	203.15	204.08	204.51	204.17	204.08	203.31	204.02
209.1	206.84	207.37	207.85	207.89	207.89	206.45	207.68	207.35	207.35	207.4	207.86	208	206.99	207.45	208.23	207.28	207.91	207.51	208.82	208.08	206.93	207.73	207.57	207.7	207.28	207.83	208.71	207.82	207.85	207.99	208.84	207.52	207.52	208.05	207.18	208.5	208.49	207.42	207.24	207.42	206.63	207.15	207.58	208.63	207.13	207.69	208.55	209.05	207.79
217.27	217.16	217.77	216.81	216.41	217.01	217.85	216.75	216.94	216.7	217.21	215.57	217.06	217.12	217.22	217.43	217.32	217.27	216.39	217.43	217.25	217.18	217.84	216.13	217.66	216.41	216.96	216.85	215.73	216.26	217.3	216.05	215.97	217.1	217.34	217.02	217.35	216.79	216.75	216.92	217.57	216.64	217.11	216.66	217.81	216.76	217.73	216.37	217.28	217.79
194.3	194.14	194.49	194.34	192.94	194.09	194.13	193.8	193.62	194.08	194.17	195.26	194.25	194.36	193.75	194.25	194.09	193.24	193.78	193.73	193.93	194.72	193.81	194.38	193.58	194.94	194.28	194.76	192.66	194.01	194.34	195.7	193.52	194.18	194.34	194.18	194.16	195.03	194.32	194.42	193.5	195.34	194.62	194.74	193.41	195.14	193.84	194.32	194.28	193.92
208.42	210.44	208.95	210.36	210.51	210.11	210.71	209.61	209.46	208.92	209.43	209.31	209.05	208.62	210.15	210.39	210.33	209.51	210.57	210.28	209.16	209.54	209.03	209.37	209.74	209.29	210	209.73	209.53	209.39	209.74	209.07	209.94	209.3	209.24	208.71	210.5	208.52	209.05	209.42	210.14	209.83	210.48	209.16	209.6	209.79	209.9	209.14	210.43	209.83
209.35	209.18	208.08	209.22	207.69	208.96	208.43	207.68	208.23	208.96	208.46	208.82	208.7	208.17	208.89	208.87	208.73	208.47	209.5	208.41	208.34	208.95	209.42	208	208.26	207.69	208.36	207.65	208.77	208.45	209.03	207.31	208.46	207.27	209.3	207.92	208.05	207.57	209.45	208.18	208.17	207.95	208.74	207.07	208.04	208.47	208.77	208.43	207.42	208.59
200.75	199.97	200.69	199.56	199.6	199.2	198.74	199.57	199.3	199.43	199.89	199.8	199.34	199.1	199.42	200.32	198.75	199.46	198.98	198.87	199.57	198.86	200.77	199.97	199.27	200.13	198.18	199.89	198.45	198.74	199.09	198.38	199.86	198.69	198.9	198.91	199.61	199.51	199.84	200.95	198.81	199.42	199.46	200.01	198.63	198.92	198.79	199.26	200.03	199.22
217.51	217.34	216.7	216.95	217.76	215.57	217.34	216.86	216.89	216	216.32	216.92	216.21	216.95	218.14	216.64	216.15	217.48	217.36	216.79	216.89	216.68	217.55	217.82	217.1	217.97	216.19	217.3	217.92	217.77	217.16	217.11	218.51	218.01	216.37	216.24	217.76	217.33	215.41	217.33	217.07	215.77	216.99	217.31	218.14	216.12	217.6	216.96	217.89	217.12
204.88	204.2	205.22	204.45	204.72	204.17	203.38	205.35	204.42	205.04	203.81	204.85	203.98	204.83	206.1	205.84	204.7	204.48	204.43	204.62	205.31	204.27	204.63	204.53	205.09	204.53	205.19	204.6	205.23	204.6	204.76	204.15	203.92	205.11	204.08	203.74	204.29	204.08	203.43	203.86	204.6	205	204.43	204.4	204.59	204.6	205.38	205.33	205.13	204.73
211.93	212.49	210.34	212.55	211.67	211.82	210.68	210.68	211.14	211.78	211.81	211.43	212.69	212.37	211.71	210.75	211.96	211.44	212.23	210.8	211.51	211.44	211.01	211.74	211.75	212.29	211.81	211.43	212.41	210.39	211.8	211.22	211.12	211.02	211.89	212.42	210.57	210.45	211.05	211.66	211.86	211.67	211.19	212.02	211.29	212.2	211.51	212.15	211.39	211.22
210.84	211.38	212.25	212.43	210.8	211.79	210.93	211.3	210.82	212.69	212.69	212.47	212.19	212.17	211.4	212.11	211.37	210.88	211.53	212.47	211.66	210.67	211.78	211.93	211.7	211.35	210.81	211.25	211.76	211.56	211.29	211.23	212.97	211.77	211.57	211.03	210.86	212.02	211.4	211.95	212.51	210.36	212.14	213.14	209.56	210.69	210.99	211.12	212.07	210.91
212.33	212.73	211.23	213.03	212.86	213.03	212.2	212.5	211.9	214.28	212.68	211.87	212.02	212.2	211.69	211.46	213.14	212.25	212.59	213.63	211.84	211.53	212.22	211.75	212.52	211.18	213.09	211.99	211.85	212.32	212.05	212.57	212.3	212.41	211.99	211.77	212.24	212.79	213.52	212.42	212.26	212.19	211.95	212.63	212.27	212.95	211.76	211.21	211.62	212.14
199.47	200.25	199.01	199.64	198.27	199.97	199.55	198.7	198.93	199.63	198.97	199.19	199.21	200.21	199.71	199.46	199.06	199.29	199.99	198.85	198.65	198.97	198.45	198.96	199.06	199.18	198.87	198.98	199.15	200.43	198.62	199.48	199.72	199.18	199.6	198.85	199.67	199.42	199.54	199.3	199.67	199.47	198.64	200.01	199.35	199.62	199.1	199.75	199.45	199.61
208.06	207.98	208.16	207.32	208.28	207.3	209.34	208.07	207.9	207.8	207.26	207.93	206.58	208.15	208.84	207.7	208.99	207.39	207.54	208.48	207.01	206.56	209.06	207.43	207.41	208.95	208.25	207.87	208.47	207.76	207.59	208.42	208.21	207.41	208.31	207.37	207.02	208.54	208.85	208.91	207.69	208.05	207.22	208.29	207.7	208	206.89	207.76	207.8	207.27
202.71	202.61	203.71	203.12	203.22	203.5	202.58	203.31	203.23	202.38	202.79	203.74	202.94	202.78	203.73	202.38	202.01	202.65	204.14	202.8	202.42	202.71	202.95	204.03	203.28	203.19	202.06	203.31	202.95	202.61	203.37	202.67	203.21	202.29	203.08	203.64	202.05	202.5	204.16	203.07	203.62	203.33	203.44	202.97	203.93	203.52	203.07	202.28	203.04	202.97
207.71	206.69	207.13	207.23	207.93	207.31	208.32	207.57	207.77	207.65	206.53	207.77	207.04	206.53	207.2	207.6	207.7	207.12	207.06	206.45	207.94	206.72	208.75	208.39	207.99	207.72	208.71	206.66	208.56	206.57	206.56	207.09	206.11	208.35	206.91	206.33	207.08	208.29	206.23	207.14	207.6	208.19	209.12	207.57	207.97	207.46	207.77	208.05	207.85	207.3
212.65	211.3	211.21	211.36	211.96	210.89	212.36	211.05	210.8	211.67	212.15	211.29	211.94	211.09	211.7	211.95	212.17	210.69	211.57	210.97	211.41	211.24	211.81	211.61	211.43	212.09	212.2	211.48	211.76	211.42	212.2	211.73	210.37	211.76	211.72	211.64	211.41	212.41	210.53	211.67	212.96	212.07	211.67	211.54	211.08	211.19	212.49	213.03	211.12	211.39
207.53	207.66	208.07	208.77	206.65	208.14	208.69	207.62	207.64	208.59	207.93	207.73	208.47	207.42	207.18	208.29	207.92	206.63	207.83	207.2	207.62	207.52	208.53	207.68	208.35	207	208.21	207.92	207.56	208.44	207.98	207.47	207.56	207.53	208.3	206.68	207.48	206.86	207.53	206.87	207.01	206.8	208.12	207.54	207.02	207.74	207.79	207.28	208.09	207.85
205.84	205.62	204.35	204.38	206.34	204.71	205.22	203.81	205.58	204.36	204.48	204.28	204.04	205.44	204.23	204.84	205.08	203.88	205.5	204.94	205.74	205.46	204.39	204.61	205.2	204.49	204.82	204.66	204	205.33	204.36	205.42	205.07	204.64	204.13	204.76	203.51	204.76	204.34	206.45	205.16	205.82	203.98	204.18	203.11	205.52	204.84	204.86	205.31	204.98
218.69	217.05	217.65	217.84	216.57	217.41	216.93	217.79	216.94	217.34	218.15	218.05	217.37	218.59	218.76	217.16	216.98	217.38	217.16	218.43	217.94	217.21	219	218.98	217.59	217.35	216.53	217.47	218.53	217.71	218.84	217.83	217.76	218.38	217.98	218.96	218.69	217.75	217.99	219.6	217.19	217.56	217.66	217.23	216.94	217.83	217.6	217.89	217.42	217.78
203.28	203.46	203.54	203.62	204.03	204.36	203.35	204.35	204.33	204.35	203.75	204.84	206	204.3	204.48	205.01	203.93	203.6	203.04	203.01	204.11	204.37	203.66	204.25	202.34	203.61	204.52	203.44	204.17	203.58	203.85	204.21	203.91	203.46	204.27	204.2	203.33	203.95	202.95	204.78	203.74	203.41	203.17	203.7	201.55	203.47	204.35	204.35	204.66	205.49
207.43	208.31	209.22	208.36	208.86	208.1	209.09	208.39	208.92	208.2	207.75	208	208.89	209.07	209.11	209.39	208.51	208.29	208.33	208.06	208.68	209.38	209.31	208.12	209.79	209.47	207.61	208.19	207.83	207.8	208.16	207.8	208.23	208.02	207.54	207.06	208	207.9	207.99	209.5	208.07	209.17	206.68	208.43	208.21	208.17	208.65	207.47	209.67	208.11
208.74	209.44	208.34	208.45	208.27	208.97	208.68	209.34	208.45	209.25	208.68	208.74	209.76	207.61	209.47	209.17	208.47	208.76	208.65	208.63	209.13	208.04	208.98	208.56	208.37	208.1	208.65	209.13	208.79	208.59	208.98	209.33	208.92	209.36	208.87	209.2	208.88	208.35	208.37	208.56	209.99	207.82	208.44	208.33	208.17	208.72	208.06	208.96	209.18	208.82
207.14	206.05	206.02	204.61	206.01	205.41	204.7	205.4	206.38	204.75	205.46	205.62	205.56	205.44	205.65	206	204.89	204.73	207	205.11	205.23	206.04	206.13	205.24	205.59	205.55	205.19	204.4	206.74	205.92	205.68	205.73	204.76	204.98	205.27	205.32	206.15	205.57	205.57	206.7	204.46	205.9	205.78	205.71	206.5	205.65	205.17	205.9	205.02	206.05
203.04	203.74	203.63	204.34	203.84	204.72	203.75	203.81	203.38	204.58	203.54	204.12	204.24	203.8	204.02	204.27	203.43	203.6	203.46	202.94	202.92	203.18	203.28	203.26	203.57	203.58	204.03	202.67	202.92	203.32	203.06	204.1	203.02	203.2	203.99	204.27	203.66	202.83	204.04	204.24	203.85	202.94	204.09	203.19	203.52	203.2	204.48	204.48	203.81	203.52
198.74	199.6	201.33	200.72	200.33	199.68	199.51	200.08	200.21	199.11	199.43	199.92	200.66	199.94	200.41	201.47	199.41	200.12	201.02	200.43	200.08	198.78	199.77	199.89	199.93	200.15	199.57	200.21	200.08	200.17	201.6	200.42	199.68	199.58	201.11	200.3	200.15	198.81	199.6	200.63	200.03	200.48	199.86	199.83	200.21	201.08	199.94	200.25	199.9	199.81
217.55	217.63	217.6	218.11	217.17	217.98	219.24	219.17	216.71	217.26	217.85	217.73	218.49	217.3	218.5	218.93	217.57	217.92	218.46	217.6	217.42	218.27	218.62	217.15	216.92	216.88	217.38	217.64	218.17	218.05	217.71	217.67	217.37	217.62	217.88	218.45	217.68	218.04	218.28	217.89	218.94	218.05	218.34	217.28	217.88	218.2	217.64	218.4	217.88	217.53
209.43	207.54	207.96	209.16	209.66	208.97	209.51	208.2	208.35	207.63	208.87	208.37	208.97	208.85	209.89	208.74	209.64	208.86	208.76	207.68	208.23	209.31	209.32	208.92	208.28	209.8	207.95	210.44	208.57	208.19	208.72	208.06	208.3	208.39	208.53	209.38	208.35	210.31	209.79	208.51	208.26	208.02	208.47	208.52	207.74	208.73	208.56	208.35	208.56	208.81
214.21	214.45	213.04	213.45	214.16	213.27	213.56	214.37	213.82	213.02	213.51	213.41	213.35	213.61	213.72	213.01	214.94	213.58	213.65	213.35	212.65	213.55	213.66	214.34	213.36	213.47	214.22	212.7	214.57	213.6	213.53	214.75	214.02	214.85	213.68	212.78	213.53	215.31	214.43	215.31	213.94	215.15	214.16	213.29	215.01	213.14	213.35	214.2	213.57	213.55
216.36	217.55	217.9	216.25	216.58	218.07	216.7	217.74	216.62	217.86	217.24	216.46	217.19	216.17	216.15	216.89	217.5	216.01	217.57	215.56	217.82	217.44	217.04	217.51	217.28	217.62	217.21	217.67	215.62	215.96	216.63	218.3	217.27	217.89	217.47	216.75	216.14	216.56	217.73	218.25	216.69	216.42	217.19	216.55	217.69	217.09	217.82	217.21	217.75	216.85
211.17	212.67	211.46	212.63	211.76	210.88	211.96	211.66	211.82	211.72	210.95	211.9	211.83	211.09	211.97	212.57	211.59	211.42	211.62	212.41	211.13	212.08	211.52	212.67	211.57	213.07	211.98	211.56	211.21	211.72	211.12	211.33	211.51	211.74	211.97	213.68	211.93	212.43	211.64	211.76	212.65	211.23	212.02	212.26	211.78	212.52	211.98	211.91	212.84	211.23
209.15	209.79	210.03	209.36	209.76	209.82	209.57	211.02	210.54	209.26	210.03	210.07	209.23	210.06	210.06	209.87	209.48	210.11	209.11	208.44	209.21	210.53	209.21	209.19	209.62	209.54	209.53	210.58	209.53	210.62	210.3	210.15	209.33	210.43	209.73	209.57	208.66	208.75	209.69	209.98	208.21	209.05	208.78	210.58	210.34	209.19	209.85	209.84	208.99	209.92
205.77	205.49	205.45	206.19	205.48	206.73	206.45	207.66	207.53	206.68	206.31	207.09	207.11	206.74	205.56	206.56	206.79	206.28	205.7	206.47	205.91	206.41	206.26	206.32	207.74	207.2	207.02	206.63	206.76	207.09	205.56	206.68	206.61	206.45	205.76	207.3	205.47	206.14	206.77	206.54	205.53	206.03	206.86	205.29	207.82	206	206.01	205.79	205.55	206.04
202.36	202.58	203.59	202.98	202.91	203.54	202.44	201.81	202.77	203.42	202.71	202.45	202.25	202.69	202.73	202.73	203.73	202.23	201.67	203.02	202.43	203.47	202.77	201.77	201.57	201.81	202.78	203.44	202.02	202.33	202.97	203.13	202.74	202.14	202.94	202.26	202.28	202.29	202.23	203.08	202.47	203.19	203.94	203.22	201.9	203.43	203.37	201.16	203.32	203.09
200.54	200.28	200.57	201.81	201.05	200.36	200.24	200.11	200.46	200.27	200.12	199.58	200.86	201	200.95	199.85	200.67	200.24	200.47	199.2	200.38	199.61	201.11	200.58	199.71	199.84	200.64	200.33	201.76	200.45	201.83	200.06	200.52	200.9	201.14	201	200.21	200.94	200.03	200.44	199.82	200.3	200.84	199.47	200.25	200.57	200.45	202.12	201.54	201.58
207.57	207.71	209.67	208.36	208.65	208.8	208.86	209.18	209.04	209.28	208.54	207.53	208.47	208.15	208.46	208.4	208.29	208.72	208.02	208.57	208.16	208.64	208.26	208.28	208.55	208.61	208.77	209.18	208.08	209.4	209.18	210.16	207.96	208.64	208.11	208.44	209.23	209.31	208.31	209.69	207.83	209.09	208.62	208.85	208.57	208.77	208.33	208.44	209.12	209.44
202.29	200.58	201.74	202.79	203.75	202.57	202.21	202.46	201.66	202.1	203.75	203.03	202.32	202.39	202.36	202.25	203.18	203.17	201.82	202.31	201.73	202.99	202.35	202.6	202.22	202.44	201.95	202.25	202.34	202.99	201.49	201.89	202.9	203.1	203.67	202.36	202.57	202.36	203.3	202.72	201.91	203.35	202.52	202.96	203.1	202.95	202.73	202.07	202.59	202.47
205.5	206.03	206.14	207.05	205.47	206.16	207.9	206.1	207.58	206.75	206.29	207.83	207.71	205.76	206.57	206.55	206.13	205.44	206.63	207.23	206.07	207.35	206.83	206.09	207.18	206.91	206.78	206.28	207.3	206.83	206.4	206.57	206.96	206.37	206.6	206.1	206.8	205.35	206.81	207.05	207.03	206.31	205.86	206.66	206.7	206.15	206.49	206.49	206.1	205.64
206.89	207.7	208.24	208.79	209.3	208.48	209.91	208.14	208.5	208.78	209.12	209.92	208.48	210.01	209.16	208.77	208.46	208.81	208.79	209.49	207.81	207.95	207.81	209.62	208.95	209.22	208.18	209.51	208.55	207.32	207.49	208.43	209.01	208.8	208.53	209.07	208.2	208.51	208.31	208.68	208.31	208.8	209.1	209.14	208.6	208.58	207.51	208.29	209.15	208.83
199.73	202.38	201.24	199.8	200.44	200.27	199.97	199.76	200.54	200.2	200.77	200.02	200.39	200.31	200.32	199.54	199.68	199.87	201.34	200.29	199.4	200.72	199.95	200.77	200.5	200.36	200.33	200.83	200.12	199.54	200.05	199.39	201.12	199.94	199.93	199.92	199.87	199.05	200.02	199.95	200.02	201.3	200.65	200.81	200.27	200.37	199.72	200.58	200.1	199.5
205.12	206.14	205.53	206.58	205.96	205.65	205.31	205.54	205.65	206.62	205.84	205.87	204.92	206.46	205.14	205.52	206.51	205.84	205.27	206.12	205.57	205.62	205.68	205.79	206.54	205.54	206.66	206.1	206	205.27	206.91	205.19	204.62	204.88	205.84	205.33	205.83	205.3	206.69	204.7	205.8	206.68	206.1	205.37	205.44	205.58	205.5	206.82	205.19	205.67
208.56	208.75	210.37	210.91	209.75	209.29	208.26	210.29	208.82	209.42	208.92	209.54	209.36	209.32	208.78	209.26	209.76	208.64	209.64	209.25	208.96	210.5	208.96	210.91	209.09	209.36	209.52	209.72	209.33	208.33	209.07	209.49	209.66	209.2	208.35	209.03	209.54	209.32	209.05	208.33	210.13	208.17	209.61	209.81	209.79	210.62	208.85	209.39	209.54	208.74
201.16	201.21	201.1	199.88	199.93	200.64	200.32	200.04	200.72	200.78	199.85	201.85	200.49	199.61	200.82	201.17	200.03	199.42	200.14	199.19	201.29	199.61	200.57	200.36	199.81	200.03	199.31	200.87	199.29	200.45	201.62	201.29	200.09	200.26	200.31	200.62	199.83	200.59	199.39	199.95	200.24	200.55	200.88	199.75	201.07	200.29	200.49	200.09	200.11	200.47
216.82	216.42	216.28	217.66	217.17	217.09	217.07	216.81	216.66	217.57	216.97	217.01	217.93	217.95	215.84	217.31	217.15	215.82	217.06	217.28	217.76	216.71	217.89	217.37	216.94	217.52	217.97	216.28	217.25	217.78	217.51	217.74	217.16	215.98	216.01	216.91	218.3	217.06	216.21	217.56	217.37	217.14	217.48	217.9	216.81	217.22	216.81	218.04	217.34	217.9
203.05	203.94	204.06	202.85	203.82	204.27	203.72	203.96	204.13	202.59	204.6	203.6	204.04	203.6	203.27	202.31	202.42	203.6	203.17	204.67	204.61	202.43	203.24	203.81	203.62	203.63	203.15	204.16	203.44	203.91	204.36	203.15	202.27	204.01	202.82	203.72	203.31	204.02	204.13	204.25	203.21	204.07	204.18	203.89	203.27	203.98	203.14	203.35	203.83	204.84
206.19	206.16	207.38	206.54	207.5	205.93	206.79	205.63	206.78	207.57	205.8	206.6	205.59	206.24	206.12	206.56	206.79	205.86	206.89	206.84	205.54	207.28	206.47	206.01	205.57	205.95	207.06	205.39	205.47	206.47	206.17	205.84	205.59	205.65	205.75	205.55	206.36	206.05	205.35	205.21	204.99	206.4	206.13	207.45	206.53	205.95	205.83	205.67	206.04	206.24
204.05	202.58	204.44	203.29	204.67	203.9	203.77	204.07	203.63	204.7	204.18	204.03	202.14	203.52	204.13	203.06	203.08	203.56	205.12	204.62	202.48	204.55	205.45	203.87	203.27	203.45	204.4	204.11	203.81	204.48	203.49	203.92	203.8	203.41	203.48	203.91	204.53	204	203.92	205.23	204.3	203.66	203.94	203.45	203.38	204.65	203.52	204.34	203.15	203.86
199.64	200.15	199.58	199.3	200.09	200.64	199.87	200.34	199.99	198.48	200.21	200.25	198.62	198.87	200.24	200.64	200.3	199.47	199.97	199.2	200.44	198.12	199.76	199.46	200.32	199.33	198.02	199.33	199.55	199.32	199.96	200.51	199.67	199.03	198.85	199.47	199.99	199.87	198.99	199.83	199.32	199.26	200.38	200.19	199.85	200.46	200.14	200.38	200	200.51
208.31	207.57	207.95	208.43	207.45	208.71	208.12	207.39	207.73	207.72	207.54	208.14	208.51	208.43	207.26	207.82	208.24	207.64	207.59	207.2	207.72	208.11	206.93	207.85	205.59	209.49	209.2	208.31	207.84	207.2	207.91	207.56	207.77	207.22	208.02	206.46	207.69	209.02	206.9	207.99	207.41	207.27	207.91	207.19	208.07	207.54	207.8	207.87	208.08	208.59
203.54	203.61	204.14	203.53	204.27	206.28	204.45	205.57	204.19	204.84	203.39	203.67	204.91	204.12	204.04	203.97	205.37	204.22	203.48	204.69	204.52	203.9	204.42	203.08	204.26	204.96	203.27	204.04	203.35	203.54	202.91	204.41	204.05	202.78	204.56	205.79	203.72	204.18	202.79	203.14	203.25	204.76	203.36	204	204.08	204.52	205.18	204.57	204.54	202.76
211.44	212.32	212.17	211.01	211.45	211.33	211.06	212.16	212.9	212.21	212.23	211.28	213.07	211.37	211.54	211.68	211.5	212.54	211.62	211.65	212	212.52	210.56	211.93	211.9	212.24	210.16	210.88	211.02	211.01	211.54	212.08	213.14	212.49	211.78	210.99	211.05	211.31	212.3	212.28	212.4	212.29	213.5	210.78	211.4	212.05	211.81	211.99	210.33	210.86
209.25	209.14	209.17	207.65	209.42	209.1	208.73	209.33	208.22	209.07	207.82	209.45	208.3	207.76	207.67	209.11	209.16	208.83	208.95	207.53	208.25	208.95	209	208.39	208.22	209.28	208.48	210.04	206.98	208.41	208.08	208.45	208.18	208.94	209.02	208.29	208.68	208.38	208.41	210.26	208.98	208.81	208.56	209.02	208.96	208.34	208.24	207.82	208.65	208.74
207.97	207.97	207.05	209.15	207.65	209.17	207.62	207.93	208.36	208.57	207.55	208.15	208.33	207.79	208.54	208.65	207.44	207.49	208.37	207.48	207.69	209.45	208.53	207.76	208.1	206.98	207.3	207.46	206.49	206.52	208.38	206.95	208.27	206.6	207.39	207.84	207.65	208.46	207.53	207.96	209.19	208.95	208.38	208.4	207.58	207.34	207.67	207.31	208.08	208.27
199.09	200.54	200.65	199.28	200	199.54	200.08	199.13	199.77	200.79	199.39	199.77	198.72	198.22	200.01	200.16	198.97	199.95	200.19	198.8	199.85	199.3	199.84	199.72	197.83	199.69	198.48	199.47	201.07	199.02	200.04	199.37	198.99	198.32	200.25	199.59	199.65	199.81	199.97	199.4	199.84	198.57	199.21	199.39	199.82	199.91	199.09	200	200.78	199.24
198.63	200.23	198.78	197.92	198.84	199.26	200.08	197.63	199.06	197.67	198.06	199.17	199.23	198.88	199.1	198.44	198.06	199.14	198.92	198.06	198.26	199.78	198.41	198.07	198.71	198.49	199.2	198.21	197.69	199.32	197.29	197.64	198.36	198.8	198.83	198.03	199.72	197.95	198.61	197.23	198	198.25	198.48	198.88	199.38	197.95	199.69	198.84	198.07	198.72
196.49	197.85	198.64	198	198.37	198.48	197.49	197.94	197.52	199.11	198.13	199.09	197.95	198.77	198.94	198.1	198.86	197.76	198.23	197.87	198.34	197.75	197.03	197.46	198.44	198.04	198.64	198.11	198.5	197.79	197.76	197.94	197.88	198.29	198.86	197.3	198.22	198.38	198.03	198.1	197.35	198.4	197.68	199.22	197.87	198.84	198.08	198.04	196.86	197.67
207.63	207.77	208.81	207.87	208.29	209.16	209.1	208.61	208.68	209.36	208.25	208.07	208.43	208.75	208.5	208.09	207.9	207.93	208.76	209.37	208	208.04	208.25	209.08	208.81	208.14	209.35	208.26	208.78	208.67	209.09	209.22	208.66	208.76	210.22	208.55	208.37	208.53	208.37	208.41	208.37	208.63	208.62	208.01	208.69	208.77	208.94	209.48	209.48	208.4
211.09	212.38	211.79	211.68	210.81	212.39	212.65	211.54	210.65	211.64	211.73	211.39	211.91	211.56	212.6	211.92	211.12	211.03	211.58	211.65	211.06	211.1	211.32	211.5	211.56	210.75	211.05	211.92	211.49	213.34	211.55	211.13	212.35	210.31	212.73	210.5	211.61	212.19	210.24	211.7	212.06	211.49	212.07	209.94	211.46	211.31	212.21	211.33	211.2	211.26
212.52	214.19	212.68	211.99	212.36	212.89	212.75	212.29	211.92	213.11	211.62	212	212.38	211.2	212.98	212.54	212.91	212.18	212.92	211.57	212.88	212.83	213.03	212.23	213.19	212.22	212.82	212.7	212.35	211.71	212.84	212.01	213.16	213.71	211.2	213.13	211.75	211.88	213.02	212.32	213.23	213.28	211.39	211.44	212.12	212.03	212.08	212.21	212.54	213.47
199.9	200.31	199.63	200.72	200.49	199.72	200.19	201.29	199.97	201.22	200.5	200.7	200.37	200.32	201.59	199.81	200.05	200.15	200.73	199.51	200.73	200.36	200.14	201.06	200.13	200.59	200.36	200.97	200.87	200.61	200.43	200.33	201.13	200.43	199.85	199.49	200.43	201.3	201.24	200.15	200.43	200.07	199.4	200.88	200.06	200.51	200.14	201.06	199.32	200.15
207.15	208.28	207.86	206.82	206.93	206.96	208.18	208.44	208.91	208	207.99	207.58	208.17	208.01	208.88	207.27	207.59	207.82	207.51	207.29	208.97	208.44	208.76	207.53	207.43	208.59	207.74	207.66	206.94	207.72	207.3	207.21	208.02	208.34	207.94	207.04	208.38	206.45	207.26	207.07	207.03	208.69	207.79	207.27	209.21	208.19	208.51	207.87	207.64	207.65
212.66	211.41	212.74	212.12	212.79	210.67	211.04	210.96	211.79	210.73	211.56	212.15	211.85	211.4	211	212.14	210.83	211.53	211.11	211.43	212.27	211.37	211.41	211.39	212.04	210.94	212.68	212.1	211.02	211.52	210.66	211.89	211.34	212.37	212.45	212.33	212.39	210.94	210.76	211.73	211.29	211.6	211.87	211.88	211.46	212.27	211.27	211.59	211.46	212.12
211.63	211.4	212.16	210.8	212.33	212.02	211.8	212.28	212.16	211.81	212.01	212.49	211.24	210.63	211.63	211.73	212.77	211.28	212.3	211.68	210.41	210.33	211.98	212.47	211.39	211.93	211.96	212.52	212.24	210.37	212.07	210.35	211.55	210.67	211.88	212.48	211.58	212.01	212.18	212.17	211.74	212.44	210.82	211.21	211.88	212.57	212.16	212.88	211.46	210.64
211.41	211.54	210.45	211.77	212.72	212	212.35	212.02	212.39	212.67	211.31	212.38	210.97	213.01	212.12	211.38	210.06	212.87	211.96	210.48	211.88	212.14	211.58	212.65	210.24	210.79	212.56	211.94	211.2	212.05	211.05	210.78	210.62	211.7	211.26	210.65	211.64	210.88	211.11	211.92	211.34	211.69	210.94	211.35	212.44	212.23	210.4	212.23	212.38	212
202.91	203.55	203.91	201.84	203.46	203.78	203.92	203.36	203.61	203.36	202.92	203.15	203.92	202.62	204.15	203.59	202.45	203.48	203.3	203.24	201.1	204.27	203.09	203.2	203.47	202.76	203.6	201.46	203.35	203.41	203.44	203.64	203.42	203.21	203.02	203.95	203.82	203.17	203.08	203.17	203.62	203.43	202.86	203.56	204.07	203.1	203.51	203.65	203.15	203.13
212.52	213.24	213.81	213.95	213.97	213.41	213.81	213.45	213.36	215.13	213.27	212.93	212.4	214.75	212.76	214.13	214.87	213.49	212.81	213.83	213.59	213.69	213.28	214.66	213.39	214.04	213.36	214.32	213.72	213.13	213.79	213.24	213.85	214	213.05	214.08	212.65	214.18	213.72	213.38	213.57	214.17	213.68	213.89	213.93	214.57	214.67	213.88	214.32	212.81
208.57	209.14	208.08	208.29	206.99	207.35	208.82	207.93	207.8	209.45	207.85	209.28	208.66	207.85	208.44	208.99	209.08	208.51	207.96	207.96	207.46	207.42	207.37	209.11	208.42	207.76	207.08	208.66	209.4	208.54	207.71	207.39	208.28	208.67	207.32	208.31	206.93	209.77	208.6	208.44	208.47	207.62	208.99	209.56	208.47	207.99	208.44	207.31	208.44	208.76
203.71	204.7	204.41	203.3	203.68	203.66	203.54	203.46	204.45	202.99	203.51	204.38	203.31	203.86	203.33	203.04	203.6	203.86	203.21	203.53	202.63	204.09	203.79	204.07	202.24	204.34	203.34	204.01	203.58	203.32	203.28	203.46	204.26	203.91	203.19	203.38	203.35	202.93	202.89	202.53	203.61	202.99	203.77	203.16	202.9	203.68	203.74	204.5	202.97	203.71
208.21	208.13	207.42	208.9	207.42	207.17	207.38	208.35	207.31	207.58	208.9	207.83	207.85	207.58	207.1	208.22	208.09	207.8	207.44	207.38	207.03	207.69	208.32	207.48	208.09	207.5	207.81	207.9	207.79	207.7	208.34	207.74	207.79	206.62	207.66	206.9	208.19	207.59	208.3	208.31	207.65	208.04	207.02	206.57	207.39	207.89	207	207.92	208.06	208.34
209.08	207.48	209.18	208.51	208.73	207.85	208.7	208.81	208.29	207.44	208.78	208.74	208.38	208.82	208.83	208.96	208.85	208.23	208.84	209.44	207.42	207.94	208.16	207.42	208.61	208.08	209.57	208.34	208.18	207.99	207.4	208.91	208.93	208.27	208.86	207.97	208.4	208.15	208.16	208.89	208.34	207.84	208.42	208.74	208.34	208.32	208.26	208.52	208.37	208.59
198.45	199.53	197.21	198.01	199.36	198.17	197.32	198.76	198.87	198.33	199.05	198.68	199.35	199.06	197.73	198.99	198.6	199	198.22	199.22	198.53	198.38	198.8	199.26	198.94	199.04	199.74	198.28	198.46	197.56	198.97	197.42	197.35	198.93	198.65	197.86	198.69	198.11	198.27	197.53	198.77	198.77	198.28	198.22	198.48	199.02	199.27	198.85	198.92	197.87
206.24	206.98	205.35	205.43	204.77	206.6	207.13	206.27	205.75	206.4	206.85	206.3	205.31	206.9	207.04	206.7	207.73	206.33	206.48	206.19	205.24	206.41	207.36	205.58	206.44	205.64	205.77	205.88	207.29	205.73	206.43	206.14	205.35	206.46	206.9	206.06	206.17	207.43	206.57	207.35	206.31	206.84	205.81	206.64	206.38	205.89	206.87	206.07	206.59	206.42
200.5	201.89	200	200.21	201.9	201.5	201.62	200.94	200.83	200.1	201.24	201.49	201.41	201.11	201.54	201.78	201.42	201.41	201.1	200.74	202.03	200.59	202.5	201.45	201.74	201.56	200.99	200.84	200.84	201.14	201.44	200.89	201.51	200.57	201.57	200.46	201.92	200.31	201.44	201.66	200.87	200.86	202.13	201.3	202.34	201.24	201.05	200.83	201.39	200.11
209.13	208.59	208.03	207.3	207.8	207.37	206.85	207.66	207.58	206.92	208.86	209.14	207.57	207.93	208.48	207.42	207.58	208.04	207.04	207.22	206.77	207.77	208.18	208.35	208.28	207.99	208.42	206.7	208	208.21	207.6	208.64	207.8	207.87	208.15	208.67	207.29	207.73	207.63	208.08	207.65	207.97	207.81	208.78	207.48	208.06	207.92	208.19	206.68	206.85
209.49	209.82	208.37	209.11	209.59	209.22	208.45	208.2	208.67	208.51	209.4	208.2	208.27	208.73	208.87	208.36	208.98	209.21	209.23	209.41	208.86	209.29	209.63	209.8	207.84	209.65	207.6	208.88	208.55	207.26	209.07	208.21	208.55	209.8	208.33	209.25	208.74	209.94	209.43	210.18	208.3	208.71	209.08	208.57	207.46	208.81	209.66	207.69	208.51	209.43
204.01	204.39	204.02	202.89	203.74	204.34	204.03	203.43	203.3	203.72	203.63	202.5	204.13	204.41	203.35	204.31	203.78	205.13	204.33	204.49	203.7	203.32	203.48	204.66	203.31	204.34	202.02	202.89	203.82	202.79	204.07	203.03	205.25	203.47	204.52	203.61	203.05	203.32	204.45	203.33	204.47	203.39	203.28	203.45	203.42	203.82	202.48	204.5	203.82	204.38
213.84	213.38	213.14	212.45	212.41	212.22	213.7	212.69	211.95	212.53	211.88	212.31	212.75	210.59	212.81	212.45	212.27	212.17	212.57	211.54	212.68	212.23	213.02	211.93	211.22	212.42	212.03	212.92	212.84	212	212.32	211.93	211.74	212.39	212.33	212.01	211.6	212.14	212.74	211.36	212.46	212.75	210.94	211.89	213.61	212	212.38	212.17	211.4	212.06
213.18	212.09	212.64	213.6	212.97	212.94	213.35	212.55	213.02	212.42	212.84	213.7	212.18	213.62	213.2	213.03	213.03	213.1	213.04	212.81	212.6	214.66	213.55	213.02	213.29	213.57	213.03	212.95	213.74	213.75	213.38	212.21	214.6	212.64	213.18	212.36	213.51	213.44	212.22	213.43	214.33	212.97	213.33	211.83	213.37	213.5	213.39	213.47	211.8	212.49
202.82	203.27	200.92	203.71	202.56	203.56	202.37	201.57	201.26	203.34	201.46	203.33	202.85	203.88	203.33	203.24	202.61	202.8	202.55	202.41	201.89	202.72	202.4	201.87	202.78	203.15	202.45	202.32	203.46	201.84	202.14	203.06	202.42	203.15	202.48	202.78	202.06	202.05	203.01	202.75	201.59	201.49	202.1	202.6	203.08	203.88	202.16	203.43	203.02	202.93
210.57	212.54	210.95	210.99	210.85	211.56	211.65	211.15	210.81	211.75	210.69	211.09	212.02	210.87	211.22	212.43	211.64	211.25	211.86	212.37	211.4	211.31	210.93	211.72	212.32	211.63	211.71	211.82	211.3	211.57	211.58	211.3	212.31	212.76	211.34	210.58	210.74	212.32	210.98	212.68	212.66	211.41	210.11	211.13	211.85	211.82	211.55	212.47	211.45	210.68
212.58	212.98	212.41	214.15	213.1	212.47	212.19	212.67	211.93	213.19	213.4	211.58	213.01	212.25	211.02	212.8	212.79	212.44	213.47	213.14	213.48	212.19	211.72	212.73	213.36	212.79	212.68	211.3	212.25	212.69	212.03	212.16	212.15	211.73	212.53	213.22	211.74	212.78	211.99	213.36	211.78	212.83	212.3	212.55	212.9	212.77	211.4	211.85	211.98	212.4
206.41	209.56	208.51	208.08	208.49	210.09	208.5	208.32	208.51	208.69	209.16	207.98	207.52	207.61	209.16	207.87	207.22	208.71	208.53	207.83	208.07	208.71	207.87	209.1	208.4	209.95	208.59	208.32	208.11	208.88	209.31	208.38	209.58	209.85	208.09	207.94	208.9	208.6	209.19	207.96	208.34	208.35	208.11	208.79	207.98	208.88	208.55	208.39	208.12	208.81
204.89	205.05	204.51	204.88	205.2	203.81	204.34	205.07	205.56	204.15	204.38	204.62	204.53	203.95	205.5	205.03	205.46	204.28	205.73	206.18	205.29	203.76	204.82	204.58	205.53	204.72	204.66	205.4	205.82	204.5	205.31	205.27	205.03	203.69	204.96	204.44	205.81	204.81	205.86	205.08	204.39	205.52	204.69	204.51	205.55	204.15	203.8	204.24	204.08	204.34
211.79	211.09	211.76	211.25	211.86	212.3	213.07	211.96	212.28	211.75	211.44	212.3	212.65	212.27	211.66	211.88	211.3	211.2	211.77	211.04	210.86	211.96	212.1	211.21	213.02	211.25	211.16	212.11	211.42	212.39	211.86	211.74	211.64	210.87	211.87	211.3	212.04	213.01	211.37	210.42	210.75	211.75	211.48	211.55	211.25	210.38	213.19	210.81	212.94	211.43
199.36	199.6	199.03	199.38	198.88	199.21	198.93	198.85	200.09	199.75	198.74	199.1	200.09	199.22	198.46	199.67	199.97	200.32	198.82	200.32	199.59	199.95	199.94	200.02	200.82	198.98	199.47	200.17	199.74	200.33	200.54	199.57	200.2	200.28	199.71	200.64	199.18	199.65	199.52	199.42	199.64	199.05	199.93	200.09	198.68	199.66	199.34	199.2	199.65	199.68
203.98	203.84	203.91	203.04	203.59	204.4	203.96	203.5	204.03	203.43	204.53	203.43	203.62	204.58	204.04	204.22	203.53	203.43	204.42	204.43	203.43	203.76	205.17	202.6	204.3	204.45	203.71	203.89	203.26	203.55	204.81	203.96	203.76	204.83	203.51	203.94	204.18	203.11	203.97	204.16	203.33	203.95	203.84	203.39	204.24	202.99	203.61	204.41	204.38	203.29
213.58	211.75	211.77	211.73	212.85	212.44	211.59	212.56	212.72	212.47	211.45	213.55	213.1	212.53	211.59	212.32	211.47	213.07	212.96	212.01	213.22	212.51	211.43	212.37	212.14	212.34	211.78	212.59	211.44	212.31	212.25	212.35	213.56	211.4	212.33	212.9	212.57	213.48	212.06	212.73	211.94	212.96	212.63	213.99	213.16	212.44	212.55	212.5	211.41	212.4
203.62	203.48	205.12	203.97	202.43	204.16	204.21	203.58	203.22	203.54	204.38	202.7	203.75	202.98	203.96	202.59	204.14	204.54	204.38	204.41	202.54	203.65	204.12	203.26	203.13	203.42	203.18	203.43	203.27	204.85	203.38	203.44	203.6	203.04	204.24	204.07	203.85	204.72	202.93	202.67	204.22	204.24	203.84	202.79	203.84	204.52	202.87	203.16	203.18	203.27
202.94	202.35	203.21	202.78	202.74	201.51	203.28	202.02	202	202.82	203.46	203.42	202.56	203.04	203.08	201.85	201.63	202.46	203.17	204.29	202.11	202.77	203.33	201.75	202.28	201.36	202.93	202.84	202.13	201.95	202.98	202.52	202.37	202.24	202.47	202.82	203.19	202.61	203.17	203.41	204.43	201.57	201.27	202.66	203.52	202.99	201.93	201.78	202.05	202.39
204.24	203.8	204.42	202.97	204.19	203.69	202.93	203.76	203.33	203.46	202.95	203.2	203.46	203.17	203.35	203.29	203.42	204.41	204.01	203.84	203.23	204.12	203.5	202.88	203.18	204.23	204.6	203.65	204.26	202.46	202.82	202.24	203.72	203.61	202.88	203.41	203.27	202.93	202.88	203.1	203.21	203.49	203.95	203.45	203.33	202.74	202.82	203.63	203.13	203.99
201.97	202.6	201.14	202.57	201.79	200.96	200.66	200.94	200.89	201.72	200.54	201.74	201.54	199.91	200.55	201.12	201.09	201.59	200.67	201.26	200.89	200.71	200.59	202.03	200.99	200.37	200.88	200.87	200.91	201.85	202.36	201.21	201.47	201.74	200.72	202.49	201.73	201.49	200.5	201.13	201.23	201.26	201.91	201.31	200.89	200.89	200.72	201.54	201.3	200.64
209.77	209.06	208.08	208.63	207.74	208.52	209.33	208.05	207.48	209	208.6	209.47	208.12	208.28	209.98	209.42	208.95	209.28	208.61	208.93	208.21	208.39	209.25	208.99	209.18	209.74	208.56	209.34	209.66	208.9	207.42	208.07	208.78	209.9	207.19	208.19	209.55	208.31	209.31	209.47	209.06	208.51	209.27	208.19	209.08	208.6	208.49	209.11	209.12	208.31
216.64	217.08	216.69	215.91	217.78	218.03	216.7	217.37	217.08	217.75	216.94	217.9	217.05	216.63	216.97	217.2	216.42	217.39	216.83	215.69	215.99	216.44	216.07	216.43	217.39	216.88	217.74	216.45	217.11	216.05	216.31	216.04	217.72	216.9	216.28	216.7	217.23	218.41	217.33	216.7	217.66	217.67	216.03	216.79	217.18	216.44	216.76	216.28	217.76	217.13
209.07	208.78	207.71	207.71	208.19	207.31	209.01	207.79	209.79	209.32	208.53	207.98	209.76	208.75	208.46	209.76	209.68	208.15	208.29	208.91	208.29	208.52	209.71	207.87	208.81	208.33	208.68	208.68	208.54	207.85	207.68	208.59	207.16	208.39	209.4	207.95	208.29	209.38	208.57	208.35	208.95	209.45	208.75	208.65	208.86	208.29	208.62	208.17	208.65	208.43
212.53	211.47	211.93	211.6	213.22	212.83	210.88	213.18	213.04	212.7	213.56	212.82	212.14	212.17	211.79	212.65	212.96	212.33	212.48	212.84	212.11	213.05	211.64	211.97	211.78	212.25	211.52	213.08	211.86	212.68	211.85	212.87	212.02	212.41	213.82	212.22	212.24	213.26	213.07	212.86	212.82	212.99	212.22	211.84	212.46	212.68	213.4	212.13	210.83	213.78
199.05	200.48	198.82	199.79	199.01	199.77	199.01	200.28	199	200.63	199.3	198.46	200.74	200.22	199.94	198.6	199.37	198.6	198.91	198.2	198.72	199.66	199.26	199.25	199.85	198.81	200.63	200.14	199.76	199.53	199.6	199.01	199.01	200.32	198.86	199.43	198.77	199.28	199.48	198.77	199.12	199.46	200.08	199.78	198.57	199.38	199.53	199.39	200.35	199.26
213.21	214.29	212.18	211.92	212.61	213.38	212.14	213	212.56	211.67	212.4	212.51	212.96	212.67	212.57	212.4	213.34	212.38	212.88	212.5	211.91	212.49	212.16	213.25	212.69	213.38	213.09	213.38	213.93	211.84	212.85	212.97	212.71	212.57	212.52	213.38	212.95	212.8	213.63	212.2	212.72	211.64	211.8	213.96	213.39	213.81	213.12	212.44	213.34	213.46
204.42	204.43	204.7	205.3	205.89	204.23	204.35	205.16	205.01	204.21	204.68	204.63	205.48	205.28	205.34	205.36	203.87	205.5	204.31	204.25	205.5	205.44	205.35	205.07	204.33	204.7	204.74	204.25	204.58	204.55	204.12	204.93	206.06	204.5	204.47	204.72	205.32	204.93	203.93	204.35	205.71	205.27	203.14	204.99	204.6	204.48	204.45	204.82	205.71	204.49
202.99	203.37	202.96	202.92	202.96	203.66	202.08	203.54	203.4	203.33	202.6	202.86	202.96	202.32	202.7	203.73	204.06	202.6	202.75	203.75	203.78	202.13	203.03	202.41	202.76	203.43	202.24	202.92	202.68	202.18	203.5	203.91	204.05	203.25	203.58	203	203.53	203.55	203.33	202.85	202.61	203.44	203.9	202.98	202.48	202.8	203.24	203.21	202.99	203.8
201.76	202.69	201.63	202.87	202.36	203.38	202.36	202.71	202.41	201.79	203.25	203.17	202.38	202.5	202.15	201.54	203.64	202.86	202.88	202.81	202.76	203.04	202.74	202.22	201.56	202.29	202.53	202.67	201.81	201.28	202.71	201.34	201.32	201.4	203.25	202.88	203.12	202.51	202.97	203.27	201.34	201.97	201.92	201.65	203.79	202.34	202.85	201.61	203.39	201.88
200.76	200.39	200.82	200.33	200.14	199.49	199.57	200.01	200.01	200.89	200.74	200.91	200.54	199.4	201.05	200.23	200.93	200.79	200.71	200.06	200.15	200.97	201.12	200.93	200.9	200.39	200.06	199.93	200.73	200.82	199.85	199.09	200.57	200.52	201.05	200.13	199.87	201.36	201.76	200.89	200.69	200.62	202.02	199.94	201.33	201.3	200.08	201.42	200.2	199.87
208.74	209.37	208.1	207.71	208.06	207.65	207.27	208.09	208.23	208.05	208.18	208.27	208.5	209.16	208.31	207.03	208.19	208.41	208.72	207.26	208.38	207.86	208.59	207.72	207.35	207.99	208.24	207.51	209.61	207.47	207.85	208.94	207.87	208.75	208.94	208.97	208.25	208.9	209.03	207.96	208.23	208.53	207.91	208.16	208.88	208.28	207.77	208.72	208.82	209.39
202.27	203.77	201.86	203.14	202.88	203.31	202.96	203.03	203.62	203.61	204.76	203.91	203.65	203.74	203.74	202.91	204.46	202.76	203.64	203.61	203.01	202.97	202.25	202.08	203.24	202.7	202.27	202.55	202.12	203.47	202.33	202.94	202.96	202.55	203.26	203.27	203.09	202.82	202.59	203.65	203.93	202.72	203.25	203.08	203.17	203.2	203.65	203.51	202.73	202.97
211.94	211.65	212	210.95	211.76	211.88	210.63	211.87	211.77	211.83	211.93	210.96	211.61	210.89	212.12	211.93	212.11	211.31	212.11	211.64	211.72	212.08	211.11	212.66	210.63	211.66	211.4	211.1	209.94	211.76	210.14	212.35	211.38	211.5	211.95	211.53	212.12	211.85	211.23	211.76	211.8	210.15	211	212.33	211.82	211.56	211.1	211.09	211.47	211.51
217.45	217.86	218.09	218.06	216.62	217.63	218.07	217.82	218.72	216.48	218.64	217.78	217.92	217.34	217.1	217.67	217.41	216.69	217.52	218.52	218.4	217.2	217.48	217.39	218.32	217.66	218.22	217.71	216.86	217.83	218.5	218.65	217.43	218.25	218.22	218.94	217.96	218.25	216.64	217.01	218.24	218.32	217.48	218.29	218.39	218.68	217.89	217.86	218.8	217.14
211.97	210.64	212.24	212.08	211.19	211.41	210.2	212.72	211.95	211.43	211.76	212.66	211.64	213.13	211.65	210.91	211.57	211.56	211.16	212.94	212	211.87	211.07	212.11	211.77	211.13	211.56	212.06	211.49	212	211.37	212.19	211.59	211.48	211.62	212.37	212.26	211.97	212.63	211.12	211.25	211.68	212.63	210.74	210.36	209.97	212.11	211.56	211.45	210.72
209.16	208.48	208.75	208.52	209.77	208.14	207.73	208.92	208.76	207.87	207.37	208.1	208.26	208.19	207.86	208.58	208.44	208.85	208.53	209.2	208.67	207.28	208.94	208.71	209.18	209.04	208.6	209.75	208.66	208.02	208.7	209.88	208.31	207.23	208.8	208.41	208.45	208.5	208.34	207.84	209.22	209.15	209.96	208.45	208.36	209.18	208.59	208.9	208.14	208.44
203.26	204.93	204.37	203.99	204.36	204.82	202.79	203.72	203.95	203.42	203.04	204.63	203.98	204.89	204.6	203.56	203.96	203.59	203.44	204.41	204.99	203.3	204.13	204.34	203.62	204.13	204.26	203.44	203.82	204.63	205.08	205.09	204.9	204.84	204.38	204.71	203.23	203.56	203.5	204.07	203.25	203.75	203.14	204.35	203.61	203.35	203.72	203.8	203.42	204.8
216.73	216.58	216.71	216.82	216.88	217.84	216.91	216.27	215.93	218.22	217.41	217.14	217.3	216.81	217.15	216.46	217.36	218.37	217.92	217.1	217.3	217.89	219	217.33	217.92	216.94	217.56	216.83	217.42	217.96	217.24	217.21	217.59	216.34	215.78	216.82	217.22	217.21	217.39	217.61	217.19	215.94	217.01	216.46	216.03	217.37	217.19	217.87	216.54	216.63
207.47	208.64	208.11	206.92	208.29	206.57	208.25	206.89	207.47	208.12	207.59	207.8	209.23	208.47	207.85	208.01	207.52	207.65	207.74	208.26	207.64	208.22	207.69	207.92	208.04	208.99	208.64	208.01	207.46	208.37	208.52	208.44	208.34	207.19	208.09	206.95	208.66	207.04	207.25	207.52	207.02	207.19	208.86	207.97	207.39	207.57	207.84	207.96	207.84	209.37
206.51	207.99	207.47	207.13	207.21	208.19	208.07	208.02	207.64	206.72	206.27	207.13	208.1	206.56	207.12	207.17	208.31	207.94	207.64	206.3	207.4	208.09	206.89	207.1	208.36	207.68	207.38	206.62	207.44	206.93	207.92	208.16	206.95	208.56	208.06	208.41	208.06	206.56	205.96	208.67	207.51	207.75	207.74	208	207.93	207.5	206.81	208.54	206.34	207.47
204.23	204.51	204.31	203.64	203.91	204.32	203.44	203.86	203.77	203.43	204.53	204.97	205	204.76	203.81	203.91	203.63	203.28	202.98	203.63	204.18	203.5	203.51	204.13	204.45	203.43	203.89	203.48	204.57	203.7	204.27	204	202.69	203.08	204.51	204.88	204.36	204.35	202.12	205.17	203.76	204.48	203.96	204.03	203.39	204.15	203.93	203.98	203.89	204.32
208.34	207.55	208.6	208.17	207.24	207.9	207.19	208.83	206.75	207.25	208.31	207.98	207.85	207.54	208.03	208.04	207.72	208.52	208.33	207.61	207.85	207.94	206.92	208.52	207.55	207.82	207.92	207.28	207.54	208.66	207.23	208	207.9	208.49	207.37	208.1	208.47	208.18	207.13	207.67	207.79	207.5	207.71	207.73	209.8	208.35	207.22	207.66	209.07	207.72
211.86	212.66	211.22	210.72	210.87	210.88	212.34	212.75	211.39	211.01	212.1	211.06	212.04	212.67	211.63	212.13	211.34	212.19	212.35	212.55	211.36	211.87	211.8	210.25	212.19	211.95	212.44	211.92	212.48	211.3	212.65	212.06	211.76	211.92	212.39	212.01	211.36	210.83	211.75	211.01	212.22	211.78	211.32	212.75	211.69	211.88	211.49	212.04	211.99	210.79
209.33	208.7	208.82	210.44	210.64	209.85	209.12	209.47	210.4	208.89	209.51	209.88	209.56	209.71	209.01	209.82	210.09	210.74	209.79	209.38	210.05	208.96	210.02	209.38	210.04	209.42	209.27	208.69	209.41	208.43	208.83	208.88	210.1	210.06	210.17	210.27	209.01	210.19	209.92	210	210.21	209.71	209.01	210.39	208.22	209.24	209.66	209.95	209.55	209.42
211.94	211.41	211.13	213	211.54	212.47	211.5	212.31	211.82	211.62	211.73	211.94	211.84	212.47	211.68	212.91	211.27	211.45	211.66	210.98	211.31	211.04	212.55	212.33	211.58	211.42	212.14	212.38	212.22	212.56	211.62	211.76	212.34	212.78	211.89	211.95	211.38	211.78	211.44	210.24	212.39	211.64	212.41	212.12	209.93	211.79	211.57	212.73	212.65	212.23
212.03	211.06	211.74	212.5	212	210.65	210.08	211.75	211.44	210.88	211.2	211.92	211.8	211.76	211.97	210.81	211.98	211.68	211.26	210.88	210.92	211.41	212.51	211.11	212.51	211.34	210.58	212.05	211.25	211.09	210.15	212.14	211.29	211.3	211.57	211.29	211.95	212.12	212.48	211.77	211.99	211.05	210.18	211.88	211.47	211.27	212.02	211.69	212.14	210.96
204.33	203.43	203.32	204.98	205.02	203.11	204.86	205.27	204.77	205.02	203.85	205.15	204.69	205.5	205.08	204.86	204.26	205.47	204.89	205.57	204.09	204.69	205.18	204.06	204.85	204.37	204.63	204.11	204.22	205.02	205.22	204.83	204.59	204.59	204.44	204.26	204.83	203.8	205.14	206.39	204.08	204.52	203.9	205.85	204.04	205.41	204.38	204.39	204.16	204.63
211.39	211.87	212.3	212.22	211.63	211.58	212.03	212.13	211.39	212.16	211.23	212.49	211.25	211.03	212.31	212.65	212.12	212.69	212.11	211.67	212.2	210.97	213.4	213.07	212.38	211.31	211.8	212.28	212.43	211.46	212.36	212.33	211.98	211.68	210.74	211.42	211.91	211.83	211.55	211.72	212.73	212.55	211.96	211.23	212.04	211.14	211.81	212.44	213.08	211.6
201.41	201.56	201.02	201.82	200.61	201.68	200.19	201.13	200.06	201.08	200.96	201.03	200.61	202.56	201.13	200.96	201.5	201.78	201.31	200.26	203.1	200.94	201.8	201.9	201.93	201.02	201.48	202.33	200.17	201.2	202.18	200.79	202.2	201.03	201.21	201.76	201.69	200.96	201.57	201.31	200.64	202.07	202.17	200.75	202.62	202.15	201.2	200.17	200.21	200.9
217.48	217.62	217.14	216.77	216.58	215.61	216.8	216.85	217.59	216.91	217.63	216.78	216.91	217.37	216.43	216.57	216.74	217.03	216.48	216.75	216.1	217.46	216.75	217.83	217.54	218.73	218.03	217.57	217.45	216.7	217.35	216.47	216.6	216.87	217.42	216.96	216.05	217.15	216.5	216.67	217.16	216.62	216.47	217.15	217.17	217.11	218.11	217.11	216.54	217.73
208.21	209.81	208.54	208.31	207.88	209.19	208.32	207.96	209.17	208.47	208.99	208.4	208.51	208.99	209.11	207.86	208.42	208.99	208.73	207.29	208.06	208.15	207.92	208.42	207.87	208.81	209.36	209.28	208.12	210.08	208.58	209.47	208.8	209.1	207.99	208.34	209.61	209.03	208.83	207.74	208.21	208.52	207.7	208.61	208.13	207.31	208.01	208.72	207.96	208.62
208.4	209.06	208.2	208.3	208.81	208.85	209.85	209.65	208.8	208.24	208.36	208.57	208.96	208.63	209.06	207.72	208.33	207.91	208.5	209.28	208.97	210.16	208.86	209.28	208.58	208.26	208.68	209.32	208.92	208.29	208.89	208.22	208.4	209.4	209.51	208.7	207.68	207.21	209.69	208.73	208.99	208.12	208.55	208.86	208.88	209.57	209.16	208.32	208.05	208.71
204.83	204.55	205.05	205.41	204.87	204.75	205.38	204.41	206.3	205.52	206.44	205.05	204.74	206.63	205.65	205.92	206.71	206.41	205.56	206.5	206.27	206.43	206.32	206.25	205.66	205.41	205.34	204.76	205.99	205.21	204.87	205.71	206.56	206.28	205.93	206.07	205.69	205.28	205.48	205.37	205.77	205.39	206.05	205.05	205.57	204.58	205.74	206.09	205.42	206.07
204.1	203.92	204.33	203.42	204.37	202.99	203.62	203.89	203.74	202.07	202.67	203.27	203.12	202.6	203.21	202.94	203.98	204.06	204.2	203.42	203.36	204.22	203.42	203.06	204.9	203.03	204.47	203.29	204.22	203.89	203.18	204.29	203.33	202.73	203.46	204.68	202.98	203.33	203.96	203.48	203.04	203.11	203.06	203.39	204.56	203.84	203.24	204.21	203.42	202.87
213.13	211.61	210.77	212.37	212.8	210.55	212.07	213.13	212.56	212.56	212.69	212.02	212.29	212.55	212.25	213.13	211.67	211.42	214.3	212.07	213.87	213.32	212.05	212.34	213.68	212.26	212.06	212.85	213.07	211.59	211.98	212.21	213.05	211.92	212.53	212.48	212.05	212.13	210.84	211.91	213	213.52	213.36	213.21	211.41	211.77	211.77	212.1	212.16	210.06
214.09	214.25	213.86	213.24	213.85	213.85	211.83	213.71	213.2	214.89	212.85	213.4	214.58	213.22	214.12	214.16	212.84	215.23	213.56	213.92	214.7	213.82	213.04	214.03	212.68	212.78	213.21	214.51	215.03	212.76	213.74	213.66	214.13	213.75	214.65	214.62	213.22	214	213.8	214.19	213.88	213.78	213.43	213.62	213.26	213.85	213.19	214.55	212.48	214.85
203.98	203.82	203.36	203.26	203	203.25	203.48	203.18	203.62	203.44	203.86	204.47	203.28	204.18	204.57	203.13	203.53	203.6	203.21	202.2	202.92	203.43	204.65	204.38	203.78	204.79	203.94	204.29	203.87	204.35	203.95	203.53	202.33	203.03	204.12	203.56	205.22	204.27	203.53	203.41	203.57	203.42	205.22	203.19	203.81	202.79	204.19	203.14	203.63	203.1
202.78	202.43	201.77	201.4	202.37	201.65	201.24	202.3	203.13	203.21	202.08	202.42	202.02	203	201.8	202.97	201.66	202.2	202.63	201.93	202.14	202.36	202.28	201.7	203.87	202.57	202.59	202.62	202.46	203.41	201.17	202.91	203.15	201.94	202.57	201.43	202.56	203.4	202.01	202.65	202.71	202.81	202.51	202.47	201.98	202.47	201.61	203.16	202.72	203.19
208.43	208.76	207.95	208.79	208.18	209.02	208.42	208.18	208.68	208.72	209.66	208.12	208.82	208.42	208.93	208.51	209.75	208.4	208.68	208.89	208.78	209.26	209.08	208.63	208.06	209.15	208.03	208.51	209.08	209.19	208.4	208.8	209.25	210.33	208.11	208.54	207.47	208.69	208.92	208.87	209	208.63	209.89	208.93	209.26	208.56	208.93	209.2	208.18	208.58
203.78	203.13	202.57	203.36	202.61	203.17	203.8	203.5	203.42	203.53	203.7	203.19	203.48	203.73	203.15	203.3	203.65	202.05	203.33	203.9	202.91	203.41	203.01	202.42	203.78	202.69	202.67	203.79	203.35	202.49	202.22	203.64	202.54	203.53	203.55	203.75	202.68	203.53	201.95	203.61	204.23	202.27	203.62	203.35	203.29	204.13	203.52	204.54	203.77	204.13
208.07	207.99	207.73	208.1	206.9	207.73	206.86	208.05	207.03	208.28	208.67	206.85	206.92	208.75	207.52	207.68	208.36	207.05	206.87	208.19	207.13	208.35	207.75	208.98	207.2	207.64	208.59	208.06	207.05	207.98	207.21	207.75	208.19	206.1	207.27	207.66	209	208.12	205.78	208.28	207.03	208.34	208.14	208.52	207	208.2	208.34	208.16	207.64	207.78
207.76	208.83	208.96	208.51	209.31	209	208.61	208.94	208.58	208.41	209.1	208.75	208.92	208.64	207.75	207.97	208.82	208.5	208.9	208.58	208.08	209.54	208.75	208.88	209.28	209.32	208.14	209.39	207.67	208.06	209.42	208.87	208.57	207.78	209.51	209.15	208.95	209.48	209.03	209.12	208.56	209.1	209.22	207.51	208.7	209.86	207.77	209.42	208.9	208.79
211.77	210.85	211.31	210.67	210.64	211.38	211.63	212.57	211.76	211.83	210.95	212.39	211.91	211.68	212.22	212.66	212.15	212.19	211.16	210.34	211.94	211.53	211.32	211.46	212.08	212.09	211.12	211.88	212.76	210.77	210.84	212.64	211.47	212.23	210.58	211.51	212.64	212.06	211.8	212.2	212.02	211.61	211.62	211.76	212.43	211.26	212.05	211.55	210.67	211.73
203.86	203.22	203.85	202.86	205.12	204.89	203.46	203.62	204.66	202.43	203.11	203.4	204.42	202.97	202.12	204.05	203.13	203.23	205.04	203.53	204.98	204.93	204.26	203.22	203.61	202.72	204.96	203.49	203.2	204.74	203.79	203.4	203.87	205.02	202.07	204.37	203.74	203.66	203.96	204.62	204.19	203.4	204.08	203.25	203.66	203.75	203.58	203.39	204.87	202.65
199.23	199.46	200.58	200.78	199.96	199.31	199.28	200.08	200.12	199.34	200.39	200.12	201.86	199.86	201.2	199.56	199.32	199.59	200.05	199.76	199.65	201.44	199.81	200.92	199.74	199.47	200.18	199.01	198.58	201.08	200.44	200.37	200.61	200.74	201.09	198	200.29	200.63	199.82	200.32	200.09	200.06	200.69	200.36	199.77	198.27	199.94	200.86	201.1	199.36
195.09	195.45	195.3	195.16	195.3	195.11	195.16	194.89	194.63	194.59	194.98	195.91	195.36	195.52	195.79	195.65	195.09	195.49	194.81	195.22	194.94	195.73	194.74	195.68	194.84	194.67	195.18	195	195.04	195.6	195.06	196.76	195.44	194.54	194.74	195.47	195.53	194.86	195.14	195.36	195.53	195.55	196.57	194.59	194.69	196.15	193.64	194.78	194.38	195.38
210.76	210.92	211.38	210.83	212.65	210.11	211.62	212.16	211.36	212.46	211.03	210.93	210.72	211.18	210.67	212.08	210.63	212.35	212.31	211.64	211.95	210.93	212.35	211.53	212.92	212.09	210.92	212.3	211.18	211.62	211.07	211.83	210.5	210.7	211.2	212.01	211.15	212.1	211	211.98	211.18	212.45	212.03	211.75	210.92	211.72	212.19	211.14	210.97	211.24
208.97	209.08	209.12	208.4	208.52	208.85	208.42	209.3	207.75	208.8	208.41	209.61	208.24	208.6	208.54	207.61	208.35	208.61	209.35	209	207.63	208.89	207.56	208.98	209	208.62	208.69	208.53	208.38	208.36	208.65	209.91	209.85	208.75	208.41	208.42	209.73	208.05	208.42	209.78	208.88	208.43	207.52	207.69	208.17	208.38	209.53	208.96	208.74	209.77
211.25	211.79	210.83	210.5	212.39	210.91	212.19	212.05	210.99	211.98	211.96	212.14	211.12	211.25	211.83	211.6	211.73	211.61	212.67	211.42	211.85	211.51	212.07	212.9	211.05	211.94	211.68	210.67	211.73	210.93	212.16	212.33	211.38	212.72	211.56	212.54	211.74	212.37	210.91	212.41	211.37	211.6	212.1	210.93	211.7	211.38	212.33	211.79	212.12	211.46
202.7	203.93	202.6	202.74	202.77	203.62	203.36	203.29	204.18	203.5	204.59	201.26	202.08	202.58	202.4	203.42	202.82	203.14	203.54	204.71	203.84	202.9	203.14	203.6	203	203.07	203.2	204.5	203.35	203.3	202.73	203.36	203.35	203.6	202.23	201.37	203.05	202.47	204.16	203.66	202.71	204.29	203.26	204.11	202.76	203.46	201.99	203.4	203.22	203.03
194.06	195.18	193.89	194.69	194.62	194.1	195.4	193.89	193.8	193.95	194.87	193.79	194.28	193.23	193.67	194.29	193.99	193.94	193.81	193.73	193.99	194.73	194.26	194.5	196	194.69	195.23	193.37	194.35	195.37	194.92	194.59	193.96	194.77	194.09	193.87	194.21	193.84	194.33	193.9	194.73	194.46	194.27	195.46	193.73	194.45	194.55	193.44	193.61	193.71
203.35	204.06	203.66	202.65	202.35	203.71	202.71	203.39	203.28	202.57	204.41	203.61	203.8	203.12	203.53	203.73	202.83	202.23	203.41	203.55	201.91	203.98	202.02	202.66	203.29	202.54	203.24	203.1	202.55	202.59	203.42	204.48	202.35	203.84	201.59	202.55	203.53	202.01	205.19	202.83	203.2	202.97	203.41	202.88	203.74	204.02	202.87	202.86	202.66	203.52
215.41	213.68	213.5	214.9	213.2	212.4	213.59	213.38	213.86	213.24	215.01	214.01	212.52	214.76	213.53	213.17	214.71	214.52	213.67	213.75	214.56	213.53	213.16	214.82	213.55	214.71	213.75	213.23	214.61	213.24	214.39	214.48	213.51	214.26	213.7	213.95	214.22	213.26	212.82	213.44	213.91	214.2	213.88	213.95	214.1	213.17	214.56	212.93	214.35	214.06
210.46	209.56	208.99	209.44	210.27	210.18	210.25	209.46	209.58	209.44	209.58	209.89	208.8	210.59	210.56	209.57	210.08	209.18	208.59	209.1	208.61	209.03	209.92	209.07	209.11	210.86	210.25	209.22	209.74	210.13	208.91	208.99	210.52	210.2	208.82	210.81	209.13	210.26	210.32	209.01	208.66	208.67	210.52	208.75	209.6	209.52	210.28	209.09	209.63	208.87
203.67	205.54	205.09	204.98	203.54	204.55	204.8	205.59	205.04	203.58	204.06	205.17	203.94	204.99	204.26	206.69	204.67	203.93	204.74	204.53	204.64	204.75	204.26	204.6	203.04	204.65	204.69	205.07	205.9	205.13	205.32	203.85	204.93	203.84	204.95	204.18	205.32	204.81	204.76	204.7	204.23	203.69	205.38	204.68	204.27	203.87	206.08	204.14	204.82	204.6
203.48	204.28	202.83	203.27	203.48	203.87	204.23	204.27	202.71	203.84	205.35	204.23	204.66	204.16	202.41	204.51	203.1	203.9	203.37	204.65	203.97	204.06	204.12	204.02	205.2	204.46	203.54	203.82	203.47	204.24	203.92	203.23	203.38	204.55	204.62	204.39	203.59	202.72	204.51	203.28	204.45	204.29	204.33	203.29	203.33	203.95	204.28	203.05	205.2	204.42
207.06	207.96	208.42	208.74	207.94	207.48	207.37	208.13	208.7	208.4	207.36	207.85	207.68	208.7	209.18	208.56	207.96	209.01	208.55	208	208.07	209.24	208.5	208.26	208.47	207.42	208.1	208.21	209.45	209.34	208.22	207.78	207.93	207.81	209.22	208.17	207.47	207.52	208.56	208.58	208.72	207.74	207.99	207.48	209.34	209.44	207.58	208.41	208.59	208.54
199.03	199.58	198.78	199.78	198.79	199.3	200.51	199.72	198.8	198.73	198.44	199.28	199.56	199.51	198.26	199.03	200.24	199.82	198.09	199.17	199.68	200.18	199.68	199.32	199.88	199.3	199.32	198.68	199.83	199.03	199.83	198.91	199.34	198.92	200.34	200.22	199.37	199.94	198.84	200.31	199.91	199.3	199.02	199.52	200.4	199.85	199.14	199.76	197.67	199.65
211.99	211.93	211.9	210.76	212.55	211.91	210.46	210.24	212.52	211.28	210.96	212.73	211.46	211.52	211.55	211.21	211.24	210.89	212.39	211.8	211.79	211.68	210.34	211.92	211.36	210.88	211.08	211.28	212.15	212.35	211.63	210.93	211.18	211.56	212.08	211.19	212.91	210.93	211.36	211.28	210.75	211.58	212.31	210.53	212.21	211.48	212.15	211.29	212.35	212.72
202.97	203.01	203.41	202.1	203.72	202.77	202.53	202.12	203.18	202.6	203.12	203.09	203.43	203.06	203.83	203.73	202.54	203.29	203.33	201.75	203.45	203.16	204.02	203.85	203.43	202.72	202.88	203.29	203.64	202.9	203.15	203.94	202.61	203.43	203.82	204.4	202.78	203.26	203.22	203.51	202.71	204.13	203.33	203.68	203.64	202.12	202.98	202.86	202.69	201.49
208.08	208.28	208.83	209.29	209.36	208.55	209	208.16	207.01	208.26	208.9	209.44	208.95	209	208.51	209.13	209.08	209.17	208.68	208.69	209.21	207.9	208.22	209.05	208.11	208.3	208.99	210.01	208.04	207.9	208.82	208.58	209.65	208.53	209.82	208.74	208.89	208.77	207.81	208.7	208.36	208.24	208.46	208.31	207.48	209.08	208.78	208.65	207.41	208.86
209.44	209.15	208.93	208.34	209.67	209.51	209.42	209.07	209.08	209.75	209.23	208.69	208.84	209.64	209.42	210.03	209.35	210.25	209.07	210.22	209.6	210.33	209.32	209.2	208.88	209.74	209.63	209.87	210.05	208.98	208.77	209.44	209.02	208.23	210.06	209.27	210.89	209.94	209.9	209.27	209.23	209.85	209.89	209.2	209.13	209.67	208.49	210.2	210.21	209.39
208.67	208.86	208.88	208.44	209.07	209.27	209.51	208.68	209.6	209.9	209.16	208.62	209.66	209.7	209.04	208.74	208.45	208.29	208	208.27	209.1	209.1	209.22	208.73	209.01	209.91	208.92	208.37	209.21	208.29	208.92	209.08	208.39	208.03	209.41	208.55	209.37	209.1	209.12	209.24	209.58	210.26	208.42	207.93	208.95	208.38	207.7	208.04	208.88	208.2
207.4	207.92	208.09	207.11	207.34	207.03	207.5	206.75	208.34	208.11	207.34	208.01	206.92	207.29	207.08	208.21	208.72	209.11	208.66	207.33	208.22	206.52	207.14	207.79	207.33	208.25	207.77	207.65	208.01	208.46	207.48	208.54	208.63	208.15	208.23	208.16	207.66	207.09	207.5	208.83	207.61	207.69	207.82	208.41	207.58	208.87	207.85	208.06	207.34	208.93
204.22	204.85	203.27	204.03	203.09	202.97	203.89	204.03	203.48	204.16	204.05	203.34	203.77	204.25	204.66	203.42	204.25	203.99	203.26	203.08	202.72	203.8	205	203.95	203.77	203.71	203.98	203.51	204	203.7	203.55	203.21	203.66	204.45	204.42	203.26	204.24	203.78	203.82	203.01	203.8	203.75	202.66	204.22	204	203.67	203.14	204.37	202.16	203.78
207.41	208.29	208.28	207.37	207.77	207.77	207.69	207.55	208.39	207.07	207.47	208.38	207.02	206.91	208.13	207.71	208.21	206.89	207.97	207.78	207.41	207.15	208.52	207.48	207.56	208.15	207.11	207.98	207.77	207.15	208.05	206.98	207.92	205.73	207.64	208.13	207.23	208.39	207.42	207.56	207.94	207.66	208.03	208.56	207.17	207.34	206.4	207.67	207.51	207.84
212.16	212.38	211.83	212.52	211.08	212.03	213.04	212.31	212.96	211.3	210.62	212.36	212.1	212.78	212.42	211.14	211.8	211.9	210.73	211.94	212.19	211.09	212.23	211.8	211.09	211.92	210.82	211.84	212.28	211.56	212.02	210.55	211.97	211.52	211.61	210.62	211.46	211.73	211.79	212.34	210.76	210.28	212.94	210.95	210.98	211.16	211.21	212.35	211.38	211.12
217.44	218.01	217.58	218.13	217.89	218.78	217.79	217.89	217.8	217.14	217.57	215.79	217.34	218.09	217.51	217.99	217.91	217.28	217.45	217.98	216.95	217.93	217.12	217.77	217.81	217.87	216.52	217.44	218.55	219.22	218.72	217.06	218.01	218.17	218.47	218.1	217.82	217.14	216.87	216.92	217.64	217.94	216.43	218.26	217.58	217.95	217.86	217.02	218.28	217.88
203.36	202.28	203.1	204	202.96	203.7	203.02	202.62	202.65	204.45	204.46	203.98	203.94	202.41	202.73	203.35	202.77	203.24	203.16	203.82	202.9	203.87	202.86	203.9	203.88	203.69	204.39	203.21	202.74	203.48	204	202.78	203.59	205.71	202.6	204.31	203.56	202.92	204.64	203.08	204	203.97	204.31	203.73	204.05	203.56	202.89	204.36	204.86	203.6
208.68	208.43	208.6	208.71	209.59	208.76	209	208.88	208.85	209.62	209.11	209.19	209.22	208.6	208.93	209.4	208.27	208.84	208.23	208.69	208.72	207.94	208.43	208.54	210.13	207.61	208.69	208.86	208.29	208.44	209.44	208.01	207.57	209.27	208.53	209.31	208.94	208.27	208.01	208.29	208.73	208.04	208.7	209.44	208.92	209.8	208.28	208.16	208.64	209.17
[truncated: 450 more rows]
[truncated: 150 more columns]
