# Supplementary material for: Genetic dissection of main and epistatic effects of QTL based on augmented triple test cross design
Source: PLoS One. 2017 Dec 14;12(12):e0189054. doi: 10.1371/journal.pone.0189054 (PMC5730204; doi:10.1371/journal.pone.0189054)
Supplement: S6 Supporting Information — (ZIP) [file pone.0189054.s006.zip › z1_1600_0.8_5.csv]

205.64	205.59	205.93	205.39	205.94	205.48	205.16	205.37	205.35	206.24	205.51	205.37	205.15	205.62	206.44	207.4	206.67	205.58	205.76	207.57	205.18	206.28	205.57	205.3	206.39	207.54	206.97	204.88	208.29	207.13	207.14	207.32	206.74	206.46	204.67	204.92	206.75	206.56	205.14	205.59	205.75	207.4	206.54	205.06	206.6	206.77	206.74	206.52	204.91	206.25
204.77	203.21	205.94	205.15	205.37	204.63	205.68	205.05	204.43	206.11	204.01	205.26	204.83	203.91	204.43	205.83	205.77	205.38	205.25	204.55	204.58	204.96	205.23	204.46	204.23	204.63	204.05	205.23	204.91	204.44	205.31	205	204.02	204.95	203.23	204.29	204.03	204.77	204.25	204.74	204.56	205.59	206.47	205.02	203.04	202.61	206.3	205.72	204.53	203.97
208.81	207.72	208.51	208.39	208.29	207.69	208.44	210.86	209.43	209.15	208.22	208.74	208.99	207.64	209.39	208.18	209.24	209.01	207.23	208.55	208.89	210.61	209.6	209.27	209.73	207.4	209.03	209.23	207.19	208.71	208.38	209.81	209.77	209.97	208.73	209.19	208.7	209.81	209.42	210.3	208.38	207.03	208.01	207.6	208.83	209.1	208.81	209.01	209.7	208
211.23	212.15	213.85	212.65	213.25	211.94	211.01	211.47	211.68	210.03	211.53	210.86	210.88	211.96	211.53	212.38	211.5	210.78	211.98	210.88	211.05	209.8	212.69	211.67	212.84	210.46	211.64	211.52	210.89	211.05	211.64	211.16	211.12	212.74	213.06	210.44	212.32	211.94	212.36	212.73	211.47	211.2	210.93	211.48	210.14	211.03	211.38	211.35	210.64	211.73
208.72	208.6	209	208.91	209.39	208.33	209.66	209.17	207.95	209.49	208.48	209.16	207.69	207.65	208.39	207.21	208.12	210.31	209.13	208.58	209.38	207.86	208.31	208.29	208.09	208.73	207.27	208.86	207.93	209.2	207.96	208.67	209.55	207.54	208.07	207.02	208.8	209.02	207.82	208.84	208.6	207.74	207.39	208.79	208.48	209.38	207.81	208.35	209.11	208.71
211.32	213.04	210.57	211.37	210.11	212.19	211.14	210.83	211.97	210.71	212.07	211.52	211.64	212.51	211.34	212.78	212.03	212.28	212.01	210.92	212.24	211.67	212.31	212.13	212.61	210.62	212.62	211.73	212.37	212.07	212.13	211.5	211.34	211.08	210.22	211.79	212.66	209.46	212.55	211.19	210.7	212	209.85	212.37	212.65	212.89	212.9	213.38	212.73	211.26
211.83	212.22	211.59	212.44	211.03	209.82	211.24	212.03	211.99	213.38	212.52	212.9	211.78	211.68	212.49	210.62	210.6	211.5	212.55	211.15	210.32	211.29	212.68	210.77	211.85	213.31	213.16	213.22	213.38	212.01	212.52	211.1	211.06	210.72	211.83	211.15	211.74	212.66	211.78	212.95	212.92	210.65	210.3	213.68	212.35	212.14	210.7	210.64	210.27	211.96
208.25	206.7	207.55	206.71	207.23	208.78	207.58	208.64	206.73	208.27	206.52	207.04	208.47	208.11	207.39	207.69	208.35	207.01	206.64	207.6	210.07	206.81	206.75	206.57	207.75	208.01	207.55	207.29	208.71	207.86	206.78	207.7	206.31	207.78	207.2	208.37	207	207.92	207.75	207.76	206.96	207	208.47	207.21	208.36	207.82	207.11	206.22	207.88	208.78
204.93	205.49	203.73	203.91	204.83	205.06	204.98	203.83	204.46	204.13	205.91	204.31	202.81	205.4	204.93	204.24	204.34	204.89	205.24	204.1	205.88	204.46	204.33	204.53	205.5	206.17	203.79	205.16	204.58	202.45	203.16	204.92	205.11	205.74	202.93	204.38	205.11	204.52	203.3	204.33	204.01	205.13	204.56	206.33	204.02	204.97	203.37	204.6	204.82	205.32
202.02	202.84	204.3	204.07	205.02	203.02	204.13	203.05	204.71	202.97	202.84	203.28	204.39	203.58	203.45	203.71	204.34	202.69	202.1	203.23	204.76	202.53	203.65	204.03	202.72	204.4	203.68	202.5	203.43	202.79	203.41	204.3	204	202.99	202.98	204.19	202.96	204.52	203.61	203.33	202.88	203.36	202.83	203.2	203.81	202.11	203.2	203.11	203.06	202.87
204.3	204.75	204.86	204.06	205.1	204.05	202.26	204.61	203.51	205.3	204.04	204.71	203.78	203.57	205.44	205.4	204.6	205.26	203.76	206	205.02	203.66	204.25	204.47	205.12	203.87	205.89	205.95	204.58	204.46	204.57	206.23	206.62	204.48	204.13	203.52	204.58	205.49	204.78	202.52	205.38	203.84	205.26	205.25	203.96	202.6	204.41	203.42	206.19	205.83
204.29	206.18	203.5	204.79	204.98	205.85	205.98	205.24	205.11	205.12	203.7	204.71	205.3	205.3	205.59	203.75	205.23	205.71	204.5	203.83	204.69	204.93	205.82	205.12	205.07	204.48	206.47	204.12	206.17	204.82	204.94	204.45	205.41	204.63	206.28	205.43	205.7	204.94	204.92	204.38	203.68	203.39	204.96	204.81	204.6	202.48	204.24	205.52	203.45	203.92
203.73	205.82	203.71	206.03	203.99	205.5	204	205.37	204	205.23	205.37	205.01	204.17	205.81	204.21	207.17	204.84	204.06	204.41	205.16	203.71	205.07	203.27	204.92	204.57	204.61	204.51	204.99	204.91	203.71	204.86	204.56	203.9	206.83	204.64	204.25	205.15	205.7	204.83	204.91	205.43	203.74	206.31	205.59	205.49	204.71	205.67	205.52	205.4	205.08
209.07	207.52	208.38	208.35	208.36	206.93	207.86	209.29	207.8	210.14	206.93	207.81	208.78	208.57	209.47	207.92	209.94	205.59	208.04	209.66	208.14	208.69	207.52	207.82	208.5	208.85	209.31	209.94	209.14	207.01	210.17	207.67	206.69	208.7	208.27	206.63	209.06	207.98	208.84	208.5	208.64	209.81	208.94	208	208.81	209.36	208.98	208.9	208.1	208
204.53	202.82	204.08	202.7	204.02	205.2	203.13	204.73	203.64	202.25	203.72	204.9	204.14	202.04	203.07	204.23	202.87	202.73	202.85	202.95	201.6	204.24	203.81	203.65	204.77	204.62	203.74	201.13	203.3	202.55	205.52	202.95	202.24	203.76	203.62	202.85	203.82	204.69	204.19	202.85	203.87	203.39	203.83	202.94	203.32	202.46	203.95	203.41	205.19	204.4
213.1	214.31	210.77	213.65	213.09	214.59	211.6	213.51	213.07	213.04	213.1	213.02	212.38	211.73	213.88	212.52	213.61	212.5	215.07	212.68	212.2	212.39	212.74	213.39	213.77	212.47	212.59	214.59	213.9	212.41	212.86	212.92	213.85	213.3	212.37	213.68	213.42	212.84	212.62	211.78	212.74	213.04	212.86	212.35	213.76	213.05	215.08	214.33	212.59	212.36
212.69	213.51	213.4	213.5	214.09	213.7	213.8	213.76	214.04	214.27	212.14	215.27	213.8	214.48	213.42	213.66	213.51	215.74	212.8	212.96	214.81	214.5	214.3	213.55	214.51	213.18	214.14	212.78	214.13	213.8	214.25	213.29	213.63	214.54	213.85	211.8	214.79	213.42	213.75	214.52	211.13	214.49	214.77	214.99	213.06	213.57	212.32	213.5	214.93	213.6
200.43	198.12	200.13	199.1	199.68	199.61	199.59	199.43	200.42	197.83	200.2	199.01	200.05	198.72	200.75	200.21	200.35	199.92	198.41	198.96	199.26	199.29	198.56	200.09	199.43	200.48	199.44	198.19	199.55	199.09	199.37	199.42	199.14	198.89	199.31	199.29	201.04	199.06	200.83	200.5	200.79	199.9	201.15	200.08	201.34	199.22	199.82	198.32	198.09	198.35
210.23	211.7	210.98	210.92	211.74	211.27	210.68	213.02	211.92	211.46	213.3	213	211.81	213.73	212.36	212.52	212.31	212.57	211.2	211.73	211.28	212.13	211.44	211.19	211.06	212.35	210.13	212.18	213.53	211.38	211.7	211.23	212.38	211.91	210.4	210.63	209.99	211.45	211.86	213.56	211.3	211.49	212.36	211.2	212.89	211.91	212.03	211.75	210.52	210.38
209.48	208.63	207.55	208.3	211.21	207.32	209.87	209.38	209.22	210.26	208.92	209.43	210.23	208.09	210.05	208.59	209.83	210.38	210.15	208.33	209.57	208.79	209.01	209.33	210.81	208.04	208.78	208.47	210.28	210.83	207.57	209.23	207.61	207.66	208.43	207.2	207.96	209.18	207.99	207.86	210.55	207.68	209	209.24	209.77	209.3	207.88	209.95	207.73	207.31
206.81	207.08	208.05	208.06	208.83	207.14	207.68	207.8	207.47	207	209.43	206.99	207.66	206.99	208.03	207.52	206.83	207.87	206.71	206.9	208.29	208.76	206.95	208.28	207.84	209.07	207.77	208.99	206.4	208.73	205.69	208.06	207.88	207.63	208.5	208.05	206.78	208.04	208.4	206.41	205.84	207.07	206.79	207.54	208.46	207.37	208.17	207.47	207.76	208.36
198.42	197.9	201.87	199.62	201.28	199.19	200.32	199.56	200.24	201.1	200.05	199.28	199.5	199.35	199.66	200.07	199.7	200.07	199.5	199.53	199.52	198.55	199.18	199.33	200.12	198.2	199.21	198.99	200.19	200.17	199.46	199.8	199.79	200.83	198.55	199.75	198.61	200.59	198.95	199.66	199.82	198.83	199.07	199.11	201.33	200.21	200.23	199.84	200.21	200.29
211.16	211.59	210.42	211.15	211.58	211.5	210.57	210.75	211.36	211.71	211.53	212.11	211.97	210.42	212.64	211.11	212.47	211.11	212.32	212.66	210.27	210.26	209.91	211.02	212.12	212.21	211.77	210.76	212.14	211.25	212.22	212.36	211.49	211.28	211.29	211.75	209.21	212.48	211.19	212.86	212.57	213.21	210.83	210.81	211.51	212.03	210.72	212.45	210.16	212.13
204.25	202.96	202.09	204.62	203.89	202.89	203.36	204.61	202.96	203.99	202.71	204.79	202.76	202.85	204.63	203	203.19	203.06	205.19	203.57	204.66	203.29	202.94	202.64	203.25	203.61	202.44	204.64	204.75	202.63	203.97	203.01	204.04	203.52	202.72	203.86	204.18	203.04	203.79	202.68	202.2	204.43	203.54	202.76	203.49	202.74	203.24	202	202.01	202.12
215.29	216.12	216.66	216.9	218.05	219.14	218.23	217.46	217.17	216.49	218.72	217.57	217.18	216.21	218.28	218.15	216.39	218.55	217.19	217.74	217.1	217.92	217.72	217.33	218	218.14	216.65	217.35	217.38	217.71	219.19	217.21	218.17	217.64	218.66	217.74	217.6	218.76	216.49	217.05	216.85	214.92	218.02	217.55	217.56	217.16	217.07	218.81	217.88	217.64
212.35	208.63	208.25	210.72	209.05	209.24	209.67	210.32	210.04	210.33	209.56	211.08	209.07	209.96	209.54	209.68	209.24	209.11	209.51	209.89	210.56	208.56	208.56	208.58	209.68	209.86	208.81	209.88	208.44	208.32	209.29	210.1	210.11	209.14	209.21	209.88	210.84	210.08	209.67	210.28	210.19	209.37	209.92	208.9	209.27	209.8	209.24	208.93	209.33	210.35
205.71	203.66	203.81	203.5	203.9	206.15	203.74	204.53	204.32	204	203.89	205.21	203.5	204.71	204.29	205.14	203.59	205.2	203.44	204.52	205.3	204.6	203.77	203.77	204.34	204.09	205.05	204.94	204.34	203.72	203.98	204.05	203.19	204.97	205.5	203.12	204.14	202.85	202.63	205.2	203.63	205.64	204.35	205.31	205.66	202.6	206.8	206.03	204.59	205
216.15	218.01	218.43	217.87	216.42	215.53	216.91	216.33	217.28	216.77	216.04	218.09	216.36	217.3	218.48	216.28	217.68	217.23	215.72	216.33	216.15	217.76	216.92	218.35	216.5	217.55	216.49	217.46	216.69	216.56	217.7	216.91	217.07	216.31	216.25	217.79	214.88	217.31	216.29	217.27	216.02	217.04	218.45	216.61	216.69	217.72	216.23	218.03	215.18	216
211.26	210.39	211.43	210.44	211.44	211.04	211.44	211.55	210.14	213.26	211.56	211.24	211.53	212.38	209.43	211.11	212.19	211.61	209.92	211.83	210.34	210.72	210.44	211.21	211.6	212.03	212.46	210.92	211.25	212.74	211	211.32	210.12	210.57	214.38	211.34	211.34	210.3	210.37	212.01	209.89	212.03	211.57	210.6	211.48	212.23	211.09	211.15	209.37	212.19
201.85	202.17	201.97	201.86	201.93	203.55	201.82	203.2	202	201.64	200.88	202.03	203.49	201.82	202.76	201.65	201.57	201.83	203.46	203.58	202.27	202.04	202.04	202.2	202.3	202.53	201.04	201.91	200.69	200.61	201.93	201.12	203.26	204.3	200.63	201.95	201.08	201.51	203.35	201.63	202.1	201.08	202.73	201.01	202.25	202.31	203.35	203.33	201.73	202.24
209.12	209.07	211.17	210.91	209.44	209.72	208.62	207.99	207.97	208.84	210.06	210.26	208.59	209.04	208.2	209.12	209.35	208.46	208.28	208.72	209.45	209.58	207.6	206.65	207.9	209.78	207.43	209.17	209.41	209.68	209.35	209.93	208.86	207.82	207.41	207.31	208.35	209.41	207.73	207.96	208.87	208.01	208.06	207.77	208.6	208.92	207.05	207.79	207.33	208.8
203.53	203	204.15	203.13	203.73	204.64	203.15	201.88	203.94	204.59	203.82	203.58	202.65	202.67	204.24	202.89	203.86	204.12	203.88	203.53	205.05	202.47	205.05	203.59	203.4	205.42	204	203.41	204.38	203.41	203.27	204.29	201.94	204.87	201.99	203.47	204.11	203.55	203.83	204.34	203.6	203.19	202.56	205.2	204.15	202.35	204.61	204.18	204.04	202.8
197.6	198.17	199.06	199.4	198.78	200.2	200.36	199.96	198.38	198.53	199.63	199.15	198.39	198.95	199.6	199.21	197.17	199.91	198.21	197.2	197.72	199.07	197.11	198.8	196.77	199.4	196.81	198.64	198.23	197.7	197.55	199.37	198.52	200.21	198.22	197.28	198.79	199.04	198.38	198.53	199.42	198.32	198.66	197.22	197.72	197.94	198.68	197.98	197.18	198.68
204.26	203.99	203.48	203.57	202.87	204.01	203.66	202.73	202.44	203.3	203.07	204.85	204.23	205.12	203.53	203.39	202.04	204.36	203.15	203.74	203.86	204.26	204.44	202.26	204.79	203.85	203.36	203.98	203.72	203.79	204.96	205.09	204	204.57	202.79	203.95	203.04	204.35	204.03	202.58	202.93	204.66	203.44	204.26	204.64	203.58	204.36	204.51	202.74	202.53
216.91	218.67	217.59	218.58	217.12	217.09	218.94	216.95	217.15	215.81	219.35	217.63	216.72	217.34	217.27	217.51	216.35	217.51	216.44	215.25	216.24	216.71	217.29	217.45	217.51	218.41	217.02	216.81	215.1	216	217.83	216.03	217.93	216.51	218.28	218.32	215.75	216.57	218.4	217.36	216.48	218.06	216.76	216.15	216.96	215.54	215.88	216.86	215.97	216.91
207.97	208.51	208.28	207	208.13	209.83	208.7	207.93	208.44	207.92	207.99	207.18	209.11	209.63	208.41	209.44	207.92	208.81	207.38	208.09	210.39	207.04	208.84	207.52	210.09	208.48	209.18	208.31	208.28	209.02	208.85	207.95	207.65	210.04	208.19	209.14	206.73	206.37	209.03	207.69	209.58	208.8	207.66	208.59	209.05	208.2	208.97	208.21	208.12	207.08
195.55	194.45	194.99	194.62	194.93	195.24	194.16	195.6	196.46	194.59	194.75	194.24	195.69	195.19	195.6	195.37	195.64	197.74	194.96	194.82	195.73	196.66	194.91	195.94	197.04	195.72	194.5	194.24	195.34	196.41	195.5	193.88	195.65	193.61	195.62	197.68	195.26	194.73	195.83	195.41	194.93	194.42	195.57	196.41	195.33	194.91	195.99	194.71	195.73	195.08
203.24	203.08	203.14	202.87	205.01	203.3	203.29	204.04	202.61	202.56	202.44	201.3	204.43	203.97	203.85	203.01	204.06	204.22	202.5	205.26	202.7	203.41	203.89	204.03	203.75	203.21	203.89	203.64	204.37	203.15	204.78	202.89	204.23	203.56	204.91	203.67	204.66	202.45	203.91	203.36	202.49	204.34	204.69	203.82	202.47	204.6	203.84	202.84	203.42	203.36
201.99	202.61	204.34	202.7	204.62	203.88	204.73	205.3	202.89	205.54	204.21	204.57	204.01	204.64	203.98	203.58	204.23	203.63	203.73	204.3	202.89	203.42	205.11	203.35	203.54	204.44	205.14	204.16	203.53	204.27	203.88	203.78	203.67	203.57	203.82	204.49	204.77	203.9	203.47	204.78	205.12	204.03	204.59	204.09	203.33	204.46	204.26	202.98	204.2	204.67
216.77	216.53	217.49	218.39	216.18	214.71	215.22	217.72	216.06	217.25	216.65	217.25	216.69	217.28	216.64	216.12	217.46	216.17	216.59	215.98	215.68	218.97	218.84	216.32	215.11	215.4	218.31	216.97	217.16	218	215.56	216.52	216.53	217.18	217.26	216.23	217.1	215.2	216.54	217.56	216.54	218.2	216.08	217.32	216.67	215.95	217.34	216.53	216.96	216.32
199.39	198.89	198.01	200.67	198.79	199	200.12	200.62	200.49	198.19	198.9	199.96	200.72	200.07	199.59	198.4	199.38	199.02	198.77	200.8	199.74	199.41	199.05	199.86	199.74	199.89	198.54	201.34	199.46	198.94	200.28	200.71	199.53	199.13	201.09	198.81	198.42	199.75	198.78	198.87	200.46	198.57	200.81	199.83	199.82	200.98	199.16	200.31	201.14	197.19
211.79	212.78	211.9	212.93	212.34	211.28	210.82	210.86	213.24	213.51	211.54	211.6	211.54	212.95	211.06	212.23	213.26	212.6	210.77	210.27	211.29	212.18	211.45	211.96	211.07	210.28	211.25	210.99	212.43	211.83	210.19	211.9	212.89	211.77	211.14	211.45	211.54	212.88	212.33	211.93	209.97	212.61	209.51	210.04	210.82	210.21	213.16	209.56	212	212.3
208.83	209.73	208.8	209.11	209.62	209.21	208.75	209.65	208.1	208.98	207.43	207.47	207.78	210.66	209.35	208.85	208.92	208.4	207.99	209.27	207.99	208.42	207.04	208.92	209.58	206.46	208.12	209.8	205.54	209.52	208.26	207.94	209.28	207.48	209.49	208.92	208.25	209.66	207.74	207.76	207.18	208.97	209.34	208.72	207.28	209.01	208.5	209.04	208.18	209.7
204.15	204.88	203.39	204.35	204.05	204.03	203.5	203.12	202.02	202.43	202.55	204.96	202.79	205.41	203.27	204.48	202.59	202.25	204.51	203.08	203.12	202.87	202.35	202.34	202.54	203.48	202.99	202.79	205.14	203.57	201.81	203.3	201.83	202.81	204.67	203.11	204.39	203.83	203.61	204.15	203.95	204.05	203.95	202.04	204.99	204.23	203.97	204.15	203.38	203.35
211.56	210.61	211.55	211.62	211.06	209.34	211.99	211.51	211.4	210.67	210.41	211.9	210.39	211.59	212.02	212.08	210.2	210.89	211.82	210.94	210	211.54	212.5	212.03	211.76	211.48	213.43	209.87	212.11	212.04	210.76	211.06	213	211.01	211.59	212.36	210.23	211.74	211.68	211.3	211.67	209.22	209.34	209.29	212.31	211.4	210.34	213.14	211.96	210.19
209.02	208.57	207.87	209.49	208.81	209.87	208.83	209.15	209.88	208.16	208.36	209.06	207.21	210.04	209.04	209.04	208.15	208.07	209.82	207.09	208.14	208.9	209.01	207.56	210.12	208.05	208.07	208.74	208.37	210.28	208.81	209.04	207.97	208.52	207.79	206.99	208.1	209.02	207.4	207.99	208.77	207.89	208.76	209.31	208.99	209.82	211.29	207.81	208.49	208.71
208.57	208.44	208.04	208.07	208.93	208.81	208.36	206.79	208.16	209.44	209.19	209.24	207.92	208.91	208.73	209.9	208.56	207.28	209.85	209.66	208.41	209.71	209.29	209.09	209.37	208.48	208.43	207.98	210.71	208.5	207.87	207.65	208.65	208.94	209.44	208.37	209.54	209.79	210.37	208.06	208.72	209.08	207.36	210.53	207.71	208.48	207.65	209.25	208.08	210.16
198.91	198.94	199.55	198.37	199.43	198.78	199.3	198.76	200.92	200.65	199.63	201.44	198.15	200.4	200.37	198.58	199.66	199.86	201.35	199.77	199.62	199.1	199.12	200.82	200.12	199.55	200.64	199.87	199.08	199.1	199.35	199.82	199.52	201.04	197.21	198.51	197.57	198.39	199.93	199.74	199.61	199.95	199.74	199.39	197.79	200.14	197.78	200.03	200.02	199.7
217.54	217.5	216.87	217.92	218.79	217.49	218.23	218.17	219.31	217.76	218.24	218.13	217.83	218.85	218.81	217.67	217.65	216.99	217.47	218.76	217.67	217.51	217	217.83	219.17	217.49	218.02	217.49	218.95	218.27	218.34	218.99	217.91	217.65	218.07	216.83	217.51	219.13	217.73	217.3	217.32	218.89	219.02	219.27	216.93	217.67	216.47	218.83	219.59	217.29
202.34	202.17	201.07	201.14	201.6	201.26	202	201.12	201.14	199.71	201.63	200.86	201.79	201.59	202.38	201.11	201.09	200.75	202.01	200.32	200.65	202.09	201.58	200.27	201.45	202.72	200.98	199.12	203.01	202.52	200.15	200.48	202.2	202	202.03	201.92	200.27	200.62	201.79	201.27	201.08	201.22	200.61	200.82	200.97	201.47	200.27	201.89	200.09	200.87
214.13	213.42	212.95	213.55	211.91	213.5	213.69	213.27	213.53	212	213.02	212.86	213.54	212.67	212.13	212.34	211.42	213.52	214.14	213.07	212.87	213.25	211.61	212.51	213.48	212.82	213.38	212.32	212.57	213.25	212.01	213.49	213.52	214.16	212.8	213.32	212.72	212.18	213.5	211.53	212.13	213.07	213.54	212.69	213.51	210.52	211.99	213.43	214.24	213.96
218	218.94	217.35	218.03	218.77	219.14	218.04	218.03	217.74	217.34	218.8	215.83	218.25	218.53	218.28	216.59	217.07	216.73	217.02	216.87	218.43	217.92	218	215.51	216.13	218.02	217.65	218.4	219.04	219.28	216.27	218.1	216.97	216.49	217.21	217.8	216.28	217.49	218.97	218.4	218.07	218.61	217.54	217.42	216.64	217.15	219.47	218.27	216.94	218.31
211.48	210.71	211.87	212.68	210.72	212.21	212.25	210.91	213.06	210.51	212.1	210.11	210.46	210.58	211.4	210.12	212.19	210.96	212.39	212.28	211.58	210.85	210.77	212.21	211.17	211.8	209.64	211.45	212.93	211.48	210.8	211.41	211.18	211.74	211.57	210.39	212.17	210.93	212.08	210.61	210.36	211.56	210.78	212.08	210.01	212.14	212.19	211.89	211.33	211.87
217.37	218.46	217.87	217.9	217.78	218.78	216.96	216.59	216.98	216.9	216.86	216.7	217.6	218.16	219.1	217.58	218.98	217.13	218.35	218.51	218.58	216.67	217.23	218.09	218.87	217.82	217.83	217.25	218.27	215.85	216.22	216.36	219.42	217.11	218.08	217.05	217.54	217.36	218.11	218.65	216.4	217.5	217.56	216.64	218.55	217.88	217.35	217.01	217.82	218.56
200.12	200.87	200.31	200.17	200.91	200.83	201.92	200.2	200.29	200.04	199.41	199.59	199.81	199.56	199.91	200.4	198.92	199.76	201.13	200.41	201.32	200.75	200.64	200.01	200.51	199.81	200.53	201.55	199.08	199.59	201.06	202.37	200.76	199.91	199.54	201.95	200.81	202.14	200.26	200.57	201.21	200.04	200.93	201.33	201.06	201.52	200.49	200.83	199.83	201.7
202.24	203.24	202.62	202.84	203.73	202.05	203.86	203.75	201.28	202.75	204	203.97	202.43	202.89	203.83	203.42	202.82	201.45	204.17	202.77	204.27	202.75	204.02	202.46	202.69	204.32	202.79	203.23	203.65	202.64	203.21	201.32	204.84	203.19	203.66	202.27	202.68	204.46	203.41	202.98	202.42	202.73	204.33	203.33	203.31	201.85	203.38	202.41	203.2	205.31
203.75	203.51	203.69	203.69	204.42	205.23	203.39	202.85	203.59	205.74	202.76	203.11	202.29	204.65	204.82	203.4	204.83	204.68	203.23	203.96	204.87	203.43	203.95	202.05	202.5	204.13	202.73	203.78	205.41	202.94	202.74	202.13	205.03	202.94	203.49	203.04	202.66	203.53	203.49	203.86	205.34	204.09	203.71	203.28	202.58	205.64	202.56	205.3	203.17	204.17
203.48	202.36	204.6	201.76	201.92	202.05	201.48	203	202.4	202.95	200.08	202.5	202.01	202.69	202.17	202.27	202.64	203.09	204.26	202.97	202.47	203.5	202.72	202.95	202.38	200.58	203.11	202.38	203.24	203.34	202.34	202.33	202.28	201.47	203.52	202.37	202.79	202.85	201.41	203.1	203.01	202.8	203.44	202.26	201.84	202.91	202.93	201.4	201.99	202.79
211.67	211.5	211.76	211.9	211.16	211.25	209.55	211.94	211.79	213.31	212.37	211.52	211.82	212.58	211.19	211.68	212.44	210.56	210.95	211.39	211.85	210.79	211.25	210.17	209.96	211.92	212.72	208.95	212.43	211.04	211.02	212	211.57	213.18	211.83	213.19	211.08	211.09	211.16	209.86	210.69	211.36	211.26	210.07	212.21	211.94	211.01	210.84	212.85	209.92
212.24	212.11	210.63	210.89	210.99	212.57	212.02	210.85	212.66	213.14	211.95	211.72	212.58	212.76	210.47	212.64	212.91	210.19	212.02	211.28	212.01	210.64	211.61	212.7	213.2	212.65	211.48	213.19	211.16	211.42	211.35	211.76	211.51	211.09	211.71	210.68	210.7	211.92	211.68	211.78	211.43	211.21	211.31	212.1	212.21	211.74	210.76	211.45	211.52	212.36
217.6	217.98	218.35	216.35	218.59	218.63	217.21	217.15	217.55	217.38	217.21	219.04	218.17	217.83	216.74	218.95	218.19	218.71	218.19	219.12	218.19	217.4	218.37	217.2	219.11	217.4	217.28	216.87	216.52	218.06	217.62	217.76	218.51	217.94	216.64	217.01	219.23	218.25	218.04	216.34	218.67	215.86	216.93	218.35	219.64	217.61	218.88	217.45	218.09	217.1
210.38	207.89	208.54	209.12	207.29	208.34	207.64	209.74	209.34	209.6	207.92	207.8	209	208.28	209.68	208.07	208.54	208.45	208.84	208.18	208.5	208.94	207.14	208.31	207.74	207.44	209.77	210.31	209.57	207.61	208.67	209.09	208.19	208.22	207.69	208.38	208.25	207.98	209.71	208	208.34	209.39	209.25	208.32	209.52	208.38	209.27	208.44	208.57	208.63
202.19	204.55	204.31	201.71	203.61	202.21	202.61	201.35	203.51	202.64	202.29	203.86	202.36	203.33	205.28	202.55	203.74	203.24	203.42	202.5	204.08	203.2	202.83	203.55	202.96	202.84	203.41	202.41	203.56	203.39	202.73	202.37	204.5	203.1	204.16	204.37	202.8	203.72	204.03	202.76	203.94	203.9	202.96	202.35	203.39	203.55	204.17	202.29	203.29	203.78
206.72	207.55	209.7	208.59	208.2	205.42	207.59	208.26	205.85	207.42	206.76	207.74	208.22	207.67	206.39	208.38	208.18	208.48	208.06	207.6	208.56	207.35	207.1	208.26	207.61	207.28	207.28	208.38	206.73	206.37	207.85	207.28	207.54	207.58	206.14	208.71	207.16	207.38	209.02	207.17	208.12	210.38	207.55	207.09	207.08	207.93	207.29	207.52	207.22	207.82
209.27	208.38	206.73	206.76	205.67	207.95	206.66	209.31	208.77	208.45	208.06	207.46	207.7	207.26	206.22	207.04	206.87	208.17	209.1	207.13	207.18	209.42	208.42	207.87	207.12	208.98	207.47	209.26	207.13	206.34	206.9	206.95	208.11	206.84	207.34	208.21	207.1	207.63	206.82	206.49	208.76	208.55	207.3	210.16	207.95	208.42	206.29	208.92	207.48	209.19
211.22	213.57	214.15	212.94	213.42	212.42	213.53	214.99	212.88	212.65	212.29	213.67	213.4	212.75	211.96	210.53	212.73	213.77	211.98	213.06	212.74	212.41	214.85	213.38	213.18	212.3	212.82	214.04	215.04	212.99	213.83	212.67	211.65	213.38	212.21	213.09	213.61	213.1	213.34	212.64	213.54	212.69	212.16	212.04	214.26	212.97	214.59	211.87	214.71	213.88
206.27	205.95	206.67	205.91	207.82	205.7	205.17	204.56	206.12	206.82	206.93	206	205.32	205.74	206.54	205.94	206.7	205.39	205.59	206.19	206.9	206.27	206.68	206.79	206.74	206.11	206.87	207.49	207.31	206.69	207.08	207.9	207.75	204.81	204.78	207.16	206.8	206.41	205.95	208.04	205.17	207.81	206	205.69	206.82	205.58	207.32	206.06	207.51	207.16
207.86	207.65	208.73	207.41	207.26	208.75	207.76	208.37	206.48	208.05	208.34	208.46	208.23	207.53	207.95	206.69	208.52	208.46	207.81	207.41	209.21	208.18	207.04	207.22	208.08	206.95	207.98	206.19	208.76	207.54	206.19	207	208.11	208.24	207.79	208.55	207.31	208.15	208.56	208.34	208.85	207.47	206.84	209.27	206.42	208.26	207.94	207.24	208.31	206.33
204.51	202.06	202.91	204.38	203.02	203.72	203.61	203.13	204.37	203.13	203.25	202.74	202.51	204.01	202.56	203.19	202.65	203.89	205.46	204.91	204.7	203.22	204.75	205.16	202.3	202.69	204.67	204.18	202.8	204.35	202.8	203.47	204.95	203.48	203.23	203.47	204.77	204.14	204.46	203.6	202.36	203.9	202.97	203.11	203.85	203.45	202.62	203.79	204.7	203.65
213.71	213.79	214.22	212.04	212.39	212.52	211.38	213.23	211.74	211.61	212.41	212.66	213.96	214.23	212.79	213.87	212.55	212.71	213.76	212.59	213.03	213.75	212.71	212.25	214.36	211.87	213.13	212.07	213.65	212.05	212.63	215.53	213.6	211.91	212.48	212.53	213.65	214.34	212.07	211.66	213.05	214.4	213.08	213.91	212.91	213.6	211.77	213.33	211.63	213.17
194.7	195.31	195.31	195.93	196.26	193.3	194.94	194.35	194.93	194.39	193.11	193.57	193.91	193.58	192.21	195.4	192.54	193.67	193.91	193.68	193.91	195.04	194.95	195.62	192.6	194.27	193.62	194.08	193.67	193.47	193.78	195.06	193.39	194.29	192.74	195.11	193.29	194.73	192.12	194.81	193.44	193.53	193.06	192.97	193.68	193.39	193.17	194.67	194.75	193.69
199.76	199.19	200.71	199.79	200.53	198.82	199.17	199.85	199.5	198.34	199.47	199.58	200.21	200.33	200.43	198.36	199.8	198.84	199.22	199.02	199.6	199.48	198.94	198.63	198.86	199.87	198.1	200.68	199.28	201.63	198.89	198.25	202.29	200.24	198.9	199.95	198.67	198.07	198.18	200.81	199.83	198.88	197.59	200.02	201.16	199.02	198.2	199.16	199.73	199.55
207.61	206.42	208.59	206.85	206.36	206.82	208.7	209.11	208.86	207.79	206.39	206.87	208.48	207.59	208.61	208.24	207.79	208.16	207.51	207.66	207.93	208.66	207.43	208.5	208.62	206.82	207.12	207.85	209.3	206.45	208.17	208.75	207.39	207.25	207.63	208.56	206.2	207.28	207.63	206.9	208.4	206.84	207.89	207.47	208.64	208.76	207.27	208.14	208.28	208.1
216.97	217.2	215.94	216.65	216.58	216.06	216.77	217.16	218.29	217.01	216.56	217.12	217.27	218.3	217.16	216.55	218.58	217.01	216.32	218.06	216.48	216.98	216.36	217.18	216.37	216.97	217.71	216.14	216.99	215.99	216.34	217.84	216.73	216.12	216.4	218.13	217.58	214.97	217.26	218.52	217.6	216.51	216.55	217.39	217.85	216.82	217.54	215	217.23	217.94
210.88	210.21	211.88	211.03	211.03	211.84	209.96	211.17	212.36	212.47	211.44	212.33	212.75	213.38	211.89	212.1	212.7	211.12	212.2	211.95	211.92	210.24	211.92	211.77	213.48	212.81	212.26	211.75	212.43	211.12	210.67	211.89	211.15	212.51	211.41	211.95	211.65	212.23	211.78	213.1	211.58	212.17	210.78	211.61	212.34	211.26	213.17	212.7	212.49	210.65
198.65	199.68	199.8	199.41	199.95	199.99	199.29	199.88	198.62	200.99	200.29	201.18	199.54	199.06	198.72	197.81	197.75	199.81	200.21	199.8	199.82	199.85	200	200.63	199.59	199.6	200.17	200.11	200.24	199.29	200.09	201.59	199.67	198.17	199.88	199.87	199.33	201.03	200.39	201.12	198.87	199.9	199.79	199.11	199.98	199.85	198.99	198.23	199.9	201.16
214.48	212.11	214.27	213.49	212.51	214.36	211.58	213.69	212.19	213.94	213.83	214.78	214.44	212.28	212.73	213.49	212.61	213.92	211.52	213.93	213.46	212.74	213.21	212.98	213.29	212.4	212.9	211.55	213.25	212.29	213.97	213.2	211.4	212.34	212.55	212.14	212.8	214.36	213.64	212.35	212.6	213.29	213.05	212.98	212.3	212.49	212.05	213.86	212.76	214.5
208.29	208.85	207.39	209.12	207.94	207.65	207.17	206.87	206.56	206.51	207.95	208.03	207.73	207.26	207.83	208.33	208.82	207.15	208.55	207.54	208.42	207.21	206.8	206.7	207.64	206.73	207.98	208.63	208.1	208.44	209.93	208.63	207.82	208.89	208.04	207.72	207.24	207.72	207.37	208.77	207.72	207.24	207.98	209.35	206.8	205.97	206.75	206.84	207.58	206.5
208.81	210.25	210.83	209.42	210.12	210.51	209.38	209.78	208.48	209.09	208.84	208.5	209.49	210.53	210.32	209.13	209.94	209.42	209.13	209.62	209.02	209.73	206.82	209.17	209.39	209.03	210.24	210.09	211.02	210.31	210.42	209.91	210.94	208.83	209.37	211.12	210.3	207.98	208.48	208.93	210.34	211.92	210.18	209.35	209.41	209.72	211.5	209.01	208.53	209.04
205.33	206.12	206.15	206.07	204.8	205.67	204.77	207.77	206.52	205.24	206.02	206.6	206.92	207.03	205.92	206.86	206.01	206.37	205.23	206.21	205.23	207.05	206.29	208.12	206.75	205.33	205.86	206.14	205.74	207	206.05	207.25	206.48	204.45	205.48	205.36	206.52	207.5	205.93	206.2	205.39	205.37	206.17	206.28	205.32	206.2	205.24	206.51	207	206.67
210.58	213.53	212.18	212.76	211.06	210.35	213.25	212.23	210.23	211.21	212.47	211.85	210.89	212.08	212.28	211.52	210.89	211.05	211.67	211.1	212.26	211.86	210.89	212.91	211.05	211.77	211.95	211.21	210.22	210.61	211.89	212.22	212.23	211.83	210.91	211.43	212	211.83	212.28	210.35	211	211.68	213.63	211.24	212.26	211.44	212.2	210.53	212.7	211.24
209.95	207.72	208.94	208.52	209.01	208.2	208.9	207.97	206.97	209.78	208.1	208.79	209.94	209.04	209.21	208.15	210.35	209	208.6	209.58	209.14	207.54	206.29	208.73	206.2	207.67	209	208.21	210.23	210.21	208.48	208.72	210.34	208.24	208.2	209.33	209.96	208.11	207.71	206.93	209.27	209.14	207.76	209.13	209.06	208.05	208.28	209.04	207.75	209.84
192.95	195.2	193.5	193.98	194.79	194.61	194.11	193.72	195.26	193.43	193.57	193.87	193.45	193.26	194.11	194.09	193.24	193.95	193.68	194.96	193.33	192.91	193.88	195.32	193.3	194.47	193.91	193.85	192.22	192.81	192.88	194.46	195.2	196.23	196.02	194.31	194.98	194.27	193.51	191.39	195.31	194.16	193.76	194.48	193.16	193.19	194.34	195.13	194.16	194.35
207.57	207.78	206.25	206.11	208.11	208.96	208.16	206.43	209.81	207.3	207.71	207.85	208.68	207.1	206.91	207.73	207.43	207.66	207.64	207.61	206.66	209.09	206.95	206.72	207.08	208.08	207.09	208.96	207.03	209.07	207.75	207.85	206.44	206.93	207.61	208.09	206.63	207.88	206.72	207.32	206.8	206.41	208.35	207.54	206.53	207.72	208.55	208.41	207.84	209.03
195.35	194.86	194.44	194.45	193.83	194.01	194.51	195.21	192.69	193.21	194.15	194.51	191.51	192.89	194.64	193.58	193.19	192.71	193.75	194.67	194.82	193.98	194.86	194.28	193.67	193.4	192.6	195.77	193.55	193.39	193.46	194.05	194.04	195	192.93	194.02	192.97	193.49	194.1	193.8	192.84	194.38	193.79	195.23	194.96	193.72	193.76	194.31	194.32	193.8
209.46	208.13	210.17	208.47	209.55	211.23	208.82	208.55	208.91	209.64	209.29	210.04	210.88	209.68	208.6	210.09	210.89	209.1	209.07	211.43	209.12	210.86	210.88	208.67	208.82	208.29	207.48	209.61	210.2	211.03	209.48	209.07	211.02	210.03	208.81	209.25	209.86	210.69	210.6	209.92	209.31	209.51	207.35	207	208.76	210.21	209.91	208.65	209.74	209.53
208.07	206.41	207.94	207.04	207.55	207.79	207.79	208.54	204.97	207.9	207.85	207.32	206.28	207.94	207.77	209.11	208.46	207.29	207.95	207.95	209.75	207.91	207.8	208.16	208.36	208.3	208.15	207.9	207.34	208.14	207.3	206.92	209.2	207.76	206.9	207.55	208.76	208.28	207.28	209.2	207.34	208.5	206.48	208.97	207.08	208.36	207.08	208.11	207.96	207.27
209.52	207.22	207.73	209.4	207.58	208.66	207.98	209.59	208.41	209.47	208.61	209.03	207.63	208.35	209.86	209.32	209.31	209.97	207.7	210.12	208.05	209.47	207.25	208.91	208.88	209.07	209.41	207.06	208.95	208.88	208.86	208.35	209.32	207.03	206.45	208.86	208.1	209.54	207.49	209.74	209.36	208.67	208.78	209.39	207.62	209.26	208.48	208.17	209.02	208.4
210.13	211.44	211.91	210.62	211.93	210.92	211.62	210.53	212.07	213.18	210.48	212.04	212.03	212.16	211.08	210.73	211.65	211.4	210.46	211.57	211.15	211.7	211.96	212.68	211.5	213.67	212.25	212.34	212.09	211.33	211.91	211.25	212.11	211.94	211.08	212.08	213.38	211.48	210.53	210.52	210.98	211.68	212.48	212.14	209.81	211.69	213.52	211.72	211.87	211.47
202.98	203.2	203.86	203.78	204.77	204.51	204.86	204.71	204.73	203.56	203.38	205.21	204.09	206.24	204.04	204.93	205.34	204.4	205.37	204.31	204.27	203.66	205.77	204.71	205.19	203.44	204.56	203.22	204	205.37	204.25	205.71	202.87	206.12	207.43	205.99	203.78	206.07	205.41	203.85	204.11	203.96	203.83	204.42	205.98	204.54	204.9	204.05	204.77	204.11
218.41	217.04	218.87	216.21	216.9	216.3	218.43	216.3	214.41	217.18	216.57	216.67	216.47	219.26	216.53	216.61	218.6	217.49	217.39	216.1	216.37	215.46	214.55	218.63	217.75	216.11	214.81	216.25	216.78	216.65	217.7	215.66	215.89	217.72	217.7	215.71	217.62	216.38	216.49	215.56	217.36	216.84	216.81	217.59	216.49	218.47	216.97	217.66	216.39	216.83
208.25	210.05	209.81	210.81	208.64	209.84	209.76	211.03	210.5	210.92	209.3	209.23	211.66	208.8	209.99	209.7	209.72	209.3	208.18	209.63	210.23	208.94	208.41	211.49	209.77	209.03	210.26	209.53	208.72	209.66	209.6	209.7	209.08	209.1	209.54	208.53	210.84	210.47	209.82	209.44	209.14	209.95	209.19	209.87	208.42	209.77	209.44	209.21	209.3	209.73
197.52	198.85	198.3	202.25	200.71	198.68	198.66	199.57	197.25	199.85	199.73	199.68	197.84	199.54	199.47	200.93	200.51	199.77	200.39	201.83	200.82	198.64	200.36	199.21	198.25	200.02	199.07	197.9	199.82	199.41	199.92	198	198.44	197.68	198.28	200.04	200.28	200.68	199.71	199.1	199.3	199.96	200.87	198.78	200.54	199.79	199.36	199.12	200.47	198.86
205.66	205.15	204.32	204.7	204.98	203.68	204.48	205.84	204.72	204.2	203.58	204.75	204.36	203.84	204.8	205.01	205.03	204.55	205.79	203.33	204.82	204.56	204.62	204.03	204.88	205.55	204.81	205.65	203.14	204.83	204.02	205	202.67	204.99	204.68	205.49	204.3	203.96	204.56	205.64	204.29	204.03	205.3	204.79	204.19	205.39	204.41	205.65	204.02	204.44
204.52	205.12	205.71	206.21	207.23	206.79	205.9	205.2	203.77	205.1	206.15	205.87	207.06	205.57	205.28	205.75	205.03	205.61	206.08	205.42	205.95	206.07	205.01	206.29	204.9	204.8	205.18	206.53	206.21	205.44	205.29	204.58	205.04	205.57	206.49	205.13	205.22	204.45	207.03	204.57	207.2	204.82	204.85	203.91	206.19	205.85	205.19	206.63	205.91	206.39
200.44	201.93	202.61	199.42	201.82	201.68	200.57	200.91	199.42	202.27	201.99	201.16	200.39	201.24	201.2	200.78	201.43	199.76	201.67	201.7	202	201.5	200	201.82	200.74	201.46	200.96	200	201.65	200.66	201.52	200.83	202.49	201.53	202.1	200.85	201.35	200.38	200.48	200.11	201.17	200.17	201.67	201.64	202.72	201.18	201.54	202.25	199.48	201.4
211.22	212.05	212.25	213.1	212.26	211.08	211.63	212.31	212	210.64	211.28	211.45	211.5	211.83	211.11	210.9	211.87	211.67	209.91	212.07	211.86	210.31	211.14	211.56	212.62	211.58	212.78	211.59	211.84	212.46	212.14	212.51	212.32	209.5	211.99	212.62	212.65	211.19	212.04	211.32	211.75	212.4	210.94	211.73	212.51	211.21	211.8	213.02	210.46	211.17
200.5	199.86	201.24	199.86	199.82	199.58	199.85	201.94	199.06	201.06	199.98	198.96	199.99	198.64	202.56	200.42	200.3	200.1	200.73	198.7	199.87	201.52	201.07	199.53	200.77	201.58	199.81	199.92	200.91	198.8	199.81	199.99	201.29	200.11	199.74	201.19	200.21	202.02	199.96	201.22	200.56	202.65	201.31	200.03	200.75	200.82	200.27	200.27	201.33	201
194.21	194.46	195.11	194.52	195.13	195.23	195.53	194.09	195.03	195.97	194.15	195.58	194.31	193.81	195.37	194.92	193.36	195.28	196.72	195.39	195.25	196.06	196.01	195.3	196.24	195.5	195.9	194.75	193.57	196.04	195.29	195.33	196.56	195.92	196.6	196.14	196.11	194.58	194.45	194.94	195.39	196.56	196.58	195.35	196.5	196.16	195.03	194.5	197.24	194.93
202.97	202.21	204.56	201.2	203.47	202.11	203.17	202.22	203.06	203.01	201.95	202.98	202.17	203.23	201.95	203.47	202.45	202.98	202.25	202.42	202.41	201.95	202.96	202.19	202.6	201.8	203.07	204.88	201.83	202.55	202.03	202	202.56	201.56	202.79	203.58	203.11	202	200.74	201.79	203.1	203.62	201.59	203.56	202.72	201.82	201.09	202.66	204.36	202.27
211.48	212.27	212.2	213.62	212.4	211.92	213.49	212.05	212.73	211.38	212.89	213.23	213.6	213.6	211.57	213.21	212.37	210.97	212	212.55	213.91	212.43	212.39	211.96	212.52	211.67	212.51	212.47	212.86	213.3	213.43	212.75	213.17	210.96	213.77	210.82	212.46	212.53	211.66	212.51	212.85	212.16	212.64	212.28	213.22	211.36	211.39	212.25	211.55	210.47
198.51	199.83	198.99	198.59	200.26	200.34	199.35	199.44	200.86	199.4	199.69	200.2	200.06	200.22	199.06	200.28	200.43	199.19	199.92	199.04	199.74	198.27	199.63	200.64	199.9	199.53	199.51	199.47	198.9	200.46	198.43	199.99	199	199.16	200.07	198.82	198.51	199.15	199.74	200.39	199.45	199.65	197.46	198.82	198.32	199.96	199.06	198.87	198.38	199.39
211.3	212.05	212.88	212.3	211.59	213.55	210.23	211.69	211.59	214.42	210.25	210.49	210.69	211.4	211.43	211.69	211.12	212.16	212.57	210.9	211.96	212.14	211.77	210.32	212.01	211.34	211.85	211.26	211.89	211.35	213.06	213.12	211.63	212.47	211.78	210.76	213.01	211.59	211.31	212.38	211.97	212.61	211.84	211.65	212.43	211.59	212.02	212.03	211.78	212.11
217.47	216.86	215.96	217.64	217.63	216.69	218.82	216.62	217.54	218.28	216.93	216.78	216.9	215.46	216	217.06	216.29	216.4	215.94	217.27	216.99	217	218.57	216.47	218.6	216.79	216.92	216.73	215.59	216.25	217.93	217.63	218.08	216.1	218.58	216.75	216.08	218.73	217.85	217.26	217.57	217.79	218.78	216.29	218.17	216.58	216.66	216.09	216.74	216
208.64	208.21	208.78	208.51	210.93	208.02	207.32	209.44	210.13	207.85	205.9	208.08	208.18	208.69	209.65	208.43	208.81	209.17	209.34	208.84	209.39	206.78	208.61	209.25	208.27	207	207.47	211.23	207.41	208.79	208.83	207.68	208.95	209.82	208.77	208.12	210.29	209.06	209.1	208.25	209.28	210.31	208.12	209.41	208.95	211.06	208.72	209.3	209.99	209.58
208.25	207.54	209.69	208.35	208.24	207.82	209.34	208.9	208.78	209.24	207.79	208.33	209.57	207.81	209.41	208.4	208.02	209.99	209.72	210.42	209.38	208.18	208.81	209.61	208.15	208.17	209	208.22	208.92	211.15	209.79	209.52	208.72	209.94	209.01	208.59	210.1	209.9	207.39	208.84	209.43	209.18	209.93	210.01	209.18	209.03	209.27	206.9	208.97	210.05
207.33	208.57	209.6	208.63	208.53	206.62	208.04	205.79	208.87	206.44	206.87	207	207.19	206.48	209.47	207.99	208.32	207.49	208.35	207.35	207.84	206.46	206.52	208.34	207.57	206.69	208.83	208.09	205.54	207.66	209.77	208.41	208.45	208.59	207.24	207.58	209.27	208.78	208.06	211.43	207.4	207.41	208.7	208.49	207.93	208.45	207.87	207.06	207.15	208.66
206.15	205.75	205.88	206.41	206.62	207.38	206.41	206.7	207.15	206.82	206.9	205.18	206.47	207.77	203.1	207.72	205.93	205.52	206.65	206.88	205.57	205.68	206.39	205.14	206.77	205.95	206.85	206.01	206.11	204.99	206.02	208.2	205.67	206.44	208.68	206.88	205.23	206.51	207.25	206.44	206.53	206.11	205.57	206.22	206.07	205.15	208.78	206.37	207.39	205.42
217.56	217.72	218.62	218.11	217.42	217.1	217.5	217.81	216.93	216.85	218.51	218.46	217.17	217.17	218.04	220.27	217.52	218.56	216.93	217.12	218.17	218.98	218.19	217.87	218.38	217.63	218.34	217.9	217.69	217.52	220.56	218.1	218.91	216.98	218.58	218.59	216.81	217.44	218.33	219.4	218.3	216.84	218.46	217.89	216.9	216.47	215.63	217.89	217.15	217.9
208.19	208.49	209.35	209.21	209.23	210.02	208.39	207.8	208.97	211.39	208.92	209.19	209.54	210.75	208.97	209.29	208.89	209.78	206.64	207.99	207.05	208.62	208.15	208.34	209	209.57	208.28	208.95	208.71	207.21	208.55	207.12	206.48	209.27	207.73	209	209.23	209.1	208.97	208.27	207.67	208.9	208.53	209.09	209.5	209.02	207.96	207.85	209.26	209.44
202.1	203.82	202.03	203.37	201.82	201.94	201.08	204.06	203.19	201.45	203.2	203.09	203.57	203.01	201.85	204.02	202.68	200.81	202.96	201.98	202.56	201.83	200.49	203.45	203.23	203.84	203.33	202.46	203.74	200.94	202.3	202.09	201.57	200.11	203.12	202.09	201.65	201.91	202.51	204.66	200.75	201.64	202.29	203.28	202.71	202.46	202.4	202.75	201.05	201.13
203.66	203.38	204.59	202.89	202.51	202.93	203.57	202.29	201.33	202.34	203.23	204.41	204.88	203.41	203.25	202.86	204.08	203.84	202.53	203.15	202.86	202.76	204.31	203.26	201.92	204.23	203.65	203.09	203.66	202.6	202.14	203.78	202.47	203.06	202.83	202.05	201.13	203.46	201.84	202.27	203.47	203	201.46	203.11	202.74	202.4	203.16	204.16	202.18	203.72
208.27	207.01	208.37	207.22	207.98	208.93	208.12	207.95	207.92	208.44	208.29	207.89	208.53	207.36	208.39	207.55	205.83	207.28	208.08	208.25	207.08	208.05	207.34	207.62	207.73	208.22	209.17	206.95	207.85	207.17	206.32	206.86	207.85	208.55	206.78	208	207.49	207.67	206.93	208.07	209.34	207.45	207.74	210.41	207.96	208.08	206.76	207.77	205.46	208.3
210.62	210.77	212.46	212.07	213.2	212.26	211.34	210.44	212.2	211.67	211.26	211.57	211.4	210.32	210.83	212	210.98	211.12	211.05	211.13	211.67	212.18	213.34	210.96	211.97	212.08	212.16	210.99	212.99	212.34	211.56	211.91	211.35	211.68	211.59	212.05	211.09	211.57	211.42	210.83	211.36	211.46	212.53	211.2	212.48	210.57	211.31	212	212.17	213.04
204.17	204.39	203.16	203.8	205.31	205.2	205.04	205.92	205	203.2	204.35	204.72	205.22	205.44	203.4	204.58	204.7	203.74	204.57	205.53	205.37	206.25	204.6	203.69	205.51	205.89	205.81	204.65	204.12	204.33	204.26	205.52	203.82	206.44	204.21	204.97	204	205.39	204.51	205.56	205.04	204.6	205.35	204.86	204.82	205.98	204.24	205.15	203.31	204.21
205.53	202.3	203.36	204.01	204.55	204.24	204.61	202.93	203.15	203.27	203.56	205.22	204.06	204.48	203.36	205.29	203.74	202.36	203.76	202.37	202.37	205.2	203.64	202.87	204.25	203.82	202.99	203.51	203.8	203.45	203.12	203.6	201.96	204.13	202.11	202.43	203.22	203.8	202.83	203.87	203.16	203.59	204.13	205.41	202.71	204.57	204.06	203.16	204.55	203.78
204.29	204.68	203.52	202.72	201.38	203.75	203.07	203.23	203.1	204.37	204.3	203.04	204.27	203.86	203.49	205.23	203.62	203.68	204.16	205.1	203.54	203.39	203.75	204.68	204.5	203.87	203.57	203.78	203.24	203.65	203.23	203.56	202.6	202.79	204.17	204.08	203.81	203.59	203.47	201.49	202.66	204.86	203.59	203.78	204.31	204.47	202.99	204.19	203.33	203.07
194.56	196.31	194.59	193.64	194.6	193.22	193.64	192.99	192.95	193.5	192.62	192.89	194.68	193.76	194.08	192.77	196.26	194.66	195.62	194.87	193.8	193.86	192.37	194.32	193.82	194.63	193.84	195.02	193.16	193.41	194.39	194.94	192.7	194.38	195.4	195.34	194.62	195.57	193.31	193.47	194.61	194.62	194	194.88	193.85	192.86	193.32	194.21	194.72	192.1
199.89	198.18	199.68	198.52	198.57	199.67	199.93	199.49	198.38	197.86	200.56	199.08	198.92	197.47	201.24	198.74	198.35	200.25	199.37	199.71	200.44	199.02	200.34	198.59	201.26	198.65	197.73	198.77	200.63	198.09	199.86	200.13	200.73	198.61	198.24	198.63	199.06	198.2	201.13	199.6	199.64	199.56	200.45	198.07	199.82	199.72	199.74	200.19	199.79	199.55
208.17	207.25	208.58	207.63	206.97	207.5	206.73	208.9	207.43	207.25	206.37	207.63	208.35	207.12	206.64	207.17	207.19	208.78	207.72	207.82	206.59	205.89	208.72	206.27	207.74	207.51	207.53	206.72	206.13	207.56	207.45	208.84	208.25	207.33	207.53	208.31	207.66	207.79	208.84	208.17	208.49	207.58	208.81	208.46	207.98	206.27	205.78	208.26	208.57	209.29
201.24	201.57	202.61	202.73	202.85	202.38	203.61	202.7	203.1	202.05	202.58	202.67	203.55	201.89	202.77	203	202.74	202.22	200.63	201	201.78	202.3	202.61	201.75	203.25	202.09	201.78	203.12	201.9	202.93	202.03	203.78	203.52	204.43	201.92	202.6	203.43	202.24	203.43	203.7	200.27	202.9	202.16	202.95	201.93	204.18	202.31	201.44	202.1	201.67
207.43	207.57	207.99	207.38	207.69	207.65	207.85	208.9	207.39	208.27	207.31	208.78	207.21	207.55	210.11	207.16	208.68	208.21	208.41	209.61	207.65	208.21	207.88	207	207.77	207.41	207.17	209.46	208.09	207.39	207.75	208.85	206.45	207.53	206.05	207.69	207.01	207.42	205.99	207.96	206.8	206.94	207.79	207.13	208.06	207.96	206.94	207.25	208.26	207.58
213.21	212.09	211.18	210.16	212.38	211.06	210.81	211.38	212.23	212.34	212.32	211.03	211.98	212.08	211.37	211.22	213.75	212.61	211.54	211.98	209.95	210.03	211.96	210.7	210.56	210.61	211.38	210.84	211.67	211.76	212.42	210.93	210.43	210.79	211.24	211.64	211.21	211.73	210.48	210.21	210.86	211.48	211.88	211.9	212.73	212.31	212.07	209.73	211.31	210.99
202.58	202.73	204.64	202.27	201.1	202.03	202.58	202.85	203.7	201.74	202.84	202.56	202.51	202.79	201.72	202.56	201.7	202.17	201.88	201.97	201.8	202.81	201.87	201.88	202.25	201.81	201.64	202.03	200.74	202.52	201.33	201.62	201.93	203.42	203.32	202.7	200.63	203.21	202.14	201.67	202.61	202.42	201.63	202.63	201.02	201.51	201.31	203.89	203.3	201.6
216.74	219.04	217.3	218.36	217.53	218.14	219.23	218.41	217.55	216.82	218.05	219.04	217.03	218.53	217.93	218.46	216.78	216.37	218.07	218.68	218.36	217.45	219.33	218.9	217.8	218.94	218.41	218.69	218.76	218.23	217.43	217.85	216.75	216.57	218.61	217.73	220.71	218.56	216.55	218.27	217.39	219.73	217.84	218.53	218.2	218.19	218.45	217.58	217.86	217.46
208.86	206.85	209.6	208.75	210.72	208.91	210.38	208.18	209.99	209.52	208.76	209.99	208.3	210.04	210.2	208.79	211.13	210.88	208.88	210.76	211.01	209.18	208.33	209.78	209.5	210.03	208.97	210.45	208.81	209.49	209.22	209.73	208.75	209.5	210.51	210.01	208.89	209.69	209.92	209.05	210.87	209.68	210.91	210.79	210.08	209.94	208.59	210.24	210.89	210.16
209.89	210.42	207.53	209.43	210.15	210.56	210.27	209.96	209.22	208.39	208.66	209.04	208.83	210.85	209.39	209.6	208.75	209.55	208.51	209.61	208.75	209.74	210.14	209.02	208.55	209.49	209.75	208.99	208.58	209.6	209.29	208.18	210.29	209.06	209.4	209.04	208.95	211.4	208.91	208.92	210.05	210.18	211.07	210	210.47	209.14	209.51	209.92	210.66	208.7
212.98	212.42	213.28	211.89	211.29	213.35	212.14	212.22	212.6	213.75	212.65	212.9	213.66	212.73	212.28	211.19	212.69	213.77	211.68	212.47	210.96	212.66	212.14	211.11	212.23	212.02	211.54	210.21	212.48	214.33	212.4	212.82	212.86	212.7	211.2	211.13	213.09	212.19	213.36	212.5	212.39	213.01	211.08	211.67	213.85	211.56	212.42	214.31	212.54	212.87
217.71	218.4	218.34	217.17	217.96	217	217.56	217.19	218.44	218.95	218.99	217.62	218.13	217.71	216.78	218.06	219.23	218.89	217.47	217.62	217.52	218.48	216.16	217.07	217.98	217.07	215.2	217.13	218.61	217.81	217.94	217.84	218.36	217.32	217.49	217.76	218.4	216.7	216.35	216.87	217.07	218.27	217.11	217.82	215.2	217.22	216.33	217.66	217.09	218.68
209.67	210	207.92	209.88	207.97	208.77	209.33	207.67	208.44	209.63	207.55	209.34	208.85	208.8	209.36	209.33	207.37	207.22	208.28	208.01	208.55	208.67	207.91	209.17	208.37	208.76	209.8	208.68	207.32	208.96	207.44	209.96	208.95	207.45	207.97	207.95	208.53	210.7	209.49	209.17	207.05	208.35	207.26	209.56	208.99	208.87	208.7	207.7	209.21	207.35
208.68	208.75	208.82	208.45	209.27	209.11	209.36	209.04	210.48	208.87	209.78	208.68	207.16	207.84	208.6	209.71	209.32	208.19	208.49	209.28	207.82	209.16	208.85	208.85	210.72	209.54	209.02	209.86	208.67	208.55	210.03	207.6	208.47	208.43	208.47	208.86	208.38	209.71	208.89	208.52	209.52	210.17	207.84	209.35	208.26	209.57	209.35	210.04	208	209.83
199.96	199.84	199.65	199.28	199.56	200.38	198.07	199.1	198.82	199.13	199.16	199.91	199.67	199.73	200.27	198.87	198.8	200.55	199.6	201.17	198.07	198.96	199.7	198.81	198.85	198.83	198.88	199.95	201.23	198.65	199.55	199.75	201.16	199.41	200.82	200.52	197.93	199.27	199.36	198.93	200.9	200.12	201.33	199.72	199.52	199	200.73	200.29	200.81	199.26
208.57	207.9	207.77	207.11	207.84	206.06	206.62	208.37	207.69	208.69	209.09	209.21	207.13	208.46	208.97	207.6	208.46	208.68	207.43	207.04	207.25	205.91	208.13	208.56	206.48	209.16	207.79	206.79	208.5	208.37	206.94	208.34	207.54	207.45	207.97	208.99	207.79	207.45	209.74	207.41	207.93	208.83	208.48	207.19	206.63	205.67	206.64	208.59	207.4	207.75
193.6	193.28	194.02	194.37	193.81	194.21	193.53	192.25	193.99	195.37	194.63	195.6	194.81	194.09	194.34	194.61	193.62	193.4	194.87	194.18	193.07	192.92	195.23	193.37	192.86	194.89	193.85	193.67	194.98	193.63	195.58	194.77	192.77	193.17	194.01	194.33	194.91	193.46	195.41	194.78	191.75	194.11	194.31	193.27	194.4	194.49	193.62	195.14	194.06	194.43
200.92	199.99	201.01	199.4	199.3	200.48	201.2	201.16	199.9	199.14	200.3	200.65	200.94	200.46	200.69	199.48	198.13	199.86	200.86	200.74	198.88	200.93	200.51	200.43	199.79	199.01	200.59	202.68	199.63	200.87	199.52	200.06	200.38	200.15	199.21	199.52	199.85	200.47	200.46	200.47	199.78	200.84	199.75	199.75	199.39	201	199.25	201	199.85	200.83
206.28	205.65	205.43	204.24	205.49	202.79	204.87	203.25	204.93	205.35	205.27	205.43	203.82	203.27	204.05	204.37	203.81	204.22	204.3	203.77	205.17	205.98	204.97	204.43	203.59	204.79	204.91	204.93	204.17	204.01	204.06	204.81	204.32	202.8	204.83	206.8	203.1	205.39	205.74	204.4	204.85	204.29	204.06	204.51	205.36	203.17	204.83	205.55	204.44	206.49
209.74	209.14	210.02	208.34	208.26	207.79	209.4	208.11	207.98	207.12	206.82	209.5	206.9	206.89	208.36	208.99	209.19	207.86	208.61	209.01	209.23	208.84	208.14	208.78	208.2	208.61	207.7	207.5	211.06	209.12	207.71	208.75	208.54	210.16	209.5	208.98	208.22	208.75	208.41	207.37	207.15	209.9	209.64	208.77	208.2	208.81	208.79	209.35	208.74	207.95
213.74	212.33	213.9	213.52	213.6	213.3	211.63	212.97	211.8	212.41	213.47	210.89	212.83	212.16	213.4	213.6	212.75	212.43	212.76	212.26	211.92	213.09	213.48	213.15	212.97	214.57	213.47	213.78	212.61	212.66	213.49	211.51	212.67	211.19	211.42	213.84	212.69	215.54	213.8	213.19	213.14	211.26	213.02	213.76	211.16	212.36	212.92	214.06	213.02	212.57
211.84	213.24	211	210.03	210.43	210.78	211.57	211.28	212.95	212.27	211.24	211.37	211.57	210.7	211.01	210.65	213.04	210.45	210.8	212.54	212.78	211.74	211.42	211.99	212.54	211.24	211.56	211.47	210.55	211.3	212.2	210.97	211.41	211.65	212.15	213.63	210.72	212.15	210.89	210.47	210.53	211.89	210.77	212.28	210.07	211.32	211.65	210.99	211.83	211.77
203.43	202.04	203.95	204.86	202.44	204.15	203.41	203.67	205.9	203.01	202.62	204.46	203.38	203.22	203.16	203.03	203.35	204.81	203.99	203.91	202.83	204.11	205.11	203.32	203.17	204.1	204.08	205.68	203.47	204.76	205.19	205.11	202.82	202.65	204.42	204.86	202.63	202.77	203.2	204.01	204.89	203.63	202.75	202.98	205.23	202.23	204.87	204.29	203.24	203
199.2	199.61	198.99	197.93	199.05	198.24	199.39	197.89	197.86	198.88	197.69	198.11	198.53	199.8	198.59	198.71	197.3	198.14	198.4	197.53	199.07	198.28	200.25	199.43	198.36	197.82	197.54	197.31	197.61	197.58	198.82	197.49	199.44	198.17	199.98	199.82	199.57	198.53	199.41	198.44	198.39	200.06	198.85	198.25	197.77	198.03	199.79	198.5	199.39	197.48
208.06	206.73	206.28	209.71	207.96	206.86	207.82	208.07	207.23	207.76	207.47	207.36	206.88	208.65	207.96	205.98	207.53	208.08	208.81	208.23	209.21	208.4	208.11	207.94	207.39	207.08	207.56	207.64	209.55	207.27	208.18	209.08	209.09	207.3	207.42	207.25	207.96	207	208.38	205.93	204.88	209.18	207.23	208.54	207.21	208.37	209.18	207.3	206.87	206.8
203.32	203.21	202.45	203.24	203.39	202.96	204.49	204.73	202.98	202.36	204.47	202.93	202.68	203.44	203.55	203.46	203.92	204.1	203.14	202.91	202.31	202.53	202.94	202.71	202.44	204.16	201.33	203.04	201.72	202.82	201.72	203.8	200.97	203.03	202.24	204.01	202.24	203.36	202.56	203.82	203.72	203.7	202.49	202.35	203.62	202.94	203.7	203.01	203.1	202.77
209.61	210.11	208.41	209.37	209.42	209.97	210.82	209.41	208.85	208.86	208.42	208.79	209.01	209.62	209.92	209.31	211.07	208.96	212.23	210.66	209.11	208.85	209.03	208.02	210.82	210.52	210.23	207.81	208.27	209.92	209.34	209.63	207.9	208.94	209.53	209.28	208.45	208.54	209.19	211.24	209.67	209.66	209.6	209.94	208.91	209.31	208.67	208.13	209.84	208.66
215.47	218.07	216.55	217.18	218.05	216.2	217.24	216.03	217.98	217.87	217.53	217.64	217.59	217.59	216.98	216.6	218.35	215.24	216.8	217.38	216.14	217.05	218.26	216.19	216.18	217.2	216.85	215.9	216.6	215.83	217.02	217.01	216.48	216.55	217.07	215.71	215	218.16	216.33	217.01	216.57	215.36	217.4	216.28	217.32	218.3	216.77	216.48	216.41	217.28
210.99	208.37	209.89	209.31	209.55	208.79	210.85	208.19	208.23	208.73	208.64	210.09	210.07	208.01	210.68	209.22	211.44	210.19	211.37	209.32	210.31	209.74	209.45	209.18	207.95	210.44	209.28	210.21	209.01	210.41	209.45	209.91	210.19	208.67	210.28	209.53	210.03	209.42	209.6	210.84	210.5	208.65	208.58	209.23	209.72	208.49	210.51	210.25	208.99	208.49
203.34	203.93	203.63	204.37	204.71	202.11	205.22	202.39	204.58	203.69	203.67	204.1	202.8	203.18	202.95	203.55	204.4	203.65	203.78	203.72	202.93	203.1	202.48	202.28	203.2	205.21	204.16	205.11	204.79	203.47	203.86	203.83	204.96	203.75	202.24	201.36	203.29	204.09	201.56	203.21	203.54	205.34	202.69	204.79	204.23	203.71	202.98	204.09	202.76	203.97
212.57	212.4	211.85	211.31	212.66	211.24	213.13	212.98	212.12	210.42	212.98	211.55	213.72	210.94	212.73	212.31	213.03	213.27	210.78	211	211.6	212.59	212.45	212.29	212.89	209.66	210.83	212.28	210.31	210.85	211.36	211.6	209.39	211.21	211.3	211.36	211.97	212.36	211.53	210.1	211.36	211.31	211.54	211.78	211.57	212.28	213.31	211.79	212.24	212.2
209.38	210.58	208.85	211.11	208.53	209.03	208.24	210.59	209.44	209.92	210.55	210.98	211.95	209.27	208.77	210.02	208.94	208.51	208.86	209.67	209.64	209.47	209.85	209.78	210.65	207.66	210.03	210.5	209.71	210.01	209.52	208.83	209.45	208.16	210.32	211.08	208.77	209.42	209.73	209.64	209.83	208.65	210.22	209.14	208.81	209.58	209.83	209.88	210.37	210.14
208.31	207.92	208.69	208.12	208.4	210.06	208.36	208.43	209.51	208.73	206.94	207.18	208.91	208.95	208.06	208.07	208.22	209.51	209.03	208.07	209.09	208.51	207.96	209.38	210.35	209.29	209.11	209.19	209.75	208.88	208.96	208.75	207.98	207.58	209.04	208.94	210.47	207.77	209.62	207.81	207.66	208.17	208.44	208.18	207.95	207.88	208.24	210.44	207.49	209.18
217.69	217.04	219.27	216.77	218.1	217.44	218.67	217.79	217.84	217.75	217.15	217.04	218.71	217.48	218.04	217.5	216.7	218.47	217.52	217.51	217.92	218.05	217.27	217.98	218.35	218.37	219.18	218.41	217.84	217.85	219.86	218.58	218.09	216.85	217.93	217.73	218.08	217.73	218.17	218.74	217.4	218.75	218.07	217.61	219.5	218.07	217.92	217.71	217.56	218.9
199.65	200.42	200.42	197.95	199.59	200.47	199.42	198.24	199.77	198.6	199.57	200.2	198.82	200.26	198.6	201.23	198.68	197.32	198.73	198.61	200.03	199.3	200.12	199.24	199.16	197.03	198.15	199.37	200.7	197.86	200.33	198.98	198.45	200.03	200.85	199.18	200.76	199.09	199.62	199.52	198.71	199.68	200.12	198.58	199.79	198.61	199.52	199.43	199.65	200.09
209	208.98	208.13	209.69	209.01	208.01	208.94	210.08	208.03	206.02	207.76	208.48	209.01	208.29	208.99	207.56	208.27	209.66	207.07	210.07	208.56	207.93	207.99	209.04	207.47	208.06	207.34	208.49	207.64	208.76	207.6	209.74	208.27	208.33	208.47	209.46	207.77	208.48	207.58	208.23	208.75	209.27	209.23	208.16	209.47	209.36	208.83	207.99	207.22	208.09
206	204.31	206.84	205.31	204.5	204.37	205	202.54	203.99	205.48	205.15	204.26	205.37	205.38	204.6	206.23	203.94	204.93	204.55	205.73	204.39	204	205.49	204.31	204.54	205.04	205.69	205.38	204.72	203.47	204.99	205.79	204.49	204.5	203.39	205.49	205.85	205.38	202.84	205.44	205.37	205.15	202.87	204.99	205.35	205.09	203.58	204.33	205.39	206.48
211.5	209.39	209.09	209.2	209.85	208.82	209.51	208.66	208.84	209.95	208.94	209.1	209.57	210.89	208.38	209.11	209.25	209.74	210.28	210.72	210.52	208.95	208.92	211.07	209.35	209.41	209.53	208.69	208.7	210.77	209.05	209.62	210.84	209.06	211.82	209.05	208.74	210.95	208.38	209.74	210.26	209.68	209.29	208.79	208.8	209.09	210.18	207.76	207.96	208.54
206.62	207.37	208.41	205.76	208.11	207.42	207.61	208.66	207.14	207.24	206.89	208.11	207.84	206.5	210.57	208.1	208.17	207.67	208.57	207.31	207.62	205.85	207.88	207.67	206.29	208.63	207.48	207.72	209.32	208.25	208.33	208.49	206.76	208.56	207.38	206.47	207.96	206.75	208.94	207.33	208.27	207.96	207.47	208.09	207.66	207.88	205.8	208.02	207.45	207.24
209.15	210.02	209.91	208.28	211.45	210.32	207.84	209.69	210.26	208.79	209.62	209.52	209.71	209.8	209.49	210.35	210.33	210.18	210.16	209.12	208.29	210.37	210.33	210.35	209.7	208.42	209.61	208.94	209.43	209.4	210.73	210.43	210.58	210.17	209.27	209.24	208.79	209.19	209.31	209.76	208.42	208.4	208.74	207.79	210.69	208.76	209.66	209.31	210.97	210.66
196.33	199.29	199.15	197.5	198.1	199.11	198.79	197.87	199.39	199.43	197.28	199.53	199.27	197.12	199.6	199.34	198.46	199.84	198.07	198.15	199.52	198.07	196.95	198.75	198.3	198.79	197.87	198.59	197.37	197.38	197.56	197.35	198.29	198.04	198.79	200.74	197.17	198.3	198.87	198.66	198.46	197.52	197.91	198.62	196.78	198.89	198.27	199.1	199.89	198.29
199.94	200.61	199.11	198.89	198.31	198.71	199.6	199.84	199.19	199.87	198.74	199.27	201.46	200.06	199.02	199.14	198.59	197.57	200.15	200.47	199.82	198.34	199.36	199.75	198.16	199.55	198.33	199.42	199.49	199.01	199.64	198.88	199.69	199.23	200.19	200.7	201	198.56	200.63	199.44	199.62	198.78	198.34	198.12	200.23	199.76	199.19	198.58	200.42	199.01
204.28	202.7	203.86	203.27	202.65	203.41	203.15	203.01	203.23	202.96	204.13	204.22	203.82	204.93	201.44	204.32	203.58	204.61	203.02	205.78	203.58	204.03	203.34	204.13	203.43	202.63	203.06	202.07	203.29	203.84	205.88	203.32	205.11	201.86	202.94	204.26	202.67	201.3	205.06	202.78	201.73	205.18	202.79	203.91	203.67	203.2	203.49	203.62	204.33	203.81
212.23	209.97	212.2	211.87	211.6	211.83	212.37	210.18	211.21	211.85	212.38	209.27	211.06	212.1	212.46	210.92	211.85	211.16	212.28	211.57	212.87	211.5	211.44	211.43	212.43	213	211.57	211.19	213	210.14	212.28	212.22	211.9	211.6	210.11	212.21	211.47	211.2	210.94	212.79	211.07	211.59	211.84	211.53	212.09	211.51	212.75	213.95	211.14	211.37
217.8	217.22	216.49	218.72	217.54	219.35	218.19	217.25	217.39	218	218.32	218.37	217.05	218.28	217.48	217.33	218.01	217.06	216.82	217.62	218.12	218.56	217.81	218.54	219.09	217.48	218.03	218.33	216.92	217.63	218.2	218.57	219.69	216.19	220.44	216.34	217.75	218.33	217.8	217.31	217.83	218.17	218.74	217.57	217.25	218.38	217.2	217.31	218.25	218.98
211.23	211.9	212.32	211.8	212.54	211.38	211.49	211.63	211.38	212.17	211.85	210.87	212.07	212.55	211.54	212.48	211.03	210.36	211.02	211.68	209.66	211.7	211.95	210.96	211.83	211.34	210.61	210.89	213.07	211.4	212.4	211.79	211.61	211.44	210.36	211.66	212.81	213.44	210.62	212.5	212.31	211.11	211.71	211.93	211.76	212.61	210.59	212.25	211.52	210.86
209.42	207.84	209.53	208.1	209.44	208.63	210.85	207.8	208.35	208.88	209.71	207.28	207.78	207.17	209.14	209.7	209.33	208.98	208.15	209.48	209.23	207.87	209.72	208.96	208.62	209.41	209.15	208.8	209.13	207.92	208.99	208.83	206.87	208.25	207.18	209.77	209.85	209.22	208.47	210.23	209	208.67	208.33	207.89	207.67	208.8	209.19	207.75	208.25	208.84
210.64	212.57	213.29	211.57	212.21	211.17	211.41	211.33	210.43	213.01	210.6	212.85	211.97	213.21	211.91	209.48	213.05	211.8	211.84	212.36	213.01	210.76	212.34	212.53	211.15	212.7	212.13	211.96	210.93	212.14	212.47	212.29	211.68	211.14	210.91	211.26	212.71	211.81	212.16	210.29	211.7	212.7	210.21	210.25	212.04	212.76	211.79	211.46	211.4	211.52
203.47	206.38	203.1	204.99	205.5	204.54	205.56	204.59	202.97	204.81	205.95	204.35	204.88	206.22	205.76	204.43	205.41	203.56	205.1	204.63	204.11	205.33	204.99	203.49	206.61	204.27	206.5	206.93	204.57	206.51	205.67	206.76	204.56	204.46	204.03	204.9	204.24	206.15	205.54	204.34	204.71	204.63	205.13	204.65	205.28	205.46	204.55	203.27	203.22	204.88
209.08	209.73	211.05	209.83	208.72	209.47	209.01	208.05	211.26	209.04	210.23	210.62	210.48	209.67	210.86	207.83	208.38	210.34	209.63	209.42	209.39	208.57	207.97	210.31	208.77	208.19	208.97	208.73	208.73	206.76	209.16	208.98	209.18	209.86	208.16	209.55	212.18	209.88	210.61	210.36	208.61	211.36	209.5	210.01	208.25	210.77	211.21	208.87	208.85	210.25
203.52	204.58	203.63	203.67	202.88	202.97	205.03	204.77	203.78	203.97	203.92	203.87	204.48	204.57	203.14	203.29	205.17	202.75	201.68	202.94	203.59	203.64	204.45	203.91	203.17	203.49	203.53	202.79	204.18	203.51	202.95	204.08	203.84	201.71	203.67	202.92	201.81	206.06	202.68	203.57	203.14	202.88	202.79	203.26	204.43	204.7	203.4	204.06	202.86	204.5
208.51	206.21	208.77	208.85	207.63	206.83	206.28	208.18	206.43	207.73	207	208.9	206.87	207.16	207.17	207.55	206.62	206.79	208.18	206.69	208.37	207.76	208.09	208.27	208.88	207.33	208.09	208.61	206.26	207.09	208.45	210.17	207.14	207.84	207.97	207.71	207.22	208.9	207.68	209.54	207.76	207.17	207.29	209.01	207.13	207.92	209.42	208.23	206.63	209.35
210.82	211.87	212.16	212.39	212.86	211	211.61	211.53	210.73	211.31	212.03	211.52	211.27	211.76	212.44	212.18	212.18	211.37	212.4	210.15	212	211.73	211.84	211.76	211.8	211.15	211.03	210.27	211.3	211.39	213.27	211.03	213.1	212.13	211.68	210.36	212.35	211.11	213.09	211.99	210.46	210.74	211.89	209.82	212.07	212.29	211.08	210.43	209.99	211.82
213.36	213.08	213.57	213.67	213.66	211.3	213.56	212.29	212.06	213.19	213.98	212.47	212.36	211.96	213.39	213.36	213.36	212.56	212.85	212.1	212.8	212.73	213.2	212.12	212.62	212.27	212.44	213.51	211.83	212.89	213.15	213.54	213.32	212.86	214.08	214.8	212.51	212.63	210.26	213.32	213.1	212.61	213.45	212.98	213.38	213.34	213.29	211.69	213.08	211.68
195.64	196.53	194.46	194.61	194.37	195.89	194.32	196.2	194.77	196.11	196.2	194.68	195.33	195.31	193.53	195.52	195.43	194.99	195.46	195.43	194.11	195.26	196	195.28	196.65	196.07	195.18	194.46	194.82	194.36	194.27	195.25	195.65	194.61	194.74	194.54	194.69	194.37	194.27	195.75	194.49	195.26	195.36	194.24	195.64	195.84	194.31	194.13	195.7	194.16
204.14	204.81	204.98	205.71	203.09	203.57	203.91	204.58	204.14	203.97	205.23	204.13	205.06	205.63	206.7	205.51	203.15	203.91	204.76	204.8	203.63	204.57	205.04	203.17	204.44	205.63	205.79	205.69	205.57	204.34	203.97	205.58	204.78	204.05	205.47	204.68	203.48	204.27	204.02	204.37	204.27	204.02	204.13	204.08	205.01	205.14	206.17	205.3	204.09	203.84
217.39	216.88	216.47	218.1	217.05	216.07	217.19	217.4	215.05	217.18	217.11	216.14	216.63	217.84	217.98	216.81	216.53	217.55	215.66	215.89	216	216.04	215.89	216.93	217.45	215.32	217.69	217.49	216.79	216.06	216.97	219.15	217.61	218.2	214.41	216.8	215.67	216.43	217	216.71	215.9	216.97	216.42	217.8	217.51	216.28	217.85	215.96	216.71	218.39
205.87	208.56	207.97	207.03	206.95	207.31	207.36	207.28	205.98	208.32	207.6	208.45	207.82	207.6	207.46	207.01	206.6	207.87	210.25	207.57	208.21	207.79	209.13	206.46	206.6	207.1	208.53	206.98	206.48	207.87	208.1	206.86	208.11	207.97	206.82	207.92	207.59	207.33	207.69	207.64	206.74	206.84	205.35	206.39	208.43	208	207.39	206.77	207.04	207.88
201.97	199.94	199.12	198.98	199.98	202.17	200.44	199.39	199.87	199.95	200.91	199.22	201.23	200.59	199.55	199.39	200.2	201.47	201.02	200.14	200.05	201.17	200.23	201.53	201.41	199.1	200.48	201.31	201.58	199.14	202.88	199.57	200.82	201.04	201.29	200.32	200	202.2	201.24	200.1	200.54	201.48	201.76	199.74	199.94	200.73	198.76	201.35	200.35	200.62
202.47	202.73	203.98	203.15	201.75	203.2	203.73	202.98	203.86	202.39	202.98	203.16	203.22	204.71	202.58	203.01	202.31	204.48	203	202.56	203.44	202.09	204.24	202.31	203.1	204.18	203.03	203.75	204.65	202.77	203.11	202.78	203.1	202.74	202.66	203.64	202.64	203.94	203.94	203.08	204.22	204.54	202.84	202.61	204.12	202.48	203.7	202.25	202.49	203.11
208.41	206.51	208.26	207	205.82	207.18	207.48	209.11	208.13	208.33	207.59	207.46	205.25	209.31	207.32	208.52	208.85	207.64	207.91	207.55	209.12	208.31	207.15	207.48	208.57	207.36	209.51	208.62	205.21	210.03	208.54	207.92	207.22	207.58	206.96	207.98	205.74	208.28	206.79	207.45	207.14	208.72	207.74	206.66	207.75	208.81	207.47	207.94	208.27	207.93
207.74	208.9	206.75	207.03	207.97	209.06	207.5	208.08	208.09	207.68	204.73	207.11	209.31	206.72	207.38	207.36	208.06	208.59	207.28	208.96	208.54	208.28	206.76	208.87	207.73	207.37	208.42	208.48	206.02	207.11	208.21	207.2	207.32	207.86	210.07	206.34	207.9	207.01	207.34	208.02	207.7	208.17	208.52	206.74	208.78	207.84	208	207.99	208.69	208.01
204.49	203.68	203.11	205.58	203.39	204.07	202.02	204.09	204.01	203.87	204.53	204.83	204.27	204.56	202.5	204.29	203.34	202.64	203.76	204.33	202.7	203.87	204.45	203.51	203.92	206.38	205.33	204.86	204.36	202.24	204.74	204.09	203.07	204.3	203.93	204.16	201.75	206.15	203.66	202.86	203.45	203.47	204.5	203.42	203.35	203.25	205.05	204.81	203.15	204
205.34	203.95	204.6	204.63	204	202.92	206.43	206.5	205.14	205.19	204.65	204.13	203.24	205.48	204.99	205.95	205.02	204.41	204.48	204.7	205.64	203.63	205.1	205.43	204.62	204.3	204.93	207.04	204.69	203.55	204.54	205.88	204.66	204.8	205.08	205.28	206.24	204.88	204.46	204.23	206.55	206.17	205.89	203.96	203.3	206.27	203.41	205	205.65	204.98
202.53	203.24	201.26	201.67	202.88	201.92	202.43	202.94	201.67	202.21	203.6	201.84	204.05	202.01	201.01	202.22	201.96	203.41	203.01	203.92	202.26	201.72	203.07	203.47	201.73	201.9	202.71	203.32	202.87	203.11	203.04	202.17	202.23	202.84	203.36	203.19	201.8	202.49	203.2	204.67	202.21	203.82	202.2	201.99	202.04	204	201.78	201.97	200.14	202.54
208.73	207.86	207.12	208.78	209.43	209.19	208.2	207.47	207.82	209.06	208.2	208.61	209.32	207.03	208.61	210.24	209.14	208.28	207.99	208.73	207.89	208.69	209.05	210.27	208.04	208.11	208.26	207.54	208.62	207.65	208.27	208.38	207.94	207.33	208	207.68	207.95	209.26	207.26	208.63	208.8	208.19	208.23	209.57	208.69	207.1	210.05	207.85	207.04	208.33
217.95	219.01	219.49	218.59	217.75	218.12	217.81	217.68	217.59	219.31	216.95	217.5	217.02	218.11	216.97	218.01	217.57	216.62	216.78	218.41	217.69	215.95	219.58	217.79	217.97	218.83	219.88	216.61	219.91	216.77	217.43	217.08	217.77	218.03	218.03	217.7	217.65	216.56	218.41	217.27	216.91	215.07	217.72	217.92	217.54	219.26	217.93	217.39	217.37	217.91
214.08	215.19	212.73	214.9	214.05	214.56	214.98	214.65	214.82	213.26	213.48	213.72	212.96	212.47	213.97	213.14	214.08	214.68	214.09	214.21	214.23	213.4	215.22	212.7	213.36	213.38	215.96	214.17	214.54	214.91	212.27	213.2	214.22	214.92	214.29	212.77	213.34	213.65	213.64	214.98	213.51	213.28	213.92	214.46	214.13	213.38	213.63	214.13	212.5	215.09
199.7	202.51	201.36	202.26	202.15	201.23	202.15	202.25	199.84	201	200.42	201.3	200.78	201.85	201.04	200.1	200.41	201	202.27	201.08	199.87	198.61	200.04	200.33	201.85	200.94	201.24	201.54	201.74	201.81	203.38	200.94	201.45	200.36	200.49	200.95	201.32	200.1	202.57	203.09	200.99	201.43	201.75	200.53	201.77	202.02	201.52	200.84	201	200.18
200.27	199.9	201.58	201.54	202.35	201.25	202	202.97	199.95	201.73	201.82	201.02	200.94	199.48	201.89	202.27	201.89	201.77	201.08	201.27	201.73	202.14	201.1	201.38	201.1	201.03	201.88	201.23	201.28	201.09	201.08	201.37	202.64	199.43	201.96	201.16	200.17	201.43	201.07	201.78	199.35	202.41	201.52	200.63	200.43	200.76	201.87	200.98	201.8	201.79
207.33	206.55	205.66	207.24	205.5	206.09	207.35	207.02	205.59	206.15	207.31	206.06	205.92	205.92	205.67	206.29	205.91	206.95	207.03	205.59	207.3	206.45	208.69	204.22	205.68	206.58	207.29	206.51	206.03	205.91	206.58	205.56	207.17	205.98	207.05	206.41	206.48	206.22	207.9	206.68	206.28	205.1	206.01	206.54	207.73	207.87	206.57	207.67	207.51	207.22
208.13	208.22	208.56	208.81	209.29	208.23	208.28	210.75	206.68	207.66	208.7	207.58	209.41	209.36	209.02	208.36	210.06	208.13	207.37	208.07	209.16	208.61	208.28	208.99	208.36	209.32	209.6	208.15	208.5	210.39	209.53	208.66	207.69	208.64	209.16	210.79	208.22	207.85	209.37	207.7	208.21	208.03	208.65	208.44	209.61	208.39	208.45	208.73	209.75	208.16
212.11	211.25	215.29	211.89	214.53	214.87	213.7	215.04	214.43	213.5	213.51	214.09	213.68	214.58	213.11	214.28	214.36	213.38	212.92	215.04	214.58	213.65	213.43	214.46	213.96	214.33	214.09	213.53	213.8	215.17	214.11	214.3	214.32	213.52	213.86	214.12	214.15	213.87	213.64	213.54	214.4	213.39	214.16	212.88	214.22	212.86	214.76	214.9	215.15	214.03
208.44	207.59	209.3	208.55	206.32	209.2	209.71	208.19	209.53	208.04	208.42	209.27	208.45	207.59	209.29	209.63	209.51	207.93	208.71	208.88	209.1	209.17	208.1	207.76	208.97	208.85	208.52	209.92	209.05	207.98	208.76	209.07	207.25	208.32	206.67	208.71	207.99	208.33	209.04	209.51	209.9	208.98	209	209.02	207.62	209.35	209.83	210.05	209.42	209.43
199.76	200.58	199.65	199.73	198.26	198.49	200.09	197.21	198.75	198.02	199.51	200.78	199.11	201.34	198.8	198.18	200.35	199.65	198.42	197.85	198.85	199.31	198.85	199.62	198.94	198.66	199.78	199.74	199.85	199.07	199.31	198.93	198.6	198.55	199.98	199.29	198.74	200.09	199.82	198.45	199.59	199.63	197.92	200.07	198.56	198.22	199.38	199.94	200.33	200.17
208.6	209.2	210.23	208.37	211.11	209.47	209.19	208.53	210.8	208.29	209.35	208.89	210.26	210.37	209.91	209.62	209.11	210.15	209.93	210.93	208.76	209.69	209.01	210.14	209.05	210.25	210.76	209.4	209.03	209.54	208.92	210.07	208.77	211.74	208.58	210.56	210.09	210.56	208.89	210.2	209.64	210.52	210.11	210.38	210.6	210.04	210.07	208.51	210.26	209.74
218.11	216.89	218.27	217.16	216.79	217.98	217.62	218.47	216.78	218.83	217.49	215.93	218.65	218.94	216.82	217.78	218	218.87	216.21	217.03	215.19	216.82	217.97	217.16	217.43	217.37	218.43	217.07	218.35	218.35	218.77	218.08	219.13	218.42	217.13	218.8	219.17	216.25	218.4	219.08	217.45	218.17	215.91	217.94	217.29	218.41	217.36	216.08	218.87	217.77
204.69	203.77	204.67	204.12	205.73	205.05	204.08	205.17	203.83	204.84	204.31	204.34	204.42	204.38	203.81	206.1	204.71	205.58	205.57	205.82	204.29	203.88	204.38	205.09	204.55	202.96	204.89	204.78	205.63	204.43	204.02	205.3	203.75	203.67	205.38	202.76	202.73	205.4	206.23	205.64	204.82	203.53	203.92	205.02	204.5	205.16	204.7	203.37	204.67	204.82
212.11	211.49	211.27	211.07	210.59	211.74	211.28	211.87	211.93	211.92	210.95	211.54	211.67	211.75	211.46	212.73	211.97	210.11	211.01	211.97	211.37	211.64	210.53	209.69	211.97	211.43	212.17	212.02	211.11	211.99	212.02	211.27	212.87	211.14	211.96	210.94	211.96	212.11	212.38	210.38	211.64	212.24	210.78	211.61	212.04	211.51	212.54	210.67	211.84	212.63
202.35	202.95	203.53	203.14	204.32	203.56	201.85	202.77	204.41	203.62	202.97	205.18	204.08	202.82	203.17	203.77	203.76	202.55	203.18	203.8	203.32	202.3	202.52	203.04	201.95	203.26	202.43	203.66	202.98	204.76	202.31	204.14	203.19	203.86	200.36	203.11	203.14	202.95	202.51	203.41	204.19	204.68	203.25	202.53	202.24	202.34	203.41	202.01	203	203.79
211.87	213.81	211.86	212.49	213.9	213.68	212.82	212.93	213.31	212.57	212.94	213.17	211.13	211.64	213.17	213.37	211.67	214.31	213.2	212.64	213.02	212.11	212.86	212.77	213.28	213.44	212.27	212.67	213.79	214.31	210.87	213.67	213.88	213.57	213.16	212.46	213.72	212.6	212.25	213.75	212.62	213.21	212.94	213.08	213.44	212.97	210.94	213.73	214.05	213.66
207.84	208.4	207.71	207.89	206.91	207.37	207.66	207.43	206.91	206.57	207.3	207.1	207.41	207.96	206.93	208.11	207.93	206.79	207.59	206.3	207.5	205.82	207.7	208.19	207.09	208.24	207.28	208.21	207.45	207.9	207.78	208.5	207.9	207.01	206.6	207.99	206.58	208.08	207.66	208	208.06	208.51	207.56	208.17	207.91	208.89	207.75	208.25	208.79	207.97
199.94	199.09	198.98	197.51	199.8	199.3	199.91	200.11	199.15	199.22	200.15	199.11	201.11	199.47	198.72	200.23	197.01	198.59	200.44	198.91	200.53	200.28	198.91	198.84	199.64	198.97	199.23	200.39	200.22	198.38	199.02	199.36	198.71	200.99	200.05	200.02	199.46	198.66	199.87	199.29	197.79	198.92	198.48	200.23	198.4	198.22	198.31	198.74	199.19	200.81
208.55	209.66	207.73	208.29	208.24	209	207.75	209.01	205.68	208.31	208.72	207.74	209.35	207.73	208.02	209.89	208.61	208.14	207.78	207.6	208.62	209.16	209.77	208.84	207.79	207.06	208.56	208.67	208.58	209.73	208.16	208.92	209.61	209.19	207.48	208.6	209.06	209.59	208.46	209.47	206.59	209.38	210.16	207.98	209.75	209.22	209.53	209	207.76	208.09
207.42	207.39	207.23	208.94	208.54	207.82	206.85	206.15	207.78	208.83	208.07	207.31	207.64	207.91	206.62	208.36	207.3	208.41	207.12	207.53	206.73	206.32	209.01	208.63	207.59	208.29	207.93	207.81	207.56	208.64	207.06	207.13	207.31	207.33	206.81	207.32	208.95	207.46	207.21	208.54	208.32	208.66	207.66	206.44	207.35	207.21	207.82	206.46	206.96	207.22
208.28	207.55	207.25	206.25	207.24	205.97	208.17	208.65	208.53	206.69	206.89	207.74	207.43	208.98	206.3	207.52	207.2	208.07	207.95	208.09	206.82	207.47	207.28	207.48	208.09	206.72	205.94	208.49	208.47	208.39	207.64	207.19	206.62	208.05	207.28	208.89	207.15	207.21	207.94	206.78	207.57	207.95	208	208.76	209.27	206.91	206.33	207.08	207.17	206.63
208.33	209.14	210.26	209.37	208.35	208.67	209.62	207.96	208	209.3	209.9	209.5	208.29	209.87	208.14	208.34	207.09	209.35	208.09	209.59	209.22	207.75	210.87	209.82	210.5	208.61	210.23	209.3	210.76	207.43	208.21	209.2	208.6	208.69	208.36	207.91	207.87	207.43	208.9	207.43	209.95	207.95	208.29	207.18	210.24	207.66	209.1	208.89	210.45	207.9
207	208.53	209.53	207.62	206.04	207.01	206.87	206.59	207.56	207.34	208.52	206.03	208.94	207.34	208.16	208.13	207.63	206.89	206.89	208.13	208.24	207.81	207.92	207.76	206.05	207.05	208.31	208.7	207.58	206.75	207.21	206.98	208.05	208.53	207.05	207.01	207.24	208.05	208.03	207.51	208.1	207.82	206.75	207.59	207.36	206.6	208.16	207.51	207.79	207.51
212.51	211.15	213.21	212.39	211.46	211.02	212.41	212.74	211.27	212.62	212.31	210.96	212.06	210.1	211.04	211.51	213.2	211.17	211.75	211.87	211.63	212.83	211.98	212.86	213.25	212.83	211.62	212.45	212.76	210.81	211.99	210.87	211.03	210.86	210.86	212.05	212.66	210.37	211.61	211.81	211.84	210.49	213.21	211.86	211.77	211.8	212.71	210.61	212.32	213.37
202.94	203.33	205.07	201.84	204.54	203.78	203.15	204.75	204.25	203.3	202.56	203.13	204.63	205.87	202.89	203.78	204.98	203	204.66	202.7	204.51	203.05	201.85	203.18	205.03	204.52	204.35	203.61	204.89	202.36	204.59	204.87	203.41	202.54	201.76	202.38	203.87	204.55	203.4	202.48	202.66	204.78	204.21	204.21	202.7	202.86	204.56	204.35	204.01	204.89
208	206.4	206.11	206.96	208.02	207.2	207.9	207.6	207.09	208.15	207.24	207.31	210.25	208.5	209.13	207.55	208.16	208.93	207.97	208.97	206.18	207.04	207.49	208.31	206.43	208.24	209.05	207.66	208.19	207.77	205.8	206.96	207.86	207.75	207.12	206.18	207.36	206.85	207.57	206.76	209.39	209.4	208.06	207.6	205.7	207.35	207.02	208.67	206.48	207.58
205.38	209	207.5	208.43	208.28	207.1	207.9	209.35	207.66	206.76	208.22	207.51	207.45	207.79	205.67	206.6	207.59	206.01	207.66	207.37	208.59	208.94	206.26	207.72	208.06	207.26	207.87	208.21	208.16	207.41	208.6	205.09	207.75	207.98	207.48	207.92	208.84	207.9	208.26	207.15	206.58	207.39	207.46	206.15	209.4	207.5	207.83	208.68	208.2	207.7
203.58	203.97	201.75	202.76	203.64	203.13	202.21	202.29	203.15	201.57	201.31	201.29	201.9	203.09	203.04	203.06	202.83	201.68	201.86	202.35	200.07	202.38	202.63	200.98	201.38	201.55	201.91	201.11	201.51	202.9	203.92	202.48	204.25	202.3	202.9	202.04	202.25	202.48	201.53	201.92	201.83	202.78	201.94	202.39	202.79	201.68	202.42	202.33	203.68	203.41
204.41	203.71	203.8	205.17	203.68	204.51	203.17	204.16	201.52	205.32	203.89	203.7	204.18	203.93	202.3	203.55	204.23	202.82	205.47	201.88	202.69	202.9	205.24	204.22	204.23	202.9	203.24	205.12	203.82	206.15	202.59	203.85	203.19	202.66	204.89	203.51	204.63	203.21	203.76	202.95	204.19	203.52	204.27	202.19	203.12	203.62	204.64	202.4	204.11	205.69
217.39	218.69	215.91	218.37	217.25	217.53	216.77	215.37	218.78	216.47	217.15	216.68	217.02	216.54	216.96	216.14	217.73	217.6	216.76	218.41	216.04	216.12	216.16	216.19	215.68	216.04	217.24	215.96	216.88	218.21	218.18	216.19	215.87	216.49	216.27	219.05	214.53	217.36	216.41	215.52	217.69	217.38	216.16	215.89	217.5	218.48	217.52	218.38	218.63	215.16
203.64	202.42	203.42	204.76	205.12	201.32	202.8	203.66	203.39	203.92	206.29	204.49	204.33	203.35	203.21	202.46	203.86	203.52	202.6	203.54	204.97	202.38	202.57	204.74	202.94	203.92	202.61	202.98	203.32	204.98	204.5	204.25	201.51	203.28	203.11	204.66	203.05	202.54	205.37	203.23	203.67	202.26	202	203.16	202.51	203.64	204.46	201.51	204.49	200.81
208.34	210.22	210.27	208.91	207.89	208.5	209.29	209.51	207.94	208.5	209.29	207.87	207.28	209	208.82	208.43	208.32	210.07	209.18	207.23	208.07	208.64	209.59	208.95	208.45	209.67	210.57	208.5	208.88	209.1	208.99	208.88	209.05	208.74	209.15	208.17	208.74	208.97	209.22	207.23	207.96	207.95	208.54	208.87	207.25	209.48	207.12	209.12	209.59	210.14
211.48	213.06	212.04	213.73	211.8	213.5	211.73	212.15	212.4	212.22	211.67	212.49	212.74	211.51	211.5	211.66	212.94	212.34	211.33	211.66	212.67	212.61	212.81	213.21	211.91	213.47	213.27	212.5	211.82	212.44	212.92	212.37	214.36	212.17	212.41	211.98	212.32	212.79	211.62	211.74	212.13	212.41	211.68	211.75	211.87	212.5	211.86	213.08	211.84	212.69
204.72	203.57	203.3	204.42	204.84	204.59	204.09	203.91	202.58	204.83	203.27	204.51	203.99	201.9	204.86	203.47	203.75	204.55	204.18	202.91	202.57	204.03	204.16	202.87	203.42	203.34	202.51	204.3	204.38	204.24	202.76	202.6	203.51	201.46	202.82	203.52	202.9	202.85	203.37	205.34	203.62	202.43	205.48	202.54	205.08	204.26	202.75	203.1	202.28	202.64
215.5	216.92	216.19	218.28	217.47	215.1	216.69	218.11	217.64	217.01	219.11	215.95	216.79	217.17	217.25	217.94	216.37	218.47	218	216.71	217.72	218.57	216.91	217.65	216.07	217.66	219.11	217.2	217.34	218.88	216.95	216.43	217.81	217.21	216.87	217.88	216.83	217.46	216.05	216.76	217.32	217.86	216.21	216.49	217.77	218.09	217.21	217.02	216.5	217.66
205.96	207.64	206.72	207.52	208.17	207.64	208.02	208.09	206.01	208.41	206.96	210.3	205.98	206.92	207.51	208.68	208.39	207.16	208.02	209.91	208.15	207.83	207.42	207.86	206.98	207.75	207.76	207.38	207.14	208.03	207.01	208.15	206.58	207.09	207.15	208.08	208.66	207.19	207.24	207.01	206.8	208.26	206.91	209.42	205.88	207.64	207.62	206.36	207.29	207.7
211.03	208.11	209.26	208.12	208.77	208.73	209.8	207.83	209.32	210.7	209.66	210.08	210.64	209.44	208.56	208.56	208.89	207.38	209.93	210.89	211.1	210.58	208.94	209.91	209.33	209.96	209.67	209.24	208.9	208.91	209.81	208.37	208.7	209.28	209.16	209.6	209.63	207.54	210.8	207.9	208.81	210.52	210.69	208.88	208.21	208.65	207.72	208.53	209.84	211.16
218.02	219.96	216.83	216.8	217.76	217.2	219.01	216.96	218.72	216.79	217.5	217.14	217.37	217.77	219.94	218.17	217.65	216.98	217.6	218.2	217.35	218.16	217.62	217.88	217.75	217.71	217.17	218.12	216.64	216.92	218.16	218.2	218.45	217.38	218.93	217.79	218.14	218.51	218.36	218.97	217.06	216.53	217.83	216.59	217.87	218.78	218.27	218	217.87	217.13
205.41	205.7	206.64	206.6	205.23	205.41	207.68	207.53	207.49	205.51	205.54	206.05	206.85	207.41	208.47	205.43	205.84	204.04	206.87	207.92	208.19	206.1	206.62	207.18	206.45	205.75	205.61	207.21	206.29	206.66	206.32	205.93	207.18	207.93	207.27	207.75	204.94	205.83	207.2	206.22	206.37	205.34	206.62	205.37	206.58	207.72	206.4	206.63	206.5	206.67
202.03	203.39	203.87	202.92	201.78	204.33	203.12	203.47	204.45	201.74	202.25	203.06	203.1	203.06	201.53	202.41	203.31	203.66	204.2	202.06	203.02	204.03	202.68	203.58	203.17	203.29	205.02	204.26	203.97	202.73	203.49	202.26	204.17	203.58	202.33	201.98	205.33	202.72	203.25	203.37	202.71	203.67	204.3	202.46	202.36	204.13	203.44	202.73	203.92	203.62
204.07	204.97	202.78	203.04	202.88	204.24	203.86	205.09	202.87	203.44	203.69	203.56	203.35	202.74	204.81	203.83	204.29	202.58	204.13	203.52	204.95	203.22	201.93	204.76	205.16	203.55	205.17	204.13	203.44	204.42	203.34	203.52	205.02	203.74	202.66	203.84	202.82	202.95	204.83	203.1	204.1	204.13	203.73	203.88	204.18	203.59	203.28	202.85	204.36	205.05
198.21	199.62	198.3	198.6	200.74	199.14	199.22	199.54	200.62	199.53	200.72	199.72	199.46	200.04	199.57	200.41	201.27	201.27	200.41	198.24	198.77	199.39	198.2	198.59	199.08	199.49	200.6	200.47	201.43	199.92	199.65	201.22	198.79	197.84	199.53	200.68	200.04	199.95	200.59	199.86	199.57	199.95	199.14	198.92	199.45	198.26	199.54	198.93	199.48	199.88
212.64	210.97	212.05	213.23	211.44	212.15	211.87	212.39	212.8	212.79	211.41	211.46	211.25	211.29	212.04	211.57	212.93	210.24	211.33	210.77	214.21	212.45	212.91	212.13	210.86	211.59	212.69	211.47	212.31	211.36	211.33	211.52	211.43	211.48	209.96	211.84	209.75	211.31	211.91	212.43	211.49	211.78	212.12	210.01	209.94	212.62	211.67	211.75	213.07	211.46
200.5	200.21	199.64	199.66	197.61	199.12	200.84	199.94	200.66	199.54	199.12	200.83	199.31	199.83	199.3	198.96	198.34	199.54	199.35	199.2	198.59	199.9	197.91	199.19	198.67	197.8	199.57	198.59	200.08	199.43	200.33	198.09	198.57	200.96	198.44	200.08	198.84	200.09	199.09	199.8	197.49	199.89	199.75	200.68	198.67	198.43	197.33	198.94	199.76	198.26
214.07	213.22	214.78	213.55	212.48	213.37	212.91	213.08	213.24	213.95	213.47	213.65	214.82	214.45	211.51	213.45	213.57	214.79	214.08	212.32	215.37	212.56	213.58	214.28	212.39	214.72	213.08	213.66	213.45	215.38	215.87	213.33	213.41	215.5	214.78	213.99	214.08	212.74	213.42	215.1	213.05	213.29	213.39	214.89	213.68	213.41	214.32	213.7	213.21	214.29
204.49	204.38	204.75	205.18	205.74	206.26	204.41	205.09	205.92	203.31	205.28	204.81	207.49	204.8	204.67	205.85	204.61	204.26	205.23	205.5	203.75	204.09	205.11	204.96	204.35	205.15	206.11	204.45	204.78	203.7	204.59	204.83	204.64	205.29	203.43	205.39	204.83	205.16	204.38	204.09	205.62	204.43	205.35	204.41	204.94	204.31	205.69	204.52	203.9	205.16
208.38	208.54	206.25	207.55	210.05	208.01	208.75	208.63	208.83	208.31	207.4	207.87	206.58	208.83	208.58	209.04	208.02	210	208.27	208.43	208.49	208.37	207.89	209.32	206.32	209.73	207.85	209.65	207.95	208.64	208.05	206.66	208.65	208.52	209.24	207.87	207.96	209.63	208.97	207.94	207.44	207.39	208.55	208.48	207.14	209.23	208.57	208.88	207.18	208.16
203.21	204.15	204.95	203.45	205.68	206.2	204.8	203.43	205.45	205.28	204.51	204.59	206.18	202.87	205.16	205.94	204.29	203.85	204.61	204.84	203.82	205.53	203.73	203.62	202.76	204.7	204.75	205.29	204.21	204.62	204.62	204.87	204.83	205.47	206.05	203.67	204.48	204.01	204.65	203.57	204.6	205.83	204.39	204.61	203.8	204.99	205.07	204.68	205.47	205.16
201.36	203.53	204.15	203.17	202.9	204.95	205.44	204.62	200.21	203.75	201.4	203.33	204.69	201.55	202.39	204.15	202.57	201.51	205.09	201.63	203.74	204.43	202.76	201.55	202.27	204.23	201.75	202.46	204.22	203.72	201.87	202.39	202.45	202.71	202.59	203.06	202.28	201.56	204.49	203.49	201.62	203.03	204.1	201.78	203.97	203.78	204.58	202.35	202.91	204.35
209.47	209.25	208.98	208.45	207.35	209.44	210.1	209.08	208.71	207.04	208.73	208.14	208.38	209.48	209.63	208.34	206.87	208.63	208.88	209.07	210.79	207.16	209.43	206.55	208.27	207.54	209.21	208.74	208.55	209.8	208.89	206.55	208.29	207.7	209.46	207.42	208.41	208.05	207.35	208.33	209.38	208.71	208.51	208.66	209.49	207.62	209.06	208.83	210.29	209.47
195.53	194.11	192.61	194.32	193.67	197.58	193.4	194.27	194.8	195.23	193.29	195.2	193.22	193.88	194.18	192.56	194.81	193.01	195.03	194.13	194.45	194.61	192.76	194.18	192.99	193.53	194.65	193.2	192.64	194.29	193.18	193.86	192.78	193.92	195.51	195.13	195.78	192.59	193.72	194.58	192.66	195.68	195.37	193.62	194.12	194.59	194.6	193.4	194.91	194.3
208.55	206.25	208.03	208.19	209.27	207.9	209.33	208.26	208.89	208.81	209.27	207.71	209.21	208.75	208.49	207.56	208.59	208.59	207.5	207.81	207.2	208.4	208.44	207.59	207.91	208.26	208.64	207.81	208.97	208.9	207.47	209.75	208.58	207.2	208.44	209.5	208.32	209.66	210.1	209.53	208.69	207.62	208.57	209.03	207.95	209.58	208.78	208.85	209.79	207.07
217.18	219.11	219.18	218.89	218.99	217.56	218.99	218.49	216.1	217.55	218.18	217.81	217.59	217.85	216.86	216.36	217.91	218.58	217.53	216.9	217.27	218.95	218.94	217.85	218.45	218.32	216.91	218.21	217.88	217.44	217.34	217.67	218.87	217.09	217.62	218.28	217.46	219.06	217.53	217.18	216.75	216.82	216.73	215.65	218.56	218.53	219.11	218.04	216.68	217.4
200.92	199.87	200.37	200.43	200.93	200.52	201.17	199.69	199.51	200.75	200.21	198.08	199.52	200.83	202.16	199.11	198.76	200.85	200.81	199.81	200.6	200.39	200.33	198.75	201.89	201.39	200.92	200.39	200.5	200.87	200.59	199.66	201.38	199.33	201.72	199.29	200.72	200.7	199.24	200.15	200.02	200.43	200.7	200.42	199.64	201.07	199.99	200	200.74	200.79
205.18	204.94	203.76	205.09	204.97	203.78	204.82	203.9	204.37	203.88	203.01	205.7	204.8	205.23	206.9	203.52	205.98	203.47	205.78	204.46	205.18	204.89	205.54	205.33	206.03	205.17	205.6	204.44	205.28	204.34	205.44	205.51	204.57	205.36	204.72	204.19	205.58	205.67	204.28	203.2	203.38	205.03	202.36	204.1	203.12	205.52	204.72	204.66	203.31	204.25
202.92	203.15	201.98	201.55	203.57	200.94	203.61	202.77	202.13	202.57	202.73	201.94	202.92	201.39	202.28	203.35	203.15	203.21	203.4	200.66	202.32	202.73	203.26	201.27	203.05	202.04	200.51	202.07	202.18	202.56	202.23	202.41	201.79	203.28	203.37	201.84	202.46	201.69	201.86	202.69	203.79	201.99	201.23	201.78	201.89	202.73	201.43	203.42	201.6	200.29
206.13	206.75	204.85	205.38	207.05	205.3	207.92	204.3	206.44	207.19	205.98	207.98	206.17	205.92	207.77	204.73	206.42	206.6	206.84	206.55	205.33	205.52	204.78	205.37	205.71	205.46	207.55	207.49	207.8	205.09	205.93	205.55	206.72	207.05	204.54	205.48	205.22	206.72	208.53	206.86	206.13	206.57	204.16	205.84	206.37	206.13	206.5	206.68	206.97	205.48
199.68	199.54	197.73	199.1	199.96	199.31	197.68	198.82	198.04	199.98	197.22	198.65	197.99	199.22	197.46	196.68	196.58	197.54	198.11	199.16	196.58	198.16	198.46	196.59	197.79	196.37	198.04	197.63	197.31	198.43	197.89	198.85	197.7	198.15	196.32	197.1	198.77	197.53	197.71	197.67	198.09	197.19	197.32	198.06	199.32	199.74	197.03	197.83	197.84	197.38
204.83	204.62	204.7	204.5	206.75	205.34	203.82	205.39	204.17	205.26	204.1	205.47	203.86	203.9	205.33	206.05	202.86	206.36	205.54	204.75	205.69	205.38	204.88	204.1	204.98	205.26	204.09	204.65	203.44	204.85	204.21	203.16	205.26	205.39	204.75	205.68	206.79	204.59	206.17	205.6	206.84	206.28	204.59	204.84	203.87	204.37	203.61	203.32	204.34	204.36
202.2	203.67	204.19	202.81	203.85	202.78	203.16	204.06	203.82	203.78	204.2	203.14	204.67	202.69	203.26	204.06	205.29	203.32	203.2	203.33	203.85	202.4	204.98	202.87	202.85	203.03	203.96	204.31	203.42	201.02	202.63	203.52	203.85	202.86	202.53	203.43	203.31	203.31	202.8	203.16	203.41	204.32	203.55	204.52	203.17	204.31	203.33	205.39	203.02	204.19
212.49	212.29	212.39	211.76	213.73	213.03	211.65	212	213	211.39	212.86	212.44	213.22	212.32	213.66	212.53	212.85	214.17	212.08	213.2	212.85	213.74	213.34	214.21	211.82	213.19	213.6	214.51	212.24	212.61	212.38	213.49	213.03	213.13	213.13	211.76	212.85	212.73	212.03	212.74	213.08	213.7	212.04	213.16	213.85	213.6	212.95	213.02	212.93	214.7
213.95	212.98	212.94	213.33	212.07	211.73	213.41	212.19	211.64	213.36	212.83	213.32	213	213.01	212.49	211.98	210.83	213.4	211.21	211.66	213.12	212.01	211.65	212.62	209.9	212.35	212.03	214.87	212.52	214.21	211.7	211.64	213.33	213.72	212.49	211.98	212.6	212.39	210.8	212.35	213.02	212.77	211.43	213.27	211.47	212.54	211.36	212.67	212.28	212.84
194.38	195.47	195.01	195.06	195.48	195.5	197.17	194.65	195.8	194.24	193.93	195.54	193.52	195.22	196.47	195.52	195.64	195.27	195.06	196.03	195.17	194.28	195.57	194.41	195.39	196.46	195.98	196.63	194.83	195.79	194.65	195.73	196.58	193.62	195.99	195.54	195.83	194.52	194.05	193.89	195.85	195.67	195.16	194.31	195.12	193.67	195.57	194.78	196.09	195.63
211.75	212.42	211.51	212.71	211.85	212.25	209.82	211.39	210.93	212.62	211.64	212.69	212.67	211.41	210.32	212.13	209.81	212.98	213.2	211.73	211.89	210.58	211.61	210.44	212.08	212.64	210.6	212.51	211.02	210.35	212.54	212.13	211.67	211.46	211.91	210.95	212.24	210.09	212.73	210.26	211.35	210.26	211.03	211.12	210.62	210.42	211.44	212.62	211.46	211.65
216.45	215.52	216.31	216.77	216.44	217.28	218.49	216.64	217.27	218.73	215.97	217.32	217.41	217	218.08	217.68	215.18	216.84	217.07	215.81	216.53	214.81	216.63	217.26	216.56	217.35	217.5	217.36	217.71	217.2	216.49	215.65	217.07	215.31	217.87	216.72	218.78	215.2	216.34	218.43	216.3	217.23	218.01	217.95	218.79	216.28	217.28	216.11	215.82	217.63
207.9	208.61	208.13	207.48	207.6	207.29	208.31	208.96	208.01	207.46	207.58	207.22	208.84	206.76	208.89	207.88	207.68	208.03	208.55	207.83	207.13	208.22	207.41	206.12	207.69	207.86	207.09	207.16	208	205.9	207.68	209.39	207.76	206.86	207.44	207.25	207.96	208.78	207.53	206.92	208.69	206.64	208.09	207.22	208.01	207.59	206.9	208.05	208.69	206.51
211.44	211.7	213.02	212.62	211.01	214.09	212.33	213.26	213.15	212.02	212.88	212.16	213.13	213.13	212.88	211.7	211.76	212.63	213.17	212.81	212.74	212.98	212.02	211.49	211.77	210.82	213.54	212.52	212.22	212.54	212.75	212.25	210.56	212.35	213.07	212.12	212.1	212.14	212.39	211.86	212.81	210.24	211.97	211.31	211.82	211.53	213.15	213.48	213.74	211.43
213.75	210.81	211.76	212.78	211.92	212.64	211.77	210.38	212.22	212.8	212.87	212.33	213.66	211.79	212.34	213.34	212.66	213.2	213.26	213.27	212.24	211.24	212.34	213.08	212.89	212.28	211.81	211.28	213.71	212.2	212.66	212.74	212.73	211.63	212.67	212.6	211.29	212.69	212.92	212.83	213.15	212.79	213.36	212.12	212.34	212.81	211.51	213.48	214.96	211.59
208.44	206.89	207.35	207.94	207.03	207.99	206.3	208.99	208.12	208.69	207.78	207.73	207.84	208.84	209.17	208.38	208.83	207.43	211.17	207.16	207.17	208.53	207.17	208.7	209.5	207.88	207.92	207.15	209.32	206.47	207.74	208.63	208.46	207.17	207.74	207.49	206.42	208.07	209.16	207.65	206.88	209.08	209.9	205.99	207.6	208.76	208.66	208.08	206.8	208.96
202.92	203.59	202.77	200.77	202.78	203.35	203.86	202.47	202.53	202.29	202.39	201.84	201.15	203.65	202.87	201.89	202.08	202.05	202.06	202	201.85	202.98	201.77	203.21	202.24	201.42	203.53	201.73	201.46	203.83	201.41	203.85	202.59	200.77	202.02	202.38	202.22	201.93	202.8	201.42	203.9	202.45	202.01	203.19	202.65	202.16	202.28	201.9	202.59	201.6
208.05	207.21	208.22	208.76	207.1	207.72	208.25	207.83	209.3	206.87	206.96	208.23	207.52	208.1	207.39	207.95	207.53	208.5	207.62	208.26	207.86	209.04	207.87	208.73	207.02	207.66	208.01	206.8	207.38	208.26	209.32	206.67	208.1	209.1	207.1	206.96	209.44	206.32	207.12	208.15	209.22	207.67	207.85	208.09	208.23	208.37	206.91	206.72	208.14	208.8
205.75	205.5	208.59	205.23	206.41	206.32	206.15	205.52	207.17	206.77	205.55	206.93	206.43	207.05	206.04	206.62	205.64	206.06	207.34	206.76	205.65	206.84	207.62	206.26	207.42	205.61	206.25	206.66	206.55	207.87	207.06	206.07	205.93	207.08	205.5	207.15	205.86	207.61	205.93	206.78	206.11	207.17	206.22	207.04	208.42	205.83	206.49	206.99	206.37	206.28
208.25	207.89	207.18	207.92	208.03	206.71	206.81	209.33	208.35	208.22	206.67	208.35	207.72	207.31	209.32	206.68	207.69	207.59	207.53	207.53	209.74	206.23	208.28	206.87	207.09	208.24	208.17	209.57	208.07	208.08	206.19	207.79	207.66	208.71	207.12	207.13	209.5	206.97	207.61	207.41	206.78	208.33	208.8	208.6	206.59	207.95	206.43	207.42	206.04	207.92
209.27	206.41	208.78	208.95	207.22	209.35	208.05	208.8	208.43	207.28	208.32	209.21	208.05	208.21	208.19	208.83	208.03	209.39	207.19	208.3	205.04	207.47	209.26	209.83	209.1	207.86	207.57	211.11	207.69	207.54	207.74	209.55	208.84	209.03	208.79	208.48	207.59	209.23	207.63	208.09	209.77	207.23	208.26	208.5	208.16	207.4	209.18	207.95	208.62	208.6
212.8	213.03	210.23	215.14	214.33	213.58	213.18	213.16	213.33	212.14	214.07	213.17	212.73	213.39	213.49	214.27	212.62	212.55	213.13	212.9	213.62	212.01	212.63	212.28	213.02	212.15	213.62	213.34	212.78	212.12	215.1	213.2	211.68	212.74	212.22	212.7	212.19	212.74	212.62	210.98	213.01	211.88	213.64	212.87	214.24	213.4	213.12	213.04	211.56	214.22
203.57	204.02	202.99	203.62	203.34	202.66	203.42	204.21	203.35	203.59	201.94	202.75	203.51	203.34	203.28	202.51	204.2	203.11	202.22	204.72	200.97	204.99	203.53	204.7	205.41	202.13	202.05	203.11	203.53	202.02	205.08	205.23	203.43	203.04	203.02	203.47	202.5	202.87	203.65	204.3	201.95	202.88	202.68	203.19	202.91	203.74	201.77	202.88	203.26	202.82
212.3	212.79	213.38	212.46	212	212.93	212.28	213.02	212.38	212.13	213.08	213.21	215	213.41	212.47	212.66	213.58	213.61	212.3	213.09	212.96	213.94	213.33	212.82	213.24	212.25	212.51	214.53	214.06	213.6	212.69	212.84	213.05	211.49	211.68	213.87	214.62	213.8	212.81	213.83	212.86	212.89	212.43	213.1	213.14	211.8	212.89	213.22	213.26	213.41
209.17	208.56	206.8	209.36	207.79	206.73	208.3	206.83	207.7	208.69	207.93	206.93	208.25	208.99	208.09	208.85	209.53	208.69	209.41	208.16	208.73	209.03	210.87	208.39	209.56	208.9	208.74	208.02	210.23	208.96	209.11	207.99	209.14	208.89	208.74	210.17	208.96	211.25	208	208.88	206.29	208.76	207.5	207.56	208.62	208.55	207.53	208.58	208.7	208.77
214.14	213.79	213.58	213.35	212.89	213.78	212.74	212.57	213.67	212.41	214.53	213.25	212.75	211.62	212.07	213.6	213.47	212.38	213.33	213.91	214.35	212.22	214.11	211.24	211.21	213.07	212.11	211.93	213.35	212.75	211.57	212.92	213.98	211.81	213.73	212.79	213.71	212.15	214.64	213.21	213.19	213.44	212.54	212.58	213.96	212.73	213.29	212	212.66	212.66
201.1	200.44	200.83	200.99	199.23	201.18	199.63	201.06	201.5	198.82	199.6	200.09	200.03	201.04	201.17	198.95	201.4	199.98	200.27	200.1	198.8	199.27	199.95	201.38	198.74	201.42	199.27	200.84	199.19	199.55	201.3	200.35	199.39	201.07	201.23	200.18	200.79	200.28	200.85	200.13	200.56	200.11	200.03	200.27	199.7	199.54	200.32	200.88	200.22	200.09
208.12	207.77	207.3	207.57	208.64	207.52	207.54	206.85	207.46	208.55	207.6	208.24	207.48	207.75	207.95	208.14	207.04	209.29	207.72	208.9	207.48	207.96	208.12	207.89	208.2	208.19	207.4	206.95	208.01	207.11	208.47	206.06	207.98	208.47	207.93	206.81	206.87	207.51	207.5	207.93	208.33	207.58	207.76	208.35	207.5	208.77	208.04	206.98	208.1	208.17
200.37	201.23	201	199.08	199.58	200.22	201.09	201.42	201.09	199.78	201.61	201.9	199.54	199.33	200.05	200.11	201.61	200.69	201.75	202.21	200.87	202	200.15	198.59	198.33	200.58	199.76	197.85	199.16	199.39	200.32	201.02	201.78	200.55	199.99	199.93	201.52	199.85	201.41	200.55	201.19	200.63	201.11	199.42	200.32	200.41	201.71	202.38	200.32	201.14
206.79	205.74	207.44	204.48	207.76	207.85	206.9	205.66	206.93	204.52	205.8	204.79	206.3	207.02	206.55	205.52	208.18	205.27	207.51	206.21	205.81	208.47	206.16	207.36	205.28	206.72	206.9	206.23	206.18	206.09	207.45	205.54	207.11	205.45	206.33	206.08	205.65	207.76	205.87	206.82	206.87	205.96	206.89	205.82	209.29	206.15	207.58	209.07	205.96	207.48
208.41	207.12	207.43	209.04	207.78	206.55	207.57	208.04	207.2	207.28	205.84	209.58	207.02	208.68	207.92	208.17	208.55	208.3	207.67	206.59	207.98	207.32	207.83	208.96	208.33	207.02	206.42	208.53	209.01	208.3	207.02	206.88	207.29	207.11	207.54	207.9	208.46	208.68	206.77	208.85	206.95	207.99	205.73	206.6	207.44	208.4	207.11	206.08	206.72	208.86
207.25	208.56	208.11	205.16	208.04	208.68	209.35	207.14	207.47	207.57	208.99	210.29	208.34	207.17	207.13	208.03	208.3	206.08	207.52	206.68	208.25	208.43	207.9	207.16	206.92	207.66	207.41	207.39	207.98	208.22	207.23	207.83	207.21	208.53	206.45	207.35	205.26	208.13	207.86	209.22	207.88	207.58	208.66	206.88	209.33	207.17	208.56	208.16	207.23	208.28
208.43	208.07	209.21	208.28	209.93	207.7	207.7	207.58	208.21	207.34	208.76	208.73	208.94	208.62	209.69	206.95	208.25	209.65	207.69	208.5	210.63	209.63	209.23	207.39	209.02	208.41	208.22	208.8	210.03	208.71	208.17	207.66	208.65	207.38	210.28	208.68	207.75	206.86	208.94	208.61	209.92	206.53	210.09	206.95	211.94	209.23	209.33	209.77	209.75	208.43
211.43	211.48	211.82	211.8	211.81	210.6	211.22	211.2	212.64	212.45	212.96	211.01	211.82	211.96	211.41	210.44	210.84	209.66	212.38	212.39	212.48	213.74	210.31	210.03	211.79	210.22	211.21	211.67	213.31	212.93	211.26	211.74	211.13	211.37	210.32	212.48	213.67	209.93	211.56	212.22	211.31	212.5	212.27	212.19	212.64	211.36	211.44	211.65	213.67	212.06
216.83	217.36	215.99	216.15	217.94	217.01	216.16	216.07	217.05	217.79	216.58	217.16	217.35	216.08	216.41	218	217.46	217.15	218.52	216.3	216.64	218.04	217.41	217.39	216.67	217.64	218.41	215.96	215.44	217.99	217.02	218.51	217.38	216.67	217.25	216.16	217.94	218.25	216.35	217.43	217.22	217.52	216.27	215.68	218.8	217.05	215.63	217.81	217.05	216.04
201.2	201.87	200.14	199.98	200.59	201.27	201.7	201.04	200.93	200.68	200.19	200.58	200.72	199.73	200.15	199.56	200.61	201.28	200.2	198.14	198.99	200.64	200.18	201.62	201.02	200.68	200.41	202.01	199.38	199.28	200.23	200.25	201.83	198.88	199.81	199.88	199.42	199.64	199.72	199.8	199.98	200.47	200.13	199.2	199.8	201.46	201.73	200.02	199.59	198.91
202.68	203.41	201.41	201.96	202.45	202.86	202.29	201.35	201.66	202.8	202.99	201.83	204.35	201.99	202.79	202.41	203.3	202.15	202.75	201.99	201.94	203.53	201.65	204.05	202.17	203.01	201.79	202.08	202.48	204.11	201.55	202.85	202.01	202.26	202.01	202.67	203.83	204.55	201.58	201.82	203.18	202.51	201.65	201.82	201.25	202.09	202.85	201.95	200.47	201.93
207.42	209.43	208.34	209.09	209.39	209.32	208.05	209.44	209.13	209.01	208.66	208.01	208.12	209.65	208.25	209.49	208.17	209.89	209.22	207.75	209.35	207.27	207.82	209.16	209.2	208.76	209.49	207.45	208.61	209.83	207.6	209.2	208.49	209.19	208.33	209.24	208.75	209.09	207.82	208.59	208.54	207.38	207.53	207.75	207.87	208.67	207.81	207.43	207.72	207.25
200.41	199.55	200.16	200.22	200.62	202.41	202.02	201.65	200.99	200.47	202.2	201.84	202.79	200.83	200.49	200.2	201.02	199.36	199.98	201.13	202.92	201.43	200.85	200.55	201.7	201.34	201.01	200.45	201.4	201.16	201.87	200.53	200.65	200.64	203.91	201.11	201.94	200.67	201.29	201.1	200.37	202.16	201.32	201.4	201.84	199.82	200.42	200.68	202.8	203.1
212.79	211.55	210.59	209.85	212.26	212.82	211.77	210.68	211.22	212.77	212.27	210.9	211.45	211.37	212.21	211.48	212.72	210.94	211.52	211.82	211.09	213.03	212.19	212.42	211.72	212.35	212.39	211.81	211.22	212.66	212.46	210.85	210.15	211.35	212.82	212.95	211.88	210.47	213.56	213.08	211.66	212.14	211.46	211.69	212.09	212.97	212.04	211.56	212.21	213.43
207.23	208.71	208.26	207.58	209.15	208.12	208.61	208.23	207.97	209.82	208.89	209.81	209.12	208.04	209.12	209.21	208.77	208.37	207.89	208.24	208.34	207.4	208.3	209.18	208.09	208.74	208.57	208.88	208.27	207.87	207.19	207.41	208.83	208.84	209.22	208.38	207.06	210.39	208.13	208.18	209.51	206.76	209.03	206.86	207.42	208.32	210.24	208.08	207.95	208.37
203.53	204.26	204.66	204.8	203.73	204.66	205.52	204.5	205.4	204.86	204.13	206.91	205.02	204.9	204.65	206.02	204.56	203.93	206.29	205.24	204.35	206.24	205.47	205.1	205.43	203.88	203.33	204.04	204.15	204.12	204.77	203.29	207.09	204.23	203.95	204.53	205.48	204.77	204.12	204.06	203.95	206.4	203.76	204.57	203.81	205.23	204.27	205.1	206.73	205.46
209.45	209.33	209.93	207.95	207.8	209.58	208.79	209.31	208.52	207.73	207.36	207.77	208.61	208.34	209.3	209.12	208.15	209.88	210.09	206.67	209.15	209.75	207.35	208.78	209.28	208.51	209.21	208.75	209.26	209.44	209.18	209.36	207.63	208.97	207.51	209.69	208.09	208.56	208.63	208.71	209.06	208.97	210.43	208.24	209.1	208.38	207.26	208.81	208.83	208.88
206.53	208.55	208.38	207.76	207.88	206.76	206.42	207.06	209.01	207.4	207.77	206.44	206.09	207.03	208.24	207.39	208.29	207.72	206.31	207.24	209.58	207.98	206.21	206.45	207.14	207.34	206.88	207.69	207.48	208.08	208.02	207.45	206.72	207.98	207.23	206.78	210.01	207.45	208.55	208.31	207.13	207.26	208.81	208.7	208.09	207.39	208.79	208.57	207.86	208.65
200.85	198.95	199.66	199.64	199.88	199.57	200.13	198.97	201.3	200.22	199	198.74	199.49	198.81	200.18	200.44	198.79	199.88	199.49	200.03	199.52	199.34	198.8	197.89	198.64	200.07	198.28	199.59	199.73	199.63	198.99	198.59	199.46	199.72	199.7	199.43	198.97	198.59	199.71	197.63	199.37	199.41	200.05	198.94	199.96	198.9	199.94	199.06	198.42	200.7
199.76	200.52	201.4	201.19	200.02	200.01	201.35	201.22	201.54	199.84	199.71	200.69	201.5	200.96	199.98	202.06	200.53	200.01	201.55	202.48	202.88	201.25	202.51	200.83	200.02	200.47	199.18	201.24	200.85	201.09	201.35	202.67	200.63	200.16	200.26	201.11	200.57	202.13	200.83	200.63	202.1	199.32	201.11	201.74	201	202.95	201.99	201.86	202	201.34
211.29	211.97	212.25	211.2	211.14	212.75	211.3	211.43	211.52	211.73	212.85	211.76	211.76	212.1	212.53	212.73	211.77	211.97	212.98	212.67	212.6	212.15	213.24	212.01	210.53	211.27	212.33	212.65	212.92	212.96	211.45	213.6	212.26	212.88	211.96	212.16	211.61	211.54	211.47	213.54	213.13	211.8	210.26	211.72	212.37	212.35	212.22	211.8	212.81	212.06
202.61	203.58	202.98	202.38	203.18	203.94	203.19	203.15	203.25	202.36	202.97	202.99	202.79	204.03	204.98	202.95	202.9	203.54	204.29	206.12	202.9	203.36	202.04	201.18	203.13	203.55	203.43	202.33	203.44	202.47	205.23	203.85	203.86	201.63	203.86	204.48	202.61	202.63	202.42	202.63	203.59	203.64	202.77	204.22	203.21	201.88	203.12	204.64	202.64	203.95
193.05	193.55	195.24	193.98	193.63	193.65	192.99	194.69	195.49	193.96	192.46	194.45	193.49	195.74	193.66	194.67	194.38	193.68	194.75	194.34	193.31	194.52	192.68	193.24	195.87	192.33	193.44	193.32	194.33	194.07	192.57	195.3	195.28	193.35	193.28	192.56	194.3	195.39	193.97	194.2	194.34	193.46	192.81	195.39	193.58	193.25	195.06	192.4	194.14	195.58
217.44	217.87	218.17	216.61	215.74	215.97	217.15	216.98	217.06	215.18	218.09	216.23	216.23	216.76	218.22	217.76	216.11	216.38	217.21	216.66	216.39	216.33	217.32	218.31	218	216.54	215.21	215.96	216.16	216.8	216.65	217.72	216.64	216.86	216.67	216.95	217.77	216.06	216.45	216.45	218.32	216.62	217.16	218.14	216.77	217.03	218.35	216.15	218.08	216.92
216.98	217.35	216.59	216.74	218.5	219.69	216.68	216.41	215.49	217.26	216.57	215.85	215.38	217.06	217	217.89	215.72	215.88	214.91	218.74	217.05	216.74	216.66	217.67	215.94	217.36	215.18	217.41	215.79	216.65	217.97	217.08	215.83	218.26	216.48	215.13	216.48	218.77	216.79	214.97	217.15	216.74	215.69	216.01	216.02	217.8	217.04	217.22	215.23	214.47
212.06	213.9	213.59	211.56	214.26	211.64	212.33	212.91	213.19	212.04	211.78	212.74	213.37	211.53	212.58	213.51	212.45	211.83	211.06	212.28	213.19	213.37	212.94	212.21	212.19	211.97	214.74	212.84	213.83	211.37	212.04	212.41	212.3	212.94	212.7	211.61	212.97	213.32	211.17	211.39	212.97	213.66	213.47	212.58	213.84	212.75	214.13	212.53	212.06	211.86
214.14	213.79	212.68	213.61	211.62	213.18	213.15	213.37	213.36	212.46	211.84	212.2	213.62	213.56	212.14	212.82	211.15	213.22	210.63	213.07	212.91	212.32	210.31	211.07	213.79	213.52	214.38	213.44	212.64	212.09	213.13	212.69	211.4	213.15	213.49	213.84	213.18	212.35	213.4	211.83	212.89	213.4	214.43	213.16	212.41	211.91	212.49	211.43	214.09	212.3
208.08	208.46	208.45	210.29	208.91	207.79	207.55	209.37	208.01	209.58	208.15	208.84	207.55	208.82	207.61	208.88	209.89	209.22	210	209.04	209.81	209.97	207.58	208.15	207.35	208.67	207.82	208.42	207.42	209.69	208.53	208.19	207.86	209.42	209.22	208.89	207.91	207.97	208.08	209.31	208.21	209.11	207.79	210.34	209.46	209.77	207.04	210.12	209.91	208.66
208.62	209.39	207.51	209.49	210.24	208.06	209.67	208.77	207.57	208.68	208.93	209.06	209.21	211.49	208.83	209.25	208.38	208.83	207.6	209.41	207.05	209.73	209.05	208.84	208.6	208.12	208.95	208.7	207.19	206.73	207.68	207.48	207.74	208.27	208.56	208.23	207.79	209.36	208.7	210.23	208.59	207.55	208.41	208.44	209.9	208.68	208.16	209.91	207.87	208.41
212.97	212.43	211.06	211.38	212.83	212.58	212.85	211.91	211.22	213	210.36	211.05	213.04	212.5	211.1	213.19	212.16	212.43	212.9	212.38	211.81	212.55	212.53	211.48	211.72	213.47	211.3	214.61	213.38	212.02	212.59	212.02	212.02	213.28	213.3	211.7	211.98	213.77	212.22	213.72	212.12	210.94	212.81	213.9	213.45	212.37	213.85	211.82	212.19	212.3
200.22	199.7	199.06	199.18	200.38	199.3	198.89	197.89	199.96	200.91	199.26	198.98	199.89	201.09	199.74	198.5	198.99	199.08	199.34	201.14	199.26	198.24	199.63	199.68	200.67	199.66	199.06	199	198.42	200.62	199.25	199.59	198.18	202.18	199.77	198.6	198.98	199.39	197.85	198.4	199.28	199.15	200	200.19	199.85	198.35	199.11	199.77	198.74	200.83
210.69	208.26	209.17	208.6	210.13	210.27	209.5	210.04	209.8	208.5	210.2	208.81	209.03	208.51	210.31	209.79	210.91	209.79	210.1	209	208.64	208.82	209.06	210.18	208.33	211.44	209.9	208.98	208.73	208.74	210.67	209.52	209.47	209.89	209.38	209.28	209.71	208.83	210.16	210.96	210.44	209.58	210.18	209.31	208.33	211.55	209.89	209.79	209.91	207.99
204.02	201.71	203.66	203.36	203.24	204.78	203.91	202.72	203.26	203.24	203.08	203.74	204.82	204.3	203.76	203.48	203.41	203.31	204.06	203.16	203.77	203.93	203.64	202.94	204.26	204.05	202.58	203.86	204.73	202.76	203.21	205.16	204.76	203.42	203.45	204.74	204.2	203.86	204.77	205.41	205.77	203.55	203.09	204.57	202.57	203.76	204.57	204.32	204.05	204.71
199.89	199.87	200.4	199.89	199.77	199.06	200.7	197.8	199.28	199.9	199.45	200.35	199.07	200.79	201.53	198.56	199.58	200.45	199.54	199.37	198.79	200.38	199.71	198.09	198.9	201.19	199.8	200.36	200.48	198.56	200.64	197.64	198.79	200.04	199.53	199.61	199.61	198.45	200.04	199.6	200.36	199.71	198.67	197.96	199.15	198.73	201.45	199.8	198.76	199.28
201.16	199.39	199.19	198.39	200.39	199.96	198.84	200.32	199.7	200.47	200.71	199.39	201.08	201.46	201.73	201.25	200.52	200.26	200.36	200.95	200.68	200.38	201.12	200.13	202.74	199.54	199.85	200.66	201.62	200.61	201.07	200.34	200.54	199.8	199.44	200.79	200.11	200.33	200.63	200.11	199.57	200.32	200.71	200.35	199.25	201.2	201.08	199.5	200.42	200.18
218.42	215.28	216.08	216.99	215.43	216.82	216.14	217.23	216.56	217.11	217	217.11	216.43	216.61	215.34	216.16	217.03	216.87	216.47	215.75	216.74	214.79	218.3	217.84	216.64	218.31	217.37	215.77	219.38	217.47	217.01	215.56	217.21	216.06	217.67	217.26	216.59	217.13	214.64	217.39	215.88	216.68	216.82	218.31	217.64	218.95	218.4	217.88	216.53	217.87
207	207.01	207.83	206.7	207.53	206.54	207.63	207.93	209.58	208.12	208.54	206.7	207.85	207.74	208.43	209.04	206.47	205.72	207.34	207.82	208.45	207.69	207.83	207.31	207.12	207.44	209.79	207.51	207.86	208.74	209.2	206.91	208.78	207.88	207.15	208.87	208.08	207.78	206.49	206.05	209.15	206.4	209.22	209.27	208.17	209.29	208.89	207.57	207.42	208.3
218.07	214.97	218.13	217.55	216.73	216.59	216.98	217.07	216.57	216.34	216.73	215.94	216.44	216.28	216	217.86	216.91	217.33	217.21	217.12	215.33	218.89	216.97	218.26	215.92	216.54	217.8	216.16	216.69	218.78	216.96	215.65	215.67	216.34	216.47	218.6	219.1	218.42	217.23	216.66	218.08	216.97	216.73	217.06	215.83	217.51	215.7	215.98	217.08	216.7
213.25	213.96	211.41	213.29	212.24	212.43	212.74	211.63	212.18	212.44	212.48	212.81	211.61	212.27	211.47	211.24	214.2	212.14	212.05	213.7	213.27	212.07	213.54	213.05	210.33	210.74	212.86	211.69	213.66	212.25	212.59	213.16	212.09	212.17	210.53	212.96	213.47	212.13	214.11	213.63	211.99	210.94	213.46	213.48	212.87	211.82	213.84	212.62	212.59	211.58
208.1	209.73	210.13	210.01	209.18	210.06	209.85	209.38	209.89	210.71	208.79	208.08	209.33	208.63	209.24	209.53	209.16	209.8	209.2	209.77	209	210.96	209.84	210.24	209.9	211.51	209.47	206.66	209.67	209.62	208.98	209.23	209.48	209.24	210.15	208.42	209.86	207.93	208.55	208.42	209.28	209.41	208.16	210.06	208.93	209.39	209.05	209.07	208.58	209.12
201.21	199.82	199.91	199.77	200.14	199.47	200.24	201.19	200.72	200.24	201.95	198.2	200.45	200.3	199.56	201.92	198.84	200.13	199.92	199.66	200.14	200.24	201.21	200.34	201.8	199.98	199.98	200.04	199.49	199.98	201.02	198.5	199.06	199.01	199.66	201.19	201.02	201.22	201.12	200.61	200.57	200.24	199.94	199.76	201.19	199.99	198.74	199.3	200.56	200.41
206.93	208.79	209.68	208.44	208.33	207.88	209.55	209.14	209.88	208.77	209.55	209.04	209.34	209.42	208.67	209.52	208.76	207.47	208.64	208.4	209.11	209.97	208.91	208.54	209.66	208.21	207.6	207.61	207.87	207.71	208.29	208.55	209.2	209.51	208.33	209.86	209.2	209.91	209.86	209.59	206.8	210.09	209.26	208.97	209.08	207.95	208.1	208.45	208.63	209.21
217.81	216.89	217.66	216.94	218.89	217.07	216.8	217.83	218.75	218.03	217.67	216.51	215.7	216.42	216.81	216.95	217.5	216.64	218.31	215.39	216.86	217.97	217.39	217.08	216.24	217.69	217.41	216.39	216.04	218.41	216.87	217.15	217.03	217.81	217.06	216.25	218.76	218.01	216.58	218.28	217.29	217.81	214.69	215.8	216.72	216.9	218.57	216.08	219.03	217.21
207.35	207.61	206.87	206.94	208.59	207.12	206.22	207.63	208.59	207.28	208.92	207.57	207.41	207.13	206.21	208.51	207.24	208.4	207.2	208.54	208.6	205.21	208.52	207.73	208	207.32	208.36	206.86	206.92	206.91	208.04	207.84	207.66	207.15	207.23	208.98	207.27	208.83	209.17	208.25	208.66	209.22	206.81	208.19	207.56	209.29	208.19	207.9	207.73	208.66
199.01	199.89	200.09	201.82	199.56	198.33	199.7	201.08	199.75	200.29	201.23	200.07	201.7	200.62	200.44	202.1	200.51	200.21	198.72	200.81	199.94	200.4	199.74	199.09	199.06	200.26	201.13	200.91	200.13	200.29	201.07	200.06	200.2	200.34	199.72	199.75	199.89	199.87	199.67	198.65	202.21	200.49	202.13	199.44	201.62	202.22	199.39	200.71	199.92	198.91
206.28	206.61	206.2	205.91	204.93	205.39	206.4	204.45	207.03	207.06	205.87	208.05	204.83	203.1	205.41	205.79	204.66	205.31	206	206.14	204.38	206.83	205.6	205.59	205.81	206.66	204.36	204.53	207.07	205.4	206.37	205.61	205.63	207.17	205.49	204.91	205.53	205.09	204.65	206.73	205.63	205.49	207.13	206.17	205.48	205.83	205.04	206.04	203.53	204.7
200.67	200.08	201.2	200.68	199.97	200.26	200.17	199.4	200.81	200.87	201.72	200.87	200.77	201.37	199.84	199.1	199.79	199.97	201.64	200.33	201.41	200.74	200.83	200.67	200.63	200.45	199.83	200.7	199.57	199.58	200.74	199.92	198.25	200.4	201.1	198.84	200.05	198.38	200.82	199.77	199.57	201.53	201.19	201.76	200.89	198.18	200.76	201.34	200.18	199.44
208.65	208.99	208.55	208.53	207.98	209.35	209.45	209.45	210.24	208.28	208.94	208.56	208.01	210.14	209.83	209.59	207.92	209.04	207.33	207.57	209.43	206.89	207.85	208.65	209.51	207.08	209.75	209.63	209.58	209.9	209.72	208.95	209.54	208.61	207.53	209.25	207.2	208.43	209.87	209.72	209.87	209.29	208.81	209.19	208.58	208.41	207.51	210.5	206.63	206.46
203.5	204.18	203.79	203.23	204.77	204.27	204.75	204.64	204.63	204.86	206.12	205.6	205.16	205.14	205.23	204.5	206.29	204.24	204.08	203.56	203.44	204.71	204.25	204.43	204.04	205.02	204.76	203.9	203.64	206.13	204.55	203.87	205.63	204.75	204.83	203.87	205.05	203.59	203.12	205.21	203.97	203.97	203.66	203.61	205.86	203.8	204.55	203.97	204.76	205.66
215.79	216.88	216.45	217.24	218.5	217.87	216.48	217.58	215.61	216.58	217.43	216.07	217.4	218.82	216.31	216.2	217.96	216.32	216.83	216.5	217.02	216.79	217.12	216.69	216.36	215.76	217	216.68	218.58	216.61	216.46	217.27	217.65	217.37	218.32	218.47	217.35	215.46	217.34	218.12	216.09	215.82	217.01	217.71	217.56	217.08	215.24	218.31	216.61	217
218.06	216.16	215.64	215.62	217.33	215.74	215.15	218.32	217.72	216	215.68	217.1	217.67	217.76	216.78	218	218.31	216.46	217.11	216.91	215.82	214.29	216.42	217.63	216.57	217.04	216.49	217.18	216.74	216.16	216.67	217.27	216.8	216.42	217.52	216.73	216.75	217.35	216.5	215.97	217.75	215.83	218.92	218.63	217.17	217.01	216.12	216.93	217.16	217.8
201.32	201.01	201.13	199.45	202.02	200.54	200.77	198.48	200.33	201.44	201.04	201.74	199.9	200.94	200.48	201.21	200.05	198.67	200.56	200.7	200.19	199.67	200.96	200.18	201.13	198.12	199.55	199.24	199.48	199.78	202.53	199.8	200.37	200.88	202.08	199	200.79	201.07	199.67	200.08	200.39	199.66	199.63	200.11	200.1	199.14	202.62	199.87	200.77	198.69
212.78	210.9	212.59	211.63	210.65	211.77	213.49	212.23	212.84	212.85	213.68	213.76	211.61	212.62	211.9	213.83	212.08	212.38	213.01	211.54	213.39	213.34	211.04	213.15	212.66	211.22	213.56	212.47	212.6	211.54	211.2	210.85	212.08	212.23	212.71	213.9	212.76	212.34	212.32	213.48	212.69	212.9	213.09	212.11	213.66	212.77	212.15	212.89	212.79	213.01
212.62	212.66	210.69	210.39	212.03	211.6	210.93	210.83	211.45	212.11	211.25	212.92	210.53	211.36	212.31	211.09	211.17	213.38	211.73	212.3	212.59	212.1	211.37	211.56	210.82	211.42	212.33	211.02	212.98	211.64	212.22	212.07	211.83	210.89	212.27	212.11	212.68	210.97	211.8	213.17	212.88	212.8	211.38	211.97	210.06	212.78	211.1	214.26	211.82	210.82
198.7	198.64	199.27	201.39	197.64	199.92	200.32	198.96	199.77	198.26	200.73	198.67	198.92	198.79	199.65	200.32	198.11	199.46	199.82	200.1	198.95	198.87	199.65	201.12	200.09	198.7	200.14	199.48	198.67	200.21	199.82	200.38	198.89	197.57	198.96	198.72	199.77	200.96	199.72	200.2	198.89	196.7	201.2	198.64	198.71	200.91	200.49	201.68	199.04	200.55
203.87	203.66	202.57	202.39	202.26	201.94	201.9	201.83	201.78	203.01	202.44	203.15	202.32	204.13	203.71	201.89	200.33	205.76	202.3	202.63	201.68	203.16	203.23	202.4	202.61	202.94	202.44	202.88	202.82	202.63	201.41	202.3	201.49	202.24	200.93	202.67	202.35	202.34	201.48	201.98	203.74	203.22	203.51	202.92	202.12	202.54	202.56	201.76	203.33	203.18
211.8	212.79	212.32	211.3	212.07	212.59	211.04	211.43	210.98	211.88	213.25	210.59	212.65	212.9	211.5	212.5	210.56	211.62	209.85	210.1	211.03	212.48	210.75	210.16	211.09	212.33	211.66	210.05	211.06	212.61	213.32	213.21	212.19	211.71	212.39	212.24	211.91	211.46	209.04	210.74	211.99	211.03	212.44	211.76	212.39	212.55	211.93	211.15	211.98	211.13
203.68	202.45	201.29	204.14	203.56	203.87	203.39	201.13	203.35	203.33	202.94	202.99	202.88	203.13	202.26	201.18	203.25	201.66	202.4	202.21	201.8	203.04	202.7	204.47	203.16	201.36	202.45	201.36	201.59	202.23	203.67	204.03	203.09	201.73	204.43	203.68	202.21	201.01	203.51	201.32	202.62	202.86	202.21	203.02	203.19	202.23	201.57	202.12	202.22	202.39
207.09	206.31	205.47	207.55	206.1	205.64	204.9	206.24	206.64	205.9	205.8	206.86	205.5	206.27	206.46	206.02	206.99	206.17	205.74	206.38	205.77	205.44	205.35	205.29	205.57	207.45	206.39	206.57	207.09	205.65	207.9	207.08	206.6	207.74	207.3	205.74	206.58	206.47	207.06	208.04	205.87	206.9	204.78	206.23	207.43	205.91	204.92	205.96	206.18	206.24
207.55	207.27	207.89	207.64	208.23	207.09	205.58	207.37	208.68	207.59	208.26	208.6	207.52	206.97	209.53	207.61	208.28	207.41	208.59	207.93	207.05	207.16	207.59	207.75	207.73	209.41	206.83	206.83	206.97	209.22	209.67	209.52	207.15	206.52	207.42	207.26	209.32	208.66	207.13	207.69	206.71	208.29	207.55	205.19	207.47	207.55	209.34	207.26	207.88	207.7
211.94	211.07	211.59	211.62	209.52	211.33	211.74	211.64	212.97	211.88	211.31	211.22	212.03	212.06	211.14	211.22	211.26	211.54	211.66	210.55	211.91	211.55	212.92	212.41	211.31	212.24	211.18	211.07	211.25	209.69	210.15	212.15	210.81	211.77	212.02	211.39	211.69	212.07	211.04	212.38	211.32	211.11	212.79	210.1	212.2	211.01	211.24	212.02	211.69	212.26
205.18	205.07	203.36	204.17	203.03	204.74	203.7	202.91	203.92	204.11	203.67	202.83	204.04	203.17	203.9	203.75	204.43	203.67	204.14	202.07	203	203.63	204.78	203.9	203.02	203.4	204.87	203.18	202.34	203.05	204.18	202.85	203.43	205.27	204.72	204.68	203.63	203.48	203.21	203.72	203.98	203.24	203.59	203.96	203.68	203.04	202.92	204.3	202.18	203.82
217.17	218.11	219.09	216.17	216.56	217.12	216.21	217.62	215.88	216.3	217.08	216.48	216.32	217.87	216.05	218.78	217.45	216.54	215.92	216.79	216.94	217.02	216.58	219.22	216.42	217.08	215.43	218.3	217.36	216.81	218.05	215.86	216.46	217.27	216.35	217.83	218.25	217.78	216.72	218.52	217.27	215.72	216.55	217.91	215.79	217.68	216.4	216.21	219.74	216.74
212.03	209.53	213.75	211.37	210.3	212.66	211.23	211.11	212.12	213.26	211.73	212.17	211.29	211.96	210.45	211.98	211.76	210.46	212.38	211.62	210.92	211.99	211.9	210.34	211.96	210.91	213.65	211.54	211.5	210.75	211.75	212.53	212.18	211.7	211.17	212.18	211.6	210.85	210.75	212.8	209.98	212.03	213.83	212.68	211.5	210.99	211.26	212.75	213.26	212.2
218.84	216.1	215.59	215.76	216.87	215.55	217.65	217.74	216.49	216.28	218.05	216.88	217.79	216.82	216.71	217.98	217.4	217.59	216.16	215.89	217.87	217.43	217.68	216.9	216.36	217.4	216.23	217.52	216.56	217.42	214.89	216.83	216.04	217.63	217.97	218.26	217.21	215.63	217.5	216.74	218.39	215.54	217.35	217.59	215.74	218.89	215.98	217.34	216.46	215.91
209.04	208.98	209.61	210.35	207.95	208.36	208.88	208.42	209.19	209.1	209.09	209.74	208.44	208.69	209.17	209.78	208.63	209.64	209.52	209.65	208.36	209.31	210.35	208.54	207.76	209.96	208.23	209.19	208.99	208.1	208.08	207.8	209.27	207.7	209.66	208.69	207.77	207.98	208.49	208.63	207.76	207.18	210.32	207.72	208.47	208.93	209.78	208.09	207.99	209.09
217.8	217.1	216.76	215.02	215.05	217.17	215.92	216.75	219.26	215.78	218.04	216.99	217.35	216.57	217.9	216.65	218.08	217.96	217.07	217.12	216.88	216.47	216.41	217.26	216.55	217.5	216.6	217.03	216.67	216.91	216.25	217.73	217.57	217	216.57	217.44	216.25	218.1	218.25	216.1	216.08	216.69	216.36	218.53	218.85	216.39	216.56	217.83	215.42	216.48
206.26	207.54	207.82	207.37	205.77	206.16	206.64	204.94	206.81	206.13	207.89	207.27	207.26	205.59	206.62	205.14	206.67	206.63	204.77	207.62	207.97	206.67	205.5	206.2	205.12	205.64	204.85	207.48	205.47	204.58	206.3	205.8	206.51	206.27	205.7	205.34	206.84	207.4	205.29	205.84	207.14	207.64	206.12	205.49	205.83	206.47	204.41	205.04	206.17	206.18
204.23	204.55	201.9	203.24	204.5	204.1	204.97	203.26	203.96	204.89	202.94	203.15	205.52	204.1	204.56	202.57	202.7	202	203.26	203.83	203.55	204.59	204.75	203.98	202.95	204.94	204.29	204.68	203.52	203.21	204.63	204.41	204.44	203.73	203.85	203.27	202.18	202.24	202.87	204.31	205.14	203.93	203.74	202.95	202.56	204.16	202.3	205.51	203.92	205.32
209.67	208.96	208.06	208.5	208.75	208.36	209.41	208.19	207.46	208.36	209.77	207.81	207.35	207.69	207.71	209.22	211.86	208.3	209.7	207.18	209.21	207.28	207.75	207.99	209.05	209.62	209.97	207.68	209.51	208.34	207.2	208.34	208.48	210.29	210.16	208.78	209.31	209.04	207.99	208.05	209.05	208.27	211	207.85	209.66	207.84	209.35	211.41	209.86	208.8
211.29	210.87	213.13	211.14	212.08	210.92	213.17	211.16	210.82	211.21	211.8	211.24	211.02	211.28	211.27	212.08	212.61	211.89	210.29	211.37	211.89	212.32	210.15	210.66	211.72	210.59	211.79	213.65	211.45	212.22	211.92	211.17	210.62	212.01	211.31	211.62	211.1	212.7	211.71	211.55	210.99	212.3	212.08	212.6	212.14	210.31	211.47	212.72	213.02	210.63
204.5	203.62	205.11	203.78	202.78	205.08	203.79	202.66	203.85	205	204.08	203.71	204.41	204.09	202.95	203.91	203.93	203.29	204.51	203.42	203.47	204.58	205.16	203.1	205.14	204.47	202.81	202.21	203.18	203.63	203.02	204.9	203.73	204.67	203.57	202.96	204.29	203.52	205.05	203.17	203.78	203.66	201.71	204.91	204.2	204.43	204.75	203.88	202.79	202.71
211.3	211.92	211.54	212.25	211.35	210.52	212.92	211.2	212.77	209.91	211.46	211.99	210.18	212.66	211.4	211.99	210.33	212.27	213.39	212.51	209.48	211.28	212.48	209.92	211.26	211.23	211.13	212.37	212.14	211.02	211.45	211.29	212.05	212.14	212.73	211.08	212.86	210.95	211.86	211.44	211.29	212.36	211.37	210.72	211.7	212.36	212.13	211.01	211.79	212.26
216.81	216.77	216.82	217.85	217.68	217.05	216.62	217.21	217.9	216.64	216.76	216.07	216.1	216.76	217.06	216.95	216.47	217.01	217.12	216.86	215.86	216.94	215.95	216.51	216.07	217.08	216.48	217.89	217.17	215.84	217.28	215.96	217.26	216.8	215.58	217.59	218.35	217.15	217.17	217.53	217.43	218.84	218.52	217.82	216.32	217.86	217.47	218.64	217.73	215.82
209.53	209.2	207.74	208.2	209.84	209.03	210.15	208.23	209.18	209	209.46	208.19	208.66	208.34	209.53	208.88	207.79	208.84	209.13	208.33	207.55	207.77	209.66	208.7	207.24	209.67	207.16	209.08	208.22	208.81	208.58	209.46	208.71	210.66	207.78	209.24	207.28	207.88	208.15	208.71	208.08	207.52	208.23	208.43	209.08	208.64	208.93	208.93	207.03	209.48
208.36	208.67	209.14	208.96	208.32	206.73	209.26	208.72	206.79	207.65	207.92	208.61	208.93	209.96	208.62	207.18	208.88	208.64	209.77	208.71	208.43	208.96	209.22	208.39	208.28	209.85	207.39	207.96	207.97	207.79	209	208.2	209.11	208.01	207.94	206.82	207.79	208.69	208.38	209.15	207.46	208.51	208.08	208.86	209.64	207.11	208.7	208.29	208.32	210.89
202.55	203.19	205.14	204.53	203.16	204.7	204.6	204.17	205.5	203.46	203.87	202.61	204.73	202.87	202.09	203.94	204.7	203.45	203.96	205.05	203.01	204.72	203.35	202.41	205.15	203.77	206.61	203.06	201.76	204.36	204.26	203.05	203.31	203.8	203.8	203.92	204.7	204.13	202.12	203.39	203.82	204.67	203.34	204.85	203.65	203.69	204.02	203.36	204.09	202.37
204.93	205.28	204.16	204.43	203.52	203.45	202.95	202.75	203.15	204.72	203.63	204.17	201.71	205.99	204.51	203.2	203.15	204.95	202.76	202.69	204.7	204.09	205.1	203.1	203.61	202.58	204.03	202.87	203.65	203.3	203.69	204.47	203.59	202.89	202.13	202.78	204.39	204.73	205.12	203.14	202.02	203.14	205.2	203.54	204.36	205.2	204.56	203.82	203.67	204.73
204.3	205	205.5	202.4	206.01	204.43	203.53	204.37	207.29	205.71	204.59	204.48	203.24	204.49	203.88	205.18	203.49	203.91	204.73	204.13	204.76	203.13	205.76	204.42	202.94	203.5	205.54	205.51	204.48	203.54	205.89	203.94	203.98	205.92	205.42	204.19	203.4	203.3	206.63	205.2	203.53	202.59	204.09	204.98	205.67	204.48	203.55	203.3	204.26	205.03
211.56	211.25	212.02	211.03	212.39	212.01	212.41	211.36	211.83	212.17	211.35	213.2	211.47	211.61	212.17	210.87	211.61	211.12	213.02	211.75	211.27	212.63	211.29	213.07	211.96	211.39	212.18	210.88	211.44	211.41	213.32	211.95	212.4	212.08	211.72	211.65	210.21	212.04	212.57	211.4	211.31	213.03	213.06	211.38	211.98	210.82	212.56	209.84	211.22	211.35
218.04	215.37	215.31	217.12	216.5	217.98	217.97	217.53	216.95	217.82	217.79	217.14	216.01	217.64	216.14	217.09	216.08	215.7	216.65	218.25	216.92	216.19	217.12	217.69	217.9	215.86	216.52	216.48	218.19	218.13	216.99	216.8	217.5	218.16	216.86	216.75	217.64	216.62	217.2	215.43	217.21	216.99	216.51	216.23	216.47	217.24	216.61	216.6	216.51	217.64
210.97	211.95	211.51	211.58	212.97	212.38	212.06	212.88	212.7	212.49	211.59	211.46	211.65	212.35	210.63	211.54	211.01	212.08	212.25	211.83	211.86	211.14	211.88	210.5	210.09	211.54	210.71	210.87	210.79	210.68	211.08	210.05	211.3	211.58	213.29	210.6	213.5	211.64	210.93	211.63	212.42	211.62	210.34	212.45	213.77	211.7	210.57	213.17	210.94	209.54
209.89	209.93	209.62	210.63	210.54	210.31	209.47	209.14	210.81	210.5	210.37	209.63	208.45	208.89	209.12	209.85	209.09	211.31	209.04	208.5	208.48	210.23	209.35	210.31	208.88	209.89	209.49	209.05	209.12	208.54	207.89	209.28	211.2	209.67	211.55	208.55	209.64	208.36	208.17	209.48	210.63	209.3	208.23	209.34	209.24	208.17	209.37	207.99	208.91	208.94
209.01	208.55	209.85	209.5	207.91	209.16	208.98	209.06	208.33	208.45	209.83	209.24	209.86	208.67	209.34	207.62	209.04	209.07	209.23	208.82	208.88	208.04	209.28	210	209.91	208.27	209.07	209.24	209.01	209.46	208.46	210.35	208.53	208.77	209.58	209.48	210.09	206.96	208.04	210.54	208.86	208.32	208.21	208.71	209.77	209.01	209.93	208.29	209.55	207.48
207.45	207.2	208.56	209.36	208.21	208.11	206.98	207.62	209.1	208.57	208.58	208.4	207.13	208.07	208.34	205.74	206.22	208.23	208.89	208.17	207.05	209.78	208.13	207.15	207.46	208.69	208.79	207.99	208.84	208.3	207.77	208.72	207.26	207.97	205.72	205.49	208.21	207.32	207.31	207.65	207.99	209.85	208.53	208	208	208.37	208.82	208.49	205.95	207.94
204.75	202.93	206.87	204.16	204.31	204.31	205.23	204.76	204.11	204.41	202.34	205.33	203.44	203.26	203.46	203.92	203.67	206.14	202.52	204.2	203.23	204.11	203.55	204.48	205.74	202.78	204.21	204.25	203.73	203.91	204.22	204	204.83	205.43	203.88	204.14	206.17	206.85	205.34	205.08	204.24	206.55	205.89	205.59	205.24	204.01	203.39	203.64	204.55	204.9
203.82	202.78	202.51	202.56	204.08	204.09	203.04	204.01	202.53	203.4	203.88	203.44	202.65	203.43	202.97	204.04	203.48	202.72	202.5	202.51	204.03	204.34	202.38	204	202.17	203.14	202.08	202.98	202.99	204.5	203.3	203.02	203.16	203.98	202.53	203.81	202.3	204.95	203.59	203.13	204.67	202.87	201.7	205.51	204.92	203.91	203.06	203.23	203.5	203.08
206.83	206.54	206.81	207.37	207.53	207.71	208.85	208.94	207.72	207.81	209.07	208.14	208.55	208	207.7	208.68	208.07	207.45	207.62	208.27	208.76	208.86	207.63	207.67	208.59	207.51	206.88	208.23	208.4	207.96	207.6	208.05	207.91	207.73	208.2	207.36	208.63	207.11	207.79	206.4	207.44	206.75	207.47	207.2	208.34	208.38	208.82	207.06	205.64	207.23
200.53	197.88	199.72	200.31	200.23	199.39	199.85	199.33	198.73	199.65	198.88	198.44	198.77	200.01	199.82	199.74	199.91	201.54	197.58	199.31	200.07	200.1	200.15	198.99	199.3	198.59	200.53	200.34	199.22	201.12	198.77	197.55	199.45	198.83	199.63	199.37	199.65	200.52	199	198.13	199.28	199.99	199.1	200.07	198.84	198.97	197.86	199.34	200.47	199.8
210.44	211.53	210.61	211.76	211.34	209.73	211.93	213.46	211.9	211.92	211.77	211.71	211.67	211.91	211.36	211.89	210.31	211.63	211.45	212.3	211.44	211.78	210.07	212.12	211.4	210.14	212.38	212.63	211.49	212.52	210.98	211.21	210.56	213.08	212.47	212.76	211.06	212.16	212.2	211.33	210.01	212.2	212.27	211.75	211.34	211.54	212.7	211.24	211.6	212.34
219.82	217.39	216.57	216.82	217.88	216.81	218.38	219.04	215.69	216.53	217.26	217.32	217.03	216.78	218.01	216.86	216.83	218.16	217.43	216.64	215.8	217.72	217.51	217.22	217.5	217.38	217.97	218.62	215.39	218.05	215.51	217.83	217.93	218.24	218.22	217.89	216.65	215.69	216.8	216.07	215.93	216.87	216.87	218.4	216.82	215.84	216.57	218.17	217.97	217.5
208.67	208.71	209.52	207.74	210.06	208.89	208.95	208.68	207.89	209.8	209.13	208.89	207.11	209.87	209.12	207.79	208.7	209.14	208.18	209.11	208.99	210.45	209.07	208.73	208.11	208	207.93	210.28	209	208.82	208.29	209.63	210.09	208.6	209.4	208.01	207.4	208.5	208.52	209.03	208.51	209.68	210.21	211.12	209.64	208.35	207.73	207.63	209.23	206.77
213.88	211.35	210.79	211.3	211.61	213.85	212.83	212.51	212.78	211.96	211.52	210.94	212.43	211.55	213.08	209.85	212.86	211.84	213.09	211.55	212.71	212.16	211.37	212.24	210.7	211.29	211.69	212.33	212.74	212.43	210.84	211.12	212.33	212.34	213.03	211.75	213.02	212.67	213.25	211.37	212.32	210.42	214.29	212.88	212.38	211.79	212.56	211.92	213.2	211.8
205.76	205.77	206.23	205.85	205.58	204.51	206.2	205.82	205.05	207.34	204.55	205.79	205.2	206.05	205.17	204.68	206.23	204.93	205.36	205.47	205.91	205.18	206.26	205.75	206.83	205.96	206.63	207.46	204.06	205.04	205.05	204.34	204.58	205.62	204.88	206.59	204.32	206.83	205.5	206.36	205.5	207.43	205.53	205.09	205.95	205.72	204.33	204.93	206.66	205.89
203.23	204.73	202.36	203.48	203.79	204.19	202	204.16	203.38	204.21	202.91	202.35	202.31	203.53	202.39	202.89	203.62	203.08	202.75	203.58	203.26	203.55	203.95	203.92	203.52	201.46	202.62	203.07	204.61	203.82	204.19	204.72	204.2	203.59	201.99	204.36	202.63	204.36	203.06	203.65	203.77	203.65	203.61	203.53	203.63	202.89	203.81	202.52	202.7	203.44
201.02	201.13	201.16	201.16	199.97	200.52	200.64	201.34	202.55	200.31	200.17	200.97	199.93	199.98	199.02	199.24	200.24	201.97	201.06	199.67	200.4	200.14	198.86	199.8	201.15	200.3	200.17	199.2	200.24	200.22	198.65	200.69	200.68	199.76	201.26	199.76	201	199.13	200.22	199.39	200.05	199.64	200.98	199.65	199.95	200.54	200.27	200.47	200.34	200.41
203.48	202.44	202.88	202.42	201.49	202.95	201.95	203.26	203.54	203.04	201.63	202	202.9	201.68	203.16	202.17	203.12	202.14	203.59	202.54	201.71	202.47	201.76	201.94	203.29	203.29	203.22	203.13	202.54	202.99	202.13	203.33	202.36	204.74	202.57	202.14	203.25	202.95	202.55	201.16	201.83	200.64	203.27	202.57	200.74	202.09	203.4	201.86	203.35	203.01
207.53	207.35	206.02	207.31	207.4	207.23	207.2	208.77	208.98	207.61	209.27	206.48	207.22	208.74	208.44	209.42	208.01	208.12	206.47	208.23	207.64	208.54	207.73	206.89	208.57	207	208.12	208.03	206.83	207.81	208.31	207.77	208.55	208.29	208.65	208.47	208.21	208.77	208.33	207.32	208.59	207.01	207.34	206.99	209.14	206.25	207.06	206.42	206.64	207.84
203.9	203.79	203.05	203.89	203.73	203.78	203.96	203.33	203.32	203.41	204.28	203.5	204.1	204.54	201.61	203.82	201.3	203.28	203.6	203.59	203.39	202.71	204.66	204.01	204.39	202.9	202.64	203.72	202.12	202.79	202.07	202.04	203.21	203.13	203.7	202.66	200.18	202.7	203.1	202.4	202.39	202.39	203.15	204.11	202.68	204.31	203.77	202.87	202.51	202.29
203.9	204.23	204.23	205.92	203.21	205.38	204.67	203.75	204.29	202.36	204.64	203.57	204.6	204.06	203.88	204.06	205.57	204.26	204.84	203.31	205.49	204.06	204.24	205.37	205.31	205.01	203.64	204.49	203.06	204.04	205.01	203.21	205.34	205.75	203.74	204.65	204.08	204.84	204.01	204.02	203.92	203.11	204.67	204.21	206.1	204.06	204.29	204.58	203.13	205.23
213.1	214.03	212.18	212.42	213.55	213.75	212.74	210.66	211.97	213.16	212.34	211.93	212.74	212.12	213.75	212.39	212.54	213.75	213.23	213.8	214.38	213.62	211.64	213.71	213.22	212.49	212.04	212.57	212.84	212.95	214.31	212.6	212.92	212.65	213.6	212.21	212.6	212.47	212.44	212.83	212.82	213.03	212.48	214.54	211.2	212.83	212.75	213.76	213.26	214.06
211.78	210.85	212.23	211.92	211.78	212.57	210.35	210.62	212.3	210.46	210.42	212.02	212.3	213.91	211.87	212.49	212.57	210.36	212.34	211.48	212.93	211.12	212.1	212.58	212.22	212.9	211.62	211.73	211.81	212.92	212.09	211.48	210.79	211.75	210.99	211.35	211.58	210.09	210.18	210.99	212.86	211.72	211.25	211.9	211.27	211.14	211.6	211.44	211.2	211.16
202.68	204.72	204.5	204.61	204.6	202.77	202.07	204.12	203.29	203.96	204.05	203.87	203.61	203.22	203.37	202.43	202.66	202.13	202.94	202.53	204.18	202.71	204.01	203	204.69	203.51	205.1	203.47	204.74	203.51	204.91	203.25	201.99	202.47	203.49	202.71	203.61	204.77	203.53	202.74	203.12	205.61	204	202.34	202.98	203.26	203.61	202.66	204.17	202.41
213.26	209.8	212.02	211.62	212.05	211.89	212.72	211.02	212.04	214.65	211.82	211.25	212.85	211.75	212.76	211.52	213.37	212.4	211.91	212.41	213.19	212.86	212.01	212.68	212.77	212.27	212.72	212.16	214.13	212	213.99	211.2	211.51	213.17	211.8	212.38	212.82	212.82	211.69	212.98	211.43	211.58	212.15	212.6	209.94	212.41	212.9	211.92	211.78	212.56
198.39	201.07	200.19	199.1	200.04	198.93	200.6	200.91	200.16	200.2	200.48	201.19	200.17	200.39	199.27	201.06	199.86	198.84	200.17	199.23	201.53	200.03	199.27	200.62	201.06	199.99	200.62	201.05	200.53	200.42	199.2	199.87	201.04	201.49	201.22	200.84	199.66	200.99	200.81	200.62	200.8	199.89	200.78	199.86	199.62	202.12	200.9	200.13	199.73	199.47
202.27	203.09	201.22	201.61	202.51	202.92	202.47	202.73	201.66	204.41	202.62	202.28	202.34	202.1	201.67	202.41	201.55	202.3	202.28	202.7	202.39	200.75	203.34	201.52	202.84	203.3	202.38	202.1	202.72	202.16	203.7	201.69	203.08	203.17	202.97	202.12	201.49	202.04	201.43	202.14	202.81	203.5	201.52	202.64	201.79	201.09	202.04	204.44	203.44	202.39
207.6	208.88	207.92	206.44	207.45	208.93	207.72	209.56	205.83	207.21	206.18	206.69	208.28	207.36	207.46	206.36	208.36	208.25	207.81	207.28	206.45	208.58	207.8	208.15	210.15	209.67	208.05	207.89	208	209.01	208.11	206.96	207.1	207.43	208.51	208.78	206.77	207.68	209.1	207.71	208.18	207.53	208.36	207.4	206.44	207.93	207.91	208.47	208.49	208.14
205.83	204.12	204.52	205.23	203.77	205.6	205.48	203.29	203.8	205.21	204.47	205.12	205.2	206.92	204.23	206.4	205.93	205.5	205.45	205.23	203.41	205.6	204.35	204.82	204.66	204.64	205.85	204.31	202.39	203.92	204.83	203.1	204.91	203.8	204.65	204.69	203.74	205.24	205.17	205.08	206.64	204.85	205.99	205.89	205.15	204.82	205.48	205.53	202.65	205.05
206.11	207.08	205.26	205.78	205.93	207.23	204.64	204.86	206.54	205.53	207.47	206.57	207.31	205.63	205.47	206.29	206.93	206.02	205.53	206.37	206.39	206.15	206.24	206.39	207.12	205.94	205.79	205.8	207.82	206.49	206.35	206.84	204.56	206.12	207.05	207.6	207.2	205.45	207.9	207.15	207	207.02	207.86	205.3	208.7	207.59	206.35	208.31	205.46	207.32
209.21	209.02	208.69	207.37	208.97	208.98	208.19	209.04	209.71	210.04	208.93	208.63	208.5	208.6	209.73	209.21	207.74	209.29	209.25	208.34	209.34	209.98	208.95	210.14	209.26	209.61	208.51	208.67	208.32	207.33	208.86	208.77	209.27	208.88	208.45	208.43	208.28	208.86	208.65	207.86	208.28	207.57	208.28	208.8	208.43	208.19	209.95	208.83	209.67	209.31
218.65	218.21	219.43	218.74	220.4	217.07	218.54	217.82	216.75	218.15	218.52	217.13	217.45	217.98	217.14	216.89	219.37	218.64	218.38	217.58	219.01	216.98	218.57	216.74	217.89	217.64	216.59	217.82	217.49	217.66	218.21	217.69	218.42	217.75	217.21	219.31	218.12	217.22	218.76	217	217.16	216.51	217.87	217.69	218.87	218.38	219.5	218.25	216.71	217.91
208.73	209.05	208.8	207.98	209.69	210.04	208.45	208.26	208.26	210.1	209.51	208.93	207.85	208.49	210.17	209.23	208.9	208.74	209.23	207.37	207.79	207.93	208.52	209.13	208.37	208.24	209.47	207.56	210.33	206.97	209.5	208.62	206.7	209.01	208.57	208.19	209.08	208.34	207.85	208.31	208.99	209.63	209.14	207.89	208.42	210.09	209.37	208.92	208.78	208.32
204.88	205.4	203.58	204.89	204.23	206.96	204.91	203.81	205.57	204.8	204.76	204.75	205.06	206.12	205.46	205.68	204.92	204.67	203.51	204.6	206.18	205.74	205.66	204.43	203.81	203.79	204.52	205.41	205.12	205.17	206.59	205.32	204.74	204.19	203.72	205.67	205.26	204.66	204.92	204.03	204.01	205.69	201.73	204.93	204.61	204.4	204.86	204.94	205.99	205.05
203.39	204.4	203.14	203.97	201.83	202.76	203.53	203.03	203.56	205.05	203.31	204.69	203.54	203.39	204.14	202.93	203.39	203.25	204	203.02	203.24	202.25	203.9	203.87	202.84	200.95	203.53	203.21	203.34	203.25	203.87	204.17	203.47	203.54	202.24	204.98	204.5	203.75	201.05	202.51	203.7	202.68	203.86	203.48	203.16	201.79	202.08	204.25	203.95	203.94
212.7	212.84	212.89	213.88	211.65	212.34	213.64	213.12	211.86	213.17	212.52	213.42	213.03	212.9	212.06	213.77	214.24	214.59	212.37	213.47	211.74	212.18	213.56	212.93	211.85	214.19	214.23	213.33	211.16	212.45	212.76	213	212.23	213.2	213.92	212.13	212.72	213.61	214.79	211.99	212.47	214.64	213.81	213.51	213.15	213.04	213.63	213.64	212	211.84
203.42	203.24	203.29	204.01	202.57	204.35	202.2	203.97	204.4	203.78	203.7	202.93	203.43	203.74	204.35	204.54	203.02	203.47	203.64	204.15	203.17	203.23	204.13	203.51	205.77	203.04	204.52	203.12	204.37	204.28	203.8	202.55	204.59	204.51	202.83	203.01	205.26	202.74	203.63	204.29	204.65	203.88	203.98	204.8	204.59	205.94	202.54	203.81	204.44	203.45
209.48	207.66	210.63	209.67	207.78	208.94	210.18	207.1	208.5	208.57	209.16	208.64	205.48	209.29	209.62	209.45	209.14	208.61	207.58	209.52	209.69	206.43	208.54	208.14	209.78	209.28	208.18	209.95	209.27	209.64	208.06	208.46	208.32	208.72	207.59	209.29	208.26	209.24	207.09	208.97	208.64	207.47	208.53	208.8	209.72	207.13	209.26	209.1	209.39	209.86
204.75	203.55	202.68	204.03	203.91	202.98	204.72	202.13	203.58	203.28	203.69	201.98	202.24	202.43	202.93	204.19	204.05	203.43	203.17	203.73	203.11	202.91	203.37	203.54	202.56	203.68	202.39	204.04	203.21	203.83	204.35	202.67	204.48	205.14	203.44	203.9	204.5	202.46	202.98	203.06	204.28	203.42	203.03	204.56	203.55	203.89	203.87	203.43	203.68	203.16
211.24	212.72	211.28	210.85	212.48	211.07	212.89	210.35	211.83	211.46	211.74	211.44	211.94	210.93	212.66	211.06	209.78	211.76	210.63	213.51	211.45	210.87	211.79	210.19	210.42	211.08	212.78	210.6	210.77	211.45	212.8	211.59	211.75	213.38	211	211.52	212.38	212.2	213.27	210.72	212.04	212.34	211.14	212.06	213.07	211.65	211.83	210.4	211.48	210.21
199.84	198.06	197.84	197.32	199.44	198.45	197.64	199.05	197.29	197.76	198.18	197.55	197.61	198.54	199	196.21	198.87	197.94	199.02	196.71	197.62	197.64	198.48	197.64	197.43	196.65	197.05	197.82	198.19	199.5	197.9	198.22	198.68	198.49	196.94	198.2	199.34	196.68	197.92	197.06	198.32	197.9	200.27	199.22	197.81	198.97	197.57	197.65	198.85	196.73
213.3	211.12	212.62	211.41	211.6	213.75	213.09	212.08	210.3	209.92	211.71	211.55	211.8	211.19	212.73	211.87	211.26	212.07	212.74	211.48	211.5	209.3	212.98	210.7	211.99	211.93	211.75	211.58	211.08	211.72	212.7	213.14	212.35	212.47	210.52	209.88	212.37	212.28	211.12	212.46	211.84	211.55	211.29	211.49	210.69	212.02	210.96	211.97	212.77	210.98
212.11	211.68	213.25	212.46	209.65	211.6	213.64	213	213.61	211.7	211.03	210.36	210.75	209.9	212.56	212.62	212.95	213.2	213.08	210.7	211.94	210.95	211.54	211.8	211.7	211.73	212.53	210.41	210.03	211.13	211.5	211.26	212.78	212.45	209.88	212.73	211.87	211.99	211.48	211.77	211.68	213.53	211.49	212.05	212.51	210.43	211.86	211.7	212.64	210.65
203.25	202.79	203.04	204.41	203.22	204.33	204.32	202.96	202.42	204.91	204.2	203.26	202.72	201.36	201.81	203.27	205.22	202.46	202.92	203.82	204.37	203.51	201.99	203.76	203.07	203.36	203.66	204.08	203.89	203.71	204.71	204.34	202	203.78	201.92	204.12	203.21	205.75	203.72	203.19	201.81	204.09	201.63	202.48	202.17	203.63	202.13	202.47	203.61	204.28
203.61	202.73	204.88	203.13	203.09	204.26	204.05	205.03	204.58	203.21	204.84	204.3	207.43	205.13	203.27	203.55	202.57	202.66	203.9	204.37	203.93	204.03	204.51	203.88	204.84	204.82	204.8	202.83	203.2	204.46	203.13	202.01	202.96	204.73	202.91	204.34	204.76	204.64	203.66	203.49	205.37	204.21	203.64	203.76	204.77	204.04	203.63	205.49	205.53	204.73
207.85	208.63	208.74	207.69	207.1	207.69	206.56	207.74	207.28	207.17	207.7	208	207.49	208.01	207.1	208.06	207.84	208.42	207.54	207.27	207.52	207.05	207.85	207.96	208.53	206.88	208.06	206.95	208.39	208.53	208.33	208.73	207.69	207.59	206.74	207.02	207.73	207.17	207.73	206.81	207.98	207.56	206.96	208.61	208.12	205.11	206.2	208.33	207.25	206.7
209.31	209.58	207.56	208.61	208.42	209.11	208.45	209.37	209.87	209.42	208.67	208.68	207.58	208.65	208.99	207.7	210.07	207.35	208.02	209.15	210.24	206.83	208.62	208.44	208.35	207.29	207.2	207.1	208.2	208.95	209.65	207.74	209.56	210.07	209.96	209.03	208.85	209.4	207.33	210.39	208	207.49	209.06	208.43	209.96	208.67	208.18	208.13	209.7	208.12
205.18	203.83	204.56	203.65	206.04	204.95	203.3	204.02	205.09	204.35	205.03	204.41	206.08	203.94	205.53	204.8	203.32	204.34	204.76	205.55	204.38	204.05	206.74	206.78	204.32	204.32	204.78	202.53	204.39	204.22	203.38	205.64	205.82	205.98	203.59	205.08	205.6	204.79	206.56	205.35	204.65	206.35	204.5	204.26	204.87	204.46	206.09	204.24	205.27	205.01
207.25	208.25	207.86	208.93	207.43	207.11	208.1	206.32	208.04	207.29	206.84	207.73	205.84	206.8	207.11	206.9	207.74	207.67	208.36	207.96	207	208.77	205.7	208.25	207.5	208.38	207.99	209.53	207.65	208.18	209.13	206.91	207.98	208.59	208.27	207.73	208.01	209.55	207.65	208.39	207.36	208.39	205.75	207.97	207.08	207.15	208.27	207.84	209.32	207.99
206.78	207.36	208.96	207.19	208.21	208.23	208.4	207.29	208.05	207.27	207.24	207.52	207.18	208.46	208.25	207.65	207.21	207.9	206.94	207.92	208.17	207.41	207.31	208.93	208.33	207.17	208.93	205.95	207.43	207.75	208.35	207.07	206.94	207.91	208.82	206.57	208.67	208.35	207.75	207.85	209.28	208.55	207.5	207.64	207.78	207.9	208.23	206.18	206.05	206.58
208.75	208.16	208.85	205.94	207.16	206.49	209.27	208.61	208.17	207.48	205.95	206.34	207.33	208.52	208.01	208.05	206.98	207.6	207.78	204.93	207.15	206.72	206.43	205.62	207.01	206.97	206.81	207.25	207.02	205.58	207.3	208.08	208.14	207.14	207.09	209.71	207.32	207.48	207.03	208.06	207.43	207.6	208.25	206.07	206.53	207.58	207.47	207.78	206.48	207.19
207.89	209.46	208.33	208.51	209.01	208.26	209.59	209.66	209.34	207.08	207.96	208.65	208.79	208.73	208.13	208.85	208.58	208.04	207.12	209.01	208.41	207.93	206.62	208.38	208.13	209.15	209.2	209.16	208.51	208.29	208.98	208.56	208.85	208.05	208.04	208.26	208.07	208.78	208.42	208.3	208.1	209.38	208.79	208.77	209.5	209.34	208.68	208.12	209.25	209.55
212.03	211.31	210.65	211.42	211.47	212.12	209.53	211.97	212.28	211.27	211.34	212.31	210.8	213.25	211.55	213.3	211.47	210.15	212.65	211.89	212.88	211.29	213.44	212.06	212.52	210.15	212.98	212.25	213.29	212.35	210.37	210.93	211.56	211.16	212.46	212.83	212.18	210.98	211.29	210.73	211.15	210.99	211.68	210.06	210.83	211.48	210.38	211.47	212.66	212.14
208.51	207.36	208.82	207.36	207.77	206.92	207.31	208.52	206.83	206.82	207.09	206.7	207.49	208.37	206.61	206.89	209.38	207.57	208.1	207.18	208.53	207.09	207.76	207.03	206.97	208.26	208.7	208.42	208.4	207.66	207.9	207.74	207.21	206.71	209.45	207.63	206.89	206.88	207.22	208.34	206.48	207.89	206.7	208.1	208.12	206.44	207.24	207.96	207.96	208.93
209.43	208.22	208.21	209.26	209.3	207.32	210.63	208.16	207.97	207.93	208.77	207.96	208.06	208.99	210.25	208.58	209.17	208.23	208.35	209.04	207.58	208.28	207.74	209.11	207	208.77	207.83	207.57	207.46	209.6	208.56	207.66	208.42	208.33	209.81	208.33	211.17	210.77	209.57	209.01	209.93	208.95	209.44	208.76	207.38	208.49	208.46	209.97	208.19	208.34
208.25	207.18	207.07	206.85	208.36	206.64	206.68	206.98	208.01	207.01	209	207.79	208.42	207.08	208.24	206.66	208.9	208.45	207.6	206.6	207.34	209.17	207.2	209.34	208.12	207.1	206.62	207.15	206.87	209.18	207.72	208.21	208.02	208.17	207.04	208.11	206.68	208.99	208.14	206.42	206.67	206.38	209.03	207.63	208.32	209.22	208.5	208.87	208.13	207.8
215.99	215.7	216.93	217.38	217.33	216.2	217.06	216.65	217.44	217.52	217.81	216.87	216.17	217.25	216.53	216.8	217.69	216.43	217.42	218	217.1	216.64	218.06	215.99	217.98	218.12	217.26	217.51	218.87	216.84	217.29	218.32	216.92	216.2	216.02	216.57	216.64	217.24	216.4	217.06	216.03	215.54	216.17	216.13	216.98	216.77	216.8	217.46	217.06	218.86
204.17	202.12	204.52	205.14	204.84	202.81	204.55	202.95	203.16	203.86	202.77	204.01	204.28	204.3	202.51	204.91	203.59	203.18	205.32	201.79	204.58	203.24	204.55	204.35	204.03	204.55	202.34	204.32	202.58	204.32	202.97	205.34	203.66	204.59	204.05	204.14	203.78	203.04	204.22	205.5	204.55	203.42	203.28	203.88	203.91	203.54	203.11	205.38	205.02	204.08
211.96	210.95	211.06	211.91	212.87	212.39	210.62	211.24	212.43	213.63	211.56	211.56	210.83	211.6	212.13	211.81	212.09	211.31	211.06	209.82	211.48	210.67	211.2	211.49	211.51	210.45	211.05	212.8	212.15	212.19	211.78	210.34	211.77	211.96	212.89	211.52	211.13	213	212.32	211.36	212.06	211.7	213.69	211.78	212.48	210.35	210.11	211.72	212.83	211.79
208.73	208.55	208.43	207.94	207.7	208.36	208.64	207.36	208.12	208.06	206.9	208.34	206.32	209.23	206.48	208.84	207.45	209.11	208.01	206.56	208.16	207.39	206.8	208.57	208.39	209.22	206.36	207.75	207.65	206.54	207.55	207.11	209.07	207.78	207.23	208.82	207.7	208.07	208.27	207.03	208.6	208.02	206.25	209.11	208.82	208.33	207.56	205.91	207.76	207.14
199.48	199.65	200.3	200.76	199.53	201.61	202.23	199.91	199.54	201.79	200.5	199.81	199.88	199.69	199.99	199.93	200.62	201.16	200.93	199.85	200.4	200.02	201.22	200.62	199.77	198.75	199.19	201	200.07	199.46	199.44	199.87	199.73	200.59	201.41	199.41	200.13	199.06	201.34	201.47	199.45	202.15	200.23	200.54	200.36	199.07	201.08	199.2	200.29	199.23
207.25	207.57	206.59	207.4	208.5	207.33	208.53	207.21	207.17	207.12	205.89	207.38	207.23	206.81	208.4	206.76	208.11	207.07	209.55	207.88	207.05	209.73	207.41	206.53	207.3	207.37	207.64	207.05	208.35	208.58	207.26	208.35	208.23	206.85	208.27	207.6	208.99	207.52	207.61	208.16	206.98	207.64	207.59	208.03	208.48	207.29	206.58	207.45	208.37	206.04
198.97	197.07	199.38	199.26	198.67	200.33	199.52	198.73	199.38	198.28	197.29	198.24	199.6	199.28	198.17	199.6	198.09	197.86	198.62	199.04	198.9	197.63	198.24	198.42	196.86	199.31	198.85	199.44	199.23	198.45	198.4	199.64	198.41	200.03	197.62	199.29	199.68	199.72	199.77	198.72	198.28	198.23	198.09	199.92	198.07	198.26	198.28	198.74	199.72	198.29
207.06	207.98	208.01	206.96	209.13	207.66	206.6	208.93	209.04	209.05	208.25	208.71	209.6	209.64	208.44	208.97	209.07	208.44	208.47	207.23	207.59	208.83	206.46	208.93	208.18	208.2	208.15	207.23	208.87	208.72	210	207.5	208.61	208.63	209.24	208	208.53	209	210.38	208.38	209.6	208.18	209.43	207.93	207.11	207.46	209.89	208.54	207.47	208.96
201.02	201.94	199.81	199.56	201.7	200.83	201.78	200.69	201.3	200.79	200.93	201.39	199.72	199.73	200.52	202	199.62	200.74	202.02	199.31	201.13	199.62	201.57	201.1	200.35	201.18	200.94	199.6	200.25	199.09	200.07	199.43	199.91	198.33	200.4	200.26	199.63	202.31	201.61	200.55	200.87	199.55	201.28	201.11	200.07	201.39	201.18	198.69	199.34	200.57
208.92	208.24	208.89	208.26	207.62	210.63	207.82	209.55	208.74	209.63	207.17	208.83	207.95	209.86	209.3	207.59	209.25	207.84	207.97	208.76	207.99	208.49	209.72	208.94	206.87	208.36	209.19	206.78	209.26	208.71	208.77	209.04	208.49	207.6	208.83	207.19	207.85	209.05	208.57	208.27	207.5	209.27	208.17	208.62	209.08	208.01	208.45	208.61	208.4	207.63
212.02	211.51	210.01	211.06	211.28	211.21	210.52	211.3	212.39	211.17	212.09	212.62	211.41	212.04	211.33	211.04	212.93	210.48	212.69	212.23	211.71	211.73	210.38	210.56	212.66	212.26	211.12	208.46	212.62	210.65	211.22	212.2	212.16	212.09	212.02	212.87	210.57	210.86	210.96	210.65	213.14	212.34	210.96	213.09	210.72	210.38	210.83	211.56	211.28	210.74
215.84	217.05	216.74	215.32	217.92	218.98	215.48	217.11	216.51	217.81	215.65	214.85	216.06	217.64	217.08	217.49	217.26	217.52	217.78	218.57	216.79	217.78	217.81	216.26	217.44	216.25	216.23	216.53	215.82	215.74	216.37	218.36	217.44	217.38	217.31	217.3	216.77	215.56	216.18	216.42	217.07	218.35	218.05	216.49	216.99	219.21	217.04	218.52	216.53	218
203.22	204.23	203.48	204.37	203.42	202.58	203.47	203.75	201.57	202.84	202.56	203.86	203.58	201.74	202.41	202.61	202.54	204.63	203.68	202.66	202.91	201.35	200.92	202.29	204.31	203.96	203.57	203.57	202.28	202.82	203.04	203.73	203.53	202.67	202.5	202.53	203.61	204.44	202.51	204.56	204.26	203.24	202.96	203.93	204.38	203.3	204.02	204.49	204.08	204.7
204.83	205.5	203.34	204.25	205.03	205.2	203.29	203.48	205.38	205.03	205.41	204.07	204.14	205.99	205.08	206.39	205.33	205.33	204.87	205.25	203.54	205.26	203.47	206.25	204.38	205.52	204.54	205.2	205.37	204.89	204.06	205.27	204.04	204.53	204.35	204.77	205.63	205.78	203.46	205.15	205.59	202.61	204.4	206.31	204.96	203.24	205.36	203.86	204.53	205.1
209.18	209.92	209.12	209.41	210.2	209.76	209.43	209.6	208.53	211.64	209.37	209.96	210.83	209.03	208.2	209.01	209.86	208.94	208.26	210.01	209.63	209.92	210.32	210.54	209.22	211.99	209.99	208.46	210.24	209.35	210.56	209.9	207.25	208.96	209.63	209.22	210.5	209.91	210.26	210.72	208.78	210.61	209.74	209.86	210.93	207.31	208.26	210.4	209.72	210.46
211.98	211.33	211.98	211.68	211.49	211.45	210.63	212.11	213.1	211.71	212.65	211.98	211.95	211.25	212.43	211.7	211.34	211.03	211.08	210.97	211.54	210.75	212.16	210.98	211.03	211.25	212.66	213.29	211.94	212.08	212.17	212.83	213.47	212.01	211.07	211.95	212.83	211.82	211.68	211.45	210.86	213.86	211.02	211.41	211.5	210.46	211.8	211.05	211.25	213.02
211.88	212.41	210.59	212.84	212.57	211.31	213.28	212.73	213.16	212.36	212.42	210.89	213.05	212.78	212.32	211.64	212.4	210.53	213.51	212.63	212.98	211	213.92	211.02	211.83	213.34	212.08	213.72	212.29	212.79	212.84	213.33	211.48	212.18	212.78	213.12	211.97	212.45	214.03	212.19	212.04	211.68	211.78	212.01	212.4	212.22	212.87	213.12	211.44	211.6
212.05	213.12	212.75	212.56	212.91	212.56	211.46	212.3	213.07	212.54	212.8	212.1	212.84	212.72	212.16	212.83	212.75	213.85	212.07	213.28	211.89	213.5	212.33	211.63	211.95	213.61	212.54	213.9	212.3	213.32	212.2	211.95	210.87	211.95	212.82	211.72	211.46	213.35	213.29	213.11	212.27	211.45	213.2	212.26	212.25	212.28	213.58	213.36	211.33	212.1
201.92	200.68	201.92	199.63	199.62	202.14	201.4	200.72	201.2	200.3	200.84	200.35	201.16	200.88	202.17	200.49	201.48	200.44	200.25	201.59	200.55	202.42	200.53	200.49	200.8	201.07	202.16	202.56	201.15	200.1	199.84	200.11	200.81	201.54	202.88	200.63	201.02	201.79	199.83	200.59	201.34	200.54	199.95	202.08	199.36	199.94	200.68	199.34	202.04	201.22
203.21	202.88	203.25	203.75	203.55	203.05	204.18	203.27	202.4	204.44	203.71	203.95	204.38	204.15	203.86	204.14	204.84	205.64	207.22	203.81	203.07	204.45	205	203.69	200.99	204.4	205.29	202.12	203.13	204.26	204.42	204.15	203.86	203.51	203.53	203.1	204.77	204.26	204.15	204.7	203.69	202.98	203.88	203.48	202.68	204.54	202.84	203.77	203.66	205.67
207.28	209.19	208.75	209.18	209.39	208.56	207.99	208.35	209.37	208.88	207.25	208.82	208.76	208.93	208.84	207.56	209.11	208.93	210.38	208.99	208.11	207.37	208.74	209.61	208.58	209.15	208.5	208.27	207.2	207.25	208.37	209.39	208.47	209.7	209.19	209.4	210.69	207.68	208.63	207.65	207.58	208.16	210.56	209.14	208.96	208.94	208.62	208.44	206.95	209.54
204.62	205.89	206.74	206.19	206.81	205.91	205.93	206.64	205.82	205.78	205.63	205.69	207.97	205.56	204.63	205.4	204.91	207.16	205.05	205.11	207.1	206.12	207.08	206.1	208.26	207.06	206.79	206.22	205.73	206.75	206.71	206.8	205.99	204.43	206.6	206.18	206.03	207.2	205.83	205.31	205.47	205.94	204.54	206.49	205.97	205.9	206.47	206.55	207.86	207.28
202.41	202.36	203.54	204.76	202.97	202.81	204.05	203.1	204.19	203.08	203.94	201.09	201.88	203.13	205.56	202.97	202.46	202.83	203.7	202.03	202.91	204.27	202.57	202.96	201.62	203.88	204.15	201.59	202.09	201.38	203.3	202.88	201.45	203.48	204.42	203.69	203.8	203.02	202.98	202.5	201.89	202.16	203.88	204.41	202.34	203.68	202.77	203.39	202.88	204.18
214.21	211.12	211.7	212.82	211.49	212.4	212.33	211.44	211.92	213.32	213.12	212.52	212.47	212.23	213.45	212.92	213.26	212.04	211.2	211.83	214.08	212.06	213.95	212.47	213	211.8	212.08	211.09	212.79	212.06	212.88	211.09	213.22	212.92	213.73	213.09	212.78	211.23	209.87	211.85	211.81	211.62	211.53	213.55	210.1	211.83	211.93	212.62	210.51	212.62
213.68	212.32	211.54	210.83	210.58	212.46	212.23	212.39	210.9	211.97	212.56	210.22	212.99	211.9	212.27	210.32	211.69	211.23	211.3	210.92	211.37	211.7	213.17	209.72	210.59	211.72	211.19	211.74	212.95	212.84	212.09	212.29	212.14	212.24	211.72	211.28	210.6	211.6	211.4	210.89	211.9	211.94	212.54	211.51	210.97	210.29	211.57	211.76	209.69	212.62
203.74	202.89	201.37	202.91	204.53	202.87	204.54	204.45	203.94	204.36	202.59	203.16	203.05	202.3	203.35	203.48	202.57	201.36	204.15	204.42	202.21	204.21	204.6	203.64	203.18	203.36	203.17	204.1	203.51	203.17	204.58	204.96	202.06	202.34	201.75	201.97	203.53	203.47	203.1	202.72	203.12	203.7	202.18	203.87	203.02	202.4	202.67	202.55	203.77	205.46
216.84	217.17	216.67	217.54	216.7	216.96	217.49	217.09	216.11	216.67	218.51	216.4	216.87	217.53	216.24	217.87	216.26	217.78	216.38	216.18	217.7	215.95	217.7	217.99	215.69	219.28	218.71	217.7	217.83	216.92	215.04	215.91	216.11	218.16	216.36	218.02	217.01	217	217.48	216.9	216.35	218.28	216.97	216.15	216.7	216.13	217.39	217.36	215.22	218.1
218.58	216.83	217.23	217.39	217.62	217.5	217.32	217.09	218.03	218.01	217.29	215.56	216.82	217.97	217.69	216.68	216.39	217.7	215.87	217.51	218.33	217.21	214.6	217.25	215.8	218.03	218	216.05	217.33	216.4	218.05	216.79	217.48	215.86	217.75	215.91	215.87	216.03	218.98	217.47	217.27	216.93	217.47	216.09	217.65	217.86	218.13	216.19	217.55	218.11
194.8	194.32	194.22	194.61	194.8	193.1	192.8	192.46	193.29	194.88	193.92	195.42	195.38	194.53	195.12	194.54	195.23	194.16	193.44	195.03	194.28	195.01	193.53	194.31	194.05	193.52	195.15	194.02	194.28	194.55	193.25	193.61	192.82	193.24	193.67	193.49	194.61	194.82	194.22	194.31	193.72	195.58	192.99	194.4	194.83	192.86	195.15	192.28	193.2	193.35
206.62	206.03	208.14	206.62	208.56	206.69	206.73	206.69	206.8	207.93	206.88	205.97	205.98	205.14	208.54	206.8	206.91	207.69	205.77	206.6	207.02	206.18	208.18	207.41	206.38	205.2	207.38	204.98	206.08	205.4	205.56	206.59	206.59	205.57	206.43	207.83	206.69	206.52	205.9	206.85	207.53	205.57	206.47	206.15	207.42	207.1	206.48	206.4	206.47	205.61
213.8	214.57	215.26	214.06	212.99	212.6	213.76	213.19	212.32	212.39	212.9	213.46	213.68	215.42	212.62	213.95	213.93	216.46	214.57	214.44	212.26	214.6	213	213.86	213.81	213.24	214.61	212.15	213.62	213.86	213.85	213.08	213.83	215.11	211.94	213.75	214.27	214.01	215.56	213.02	213.81	213.66	213.39	213.97	212.9	213.21	214.21	214.1	213.76	215.27
208.26	210.05	209.06	209.25	208.02	208.96	210.35	210.29	208.18	209.98	208.7	209.2	209.23	207.86	207.74	209.17	211.01	209.15	209.11	209.23	207.17	208.58	207.95	209.93	209.73	207.03	207.88	209.19	207.16	208.27	209.07	209.24	208.85	210.36	209.29	209.98	207.7	207.56	208.85	210.18	209.98	208.61	207.96	209.24	208.95	208.95	210.1	209.43	209.83	210.23
204.49	204.06	204.06	202.83	204.99	203.86	203.14	205.41	202.6	203.12	203.35	202.87	204.37	203.33	204.22	206.25	204.32	202.23	203.45	204.59	204.03	205.05	203.53	202.97	204.14	204.15	204.48	203.18	202.34	205.25	203.58	203.45	203.03	204.58	205.35	203.9	204.73	205.33	202.94	203.4	204.75	203.1	204.07	203.55	204.18	204.99	204.78	205.11	202.25	204.39
203.1	203.38	203.65	202.59	202.77	202.6	202.23	203.59	201.2	201.07	202.6	203.29	200.29	202.54	201.49	203.22	201.64	202.81	202.59	202.42	201.57	201.59	200.39	203.22	202	203.6	203.83	202.22	203.08	201.89	201.39	202.68	201.92	201.99	202.97	201.67	201.84	204.14	202.87	202.05	202.07	201.83	203.45	203.15	203.39	202.78	202.59	203.11	202.18	201.91
209.31	208.92	208.93	209.45	207.9	207.86	208.63	210.59	208.21	209.27	208.85	209.02	207.65	208.3	208.87	208.73	208.46	208.91	207.81	208.88	208.4	210.63	210.06	208.6	208.58	210.2	208.91	208.57	209.42	208.05	208.63	207.39	209.73	207.92	208.92	209.72	209.35	210.41	208.44	207.74	207.47	208.93	210.28	207.72	208	208.55	208.26	208.12	206.79	208.32
198.31	198.74	197.95	199.08	199.2	196.98	198.7	198.34	196.77	198.43	197.73	197.65	196.3	196.97	198.36	198.92	197.59	199.87	196.77	198.15	199.51	198.19	198.65	198.16	198.43	197.79	199.71	196.71	197.12	196.57	196.75	199	198.37	197.37	196.29	198.43	198.9	199.02	197.53	198.48	197.99	199.6	198.97	197.65	197.73	197.95	196.49	197.37	198.18	198.01
198.89	199.33	200.07	198.91	198.76	197.84	199.75	198.01	199.86	197.77	201.52	199.12	199.26	200.61	199.99	197.29	199.27	199.31	201.12	197.34	197.96	199.17	198.95	199.5	200.02	199.23	199.33	199.79	198.53	200.24	199.76	198.1	200.53	199.73	199.13	197.95	199.82	200.02	197.97	200.29	199.18	199.29	200.34	201.68	198.51	200.66	199.46	197.78	199.44	199.07
212.23	211.54	210.73	213.03	211.92	212.23	211.36	212.47	212.66	210.09	211.56	210.08	211.01	213.89	212.69	212.47	211.66	211.78	210.92	212.97	211.32	212.73	212.64	211.86	212.18	212.23	213.16	211.3	212.35	212.69	212.32	211.51	213.23	211.7	210.87	212.02	211.22	212.27	212.81	212.64	212	212.34	211.76	212.39	211.37	211.56	211.8	211.05	210.62	211.65
199.15	199.7	199.65	200.14	199.75	200.37	200.43	200.77	199.8	201.37	201.22	200.44	199.59	200.23	199.13	199.82	198.74	198.43	200.52	200.46	200.32	199.46	199.62	198.74	199.49	198.77	201.08	200.11	198.1	201.21	201.11	200.29	199.33	200.32	200.24	198.6	199.71	201.18	199.26	199.31	199.8	199.15	198.96	200.49	199.44	200.73	200.31	199.08	198.01	201.26
213.21	213.23	213.82	212.01	213.13	211.89	211.2	213.71	211.55	212.5	213.39	213.97	212.03	213.99	211.72	212.92	212.51	212.17	212.49	212.75	214.09	213.44	212.69	212.56	211.22	213.13	212.92	213.43	214.6	213.05	213.78	212.07	213.99	213.03	213.25	213.28	212.66	211.89	211.92	212.8	213.87	212.07	212.99	214.22	212.52	212	212.52	213.78	212.56	214.67
200.02	199.67	199.18	200.43	202.03	200.58	200.54	200.46	201.72	198.92	200.58	199.74	201.36	200.83	200.7	201.4	200.07	200.39	199.9	200.84	200.41	199.64	199.02	199.34	199.74	199.59	201.07	201.26	198.83	200.65	200.51	201.58	201.2	201.86	200.51	199.68	201.27	199.96	199.92	200.18	201.49	200.99	200.83	200.16	200.17	201.11	200.32	199.05	199.77	201.32
196.11	195.06	196.6	194.15	195.27	194.7	196.37	195.53	195.92	195.38	197.02	196.59	195.34	194.33	194.72	196.18	196.52	194.91	193.92	194.23	193.21	193.94	195.79	196.56	195.44	195.44	195.47	195.39	195.19	195.93	196.69	195.95	195.74	196.71	195.6	193.69	194.69	195.21	192.82	194.84	195.81	198.34	194.29	194.1	194.95	196	196.79	194.04	194.37	195.29
208.24	209.65	208.27	209.59	208.58	208.6	209.15	208.59	211.03	208.92	209.76	208.72	208.31	208.69	209.01	206.56	207.19	207.54	207.33	207.65	208.73	209.54	208.85	209.91	207.75	209.29	208.46	209.54	208.87	208.52	208.77	209.8	207.57	208.8	208.32	208.13	208.23	209.68	209.26	209.65	210.05	208.48	207.37	207.19	208.33	209.1	209.75	209.69	208.9	209.63
207.8	206.91	207.21	206.77	207.83	206.51	206.27	207.89	206.67	207.22	208.18	206.87	208.05	206.51	208.26	208.79	208.25	206.54	208.58	209.23	205.7	206.82	207.53	207.45	207.05	207.37	209.06	209.04	208.78	207.31	207.74	206.36	206.05	208.16	208.7	207.54	208.46	207.41	206.84	207.87	208.03	206.6	208.76	207.86	207.19	207.55	207.44	209.22	206.42	208.06
210.84	213.41	214.34	213.56	213.03	213.36	213.44	212.75	213.72	212.07	212.42	213.78	213.41	213.31	213.09	213.45	213.03	213.47	213.27	212.36	211.92	212.04	211.83	211.96	212.79	212.85	212.08	212.28	213.59	212.72	212.89	212.29	212.34	213.4	212.84	213.89	213.67	211.76	212.6	212.14	212.77	211.86	214.01	213.88	214.32	212.44	214.42	213.24	213.19	212.71
216.7	216.38	216.4	216.36	215.53	217.79	217.28	217.62	217.39	216.95	217.81	218.05	217.08	218.14	216.98	217.37	217.62	217.77	216.42	217.47	217.63	217.75	217.81	217.81	218.06	217.62	218.07	217.48	217.17	218.07	216.47	217.4	217.22	217.04	217.07	218.12	215.8	216.78	217.39	216.18	216.36	217.01	216.82	216.59	217.16	216.78	217.17	217.29	218.13	218.53
208.31	209.23	209.87	209.18	208.88	208.92	210.14	208.99	209.23	209.39	207.75	209.4	209.04	207.78	209.02	209.2	208.39	210.06	210.48	207.81	207.97	209.67	208.37	211.05	209.24	209.78	209.08	209.14	207.57	209.86	209.01	209.04	208.67	208.38	208.04	208.69	209.27	208.39	208.43	207.7	209.73	210.17	209.73	206.84	210.02	208.67	207.9	209.08	207.89	208.97
204.14	203.37	200.75	203	202.78	202.79	203.31	203.29	203.38	203.61	202.86	201.74	201.5	201.57	202.33	204.4	202.23	202.31	204.28	203.02	201.81	202.54	202.57	203.57	202.29	202.02	203.25	202.79	203.38	203.29	201.9	202.27	201.75	201.53	201.71	202.63	201.49	203.56	201.86	202.61	202.15	202.87	201.45	202.41	204.01	202.73	202.93	202.76	202.59	201.68
209.19	208.21	207.08	207.99	209.3	211.21	208.89	207.9	208.69	208.2	208.01	209.47	208.47	206.75	208.15	206	206.5	209.28	209.12	208.71	208.41	207.64	209.17	207.77	208.61	207.73	210.07	207.67	206.77	208.3	207.79	208.9	207.42	208.92	209.43	208.73	208.5	208.14	209.54	208.88	209.01	209.57	209.06	208.76	208.58	208.73	208.69	208.2	209.71	208.69
207.76	206.94	207.65	205.79	206.22	204.26	206.35	206.6	206.02	206.64	206.11	206.76	205.07	206.34	206.18	207.31	206.16	205.17	206.34	204.12	208.08	205.11	205.22	206.02	207.53	208.57	206.89	205.68	208.51	206.38	205.36	207.31	206.53	206.41	206.38	206.81	206.84	206.2	207.46	205.72	206.24	207.14	207.12	206.86	207.68	206.58	204.65	204.55	207.21	205.17
204.77	206.74	206.65	207.48	207.06	205.93	204.59	205.3	204.7	206.23	206.61	205.8	204.81	205.82	207.8	206.69	206.64	205.31	206.96	206.4	207.35	204.84	206.27	205.36	207.56	204.62	206.38	205.38	207.35	206.66	207.69	208.13	207.07	206.01	206.44	206.28	206.09	208.16	205.66	207.3	207.2	206.65	207.02	204.02	205.96	205.96	207.51	206.87	207.03	205.48
207.9	207.48	208.37	208.05	209.43	209.49	208	208.25	207.98	208.58	209.42	206.77	208.43	205.93	206.4	208.45	206.9	209.71	207.92	208.43	209.09	206.99	206.87	207.32	206.03	207.13	208.07	208.07	207.72	207.05	207.62	206.87	207.84	207.72	208.52	207.55	208.48	208.25	207.16	207.89	208.63	208.74	208.36	207.54	206.79	206.99	207.51	207.39	206.39	208.23
209.25	208.66	209.07	208.44	208.02	208.24	208.09	208.11	208.04	209.58	208.69	208.3	208.3	208.88	208.55	207.35	208.32	209.62	207.9	207.15	209.26	209.01	207.86	207.43	207.54	210.39	208.44	209.23	208.45	209.63	207.63	207.77	208.2	207.78	209.03	208.63	209.64	209.79	209.07	208.65	209.21	208.53	208.93	207.16	207.98	208.7	207.74	208.79	208.92	208.94
215.82	213.55	215.04	213.68	213.98	214.92	213.02	214.3	212.54	215.07	214.1	214.19	213.03	214.11	214.04	212.72	212.79	214.93	214.56	214.46	213.44	214.18	214.78	214.04	211.89	213.76	213.16	214.3	212.8	213.12	213.84	214.87	213.53	211.75	213.57	214.12	213.24	212.89	213.88	212.93	213.68	213.27	213.3	213.59	213.42	214.12	215.24	211.81	214.23	214.76
210.89	213.38	212.01	212.62	214.44	212.03	212.26	212.42	210.92	211.97	212.15	212.14	213.32	211.7	212.79	211.46	211.6	213.14	212.17	212.97	210.67	210.61	212.13	211.48	212.65	212.06	212.09	213.2	212.25	212.37	212.38	212.22	213.77	211.62	213.41	213.28	212.69	211.64	213.07	213.93	211.64	212.51	212.09	212.45	212.2	213.29	212.52	210.61	212.62	211.86
204.57	202.55	203.55	203.2	201.93	204.93	203.68	204.01	203.72	203.66	203.57	202.06	203.71	204.2	204.45	201.61	202.01	202.82	204.71	203.45	202.2	203.57	204.53	202.83	202.44	202.21	202.67	204.97	202.87	203.04	201.39	203.73	203.7	204.72	203.16	203.94	204.57	202.35	204.45	202.44	202.63	202.91	203.3	203.75	203.56	203.75	204.38	204.21	203.37	204.1
212.25	214.68	216.18	212.81	212.61	214.46	214.27	213.91	212.85	214.87	213.62	213.82	213.32	213.18	212.77	215.1	214.19	214.24	213.51	214.23	213.32	213.02	213.09	214.13	214.74	212.43	215.44	213.57	213.73	213.44	213.37	213.17	213.53	213.48	214.57	215.97	213.44	213.13	213.64	213.58	212.95	214.17	212.62	214.05	214.95	214.29	215.3	213.97	213.63	213.07
211.94	213.1	211.14	212.33	212.24	210.61	212.95	212.2	213.22	213.18	213.46	212.57	210.67	211.08	210.87	212.21	210.95	211.22	212.09	211.31	211.51	211.01	212.01	210.6	211.05	211.8	213.37	212.21	212.38	213.17	212.06	212.33	211.75	212.52	212.09	212.91	209.86	213.24	210.29	211.88	211.57	210.02	212.16	211.84	211.94	212.66	211.2	212.26	211.34	211.98
197.99	198.56	199.03	199.16	199.62	199.44	199.25	200.43	198.81	200.61	199.24	200.23	199.45	200.66	197.45	199.17	199.1	198.69	199.55	200.04	198.82	199.85	200.25	198.94	200.84	199.23	198.41	201.19	200.05	199.09	200.46	199.39	199.73	198.67	199.24	199.65	199.71	200.32	199.97	199.84	198.82	199.5	201.21	200.56	199.78	199.8	198.79	200.1	200.3	200.31
198.48	198.38	198.58	199.58	198.97	200.28	198.24	199.13	199.3	198.76	199.04	199.54	199.23	198.31	198.92	199.19	198.92	200.06	198.78	199.32	200.37	199.11	199.1	197.73	198.5	200.39	199.18	199.87	199.04	198.61	199.44	199.68	200.05	198.28	200.15	200.3	199.72	200.3	198.66	199.44	198.75	197.6	198.95	199.02	199.92	200.09	199.57	199.36	201.15	199.74
208.77	208.92	207.86	209.88	209.44	208.12	210.38	209.35	207.85	209.15	210	207.81	208.41	209.53	209.32	207.79	209.03	209.32	209.61	209.89	207.01	208.65	209.74	208.32	208.75	208.81	209.34	209.6	209.01	208.87	209.01	209.56	210.3	208.19	208.11	208.42	208.88	209.51	208.73	207.46	208.7	209.6	209.74	208.42	207.81	209.53	209.76	209.76	208.6	208.87
197.9	198.4	198.25	199.18	199.5	200.53	198.05	199.97	199.22	199.88	199.96	199.09	199.49	199.5	197.41	198.9	199.16	201.02	199.05	201.28	199.34	198.85	199.04	199.07	199.92	198.6	199.12	197.3	198.74	200.29	198.74	198.05	199.94	199.96	198.73	200.21	199.73	199.18	199.36	200.11	199.78	198.59	199.67	199.59	200.68	199.61	200.04	199.28	199.43	198.38
216.38	216.19	217.58	216.36	217.23	218.1	218.18	217.25	216.89	217.48	217.28	216.76	216.41	217.02	215.67	216.88	215.11	218.18	216.35	216.11	216.4	217.26	218.04	216.52	216.39	216.51	217.98	216.86	217.43	216.33	216.32	218.92	216.73	217.58	217.29	219.25	218.67	215.8	217.77	217.46	216.96	216.92	216.96	217.1	216.13	216.33	214.86	216.68	217.84	216.58
203.35	204.68	204.85	205.72	204.56	202.92	205.61	203.91	203.95	204.59	206.32	204.14	203	203.72	205.28	204.45	203.67	204.91	203.32	203.49	204.64	204.71	204.88	205.02	203.44	204.34	203.79	203.35	204.2	204.54	206	203.07	204.97	202.83	205.05	203.51	205.4	203.45	203.27	203.74	204.31	203.33	204.11	204.53	205.64	202.9	204.27	203.4	205.62	204.58
217.66	217.79	218.63	217.94	217.82	217.15	218.17	217.6	218.55	216.56	219.52	218.07	218.57	216.49	218.34	217.12	216.5	219.05	216.65	219.48	218.56	217.43	215.74	218.81	219.02	217.67	216.83	217.76	218.94	217.82	217.37	217.08	218.74	218.88	218.73	217.95	218.82	217.43	216.62	217.32	217.18	216.95	218.21	217.63	215.49	216.38	218.57	217.26	216.47	217.66
203.36	203.89	203.63	203.72	204.14	203.34	203.68	203.36	203.1	203.45	202.37	204.7	203.46	204.62	204.81	205.56	203.59	204.3	203.48	204.5	203.99	203.85	203.51	203.31	201.54	202.57	204.31	204.49	201.77	202.58	203.21	203.78	202.5	204.7	204.3	203.67	202.93	202.64	204.14	203.07	204.23	204.67	203.13	202.84	203.62	202.17	204.45	202.7	202.86	204.35
211.25	213.32	210.65	212.18	211.71	211.6	212.08	210.43	211.86	212.38	212.18	210.5	211.65	211.21	212.18	212.38	210.48	212.23	211.75	211.84	211.32	212.63	211.7	211.47	212.09	211.88	212.55	210.8	211.11	211.57	212.64	213.18	211.66	211.67	211.48	212.28	213.81	210.19	210.52	211.98	211.85	211.52	211.9	212.26	212.7	211.53	210.81	210.9	211.1	212.41
207.94	206.55	207.39	207.25	207.6	207.39	207.56	208.53	208.64	207.87	207.37	208.3	207.32	207.09	206.15	206.86	208.21	205.76	208.73	208.25	207.7	207.14	208.44	207.03	207.15	206.93	207.42	209.71	207.48	208.29	207.54	206.77	206.19	209.55	208.41	206.96	207.7	208.19	208.22	208.53	206.85	208.38	207.47	209.11	207.93	207.64	207.87	208.76	207.02	208.7
198.53	199.39	198.07	197.21	197.76	197.49	199.09	197.38	196.27	197.93	197.76	196.18	196.65	198.74	197.42	198.92	198.99	197.76	197.99	197.06	197.38	197.78	197.59	196.96	197.64	199.58	197.99	196.06	197.03	198.24	198.03	198.03	198.34	197.41	197.13	197.19	198.58	198.66	198.32	198.74	197.21	199.14	197.06	198.37	198.2	196.76	197.72	198.76	197.15	198.11
210.01	211.09	210.49	210.17	209.19	209.94	209.05	208.8	210.12	208.71	209.66	207.66	209.59	208.05	209.58	210.29	209.64	210.24	208.82	209.54	209.76	209.02	209.96	211.54	210.41	211.93	209.3	209.68	209.88	208.83	208.7	209.34	209.64	210.03	207.96	208.86	208.76	209.97	210.07	210.39	209.77	209.29	209.46	210.84	208.49	208.75	210.55	210.39	209.89	209.11
209.13	207.4	207.17	208.98	207.19	208.51	207.68	209.14	208.9	208.26	208.01	210.27	209.42	208.6	208.77	207.66	208.5	209.66	207.9	208.43	208.92	207.49	206.34	209.31	208.51	208.32	209.19	209.04	207.75	210.15	208.18	209.01	209.13	208.34	207.97	208.29	208.41	209.67	207.43	207.25	208.51	210.03	208.89	208.53	209.31	208.35	208.6	207.04	208.64	208.69
208.58	209.8	209.27	210.91	210.85	210.45	209.85	209.91	208.53	210.48	210.43	210.34	209.03	209.03	209.02	211.41	210.33	210.05	208.67	209.66	210.45	209.44	208.69	208.94	209.77	209.13	210.09	209.79	211.87	208.53	210.35	209.01	210.59	210.03	210.12	209.8	208.75	209.05	210.22	208.91	209.45	209.25	208.85	209.35	210.19	210.32	208.64	210.01	209.66	208.51
207.26	206.61	208.5	208.17	206.65	207.6	207.47	208.32	206.46	207.81	206.68	208.65	208.35	207.72	208.29	207.31	206.02	206.36	206.95	207.81	208.13	206.64	206.86	207.87	206.78	208.05	207.16	208.19	206.54	206.54	207.6	208.17	208.23	207.56	206.91	207.42	208.3	207.45	209.05	208.41	207.03	207.32	208.07	206.26	206.32	208.35	208.18	208.51	207.22	209.56
208.06	206.86	207.48	207.07	207.23	209.27	208.03	207.5	207.47	206.9	207.11	207.14	206.97	206.91	206.64	209.21	208.2	209.02	205.55	207.19	207.59	208.21	207.2	207.42	205.62	207.28	208.57	208.07	207.7	207.93	207.23	207.41	206.29	208.7	207.22	208.46	207.75	207.21	206.62	207.05	207.86	207.4	208.08	207.54	207.8	207.86	207.67	207.46	207.2	208.15
213.43	214.72	213.01	212.06	213.15	211.71	213.01	212.83	213.65	212.53	212.73	212.98	215	212.24	212.96	213.01	213.46	213.53	213	213.17	213.39	212.4	212.64	213.74	213.18	213.35	214.07	212.12	213.09	212.81	214.67	212.05	213.04	213.78	213.81	213.26	210.78	211.4	212.71	213.28	212.57	211.85	213.21	214.02	212.74	212.91	211.7	212.39	212.36	213.49
212.13	212.76	211.23	211.39	211.15	211.41	212.25	209.94	211.7	212.33	210.83	213.24	210.29	211.7	211.82	211.3	211.63	210.15	211.61	212.18	212.05	212.41	213.05	213.08	212.19	211.99	211.17	212.75	211.19	210.42	210.57	212.63	210.67	211.55	211.43	211.04	213.2	211.28	210.79	212.82	211.16	213.25	211.62	210.51	210.93	212.52	211.19	213	212.31	210.37
204.66	204.2	205.14	205.9	205.16	204.29	204.79	204.95	203.36	205.09	203.89	204.16	203.89	203.03	204.22	203.46	203.68	204.16	204.44	204.85	203.85	203.23	204.63	202.7	203.91	204.5	204.77	203.63	204.14	203.88	202.69	203.69	203.56	204.29	204.4	204.23	204.55	204.38	202.98	204.47	204.47	203.38	203.12	204.27	202.93	203.51	203.47	202.58	204.31	203.66
204.59	204.05	206.15	205.07	205.8	205.18	205.04	204.74	205.42	205.33	203.91	203.52	205.59	204.35	203.99	204.38	203.89	204.2	205.38	205.66	205.68	204.12	202.81	205.48	204.77	205.08	205.26	204.12	204.98	204.84	204.34	205.14	204.14	205.05	202.76	204.2	204.02	204.24	205.18	204.04	206	206.14	204.32	204.19	205.64	205.41	205.1	203.76	204.23	204.32
202.65	202.45	203.79	202.83	207.31	202.41	203.11	202.63	204.27	204.96	203.6	203.63	204.32	203.59	205.35	204.65	205.13	203.48	202.74	203.04	203.1	203.58	204.26	204.88	203.71	202.06	206.11	204.85	203.21	203.18	202.43	203.21	203.4	203.45	203.94	203.64	203.58	203.41	205.13	203.74	204.02	202.84	203.64	203.6	203.43	203.28	203.06	205.22	205.46	203.91
206.15	207.61	206.89	206.42	207.21	207.64	207.88	209.03	207.65	206.44	208.08	207.09	206.81	207.98	206.48	208.15	207.77	208.89	206.16	209.19	206.08	208.27	207.89	209.18	207.74	208.41	207.44	208.45	207.72	208.3	207.27	208.07	207.48	207.62	208.25	209.82	206.11	207.5	207.5	208.28	207.49	207.79	208.18	209.87	207.64	208.22	208.85	207.1	208.03	208.07
214.16	212.05	211.95	213.81	211.64	212.49	212.41	213.87	212.43	211.24	212.61	211.18	212.36	212.29	211.94	211.62	212.65	213.39	212.59	210.93	212.66	211.31	213.61	212.94	212.75	210.07	210.76	211.95	213.67	212.33	214.12	211.69	211.69	212.27	212.03	212.67	213.07	211.5	210.67	212.63	211.42	211.65	212.42	211.4	211.96	211.02	211.82	212.02	212.96	212.89
208.31	207.18	207.82	208.91	206.35	206.69	207.96	206.53	207.27	207.41	207.24	208.38	208.56	206.64	206.46	209.18	206.24	207.69	207.73	208.21	207.29	207.98	207.48	208.6	208.95	208.79	209.38	207.94	207.55	208.33	207.77	207.54	207.3	206.86	208.63	206.5	208.84	207.34	209.34	209.85	206.93	208.24	206.75	208.53	207.82	207.41	207.32	208.57	208.67	207.17
204.21	203.35	203.63	203.46	202.48	203.77	205.35	204.27	202.75	202.69	202.21	203.31	204.24	202.96	203.07	203.54	204.21	202.65	202.04	203.05	203.28	202.58	202.74	202.79	203.51	203.99	202.86	202.76	203.91	203.16	202.43	202.04	202.14	201.94	201.7	203.36	204.53	203.43	203.78	203.26	202.75	201.38	203.89	203.03	204.12	204.06	204.13	202.71	202.43	204.1
209.75	208.25	208.67	209.05	207.4	209.13	207.95	208.41	208.29	208.13	207.8	207.99	207.43	207.74	209.01	209.11	209.66	208.2	208.7	209.9	207.69	210.75	209.21	210.36	207.94	208.35	208.81	207.18	209.8	208.45	208.35	209.75	207.82	209.6	208.82	209.43	207.86	209.15	208.12	208.64	206.49	208.61	207.99	207.28	209.79	208.79	208.13	209.79	209.15	209.21
208.7	208.23	208.12	209.47	209.86	210.97	208.26	208.92	208.5	209.32	209.5	208.35	210.92	208.46	208.63	208.87	209.04	210.23	207.96	208.37	209.66	209.32	209.64	209.56	207.47	209.14	210.73	208.06	209.69	210.95	208.36	209.87	209	208.16	207.99	209.62	209.44	209.89	209	208.24	210.23	209.13	210.09	208.63	208.75	209.91	209.11	210.52	208.28	211.51
206.59	207.09	206.21	207.64	208.42	208.69	207.32	207.74	208.22	208.09	207.37	207.62	207.86	208.76	208.63	208.02	206.39	208.09	207.53	207.47	208.87	207.77	207.75	207.89	208.86	207.54	208	208.37	208.03	208.08	207.43	208.03	206.78	208.7	208.19	206.9	206.4	207.82	209.73	207.58	207.46	207.87	207.18	207.86	205.85	207.49	209.18	206.27	208.15	207.8
219.28	218.31	216.9	217.36	217.39	217.92	218.02	218.64	217.05	217.76	216.81	218.17	217.17	217.91	217.8	218.64	218.98	216.87	218.71	218.89	216.83	217.45	216.95	220.21	217.96	218.17	216.81	217.37	218.15	219.05	218.1	218.39	217.03	217.05	218.9	217.01	219.21	218.23	217.46	218.36	217.67	217.1	217.89	217.5	217.98	215.33	217.72	217.24	218.46	217.26
208.49	207.17	206.35	206.31	208.81	207.11	206.41	207.44	208.27	208.67	208.37	206.21	207.39	207.01	206.38	207.42	208.39	207.75	206.45	209.06	208.65	207.69	208.08	209.41	207.98	206.46	207.93	207.59	206.19	208.1	207.05	207.14	206.8	208	209.02	207.95	207.77	208.51	208.83	207.93	208.17	207.87	206.93	207.5	207.96	206.22	209.07	208.55	208.08	206.91
210.47	211.06	208.82	209.28	209.39	211.4	209.05	210.45	210.5	210.29	209.44	209.32	209.35	208.83	210.62	210.41	209.53	210.04	209.83	210.3	208.51	209.16	210.25	208.45	209.7	209.13	208.91	208.87	209.64	209.1	209.34	207.85	208.16	209.03	209.68	210.16	209.04	210.66	207.62	209.63	207.86	209.26	209.69	209.96	210.42	211.74	210.41	209.24	210.85	210.92
212.31	212.74	213.91	215.14	213.29	213.08	212.92	213.12	213.31	214.88	214.02	212.66	213.4	213.55	213.87	214.09	213.77	214.47	213.84	214.08	213.5	213.13	213.21	213.91	212.66	213.49	213.36	213.86	214.16	213.04	212.01	213.41	213.4	212.67	215.28	214.25	215.19	212.49	213.05	212.85	213.19	214.53	213.16	214.62	213.74	213.74	215.69	214.18	214.22	214.72
198.4	200.25	200.13	199.63	197.92	200.85	200.04	199.61	199.43	198.81	199.2	199.28	199.5	198.34	198.91	201.16	199.6	199.33	199.93	200.21	199.06	199.92	200.07	198.54	199.24	199.77	198.81	200.28	199.24	200.45	200.1	200.15	200.92	197.38	199.78	199.83	199.95	198.36	200.76	199.17	199.47	199.34	199.43	199.68	201.18	201.46	199.9	201.05	199.48	199.71
208.52	207.84	207.62	208.23	209.21	208.1	209.98	207.42	209.11	208.21	206.53	207.81	207.03	206.59	208.34	206.66	207.32	206.83	207.28	207.9	206.87	207.9	206.95	207.62	207.13	208.07	208.89	207.06	207.64	208.77	207.91	208.77	209.71	207.55	206.97	207.64	205.96	207.79	206.58	207.99	208.12	208.62	208.25	207.06	206.96	207.76	207.26	207.73	207.39	209.37
211.87	210.12	211.73	211.6	210.73	210.73	210.74	210.81	211.21	211.62	212.47	212.13	209.75	211.24	212.57	212.47	211.43	212.89	211.21	212.9	212.42	211.67	212.45	212.66	211.19	211.73	210.75	212.58	211.46	209.85	212.09	212.56	211.49	212.83	212.42	212.17	210.52	210.24	212.41	211.98	211.12	211.44	211.23	211.18	212.89	211.26	211.49	211.44	212.09	211.2
199.81	200.08	198.81	197.1	198.28	199.89	199.82	199.01	199.9	200.72	200.52	201.44	200.1	198.3	199.4	199.3	200.18	199.27	198.98	199.42	200.51	199.29	199.05	200.53	198.91	200.87	200.25	199.05	197.1	199.69	200.19	199.76	198.69	199.43	199.21	200.02	199.38	199	198.47	198.33	198.05	198.96	200.18	199.03	199.5	199.92	199.11	198.87	198.62	199.21
205.13	203.2	205.01	203.87	204.03	204.12	204.85	203.08	203.62	203.87	204.25	204.25	203.26	205.6	204.16	203.4	203.92	205.5	204.66	202.18	202.53	203.48	202.3	203.61	204.53	203.52	203.7	203.18	202.75	205.37	204.78	202.09	203.21	202.67	203.29	204.07	203.32	204.4	201.59	204.2	204.87	202.25	203.07	204.87	204.39	202.56	202.97	206.25	203.69	204.3
211.08	212.6	211.36	211.63	210.15	210.68	210.82	211.55	212.71	212.4	211.77	210.25	212.12	211.87	212.2	209	211.01	210.49	210.08	210.54	212.72	212.35	212.21	210.91	211.67	211.81	210.45	212.15	212.12	211.53	212.21	214.05	211.31	211.34	211.43	210.94	212.27	212.95	211.74	211.26	210.7	212.37	212.19	210.53	211.76	212.65	211.01	211.45	210.93	212.09
198.69	199.26	198.51	198.97	198.65	200.31	199.63	199.45	197.6	198.51	198.32	199.52	197.56	197.2	198.09	198.19	199.23	198.99	197.01	198.6	200.21	198.11	196.82	197.63	197.34	196.39	197.94	198.77	197.92	199.79	199.5	197.36	197.47	198.7	197.58	198.62	199.01	199.97	198.66	199.1	197.74	199.21	198.9	199.25	197.62	198.74	198.84	197.86	199.62	198.65
208.45	207.48	207.6	206.85	207.24	207.77	207.54	208.49	205.21	207.93	208.01	207.63	206.94	206.91	207.67	207.72	206.93	207.59	208	208.55	207.15	207.14	207.07	207.85	207.14	207.66	207.48	207.17	208.99	207.76	207.89	208.8	206.53	207.12	207.81	208.26	207.87	207	208.94	208.08	208.23	206.82	207.09	209.44	206.23	208.42	207.58	208.55	208.75	207.54
212.84	214.03	214.39	215.18	213.47	213.22	212.59	211.96	214.42	213.78	212.37	212.75	212.79	214.07	213.23	212.51	212.28	213.01	212.67	211.81	213.98	211.95	212.6	212.97	212.57	212.93	214.43	212.72	215.27	212.45	212.92	210.87	212.8	212.99	213.03	212.91	211.52	213.12	214.58	212.76	214.29	212.68	211.75	212.65	211.06	213.12	213.95	212.95	212.92	212.64
204.25	205.97	204.27	202.8	204.33	205.68	204.64	204.5	203.34	206.51	204.75	202.99	205.91	206.08	205.32	205.5	204.5	204.31	204.05	204.62	204.25	204.46	205.7	203.77	205.34	204.89	204.7	205.13	205.4	203.79	205.26	205.16	205.61	204.83	205.2	204.53	203.76	203.82	203.46	205.54	203.19	204.6	205.84	203.92	205.29	204.2	203.67	204.52	205.5	204.86
213.03	213.4	214.18	210.98	213.88	211.71	212.14	213.54	213.49	212.69	211.87	213.1	213.03	213.25	213.21	212.26	212.58	212.29	213.01	215.12	215.38	214.02	213.29	212.67	213.31	213.85	211.71	212.51	211.63	212.79	212.86	212.97	213.07	212.99	211.5	213.37	212.71	212.13	212.48	212.58	213.93	213.7	212.72	213.35	213.54	213.1	213.75	212.81	212.79	212.58
203.68	204.36	202.34	203.35	204.39	204.27	203.18	202.84	202.74	202.7	203.18	203.05	203.27	202.51	203.78	202.27	203.2	202.24	202.39	204.22	202.71	203.21	202.99	205.12	203.07	204.6	204.2	203.85	202.94	203.99	203.7	202.56	202.18	204.04	203.38	202.23	204.36	203	202.88	204.52	203.9	202.76	202.94	201.61	202.3	201.53	205.07	204.88	203.79	202.31
207.42	207.86	206.59	208.47	208.67	207.01	208.66	206.6	208.84	208.01	208.24	209.37	207.43	207.31	208.74	207.47	208.19	209.01	207.41	208.09	207.5	208.3	208.03	207.46	208.06	207.75	206.17	208.19	209.77	207.03	207.48	208.02	207.93	208.92	206.29	206.94	206.95	208.31	207.61	208.71	208.19	207.37	209.52	206.76	207.44	208.53	208.52	209.03	207.67	206.46
204.74	202.91	202.9	202.9	202.58	204.17	203.2	203.15	201.86	203.92	203.71	203.06	202.3	202.43	203.64	203.87	203.57	204.04	203.23	202.67	202.61	203.33	204.95	202.34	205.2	202.62	204.25	205.17	201.35	203.9	204.35	202.12	204.05	203.68	202.29	203.66	202.9	204.31	204.66	203.24	203.11	205.48	203.26	203.41	201.93	203.63	201.63	203.72	202.52	205
202.36	203.75	203.2	204.27	203.1	204.9	204.13	203.88	204.83	203.59	203.39	201.81	203.42	202.56	202.92	203.61	202.49	201.09	204.17	202.52	203.72	202.2	202.8	202.08	202.9	202.59	203.94	203.45	203.48	203.21	203.86	204.6	202.09	203.97	202.98	202.81	202.03	203.25	203.66	204.11	201.97	203.5	205.52	204.08	203.23	204.53	202.38	202.32	203.49	203.37
206.8	205.83	206.62	207.3	206.94	209.09	208.02	208.64	207.8	208.89	206.11	206.78	207.75	207.2	207.64	208.62	205.86	208.6	209.1	207.35	208.75	206.15	207.74	206.75	206.25	207.08	206.93	208.65	208.21	208.04	207.99	208.64	207.68	208.73	207.84	208.01	208	209.12	208.41	207.34	209	208.62	209.38	206.46	207.65	207.97	207.27	207.71	207.31	209.52
199.32	200.26	198.8	199.85	200.29	199.51	199.31	198.63	200.93	199.63	199.76	199.56	200.74	200.06	200.46	200.78	199.87	199.17	198.88	199.78	199.69	199.16	201.62	200.27	199.07	199.72	200.64	200.07	200.89	199.65	200.67	199.77	198.88	200.03	198.71	199.1	200.17	199.24	199.65	199.94	198.81	198.83	200.27	201.56	200.86	199.59	200.38	199.19	199.83	200.8
211.5	212.65	212.27	213.26	210.61	211.07	211.13	210.16	210.24	211.06	210.22	211.19	212.15	209.89	211.85	210.47	211.61	209.56	211.79	212.13	211.85	211.98	211.27	210.03	211.87	211.81	211.11	211.26	211.93	212.36	210.84	211.81	211.97	210.42	211.05	212.51	212.18	209.8	212.15	212.69	211.35	211.34	213.95	211.45	211.06	213.3	210.9	209.78	212.25	210.95
209.89	209.94	208.21	208.99	209.39	208.19	208.78	209.47	210.37	207.84	207.45	208.88	210.21	207.84	207.61	208.31	208.38	208.54	208.82	209.55	209.65	210.03	210.37	209.09	210.06	209.5	209.18	208.82	209.77	209.44	208.95	208.92	209.34	209.28	210.23	209.49	208.16	210.25	207.99	208.34	209.25	207.46	207.84	206.77	208.54	209.72	208.62	207.48	209.74	209.39
213.39	214.72	213.09	213.62	211.82	212.87	213.47	213.56	212.29	213.25	213	213.91	212.7	212.89	212.65	213.02	213.2	213.01	211.98	213.2	214.34	213.61	212.02	212.81	213.08	212.35	213.23	212.77	212.61	212.85	212.58	212.76	212.77	214.1	213.97	212	212.32	212.53	213.77	211.7	213.55	211.75	213.09	212.01	212.02	213.19	213.7	212.95	213.41	213
203.39	203.61	204.78	202.43	203.6	206.2	203.28	204.55	204.2	203.84	205.55	202.97	204.57	204.82	203.96	203.67	203.26	203.34	205.19	203.95	203.67	205.59	204.99	203.9	203.91	204.05	203.29	202.74	203.39	203.62	204.39	204.23	205.66	203.93	205.56	204.48	204.63	205.1	205.02	203.93	203.91	204.23	205.34	205.51	204.89	203.69	203.92	203.38	204.91	205.62
207.59	206.54	208.29	208.88	208.33	208.55	208.19	206.57	206.6	207.48	210.37	207.98	207.3	207.94	208.05	208.51	208.18	209.25	205.72	207.23	207.21	206.25	206.87	207.42	208.04	207.91	208.93	208.89	206.24	207.77	207.81	206.21	206.92	207.13	208.36	207.55	208.31	206.83	207.14	207.71	207.3	208.51	207.87	208.06	208.79	207.61	207.42	207.87	207.89	207.42
207.93	205.62	206.44	205.72	206.19	207.39	205.55	206.74	205.79	206.65	206.15	207.45	204.69	205.85	207.42	204.89	207.37	206.99	205.86	206.98	206.55	207.92	205.75	206.99	206.42	206.12	206.91	205.66	207.72	205.42	206.15	206.75	204.97	206.45	205.18	207.41	206.7	206.67	206.56	206.46	206.88	207.09	204.65	205.2	207.03	205.25	205.23	206.27	206.3	206.4
207.56	207.14	205.94	206.36	206.41	205.42	204.57	207.77	205.98	206.35	208.56	206.75	206.79	206.31	207.51	205.76	204.35	207.32	207.33	205.68	205.03	204.99	205.43	206.69	205.39	206.37	206.44	207.27	207.17	208.5	207.24	206.08	205.22	204.82	206.13	206.86	206.83	205.46	206.87	205.06	205.57	204.99	204.65	205.56	207.32	207.35	207.14	206.11	206.23	206.79
204.28	205.24	203.88	204.56	205.71	203.22	203.28	205.51	205.18	204.47	205.32	205.03	205.9	204.73	203.94	205.52	205.07	205.16	203.61	205.01	204.16	204.32	205.38	204.39	204.76	205.58	206.36	203.93	205.87	203.66	204.36	205.44	202.42	205.71	204.18	205.03	206.01	205.66	205.66	204.59	205.41	205.2	206.13	204.38	203.74	204.77	205.01	205.21	204.6	205.01
211.32	212.06	211.32	212.29	212.11	211.71	210.97	210.01	211.65	212.03	213.44	210.8	211.83	212.09	212.15	211.98	212.44	212.48	211.25	210.74	211.32	212.01	211.02	210.34	210.07	210.89	212.68	212.36	211.75	211.5	212.59	212.99	210.51	212.05	212.56	212.09	210.34	211.97	210.9	210.74	211.77	209.8	211.8	212.06	212.01	210.12	211.54	210.86	211.71	212.69
216.86	216.89	216.3	216.1	216.34	217.27	217.68	217.16	217.9	216.42	216.42	215.26	217.32	216.6	216.97	216.46	216.95	216.54	215.94	216.08	216.38	217.47	216.31	215.36	216.85	217.76	218.11	217.76	218.57	215.86	217.21	217.18	218.27	217.24	217.18	217.29	217.01	218.65	217.3	216.49	217.6	216.89	217.15	216.4	217.93	218.1	217.44	216.15	216.77	216.47
210.48	208.5	210.11	210.26	209.39	209.31	209.06	211.23	209.25	211.24	209.8	210.43	208.54	210.77	209.88	210.71	208.44	209.53	208.71	210.17	210.09	209.62	209.53	210.04	209.1	210.15	209.45	207.95	209.18	210.89	210.72	209.3	210.66	209.29	211.71	208.53	210.37	209.8	209.11	209.04	210.06	208.96	209.05	209.2	209.42	208.5	208.29	208.35	209.47	209.02
216.97	217.78	219.26	217.98	219.3	216.76	219.12	218.35	216.5	219.1	215.64	218.52	217.64	218.45	218.24	216.06	214.83	217.1	217.55	217.39	217.52	217.43	217.7	217.59	218.51	218.27	217.74	219	217.48	217.65	219.99	216.57	219.91	219.96	217.47	217.88	218.01	218.33	218.04	217.43	218.61	217.14	217.34	217.39	215.04	217.97	217.71	217.07	218.35	217.16
208.13	209.03	207.1	208.39	208	207.22	209.05	210.39	208.53	208.09	209.7	208.71	207.73	208.25	207.96	208.99	207.37	208.47	208.14	208.15	207.79	209.23	208.91	208.15	209.66	208.83	208.52	208.24	210.34	207.98	207.08	207.33	208.79	208.02	208.21	208.23	209.41	208.48	207.56	208.2	208.69	208.7	208.29	207.42	209.7	209.33	209.41	208.83	207.18	208.34
209.53	208.29	208.65	210.17	209.96	208.62	210.15	210.06	209.98	210.55	208.95	208.06	209.77	208.69	207.89	208.88	209.59	210.1	211.16	209.37	208.75	208.88	209.27	210.64	209.54	209.47	208.71	209.28	209.78	210.86	209.47	209.01	212.25	208.98	210.02	210.43	210.14	210.16	208.02	210.26	209.81	210.57	210.29	209.81	210.22	210.2	209.93	210.48	210.4	209.94
211.68	212.72	211.46	211.17	212.93	211.02	210.74	211.42	211.34	211.3	211.18	211.39	212.22	211.6	211.01	212.37	212.39	211.34	209.4	211.46	212.83	213.08	212.72	212.06	212.52	212.39	211.36	212.85	213.01	210.24	212.26	213.32	211.21	210.75	210.51	212.66	210.94	211.41	213.7	213.6	212.83	211.31	212.16	212.27	212.22	211.43	212.96	210.78	212.27	211.46
206.12	207.09	206.8	207.53	205.18	207.45	204.96	207.7	206.18	207.02	206.17	208.1	205.53	206.79	206.15	207.36	207.57	206.18	205.6	205.54	206.82	207.81	207.01	206.32	205.45	206.38	206.77	206.73	205.31	206.57	206.06	207.18	208.22	207.95	206.27	206.68	206.45	206.92	206.68	205.79	206.59	205.17	205.79	205.2	205.17	207.36	206.63	206.15	207.48	205.78
203.37	203.75	205.59	204.97	204.65	203.48	203.04	203.35	203.16	203.37	202.79	203.69	204.81	203.5	203.34	204.27	205.65	204.79	203.79	203.32	202.49	203.45	204.52	202.59	203.16	202.45	203.6	202.64	203.56	202.59	203.27	203.16	202.61	202.93	204.32	202.9	205.44	204.18	203.09	203.3	205.31	203.19	202.43	204.83	203.42	204.74	204.92	202.54	203.59	203.6
204.46	204.18	206.68	206.22	205.73	206.11	204.8	203.85	203.56	204.14	202.54	205.21	203.96	204.9	205.36	204.07	206.04	205.71	203.93	203.96	204.23	205.52	204.89	206.1	203.31	205.2	204.53	204.25	206.48	204.41	203.71	205.83	204.04	204.55	203.49	205.86	204.54	205.32	204.16	205.32	205.27	205.29	204.91	205.34	204.21	204.84	205.47	205.01	205.3	203.74
208.62	209.11	208.22	208.39	207.93	208.75	207.45	207.6	209.11	208.62	209.14	209.57	207.86	207.94	209.74	207.05	207.72	208.87	207.59	208.43	207.61	207.97	207.19	209.27	209.61	208.09	209.02	208.65	209.57	208.11	209.65	209.63	207.64	208.21	208.19	208.51	208.81	209.67	207.36	207.65	208.8	210.22	209.75	208.71	209.17	208.48	208.97	207.81	208.04	207.79
203.19	202.9	203.11	203.31	202.65	202.52	204.02	201.57	204.41	202.85	202.27	202.21	202.84	201.82	203.22	204.15	202.7	202.64	203.73	202.92	202.54	202.56	203.24	203.28	203.24	201.34	202.62	201.92	201.87	202.07	202.14	202.24	203.05	202.45	202.66	203.17	203.06	202.58	202.6	202.95	202.4	202.52	201.52	202.4	201.05	201.81	201.34	203.19	203.41	201.41
208.36	208.23	207.18	208.77	208.11	206.82	207.2	208.96	206.86	207.87	207.92	208.7	207.59	206.97	208.09	208.59	208.64	209	207.85	207.56	208.62	207.57	209.14	208.52	209.16	207.33	208.59	207.74	206.65	208.45	207.97	208.21	208.39	207.76	208.03	208.52	207.59	207.09	206.73	207.1	208.41	207.14	207.93	207.5	207.47	208.15	207.59	207.5	207.04	207.36
200.38	200.04	198.56	199.02	197.15	198.44	201.35	198.46	199.1	198.74	199.97	199.52	197.73	200.35	201.08	198.39	198.06	200.65	198.72	200.42	197.82	200.17	199.97	198.4	199.89	200.14	198.02	199.36	198.79	197.13	199.83	198.78	200.21	201.22	198.13	198.09	199.32	199.14	199.67	200.19	199.65	199.26	199.12	198.81	199.14	199.9	199.36	199.19	197.88	200.2
209.28	207.57	208.4	207.91	208.61	208.25	209.15	208.84	207.55	207.24	208.19	207.52	210.38	209.38	209.55	210.52	209.22	206.99	208.22	208.69	210.19	207.09	209.41	207.22	209.65	209.8	207.87	208.35	208.27	208.67	209.2	209.14	208.37	209.3	208.7	208.4	208.47	209.56	209.22	209.03	209.01	208.6	207.2	209.07	209.05	209.31	209.15	208.95	207.63	208.52
202.82	203.63	202.7	202.96	203.66	203.13	202.04	203.51	203.38	204.51	202.84	203.1	203.64	201.93	202.92	202.91	205.07	203.08	202.22	203.01	205.05	203.97	203.46	204.4	203.42	203.52	203.97	204.25	202.98	204.65	202.53	203.1	204.14	203.68	203.51	202.97	201.54	203.2	203.3	202.65	202.71	203.91	202.73	203.43	202.41	203.16	203.36	203.95	201.6	204.27
210.76	211.66	212.14	211.2	210.66	212.01	210.98	209.72	211.37	211.53	211.87	211.37	212.22	211.28	212.59	210.52	210.93	212.01	211.93	211.51	212.05	211.95	212.16	212.39	211.69	213.06	212.8	211.85	213.38	210.75	209.1	212.3	212.34	212.21	211.38	211.09	209.86	212.38	212.29	210.95	213.45	211.97	213.13	211.19	212.09	212.93	212.35	212.42	211.19	211.33
208.38	206.58	210.1	209.49	207.97	209.89	209.4	209.19	208.06	206.87	210.14	207.93	207.85	208.58	206.74	208.06	207.58	207.36	207.36	209.2	208.33	209.57	207.47	207.88	207.88	208.22	209.99	207.69	209.66	208.45	208.92	208.8	209.81	208.55	209.48	209.58	208.69	209.25	207.91	208.82	209.04	208.92	208.27	208.2	208.36	210.51	208.8	208.01	207.89	208.14
203.54	204.95	203.12	206.17	205.87	204.09	203.97	204.59	202.72	204.45	204.35	204.86	201.71	204.54	204.35	204.41	204.34	204.08	203.62	205.22	204.14	203.02	204.24	203.48	202.65	204.92	203.63	204.75	204.35	203.1	204.78	203.1	204.41	203.28	203.41	204.85	203.47	205.6	203.98	204.31	204.39	205.56	202.92	203.52	204.08	203.36	204.13	205.32	204	202.47
210.49	211.73	212.75	211.82	211.42	211.71	211.21	211.6	210.47	210.92	210.83	211.46	211.11	210.59	211.04	212.34	212.18	212.43	211.39	211.16	212.64	211.63	211.08	212.04	210.41	212.55	213.4	211.75	212.44	212.97	211.05	212.85	212.35	212.08	212.24	212.45	211.82	210.66	211.37	212.53	210.96	211.67	211.83	210.37	212.17	210.56	213.62	211.94	211.11	211.64
213.64	215.03	212.67	213.4	213.15	214.76	215.41	212.9	215.81	213.28	214.31	212.82	212.17	215.01	214.92	213.73	214.16	212.4	215	216.23	213.92	215.1	214.15	214.5	213.21	214.02	214.01	215.89	212.56	212.72	214.08	213.06	213.56	213.29	213.44	213.62	211.58	214.38	213.88	212.05	213.01	212.48	215.12	215.22	213.77	213.12	214.51	215.53	214.75	212.76
207.43	208.02	207.75	207.81	206.93	207.64	208.13	206.51	208.79	206.76	207.87	208.45	208.74	207.36	206.85	208.59	208.8	206.52	208.87	206.47	208.37	208.44	207.65	206.51	205.02	207	208.17	206.65	208.21	206.91	208.95	206.81	206.39	207.03	207.33	207.93	206.43	207.91	205.19	205.93	207.62	206.75	209.25	207.05	206.75	207.6	208.36	207.01	207.31	207.66
204.25	201.69	203.37	202.97	204.87	202.81	203.99	203.59	202.88	203.28	203.14	204.26	202.37	202.77	202.79	202.71	202.95	203.47	202.93	203.99	203.32	201.96	205.9	203.49	203.7	202.83	202.34	202.62	203.98	202.46	203.66	203.6	203.13	202.71	202.85	201.95	203.85	203.28	202.95	203.35	204.1	205.16	203.61	205.31	202.99	202.71	202.95	203.53	203.3	202.28
198.99	199.71	198.31	200.05	199.38	198.56	200.62	200.5	200.47	198.8	199.5	199.27	199.93	201.44	200	198.49	198.92	198.71	198.77	201.42	197.87	198.5	198.44	198.73	198.09	197.93	200.83	199.13	199.02	199.68	198.63	197.59	198.47	197.73	200.67	200.22	198.09	200.52	200.71	200.09	199.38	198.99	199.91	200.2	199	198.87	200.65	198.15	198.44	199.02
211.14	212.32	211	212.57	213.57	211.36	211.8	212.02	212.84	212.18	211.62	211.57	211.14	211.31	211.58	210.63	211.97	214.58	213.16	210.27	211.76	211.64	210.9	211.5	210.04	211.62	211.18	211.35	211.59	212.72	211.26	211.37	211.04	212.29	211.26	211.31	212.98	211.54	210.73	210.5	211.95	212.85	213.05	211.15	212.31	211.85	213.06	212.32	211.21	211.37
208.57	209.88	209.32	210.04	207.61	206.94	207.93	208.8	208.21	208.23	208.16	208.46	209.09	208.18	210.32	208.83	208.88	208.78	208.53	209.31	208.13	208.14	207.36	208.28	208.23	209.02	207.3	207.23	206.85	208.78	207.26	208.88	210.2	211.16	209.25	209.07	209.83	208.23	208.65	209.88	209.99	209.11	208.08	207.64	208.2	207.92	208.9	207.27	210.67	207.99
199.23	198	198.52	197.2	197.09	197.36	197.14	199.3	199.76	197.91	198.36	196.81	198.92	197.51	198.25	197.97	197.54	197.86	198.33	198.04	197.81	196.99	197.89	198.1	197.73	198.03	197.33	197.63	198.21	197.84	198.03	197.22	196.7	198.69	198.3	196.69	198.21	198.97	197.33	198.73	196.52	198.94	197.64	198.27	198.86	197.49	198.55	198.34	199.49	197.77
201.87	202.97	201.76	204.15	202.93	202.52	200.95	202.8	202.57	202.24	203.75	202.88	201.59	201.56	203.44	202.15	201.09	200.96	203.41	201.07	201.93	202.46	201.6	202.15	204.66	203.02	200.95	201.56	200.5	202.86	203.09	203.35	202.38	203.03	202.03	202.57	202.25	201.27	203.14	203.82	202.67	200.92	200.6	202.21	202.1	202.9	202.56	204.08	201.55	202.58
208.09	210.99	208.29	208.36	208.67	210.19	209.11	208.68	209.08	209.05	209.61	208.24	209.55	208.21	207.59	208.4	209.49	209.63	209.2	209.48	206.79	209.43	208.5	209.68	207.63	208.2	208.46	209.32	208.11	208.5	207.36	209.24	209.81	206.57	208.5	207.82	208.26	208.1	208.82	208.38	210.08	208.13	209.32	208.81	208.99	210.39	210.09	210.29	208.84	209.25
202.87	202.74	203.47	202.53	203.34	203.78	202.94	203.56	202.92	203.22	203.26	203.71	203.23	203.18	204.51	203.72	205.28	202.24	202.89	203.17	202.58	202.79	204.87	203.05	204.15	203.43	204.17	203.54	203.08	204.32	204.1	202.68	203.55	201.62	202.95	202.61	204.12	204.48	203.25	203.85	202.11	203.28	202.14	202.99	202.52	204.65	203.48	202.45	202.79	203.84
211.93	212.01	211.07	212.15	210.8	212.4	210.44	211.29	210.71	211.49	210.44	211.44	212.81	210.3	211.96	212.91	213.16	211.56	211.97	210.5	210.27	212.79	211.02	212.85	213.59	211.71	214.4	211.91	214.19	213.35	210.64	211.53	212.32	211.39	211.18	212.28	211.95	211.91	212.83	213.92	212.98	209.83	210.71	211.35	211.44	213.05	211.36	210.89	211.94	211.48
203	200.04	201.36	201.99	201.53	202.01	202.32	202.32	199.57	200.74	201.56	200.95	201.24	200.96	200.37	200.81	201.14	201.1	199.67	199.51	201.1	200.84	201.63	201.62	202.04	199.85	202.95	200.28	200.64	202.19	201.02	200.7	202.13	200.24	201.16	201.3	201.18	201.04	200.51	200.73	203.33	200.79	201.3	202.23	201.36	202.9	200.52	201.17	201.99	201.81
204.08	202.74	206.06	205.46	204.68	205.56	205.09	202.15	203.38	205.56	204.57	204.36	203.96	205.41	204.26	203.98	203.78	206.17	203.63	203.53	204.92	204.25	203.74	205.14	204.66	204.71	204.95	205.26	204.51	204.72	204.69	207.09	203.82	205.47	206.35	204.95	204.82	204.26	204.64	204.88	204.81	205.78	204.41	204.69	205.5	204.75	204.59	204.07	202.66	203.12
200.48	199.62	201.04	202.23	200.27	202.68	201.14	201.93	202.06	200.54	201.29	200.71	202.18	199.07	200.28	201.78	202.12	201.39	201.53	200.34	201.36	201.53	199.63	201.53	201.37	201.49	200.53	200.46	199.31	200.73	201.18	199.82	201.45	201.97	202.55	200.63	203.41	200.82	199.73	199.64	201.36	201.07	201.12	200.74	200.94	200.55	200.93	201.17	200.95	202.6
207.59	207.94	208.19	208.62	208.33	208.14	207.61	209.36	208.34	208.39	207.29	208.39	208.29	208.43	208.53	208.1	209.79	208.94	209.26	208.19	209.22	208.16	208.58	210.63	208.03	208.76	208.53	209.29	209.42	210.08	207.53	210.22	208.72	209.71	208.56	208.76	209.24	209.72	208.62	208.7	207.75	208.06	208.08	209.61	207.71	208.33	209.61	207.62	207.24	209.05
212.89	210.56	212.6	212.98	213.59	212.27	212.29	211.5	214.24	212.16	213.66	211.81	213.68	211.19	210.88	212.16	213.85	212.34	212.64	211.79	211.8	212.23	213.41	211.3	210.57	213.11	213.2	213.54	212.9	213.2	212.61	211.19	212.12	212.76	213.36	213.17	212.06	213.07	212.03	212.57	213.58	210.19	212.68	212.4	211.15	210.73	213.23	212.2	212.79	212.15
204.95	206.96	204.93	206.61	206.12	204.66	207.72	206.58	205.36	207.62	205.92	204.8	205.26	207.98	207.31	206.34	205.53	205.82	207.23	207.15	205.76	206.77	206.76	205.76	206.61	204.96	206.81	206.83	205.75	207.12	205.43	205.89	206.89	206.94	206.53	206.04	205.6	208.15	206.91	206.04	205.6	206.22	206.18	206.5	205.58	204.95	207.26	206.74	205.11	205.67
202.71	203.15	205	204.42	203.15	204.92	204.03	205.14	203.2	203.58	203.56	204.01	204.59	204.49	203.05	202.81	202.86	204.73	204.52	205.2	203.74	203.49	205.25	203.44	203.52	202.96	202.56	205.93	204.92	203.68	203.57	203.07	202.1	204.22	204.31	203.53	203.33	204.3	203.9	202.84	204.35	202.94	203.57	203.32	202.18	203.19	203.53	203.45	202.63	204.47
212.54	213.75	211.41	212.64	211.53	211.23	212.01	212.99	211.61	212.49	213.31	212.62	212.18	210.26	211.9	213.48	213.69	212.16	211.92	212.07	213.79	212.2	214.04	211.87	211.47	213.15	211.1	212.25	213.05	212.1	210.74	212.54	213.11	212.29	213.46	210.72	211.57	214.05	213.24	213.55	211.37	212.26	211.56	212.4	212.9	212.85	211.76	213.13	211.45	212.93
214.69	212.34	214.57	213.02	213.49	211.09	213.47	213.16	213.22	211.91	213.74	214.08	212.34	212.8	212.31	213.37	212.23	212.42	213.57	213.19	212.83	212.36	213.16	213.02	214.35	213.47	213.97	212.01	212.49	213.2	210.52	212.61	212.61	213.36	212.6	212.55	213.01	211.75	212.92	212.04	212.86	213.29	211.79	212.75	212.35	214.34	212.28	213.25	213.03	213.34
208.87	208.42	208.59	209.22	208.27	209.69	207.08	208.18	207.65	209.44	206.93	208.11	209.11	208.91	207.19	209.65	207.91	208.81	207.33	209.27	207.31	208.19	208.61	209.53	208.42	208.09	209.7	208.37	209.02	209.24	209.32	208.91	208.29	208.18	208.87	208.79	208.6	207.74	208.86	208.12	208.79	209.77	207.42	209.84	210.01	208.5	208.51	209.09	207.18	210.59
217.08	215.42	219.28	218.81	215.65	217.59	216.05	216.35	215.19	218.97	216.36	215.85	218.49	216.16	216.46	219.32	215.32	217	216.77	217.05	217.66	217.33	216.61	217.84	218.06	217.26	216.94	218.35	217.5	217.89	217.34	216.13	216.66	217.27	217.76	216.95	217.16	215.87	216.96	217.26	215.68	217.24	215.77	218.14	217.15	216.93	215.46	217.71	216.74	215.97
208.11	208.39	206.32	209.3	207.93	210.2	207.19	208.96	208.35	208.82	207.56	209.84	207.52	208.51	209.8	208.89	206.82	208.09	208.36	206.77	208.25	208.91	208.41	210.33	207.49	209.15	209.63	209.92	207.72	207.95	208.87	209.9	208.12	207.24	209.28	208.76	207.5	208.94	209.2	208.51	208.57	208.13	208.8	209.25	207.95	207.93	208.21	210.07	208.25	209.22
212.71	212.84	211.16	211.16	210.2	213.39	211.22	212.73	211.33	212.06	211.41	211.69	210.8	211.41	210.75	211.67	210.72	212.79	210.85	211.89	212.38	211.14	211.62	211.52	211.81	212.78	211.07	212.12	210.64	212.34	212.03	212.35	212.64	212.36	213.25	212.01	210.45	211.89	211.2	211.21	211.5	212.87	213.12	211.95	210.01	209.73	211.08	212.94	211.79	210.83
210.85	208.64	208.78	208.27	208.18	208.57	208.52	208.35	210.33	207.98	210.46	208.69	208.61	207.65	208.38	209.25	209.87	208.72	207.75	208.47	208.59	208.48	208.24	209.41	208.53	208.51	210.07	208.56	208.27	208.39	208.68	207.28	208.33	209.38	208.31	207.48	208.83	208.3	209.84	207.54	208.44	209.17	207.31	209.5	209.65	210	208.33	208.95	207.71	208.96
198.96	200.81	201.28	200.67	199.44	199.38	201.06	199.88	198.59	200.12	201.42	201.15	200.32	200.94	200.27	200.05	201.82	200.58	199.68	199.38	200.09	200.38	199.82	200.01	200.2	199.79	200.26	200.27	200.61	200.94	200.69	200.78	200.58	200.49	201.18	198.91	200.38	200.33	200.71	200.57	201.74	202.4	200.7	199.72	200.76	200.18	199.96	200.76	202.31	200.52
208.26	207.88	207.98	207.33	208.75	207.43	209.04	207.58	208.13	208.84	207.86	209.49	207.94	208.39	208.74	208.87	208.4	208.45	208.8	209.62	207.37	209	208.79	209.71	209.97	208.77	208.23	208.73	208.63	208.61	208.24	208.44	206.86	208.36	207.74	208.1	209.78	208.33	208.31	209.35	208.28	209.88	209.03	208.64	208.04	209.04	206.87	209.6	208.23	209.44
208.28	208.02	209.26	209.63	210.04	209.02	209.5	209.96	209.05	208.66	208.72	208.84	210.09	208.5	209.53	208.31	208.39	209.74	210.37	208.86	209.43	208.03	209.7	208.32	208.19	209.59	208.24	208.16	208.18	208.5	208.38	208.26	208.85	208	208.68	208.58	208.26	207.9	208.01	210.77	208.69	206.09	208.34	208.33	207.91	208.81	207.72	208.9	209.77	209.51
203.16	203.78	203.54	204.44	202.38	204.25	201.43	204.74	203.7	202.69	202.86	204.52	204.92	204.28	203.37	202.66	202.5	203.22	203.36	203.38	202.65	203.56	205.19	203.15	206.04	201.74	203.72	204.74	203.33	203.44	202.1	203.74	204.07	202.75	201.43	203.98	205.11	203.99	203.2	203.86	203.35	203.56	204.46	204.28	202.98	204.38	204.19	203.76	203.95	204.23
216.12	217.81	218.59	218.23	218.51	217.69	218.2	217.55	218.57	216.67	217.09	218.69	216.38	217.63	218.14	218.48	217.03	218.37	218.15	219.3	217.93	218.41	217.71	216.94	216.84	218.09	217.71	217.08	216.81	217.25	216.24	216.08	216.94	217.04	218.82	218.36	219.31	216.62	217.54	215.85	218.4	218.31	217.96	217.53	215.91	218.29	216.17	218.78	218.05	217.64
204.08	204.31	204.54	205.01	205.56	204.83	205.41	204.41	206.33	204.13	205.35	202.85	204.73	204.78	205.74	205.82	202.48	204.62	206.28	205.29	204.56	203.37	204.97	203.92	205.21	204.42	204.35	204.96	204.69	204.1	203.6	204.34	205.52	204.16	204.1	204.41	204.09	205.73	204.81	203.68	203.34	204.55	203.65	203.82	205.3	204.92	203.38	203.16	203.21	205.22
209.33	210.83	209.3	210.42	208.75	210.77	209.43	208.92	208.85	208.87	207.97	210.36	209.11	208.63	210.58	208.54	209.17	209.54	209.18	209.45	210.17	209.26	209.96	208.98	210.07	210.17	209.94	210.24	211.59	210.45	209.69	209.39	208.82	210.19	209.54	211.29	210.53	208.39	209.92	208.96	209.03	209.63	209.39	209.36	209.8	210.22	210.08	211.23	208.77	209.69
198.2	197.88	198.42	198.11	198.62	198.7	198.86	198.65	197.94	198.17	198.03	197.54	198.07	197.44	197.63	197.38	198.82	197.94	199.47	200.8	196.61	197.89	197.4	198.85	197.13	200.6	197.81	197.8	198.6	198.97	197.06	197.37	197.58	198.43	199.2	197.6	197.55	197.93	198.43	199.28	199.34	197.25	197.85	197.62	199.51	197.81	198.45	197.54	198.26	197.99
203.83	204.6	205.75	204.12	202.68	205.78	204.17	205.25	204.76	204.87	204.34	204.53	205.33	204.71	202.64	204.49	204.97	205.71	203.86	204.55	205.23	204.52	205.04	204.81	204.26	204.16	203.66	204.73	202.12	205.31	204.86	205.05	205.07	205.08	205.84	204.56	206.27	203.63	204.86	205.57	205.57	204.66	203.67	204.67	206.28	204.88	204.96	206.07	204.17	207.07
209.78	209.88	211.03	209.86	210.2	209.63	209.58	210.18	211.13	209.94	209.22	210.92	209.75	210.64	208.25	209.87	208.24	209.78	208.7	208.55	210.2	208.16	209.02	209.61	209.64	209.62	210.16	208.56	210.22	207.96	208.43	210.78	211.37	208.77	209.96	208.33	209.41	208.61	209.14	208.69	209.31	210.6	210.05	209.12	210.46	209.62	207.64	209.35	208.97	208.91
210.97	213.74	212.74	213.57	213.97	213.87	212.16	211.52	213.03	212.87	213.74	213.63	212.65	213.16	213.45	214.13	213.65	211.48	211.36	213.5	212.84	210.82	211.81	213.74	212.01	212.17	214.6	212.96	210.95	213.59	212.82	212.25	213.11	212.52	213.22	212.41	213.43	213.15	211.83	212.84	215.35	212.58	212.97	213.14	212.59	212.43	211.46	214.91	212.83	211.41
213.1	215.43	211.57	212.71	212.28	213.71	211.8	210.84	213.35	212.04	212.23	212.18	212.68	213.9	212.09	211.36	212.31	213.24	212.96	212.71	211.97	211.83	211.56	213.93	212.36	210.76	210.25	212.18	212.53	211.82	213.51	211.13	212.15	211	211.72	211.61	212.46	213.24	212.38	213.26	211.84	211.23	212.67	212.61	213.18	213.36	212.91	211.93	211.12	212.16
209.09	208.24	209.23	208.23	209.36	209.75	209.4	207.9	207.62	208.92	208.48	207.85	207.41	209	208.26	208.4	208.79	208.78	207.47	208.73	207.85	208.17	208.76	208.97	208.24	208.63	208.51	211.17	209.38	209.06	209.66	208.33	210.49	208.86	209.54	208.02	208.12	209.08	208.95	209.28	208.66	210.77	208.68	207.58	208.15	207.74	209.14	208.34	208.24	207.98
202.24	202.54	202.68	203.23	202.66	200.49	203.05	202.57	202.08	202.67	202.25	202.4	202.51	201.18	202.39	203.12	202.3	201.98	203.05	201.26	201.64	202.63	200.08	203.66	203.25	203.81	203.17	201.55	203.24	201.65	204.28	202.72	202.02	201.26	202.29	202.75	200.94	203.67	203.18	202.48	202.54	203.15	202.37	203.29	204.13	204.37	202.03	201.63	203.47	202.33
198.77	199	198.15	197.35	198.13	197.75	199.23	196.86	198.46	199.24	198.67	197.46	198.52	200.19	197.11	197.59	197.09	199.27	197.09	199.43	198.34	197.33	197.72	199.94	196.98	198.66	198.07	197.23	198.17	197.97	198.11	197.91	198.4	195.42	197.87	198.04	197.53	199.2	198	198.01	199.73	197.13	198.48	195.51	198.65	198.95	199.54	196.39	198.31	198.95
211.27	212.63	211.67	210.17	210.41	211.76	211.95	211.3	212.1	213.16	211.47	211.1	212.74	210.72	211.26	212.03	212.3	212.38	213.19	211.62	213.7	211.7	212.76	212.22	211.1	210.95	211.54	213.13	211.75	212.55	212.41	211.83	210.16	210.91	212.66	210.82	210.14	211.74	213.78	210.74	211.57	209.92	210.29	211.81	210.71	211.22	212.52	211.26	212.16	211.69
203.34	205.59	203.83	204.8	205.4	204.58	204.18	204.67	204.84	204.12	206.05	203.83	205.95	206.56	204.86	205.57	205.78	204.85	205.38	205.12	205.24	204.32	205.83	203.75	205.75	203.15	206.3	206.35	204.44	204.49	205.58	206.39	205.02	203.63	205.03	203.3	202.54	204.65	204.82	205.5	205.26	204.55	205.1	203.2	205.78	204.89	204.03	205.27	205.95	204.26
205.02	207.28	206.38	205.65	206.06	206.93	206.17	206.53	206.21	206.13	205.55	205.58	206.72	205.68	207.02	206.46	206.69	205.92	205.84	206.59	205.64	205.33	207.97	207	206.07	204.75	205.78	205.24	206.27	206.13	207.89	206.04	208.1	206.48	206.09	207.37	207.76	204.53	206.67	206.67	205.99	206.46	207.87	205.28	206.48	206.61	206.13	206.1	206.45	205.35
207.01	209.55	208.08	209.8	208.09	207.06	208.22	208.32	209.86	209	208.18	208.93	208.81	209.11	208.53	207.11	208.7	209.13	207.57	208.59	207.72	209.15	207.34	207.99	209.75	208.72	209.62	207.82	211.04	209.71	207.6	207.77	208.44	208.51	208.56	209.25	207.89	208.38	209.52	208.77	210.22	207.71	208.91	208.25	209.05	208.53	208.52	208.38	209.03	208.42
207.64	207.73	209.48	208.2	206.79	209.27	206.88	209.71	207.84	209.05	208.52	208.21	208.24	207.25	208.91	209.14	207.75	209.1	207.99	208.03	209.83	207.77	208.63	209.61	207.89	207.21	208.09	208.11	208.55	208.67	207.3	207.84	210.14	209.4	209.45	209.23	210.18	209.51	208.1	206.99	209.42	209.77	208.44	209.89	209.01	209.19	209.23	208.74	208.86	209.18
201.22	200.94	200.87	200.71	202.16	200.12	202.73	202.23	199.3	202	203.3	202.48	202.63	201.48	201.96	201.01	201.49	201.35	200.02	202.16	200.9	200.35	201.02	201.14	201.33	201.83	199.55	199.61	200.51	200.72	200.88	202.23	200.72	201.47	200.62	201.9	202.19	200.14	200.4	200.7	200.75	201.54	201.7	202.19	201.95	199.73	202.67	201.23	201.05	201.97
208.56	208.75	206.57	207.28	207.95	207.54	208.98	207.55	208.1	207.86	207.23	208.62	207.55	207.81	207.42	210.39	210.61	207.26	207.62	206.5	207.2	208.52	207.66	206.84	207.77	208.12	207.92	207.27	207.17	206.97	207.56	206.94	205.55	207.37	207.92	208.81	208.06	207.81	207.59	206.77	206.57	207.73	206.57	207.53	207.19	206.44	208.88	207.07	207.76	207.44
213.31	212.08	212.38	213.74	212.88	214.33	211.56	212.88	213.42	211.39	212.48	213.33	211.79	212.66	213.91	215.16	213.4	214.12	212.84	213.56	214.16	212.87	212.71	212.04	212.68	212.24	213.73	211.8	213.25	213.71	214.76	213.32	213.16	212.81	212.76	212.93	212.33	213.57	212.14	212.97	212.39	212.66	211.8	215.09	212.8	212.95	212.61	214.04	213.79	210.82
208.95	210.37	211.36	209.53	210.74	210.29	210.75	209.2	210.34	209.27	210.37	211.01	210.33	207.73	210.74	210.51	208.83	209.85	211.29	209.26	209.91	209.8	208.18	209.06	209.25	209.88	208.42	210.38	209.8	209.73	208.39	209.33	208.93	209.45	210.98	209.22	211.6	210.4	209.93	208.73	208.85	209.22	208.95	209.27	210.82	211.11	210.37	210.12	208.92	208.68
205.85	204.57	205.8	206.38	204.17	204.98	204.73	206.29	204.78	206	206.08	205.27	205.89	205.84	206.99	206.04	205.26	207	203.93	205.9	206.01	204.87	206.03	205.95	204.12	207.01	206.03	205.83	204.77	206.92	205.39	205.76	206	205.91	204.72	204.26	204.81	204.32	207.37	206.67	205.4	205.37	206.58	205.25	206.36	206.73	205.21	204.92	204.41	206.29
199.11	200.25	201.06	200.09	199.27	198.7	200.5	200.92	200.39	200.43	199.4	200.29	199.59	201.05	199	200.89	201.18	200.63	198.94	201.23	198.58	199.51	201.91	199.16	201.51	200.79	201.47	199.55	200.44	201.27	200.53	200.54	199.64	199.81	199.62	198.99	200.06	198.56	200.45	200.52	200.32	199.92	201.41	199.71	200	201.53	200.78	200.24	198.78	199.63
200.1	200.8	199.02	199.29	198.88	200.18	200.73	200.93	202.57	199.78	201.91	200.96	199.13	201.94	200.76	201.75	200.43	200.44	202.42	201.36	200.17	200.55	199.58	200.77	199.45	201.7	199.4	199.25	198.97	200.64	200.01	200.69	198.67	199.52	199.4	201.34	199.38	198.61	199.43	200.86	200.09	200.15	200.65	200.88	199.22	200.7	199.49	201.56	202.17	199.18
207.03	207.57	207.59	208.52	207.79	206.77	208.35	207.49	206.68	207.24	206.77	208.37	205.2	208	208.92	209.15	206.89	208.41	208.54	206.49	208.51	206.7	207.61	208.67	208.18	207.96	206.3	206.08	206.86	205.75	208.58	205.85	206.49	207.56	206.66	207.19	208.35	207.17	208.3	206.96	207.59	207.61	207.78	207.21	208.24	206.79	207.67	206.82	206.75	208.01
203.51	202.85	203.05	203.82	202.92	205.82	203.38	204.02	202.71	202.66	202.98	200.7	204.78	202.53	203.86	204.66	202.98	202.83	201.57	204.12	204.95	203.92	203.55	204.29	205.28	204.41	202.2	203.39	204.9	204.36	203.48	203.4	203.45	204.54	204.73	203.16	204.13	202.76	203.58	204.48	203.62	203.68	202.98	203.15	202.37	204.16	202.89	204.27	204.58	204.4
208.36	208.96	207.74	208.36	207.88	208.84	209.84	208.11	208.75	208.03	209.03	208.96	209.19	209.62	208.76	208.68	209.49	207.27	207.69	208.5	210.11	210.42	207.99	209.23	209.36	209.3	207.77	207.11	209.43	208.71	207.41	208.31	209.24	208.42	209.58	207.99	208.61	209.68	208.14	207.46	207.31	208.89	209.14	208.51	208.21	207.86	209.26	207.55	209.34	207.99
198.82	201.18	199.43	200.33	200.61	201.19	199.99	201.81	200.16	199.91	201.74	199.69	200.69	200.1	199.8	200.99	200.24	199.16	199.62	199.43	200.2	199.94	200.09	200.25	199.45	201.03	199.9	200.92	200.03	200.77	200.03	201.26	198.08	199.95	199.65	200.84	198.57	201.05	199.63	198.51	200.14	201.22	200.05	202.04	198.19	200.15	200.02	198.5	199.72	199.63
209.23	209.42	210.19	208.7	210.5	208.78	209.47	209.07	208.62	209.69	209.38	209.19	208.96	208.64	207.68	208.75	208.18	209.36	207.74	209.4	209.11	210.18	209.02	208.79	210.03	209.37	209.98	209.56	207.49	208.44	207.57	208.76	207.75	206.38	209.04	209.2	209.52	208.84	207.83	210.05	209.85	208.67	208.87	209.03	208.35	207.6	209.53	209.93	207.86	208.85
209.78	208.37	210.73	209.8	209.59	208.09	206.79	210.26	210.6	208.75	210.53	209.5	209.23	209.67	210.58	210.26	209.53	210.1	208.61	211.4	209.1	210.14	211.49	209.66	208.87	208.4	208.83	210.44	209.08	210.35	209.42	209.4	210.54	210.53	210.29	210.34	209.98	210.26	210.75	208.59	208.53	210.02	210.04	210.88	209.15	209.84	208.83	209.5	208.55	208.39
204.93	204.19	203.98	203.23	202.85	203.74	203.04	203.53	204.28	203.13	203.42	201.62	203.38	202.5	203.5	204.06	204.08	203.83	202.12	203.8	202.91	203.92	202.41	203.3	202.35	203.23	202.9	203.47	203.64	204.75	204.08	204.35	204.32	204.04	204.43	202.41	203.54	205.34	203.73	203.56	203.63	203.32	203.28	203.51	204.29	202.99	202.3	203.07	202.65	203.06
206.67	205.85	208.95	207.1	206.28	206.21	207.27	206.79	207.31	207.54	207.91	207.5	206.86	207.77	205.13	209.46	207.5	205.89	208.13	205.95	207.29	208.63	206.66	208.67	207.39	206.88	207.51	207.18	207.91	206.27	207.77	209.56	207.8	207.75	207.09	206.04	208.42	208.03	207.32	208.12	206.17	207.05	208.04	207.4	207.95	208.94	205.68	207.94	206.9	207.59
203.76	204.14	203.58	204.26	204.24	204.26	204.49	205.82	205.32	205.17	205.06	205.35	204.58	204.96	206.19	205.98	205.13	206.43	204.91	206.14	205.67	206.51	204.41	203.96	204.35	205.76	203.57	206.48	205.59	206.04	206.62	204.24	205.51	205.94	206.09	205.22	202.71	204.69	204.9	206.09	205.08	204.92	205.41	203.83	205.44	204.01	205.48	205.85	204.25	204.46
207.7	210.8	208.13	208.5	209.17	209	208.16	208.69	208.5	209.09	208.59	208.48	208.94	207.59	210.21	208.31	209.74	209.67	210.5	207.24	208.88	208.01	208.97	210.45	209.12	209.89	208.63	208.7	208.87	209.06	209.39	206.66	209.67	208.6	209.27	208.99	208.04	209.53	209.92	208.75	208.21	209.65	209.01	209.72	207.76	208.85	210.62	209.2	209.16	209.12
208.52	209.89	209.13	208.15	208.66	209.23	209.26	208.43	209.22	208.85	208.86	209.34	209.9	211.41	208.43	209.6	211.59	209.55	209.79	207.18	207.67	209.16	209.66	209.63	209.54	207.77	210.45	209.52	210.38	210.17	209.08	208.66	208.73	209.6	210.47	208.57	208.37	210.62	209.43	209.71	208.81	209.5	210.08	210.96	210.23	210.08	207.95	209.28	211.19	209.95
213.07	213.16	214.51	213.67	214.81	214.07	213.49	213.24	213.64	212.83	213.93	213.71	211.85	214.98	214.01	213.88	212.97	214.68	214.58	214.12	213.85	212.61	215.8	212.38	213.52	213.78	214.65	212.59	213.85	214.35	214.81	214.41	212.37	213.26	215.08	212.64	213.47	214	214.28	214.26	213.16	214.29	212.06	213.85	214.34	212.18	214.75	212.83	213.1	214.31
202.93	204.54	205.03	205.05	205.05	203.6	202.91	205.24	202.84	205.09	203.51	203.95	202.9	202.23	203.63	202.96	203.53	204.45	203.07	203.91	205.37	203.73	203.55	203.89	203.16	204.57	203.13	203.4	203.71	204.18	203.54	203.5	204.48	204.53	201.78	205.67	203.06	203.04	202.86	203.77	205.86	204.94	203.37	204.63	204.24	203.28	204.53	203.45	204.14	203.94
198.94	200.09	200.06	198.84	199.83	200.19	199.34	199.77	198.67	201.26	198.66	199.24	200.66	198.36	199.97	198.35	200.23	199.07	201.34	199.21	200.8	200.44	199.51	199.33	200.58	197.8	200.36	201.44	199.64	201.15	197.39	200.25	199.7	200.63	198.55	199.3	199.65	199.98	199.96	200.65	199.84	200.34	199.15	199.99	199.17	199.18	200.07	200.04	201.13	200.21
209.39	208.41	209.25	208.42	209.24	209.67	209.8	209.09	209.76	210.18	209.65	209.57	208.22	209.33	210.42	209.29	210.44	209.75	210.21	210.04	210.67	209.79	209.11	209.41	209.48	208.78	209.3	211.38	209.92	209.26	210.43	209.12	207.02	209.92	209.32	209.4	210	210.65	210.85	209.7	209.33	210.38	209.17	208.79	209.59	210.57	209.3	208.59	209.81	208.95
203.76	202.6	204.33	204.48	204.27	202.98	204.77	202.9	203.1	204.11	203.48	204.51	203.96	202.31	202.46	203.4	203.49	201.65	203.82	202.57	204.29	201.86	202.78	204.45	204.64	203.71	205.87	202.86	202.3	203.22	204.04	202.81	204.04	202.21	203.72	204.27	204.68	204	204.41	203.76	203.04	202.26	202.36	203.97	203.07	202.07	202.67	202.62	204.69	203.85
199.05	200.21	199.39	200.55	200.98	199.62	200.24	199.98	201.86	199.7	200.43	200.05	201.13	200.15	200.55	201.28	200.62	199.64	200.84	199.31	202.25	198.59	201.79	198.38	199.71	201.2	200.63	200.38	199.24	200.41	201.62	199.7	200.53	200.06	199.01	199.13	200.7	201.19	199.36	200.28	200.64	199.89	200.73	198.14	200.85	199.64	199.56	200.45	199.71	201.43
212.5	212.38	212.87	212.71	212.13	212.82	212.71	212.37	212.48	211.87	213.39	211.65	213.04	211.64	212.29	212.13	213.67	211.48	210.98	213.31	212.18	212.82	212.45	211.98	212.77	212.62	214.19	211	210.84	211.18	213.33	212.51	213.23	211.58	212.81	211.72	213	212.92	213.25	211.9	211.86	213.16	212.44	212.39	213.4	212.51	212.25	210.18	211.44	213.39
202.84	204.75	204.01	205.69	204.48	203.97	203.79	203.92	203.75	202.78	202.67	205.25	203.31	204.74	204.4	202.25	203.89	203.45	202.13	204.45	203.08	204.68	203.73	203.88	204.37	204.08	204.34	202.97	202.8	203.37	203.16	203.13	205.06	203.39	204.7	205.93	203.11	203.69	204.31	203.02	204.54	204.53	204.46	205.25	204.13	203.95	201.09	203.71	203.23	205.42
202.46	202.38	204.35	203.2	206.58	203.57	204.92	204.73	202.57	204.63	202.4	204.44	203.32	201.7	203.64	204.25	204.02	204.7	203.3	203.14	203.98	201.68	204.2	203.36	204.66	203.42	204.82	205.37	202.92	203.88	204.36	204.14	203.85	203.13	203.57	203.81	203.72	204.09	204.72	201.97	203.24	203.83	204.11	203	203.18	203.53	203.73	203.95	202.74	204.27
199.22	198.21	199.5	199.45	200.09	198.65	200.27	199.35	199.47	200.22	199.29	199.14	197.86	198.76	197.83	200.84	198.26	199.34	200.03	198.89	198.43	200.18	200.05	199.79	198.9	198.76	200.39	200.31	199.33	198.85	198.81	199.44	200.25	199.42	198.1	199.43	200.01	198.83	198.96	200.33	199.23	201.13	199.97	198.72	200.62	198.3	199.3	197.91	199.31	199.66
212.63	213.73	214.55	213.53	212.78	213.01	212.95	212.66	212.92	214.54	212.82	213.38	212.26	213.25	213.48	213.54	213.74	212.91	213.06	213.25	214	213.44	211.87	213.57	212.74	212.56	213.48	213.01	212.87	213.61	212.92	213.42	212.1	212.63	212.03	212.33	214.1	212.7	212.02	211.77	214.36	213.13	214.49	212.97	213.3	213.84	213.03	213.34	211.78	213.22
202.47	204.83	203.7	203.81	204.18	205.12	203.79	204.5	204.21	203.8	204.2	204.92	206.39	206.14	204.1	203.91	204.82	204.53	205.14	205.12	204.29	204	204.47	205.32	206.21	205.35	204.15	203.02	206.08	205.23	203.65	202.95	205.5	204.87	204.81	203.59	203.23	205.25	206.43	204.03	204.65	206.54	205.7	204.64	204.56	204.71	205.26	205.22	205.5	204.3
203.47	202.72	204.5	205.34	205.54	202.08	203.99	202.35	204.65	204.4	204.43	203.7	202.67	204.05	202.3	202.89	203.58	204.09	204.55	203.18	202.98	204.26	204.54	204.27	205.14	202.96	202.54	204.69	204.9	203.08	202.74	203.79	204.8	202.42	203.21	202.56	202.61	204.02	203.14	204.32	204.27	203.31	204.86	203.79	203.73	203.93	203.91	203.21	204.36	204.11
213.25	212.93	213.46	213.11	211.28	212.68	212.8	212.33	213.41	212.98	212.54	212.71	213.75	213.29	212.9	213.32	211.5	212.85	213.01	210.85	212.58	213.1	210.57	214.55	213.06	213.37	213.11	213.18	213.74	214.19	212.26	214.01	211.42	212.88	213.37	212.26	212.15	212.98	213.39	212.04	213.9	213.22	213.03	213.86	212.49	213.3	212.03	213.86	212.25	212.74
205.21	208.26	206.14	206.94	207.88	207.95	205.93	206.51	206.67	206.46	207.44	207.23	205.95	206.66	205.73	207.35	205.13	208.85	206.94	205.13	206.86	205.86	206.36	208.04	205.72	206.84	206.27	206.28	206.1	205.51	205.9	206.71	206.27	208.09	205.8	206.49	207.54	207.12	205.83	205.92	206.27	205.66	206.89	206.83	207.84	207.35	207.4	207.31	206.59	206.44
210.97	211.47	210.99	211.76	212.07	211.5	211.39	211.58	211.39	209.7	212.45	211.36	211.11	211.55	211.99	212.74	210.09	212.59	211.89	211.88	211.98	211.36	211.17	212.44	212	211.34	211.39	212.65	211.2	212.57	211.26	210.81	212.24	211.21	212.46	212.49	210.76	211.57	210.56	211.69	209.89	211.28	210.39	211.6	212.85	212.17	212.24	211.03	210.67	210.72
201.59	198.72	199.98	199.05	199.81	200.59	200.3	200.77	201.13	199.99	200.13	201.38	200.56	200.95	200.12	200.03	199.84	200.84	199.76	200.31	200.1	200.83	200.68	200.39	199.32	201.04	200.29	202.06	201.87	201.17	199.99	200.74	201.47	200.85	199.52	200.53	199.92	199.36	199.6	202.02	200.11	198.73	201.52	201.6	201.39	200.7	200.19	199.46	201.5	199.78
218.39	219.16	217.62	218.52	217.61	217.77	217.13	218.63	217.76	216.03	217.29	217.49	219.26	217.45	216.66	218.58	218.7	216.27	218.28	218.53	215.71	215.87	218.3	217.59	217.81	218.23	216.48	219.07	217.74	217.62	219.04	217.22	217.36	219.15	216.36	217.03	218.11	217.78	217.1	217.37	217.56	216.99	217.42	217.92	217.27	218.34	215.9	217.16	217.22	217.33
213	214.92	214.12	214.6	212.37	213.31	212.16	214.95	214.21	214.79	213.18	212.53	212.46	213.73	213.24	212	213.86	213.77	212.27	213.92	213.3	213.1	212.8	211.9	212.1	214.02	213.11	213.63	213.08	212.75	214.33	213.47	213.97	212.45	212.59	213.05	211.73	211.69	212.5	212.54	213.48	211.85	211.92	212.53	210.93	213.54	213.93	213.51	211.87	213.27
204.4	203.98	202.35	203.54	203.27	204.41	204.51	203.18	205.71	203.3	203.17	203.96	203.87	203.25	204.57	203.43	202.64	202.65	203.88	203	204.36	203.5	202.5	202.53	203.88	203.61	203.61	204.25	203.5	203.78	204.3	203.46	204.68	204.59	204.11	202.51	203.8	202.36	204.07	204.19	205.6	203.54	203.16	205.31	203.79	203.77	204.29	202.56	203.99	204.79
215.95	217.26	215.27	217.45	216.89	217.99	217.89	219.43	216.01	215.7	215.29	215.61	216.4	217.54	216.73	215.02	217.61	216.96	217.96	216.02	218	217.32	217.41	217.4	216.46	217.26	218.53	215.62	217.46	218.36	218.28	216.31	216.93	215.7	216.98	216.62	217.4	217.34	218.02	215.73	215.06	217.04	216.37	217.95	217.23	216.91	217.92	217.36	216.33	216.67
203.33	203.31	205.34	204.03	203.69	202.76	203.51	203.28	202.88	204.84	203.82	203.01	204.6	203.66	202.71	203.73	204.06	203.27	203.52	203	202.3	203.67	204.5	203.73	203.91	202.55	202.66	203.25	202.85	204.3	203.98	203.5	204.41	204.22	203.6	203.55	203.27	203.19	205.38	204.51	203.11	204.56	203.82	204.27	203.7	204.3	203.79	203.71	204.06	202.06
204.95	205.52	204.83	204.77	203.82	205.09	204.21	204.78	205.16	204.32	204.89	205.29	203.71	206.06	205.38	205.21	204.12	204.66	205.1	205.5	204.91	204.94	203.76	204.92	203.45	204.24	205.55	203.69	204.24	204.26	206.3	205.59	204.51	204.93	205.11	204.48	206.59	205.55	204.95	204.15	205.23	204.66	203.13	203.86	205.18	204.58	205.22	205.24	204.7	203.89
217.37	217.42	217.12	217.76	218	217.43	216.18	219.84	218.46	217.84	215.93	218.14	218.4	219.61	218.51	219.24	217.34	219.57	217.21	217.36	218.16	216.59	218.02	217.96	216.25	218.51	218.06	218.87	217.47	217.28	218.42	217.76	217.62	217.92	220.18	217.47	218.38	217.6	217.27	217.67	218.85	217.27	217.83	217.37	217.53	218.5	217.63	218.21	217.22	216.86
197.82	197.6	197.34	195.78	197.12	197.31	196.86	197.99	197.99	198.63	197.94	197.67	196.9	199.38	197.6	198.44	197.44	197.82	197.12	197.62	197.61	198.88	198.13	198.34	196.89	198.8	197.71	198.19	197.7	199.33	199.76	197.99	198.28	197.67	196.19	198.19	197.99	198.68	197.17	196.63	197.24	199.22	199.37	198.44	196.97	197.81	198.2	197.23	198.88	199.24
208.49	207.95	208.39	207.9	208.26	208.59	207.85	208.97	210.24	208.18	208.01	208.71	209	207.64	209.76	210.26	209.49	209.57	209	209.26	207.08	206.86	210.29	208.98	208.76	210.53	208.28	208.7	206.3	206.77	209.16	208.3	209.89	209.8	209.47	207.32	208.08	208.57	206.59	210	208.41	208.12	209.39	208.83	208.44	209.14	209.53	207.79	208.12	207.62
205.31	205.3	205.53	206.02	207.2	204.98	205.12	205.24	205.6	206.31	206.78	206.65	205.49	204.92	206.25	204.79	207.37	205.51	206.42	206.19	205.39	206.46	204.44	203.83	205.24	206.1	207.25	205.94	205.39	204.61	205.13	206.47	206.1	205.52	205.07	205.82	206.88	206.37	206.71	204.59	205.59	205.55	205.2	205.93	205.42	205.48	206.2	205.01	207	204.82
208.68	208.68	209.37	208.79	209.53	210.04	207.44	209.3	209.64	207.71	208.64	207.97	208.69	209.97	207.92	209.2	208.55	208.33	209.23	208.77	210.32	208.49	208.88	208.79	208.76	208.05	207.28	211.74	208.78	208.22	207.37	209.86	209.18	207.33	209.28	208.6	209.36	207.85	208.86	208.5	209.85	208.9	208.86	208.99	208.87	207.88	208.61	209.39	208.55	208.14
213.94	211.82	211.82	211.92	212.5	212.4	211.98	214.17	212.53	212.27	212.64	212.73	210.66	213.16	212.9	212.54	212.24	212.52	211.27	212.15	211.79	211.34	212.9	212.65	210.76	210.96	211.63	213	212.37	210.86	211.66	213.48	213.16	211.67	212.79	213.16	211.53	212.02	212.78	212.52	211.69	212.74	212.47	214.12	213.44	213.35	212.81	211.96	213.51	212.59
199.35	197.89	197.71	198.71	198.79	199.84	200.4	200.56	198.16	199.44	198.95	199.34	198.85	199.14	199.64	199.97	198.62	198.37	199.05	198.34	201.66	199.23	200.01	199.14	199.79	199.47	199.01	200.76	199.33	200.09	197.47	198.19	198.71	200.5	200.46	200.33	199.53	198.32	198.78	201.94	199.3	199.16	199.86	198.92	200.05	200.81	199.95	198.64	202.05	199.14
218.55	217.48	216.91	217.36	217.48	217.74	218.03	218.17	218.76	216.69	217.65	218.3	218.87	216.95	217.55	217.03	216.11	218.25	219.98	218.44	217.14	218.02	218.77	218.62	218.01	216.68	217.53	217.22	218.9	218.61	218.75	216.69	218.04	218.2	217.14	217.36	218.33	218.45	216.47	219.16	218.46	216.97	218.54	219.1	218.31	218.58	218.24	216.54	217.63	217.04
213.56	211.93	213.63	212.04	212.39	212.76	212.5	214.16	212.66	214.37	211.34	211.82	213.03	213.81	213.8	212.35	212.18	212.75	214.25	213.02	214.52	212.38	213.83	212.18	214.26	214.22	210.53	213.54	213.06	212.08	213.54	212.05	212.38	212.58	212.98	212.72	214.49	212.77	212.48	212.8	212.78	211.85	213.92	212.54	213.34	213.24	214.75	213.96	213.85	213.16
207.44	209.12	206.81	207.86	207	208.86	210.04	208.49	206.66	207.83	207.63	208.73	208.1	206.94	208.12	208.36	207.15	207.62	205.64	206.19	209.8	206.43	209.31	205.88	207.69	207.95	206.46	208.51	207.48	208.06	209.15	206.82	208.47	207.8	206.93	207.56	207.28	207.87	207.75	206.66	207.15	207.57	208.24	207.39	207.79	205.95	208.06	206.69	207.8	209.09
211.3	212.21	212.68	212.23	212.35	212.69	211.49	208.76	211.76	211.25	211.17	211.62	210.45	211.47	212.66	211.03	211.44	210.82	210.83	212.71	211.18	211.64	211.68	211.19	211.51	210.7	209.81	210.8	212.94	210.85	211.53	210.36	210.81	211.16	211.87	212.02	211.91	211.69	211.71	211.92	210.85	212.34	212.23	211.81	211.54	210.73	209.93	210.06	211.14	211.46
212.61	212.16	211.01	211.42	212.17	212.1	212.75	212.89	212.02	211.93	211.65	211.56	210.44	211.74	210.65	211.21	212.89	211.77	213.45	211.36	209.21	212.39	212.13	212.04	211.85	211.22	211.44	211.51	211	210.99	212.64	209.99	212.48	212.59	211.82	211.94	211.46	211.15	211.93	210.74	211.76	212.46	212.06	211.84	209.55	211.76	212.11	211.66	210.45	212.64
209.32	209.53	209.28	207.84	210.91	209.53	210.3	209.39	211.18	209.42	210.5	209.96	208.68	209.85	209.36	210.93	208.68	209.78	211.37	208.9	209	207.21	209.48	209.66	210.62	210.62	208.07	209.11	209.19	209.92	211.07	211.47	210.95	210.04	208.56	210.73	208.81	210.67	209.73	209.67	209.67	209.26	210.03	208.34	209.77	209.93	209.58	210.47	208.65	207.77
208.64	208.79	208.75	210.12	209.49	207.63	208.28	209.28	208.81	208.5	210.49	208.4	210.17	209.56	208	209.69	209.42	209.47	208.91	210.13	210.03	208.18	208.17	209.93	209.04	208.41	208.23	208.99	209.55	208.13	208.3	208.94	210.17	207.84	208.42	207.34	209.25	210.26	210.04	209.05	208.49	210.78	207.21	209.14	209.02	209.71	208.48	207.52	206.72	210.39
218.58	217.55	216.03	217.48	217.8	217.17	217.4	219.08	216.77	217.6	218.71	217.01	218.23	217.63	217.56	217.57	217.28	217.99	215.66	218.16	217.61	219.14	217.16	218	218.32	217.46	218.51	220.08	218.5	218.17	218.93	217.92	218.09	219.25	216.43	218.48	218.04	217.53	218.75	217.46	217.2	217.48	216.84	218.75	218.92	217.44	218.15	216.93	218.75	217.42
201.37	200.25	201.23	200.56	199.82	200.71	200.53	200.22	201.4	197.8	201.14	198.41	199.73	200.86	200.01	200.46	200.89	199.91	200.86	201.17	200.29	200.19	199.91	200.96	201.61	199.8	200.35	200.15	201.42	201.36	200.16	200.95	200.48	200.3	200.19	198.91	199.67	200.77	199.09	199.73	200	199.64	200.63	200.04	199.36	199.84	200.09	200.32	199.01	201.82
216.57	216.22	219.4	217.17	219.3	217.54	218.56	218.25	217.69	217.99	218.24	219.24	217.13	218.57	218.45	218.35	217.32	218.13	218.58	217.64	216.53	216.79	216.98	216.31	218.32	217.56	218.97	218.6	217.14	218.85	217.33	217.02	217.66	216.2	218.15	216.58	217.57	218.9	217.22	217.6	219.47	217.32	218.01	217.07	217.9	218.27	216.55	218.12	217.34	217.62
214.32	214.55	213.62	214.61	213.53	214.38	212.96	214.27	214.98	212.71	214.19	213.32	214.53	215.36	214.81	213.7	216.35	213.53	213.58	212.44	213.45	213.38	214.36	214.55	213.41	215	212.79	212.6	213.71	213.99	212.7	213.9	214.11	214.75	213.91	213.11	214.37	212.65	213.14	214.02	212.51	212.35	214.29	213.59	213.02	214.3	213.48	212.82	213.56	213.9
207.79	208.81	208	210.2	209.73	209.05	206.9	208.5	209.28	208.46	207.26	207.64	208.51	208.03	208.42	206.29	208.7	207.74	211.29	208.68	209.3	209.86	207.43	210.05	207.89	208.5	208.04	209.09	208.1	209.27	208.32	208.18	208.63	209.4	207.91	208.04	208.51	206.39	207.23	208.96	208.74	207.29	207.74	207.91	208.21	206.82	207.72	208.45	209.12	206.94
201.81	202.6	200.57	200.7	199.94	199	202.89	202.21	200.86	201.85	199.57	201.51	201.29	200.7	202.44	201.73	201.61	200.72	201.45	202.31	201.26	200.89	200.54	202.5	201.15	200.42	201.28	200.28	201.42	201.24	199.84	201.12	200.45	202.42	200.08	200.31	199.89	201.89	201.07	201.18	201.9	201.81	200.91	201.56	202.25	201.38	200.6	199.49	201.71	201.85
210.78	211.34	212.07	212.4	210.45	209.93	211.93	213.61	212.54	209.35	213.07	211.7	212.91	211.14	212.15	211.52	211.08	210.74	212.23	210.95	209.67	210.65	212.24	211.88	211.65	211.33	212.8	212.5	210.48	213.3	210.57	212.11	212.62	212.43	211.62	210.75	212.3	210.8	210.44	212.64	210.94	211.21	212.48	210.9	211.93	211.97	210.8	212.2	210.49	211.84
204.77	204.05	204.22	203.69	203.1	203.57	203.93	203.18	203.58	203.38	202.34	203.79	204.12	204.69	204.69	202.19	204.71	203.38	204.31	202.73	203.74	204.07	202.81	204.89	203.31	204.82	204.44	204.03	202.2	203.58	204.31	204.95	204.19	204.56	204.59	203.26	204.12	206.17	205.92	203.54	205.15	203.94	204.05	204.44	204.44	202.53	203.63	203.29	204.66	204.29
203.46	201.99	204.07	202.84	202.2	202.45	202.65	203.26	202.3	202.08	201.99	202.39	202.2	203.33	201.67	202.11	202.1	201.31	203.21	202.28	202.53	202.81	203.2	201.41	203.23	203.33	203.41	203.89	203.69	202.99	203.89	202.2	203.28	201.58	203.72	203.48	202.59	204.04	203.92	203.19	202.96	202.82	202.34	201.78	203.37	201.03	203.8	202.75	202.55	201.24
206.53	207.5	208.53	207.4	209.22	206.32	207.45	207.84	207.25	208.13	207.85	207.51	207.27	207.21	207.39	207.52	206.53	207.91	207.99	207.45	208.82	207.58	208.03	207.57	208.55	207.63	207.91	205.77	209.54	208.49	207.45	208.89	208.32	209.07	207.7	206.63	205.75	208.39	206.78	208.43	209.53	207.92	206.38	207.32	207.46	207.44	207.38	207.35	207.04	208.7
200.65	201.28	201.02	202.21	200.28	201.65	200.2	200.73	200.77	200.75	202.85	201.43	200.64	201.67	200.61	200.76	202.03	201.68	201.77	200.88	202.22	201.07	202.73	200.69	200.88	198.94	201.59	200.26	200.97	199.76	199.78	200.78	200.01	201.43	201.1	202.28	201.73	201.1	200.76	201.83	201.05	200.93	200.65	200.2	200.61	201.21	201.88	202.23	203.76	200.73
201.55	202.53	202.85	202.93	201.91	202.12	201.49	201.13	203.49	203.84	201.13	202.41	203.35	200.93	201.43	203.33	201.75	202.27	202.58	203.62	202.63	202.95	203.57	201.74	202.59	203.96	202.24	202.14	202.3	202	203.27	202.54	201.75	201.14	203.26	202.28	201.88	201.87	203.52	202.41	204.17	203.08	203.2	201.91	202.94	203.26	202.93	200.61	201.97	202.22
208.81	209.24	209.25	209.2	209.09	208.63	210.14	210.69	211.29	209.47	208.98	209.9	210.06	208.09	210.34	210.45	208.12	210.66	209.07	210.33	210.19	210.2	209.56	210.81	210.75	210.08	210.53	209.54	208.76	209.46	209.72	209.88	209.18	208.21	210.23	211.69	212.22	209.05	208.83	209.55	208.73	209.44	210.1	209.39	209.38	210.82	208.23	208.92	211.47	210.64
214.08	214.25	213.37	214.29	211.96	213.02	213.6	213.18	214.2	213.42	214.65	214.19	213.3	213.57	214.07	214.03	213.33	215.65	214.23	212.49	214.41	214	213.93	214.6	213.52	214.65	214	213.51	214.28	212.38	215.27	213.38	213.36	214.43	213.78	213.32	212.43	214.27	214.55	212.96	215.4	213.26	214.26	213.39	213.86	215.3	213.88	214.97	213.11	213.01
214.58	214.66	215.19	214.03	215.14	213.46	214.9	212.84	213.11	214.75	214.91	214.39	214.25	214.03	215.44	213.48	215.57	214.69	213.8	213.2	215.32	213.01	213.77	213.55	213.48	212.4	213.04	213.26	214.84	214.68	214.62	213.02	214.56	214.53	214.02	213.81	213.02	214.01	215.35	213.19	212.6	214.22	213.19	214.82	213.45	213.46	214.37	213.34	212.39	212.99
213.74	215.22	212.8	212.79	213.39	214.27	213.19	212.54	213.87	213.86	213.05	213.03	215.4	213.41	216.03	213.54	214.67	213.29	214.91	214.5	215.22	212.66	214.72	213.27	213.71	213.7	213.14	215.57	215.3	213.1	212.53	214.3	213.67	214.1	215.23	213.8	214.48	214.69	214.33	213.41	214.05	213.75	211.85	215.3	214.17	212.73	214.08	214.06	214.41	211.99
201.41	202.98	201.76	203.63	202.19	203.64	201.18	201.78	202.02	202.22	203.48	203.46	201.77	202.59	203.12	201.56	203.58	202.41	203.41	203.65	203.01	202.13	200.96	203.51	201.98	202.03	203.44	202.18	202.3	202.18	202.96	202.62	202.42	201.2	202.96	200.51	203.69	202.21	202.33	202.14	202.83	201.35	203.65	203.15	203.36	201.72	202.58	201.87	201.62	203.95
204.5	205.59	204.86	205.55	204.04	204.35	204.36	204.13	204.54	203.2	205.72	204.79	204.22	206.11	204.17	203.78	203.95	204.71	204.48	204.51	204.77	205.12	204.09	203.27	206	205.24	204.68	203.31	205.9	205.71	204.91	205.13	204.43	204.21	205.66	205.58	204.89	206.02	205.26	203.38	204.49	204.27	203.94	206.17	204.46	204.25	205.7	206.07	207.46	205.99
200.18	200.64	199.7	200.56	200.57	200.45	200.42	201.32	200.22	201.39	202.3	201.51	202.21	200.81	200.79	202.31	199.62	200.67	201.99	202.07	201.91	200.37	201.25	201.5	201.78	201.04	202.49	202.16	200.86	199.98	201.4	200.1	201.69	200.95	201.03	200.13	201.72	200.9	199.88	200.97	200.23	199.31	198.69	202.05	201.96	200.29	202.68	202.3	201.6	200.62
206.37	206.93	207.37	207.16	205.67	206.8	205.39	206.24	206.58	206.68	207.31	207.15	205.53	207.78	206.38	206.17	206.4	206.62	203.83	205.36	206.19	206.25	206.12	205.81	206.87	207	205.63	206.47	206.11	206.6	204.48	205.24	206.47	208.24	207.24	206.76	207.57	205.12	205.87	206.84	207.17	207.39	206.16	207.6	205.73	208.69	207.14	206.69	206.07	207.86
202.06	201.73	203.83	203.19	202.84	203.22	203.13	201.8	201.63	201.28	201.91	200.17	203.46	201.83	201.01	203.22	202.66	203.05	202.85	201.75	203.08	202.57	203.72	200.44	201.72	203.29	201.13	202.24	202.49	201.91	202.97	201.81	203.43	200.71	202.88	202.47	202.57	202.59	200.74	201.15	203.73	201.87	202.24	200.23	203.61	202.68	200.62	203.12	202.66	201.63
210.3	210.17	210.27	210.85	208.98	208.99	208.68	209.85	209.12	208.93	210.24	208.9	209	209.63	210.38	209.75	210.66	210.53	210.46	209.9	210.78	209.53	207.58	209.46	209.67	208.78	208.72	210.15	209.23	209.46	210.12	209.75	210.85	210.15	210.33	209.44	208.76	209.39	209.91	209.93	208.42	209.24	208.1	209.88	210.54	209.57	210.8	209.86	209.21	209.09
207.22	208.6	208.34	207.71	207.36	206.94	208.85	206.28	207.45	207.68	207.6	207.41	207.66	208.72	208.62	207.63	207.71	208.16	208.02	207.9	207.63	207.92	208.78	209.09	207.37	207.05	208.08	207.12	206.83	208.2	207.34	206.98	208.06	207.36	207.39	208.56	208.38	207.87	207.94	208.36	207.12	207.6	207.56	208.81	208.81	207.76	208.11	207.66	208.85	206.12
209.7	208.17	208.94	207.1	209.15	209.2	209.2	209.33	209.23	207.57	207.96	206.85	208.37	208.62	208.21	209.05	206.88	208.89	211.33	207.79	207.79	209.81	208.93	208.3	208.42	207.99	208.8	209.69	208.77	208.11	207.78	209.47	209.45	208.47	208.72	207.88	208.28	208.29	209.97	207.58	209.79	208.41	209.69	209.57	209.23	210.56	207.66	207.9	208.68	207.97
210.1	208.84	208.8	206.99	209.38	209.69	210.47	209.25	207.49	207.34	208.62	210.31	209.25	208.58	209.14	207.98	208.72	208.01	208.77	209.28	208.02	209.18	210.97	209.3	209.24	209.13	209.55	210.75	208.71	207.7	209.26	209.58	208.4	208.14	208.19	207.23	210.02	210.3	208.52	208.83	209.02	208.44	207.44	208.8	208.94	208.57	208.29	208.88	209.09	209.1
209.44	209.32	207.7	207.67	209.35	207.48	208.12	208.73	208.38	209.09	209.18	208.3	207.73	209.17	206.54	209.13	210.17	209.91	208.58	207.57	207.97	207.89	209.79	209.3	210.07	209.14	207.54	210.14	208.03	207.22	210.07	208.63	208.1	209.5	208.39	208.83	209	208.5	206.95	210.32	209.28	208.68	208.73	208.12	209.36	210.36	209.98	209.09	208.7	208.35
209.33	207.87	209.32	208.29	208.06	209.24	211.7	209.13	208.66	209.89	208.26	208.51	210.74	208	207.96	208.41	209.14	209.09	207.99	208.58	208.31	209.96	210.14	208.78	208.59	210.1	209.59	209.04	209.58	206.92	207.63	208.19	209.48	206.68	207.93	209.15	209.48	208.98	211.08	208.27	208.37	207.75	208.89	209.38	209.93	208.71	208.06	208.33	207.83	208.16
212.07	211.39	210.94	212.02	212.53	212.58	210.46	210.75	211.27	211.12	212.34	210.87	211.42	211.6	211.15	212.74	212.54	213.48	211.13	212.24	210.74	212.59	209.06	212.44	210.85	210.44	210.98	213.05	211.08	212.27	211.2	211.71	213.13	211.82	210.81	211.05	212.53	212.68	211.45	212.96	211.38	212	210.5	211.28	210.98	210.7	211.48	211.82	211.93	211.44
203.6	204.12	204.76	204.07	202.61	203.33	202.75	203.36	202.9	201.89	203.42	204.82	204.14	203	202.16	203.54	202.97	203.67	201.51	203.27	203.17	200.64	202.84	203.82	204.38	203.14	202.6	203.64	204.33	202.01	202.16	203.43	203.26	204.6	202.6	203.68	203.99	203.52	203.21	202.65	204.64	202.02	201.17	202.94	203.06	202.11	202.53	204.14	202.61	203.9
218.8	218.26	217.36	218.18	217.17	217.76	218.97	216.41	216.85	217.3	219.56	216.42	218.99	216.3	219.23	219.33	217.93	217.19	218.71	218.91	216.88	218.08	216.79	217.69	218.65	218.66	215.76	217.33	219.29	219.04	217.61	217.87	217.38	216.84	218.05	216.83	218.49	218.31	218.77	219.57	217.57	218.58	217.77	217.25	217.91	216.23	217.16	217.77	218.29	217.15
199.95	201.78	200.65	199.62	201.25	201.19	200.5	199.44	200.66	201.15	200.41	200.62	198.55	200.5	200.54	198.86	200.84	199.29	200.03	199.59	200.25	202.29	200.3	200.23	201.16	198.33	200.25	199.66	199.4	198.34	199.71	200.92	199.81	200.61	202.18	201.29	199.47	202.14	200.54	200.61	199.61	199.15	201.64	201.86	199.33	200.17	200.59	201.8	200.18	200.94
204.91	203.74	204.59	203.77	202.42	202.4	203.81	203.24	203	204.06	202.87	203.75	204.38	202.7	202.36	202.48	202.98	202.1	206.11	203.46	203.91	204.77	204.37	204.27	205.4	203.99	204.34	204.2	204.52	204	203.95	204.73	203.43	204.42	204.78	202.19	203.56	203.97	203.86	203.5	205.96	203.53	201.36	204.01	204.88	202.27	201.59	202.42	201.9	202.52
203.59	202.69	202.13	202.89	204.85	203.51	202.34	202.52	203.5	204.69	201.26	202.4	202.45	204.17	203.4	203.56	202.5	202.26	202.59	204.85	204.43	203.02	203.64	202.28	204.22	201.67	202.01	204.94	202.98	201.9	202.69	204.31	204.01	203	203.13	202.85	202.7	205.03	203.53	203.98	203.02	201.59	203.93	203.39	203.77	203.82	203.3	203.39	204.27	202.66
214.55	213.91	213.01	214.34	213.19	212.88	213.3	214.21	214.35	214.22	213.05	213.8	213.37	214.2	212.38	215.08	212.63	213.4	215.44	213	212.35	213.95	212.87	214.5	214.87	214.6	214.43	215.09	213.73	213.71	213.31	213	215.95	211.77	214.15	214.48	212.76	214.22	213.5	212.84	214.08	213.32	214.05	214.14	213.82	213.29	214.28	214.2	214.43	213.76
203.04	202.91	203.34	203.02	204.02	202.06	202.86	203.28	204.83	203.12	203.4	203.47	202.5	203.67	202.56	204.18	203.27	203.06	205.42	203.42	204.57	204.22	203.68	202.36	203.01	203.82	203.56	204.86	202.36	203.61	202.66	203.05	202.69	204.45	203.36	204.2	202.69	202.59	203.87	202.79	203.19	204.43	203.9	204.19	203.54	204.29	203.13	203.91	204.15	201.55
200.33	200.01	198.29	200.76	201.05	200.05	199.56	200.64	198.95	200.28	201.22	202.2	201.12	199.14	199.53	199.37	201.65	198.92	200	199.56	199.69	201.94	200.71	200.31	199.42	200.53	200.11	200.63	201.09	200.78	201.39	198.78	199.78	200.94	199.47	202.52	200.29	202.45	200.76	199.78	200.6	202.39	200.84	200.05	201.2	200.83	200.3	200.27	200.67	200.13
208.17	206.85	205.6	207.95	208.82	207.55	206.57	209.26	208.89	207.07	208.08	208.65	208.93	208.76	209.06	208.9	208.28	207.84	208.39	207.74	208.5	208.86	208.19	209.31	208.16	207.75	205.94	208.24	209.18	207	207.9	207.7	208.19	208.66	209.11	207.82	207.01	206.68	208.06	206.83	207.08	207.68	207.37	207.06	209.02	207.98	207.63	207.53	207.18	207.75
212.08	211.36	212.66	210.82	212.39	213.38	210.52	210.98	213.1	210.7	210.92	212.17	210.83	210.32	211.61	210.35	209.6	211.26	212.55	209.53	212.66	210.3	211.74	211.77	211	211.78	211.15	212.85	211.36	211.67	211.49	212.33	211.24	211.17	212.05	212.44	211.99	210.04	210.55	212.39	212.28	211.29	211.67	213.02	209.97	211.59	210.52	211	210.56	210.87
208.87	208.06	208.37	207.2	209.07	208.59	208.32	209.16	208.94	210.32	208.07	209.51	207.34	208.82	208.44	208.15	207.95	209.29	209.21	208.57	205.8	210.84	208.77	208.73	208.8	208.54	210.04	208.89	207.83	208.51	207.93	209.3	210.05	210.66	209.12	209.33	210.09	207.8	208.08	208.51	209.56	208.72	208.96	209.18	208.83	209.43	208.19	207.88	209.42	210.43
208.63	208.12	206.78	207.74	207.17	208.49	206.13	207.56	207.41	208.5	208.36	208.86	206.46	206.88	207.66	207.14	207.15	208.42	208.25	209.35	207.48	207.93	206.73	207.31	207.34	207.28	207.73	208.51	207.11	207.36	207.98	208	208.1	206.17	208.15	208.32	208.12	208.43	206.91	206.52	207.11	207.41	208.32	208.83	208.03	206.73	206.64	208.89	208.51	208.48
202.12	203.37	202.61	202.27	202.36	203.18	202.78	201.18	202.16	201.74	203.55	201.98	203.23	201.89	202.76	202	201.39	201.92	203.22	201.44	202.19	202.2	203.06	203.55	202.03	203.95	203.77	202.65	203.69	202.54	201.69	201.27	204.07	202.85	202.26	202.34	201.64	201.83	202.18	201.02	202.03	202.33	203.96	202.35	203.69	202.32	203.14	202.58	202.2	204.14
202.66	203.43	202.9	204.99	202.94	203.25	203.76	204.29	202.87	201.92	203.22	203.54	204.11	204.71	203.78	203.1	203.62	202.91	201.73	205.02	204.51	203.64	204.09	203.55	205.11	203.69	203.2	203.99	203.52	204.07	203.73	204.35	203.85	201.84	204.9	204.15	204.7	203.33	204.15	204.63	204.06	203.74	203.3	204.01	202	203.18	204.6	203.6	202.9	203.17
207.96	207.32	209.03	206.65	208.5	208.19	208.78	207.8	208.45	207.8	207.84	208.18	207.54	208.7	207.36	208.52	207.72	205.44	208.61	207.82	208.51	208.71	207.56	208.08	207.3	207.98	208.39	206.76	206.99	205.85	207.9	207.63	207.51	207.44	207.95	208.9	207.87	207.9	208.59	208.14	208.65	208.39	208.15	208.54	206.21	207.14	208.83	208.4	208.51	208.33
199.78	199.56	196.84	196.98	196.31	197.94	197.27	199.13	198.35	198.95	199.8	197.71	201.56	198.17	198.07	199.63	198.45	198.52	197.67	197.95	197.42	199.08	198.07	198.98	198.32	198.03	199.31	197.59	199.98	198.1	199.31	199.68	198.39	199.02	198.08	199.43	196.49	200	199.62	198.39	199.72	198.14	198.16	198.74	198.09	199.94	197.86	198.24	199.37	197.13
216.11	214.97	216.12	216.31	217.39	215.93	216.61	215.21	215.64	217.58	217.01	216.62	217.23	217.35	216.74	216.76	218.59	217.57	214.95	216.92	215.54	217.5	217.02	216.84	217.61	216.83	217.94	217.46	217.02	216.63	215.71	215.63	217.16	216.48	217.87	218	217.95	216.3	217.68	217.41	216.08	217.59	217.3	216	217.88	217.04	216.9	217.15	218.53	217.99
195.38	195.74	194.25	195.87	195.09	194.16	195.49	194.4	195.2	194.46	194.89	194.47	193.11	195.85	194.49	195.67	195.93	195.5	196.89	195.99	195.9	194.63	194.77	195.73	193.07	195	196.25	194.2	194.3	197.08	194.6	194.96	194.25	196.32	195.79	194.8	196.25	194.87	196.4	194.4	195.11	194.66	195.87	196.01	194.48	194.07	195.91	195.56	195.73	194.26
217.75	218.74	216.68	218.74	218.06	217.64	216.71	218.29	217.13	217.7	217.85	216.46	218.33	217.43	218.79	218.14	217.04	217.69	217.02	218.11	217.65	217.84	217.01	216.64	217.7	217.51	218.45	217.96	217.06	217.18	216.37	217.9	219.83	218.42	218.35	217.18	218.37	217.95	218.65	216.9	217.74	219.02	218.24	218.03	219.2	218.09	217	218.51	217.49	217.13
200.99	201.32	199.51	198.04	199.49	200.61	201.58	200.54	201.21	199.6	200.67	198.32	200.58	198.97	200.7	200.15	199.7	199.89	200.36	200.61	199.31	199.2	199.39	199.49	199	199.43	200.5	199.34	199.52	199.04	200.85	200.09	199.09	199.29	198.58	200.76	199.96	200.84	199.14	198.62	199.63	199.01	199.38	198.42	199.76	198.9	200.28	197.98	198.55	201.05
217.59	217.99	218.74	217.36	218.65	218	218.13	218.68	218.12	216.83	218.09	217.7	218.91	217.59	214.92	218.78	216.54	219.21	217.86	218.16	216.52	217.13	217.21	219.49	217.57	217.62	217.54	217.59	218.56	218.06	218	217.78	218.79	218.83	217.35	218.87	219.96	217.79	217.09	218.25	217.54	218.19	217.18	217.46	217.28	217.88	218.34	217.07	218.48	218.78
194.13	195.98	194.62	194.35	193.12	194.11	193.82	194.22	194.9	195.23	193.35	194.99	196.1	192.03	193.34	193.64	194.68	193.3	195.67	194.44	193.79	194.76	193.61	194.86	192.09	194.63	194.61	192.73	194.29	193.08	194.66	193.85	193.56	194.67	194.34	196.4	193.6	193.33	193.85	193.88	193.21	194.63	194.85	195.52	192.67	192.81	194.87	193.84	193.03	195.13
211.11	211.49	210.21	212.5	212.78	210.66	210.64	211.13	212.94	211.52	212.81	210.92	211.62	210.75	211.71	209.96	212.11	210.66	211.67	211.55	212.95	212.58	210.54	210.57	212.01	212.12	213.45	211.12	211.57	209.95	212.64	209.55	211.19	210.09	212.26	210.51	210.98	212.16	212.79	212.01	211.01	212.31	210.32	211.53	211.39	211.79	210.28	212.49	210.29	211.8
212.51	213.74	213.98	213.83	213.18	212.75	212.47	213.63	212.93	213.13	212.95	213.97	213.38	213.4	212.96	211.68	211.78	212.52	212.43	212.97	212.91	212.59	213.38	213.88	213.21	213.83	213.94	212.82	213.19	214.05	213.43	213.38	213.28	212.87	213.18	214.11	213.96	213.33	213.38	212.05	213.47	214.01	213.57	212.36	212.79	211.54	211.89	214.17	213.22	212.49
203.49	203.18	203.41	202.94	203.05	202.56	203.77	204.15	201.39	203.78	201.75	203.48	203.78	203.42	202.89	201.37	204.04	203.06	203.07	203.46	203.76	203.67	202.28	201.92	203.47	205.43	203.63	203.82	202.98	202.61	202.84	203.32	203.59	203.97	202.47	203.49	203.14	201.44	201.75	203.73	204.48	203.81	203.81	203.37	204.56	204.88	203.34	203.58	202.8	203.78
208.7	209.7	207.51	209.07	210.51	209.1	209.11	209.19	208.39	210.26	209.54	210.9	209.1	209.19	210.13	210.08	209.37	209.53	209.58	209.39	209.53	209.33	209.82	209.06	208.46	209.84	207.37	209.6	209.26	208.8	210.31	209.25	209.07	208.71	209.95	209.23	208.21	209.91	210.2	210.06	207.58	209.4	209.52	209.54	210.01	208.35	208.83	209.45	209.37	209.26
193.39	194.56	196.89	192.88	194.47	192.21	193.96	194.85	192.6	196.03	195.27	193.49	193.9	193.87	194.26	194.44	194.78	194.26	194.23	194.68	195.31	193.94	194.28	193.62	194.25	193.77	193.77	194.71	195.23	193.96	194.75	194.36	195.35	194.72	193.8	194.85	193.48	193.54	193.64	194.67	195.61	193.56	194.24	193.03	193.29	193.89	194.81	193.93	193.8	194.71
209.01	207.95	207.92	208.49	209.95	208.42	208.8	209.47	208.1	208.79	208.5	208.29	208.39	208.46	209.36	209.28	207.76	209.05	207.56	209.88	208.26	208.18	209.04	208.97	207.99	207.12	208.88	208.88	209.4	208.55	207.62	209.35	209.08	208.54	207.32	208.65	207.23	209.42	208.61	208.59	208.4	208.66	208.37	208.86	207.78	209.69	207.6	207.12	210.96	209.29
204	202.81	203.27	203.8	204.47	204.16	204.92	202.91	203.79	202.9	204.96	201.73	203.04	203.31	203.76	204.2	202.6	202.8	202.36	204.81	203.31	204.3	203.83	203.28	204.62	203.17	203.04	204.28	203.33	201.85	202.47	202.36	203.11	202.96	204	203.22	202.78	203.44	203.76	202.76	203.14	204.15	202.9	206.21	204.3	202.34	204.76	203.95	203.15	204.31
212.18	213.68	212.33	211.84	213.35	213.04	212.95	212.88	211.9	212.47	212.04	211.5	210.79	213.17	213.37	212.74	210.64	212.2	212.5	212.52	211.53	213.32	213.4	212.04	213.54	211.86	211.96	211.72	213.32	211.62	212.29	212.34	212.85	212.57	211.97	211.97	211.52	212.24	213.03	212.06	213.16	213.02	210.26	212.42	213.06	213.01	212.94	213.33	213.29	212.47
208.22	206.41	207.27	206.58	206.23	207.13	206.26	207.73	207.29	204.81	206.34	205.04	206.15	207.07	205.66	206.21	206.87	207.18	205.13	206.25	206.32	207.78	206.55	208.63	205.94	204.58	206.71	206.47	204.72	206.15	206.87	205.67	207.16	206.55	207.82	205.13	206.42	206.48	205.94	206.48	206.59	206.25	208.07	205.69	205.99	207.38	207.77	206.73	207.08	205.95
207.36	207.76	206.43	207.56	208.64	206.59	207.93	208.22	206.07	207.65	209.08	206.66	208.25	208.76	208.95	208.36	207.83	207.42	207.5	210.37	207.77	208.09	207.12	207.48	208.5	206.72	208.76	208.16	208.46	206.89	208.42	207.46	206.76	206.89	208.25	208.47	207.83	207.54	208.1	207.18	206.39	208.29	207.95	207.72	207.84	207.5	207	206.97	208.16	208.08
195.56	195.38	194.28	192.2	194.69	193.49	194.41	193.64	193.76	193.98	194.77	195.92	195.09	194.9	194.66	193.7	194.32	195.1	192.49	194.12	192.67	194.32	193.8	193.58	194.55	192.65	195.92	194.5	195.07	194.99	193.63	192.93	193.78	192.9	195.01	195.05	193.63	193.21	192.61	193.71	193.76	194.37	194.09	192.11	192.92	194.43	193.87	196.66	194.71	195.58
202.37	203.12	203.24	203.56	204.72	203.27	205.03	205.03	202.08	203.46	204.16	204	202.35	203.64	204.68	204.61	203.09	205.39	202.94	205.39	203.06	203.6	204.64	203.5	204.45	205.19	203.96	202.8	203.55	201.95	203.79	204.07	204.69	203	205.28	203.76	202.92	205.81	204.73	203.08	203.29	203.54	204	201.85	204.47	204.24	202.8	204.17	204.44	203.41
196.5	193.48	194.08	194.19	194.21	193.52	193.22	194.62	193.82	193.19	195.5	194.65	194.49	194.37	193.95	194.36	193.11	194.25	194.19	194.69	194.85	194.74	194.09	195.52	194.69	194.99	193.21	194.16	192.95	194.64	193.91	192.98	194.96	195.51	194.43	194.08	193.76	193.19	193.92	194.73	193.98	194.34	195.22	193.23	192.44	194.31	193.33	193.53	193.63	194.92
214.56	212.76	213.15	213.97	213.22	213.35	213.19	213.56	213.36	212.97	214.35	213.89	214.52	212.31	212.84	213.76	213.27	215.41	213.75	211.5	213.82	212.24	213.65	212.37	212	212.52	212.32	211.4	213	212.36	213.48	212.66	212.47	212.84	212.35	213.46	213.24	213.17	211.99	211.55	213.07	213.14	212.84	213.4	212.8	214.05	213.07	214.05	212.4	212.28
218.46	218.19	218.35	220.07	218.68	219.39	217.85	218.04	216.69	218.54	218.2	218.69	217.97	215.99	218.01	218.33	217.68	216.82	216.71	218.51	216.09	217.9	217.95	216.93	218.55	217.51	218.68	217.89	217.46	217.28	218.58	215.86	219.2	217.2	216.49	218.05	218.86	218.19	216.95	218.48	217.83	217.68	218.27	217.1	217.5	218.37	218.37	218.94	217.61	218.2
205.69	205.53	205.95	205.79	205.6	207.58	206.46	205.03	205.73	206.5	205.38	206.69	206.97	205.73	203.6	205.91	206.99	205.3	206.38	206.1	205.81	205.63	204.22	206.06	204.86	206.44	205.52	206.1	206.96	205.96	204.85	204.7	205.28	206.7	207.88	206.18	204.3	206.44	204.15	206.98	205.25	205.82	204.99	205.93	206.36	205.34	204.07	204.3	206.88	206.05
203.19	203.55	204.02	203.69	202.94	203.57	202.7	202.3	204.04	203.7	203.27	203.37	202.17	204.15	203.53	202.48	203.43	203.85	202.88	203.37	202.97	203.12	203.26	201.74	204.12	203.86	203.41	204.82	203.32	202.81	202.35	203.88	202.94	202.5	202.57	202.25	204.28	203.02	201.74	202.68	203.36	202.45	203.91	203.6	203.49	203.24	205.72	202.11	202.6	203.29
207.85	207.54	205.99	209.77	207.34	208.93	208.79	209.19	206.65	207.91	207.45	208.43	209.36	208.44	209.11	209.52	210.07	208.2	209.39	208.08	208.75	207.03	208.91	208.63	208.19	208.52	210.52	209.43	209.24	208.16	209.87	209.91	208.36	207.23	207.84	207.19	208.45	209.98	208.04	208.32	208.42	208.64	207.85	208.6	206.83	210.09	207.16	209.6	208.7	207.48
212.44	212.52	212.11	213.32	213.08	213.34	212.12	211.54	211.58	212.37	212.79	211.44	211.75	212.62	210.86	211.3	214.38	213.69	211.8	212.66	213.6	212.36	213.02	212.72	211.75	211.43	212.73	213.89	212.41	213.38	212.53	213.37	212.46	213.32	211.7	212.29	211.37	213.53	212.76	212.32	213.82	212.61	210.74	212.11	210.12	212.74	211.65	213	214.43	213.4
217.16	216.68	217.13	217.12	217.83	215.32	217.4	215.68	217.07	216.7	218.7	216.68	216.87	217.02	216.43	218.17	217.38	217.35	216.55	216.74	218.18	216.12	218.72	217.63	217.77	216.91	215.58	219.37	214.97	217.13	216.18	217.63	215.74	215.59	217.48	214.76	216.38	217.42	217.17	216.21	216.99	216.95	218.77	217.38	215.65	215.39	216.71	218.06	217.49	215.75
199.4	200.95	201.63	201	199.69	199.98	198.4	201.84	200.95	199.98	200.21	201.16	201.3	199.15	200.62	200	201.8	200.97	199.88	200.8	198.06	199.33	200.23	201.1	200.69	201.58	200.75	199.64	200.31	202.04	201.54	200.78	199.63	198.36	200.75	199.66	199.69	199.18	201.98	199.88	200.12	200.59	200.86	200.46	202.28	200.88	200.43	198.89	200.45	199.17
208.04	208.76	208.12	207.02	207.04	208.91	207.62	208.35	209.16	206.85	209.14	209.17	208.65	208.85	207.34	208.81	208.25	208.13	208.82	208.64	207.77	208.56	207.48	207.19	209.98	208.16	207.51	210.28	208.06	208.31	208.35	208.22	207.96	208.12	208.96	209.85	208.39	208.23	208.97	208.33	207.23	209.6	209.37	207.79	209.17	206.35	208.62	209.22	209.74	208.3
217.07	218.41	216.55	216.35	216.21	217.32	218.17	216.43	217.56	217.8	219.11	215.57	216.25	216.43	217.73	215.95	217.7	216.38	216.4	218.6	216.87	218.29	218.22	217.11	217.48	218.59	216.86	215.98	217.83	216.59	216.7	215.95	217.29	217.05	217.85	217.63	217.54	215.71	217	218.34	214.79	215.96	217.19	216.83	217.64	218.13	216.66	217.01	217.89	216.15
211.15	210.35	210.95	210.07	211.56	211.69	211.15	212.01	212.87	209.69	212.77	212.49	211.06	212.76	212.28	212.36	212.14	209.86	212.22	211.47	211.66	212.69	211.22	210.64	210.93	211.26	209.74	212.66	211.91	210.1	212.11	211.31	212.25	211.36	211.22	212.28	212.56	212.45	211.55	211.71	210.79	213.62	210.97	211.89	212.71	210.64	212.64	209.01	211.3	211.02
210.16	208.21	208.23	209.5	209.2	207.89	206.96	208.51	209.29	208.4	209.87	208.56	208.98	208.99	209.44	207.65	208	208.3	209.07	209.08	208.98	208.93	209.76	209.16	207.42	208.37	208.89	208.89	208.52	209.35	209.82	209.05	209.21	209.33	207.78	209.61	210.13	208.3	209.35	208.03	209.42	210.26	209.42	209.97	208.56	208.1	209.72	210.49	210.27	209.35
199.12	199.33	198.97	199.5	199.19	199.34	199.71	201.52	199.46	199.24	197.72	199.61	199.59	198.84	201.06	198.89	200.46	200.14	197.82	199.4	199.18	198.23	199.8	199.79	198.19	200.49	200.04	199.67	200.4	199.73	198.23	198.65	199.86	198.71	199.37	199.56	198.96	199.14	197.28	198.3	199.82	197.97	198.07	199.54	199.44	201.34	198.91	199.24	200.47	200.76
202.7	199.89	204.5	202.09	201.98	202.81	202.45	203.47	202.37	202.78	201.66	202.1	203.68	201.89	203.86	203.18	201.92	201.12	201.44	202.52	200.82	203.01	202.33	200.98	202.62	202.64	202.01	201.07	204.41	202.99	201.11	203.31	202.86	203.34	201.98	203.4	203.43	202.83	202.98	204.81	201.69	203.7	202.75	202.36	202.05	202.18	201.8	203.37	201.71	202.1
201.07	197.63	200.74	199.44	199.97	200.58	200.56	200.02	199.11	200.4	200.48	200.36	199.81	201.88	201.66	199.59	201.3	200.18	200	199.96	200.92	199.53	200.32	200.06	201.11	199.22	200.66	200.65	200.37	200.23	200.54	199.7	199.36	199.77	200.19	201.2	200.29	200.89	200.91	201.52	198.87	200.9	201.76	200.05	200.21	199.36	200.37	199.46	199.44	199.57
195.65	194.28	194.61	196.29	195.8	195.62	194.16	195.72	194.11	194.3	196.27	195.47	194.8	194.14	194.59	195.26	194.66	195.11	194.12	196.24	193.72	196.26	194.67	195.64	196.21	194.67	194.07	195.26	195.71	195.78	195.72	193.33	195.43	195.86	194.24	194.86	196.58	193.88	195.99	194.35	195.45	195.02	194.57	195.44	193.57	194.67	194.3	195.74	194.55	194.68
211.88	212.77	211.91	212.1	213.36	213.25	212.41	212.23	212.46	214.21	213.58	210.75	212.83	212.21	212.42	212.59	212.49	211.12	212.69	212.8	211.98	212.35	212.25	213.28	210.84	211.23	213.22	212.17	211.37	210.17	212.65	213.9	211.42	212.29	212.74	211.3	213.07	210.74	211.05	211.9	213.53	212.27	212.26	211.8	211.64	212.23	213.45	211.56	212.38	212.14
211.39	209.92	213.01	211.08	211.64	210.49	210.57	212.95	212.15	211.27	210.74	211.75	213.17	211.39	212.17	210.19	210.74	211.4	211.88	210.68	209.72	209.58	210.92	211.53	211.52	212.38	210.88	212.14	213.68	213.5	210.63	211.78	212.4	212.3	212.26	210.66	209.8	211.55	210.36	212.3	210.84	210.88	211.99	210.36	211.77	211.58	212.17	212.68	212.24	212.19
209.24	208.76	208.67	208.62	208.06	208.17	208.31	208.06	209.9	207.98	209.21	209.13	207.21	208.34	208.71	207.67	208.55	209.09	208.69	208.45	208.68	208.12	210.05	207.64	209.64	208.98	208.99	208.45	209.09	209.03	209.05	208.52	207.76	207.94	208.73	208.27	208.91	207.65	207.71	207.87	208.45	207.44	207.16	209.81	208.46	209.25	208.51	208.44	207.32	208.4
209.96	208.92	209.15	206.72	207.93	208.01	209.71	210.32	208.18	209.46	209.11	207.37	209.64	208.37	207.47	206.9	208.51	210.19	209	208.7	208.64	206.8	207.68	210.41	208.66	208.45	209.58	208.49	209.53	210.3	208.9	209.4	210.23	209.43	209.35	208.35	209.97	208.15	209.83	207.43	208.17	209.75	209.66	209.76	208.9	210.04	209.73	209.22	209.15	208.84
206.68	208.9	208.09	208.38	207.94	207.36	207.24	207.74	207.2	208.02	208.13	207.01	207.91	207.97	206.46	207.2	208.15	206.91	207.76	207.29	208.96	207.52	209.1	207.39	206.67	207.39	208.03	206.58	207.74	209.51	208.44	208.21	208.38	207.5	207.27	207.86	207.31	207.57	206.21	207.84	208.48	208.08	206.74	207.49	206.49	207.27	206.45	206.86	206.76	207.39
208.44	207.66	207.31	208.12	208.28	208.38	209.08	206.9	207.61	206.12	206.89	207.51	208.47	208.46	208.1	208.85	206.83	208.84	208.1	207.74	208.32	207.12	207.97	207.39	207.67	207.07	207.47	209.45	208.28	207.7	208	208.02	206.07	205.81	208.59	208.81	207.36	208.11	206.78	207.25	207.74	207.99	207.44	208.36	208.7	206.4	207.59	207.94	207.97	207.41
199.83	197.64	200.6	199.52	199.33	199.9	198.66	198.67	199.3	199.83	198.58	199.78	199.97	199.23	198.85	199.4	200.77	200.17	199.86	198.8	200.44	198.61	199.25	198.52	201.47	197.8	199.09	201.21	199.86	198.81	200.44	198.08	199.12	198.96	197.57	200.39	199.99	200.28	199.54	201.04	198.5	198.66	199.2	198.33	199.59	201.27	201.11	199.3	199.84	200.16
211.67	212.61	211.63	210.6	211.81	211.53	211.77	210.58	211.22	211.97	212.75	212.67	209.92	212.65	211.79	211.3	211.32	212.65	211.05	211.17	212.68	212.37	212.88	212.33	212.27	211.24	210.91	212.08	211.61	213.17	211.44	211.66	210.73	211.01	213.6	211.65	210.18	212.49	211.49	211.5	211.19	212.86	212.15	211.06	212.94	212.16	211.1	210.9	212.77	212.61
210.2	207.73	206.98	208.24	209.03	209.97	208.08	207.96	207.97	208.73	210.73	208.59	207.98	207.9	207.04	208.75	207.83	209.27	208.45	207.71	208.12	209.84	207.8	207.71	206.68	209.08	209.13	207.46	209.85	208.69	208.48	208.25	208.28	208.29	209.37	206.91	209.14	209.8	208.96	208.39	207.75	207.12	208.15	209.42	208.62	206.29	209.29	208.68	207.57	208.45
215.19	213.43	212.19	213.17	212.54	212.28	211.17	211.71	213.59	213.68	213.28	212.66	210.43	212.1	212.31	212.45	212.41	211.99	212.57	212.09	211.78	212.9	213.71	212.64	210.84	212.21	211.18	212.35	211.83	212.9	214.58	212.37	212.35	211.02	212.29	212.43	213.46	210.83	211.83	212.66	212.22	212.23	213.16	212.52	211.01	213.08	212.74	213.08	212.07	213.17
203.03	203.43	204.61	203.54	202.58	204.54	204.52	203.13	204.95	203.9	203.17	204.48	203.01	203.83	203.56	203.9	203.08	201.85	203.24	202.53	203.38	201.71	203.86	204.2	203.25	202.29	203.15	201.42	203.27	203.53	204.2	202.29	204.11	204.51	203.99	203.25	203.74	203.25	203	204.92	205.09	203.2	201.93	203.52	204.09	204.19	203.28	203.33	203.74	202.67
200.19	199.08	200.53	200.39	199.58	197.99	199.59	197.24	199.29	200.11	199.69	197.71	199.9	200.03	199.21	199.7	199.73	198.85	201.3	198.63	198.9	198.84	198	198.32	199.03	200.45	198.95	198.69	198.16	197.71	199.17	199.63	198.85	199.73	198.51	198.69	200.65	198.88	200.3	198.12	199.09	198.12	199.85	199.85	198.49	199.78	200.33	199.02	200.08	199.18
214.06	212.28	215.54	213.94	213.01	214.53	211.92	214.58	214.8	212.67	212.9	213.64	213.09	213.67	213.72	213.63	211.95	214.14	212.21	214.53	215.23	213.5	214.66	214.29	212.16	212.88	215.78	213.47	213.77	215.14	213.79	212.63	213.48	213.29	214.37	212.92	214.72	213.12	212.58	213.56	215.34	213.17	213.53	213.78	213.65	214.38	213.3	213.09	213.82	213.45
199.81	199.29	198.81	199.52	199.44	199.12	199.91	199.49	200.29	200.14	199.79	200.77	201.61	198.63	198.27	199.22	199.57	198.6	199.37	199.9	200.11	199.94	199.48	199.78	200.52	201.53	198.73	199.38	200.06	199.28	199.91	199.84	196.84	199.83	200.39	199.34	199.39	198.6	198.99	201.53	199.17	199.82	199	200.39	198.83	200.11	198.17	198.82	200.53	199.39
201.21	201.16	202.2	203.54	204.62	202.79	204.22	202.7	202.63	204.04	202.4	203.28	203.63	202.66	201.79	203.68	202.76	203.16	202.6	204.4	202.41	202.63	203.65	202	202.87	203.81	202.49	202.6	203.31	201.9	203.41	202.41	203.08	203.49	202.48	203.35	204.5	203.17	203.62	204.3	201.82	202.83	205.37	203.75	204.7	204.17	204.2	202.85	202.18	203.63
203.2	203.63	202.72	202.91	203.14	202.58	202.82	202.61	203.72	202.97	202.73	202.55	202.14	204.43	203.31	201.76	201.94	201.14	204.57	204.17	205.05	203.76	204.64	201.32	202.63	202.42	203.01	202.28	205.41	203.02	202.74	203.2	203.39	204.14	202.83	202.28	203.28	202.57	203.92	201.93	205.25	202.93	203.23	202.3	203.55	202.1	202.41	202.7	203.1	203.74
204.06	203.41	203.03	204.66	204.71	202.25	202.82	202.36	203.96	202.88	203.05	202.95	202.75	202.44	205.01	202.07	203.36	203.39	201.87	203.33	202.89	204.19	205.05	204.35	202.34	203.21	202.21	203.72	203.55	204.06	204.18	203.32	203.53	204.41	202.84	203.08	203.98	205.27	202.88	203.44	203.6	202.39	202.85	204.18	204.55	203.75	203.79	201.69	205.04	204.96
198.38	198.8	198.88	197.51	197.94	196.65	195.51	199.69	197.71	196.76	197.55	198.79	197.21	198.98	199	197.98	197.06	198.53	198.05	197.68	198.4	199.13	197.39	196.28	198.15	199.08	197.95	196.83	199.53	199.26	198.18	196.24	197.9	196.87	196.83	197.63	198.38	199.14	198.72	196.63	197.68	197.71	198.63	198.71	197.11	199.33	199.39	197.51	198.14	196.92
212.35	211.76	213.34	210.71	210.99	211.62	213.01	211.96	210.82	211.52	212.01	211.91	210.67	211.47	211.27	210.23	212.36	210.65	212.32	210.82	211.31	211.78	212.32	212.25	212.68	209.57	212.42	211.51	210.18	211.8	213.04	212.63	212.01	211.12	212.78	211.53	212.03	212.06	211.92	210.67	212.62	211.5	210.32	211.65	211.21	211.99	211.55	212.67	212.75	211.08
206.74	206.12	206.25	206.63	206.32	207.81	207.4	205.86	207.89	206.46	206.07	205.85	206.51	206.7	205.4	206.03	207.86	205.68	206.93	206.04	207.29	208.23	205.78	205.3	205.98	205.89	206.72	206.6	206.21	205.47	206.99	207.09	205.86	205.31	206.41	203.87	206.93	205.9	207.77	206.11	204.69	206.23	207.4	206.21	206.69	206.64	207.39	206.26	206.76	206.08
203.45	201.54	203.1	203.09	202.58	203.29	202.3	202.56	202.27	202.31	203.37	202.74	203.78	200.64	203.05	201.72	203.52	203.81	202.64	202.46	202.69	202.65	201.23	203.31	203.01	202.52	203.39	202.3	202.32	201.87	203.45	203.2	202.3	203.91	202.37	203.05	202.65	203.53	200.98	203.76	202.17	203.53	202.31	201.39	203.2	202.91	202.73	203.8	203.6	203.95
212.65	212.56	211.53	211.71	211.11	211.63	211.11	212.48	211.28	210.96	211.09	211.17	211.15	211.49	210.48	209.83	211	210.9	211.31	212.3	212.85	211.97	210.72	211.39	211.09	212.32	212	211.07	212.55	212.87	212.29	212.43	210.89	212.61	210.59	212.42	211.43	213.11	209.5	210.86	211.46	211.58	211.46	210.87	212.33	210.91	211.11	211.42	212.53	210.56
212.86	213.42	211.9	213.24	212.05	211.98	212.16	213.36	213.59	212.56	213.7	212.33	212.86	212.49	213.66	213.47	212.93	212.59	212.34	214.53	213.5	212.31	213.25	213.31	212.61	211.93	211.06	212.71	213.03	212.22	213.62	213.19	214.02	212.75	211.54	212.58	212.23	213.66	210.56	212.64	213.34	211.76	211.97	212.76	212.11	211.7	213.07	213.89	214.09	212.48
208.46	208.47	208.96	209.56	208.49	208.64	209.57	210.6	209.04	207.49	209.34	209.8	208.78	208.07	210.49	207.59	208.91	206.74	209.96	207.7	208.14	209.49	208.81	207.43	209.54	209.22	207.92	208.08	208.11	208.46	208.77	209.21	208.02	208.98	208.28	209.16	208.2	208.57	210	209.16	206.16	208.32	208.95	207.46	208.5	208.72	209.99	210.31	207.93	208.16
210.61	211.03	210.28	209.99	208.23	207.48	210.33	208.91	209.98	209.34	209.49	209.74	208.41	209.04	208.9	208.78	207.91	209.69	208.62	208.55	209.76	208.66	208.54	208.71	209.13	210.42	208.01	208.46	209.9	210.2	210.13	207.44	207.78	210.22	210.74	208.77	210.82	210.14	210.13	208.63	208.87	208.03	209.35	208.58	208.91	209.58	209.32	210.06	209.32	209.46
211.28	213.42	211.82	211.29	214	211.99	210.3	211.23	209.91	211.31	210.48	212.87	212.25	211.7	211.51	212.04	211.85	211.66	211.13	210.5	212.39	212.58	211.39	212.08	211.57	215.11	212.36	210.81	210.29	210.22	210.79	211.28	212.66	212.08	211.6	212.05	213.05	210.75	211.93	212.57	211.31	211.01	211.42	212.25	212.06	211.71	210.77	212.65	211.9	211.97
214.5	213.65	214.04	213.21	212.41	214.28	212.89	213.9	214.21	213.35	214.39	214.42	212.6	212.93	212.77	212.91	214.54	214.78	213.75	213.91	214.25	212.56	213.02	215.42	214.33	213.97	213.77	213.37	214.01	214.1	213.61	212.85	214.29	213.06	212.73	214.1	213.6	213.13	213.54	214.71	213.4	214.73	213.61	214.38	214.12	213.64	211.38	215.13	213.84	213.5
212.95	212.42	213.52	211.66	211.57	212.59	212.43	211.34	211.83	212.43	212.18	212.3	212.49	212.21	212.51	212.26	212.6	212.19	212.69	211.46	212.51	211.93	212.32	213.01	211.99	211.75	212.06	211.59	209.88	212.66	212.23	213.72	212.63	213.21	212.08	212.58	213.48	212.07	212.73	212.55	212.25	211.77	211.49	212.33	212.44	212.96	213.27	213.84	213.45	213.08
207.62	207.26	207.91	207.48	208.7	209.17	204.91	207.54	209	207.96	209.25	208.95	209.42	206.96	208.39	207.74	207.94	208.96	207.3	206.58	208.62	208.93	208.48	209.17	208.25	208.17	207.58	208.13	207.73	207.64	207.8	206.93	204.69	208.71	207.48	206.59	209.03	208.38	207.71	207.71	208.06	207.43	209.15	208	207.08	206.79	207.81	207.61	207.69	206.73
202.41	203.89	205.08	204.64	204.16	203.26	202.62	205.03	204.89	203.1	204.03	203.21	204.24	204.36	203.3	204.12	204.96	204.7	204.38	202.63	204.27	205.24	204.84	203.87	204.81	202.84	205.11	202.56	204	203.73	204.85	204.1	204.13	202.17	205.26	204.71	204.21	203.83	204.83	204.34	204.89	204.48	204.94	203.98	204.6	204.9	203.8	204.89	203.59	204.87
199.88	200.1	199.75	198.38	200.91	200.9	200.23	199.09	200.8	201.15	202.74	199.68	199.38	199.97	200.31	199.95	200.12	199.49	200.04	199.57	201.82	201.42	200.59	200.09	199.46	199.44	200.14	200.56	200.5	200.65	200.08	199.73	201.26	201.69	200.03	201.5	200.47	199.18	200.39	201.95	199.71	199.52	199.79	200.88	201.83	200.56	201.09	201.07	201.05	200.12
208.46	209.01	207.61	209.63	208.32	208.37	209.41	208.99	207.52	207.82	210.26	208.71	208.66	209.23	209.43	209.31	209.4	208.71	206.89	208.55	210.34	209.21	208.24	208.91	209.18	207.52	208.19	207.56	208.67	208.78	208.88	207.43	209.49	210.27	207.79	208.07	207.83	207.27	209.17	207.73	208.18	207.83	210.06	208.91	208.3	208.77	208.94	207.82	209.85	209.08
203.59	202.48	203.27	203.54	203.25	203.29	201.75	203.12	203.53	203.77	202.18	204.2	202.99	203.82	204.25	203.57	202.04	202.83	202.62	205.77	202.62	204.57	202.29	203.06	203.65	202.73	203.69	204.56	202.81	204.06	203.73	202.1	204.11	202.55	201.87	202.89	202.89	203.87	202.5	202.13	201.62	203.71	203.8	203.48	203.79	204.87	202.56	205.09	203.36	203.55
198.97	196.31	196.47	198.44	198.53	197.28	197.28	195.44	197.92	197.39	198.3	198.67	196.12	196.71	197.2	197.54	196.59	199.05	198.36	198.38	196.31	196.74	196.48	198.84	197.32	197.09	196.36	198.44	198.09	198.41	199.33	198.79	198.15	198.47	196.74	198.21	198.82	198.12	198.67	199.43	197.74	198.64	196.93	198.54	196.36	197.81	197.51	197.35	198.85	198.35
202.31	203.29	202.31	203.97	201.86	202.15	204.45	201.38	202.66	204.12	201.13	201.73	202.66	202.5	201.98	201.97	202.76	201.82	202.49	201.76	202.9	203.38	202.62	201.97	203.75	202.85	202.05	202.47	202.6	203.13	202.19	202.38	203.33	203.3	201.19	204.86	202.97	203.62	202.37	202.18	202.9	202.47	202.87	202.56	202.98	202.78	203.04	203.25	203.36	201.79
206.78	207.78	206.56	207.22	208.18	207.7	207.15	208.38	208.43	208.31	208.05	208.2	206.77	207.37	207.24	208.2	208.53	207.25	205.39	207.44	208.13	207.79	208.41	208.46	207.3	208.15	209.24	209.54	207.23	208.02	208.19	208.79	209.04	206.44	207.98	207.9	207.24	207.46	208.3	207.19	206.15	207.91	208.05	206.92	209.22	207.49	208.47	208.52	205.48	207.79
204.8	205.97	205.89	203.79	204.55	205.74	206.04	203.89	203.99	204.4	204.66	205.43	205.29	202.8	204.77	204.6	205.46	207.14	204.02	205.47	205.26	203.65	204.57	203.39	205.16	204.52	204.71	204.54	204.47	204.21	204.22	204.5	203.27	204.72	204.51	203.88	204.15	205.84	203.23	203.86	204.57	204.97	203.98	204.83	203.81	204.25	204.44	204.59	205.26	203.99
199.49	199.71	198.88	199.4	198.94	197.3	197.38	198.17	199.37	198.61	197.6	200.11	197.31	199.09	199.3	198.95	198.66	199.1	197.57	198.62	198.85	199.56	198.6	199.76	199.42	198.53	196.99	198.52	198.18	197.96	198.21	198.89	198.8	198.13	198.95	198.25	197.06	199.47	198.08	196.88	198.02	198.51	199.43	198.71	198.06	197.24	198.13	199.91	197.23	197.21
204.76	205.44	204.51	206.19	203.27	204.35	206.29	206.08	206.6	205.47	203.7	205.13	205.52	203.22	204.06	206.04	204.64	205.14	205.02	205.97	206.23	205.88	205.48	202.9	205.53	205.18	204.7	204.25	204.15	203.3	204.19	203.9	204.77	205.86	204.47	203.96	204.38	205.56	204.04	204.55	205.3	205.03	205.12	204.54	204.73	203.85	204.5	205	204.02	207.08
193.97	196.82	196.08	196.02	194.85	195.42	195.3	195.85	195.59	193.72	193.46	195.04	195.95	196.21	193.7	195.45	193.71	194.82	193.68	193.61	195.01	194.83	196.01	194.92	195.28	194.84	195.37	195.59	196.18	195.84	195.87	194.25	195.07	194.3	194.38	193.92	193.74	196.49	194.42	194.63	194.43	194.88	195.95	194.45	195.43	196.11	194.31	196.36	195.58	194.08
204.5	204.39	203.71	205.41	205.85	205.34	205.83	204.35	203.36	204.83	205.47	206.73	205.86	203.61	203.29	204.75	205.54	204.07	206.45	205.98	204.29	203.76	205.61	203.06	205.93	206.5	204.34	205.11	204.46	205.01	202.88	204.61	205.83	204.37	204.7	204.53	204.14	206.03	201.98	204.77	204.39	205.52	206.01	204.28	204.06	204.8	204.35	204.61	205.69	205.31
199.23	199.87	198.27	200.48	197.39	199.32	199.04	200.06	199.12	199.75	199.99	197.74	199.37	197.07	198.67	201.85	199.94	199.36	199.1	199.8	199.76	200.93	199.38	200.04	199.77	199.36	198.7	198.63	198.47	199.39	200.02	196.74	199.47	199.1	200.83	198.89	199.16	199.39	199.57	201.1	198.46	198.23	200.06	197.79	199.22	199.97	200.52	199.57	200.01	200.38
207.62	207.66	208.22	207.25	207.9	207.95	206.58	207.26	207.06	206.53	208.06	209.09	207.53	208.29	207.79	207.16	206.49	208.19	207.08	206.53	206.79	207.63	207.89	208.21	207.69	206.89	207.91	206.89	207.06	207.2	208.05	208.31	207.14	208.05	207.1	207.84	207.27	207.56	208.84	209.02	208.59	208.46	207.45	207.94	208.04	208.02	207.11	206.72	206.83	208.46
200.5	199.26	200.12	199.19	198.85	199.73	199.01	201.04	199.36	199.24	200.08	199.36	200.45	198.86	199.19	200.56	201.2	199.24	198.4	197.99	199.37	198.72	198.21	198.49	200.74	199.93	200.34	198.09	197.43	200.93	199.36	200.58	199.01	198.97	199.94	198.92	199.43	198.96	198.82	198.34	200.2	198.68	199.08	198.73	198	199.4	199.1	199.43	199.3	200.15
207.57	207.24	207.51	209.2	208.51	209.78	206.97	207.83	208.85	208.57	209.72	208.38	207.67	207.93	209.96	209.24	208.91	210.02	208.84	209.7	210.1	208.03	208.31	207.28	207.84	208.34	207.66	208.64	207.09	208.41	207.82	207.63	208.73	208.4	209.77	209.76	207.56	208.65	208.21	208.12	210.23	207.57	208.48	208.48	209.02	208.5	206.29	208.84	206.88	208.22
210.9	211.79	210.32	212.89	211.05	212.55	212.47	211.24	212.71	212.99	211.35	211.41	210.11	211.39	212.78	212.64	213.28	211.29	212.59	213.01	214.11	213.25	212.58	213.14	211.79	212	212.25	211.88	211.95	211.76	212.37	212.18	212.6	211.78	212.35	210.79	212.09	210.98	211.57	211.19	213.06	212.17	212.98	212	211.06	211.96	212.09	212.95	213.36	211.43
199.6	199.92	201.35	201.59	199.28	201.19	199.54	199.59	203.18	200.02	200.67	199.4	200.82	201.46	202.07	200.93	201.17	200.07	201.36	200.49	200.88	199.75	200.79	200.25	198.43	200.59	201	200.61	199.9	203.39	199.84	201.38	201.26	201.85	201.53	200.39	200.36	200.31	201.68	201.05	201.45	201.11	199.66	200.07	200.59	198.29	200.83	200.93	200.78	199.32
217.37	219.39	216.87	217.65	217.72	216.74	216.65	218.71	217.12	217.07	217.96	217.3	216.61	217.21	218.26	217.96	216.74	217.86	218.17	218.51	216.89	217.97	216.78	218.83	220.32	217.25	217.54	217.23	216.93	217.81	218.31	216.76	217.81	218.29	215.97	217.78	216.82	216.83	218.01	219.3	218.13	217.3	216.45	217.89	218.39	218.39	218.54	217.62	217.97	218.09
212.7	211.98	212.26	211.86	213.01	210.94	210.68	210.01	210.94	210.29	212.1	212.93	211.55	211.07	212.35	211.97	212.32	212.37	211.58	214.32	212.18	212.24	210.07	211.25	211.47	212.84	211.87	212.06	213.61	210.03	213.82	212.74	212.18	210.26	212.98	211.08	212.98	212.87	210.33	211.34	212.28	211.47	212.61	211.5	212.78	211.11	212.38	211.94	211.68	212.44
207.26	209.77	209.75	208.08	209.26	207.26	209.02	208.36	206.68	209.45	209.43	209.37	209.54	207.88	208.98	208.75	208.89	207.78	210.49	209.36	208.16	207.48	207.73	209.43	207.26	209.58	208.61	207.88	206.99	208.77	207.26	208.72	208.51	210.78	209.57	210.07	208.91	210.59	208.21	207.81	208.95	208.3	209.68	209.02	209.1	210.13	209.19	209.1	209.55	208.62
199.07	198.62	199.51	198.75	196.16	197.1	199.26	197.08	199.55	198.99	198.62	197.33	196.94	198.46	199.05	196.65	198	198.85	198.31	199.26	200.17	199.37	199.17	198.06	199.22	199	198.79	199.27	199.92	198.93	198.38	199.01	199.51	199.65	200.46	198.9	197.92	200.12	198.31	198.77	197.63	199.22	198.38	199.05	198.91	199.41	197	199.12	200.27	198.46
218.22	217.91	216.42	218.3	218.65	217.97	217.68	218.56	217.69	216.03	219.56	216.63	218.36	217.1	217.44	216.62	217.29	219.1	218.91	218.25	216.9	218.19	217.9	218.66	217.79	217.68	217.34	216.69	219.15	218.2	216.39	216.39	219.27	216.59	215.99	217.3	219.01	217.78	218.32	218.5	218.46	217.6	216.9	217.21	218.49	217.67	217.22	216.12	218.32	216.96
201.79	201.28	200.5	200.24	200.44	200.88	200.35	201.9	201.03	202.53	201.55	200.99	200.9	201.37	202.37	201.84	200.14	200.72	201.58	200.37	199.39	201.43	200.25	200.79	201.19	200.43	200.96	200.98	200.54	201.67	200.72	200.7	201.48	200.23	200.07	201.43	200.53	201.88	202.53	201.54	200.76	202.02	202.1	200.99	201.98	200.81	200.44	199.72	201.17	200.42
192.41	195.05	195.47	193.81	194.19	192.46	193.71	193.83	195.72	194.25	194.34	194.25	193.64	194.34	195.48	196.54	194.19	192.56	194.04	195.96	194.04	193.67	193.2	194.58	195.03	194.05	194	193.73	195.68	194.04	195.09	194.01	193.7	195.47	192.21	195.15	194.9	195.19	193.89	193.74	193.81	193.27	193.3	194.43	193.25	194.93	194.71	193.66	194.39	193.97
216.68	217.64	219.04	217.22	217.95	218.33	217.09	219.14	217.43	217.38	217.24	217.66	216.43	217.41	219.66	218.88	219.31	217.37	216.54	217.9	216.86	217.3	218.66	218.04	218.09	217.69	218.1	218.33	219.11	218.84	216.88	218.15	217.27	217.05	218.82	217.71	219.49	217.36	216.95	218.57	217.74	217.22	217.29	217.92	219.82	217.36	217.06	215.52	218.89	217.67
212.32	213.03	212	212.5	213.14	212.59	212.84	212.93	213.11	214.19	211.88	213.67	213.21	212.74	210.93	212.97	212.02	213.28	213.11	211.8	213.88	211.93	211.71	212.21	213.23	213.23	212.88	213.17	213.18	211.47	213.28	213.7	213.49	213.28	214.11	213.7	211.26	212.87	213	213.53	213.52	213.6	212.28	213.17	211.92	213.98	215.3	211.77	211.88	213.98
216.71	215.87	215.8	216.8	217.8	217.77	216.41	216.87	217.03	216.77	216.48	217.59	216.55	217.73	217.02	217.78	216.36	216.5	216.77	215.16	218.12	217.43	219.27	216.74	217.86	218.23	218.22	217.15	217.47	217	215.63	216.67	216.86	216.03	216.87	217.26	217.79	218.32	216.8	217.85	218.97	217.66	217.45	217.07	218.06	216.91	216.35	215.75	217.81	216.03
198.77	200.41	199.79	201.82	199.36	198.78	199.24	202.09	200.85	199.94	200.6	201.23	201.18	200.38	198.82	199.27	200.54	198.57	201.23	202.16	199.27	200.8	199.05	199.4	199.94	198.85	200.21	200.52	200.65	199.68	201.4	200.07	201.51	200.65	200.36	199.96	201.13	200.78	201.07	200.35	199.25	201.56	200.26	199.09	199.29	201.74	201.28	199.71	200.53	200.54
194.69	195.57	193.86	196.72	194.22	196.69	196.96	194.96	194.57	194.52	195.26	195.71	195.03	195.06	195.96	195.19	194.71	195.29	195.76	196.43	196.4	194.32	195.02	194.71	193.47	194.45	195.2	195.11	195.39	194.78	193.99	195.83	197.07	194.64	195.95	195.21	195.95	195.81	196.38	195.87	195.51	197.8	196.42	194.07	193.66	194.89	194.18	195.09	194.49	194.16
206.11	205.68	206.37	205.75	206.06	205.99	206.01	207	208.62	206.63	207.77	206.7	208.19	207.2	205.71	205.49	205.06	207.05	206.91	206.5	207.07	207.35	207.09	206.27	206.2	204.18	207.5	208.27	206.87	206.17	207.4	207.5	205.6	206.51	206.19	207.05	206.7	207.26	206.16	207.56	207.5	206.6	205.32	205.84	206.04	206.82	208.03	205.55	205.95	207.21
214.79	214.09	214.33	212.66	213.47	211.76	214.24	213.32	213.95	214.39	216.04	214.32	212.32	213.53	215.49	213.71	215.19	212.5	215.5	213.67	212.84	214.28	214.67	213.93	213.24	214.37	214.04	214.16	214.33	214.59	213.09	214	213.09	214.53	212.91	212.91	215.79	214.28	214.28	214.14	214.62	213.92	213.94	214.33	214.35	215.48	213.65	214.42	212.91	212.99
203.67	203.82	202.99	203.31	203.43	203.14	202.78	203.49	204.31	204.62	202.72	203.3	201.36	202.55	203.06	202.85	205.12	203.48	203.58	202.74	203.18	205.22	203.09	204.03	202.78	202.07	202.05	202.86	203.9	202.81	202.13	203.69	202.94	203.49	203.54	204.35	203.96	203.04	202.83	204.47	204.51	204.03	203.23	204.14	202.6	203.59	203.67	204.9	202.2	204.05
211.7	210.22	210.78	213.18	211.95	212.17	211.55	213.08	210.39	212.34	211.13	212.41	210.49	213.01	211.79	212.2	211.54	211.78	211.23	212.32	211.03	212.91	210.47	211.24	211.23	211.3	212.45	213.49	212.28	211.68	212.79	212.41	211.95	211.56	211.14	210.3	211.57	210.74	211.52	212.54	210.77	210.08	211.18	211.58	211.31	212.88	211.47	210.23	209.43	210.61
198.1	198.78	198.54	198.23	198.25	198.33	198.38	196.9	197.97	197	197.39	197.69	197.16	197.74	197.96	198.15	197.23	197.36	197.96	197.57	197.06	198.12	196.26	199.74	198.64	197.51	197.55	198.52	198.24	198.7	198.09	197.07	198.3	196.98	197.42	198.28	197.45	197.08	198.09	197.74	199.01	197.85	198.56	198.13	197.15	197.03	198.07	198	196.38	196.62
208.41	208.32	208.87	206.53	207.38	208.38	207.35	207.21	208.28	208.22	206.53	209.03	208.63	209.07	207.05	208.98	207.65	208.41	207.31	207.29	207.29	208.94	207.23	207.46	208.91	207.64	209.5	207.67	206.66	207.73	206.77	208.47	207.34	207.66	206.52	206.54	207.75	208.33	207.14	207.04	209.09	208.21	209.06	208.4	208.81	207.95	209.38	210.81	208.12	208.43
208.64	210.41	209.46	209.28	209.92	211.24	208.28	209.25	209.11	209.73	209.77	209.29	209.46	209.93	208.6	209.97	209.09	208.74	209.24	209.8	208.95	211.45	210.77	209.81	208.6	211.39	209.11	210.35	207.66	209.88	209.9	209.76	209.83	210.07	210.29	209.01	208.44	208.77	209.76	209.89	209.21	207.88	210.83	209.93	207.73	209.74	209.48	208.41	208.94	209.92
208.98	208.82	208.96	209.12	209.3	207.05	209.24	207.94	209.2	208.76	208.64	208.65	209.98	208.21	209.87	207.62	209	207.71	209.22	209.66	208.86	209.16	208.84	208.65	208.46	210.32	207.87	209.1	208.31	208.22	208.99	208.06	208.34	208.96	207.43	208.83	210.08	207.55	208.41	208.42	209.51	206.75	209.52	208.86	208.64	208.68	207.04	208.87	208.74	209.6
199.31	197.42	198.45	200.2	198.76	197.8	198.74	198.5	198.08	199.26	199.52	198.65	196.44	197.43	199.43	198.74	199.91	198.43	199.72	197.38	197.67	200.15	197.76	199.3	197.34	198.05	199.3	199.77	199.45	197.83	199.27	198.28	198.46	199	198.97	198.79	198.62	197.57	198.78	198.59	199.03	198.84	197.71	199.3	198.93	198.94	199.12	198.03	199.2	197.97
204.28	204.87	205.45	205.56	205.84	206.48	204.76	204.66	205.18	205.27	205.78	204.24	205.07	205.14	203.67	204.74	203.93	203.86	204.21	205.34	204.42	205.72	204.7	204.29	204.92	204.9	204.81	206.25	205.13	205.78	204.91	204.66	204.37	205.57	205.12	205.76	204.34	204.61	205.7	204.32	204.72	204.53	204.42	205.52	204.83	204.57	205.28	204.64	204.74	205.51
194.87	194.74	196.06	194.66	195.64	196.72	195.19	195.51	195.99	196.45	195.05	194.47	193.87	193.08	194.68	196.14	194.03	195.09	194.67	194.27	196.05	194.87	195.55	194.77	193.85	195.55	195.13	195.07	194.56	197.23	195.48	194.71	195.47	195.31	195.29	193.53	193.37	194.29	195.6	195.76	194.35	197.24	193.72	195.79	196.9	194.03	196.25	194.29	196.23	195.12
201.15	201.83	199.47	201.22	202.97	202.46	201.14	201.14	200.17	200.18	201.18	201.48	201.75	201.16	201.07	202.65	200.05	202.34	200.58	200.41	202.76	201.77	202.53	200.96	201.15	200.22	201.2	200.54	201.73	201.4	200.68	199.8	202.33	201.49	201.91	201.98	201.37	199.2	201.47	201.2	202.33	200.44	201.65	201.09	200.72	201.87	200.99	200.35	200.47	200.21
208.97	210.81	209.86	210.01	210.46	209.49	209.91	209.07	209.07	209.79	208.85	208.29	208.69	209.52	209.71	208.16	208.62	209.3	208.34	209.04	209.95	209.92	208.45	210.41	209.47	210.86	210.9	208.42	209.08	209.12	209.84	209.12	208.45	209.3	210.36	209.52	208.13	208.19	209.39	209.92	209.26	208.67	210.4	208.39	210.24	209.67	208.61	208.24	209.91	209.57
203.08	204.98	204.72	203.96	202.78	204.65	203.82	203.6	203.5	205.73	206.37	204.3	204.55	204.18	203.14	205.88	204.89	203.57	204.7	206.25	204.55	204.26	206.23	205.47	204.76	205.19	205.38	204.32	204.39	203.65	204.66	204.28	204.53	205.11	204.45	203.68	205.09	204.72	204.53	205.3	204.31	206.72	204.38	202.84	205.37	204.75	204.49	204.88	205.7	203.82
211.64	212.08	209.5	211.47	210.99	211.79	212.12	210.25	212.34	212.38	212.36	211.36	210.34	211.42	211.57	210.44	213.11	210.58	212.86	210.92	211.28	211.49	212.14	211.58	211.91	210.35	212.01	211.45	210.12	213.42	211.41	211.03	211.52	212.68	212.88	211.4	211.52	211	211.05	209.34	211.31	211.84	212.59	210.75	210.52	210.6	210.72	211.89	213.33	211.57
204.37	203.48	203.09	201.49	200.91	202.78	203.5	203.42	204.63	203.37	203.32	203.64	203.89	202.49	201.75	202.02	202.73	203.27	202.47	203.51	201.92	203.71	203.41	202.25	204	202.1	203.19	204.48	203.28	201.68	203.65	202.06	200.82	201.84	202.21	201.4	202.95	202.84	201.45	201.87	201.61	201.75	203.74	202.93	204.35	202.66	202.61	203.66	202.79	201.61
203.35	205.65	204.29	202.99	203.57	202.67	203.41	204.02	204.31	205.16	203.08	204.26	204.33	202.78	204.58	204.87	203.63	203.34	202.4	204.67	205.05	203.37	202.32	204.31	206.17	204.28	205.03	204.96	204.05	204.16	202.78	203.12	204.32	203.8	204.28	204.85	202.99	204.29	203.76	203.84	203.94	203.48	204.6	204.92	204.27	204.25	203.52	204.3	203.24	204.74
203.31	204.05	202.42	202.54	203.33	202.4	203.55	202.76	203.46	203.54	202.12	202.42	204.55	202.74	202.51	202.83	202.36	202.54	202.6	203.37	203.19	203.03	202.04	203.88	203.19	204.55	202.69	203.08	202.37	202.5	205.54	202.9	202.22	204.07	203.93	203.86	204.56	202.44	203.3	202.96	203.46	202.73	203.59	203.75	202.85	204.11	203.95	203.03	203.15	204.01
206.45	206.73	207.96	207.73	207.17	206.41	206.29	209.03	207.66	207.11	208.23	207.21	208.41	207.28	207.11	206.64	206.85	208.57	207.78	207.37	206.51	208.04	208.16	209.14	208.95	207.73	207.54	208.37	208.82	210.53	207.41	207.48	208.19	209.17	208.86	206.88	208.59	207.37	207.38	208.2	206.67	208.21	206.6	207.72	208.13	208.29	208.15	208.74	206.83	207.79
200.13	200.01	199.94	200.65	199.92	199.28	201.35	201.23	200.82	200.61	200.98	199.73	200.21	200.41	199.8	200.03	199.93	199.65	199.65	200.92	201.31	200.18	201.44	199.65	201.61	200.19	199.63	199.89	199.81	199.52	200.1	199.75	201.6	199.51	199.29	200.41	199.71	201.45	200.94	199.86	200.23	200.68	199.99	201.42	200.53	201.89	201.09	200.74	201.69	201.84
207	205.21	206.58	204.63	205.04	206.97	205.85	206.84	207.01	206.54	206.18	206.28	206.37	206.65	206.84	205.41	207.48	205.42	206.33	207.26	205.16	205.04	205.97	205.54	206.83	206.45	207.01	207.98	206.93	207.69	207.26	207.3	204.86	206.8	206.89	206.71	205.74	206.55	205.78	205.81	205.76	208.58	206.38	206.48	207.62	205.83	205.74	207.24	205.21	206.77
208.93	210.15	209.5	208.2	207.29	208.79	207.66	209.76	208.27	208.74	209.57	208.65	207.71	208.77	209.08	207.71	209.09	207.79	208.64	208.63	210.92	209.62	209.45	209.37	207.63	209.13	208.57	209.88	209.36	208.72	209.9	209.81	209.2	208.54	209.54	210.53	208.9	208.43	209.17	209.54	210.97	209.73	208.81	208.9	208.34	208.06	209.22	209.68	208.75	209.01
207.67	208.33	209.55	207.63	209.86	208.34	208.72	208.72	208.14	209.38	209.48	208.58	207.37	209.43	209.69	208.02	207.63	209.58	207.83	208.17	209.68	209.76	209.24	209.06	208.03	207.37	208.16	207.68	208.44	207.85	209.13	207.85	210.54	206.71	208.94	207.54	208.56	207.52	210.42	208.79	209.1	208.75	207.66	208.92	207.84	207.23	208.6	209.73	209.49	208.33
199.5	199.61	200.33	201.05	201.23	199.42	199.06	201.31	201.1	198.88	199.92	200.87	200.34	198.67	200.36	201.64	200.76	199.2	199.18	199.34	200	199.23	199.65	199.79	199.69	200.07	199.43	200.5	200.95	199.77	199.2	199.82	200.69	199.84	199.33	199.43	200.11	201.2	199.66	200.98	200.05	199.73	200.19	199.81	199.63	199.84	200.84	199.84	199.55	201.29
211.48	212	214.2	213.83	212.52	213.9	213.15	212.28	212.44	214.04	213.31	212.29	213.55	213.3	212.55	213.5	214.11	211.85	213.07	210.71	212.02	211.5	212.77	213.11	213.14	211.97	214.57	213.53	211.52	213.01	213.46	212.21	212.83	211.63	213.87	212.22	213.31	212.69	212.18	213.55	212.43	213.54	213.55	213.11	212.19	212.37	212.64	214.19	213.55	213.99
203.14	203.65	202.86	203.28	204.7	203.58	204.74	204.02	202.98	203.54	202.64	203.43	203.95	204.21	203.25	204.62	203.97	203.59	204.67	204.2	204.2	203.77	202.57	202.35	204.01	204.04	202.57	204.07	202.89	202.9	203.64	205.32	202.31	203.54	203.17	203.99	203.49	203.43	205.06	203.61	202.79	203.17	202.96	202.98	204.45	202.07	201.61	201.94	204.29	204.04
208.11	208.24	207.57	208.13	207.95	207.12	207.69	207.14	207.25	207.18	206.32	208.74	207.91	206.75	207.99	208.25	208.24	207.65	206.51	207.7	208.43	208.57	207.82	208.8	209	207.59	208.49	208.52	208.35	207.56	208.04	207.92	207.47	207.1	207.8	206.99	207.41	208.27	208.36	208.86	207.91	207.47	209.03	208.58	207.15	209.52	206.73	208.36	207.24	207.03
209.07	209.41	208.96	207.82	208.74	209.56	208.44	208.25	208.92	209.66	209.68	208.11	209.16	209.39	209.34	209.2	208.76	210.25	209.02	208.93	209.01	208.81	208.66	207.78	210.48	209.55	206.51	209.76	208.68	207.84	207.97	207.79	207.65	209.81	208.96	210.95	209.7	208.29	207.47	207.15	209.47	209.6	209.03	208.09	209.38	208	207.98	208.88	208.76	209.68
200.59	201.4	199.47	202.21	199.56	200.1	200	200.01	202.13	199.57	202.16	200.35	199.38	200.47	198.48	199.86	200.64	201.61	201.86	199.56	199.58	200.19	201.59	200.67	200.9	199.98	201.07	202.15	200.52	200.14	200.26	201.05	199.78	200.95	199.66	200.52	200.73	198.17	200.25	201.13	201.07	200.37	200.21	200.07	200.53	199.99	201.7	200.97	199.74	199.9
209.61	209.59	209.4	208.75	208.81	207.52	207.91	208.48	209.26	208.43	208.63	208.87	208.94	209.03	207.75	208.56	208.28	208.93	207.91	207.68	209.56	208.96	209.68	209.12	207.99	209.76	209.35	207.57	209.27	208.78	208.86	210.41	209.99	207.97	207.91	208.78	206.87	208.28	208.73	209.38	209.56	206.22	208.51	209.11	209.69	208.21	209.3	208.55	205.04	208.14
206.45	208.45	209.01	209.8	209.13	207.88	206.92	207.86	206.89	207.4	207.75	207.88	207.98	207.75	207.64	208.01	207.98	206.64	208.43	207.82	208.35	208.63	207.39	207.58	208.71	209.96	207.72	209.46	206.27	207.94	207.57	209.22	207.41	207.38	208.22	207.93	209.65	209.35	206.43	205.17	208	207.87	208.27	206.29	206.76	207.49	205.7	208.01	207.37	208.24
206.83	205.49	206.67	207.53	205.82	207.7	207.83	206.27	206.45	204.96	206.58	206.34	205.02	207.18	207.34	206.01	206.18	207.17	205.64	206.76	206.36	204.81	206.3	205.43	206.98	206.66	206.08	205.34	205.87	207.11	206.57	206.76	206.5	207.71	206.85	206.1	207.81	206.46	205.08	205.65	207.4	207.04	206.48	205.57	206.85	206.55	207.86	206.29	203.57	205.24
209.17	208.72	209.6	210.01	210.22	208.47	208.21	207.97	208.62	210.67	209.62	210.43	207.65	209.95	209.15	209.81	210.84	209.62	209.29	210.57	208.78	207.87	210.04	209.04	207.23	209.95	209.64	209.82	208.65	210.41	209.86	209.55	208.14	209.12	211.78	207.38	209.24	209.92	209.98	208.59	209.54	209.1	209.29	209.98	208.37	209.45	209.29	208.97	210.32	208.96
201.71	203.75	202.87	204.57	202.93	203.98	201.92	202.54	203.3	202.14	202.7	204.12	202.2	200.06	202.91	202.08	203.93	205.24	203.52	201.81	202.94	202.06	203.23	204.08	201.04	201.56	201.5	201.52	203.3	201.89	202.34	202.99	203.12	202.16	202.27	203.81	202.65	203.93	202.4	203.6	202.33	201.54	202.94	201.76	201.59	202.68	203.06	202.2	203.84	203.6
208.44	208.04	208.22	208	208.67	207.28	207.6	209.32	207.64	205.98	209.23	208.31	207.46	207.98	208.55	210.18	207.59	209.17	207.79	207.2	207.18	207.14	208.19	206.66	208.18	207.57	208.53	207.39	207.87	207.73	207.61	207.08	207.08	207.9	207.63	207.82	206.46	207.07	208.76	208.49	207.23	208.16	208.81	207.67	208.48	207.01	207.09	208.4	207.82	207.42
208.53	207.03	207.62	207.73	207.23	207.65	208.69	207.33	206.97	206.56	207.46	208.59	208.29	207.86	207.73	207.81	207.25	207.26	208.49	207.72	207.44	208.89	207.23	208.68	207.7	207.17	208.35	208.85	208.71	208.17	207.82	208.19	206.91	207.38	208.56	208.05	207.29	208.51	207.86	209.45	207.67	208.03	208.17	207.89	208.61	205.71	209.75	208.84	208.42	208.41
209.36	208.4	207.94	209.3	208.75	209.11	209	208.95	208.23	208.19	209.79	208.6	209.7	208.13	208.08	208.86	210.07	209.72	208.25	209.62	209.76	208.25	207.88	207.69	207.93	210.15	210.88	207.88	208.64	207.05	209.12	208.55	207.67	208.85	210.35	208.63	209.48	209	208.18	208.6	207.37	207.91	210.9	207.83	207.76	207.22	208.26	208.32	208.49	208.25
209.49	210.3	208.23	208.07	208.63	208.53	211.39	209.36	209.22	208.36	209.34	208.54	208.81	207.89	206.93	208.89	209.11	209.37	209.59	208.67	209.29	207.33	208.99	208.88	208.91	208.02	209.14	208.18	209.05	209.32	208.46	208.82	210.92	206.97	209.1	208.33	207.88	209.13	208.49	210	209.64	209.98	209.18	207.49	210.89	208.58	208.13	207.65	207.8	207.39
202.17	201.5	201.91	201.57	201.98	202.82	202.58	202.68	202.56	202.13	203.46	202.6	202.8	203.95	201.9	202.14	200.73	203.02	202.79	201.83	203.09	201.83	203.23	203.83	203.83	201.57	200.86	201.86	202.77	202.89	201.08	201.28	202.69	203.73	202.19	202.28	201.69	202.31	203.49	203.49	203.73	202.64	202.55	202.76	202.83	203.04	202.93	200.39	203.76	202.65
208.45	208.15	208.03	208.42	207.75	206.72	207.42	208.22	207.17	207.04	207.09	208.64	209.89	207.63	208.38	208.13	208.06	207.29	207.91	209.6	207.38	208.78	206.82	207.74	208.76	208.71	207.51	207.59	208.19	208.52	207.01	209.7	209.21	206.51	208.22	208.95	207.18	208.18	206.96	206.79	205.69	206.81	208.96	207.72	207.9	207.59	209.27	207.85	208.56	207.53
216.81	217.84	216.41	216.72	217.47	218.24	217.77	216.03	215.46	215.47	216.9	216.77	217.8	218.09	217.31	218.11	217.86	217.02	217.86	217.19	215.42	216.43	218.59	217.05	217.95	216.66	217.82	215.54	216.67	217.05	216.78	217.65	215.86	217.12	217.16	216.3	216.78	218.34	215.34	217.52	216.68	218.18	216.52	218	217.31	217.37	216.76	217	218.22	216.07
207.63	207.09	205.85	204.7	207.51	205.45	205.89	206.84	207.08	206.35	207.47	204.2	206.81	208.02	206.61	206.22	207.24	206.3	207.76	207.78	205.55	204.58	207.91	207.92	205.64	206	207.09	205.61	205.41	207.35	205.23	207.59	204.48	206.33	206.69	204.96	206.18	207.25	205.49	205.37	205.4	206.68	205.56	206.31	207.36	204.92	207.37	207.15	206.47	206.61
210.49	206.94	208.99	208.7	208.23	208.84	208.65	209.73	208.61	206.98	210.73	208.4	209.05	208.91	209.16	209.02	209.02	208.64	209.41	208.67	208.38	208.75	209.06	208.04	208.26	208.48	208.09	207.43	209.28	207.11	206.63	208.64	207.25	208.36	209.69	208.36	208.48	208.79	207.41	209.57	209.02	208.61	209.88	207.31	207.4	209.36	208.22	207.77	208.57	208.09
203.98	203.94	203.76	203.27	204.39	202.86	203.22	205.01	203.24	205.07	203.24	203.37	203.95	203.65	203.82	204.5	203.89	203.78	205.07	204.25	203.26	205.85	204.08	202.64	203.14	203.78	204.25	204.25	205.5	204.51	203.78	202.98	204.92	203.86	204.05	203.72	202.86	203.25	202.98	202.11	203.77	202.26	202.57	202.72	201.94	203.78	204.33	204.4	203.78	203.42
204.51	204.92	204.19	203.34	203.87	204.78	201.68	203.45	203.31	203.55	203.76	203.05	203.16	203.7	203.44	203.31	203.57	203.79	202.42	204.11	202.88	202.65	204.11	202.11	204.21	202.37	204.9	202.48	203.44	203.37	202.41	205.03	203.59	203.41	203.75	202.37	204.21	203.61	202.44	205.09	202.58	202.62	203.53	203.55	203.29	204.48	203.68	202.08	203.58	203.01
208.49	207.28	206.78	207.29	209.16	208.8	207.9	208.64	208.28	208.37	208.52	208.25	207.56	210	207.29	208.98	207.93	208.81	207.54	209.7	208.34	207.91	209.08	208.75	207.72	208.94	209.79	209.39	209.18	210.3	209.16	211	210.22	209.25	208.67	209.2	207.44	208.68	208.99	208.83	209.44	208.2	207.67	207.38	209.9	207.99	208.61	208.91	208.75	209.54
194.49	194.93	194.23	195.13	192.8	194.22	194.55	194.17	193.47	194.8	195.46	194.48	195.34	195.02	194.99	194.74	193.66	193.1	194.41	193.22	194.1	194.4	194.55	193.33	191.95	194.28	194.63	193.4	194.4	195.18	193.88	193.83	192.36	193.54	194.23	194.08	194.54	196.1	195.49	195.57	194.06	195.24	194.16	194.6	193.87	194.11	191.82	193.93	193.99	194.61
211.11	211.26	211.62	211.34	213.01	212.17	211.61	211.55	211.3	212.01	210.85	212.95	211.75	213.07	212.66	213.54	212.4	211.68	212.46	212.2	211.61	212.62	213.3	212.69	213.18	211.7	211.19	212.19	209.95	211.01	211.77	211.44	211.4	210.48	211.68	211.68	211.2	213.02	211.32	210.55	212.44	210	211.77	210.48	211.38	211.64	210.7	213.94	210.12	211.58
208.78	209.41	209.79	210.3	210.62	210.34	208.92	208.22	208.81	210.47	210.75	210.09	208.23	210.85	209.73	209.38	209.94	210.56	209.16	209.96	208.47	210.56	210.5	209.81	207.53	209.11	209.95	208.94	208.64	209.11	210.48	209.42	209.73	208.2	209.9	209.45	209.28	210.28	210.71	208.16	211.6	209.92	209.47	209.33	208.2	209.41	209.35	209.09	209.07	208.58
213.96	213.85	214.36	214.3	212.67	212.7	213.62	211.34	211.95	213.44	213.86	214.65	214.43	213.12	213.47	213.51	212.48	212.85	211.32	213.44	214.29	212.52	211.77	212.56	213.24	212.85	212.82	211.76	214.17	212.69	211.27	213.65	213.22	213.79	211.86	213.48	213.27	212.61	211.35	212.61	212.4	213.17	211.83	212.96	213.98	214.23	211.96	212.43	212.07	212.75
201.23	200.74	199.21	200.97	199.07	199.24	198.44	199.45	198.11	199.99	200.24	198.96	199.5	200.68	200.07	200.01	201.26	198.61	201.47	199.04	199.96	200.44	200.28	199.08	198.92	199.31	199.5	198.66	198.97	200.26	200.83	199.31	200.16	199.94	200.31	200.18	198.68	199.71	199.65	199.12	198.3	200.37	199.31	202.09	197.45	199.04	199.25	199.79	199.15	199.13
198.98	200.27	199.58	200.15	198.4	201.33	200.93	199.9	199.21	198.06	199.51	199.41	198.69	199.44	200.57	198.68	199.26	199.38	197.68	198.96	199.98	198.86	200.01	198.91	200.18	198.54	200.86	199	199.23	199.76	199.01	199.5	199.51	198.94	200.63	199.7	200.32	197.91	199.98	199.46	198.27	199.75	199.43	199.18	200.08	200.38	200.18	199.16	199.66	200.13
209.58	210.18	206.73	208.77	208.65	207.61	208.34	208.58	208.41	209.56	207.85	208.64	208.67	206.4	207.56	208.56	207.91	208.31	208.67	209.33	207.33	208.55	209.25	209.3	208.93	208.61	208.83	208.22	207.75	208.71	208.93	208.61	209.79	209.2	209.51	208.95	209.32	210.25	208.01	209.56	207.28	206.16	208.88	208.55	208.76	208.16	207.7	209.47	208.74	209.11
216.46	216.72	216.23	216.76	216.94	216.79	216.87	217.76	215.5	218.98	217.11	218.11	215.94	217.17	216.68	217.51	217.22	216.66	219.31	216.48	215.9	216.45	217.3	217.18	216.59	217.58	217.06	215.29	216.54	217.35	218.22	218.44	216.84	218.12	216.82	217.62	217.73	218.57	216.33	217.73	216.73	217.67	217.22	217.09	217.34	216.65	218.18	217.9	219.19	216.63
217.66	217.83	216.91	216.79	216.61	217.17	216.52	216.48	215.79	218.43	218.49	217.37	216.06	216.4	216.95	216.61	216.37	216.99	216.31	217.09	218.12	217.34	216.77	217.52	216.66	217.08	216.92	217.61	216.37	215.67	217.45	217.28	217.56	216.16	217.96	217.93	216.35	216.85	217.39	217.71	216.81	218.98	218.5	216.69	216.18	216.16	215.72	218.53	216.12	216.24
211.49	212.28	210.41	211.15	211.67	211.08	211.53	211.26	212.45	213.18	212.43	211.73	211.76	211.38	211.09	212.43	210.79	212.44	210.64	211.2	213.23	212.34	211.86	211.74	211.84	212.7	213.05	210.27	213.43	211.97	210.29	211.7	211.65	211.3	211.78	211.89	211.45	208.92	211.88	212.6	211.87	210.26	211.26	211.83	212.9	211.37	211.21	212.14	212.52	212.87
206.78	206.49	207.17	206.73	206.48	206.28	206.56	206.65	206.35	207.86	206.08	205.87	206.69	207.06	205.45	207.45	205.49	204.96	206.77	207.29	206.52	205.9	207.27	206.29	206.59	204.46	206.22	207	205.83	207.37	207.04	206.02	206.13	207.94	206.97	206.51	206.49	208.15	205.43	206.96	203.66	205.04	207.71	205.41	206.52	206.28	205.7	206.55	205.63	206.84
206.57	207.6	208.56	208.52	208.08	207.51	208.33	208.26	208.48	208.84	207.08	206.47	207.5	206.48	208.16	207.34	209.12	207.86	208	207	207.22	207.92	208.54	207.98	206.05	206.06	207.87	208.39	207.36	208.56	207.9	207.82	207.67	207.72	206.7	208.28	208.64	206.68	207.85	207.75	207.68	207.28	206.52	208.87	206	207.38	208.72	207.9	208.11	208.32
208.06	209.09	207.33	209.61	208.14	208.49	208.58	209	208.07	210.24	209.37	208.62	209.52	208.61	209.38	207.74	209.03	208.65	208.51	209.91	209.08	207.82	209.65	209.48	210.07	209.53	209.99	208.01	208.91	208.89	209.06	211.89	208.34	209.07	208.05	209.36	208.49	209.83	209.01	208.75	209.38	210.48	208.96	209.32	209.72	208.14	209.04	208.31	208.09	208.56
198.85	200.35	201.76	199.62	199.84	199.23	198.98	199.27	201.14	200.92	200.41	199.67	200.15	200.01	199.29	199.32	201.1	200.67	201.09	199.69	201.27	199.55	200.54	201.05	199.1	201.33	200.72	201.52	199.77	199.87	201	198.2	201.51	199.88	199.28	200.58	199.58	200.33	200.16	200.54	199.41	199.16	199.34	201.76	200.76	199.74	201.86	200.08	200.03	200.8
208.29	207.49	208.93	207.55	207.29	208.49	208.49	207.27	208.1	207.27	208.43	207.33	208.2	207.48	207.1	207.63	206.86	208.7	207.25	209.37	208.83	206.38	207.16	208.04	207.54	206.44	206.23	207.37	208.43	207.46	209.55	209.15	208.27	207.66	208.7	208.06	207.95	206.98	208.39	209.89	207.45	210.17	208.15	205.95	207.92	208.08	207.16	208.49	206.85	207.24
212.57	211.92	213.2	211.15	212.59	211.95	211.23	212.7	213.01	213.37	211.53	211.87	211.4	212.46	212.37	213.05	212.35	211.73	210.54	211.73	212.21	213.28	212.69	213.5	211.71	211.92	212.45	212.51	212.82	211.55	213.14	212.9	213.21	212.19	212.73	211.23	212.36	211.64	211.92	211.37	211.98	212.99	212.81	212.6	211.51	212.03	212.93	211.36	212.64	212
201.47	203.66	202.07	204	203.29	203.46	202.58	201.98	202.57	203.08	202.62	201.65	202.21	203.08	202.28	202.28	202.82	202.84	203.21	203.14	203.18	203.4	202.57	201.62	203.02	202.36	201.46	202.27	203.34	201.85	202.24	202.93	203.23	202.37	201.56	201.99	201.86	201.95	203.78	200.6	202.37	202.19	203.3	204.1	203.15	202.1	202.08	202	202.4	202.13
214.81	216.45	217.95	217.13	214.31	217.59	217.18	217.34	217.98	216.84	216.71	216.43	218.33	217.41	216.57	216.12	216.53	215.57	215.73	216.74	217.66	215.64	217.59	215.13	217.91	217.35	216.89	216.6	218.74	217.09	215.89	216.33	217.69	217.96	215.25	216.4	216.66	217.81	216.81	217.85	215.74	216.71	218.39	216.93	218.11	217.33	215.52	217.81	216.96	217.93
209.29	209.2	209.25	207.88	208.61	207.96	207.43	208.26	211.42	208.99	208.76	208.89	209.32	207.79	208.86	210.75	207.94	209.44	207.82	208.01	209.59	209.04	208.68	207.9	209.62	208.22	207.58	209.95	209.54	207.76	209.51	209.67	208.5	208.92	208.32	209.81	208.38	209.15	208.53	208.77	208.63	208.64	209.02	208.43	208.66	208.26	208.76	209.07	208.76	207.97
200.73	202.52	201.8	202.08	202.59	201.89	201.25	200.89	200.26	198.42	200.98	200.97	201.5	201.13	201.27	199.75	200.62	201.29	202.48	202.5	202.24	201.88	200.42	200.34	202.85	201.1	200.81	200.31	200.42	201.88	200.25	200.92	201.27	201.19	201.03	200.54	201.54	200.65	201.32	200.42	200.56	202.12	200.97	200.59	201.42	200.91	200.14	202.56	199.7	201.27
204.14	203.6	203.28	204.9	203.67	204.24	204.08	203.99	202.02	205.8	203.48	204.75	202.95	204.3	203.08	202.35	204.45	204.07	204.53	204.65	204.24	203.99	204.58	203.96	203.6	203.85	202.9	202.48	203.55	202.83	205.34	204.06	203.36	204.56	204.89	201.62	203.64	204.57	203.17	203.72	203.49	204.22	204.49	204.89	204.88	204.89	204.84	202.84	203.29	203.6
203.54	201.59	203.66	202.06	202.49	202.6	201.93	202.88	203.21	202.51	203.43	204.58	204.32	200.97	201.96	203.55	203.65	203.29	201.73	202.77	201.42	202.37	201.84	202.9	203.03	202.73	202.04	201.87	202.58	203.51	203.62	201.65	202.93	202.07	203.98	203.11	203.63	201.76	202.64	202.8	203.06	201.84	203.98	203.92	203.07	203.07	200.91	200.11	202.85	203.96
207.79	207.24	208.35	208.18	206.46	208.39	208.06	206.27	207.27	206.55	209.01	208.65	206.67	208.02	208.65	208.18	207.44	205.62	209.12	206.56	207.75	207.58	208.92	206.71	206.68	208.34	207.23	206.7	207.53	206.3	208.54	208.77	207.7	208.5	207.25	207.54	208.57	207.41	208.77	207.38	207.84	209.82	207.05	209.44	206.73	209.11	207.34	205.87	209.18	209.39
215.4	218.53	217.06	217.95	217.61	215.73	217.44	217.53	218.04	217.6	218.71	215.85	217.56	216.92	217.01	216.38	216.63	216.43	215.93	218.96	216.88	217.64	217.67	216.13	217.4	215.71	216.24	218.69	217.28	218.45	216.28	216.65	216	217.58	215.94	217.33	217.04	217.86	217.78	219.16	217.51	215.81	215.76	217.64	216.21	218.05	217.91	215.88	216.66	215.99
211.72	211.82	210.35	212.79	210.19	212.26	212.88	212.19	211.25	213.16	211.3	211.3	211.35	212.08	211.32	212.24	210.35	212.4	213.02	212.89	212.42	210.92	210.8	212.4	213.09	213.6	212.91	211.43	211.43	211.47	211.63	212.04	210.27	212.56	211.93	212.75	213.16	211.85	211.84	211.74	210.49	211.14	212.71	210.97	211.38	212.95	213.26	212.47	211.17	210.48
199.05	201.49	201.04	199.88	200.33	198.44	200.22	198.52	199.99	199.08	200.86	200.69	200.12	199.86	200.5	199.05	198.28	200.27	199.99	200.39	199.09	200.81	200.22	199.93	200.95	200.58	199.61	199.93	198.57	200.25	200.38	199.17	200.39	200.19	199.23	200.28	200.16	199.4	201.62	200.32	201.11	200.33	201.15	200.59	200.67	198.3	200.59	201.72	198.64	200.82
218.95	217.94	218.32	218.01	217.29	217.04	219.65	216.22	217.98	218.42	218.19	219.02	218.19	217.83	217.27	218.29	216.63	217.84	216.84	217.42	218.08	219.01	218.36	216.33	216.67	216.49	218.36	218.15	218.61	217.05	219.6	217.55	217.21	217.32	217.82	218.93	217.09	216.4	218.64	216.67	217.16	217.88	218.63	216.46	217.38	217.69	216.97	216.75	217.17	216.01
205.53	203.97	204.58	204.24	204.87	203.5	201.84	203.63	203.31	204.33	204.59	205.03	203.92	204.52	204.91	204.43	202.9	203.53	203.75	203.13	204.28	204.91	204.91	203.35	202.87	202.47	204.63	203.39	203.79	203.7	205.18	204.33	202.84	202.26	203.14	204.2	202.84	204.41	205	203.65	203.58	203.67	204.64	202.49	203.93	203.74	205.12	205.11	202.55	204.53
207.33	208.76	207.55	207.37	207.74	207.77	206.22	208.06	209.11	207.85	207.01	208.21	206.56	207.46	206.75	208.57	208.71	208.24	206.96	206.47	208.54	206.35	208.4	207.63	208.72	208.77	209.26	208.62	206.77	207.35	207.28	206.63	206.65	207.35	206.62	208.19	209.5	207.91	207.81	208.25	207.3	207.07	205.73	207.42	207.99	207.5	207.2	208.98	207.6	207.12
208.04	208.77	207.87	207.91	206.97	207.7	207.92	208.68	208.1	207.49	207.84	207.81	207.59	207.01	207.66	206.38	207.55	207.13	208.41	205.76	209.56	207.7	208.48	207.57	205.84	208.08	207.68	206.47	207.43	208.05	207.64	208.3	208.1	207.73	207.44	209.1	208.95	209.08	206.4	208.64	205.99	205.75	206.77	208.17	207.2	207.74	206.96	205.98	206.13	208.54
203.62	203.88	204.02	203.86	203.68	205.57	203.91	201.33	203.64	202.97	204.02	205.28	205.18	203.5	203.47	203.66	203.91	203.06	203.39	203.35	201.87	203.37	204.18	202.81	203.21	203.57	204.65	202.87	204.65	203.1	203.81	203.13	203.66	203.16	205.08	203.54	205.43	204.11	204.42	202.62	203.25	202.47	203.91	203.29	205.69	204.99	202.86	203.65	202.82	204.22
198.19	200.25	200.25	200.66	199.54	199.81	198.62	199.35	201.15	202.31	199.57	200.48	199.96	201.06	201.29	199.59	199.19	201.53	202.11	200.8	200.85	200.84	199.68	199.25	200.78	201.22	200.77	198.8	201.5	200.42	201.55	200.22	201.11	200.03	199.47	200.54	201.01	198.78	200.46	198.61	198.55	199.91	200.96	201.66	200.47	201.43	199.89	201.43	201.56	199.28
211.16	211.05	210.46	211.76	212.05	211.11	210.08	210.21	211.55	211.74	210.86	211.89	210.56	212.4	210.93	211.15	211.08	210.28	211.52	210.76	212.77	211.45	211.66	212.74	211.67	212.45	210.77	211.22	211.87	212	211.34	212.66	211.46	211.89	211.62	211.62	210.89	212.29	212.49	211.01	211.05	210.98	210.93	211.37	210.35	210.02	211.37	212.07	210.48	212.34
215	217.75	216.54	216.76	217.6	219.12	215.64	218.1	216.9	218.06	217.42	217.42	218.15	216.93	217.83	217.13	216.35	217.93	216.3	217.11	215.9	217.41	216.67	217.57	217.78	216.93	216.79	215.47	217.71	218.72	217.16	217.02	217.36	218.39	215.46	216.89	216.97	217.69	218.16	215.7	217.29	216.44	217.96	217.49	217.15	216.32	217.69	216.96	217.25	216.85
212.18	210.42	211.47	211.3	211.19	211.56	211.57	211.83	210.52	212.83	212.04	212.01	210.68	211.74	211.35	212.21	211.11	211.48	212.58	211.13	211.75	210.94	211.86	211.94	211.6	212.76	211.44	210.66	210.06	211.37	212.05	210.8	212.98	211.33	213.21	210.9	210.75	210.27	212.05	212.16	211.97	210.52	212.99	211.96	212.68	212.68	212.58	210.58	211.35	212.08
206.75	207.77	206.89	208.09	208.51	206.79	207.91	208.15	208.18	209.02	207.61	205.95	208.94	206.78	207.71	208.28	207.29	209.39	206.49	207.52	206.42	208.15	206.47	206.92	209.23	207.44	208.79	207.65	208.27	207.74	207.12	208.26	209.43	208.32	206.6	207.99	207.91	207.75	207.35	207.13	209	208.49	207.43	207.73	207.84	207.69	208.2	208.11	207.96	208.93
215.93	218.6	217.41	217.06	217.66	217.15	217.1	217.48	216.91	217.62	217.39	217.35	217.32	217.7	216.66	216.91	218.69	217.16	216.2	217.54	217.53	217.41	217.73	217.68	217.75	216.67	216.78	216.31	218.14	217.15	217.61	218.53	217.49	218.42	217.72	217.37	217.74	214.83	215.87	217.38	218.2	216.73	216.71	216.39	218.61	218.4	216.11	217.69	216.47	216.38
208.44	207.36	207.81	207.46	207.91	207.81	206.48	207.27	207.8	208.08	207.97	207.37	207.16	207.18	207.23	206.69	207.82	207.18	208.08	205.87	206.57	208.92	207.92	207.07	207.19	208.6	207.68	208.93	207.33	207.42	208.01	207.25	208.9	208.09	207.56	208.8	207.61	208.46	206.56	209.48	208.66	208.84	206.79	206.51	208.54	208.73	208.66	206.85	207.63	207.12
207.95	208.57	207.11	208.28	209.67	209.13	208.56	208.11	207.3	208.17	208.06	208.18	207.96	207.69	207.17	207.97	206.47	207.31	208.26	208.09	208.62	208.31	207.62	207.76	208.25	207.24	206.76	207.43	208.03	206.93	207.88	208.44	207.68	208.14	208.75	208.74	208.34	207.51	206.68	208.5	208.13	207.32	208.37	207.55	207.27	208.28	208.1	208.33	207.76	209.36
203.07	203.56	203.46	202.33	204.97	203.22	203.37	204.71	204.79	202.93	202.38	203.79	203.35	203.88	203.25	202.56	203.48	202.82	202.03	204.8	203.81	202.02	203.17	203.88	202.12	204.2	203.27	204.21	203.76	204.81	204.42	201.97	201.38	203.02	202.63	201.41	203.64	203.18	201.31	203.24	202.64	202.49	204.43	202.44	203.86	202.95	203.59	203.5	205.25	201.28
196.53	196.07	192.74	194.37	195.95	194.95	196.5	193.69	194.65	195.93	196.03	194.44	193.58	194.59	195.38	194.14	194.68	195.72	196.97	195.67	194.35	194.7	195.8	194	196.1	196.41	195.05	196.58	194.6	193.95	194.75	194.26	196.25	195.2	195.61	194.48	194.5	194.65	195.04	194.72	194.61	195.64	194.92	194.54	195.58	195.82	195.6	195.54	194.37	195.19
207.28	206.09	202.34	204.21	204.4	206.2	204.65	205	203.57	203.6	204.98	206.21	202.31	203.81	203.99	205.89	203.02	204.44	204.63	206.03	205.26	206.2	204.55	204.42	204.2	205.44	204.13	203.78	204.51	205.43	205.21	202.7	205	205.38	202.49	204.61	203.6	203.74	204.22	206.15	205.07	205.26	204.23	203.97	203.86	204.29	205.02	206.33	205.47	204.95
204.07	202.71	203.82	203.42	203.38	203.1	204.81	204.76	204.41	203.92	205.15	204.3	203.74	206.37	203.38	204.63	204.7	203.04	204.54	204.21	204.47	204.14	205.65	203.54	204.56	203.3	202.11	204.5	204.29	204	204.07	204.58	203.28	203.36	204.01	204.68	205.06	204.43	202.73	204.18	206.53	204.21	204.48	204.85	203.52	205.05	204.61	202.46	204.83	205.67
212.98	210.99	210.8	209.72	210.78	211.34	211.93	211.71	212.03	211.19	211.99	210.89	210.96	211.35	212.18	212.04	212.55	211.39	212.37	211.96	211.22	212.21	210.85	212.46	211.87	211.47	211.09	210.62	212.46	210.95	211.51	212.82	210.91	211.98	213.78	211.31	209.79	211.27	211.14	211.36	210.82	211.99	210.94	211.75	210.03	211.49	212.38	212.07	212.24	213.16
195.09	193.75	192.98	192.64	194.19	193.79	193.67	193.59	195.3	194.54	194.5	194.61	193.87	194.38	193.81	194.58	193.49	195.26	194.25	193.95	194.11	194.86	195.04	195.07	195	193.64	193.66	196.13	193.55	193.7	195.77	193.58	194.05	194.84	195.88	195.17	193.15	194.42	194.19	194.37	192.57	193.29	195.02	194.7	194.9	193.19	194.87	195.06	194.25	194.09
209.53	207.8	209.66	208.77	208.06	208.49	208.51	211.45	208.98	208.59	209.54	210.38	209.46	209.22	209.84	208.93	209.2	209.99	209.93	209.18	210.69	211.33	208.82	211.11	209.45	209.31	208.67	208.53	209.73	209.87	208.38	209.35	208.48	209.26	209.07	207.5	210.26	209.07	208.68	210.27	209.02	209.48	209.83	208.97	210.43	210.1	210.57	208.36	208.67	207.95
207.89	207.69	209.14	209.4	208.49	208.35	209.49	208.12	209.38	205.9	208.88	209.19	207.73	207.16	208.85	206.69	208.04	208.04	207.9	208.38	209.23	207.96	208.95	208.96	205.99	209.51	208.8	208.56	206.85	207.23	209.78	207.29	209.42	208.32	207.53	209.23	209.13	209.3	207.25	208.61	208.68	208.75	209.17	209.32	207.84	208.36	209.37	208.98	207.82	209.75
201.99	201.06	199.33	200.09	202.06	198.9	201.16	199.82	199.94	199.97	199.46	200.65	199.29	199.48	198.55	199.73	200.86	200.38	200.2	199.32	201.27	200.33	201.02	201.03	200.81	199.34	200.45	200	199.92	200.09	199.54	200.83	198.75	200.99	198.63	200.98	201.05	199.61	200.12	200.59	199.92	200.4	200.88	200.71	198.9	199.88	200.67	199.75	199.03	199.56
217.14	216.66	216.49	218.25	218.1	215.65	217.35	216.59	217.01	217.45	216.92	216.05	217.25	216.66	216.08	216.26	216.98	217.65	217.13	216.18	216.7	216.33	217.2	217.53	216.49	216	216.7	216.21	217.41	217.57	217.09	217.44	216.15	215.67	218.71	218.89	216.15	217.58	217.21	216.7	216.3	216.18	215.48	219.03	216.95	217.38	215.45	217.01	215.97	216.29
204.38	204.82	204.45	204.16	204.73	204.18	204.49	203.63	204.69	205.87	202.68	206.09	204.01	203.14	204.56	205.96	206.1	203.86	205.36	205.15	204.63	203.66	205.1	204.42	205.16	205.65	204.76	203.72	205.44	205.66	205.09	205.35	204	204.85	205.78	204.72	205.22	204.84	203.45	205.98	204.46	205.36	204.93	205.25	205.55	203.07	203.27	204.63	206.21	205.24
200.02	200.16	201.47	201.48	199.98	201.47	201.8	199.83	200.66	200.58	200.73	200.9	200.76	200.99	200.2	201.74	202.63	201.37	202.5	200.71	202.99	200.54	200.71	202.41	202.45	201.67	201.07	200.28	201.64	200.76	201.82	202.92	202.64	201.36	199.27	202.48	200.69	201.54	201.61	201.86	200.03	201.19	200.96	200.05	200.74	200.74	200.57	200.67	200.64	201.65
217.74	217.36	218.72	217.19	218.58	216.47	217.61	217.48	218.85	217.44	218.5	218.78	217.05	217.88	218.81	216.67	219.03	217.97	216.43	216.14	218.32	218.39	217.99	219.09	217.93	216.72	217.21	217.71	214.6	219.06	218.34	216.79	218.3	216.69	218.55	218.08	218.37	216.42	217.72	218.18	217.99	216.79	216.76	217.99	218.38	216.88	218.28	218.09	217.83	217.24
205.42	205.38	206.94	204.81	204.75	204.83	205.97	205.97	205.13	207.29	205.65	205.36	204.97	206.86	206.41	206.1	204.85	206.94	205.66	204.98	206.12	204.68	204.7	206.01	207.12	204.85	206.79	205.47	205.38	206.14	204.19	205.74	206.71	204.7	206.58	204.02	205.96	203.99	204.95	205.02	205.81	204.81	205.19	205.88	204.59	206.4	206.12	205	205.95	207.18
206.7	207.06	208.82	209.19	206.86	206.92	208.78	206.87	206.94	207.05	209.1	206.95	207.29	207.72	207.88	206.65	209.59	208.37	209.06	208.17	210	206.91	209.24	206.07	207.86	206.86	207.66	206.7	207.11	207.61	208.27	207.68	209.81	208.54	206.35	207.98	207.28	208.66	208.66	207.58	208.52	208.6	207.21	206.02	208.02	208.67	208.2	206.86	208.52	207.47
209.54	208.73	208.08	208.27	207.5	210.79	208.01	208.31	208.9	209.2	209.19	209.19	207.58	208.63	207.67	208.44	209.07	208.82	207.94	209.27	207.28	208.16	208.14	207.66	207.62	208.95	208.73	207.67	207.53	209.24	208.01	208.01	208.75	207.26	209.41	209.44	206.45	208.69	209.03	208.29	207.78	207.59	210.02	210.4	208.51	208.86	207.78	208.26	207.32	208.72
208.46	211.21	211.44	210.31	211.9	211.19	211.49	211.86	212.09	210.76	211.09	212.43	211.68	213.76	211.12	211.62	209.8	212.63	212.13	210.36	210.82	212.7	211.11	210.34	212.24	210.98	212.01	210.87	211.45	212.64	211.78	213.13	210.65	211.47	211.43	211.73	210.94	211.56	210.56	212.71	210.84	210.55	211.46	212.37	210.76	211.49	210.17	211.42	209.92	210.45
211.24	210.48	210.91	212.2	211.12	211.17	211.46	212	210.37	212.56	210.8	213.28	211.9	210.63	213.84	211.76	211.67	211.88	212.36	210.43	211.23	210.5	212.5	212.13	212.34	211.32	211.35	209.79	209.82	211.38	211.76	210.81	211.04	211.76	213.55	212.11	211.78	211.94	212.09	211.34	210.87	211.48	211.3	212.78	212.04	211.1	209.74	211.81	211.84	211.16
216.77	216.01	217.6	218.19	217.29	218.13	217.51	218.43	218.59	218.57	218.8	216.31	217.84	216.63	217.27	217.07	216.37	217.66	218.23	218.28	217.53	217.75	217.04	218.16	217.73	219.03	217.15	217.84	217.99	218.68	217.76	217.31	216.1	217.38	218.41	216.33	217.72	218.64	216.73	217.48	218.6	218.02	217.26	215.95	219.9	216.84	218.06	217.81	217.83	217.6
209.59	208.4	209.56	208.81	209.35	209.92	209.69	208.23	208.56	210.14	208.56	208.48	209.74	209.33	208.09	209.83	208.68	209.71	208.13	208.6	208.38	208.17	208.01	207.94	208.92	210.09	207.93	207.74	209.41	209.48	210.59	208.78	208.09	208.89	208.17	210.8	209.05	208.36	208.03	211.01	208.24	208.43	206.41	207.86	207.58	207.82	209.29	209.31	208.19	209.72
209.01	210.1	209.23	210.13	209.37	208.93	208.75	209.5	208.59	209.14	210.36	209.7	209.68	208.66	208.36	208.86	209.02	208.69	208.41	209.15	210.33	209.4	209.29	210.66	210.27	210.1	208.39	208.86	209.78	209.55	210.01	208.66	209.67	210.84	209.69	211.57	208.69	209.94	210.28	210.47	209.45	209.9	210.03	208.26	210.06	209.84	210.72	207.89	210.05	208.12
200.15	198.87	200.18	200.75	198.91	202.28	198.86	199.9	200.25	200.6	200.84	201.28	200.47	201.42	200.55	200.89	200.17	199.74	200.59	200.15	201.1	200.95	200.97	200.3	199.22	200.63	200.53	200.27	199.89	201.22	199.92	201.15	201.92	200.74	200.62	202.05	198.58	201.21	199.93	199.74	201.8	200.6	200.9	199.72	200.52	199.43	199.63	200.03	199.1	199.74
206.9	207.38	205.49	206.18	206.84	207.72	206.47	206.97	207.48	207.32	206.33	206.74	206.24	207.9	206.42	205.42	206.25	205.66	204.96	205.26	205.26	208.32	206.13	205.87	204.4	208.23	206.96	205.42	205.62	205.29	207.33	205.98	205.91	206.4	207.78	206.05	205.82	206.43	205.04	205.45	205.58	205.85	205.91	208.42	204.59	208.23	206.76	206.87	206.46	205.87
208.53	208.05	207.32	209.68	207.43	205.43	207.69	207.87	206.7	207.17	207.14	207.72	209.62	208.34	208.61	206.38	207.44	207.07	205.72	208.15	207.64	207.53	208.11	207.48	208.37	206.23	207.81	206.82	206.82	208.25	206.63	207.33	208.49	208.19	208.01	208.02	207.64	208.52	209.15	208.65	207.01	208.91	208.26	205.73	208.01	208.17	207.31	208.24	208.51	209.13
206.94	208.11	207.47	206.56	207.3	209.15	208.4	206.77	207.75	207.86	206.35	207.05	207.29	208.33	209.32	205.85	207	207.01	207.87	206.89	206.71	207.07	206.33	207.43	207.01	206.86	208.84	208.49	206.92	207.14	207.51	207.62	207.83	206.51	205.65	209.43	207.88	206.88	208.09	206.58	206.16	208.57	206.84	208.46	210.21	208.65	207.1	208.06	208.09	208.03
212.51	212.45	211.45	214.01	213.66	211.7	211.41	212.7	212.01	212.22	211.16	211.7	211.83	211.96	212.8	213.02	212.22	211.55	212.21	212.76	211.16	210.67	212.65	213.06	213.37	211.17	211.37	214.07	211.6	211.71	213.37	212.86	212.49	212.59	212.15	213.19	211.47	212.43	212.78	213.65	211.66	211.51	212.8	212.56	211.38	211.65	211.51	213.37	211.65	213.28
213.13	213.09	213.62	212.76	213.22	212.29	212.18	212.63	212.11	214.29	213.05	213.29	212.33	212.45	212.6	214.09	211.9	212.68	212.89	213.18	213.52	212.92	212.69	211.87	212.85	211.65	212.62	212.92	211.76	213.5	214.07	212.55	210.89	213.56	213.1	212.3	214.25	214.94	211.94	212.01	213.63	213.36	214.17	212.67	214.02	212.16	212.77	212.53	212.93	213.56
209.52	210.86	207.85	208.37	209.05	208.77	210.2	209.1	207.8	208.8	208.16	209.95	209.01	208.57	209.05	208.14	209.31	208.65	208.74	208.65	208.25	208.78	207.94	207.2	209.71	208.34	208.81	210.34	208.5	209.18	208.82	207	208.42	207.67	207.83	209.44	208.33	208.97	208.68	208.2	209.87	209.65	208.8	208.54	208.5	209.17	208.96	208.54	209.87	209.06
208.86	206.86	207.42	206.89	206.85	206.72	207.36	207	206.33	208.45	208.29	209.7	207.92	207.48	208.55	208.37	207.62	207.64	207.48	208.55	207.6	206.57	207.53	207.39	206.4	206.48	209.69	208.52	208.27	207.58	207.35	206.18	209.3	206.93	206.71	207.45	208.32	208.25	208.64	207.45	207.21	207.78	206.07	207.13	207.17	207.8	208.53	207.46	206.7	207.91
199.72	199.02	201.12	198.81	199.93	197.4	198.84	198.62	199.86	197.92	198.97	197.63	199.95	199.65	198.89	200.6	198.35	199.25	199.3	199.81	199.1	199.01	199.62	198.9	200.19	200.33	198.78	198.77	198.22	200.6	199.35	200.97	200.64	198.19	199.55	200.07	201.1	198.63	198.83	199.48	198.17	198.65	200.33	199.65	200.26	199.97	199.14	197.96	199.8	200.04
209.09	210.68	209.2	210.3	208.71	209.52	209.07	209.37	208.93	207.72	209.87	210.65	211.64	211.35	210	208.57	209.72	209.63	211.03	209.17	209.03	209.62	210.32	209.66	209.07	209.81	208.22	209.46	211.97	210.2	211.76	210.06	208.52	210.96	209.34	208.88	209.67	208.98	209.67	209.56	208.17	208.33	208.84	210.3	210.45	209	207.86	210.44	208.88	207.36
211.09	211.52	210.26	210.8	212.51	211.67	211.2	211.41	210.44	212.82	210.8	209.8	210.27	210.25	211.25	210.45	211.78	213.08	211.55	211.82	211	211.27	212.9	211.11	211.91	211.3	211.89	211.67	210.93	212.07	211.21	211.74	210.68	212.46	211.28	210.84	211.96	212.39	212.88	211.99	210.35	212.31	211.07	212.65	211.76	211.59	210.35	212.66	210.1	212.68
216.87	218.45	216.53	217.04	216.38	218.37	217.32	217.89	217.84	219.09	217.41	215.67	217.86	217.55	217.15	214.9	217.77	216.54	216.42	217.65	217.43	216.53	214.6	216.71	216.72	216.47	216.91	216.32	216.49	216.86	216.82	215.66	217.29	216.8	217.98	217.88	216.73	217.68	216.2	216.97	216.72	217.34	217.09	217.25	216.42	217.82	218.3	215.82	217.59	218.23
199.51	200.48	201.19	200.11	199.14	199.3	199.04	200.66	197.89	198.43	199.95	198.7	198.62	199.5	201.1	198.69	199.21	200.85	199.19	200.7	200.21	200.34	201.07	199.51	198.67	198.45	201.11	201.11	199.37	198.93	198.5	199.04	199.68	199.27	199.14	200.25	199.36	198.92	199.36	198.63	200.87	199.44	198.94	198.56	200.2	199.51	198.97	199.87	198.98	199.34
217.18	217.63	217.13	217.69	219.84	216.84	216.44	217.3	217.1	216.4	216.84	217.71	217.58	216.41	217.95	215.75	217.53	216.49	215.49	216.55	217.86	216.3	216.55	216.91	217.92	217.64	216.23	218.07	216.39	216.77	216.9	216.17	216.6	216.83	217.49	217.65	216.17	217.9	217.35	217.68	216.36	216.97	216.84	216.41	218.22	215.69	217.64	217.2	218.06	217.32
216.79	216.79	216.86	218.78	214.98	216.69	216.45	215.97	216.54	216.55	218.24	218.57	217.22	216.81	217.84	217.64	217.4	215.83	215.52	217.96	217.03	218	215.64	217.01	216.47	217.18	216.78	216.34	217.34	216.51	216.35	216.18	217.66	217.85	216.81	216.66	215.68	216.85	216.18	216.92	217.2	215.87	218.12	216.85	216.99	217.48	217.04	218.23	218.24	215.77
217.5	217.26	217.07	216.56	217.33	216.8	218.1	218.22	218.11	215.61	215.4	216.36	217.53	218.31	216.06	216.92	216.04	217.08	216.35	217.09	216.42	216.24	216.07	214.08	216.93	216.41	216.68	216.68	218.16	214.7	216.73	216.7	215.63	217.86	217.53	216.99	216.99	216.99	216.19	215.74	215.28	217.8	217.78	216.63	216.29	217.97	218.29	217.55	216.66	217.88
209.73	209.45	207.62	209.32	208.46	208.36	209.08	208.17	207.76	208.89	209.68	206.21	207.84	206.8	209.49	207.67	207.75	209.23	207.77	209.21	209.05	209.65	208.87	207.88	208.25	208.72	207.57	209.66	208.84	208.24	208.93	209.02	209.56	208.64	209.83	207.3	208.18	209.07	208.8	209.49	207.25	209.55	208.13	209.32	207.42	208.88	208.07	209.03	208.82	207.47
217.32	219.08	217.13	217.73	217.72	218.38	218.04	218.42	219.44	217.57	217.79	218.87	217.95	218.32	217.09	217.48	217.83	216.45	217.63	215.97	218.3	217.19	217.92	217.88	217.75	218.57	217	216.75	218.42	217.6	218.64	218.79	217.12	217.72	218.94	218.23	219.51	217.04	219.46	216.46	219.3	218.97	218.29	217.77	216.78	218.07	216.93	216.92	216.75	218.14
201.5	202.14	204.52	202.7	202.99	202.63	204.02	203.03	202.75	201.85	203.11	201.55	201.74	203.49	203.49	203.6	204.09	201.76	202.12	203.27	202.34	202.09	203.14	201.83	201.86	202.87	204.08	203.12	203.39	203.73	202.4	202.32	201.41	202.49	203.71	203.47	202.89	200.91	202.96	201.89	204.47	203.48	202.88	202.75	202.12	202.71	202.04	203.3	202.86	202.89
200.54	200.1	199.9	201.01	200.18	199.72	199.6	200.28	200.08	199.2	200.3	200.68	200.69	199.79	200	199.83	200.22	200.49	200.81	199.8	199.25	198.44	199.65	200.97	199.69	201.24	202.32	201.66	200.77	199.91	200.79	199.53	202.46	200.93	199.26	199.52	200.8	199.68	199.04	198.28	200.63	199.23	199.46	200.79	200.88	199.72	199.65	199.62	198.93	198.55
193.83	195.67	194.19	195.58	193.37	194.72	195.14	195.21	194.28	195.26	195.81	195.94	197.01	195.33	195.18	195.33	195.65	195.98	194.67	195.19	194.26	193.85	195.48	195.01	195.92	195.91	194.08	195.9	193.34	194.91	194.88	195.53	193.69	195.34	194.64	195.26	194.93	195.34	197.6	195.52	195.08	197.15	195.69	196.34	195.57	193.44	194.47	194.72	193.4	194.49
210.77	210.29	211.34	212.39	210.72	211.51	211.7	210.14	210.53	211.57	212.02	211.66	210.74	210.46	210.57	211.7	210.56	210.84	212.72	212.33	210.68	210.15	211.62	212.94	209.81	212.48	212.25	211.41	211.79	210.96	211.08	212.48	213.65	210.04	211.59	211.7	212.5	211.96	211.15	210.64	211.22	212.01	211.76	210.27	211.84	213.83	211.65	211.26	212.09	212.11
203.71	202.73	203.74	203.25	203.96	203.62	204.42	203.5	204.08	203.87	202.87	203.74	201.78	203.47	203.11	204.96	201.86	203.21	203.41	204.27	203.67	204.79	204.55	203.33	204.63	203.22	202.49	204.88	202.82	203.84	204.79	205.6	204.58	203.87	203.51	203.62	203.45	204.73	203.87	204.3	202.22	204.05	202.31	204.58	204.31	203.26	204.17	202.6	203.96	203.55
205.86	206.1	205.79	205.35	205.29	207.07	205.98	205.04	204.74	207.58	206.28	206.98	207.08	206.83	205.98	204.54	206.83	205.37	204.68	205.79	206.24	205.03	205.65	207.03	204.67	206.28	205.09	206.1	207.75	203.97	204.69	206.31	204.27	204.58	204.55	206.1	203.91	205.63	205.08	206.09	205.29	205.87	204.65	205.41	206.07	203.08	206.33	206.48	203.88	205.84
207.43	208.57	208.18	207.77	206.52	207.8	206.98	208.14	208.15	209.68	208.18	208.09	208.35	209.15	207.56	208.31	206.51	208.32	207.42	206.4	207.5	207.63	208.22	208.92	207.85	207.06	208.62	208.3	208.52	208.83	208.74	208.28	208.71	208.81	207.67	207.57	207.99	207.68	208.27	207.9	206.93	206.89	207.9	207.47	208.06	205.14	207.65	208.76	209.34	206.8
205.3	206.58	204.38	205.41	204.25	206.06	206.48	205.49	205.19	204.8	207.06	205.02	204.38	205.27	206.29	204.03	206.2	204.77	204.02	204.78	205.13	205.03	204.34	203.37	205.21	203.88	205.99	204.98	205.79	205.87	206.04	204.46	206.82	205.22	204.64	204.96	204.18	205.48	205.06	205.5	205.95	203.17	203.79	204.96	205.07	204.62	202.61	204.79	203.61	205.17
203.9	204.21	203.07	205.13	202.61	203.15	204.61	204.18	205.21	202.81	204.52	204.5	205.61	202.4	203.67	204.68	203.85	202.56	203.86	203.05	204.11	203.82	204.66	204.5	202.51	203.69	203.06	204.56	203.33	202.98	204.58	204.88	203.01	203.47	204.04	202.97	203.54	204.18	202.55	205.54	202.54	203.62	205.71	203.74	204.23	203.55	202.63	205.19	203.24	203.07
203.92	202.34	203.4	203.44	201.49	203.79	203.77	204.38	203.32	204.76	203.01	202.37	203.31	203.24	203.67	203.4	204.98	201.8	203.58	201.71	204.02	203.95	204.02	203.17	204.7	203.39	204.31	204.32	203.4	204.4	203.7	203.42	202.65	202.4	203.45	203.45	202.69	203.35	203.62	203.11	203.45	204.55	204.93	203.35	203.81	204.26	202.18	202.41	203.85	204.46
202.07	200.52	199.51	199.74	199.16	199.49	200.33	199.38	200.78	200.51	201.62	199.49	200.87	200.19	200.4	201.24	199.08	200.71	198.66	200.41	200.62	198.56	200.26	200.74	202.53	199.97	200.12	200.83	200.9	200.34	200.74	199.93	200.12	201.11	200.32	199.75	201.75	200.38	200.41	199.34	200.24	201.47	199.79	200.79	200.34	199.27	200.33	201.33	200.96	199.95
203.87	202.75	204.67	203.57	204.38	204.67	202.91	203.41	204.25	204.76	202.53	202.7	204.42	203.66	203.51	202.93	202.1	204.62	203.48	204.46	203.77	204.52	203.65	204.51	204.02	203.68	205.15	204.72	204.72	203.23	203.04	204.4	203.55	203.57	204.08	205.22	204.99	204.19	202.96	204.49	204.22	204.04	204.67	204.42	204	204.3	204.44	204.35	203.71	203.9
202.57	203.44	201.88	203.29	202.31	203.98	202.2	202.9	201.14	201.82	202.49	203.18	202.95	203.02	202.34	202.31	203.78	203.72	203.42	203.05	202.69	201.91	202.23	203.21	202.36	202.19	201.84	202.22	202.76	203.22	202.01	203.5	203.03	201.81	201.35	202.39	202	201.44	203.13	202.02	202.25	203.42	202.37	201.83	203.3	200.86	201.65	202.87	203.03	203.22
208	207.93	209.04	207.47	206.8	208.49	207.41	208.53	209.2	208.53	206.77	207.57	207.09	207.03	207.39	207.67	207.97	206.82	207.89	206.98	206.51	208.69	209.18	206.01	208.11	207.19	208.72	207.82	207.52	207.61	207.62	207.62	207.77	206.6	208.29	207.22	207.87	207.18	208.37	208.16	207.88	207.45	205.88	207.33	208	207.28	207.17	208.53	207.36	207.92
195.22	193.6	193.86	195.2	194.7	194.55	194.27	193.86	193.68	194.23	193.87	194.21	195.47	193.81	193.82	194.24	194.86	194.6	193.02	194.46	193.13	193.56	195.31	193.75	195.3	194.9	194.38	192.43	195.62	195.47	192.44	195.99	193.67	195.5	195.46	195.15	194.1	193.75	192.75	193.81	194.9	193.81	194.03	194.45	193.84	194.66	194.84	193.89	195.93	193.99
209.77	208.78	209.07	208.29	210.04	209.27	208.64	210.56	207.59	209.61	209.82	209.49	209.08	208.24	208.83	209.79	208.44	207.21	207.97	208.17	208.85	207.95	208.02	210.39	209.6	210.1	209.22	210.03	207.99	207.91	209.67	209.12	209.23	208.49	209.4	209.41	207.05	208.84	208.11	208.65	208.93	209.8	209.18	210.03	208.57	208.4	208.88	208.18	208.28	207.62
197.12	198.11	197.69	199.33	197.69	198.99	198.36	198.23	198.62	199.08	200.13	197.01	197.87	197.45	198.1	198.29	198.46	198.89	198.25	198.04	198.2	197.64	200.2	198.87	199.59	199.45	196.2	198.98	197.83	196.93	197.98	198.96	198.33	198.89	198.31	197.87	197.02	198.9	198.47	199.12	199.97	197.64	199.26	198.61	197.63	198.51	197.92	198.17	198.67	199.03
203.89	203.19	204.97	203.22	204.69	201.92	203.43	203.86	203.98	203.14	202.13	204.57	202.67	203.91	203.64	203.21	204.07	203.99	202.09	203.11	204.62	203.75	202.5	203.46	203.69	205.04	205.05	203.77	203.08	204.64	205.34	203.81	203.38	204.59	203.65	202.94	203.22	202.94	203.76	204.01	204.5	203.82	204.79	204.09	203.07	204.57	203.24	204.17	203.36	204.28
200.49	203.54	201.33	200.17	201.57	201.01	202.27	201.49	201.34	201.95	201.48	199.83	200.94	200.3	200.49	202.81	201.43	202.09	201.69	201.22	202.72	200.95	202.5	200.91	201.78	201.08	200.19	200.68	201.4	201.81	200.96	200.89	202.52	199.97	201.1	202.09	201.57	201.28	201.69	201.02	201.31	200.89	202.1	201.49	199.43	202.41	202.14	199.81	200.95	201.27
210.64	209.48	209.69	208.89	208.13	210.06	209.65	210.85	210.48	209.96	209.68	209.66	209.64	209.71	208.46	210.2	208.77	209.05	209.45	209	208.22	209.37	209.2	208.89	208.89	209.41	208.06	209.18	207.71	209.61	210.22	208.37	209.37	208.23	208.65	209.84	209.54	207.32	210.1	209.27	209.96	209.49	208.85	210.13	208.91	210.64	209.06	208.49	209.59	209.53
206.02	209.09	206.99	208.07	208.9	207.68	209.32	208.45	207.07	207.68	208.62	208.6	209.17	208.16	207.77	206.33	206.57	205.93	207.15	210.35	208.52	208.4	207.95	207.02	207.93	206.5	206.44	207.45	207.96	208.3	207.4	207.38	207.69	206.02	206.78	207.66	207.9	207.32	207.07	208.33	207.22	207.19	207.73	207.48	208.41	208.56	206.07	208.8	207.89	208.26
207.95	207.6	206.77	207.6	206.41	207.17	208.58	206.78	207.52	206.82	208.85	206.78	209.22	209.42	206.61	208.89	207.62	206.31	208.63	206.76	207.64	207.59	207.8	208.49	207.7	208.52	207.92	207.03	207.83	208.05	205.89	208.59	208.12	206.59	208.33	207.75	207.9	206.66	208.81	208.75	207.65	207.46	207.36	207.39	208.03	205.7	208.38	207.08	207.49	208.96
200.18	200.54	200.06	200.36	200.29	201.84	199.37	201.05	200.2	200.46	201.37	202.49	200.03	200.54	199.95	198.57	200.96	199.36	201.6	199.92	200.26	201.21	200.99	202.07	199.93	201.66	200.06	201.38	201.3	200.99	200.8	201.08	199.64	200.53	200.53	200.15	201.19	201.2	199.67	201.21	201.28	199.94	201.03	199.46	199.14	201.32	199.58	201.28	199.32	198.92
201.08	200.06	199.44	198.17	199.12	198.61	197.32	199.23	198.72	199.28	200.31	199.36	200.03	198.12	199.65	198.24	199.07	198.91	199.4	197.95	199.2	200.46	198.57	199.84	198.52	200.76	198.42	199.21	199.24	200.7	199.59	198.99	200.59	198.94	200.4	199.95	199.89	198.52	199.07	198.23	198.93	199.61	198.56	201.33	200.38	198.63	199.97	198.58	200.71	198.58
205.09	203.7	205.32	206.68	204.86	206.26	206.1	204.17	205.9	205.25	204.14	205.19	204.77	205.1	205.23	204.99	204.94	204.92	204.77	204.62	205.34	205.52	205.22	204.91	204.91	204.65	205.83	204.76	204.58	203.57	204.69	204.92	203.58	204.92	205.51	204.92	204.34	204.22	204.55	205.63	204.59	205.08	203.23	203.9	205.48	206.02	205.21	204.9	205.14	204.48
205.98	205.71	206.65	206.81	206.18	206.2	206.2	205.04	206.4	205.19	205.97	205.06	204.67	206.17	205.44	206.75	206.56	205.54	205.7	206.9	205.57	205.76	205.29	206.61	204.36	204.56	206.65	204.79	206.04	206.17	206.78	204.66	205.16	205.88	205.64	205.82	205.93	205.17	204.81	206.05	205.3	206.14	204.61	206.85	206.01	205.39	205.84	207.05	205.41	205.3
201.02	201.17	201.92	200.92	201.19	201.33	201.34	200.13	200.54	200.42	200.15	201.84	200.76	200.68	201.58	199.86	200.25	201.34	202.28	200.34	202.38	199.58	201.38	200.66	200.27	200.02	201.41	200.12	203.45	201.02	200.51	200.66	199.38	200.71	200.42	201.77	201.64	203.37	199.71	202.93	201.25	202.37	201.08	200.66	201.33	199.8	200.28	202.41	200.53	200.9
216.95	216.78	216.82	218.7	216.49	216.47	218.92	216.95	216.56	216.82	217.77	217.83	219.07	217.12	219.42	217.52	218.79	217.01	217.95	218.29	217.8	218.07	217.66	216.64	216.33	218.95	217.92	218.27	218.93	217.49	218.28	217.14	217.96	216.89	217.39	217.36	218.01	219.1	218.03	217.83	216.45	219.27	217.82	218.62	216.8	218.49	217.11	217.34	217.46	218.98
203.55	205.03	202.8	203.32	203.13	203.42	203.23	203.35	202.21	202.97	202.9	204.95	204.82	203	202.1	204.63	203.24	203.03	204.78	202.92	204.01	202.98	204.06	201.94	204.12	203.44	203.49	202.82	204.4	203.37	203.07	202.61	203.63	201.52	202.51	204.6	202.97	203.61	203.19	201.38	204.28	203.5	203.44	202.11	204.13	202.08	203.17	202.76	202.65	201.77
214.63	218.32	216.66	216.62	216.13	217.44	217.06	216.96	218	217.54	216.29	217.5	217.73	216.6	216.64	215.92	215.66	214.8	216.3	217.47	217.84	215.2	216.72	216.2	217.86	216.9	217.28	216.76	218.6	216.63	216.82	217.61	217.12	217.49	216.99	218.8	217.31	216.2	218.04	217.91	217.72	216.82	218.41	216.79	217.29	216.86	216.12	216.13	216.29	218.55
217.28	218.15	216.2	217.2	215.71	216.93	217.02	218.32	216.68	218.09	216.74	217.04	218.37	217.39	218.73	217.4	216.25	216.87	216.14	216.4	215.93	217.62	216.54	218.54	217.38	217.26	217.81	217.97	217.68	215.26	216.76	215.77	215.34	217.13	219.05	218.76	218.13	216.95	215.16	217.56	216.38	216.66	217.03	215.37	216.43	215.93	217.51	216.98	215.38	215.62
204.48	205.2	204.97	204.57	205.17	204.64	205.58	204.39	204.77	204.72	205.8	205.17	203.91	203.93	204.66	204.51	204.91	206.2	206.25	204.56	203.75	205.27	204.96	205.48	204.36	206.79	202.67	204.44	205.72	204.12	206.49	205.84	205.85	205.28	204.49	203.51	203.94	204.56	202.81	203.32	204.73	206	205.46	205.66	205.76	203.95	203.71	205.01	206.1	203.56
200.21	199.4	200.01	200.79	200.68	199.51	201.65	200.32	201.13	202.33	200.27	201.19	200.81	199.65	201.64	200.91	199.34	201.39	198.97	200.42	200.95	201.29	201.95	199.15	200.75	200.05	202.85	200.56	201.38	200.38	200.49	200.82	201.13	200.68	199.53	200.28	199.33	200.38	200.06	199.11	200.83	199.68	200.42	200.64	199.29	199.4	200.82	200.22	199.1	201.26
204.43	204	204.27	203.6	203.42	204.21	204.04	202.9	205.04	204.34	204.43	203.09	204.46	203.58	203.81	202.24	203.33	203.9	204.42	202.35	204.36	204.32	203.84	204.96	200.39	203.55	202.72	202.72	206.47	203.25	204.31	203.46	204.44	204.03	203.74	203.06	203.69	204.67	204.11	203.64	202.58	202.7	204.17	204.93	204.5	203.28	202.62	204.07	203.94	204.28
210.45	211.79	210.48	210.74	211.74	212.33	210.85	212.17	211.06	211.01	211.04	210.78	211.2	211.54	210.76	211.46	213.72	212.39	212.5	212.11	212.13	212.43	211.97	211.71	211.36	212.67	211.63	213.14	211.49	211.27	213.1	212.8	212.11	209.94	211.92	211.82	210.65	211.06	212.16	212.14	211.38	212.05	211.75	211.51	212.86	209.93	212	210.99	211	209.81
194.89	193.65	193.91	192.87	192.84	192.94	194.83	195.54	194.72	193.04	194.49	194.01	194.38	193.03	194.93	194.8	192.66	195.75	193.5	192.36	194.51	193.72	195.54	196.42	194.8	193.63	194.18	194.76	193.44	194.96	192.67	194.82	194.84	194.6	192.94	194.08	194.28	193	194.19	196.6	195.82	195.42	194.09	193.86	194.68	195.11	192.94	193.64	195.1	192.74
199.28	200.74	200.94	199.9	200.75	199.9	200.51	198.74	200.36	200.81	200.21	199.17	201.01	199.86	200.66	200.84	199.3	200.6	200.08	199.92	199.75	200.97	199.96	201.77	201.11	200.22	200.53	201.38	201.6	200.8	199.28	200.69	200.8	199.87	201.66	201.21	199.01	201.95	199.62	200.8	201.02	200.29	200.46	199.86	200.98	200.13	198.93	200.98	201.43	200.33
207.92	207.85	208.86	207.32	206.2	208.46	208.72	206.96	209.65	208	208.37	208.81	206.24	207.65	205.14	206.84	207.82	207.82	207.33	206.7	205.89	207.27	207.68	208.18	207.9	208.84	209.63	209.68	207.55	207.86	208.25	207.78	208.68	207.19	208.22	208.49	206.88	207.51	208.59	207.95	207.38	208	207.43	207.4	208.18	206.52	206.19	208.84	208.43	206.44
202.27	203.24	202.63	201.74	202.25	203.23	202.13	204.69	203.06	203.91	203.56	204.35	204.62	203.92	202.96	203.52	202.97	203.4	201.85	202.8	202.71	202.48	203.2	201.79	203.14	201.74	203.37	202.21	201.7	202.4	203.07	202.84	201.67	203.22	201.99	201.8	202.45	202.87	203.02	201.87	202.22	204.27	202.01	203.08	202.14	201.27	203.43	201.7	201.76	202.44
204	205.1	205.29	204.59	203.71	203.19	204.11	204.83	204.01	204.11	205.33	203.13	205.35	204.17	204.74	203.92	205.4	203.78	204.62	204.12	204.59	204.07	202.96	204.21	205.28	204.3	205.43	205.55	204.05	203.85	205.94	204.94	205.47	204.19	204.5	203.47	204.67	203.66	205.5	204.28	202.93	205.59	202.93	203.99	204.9	205.05	203.83	204.43	204.51	204.05
216.89	216.77	216.56	218.14	217.03	215.6	217.14	216.2	216.94	216.03	217.7	215.76	217.44	216.51	216.8	216.96	215.48	216.54	219.55	216.55	216.83	217.47	218.19	218.85	215.85	215.22	218.11	217.21	215.57	216.38	217.59	217.87	216.37	216.63	216.98	217.96	218.6	218.77	214.98	216.83	216.85	215.95	217.42	217.53	217.49	217.62	215.09	218.02	217.05	216.29
217.47	215.5	216.19	217.82	215.84	215.8	216.82	217.81	217.5	217.31	217.35	215.78	215.97	216.93	217.39	215.93	217.77	217.02	214.45	216.87	219.29	216.59	216.5	216.7	219	217.47	216	218.7	216.4	217.95	216.85	216.04	216.74	215.45	217.51	216.67	216.92	216.02	216.15	216.02	216.91	217.03	217.85	218.95	218.4	217	216.83	215.31	217.99	216.76
203.69	203.09	203.14	203.07	203.67	204.72	202.67	204.3	203.07	202.04	203.76	204.52	204.13	202.43	201.46	202.81	204.09	203.02	202.05	202.88	202.9	202.66	204.17	204.14	203.77	203.6	204.2	203.79	204.05	202.92	205.15	204.47	204.09	204.01	203.84	202.42	203.69	203.42	204.48	203.62	203.23	204.13	202.7	203.04	203.49	203.54	203.59	203.76	203.74	203.17
204.68	204.73	203.73	203.72	204.44	203.95	205.09	205.55	203.91	202.76	203.1	203.78	203.2	204.39	203.05	203.64	203.61	204.81	204.71	204.09	204.31	204.42	202.33	202.53	203.68	203.76	204.45	203.66	204.41	205.55	203.41	205.14	203.64	202.64	203.99	204.07	205.04	202.85	202.81	205.14	203.85	203.7	204.14	204	203.87	203.65	204.92	201.82	205.12	204.67
195.25	196.05	196.08	194.37	194.7	193.81	196.4	194.03	195.61	193.4	195.81	194.48	193.25	194.69	195.78	195.5	194.84	195.75	194.24	194.38	195	195.57	196.14	195.08	195.37	194.25	194.15	195.33	195.39	196.54	194.99	195.73	194.42	195.63	195.47	193.91	196.12	195.06	195.96	194.54	194.06	196.3	197.03	195.56	195.94	194.18	193.86	194.77	193.88	196.11
203.75	203.31	203.54	202.66	203.22	204.27	204.59	202.74	204.84	202.51	203.36	203.67	203.17	204.03	203.16	202.52	204.74	202.59	204.82	204.3	203.09	203.78	204.25	202.25	203.86	203.28	201.91	204.46	203.23	204.39	203.83	201.27	202.88	203.66	202.36	202.75	203.07	203.02	203.53	204.72	203.13	203.44	204.32	202.98	202.97	203.01	202.42	203.61	202.99	202.98
216.7	216.31	216.86	219.2	217.01	217.91	218.91	217.29	216.16	217.38	218.13	217.64	216.83	215.93	216.65	217.17	215.34	217.19	216.65	217.01	216.76	217.13	216.05	217.06	217.81	217.71	217.78	216.7	217.95	215.88	217.71	217.29	218.36	216.27	216.23	217.18	215.8	216.78	217.3	216.51	218.93	216.83	217.4	216.92	218.13	217.89	217.41	215.99	216.94	217.03
205.63	202.39	205.97	205.34	205.06	204.57	203.95	204.61	205.39	204.23	203.85	203.95	204.8	204.88	203.97	203.1	204.51	204.64	204.21	204.05	205.61	205.6	206.13	205.22	206.16	205.7	203.09	205.92	204.44	205.77	205.8	204.37	205.21	204.62	204.46	204.65	203.32	206.31	205.64	204.71	204.31	205.91	203.44	207.6	204.2	203.78	204.53	204.04	205.54	204.34
198.13	198.65	199.61	198.74	198.63	198.54	198.27	197.88	199.35	197.94	196.16	198.63	196.9	199.42	197.35	196.49	197.96	197.37	197.14	199.22	199.15	197.16	197.96	197.95	198.18	198.5	196.51	197.46	196.87	198.63	198.13	197.24	197.96	198.68	197.29	198.6	198.21	197.81	197.42	197.71	197.55	197.25	197.71	197.14	197.56	198.68	198.15	197.76	197.67	198.96
198.44	199.77	199.91	200.59	199.52	199.1	199.77	198.87	199.36	198.76	200.74	199.11	198.92	201.17	199.27	198.75	198.68	200.01	198.6	198.63	199.78	198.9	197.79	199.73	199.07	200.26	201.05	198.42	199.36	199.09	200.1	200.38	199.09	200.69	200.11	200.86	199.67	198.51	200.12	199.44	199.97	200.48	198.88	198.85	198.72	200.32	199.17	199.08	199.65	198.57
201.87	205.75	202.94	203.14	203.56	200.53	202.72	201.87	202.04	203.62	201.62	202.95	202.65	202.91	203.38	202.93	203.21	203.04	202.85	202.92	202.12	201.34	202.45	204.62	202.93	203.07	202.87	201.6	202.27	202.89	203.63	203.9	203.96	204.23	202.31	203.94	202.23	204.42	202.5	201.7	201.87	201.68	202.27	202.57	203.07	202.63	203.88	201.28	203.31	202.64
205.98	204.9	205.19	206.47	205.46	204	204.99	205.14	206.39	205.71	206.37	204.5	203.79	204.9	203.81	203.98	204.85	204.61	204.79	204.6	204.43	203.14	203.2	204	204.44	204.94	207.17	205.72	203.13	206.91	204.65	204.13	205.53	205.3	203.82	205.36	204.2	204.85	204.58	203.71	204.24	205.82	203.89	204.78	203.88	204.68	205.87	205.41	207.55	205.78
211.79	213.28	212.72	213.24	213.78	211.35	212	212.53	211.82	213.29	212.96	209.85	211.22	212.04	212.82	211.85	212.57	212.25	212.78	211.03	211.87	213.63	211.66	211.71	211.14	212.67	211.87	212.9	210.23	210.36	211.52	211.34	211.95	211.81	211.5	212.48	212.8	211.83	211.75	212.11	213.01	213.26	213.12	212.73	212.13	212.39	214.51	212.74	210.97	212.31
209.05	210.49	208.38	209.28	209.06	207.76	208.36	209.59	208.84	208.2	210.22	209.09	208.55	207.82	210.04	208.16	208.1	209	209.42	208.14	210.18	207.94	209.43	209.82	207.9	208.99	208.19	207.17	208.04	207.6	206.82	209.93	209.45	209.33	208.24	209.13	209.71	209.31	209.87	208.15	208.97	208.5	208.64	209.52	208.94	208.83	207.18	208.28	208.89	209.24
209.3	208.04	209.25	207.06	209.43	209.46	210.58	209.95	208.66	209.48	208.33	208.47	208.73	210.15	208.73	208.01	209.27	206.8	206.51	209.45	207.38	208.18	207.77	207.93	209.1	209.43	208.15	208.31	208.99	209.15	210.1	210.8	208.7	207.61	208.41	209.88	209.55	209.3	208.45	209.8	208.06	208.5	207.53	209.42	209.24	208.14	208.12	207.32	207.16	209.13
212.54	211.16	210.01	212.52	210.19	211.53	212.51	210.38	210.71	212.5	210.2	210.51	212.45	211.1	211.36	212.51	212	213.11	212.18	210.29	211.4	212.82	212.16	211.41	212.67	212.77	210.79	212.16	212.69	211.49	212.35	212.01	209.97	211.83	211.56	210.29	212.37	211.05	210.93	210.61	211.96	211	211	211.59	212.19	212.49	211.68	211.98	212.52	210.28
217.39	218.77	219.6	217.55	217.99	217.46	218.48	217.13	218.24	218.29	216.26	218.9	217.85	216.75	218.67	218.48	218.63	218.36	218.02	218.51	216.28	216.54	217.23	218.19	217.59	218.24	218.26	219.52	218.34	218.69	218.13	218.55	218.43	218.01	216.13	215.81	216.6	216.97	219.67	217.89	219.42	218.28	216.15	217.7	217.14	218.47	216.64	218.29	216.96	219.4
212.31	212.14	210.54	212.36	212.4	210.26	210.18	212.14	213.06	212.78	211.35	212.09	212.23	212.74	212.26	213.27	212.24	210.93	211.37	212.92	211.61	213.58	211.41	212.32	212.6	211.72	210.99	210.81	213.35	211.36	212.99	210.57	211.87	210.06	211.2	211.81	210.89	212.7	211.91	211.68	211.5	209.75	211.86	212.91	211.92	211.71	212.17	212.16	211.8	212.48
209.47	209.15	208.46	208.44	208.86	208.52	207.77	208.54	208.34	207.84	206.66	208.56	209.63	208.66	208.59	208.66	208.36	209.44	209.54	210.18	208	208.11	209.68	207.43	208.13	208.38	208.83	207.57	208.95	210.07	209.15	207.77	210.6	208.15	210.11	208.72	207.7	208.66	208.76	207.82	208.79	209.25	207.7	208.85	208.69	207.89	206.91	208.68	207.95	208.44
212.28	210.59	211.47	212.73	212.01	212.61	212.28	212.06	213.14	211.88	211.07	210.6	210.71	210.73	212.35	212.46	212.33	212.83	211.59	212.06	213.5	210.55	211.39	211.67	213.22	211.15	210.02	212	212.65	211.79	211.79	211.95	211.71	211.69	208.83	212.82	212.44	211.42	212.02	211.94	209.29	210.92	213.06	211.31	211.24	210.69	211.86	211.87	209.86	212.35
212.66	212.27	212.3	212.07	213.51	211.81	212.99	211.71	212.57	211.05	213.89	214.32	212.22	212.14	211.46	213.58	213.14	211.96	212.26	213.5	212.58	213.13	211.89	212.76	213.09	212.6	211.87	212.59	214.22	212.74	212.01	212.55	212.08	211.18	212.97	213.31	212.17	213.87	211.33	212.6	212.45	212.07	213.59	213.39	212.86	211.93	213.1	214.13	210.94	213.65
207.13	208.7	208.7	207.52	208.82	207.74	206.85	206.98	208.1	209	207.74	207.41	209.09	207.98	208.27	207.64	207.86	207.59	207.76	209.19	208.65	207.6	209.5	206.95	207.88	207	206.29	208.18	208.18	208.55	207.72	208.53	206.75	207.65	206.02	208.49	208.62	209.84	207.69	209.16	207.93	209.04	208.14	207.57	207.36	207.83	206.92	207.91	206.88	209.29
208.97	211.68	208.97	209	211.02	209.63	209.74	210.05	209.31	209.62	208.49	210.08	210.45	208.85	207.91	209.96	207.75	209.23	210.49	209.86	208.34	208.76	209.58	208.69	210.59	209	210.02	209.56	208.59	209.11	210.17	208.16	208.57	210.16	210.39	209.93	208.68	208.92	210.01	210.85	210.47	210.43	210.53	210.55	210.88	209.52	209.6	208.88	208.81	210.37
199.83	201.48	200.4	199.87	200.8	200.96	197.28	199.31	200.85	200.13	198.49	199.49	199.79	198.62	200.93	200.5	202.31	199.69	200.31	198.54	199.68	199.44	199.68	200.99	199.95	200.49	201.68	201.21	199.33	200.54	201.07	200.33	199.99	200.57	199.88	200.53	200.31	200.03	199.58	200.58	200.45	199.74	199.22	200.46	199.67	202.27	201.42	199.14	199.49	199.92
206.25	208.83	208.66	206.44	207.16	208.01	207.97	208.34	208.43	205.47	207.02	208.67	208.49	208.74	207.14	207.89	206.39	208.08	209.17	207.29	208.32	207.27	206.64	207.94	207.58	208.16	206.76	208.59	207.58	207.77	208.21	207.84	207.81	207.19	208.96	208.81	207.85	206.63	208.85	207.57	207.8	208.07	206.97	207.18	208.45	209.11	208.39	207.51	206.35	206.95
217.59	217.39	216.87	216.32	216.54	216.86	217.06	217.1	217.95	217.13	216.96	215.43	216.47	216.52	217.12	215.46	216.52	216.84	216.85	216.47	218.99	216.99	214.92	217.17	218.47	217.56	217.64	217.93	216.28	214.95	216.72	215.88	216.99	216.24	215.86	215.77	216.84	216.82	215.81	217	216.19	217.43	216.14	217.37	216.65	217.58	215.68	218.3	215.93	217.75
199	199.03	198.7	200.9	199.61	199.94	200.58	198.24	200.16	200.02	199.42	199.56	199.87	200.25	198.88	198.59	198.89	199.15	200.65	199.29	197.86	200.66	198.39	200.05	198.94	200.18	198.54	199.45	198.87	200.25	198.52	198.52	201.25	199.81	200.99	198.39	200.28	198.57	199.24	198.41	199.47	197.78	199.59	200.17	198.2	199.61	200.72	199.76	198.57	198.47
201.03	201.22	198.96	201.22	200.81	199.38	197.23	198.03	198.48	200.19	199.61	198.26	199.41	200.83	198.48	199.4	200.49	200.91	198.99	199.21	199.05	199.96	197.92	199.21	198.29	200.54	199.89	199.96	199.87	199.97	199.29	199.7	200.09	199.09	200.12	199.35	198.57	199.19	198.97	200.95	197.43	200.88	198.44	197.68	200.33	199.33	197.74	200.36	198.82	199.03
203.31	201.68	203.79	202.91	203.45	204.68	202.16	204.07	202.92	202.99	203.62	204.11	203.18	202.34	203	201.44	203.25	203.18	202.28	202.82	203.67	203.73	202.46	203.63	201.91	201.98	203.4	204.18	203.09	203.42	203.03	203.84	202.46	202.42	203.43	203.98	204.07	203.21	202.67	201.77	203.75	203.46	204.12	203.89	202.86	203.41	203.69	205.06	204.25	203.16
213.23	212.81	211.22	212.67	212.72	212.35	214.26	213.06	212.56	212.47	213.37	215.22	213.15	212.88	213.1	212.22	212.69	211.85	212.87	213.26	214.22	212.94	213.77	214.47	214.8	210.04	213	212.81	213.03	211.22	213.73	212.69	213.1	213.54	214.61	214.01	212.85	213.01	211.63	215.4	212.18	212.1	212.76	212.54	213.42	213.14	212.58	214.08	212.66	212.45
206.02	207.81	208.22	208.69	207.08	206.93	207.46	207.93	207.96	206.73	207.19	207.61	207.45	207.72	207.64	209.08	206.51	207.27	208.52	207.97	207.31	208.52	208.01	209.06	208.77	205.67	207.16	208.39	206.54	207.57	207.88	208.72	208.35	207.79	208.35	207.87	208.67	208.2	206.93	207.34	209.85	207.61	208.45	208.07	207.85	209.44	208.3	209.31	206.23	209.79
209.4	208.91	209.19	208.19	208.72	207.69	208.31	208.25	209.56	208.8	209.52	207.31	208.27	209.07	208.13	209.06	207.35	209.98	208.69	209.11	207.47	208.21	208.8	207.83	209.3	208.92	208.49	207.46	208.3	208.75	208.24	210.34	208.36	209.22	208.62	208.14	209.24	208.7	208.9	209.21	208.92	209.12	209.07	209.28	209.01	207.72	209.31	209.43	208.48	208.77
217.64	215.83	216.91	216.35	217.42	215.89	215.39	217.38	215.89	216.27	218.54	217.53	217.01	217.72	218.09	216.36	217.79	216.92	216.24	216.76	215.53	216.46	216.32	217.39	216.25	216.94	217.29	217.86	217.04	215.1	216.52	218.18	216.5	217.38	218.53	217.55	216.58	215.88	216.56	217.74	217.25	216.53	216.22	216.01	217.84	217.38	216.68	217.21	216.72	218.03
199.06	199.33	199.91	200.93	197.73	198.72	200.86	198.9	199.88	198.8	198.92	200.24	198.32	199.38	199.49	199.62	198.9	199.61	198.84	200.77	199.19	199.68	202.21	200.16	200.9	199.78	199.52	198.2	199.69	198.84	198.47	199.34	199.25	199.63	198.5	198.64	199.37	199.21	199.73	199.67	199.34	199.16	200.14	199.79	199.17	198.74	200.26	201.04	199.38	198.94
197.86	199.68	199.11	199.39	198.22	198.3	198.2	197.89	199.49	200.34	198.57	198.51	198.87	196.48	198.75	198.62	197.48	198.63	199.17	197.87	198.45	198.23	197.84	197.89	197.8	198.49	198.03	198.21	198.35	199.71	198.49	199.38	199.07	199.28	197.23	198.37	199.27	198.54	197.91	199.15	197.9	198.95	198.32	198.98	199	197.93	198.18	197.14	196.79	199.58
203.89	203.03	203	203.13	203.28	202.58	203.29	202.71	200.68	202.86	202.57	202.54	201.31	202.12	202.43	202.44	202.24	203.08	202.44	202.63	203.18	202.39	202.83	203.72	203.8	201.49	203.09	201.34	200.9	202.36	201.55	204.56	202.44	202.38	203.24	202.9	202.19	204.27	202.72	203.13	202.32	203.37	202.83	202.56	203.31	203.17	201.84	203.08	202.59	202.02
203.6	203.4	204.26	204.85	204.39	204.5	202.32	202.28	203.9	202.2	203.42	203.58	204.04	203.29	203.64	204.94	202.18	203.97	203.26	203.46	205.38	203.71	203.75	204.56	202.77	201.66	201.2	203.37	201.72	203.3	202.71	203.7	204.53	203.89	203.78	203.84	201.73	202.68	203.6	204.45	203.89	202.82	202.82	202.77	203.63	203.11	203.14	202.52	201.79	202.41
202.77	202.64	202.93	203.91	202.43	204.27	202.6	204.27	203.93	203.65	203.14	202.61	203.66	203.88	203.57	203.98	201.92	204.07	203.29	203.62	204.65	201.43	203.91	203.83	203.98	204.08	202.96	203.03	203.33	202.77	202.94	204.22	202.7	202.6	202.93	203.35	202.96	204.8	202.81	204.29	204.45	203.13	201.74	203.92	201.55	204.86	203.01	202.6	203.31	202.95
199.17	197.85	199.11	198.37	198.76	199.39	199.03	198.64	200.71	200.3	198.07	199.28	199.45	199.02	200.55	198.48	200.38	197.52	199.71	200.17	199.84	199.41	200.02	198.27	200.16	198.77	200.41	199.84	199.35	199.74	200.98	199.98	199.26	198.49	199.55	200.2	199.62	198.56	199.23	198.5	199.24	198.63	198.47	199.93	198.65	199.13	199.71	199.99	198.7	199.17
218.1	217.68	217.12	216.74	217.7	217.12	218.16	217.15	216.82	218.78	218.02	218.05	217.56	218.98	218.34	217.63	218.74	217.56	217.19	217.5	217.7	217.88	218.41	217.37	217.19	218.43	218.24	217.74	217.61	216.36	217.77	218.14	218.11	217.05	217.08	217.91	216.25	218.09	217.96	217.36	217.69	216.76	217.31	217.55	218.5	215.5	218.08	218.41	217.36	216.79
216.49	216.48	218.48	216.11	217.95	218.71	216.71	217.74	216.34	215.61	215.78	217.24	219.14	216.21	217.34	217.78	216.44	217.76	216.79	217.04	217.14	216.3	214.89	216.46	216.84	217.36	216.47	218.9	217.38	216.84	219.23	217.72	216.64	216.57	217	215.76	217.87	216.89	217.13	216.81	217.65	218.16	217.76	217.41	217.17	217.32	216.14	216.9	219.03	217.62
219.82	216.34	218.73	216.75	218.2	217.59	217.67	216.74	217.49	217.83	218.66	217.34	218.43	218.25	218.64	218.86	217.91	217.96	215.8	218.41	217.08	217.94	218.68	217.35	217.52	217.85	216.93	218.09	217.71	217.56	216.8	217.96	217.48	219.38	220.01	217.01	219.83	217.85	217.67	217.96	218.75	216.06	216.79	218.38	218.59	217.31	217.39	218.24	216.67	217.48
198.84	199.89	198.66	200.12	200.18	198.04	199.57	198.75	200.03	199.53	197.96	199.74	199.36	199.82	198.93	199.28	197.33	198.41	200.23	198.57	199.33	199.86	198.26	199.15	199.1	198.78	199.31	199.67	199.72	197.77	200.04	198.61	199.81	198.53	200.18	198.08	198.23	201.26	200	201.01	199.32	198.39	198.82	200.14	199.11	198.88	199.54	199.45	199.5	198.56
199.72	197.26	199.76	200.19	198.75	198.72	198.45	199.22	196.93	197.53	197.89	198.64	198.25	198.14	198.52	198.09	197.56	197.71	198.28	199.34	199.54	198.6	197.76	197.79	199.24	200.17	198.58	200.25	197.62	197.92	197.97	199.69	199.33	198.88	198.89	198.17	198.32	198.59	197.53	197.38	197.08	199.17	198.51	197.88	196.17	196.38	198.44	199.02	197.97	198.5
202.14	203.46	203.67	204.13	203.1	201.06	204.65	200.97	202.91	203.58	202.93	201.4	201.03	202.79	201.49	202.27	203.67	204.28	203.54	202.64	201.83	202.08	203.81	204.52	202.8	202.29	201.52	202.59	202.14	202.77	202.29	202.43	201.35	201.34	202.11	202.01	201.42	201.65	202.29	203.16	202.5	201.87	203.35	202.92	202.65	202.84	204.19	201.88	202.92	203.72
209.65	206.83	208.9	208.02	207.58	208.07	207.61	208.24	206.99	207.52	208.57	207.41	207.6	208.04	207.63	208.32	207.1	207.97	207.29	207.47	208.04	209.43	208.18	208.03	208.27	207.72	206.46	207.77	207.8	208.08	208.75	207.72	206.87	207.97	206.97	207.91	207.91	207.88	208.06	206.63	209.17	207.76	207.56	209.02	207.53	207.24	208.47	209.15	207.87	206.62
208.88	208.45	208.22	209.44	208.21	207.93	208.77	209.07	208.71	209.64	208.57	210.43	208.27	210.3	208.46	208.84	207.92	209.91	206.46	207.87	208.85	209.74	209.47	209.66	207.57	208.83	208.15	209.18	210.19	208.6	207.93	209.73	207.26	208.17	209.55	209.45	209.31	207.67	207.98	207.93	208.56	208.79	208.13	210.01	208.61	208.67	208.88	209.17	208.02	209.25
194.49	195.07	195.4	193.37	193.53	194.54	194.05	194.04	194.09	195.51	194.77	193.6	193.73	193.01	195.18	194.03	193.08	193.17	194.2	194.27	193.86	193.46	194.18	193.65	194.21	195.01	193.65	194.19	194.6	194.67	194.3	194.52	193.08	194.53	194.15	193.46	193	193.49	194.98	194.85	193.18	194.82	192.56	195.2	196.01	194.76	191.9	194.41	193.46	194.03
202.27	202.09	202.42	201.48	201.76	201.53	201.84	203.13	201.02	203.58	200.54	202.69	201.76	202.69	203.01	201.71	202.5	201.71	201.47	202.01	202.72	201.75	202.51	202.92	202.86	203.17	201.89	201.76	201.77	202.24	202.35	204.46	202.77	202.1	202.18	201.6	201.52	201.21	201.81	202.05	203.34	201.7	201.49	201.8	202.92	202.08	204.32	202.18	202.99	203.26
204.01	203.26	202.67	203.1	203.49	203.96	202.93	203.4	202.16	203.01	202.26	203.32	203.45	202.6	203.55	202.74	205.18	202.59	204.66	204.92	204.53	203.15	202.36	204.37	204.07	203.52	202.21	205.69	203.72	202.9	202.31	202.82	202.65	203.08	202.99	204.36	202.13	202.83	202.14	203.29	201.53	202.68	203.47	203.52	205.4	203.12	202.56	203.45	203.61	203.32
209.51	209.76	208.43	208.63	208.75	208.99	210.25	209.44	210.23	209.49	209	211.39	209.45	210.01	207.88	209.65	207.84	209.29	211.11	210.46	208.71	208.77	209.09	208.55	210.95	208.25	209.12	209.34	210.63	208.52	209.36	210.04	208.24	208.94	210.28	210.94	208.01	208.16	210.17	210.3	209.19	209.71	209.06	210.69	210.14	209.34	209.4	209.49	210.15	207.98
209.65	209.47	208.79	209.12	208.99	208.4	208.96	208.66	209.6	209.57	207.05	208.46	206.48	209.08	208.52	208.61	207.54	207.77	208.62	208.44	209.68	209	209.11	207.66	207.1	209.54	208.36	210.47	210.32	209.01	207.97	208.45	210.03	208.14	209.08	207.67	208.53	208.26	208.46	208.75	208.6	207.28	209.66	209.07	209.51	208.8	207.27	209.73	208.04	208.28
208.13	207.57	206.42	207.48	207.65	208.61	209.31	209.6	207.61	208.8	208.6	207.76	207.31	207.75	207.76	207.61	207.88	206.95	206.64	207.64	208.12	209.09	208.59	207.07	207.33	208.09	207.3	209.23	207.3	207.41	206.75	208.04	209.75	208.39	207.35	209.58	207.48	206.47	208.14	208.69	206.83	206.98	208.4	207.25	208.45	208.88	206.23	206.89	208.19	206.73
213.16	211.46	211.89	212.36	212.98	212.56	211.8	211.73	214.1	212.13	212.35	211.25	211.32	212.19	212.06	213.37	212.03	210.84	212.32	212.51	212.6	211.94	211.52	211.92	212.08	212.01	211.76	211.74	211.68	211.01	209.89	210.87	212.26	211.38	211.7	210.02	212.14	211.88	211.29	211.78	211.52	212.19	211.23	211.88	211.84	211.8	211.31	211.07	210.91	213.67
213.1	209.77	211.86	211.88	209.54	211.02	211.45	212.28	209.87	212.08	211.26	212.38	211.23	211.76	210.76	212.6	213.07	211.58	211.47	212.68	210.65	211.86	212.49	211.48	212.46	211.97	212.91	211.84	213.27	213.51	213.37	209.88	210.78	211.02	212.87	211.96	212.8	211.35	213.05	213.41	212.36	211.35	210.65	210.58	209.71	211.95	212.9	213.31	213.48	211.96
208.75	208.12	208.72	207.69	209.42	207.66	209.07	208.68	208.34	208.74	209.99	210.93	209.55	207.59	208.4	209.33	209.05	208	208.32	209.4	209.34	208.78	209.26	208.79	208.1	207.13	207.87	209.21	208.1	207.7	208.34	208.41	209.49	209.08	207.16	207.57	210.36	208.11	207.52	207.6	210.22	207.68	208.68	208.67	208.23	207.6	208.76	210.57	207.92	208.8
198.48	198.74	199.12	199.15	199.52	199.05	198.99	199.8	199.07	199.37	199.15	199.31	199.66	199.01	201.16	198.7	197.38	198.84	199.23	198.33	199	199.63	199.56	200.69	199.52	200.03	199.24	200.3	200.33	198.06	199.79	198.42	199.33	201.22	201.44	199.81	199.92	200.97	199.94	200.77	200.14	199.09	199.67	199.72	199.98	199.62	200.65	199.38	199.46	198.3
209.37	209.4	209.71	209.07	210.44	210.82	209.6	211.02	208.94	210.87	209.94	210.16	208.12	210.2	209.58	209.13	210.93	209.84	209.38	209.93	207.84	209.93	209.24	207.23	208.92	209.81	208.9	209.97	210.11	207.26	210	209.83	210.54	208.65	209.86	209.15	209.75	210.43	209.11	209.82	210.45	209.94	209.94	209.72	207.88	209.88	209.35	210.58	209.65	210.68
204.19	202.69	204.64	203.56	202.99	202.13	202.59	203.42	203.56	203.45	203.08	204.62	203.23	201.9	203.94	203.55	203.19	202.92	203.94	202.28	204.25	201.64	203.6	205.4	204.1	204.28	203.64	203.88	203.74	203.13	204.94	204.08	205.01	202.3	203.57	203.97	202.52	204.27	203.04	202.57	203.05	203.38	204.31	204.55	203.52	202.86	204.23	205.42	202.34	203.08
211.76	213.38	213.39	212.86	212.46	211.66	212.44	212.33	213.25	211.68	213.47	214.56	213.23	212.1	213.08	212.16	212.99	214.06	212.82	213.12	213	214.26	214.5	211.16	212.96	213.91	213.37	213.39	212.48	212.48	212.56	213.54	212.45	213.05	213.44	213.86	212.09	214.16	212.62	213.8	213.14	213.46	211.3	214.01	212.61	211.8	213.84	213.99	213.21	212.23
198.04	199.48	200	199.99	200.58	198.33	199.34	199.04	199.91	198.51	199.72	199.2	198.67	199.48	201.14	202.05	200.29	199.46	198.87	198.38	199.77	198.67	198.86	199.74	200.19	199.12	200.75	200.31	199.42	199.43	201.62	199.37	199.41	201.11	197.65	199.65	199.63	199.05	199.67	199.32	199.27	199.23	197.9	199.42	198.38	199.32	199.14	199.03	199.87	199.4
195.18	197.36	195.13	194.29	195.15	194.4	194.66	195.55	195.18	195.17	196.03	196.19	196.61	195.97	194.18	194.44	194.89	195.22	194.17	195.4	194.9	196.97	195.55	195.2	193.86	195.62	194.46	195.37	196.12	195.68	194.73	195.42	196.5	195.43	195.85	196.04	195.44	195.4	195.73	195.31	194.36	195.87	195.65	194.78	194.94	194.9	196.1	195.15	195.41	195.92
217.41	217.78	216.69	217.12	216.43	217.33	216.91	215.89	217.3	215.34	215.72	218.52	215.73	217.93	218.3	216.99	217.09	217.67	215.71	217.38	217.48	216.72	216.14	215.82	217.46	217.24	216.49	216.27	217.1	216.26	216.27	215.98	216.94	216.13	218.03	217.09	216.47	216.7	217.4	217.61	217.3	217.93	215.28	217.7	218.51	217.2	217.76	216.28	217.61	216.91
203.56	201.63	202.01	202.22	202.97	201.12	201.38	201.98	203.28	203.93	200.77	203.98	203.06	203.35	203.37	202.02	201.37	203.1	203.32	202.41	201.8	204.51	203.79	200.87	203.36	201.36	202.28	201.22	203.29	203.56	204.16	201.57	202.48	201.5	202.43	202.57	201.48	202.3	202.09	202.44	203.01	201.71	202.72	201.67	201.92	202.41	203.02	202.33	203.26	202.5
202.56	203	203.02	203.19	203.2	202.34	205.21	205.82	202.51	203.31	205.58	204.37	203.32	204.52	204.12	203.76	204.23	202.92	203.28	203.48	203.76	203.32	203.85	202.14	204	204.83	202.79	203.17	203.61	202.55	202.93	203.95	204.4	204.17	204.82	202.38	203.73	203.36	203.71	203.18	203.48	203.4	204.23	205.36	202.69	204.58	202.08	204.08	203.53	204.18
204.79	204.23	203.8	204.93	203.87	204.63	204.09	205.44	202.86	205.13	203.8	201.89	204.11	204.87	205.02	204.97	203.06	203.82	204.08	202.75	204.65	202.39	203.09	203.06	201.65	203.56	204.79	203.72	203.61	204.27	205.25	204.02	204.23	204.47	203.52	203.11	205.19	204.09	201.77	203.37	205.57	204.8	203.52	204.55	203.13	203.98	204.78	203.55	203.26	202.79
203.62	203.37	202.77	202.63	204.66	202.42	203.62	203.18	204.1	204.89	202.93	204.6	203.13	203.17	204.51	202.49	201.53	203.21	204.04	203.58	203.18	203.17	204.07	202.17	205.82	202.12	203.52	204.77	204.95	205.4	203.55	202	205.72	202.09	202.39	204.88	205.53	204.28	206.06	204.2	203.48	202.19	202.95	202.26	203.36	202.34	202.82	202.79	202.46	203.9
203.45	202.64	204.79	204.23	203.07	202.81	204.36	202.34	202.7	204.4	202.29	202.83	202.92	203.55	204.49	203.45	203.2	203.97	203.35	202.87	204.61	203.85	203.15	203.97	202.56	204.08	202.93	203.27	202.64	202.21	203.32	203.44	203.23	203.86	203.06	203.03	204.33	202.1	203.37	203.64	202.56	203.41	202.86	204.35	203.59	204.14	203.73	204.52	203.45	203.23
212.26	211.83	211.25	210.61	211.19	212.01	211.59	210.86	210.49	212.63	211.55	211.64	213.35	212.52	211.72	210.52	210.61	211.32	210.41	211.85	212.65	211.81	211.63	212.08	211.26	212.76	211.14	211.02	211.34	210.31	211.13	211.18	213.92	213.42	210.09	211.36	211.64	212.59	210.23	212.47	212.08	211.85	210.93	211.52	211.08	210.99	211.1	211.66	213.69	212.91
205.57	205.3	205.76	204.59	205.3	205.18	204.2	203.57	203.72	204.42	203.93	203.71	204.67	205.28	204.67	204.91	204.77	202.88	205.05	205.48	204.05	205.49	204.58	204.14	203.99	205.22	205.01	204.02	204.59	203.46	204.75	204.6	203.97	205.55	203.31	205.44	202.62	206.23	205.84	204.74	204.65	206.8	205.97	205.3	204.42	204.12	204.58	203.61	205.53	205.19
204.19	204.41	203.68	204.98	205.57	202.9	203.61	203.86	204.21	204.77	204.15	205.71	204.83	206.43	202.15	205.28	203.41	205.3	205.54	205	203.37	202.6	205.11	205.21	204.81	203.64	204.06	204.81	204.12	205.23	204.41	204.84	203.86	205.11	205.33	205.48	206.41	204.28	202.96	204.1	204.43	203.65	204.38	204.12	204.53	205.38	203.01	205.59	202.46	204.83
201.23	201.69	202.28	203.03	203.48	202.62	202.77	203.12	203.38	202.74	201.76	203.07	202.2	201.76	203.12	201.5	203.16	202.43	203.2	202.95	201.81	202.67	202.65	201.47	202.02	202.63	201.98	201.92	202.16	202.54	203.27	201.15	202.18	201.63	201.84	201.67	201.68	202.46	201.47	202.41	202.04	203.32	201.8	202.13	201.68	203.35	202.52	201.62	201.89	204.12
212.97	210.45	212.19	211.24	211.17	212.25	210.92	211.63	211.86	212.65	212.21	211.53	211.65	210.78	210.99	212.52	211.6	210.05	211.9	210.9	211.16	211.51	212.53	210.6	212.71	212.33	213.04	212.38	210.63	212.45	210.44	211.44	211.74	211.71	212.02	212.27	211.36	211.57	210.69	210.53	211.78	212.44	211.52	211.99	212.21	211.52	212.34	211.28	211.14	211.18
211.24	210.78	212.02	212.11	212.44	213.09	211.75	210.94	211.56	211.14	211.52	212.8	210.35	211.27	211.37	210.97	211.13	209.31	211.46	212.77	212.1	211.53	211.13	211.44	212.98	211.79	212.3	210.87	210.7	209.98	212.12	210.98	212.78	211.18	211.81	212.19	211.39	212.02	212.12	212.08	212.71	210.63	211.25	210.57	211.27	212.85	213.09	212.14	211.1	212.6
209.34	208.26	210.3	208.51	209.01	209.52	208.54	207.81	209.96	207.9	208.36	209.24	210.52	208.27	208.34	208.39	208.09	210.45	208.85	208.88	209.38	209.57	207.97	209.41	208.39	209.1	208.37	210.23	209.42	208.56	208.76	208.24	207.06	209.43	207.59	208.75	208.73	209.1	207.85	207.91	207.27	208.52	208.53	208.87	209.35	208.78	209.5	210.24	209.87	209.26
213.06	213.13	212.17	211.6	213.68	213.71	213.22	212.84	212.2	212.1	213.08	212.96	213.68	212.24	211.94	212.79	212.49	211.82	211.99	211.65	213.2	213.88	214.02	214.51	213.21	211.4	213.49	214.86	212.61	213.12	213.21	213.33	213.68	212.26	212.32	212.06	213.34	212.87	214.33	213.09	213.92	213.05	213.46	212.1	213.89	212.83	214.91	213.17	212.3	213.07
210.32	209.48	209.79	208.63	209.78	209.42	209.35	210.42	211.07	207.74	209.65	210.33	207.78	208.9	208.55	210.68	208.48	211.93	209.31	210.41	209.29	210.37	208.72	209.09	209.56	209.56	208.73	209.41	209.3	208.32	210.13	209.75	209.05	209.99	207.68	209.65	209.58	211.3	209.79	208.49	209.49	210.43	208.28	210.39	209.34	209.52	210.12	207.63	207.57	207.5
216.92	217.44	215.66	215.92	217.37	214.87	215.6	217.97	215.09	217.92	215.95	215.94	216.16	215.99	218.17	216.61	217.12	216	217.54	217.1	217.58	217.2	215.85	218.07	215.87	217.42	218.41	217.2	216.46	218.73	217.13	217.78	217.88	217.23	217.26	217.45	215.99	217.14	216.52	217.13	216.51	216.25	217.84	217	217.56	217.29	216.27	218.73	216.56	216.8
210.01	208.07	210.29	210.05	208.95	208.95	209.89	209.9	210.25	208.86	209.08	207.64	209.61	209.34	208.73	211.39	209.79	208.31	209.91	208.38	209.02	209.79	208.66	210.52	209.82	210.66	207.7	209.59	208.72	209.4	208.8	209.57	209.63	209.1	209.48	209.78	208.65	209.62	211.8	208.25	208.74	209.48	210.25	208.37	210.21	209.54	209.71	208.49	209.96	209.34
208.71	207.56	208.77	209.37	208.96	209.8	208.8	208.31	208.35	208.84	209.51	208.67	208.96	209.66	207.27	207.67	208.62	209.51	208.58	210.43	209.21	208.4	208.63	209.99	209.62	209.22	209.2	208.48	210.17	209.64	209.08	208.87	209.58	208.71	208.34	207.69	207.68	208.76	207.97	210.2	210	208.29	209	208.1	208.81	208.59	208.61	209.53	208.24	209.48
199.6	199.57	198.8	199.41	200.62	200.44	200.2	199.99	197.93	199.99	199.91	198.08	199.69	199.93	199.23	200.47	198.66	198.11	199.42	198.74	199.47	198.22	198.82	200.6	200.65	199.33	201.16	200.63	199.07	199.26	201.87	199.99	197.94	200.73	200.24	200.09	198.15	199.12	201.13	199.67	200.17	200.29	200.32	198.9	200.55	198.53	199.32	199.7	199.97	201.09
210.84	208	207.21	208.67	207.33	208.78	206.96	206.68	209.06	207.25	207.47	208.65	209.5	208.24	209.36	207.6	208.09	206.56	209.11	209.97	209.06	208.92	207.71	207.85	207.87	209.51	208.36	207.05	207.95	209.79	207.5	207.1	209.85	208.64	208.89	208.18	207.66	208.88	210.37	210	209.41	208.19	206.99	208.66	208.65	207.88	209.11	207.44	208.76	208.45
210.63	207.61	207.65	207.26	209.14	207.95	210.03	208.58	209.63	207.3	208.55	208.96	208.87	209.73	209.1	208.72	208.85	209.64	207.05	208.47	207.72	210.01	208.07	208.91	208.46	207.55	208.35	208.02	208.71	207.87	208.64	209.18	209	208.25	207.91	209.46	209.28	207.58	208.46	207.29	207.75	209.24	207.98	209.8	208.65	210.23	208.31	209.19	209.6	208.46
204.91	204.43	203.76	206.19	203.04	204.13	204.97	205.11	205.59	205.46	205.8	204.63	204.52	203.75	205.58	204.14	205.18	204.56	203.98	205.94	203.99	203.74	203.97	205.53	205.14	205.75	204.08	203.6	205.54	203.76	206.24	205.91	206.04	204.88	205.26	205.16	206.27	204.82	204.85	205	203.73	204.01	204.22	203.2	205.99	205.1	206.69	206.17	204.45	206.16
209.08	208.49	208.52	207.22	207.15	206.81	208.59	207.55	208.25	208.71	208.55	207.82	208.17	205.58	208.79	208.68	206.42	208.7	208.42	209.1	207.01	207.55	206.9	208.89	207.3	207.89	207.24	207.74	209.71	207.72	207.37	208.25	207.58	207.96	207.22	208.97	208.39	209.78	205.9	208.31	208.08	208.72	206.03	207.35	208.22	207.52	207.43	208.89	208.85	206.21
209.62	209.1	208.45	208.58	209.27	208.69	209.37	208.26	208.67	208.72	207.94	208.35	208.56	207.89	209.42	210.11	208.78	209.51	209.19	208.79	210.2	207.61	208.59	207.91	206.29	209.88	207.46	208.39	208.82	208.87	208.01	208.31	209.07	208.11	209.07	210.04	208.12	209.76	208.21	207.24	207.51	210.29	209.74	210.36	207.71	208.25	209.7	208.14	208.68	209.02
212.47	212.82	213.36	214.42	212.24	212.08	213.33	211.97	213.43	212.53	212.12	212.24	213.62	213.35	211.81	213.06	212.61	213.03	213	212.69	213.87	212.41	213.9	212.5	213.12	212.44	213.52	213.49	213.33	212.69	212.79	212.43	214.03	213.37	213.14	211.77	212.86	212.46	212.84	212.85	213.19	213.44	214.19	212.63	213.39	214.76	211.92	214.35	214.35	211.06
197.42	198.38	197.87	197.19	198.87	196.25	197.25	197.41	198.02	196.77	198.88	198.06	197.96	197.57	197.53	197.67	198.67	197.55	197.81	199.54	196.58	197.69	197.76	198.35	198	199.33	198.67	197.45	197.95	198.79	198.16	198.93	198.11	198.98	197.51	198.36	199.13	197.72	198.77	198.96	198.81	198.12	197.88	199.3	197.58	198.3	200.27	198.36	198.22	196.99
217.19	217.7	217.32	216.84	217.37	216.88	216.71	216.84	217.16	216.77	217.48	216.42	216.32	216.53	217.79	217.11	216.83	216.68	217.56	218.41	216.79	217.58	216.4	218.07	219.14	217.09	215.68	216.15	219.49	217.98	216.52	216.93	215.77	215.31	217.64	216.89	217.48	219.51	216.67	216.6	218.67	218.3	217.61	216.91	216.64	216.72	217.45	217.01	216.18	218.44
212.26	212.14	212.52	211.25	211.37	212.52	212.3	213.54	212.46	211.35	210.79	213.63	211.44	212.74	211.17	211.19	211.38	210.1	210.5	212.58	210.74	213.75	211.43	210.15	213.33	210.55	212.93	210.77	210.41	209.85	211.96	210.8	213.12	210.86	211.73	210.49	210.95	211.33	212.56	212.19	211.35	211.27	212.23	211.45	213.79	212.61	211.32	211.75	212.01	211.82
202.91	202.62	203.19	203.69	204.38	202.25	204.56	204.7	204.8	204.05	201.69	203.29	202.92	204.41	203.63	203.22	203.79	202.44	201.68	203.44	203.03	202.53	203.57	203.79	203.91	203.49	203.75	204.46	203.45	203.5	203.43	202.58	202.57	204.17	203.55	203.18	204.02	203.46	203.05	204.28	203.77	203.62	203.81	203.06	203.62	203.14	202.91	203	204.79	203.6
207.7	209.55	208.24	208.52	207.97	208.81	207.89	206.97	207.6	207.55	207.33	207.07	206.23	209.05	207.77	208.02	208.59	208.76	209.08	208.22	207.68	208.53	208.72	208.04	207.25	206.74	207.16	208.07	207.55	207.42	208.67	207.98	207.61	206.68	207.31	208.57	208.56	207.24	207.98	206.66	207.97	208.26	209.41	209.51	206.42	208.59	208.33	208.8	208.17	206.07
200.66	200.91	199.05	198.96	200.74	200.74	199.88	200.48	201.83	200.32	199.98	199.76	201.4	200.13	200.8	201.06	201.05	201.54	199.95	199.44	199.19	201.64	199.61	199.66	201.56	200.73	200.31	200.76	201.26	200.62	200.5	200.12	201.32	199.43	201.01	200.45	201.2	200.32	198.81	199.31	199.86	200.66	198.82	200.55	200.59	199.81	199.29	200.88	200.32	202.48
199.13	200.76	199.04	199.36	199.05	199.27	196.84	198.48	198.1	198.03	199.67	198.47	200.91	199	196.55	199.91	199.74	199.25	198.59	199.21	201	198.07	200.54	198.49	199.33	199.01	199.68	200.08	200.56	199.29	198.49	199.7	198.19	198.18	199.68	198.37	199.24	198.63	199.19	199.56	198.68	198.96	199.02	198.98	198.11	199.86	200.21	198.84	199.93	199.9
208.31	207.69	206.7	206.52	207.68	208.13	207.02	207.32	207.76	206.98	206.58	208.58	208.46	207.58	207.88	206.74	209	207.23	207.12	207.34	207.49	205.59	209.97	207.65	207.35	206.98	207.98	208.07	206.92	206.83	207.01	207.28	208.97	207.92	206.56	206.44	207.51	208.74	207.74	207.7	206.85	208.41	208	207.76	207.98	207.82	206.27	208.84	207.41	207.16
216.89	214.95	216.24	216.71	215.93	217.55	217.14	216.77	217.26	217.38	216.17	216.44	215.92	219.13	218.25	216.48	217.21	216.71	216.42	216.38	217.08	216.97	216.92	216.39	216.38	216.36	217.37	217.35	216.8	217.17	217.74	216.25	218.03	218.42	217.01	216.16	216.04	216.65	216.73	217	216.64	218.76	217.41	217.05	217.34	216.98	216.57	217.3	216.45	217.41
214.77	210.91	212.43	213.88	214.3	214.55	213.13	211.32	212.89	211.95	211.99	214.37	212.15	213.82	212.52	212.68	213.08	213.37	213.19	214.29	212.93	214.21	212.71	213.17	212.45	213.8	213.49	213.58	212.29	212.93	213.83	213.86	212.59	213.27	211.06	213.63	212.77	212.25	214.23	213.32	211.22	212.04	213.97	213.18	214.47	212.89	213.57	210.94	211.75	213.83
207.28	208.25	207.35	207.23	207.61	208.24	208.99	208.3	207.15	207.4	207.63	210.06	207.97	208.41	207.08	207.68	207.16	207.76	207.29	207.7	207.27	208.1	208.62	208.37	209.71	208.19	207.91	209.14	207.76	208.41	206.91	207.48	207.98	206.91	207.97	207.61	208.41	207.76	208.4	207.45	209.1	207.74	208.43	207.33	208.75	206.61	207.39	206.99	208.85	207.81
208.97	208.1	210.99	208.2	208.7	208.81	209.56	210.21	210.2	210.36	209.84	209.96	210.01	209.77	209.71	208.92	210.14	208.88	210.66	208.73	209.16	209.21	210.24	208.4	208.4	208.55	210.22	208.15	208.94	209.49	209.22	208.22	210	210.06	209.46	210.72	208.45	209.04	209.51	208.03	208.51	209.5	207.72	209.42	209.04	209.13	209.71	210.16	209.61	209.27
213.04	212.08	214.01	212.93	211.7	213.83	212.76	213.88	214.4	212.73	212.74	212.26	212.67	211.76	211.9	213.14	211.72	214.01	213.41	211.71	211.54	213	213.13	213.33	213.49	214.63	213.43	214.19	211.91	211.93	214.25	212.85	212.37	213.37	213.77	213.15	211.85	213.47	213.02	212.15	213.92	213.74	212.22	212.42	212.07	211.05	213.25	211.43	213.18	213.99
208.35	208.13	208.56	208.85	208.36	208.93	207.19	210.31	207.37	209.03	207.01	209.12	208.56	208.49	207.12	208.36	208.05	208.37	209.73	209.82	208.37	208.82	209.28	208.94	208.19	208.54	206.96	209.4	207.21	208.35	208.67	208.26	209	209.83	208.94	207.16	208.96	209.08	208.66	208.89	208.9	206.89	209.71	208.57	208.27	209.31	207.62	207.49	208.96	206.92
194.76	194.75	194.92	194.29	193.43	195.25	196.25	195.64	193.67	194.44	196.03	194.29	197.75	195.67	195.98	194.66	194.27	195.58	195.24	196.15	194.01	196.19	193.36	195	195.53	195.56	194.41	194.63	195.3	194.22	196.55	195.95	195.72	195.5	193.32	195.43	196.15	194.09	195.74	196.77	192.93	194.44	195.01	194.5	196.4	195.13	197.02	194.82	196.17	197.12
208.7	210.47	207.99	209.81	207.76	208.26	209.1	208.64	207.85	208.85	209.03	206.72	209.01	209.25	208.38	209.39	207.29	207	208.57	207.8	208.12	208.46	207.65	207.01	209.21	207.5	207.36	208.57	208.92	209.18	208.74	208.33	207.19	208.7	207.28	208.42	208.1	209.18	210.15	208.93	208.03	208.9	207.09	208.84	208.27	207.61	208.32	208.19	207.24	208.69
206.73	206.29	206.02	205.7	207.03	206.8	206.38	206.14	206.79	205.95	204.71	207.46	207.4	207.63	206.61	206.8	206.32	205.88	205.56	208.41	206.84	205.94	206.68	206.91	207.17	205.86	206.47	207.6	206.41	207.03	207.87	205.59	207	206.11	205.62	204.91	206.45	207.16	206.66	205.7	206.33	205.93	206.42	206.24	207.02	206.14	205.77	205.39	206.49	206.56
211.26	210.41	210.98	210.47	210.84	212.2	212.58	212.12	212	211.92	211.27	212.88	209.9	211.25	211.05	211.53	211.39	212.89	212.63	210.69	213.36	212.24	212.14	211.77	213.31	212.99	212.11	212.02	212.94	212.97	212.45	213.2	211.6	212.61	211.87	212.6	210.93	212.52	212.77	210.8	211.45	212.19	211.31	210.24	212.9	211.18	212.91	213.93	211.23	212.51
209.18	208.37	207.17	208.34	209.62	209.69	207.41	208.98	209.43	208.17	209.78	209.59	206.68	210.14	206.59	208.06	208.55	210.4	207.6	208.02	209.64	208	207.13	209.71	207.95	209.86	208.95	209.72	209.9	208.52	211.02	207.32	209.18	209.4	209.12	209.86	207.08	206.58	207.66	207.86	209.55	209.82	210.39	207.25	208.38	208.79	209.29	208.18	208.62	208.57
208.87	210.25	209.07	208.81	208.68	207.43	209.79	208.01	206.57	209.5	208.55	208.83	208.14	209.06	208.67	210.04	207.9	210.77	209.35	206.43	208.55	208.61	206.4	208.99	208.14	209.42	207.65	207.46	207.8	207.73	208.17	208.04	208.66	209.04	207.96	208.61	208.73	208.57	209.58	207.89	209.77	208.13	208.21	207.58	210.52	207.82	208.83	209.07	208.42	208.78
203.07	202.71	202.12	203.88	203.71	203.56	203.26	202.92	204.35	203.71	202.54	203.01	202.19	204.39	204.89	203.21	204.93	203.41	202.72	203.1	202.42	202.62	202.54	203.23	202.37	200.92	202.4	203.6	201.62	203.65	203.76	202.5	204.34	203.98	203.3	203.59	202.8	202.74	203.97	201.57	201.87	201.28	202.75	203.86	202.26	203.41	202.11	201.67	203.32	201.79
212.09	212.2	211.15	211.94	212.77	211.9	212.32	212.13	212	211.27	211.92	212.28	211.73	210.62	212.26	212.31	212.09	211.53	212.03	210.3	212.19	213.15	211.32	212.55	211.97	210.53	211.5	211.84	212.41	210.98	214.17	211.17	213.33	211.79	211.89	212.54	211.92	210.49	210.74	213.01	211.99	212.19	210.57	211.61	211.93	211	214.01	213.16	212.07	211.69
210.69	213.11	213.13	213.47	213.97	210.96	213.19	212.23	210.73	213.77	211.89	211.91	211.55	212.16	212.58	209.85	212.54	212.93	214.52	213.03	211.97	212.95	212.24	211.47	213.35	213.28	213.34	212.63	211.87	213.18	211.63	210.71	212.52	213.2	213.38	211.18	210.37	212.02	211.81	212.1	212.31	212.52	211.76	213.31	212.19	212.83	211.39	212.45	212.95	212.5
216.91	216.8	216.05	215.92	216.59	216.7	217.23	217.32	217.52	217.61	216.12	217.78	217.33	217.38	218.06	216.97	216.26	217.31	218.04	215.84	217.39	215.67	215.8	215.79	217.91	216.11	217.72	217	217.25	217.75	217.42	215.52	216.14	217.43	218.13	216.2	217.51	217.71	217.1	216.68	218.59	216.03	217.47	218.66	217.94	215.49	217.98	216.7	218.03	215.84
212.7	212.05	212.56	211.54	213.45	212.04	212.76	211.09	212.57	213.09	211.52	211.56	211.99	213.09	211.4	212.14	212.35	211.7	211.24	211.8	211.81	211.83	212.37	213.31	212.58	211.99	212.07	212.33	213.19	212.06	211.78	212.76	211.94	211.27	212.66	212.66	214.23	213.34	212.23	212.91	212.41	213.26	211.14	212.41	212.14	212.18	215.36	211.33	212.2	211.92
211.7	211.04	211.55	210.74	211.84	210.45	209.95	211	211.43	211.13	211.25	210.89	211.98	210.86	212.87	212.76	210.26	211.85	212.2	212.04	212.13	211.71	210.99	212.88	211.44	211.89	210.83	212.13	211.89	211.03	211.21	211.78	211.26	210.96	212.02	212.27	208.99	210.82	210.37	212.71	212.9	211.75	212.2	212.55	212.57	211.78	211.06	210.22	210.99	209.84
209.41	208.84	208.25	207.51	208.04	207.96	209.18	209.56	208.82	208.52	208.34	208.91	209.38	208.89	209.14	210.1	209.1	208.67	208.4	206.72	208.74	209.57	208.62	207.96	210.49	209.6	209.63	208.14	209.98	209.29	208.67	208.99	207.84	209.19	209.43	209.82	208.85	208.75	207.98	209.39	209.02	210.08	209.1	208.17	209.11	209.78	207.54	208.5	208.55	210.88
204.44	204.28	202.61	204.59	203.59	204.81	202.17	204.73	203.82	203.22	203.22	202.89	202.35	204.28	203.46	204.73	202.96	203.8	203.72	204.08	204.44	202.48	203.35	203.56	202.26	204.38	201.52	202.35	202.59	203.87	201.39	202.43	204.19	203.99	203.69	202.89	202.99	203.33	203.15	203.5	204.06	203.24	203	202.6	203.06	204.8	204.45	204.34	203.24	203.38
209.11	207.93	210.01	209.17	207.81	208.1	209.53	208.33	208.5	208.18	209.73	207.34	209.22	209.5	208.29	209.14	208.37	208.47	208.9	207.78	209.44	207.59	208.24	208.87	208.28	208.6	207.77	208.27	210.09	208.74	209.2	208.03	208.23	209.14	209.61	208.44	208.18	210.8	209.51	209.34	207.87	209.92	210.52	209.5	205.97	209.16	208.34	208.39	208.79	208.5
199.08	200.41	201.09	199.64	200.78	200.83	200.94	200.46	199.7	200.39	200.65	201.05	199.51	200.09	198.71	199.4	201.23	200.86	201.39	199.64	200.4	200.02	201.04	200.76	201.16	201.06	199.17	201.04	199.94	201.01	200	200.44	199.26	201.39	201.63	200.48	200.76	200.48	201.47	201.55	201.42	200.59	200.37	201.02	200.21	201.19	200.53	200.01	201.02	200.18
205.52	207.26	205	206.05	207.32	205.63	205.75	206.88	205.93	204.39	205.39	207.36	206.87	205.03	206.24	204.25	207.83	206.06	205.27	205.19	205.97	205.65	206.08	205.55	205.63	206.87	206.35	206.78	205.8	206.09	206.71	205.9	207.62	205.83	207.51	207.76	205.56	207.91	205.31	204.89	205.43	206.12	204.95	206.39	206.85	206.6	205.64	206.52	204.95	206.14
207.06	206.54	206.51	209.09	207.49	207.02	206.78	205.52	207.19	206.99	207.99	208.78	208.37	206.41	208.5	208.49	207.84	207.25	208.4	208.2	210.04	209.29	208.09	207.4	208.07	207.96	207.48	207.55	208.2	207.48	207.69	206.66	208.6	208.33	207.13	208.24	207.13	207.8	207.64	207.89	209.82	207.85	208.22	207.83	207.42	206.26	207.24	207.85	208.38	207.64
219.84	216.75	215.9	216.82	216.5	216.33	217.85	216.64	217.58	217.95	217.57	216.49	218.11	217.99	216.53	217.7	218.69	216.9	217.44	216.48	216.35	217.85	217.5	217.68	216.81	215.59	215.48	217.02	216.75	217.21	216.58	216.42	217.82	216.09	217.18	218.25	217.52	217.15	216.97	216.38	217.3	217.47	217.79	217.22	218.55	216.81	217.9	216.42	218.09	216.23
210.34	210.79	208.92	209.58	208.95	209.69	209.52	207.64	210.43	211.65	209.43	208.5	208.7	209.62	210.37	209.82	208.41	209.71	210.99	209.1	210.4	209.16	208.57	209.63	209.83	209.93	209.2	209.44	211.04	208.99	209.14	208.01	208.83	208.89	208.26	210.13	210.57	210.48	211.16	210.65	210.65	209.6	209.95	208.4	208.36	210.48	208.5	209.56	209.51	209.65
217.79	217.42	217.16	218.06	217.14	216.39	216.76	216.8	218.97	216.68	217.23	216.61	216.87	217.9	215.82	216.52	216.29	217.59	215.09	215.62	217.8	216.02	216.03	216.59	218.09	216.97	216.78	217.21	217.29	215.94	216.34	217.63	217.18	216.1	216.46	218	215.06	216.12	217.56	216.92	219.37	216.29	218.18	217.03	217.98	216.47	216.71	217.63	217.55	218.02
208.44	207.64	210.46	208.53	209.26	208.37	208.36	208.32	209.55	208.56	208.07	209.38	207.21	209.68	208.36	207.79	209.55	209.2	209.87	208.95	208.54	209.68	209.1	208.67	207.66	208.34	207.68	208.56	208.49	208.43	208.75	208.88	208.99	209.63	206.47	210.27	209.44	207.68	208.62	208.66	207.63	208.55	208.62	209.46	208.28	208.75	209.07	208.43	208.75	208.06
205.73	205.98	206.01	206.08	204.94	206.78	207.37	204.71	204.27	207.54	206.26	205.44	207.29	205.55	207.17	206.14	206.76	206.83	208.2	205.84	206.69	205.68	206.63	206.47	205.88	207.73	207.93	206.09	206.62	206.84	207.75	205.04	205.57	205.03	206.38	204.71	207.25	205.97	206.45	205.97	206.3	206.65	205.31	207.11	206.21	206.2	206.33	205.24	206.91	205.91
218.43	218.5	218.06	219.31	216.7	216.37	218.33	215.79	216.84	218.78	217.95	217.93	219.03	218.8	218.53	219.36	218.01	218.22	217.68	217.77	218	216.9	217.8	217.51	219.12	218.26	216.7	217.62	218.8	217.77	217.07	216.7	216.65	217.79	216.92	217.14	217.47	217.11	218.64	217.54	217.54	218.07	218.52	218.41	218.13	218.38	215.86	217.13	217.76	217.95
217.08	217.44	215.64	217.57	217.32	217.46	218.31	217.03	217.42	216.75	218.03	217.28	217.79	217.48	217.73	217.75	216.96	217.89	217.52	216.87	217.65	217.16	216.61	216.66	217.28	216.77	218.2	217.58	216.3	216.58	217.23	215.06	217.3	216.72	217.02	216.6	216.79	215.51	217.22	218	217.1	216.57	217.52	216.9	217.94	215.45	217.04	215.91	216.76	218.46
208.37	206.09	209.09	206.8	208.1	207.6	209.07	207.6	205.16	208.54	207.75	209.26	208.66	207.85	207.04	206.63	207.66	208.15	207.67	208.43	206.97	207.74	206.86	208.13	205.82	210.3	207.62	206.91	207.15	207.12	207.77	208.65	206.16	207.09	208.01	207.96	208.44	206.59	206.78	206.03	207.05	205.76	208.3	208.46	207.74	208.65	207.76	207.25	208.38	207.16
204.6	205.46	204.23	203.83	205.11	204.41	203.33	206.12	206.02	205.18	203.98	204.24	204.85	205.97	204.26	205.21	204.94	204.3	204.01	205.22	204.93	204.82	205.29	205.81	203.4	205.19	203.92	204.58	204.7	205.52	204.53	203.52	203.88	204.27	204.09	206.18	203.39	203.68	206.05	204.52	203.5	205.68	204.06	204.18	205.53	204.97	206.51	205.27	206.44	204.82
209.06	209.11	211.39	208.15	210.57	208.98	209.09	209.63	210.5	209.99	208.92	210.8	208.72	209.79	210.01	208.75	210.86	207.87	209.98	210.22	210.62	209.85	209.32	209.36	208.5	210.4	209.92	208.54	209.3	209.14	210.67	208.96	210.28	210.42	211.28	209.08	208.53	208.82	209.86	210.41	208.29	210.03	207.6	209.54	209.99	210.52	208.03	209.7	208.76	209.48
205.64	204.14	204.04	202.44	204.24	203.42	204.07	205.65	202.15	203.15	201.69	204.34	204.8	203.63	203.6	203.76	204.06	203.99	202.91	204.73	203.36	205.54	203.74	202.73	204.11	203.93	203.79	204.58	204.65	203	203.66	203.58	205.08	204.37	205.12	205.61	203.68	204.74	203.83	202.75	205.61	204.37	204.06	204.06	204.47	204.4	204.16	203.91	204.41	204.45
212.45	212.3	211.86	213.38	213.92	211.04	212.79	213.55	213.73	214.13	213.85	212.67	213.19	212.64	211.97	213.02	212.04	213.11	212.67	211.77	213.25	215.57	212.79	214.49	213.44	212.74	212.71	213.74	213.65	210.78	212.94	210.92	212.49	212.16	213.76	212.93	211.11	213.38	212.3	212.05	213.11	212.17	212.06	212.92	211.76	212.34	212.82	214.18	212.59	212.96
213.39	210.73	211.69	212.47	212.93	210.82	211.53	212.65	212.35	212.07	209.96	211.27	212.34	211.05	211.82	212.79	211.38	211.2	210.98	212.55	212.42	211.12	212.59	209.91	211.76	210.9	212.87	211.34	211.27	211.56	212.94	211.71	211.63	212.02	210.55	212.69	211.96	212.68	212.24	210.69	211.36	211	212.77	213	212.8	211.88	212.17	212.31	211.07	211.39
202.65	202.13	201.34	203.73	202.02	202.56	203.5	202.25	203.83	204.43	201.7	201.69	203.16	202.44	202.79	200.24	203.45	201.15	201.98	202.57	202.34	203.3	202	201.39	203.29	202.51	202.72	202.45	203.29	203.08	203.63	201.53	202.33	203.89	203.92	203.05	203.43	204.18	202.5	201.34	201.69	203.51	203.1	202.69	203.25	201.3	201.53	202.22	201.2	202.79
207.79	208.36	207.25	207.94	207.23	209.43	207.37	208.75	209.82	208.16	209.4	207.84	209.36	206.31	208.18	206.75	208	208.78	206.96	206.87	209.35	207.75	207.47	209.16	207.19	208	209.91	206.67	208.26	208.91	210.16	207.6	207.9	206.81	206.35	206.88	207.14	209.93	208.05	207.41	207.9	209.07	208.34	206.71	208.72	208.55	206.66	208.57	209.4	208.54
207.13	210.46	210.3	208.65	210.47	209.41	209.3	209.29	209.74	209.02	210.18	209.6	208.06	208.15	208.05	209.31	212.14	209.25	209.92	211.23	208.5	208.64	207.84	209.91	208.51	208.96	206.39	209.79	209.3	209.69	208.12	210.19	212.02	210	210.17	209.95	208.39	209.18	208.76	208.93	209.95	209.94	209.02	209.71	208.87	209.17	209.82	210.94	210.32	209.38
207.92	210.27	207.91	210.35	208.16	209.12	208.52	209.47	210.27	207.85	208.49	209.21	207.78	209.29	207.66	207.13	208.55	208.24	207.78	208.13	208.74	207.01	209.11	209.53	210.08	208.3	209.3	207.82	208.69	208.22	208.7	208.36	207.78	209.86	207.89	207.41	209.57	208.17	208.73	210.29	208.42	209.25	209.11	208.7	209.01	207.4	208.42	206.71	208.23	207.1
201.51	199.67	201.24	199.58	201.22	199.22	199.56	199.89	197.89	200.58	199.8	200.98	201.33	199.37	199.69	200.99	198.89	198.98	200.27	201.35	199.75	200.75	199.18	201.17	202.1	200.3	200.64	201.37	200.54	199.22	199.79	199.49	200.2	199.29	200.89	201.96	200.95	199.72	201.11	199.93	200.88	199.75	200.33	201.84	200.5	200.25	200.15	200.81	199.62	200.35
211.74	211.93	212.51	211.15	211.09	211.67	211.81	212.46	211.67	211.81	211.7	210.87	210.81	210.84	213.1	211.41	210.58	212.28	211.12	211.26	211.82	210.68	211.89	213	211.19	212.34	211.07	213.42	213.46	210.35	211.7	211.58	210.05	211.51	210.8	213.33	211.07	210.82	211.49	211.07	212.02	212.07	211.22	212.92	212.08	211.39	212.25	210.44	211.88	210.79
199	198.43	198.61	199.76	199.37	198.22	199.33	200.05	200.78	198.11	200.5	199.52	199.02	199.52	199.04	199.48	199.11	200.39	202.02	199.37	198.65	198.79	200.07	200.24	198.25	200.87	199.44	199.95	198.99	201.06	198.81	200.31	199.29	199.05	200.42	198.62	198.35	199.06	198.73	198.62	198.02	199.11	200.42	198.25	200.57	200.58	200.43	199.27	201.22	198.25
210.1	212.27	210.17	212.11	211.61	213.11	212.03	211.29	212	211.81	210.36	210.86	211.37	212.51	209.83	210.73	212.88	212.85	212.13	211.08	212.5	210.69	210.73	211.47	212.5	212.62	210.83	212.47	210.19	212.18	211.3	210.92	212.07	212.52	212.27	211.84	211.28	212.14	211.61	212.96	212.08	211.59	213.11	211.78	211.32	211.5	212.55	210.18	211.79	210.8
208.67	208.66	208.37	208.04	208.97	208.51	207.88	208.2	208.5	208.46	208.37	208.73	208.41	208.1	208.62	209.14	210.16	208.26	209.25	209.34	209.42	209.37	207.27	208.84	208.18	208.72	208.15	211.27	207.5	209.05	209.44	208.97	209.35	208.53	208.18	209.87	207.65	207.47	209.47	209.13	210.65	208.54	207.07	209.26	209.96	210.04	207.95	208.61	209.07	208.83
211.17	212.05	211.57	210.47	211.62	211.28	212.56	212.41	211.48	211.97	212.9	211.54	212.08	211.62	211.99	211.82	212.38	210.11	212.64	212.51	209.94	211.12	211.41	211.12	211.34	212.29	210.87	211.11	210.99	211.2	212.39	212.73	212.6	211.84	211.44	210.37	211.81	212.41	210.46	212.66	211.2	211.79	211.66	212.02	210.57	211.9	212.82	211.77	210.32	212
207.62	209.18	208.61	208.33	207.43	207.79	208.6	207.14	208.91	207.85	206.53	207.61	208.13	208.74	209.25	206	207.82	207.17	209.42	207.48	206.05	207.75	207.42	206.6	207.45	208.52	207.37	208.59	206.81	207.1	206.71	208.07	207.8	207.23	206.35	208.56	208.06	205.94	208.29	208.1	206.16	207.45	208.67	207.07	206	207.5	208.54	208.43	206.81	207.66
210.52	212.54	211.14	212.26	211.09	211.22	211.61	211.51	210.77	211.41	210.49	210.29	211.03	213.29	213.65	211.75	211.33	212.41	212.31	212.34	212.93	210.08	211.87	211.32	211.41	211.51	210.42	209.44	212.03	212.35	212.49	212.57	211.41	211.19	211.56	211.44	211.68	211.99	211.34	214.21	213.02	211.11	211.89	213.06	211.71	211.59	211.14	210.86	209.85	211.39
196.84	198.79	197.56	199.15	198.23	198.73	197.87	198.41	198.52	198.41	197.73	198.22	199.44	197.6	197.66	198.62	199.71	198.68	198.61	197.02	198.09	198.63	198.42	199.45	195.46	197.83	198.74	196.76	197.56	197.41	196.45	198.28	199.59	196.9	198.06	197.22	198.57	197.08	199.67	197.72	197.94	197.55	199.24	197.68	198.48	198.38	199.21	198.07	196.77	195.21
203.17	204.17	203.28	203.26	203.86	204.17	202.22	205.71	202.09	204.12	202.22	201.72	201.91	203.52	203.08	203.54	203.29	202.57	203.5	202.88	202.3	203.37	201.79	203.48	202.93	202.66	202.67	202.9	204.6	201.89	203.67	203.01	203.7	201.92	203.07	203.87	204.34	202	201.18	201.68	203.96	203.55	204.06	203.32	201.22	202.84	203.11	202.92	201.21	203.98
210.31	210.24	211.7	211.93	211.27	211.63	210.99	212.83	211	210.74	211.35	212.03	212.75	212.4	211.87	212.43	212.46	212.03	210.01	212.3	210.9	212.15	211.37	211.07	211.73	211.58	210.83	211.31	211.24	212.54	211.03	211.63	211.24	212.09	212.26	212.3	211.48	213.24	210.63	211.34	211.22	212.1	212.73	211.35	211.73	211.66	210.35	212.73	212.83	211.15
218.74	218.3	217.49	218.05	217.44	217.61	218.27	216.69	216	217.92	219.8	216.61	218.24	218.76	217.55	217.41	217.69	216.85	218.5	218.54	216.19	216.24	217.36	217.16	217.14	218.77	218.02	216.89	218.23	217.45	217.56	219.8	216.6	216.5	218.73	217.47	218.35	217	216.75	217.48	217.94	217.84	217.74	217.11	218.09	218.51	217.74	217.65	216.36	217.28
209.74	208.88	209.24	208.63	210.81	209.06	208.44	208.03	207.94	208.75	207.11	207.91	208.95	208.74	207.91	209.09	209.38	208.29	209.69	208.9	208.14	208.95	208.1	207.22	208.44	208.23	208.5	208	208.76	210.25	208.61	209.57	209.61	207.77	209.22	209.2	208.5	209.77	208.4	209.44	208.34	208.02	208.32	206.58	208.69	208.25	209.39	208.1	209.14	208.71
200.33	199.98	201.87	200.15	200.29	200.54	201.23	201.02	199.85	200.32	200.26	199.73	199.97	200.34	200.13	200.46	201.38	200.66	199.88	200.62	199.63	200.01	200.86	201.63	200.48	200.66	201.55	198.96	200.7	200.88	200.37	200.67	200.31	200.7	200.05	200.44	201.15	202.1	200.58	200.29	199.23	200.55	200.4	201.37	200.1	200.55	199.84	200.62	199.28	200.68
196.62	194.87	194.8	194.59	196.16	195	193.94	195.45	195.21	194.87	196.03	194.83	193.82	195.34	195.9	196.01	194.97	194.94	195.64	195.45	195.57	194.44	195.33	195.13	197.24	195.13	195.9	194.01	196.09	195.24	194.57	194.86	195.18	196.29	195.13	193.71	195.08	194.65	195.79	194.05	194.05	196.3	196.34	194.54	195.76	196.27	195.17	196.8	194.91	194.86
214.47	214.34	214.9	212.61	212.52	211.53	210.98	211.67	212.58	211.06	211.9	212.75	213.11	213.49	211.69	212.42	211.78	212.21	213.24	212.05	212.3	211.55	212.86	211.35	212.39	212.26	212.13	212.7	214.1	211.04	211.56	212.59	213.21	212.83	212.54	212.41	213.97	213.23	213.71	213.53	212	212.03	212.18	213.45	210.26	213.64	212.09	211.19	211.87	211.77
204.37	204.84	204.61	202.63	205.36	204.75	203.33	203.39	202.7	203.36	204.49	203.01	203.97	204.1	203.26	205.57	203.63	204.01	203.95	202.52	204.41	204.82	203.48	202.16	205.02	203.6	204.23	203.22	203.97	203.41	204.33	203.73	203.68	204.49	205.28	202.71	203.53	203.48	204.14	204.19	203.3	203.62	205.23	202.24	205.02	204.84	203.12	203.63	203.96	203.71
196.31	195.57	195.69	196.02	195.66	195.76	194.82	196.88	195.78	194.45	196.74	195.52	195.73	195.53	194.23	195.77	196.93	193.05	194.63	194.9	195.17	195.44	194.79	195.96	195.87	195.11	194.98	196.39	194	193.56	194.39	195.66	195.32	195.45	194.22	195.21	195.51	195.67	194.82	195.25	193.68	196.25	194.89	195.85	194.81	196.39	193.93	194.29	195.68	196.32
200.05	199.47	201.56	200.72	200.86	201.34	201.15	201.75	200.92	201.09	199.1	201.1	200.54	200.06	200.56	200.18	199.45	200.31	198.54	201.82	199.58	200.48	200.29	200.14	200.94	202.22	200.49	200.23	200.22	199.07	201.05	199.85	200.93	199.18	200.43	200.19	199.42	200.36	199.24	200.64	201.56	200.18	200.53	200.6	200.5	201.44	199.06	200.31	200.69	200.98
202.92	200.98	202.69	203.04	201.95	201.33	203.81	203.53	202.38	203.54	202.59	202.19	201.32	201.77	203.46	203.21	203.66	203.07	202.1	204.12	202.27	202.39	203.93	203.24	202.17	203.08	203.27	202.88	202.08	201.19	202.61	203.02	203.3	203.64	203.65	202.84	203.37	203.73	203.13	204.99	203.74	203.5	204.14	203.59	203.09	203.48	202.63	202.98	202.65	201.59
216.58	217.29	216.46	216.78	216.33	216.53	216.59	215.69	218.69	217.14	215.69	217.45	217.71	218.21	216.32	217.29	216.91	217.71	217.34	217.66	216.98	217.24	217.94	216.25	216.63	215.71	216.68	216	217.63	217.98	216.51	217.14	217.39	215.45	216.47	217.67	217.67	218.07	218.03	215.64	217.38	214.47	217.27	218.56	217.57	217.3	216	218.3	217.52	215.11
204.5	203.4	201.9	201.69	204.9	202.63	203.15	205.05	202.78	203.37	202.57	204.28	203.23	203.95	202.39	202.67	202.7	203.43	201.3	201.7	202.51	204.33	201.86	202.98	203.83	202.25	205.1	202.91	204.1	203.52	203.92	202.3	203.12	203.63	203.5	202.07	203.15	203.5	203.53	203.18	203.55	204.21	203.14	201.83	203.11	204.87	201.21	202.25	202.07	203.46
209.95	210.6	209.75	211.21	209.27	210.3	209.88	209.67	209.35	208.95	211.05	209.33	208.89	209.06	210.67	210.68	210.07	210.83	211.94	209.16	208.21	210.13	210.12	210.94	207.97	209.84	208.71	209.58	207.72	209.24	208.47	209.54	209.43	210.38	209.63	208.47	210.64	208.19	208.23	208.97	209.2	211.42	209.67	210.87	208.73	209.87	209.89	207.03	210.39	209.88
211.29	211.58	212.57	213.37	210.53	211.54	213.2	210.54	212.47	211.83	212.18	211.42	212.46	211.72	211.12	212.42	212.11	212.79	212.82	212.67	211.15	212.29	211.73	212.75	210.74	211.55	210.67	212.5	213.58	211.26	210.54	212.31	210.9	213.69	211.53	210.37	213.05	213.16	212.46	212.28	211.49	211.43	211.69	213.2	210.15	211.46	213.05	212.05	211.02	212.71
208.49	208.32	208.11	209.62	208.23	208.99	210.58	207.91	209.61	208.41	208.8	208.84	208.05	208.01	211.16	210.45	209.15	209.07	209.51	209.44	209.05	208.44	209.16	208.13	209.78	209.31	209.67	209.15	207.94	208.36	207.44	210.88	209.83	210.75	207.76	207.45	208.73	207.87	207.98	208.65	208.75	210.25	208.87	209.95	209.07	209	209.75	208.14	208.43	209.07
202.88	203.53	205.05	204.38	204.25	202.65	204.25	203.46	202.79	203.78	203.48	203.56	203.73	203.04	204.76	202.7	202.87	205.37	202.59	202.83	204.36	202.46	201.81	201.89	201.68	202.13	204.03	202.39	203.03	203.45	201.85	204.29	204.81	204.19	204.13	201.69	203.75	202.5	203.89	203.53	202.72	202.68	202.4	203.44	204.7	202.93	203.67	203.96	203.31	203.25
193.91	194.22	193.85	194.66	193.88	193.86	194.35	194.41	193.56	193.69	194.18	192.78	192.95	194.3	195.1	194.39	194.37	195.02	194.62	194.69	193.58	194.37	195.42	193.46	193.01	195.55	194.05	195.93	195.3	193.6	193.81	193.82	193.56	194.32	194.7	195.34	194.67	194.15	194.44	195.76	193.9	195.56	195.77	194.37	194.1	194.62	193.34	194.14	194.8	193.65
212.25	212.62	209.81	212.87	213.27	211.14	211.35	211.44	211.86	211.28	211.04	210.55	212.25	211.57	212.26	212.3	212.19	208.76	210.73	211.49	211.51	211.87	211.68	210.29	211.58	212.71	210.64	211.22	211.54	211.37	210.12	210.8	211.47	211.63	210.52	211.74	211.53	211.71	211.94	212.55	211.12	211.29	213.63	211.04	211.84	212.33	211.15	212.05	209.59	211.58
202.52	203.06	203.73	203.74	203.35	206.38	205.6	202.02	202.14	203.58	204.27	202.79	204.22	204.13	203.54	203.72	204.48	203.54	204.48	203.35	203.49	203.68	206.14	202.3	204.54	204.42	203.74	204.7	203.58	203.74	202.96	202.14	203.95	202.96	205.74	202.74	203.26	204.26	204.96	203.07	203.07	203.93	203.58	204.24	203.01	202.59	203.04	204.2	203.21	203.12
207.82	209	207.37	207.17	209.37	207.13	208.02	205.89	208.06	207.39	208.91	207.47	206.58	206.46	206.64	207.42	208.41	207.86	207.02	207.13	206.95	206.41	208.12	207.62	208.83	208.81	208.52	207.57	205.7	209.4	208.69	207.7	208.31	207.53	206.89	208.56	208.73	208.17	208.31	207.15	208.99	207.54	208.33	208.98	206.64	207.03	207.29	208.01	207	206.85
212.44	212.66	213.17	211.96	211.9	211.44	210.54	211.27	211.88	211.99	211.37	212.95	214.71	214.03	212.61	213.31	211.2	212.69	212.75	212.46	212.39	214.39	212.31	213.63	213.48	213.32	212.54	210.53	214.72	214	214.14	212.67	211.29	214.32	212.95	211.82	211.12	213.21	212.76	211.8	212.71	212.76	211.84	212.71	212.91	212.39	213.74	211.89	212.01	213.37
202.64	203.12	203.35	202.78	202.85	203.09	202.93	202.81	204.25	202.36	202.85	203.5	203.86	202.83	202.61	204.65	203.04	203.11	203.96	201.95	203.81	201.69	202.79	201.41	204.98	203.21	205.02	202.77	201.27	204.24	203.26	203.89	202.38	204.12	204.19	203.66	203.08	202.97	203.32	203.87	204.13	203.17	204.85	204.98	203.04	201.73	203.55	203.67	202.97	202.96
211.28	213.29	212.04	212.3	210.84	211.68	210.42	211.9	213.35	210.64	210.75	211.75	211.06	211.48	211.2	211.89	210.71	210.6	213.32	210.46	211.8	211.17	211.77	212.06	212.75	212.44	210.69	211.22	210.99	211.82	211.21	211.13	211.68	211.68	209.56	213.3	210.48	213.59	209.97	211.42	210.56	211.59	212.26	211.23	213.38	211.87	211.33	211.05	210.26	212.25
210.45	210.73	211.35	211.45	211.06	212.19	210.98	211.5	212.87	213.64	211.74	212.25	213.31	211.2	211.89	211.3	212.11	210.34	211.39	211.89	210.66	212	211.9	212.08	211.74	212.76	211.62	211.36	210.74	212.35	212.25	211.63	212.4	210.95	212.11	211.35	212.95	210.59	211.65	210.86	211.03	211.5	212.17	209.79	209.94	211.63	212.76	211.76	211.84	210.68
202.13	202.06	202.08	203.3	203.46	202.77	200.4	201.66	202.95	202.19	200.42	202.97	203.2	202.14	201.46	201.19	201.84	202.37	201.77	200.2	202.16	203.26	201.28	202.14	202.42	202.08	201.8	203.09	202.74	201.9	202.73	202.58	202.4	202.61	201.58	203.6	203.59	202.52	202.32	202.17	202.86	201.46	202.56	202	202.13	203.48	202.34	201.77	202.23	201.88
207.96	208.28	209.68	207.64	208.24	209.61	208.33	208.35	208.1	207.99	205.74	210.01	208.61	208.92	209.37	207.51	207.99	209.39	208.16	207.16	208.81	208.76	206.78	207.36	208.53	208.83	208.61	209.42	208.22	208.69	207.75	206.84	207.57	207.42	208.59	209.29	209.43	208.94	208.52	207.85	209.33	209.57	207.93	208.58	207.41	209.03	209.54	206.97	209.31	210.67
209.63	209.16	208.28	210.75	209.36	208.58	209.53	209.15	208.54	210.65	209.69	209.58	208.9	209.14	212.02	208.58	209.73	210.69	209	210.82	209.29	208.67	208.39	209.62	209.03	209.1	208.99	210.64	210.2	210.89	210.39	208.77	210.22	210.12	209.53	210.6	209.37	209.62	209	209.23	208.84	209.03	209.02	210.62	209.55	210.53	210.78	210.31	210.04	210.32
202.2	202.64	202.78	202.84	202.57	203.07	203.74	202.81	201.98	202.69	203.7	202.98	201.72	201.31	202.27	202.62	203.84	202.33	204.6	203.58	203.52	202.75	202.3	201.64	202.33	202.57	202.05	201.88	201.99	201.67	203.65	202.84	201.43	202.46	202.51	203.63	201.33	201.21	202.66	201.98	202.1	201.75	202.99	203.29	203.21	203.83	201.6	202.05	201.5	201.38
213.64	213.1	213.94	214.77	215.01	213.6	213.98	212.7	215.15	214.58	212.94	215.43	213.39	213.1	214.69	213.31	214.38	213.11	213.65	214.27	214.13	212.94	215.06	214.19	213.02	213.52	213.25	214.16	213.42	212.95	213.54	212.56	214.55	214	214.8	212.18	213.78	214.17	212.58	214.92	214.15	214.14	213.73	214.42	214.16	213.49	213.81	214.31	213.73	212.6
203.38	203.29	205.27	203.21	204.47	204.34	203.86	203.32	202.7	205.11	205.07	205	204	204.23	203.46	205.38	205.18	204.29	204.14	203.87	205.05	204.92	203.55	203.74	204.51	202.34	204.19	202.73	204.1	205.46	203.12	204.12	204.21	205.04	202.01	204.43	203.33	203.34	203.3	203.38	204.25	204.21	204.99	204.71	203.38	205.94	203.85	204.55	203.63	203.04
203.47	203.05	204.13	203.34	204.35	203.46	204.11	204.3	203.47	203.58	203.22	203.53	204.22	203.66	203.12	203.25	204.32	203.3	203.22	203.39	204.81	203.82	203.34	203.19	203.27	204.45	204.28	202.46	205.48	204.57	203.94	202.8	203.97	205.73	204.5	201.3	201.92	204.21	203.07	203.54	203.27	203.13	204.35	201.96	202.16	203.17	203.1	203.18	203.44	203.68
213.25	213.36	212.81	212.61	212.48	214.14	212.87	213.54	213.56	212.47	212.59	212.35	214.27	212.25	212.85	212.4	212.9	212.28	212.96	211.6	211.77	213.75	212.02	212.11	211.72	211.89	212.6	211.16	211.17	212.96	212.96	211.86	211.87	213.03	212.21	213.03	211.3	212.33	212.04	212.46	213.23	211.18	212.38	211.49	212.18	213.09	213.35	211.66	212.02	212.63
203.27	203.59	203.78	202.38	203.22	203.24	203.79	204.29	203.28	204.23	203.16	200.91	203.74	203.91	202.96	202.47	202.48	203.66	203.73	202.96	204.11	201.02	204.9	204.63	202.81	202.73	203.31	202.38	202.98	200.36	204.59	202.67	201.74	203.6	202.93	204.63	203.31	204.23	202.34	203.49	201.72	202.77	203.81	205.11	201.5	203.08	204.66	203.14	202.77	204.29
209.13	207.81	210.03	208.21	208.57	209.02	207.38	209.25	209.12	209.51	208.39	208.99	209.33	207.38	208.03	209.73	209.2	209.63	209.26	209.07	206.48	207.84	209.5	210.41	209.2	209.41	208.99	208.49	209.53	208.53	209.53	209.87	207.5	207.46	208.8	209.85	208.92	210.07	208.51	208.54	208.19	209.44	209.94	208.92	208.31	210.12	207.63	207.78	209.69	209.49
212.72	213.18	212.81	213.96	215.53	213.42	213.92	214.88	214.63	214.97	213.35	214.88	213.41	213.38	212.19	214.38	213.81	214.67	213.22	213.32	214.33	214.16	215.99	212.18	213.7	214.14	213.3	213.35	214.64	213.24	211.77	213.41	213.4	213.64	213.64	214.32	214.05	213.93	214.76	214.4	213.47	214.12	214.06	213.44	214.89	215.21	214.2	213.34	215.99	212.14
203.85	203.66	204.49	202.73	204.1	204.52	204.59	203.96	204.23	205.94	204.15	202.78	203.92	203.35	202.74	203.56	204.66	204.46	203.93	203.3	203.71	204.21	203.81	204.7	203.9	203.86	203.81	202.89	204.66	202.43	204.66	204.02	204.76	204.55	203.51	204.64	203.83	203.31	202.75	204.94	204.69	204.09	203.04	205.08	203.69	202.14	204	204.49	204.58	205.6
209.22	207.47	210.37	209.21	210.34	207.72	208.7	208.65	208.41	209.33	208.56	209.82	207.93	210.16	207.69	208.47	208.27	208.88	208.41	208.16	208.6	209.12	207.09	207.67	208.16	209.04	208.21	209.21	210.22	208.82	209.26	209.54	208.79	207.98	207.91	208.42	210.97	208.9	209.04	207.83	208.91	209.64	208.73	208.33	208.5	209.66	208.14	208.06	208.31	210.21
198.85	197.96	198.4	198.97	198.82	199.39	200.06	198.61	197.88	198.24	198.97	197.19	198.64	199.09	199.79	197.81	198.26	196.84	198.76	198.32	199.23	199.86	199.5	198.9	199.33	198.92	200.28	198.65	198.21	197.37	199.19	198.24	199.17	198.37	200.09	199.07	198.97	198.38	200.02	197.94	197.94	199.24	199.62	197.76	199.94	198.79	198.65	199.1	199.57	198.21
207.04	206.48	207.41	207.96	207.02	206.7	207.51	207.18	208.95	209.05	207.17	207.11	208.13	208.02	206.31	207.18	207.1	209.03	206.64	207.6	206.67	207.38	207.32	209.64	208.93	208.2	207.39	208.24	209.74	209.17	206.96	206.88	208.97	207.34	206.84	208.45	207.63	207.1	207.66	207.84	207.06	206.83	207.39	207.43	208.66	207.54	207.09	207.26	207.05	206.85
205.92	205.43	204.93	206.39	207.19	206.2	205.42	205.94	206.74	207.67	204.44	205.56	206.04	207.8	204.71	205.43	206.79	206.41	208.02	206.23	207.01	208.3	205.84	206.4	206.48	207.28	205.48	206.85	206.54	204.84	204.93	205.67	206.78	206.4	205.79	206.74	205.76	205.93	205.23	206.63	206.69	207.36	207.13	206.13	206.13	206.4	207.69	205.19	206.97	207.26
208.49	207.76	206.93	207.24	207.79	208.17	207.26	207.38	208.01	206.14	209.04	206.05	208.92	208.15	208.56	207.22	206.82	208.53	207.63	208.02	206.69	207.85	208.17	207.89	208.49	207.07	207.74	206.33	207.96	206.28	208.4	208.02	208.42	206.39	207.23	208.35	207.21	209.4	207.49	207.54	207.75	207.28	208.95	207.87	207.88	207.76	208.47	207.31	209.51	206.97
200.4	200.02	199.48	202.1	201.36	199.53	199.6	199.41	198.65	199.38	199.41	200.25	198.91	200.01	201	199.59	199.09	198.67	199.64	199.97	199.2	200.23	199.58	201.18	200.15	199.48	200.99	199.76	198.36	203.23	200.01	201.49	200.8	199	199.95	199.02	200.35	201.25	198.84	200.08	199.06	199.1	199.32	200.08	200.5	199.5	201.39	200.05	199.27	198.5
209.22	206.61	208.14	207.32	208.46	209.28	207.64	207.69	206.57	207.38	206.68	207.61	207.91	207.72	209.21	207.7	208.58	209.55	207.81	207.96	207.55	206.94	208.1	209.35	207.96	206.22	206.92	208.14	207.25	207.8	209.82	207.09	208.57	206.53	207.42	206.8	207.48	208.12	207.51	209.37	207.63	208.7	208.08	208.54	206.63	208.05	209.01	207.81	206.94	207.13
211.29	211.82	211.32	212.72	211.42	211.2	210.59	210.99	212.46	212.73	213	212.87	211.32	211.7	211.02	210.07	210.11	212.35	211.48	211.49	211.35	212.66	212.64	212.61	210.99	210.23	211.86	211.05	211.47	211.87	212.2	212.22	212.23	211.25	211.13	212.34	212.25	211.19	212.83	211.64	212.73	211.46	212.5	212.45	211.81	212.1	210.43	213.03	212.33	212.11
209.06	209.26	210.98	210.27	210.74	209.97	209.48	210.11	209.77	209.79	209.57	210.41	207.89	211.73	210.29	207.5	209.69	209.85	209.81	209.44	209.42	208.92	209.9	209.39	209.27	208.56	208.17	210.58	209.7	210.25	209.36	209.2	208.4	210.74	210.43	208.03	209.48	210.48	210.96	210.15	209.31	208.16	209.65	210.6	209.92	210.15	210.56	210.52	207.88	210.85
193.2	194.84	194.54	195.2	195.28	195.64	196.51	194.45	195.64	194.29	194.73	194.67	196.33	195.34	196.12	194.84	195.34	194.42	193.79	194.37	195.62	195.34	195.07	195.87	195.7	196.08	195.42	195.83	196.06	195.02	194	194.99	196.02	194.39	195.18	195.54	193.69	195.83	196.16	195.91	196.64	195.36	195.57	194.42	194.97	195.64	193.98	195.34	195.78	194.96
199.59	201.33	200.22	201.38	201.76	199.29	199.79	199.87	199.16	201.58	200.97	201.01	200.59	199.94	200.6	201.18	199.35	200.7	201.43	201.04	200.21	200.69	199.53	201.1	201.64	201.03	199.53	199.66	200.43	200.88	201.81	200.18	199.63	201.11	201.2	199.67	200.98	200.18	202.16	203.01	200.52	199.24	200	200.79	200.65	200.38	202	200.95	201.61	201.44
208.6	209.13	207.86	208.24	209.61	207.5	209.68	208.73	208.67	210.1	207.27	207.22	206.79	207.5	208.3	207.27	209.03	207.72	209.09	208.59	209.05	207.91	209.28	206.41	208.29	209.1	207.21	207.54	209.27	209.28	208.56	208.54	208.77	208.67	208.45	207.38	207.62	206.72	208.44	206.95	209.1	209.03	207.63	206.98	208.18	206.12	208.39	206.93	207.97	207.54
207.85	205.38	206.78	207.65	206.06	204.48	206.58	205.81	206.74	207.75	204.75	206.92	206.03	206.69	207.1	206.87	207.53	206.06	206.01	208.18	205.03	205.68	207.12	206.33	205.47	208.37	206.03	203.98	205.45	207.17	207.43	206.36	205.38	205.68	206.33	207.13	206.55	204.48	207.11	206.17	205.99	205.64	206.76	206.75	206.1	206.7	205.69	207.26	206.66	207.17
199.79	200.35	200.98	201.06	201.68	199.85	201.71	201.18	200.63	199.63	200.7	198.3	200.44	201.32	201.14	201.55	200.93	199.98	199.97	199.47	200.69	201.06	200.52	200.41	202.73	200.21	202.99	201.11	200.39	202.19	199.84	201.52	198.15	200.23	200.5	199.4	198.94	201	202.34	201.02	198.75	200.25	199.26	199.71	199.76	199.57	199.65	200.77	199.59	200.83
211.64	209.62	211.16	211.04	211.01	211.46	212.44	211.74	211.99	212	211.09	211.51	211.33	211.57	211.36	210.36	211.73	211	212.29	211.82	213.18	209.89	211.55	211.78	209.95	212.47	211.69	212.3	211.59	212.45	210.85	212.38	210.17	212.56	210.98	211.5	212.4	211.01	211.98	212.01	211.52	211.02	209.81	211.29	213.3	211.02	211.95	211.22	212.52	213.46
209.67	207.71	209.58	210.06	209.99	208.94	210.08	208.64	209.54	208.92	208.43	208.47	208.93	207.89	208.19	208.14	208.7	209.44	209.96	208.99	209.21	206.94	210.43	208.67	208.82	209.84	207.95	208.25	208.31	206.93	208.85	208.31	208.76	209.63	209.73	209.19	208.34	209.74	209.35	208.04	209.22	210.51	207.94	207.31	207.88	210.13	207.86	207.49	207.34	209.72
208.72	208.86	208.4	209.76	209.31	209.08	208.53	208.8	207.18	209.23	209.88	208.58	208.78	209.53	208.82	208.41	208.15	209.42	208.93	207.59	208.71	209.72	207.61	208.48	209.11	208.53	208.17	208.95	209.55	209.99	209.07	208.28	207.8	209.37	209.12	207.54	208.84	208.96	206.63	207.74	208.57	209.44	209.53	209.32	209.76	209.81	207.44	208.68	210.49	209.84
203.98	205.26	203.79	205.88	204.82	205.01	205.14	204.69	204.07	204.06	204.04	204.39	203.87	203.52	204.74	204.34	204.58	204.74	205.58	204.14	204.53	204.64	204.07	207.48	205.22	205.64	202.9	205.05	205.08	203.05	204.38	203.26	206.33	204.91	205.33	205.42	203.06	204.65	203.23	204.63	204.54	204.53	204	205.39	205.24	204.82	207.32	202.92	204.8	206
198.98	198.25	198.62	198.02	198.41	198.28	200.34	196.59	198.21	197.89	198.21	198.29	199.28	198.15	196.67	198.45	198.18	198.92	198.41	197.41	198.51	198.9	199.37	199	198.94	198.76	199.27	198.59	198.03	196.79	197.49	198.36	198.22	197.78	197.77	196.8	199.38	197.04	196.78	196.87	197.82	197.59	198.68	199.03	198.12	197.52	197.15	198.06	198.47	198.45
209.1	209.4	207.34	207.75	208.12	208.21	208.89	208.95	209.34	209.2	209.73	209	208.75	209.46	207.48	208.63	208.66	207.88	207.61	209.12	209.1	208.72	209.48	209.17	209.32	209.69	207.98	206.91	208.98	208.4	209.03	208	209.49	208.07	208.78	209.72	210.63	207.81	207.37	208.32	208.85	209.73	208.73	209.04	206.66	207.6	207.92	207.98	209.05	207.98
202.21	202.04	202.98	203.6	202.24	203.91	201.58	200.76	202.04	203.23	201.47	203.44	201.21	200.56	200.9	201.03	202.67	202.42	200.84	202.74	202.4	202.76	204.43	201.76	201.17	203.31	202.34	202.84	202.63	202.06	202.8	202.35	201.42	201.89	202.47	203.04	202.56	202.14	203.35	200.99	201.4	201.4	202.42	201.65	201.52	204.53	201.57	202.88	203.12	203.19
209.98	207.4	208.16	208.42	209.25	208.96	209.33	208.21	207.99	208.31	210.09	208.14	207.88	209.81	207.77	207.43	209.8	208.18	207.9	209.77	208.49	208.88	208.87	208.97	209.64	208.86	209.72	207.69	207.81	209.4	208.79	206.95	209.32	208.02	208.43	207.76	208.55	211.53	207.98	209.85	209.2	208.44	207.38	208.71	208.32	210.13	208.01	208.84	208.75	208.87
213.27	210.07	212.04	210.63	212.84	214.61	212.52	213.23	212.36	211.7	211.33	211.4	212.37	212.4	213.18	211.24	212.44	210.69	212.23	211.13	212.58	211.78	211.22	211.79	212.95	211.02	211.6	210.78	211.12	211.81	212.13	210.09	210.24	212.81	210.96	212.83	211.32	212.86	210.84	210.31	210.58	211.29	211.86	212.34	210.46	210.42	212.19	211.13	212.66	210.31
200.49	200.59	201.58	199.75	199.01	200.72	201.18	201.35	200.49	201.76	202.19	200.53	200.93	200.1	201.72	200.08	199.21	201.12	200.77	200.22	199.21	200.87	201.71	200.06	199.25	200.83	199.92	201.96	198.56	200	200.44	199.16	200.88	200.78	201.39	201.15	200.56	199.49	201.52	199.86	200.17	200.85	201.76	200.79	199.84	200.32	199.3	201.11	200.36	198.99
217.95	220.02	217.69	218.38	217.76	216.77	216.23	216.67	218.65	215.91	216.98	217.23	217.59	219.72	218.22	217.24	219.13	218.58	218.53	216.81	218.6	218.03	217.17	216.66	218.93	219.04	217.36	218.36	217.13	218.01	219.19	218.69	217.75	217.22	215.89	218.34	218.64	218.95	218.42	216.85	216.77	216.69	216.74	219.12	217.89	217.53	217	217.09	217.64	218.22
213.01	211.97	212.09	211.59	213.81	212.59	211.48	211.95	211.55	212.21	212.51	212.01	212.68	210.87	211.13	212.95	213.33	212.88	210.5	211.65	213.62	214.34	212.76	211.05	210.76	211.75	212	211.62	212.01	213.11	210.61	212.18	212.58	211.51	214.23	211.98	213.28	212.55	209.62	211.8	212.7	211.6	211.41	211.18	213.65	212.82	213	212.27	211.19	212.92
211.13	214.18	212.82	212.7	214.48	213.37	215.62	213.01	213.48	214.07	215.32	213.41	214.13	214.14	214.89	212.6	214.69	213.9	214.07	213.93	211.89	214.18	213.77	214.8	215.93	215.33	212.84	212.83	213.94	213.96	214.49	213.87	215.12	213.19	212.9	212.76	214.08	214.67	214.51	215.07	214.83	214.1	213.03	214	214.36	215.69	214.3	214.44	213.31	214.02
204.47	203.79	202.43	203.29	203.32	203.31	204.07	204.79	203.82	203.43	204.04	204.42	203.74	203.6	204.35	204.43	203.77	203.42	204.21	204.26	203.51	204.6	202.8	203.73	203.34	202.65	202.34	203.49	202.81	203.14	204.19	202.64	204.85	203.21	203.54	203.77	203.03	203.35	203.89	203.16	203.58	203.65	204.67	205.38	203.06	202.87	205.25	203.08	203.7	204.35
216.97	215.99	216.51	217.16	219.38	217.68	217.27	217.36	216.48	216.62	216.61	216.57	217.23	218.15	217.48	217.7	215.57	216.97	217.4	217.45	217.77	216.37	217.2	217.37	216.24	217.42	217.01	217.44	217.1	219.46	217.33	218.14	216.96	216.28	216.37	216.79	218.29	217.26	215.93	216.56	217.43	216.69	218.3	216.9	216.47	216.97	216.15	217.2	216.79	215.81
217.16	217.81	216.21	217.58	217.75	218.16	217.02	216.68	215.85	214.24	218.52	216.14	215.64	216.47	217.18	217.09	215.33	217.2	217.2	218.57	216.44	217.62	216.76	216.88	217.5	217.15	218.69	217.13	217.7	216.88	218.92	216.13	216.71	215.89	217.28	217.93	216.78	216.34	216.68	216.96	215.47	216.05	216.99	216.72	216.37	216.46	216.34	216.2	216.18	217.05
204.98	204.95	205.02	205.79	205.6	205.24	204.51	204.41	206.43	204.57	203.97	205.92	204.5	204.61	202.91	205.24	204.64	204.59	204.01	203.87	205.36	204.04	206.21	205	204.26	204.7	204.71	203.96	206.71	205.05	204.87	204.53	202.72	204.54	204.75	204.33	206.23	205.16	204.91	204.31	203.05	205.35	204.33	203.92	204.9	203.23	204.58	204.23	205.4	203.26
198.91	198.78	198.59	197.51	197.04	197.9	198.24	197.25	198.6	198.28	198.41	198.9	197.54	198.2	197.13	197.3	197.07	197.62	197.77	196.38	197.94	197.01	198.07	196.35	197.93	199.74	198.69	197.62	197.95	199.04	197.77	197.31	197.66	198.22	198.49	197.54	197.6	197.47	198.42	197.68	198.15	199.17	197.43	197.25	198.62	197.87	197.51	198.22	197.38	196.35
217.87	216.51	218.14	217.44	217.19	218.49	217.78	217.52	216.97	217.29	215.99	216.43	217.14	217.79	218.28	218.01	216.24	218.82	217.16	217.58	217.62	217.81	217.44	217.82	218.13	217.97	217.69	216.87	218.91	217.73	218.51	218.46	217.83	218.2	218.1	219.47	217.49	216.96	217.2	217.42	218.13	217.88	218.06	218.26	217.76	217.65	216.62	217.56	218.1	216.81
202.19	201.82	202.18	201.01	202.86	202.1	203.14	202.62	202.81	201.13	202	202.08	201.48	201.28	202.29	202.96	202.24	203.86	204.65	204.04	202.73	201.9	203.79	203.57	200.95	202.33	202.5	203.49	203.69	201.89	201.34	203.17	200.95	203.14	203.39	202.9	202.84	203.49	202.18	203.47	201.68	204.5	202.14	203.2	200.72	202.57	201.63	202.41	204.23	202.82
194.77	195.09	195.17	194.27	195.04	194.16	193.31	193.64	193.5	193.44	193.77	193.64	193.8	194.77	194.82	195.45	194.12	193.8	194.04	194.71	193.87	193.79	193.43	194.1	193.8	193.48	194.96	194.73	194.33	192.72	194.91	195.18	194.63	195.18	194.89	193.56	195.36	194.55	193.1	193.95	194.22	192.56	195.62	194.85	195.25	194.87	195.1	193.48	195.41	195.1
200.36	198.79	199.57	199.08	200.22	200.35	200.82	200.48	200.04	201.82	200.35	200.48	199.83	202.09	201.08	199.69	199.55	200.13	199.26	201.36	199.93	200.02	200.32	200.4	197.88	199.56	201.33	199.13	201.27	200.93	200.15	201.04	201.9	200.52	198.77	200.13	201.45	200.82	200.39	199.5	201.6	200.35	198.39	198.88	201.62	201.49	199.73	198.82	200.29	201.24
[truncated: 449 more rows]
[truncated: 150 more columns]
