# Supplementary material for: Genetic dissection of main and epistatic effects of QTL based on augmented triple test cross design
Source: PLoS One. 2017 Dec 14;12(12):e0189054. doi: 10.1371/journal.pone.0189054 (PMC5730204; doi:10.1371/journal.pone.0189054)
Supplement: S6 Supporting Information — (ZIP) [file pone.0189054.s006.zip › z1_1650_0.2_10.csv]

199.41	197.12	201.48	197.6	200.72	204.05	198.49	197.91	199.71	200.32	197.27	201.65	200.43	195.63	199.12	201.66	200.38	201.74	195.12	200.99	201.75	197.8	199.71	204.43	201.45	199.22	201.89	200.94	198.62	199.72	198.48	200.36	201.39	200.59	201.75	202.11	196.27	202.63	202.85	200.17	200.41	198.66	204.14	198.14	199.99	201.46	201.37	203.71	203.16	200.75
212.77	212.44	213.44	204.1	212.79	211.94	214.86	212.84	214.93	210.01	213.24	210.99	212.51	215.89	214.1	214.24	211.83	215.42	207.99	209.01	214.37	211.92	211.48	215.29	212.76	214.69	211.61	213.93	214.12	208.49	206.62	217.53	207.49	218.72	218.08	211.79	211.46	213.45	217.35	215.08	216.95	214.88	213.82	213.01	209.77	209.36	207.67	213.07	212.09	213.3
211.78	211.17	212.87	213.04	212.53	218.04	210.36	211.95	212.3	212.73	210.86	207.08	213.18	209.27	214.27	218.04	213.23	202.97	213.15	210.67	209.47	211.01	212.22	211.43	214.5	209.35	209.5	209.19	209.23	211.43	213.96	205.21	213.46	212.44	209.54	213.37	213.8	211.55	208.81	210.46	214.98	211.01	209.35	213.55	215.29	208.53	214.4	211	211.82	211.07
211.07	210.21	210.67	209.77	215.11	211.69	216.93	212.01	214.15	211.57	212.67	210.5	216.87	205.44	213.49	214.03	210.53	212.56	209.17	218.06	211.09	211.71	211.22	211.77	211.87	208.33	212.21	211.69	213.6	210.78	205.93	213.26	211.88	210.38	215.65	213.01	207.04	210.58	213.46	209.61	209.26	212.74	215.23	212.1	208.56	209.85	215.32	207.78	212.3	215.42
212.44	204.96	204.56	212.85	212.58	210.4	210.24	210.62	212.58	211.04	210.15	209.76	209.73	213.23	215.07	207.44	207.89	209.49	210.51	207.79	208.82	207.46	206.93	209.18	207.78	210.98	206.62	211.11	207.73	207.63	210.25	207.38	215.05	211.31	206.94	210.49	209.39	207.16	208.82	207.49	208.31	210.72	209.41	211.2	211.23	207.35	209.84	206.41	211.15	209.52
198.89	198.46	199.15	201.42	195.97	196.24	203.21	200.79	202.14	198.52	197.07	198.7	199.64	200.03	195.62	197.52	197.42	195.47	197.98	201.39	199.1	201.96	197.2	192.73	193	197.47	200.8	198.81	200.65	198.11	194.3	198.25	197.11	197.49	199.32	195.48	193.67	202.86	197.61	202.57	200.77	193.57	202.33	196	196.23	202.44	198.63	203.11	197.43	197.46
203.54	208.35	197.82	201.48	204.65	204.52	204.08	202.8	202.42	205.01	201.55	202.19	201.5	207.96	202.57	199.75	203.21	202.45	202.44	203.17	201.26	203.91	200.71	201.43	205.36	200.28	199.17	203.56	203.55	201.03	204.46	204.45	207.76	200.6	200.7	202	201.35	205.76	201.94	203.12	201.89	203.67	201.46	201.05	201.31	209.43	204.19	204.93	209.22	201.35
201.31	201.93	208.22	203.9	202.3	203.83	203.68	206.39	204.62	200.96	203.2	202.99	202.48	202.02	201.69	206.86	200.16	204.64	210.53	209.96	205.53	203.37	202.78	202.47	208.64	209.66	203.28	204.84	204.81	207.29	204.24	202.71	198.76	200.41	205.95	205.39	200.02	202.35	203.34	205.71	202.26	205.59	205.54	203.92	203.71	207.03	206.37	201.01	203.79	205.38
201.46	196.5	201.11	201.62	197.67	197.18	199.35	195.35	197.72	198.59	202.16	196.53	200.62	197.83	199.2	200.03	196.12	202.8	196.66	204.99	200.48	199.26	197.51	201.04	198.77	202.1	195.41	200.9	202.98	200.06	204.51	195.71	198.92	195.26	199.69	197.52	201.51	198.64	201.09	200.13	201.74	199.42	197.8	202.29	204.22	197.85	196.84	201.56	200.23	196.42
198.78	196.24	197.78	200.97	201.61	196.88	199.37	197.71	198.7	203.49	197.96	201.42	200.44	198.47	198.93	195.06	200.08	195.66	196.04	189.47	200.36	201.25	197.93	199.53	200.93	199.94	197.61	201.47	202.37	197.47	198.74	198.59	197.29	194.47	195.56	199.09	201.48	197.27	193.56	201.14	196.43	198.92	194.3	199.2	196.56	199.24	199.6	199.8	197.72	196.7
198.76	202.66	201.29	204.5	202	201.39	200.16	199.53	199.11	203.72	199.87	196.37	209.03	201.82	204.18	206.27	203.82	206.03	204.58	202.35	206.11	199.36	199.41	205.87	198.72	198.79	206.02	198.2	199.01	204.95	196.51	201.76	203.64	201.26	201.36	204.48	202.58	206.21	199.84	204.38	202.15	203.58	200.8	206.84	206.37	203.27	204.9	202.92	202.23	202.67
215.57	216.08	214.52	217.93	210.8	221.39	217.93	213.9	216.12	215.45	219.42	218.58	217.91	218.82	215.09	215.93	213.51	216.71	217.23	221.82	217.07	215.63	221.03	219.17	220.89	214.09	215.6	213.99	216.1	213.55	215.49	214.7	216.85	215.77	216.02	218.99	216.99	216.11	218.42	215.33	220.05	219.86	222.3	218.73	219.57	218.41	220.93	215.87	217.01	218.4
205.8	210.32	208.19	208.99	211.91	208.3	209.88	208.29	204.92	205.52	207.39	207.04	203.31	207.27	206.24	205.79	210.17	210.64	205.55	200.73	201.77	209.99	206.11	208.87	208.12	206.46	206.99	206.48	205.92	209.42	208.27	209.66	210.15	202.99	212.67	210.39	203.27	209.99	208.27	204.01	202.74	206.1	208.93	205.32	209.72	207.18	206.71	206.21	207.75	205.24
196.18	197.49	201.75	200.14	202.09	198.57	196.71	203.58	198.94	191.34	198.9	198.16	203.25	202.15	200.95	202.85	200.68	201.13	196.34	194.83	197.04	200.72	196.82	198.11	200.27	198.89	194.06	200.19	202.52	203.03	197.06	197.22	195.06	194.15	203.81	197.31	198.67	201.6	205.52	200.39	193.82	200.92	195.28	200.52	196.75	208.94	198.89	197.43	195.41	202.15
197.29	193.61	191.1	199.72	197.78	193.15	196.57	188.37	193.29	191.19	197.49	195.7	194.06	194.52	191.66	190.71	194.14	194.17	193.47	196.47	191.65	196.22	191.62	197.9	198.11	195.3	194.88	189.74	194.32	191.34	195.75	196.98	189.27	195.78	193.78	196.78	195.49	193.8	197.93	194.14	191.83	194.44	196.94	195	196.73	190.49	195.02	192.57	193.87	195.12
196.81	193.03	193.47	200.87	195.31	196.88	192.31	193.63	200.65	201.28	196.53	196.12	192.93	195.16	193.74	193.66	196.56	195.42	195.37	193.34	196.2	198.05	191.17	201.38	194.48	195.38	195.4	198.23	194.26	194.65	191.11	196.97	197.35	192.67	200.71	196.01	192.91	191.64	190.21	194.61	195.82	196.42	198.37	197.83	195.55	192.78	191.03	196.56	191.62	191.32
203.61	199.28	204.12	203.55	201.5	200.37	202.23	206.77	203.32	203.07	202.32	203.65	201.94	198.13	200.83	203.77	205.33	203.07	203.12	200.99	203.49	207.41	204.93	200.55	202.78	204.25	201.53	204.48	204.14	206.26	203.9	202.11	202.31	201.09	205.07	206.16	206.47	205.37	206.6	201.84	201.54	201.82	203.28	209.24	204.55	204.43	203.41	208.65	201.78	198.61
199	200.16	198.78	200.53	200.39	207.51	205.14	206.14	200.64	203.2	200.55	203.24	203.41	204.18	206.66	204.01	204.81	201.37	201.52	203.74	201.21	206.98	205.17	202.32	205.44	204.36	201.91	201.08	204.94	204.89	204.87	207.95	203	208.89	201.8	208.17	202.59	207.54	204.07	202.64	201.57	198.15	208.58	200.88	205.98	204.35	204.93	203.16	205.02	201.47
205.31	209.09	201.96	208.6	203.9	203.04	204	206.52	201.52	206.11	206.24	202.52	205.21	201.9	208.39	205.49	202.84	205.38	209.1	205.62	206.9	205.3	199.14	207.84	205.02	199.44	207.3	204.85	210.25	199.97	202.13	203.17	203.37	201.62	201.98	204.69	212.2	203.47	206.88	199.82	202.74	202.77	206.6	200.45	202.25	203.96	207.44	202.09	207.96	201.33
206.26	208.78	210.41	213.5	216.95	212.09	204.91	211.68	211.62	213.4	213.73	211.02	212.36	213.73	214.69	211.92	210.48	210.66	208.9	212.12	210.05	210.45	210.39	210.41	211.21	212.53	212.35	211.29	209.4	210.39	216.91	208.86	209.87	207.49	210.34	212.71	210.04	209.1	212.87	209.75	213.06	210.72	214.04	212.17	209.99	210.64	208.44	217.37	211.31	210.35
200.54	204.23	208.61	201.98	199.82	202.08	207.36	201.39	204.2	202.37	200.24	202.33	200.29	202.77	201.09	200.59	199.74	198.13	204.24	204.4	195.06	202.49	199.57	203.4	202.06	200.43	197.72	201.12	200.86	202.62	201.07	199.82	206.98	199.33	206.52	199.24	199.64	201.17	201.87	200.93	196.46	198.17	200.07	203.96	202.83	205.81	202.46	201.36	204.37	202.35
214.36	219.57	215.97	219.66	216.06	217.07	219.84	219.18	219.03	216.62	220.88	219.74	218.24	218.05	219.54	214.04	214.86	214.41	217.4	214.38	216.33	214.69	217.71	217.67	212.38	218.52	221.84	215.8	215.6	215.3	217.97	216.02	218.23	212.72	216.57	216.3	223.75	218.09	217.11	218.52	218.01	218.34	216.63	216.77	216.78	215.2	216.73	223.38	211.33	215.06
210.19	206.94	212.53	209.22	207.19	211.07	214.04	208.48	208.6	208.13	207.14	207.63	210.06	207.25	210.16	208.2	212.08	207.01	208.6	208.6	205.49	207.92	210.95	209.12	212.92	212.18	205.91	210.5	206.49	202.4	207.07	204.98	209.7	215.08	205.09	209.8	203.5	205.06	207.89	209.78	206.08	209.08	211.03	206.13	201.92	209.25	211	211.44	206.11	206.14
210.62	207.44	208.08	208.55	209.91	204.8	209.7	208.42	209.65	209.73	205.87	210.64	209.74	209.67	207.11	211.6	209.2	211.79	208.55	211.59	208	209.85	210.53	209.21	207.38	202.22	203.84	207.31	209.32	202.97	211.13	208.57	210.97	208.83	212.04	210.85	207.52	210.89	208.67	209.87	209.68	206.44	211.3	212.16	204.57	213.09	207.56	207.86	207.27	207.25
201.07	204.62	204.14	197.91	199.85	197.17	199.17	200.84	202.66	200.47	197.8	198.74	201.06	200	197.58	201.96	196.34	198.26	197.29	204.37	199.18	201.98	204.39	203.7	200.39	199.95	199.56	208.81	204.88	202.81	201.53	198.86	202.13	201.29	205.4	201.95	205.3	197.98	204.31	200.87	200.69	199.21	199.67	197.21	200.75	198.17	198.65	203.46	200.88	202.12
210.67	208.76	209.55	210.15	212.97	208.6	211.76	205.7	204.38	201.98	206.08	204.33	212.61	210.02	206.39	208.74	208.41	210.12	212.38	211.2	206.51	212.04	208.18	206.19	212.06	211.26	213.6	206.98	206.55	208.16	207.8	211.26	210.8	209.35	207.34	210.69	205.43	207.87	209.2	208.04	207.72	205.98	207.85	208.61	206.14	202.06	206.7	209.62	212.03	207.48
217.7	217.53	214.23	217.95	219.45	218.29	214.99	223.31	218.49	216.74	218.47	216.01	216.63	216.34	215.85	220.37	214.54	216.28	218.27	216.41	216.75	214.99	216.09	216.22	218.42	218.21	216.92	218.56	218.07	217.64	218.59	216.54	214.07	215.93	219.19	216.13	227.52	219.97	219.61	215.65	213.87	216.78	213.67	218.7	216.33	217.13	216.31	219.54	211.05	213.97
201.17	199.89	200.24	197.42	198.9	202.22	199.22	198.55	196.84	199.73	200.87	199.31	203.21	196.27	204.45	198.68	197.06	198.21	193.32	198.34	199.46	205.58	199.36	193.64	196.53	200.15	203.9	197.35	199.01	197.47	200.53	196.36	199.37	198.08	201.12	197.34	200.32	198.72	200.98	199.9	203.8	198.59	197.85	200.21	198.23	200.12	195.64	197.5	199.55	195.52
206.77	197.75	202.15	205.63	207.04	207.29	202.44	201.89	204.25	208.3	204.36	202.36	204.82	208.58	205.62	202.75	203.55	204.02	204.03	203.98	205.82	200.3	203.29	204.53	199.74	204	203.88	203.31	204.16	208.01	200.73	199.54	204.18	197.4	201.41	204.43	204.13	205.72	201.45	201.02	208.62	207.14	210.76	202.57	202.68	203.67	204.48	203.15	197.43	205.86
207.28	207.25	206.82	209.87	206.01	206.93	207.72	207.49	207.95	205.51	210.27	210.31	209.54	210.18	207.42	204.2	211.48	207.9	204.57	204.34	205.19	205.3	207.07	211.07	208.96	204.14	206.13	208.68	209.78	212.44	206.3	209.56	210.18	208.92	206.34	203.12	205.87	208.08	209.91	210.1	210.14	207.11	206.23	208.11	207.39	206.53	211.77	211.46	208.58	202.93
215	217.57	220.6	216.15	216.65	216.96	220.32	220.14	222.9	217.91	217.87	218.68	218.45	214.58	217.42	215.69	221.91	214.65	215.96	216.64	216.83	216.14	217.71	216.02	221.15	216.4	214.71	220.3	217.48	217.01	218.16	217.78	219.08	216.42	219.87	212.31	210.82	220.21	219.46	219.49	219.12	218.7	214.33	218.05	218.24	214.59	216.37	217.53	218.95	221.96
212.66	210.32	212.19	212.58	211.22	208.82	210.47	208.16	209.22	214.85	208.79	208.9	202.66	211.61	201.24	206.02	206.54	209.87	208.03	209.97	210.5	205.39	205.71	210.97	209.54	208.01	206.01	203.46	212.43	208.87	210.21	204.97	213.33	205.98	204.25	208.24	206.06	209.44	209.13	208.85	206.3	207.35	208.62	205.03	209.73	208.21	207.94	210.12	203.83	211.5
208.42	205.79	212.32	213.12	209.33	214.22	214.08	208.92	213.8	217.48	210.01	214.26	213.51	211.57	213.83	210.05	212.59	215.84	205.15	212.98	214.24	210.87	213.78	210.27	210.62	208.32	214.06	213.85	207.68	214.46	210.93	208.66	213.52	212.39	213.82	214.83	211.39	210	215.54	214.08	213.51	211.07	212.98	212.6	214.73	208.07	208.29	214.63	213.64	204.4
209.71	201.22	203.67	207.04	206.03	200.55	201.89	202.93	207.63	203.47	200.89	197.38	204.6	200.62	206.21	205.67	202.98	202.97	205.42	203.78	200.98	206.09	204.1	202.19	205.39	203.25	202.38	206.73	206.54	204.61	198.68	207.6	207.31	200	209.64	206.09	204.04	198.97	204.88	203.55	200.8	202.45	206.38	203.43	204.39	202.47	200.84	204.87	207.69	201.51
200.27	205.76	207.58	208.23	204.92	205.57	203	203.8	203.59	205.2	203.41	199.05	202.72	204.43	202.44	200.01	201.72	207.16	206.44	205.1	200.84	204.59	201.68	199.79	204.77	205.29	206.54	204.49	206.13	200.29	206.51	204.33	204.93	204.05	205.07	206.28	204.4	200.79	202.13	202.73	201.48	200.13	197.23	204	200	204.11	205.4	201.11	205.06	203.37
206.95	204.9	202.01	206.29	205.36	206.25	209.52	208.83	208.94	210.37	209.71	208.6	206.27	206.92	211.96	207.77	211.95	205.71	210.74	206.83	205.24	208.26	210.58	208.42	202.2	208.03	208.95	206.52	209.5	208.64	206.31	209.41	208.09	211.55	209.06	208.46	207.84	204.45	207.02	211.53	203.84	207.76	208.93	207.73	202.09	207.79	204.68	207.75	210.07	210.75
199.29	197.31	194.82	196.66	198.33	201.74	199.04	201.39	198.25	196.07	200.32	201.25	201.82	196.3	202.79	199.62	198.71	200.51	200.85	195.21	194.68	198.71	199.09	197.08	200.05	199.35	194.29	199.74	199.08	200.36	199.9	199.09	198.79	199.67	199.75	198.39	197.85	201.54	200.65	200.23	198.37	197.5	198.95	200.1	198.4	200.89	197.99	201.45	202.32	198.47
218.89	211.62	216.93	217.12	213.32	216.44	216.39	219.11	216.06	221.12	215.21	214.46	219.3	217.88	220	213.96	217.97	218.31	215.84	219.07	218.67	218.34	219.22	217.79	219.02	215.41	215.29	216.7	214.68	220.5	218.77	217.38	220.21	220.57	220.89	216.78	215.23	216.79	215.68	214.61	216.22	218.28	214.37	218.13	218.6	212.95	218.56	215.14	218.3	216.95
213.2	217.27	207.03	213.67	208.44	211.96	210.43	212.41	205.14	215.36	211.4	213.33	212.56	211.73	214.75	211.92	211.03	207.55	211.59	214.06	210.73	212.64	212.55	213.29	216.05	212.42	210.39	210.69	209.88	214.93	207.45	208.99	206.03	211.68	211.93	209.76	214.23	214.35	217.16	213.56	216.99	210.15	206.98	211.85	214.52	208.93	214.12	207.9	204.89	214.07
209.52	212.22	208.31	208.59	205.51	209.39	210.25	206.58	207.27	211.15	202.46	200.04	207.15	205.52	208.54	208.72	208.66	204.67	203.13	206.26	205.94	207.49	205.36	208.76	208.88	203.32	207.28	207.71	205.98	205.09	207.32	205.9	210.94	204.71	201.96	207.04	209.74	203.06	207.31	211.81	213.28	209.09	207.41	208.5	208.7	203.82	211.3	208.4	207.27	205.57
209.68	208.97	209.24	206.7	206.18	209.52	211.18	209.54	209.87	208.11	209.62	209.91	206.26	207.83	208.97	208.51	209.99	208.57	206.28	208.94	204.87	212.26	207.46	215.74	209.39	204.49	206.32	213.43	207.64	209.57	208.55	212.3	213.16	207.85	210.51	211.64	209.92	209.65	210.95	205.94	208.16	209.72	208.3	207.7	209.17	209.66	204.67	208.31	207.54	205.42
201.44	198.98	201.95	204.67	206.8	201.99	199.98	201.93	198.6	202.97	203.14	201.79	204.23	203.87	207.6	207.83	199.2	208.09	202.08	204.69	198.47	201.43	201.41	201.27	207.41	204.64	201.81	203.93	202.35	197.67	203.29	203.13	205.75	202.06	204.57	204.72	204.76	204.5	204.61	201.75	204.3	201.13	205	201.92	202.25	207.7	202.96	203.11	205.11	203.32
198.19	203.87	199.05	204.13	205.08	202.05	205.03	198.04	201.48	199.88	201.21	204.44	197.27	199.35	204.42	205.79	205.86	198.7	203.57	202.66	202.78	203.08	203.86	201.79	201.03	201.96	202.81	202.58	200.55	206.21	201.77	200.31	204.53	202.74	208.51	199.35	202.86	198.71	202.43	203.02	201.14	201.84	203.16	201.84	205.69	202.12	199.46	203.9	204.21	204.61
202.78	203.49	198.39	202.83	204.09	205.22	205.95	204.24	200.96	206.68	199.42	199.57	204	198.12	203.05	204.24	201.81	203.63	204.43	208.73	204.73	204.04	204.78	203.97	200.55	203.98	206.23	205.45	206.01	203.53	201.17	200.69	203.71	204.14	204.9	203.86	202.26	203.21	203.03	206.43	201.84	203.5	208.3	205.29	207.84	205.38	202.16	201.93	203.83	203.48
202.67	207.58	201.76	202.72	201.48	204.58	205.95	208.46	201.11	204	204.42	201.29	205.74	205.23	203.41	208.06	203.66	207.5	205.42	206.53	202.41	206.88	204.04	206.01	200.36	206.25	203.1	201.89	200.69	199.03	206.23	204.62	204.65	203.01	196.58	203.33	204.72	200.82	204.82	201.99	208.06	209.08	208.3	205.81	201.03	204.26	200.21	206.71	202.3	204.58
212.32	218.52	218.01	213.9	218.16	219.47	213.88	210.94	217.82	215.89	214.44	220.82	214.38	215.17	215.8	219.8	217.58	221.43	216.17	216.23	219.43	218.65	221.25	220.31	215.71	219.42	218.3	217.42	217.2	216.12	214.22	211.5	217.73	217.97	221.13	219.1	216.64	215.94	219.58	212.05	216.77	218.24	218.33	214.01	217.21	215.79	218.58	219.42	215.19	220.02
219.04	215.78	211.99	217.36	214.63	219.28	219.93	217.21	213.61	219.65	214.87	212.97	217.83	220.7	213.36	217.55	216.81	218.1	214.9	221.62	219.35	213.29	219.26	217.48	222.03	217.1	218.68	216.63	217.78	220.3	214.93	216.43	215.31	218.32	219.61	214.33	220.51	222.57	209.89	216.51	216.85	215.94	222.64	216.4	214.78	214.17	214.02	217.51	211.23	216.2
211.44	203.87	209.86	209.28	203.98	213.56	203.95	206.85	207.37	209.17	212.33	208.42	209.16	205.77	206.45	207.37	209.54	212.01	209.81	210.83	210.32	212.48	213.58	205.09	209.5	203.63	211	207.38	207.4	208.84	211.43	208.18	207.98	208.92	207	210.27	208.38	209.43	207.81	209.02	209.37	213.19	208.17	211.12	210.38	209.62	209.28	204.49	209.1	207.92
206.94	210.84	208.57	210.91	204.01	210.87	207.8	207.21	210.84	212.34	209.85	209.55	205.52	207.17	209.09	212.73	207.51	211.25	210.92	210.62	210.73	204.94	213.7	203.64	209.31	208.6	209.96	212.93	210.21	208.07	207.57	209.28	211.33	208.39	210.35	204.21	211.19	210.94	210.35	205.75	205.99	209.5	208.87	209.13	211.03	206.54	207.37	207.88	208.72	208.77
206.05	211.8	204.97	208.36	209.23	207.64	209.85	205.68	207.33	204.52	206.52	205.45	204.37	210.98	206.38	207.22	206.33	208.79	206.26	207.92	212.01	204.14	212.04	205.96	207.62	213.47	206.61	205.11	208.09	206.32	212.27	208.33	208.89	209.02	209.31	206.79	211.09	205.76	211.09	210.98	210.91	202.05	207.97	203.24	204.98	208.72	213.61	207.98	201.93	208.3
206.25	203.34	203.24	203.24	203.8	201.47	208.07	207.99	203.61	200.64	205.31	200.91	200.46	207.16	203.64	204.46	203.2	200.44	201.51	202.29	202.02	210.01	204.61	202.41	198.64	203.36	199.25	201.29	200.94	202.16	202.42	201.1	199.22	201.96	202.37	208.64	200.16	208.33	205.7	201.73	201.16	202.35	203.32	200.47	201.83	203.92	203.64	198.86	207.25	200.07
204.31	202.83	211.22	199.64	201.34	204.42	203.46	201.45	199.98	201.87	204.62	203.79	201.38	208.11	202.76	201.57	198.97	206.94	199.06	202.51	203.17	201.88	201.73	200.28	207.21	204.73	202.06	203.41	197.52	203.6	208.91	202.64	205.96	205.27	203.75	206.72	203.89	201.07	199.88	205.99	204.3	203.86	206.56	208.03	203.87	203.85	203.32	206.37	203.71	204.65
207.19	210.67	206.64	199.83	207.81	205.52	204.48	207.31	215.78	210.78	206.68	202.85	211.37	203.85	210.26	206.67	208.73	208.03	202.82	207.47	203.5	208.09	203.1	202.08	206.86	207.09	206.75	205.39	203.98	207.32	205.77	206.8	203.57	204.9	207.35	208.91	206.58	207.96	204.28	208.33	203.29	205.44	211.18	208.13	205.73	204.44	204.52	207.43	203.47	210.62
208.51	208.29	207.08	207.93	213.47	208.22	213.72	209.55	209.58	207.45	211.41	212.05	208.41	206.06	208.43	206.93	210.75	208.32	210.68	208.4	206.1	210.07	208.18	209.75	211.75	209.57	214.87	212.07	211.36	210.96	211.63	207.92	209.45	205.09	206.66	210.01	211.08	211.3	209.6	206.66	208.85	210.06	208.22	207.88	210.2	206.8	207.9	208.3	209.23	209.41
202.44	205.43	201.92	201.18	203.52	208.82	206.07	205.02	211.85	206.32	207.05	207.46	205.03	203.11	210.32	202.87	206.86	199.46	204.53	207.32	202.05	208.33	205.3	205.57	200.6	204.4	208.96	204.16	206.74	207.1	207.11	201.85	202.05	199.79	200.92	211.62	204.66	203.86	209.05	203.5	206.17	210.16	200.82	206.81	203.62	204.51	202.85	208	200.23	204.91
210.21	208.09	210.54	208.25	207.97	206.6	211.58	209.46	209.17	207.05	209.36	205.57	213.03	209.26	210.25	208.36	208.62	213.09	210.04	213.31	210.44	208.43	208.07	204.07	213.32	208.9	208.24	208.52	209.81	206.49	209.74	207.63	211.86	207.87	208.36	208.11	210.99	208.05	213.75	208.55	205.21	211.17	205.64	211.07	208.12	212.39	210.93	206.63	210.46	210.78
218.29	214.7	216.21	209.75	218.33	217.75	215.97	219.28	216.32	216.82	217.59	216.39	214.44	216.14	215.75	214.14	220.04	217.07	217.53	216.49	217.66	220.97	219.75	217.56	212.21	219.22	219.36	215.71	213.3	217.33	217.89	216.72	223.63	210.73	216.15	215.65	219.21	216.25	217.3	216.52	218.49	214.73	218.45	221.69	217.91	214.29	215.05	218.32	217.71	213.1
203.15	201.33	197.96	202.6	201.33	199.21	199.25	202.58	198.97	199.79	203.12	200.64	195.29	193.91	199.09	200.16	198.67	197.57	199.69	201.18	203.24	196.1	198.41	196	199.64	200.87	199.96	198.27	196.56	202.92	198.68	200.84	202.13	201.3	197.79	198.58	199.09	198.59	199.49	198.8	199.62	198.48	196.19	199.18	198.2	196.76	196.11	201.39	198.79	195.92
205.05	209.01	209.25	210.34	211.79	210.71	202.97	204.6	206.17	203.29	206.21	205.52	210.08	209.81	209.56	209.18	204.88	209.66	208.31	210.48	208.4	212.69	207.11	208.88	210.24	209.44	208.68	208.9	208.92	206.99	209.3	207.26	207.26	207.35	204.78	204.02	202.08	210.96	208.31	209.17	209.65	209.58	209.98	211.02	205.61	212.97	207.64	208.09	207.32	209.18
201.06	201.24	205.55	206.88	205.33	204.15	205.22	204.95	200.65	203.09	194.74	203.78	204.33	202.44	201.8	207.38	199.55	198.35	202.08	195.42	206.07	203.12	203.91	200.9	201.52	202.68	200.6	198.1	204.94	203.89	204.4	201.72	203.32	203.3	202.58	209.87	201.85	204.4	203.99	203.81	203.97	205.69	203.83	202.42	204.75	199.61	201.94	202.57	199.02	206.46
199.51	201.37	202.86	201.63	203.11	203.07	202.65	204.1	206.65	201.94	201.69	203.34	203.73	205.03	205.1	197.3	203.11	206.14	202.14	200.94	201.48	202.91	201.91	201.45	203.52	205.83	200.66	198.16	199.96	200.45	204.63	205.39	204.39	200.62	201.21	204.67	202.41	205.38	203.37	202.57	200.68	196.88	202.78	202.65	205.04	203.34	205.61	203.17	206.47	203.18
202.79	200.88	203.74	207.22	209.25	206.06	207.67	199.51	203.65	201.37	200.62	200.71	202.18	204.16	204.81	204.41	204.29	206.1	209.26	206.35	206.72	206.51	206.54	205.79	203.86	205.36	203.72	202.08	202.8	202.58	203.06	200.56	200.08	202.22	205.78	202.82	204	200.26	203.97	201.42	204.91	200.32	201.18	204.61	201.57	199.64	203.08	204.81	200.2	204.95
211.25	214.74	218.18	213.96	209.8	209.66	213.74	210.63	213.35	216.62	210.13	214.43	214.63	213.55	212.17	211.75	212.56	216.59	215.01	213.71	218.72	212.16	212.34	217.88	211.64	209.81	213.92	211.88	207.83	212.38	211.93	211.55	212.37	212.42	218.55	217.06	214.7	214.02	215.75	210.8	210.76	209.14	211.18	213.98	215.54	214.53	209.04	215.65	211.78	215.69
202.05	202.83	206.81	204.42	202.9	198.32	203.09	202.54	204.32	203.31	198.83	204.45	201.07	205.64	205.6	203.89	200.38	202.43	203.71	200.5	202.3	198.5	201.09	206.72	202.69	201.67	203.51	201.05	204.28	203.71	202.01	202.7	201.05	200.47	199.43	204.7	201.95	202.18	201.23	200.32	200.76	199.44	202.98	200.95	200.99	203.17	201.09	206.18	204.04	198.25
216.71	216.99	216.02	211.44	218.83	216.27	214.29	213.23	217.51	218.3	220.28	215.57	220.02	211.34	215.62	217.07	218.2	214.75	215.71	218.77	216.03	224.49	219.33	216.53	213.18	216.77	212.85	212.95	218.4	217.16	214.76	215.65	214.11	216.48	214.06	215.01	217.9	217.92	219.52	217.58	215.32	220.14	218.45	219.81	222.33	220.4	214.81	217.65	220.61	216.42
218.88	211.8	222.19	218.48	216.23	215.12	218.89	218.61	218.49	218.43	218.23	213.55	215.13	215.85	221.58	216.17	217	212.94	214.5	218.19	217.85	219.85	215.9	223.34	215.79	216.48	215.6	218.24	219.33	219.55	220.81	215.62	215.45	222.82	215.31	216.53	210.23	219.58	219.94	216.77	217.96	217.57	216.59	218.85	219.18	217.82	216.34	220.13	217.11	218.57
205.24	210.44	207.78	214.35	210.77	208.86	209.35	211.78	212.37	204.35	210.42	204.86	210.69	208.39	212.5	210.56	210.02	210.87	211.75	205.81	207.08	209.81	212.06	208.06	208.15	205.51	204.07	207.56	208.88	203.67	210.35	214.34	211.43	210.63	212	208.23	208.66	211.69	205.94	207.3	209.48	209.41	209.3	214.28	203.69	204.38	211.95	208.43	206.24	208.16
212.88	211.99	206.53	210.58	209.43	210.56	211.12	211.99	220.08	207.38	211.41	213.55	214.8	209.93	213.44	213.14	212.19	209.47	213	209.68	211.71	213.72	215.76	209.39	212.52	211.13	208.12	213.51	209.57	212.05	205.79	212.21	208.5	210.27	209.84	212.08	216.07	211.91	210.72	211.11	208.22	208.76	210.19	212.1	207.36	211.5	211.2	214.4	212.65	212.06
217.56	216.36	222.18	217.08	221.17	218.08	217.37	218.75	218.94	217.5	215.44	219.92	217.04	213.99	218.28	212.1	217.24	218.43	218.37	221.22	214.89	214.93	218.01	212.95	217.33	215.23	221.67	219.05	213.96	215.11	217.36	216.11	218.04	215.7	213.77	219.12	215.48	213.06	213.58	215.69	217.02	210.97	214.93	217.6	217.18	218.74	213.93	214.85	216.76	218.24
206.7	207.51	209.47	210.39	207.93	206.67	209.64	208.9	208.28	209.16	206.79	207.93	207.59	209.51	206.87	204.77	211.44	209.39	205.3	210.81	208.08	210.6	208.24	206.34	207.46	207.37	206.59	206.82	207.21	206.98	205.38	209.13	207.02	208.27	207.62	208.62	205.49	208.43	209.71	208.85	207.53	211.7	203.42	211.47	210.09	211.03	206.22	207.22	210.32	208.81
213.73	213.14	210.61	210.08	212.67	211.27	212.19	213.85	217.13	217.91	215.05	211.31	213.35	208.99	211.61	211.24	211.47	211.39	216.11	210.92	208.36	213.85	211.78	216.19	213.66	205.9	211.9	206.25	209.37	210.42	210.86	210.62	206.79	213.8	210.82	210.9	208.48	212.31	209.98	210.15	209.87	211.07	212.86	212.78	208.63	209.98	209.83	211.57	218.04	208.41
204.94	202.76	205.54	206	201.68	198.07	206.66	205.27	206.51	196.39	205.99	199.05	199.8	199.73	203.61	209.38	202.9	202.67	199.35	209.22	202.95	202.09	206.02	204.08	201.68	202.84	203.7	203.86	201.27	203.87	202.61	200.81	205.65	197.78	206.1	202.09	202.54	205.5	199.35	205.81	204.71	205.44	206.95	203.44	202	202	203.11	200.76	200.66	201.48
216.22	217.11	215.34	214.56	219.61	217.12	215.89	209.55	215.13	212.58	210.52	214.74	215.82	217.1	215.25	212.46	213.89	214.35	213.39	212.97	212.89	214.92	210.8	211.71	209.58	211.46	214.72	214.68	212.21	215.59	212.45	212.6	213.35	214.45	215.54	215.99	211.62	209.72	206.82	214.45	212.58	211.81	215.52	213.66	213.84	218.49	215.37	211.31	213.57	214.72
199.65	200.15	202.45	199.75	202.53	199.9	204.6	202.75	199.25	200.42	201.12	201.84	201.32	200.42	202.14	204.09	204.74	197.78	204.94	200.91	203.01	204.1	201.21	199.11	202.52	203.7	202.84	202.3	199.05	202.36	203.02	205.1	197.66	199.01	196.46	201.19	203.7	202.15	201.97	199.79	200.25	203.65	202.2	198.45	200.15	197.45	201.45	202.56	200.93	199.89
213.51	211.63	206.25	208.06	210.53	208.62	206.68	205.78	205.45	211.9	211.4	207.8	208.13	210.4	208.31	208.67	209.39	212.03	205.61	210.2	209.36	209.65	209.87	210.49	207.36	208.43	211.39	206.45	205.94	214.46	208.97	209.59	208.34	209.86	209.87	211.41	207.17	211.22	210.06	204	204.24	203.94	207.03	211.11	207.25	208.46	207.32	207.3	205.59	208.24
215.05	214.41	216.56	211.02	214.73	213.9	216.29	214.93	211.2	215.56	213.62	215.08	209.36	215.04	213.44	207.61	216.36	214.85	212.42	213.84	210.24	207.82	215.66	211.07	213.01	209.13	212.74	212.29	218.29	214.12	209.96	210.68	210.49	207.89	214.24	210.08	212.9	215.53	212.75	208.64	210.98	210.91	212.24	213.3	212.14	211.7	211.55	215.21	212.05	206.58
221.9	219.1	219.85	217.22	218.4	218.49	218.55	220.71	222.65	216.95	215.78	217.06	212.75	216.84	221.4	218.56	216.94	216.99	221.13	218.79	215.46	216.53	221.38	222.59	216.21	216.99	214.46	221.96	218.5	215.37	220.91	216.39	218.26	216.98	213.67	217.64	217.06	216.43	218.01	220.06	217.31	215.91	218.68	217.43	215.61	223.88	218.5	220.17	220.14	221.58
211.05	211.61	211.33	209.34	207.7	207.19	213.94	210.39	206.76	208.84	210.27	207.49	207.86	212.05	204.13	208.4	210.89	210.27	210.17	209.62	210.37	206.89	203.09	212.6	211.84	205.88	208.38	204.43	211.13	204.58	211.64	205.96	208.08	211.49	207.96	207.8	206.87	212.92	210.49	206.07	207.36	208.58	207.62	206.79	207.37	210.22	208.41	208.37	210.01	209.45
205.61	202.56	203.39	205.74	198.64	204.99	210.18	201.44	207.42	204.27	202.56	203.36	204.12	204.73	206.78	204.56	203.66	201.83	201.47	199.41	201.04	202.42	207.29	207.85	204.04	198.98	204.01	207.22	204.96	203.47	203.83	200.55	203.03	203.11	202.88	201.53	198.54	200.95	206.63	206.91	206.69	202.47	204.28	209.88	206.04	202.81	202.87	202.39	198.19	200.49
200.44	197.64	196.45	202.02	199.55	200.55	195.86	200.56	199.83	199.82	200.9	201.4	200.02	200.31	200.08	200.65	198.87	203.54	204.5	197.85	198.22	200.55	203.54	199.38	199.37	200.06	200.54	199.79	196.92	202.52	201.36	196.99	196.84	200.71	197.58	199.23	201.31	202.76	201.51	194.5	201.44	199.23	200.51	205.05	201.12	196.76	204.14	197.41	200.06	194.48
201.46	204.41	203.53	202.44	201.37	206.71	204.43	202.12	201.83	206.46	205.57	204.65	201.97	199.55	201.8	201.98	206.14	205.13	201.36	207.98	210.45	205.68	206.71	202.76	201.07	198.22	204.18	207.06	205.12	207.35	205.24	205.77	204.69	204.8	203.13	204.82	202.56	202.89	201.95	207.64	202.36	202.93	204.4	201.21	203.23	206.99	206.97	206.33	205.6	201.62
211.56	210.05	213.44	207.95	209.39	214.73	208.34	210.28	211.37	211.09	208.34	208.51	216.25	211.34	206.67	210.36	207.9	210.69	212.31	214.17	208.88	210.74	213.95	219.71	215.26	213.23	210.68	214.88	215.35	210.33	211.49	212.18	215.68	211.97	213.82	214.38	214.58	212.38	209.71	210.51	207.26	212.49	211.82	210.22	209.74	215.8	210.93	209.15	213.03	214.66
209.24	207.07	212.16	208.38	209.69	208.46	211.79	209.64	211.39	207.49	207.58	208.29	210.8	210.65	209.6	210.33	211.01	206.6	207.14	207.22	212.3	209.73	205.48	209.24	209.72	211.8	211.01	210.14	210.47	211.58	209.53	210.23	208.82	212.96	210.31	209.49	204.57	209.39	207.88	213.63	213.45	204.62	208.11	206.54	211.8	203.63	207.3	209.38	205.79	206.41
201.93	204.07	205.87	204.86	208.13	202.98	204.57	205.84	201.27	206.63	205.83	206.43	202.86	200.65	202.06	207.37	206.02	203.16	201.38	201.71	204.22	199.94	204.86	199.39	203.25	207.89	201.57	205.2	208.09	202.7	204.57	207.98	207.03	206.5	209.46	205.77	201.94	200.75	207.38	201.82	201.86	199.67	208.36	205.56	202.79	204.95	202.83	202.83	199.72	202.27
209.57	212.61	211.76	211.74	211.95	210.98	211.76	215.39	213.43	209.7	208.59	215.24	212.28	210.7	210.24	209.98	211.22	211.26	216.12	212.11	214.97	212.95	209.18	213.87	214.31	211.52	213.67	210.54	207.9	210.87	214.86	210.89	212.6	208.55	213.25	210.23	208.13	214.83	209.44	209.11	212.59	208.22	213.03	209.84	211.04	213.08	212.14	209.08	212.38	212.61
215.59	221.18	215.37	214.74	215.74	218.59	217.12	217.65	217.69	217.37	218.33	218.95	213.71	209.09	217.98	217.03	216.87	222.43	217	218.22	221.29	212.43	217	220.23	212.99	218.24	216.29	217.05	218.72	212.6	213.22	223.58	218.57	211.42	214.33	219.34	216.53	218.68	217.71	215.62	213.9	217.21	217.73	217.8	213.14	216.45	222.87	213.98	218.19	220.15
202.36	210.62	202.91	204.23	200.86	202.5	205.37	197.43	198.65	201.59	203.06	198.87	199.38	207.45	203.86	203.86	204.07	200.86	201.26	202.36	205.2	207.6	205.15	201.06	200.84	202.6	203.88	201.21	199.18	211.41	201.06	205.13	202.85	204.57	202.82	206.01	206.23	201.34	207.13	204.39	206.67	198.74	201.39	202.11	207.43	203.25	204.03	204.45	203.02	206.31
209.36	216.65	214.16	210.76	209.88	212.15	215.53	217.59	208.11	213.62	214.72	210.43	216.84	213.04	210.4	210.33	213.31	213.05	210.57	212.84	215.31	214.77	213.59	213.69	215.57	213.11	213.03	213.9	207.02	207.59	210.17	215.21	215.85	213.24	208.22	212.92	210.63	211.86	212.7	210.45	216.27	212.97	212.49	217.17	216.32	217.43	213.88	211.72	209.72	212.82
199.86	200.54	208.18	204.59	203.02	205.83	199.3	200.15	201.36	204.63	203.86	202.27	203.72	205.19	204.15	198.64	201.21	201.54	204.27	202.15	204.31	201.97	201.54	206.88	204.77	201.62	197.91	204.27	206.12	202.47	201.06	201.92	203.59	199.27	201.53	203.82	200.9	203.87	201.26	200.7	203.64	200.53	203.34	202.32	202.94	202.93	200.19	201.51	202.9	199.88
211.72	209.9	213.41	211.55	214.46	210.92	214.61	212.86	211.8	209.78	211.87	215.99	215.27	216.87	213.02	213.22	213.58	213.91	211.71	213.73	212.38	211.89	212.73	215.8	214.16	216.28	215.18	212.86	209.6	213.73	210.27	212.36	215.6	211.28	214.68	211.13	213.86	209.59	216.56	214.76	212.11	212.04	208.27	208.81	216.12	218.03	213.1	212.8	212.45	212.26
198.06	205.89	201.26	199.47	199.76	194.2	206.39	201.74	197.44	198.3	199.25	201.45	202.97	199.47	199.79	200.41	196.84	200	200.3	202.53	199.75	196.51	198.43	200.66	200.59	202.63	202.48	201.6	203.78	199.5	198.74	196.03	195.22	203.73	196.64	201.79	198.52	202.54	199.94	204.4	199.63	197.45	201.98	202.59	195.53	196.32	201.83	205.97	203.15	199.09
215.57	217.43	219.23	216.69	216.49	215.9	215.73	213.65	218.46	217.77	217.97	216.47	220.15	216.59	211.16	211.94	220.52	217.34	216.41	219.55	218.37	217.2	213.82	216.4	218.11	211.31	212.94	217.07	214.35	219.37	215.83	218.71	215.74	216.48	216.67	213.28	214.75	218.68	218.36	215.24	217.89	220.03	218.16	215.21	216.25	213.9	215.66	210.43	215.63	216.15
207.81	211.13	212.85	208.71	207.46	210.85	209.31	213.34	207.42	208.84	211.11	207.94	209.25	203.59	211.34	210.59	212.87	208.61	211.26	208.13	212.2	210.73	205.53	211.35	210.14	205.62	210.73	207.65	206.99	211.58	210.45	211.9	211.91	213.59	206.39	209.54	207.61	211.15	215.1	209.31	212.35	211.18	209.44	206.69	206.24	205.03	208.28	212.3	209.5	210.59
198.68	196.06	199.26	197.94	197.46	195.59	198.81	197.77	195.99	194.75	196.14	197	198.13	195.34	197.22	201.41	197.56	194.51	197.94	194.76	199.98	195.43	199.27	198.39	193.42	198.78	201.62	198.93	195.03	201.49	194.82	198.36	198.91	192.56	199.89	197.78	198.62	201.65	199.34	196.99	202.71	198.15	194.84	195.14	199.4	196.18	196.24	200.26	197.8	198.11
213.29	215	208.72	210.69	208.04	207.9	210.15	213.19	210.66	208.75	205.53	209.87	210.44	206.57	206.59	210.98	210.55	205.55	208.09	208.02	210.41	212.45	205.43	208.85	207.44	205.89	209.21	210.4	209.35	207.53	209.24	206.57	210.27	212.43	206.66	211.09	210.73	207.55	203.42	204.95	208.67	208.88	207.24	203.32	208.4	212.09	209.87	208.59	207.65	209.59
206.46	211.55	214.38	205.39	208.73	213.56	206.92	208.92	210.26	213.08	211.62	213.58	207.88	207.6	208.13	205.68	208.48	205.83	210.9	210.99	209.87	206.9	207.86	206.02	209.78	207.7	207.59	210.19	206.6	206.69	203.05	206.61	204.93	211.07	206.1	207.84	209.92	205.48	210.62	209.13	207.05	211.4	209.82	208.53	210.9	206.38	210.43	210.69	205.62	211.33
204.99	209.33	203.49	203.86	197.49	205.96	200.73	198.22	201.07	204.52	205.62	202.01	206.86	206.98	205.28	201.58	205.4	210.02	205.57	202.19	205.68	200.65	205.06	206.25	204.71	201.31	204.5	211.69	207.44	200.78	202.37	204.58	200.61	207.44	201.83	203.82	206.65	203.54	205.79	205.32	204.88	198.74	205.51	200.59	200.86	204.57	201.62	201.42	201.9	207.23
209	206.78	216.52	212.28	207.72	211.53	213.14	214.13	208.08	213.22	211.81	206.04	211.56	214.55	212.06	219.5	209.5	209.85	215.79	215.81	212.67	213.21	213.55	214.01	217.13	209.62	213.19	210.94	214.9	214.8	212.48	213.37	212	214.17	209.32	210.21	215.65	210.89	211.11	213.76	213.86	209.62	213.62	210.99	210.94	210.92	211.83	214.42	214.86	211.62
217.78	220.89	218.72	217.54	216.8	215.94	217.77	217.65	216.26	217.38	216.78	221.19	216.93	214.55	215.92	214.54	212.62	220.42	220.68	218.99	219.72	218.31	219.49	219.72	214.52	217.36	216.63	217.14	219.43	217.1	218.43	214.85	217.29	214.02	221.17	221.87	218.04	215.9	218.07	217.01	215.31	217.29	216.29	222.53	215.76	217.04	215.97	215.42	217.36	215.3
213.46	217.62	218	217.48	221.93	218.13	218.24	214.91	219.23	218.46	217.18	215.32	223.8	216.9	211.48	212.82	213.9	219.18	218.25	215.93	214.62	217.51	214.71	213.6	219	214.07	212.77	218.26	214.85	215.61	216.51	212.17	215.31	217.96	218.61	217.91	220.31	217.54	221.57	217.6	214.45	219.38	216.2	221.45	214.06	218.98	216.72	215.16	218.16	214.4
212.17	210.54	208.77	208.5	210.32	214.36	211.54	210.59	211.91	211.15	207.05	211.44	207.86	210.07	209.93	213.4	212.25	213.48	212.25	209.01	212.7	206.78	214.06	212.61	211.36	210.56	214.36	211.74	209.52	209.53	210.51	208.93	210.38	210.28	212.86	211.5	210.14	207.56	213.73	210.83	208.77	210.45	213.94	209.05	212.28	210.85	209.68	211.04	215.95	211.09
210.32	211.43	208.21	213.3	212.04	214	215.48	210.36	212.27	209.6	214.54	211.19	212.92	212.22	210.45	216.38	213.12	209.29	208.77	216.05	213.03	217.73	212.78	212.89	213.22	215.1	212.76	211.85	213.32	209.14	210.63	217.53	215.72	210.15	213.99	220.16	217.51	215.12	212.07	213.57	216.73	212.49	212.55	217.78	213.34	214.76	215.34	215.82	213.28	214.62
203.26	204.04	206.67	200.37	198.49	204.52	202.47	201.25	202.17	200.83	200.22	199.27	198.19	206.15	203.78	200.61	204.03	201.38	199.76	203.93	204.83	202.14	204.93	205.36	203.51	199.87	200.75	202.2	207.51	201.4	202.5	199.5	203.01	204.16	202.43	201.83	199.66	204.22	204.29	199.56	200.03	201.2	200.61	203.52	200.49	201.09	199.18	200.94	200.52	205.86
211.17	204.59	213.73	209.57	213.01	206.56	210.36	211.76	208.1	204.59	207.89	210.13	213.4	209.39	209.98	198.98	214.95	210.97	213.95	208.29	206.28	208.24	214.88	207.66	211.53	203.18	209.77	207.85	208.96	212.48	210.07	206.98	208.64	213.62	210.99	205.92	209.96	209.16	209.56	207.23	207.33	209.78	208.52	208.59	208.4	209.89	212.3	210.02	216.42	207.37
197.75	197.48	203.82	201.01	204.01	196.72	197.92	193.75	196.77	198.44	200.31	200.19	198.88	195.25	200.33	198.65	200.37	200.87	197.02	197.87	200.48	195.5	201.83	198.47	196.71	200.42	198.88	200.28	200.78	198.68	201.8	200.96	196.94	200.39	201.93	194.52	198.18	195.34	200.88	195.4	199.11	195.41	195.08	194.3	195.94	195.57	198.79	195.37	200.44	199.57
208.44	215.9	210.29	203.66	210.74	213.8	210.87	209.96	210.12	209.82	212.05	210.9	208.77	209.83	209.73	210.45	211.14	206.38	212.73	208.58	213.3	212.33	210.84	209.36	211.84	207.56	209.21	212.78	207.04	208.99	211.95	210.37	209.68	206.79	210.95	206.42	207.3	212.03	206.04	209.77	205.49	208.96	210.35	210.79	208.56	210.52	212.01	209.73	209.16	206.21
207.64	211.65	207.15	210.36	205.7	208.39	211.4	208.21	207.33	205.18	213.36	205.83	210.47	210.06	211.48	215.09	206.66	210.79	210.21	211.24	206.25	211.12	207.94	208.07	212.17	211.19	211.17	210.94	209.44	207.28	209.72	210.9	205.52	207.54	206.62	210.41	210.23	207.11	209.68	210.22	210.67	212.83	208.13	205.68	208.9	209.81	209.21	208.94	213.44	210.08
206.66	202.16	204.08	203.92	202.84	206.24	202.96	203	198.07	208.31	201.53	206.11	201.22	206.52	197.22	202.01	203.85	207.57	204.39	206.33	204.73	206.32	204.9	204.04	200.94	202.78	204.46	205.72	198.82	202.97	198.72	201.45	204.27	205.17	200.37	203.96	204.03	202.35	207.66	204.59	205.81	203.1	201.7	203.82	205.38	201.37	208.68	205.65	199.58	204.64
206.97	211.06	212.21	210.64	211.72	206.18	208.6	212.35	206.91	208.59	212.56	212.19	210.19	209.81	216.51	208.79	210.6	215.89	208.37	213.18	208.78	210.24	208.48	204.27	208.8	209.12	211.21	209.11	209.88	214.84	208.34	209.09	208.17	206.49	209.16	205.19	210.17	208	209.03	209.95	208.44	207.31	206.91	208.56	213.44	207.44	209.55	210.68	206.87	209.95
211.33	207.5	206.15	206.17	214.34	210.12	207.67	205.06	203.76	205.45	210.89	209.16	205.86	206	205.89	205.4	209.47	210.7	209.73	205.42	207.06	209.06	206.16	208.61	207.81	211.32	207.67	208.89	207.63	208.4	203.39	209.46	210.07	208.06	208.25	203.73	208.23	208.34	204.55	210.74	206.12	206.44	205.49	205.93	206.01	211.27	204.96	206.41	209.59	212.4
208.47	206.04	207.89	209.35	205.9	209.01	203.08	207.57	212.73	206.82	210.83	211.01	210.29	207.86	209.74	205.14	209.48	208.41	206.75	206.89	209.23	206.03	205.94	207.12	204.38	208.05	208.63	207.16	208.44	207.98	208.88	207.99	210.92	205.52	208.72	209.36	205.5	203.68	209.69	205.63	207.33	205.42	204.77	209.28	205.92	208.67	207.11	208.23	205.24	207.73
210.56	207.33	207.81	204.11	208.87	211.64	212.4	207.07	211.73	204.81	207.32	211.43	206.36	205.82	205.51	208.68	206.79	206.87	203.39	207.93	205.94	207.02	207.87	208.48	205.74	205.46	208.72	211.48	203.94	208.54	206.33	212.81	206.45	210.84	211.57	209.15	211.3	210.73	210.52	206.52	208.5	209.22	210.58	208.09	211.87	207.89	212.24	206.06	209.32	207.64
198.98	206.11	206.39	204.17	203.91	207.8	207.65	202.37	202.55	201.76	202.84	200.79	204.17	208.44	201	202.38	198.74	203.7	204.71	203.65	197.8	205.96	204.06	203.17	203.17	204.63	201.64	200.22	201.55	200.51	205.33	203.37	209.01	202.21	205.23	203.98	203.3	208.8	204.72	204.15	208.38	203.56	205.56	204.2	206.2	205.11	203.44	200.28	200.69	204.5
196.96	201.78	198.32	200.03	200.27	194.72	201.97	198.46	197.81	203.82	198.34	200	198.17	200.65	199.67	200.87	201.82	200.75	197.04	198.7	203.24	200.04	203.23	199.35	199.33	198.38	201.59	196.74	202.43	202.08	196.8	197.16	200.89	201.99	198.51	200.75	196	199.67	202.49	200.25	200.66	200.48	201.6	202.01	196.21	202.18	201.73	197.05	197.77	197.38
205.21	199.29	210.07	206.5	202.57	202.85	206.66	204.3	204.23	205.03	207.25	205.48	205.56	204.82	206.7	208.59	202.66	202.63	203.35	209.14	202.11	207.32	205.23	200.41	198.41	203.74	207.75	202.84	205.35	205.85	202.59	205.06	202.05	203.75	205.22	203.77	204.02	203.61	202.82	203.33	202.64	210.07	204.03	204.22	199.39	199.17	202.56	206.92	206.56	204.24
208.92	211.2	207.96	212.77	212.55	210.66	205.73	211.27	214.04	204.66	209.58	213.06	209.4	212.72	209.79	204.06	209.22	209.98	209.79	207.86	215.01	210.43	209.48	207.96	204.49	212.84	207.13	206.83	207.31	212.31	208.86	213.99	210.39	206.99	211.48	212.56	208.33	208.63	204.58	210.9	208.69	213.87	211.22	205.62	207.07	208.18	206.03	210.05	208.08	210.59
208.96	204.97	209.54	206.96	211.28	212.79	204.81	206.92	208.14	207.39	216.1	204.96	209.97	203.22	206.12	208.08	207	207.37	208.25	207.26	205.73	210.42	211.2	207.98	208.8	215.38	208.8	209.24	202.05	204.72	210.84	207.89	204.92	213.12	206.15	207.25	209.81	208.14	212.61	208.54	209.71	206.14	207.26	206.97	205.64	205.38	209.67	209.3	209.15	207.74
208.82	207.95	209.41	205.91	204.85	209.1	212.84	206.39	212.05	209.09	207.91	206.21	209.32	208.32	204.37	208.07	210.93	208.88	208.31	208.87	204.51	207.1	207.31	209.8	204.5	207.43	207.45	205.28	204.16	204.92	210.39	210	208.49	206.73	208.91	204.84	209.91	207.08	202.72	211.88	207.74	205.65	209.08	204.56	206.63	206.17	207.45	210.56	206.24	209.04
206.23	201.12	203.59	201.14	202.77	205.75	206.49	203.71	200.52	203.53	200.44	200.6	202.38	204.65	201.69	199.44	202.68	204.37	201.05	202.82	203.55	203.59	203.26	207.26	199.43	202.44	203.29	203.87	206.05	203.01	204.32	207.2	204.45	203.26	202.49	203.03	201.8	203.47	204.25	198.54	206.05	202.79	204.28	204.16	195.85	200.16	205.76	202.09	208.07	202.59
206.11	209.35	208.07	206.24	203.87	205.58	204.2	202.88	207.49	209.84	204.97	204.43	211.44	206.69	209.94	205.18	205.61	208.55	204.2	206.74	203.77	208.41	208.27	205.84	207.2	207.36	206.23	207.74	199.63	210.77	211.07	206.77	206.82	207.56	202.98	210.07	204.66	207.5	207.31	205.84	207.9	204.41	205.05	207.14	210.76	204.92	209.02	208.08	205	207.3
196.52	198.89	204.86	200.41	201.33	200.45	201.2	197.23	201.7	204.94	198.76	201.72	202.42	202.84	201.94	205.05	201.13	197.51	199.1	197.58	197.46	200.45	200.47	197.28	201.09	202.47	196.21	196.91	202.65	199.7	197.48	197.87	200.43	197.99	198.01	197.73	198.97	200.03	199.18	202.57	199.15	198.25	200.82	197.52	204.89	197.74	198.32	198.19	201.1	197.38
201.54	201.87	205.99	205.38	206.29	201.96	204.9	202.68	208.89	203.26	200.02	204.01	202.6	205.09	209.49	202.25	206.99	200.42	202.36	201.18	203.47	202.11	205.45	206.24	203.49	205.28	203.68	200.88	206.01	205.15	202.04	208.5	203.22	203.19	205.14	202.18	206.57	201.25	205.91	205.07	202.58	204.38	201.7	202.54	197.67	201.29	198.99	204.1	204.33	202.86
216.28	218.8	216.32	215.87	211.46	211.81	217.74	217.97	220.01	218.46	217.15	222.07	215.66	216.7	218.97	221.06	218.27	214.53	214.46	218.85	217.25	219.27	217.32	218.09	217.32	218.68	218.44	217.2	221.12	217.99	213.05	217.12	219.25	212.91	214.03	223.04	218.26	210.96	218.26	215.94	214.03	213.44	216.6	216.57	218.77	219.24	218.39	225.3	215.35	221.71
203.64	209.61	204.47	205.65	204.22	210.74	207.44	207.87	205.1	208.05	207.35	207.89	209.29	207.32	208.81	208.16	208.63	206.3	210.32	208.11	209.99	205.23	207.75	211.78	206.89	206.82	203.1	211.03	207.49	204.16	208.04	207.93	207.17	210.01	207.31	212.9	207.52	210.91	212.21	206.28	207.33	207.74	210.9	202.83	200.18	203.5	209.88	205.14	207.42	204.37
205.36	200.58	204.2	201.29	202.86	196.66	203.18	202.25	204.52	201.55	199.86	200.14	198.74	200.9	204.25	202.46	208.12	205.36	201.42	199.67	203.98	205.69	206.29	203.64	203.3	202.77	203.04	200.69	199.81	203.95	200.67	203.39	206.25	203.47	204.52	206.75	206.2	205.97	203.03	201.21	203.46	203.8	202.27	201.93	198.44	203.53	205.9	201.8	201.09	199.91
217.26	216.39	218.65	218.81	217.11	216.64	220.94	221.98	221.44	219.4	218.3	219.37	217.64	216.27	215.01	219.41	217.4	214.51	218.48	218.28	215.08	214.24	217.5	215.29	216.48	216.45	219.33	216.24	216.11	215.54	219.65	212.08	216.85	215.61	213.55	216.94	215.12	215.86	222.92	222.08	220.96	218.34	218.3	214.39	215.64	217.68	221.07	219.58	214.84	214.49
205.75	203.64	200.05	206.92	206.84	202.34	206.33	204.17	207.85	208.91	205.92	202.12	208.4	202.33	209.37	203.31	204.04	207.01	205.2	203.63	208.74	204.23	202.83	206.55	203.93	205.9	206.94	201.39	205.13	205.32	206.34	207.84	202.91	201.57	202.45	206.7	207.42	203.88	205.5	204.33	203.92	206.14	207.2	204.76	207.07	209.28	204.39	204.97	205.33	202.22
218.9	218.42	220.43	219.53	218.83	217.38	217.14	216.65	215.29	221.08	218.19	217.05	220.57	220.3	216.04	219.57	217.11	215.5	217.9	216.64	217.63	220.59	215.47	219.49	217.04	219.77	218.16	217.94	220.04	218.17	217.03	218.95	214.56	217.8	221.74	220.23	220.97	223.34	218.48	218.05	214.65	213.8	217.38	216.77	219.43	216.9	213.57	217.2	216.99	219.49
210.9	209.66	205.82	214.64	205.26	207.78	208	207.34	207.6	205.08	207.25	213.54	210.27	205.85	207.63	208.17	207.42	207.24	203.07	208.7	207	210.77	212.62	207.86	209.2	214.63	209.12	214.06	207.33	210.55	205.82	210.07	209.62	209.89	208.78	207.16	204.54	208.12	209.36	205.61	206.81	212.97	211.74	207.14	208.16	208.21	209.2	209.73	208.28	209.06
209	207.68	209.02	211.4	205.65	207.36	207.47	207.39	209.12	208.2	211.29	209.31	208.93	211.57	209.62	208.78	212.26	205.81	210.74	207.23	208.78	206.08	209.58	211.27	206.79	203.83	208.63	209.27	204.71	206.54	204.59	207.33	211.29	210.85	207.58	211.15	205.25	209.87	209.39	210.99	208.02	212.25	205.6	211.41	211.18	209.9	210.26	208.93	207.75	204.8
204.91	210.69	211.26	209.9	208.03	211.77	207.28	210.51	208.05	207.4	208.01	212.3	211.45	212.25	209.56	215.54	207.32	206.37	204.42	209.27	205.42	212.61	209.67	207.08	210.6	210.7	209.42	208.68	210.37	207.02	208.49	209.68	204.14	207.81	211.79	211.86	206.45	208.44	209.79	208.14	207.22	212.7	208.49	206.51	204.83	213.55	206.65	212.56	210.84	208.75
213.37	208.95	209.53	208.42	206.59	204.33	206.69	209.05	207.84	205.52	209.56	207.39	208.42	210.92	211.3	210.57	204.42	208.41	207.56	209.99	209.64	207.55	209.85	206.52	205.46	207.6	215.13	210.53	209.56	213.05	202.53	209.67	210.05	206.21	206.97	210.54	203.62	211.63	208.76	209.58	208.71	209.34	209.28	210.04	203.36	202.49	208.29	204.34	207.22	209.97
207.92	210.54	210.6	211.8	204.85	205.65	206.89	210.18	207.41	210.28	208.77	207.02	208.12	207.24	208.23	216.35	209.57	208.53	211.56	209.93	206.22	209.47	207.29	209.1	210.29	207.83	207.82	207.84	203.2	204.74	207.05	207.34	204.16	210.23	205.73	202.65	205.46	210.2	208.65	208.63	204.82	215.2	209.58	209.31	207.29	209.92	209.24	209.08	209.8	210.76
221.32	214.42	212.73	219.1	213.02	215.38	217.74	218.01	216.71	218.44	216.92	218.87	213.53	218.91	215.13	220.22	218.69	211.8	215.31	214.4	216.09	223.72	219.88	220.45	213.49	216.43	217.57	218.94	218.74	219.45	214.6	216.51	217.71	220.94	218.33	215.92	217.99	214.49	217.92	214.09	215.38	219.27	217.63	218.44	214.2	219.19	220.95	217.02	221.55	213.66
209.34	210.36	209.79	208.47	203.55	210.03	205.02	210.52	209.25	207.73	207.77	206.16	209.53	208.28	206.48	210.67	205.51	207.72	209.42	209.29	212.47	210.8	208.27	208.34	209.33	209.96	206.13	206.8	211.26	208.47	215.09	206.93	208.26	207.76	213.61	207.87	204.31	205.05	210.18	208.25	211.19	205.87	206.62	210.46	210.89	205.98	210.71	207.34	210.63	208.33
212.47	211.13	210.99	214.79	210.56	214.54	208.35	212.06	209.12	212.58	214.05	210.56	213.49	214.51	210.83	211.12	212.76	209.91	213.26	207.91	208.15	213	212.31	207.73	209.08	211.93	210.23	212.13	209.43	214.46	208.4	213.43	207.61	208.35	212.25	216.44	204.16	209.61	208.82	210.32	218.31	210.46	209.52	211.23	210.83	209.91	212.9	212.18	209.99	210.84
206.62	210.5	210.24	210.77	207.92	207.56	204.77	206.48	205.4	208.2	204.31	208.52	204.34	209.49	206.5	206.77	212.57	205.34	210.09	211.13	209.03	206.19	206.4	209.26	211.91	207.8	205.57	207.15	209.73	208.7	207.17	205.08	206.99	212.7	207.1	206.17	203.62	208.55	208.35	211.22	207.42	210.85	203.55	210.11	207.47	207.99	206.52	209.94	207.06	206.88
208.86	206.84	209.9	210.33	210.89	212.28	206.28	211.21	210.66	207.36	209.1	205.25	209.08	207.07	208.64	212.25	211.83	212.81	208.29	208.77	208.98	206.68	213.15	211.28	210.2	209.56	211.61	208.65	210.8	208	209.92	212.49	206.88	207.65	208.29	210.89	211.32	213.7	208.57	206.19	213.74	212.45	213.49	205.96	207.03	203.77	209.86	213.4	209.59	209.82
201.78	208.4	200.3	206.34	204.02	202.97	200.54	201.1	202.13	203.47	196.01	204.76	204.25	203.05	200.27	205.97	202.02	203.78	201.46	204.39	205.63	203.03	203.78	204.17	206.62	206.45	202.25	200.35	209.38	204.45	204.08	206.31	204.93	202.67	203.09	203.91	202.95	201.19	202.81	207.48	208.63	207.42	210.09	198.13	203.32	203.68	201.94	202.96	196.36	200.79
212.97	209.96	211.42	210.14	215.68	208.57	214.29	214.88	213.54	212.88	216.56	218.45	217.9	210.33	213.18	211.58	211.28	214.02	212.6	211.79	209.73	214.62	214.76	213.79	209.39	211.14	216.73	213.2	211.88	209.63	214.52	215.47	217.28	213.32	212.61	211.55	212.7	215.53	214.96	216.76	212.41	214.59	214.96	213.59	219.2	213.95	214.23	214.62	211.65	210.24
211.57	208.36	207.82	205.65	210.24	210.02	210	209.82	209.49	209.45	208.98	210.7	213.36	207.21	209.72	212.29	202.03	204.1	212.61	204.82	208.3	207.58	208.61	203.39	208.47	207.94	211.85	209.09	210.32	207.78	209.46	207.24	207.74	206.93	207.02	206.66	205.55	206.38	209.28	205.97	205.48	203.22	208.37	203.17	211.28	208.68	206.62	209.97	206.06	215.26
205.8	209.6	207.12	203.79	206.96	206.26	203.37	210.89	206.33	204.1	205.55	205.24	206.32	210.55	207.07	203.56	204.39	210.86	208.35	208.88	208.41	207.48	204.84	208.21	205.41	208.16	206.26	206.9	207.24	210.82	211.76	204.8	204.36	209.3	206.13	210.17	212.16	208.24	210.75	209.44	207.88	210.6	209.74	208.48	208.42	209.27	214.57	207.06	206.9	208.31
210.82	209.56	207.98	211.45	213.15	208.35	211.6	211.53	212.49	210.42	212.48	212.45	211.61	207.83	204.78	209.79	208.7	205.72	207.75	210.31	209.65	210.02	205.78	206.95	207.96	211.55	211.09	209.6	209.68	214.22	207.8	211.96	212.66	214.46	214.25	211.57	207.46	207.77	205.35	209.72	210.87	210.68	207.51	208.76	208.76	208.85	209.06	211.14	210.59	209.83
203.18	197.49	200.02	199.91	201.92	197.7	204.18	200.49	198.1	198.5	200.99	200.89	198.22	199.07	202.64	200.65	196.08	199.04	196.41	206.96	200.93	196.38	202.07	198.72	199.73	198.35	199.66	201.38	195.73	195.31	201.21	196.73	200.6	201.94	202.27	202.96	197.04	197.97	202.06	201.48	197.07	198.23	202.37	197.49	197.77	202.37	202.01	196.78	196.66	196.15
213.82	211.95	213.39	215.49	216.88	211.43	208.88	210.72	208.89	215.25	215.09	211.5	214.64	213.71	211.73	214.48	214.46	216.15	214.07	212.83	215.17	210.22	216.13	210.71	212.67	210.23	211.49	210.8	210.6	212.3	213.21	215.29	215.17	211.4	214.58	217.7	213.55	211.57	215.56	212.66	214.89	211.9	213.44	209.53	214.03	209.83	218.28	214.48	213.3	212.83
219.8	218.55	213.93	215.01	219.43	218.58	221.15	217.09	212.93	212.54	218.17	221.84	219.29	219.47	220	217.3	213.46	215.75	216.67	216.26	215.58	215.5	217.75	217.41	218.6	217.39	221.69	219.06	214.11	217.72	216.62	217.67	219.76	221.92	216.07	219.52	218.72	221.33	218.02	218.62	217.86	221.13	213.37	219.88	220.94	218.95	217.31	218.7	220.4	216.91
212.73	212.15	209.62	212.46	209.5	211.85	214.65	209.83	213.39	209.46	209	213.5	215.77	209.57	213.66	207.96	212.35	215.65	212.07	213.47	214.28	210.68	207.87	212.47	213.88	213.24	211.64	213.03	214.95	209.25	215.33	210.71	207.92	212.01	209.08	216.74	212.39	213.79	210.8	217.35	210.34	207.71	213.6	212.72	218.83	214.46	212.64	221.57	210.9	213.74
211.43	214.08	213.45	214.99	215.13	208.33	210.95	213.86	214.17	211.7	211.43	217.1	207.11	211.84	210.12	211.54	213.28	212.18	216.64	209.49	208.43	213.78	209.35	214.59	210.36	216.78	214.85	210.66	211.48	214.17	215.82	211.89	210.98	213.11	213.44	213.24	208.17	211.78	213.61	210.89	214.03	212.34	209.82	214.43	213.31	209.87	215.54	210.54	209.66	208.94
206.23	206.55	207.93	208.16	208.81	206.78	204.6	207.94	209.01	212.13	213.27	207.72	206.44	207.27	211.22	207.58	210.28	210.93	209.87	213.89	205.06	210.74	208.47	206.91	207.83	209.09	208.69	211.83	206.74	204.89	206.23	209.42	208.72	207.82	211.78	211.45	208.56	210.43	213.02	206.08	202.82	207.96	208.08	206.36	208.43	206.1	205.59	208.67	204.14	209.84
208.29	213.1	208.4	207.57	206	210.55	211.12	213.16	207.98	213.95	207.59	215.18	207.45	207.38	212.31	213.37	201.06	206.52	210.85	213.27	205.65	210.68	210.24	206.27	207.2	214.25	210.74	206.8	208.79	204.2	211.9	207.29	209.05	210.2	202.69	206.5	209.99	211.14	211.7	204.55	205.2	207.35	210.53	212.13	210.18	209.35	212	209.69	208.63	212.69
219.44	212.12	210.41	216.27	213.71	211.94	213.52	211.28	209.85	211.15	207.85	215.48	212.83	211.72	213.96	210.59	210.44	206.74	209.9	212.67	216.95	208.74	211.56	211.5	214	215.08	211.43	215.79	211.73	214.43	211.07	211.58	210.93	210.41	210.82	213.06	212.14	211.81	209.63	209.75	211.07	213.44	212.42	211.96	213.27	213.81	212.69	210.84	208.84	211.4
201.13	209.99	205.41	207.9	206.74	208.84	208.82	207.44	211.37	205.92	205.87	208.82	206.61	204.66	208.59	210.86	209.32	206.66	206.27	207.67	209.96	209.39	203.66	211.12	207.73	204.26	207.24	206.65	206.47	207.87	208.08	211.43	212.71	204.66	208.49	207.64	210.47	207.88	207.65	209.3	203.78	206.98	207.94	208.75	207.83	208.24	209.44	207.2	203.86	207.55
203.23	200.82	205.04	202.47	205.44	203.64	202.32	201.84	200.08	205.46	201.79	200.62	207.61	205.81	201.18	199.79	203.24	198.61	198.72	207.49	203.58	206.03	203.45	204.44	207.68	208.9	197.96	204.92	204.69	206.09	204.33	204.13	202.61	203.83	205.3	203.96	200.28	203.93	200.97	205.15	204.47	205.13	202.33	203.28	203.35	207.54	202.52	202.85	209.34	204.38
208.34	209.63	203.25	209.52	208.64	211.99	206.33	205.9	202.72	207.42	202.78	210.37	210.32	210.22	214.88	207.03	208.9	206.45	209.4	211.4	208.73	209.44	210.36	207.57	210.7	211.89	210.55	206.46	205.69	205.29	208.25	207.6	207.96	206.58	207.76	207.57	206.65	212.1	204.74	208.18	205.66	210.04	210.43	207.78	211.98	207.32	210.18	211.62	209.38	207.28
203.72	198.44	204.62	203.47	201.72	200.21	196.71	203.64	200.3	200.12	204.69	198.14	196.88	197.92	203.2	198.55	199.76	201.2	195.69	195.02	194.9	196.53	201.09	198.49	196.16	194.8	197.47	199.68	202.7	199.2	199.12	203.05	203.49	197.41	201.11	200.89	197.89	198.62	204.45	200.1	201.65	203.79	198.93	201.56	201.83	204.33	204.83	199.11	199.35	205.13
220.38	220.29	214.43	214.66	218.66	217.09	218.8	217.26	218.5	217.64	218.47	216.14	217.41	217.8	218.76	218.77	221.58	216.97	219.74	217.18	218.88	221.06	216.93	220.14	219.02	219.28	217.51	220.05	221.77	217.69	217.41	214.37	216.13	219.39	214.04	211.08	214.75	221.36	219.46	219.7	213.19	217.08	216.07	217.79	214.13	222.58	212.67	214.56	216.39	218.28
214.59	213.02	217.29	209.24	211.28	211.81	213.08	216.12	212.55	212.69	211.12	210.66	213.1	211.53	211.67	208.75	209.22	210.99	207.62	212.71	215.47	209.23	207.83	211.66	212.42	213.89	213.06	214	211.02	210.22	212.07	212.81	211.45	215.12	212.66	211.12	205.1	213.29	210.7	210.44	212.18	211.28	216.32	209.91	213.42	220.67	213.27	209.81	214.27	209.85
207.63	206.35	204.92	202.91	207.01	205.38	206.32	204.45	200.24	205.53	208.03	204.48	200.57	201.59	203.07	199.35	205.99	208.14	206.26	202.13	208.33	206.37	203.97	202.68	206.61	208.52	204.09	206.03	205.24	205.89	205.26	204.08	201.26	209.56	208.03	208.16	202.51	203.81	207.92	207.94	201.22	207.24	205.05	211.92	207.44	205.79	206.14	208.42	207.47	205.74
207.21	213.92	215.93	208.24	213.57	215.33	211.52	214.25	215.1	209.69	211.54	213.83	211.49	208.39	213.21	210.79	211.78	209.79	212.37	217.4	209.35	214.96	210.69	213.96	211.97	211.16	214.53	213.67	212.69	213.45	209.71	211.85	209.85	216.34	219.47	211.79	209.7	210.5	213.03	211.44	209.47	210.7	213.99	212.79	208.74	210.48	205.22	214.81	213.04	207.07
203.72	202.21	205.44	204.09	198.64	200.59	197.64	203.88	209.47	205.08	201.52	202.52	207.16	206.91	203.86	204.71	201.59	204.48	204.68	205.85	203.06	206.43	205.92	201.72	203.63	204.01	205.21	207.38	201.67	203.2	209.93	203.85	205.72	207.65	203.52	200.61	205.92	199.21	202.39	203.67	203.39	200.61	206.45	203.59	205.74	199.93	203.86	201.4	208.41	207.13
204.9	208.47	206.16	203.41	212.39	204.78	204.8	204.12	204.38	204.27	210.05	209.58	205.53	206.65	205.52	206.25	208.3	207	201.09	204.27	205.17	208.25	206.58	208.44	208.63	203.05	206.99	204.7	204.57	206.61	210.54	200.95	206.84	202.11	209.32	206.83	202.67	207.98	205.4	202.88	207.47	207.36	209.95	211.51	202.99	205.36	203.55	209.17	206.73	202.27
196.45	198.25	196.4	197.99	201.07	198.18	200.86	203.2	204.6	205.58	200.38	199.67	200.31	199.75	203.22	199.5	202.45	195.38	203.77	199.15	205.09	201.52	200.06	198.05	204.61	195.64	200.8	197.87	198.93	194	199.64	196.94	202.76	199.28	197.55	200.68	201.35	199.56	202.87	197.85	201.43	199.55	200.12	201.38	201.41	195.61	200.68	199.27	195.92	204.59
205.01	202.99	204.34	206.76	206.55	204.78	196.37	204.45	203.93	203.59	203.14	202.9	206.57	204.5	202.88	205.39	205.06	206.7	203.32	203.94	201.52	201.71	203.21	206.07	203.26	199.56	202.3	205.58	202.77	203.9	202.19	204.31	208.84	199.58	201.09	202.88	205.06	204.45	205.93	202.1	196.04	200.99	202.72	201.67	205.3	204.91	199.77	199.03	203.85	203.75
221.27	217.18	216.62	214.08	216.33	215.56	215.29	216.85	217.15	220.93	213.68	214.72	214.28	215.31	214.2	221.77	211.67	219.35	212.71	212.28	216.26	219.44	218.93	216.99	217.06	216.91	212.3	215.81	215.84	218.66	217.48	221.02	216.94	217.91	216.45	214.18	222.99	215.82	215.91	216.08	222.65	217.23	213.56	216.91	215.38	216.44	215.57	219.26	216.74	221.54
209.71	212.21	213.41	208.36	205.92	212.31	210.64	211.46	209.01	213.04	209.82	211.58	205.31	212.75	206.13	207.54	209.9	212.99	208.62	206.83	210.28	206.72	207.41	210.17	207.84	215.33	209.57	207.21	207.12	209.16	214.33	210.31	210.77	208.9	208.46	206.48	205.28	211.54	209.99	205.92	209.64	209.77	210.17	207.02	210.32	208.75	214.47	212.34	210.29	212.67
207.65	209.47	208.79	210.1	207.33	210.52	207.22	210.31	206.67	205.86	207.88	209.97	205.36	210.2	205.01	210.51	205.11	209.82	208.01	205.37	207.14	203.92	207.28	207.98	211.35	209.28	206.49	204.25	209.76	209	208.97	207	211.92	207.81	205.75	207.95	203.29	207.6	208.01	209.69	207.54	199.34	207.86	212.67	207.16	208.89	212.39	211.23	201.15	204.54
202.97	213.42	206.13	207.29	205.25	206.13	207.18	210.08	207.73	204.52	209.39	208.43	203.8	205.81	204.31	208.89	206.49	205.23	209.45	205.97	204.86	207.3	199.4	206.2	204.57	207	209.15	208.33	203.42	209.28	206.4	203.52	207.67	210.4	207.92	208.24	208.68	204.94	207.84	210.56	211.89	208.89	206.33	208.39	209.61	206.99	199.92	208.1	205.4	209.05
211.45	205.95	211.23	210.46	201.1	208.67	206.31	208.37	206.52	211.81	208.1	209.02	205.19	207.65	209.79	210.55	210.61	209.95	204.72	212.79	210.88	201.76	205.62	206.57	204.01	208.72	211.67	209.45	208.79	209.33	205.63	205.43	210.72	206.55	209	210.05	211.64	206.47	203.99	211.29	203.93	207.36	209.74	206.81	210.74	205.34	204.23	209.91	207.63	204.93
202.62	195.61	203.62	200.38	201.76	206.41	198.79	202.15	206.39	199.51	202.41	201.27	201.43	203.24	207.73	200.83	206.58	199.44	200.86	200.05	202.41	199.18	202.16	201.66	201.19	205.86	201.65	206.15	205.74	203.11	206.67	203.06	203.01	198.5	201.18	203.43	197.29	207.91	204.74	206.86	204.76	198.29	200.76	198.65	203.38	200.35	200.82	205.69	205.63	202.97
198.6	199.96	196.8	201.26	201.01	196.62	197.05	197.94	197.46	199.67	202.17	202	205.5	197.05	202.64	204.95	200.74	196.56	202.5	197.27	200.46	202.07	197.61	197.43	201.27	195.73	202.28	198.99	201.4	197.19	200.76	196.82	201.47	200.81	196.6	194.74	199.35	200.14	201.3	198.45	196.2	199.19	200.26	195.53	198.32	197.63	201.42	201.63	199.67	200.32
201.65	202.2	202.28	204.21	202.67	201.46	205.64	199.11	204.7	201.04	203.42	199.21	203.26	201.41	198.12	203.58	203.84	201.72	198.82	202.94	203.2	203.36	201.32	200.92	204.59	202.15	204.24	201.38	204.03	201.64	205.52	202.44	198.17	199.17	206.64	201.61	204.67	200.58	204.3	204.81	201.91	203.33	206.48	206.34	204.04	201.85	201.05	203.44	198.09	199.5
206.82	203.92	210.27	208.31	203.92	206.68	205.26	203.07	205.5	206.58	203.48	201.45	201.21	201.47	205.82	206.5	200.31	201.85	201.61	205.62	204.08	203.76	205.41	208.29	203.73	209.8	208.21	204.5	204.9	202.99	206.5	204.02	202.2	205.15	208.16	202.78	203.2	204.66	205.95	206.54	210.98	201.41	203.03	205.87	204.7	208.29	202.8	204.81	201.16	205.58
205.63	206.04	207.79	207.66	201.42	207.47	201.25	204.21	201.12	202.07	207.85	204.31	203.64	203.27	205.17	200.79	203.51	203.69	207.66	201.34	204.51	200.96	205.38	210.17	205.29	203.65	203.15	202.34	200.2	200.89	203.39	200.75	207.52	205.03	201.66	201.96	202.33	201.6	205.4	205.59	207.95	201.21	201.15	202.02	201.72	200.52	204.28	206.66	204.57	200.16
207.63	208.2	205.39	205.48	213.27	209.32	208.95	202.95	207.51	206.04	210.2	204.62	206.97	201.78	203.34	210.49	209.57	209.19	210.93	206.86	207.34	207.57	205.32	209.48	208.66	206.88	209.1	205.67	208.1	210.68	208.37	207.86	209.43	205.91	208.8	209.54	212.21	211.51	208.18	206.06	206.67	206.51	211.36	205.12	208.21	207.69	209.89	207.12	210.57	211.14
206.3	203.35	208.53	210.82	205.28	206.5	202.61	207.19	203.6	206.05	204.78	206.32	203.04	208.77	208.61	207.66	206.33	208.61	206.02	206.79	203.21	205.82	204.82	205.77	204.55	205.29	210.15	202.67	205.27	209.19	203.94	204.33	202.2	207.32	203.09	210.02	204.22	206.31	205.84	201.46	199.21	205.63	211.44	208.99	202.69	204.76	208.08	209.61	207.43	208.1
217.03	220.16	220.62	215.07	214.56	213.1	218.47	213.19	216.34	218.76	218.23	212.96	216.22	218.25	217.7	218.34	217.65	218.58	219.37	214.24	215.29	217.24	216.03	213.47	214.55	220.49	218.05	212.87	219.86	215.4	215.06	218.51	218.79	218.78	213.9	215.34	215.29	220.32	217.6	216.36	216.4	214.22	216.17	212.53	213.48	218.29	218.18	219.3	214.69	218.68
207.79	208.17	209.5	205.68	206.63	205.59	203.44	202.5	205.23	201.47	208.71	205.31	208.11	209.62	207.18	202.01	205.36	204.71	207.41	204.34	205.04	209.16	210.25	208.52	210.99	209.92	206.71	205.86	205.49	212.17	210.5	210.23	206.67	204.47	206.14	210.9	209.44	206.64	207.85	208.51	211.07	209.28	213.06	206.46	209.35	206.01	205.62	204.86	203.92	207.35
196.49	192.28	196.12	192.85	190.97	196.03	192.51	194.58	191.11	190.08	195.81	188.16	198.89	194.25	195.02	196.34	190.95	191.41	194.06	195.45	191.75	193.62	196.12	196.96	194.45	191.17	193.28	191.48	193.94	203.13	195.57	197.06	196.4	195.98	196.9	191.28	189.63	194.22	195.53	195.25	197.61	193.68	188.85	194.54	194.75	196.5	193.88	190.91	192.67	195.21
204.39	202.41	203.67	203.2	207.13	201.06	204.76	205.2	199.97	199.97	205.92	203.42	207.6	202.84	201.56	202.89	202.3	201.58	197.64	204.61	201.97	205.84	200.14	205.12	202.55	204.56	202.53	201.63	204.75	203.08	203.71	204.04	204	205.66	204.35	198.84	206.62	206.05	208.82	202.17	206.29	205.58	207.04	207.55	204.12	202.78	203.91	202.99	208.96	203.62
204.54	211.05	211.23	208.87	211.61	207.68	205.43	206.11	209.57	210.7	201.18	206.1	208.08	213.26	207.85	205.6	210.9	208.22	208.53	213.84	209.41	208.66	212.56	208.11	208.08	208.15	210.67	213.35	210.23	210.39	213	211.58	205.17	207.93	210.31	209.77	211.06	207.13	209.86	202.2	206.19	213.59	213.45	207.97	208.48	208.07	211.78	211.04	205.15	208.19
192.86	191.17	196.25	194.71	193.53	195.29	192.8	197.81	195.04	194.08	192.97	191.51	194.98	195.8	195.23	196.84	191.29	197.48	191.47	194.17	193.68	194.19	191.95	190.47	194.78	191.22	194.11	196.41	194.33	190.69	193.72	194.38	193.63	190.82	196.11	193.86	199.24	193.83	196.49	192.11	193.72	193.56	194	197.77	190.87	192.78	190.46	191.85	197.78	190.32
219.39	220.89	219.38	212.09	215.99	217.39	215.83	221.87	216.35	211.48	216.96	211.98	217.21	220.11	219.21	220.04	215.12	219.97	216.32	223.9	215.32	214.26	213.71	217.12	216.19	223.14	217.7	214.55	218.16	218.26	216.29	220.39	216.31	213.13	219.7	215.75	213.06	214.49	218.86	216.39	220.23	210.58	219.96	216.98	217.32	210.61	207.61	221.15	217.67	215.39
213	212.54	215.85	212.58	209.18	205.21	211.06	212.98	211.37	212.35	211.68	214.07	210.86	212.05	211.85	215.03	214.2	211.15	209.63	214.1	212.51	211.58	210.28	206.47	213.75	210.65	210.13	211.47	215.16	212.57	214.8	215.51	212.07	210.77	212.48	214.54	209.4	215.29	208.73	210.61	209.79	210.6	210.47	217.16	211.95	209.29	211.17	211.61	210.25	213.44
213.21	217.41	217.88	215.72	220.06	218.01	213.55	214.09	220.7	217.65	215.44	215.27	217.13	214.43	222.75	217.43	215.19	222.36	217.44	221.74	217.89	219.32	219.3	218.59	214.87	216.23	212.78	217.74	212.97	216.9	215.53	217.97	217.61	218.6	213.63	215.9	218.63	217.26	212.44	217.92	210.91	219.43	214.89	219.9	214.05	214.5	217.09	212.48	212.2	214.76
205.4	198.91	201.83	206.06	204.26	205.8	206.05	203.08	205.58	205.05	207.4	202.74	203.02	204.4	205.87	203.44	205.8	203.81	208.19	207.37	206.17	202.65	201.78	204.73	206.21	199.98	204.18	202.2	202.14	206.02	202.42	199.88	206.56	204.13	201.31	204.96	199.67	207.66	205.6	202.05	202.94	206.56	200.34	201.69	204.68	200.58	206.38	205.38	207.07	205.51
205.53	208.1	208.29	205.72	206.67	206.29	205.09	210.51	203.68	209.48	209.5	208.36	204.97	204.64	204.76	208.61	212.07	210.75	206.72	211.6	204.93	211.11	210.01	206.83	209.82	207.26	205.65	208.36	204.17	210.1	206.29	207.22	208.49	208.73	209.01	208.04	208.12	207.67	208	214.41	210.64	206.97	206.9	210	207.61	208.13	207.16	210.88	210.25	207.86
210.65	208.7	212.79	203.94	209.59	209.85	210.13	207.44	211.11	211.6	210.42	209.34	210.65	210.76	210.13	202.97	208.29	207.85	208.56	210.4	210.7	204.76	205.41	209.33	207.77	206.87	206.41	209.53	205.44	207.98	207.79	208.24	208.73	206.84	209.05	205.23	209.21	204.37	207.25	210.69	210.72	210.79	208.51	209.74	205.54	203.11	211.59	207.25	208.59	211.77
200.76	200.14	203.08	202.99	202.47	199.32	198.13	200.17	198.96	202.32	201.98	199.75	200.36	195.31	196.1	198.39	198.91	197.23	201.55	198.47	197.13	201.24	198.16	199.02	200.47	207.45	197.16	196.68	201.78	203.04	198.38	195.95	196.34	198.43	198.46	201.13	198.37	200.12	200.18	197.09	198.65	196.72	204.31	195.05	197.53	200.74	196.98	199.46	202.96	197.28
208.46	206.26	207.05	207.92	207.82	209.84	210.89	206.77	206	205.74	208.01	206.63	211.7	211.44	205.78	204.1	203.07	200.65	204.55	207.79	207.56	209.14	206.51	210.56	210.26	207.7	205.19	209.69	207.87	206.09	208.42	208.96	210.26	209.91	203.2	204.72	208.46	209.98	206.98	211.24	212.44	207.06	208.88	206.63	208.6	212.53	210	206.7	209.37	209.7
199.02	199	207.14	197.07	199.19	200.59	201.15	199	201.62	201.29	203.65	198.13	195.09	201.57	197.83	200.41	200.47	203.19	200	200.09	203.85	201.11	195.82	200.25	196.37	202.84	202.38	203.89	201.45	201.24	203.44	199.51	199.19	200.02	203.94	198.4	196.7	202.44	199.71	200.4	199.85	195.28	203.16	202.96	196.23	204.11	205.2	197.8	202.12	203.83
203.48	202.95	204.86	200.35	203.36	206.73	200.24	204.13	197.29	204.82	207.68	203.82	202.78	204.09	202.94	204.65	197.55	198.25	201.99	204.32	202.88	202.08	200.24	206.88	204.16	203.52	205.53	207.55	204.51	204.93	205.54	204.05	207.04	206.37	205.36	204.58	203.28	206.71	207.2	202.14	205.89	205.68	200.5	202.55	206.18	204.3	203.18	204.49	199.6	200.2
213.38	210.15	208.81	210.69	211.44	214.14	210.59	211.61	208.44	211.02	209.86	213.58	210.52	213.14	214.37	217.65	211.68	212.21	210.82	213.39	215.98	213.64	207.2	207.97	209.6	211.02	208.46	215.25	216.88	212.85	210.75	212.86	210.93	216.53	211.82	212.13	208.21	210.52	208.78	215.39	211.04	209.54	208.08	210.75	211.72	207.92	210.25	211.09	211.16	214.34
204.41	204.41	197.72	205.29	204.79	202.49	205.65	198.28	203.98	203.44	199.46	199.23	210.06	201.18	202.05	201.84	200.43	201.05	204.19	198.91	203.37	203.86	204	204.13	199.94	208.08	201.26	199.29	207.98	206.38	211.7	201.86	203.05	207.55	201.5	207.08	202.28	202.11	200.38	200.21	199.58	199.43	205.78	203.29	202.78	203.32	200.72	204.63	203.16	195.23
211.76	203.99	206.79	201.1	203.53	202.32	209.74	204.51	202.81	210.61	206.37	206.05	206.53	206.13	207.49	209.59	207.56	207.34	204.92	210.88	210.92	209.87	207.91	207.18	212.44	207.37	205.73	205.2	204.86	209.27	212.28	206.89	209.43	206.68	209.74	206.83	211.26	207.73	206.68	209.65	212.11	209.08	211.15	209.86	205.56	207.25	207.46	208.22	212.09	211.9
204.18	206.47	211.59	212.61	210.6	205.02	210.19	208.02	208.89	208.15	203.9	206.47	208.31	204.31	206.69	207.34	208.22	206.55	209.16	213.15	205.01	203.74	201.03	205.48	209.73	206.36	205.48	207.66	215.5	209.27	209.33	213.85	209.38	209.86	209.52	209.23	207.93	207.39	208.37	211.49	211.14	201.77	205.19	208.03	209.67	210.09	208.85	209.4	206.84	207.78
211.28	210.88	210.8	208.15	206.83	210.11	209.91	208.84	205.55	208.41	207.19	209.55	211.1	206.98	212.97	207.3	202.66	201.56	205.74	207.98	210.31	210.09	204.87	207.08	210.88	208.23	205.73	211.11	207.44	210	210.4	208.01	208.81	209.45	208.97	209.35	208.22	206.1	207.15	211.81	212.59	206.08	207.46	207.91	207.12	211.69	209.52	206.06	207.91	209.67
214.71	212.29	212.8	216.01	214.4	210.76	213.87	216.42	213.16	208.72	212.13	214.24	211.52	213.52	212.19	212.32	208.46	211.94	211.38	216.54	212.96	209.97	212.8	216	210.66	211.27	216.29	211.04	212.3	209.92	212.55	214.04	211.31	211.17	213.47	213.43	213.06	213.77	213.34	214.51	213.11	212.92	214.07	217.71	210.54	214.05	211.53	218.77	215.04	213.62
212.71	217.45	210.91	213.45	217.02	215.59	212.7	215.92	210.36	212.8	215.48	211.76	212.11	211.47	211.71	211.52	207.68	218.37	211.73	210.29	212.59	209.38	214.32	213.59	214.76	216.8	212.84	212.02	214.58	211.82	211	213.98	213.38	213.94	212.93	215.19	213.26	214.79	211.48	213.89	213.95	209.01	215.04	212.25	211.15	216.98	217.47	210.82	210.51	213.43
199.71	204.22	201.85	205.31	206.57	201.98	200.07	203.52	201.89	202.84	198.88	202.28	207.28	204.68	198.39	200.46	202.15	204.04	203.21	203.57	202.88	202.13	201.97	202.75	199.98	205.5	205.12	209.66	197.59	205.86	204.66	205.04	205.11	199.28	208.67	202.11	201.93	202.88	203.46	204.76	202.14	207.12	202.47	197.59	204.75	208.89	200.88	204.03	201.22	201.44
221.23	217.97	219.17	213.92	218.02	215.54	217.45	217.3	218.76	213.23	213.95	217.45	217.3	217.95	222.75	215.87	217.43	217.67	219.06	217.24	218.7	213.62	222.23	219.33	218.61	218.24	220.61	215.73	217.7	214.2	222.2	219.17	219.62	213.47	212.68	216.47	217.21	220.14	219.84	215.15	222.02	218.05	220.4	215.43	221.79	217.36	215.66	216.6	217.69	216.47
195.27	206.18	203.3	201.94	205.96	204.99	203.73	207.84	206.64	202.65	203.17	202.03	201.44	207.56	206.96	201.72	204.04	205.48	200.7	202.41	205.78	200.91	203.12	201.53	199.54	205.62	200.89	201.11	200.66	201.76	206.39	205.54	206.71	201.76	200.85	201.1	203.7	202.22	207.49	203.96	201.79	202.49	204.1	202.11	200.55	205.34	206.85	199.41	200.03	204.62
209.29	209.7	213.66	215.25	215.82	205.95	213.48	213.64	210.5	210.07	207.22	208.6	213.86	213.22	208.32	213.12	214.7	212.04	213.72	209.92	209.07	211.61	213.47	211.37	209.3	213.26	211.05	214.85	211.06	212.75	212.58	209.31	207.65	209.9	207.66	207.52	213.6	209	211.35	213.44	210.71	213.6	214.52	212.51	213.45	213	210.03	209.7	212.54	211.42
203.26	200.52	207.89	204.77	200.24	204.63	202.99	207.69	205.42	200.12	200.99	205.7	203.91	207.02	202.64	202.96	203.62	205.64	200.44	205.48	205.49	207.56	205.54	203.58	203.74	203.97	200.15	203.84	201.83	207.58	200.97	201.37	207.52	204.77	202.85	206.66	205.49	203.44	204.6	198.82	200.86	206.15	203.02	201.29	197.17	200.75	202.49	204.7	201.37	209.12
206.84	204.56	210.22	209.15	209.45	211.93	207.08	210.19	207.09	205.87	207.5	212.45	205.34	206.82	209.11	207.79	203.13	212.49	209.92	207.38	211.58	211.19	211.02	208.04	208.17	211.49	206.71	210.09	208.94	205.38	208.02	206.68	210.29	210.71	213.15	206.39	209.5	209.9	209.79	205.73	213.74	209.15	209.02	208.09	213.78	208.93	204.41	208.91	202.67	211.18
206.39	207.65	205.96	203.03	202.83	204.68	206.04	209.44	204.19	203.89	210.19	204.79	204.67	204.81	205.54	202.84	207.33	202.88	204.38	205.21	206.15	202.85	203.51	205.36	205.34	208.2	200.16	203.36	205.58	203.61	202.41	200.71	204.69	207.5	203.21	206.32	206.83	202.57	207.32	204.79	202.61	203.16	211.42	208.21	199.94	204.9	202.45	207.35	204.89	205.09
204.77	212.43	208.95	207.29	206.92	207.54	207.6	211.5	208.37	211.46	204.37	206.91	209.27	211.61	207.78	204.26	208.87	207.51	208.16	209.97	207.35	208.79	210.17	205.79	210.8	211.2	210.36	207.04	206.96	209.37	206.84	208.4	208.19	211.65	210.76	206.36	211.59	209.57	207.24	205.73	207.59	209.97	214.08	211.86	204.78	202.85	206.09	209.49	206.37	206.6
204.81	204.28	204.21	206.02	204.02	202.9	199.36	206.98	205.33	204.9	203.62	205.08	205.02	205.39	204.55	207.21	207.01	201	202.58	201.91	204.78	207.17	204.94	201.21	204.47	203.94	202.07	203.13	203.54	204.76	199.55	206.24	202.77	203.56	209.24	200.27	198.78	211.27	208.01	203.74	210.62	200.5	203.91	208.1	206	205.08	207.45	201.9	202	204.31
211.05	209.96	213.91	209.79	206.4	205.79	209.9	211.45	207.6	207.07	209.04	206.19	205.64	206.2	206.68	206.28	209.9	207.31	208.47	201.38	208.07	210.19	210.91	206.15	207.89	209.29	212.71	209.92	211.99	210.28	206.39	208.46	207.58	207.46	210.29	210.97	209.73	208.23	208.64	207.47	210.04	202.92	205.45	208.56	212.14	208.02	208.61	210.52	207.96	209.07
217.12	212.04	209.78	214.23	212	214.09	213.29	212.17	210.55	215.56	214.47	215.24	212.8	210.8	211.25	210.26	219.33	217.73	217.32	213.25	214.47	211.11	213.57	214.53	212.37	214.61	214.86	211.58	220.13	213.55	212.49	213.32	212.46	207.69	212.28	211.28	209.75	213.35	213.77	209.75	215	208.78	209.55	215.24	214.59	213.61	213.74	213.17	217.53	214.07
201.76	207.31	204.76	207.6	206.75	204.89	202.57	204.78	204.57	203.41	201.43	203.04	204.45	202.13	205.6	199.66	200.87	206.24	207.05	205.7	204.51	202.83	201.22	205.33	201.38	197.2	199.4	207.35	205.49	203.13	206.85	205.32	204.63	202.58	200.57	198.1	207.98	208.3	208.69	202.63	206.43	198.06	204.64	207.44	200.83	202.42	205.13	203.56	202.03	203.06
204	200.59	202.28	198.68	202.98	202.68	201.13	200.5	206.31	198.1	202.16	202.28	204.26	199	203.34	205.11	202.47	198.58	200.78	200.14	202.82	200.96	200.9	199.89	200.99	205.9	200.57	202.24	202.52	201.28	201.95	202.6	198.56	201.46	205.25	199.24	203.58	199.89	203.5	200.24	202.89	200.28	206.44	202.32	201.56	198.86	198.22	200.42	205.39	203.88
217.19	217.51	215.26	219.74	216.66	223.98	218.57	219.5	217.31	213.3	218.21	217.61	215.79	217.03	216.85	217.81	218.81	215.43	220.89	221.58	217.19	213.17	220.28	217.55	220.22	221.44	216.99	215.25	217.8	220.99	217.22	220.53	218.8	212.16	217.34	215.9	216.79	221.31	213.2	224.55	215.29	219.16	222.66	220.99	216.5	222.94	217.5	217.83	219.56	212.44
198.68	200.3	203.57	202.76	198.71	204.98	202.22	200.89	204.63	202.05	200.7	199.19	205.7	204.91	205.01	203.88	203.16	204.69	203.18	202.93	200.23	202.85	203.66	198	201.29	201.03	200.47	205.01	204.32	203.25	206.42	206.27	204.12	199.96	204.78	202.73	203.99	201.64	201.89	204.48	201.75	201.9	199.97	200.29	208.6	202.63	199.83	204.76	200.49	196.87
204.65	202.86	206.93	202.54	206.54	203.77	205.27	205.63	204.24	204.4	203.74	205.18	206.54	205.16	202.41	205.16	203.01	202.49	204.67	201.91	202.78	201.53	204.53	200.17	204.79	204.78	206.76	202.5	204.25	198.99	200.43	203.95	203.5	200.84	205.26	206.52	206.09	207.5	203.75	204.57	198.1	204.11	207.37	203.78	204.22	202.29	203.49	201.28	204.47	206.17
206.11	204.34	203.6	205.14	202.46	205.64	207.76	205.13	201.83	201.81	202.07	201.67	206.22	202.56	198.67	202.61	204.88	198.43	207.59	205.55	205.41	201.08	202.13	199.22	205.77	203.54	198.89	200.72	207.11	207.37	196.4	203.39	200.82	203.87	202.66	200.22	203.17	200.29	205.7	197.36	202.82	202.08	204.57	203.74	205.86	200.57	204.55	205.71	205.3	200.27
206.84	200.37	205.71	207.51	202.91	198.58	200.98	203.59	203.49	200.33	202.37	200.85	200.06	198.82	201.4	203.35	202.1	201.77	201.55	206.22	203.47	204.12	201.51	202.79	200.27	203.87	206.5	206.84	205.22	199.72	203.15	202.86	199.37	200.46	207.13	199.16	199.25	200.7	200.6	198.24	201.87	200.91	206.61	204.05	199.43	198.35	201.15	194.66	197.94	203.73
206.57	208.31	208.06	205.5	206.03	205.1	212.71	208.13	212.29	205.68	202.3	208.17	205.95	205.31	210.32	205.96	206.21	212.97	201.74	208.28	205.97	203.95	203.65	206.47	206.99	205.77	208.1	206.82	202.83	201.96	204.77	203.61	204.95	205.22	203.32	206.77	203.58	206.36	205.04	206.77	202.22	205.39	203.02	203.23	209.48	201.29	202.44	212.39	204.65	205.79
210.14	209.06	211.09	207.93	209.26	208.95	214.13	210.5	212.95	214.32	207.13	214.79	212.53	210.73	208.97	212.69	213.55	213.64	215.37	212.59	208.49	214.18	212.58	215.18	209.77	209.89	211.72	211.92	208.25	212.59	213.94	213.96	213.6	214.83	210.66	212.89	211.94	211.63	215.04	212.38	216.73	210.47	211.01	212.11	215.01	210.06	209.11	209.76	211.79	209.18
208.87	210.69	211.5	214.85	210.76	213	208.74	209.67	208.33	210.62	211.39	209.68	210.98	214.96	211.6	214.27	210	212.71	211.67	212.39	211.22	210.41	210.08	210.5	214.72	210.82	209.53	207.41	209.25	212.4	212.39	212.83	216.06	209.33	213.83	211.66	209.16	209.57	215.2	212.06	216.23	211.2	214.33	210.13	214.43	211.77	215.09	214.61	206.75	205.56
207.49	199.35	202.89	203.9	204.92	205.05	201.97	204	201.34	205.39	204.67	206.73	199.72	202.64	199.62	200.94	203.77	200.18	203.24	205	204.24	203.15	205	202.24	197.53	204.33	204.59	202.72	208.14	205.36	205.32	199.27	201.27	201.76	200.63	207.17	205.94	196.96	203.44	205.68	203.36	204.05	199.02	205.55	204.87	200.32	204.86	201.28	199.04	201.42
210.11	209.69	211.22	214.18	213	212.87	209.77	212.23	209.93	213.46	213.94	212.95	211.68	206.73	210.03	215.85	206.62	211.67	211.71	212.5	215.49	212.66	213.28	213.88	210.12	211.27	214.94	211.2	209.92	209.66	214.61	209.92	210.93	214.46	213.21	206.99	211.19	210.3	214.02	213.53	207.24	211.92	210.66	213.66	214.03	215.03	211.77	206.77	212.44	211.86
198.35	199.38	201.33	202.8	199.47	199.04	201.09	200.25	197.39	200.74	205.99	203.25	202	205.72	203.1	195.81	205.76	202.47	204.13	201.57	198.33	198.3	201.01	201.86	203.15	203.05	205.17	203.77	201.34	203.12	202.82	196.96	199.64	198.12	202.44	201.5	201.89	197.37	201.75	200.64	202.98	206.27	199.56	203.53	198.6	202.21	201.92	192.53	202.94	201.04
207.96	209.44	206.18	212.25	212	209.03	206.27	199.71	210.79	208.22	203.59	206.81	202.88	209.56	205.38	208.28	209.73	202.22	209	207.89	205.64	210.62	207.11	207.83	208.24	208.58	206.9	207.12	208.18	199.46	206.38	212.55	205.94	206.82	210.28	202.37	208.07	207.57	208.05	205	206.29	203.84	207.67	206.11	207.19	207.89	213.02	211.56	206.2	208.71
208.28	209.41	208.95	207.78	206.41	205.91	205.33	209.53	208.82	207.98	212.3	207.72	208.06	207.99	212.54	205.51	209.27	210.07	207.89	210.6	206.04	207.35	206.62	207.68	205.88	205.49	206.9	207.71	207.56	207.22	211.44	207.84	208	205.8	206.37	209.17	209.4	207.2	210.99	209.06	207.77	205.43	208.53	200.93	212.11	210.96	207.5	213.88	208.6	205.47
198.39	200.12	199.38	196.99	201.01	202.49	202.39	201.74	197.33	201.4	200.93	199.92	199.13	198.99	207.15	197.59	198.93	197.54	198.23	198.17	202.73	200.92	200.67	203.07	200.74	204.1	198.24	197.87	202.64	197.23	201.26	201.37	198.74	197.6	199.26	197.31	197.38	203.25	199.17	204.33	200.75	202.22	201.8	198.21	201.23	199.79	204	196.19	199.41	203.37
215.54	213.49	215.36	209.48	211.22	216.91	214.75	216.37	217.69	213.43	215.47	214.07	215.06	215.17	212.6	214.79	213.94	213.11	212.62	213.46	214.9	216.97	213.26	215.17	210.82	212.73	205.8	221.99	219.22	213.3	212.48	215.57	214.25	212.83	209.39	210.32	215.22	214.75	211.61	214.38	216.19	213.52	214.47	214.4	215.25	210.81	216.75	218.39	212.11	214.33
200.8	201.94	203.17	205.46	203.39	210.59	204.09	207.14	199.19	202.12	202.89	205.19	206.04	205.28	202	201.79	207.42	206.62	201.57	204.32	202.93	204.51	198.41	205.09	203.27	205.59	201.11	203.57	203.3	205.55	202.82	203.77	200.02	205.71	200.32	201.23	207.4	205.31	202.23	205.1	204.51	207.14	203.88	205.62	207.52	207.76	201.53	202.44	202.56	202.56
199.07	202.87	203.62	204.54	204.77	207.85	201.55	201.99	200.21	204.86	204.07	206.38	207.09	203.35	204.7	203.47	199.86	200.42	204.77	202.98	201.06	202.81	205.89	205.31	201.95	203.36	205	199.19	202.27	203.02	201.24	196.63	202.01	200.21	198.79	200.97	197.49	203.61	204.88	202.27	205.15	201.51	205.02	206.4	204.62	203.7	206.81	208.33	198.4	204.6
212.34	209.25	211.49	208.79	207.5	208.68	208.38	211.02	209.41	207.33	211.33	206.7	210.19	206.73	211.16	206.88	203.34	208.94	209.77	209.23	206.83	207.56	206.11	207.44	210.09	207.35	210.3	210.45	211.37	213.56	205.79	209.11	209.1	207.64	209.35	209.26	206.31	212.91	209.98	212.56	207.26	209.63	208.31	206.68	209.82	207.01	210.19	210.93	208.34	206.56
210.28	215.13	210.43	213.5	214.4	209.56	210.49	213	210.34	214.2	210.26	212.31	208.92	215.88	209.14	210.68	212.14	208.59	208.84	212.45	213.1	205.3	214.07	212.49	207.14	211.46	215.51	211.05	206.23	213.47	214.68	208.99	206.5	209.92	212.12	211.21	215.51	215.32	208.59	211.64	207.73	211.76	206.68	209.88	215.49	209.94	210.38	209.22	213.97	212.29
201.08	201.13	208.13	203.13	205.23	206.34	204.62	208.21	206.37	207.09	202.03	205.58	204.8	202.73	204.52	205.91	200.18	205.9	198.9	205.43	200.38	204.59	203.95	206.54	206.96	203.74	207.15	206.06	205.4	201.59	197.44	206.98	204.69	201.54	202.67	206.72	205.43	208.83	200.8	201.55	204.21	207.97	205.07	201.84	202.08	202.7	205.17	199.86	203.32	204.21
203.3	202.4	203.1	204.49	203.57	202.92	201.88	201.66	199.82	203.83	200.69	201.7	201.91	202.73	203.59	199.38	203.89	204.57	200.68	202.93	197.26	202.49	204.73	200.23	206.87	201.13	201.35	201.87	200.67	202.61	202.69	202.26	204.24	204.04	201.66	201.06	199.12	200.61	207.64	200.28	198.22	198.66	200.37	206.03	203.86	202.15	204.46	201.68	203.31	199.27
212.22	204.29	206.79	206.09	207.92	207.52	205.88	207.47	209.77	203.73	206.63	211.57	206.16	206.18	209.96	206.42	210.31	203.89	205.7	207.29	206.5	209.45	209.55	204.97	205.2	210.41	209.46	208.39	204.23	205.42	210.17	209.29	209.1	208.35	211	204.88	211.56	209.59	207.47	207.22	211.69	208.22	212.89	213.96	205.75	208.04	209.5	206.79	211.14	207.08
199	197.99	201.61	200.37	201.29	203.6	199.04	194.05	197.15	197.39	200.43	201.73	201.58	199.9	203.72	197.71	196.24	199.5	199.09	201.02	197.49	203.99	198.79	192.41	199.72	197.58	199.09	196.45	201.47	201.59	198.46	196.47	200.9	202.09	201.96	200.15	200.79	197.09	200.86	198.14	200.65	196.46	198.42	198.14	200.57	197.4	203.3	199.93	201.86	202.55
192.96	194.36	199.06	195.68	197.32	191.83	197.55	193.32	197.12	196.82	196.91	197.93	198.86	196.37	195.97	199.86	191.96	197.34	196.13	193.25	197.64	195.46	192.02	190.53	195.34	192.25	199.43	191.17	194.1	193.61	192.83	189.49	198.61	194.17	192.17	197.81	195.29	197.05	191.66	189.71	198.02	195.9	193.93	198	193.12	195.09	193.58	198.64	202.55	195.59
213.65	211.78	213.25	213.83	213.76	213.91	207.62	209.55	213.58	211.34	216.65	214.39	217.1	213.68	216.5	210.67	212.54	214.52	213.92	213.43	214.04	214.89	212.35	211.4	211.56	210.93	213.28	214.82	217.07	208.2	211.62	213.06	208.89	216.78	215.31	212.27	211.75	212.87	215.93	213.07	212.59	215.56	214.06	209.5	210.71	216.41	209.98	214.37	215.05	211.37
208.8	208.37	204.64	207.97	211.94	207.86	208.16	211.34	209.02	207.53	209.34	212.95	209.25	208.34	208.13	213.23	204.73	207.85	210.32	212.68	204.94	208.77	205.47	205.33	204.34	207.94	206.44	206.88	211.31	209.55	211.02	211.6	206.76	210.37	206.61	213.25	210.65	206.3	207.43	211.3	208.1	207.35	208.04	208.59	208.7	210.97	212.5	203.34	210.05	208.54
208.54	205.82	205.97	207.5	210.62	215.59	206.64	210.82	208.96	209.05	210.47	209.85	210.73	207.84	210.92	204.95	213	211.7	214.79	206.63	207.53	207.56	207.4	209.47	207.69	207.59	205.53	206.86	211.58	212.46	210.49	215.32	207.21	211.53	209.58	209.6	206.13	207.19	211.05	207.63	213.17	207.47	206.2	207.39	208.75	207.44	206.42	214.07	209.97	210.94
216.01	214.69	216.78	217.51	218.08	215.28	222.42	212.76	214.95	219.77	214.91	213.45	217.49	216.52	220.48	216.92	215.1	216.65	213.92	217.26	216.46	215.82	217.43	217.84	217.82	218.49	215.84	216.61	217.19	213.52	211.89	219.84	220.47	213.5	216.71	217.05	215.24	219.25	214.34	216.56	218.9	219.89	217.23	211.66	217.77	215.35	221.04	216.23	219.7	219.44
212.15	209.83	216.03	207.8	211.42	210.15	213.41	210.52	210.07	214.29	214.08	211.43	213.31	209.69	211.99	210.25	215.83	210.66	218.42	213.17	209.42	208.27	206.75	214.57	211.35	211.58	211.76	214.03	214.52	207.7	206.89	211.17	209.22	213.1	214.59	212.55	206.49	210.68	206.18	210.12	210.3	206.05	214.67	217.08	213.99	209.53	208.25	210.33	208.66	207.1
210.82	218.32	216.88	213.45	217.43	209.56	216.29	212.9	212.46	207.98	211.16	209.39	213.06	212.1	211.01	211.35	215.85	215.58	210.7	210.26	214.04	212.08	212.53	213.84	209.38	212.12	214.68	214.42	214.95	208.64	217.55	209.3	207.48	215.69	211.43	214.2	212.06	217.37	215.75	214	208.13	207.98	212.09	209.41	211.63	211.75	212.54	213.68	213.94	212.88
210.78	215.67	213.52	208.94	209.17	209.38	214.31	215.67	212.66	209.55	208.8	209.58	210.78	211.67	202.86	213.27	211.92	210.89	209.47	212.33	206.54	210.55	215.17	212.54	211.95	209.95	212.5	209.21	213.64	210.89	210.98	211.53	213.02	209.91	213.29	213.8	210.49	210.8	213.23	212.35	210.26	214.42	209.73	213.96	213.11	211.55	212.7	209.78	214.25	215.8
213.41	216.54	212.84	215.29	214	214.16	215.41	212.2	211.66	217.12	219.15	214.88	210.12	214.61	212.19	218.52	214.89	210.37	213.86	208.99	215.44	207.38	215.83	212.71	216.21	211.19	214.71	212.89	214.11	215.66	213.05	217.42	211.85	215.86	210.57	210.51	213.9	213.38	212.7	211.03	210.75	210.54	212.89	213.45	209.49	209.98	209.38	213.6	218.04	218.47
198.79	202.81	198.63	208.09	201.96	201.06	200.28	207.35	198.57	196.69	198.49	194.22	202.08	201.6	202.56	201.63	197.41	195.98	197.82	203.9	199.45	198.94	201.4	198.52	198.82	199.06	196.97	200.98	194.04	203.59	195.74	201.41	197.76	197.99	200.6	199.2	194.99	198.89	202.51	200.22	202.63	200.21	201.31	201.98	199.41	200.63	200.92	200.6	200.97	194.38
214.32	223.76	216.23	216.39	210.41	217.15	219.76	217.72	221.2	212.79	215.36	217.12	214.8	215.29	216.84	215.21	217.96	215.2	218.23	213.95	216.15	215.78	219.45	216.73	214.24	214.58	216.84	214.84	218.59	221.06	214.54	220.1	220.13	213.79	215.1	221.14	213.07	217.72	219.59	212.97	219.12	218.45	216.34	213.58	216.26	213.29	217.06	216.43	217.02	213.97
207.55	211.62	204.49	204.98	209.3	206.74	203.91	209.99	204.24	210.36	207.58	206.44	206.36	211.88	203.11	203.1	206.55	210.29	207.95	207.49	210.76	203.97	208.91	204.31	206.82	207.69	209.57	207.52	212.28	209.46	209.64	203.77	204.95	206.8	209.09	208.13	206.41	206.89	207.7	205.76	208.9	205.55	208.87	203.59	209.03	207.21	206.01	211.23	208.56	203.11
205.56	208.65	204.94	204.78	201.82	203.85	202.61	207.95	202.37	203.98	199.88	208.7	206.81	205.9	202.46	206.27	203.51	197.73	200.6	202.25	202.4	202.1	203.53	205.64	205.2	200.51	200.57	204.76	203.65	206.54	201.89	202.95	201.01	205.2	207.1	202.09	204.97	203.91	206.06	204.45	204.96	203.45	206.68	204.44	200.54	205.43	202.65	198.53	206.07	204.95
196.91	201.99	202.94	205.81	205.1	202.27	205.19	202.83	205.11	206.11	203.72	205.8	202.84	208.34	203.57	205.23	200.85	202.19	203.31	206.62	203.61	204.63	206.57	205.39	205.7	202.56	204.53	205.84	202.64	206.26	204.17	204.37	204.29	206.23	203.96	203.19	207.11	202.97	205.71	202.9	206.89	208.43	202.12	206.6	203.89	205.54	200.46	201.88	204.13	203.62
204.57	203.07	201.77	207.36	202.25	201.39	203.06	203.57	206.38	207.18	208.12	211.47	203.03	204.07	204.19	203.7	200.71	202.51	206.02	201.37	204.75	208.41	204.23	202.08	202.73	202.94	205.54	201.99	203.4	204.59	206.31	202.59	203.09	205.92	202.4	203.09	204.96	202.73	203.59	205.96	203.13	204.69	202.83	203.99	204.21	203.81	202.38	198.37	207.53	205.37
198.58	199.95	202.91	198.33	197.31	198.39	200.55	201.38	194.29	199.61	198.93	200.46	199.51	198.42	201	199.29	200.89	197.15	199.22	200.98	201.3	203.47	199.69	196.95	200.69	196.96	200.36	202.91	200.84	201.06	199.88	198.92	199.35	199.72	203.84	202.77	199.91	202.02	200.9	197.32	197.99	202.82	200.45	197.06	197.79	197.29	197.79	194.43	200.47	201.88
208.9	207.13	207.6	203.22	210.27	207.55	208.77	206.85	206.27	207.62	206.53	207.51	207.94	210.74	203.9	205.47	206.06	215.04	209.8	208.91	212.07	210.4	213.6	211.35	207.26	208.56	209.54	208.2	208.97	208.88	207.54	213.17	211.03	211.13	208.6	210.79	206.39	209.76	210.24	207.01	209.61	206.87	205.96	201.38	209.68	209.96	208.58	206.38	211.99	208.23
218.66	220.47	215.19	213.01	219.49	217.32	216.44	214.8	215.76	216.24	218.17	216.71	216.47	213.9	216.45	218.25	212.21	218.29	215.76	218.35	217.43	215.58	216.02	220.7	222.04	219.2	220.63	222.57	215.24	217.01	216.29	215.85	215.44	218.18	218	216.89	216.63	216.79	218.73	219.93	221.61	216.95	213.64	217.74	215.5	218.97	214.88	216.57	216.26	216.96
206.36	209.56	208.75	205.89	207.65	209.86	209.8	210.69	205.75	215.37	209.29	207.34	210.43	208	204.05	211.09	210.1	208.69	209.56	212.15	205.21	202.97	212.07	210.46	205.31	210.69	209.53	210.67	209.97	208.33	209.12	211.17	209.47	209.1	213.9	209.93	211.35	208.43	210.08	208.83	208.14	201.37	206.75	209.85	207.88	203.69	211.7	209.84	210.03	213.63
203.23	199.91	201.6	204.55	205.14	205.17	202.21	203.44	204.67	202.86	204.07	199.43	201.25	206.19	203.54	201.77	205.19	203.78	202.97	200.5	205.2	203.53	202.53	203.36	202.83	203	200.82	202.08	203.89	202.22	200.06	206.53	206.88	205.31	207.55	207.33	207.64	201.14	203.37	203.31	202.96	202.89	205.61	202.44	204.6	202.86	203.38	205.37	207.4	201.16
204.11	205.86	209.04	214	207.77	208.2	205.71	208.25	207.3	208.36	208.93	209.32	210.3	210.6	209.06	207.44	210.94	209.48	207.5	208.08	202.63	207.12	205.07	208.13	205.05	205.31	206.14	207.95	206.58	211.12	206.02	206.52	202.05	205.98	208.27	206.47	202.49	206.7	208.34	210.11	204.07	205.77	207.35	206.05	209.4	211.71	205.84	204.79	204.68	205.35
212.17	222.19	214.73	219.36	215.31	220.11	217.6	218.67	217.63	217.24	219.65	217	215.41	217.69	218.61	217.75	219.01	211.85	215.91	216.1	220.01	213.58	214.52	219.75	212.93	213.92	215	215.15	217.05	215.79	218.24	218.34	219.81	213.12	213.83	216.21	211.54	217.69	217.36	215.89	213.9	217.69	213.8	217.03	214.95	215.87	217.87	215.94	214.75	215.84
209.31	214.63	216.68	211.73	214.12	212.76	209	213.41	208.85	212.75	210.43	212.1	211.51	212.7	212.29	209.49	217.37	213.2	212.86	208.53	212.5	211.09	210.25	209.81	211.51	211.1	214.71	210.56	211.9	212.09	213.5	214.11	214.08	209.96	210.74	214.17	212.83	210.3	213.42	214.29	211.46	215.7	213.28	209.06	211.61	214.11	210.86	214.37	207.76	210.46
214.54	219	213.49	215.51	217.47	213.37	217.61	215.87	214.54	217.23	217.16	217.02	215.39	220.37	218.62	224.42	217.55	216.1	218.05	218.91	219.47	214.7	221.29	222.22	216.1	220.09	214.36	217.08	219.69	216.26	221.99	220.19	218.09	218.84	214.84	218.94	221.18	219.84	219.97	218.12	215.2	216.32	221.28	216.06	217.13	215.62	219.91	214.5	223.52	218.09
207.49	215.26	207.43	208.5	203.52	205.35	211.84	208.08	210.19	212.89	208.3	210.34	211.26	209.99	210.66	203.07	209.95	208.91	207.58	208.99	210.02	208.14	206.01	208.68	204.09	210.26	206.03	210.71	208.94	212.92	209.8	210.75	209.57	207.32	205.48	204.49	210	206.61	210.43	208.51	213.03	213.57	210.86	213.49	211.15	209.32	210.24	210.68	210.02	207.86
193.81	191.48	198.7	193.75	193.3	196.7	196.64	192.54	191.03	194.93	192.98	196.45	197.93	192.93	192.97	198.21	195.93	195.84	197.04	196.52	194.56	195.21	195.69	192.39	189.41	197	194.41	196	193.28	196.44	196.61	196.7	197.48	195.71	195.07	195.66	197.96	196.81	192.91	194.19	191.71	196.01	196.54	192.7	194.63	191.29	195.49	196.56	196.06	198.56
196.84	201.53	200.06	203.61	203.72	195.32	198.22	199.52	199.88	203.65	203.14	199.08	199.7	201.28	200.84	201.06	199.4	200.99	205.37	203.67	204.44	202.85	201.03	197.39	203.23	202.4	200.73	202.21	198.82	206.17	200.55	202.27	200.54	197.74	195.68	203.99	201	205.64	202.02	204.85	202.95	204.41	204.4	201.8	201.74	195.69	198.21	202.14	200.72	199.21
201.47	204.16	201.82	204.07	210.65	202.17	204.84	205.43	206.49	203.8	206.63	201.58	202.97	204.77	203.57	202.89	205.36	203.91	204.23	205.6	209.18	206.33	208.6	203.31	202.7	207.06	203.3	208	205.65	208.83	206.89	203.47	208.37	205.67	207.92	205.76	206.02	204.38	204.15	201.42	206.91	201.58	205.61	206.4	208.82	204.2	203.55	205.32	202.87	205.29
217.53	220.01	214.05	215.8	216.8	217.63	212.67	218	214.96	217.24	215.51	216.24	221.61	216.23	213.75	212.97	214.24	220.96	219.42	213.64	216.53	216.46	214.73	214.67	215.67	220.16	214.47	216.43	218.03	217.9	218.29	214.03	216.82	221.77	213.78	214.63	218.7	218.77	216.04	217.83	215.52	221.24	215.85	218.26	214.18	216.57	216.19	216.73	218.69	217.52
207.27	210.18	213.01	204.43	215.31	210.01	210.64	208.77	203.42	206.59	207.06	207.82	208.04	207.07	206.03	204.97	209.69	209.14	207.27	209.35	212.31	209.8	209.02	206.93	209.87	208.98	207.92	206.53	209.3	206.04	208.65	211.79	209.07	205.47	206.39	210.48	213.11	209.7	212.74	208.74	204.11	209.1	205.69	210.24	204.95	205.6	207.75	206.64	210.35	209.52
196.53	199.01	194.93	195.3	196.72	200.8	195.44	193.82	192.73	190.83	196.74	190.47	193.64	194.61	195.68	193.95	194.31	194.44	201.59	192.58	195.86	194.03	192.53	195.28	194.57	200.31	193.06	196.53	196.53	199.08	193.65	196.63	195.14	199.08	194.57	196.46	192.13	191.92	192.71	192.44	195.61	194.37	193.49	196.56	193.63	192.71	196.54	194.29	194.78	191.61
202.99	201.04	203.9	205.48	199.28	200.56	203.25	205.18	203.98	202.93	199.76	202.56	205.03	202.39	201.59	206.87	206.66	204.78	206.39	200.27	207.27	204.97	199.33	202.57	202.51	205.78	202.04	200.56	203.58	201.88	205.72	203.74	199.48	203.2	203.27	203.44	202.6	204.25	202.8	202.42	201.14	203.33	204.16	201.55	206.04	204.14	203.78	201.41	206.16	204.85
214.76	214.84	213.13	209.35	211.37	212.28	213.5	208.33	214.49	217.49	208.3	214.71	211.4	216.75	215.39	212.18	216.09	212.69	214.47	217.55	215.52	212.17	216.67	213.82	209.22	210.73	213.42	212.72	215.71	211.96	208.98	212.48	212.54	212.29	214.42	213.79	210.84	214.8	212.78	212.37	215.75	216.59	211.22	217.21	213.48	212.83	213.06	213.36	210.87	210.5
214.09	213.22	209.76	215.4	212.82	212.42	211.28	213.93	213.94	213.96	217.66	210.59	211.74	209.95	215.38	207.55	212.81	213.93	210.93	215.6	215.96	211.63	218.14	211.49	215.4	210.48	209.41	213.78	212.64	212.87	213.41	213.76	216.05	208.83	216.02	210.59	211.65	216.29	210.13	213.6	215.28	212.74	211.92	213.66	219.09	213.43	215.8	210.62	211.79	212.22
215.93	211.86	214.73	215.65	210.92	215.32	218.8	212.51	214.12	213.29	215.95	215.44	209.52	209.2	213.58	214.88	213.58	211.8	210.16	215.55	209.71	211.39	214.59	211.81	213.13	215.92	216.16	215.34	213.57	213.7	212.55	210.12	215.13	212.31	206.75	212.09	212.58	212.31	206.98	209.28	210.93	214.82	208.4	213.37	213.87	216.38	217.65	215.81	208.8	210.48
201.41	202.64	204.78	203.08	202.94	199.23	206.01	203.74	199.51	205.84	202.74	204.03	201.96	205.75	204.41	204.2	204.11	203.81	199.1	201.71	203.33	204.18	201.43	204.41	202.36	205.1	199.97	200.74	202.29	201.24	203.61	202.96	204.94	204.7	203.59	205.03	201.83	201.24	201.96	206.43	207.13	202.39	201.44	204.7	203.25	206.39	204.59	206.02	201.93	200.02
205.29	211.03	209.3	211.49	207.6	208.65	208.44	209.52	207.46	208.54	213.25	206.79	213.88	208.65	211.74	207.67	207.24	205.68	207.45	209.47	206.32	205.77	207.83	208.01	209.66	211.01	209.77	208.65	210.48	207.87	206.22	207.64	207.05	210.17	206.21	214.2	208.51	207.19	209.15	212.91	214.51	208.64	207.91	210.77	212.57	213.42	209.91	212.05	209.6	211.04
202.19	201.16	207.57	203.87	201.59	199.92	208.03	208.03	207.13	207.95	203.3	204.82	199.14	206.92	203.67	206.45	203.26	203.13	205.57	202.38	201.81	204.86	205.82	206.54	204.83	201.5	203.22	197.14	203.75	201.11	201.19	205.62	201.52	206.33	204.06	200.88	201.88	204.04	204.22	203.71	199.49	204.79	206.55	198.08	203.79	202.91	200.5	204.29	198.58	197.34
201.32	197.27	205.94	205.66	202.76	206.06	199.8	205.18	202.8	207.19	205.33	203.35	208.44	204.13	206.5	204.58	208.04	205.18	199.08	200.69	208.69	205.66	204.8	205.27	200.27	202.67	202.07	208.47	204.23	207.53	205.07	203.67	198.06	205.83	206.42	202.51	204.39	204.57	200.26	209.34	207.23	201.73	203.48	203.86	206.45	202.31	204.69	204.97	203.57	202.05
207.4	203.23	204.39	211.35	208.73	212.96	208.68	206.98	211.24	208.81	206.55	208.34	206	208.62	209.54	207.8	209.6	208.9	208.89	203.25	207.66	212.2	207.14	205.62	209.46	208.37	207.88	206.51	212.74	209.77	204.08	206.49	208.5	206.71	211.32	211.11	207.69	208.25	204.7	206.08	209.61	209.11	208.52	206.53	207.94	212.47	208.24	210.79	208.73	210.2
209.2	211.28	210.06	205.97	208.94	206.39	207.31	207.15	205.27	207.4	204.94	211.11	207.11	209.01	206.56	203.58	211.75	205.83	211.97	204.85	209.22	207.77	205.78	210.27	207.05	207.81	208.28	206.2	206.51	208.4	206.59	204.99	209.34	211.64	205.72	206	207.28	200.51	206.95	205.55	204.71	211.16	210.43	208.61	208.04	205.35	206.32	206.09	204.18	205.55
209.05	209.94	209.16	213.91	208.41	211.47	211.15	203.74	207.63	207.56	213.43	206.99	209	212.79	208.26	204.2	209.39	212	209.72	210.31	206.83	207.17	204.8	205.2	207.18	204.79	208.68	204.6	204.98	207.93	207.77	208.05	206.32	209.47	206.94	213.4	206.08	201.91	212.04	208.59	211.88	213.02	206.07	209.16	209.92	209.51	202.5	209.82	209.02	207.58
218.86	218.33	217.32	219.44	218.44	214.08	216.58	213.44	213.93	217.21	223.15	219.03	216.77	218.1	222.85	216.53	220.07	216.52	215.93	217.62	214.97	216.89	219.56	220.81	218.73	220.98	216.94	216.03	217.11	217.73	222.2	216.43	216.41	215.45	211.56	216.7	221.72	215.64	216.8	216.12	217.04	218.52	213.07	218.1	215.82	215.47	215.33	219.95	220.64	218.83
223.53	218.99	218.02	218.22	217.19	215.07	218.19	217.21	215.24	219.69	217.34	215.68	218.82	212.91	217.95	217.9	217.55	218.96	220.58	219.44	215.67	218.19	221.28	218.61	213.46	216.43	220.7	220.23	217.11	213.61	219.46	217.45	221.82	216.8	213.65	217.67	219.36	217.08	213.41	212.09	219.48	219.51	212.61	213.72	218.6	215.92	219.28	212.67	221.02	217.08
209.18	211.8	210.96	211.13	209.52	211.06	211.82	211.06	208.04	205.3	209.82	212.32	208.69	207.77	207.48	210.64	207.75	206.9	204.39	209.22	210.32	207.49	213.56	207.82	206.53	210.97	207.43	210.72	209.59	206.47	206.98	208.35	213.48	208.89	211.94	210.22	203.96	209.45	208.75	211.93	213.41	209.15	206.47	206.62	211.04	207.03	205.74	210.03	208.43	209.34
203.44	199.71	198.58	206.86	202.05	200.91	203.76	201.75	204.13	206.15	203.78	203.4	210.32	202.55	205.67	201.98	202	202.84	207	204.42	205.3	203.83	201.71	200.8	203.84	203.5	204.09	206.22	201.48	202.51	207.46	203.15	203.28	204.45	207.98	202.07	202.79	206.64	198.19	204.04	202.16	205.64	206.32	204.62	202.55	205.01	201.19	206.14	204.34	207.05
212.51	211.29	211.05	216.21	212.42	211.88	210.81	214.38	210.72	211.89	209.23	212	211.4	210.13	214.23	212.13	212.07	212.04	215.58	211.6	212.83	210.13	210.21	212.54	214.94	214.19	213.4	213.78	213.02	213.28	214.59	216.18	212.43	214.27	215.23	212.74	208.47	212.2	211.12	210.95	211.54	215.01	214.57	214.99	217.48	212.12	210.64	208.65	214.42	207.89
215	208.88	207.2	207.88	209.04	211.38	207.5	208.06	211.05	210.68	208.53	205.31	205.93	216.36	211.61	208.42	205.24	205.83	207.17	209.28	212.4	207.75	208.4	210.3	207.44	207.41	204.83	211.58	210.69	209.4	208.55	208.57	207.84	207.98	208.58	209.73	207.37	209.14	211.23	214.64	208.95	208.32	205.66	213.39	211.37	204.35	208.35	209.17	205.95	208.83
208.59	211.36	215.98	210.23	211.52	210.77	215.35	210.16	213.24	211.14	210.8	211.81	211.96	210.59	216.02	210.45	211.44	214.9	207.07	214.51	210.64	214.2	216.89	208.56	210.82	214.73	211.42	211.7	211.85	205.83	211.91	215.82	208.41	209.88	209.9	216.42	214.22	211.46	211.68	208.44	211.71	209.5	205.16	214.36	209.75	209.64	213.51	210.05	211.83	211.12
214.65	212.25	209.79	210.14	210.22	207.32	205.27	211.21	211.29	212.03	209.55	207.99	211	207.74	209.77	211.73	205.91	208.29	211.26	209.3	213.81	210.46	210.17	210.06	203.55	208.41	207.56	211.49	208.95	211.57	206.24	210.29	208.82	212.83	206.75	208.09	211.12	209.63	211.53	209.76	204.87	207.44	208.26	211.7	207.6	206.43	214.22	209.11	209.82	216.31
211.83	210.54	207.07	210.73	214.57	210	211.59	209.18	207.55	209.05	212.04	209.69	216.06	208.69	209.09	210.22	209.75	207.2	209.71	206.83	209.52	207.19	207.05	212.8	207.49	211.25	209.26	208.74	212	211.06	211.68	210.89	208.69	208.12	207.33	207.71	210.94	205.76	208.23	207.14	209.09	211.23	210.92	209.46	211.8	208.19	207.54	211.13	208.57	207.01
212.59	209.57	214.62	209.9	210.41	213.48	212.06	213.83	212.98	215.5	213.33	207.36	210.11	211.21	213.82	215.75	210.02	207.18	211.3	211.62	216.62	214.79	209.58	211.75	207.57	209.76	209.66	215.2	211.25	214.89	216.8	211.35	217.69	214.52	213.61	208.87	210.68	216.1	215.3	213.01	212.25	208.79	212.27	211.71	211.9	210.43	209.54	208.38	213.83	208.27
202.86	200.27	200.01	202.9	200.75	202.32	198.92	200.77	205.94	201.9	202.97	199.59	203.46	193.63	198.81	198.34	202.12	205.99	202.98	200.63	198.01	201.06	201.74	198.18	199.36	199	200.35	199.7	199.7	198.15	199.4	204.75	200.49	196.01	204.14	199.25	204.43	200.7	199.95	197.22	202.17	201.09	201.63	200.16	197.6	197.36	197.82	198.26	196.85	204.78
207.82	206.97	204.6	209.81	206.4	206.9	204.95	208.23	206.66	210.65	203.7	209.25	212.16	207.38	211.3	206.24	214.19	208.38	204.59	206.45	209.63	208.39	206.62	206.59	209.36	210.8	211.64	210.23	210.37	203.58	204.79	210.79	212.28	209.13	208.61	208.72	210.19	211.1	211.74	210.63	210.23	205.36	208.8	211.16	208.05	208.03	207.94	204.13	208.78	209.04
202.32	209.37	211.6	206.09	213.02	209.35	205.81	208.98	208.13	208.14	210.35	216.79	210.02	208.34	206.93	204.7	209.14	211.81	211.87	210.19	210.37	210.43	212.73	209.77	209.53	208.13	213.68	207.67	206.89	210.67	211.6	207.09	208.69	212.45	205.31	208.44	209.75	211.91	214.83	210.76	209.67	207.11	209.4	207.87	211.59	212.23	213.77	206.7	207.62	210.95
206.17	209.23	206.54	204.9	208.78	203.17	205.62	207.3	207.93	208.38	209.61	208.53	208.79	204.77	208.35	200.86	209.15	205.15	204.12	204.48	206.3	206.99	205.25	206.57	207.2	209.92	208.99	210.76	203.21	204.63	204.27	208.12	211.14	207.93	203.13	209.37	206.7	208.52	202.07	206.11	208.9	211.91	204.69	204.42	207.77	211.06	206.52	203.46	204.18	209.79
218.5	216.21	220	218.28	222.11	215.71	217.21	217.1	212.82	220.71	219.57	215.6	215.45	214.73	213.02	216.97	222.27	212.9	218.92	216.41	213.39	219.64	218.91	215.02	218.61	217.54	216.24	217.01	215.13	220.25	213.13	215.35	217.14	216.17	214.7	221.4	216.56	217.9	214.49	218.78	215.9	216.73	217.6	216.71	211.93	216.58	216.67	218.39	222.17	219.83
207.46	214.33	207.67	204.54	202.32	207.4	208.95	208.07	205.52	206.94	205.37	212.85	211.07	212.07	208.72	209.63	209	205.82	204.35	210.55	209.41	214.8	210.07	207.99	206.87	212.29	202.37	204.73	208.62	207.98	209.74	210.92	212.12	210.07	208.89	206.95	207.18	210	209.17	203.24	207.21	210.84	203.01	212.36	205.26	210.19	209.7	204.05	212.17	202.09
211.91	210.23	216.11	209.46	216.69	212.37	211.29	211.59	213.06	212.8	209.31	211.65	209.71	212.68	211.9	210.33	212.09	208.4	214.5	207.75	210.66	209.36	210.7	209.29	207.78	213.24	209.69	208.86	209.42	210.26	217.09	209.73	214.21	211.01	212.37	209.66	211.44	209.39	207.07	207.93	210.11	213.21	211.52	213.7	212.25	213.85	215.16	213.34	215.79	208.33
207.17	202.64	201.25	201.1	201.08	204.11	200.52	208.66	200.3	200.67	205.06	201.91	205.15	196.61	203.86	205.09	200.65	202.59	204.27	205.71	203.15	206.93	199.81	205.94	206.7	203.98	211.26	201.31	202.17	205.08	207.06	207.67	202.8	205.79	204.2	202.06	202.08	205.73	204.85	203.81	205.2	197.84	202.48	201.52	200.95	202.3	198.9	204.25	203.61	205.83
206.2	201.53	203.99	204.23	203.04	208.4	202.04	202.18	205.53	204.26	202.75	205.11	203.8	205.76	205.76	207.93	203.96	204.15	201.43	205.99	205.63	207.85	203.27	209.42	206.2	204.65	204.12	205.67	206.3	204.13	201.51	203.99	204.49	209.49	206.55	200.1	206.43	204.47	203.25	203.12	199.85	203.63	200.83	203.84	206.48	201.3	205.32	204.95	207.48	203.4
200.48	205.84	202.2	202.05	203.99	199.26	202.79	204.08	198.88	208.83	199.78	203.37	205.07	204.45	202.82	206.24	203.12	208.65	200.65	205.16	206.08	201.86	204.18	200.48	204.75	204.93	205.64	204.84	201.07	208.44	202.91	205.41	205.45	202.17	200.71	205.81	203.53	206.58	205.75	199.34	205.21	203.66	208.87	203.41	204.35	207.17	204.03	206.67	204.45	202.46
210.58	206.9	208.57	210.2	211.53	210.61	209.75	209.09	213.09	213.04	207.63	208.93	209.46	209.56	209.46	209.23	209.98	209.04	212.84	213.03	207.22	209.19	213.62	208.83	209.89	207.9	209.2	209.99	209.07	210.06	213.28	209.88	205.92	207.14	206.66	210.49	208.85	213.09	209.25	208.91	205.2	208.02	212.89	206.61	207.55	209.9	207.26	206.15	210.64	206.35
215.35	216.73	210.82	208.3	211.72	211.29	213.05	208.53	216.75	208.51	213.89	214.85	214.99	213.92	211.17	213.37	212.71	213.74	209.62	214.31	213.87	212.48	207.3	210.35	212.42	213.61	208.61	209.61	211.66	213.09	212.4	212.42	209.39	213.03	210.87	211.78	211.73	209.89	208.94	214.88	209.26	212.54	215.22	212.05	214.64	210.31	210.19	212.37	210.35	205.73
209.53	214.62	214.11	212.91	210.99	212.64	215.3	211.48	209.79	212.49	211.64	211.19	213.38	212.84	216.03	210.15	208.11	211.81	213.07	209.4	209.38	210.3	213.32	212.09	213.16	215.03	210.65	215.4	213.4	213.72	208.8	212.54	209.85	209.42	213.61	212.26	210.7	214.45	209.73	217.08	211.95	216.88	209.64	211.37	213.36	209.87	212.59	210.51	213.86	212.55
196.44	199.56	194.17	195.6	199.06	197.04	193.7	197.58	197.37	195.97	201.14	196.59	202.07	194.92	197.34	201.37	198.03	196.03	199.28	199.11	200.3	197.62	195.59	201.82	199.34	198.9	196.04	200.7	196.97	198.95	201.01	195.85	198.76	204.21	200.3	201.2	200.1	192.82	197.08	199.7	195.33	197.79	199.05	202.11	193.89	199.71	197.15	198.67	197.03	201.4
205.98	208.06	211.03	211.11	206.46	205.04	210.86	210.95	208.54	210.03	205.24	203.7	214.22	212.15	209.9	211.64	210.95	209.17	204.34	206.4	209.84	213	213.96	210.92	204.98	212.16	212.12	206.9	211.15	209.05	209.37	208.63	208.44	207.76	207.66	205.68	208.05	208.45	210.49	208.72	210.3	209.37	208.67	207.87	211.63	210.9	205.27	211.11	207.46	208.98
211.26	215.75	208.72	213.16	207.72	212.14	211.22	214.17	212.53	210.7	214.28	206.86	211.4	212.2	215.23	212.9	211.35	213.44	213.51	211.21	210.7	209.87	210.68	211.34	211.4	217.13	208.48	214.53	209.93	212.38	208.15	211.71	208.14	208.39	205.15	205.5	209.2	213.14	212.93	215.89	210.28	211.59	213.74	212.01	210.5	216.49	213.15	208.87	210.61	208.4
202.77	205.89	203.78	202.93	206.44	208.97	205.74	203.53	207.86	208.12	211.24	200.94	203.4	207.81	198.97	200.99	203.62	200.92	206.14	206.31	210.76	206.14	203.41	199.36	207.9	204.91	205.26	203.68	205.75	210.05	206.07	201.07	203.84	205.03	203.84	201.86	199.68	206.61	204.05	207.62	202.35	203.74	204.68	202.7	203.09	207.7	206.19	200.49	206.84	204.65
211.05	215.77	211.54	210.3	209.77	212.69	209.55	212.07	212.29	212.69	210.59	210.72	212.52	213.09	212.37	211.38	209.94	210.29	214.12	210.76	215.11	215.59	211.15	208.09	215.89	211.24	212.7	211.16	217.93	214.18	213.48	211.66	210.31	212.37	212.96	210.94	212.99	211.74	217.82	212.49	206.33	212.82	215.63	212.25	210.66	207.42	210.59	210.86	212.01	215.41
212.19	213.15	210.81	209.11	209.87	213.93	215.39	210.18	212.67	209.96	210.88	209.23	211.99	207.55	212.02	210.64	210.99	213.04	211.64	212.34	209.47	211.71	216.46	211.65	212.27	216.03	215.62	213.74	211.64	214.47	208.79	212.36	214.3	208.39	212.94	211.78	210.45	208.41	214.05	211.9	213.2	210.02	211.11	210.12	210.96	208.9	214.7	213.77	214.8	210.12
206.53	203.27	206.5	204.01	205.36	200.48	203.69	208.37	203.47	206.65	204.52	206.19	206.33	209.73	206.8	205.15	204.12	203.13	203.81	203.67	206.7	203.72	200.25	206.52	204.78	205.54	204.33	201.52	208.32	202.16	204.39	205.46	205.48	208.79	204.19	201.87	204.15	203.62	206.37	205.93	206.73	205.77	202.29	206.04	205.08	204.36	204.26	204.58	207.05	205.11
215.99	215.22	216.29	214.22	210.36	213.26	219.57	221.92	218.42	217.54	216.76	216.04	214.98	218.61	214.76	216.92	218.75	214.71	220.23	216.2	216.66	213.73	220.35	222.61	220.67	212.98	216.43	216.78	215.75	218.94	217.47	215.12	216.21	214.12	220.24	220.27	217.53	216.25	214.91	219.23	220.47	212.97	216.98	211.85	216.19	219.87	219.51	221.31	218.59	216.4
204.44	206.38	203.21	203.92	204	199.14	200.44	201.19	199.15	200.45	201.75	198.26	198.79	198.52	201.26	199.95	201.81	202.25	205.34	196.03	201.47	197.4	201.8	198.96	201.87	201.23	198.39	200.72	199.4	201.46	202	194.49	203.31	199.16	201.14	201.06	196.22	202.32	201.33	201.35	202.51	201.84	201.5	200.02	198.17	196.56	204.11	201.22	203.81	200.81
209.05	207.66	209.74	209.29	205.54	208.12	208.34	211.36	208.34	206.24	207.21	210.6	203.83	206.03	209.65	215.32	205.77	201.32	208.52	205.51	211.26	208.8	206.75	205	206.32	208.5	208.28	211.25	207.78	214.05	209.22	206.69	211.97	209.88	207.4	207.39	206.26	214.24	207.18	207.42	209.66	209.88	203.53	205.79	211.53	209.73	207.09	206.44	208.06	210.53
210.1	214.87	215.88	212.83	209.12	214.13	212.6	215.81	212.84	210.01	212.28	212.54	212.43	210.92	212.89	212.52	213.4	214.55	215.97	216.28	211.25	212.87	207.82	217.28	205.31	214.58	209.53	209.72	211.07	208.87	213.78	209.02	210.54	210.51	212.94	215.24	213.07	210.53	212.43	212.58	210.52	217.95	214.34	209.3	209.76	210.59	213.35	213.54	212.89	208.9
216.47	215.77	220.38	216.6	218.22	218.56	213.83	217.15	217.62	223.93	219.7	218.99	218.4	220.21	217.35	216.13	218.58	215.71	216.81	218.84	220.45	218.29	221.08	223.37	220.98	218.12	219	222.7	214.78	218.21	214.48	217.04	214.7	223.15	223.65	213.08	216.28	216.89	219.11	221.07	217.74	212.72	214.09	223.36	216.28	218.97	218.61	222.41	215.08	211.4
209.94	205.21	210.23	206.08	203.59	210.33	208.84	203.24	205.82	211.56	209.84	214.88	205.78	207.38	207.51	207.92	208.64	207.26	209.1	205.03	212.21	205.1	210.31	205.7	206.4	203.25	204.75	207.3	212.31	204.4	208.53	207.7	205	202.91	210.19	208.42	205.98	207.72	207.55	207.83	216.76	208.5	212.04	208.83	206.68	211.2	207.62	206.21	212.35	209.39
209.88	212.01	208.58	211.31	213	208.87	209.43	206.98	209.07	205.58	207.1	200.35	208.18	208.28	208.6	209.71	211.52	211.37	209.14	208.17	204.54	208.7	209.02	208.05	208.95	207.6	206.34	210.75	204.61	208.11	212.07	204.57	201.09	206.74	208.65	207.99	205.44	208.27	206.26	205.31	212.02	204.59	210.21	204.88	208.36	209.73	208.88	211.84	209.29	213.71
216.45	214.98	208.55	213.81	215.46	213.93	215.32	211.02	211.75	209.83	211.49	215.77	212.52	219.17	212.86	212.97	211.97	212.08	212.06	213.32	206.99	216	210.26	211.88	212.98	212.54	212.98	215.59	216.47	212.79	214.04	213.75	212.81	206.56	216.01	216.73	208.43	210.83	213.6	216.76	211.37	216.28	208.88	214.15	213.44	209.78	210.63	209.65	209.83	211.21
209.86	209.3	205.06	207.36	213	209.54	209.85	208.42	208.46	208.23	210.04	215.57	211.71	209.11	204.96	210.79	210.07	210.95	210.1	208.55	207.93	206.18	209.22	207.37	209.85	211.24	213.4	208.38	205.16	211.92	207.53	212.11	213.24	208.84	212.78	208.75	207.01	212.29	208.13	210.91	213.84	205.76	210.01	208.53	206.06	210.75	208.5	209.34	212.45	212.55
207.88	206.87	203.56	211.49	208.58	207.26	204.4	209.79	208.8	208.97	206.84	205.95	205.04	208	205.21	211.39	209.56	208.56	209.09	207.05	208.65	206.38	208.37	208.99	206.26	210.78	206.36	204.65	208.72	209.51	206.17	206.19	206.26	205.96	205.91	208.2	207.92	199.93	204.54	203.51	204.81	209.32	206.64	205.42	207.04	204.81	209.32	205.35	203.68	205.26
194.18	194.02	197.69	191.65	194.61	195.86	192.38	195.54	193.22	194.03	197.16	190.35	194.74	191.1	192.95	199.23	193.78	197.53	194.37	196.29	198.37	193.92	196.57	192.03	196.44	196.7	193.43	198.33	194.91	194.38	193.59	202.33	188.81	195.46	190.54	195.52	192.53	196.99	195.46	194.15	192.6	194.79	193.51	191.37	196.67	196.58	194.63	193.77	199.05	197.16
214.83	218.46	213.86	217.9	218.22	216.1	217.94	218.16	219.15	216.12	218.06	219.3	218.96	219.29	215.86	213.59	216.58	217.64	216.19	213.68	221.22	216.08	212.72	217.9	216.21	223.73	216.5	218.72	217.99	213.9	221.12	216.44	222.28	220.76	220.96	218.52	217.1	216.38	221.29	218.28	217.46	215.18	215.7	215.41	219.49	214.23	216.09	217.5	215.36	215.08
209.77	207.86	211.78	207.07	210.47	205.75	207.72	208.1	208.93	210.04	209.62	204.5	205.28	204.79	207.98	207.51	207.67	208.64	206.36	210.81	208.54	207.87	204.29	208.19	210.05	207.14	206.34	206.61	203.36	208.48	207.43	208.48	203.85	202.81	208.71	208.83	210.93	211.94	207.38	207.82	203.04	205.59	204.54	205.53	210.93	210.61	209.55	208.6	205.68	207.26
198.1	203.42	203.56	205.78	203.81	204.01	204.46	205.57	200.03	202.79	205.58	202.45	203.28	205.94	208.89	201.83	205.45	205.07	201.87	207.49	205.79	205.02	202.8	200.59	202.85	204.84	202.58	203.86	207.73	207.14	198.21	202.13	199.81	204.23	204.82	200.69	204.54	204.56	205.57	204.95	202.47	204.44	200.05	201.99	205.58	201.73	202.62	202.65	205.78	205.24
212.32	214.2	213.36	210.25	208.4	206.31	212.99	207.64	210.69	208.22	207.59	210.96	213.54	205.76	207.92	213.36	209.74	205.85	207.31	212.27	208.7	213.83	210.31	209.14	211.9	207.66	213.29	207.63	213.22	204.62	207.01	207.66	205.91	212.78	206.97	210.59	207.94	206.72	210.21	208.17	213.02	211.11	211.33	207.38	208.58	206.83	208.7	207.02	214.15	209.34
206.79	209.76	206.25	205.29	211.4	207.01	207.48	207.79	209.91	203.85	207.71	207.26	210.49	206.44	209.62	212.52	208.96	206.57	207.34	204.48	207.53	208.54	204.1	211.55	201.67	206.16	207.78	207.58	210.82	201.44	211.01	206.21	206.34	205.19	207.71	203.77	207.28	204.84	206.42	207.68	209.16	204.3	204.23	203.26	204.85	208.85	207.61	205.63	210.69	206.81
206.61	200.81	203.75	205.18	206.31	203.28	206.16	202.18	210.66	207.06	203.43	202.23	204.43	206.56	202.13	205.43	202.62	203.79	207.99	204.84	203.62	209.13	206.29	205.98	200.26	204.69	204.38	205.25	206.22	206.02	203.27	202.46	206.43	202.73	204.36	209.45	208.16	210.78	206.17	203.52	207.37	205.13	205.08	203.41	199.03	204.16	206.89	206.82	202.35	203.99
204.68	206.66	211.99	205.11	211.11	208.52	208.01	205.15	206.17	206.34	205.35	206.89	199.55	207.57	206.81	207.39	207.13	210.4	209.18	205.9	209.18	204.54	206.4	208.02	207.72	208.75	207.18	213.39	208.48	206.68	206.1	209.57	207.21	207.19	206.85	207.94	210.02	207	208.71	211.49	204.74	205.49	209.54	208.59	211.41	207.62	204.96	206.37	207.86	203.54
198.3	201.33	194.27	202.17	200.45	196.39	199.63	197.17	196.42	195	198.06	200.14	199.1	196.18	198.73	196.76	196.5	202.71	199.46	198.37	199.51	194.77	196.45	195.89	202.66	194.2	197.99	200.09	199.5	200.95	196.64	195.58	197.24	201.04	200.63	195.01	196.67	201.36	198.26	196.74	199.64	201.66	198.29	198.18	195.26	198.21	198.12	199.37	199.38	196.56
217.88	217.48	215.65	217.94	217.97	217.6	220.12	217.51	221.2	221.05	218.72	216.97	213.88	217.83	216.51	216.3	216.18	220.87	216.6	216.97	219.22	219.79	219.35	216.98	213.89	219.99	220.74	213.27	217.44	222.03	214.44	216.76	217.5	223.27	220.62	220.28	217.58	219.76	219.28	215.02	217	216.24	223.98	213.89	221.86	213.38	216.72	217.34	218.71	217.39
210.56	214.73	205.28	211.44	206.97	211.29	213.13	212.1	211.18	207.63	213.99	209.45	209.11	203.53	208.73	209.57	213.69	205.16	204.73	214.11	210.36	210.88	208.59	215.08	211.92	210.7	209.77	213.44	214.16	205.95	208.69	208.12	209.5	214.46	211.3	210.04	207.84	210.7	211.52	208.22	211.85	206.84	212.41	212.88	207.05	212.49	204.43	212.71	203.45	212.57
212.88	211.33	211.23	209.68	207.71	211.22	212.04	207.83	209.43	208.66	209.93	215.44	212.26	217.41	215.45	210.55	212.17	207.52	211.61	211.51	207.56	210.99	207.02	214.68	211.36	210.85	212.87	213.65	211.78	208.76	210.47	212.74	213.59	207.78	213.26	211.22	209.59	210.59	213.21	212.34	210.71	212.83	210.45	214.03	213.39	213.74	209.58	209.19	213.15	212.07
211.04	210.53	213.22	210.01	210.05	208.25	213.8	213.06	212.53	213.78	213.18	211.17	214.49	210.21	215.69	213.06	211.05	212.45	211.53	211.36	211.53	211.81	208.49	211.28	208.45	207.72	210.19	212.36	211.27	210.32	213.46	209.41	212.26	213	213.61	213.04	210.85	213.47	207.33	214.89	206.94	212.32	208.76	206.64	214.45	212.44	208.87	214.74	215.31	209.28
200.99	198.97	199.93	198.88	202.82	201.05	202.43	201.5	202.53	200.75	198.51	200.45	200.19	201.55	198.47	198.77	198.97	202.36	199.53	201.15	199.11	197.24	200.74	201.33	198.8	200.18	199.13	202.06	198.09	198.18	199.32	199.43	201.74	202.27	196.37	197.98	203.8	197.41	200.32	199.58	201.46	197.89	196.86	197.25	199.45	196.89	200.86	200.63	195.26	199.4
212.61	212.81	211.01	219.04	208.21	213.39	214.87	214.41	211.76	212.84	208.31	210.88	211.19	212.12	218.06	209.52	210.27	211.19	213.23	213.24	212.36	211.66	215.04	209.86	214.16	219.31	212.39	213.15	213.96	215.19	210.64	211.24	215.39	214.06	212.71	214.46	211.26	208.27	214.14	210.32	213.12	214.07	213.57	215.13	211.11	211.26	210.92	207.29	214.45	209.34
205.67	205.44	205.05	206.81	202.82	205.02	204.35	199	205.28	207.81	204.67	208.43	202.37	205.4	203.47	209.45	204.12	201.93	204.37	207.18	205.86	207.11	205.22	202.66	202.6	202.91	202	201.93	207.86	205.32	206.07	203.81	204.7	205.23	203.58	202.5	205.66	208.37	206.48	205.31	198.09	198.19	204.43	204.19	201.45	205.3	202.76	206.6	205.48	203.03
204.92	200.99	205.92	205.58	201.98	200.1	205.55	203.26	199.15	197.87	203.39	201.23	202.75	200.63	202.07	200.9	206.09	203.28	203.51	203.52	206.65	199.54	200.81	202.06	202.55	203.8	200.05	207.76	201.15	202.2	200.02	202.26	207.23	198.77	200.3	202.5	200.95	202.23	208.05	201.49	198.82	200.06	204.57	199.75	204.69	202.1	201.75	202.73	201.88	206.66
206.2	211.02	210.16	210.7	211.14	209.5	202.46	210.77	209.19	209.97	209.74	207.37	204.96	208.92	210.75	203.77	202.24	201.13	204.67	212.68	209.23	209.36	208.14	207.84	210.89	211.8	209.38	215.1	209.1	211.91	212.82	208.05	213.35	209.65	209.74	213.12	208.26	209.93	211.4	215.58	208.68	205.37	207.27	212.14	204.22	205.78	212.98	209.45	210.01	208.89
209.67	205.7	205.34	209.75	207.74	212.88	203.45	210.05	203.42	208.04	205.44	204.77	207.04	205.43	205.95	206.72	206.21	209.88	210.05	204.17	207.17	205.38	207.95	208.77	204.72	207.59	205.58	205.87	201.41	206.26	201.08	208.74	209.05	207.5	204.88	208.73	207.13	206.87	204.25	205.17	208.13	207.52	208.13	203.25	205.28	206.86	207.41	208.24	205.34	204.03
222.02	224.19	217.95	215.53	216.68	216.32	213.24	218.94	219.78	220.15	216.45	218.37	219.42	219.82	214.15	222.36	217.27	222.52	215.64	221.57	216.16	211.05	215.76	218.63	218.63	220.22	222.39	215.88	218.09	217	217	212.53	216.09	219.5	221.23	219.5	218.38	219.11	215.92	218.67	216.63	218.89	219.35	218.15	216.23	216	216.96	216.19	219.35	216.36
212.69	208.32	207.13	211.74	210.55	211.25	210.18	208.96	214.61	212.9	211.46	209.23	207.89	209.23	208.47	213.31	209.22	206.47	210.85	207.38	208.1	209.36	209.24	206.61	206.61	206.57	205.46	205.63	209.04	213.81	206.33	213.25	208.25	209.78	210.96	209.62	217.12	211.72	209.19	207.59	208.4	208.52	208.39	208.55	210.39	204.29	212.07	207.6	211.68	213.47
206.98	209.83	208.78	206.98	206.26	207.3	207.89	207.38	209.23	208.85	205.86	205.89	207.53	207.97	208.14	206.45	204.76	207.3	208.5	210.72	209.93	204.96	206.19	207.91	205	206.66	208.52	211.41	204.48	205.66	208.55	206.54	206.43	208.85	207.01	209.99	205.48	206.9	205.81	207.64	205.94	205.37	204.78	211.29	203.12	205.82	209.78	206.51	205.93	210.14
198.58	194.15	197.08	199.88	197.72	198.73	200.61	196.68	199.97	201.69	195.42	199.22	202.88	197.51	198.33	203.45	199.08	201.34	202.58	201.4	202.23	199.4	201.23	201.31	197.99	197.18	195.85	200.7	197.76	197.89	202.76	198.42	196.23	198.32	201.47	196.41	202.71	199.18	197.44	199.3	195.04	197.52	200.55	199.65	202.39	200.57	196.37	197.76	198.36	202.44
192.03	194.81	198.15	192.12	194.76	196.37	194.32	196.38	196.11	195.52	192.1	195	195.47	193.65	194.76	198.41	191.98	201	193.57	194.12	191.55	193.27	194.3	192.47	189.82	189.6	193.7	193.33	196.5	196.04	186.37	195.37	196.77	193.94	200.83	196.38	192.16	189.82	193.99	194.77	193.32	193.59	192.51	195.8	195.85	193.07	190.11	195.97	192.36	194.76
212.8	217.89	214.96	215.91	220.77	215.49	214.11	219.98	213.74	217.18	220.17	216.96	220.05	212.86	218.25	215.09	220.97	223.17	213.79	216.7	216.33	213.29	216.67	213.8	217.82	216.88	211.11	220.87	217.13	217.93	212.3	218.4	218.77	216.39	216.48	215.73	221.79	215.54	216.63	217.2	216.88	221.47	217.26	216.91	212.28	218.98	219.48	218	217.82	220.77
217.43	214	216.48	217.43	221.82	219.96	214.41	218.63	217.39	218.1	217.63	217.15	216.66	221.06	220.28	212.71	213.21	218.23	216.07	217.14	220.37	221.53	215.55	213.16	219.6	214.3	217.2	225.17	221.49	218.58	216.1	214.3	215.46	217.3	213.88	217.81	215.17	217.05	218.18	212.72	213.55	217.95	218.04	216.68	217.63	214.65	218.01	221.75	219.74	214.07
216.96	213.59	215.21	216.32	216.39	211.64	219.24	219.47	214.27	212.71	217.06	216.8	213.2	213.52	218.8	214.83	216.13	215.24	210.66	211.67	211.52	208.69	213.57	211.85	217.26	209.43	214.76	216.56	217.65	214.04	212.22	219.75	212.57	212.07	216.67	214	212.97	217.39	214.81	209.54	215.04	216.22	219.93	213.83	212.01	210.22	209.87	215.9	212.62	209.69
213.73	211.19	208.35	207.59	206.42	206.57	208.27	203.11	205.65	210.44	202.2	204.94	203.65	210.3	207.26	207.07	206.69	209.6	203.57	208.33	208.72	204.94	202.5	207.66	206.07	205.2	209.76	205.97	206.16	203.9	209.71	206.63	207.91	209.41	205.56	212.11	207.45	209.27	207.83	209.83	208.86	205.07	208.22	209.62	213.45	206.89	208.99	203.52	205.7	212.1
195.26	197.5	198.5	198.25	194.29	198.21	202.03	195.3	198.66	195.85	198.86	199.06	198.44	200.53	193.54	196.22	202.34	206.42	197.1	201.02	202.5	204.99	201.77	199.18	200.27	197.77	197.34	196.13	195.39	199.94	198.95	199.42	200.84	200.09	202.83	196.6	200.09	200.58	200.44	196.22	195.28	195.57	201.3	196.8	202.03	199.64	200.64	193.54	201.12	203.4
205.19	199.06	199.56	198.99	199.91	200.23	203.43	201.68	202.7	200.58	203.96	201.94	199	201.54	203.23	202.13	202.37	205.62	199.56	203.73	198.51	195.73	199.84	201.73	199.29	201.32	199.29	199.47	199.86	202.45	201.45	199.82	200.03	199.09	204.68	201.41	202.51	198.62	200.76	201.29	203.41	203.73	200.69	201.6	201.06	202.49	203.47	199.85	198.75	202.37
200.6	204.03	202.1	199.43	198.82	195.02	200.51	203.43	200.13	204	198.51	202.14	201.32	201.34	203.24	197.9	200.37	195.09	197.42	198.73	196.69	201.66	198.5	199.18	198.83	198.71	198.43	199.49	204.87	200.39	198.33	196.46	197.49	199.87	200.93	193.9	205.04	197.86	201.71	196.31	200.62	200.37	196.53	200.97	200.68	196.36	194.47	199.11	203.58	201.16
202.3	203.73	203.86	204.31	203.82	204.43	205.27	205.29	203.99	200.12	204.51	204.77	205.55	202.55	204.5	210.19	204.89	202.06	203.38	210.33	206.37	202.26	205.57	200.61	203.84	204.14	207.93	204.23	204.71	202.69	205.54	207.92	203.74	203.23	205.35	206.91	202.64	203.63	203.84	207.11	206.43	204.78	206.26	202.27	202.19	205.9	204.42	207.33	202.59	201.95
206.06	203.26	204.56	203.1	203.63	199.48	205.35	205.58	207.29	205.35	201.6	204.22	202.12	201.66	204.19	204.12	200.39	202.79	199.78	202.73	207.5	197.45	201.68	200.14	202.92	203.9	198.75	203.25	206.32	201.06	203.47	211.4	201.78	203.93	203.58	200.12	200.65	206.23	205.57	204.47	200.42	203.09	205.97	204.46	208.13	207.11	204.25	206.22	204.74	205.07
206.99	201.71	201.88	205.78	205.72	208.46	204.5	204.61	207.97	206.61	206.87	209.31	207.34	201.24	211.33	213.06	208.71	206.59	203.88	206.72	205.06	208.27	210.57	209.26	204.33	209.63	206.74	208.35	205.98	205.64	205.39	205.3	202.96	207.75	209.68	206.81	205.23	209.16	204.65	207.88	203.5	205.84	209.05	208.5	207.99	204.37	203.84	210.6	203.61	206.72
206.29	203.61	206.82	203.39	203.52	201.86	203.49	203.41	204.77	204.17	204.76	203.84	206.84	207.22	203.55	202.36	208.28	204.29	207.95	199.06	209.82	201.78	204.61	204.54	205.01	202.32	204.46	205.01	205.89	200.65	203.12	203.57	203.73	203.88	202.64	205.73	206.45	205.57	205.39	200.2	202.49	209.1	203.14	204.78	203.91	203.24	203.84	200.46	209.18	205.74
200.07	199.26	197.91	198.87	198.24	194.98	199.91	198.54	199.52	198.14	202.57	201.38	198	195.4	203.81	201.37	198.76	197.15	201.24	197.83	198.74	197.28	200.79	196.63	195.37	196.06	197.74	201.19	197.16	200.92	204.5	202.5	195.08	202.08	200.42	201.49	201.68	202.4	196.03	198.06	200.44	197.98	196.91	200.03	200.03	204.24	197.74	197.79	203.16	200.16
197.55	189.79	190.37	193.49	192.19	190.68	193.65	193.83	195.19	197.23	192.19	195.5	194.47	194.26	195.56	195.59	190.19	195.87	191.18	192.33	191.93	192.39	193.24	194.29	190.73	194.97	195.53	195.21	194.58	194.47	194.03	195.83	193.73	193.45	195.04	201.26	197.04	198.04	197.06	191.74	193.79	192.4	191.91	193.33	188.37	200.06	199.91	192.63	196.03	195.27
201.77	199.99	200.28	197.46	198.32	199.42	199.03	197.39	200.38	199.05	200.45	200.85	201.21	201.96	199.29	199.14	196.76	200.8	205.41	198.07	198.98	196.17	201.57	194.57	196.35	202.3	198.36	200.26	200.78	198.93	204.32	201	202.19	200.03	201.86	195.9	203.21	200.33	199.44	194.73	198.1	201.83	197.62	202.37	199.44	197.77	199.55	195.01	200.4	195.49
204.21	206.37	203.2	211.59	211.36	209.8	209.71	210.66	208.05	208.73	207.99	208.09	215.51	206.58	214.26	209.36	211.87	209.23	209.42	206.76	211.38	206.24	206.13	208.42	214.04	212.47	208.43	207.75	210.74	204.85	207.28	211.66	206.27	209.28	208.11	212.79	213.11	209.57	209.83	205.94	208.5	212.81	208.85	210.19	210.24	211.56	207.11	208.94	207.4	209.32
212.62	209.67	204.93	205.97	209.17	212.69	204.71	205.94	209.93	208.12	205.34	208.11	211.44	207.47	207.47	209.92	208.97	207.88	206.32	214.89	208.16	210.97	207.51	211.2	206.5	205.3	208.83	205.28	205.43	210.07	209.79	211.17	209.91	204.79	206.78	206.94	208.56	210.11	206.85	208.24	207.83	209.77	208.91	210.66	208.78	206.52	208.61	212.03	205.56	209.45
201.35	198.43	197.5	196.62	200.27	198.84	197.61	195.91	195.3	194.6	197.57	202.59	196.9	195.53	204.71	198.79	199.28	197.95	196.8	198.77	195.2	197.56	195.66	198.43	198.04	196.31	198.59	197.96	197.35	196.42	196.78	199.92	195.61	196.78	198.67	196.84	199.43	202.32	197.78	199.33	197.66	197.67	202.23	197.97	194.25	200.06	198.52	197.76	198.1	201.21
205.55	207.26	203.77	201.96	205.36	205.9	199.44	207.71	201.6	198.34	204.51	204.36	206.74	208.87	207.19	198.62	204.38	206.29	199.37	199.44	209.54	200.97	208.53	203.98	201.42	200.85	203.55	207.57	200.49	205.4	201.7	202.23	209.15	202.75	204.7	205.7	203.81	198.88	198.02	200.85	205.12	200.68	200.79	207.43	199.5	201.93	203.04	206.5	204.11	202.73
207.77	208.53	212.52	204.28	208.67	205.23	203.63	206.31	204.02	208.49	207.87	205.39	206.82	207.92	208.18	203.56	207.23	206.77	208.89	208.5	206.7	207.09	208.45	208.14	210.83	209.97	208.96	202.5	205.54	205.81	211.08	208.51	206.48	201.6	208.27	210.93	208.48	204.5	206.39	205.04	210.4	206.68	207.49	209.75	204.11	209.49	206.33	204.87	210.98	209.45
205.56	206.59	204.3	204.27	203.2	201.56	201.12	198.2	201.12	203.49	206.01	203.69	197.08	204.28	201.97	202.86	201.03	202.52	198.7	198.44	202.45	202.77	204.67	202.57	202.27	204.2	201.94	203.51	204.54	199.57	206.9	205.87	205.35	199.96	205.74	200.26	205	201.61	203.07	206.6	209.15	203.89	203.2	199.77	200.36	203.56	202.19	205.01	198.44	204.42
196.98	201.3	200	198.62	198.13	198.29	195.93	195.21	201.27	194.16	200.81	200.14	199.63	195.3	198.66	197.3	198.71	201.53	196.9	199.7	200.77	193.7	195.63	202.3	200.52	194.24	197.61	197.52	200.97	199.59	197.54	198.33	199.05	198.75	198.28	202.85	196.88	196.45	198.33	196.79	197.96	199.64	194.48	196.51	197.91	198.2	200.75	198.8	198.15	195.92
198.18	208.12	206.99	202.94	203.82	200.43	201.59	204.99	205.8	205.27	201.11	203.93	206.16	206.64	208.58	206.01	203.13	201.44	200.99	205.26	200.41	204.95	203.55	202.49	199.87	204.12	205.05	205.12	202.66	200.58	201.42	206.76	205.97	205.78	209.9	206.85	202.41	205.16	204.11	201.24	202.96	201.5	200.47	201.91	206.58	204.54	207.36	204.74	205.03	202.42
196.37	199.98	201.91	200.9	203.93	205.02	200.86	203.65	195.35	198.83	201.71	199.26	201.75	197.22	197.29	201.75	205.34	198.87	198.27	199.3	200.9	196.89	200.51	199.48	199.37	199.24	199.92	199.25	199.68	202.62	197.27	199.76	199.75	200.75	196.1	201.05	204.96	202.94	198.99	199.02	204.12	196.72	196.59	201.26	198.08	197.86	199.85	198.04	198.32	203.81
216.73	212.84	220.99	214.17	217.68	218.08	217.12	218.72	213.98	217.02	216.19	222.16	220.07	219.53	215.73	215.73	216.6	218.83	219.34	219.86	221.8	220.59	217.72	214.78	216.33	220.5	220.46	221.29	219.97	214.64	217.76	217.2	218.42	221.36	220.86	222.46	216.91	218.23	222.41	221.1	219.35	216.96	220.92	220.13	213.49	215.82	212.58	214.34	218.29	215.35
209.42	210.98	204.24	206.75	209.66	207.99	206.3	205.95	208.01	210.24	207.8	205.41	205.86	209.12	209.65	216.04	208.89	204.75	207.35	211.48	204.3	209.2	208.55	203.55	210.54	210.31	205.77	207.54	208.76	210.23	210.3	211.96	208.52	209.53	209.42	211.91	210.47	207.18	207.16	209.9	207.63	208.52	210.64	207.27	208.43	211.15	207.5	205.47	207.85	204.58
202.5	202.58	205.99	203.66	206.27	203.38	201.55	203.23	202.2	205.7	205.76	202.2	204.9	203.92	207.75	200.39	206.34	205.46	203.37	200.73	200.65	204.19	202.36	201.98	202.97	201.61	203.53	196.6	207.91	209.18	201.59	205.56	204.54	207.8	203.58	202.69	203.17	199.31	202.38	202.53	203.41	201.08	205.77	200.38	206.11	202.1	200.35	205.02	199.42	207.67
209.23	203.67	203.84	206.51	208.2	203.43	205.87	204.15	206.85	202.01	204.96	204.63	207.78	205.62	208.11	204.56	206.02	207.78	210.8	208.74	207.02	207.29	203.66	206.71	206.28	208.88	207.83	208.37	206.1	205	208.55	208.03	204.56	206.89	207	204.95	206.77	206.11	205.46	206.31	202.15	207.05	204.3	209.78	205.68	207.37	200.85	203.66	207.45	206.52
214.08	211.73	208.6	211.67	210.9	213.1	213.49	208.66	214.08	214.95	213.01	208.38	210.42	207.67	217.49	212.79	211.45	216.05	214.83	213.66	212.34	205.47	212.57	213.15	210.45	206.54	211.7	213.35	214.54	208.54	213.1	212.19	211.51	210.16	213.44	211.58	209.92	212.81	209.26	211.01	211.13	210.8	210.7	213.71	210.87	212.72	213.74	210.63	210.24	212.21
206.1	198.52	199.53	202	203.14	202.23	201.8	201.58	202.75	202.68	202.51	203.39	203.31	202.14	202.88	202.49	199.58	202.52	201.13	207.11	203.77	203.02	201.81	208.04	203.42	198.12	203.63	203.15	204.72	201.19	203.93	204.67	204.79	202.18	200.86	203.02	205.06	200.8	202.16	201.11	202.35	204.16	205.54	205.93	205.19	203.52	200.45	203.85	205.16	203.06
203.58	201.52	203.56	200.86	200.83	204.43	201.77	201.96	202.06	201.29	203.17	203.91	201.77	206.02	204.07	200.68	203.21	204.11	202.71	200.23	197.9	205.06	204.09	201.44	203.88	202.42	209.13	199.11	206.62	204.23	204.97	203.69	200.83	206.05	206.26	209.13	207.25	199.63	202.64	206.64	205.43	206.25	201.9	203.95	201.96	201.04	210.18	198.21	205.39	200.64
210.75	212.23	211.56	206.1	213.47	206.92	212.91	208.18	213.83	211.05	206.44	210.23	212.01	214.54	211.18	215.97	213.81	212.16	211.88	209.93	211.19	213.89	210.19	211.89	213.21	210.61	209.44	210.87	210.37	206.2	208.22	215.09	210.82	210.1	218.1	214.41	209.09	209.28	210.46	212.25	210.73	211.93	210.35	210.07	207.26	209.53	211.73	212.44	215.67	212.82
210.8	213.08	211.13	211.35	212.8	216.33	207.2	215.44	211.22	212.32	215.6	209.65	217.39	212.47	212.04	211.82	209.29	214.17	215.35	211.54	206.58	212.01	212.99	214.1	206.81	215.71	208.72	213.1	219.53	211.01	209.61	214.08	209.89	209.97	212.93	214.31	214.9	211.8	208.61	213.23	209.39	210.79	213.16	213.91	207.77	208.73	214.26	210.93	210.3	211.36
212.91	219.71	217.15	220.06	217.03	214.37	216.18	215.72	218.78	219.77	216.4	215.78	220.13	218.98	218.83	220.75	215.26	222.68	219.68	216.12	216.42	219.18	219.53	219.63	217.46	218.83	217.11	222.68	219.18	218.65	217.58	215.67	215.19	220.12	217.76	216.79	212.81	217.56	214.64	215.86	218.26	221	214.45	221.26	218.93	220.14	219.36	219.99	223.25	218.66
209.69	210.13	209.12	209.35	206.81	208.77	205.48	202.65	204.66	205.2	207.35	211.86	211.09	207.18	205.97	208.77	207.69	210.22	208.04	209.27	210.89	205.92	203.97	207.61	208	206.52	203.25	201.43	208.62	203.55	208.3	206.98	208.1	210.78	205.96	208.34	210.1	207.09	209.73	204.94	208.93	210.33	207.7	205.54	208.28	207.11	205.73	206.74	208.33	206.48
208.84	209.55	211.6	212.59	208.74	212.77	208.21	207.02	212.58	206.43	208.82	206.44	208.2	203.94	207.31	209.06	208.34	210	210.63	211.16	207.44	206.87	208.67	206.32	206.61	207.81	205.8	212.45	209.67	208.76	205.9	205.65	208.04	211.03	209.22	212.59	209.08	210.05	208.21	210.28	212.51	211.08	212.4	211.16	207.19	204.28	210.79	205.94	210.28	209.61
199.19	197.72	197.19	197.11	192.36	203.05	200.92	197.8	199.77	198	198.9	196	202.54	196.79	201.52	200.7	202.51	199.08	200.76	199.48	197.21	196.59	197.93	199.68	195.84	199.13	197.93	201.77	195.2	199.27	196.77	199.41	196.55	198.01	202.02	198.77	195.13	194.95	196.92	200.88	196.85	196.48	201.41	198	197.26	197.47	195.6	194.55	195.22	206.44
192.7	197.44	197.28	191.44	197.23	195.83	196.88	195.2	196.32	197.37	195.02	191.62	197.73	195.42	194.39	194.64	195.45	193.37	192.38	195.61	197.97	198.1	196.6	196.79	195.59	192.44	197.75	195.53	195.34	196.6	195.73	195.6	193.58	194.76	193.18	194.23	196.21	194.74	190.52	194.77	198.45	191.43	192.54	192.96	198.76	197.85	194.72	193.24	190.05	198.45
212.11	207.35	204.59	205.51	205.7	204.55	202.99	208.9	206.65	202.84	206.77	204.54	207.18	204.97	210.76	209.1	208.12	203.54	204.06	207.99	206.3	208.08	205.01	208.95	205.76	213.32	204.64	203.46	204.45	207.31	207.34	203.74	208.35	207.44	204.69	206.14	204.63	202.57	209.58	201.75	208.81	205.3	208.25	202.04	209.44	206.71	202.78	207.34	208.3	206.33
199.82	203.67	205.51	203.76	209.64	206.1	208.13	204.36	203.28	207.22	205.55	212.01	206.71	210.43	202.14	205.14	202.02	201.89	207.26	201.05	206.26	210.25	202.38	208.13	208.76	207.14	206.24	208.42	202.91	210.58	205.57	206.4	209.05	205.42	208.46	204.99	209.36	205.56	205.36	206.7	208.11	208	203.4	202.63	208.8	203.21	209.86	209.39	203.34	204.81
210.7	211.2	205.51	208.45	207.27	205.06	211.74	210.49	205.24	206.54	207.58	213.37	207.58	209.87	209.83	210.28	212.73	207.59	205.15	212.87	206.37	204.31	205.92	207.5	205.41	212.45	207.57	207.9	206.93	210.05	210.8	210.12	209.98	205.16	205.46	207.85	205.37	213.48	207.8	206.72	208.24	211.97	208.86	209.08	205.83	212.17	201.03	206.25	213.83	211.09
200.94	200.44	204.96	198.33	204.87	200.65	197.09	196.95	201.54	200.35	200.77	200.43	197.61	198.19	193.84	197.38	199.4	196.18	198.34	198.52	196.4	197.38	193.89	204.14	201.61	203.66	198.83	201.1	200.56	199.93	200.45	198.12	201.1	200.54	203.63	194.31	198.34	202.27	202.38	197.39	198.8	202.73	199.55	203.43	196.52	200.88	199.61	203.88	201.62	195.93
201.09	203.7	202.57	205.05	202.15	206.12	198.59	202.98	201.91	198.92	203.52	205.9	202.49	207.81	203.42	200.97	203.27	202.89	204.74	201.52	205.16	206.31	208.16	205.08	202.03	199.45	205.2	204.06	203.88	209.54	203.45	202.51	199.9	201.28	203.14	201.15	204.28	202.91	205.12	206.33	200.17	203.21	205.94	197.48	206.44	201.03	201.87	203.43	200.42	202.88
197.59	197.33	197.08	197.97	199.89	202.7	198.95	200.21	202.38	198.64	197.49	199.77	198.26	202.64	197.33	198.4	196.99	202.82	197.05	200.22	207.32	195.02	198.7	195.13	201.96	195.38	196.99	198.76	201.93	195.72	199.47	197.37	197.19	200.12	197.29	195.62	199.17	201.36	197.36	205.09	201.9	198.5	203.03	200.34	203.36	198.55	200.74	198.51	198.84	192.41
202.2	200.72	203.33	199.13	200.4	200	198.6	202.63	204.02	199	199.2	200.73	201.03	199.11	202.36	199.13	197.97	198.11	197.92	203.39	204.32	198.84	198.35	200.07	197.28	196.67	196.83	194.54	203.86	200.87	197.95	200.49	200.22	195.63	200.96	199.82	200.05	204.29	202.29	199.57	195.04	203.56	201.31	197.22	198.38	201.91	200	202.78	196.01	198.06
207.19	199.77	200.8	203.15	209.18	209.11	200.91	206.39	203.94	204.48	206.59	203.54	203.58	203.13	204.46	203.08	205.49	205.91	204.27	206.74	203.91	205.13	206.26	202.61	197.68	202.55	203	202.55	201.55	207.01	205.68	205.27	202.66	205.82	207	208.23	205.05	202.63	202.93	204.1	200.75	203.21	201.75	197.96	208.51	202.46	203.77	204.43	202.82	203.42
201.53	200.05	202.69	202.13	200.14	201.61	200.13	196.74	199.72	198.72	204.43	200.87	204.92	202.24	199.42	203.15	200.87	199.56	200.74	200.81	198.85	199.6	199.6	198.44	198.42	200.42	201.17	198.15	202.67	201.02	200.61	202.08	198.91	200.01	200.24	198.11	200.65	202.41	201.55	197.05	202.33	203.64	197.19	194.72	202.71	202.17	202.07	203.34	203.44	199.91
202.17	198.69	200.01	198.49	199.15	192.03	200.12	199.53	195.9	200.22	200.26	194.91	196.7	202.96	198.87	196.13	199.9	198.89	199.16	199.86	201.16	201.49	198.24	194.83	192.83	199.51	199.01	197.38	196.87	199.74	200.63	197.9	203.53	195.64	201.35	198.97	196.02	199.1	193.53	196.78	198.7	199.65	201.26	201.08	196.74	195.9	200.15	197.29	195.77	198.9
208.33	208.93	206.83	208.29	208.45	205.21	208.36	210.68	205.6	212.8	208.15	210.75	209.94	213.74	210.58	212.3	209.76	214.74	205.62	205.25	210.36	205.02	207.81	206.15	204.49	206.02	203.62	207.2	206.78	206.2	208.63	204.35	211.69	211.85	211.67	211.12	207.57	211.77	208.24	206.38	209.07	210.33	209.51	207.65	204.14	209.67	210.55	208.24	210.68	207.1
198.76	198.87	196.03	196.05	196.82	201.32	196.59	200.32	195.14	202.86	199.77	200.72	203.03	200.16	201.73	203.15	201.17	198.79	203.07	199.35	202.46	198.3	199.2	201.28	200.51	198.39	205.08	194.89	201.12	198.5	200.28	202.46	206.34	201.3	197.06	197.44	198.46	199.8	202.27	200.41	199.34	199.28	203.38	200.63	197.6	201.6	199.26	199.1	203.86	199.32
219.85	217.1	224.5	213.56	217.2	212.25	210.47	218.29	219.98	215.65	216.66	221.56	220.65	213.12	213.99	219.26	217.66	216.92	213.94	219.73	216.74	211.92	218.46	216.57	218.18	217.67	214.56	220.22	219.02	217.92	214.35	215.21	214.49	218.13	214.52	215.33	220.83	223.3	218.09	222.84	218.01	214.9	219.1	216.65	218.89	221.68	215.8	216.21	216.99	223.86
196.94	207.07	210.63	199.94	207.31	205.66	205.88	207.31	204.63	199.55	202.15	207.14	206.1	204.94	204.67	200.83	212.48	202.46	203.37	204.77	208.03	204.91	202.45	207.51	202.6	203.94	202.36	206.02	202.85	203.56	206.15	208.55	201.55	204.98	202.76	203.48	206.78	206.26	203.5	204.31	205.99	203.97	204.12	208.24	199.08	207.89	201.12	201.88	205.34	203.15
213.92	211.58	213.36	214.02	214.84	214.12	211.74	211.97	208.36	211.51	212.8	211.89	207.6	216.1	207.16	210.18	212.18	213.29	209.69	206.25	212.24	207.01	211.32	215.38	213.86	211.51	209.59	209.47	213.74	212	209.46	209.71	209.5	208.26	209.92	212.94	212.26	212.37	210.51	210.42	211.63	210.93	213.91	212.83	211.43	217.38	208.04	212.55	212.87	206.94
213.1	208.51	208.42	207.57	203.9	208.14	210.18	202.8	207.89	206.33	208.01	208.15	207.35	207.96	208.87	205.06	203.35	206.8	205.32	208.45	211.58	204.91	209.46	203.14	207.17	207.23	207.02	205.48	206.51	209.67	213.57	209.65	206.18	211.77	209.3	205.22	210.5	211.73	209.83	214.45	207.56	208.79	211.8	207.07	208.15	211.54	205.9	206.93	211.85	206.73
209.64	203.97	207.88	211.41	204.94	210.43	206.19	206.93	204.67	207.32	205.19	207.08	209.28	206.29	204.66	203.5	207.36	206.85	204.06	206.18	207.11	206.52	204.43	204.27	201.43	208.19	207.05	199.74	209.41	206.6	208.12	207.54	208.34	205.97	207.33	207.12	203.29	206.72	203.97	206.05	206.33	199.08	205.58	207.3	207.09	206.89	203.3	204.97	206.56	205.08
205.24	201.74	201.69	201.51	199.51	201.32	198.28	202.39	202.85	205.09	203.96	199.91	209.78	200.77	199.18	201.43	202.59	203.53	202.64	200.21	199.59	201.1	202.91	209.91	203.01	202.14	202.65	206.24	204.9	203.11	197.6	203.36	202.45	203.04	201.79	198.8	205.83	203.35	202.55	202.17	202.75	203.76	200.09	205.75	203.34	199.54	200.37	202.42	202.16	206.11
214.41	213.25	213.46	211.46	212.46	211.44	216.13	212.52	212.44	211.75	213.33	212.28	208.59	209.88	210.35	211.24	214.8	211.84	213.67	209.35	212.37	210.25	207.7	216.71	212.1	217.86	209.11	209.9	207.69	210.2	212.13	206.54	212.59	210.46	214.08	212.44	215.52	216.71	212.35	210.49	210.43	214.57	215.7	210.44	216.26	210.01	212.82	212.36	212.93	211.6
212.5	208.24	212.43	203.25	207.01	210.25	204.15	209.01	206.63	205.64	207.37	207.84	211.62	213.66	210.29	210.11	205.42	208.48	207.46	208.95	208.85	207.42	206.77	206.86	207.69	206.42	203.55	213.6	204.98	209.97	210.92	208.59	204.8	208.63	208.37	205.92	209.04	207.67	208.23	206.59	208.34	202.14	210.92	207.33	206.25	208.79	207.52	207.27	207.53	207.24
212.78	211.17	214.42	210.16	214.59	211.7	214.33	210.7	213.1	211.75	210.98	214.35	212.58	215.41	207.36	210.55	208.76	210.74	211.91	212.73	212.83	209.16	210.18	214.92	211.74	211.83	212.45	209.71	212.41	214.93	209.76	214.22	212.9	214.43	209.79	216.4	214.14	209.37	214.77	213.33	210.84	216.3	207.9	213.59	209.12	213.24	209.56	214.03	210.81	215.17
209.91	211.45	205.66	212.08	210.48	215.63	204.45	213.24	208.06	212.58	210.04	210.1	208.33	212.11	216.27	213.74	210.45	214.15	211.99	210.11	214.44	211.19	215.31	209.35	209.26	209.66	212.01	214.22	215.94	210.25	210.21	215.52	211.31	206.58	210.71	209	211.15	214.44	209.23	207.24	213.25	216.4	212.67	219.51	211.19	214.12	213.04	211.63	214.36	211.54
212.53	210.99	212.13	212.11	216.38	214.38	211.81	214.29	210.79	214.77	214.61	214.28	210.7	211.07	212.72	214.18	217.47	214.09	214.98	217.42	213.09	215.86	213.12	218.43	213.34	214.69	211.48	214.42	216.66	213.79	208.89	212.59	216.91	212.71	211.63	214.45	215.07	209.97	214.73	211.01	213.21	213.54	217.74	218.53	214.56	214.58	212.31	210.46	211.32	214.98
206.96	209.67	208.51	209.38	213.87	206.84	211.5	212.83	206.22	206.86	207.7	212.21	209.01	211.47	209.59	209.98	210.97	211.66	209.72	209.83	209.28	209.09	207.29	212.16	207.91	214.39	210.91	209.93	209.62	211.1	208.04	205.75	207.97	212.16	206.66	211.88	203.53	202.31	209.05	209.84	207.4	209.59	205.06	209.8	208.72	207.28	209.98	211.3	210.17	211.91
209.35	214.26	212.48	210.1	211.71	211.6	213.53	213.17	206.55	213.14	207.21	215.81	209.45	213.32	209.7	210.54	206.76	216.43	211.43	210.96	210.26	212.26	206.07	208.29	205.64	214.55	211.7	212.6	207.49	211.62	213.45	209.81	211.93	210.3	206.58	210.03	214.95	209.68	212.96	209.36	207.21	213.5	211.98	210.84	206.72	214.32	211.09	209.81	210.03	211.92
215.48	213.1	217.01	208.85	215.45	208.99	214.48	209.85	209.01	210.86	213.7	209.32	215.73	211.06	212.73	212.33	210.76	211.58	210.13	210.91	214.15	215.8	210.68	216.35	213.3	212.71	211.62	214.31	212.99	211.11	208.34	212.85	210.76	208.34	214.01	214.82	210.64	213.07	210.65	209.31	209.91	211.94	210.29	213.72	210.89	214.27	215.53	210.87	213.33	208.71
207.18	201.26	201.15	206.94	204.27	208.65	206.2	206.95	207.24	207.72	203.46	203.94	204.23	203.16	204.88	207.42	200.22	205.25	206.3	206.62	199.81	211.24	204.99	202.24	202.43	203.39	208.72	204.75	204.98	203.39	205.32	205.73	204.77	200.36	207.88	208	207.29	201.64	202.82	202.26	205.75	205.06	204.26	203.44	208.31	201.82	210.43	205.1	204.73	206.64
212.73	212.48	213.48	210.97	209.58	211.44	208.12	208.88	212.66	209.2	210.87	210.81	213.07	215.01	218.4	216.13	215.74	212.1	207.8	214	214.18	211.09	213.18	213.21	212.11	215.62	209.03	212.77	209.69	212.47	214.37	210.22	209.86	206.79	209.96	212.67	213.11	205.53	213.54	212.16	208.33	216.71	212.09	210.87	205.19	214.2	208.75	211.6	212.81	213.96
198.77	202.37	203.26	201.55	199.96	203.36	206.17	203.19	203.19	198.37	202.37	205.1	201.54	196.21	198.52	205.54	199.04	206.39	197.81	208.5	204.23	202.73	203.38	199.23	202.99	200.67	199.72	201.02	208.84	201.66	200.52	204.46	205.52	199.54	207.33	204.77	201.38	205.02	200.51	196.55	203.15	201.27	198.83	205.18	203.52	195	200.37	202.42	204.22	203.55
209.69	209.94	203.87	215.8	209.59	209.34	208.98	212.35	210.96	211.62	208.91	208.96	209.34	209.81	208.19	210.87	208.07	208.43	210.82	206.43	204.09	213.57	209.79	207.12	202.87	206.66	208.31	209.13	211.86	208.44	207.63	210.84	209.04	210.72	204.59	209.52	208.41	208.82	209.87	204.91	210.18	204.44	206.83	208.07	212.32	207.1	209.3	210.07	203.3	209.81
204.67	206.03	203.76	200.44	204.62	202.46	201.44	204.08	204.85	202.4	202.59	205.29	201.54	202.43	200.1	202.46	201.69	204.74	201.55	201.07	204.47	204.55	205.13	203.23	203.13	205.05	204.89	205.74	202.89	202.64	204.2	206.64	203.83	204.37	201.29	203.71	205.45	207.69	207.91	204.81	201.06	205.27	203.85	204.5	206.98	202.04	201.19	204.77	201.79	208.92
208.09	209.17	214.29	208.54	213.8	215.15	212.57	211.56	213.38	214.22	215.73	211.22	209.52	216.93	212.28	208.19	211.15	215.48	214.83	212.17	211.12	209.38	214.46	214.17	208.03	215.99	207.22	209.21	212.92	212.42	212.33	214.06	213.84	216.25	215.59	215.81	207.74	214.05	213.61	213.13	215.82	212.71	214.37	213.28	213.15	210.75	210.45	212.86	209.53	215.96
209.84	208.05	208.47	213.43	207.96	210.7	209.4	205.99	209.34	211.02	213.98	212.28	209.79	203.64	210.23	211.36	212.1	206.1	209.14	211.06	209.62	210.03	209.9	212.5	210.93	209.32	206.25	208.8	211.15	207.44	209.4	216.91	208.45	212.41	212.34	208.23	208.92	210	206.74	210.28	211.04	210.84	210.69	206.41	211.6	211.43	208.66	213.61	206.38	205.96
195.39	192.72	196.87	198.11	195.53	196.47	196.32	194.04	194.91	200.02	201.31	194.21	198.15	195.58	198.52	196.4	197.11	197.63	194.13	199.35	192.42	194.02	192.47	191.9	196.07	198.6	195.01	197.11	194.94	189.89	193.27	196.96	197.19	194.52	199.59	195.16	193.33	198.25	194.54	192.22	197.92	197.09	198.9	194.52	194.22	197.17	197.2	193.87	193.7	197.16
198.96	203.55	201.69	204.09	204.71	201.7	208.13	202.23	202.76	201.91	206.61	199.29	199.78	202.43	200.37	204.41	202.96	205.3	206.86	202.64	207.2	203.24	199.87	199.44	203.3	198.7	202.06	205.34	203.39	203.24	203.39	201.81	204.79	202.64	200.88	205.78	204.33	206.83	203.96	198.23	202.31	203.01	199.54	203.18	202.51	206.81	203.83	204.28	203.61	199.72
204.59	203.75	207.98	201.51	202.14	198.93	206.46	203.79	203.09	197.25	201.95	200.78	200.85	203.1	201.46	201.3	199.15	202.41	203.69	202.99	198.61	204.2	203.5	196.07	204.96	204.7	201.24	203.03	205.44	199.41	201.76	202.47	195.17	202.34	202.5	199.69	199.34	204.66	199.49	205.03	201.76	203.3	199.82	204.11	202.14	202.32	205.61	205.62	204.91	201.82
205.17	203.04	207.39	208.39	209.23	211.71	210.49	207.17	207.07	210.08	212.45	207.8	208.18	208.26	206.91	208.56	211.58	205.41	207.01	208.35	208.97	207.48	209.9	205.67	211.78	204.45	207.53	203.46	204.52	208.21	209.2	208.83	206.48	208.68	207.79	205.4	211.99	207.74	204.75	210.59	208.09	209.77	207.43	207.39	207.88	207.59	206.96	205.38	206.08	207.25
204.06	206.91	202.5	202.53	200.66	199.91	203.41	202.1	203.1	202.98	201.84	200.51	205.27	204.46	202.12	199.68	198.88	199.19	203.01	207.08	199.83	205.68	198.68	195.98	200.23	202.07	205.09	202.22	203.93	205.4	200.27	205.58	199.15	201.04	203.27	200.36	201	207.53	205.24	206.46	199.64	200.16	202.49	201.06	202.5	201.74	205.95	207.67	203.99	202.5
213.1	207.38	210.88	210.43	212.09	207.27	208.32	209.51	208.23	207.99	209.65	210.32	207.51	207.56	209.63	208.89	211.75	208.48	208.5	210.42	211.59	210.22	213.57	210.51	210.62	205.47	208.83	209.6	207.74	208.07	207.95	209.18	210.45	207.19	211.39	208.84	207.47	211.14	212.61	209.77	211.39	208.87	210.53	210.2	208.79	208.16	207.51	206.93	206.73	215
199.96	202.13	202.06	206.61	195.92	202.95	198.96	198.89	197.73	204.51	202.54	202.85	200.94	197.77	204.57	200.92	204.01	203.25	204.12	201.38	201.19	203.88	196.27	202	206.28	200.15	205.57	200.8	202.02	200.67	202.44	206.13	206.42	206.97	205.68	199.45	205.61	204.7	204.67	202.72	204.89	200.76	200.17	202.7	204	203.19	203.77	203.25	204.06	203.47
200.75	205.03	206.59	206.87	206.14	200.51	204.04	202.6	206.84	201.48	206.14	202.45	200.61	205.61	206.98	201.8	198.59	210.97	203.25	211.65	205.96	204.74	202.31	205.03	202.58	201.93	207.72	204.82	206.44	203.34	202.86	204.19	201.69	204.81	200.63	207.63	201.76	203.29	206.06	203.57	208.56	208.87	206.51	202.73	205.77	210.49	199.24	204.74	202.92	204.43
213.6	214.12	212.39	210.35	216.73	214.62	207.1	212.09	212.52	213.26	216.97	210.42	213.12	213.02	211.12	211.43	215.55	218.08	205.92	212.51	212.21	211.45	210.44	212.31	211.79	209.4	209.13	211.38	215.21	210.39	212.22	219.37	213.96	216.25	214.01	211.47	210.64	207.22	214.26	210.65	209.61	215.61	213.26	213.57	212.38	216.35	210.24	215.12	215.86	213.43
202.96	207.94	206.71	208.32	200.9	203.94	205.06	205.36	208.49	203.35	205.1	202.98	203.25	206.98	202.26	206.05	206.42	204.85	209.19	202.02	210.11	203.19	203.41	202.18	210.76	202.79	209.4	201.65	207.49	206.71	203.75	207.05	205.94	208.7	205	207.45	210.82	205.05	202.85	200.1	203.82	203.3	208.27	207.08	209.51	205.77	201.95	207.04	206.59	201.54
199.83	203.27	202.01	209.83	201.72	205.57	201.91	204.35	203.11	199.96	195.94	198.46	202.84	206.15	197.7	204.14	202.75	203.15	201.53	202.75	205.79	201	205.63	203.01	201.23	206.3	198.95	202.74	202.17	200.45	205.01	205.24	202.49	202.2	201.21	208.77	201.07	201.93	203.8	203.37	194.43	201.22	203.25	204.22	201.61	204.66	202.15	197.66	200.62	202.49
216.94	206.98	212.4	207.76	206.27	210.76	208.29	203.16	212.97	209.26	205.13	207.71	208.46	210.64	209.78	207.85	210.4	209.98	206.12	208.41	209.26	203.31	211.18	212.47	203.42	206.8	208.71	210.67	208.49	206.09	210.53	210.52	208.19	207.09	205.81	209.82	209.43	209.24	205.79	205.43	212.65	211.07	208.9	209.73	209.59	212.1	209.62	209.86	209.06	213.27
200.89	199.63	195.4	198.61	202.01	201.39	200.41	200.27	204.4	199.76	201.23	204.39	201.04	201.21	199.29	202.62	201.72	203.17	201.36	198.54	204.33	201.42	196.1	200.43	197.86	196.77	198.46	197.52	204.49	205.11	202.13	198.96	200.57	199.87	202.05	195.79	205.31	200.86	203.39	200.16	200.28	201.49	202.02	204.79	199.28	199.98	203.82	199.44	200.64	200.05
200.11	197.73	198.92	198.73	194.92	197.53	198.48	199.71	197.24	200.24	195.83	195.36	194.99	196.74	199.86	197.94	194.91	194.47	197.27	197.61	196.33	200.12	202.1	193.06	199.67	199.16	197.78	199.51	196.58	204.58	198.96	200.27	196.96	196.17	199.83	197.36	196.31	203.15	196.15	194.34	195.46	199.36	196.3	194.56	195.05	199.62	198.38	194.93	202.41	199.27
221.24	214.11	219.54	215.6	217.79	215.54	216.68	215.84	221.81	220	222.79	216.77	218.25	218.1	216.24	221.1	218.4	221.11	218.78	221.32	213.95	215.29	220.92	216.98	214.35	213.11	218.71	220.63	222.24	217.74	216.5	214.04	216.87	218.87	218.72	219.78	215.18	214.9	219.58	215.28	216.24	214.69	218.88	217.23	216.69	216.25	213.53	218.83	220.73	218.19
201.87	201.31	204.16	204.39	205.28	200.53	206.67	205.12	204.72	199.62	198.52	204.97	205.91	206.27	205.16	204.11	202.76	205.73	201.14	201.37	202.86	206.51	201.66	212.6	207.28	201.62	203.11	200.65	207.69	209.53	205.97	202.46	200.81	206.59	203.53	207.34	202.82	198.65	206.33	202.36	204.69	205.14	201.08	204.5	203.93	201.4	203.06	205.81	203.78	205.85
206.67	207.07	205.78	202.61	202.76	207.66	203.93	208.36	201.44	205.9	204.71	204.94	203.91	203.99	206.33	207.47	203.42	206.03	206.01	203.11	208.63	206.59	207.92	203.67	201.88	208.43	203.19	206.11	202.35	203.13	206.45	202.26	204.41	206.75	206.88	204.73	206.87	205.65	208.81	208.77	202.87	204.57	203.58	204.33	210.09	205.39	206.58	204.91	208.51	207.21
212.21	210.87	207.32	209.44	205.09	209.34	212.26	210.98	211.56	214.6	211.31	212.31	211.93	213.97	208.3	210.39	208.67	212.45	217.38	210.83	208.77	211.93	208.32	214.41	212.01	212.96	212.92	209.83	211.41	213.48	212.45	215.86	209.78	212.43	216.99	213.89	211.03	211.11	208.8	212.73	210.65	214.87	214.9	207.25	212.17	215.75	210.02	205.68	213.57	211.87
199.64	194.27	204.43	195.38	198.27	195.53	195.81	197.1	195.79	197.17	199.68	198.06	200.42	198.72	200.34	200.2	201.33	197.73	198.61	199.39	197.65	194.38	196.51	202.52	201.86	194.24	200.33	195.46	202.23	201.69	197.35	201.8	202.04	200.12	198.82	196.95	200.54	191.46	200.04	199.34	198.03	200.12	196.25	195.35	197.89	196.57	201.15	199.31	199.13	198.59
206.78	202.23	200.61	201.42	203.75	205.89	200.87	206.13	202.24	203.25	205.03	201.87	205.03	205.38	205.67	203.03	203.5	209.95	205.44	203.26	200.5	198.08	202.17	203.76	201.83	203.4	202.84	203.66	206.92	205.59	208.22	209.3	202.27	207.04	203	202.02	206.16	205.85	202.82	199.11	201.89	204.22	204.87	202.73	201.52	203.19	200.58	205.4	205.25	203.47
205.97	207.19	209.06	201.02	206.08	203.57	203.57	212.4	204.07	204.74	210.44	205.57	206.92	209.07	206.54	203.35	208.68	206.31	206.13	207.25	202.64	206.92	205.65	206.3	205.28	200.91	202.69	207.25	204.51	209.02	204.85	204.76	203.15	207.13	210.46	204.97	206.84	203.4	201.13	203.34	205.25	200.01	208.24	203.35	201.26	203.56	212.27	200.16	206.19	202.65
209.59	207.51	215.29	207.05	210.9	207.14	207.84	210.24	212.48	212.33	212.15	212.44	210.47	207.83	211.1	210.95	209.42	213.93	208.87	211.21	207.71	210.73	211.9	211.73	213	217.73	209.85	212.07	216.29	210.82	207.36	212.06	208.82	212.67	206.36	206.66	212.93	209.62	215.83	215.78	216.04	212.69	208.09	209.37	209.1	211.14	209.55	210.19	208.91	211.79
200.72	204.66	206.16	203.4	202.58	205.45	203.91	204.13	208.2	208.99	205.54	206.13	200.42	203.65	202.73	200.46	202.19	204.75	200.82	199.28	204.28	202.71	203.78	207.52	202.1	201.06	206.79	201.15	201.96	202.21	202.77	202.46	205.15	204.33	201.57	203.72	205.94	203.44	205.41	202.62	201.21	203.94	204.97	206.55	202.35	203.27	203.64	201.07	205.96	202.82
208.41	209.95	204.35	210.06	207.2	209.67	207.37	206.94	209.67	204.61	205.66	209.67	209.73	208.96	213.35	208.07	211.44	211.67	207.44	204.58	205.23	209.67	206.28	208.06	208.25	203.32	203.13	209.83	211.94	210.32	208.48	209.23	209.59	209.11	209.4	205.25	212.7	209.98	208.82	208.8	208.87	205.7	208.99	207.01	207.94	211.18	208.57	209.25	215.23	209.3
212.08	207.58	208.87	206.03	212.37	206.09	206.14	212.17	210.41	210.32	210.75	207.21	211.16	212.92	209.93	208.82	211.76	206.9	208.69	210.22	207.65	208.43	208.77	206.34	208.5	205.28	209.48	213.34	207.42	214.13	206.79	205.78	203.8	202.79	210.63	207.99	208.4	204.6	212.81	204.41	211.27	204.65	210.41	211.85	208.47	210.32	206.39	208.95	209.88	205.66
211.4	207.64	204.61	207.59	203.7	208.73	208.73	203.83	208	209.65	209.1	208.3	208.52	209.55	208.52	207.48	211.13	207.6	210.77	208.23	206.15	211.01	207.15	208.42	209.19	205.62	207.33	207.66	207.66	206.59	208.57	206.33	208.87	210.26	211.95	205.26	207.67	212.47	203.17	207.25	207.07	205.93	204.76	206.51	208.94	208.44	205.01	207.01	203.47	211.38
214.58	215.92	212.3	211.06	212.88	215.5	213.73	212.86	209.83	211.24	215.5	207.87	211.41	215.93	213.39	214.83	215.3	213.8	208.71	210	210.89	211.32	212.76	217.63	213.49	213.95	215.1	214.33	212.55	209.69	207.29	208.1	214.03	215.32	219.54	213.37	216.01	209	212.64	216.36	212.91	211.59	215.34	208.7	218.88	215.37	210.13	213.6	213	210.3
216.51	218.68	216.04	211.99	212.75	216.85	218.18	219.32	220.64	217.02	215.26	218.57	215.15	217.45	220.05	221.11	217.12	216.53	214.63	216.02	217.29	219.65	217.74	216.55	215.66	215.38	219.12	218.52	213.79	221.59	213.23	213.12	221.11	213.98	214.57	216.6	218.25	217.78	216.84	220.04	218.99	218.46	212.37	220.39	212.47	218.55	216.09	219.55	220.04	214.73
216.46	211.1	216.85	216.57	213.3	210.93	213.74	210.16	213.13	212.51	212.62	208.71	211.29	210.98	212.05	214.95	215	213.75	214.17	212.11	214.02	215.03	211.64	217.82	213.24	214.93	220.71	211.29	213.75	217.18	210.93	213.34	212.84	206.43	214.87	212.25	214.81	215.31	213.65	218.69	215.67	211.02	214.89	212.78	208.55	213.28	214.85	210.29	214.2	215.88
207.16	209.67	205.74	204.45	205.6	205.12	206.51	202.91	205.93	204.92	208.13	205.71	207.59	209.22	208.09	206.82	210.15	210.83	211.81	210.71	213.47	207.45	203.84	210.25	212.89	207.86	206.12	207.35	208.11	206.66	207.13	207.17	203.29	206.81	206.02	206.91	204.91	206.75	204.55	208.21	205.14	213.63	205.67	206.03	208.97	208.89	210.6	205.18	207.98	209.3
198.81	196.7	193.84	199.05	199.59	194.77	200.48	197.13	197.57	191.95	199.94	198.48	201.43	201.27	200.05	199.59	196.99	198.62	199.24	196.33	196.76	198.85	192.19	196.59	199.85	197.51	195.14	199.82	200.89	193.75	195.82	194.78	194.59	195.99	198.04	197.41	198.57	194.95	196.57	197.36	195.97	197.88	200.06	197.26	199.34	200.37	199.01	199.95	194.88	196.63
219.19	216.69	217.18	215.14	214.22	221.66	217.67	217.39	217.64	218.78	217.85	224.08	216.67	223.29	220.61	218.15	218.35	218.06	218.63	218.69	219.94	216.17	220.59	219.28	219.39	216.05	219.31	219.26	219.75	214.66	216.82	218.43	219.24	216.92	214.13	217.69	218.19	217.75	216.57	218.76	216.43	218.05	217.63	217.25	218.14	216.25	221.17	217.89	218.85	215.11
215.52	213.29	220.84	217.66	218.2	214.45	217.5	222.22	210.95	213.76	220.8	214.31	216.08	216.53	218.82	220.69	212.94	214.71	216.65	219.16	219.86	217.81	220.99	222.14	218.98	216.72	215.11	215.77	216.08	218.1	219.49	218.96	214.86	218.6	215.74	220.11	213.09	221.83	215.95	216.24	212.83	214.43	212.91	217.93	219.02	219.65	213.21	217.42	218.72	210.68
196.5	192.28	192.49	193.63	190.56	191.53	190.1	191.03	196.92	199.84	195.34	192.99	194.76	195.08	194.65	190.49	189.05	193.23	193.09	192.74	193.58	194.57	194.2	194.87	193.22	190.84	194.01	190.84	192.11	194.08	191.86	195.85	197.83	197.77	195.29	195.57	192.71	191.15	189.01	195.18	194.62	191.11	194.68	192.95	196.33	194.16	198.51	194.61	190.3	189.94
196.62	202.36	202.46	197.12	199.61	194.97	203.33	201.57	199.09	198.79	200.03	198.71	194.54	200.37	199.12	193.3	197.68	195.51	199.47	201.02	198.76	197.8	201.18	200.13	199.9	203.43	201.27	200.68	196.22	200.03	200.66	198.69	203.37	196.61	199.38	196.21	202.02	202.41	203.26	196.4	199.94	203.64	201.13	199.01	200.78	200.82	202.95	202.86	198.31	202.87
206.45	201.67	203.22	204.06	205.56	201.36	207.59	200.07	199.66	203.92	201.07	202.03	205.36	204.01	202.38	206.83	202.56	203.22	204.54	203.96	204.72	203.8	201.2	201	206.04	208.93	205.37	205.14	204.24	204	206.41	199.97	200.88	204.56	202.03	203.8	204.91	203.88	202.93	208.62	206.28	202.19	201.15	209.92	206.23	209.74	205.46	202.47	201.2	206.54
205.38	196.4	199.32	199.59	202.36	201.2	202.16	200.85	203.5	200.6	196.82	199.86	199.94	195.97	198.47	200.11	194.13	197.19	199.67	197.55	198.77	201.58	199.33	200.82	196.27	198.31	198.58	198.36	197.14	202.92	199.21	199.4	197.75	197.61	203.05	202.67	201.31	200.34	198.64	198.57	199.55	199.9	200.95	198.62	199.65	198.93	200.56	201.54	199.61	197.96
207.54	208.86	210.7	215.96	209.11	209.84	214.71	211.19	208.14	208.89	206.04	210.21	205.53	209.31	213.05	210.06	206.04	207.15	208.71	206.74	206.66	209.11	206.28	212.38	207.47	208.26	206.48	209.05	209.19	212.54	211.24	208.5	208.46	205.76	204.81	206.28	205.34	205.83	205.47	207.8	211.77	210.15	210.7	208.22	209.03	205.09	209.75	211.19	207.59	209.16
201.54	204.54	204.1	208.71	204.4	199.51	205.21	205.35	203.53	208.88	206.37	203.11	204.72	205.57	203.85	207.41	206.07	202.63	202.33	201.95	205.06	205.61	204.2	209.38	205.01	198.25	206.2	205.71	202.49	206.99	202.67	206.73	207.75	206.85	201.23	201.94	202.78	202.42	205.32	202.24	198.19	204.49	199.66	205.79	203.61	204.27	203.64	198.39	202.85	203.37
202.87	197.69	201.61	201.35	200.57	204.67	199.62	201.6	198.81	197.63	201.2	201.19	202	201.37	198.45	195.09	197.98	200.69	200.64	198.13	197.96	198.85	203.01	199.55	199.85	195.8	202.98	197.1	204.45	199.7	198.16	200.26	201.82	203.86	198.93	200.1	196.54	201.19	199.17	196.08	199.84	197.76	198.8	200.4	201.37	200.76	193.4	197.64	200.7	203.51
206.24	206.06	210.15	207.03	207.62	206.92	204.81	213	208.43	207.15	209.46	213.34	206.79	209.45	208.86	210.76	206.03	206.86	208.11	208.47	204.85	209.47	207.61	204.23	207.44	209.83	204.74	209.77	211	205.22	212.44	209.25	212.19	204.02	207.28	209.1	208.39	208.1	205.76	208.84	207.75	210.49	213.48	209.59	207.9	208.37	209.8	209.57	208.46	203.81
218.41	209.36	213.62	211.26	215.15	213.07	209.1	214.76	214.06	213.33	215.75	213.62	214.25	210.28	213.27	211.44	208.01	211.32	212.92	213.36	209.76	211.35	212.17	208.7	209.6	211.76	212.75	213.93	209.48	216.03	212.59	213.63	212.23	213.86	213.72	212.2	213.79	213.09	214.63	211.67	212.92	211.23	212.36	212.84	213.34	212.69	210.55	210.74	217.44	208.86
217.46	218.71	210.85	214.93	219.9	213.99	214.54	219.8	218.47	213.66	216.63	217.37	214.33	220.99	219.44	219.61	217.55	217.11	218.48	217.53	216.3	215.24	218.43	220.9	218.14	214.27	218.39	216.61	217.35	210.97	215.13	216.54	211.31	216.21	214.91	219.29	215.18	214.11	215.61	215.57	214.15	213.71	213.28	217.72	219.52	216.92	218	214.05	216.44	222.66
209.21	219.75	209.37	211.82	211.3	212.51	207.22	215.78	213.59	209.02	211.25	211.73	210.36	206.33	214.47	211.92	211.57	211.87	209.07	206.56	213.19	215.97	211.81	207.59	211.59	213.42	217.14	212.2	209.21	213.82	212.16	214.03	215.31	211.35	210.09	210.33	215.94	213.59	209.92	208.86	210.4	213.82	209.36	215.63	210.54	208.34	210.71	214.85	207.55	213.05
206.85	201.39	205.25	204.69	204.16	204.76	200.84	201.68	202.97	202.47	203.39	199.78	203.77	202.32	204.45	208.98	203.62	200.5	202.25	204.07	204.88	201.53	209.64	200.48	205.98	205.55	203.52	205.26	203.56	207.49	204.21	205.24	207.4	204.05	205.07	205.48	205.81	206.79	200.84	205.3	201.05	201.86	203.09	203.32	209.36	202.39	204.69	201.29	206.75	206.77
219.39	217.15	217.23	218.69	217.08	220.35	217.11	213.29	213.99	211.44	220.57	216.89	217.92	218.77	213.62	213.39	218.86	218.98	213.68	213.11	215.95	218.39	214.41	215.72	216.25	217.3	218.8	215.7	216.23	217.85	216.07	218.54	222.79	217.6	220.31	214.66	216.22	217.78	216.91	216.84	216.57	220.21	220.64	213.77	214.64	218.26	211.74	217.99	218.25	218.81
216.23	218.96	213.12	216.76	217.61	217.64	218.17	217.91	218.46	222.6	218.35	216.92	218.78	214.43	217.06	213.5	220.18	212.83	217.62	217.3	216.75	214.76	218.21	219.03	217.63	216.87	216.78	224.12	216.4	214.84	217.13	218.15	217.72	215.06	220.03	215.75	213.6	216.5	216.64	212.67	219.63	216.63	219.21	219.75	215.77	219.02	215	216.06	213	221.29
195.61	204.04	195.35	200.77	199.92	197.39	197.55	202.07	202.45	203.14	197.61	199.89	197.84	204.28	196.17	199.09	201.8	199.07	200.12	197.38	202.83	199.99	199.46	196.59	197.85	203.34	199.75	198.24	201.7	197.64	197.45	195.85	205.38	201.9	200.64	199.7	201.73	198.08	208.07	202.83	198.66	196.88	196.19	202.2	201.18	202.15	199.14	201.7	199.19	201.83
208.79	209.49	206.03	209.82	212.18	208.85	208.23	207.26	211.9	213.54	206.28	206.66	206.85	209.07	204.85	204.99	203.81	209.86	207.11	209.14	207.82	208.94	207.73	208.79	204.97	205.14	208.96	207.25	204.5	208	208.14	205.23	210.59	205.7	207.15	208.76	205.74	209.84	209.43	206.35	209.56	203.54	205.55	204.91	206.87	206.86	207.9	208.24	209.42	205.94
222.16	217.36	217.18	213.11	221.96	216	219.13	218.13	211.77	219.28	221.18	218.62	215.47	219.49	216.82	216.38	220.2	215.3	219.17	218.17	219.77	217.23	216.4	220.76	216.61	220.64	214.67	217.9	223.88	221	221.79	216.79	219.41	215.55	220	215.63	218.39	218	216.47	222.69	218.71	214.77	217.33	215.44	221.35	217.49	218.57	221.44	219.11	217.37
201.82	208.68	213.79	205.37	205.35	201.9	206.56	207.28	202.89	210.6	207.04	206.91	210.71	208.26	211.24	211.29	211.57	209.05	207.76	208.95	208.78	204.78	209.06	212.58	211.2	206.67	205.64	209.92	209.92	206.48	207.18	208.24	210.15	207.58	213.35	208.19	207.26	204.61	202.65	207.17	209.56	208.41	211.81	210.09	212.69	204.74	208.83	210.07	209.34	216.05
205.51	209.42	204.24	208.3	205.33	203.79	207.83	207.99	207.8	203.74	213.76	210.71	208.13	206.89	204.67	210.47	209.37	208.97	208.77	214.08	208.08	209.58	210.1	207.84	206.93	208.62	205.24	211	207.15	207.9	206.98	207.94	206.29	210.47	210.54	204.36	210.95	209.14	207.41	205.48	204.03	207.41	203.1	205.91	207.21	205.08	210.31	209.68	208.69	206.92
195.77	201.12	198.36	192.43	192.45	199.32	191.45	195.66	199.88	195.17	195.86	195.46	188.98	193.37	198.94	198.74	196.01	194.81	191.33	192.49	193.11	197.1	198.79	193.46	195.98	197.43	197	197.23	193.96	194.24	197.37	197.78	193.88	194.44	200.34	194.39	192.74	192.35	190.22	190.93	196.71	196.15	197.22	196.25	196.77	193.39	194.91	195.2	194.17	192.48
206.71	209.39	207.71	206.47	206.3	202.16	207.52	210.28	208.83	207.62	202.89	208.18	207.4	202.85	204.72	204.04	208.01	201.6	206.08	205.59	204.48	207.89	206.44	207.37	207.47	207.84	211.41	206.93	208.34	207.82	205.78	204.65	205.13	209.47	207.71	204.69	206.65	202.11	210.9	207.41	211.48	211.42	203.95	204.64	209.22	205.55	207.52	203.85	205.05	205.05
202.92	205.79	197.45	199.69	204.38	207.5	201.9	202.78	202.56	205.17	202.14	202.25	204.19	199.9	199.42	199.15	201.81	204.39	209.49	202.8	205.09	205.99	207.14	207.5	206.22	198.94	203.89	203.2	202.47	202.29	208.8	208.4	208.49	203.44	201.81	202.75	200.86	203.4	201.57	202.81	203.56	201.05	203.94	202.3	204.74	204.06	202.74	203.37	201.95	204.82
199.35	198.72	194.21	200.18	196.76	195.75	197.59	195.55	199.51	198.14	201.34	197.37	196.78	201.08	197.43	196.26	197.45	198.86	198.35	197.37	196.52	200	195.3	198.83	197.01	197.74	200.54	203.84	201.85	203.18	196.84	193.38	202.03	197.52	200.31	197.04	196.44	198.04	198.22	200.21	199.16	202.05	195.36	193.97	198.21	200.61	199.04	196.67	199.24	203.91
207.9	207.31	211.25	211.86	208.31	210.81	206.87	209.45	207.91	212.42	208.89	210.19	208.39	211.05	209.23	208.66	210.04	209.76	212.25	210.81	207.57	209.68	210.58	210.03	211.18	210.38	208.52	208.92	209.22	208.04	211.83	207.16	214.75	208.34	212.78	210.99	208.98	209.52	208.58	213.01	209.08	210.53	211.52	203.58	211.1	215.64	208.77	208.38	213.02	208.3
203.03	199.79	197.85	208.57	200.1	202.73	199.91	204.91	199.61	201.79	200.57	201.18	203.85	204.14	209.13	203.46	201.46	204.43	198.83	207.31	204.8	202.79	200.82	205.48	207.59	207.01	204.17	200.62	209.11	203.37	206.35	201.97	201.96	203.12	202.68	204.97	205.67	202.78	202.4	208.07	203.22	204.86	201.75	202.4	205.4	205.16	200.46	201.18	204.92	200.46
216.65	221.83	215.77	215.42	219.2	216.7	216.04	214	216.99	222.9	219.14	221.09	213.1	219.15	213.18	216.31	218.53	217.79	215.06	216.88	216.79	212.81	222.57	212.22	219.47	217.78	217.3	216.7	220.96	216.52	216.67	216.87	217.98	213.39	216.23	216.25	221.63	216.08	217.13	221.38	216.91	216.96	213.52	215.35	217.14	221.4	216.9	217.23	215.8	218.08
205.83	202.75	205.86	205.17	209.22	203.78	206.06	209.79	206.46	203.17	205.36	205.6	200.06	208.56	206.54	201.69	207.4	202.73	203.67	205.76	207.69	206.39	206.49	204.61	206.01	204.14	205.55	205.72	209.41	209.78	207.09	206.75	205.99	203.62	207.83	206.03	206.43	209.34	202.78	205.6	208.17	208.63	207.06	205.14	206.67	205.11	204.45	207.64	201.43	209.83
213.2	210.45	212.77	211.86	213.14	211.11	209.47	211.06	214.42	209.11	209.22	210.36	212.36	212.85	211.01	213.18	212.51	210.13	212.03	211.83	208.39	212.3	209.76	211.16	213.05	209.6	214.05	211.8	210.74	213.05	214.92	213.4	211.93	212.31	214.2	210.68	212.55	212.53	208.69	213.35	213.22	213.06	213.67	216.69	209.89	211.18	212.95	211.08	214.07	211.68
202.7	201.07	204.05	203.01	201.69	202.1	199.48	205.22	201.21	205.39	203.96	200.88	206.69	204.15	202.64	202.81	202.95	203.86	207.26	207.79	204.42	201.2	205.1	204.29	201.9	208.59	200.14	200.21	204.23	205.92	202.64	204	200.49	207.76	203.34	205.02	207.29	200.59	203.78	205.24	205.16	203.7	198.6	203	207.72	203.66	203.6	203.51	205.35	203.33
201.29	202.44	205.21	206.8	199.15	203.81	202.74	203.75	209.87	206.75	201.77	203.29	204.07	207.56	203.14	204.96	204.19	201.07	206.83	203.93	202.5	206.95	205.81	202.74	208.94	198.65	204.88	204.08	199.93	207.46	205.52	202.1	205.5	204.45	205.24	205.46	199.94	200.75	202.81	203.9	205.34	205.78	201.55	204.2	203.02	199.9	206.37	206.28	204.95	203.86
202.67	196.19	197.56	198.49	202.22	200.37	198.35	200.35	201.95	200.99	201.32	199.1	193.48	200	200.47	193.17	198.52	200.73	197.59	197.23	194.53	199.69	200.08	200.45	198.25	201.03	204.39	199.42	201.92	199.59	200.7	201.35	204.14	196.05	195.71	198.46	197.81	199.09	202.52	202.43	199	197.94	200.56	200.79	203.08	198.81	196.92	198	197.36	199.27
196	196.96	195.04	201.85	200.42	195.34	195.49	201.64	198.49	199.94	202.56	202.42	195.28	199.73	191.93	195.81	200.62	203	196.83	200.55	197.07	201.17	199.76	198.06	198.96	197.99	195.7	200.14	197.69	200.63	198.43	194.32	196.73	199.72	198.2	197.45	201.58	201.03	198.33	201.85	199.54	200.16	202.67	198.24	201.82	199.57	195.56	196.72	197.81	198.47
213.93	209.56	209.44	209.97	216.18	212.39	215.71	213.94	210.99	212.17	209.01	215.64	213.94	211.49	216.9	213.34	214.73	217.98	211.79	215.35	216.81	212.35	212.07	212.88	211.74	211.32	214.3	214.55	210.89	213.53	211.97	211.24	214.25	212.7	215.07	206.94	216.01	215.29	209.46	213.67	213.43	211.17	211.92	212.22	215.54	211.58	210.2	209.21	214.89	215.27
211.01	209.34	212.03	212.15	204.03	209.17	211.45	211.14	210.48	208	207.91	209.29	211.28	211.02	208.79	202.66	206.07	211.4	206.57	210.85	212.66	211.13	206.66	211.67	209.06	206.92	210.94	207.32	211.19	213.2	210.82	207.89	209.16	205.47	209.65	206.15	210.36	202.28	210.58	209.45	207.79	203.63	210.69	206.89	208.54	210.53	213.3	207.83	206.03	206.09
203.11	204.22	201.93	208.72	204.82	206.16	206.98	206.17	194.27	204.57	207.77	200.42	202.26	209.85	205.23	203.14	202.47	206.48	205.02	203.08	203.32	203.83	207.38	207.18	201.6	208.26	197.09	198.71	205.95	204.49	202.32	202.44	203.3	202.65	203.02	198.86	202.77	203.36	203.15	202.19	204.31	207.34	205.17	202.82	202.84	204.84	201.37	201.91	204.68	206.74
208.56	208.39	213.97	213.11	209.91	206.19	211.64	209.65	211.42	211.21	209.87	210	207.95	209.1	211.22	209.13	208.9	205.1	207.12	207.62	210.26	209.73	208.69	208.58	213	211.69	206.49	213.72	210.33	211.66	212.27	210.41	211.47	208.71	210.83	205.35	210.95	210.69	209.14	209.41	209.78	209.39	207.86	209.71	210.56	210.65	208.32	206.27	212.21	208.01
218.98	219.21	219.83	216.52	215.17	216.44	217.39	216.69	211.28	216.49	218.23	220.36	216.82	216.35	218.71	221.59	219.43	214.56	220.53	215.24	218.19	219.1	216.75	219.2	213.49	221.52	215.85	216.09	218.17	221.33	217.89	210.98	216.01	218.78	213.75	211.56	218.52	212.93	216.68	217.11	220.37	218.04	217.98	216.16	215.42	218.56	214.5	219.34	215.09	219.79
223.19	215.87	217.3	215.51	222.17	211.91	215.15	220.47	219.51	219.87	216.46	215.7	214.18	219.6	215.95	215.56	217.55	218.93	212.98	213.92	221.07	218.84	213.53	218.8	218.47	215.11	217.16	220.03	222.6	217.59	215.97	214.74	220.17	219.88	218.69	217.65	216.52	221.22	221.94	217.19	216.65	218.73	217.46	213.74	216.72	219.28	218.44	215.85	221.37	219.18
215.81	220.91	214.45	216.69	216.43	215.22	216.62	216.62	215.85	216.92	213.77	219.01	213.63	215.99	219.31	218.74	217.29	219.33	217.38	216.14	215.31	220.57	213.83	217.21	214.39	216.75	213.67	215.85	217.1	215.83	216.59	216.69	216.42	216.42	220.33	213.91	215.09	219.38	219.28	217.98	211.12	216.9	218.37	213.76	214.94	216.5	219.02	216.2	218.68	212.78
210.09	210.37	213.9	211.98	213.4	209.13	210.58	213.25	209.67	209.43	212.59	214.78	208.17	215.63	212.34	207.52	213.8	216.53	214.33	207.5	217.64	212.87	214.4	212.63	212.68	217.92	208.75	210.4	209.3	210.08	211.88	215.6	209.62	209.9	213.44	213.87	213.76	213.87	211.58	212.42	213.84	208.32	211.64	206.54	213.32	209.5	211.33	213.78	210.39	209.99
199.37	197.01	199.8	202.39	197.16	199.41	201.65	193.7	200.63	197.39	202.93	198.3	200.22	197.89	193.86	202.34	201.65	195.56	198.63	201.51	200.25	197.69	199	198.55	203.38	198.82	199.75	198.2	197.88	200.06	200.04	197.72	200.38	197.79	197.21	198.02	195.49	199.36	203.09	199.56	202.56	198.61	203.45	199.85	201.4	199.78	196.21	197.07	204.72	199.08
210.64	209.84	207.76	214.68	206.63	205.6	210.65	208.97	213.25	207.41	207.53	207.9	208.5	208.51	208.05	207.32	209.92	206.41	205.43	206.77	205.84	210.51	212.22	206.81	210.06	207.91	209.73	211.97	209.3	209	211.51	213.88	209.33	207.89	207.95	205.36	212.94	210.18	207.14	209.9	215.7	210.89	207.32	209.73	210.45	206.6	215.47	210.21	210.68	208.9
189.1	192.92	189.92	192.67	194.18	196.32	193.52	199.48	195.39	199.12	194.16	192.44	192.11	190.98	195.82	195.79	200.33	193.4	189.93	192.88	193.02	197.07	194.16	194.25	188.21	194.58	197.1	192.7	193.06	195.46	197.85	193.85	195.05	188.43	200.75	192.35	186.19	194.22	191.49	193.51	193.32	190.21	193.33	195.33	191.77	196.75	192.16	191.86	194.75	193.27
200.08	207.7	206.57	204.8	204.6	205.74	203.03	205.84	207.2	204.33	206.48	204.76	206.56	202.38	202.7	205	202.37	206.11	203.8	205	207.38	206.36	206.31	206.04	205.5	205.5	203.14	200.1	201.61	203.01	203.88	203.54	208.73	197.37	205.55	204.86	208.69	209.15	201.41	204.31	204.47	201.4	208.48	206.14	205.74	206.12	204.22	207.92	204.23	202.41
202.71	204.68	200.44	202.92	205.87	203.19	202.15	203.23	203.39	202.02	200.96	203.02	200.66	209.09	201.62	205.62	207.6	200.85	199.36	203.65	203.87	199.78	206.28	210.16	203.09	205.13	204.81	200.56	204.53	203.1	199.79	201.86	204.49	201.74	205.28	203.13	201.34	201.28	206.24	204.73	202.59	200.44	202.56	203.22	202.65	203.79	206.23	201.75	204.16	202.15
198.58	200.74	195.61	196.29	197	192.46	201.13	194.26	200.91	197.4	197	197.59	200.78	200.16	195.15	198.26	207.15	200.51	194.91	200.68	199.33	197.1	201.71	197.56	202.68	196.97	197.18	198.45	200.48	196.37	195.71	200.62	202.86	199.11	202.54	200.94	205.03	200.56	202.3	199.44	197.87	199.07	198.67	197.88	198.5	200.28	197.04	198.94	198.29	194
219.94	220.46	218.02	219.87	212.09	215.52	214.32	219.14	217.21	217.27	219.05	215.93	218.18	221.4	219.74	215.55	213.78	222.31	219.85	215.62	217.85	215.28	220.6	215.56	224.65	221.43	218.78	212.47	213.7	217.1	217.4	217.97	212.22	213.96	217.69	216.81	219.75	218.93	217.34	217.06	220.41	218.22	218.2	214.78	219.52	216.52	217.84	214.62	214.99	220.59
201.97	199.41	196.6	198.84	200.24	203.17	199	199.37	200.77	198.42	202.66	200.06	195.86	200.44	201.75	201.61	197.58	199.21	195.99	205.31	197.01	200.57	199.99	199.26	199.38	202.77	198.63	198.28	203.13	197.37	200.06	204.23	202.99	198.88	202.99	201.1	198.25	199.66	200.73	202.02	199.88	198.89	197.25	198.34	198.43	200.17	199.88	200.42	199.06	201.75
202.92	203.07	203.89	201.92	201.35	205.55	205.67	199.46	201.24	203.19	199.1	203.68	202.7	203.85	201.44	204.84	205.08	200.58	206.84	201.41	200.58	205.73	201.34	201.26	205.01	202.17	203.42	201.79	204.91	200.86	202.13	203.13	198.73	199.99	198.99	198.8	199.53	200.83	203.76	202.99	204.96	201.98	202.04	205.54	199.74	204.39	204.52	204.73	200.85	195.51
202.26	209.39	207.01	206.59	206.88	211.25	205.81	208.08	209.8	210	208.44	207.82	210.73	210.41	208.15	212.24	203.14	205.31	209.46	205.84	206.89	210.87	209.05	211.92	208.76	208.75	210.62	209.06	215.03	209.75	213.61	203.93	208.01	205.66	208.21	207.82	203.78	209.43	207.16	208.28	209.01	210.58	209.56	206.29	205.65	208.32	208.55	206.58	208.03	203.39
213.99	210.87	208.25	205.55	212.12	209.38	212.35	210.38	206.97	209.06	211.42	210.19	208.15	210.91	208.9	205.8	211.01	211.57	208.08	209.9	210.21	207.4	209.8	206.98	214.1	211.29	215.48	213.13	207.4	211.83	210.72	207.3	207.86	208.58	213.81	209.14	208.55	209.32	209.16	212.52	209.68	211.27	208.39	205.14	210.95	211.6	207.59	213.59	210.12	205.55
199.19	202.41	199.4	203.89	201.69	195.21	200.34	204.25	199.15	200.2	199.18	200.61	199.04	203.99	199	199.14	197.53	196.44	203.45	198.39	201.89	196.18	202.29	200.85	198.21	199.3	198.57	200.96	197.44	199.46	198.93	202.06	194.22	195.91	199.34	197.94	200.5	196.08	200.62	198.71	200.64	195.34	197.33	198.49	199.99	199.5	201.33	199.36	197	204.48
210.79	209.8	205.77	206.53	208.1	206.84	213.14	213.48	211.7	210	207.76	214.59	208.99	205.7	208.74	209.55	211.15	207.28	211.15	211.92	201.81	209.08	206.57	209.81	209.29	210.35	212.3	210.53	209.53	207.02	204.87	213.19	209.85	211.24	207.68	210.5	206.07	203.23	211.76	202.53	210.96	208.78	205.75	208.36	203.7	208.67	208.42	208.14	203.87	211.22
198.86	196.36	196.9	198.75	198.97	203.58	199.44	200.04	202.78	200.25	200.6	199.06	203.94	199.77	199.36	204.52	196.99	197.16	196.7	198.43	199.54	198.68	198.73	201.45	203.02	200.69	199.16	197.01	195.73	202.18	201.21	199.15	200.39	196.66	198.79	198.1	201.6	194.69	202.89	198.18	197.28	201.44	198.69	195.33	193.54	199.51	195.2	200.02	201.09	200.69
199.16	202.05	202.11	202.47	204.93	204.77	197.55	198.89	193.92	199.87	200.07	199	202.01	202.25	205.51	198.98	200.31	198.29	200.7	197.19	200.92	200.78	197.71	204.99	204.73	198.7	195.97	201.07	198.64	201.63	202.83	199.9	199.56	200.71	202.89	195.23	199.16	201.38	196	197.34	199.46	202.83	200.36	197.11	197.87	200.08	199.82	199.21	202.36	203.25
209.47	210.54	210.68	209.35	208.03	205.38	205.8	206.44	207.17	210.36	207.35	206.1	205.96	210.04	205.8	209.78	209.23	211.12	209.73	212.97	207.64	205.96	208.62	210.79	206.8	208.17	203.61	208.2	207.85	206.61	207.05	208.29	208.12	205.19	209.9	205.11	202.83	202.67	205.55	204.66	206.31	211.82	208.33	207.4	206.23	213.26	210.02	205.48	208.94	207.91
210.91	205.12	207.02	207.19	204.86	208.37	211.78	206.38	210.17	209.92	209.36	210.7	205.71	208.78	209.81	208.46	208.89	203.91	206.22	206.16	213.25	207.16	208.09	208.55	211.56	203.1	211.8	210.09	205.87	205.87	206.71	211.24	209.1	209.27	210.19	209.48	206.66	207.26	208.85	208.57	207.58	206.48	210.48	209.59	209.24	208.53	210.15	211.1	205.67	203.3
208.34	207.7	212.25	206.99	208.15	211.06	208.9	210.14	209.66	209	212.08	206.15	211.14	210.04	206.76	203.06	210.06	207.74	208.06	209.17	206.62	207.76	208.77	210.02	211.68	216.8	208.63	210.6	209.98	207.09	206.9	209.48	204.39	208.93	207.17	204.6	208.98	209.45	207.56	207.82	209.91	208.34	210.51	203.86	208.54	211.65	208.98	211.56	207.36	207.83
205.27	201.15	203.48	202.71	207.9	206.43	208.32	202.81	205.7	205.76	205.73	204.21	205.4	205.6	201.01	204.78	210.05	204.81	201.47	207	205.43	205.91	201.86	200.86	203.68	204.71	205.56	205.01	202.81	208.28	211.33	205.75	204.14	205.64	202.6	208.69	205.36	201.32	209.01	208.57	208.31	204.1	203.24	201.67	203.99	201.01	207.56	202.64	201.52	204.75
216.21	215.99	213.01	211.47	214.33	214.75	214.34	211.85	214.75	211.36	213.84	212.08	213.5	214.5	208.81	212.77	217.64	213.26	212.07	215.28	213.38	211.48	218.24	215.47	215.92	214.13	211.21	211.69	213.24	214.5	213.76	215.43	216.99	214.06	213.43	212.01	213.92	213.4	212.11	214.77	211.62	213.27	215.14	208.42	211.45	209.77	215.98	212.42	212.78	211.68
209.36	209.69	209.3	209.53	209.35	206.39	204.36	205.1	206.94	206.9	211.9	211.95	208.3	206.62	209.51	208.91	210.44	210.58	212.28	206.99	207.64	206.06	214.22	211.46	206.3	210.91	209.75	213.74	204.13	207.44	213.84	207.97	206.55	212.03	213.05	209.86	214.02	205.83	213.78	209.76	212.18	214.53	205.5	209.28	205.41	208.92	206.12	210.09	207.49	211.26
210.74	209.15	207.31	209.82	207.71	210.2	207.77	208.82	211.12	206.37	211.8	210.2	205.88	211.96	211.48	206.83	209.34	208.61	204.79	208.97	207.67	209.75	207.78	209.22	209.45	211.5	205.65	207.26	207.01	209.01	210.88	210.41	205.05	202.85	205.48	208.37	206.91	209.7	207.81	211.39	212.01	205.22	208.66	207	211.34	209.15	211.3	206.68	206.31	211.4
203.65	204.91	200.08	204.67	203.16	203.41	203.14	207.15	201.26	202.65	198.23	199.73	208.95	202.44	206.91	203.43	204.08	200.81	201.66	203.67	201.58	205.3	202.83	203	202.52	208.34	203.11	205.87	201.96	199.33	200.82	205.35	205.83	204.16	205.08	209.75	207.33	205.24	206.08	199.94	204.66	204.66	205.89	208.09	206.4	198.49	207.88	205.46	204.35	205.05
216.2	207.98	214.7	215.3	208.44	213.8	213.21	212.77	212.88	215.06	210.09	210.12	219.11	213.14	213.13	209.78	208.81	211.22	215.37	212.5	209.6	209.48	212.94	208.27	211.97	212.88	209.38	207.7	211.69	210.62	211.48	212.26	210.38	216.89	214.78	211.65	212.97	214.84	210.85	213.17	212.21	207.97	214.04	209.7	210.79	212.95	213.58	209.51	206.9	211.96
204.86	201.09	199.77	203.47	202.38	202.84	201.7	207.07	202.8	204.34	205.5	202.68	202.36	204.12	201.26	204.07	200.91	199.47	200.46	203.07	208.94	199.75	206.45	206.66	207.7	203.55	202.84	201.94	197.63	206.03	205.1	200.74	203.57	203.22	206.14	204.6	206.26	201.15	201.04	199.07	199.52	200.37	201.29	205.56	201.34	200.82	205.03	205.26	207.85	204.96
216.16	208.06	207.76	210.85	210.91	213.02	211.45	214.51	212.04	211.37	210.79	211.5	211.74	214.68	212.45	212.79	212.77	215.13	211.92	214.64	211.66	210.54	210.42	209.02	216.52	209.83	217.05	216.43	212.15	217.56	212.55	212.55	211.87	213.35	211.17	212.33	215.24	213.27	215.54	211.19	211.93	213.28	212.39	211.7	212.31	208.86	211.74	215.89	213.55	213.32
207.07	212.14	207.43	208.33	208.55	206.21	213.55	205.38	211.76	207.86	211.96	206.7	208.69	207.42	207.43	204.23	209.65	208.21	210.14	211.83	210.3	206.13	210.07	206.92	208.95	214.83	208.79	211.17	210.03	211.14	212.34	210.36	207.47	206.13	209.82	206.58	209.1	209.1	206.18	205.21	209.66	206.8	203.38	207.06	209.51	207.61	207.5	205.38	206.29	208.69
205.7	213	212.76	206.25	207.59	214.89	212.24	207.17	205.39	212.59	208.09	208.74	208.32	210.86	207.66	209.35	207.04	209.61	204.8	208.24	210.13	209.3	211.08	208.7	206.15	210.09	210.42	208.17	211.7	214.45	209.88	210.3	210.09	211.83	209.56	211.09	210.31	209.89	208.09	211.11	210.62	206.39	207.7	212.25	208.9	210.13	213.31	211.64	214.6	209.93
200.03	195.15	202.69	199.74	199.03	194.58	199.66	199.98	202.18	196.7	200.91	199.91	198.38	196.65	195.79	198.16	201.81	199.25	203.75	198.35	199.65	195.14	197.41	203.17	196.27	198.09	197.23	196.86	199.38	203.76	199.66	200.01	203.91	200.54	198.37	197.92	199.79	197.36	198.27	194.55	199.84	193.95	201.44	200.9	198.67	197.07	200.33	198.95	197.28	197.57
211.81	203.64	205.58	210	206.53	208.14	203.27	208.96	204.85	207.47	207.69	203.36	205.8	208.69	206.3	212.42	204.42	206.97	207	210.55	204.85	206.8	207.18	209.49	202.66	208.32	206.7	205.98	207.3	206.74	207.01	208.4	205.3	204.68	205.91	209.01	206.34	203.68	206.1	207.43	206.8	210.79	206.21	202.78	204.57	204.35	203.87	206.95	203.68	205.21
206.15	210.99	210.39	210.97	206.97	205.73	208	205.23	204.52	208.11	207.2	212.3	208.78	212.32	208.1	207.25	211.29	212.77	208.49	212.14	212.63	211.46	206.53	208.56	204.82	210.67	204.46	207.05	205.54	207.33	207.44	210.98	208.09	212.52	209.87	210.01	211.04	206.82	210.62	208.29	206.15	213.36	211.62	204.86	204.98	209.87	211.9	207.1	212.47	210.11
205.6	200.93	203.09	200.69	201.6	207.9	198.32	199.99	202.14	203.73	203.33	201.08	197.49	209.17	204.62	205.74	207.11	203.14	201.48	203.66	199.31	199.22	199.85	202.75	204.25	205.59	197.44	199.72	204.86	207.03	208.6	199.27	200.95	202.42	206.76	203.59	203.59	198.01	203.75	205.32	198.65	201.95	200.84	201.86	201.32	202.73	196.07	202.3	204.39	204.27
213.24	213.58	212.46	212.53	207.7	208.86	205.64	212.99	213.92	212.06	209.91	210.44	215.02	215.55	212.09	211.67	217.45	216.17	209.71	212.24	210.03	214.12	213.71	211.99	211.79	209.09	211.03	213.54	212.45	208.96	213.01	211.49	213.47	210.43	212.88	214.94	211.13	209.52	211.01	209.57	214.06	210.81	215.78	210.7	214.37	213.81	214.71	211.28	211.45	209.64
209.9	208.46	210.76	211.83	209.04	208.66	210.1	210.7	209.34	210.99	210.99	213.37	214.55	212.45	211	211.5	209.92	212.15	210.96	208.99	209.18	213.18	212.94	213.49	211.29	207.7	212.6	217.52	212.52	213.86	213.41	216.81	214.4	213.31	207.05	210.03	206.98	210.21	207.73	209.43	210.74	211.9	217.81	213.08	212.15	211.6	212.54	212.43	211.5	210.99
199.94	206	200.64	204.24	200.93	201.03	202.14	200.63	201.34	209.1	201.86	204.25	203.89	204.37	200.91	201.05	196.16	202.89	205.64	204.23	202.34	197.16	206.94	205	202.31	203.57	204.15	198.43	199.21	201.56	203.59	200.85	202.8	206.33	201.61	199.71	200.85	203.99	204.42	207.88	203.2	202.83	204.45	201.11	202.44	200.88	202.48	205.59	201.29	199.37
208.61	211.09	205.49	209.53	210.26	211.97	204.57	210.5	207.66	211.38	204.67	206.33	209.35	209.7	209.06	208.66	206.2	205.77	203.09	211.57	211.64	211.93	210.06	208.41	209.34	207.37	212.24	204	212.13	206.84	209.99	210.95	210.83	208.19	205.34	209.42	208.31	210.78	206.99	208.42	207.54	207.22	203.34	207.09	208.01	208.28	211.7	203.71	206.72	209.52
207.36	205.04	210.93	208.63	206.38	209.41	205.98	211.86	203.12	205.36	210.83	205.52	211.77	209.87	207.6	211.9	210.98	209.41	205.26	204.8	207.21	210.49	209.16	210.83	207.05	207.55	208.14	213.18	206.3	205.67	209.05	208.89	205.55	207.59	208.27	207.76	204.97	202.79	207.33	211.1	207.53	207.65	208.82	211.75	205.96	209.41	209.86	211.2	210	205.11
207.88	208.83	211.15	205	208.5	207.8	204.99	212.59	203.36	209.57	206.58	214.42	208.81	204.18	209.09	209.25	214.76	210.07	209.05	208.79	206.7	212.96	213.98	207.45	210.82	209.82	212.58	208.51	213.01	207.99	211.54	208.07	204.97	210.33	209.3	212.96	210.73	213.49	207.77	207.48	210.34	208.55	210.64	211.85	210.38	208.86	213.45	212.31	211.23	212.23
212.38	208.5	209.56	204.56	207.18	209.93	211.68	207.72	208.35	204.33	208.43	207.83	210.22	207.81	205.22	208.94	210.73	207.57	209.52	206.26	213.86	205.16	211.61	208.28	205.96	209.19	204.51	202.88	211.67	207.46	211.32	211.33	207.11	205.93	207.48	210.13	208.14	205.1	209.13	203.88	204.42	205.74	208.99	205.06	209.64	206.85	204.08	209.15	208.21	207.6
209.03	203.75	206.92	199.87	207.14	207.37	207.42	204.6	203.49	201.98	211.78	205.9	204.07	201.04	204.57	204.67	207.87	206.9	209.17	203.82	204.68	203.95	204.53	207.34	206.51	210.98	200.3	205.51	203.94	206.63	202.56	207.36	202.89	207.7	202.69	204.72	208.12	205.28	208.56	203.89	209.09	201.78	204.56	206.81	206.27	202.26	207.72	204.85	212.34	204.35
208.53	206.42	208.09	208.63	207.51	208.41	208.65	206.28	211.81	207.09	210.24	209.2	207.34	208.86	202.92	206.68	210.37	210.77	212.3	207.69	206.08	210.78	208.85	204.93	206.21	210.08	208.84	207.5	204.6	206.53	207.07	208.72	208.63	204.95	207.67	210.75	207.4	206.06	205.54	205.35	209.78	207.78	209.79	206.2	206.09	209.4	210.44	207.41	205.08	206.78
213.75	209.88	210.49	212.62	209.92	214.34	214.02	210.85	215.73	211.11	215.63	216.15	216.26	211.66	210.36	213.91	212.1	210.02	213.64	209.77	212.06	215.82	211.88	215.1	217.31	212.68	218.53	213.42	215.31	212.46	209.33	214.78	215.36	212.09	211.98	209.85	209.97	212.11	214.1	214.27	215.31	214.9	214.74	214.58	210.18	211.47	209.31	209.69	212.81	216.22
220.07	220.21	218.52	217.88	216.17	219.66	216.99	218.18	216.31	217.85	215.91	218.37	217.68	217.19	217.64	214.85	215.96	213.74	217.3	220.38	218.53	221.5	215.73	213.66	215.68	218.59	216.59	215.88	215.67	215.2	212.8	218.93	216.38	217.25	219.83	218.89	215.49	216.77	220.24	214.73	217.27	222.91	214.02	214.39	218.06	214.73	216.4	215.38	215.28	219.06
206.26	201.38	202.49	198.61	204.5	205.3	198.29	204.09	207.33	201.54	201.83	204.75	202.08	203.64	201.21	200.92	204	200.99	203.34	203.41	203.13	199.68	206.9	202.88	201.48	200.29	201.79	204.89	201.12	198.76	210.44	201.55	198.63	204.41	203.2	205.42	199.83	200.29	200.89	202.43	202.65	203.17	201.3	208.1	201.6	200.62	200.15	205.15	202.34	202.94
208.43	207.7	211.31	215.05	205.08	211.16	212.94	219.25	210.2	210.42	210.23	211.98	211.21	207.72	213.47	213	209.01	213.11	214.75	213.09	209.25	206.6	210.34	211.1	212.55	207.88	216.81	211.09	209.61	214.06	211.84	209.77	209.83	212.46	210.49	215.51	211.01	212.89	208.03	208.55	205.84	215.05	211.59	211.26	208.53	208.64	210.25	213.11	215.51	215.43
218.62	217.76	220.34	218.33	218.01	215.57	219.16	216.98	219.45	220.12	221.13	215.19	217.03	218.74	218.03	217.02	217.06	215.79	217.83	212.72	220.02	217.74	217.54	212.8	218.31	213.65	216.06	218.52	218.16	219.45	218.44	216.91	224.23	217.52	219.47	213.66	218.94	218.27	217.7	217.2	217.42	221.03	220.26	221.07	220.57	215.66	218.6	215.69	215.41	219.78
205.09	209.3	205.92	210.87	206.88	209.35	206.93	207.04	205.29	206.59	206.61	212.4	207.25	209	206.13	210.31	209.85	204.56	208.53	208.04	209.76	207.63	202.84	206.47	206.02	207.52	207.48	210.83	207.88	214.98	214.67	207.65	209.13	207.9	207.37	206.97	208.17	209.18	207.34	210.3	204.5	210.86	212.33	207	205.84	209.29	210.53	212.44	210.62	210.51
202.93	201.22	197.82	197.1	199.32	202.05	195.05	197.47	199.85	196.98	202.73	199.19	196.5	197.7	201.34	200.04	202.62	198.71	202.27	197.28	199.04	198.96	201.83	197.26	204.25	200.91	199.36	197.69	197.07	196.49	202.65	199.08	200.04	200.46	198.17	201.46	204.41	196.93	197.69	201.03	199.96	197.13	205.41	199.66	202.17	201.48	201.82	195.08	201.04	200.87
209.69	209.38	206.14	201.52	204.82	204.69	198.6	207.11	199.77	204.67	210.01	204.01	207.5	205.66	204.54	206.17	206.77	203.63	201.79	203.59	205.16	203.33	204.11	203.63	202.16	205.65	208.32	201.68	201.23	208.09	208.71	210.44	201.97	207.88	200.69	203.58	206.35	203.93	203.05	204.72	205	203.85	205.28	210.46	207.3	210.02	206.3	208.28	206.27	206.55
207.13	207.39	210.42	209.03	211.47	211.31	206.46	209.18	209.64	205.41	206.01	206.49	206.5	208.81	208.68	205.61	208.51	211.9	214.37	210.36	209.15	213.91	211.58	210.6	206.47	215.02	210.48	206.2	210.22	213.84	208.68	213.24	211.19	208.09	208.03	205.3	207.58	206.55	208.82	210.88	210.75	206.87	209.03	205.1	207.16	207.12	207.53	207.92	206.64	209.44
204.79	201.76	206.8	203.92	207.85	201.48	204.58	204.02	205.68	208.16	202.86	200.81	204.99	204.98	202.78	200.63	201.92	204.4	198.88	206.52	206.13	200.75	207.24	203.28	204.09	203.55	204.05	201.76	201.2	201.18	202.46	204.23	205	206.83	204.83	204.99	206.84	202.88	205.9	199.37	205.84	205.56	198.32	206.64	204.67	208.28	203.4	205.05	203.63	206.27
209.17	208.96	205.23	207.3	207.55	208.29	208.97	207.42	205.03	206.11	204.37	210.17	205.05	206.95	204.84	204.35	207.78	208.57	207.79	209.19	207.92	212.03	208.7	205.96	213.61	205.08	207.3	208.92	206.68	210.17	205.7	208.08	210.74	207.61	206.33	209.77	207.56	207.22	208	205.77	208.08	204.26	207.58	211.91	207.29	205.5	210.13	207.42	202.35	206.04
209.72	208.74	207.91	205.53	206.32	208.53	203.83	209.73	210.52	206.69	204.44	207.24	205.31	210.47	209.22	203.75	204.59	210.49	207.95	208.07	206.47	209.11	209.06	209.76	207.44	208.24	209.66	207.99	206.59	211.28	208.36	205.32	208.01	207.25	208.8	207.82	210.88	208.63	213.88	208.5	201.53	206.39	210.6	206.45	209.54	210.76	209.45	204.83	203.67	206.12
208.52	208.71	211.67	209.45	212.62	205.47	210.87	211.59	211.53	205.13	204.95	205.23	207.65	212.31	206.42	210.75	210.4	211.45	209.93	210.04	207.14	209.32	211.15	211.01	205.92	209.83	209.52	209.24	205.33	212.5	206.39	206.81	209.13	207.36	207.27	211.25	209.26	207.61	209.43	207.08	208.14	209.78	208.92	208.62	209.98	209.92	204.34	204.78	208.2	211.3
218.51	220.61	218.82	214.84	220.92	214.99	216.63	218.42	214.96	221.78	218.07	216.51	219.87	214.4	216.01	219.58	217.25	215.98	218.99	215.9	218.46	220.99	215.22	216.37	217.52	220.33	217.92	217.74	218.78	213.25	217.29	218.93	222.26	219.45	221.3	218.24	219.78	216.74	214.26	214.41	214.65	216.98	217.36	213.79	219.86	216.49	217.85	215.95	220.45	220.38
210.22	212.3	208.12	207.07	210.72	210.83	209.9	208.16	206.25	208.46	206.69	207.17	206.97	209.13	208.46	209.11	211.92	208.26	211.16	210.69	209.43	205.84	212.55	211.33	207.44	209.3	208.16	204.88	207.53	210.12	204.54	209.53	203.54	205.01	211.05	208.69	210.6	208.44	210.41	208.57	209.74	206.71	207.83	209.95	210.25	210.96	207.57	210.91	210.48	209.85
204.71	203.04	206.25	204.85	204.62	205.6	201.92	203.11	208.97	201.54	206.47	205.41	206.11	203.47	202.02	202.34	205.8	204.41	203.04	205.66	203.01	202.61	204.73	202.37	199.96	200.12	206.1	203.3	204.88	205.73	201.44	205.38	204	206.36	200.14	200.45	204.84	201.64	203.98	205.13	200.76	203.95	202.94	206.71	206.23	201.57	203.37	205.89	207.11	205.11
221.07	212.97	220.95	216.78	213.81	222.45	214.85	216.16	214.68	219.33	219.03	217.88	215.26	215.37	215.9	221.19	215.5	215.33	218.2	217.38	220.35	211.83	214.68	219.24	218.65	218.03	218.74	212.75	217.23	222.72	217.7	220.49	222.35	217.39	217.54	212.68	215.45	215.55	218.8	215.01	217.79	219.31	219.29	216.91	220.93	217.91	215.67	220.99	218.6	220.59
208.54	209.31	216.22	209.77	213.83	206.54	210.93	212.98	209.25	208.86	208.98	207.62	208.44	211.47	212.01	209.15	210.54	207.79	211.32	211.62	205.95	209.25	211.57	214.21	209.7	212.05	207.99	213.58	210.47	208.34	210.38	206.27	210.8	209.27	209.53	209.71	209.1	212.5	209.26	204.81	207.62	211.34	206.89	213.33	210.75	210.74	210.08	208.69	208.01	204.86
211.46	208.78	208.25	208.12	205.26	210.35	206.98	203.5	211.77	206.25	209.88	207.04	211.37	206.3	207.35	209.02	210.26	209.53	210.73	203.78	207.58	208.55	214.05	208.49	211.11	205.16	212.77	209.07	207.31	210.16	209.5	209.62	208.41	208.98	207.31	208.93	209.88	209.33	212.18	209.74	207.38	211.41	209.8	211.36	210.63	209.28	209.19	210.42	206.16	211.76
209.36	211.97	210.59	213.71	209.5	209	217.55	210.61	212.33	215.28	211.67	211.94	210.83	210.59	210.95	210.15	211.17	213.52	214.59	213.24	214.28	212.1	210.6	206.78	213.01	211.52	212.19	211.54	211.72	211.09	209.58	213.82	211.22	212.09	208.96	213.15	212.5	208.35	212.71	211.83	209.97	211.36	216.88	215.11	211.98	214.53	211.32	213.08	212.42	210.64
212.08	205.59	213.27	208.89	209.37	211.01	212.41	211.77	208.58	213.84	209.65	213.08	209.27	212.05	213.02	211.27	214.37	209.01	207.89	209.58	210.83	207.56	213.81	215.84	214.03	206.41	214.46	211.78	215.51	210.57	210.69	214.74	208.88	210.12	211.21	208.55	207.97	214.11	217.72	212.7	210.14	211.02	213.9	208.5	209.21	211.3	210.1	211.73	210.52	216.66
200.87	201.45	197.07	195.48	199.22	201.54	201	197.57	200.36	200.89	200.82	197.61	197.25	203.14	200.05	197.79	202.13	200.68	194.78	206.52	197.16	196.64	204.9	205.42	203.33	202.85	204.25	200.49	199.15	202.89	203.93	200.67	202.25	202.21	201.31	203.33	198.2	201.87	201.2	206.09	197.89	203.3	198.92	198.16	201.16	200.87	196.79	201.77	193.61	198.29
205.5	205.36	206.58	207.4	207.41	207.42	205.3	203.25	205.79	204.32	205.23	204.58	204.4	205.32	204.88	204.82	207.43	211.49	203.81	203.89	207.97	208.2	204.09	203.88	204	204.9	205.75	203.64	206.78	208.38	204.76	207.06	201.8	206.82	206.52	205.96	210.59	203.39	204.16	202.01	207.88	202.31	201.78	204.15	204.07	200.2	204.6	206.15	204.94	203.59
203.99	204.85	201.51	200.04	204.57	204.26	205.52	205.17	206.94	205.98	202.45	200.64	203.1	204.34	202.63	205.58	200.31	208.4	205.88	205.56	200.49	203.66	201.92	202.65	203.43	200.76	203.78	206.46	204.39	200.84	203.5	204.34	204.34	200.07	205.04	200.31	203.75	202.97	204.52	203.6	202.99	204.5	206.63	198.23	207.16	205.74	201.56	203.54	210.2	202.26
206.64	204.26	205.98	205.11	205.72	205.66	204.48	209.24	205.82	202.17	204.37	205.51	206.86	203.62	201.9	201.13	206.62	201.96	202.39	203.57	202.36	200.24	204.82	210.14	206.67	206.28	200.85	202.89	204.64	206.56	204.82	206.09	205.48	204.82	207.04	209.78	206.46	202.59	205.45	204.95	203.03	205.12	203.5	201.88	198.8	205.74	198.77	202.51	205	200.49
211.09	205.86	217.18	210.49	214.53	211.67	210.96	212.49	214.94	212.96	214.13	213.93	212.04	217.88	214.27	215.02	214.98	213.25	209.89	213.95	213.62	209.31	216.01	214.5	213.43	214.92	210.7	213.17	211.39	208.24	216.26	211.72	209.62	216.45	214.4	214.21	213.39	213.65	212.88	215.88	213.21	218.47	211.04	212.39	210.5	211.42	211.82	210.9	210.35	211.33
200.69	200.89	200.02	196.31	198.91	198.84	196.47	199.64	202.9	195.27	202.69	195.3	199.16	200.32	196.25	195.82	201.45	198.97	202.56	199.79	198.62	203.1	199.53	197.58	201.47	199.39	198.87	203.12	199.56	198.86	204.86	198.59	201.93	198.59	198.77	202.4	199.96	195.84	202.45	199.08	201.39	196.66	197.68	199.74	195.21	197.34	199.74	197.71	195.82	198.14
199.69	200.32	204.34	202.87	203.25	204.88	202.24	201.41	198.32	201.09	196.68	204.86	199.46	204.5	200.96	204.4	203.32	203.53	200.54	206.39	201.51	200.45	201.15	201.96	201.94	201.57	204.95	201.41	206.71	204.17	203.62	202.41	205.81	205.78	203.2	201.78	203.26	203.68	204.4	203.18	200.67	197.23	206.44	204.67	205.58	201.12	204	201.78	200.48	206.07
217.65	212.7	216.01	215	213.6	216.18	216.73	217.15	216.34	216.12	217.19	212.06	215.93	214.2	221.27	223.25	212.96	213.87	217.84	220.97	215.25	216.68	217.34	214.82	215.53	215.1	218.7	215.16	215.22	220.4	212.69	217.3	218.23	214.16	219.35	213.78	219.46	215.39	219.86	219.11	222.18	220.42	214.73	219.01	217.67	216.82	223.43	218.07	220.88	218.16
218.59	217.39	216.11	212.93	212.68	218.77	215.11	219.44	218.65	215.01	219.46	219.55	217.86	213.02	216.92	218.96	215.1	215.13	220.45	212.29	219.21	214.55	219.16	213.84	221.88	216.91	220.47	214.51	210.35	216.62	221.77	223.72	221.15	216.88	218.73	220.77	218.04	217	215.74	213.09	214.87	219.58	217.15	217.64	219.17	220.97	219.44	217.31	212.7	215.23
202.93	202.07	205.72	199.46	201.08	201.75	203.83	202.26	205.47	205.08	205.61	204.93	204.62	203.28	203.5	201.54	207.35	209.64	206.59	200.9	200.94	205.52	205.85	206.33	202.29	201.69	201.73	206.4	204.5	203.52	200.87	204.05	204.48	203.04	202.34	201.04	203.26	206.95	205.12	200.32	202.24	205.8	204.76	199.44	207.26	207.85	200.56	202.25	204.76	205.39
208.38	202.85	210.75	209.35	205.5	204.9	208.83	207.74	208.36	206.03	209.5	208.5	206.46	210.74	208.06	210.18	209.81	204.8	207.2	205.31	210.67	208.05	209.52	207.99	208.73	212.12	210.83	210.14	206.02	206.34	205.8	207.81	210.49	205.6	212.65	206.93	206.79	204.79	208.03	205.42	204.17	205.99	204.65	212.02	209.04	209.08	205.66	208.5	208.33	205.64
207.36	210.17	206.33	210.73	208.9	206.9	209.98	209.44	212.11	208.3	213.13	211.24	211.31	207.13	206.65	213.24	205.86	208.92	209.43	204.68	210.71	210.95	212.46	209.93	207.58	208.39	207.69	203.07	208.93	214.1	207.89	209.74	207.2	209.5	205.33	208.48	206.04	214.72	211.64	204.5	209.3	210.61	207.37	205.76	210.62	211.61	211.06	205.61	204.48	209.58
202.43	209.08	206.57	209.11	207.17	209.46	207.04	211.56	214.35	208.51	207.77	207.05	205.75	210.47	202.58	206.66	205.43	208.78	208.39	204.97	206.6	209.14	209.15	203.86	208.26	207.35	208.45	209.56	207.74	204.78	209.7	208.53	207.24	209.41	204.35	203.47	209.04	207.6	204.28	210.31	207.57	206.89	207.8	209.02	208.21	210.91	210.46	210.66	205.43	207.82
197.14	195.09	196.02	197.32	195.09	197.62	190.56	195.36	196.45	194.23	196.7	197.23	197.1	201.14	198.52	193.59	196.78	192.5	195.48	200.19	197.67	192.81	195.55	193.44	192.53	195.44	197.55	191.96	198.51	194.79	194.11	193.51	193.29	193.98	195.42	192.96	193.28	197.01	193.36	193.89	195.73	193.25	198.21	194.14	196.96	201.38	190.34	198.93	200.27	204.36
208.31	213.02	210.63	209.4	214.13	215.79	213.44	209.85	208.64	209.7	209.99	209.65	210.29	214.21	211.38	211.11	213.09	206.04	214.27	210.37	206.12	213.24	209.84	213.75	207.41	211.93	214.63	207.82	210.6	211.64	211.37	215.23	205.12	209.15	208.45	212.23	212.14	212.9	208.76	211.93	211.87	211.24	210.86	216.72	212.37	212.46	213.53	209.91	212.16	212.1
209.53	205.81	217.23	210.69	214.64	207.59	213.15	211.23	217.66	212.76	214	213.48	210.29	210.69	206.69	207.07	211.79	208.7	212.41	212.24	212.29	210.98	209.33	216.98	210.06	211.68	210.9	211.2	210.86	213.76	213.82	212.75	213.35	212.91	209.9	205.83	212.26	212.77	208.63	208.38	211.2	214.72	209.74	209.1	213.68	208.74	209.96	213.44	215.27	212.93
207.23	203.6	200.93	204.21	198.98	205.59	203.17	207.26	204.58	206.11	205.25	201.89	203.22	200.22	199.7	207.85	205.76	203.14	204.96	201.34	200.7	203.29	205.47	205.62	202.01	202.19	204.77	205.01	204.2	202.63	201.44	205.91	201.51	199.18	206.53	203.04	204.01	205.79	205.48	200.18	203.54	203.53	205.74	197.99	203.75	201.55	206.43	202.17	198.41	203.18
205.94	212.99	205.55	210.7	210.56	206.48	208.19	208.18	210.09	208.74	209.47	211.31	208.29	206.71	213.01	210.24	209.02	213.95	209.53	207.74	207.9	209.21	209.63	212.55	210.77	209.89	209.12	210.39	209.11	207.64	209.69	211.59	210.2	208.98	211.37	209.48	208.77	209.32	209.84	210.61	206.47	206.97	208.02	207.29	207.71	208.53	215.21	207.84	210.61	207.53
207.48	209.51	209.36	209.62	205.61	208.79	207.84	205.14	207.81	202.81	208.08	213.42	204.39	207.58	207.43	208.02	208.01	206.97	208.37	206.54	209.14	213.06	205.86	207.81	207.09	203.87	210.73	205.56	205.39	203.91	209.16	209.94	211.72	201.58	213.55	208.91	206.97	209.86	209.85	209.67	205.06	208.35	206.39	206.75	209.66	208.01	212.61	208.24	209.22	205.12
214.13	210.06	211.08	213.29	210.94	211.18	210.36	214.24	214.83	210.85	210.46	214.3	210.02	211.78	214.8	211.22	215.48	210.46	214.71	215.11	218.1	213.35	209.92	213.57	211.57	212.89	210.99	212.64	215.47	212.94	211.17	210.4	214.75	212.25	214.58	213.72	214.4	213.28	211.1	212.81	211.03	212.93	214.92	210.86	209.7	216.52	216.59	211.31	211.19	212.01
202.16	208.27	201.61	203.81	201.98	203.7	201.94	207.94	199.36	199.46	201.1	203.47	209.18	200.58	205.29	202.58	203.33	205.5	201.87	205.64	204.52	210.2	201.13	204.7	200.24	201.1	202.68	207.69	205.53	203.13	203	205.82	203.49	203.98	204.22	199.81	199.4	205.36	202.44	203.39	203.85	203.25	208.63	210.21	201.57	207.11	197.81	200.85	201.87	201.39
203.54	211.05	209.49	204.58	208.55	205.88	204.86	209.2	207.61	208.04	211.44	206.5	209.16	206.54	206.09	208.84	206.95	206.29	203.01	212.64	212.37	211.62	212.67	208.49	207.86	210.39	211.73	211.35	205.58	206.43	207.99	210.79	207.16	213.76	209.69	209.5	207.02	209.09	209.39	211.5	209.78	206.84	206.35	207.07	209.25	212.21	215.13	207.05	211.59	204.61
195.66	196.01	196.35	199.24	203.7	197.86	197.01	198.26	199.07	197.41	200.33	199.79	198.16	197.09	203.53	195.11	200.57	198.96	200.49	198.05	200.32	199.33	199.72	199.23	198.59	200.28	200.72	201.72	199.77	200.59	202.29	203.94	201.39	195.18	194.63	195.19	203.62	200.47	195.94	194.84	196.81	198.97	200.23	199.18	202.09	201.85	199.13	202.81	199.6	202.06
221.85	219.08	217.62	220.94	218.77	218.4	220.62	219.02	215.82	217.54	219.35	214.85	217.92	217.48	220.03	219.19	217.07	218.45	216.23	217.36	217.25	216.49	214.45	218.21	215.33	212.62	217.98	216.82	218.26	221.14	218.2	215.15	215.43	214.94	221.55	217.27	218.84	215.41	212.82	218.48	214.67	216.08	214.8	216.4	214.83	220.06	218.77	218.79	220.1	208.53
212.03	215.01	215.31	218.68	214.75	222.3	215.73	222.61	220.6	216.25	215.46	219.98	218.09	213.36	218.21	214.57	212	217.26	219.11	214.11	217.89	217.93	221.94	216.98	216.78	213.9	212.11	217.03	218.64	215.81	214.86	214.91	216.84	216.85	215.31	218.95	217.44	219.47	219.52	219.55	217.19	213.37	212.06	216.08	221.57	218.21	215.62	211.84	212.69	219.31
210.2	203.58	207.2	207.17	206.96	207.77	207.63	208.84	207.17	207.45	209.18	203.45	205.69	208.42	203.82	207.73	204.85	204.46	210.77	206.91	204.32	206.25	204.85	208.33	206.88	206.87	207.36	207.05	204.18	207.25	207.4	201.86	202.45	212.8	204.59	207.75	203.16	207.31	201.32	209.11	208.16	208.28	204.96	204.55	210.78	204.37	206.27	211.15	210.24	205.47
206.77	209.11	208.79	208.3	211.88	211.64	209.2	205.44	210.21	209.81	204.4	200.48	213.25	210.18	210.8	207.8	209.21	212.66	208.78	206.48	204.03	209.51	208.56	205.35	205.9	203.69	210.94	206.91	208.06	213.25	207.88	208.96	207.08	210.42	203.83	209.17	212.14	211.57	210.41	207.57	207.64	204.85	209.41	208.42	209.84	209.18	210.24	209.72	206.46	209.23
201.39	205.89	209.17	208.94	200.62	204.43	204.02	208.56	208.72	205.45	205.42	206.84	205.03	199.33	206.93	203.51	206.47	206.51	209.23	210.1	203.51	203.86	200.64	206.03	203.03	208.5	208.32	202.91	202.76	201.48	204.41	202.91	206.62	205.33	208.73	201.2	203.75	206.71	200.7	203.86	201.75	205.23	206.49	207.2	202.86	209.48	205.39	204.29	204.32	197.56
207.91	206.82	208.15	209.64	206.84	207.45	209.65	204.65	207.09	206.48	206.05	211.57	205.6	206.59	209.06	208.67	206.47	204.63	209.03	210.9	207.67	207.21	209.52	206.59	208.53	205.79	206.15	204.69	210.13	207.51	206.49	208.9	208.09	207.74	205.68	204.78	207.04	202.29	205.76	202.06	207.85	208.36	206.34	210.73	205.03	205.83	210.34	204.4	209.3	206.68
204.97	203.93	201.53	207.29	205.95	202.99	204.72	204.31	204.04	204.6	209.43	207.24	204.63	208.68	206.67	208.7	204.39	203.29	205.1	205.73	200	204.84	207.75	206.96	203.42	204.02	207.12	205.77	203.8	201.78	206.46	206.97	201	206.56	204.35	204.64	203.89	200.98	205.3	206.76	207.41	204.44	203.91	205.23	206.14	205.78	204.88	209.06	210.52	207.64
212.47	208.98	208.86	207.6	207.82	206.64	212.11	210.71	212.76	212.54	209.8	208.12	206.58	210.37	209.73	213.98	209.08	208.75	208.6	209.15	209.88	211	216.94	213.08	209.64	208.88	204.15	206.81	207.02	210.14	206.34	209.6	209.3	206.85	211.15	204.36	208.06	212.5	210.37	207.79	209.63	206	209.89	209.42	208.12	212	212.13	208.19	207.63	210.9
203.38	199.22	205.53	199.97	200.87	199.45	201.69	201.73	202.03	197.45	202.67	200.85	198.61	201.97	201.58	197.92	203.87	199.01	200.22	201.39	202.42	199.29	202.99	198.69	202.41	200.82	200.52	200.72	201.38	195.07	198	200.62	198.09	201.11	199.1	197.54	200.34	207.56	202.44	199.68	196.23	202.22	201.01	198.02	197.73	200.79	203.16	197.83	201.75	199.1
197.78	190.57	193.71	194.79	191.98	196.26	195.92	198.57	195.95	198.01	191.7	193.72	196.18	194.83	194.55	194.1	193.07	195.98	198.46	194.8	195.27	194.87	196.35	199.39	196.15	195.42	196.29	200.76	195.12	193.38	198.05	200.01	193.63	195.55	191.81	194.73	195.15	189.45	197.3	195.48	195.87	197.75	193.89	195.08	195.73	194.99	191.19	194.24	197.32	197.99
197.46	202.35	203.66	202.71	205.03	206.01	203.58	203.92	200.93	200.99	203.63	203.41	201.5	204.69	203.03	205.72	204.65	199.53	200.28	206.93	200.99	208.45	200.92	201.53	206.57	203.18	200.39	203.3	203.3	201.46	209.29	201.04	203.27	202.38	199.93	205.03	204.76	202.27	201.16	207.86	204.42	206.73	204.22	205.95	205.79	204.51	204.39	205.38	199.84	205.95
202.22	204.7	204.69	199.57	199.58	205.85	199.67	205.34	198.89	205.02	201.22	203.95	199.53	200.51	205.73	204.89	198.97	206.45	203.57	201.8	201.52	203.04	201.21	198.3	203.39	209.75	199.15	201.95	206.8	207.58	204.49	196.75	203.02	201.33	203.06	202.47	201.32	200.77	203.61	206.72	206.34	202.6	205.34	203	206.25	201.29	202.11	206.71	203.8	200.92
211.32	208.59	207.98	205.46	204.32	210.05	210.7	209.49	206.12	203.47	205.8	199.39	204.58	203.71	207.15	203.06	206.46	207.98	207.37	206.91	213.45	207.49	206.18	210.05	208.57	204.78	208.22	201.39	209.81	210.43	208.04	208.75	206.22	207.63	199.53	207.37	209.1	206.09	207.24	206.25	202.98	203.28	204.8	207.09	208.62	202.34	209.99	207.7	205.6	206.79
207.41	209.07	211.16	205.15	207.94	205.5	208.83	208	212.18	209.99	203.8	208.51	205.81	207.56	207.88	203.98	209.92	206.27	207.85	211.02	210.17	207.21	211.6	206.64	208.24	207.44	207.52	206.15	207.55	210.13	206.82	209.45	206.39	208.25	208.2	206.09	211.88	210.23	212.82	211.12	209.83	205.84	206.93	211.57	208.15	203.51	208.5	209.23	207.07	207.74
204.95	205.57	207.36	205.09	207.07	209.27	208.87	214.56	205.88	204.99	202.04	202.73	207.63	207.44	205.08	204.09	205.36	202.91	203.53	208.44	207.61	202.64	208.56	205.47	205.36	209.38	208.62	206.33	207.78	202.29	204.01	208.66	208.94	209.03	207.56	200.12	207.12	204.34	206.23	205.02	204.94	203.71	204.86	202.73	207.76	206.9	204.56	208.31	206.72	201.89
210.08	210.28	208.94	208.93	211.75	207.21	206	208.84	206.7	203.84	211.46	207.98	210.64	217.04	207.91	209.28	207.24	205.95	207.6	208.89	207.19	213.01	207.15	208.43	209.17	208.55	210.18	208.64	214.28	207.48	206.89	213.41	205.77	203.83	212.61	208.59	213.79	211.08	211.03	208.11	210.13	210.07	204.91	209.51	209.8	207.17	211.12	209.29	206.53	210.93
204.5	205.54	200.02	203.92	207.4	203.41	201.23	203.57	205.21	203.37	202.16	204.52	203.67	205.21	207.11	203.76	201.82	202.16	205.42	205.89	207.18	202.47	201.56	204.68	201.43	203.45	205.13	206.03	206.81	198.81	203.82	203.7	207.68	199.05	204.98	203.69	199.3	201.64	203.21	203.84	203.37	203.17	204.02	206.1	202.07	204.34	202.66	206.32	204.01	205.96
203.71	204.21	202.55	203.19	203.16	203.01	200.77	208.11	204.21	203.54	198.05	201.42	204.07	203.04	202.76	201.87	198.91	202.78	204.13	202.22	204.61	199.54	202.54	203.42	205.96	203.29	203.3	204.95	201.13	200.93	202.69	204.99	208.78	204.48	203.54	209.79	200.23	205.68	202.36	207.86	204.23	201.26	205.11	206.97	207.84	201.32	207.48	196.55	203.53	199.65
211.78	208.11	209.26	208.86	209.68	210.47	204.33	206.13	205.69	210.79	210.38	207.37	209.62	209.67	208.32	207.49	205.27	205.49	211.37	205.29	209.1	204.46	211.93	209.35	210.32	211.82	204.78	206.27	205.36	209.11	206.82	204.66	205.52	208.21	210.79	211.07	208.19	209.63	212.72	209.85	208.11	203.9	209.72	208.67	213.28	209.46	211.85	207.32	210.64	208.22
213.18	211.63	210.21	215.34	209.44	210.78	207.83	209.69	212.86	207.36	212.45	209.79	215.42	213.28	214.37	211.8	207.93	214.33	211.38	209.82	212.14	214.64	211.48	212.87	213.22	211.4	214.01	211.37	209.01	210.56	211.19	209.89	216.83	209.36	210.41	209.77	213.21	212.22	215.1	213.95	208.66	212.52	212.63	208.77	208.13	212.99	209.84	210.63	210.65	212.86
214.29	215.09	208.34	210.97	214.38	212.35	212.3	210.9	210.73	208.65	212.27	213.5	213.86	207.5	215.38	211.11	214.35	214.27	216.04	211.29	211.21	214.24	211.55	211.76	209.16	209.46	212.21	209.99	213.18	213.25	213.89	213.81	215.17	214.52	208.12	208.96	212.37	208.2	213.08	213.86	211.88	211.28	210.19	214.39	209.56	211.51	210.71	214.25	212.08	213.99
198.27	202.37	203.45	200.15	202.06	201.83	204.02	203.9	204.42	197.57	200.92	207.21	202.1	206.18	202.33	200.96	206.21	206.72	204.66	201.73	204.63	204	200.83	204.67	204.99	205.02	206.47	199.07	201.74	200.48	201.71	204.08	202.32	203.33	205.19	202.85	202.03	201.49	205.53	203.42	202.49	207.93	200.52	196.82	205.52	201.53	205.7	206.89	204.04	200.57
208.67	212.39	210.53	205.86	211.43	202.08	208.37	208.7	204.04	209.64	207.29	208.11	205.19	209.25	209.66	208.97	208.73	207.63	206.18	207.98	208.03	209.27	211.18	206.92	201.67	207.24	208.97	209.23	213.98	207.17	208.77	207.61	206.64	210.68	206.09	203.3	207.28	209.81	206.61	207.66	210.7	205.17	207.09	207.3	208.85	204.12	206.35	203.61	210.31	206.97
204.81	208.27	206.47	202.26	204.36	201.96	203.05	203.56	204.13	202.47	205.42	206.88	202.9	203.51	201.16	204.17	205.24	206.59	202.57	201.87	202.46	199.93	204.11	200.12	202.06	205.04	203.55	206.07	205.07	197.55	202.36	200.47	197.12	201.81	201.31	200.49	201.09	204.71	199.1	204.96	201.59	202.77	202.3	203.88	201.28	204.26	202.12	202.38	202.88	202.67
217.39	220.65	218.04	212.65	216.58	217.98	216.68	214.65	214.68	211.86	219.1	219.01	212.05	216.32	216.54	220.19	213.89	221.11	216.46	212.1	215.5	211.68	221.24	216.99	220.68	215.82	217.01	218.93	211.61	214.45	220.78	214.89	218.89	217.09	215.41	216.75	219.12	213.08	213.56	215.71	217.9	216.94	215.41	214.17	217.4	220.33	214.43	220.4	217.69	219.08
210.58	212.52	204.2	211.36	214.27	211.64	206.29	209.95	208.85	213.73	214.13	212.63	209.47	213.95	212.15	214.54	210.86	215.27	211.37	211.12	211.08	213.15	215.04	213.21	205.69	209.01	211.91	208.3	208.79	209.79	211.26	212.59	208.31	213.03	212.49	211.71	212.91	209.22	212.5	205.72	210.18	213.3	208.36	211.63	210.19	213.15	211.67	208.35	214.7	212.89
206.94	205.54	210.67	204.1	206.26	205.5	205.33	208.65	206.34	210.79	207.58	211.04	212.14	205.19	208.74	208.17	203.79	207.06	212.08	206.17	210.88	209.21	210.91	218.48	207.8	208.02	210.58	210.07	206.82	211.72	208.59	210.35	205.45	209.56	205.08	212.42	214.3	212.55	205.95	211.35	213.1	210.51	204.88	207.5	209.47	209.26	208.63	208.4	210.18	211.14
208.91	210.81	205.97	210.87	208.34	207.03	201.98	211.26	207.12	209.18	207.48	209.59	208.94	209.78	209.36	210.97	209.21	212.42	210.79	207.77	209.15	211.85	205.73	210.8	212.85	211.73	207.47	208.22	207.22	208.41	207.43	204.95	207.47	210.72	205.41	207.34	212.23	208.24	212.55	204.75	210.39	211.82	209.28	206.96	213.82	207.67	209.93	206.37	205.22	211.25
204.23	201.02	201.37	204.09	200.73	203.26	200.58	205.68	197.44	198.28	198.17	198.76	203.69	199.65	198.38	196.71	200.95	203.11	196.7	200.03	201.59	201.7	201.12	201.83	198.43	199.56	198.8	200.1	203.91	201.82	197.75	196.75	201.18	198.85	199.08	200.37	203.4	203.32	201.68	201.45	197.17	197.91	198.66	199.25	202.27	196.26	199.02	209.24	201.98	200.84
212.21	211.75	211.23	213.59	217.83	214.83	208.97	209.39	210.94	212.3	214.12	212.78	214.33	210.51	211.81	210.32	208.98	212.9	212.23	211.09	209.21	208.42	210.48	207.97	213.1	212.87	210.36	209.39	213.15	211.66	208.16	208.9	212.26	209.62	208.65	207.71	213.38	209.67	210.33	213.08	215.88	213.44	216.21	212	212.68	208.56	213.09	210.55	210.32	208.9
195.37	196.54	192.55	194.59	192.94	191.81	196.19	192.33	197.33	193.44	196.47	194.04	194.02	193	195.37	198.44	193.19	198.66	195.18	196.2	194.01	194.01	200.05	195.03	198.51	198.39	192.64	195.32	195.22	194.71	194.57	198.47	194.08	195.69	199.52	195.71	191.62	195.55	195.42	194.92	195.97	197.67	196.11	197.31	193.71	197.04	195.52	196.14	194.51	193.29
200.31	200.79	196.43	202.04	197.13	198.42	197.09	195.91	197.89	197.86	199.63	203.5	196.89	200.06	199.62	197.98	197.57	196.6	200.47	196.78	202.6	198.59	202.2	203.38	200.61	194.86	202.55	195.8	200.73	201.22	202.42	194.39	198.51	203.04	204.12	200.58	198.13	195.59	200.48	198.13	203.95	201.1	195.72	200.97	197.02	195.82	194.79	199.83	194.68	198.55
208.64	208.66	207.72	212.59	204.48	206.63	209.67	202.26	207.22	206.1	205.34	204.41	212.58	211.85	205.04	202.45	203.91	205.14	213.28	205.86	207.47	211.79	205.28	207.25	205.62	209.38	206.36	206.27	208.95	209.59	214.79	210.7	209.11	211.24	205.77	214.7	205.2	209.63	207.79	209.6	212.03	207.14	209.8	210.99	211.48	204.84	205.07	203.62	208.45	204.41
203.48	201.5	206.46	202.52	206.69	203.73	205.83	203.72	201.61	206.83	204.45	206.97	204.81	201.55	206.7	208.96	208.46	206.35	204.54	202.55	203.16	205.11	204.87	203.65	206.3	201.68	200.64	207.12	204.72	210.01	206.15	203.77	199.48	201.53	202.4	202.7	207.67	204.68	207.38	197.48	200.77	203.63	210.3	200.85	204.41	205.05	201.56	203.97	201.14	202.42
199.52	198.23	202.09	201.16	200.08	198.24	202.1	199.83	197.93	197.7	200.99	201.94	203.48	196.79	198.78	194.28	199.5	196.91	196.99	199.9	202.62	203.13	198.91	198.63	201.14	201.12	202.2	201.06	202.25	198.41	197.57	201.58	202	203.51	200.22	195.89	197.83	200.6	196.29	200.87	198.55	201.22	195.11	203.01	199.63	200.02	196.68	207.39	200.62	199.96
208.43	209.89	210.95	208.18	210.36	207.58	207.12	207.31	203.79	207.88	208.8	208.25	206.11	210.93	207.94	206.56	206.89	210.8	211.29	207.4	208.22	207.15	207.02	203.35	207.13	206.95	204.7	210.84	207.27	210.64	206.68	208.91	204.58	206.67	206.55	205.15	210.77	202.94	208.38	209.69	207.88	209.59	206.45	209.62	204.03	205.86	208.61	207.41	208.65	209.7
194.04	197.74	195.82	196.07	195.78	195.88	192.93	192.16	190.95	192.16	195.39	192.43	191.75	194.53	192.72	191.21	192.73	190.42	197.95	193.97	191.86	198.48	195.57	201.5	196.52	199.97	195.25	195.48	196.25	197.15	195.25	195.07	192.7	199.91	198.71	191.76	198.62	200.8	187.2	191.79	195.62	195.95	195.52	200.07	192.27	193.5	197.48	193.79	195.77	194.45
208.63	208.06	214.75	207.67	204.59	208.19	207.97	213.17	208.38	209.27	207.52	202.62	204.91	204.1	208.06	204.95	207.6	207.9	206.15	205.2	205.13	207.6	202.56	207.42	207.9	212.26	211.17	206.37	202.18	207.92	206.15	209.7	209.1	205.65	207.96	207.63	209.28	207.35	207.46	207.96	206.72	211.24	211.3	208.02	204.95	207.01	205.77	206.7	206.46	209.91
218.35	213.65	215.5	212.63	212.36	209.83	215.13	208.83	207.97	211.58	212.38	213.6	212.05	207.97	212.73	207.36	211.48	216.15	213.08	211.58	212.3	213.01	208.54	208.13	214.19	213.14	208.75	211.6	211.57	214.81	208.84	208.13	210.84	207.81	210.84	216.34	213.79	211.91	215.43	211.93	210.8	212.25	212.15	214.41	216.3	209.93	210.03	215.33	210.7	214.11
206.76	204.67	206.83	208.34	208.09	201.65	206.96	207.83	210.13	208.89	203.83	208.71	210.57	205.22	209.93	206.79	205.09	207.62	206.76	207.24	206.45	207.03	206.93	210.85	204.82	211.69	206.43	207.4	207.66	207.62	209.25	208.16	211.26	203.85	209.34	206.34	207.11	212.3	209.94	206.1	212.24	207.68	203.27	208.48	208.25	205.64	206.31	208.85	206.18	211.57
206.42	206.96	208.43	209.52	212.05	204	213.79	210.08	206	204.66	206.23	213.41	206.99	209.72	209.74	209.88	209.13	204.53	206.77	210.77	207.67	205.31	208.84	206.74	212.46	211	204.76	204.1	205.8	209.72	209.01	203.31	213.88	209.14	212.05	207.95	210.52	212.16	210.25	204.42	209.99	206.07	205.47	210.4	211.42	209.2	206.68	214.99	207.09	207
207.31	211.75	208.09	206.13	210.1	202	206.39	208.85	209.39	211.11	209.57	212.37	207.42	208.62	209.46	208.3	207.65	209.84	207.78	207.63	210.21	206.98	212.46	206.71	212.18	206.36	213.96	206.37	215.31	213.03	211.01	206.99	211.44	206.69	204.71	208.8	210.16	206.51	207.26	208.06	213.27	209.22	206.56	208.54	212.85	210.59	210.39	213.42	215.57	209.71
209.36	207.73	213.38	209.04	211.69	210.31	206.53	209.11	211.02	208.1	203.55	203.66	205.18	209.3	213.13	211.02	210.96	209.21	207.67	207.9	210.91	210.85	206.69	210.77	209.99	204.9	206.62	208.16	210.49	209.67	208.68	207.71	214.23	207.11	208.84	213.21	212.75	207.47	209.34	209.35	211.94	209.85	209.9	209.32	211.31	213.37	211.49	207.03	208.43	212.83
207.64	209.15	203.08	209.35	207.21	203.12	202.87	203.02	207.69	201.07	204.66	206.59	202.37	205.42	206.28	205.64	203	207.26	205.27	201.33	203.15	203.97	202.99	207.83	202.95	205.22	205.54	200.7	204.84	202.06	207.27	203.17	200.96	204.02	207.62	209.7	204.57	205.95	210.71	205.24	200.54	203.84	210.27	209.57	206.51	199.58	204.9	206.74	210.64	205.25
220.22	214.34	214.46	218.68	215.71	219.84	218.67	216	218.07	214.32	218.61	217.55	216.08	215.21	216.08	224.27	216.31	220.27	223.83	216.08	220.07	220.6	213.88	222.21	216.02	217.1	218.18	218.95	218.31	215.92	219.47	219.67	217.42	213.5	219.66	214.38	215.1	218.99	218.08	218.85	221.02	220.7	222.01	219.08	224.46	220.33	215.5	219.17	218.41	214.02
207.15	209.55	206.04	205.74	209.15	215.04	207.13	210.8	209.13	212.02	207.58	208.01	209.62	205.22	207.57	207.45	208.24	210.18	206.75	210.02	203.71	205.77	210.29	209.69	206.78	211.03	209.05	205.72	203.91	205.68	205.81	208.83	207.35	206.2	207.78	210.04	211.83	203.69	204.44	206.74	206.79	205.37	207.49	205.29	210.08	204.73	213.2	204.19	205.16	208.56
205.69	202.82	206.71	205.62	207.05	205.53	205.18	209.74	209.11	206.34	208.27	208.29	202.95	208.92	205.96	204.93	207.47	204.72	203.5	205.26	205.32	207.44	209.13	202.7	207.44	204.24	205.12	205.99	208.74	204.97	206.61	207.12	203.79	206.12	202.81	208.06	208.7	208.34	210.09	204.01	205.9	207.87	210.42	207.73	202.83	206.89	204.9	209.23	204.72	207.68
211.72	212.72	206.83	214.39	213.89	208.94	213.55	211.73	210.15	210.51	212.85	213.33	212.23	210.48	215.18	213.51	209.15	215.69	208.12	209.45	207.32	208.33	215.33	209.8	214.86	211	213.95	215.02	210.86	214.19	212.95	209.86	206.65	206.71	212.95	210.01	210.14	208.15	210.13	211.03	213.29	212.79	209.68	206.91	206.02	210.93	212.45	211.62	212.64	214.16
210.06	207.34	213.09	206.61	209.89	212.34	211.65	209.56	210.49	207.74	204.73	204.75	205.46	209.31	208.28	212.08	210.62	208.79	209.31	204.88	207.84	210.36	205.8	211.25	207.72	208.17	209.79	210.24	208.86	206.55	208.41	211.69	212.01	208.21	209.16	208.83	206.52	209.88	206.12	209.57	209.59	207.32	206.21	209.55	208.35	210.71	209.25	213.29	213.38	211.57
199.43	201.15	201.65	193.88	200.31	200.38	196.31	201.17	199.48	198.4	197.73	199.01	198.91	200.55	201.31	200.82	201.6	200.4	195.88	201.14	200.67	203.56	196.92	202.44	197.36	201.91	201.29	197.4	200.12	200.77	202.34	196.17	201.14	199.54	197.56	194.39	199.88	198.17	199.31	199.99	198.96	197.61	202.94	203.16	199.95	199.18	197.92	197.14	198.29	199.41
210.82	213.02	210.22	215.15	207.43	213.72	215.42	211.76	209.41	212.04	214.34	213.87	209.3	209.35	213.08	216.95	212.04	214.77	213.92	214.64	210.42	213.89	215.46	216.11	216.97	214.78	213.58	212.34	212.07	214.46	213.94	215.03	214.62	210.9	210.75	215.36	210.81	217.12	213.34	210.36	208.85	214.57	216.21	210.26	213.34	214.31	211.3	210.68	219.78	208.58
195	194.51	197.14	197.92	190.64	194.73	193.82	195.33	196.35	195.16	200.78	198.21	196.23	197.12	196.14	190.91	198.55	189.6	194.26	191.79	194.97	195.09	193.47	198.43	192.79	193.5	197.15	190.66	196.73	194.54	194.9	193.46	195.65	195.15	197.39	195.56	194.46	197.71	196.07	193.85	195.04	192.96	194.18	193.53	198.19	199.38	192.66	197.19	196.19	197.37
203.56	208.15	208.21	214.1	208.78	210.47	207.77	208	208.61	209.09	208.77	206.85	209.35	205.98	207.71	206.06	211.63	206.87	208.68	208.86	206.94	208.46	208.65	205.13	207.6	204.6	211.39	207.63	210.32	205.59	207.64	206.88	209.27	205.45	208.59	209.45	204.04	213.81	203.25	205.79	204.61	206.77	203.6	210.42	211.33	207.94	206.47	204.87	206.08	203.06
204.39	204.12	205.17	207.28	206.77	205.41	208.72	201.28	202.38	201.27	198.95	202.6	203.23	211.13	202.25	206.23	210.41	205.53	202.51	204.59	203.59	204.16	201.34	206.41	205.66	201.16	206.6	201.77	206.79	204.02	203.27	205.13	204.85	202.74	199.55	206.93	202.26	204.78	201.52	202.91	204.47	205.49	197.42	204.4	207.57	202.19	207.9	205.37	202.41	207.07
202.23	204.91	203.65	204.35	203.97	204.94	201.74	203.85	204.14	206.34	199.26	204.96	199.5	202.31	197.38	205.2	204.36	204.03	202.59	204.15	203.29	199.84	202.07	201.1	204.45	205.57	204.79	203.88	204.81	204.45	202.76	200.01	204.25	204.2	207.92	201.27	205.71	199.5	200.56	204.99	201.8	206.82	201.38	203	201.47	206.61	205.97	206.45	201.02	204.33
200.8	199.77	196.22	201.18	200.02	202.09	202.08	199.52	195.66	202.58	200.59	198.75	199.69	203.11	204.57	200.12	203.58	200.6	197.91	201.07	196.36	204.16	199.21	202.5	196.51	200.57	195.53	195.81	201.46	202.25	199.25	200.58	201.96	197.34	198.56	200.6	198.1	198.44	198.83	199.18	203.44	200.97	196.5	200.52	203.31	197.47	200.13	202.36	197.47	202.58
206.19	210.96	214.23	208.92	209.47	211.38	205.7	208.89	208.97	205.23	204.81	209.1	206.12	208.61	209.93	206.68	208.25	210.35	207.3	207.06	210.23	212.42	211.23	209.27	205.18	207.49	213.57	212.94	208.42	210.76	207.42	211.15	211.49	207.5	211.56	204.44	208.46	206.31	211.28	211.26	212.31	204.88	208.62	212.6	211.61	207.65	206	213.01	210.01	208.06
202.84	209.28	206.83	202.72	209.7	202.88	208.18	204.59	212.36	208.88	208.13	208.72	207.18	207.3	205.74	206.65	205.82	206.71	208.1	210.75	201.01	203.89	207.34	207.08	210.61	210.11	209.12	201.9	208.74	208.14	207.08	207.43	208.15	205.85	203.02	207.63	207.56	207.9	201.36	207.7	209.47	207.09	202.02	204.15	204.98	204.88	206.26	206.27	208.21	207.21
201.1	199.22	207.45	203.07	202.05	199.22	198.67	195.38	200.76	199.23	204.79	203.35	203.53	201.03	207.35	206.14	206.78	203.95	203.03	203.36	205.13	200.67	198.07	206.8	203.78	206.11	200.08	203.17	203.96	202.83	203.23	205.49	205.98	201.53	201.05	201.52	199.73	205.19	201.1	200.97	201.21	196.62	200.23	205.67	204.08	207	206.87	199.53	204.56	202.14
211.65	212.66	209.13	206.92	209.19	203.42	208.12	208	211.51	207.75	214.64	206.85	202.23	212.92	211.37	204.01	208.66	204.03	208.56	206.39	205.14	212.58	211.09	207.72	209.54	205.78	211.19	206.55	211.06	205.76	204.32	208.44	209.36	206.84	206.99	208.14	202.78	208.43	207.18	208.67	208.78	207.82	208.27	207.88	208.24	207.19	207.6	209.85	207.54	207.51
211.65	207.53	204.94	206.15	211.03	208.88	209.91	207.74	207.49	208.17	209.94	208	208.79	207.95	209.44	209.58	211.48	208.29	205.37	209.95	206.24	210.43	204.78	208.36	211.01	210.72	210.92	211.94	209.22	206.15	206.78	208.96	206.1	209.47	207.04	206.96	208.74	210.22	206.99	206.61	209.53	208.45	205.25	207.47	208.27	208.97	204.16	207.55	212.82	210.87
208.34	205.82	201.22	206.17	198.93	207.89	208.07	201.63	203.88	198.3	201.9	209.45	206.95	207.11	205.83	207.03	202.58	203.16	204.5	207.12	204.79	199.33	206.16	203.99	202.82	202.69	202.42	202.19	206.14	204.79	202.64	205.14	202.63	202.73	208.13	203.05	204.43	205.13	207	203.01	204.76	206.04	204.21	203.72	204.23	207.64	201.28	207.4	202.59	205.06
207.4	210.53	210.34	205.31	208.56	209.13	207.72	207.55	207.46	209.81	208.39	206.63	207.46	209.04	209.06	210.85	207.46	208.66	204.58	208.42	210.23	211.66	208.38	208.16	205.86	204.04	207.71	206.19	202.75	206.93	210.43	208.36	209.48	207.93	204.71	204.89	210.58	212.08	209.8	212.12	207.82	211.67	205.72	208.4	209.02	210.99	214.29	205.24	204.41	204.93
205.53	206.33	205.26	206.23	205.15	210.61	200.8	205.3	207.9	206.13	201.82	204.02	203.44	204.14	209.14	209.96	207.8	203.79	208.31	203.58	205.21	206.78	210.68	206.54	211.6	205.79	209.56	204.72	201.26	206.99	205.31	206.12	210.16	207.05	206.75	203.84	208.1	208.51	207.81	205.31	207.2	208.67	207.54	206.71	203.99	205.96	205.3	205.11	202.35	206.33
203.05	193.09	194.7	196.26	199.31	203.42	199.37	195.13	198.72	196.8	197.79	200.77	195.32	199.82	198.29	200.61	200.77	199.7	195.96	199.08	200.04	200.96	196.79	199.48	196.57	201.89	197.24	200.83	199.03	201.11	202.73	198.72	195.9	196.7	203.38	196.27	201.85	201.16	196.65	195.78	194.84	195.35	193.73	192.67	199.28	196.49	193.62	197.89	199.54	201.32
209.66	212.17	216.84	210.52	215.83	209.75	216.15	209.87	212.46	211.95	213.91	210.15	212.6	218.24	209.96	210.99	209.53	215.06	211.9	214.97	215.79	210.7	215.06	213.12	211.68	219.26	213.21	212.18	216.17	213.84	212.76	214.03	218.79	213.59	210.99	213.47	211.34	214.96	213.75	216.35	214.76	212.06	214.04	211.24	213.02	214.63	215.47	214.32	210.58	215.49
212.03	206.67	215.48	208.89	214.66	213.96	218	210.71	211.95	215.53	211.63	211.45	212.65	214.27	211.92	212.72	210.78	211.99	212.58	211.31	215.29	212.84	213.05	214	212.41	215.33	213.02	212.35	213.39	214.05	213.54	212.07	214.41	212.73	216.45	212.02	211.88	210.06	220.05	220.99	217.47	210.45	209.96	212.78	216.15	211.18	216.22	213.94	212.03	217.33
217.25	216.62	221.77	217.72	215.31	213.75	214.85	214.65	213.92	215.56	217.45	221.2	213.85	213.02	218.4	214.51	218.58	215.87	218.57	214.9	222.4	211.57	219.74	221.99	215.39	219.05	214.81	216.93	212.98	220.65	220.74	215.64	217.85	218.83	218.81	218.61	217.85	210.79	214.92	219.77	211.55	215.11	221.64	215.62	216.98	215.72	218	216.33	217.71	216.02
205.14	210.89	205.2	208.26	210.21	207.67	207.96	206.13	210.32	207.06	206.42	204.38	209.64	205.19	208.36	205	208.79	209.54	212.57	208.06	207.86	209.09	207.09	207.03	207.52	203.89	211.47	211.45	207.97	205.81	209.95	207.18	211.39	210.44	207.11	204.79	205	208.09	211.3	204.18	206.37	209.09	208.99	205.07	207.55	207.28	208.5	207.26	209.77	204.28
206.82	203.51	209.24	208.42	202.04	207.1	212.8	204.53	205.06	205.91	212.19	205.47	210.56	209.47	208.51	206.55	205.05	210.14	208.71	206.75	208.64	211.1	211.21	207.64	206.25	207.46	211.17	208.73	209.15	211.72	209.89	210.4	203.98	212.39	208.54	206.44	205.51	211.47	208.31	212.58	206.48	203.41	211.17	211.34	207.15	208.81	206.62	205.17	206.12	207.98
208.45	210.15	206.46	211.46	207.2	208.59	208.8	208.06	213.09	206.55	205.14	206.73	210.11	206.68	209.82	205.11	208.48	207.08	204.88	211.92	207.42	207.41	202.09	206.6	206.42	207.33	206.69	211.8	212.04	212.18	209.35	207.1	212.36	209.87	212.04	210.7	207.69	212.47	207.04	208.48	210.72	211.66	206.77	203.8	207.73	206.05	206.29	206.58	209.67	209.35
217.4	219.92	217.1	219.19	213.62	216.5	213.42	219.2	214.11	214.74	218.64	218.85	219.88	214.56	214.41	221.07	214.1	218.89	213.62	212.63	219.47	216.77	219.82	217.51	211.3	213.84	219.93	220.69	216.37	214.47	218.73	214.72	216.63	217.82	218.72	215.63	219.68	217.07	217.61	219.19	215.77	212.58	220.76	218.03	214.28	219.71	217.77	216.33	220.73	218.76
213.67	207.51	213.38	208.23	208.99	216.37	201.87	207.87	208.41	208.36	210.01	214.32	209.6	211.55	210.87	202.82	210.01	209.37	211.18	210.97	202.35	213.21	210.32	206.99	211.36	208.72	208.85	211.56	214.01	207.14	210.78	206.72	208.44	213.75	207.57	209.36	207.26	207.69	206.09	208.92	211.02	211.81	211.26	208.57	212.24	213.53	208.52	211.77	208.53	211.44
200.1	204.45	205.01	208.69	202.05	198.48	203.78	206.35	202.24	199.88	201.68	204.49	205.12	204.78	202.14	204.8	203.26	201.2	203.62	206.76	202.6	202.52	200.63	199.83	204.69	201.12	201.61	203.94	200.95	203.39	204.65	202.5	204.55	208.86	200.89	202.94	203.46	202.48	201.06	198.75	206.51	205.25	204.69	200.32	201.95	203.82	199.58	206.24	199.66	205.54
219.49	217.59	212.85	213.92	217.11	211.94	210.61	214.41	212.19	213.05	216.48	209.6	214.68	213.72	217.73	214.11	215.33	215.58	212.61	211.78	213.48	214.12	208.65	220.68	211.62	214.92	214.23	213.56	212.98	215.67	213.11	209.09	210.31	211.49	211.05	212.83	213.34	210.5	213.95	213.38	216.59	214.33	204.73	216.16	207.7	217.15	214.31	210.95	211.04	211.06
218.46	221.3	217.35	217.48	211.16	217.71	209.85	214.32	213.16	220.5	213.86	218.3	220.15	215.84	220.78	219.78	218.81	222.69	219.28	219.9	218.47	219.26	219.46	219.8	221.5	217.47	218.02	215.17	223.57	217.68	218.5	219.12	220.11	220.52	220.01	215.77	220.15	220.46	218.3	221.73	220.81	215.53	216.61	218.63	218	216.84	220.32	216.45	218.16	218.11
219.74	215.11	217.88	218.68	219.58	216.58	222.03	217.19	217.35	218.34	215.47	218.3	218.36	217.78	219.54	215.47	213.46	218.63	220.24	214.23	215.23	216.44	221.6	214.38	216.74	218.78	214.09	220.31	217.92	216.52	214.99	219.56	215.28	218.6	222.72	219.07	220.26	213.71	216.71	216.48	218.84	213.13	219.75	219.98	217.67	213.38	218.52	218.7	220.38	220.46
215.69	210.46	214.17	210.71	218.71	210.64	210.09	209.32	210.77	211.03	212.16	212.79	211.74	210.78	210.88	214.39	211.82	211.14	208.36	212.57	213.41	209.28	209.45	211.07	211.36	210.33	209.25	215.68	211.21	215.39	215.33	209.18	214.54	215.61	211.06	216.5	208.77	211.81	213	214.86	213.38	209.2	211.63	205.47	214.46	220.16	210.07	210.33	212.24	211.35
206.76	206.92	206.11	204.72	211.39	210.4	210.49	211.19	209.66	210.93	211.88	205.46	206.87	208.91	208.27	210.33	209.32	211.27	207.38	210.48	207.86	207.73	210.58	210.74	213.46	211.96	209.58	211.7	209.9	205.24	210.8	206.51	206.59	206.61	210.56	207.4	202.49	207.17	209.42	207.15	206.82	205.35	207.93	205.71	202.95	206.58	208.81	207.55	207.42	209.49
200.06	205.68	207.47	204.81	204.13	205.49	200.79	205.43	201.33	198.82	200.97	200.16	200.47	202.19	201.73	201.84	203.57	202.83	202.67	207.25	202.98	200.77	203.54	199.23	200.67	202.24	202.71	203.21	208.52	203.4	201.88	197.94	207.71	202.72	200.36	202.53	202.66	205.57	202.18	204.34	206.38	202.25	209.29	201.32	204.74	200.98	207.58	203.09	205.18	201.18
202.15	208.42	206.53	207.14	203.02	206.03	208.54	204.18	205.84	210.55	210.39	203.48	208.59	209.92	204.9	205.07	208.25	207.66	207.5	211.1	211.1	206.65	209.22	209.21	204.65	207.7	207.47	207.39	208.08	209.04	206.43	208.05	212.17	210.26	209.65	206.62	210.65	205.57	208.31	210.78	206.89	206.85	209.15	205.55	207.32	209.19	211.83	209.41	205.89	208.41
201.68	199.82	201.3	203.53	199.43	205.24	203.47	201.05	204.1	203.36	204.16	205.91	203.27	206.27	204.11	203.31	199.99	198.74	203.44	201.51	200.11	199.49	204.39	205.46	201.46	203.16	196.54	204.69	205.3	204.28	205.18	196.9	204.57	201.05	198.39	202.53	197.76	202.3	205.57	205.39	202.97	204.61	204.72	202.9	205.65	204.58	206.7	203.79	208.67	200.03
212.73	216.94	213.32	214.32	211.91	216.45	214.89	212.88	215.29	214.06	212.49	215.03	210.23	212.06	212.49	213.42	212.19	216.12	211.71	213.94	211.71	212.9	215.18	213.53	213.55	218.21	214.35	212.79	214.28	211.65	216.52	214.79	213.76	210.89	213.51	213.02	212.24	214.19	216.39	219.11	219.04	214.21	211.84	211.93	215.51	215.75	213.13	212.75	212.58	211.74
218.37	217.69	217.22	214.96	212.27	215.8	216.03	213.66	218.25	220.4	214.82	219.24	219.89	219.89	214.33	218.35	217.34	212.68	219.05	218.58	217.22	218.03	214.52	218.85	218.97	214.75	217.32	221.97	215.02	216.58	220.4	215	217.15	217.06	214.16	216.36	217.01	218.4	218.98	215.09	217.92	215.86	216.51	219.51	219.51	221.19	217.88	214.38	215.85	221
206.3	203.36	199.69	205.18	200.15	195.82	201.32	201.67	202.85	201.65	201.82	206.98	200.67	205.46	204.78	206.82	208.59	208.3	202.44	203.44	204.25	200.18	201.8	198.2	205.32	200.18	200.23	200.94	204.9	201.26	203.54	202.07	203.76	202.26	199.65	207.13	205.11	204.97	199.39	200.16	204.07	203.82	204.23	203.3	208.86	204.23	203.97	205.25	204.24	202.15
207.67	217.81	212.43	208.3	213.52	211.61	212.7	211.95	208.55	212.83	210.72	209.74	208.19	206.93	208.47	211.71	210.18	211.17	214.86	214.34	208.47	210.74	209.03	212.9	210.45	215.01	213.25	210.97	211.79	216.21	211.89	215.38	206.8	207.52	211.15	212.48	212.51	210.06	213.01	213.27	213.02	209.85	213.45	207.64	207.69	211.77	211.02	212.37	212.17	211.04
197.92	203.58	200.52	202.4	199.64	205.23	202.22	203.31	205.7	209.33	201.28	199.55	202.47	201.46	202.22	202.06	203.71	199.14	204.28	203.28	203.4	200.05	204.53	204.31	203.2	202.5	203.13	198.84	202.08	202.41	204.39	201.52	204.31	203.85	204.96	201.01	199.31	205.72	203.49	201.4	200.69	205.16	205.88	204.54	201.49	202.41	201.69	204.1	203.6	202.02
197.32	197.35	198.48	193.66	195.78	195.2	191.8	193.34	195.8	192.99	196.12	190.5	191.79	191.81	190.6	187.64	194.08	193.88	192.45	194.1	193.5	193.12	192.08	198.4	197.39	193.22	198.6	195.75	192.85	192.38	193.74	190.56	195.86	193.44	191.39	198.5	195.37	193.27	195.54	193.61	193.98	195.87	194.67	194.05	197.25	197.22	194.92	190.63	195.92	190.57
213.22	214.47	220.57	219.07	218.24	215.98	214.65	216.19	214.7	215.44	222.7	217.79	215.37	214.09	218.47	217.23	214.63	222.93	217.86	216.58	217.84	212.26	217.33	219.38	212.2	218.56	218.59	219.16	217.96	214.37	214.89	217.9	216.15	218.7	220.77	222.78	216.76	214.82	219.7	215.53	213.01	218.21	220.6	221.66	217.88	217.38	215.04	218.47	210.12	214.42
208.95	216.88	217.87	213.43	216.85	215.96	212.41	214.79	213.32	213.31	210.2	210.55	211.67	214.6	214.21	212.36	216.48	212.07	213.74	216.52	215.37	211.79	211.38	213	213.79	210.24	210.73	213.08	214.79	212.56	212.2	210.15	213.89	211.16	211.6	210.75	214.47	218.91	216.87	209.14	213.31	213.63	208.5	209.01	215.96	210.54	214.42	216.29	210.42	213.4
205.26	199.97	196.92	198.43	201.16	200.18	195.98	203.75	203.3	199.19	199.79	198.39	204.38	195.72	196.66	202.76	199.55	194.11	200.05	197.06	199.42	201.09	196.13	203.13	198.14	195.47	199.03	195.6	196.9	196.67	195.9	195.24	202.62	198.54	200.31	197.78	196.87	203.46	204.44	196.8	205.92	201.04	194.12	197.64	202.14	202.35	198.1	197.44	196.82	199.42
191.11	196.1	196.86	198.21	196.57	192.17	198.79	193.88	196.85	193.14	195.95	195.42	188.95	193.26	191.7	193.85	193.09	193.21	193.69	194.88	191	193.58	195.65	197.05	195.94	193.29	194.19	193.3	195.12	190.62	191.72	196.1	190.77	195.62	191.85	195.37	193.49	188.89	197.98	190.89	192.41	196.82	199.17	194.72	190.62	193.65	193.6	197.17	194	197.08
204.28	198.13	200.44	196.64	200.29	198.55	201.4	197.55	200.6	197.1	195.99	201.78	203.26	198.96	199.91	205.28	200.72	201.68	199.19	203.26	194.87	203.88	204.05	202.89	198.9	198.51	198.14	199.85	200.1	200.27	198.98	202.69	204.61	196.48	200.44	198.74	202.38	201.99	200.9	203.11	198.49	200.32	196.38	198.82	205.11	203.13	200.15	198.12	198.01	200.78
212.07	208.08	207.31	208.93	202.82	209.62	207.65	211.2	203.79	208.09	205.91	208.63	206.05	206.12	210.2	211.09	207.87	212.07	206.19	206.6	208.31	203.26	208.39	210.31	204.72	210.98	206.81	204.28	203.42	205.83	208.65	208.43	207.23	204.6	208.27	210.67	208.46	208	210.57	209.57	208.11	209.25	209.84	200.59	207.81	203.2	200.82	211.89	206.94	211.71
214.9	216.44	216.69	218.57	217.2	217.25	218.31	216.58	216.61	223.46	214.74	218.72	215.6	217.27	218.82	220.46	216.52	218.58	218.65	212.47	218.87	217.43	213.16	221.84	213.83	219.91	214.35	219.86	218.06	217.92	215.13	222.16	220.4	214.35	217.71	211.7	214.86	216.59	218.11	217.52	212.74	216.57	216.61	213.43	215.79	218.55	213.99	221.1	219.27	211.11
197.7	202.96	201.18	202.71	199.68	192.7	197.3	200.18	200.41	199.13	200.53	203.19	197.89	200.41	199.55	204.85	198.5	203.86	197.36	195.26	202.14	200.76	198.33	198.48	199.41	198.99	199.2	196.64	198.56	204.29	203.1	199.65	200.39	199.07	200.55	198.1	202.81	198.35	193.79	201.31	201.53	199.15	200.97	197.44	202.23	198.59	196.97	198.56	197.87	201.11
204.74	207.21	210.56	212.29	203.71	209.01	204.65	208.44	209.14	208.15	210.19	207.34	205.35	202.55	206.39	208.13	206.62	207.99	207.29	205.97	203.27	210.61	212.5	211.22	211.78	207.71	209.18	211.68	211.35	205.4	210.86	207.49	207.71	206.63	206.41	206.52	209.43	211.77	211.36	211.49	206.44	205.62	209.48	205.93	208.9	205.32	209.29	214.31	211.25	206.61
197.91	196.1	199.79	194.72	200.85	200.93	198.6	195.56	203.51	195	200.6	194.5	194.96	201.13	197.42	199.63	195.9	196.73	197.72	198.89	198.91	197.02	197.78	196.28	197.85	195.86	197.87	199.18	200.13	203.19	200.7	198.5	196.93	199.04	199.76	196.44	197.28	196.21	197.46	201.84	200.42	201.95	194.15	195.13	198.31	200.69	194.91	196.13	195.16	196.43
209.99	207.96	205.87	210.57	210.63	207.2	208.85	207.34	204.58	212.34	203.47	209.06	212.63	210.43	212.81	210.32	204.38	208.18	213.34	209.29	213.04	206.11	210.37	206.91	207.12	206.89	208.71	208.46	208.83	210.96	209.04	207.31	208.86	211.17	208.03	209.78	209.98	208	205.75	215.29	207.76	209.17	207.64	212.5	208.89	212.82	216.04	210.31	210.73	211.18
202.21	203.23	201.93	206.82	203.51	204.51	209.56	203.23	207.59	205.49	205.29	202.13	201.36	204.54	203.46	204.66	203.82	204.43	204.98	203.51	207.76	203.44	199.56	204.13	202.7	199.57	207.29	199.46	206.35	207.38	204.51	200.51	205.32	202.43	204.06	198.97	203.23	200.39	200.23	205.06	204.08	205.89	205.36	206.33	209.59	200.13	205.3	203.27	203.71	203.46
210.14	207.5	208.37	209.54	209.09	213.17	209.71	211.23	210.43	211.83	208.15	209.14	212.06	211.76	205.72	210.53	207.94	205.75	209.97	207.98	209.43	210.93	209.06	210.1	209.83	207.56	205.8	208.16	207.5	211.51	207.54	207.76	206.05	209.27	209.86	204.81	205.84	212.06	211.09	208.78	212.16	213.94	209.13	208.94	208.86	205.4	207.46	207.6	214.56	209.29
205.12	210.69	204.13	210.22	204.08	208.06	205.92	206.41	208.45	206.41	209.07	206.96	210.56	205.89	209.53	208.9	208.3	208.23	208.4	207.8	211.02	211.11	205.62	207.35	209.28	206.63	207.57	210.09	213.21	208.38	210.85	204.94	205.7	207.41	211.06	208.65	207.74	206.18	211.93	204.43	209.86	210.84	206.9	201.88	206.91	208.12	210.38	209.54	209.84	208.26
207.89	207.66	204.34	206.84	207.14	199.78	207.94	209.53	203.53	211.18	204.64	209.37	210.56	214.28	207.66	209.63	206.17	212.57	205.67	207.84	205.74	206.08	212.87	211.51	211.43	210.35	206.14	210.09	208.34	207.74	206.78	207.08	206.99	207.53	208.15	206.76	211.68	203.51	208.24	207.71	212.35	211.58	205.9	205.9	209.51	208.36	206.29	207.89	207.01	207.79
203.2	203.08	203.27	203.44	203.11	201.67	200.17	205.39	203.64	202.58	204.68	206.08	203.9	204.07	203.59	202.71	205.71	202.32	205.05	205.4	206.23	204.52	203.54	202.85	200.16	201.77	199.89	203.51	202.31	203.45	203.26	201.92	203.46	202.46	200.24	206.03	198.92	206.58	205.25	204.45	199.72	205.78	204.43	207.97	201.79	203.76	204.73	200.85	204.83	203.53
214.87	221.38	216.91	219.61	217.95	212.18	215.76	217.4	220.15	216.56	218.89	218.73	218.73	221.21	213.85	216.47	218.84	215.76	216.93	219.46	215.44	217.73	216.46	215.78	217.98	215.06	217.82	215.38	217.6	216.05	216.99	216.17	215.14	215.54	221.62	219.79	214.79	222.81	219.35	216.8	216.88	214.98	220.54	217.53	217.97	214.62	212.21	218.1	216.4	214.4
216.96	211.68	208.14	212.01	212.4	216.49	212.96	210.52	205.46	212.07	216.18	208.36	212.1	210.51	209.78	212.29	213.21	214.46	216.47	214.27	211.45	210.53	214.84	208.37	212.1	210.27	210.81	212.23	210.03	209.46	215.44	209.52	213.16	213.85	209.26	214.77	209.43	214.58	215.08	211.33	209.65	219.2	214.98	210.14	214.36	213.49	206.06	209.34	209.23	208.1
202.64	200.49	205.01	204.7	204.7	200.28	201.73	202.77	204.04	201.73	204.01	198.99	206.81	201.64	205.84	203.02	205.59	202.86	204.92	201.08	205.59	204.11	201.63	204.4	200.2	204.81	203.83	202.31	202.52	208.41	206.41	198.7	201.72	202.35	204.67	203.5	203.7	201.58	202.13	201.96	204.64	204.42	203.61	202.71	205.3	202.52	203.65	205.98	203.43	202.6
203.38	202.97	204.38	205.84	207.48	206.96	207.29	202.52	203.79	206.49	202.62	204.23	205.88	204.48	206.43	203.67	204.87	206.48	200.09	202.05	205.79	202.54	202.27	204.44	207.84	198.96	204.85	203.65	201.05	207.54	202.22	203.1	199.24	200.4	206.47	205.73	204	206.32	199.41	202.96	202.57	201.65	203.09	203.38	204.75	205.26	206.96	203.7	207.19	201.48
209.56	209.03	215.04	210.91	207.24	212.12	211.57	209.3	212.85	202.57	210.92	206	209.65	209.96	209.07	207.85	206.19	206.69	207.72	208.35	208.95	205.69	211.14	212.28	208.51	209.01	203.33	213.08	206.45	208.03	205.62	212.84	215.16	208.94	207.43	206.59	209.45	209.51	208.43	212.26	204.1	213.97	205.5	212.09	204.63	206.17	212.36	211.41	213.14	204.86
201.26	204.58	201.64	199.39	201.02	205.65	206.05	206.45	202.54	201.81	202.6	206.09	202.9	203.28	203.23	205.52	201.21	201.27	204.85	203.09	201.4	200.2	199.93	203.87	201.81	202.9	201.69	200.81	202.1	203.13	200.67	203.28	203.36	201.36	200.67	200.44	206.51	204.68	206.11	201.64	204.87	203.65	203.67	197.57	203.09	199.47	200.2	202.24	204.36	203.59
209.63	210.37	208.68	208.24	214.72	212.29	215.67	213.13	205.42	215.01	211.41	212.03	214.85	218.13	213.42	209.22	211.94	211.7	207.5	211.56	211.93	211.89	212.99	211.14	209.81	210.41	209.82	215.2	211.01	212.53	207.13	211.89	210.27	214.37	212.69	211.45	211.12	210.25	214.21	209.35	209.21	214.02	209.39	208.55	210.49	209.48	208.08	213.91	213.84	212.66
210.33	214.68	209.62	210.34	214.18	210.28	215.26	214.73	210.6	208.14	209.29	211.7	212.26	212.69	210.67	212.08	209.49	210.82	209.51	210.27	211.02	215.62	211.62	213.69	210.26	213.16	213.85	205.02	213.82	209.44	213.01	210.04	209.31	212.79	214.34	208.83	211.11	215.82	210.67	210.57	210.32	210.88	216.31	213.28	207.78	211.06	213	209.95	214.24	211.77
199.45	200.33	195.64	202.73	197.38	195.83	203.8	196.05	196.69	202.97	198.32	199.4	199.32	197.31	198.45	196.4	197.45	199.67	196.14	195.24	200.85	195.59	199.42	198.77	197.4	200.42	201.16	200.17	200.16	200.67	202.29	200.92	197.02	202.55	194.35	195.65	200.54	198.4	201.33	194.64	199.79	194.81	201.31	200.26	200.03	202.22	200.26	201.45	201.26	200.79
204.6	205.6	207.2	204.38	205.25	207.58	204.4	210.14	203.25	199.05	207.25	206.11	203.59	206.29	207.9	207.7	202.48	203.99	208.74	203.94	208.96	208.96	204.13	210.12	207.61	206.76	207.17	208.19	209.02	205.87	209.94	203.78	205.76	209.37	208.84	204.73	207.59	205.42	208.05	208.52	204.75	206.16	205.42	203.31	208.52	211.36	204.35	206.87	209.42	205.8
216.48	212.55	209.69	215.56	211.63	214.92	209	212.02	210.57	208.08	210.85	208.31	211.43	211.01	211.49	212.31	210.64	211.95	208.9	211.37	212.85	208.43	211.9	219.1	212.48	208.75	217.35	214.17	214.55	206.93	209.96	213.54	210.87	213.55	210.04	215.53	213.15	216.77	217.57	210.8	209.58	211.97	216.34	210.78	213.8	213.36	210.71	210.34	216.04	212.35
208.56	208.14	209.77	205.86	206.62	205.11	208.15	207.79	210.33	207.97	205.26	208.78	203.54	206.57	206.63	202.77	206.69	208.15	203.14	206.28	206.57	207.6	205.71	209.76	202.43	207.68	206.6	209.76	208.98	210.22	209.5	207.33	207.78	208.68	210.23	203.96	205.83	205.53	205.77	208.36	211.66	213.11	214.25	206.28	203.13	206.09	206.78	210.53	209.08	209.28
214.28	215.96	214.01	208.23	212.2	217.73	212.1	209.76	211.24	210.87	211.21	215.6	217.2	214.91	212.66	210.68	212.34	218.27	211.66	210.21	213.55	216.04	212.95	212.28	210.81	210.41	213.75	216.52	209.06	212.09	212.1	210.95	215.32	214.62	213.27	220.27	212.75	210.62	210.25	207.15	210.97	215.57	211.35	212.89	213.72	215.44	212.66	216.48	216.63	210.25
195.12	191.55	191.44	193.56	194.4	193.62	197.32	196.58	197.69	194.17	192.6	191.96	189.09	191.43	195.69	197.61	194.53	195.65	192.49	192.75	189.83	194.99	190.02	197.66	193.21	197.42	190.74	189.01	187.92	193.86	198.35	195.99	193.39	194.64	195.54	193.08	192.05	195.28	193.56	193.97	201.05	192.04	196.88	198.3	195.56	194.32	193.58	196.53	191.52	193.41
204.57	202.2	202.32	203.73	198.1	204.58	208.45	206.55	205.27	202.65	201.48	203.49	200.66	201.92	199.56	202.72	199.42	203.79	199.86	206.75	206.47	203.34	200.19	206.08	201.16	201.56	206.01	202.87	204.3	201.82	202.27	207.45	201.85	205.32	204.61	203.75	208.9	201.07	209.47	208.15	201.52	202.98	203.41	201.15	203.22	203.01	204.83	208.81	203.27	203.22
208.52	209	205.92	206.93	203.53	207.57	206.04	204.14	206.13	203.57	209.93	204.25	205.23	207.43	208.66	206.85	210.57	207.97	207.57	208.24	205.89	209.88	210.48	208.94	205.49	211.91	209.09	206.61	209.69	209.94	205.82	205.12	203.05	205.66	207.67	214.61	208.88	212.6	207.61	203.97	206.07	208.53	203.33	208.16	211.53	204.66	208.27	203.28	206.26	209.43
206.02	207.82	209.2	208.37	202.35	208.29	205.22	213.14	211.76	206	206.99	202.2	211.88	212.06	209.77	207.77	209.33	208.65	207.66	206.51	206.76	209.63	207.68	204.9	204.84	210.86	209.67	210.75	204.61	203.79	209.6	216.47	205.97	205.9	207.81	213.06	205.43	207.23	209.13	209	208.73	206.23	208.59	205.14	210.62	206.4	207.4	211.71	205.66	211.35
194.34	194.35	197.66	197.38	201.06	200.75	198.64	197.49	193.79	201.81	202.83	193.95	197.08	199.62	198.05	196.02	199.95	196	198.64	198.28	195.62	199.78	200.54	200.6	198.11	203.39	201.2	196.46	201.3	201.7	200.16	203.06	196.64	200.54	197.9	198.44	195.69	197.8	190.49	202.17	198.53	195.93	204.25	198.9	200.75	202.98	200.9	204.26	203.42	199.36
216.49	213.42	213.81	217.19	213.4	216.01	217.83	211.96	216.58	214.89	215.48	213.91	210.74	215.51	210.75	212.57	213.14	211.23	214.93	210.75	207.51	211.79	214.37	212.77	214.79	214.62	214	209.2	210.81	211.55	217.02	213.06	212.18	212.33	210.14	212.92	211.47	211.06	210.78	208.85	211.91	212	213.04	215.45	213.16	210.92	215.98	211.4	213.6	217.08
210.35	209.26	212.37	214.09	214.35	208.75	209.86	210.99	217.87	214.14	211.13	213.13	211.53	215.24	207.01	215.6	209.62	217.49	213.46	211.01	211.7	209.38	212.86	205.89	210.1	210.6	212.11	212.49	209.66	211.86	212.48	210.92	211.69	214.16	209.17	209.56	210.68	211.3	210.52	209.87	209.11	215.38	209.77	209.46	211.93	217.16	212.05	210.93	208.15	205.9
211.68	207.68	207.64	204.36	208.36	215.06	208.62	205.39	200.18	209.98	204.69	203.9	207.79	212.17	205.66	207.84	203.48	211.89	206.88	205.91	208.07	211.08	206.57	208.56	212.15	206.59	210.74	206.68	206.16	207.28	205.75	204.98	209.52	209.33	211.32	206.57	207.11	208.72	211.33	206.83	210.23	208.72	208.91	210.67	209.01	214.15	207.03	204.24	204.75	213.61
203.38	199.19	204.89	203.36	205.74	205.36	203.38	201.49	200.89	205.42	204.69	199.98	203.06	198.99	198.63	199.41	205.1	206.15	208.92	204.19	204.66	203.91	202.56	200.71	199.87	200.48	201.43	203.75	201.22	198.17	201.27	199.75	202.75	201.05	198.6	203.42	201.11	202.31	201.79	202.39	208.48	203.87	205.96	200.69	202.15	204.35	204.23	200.6	201.77	200.44
199.75	200.34	200.59	201.59	198.13	204.06	198.45	199.69	201.73	198.4	201.24	202.41	202.39	197.54	199.77	198.73	199.11	199.32	200.08	201.66	201.07	204.24	197	197.09	199.29	201.47	203.27	200.22	202.39	198.54	199.38	201.36	203.38	200.66	203.72	202.04	198.52	199.12	201.25	198.87	201.39	199.01	202.58	202.6	199.46	195.71	199.39	199.87	201.59	198.22
210.77	212.09	211.79	204.97	213.91	211.17	214.35	211.52	210.66	212.96	212.43	207.8	208.95	211.93	214.98	214.73	212.65	207.08	206.45	211.35	215.15	209.31	207.2	213.04	214.93	217.44	207.96	209.84	214.58	210.41	212.41	213.39	214.2	211.46	209.55	210.69	211.87	212.46	214.7	214.63	212.88	214.42	209	215.21	213.74	211.11	208.85	210.01	206.77	208.16
201.6	197.86	198.95	201.07	197.02	203.52	199.45	200.12	201.01	203.55	201.72	201.96	198.95	201.06	199.68	201.14	200.24	198.77	200.44	204.38	200.01	201.62	204.12	201.28	200.08	199.95	201.93	201.72	201.93	199.67	205.01	204.89	196.11	202.68	203.9	195.09	202.14	201.86	194.59	193.88	200.58	194.6	202.49	200.14	199.57	196.97	205.85	202.19	206.72	200.67
198.22	202.71	201.56	201.67	200.33	200.04	201.66	200.05	201.94	200.04	201.83	195.37	198.22	203.24	203.55	200.8	201.13	200.97	200.53	201.37	200.73	203.1	201.39	197.72	198.06	196.68	195.72	199.79	198.91	206.09	205.73	201.11	199.81	200	203.46	196.36	196.61	198.3	197.71	206.1	196.77	203.85	198.62	196.03	198.66	199.91	197.44	198.74	197.21	199.7
214.69	208.04	207.14	210.81	206.13	213.29	208.4	211.7	210.53	205.04	206.35	208.13	205.11	207.71	211.3	207.4	215.36	211.19	210.22	209.76	213.46	212.45	209.99	208.69	209.25	205.39	205.87	213.69	211.38	208.98	210.13	209.85	208.34	210.66	208.67	209.96	202.61	207.11	207.11	203.05	209.04	213.34	211.99	211.48	211.64	210.25	213.11	210.84	205.88	207.61
203.69	206.1	201.48	206.62	202.89	201.26	204.66	204.36	204.68	197.04	203.46	203.39	202.35	202.44	204.54	205.6	203.87	201.26	206.07	204.59	204.05	205.22	208.79	205.7	202.47	205.34	204.33	208.4	203.58	202.08	208.67	202.71	204.17	209.15	204.35	198.28	206.68	201.22	202.05	202.27	205.39	205.06	203.93	207.18	205.42	204.52	206.02	203.28	200.27	207.9
201.14	200.06	196.46	198.67	205.49	202.38	199.47	203.92	198.2	200.76	197.77	197.36	202.21	205.2	202.05	196.53	201.9	203.16	195.61	204.85	197.47	195.79	199.03	200.6	202.94	200.07	195.21	193.55	199.36	198.9	197.52	199.9	201	204.84	197.87	201.05	198.08	201.99	204.65	197.46	202.01	198.52	200.28	198.75	202.47	198.27	200.61	196.82	197.34	200.9
206.33	206.22	209.62	209.59	211.29	206.14	208.84	205.01	210.03	209.73	207.76	205.75	211.58	206.52	211.77	213.67	206.44	206.61	205.42	203.83	209.19	207.71	209.56	211.47	204.59	208.38	212.19	205.75	214.33	206.8	207.6	207.51	207.58	206.47	207.91	204.55	208.78	207.84	210.56	210.65	209.8	210.7	210.45	210.32	207.73	209.4	208.27	209.5	206.98	209.19
222.5	216.28	218.16	215.53	211.73	217.12	218.57	214.88	222.76	223.58	218.53	215.96	220.45	215.84	220.04	214.61	212.84	209.98	219.29	217.27	213.42	218.46	218.43	214.94	215.32	219.55	218.21	216.17	220.68	217.22	220.3	214.66	217.2	222.83	217.67	216.25	221.19	216.02	218.3	213.37	215.49	219.56	219.77	217.2	218.51	213.7	219.17	213.95	217.27	221.62
201.98	204.28	206.56	204.01	205.32	198.7	205.07	197.93	204.77	201.63	206.03	204.44	204.02	201.99	203.04	201.43	205.13	200.73	198.71	199.2	202.96	201.82	202.94	196.97	200.74	201.3	203.23	199.74	204.95	208	204.97	198.66	205.06	204.78	201.34	202.01	202.34	200.17	202.19	200.41	203.35	203.48	201.14	197.58	205.89	199.05	200.08	200.12	205.92	203.71
204.02	201.32	201.45	204.29	202.88	200.71	202.74	202.77	197.83	201.51	204.4	201.11	205.58	202.7	204.06	205.48	203.03	203.65	201.19	204.34	205.43	205.05	198.57	202.21	202.8	198.85	201.81	198.67	204.18	202.78	203.29	204.52	198.73	201.67	201.44	202.22	200.96	202.21	203.91	206.1	206.6	200.21	201.57	200.88	204.39	203.67	201.79	203.6	201.5	204.08
206.01	204.54	202.32	208.87	204.48	209.03	205.73	205.1	206.93	204.02	202.94	206.93	207.84	202.36	205.35	204.38	207.36	206.7	205.81	205.76	206.8	208.73	207.63	206.23	206.02	206.74	208.17	206.83	203.48	204.11	210.13	204.24	206.93	205.93	208.41	209.35	205.27	207.54	207.74	206.34	207.62	204.96	210	204.18	202.37	206.17	207.21	205.09	203.51	207.94
205.25	208.1	211.96	208.64	210.71	207.51	213.38	209.79	207.37	209.41	204.79	208.72	208.87	209.84	207.61	202.68	204.76	211.55	206.11	208.5	207.45	207.64	209.22	206.98	208.23	211.39	209.57	206.12	202.47	208.3	208.27	207.94	206.35	206.83	209.36	203.45	206.56	203.2	205.14	213.73	202.81	206.25	200.88	212.69	209.09	205.07	206.16	206.81	206.73	206.8
213.99	218.79	215.1	215.01	219.11	218.56	217.12	222.2	215.17	215.11	216.43	223	216.96	215.37	218.83	217.35	218.76	214.98	215.87	218.07	218.32	216.84	219.74	214.79	220.38	217.28	217.8	215.12	216.19	218.67	221.54	220.34	214.72	216.16	219.58	220.23	219.04	214.98	217	218.33	216.09	220.62	213.8	214.51	222.13	214.91	220.78	221.97	217.84	221.47
202.06	204.11	195.76	201.96	199.67	202.14	208.78	202.24	202.16	202.6	205.95	206.23	198.11	201.58	205.25	206.61	201.61	203.92	201.51	203.69	207.9	201.6	200.44	200.26	200.77	196.26	205.12	205.15	201.75	202.23	200.04	200.97	203.51	200.5	201.01	203.68	202.06	204.57	200.14	203.25	204.43	200.57	203.67	202.69	202.79	203.09	208.51	196.84	202.1	205.23
212.91	209.03	210.68	210.16	210.16	206.4	218.26	211.08	212.18	214.15	208.59	208.79	212.44	213.07	210.95	211.11	209.81	209.54	214.97	213.35	211.87	210.36	209.21	212.89	207.74	212.03	214.51	211.43	212.56	210.69	208.9	206.28	207.72	211.35	213.08	215.43	214.34	209.94	211.65	216.98	213.53	211.91	214.56	211.51	212.7	214.81	210.05	211.41	215.76	211.61
207.69	204.01	209.77	208.26	199.78	205.15	208.24	206.17	212.14	206	204.77	207.63	209.85	206.5	205.51	203.77	206.91	205.16	207.51	208.09	203.89	205.69	202.79	203.53	205.66	209.81	206.97	208.91	208.44	206.96	202.13	206.4	202.8	204.63	207.08	205.31	205.23	207.8	207.35	204.37	205.64	205.92	206.34	203.03	206.26	203.04	210.79	206.58	202.07	208.43
207.49	207.97	209.1	208.5	206.28	209.21	204.27	206.66	207.51	210.2	206.57	206.26	211.91	214.02	210.92	211.34	210.11	212.77	208.08	209.68	206.12	206.35	207.75	208.34	210.88	210.53	212.75	208.77	209.04	206.79	211.45	209.82	209.35	204.64	214.36	205	204.08	206.78	207.84	207.23	209.14	206.95	210.87	209.53	215.06	209.16	208.48	210.21	209.2	208.64
203.09	205.89	208.36	205.77	203.17	206.41	201.01	203.7	205.19	201.96	208.89	207.12	204.56	204.28	206.2	202.89	202.49	198.66	202.61	205.6	203.89	207.01	199.31	203.05	206.72	199.7	205.58	203.78	203.64	205.11	203.49	205.11	201.14	204.97	200.61	199.22	206.8	199.54	202.23	207.46	201.59	204.76	198.83	200.66	201.12	205.97	206.71	202.4	202.32	199.86
208.13	210.05	210.48	213.93	209.62	210.74	207.2	208.54	209.35	207.12	209.55	205.91	206.11	210.19	209.96	206.98	207.43	208.23	214.1	211.03	210.53	207.74	210.27	210.46	214.43	208.46	212.44	202.52	210.27	207.76	210.19	213.51	210.76	206.27	207.25	210.07	209.39	206.11	206.3	208.73	210.92	207.58	207.3	209.13	208.63	211.64	212.63	209.65	207.42	209.26
207.62	201.9	202.22	208.84	206.5	204.89	204.51	204.06	198.29	209.37	202.57	203.51	204.63	200.34	202.51	204.83	203.08	201.24	199.81	204.39	200.37	200.64	201.88	206.7	202.06	201.82	204.59	200.39	198.18	198.79	208.62	203.71	206.63	203.1	205.34	201.53	207.07	203.34	202.23	202.37	199.96	204.23	208.02	205.21	203.09	203.33	209.62	199.21	203.98	207.46
214.29	219.67	212.6	211.15	206.81	212.91	211.57	210.34	213.81	208.4	213.09	210.82	213.35	211.64	210.3	211.26	216.51	214.42	208.91	217.3	212.54	207.83	215.86	211.78	210.52	215.36	211.74	206.02	209.56	208.49	210	210.45	210.25	207.93	211.47	212.57	211.08	215.66	215.12	212.03	216.1	214.42	209.04	207.6	208.6	210.85	212.78	206.64	215.66	208.02
208.2	208.84	207.05	210.73	208.5	208.38	209.07	206.34	206.56	208.08	209.65	207.61	206.86	205.26	202.9	213.56	203.73	207.55	209.49	208.16	209.62	209.34	210.88	207.2	208.48	211.43	209.11	208.81	204.5	204.15	206.75	208.19	206.63	212.81	205.43	206.76	206.52	209.36	205.06	204.8	207.79	207.79	208.95	206.31	205.73	208.92	205.97	207.23	204.55	211.31
204.06	202.44	206.81	200.97	200.61	202.15	205.47	206.61	202.74	202.67	199.74	202.46	202.48	200.24	204.31	205.22	202.24	204.32	205.35	207.7	197.24	205.25	205.92	207.62	203.68	205.94	206.74	203.62	200.98	204.54	199.16	203.16	210.09	205.8	201.58	208.12	203.46	203.82	203.92	200.96	204.59	206.84	204.28	197.97	206.17	199.39	203.99	200.64	204.04	205.32
199.79	201.44	201.74	198.43	200.25	200.06	203.09	195.44	200.15	201.89	203.75	196.86	196.5	204.24	195	203.16	199.69	203.53	202	200.18	200.87	203.15	200.3	200.93	204.92	201.73	197.05	199.42	198.44	202.5	200.75	203.11	202.78	202.58	201.95	200.4	200.29	199.87	202.67	199.57	198.33	196.67	203.58	201.36	198.55	201.97	196.48	196.23	203.55	195.01
200.72	200.72	204.89	204.99	202.99	203.15	204.62	202.5	205.06	201.65	206.34	202.66	204.86	203.24	202.55	206.19	207.22	203.38	201.16	205.39	201.81	201.63	200.15	198.8	204.25	204.29	207.47	203.7	200.55	201.39	202.38	196.35	203.35	204.15	203	198.85	202.25	201.54	203.15	202.2	201.14	202.59	201.66	199.4	202.74	201.83	204.6	203.18	203.25	206.41
208.25	206.97	211.53	208.81	214.57	209.71	213.35	211.52	208.66	212.37	211.19	211.71	209.84	210.72	212.18	209.39	217.47	209.53	214.75	212.69	213.24	208.2	212.8	210.38	212.56	212.11	208.16	207.06	212.69	213.5	211.52	213.84	210.3	212.35	211.15	213.9	215.25	214.81	214.94	207.7	210.62	211.75	212.23	215.02	209.92	207.91	210.47	211.96	209.86	211.41
206.15	205.67	202.72	203.1	205	206.61	207.84	204.79	206.05	207.41	205.57	206.47	203.75	207.81	200.69	203.54	200.53	202.51	204.38	206.6	205.15	203.66	203.12	209.44	202.69	202.97	210.96	203.16	206.99	200.5	210.02	202.18	204.82	204.85	206.53	201.12	202.72	209.99	208.7	203.02	203.39	203.02	208.03	203.33	205.29	204.29	209.15	206.14	208.7	204.71
207.35	205.33	209.42	205.85	211.45	212.61	205.89	209.18	206.88	209.45	210.21	211.55	212.39	203.32	207.48	207.27	208.07	208.55	210.95	206.7	205.47	205.81	206.57	209.67	206.7	203.7	205.75	206.62	204.1	209.3	204.78	207.26	208.72	206.8	207.35	207.52	208.01	208.15	211.81	205.74	203.13	205.47	204.44	212.43	205.17	209.98	201.59	211.31	207.4	209.82
197.83	197.5	201.82	201.57	196.75	198.96	196.29	197.22	195.4	192.96	198.85	192.54	200.1	199.58	201.22	197.06	198.59	198.72	200.62	199.11	197.69	202.94	195.23	199.27	196.09	203.54	198.03	204.4	196.27	195.81	199.64	198.39	202.72	194.68	196.97	198.12	200.84	200.66	194.98	192.47	204.29	198.37	193.54	197.97	197.43	198.43	196.52	195.51	198.29	198.56
209.18	209.27	208.84	211.18	210.2	204.83	205.67	205.04	204.86	205.38	207.5	207.27	204.06	207.39	207.88	208.73	212.17	209.63	203.52	205.46	205.84	203.45	207.81	206.13	208.04	212.82	208.35	213.18	205.99	203.04	206.4	207.07	205.62	208.24	205.53	207.56	207.09	209.26	206.84	208.6	204	207.7	207.73	203.97	205.05	201.89	205.53	207.65	204.14	208.81
214.72	206.43	208.9	214.04	210.38	209.12	209.25	213.34	209.77	211.23	208.82	213.67	210.34	211.39	215.72	210.9	209.01	211.85	210.75	206.51	208.16	216.28	215.13	212.75	209.36	212.67	210.29	210.4	210.37	213.14	213.65	214.87	213.71	212.16	213.9	209.83	213.15	212.3	211.25	210.22	210.79	211.42	214.64	215.38	212.11	207.71	210	215.52	215.2	213.33
200.44	209.35	202.01	205.44	203.01	204.48	197.64	207.31	202.46	209.24	205.45	206.58	202.56	202.47	205.1	198.11	203.02	205.29	205.14	204.42	206.85	198.2	201.45	203.73	200.74	203.62	203.22	202.05	203.22	202.34	202.94	207.46	204.09	202.44	205.79	205.22	203.59	202.5	204.77	203.55	204.87	201.29	202.02	202.92	202.32	204.07	202.53	203.35	201.61	201.78
195.93	199.38	201.03	198.97	201.45	198.7	198.3	201.67	200.04	200.06	197.12	199.85	200.17	203.05	197.19	202.69	199.84	199.51	204.33	204.41	203.17	198.55	203.93	200.68	198.56	200.21	205.82	199.66	200.26	203.35	198.09	199.04	201.34	198.94	202.26	200.59	198.15	202.07	200.46	203.88	201.28	201.91	199.82	199.5	200.39	201.2	198.17	200.89	201.83	200.63
212.02	211.06	208.93	207.48	206.9	207.88	209.31	210.05	211.11	209.62	206.44	206.32	209.03	203.29	207.59	212.17	206.35	209.73	208.03	208.99	206.31	211.45	206.27	207.07	209.14	208.14	211.46	204.92	212.95	200.94	205.26	211.51	211.01	211.64	211.19	204.2	204.89	213.54	215.6	212.64	206.58	210.25	213.68	207.22	209.43	210.28	201.66	206.31	202.12	211.31
209.84	208.38	211.19	205.88	213.01	210.29	203.8	204.91	211.07	209.08	207.65	209.97	212.18	210.87	210.83	206.86	205.65	205.22	203.86	206.02	209.43	208.01	209.69	209.08	209.97	210.5	209.02	209.09	217.12	208.62	208.42	212.82	211.66	205.43	206.7	209.48	209.1	204.18	208.22	209.3	207.16	208.13	208.28	208.25	209.67	208.42	209.88	209.95	208.27	207.52
208.59	211.67	208.92	207.72	205.69	211.46	210.46	206.25	209.27	207.29	207.46	212.61	214.08	206.25	212.75	203.85	209.1	209.66	206.33	209.18	205.05	206	212.26	205.09	209.73	212.02	209.15	209.05	210.49	218.75	204.79	211.99	209.45	207.82	210.2	211.22	208.98	205.58	206.39	208.81	213.16	211.42	205.25	208.36	209.12	207.23	208.66	211.64	210.41	209.53
210.69	205.5	205.29	206.62	214.32	208.51	210.8	210.66	210.23	212.33	210.25	208.07	209.57	207.1	209.4	209.23	211.64	209.47	210.03	205.14	204.35	211.33	206.89	209.37	206.52	212.11	207.46	208.55	214.91	210.76	213.37	205.57	207.34	206.97	203.63	210.35	210.05	212.42	208.32	207.82	209.2	211.1	212.24	208.01	210.9	206.28	206.43	209.44	204.36	206.41
218.27	212.02	217.95	218.19	219.62	219.45	217.93	216.87	216.11	218.64	216.61	215.89	215.41	213.72	219.12	218.28	217.2	218.88	220.04	217.47	217.87	218.02	216.15	216.05	218.01	219.37	219.6	213.99	219.71	217.2	218.41	224.46	219.31	220.92	215.49	216.9	215.22	216.72	221.57	214.63	218.11	214.42	215.78	215.25	215.35	214.47	220.56	217.41	218.88	215.92
208.17	217.29	210.58	211.24	215.88	209.71	214.32	213.1	212.69	213.01	210.35	207.69	213.97	212.42	208.85	211.69	215.85	211.41	211	212.83	208.82	210.46	209.48	212.7	211.1	216.32	210.49	212.18	207.94	214.36	208.95	212.61	211.95	213.85	215.63	213.04	209.06	210.98	213.76	206.34	211.85	210.9	211.31	210.63	210.19	208.5	212.95	216.08	211.94	213.64
212.52	218.21	208.6	213.02	209.76	212.77	214.11	210.61	216.68	212.78	212.42	210.57	214.41	209.93	212.22	214.59	208.59	207.85	212.58	215.98	213.06	211.15	212.2	214.8	208.39	210.43	214	211.09	216.26	215.98	208.26	212.81	214.7	215.85	212.07	212.73	213.2	215.17	215.95	213.78	214.77	209.27	215.78	215.26	215.04	212.64	208.64	213.69	212.03	213.06
200.98	202.5	201.68	205.04	204.75	207.32	206.93	202.42	202.81	205.41	202.13	203.12	206.37	206.55	203.09	204.05	201.46	206.07	205.68	201.67	208.69	207.13	198.59	205.13	201.26	204.44	202.73	207.92	203.24	201.09	203.91	205.93	207.64	203.9	200.58	204.84	206.59	205.7	207.67	196.58	202.82	206.77	202.12	205.25	202.22	205.79	204.77	206.44	205.99	206.65
211.02	214.13	206.43	209.98	209.29	213.69	208.76	216.26	209.49	214.63	210.91	209.57	209.51	206.03	210.22	208.71	208.67	211.56	209.63	211.23	212.71	213.89	212.19	214.19	209.85	207.4	213.26	205.39	207.45	204.19	211.78	212.37	204.69	206.89	209.12	208.61	210.11	206.88	210.94	208.58	207.8	210	210.1	213.98	210.41	210	207.79	205.46	210.35	210.95
206.3	206.75	213.23	210.3	208.09	208.06	212.34	210.16	206.06	209.73	210.23	207.69	207.22	209.29	210.94	210.01	207.87	207.12	205.87	208.39	203.81	207.12	210.45	210.07	202.38	206.96	207.8	202.85	209.06	215.41	210.05	209.55	206.24	207.45	208.89	204.99	206.16	206.99	209.4	202.43	207.85	207.07	212.17	206.49	211.02	207.77	212.09	205.09	209.87	209.61
204.34	204.63	202.23	205.42	205.11	204.55	205.47	203.52	203.93	201.42	200.88	204.51	200.99	200.62	209.81	203.66	202.83	203.63	200.51	199.38	199.04	202.63	203.35	200.98	199.31	199.05	201.34	199.74	202.89	203.56	204.99	200.68	201.95	208	200.72	206.09	203.2	201.3	204.79	197.59	201.6	204.06	200.97	203.17	200.09	205.32	205.47	205.33	203.81	202.68
210.96	212.55	212.54	214.55	206.89	208.29	213.62	213.99	210.06	205.96	208.59	211.31	205.16	214.92	213.22	215.06	208.07	213.13	211.02	207.65	208.79	209.11	210.39	212.86	213.54	212.21	208.55	213.7	211.21	217.15	212.69	211.7	212.59	209.07	207.97	211.14	214.06	213.53	215.71	216.81	210.15	211.58	212.36	210.67	213.82	216.51	209.69	212.13	215.91	214.49
208.97	202.52	202.55	200.85	204.4	206.58	203.37	205.12	206.48	208.87	201.3	204.03	205.64	205.55	202.92	204.72	200.46	206.86	202.26	206.53	205.98	202.39	201.41	203.02	205.09	204.15	206.34	209.78	207.78	209.02	203.74	206.26	205.78	205.74	205.8	208.71	204.03	210.72	206.57	207.67	202.97	205.53	202.78	203.96	205.91	203.3	204.9	207.18	205.95	208.08
202.99	200.89	199.69	200.72	199.7	198.5	200.07	201.42	201.18	200.15	201.71	201.77	194.64	202.96	202.13	202.33	201.53	196.1	199.65	200.38	199.97	200.65	204.28	200.97	202.38	203.22	198.02	203.45	200.62	197.86	198.75	200.72	201.94	198.13	203.03	202.38	200.46	201.38	201.35	200.71	201.36	201.51	201.24	199.24	198.13	201.66	202.07	202.34	200.69	198.85
214.19	211.64	208.6	216.38	211.62	212.96	209.62	210.89	209.57	207.53	210.33	212.24	207.75	212.7	212.4	212.76	216.91	213.25	210.16	208.7	209.81	210.56	211.08	210.82	205.81	213.15	210.32	212.61	214.63	213.9	210.84	213.34	210.52	210.51	209.33	214.18	208.77	213.32	208.22	215.61	208.48	209.54	214.75	211.39	209.99	210.64	211.05	211.68	214.36	209.73
207.58	207.71	207.24	207.01	205.9	208.8	207.54	212.88	211.66	210.79	211.36	211.33	209.82	205.76	205.78	213.75	211.24	207.14	205.56	208.89	205.68	213.15	209.84	209.62	213.05	210.49	211.17	203.12	212.69	206.2	209.74	209.8	204.83	210.88	208.2	211.85	206.18	209.55	204.26	206.17	206.03	209.82	212.62	204.33	210.59	210.39	204.61	207.42	214.51	209.06
199.59	198.85	198.75	200.74	202.15	200.78	201.98	201.07	199.45	198.07	199.14	198.14	201.4	194.99	199.81	199.29	198.92	200.86	200.64	196.75	198.36	203.79	195.59	199.21	200.22	199.84	202.12	198.57	200.51	196.21	196.03	199.47	202.18	200.97	198.94	197.49	199.57	199.08	202.2	200.66	195.24	199.89	197.76	198.63	198.05	196.94	194.54	199.05	199.32	200.52
207.94	216.6	214.1	209.65	214.17	212.31	212.86	210.44	207.86	215.77	210.77	216.38	215.67	208.26	214.08	213.24	210.85	213.54	212.88	214.53	210.28	214.31	212.47	213.5	214.48	213.17	211.17	215.12	209.45	209.42	215.33	214.8	211.21	211.43	207.41	208.42	209.71	214.22	209.85	209.57	211.56	209.82	214.39	211.46	212.03	208.33	213.82	211.61	212.45	214.18
201.09	198.36	197.89	195.45	202.58	200.97	197.9	200.62	199.38	205.02	200.81	199.67	198.48	201.56	196.28	201.02	201.58	203.13	203.5	197.95	200.54	198.99	200.58	199.9	201.83	202.21	201	205.01	205.61	200.99	204.54	201.57	200.38	199.2	197.04	198.13	205.41	199.22	200.61	197.49	201.72	203.35	198.77	206.75	201.44	196.22	200.45	200.51	198.98	202.21
205.4	205.14	205.76	210.8	206.52	210.09	210.19	206.29	209.8	202.45	208.48	208.18	211.38	211.26	205.13	209.8	207.89	209.25	211.05	206.63	206.51	209.83	210.36	205.82	208.72	203.3	203.33	207.64	210.43	210	206.64	209.49	211.12	211.27	209.78	207.95	207.07	208.73	207.57	204.03	208.34	211.53	204.92	207.28	211.3	208.51	207.56	205.69	206.27	206.82
212	215.75	209.71	216.41	214	214.59	211.74	209.66	210.92	211.55	216.66	209.81	210.14	215.19	208.55	215.1	211.35	210.37	215.87	213.28	215.14	210.82	215.7	212.77	212.86	212.21	212.27	212.23	209.53	210.53	211.9	212.65	210.99	210.27	211.78	212.03	207.97	213.74	214	211.18	208.61	213.11	208.92	210.92	211.17	213.68	212.59	210.74	214.29	210.54
204.12	201.49	204.24	205.77	209.19	202.16	201.89	206.48	200.43	207.43	203.06	206.06	205.95	201.14	204.68	207.13	203.62	203.01	204.77	200.49	205.22	199.53	205.95	200.93	201.43	204.52	205.31	202.92	200.15	202.44	201.14	206.21	203.03	207.43	207.16	204.1	209.45	203.97	199.94	209.91	203.59	204.2	201.19	204.31	206.22	207.29	204.3	202.64	204.13	202.28
204.03	208.59	207.06	205.78	207.96	211.55	210.36	209.65	205.72	202.27	205.31	206.21	207.51	207.06	207.6	208.41	209.57	206.71	209.55	211.11	206.89	211.26	209.32	209.39	206.14	207.57	205.16	209.72	202.35	207.66	207.77	206.9	208.79	206.46	212.46	207.17	210.72	207.83	208.98	206.19	207.43	207.2	204.57	208.62	207.59	208.95	211.06	209.02	205.5	208.02
215.56	216.86	216.4	221.65	212.83	214.58	219.37	216.91	218.51	217.73	217.36	214.92	220.3	213.97	214.3	215.06	218.34	214.3	210.47	216.01	211.6	219.01	222.73	218.46	213.59	212.85	219.74	215.59	215.34	216.47	212.8	218.7	217.59	217.5	212.27	214.53	224.34	223.06	217.14	218.83	215.28	214.33	215.89	215.69	218.96	219.03	219.72	215.77	219.49	218.23
211.83	213.14	207.13	209.17	207.53	210.57	210.17	208.9	209.87	216.22	206.89	209.67	212.85	205.67	209.45	207.95	211.21	210.09	207.35	207.96	208.36	212.78	211.19	210.79	207.45	211.35	204.88	210.61	209.02	205.86	205.33	214.04	212.52	207.96	208.41	204.24	210.66	211.19	209.62	210.7	212.09	210.52	210.37	208.76	208.5	211.75	206.95	212.35	211.04	208.07
210.5	205.14	204.18	209.19	205.01	212.88	207.02	201.08	207.56	210.9	210.67	209	205.81	211.03	205.33	206.32	203.64	212.1	215.63	208.12	203.68	208.76	205.59	212.39	204.52	206.03	212.57	203.66	209.34	206.82	205.41	211.03	205.62	204.53	201.29	211.99	208.59	211.3	211.02	208.32	207.77	207.2	210.44	206.01	211.62	206.8	208.57	209.24	208.83	206.79
208.94	206.37	207.82	204.64	212.52	207.66	209.14	209.37	208.48	203.23	210.74	211.94	205.9	209.15	208.17	210.29	211.59	212.9	210.62	204.09	215.04	209.17	209.31	205.73	210.32	205.86	210.01	204.59	212.81	202.21	212.43	209.81	213.04	207.16	209.36	208.21	209.21	212.65	203.51	209.03	208.87	207.83	210.01	210.65	208.89	208.82	208.4	203.99	210.85	212.22
208.49	206.86	210.08	211.76	205.43	210.34	212.88	211.55	205.87	210.26	209.3	210.5	204.66	207.06	205.78	210.39	209.45	210.91	206.97	208.05	207.16	213.23	212.02	210.49	212.92	211.08	209.47	209.56	206.71	204.06	211.13	206.35	208.85	205.95	206.59	211.04	209.78	208.25	208.58	211.54	208.67	202.56	204.82	205.67	211.33	209.79	204.1	212.41	209.2	205.64
212.85	210.89	211.05	213.61	208.86	215.97	216.56	210.55	213.39	213.04	210.81	211.65	211.62	208.31	214.12	211.71	211.33	215.02	217.64	209.76	210.95	211.86	213.8	208.75	215.95	213.72	214.1	209.91	211.44	209.68	209.65	209.94	215.77	211.71	213.52	210.14	207.34	214.81	214.32	210.99	211.53	214.91	211.6	214.09	208.52	213.65	210.37	211.02	209.45	211.84
201.89	199.83	197.19	201.58	197.33	197.03	197.45	198.41	200.2	202.16	201.1	198.76	200.31	199.69	198.31	200.84	201.06	196.01	198.17	198.39	200.54	197.29	196.69	198.86	196.45	201.05	200.48	199.65	204.46	199.29	201.92	198.21	200.6	201.06	199.49	197.88	200.63	197.2	197.42	205.79	199.57	204.47	202.25	200.63	198.11	201.76	202.07	204.79	197.5	197.24
199.24	194.99	200.42	198.88	197.56	201.72	199.93	200.92	200.42	199.79	198.62	200.45	199.65	199.87	197.73	198.19	200.05	203.27	201.04	199.88	198.66	199.87	199.03	202.57	196.42	201.71	202.12	202.34	196.22	201.16	194.91	200.17	202.31	201.78	205.09	201.5	201.85	199.27	197.49	195.71	201.82	196.1	201.42	196.53	197.35	199.25	203.11	202.11	197.74	205.79
198.05	201.57	206.86	200.25	203.72	199.49	205.09	208.38	204.18	207	199.57	198.8	204.8	207.14	202.3	204.74	200.28	202.86	204.51	205.72	201.91	207.33	201.39	204.92	205.78	200.29	200.74	202.85	201.37	202.8	203.9	202.87	203.47	203.12	204.74	203.95	202.98	205.1	205.69	203.76	202.28	204.59	204.03	204.9	204.56	207.17	204.63	200.12	205.24	203.44
200.86	201.98	199.22	200.26	197.48	198.26	199.7	198.79	195.69	202.25	200.42	197.77	199.52	201.66	198.06	195.83	197.36	198.81	199.75	201.61	200.25	197.73	197.28	197.31	195.41	192.54	196.91	197.31	200.1	199.56	198.11	200.62	201.6	199.93	203.67	195.79	198.53	198.41	198.89	200.19	196.45	197.39	199.77	196.1	197.72	197.95	202.17	199.07	197.52	197.9
220.59	215.17	220.17	214.86	216.55	216.47	218.55	215.18	218.94	220.09	218.33	221.28	217.52	215.77	225.51	210.65	218.02	216.61	220.19	217.89	214.19	218.53	218.56	217	214.85	217.91	218.41	215.36	215.1	215	217.62	217	218.43	219.07	219.69	216.04	213.16	215.41	218.01	221.53	217.97	215.67	220.23	213.44	221.32	220.56	214.14	217.12	219.55	224.04
199.13	201.84	202.05	196.77	200.27	198.79	196.84	198.19	199.38	197.65	197.17	202.18	200.86	196.27	198.35	197.57	206.12	203.65	197.97	203.63	197.09	199.62	202.69	201.93	201.05	198.25	201.99	202.92	205.08	199.12	202.09	201.17	197.59	199.65	204.91	201.15	199.38	199.27	201.27	197.86	203.24	196.5	195.96	198.71	199.44	201.95	196.22	198.3	202.41	199.25
202.1	208.86	210.85	209.12	208.35	209.25	211.3	210.29	207.32	209.9	206.29	206.75	206.26	205.09	207.18	210.09	209.15	206.17	207	208	207.82	209.08	207.43	205.31	208.12	208.49	212.72	213.62	207.37	210.46	205.37	206.09	205.13	210.36	208.68	210.72	209.5	208.42	207.88	210.09	206.97	210.29	205.28	209.88	207.43	209.46	206.57	209.23	208.73	216.97
204.82	205.54	205.87	204.45	205.8	206.78	201.55	197.46	204.81	203.54	203.85	203.09	203.44	204.23	207.06	206.33	206.09	205.94	203.16	206.92	201.62	199.84	206.15	202.4	204.34	203.72	203.57	201.16	201.84	202.81	201.19	202.49	207.62	205.08	200.34	204.22	205.27	207.29	206.03	201.95	202.82	204.54	203.02	202.05	205.7	204.14	206.22	200.3	196.97	203.45
220.48	216.33	220.17	215.88	218.88	217.61	214.87	223.21	215.13	221.92	216.38	214.07	216.85	214.92	217.57	219.93	213.74	213.28	215.74	214.96	216.11	218.73	215.1	214.64	218.63	218.43	217.39	217.87	216.55	216.48	215.82	215.9	217.43	217.99	215.26	217.74	213.17	219	218.99	216.77	219.4	214.64	213.82	214.45	212.12	215.22	217.32	219.87	218.19	218.55
217.94	217.57	219.09	214.62	218.71	220.29	215.65	218.54	217.94	215.86	221.25	218.08	215.3	214.35	217.67	216.44	216.36	219.39	216.8	221.53	216.29	217.8	216.8	212.96	214.56	214.25	215.56	216.25	217.06	218.49	215.34	216.41	217.07	219.24	214.53	214.4	217.25	216.27	213.42	212.51	216.53	213.46	216.56	219.6	216.78	217.72	216.71	213.34	212.47	216.58
202.69	208.28	206.94	208.39	206.42	202.85	203.22	201.11	205.14	210.55	204.13	201.56	207.73	200.94	202.79	204.25	201.65	204.59	204.98	208.58	202.95	206.24	203.89	205.96	208.97	206.6	204.27	210.42	201.23	202.43	202.55	206.79	205.26	207.91	200.09	201.8	200.9	202.38	210.03	204.64	203.04	203.5	203.43	204.84	208.58	206.34	204.19	199.84	201.67	205.25
212.16	207.47	211.23	207.86	214.24	208.3	210.66	208.64	209.37	204.6	212.17	210.68	207.72	207.46	212.68	208.2	209.61	208.93	210.73	206.39	206.75	208.39	207.49	204.79	207.23	212.13	210.37	210.63	208.46	209.23	204.53	209.19	209.32	207.38	211.81	206.95	204.35	210.34	206.33	211.51	211.8	210.72	213.99	208.58	212.75	203.56	206.68	206.16	207.99	210.2
205.66	206.58	206.31	210.54	205.33	209.26	206.78	210.95	207.85	208.29	204.85	207.43	205.05	207.02	205.86	207.87	209.74	210.64	212.07	209.19	204.31	209.91	214.48	207	205.74	210.98	208.59	203.05	210.29	211.57	207.31	209.23	207.75	207.9	209.01	205.67	202.9	204.07	209.98	206.85	209.96	206.72	205.22	209.74	206.07	203.94	208.8	206.78	202.9	209.98
203.5	202.7	204.62	198.85	202.38	204.79	200.32	204.16	200.2	205.97	201.01	205.43	202.2	203.99	204.66	203.09	204.07	199.11	205.49	202.79	202.25	207.35	200.26	201.17	205.19	200.79	204.98	206.7	202.57	201.65	202.13	194.81	199.52	201.99	206.4	201.71	202.83	202.24	204.81	200.81	205.6	205.35	205.99	203.51	205.3	204.54	205.51	200.14	203.26	203.71
209.38	213.47	211.74	214.62	212.62	218.26	214.84	211.98	212.82	209.79	219.52	215.06	213.39	211.59	212.69	212.73	214.04	208.87	216.79	212.5	211.17	211.58	215.87	214.66	207.03	209.78	214.16	213.39	212.95	206.82	210.97	212.76	209.58	210.3	211.82	210.95	214.85	211.94	214.42	214.25	208.34	213.37	209.73	211.37	211.43	213.35	216.16	207.59	209.04	213.6
212.23	210.57	210.95	210.03	211.4	213.44	207.7	206.55	211.96	211.11	206.75	213.08	208.31	211.01	210.09	211.92	215	212.23	211.81	213.37	205.02	212.68	214.22	213.33	214.7	211.25	213.58	209	211.32	213.63	208.85	212.86	208.38	209.88	213.51	211.47	211.74	207.42	208.72	214.07	214.44	215.08	210.08	209.68	212.96	212.22	208.38	213.47	208.15	209.06
207.73	209.6	213.36	214.5	212.22	213.8	213.34	212.37	209.83	207.96	212.85	213.96	210.69	207.47	209.43	211.44	212.53	212.15	214.14	210.16	213.61	209.29	206.89	213.05	210.28	211.45	212.44	213.09	209.78	208.48	212.8	210.78	216.97	214.27	207.86	212.54	204.96	213.72	211.44	211.21	213.77	212.63	212.07	215.12	207.44	204.98	213.69	213.28	212.31	212.23
208.99	211.58	213.94	211.51	210.38	212.63	215.6	217.22	214.79	210.35	210.93	214.27	213.11	212.66	210	212.08	216.72	211.34	210.1	210.65	217.02	214.3	215.06	215.4	208.83	207.69	211.78	216.31	210.93	213.15	212.41	209.11	210.42	213.04	210.03	212.31	216.56	215.47	213.91	214.86	210.71	209.42	210.65	212.52	207.52	219.17	214.1	207.31	213.59	211.64
220.8	220.01	220.62	213.9	219.83	218.33	218.02	217.82	219.06	212.63	215.2	214.39	214.92	220.38	220.09	216.78	219.55	214.38	218.35	217.37	217.56	215.36	216.45	223.03	213.97	213.19	219.1	212.91	217.94	216.36	221.72	219.9	222.66	217.42	217.15	213.17	215.54	216.1	217.02	218.83	215.92	214.3	219.32	215.22	215.5	212.18	217.83	214.92	215.86	220.53
207.61	206.77	205.73	201.43	204.14	208.35	203.3	208.51	203.94	202.26	205.3	205.69	210.29	208.59	205.77	205.68	203.04	203.44	204.62	212.64	206.46	207.8	205.54	203.39	206.04	202.71	205.17	203.59	207.26	203.8	202.37	205.1	209.15	203.56	204.35	206.75	205.12	208.83	203.37	203.59	203.86	202.57	204.6	200.42	204.22	205.25	212.06	205.67	205.05	204.59
207.45	211.34	210.86	200.53	213.74	207.89	209.43	213.31	207.24	207.08	210.78	205.89	201.52	208.63	211.72	212.04	212.29	206.15	210.35	205.8	208.4	209.52	209.91	202.65	208.26	211.93	204.06	208.27	209.54	211.62	205.22	204.72	208.51	203.42	212.1	205.07	211	205.83	206.65	212.21	206.69	212.08	208.64	209.94	207.6	207.41	210	204.46	213	214.45
202.47	202.4	201.92	201.31	202.61	204.14	201.8	201.17	204.41	205.07	203.47	198.34	200.66	205.23	205.53	202.44	204.9	203.78	204.23	201.96	203.56	202.51	205.14	208.24	203.22	205.5	206.81	199.92	209.12	204.65	203.91	203	204.38	204.23	205.63	201.09	205.38	202.05	206.66	204.46	200.65	201	199.1	197.97	203.27	202.73	204.5	200.01	201.1	204.31
204.25	203.22	194.5	199.9	199.19	203.54	199.38	198.03	203.14	199.77	199.14	201.99	199.69	203.06	197.81	200.54	198.55	200.07	198.28	199.37	200.16	200.65	198.61	197.01	197.22	198.96	195.55	198.25	192.79	203.67	197.98	200.08	196.82	197.5	194.85	198.36	204.33	202.2	200.12	199.7	202.83	201.24	198.68	199.49	201.85	199.44	198.69	201.66	202.1	200.94
214.22	214.5	211.49	214.35	216.89	209.57	212.89	214.15	213.55	213.27	216.18	209.4	214.62	217.09	217.95	214.17	212.11	212.83	208.82	211.27	211.72	208.57	210.75	213.5	216.32	212.99	208.37	212.96	212.49	210.21	212.13	212.3	209.93	215.7	213.17	213.17	212.34	210.94	214.62	212.08	216.96	213.64	211.81	211.32	211.79	216.39	212.76	216.48	215.02	210.88
210.45	212.76	205.48	204.09	207.7	212.29	208.95	212.2	212.53	204.32	208.62	214.01	208.23	207.59	210.76	207.88	211.82	208.6	212.05	210.1	203.77	207.61	209.63	213.71	209.24	208.94	209.37	206.93	210.94	208.69	209.16	209.89	205.33	205.46	207.61	206.99	210.1	203.95	213.7	208	206.52	212.3	204.23	211.27	209.78	213	213.19	203.32	209.3	208.56
201.58	210.31	205.11	202.63	204.86	204.17	207.19	203.72	207.11	202.78	202.62	208.07	205.23	209.43	201.3	203.95	207.14	204.35	206.69	206.88	204.54	204.6	205.02	206.64	204.91	204.87	205.31	207.71	204.17	205.43	202.43	205.26	206.69	204.3	208.04	208.06	210.76	208.11	198.84	203.75	201.06	203.89	204.43	203.81	205.45	202.49	203.96	205.89	201.24	205.71
209.19	205.95	204.21	206.95	205.49	205.86	203.98	207.01	203.97	205.87	203.78	200.77	202.81	205.78	203.01	206.03	208.61	209.49	207.51	202.04	206.16	206.11	210.93	207	205.15	203.57	204.83	203.74	205.55	204.36	198.88	209.51	210.28	200.35	208.64	203.42	207.42	207.55	200.86	206.71	208.96	205.81	208.42	203.98	205.25	202.72	209.01	201.64	208.27	205.04
208.13	205.67	207.12	209.21	209.16	212.19	209.13	206.22	211.06	205.54	210.93	212.65	209.14	209.14	207.7	210.69	208.73	205.77	202.76	208.93	210.76	204.64	211.66	208.44	208.78	208.42	209.42	209.12	203.01	209.28	214.61	209.33	208.3	208.4	207.75	212.12	208.37	211.22	209.74	210.89	208.28	205.66	205.11	207.78	212.75	209.1	209.19	207.93	211.83	209.16
202.61	208.68	205.01	210.38	205.28	211.04	208.82	205.22	206.38	206.23	207.54	204.98	208.76	205.13	206.81	208.79	205.03	209	203.85	203.75	208.72	210.03	205.54	205.61	200.53	204.69	208.47	207.46	206.8	207.59	205.28	203.57	206.52	202.88	200.95	210.15	207.25	212.97	206.53	206.48	205.26	212.28	205.55	207.83	206.18	210.18	211.62	207.42	205.98	205.01
216.32	217.94	213.93	217.69	215.66	218.64	217.05	216.16	214.79	217.03	218.17	219.98	214.55	219.56	213.88	218.64	215.77	219.35	215.27	220.25	219.36	215.7	215.97	218.96	215.75	216.62	220.26	217.53	214.04	215.34	216.88	219.07	215.1	214.86	217.78	219.7	214.88	216.33	214.76	216.42	216.91	219.96	218.45	217.1	214.6	216.61	218.01	215.78	215.74	221.26
209.49	209.23	207.55	212.76	205.17	214.81	209.55	207.92	211.64	211.13	209.42	206.83	207.16	204.91	210.26	209.75	203.58	210.74	204.33	213.89	209.89	210.47	207.96	208.63	208.64	207.7	212.26	209.98	210.43	205.86	207.04	204.48	205.31	209.85	208.03	209.08	207.58	208.41	208.79	214.08	209.57	212.8	208.6	206.46	207.27	209.03	209.61	206.99	213.54	207
196.4	196.58	197.24	193.22	194.92	201.25	197.13	189.85	192.59	195.66	200.14	197.21	196.17	197.61	194.22	197.35	196.24	194.01	190.17	193.16	198.2	194.22	192.57	196.24	197.03	193.84	194.58	195.97	198.21	195.61	198.45	192.63	195.66	196.32	196.03	195.51	194.94	197.32	195.87	197.01	192.03	195.48	196.27	193.63	196.29	192.94	190.88	193.51	195.56	192.18
208.1	204.23	205.71	204.93	206.04	204.69	202.8	209.75	205.58	204.78	208.62	207.23	203.48	207.08	210.32	210.61	208.59	205.92	204.43	203.36	202.8	208.48	210.72	205.24	207.76	211.53	205.81	207.98	209.4	206.59	206.97	206.57	207.01	202.02	202.53	205.9	205.91	207.47	208.75	205.76	210.2	206.1	200.92	206.81	206.79	205.71	203.01	206.74	206.71	209.43
207.69	209.86	203.15	208.31	204.87	205.4	204.67	205.42	205.41	205.78	209.41	203.23	208.27	210.18	203.56	204.24	208.24	206.15	207.59	207.53	209.34	204.13	204.49	204.52	207.74	206.96	207.57	202.6	203.64	206.33	202.1	210.15	207.24	207.71	208.96	209.85	206.82	209	204.31	206.31	203.93	208.21	200.83	207.59	204.74	204.66	204.82	207.05	210.15	212.15
203.73	201.14	196.61	197.4	202.38	199.42	201.57	197.1	200.64	199.58	199.89	205.22	204.69	197.65	200.16	197.85	195.72	199.17	203.3	198.98	205.07	199.78	200.3	198.1	199.34	203.25	200.77	203.27	203.6	198.53	204.26	200.4	204.26	199.85	198.26	198.95	200.78	204.35	196.18	201.43	199.41	196.95	202.48	198.25	197.02	197.47	198.3	205.35	198.74	197.78
197.38	197.17	198.82	197.82	200.11	203.59	202.9	200.49	198.88	201.27	201.96	197.85	202.91	200.92	204.72	202.66	197.73	203.15	199.16	203.19	202.7	201.92	204.04	198.07	202.91	196.38	201.05	201.13	199.78	201.77	205.31	199.06	198.98	203.63	204.47	198.1	197.41	198.18	200.78	196.77	203.21	199.7	202.72	199.99	193.8	199.84	199.95	200.26	199.87	196.82
199.91	195.99	196.41	196.31	198.35	197.32	195.24	200.18	195.4	199.78	196.47	199.72	195.71	199.96	192.4	201.63	193.81	201.6	196.66	197.25	204.3	200.38	196.52	195.83	197.19	198.59	197.65	201.6	198.31	197.7	194.22	197.62	198.03	201.69	198.41	198.96	198.73	200.78	198.18	200.48	199.77	193.26	197.34	199.32	196.42	199.75	197.94	196.87	198.82	196.94
204.17	203.75	206.08	206.87	203.8	215.55	208.94	207.54	208.5	204.77	205.8	209.72	208.82	202.58	207.04	207.75	207.04	205.12	203.56	208.44	203.11	205.49	204.64	201.61	208.48	206.19	212.46	204.28	206.41	208.92	203.57	204.3	204.39	205.72	206.49	205.04	204.73	207.67	205.08	209.56	205	207.65	203.35	203.37	203.71	205.84	205.69	206.76	204.85	208.56
204.61	206.14	198.55	202.95	204.38	203.18	203.66	203.2	208.92	203.1	200.61	204.81	206.07	204.98	202.1	201.52	204.34	209.19	205	208.22	207.98	202.7	204.74	207.45	200.28	202.6	205.37	202.81	203.64	205.01	205.77	204.65	206.12	199.07	209.5	201.68	203.4	208.27	202.41	205.37	202.17	199.11	204.28	206.43	203.61	203.78	200.93	201.14	202.67	203.89
215.2	208.9	210.5	206.46	208.42	209.34	207.44	208.77	209.95	212.74	206.21	208.85	206.93	206.19	207.19	211.55	210.57	214.31	204.17	202.14	210.27	209.56	213.41	209.24	207.07	211.99	207.55	203.93	211.12	208.57	208.59	211.38	210.52	207.17	209.64	210.06	206.56	206.62	210.6	209.12	208.21	210.81	207.19	206.21	208.73	207.18	206.06	206.89	212.26	209.75
208.67	211.68	207.91	211.1	203.39	210.33	208.46	207.58	208.12	207.43	206.45	207.25	207.47	204.87	205.58	209.93	208.09	209.37	206.42	208.27	207.08	206.32	211.62	204.22	205.26	213.09	205.9	210.61	208.81	206.9	202.71	207.07	206.3	208.08	208.1	207.49	203.86	206.42	205.12	207.17	209.14	208.3	206.54	209.38	205.7	208.78	206.15	211.39	208.65	211.13
203.44	208.51	208.41	210.75	205.24	204.52	210.87	208.24	207.87	210.86	209.26	205.38	212.06	207.85	209.44	208.31	209.77	208.31	206.49	211.24	210.36	211.27	206	208.64	207.21	209.42	209.66	211.55	208.27	204.79	208.07	206.39	209.35	204.63	202.96	204.03	208.03	210.1	212.35	206.57	209.26	209.97	209.36	206.22	211.2	205.5	208.31	208.08	209.68	210.92
207.37	210.56	207.46	210.52	203.82	213.7	214.46	207.02	210.25	207.96	211.57	210.6	209.13	209.9	206.51	207.66	203.4	207.97	208.4	207.2	210.49	209.27	208.72	207.54	213.29	207.55	206.63	207.69	208.49	206.52	211.26	210.9	208.3	208.77	208.51	206.52	209.47	212.66	210.16	209.72	207.12	203.45	208.88	206.64	210.24	205.75	209.93	209.85	207.16	210.27
201.72	201.55	198.43	205.04	201.35	204.28	202.51	202.25	202.4	205.87	202.49	202.54	201.99	204.11	199.41	205.47	199.53	203.46	202.86	204.77	202.07	207.3	205.08	203.45	203.8	203.57	204.12	201.59	201.57	202.66	203.19	202.65	201.72	202.94	204.15	202.85	201.83	206.46	203.5	205.18	203.42	205	202.14	201.78	203.58	196.25	204.18	206.93	201.98	204.35
207.69	203.2	206.2	202.3	204.44	204.18	205.53	204.62	203.58	208.14	204.47	201.5	206.22	208.31	207.58	203.81	202.3	206.04	208.09	206.26	201.27	201.48	201.98	205.63	205.77	207.36	203.68	202.84	203.2	206.46	204.28	203.93	203.24	203.49	204.98	205.57	206	205.94	208.18	204.47	207.66	203.12	204.8	208.37	205.66	206.99	199.92	204.49	201.04	204.86
216.46	209.87	213.48	212.84	207.47	213.83	208.05	208.31	209.68	212	213.93	213.58	214	208.01	214.68	211.94	211.97	214.75	213.28	214.35	213.93	210.33	210.02	214.67	213.64	217	212.72	217.94	212.75	210.7	208.81	214.36	211.66	214.68	214.82	212.13	209.04	215.71	210.83	211.16	209.92	211.61	209.2	207.09	210.95	214.11	208.35	209.72	210.48	211.73
216.36	216.37	209.72	207.62	215.04	206.12	213.06	215.44	209.27	209.36	216.37	213.68	212.26	212.42	212.7	209.75	208.53	213.13	214.09	213.26	212.99	212.37	215.82	207.9	208.46	211.99	211.59	212.75	213.73	211.09	211.34	211.24	214.57	215.54	211.74	210.08	217.3	215.1	211.21	211.92	209.78	211.19	212.56	210.98	212.88	204.98	207.82	215.69	212.11	216.03
218.21	216.75	217.72	215.05	217.57	218.62	219.31	216.61	217.17	216.32	219.05	221.79	219.12	220.12	218.23	218.37	218.18	220.58	225.4	212.69	216.95	215.15	219.14	218.01	219.81	215.46	219.92	216.29	221.9	217.03	217.64	218.17	218.38	215.98	219.03	213.45	220.83	214.85	216.56	216.15	218.8	214.28	217.63	216.09	216.6	217.15	215.63	216.65	219.34	218.58
210.49	204.78	210.18	209.61	208.66	210.48	205.72	206.78	208.3	202.64	207.76	204.77	204.46	212.98	206.73	210.52	212.36	211.56	204.21	207.91	206.79	209.9	209.24	206.73	204.27	207.85	208.1	212.5	207.47	207.07	208.45	210.35	209.38	211.38	207.49	208.49	202.49	206.3	206.04	210.02	208.6	209.55	205.17	210.16	209.45	206.93	208.49	206.58	209.87	212.16
202.7	203.86	204.6	202.95	202.93	206.35	206.47	209.16	200.87	204.2	202.28	207.18	207.25	204.24	206.57	206.06	200.67	207.22	197.94	205.04	207.61	203.16	205.14	203.81	205.09	204.55	202.05	205.26	205.32	203.06	209.34	203.37	208.88	204.6	203.88	206.48	208.02	205.11	209.03	205.63	201.12	205.38	202.64	207.54	205.34	209.98	209.41	201.96	206.45	207.05
195.86	200.17	203.1	205.95	204.45	205.63	204.81	203.75	201.67	208.72	208.13	206.05	211.99	207.8	206.63	197.88	203.01	204.86	204.42	203.57	204.36	204.92	202.72	204.13	203.5	206.54	206.89	209.29	203.27	204.25	202.76	203.16	201.84	202.68	207.78	205.94	209.92	205.66	208.18	200.11	203.82	205.63	200.81	207.35	202.56	201.06	204.93	204.92	206.75	206.59
192.69	194.9	190.04	189.14	197.41	196.99	193.97	191.58	198.01	193.6	200.45	194.82	195.35	199.47	194.05	196.89	194.88	189.07	191.99	193.38	194.7	192.65	195.1	192.47	193.06	194.5	193.12	197.97	195.5	194.59	192.34	193.63	199	198.24	195.57	193.85	195.66	197.88	194.63	194.23	194	200.8	196.95	197.89	192.28	191.17	192.93	188.36	191.88	203.49
209.52	212.03	204.43	213.58	213.39	203.11	207.96	204.86	208.01	207.95	210.2	207.07	209.46	209.6	211.55	212.73	210.85	207.61	212.99	212.35	210.68	209.93	209.04	210.7	206.18	212.04	207.99	201.68	203.4	207.18	206.39	209.18	213.81	206.84	205.32	212.67	206.79	210.38	209.8	209.25	209.89	209.84	209.01	217.5	207.53	208.24	205.06	207.24	213.19	208.44
202.21	206.05	209.59	207.94	205.89	208.54	211.04	208.25	204.77	210.9	206.37	210.08	208.89	208.95	209.89	204.58	204.98	204.4	210.75	210.42	206.55	209.79	207.88	205.25	208.52	208.56	204.76	207.29	210.91	207.3	208.1	207.31	203.47	204.72	204.42	208.19	210.16	204.39	212.49	203.63	207.38	207.04	205.19	204.91	206.12	208.91	208.83	212.26	204.13	212.42
195.37	191.69	193.62	198.56	196.43	198.39	193.22	192.07	194.05	198.59	191.93	194.09	195.23	196.04	196.03	197.88	191.22	195.2	195.86	195.29	196.9	195.84	192.79	194.63	190.84	192.31	196.38	194.97	198.56	196.48	195.69	196.69	189.16	193.8	190.73	200.11	199	196.88	194.94	196.69	192	192.38	198.28	194.68	199.34	198.64	191.78	197.97	196.65	191.48
202.85	202.93	205.09	207.99	201.25	197.9	209.65	204.4	207.45	201.66	201.65	205.75	206.74	200.67	197.41	202.18	207.35	201.95	207.8	201.77	207.77	202.53	208.68	207.35	200.26	202.77	199.07	205.31	203.1	200.58	205.73	201.99	204.07	207.35	203.57	203.62	204.68	204.72	203.35	207.12	203.74	203.33	207.24	204.05	201.87	205.85	203.34	202.96	201.09	206.04
203.33	205.4	202.93	203.48	203.02	204.56	194.93	206.53	207.94	201.63	202.15	207.12	201	201.92	204.12	210.12	205.26	205.27	204.98	207.12	206.6	203.65	202.44	207.41	207.79	200.92	203.39	202.38	205.24	206.75	203.99	203.92	205.36	205.11	204.85	203.7	206.39	204.19	200.48	206.74	203.09	206.21	206.16	204.85	206.93	204.29	203.53	199.45	206.14	204.46
204.84	202.82	202.57	203.92	204.23	206.04	207.67	207.88	205.23	203.94	205.34	205.47	205.5	205.33	203.93	206.37	205.55	204.57	206.14	205.46	203.13	202.2	200.35	207.6	203.39	204.67	206.82	202	202.72	209.51	201.78	205.13	200.9	201.86	203.67	209.12	201.01	201.29	205.08	205	200.83	206.08	204.11	203.67	201.91	205.99	200.12	205.17	207.18	200.25
206.77	211.62	210.78	200.6	207.28	206.14	206.75	209.01	209.72	204.99	211.07	211.52	204.96	201.86	209.29	205.75	204.16	207.14	204.85	206.42	207.44	205.02	202.23	205.19	207.24	212.58	209.33	202.99	210.35	205.87	206.19	206.04	208.51	204.14	206.68	214.47	205.54	208.04	209.33	204.48	210.75	208.89	208.3	213.73	207.48	205.51	205.93	210.67	207.31	202.97
197.29	193.77	202.45	203.73	198.86	202.09	200.97	203.12	200.64	199.97	194.38	197.87	202.64	202.54	199.96	198.66	202.17	198.96	195.37	197.82	201.35	202.74	203.02	197.54	200.74	198.14	198.78	194.18	199.6	196.07	193.43	198.01	200.77	201.1	199.82	199.38	198.47	196.46	201.22	194.42	197.78	200.02	197.41	199.82	201.3	195.7	198.16	199.66	197.53	191.94
210.58	211.44	211.97	211.87	211.78	214.6	211.03	211.66	210.43	214.86	213.14	215.77	213.27	211.94	211.82	216.03	209.1	209.33	211.84	209.01	209.35	215.16	210.39	213.39	208.55	215.18	214.95	210.36	212.58	213.92	212.87	208.1	210.39	212.31	215.94	216.31	212.2	214.59	206.79	211.43	213.16	210.21	214.61	209.66	211.21	211.52	209.36	210.97	211.91	207.11
212.59	207.72	206.16	207.44	211.8	210.55	210.07	205.9	203.16	206.82	203.08	211.72	209.6	210.99	209.54	207.67	208.88	206.95	211.43	208.48	209.7	208.07	210.36	205.96	206.47	208.37	210.58	210.83	211.46	208.18	206.3	205.77	207.95	211.32	213.43	206.2	210.54	212.3	210.36	209.9	207.29	211.62	207.53	204.62	207.86	208.38	206.75	207.71	210.59	210.2
207.05	205.45	204.41	202.32	205.45	205.79	198.77	206.04	208.19	202.44	209	210.95	206.03	202.26	208.47	205.58	208.24	206.86	206.24	206.14	204.25	207.02	204.76	204.69	206.15	204.91	204.04	204.07	208.22	206.46	206.19	206.2	209.16	204.79	207.56	207.38	208.19	206.57	205.78	208.14	208.46	205.9	208.45	205.52	200.45	208.59	204.86	208.37	201.3	206.9
213.76	206.86	210.03	211.11	206.96	212.01	214.97	211.97	212.7	210.29	213.99	213.89	208.13	213.47	213.08	212.33	211.24	215.1	212.05	211.66	210.15	211.58	212.53	212.25	209.11	209.91	208.46	209.96	212.33	211.03	217.19	211.55	209.03	209.35	213.1	208.37	215.74	211.46	211.7	213.19	209.43	215.38	212.54	216.42	214.06	212.12	212.37	209.91	212.56	208.94
194.78	200.91	202.93	203.02	196.83	201.14	198.47	202.53	199.73	195.46	199.26	207.58	199.6	202.29	198.83	198.77	198.33	198.53	197.37	197.45	196.42	203.21	198.34	200.2	198.73	195.8	195.53	197.47	202.39	199.74	199.36	194.27	197.05	199.44	197.87	194.2	203.45	200.99	199.09	205.16	197.71	197.69	198.38	200.74	203.36	200.25	197.4	196.35	197.86	199.78
197.22	202.14	198.96	200.25	196.71	201.49	204.15	196.32	196.05	198.2	197.58	195.66	197.72	197.82	197.81	202.71	196.76	198.55	198.78	197.71	192.1	194.53	200.48	199.86	198.4	198.09	197.7	200.58	196.14	194.4	198.79	197.15	199.16	194.56	195.09	197.87	195.72	200.13	203.5	197.7	198.71	194.94	196.8	200.17	195.36	200.52	196.77	199.38	199.39	200.44
206.26	207.22	205.46	206.75	202.88	203.22	205.78	199.85	204.02	199.11	205.38	206.12	202.49	204.1	202.35	208.12	204.87	204.01	203.36	207.72	201.49	208.36	206.16	202.52	201.16	198.46	206.01	202.84	205.14	204.7	205.35	205.67	205.35	205.84	205.81	205.13	204.53	206.12	206.97	201.65	203.16	207.93	204.37	203.86	203.5	207.77	203.76	206.12	205.81	204.92
206.1	212.56	215.4	211.17	214.12	213.72	212.07	208.03	210.35	213.77	209.01	211.04	215.67	211.87	209.44	207.27	209.7	212	212.56	210.85	207.8	212.02	214.03	210.59	211.57	215.06	205.84	210.83	208.43	211.37	207.82	211.79	211.41	214.94	215.7	212.07	212.32	209.76	214.84	211.83	216.07	209.43	212.38	208.63	206.41	212.17	211.68	210.53	209.42	214.66
206.51	200.73	203.72	207.8	205.42	205.45	209.64	208.14	208.08	203.85	203.87	203.95	205.79	202.13	202.97	203.76	203.51	203.78	203.1	205.12	205.85	200.64	204.11	205.71	205.88	203.84	205.98	203.53	203.58	206.35	205.45	207.07	208.78	205.08	204.24	204.23	208.08	204.27	206.28	203.79	203.34	201.76	205.49	204.06	205.65	205.7	204.42	205.45	202.32	209.21
200.24	205.01	205.43	204.41	202.8	204.41	204.31	205.99	207.71	203.15	206.94	203.57	205.83	207.81	200.04	209.5	209.28	208.14	203.63	206.09	206.27	204.55	203.82	205.82	201.42	204.43	207.65	205.88	207.65	208.1	205.01	203.43	204.23	206.49	207.14	204.53	205.94	204.57	204.66	204.64	201.9	208.99	204.47	205.36	206.6	203.55	200.12	204.92	205.22	202.45
200.85	207.08	202.83	206.33	204.61	201.04	205.94	206.84	206.5	201.63	199.71	203.04	210.94	205.95	210.57	206.79	201.97	202.4	206.17	202.74	205.89	202.51	202.95	201.28	203.41	205.32	201.65	208.64	211.85	201.01	204.7	202.39	206.51	204.36	198.26	201.79	205.44	205.89	207.81	201.6	204.65	207.3	205.86	206.8	200.51	204.96	206.4	201.19	205.31	202.24
216.04	212.22	210.72	214.23	208.57	211.32	213.06	210.26	213.4	208.02	209.44	208.63	206.28	211.87	208.95	209.23	210.64	213.03	213.06	212.78	211.93	213.09	208.96	213.12	209.7	215.27	209.34	211.82	211.89	208.52	209.28	211.23	212.93	211.88	212.03	208.73	211.41	212.14	211.25	208.33	208.5	212.6	216.42	211.41	215.85	211.47	209.47	212.91	213.59	213.17
196.93	207.1	202.37	204.62	204.11	204.08	199.97	200.91	206.76	203.21	201.47	207.38	204.66	202.86	206.24	204.31	202.7	205.75	202.64	205.29	201.18	204.1	202.81	207.11	200.35	199.91	201.79	200.27	203.62	204.07	202.9	206	206.21	203.44	202.24	203.12	198.76	201.43	206.55	201.09	202.44	207.59	207.84	204.18	199.9	204.1	204.39	207.04	203.35	206.95
210.59	208.54	210.97	206.33	206.43	209.8	208.87	207.79	208.49	214.48	205.16	208.98	207.32	211.55	208.98	208	209.39	205.77	210.76	211.97	204.84	208.05	205.23	209.11	212.25	207.7	207.05	207.5	211.85	205.8	207.7	211.58	209.41	208.92	213.73	213.86	205.14	205.47	209.82	209.79	205.24	206.06	205.77	204.94	208.66	205.02	207.53	208.33	206.65	208.5
214.56	213.24	215.24	213.13	216.51	213.46	218.59	213.22	212.27	210.17	214.57	209.96	212.93	212.92	208.01	214.55	209.95	213.49	213.95	213.98	215.18	210.28	214.85	209.09	211.11	213.39	214.73	212.57	215.42	210.95	215.77	212.98	217.03	211.96	209.92	216.57	213.55	213.33	211.23	216.82	215.65	214.08	214.15	209.84	208.93	212.68	208.53	213.61	216.49	214.5
210.05	217.62	211.15	209.58	211.77	211.01	212.51	219.9	212.29	211.71	218.73	210.91	208.77	214.54	211.1	212.76	216.81	210.27	210.53	212.09	215.16	211.71	215.31	212.97	214.48	211.37	214.72	210.89	211.39	213.48	212.45	215.18	213.86	213.35	211.45	216.83	210.27	214.15	208.51	209.95	211.74	212.1	211.84	213.18	216.3	212.33	208.94	214.01	206.06	213.03
207.61	209.34	211.47	213.6	207.65	211.72	211.74	205.3	209.18	209.3	216.56	212.5	212.24	207.65	210.75	212.1	215.75	207.18	211.56	214.59	211.34	209.39	210.28	211.57	211.69	209	208.28	209.7	209.26	208.93	215.24	209.24	211.96	211.77	209.56	211.62	211.72	208.86	213.68	211	212.92	214.17	212.2	211.62	210.6	209.71	213.59	208.18	213.05	211.82
209.37	205.83	201.77	200.91	200.58	200.2	206.27	203.62	199.76	206.92	206.91	202.68	201.1	200.35	202.96	200.24	204.56	207.09	206.18	205.23	202.47	204.6	203.84	205.24	203.61	198.67	201.09	203.91	202.08	204.94	202.31	199.94	206.83	208.24	205.31	207.82	196.98	204.23	201.09	205.29	199.97	207.13	206.03	202.3	204.06	201.74	206.19	200.12	201.44	201.45
205.36	207.89	212.09	204.98	209.88	209.17	207.21	209.28	210.07	205.51	204.13	206.11	205.3	207.74	201.56	206.84	205.79	200.94	205.91	206.85	207.35	204.26	208.09	207.28	204.74	205.79	209.5	209.45	207.64	205.55	207.11	207.09	204.33	210.89	203.76	205.13	208.45	205.1	205.75	204.53	206.43	207.07	207.77	207.56	208.21	202.72	204.63	200.19	205.1	210.3
211.08	207.39	209.8	208.16	211.03	211.6	204.46	206.58	206.72	210.35	210.1	209.2	207.71	211.9	211.57	209.14	209.86	211.66	214.57	207.24	210.64	208.73	214.54	207.58	210.07	206.13	210.17	212.75	206.86	210.07	209.76	210.06	207.36	207.78	206.63	208.13	213.02	210.44	214.13	206.7	209.07	210.53	213.01	207.24	205.57	212.71	212.2	211.8	204.74	206.78
210.33	208.2	210.24	204.93	210.69	210.2	208.24	211.14	208.05	207.62	209.31	209.43	206.96	208.17	211.92	211.49	212.1	208.09	212.11	210.5	207.44	206.21	205.46	210.75	209.92	212.16	212.05	210.31	208.62	211.86	208.9	210.13	211.44	211.41	211.17	209.28	208.02	209.22	206.5	211.29	213	206.5	209.79	212.93	206.41	207.66	205.81	208.13	212.1	209.68
193.94	198.96	195.95	194.06	197.7	198.67	197.53	195.68	198.41	193.61	198.4	194.63	196.74	196.94	199.04	197.46	194.34	196.29	194.83	193.02	194.71	199.56	199.13	194.75	196.68	194.46	198.43	196.21	192.97	190.95	194.31	194.51	190.64	194.42	195.49	193.45	196.13	193.7	196.17	198.51	197.3	199.92	195.74	197.34	192.62	197.65	194.15	197.74	192.62	196.57
205.63	206.87	207.64	209.67	212.5	201.74	210.06	211.12	208.22	207.79	209.31	207.81	210.23	209.77	207.32	207.08	208.25	206.46	209.41	204.13	211.91	212.64	204.03	205.75	209.38	211.99	204.51	206.03	204.07	204.8	208.14	208.42	213.56	207.79	212.42	206.33	203.62	211.35	204.66	209.41	206.66	209.74	206.37	208.29	208.5	208.02	205.1	210.11	204.64	213.25
205.92	204.81	205.88	202.22	204.67	205.16	201.87	205.94	202.88	204.95	199.83	203.2	207.16	208.64	203.75	203.27	206.97	204.12	207.14	205.89	207.23	206.25	206.06	208.45	208.2	206.76	206.99	205.47	204.72	210.67	205.88	210.15	207.72	205.78	205.58	207.39	211.44	210.17	203.13	206.83	203.82	210.06	205.1	204.31	203.01	201.54	209.71	202.74	208.92	205.61
198.34	198.71	197.18	199.85	203.15	200.89	198.49	200.8	199.14	198.98	202.53	201.4	191.14	199.5	200.69	201	199.22	195.31	201.98	201.58	199.49	195.41	193.87	198.33	199.53	195.33	203.03	193.74	200.89	198.9	201.58	195.53	200.1	196.2	200.2	200.98	202.18	196.19	198.88	202.89	200.88	198.23	198.54	202.17	200.39	201.41	199.58	202.3	202.06	196.48
201.83	207.58	200.89	200.96	203.73	203.45	203.95	205.38	203.73	203.4	201.08	208.06	204.32	205.36	205.58	200.75	205.61	202.54	201.5	204.3	203.94	203.55	205.94	204.62	207.8	205.81	200.31	205.33	205.28	206.75	200.74	203.68	201.88	201.37	203.08	201.06	202.47	204.41	206.95	205.52	205.8	200.01	203.21	199.98	205.56	203.1	203.09	200.8	203.2	199.33
209.14	207.05	209.86	210.68	211.76	210.68	212.81	212.04	205.59	208.24	211.98	210.44	206.76	206.69	210.29	212	202.43	207.05	207.85	205.06	210.09	209.38	211.44	207.55	212.56	214.33	208.66	209	208.14	215.69	210.69	210.64	208.49	210.87	216.76	210.51	209.71	207.02	212.43	210.93	201.76	207.06	211.02	211.26	211.5	208.95	207.65	211.2	213.47	211.28
211.7	216.08	208.12	211.19	210.94	215.84	211.39	216.82	214.74	215.32	212.66	217.06	209.84	213.2	210.78	213.43	215.96	214.33	216.86	214.1	213.58	216.64	212.6	210.8	212.03	214.01	212.79	213.63	210.95	209.94	213.9	217.37	212.84	216.06	214.69	209.46	212.13	215.03	213.21	216.91	211.25	214.29	212.75	215.25	216.14	215.51	214.87	214.49	213.92	214.7
216.79	210.77	213.53	215.67	215.93	213.11	214.22	213.33	214.7	211.19	209.21	215.31	210.81	212.58	218.8	211.73	209.19	217.17	214.61	214.67	209.46	212.98	209.21	213.7	221.51	210.44	212.73	215.5	215.96	213.21	212.23	216.48	215.58	213.43	208.67	214.71	214.73	212.71	209.77	210.37	215.3	211.63	216.52	210.75	210.02	213.02	215.34	210.44	216.22	215.17
214.07	215.16	211.79	210.76	217.74	215.25	212.13	216.81	213.07	211.58	208.71	212.71	211.73	211.67	210.37	212.08	209.83	213.3	213.16	205.93	213.63	211.86	213.33	213.82	210.22	210.04	208.31	211.74	213.05	210.79	213.73	214.03	214.42	212.52	214.18	210.83	211.24	207	208.79	212.37	213.52	211.92	211.86	210.19	215.44	213.79	208.96	206.8	214.86	216.74
199.73	199.22	197.8	200.85	200.46	198.8	197.89	199.42	198.53	198.65	200.19	198.07	202.52	203.69	199.15	203.69	204.64	197.27	199.26	200.64	199.29	203.34	203	198.9	195.27	196.22	203.07	197.56	196.23	205.79	199.52	195.33	196.57	200.04	199.09	200.08	205.02	202.94	196.44	197.68	200.68	196.85	203.86	203.32	200.08	203.48	201.15	200.71	201.04	201.16
213.02	205.14	210.4	210.46	211.42	208.81	206.13	208.13	207.99	208.55	205.78	208.83	205.7	203.1	213.03	207.87	203.62	210.2	211.52	206.33	211.9	207.47	209.29	208.83	203.65	209.57	203.54	207.91	207.59	207.92	209.37	207.7	211.98	210.12	207.17	206.81	205.54	209.76	214.35	203.39	209.34	206.38	209.86	211.94	209.01	208.19	207.6	209.25	208.85	208.34
201.58	210.11	208.4	209.52	208.64	206.86	208.7	210.94	205.9	206.13	206.02	210.54	210.55	207.56	209.86	208.08	202.86	211.59	213.74	208.57	210.61	203.49	212.37	208.9	213.26	208.89	206.3	203.97	207.41	205.87	201.19	210.33	209.65	206.49	206.67	208.21	209.03	208.35	209.37	206.84	208.31	208.07	205.6	206.82	209.01	207.71	205.29	208.15	208.63	207.57
206.6	204.63	199.85	204.89	203.28	204.61	205.58	204.42	199.25	206.47	203.69	201.2	206.65	202.65	205.42	203.36	208.52	209.3	202.49	209.34	207.34	205.53	205.61	202	203.35	205.78	204.4	201.79	206.14	203.79	203.72	203.44	203.44	209.56	204.01	200.83	202.45	205.69	205.28	206.23	202.01	207.01	209.53	202.33	209.91	202.64	203.56	203.82	204.3	208.16
196.92	200.17	198.45	201.56	200.05	201.52	203.11	200.13	200.23	196.54	199.78	196.6	197.62	199.64	199.72	203.9	199.86	200.13	198.39	201.19	196.97	200.95	199.09	198.86	203.09	199.42	195.47	200.45	198.95	201.3	196.12	203.76	197.1	199.97	197.41	203.84	198.16	201.4	200.8	193.41	200.1	195.92	197.74	201.44	198.02	196.99	199.96	203.61	201.69	198.44
218.63	214.48	215.56	213.26	212.25	212.86	212.17	216.12	213.76	216.6	211.92	209.74	211.1	210.98	210.63	214.77	212.66	213.37	207.57	211.97	212.44	214	211.01	217.14	209.62	211.47	209.2	210.7	214.41	213.33	215.29	214.99	213.36	216.7	209.63	211.99	206.03	209.74	213.75	211.88	218.4	213.25	210.96	213.31	214.35	213.04	215.5	214.49	212.76	210.79
202.44	199.83	199.36	197.8	199.3	199.15	197.83	200.39	199.69	207.38	202.34	201.09	194.67	199.67	202.01	194.63	195.6	198.27	198.77	199.31	197.92	197.95	201.48	201.56	200.61	194.15	195.74	201.25	198.46	195.68	199.53	200.22	197.64	196.75	197.56	192.68	195.8	201.37	201.31	201.7	198.49	201	195.63	200.19	198.14	195.78	198.39	195.57	195.69	202.01
215.72	214.71	219.21	217.2	221.71	217.55	219.79	220.92	218.58	218.18	213.17	223.5	216.37	220.14	218.23	215.69	215.75	214.81	220.05	216.3	217.69	217.11	219.39	218.8	217.54	216.95	216.03	217.01	218.96	214.68	213.62	221.35	216.77	219.17	218.58	211.53	217.01	216.63	212	215.26	218.87	220.43	216.39	216.69	220.82	219.37	214.4	218.83	219.37	220.37
210.13	207.84	213.93	203.83	208.44	209.22	207.73	206.04	209.2	207.68	208.72	206.39	207.86	208.44	207.81	205.73	206.3	210.33	212.52	209.33	210.29	211.97	206.01	204.86	208.64	210.76	208.39	206.36	210.59	207.21	203.99	209.87	208.23	212.49	207.34	210.2	211.37	209.67	212.05	208.62	209.64	216.32	206.83	208.23	207.58	208.04	205.01	212.54	208.57	210.09
205.96	206.16	205.8	203.11	207.16	205.76	204.37	205.86	206.95	203.95	204.32	213.78	206.82	208.76	203.98	203.46	207.55	203.49	205.35	205.99	205.36	205.69	210.17	209.42	206.08	207.72	204.29	211.52	207.66	204.86	204.38	207.25	206.58	202.94	209.47	209.68	208.56	207.41	206.97	206.43	207.86	203.41	204.8	212.89	207.7	205.27	209.21	205.88	205.88	203.23
211.11	213.74	209.67	210.92	208.71	213.19	207.17	208.18	210.29	212.08	212.24	216	215.27	206.72	209.52	208.62	209.78	210.57	214.11	211.71	217.05	210.81	212.92	214.36	212.2	210.74	209.74	213.98	209.11	211.44	215.65	212.71	215.45	217.51	213.41	214.54	210.66	211.6	213.25	217.16	208.18	211.03	210.73	206.9	209.75	208.31	211.88	211.69	209.4	210.82
207.13	204.31	204.41	208.12	207.23	204.61	211.11	206.76	204.99	209.47	209.38	212.92	212.48	204.05	210.29	207.68	206.83	203.66	209.45	207.51	204.76	204.94	209.61	203.51	209.56	212.93	211.79	209.14	208.73	208.36	207.48	209.7	209.27	211.93	204.32	203.82	205.65	208.32	208.93	209.77	209.91	209.67	208.83	211.96	207.94	207.8	211.14	204.13	210.76	206.41
209.86	208.85	208.87	206.71	205.07	210.47	208.23	204.56	208.87	208.47	207.04	206.88	207.16	207.47	210.93	203.93	210.57	216.16	206.73	207.15	210.6	212.37	212.11	206.98	209.45	212.68	205.89	213.47	208.28	209.24	211.37	206.65	212.84	212.48	208.93	208.28	209.05	211.97	209.34	206.82	210.76	208.68	210.01	207.96	212.43	212.48	206.98	209.38	205.31	210.44
209.75	214.52	210.33	215.13	209.24	214.44	210.36	203.59	208.45	209.48	206.17	215.76	210.97	216.08	212.71	211	208.33	210.3	211.2	209.68	217.19	214.65	209.99	214.89	213.08	215.46	217.43	208.21	212.97	213.7	209.17	209.97	214.79	211.33	212.15	210.1	216.57	210.11	210.11	215.32	212.39	213.79	213.99	212.2	211.71	213.15	210.31	211.88	212.34	213.49
199.67	201.13	205.05	203.8	204.77	200.61	203.99	207.56	206.21	199.83	204.96	206.08	202.6	204.43	201.87	203.73	204.58	204.35	199.76	207.88	198.09	198.36	204.57	204.65	204.52	205.83	202.92	199.76	204.57	200.8	197.8	203.13	202.84	203.33	202.66	205.28	202.59	206.36	202.42	203.3	204.32	203.94	200.49	205.31	205.34	201.78	205.47	207.89	202.15	199.08
213.12	207.67	213.04	205.64	209.05	211.28	205.77	206.31	210.05	212.98	208.75	212.96	207.43	207.09	210.98	212.94	208.7	204.79	212.82	206.14	207.87	212.56	209.74	207.82	207.53	214.88	212.95	206.23	204.58	211.2	210.05	212.1	207.39	206.24	205.68	210.83	209.84	210.45	210.58	205.85	210.9	207.33	207.24	208.13	208.95	209.52	208.18	209.14	208.66	207.23
205.32	212.74	212.42	214.65	210.65	213.02	212	212.44	211.05	211.12	211.58	211.75	212.09	210.09	213.05	214.54	208.34	212.3	213.7	212.57	211.2	213.06	208.52	211.98	217.42	209.73	213.47	212.93	215.7	210.01	207.7	211.41	211.69	211.2	211.07	209.92	212.93	211.65	212.18	209.92	216.59	212.93	212.26	209.17	210.81	211.48	211.5	209.52	209.84	214.12
210.17	204.64	207.7	208.67	207.99	205.96	200.96	206.97	208.44	206.04	211.22	202.79	208.56	205.56	209.66	205.66	212.4	207.97	208.64	211.03	206.6	209.1	211.9	211.57	206.23	204.35	211.46	208.39	205.72	206.89	205.01	211.8	209.45	207.11	204.47	205.8	209.16	211.69	207.86	205.55	209.21	204.28	208.9	206.41	209.34	211.76	208.45	212.15	209.81	208.82
210.16	203.59	203.14	203.2	202.65	202.52	200.34	206.62	204.75	205.75	206.21	203.96	204.83	205.59	207.11	206.29	205.32	205.18	200.75	203.49	201.24	202.87	203.95	205.06	204.59	204.76	203.31	202.39	202.15	203.96	203.92	212.23	207.43	199.52	204.87	207.99	200.52	206.37	206.87	206.29	207.88	203.99	200.02	204.08	202.24	206.92	202.36	204.35	199.38	204.5
213.77	206.98	205.92	204.47	207.38	209.54	205.67	210.48	210.6	208.28	211.43	204.52	202.02	207.33	206.64	207.33	208.5	207.12	209.55	209.86	205.89	204.45	208.22	205.58	206.66	206.49	210.86	208.78	205.47	208.98	209.5	204.44	209.61	206.27	206.4	210.85	209.42	208.8	206.42	207.06	205.42	208.83	209.03	208.11	208.52	211.28	207.23	209.77	203.57	206.77
207.28	209.21	205.25	206.79	209.77	210.44	209.99	208.34	210.55	214.27	212.62	209.91	208.99	207.57	206.53	212.11	205.37	210.97	207.32	207.18	211.92	208.49	207.44	209.11	206.16	206.61	207.26	210.72	210.05	208.24	213.36	217.06	211.85	210.6	208.89	208.38	208.12	211.34	212.63	208.83	209.45	208.12	214.14	207.09	215.6	208.87	202.69	207.45	214.21	208.7
206.31	205.35	208.45	205.56	205.98	211.55	209.44	203.22	202.49	203.02	202.93	209.99	207.8	208.3	207.73	204.11	208.77	207.46	206.29	201.02	210.14	203.31	201.81	205.86	206.46	204.57	202.7	206.07	203.27	203.14	205.66	205.82	201.67	208.29	205.86	208.41	207.14	205.31	206.01	198.17	204.98	208.07	205.37	208.17	204.05	204.43	208.75	206.21	207.15	206.81
191.68	195.73	198.74	194.61	192.65	195.35	196.5	194.2	197.6	197.69	193.32	194.98	195.9	192.93	198.39	193.32	194.59	190.4	194.82	197.62	192.21	197	196.23	190.02	195.45	193.71	195.8	195.56	196.51	201.25	191.5	195.4	197.82	191.27	196.72	196.77	193.81	193.54	198.31	200.77	198.15	194.98	196.24	197.11	190.76	195.77	195.65	197.38	196.09	192.22
207.92	206.29	210.97	205.28	208.43	208.95	211.77	209.21	205.83	205.43	208.92	207.37	207.95	215.69	209.15	201.36	212.7	208.26	210.38	204.57	205.74	211.07	210.06	205.78	209.76	204.01	211.22	209.53	208.82	210.16	212.5	214.06	204.43	211.69	210.49	210.13	211.41	212.19	213.04	208.29	207.44	212.67	211.99	210.43	214.47	209.87	210.1	205.42	212.27	211.54
205.97	202.52	207.29	206.72	205.84	208.17	201.31	206.22	208.43	205.51	208.1	200.9	204.37	208.24	204.53	204.21	206.64	203.05	202.52	204.48	205.42	208.02	203.14	204.46	202.66	200.24	204.15	207.65	206.05	203.68	208.17	208.82	208.03	209.4	210.24	206.43	204.26	205.43	207.42	205.92	209.17	207.22	203.96	204.17	205.18	211.46	202.15	205.42	207.09	205.14
199.91	201.06	202.57	200.55	197.18	200.06	202.78	199.01	196.62	204.4	201.06	204.1	196.61	202.44	195.92	205.04	199.4	201.58	205.05	201.17	198.61	200.61	200	198.09	204.59	197.88	204.4	196.21	199.06	195.83	197.56	203.07	201.21	196.85	198.96	199.5	200.01	199.53	199.12	200.63	199.69	201.62	198.87	196.7	201.42	200.7	202.24	200.63	198.33	203.13
199.92	199.11	200.62	199.49	200	199.03	196.21	200.36	197.81	195.72	198.09	200.5	197.99	197.87	196.01	199.82	198.39	195.98	201.4	201.23	200.54	198.46	203.7	198.44	201.9	200.76	198.06	199.5	198.43	201	201.68	199.84	197.38	204.9	200.71	197.49	198.01	196.55	200.58	196.73	205.6	196.42	200.29	206.35	199.48	196.87	197.29	202.19	198.44	196.9
206.18	206.71	209.01	210.65	207.36	207.67	208.23	204.53	209.65	207.51	203.57	209.46	206.63	209.39	204.41	204.21	206.86	210.51	209.91	205.71	210.52	207.39	208.62	212.03	210.19	207.23	207.61	204.35	210.26	207.09	208.75	207.4	207.07	210.06	211.5	209.58	206.91	206.13	208.04	207.26	209.38	209.68	206.81	210.24	206.3	204.05	208.71	208.49	209.09	203.92
211.85	207.97	206.56	206.46	205.94	209.78	209.88	205.31	207.28	208.51	209.65	210.64	205.7	209.94	210.8	211.47	210.25	210.17	212.68	210.71	209.61	207.52	211.62	209.74	208.18	208.02	207.26	207.98	205.99	205.3	204.47	206.46	208.34	209.74	210.38	208.7	207.4	211.05	207.44	206.69	212.02	209.28	209.1	213.39	213.47	210.83	209.23	205.85	210.8	211.15
204.22	210.23	201.09	206.25	208.31	208.82	206.75	205.08	201.24	202.87	204.27	199.28	205.94	199.36	203.17	206.88	205.2	204.17	207.37	205.4	207.86	204.78	202.89	202.73	207.06	203.7	206.19	201.3	203.79	201.86	204.79	205.09	202.63	200.32	207.22	204.83	202.29	202.73	206.11	205.24	204.44	205.25	200.43	205.33	203.58	211.29	207.03	202.84	202.47	206.89
208.6	204.16	202.32	204.15	206.55	208.22	209.58	208.91	206.99	205.3	205.85	205.3	208.87	210.79	212.41	206.44	204.1	208.75	209.23	206	209.7	211.28	207.42	204.84	210.6	210.07	208.8	205.43	206.99	209.07	203.48	205.3	213.84	209.53	208.05	206.91	201.57	211.61	207.36	208.69	205.73	211.68	207.68	204.98	206.09	205.4	209.25	206.26	209.11	207.73
210.74	211.52	208.26	212.05	211.23	214.33	216.96	210.52	209.21	214.67	213.18	212.18	211.8	208.51	209.82	215.71	206.18	211.37	214.3	214.57	215.82	213.55	213.44	210.62	208.26	206.81	211.73	205.72	209.93	215.31	208.47	210.97	212.46	210.78	210.41	214.92	209.04	213.81	211.08	217.92	207.19	213.43	211.2	211.28	211.38	216.63	207.97	210.4	207.04	210.36
208.38	208.56	208.7	211.45	211.03	212.22	209.26	208.76	210.45	208.05	203.77	207.06	209.33	206.73	210.28	211.13	205.88	210.12	208	211.17	210.5	208.34	206.49	206.07	215.47	208.87	208.74	210.35	211.17	207.12	207.44	210.37	206.99	207.65	209.49	209.2	209.07	208.36	206.05	206.19	211.7	213.62	212.77	206.03	207.9	209.46	212.73	206.35	210.91	207.63
200	193.39	200.01	195.27	203.32	196.8	199.25	201.73	199.89	202.53	195.81	198.93	202.85	197.3	197.89	199.23	196.41	202.33	197.35	197.29	196.3	200.36	200.81	201.9	198.81	198.31	199.08	199.16	198.41	199.59	200.56	194.86	198.04	198.11	202.85	199.27	199.46	198.68	206.57	200.45	200.73	202.11	197.79	202.37	197.88	201.5	203.06	196.63	200.62	200.54
205.95	201.32	204.89	199.39	204.03	207.35	202.22	203.21	204.93	204.33	204.85	201.18	203.45	199.93	205.31	201.8	203.42	203.71	205.57	201.61	207.2	204.48	205.67	205.49	204.07	200.7	202.45	207.27	207.5	207.02	207.25	208.17	205.45	203.37	201.83	205.43	203.68	208.5	207.71	206.14	206.34	206.13	204.88	202.26	202.82	207.43	205.46	209.51	199.04	207.58
207.59	204.87	203.27	206.34	202.78	205.13	205.06	207.08	206.44	205.03	207.49	205.19	204.43	203.52	209.66	199.66	207.4	203.25	205.04	206.98	207.6	204.81	204.5	205.56	209.85	208.67	201.69	206.41	203.83	206.1	204.79	210.23	209.24	204.65	208.95	206.22	203.65	208.18	206.77	207.25	206.43	208.35	198.55	204.14	204.7	206.9	204.53	205.34	204.77	206.79
208.17	209.39	205.12	205.65	208.41	209.39	204.72	208.09	206.09	208.14	207.33	203.98	211.73	208.05	206.63	209.43	210.59	208.4	210.31	211.14	213.87	210.79	204.79	209.25	209.48	201.9	209.72	209.11	206.6	214.32	212.71	209.63	212.6	207.94	208.12	206.66	210.82	210.05	209.78	203.12	208.74	210.83	208.08	205.96	207.27	212.79	208.02	204.43	207.05	212.66
212.14	210.25	207.5	208.81	209.37	208.51	207.96	203.73	203.38	214.01	204.93	208.02	208.73	206.89	212.03	211.58	210.94	211.56	209.4	203.96	208.93	209.36	208.38	204.39	209.28	205.9	207.64	205.27	207.45	210.44	211.29	205	207.48	210.29	208.71	210.13	211.55	207.45	210.45	212.04	210.25	204.34	207.81	209.57	205.51	208.92	211.3	212.09	211.86	207.3
207.44	202.32	211.15	209.49	212.14	206.84	210.07	208.15	211.29	210.65	212.52	209.24	207.54	202.37	213.44	209.62	209.69	210.28	207.45	202.95	211.12	207.7	207.09	207.36	207.77	208.56	209.76	209.7	208.67	207.47	209.06	210.09	205.9	205.33	207.75	205.19	209.5	207.35	210.05	206.98	206.35	207.08	205.31	206.39	212.85	211.07	205.71	208.92	207.69	210.73
200.04	202.94	201.2	204.74	203.27	202.55	204.48	202.4	199.3	202.14	203.98	206.64	200.77	203.35	202.16	206.18	203.08	206.43	208.99	206.06	197.57	202.71	203.79	202.1	198.61	201.61	206.28	201.44	205.49	199.19	201.53	203.8	205.88	200.82	205.94	205.78	200.69	201.2	201.54	205.7	205.09	203.83	203	208.53	203.67	207.19	199.61	201.73	198.72	201.7
213.38	212.72	211.29	214.12	213.79	209.99	209.14	211.12	208.97	210.22	209.91	208.19	212.75	212.59	207.08	208.57	216.02	210.67	210.51	212.09	213.54	215.98	213.99	213.47	207.88	210.52	213.54	209.22	214.49	211.57	207.15	214.95	215.24	211.35	216.64	212.41	211.09	210.85	208.98	213.09	211.26	214.63	209.34	207.37	208.37	208.72	207.09	213.32	209.6	211.32
206.51	214.61	210.2	207.88	210.96	209.31	207.04	212.85	206.7	207.31	208.18	209.07	207.11	206.58	208.66	205.82	207.32	207.53	211.79	210.09	209.63	203.02	208.8	205.68	207.39	211.99	207.86	203.5	208.34	207.75	210.3	213.45	205.73	210.04	204.51	210.2	206.3	209.08	210.76	211.17	208.81	206.68	207.56	205.24	204.28	205.8	210.79	211.42	211.08	205.77
201.03	200.83	201.72	205.83	197.83	201.26	197.71	202.44	202.65	205.39	201.83	204.11	199.65	205.26	203.4	200.48	198.96	200.41	199.46	199.54	201.73	201.03	198.55	201.46	204.53	200.98	202.82	201.8	193.81	207.48	199.14	196.91	202.85	204.29	205.5	205.5	198.58	198.55	203.63	204.15	204.74	200.43	205.65	202.26	203.24	202.54	202.28	203.31	203.5	201.54
203.58	207.36	203.19	199.97	203.7	203.55	200.91	199.45	206.01	201.75	203.55	206.58	204.14	199.5	203.19	206.02	199.19	201.33	203.19	201.85	202.64	203.26	204.08	202.98	198.6	204.24	203.06	206.44	200.59	205.83	200.43	205.27	198.59	202.91	200.55	203.81	197.85	204.35	204.45	197.27	204.83	202.63	207.62	204.34	204.38	204.64	200.91	201.95	201.49	199.26
197.78	201.96	197.84	200.7	200.45	202.24	203.45	201.98	202.27	198.03	198.3	202.87	195.66	202.83	201.11	195.94	197.63	198.35	196.45	202.4	197.61	202.49	198.47	198.14	196.79	199.01	204.45	199.26	199.61	202.03	203.47	197.63	201.51	195.86	197.7	204.12	200.13	200.87	198.58	198.24	199.85	200.99	199.75	201.64	199.25	198.57	197.3	198.44	199.22	202.49
214.86	214.1	212.78	212.98	211.95	215.99	210.98	208.84	214.78	212.55	209.02	210.86	209.63	212.55	214.15	208.83	210.99	211.94	215.12	214.21	210.89	208.12	214.08	212.5	213.15	207.16	211.88	212.59	213.05	214.29	208.49	209.26	212.52	207.54	204.63	211.15	211.44	212.64	213.42	210.28	215.11	213.37	216.58	212.12	210.6	212.46	209.2	213.94	207.59	209.01
209.69	209.84	210.76	213.2	214.55	214.86	213.09	207.88	210.44	211.93	212.45	211.64	212.05	212.72	212.8	213.94	210.44	213.82	213.36	214.29	211.28	209.8	213.09	213.91	212.59	206.54	213.4	207.31	206.91	213.12	212.71	214.46	210.02	211.25	213.57	208.34	213.71	214.15	212.34	208.84	208.03	213.07	207.43	208.42	213.05	211.18	216.86	212.67	211.77	211.54
203.92	203.49	199.92	201.12	202.9	202.02	201.94	198.68	202.54	201.57	201.58	202.76	202.08	209.36	202.7	206.1	198.65	199.88	201.36	201.94	204.58	208.99	198.42	201.97	202.86	202.08	202.24	203.34	200.01	200.66	201.28	207.96	201.12	203.99	204.84	202.46	204.59	201.56	202.18	200.66	201.41	200.35	205.42	202.44	204.97	202.11	202.78	203.53	204.06	205.92
200.73	202.33	204.92	203.69	203.24	205.48	207.97	206.87	203.84	204.01	200.51	201.79	203.97	205.56	203.79	204.38	204.48	202.74	200.25	204.59	203.11	204.06	206.34	201.96	201.13	208	200.13	204.25	198.67	199.32	202.33	203.14	206.73	204.89	207.18	201.09	204.84	203.88	203.97	205.86	202.16	203.55	199.86	202.09	208.46	200.94	201.73	200.49	203.5	207.2
218.16	215.65	220.75	216.82	218.35	222.13	214.22	215.95	216.49	213.44	213.38	217.38	218.98	217.67	215.16	218.55	216.06	213.73	213.61	216.87	219.21	219.47	221.4	218.75	218.05	219.42	216.39	219.34	218.94	217.69	219.89	216.54	217.29	218.89	219.93	219.55	214.88	214.36	215	215.28	215.24	220.16	222.28	216	221.39	217.88	217.01	216.24	220.91	217.84
216.8	209.19	218.03	208.87	210.1	210.01	216.15	212.88	213.43	217.74	210.35	214.39	218.09	214.25	217.58	214.69	215.34	213.1	216.09	211.73	216.99	215.53	212.54	214.45	214.96	212.72	214.65	217.25	211.55	212.73	210.65	211.05	211.74	220.04	210.78	212.13	212.28	214.49	217.8	211.99	210.94	214.98	212.95	211.69	213.53	213.61	215.35	212.25	216.38	219.26
198.05	200.39	197.73	198.42	195.47	193.52	199.81	193.31	199.01	196.72	199.89	199.27	196.34	195.76	200.78	200.5	201.85	196.72	198.65	192.65	194.44	189.58	195.9	196.76	193.24	199.06	203.22	198.95	201.6	194.03	197.96	199.71	197.39	199.52	196.02	195.17	199.44	194.75	194.61	199.16	196.1	198.02	198.42	201.03	199.44	195.16	196.45	202.42	201.16	196.47
207.59	207.57	205.1	209.87	209.37	214.87	208.73	213.77	207.03	210.35	205.57	210.68	212.01	210.54	206	211	209.52	205.49	203.29	205.81	206.22	210	207.02	207.67	210.39	208.9	211.13	206.32	211.92	210.01	202.58	205.58	214.17	210.75	208	211.57	210.38	210.7	213.77	205.4	210.3	209.14	211.16	203.54	205.54	207.8	210.91	207.92	210.48	206.17
197.09	200.87	196.55	199.94	193.94	198.2	201.12	197.09	195.88	196.98	197.14	193.78	196.26	198.91	195.78	196.97	199.64	195.72	193.5	201.19	200.8	199.47	196.78	203.48	198.62	196.45	198.37	195.94	193.84	192.42	199.99	198.14	199.7	196.48	194.53	198.49	195.1	195.81	196.64	194.39	196.88	200.15	196.89	197.36	198.57	199.37	200.66	198.68	199.19	204.03
201.4	199.3	201.88	202.56	200.16	198.89	200.27	202.7	202.46	202.66	207.37	202.98	201.37	202.47	202.82	201.04	200.01	199.91	204.15	202.34	199.57	201.3	202.12	208.07	201.91	203.68	204.21	202.46	199.67	205.88	205	203.64	203.02	200.71	207.14	204.21	204.08	203.57	206.87	201.72	203.58	208.15	200.75	199.3	202.97	205.73	199.49	205.2	205.25	204.75
206.59	211.44	209.81	210.42	209.79	208.2	211.95	210.89	212.98	213.35	216.76	217.46	211.18	214.07	207.86	211.61	210.48	211.97	215.06	209.01	211.95	213.42	214.16	212.58	213.46	206.37	209.54	211.01	210.15	212.19	212.59	207.65	210.43	210.67	212.63	209.63	211.29	211.66	211.29	213.51	214.96	209.09	211.89	213.64	206.78	211.63	213.75	210.32	209.83	212.23
198.42	197.47	196.14	200.15	198.84	199.96	201.08	201.35	200.08	200.26	200.39	200.38	197.58	202.1	199.32	196.32	198.26	197.55	194.62	193.68	195.67	199.28	203.36	204.25	196.41	200.33	197.45	199.42	198.76	202.21	197.56	196.89	203.2	196.3	201.1	200.65	197.99	200.48	198.32	197.09	198.29	197.4	196.81	202.61	192.25	199.74	201.88	199.21	199.5	198.94
205.11	207.64	206.7	198.04	201.49	207.48	199.4	201.59	195.97	204.6	207.06	204.27	202.49	200.8	203.97	200.05	201.32	203.63	200.98	205.5	203.13	203.37	199.71	202.64	199.73	201.05	200.18	201.06	195	206.18	198.68	203.31	205.71	201.44	199.67	206.2	201.93	203.23	205.82	204.94	203.6	203.23	202.72	202.66	204.64	202.7	210.93	203.89	201.08	201.99
207.71	207.12	207.63	207.62	208.99	203.87	201.44	204.25	207.04	209.98	207.42	210.26	207.65	207.42	204.99	205.68	210.04	207.53	210.73	212.43	209.14	207.05	206.83	205.62	211.07	205.47	206.32	207.37	207.62	204.34	206.44	207.37	210.63	209.3	205.89	210.29	205.62	207.85	203.36	207.95	208.55	206.76	204.5	210.7	202.86	206.98	210.46	209.1	203.62	208.18
205.13	207.64	204.33	209.36	209.07	208.73	202.72	209.48	206.24	205.72	210.95	205.43	209	209.65	204.9	206.73	209.6	202.95	208.26	213.46	207.15	205.26	205.69	207.77	211.53	209.13	205.88	203.72	204.87	209.44	202.55	209.77	205.24	206.58	207.24	205.21	210.51	206.87	203	212.55	215.84	208.61	207.4	206.3	206.38	209.33	204.9	208.06	210.94	206.71
207.97	210.3	210.24	211.22	209.98	212	213.43	214.86	213.56	208.37	208.25	208.18	217.09	208.64	214.65	214.2	208.13	212.97	213	211.76	211.75	214.45	214.33	209.21	210.75	210.53	210.76	209.91	211.39	209.09	211.95	213.82	209.92	214.79	211.72	206.49	216.33	206.5	210.51	211.08	212.91	214.41	211.61	214.01	209.11	211.09	210.3	211.19	209.44	211.9
207.31	206.72	208.26	206.54	205.43	205.66	204.17	207.86	205.37	204.97	203.18	209.48	211.03	204.39	207.63	201.74	203.77	210	205.16	204.25	208.72	203.63	206.03	207.18	210.4	200.75	207.52	206.55	210.02	205.11	209.63	207.4	209.11	205.74	204.1	206.99	205.15	202.19	207.73	204.46	202.21	207.96	205.46	207.16	209.44	204.07	206.23	206.23	202.56	205.15
213.79	217.65	217.04	211.82	211.21	216.54	216.97	210.16	213.32	214.77	214.26	209.45	213.22	211.73	215.33	214.85	213	211.4	216.58	214.56	215.95	215.12	215.04	214.75	212.78	210.83	212.79	209.94	212.79	212.6	217.05	212.45	207.95	217.58	208.31	213.62	215.02	218.96	215.36	211.73	219.46	212.17	213.3	211.49	215.01	216.64	211.38	213.14	214.08	208.87
202.56	202.42	198.02	200.38	196.24	203.33	198.44	201.85	193.83	199.33	198.02	196.93	198.43	194.7	197.36	197.17	201.75	197.89	201.71	200.84	202.68	196.93	197.17	197.14	201.01	200.18	202.46	194.98	199.36	200.29	198.54	197.48	199.17	202.07	203.28	198.28	201.86	201.14	198.76	202.05	200.05	199.41	202.47	201.08	205.28	197.9	200.01	200.52	196.32	199.21
210.12	209.72	209.14	214.18	209.97	213.75	213.06	211.74	215.71	217.12	215.54	214.13	215.55	213.49	211.15	219	212.42	215.01	213.16	211.77	212.48	216.05	212.37	210.69	213.12	214.46	212.49	209.69	211.93	213.19	210.7	215.8	212.79	210.39	207.34	212.35	213.09	214.28	212.27	210.98	216.9	212.05	210.84	213.11	213.6	215.07	214.38	212.68	215	211.88
207.8	201.44	205	204.26	200.62	201.81	202.22	205.11	202.56	203.07	205.43	205.59	202.47	200.18	197.59	205.86	203.31	204.49	205.49	207.61	202.87	207.45	205.13	200.57	204.2	200.43	204.04	201.88	200.97	204.29	206.75	207.35	201.41	202.59	205.99	205.4	202.9	199.64	203.03	206.58	202.05	206.19	198.19	201.87	203.43	206.22	203.35	203.8	206.57	199.37
199.75	202.21	205.76	200.98	208.13	204.36	207.66	203.11	204.41	200.69	205.61	201.47	206.74	204.16	207.96	204.79	207.48	201.89	207.12	199.4	203.55	200.16	203.18	205.55	204.86	205.63	200.84	207.88	205.31	207.07	198.32	202.76	202.61	205.09	205.71	201.23	206.78	203.68	203.78	205.41	199	200.29	203.81	205.09	206.3	211.43	207.13	201.92	209.45	203.36
211.63	203.21	210.2	203.75	206.4	207.97	212.89	213.05	206.14	208.59	210.21	207.37	207.5	208.47	212.36	210.82	210.99	214.36	210.51	208.27	206.03	210.26	208.52	211.17	209	205.18	209.24	206.73	211.99	209.32	209.69	208.18	211.73	210.14	210.02	209.92	206.16	209.24	205.74	210.9	210.4	213.16	211.84	212.59	210.32	205.33	208.07	213.48	207.21	211.8
208.54	213.19	207.94	213.29	206.71	213.2	212.02	214.92	209.36	216.91	214.55	212.05	211.75	213.42	211.2	213.44	212.36	211.22	213.95	207.01	208.81	212.3	209.78	210.13	207.69	207.12	213.77	210.74	212.15	211.72	209.68	211.53	211	214.24	213.14	210.27	208.16	212.18	213.36	209.07	210.89	209.56	212.03	207.12	211.84	212.86	209.67	213.14	213.58	210.04
194.11	196.23	193.36	194.26	194.83	196.31	194.08	196.34	194.95	192.31	192.07	194.61	199.37	196.67	199.46	196.57	193.52	199.5	193.57	193.74	193.43	194.55	194.29	191.54	193.57	193.82	193.85	192.03	193.22	192.5	193.43	199.15	193.71	198.24	192.9	193.84	190.41	193.42	195.15	197.34	195.22	199.91	197.19	196.55	201.96	194.27	194.36	192.39	196.36	193.98
200.98	195.97	199.72	204.27	202.34	200.43	198.77	199.62	203.58	201.59	199.7	200.35	196.9	202.02	195.59	194.93	198.19	202.75	205.23	198.77	203.75	200.5	201.29	196.9	198.97	201.13	201.13	198.93	196.76	198.48	201.99	198.77	199.98	202	202.47	200.49	203.48	199.98	195.97	197.2	201.95	202.79	200.84	201.07	196.73	196.34	199.44	194.93	198.16	199.78
211.12	209.88	214.23	211.36	212.93	211.75	211.42	214.62	212.73	212.6	208.82	210.33	213.16	212.42	210.02	211.18	211.08	209.81	211.63	212.09	208.7	214.52	212.14	216	210.58	207.83	212.97	210.46	214.05	206.23	213.28	209.24	208.08	211.2	209.28	208.88	212.14	215.75	211.12	214.55	217.03	212.02	212.39	216.7	210.44	205.68	209.69	213.25	208.41	210.17
214.2	215.95	209.7	213.2	210.42	215.87	213.63	213.09	212.6	212.83	213.12	213.96	211.22	210.17	212.11	210.42	214.34	212.84	214.63	211.06	216.6	212.83	211.33	209.47	213.67	203.55	207.07	214.27	209.38	206.52	212.45	212.57	211.08	214.21	218.24	215.03	211.5	209.93	210.84	211.68	205.72	207.83	207.46	212.1	207.45	211.82	220.35	213.91	213.15	214.44
211.75	210.85	214.4	211.7	217.95	215.66	214.78	210.45	213.28	210.47	214.65	211.66	215.35	212.82	210.85	215.7	213.38	212.75	212.83	212.94	213.78	211.88	214.76	215.14	216.07	212.52	215.14	214.31	217.43	211.39	211.82	220.16	214.58	209.72	208.31	217.3	217.62	209.15	215.79	210.38	213.7	214.7	211.83	208.44	214.79	215.79	215.18	212.91	211.36	211.97
203.8	208.23	206.1	211.9	209.76	211.89	208.66	206.11	211.78	209.49	211.32	211.01	212.2	210.55	207.55	209.87	210.97	203.52	204.95	209.77	207.3	208.92	209.5	209.16	206.01	209	212.32	205.11	212.75	211.27	211.54	202.77	213.74	209.23	205.23	204.36	207.22	211.51	208.02	207.38	212.58	211.27	206.8	208.47	209.68	209.53	212.6	212.62	212.02	207.76
206.3	208.8	208.13	205.47	204.12	206.12	209.82	205.1	206.45	204.52	203.74	202.9	207.8	208.02	208.05	210.61	210.76	203.06	203.28	203.96	209.29	208.27	206.22	210.96	211.63	205.68	205.97	207.34	206.13	211.27	202.24	204.33	207.52	209.33	205.94	213.26	207.49	206.47	206.14	205.9	205.15	206.2	210.08	205.24	205.56	208.21	204.74	205.19	207.42	206.76
201.69	201.5	203.29	193.61	201.37	204	198.85	198.88	201.54	204.2	200.04	201.21	198.72	200.57	199.25	196.03	200.39	200.61	197.3	199.34	199.8	200.97	199.84	201.41	198.06	197.98	203.29	202.21	203.73	203.2	201.42	201.49	200.96	200.25	203.04	199.94	197.71	196.69	202.56	203.71	202.54	197.66	193.15	201.77	196.32	199.34	201.28	204.72	199.16	198.55
214.85	211.68	210.43	213	209.78	210.74	210.21	214.68	210.31	214.03	214.98	211.46	208.78	212	209.23	215.29	208.29	215.68	210.22	212.22	208.55	214.67	215.83	212.18	209.17	213.27	212.79	207.04	207.97	211.73	214.04	210.51	212.73	212.34	214.52	211.93	208.76	210.5	211.01	213.54	210.36	208.5	208.03	207	208.95	209.86	217.15	211.72	211.76	207.3
201.75	207.9	205.17	204.21	198.58	206.46	203	205.65	200.04	205	203.63	206.05	203.81	205.13	203.35	201.73	199.74	205.36	198.82	202.24	202.19	201.77	205.24	205.54	200.93	201.57	205.74	209.19	203.94	204.91	205.62	203.29	201.28	203.99	200.31	209.08	200.85	205.31	202.78	202.44	201.74	205.36	202.71	203.37	205.32	208.24	197.42	202.98	204.7	203.29
207.79	210.04	210.97	212.14	214.77	204.23	208.41	207.01	209.03	211.52	211.95	214.19	213.97	215.54	210.15	215	216.4	208.35	210.56	212.46	211.7	208.52	212.87	211.08	212.92	214.27	212.75	217.64	212.47	213.66	217.6	215.51	209.66	209.16	215.54	210.08	212.14	212.85	211.74	210	211.89	210.14	217.63	207.28	211.99	212.13	208.79	211	213.09	213.24
207.67	208.39	212.12	208.5	207.95	205.31	210.64	211.45	210.16	210.2	210.61	211.37	210.84	211.73	207.22	205.71	209.85	204.22	208.68	206.43	207.04	209.07	203.96	209.79	210.08	207.77	206.55	204.33	209.75	208.55	209.27	208.11	211.61	207.74	206.7	208.7	210.9	208.34	212.47	206.66	204.08	203.67	209.54	207.15	204.55	207.34	209.2	206.89	207.79	209.54
198.74	203.27	200.61	200.53	197.89	198.37	197.65	201.63	201.22	198.17	199.01	198.85	205.26	202.27	199.28	204.34	200.68	196.38	201.76	201	194.36	201.96	195.59	197.65	202.51	198.77	197.37	194.71	195.87	202.51	198.25	201.55	199.88	200.14	199.52	200.07	195.25	202.53	196.01	198.2	200.03	199.33	202.15	195.32	204.32	199.25	199.97	196.75	200.47	197.2
204.94	208.58	210.75	207.52	208.21	208.39	207.95	211.81	207.01	204.38	206.67	206.18	207.95	207.08	207.06	210.41	204.08	208.12	210.08	212.04	210.85	206.98	208.62	204.44	213.66	207.92	213.68	207.83	209.16	205.25	209.58	209.59	208.2	207.2	206.77	202.19	209.37	208.11	214.8	215.03	203.44	202.45	208.16	205.47	209.49	207.54	210.04	210.45	208.75	213.58
205.7	205.83	212.76	211.19	207.09	213.16	211.59	208.17	207.26	208.98	209.35	209.08	207.92	211.49	202.73	205.1	206.63	208.08	208.22	209.8	207.57	208.3	212.04	203.67	210.05	210.41	212.4	207.94	204.41	207.21	208.54	211.53	211.72	208.19	210.67	209.71	206.37	207.06	206.75	209.13	206.37	204.62	214.56	210	210.9	209.49	208.92	212.92	211.76	204.78
205.15	202.74	201.46	203.22	206.23	201.9	201.78	203.29	199.48	199.93	205.74	202.33	199.73	198.79	197.71	200.7	203.15	204.74	201.95	206.66	197.87	197.49	201.94	201.36	197.66	201.19	201.07	204.21	201.77	199.29	204.81	200.6	203.53	200.08	201.32	201.74	201.96	202.8	203.08	201.03	200.78	195.32	199.72	199.7	202.17	199.91	199.99	198.53	203.46	204.67
201.23	203.47	202.57	202.69	207.82	204.69	206.27	206.71	201.55	201.8	204.36	204.64	204.6	202.33	200.33	204.7	204.95	202.1	204.45	203.79	202.95	208.18	210.17	206.01	205.29	204.45	206.01	203.37	202.3	205.74	207.03	204.86	203.47	205.46	205.99	206.17	204.85	198.66	205.17	203.69	204.51	203.08	202.08	206.37	203.52	203.12	203.25	202.03	208.03	202.27
199.44	201.31	196.62	195.03	195.76	196.28	200.5	203.76	197.34	200.55	203.15	201.18	198.49	203.25	202.82	199	196.1	202.18	200.32	199.86	203.06	199.05	201.32	202.43	199.08	201.95	202.64	206.74	196.13	198.66	202.14	198.44	201.79	205.49	199.73	203.57	201.06	201	205.69	199.86	196.59	200.77	201.53	201.99	198.39	200.57	203.17	197.47	198.59	199.87
208.38	213.57	208.18	211.23	209.24	207.45	206.4	209.94	202.79	207.1	201.73	211.98	203.28	202.82	206.27	207.25	206.91	208.82	207.02	207.32	208.8	206.38	212.28	206.53	210.03	212.21	207.18	206.93	210.41	210.15	210.99	207.92	210.5	205.76	207.23	209.04	209.45	208.51	204.25	206.3	207.72	207.82	203.94	205.05	206.3	207.99	211.04	208.39	204.81	209.61
209.51	208.8	208.31	209.04	202.85	207.57	205.05	205.19	207.81	207.52	207.48	207.18	206.09	209.75	205.1	206.34	207.99	206.62	204.41	203.53	208.85	206.48	205.26	207.18	208.02	210.63	203.41	206.88	207.77	206.22	206.08	206.82	207.8	206.23	208.39	204	204.89	205.08	208.91	207.9	209.19	204.91	208.71	204.89	206.07	207.63	208.46	202.74	206.56	205.73
205.45	207.89	210.35	208.58	205.27	208.43	208.93	208.51	209.68	207.39	206.07	209.97	204	210.59	209.74	211.08	209.49	209.59	208.17	201.91	209.43	205.19	203.83	206.45	204.86	208.34	207.85	203.15	210.2	205.33	211.98	209.68	206.16	208.81	208.32	207.5	210.12	208.33	207.74	205.94	208.75	212.11	209.03	211.44	206.31	212.88	206.88	210.29	206.81	205.16
210.81	211.59	210.43	211.34	210.58	211.6	213.35	211.02	211.27	209.47	212.02	212.75	214.19	216.31	211.22	214.66	211.67	213.65	212.55	212.74	211.14	208.43	210.91	211.36	213.24	211.91	208.89	212.31	209.67	216.04	212.34	213.35	210.53	209.44	210.91	212.06	211.71	215.53	213.31	206.48	210.77	211.15	215.28	213.65	208.39	213.78	212.21	210.96	213	214.22
199.48	200.5	200.11	197.71	199.83	194.54	197.58	204.27	201.4	198.91	201.76	203.37	199.74	198.55	201.17	199.48	198.53	198.77	202.24	199.71	194.09	202.08	201.38	200.45	205.77	199.76	199.9	198.93	194.68	198.76	199.77	202.46	200.58	198.29	199.65	201.42	199.26	197.54	200.4	203.68	199.57	198.1	200.06	198.46	198.84	197.72	198.24	198.9	195.3	202.3
203.53	201.6	199.71	204.1	205.47	207.32	205.92	202.54	203.58	201.64	199.84	203.17	206.1	204.31	202.77	202.45	203.22	202.95	200.28	201.2	201.36	202.13	200.37	203.1	208.24	202.08	203.56	207.48	201.28	206.5	203.33	204.07	206.01	203.59	201.29	202.21	203.99	202.66	201.89	206.47	199.64	204.44	205.93	204.53	204.87	204.95	202.99	206.28	203.51	203.6
204.63	210.65	207.02	210.13	210.45	210.96	206.65	213.65	210.19	205.05	211.3	209.03	204.9	208.06	211.88	207.99	204.68	207.35	208.62	207.3	209.68	205.86	208.77	208.11	210.03	210.15	209.24	205.86	207.64	211.57	206.71	206.61	208.04	207.14	205.24	208.2	207.13	206.35	207.82	210.45	206.62	208.74	207.94	206.73	205.57	207.14	215.57	208.87	206.59	205.85
206.5	205.52	209.47	205.65	208.83	206.05	206.47	206.91	203.96	203.02	209.32	204.83	206.82	207.05	203.64	204.81	208.82	207.7	208.37	209.41	206.32	208.27	207.61	205.48	204	204.99	205.12	206.29	206.39	206.57	204.24	209.44	207.28	207.55	204.64	205.19	204.65	207.99	210.31	204.64	204.63	205.2	209.14	204.67	204.24	206.81	201.59	207.26	208.01	209.58
209.42	215.82	213.21	210.72	208.8	209.03	207.9	207.6	213.2	209.23	212.66	207.3	212.52	210.05	212.01	212.74	210.34	215.18	207.25	213.76	213.82	214.13	217.69	213.86	212.4	215.06	212.18	215.89	216.1	215.04	211.78	211.71	212.59	213.91	214.18	214.58	214.73	212.99	213.79	212.97	211.88	215.99	213.36	211.58	208.85	213.9	217.12	213.16	215.26	214.12
197.24	199.65	196.94	195.97	200.58	196.57	197.59	195.01	197.78	195.75	198.13	198.54	197.66	201.25	195.93	194.41	198.35	199.95	198.85	200.22	197.48	195.7	199	195.45	198.39	194.62	194.07	196.39	201.34	199.21	199.37	198.71	201.74	198.87	195.17	199.51	197.89	199.7	195.49	195.22	198.61	197.16	199.01	201.61	198.02	193.85	199.03	199	197.69	197.26
203.91	207.92	212.05	202.93	213.17	209.61	207.45	208.68	210.44	209.57	211.51	202.46	204.42	205.2	205.86	209.84	210.15	209.28	211.22	210.06	213.77	206.71	211.52	206.25	209.6	208.4	207.73	209.89	206.7	205.8	209.99	206.54	217.35	202.25	209.95	209.08	210.69	209.7	211.66	207.98	206.58	211.81	209.9	209.33	208.67	212.34	206.65	206.74	211.34	210.91
199.23	197.89	201.17	204.19	200.36	200.08	200.49	198.6	195.12	196.78	199.04	199.49	197.21	198.56	197.43	196.5	199.33	199.51	202.1	202.98	200.27	197.88	201.29	197.86	198.53	198.38	198.9	200.71	203.39	200.13	202.98	198.85	198.06	202.13	197.09	198.45	202.31	203.17	195.9	199.83	198.23	197.8	201.69	201.43	198.1	200.66	200.03	200	197.42	203.11
220.97	214.03	211.92	214.24	217.19	221.08	217.21	216.61	214.96	220	215.57	216.69	215.21	214.32	217.41	216.67	216.77	217	215.73	220.79	216.02	210.87	214.01	215.05	216.52	220.74	216.17	214.48	213.42	219.28	216.87	216.83	214.07	214.79	217.48	219.5	217.99	219.36	216.76	218.79	216.93	221.08	216.95	220.06	211.22	213.87	217.72	215.37	217.63	219.03
216.01	212.04	211.29	210.21	211.16	208.91	208.13	207.34	213.77	215.54	209.48	207.55	210.06	208.24	210.09	216.45	207.37	209.69	208.95	208.32	207.56	209.59	206.46	209.94	209.35	210.66	209.81	208.1	210.68	205.64	205.63	209.56	210.13	209.58	209.89	206.94	210.36	213.13	213.56	209.3	210.89	207.84	210.96	214.55	208.51	213.44	211.2	208.48	206.82	216.06
208.24	213.37	212.96	213.86	210.59	213.46	208.61	207.06	209.76	210.93	206.08	210.17	206.76	206.15	207.75	213.16	206.54	210	206.79	213.32	202.03	205.46	205.25	207.43	208.58	206.42	208.52	205.59	208.71	205.4	210.94	210.36	204.17	210.17	205.95	204.97	206.92	211.06	209.84	207.82	210.6	209.29	210.12	206.71	206.4	208.7	210.17	212.43	207.18	209.01
210.22	213.61	205.01	211.51	209.17	207.1	211.47	209.22	211.13	211.26	212.75	212.3	213.05	210.36	205.09	206	211.28	207.04	210.4	211.82	206.31	213.1	206.21	210.39	208.47	211.95	208.5	207.97	204.65	211.84	208.06	207.21	202.63	207.54	210.23	210.65	208.58	205.94	208.33	205.43	209.44	205.52	205.53	209.93	208.95	205.69	205.47	207.01	213.91	206.95
209.27	216.8	215.08	216.1	214.4	210.99	211.13	215.61	207.44	214.85	216.53	208.69	211.6	212.57	211.39	216.04	209.33	211.57	209.76	216.06	213.2	213.67	215.25	213.37	213.81	212.04	209.48	212.89	212.74	212.05	214.97	215.99	211.16	215.08	213.07	210.34	215.86	217.41	207.75	214.98	216.5	216.83	213.88	210.88	212.48	210.53	213.49	210.5	213.17	212.29
209.01	209.66	206.42	209.05	208.13	204.28	211.61	203.42	212.08	209.61	208.9	207.62	206.79	206.89	208.31	206.81	208.14	208.78	209.55	205.36	206.18	206.53	204.35	208.32	207.9	207.36	211.67	204.67	205.18	211.07	207.84	212.36	203.94	205.23	205.74	212.72	206.73	208.51	206.6	207.42	209.12	207.03	208.16	209.51	209.3	209.87	210.43	207.48	212.31	206.74
206.54	210.99	208.57	209.13	204.92	204.25	202.85	207.65	205.9	205.31	205.99	208.17	206.24	203.91	210.28	207.87	208.32	205.26	205.32	201.34	208.14	208.13	211.55	206.93	209.6	200.12	203.53	209.3	201.57	202.08	202.14	208.16	207.52	202.63	207.23	203.54	205.17	203.85	209.13	209.7	204.52	207.52	208.4	209.75	204.75	207.12	204.21	209.3	206.67	203.26
206.82	211.2	209.98	207	207.59	207.26	207.74	211.1	206.12	209.97	208.76	207.19	213.15	204.79	207.68	212.36	209.27	205.19	207.35	205.98	210.75	203.04	210.34	208.66	212.16	208.39	209.68	211.15	206.3	208.57	209.69	208.73	210.26	208.61	208.02	212.95	210.1	206.6	208.21	210.24	206.35	206.36	205.76	207.42	211.84	206.32	208.07	210.86	207.29	209.74
213.48	211.12	211.62	209.7	211.26	212.57	211.37	209.2	213.67	210.64	215.51	209.37	210.26	211.52	213.82	214.59	213.45	208.84	212.35	209.15	210.68	212.25	211.55	211.94	209.36	209.03	213.14	212.63	213.28	209.74	209.92	210.91	214.73	216.83	210.04	217.91	215.08	214.12	211.92	212.33	210.44	211.48	204.96	207.96	211.91	208.79	213.05	214.22	214.87	207.86
204.79	207.3	208.81	207.82	205.32	204.03	210.84	208.07	210.26	202.82	203.64	203.97	208.88	207.01	208.23	208.91	206.98	206.92	208.74	205.51	208.92	207.07	207.04	210.95	208.36	211.28	205.74	206.99	209.98	207.33	205.61	212.07	210.11	209.85	205.03	209.49	206.61	210.37	203.83	209.75	204.36	207.47	207.7	212.22	213.53	209.55	207.88	208.78	211.04	210.04
202.38	202.53	203.44	200.65	206.72	204.04	200.06	208.69	199.36	209.52	203.76	200.33	200.1	205.14	200.12	205.01	205.03	201.94	200.82	204.63	201.41	200.35	203.65	200.51	202.58	208.47	204.71	203.04	202.53	201.06	209.01	201.88	208.78	203.32	205.89	203.79	198.71	200.14	201.33	201.46	203.46	204.68	203.63	204.54	201.92	199.47	204.42	205.3	202.19	199.82
214.82	217.02	218.92	219.33	215.35	218.41	215.15	218.83	217.72	214.41	219.04	217.24	217.83	221.49	215.09	220.35	219.88	218.42	216.76	221.07	214.85	218.94	220.31	216.4	216.06	218.94	216.65	216.25	215.44	215.19	219.34	217.31	216.39	219.96	216.96	211.7	213.21	213.24	219.32	213.73	216.12	216.82	222.55	216.98	221.01	218.19	218.73	218.28	213.65	220.75
199.13	205.8	198.92	202.31	203.83	200.14	204.09	200.64	207.77	205.36	204.9	205.51	206.63	201.71	201.68	203.45	200.11	202.29	202.1	205.47	197.22	203.57	205.08	205.79	201.87	206.13	206.28	204.1	202.57	209.47	206.69	200.66	206.75	208.16	199.72	203.16	197.37	204	198.04	203.34	204.53	199.87	206.02	205.21	204.4	203.06	206.26	206.89	200.46	207.1
211.43	210.72	214.9	212.84	213.75	209.43	209.41	213.74	209.56	215.6	211.54	214.3	211.98	213.72	211.97	209.15	206.7	210.14	212.91	212.49	212.61	210.96	207.84	213.03	211.41	213.61	209.35	209.23	210.03	202.3	214.99	213.41	212.82	210.73	206.57	216.28	215.66	213.99	212.41	207.74	214.84	213.12	212.28	211.4	206.82	213.43	212.1	208.8	211.36	207.82
213.25	213.75	209.01	208.48	210.2	213.44	209.45	212.58	207.95	211.9	214.36	210.46	210.08	210.73	211.66	217.07	213.93	211.9	211.98	207.14	209.97	211.81	213.43	210.69	210	214.71	215.1	212.96	212.71	213.92	209.58	213.46	212.61	216.86	211.84	207.48	214.01	212.05	210.79	208.8	207.96	214.65	213.55	211.29	211.89	213.1	214.24	209.99	214.78	215.68
201.32	203.27	208.39	204.48	203.29	207.23	207.99	206.92	209.13	203.32	205.42	208.27	203.35	205.82	204.73	203.21	207.3	204.04	204.04	205.44	204.7	206.7	208.09	209.01	207.25	211.53	208.63	200.94	206.74	206.68	204.46	206.14	211.01	205.23	204.28	206.51	204.7	201.22	202.91	207.02	202.1	209.52	204.59	205.36	208.07	206.13	203.61	208.05	205.81	207.8
217.48	220.18	213.73	214.68	212.93	216.43	217.39	224.03	215.13	220.56	216.15	218.65	212.38	223.04	214.89	218.93	220.83	216.67	218.28	216.7	211.98	217.29	219.28	217.47	217.99	216.3	218.94	216.81	218.62	214.94	215.47	214.35	215.38	220.6	218.05	219.47	219.94	216.84	216.55	219.92	214.5	217.41	219.88	220.94	223.63	215.8	219.18	212.22	217.69	218.97
210.46	209.25	204.85	209.64	207.09	206.64	209.6	207.03	207.56	208.46	205.57	207.22	205.07	207.64	205.78	208.42	210.65	209.32	208.89	204.53	210.22	209.7	203.18	211.63	205.76	212.55	211.07	204.1	208.44	207.44	206.18	206.41	211.01	210.2	207	205.53	204.77	209.37	210.09	210.51	208.12	210.91	207.31	204.4	210.15	204.96	210.34	206.72	209.71	207.52
200.89	202.43	196.87	197.85	206.88	198.61	198.68	201.24	199.6	196.39	198.34	200.39	200.11	204	200.58	201.74	197.41	203.4	198.4	203.34	203.28	198.69	201.14	198.09	203.45	202.08	201.09	201.67	199.71	202.21	195.59	199.15	206.09	197.89	204.31	201.44	200.59	200.79	201.51	197.19	202.55	202.12	200.28	199.58	200.93	201.09	204.43	200.25	203.15	199.78
214.98	210.51	212.46	210.5	210.47	207.92	218.18	215.23	209.52	209.4	215.41	213.55	211.42	208.61	214.82	216.11	209.42	211.2	208.17	211.14	211.21	211.37	212.29	209.58	212.26	215.13	212.95	216.53	208.57	212.92	215.39	215.83	211.67	207.45	212.82	214.74	207.86	210.43	211.63	211.17	209.88	214.3	207.37	207.83	210.05	211.14	206.83	209.95	210.38	206.83
197.19	198.24	195.45	198.63	200.55	194.65	196.88	198.66	196.69	199.29	197.77	196.46	193.9	201.41	201.43	193.43	200.31	196.25	201.59	196.25	202.58	199.08	199.21	203.6	201.88	194.76	198.81	197.77	195.33	200.29	197.57	204.57	194.73	195.93	196.9	198.82	197.33	197.9	197.69	200.12	193.35	195.7	199.2	198.89	197.53	197.81	197.96	198.41	197.77	191.7
204.89	216.03	215.94	216.24	211.76	214.66	219.05	209.53	206.51	212.88	213.44	209.57	213.36	216.25	209.93	211.5	211.83	214.78	213.42	213.13	213.88	207.31	208.56	212.24	213.88	211.24	209.58	209.33	211.68	211.48	207.57	210.78	210.5	215.01	209.6	212.53	210.7	209.16	208.89	211.2	208.25	212.28	212.38	210.12	214.93	207.76	212.76	213.5	213.93	208.8
218.36	217.5	215.32	218.18	220.2	219.42	216.36	216.83	219.13	216.87	220.19	215.37	213.51	218.83	217.63	212.81	214.69	219.1	219.11	219.81	215.27	215.59	219.46	215.88	215.38	210.01	216.08	221.51	216.81	217.61	218.94	217.67	222.62	218.51	219.31	219.13	220.66	216.62	216.11	219.95	219.55	217.45	217.1	220.01	220.43	216.06	213.23	216.01	218.23	218.97
196.08	206.24	202.95	206.42	201.37	202.65	200.04	206.51	204.73	201.28	201.59	199.46	200.56	199.17	201.28	200.95	205.31	201.03	199.52	205.97	202.18	208.13	197.89	204.91	201.98	198.26	206.12	204.38	205.71	204.65	201.4	203.99	201.21	207.77	206.66	204.32	203.75	203.72	202.47	207.17	208.2	201.27	201.99	206.48	202.4	202.42	200.56	201.84	204.98	202.72
198.9	202.54	199.1	199.77	195.48	200.09	197.64	203.03	200.15	199.9	198.69	199.66	204.48	200.08	202.07	197.59	202.11	197.63	201.72	201	203.92	197.88	200.74	200.4	197.21	202.94	198.4	193.87	198.37	199.26	195.96	202.92	195.6	200.31	198.48	199.26	203.16	200.41	203.83	200.91	200.17	201.28	200.04	195.88	198.36	199.85	196.63	198.44	204.4	202.17
206.48	209.28	204.54	205.68	206.45	205.26	207.95	205.03	207.74	206.81	207.51	203.57	206.03	205.74	206.98	208.55	204.66	203.37	205.93	204.82	204.97	204.96	200.08	203.67	203.29	202.37	208.98	209.82	204.51	204.63	201.38	211.39	208.94	202.71	205.97	206.61	205.83	206.87	206.69	206.73	206	207.28	206.54	205.84	202.85	211.38	205.87	202.76	211.19	207.26
209.73	210.39	209.66	212.49	210.94	210	209.69	213.75	211.09	207.47	211.08	214.62	215.1	210.61	209.72	211.21	209.68	210.13	214.09	211.36	210.15	216.7	211.27	209.95	212.95	211.35	215.56	209.25	212.24	212.16	213.52	213.48	213.82	213.38	210.09	211.82	210.31	212.51	213.78	205.9	208.18	212.53	212.62	208.92	212.8	213.93	216.24	215.12	210.04	206.07
206.62	211.4	208.12	206.92	205.96	209.74	206.55	215.45	206.41	207.78	210.04	208.42	210.08	206.75	206.79	208.37	207.23	207.97	209.52	208.76	208.49	207.99	211.75	211.2	210.4	206.79	207.55	208.73	210.61	206.03	209.4	213.31	204.56	207.08	211.55	208.84	213.28	215.16	207.24	206.41	209.23	209.65	208.73	210.9	208.81	211.78	204.56	207.08	211.64	208.29
214.16	212.99	214.13	216.55	210.93	210.27	215.56	217.04	211.63	217.24	216.2	215.25	211.33	213.31	211.67	213.05	213.94	210.26	211.99	213.9	213.6	214.01	214.12	208.31	213.17	211.7	207.28	216.98	212.4	208.82	209.84	210.92	209.31	213.4	210.96	211.44	211.7	209.51	217.84	211.72	212.62	213.26	208.46	209.61	210.99	210.72	211.27	211.48	212.61	209.81
202.42	206.49	203.91	203.83	203.36	203.53	204.42	200.11	202.69	205.79	203.91	207.27	206.88	205.8	204.83	200.92	199.79	204.02	201.92	204.04	207.6	207.5	203.77	205.88	205.19	202.54	202.89	206.29	204.39	201.34	208.4	203.01	203.01	207.56	204.58	201.69	201.27	204.56	203.72	206.28	205.01	203.83	206.22	203.28	202.35	203.15	202.38	206.59	206.15	205.1
199.13	201.07	200.87	195.62	197.04	198.14	197.23	198.35	198.81	200.75	195.48	200.53	197.4	196.39	199.03	206.51	196.91	198.41	199.56	195.86	196.63	196.24	193.11	197.54	201.75	202.89	196.7	202.33	193.88	193.41	193.67	197.57	199.3	198.11	201.57	200.79	197.07	196.85	193.22	202.82	197.03	198.13	197.25	197.59	196.11	200.17	195.79	194.4	196.86	196.76
205.21	207.85	208.65	212.23	205.28	208.61	204.88	206.8	205.79	206.19	204.87	204.46	211.42	207.51	203.73	206.82	209.74	205.59	206.82	204.79	208.59	209.16	206.95	206.53	209.79	208.08	207.13	210.79	205.58	207.95	205.05	211.45	203.58	205.97	210.77	208.8	207.24	211.67	209.21	208.65	211.38	213.22	203	206.16	208.28	208.36	202.17	204.91	210.43	204.88
217.64	220.66	216.52	215.36	216.47	220.74	220.32	219.76	215.53	217.67	221.21	213.66	217.59	216.99	218.8	219.13	220.58	217.37	220.23	210.89	216.35	217.18	219.04	218.92	216.37	215.75	217.22	218.39	218.27	218.54	215.63	218.54	216.93	219.6	214.63	215.3	216.84	218.67	216.83	219.15	221.29	215.23	217.52	217.31	214.62	218.89	215.8	218.78	222.53	220.29
210.52	208.54	212.34	214.88	211.91	213.22	207.76	208.33	210.1	212.37	212.36	214.18	214.6	211.65	211.57	207.92	214.15	216.22	214.94	210.62	213.78	211.4	208.89	215.31	207.51	210.05	212.64	204.9	212.08	209.66	212.38	206.17	213.27	209	210.92	213.32	214.07	216.71	211.08	213.54	216.42	215.08	211.67	210.8	214.45	209.95	211.5	211.91	208.95	211.35
206.17	202.53	201.6	205.5	203.79	208.46	202.82	208.1	203.65	206.97	204.97	209.13	206.64	206.08	204.74	206.22	206.11	206.36	204.1	208.91	206.43	204.21	206.56	204.89	209.53	209.12	207.98	205.17	205.27	205.59	204.27	206.01	211.52	201.2	207.93	207.89	207.11	208.51	201.74	206.61	210.51	208.75	204.47	206.27	203.62	204.86	202.35	205.99	206.27	204.49
207.15	211.66	206.52	208.45	211.34	207.08	206.92	207.85	208.36	202.91	207.32	209.43	211.18	208.63	206.61	208.92	205.06	212.9	205.64	209.32	211.12	209.09	207.1	207.52	206.52	210.84	209.76	209.63	208.82	207.08	208.72	207.27	208.48	209.77	204.95	207.32	210.62	207.74	208.25	210.71	204.69	212.85	208.89	208.97	207.69	206.96	209.98	207.92	208.45	209.32
206.39	204.76	201.85	204.72	206.67	205.72	208.92	205.74	203.3	203.14	201.95	204.97	206.69	202.38	204.72	207.66	206.03	204.46	207.83	205.19	204.03	205.31	203.77	205.66	203.23	204.61	205.52	201.31	206.16	205.58	205.69	207.57	203.72	207.09	206.62	203.44	205.07	204.36	203.35	203.62	201.35	205.03	203.1	200.79	204.18	202.5	205.26	204.6	204.57	203.4
208.41	212.96	208.93	208.1	213.82	208.54	216.44	213.45	208.03	209.7	210.71	212.56	212.8	211.78	213.82	215	215.11	210.24	215.49	213.71	214.15	210.29	214.48	212.12	209.07	215.86	213.95	212.43	214.21	213.78	213.77	216.4	211.82	211.79	215.81	216.47	211.92	212.89	214.31	213.29	212.9	212.23	214.9	215.62	213.22	211.58	211.44	210.94	210.89	214.61
201.82	206.65	199.55	193.58	202.24	197.26	200.62	202.23	199.75	195.57	202.91	201.33	200.74	198.03	193.22	198.05	199.73	203.37	200.61	197.95	202.11	197.99	199.69	198.44	198.31	196.23	202.52	202.53	202.01	200.39	198.03	197.72	201.94	195.89	197.81	196.99	201.83	199.21	198.54	197.79	202.49	203.29	202.41	196.91	201.46	197.9	203.27	203.56	199.66	201.92
203.48	200.7	198.56	200.82	196.39	202.27	204.03	203.22	196.48	195.99	197.88	198.16	195.03	199.97	201.12	199.17	200.05	204.65	199.77	199.42	202.06	199.89	201.85	197.57	200.04	202.51	199.04	197.35	196.29	197.76	196.73	196.41	196.55	202.18	199.71	204.4	199.84	193.22	203.5	197.41	196.95	201.63	201.98	199.47	200.56	199.18	199.64	201.78	196.13	199.21
195.15	196.6	203.43	197.35	202.8	200.27	199.65	199.67	199.88	203.25	198.85	201.6	203.64	198.83	200.35	203.77	200.03	201.37	195.73	198.81	204.51	198.72	201.25	200.86	199.99	201.25	195.16	200.35	201.25	200.29	200.38	200.55	194.26	199.13	197.67	199.33	205.49	196.92	201.3	201.72	199.73	196.42	203.15	195.52	200.85	202.74	199.49	201.39	201.69	200.87
199.39	205	203.75	201.82	207.46	206.39	206.68	205.54	201.08	196.53	207.39	200.85	201.51	204.61	205.06	203.93	202.75	198.23	202.56	203.03	204.77	203.35	205.41	200.3	204.25	205.97	204.29	203.63	201.62	203.46	208.35	203.58	202.92	202.92	205.41	201.19	197.44	204.19	199.21	205.58	210.17	199.88	205.19	204.44	209.49	206.83	204.05	204.3	205.21	206.67
217.53	222.12	216.4	217.62	222.25	217.05	214.69	220.3	215.4	216.51	218.05	217.63	217.22	222.58	218.9	218.93	219.86	219.73	218.3	215.99	216.19	218.15	218.92	219.34	220.58	215.19	218.99	217.35	215.11	213.97	218.7	215.52	213.13	215.61	220.85	215.22	219.81	219.21	217.81	219.78	218.25	212.51	217.14	217.13	217.2	216.23	218.71	214.45	215.78	221.45
203.42	202.25	204	202.7	201.08	201.01	207.42	200.39	200.39	201.64	203.99	202.67	205.87	208.17	199.83	202.94	198.6	208.66	208.41	204.55	200.49	205.11	202.5	206.51	204.24	203.96	200.33	202.67	204.35	201.37	210.84	205.59	200.4	203.53	206.69	207.03	204.24	205.33	205.01	202.04	206.24	201.54	203.69	201.9	204.2	204.93	208.27	200.12	203.37	202.07
206.99	211.2	208.25	209.74	212.08	211.03	211.77	208.01	209.46	206.33	207.68	212.84	210.67	206.69	208.2	207.38	210.83	203.85	206.43	210.68	208.41	209.72	205.27	212.65	213.31	207.5	207.98	211.38	206.51	211.99	213.06	208.93	212.23	212.89	212.47	205.02	207.71	210.47	205.98	207.98	210.58	207.5	205.68	209.58	205.74	211.24	212.69	206.33	210.48	210.38
213.14	210.35	206.12	212.27	206.47	208.56	207.78	211.2	211.13	209.98	209.18	209.06	212.64	206.98	209.52	210.25	210.42	209.42	213.05	206.95	211.56	211.12	207.61	203.69	202.91	208.83	209.42	207.08	211.24	209.79	209.15	207.15	205.34	209.4	208.12	208.77	210.84	206.96	212.11	210.34	208.77	210.28	206.78	209.1	204.8	208.7	207.96	203.45	207.33	206.89
216.91	215.19	218.37	217.9	217.61	210.84	217.15	216.79	215.87	217.19	216.31	224.08	216.6	216.87	220.85	218.01	215.79	220.68	219.68	217.33	215.38	220.08	218.28	215.61	219.06	215.59	217.14	217.39	215.23	219.85	216.35	220.78	221.7	218.82	219.5	214.53	213.67	217.73	219.43	221.53	216.72	216.55	215.94	217.12	217.2	216.12	219.88	221.32	220.54	217.67
203.88	204.11	205.12	203.98	202.71	204.16	201.44	204.07	205.02	200.58	204.17	207	199.88	205.35	207.02	202.48	207.38	202.18	202.15	206.43	203.68	203.34	206.05	205.44	198.92	201.27	202.9	207.26	205.77	204.92	203.21	205.13	205.64	203.34	201.34	203.73	205.33	200.76	206.15	202.09	207.81	203.67	203.37	203.04	204.56	202.65	203.74	201.85	206.38	201.14
210.75	206.22	209.79	206.7	209.19	208.07	208.29	207.17	207.85	205.36	207.57	203.42	205.16	202.77	206.45	211.36	209.35	205.95	206.6	209.02	203.53	209.43	209.39	209.05	206.98	210.6	209.1	205.24	211.4	208.4	208.5	208.98	208.83	205.33	208.25	206.41	207.03	209.4	210.61	209	210.94	209.25	211.87	208.92	209	206.52	207.21	210.29	209.29	207.9
207.47	207.07	208.66	209.88	210.27	203.79	207.55	207	212	206.11	206.72	206.35	208.43	204.48	216.07	207.23	207.54	209.16	208.64	206.19	211.86	209.4	211.03	204.25	205.48	209.72	208.96	211.75	205.99	204.77	207.96	209.42	206.27	208.47	205.42	206.09	209.44	213.8	207.5	211.01	205.96	208.14	207.49	204.13	210.06	206.19	206.97	204.36	209.95	209.3
213.79	212.13	213.47	212.55	212.45	208.16	210.43	214.38	215.32	209.78	210.15	209.73	208.21	212.86	214.3	207.93	211.47	214.04	214.33	208.35	209.44	212.2	211.06	211.43	212.51	214.25	215.72	210.89	214.47	212.64	209.86	217.03	214.08	214.25	209.85	214.24	212.51	214.02	208.29	212.48	210.86	212.66	217.14	209.32	212.75	214.04	210.62	210.55	213.28	210.71
209.21	213.66	210.83	208.5	206.11	205.65	205.56	205.01	207.05	211.41	207.58	209.54	210.08	206.45	206.04	203.88	207.76	208.51	207.12	204.19	209.64	205.9	210.96	204.76	211.37	204.24	212.59	210.69	209.85	210.26	206.42	209.03	207.62	207.84	206.77	210.44	204.86	210.27	206.72	210.03	208.19	209.84	206.76	206.28	210.26	207.64	210.27	206.96	207.97	205.81
198.74	199.62	195.48	203.21	196.63	199.8	197.73	197.31	200.53	197.95	199.63	198.15	198.46	196.66	196.77	198.77	200.41	198.3	198.48	190.25	198.58	201.07	200.5	200.39	201.94	195.71	195.42	195.86	195.83	202.53	198.53	191.44	200.39	198.35	196.12	195.83	196.48	197.2	198.19	196.39	202.88	196.74	201.81	203.59	198.56	201.38	195.57	195.58	197.01	195.61
215.42	218.36	217.91	216.72	217.07	215.2	215.09	220.55	216.97	217.74	217.94	217.57	218.6	220.14	218.59	217.86	220.84	221.4	216.3	220.47	216.19	214.14	217.92	219.14	217.93	214.72	217.97	212.41	214.44	219.93	216.03	218.93	219.15	221.44	219.35	214.94	219.44	218.81	221.56	222	216.45	220.41	223.59	215.5	215.49	214.73	223.4	214.25	215.61	217.58
210.32	208.58	207.74	206.47	211	205.54	212.42	202.22	213.06	210.45	205.13	206.23	207.49	208.94	208.02	209.57	205.58	213.84	206.66	213	201.87	211.29	209.49	208.5	214.14	207.6	211.68	208.22	204.17	210.38	206.3	208.76	210.24	210.43	211.5	205.35	210.45	207.87	208.13	205.25	206.02	210.26	210.15	206.76	211.91	204.05	213.17	212.83	213.03	206.17
212.91	212.36	212.49	213.21	212.49	211.77	211.68	205.56	209.73	215.87	207.21	212.09	207.76	211.48	208.34	211.48	207.38	210.61	210.65	214.46	211.76	210.81	211.04	210.21	211.54	213.94	210.69	209.69	214.63	213.49	213.92	210.95	210.11	207.96	214.97	216.27	214.28	215.49	216.42	208.79	210.96	211.17	211.29	211.25	209.72	215.07	209.41	210.13	215.14	213.31
215.34	220.48	218.55	217.19	215.86	214.16	215.17	214.35	217.18	220.38	215.8	214.85	211.63	216.32	220.22	219.89	218.07	219.27	212.67	215.7	213.58	215.64	219.87	215.73	214.65	218.34	218.89	217.15	215.01	213.24	213.37	218.64	215.09	222.96	216.48	215.49	215.87	211.89	220.05	213.92	218.77	215.04	217.46	219.33	218.21	217.58	213.23	216.49	219.17	220.02
198.26	202.61	200.95	202.11	202.03	200.03	203.03	200.29	202.9	198.8	199.56	200.3	202.32	201.64	199.42	201.42	202.71	201.85	200.36	202.29	201.13	201.02	201.43	207.94	200.99	201.3	206.61	201.53	202.78	202.83	199.91	206.14	202.65	204.57	200.63	202.24	205.48	204.9	202.09	204.92	200.02	198.97	203.72	206.15	206.58	204.32	202.22	203.92	200.97	200.95
216.09	215.29	216.42	215.77	215.29	214.42	215.68	212.83	217.26	215.97	214.51	216.6	215.08	221.12	216.83	213.71	216.57	213.42	216.58	216.39	216.15	216.7	217.84	219.91	222.06	217.5	215.24	220.2	214.85	222.14	220.55	217.95	219.28	214.14	218.93	218.62	215.16	213.74	211.44	217.91	218.09	221.03	217.37	214.14	209.53	216.27	216.81	216.89	215.41	218.14
207.88	204.31	201.88	206.96	203.54	206.25	209.55	205.99	205.87	204.94	205.16	202.47	207.15	206.71	201.14	205.51	206.79	205.12	206.47	208.88	202.28	205.02	208.98	204.9	205.47	200.89	204.73	213.16	205.76	204.39	207.12	204.23	207.21	204.73	206.24	202.64	203.86	208.65	207.8	205.88	205.86	202.15	211.33	207.22	202.81	206.3	204.88	202.4	203.69	204.24
217.78	220.47	214.45	217.85	216.93	213.51	215.97	214.58	214.3	219.75	218.8	217.35	214.11	215.75	216.49	214.73	220.51	211.81	216.42	218.73	219.49	215.41	220.07	214.47	219	214.12	216.22	212.6	213.73	214.99	215.12	210.18	218.2	213.3	216.95	215.92	214.22	214.26	216.52	217.49	218.54	216.05	215.46	219.13	213.93	218.82	216.33	216.93	216.18	216.75
197.53	197.12	199.62	199.59	199.48	199.93	200.96	202.77	196.11	198.09	196.79	201.88	198.93	203.75	199.2	197.85	198.72	198.57	195.3	198.51	202.66	196.9	200.36	204.28	200.07	200.29	203.71	197.65	198.82	197.79	202.79	199.61	198.28	196	197.82	194.5	201.85	198.84	202.16	198.28	204.48	196.89	202.7	202.76	201.66	196.11	203.02	200.41	198.31	199.26
190.03	198.67	195.19	192.97	193.07	196.5	190.51	188.86	198.82	189.75	193.17	193.51	197.3	192.48	193.96	190.12	187.05	192.69	196.69	197.59	194.25	197.43	196.09	195.8	194.73	190.2	195.21	196.37	192.58	195.24	190.77	196.27	196.59	190.89	193.96	194.49	196.67	190.46	193.8	200.65	195.77	193.13	193.69	191.56	193.67	200.44	197.4	193.15	195.99	190.02
219.01	214.09	222.46	216.99	218.18	216.38	214.49	217.06	220.6	218.33	211.89	215.12	219.12	218.29	218.06	215.8	213.36	219.03	215.93	219.01	216.76	214.47	217.95	215.6	217.73	217.54	218.93	213.98	216.57	215.05	218.04	215.84	213.53	219.91	219.18	215.54	218.46	214.86	222.81	213.36	216.12	215.25	215.27	221.48	215.85	214.99	220.22	212.23	210.99	211.26
206.27	210.53	206.98	208.79	205.72	206.54	212.1	210.17	205.27	208.34	205.8	205.24	204.09	201.46	206.86	208.06	207.12	206.49	205.08	208.85	207.41	208	209.85	207.29	204.12	206.88	203.81	205.27	206	204.57	208.45	207.99	205.86	205.56	210.71	204.14	205.85	205.63	208.13	205.86	209.31	207.77	208.66	210.12	210.11	202.06	213.14	205.31	206.24	210.26
198.9	197.46	199.21	204.48	199.02	199.94	201.85	197.92	203.93	197.49	198.97	197.61	195.78	193.87	200.13	191.33	200.41	201.53	196.46	198.4	196.7	198.04	205.72	195.09	200.76	200.91	196.42	201.3	200.67	200.23	200.88	195.94	197.71	199.46	198.91	198.47	199.85	198.16	201.33	202.58	201.63	195.64	199.25	199.48	200.37	200.81	200.2	201.49	201.96	195.73
219.32	218.25	215.31	216.68	220.08	215.05	211.3	222.81	217.66	217.9	214.78	215.39	221.97	214.29	218.97	216.28	215.39	216.18	213.68	213.28	215.46	219.93	216.64	221.88	218.54	221.45	221.64	215.88	213.89	219.67	222.23	223.5	218.8	219.49	219.62	215.78	218.38	216.68	217.05	219.69	216.83	217.8	216.63	217.59	219.64	217.47	220.32	220.6	219.27	217.44
203.11	208.35	207.12	209.67	208.51	205.68	205.02	207.35	203.73	208.83	212.36	204.8	205.77	206.11	210.6	206.66	211.84	207.8	207.86	206.91	206.13	209.17	204.55	211.82	209.96	208.31	207.23	208.67	205.89	209.21	211.46	203.81	209.44	205.44	210.72	207.71	207.85	207.92	207.53	205.86	206.41	209.02	207.71	207.51	206.54	207.36	204.41	208.1	211.88	210.63
201.6	204.12	201.12	203.76	201.41	202.26	204.45	201.47	205.21	201.63	203.01	204.89	203.79	200.23	207.18	205.49	203.8	202.1	203.35	202.7	200.68	201.88	204.11	201.25	206.38	206.11	206.7	202.4	202.25	202.88	200.57	203.5	203.88	203.2	203.4	201.3	202.21	205.25	204.44	203.34	203.43	204.72	204.97	210.19	205.53	201.86	198.83	203.89	203.47	200.36
207.49	210.78	205.81	207.73	206.64	206.72	207.99	209.8	205.36	206.95	207.92	208.55	206.68	212.54	206.8	208.67	208.1	212.09	208.35	206.03	207.04	209.94	213.33	207.7	205.32	205.3	209.04	211.3	212.58	208.44	210.85	204.7	205.5	207.48	207.07	209.41	206.86	208.13	208.93	205.31	208.92	204.11	206.48	205.75	214.2	210.97	208.94	204.24	208.38	212.5
218.21	214.74	214.16	216.47	212.96	219.8	217.5	220.26	218.03	214.53	211.48	216.48	218.09	211.56	218.04	216.32	218.96	217.75	219.46	217.59	214.01	213.95	219.3	214.61	214.2	216.61	218.53	219.54	214.3	215.25	216.66	217.31	219.47	218.65	214.21	221.9	213.85	216.31	218.3	217.61	213.3	217.06	217.34	217.94	218.3	214.67	216.1	218.69	218.06	222.3
209.63	209.28	210.71	213.54	213.62	210.95	210.6	212.11	214.38	207.99	205.75	210.04	212.19	210.84	210.04	215.56	209.04	213.11	212.26	210.43	209.36	212.12	208.38	214.15	217.24	215.62	207.58	209.12	215.66	206.06	210.7	207.91	213.11	213.88	212	209.91	217.33	216.72	209.77	208.76	213.5	211.16	213.21	211.09	208.86	212.76	214.96	214.19	215.6	214.29
200.67	200.02	197.77	199.76	198.85	198.38	199.83	200.95	198.77	202.34	202.06	200.1	202.02	198.03	199.26	197.87	201.4	193.5	193.35	199.62	202.86	198.75	196.77	201.39	199.57	200.35	200.07	199.63	199.61	203.7	199.55	199.93	201.47	202.64	202.94	193.97	201.55	198.59	201.47	197.62	199.43	196.39	203.65	201.74	199.4	199.68	198.86	200.99	199.74	198.42
199.59	194.64	197.93	201.12	196.23	198.77	199.35	197.64	198.09	197.91	197.27	197.39	196.1	197.92	199.64	202.7	202.74	195.2	198	199.34	195.25	197.54	202.09	199.92	200.76	199.8	196.34	191.23	197.4	198.24	197.29	201.73	200.96	199.2	201.77	200.32	199.86	195.26	198.33	197.81	197.25	199.33	199.5	194.16	196.14	198.76	198.57	196.15	193.67	197.07
221.36	219.79	223.7	215.47	218.37	215.92	218.98	214.87	217.37	214.8	216.42	219.32	216.49	215.18	219.72	218.64	220.8	212.71	217.64	220.03	216.59	220.64	215.13	215.8	215.93	218.48	219.02	213.87	219.19	218.55	219.29	217.43	213.04	211.66	220.59	218.58	210.56	219.65	221.69	216.64	214.66	213.61	215.23	213.71	217.62	223.42	220.75	218.96	215.62	215.35
211.57	214.71	212.02	210.57	213.77	216.06	208.53	211.77	212.1	215.24	215.4	209.5	212.15	210.43	218.68	222.22	218.39	213.65	213.88	212.67	213.72	215.14	212.38	213.95	210.23	212.65	212.86	212.41	214.98	211.64	211.16	215.34	208.69	213.33	215.73	218.61	217.23	215.61	213.97	218.8	210.36	210.5	209.46	211.36	212.47	211.52	217.32	211.87	209.3	215.6
205.36	208.09	210.9	214.39	215.76	207.73	208.2	213.75	203.84	208.62	207.81	208.95	210.83	209.05	212.18	210.02	212.14	207.36	208.48	207.45	208.05	211.07	207.67	210.84	211.76	209.82	212.91	208.54	206.63	206.26	203.89	207.07	209	207.82	209.45	211.08	210.81	205.66	217.93	206	213.36	211.18	206.54	209.58	210.49	207.08	211.44	205.98	208.46	209.7
209.66	206.87	207.14	206.62	211.45	212.61	205.59	210.64	205.42	206.66	211.35	207	209.15	208.61	205.76	208.79	205.3	207.61	209.87	207.67	210.2	207.61	212.27	207.95	209.08	211.33	206.76	208.48	214.11	207.37	211.91	208.39	211.06	206.1	203.36	211.08	206.52	209.4	209.62	201.28	210.68	208.53	209.56	212.08	209.2	211.73	208.17	213.62	210.78	208.46
206.51	204.05	206.62	205.42	199	203.27	203.03	207.52	208.58	203.61	204.3	205.91	203.69	201.77	203.99	202.83	208.02	204.54	202.48	205.11	204.64	203.5	204.74	201.63	202.04	203.46	206.75	200.4	203.89	198.55	206.18	197.69	204.19	203.97	203.57	201.72	203.13	204.23	206.07	204.5	199.49	200.09	205.62	208.57	200.3	202.8	201.21	205.16	204.72	203.11
208.1	203.73	207.33	203.81	207.76	202.82	204.2	204.3	208.3	203.17	207.79	204.72	206.82	208.11	205.84	203.9	207.5	205.71	205.85	206.58	208.21	203.57	203.61	207.15	211.31	209.15	209.74	207.48	212.19	204.68	206.68	209.93	208.31	205.5	201.68	204.81	205.35	209.18	204.65	205.2	210.7	207.06	205.34	205.92	204.98	202.85	204.12	205.92	209.33	209.36
197.73	196.06	196.02	194.52	196.94	197.3	193.85	191.53	195.98	195.93	195.12	195.76	194.2	190.1	196.66	195.22	196.16	200.37	197.27	194.7	191.87	198.17	197.64	199.56	195.52	195.02	198.44	193.2	196.1	193.26	197.43	190.5	194.04	198.66	197.18	193.53	193.57	199.12	192.78	194.26	191.59	198.13	194.66	196.58	193.4	192.49	195.7	193.25	193.15	190.29
211.21	216.99	214	209.53	217.03	214.28	214.68	214.54	212.31	219.48	215.66	212.47	216.44	214.84	211.68	210.36	211.33	216.86	210.76	215.41	217.26	217.82	218.89	210.77	211.59	216.17	210.96	215.67	214.55	212.85	213	218.56	210.7	214.17	215.34	212.5	213.08	212.86	212.2	210.43	210.62	215.87	211.26	214.06	217.23	216.41	215.02	216.71	212.81	210.07
209.99	207.98	205.63	208.49	208.19	208.46	205.3	211.93	206.35	208.59	212.36	208.21	215.83	211.55	207.04	209.33	208.82	204.21	209.84	207.97	209.53	209.78	210.79	204.69	209.92	208.38	213.68	206.44	210.76	208.61	209.17	209.56	207.12	209.41	212.22	212.6	213.99	208.84	205.98	205.45	207.19	207.6	203.91	206.38	209.11	212.98	211.1	207.22	211.7	208.99
203.44	205.47	205.66	203.7	208.86	207	199.99	201.84	205.28	209.08	206.67	204.09	203.63	207.35	207.56	204.63	202.96	205.27	205.14	205.17	206.9	202.55	208.12	209.5	203.14	208.22	208.78	208.83	206.25	206.44	208.84	206.42	206.78	207.61	207.78	202.81	200.46	201.38	208.2	209.71	205.39	206.27	208.77	203.48	208.73	203.57	202.97	203.77	205.57	209.85
205.79	209.27	203.35	201.8	204.97	208.66	201.99	205.04	204.59	205.22	204.9	199.78	203.87	210.57	203.89	205.09	203.14	204.53	201.42	205.88	205.14	204.39	204.28	206.68	199.08	204.2	210.42	203.43	206.43	205.94	197.66	209.88	202.08	205.3	203.16	207.15	204.89	210.05	207.66	207.02	201.59	202.87	207.51	205.71	204.83	202.53	206.26	204.12	205.6	204.73
207.16	208.14	205.28	206.45	204.31	207.22	205.88	206.14	204.53	204.96	211.24	206.97	205.95	208.45	208.21	199.73	207.44	207.88	207.92	210.75	205.9	205.7	208.04	206.6	201.92	203.32	206.4	205.42	207.42	205.73	207	207.7	206.61	205.88	204.24	206.51	208.1	210.1	205.34	206.89	205.95	201.18	208.89	205.21	208.29	209.7	208.65	211.62	204.77	201.81
212.52	208.25	210.8	210.7	206.57	205.06	209.28	205.19	208.46	204.96	204.91	207.45	203.37	202.91	207.77	206.3	208.73	203.4	214.65	205.73	207.64	208.31	206.34	208.36	207.13	206.11	211.38	203.52	205.72	206.53	208.38	206.08	209.93	207.83	211.66	206.38	211.22	204.98	206.5	207.91	205.96	205.99	207.15	208.41	207.95	203.51	208.12	201.87	205.38	204.88
206.97	210.77	207.96	206.2	209.97	207.52	211.26	207.85	206.48	205.17	207.24	206.94	211.73	205.23	205.51	208.5	208.08	208.13	208.92	212.94	209.43	207.87	211.8	206.96	207.74	208.69	217.41	206.74	208.97	207.82	208.68	210.94	206.09	204.25	211.44	213.6	211.09	208.09	207.66	209.74	210.61	210.16	211.56	202.7	210.41	209.96	209.9	206.3	209.45	208.41
207.43	212.19	208.13	206.51	211.36	208.59	206.45	210.86	209.16	208.67	210.18	203.99	209.82	204.48	205.29	205.58	209.54	209.42	206.73	206.08	206.97	205.67	209.56	211.09	212.71	208.66	207.26	206.5	210.98	208.65	204.97	210	208.4	207.97	206.48	207.79	211.05	207.4	206.17	207.95	207.36	207	206.64	207.01	208.35	204.75	208.28	206.24	209.54	206.41
202.5	202.47	202.52	204.13	198.37	201.92	200.92	205.38	205.1	204.06	205.95	205.21	203.46	203.08	204.61	202.81	200.55	202.42	203.63	201.34	202.17	205.61	206.82	204.55	201.02	203.38	202.07	200.56	202.71	197.64	202.73	200.2	205.26	205.04	202.31	206.99	206.51	206.18	208.86	203.82	202.47	202.6	201.99	199.53	208.45	208.67	199.2	198.85	201.54	205.34
203.08	201.9	203.54	205.27	203.29	205.94	204.54	202	204.39	201.58	203.49	203.07	202.74	205.62	208.87	201.71	205.77	201.21	202.5	205.77	205.65	201.62	199.28	206.79	204.13	201.1	203.75	200.34	203.56	204.46	206.57	205.75	206.2	207.14	209.85	204.67	205.16	202.85	199.47	200.21	202.83	198.87	203.05	201.29	205.37	203.21	199.81	205.43	205.26	207.23
207.96	210.76	206.82	206.28	209.71	206.96	206.87	205.92	208.48	209.92	203.86	206.47	208.36	205.06	204.1	210.2	209.01	205.95	204.93	209.61	212.19	211.85	203.61	207.91	206.29	206.59	212.04	206.21	203.33	212.48	203.69	205.21	205.81	203.41	208.69	202.51	208.42	211.02	204.19	206.07	213.14	214.42	207.68	212.23	205.23	208.64	206.7	208.18	206.19	206.83
219.39	218.01	219.4	214.8	219	220.24	218.93	212.27	217.79	218.82	220.14	218.56	215.75	221.02	215.11	217.94	215.41	215.78	216.22	217.62	220.95	222.1	213.91	217.25	218.36	217.65	218.73	217.5	220.33	219.29	219.04	220.73	218	221.67	218.95	219.25	219.87	222.49	219.46	219.25	221.25	219.11	219.57	219.23	216.69	218.75	220.27	215.65	218.79	220.51
216.19	214.37	212.24	210.38	212.53	212.62	212.92	211	212.57	210.2	214.69	209.23	210.69	215.82	213.17	205.79	211.83	212.77	215.17	210.17	210.51	212.13	213.43	216.35	208.15	210.64	208.77	213.79	215.75	213.34	216.48	212.41	215.98	214.43	212.55	210.68	211.66	210.02	210.13	213.49	215.38	213.46	213.84	214	211.83	212.57	209.69	217.88	211.15	215.8
204.04	207.35	208.23	207.59	209.07	203.95	207.05	206.62	213.82	207.99	209.95	210.41	207.9	207.69	205.54	203.73	212.04	210.78	207.53	210.57	205.67	207.85	207.26	206.25	205.46	202.92	209.13	207.32	212.65	212.13	207.73	204.9	204.9	212.11	210.33	205.14	209.7	207.38	208.82	207.31	206.76	211.8	209.21	203.96	207.41	206.43	206.9	207.16	209.94	206.1
204.87	206.06	203.18	200.86	202.7	197.7	198.31	203.56	202.01	200.8	202.66	199.33	198	202.27	199.55	203.72	200.82	204.89	198.87	203.84	198.81	202.38	204.76	197.7	198.5	206.96	203.92	204.18	200.73	200.36	200.68	201.2	199.8	198.51	202.41	198.55	196.58	202.86	201.8	198.76	199.03	205.24	200.21	201.23	201.88	202.19	197.92	203.7	199	204.92
218.05	220	219.75	212.41	219.22	213.97	220.54	216.76	219.66	216.35	214.33	217.89	215.56	214.45	218.7	221.26	213.6	215.34	214.09	215.99	219.36	215.92	218.5	215.89	220.29	217.12	222.05	222.28	218.08	217.33	218	223.57	217.77	217.46	216.42	212.34	211.38	215.26	218.58	221.08	215.02	217.8	214.77	215.31	219.8	216.6	214.67	215.07	213.36	215.33
197.67	201.32	205.21	205.06	202.84	204.66	202.85	202.71	200.71	200.23	201.5	204.02	203.17	200.66	203.98	195.87	200.94	201.49	204.19	204.62	204.96	199.54	201.17	203.29	204.97	202.81	204.58	203.84	203.61	203.63	204.67	200.41	202.21	199.83	205.27	205.05	204.89	205.73	204.21	202.06	206.18	201.48	208.04	197.18	203.75	201.32	204.08	199.84	199.75	200.49
211.1	213.73	210.66	210.27	213.2	214.31	214.35	213.78	214.58	213.05	209.88	210.6	211.39	216.47	210.42	214.26	214.81	216.18	214.47	213.83	212.08	213.49	211.3	214.69	213.46	216.58	212.87	210.36	211.22	212.45	217.84	211.36	214.88	217.13	209.1	205.37	211.85	217.51	213.58	209.27	209.01	214.26	207.68	209.13	208.01	211.41	215.01	208.83	213.93	213.34
209.47	212.34	213.19	213.89	209.72	214.42	211.59	209.02	214.37	208.88	210.64	217.41	213.19	212.77	215.32	215.72	213.43	209.94	214.55	208.83	208.33	211.61	211.28	211.05	213.54	214.06	215.69	212.67	212.98	210.19	213.82	213.43	215.66	211.08	216.32	209.28	215.54	210.24	211.14	212.44	209.98	213.54	215.45	207.54	209	211.71	209.23	212.79	212.7	214.16
214.01	211.4	215.79	215	217.16	215.14	210.17	213.63	213.39	212.29	214.68	212.6	210.33	209.99	215.2	213.77	210.26	215.82	216.75	214.46	211.31	212.26	215.17	211.02	211.26	209.31	212.76	213.57	214.14	214.53	214.85	216.66	216.92	215.42	209.28	214.58	218.25	213.17	216.19	211.69	213.24	216.06	214.92	215.82	207.79	217.05	212.67	216.53	213.26	217.87
196.65	195.65	201.79	198.73	198.2	200.74	196.49	201.91	198	199.36	197.64	197.38	200.45	200.62	200.69	198.87	199.44	198.68	199.02	201.24	195.76	198.46	198.27	199.01	198.51	195.27	199.67	200.74	201.02	201.91	197.01	199.73	202.03	197.06	200.58	198.52	198.14	199.51	201.51	204.39	202.47	196.18	196.07	205.4	196.38	195.73	200.04	198.43	199.54	203.23
198.45	206.48	203.99	198.47	201.18	200.24	198.45	202.01	199.68	199.44	203.23	199.54	201.99	201.08	201.2	199.94	201.07	200.42	198.94	201.92	201.49	201.02	198.01	201.44	196.31	202.38	202.35	200.64	202.33	197.59	202.28	200.82	201.11	198.32	204.52	198.13	202.53	203.42	198.18	199.31	202.56	203.43	197.51	198.45	199.83	197.7	198.58	200.84	201.63	197.13
213.76	204.43	205.05	206.14	210.07	210.34	206.03	206.55	212.31	205.53	207.93	206.88	210.99	207.98	210.63	205.58	204.8	210.21	206	208.65	206.93	209.91	206.44	207.5	210.84	204.76	205.98	211.92	209.74	202.28	210.2	209.46	211.39	205.26	205.12	205.34	205.29	208.44	208.9	210.44	206.64	207.14	205.59	209.85	209.82	210.13	205.58	205.6	205.91	210.77
208.54	209.05	210.74	207.69	205.78	210.83	210.13	209.76	213.97	208.41	209.76	204.73	210.68	210.7	208.95	207.99	213.97	206.2	206.64	211.53	209.83	208.83	206	205.5	209.81	204.98	208.16	214.45	202.39	206.95	206.33	212.96	208.39	210.99	206.48	207.75	212.57	208.34	207	207.14	207.51	210.42	203.66	211.32	203.5	216.32	208.83	209.68	207.65	202.5
201.59	197.12	197.59	200.08	203.81	198.12	200.62	199.14	198.44	205.69	199.11	203.4	204.36	202.84	200.19	199.85	199.27	199.93	195.58	196.05	201.41	205.22	201.3	201.74	199.53	196.85	203.3	198.64	198.34	199.28	200.66	200.14	200.23	199.55	200.98	197.95	200.67	195.63	201.85	197.51	198.32	202.4	204.4	201.38	205.35	202.65	199.89	202.29	201.83	203.94
209.11	210.05	213.85	207.48	209.23	201.59	206.6	207.17	209.2	207.91	210.46	209.77	209.74	210.4	212.12	212.03	204.45	205.55	208.91	207.87	209.22	206.19	208.33	206.66	205.91	208.62	204.69	206.16	210.53	205.84	211.41	210.23	209.24	211.65	210.14	208.38	208.85	206.37	206.58	210.96	210.63	214.05	210.85	210.97	207.46	207.44	206.26	209.67	205.73	208.96
208.31	205.39	206.5	207.74	210.49	204.64	209.67	211.81	207.65	208.77	206.81	213.84	205.22	206.84	204.8	208.36	204.83	205.41	210.66	208.22	210.55	207.42	206.8	208.79	212.64	210.01	206.42	205.02	210.95	207.6	204.62	204.06	207.1	208.27	210.73	206.7	209.58	207.2	207.48	211.84	209.97	209.7	205.96	206.13	207.72	209.59	206.91	208.68	205.97	205.9
210.59	205.32	208.75	209.16	208.06	208.94	209.1	206.69	208.49	208.42	210.01	209.62	208.51	208.35	210.22	209.02	214.23	210.36	207.49	209.43	205.61	209.41	209.68	208.17	211.46	205.93	206.08	207.69	207.38	209.7	207.35	210.09	211.82	213.47	208.7	210.69	208.07	209.14	212.02	211.08	207.18	208.86	209.55	206.92	211.75	209.12	210.07	209.35	209.09	208.92
197.02	201.77	198.37	197.93	200.75	201.4	199.28	199.94	203.6	203.32	195.48	197.56	196.12	198.58	198.91	198.43	199.66	197.32	195.97	198.27	203.06	200.2	196.62	199.48	197.82	200.55	200.16	199.32	201.23	197.25	194.82	200.64	201.57	198.09	201.53	198.25	200.34	202.11	203.24	197.73	195.74	204.43	201.47	197.55	201.72	200.42	200.63	199.98	197.21	200.09
218.4	221.44	216.49	215.64	214.89	218.12	215.73	218.63	220.98	218.06	216.06	214.96	215.31	219.83	214.54	218.11	218.82	217.85	218.13	215.15	218.21	217.26	214.91	218.11	216.62	218.49	213.23	218.28	214.99	217.02	219.7	217.35	221.47	214.7	214.42	217.2	219.27	221.86	216.23	222.78	212.76	219.53	217.86	217.38	223.32	218.76	219.71	216.65	217.52	219.27
209.58	205.2	207.55	210.44	208.87	212.89	209.92	212.72	207.97	208.19	206.64	209.03	213.06	206.3	213.04	210.75	205.35	209.02	204.93	208.68	209	206.63	210.87	208.26	211.17	212.75	210.58	210.9	211.05	208.32	212.81	203.9	213.1	210.3	206.2	209.55	208.16	207.72	207.84	208.44	207.03	211.59	205.23	209.44	210.58	209.87	213.19	211.31	215.09	208.15
212.03	216.73	212.4	210.23	215.22	210.4	208.36	210.5	210.02	213.24	210.45	208.13	211.99	212.77	210.63	213.15	211.03	213.87	213.16	211.37	212.54	209.01	214.01	209.86	204.95	209.43	212.84	215.15	213.88	212.69	213.95	210.07	211.05	213.92	215.81	211.66	213.15	210.59	214.64	213.56	208.16	209.98	209.06	211.32	210.42	216.14	212.36	210.2	210.99	214.09
216.21	217.6	218.26	218.52	215.1	213.94	216.6	216.72	215.82	218.97	220.85	214.58	216.42	212.97	219.89	218.19	217.11	215.76	216.32	219.68	214.84	214.7	215.93	218.08	217.25	220.03	215.12	214.58	217.99	213.9	218.06	220.81	213.16	220.43	214.94	214.23	220.44	214.37	212.99	215.42	215.68	215.12	213.41	221.88	220.86	215.68	217.33	220.01	218.89	215.4
200.07	198.14	204.16	204.62	206.79	204.04	204.18	204.84	202.88	202.03	200.29	201.37	205.38	200.91	202.69	205.56	200.78	202.46	199.5	204.23	201.16	204.64	204.39	202.82	208	202.02	203.54	200.51	202.55	203.36	201.88	199.48	200.69	202.41	196.7	201.5	204.55	199.93	201.07	198.53	200.22	200.94	205.55	202.86	202.6	201.2	201.05	203.18	199.17	201.76
203.6	205.7	208.12	204.54	204.82	204.13	207.6	212.84	207.74	206.16	205.25	207.41	207.65	208.1	199.26	212.88	209.71	206.9	208.39	209	207.59	208.47	209.39	210.32	208.04	206.38	209.13	209.75	210.96	208.07	206.59	207.22	205.15	210.35	204.64	207.18	209.2	209.47	204.43	209.34	208.22	208.29	211.04	207.04	208.36	211.4	211.54	212.01	205.31	205.77
195.8	201.65	201.48	196.48	201.46	196.54	199.47	200.09	198.42	202.94	201.27	199.03	204.6	199.28	200.32	198.51	198.75	203.21	197.59	200.36	198.96	200	203.3	198.61	195.91	200.36	200.97	197.19	200.39	203.45	194.25	201.08	200.84	201	198.97	198.59	205.26	200.62	198.42	199.26	197.9	199.24	200.32	198.48	198.53	203.01	195.64	201.18	198.79	198.58
205.9	202.42	202.26	203.71	202.88	199.63	202.69	205.6	201.1	204.48	203.27	203.6	203.11	203.28	204.1	198.95	201.53	204.06	206	202.75	205.72	205.65	200.5	202.13	203.38	203.93	205.74	204.18	208	206.17	203.17	202.64	201.33	207.53	201.27	206.58	203.9	204.36	198.7	208.31	200.41	203.7	201.11	202.38	204.03	201.69	199.77	205.99	203.84	202.49
212.76	216.82	213.48	212.97	213.69	210.85	212.93	213.51	213.39	214.52	210.58	214.07	208.27	217.66	214.66	215.94	214.06	213.6	211.72	212.89	217.61	210.84	211.46	212.59	216.43	215.6	215.47	210.29	216.62	212.64	214.67	212.05	213.5	211.93	213.89	214.94	218.68	209.24	213.77	214.62	213.53	212.73	213.19	213.89	214.65	214.57	211.81	211.91	210.33	213.93
200.86	194.62	203.41	199.22	203.95	202.16	201.43	199.89	203.5	197.44	196.93	197.01	199.94	199.07	196.98	201.13	201.42	199.93	197.31	194.38	199.29	195.2	198.22	196.65	199.8	198.72	198.77	202.02	198.37	200.2	203.25	197.22	201.68	194.69	201.32	201.34	203.27	201.18	195.92	202.58	203.35	198.65	195.41	205.2	201	202.23	198.26	200.37	196.41	197.25
206.83	202.95	207.03	203.04	210.4	211.19	205.88	205.01	204.6	210.27	208.65	201.27	202.39	206.88	208.92	204.03	209.4	206.87	214.8	212.2	208.12	207.07	206.6	211.1	207.56	205.34	207.01	214.63	210.4	205.42	210.99	202.66	209.52	207.9	210.94	202.08	210.08	209.1	208.65	208.22	205.53	203.63	205.78	207.64	209.64	211.55	199.45	210.87	207.05	210.51
213.97	211.3	217.99	210.99	209.39	213.13	211.52	212.14	213.08	213.13	213.22	212.17	211.39	210.79	214.38	211.8	208.16	217.34	212.11	214.88	211.29	212.98	209.98	213.7	212.65	213.27	210.14	211.65	212.67	212.58	210.19	212.87	211.84	212.95	210.98	210.18	213.25	212.07	211.87	210.48	209.09	212.03	212.46	211.29	212.81	211.96	214.11	213.9	210.22	209.1
201.96	205.02	202.68	205.5	202.5	202.92	199.89	203.89	206.66	195.01	205.36	205.15	200.93	203.53	204.61	209.44	203.01	206.55	205.33	200.86	202.81	206.41	198.61	200.44	205.18	204.19	203.03	200.56	202.26	202.96	202.08	202.89	206.25	205.92	203.38	205.04	203.28	198.28	204.15	199.86	205.24	202.76	208.59	200.38	203.86	210.54	205.98	201.61	201.81	203.06
208.15	204.8	208.18	207.42	205.72	207.14	204.83	205.98	211.78	208.67	209.03	204.9	211.91	210.42	211.95	217.42	206.07	209.16	209.75	208.21	208.65	207.71	206.2	207.57	208.38	199.42	211.11	212.64	209.37	210.06	212.13	208.35	209.89	211.5	205.21	204.29	210.81	212.28	210.43	208.98	208.74	212.94	210.69	205.39	209.79	209.97	203.83	211.65	207.83	206.97
201.03	199.95	202.2	199.01	199.21	197.2	200.41	196.5	198.09	200.49	199.77	200.23	199.69	204.91	193.04	197.3	196.65	198.58	200.65	194.3	198.88	196.41	197.41	197.68	201.6	197.61	200.51	199.56	195.47	200.59	198.74	196.64	200.35	201.54	198.44	200.55	197.76	196.45	199.98	199.88	198.23	198.11	200.99	199.23	199.1	203.47	199.05	196.73	196.74	199.55
204.41	202.65	203.33	206.13	204.47	203.39	209.21	207.76	208.57	201.73	201.25	205.57	202.81	208.92	205.31	202.16	207.13	208.9	201.66	204.31	206.95	206.58	209.29	204.19	199.2	200.81	207.8	205.76	203.74	208.46	204.7	199.15	207.47	202.55	201.04	211.2	207.49	205.32	202.31	201.13	209.86	203.75	205.54	202.7	203.75	203.42	200.62	202.16	203.91	205.74
205.06	208.39	209.81	207.83	213.65	209.49	209.26	205.87	204.88	205.74	208.04	210.72	206.06	208.29	209.63	216.63	208.36	208.26	207.59	206.51	209.58	207.01	210.45	210.69	206.86	205.53	204.26	208.8	210.92	213.5	207.71	208.83	207.53	210.85	211.58	210.02	210.87	207.83	209.47	204.27	208.57	207.03	208.69	211.19	206.64	207.65	207.65	204.47	207.33	210.37
204.48	202.61	202.02	202.91	204.01	201.46	202.61	202.95	203.98	205.01	202.18	200.47	203.18	203.57	200.81	200.73	206.14	210.17	197.66	203.34	201.79	199.16	203.18	203.62	203.77	200.15	203.71	202.36	201.39	205.35	202.58	201.22	203.33	206.34	204.83	203.22	197.98	203.56	205.83	202.97	206.16	202.23	200.32	204.52	202.34	205.24	199.33	204.31	201.85	200.73
214.68	217.34	208.78	213.15	210.51	208.05	212.68	210.27	213.69	206.79	212.49	209.87	211.99	211.54	207.96	212.23	213.4	209.35	209.27	213.57	216.71	211.27	208.77	211.91	212.3	211.11	210.8	210.01	216.16	209.94	207.46	216.26	210.29	211.53	211.6	215.2	207.95	215.07	211.54	211.37	208.61	207.88	210.14	209.75	212.83	211.53	210.77	207.09	210.17	210.17
199.9	205.06	200.92	202.1	206.4	202.11	204.23	203.46	202.95	203.2	204.88	203.06	205.82	205.75	203.23	204.1	201.64	200.08	206.4	208.98	205.06	205.68	204.01	208.5	203.03	204.85	203.11	201.2	200.4	203.52	200.06	201.72	201.81	203.46	201.32	204.75	205.76	200.43	201.28	202.7	205.29	205.17	208.39	206.72	201.12	203.01	202.07	201.26	207.38	203.31
217.92	216.32	215.54	214.74	213.03	214.33	218.77	215.23	214.18	217.97	217.04	214.65	215.63	218.09	216.55	214.03	215.96	217.4	214.51	215.57	216.33	213.87	217.18	220.12	216.22	219.56	215.66	214.22	217.46	223.29	215.3	213.25	211.45	217.93	218.02	217.62	213.54	218.24	217.43	216.78	214.65	219.13	218.21	217.59	217.74	216.71	214.82	216.68	213.83	216.9
215.31	213.36	210.59	208.81	217.96	213.93	212.99	211.36	213.04	210.74	213.64	217.42	209.2	212.85	214.93	211.01	214.55	207.35	212.9	207.6	204.84	212.21	210.62	211.4	210.04	209.69	210.88	213.19	211.41	211.49	211.35	212.69	212.85	216.38	211.96	214.58	210.83	209.38	212.51	211.35	211.49	214.21	210.03	213.4	213.39	206.1	213.47	214.3	208.29	211.8
197.07	195.32	192.55	192.83	198.98	194.13	194.85	195.36	195.59	196.48	198.72	200.15	193.47	193.79	193.24	199.33	191.2	196.82	194.72	191.3	195.72	196.48	197.79	191.25	196.52	194.54	192.97	201.24	195.26	197.07	192.18	198.33	194.51	198.15	190.71	193.52	193.84	193.78	194.8	192.41	199.53	195.73	198.53	199.2	199.2	193.31	195.99	194.77	192.7	193.61
208.53	206.6	214.15	210.25	207.07	205.19	208.35	212.06	205.39	212.86	212.34	206.63	204.6	210.85	210.55	206.99	208.16	211.4	207.04	204.26	200.74	206.05	208.21	204.53	208.38	204.04	208.21	210.48	210.4	203.25	211.22	209.15	214.56	207.56	206.25	205.01	207.28	207.91	207.03	214.49	208.78	209.55	209.5	208.55	209.69	214.11	210.15	211.5	208.95	206.52
209.19	206.8	208.71	208.7	210.92	213.14	214.16	215.92	211.89	212.06	206.69	208.38	210.1	207.43	210.19	207.83	210.21	212.97	207	208.25	213.85	213.86	202.86	208.17	210.08	209.13	212.1	210.45	206.14	209.64	205.87	211.39	209.04	211.89	208.86	209.83	210.71	205.79	207.97	209.78	209.21	205.5	207.94	208.38	210.37	209.66	210.58	209.04	209.14	209.02
202.39	209.47	205.39	204.37	206.22	207.02	207.44	208.36	203.51	207.35	206.31	204.52	204.08	207.31	210.05	204.57	204.21	206.96	208.25	205.88	205.75	202.4	207.38	205.85	203.26	208.38	209.68	207.01	208.72	206.1	205.37	203.99	207.18	201.79	203.57	202.76	207.94	207.24	200.5	206.15	212.3	206.57	208.22	204.38	205.94	206.24	206.94	206.88	207.49	210.84
210.58	210.21	207.71	211.64	208.69	209.27	204.14	210.12	208.83	211.67	208.51	208.6	208.85	212.12	208.15	212.54	206.05	209.27	206.15	209.03	213.16	209.08	204.62	207.8	210.19	207.34	207.37	205.47	211.96	211.74	205.55	211.72	207.5	206.77	208.74	207.69	204.17	205.47	210.25	210.96	208.32	212.18	213.52	206.41	207.45	208.57	212.84	210.24	211.36	207.52
204.78	206.6	208.5	207.32	204.91	206.54	204.52	203.27	206.23	208.19	208.43	204.14	208.09	204.05	205.62	207.73	209.09	211.42	211.4	203.77	211.47	209.92	207.68	203.14	207.94	207.21	207.02	211.43	208.54	205.62	204.39	209.58	201.67	211.13	203.55	207.68	205.62	210.38	206.55	204.42	204.92	201.44	207.47	204.64	205.48	205.28	205.51	209.99	206.73	206.46
207.9	206.43	205.85	208.68	201.63	206.39	203.69	206.2	200.42	208.32	206.22	205.91	206.44	208.17	206.68	206.03	209.21	203.99	207.08	206.57	205.07	206.2	207.22	207.25	202.99	207.86	200.78	208.87	206.99	208.56	205.86	205.68	201.65	208.18	206.97	209.47	207.18	206.99	207.36	202.21	206.09	205.39	208.02	205.09	208.14	206.65	206.27	203.33	205.76	205.93
207.04	212.26	206.57	209.63	213.92	209.64	209.69	209.32	209.69	209.12	211.3	212.09	208.05	205.04	213.39	212.07	211.42	206.38	206.9	205.61	209.1	208.69	203.66	210.4	211.68	212.52	207.68	210.11	212.47	208.07	208.27	208.1	206.45	209.32	210.55	212.24	214.67	214.28	211.8	207.05	210.17	209.51	211.66	210.75	208.82	209.61	207.35	209.08	210.2	209.05
211.68	212.44	212.98	208.42	205.84	208.31	209.15	210.95	208.86	211.41	207.34	206.88	212.5	209.7	209.13	208.96	207.47	209.08	206.42	209.74	209.92	211.68	211.71	212.85	208.1	206.85	209.54	211.65	209.08	212.23	210.6	211.96	208.98	210.07	209.67	205.94	207.37	206.34	208.04	211.24	208.19	208.22	211.7	212.06	211.44	206.99	207.13	210.33	208.47	207.3
211.64	216.85	214.69	213.31	215.24	212.14	208.33	214.58	216.82	214.87	217.77	212.95	213.05	218.73	214.52	216.07	211.88	211.41	214.96	216.82	216.3	214.35	213.47	209.87	214.32	212.52	209.8	214.38	215.26	215.08	216.41	212.27	217.83	217.3	212.49	212.71	214.04	211.17	211.01	211.34	215.05	211.75	213.91	212.56	212.47	213.12	212.01	210.54	211.45	213.14
197.83	197.49	200.32	198.19	198.63	202.21	198.53	197.78	199.99	197.78	196.7	199.13	200.18	199.12	197.51	198.87	200.65	200.19	197.1	198.59	196.77	201.93	199.17	197.62	197.33	202.57	193.26	203.16	197.46	196.65	197.02	201.63	203.32	200.82	198.1	198.9	201.69	196.21	200.35	198.66	201.87	201.8	201.14	197.87	198.55	195.45	201.01	199.47	196.77	200.08
215.19	208.8	210.3	209.39	215.33	208.69	213.2	212.78	214.73	211.21	210.97	209.18	209.53	211.75	214.1	214.05	214.91	209.45	211.06	216.43	217.07	220.08	207.11	213.41	214.59	216.12	214.95	214.92	215.34	215.67	212.75	214.46	212.02	218.02	215.68	213.16	215.34	211.65	210.89	209.35	211.94	212.21	210.97	212.06	216.18	213.85	210.78	213.47	214.64	210.57
206.63	204.08	208.78	209.33	204.78	210.16	206.77	211.18	208.01	202.98	206.67	209.44	210.62	208.61	207.35	209.15	206.95	212.5	209.94	209.42	208.88	204.86	208.88	205.97	206.61	200.2	205.48	209.74	207.1	213.21	207.01	206.7	206.92	208.83	200.77	211.7	203.15	201.23	214.05	207.75	208.98	210.32	214.74	211.05	205.51	210.57	208.22	208.45	210.47	205.05
197.86	197.25	201.58	201.12	198.94	200.93	201.15	197.19	200.04	198.78	196.94	200.1	201.32	200.79	201.49	196.61	198.22	200.01	199.84	199.18	199.09	204.32	205.1	197.31	202.32	202.57	199.7	201.34	200.93	201.46	198.4	206.96	199.68	203.78	196.84	205.63	196.86	199.27	201.97	199.08	202.77	199.46	199.52	203.85	196.2	199.75	201.45	201.35	197.61	195.52
203.91	202.21	202.91	199.66	201.38	198.86	206.41	198.62	201.44	200.89	202.44	201.22	196.33	196.23	201.22	196.79	200.94	202.54	201.66	200.52	198.33	204.58	197.85	199.24	197.45	196.56	200.46	196.13	196.96	198.66	201.4	202.18	201.1	201.6	198.08	199.01	204.17	203.34	195.72	199.95	203.1	196.51	204.53	202.89	197.96	200.27	199.96	202.86	198.42	199.52
207.4	202.14	206.99	208.9	204.98	205.16	209.76	204.2	202.77	206.95	207.85	205.04	206.33	205.01	204.08	206.89	205.64	205.18	203.96	204.72	210.39	198.15	204.94	205.19	206.61	200.24	202.77	207.94	206.63	201.88	203.81	205.53	202.6	204.84	210.44	206.7	206.2	205.21	204.74	206.14	208.92	208.24	208.06	208.56	202.14	203.64	205.92	210.72	204.59	202.49
197.54	201.05	198.31	198.22	199.26	198.38	197.05	198.83	198.27	196.36	200.31	197.6	197.18	203.09	200.5	199.67	196.02	198.96	197.56	199.73	202.1	193.7	198.55	197.67	197.9	202.84	200.35	197.2	193.08	199.5	196.96	200.01	198.76	202.62	195.82	199.67	204.56	196.55	202.3	200.98	198.63	199.09	202.5	197.19	204.01	201.39	200.23	199.74	196.35	198.45
203.08	203.66	205.23	206.86	204.28	202.17	205.67	206.12	204.88	201.17	202.63	202.05	209.57	201.12	204.2	203.95	201.97	206.07	205.04	201.84	202.85	199.84	204.81	203.64	200.24	199.41	199.32	201.66	200.25	199.46	205.83	202.17	199.75	201.98	202	203.53	202.63	202.03	205.02	203.69	201.02	204.59	204.75	205.26	201.57	200.98	203.69	205.75	204.94	202.76
206.12	209.84	203.84	205.88	209.95	207.01	210.38	209.69	208.33	205.14	205.62	208.1	210.5	206.74	208.39	206.71	210.02	208.84	204.33	206.08	210.05	207.15	209.72	207.45	206.24	207.12	209.8	208.88	211.4	206.5	204.22	203.68	208.96	210.51	208.67	209.67	206.38	207.29	207.99	209.98	209.76	210.05	209.46	208.93	208.79	204.95	210.34	209.36	211.56	210.76
211.9	216.17	211.25	208.87	215.87	213.81	211.29	214.52	211.84	210.88	211.04	214.53	208.22	208.29	213.19	217.48	211.57	211.99	216.69	211.94	208.82	208.45	210.17	215.04	211.69	208.56	210.56	215.69	215.78	212.6	217.1	215.2	216.67	211.28	212.31	214.28	214.81	214.07	207.64	212.69	215.25	206.08	215.67	214.95	211.57	214.04	212.28	214.21	215.42	207.97
205.44	210.93	201.82	207.01	205.62	210.94	210.78	203.06	207.57	210.94	209.01	211.37	210.93	208.64	208.94	210.93	212.7	210.51	211.5	205.2	208.82	203.37	213.43	208.45	210.76	208.95	211.28	209.95	209	206.99	204.23	206.64	203.9	207.9	207.24	211.54	210.46	210.74	209.58	205.78	209.68	208.16	207.44	209.7	208.68	209.87	207.54	212.48	209.88	206.11
199.27	199.01	201.89	204.02	199.8	202.51	200.29	204.21	202.14	202.63	197.7	202.22	197.82	205.2	200.57	205.53	201.02	201.89	203.5	203.19	206.54	205.68	202.9	202.31	206.02	207.3	199.78	201.93	202.62	204.07	200.11	200.56	203.53	205.48	197.65	202.78	203.34	203.85	198.7	204.31	200.47	202.01	204.53	202.43	204.54	205.01	203.34	199.32	204.16	202.06
206.4	211.89	207.12	207	210.22	207.57	211.86	209.9	210.54	208.86	206.2	209.65	211.73	208.91	209.35	212.02	210.38	208.44	205.92	213.03	210.87	211.82	205.81	205.76	208.7	212.2	209.5	214.56	212.86	209.14	207.19	202.59	207.39	206.08	208.99	212.49	210.19	205.27	209.43	212.12	207.64	207.88	206.64	207.64	207.57	214.1	208.05	207.71	206.32	204.37
207.49	211.74	208.07	204.56	206.69	206.04	204.21	206.15	198.88	206	210.25	206.77	207.69	203.83	204.63	211.28	203.92	206.76	205.26	208.3	207.55	206.89	207.69	211.08	207.36	206.28	206.99	205.45	208.06	206.39	209.19	206.91	202.76	204.73	208.21	208.64	206.99	210	206.86	210.18	208.3	210.28	210.49	208.64	209.5	204.89	207.33	206.11	209.48	201.12
211.01	207.81	204.28	206.53	205.38	206.55	209.18	207.65	208.32	205.75	207.18	207.22	206.21	208.84	205.58	210.14	211.19	210.49	208.83	211.36	208.05	212.98	205.88	210.49	210.26	207.86	209.91	214.68	207.8	207.65	209.74	207.63	211.17	209.39	205.64	206.11	211.9	209.73	208.43	204.14	206.3	205.28	207.64	210.24	204.62	206.77	210.67	212.14	206.57	211.37
207.79	207.18	211.18	208.57	212.81	205.21	207.99	211.52	213.57	213.09	208.03	209.23	209.34	208.27	208.19	210.45	212.09	205.42	208	206.73	210.38	210.27	205.42	208.82	205.2	205.07	209.82	206.1	207.43	208.57	206.53	206.56	213.45	210.92	210.27	208.47	202.8	204.31	207.69	212.5	210.54	205.67	212.48	209.04	209.51	204.18	211.76	207.68	214.2	207.14
201.2	198.41	199.65	198.48	195.48	196.98	198.82	198.98	192.74	198.94	201.82	198.13	199.4	195.16	197.1	201.26	195.45	195.31	200.41	199.61	199.37	198.27	197.47	197.03	195.92	199.43	195.59	197.3	197.96	195.1	196.36	199.45	197.28	199.12	195.32	193.89	196.13	203.73	193.16	195	198.61	195.9	197.71	199.7	195.92	197.36	197.68	198.68	196.87	199.77
205.46	205.13	206.93	208.24	205.88	202.63	203.03	205.04	204.12	203.73	207.15	206.58	204.18	203.59	203.24	202.85	207.15	203.9	200.53	203.08	201.15	207.99	200.71	204.74	202.1	203.59	205.06	198.4	200.86	208.15	208.44	206.53	202.14	203.35	200.86	203.08	203.61	200.86	196.05	204.53	207.93	203.39	201.2	206.19	202.61	202.94	203.87	208.95	203.05	206.91
200.87	199.63	201.83	201.46	202.86	199.45	200.03	200.24	204.07	201.24	201.26	200.76	203	202.13	201.87	198.32	197.16	204.46	204.36	197.38	198.51	198.4	201	199.54	199.31	196.41	202.13	197.09	199.24	199.48	196.62	203.9	200.48	200.9	205	202.9	200.13	197.62	201.86	198.58	196.59	199.41	197.48	201.4	199.99	199.6	198.14	201.87	195.35	199.86
205.62	208.14	207.78	203.08	200.93	198.24	205.82	200.15	200.21	199.84	203.51	205.52	196.99	200.97	201.92	205.01	199.76	199.72	200.72	204.19	204.12	203.55	206.07	204.79	202.2	201.46	198.67	204.25	201.58	203.68	200.81	204.98	206.3	208.59	199.91	202.83	204.56	202.19	206.48	200.34	201.18	204.57	206.02	199.79	203.77	200.67	195.94	201.22	204.35	199.48
214.93	212.97	209.09	208.48	215.46	215.35	216.39	213.36	212.2	211.46	215.32	211.59	212.04	217.08	213.71	211.72	214.79	217.06	213.62	215.74	208.82	209.86	212.98	215.09	215.04	216.52	212.04	212.02	216.98	214.66	215.23	210.45	212.59	214.31	211.21	214.19	215.71	213.09	213.39	214.98	214.78	216.07	214.63	215.08	215.61	211.84	212.61	213.58	215.49	213.05
200.9	203.17	203.84	199.12	204.57	199.98	202.25	198.79	197.44	194.24	197.79	201.89	199.06	201.36	202.34	199.54	196.73	200.48	198.32	197.8	205.37	201.62	201.91	201.01	196.79	201.79	199.5	200.01	200.43	199.84	194.04	199.34	203.57	205.68	196.32	198.1	207.93	199.1	197.99	200.48	199.95	199.11	205.53	205.45	202.74	199.18	196.28	198.9	203.63	197.07
212.08	215.35	211.38	209.35	212.25	215.78	211.2	215.65	215.55	212.72	214.23	210.27	209.6	212.26	216.23	214.42	210.78	215.17	212.37	217.98	212.31	210.27	216.48	211.69	216.2	216.97	213.06	215.55	214.72	211.5	211.97	214.34	212.72	216.94	216.11	212.43	216.1	216.58	213.22	214.87	218.32	210.97	211.56	208.82	214.92	213.66	214.6	212.83	217.69	212.01
209.21	211.95	210.64	211.83	205.15	214.94	210.43	212.54	211.72	210.81	211.36	211.03	211.44	203.24	213.79	213.41	213.98	215.91	213.04	209.44	209.12	208.32	211.89	211.85	211.2	211.71	214.11	211.14	210.6	209.06	216.75	213.2	211.04	209.42	211.89	211.88	212.25	213.84	211.03	212.01	210.75	211.5	209.55	213.81	214.3	209.63	215.24	210.11	211.86	207.42
203.54	209.84	208.14	207.58	209.27	204.57	211.6	208.93	207.6	208.47	209.38	206.63	213.25	210.89	210.01	203.7	210.08	210.32	206.27	206.66	211.98	212.42	205.01	212.75	212.78	208.84	207.56	204.44	206.19	211.8	210.03	209.39	210.37	208.76	206.66	203.51	205.81	213.14	211.65	210.34	211.02	207.59	211.5	210.02	206.45	210.75	205.44	207.76	207.92	208.66
212.24	210.58	207.97	207.12	202.27	209.48	208.19	207.93	214.95	204.77	209.1	209.89	208.19	210.58	207.9	207.93	216.34	209.36	207.04	208.93	212.06	213.49	209.93	211.04	207.65	211.38	205.15	207.08	208.76	208.8	204.94	208.3	204.68	210.29	206.65	207.16	207.65	206.96	205.92	211.08	209.44	206.79	211.07	211.3	210.7	211.67	212.91	209.51	212.71	207.83
206.61	209.87	211.36	210.66	211.79	207.56	208.56	209.18	208.39	207.89	205.43	212.07	207.09	212.54	208.31	210.78	208.73	207.36	208.12	211.51	211.75	212.38	205.31	212.27	210.1	202.96	207.84	208.32	213.35	209.01	205.55	212.49	209.29	210.86	212.61	206.86	210.11	210.58	211.55	211.29	210.36	210.37	206.93	210.86	210.07	208.35	209.07	210.38	205.6	208.41
196.28	200.54	196.32	194.65	199.65	201.51	201.6	196.57	199.46	192.56	193.27	198.51	199.93	196.09	194.01	199.94	199.66	202.62	201.54	198.53	199.23	197.59	194.28	197.39	197.95	195.17	194.52	203.79	199.14	196.86	198.02	197.33	199.1	201.37	196.88	201.48	193.43	200.01	200.9	198.45	194.86	198.4	195.43	196.68	194.11	196.52	196.23	201.01	197.27	196.85
210.25	212.04	212.1	215.35	212.76	214.66	213.23	213.65	214.31	211.95	219.03	209.04	213.48	216.42	215.47	207.95	207.38	211.15	212.8	215.81	210.28	210.16	212.02	212.62	214.47	215.44	210.17	212.75	211.05	214.62	208.64	206.36	216.61	208.96	214.35	213.36	211.68	213.45	210.19	213.82	210.42	212.86	214.34	211.42	217	210.69	210.49	208.14	212.44	211.02
202.95	201	203.9	203.75	201.99	200.13	197.55	201.27	200.65	203.72	199.54	202.11	196.04	200.57	205.1	203.55	201.54	203.19	203.5	206.05	199.82	201.7	193.86	201.83	200.22	205.88	206.46	203.83	205.53	203.78	202.38	198.73	198.98	202.6	199.26	205.02	196.5	202.35	205.42	204.74	202.82	202.91	203.23	203.16	203.75	201.13	204.49	202.97	203.73	202.87
204.46	203.99	205.4	208.4	204.75	209.32	205.43	207.33	202.89	207.91	205.19	202.46	204.29	205.48	205.37	207.35	204.07	205.12	207.86	206.54	209.3	204.88	205.48	203.66	204.3	204.47	202.28	203.51	203.37	204.09	201.22	203.78	201.22	199.18	204.98	202.16	207.01	204.74	205.41	202.18	203.12	203.66	206.82	203.3	204.33	206.02	204.46	200.82	209.81	209.21
212.93	215.76	216.32	215.34	216.49	217.42	215.79	212.73	217.36	212.58	217.44	217.14	216.64	218.95	218.1	217.72	216.78	215.01	216.26	214.37	215.51	221.49	216.26	215.32	216.4	219.39	213.18	213.44	215.85	217.99	216.58	213.17	219.21	214.87	213.56	210.83	213.84	216.97	216.7	215.31	217.88	219.91	212.24	213.28	222.01	215.27	211.75	221.3	217.92	214.69
215.75	214.11	208.2	204.01	210.88	208.88	204.14	208.63	204.36	209.51	210.65	205.84	205.11	211.53	209.32	210.54	204.61	206.15	207.69	204.2	205.69	208.55	206.86	205.09	204.16	208.99	205.53	206.54	207.41	206.38	208.09	208.02	210.9	207.85	206.88	205.06	205.5	206.08	208.09	208.89	213.13	205.41	211.89	205.14	206.94	204.13	208.63	206.48	205.48	209.1
202.11	197.68	204.78	200.91	200.48	202.58	196.27	197.64	194.54	195.8	202.3	197.85	200.52	198.1	205.71	199.57	201.47	196.5	202.17	200.89	200.36	198.51	194.67	194	196.98	202.08	196.06	196.08	201.1	196.63	196.91	199	200.61	201.58	200.79	200.44	201.64	201.33	201.11	195.89	198.03	195.66	199.72	199.88	199.22	199.19	195.82	202.11	202.05	201.21
206.74	209.49	207.58	212.49	211.38	210.98	205.26	207.04	209.12	206.37	207.82	209.02	203.76	206.1	206.48	209.73	210.26	210.8	205.73	211.34	209.07	203.79	209.05	208.97	209.63	207.23	203.67	207.69	213.04	203	206.74	203.93	205.55	205.47	205.6	208.11	206.47	206.91	207.2	203.57	208.79	206.73	204.54	206.57	208.4	208.52	208.45	208.45	209.71	206.99
205.54	204.15	204.69	199.11	205.17	200.54	203.35	207.64	204.84	201.35	200.3	200.25	200.76	202.4	192.91	207.16	203.9	197.23	204.35	199.53	200.82	200.48	203.38	201.82	200.44	207.77	206.06	207.02	202.67	201.47	203.07	206.25	204.62	200.08	199.75	200.04	202.66	207.56	202.8	205.47	203.96	206.1	202.06	197.01	201.01	206.08	205.05	201.22	205.94	209.83
203.36	206.76	202.96	203.2	209.49	205.53	204.93	202.14	206.51	206.6	205.3	204.8	205.56	208	204.05	207.3	203.95	207.01	206.99	201.6	205.44	203.18	206.76	204.14	205.54	204.28	203.61	207.48	204.73	197.7	204.57	205.48	207.56	204.3	205.24	210.82	202.66	208.15	210.34	204.09	204.43	200.4	206.61	203.56	204.08	208.45	207.32	204.93	206.23	209.63
202.48	205.3	198.47	198.43	195.65	199.28	201.14	200.63	197.26	194.68	196.94	200.59	195.86	195.93	199.21	199.79	198.65	201.59	202.39	199.99	198.67	200.47	195.97	199.29	198	196.64	198.61	198.43	202.73	200.89	198.53	198.62	197.89	201.02	202.69	199.57	201.32	199.24	201.8	197.78	200.13	208.06	197.86	199.66	199.58	198.95	197.35	196.68	198.72	196.62
199.29	202.75	206.61	208.8	209.78	207.04	209.07	211.11	207.91	201.17	202.37	201.82	208.42	200.78	206.85	207.67	205.61	204.01	207.8	208.81	206.89	210.66	205.33	207.95	205.19	206.05	208.5	203.19	211.14	209.19	208.47	206.32	200.69	208.98	207.95	207.34	204.38	206.76	203.24	211.18	207.12	207.24	204.64	208.55	202.03	205.67	203.64	204.16	212.5	207.67
208.34	212.6	208.87	208.83	214.01	208.01	210.19	204.05	206.28	208.89	206.42	209.69	210.22	210.97	206.89	209.68	211.39	207.46	206.62	209.45	208.42	210.39	205.85	208.65	206.91	204.14	207.04	206.47	211.9	207.82	208.62	211.92	209.1	206.44	211.45	208.77	210.05	206.68	213.47	206.02	206.29	207.72	210.16	209.88	203.56	209.38	206.21	208.01	210.84	211.01
210.66	215.28	209.21	210.57	212.6	212.33	203.51	207.58	209.07	210.73	209.75	210.3	212.61	208.95	205.87	209.71	210.49	211.72	207.61	205.39	207.44	207.93	207.17	209.37	207.64	210.43	205.42	206.9	206.15	209.22	207.22	208.45	208.28	213.25	207.83	206.95	205.72	209.42	209.12	209.1	208.33	209.08	211.62	210.07	210.1	207.71	210.97	210.62	209.16	209.55
216.27	215.41	213.84	222.02	222.68	217.16	217.53	218.65	216.27	212.57	216.22	214.14	216.61	214.3	222.51	221.2	215.74	213.39	215.34	222.35	215.39	213.09	217.4	215.77	213.54	214.42	218.46	219.07	217.61	217.08	215.95	219.01	215.23	219.18	213.85	213.34	216.9	215.59	216.86	215.04	219.68	216.24	216.84	216.31	216.2	215.93	217.14	221.46	218.17	216.73
209.22	203.96	202.91	209.13	211.76	209.29	209.65	209.97	210	212.41	208.15	208.36	211.47	206.85	212.46	207.18	208.7	205.39	213.62	213.75	204.36	208.09	208.65	209.37	204.95	207.51	208.31	210.12	212.79	210.67	206.73	208.7	212.12	203.66	214.21	210.85	210.01	207.99	212.04	207.43	205.36	208.12	211.15	208.12	207.76	208.25	216.35	207.86	210.76	208.26
198.5	201.34	196.35	193.64	200.06	198.04	194.91	193.1	196.62	196.74	194.46	197.19	197.82	193.78	197.92	195.45	200.68	197.5	201.49	198.78	199.37	195.9	195.6	197.4	203.28	197.23	193.81	197.72	198.33	197.45	200.49	197.87	197.75	195.76	199.25	200.31	199.59	198.12	194.87	200.41	199.64	204.24	202.16	196.37	196.66	196.5	196.83	199.25	200.07	200.5
210.28	210.8	206.76	214.43	208.14	211.58	213.51	213.66	209.87	210.28	210.59	209.91	212.85	216.97	207.77	209.52	211.72	210.4	208.77	214.95	211.49	211.73	209.01	208.74	206.67	211.49	211.56	209.7	212.95	211.08	211.67	210.38	214.56	212.14	214	207.28	209.45	211.02	210.69	211.68	212.08	212.44	215.22	211.98	214.99	213.04	209.67	212.86	211.17	212.41
192.57	194.35	190.53	191.76	193.03	197.53	197.66	195.19	195.31	197.36	190.11	193.52	188.82	191.12	190.92	197.44	195.25	194.97	192.93	195.99	198.22	195.96	196.6	186.74	190.81	197.66	194.75	193.73	194.64	191.02	192.16	192.13	196.15	192	190.39	194.96	191.86	196.4	195.48	192.02	191.5	194.91	194.71	196.06	195.57	197.54	193	198.23	189.55	196.21
200.95	209.44	206.81	205.03	204.76	210.58	207.09	207.11	205.06	206.66	206.57	208.75	209.07	210.49	199.49	206.67	204.31	209.12	207.25	209.4	207.18	208.94	203.28	203.98	207.65	203.89	208.77	208.88	203.83	208.98	210.14	203.13	208.23	206.12	205.32	209.17	204.87	207.93	202.58	202.93	207.69	205.2	208.42	209.37	206.46	210.92	205.97	205.18	204.23	203.89
215.26	211.04	206.19	206.25	207.54	206.97	204.05	206.56	204.2	209.06	209.01	211.85	204.63	205.18	211.2	209.68	204.48	209.3	205.96	211.49	206.35	207.17	207.95	206.93	205.49	210.99	205.17	204.47	205.46	207.72	207.02	208.33	209.42	206.89	210.27	208.73	208.74	203.37	206.69	207.33	204.06	211.44	207.04	209.88	209.71	210.76	211.59	207.25	209.55	209.99
213.8	211.54	208.95	212.71	213.88	208.43	208.3	211.9	209.48	210.63	214.12	208.09	211.11	217.42	210.55	211.68	214.62	209.31	210.64	207.81	213.85	213.85	214.4	211.68	211.3	210.45	211	211.56	207.78	211.91	207.68	205.83	209.22	211.36	212.06	210.58	210.13	210.77	211.53	215.2	211.23	213.74	206.93	213.68	210.49	216.67	213.96	211.02	212.57	208.8
200.82	197.59	200.5	198.39	203.11	194.23	193.9	200.05	194.79	198.87	198.74	201.9	195.23	194.72	198.22	199.86	199.94	193.38	197.4	196.46	197.68	196.43	196	199.94	197.06	201.67	198.2	197.01	201.58	202.77	198.3	195.6	196.23	202.02	198.2	196.82	199.87	197.75	199.14	201.07	198.73	198.96	204.65	195.8	197.31	201.27	198.43	201.05	198.91	203.03
206.49	208.8	209.54	207.72	206.27	207.41	207.47	208.42	208.79	206.59	205.96	205.56	203.79	209.56	211.13	208.1	206.73	206.3	207.08	206.21	207.49	205.18	209.21	206.38	206.29	204.35	207.51	208.68	207.68	206.14	201.09	205.27	211.41	204.14	207.5	206.71	206.8	205.01	208.66	208.06	203.86	207.49	205.15	213.97	209.6	209.91	207.62	203.11	209.65	208.93
206.81	204.38	209.77	210.52	209.67	208.71	209.42	208.26	208.58	208.06	209.18	209.39	209.99	208	205.88	210.6	217.74	214.28	209.9	211.33	211.26	205.08	208.57	204.83	212.03	208.77	206.27	212.05	211.41	211.86	206.79	205.21	210.15	209.68	212.16	207.5	206.97	210.36	204.59	212.53	204.37	207.24	207.39	210.1	209.94	210.36	207.53	209.22	207.86	211.8
213.25	218.5	216.05	219.3	215.15	213.77	215.44	212.45	217.65	210.76	220.78	212.69	219.48	218.76	215.15	215.65	220.4	218.75	213.86	216.02	215.69	216.66	215.41	221.26	214	214.81	216.22	216.25	216.59	216.13	222.11	215.76	210.13	215.81	222.85	214.35	211.28	216.1	214.34	212.97	218.7	219.79	216.59	218.96	218.08	216.05	217.22	215.43	214.49	215.05
199.95	200.23	201.76	205.78	208.16	201.69	203.67	201.78	199.87	203.7	201.73	204.12	199.79	202.06	202.82	202.15	200.76	198.79	199.57	199.74	205.33	202.52	202.35	201.52	201.53	204.4	201.72	205.21	203.81	208.5	202.56	202.24	204.69	204.37	207.42	202.17	205.39	199.76	207.12	200.64	199.89	200.89	201.17	203.6	197.19	206.57	203.27	199.56	199.25	204.76
202.27	198.54	199.87	197.72	198.19	198.6	201.33	201.52	198.6	198.33	198.68	196.63	200.29	203.01	204.02	198.87	195.55	205.85	195.54	198.12	201.19	201.75	199.04	203.86	205.21	201.88	201.02	199.74	202.62	197.71	200.2	198.58	199.03	202.21	199.22	199.23	200.92	195.12	200.74	199.92	199.41	201.16	195.52	193.96	203.44	201.53	199.25	197.73	200.24	201.56
203.14	199.09	200.3	205.74	200.7	201.25	198.5	203.55	198.33	198.38	202.5	199.36	204.15	201.5	199.67	200	203.92	200.37	200.5	201	199.57	205.8	202.28	204.4	201.84	202.5	203.6	201.24	198.9	198.65	203.22	197.06	195.46	202.36	200.38	199	199.04	199.75	204.58	202.55	204.11	197.24	201.85	204.47	199.99	200.09	201.62	205.63	201.74	199.74
211.27	214.86	210.38	215.07	213.17	214.35	214.18	215.38	204.38	216.64	217.17	211.36	211.74	211.53	212.95	216.07	211.34	212.7	213.51	213.04	209.66	212.4	214.27	214.06	213.09	215.98	213.98	212.89	207.33	213.37	218.84	216.94	210.77	212.61	207.67	210.86	216.48	216.95	209.62	216.7	216.91	207.51	213.06	211.8	212.81	210.63	217.28	212.06	213.43	208.31
204.56	210.27	205.81	203.29	208.92	215.11	209.11	209.72	208.79	203.39	206.49	208.3	210.31	211.55	211.99	209.55	209.1	209.48	210.47	205.89	209.49	205.02	212.21	209.09	208.29	211.07	207.74	211.47	208.37	208.94	210.33	211	209.47	209.95	210.22	211.12	208.99	209.22	208.59	207.02	206.58	208.35	209.64	212.23	206.55	206.19	209.14	207.35	203.92	208.14
205.03	200.09	202.59	201.82	206.41	199.73	208.12	202.91	201.85	207.09	201.47	205.01	204.88	197.18	203.1	204.93	204.06	202.97	199.83	203.14	204.9	206.59	203.22	206.51	202.35	203.68	200.69	199.29	205.98	208.01	206.13	196.29	203.59	205.2	205.16	203.04	205.97	200.69	202.94	204.5	197.85	199.83	204.11	200.75	205.96	199.41	207.95	205.67	198.04	202.36
208.47	207.97	211.05	208.03	211.51	203.93	208.27	204.65	208.88	207.33	206.13	211.42	208.17	208.45	206.85	208	207.75	213.85	204.16	206.25	204.84	208	213.56	205.5	208.5	207.77	206.1	210.88	212.43	212.46	210.24	211.01	210.5	208.92	207.33	207.01	213.24	210.21	209.89	206.63	204.4	208.47	207.91	206.62	206.65	208.23	207.81	208.4	209.87	209.68
200.18	202.93	197.57	204.78	208.2	208.36	202.49	202.2	202.67	202.52	204.26	201.61	202.87	202.57	203.79	199.85	203.48	203.12	199.06	207.84	202.33	204.07	207.76	201.87	200.84	199.69	202.18	202.02	203.74	203.92	208.75	206.01	205.19	203.01	203.2	199.23	202.46	202.09	197.68	205.45	203.03	205.42	202.15	200.61	200.44	200.11	199.73	200.72	202.08	204.62
217.53	212.28	211.71	217.25	215.57	215.41	209.57	210.67	216.27	209.43	212.48	214.34	212.28	212.88	213.23	212.78	212.24	211.02	209.07	211.85	213.28	213.81	211.54	212.13	213.23	216.42	215.49	211.99	210.24	215.32	213.98	213.83	212.85	209.84	214.93	214.53	214.7	212.91	214.28	211.47	211.5	210.14	215.17	213.46	214.56	208.17	216.86	211.53	212.55	213.61
207.42	209.98	201.01	204	205.77	201.58	206.47	206.94	203.87	205.62	205.94	202.02	205.98	199.97	201.9	205.7	200.64	202.73	206.39	201.19	204.49	198.22	203.39	203.41	200.76	203.22	203.91	208.27	202.89	203.34	199.67	205.82	197.84	204.54	200.7	205.44	203.8	205.77	203.84	204.72	204.57	202.2	201.75	201.87	200.02	203.61	204.35	202.4	206.12	201.38
[truncated: 499 more rows]
[truncated: 150 more columns]
