# Supplementary material for: Genetic dissection of main and epistatic effects of QTL based on augmented triple test cross design
Source: PLoS One. 2017 Dec 14;12(12):e0189054. doi: 10.1371/journal.pone.0189054 (PMC5730204; doi:10.1371/journal.pone.0189054)
Supplement: S6 Supporting Information — (ZIP) [file pone.0189054.s006.zip › z1_1650_0.2_5.csv]

206.1	208.58	207.49	209.53	208.63	211.09	210.5	210.17	206.08	213.85	209.74	209.39	203.46	199.67	211.18	211.49	208.11	211.51	212.25	210.86	211.95	209.09	208.52	208.12	207.91	216.14	208.67	210.69	206.3	202.2	209.06	210.8	205.99	203.66	207.65	209.53	211.36	207.5	213.24	215.2	211.39	213.81	203.62	207.61	211.52	209.77	210.46	206.05	206.78	208.49
202.73	203.91	210.49	209.26	207.27	207.79	209.26	196.71	208.19	202.09	209.28	205.73	216.19	208.5	204.46	213.97	204.6	204.34	206.87	209.39	214.4	207.29	215.06	213.24	203.59	204.81	210.91	206.1	203.63	206.01	208.7	212.48	208.47	208.4	210.17	205.22	212.76	205.73	207.99	206.24	212.27	212.77	211.61	203.88	207.23	211.76	207.82	209.04	206.89	203.68
213.57	211.96	205.2	206.9	212.22	206.47	211.74	213.75	209.01	209.47	203.91	210.69	213.91	214.05	215.55	214.56	220.5	214.27	209.11	212.37	212.69	211.1	210.24	220.64	213.16	208.35	209.93	208.77	207.31	209.57	208.58	209.52	215.41	216.08	214.51	208.39	212.29	209.61	213.28	215.98	215.92	206.1	214.22	210.66	209.63	212.2	210.05	217.63	206.65	213.82
200.76	200.87	198	202.54	200.77	201.3	205.92	197.43	206.95	205.73	208.86	206.17	207.66	207.34	206.16	205.56	206.3	202.35	200.15	206.31	199.48	197.29	204.9	202.33	195.61	208.63	205.14	209.23	204.65	203.27	205.48	200.42	208.12	205.83	198.56	205.91	200.27	208.58	200.17	209.17	200.35	202.74	199.59	202.66	202.41	206.83	199.06	204.76	203.35	201.44
208.57	198.08	199.45	209.14	207.43	203.42	203.28	211.93	204.55	210.61	211.4	204.47	205.61	207.51	209.55	210.75	206.8	217.12	211.56	207.25	209.55	209.71	211.08	205.01	209.42	211.97	215.57	209.03	210.85	207.12	205.14	204.78	204.73	207.15	206.54	209.58	210.78	208.94	206.69	210.19	205.57	201.71	202.15	199.32	213.74	205.23	204.17	206.71	212.2	206.89
197.54	204.1	206.99	203.07	207.61	201.34	202.81	207.14	202.28	201.76	206.24	204.46	201.88	202.82	207.59	202.27	201.32	207.36	198.68	202.52	198.11	200.19	209.82	206.18	207.27	208.97	200.6	199.77	198.79	202.32	201.36	199.17	201.2	210.39	207.07	198.94	208.32	209.14	202.92	206.61	203.56	206.95	203.06	208.88	201.48	203.89	205.1	201.7	199.42	209.64
204.17	206.69	195.64	204.02	199.93	194.86	201.83	199.12	194.8	199.29	196.37	193.42	196.27	201.85	208.83	198.23	201.76	200.81	195.53	200.31	196.63	200.11	206.31	200.58	197.44	196.72	201.83	200.09	202.11	200.75	198.57	203.46	198.53	198.58	196.6	194.78	196.1	200.9	200.84	200.5	196.13	197.57	199.54	201.58	198.08	195.4	199.81	191.37	201.01	194.48
203.97	200.99	199.97	203.21	205.49	197.76	200.89	205.57	199.55	205.16	206.74	203.07	207.06	199.45	204.95	204.47	202.45	206.43	203.41	201.84	201.02	199.14	205.68	204.79	197.37	197.41	208.29	204.66	200.11	201.77	199.44	204.22	204.06	201.47	201.62	200.37	206.22	206.33	199.54	201.05	205.69	203.4	197.19	205.07	201.05	208.43	193.14	202.94	205.7	205.62
208.14	206.45	213.9	223.22	209.48	210.99	213.74	205.27	219.15	208.28	212.45	207.11	217.57	207.43	206.41	212.3	205.92	218.71	211.01	208.36	211.26	210.82	214.07	211.77	212.85	209.37	208.73	210.76	213.31	218.38	214.44	210.25	213.93	213.01	210.78	206.07	210.87	218.65	206	206	209.82	213.99	210.61	213.39	213.74	214.07	207.74	213.83	210.45	218.36
215.82	212.46	208.01	212.62	215.98	211.53	211.85	208.66	212.83	212.93	208.95	216.08	212.61	209.79	207.74	212.05	212.4	215.92	204.59	210	214.81	216.32	212.2	213.35	211.02	207.5	206.99	214.54	210.97	213.05	212.5	213.27	214.94	208	212.21	211.48	214.38	207.65	209.23	217.93	207	211.28	210.01	205.23	212.62	206.95	217.72	211.73	213.65	216.18
213.93	216.36	213.74	221.82	215.58	216.62	210.63	218.35	218.06	221.95	212.65	212.97	217.42	214.56	210.08	214.21	217.68	216.95	216.5	217.9	216.14	220.77	220.06	218.92	216.75	217.44	217.61	220.92	223.27	221.86	214.57	218.74	219.96	218.77	219.29	218.16	220.72	223.46	211.42	211.89	216.19	219.96	223.07	219.66	216.1	217.8	220.09	220.2	221.12	214.21
198.91	193.35	197.94	204.07	199.69	199.31	204.66	193.12	202.57	198.89	202.85	197.91	199.37	205.51	198.45	202.89	194.11	193.2	198.3	195.27	197.98	193.82	200.37	202.19	204.29	203.99	205.64	203.5	193.46	198.98	194.13	200.91	200.37	200.3	202.42	199.94	202.37	197.13	202.87	203.7	198.3	197.31	200.78	206.38	199.57	203.8	199.25	201.83	196.77	197.36
209.87	204.87	208.73	204.29	203.55	205.14	201.12	211.58	200.21	213.97	200.8	207.34	210.88	204.73	211.34	208.74	209.46	206.98	209.35	211.19	207.64	201.97	213.18	212.41	214.41	206.21	207.01	213.84	203.97	208.41	207.73	198.32	212.47	203.11	211.08	201.84	212.13	212.77	204.7	209.03	208.21	209.31	204.97	210.31	211.25	206.97	209.4	205.19	207.57	203.5
202.16	207.28	206.45	200.63	203.74	198.37	203.84	209.38	205.37	200.83	201.23	205.12	206.07	201.7	201.15	205.4	194.98	202.01	201.34	202.73	205.98	202.02	204.19	207.75	209.33	209.97	203.1	197.88	203.05	204.82	201.93	205.55	204.66	203.61	205.82	208.68	203.35	210.61	198.29	199.1	203.22	208.07	197.11	207.92	192.84	207.34	208.6	193.77	203.92	203.48
206.77	204.89	211.69	216.28	209.31	202.48	207.42	213.43	205.3	208.37	209.47	205.57	212.08	204.83	208.91	201.99	211.08	205.59	208.51	208.1	216.35	207.15	216.17	203.93	208.17	210.28	207.17	209.67	207.89	207.42	206.14	214.42	211.86	205.6	211.1	210.11	212.57	206.93	204.62	209.16	204.39	209.8	207.58	206.61	210.99	205.45	212.07	213	208.83	209.43
216.4	216.66	218.86	214.24	209.43	208.68	211.1	212.03	210.58	218.24	214.65	214.26	215.69	213.75	210.86	210.88	209.34	216.41	209.62	210.9	205.84	208.59	211.53	212.64	215.94	211.93	204.43	221.93	213.19	211.6	207.58	212.7	215.74	207.2	207.3	214.21	213.14	212.9	210.56	209.59	218.94	211.35	218.21	209.12	208.71	211.06	205.93	208.73	212.9	215.47
207.21	213.55	200.82	205.85	206.64	203.41	205.88	202.71	204.23	206.9	207.58	207.22	209.44	210.96	212.05	206.19	200.58	204.23	199.6	205.03	204.37	203.97	210.16	212.81	209.74	201.69	204.92	203.41	207.46	210.44	209.99	209.08	215.8	201.01	208.13	210.86	205.34	206.3	202.21	202.25	209.24	203.11	205.28	206.84	208.24	201.45	204.5	204.43	199.97	204.51
215.28	215.11	209.07	220.15	212.15	204.78	215.96	208.8	211.65	208.45	212.86	214.31	210.05	211.01	210.19	210.61	210.66	217.01	207.52	216.87	211.43	214.39	207.05	213.32	211.44	215.96	211.9	213.19	211.07	209.19	203.76	216.29	208.3	206.48	209.53	205.52	219.58	206.88	211.22	214.79	213.42	214.64	211.61	216.4	208.19	208.75	209.2	214.31	216.09	214.27
201.88	204.4	203.92	206.34	198.45	198.8	201.67	210.6	201.06	206.18	204.63	201.34	201.02	201.3	203.42	199.19	210.17	196.64	201.72	211.22	204.28	206.87	194.27	203.38	204.96	202.76	203.35	204.33	202.94	200.72	205.11	200.16	201.16	202.24	199.19	202.9	200.16	200.58	207.81	205.54	210.18	207.85	199.24	208.07	204.75	207.34	205.87	202.36	205.59	205.78
201.85	203.27	213.35	201.25	207.06	199.58	204.42	205.79	204.84	199.22	205.24	207.65	206.17	205.99	204.84	205.23	209.34	201.47	200.57	195.04	204.13	202.36	206.92	204.48	205.32	199.45	203.64	202.31	203.94	203.26	207.93	199.62	206.66	202.48	201.2	204.83	208.49	205.28	207.02	209.25	208.63	203.96	207.03	205.63	206.98	203.86	212.47	207.72	203.22	205.11
196.72	196.76	205.04	203.58	199.55	195.68	197.38	193.91	197.09	192.9	207.48	202.31	196.22	203.55	198.93	201.56	196.35	198.86	194.66	204.46	199.07	194.48	198.44	200.32	201.88	198.64	193.76	205.61	194.75	198.77	196.02	209.53	203.93	201.74	200.47	203.02	194.54	198.7	198.22	198.17	199.07	197.65	201.04	199.71	205.45	199.56	202.93	194.58	195.79	202.87
210.14	204.13	206.7	198.87	206.73	203.04	205.45	199.74	204.6	204.26	192.95	202.34	201.53	204.65	197.54	201.38	201.75	200.41	201.05	201.68	207.17	200.41	203.7	207.69	203.07	201.32	207.36	207.75	201.77	201.59	210.52	202.57	201.37	205.72	201.04	204.46	205.92	204.24	208.54	211.7	210.01	199.61	203.94	201.79	211.59	203.28	206.62	208.01	198.15	205.2
212.59	205.98	206.72	213.69	208.61	207.62	209.42	208.18	204.37	210.69	204.61	203.52	210.61	210.23	206.74	209.85	207.8	212.01	203.07	204.88	209.17	213.18	211.35	196.05	207.48	208.38	212.77	203.99	210.27	211.09	202.94	208.13	208.09	211.31	207.48	207.45	203.99	213.74	212.56	207.22	214.49	210.14	205.38	211.39	211.3	210.24	209.91	210.46	213.59	211.52
201.27	201.96	200.03	201.32	196.75	201.02	201.92	200.92	194.85	198.1	199.28	200.64	199.44	199.68	195	203.22	202.64	198.41	199.3	202.49	199.09	195.99	200.5	195.04	194.5	205.24	202.2	202.3	198.34	200.9	197.61	194.94	198.54	200.76	204.76	201.22	191.2	205.7	197.58	193.08	197.13	203.55	202.47	202.14	199.6	191.58	196.26	196.62	206.37	205.36
203.09	200.58	207.09	202.08	199.02	202.91	204.98	201	203.04	200.35	202.7	206.31	204.75	209.06	200.34	199.87	208.5	203.91	205.8	206.36	197.47	197.27	201.43	198.31	198.9	201.97	200.11	204.52	204.35	202.84	202.06	202.61	205.51	201.38	205.73	203.3	201.09	206.66	200.97	205.54	205.88	209.06	203.08	207.12	205.27	205.75	199.18	205.66	200.75	205.96
206.99	209	209.63	205.39	211.64	218.09	214.22	214.01	216.75	210.19	213.88	205.49	217.13	211.43	206.84	216.02	208.68	207.64	205.33	219.09	207.8	207.58	210.83	213.52	211.12	214.16	211.48	213.76	212.94	204.56	209.83	214.61	216.15	214.24	210.34	208.44	214.01	211.1	211.89	209.42	211.01	212.74	210.84	208.03	211.94	205.7	209.83	211.02	210.9	213.82
204.03	212.65	206.13	211	210.31	211.65	205.79	214.21	207.3	208.17	210.24	213.94	203.54	207.99	203.37	212.03	207.58	206.24	203.02	203.3	205.3	203.06	206.42	207.33	209.39	201.2	206.84	206.39	209.97	211.96	202.55	214.41	214.79	203.3	202.05	204.17	205.1	206.23	203.31	207.97	211.51	195.64	207.23	202.25	208.27	204.45	207.12	209.45	204.4	209.83
207.04	207.52	207.42	201.37	206.67	207.49	206.76	201.15	205.81	208.95	209.84	209.73	208.82	203.72	202.5	210.53	209.15	204.53	209.46	210.75	205.58	208.37	210.38	212.94	207.25	209.15	202.82	200.11	210.94	207.82	204.98	210.93	204.45	205.85	205.5	210.75	205.07	202.76	212.76	209.47	204.47	210.06	212.92	209.55	211.31	209.55	206.43	211.44	205.99	207.27
208.08	208.1	208.97	208.56	209.81	205.52	210.44	205.3	211.27	210.93	211.68	208.26	208.02	212.64	199.8	204.26	208.09	210.91	208.83	209.29	210.12	205.32	208.12	206.13	207.6	216.42	212.95	213.51	208.21	217.51	207.01	211.57	202.95	215.2	204.06	210.86	213.25	208.53	206.72	200.66	207.67	206.33	214.74	204.63	209.65	205.09	208.22	215.86	210.76	211.63
205.01	203.02	202.3	205.05	193.78	203.94	201.36	200.23	202.22	198.1	204.02	207.43	199.96	207.02	203.39	203.91	202.63	211.06	202.34	206.45	198.76	204.87	200.39	207.04	206.98	200.06	202.92	202.35	201.46	197.93	203.07	204.94	202.6	210.05	203.12	203.39	195.29	203.85	203.31	199.36	207.71	201.58	202.81	200.99	207.91	201.19	196.16	199.66	197.48	195.71
197.81	203.27	206.08	199.56	206.25	205.33	202.11	205.62	204.9	213.47	202.06	205.01	199.35	204.96	211.18	201.15	210.93	199.5	205.15	198.93	201.68	204.62	192.84	204.27	204.85	203.06	199.37	208.81	199.1	206.67	205.69	202.8	203.05	206.08	206.05	202.1	203.65	205.71	202.48	201.94	204.21	201.83	200.32	209.08	205.87	201.26	203.49	203.78	199.06	197.47
211.5	200.36	205.21	196.04	201.97	203.26	205.88	204.28	200.36	200.73	198.09	205.5	199.28	203.96	203.22	205.03	205.84	203.88	199.94	201.25	202.49	198.52	211.74	199.35	203.13	204.24	203.62	206.57	203.44	201.48	209.06	204.84	204.4	205.37	204.43	203.49	204.67	205.77	199.11	199.49	203.46	204.53	201.86	207.29	200.71	202.46	202.92	201.6	199.76	205.77
209.63	210.76	219.36	205.88	204.24	202.8	210.22	215.77	209	206.73	207.04	213.22	212.55	210.86	211.87	213.47	210.21	207.42	213.66	206.91	209.29	210.23	205.76	210.62	202.95	209.63	205.73	209.64	205.81	204.56	207.36	208.8	215.04	216	203.36	212.82	209.35	209.14	201.26	211.11	207.64	205.23	208.92	212.73	209.99	203.5	212.98	212.13	211.45	210.74
209.08	208.69	202.7	205.3	212.32	212.64	214.32	201.66	211.21	201.82	204.23	210.22	214.25	209.94	208.17	212	206.45	213.08	209.99	211.88	214.61	205.45	208.66	207.71	210.51	208.55	211.43	210.65	209.51	209.92	205.37	212.88	207.71	209.89	202.67	204.25	207.45	204.46	209.55	213.7	205.41	213.66	207.04	209.74	210.72	202.9	202.69	207.75	207.86	209.81
210.15	213.01	214.72	209.22	214.39	213.77	218.57	221.55	218.25	212.51	220.84	222.85	215.03	219.62	214.83	221.2	217.32	217.28	219.61	221.46	216.17	215.55	209.14	221.97	220.53	217.79	219.78	222.22	217.67	218.38	219.67	214.64	213.08	221	217.73	213.55	221.12	219.24	216.17	223.39	213.68	216.31	216.12	216.32	217.34	206.93	215.1	211.32	214.89	212.63
203.2	199.23	204.57	213.98	211.67	202.48	209.09	210.95	208.83	209.61	206.42	207.29	208.47	212.72	209.93	204.11	205.12	208.64	211.78	207.44	215.31	209.62	211.33	211.58	207.43	210.72	207.17	199.79	211.87	208.04	206.91	214.16	212.09	205.45	203.27	207.86	203.19	210.58	209.1	201.56	209.64	208.43	213.66	207.52	204.52	209.17	207.68	209.97	208.26	207.64
212.41	213.57	212.52	206.96	212.04	209.13	203.34	210.11	202.77	209	209.37	208.21	209.58	206.21	214.7	210.81	215.58	211.65	206.56	209.54	205.23	213.55	213	208.33	215.36	208.03	210.93	211.38	217.14	204.01	206.79	210.43	210.88	208	206.21	205.03	211.48	210.75	212.28	214.14	210.03	208.9	209.02	213.69	209.14	209.21	209.41	210.85	211.06	214.26
201.85	196.21	200.84	198.56	204.76	195.17	193.92	203.68	194.26	202.82	193.8	201.66	197.4	202.45	202.35	193.48	202.63	201.53	202.88	201.53	199.37	197.64	195.18	198.04	199.53	200.82	199.14	199.3	194.28	197.66	205.4	207.69	200.1	195.17	200	202.34	200.78	202.7	190.7	204.28	203.78	205.29	204.53	199.16	204.15	204.81	199.16	197.96	197.8	201.9
204.9	219.16	204.16	206.83	209.33	221	222.51	209.77	214.4	217.49	214.93	212.17	217.22	209.16	210.45	214.85	218.22	214.67	212.59	211.99	214.91	218.52	210.48	208.01	207.01	218.31	210.2	218.38	216.9	215.57	215.89	213.32	209.01	217.51	209.44	214.53	216.78	210.85	210.79	216.65	212.28	214.35	212.56	212.18	215.1	212.22	207.61	217.16	213.38	211.31
199.99	202.87	206.28	203.39	201.67	204.52	205.76	206.69	207.39	204.63	203.1	200.86	202.58	200.6	205.66	202.35	200.83	202.52	203.75	205.96	208.1	199.54	202.17	203.44	204.4	202.3	206.25	209.89	205.77	202.12	207.36	196.26	209.52	207.42	206.66	203.6	207.57	208.66	204.81	199.21	201.94	209.49	206.3	201.95	206.27	203.57	208.12	203.28	195.25	206.36
211.64	214.98	206.73	213.32	210.22	210.27	210.53	210.92	208.84	207.19	206.72	208.8	200.02	205.84	211.41	210.68	206.28	210.05	210.31	208.12	208.5	205.27	209.68	213.54	210.26	211.07	210.99	207.11	213.41	208.86	210.54	215.28	207.61	211.37	205.46	210.87	213.95	205.51	206.65	209.34	202.42	208.39	211.09	206.21	212.34	211.23	207.43	206.02	211.27	206.46
200.62	205.98	204.43	197.74	200.17	202.41	208.29	204.09	207.97	198.94	207.26	202.71	202	206.99	197.4	199.68	205.65	198.3	202.7	208.47	202.25	206.75	199.88	198.41	198.01	205.16	203.93	206.16	198.72	205.76	201.42	199.73	209.31	202.35	206.86	207.36	199.68	202.3	208.17	201.5	202.21	201.98	205.25	205.97	197.38	198.26	202.23	200.57	205.47	204.34
208.4	209.33	206.8	205.07	208.26	214.54	202.33	208.22	202.84	205.24	205.94	217.47	208.46	205.57	212.69	210.87	206.98	211.29	211.45	212.54	206.65	205.71	206.33	209.36	208.9	207.43	210.4	207.46	201.56	215.21	207.04	200.52	204.46	207.67	208.16	211.84	208.11	211.25	206.14	204.81	210.46	208.19	205.55	209.02	212.69	205.57	206.28	209.39	209.57	212.82
209.78	208.88	212.92	208.15	211.58	211.65	209.58	212.22	209.62	210.95	208.03	207.99	214.64	204.32	209.45	208.69	216.7	211.11	206.19	216.35	211.58	211.32	203.39	208.67	207.93	210.6	219.19	201.35	209.89	208.72	210.06	213.81	211.77	208.38	208.77	210.1	209.56	214.99	209.99	215.06	215.69	208.1	209.34	211.99	214.76	209.31	211.04	210.3	208.62	207.27
204.27	196.51	206.99	197.95	203.7	206.29	195.29	203.17	201.81	203.37	207.48	202.25	198.05	204.92	196.57	204.52	205.06	207.66	206.37	199.74	203.87	200.24	201.63	195.96	201.07	203.05	207.5	204.06	203.91	204.03	204.58	201.51	200.09	201.77	202.02	203.53	200.9	202.64	202.32	204.66	205.11	203.13	206.67	203.86	203.55	196.76	202.08	205	198.67	205.71
208.38	205.28	209.96	207.92	210.46	210.29	207.3	210.5	208.78	207.95	213.19	213.19	210.14	208.08	208.24	209.17	211.39	209.84	217.62	212.63	210.39	212.99	212.05	203.3	214.16	213.05	207.82	210.9	208.16	212.86	209.59	213.09	207.79	207.38	218.37	210.45	205.82	213.66	207.86	214.43	205.84	212.38	214.02	213.25	213.17	204.37	214.02	214.18	212.99	213.07
204.79	197.57	202.22	201.16	203.35	206.66	200.11	202.53	207.35	197.91	200.61	203.11	199.62	204.9	202.58	203.28	204.11	207.23	202.67	198.28	203.29	205.56	201.95	200.22	202.6	199.76	199.96	202.96	196.09	201.44	204.27	202.33	203.72	207.1	203.54	201.51	202.7	199.54	194.88	202.75	204.35	198.66	204.13	206.83	196.58	206.29	200.16	198.88	203.94	205.01
207.7	204.14	205.42	209.91	206.09	208.29	214.73	213.9	210.81	206.66	205.44	207.99	204.87	209.41	207.59	210.51	205.06	203.34	202.59	206.64	203.15	205.49	217.39	203.54	207.93	210.03	211.15	209.63	201.71	212.22	210.89	208.96	211.67	209.31	206.79	212.67	209.19	205.97	209.65	208.93	207.01	202.1	205.99	203.04	214.13	213.09	205.94	207.94	205.75	207.7
205.43	198.84	195.66	201.12	197.59	208.46	203.38	203.93	201.18	193.56	202.68	198.72	198.38	198.36	195.19	200.28	202.58	198.98	200.27	194.29	199.85	200.74	203.05	198.33	199.08	195.79	198.52	197.35	204.21	204.21	205.42	198.53	202.1	200.33	202.29	196.3	199.58	202.53	201.47	205.71	200.81	200.27	200.81	199.6	198.19	199.21	200.14	198.5	203.65	199.79
203.82	204.36	199.93	207.73	201.54	201.34	206.13	197.86	198.49	195.96	200.92	204.28	198.62	203.51	198.55	200.37	206.95	203.69	197.93	202.49	197.24	199.25	202.24	200.32	197.35	207.57	197.91	199.23	201.71	206.01	206.49	201.12	205.42	203.67	204.58	202.4	202.67	200.01	201.29	203.09	202.17	204.33	211.45	195.27	209.77	205.89	201.85	203.72	199.94	196.74
217.59	203.97	207.73	207.69	210.3	204.92	205.95	207.13	205.7	213.93	206.75	209.34	208.88	208.93	205.69	209.54	205.97	211.51	213.89	208.5	209.71	207.07	207.45	210.65	208.69	202.82	202.02	210.48	205.47	207.36	210.75	204.8	207.53	205.99	206.31	206.52	210.2	205.2	207.5	211.24	207.86	213.19	209.11	208.17	213.72	211.68	205.43	211.01	209.02	210.29
199.51	205.9	200.92	199.23	203.14	208.91	205.48	200.95	202.46	202.92	204.94	210.49	199.94	205.26	202.32	203.92	209.22	201.86	201.03	201.91	207.55	203.04	208.73	201.62	204.82	215.68	214.67	205.29	205.79	207.98	207.86	207.24	202.2	206.03	201.23	204.44	203.93	199.9	208.85	215.82	205.26	209.74	202.34	204.38	197.92	204.24	204.74	208.46	202.07	211.73
206.21	203.08	199.24	201.08	198.09	205.8	201.2	203.82	209.65	200.03	199.42	201.78	204.6	201.46	204.22	200.69	209.04	204.39	203.39	206.54	202.44	198.67	206.95	197.28	203.01	203.53	204.76	198.71	209.27	202.62	205.63	202.69	202.14	199.26	201.21	199.78	206.7	206.4	202.26	196.71	199.56	200.48	204.98	201.83	201.99	202.36	200.8	207.29	199.59	201.49
201.01	193.38	206.2	207.3	199.95	194.23	203.81	198.15	196.76	205.17	198.41	199	199.44	199.63	193.46	200.8	198.78	199.87	202.39	199.72	197.52	200.53	207.17	199.56	206.95	196.76	203.86	202.34	198.98	202.92	201.74	199.53	202.12	198.53	199.18	200.32	202.2	206.79	202.82	200.64	198.8	201.22	197.09	203.86	195.49	198.54	201.44	198.87	199.05	198.09
202.11	207.85	207.42	204.64	201.32	204.87	206.49	206.49	211.5	206.46	212.78	205.4	210.04	211.47	208.91	208.8	206.58	204.48	207.21	211.71	204.46	203.33	206.57	205.83	203.29	204.69	209.95	203.3	203.82	202.97	212.66	208.81	202.15	206.32	210.56	207.51	204.35	208.31	206.64	200.98	200.39	203.4	203.03	209.16	200.24	212.64	207.52	214.63	207.79	207.72
201.08	202.72	203.19	193.28	201.47	201.58	205.73	208.11	206.72	210.3	200.04	205.42	202.61	202.06	206.87	202.88	205.5	206.63	203.52	197.55	206.51	207.81	208.73	200.71	204.54	205.54	203.07	199.87	205.2	203.73	207.77	200.31	199.74	206.01	205.57	206.31	202.63	204.16	201.53	206.97	206.08	201.79	200.37	207.92	197.37	202.57	205.47	205.23	200.83	203.6
201.98	199.09	190.88	205.04	202.56	203.08	202.76	198.78	201.7	203.09	206.84	199.69	205.98	208.63	200.13	211.4	200.15	197.89	201.96	203.18	203.29	203.73	203.44	206.89	202.83	204.34	199.77	200.71	205.89	197.82	205.39	205.47	204.07	201.08	201.22	206.92	201.85	205.71	203.36	205.15	199.94	209.44	201.93	205.67	209.54	201.04	196.03	205.27	203.02	205.63
205.79	197.69	203.05	204.86	204.51	201.34	203.28	199.87	203.94	197.1	197.35	196.2	201.42	202.51	203.99	207.5	203.9	197.71	200.72	201.2	206.54	208.94	200.26	198.48	202.77	203.54	201.98	206.37	202.85	196.53	201.01	195.66	200.01	197.98	208.23	201.14	198.14	199.86	204.94	202.78	199.32	206.58	210.38	209	196.67	206.07	205.13	203.08	201.05	198.88
213.13	221.91	220.54	219.05	217.31	214.52	218.47	213.11	220.77	216.77	221.48	221.41	219.43	216.79	217.01	214.42	217.52	222.06	212.67	218.92	215.41	215.04	215.49	214.3	214.78	222.41	213.71	220.5	213.39	213.02	217.65	219.2	215.2	215.82	221.41	214.83	218.25	217.88	216.03	217.37	223.32	227.83	211.46	211.92	219.81	212.49	220.1	213.5	219.55	216.56
200.6	197.58	195.6	200.61	196.78	204.09	199.8	202.03	196.49	193.09	198.87	200.65	194.15	199.17	201.84	199.43	199.83	198.81	198.22	195.25	199.13	193.18	203.11	200.63	190.46	197.69	198.4	201.56	198.07	198.13	196.76	200.74	200.72	198.8	193.95	200.42	194.99	208.17	200.88	202.02	197.03	200.5	196.85	193.29	204.61	190.57	200.45	199.36	192.51	199.6
210.12	210.98	215.83	217.22	209.05	210.9	210.43	210.14	210.68	210.89	212.44	210.83	212.87	211.51	214.69	205.28	215.76	211.67	216.38	210.23	209.25	211.12	210.15	206.44	205.23	203.95	217.43	208.22	213.14	219.69	207.27	205.15	213.7	213.07	214.47	209.02	214.02	211.56	209.03	206.92	211.17	210.03	210.6	213.43	209.94	209.99	206.13	210.86	206.94	206.78
207.64	201.98	202.83	198.45	207.52	199.77	202.1	202	207.2	206.29	207.25	204.07	199.25	202.35	202.21	203.63	210.3	199.23	201.18	197.08	200.81	207.35	204.81	200.12	203.81	202.9	197.19	195.47	199.62	203.99	203.16	205.69	203.84	205.17	213.33	200.95	206.97	203.49	208.48	201.16	204.79	208.93	207.52	205.12	195.68	204.16	204.71	202.96	198.58	208.18
203.35	207.04	200.92	201.61	204.81	204.74	197.98	206.22	203.58	198.53	207.26	199.16	203.23	198.07	203.53	208.74	201.05	196.39	199.96	208.96	205.05	211.23	201.16	197.16	201.69	193.18	203.87	205.1	203.71	203.98	205	205.11	202.55	204.35	194.5	198.97	201.23	205.07	201.87	204.58	206	199.32	196.52	200.64	201	199.39	204.04	201.03	207.32	208.07
213.85	211.56	216.35	210.05	218.12	209.65	215.28	210.69	207.89	216.36	216.53	209.03	212.63	214.69	214.89	215.06	211.63	210.15	210.56	210.79	210.11	215.73	210.26	208.88	214.59	215.13	212.82	213.62	216.04	206.18	216.98	217.57	213.94	213.07	219.06	212.7	214.39	213.97	221.61	211.87	214.27	216.73	215.5	216.59	214.71	219.23	218.38	217.55	221	212.06
203.05	207.44	203.12	207.77	207.31	206.98	204.77	210.24	210.13	204.05	203.78	209.86	206.14	209.99	209.47	207.92	205.63	211.66	201.23	206.98	205.5	206.23	216.06	206.08	207.99	203.73	203.74	207.66	208.77	209.06	204.01	205.82	208.06	209.47	210.24	205.64	211.39	207.03	207.18	210.11	207.78	207.39	208.92	209.38	210.15	207.28	210.26	211.87	201.33	204.06
206.09	208.14	201.17	198.51	202.29	204.19	201.57	204.37	199.29	201.28	204.57	210.48	204.38	209.95	198.7	200.46	202.66	207.72	205.71	206.42	202.19	202.65	197.39	209.47	201.85	205.29	204.84	199.3	202.14	207.33	210.78	208.2	201.13	206.06	204.42	206	203.94	204.89	200.94	200.09	210.55	204.76	205.71	197.38	205.51	201.59	206.98	202.63	201.3	202.23
199.82	198.99	199.99	196.34	203.8	194.51	196.07	203.62	200.19	199.34	201.22	202.52	195.17	196.95	199.78	196.62	188.84	200.92	203.64	197.4	190.37	192.98	196.05	200.86	206.06	200.72	191.59	199.72	194.96	199.47	197.84	200.99	205.09	201.6	201.09	195.98	200.89	198.48	194.64	204.21	197.38	190.37	194.74	206.73	194.02	200.17	196.64	206.49	198.14	200.75
213.98	209.8	218.68	211.17	209.01	216.48	209.62	213.33	211.96	210.22	209.9	208.26	212.32	216.65	216.27	214.03	209.39	215.87	214.67	210.41	214.3	210.94	218.55	221.69	216.36	208.4	210.96	212.94	213.44	208.46	214.95	212.94	220.98	209.16	212.83	213.38	215.14	214.05	206.69	216.88	207.44	215.62	216.18	215.56	210.1	211.92	214.98	214.79	205.93	209.46
213.47	206.89	213.1	213.67	211.25	205.66	207.97	214.75	208.91	205.21	216.96	212.31	210.66	207.3	215.76	215.89	215.87	211.88	215.8	217.01	209.97	211.32	215.16	210.68	217.34	211.95	210.11	212.23	209.7	219.65	211.86	207.32	213.1	208.48	215.47	216.65	213.57	209.25	206.12	201.86	213.78	221.03	209.81	212.48	209.23	206.62	210.26	206.54	209.69	207.91
198.81	202.22	211.02	201.03	202.53	196.43	199.9	202.95	201.31	201.86	203.54	200.46	200.36	202.5	206.05	200.63	202.65	205.55	197.36	201.5	199.54	200.6	200.53	203.25	203.89	195.48	200.66	206.22	201.74	201.9	204.1	205.74	200.16	201.85	205.86	201.16	203.49	208.26	202.88	203.81	205.75	197.66	202.78	197.87	195.48	205.71	202.89	197.31	204.63	206.35
211.17	212	210.19	209.38	209.12	210.21	212.14	209	207.69	205.21	213.43	211.12	209.75	204.17	199.8	210.4	213.74	211.6	210.07	208.71	205.04	207.6	210.54	209.52	208.51	208.34	207.01	205.59	206.19	206.59	204.49	215.48	206.7	208.56	210.59	213.81	207.95	213.38	206.51	206.34	208.05	216.36	208.43	205.28	201.53	209.01	206.24	205.68	210.78	210.27
201.46	200.54	198.23	200.44	195	199.07	198.37	204.82	202.73	197.39	201.34	200.6	206.82	199.09	200.32	197.57	202.15	200.66	209.29	202.31	196.14	204.68	198.85	194.86	199.14	205.09	204.75	207.04	204.6	202.77	205.04	204.18	202.64	205.48	194.82	198.83	200.38	199.92	199.16	200.34	205.32	203.51	202.53	201.12	202.46	201.24	205.65	201.89	192.25	203.28
202.63	207.32	200.51	207.31	203.32	200.26	202.07	200.3	202.33	205.84	204.54	204.26	201.17	199.42	205.79	206.92	203.12	209.25	209.37	206.01	207.76	202.85	203.28	202.09	204.05	211.4	205.14	207.52	208.87	202.32	206.88	205.92	204.57	202.02	201.58	203.54	204.15	201.97	207.66	198.51	199.05	199.01	210.69	200.52	208.87	207.88	201.49	205.3	206.61	204.01
215.64	210.08	208.4	215.5	208.4	214.4	203.95	211.4	213.67	211.86	211.55	212.37	209.02	214.01	210.86	220.96	210.97	218.06	209.14	213.23	212.22	212.8	219.14	211.65	209.9	215.44	214.01	211.65	206.3	209.83	216.51	213.65	208.63	204.98	206.14	208.88	206.57	208.46	208.64	206.11	207.99	211.47	215.5	211.69	213.82	210.33	210.37	207.18	205.25	211.13
198.9	198.12	190.45	200.26	187.42	195.79	204.4	196.23	198.42	194.87	202.86	195.83	205.48	196.73	191.99	205.13	198.57	196.56	196.32	194.88	199.11	202.34	194.47	199.53	198.29	198.14	203.81	200.32	195.65	196.52	199.73	199.72	197.52	191.6	197.82	195.1	195.15	198.18	202.63	197.82	201.8	196.05	204.29	200.1	197.4	201.68	200.95	201.57	201.75	201.98
211.19	203.21	204.32	206.19	204.78	209.49	208.69	206.98	206.34	207.56	211.57	211.06	203.43	210.17	211.94	213.44	208.6	211.66	208.39	210.9	209.86	208.47	207.05	213.28	210.97	205.97	199.12	213.35	205.8	204.39	203.37	205.78	208.65	211.33	209.79	211.06	206.35	200.39	208.09	204.91	209.34	212.39	213.35	203.96	209.52	212.5	210.58	214.88	210.2	207.08
201.46	196.17	193.65	194.34	193.7	196	199.04	200.92	194.71	193.89	195.07	189.51	198.86	200.71	202.39	198.66	206.41	192.17	205.6	200.74	200.06	203.26	196.6	196.28	197.05	204.45	198.58	205	202.11	195.85	199.06	197.92	198.75	202.31	203.6	190.09	203.45	190.63	202.56	200.96	199.87	191.75	198.22	197.18	202.14	190.54	197.32	200.56	197.48	198.92
208.24	205.81	209.16	203.56	204.53	208.19	207.84	207.39	207.76	202.97	214.39	208.95	207.04	208.71	207.48	210.02	205.45	209.13	213.14	207.1	202.45	205.93	210.08	208.86	210.13	209.04	204.51	206.81	202.83	200.89	208.89	206.57	210.81	201.8	214.69	207.82	208.98	208.35	211.33	206.52	203.9	208.45	207.44	209.2	209.69	210.57	209.38	209.46	206.31	210.83
208.01	199.76	203.73	204.31	203.22	208.65	202.75	207.2	201.59	203.74	205.45	205.47	203.38	204.39	199	200.24	203.57	202.2	205.61	204.9	205.05	202	206.57	201.53	202.54	201.82	203.17	206.39	200	205.58	200.71	205.15	199.27	197.12	210.21	212.14	204.16	202.38	203.7	208.21	203.67	201.61	214.74	204.45	204.66	199.46	209.61	203.92	200.76	201.95
213.17	219.13	216.68	222.3	219.82	214.13	218.65	217.24	221.73	210.72	217.49	214.25	220.91	218.7	223.08	223.57	216.08	216.87	216.54	220.44	211.85	219.94	219.75	213.72	218.88	221.06	221.07	218.67	218.73	221.17	219.75	213.41	215.55	207.46	215.74	216.28	218.27	217.15	211.31	216.17	223.16	216.32	218.82	216	221.78	219.16	218.09	216.03	217.96	209.95
210.14	212.5	209.18	217.09	211.07	209.9	208.39	206.97	202.41	212.1	214.53	215.45	207.52	206.89	210.95	216.15	207.75	215.09	209.62	209.34	204.14	211.14	210.27	215.03	205.64	207.54	198.41	207.84	207.25	208.14	206.22	213.12	210.99	208.38	206.46	205.21	212.27	211.57	207.93	210.27	210.28	207.12	211.62	210.45	208.48	206.24	212.01	212.52	215.04	210.2
210.03	216.13	208.46	207.62	216.27	218.72	215.8	217.88	208.32	211.86	213.48	216.66	217.88	211.25	210.67	216.56	209.27	214.1	212.15	211.55	212.78	216.82	210.64	208.67	209.75	212.35	207.9	215.97	206.53	213.58	210.59	209.36	214.83	210.13	209.47	218.8	210.26	208.52	208.88	217.94	211.85	213.56	205.82	211.9	213.1	210.26	216.49	211.9	214.1	206.24
205.67	205.35	211.6	203.17	210.07	211.78	198.6	208.53	205.98	211.4	206.91	206.81	203.01	200.99	209.08	207.72	204.07	208.81	208.76	205.93	213.21	210.49	205.12	209.12	205.66	214.86	207.96	207.86	202.33	204.47	203.78	208.59	216.69	203.53	211.46	204.05	208.12	207.82	206.87	204.86	203.45	206.75	209.4	205.22	205.82	207.54	205.65	212.63	206.29	210.24
211.55	212.5	207.99	220.01	213.47	211.17	209.66	210.44	214.27	210.52	217.29	210.9	210.72	209.26	212.6	213.51	211.64	207.12	219.61	207.52	215.07	216.82	215.09	212.93	212.43	213.41	210.55	217.79	218.1	203.77	218.19	209.7	213.29	212.27	213.99	215.13	211.64	222.21	213.5	222.31	212.08	210.17	212.98	208.62	208.55	218.67	204.99	215.78	213.29	211.59
203.39	203.15	200.03	205.83	200.57	200.12	197.95	196.58	198.59	201.3	203.04	204.86	203.74	195.93	199.19	202.42	202.21	204.96	203.69	198.52	199.81	204.25	196.89	199.79	203.87	200.87	203.45	201.8	202.25	206.34	197.36	198.98	202.82	204.89	200.23	200.57	206.55	203.65	205.55	206.11	205.32	205.57	205.97	204.19	197.51	203.34	203.58	198.78	201.87	212.13
198.81	198.72	203.67	200.17	201.9	204.08	197.57	203.41	199.25	202.75	202.7	196.33	200.72	197.69	199.68	194.38	200.75	194.41	198.14	191.82	196.15	197.48	202.32	198.17	198.79	194.15	198.35	197.86	202.64	201.62	195.76	200.17	197.38	203.95	202	196.79	198.71	196.28	206.59	200.7	201.29	196.49	197.98	192.33	198.21	199.09	192.47	196.06	198.6	197.04
204.99	211.56	210.21	204.4	208.15	208.76	209.79	207.36	206.25	205.8	208.71	203.9	212.17	207.07	214.44	203.4	207.4	206.05	206.9	211.32	210.1	204.1	205.97	210.07	208.11	211.3	201.56	202.36	207.52	208.96	202.68	211.09	209.75	212.2	210.85	211.45	206.93	206.01	205.4	207.04	206.38	207.11	198.59	212.94	205.97	209.3	199.11	202.83	207	209.32
209.17	211.01	210.13	209.73	210.72	207.43	216.78	209.27	210.97	212.63	207.44	218.9	212.09	210.78	209.33	213.1	207.46	215.78	211.72	215.74	213.48	213.79	219.43	209.52	214.71	208.59	213.64	209.62	211.01	216.18	210.06	214.82	211.38	205.88	218.04	214.52	212.63	213.35	212.93	204.09	206.4	202.28	210.87	207.14	210.56	210.44	212.1	217.41	210.5	203.67
215.45	209.69	215.81	209.09	211.38	212.67	213.52	215.13	213.32	209.32	210.83	218.33	214.39	208.78	211.74	211.32	218.95	213.59	212.71	208.61	220.64	213.65	209.12	209.93	204.55	211.25	208.96	214.14	210.46	217.05	213.09	217.66	204.33	210.62	212.13	210.19	205.06	208.04	212.38	213.5	208.73	207.45	205.49	212.85	204.59	220.39	212.91	212.34	205.7	206.7
204.49	204.18	198.58	209.59	209.59	207.47	204.2	209.3	203.47	206.33	202.87	204.81	207.32	209.09	204.84	201.46	209.76	204.01	214.16	212.21	202.19	206.6	198	209.09	207.11	204.37	210.38	212.3	204.94	201.37	199.9	205.08	209.56	212.12	207.89	204.4	205.55	205.82	211.51	207.7	208.51	207.33	200.72	210.87	205.02	204.34	202.56	207.86	208.56	204.66
205.05	207.06	210.07	202.61	206.94	215.15	214.18	213.4	214.76	199.31	210.45	202.73	210.12	203.92	202.21	201.31	206.06	207.94	204.95	212.08	205.5	205.16	203.07	198.82	207.48	203.27	208.93	205.72	205.99	205.54	199.66	205.59	204.91	209.04	206.41	201.44	208.76	204.79	210.1	206.31	203.39	205.47	211.56	208.86	208.41	207.64	211.83	210.5	207.9	206.79
207.5	222.1	216.18	211.5	210.29	213.57	214.38	210.48	211.48	207.61	211.44	212.79	213.13	212.36	210.9	211.88	212.97	210.29	221.06	213.82	216.81	209.62	208.74	212.87	211.63	212.13	205.9	212.83	217.32	208.3	206.75	208.61	214.22	212.28	212.69	212.3	213.85	204.88	205.17	206.9	222.17	217.97	218.31	208	210.27	212.98	218.48	212.7	214.55	208.52
206.43	205.41	204.76	201.27	197.97	205.27	200.57	204.68	203.62	208.51	205.39	204.79	205.2	202.94	200.06	208.41	208.93	196.23	203.82	207.87	203.59	201.92	207.45	210.2	207.88	204.13	207.97	205.44	206.82	199.32	211.46	205.94	212.72	200.14	205.04	207.94	204.48	201.08	200.75	203.14	202.85	204.55	204.15	204.12	207.44	208.65	209.07	205.94	202.75	201.98
214.47	205.03	217.66	219.16	211.1	206.21	215.62	214.43	217.53	215.59	210.7	211.79	214.59	217.89	216.87	212.55	208.17	214.3	213.09	212.76	212.98	211.36	210.74	217.67	214.9	218.58	215.72	209.07	217.52	211.73	216.84	210.95	206.35	208.04	215.56	218.73	217.02	206.25	206.05	210.3	214.64	211.89	222.78	216.04	214.85	217.51	212.34	210.57	215.22	213.77
200.25	207.59	200.64	201.24	199.26	200.89	198.89	199.08	197.99	205.71	195.51	201.79	201.32	196.7	200.82	195.31	202.15	202.57	198.7	195.42	194.28	202.51	197.6	195.63	195.1	198.08	207.4	198	198.51	199.31	199.93	198.39	197.39	203.32	197.23	194	197.05	194.92	199.69	200.62	193.85	198.9	207.81	199	202.57	194.76	195.46	197.52	197.26	201.5
215.7	215.96	211.82	216.46	211.75	206.64	211.86	206.01	215.03	215.39	206.16	210.38	213.15	217.28	204.3	209.34	216.8	209.53	212.67	207.59	216.25	212.14	210.67	213.73	210.44	217.06	208.05	210.77	212.38	213.8	220.09	210.43	212.92	216.7	211.72	214.3	215.03	210.23	211.08	210.35	204.97	214.68	218.48	206.78	206.14	214.18	207.73	215.88	216.11	206.75
206.79	205.41	205.18	211.34	207.29	203.4	211.72	211.27	211.05	206.69	204.43	208.98	208.83	210.78	207.8	208.45	207.75	210.14	209.16	205.57	215.87	208.2	206.75	207.66	208.1	210.89	208.16	208.8	215.95	203.59	211.27	208.74	210.85	215.69	220.69	207.05	215.39	212.35	210	203.54	204.75	207.98	211.1	207.58	206.23	214.94	206.84	202.85	204.78	209.51
216.4	216.46	212.41	208.06	209.35	214.3	213.21	211.64	215.31	209.24	214.04	211.77	208.75	206.38	214.88	208.88	211.45	211.09	210.36	213.56	216.25	203.85	207.81	214.28	210.32	208.05	208.54	214.95	209.16	210.85	212.61	212.75	212.95	209.88	209.62	209.39	217.4	208.96	208.79	218.65	214.59	211.98	209.78	215.06	209.63	216.68	215.06	208.48	220.92	218.08
214.4	208.42	213.06	209.82	215.35	200.69	217.52	221.02	213.63	212.54	212.22	216.41	213.89	216.15	212.56	212.62	207.78	216.03	211.38	213.83	214.88	213.03	211.5	213.54	218.55	212.45	216.36	210.69	210.08	216.88	210.72	214.29	208.98	211.73	211.01	217.42	207.86	214.05	215.56	222.34	209.5	214.2	210.29	217.41	207.45	211.59	212.85	215.79	209.33	211.92
214.46	205.71	206.12	207.88	203.66	209.11	207.05	211.83	208.33	210.25	205.59	204.88	209.34	206.3	203.65	210.66	210.5	209.38	215.5	207.89	211.25	215.22	206.78	207.35	207.53	209.71	214.02	204.65	208.77	211.39	207.39	211.08	208.55	209.46	210.48	206.59	209.63	205.05	206.98	211.29	209.01	207.9	204.7	207.6	207.01	207.21	211.4	211.97	211.88	208.81
196.54	194.85	203.69	204.13	193.4	205.45	196.46	196.67	199.15	198.05	202.79	196.78	202.43	198.08	202.25	199.27	200.56	195.4	202.15	196.7	199.44	203.6	199.7	196.72	202.81	193.54	209.14	203.1	196.38	195.01	203.54	207.34	193.64	202.76	204.53	196.31	204.2	197.46	194.9	201.08	203.27	200.13	204.43	190.75	199.58	198.72	193.26	195.85	195.19	203.21
207.92	206.84	204.46	210.59	218.33	207.89	204.57	210.08	209.19	204.44	209.36	206.75	201.31	205.55	213.91	207.98	209.06	209.56	212.89	211.6	211.46	207.04	207.03	209.1	205.8	206.33	211.8	213.02	209.76	213.99	212.94	205.09	207.83	212.52	204.81	210.39	203.75	216.5	214.18	211.17	207.32	212.98	204.98	208.55	209.4	216.6	207.32	210.28	205.16	206.68
199.05	201.88	200.72	202.34	201.73	203.36	196.56	205.11	198.26	202.61	206.09	208.45	201.55	200.87	201.26	202.33	201	202.19	202.7	201.4	197.77	204.19	202.97	202.32	202.87	197.77	202.43	203.86	203.11	200.23	197.96	206.91	201.71	206.33	201.45	196.23	205.57	200.14	197.9	200.89	199.38	204.26	202.81	201.42	201.1	199.14	203.15	200.59	205.18	203.41
208.65	206.24	207.86	209.29	210.49	207.83	202.64	214.4	211.81	212.28	207.64	202.54	214.9	210.16	208.38	207.68	203.09	211.8	205.82	209.87	206.99	209.32	208.28	207.38	203.43	212.57	210.92	207.09	208.99	208.31	207.87	212.21	215.08	204.85	201.16	210.06	205.84	210.75	210.24	206.18	211.96	208.68	210	210.12	209.28	207.69	206.1	208.94	211.13	206.99
192.17	191.78	200.09	186.8	194.35	199.35	197.84	196.72	192.62	191.39	197.11	193.74	204.22	195.53	187.28	197.21	191.41	200.57	196.32	197.79	191.76	189.5	194.21	186.49	191.88	191.73	193.23	194.99	189.28	196.44	197.2	191.11	190.73	190.85	197.03	190.06	195.5	193.07	193.53	190.76	196.86	190.76	196.32	198.73	193.31	186.9	201.11	195.18	194.88	192.18
194.41	191.95	191.21	196.98	194.04	195.29	193.1	194.05	193.28	194.8	190.05	195.3	202.65	192.82	202.07	190.25	193.72	197.02	192.27	194.09	197.22	196.04	199.73	197.22	191.92	193.91	196.78	194.18	197.68	189.46	197.83	196.36	200.12	194.31	194.09	195.49	197.61	200	192.71	199.98	194.57	191.51	194.69	193.25	190.82	196.56	193.86	187.65	194.92	191.93
201.2	197.06	196.71	200.06	202.9	208.12	200.82	197.9	196.45	206.44	193.95	196.84	199.58	197.5	201.95	196.89	203.14	195.35	192.12	200.37	204.34	199.18	199.18	204.32	203.65	197.76	199.16	199.09	199.58	194.62	205.44	202.35	195.46	202.52	199.87	207.1	203.16	200.47	200.08	199.96	197.75	199.32	201.79	200.99	200.79	202.09	202.5	198.91	207.07	202.54
201.7	198.71	203.42	201.44	203.75	199.81	205.71	198.05	202.62	203.98	204.24	196.06	195.59	208.38	192.5	197.55	202.26	200.45	205.72	198.75	199.7	195.17	194.25	204.11	195.18	202.41	198.54	204.8	196.41	199	201.6	203.12	199.21	207.37	197.99	196.75	195.35	198.69	200.08	195.45	208.04	201.96	199.57	198.01	210.25	195.76	192.1	201.71	197	200.23
212.58	209.98	211.43	209.55	215.82	211.7	213.29	202.34	217.66	206.49	208.22	215.75	215.72	211.58	213.89	215.62	208.34	212.04	206.79	209.67	206.79	214.44	213.96	215.81	210.18	210.86	203.75	214.02	213.94	212.88	212.11	216.45	213.29	217.81	209.37	203.42	209.5	216.92	207.32	214.57	210.96	212.82	212.97	209.41	214.34	210.06	209.64	211.35	207.46	224.2
209.42	205.18	206.06	203.19	210.92	198.11	205.4	208.77	212.04	208.16	210.26	210.1	205.61	214.92	211.59	206.49	207.81	208.79	202.77	200.24	206.99	204.67	207.67	203.33	211.94	210.31	215.22	212.96	206.41	208.66	206.46	210.95	200.14	202.22	206.83	204.38	206.66	214.15	206.94	207.4	200.29	204.93	206.45	210.28	206.74	213.05	208.29	203.02	211.99	204.76
220.05	221.33	215.05	216.89	220.11	223	218.75	220.95	217.93	222.11	214.72	214.26	213.59	217.53	218.59	224.68	216.97	218.89	217.22	209.9	214.23	216.3	220.67	220.97	215.51	219.91	210.13	223.46	212.82	208.9	216.62	217.08	218	211.98	215.91	219.22	226.7	215.49	216.4	208.58	217.55	210.39	218.17	211.2	210.78	215.93	210.96	222.5	219.04	221.35
204.56	211.69	218.74	211.64	205.69	211.4	213.76	203.35	213.28	205.43	209.15	209.88	210.03	213.01	209.16	212.89	213.17	209.19	204.65	210.35	213.86	210.04	206.3	208.74	206.38	207.69	213.17	211.47	207.7	206.57	209	207.96	208.41	207.09	208.01	209.38	200.67	199.63	206.68	211.97	207.62	205.11	209.64	214.54	203.93	210.68	212.29	207.25	207.7	208.8
214.33	212.22	213.57	219.48	211.85	212.49	212.37	204.3	210.01	215.32	210.07	210.79	209.23	216.71	212.18	217.35	213.97	211.11	210.82	210.88	211.18	214.28	216.08	211.62	217.43	212.94	209.59	215.1	215.91	211.01	212.7	209.38	209.36	214.22	211.17	205.83	214.11	216.79	214.51	212.97	212.92	214.34	210.81	215.68	213.11	212.28	212.99	212.37	207.15	214.78
208.63	210	209.58	210.85	204.98	203.04	216.17	204.46	205.37	211.38	204.33	207.68	201.91	211.43	205.15	208.11	206.22	205.94	211.06	213.81	207.82	211.13	198.86	202.57	206.59	208.06	206.28	207.3	208.53	208.92	210.71	207.58	213.41	211.66	202.58	207.07	204.47	204.73	211.07	211.25	209.64	210.93	206.1	208.88	204.82	205.68	210.25	210.13	207.81	209.2
204.14	213.77	215.4	204.55	204.71	206.16	206.33	207.19	204.56	207.27	209.5	208.23	205.61	201.38	204.95	205.51	205.83	209.71	207.14	206.24	204.84	207.23	202.34	205.98	206.12	212.57	208.91	207.79	208.52	206.83	210.03	209.43	202.22	206.27	207.02	212.14	212.28	206.77	208.21	207.23	209.36	209.11	206.8	202.19	209.21	206.94	205.54	209.65	201.78	206.73
195.45	200.99	200.98	197.66	198.92	198.15	199.57	205.98	191.38	205.36	202.15	204.02	199.37	196.1	197.99	202.18	202.41	199.18	201.33	201.55	200.93	198.98	205.4	195.89	206.69	200.34	206.99	202.06	205.69	200.53	204.89	203.67	201.91	202.31	196.5	199.99	201.83	198.44	197.38	200.62	192.18	199.41	193.87	195.52	205.06	195.03	205.58	197.6	203.25	198.35
209.44	203.35	209.06	201.36	206.35	201.1	207.09	204.23	206.66	214.82	206.38	205.37	205.53	206.06	210.14	208.37	204.76	215.66	201.84	204.65	217.09	201.31	202.28	198.91	208.61	204.04	209.59	212.97	206.67	207.13	201.91	207.23	209.1	209.5	206.16	204.02	210.82	210.13	209.38	210.41	209.56	207.84	215.38	207.22	206.58	202.67	202.85	203.13	205.25	206.28
203.34	197.19	197.46	197.51	197.5	191.64	195.93	198.87	197.48	198.35	196.46	196.92	198.89	199.53	196.01	197.36	197.21	199.7	196.37	200.17	194.78	196.87	200.38	202.58	200.46	193.83	198.82	201.86	199.19	192.39	193.15	202.15	200.07	205.44	203.36	197.27	192.44	190.49	202.88	197	200.33	198.87	201.38	195.92	199.64	207.24	196.51	202.14	202.35	201.84
208.9	208.65	211.27	209.18	211.41	207.39	204.44	203.6	210.89	204.69	206.21	207.22	206.53	212.21	210.89	207.68	216.73	201.78	208.36	207.19	210.62	210.5	211.79	210.08	202.59	203.61	208.95	213.05	205.07	210.89	205.51	202.13	203.35	202.17	205.69	210.76	205.73	211.09	210.95	208.53	211.93	207.04	211.11	208.62	209.54	212.12	207.34	206.5	204.27	204.53
205.18	204.14	212.32	203.72	198.89	199.29	207.1	197.9	206.77	202.36	205.66	209.37	206.06	200.46	203.62	205.42	206.41	202.42	194.03	201.68	204.54	198.48	204.54	206.18	210.63	201.6	205.42	209.74	202.5	201.03	202.62	205.01	202.12	205.25	203.76	205.36	201.21	204.38	204.57	200.03	204.8	203.33	203.39	197.1	201.11	205.38	206.59	206.58	198.45	210.21
205.97	208.01	207.28	207.18	211.14	205.81	204.62	209.57	207.32	201.26	210.31	207.75	208.13	204.64	203.65	211.71	205.15	210.05	206.62	197.18	202.22	207.63	208.07	207	200.22	210.3	204.82	205.37	200.45	204.99	202.22	202.19	208.91	211.04	206.07	203.39	209.23	210.51	207.53	208.61	210.68	206.41	202.28	206.44	210.68	209.07	203.28	211.67	208.59	204.51
200.91	207.86	214.94	209.15	200.33	201.15	203.64	205.13	204.52	205.59	207.92	202.3	196.17	200.97	205.96	202.08	208.97	198.5	194.06	201.94	201.59	204.37	204.3	207.83	209.08	206.71	203.87	204.42	203.86	203.98	204.55	201.82	203.79	197.23	205.77	207.9	202.55	208.42	209.26	207.27	204.47	202.09	203.64	193.52	201.96	202.18	207.1	206.27	204.52	203.67
207.58	217.22	209.38	209.11	206	209.3	217.05	208.84	215.11	216.75	219.27	211.31	213.9	219.57	209.78	214.97	214.16	213.25	217.51	212.84	208.77	213.39	207.3	205.55	209.19	219.14	214.86	209.44	211.81	208.1	209.6	211.8	212.67	211.47	209.09	210.15	208.67	207.88	213	211.86	208.43	211.48	215.64	211.31	208.56	209.94	214.77	205.95	219.42	206.57
209.4	208.05	203.74	210.26	212.27	209.55	201.39	208.53	212.72	208.35	206.99	211.95	206.87	207.54	209.67	212.6	212.69	207.35	209.39	203.95	209.21	210.56	203.52	214.35	210.17	203.25	212.3	209.55	206.98	207.83	213.51	211.43	203.66	210.68	210.91	212.03	215.83	208.56	203.3	208.52	207.02	209.69	204.4	206.38	212.4	206.43	207.98	207.32	208.17	203.01
223.84	214.16	217.86	220.29	215.78	221.41	217.4	220.05	219.97	213.97	211.49	213.87	223.24	220.31	215.02	221.18	216.27	211.32	213.39	218.57	218.85	216.12	217.9	216.57	213.82	222.47	214.02	211.72	215.45	209.37	217.51	210.84	212.27	214.71	220.77	218.44	214.16	219.75	223.12	219.9	218.38	216.95	215.73	212.61	223.32	216.37	211.36	214.88	213.21	212.35
206.88	207.29	204.7	208.97	207.38	204.7	210.38	208.43	210.59	206.06	206.12	210.12	206.94	205.28	210.88	202.2	209.95	214.39	208.89	207	207.9	210.98	208.2	202.56	199.36	208.47	204.59	200.75	210.78	199.85	210.16	210.68	215	210.9	207.55	208.99	200.69	212.46	205.49	208.2	204.84	213.15	211.49	208.14	210.51	214.56	202.75	210.54	201.62	210.58
209.95	210.53	211.9	212.03	211.33	210.68	205.18	209.51	205.64	209.37	212.89	212.32	205.29	201.69	210.9	214.13	205.84	205.66	202.36	208.96	212.15	208.52	207.72	210.32	214.42	207.82	205.36	206.8	211.89	205.29	213.24	208.16	206.5	214.68	209.97	206.82	209.47	207.6	206.35	210.73	206.64	209.92	211.15	217.18	208.96	204.1	211.28	207.18	215.1	210.74
208.61	214.63	206.94	203.11	209.51	211.7	207.07	206.66	205.18	211.54	202.3	208.33	206.08	209.07	211.67	202.83	207.38	215.99	208.69	207.44	208.04	211.61	203.31	203.94	213.31	205.24	203.96	207.11	208.93	210.33	204.81	200.21	202.25	208.75	206.02	204.15	206.11	206.35	204.95	206.94	205.09	206.4	209.64	208.78	212.13	212.17	212.71	206.44	205.69	214.48
205.34	200.93	199.85	201.22	200.06	204.28	200.43	201.29	201.51	193.38	204.49	197.91	202.07	203.3	212.05	201.05	202.89	204.14	198.81	202.94	200.69	200.88	201.19	205.07	203.44	194.17	199.68	199.48	201.44	204.01	200.09	198.11	192.61	198.92	200.45	202.61	199.87	199.74	203.41	200.39	198.72	205	200.24	201.09	196.22	198.8	195.65	200.77	203.07	201.11
204.59	214.52	210.43	211.66	205.28	206.14	202.63	204.91	214.67	203.17	209.07	205.35	212.2	202.34	209.4	197.7	204.45	207.87	208.89	207.17	204.02	206.57	204.67	208.04	205.41	197.61	197.65	203.14	205.84	199.42	202.93	204.1	203.28	207.73	203.79	209.74	206.36	204.06	210.18	200.9	203.1	206.42	201.81	209.55	202.38	202.15	201.17	202.23	204.23	204.66
216.47	216.68	221.55	219.43	208.69	221.51	217.91	225.31	217.62	222.88	217.36	221.72	215.56	210.84	213.9	220.05	220.47	217.14	215.54	221.18	218.57	215.35	222.03	225.36	222.4	215.37	220.41	213.85	221.34	221.67	215.05	217.28	219.46	218.13	219.59	217.02	220.81	211.91	216.65	224.26	219.19	217.67	216.9	224.21	223.04	225.75	215.25	218.05	216.38	209.6
205.89	212.22	215.16	212.43	213.57	209.12	211.72	216.97	210.14	210.93	208.22	213.22	219.51	212.32	208.93	212.77	211.37	210.7	216.6	211.48	212.88	206.28	210.37	206.91	214.26	212.17	220.06	211.29	216.52	216.79	221.24	209.44	214.01	215.11	215.67	213.31	220.07	218.4	220.51	212.43	210.43	212.32	210.69	211.81	208.33	213.77	211.94	206.28	217.94	218.88
199.73	193.94	202.16	202.48	199.01	199.67	202.65	203.47	201.21	202.07	204.03	201.7	202.13	193.27	202.84	193.39	202.05	193.69	199.71	197.6	201.21	200.18	202.71	201.88	208.23	200.52	203.32	201.14	202.33	197.63	202.42	197.64	200.14	199.27	205.25	201.63	196.27	198.62	200.67	196.63	202.03	199.82	203.33	210.72	203.41	203.06	204.41	204.88	196.47	203.17
215.64	214.28	211.36	222.54	220.36	212.55	212.06	211.72	209.01	205.98	206.95	212.22	210.76	214	213.74	213.11	218.36	206.5	212.22	216.74	211.56	209.26	217.59	210.05	209.7	216.87	212.9	211.5	217.93	218.91	215.04	222.13	212.06	216.71	210.27	217.68	211.11	215.95	211.1	219.25	214.5	216.03	212.61	206.71	212.79	212.39	216.52	211.28	210.62	217.58
195.38	199.05	197.9	195.88	201.37	200.34	195.82	202.07	196.85	193.07	191.63	201.88	202.78	200.85	202.4	194.94	201.52	202.33	201.85	201.56	206.3	199.91	202.15	198.73	199.23	205.53	202.03	204.8	196.36	197.68	198.2	197.41	201.4	205.18	198.19	197.07	192.65	199.64	204.71	197.97	200.58	196.11	198.21	206.54	201.53	199.36	197.44	198.07	203.23	194.61
189.97	192.63	194.59	191.83	198.93	193.43	185.94	192.01	192.71	191.86	196.14	194.53	201.91	196.5	192.06	197.1	188.64	193.38	198.26	197.94	186.45	196.21	192.67	197.3	189.54	194.78	190.5	186.94	192.84	189.52	194.07	195.48	194.77	192.79	197.77	197.51	191.99	196.1	198.59	192.8	198.58	191.23	193.87	189.41	194.82	199.82	193.99	196.82	195.29	198.73
210.78	212	203.39	209.04	208.42	213.56	213.27	211.72	213.99	211.13	210.55	215.81	214.13	212.48	222.32	213.72	212.72	211.66	208.13	209.82	205.21	211.91	212.73	215.26	212.1	205.91	208.81	208.54	217.26	216.91	214.03	212.89	208.38	209.16	205.99	210.12	212.56	216.52	213.52	212.25	211.99	213.27	212.32	211.53	211.1	225.44	212.24	212.21	216.69	210.94
209.68	210.94	207.61	210.95	219.84	207.87	208.95	207.2	208.92	206.45	211.49	207.96	205.5	207.82	204.95	206.43	209.28	209.09	205.5	207.72	209.86	212.88	208.19	210.79	208.02	210.78	208.5	211.57	210.8	205.64	207.02	211.17	203.4	206.85	205.89	212.3	206.55	203.46	208.52	208.19	208.83	210.8	212.72	207.26	209.47	208.93	208.07	207.43	209.53	208.42
200.35	203.87	202.45	205.53	207.4	208.01	201.64	203.13	202.71	198.4	203.5	203.43	204.05	201.89	201.48	201.33	201.98	209.11	202.84	204.25	206.86	199.18	205.66	203.45	203.13	206.74	209	200.75	206.22	205.47	207.65	199.36	197.67	203.69	206.29	197.58	201.01	202.73	202.02	201.88	206.53	209.95	199.03	206.53	202.77	199.13	201.48	210.81	201.03	200.45
205.15	209.11	202.87	207.38	210.33	206.67	203.46	210.77	207.38	203	205.01	213.44	208.28	207.16	200.01	209.34	206.79	210.15	211.14	213.38	201.34	207.15	207.9	205.89	206.14	203.63	210.63	209.08	202.33	209.51	205.26	213	200.81	207.26	212.56	209.08	204.89	207.21	206.88	207.22	210.19	203.41	207.52	209.16	203.92	208.93	212.14	207.21	202.68	207.35
209.97	214.11	208.53	215.99	216.03	209.42	209.29	211.92	215.76	213.91	215.24	211.65	214.63	215.81	220.68	215.81	208.56	213.22	219.22	211.58	215.36	215.5	217.58	219.69	210.4	213.6	211.89	209.6	214.67	209.91	211.34	217.36	214.07	208.98	218.47	216.81	215.15	208.87	214.51	209.16	217.58	209.47	209.76	211.37	217.09	211.61	208.57	217.27	220.07	215.91
206.67	206.05	207.99	210.78	215.44	206.08	209.68	204.71	212.99	211.53	203.31	218.21	211.05	215.69	204.67	211.94	205.63	203.83	211.16	218.89	215.87	209.23	211.62	205.9	212.51	209.89	209.88	203.88	207.93	211.65	208.66	217.6	212.36	210.99	205.33	211.24	217.85	213.03	211.66	213.28	205.99	207.14	202.91	211.96	208.39	209.2	214.21	211.99	211.38	212.91
201.64	197.84	205.66	193.52	203.94	197.21	205.33	200.96	198.44	198.1	203.47	200.26	203.73	197.02	197.06	196.71	197.8	204.33	199.28	199.98	199.19	206.35	197.68	204.52	199.78	193.88	204.16	198.75	202.6	203.34	199.21	201.86	200.5	195.77	203.87	201.32	205.1	198.75	209.4	202.18	202.83	194.15	212.03	206.26	204	199.15	199.52	199.42	197.3	194
210.7	206.37	213.33	207.19	210.83	205.92	204.47	213.33	206.86	207.03	212.51	210.54	208.39	203.94	206.67	215.91	207.22	204.88	209.13	210	202.4	206.98	208.51	212.82	207.04	206.87	206.31	209.43	210.6	210.59	203.34	205.96	206.25	208.15	205.05	206.3	211.47	206.78	213.59	207.7	199.42	208.22	207.18	206.8	212.19	204.44	202.46	206.53	211.91	203.48
206.68	203.23	202.1	201.39	206.47	204.89	206.63	208.48	208.16	210.78	202.81	209.46	199.12	203.13	195.25	200.92	202.18	205.46	209.06	205.46	206.38	205.79	203.87	202.19	202.68	201.93	203.39	201.49	202.24	206.61	201.23	203.02	197.82	203.64	204.85	200.91	208	209.17	202.68	203.59	201.16	210.24	195.58	199.78	206.36	199.03	200.14	202.24	207.51	198.4
215.35	211.44	214.49	213.67	212.7	210.39	207.65	210.54	215.28	207.75	214.88	208.21	214.17	213.89	213.5	213.54	217.94	206.32	205.36	212.87	211.15	212.85	214.39	212.68	215.19	212.27	215.34	212.58	209.96	218	213.33	212.9	213.18	211.52	218.21	212.21	213.91	212.27	214.54	213.82	212.87	215.23	205.51	212.94	213.83	221.29	218.27	218.42	216.78	210.6
202.47	193.78	198.75	199.55	203.4	199.9	196.81	199.55	198.94	203.8	199.08	191.82	199.72	206.37	196.84	193.37	194.45	200.27	199.98	196.75	197.21	197.47	197.83	201.73	200.36	194.86	199.28	196.09	205.94	196.69	201.16	200	195.95	198.64	198.29	195.65	196.58	196.1	198.96	197.41	196.67	196.41	197.32	200.44	200.18	198.76	201.38	191.21	200.44	201.75
216.59	207.83	213.2	216.58	207.08	213.18	215.08	211.98	211.99	214.34	211.35	207.17	210.3	212.33	222.82	210.85	212.92	214.64	222.12	212.56	214.26	211.67	206.32	214.37	210.65	210.97	212.26	209.52	209.67	217.29	213.59	212.65	216.23	218.72	217.21	212.92	214.58	210.75	217.1	209.36	214.3	209.22	212.67	214.63	208.61	209.54	218.77	215.78	213.73	215.26
202.36	205.77	203.63	202.63	203.96	207.52	199.48	200.82	197.54	196.49	198.78	200.26	190.13	204.58	197.16	192.69	205.8	194.66	198.91	203.86	200.81	206.58	202.42	204.08	191.9	204.74	197.16	204.72	202.38	197.7	200.7	198.86	204.91	202.62	198.66	201.73	193.78	206.01	199.52	201.65	201.81	200.02	198.01	196.39	204.44	195.92	199.15	200.65	198.43	196.38
206.9	206.48	205.69	207.99	205.87	206.93	203.41	207.43	207.92	209.39	205.76	202.53	208.38	209.23	209.64	200.65	205.53	214.72	203.83	208.03	200.2	205.19	205.81	210.12	203.29	203.94	203.21	203.71	210.1	206.45	210.46	212.27	206.41	210.86	204.12	205.73	207.06	211.56	204.12	209	203.32	205.81	203.72	208.4	205.21	210.06	204.9	201.62	203.98	207.84
207.13	202.86	207.38	206.2	207.55	210.83	211.02	199.75	208.6	203.89	209.34	203.93	200.3	208.03	198.86	205.31	208.44	209.45	204.02	203.7	215.02	205.98	200.91	204.79	210.85	202.98	207.14	210.75	203.62	203.99	205.25	204.48	211.94	202.84	201.21	208.53	204.73	208.47	201.12	211.7	205.48	199.51	206.89	204.9	201.15	208.94	209.32	206.7	206.96	210.65
215.23	214.36	215.35	213.92	215.99	215.41	208.36	212.57	218.11	209.29	212.25	213.76	213.2	216.41	205.99	211.93	212.9	216.24	220.5	212.56	213.53	214	209.93	215.26	212.46	200.4	210.06	210.52	207.9	207.4	215.45	214.06	214.2	208.79	211.53	204.5	209.78	208.58	210.95	215.85	206.44	216.84	214.09	219.41	215.76	214.74	212.37	212.15	211.79	215.04
199.22	202.95	199.3	212.75	207.47	206.89	200	201.11	201.73	208.63	207.15	204	206.74	210.92	200.38	200.64	207.96	206.42	203.62	202.41	205.85	203.91	205.46	200.54	205.8	209.62	200.1	207.18	203.14	204.5	200.07	198.76	204.43	204.88	199.9	203.91	211.57	200.17	200.97	197.63	201.65	202.63	198.01	207.13	203.61	197.54	204.79	202.71	200.99	202.56
212.22	206.71	206.16	203.76	195.99	197.14	205.13	203.66	205.69	205.21	196.68	206.55	200.92	201.72	203.55	203.03	200.84	205.45	201.35	206.55	205.62	203.07	206.29	202.54	199.22	199.42	204.2	209.44	203.37	202.05	211.2	205.2	205.03	214.15	210.09	203.22	202.04	207.57	203.79	205.55	212.36	201.79	205.81	205.6	202.15	207.75	204.35	208.94	197.56	205.81
209.65	205.93	199.78	208.87	211.74	203.46	202.78	210.22	203.72	201.27	199.73	205.28	200.26	205.23	206.65	208.75	203.03	209.9	205.35	203.94	199.22	202.54	205.95	205.65	205.9	204.34	202.28	205.32	205.32	207.11	205.08	208.06	201.09	208.4	207.72	201.58	206.04	203.6	209.17	205.14	199.69	199.8	207.04	208.89	198.44	203.15	208.23	202.95	203.31	206.04
209.46	206.44	210.46	204.18	210.99	206.24	209.49	208.72	209.17	207.48	206.33	212.35	209	209.71	203.89	201.22	209.63	210.62	206.57	208.62	208.93	203.2	205.47	205.83	213.26	209.13	204.34	208.49	203.21	211.71	208.53	209.89	210.77	209.87	206.39	208.48	203.79	208.51	210.23	208.3	205.91	209.56	214.14	209.13	207.78	202.52	203.1	206.36	202.84	212.46
204.22	205.43	210.82	213.32	205.32	219.09	209.73	211.17	200.82	214.28	210.53	208.64	209.43	200.08	205.5	210.87	213.08	205.24	212.01	204.35	209.8	208.12	206.62	207.3	209.66	207.51	208.02	207.98	209.33	205.92	207.96	215.32	206.6	203.51	201.72	207.45	205.48	209.43	209	209.3	208.82	207.05	210.59	211.58	205.94	207.37	211.43	207.57	217.61	204.67
205.89	197	210.58	203.46	198.45	205.49	205.64	203.28	209.37	207.41	204.87	201.24	200.12	203.57	203.75	203.63	200.48	206.32	200.77	210.13	203.29	201.44	203.63	203.55	203.68	206.06	205.21	204.95	202.14	199.59	206.22	208.34	202.75	201.65	200.66	205.13	204.61	200.44	202.33	202.15	204.42	203.76	198.53	207.26	197.53	204.09	203.78	199.89	203.95	203.6
200.86	194.15	195.61	202.14	196.54	199	198.31	201.45	196.7	200.95	203.78	195.51	194.63	194.84	202.04	200.73	203.02	195.99	195.68	200.49	199.29	193.25	193.19	201.03	201.5	195.58	196.61	202.25	200.1	198.25	191.32	198.08	196.58	200.39	198.66	196.93	194.03	200.48	199.09	202.5	195.41	194.55	195.25	203.93	197.54	196.25	197.07	205.52	192.83	200.42
215.58	222.14	212.69	211.86	222.81	218.15	220.05	213.7	217.38	216.44	212.88	216.5	219.43	220.74	217.2	219.52	216.24	210.62	212.1	221.13	216.82	217.06	219.73	216.31	211.35	218.88	209.92	212.64	219.2	209.55	220.76	218.7	216.21	217.97	219.85	216.78	217.45	209.51	219.32	215.09	219.57	210.82	216.8	220.57	216.46	220.19	217.76	219.27	214.95	212.49
209.83	208.99	208.44	207.97	204.02	207.26	205.47	204.12	207.48	210.21	204.34	206.22	204.63	203.22	205.02	206.5	207.61	199.97	199.96	211.12	210	209.37	202.89	199.24	202.04	210.52	207.4	210.55	210.29	211.07	208.7	205.83	202.14	205.8	209.81	198.9	204.16	204.37	206.79	212.36	207.81	199.82	210.85	204.49	209.25	210.8	204.21	209.06	200.84	204.3
194.31	193.03	193.36	186.64	189.46	198.19	192.29	192.78	204.51	198.09	192.92	193.59	194.77	200.52	195.02	191.05	196.12	199.44	200	193.94	191.4	191.06	191.75	204	191.23	194.53	196.38	197.12	195.71	193.04	197.49	194.96	192.11	194.83	193.04	199.5	189.57	200.56	192.44	187.13	191.95	194.39	193.93	199.76	196.86	192.5	195.58	192.68	193.72	198.48
198.9	206.72	199.65	203.11	196.15	194.29	204.12	204.87	197.27	196.55	196.07	200.96	200.36	199.02	203.49	204.67	198.99	197.58	199.17	200.75	198.01	202.44	200.66	201.92	204.58	201.14	201.95	204.4	201.7	193.16	201.48	202.13	196.8	192.98	198.5	199.29	208.13	202.32	200.67	201.52	203.23	200.22	200.46	205.3	201.45	201.24	198.48	198.18	204.56	200.7
208.45	211.07	209.87	211.05	205.12	210.98	206.86	204.67	205.6	203.12	212.47	206.12	203.8	210.67	210.03	204.8	211.37	207.33	208.36	213.45	214.02	203.26	212.27	210.66	211.7	214.07	209.61	207.13	203.97	204.82	205.09	206.5	202.83	208.58	210.4	208.02	208.54	212.46	204.63	204.65	206.12	212.77	207.56	205.77	208.66	209.19	202.06	202.95	214.72	203.94
206.89	212.64	203.13	203.09	205.17	204.63	208.89	215.12	210.89	208.19	204.39	206.48	209.03	207.95	209.19	204.46	208.88	206.72	215.12	207.29	211.24	208.17	209.45	213.74	205.96	211.62	203	202.05	203.67	209.14	207.34	213.95	214.22	209.2	204.7	208.87	211.23	210.17	204.4	210.79	210.02	215.4	209.31	209.88	207.5	206	209.1	208.72	206.83	204.19
210.84	217.35	202.29	207.97	212.62	211.38	208.09	204.83	209.16	210.77	207.32	209.68	215.6	206.16	210.23	202.76	211.7	210.52	209.13	203.82	209.16	210.51	210.16	202.77	205.55	206.57	214.13	204.58	214.53	209.88	207.92	205.73	203.96	204.14	208.73	208.55	207.66	212.68	208.22	209.09	209.76	209.38	206.78	206.45	209.73	205.06	206.96	202.16	212.64	207.34
206.89	202.81	208.29	206.01	207.85	211.56	202.06	220.14	217.8	202.74	210.47	205.78	210.43	201.4	209.72	208.04	206.78	202.24	206.7	213.97	200.07	205.75	204.55	203.45	207.35	202.18	206.87	203.86	205.75	211.37	205.91	206.82	200.62	208.29	210.29	213.75	206.33	205.7	206.46	214.99	206.98	205.45	212.82	210.98	208.99	208.09	202.86	202.15	207.51	204.09
211.58	207.66	211.98	214.1	221.63	212.95	210.8	217.5	204.78	217.37	213.71	213.67	219.91	209.17	208.13	215.64	213.16	211.32	209.94	207.84	210.53	222.66	214.35	218.08	212.57	213.74	217.06	213.98	214.68	212.38	212.17	211.65	213.28	211.99	214.54	210.36	218.17	210.6	213.94	214	212	211.77	206.99	209.96	215.09	214.6	217.97	210.34	219.03	212.01
201.17	209.86	209.79	203.09	207.2	204.5	201.52	196.89	198.33	199.93	202.29	200.36	207.1	201.14	207.03	205.12	203.85	200.02	208.21	199.06	205.9	201.14	205.48	200.12	206.1	204.56	200.58	205.23	204.51	206.63	205.39	203.4	207.24	198.53	206.32	197.94	200.97	208.28	205.99	205.93	203.17	208.5	203.15	203.96	200.61	197.75	201.15	204.25	201.14	202.78
213.81	206.32	214.81	215.46	210.21	213.52	220.24	211.69	211.15	209.09	217.51	209.36	208.4	215.9	220.31	215.73	213.36	219.83	215.75	217.68	207.67	214.29	212	218.99	213.03	211.16	213.25	217.45	212.77	215.21	213.68	216.13	218.34	212.32	213.31	210.16	216.56	212.2	215.06	209.38	215.9	210	215.21	213.56	208.92	210.88	213.15	212.76	217.13	216.89
197.46	193.55	195.68	195.45	195.24	204.21	196.35	198.87	206.15	195.82	201.42	196.84	200.44	201.95	193.08	188.16	197.52	200.79	195.8	200.59	204.26	194.97	197.3	200.03	193.73	204.98	198.9	192.7	200.44	194.71	196.35	203.62	198.85	199.61	200.72	199.03	201.37	200.37	201.93	200.09	198.72	202.03	196.65	197.03	201.25	200.22	200.29	204.46	191.53	195.85
210.78	207.42	206.18	210.21	206.84	206.73	208.31	204.63	210.38	199.07	206.8	210.13	203.81	201.89	201.09	207.9	207.13	208.89	208.89	209.52	202.14	216.61	207.11	200.15	215.6	208.62	211.24	208.62	210.45	209.86	209.84	208.75	209.33	210.28	213.42	214.72	202.09	202.56	206.11	210.24	207.76	207.36	207.35	206.16	208.13	198.1	215.01	202.27	210.23	206.21
196.78	201.77	203.62	192.31	200.35	198.98	201.02	205.52	198.28	200.96	200.01	196.58	199.77	197.57	204.46	205.24	196.56	198.54	200.59	202.67	198.03	194.48	199.1	202.18	202.02	201.03	198.04	197.79	200.97	202.02	199.86	201.43	202.48	206.24	203.97	198.53	202.05	195.27	205.72	196.44	200.64	201.31	200.84	199.61	202.66	199.97	199.01	198.44	202.74	203.32
214.4	216.94	211.14	217.24	217.15	216.84	219.42	210.77	219.36	219.28	220.66	218.74	222.05	220.83	214.28	214.15	217.13	216.8	214.99	210.5	222.18	213.99	214.52	218.93	217.91	217.6	214.61	221.02	219.84	220.2	213.14	218.87	209.2	218.94	218.79	217.52	217.52	211.98	217.02	216.52	211.96	213.45	212.77	217.37	220.44	221.46	214.77	217.26	218.29	212.72
212.88	205.56	202.06	205.96	200.4	198.65	210.04	202.48	207.96	208.9	207.05	205.06	204.16	205.51	208.32	198.59	211.13	198.55	200.6	204.29	197.59	198.96	206.37	205.96	203.46	211.12	198.81	202.82	202.27	206.07	203.8	201.87	203.09	202.93	204.92	206.9	204.65	200.52	200.36	208.9	200.32	200.94	208.7	202.22	206.3	205.57	201.41	204.44	204.35	207.29
215.71	211.97	224.72	218.26	216.28	216.02	218.36	218.55	220.4	203.51	219.44	217.48	215.75	220.3	217.77	216.06	212.81	215.18	214.23	208.09	219.66	214.29	219.99	209.43	220.31	212.71	211.86	218.18	219.09	220.72	216	217.19	220.85	217.11	216.9	219.57	214.65	222.39	214.45	214.52	220.26	212.07	212.38	217.52	217.31	221.66	221.2	216.53	218.26	216.02
196.37	200.37	197.68	195.06	199.56	206.05	197.47	199.14	195.16	193.96	201.48	204.3	206.61	202.28	203.29	197.78	204.14	204.62	201.62	199.68	196.64	200.61	196.97	194.3	195.43	203.56	199.98	197.6	205.07	199.26	201.89	196.51	198.88	197.39	195.81	201.96	197.41	193.44	197.15	202.37	198.03	192.95	198.52	191.31	199.74	198.68	206.25	197.16	201.46	203.68
205.93	205.22	202.87	205.14	211.02	202.25	206.62	198.25	207.77	210.47	207.41	206.04	201.02	201.55	202.84	200.38	198.64	192.49	203.93	201.55	200.58	202.24	211.18	206.21	200.53	201.14	207.94	202.28	211.99	204.86	205.83	208.72	199.49	201.85	208.83	203.56	206.13	196.76	207.88	206.58	207.85	205.24	204.34	209.21	208.09	206.43	203.26	202.87	200.2	207.14
194.11	202.01	205.81	207.26	205.3	200.91	203.33	207.02	204	205.55	202.61	202.31	194.8	198.95	204.22	200.14	200.4	202.64	203.47	204.24	199.83	201.51	202.47	202.04	201.37	205.7	196.21	202.57	197.23	202.2	198.44	197.29	200.9	202.15	206.41	208.33	204.28	200.48	203.93	211.01	204.21	209.57	208.05	200.68	205.82	205.3	203.14	209.76	211.19	204.28
208.86	211.34	208.25	209.97	206.75	211.62	208.74	208.94	207.7	205.33	203.59	211.11	206.72	206.1	203.66	206.64	203.81	210.66	206.97	207.51	210.68	209.8	207.38	215.66	214.68	210.75	208.74	213.28	208.02	209.2	213.12	195.44	205.63	215.69	210.48	208.49	206.52	209.5	212.67	210.23	217.12	205.71	207.33	200.44	205.5	210.5	208.18	208.74	207.9	216.43
204.47	202.51	203.63	201.5	209.6	206.37	205.53	210.64	211.41	206.19	203.06	206.36	209.84	207.5	206.53	205.93	211.06	206.19	207.77	203.78	206.29	208.06	202.79	205.36	202.05	212.4	205.21	207.71	205.99	199.59	208.31	209.13	213.22	204.18	205.61	209.93	207.35	202.03	212.81	203.66	214.72	203.36	207.37	197.15	203.24	210.2	205.24	207.14	204.79	206.91
214.13	204.79	201.3	205.06	203.25	211.15	212.17	204.05	210.2	211.87	207.53	208.46	204.5	209.17	208.9	203.37	208.81	205.61	204.43	206.58	205.44	215.97	207.4	206.24	204.64	207.14	212.78	206.51	206.37	210.35	201.78	208.03	206.01	202.1	206.65	203.8	203.18	206.1	209.42	210.85	203.49	205.42	208.77	212.23	209.08	210.73	211.78	209.93	213.55	207.81
211.28	207.49	202.15	208.47	208.85	206.76	207.05	204.88	207.13	208.03	211.94	213.54	214.62	207.07	206.75	201.4	210.01	209.05	209.72	205.81	206.57	212.99	206.66	208.77	208.2	204.24	198.72	205.53	205.09	209.25	211.72	204.62	209.54	208.43	212.44	214.04	214.45	208.96	201.1	205.71	200.57	203.74	204.08	202.71	208.34	210.05	206.87	209.09	203.35	214.86
192.4	184.04	196.22	193.63	187.29	197	192.54	201.25	199.39	193.74	190.55	191.5	187.3	191.91	183.98	194.52	192.11	192.92	192.63	198.76	190.61	194.5	200.78	196.62	196.41	193.73	195.98	196.26	194.74	200.25	188.57	188.99	190.79	196.11	189.66	197.28	193.07	196.58	192.99	196.76	187.37	193.07	200.31	197.85	197.14	192.39	190.75	189.72	191.42	191.37
201.96	202	198.43	202.22	206.11	201.46	203.42	199.45	200.2	206.3	196.2	200.58	199.4	207.71	206.92	206.92	205.61	201.42	200	200.08	210.71	202.96	199.87	199.9	197.74	203.83	199.98	198.08	203.54	207.56	205.51	198.37	189.97	202.67	206.47	201.58	199.91	200.29	202.95	205.56	210.16	197.96	203.16	204.2	199.3	196.52	199.55	207.43	201.19	195.13
212.13	206.03	214.37	211.58	219.1	213.49	215.99	218.26	206.95	212.39	207.22	216.45	210.46	212.78	212.33	207.3	212.22	211.62	205.53	211.28	212.67	203.79	214.34	210.66	214.43	213.15	209.44	209.63	214.07	213.52	208.37	212.58	207.91	206.79	211.87	205.51	206.25	216.18	209.46	213.22	210.61	205.01	208.24	207.4	208.18	209.46	209.62	210.25	206.61	211.16
195.06	199.82	197.79	201.96	195.39	196.66	201.89	200.69	203.75	198.82	200.45	199.52	202	200.9	196.05	197.99	200.81	197.65	199.23	196.99	198.14	195.02	192.85	201.69	198.18	197.24	204.76	198.8	204.65	198.8	197.71	203.83	195.65	199.51	197.8	202.59	192.94	200.45	200.35	200.64	202.36	192.05	200.56	198.86	207.88	208.37	200.26	202.66	197.06	194.55
213.95	215	214.52	217.52	215.5	213.86	217.16	213.04	214.76	207.39	212.64	210.31	212.4	217.12	213.78	209.68	215.98	213.46	207.45	205.6	222.26	216.2	215.46	213.85	213.75	209.19	214.33	209.42	212	214.87	216.31	208.83	213.31	215.71	216.89	215.57	213.64	212.69	215.67	213.42	214.78	214.51	203.39	215.37	215.29	213.24	211.29	218.11	214.69	208.23
199.5	198.29	199.97	191.64	204.49	204.39	201.13	198.81	196.27	197.17	197.12	203.95	201.71	202.98	198.45	204.79	194.91	199.43	202.57	201.89	205.85	202.79	196.44	195.1	195.97	203.04	196.23	198.32	208.81	201.18	196.89	204.85	203.26	203.48	202.51	197.76	203.82	202.12	201.27	198.32	206.02	206.18	202.81	200.39	201.39	202.94	199.2	204.35	202.47	201.63
204.57	206.66	210.33	201.89	202.64	202.24	202.58	205.1	198.8	202.48	200.62	203.23	201.76	205.1	200.64	196.34	201.29	201.72	199.76	203.25	202.24	206.68	202.94	203.3	200.83	205.12	206.51	204.91	195.15	203.7	197.11	204.4	209.3	206.6	204.84	199.28	203.41	202.16	201.59	207.12	205.43	201.26	199.17	205.26	198.36	199.76	208	209.46	203.98	208.23
193.32	198.53	192.42	192.35	191.34	194.34	192.11	188.39	200.39	190.53	193.03	200.7	193.77	195.49	195.34	195.92	193.91	197.14	189.25	195.52	189.6	192.44	195.22	192.81	193.54	192.79	195.6	192.19	195.26	188.66	194.65	194.02	195.35	191.93	190.43	201.1	195.68	198.83	188.7	189.6	196.75	194.47	193.28	197.95	199.09	194.05	195.49	192.16	191.71	187.78
213.42	214.42	212.86	211.19	218.02	218.52	211.48	208.62	208.86	211.2	210.43	205.58	213.18	212.51	206.98	216.56	213.09	215.92	211.64	216.77	214.08	217.54	209.36	205.24	207.78	213.93	217.7	217.71	215.41	215.75	211.65	216.27	218.68	213.38	218.74	209.47	211.35	219.11	213.08	211.01	208.83	212.6	212.44	211.42	212.99	216.23	218.71	207.81	214.43	204.88
199.73	197.91	199.17	202.25	204.54	195.64	199.3	202.14	195.16	198.28	200.72	199.75	200.86	200.4	198.84	198.45	202.07	209.07	194.79	198.34	197.3	201.56	196.98	201.09	199.9	199.87	198.91	193.84	200.53	201	203.18	192.42	196.27	200.37	202.88	202.95	195.17	206.01	198.22	203.88	203	200.27	199.64	204.35	193.16	199.67	204.45	201.01	200.54	200.57
202.58	206.04	207.57	210.07	202.41	206.47	213.36	205.66	203.66	211.15	215.21	206.56	208.66	204.13	207.86	211.85	204.01	210.85	204.69	210.6	206.98	202.74	209.51	210.45	206.03	211.28	204.29	208.08	203.02	206.85	206.72	204.58	207	205.2	204.61	207.58	203.05	209.95	208.3	208.51	204.28	208.32	208.74	210.3	208.73	205.04	203.01	204.48	206.99	206.81
204.29	208.7	211.81	209.96	208.15	212.55	207.55	209.69	216.36	214.99	210.71	203.38	217.67	205.61	216.48	206.86	207.39	206.79	207.91	216.58	212.11	206.44	212.25	207.76	212.48	209.93	215.55	209.77	213.05	206.3	209.1	209.13	208.2	205.71	209.77	210.29	209.87	215.09	206.98	210.23	206.25	206.31	214.17	211.09	207.8	206.7	218.98	211.34	209.03	206.72
217.13	209.55	211.79	212.14	213.15	216.42	215.75	221.32	206.68	211.01	210.94	213.37	215.08	216.59	216.01	216.96	217.76	217.83	207.93	211.08	211.39	216.2	211.2	208.05	212.4	213.37	219.97	208.51	211.9	214.1	217.72	216.33	210.36	212.56	208.97	207.42	211.52	208.49	218.18	210.27	212.78	215.09	216.1	212.33	215.57	215.6	216.73	220.84	211.67	208.81
198.17	204.05	195.35	205.34	196.12	196.42	201.43	194.35	200.79	204.28	201.27	197.75	198.76	197.81	197.86	199.37	200.53	199.86	199.34	194.33	206.14	197.79	201.34	201.05	203.66	204.58	199.84	198.52	202.55	202.55	201.22	205.66	203.31	204.87	202.57	199.69	192.87	202.08	199.77	197.89	199.36	197.08	196.85	203.48	199.14	205.79	198.73	195.44	196.29	202.5
209.97	205.34	207.97	209.5	209.69	206.14	205.19	202.26	206.24	207.3	202.4	208	215.06	207.22	207.17	203.42	210.31	206.16	202.42	206.53	206.08	209.01	201.84	207.92	203.13	206.54	206.52	207.25	208.92	209.49	205.03	210.18	212.02	207.16	216.14	201.68	206.92	207.4	205.25	200.74	212.31	212.32	206.95	211.44	214.25	210.66	207.92	205.73	203.08	203.04
200.67	205.24	204.08	209.33	200.97	204.05	197.73	207.41	204.72	207.92	205.73	207.83	206.11	201.09	208.55	204.04	206.35	209.45	208.16	209.51	204.6	204.49	203.13	197.91	205.74	208.21	202.46	204.13	199.87	201.02	204.18	205.75	203.06	203.11	205.63	203.26	205.58	199.98	198.95	202.85	201.99	206.74	200.03	204.05	204.41	200.39	201.96	207.21	207.18	204.52
199.91	198.45	205.41	198.84	202.62	205.7	202.94	201.37	204.06	201.13	201.33	207.33	201.88	206.93	205.12	198.41	201.39	207.71	202.92	203.16	206.37	201.47	202.07	201.61	207.72	206.07	203.17	205.16	207.98	208.49	201.49	202.47	206.63	203.72	203.52	203.72	207.23	208.94	203.8	200.09	204.89	199	208.61	201.97	200.01	201.89	209.41	201.34	208.85	202.52
214.82	209.06	210.75	207.13	207.21	205.84	203.97	207.13	208	206.35	213.23	199.29	209.01	213.25	213.61	216.48	209.71	200.45	206.64	218.67	205.38	199.55	214.65	214.52	207.13	208.76	208.48	208.47	205.52	208.87	207.86	213.23	207.14	216.84	211.83	210.13	209.32	209.41	211.25	209.47	206.59	210.1	215.32	203.31	209.74	207.73	213.44	202.91	210.13	208.83
212.86	220.82	214.66	211.3	212.65	216.96	217.82	214.45	218.9	219.04	221.01	213.05	214.52	216.63	218.61	216.31	217.19	213.58	217.97	211.96	215.62	219.83	206.85	216.7	214.9	215.68	214.08	212.22	219.27	217.6	221.4	215.19	220.42	211.78	218.43	217.57	216.08	218.54	212.75	221.02	216.65	214.39	216.5	217.2	216.69	217.68	222.37	217.65	218.8	220.53
211.4	209.42	203.5	209.08	204.93	212.06	208.44	208.65	213.62	213.15	204.78	209.53	210.01	212.24	204.33	210.22	202.49	205.34	209.22	208.12	201.71	208.01	211.64	212.09	210.29	205.89	206.74	211.55	207.73	206.65	208.56	210.09	203.65	204.42	203.52	207.87	212.45	216.69	210.69	210.77	208.66	208.87	211.24	209.63	204.92	209.28	206.09	211.66	209.63	207.82
215.05	208.61	213.66	213.34	217.86	210.69	213.05	209.04	209.93	218.85	212.68	213.32	211.18	211.65	214.31	213.75	216.15	208.75	206.97	207.93	211.19	212.11	215.83	211.73	211.52	210.48	213.39	204.57	212.04	216.18	211.97	207.48	213.28	205.81	212.44	209.12	215.46	209.81	214.87	209.15	211.82	209.12	207.64	209.37	216.8	216.15	214.95	206.6	210.03	214.72
204.25	201.73	201.76	198.47	196.54	201.22	200.59	205.9	196.97	199.82	204.35	202.87	197.31	200.66	206.37	199.73	206.22	198.3	203.59	203.02	197.82	208.39	200.5	195.43	200.64	195.65	197.16	199.32	206.46	194.98	196.86	199.56	200.54	195.34	204.61	196.74	196.25	198.26	202.16	195.68	194.73	197.68	206.57	203.05	198.78	205.09	198.88	199.84	200.64	197.48
198.13	203.13	196.94	203.12	207.61	200.69	202.44	200.22	202.19	200.33	206.45	203.4	197.05	204.26	194.95	204.58	206.51	210.01	201.23	202.82	202.69	210.76	199.45	204.68	203.73	198.95	199.7	199.67	200.64	211.28	208.58	202.36	199.29	201.27	201.36	205.47	202.84	200.47	200.26	202.12	202.9	202.33	199.08	203.11	200.8	195.93	198.97	200.28	203.94	203.45
220.51	211.56	219.44	213.64	210.07	219.76	209.6	214.22	207.68	208.32	209.29	214.41	214.24	213.25	220.29	216.5	213.97	212.35	213.1	213.91	213.06	211.07	215	208.95	215.12	205	207.51	208.7	212.04	210.31	211.53	216.75	212.67	217.73	215.87	212	215.39	213.11	206.77	207.59	216.71	209.45	217.41	211.12	215.52	212.54	213.18	213.59	211.73	202.58
194.76	199.78	200.81	198.87	200.87	203.97	199.23	201.28	193.02	198.66	202.08	197.47	199.17	191.31	201.96	203.85	204.41	202.21	203.68	200.95	201.94	204.32	201.87	194	203.72	201.84	195.47	203.08	199.78	197.88	202.26	196.42	204.72	202.06	198.09	197.4	198.47	199.43	199.1	201.69	194.38	194.94	204.15	196.93	202.27	196.14	203.61	206.67	199.75	200.99
211.39	214.18	209	203.52	213.19	209.96	215.35	217.11	217.06	210.74	214.51	206.36	215.98	214.42	211.72	211.51	210.16	204.84	219.73	218.96	211.02	210.23	212.63	212.48	211.59	211.07	208.34	213.44	218.73	205.78	213.35	207.45	211.56	212.71	210.66	213.43	217.74	207.1	216.32	212.6	214.74	214.04	214.41	212.67	213.39	211.04	210.49	218.78	206.89	212.23
213.99	216.6	216.14	220.95	217.26	215.04	212.01	220.61	213.14	220.35	217.68	219.63	211.4	216.53	220.89	218.44	225.51	214.88	214.06	219.97	217.25	222.8	221.38	219.91	218.43	216.41	217.17	211.32	219.03	217.84	218.5	221.46	224.81	216.34	220.8	218.78	219.71	210.48	212.05	217.04	217.13	215.13	217.55	216.78	214.68	218.75	211.27	219.17	225.45	213.2
202.92	207.85	209.5	209.35	202.39	207.82	204.01	212.82	203.5	201.27	204.89	207.91	209.98	205.45	203.84	209.53	208.8	206.81	202.34	207.84	206.49	209.87	198.97	206.5	207.12	202.03	212.34	209.27	204.3	211.64	203.24	209.24	210.24	208.55	202.05	207.68	204.9	210.62	203.9	210.68	204.88	204.55	209.39	202.32	208.58	205.25	206.35	210.62	210.97	206.62
199.81	205.15	194.51	200.75	200.7	200.37	203.75	199.13	202.15	200.18	196.56	203.39	198.9	197.4	204.64	204.67	205.52	198.2	202.62	201.94	204.63	206.91	197.65	202.97	202.44	199.88	200.77	191.01	197.05	196.27	197.72	196.68	201.41	199.62	204.44	197.03	197.56	201.83	200.16	209.37	201.13	204.49	204.97	202.31	199.11	200.73	206.91	200.14	202.41	198.39
197.61	197.66	196.48	206.32	200.26	190.71	201.42	201.23	196.33	207.35	198.86	194.63	199.65	201.51	200.28	196.12	197.93	196.92	196.75	189.38	201.24	202.65	203.9	193.26	200.47	199.19	204.16	199.43	196.7	198.64	195.06	198.2	192.15	201.8	197.28	198.21	201.68	200.65	200.69	194.01	209.97	198.45	202.21	196.87	207.16	196.94	200.98	200.71	201.54	198.83
204.16	209.78	205.15	213.57	207.44	210.3	208.71	204.49	210.47	211.88	207.04	214.96	206.89	210.61	200.24	207.47	208.69	204.12	209.39	207.93	207.95	210.62	208.21	203.84	208.62	215.4	205.65	206.92	207.77	204.02	209.21	206.34	206.83	205.29	207.65	205.41	202.37	205.06	203.12	210.5	210.62	204.86	205.49	209.27	200.65	209.32	207.96	203.44	210.34	212.26
203.13	198.03	197.82	195.94	202.79	202.28	204.07	195.17	195.07	192.42	193.8	201.57	201.5	196.09	201.67	200.65	195.97	195.72	195.04	197.12	194.84	192.33	198.92	200.76	197.07	194.43	199.39	197.53	199.31	201.58	201.8	204.4	197.39	197.93	192.07	199.9	201.94	198.55	194.83	199.89	200.01	203.46	198.96	196.27	196.85	190.6	202.28	194.32	199.47	197.8
211.13	204.03	202.34	197.46	197.42	205.04	195.6	194.21	202.4	204.15	207.39	204.02	202.81	207.13	202.2	201.29	201.77	206.7	199.79	199.1	199.63	197.86	203.3	203.86	206.66	202.84	199.88	193.87	201.89	198.69	200.47	212.27	207.21	206.59	197.96	198.26	199.64	200.68	202.26	201.91	198.63	207.52	205.94	211.39	206.07	204.29	205.3	205.37	204.6	195.95
205.24	203.36	206.42	210.82	209.95	208.62	203.73	208.9	212.61	210.42	204.65	208.34	209.59	198.65	207.75	209.04	202.46	203.31	208.7	208.37	213.14	209.01	208.18	217.19	209.01	208.56	212.33	205.81	214.75	209.15	203.46	209.42	209.77	209.23	208.08	206.56	208.62	207.36	208.03	209.43	208.52	208.31	207.33	209.32	211.82	205.99	208.03	207.38	213.29	208.22
218.88	216.13	210.44	221.39	216.47	218.87	218.07	217.48	210.56	218.96	215.45	212.96	214.99	222.11	215.93	223.84	218.22	215.42	220.51	224.28	218.36	219.53	219.31	213.82	217.18	213.68	216.19	221.47	211.63	223.21	217.81	215.15	220.41	221.26	222.58	216.02	217.79	219.36	223.96	216.82	220.67	218.74	218.03	215.92	214.72	220.26	212.3	212.04	220.62	219.18
212.51	209.77	209.23	207.65	209.79	212.19	209.7	210.58	209.54	210.77	213.27	208.09	208.94	210.36	210.36	206.35	207.86	210.24	212.26	209.18	207.41	211.95	213.43	206.93	207.26	210.16	204.91	206.98	211.17	199.39	205	211.06	204.55	208.71	206	211.53	208.72	213.35	207.97	207.17	213.38	206.52	205.27	212.36	209.24	209.62	208.63	206.37	209.2	208.14
210.09	204.85	211.09	211.21	207.02	207.45	219.37	210.8	209.53	212.45	207.2	210.06	211.39	207.42	210.17	207	210.53	210.39	206.59	210.35	211.19	210.56	208.41	209.99	213.76	204.8	212.63	210.57	208.24	212.04	208.13	214.23	213.21	211.43	212.67	207.92	217.71	205.27	208.56	215.66	206.24	211.93	201.83	212.8	206.96	208.33	209.61	203.96	212.64	210.42
209.13	212.88	220.61	213.15	213.48	213.24	208.37	209.44	216.54	211.99	211.09	214.79	212.3	212.89	212.07	207.29	208.31	212.54	215.2	208.02	217.41	218.58	210.78	214.83	210.81	210.69	210.84	211.43	212.59	214.03	207.7	210.55	212.28	213.17	203.52	215.55	211.86	213.82	209.37	209.99	214.57	215.77	215.82	212.13	211.7	212.56	211.03	211.75	211.25	211.96
203.9	210.02	214.35	209.14	217.37	213.05	208.23	218.31	210.57	206.62	212.14	213.64	211.57	215.35	213.53	211.21	218.72	212.06	211.79	212.11	209.84	212.05	213.51	210.2	212.22	210.06	210.38	202.77	216.61	211.89	209.52	204.8	209.75	211.6	215.01	211.89	209.92	213.98	214.43	212.29	214.77	211.11	204.37	213.41	210.23	218.61	206.73	209.72	210.93	216.22
206.21	205.16	210.25	215.67	204.89	203.82	209.29	208.59	217.01	206.35	206.26	209.02	206.5	213.64	211.85	210.56	209.2	211.17	212.03	204.97	207.32	210.89	210.6	209.5	202.95	209.1	209.85	206.49	207.28	212.19	208.89	209.67	211.78	207.65	214.25	215.13	207.89	206.32	210.82	210.69	209.06	201.95	210.96	210.55	210.96	208.94	210.1	213.91	212.96	209.87
209.3	213.66	212.97	211.09	221.21	213.33	211.39	221.06	214.59	217.05	216.15	215.31	213.12	212.03	214.88	212.68	212.92	209.53	209.55	212.51	211.63	210.56	209	216.08	221.7	209.31	210.03	214.92	213.78	211.94	209.91	214.89	211.57	214.57	214.09	208.99	210.29	209.99	209.18	217.72	213.07	211.35	212.52	213.22	219.52	214.45	212.95	214.46	213.69	210.82
199.65	194.15	197.93	198.04	201.08	205.13	199.8	189.63	198.74	207.79	205.79	191.83	195.62	197.68	203.21	199.18	197.86	201.57	201.51	197.28	205.08	201.97	200.64	202.82	196.46	204.79	195.57	199.26	197.8	200.57	202.34	194.75	199.87	199.15	203.59	205.36	197.26	202.32	195.48	198.13	198.51	201.66	204.88	194.55	206.47	197.83	198.6	199.19	197.34	197.08
203.9	210.71	209.44	207.08	203.33	206.2	214.48	201.33	206.8	209.2	207.51	205.61	209.01	201.66	212.36	212.31	212.6	210.43	210.09	206.75	206.91	206.84	204.04	204.11	207.47	216.85	209.7	208.4	207.39	209	204.46	206.31	209.01	205.64	211.89	210.44	207.19	219.79	201.33	210.03	202.51	208.32	209.15	206.33	211.27	205.23	215.87	203.71	202.84	210.59
212.73	214.21	213.89	213.54	215.39	213.79	209.84	208.95	206.28	213.17	211.35	212.13	209.71	210.4	209.75	209.12	212.64	213.82	215.26	205.58	209.1	214.43	213.37	202.94	213.44	206.97	207.76	206.23	209.67	213.25	215.63	218.49	217.71	209.46	214.02	212.49	213.69	209.78	215.9	211.84	209.14	214.65	217.01	210.85	213.93	213.91	209.97	216.38	206.79	212.63
205.29	205.07	203.85	202.07	204.62	198.67	203.98	201.19	197.84	212.73	200.43	204	207.16	204.36	202.81	204.03	207.12	206.07	198.39	205.5	201.97	202.83	206.41	202.88	202.54	200.33	202.12	200.71	202.16	203.16	209.11	207.81	197.94	198.06	198.3	205.21	206.57	204.96	201.14	204.28	204.44	205.19	201.48	200.35	205.64	203.65	200.74	200.36	204.43	200.22
203.44	207.46	202.03	202.08	206.95	205.08	197.77	201.71	197.74	203.5	211.13	206.68	200.43	207.63	207.04	203.7	204.17	198.45	204.92	197.81	199.72	202.82	198.88	203.26	205.11	210.07	203.4	207.48	208.87	200.32	200.6	205.71	200.59	204.18	201.43	204.41	201.5	210.33	208.08	202.3	200.67	202.67	197	200.36	200.55	202.85	209.79	198.55	207.34	200.28
199.78	210	200.2	203.8	206.28	203.86	205.89	201.42	207.75	207.26	205.18	208.59	205.97	201.89	202.13	207.12	203.05	200.47	205.38	201.06	205.05	202.11	208.89	206.48	213.66	204.52	201.58	206.02	204.72	202.52	203.39	202.1	197.73	198.21	206.26	212.04	198.87	202.12	199.12	206.34	207.85	205.86	200.06	205.51	209.21	204.92	204.67	201.23	203.93	208
214.09	216.92	217.31	215.38	217.69	223.55	220.07	218.83	214.62	217.49	210.74	216.75	212.95	211.43	215.63	219.37	213.6	219.54	216.53	214.67	222.01	217.87	217.36	219.61	224.46	212.73	213.51	216.21	214.83	222.46	212	217.61	227.03	216.41	220.63	217.12	223.03	220.34	215.27	206.89	218.83	220.82	215.54	214.58	221.68	214.69	222.85	213.29	212.49	216.87
209.41	218.51	206.56	215.04	211.01	215.23	215.66	214.3	205.51	213.63	211.3	208.83	214.26	215.25	210.48	211.4	209.21	210.79	209.15	213.23	211.54	207.36	209.24	210.49	205.09	209.27	215.24	210.74	205.1	209.86	211.09	212.11	208.38	214.3	212.63	209.95	213.81	215.51	216.14	213.27	210.45	209.45	207.31	209.34	214.27	207.41	208.22	210.35	213.74	214.67
207.87	202.64	197.19	200.28	202.07	202.15	203.55	203.1	197.24	204.55	201.98	203.58	195.67	205.54	202.66	198.77	204.74	200.91	203.61	206.07	198.77	199.98	204.56	200.83	201.08	201.85	204.81	201.08	197.07	205.58	206.74	203.8	207.16	198.71	201.91	199.14	207.11	199.49	203.05	200.04	198.51	204.09	203.5	204.77	202.51	201.05	202.26	199.25	195.4	203.54
202.55	208.59	207.58	212.02	206.6	212.02	214.53	208.27	206.72	209.35	205.31	212.55	210.99	217.75	205.77	210.86	209.23	205.68	203.3	215.1	208.67	213.67	212.93	207.62	206.62	206.46	214.6	210.42	209.69	207.7	211.61	210.82	208.7	211.77	208.94	214.6	214.56	213.5	210.86	213.28	208.53	208.76	213.54	211.11	209.04	213.58	211.28	205.73	212.78	206.81
198.56	201.03	193.43	214.12	207.54	201.33	203.18	202.96	198.41	206.06	209.27	204.51	203.81	204.54	204.41	196.87	195.87	203.28	199.37	199.73	198.04	200.18	199.6	198.29	198.77	208.24	201.96	203.93	198.22	197.19	199.94	201.37	205.12	202.87	205.78	199.09	197.64	203.91	201.9	202.85	200.54	205.63	204.92	195.7	203.42	195.19	194.64	213.08	206.35	198.39
212.05	208.78	208.58	209.55	202.94	208.78	208.5	199.17	210.78	208.36	204.64	201.94	203.72	207.55	203.05	206.87	198.57	208.66	211.25	204.28	203.34	201.86	208.59	201.06	211.47	209.8	208.78	209.35	208.84	203.8	211.4	209.32	206.9	206.79	207.13	209.39	205.76	201.6	214.55	207.64	207.81	210.7	213.5	209.43	205.5	208.56	201.42	209.22	202.72	210.69
200.01	205.01	196.49	197.93	199.9	198.04	206.1	204.46	200.98	199.68	202.73	201.87	199.54	202.63	201.65	192.4	194.04	202.96	197.03	194.97	201.98	201.53	200.06	196.68	198.16	198.87	200.5	200.41	197.8	195.37	194.55	196.43	200.86	198.76	198.03	199.86	199.56	201.2	197.56	197.86	200.84	201.3	199.21	209.19	197.69	199.11	208.68	203.06	201.53	197.35
218.69	207.85	217.98	216.1	210.04	213.81	212.25	210.21	214.13	218.05	213.76	216.42	213.17	209.81	213.46	218.03	219.68	209.42	211.92	206.81	213.02	218.11	211.61	213.06	211.72	215.43	208.39	220.39	215.01	211.88	214.55	210.59	210.26	215.09	216.56	205.59	219.76	213.74	214.6	206.25	214.1	219.79	211.3	216.45	219.74	211.5	220.59	205.71	211.87	215.41
213.85	213.71	211.44	211.04	209	209.9	211.51	218.14	208.09	206.49	213.07	215.48	206.16	210.92	207.92	209.87	214.01	211.58	212.12	209.22	211.3	210.87	206.02	210.43	212.33	214.07	208.75	216.76	211.57	204.53	209.34	213.15	208.52	210.86	208.39	217.78	213.47	215.96	212.61	214.82	210.8	216.04	208.92	206.59	209.31	208.97	210.58	216.01	208.52	211.61
191.51	188.9	197.17	190.79	189.98	197.85	194.75	191.78	199.43	194.74	194.73	189.35	196.45	192.06	196.78	198.01	194.89	198.27	197.32	196.77	196.7	194.04	192.42	193.61	193.32	197.97	194.06	191.2	193.59	191.49	193.24	193.43	193.68	187.84	201.4	194.68	202.55	198.05	191.87	189.46	201.28	189.86	193.55	193.14	195.35	195.15	194.87	192.71	199.69	192.15
207.55	213.77	207.92	209.29	215.17	207.32	204.45	202.3	208.57	201.07	211.13	210.85	203.87	206.85	204.93	209.22	212.5	210.87	210.34	207.65	203.17	210.51	207.22	208.26	202.85	207.48	207.06	211.67	208.34	206.08	209.73	206.48	208.84	204.54	206.12	204.99	209.54	206.42	206.67	208.49	207.65	208.5	209.12	211.37	213.3	201.29	210.85	211.45	206.74	201.84
201.99	198.77	194.47	199.06	195.92	200.29	200.6	197.9	200.99	197.82	198.45	199.96	198.59	199.82	197.04	200.69	201.95	200.95	196.8	198.83	189.78	201.44	192.94	201.62	196.84	192.78	195.71	202.27	201.29	199.97	194.8	202.03	194.65	194.21	204.34	205.05	193.39	194.79	199.83	200.23	195.76	202.09	191.28	202.72	190.04	197.4	191.08	195.46	193.84	205.38
218.33	217.25	209.44	212.53	210.99	218.82	217.76	211.67	218.5	219.77	219.03	220.61	215.11	222.63	216.45	221.9	220.33	220.68	209.69	223.54	218.61	217.65	215.85	217.47	216.95	216.3	222.08	219.12	217.06	220.33	216.47	216.47	215.89	216.27	217.34	217.92	215.64	217.1	220.18	219.82	212.9	214.25	214.82	217.61	214.38	217.42	220.78	219.93	224.14	211.74
204.88	204.74	211.86	211.72	208.6	207.91	210.51	203.13	208.85	209.2	206.52	204.03	209.76	202.97	206.98	207.86	207.99	203.02	210.24	207.74	200.84	211.82	210.65	205.75	206.49	207.32	207.12	207.3	208.43	205.07	200.73	207.51	204.19	209.16	206.15	208.17	213.66	204.89	209.17	203.35	205.55	211.25	212.45	214.28	207.88	214.2	205.45	210.25	203.44	212.81
195.05	198.12	194.88	202.63	197.88	200.34	198.39	194.76	195.96	200.48	204.41	199.99	200.81	197.51	196.71	201.61	196.88	197.83	201.63	206.17	195.1	200.32	197.06	201.81	203.19	198.12	198.6	199.45	193.88	206.44	197.58	199.37	193.76	192.74	193.37	188.83	194.2	198.88	199.39	198.5	198.52	202.84	201.54	201.35	191.77	198.19	196.63	198.94	191.6	199.55
206.28	200.57	205.54	201.08	207.13	207.14	201.27	199.03	198.9	196.62	200.23	201.09	194.81	203.75	201.99	197.06	196.47	202.83	207.31	201.51	201.61	203.02	198.49	203.21	204.81	201.14	202.55	204.61	202.04	201.99	193.75	205.11	193.11	202.81	201.69	198.15	204.77	197.39	198.56	203.31	202.17	200.51	193.33	202.32	203.13	202.48	194.12	198.93	200.09	206.32
207.14	202.28	196.58	195.22	204.73	202.28	205.54	194.79	202.98	204.56	199.43	206.35	207.86	204.32	200.83	198.38	201.58	203.52	208.79	206.43	201.52	198.98	203.32	199.15	199.97	202.02	206.21	199.33	202.64	205.67	201.27	203.7	199.76	203.62	202.75	203.03	204.58	204.54	195.97	195.78	209.52	200.93	199.82	200.57	204.21	206.4	202.93	205.4	202.17	199.56
206.98	213.23	209.94	216.22	208.49	208.51	207.36	208.2	215.76	217.32	212.25	211.57	205.82	214.21	212.78	216.29	214.9	214.42	218.73	210.4	215.21	219.68	218.19	208.71	219.54	212.98	213.77	217.48	212.19	215.63	213.83	212.47	210.8	211.96	213.31	221.86	210.18	214.4	211.78	217.54	213.59	218.49	211.34	208.45	214.13	218.53	210.71	216.17	214.09	216.44
206.41	204.71	199.9	208.16	200.61	203.36	199.65	201.77	197.39	201.09	205.4	201.24	201.21	204.47	204.26	206.1	198.97	200.61	202.85	204.66	203.26	206.73	199.01	205.2	205.41	199.55	204.18	200.53	205.1	203.94	210.66	206.4	202.57	202.53	205.1	208.24	202.38	206.49	204.9	204.88	202.78	199.81	204.97	206.28	205.4	202.83	200.45	202.49	200.22	209.6
200.23	192.41	196.01	196.63	199.05	196.23	197.21	196.46	198.24	199.28	193.12	196.24	198.7	191.33	199.11	201.22	199.75	198.92	193.54	198	198.9	200.49	195.63	197.17	197.28	198.53	194.93	199.08	195.39	202.67	198.93	202.17	199.18	198.27	201.74	193.48	201.31	191.7	200.2	207.75	198.69	199.83	198.27	197.51	201.28	200.66	198.21	201.52	198.74	194.63
198.34	195.59	196.15	188.66	193.38	193.41	200.46	192.89	195.1	193.5	195.27	190.88	197.04	194.84	198.21	191.82	192.57	194.01	193.47	190.38	194.62	191.63	196.71	201.83	197.89	194.22	196.44	193.46	197.75	194.8	193.04	192.09	190.67	196.86	197.96	193.14	192.23	193.51	191.08	190.77	188.49	194.04	200.4	195.11	196.43	194.09	193.51	194.3	200.01	186.91
213.21	203.47	212.15	210.84	211.99	206.67	211.78	209.9	206.02	211.58	210.58	209.27	203.97	202.32	206.77	207.15	208.98	207.08	210.88	198.99	208.7	213.36	208.07	209.03	206.4	209.66	206.53	204.98	210.11	209.37	208.73	208.23	213.65	206.49	203.33	213.16	205.73	205.04	204.11	207.28	210.82	218.27	204.79	211.33	205.02	205.15	220.62	205.58	215.99	208.76
209.88	210.99	214.22	209.54	216.99	206.6	209.54	204.8	214.68	208	213.89	207.24	208.44	207.76	212.44	208.81	206.68	212.66	205.57	211.53	210	209.7	207.15	208.32	204.83	208.74	212.28	214.01	208.64	213.58	211.11	213.99	210.75	210.05	202.02	207.4	208	211.02	217.01	210.61	207.51	213.63	209.51	203.51	206.95	212.57	216.1	206.66	213.03	208.83
212.96	215.42	215.51	212.33	214.21	207.21	211.43	218.92	212.96	210.15	218.06	214.13	208.3	211.41	220.2	213.57	214.83	209.34	215.02	211.44	210.52	211.12	210.17	209.7	214.72	212.69	213.39	206.85	215.98	206.21	217.96	215.69	210.84	217.04	214.23	210.8	208.96	207.27	212.62	213.82	206.62	218.61	206.52	218.72	215.73	211.8	210.49	215.05	218.85	209.59
210.72	211.91	210.26	212.43	202.03	216.33	216.51	214.04	211.64	212.2	215.71	211.91	213.11	214.53	208.65	214.53	214.3	212.29	208.98	209.56	210.48	206.59	208.53	213.7	205.63	212.97	212.12	212.3	215.02	209.88	213.91	217.91	217.28	206.16	215.01	211.76	217.25	208.69	215.24	211.82	216.65	216.75	211.56	213.69	212.01	216.13	209.74	212.54	209.78	211.42
201.65	202.86	202.67	203.53	203.35	208.55	210.75	209.77	203.45	200.24	210.87	197.91	207.21	202.24	199.93	212.25	203.88	201.31	209.04	205.13	198.75	204.22	204.86	205.87	200.34	207.39	199.52	203.93	210.03	204.49	206.91	203.02	204.38	204.89	201.46	207.31	211.2	204.94	202.75	202.92	193.42	202.6	200.28	206.74	206.47	205.1	210.18	202.09	205.48	201.25
205.37	210.32	208.12	203.61	210.43	210.14	209.88	205.31	208.44	213.32	210.48	210.99	203.38	209.06	211.12	207.02	206.93	217.17	208.15	209.91	207.52	216.13	210.44	214.69	210.98	199.37	210.57	212.37	207.12	211.12	209.14	205.17	206.69	206.24	212.93	211.47	206.36	204.07	210.84	217.37	207.54	206.58	208.61	213.57	207.01	204.08	211.24	204.69	209.77	209.81
203.07	199.73	209.36	203.93	200.47	205.22	199.03	202.1	205.06	202.34	199.86	199.25	203.81	200.2	201.61	206.2	203.36	200.54	204.05	203.55	202.48	211.25	204.1	203.87	206.18	205.83	208.94	211.85	210.83	202.8	207.6	205.95	205.85	197.9	200.46	199.71	209	204.07	210.62	210.73	203.12	208.47	202.64	204.73	211.64	202.04	196.93	210	206.47	204.4
213.46	223.21	215.7	213.8	218.34	210.32	216.65	211.59	206.58	215.87	214.16	207.11	213.39	220.73	210.6	210.84	217.97	218.3	214.96	216.48	214.97	205.92	215.98	214.36	213.11	216.56	216.97	205.67	211.51	208.81	213.44	217.69	214.06	221.52	211.95	215.18	217.47	214.55	211.59	211.45	212.27	212.41	211.3	212.59	212.75	218.05	208.07	218.03	213.04	211.45
215.82	212.61	208.15	211.03	211.24	214.4	213.52	212.43	212.56	215.55	218.56	211.27	208	216.3	211.48	207.89	216.17	211.71	209.36	217.46	213.15	211.69	209.13	216.07	219.51	216.39	214.7	208.26	210.95	212.61	209.66	217.57	213.27	214.06	222.25	208.97	214.99	212.46	212.94	215.84	213.94	219.91	218.29	215.64	215.58	207.13	212.14	213.27	211.96	217.26
198.59	193.23	194.35	196.93	193.77	198.21	199.15	201.46	191.64	197.14	199.23	201.82	201.04	202.91	201.64	200.38	195.61	191.72	199.78	199.56	197.04	196.72	196.96	205.22	199.53	193.72	195.14	194.36	193.89	194.48	200.67	195.63	198.17	201.42	203.27	194.69	196.18	192.33	198.73	190.03	194.36	198.79	195.94	197.87	199.96	204.17	195.08	190.68	199.75	195.65
208.33	204.99	207.52	210.78	208.62	204.59	207.82	203.91	207.51	210.02	207.59	202.16	207.32	204.83	204.61	212.26	203.2	205.44	203.96	205.51	210.59	206.37	208.5	206.21	209.25	207.49	208.51	206.59	209.78	205.63	209.06	209.02	206.81	209.38	206.46	211.7	206.87	207.84	202.86	207.99	204.54	209.46	201.7	205.82	207.93	202.84	205.64	205.53	208.39	203.69
211.17	211.06	205.12	207.27	201.56	212.13	209.26	203.94	209.5	206.1	212.12	211.68	214.04	205.04	202.28	210.48	206.37	200.72	206.18	211.35	211.29	208.23	211.27	206.66	213.17	206.36	209.04	210.65	205.34	206.56	214.13	210.84	206.39	204.79	208.8	208.92	211.14	212.29	209.94	216.8	207.84	208.91	208.85	207.2	214.66	209.74	209.81	204.56	207.54	203.01
210.66	213.64	214.59	210.72	213	211.78	208.14	220.29	218.52	210.82	216.18	209.01	216.37	209.48	209.41	211.59	207.15	212.51	216.05	217.46	217.96	213.65	210.4	210.52	204	210.2	216.98	212.24	212.71	216.35	208.56	218.09	207.76	209.5	210.97	211.46	206.41	211.5	209.97	210.83	212.96	212.34	218.78	214.26	209.47	212.93	213.56	207.55	211.26	213.71
216.49	224.41	213.31	217.23	212.86	216.76	211.13	218.34	219.72	213.2	218.73	226.04	212.74	214.3	228.69	225.65	213.53	216.05	213.68	214.41	219.09	216.01	220.64	214.74	224.44	219.57	220.45	212.09	217.49	218.65	215.35	218.61	220.52	216.06	209.41	213.83	219.57	214.92	219.41	216.86	216.18	219.79	219.25	218.33	217.55	214.76	217.42	217.43	223.37	214.22
207.77	208.54	217.11	210.97	205.62	208.73	208.31	207.51	213.79	209.6	207.09	204.85	199.71	211.77	207.79	206.6	207.47	208.58	212.08	210.41	210.74	207.09	207.15	208.06	208.91	207.95	208.2	205.55	210.68	204.29	212.03	203	208.76	208.77	217.69	206.86	205.48	203.76	206.69	208.03	205.61	213.34	203.17	205.04	210.29	211.96	214.73	209.82	205.54	207.06
221.05	223.4	211.84	221.23	212.53	214.07	219.34	218.13	216.93	219.49	216.24	219.64	218.84	216.73	218.33	218.48	219.61	216.38	219.15	215.98	217.92	226.45	210.91	215.13	212.46	217.29	215.94	216.63	221.02	218.25	216.96	220.33	215.74	215.82	211.54	214.65	214.74	218.27	220.99	209.06	211.38	217.28	219.06	216	220.65	216.75	214.82	220.8	212.82	221.71
205.99	206.9	210.63	209.05	209.01	198.45	209.15	207.58	206.52	212.76	208	206.99	204.34	202.88	204.8	205.41	200.93	209.46	209.42	208.69	208.51	200.93	214.58	205.8	205.47	206.8	207.08	204.16	212.36	207.4	203.34	207.82	211.96	206.37	201.89	196.61	211.29	203.55	203.24	209.83	206.45	210.4	207.46	210.34	205.58	204.71	204.86	208.56	203.28	206.95
206.64	202.1	201.02	203.42	202.84	203.25	206.41	198.48	203.98	203.97	213.47	200.42	206.55	204.57	203.75	203.51	206.85	207.59	201.24	200.98	203.67	206.16	199.38	198.35	203.08	199.86	204.99	201.01	205.2	196.73	198.24	208.82	206.03	206.61	207.63	204.57	204.64	203.35	205.88	204.96	203.87	208.4	200.46	202.48	211.09	205.04	208.02	203.32	202.04	205.08
198.17	202.95	197.08	198.48	202.98	205.68	197.43	197.12	203.67	199.38	195.2	198.25	206.57	201.84	207.68	195.47	195.29	194.42	200.39	202.17	209.23	206.7	203.23	198.61	199.67	200.77	197.93	199.53	195.03	198.28	202.14	204.68	206.84	195.14	198.75	200.5	198.47	200.31	199.87	203.44	205.34	199.22	198.79	200.7	198.92	200.49	198.75	205	204.45	196.22
208.56	201.97	205.72	206.7	204.55	204.41	197.68	211.06	204.49	205.75	197.59	209.23	205.28	211.82	202.84	203.53	210.09	207.49	199.59	211.59	208.78	206.74	206.18	206.02	202.45	204.24	205.9	200.46	206.28	200.53	203.67	211.38	207.97	206.04	208.65	211.54	210.34	199.94	199.66	206.29	198.45	205.35	202.1	204.89	206.34	206.23	205.99	206.56	202.68	203.04
202.55	195.42	206.15	197.59	200.9	205.88	198.77	205.56	199.74	204.59	202.51	203.39	207.22	200.45	201.89	198.11	204.19	208.78	205.98	207.22	206.15	198.61	200.82	194.15	204.89	202.32	202.94	205.01	203.45	205.53	194.64	199.51	204.83	194.34	199.82	200.82	197.07	199.8	207.95	204.97	197.98	204.77	207.58	203.82	200.08	207.35	201.88	207.16	198.28	208.94
199.95	200.77	204.5	194.79	194.59	205.29	202.55	204.16	196.13	199.98	196.76	201.41	196.07	200.38	204.94	202.72	199.28	194.34	197.77	202.76	200.25	199.74	204.16	202.2	202.01	195.32	203.11	200.74	201.96	200.48	196.2	196.05	200.16	193.58	197.52	196.18	198.46	205.49	198.57	199.98	209	194.54	202.98	198.1	202.54	200.44	204.01	198.81	202.02	199.31
219.25	224.35	215.79	221.56	218.74	216.23	225.66	217.03	210.96	221.31	216.3	217.58	217.26	219.86	212.91	215.45	216.05	223.66	215.78	218.49	214.86	217.91	216.52	216.15	210.29	218.49	218.9	221.03	218.33	222.83	216	222.18	215.81	209.95	211.74	215.21	213.87	219.89	215.94	217.21	210.12	221.36	216.99	215.76	212.96	220.96	220.43	214.85	212.92	218.53
206.96	209.74	214.11	204.54	203.25	206.96	210.61	211.18	206.93	213.42	208.33	213.41	207.91	212.54	210.47	205.38	211.21	214.67	206.53	208.42	212.62	213.67	205.74	200.78	204.45	210.32	211.23	218.93	208.82	209.43	207.36	210.67	211.29	210.1	211.86	210.74	207.17	209	210.86	210.86	209.96	213.12	212.41	209.71	216.81	214.53	210.82	211	214.45	212.95
213.5	207.01	214.11	211.77	209.43	206.04	215.75	211.48	216.45	212.71	209.51	211.12	214.54	212.19	212.21	206.51	208.95	210.67	210.55	209.49	213.93	214.07	214.27	206.59	206.62	212.69	212.63	207.37	212.29	216.92	209.22	210.34	218.07	213.45	213.03	206.79	208.64	207.5	211.23	211.73	210.84	207	210.9	205.82	208.94	210.44	211.25	209	209.48	203.6
223.49	214.31	223.33	217.79	214.76	221.01	217.89	221.34	218.43	218.7	219.02	219.7	215.74	220.25	216.98	214.97	219.16	218.3	224.65	218.42	219.45	208.95	216.85	222.95	211.22	224.05	222.92	218.05	216.46	219.24	216.29	219.56	208.03	213.96	214.08	218.25	217.67	220.21	223.55	216.15	216.64	221.91	224.04	211.22	223.36	217.03	218.18	221.16	216.02	221.87
201.09	205.8	207.19	206.4	205.07	210.52	208.05	206.79	213.69	205.43	208.6	213.34	207	205.73	202.05	200.42	205.49	209.02	215.36	202.09	208	206.15	204.86	202.04	209.1	204.94	204.08	206.05	204.15	201.3	205.93	205.61	198.29	213.04	198.76	207.93	202.84	199.79	209.4	203.54	205.94	202.08	199.16	203.72	204.01	205.97	205.4	210.27	203.44	206.06
201.79	206.03	208.11	206.51	205.67	212.56	193.91	197.74	202.48	205.93	202.76	199.48	201.99	201.28	204.63	198.18	205.7	201.42	208.03	203.08	205.64	201.25	207.57	203.85	198.88	201.46	206.03	210.7	202.54	201.83	204.66	205.92	201.51	200.01	202.11	203.33	206.66	203.44	203.95	211.01	202.79	202.45	212.14	203.44	200.72	198.14	199.62	201.7	201.97	208.53
213.98	203.51	213.83	208.03	211.05	208.73	209.2	205.78	203.53	214.95	211.53	211.59	209.61	207.22	211.49	207.87	210.9	204.72	209.13	209.01	206.08	201.45	211.53	205.45	210.04	212.08	205.54	206.67	206.39	207.63	209.29	204.52	216.72	203.46	212.72	210.66	209.18	206.18	212.82	209.43	207.24	215.41	212.5	216.84	208.84	203.56	214.08	205.26	212.12	211.47
212.63	214.24	208.52	207.94	209.26	202.76	212.87	212.91	211.96	211.5	211.6	215.84	204.99	211.55	204.75	212.28	211.88	217.5	212.54	207.34	211.14	216.76	212.9	213.53	211.86	204.84	213.97	215.21	222.65	205.26	210.73	209.95	214.65	214.19	212.76	209.56	204.24	207.22	210.17	216.1	212.63	213.86	211	206.42	205.79	208.3	213.75	216.31	206.1	207.68
207.56	212.29	210.55	213.23	204.87	212.51	210.97	212.26	214.15	215.72	209.69	208.28	205.82	203.15	208.42	211.29	206.38	200.93	206.55	215.2	205.64	207.42	212.84	211.92	206.58	213.42	205.12	207.23	207.38	206.18	203.92	212.04	209.77	209.53	210.37	210.1	208.7	207.61	208.43	206.61	210.08	204.11	207.09	202.7	205.51	209.97	212.44	206.66	213.39	211.96
202.77	213.85	209.1	201.95	212.58	211.77	206.73	213.32	212.5	211.25	207.81	208.55	216.38	213.36	210.17	210.56	211.9	203.47	207.85	207.4	215.42	208.27	208.99	208.86	207.29	213.41	206.4	209.65	209.42	213.43	209.01	208.07	215.15	206.02	212.88	216.55	209.13	206.09	204.61	213.48	206.62	210.02	210.82	206.56	207.83	204.06	211.45	209.51	207.83	213.49
206.64	198.7	203.52	199.47	203.68	198.89	205.52	201.75	202.15	200.67	202.21	202.17	203.11	203.55	204.34	203.55	206.4	197.94	205.33	200.29	199.62	201.62	204.27	202.9	200.22	208.47	204.96	197.22	194.6	202.83	208.76	199.76	207.82	203.23	199.83	206.47	202.35	199.54	208.42	209.53	209.85	205.59	201.86	201.09	206.63	196.49	201.44	202.6	200.43	202.96
192.89	190.38	198.87	197.24	193.03	192.05	190.24	199.14	197.96	198	195.56	196.24	192.63	196.78	194.35	190.07	193.24	192.3	196.81	196.24	200.08	194.37	192.42	193.92	188.35	194.77	194.47	192.92	195.48	191.05	192.99	189.5	190.69	193.9	198.69	192.22	194.41	190.3	187.29	190.67	192.08	191.02	199.43	194.78	186.46	197.85	193.39	193.3	199.5	194.27
201.86	205.72	202.93	197.91	198.43	207.53	201.1	200.81	201.51	205.75	194.05	194.14	202.94	192.83	194.28	202.25	208.6	203.25	199.26	203.36	197.11	200.14	196.28	203.15	194.45	199.22	201.42	203.52	205.46	197.01	202.44	205.02	196.05	202.91	207.52	200.22	197.81	196.45	203.95	193.02	196.75	199.73	205.85	201.26	201.31	202.69	201.85	203.27	197.48	198.8
210.41	204.39	210.51	204.96	206.85	206.07	211.26	201.97	205.48	209.76	206.3	209.58	202.43	202.75	206.72	199.16	205.52	208.41	205.94	210.31	207.89	209.75	210.28	208.34	208.23	208.15	206.28	216.89	205.9	207.12	208.34	215.91	205.05	200.27	207.44	205.68	211.58	206.62	209.99	212.2	208.73	211.06	204.28	214.63	211.57	212.22	210.43	204.69	206.58	202.3
212.11	206.97	207.5	212.31	213.94	212.15	218.67	214.65	212.8	214.22	214.37	215.65	208.99	215.14	211.76	212.1	210.08	214.19	214.2	212.47	215.45	214.69	216.1	217.23	211.92	216.36	210.22	209.91	214.59	214.76	207.57	208.49	214.67	209.98	213.89	211.95	212.11	209.34	205.2	212.78	213.02	212.08	202.95	214.77	211.92	206.76	214.24	211.14	210.56	211.66
206.86	208.72	211.25	215.76	202.91	213.74	212.62	210.78	213.59	213.41	213.78	207.4	208.39	214.93	211.29	211.29	206.82	210.59	206.03	209.87	201.96	207.93	213.2	215.39	206.57	210.72	212.8	210.94	213.65	214.56	207.24	206.52	209.94	217.85	212.08	206.7	211.85	214.43	211.04	212.22	208.9	214.84	211.82	209.06	209.5	207.78	209.6	209.7	206.78	210.77
201.59	207.9	200.27	207.83	200.31	200.27	204.94	198.88	201.96	207.06	198.35	201.11	207.36	196.97	202.65	197.54	194.12	207.83	200.93	203.19	197.17	197.65	204.14	198.5	210.15	207.21	203.59	208.21	203.57	197.44	198.76	205.06	201.43	199.23	200.2	201.65	204.99	200.33	197.98	207.23	201.67	206.16	198.46	196.59	203.09	195.75	208.17	202.1	206.84	201.84
214.2	213.97	211.53	213.61	211.73	207.96	209.87	208.53	209.78	209.68	211.34	213.98	215.74	216.19	212.62	212.26	212.11	214.82	210.35	214.2	207.36	211.17	215.2	213.67	214.6	207.87	217.35	211.99	212.97	214.96	210.34	218.2	213.21	215.42	208.15	217.04	213.57	214.86	210.17	211.2	204.06	208.48	209.44	206.59	210.74	211.51	216.47	215.96	211.4	218.83
212	209.69	201.74	209.54	204.3	210.94	207.99	208.51	208.42	206.47	208.83	213.92	206.62	209.02	208.12	206.81	217.13	213.59	206.68	206.5	213.65	212.16	201.14	206.06	201.04	216.79	207.03	206.5	206.31	205.14	208	211.14	207.46	213.31	207.62	204.5	205.92	199.03	209.4	210.4	208.74	206.21	206.98	210.21	203.37	219.02	206.36	212.11	213.88	208.48
205.16	202.65	206.77	209.39	207.79	210.15	213.29	213.01	208.17	205.98	212.55	215.86	204.98	214.37	211.76	206.67	212.56	207.77	210.98	215.08	216.37	210.06	213.33	207.14	213.96	213.65	212.61	210.5	208.93	210.27	215.95	215.15	211.99	215.02	210.23	203.84	209.67	207.02	212.36	205.09	203.45	208.37	206.23	214.46	208.31	204.22	208.94	215.07	209.67	213.65
211.85	212.64	215.82	205.7	209.48	219.29	206.64	216.06	219.63	214.21	212.88	220.47	212.28	215.12	214.36	213.03	215.05	215.67	216.43	216.54	216.1	215.57	206.28	214.4	206.48	213.18	214.65	215.05	213.01	209.15	209.57	205.15	217.37	213.21	218.09	216.61	216.67	213.41	222.71	210.17	210.88	214.23	216.12	214.07	220.33	212.21	217.34	216.91	212.85	213.22
205.42	207.22	204.7	209.14	203.79	212.32	208.28	211.99	205.3	210.64	212.23	202.95	203.91	211.76	205.84	209.06	208.57	209.1	207.41	215.87	209.97	204.18	199.56	209.18	207.93	213.63	209.75	205.74	205.84	211.91	198.53	204.1	197.52	205.17	212.52	211.53	206.63	210.18	217.74	205.82	208.81	212.23	207.72	206.99	214.02	205.2	204.89	210.96	211.17	207.99
211.78	206.79	211.36	216.51	218.77	208.05	215.83	207.51	210.31	213.19	209.52	210.94	211.14	207.87	213.58	211.64	212.03	210.65	217.92	218.5	206.72	218.7	213.06	219.65	215.01	210.39	201.53	214.66	213.95	212.89	212.97	216.74	219.73	209.22	214.67	219.93	209.34	213.81	208.68	214.1	207.16	214.67	211.21	211.79	216.36	207.05	216.55	210.49	210.95	209.62
211.15	210.81	209.82	206.58	213.14	208.26	210.93	203.64	208.09	206.19	212.13	211.37	206.17	206.96	208.48	209.28	205.79	210.04	210.91	217.35	205.68	217.95	212.9	210.76	207.45	210.25	208.42	208.21	213.16	215	208.84	203.39	205.16	207.91	207.53	211.77	210.91	204.75	214.43	208.58	214.44	209.67	207.41	210.24	212.05	206.49	209.09	210.84	209.99	204.89
200.68	209.62	206.56	203	203.6	201.35	206.35	196.41	202.04	204.44	200.67	200.79	206.57	207.07	202.48	202.86	203.1	204.78	201.53	199.25	197.43	198.08	195.93	202.02	198.48	206.79	199.72	200.76	197.92	208.56	205.89	196.59	207.7	194.82	203.06	203.85	209.02	204.51	197.06	196.62	199.39	199.49	203.04	208.75	200.75	201.68	202.87	203.17	196.9	196.34
214.03	212.67	206.96	207.25	210.93	215.58	209.58	208.99	210.75	211.39	211.87	202.63	212.83	212.64	216.38	215.04	216.59	215.25	210.6	217.15	204.4	209.02	215.56	207.22	215.98	214.49	209.35	216.91	213.28	215.85	210.76	217.72	219.36	214.75	213.16	210.57	204.27	203.95	209.67	210.78	200.61	206.28	216.9	206.33	219.08	215.71	208.48	208.29	213.15	213.03
210.67	213.22	206.95	206.3	210.72	215.27	206.11	205.32	217.06	211.31	207.52	207.72	207.02	209.14	206.11	204.23	211.26	205.54	206.78	213.32	207.55	210.51	208.46	207.17	207.29	210.88	205.57	218.43	210.85	211.25	209.07	202.18	206.16	211.17	216.84	206.16	208.78	201.77	213.1	216.11	207.52	202.95	208.48	208.33	206.29	210.13	212.38	206.58	206.66	204.95
206.03	206.82	206.16	213.04	210.89	207.39	208.99	207.71	206.65	206.95	213.78	206.75	212.7	213.76	209.16	210.18	210.28	202.68	207.8	197.04	210.94	206.25	209.05	208.53	205.14	197.47	206.58	214.72	208.69	207.08	212.08	208.76	206.24	206.81	212.24	207.47	205.61	208.08	204.97	201.37	207.57	211.28	204.72	210.03	207.88	210.67	204.95	209.63	200.93	203.64
201.43	201.07	198.72	196.35	199.72	203.34	205.13	202.27	202.57	198.49	200.11	201.6	203.21	196.49	204.12	204.9	199.17	192.38	198.87	203.63	205.28	205.39	202.84	202.11	207.08	208.4	207.04	202.71	202.49	200.7	202.56	203.63	200.79	205.36	200.71	199.87	201.61	201.96	203.15	202.41	207.95	200.24	210.11	196.86	201.81	196.47	199.14	200.45	198.93	208.41
206.38	204.98	206.61	208.51	208.9	203.9	205.24	207.39	202.8	204.05	198.76	199.34	206.98	203.38	210.33	205.05	205.95	206.5	207.78	210.51	203.03	207.13	204.16	202.62	200.52	200.46	205.87	212.18	206.24	206.81	206.18	199.66	207.6	203.49	203.36	197.57	206.94	208.35	200.45	203.67	203.85	207.68	199.52	202.71	210.54	198.61	208.29	211.18	207.34	203.72
211.66	207.09	208.37	210.03	207.87	212.2	210.14	208.18	211.33	212.05	199.63	208.45	208.96	209.73	210.14	202.13	208.8	205.85	209.84	207.62	206.68	209.04	208.65	206.25	212.01	204.15	219.25	210.76	206.88	204.2	209.99	207	212.67	209.11	207.17	212.73	209.66	207.91	209.53	207.98	211.15	211.89	207.05	206.03	206.93	211.18	209.1	206.18	205.68	201.6
212.41	212.14	210.42	215.03	213.49	207.25	212.14	207.41	212.61	213.37	205.88	215.25	206.63	210.16	211.91	216.45	205.91	208.46	215	213.91	210.32	209.49	212.3	211.58	203.87	207.52	215.45	215.71	213.62	209.89	206.98	213.93	205.52	211.62	204.66	212.37	207.45	214.19	208.78	205.17	208.37	206.88	215.17	213.82	211.12	210.53	210.37	212.66	211.16	211.64
199.74	202.46	202.25	196.83	201.95	200.21	204.46	202.43	199.74	207.8	201.29	200.78	196.46	197.81	205.45	195.31	197.24	195.82	198.25	189.1	201.68	199.3	205.01	199.61	201.1	195.22	202.88	197.9	201.71	199.4	196.41	193.56	199.95	202.83	199.34	202.12	202.46	198.31	205.12	203.9	200.49	200.68	206.07	198.69	202.5	198.14	202.28	197.61	195.35	201.53
207.67	205.2	204.4	203.34	201.11	200.01	201.11	205.88	204.7	209.37	205.84	205.4	207.77	206.71	205.04	209.49	202.76	200.93	201.71	205.24	205.04	201.14	208.84	204.1	203.68	204.57	206.11	205.63	203.37	212.17	203.04	211.72	206.24	201.88	208.44	206.34	199.08	203.45	208.8	205.76	208.38	207.19	200.32	205.44	200	203.21	202.43	206.52	205.12	207.05
207.55	204.9	207.15	207.09	207.88	207.13	213.4	198.79	201.45	202.09	201.48	205.28	195.01	204.29	208.46	208.02	201.09	201.2	206.29	200.26	203.85	202.88	203.4	208	200.07	198.97	200.44	205.84	208.05	203.54	205.65	212.18	199.52	201.7	209.48	206.95	210.61	209.82	199.37	200.06	199.92	204.22	200.56	198.4	204.78	208.33	205.38	202.57	201.53	202.1
208.88	208.05	212.04	205.59	212.35	214.75	214.05	207.9	209.59	209.56	211.41	213.74	206.1	208.29	209.46	207.21	207.17	212.39	209.69	208.42	210.92	209.17	208.54	204.77	208.1	208.73	209.44	211.63	216.16	207.86	203.34	213.35	205.56	204.11	206.31	211.53	205.95	207.48	211.37	204.32	209.72	210.27	204.99	203.97	210.66	208.17	213.95	211.24	211.69	208.9
200.18	199.58	201.92	201.25	200.76	203.28	205.73	208.47	199.46	195.11	205.33	200.71	206.41	206.65	202.01	202.42	204.28	206.91	196.03	202.06	207.95	212.63	199.87	205.96	199.96	205.27	207.06	198.37	205.31	194.24	199.64	201.34	209.22	200.4	196.6	197.06	208.06	207.11	197.01	199.73	201.23	201.22	204.16	203.46	206.72	197.92	199.82	202.48	198.29	200.04
216.6	209.08	215.13	215.35	214.94	218.54	211.17	211.73	213.66	209.82	208.5	210.13	210.72	211.89	215.52	208.75	214.69	218.29	216.42	216.31	214.11	211.69	206.91	210.8	213.82	211.7	210.75	207.95	214.85	211.48	219.8	210.26	210.7	211.68	213.9	214.56	213.28	208.9	214.68	212.16	206.03	208.76	208.76	214.65	216.94	221.72	209.83	214.21	209.23	213.9
197.57	203.1	202.24	203.31	205.62	206.77	204.11	199.54	201.2	207.83	201.75	202.72	206.41	201.46	205.37	204.36	201.99	205.69	208.04	201.38	206.46	199.55	203.52	212.64	200.76	201.43	193.35	208.75	206.37	205.65	207.04	203.03	198.29	204.09	199.3	199.15	208.34	202.97	201.16	202.17	205.33	208.68	207.4	209.55	202.49	210.28	206.94	201.86	206.6	207.74
208.95	202.9	206.28	205.96	208.14	205.35	204.02	200.69	203.56	211.37	208.63	207.95	208.53	208.18	207.05	204.17	211.92	211.48	209.05	202.75	203.13	204.64	202.42	207.77	208.91	198.46	204.86	203.05	200.69	205.43	204.26	205.52	208.33	207.33	207.83	208.29	209.36	205.56	210.22	208.2	206.33	209.49	204.63	207.96	206.18	203.32	207.83	209.38	202.47	205.53
207.7	213.23	211.16	212.73	218.27	212.99	212.09	212.82	213.19	213.56	207.25	211.24	214.81	207.38	210.92	217.46	210.73	217.4	215.28	210.74	209.25	214.9	206.95	212.29	219.8	205.28	209.97	213.19	215.7	209.08	216.51	218.66	210.61	215.57	219.59	215.59	212.22	215.38	209.82	215.41	211.6	210.29	218.06	216.71	209.18	212.3	209.05	215.33	210.02	212.84
199.42	201.51	207.12	198.19	199.65	206.87	196.43	194.44	196.3	199.75	202.04	196.11	194.91	200.11	199.45	200.41	198.92	201.62	199.93	201.63	206.61	201.92	197.3	201.15	202.67	193.96	204.02	204.95	201.68	203.99	196.74	203.95	193.82	206.75	198.69	199.82	199.56	198.33	201.48	196.68	193.38	205.41	194.71	200.75	202.85	199.19	205.96	200.13	201.84	201.18
203.46	202.5	204.67	196.01	201.72	204.2	200.53	206.16	198.44	197.59	203.18	198.89	202.52	201.48	200.07	196.78	198.75	194.99	201.46	195.53	197.31	202.71	197.2	206.86	202.03	197.81	191.95	200.41	197.91	191.85	206.71	195.1	200.7	205.32	200.64	199.69	200.12	199.9	205.02	201.26	205.53	201.86	196.5	206.83	199	199.58	201.01	206.21	199.92	206.32
217.82	218.54	214.77	212.32	214.33	215.49	223.35	223.79	218.69	215.08	213.82	217.19	218.98	215.47	215.37	217.17	210.68	215.89	220.92	213.24	221.35	217.98	222.75	220.8	214.04	218.4	215.97	216.85	219.64	220.12	216.37	218.48	218.32	219.15	216.82	215.94	217.5	216.96	212.87	218.64	216.87	210	219.78	216.07	213.45	215.22	217.89	213.75	218.06	220.7
196.97	191.32	190.95	191.2	195.28	203.56	193.09	191.56	195.26	190.12	195.79	193.36	191.01	196.93	199.94	194.52	195.15	194.85	192.02	186.18	187.82	195.71	197.26	193.75	195.24	189.95	195.6	191.85	193.37	195.83	193.87	196.52	193.65	195.35	193.86	193.9	192.97	192.28	202.85	193.45	183.86	199.31	196.18	188.14	194.5	190.53	184.92	197.69	192.38	186.68
206.53	202.69	209.57	206.21	207.55	212.17	209.06	209.88	213.2	208.84	204.29	205.35	205.98	204.47	208.63	211.26	212.22	211.17	213.38	206	210.66	207.36	208.7	205.73	212.47	207.07	206.64	203.97	205.33	211.56	211.01	211.68	211.49	207.87	210.81	206.29	205.86	204.02	207.16	210.89	212.18	211.08	213.88	212.11	208.74	213.36	212.11	207.36	208.94	209.93
218.24	216.62	210.05	223.24	224.55	216.76	220.6	214.57	217.2	220.48	216.81	218.42	216.82	219.4	222.68	214.08	221.14	212.31	214.76	218.49	214.18	220.4	218.58	215.45	215.35	220.94	216.44	222.27	220.61	214.22	217.32	218.32	220.57	214.21	217	217.76	219.49	224.82	222.96	218.74	221.17	213.54	221.28	216.03	219.99	222.47	215.92	213.5	212.63	212.98
208.95	214.82	204.38	213.65	214.6	206.26	211.3	213.21	207.18	208.43	209.38	206.97	210.54	213.63	210.25	215.19	212.6	211.06	215.99	210.01	214.44	203.21	207.09	219.28	217.07	215.02	208.64	213.41	208.38	204.68	218.03	209.55	213.13	209.73	211.93	213.46	213.55	209.09	207.33	211.81	209.42	205.64	206.13	206.19	215.18	214.39	208.99	213.3	209.46	212.99
208.72	207.24	207.02	209.09	213.11	204.65	205.7	198.83	211.46	209.47	206.06	205.89	202.06	211.36	207.69	211.23	208.65	206.72	205.42	207.33	208.22	201.87	204.23	208.16	203.41	209.18	209.6	206.09	201.71	204.15	207.02	207.71	210.82	206.94	199.89	210.12	206.41	197.82	213.23	212.2	208.18	211.15	209.29	208.14	210	209.26	198.24	199.64	207.14	207.32
205.7	210.85	205.85	206.2	206.83	209.1	215.17	212.94	210.45	209.11	205.71	207.84	204.57	212.48	209.03	213.67	206.95	210.45	211.04	210.57	208.54	211.3	205.31	206.82	208	210.15	210.72	213.31	209.22	209.17	207.82	211.99	209.36	211.66	204.33	206.8	207.81	214.87	207.51	206.34	206.65	209.5	206.35	211.48	209.64	214.89	203.62	209.79	205.98	212.34
200.52	203.85	203.11	204.34	200.96	201.07	201.31	195.08	198.67	199.49	197.46	201.48	192.45	203.93	202.83	200.35	202.51	196.99	199.58	200.34	195.75	198.22	204.93	197.93	206.2	202.3	196.44	197.2	203.01	201.69	202.08	205.48	201.2	200.77	200.08	199.22	204.42	191.36	197.07	198.07	199.82	202.78	199.02	199.9	195.24	196.79	198.01	204.06	197.42	194.82
217.09	202.36	216.17	217.12	215.08	206.43	209.53	208.47	205.74	210.27	213.67	216.19	209.38	210.71	218.35	207.23	219.99	208.57	208.1	216.59	209.67	208.18	219.03	208.72	208.24	216.92	213.71	209.32	216.47	212.11	213.59	206.73	214.2	213.32	209.08	213.29	210.16	212.67	210.26	209.83	209.74	216.94	210.44	204.78	214.71	219.4	207.7	211.32	208.01	208.36
186.86	195.96	190.47	195.56	189.36	193.56	193.76	191.16	194.9	197.05	194.2	199.36	193.56	192.25	194.62	196.72	198.89	193.71	190.22	190.83	191.11	199.7	193.47	198.02	198.26	193.82	198.12	189.44	197.44	193.41	193.49	193.43	192.1	189.54	193.58	192.29	199.74	195.58	197.01	196.54	193.66	185.58	191.35	194.3	195.19	189.12	191.6	196.81	191.5	194.93
203.8	204.5	202.77	207.87	201.51	204	206.37	205.95	204.82	206.97	200.55	203.65	198.49	205.17	206.24	200.05	196.03	200.2	199.32	204.04	200.7	203.51	196.76	198.31	202.99	205.56	203.15	207.55	204.3	196.63	207.81	203.03	202.83	203.11	197.36	203.86	202.34	199.81	200.32	202.12	204.96	207.37	199.67	199.61	199.85	203.93	202.3	200.28	203.37	204.26
207.09	207.04	207.2	211.52	210.46	207.02	213.06	205.95	212.87	203	209.15	206.21	207.18	211.06	200.98	209.77	209.82	207.53	205.69	210.58	208.27	208.12	210.72	205.94	212.05	208.42	209.8	213.12	202.06	206.11	209.46	201.56	207.02	210.99	207.73	209.42	210.15	203.35	214.09	205.86	212.7	210.3	211.33	205.79	208.43	208.12	211.59	215.75	203.34	206.98
217.34	216.03	213.27	215.68	215.31	211.07	213.22	213.14	208.64	207.48	211.59	213.86	214.47	208.43	215.23	207.78	207.86	215.86	206.58	206.7	209.33	211.01	206.11	216.7	211.51	212.28	209.65	210.58	212.8	208.61	206.76	213.17	213.96	212.49	216.43	212.96	212.09	215.23	212.48	216.88	210.78	212.27	217.54	217.34	212.16	210.46	211.74	211.25	212.43	214.56
212.42	211.91	205.16	205.73	209.84	212	214.93	211.91	215.69	212.96	208.05	210.56	213.69	214.59	213.52	214.27	214.5	212.53	214.36	205.63	213.45	213.19	210.59	207.01	213.69	214.85	214.3	213.83	207.93	214.68	208.5	214.34	210.39	213.7	212.27	213.09	210.99	204.6	214.26	217.69	208.71	217	210.78	206.36	215.28	215.78	214.4	216.67	212.66	208.48
196.58	202.64	209.88	202.26	199.98	199.91	200.36	208.7	207.38	203.99	205.56	198.36	206.98	207.34	207.82	200.92	204.37	208.7	201.67	206.81	206.61	206.18	209.03	210.97	202.66	205.05	208.59	209.25	205.76	207.61	204.32	209.08	206.61	201.9	205.93	201.54	203.9	201.24	204.09	201.55	201.12	203.89	202.06	203.12	204.39	214.09	197.89	202.56	203.37	205.94
202.59	199.73	195.23	202.55	197.15	197.54	201.52	197.47	195.75	193.66	192.51	203.29	202.69	194.82	200.88	199.86	198.18	203.35	201.15	194.12	198.27	197.6	197.78	196.96	201.72	192.27	197.32	196.86	210.58	200.35	196.62	194.58	198.32	193.34	205.99	195.52	199.66	203.37	195.23	200.16	199.53	198.32	201.35	194.87	196.18	197.5	194.76	196.75	189.24	199.73
211.13	203.73	206	206.2	208.7	205.39	207.16	212.94	209.6	206.35	206.19	209.93	203.17	206.06	207.52	209.31	206.26	211.96	209.01	204.58	207.54	211.82	208.64	208.55	210.6	212.12	204.86	209.7	207.06	202.47	205.96	206.47	210	204.63	213.3	209.12	209.12	209.96	214.29	201.54	211.4	202.32	213.18	209.76	212.97	201.35	204.48	208.67	211.25	203.55
203.92	213.93	209.61	218.35	211.36	208.29	212.27	202.06	209.78	209.9	219.02	211.21	213.12	212.11	218.1	207.82	207.34	215.47	211.33	221.17	214.23	218.84	211.74	216.36	212.58	209.9	214.82	209.91	218.67	212.66	214.45	217.39	207.97	213.81	210.29	210.77	209.9	215.28	211	210.51	214.25	210.71	217.1	222.65	212.41	215.84	217.75	214.94	213.5	216.56
199.66	197.1	202.98	198.85	196.98	193.04	197.28	194.21	202.25	204.15	199.31	199.85	200.35	202.13	201.15	199.26	214.6	202.85	202.64	197.59	193.43	198.36	199.84	195.88	199.83	200.71	197.85	207.92	208.53	203.12	194.43	196.01	197.83	204.48	196.53	204.43	197.14	198.73	196.88	204.75	199.09	195.88	198.57	202.97	202.11	200.58	200.17	201.61	191.83	203.15
214.83	214.58	208.5	202.75	211.9	210.69	209.48	211.12	208.54	206.63	210.71	214.05	208.01	209.98	202.84	207.54	203.12	205.53	203.72	206.87	208.99	207.17	207.4	217.94	213.9	210.48	206.98	201.93	206.62	214.79	209.72	206.43	211.8	208.92	210	212.98	206.17	208.57	208.97	211.8	209.83	203.4	202.06	210.08	209.52	203.59	215.15	209.58	213.52	215.59
207.85	218.93	209.02	223.49	219	220.65	215.93	211.06	212.05	212.17	212.98	207.52	217.8	212.62	214.6	213.05	212.11	217.65	214.25	211.72	213.11	209.39	211.35	214.13	212.5	216.34	217.14	213.85	219.47	213.09	206.25	217.8	217.71	215.77	208.94	217.73	211.27	208.57	215.37	213.43	213.69	209.53	215.54	209.83	209.45	215.93	215.74	214.2	220.08	220
205.79	205.1	202.07	201.76	194.2	202.17	202.06	204.38	207.98	201.83	203.22	202.24	205.26	194.25	203.93	209.47	201.3	196.02	195.2	199.78	196.69	198.95	198.83	202.61	207.68	206.22	211.09	198.64	197.38	197.67	205.25	210.45	203.8	202.03	200	207.41	204.21	205.58	203.96	197.26	203.58	204.22	198.15	206.88	210.23	206.11	204.12	208.48	202.84	202.8
209.73	205.02	208.99	207.68	209.85	200.79	212.72	203.26	208.72	205.24	207.34	207.84	200.81	204.98	206.8	208.88	210.54	208.08	211.71	207.64	211.22	209.43	212.4	209.45	212.39	206.67	207.56	202.17	208.11	206	206.79	211.8	202.31	204.82	207.23	204.78	207.13	208.62	203.27	213.01	206.75	209.34	202.2	212.46	210.17	210.61	214.89	208.94	207.8	203.42
208.95	198.76	192.12	195.65	193.72	195.24	200.44	198.52	196.01	196.74	195.34	193.35	197.23	188.87	198.19	203.15	197.34	194.02	196.62	187.48	184.74	189.23	194.92	198.13	193.56	197.92	191.64	201.91	202.18	190.22	186.46	196.23	197.71	201.54	192.02	197.67	199.23	195.76	195.41	196.96	195.61	197.39	195.86	196.85	188.91	196.57	199.38	200.37	194.59	195.67
220.48	220.58	212.61	222.37	218.58	214.45	217.3	216.17	217.43	222.93	221.89	214.29	218.42	220.32	216.62	216.96	216.68	217.2	218.98	215.97	210.02	224.89	215.51	211.97	216.68	219.26	213.78	214.14	210.3	222.33	218.59	211.71	219.27	216.89	214.54	220.07	214	214.49	215.35	213.47	222.62	217.48	216.59	215.55	214.96	218.04	216.57	217.95	205.94	216.66
210.78	205.26	199.3	208.46	207	211.54	199.84	204.19	199.62	205.54	208.99	203.74	211.17	210.63	212.06	207.56	214.13	205.63	207.37	207.85	208.55	207.85	212.41	208.16	204.68	207.04	210.93	203.89	209.29	208.38	203.04	207.73	205.31	209.19	215.94	209.17	205.9	205.29	207.39	209.23	208.66	202.65	211.75	213.27	209.23	204.15	205.67	208.74	201.55	207.49
218.53	213.51	212.77	217.23	212.71	215.6	212.46	215.28	214.17	217.34	217.87	218.41	217.94	211.56	210.79	218.17	221.52	210.72	222.11	219.26	216.74	216.72	219.48	216.28	213.19	219.18	217.62	218.42	220.81	216.2	219.23	218.18	217.64	218.78	214.07	224.08	217.41	222.93	222.59	222.11	220	215.53	216.94	218.07	213.44	219.17	213.57	220.17	216.5	213.2
223.05	217.93	214.23	219.48	217.65	219.9	217.03	217.35	221.7	218.46	222.88	219.72	219.97	213.63	212.67	216.38	217.47	215.45	216.68	221.61	209.24	219.8	210.13	212.61	221.04	215.94	211.5	219.53	216.21	214.7	218.68	221.87	221.13	215.82	218.7	214.87	213.38	215.23	215.67	216.37	217.51	212.47	219.79	218.62	223.47	217.52	212.31	214.79	215.15	217.53
212.2	210.52	208.18	207.63	207.46	212.59	206.01	209.03	210.06	213.51	217.22	208.76	210.05	207.33	213.16	210.96	210.73	211.13	217.05	216.35	212.18	208.03	215.82	211.36	212.84	210.59	209.38	215.16	215.06	212.21	208.89	210.31	208.53	210.74	211.78	211.87	209.59	210.59	207.48	212.14	215.26	207.81	208.82	214.07	205.74	219.22	202.73	209.29	209.23	211.27
210.74	210.17	209.53	210.52	205.4	211.28	206.4	204.66	208.79	206.55	211.97	205.11	210.07	209.15	209.38	215.89	206.89	215.51	208.19	211.38	209.89	210.98	210.66	207.8	211.2	209.84	206.28	215.21	210.16	205.5	207.7	209.08	211.35	207.54	212.3	211.64	208.32	209.58	209.41	211.78	209.57	209.02	205.51	208.87	206.27	217.75	203.19	213.09	206.27	205.07
208.69	208.07	207.96	207.54	203.15	208.73	204.71	208.86	211.12	205.74	207.02	205.59	212.98	208.47	207.36	211.45	214.46	209.71	208.89	206.47	211.19	204.96	210.26	207.2	208.68	211.16	205.34	213.7	204.27	213.58	207.35	208.45	211.39	204.19	210.57	210	205.73	204.14	206.09	210.78	214.36	203.78	205.98	209.11	206.8	206.26	211.76	201.74	211.24	208.59
211.06	217.02	211.95	210.1	213.81	208.06	211.17	217.6	207.13	216.16	215.73	214.71	209.24	215.91	219.73	212.99	217.33	217.09	208.83	216.13	211.67	208.86	215.44	212.5	205.64	211.53	215.68	209.12	216.59	213.84	212.72	207.82	213.09	221.24	214.61	214.36	213.64	212.4	207.56	217.1	208.17	215.44	214.32	213.29	211.26	214.21	208.23	213.53	209.9	214.9
207.27	211.03	216.78	207.9	212.25	215.53	209.94	214.21	211.51	218.34	214.94	208.6	216.21	213.17	207.3	213.35	216.54	213.98	208.6	217.02	210.78	215.99	213.34	212.63	214.64	208.39	214.6	212.03	213.63	211.55	210.99	210.76	215.12	208.07	213.42	210.71	216.53	217.05	210.73	220.07	210.8	213.48	211.66	212.18	212.88	208.28	209.52	213.76	218.37	215.06
203.85	203.37	201.11	209.09	201.05	201.79	206.1	196.78	204.45	205.57	204.12	203.94	204.64	199.24	201.68	201.51	200.8	199.06	204.31	202.27	200	198.33	203.02	203.95	203.97	206.9	199.92	205.33	208.92	206.34	208.16	205.07	209.61	202.3	210.2	203.67	203.74	205.79	196.73	202.59	207.63	204.47	200.85	202.39	203.97	206.01	200.32	205.51	199.4	210.79
216.85	208.09	216.01	204.11	211.44	211.39	218.02	212.48	210.39	210.77	216.25	208.32	219.7	216.8	210.25	215.78	215.73	208.95	214.85	213.7	213.19	209.41	211.21	214.22	214.05	211.75	213.26	217.17	208.43	212.31	211.32	203.37	217.61	214.13	209.02	209.78	208.74	210.65	217.58	211.3	209.44	212.56	213.02	211.57	212.28	212.86	210.08	212.34	218.73	214.05
208.53	203.74	203.54	210.26	204.22	207.66	209.26	199.64	209.57	202.64	210.39	209.17	212.67	206.14	204.33	214.25	204.34	213.39	205.01	207.45	205.88	202.26	205.48	209.07	203.52	204.56	205.37	208.8	209.27	205.6	211.76	210.26	213.11	204.48	212.44	211.13	202.35	208.03	204.64	203.97	204.57	201.03	209.67	211.08	208.74	207.31	213.57	212.31	203.58	209.61
213.13	206.64	210.23	209.35	204.14	204.79	211.11	211	209.08	204.65	209.57	212.69	207.65	216.46	206.73	208.52	207.48	204.12	202.32	210.79	212.37	204.41	205.94	209.75	210.1	211.34	207.66	205.69	207.89	212.29	207.9	209.71	209.51	210.06	212.49	201.33	210.84	210.12	211.2	209.21	211.72	211.85	210.55	211.04	209.63	198.08	213.45	205.55	200.74	211.15
216.1	220.81	208.66	215.68	208.56	208.29	209.75	212.47	213.55	214.52	215.07	212.41	214.94	212.01	217.37	215.34	215.34	212	216.34	214.91	212.4	210.61	212.49	208.26	210.15	218.39	216.04	212.85	214.57	217.26	214.43	217.13	213.58	212.05	210.67	213.92	214.75	213.37	215.1	212.64	215.94	212.66	209	219.97	216.93	217.24	217.28	216.89	215.08	209.6
207.2	203.09	209.31	204.07	209.25	211.2	210.21	210.22	209.23	200.4	211.13	210.46	206.87	203.21	202.29	197.58	212.49	208.43	211	205.52	207.82	212.5	206.64	208.34	213.03	207.72	203.01	207.59	202.78	206.85	201.58	203.94	208.64	210.48	207.01	199.19	208.49	206.32	208.05	201.17	209.08	206.6	207.8	208.76	210.41	199.58	206.31	209.05	211.23	202.61
210.85	205.27	207.85	208.7	211.87	203.37	209.47	213.8	208.36	210.28	208.62	207.34	203.04	211.03	208.33	204.36	208.86	209.08	208.58	213.84	207.24	211.72	208.67	206.34	211.32	201.31	207.33	207.2	204.21	197.63	205.86	209.76	201.1	213.59	207.85	212.43	206.91	210.06	212.26	206.95	209.08	211.96	205.59	196.61	207.85	202.02	205.67	209.13	205.88	206.61
209.9	212.56	210.65	207.56	216.93	209	215.53	209.59	213.2	211.75	212.05	206.43	209.38	214.23	217.09	214.91	212.36	212.23	206.76	220.7	209.89	208.59	207.72	213.47	209.04	204.33	209.03	206.18	205.58	213.23	213.23	218.95	217.35	209.83	208.07	206.26	208.01	212.64	210.76	216.45	209.12	212.78	211.87	210.24	215.27	208.2	209.85	209.07	214.47	212.41
210.84	199.92	200.76	203.69	204.55	205.36	200.88	202.56	209.16	206.96	207.21	211.05	212.64	205.09	207.76	205.95	207.01	204.46	215.05	211.82	209.71	208.64	208.35	207.31	204.5	204.97	211.8	203.53	201.85	208.31	210.71	206.33	208.06	207.62	208.32	206.42	203.38	210.02	206.39	204.48	208.98	210.8	206.56	209.91	209.04	209.07	207.3	202.75	210.04	215.68
209.34	210.8	211.91	209.7	198.97	216.6	212.71	208.67	208.48	211.9	209.95	216.43	209.27	207.44	206.5	205.25	209.21	208.11	205.34	214.95	211.16	205.84	210.59	205.18	210.85	209.49	208.14	216.26	208.61	210.4	214.95	214.46	213.32	200.91	216.86	201.61	211.87	208.75	214.84	212.37	207.85	206.11	208.09	210.51	206.96	206.71	207.54	205.77	207.61	213.7
212.25	212.09	210.53	208.68	210.55	215.92	207.29	210.08	216.74	207.59	213.54	215.4	213.95	208.65	216.97	208.76	219.2	210.85	214.24	206.52	211.83	212.66	209.12	213.61	217.86	210.27	206.48	210.59	199.1	209.32	204.41	216.51	213.98	210.45	211.85	209.65	216.22	199.71	209.6	210.38	218.82	210.78	209.24	210.38	209.93	209.52	208.95	214.72	213.85	209.15
208.46	201.22	209.01	203.66	208.18	203.67	204.22	199.72	209.59	192.93	201.16	202.55	207	200.66	202.95	207.21	205.66	202.25	202.36	207.81	200.89	208.36	203.79	208.67	200.95	201.42	212.36	204.43	202.58	201.08	203.84	198.71	202.97	202.49	206.61	196.81	201.61	206.52	202.86	207.5	199.86	213.91	202.43	203.42	197.07	203.22	208.97	203.11	203.2	202.84
194.04	195.42	196.86	198.1	192.67	189.66	203.66	192.4	195.03	188.93	194.09	196.48	198.99	198.91	194.81	195.97	201.33	193.78	196.67	192.62	192.28	199.44	190.74	197.02	198.11	195.39	194.8	193.17	194.87	194.41	193.28	196.7	201.34	190.05	194.41	201.41	190.02	189.82	199.6	194.82	197.31	197.03	195.84	189.77	199.9	195.11	191.98	186.68	190.92	191.55
196.01	190.82	201.46	199.9	190.01	197.6	194.36	200.38	196.79	195.99	193.27	196.78	194.92	194.04	191.81	193.13	198.36	199.47	196.06	194.05	195.94	193.17	200.68	192.75	192.19	193.24	199.17	197.54	195.67	204.59	195.47	191.44	195.44	201.53	195.08	191.33	195.06	190.09	198.54	188.07	191.23	194.57	197.46	191.96	197.64	198.61	192.91	187.33	199.61	195.81
205.14	198.99	203.18	199.73	200.14	193.69	204.7	197.28	206.45	207.08	202.34	204.33	199.19	206.35	199.29	202.22	199.38	206.11	200.5	204.17	201.07	199.76	207.45	207.28	201.42	195.21	202.9	204.65	196.93	206.19	205.86	207.3	198.38	209.83	197.8	197.68	198.46	201.44	202.4	202.12	199.8	208.55	205.47	204.79	203.83	200.75	205.47	200.82	200.01	199.66
215.72	219.05	217.56	221.9	217.01	220.81	215.71	210.22	218.58	214.11	221.28	217.01	214.09	223.55	215.84	221.44	213.36	221.23	217.53	219.36	217.74	209.65	215.66	213.79	214.19	215.98	217.64	225.11	212.55	216.94	216.05	213.17	221.71	216.01	215.77	213.81	220.79	215.46	213.13	221.27	214.63	232.75	217.63	215.01	218.2	216.58	221.26	218.35	214.86	215.67
199.58	203.28	199.14	198.56	198.82	201.02	195.05	199.87	202.26	204.73	200.66	196.65	209.77	196.54	201.2	207.32	197.94	195.62	200.5	203.3	200.4	206.22	204.07	201.69	209.42	196.05	199.23	201.86	199.29	200.47	206.73	201.27	200.92	197.88	202.37	201.2	199.84	198.43	199.12	198.86	199.62	195.62	199.33	203.62	202.16	199.39	199.3	203.62	193.29	198.43
218.91	217.08	219.03	215.9	208.32	220.21	223.44	214.79	215	223.01	217.39	220.87	218.88	221.01	212.86	220.34	215.83	217.59	210.17	216.13	217.54	216.12	216.98	214.88	221.6	218.95	215.1	210.62	218.3	216.68	211.99	215.48	217.82	214.02	217.11	214.85	220.71	213.29	215.47	218.82	214.54	214.51	220.67	221.8	216.51	219.39	221.61	214.35	217.07	215.91
208.45	213.28	214.84	210.68	213.65	210.45	204.23	212.4	217.49	209.33	204.32	216.01	211.53	210.49	206.71	211.92	202.81	212.31	210.78	205.93	214.34	208.88	214.72	207.15	207.8	206.86	213.16	208.62	202.01	212.87	213.39	215.47	204.94	209.24	208.71	208.61	209.04	215.92	209.67	210.37	205.78	209.48	212.19	208.29	212.9	212.01	208.68	210.67	210.28	211.1
211.09	208.22	205.53	212.72	203.96	207.84	209.42	207.9	208.66	211.35	208.3	200.16	200.5	203.42	206.93	209.83	210.67	211.14	209.79	211.12	209.63	213.25	213.84	210.59	212.02	206.31	202.55	211.44	207.3	209.15	201.62	211.75	203.43	213.91	212.58	206.27	211.29	207.19	208	210.31	213.55	208.2	217.92	211.86	212.25	210.1	211.71	212.27	211.3	203.3
215.78	206.19	210.09	213.73	205.48	207.82	200.81	206.06	206.67	208.44	212.02	210.81	207.95	209.74	205.29	211.02	213.81	205.24	210.99	219.9	206.74	209.83	203.2	213.86	211.68	205.34	214.81	206.37	206.92	214.46	206.18	209.16	211.18	209.77	211.87	209.43	208.19	203.27	206.53	210.4	205.02	201.69	207.26	209.6	206.54	206.46	206.25	214.68	210.26	210.7
196.52	206.18	202.96	207.79	207.44	203.98	210.22	204.33	202.4	204.16	204.18	199.2	210.82	207.37	204	207.69	208.09	204.37	202.28	204.35	203.01	206.25	207.42	206.94	204.54	203.83	208.63	206.38	205.83	204.17	205.45	198.96	202.13	205.91	199.64	209.17	200.55	202.41	207.84	205.86	200.98	203.79	203.01	200.02	198.44	208.13	206.35	200.58	201.15	210.13
216.53	222.34	212.63	220.99	218.49	216.17	220.11	217.16	216.71	219.28	221.72	214.46	211.19	211.99	213.31	222.63	218.68	213.88	213.62	219.16	224.18	219.05	215.37	215.93	219.75	212.6	222.53	216.46	216.55	221.09	218.31	209.95	220.18	217.02	219.11	221.3	218.52	215.56	214.41	215.27	216.43	218.18	214.63	217.08	222.03	214.41	218.16	214.98	222.38	215.34
210.57	209.25	207.58	216.02	213.41	216.65	214.1	210.62	215.15	211.6	208.63	217.32	210.6	205.71	209.1	203.58	210.27	210.3	213.23	212.54	214.64	203.61	208.15	210.47	207.67	212.6	208.15	210.79	208.22	214.9	206.3	215.77	209.33	213.36	209.95	210.91	210.19	209.83	215.38	211.65	209.02	210.04	204.54	210.04	211.87	207.81	211.44	213.64	210.44	207.76
206.7	200.46	203.01	206.96	200.3	207.94	202.85	202.02	205.18	202.71	208.96	200.54	197.41	199.4	201.58	200.43	206.7	201.34	200.3	201.87	199.07	208.94	203.36	204.82	200.87	203.59	204.35	199.95	200.41	205.63	203.87	203.03	207.35	203.64	203.3	202.06	204.71	204.61	208.1	205.75	201.62	199.48	199.25	203.6	206.96	203.14	208.89	205.89	195.97	201.17
211.66	213.6	214.73	214.72	206.76	209.6	213.84	208.81	214.61	213.61	216.86	210.27	214.85	215.21	215.98	214.16	215.05	216.59	210.81	211.54	211.92	208.2	209.5	216.07	213.84	208.08	207.82	215.8	210.64	215.01	214.58	214.51	216.93	206.21	207.57	219.03	213.81	211.31	220.86	215.9	218.88	207.78	211.19	210.02	211.61	218.28	205.85	210.41	215.16	213.25
211.22	216.12	209.4	211.46	208.94	207.84	206.43	213.56	207.11	210.39	213.84	212.72	208.58	213.79	208.59	217.18	214.82	212.55	211.9	211.28	206.36	218	216.03	208.21	217.25	206.46	210.24	207.27	206.7	213.58	206.63	212.68	206.23	208.4	211.3	207.59	211.13	213.43	210.72	212.7	206.35	208.14	205.75	208.54	207.17	212.48	210.83	211.61	217.19	213.14
213.8	209.62	215.25	207.61	206.23	208.53	205.62	211.92	208.42	210.94	206.25	208.94	207.06	201.8	211.11	214.28	210.97	210.38	203.37	208.07	212.48	208.35	211.78	214.64	209.06	201.25	211.54	211.7	206.61	208.32	210.67	205.75	210.2	212.43	213.55	211.06	210	208.33	208.42	210.96	205.44	207.03	211.69	203.77	211.25	211.77	213.04	204.86	212.71	213.58
206.96	203.38	204.84	204.2	203.6	205	211.03	208.31	202.5	206.71	209.45	204.62	209.78	205.51	201.25	202.58	200.84	211.43	202.3	210.12	195.74	206.04	207.57	210.31	201.83	207.66	201.49	206.51	209.51	201.37	208.05	200.09	199.52	207.4	214.15	203.11	207.2	203.75	204.14	205.03	210.02	201.95	204.87	203.77	202.85	205.5	204.57	205.88	201.28	211.48
201.6	200.53	205.14	197.07	206.54	205.97	208.61	202.28	198.52	198.28	203.22	203.38	200.88	200.74	202.12	200.33	205.44	197.9	193.23	202.19	198.24	197.64	198.97	197.05	195.67	196.95	199.34	202.64	204.16	192.27	204.84	199.78	195.95	198.27	199.41	199.61	202.87	205.87	196.9	195.43	198.97	198.63	198.31	201.72	201.02	193.02	196.93	205.15	199.21	198.92
214.03	217.4	216.44	211.82	215.37	221.8	214.87	218.57	212.34	211.34	216.23	212.36	205.33	217.77	212.43	211.11	214.82	211.41	212.8	221.23	203.1	212.54	215.98	216.89	216.79	208.71	212.55	211.23	214.05	215.94	214.68	215.7	211.45	221.77	212.42	208.88	212.21	212.51	214.82	214.91	214.24	213.24	214.32	213.14	213.53	214.48	218.6	212.98	215.56	210.98
208.76	215.48	213.17	213.02	210.83	208.6	212.46	213.83	206.39	214.05	215.16	210.46	214.32	208.94	210.85	212	213.36	213.77	211.48	202.66	209.39	209.95	210.82	206.56	212.27	212.67	207.44	212.76	205.2	209.76	211.86	213.73	210.03	213.8	211.98	212.6	211.34	211.63	213.85	210.11	218.48	211.12	207.9	211.22	208.16	213.54	208.63	207.69	212.62	209.39
211.47	205.57	208.77	212.44	212.96	211.36	202.56	206.77	212.87	210.42	212.57	208.72	208.44	209.95	211.23	209.34	206.67	206.8	207.39	209.83	212.84	205.95	213.22	210.64	204.26	209.77	214.3	213.7	208.75	208.13	204.26	209.54	211.36	213.7	204.74	212.54	210.48	207.34	215	208.43	207.51	210.49	203.03	209.2	207.19	214.79	212.33	202.41	211	215.14
214.98	211.58	205.27	212.18	204.03	219.6	205.94	205.45	211.34	201.55	207.93	213.42	204.28	209.59	206.74	209.12	210.39	210.31	205.47	213.12	207.05	206.72	211.78	204.04	204.88	207.25	210.34	209.34	204.83	206.81	206.58	203.32	210.23	207.43	205.78	210.66	203.29	210.81	209.62	208.21	208.56	211.6	206.1	212.49	205.85	202.41	206.12	209.85	212.46	212.4
200.69	204.93	202.88	202.25	203.7	203.79	198.15	195.9	200.34	201.61	194.94	199.01	203.27	200.86	196.24	202.27	207.55	207.32	207.16	206.57	203.35	207.28	194.92	196.15	201.6	196.47	193.29	202.89	199.1	196.54	194.37	208.56	200.17	201.45	190.8	202.82	195.59	193.34	204.82	199.43	204.1	197.52	201.3	199.53	202.18	196.68	205.9	201.91	193	199.97
208.09	214.16	211.17	211.16	210.27	201.76	210.83	212.28	209.82	203.35	210.89	212.82	213.41	213.77	207.52	205.88	208.37	212.63	208.99	212.15	208.33	210.3	206.16	208.1	209.82	206.32	205.78	211.32	210.14	207.01	207.76	212.68	213.34	202.99	201.81	207.34	207.25	214.39	213.76	208.49	213.53	207.55	206.88	213.51	211.34	208.48	210.51	213.65	211.28	214.01
206.92	202.59	216.01	209.24	211.05	209.14	211.75	204.36	209.14	205.44	210.71	200.43	207.52	218.8	208.26	210.78	212.66	210.43	210.59	212.53	207.94	211.35	212.62	205.63	213.53	215.73	211.69	206.88	214.62	207.68	211.47	204.11	210.53	212.84	206.11	210.84	210.92	212.42	217.29	213.08	211.9	210.93	202.53	205.11	213.56	206.45	210.29	211.47	207.62	210.33
211.35	206.3	206.82	209.13	204.49	196.75	208.34	204.36	202.98	203.08	201.79	202.38	202.21	210.35	203.12	204.97	207.7	199.26	199.19	205.84	200.35	202.83	199.35	207.66	203.08	197.87	205.5	208.69	200.42	203.64	202.54	206.66	197.6	203.19	204.07	204.86	199.77	209.26	198.49	202.76	202.2	204.32	204.45	196.4	211.12	200.89	201.46	205.2	202.76	205.53
214.95	204.65	214.97	213.72	211.51	214.7	213.47	207.51	214.81	203.81	215.65	212.36	210.65	212.8	207.63	213.51	205.61	211.54	214.7	208.8	213.54	208.21	207.69	210.52	211.69	205.96	211.76	215.61	211.56	212.12	208.45	213.87	212.6	209.84	209.41	204.13	213.17	210.74	207.39	208.38	212.97	213.09	214.54	212.72	216.25	212.33	213.84	207.95	212.46	213.35
204.86	199.18	196.78	198.22	203.09	201.86	202.45	203.54	206.47	198.14	200.04	203.58	203.39	205.02	204.36	207.86	198.43	195.18	204.75	204.06	201	198.62	198.25	203.56	213.34	204.78	204.62	208.54	200.33	206.87	199.56	205.17	204.48	205.62	209.61	206.77	205.02	208.68	205.26	198.04	197.44	203.48	201.59	198	196.2	199.02	202.69	202.38	198.33	202.4
215.95	207.3	212.12	214.09	213.16	213.09	207	209.77	213.59	212.57	214.78	210.38	206.64	217.92	212.51	211.73	214.42	212.06	208.79	210.15	218.68	213.72	208.56	219.06	207.97	214.57	208.67	212.87	214.29	212.24	212.29	208.93	214.85	211.6	214.42	214.72	208.38	206.39	218.16	208.88	214.95	214.71	212.42	207.83	211.03	212.06	214.09	215.5	216.08	206.19
208.53	212.34	209.71	211.04	212.11	210.94	209.53	209.22	212.72	212.42	208.32	204.31	206.85	211.83	215.83	202.89	208.03	201.51	206.83	211.21	196.94	207.44	205.37	205.55	205.58	204	205.74	208.5	204.91	208.7	205.36	201.56	200.32	207.04	208.97	203.92	205.13	213.19	206.04	206.76	211.5	212.74	203.84	211.41	210.35	208.75	204.21	208.45	206.69	210.24
202.46	201.1	199.31	201.36	195.72	199.67	201.39	201.48	203.72	205.49	203.25	198.01	202.52	205.98	196.31	200.82	209.46	202.96	203.68	200.2	200.34	206.03	197.04	199.64	205.62	202.3	196.61	203.54	203.18	197.84	205.26	201.14	207.05	205.48	203.94	204.99	206.32	197.68	199.29	205.48	201.36	202.81	205.22	202.89	204.54	206.98	201.75	189.88	193.32	196.58
215.61	220.43	217.77	208.35	213.44	218.12	214.66	215.75	220.34	213.35	219.31	215.1	216.19	215.74	222.4	220.27	219.39	221.9	211.39	218.97	216.38	210.79	220.51	220.35	220.37	216.47	217.26	221.16	217.81	216.25	213.68	218.89	216.26	215.06	218.63	215.62	223.08	213.12	220.18	217.11	214.54	216.41	223.54	212.98	216.13	214.54	216.97	216.4	215.17	218.66
209.84	210.15	214.55	213.94	204.39	207.17	206.1	210.71	207.89	205.87	206.75	207.44	208.8	208.43	210.83	203.57	214.63	210.42	214.19	216.08	211.99	208.77	213.75	201.54	213.84	206.02	208.68	207.75	212.6	203.9	214.42	210.43	210.56	209.06	208.13	210.36	206.11	209.34	213.09	205.44	207.9	210.85	212.13	210.42	209.59	212.72	208.87	207.66	206.45	214.99
219.66	220.65	225.71	217.68	217.47	220.66	217.86	218.24	217.94	217.61	212.99	215.86	217.46	214.76	217.37	218.56	213.92	214.44	220.77	219.64	216.76	212.95	214	216.58	214.54	212.34	213.55	218.15	208.06	220.67	217.11	215.4	215.43	215.58	214.13	217.08	214.65	219.73	212.48	215.63	212.28	216.26	218.57	213.78	221.53	213.24	218.54	216.18	217.22	220.63
197.06	196.05	205.03	202.54	205.41	197.84	206.87	194.94	205.11	206.38	200.09	201.67	200.09	200.75	193.52	198.46	204.01	204.32	195.55	198.64	200.41	200.2	196.2	204.41	195.92	205.11	196.96	201.69	199.41	206.02	199.57	199.73	198.52	198.48	204.82	202.36	201.88	199.45	199.55	195.47	201.48	197.36	200.38	191.33	200.68	205.08	199.39	203.49	201.69	200.64
202.4	208.06	204.6	201.18	207.88	209.5	205.83	214.17	205.74	201.64	204.13	198.86	205.78	207.14	208.38	206.12	198.47	208.83	206.18	202.95	209.44	204.71	204.11	204.85	206.37	202.29	208.18	208.97	202.15	203.73	203.11	203.49	206.05	205.44	207.2	206.2	206.53	201.99	205.76	203.99	202.31	207.93	210.16	206.76	198.49	200.89	209.52	203.84	206.73	210.97
209.64	213.46	215.78	200.71	210.11	216.36	209.3	207.76	212.37	215.5	212.99	208.88	218.64	211.22	219.16	209.83	205.16	212.23	214.14	214.27	214.35	216.35	219.12	211.87	215.62	206.14	212.88	211.9	212.4	210.27	214.41	209.9	207.94	210.97	213.19	213.61	210.87	207.81	211.28	217	211.29	214.74	211.17	209.36	208.58	212.25	210.98	211.63	209.94	207.44
194.77	195.9	196.48	197.86	200.36	189.06	191.61	195.69	193.43	193.21	190.19	196.78	192.04	197.4	185.46	187.2	203.86	188.22	194.32	195.07	194.77	190.58	195.28	192.9	189.44	200.73	198.64	191.74	194.64	188.62	192.82	193.61	193.49	195.17	195.29	189.58	189.99	194.72	196.12	188.18	198.34	200.55	196.92	196.24	198.78	198.65	195.19	193.08	189.15	197.28
197.25	196.48	203.17	188.73	197.07	189.79	189.17	198.27	197.65	194.03	198.07	193.37	190.5	192.06	194.45	194.21	192.33	197.21	195.13	188.84	194.88	200.18	199.12	196.33	193.12	196.79	193.13	199.15	197.94	186.96	190.13	194.5	197.58	192.33	199.13	186.78	197.69	192.48	196.96	190.66	188.38	199.39	202.24	193.09	192.83	191.35	200.9	190.25	194.58	200.15
204.82	207.56	205.23	200.8	203.13	207.92	202.33	205.41	203.82	202.96	205.87	202.3	202.82	202.34	203.59	205.02	201.85	203.1	204.26	209.07	206.49	203.72	207.27	209.62	210	209.41	202.88	199.78	199.29	204.38	204.37	206.09	202.97	206.65	204.37	204.08	206.66	198.79	207.03	207.83	205.32	203.44	201.87	196.72	208.76	206.65	202.12	210.33	208.37	201.72
196.04	200.61	193.41	195.23	197.68	196.66	203.98	197.73	201.93	195.62	200.72	198.9	204.65	201.8	198.56	199.7	205.95	196.74	199.17	197.61	202.15	200.11	201.92	206.11	202.93	199.18	198.95	205.06	199.3	201.11	201.46	199.21	197.57	196.22	194.28	195.67	204.44	209.47	203.52	201.64	198.44	201.01	198.59	200.01	204.95	201.08	202.73	197.33	198.99	204.6
209.02	207.38	213.25	204.33	210.3	209.99	208.58	212.06	213.03	214.18	203.71	209.23	210.62	205.16	212.43	214.58	211.32	210.81	202.42	213.17	206.52	209.85	212.57	215.51	207.21	215.34	214.82	207.27	205.19	202.51	209.32	213.03	207.8	208.56	215.3	210.35	206.4	205.21	207.94	211.22	205.65	209.04	208.06	205.11	206.13	210.39	205.49	210.49	203.6	213.21
215.09	211	215.54	215.22	213.86	205.29	206.46	202.9	211.49	213.34	202.98	206.98	206.55	211.67	208.33	206.09	211.08	211.73	210.58	205.74	212.36	209.04	208.62	212.08	210.37	212.2	211.28	220.36	216.71	211.67	212.42	211.76	207.83	212.1	212.58	215.32	211.83	210.65	214.86	215.92	210.66	214.68	206.19	210.97	214.37	211.82	206.62	212.91	214.37	209.58
199.64	199.66	198.28	196.86	200.26	202.71	196.15	201.9	201.04	200.93	198.3	202.15	190.01	195.64	196.4	197.02	199.01	197.39	198.92	194.39	190.78	198.16	193.7	200.93	200.99	198.59	198.09	189	198.41	209.8	200.09	197.63	207.44	195.37	195.12	200.73	196.68	195.68	194.05	200.44	201.84	198.55	206.32	196.12	201.1	196.89	200.8	197.97	201.59	196.17
208.04	210.58	207.62	204.41	195.77	206.46	199.5	204.58	203.83	210.75	203.89	202.54	200.72	206.48	207.55	193.51	201.55	204.79	204.65	202.17	212.87	211.02	203.58	207.19	199.32	198.1	204.81	205.97	204.16	196.05	205.62	204.21	202.5	198.57	198.96	204.76	208.71	202.83	205.47	200.39	203.7	207.04	202.58	201.58	196.56	206.33	203.35	209.56	202.31	200.24
216.27	212.39	207.66	215.88	217.72	212.77	214.9	209.94	209.81	213.72	214.01	207.38	214.08	209.66	209.44	212.87	208.45	212.37	211.62	211.87	214.57	210.3	218.75	211.45	215.76	212.52	213.09	213.7	215.2	203.93	216.12	205.91	214.27	208.43	213.34	211.77	207.78	209.61	219.58	213.63	217.91	212.72	218.74	216.19	211.49	207.8	212.08	209.97	214.49	211.66
217.14	204.32	207.55	208.62	213.01	211.56	214.57	216.86	218.34	212.88	215.46	214.75	216.82	213.26	218.97	208.88	212.14	219.99	213.57	209.21	210.2	209.02	211.28	208.86	212.89	209.38	207.1	209.66	210.7	207.04	213.47	209.74	214.03	216.55	214.38	203.69	208.34	217.76	211.04	216.2	206.78	218.83	216.46	213.96	207.87	211.32	212.24	214.91	212.11	209.94
208.3	210.09	215.79	209.36	211.88	215.98	213.42	214.8	211.1	215.95	217.88	210.99	212.59	212.56	211.03	204.09	213.35	209.8	212.93	208.48	215.99	210.39	207.14	208.98	208.56	207.92	213.3	207.75	219.27	213.64	210.23	209.36	216.46	205.71	211.63	210.76	210.23	210.88	212.16	215.8	212.4	210.65	216.12	206.48	212.27	213.73	213.69	210.72	210.28	215.14
207.21	201.83	200.65	204.99	206.95	201.55	201.23	198.04	205.49	203.26	200.44	204.31	196.81	198.82	212.58	202.51	199.5	210.93	197.92	204.49	204.15	214.62	206.54	207.8	202.51	203.37	202.83	208.15	203.92	212.28	203.63	202.17	208.82	206.7	198.99	205.56	210.53	210.75	205.24	207.14	200.45	207.5	204.03	211.84	201.83	202.51	205.46	207.52	207.09	202.33
212.86	202.05	210.06	211.41	213.33	210.74	209.51	211.07	202.38	209.79	204.92	207.54	210.48	206.85	210.97	210.96	210.88	201.76	203.4	212.78	205.92	212.67	209.69	212.59	205.88	211.42	206.14	208.61	209.77	206.41	214.36	207.45	208.87	211.19	211.67	207.94	208.72	205.5	214.36	210.16	205.76	208.92	207.31	206.6	215.25	209.26	213.87	208.82	205.92	201.35
211.87	208.63	210.63	212.93	208.52	211.63	213.29	212.51	217.72	209.76	217.08	213.29	212.11	214.07	208.93	219.28	208.2	212.35	211.23	212.63	210.51	212.48	216.39	215.19	211.1	208.54	214.99	215.28	216.67	207.8	213.89	212.16	211.04	207.47	213.8	203.68	210.57	208.16	214.5	207.37	212.06	207.67	216.81	210.13	208.22	213.43	209.56	217.32	215.91	211.33
221.47	216.95	220.06	219.68	212.16	217.18	214.27	217.03	213.66	219.86	217.06	216.47	215.38	213.58	215.53	225.15	220.68	213.99	222.95	214.16	222.33	218.63	220.89	210.34	216.8	220.99	210.89	223.06	217.18	216.39	223.23	217.48	215.23	218.27	214.87	224.16	216.94	210.3	217.84	217.97	219.79	214.29	221.37	221.82	211.51	216.08	217.19	213.74	206.27	215.6
209.04	207.46	203.43	211.02	206.13	203.74	210.57	206.33	211.78	216.91	213.66	209.68	211.9	207.54	211.16	211.41	207.13	208.51	216.03	209.73	206.52	207.45	209.42	210.15	201.84	205.76	206.33	211.77	211.25	212.47	205.62	211.01	207.81	204.91	208.86	213.76	205.59	208.36	205.12	203.5	201.83	205.85	203.12	208.28	210.98	208.71	209.85	206.21	206.06	203.77
210.37	210.26	214.32	215.26	213.1	211.4	213.18	215.64	213.08	214.68	216.3	212.9	205.72	210.36	209.07	207.53	216.26	209.79	209.91	204.53	210.76	214.64	217.38	208.74	211.51	213.06	213.94	208.53	212.09	214.41	206.65	212.6	212.02	212.88	204.73	215.72	208.8	209.04	213.58	213.3	207.29	209.54	208.11	215.95	208.7	215.19	213.39	210.56	212.34	215.51
202.52	207.73	212.01	211.16	207.92	206.23	212.86	203.28	205.84	215.66	209.09	211.57	209.62	207.44	208.03	211.43	204.5	209.31	211.77	210.27	212.77	212.52	212.72	210.6	208	202.57	205.96	212.11	209.42	206.37	200.06	204.06	212.88	204.12	211.97	212.99	213.24	206.33	213.81	202.45	204.63	207.58	213.45	206.62	207.85	210.07	206.64	209.98	216.62	212.24
206.96	206.54	204.5	209.7	210.75	208.43	212.47	206.34	207.86	209.53	205.61	205.36	204.84	213.92	205.52	197.52	210.45	208.57	209.8	207.05	207.55	205.59	208.78	215.03	205.98	212.24	210.55	205.94	208.44	208.18	205.81	209.45	202.11	211.87	203.09	208	209.09	203.64	208.56	206.93	204.58	206.36	206.14	211.56	211.94	208.52	203.74	206.7	209.07	212.09
203.35	200.22	205.64	202.5	202.31	204.77	202.57	203.2	201.16	203	204.01	204.19	200.6	201.11	204.64	203.32	203.26	202.17	204.12	207.83	201.77	198.14	209.78	206.57	198.93	203.19	207.78	206.74	198.39	203.91	205.33	201.08	208.15	200.97	197.88	203.35	200.19	202.44	200.39	205.49	196.98	203.94	204.12	205.62	201.73	201.75	205.74	200.31	207.99	205.18
211.17	207.06	204.88	208.18	200.53	214.6	198.76	209.53	216.31	206.21	210.3	208.41	209.72	206.4	197.77	207.01	204.24	204.72	210.54	211.91	213.11	206.18	204.11	203.31	213.58	204.38	211.84	204.16	208.27	204.74	208.55	203.71	214.57	199.42	202.64	203.81	201.25	205.75	207.3	210.12	212.83	214.01	208.71	208.42	205.42	210.24	207.52	204.31	207.18	206.06
203.47	204.1	198.17	202.85	202.06	199.16	199.88	202.45	205.08	203.84	202.87	205.27	201.64	203.97	197.33	206.03	202.37	200	204.62	203.28	208.89	203.28	203.09	200.98	206.59	203.29	208.6	200.75	198.34	208.86	206.66	198.63	204.62	204.22	199.36	205.99	194.43	207.31	203.23	200.77	209.59	202.78	207.44	201.06	204.71	207.94	197.89	198.58	204.27	199.12
203.63	207.07	204.39	203.21	203.17	201.75	207.9	202.31	202.12	204.04	200.57	211.54	208.1	204.35	207.55	201.87	201.03	200.94	207.37	202.4	209.61	206.44	201.2	204.86	204.82	207.02	200.77	209.57	206.98	203.09	205.89	206.5	201.52	206.58	204.19	210.51	207.17	207.61	202.2	205.75	198.23	203.03	207.91	207.42	201.19	202.36	206.02	201.81	200.35	201.87
209.3	207.58	214.17	213.32	211.42	213.37	222.88	212.26	213.19	214.85	213.22	208.01	217.65	214.76	205.02	213.24	214.01	216.29	212.94	215.04	205.91	216.2	212.83	207.44	214.57	213.99	210.9	218.37	217.73	215.57	214.12	209.52	212.26	218.72	211.25	205.81	210.45	212.4	213.03	213.03	208.99	212.19	215.59	209.81	215.98	216.42	209.71	207.56	214.63	214.43
208.31	211.54	206.67	202.95	212.05	211.43	208.72	207.89	208.55	210.4	209.23	211.15	210.69	215.42	214.62	207.92	212.75	214.61	216.7	211.89	210.83	210.72	212.35	214.29	211.18	210.38	203.34	211.35	212.05	211.27	210.77	211	207.46	213.38	205.01	211.63	215.54	209.73	210.29	211.6	210.15	213.44	210.49	210.63	209.75	215.32	207.41	214.1	212.16	216.33
214.11	213.38	214.83	212.82	207.53	211.76	222.7	216.31	212.29	208.84	219.27	215.77	215.77	214.65	211.15	219.12	213.15	218.9	207.25	206.01	209.18	215.29	216.42	217.17	215.78	215.2	217.84	216.9	215.14	214.42	218.22	220.99	219.29	212.58	214.09	216.19	215.77	209.48	209.8	217.84	209.14	215.17	215.08	215.26	211.3	215.52	211.83	214.93	212.37	209.93
203.98	204.54	201.21	199.41	204.51	203.45	201.59	197.89	205.63	206.74	203.88	193.02	202.43	199.22	201	200.57	200.83	199.4	198.86	194.49	209.53	200	199.52	204.99	199.05	196.52	203.85	201.37	201.29	203.11	198.35	194.43	192.83	193.55	203.03	199.7	196.3	200.43	200.64	202.65	198.76	199.98	199.3	201.5	203.88	202.97	200.66	200.62	204.2	201.29
218.58	216.05	214.79	211.69	210.1	213.28	208.2	212.59	215.99	219.98	213.02	222.09	210.21	216.51	202.14	212.65	208.83	204.14	220.51	215.17	211.39	216.55	209.04	212.11	207.37	210.2	214.04	212.12	213.25	214.68	210.85	212.19	216.46	215.51	210.25	215.51	207.31	220.85	211.04	209.44	210.67	210.62	215.79	211.63	214.58	220.43	208.49	212.82	210.07	214.63
209.04	209.92	209.62	202.04	207.55	206.01	215.53	207.84	205.45	212.88	204.91	202.27	206.46	206.58	211.56	208.98	209.79	211.94	211.67	212.26	209.73	216.35	203.89	210.29	212.14	212.45	208.11	209.28	208.92	206.38	209.94	206.15	215.77	206.59	212.64	209.75	204.15	213.04	205.76	206.24	209.01	205.84	214.45	215.03	212.25	205.54	210.53	208.71	210.85	211.56
211.93	215.57	211.38	207.62	211.71	212.97	202.29	212.64	212.25	210.86	207.66	209.72	212.87	208.62	210.84	216.9	218.95	210.98	212.88	216.18	212.78	206.99	207.7	217.53	204.94	215.29	214.89	216.7	211.58	217.21	211.74	213.02	211.96	209.06	211.13	209.05	216.14	217.48	202.84	212.53	209.53	211.43	215.04	212.32	205.46	214.66	210.12	215.65	206.59	204.02
200.23	200.33	196.02	204.97	196.65	193.89	198.28	200.82	196.47	205.84	202.68	203.26	198.61	199.83	198.56	199.14	203.73	197.53	195.08	197.65	203.65	195.24	195.07	198.73	202.66	195.52	197.97	200.44	199.75	198.62	199.7	202.97	203.24	197.42	197.12	194.43	195.58	195.37	200.34	193.36	198.69	203.18	191.56	192.6	201.02	199.12	197.14	199.79	197.55	197.9
212.31	203.51	202.27	210.25	207.23	214.81	207.68	212.93	207.07	208.34	206.17	205.52	203.9	204.72	205.02	213.75	206.93	206.92	210.21	211.19	207.45	213.82	212.11	208.96	206.19	211.07	214.76	214.77	206.44	212.59	209.36	205.78	215.84	206.75	214.2	208.56	211.45	202.05	208.62	208.28	211.22	205.8	211.06	209.51	214.55	212.06	207.6	207.26	213.38	207.38
204.83	202	202.72	204.14	205.47	199.23	193	198.56	210.91	210.88	206.62	209.04	210.49	205.63	203.45	209.51	200.56	195.57	202.75	205.21	203.09	205.63	201.42	203.47	198.57	199.38	204.49	199.23	199.82	199.12	201.54	201.68	202.03	205.05	207.44	200.7	206.87	197	208.39	197.51	200.63	203.33	199.67	211.65	199.96	203.64	200.18	196.56	209.25	206.3
220.85	216.02	222.3	218.38	226	216.94	214.45	216.63	220.88	215.26	216.27	223.81	216.32	212.19	219.06	220.16	216.34	218.76	217.56	214.12	222.12	211.26	218.72	215.34	214.45	218.38	219.1	215.22	223.95	220.63	210.86	213.65	212.19	215.99	217.73	221.47	218.28	217.47	216.14	213.98	218.31	213.25	225.45	215.05	218.71	215.28	215.86	214.53	217.35	212.51
206.56	203.9	204.41	211.48	206.51	200.64	208.98	206.14	198.78	198.76	201.37	202.5	203.2	204.47	209.02	202.06	208.66	204.69	206.14	199.85	203.22	216.18	199.73	205.61	203.21	204.27	203.8	212	205.32	205.51	204.99	199.16	205.33	199.57	209.37	206.83	200.12	203.42	204.48	199.54	199.4	204.19	205.14	207.9	202.63	206.52	203.56	203.4	204.55	206.83
204.57	204.49	197.06	209.32	206.22	202.55	200.27	205.62	199.15	204.79	198.8	205.58	206.9	201.69	205.07	206.72	204.25	205.07	206.33	213.15	200.72	203.15	202.13	197.74	206.58	201.39	199.13	209.7	198.89	197.1	207.51	199.89	205.2	202.39	201.24	199.93	200.25	201.86	207.72	205.84	202.98	207.68	205.47	203.21	206.57	204.1	198.26	194.21	212.27	198.12
212.63	208.69	211.58	214.25	205.26	212.25	214.98	212.86	215.32	209.99	214.94	210.41	209.9	211.06	213.97	207.88	210.36	210.74	209.77	210.88	214.65	214.02	211.87	209.36	207.84	210.35	215.26	214.05	208.64	210.91	207.66	211.3	208.08	208.08	209.83	209.09	210.18	210.19	212.24	206.7	212.01	209.03	210.59	209.74	213.99	211.08	213.62	215.88	213.2	212.99
196.48	200.94	202.42	202.32	206.19	207.18	197.55	209.28	199.29	200.98	193.89	200.96	199.53	197.79	201.07	206.14	189.29	204	201.25	197.13	200.15	199.25	200.09	200.81	203.43	202	200.98	203.55	201.98	199.64	196.88	193.89	199.14	200	205.53	195.49	206.12	202.43	204.64	199.27	200.17	199.39	198.45	200.89	196.31	192.45	195.51	203.42	201.17	199.8
198.04	192.44	201.17	192.2	205	203.54	200.51	204.87	198.7	195.74	199.85	197.62	198.88	202.3	201.17	200.49	194.5	199.5	199.83	200.47	189.82	196.04	207.82	194.56	194.17	201.24	201.41	197.22	200.36	200.14	195.41	196.69	193.95	203.16	196.19	195.04	202.19	193.91	194.74	202.16	199.79	200.48	197.38	197.91	199.19	201.39	195.96	203.12	191.18	199.43
204.01	202.94	211.49	210.26	202.46	201.36	203.59	207.87	200.74	203.6	204.78	205.36	203.18	205.28	204.12	210.14	204.54	205.52	206.72	204.29	203.25	210.69	207.98	204.58	207.51	203.57	202.37	199.51	203.98	202.95	207.03	206.25	202.05	205.28	204.51	204.21	204.39	199.69	200.66	199.94	204.07	201.29	208.38	200.25	203.16	203.26	206.95	212.62	209.5	205.14
215.8	212.84	214.96	216.4	214.19	218.79	217.1	214.05	209.36	219.14	211.38	219.3	213.37	219.58	219.94	218.52	212.95	211.41	224.41	211.78	213.96	214.4	217.08	220.74	213.04	217.17	223.41	214.99	222.5	217.84	218.65	212.69	218.81	224.29	214.92	215.95	219.43	214.88	221.18	216.17	213.91	216.58	219.92	220.81	216.99	215.01	213.48	217.64	215.63	212.75
194.87	204.06	203.25	193.4	198.99	200.3	195.53	210.95	199.23	191.76	201.66	192.9	198.53	198.12	195.8	194.42	200.82	199.04	198.51	196.19	198.67	199.35	198.7	202.35	202.77	200.16	195.64	199.16	192.64	201.16	201.26	203.03	195.86	193.38	195.24	199.78	188.34	197.61	202.99	201.86	198.88	201.74	197.51	199.85	205.27	195.18	198.15	198.08	201.19	196.74
207.85	203.88	209.93	210.3	205.85	210.99	212.45	205.79	207.35	206.33	211.16	209.58	215.03	211.59	207.08	211.11	210.87	209.02	212.9	208.86	216.66	205.62	208.96	210.35	213.76	215.59	215.06	209.42	210.37	209.21	215.06	208.96	203.06	216.19	204.57	202.23	211.91	210.43	210.67	214.88	218.97	208.95	209.05	209.74	211.41	210.81	212.26	211	213.09	210.43
210.32	206.51	206.26	207.35	199.96	212.19	207.02	209	210.39	213.01	211.41	210.53	206.42	208	207.8	205.07	203.07	207.34	211.9	204.99	205.69	206.95	212.3	204.43	197.4	208.12	206.66	205.05	205.52	207.23	205.52	202.85	213.76	212.23	210.95	205.73	209.34	211.21	209.7	208.27	202.94	208.72	202.94	213.2	210.48	208.94	200.18	209.53	205.47	207.7
207.46	208.28	198.52	207.46	201.83	207.99	203.03	201.62	198.29	198.34	198.49	198.31	204.01	206.99	208.28	210.63	206.63	203.7	205.67	195.58	204.27	201.8	201.3	201.74	207.51	207.24	200.57	200.91	199.83	203.65	208	200.84	202.38	198.01	206.7	201.07	205.09	203.25	200.51	202.93	201.27	206.79	205.92	202.17	204.65	199.9	200.91	209.57	203.51	211.72
207.11	212.52	205.98	205.37	208.8	209.04	207.51	213.46	204.25	204.88	212.64	205.54	209.26	209.41	209.19	203.49	208.79	210.58	208.8	206.43	211.43	209.44	210.81	214.87	212.28	209.57	206.87	206.03	210.81	210.37	212.7	209.82	207.13	209.57	209.24	215.94	208.39	208.64	208.07	206.76	213.37	211.53	205.85	213.28	205.21	211.56	206.46	201.91	205.71	207.64
206.49	209.57	203.43	204.54	206.41	208.32	206.65	211.87	209.62	210.18	207.99	206.51	209.51	204.88	211.23	201.77	208.11	207.17	209.83	209.81	210.43	201.17	209.3	212.82	213.34	209.55	206.73	208.83	209.55	211.9	212.82	214.32	209.88	206.86	201.97	213.99	212.19	207.88	208.84	212.13	208.87	213.44	212.29	208.34	212.1	206.16	205.45	208.84	210.2	210.82
208.9	206.72	211.81	206.5	205.52	213.63	203.86	211.3	206.54	208.68	209.35	209.38	206.4	213.56	205.57	203.01	209	209.42	208.77	206.18	204.92	208.54	207.35	210.07	209.31	210.21	208.89	205.81	206.76	201.54	206.43	214.61	207.72	209.15	205.52	210	204.76	212.69	211.87	210.83	211.44	210.69	207.45	211.95	206.65	206.21	213.33	204.56	208.36	201.46
199.98	202.02	199.96	199.51	197.32	206.76	197.38	198.45	198.9	200.43	201.92	196.75	196.66	199.23	199.43	198.57	199.08	196.74	202.1	198.71	202.53	201.78	201.37	206.2	204.21	200.12	203.81	204.77	199.64	204.21	205.49	197.47	201.39	202.53	196.85	204.59	201.94	196.82	203.97	205.51	201.38	203.75	200.05	202.85	202.39	207.45	198.32	198.05	202.25	196.97
211.5	208.48	205.83	213.19	205.63	207.47	204.5	212.73	200.66	207.79	211.55	205.43	197.21	205.94	211.82	204.07	204.04	210.25	205.55	209.64	192.44	208.37	215.58	205.23	204.27	211.11	207.16	204.67	209.19	210.64	207.83	212.67	214.75	207.7	210.92	207.63	212.47	202.7	203.87	208.13	212.46	216.41	216.04	209.11	208.67	206.6	205.65	212.47	211.12	206.78
213.46	213.75	207.29	206.73	214.11	205.59	213.77	208.64	210.29	208.22	210.09	209.56	208.57	209.87	213.39	212.06	207.75	203.26	209.78	206.46	201.41	215.91	211.16	208.37	204.58	211.46	213.3	203.74	210.99	213.26	211.71	205.88	210.9	211.62	209.59	210.31	207.25	210.02	208.15	205.83	213.77	216.66	208.11	213.97	210.47	211.68	210.38	210.82	203.44	210.74
195.46	192.2	200.91	202.13	200.06	202.06	196.32	193.78	196.64	193.97	193.3	202.51	197.8	201.19	201.79	196.47	196.24	201.48	203.92	198.12	203.46	204	199.78	203.21	202.71	198.35	199.69	198.05	195.34	200.1	197.83	203.21	206.15	196.21	199.21	196.9	195.88	200.84	202.7	198.17	197.9	197.91	196.17	208.17	200.35	199.65	199.76	196.14	203.5	204.72
205.48	215.9	210.82	205.03	213.12	213.86	215.15	208.05	213.48	217.16	208.75	217.04	205.25	210.92	211.17	212.06	218.42	207.69	213.85	209.21	209.32	211.45	217.17	215.47	217.47	211.99	209.48	211.21	208.42	215.77	213.75	214.18	216.18	212.83	214.3	210.59	212.24	217.58	212.87	214.75	207.17	212.98	213.57	213.73	213.34	213.84	210.57	214.99	213.93	214.56
205.55	205.49	203.62	207.28	208.6	206.79	204.39	204.82	202.55	202.3	206.2	206.2	209.5	205.44	202.98	199.74	203.07	210.92	202.79	206.66	202.59	206.89	203.14	205.63	201.74	203.78	206.41	202.64	197.93	208.12	208.37	206.42	202.94	206.4	203.19	201.21	204.68	204.28	199.84	198.37	202.97	205.53	207.19	204.26	200.71	205.88	201.19	204.29	206.25	208.07
214.25	213.38	215	219.61	215.01	218.65	213.81	216.85	218.09	214.02	214.79	222.4	221.42	217.12	216.08	213.75	212.6	214.86	220.05	211.76	215.53	212.33	221.82	218.99	205.63	217.01	215.9	215.86	214.92	220.25	216.6	216.86	216.15	220.75	212.05	221.16	223.06	209.12	220.86	217.69	214.33	222.72	212.61	217.96	215.5	216.41	220.18	217.58	208.43	215.17
207.65	211.1	217.85	207.07	216.19	212.24	214.2	214.4	213.68	211.93	209.37	215.3	211.99	216.35	216.14	212.41	218.26	210.76	218.39	211.38	210.58	224.91	214.14	216.55	217.78	209.57	216.41	206.5	215.03	216.57	215.3	209.55	215.83	216.32	218.06	212.21	207.98	214.7	213.66	211.17	214.77	218.21	222.37	209.38	226.83	208.26	211.13	212.01	213.23	216.46
211.32	209.01	210.81	209.28	206.87	207.88	209.55	206.48	206.88	208.37	205.52	205.1	210.83	206.25	210.3	203.06	202.31	205.1	213.03	201.27	207.38	209.1	211.82	212.09	213.22	212.14	209.18	208.12	207.4	217.79	210.27	211.82	209.56	210.42	211.78	208.03	205.52	202.3	200.36	208.65	205.8	217.96	212.12	219.88	210.97	212.47	212.97	213.76	211.2	209.2
209.9	211.38	205.11	207.26	213.58	202.4	218.97	201.72	204.85	203.01	205.65	207.07	212.49	202.39	208.62	206.18	202.75	202.52	206.35	206.29	207.74	212.23	204.55	205.77	210.23	213.68	206.18	207.79	203.77	208.2	206.07	209.23	213.04	199.56	204.4	214.96	207.46	209.81	213.88	207.18	206.05	203.32	209.3	202.99	206.33	202.55	208.12	208.73	207.64	206.6
206.22	210.06	209.49	210.44	205.1	211.54	208.45	205.39	206.15	200.32	210.65	204.27	205.85	206.26	204.55	209.79	211.64	206.31	203.46	204.02	208.58	203.95	211.55	205.68	207.36	211.68	211.86	202.39	210.16	210.54	207.6	211.37	207.41	213.56	209.75	209.76	211.78	208.42	210.52	206.75	204.18	201.7	204.1	205.62	212.26	200.47	214.12	204.41	206.08	208.26
208.45	204.88	204.85	210.31	207.54	207.18	207.74	209.82	204.36	207.49	208.86	209.76	210.17	206.4	208.54	202.71	209.8	208.12	205.35	212.99	211.06	207.67	210.89	209.37	216.58	205.38	211.69	205.94	215.93	196.62	207.68	213.71	208.9	210.14	212.41	204.12	207.23	210.95	207.44	211.63	205.15	204.71	207.99	208.3	211.6	208.36	209.43	213.32	202.39	213.04
220.65	217.62	218.4	216.21	215.44	216.84	218.15	214.98	219.23	216.21	217.8	217	211.28	215.29	217.7	218.41	218.71	211.62	218.34	214.6	213.18	220.45	211.82	223.94	218.31	221.5	216.87	215.28	217.82	220.25	221.98	214.85	222.32	214.88	214.31	215.84	218.56	214.36	215.04	222.93	218.3	221.53	222.3	219.2	221.75	219.77	217.99	211.94	218.99	218.63
207.02	206.36	203.52	202.83	205.78	200.97	210.3	206.93	204.9	199.69	205.14	201.71	205.77	205.11	209.47	201.95	201.1	208.7	202.79	206.28	203.07	206.91	202.85	201.97	204.38	205.32	207.57	213.93	203.1	206.56	206.99	207.39	201.68	200.23	208.17	199.45	205.29	208.09	202.62	204.48	201.69	199.86	200.97	210.14	202.97	204.45	203.8	207.16	202.97	198.95
193.49	197.96	205.49	203.68	204.07	203.43	201.87	197.91	202.63	197.94	199.46	200.79	195.5	198.6	203.49	200	205.13	195.43	193.88	189.84	195.69	193.67	193.72	201.77	203.09	205.09	193.85	208.66	197.93	200.54	200.42	205.49	195.35	197.32	193.29	202.5	201.15	197.99	203.57	196.29	192.29	207.74	197.46	201.77	199.04	202.75	208.27	200.69	202.78	195.17
204.15	201.95	206.37	203.43	202.31	202.87	194.85	202.15	196.06	202.54	199.74	205.79	199.85	203.8	198.88	204	196.15	196.38	197.36	198.23	200.89	195.88	193.13	196.17	205.54	198.56	198.28	202.19	199.61	200.95	203.52	194.82	202.15	197.28	198.45	197.46	203.84	198.69	200.06	197.41	196.98	205.07	198.42	202.39	199.39	196.02	200.7	201.06	199.64	203.57
209.23	211.88	208.61	208.94	211.23	209.23	211.9	211.19	204.16	206.02	208.76	211.1	210.85	216.4	209.46	207.1	205.88	205.42	210.95	210.07	210.09	208.27	210.51	205.47	206.33	213.92	209.23	210.15	213.06	212.2	209.88	211.39	211.17	200.95	212.31	214.49	205.92	210.07	208.32	208.79	212.75	200.94	203.45	208.45	214.64	211.25	210.18	209.56	210.97	206.62
204.78	206.49	210.05	205.03	209.37	209.89	207.58	208	207.19	205.59	212.82	208.72	197.46	214.09	209.63	212.34	208.13	213.88	204.83	211.13	210.74	209.92	203.51	207.16	211.29	206.74	212.61	201.78	205.97	208.26	210.78	206.81	208.49	210.48	208.58	203.24	207.88	208.98	214.44	213.31	216.11	205.21	212.24	211.13	200.58	210.05	205.69	207.47	206.3	209.25
207.48	208.46	209.88	201.59	203.43	208.27	207.92	209.3	210.65	203.71	208.42	211.7	202.45	210.76	208.24	209.32	204.25	209.18	202.38	207.21	204.97	211.89	207.43	213.89	213.41	205.02	207.22	202.54	209.24	202.51	208.21	205.92	207.54	205.71	208.06	207.72	212.35	200.11	208.63	202.85	209.87	211.67	206.66	207.26	207.55	211.35	212.24	207.82	208.7	212.89
206.56	216.74	206.69	217.21	213.88	215.46	209.6	204.72	212.87	210.65	214.5	209.31	216.02	216.51	209.44	215.13	211.1	211.34	206.41	215.13	211.06	211.77	208.66	204.81	215.38	208.22	209.81	204.44	217.48	203.89	214.89	211.22	204.89	214.18	213.77	211.23	208.82	219.28	212.27	211.32	216.44	213.65	216.41	208.86	213.28	214.07	212.11	206.24	208.62	205.99
209.98	204.81	201.69	205.98	207.86	208.6	214.62	207.87	206.46	207.95	208.98	208.34	203.04	210.87	207.28	210.36	212.4	214.62	211.57	210.84	206.08	202.56	208.77	210.97	214.98	209.63	203.53	204.95	208.43	210.51	202.66	204.61	211.4	205.18	217.61	199.53	207.58	212.12	211.9	203.61	204.19	213.98	205.22	207	207.02	206.37	208.08	214.61	209.13	207.06
204.46	201.29	199.75	199.73	192.59	201.58	196.57	195.54	197.6	199.42	194.23	195.98	199	200.19	196.48	202.41	193.41	202.33	192.99	205.11	199.24	200.4	200.65	198.64	199.59	196.16	199.57	195.02	207.19	195.49	193.13	199.47	196.29	198.11	205.96	192.68	203.63	201.59	192.89	196.42	194.18	198.42	197.26	197.35	196.02	197.65	199.35	201.47	197.42	199.03
205.14	203.35	204.84	202.77	206	200.65	203.16	202.56	212.52	199.55	205.7	197.02	203.86	209.25	204.93	204.29	208.58	210	201.68	208.03	201.11	205.21	201.55	204.16	202.95	204.03	204.37	200.37	201.6	199.2	205.47	207.23	203.79	200.48	202.01	199.93	203.82	199.33	202.72	204.84	204.9	210.98	204.39	202.48	202.54	198.91	199.18	201.46	207.36	205.69
215.65	207.41	213.01	220.24	217.3	222.26	216.93	219.68	215.34	220.43	213.63	211.85	221.36	217.58	211.92	218.09	216.41	217.32	220.98	222.31	215.37	225.41	216.48	212.51	222.19	215.25	216.93	224.18	217.56	224.53	210.28	218.21	214.95	223.68	218.27	215.6	221.99	216.83	215.83	211.86	215.19	214.5	226.26	219.01	218.95	219.91	215.94	217.58	219.12	214.94
188.48	194.88	192.4	199.32	190.17	200.94	197.95	194.37	195.43	192.94	196.51	196.79	191.46	194.87	193.48	197.9	197.47	194.11	196.11	194.3	189.06	189.27	194.18	191.13	195.74	192.41	197.69	193.38	189.05	189.53	194.17	194.48	192.7	187.9	191.63	196.01	191.11	194.13	199.42	190.78	187.75	193.12	192.53	192.69	195.27	193.3	194.96	192.27	195.46	198.12
191.02	204.64	199.08	200.77	203.56	203.08	203.64	202.37	202.34	198.69	199.25	198.69	198.36	199.4	198.96	198.19	205.05	197.55	197.31	197.34	202.36	200.95	196.28	191.96	194.04	201.96	193.24	199.98	199.34	199.88	200.77	195.93	197.91	204.03	202.63	198.53	203.5	200.41	197.51	197.76	199.33	198.62	200.14	200.84	196.08	197.8	195.5	195.21	202.05	199.05
211.31	204.72	209.58	210.88	208.22	207.2	209.62	205.19	208.37	208.75	214.64	215.78	209.11	209.01	202.52	199.58	202.15	213.32	212.56	212.19	200.96	206.87	202.69	211	205.38	204.85	214.6	208.13	205.29	215.93	208.17	207.91	205.37	208.57	204.86	204.57	206.18	205.69	213.59	218.35	209.01	206.2	212.68	208.43	204.68	208.65	210.09	206.42	208.63	215.22
206.5	198.34	201.43	205.24	201.87	200.77	197.07	200.35	194.62	194.44	200.71	198.3	199.73	195.08	201.44	192.95	205.2	197.7	208.54	205.62	202.4	200.15	196.82	205.94	199.24	202.23	204.82	206.92	196.61	197.12	196.6	199.45	199.45	197.8	197.32	194.28	201.92	201.79	204.53	203.59	199.05	201.26	203.81	206.44	202.61	204.95	197.85	205.98	197.49	193.88
203.06	208.09	199.57	204.72	201.24	203	201.92	204.08	204.28	202.86	205.15	200.45	198.68	201.15	202.91	197.39	204.64	202.31	204.68	197.32	204.76	201.59	201.39	195.17	207.72	198.96	200.69	210.14	201.23	200.7	205.9	206.45	205.85	200.26	209.17	201.79	205.5	201.87	204.14	196.98	202.41	201.94	200.9	201.82	206.09	205.84	205.22	200.6	198.78	207.16
213.93	208.79	200.62	211.11	207.6	210.45	205.45	212.45	210.07	203.5	202.09	208.63	206.22	210.39	215.79	211.15	201.63	209.74	211.87	213.09	202.54	211.33	204.74	210.95	208.28	206.23	216.39	202.92	208.48	211.86	210.27	205.22	207.18	212.23	211.33	211.27	207	203.16	215.03	204.95	215.88	210.64	213.09	211.53	207.84	210.06	205.32	203.1	205.98	209.43
210.52	203.25	209.92	197.44	202.7	203.74	200.5	200.12	203.03	205.36	201.38	204.18	204.34	206.85	200.42	204.76	206.94	208.19	200.46	204.06	201.89	205.87	208.74	203.11	204.91	204.7	208.84	201.67	205.67	199.98	198.65	210.17	207.11	210.32	208.2	207.71	200.97	210.89	201.12	207.74	206.75	205.03	208.83	206.11	205.34	201.34	207.42	208.03	206.31	205.09
191.7	197.26	196.55	194.4	195.57	201.05	192.2	195.62	196.53	193.01	192.14	200.57	193.63	197.19	195.09	196.93	199.54	195.41	196.15	195.71	187.84	193.09	193.21	195.04	199.96	196.31	194.46	194.41	195.28	193.46	197.14	197.68	196.13	201.06	192.12	188.42	199.22	195.04	195.07	189.39	187.66	194.41	197.23	198.93	191.89	191.37	196.82	194.87	191.32	200.87
203.18	212.06	203.66	212.5	210.02	207.59	204.87	206.35	209.44	217.9	211.84	201.67	213.31	207.79	205.28	205.69	205.6	204.15	204.82	207.39	209.21	211.19	207.91	210.6	213.45	205.15	211.98	207.57	210.26	217.67	204.24	205.41	210.51	205.57	211.48	210.52	208.1	215.56	209.22	210.43	209.01	210.07	207.84	209.91	216.64	209.6	208.75	214.11	213.65	206.96
210.3	213.39	206.5	205.39	203.71	211.17	201.35	215.27	206.25	205.24	205.68	200.65	211.72	205.75	211.45	211.51	208.88	204.08	212.86	207.03	214.61	209.19	205.22	216.35	213.69	209.67	205.73	211.75	208.85	205.59	206.57	208.16	208.02	207.45	208.69	200.9	209.73	204.81	199.78	202.51	201.63	209.16	208.05	205.06	209.76	206.9	208.51	211.02	204.89	209.07
208.73	208.3	202.93	206.38	211.27	205.55	211.39	209.49	207.59	209.88	205.44	204.57	206.46	205.74	211.76	206.89	212.07	206.99	204.05	210.59	210.55	205.19	213.91	210.31	208.77	204.8	212.55	212.7	209.61	208.29	205.11	206	205.1	218.06	212.93	207.83	210.42	214.9	205.92	212.17	205.19	199.42	205.5	208.52	207.39	204.94	204.87	212.23	199.93	215.8
210.47	207.98	209.82	213.23	208.94	218.19	213.38	216.24	217.97	212.22	214.56	212.91	209.21	214.67	211.21	211.6	219.95	215.65	216.7	214.83	211.87	211.65	216.93	206.31	210.02	216.16	214.53	221.48	214.81	213.23	207.81	205.95	209.19	210.56	208.69	210.65	210.2	209.28	214.13	213.15	209.44	211.45	216.8	210.56	207.39	212.33	212.56	213.18	209.2	206.59
213.63	213.67	214.91	221.68	221.94	211.66	213.6	220.29	216.27	208.98	213.98	219.71	202.24	213.96	212.52	215.98	219.04	217.09	211.05	212.17	215.92	215.36	219.99	208.28	209.69	216	222.28	213.55	213.22	209.54	207.84	215.46	206.54	211.02	215.93	217.05	214.9	209.63	212.64	211.75	210.49	216.73	215.45	212.12	209.72	213.73	213.26	212.99	211.28	214.83
208.45	205.38	210.84	207.66	211.95	214.58	209.06	211.61	207.9	207.27	212.19	208.17	214.02	209.43	197.82	209.52	205.94	215.21	209.11	208.83	204.13	213.62	210	211.48	210.32	212.39	214.95	209.78	211.96	207.76	208.23	216.34	204.04	214.58	206.13	205.28	209.36	209.28	208.32	207.52	210.31	213.27	209.27	209.85	210	207.58	214.51	210.9	210.18	211.11
211.93	200.55	202.53	209.51	208.59	206.7	206.61	206.51	205.19	207.31	208.3	207.07	203.49	208.66	206.05	207.89	210.12	210.76	205.7	203.98	209.83	211.64	206.24	212.03	194.94	210.7	208.15	206.17	209.57	207.38	200.16	206.65	205.38	205.73	207.86	205.5	209.3	210.59	207.72	208.52	208.97	217.07	210.44	202.04	207.26	208.94	211.4	207.92	203.32	211.46
212.58	211.91	210.36	215.62	205.58	211.09	210.08	207.78	210	208.65	211.46	209.4	207.97	210.2	207.52	210.56	209.13	206.87	210.61	203.63	209.6	200.46	211.23	215.05	206.27	211.19	208.76	204.41	205.77	208.73	207.74	210.14	207.8	206.36	209.8	203	210.02	210.81	210.87	208.44	202.79	213.03	207.23	210.57	207.24	207.75	210.23	203.67	210.25	209.04
203.33	207.04	205.94	207.19	199.94	205.78	205.77	204.09	204.14	204.51	204.42	204.38	204.47	200.68	208.88	209.31	207.23	208.23	201.54	206.57	207.96	207.05	205.33	204.31	204.6	211.22	202.23	199.84	204.15	204.56	200.06	195.7	203.5	208.91	205.09	202.33	202.6	203.58	205.38	203.01	203.78	205.84	203.75	203.37	206.05	206.44	203.53	199.67	194.19	203.72
220.31	209.28	213.64	218.63	214.42	215.39	211.45	214.85	213.35	214.92	218.72	215.08	212.51	215.09	217.44	209.28	218.95	217.68	212.69	218.48	217.86	217.61	214.34	209.39	212.48	212.11	218.25	213.4	218	219.36	217.27	213.16	208.97	215.91	218.13	214.5	212.83	210.93	218.96	214.69	223.26	214.94	218.21	216.59	218.59	219.49	211.52	216.94	215.1	221.47
208.7	209.33	219.61	212.55	213.76	208.39	212.38	211.01	219.2	210.38	212.85	207.38	213.99	215.11	204.02	211.15	208.45	218.18	210.98	212.28	211.32	210.73	209.48	213.21	209.97	211.61	215.95	213.45	211.39	212.34	208.34	211.55	209.09	213.22	212.64	216.66	207.17	212.89	212.89	214.48	210.09	208.31	211.35	208.34	211.8	205.07	212.22	215.74	211.05	213.87
201.73	203.51	203.37	206.15	207.12	199.34	206	212.41	202.15	206.13	206.09	203.84	196.35	207.54	207.4	202.81	201.27	201.33	201.92	207.82	204	203.02	202.87	202.54	201.89	209.05	206.34	201.21	198.23	207.07	204.82	198.95	201.1	208.06	207.55	206.34	208.77	192.43	203.74	202.94	201.16	208.94	208.12	207.19	199.67	200.26	205.94	206.64	201.87	211.81
204.25	211.81	207.1	211.71	200.41	204.06	202.17	209.8	209.37	210.08	204.53	206.99	203.32	203.33	209.13	215.82	209.02	204.85	211.25	210.43	204.13	208.7	210.88	208.69	205.82	202.02	206.4	208.44	211.36	212.23	208.99	213.5	206.17	211.28	205.58	206.26	208.81	196.48	201.8	210.78	209.26	213.61	214.52	207.65	205.71	207.27	206.91	208.42	207.12	212.57
213.07	213.76	212.88	204.51	210.07	216.86	212.96	217.83	216.06	208.75	209.3	209.42	204.37	212.2	208.9	213.3	212.37	211.23	207.3	213.18	216.95	213.01	208.88	211.76	217.92	209.64	209.96	208.87	210.81	214.14	220.24	210.82	213.38	210.13	210.26	205.7	212.2	211.91	220.6	205.53	213.42	207.88	205.93	206.05	213.49	209.55	216.63	213.13	211.27	210.93
214.37	207.82	221.09	207.61	217.54	216.6	215	211.22	211.7	213.3	213.03	214.15	207.76	213.69	210.78	209.55	209.21	211.62	213.64	214.99	217.1	211.17	213.68	217.84	215.93	208.09	217.16	210.25	216.06	217.35	210.53	214.18	208.87	212.64	219.1	206.51	215.78	212.05	216.97	212.85	207.5	210.12	219.37	215.33	208.67	208.87	212.69	208.19	212.64	214.88
205.99	208.8	211.88	204.37	210.71	209.88	212.19	212.58	205.59	214.39	207.36	205.16	210.05	205.3	201.32	212.42	207.18	208.85	210.79	205.15	203.76	209.19	208.58	202.22	209.91	207.29	204.89	209.2	209.33	217.03	202.53	203.03	211.37	200.51	209.98	211.57	205.79	204.82	207.45	208.72	207.04	211.48	208.63	204.76	210.78	206.53	203.96	211.5	206.8	212.67
211.4	210.1	210.06	202.8	200.51	208.6	206.33	210.31	210.69	211.04	208.33	211.94	201.54	203.94	213.07	207.13	211.62	209.05	211.06	201.53	205.47	207.1	207.63	201.72	207.95	205.62	211.63	205.61	204.77	208.79	207.71	206.31	208.86	201.94	202.97	206.2	204.34	203.54	210.94	208.43	205.5	206.27	204.09	203.34	211.84	200.26	210.61	208.66	204.42	206.58
209.67	205.4	206.36	209.89	203.56	203.16	198.64	205.62	206.09	209.2	208.15	204.69	203.23	208.41	201.51	204.26	205.98	203.04	204.65	207.4	208.3	210	209.59	209.54	205	204.96	211.34	208.34	211.04	210.96	202.77	205.41	212.69	211.64	208.79	212.79	208.34	206.87	208.59	210.08	211.2	206.92	208.58	209.22	202.71	203.33	201.73	207.62	210.53	206.81
206.11	213.23	209.26	199.74	209.13	207.52	208.18	218.72	211	209.07	209.36	208.46	205.71	207.6	205.4	209.31	208.12	207.75	207.74	206.38	207.88	207.76	211.27	207.09	212.06	213.89	208.41	206.23	214.31	207.51	209.02	208.16	210.18	211.51	214.52	213.09	208.25	210.17	201.82	212.2	206.16	198.08	204.81	214.21	205.35	210.85	205.42	208.86	206.64	211.98
209.19	211.42	207.66	215.12	214.57	207.46	207.22	212.18	208.6	208.82	208.33	207.26	207.04	205.99	216.57	212.58	207.29	214.49	212.23	211.68	213.14	213.59	210.01	211.95	209.97	217.2	209.5	216.45	214.08	210.88	208.49	201.47	208.92	210.96	205.87	207.51	215.46	210.85	205.63	213.07	213.76	214.03	213.31	217.31	212.7	209.87	214.7	209.56	210.95	212.78
202.23	197.62	201.51	203.92	202.84	200.17	201.65	205.16	195.69	199.78	197.3	199.07	197.43	203.15	198.71	201.34	200.93	199.72	193.81	198.9	199.24	193.23	197.33	200.28	195.96	198.61	203.64	201.28	199.43	198.77	202.07	203.38	198.59	194.87	203.09	206.82	201.28	188.92	203.73	198.4	198.35	194.33	200.32	197.57	201.1	198.48	196.36	198.87	202.99	198.33
201.25	205.68	203.85	200.7	202.65	203.19	200.6	211.31	205.28	204.06	206.13	201.98	198.87	200.03	200.63	202.48	200.89	203.68	198.46	207.61	202.46	205.91	201.99	199.83	198.4	204.38	201.94	197.67	205.03	205.15	197.13	198.67	209.28	205.66	205.59	202.2	201.36	202.95	207.33	199.48	204.85	209.99	201.33	194.18	196.54	204.49	196.28	198.18	202.9	199.67
205.81	200.98	213.14	208.3	208.62	207.82	207.55	212.9	213.29	210.7	206.61	205.42	209.67	210.84	208.37	208.21	207.11	212.45	206.25	208.32	215.58	212.45	208.23	205.64	202.07	206.21	209.68	203.41	204.21	205.67	210.06	213.49	209.11	210.82	205.36	201.58	214.72	206.22	215.89	204.51	212.95	208.67	207.87	205.91	206.67	203.15	207.91	207.24	212.77	212.15
212.98	216.17	212.36	216.76	218.73	215.83	214.15	217.12	212.6	207.78	212.61	208.43	215.89	208.99	209.96	207.86	214.22	212.14	215	212.69	212.93	215.47	214.09	207	215.71	214.11	213.5	209.1	212.72	209.86	209.42	210.74	213.77	210.47	215.87	207.62	211.5	212.5	215.34	210	212.62	212.93	212.78	211.95	212.63	213.9	214.66	215.03	208.53	215.82
202.24	206.04	203.29	203.5	203.45	202.38	209.4	202.87	200.34	208.55	196.05	201.81	208.35	201.39	202.23	200.24	200.51	193.72	201.82	200.09	201.83	207.05	207.21	204.14	203.2	206.11	200.98	201.56	203.93	198.92	206.12	205.67	205.5	203.56	204.13	207.16	201.24	197.01	207.78	201.23	200.9	204.1	204.27	205.9	211.39	198.97	205.48	203.94	200	205.2
207.65	207.81	207.99	209.11	204.87	210.13	209.33	205.72	210.75	211.56	213.03	209.79	208.19	206.67	203.24	208.58	208.8	214.58	207.06	207.82	209.65	207.54	209.53	206.84	212.38	207.43	210.18	207.93	215.73	210.01	212.51	207.39	218.88	208.04	209.21	207.85	206.98	206.92	202.29	207.42	211.94	208.48	209.43	207.48	208.65	210.06	208.71	201.29	217.13	209.56
208.33	205.01	213.41	204.89	204.98	213.11	209.87	209.17	215.44	206.94	206.01	206.67	212.52	206.55	208.65	210.23	206.49	210.32	204.37	206.92	208.21	209.63	207.86	205.15	209.64	205.76	205.87	209.92	203.9	212.23	210.79	215.82	207.05	213.24	205.29	209.75	209.39	208.71	215.91	207.86	216.27	210.04	210.35	204.52	206.71	202.31	210.22	216.54	208.09	209.64
204.42	204.27	204.41	209.1	206.61	209.69	206.76	209.78	201.68	205.59	208.98	206.84	204.59	209.12	205.82	205.8	202.93	210.31	200.72	207.31	212.38	208.59	209.17	202	208.11	205.69	205.71	201.02	213.35	209.54	204.67	207.87	205.9	200.26	206.18	215.97	206.93	203.88	205.92	215.85	211.26	209.42	211.36	206.07	200.87	209.26	204.7	208.92	208.08	204.95
217.24	212.98	215.04	222.83	213.78	201.87	218.21	213.14	210.92	213.15	209.56	209.3	210.62	215.9	213.84	210.68	213.66	215.64	213.56	206.46	214.15	216.52	208.11	217.4	215.84	211.69	213.71	214.26	212.28	213.82	209.32	217.96	213.88	213.42	208.64	211.28	212.09	208.16	206.25	217.55	215.82	216.64	214.3	209.76	209.41	212.56	212.68	210.41	217.49	210.93
220.47	221.4	213.92	219.54	219.63	223.49	215.25	226.27	222.59	223.62	219.81	213.78	217.87	217.11	211.63	221.65	214.12	221.87	220.05	220.1	216.95	217.59	219.74	216.77	220.77	223.45	218.51	216.35	215.3	221.12	218.08	222.57	223.06	215.46	214.17	216.73	213.6	226.19	216.21	219.16	214.41	217.35	216.79	217.63	223.13	219.27	215.62	214.82	215.49	221.9
207.81	206.17	202.71	208.5	208.59	202.81	207.83	209.35	212.57	209.31	200.77	204.98	208.12	212.96	203.83	203.99	208.21	209.75	209.76	198.51	209.75	199.34	205.78	208.42	209.55	214.26	213.26	209.83	206.74	210.34	207.82	209.66	208.58	205.46	210.12	208.94	207.71	211.25	203.17	209	206.34	206.01	203.09	210.82	209.34	207.77	206.56	215.64	210.88	204.51
201.21	205.28	205.44	207.05	215.96	208.61	222.14	207.92	204.59	210.22	209.68	205.5	209.96	208.05	209.81	208.57	212.93	206.05	220.27	211.85	208.85	207.92	211.27	212.86	213.77	204.77	202.65	210.69	210.71	205.88	211.49	205.3	207.5	212.87	206.29	203.91	207.85	206.49	210.82	210.96	210.05	211.68	211.69	219.18	209.21	208.48	211.88	207.39	211.84	210.57
214	204.07	211.14	206.07	204.4	206.79	210.43	211.51	214.46	201.54	210.22	211.08	211.69	204.33	207.11	211.95	212.63	206.64	210.86	210.3	210.44	207.64	208.87	205.24	215.78	202.72	200.42	212.97	211.47	210.33	205.96	214.02	207.06	206.89	201.46	209.21	209.9	198.7	207.78	215.49	209.75	208.98	211.3	205.25	208.21	211.77	210.54	209.81	212.06	212.76
212.7	211.68	207.87	217.92	212.26	209.56	213.32	212.64	205.96	213.94	204.09	214.1	212.5	214.03	214.16	213.39	209.43	209.23	212.94	216.61	205.4	214.41	207.6	217.14	210.07	211.2	212.1	205.38	213.03	212.31	212.29	216.21	213.27	207.33	204.98	204.1	209.68	212.27	210.18	208.56	209.32	210.26	214	211.49	211.41	214.4	214.23	207.27	214.43	209.43
214.59	211.48	217.7	215.9	216.14	218.7	216.83	222.96	213.55	214.79	220.31	214.97	220.31	220.09	219.6	216.89	220.92	218.17	214.3	214.84	216.92	218.87	224.02	221.13	219.56	216.18	225.36	219.86	223.51	220.97	211.97	217.67	218.38	219.89	216.09	212.17	215.45	220.43	219.5	223.83	217.65	217.42	222.47	212.53	224.57	214.6	216.85	217.3	220.18	219.09
200.05	199.36	198.98	193.25	202.05	203.56	200.3	196.27	197.78	195.44	202.32	197.81	198.5	205.7	200.95	205.8	202.78	198.83	208.22	202.91	194.65	197.68	199.92	195.99	196.93	195.66	200.32	195.38	201.11	199.65	201.05	195.08	197.71	201.47	201.05	195.84	205.84	198.13	199.91	198.84	193.37	193.44	200.86	205.62	198.28	201.49	198.65	194.52	199.69	201.09
215.48	214.15	213.71	213.74	214.3	216.81	215.49	207.94	213.1	215.6	206.98	225.53	219.81	211.47	208.29	214.45	211.21	217.87	206.9	212.61	213.04	213.51	215.77	211.56	208.42	210.98	213.38	212.66	210.98	212.13	211.62	208.38	212.38	216.15	214.78	212.27	215.48	214	210.67	218.95	207.42	207.39	212.99	206.97	214.85	213.24	211.97	220.13	215.27	214.75
205.35	202.03	189.42	194.38	199.06	199.96	202.53	205.78	196.11	200.81	196.57	198.9	209.33	199.92	197.23	198.8	198.86	194.34	196.07	198.72	201.39	198.14	197.49	199.22	204.39	197.4	199.2	193.42	201.1	197.47	201.69	200.43	198.92	202.45	192.57	200.39	200.21	199.09	201.49	198.58	201.37	198.32	199.15	200.53	198.89	196.54	199.23	199.23	193.02	195.86
197.5	195.45	206.43	197.43	194.56	203.73	203.04	194.92	197.5	201.56	197.78	201.65	196.65	200.19	202.75	198.69	198.3	195.46	202.36	197.92	197.21	202.65	202.87	202.29	200.11	205.68	200.65	202.14	199.42	201.31	198.39	194.99	198.38	201.49	203.11	202.04	201.09	206.27	197.87	207.99	207.12	201.06	197.73	203.24	204.7	201.84	196.6	204.38	204.07	193.78
219.37	215.51	214.49	217.31	218.88	217.84	218.36	214.37	218.53	217.31	216.37	213.85	218.81	213.62	214.54	215.04	208.68	220.28	216.67	219.72	215.19	217.06	218.75	217.08	214.3	213.11	217.57	217.76	212.81	214.42	213.41	217.03	214.82	218.06	218.19	220.47	216.25	220.25	221.35	219.39	214.16	217.44	216.07	218.44	220.58	211.36	215.84	216.01	219.49	222.56
205.01	202.91	201.99	206.6	202.39	202.04	203.12	199.92	200.52	202.43	204.69	200.43	201.6	202.46	199.95	205.95	205.45	198.6	205.56	196.2	200.92	203.55	209.56	202.47	198.77	202.52	210.07	199.26	202.24	206.1	204.07	195.99	204.92	201.18	204.29	205.05	214.41	204.31	193.46	205.31	213.07	203.98	201.57	197.58	202.05	211.3	201.06	201.39	200.39	203.78
204.94	211.47	200.41	205.74	205.5	203.49	204.72	205.1	202.02	203.51	205.76	203.84	204.56	204.87	200.23	203.26	204.95	200.83	201.83	203.99	202.71	206.96	203.27	206.04	211.32	201.59	209	204.31	205.77	205.49	208.4	199.81	200.52	198.36	201.95	201.87	200.47	202.9	206.84	199.23	199.01	204.41	202.29	199.69	205.72	200.24	200.58	203.71	199.04	204.99
201	199.09	197.72	202.56	195.57	208.28	195.13	200.43	202.25	195.95	199	201.22	194.02	191.11	201.72	206.24	202.05	204.28	197.97	203	201.37	197.97	204.04	201.83	201.69	205.15	196.75	211.42	199.62	201.26	205.02	194.67	203.79	204.16	207.79	194.64	204.26	195.85	207.68	199.31	203.14	203.42	196.64	195.34	196.11	205.44	201.79	192.55	199.27	201.5
211.81	204.65	210.64	211.2	213.08	211.53	209.82	206.99	215.4	205.55	213.71	202.28	202.78	206.01	202.92	203.44	213.56	207	207.06	210.33	202.4	212.2	206.21	212.29	214.08	205.66	211.96	210.99	208.51	206.67	210.34	214.82	208.03	213.24	207.28	209.22	205.83	215.86	207.53	205.79	203.74	202.8	207.46	211.18	211.48	208.51	211.77	207.23	207.38	211.74
211.73	203.52	213.42	209.49	207.89	205.45	209.45	210.4	210.46	210.84	205.17	209.36	208.22	209.15	213.36	206.36	204.89	208.82	205.87	211.75	211.6	207.31	207.07	208.25	209.86	208.4	207.42	206.36	208.76	212.07	213.63	209.08	207.98	202.96	203.87	220.9	204.82	207.97	209.47	206.73	210.81	208.46	208.31	206.56	209.03	206.2	214.3	202.76	210.79	209.59
215.2	210.86	208.99	210.22	212.73	211.14	213.34	206.53	214.24	213.34	211.84	211.04	212	211.4	212.31	210.74	212.17	211.67	209.31	212.36	212.11	211.67	216.77	207.76	210.37	213	207.89	211.76	211.31	210.94	204.88	208.66	208.33	220.5	210.38	212.44	209.67	211.18	208.78	207.43	209.79	213.65	213.76	211.42	214.34	214.67	218.88	209.76	207.04	215.16
203.66	201.82	199.87	201.04	202.95	204.21	200.5	202.58	199.95	199.63	196.35	204.43	208.5	208.04	205.01	198.01	202.97	208.94	203.54	201.86	201.9	207.47	198.33	204.28	196.36	204.86	201.51	202.59	207.21	210.02	208.18	206.83	209.66	198.87	204.73	208.17	200.82	199.79	201.22	208.16	210.86	201.33	203.01	204.33	201.19	200.27	201.09	204.5	205.78	212.13
199.95	206.18	202.82	208.13	202.76	207.53	207.84	207.1	207.49	204.11	206.35	205.98	209.73	201.48	200.68	205.2	206.38	200.25	204.13	209.92	198.58	205.13	202.59	209.51	205.86	203.11	198.27	208.41	206.57	207.25	207.21	205.6	198.83	203.52	202.6	206.6	206.07	206.32	200.44	206.11	201.62	204.71	206.95	201.48	199.05	210.64	207.21	207.98	202.41	197.78
204.1	208.3	200.94	194.01	206.76	206.42	196.43	206.54	207.29	205.44	202.63	208.54	208.68	202.06	201.04	204.67	199.4	203.69	203.96	209.86	208.16	205.47	200.46	202.2	208.73	204.37	202.05	201.51	201.25	202.77	208.89	204.56	206.49	203.78	207.24	199.01	197.84	209.6	199.18	204.02	209.67	194.63	203.32	205.6	209.86	201.34	203.18	209.72	200.03	210.56
208.02	213.78	216.62	205.4	215.34	211.42	212.88	216.72	214.05	212.47	214.46	211.99	213.57	217.04	216.53	218.07	221.16	207.37	210.94	217.78	209.48	214.54	211.5	215.83	210.5	214.61	207.35	211.9	209.47	212.79	213.39	213.1	216.55	212.63	218.44	214.77	212.11	212.6	211.42	219.94	213.87	211.19	216.83	212.4	208.37	212.2	213.72	212.57	209.13	213.26
204.79	206.6	206.16	204.77	206.38	217.81	210.62	206.4	205.13	214.17	208.13	212.45	216.68	208.93	209.96	206.46	209.91	211.45	208.24	208.61	203.64	212.67	205.67	209.83	215.33	205.1	205.03	208.15	207.42	205.86	205.51	205.14	204.77	208.86	200.67	203.28	208.74	211.1	209.41	205.33	203.48	214.67	205.72	209.18	205.33	211.67	212.7	211.26	209.61	213.21
218.38	208	206.05	209.06	207.11	207.68	208.9	209.09	211.13	217.77	211.44	208.89	210.8	214.89	207.99	216.14	211.97	211.77	208.3	208.1	205.07	213.76	211.33	215.22	211.79	207.29	210.08	213.19	208.03	208.64	205.79	211.56	216.24	208.31	216.7	208.89	212.56	214.81	218.26	207.85	209.81	209.12	215.51	213.12	215.49	208.93	214.74	211.47	212.51	212.09
199.4	197.9	200.4	205.67	206.02	208.61	202.58	202.55	204.45	200.78	197.23	205.09	202.06	199.99	198.98	196.53	207.83	206.5	207.83	200.46	203.94	200.54	202.17	201.83	200.65	204.98	201.54	192.79	204.05	202.13	206.36	204.38	207.21	200.56	203.95	202.12	199.37	207.91	202.43	201.47	208.02	200.43	205.76	199.39	206.8	197.98	200.48	198.72	201.93	201.26
205.38	205.33	201.35	208.88	208.36	212.49	212.08	207.22	212.48	210.78	209.06	207.72	215.14	211.04	205.93	203.22	214.46	203.58	205.74	207.44	209	210.06	209.99	211.09	214.15	212.42	206.1	210.36	207.99	206.24	206.6	211.87	211.79	206.2	202.53	211.1	206.26	210.51	203.3	206.24	209.41	209.97	211.72	211.65	215.06	210.75	208.45	211	210.55	204.62
202.07	194.29	191.82	195.4	198.76	198.99	198.65	199.55	202.4	195.58	203.49	197.08	199.32	197.68	201.19	197.45	193.49	201.05	195.64	196.35	196.34	210.4	198.73	195.15	199.49	193.91	196.69	201.64	195.01	189.72	205.67	202.29	197.16	198.16	192.02	192.53	203.4	200.86	198.94	199.78	205.85	193.82	197.66	194.9	198.02	198.24	194.27	203.78	197.22	199.73
213.45	221.04	220.05	215.57	219.46	219.46	216.79	221.14	210.68	214.96	221.81	223.82	215.7	211.14	223.63	212.52	216.98	215.84	214.7	218.18	212.21	218.09	228.46	219.56	218.1	214.26	217	213.54	217.5	211.43	218.62	222.36	217.61	216.02	219.47	223.2	220.77	215.03	226.48	210.76	216.94	222.2	216.81	216.09	215.56	214.6	212.42	211.06	213.32	219.66
197.81	203.4	208.25	205.78	205.45	207.61	205.12	210.81	201.56	201.88	205	203.71	204.4	204.78	202.35	200.92	197.08	200.25	199.38	196.59	207.95	202.52	194.42	201.49	198.87	197.69	201.16	204.03	199.04	203.19	198.46	198.29	203.66	199.67	208.97	197.76	204.3	206.17	202.46	197.55	203.37	204.1	193.36	198.86	205.59	204.66	208.51	203.13	197.62	204.65
210.33	201.38	200.27	201.51	199.94	197.82	206.76	202.07	203.8	200.54	201.34	200.97	205.4	205.5	208.61	201.35	204.12	205.22	208.27	201.7	202.47	198.51	206.57	205.44	205.49	205.67	202.52	204.34	203.22	199.79	207.4	202.97	206.03	200.68	200.26	200.78	204.35	204.21	203.16	204.8	202.52	202.6	205.97	208.62	196.45	206.62	203.38	205.34	206.28	207.26
200.35	201.68	205.32	202.94	201.15	203.47	207.74	203.08	200.05	204.53	202.73	205.14	202.25	196.85	209.06	200.52	204.6	204.5	203.62	204.41	203.46	208.29	204.78	200.24	204.45	207.48	205.71	207.5	207.58	204.04	203.62	198.98	204.63	200.33	204.38	208.48	205.59	202.77	205.35	196.58	204.82	206.86	205.62	199.91	198.57	202.66	199.73	208.69	206.12	197.82
196.55	202.17	203.03	194.54	199.8	204.11	205.33	200.75	201.6	198.36	200.68	202.5	200.08	196.44	204.89	198.15	201.24	202.22	200.34	203.85	195.85	199.55	211.13	204.16	203.99	207.35	200.08	205.39	200.6	200.2	207.63	203.48	200.52	202.98	197.61	199.48	207.31	205.77	208.2	195.62	195.92	205.5	202.86	206.96	202.23	199.75	203.65	204.99	200.92	205.63
199.26	200.84	191.15	193.62	198.02	199.45	200.59	202.85	201.78	198.98	204.32	197.9	202.89	203.4	199.26	193.49	198.58	196.55	201.11	199.3	195.88	201.01	195.83	193.06	199.9	191.14	197.29	199.53	199.4	197.79	198.64	194.97	195.96	204.19	194.8	205.08	196.58	202.08	192.35	199.86	200.88	206.72	197.02	194.25	201.62	196.97	200.45	197.95	203.34	200.12
203.85	207.44	207.26	208.75	202.69	199.03	203.87	206.06	205.72	206.13	214.86	208.54	204.54	202.9	200.26	208.39	208.11	208.85	209.76	211.72	203.11	204.92	204.97	207.97	204.61	201.33	202.01	206.63	211.38	205.6	208.17	212.75	199.62	207.92	202.7	197.96	210.83	197.92	208.36	204.6	205.84	204.22	207.38	208.66	206.22	206.87	202.15	198.69	206.05	205.63
204.73	205.7	203.85	208.43	210.44	212.63	208.97	211.72	209.53	207.68	207.91	211.65	208.58	206.03	210.48	211.51	212.2	214.64	202.34	208.68	208.2	211.61	213.8	207.51	208.79	204.76	217.35	207.35	204.49	203.53	205.29	210.92	211.86	205.54	212.46	208.7	209.02	209.01	208.83	212.34	208.65	211.48	204.15	207.63	211.11	211.64	205.96	212.67	208.95	205.19
219.68	218.07	214.64	216.46	213.43	223.45	219.74	214.61	217.32	218.34	218.57	214.54	221.38	215.77	217.91	216.29	219.39	221.14	218.15	218.88	212.61	221.04	218.8	210.74	214.9	216.64	220.82	217.36	214.53	214.68	218.27	219.98	218.83	216.64	209.59	215.29	213.16	216.86	214	221.15	221.49	215.99	216.33	213.06	217.53	217.7	213	213.48	217.58	214.67
208.41	197.53	201.41	198.79	206.06	200.09	203.8	205.85	205.96	210.38	201.91	203.67	207.02	203.81	205.12	201.06	206.96	204.66	203.4	208.92	197.91	203.51	206.05	205.14	196.56	208.26	209.86	199.64	199.58	204.69	206.27	203.56	206.37	197.3	202.24	207.14	206.08	200.3	195.9	205.2	202.29	213.12	198.27	199.18	202.37	205.27	206.1	202.1	197.38	200.64
207.94	201.47	205.06	210.09	204.21	205.1	206.84	209.7	209.25	196.77	207.55	203.76	204.82	203.43	208.99	211.34	201.29	196.53	203.54	207.83	207.65	204.58	206	203.63	206.07	198.81	208.17	203.91	203.91	208.34	210.08	205.91	209.95	202.52	204.44	203.86	199.88	205.17	214.77	208.68	208.78	208.13	205.81	203.52	211.42	204.38	202.92	211.75	211.79	209.67
209.32	200.07	212.86	205.03	208.6	206.89	206.77	203.53	212.72	207.38	202.16	205.16	206.15	213.62	206.33	208.82	200.44	209.81	212.59	209.26	213.31	204.79	215.33	207.06	209.61	209.75	205.8	212.48	212.35	207.13	205.26	211.98	206.69	210.78	206.81	207.15	205.84	214.15	204.3	209.78	204.77	202.41	213.61	213.4	210.06	206.71	208.21	213.28	210.15	204.9
208.17	202.98	200.45	206.59	208.45	204.44	202.71	205.8	204.33	206.11	206.36	204.44	198.95	212.57	200.94	199.27	203.66	198.48	205.98	203.45	204.43	206.68	203.88	202.64	207.54	200.36	206.14	201.8	205.02	206.76	202.33	211.9	208.77	202.69	208.69	203.67	203.25	198.79	202.01	207.68	204.8	204.98	210.26	202.07	209.51	210.31	205.21	203.63	205.83	199.09
204.86	201.46	200.35	199.47	203.3	201.45	203.04	208.06	206.12	199.09	201.88	202.45	203.51	199.03	206.28	203.4	200.56	202.65	206.73	202.4	202.02	198.23	201.13	202.47	208.22	206.75	198.73	197.37	199.68	206.33	202.78	204.78	205.35	203.8	211	196.73	202.84	201.49	202.4	209.9	202.39	202.32	203.63	203.21	198.15	208.53	203.26	196.81	202.49	207.5
216.45	213.38	209.49	215.29	210.09	213.32	208.8	212.05	215.17	215.46	216.29	210.37	210.64	214.85	213.52	212.32	213.41	215.85	210.2	212.03	209.21	207.42	212.21	214.24	217.03	211.15	203.75	211.74	215.28	210.21	212.91	212.47	211.96	209.95	209.58	214.37	211.87	213.91	213.89	207.64	214.25	211.09	212.68	216.92	211.42	211.99	212.32	214.29	212.03	218.6
208.65	215.69	217.49	209.7	219.93	211.32	212.76	212	207.75	213.98	211.56	209.33	217.09	211.67	212.03	211.76	211.96	213.37	215.27	211.29	211.13	216.11	217.67	217.13	211.05	214.21	220.22	205.69	211.12	204.09	212.34	209.95	203.37	212.43	217.37	214.15	212.69	213.8	213.03	220.63	219.38	210.47	208.02	211.19	213.7	204.95	207.93	208.65	212.62	214.96
204.77	205.58	202.12	197.31	208.38	208.19	200.31	203.41	201.36	204.53	204.07	201.83	205.28	202.48	206.42	200.95	206.29	205.54	199.4	205.71	199.17	203.86	201.62	197.24	197.99	203.36	203.74	200.16	205.37	208.13	201.98	204.01	205.03	197.42	205.03	203.13	206.73	203.55	199.31	202.96	200.34	205.59	205.57	200.25	207.44	204.06	208.59	203.31	201.08	197.74
207.71	208.43	218.87	211.38	202.16	206.62	214.24	215.98	213.74	208.14	212.15	210.74	209.48	213.81	212.86	213.46	206.52	208.96	209.45	209.42	214.23	211.59	204.24	214.14	207.78	208.34	209.7	206.29	204.79	212.71	207.38	207.63	206.01	215.52	209.49	205.26	207.64	207.93	203.71	208.13	211.43	196.7	204.13	210.29	214.75	208.26	216.24	209.7	204.22	213.19
203.8	197.92	205.11	193.45	200.24	199.38	198.93	196.01	200.95	191.91	193.44	198.3	194.5	200.48	202.95	203.77	196.98	199.92	197.95	201.58	198.56	200.08	208.19	203.27	200.04	194.13	206.05	196.95	202.1	202.55	203.63	198.89	192.68	195.25	190.15	197.65	203.43	207.52	198.48	191.12	203.97	199.49	192.04	193.07	204.34	196.1	190.31	201.95	201.12	196.79
197.73	203.26	206.83	202.04	211.14	207.38	204.44	212.54	202.99	214.5	208.43	209.18	203.73	209.82	208.56	206.07	207.89	206.43	205.42	203.18	209.98	207.25	209.11	211.91	215.22	205.48	206.41	206.35	210.52	210.43	212.9	206.36	212.73	210.21	213.93	205.45	206.44	209.82	213.4	204.29	207.81	206.71	207.66	212.47	205.11	206.29	207.59	207.18	208.79	207.6
216.9	207.7	207.44	212.94	204.21	207.96	214.46	209.64	213.67	210.98	217.83	216.52	215.58	205.82	212.95	206.07	219.11	207.5	209.46	215.83	208.05	212.12	214.74	213.34	208.9	210.88	210.68	210.01	212.22	209.89	210.62	211.67	215.73	204.88	215.61	210.46	212.43	206.17	209.4	212.08	210.86	211.21	209.97	215.27	218.16	206.5	212.67	207.9	209.31	213.66
201.05	198.11	191.39	199.9	202.7	199.12	205.74	204.06	205.6	201.95	205.57	205.76	201.85	204.17	202.89	196.12	203.82	205.61	204.46	198.5	203.87	207.43	199.51	198.52	199.35	198.29	207.11	205.21	201.7	196.5	200.78	205.39	197.33	197.39	204.94	201.01	196.45	201.88	204.82	202.74	209.6	200.88	204.34	206.74	199.9	197.9	213.98	208.91	197.11	203.78
214.49	211.21	214.24	219.57	217.82	213.58	212.75	218.93	212.09	219.11	218.28	221.15	212.71	209.3	217.07	211.62	218.77	220.87	211.74	211.57	215.76	210.86	215.78	214.53	216.06	217.29	215.75	219.55	215.55	215.23	209.56	213.19	217.7	219.29	216.21	217.55	216.42	220.28	208.37	219.8	214.95	218.41	212.25	211.26	215.24	213.87	219.12	217.2	213.49	217.73
199.3	198.16	197.95	197.67	200.33	200.89	197.06	195.85	195.27	201.73	203.01	197.59	196.85	195.9	198.17	201.88	199.32	198.84	203.65	200.19	201.8	197.81	194.57	202.51	201.27	192.93	199.03	202.57	195.76	202.19	200.66	200.16	201.2	199.6	205.82	204.1	199.02	202.36	203.13	201.46	201.78	201.53	202.49	201.25	200.26	200.8	199.25	203.29	201.04	203.25
192.48	199.47	192.47	194.51	194.61	192.11	194.39	189.28	194.86	199.51	189.3	195.09	190.55	187.64	193.89	199.09	191.99	194.68	194.99	194.68	195.48	186.15	197.21	192.56	193.25	196.35	193.74	196.27	197.55	191.43	195.28	192.92	188.25	197.42	195.25	193.06	192.04	196.34	191.99	194.43	193.55	194.8	193.56	197.39	191.04	191.7	197.86	188.95	186.89	192.86
212.69	210.61	214.98	209.87	213.77	217.66	209.09	210.64	210.23	208.97	209.6	217.2	218.33	206.51	211.32	218.96	221.29	213.42	212.58	212.28	210.94	216.99	213.42	209.21	206.35	213.29	216.49	210.64	215.13	214.47	209.25	211	215.8	215.17	213.59	214.73	219.53	209.81	213.82	208.59	213.43	209.66	209.44	215.37	215.55	215.63	211.29	211.97	213.69	210.26
200.23	204.51	204.47	204.7	206.45	202.58	205.21	199.55	203.56	209.07	201.96	202.95	205.4	206.23	206.21	203.74	195.74	204.53	206.09	201.91	202.57	207.23	204.4	210.53	201.56	200.64	199.8	203.46	207.35	196.27	198.89	202.1	203.58	200.9	210.76	200.55	200.19	209.04	200.95	203.21	199.15	201.14	199.26	207.2	203.83	208.17	206.36	201.03	208.16	208.18
199.53	205.4	208.16	206.39	205.45	204.29	202.55	202.42	206.2	204.14	201.95	201.12	205.43	207.91	205.02	204.95	203.46	202.75	205.5	207.01	204.55	205.17	207.31	203.83	206.69	204.84	201.52	205.84	198.36	207.52	197.3	202.46	202.12	204.55	208.25	204.77	202	207.18	213.33	202.86	200.46	205.17	207.1	206.48	201.73	206.61	199.91	203.83	209.08	201.37
209.78	209.47	207.77	204.49	206.75	204.69	209.39	207.27	210.27	208.29	207.25	215.99	203.94	209.31	206.64	211.68	210.92	207.69	209.19	206.02	207.84	210.85	206.35	208.54	210.21	218.21	212.97	205.08	200.56	209.03	210.73	208.98	206.71	206.17	215.17	209.94	201.13	210.97	208.89	207.08	209.76	210.75	209.76	210.18	210.1	202.82	208.26	207.64	209.05	204.13
214.48	215.15	216.82	213.03	212.57	218.24	218.12	211.57	214.91	221.27	216.9	213.46	220.37	217.88	224.4	212.51	219.92	218.02	221.71	216.41	217.04	222.2	214.24	213.1	216.21	224.13	213.9	215.59	214.82	218.07	218.01	212.81	220.5	216.74	214.5	212.82	218.95	213.74	217.81	219.41	219.79	210.4	215.64	216.12	218.5	216.28	217.48	220.21	216.26	216.18
198.39	201.43	203.43	197.28	200.31	203.59	201	205.2	201.83	191.99	201.41	201.28	198.42	203.04	199.58	197.65	201.72	194.93	206.27	210.46	197.1	199.81	201.38	194.44	200.2	202.52	201.95	198.44	189.92	199.83	200.35	208.93	198.15	194.74	199.99	205.07	205.51	197.15	197.13	192.52	203.16	201.48	202.05	198.11	201.48	198.84	202.97	199.48	201.34	203.2
208.87	202.78	199.04	205.69	197.18	203.97	202.34	207.14	206.33	204.38	200.9	201.91	203.41	203.23	206.45	197.63	203.32	202.81	204.88	201.5	203.62	205.93	201.33	208.22	209.17	204.09	204.67	205.65	206.3	199.83	199.62	209.79	201.87	201.98	207.06	204.37	200.51	197.03	203.91	205.14	201.07	205.62	202.58	201.87	202.34	198	196.92	198.36	203.21	205.95
201.15	206.09	203.87	205.34	209.17	203.12	207.86	209.03	207.42	203.29	211.23	201.86	203.85	206.79	201.13	209.13	208.22	205.59	206.3	209.84	205.63	204.3	200.94	204.61	203.32	201.89	204.6	206.63	201.84	206.73	199.93	205.09	213.39	205.4	207.99	199.37	204.97	213.32	210.9	207.3	205.47	209.43	209.81	203.66	205.32	208.26	205.31	205.36	203.04	205.63
206.09	209.97	210.04	196.84	211.55	207.94	204.67	211.38	206.2	209.87	210.58	207.87	208.44	207.03	212.38	211.25	207.33	205.72	213.55	206.42	209.07	215.29	213.3	206.37	209.19	207.21	207.42	208.39	210.6	210.67	215.26	206.44	205.49	209.17	209.1	201.85	218.49	212.1	207.89	208	211.09	206.6	207.15	206.34	210.28	208.8	210.38	211.03	202.45	209.9
210.27	219.25	210.91	213.48	213.97	207.16	209.43	209.58	215.27	213.61	216.89	213.13	210.69	210.37	208.05	204.45	212.28	215.22	212.05	205.26	205.6	212.37	212.08	214.29	215.73	213.93	213.34	208.71	203.29	213.18	211.98	205.9	214.94	217.15	211.63	213.04	209.5	213.44	212.2	211.14	211.19	210.01	216.03	213.53	204.14	213.68	220.48	211.57	212.9	207.18
208.15	208.24	209.36	208.42	210.57	205.41	204.49	209.36	206.44	202.55	208.85	216.21	202.96	209.64	204.16	202.31	205.61	207.41	216.81	207.49	209.05	206.55	206.97	208.9	207.33	206.9	209.44	211.87	205.48	219.26	215.29	211.5	205.36	209.08	208.4	208.73	207.72	209.52	207.9	201.56	212.07	210.52	205.79	210.88	206.64	210.49	205.62	209.94	207.58	201.42
214	215.19	210.39	212.28	203.54	205.46	208.35	212.18	214.17	208.2	212	209.95	209.25	208.36	212.98	207.21	209.31	216.16	209.63	208.92	211.36	214.34	207.5	207.66	211.62	213.5	209	211.99	214.72	211.3	213.27	210.97	213.97	207.1	209.93	211.61	209.49	215.4	209.85	207.83	213.62	216.31	210.86	213.43	218.26	213.52	217.43	210.21	219.13	212.25
202.27	201.46	204.77	206.09	203.9	206.36	203.22	202.81	201.21	197.3	203.28	204.46	204.26	204.28	204.07	206.5	204.68	208.23	206.77	200.5	196.21	206.85	200.92	199.85	208.3	206.39	202.74	201.42	201.48	209.11	205.05	203.33	207.34	199.98	205.71	201.41	202.82	203.14	207.53	194.96	207.79	208.04	198.21	201.32	198.92	203.75	200.45	202.62	199.37	204.76
200.3	194.73	196.89	195.51	201.6	200.21	197.63	199.93	189.84	199.71	200.27	198.29	201.43	197.38	204.47	203.55	199.71	202.97	203.03	200.64	195.6	201.27	202.46	197.05	199.03	203.52	207.71	200.26	203.68	199.01	201.43	199.5	200.86	191.41	198.56	206.58	202.83	199.28	199.42	199.42	203.46	197.43	197.25	195.85	198.89	202.79	195	202.56	207.07	202.46
195.35	205.86	208.24	207.92	202.14	205.31	203.27	202.14	204.21	204.76	200.8	204.33	205.91	208.93	205.33	207.56	204.53	209.76	204.31	207.4	205.2	203.23	202.65	195.86	208.16	206.37	206.06	203.43	208.27	199.67	206.36	203.02	199.01	209.7	203.91	204.29	206.54	199.8	203.69	203.75	199.88	206.8	205.19	197.16	206.38	203.4	200.91	207.09	201.74	202.63
205.99	211.15	202.87	200.61	208.21	204.1	207.88	201	203.09	207.81	207.03	209.08	211.23	201.17	202.39	203.91	207.66	207.56	204.66	201.09	206.15	207.42	205.38	203.89	203.76	204.81	206.51	206.07	204.57	203.14	206.98	208.35	201.87	207.39	202.5	207.27	208.75	205.81	208.29	210.88	208.69	209.4	206.69	211.12	201.2	203.11	205.39	201.2	198.39	208.85
208.79	197.49	201.58	198.95	201.34	209.94	201.41	205.67	203.13	201.72	202.03	203.03	202.21	208.18	203.04	202.6	198.62	202.09	209.8	202.41	206.36	201.1	203.71	198.84	200.45	210.6	204.62	202.01	195.66	211.03	205.57	203.6	200.52	208.69	202.96	204.46	202.48	206.26	204.74	198.75	203.06	199.33	203.51	203.06	204.29	206.24	199.97	210.58	202.81	204.42
209.64	210.83	209.54	212.78	208.23	213.55	206.42	212.86	209.28	214.36	209.76	209.33	209.99	205.12	199.75	212.4	210.48	208.3	205.76	211.47	207.16	205.91	211.75	205.82	217.94	202.58	209.69	210.95	207.83	205.2	209.43	210.28	198.45	209.73	210.57	209.42	206.15	205.11	209.05	211.02	211.42	208.62	206.73	209.29	210.53	204.66	212.71	210.39	212.35	206.96
216.48	206.8	209.78	215.97	212.46	213.15	212.52	213.16	209.67	214	209.42	205.48	203.54	213.63	210.46	218.11	215.58	214.55	217.69	211.72	214.42	207.22	207.93	209.27	207.5	212.01	207.01	210.07	210.37	210.53	209.44	210.66	213.71	211.65	209.51	210.58	208.79	207.56	211.03	213.14	212.98	213.45	207.67	214.13	204.94	214.39	206.37	206.97	214.46	207.28
200.32	207.32	208.49	205	202.25	196.65	202.28	197.22	202.1	203.15	205.56	203.87	199.78	202.33	206.89	196.24	204.31	201.31	200.99	197.36	208.88	203.08	207.36	204.73	199.79	202.18	206.63	203.43	200.81	199.59	202.74	205.9	193.73	201.18	199.87	206.32	196.39	202.56	197.33	203.34	200.24	203.56	201.48	204.53	205.73	200.01	209.12	211.36	204.31	202.55
202.32	214.96	208.42	205.64	203.38	205.12	205.2	207.06	211.11	206.8	205.93	210.22	205.99	203.54	214.43	210.43	206.03	206.79	205.81	209.16	212.52	208.07	209.53	210.81	201.96	212.5	210.32	209.86	208.79	205.51	203.87	207.47	213.66	209.82	205.25	209.3	204.03	213.23	209.15	208.68	211.44	206.41	206.41	201.79	205.38	213.25	209.68	210.05	207.07	203.09
206.89	206.7	204.98	208	202.77	209	203.89	209.6	196.74	204.71	201.48	202.58	204.37	204.77	206.41	201.87	200.34	203.92	201.11	205.61	202.67	201.79	203.52	204.85	207.15	209.47	200.95	200.49	207.55	199.01	206.03	200.64	201.15	200.05	194.33	209.19	201.63	200.25	195.69	206.85	198.7	192.83	201.78	203.82	201.44	200.41	202.4	198.88	205.92	205.86
208.39	206.46	210.88	205.18	204.62	212.31	203.18	206.59	208.36	202.92	204.23	206.65	208.38	208.23	206.38	210.72	206.44	207.33	203.92	201.81	208.37	209.97	207.23	211.77	216.8	208.41	206.81	207.05	207.31	205.89	212.72	210.67	209.56	206.4	209.71	206.88	212.7	207.44	206.62	210.29	212.45	203.45	211.94	209.29	211.58	198.95	213.34	209.67	208.69	208.04
212.94	210.15	211.21	203.63	206.47	215.68	214.3	214.06	213.22	206.31	212.82	209.38	210.22	206.9	212.22	206.45	219.48	211.24	215.72	208.57	209.72	210.82	208.69	213.1	212.39	211.76	210.65	213.84	213.02	212.12	204.88	208.37	209.91	213.36	212.08	212.51	217.12	215.59	217.07	213.66	212.89	203.75	211.23	210.36	204.75	212.53	219.06	218.49	205.96	217.3
208.93	219.78	212.41	207.36	209.53	201.72	201.46	200.92	204.27	210.87	200.72	207.37	210.91	207.41	201.83	208.08	210.43	206.86	211.03	210.59	202.73	206.31	206.12	207.92	208.02	207.15	211.23	211.21	207.52	208.89	211.36	200.22	212.43	203.22	212.52	208.51	204.24	205.54	207.85	208.3	211.79	209.54	212.85	211.55	204.22	207.32	204.97	210.44	206.13	208.76
206.51	203.91	207.8	208.98	204.6	204.15	207.55	202.21	205.26	209.96	205.55	206.95	208.56	205.7	206.23	209.67	204.6	209.89	206.4	201.06	208.15	207.96	204.45	207.88	214.66	201.91	208.36	204.09	199.45	199.71	208.45	208.49	205.22	206.7	202.49	210.75	213.4	209.88	210.43	205.26	211.16	206.08	205.09	206.71	210.14	206.83	206.19	205.38	208.96	210.98
208.62	208.12	211.71	206.05	209.04	210.1	206.12	209.58	215.43	210.89	206.03	208.54	201.49	208.47	210.75	210.95	218.06	211.77	207.37	211.93	212.22	212.73	212.4	213.94	204.63	211.56	213.66	214.6	209.15	209.4	213.16	208.93	209.92	208	211.17	211.7	211.72	210.57	213.54	205.6	205.21	208.86	207.92	215.01	214.29	211.05	205.97	212.65	208.62	213.63
209.22	205.57	206.92	202.36	200.82	203.2	203.52	205.17	205.02	202.59	207.32	211.18	213.27	211.62	201.61	206.32	204.8	211.3	205.78	212.12	214.63	205.64	206.57	202.81	202.3	204.6	201.29	206.75	206.24	216.19	209.82	201.12	205.64	207.56	204.02	209.86	205.22	203.18	208.75	207.12	207.37	198.69	209.22	202.05	210.14	205.34	208.11	199.75	209.22	204.15
197.26	201.41	203.78	203.98	196.9	200.41	202.38	208.76	199.38	198.15	197.09	197.04	207.43	202.63	205.03	199.47	201.07	201.05	200.98	199.46	199.95	200.41	201.51	201.04	200.27	205.63	196.06	203.99	199.43	209.24	199.55	204.49	203.48	199.65	204.84	197.85	201.13	199.61	201.09	203.5	203.66	200.07	195.59	200.65	199.22	193.23	198.75	197.55	202.7	198.58
198.79	194.1	206.34	202.02	193.54	203.08	199.55	203.07	203.17	196.02	197.63	200.56	202.76	192.23	200.99	198.04	201.07	208.12	198.69	202.65	204.65	205.75	203.88	211.59	199.06	202	206.3	211.15	209.24	198.4	204.92	204.11	203.96	202.89	203.88	204.71	203.51	205.33	203.23	203.32	205.39	209.77	208.46	205.39	204.9	207.65	200.59	214.31	204.3	205.07
207.52	204.64	205.03	204.24	207.66	208.75	205.57	207.18	206.58	211.91	210.72	215.98	213.62	209.57	211.75	206.77	207.75	204.65	208.69	212.19	207.12	214.41	208.22	205.98	202.53	212.75	203.8	209.09	204.7	208.43	207.29	205.5	201.59	199.6	208.82	208.21	211.16	203.67	206.45	207.8	206.78	207.86	209.27	208.2	213.78	210.96	212.3	210.09	210.37	205.32
217.18	210.63	211.75	212.84	210.63	212.39	209.29	217.15	211.86	215.69	207.19	216.53	210.28	210.59	211.43	214.89	209.72	210.98	212.21	211.14	211.42	207.53	217.73	213.29	214.59	212.47	218.65	206.25	213.4	211.47	214.39	210.17	219.95	206.72	216.43	209.89	213.99	206	214.79	210.79	213.9	213.26	208.78	204.63	208.73	211.1	208.69	210.89	210.55	209.96
212.45	218	218.2	210.37	219.63	212.11	213.49	211.6	213.93	213.83	219.13	206.92	215.89	219.79	213.28	217.72	209.37	211.12	218.95	207.55	209.44	216.57	206.66	210.39	212.15	209.96	210.54	215	213.57	208.19	202.6	209.55	212.48	210.36	205.49	210.34	211.2	208.37	212.83	207.88	215.69	212.19	210.37	213.26	210.1	214.25	210.28	219.68	216.32	214.15
211.5	211.53	204.87	208.24	210.5	213.57	210.48	203.2	203.95	213.48	211.07	209.54	210.38	206.2	216.75	210.55	208.13	207.24	208.47	207.05	210.09	213.66	211.84	203.76	206.79	213.09	212.82	214.5	209.16	210.73	213.16	214.54	208.23	209.69	202.34	208.15	210.95	208.23	208.12	205.16	215.96	203.15	212.48	206.31	214.86	212.29	210.78	208.85	208.44	212.12
212.03	203.01	209.67	208.57	203.43	205.07	207.61	202.33	213.73	217.06	212.04	208.86	199.78	202.22	208.82	210.23	216.23	210.46	217.68	205.19	206.74	206.78	208.73	211.49	203.32	203.29	205.83	206.16	208.12	203.46	205.07	205.58	214.04	209.78	214.53	205.31	206.32	208.06	210.43	205.86	210.58	214.97	208.14	214.41	211.69	208.09	204.1	212.2	204.12	207.41
201.83	195.89	200.04	191.9	208.43	198.78	201.36	201.14	203.28	194.83	201.43	198.87	198.12	192.45	208.53	191.5	198.84	205.78	192.17	193.61	196.19	194.68	196.63	194.36	200	193.1	198.48	202.51	199.12	199.66	197.95	196.72	197.13	198.22	201.69	204.9	200.88	194.98	200.1	202.92	201.06	201.76	203.07	202.04	194.38	199.13	209.74	198.68	197.64	201.88
205.28	202.27	202.61	207.42	203.46	205.84	206.95	201.96	199.38	209.14	204.82	203.79	202.64	209.66	206.36	203.43	204.33	204.38	206.63	205.66	200.24	201.97	202.75	204.83	196.74	202.94	204.17	204.08	202.36	201.72	198.57	199.5	207.22	199.18	199.54	206.53	202.61	201.46	205.45	207.6	205.39	202.66	197.24	201.77	202.03	207.13	207.05	208.59	201.81	203.29
200.13	199.6	196.59	199.16	201.65	200.39	209.28	202.04	206.92	201.83	196.71	205.53	206.16	200.56	216.09	207.64	202.81	200.56	206.02	203.27	201.23	207.18	200.76	210.38	204.1	200.3	201.27	198.27	197.83	202.45	199.92	206.2	194.91	199.29	203.48	206.66	195.29	207.31	199.8	199.55	201.5	205.11	203.4	199.87	204.52	202.02	208.17	203.11	202.59	198.33
197.75	196.15	196.15	200.69	211.75	204.28	200.34	201	208.52	195.33	199.29	203.89	201.53	202.08	205.42	204.74	197.02	203.64	202.55	200.85	207.22	199.77	199.73	202.09	203.72	202.11	201.26	200.9	198.94	203.01	202.86	199.44	201.13	205.32	197.87	200.53	201.75	198.34	204.3	196.66	198.59	200.94	201.6	195.9	200.84	202.43	198.46	201.13	199.4	205
202.03	201.28	210.47	208.05	205.43	204.03	207.92	207.23	201.36	208.29	202.88	204.01	206.66	210.38	206.1	208.83	200.38	201.25	200.97	211.89	203.98	209.34	206.33	205.26	208.71	205.9	202.16	200.23	206.83	200.77	202.33	200.92	204.5	201.95	212.12	204.34	201.43	205.29	207.1	209.61	202.78	194.65	206.96	205.57	198.91	207.98	202.7	206.14	208.76	201.71
206.1	203.94	215.82	210.13	201.32	205.94	209.52	205.94	208.81	206.77	197.72	207.94	198.7	204.96	205.18	196.55	202.72	207.15	203.37	206.32	201.23	202.22	199.85	205.51	208.12	203.8	202.84	205.58	208.5	208.13	205.21	199.57	205.95	202.57	210.63	206.54	206.96	207	202.05	197.31	207.73	204.52	210.46	204.43	200.47	206.47	206.94	203.66	201.45	206.23
218.23	217.2	207.44	216.12	212.31	215.85	220.48	210.18	222.86	216.69	216.66	214.89	211.09	210.99	211.11	212.43	211.96	213.34	212	216.31	218.87	208.64	215.81	212.97	220.88	220.94	202.09	207.57	215.47	210.85	210.78	215.07	214.79	216.11	211.33	212.1	217.86	212.17	212.32	217.57	209.05	219.57	210.91	210.47	214.8	207.13	214.29	213.54	219.08	211.59
214.67	210.17	205.65	208.55	210.19	214.14	208.85	217.72	216.01	217.48	206.28	214.53	205.93	211.52	215.68	209.31	216.09	201.55	208.37	217.66	211.15	213.94	210.95	208.71	212.77	204.8	212.97	216.07	210.47	213.59	213.58	203.77	218.81	211.97	208.08	208.59	217.32	206.36	211.24	213.73	203.1	213.54	205	207.51	211.82	208.29	213.45	217.45	208.79	209.83
215.35	208.52	209.66	206.27	212.76	210.43	207.32	210.2	200.27	210.32	208.56	207.65	214.89	199.33	202.64	213.47	208.16	214.26	203.86	204.87	213.14	209.64	215.26	210.1	212.4	209.55	207.77	210.65	206.17	204.15	199.99	208.33	216.21	214.12	212.56	202.57	212.7	213.21	208.99	210.8	205.15	207.61	210.18	213.69	212.3	207.86	213.31	204.58	208.05	208.13
204.54	211.79	202.99	212.73	205.79	209.4	213.61	209.88	215.24	206.08	212.48	214.37	215.35	209.85	211.09	215.32	208.5	209.28	209.38	206.27	214.04	207.86	215.44	217.01	209.27	214.57	211.93	214.07	210.92	212.23	204.49	214.69	212.35	199.62	207.37	210.68	211.32	208.79	209.5	209.43	209.13	211.94	219.53	211.24	214.93	216.01	206.62	208.63	210.19	213.86
211.13	211.93	205.04	210.85	207.9	207.36	206.63	203.12	211.18	206.29	207.63	209.06	210.59	210.02	212.17	218.95	212.21	205.41	210.08	211.25	206.58	206.58	207.66	212.83	212.61	209.41	210.18	209.74	207.5	212.16	208.26	202.15	213.63	203.37	203.09	216.47	206.04	206.45	210.6	206.15	211.86	209.4	205.63	204.13	205.9	215.66	212.94	207.86	212.13	204.57
214.32	213.51	219.78	206.43	212.69	211.7	210.53	214.92	216.68	212.17	209.75	206.03	216.67	213	211.76	216.46	217.04	210.88	207.87	208.68	219.63	216.62	213.27	216.03	208.97	205.6	210.76	221.64	217.26	215.23	211.9	215.52	208.64	215.68	215.42	217.98	211.69	218.57	208.61	211.01	210.87	214.62	209	212.27	214.29	210.07	216.74	210.32	218.16	211.61
212.27	209.92	215.51	210.44	206.36	210.24	205.26	210.17	207.61	205.78	208.24	203.9	208.78	207.92	208.5	210.32	216.1	211.95	205.05	210.77	205.71	215.09	213.27	208.67	209.75	203.57	206.18	210.57	205.64	202.97	204.18	206.04	202.18	210.34	201.66	210.57	204.74	207.38	210.62	208.56	211.91	208.82	212.31	212.9	204.5	202.4	205.14	214.96	216.1	208.91
218.71	221.11	218.63	207.66	215.29	215.61	219.76	215.51	215.25	217.21	214.65	213.45	221.12	215.69	218.84	217.92	214.93	220.12	212.77	215.17	215.01	216.42	222.73	220.61	221.73	222.02	216.95	216.16	216.51	219.44	219.17	210.01	217.62	215.56	220.8	210.97	210.18	219.87	218.08	219.2	214.45	216.71	223.25	219.05	214.29	221.68	216.22	217.08	214	217.31
216.97	213.52	204.85	216.34	210.89	210.61	212.4	214.72	217.57	209.3	210.2	220.29	207.85	212.98	211.61	208.72	212.13	214.13	210.43	211.96	212.48	209.67	209.49	215.69	211.11	213.49	203.47	212.74	211.1	212.28	208.52	212.24	211.48	211.36	209.1	212.46	214.82	217.6	209.28	210.95	212.58	211.95	211.13	208.46	210.76	211.18	214.36	206.19	214.48	211.8
199.82	194.3	197.77	202.49	198.21	191.19	200.54	201.37	194.5	201.63	198.23	201.83	197.27	203.19	201.25	196.26	189.47	194.32	200.03	201.17	196.62	198.76	197.28	196.62	196.94	194.11	195.38	191.63	199.01	191.41	200.3	195.25	192.11	195.09	202.46	200.28	201.22	203.73	196.7	198.33	196.32	199.72	195.97	199.7	198.14	196.92	200.66	203.83	196.4	198.59
217.96	215	215.74	215.4	221.46	220.87	213.12	220.52	215.81	219.72	218.74	217.61	217.38	214.36	217.92	208.33	218.16	222.39	215.96	220.98	212.68	217.43	218.34	212.69	218.58	217.89	216.2	219.2	213.98	211.43	215.19	211.37	215.67	220.77	221.57	218.49	217.35	216.78	218.98	224.83	217.6	220.86	213.93	213.38	216.48	213.41	217.29	214.81	217.68	209.64
198.59	194.07	191.58	197.6	199.78	199.87	195.29	192.41	193.45	195.33	196.97	198.42	196.62	196.32	190.87	200.44	193.53	201.13	195.2	196.87	192.98	200.54	189.67	196.55	189.86	191.86	192.36	190.1	190.92	198.78	195.54	194.39	196.11	195.91	194.52	190.76	191.77	192.3	196.53	194.19	187.38	194.38	193.82	195.68	199.05	203.51	195.74	197	194.76	196.72
220.33	213.99	214.99	220.54	217.18	217.92	216.61	222.13	208.35	209.68	211.14	215.78	212.16	218.23	215.03	218.85	215.8	219.3	217.22	216.86	218.26	215.73	221.76	218.6	213.97	216.42	219.91	218.89	224.91	220.03	210.56	216.91	217.46	216.73	216.5	217.32	217.85	218.96	219.24	220.03	217.32	221.45	212.75	224.64	220.09	218.32	215.9	215.14	210.31	217.3
201.51	204.38	203.52	204.96	198.09	204.79	204.55	199.69	205.73	208.44	202.11	205.43	198.73	204.47	206.63	198.13	208.5	204.51	204.05	204.34	208.1	204.55	205.6	203.48	199.3	202.97	205.32	201.81	205.54	205.77	201.28	205.27	198.52	204.75	202.91	198.09	209.91	205.53	203.22	201.47	204.53	201.49	203.34	206.46	201.84	202.88	203.5	197.06	204.83	200.61
215.69	214.4	212.11	215.19	214.2	216.19	215.97	217.08	209.45	214.02	213.21	214.48	207.57	209.38	207.17	217.87	210.17	213.84	214.86	212.17	212.19	217.89	210.01	213.89	214.61	215.86	209.77	215.27	212.45	206.75	204.24	211.68	205.92	211.29	208.2	209.72	207.19	212.43	216.54	210.03	207.24	215.37	209.03	209.15	210.48	208.46	212.76	211.13	213.86	212.27
216.94	209.49	222.19	215.33	220.02	215.33	218.74	216.49	215.96	208.95	217.61	212.35	222.78	215.59	209.16	219.1	210.82	212.92	217.81	215.59	223.55	213.81	220.07	216.75	221.57	210.92	221.43	219.66	216.17	216.67	220.09	214.15	216.73	214.05	214.38	213.58	218.06	219.67	210.94	221.73	218.37	216.67	214.39	218.31	219.63	215.72	220.54	224.5	217.71	218.53
204.79	201	204.55	211.03	210.51	203.38	206.94	201.69	210.4	203.38	201.13	200.67	199.92	198.95	206.89	201.16	206.93	211.53	202.99	199.89	206.5	212.7	208.4	206.95	206.45	203.48	208.12	202.04	208.11	211.11	199.06	205.22	200.01	199.97	205.81	204.67	200.42	202.38	199.89	201.73	196.41	198.01	205.07	205.1	205.56	207.08	204.36	197.49	203.45	211.71
205.55	201.83	209.04	201.24	204.02	202.22	203.26	201.69	204.52	205.24	203.53	205.03	199.29	202.13	205.62	203.85	198.8	209.62	203.45	197.9	204.26	198.36	201.73	205.93	205.22	202.37	201.37	206.77	207.28	203.55	198.2	196.12	200.57	199.7	202.74	205.04	206.08	196.83	206.29	197.42	204.17	199.92	203.71	202.75	202.09	210.15	204.46	205.71	198.51	200.1
210.41	210.61	211.34	208.11	209.14	209.28	208.81	211.1	209.21	212.97	204.89	206.61	208.71	208.98	207.33	214.16	205.55	203.33	205.67	205.95	213.17	217.55	205.97	210.17	206.12	203.93	203.78	202.47	210.5	206.27	208.27	210.38	210.49	205.1	212.03	209.08	207.33	207.65	206.49	206.65	204.67	206.9	206.23	209.97	210.29	212.51	202.36	212.06	211.1	207.65
205.68	210.62	213.69	210.13	213.91	213.38	211.02	203.39	204.66	203.32	211.45	211.97	213.69	205.92	210.75	209.19	207.49	207.99	207.17	210.32	206.76	203.92	200.55	208.92	206.53	211.64	210.38	211.43	211.19	216.11	211.18	205.47	211.26	202.76	211.16	210.33	216.34	201.37	212.29	211.36	206.97	203.69	212.12	206.18	208.19	203.88	207.79	203.19	208.17	207.05
223.49	216.94	214.51	219.7	216.57	216.51	216.45	225.16	222.36	217.22	216.68	220.09	221.32	216.23	216.04	218.44	217.83	214.5	220.17	218.6	213.89	220.71	213.05	219.28	212.43	222.32	211.65	216.72	218.09	220.69	219.32	207.86	222.49	215.5	221.1	221.39	217.41	217.06	221.99	217.48	217.57	214.7	222.42	223.45	219.82	215.25	215.23	225.32	218.13	214.92
193.28	202.98	195.46	193.84	190.96	199.93	194.5	195.49	192.06	195.62	196	198.27	198.47	197.12	197.32	193.65	193.56	191.32	193.26	193.39	197.14	199.55	195.71	193.76	197.83	191.57	198.18	186.76	194.53	189.42	192.76	195.02	200.25	195.61	196.31	188.58	191.27	195.95	188.28	196.37	192.63	193.97	190.4	198.95	197.1	192.97	196.52	197.31	196.05	189.58
210.67	207.65	206.76	203.07	207.6	209.81	205.77	204.77	204.1	212.21	214.5	211.44	211.06	204.18	208.75	210.22	205.96	204.96	212.9	205.83	206.07	206.84	211.32	209.53	207.61	207.29	212.95	198.34	209.45	214.78	206.38	207.54	209.73	212.59	212.64	210.37	204.01	211.71	207.82	210.5	210.38	203.54	213.02	206.22	205.04	207.43	209.8	212.37	202.1	205.6
209.92	211.03	204.18	206.66	209.37	205.95	207.64	213.57	212.62	208.68	209.23	210.93	209.7	209.44	211.08	209.43	208.58	212.5	207.46	207.38	208.97	215.21	208.42	209.91	206.03	210.44	208.47	208.57	208	208.4	207.15	209.09	205.69	211.46	211.46	217.93	215.08	208.55	211.06	198.37	208.74	210.24	201.9	200.66	213.25	209.07	212.57	209.08	216.34	205.6
214.56	220.5	219.2	207.81	216.16	216.94	217.2	215.03	223.21	214.86	215.7	216.9	211.5	211.12	217.2	218.23	217.95	218.91	214.05	225.42	215.26	219.78	215.19	217.75	214.12	212.32	217.56	222.68	219.82	215.61	220	216.4	219.9	215.78	216.34	217.74	219.33	219.88	219.19	220.52	223.6	220.24	219.27	217.3	215.27	220.25	219.78	210.64	218.92	209.82
207.05	208.42	201.01	208.25	203.33	207.51	206.67	207.39	209.77	206.75	210.13	204.05	203.5	210.11	208.06	208.03	204.91	207.19	205.55	206.12	202.92	208.47	210.22	203.58	210.89	205.02	204.7	208.76	197.86	206	208.74	205.13	208.19	205.63	209.3	205.32	202.71	210.22	202.12	209.01	205.48	207.06	204.1	212.79	207.09	202.07	203.65	205.58	204.13	209.98
221.46	211.35	217.41	217.17	217.3	211.42	224.32	213.42	221.89	208.18	216.43	220.32	217.25	213.45	218.66	218.7	223.98	218.08	219.94	211.3	219.93	219	213.88	217.48	213.81	214.83	217.21	218.3	210.25	218.07	218.3	217.13	217.06	211.6	221.5	213	218.89	218.38	211.66	216.61	218.91	214.55	220	215.71	213.63	208.4	220.82	214.55	214.29	217.86
204.07	206.04	206.56	210.31	207.03	206.94	210.5	201.53	209.19	205.75	198.52	205.67	205.44	201.39	200.21	205.17	210.01	206.47	205.68	212.6	205.29	209.14	204.59	203.49	203.49	203.82	207.82	208.21	203.9	204.03	208.57	215.04	207.22	212.04	205.88	212.23	206.24	204.24	214.3	202.38	207.19	206.46	207.76	209.13	202.48	205.33	206.94	209.95	202.35	208.94
207.84	204.46	202.98	210.21	202.72	206.39	210	208.06	208.62	210.08	209.73	209.41	213.04	201.32	211.56	201.2	205.27	210.25	216.24	208.9	210.29	206.16	202.2	210.09	207.66	212.71	203.6	209.49	195.57	209.14	211.86	206.95	205.89	212.26	207.03	205.48	206.41	207.79	206.16	206.53	202.49	207.55	208.7	210.88	211.36	204.74	207.71	206	206.63	210.19
212.32	209.97	217.37	217.7	207.89	209.31	212.46	211.81	205.47	209.6	212.48	207.66	210.46	207.42	204.41	208.62	206.48	208.81	205.4	212.94	210.3	206.97	210.57	215.78	213.93	206.93	218.85	216.71	211.85	213.13	206.19	209.29	210.78	210.41	213.44	212.12	212.75	204.61	214.55	211.99	212.23	212.79	208.43	217.39	210.66	206.61	218.46	203.8	213.36	206.73
203.52	214.22	204.1	204.05	197.97	201.48	200.07	201.78	208.09	201.98	206.16	199.48	204.83	200.86	199.73	202.95	205.39	207.69	201.13	200.12	203.7	201.45	204.7	205.94	203.96	199.77	201.53	206.79	209.46	202.88	202.35	201.78	203.7	199.52	200.44	203.64	203.59	199.29	204.72	202.8	201.45	206.57	192.61	203.35	207.68	207.81	206.85	197.67	206.93	200.61
209.12	206.03	209.4	208.95	212.53	204.79	207.67	204.01	211.52	206.05	203.48	209.55	209.49	213.54	215.65	204.64	207.47	206.36	208.42	205.33	212.01	208.7	209.5	214.65	202.51	208.37	207.91	215.62	209.46	204.53	209.32	207.08	216.43	209.44	209.77	211.39	212.23	205.74	207.71	211.96	209.87	207.36	215.26	208.49	211.74	206.39	212.35	208.31	208.2	208.96
216.91	212.04	202.31	211.01	210.09	209.16	210.4	210.55	213.83	214.76	211.4	218.09	213.67	207	214.73	203.86	208.5	212.86	212.22	208.33	206.11	208.73	212.66	209.93	211.01	214.32	211.06	215.3	217.53	216.14	208.56	216.76	222.41	217.06	209.08	209.79	210.25	220.71	209.47	213.04	215.12	209.71	213.66	214.77	214.88	217.17	216.68	206.46	212.8	219.96
200.09	202.42	205.45	206.24	204.71	202.44	203.01	206.07	207.61	205.8	208.09	204.25	204.81	200.89	205.62	206.36	201.2	204.5	196.21	198.45	201.24	209.55	204.07	201.31	205.57	205.93	208.44	206.25	208.03	200.7	210.17	205.64	207.6	199.29	208.56	197.93	202.28	198.15	210.66	206.11	203.22	197.71	206.12	208.89	202.96	203.47	199.49	202.13	200.05	202.37
201.61	205.26	204.69	205.65	210.26	204.52	202.94	213.97	204.02	195.28	205.16	199.9	206.6	208.38	204.34	204.95	204.26	202.16	204.01	201.14	203.28	198.43	201.4	206.07	205.7	206.37	203.63	203.06	203.74	202.29	209.1	198.88	206.14	203.88	200.49	207.97	208.38	203.5	211.6	204.37	208.27	204.95	199.17	212.16	210.98	205.23	205.61	206.12	205.44	202.51
195.35	204.68	203.85	199.29	196.94	207.04	206.59	204.89	199.03	195.75	203.23	204.17	200.7	203.96	204.41	200.35	205.06	207.6	201.68	202.07	195.95	200.74	198.89	206.12	201.9	196.47	199.15	201.11	193.53	198.24	200.69	203.39	201.46	198.53	202.03	201.1	202.75	203.77	198.99	203.16	199.97	205.87	205.6	199	204.61	200.86	201.34	201.4	201.27	199.93
216.53	211.1	211.27	209.55	208.22	212.76	214.17	208.01	209	213.95	207.56	209.75	214.92	205.53	212	211.63	216.99	208.09	214.39	208.69	215.3	208.05	208.55	211.28	206.99	208.66	206.37	213.04	206.97	208.97	210.47	205.58	209.94	210.16	203.01	209.39	206.09	211.35	209.6	211.82	211.74	208.79	212.56	207.28	208.3	214.87	209.2	212.18	210.93	212.25
195.97	205.69	204.12	201.22	204.64	199.55	205.29	206.58	206.86	195.74	202.34	204.14	202.5	204.15	196.62	196.51	206.53	205.93	202.68	203.65	202.57	203.41	201.37	210.97	206.18	201.75	203.27	200.05	196.27	196.15	202.8	200.94	205.45	195.22	196.76	203.5	203.81	206.19	198.93	197.34	198.24	199.79	207.17	198.48	198.45	197.35	202.75	199.44	199.65	205.9
199.38	209.1	208.76	206.57	211.42	210.57	205.19	209.7	209.95	206.86	212.26	204.55	208.43	207.1	212.72	211.94	202.58	213.94	206.11	201.66	214.88	203.45	203.41	200.32	210.06	209.61	206.74	207.25	207.7	206.89	210.04	202.01	202.59	202.38	208.03	199.91	203.53	206.97	208.05	211.56	207.35	206.11	205.12	204.18	210.47	209.04	208.74	209.26	210.52	207.03
207.57	201.87	204.17	200.29	202.95	205.05	207.41	199.23	198.25	201.99	208.89	205.14	206.48	203.48	208.77	206.51	207.55	207.53	207.35	200.83	197.24	206.5	201.9	206.7	203.22	206.93	200.94	201.44	204.93	199.99	209.59	198.86	201.34	206.66	205.34	209.92	205.81	206.56	201.25	199.81	203.77	209.83	207.2	199.29	204.97	198.7	203.23	209.27	209.56	200.34
205.37	206.55	206.32	207.89	203.38	214.94	209.97	204.4	204.83	212.22	209.84	209.49	210.02	211.62	207.12	206.31	214.29	213.3	209.06	207.73	207.03	206.61	205.82	209.14	206.27	206.95	209.92	203.49	209.7	204.23	207.2	208.62	205.63	206.8	199.37	205.09	202.82	199.99	210.99	208.42	215.04	208.45	208.1	206.67	207.49	211.26	211.17	210.43	206.09	202.84
205.72	204.53	205.99	203.01	201.67	200.04	201.84	204.06	210.31	202.44	199.92	202.07	204.35	200.28	207.76	204.97	202.49	203.24	206.28	205.05	203.76	207.81	200.27	200.96	196.71	200.58	204.77	200.82	201.72	203.41	194.17	206.63	206.67	205.69	208.67	203.26	206.17	198.57	198.17	205.32	202.31	202.74	205.83	201.51	201.91	205.13	204.65	205.85	202.81	203.68
195.65	209.14	207.75	205.47	205.84	200.4	203.25	207.14	202.29	203.04	204.37	202.94	199.39	200.86	201.93	204.59	200.87	200.86	200.07	202.6	204.27	204.7	202.48	201.34	200.27	197.43	202.72	200.11	200.33	202.19	199.28	199.62	199.71	199.56	202.39	195.89	196.35	198.92	203.6	203.71	206.43	202.45	201.1	201.6	196.26	202.68	194.13	199.36	203.71	199.67
199.04	197.48	196.11	198.65	192.5	189.93	194.36	201	192.53	200.53	197.81	202.02	196.42	193.18	197.92	197.4	189.99	195.37	191.46	197.05	192.51	193.27	199.34	192.91	200.69	201.4	193.36	191.32	192.51	192.8	198.73	199.05	193.17	189.55	197.26	196.68	195.66	193.73	188.66	190.6	193.37	191.76	199.55	192.54	193.62	197.68	194.74	193.93	207.06	194.57
205.44	213.15	200.4	206.89	203.11	208.25	202.7	204.95	208.1	204.23	204.63	208.03	212.75	200.79	203.26	204.55	200.95	206.29	199.51	203.1	203.4	204.31	200.74	204.67	199.16	206.75	206.65	196.57	199.77	199.84	208.76	201.8	198.73	212.25	203	208.57	204.91	200.84	201.89	204.46	201.44	206.57	210.41	199.87	201.95	203.12	206.41	204.56	202.44	203.79
208.04	212.11	210.1	201.91	214.23	207.57	207.18	208.73	208.14	209.94	212.94	207.99	211.12	203.75	207.59	209.41	209.35	205.25	204.83	213.27	206.5	207.57	211.52	213.39	204.09	202.74	212.11	209.02	206.18	210.77	206.05	213.89	209.79	210.68	207.83	205.99	207.16	213.12	206.24	213.58	207.66	203.94	213.02	205.62	214.53	206.21	214.33	209.3	208.69	202.74
195.65	197.82	201.33	201.69	205.89	207.55	204.65	203.8	204.27	200.24	206.81	205.74	201.82	198.01	206.94	200.94	204.41	200.92	202.95	206.75	205.71	198.59	204.23	204.56	197.83	195.23	199.88	200.47	204.02	201.89	198.35	206.19	202.28	198.99	197.45	202.68	204.21	202.86	207.89	209.85	208.79	201.36	200.17	209.11	203.71	201.36	207.51	207.65	205.17	199.59
200.58	206.58	206.91	207.74	209.14	203.5	208.54	207.53	207.92	209.42	198.21	210.52	213.17	207.71	205.83	211.75	202.47	206.84	211.53	208.03	210.56	218.16	205.92	215.86	212.97	203.22	214.72	211.57	204.15	208.79	206.75	210.89	205.04	211.56	212.49	206.66	210.56	204.86	205.8	203.84	208.6	208.54	207.61	210.43	210.67	210.38	208.74	206.09	207.75	205.17
193.89	196.48	201.81	191.46	192.28	194.55	196.49	196.89	195.78	199.65	195.25	190.84	194.11	190.05	197.4	197.98	196.44	192.84	194.28	194.63	194.78	194.03	200.24	193.1	199.27	198.56	200.27	196.51	197.35	195.29	195.92	200.28	201.29	200.8	197.11	195.94	192.61	203	191.79	188.36	189.39	192.02	188.24	194.71	189.84	197.24	193.28	191.18	194.72	194.15
207.16	200.41	199.15	209.46	200.23	201.37	208.15	205.84	202.67	209.34	204.88	200.33	200.63	203.94	206.62	204.51	206.37	204.92	203.58	212.05	209.38	198.94	209.41	206.81	204.6	210.17	209.7	205.04	200.93	209.68	208.72	206.25	206.3	200.49	208.11	207.78	203.56	201.96	203.56	201.29	199.93	205.39	206.17	203.21	206.87	205.76	207.88	206.34	207.94	207.94
216.73	216.71	217.58	210.49	213.55	215.76	218.86	216.86	217.34	219.27	219.37	209.48	217.54	217.59	222.3	217.18	213.23	214.53	217.76	218.54	218.62	214.77	220.16	218.98	217.68	213.85	220.3	217.41	219.07	213.64	217.38	213.71	221.88	216.89	220.66	220.81	216.24	217.68	210.58	220.4	208.76	216.46	212.54	216.04	220.43	216.87	221.07	225	213.68	221.82
208.67	210.55	212.45	202.26	202.61	214.78	213.56	210.02	209.28	215.75	201.77	208.58	212.7	209.23	211.35	209.91	204.48	205.44	199.18	204.09	210.78	209.92	215.79	210.64	209.98	210.5	212.18	206.16	208.52	206.22	209.9	205.85	203.75	207	205.29	211.87	213.67	213.92	208.03	209.97	210.39	211.24	210.85	209.26	208.52	211.01	211.44	208.87	207.78	206.79
199.59	205.59	205.69	212.65	202.59	210.38	201.3	211.51	206.58	208.02	206.43	204.74	201.64	205.3	202.08	205.3	204.66	208.57	204.98	201.43	203.39	198.9	207.84	203.8	213.61	208.49	204.14	204.78	201.04	206.66	209.1	197.05	208.61	212.16	207.94	204.55	202.79	203.98	202.62	203.33	204.61	202.45	207.85	207.6	200.2	208.49	202.27	212.81	210.87	204.72
195.41	204.72	205.16	214.33	203.19	200.85	206.54	205.13	209.02	201.58	208.09	207.43	200.69	209.52	203.77	210.29	215.26	211.24	200.67	208.74	209.78	207.55	207.91	204.43	208.44	209.12	209.9	212.43	215.22	206.6	203.87	206.97	209.79	211.45	208.75	212.31	210.92	208.03	207.19	211.03	208.16	205.95	208.66	210.92	206.01	206.62	201.5	207.81	208.13	206.69
219.41	213.05	217.64	213.17	225.64	210.42	217.35	218.81	215.34	215.82	212.35	221.31	225.27	215.58	213.42	219.54	222.11	218.87	220.68	224.21	220	219.48	221.6	218.34	217.96	219.41	212.31	215.28	216.35	220.46	216.62	213.27	220.74	215.3	213.07	213.08	220.1	212.1	213.89	217.63	220.7	211.86	222.33	219.35	222.54	215.47	215.57	214.2	221.84	219.07
221.19	211.87	220.92	221.41	220.81	220.9	216.37	215.48	218.05	222.19	222.55	214.19	219.06	212.37	212.02	217.93	214.02	218.11	214.77	218.29	222.94	217.99	218.06	217.19	219.06	213.32	222.79	212.11	209.89	214.88	217.61	219.65	213.96	216.26	217.26	221.78	218.93	214.38	215.96	216.52	216.52	214.04	219.89	216.52	214.46	215.24	219.26	216.6	215.63	218.43
204.25	198.17	199.95	201.37	199.66	192.18	203.96	199.95	202	200.43	190.28	201.62	196.54	199.26	200.21	200.52	202.2	198.43	206.32	202.04	203.63	199.05	201.69	206.64	202.95	200.41	203.82	194.22	203.97	201.11	194.24	201.65	204.24	202.39	199.92	205.74	199.41	195.51	198.74	203.39	196.68	194.15	202.57	202.38	203.11	198.25	202.36	199.69	202.15	198.4
213.14	215.72	211.45	215.29	213.65	222.66	217.08	214.57	202.34	210.02	211	207.7	218.09	214.52	218.65	219.3	214.62	210.73	216.98	216.3	215.7	218.06	212.74	214.99	205.88	212.58	220.07	220.59	209.76	217.07	218.79	212.36	212.08	211.61	206.05	211.06	214.64	207.25	218.13	212.47	211.65	210.25	204.08	210.75	217.24	210.03	214.26	210.36	212.93	210.41
214.93	211.44	213.96	211.38	205.35	208.12	209.07	215.04	209.97	205.03	207.73	208.25	207.74	212.11	206.21	208.27	210.79	211.34	206.08	209.5	210.31	205.35	208.08	212.35	214.4	209.24	211.75	211.26	204.18	210.36	209.17	211.13	203.25	207.52	205.59	208.93	213.63	208.46	207.19	209.08	206.36	214.13	208.09	209.45	203.14	206.71	206.49	207.16	197.62	209.18
195.41	205.9	192.07	201.77	196.2	196.32	194.03	200.75	202.22	197.4	194.09	197.8	191.74	199.42	195.3	194.2	192.48	191.27	202.15	201.93	194.55	198.79	203.49	199.96	199.31	196	200.87	197.42	192.71	194.55	197.31	198.61	200.99	196.95	202.63	201.57	194.66	203.85	188.6	194.26	194.44	195.28	199.8	202.83	197.91	200.79	198.93	195.23	204.5	202.41
204.59	207.39	211.94	204.53	203.42	200.3	206.42	201.82	203.67	211.47	204.29	212.76	206.03	207.65	204.85	204.75	211.17	201.85	200.83	203.62	208.96	201.74	202.2	206.93	211.79	211.98	201.4	202.66	206.59	203.7	205.67	208.77	201.31	204.53	205.24	211.32	211.14	205.74	211.07	204.16	204.49	203.24	210.41	210.82	202.12	204.9	213.33	203.43	202.49	200.02
205.81	206.82	201.05	208.44	200.68	198.16	202.52	200.92	199.22	208.02	206.14	197.39	205.1	210.71	205.52	200.85	195.14	198.57	209.04	203.24	197.77	203.16	197.07	207.62	192.77	200.41	201.24	202.24	198.58	207.22	203.15	199.76	200.43	202.68	197.94	206.64	200.5	201.26	207.01	205.38	200.17	207.68	205.27	203.05	199.59	203.63	203.46	207.92	203.32	196.54
214.38	214.11	222.98	220.45	209.4	212.7	208.72	217.02	213.05	218.49	210.88	210.54	216.22	218.91	209.93	211.84	216.57	220.98	214.28	214.12	218.36	215.18	210.63	213.65	213.99	211.52	209.59	216.08	213.56	211.65	214.73	215.49	209.72	208.07	215.17	207.45	213.12	212.35	216.65	216.14	209.73	210.74	215.79	210.09	211.73	216.05	214.55	210.33	213.94	210.66
200.51	205.35	210.33	203.56	203.78	202.69	211.5	209.85	205.09	204.94	206.1	202.18	205.46	202.49	207.96	203.16	215.19	210.66	207.38	197.96	207.98	203.36	204.32	205.5	208	214.8	205.32	205.22	204.34	202.4	210.88	204.89	209.69	207.62	209.89	206.19	199.28	209	202.23	205.66	206.19	205.04	206.66	204.52	204.82	203.2	212.41	204.71	210.81	198.96
202.34	199.75	202.89	198.58	202.87	191.57	198.1	204.54	195.99	197.34	204.27	203.12	205.5	196.87	192.15	201.19	208.55	198.52	196.61	204.1	194.96	201.51	196.6	196.57	195.53	198.06	200.91	200.69	199.23	202.67	196.23	197.7	196.2	197.62	199.36	198.66	195.85	203.72	200.65	195.07	202.8	197.95	197.75	195.59	193.37	198.23	196.79	196.71	204.89	202.12
209.88	208.9	216.67	204.94	208.36	210.11	207.45	211.6	213.54	205.39	208.39	204.97	210.53	207.83	205.51	209.95	206.23	207	207.32	205.5	208.27	210.48	212.36	211.85	203.73	212.53	210.91	213.78	214.4	209.85	205.27	208.43	208.66	207.12	202.17	210.62	202.32	208.99	204.79	205.79	208.3	212	206.82	210.41	207.91	208.31	212.42	209.56	204.2	208.56
205.69	208.76	205.37	206.58	206.39	201.7	202.29	204.33	202.51	207.43	205.11	201.55	206.13	207.46	197.47	208.61	203.19	202.18	205.06	203.2	203.31	206.43	206.52	204.93	202.38	201.88	208.54	205.6	203.66	204.79	200.91	203.97	204.82	204.4	205.17	205.85	205.52	205.77	207.62	206.54	203.64	205.92	199	203.13	212.22	206.4	207.81	199.03	201.57	203.03
192.09	199.71	202.07	196.75	201.52	202.23	203.42	198.98	202.59	204.78	202.42	201.3	199.67	196.95	200.74	202.62	201.44	194.41	200.69	193.14	201.12	199.19	196.77	200.73	202.72	203.05	198.13	195.89	198.43	196.74	192.64	200.2	206.17	203.09	196.38	201.07	202.01	198.12	194.2	203.55	202.55	205.35	192.55	196.82	198.84	202.97	205.68	202.34	201.4	200.57
210.69	204.74	203.39	206.58	205.01	209.92	213.2	205.27	201.73	209.93	206.31	208.5	205.07	209.03	205.32	206.96	202.74	210.58	207.09	207.02	209.54	205.7	203.29	208.52	204.95	204.99	209.05	203.24	208.03	209.92	208.37	208.06	208.77	207.17	210.8	212.34	207.25	209.01	212.81	212.45	216	209.68	202.71	207.8	210.43	208	210	212.78	207.36	209.14
208.01	210.07	214.41	208.67	207.97	209.85	210.78	211.86	206.57	210.38	203.44	204.64	210.09	212.81	210.23	207.2	203.73	213.89	207.88	209.55	206.33	203.82	208.05	205.57	202.46	206.55	208.44	201.62	203.84	207.48	200.44	207.03	207.44	200.21	212.56	209.33	212.07	205.02	210.25	210.38	203.19	206.68	209.65	203.16	206.94	203.22	205.19	210.42	215.04	206.59
214.34	212.82	209.75	209.5	210.85	221	212.54	213.53	213.64	213.27	213.5	208.89	212.72	207.05	218.39	209.21	211.13	215.4	212.86	202.59	211.74	212.38	211.08	210.87	215.76	216	207.47	210.96	209.26	213.41	209.41	213.79	208.04	208.55	202.95	208.91	213.1	211.24	214.36	207.99	210.69	212.58	216.32	208.23	217.61	212.8	210.78	212.71	214.57	205.11
200.36	201.16	195.95	201.1	201.23	203.83	202.59	206.24	202.85	196.96	206.27	200.93	196.8	202.89	197.03	202.26	202.96	202.14	206.18	208.93	205.3	205.5	206.6	197.63	205.74	200.23	210.2	205.27	205.65	210.98	205.95	207.83	209.43	210.33	200.45	203.71	204.8	208.74	203.28	202.59	203.41	210.38	206.44	199.02	203.27	204.74	204.35	204.57	200.52	200.23
208.09	216.29	208.74	211.81	206	203.96	210.24	209.43	208.36	203.96	207.87	207.15	209.61	208	211.7	208.25	207.47	204.62	210.69	207.32	207.39	210.35	217.75	203.18	214.64	206.02	216.57	209.14	202.67	200.7	208.75	206.38	217.05	207.85	208.64	207.22	204.01	213.23	216.85	212.22	207.33	208.34	209.06	206.24	213.79	213.31	214.13	212.34	213.98	218.53
210.9	214.62	208.51	211.34	210.94	216.49	214.07	212.86	214.24	210.19	208.77	211.21	214.42	208.67	211.12	212.31	203.93	217.29	208.76	215.37	221.34	213.06	218.56	211.09	215.23	213.19	214.79	213.06	212.08	208.86	217.68	213.34	205.77	219.71	217.61	215.82	211.92	210.89	222.51	211.7	210.52	211.99	214.85	209.59	212.15	205.58	214.48	212.86	210.23	213.31
210.24	204.1	206.89	211.56	204.52	202.59	213.81	209.71	211.46	210.18	210.27	207.88	205.71	211.48	215.54	208.43	211.89	214.67	207.47	203.67	208.09	203.92	205.16	209.45	204.8	214.41	207.71	215.9	214.74	207.32	209.69	208.74	207.59	209.2	209.94	205.07	212.75	213.74	207.08	209.08	203.78	206.96	213.69	210.48	207.71	212.13	209.42	202.9	207.83	211.66
206.94	209.21	215.12	212.15	209.46	209.24	214.13	209.96	206.57	211.96	213.02	205.09	212.27	208.98	208.73	214.05	209.9	217.23	211.52	208.85	212.65	210.77	209.56	216.95	211.72	208.21	210.93	206.57	209.17	213.69	201.75	212.8	215.68	211.61	214.93	218.84	212.08	212.56	212.68	213.14	207.74	211.62	211.04	210.84	210.47	212.6	204.6	205.27	214.62	209.44
211.23	211.96	208.82	212.79	209.31	209.34	211.29	207.31	208.81	213	214.81	210.94	206.93	211.33	195.92	208.03	208.9	206.95	211.76	205.86	209.6	208.22	214.18	211.89	203.82	207.2	212.95	211.14	206.2	203.36	203.33	209.01	214	200.01	198.66	209.85	206.75	202.9	210.43	207.97	214.23	205.44	206.49	202.15	202.06	202.8	209.4	212.15	208.18	212.21
204.94	198.22	203.27	197.42	207.34	200.75	209.37	201.46	204.23	207.01	205.11	205.22	206.3	197.82	204.32	203.66	198.93	201.15	207.45	205.32	200.18	202.01	204.14	203.49	200.5	206.65	209.62	201.86	204.08	204.37	206.61	202.89	207.63	209.65	204.13	206.24	206.97	196.94	208.29	205.72	212.9	198.68	200.9	203.75	204.18	203.58	205.8	209.45	208.5	211.3
201.43	206.16	204	204.09	199.14	194.45	195.57	195.43	201.44	202.93	211.62	201.58	197.89	199.26	201.18	201.07	198.99	197.17	202.49	194.86	201.62	201.45	206.28	201.2	203.57	199.38	200.03	203.21	199	202.98	207.04	191.72	193.82	200.74	201.47	198.53	201.99	198.05	197.02	197.37	203.22	206.65	202.39	199.93	198.71	204.73	197.33	199.85	207.75	200.5
210.01	204.59	208.73	210.61	212.17	214.99	209.17	212.92	203.56	208.76	210.88	214.58	204.46	205.56	208.91	207.87	208.68	208.08	212.26	206.98	206.8	205.18	209.91	207.39	211.11	212.76	207.79	205.24	200.14	204.04	213.34	209.61	203.02	213.11	206.24	205.55	205.51	208.52	211.9	200.15	208.05	210.58	212.6	214.01	208.79	206.45	206.72	201.22	202.11	210.56
209.54	208.94	216.32	205.67	204.25	211.67	206.59	207.83	206.21	211.88	211.04	203.6	218.04	204.65	211.93	201.83	211.4	213.54	210.38	204.7	212.7	215.27	211.75	209.14	204.82	206.56	213.18	206.33	214.41	204.67	204.79	209.07	207.13	209.48	202.13	206.99	205.15	214.21	213.59	199.03	206.71	213.69	213.18	210.97	211.91	210.32	211.43	207.52	212.74	216.92
208.7	211.61	201.28	208.34	209.75	210.14	203.4	210.42	212.35	204.36	205.44	203.91	209.16	203.08	214.43	210.59	206.62	206.71	210.07	207.5	206.71	212.72	212.47	210.57	212.33	209.27	207.35	205.48	214.64	208.49	211.95	203.94	207.95	215.67	203.88	206.1	208.92	211.74	208.17	205.84	208.24	207.13	203.22	212.78	212.33	204.28	204.8	210.67	204.72	213.54
209.49	213.5	214.61	205.51	213.51	209.51	205.39	209.03	205.95	203.4	204.73	205.71	208.53	207.25	210.27	203.86	211.85	208.74	209.39	209.52	210.2	202.37	206.91	209.88	215.3	209.89	201.16	203.31	214.67	206.65	207.91	213.5	210.14	200.08	218.85	209.07	201.67	206.74	203.74	204.14	208.33	216.32	204.68	203.47	212.87	202.84	200.21	211.3	206.92	213.01
210.82	213.07	214.46	217.62	211.73	215.16	218.85	212.57	211.21	213.47	214.46	214.98	220.38	220.18	210.39	214.39	210.19	213.73	216.64	213.82	214.5	213.16	211.59	213.86	216.73	218.43	216.95	212.98	213.01	209.93	220.67	212.42	215.03	213.63	212.73	214.13	216.31	212.54	217.03	214.41	211.78	205.95	211.48	213.27	211.97	220.66	211.84	208.01	215.81	216
212.73	218.46	215.97	213.37	217.15	204.74	213.92	209.96	214.54	213.55	211.39	208.96	209.73	216.81	212.32	214.12	210.61	213.63	217.57	212.93	212.58	215.52	217.15	211.69	212.22	214.42	214.46	209.16	217.07	215.95	211.15	212.8	211.21	219.15	207.83	214.56	216.48	210.52	214.25	212.02	206.53	216.93	211.56	213.56	210.56	215.42	214.98	215.31	209.47	209.85
211.14	211.3	213.12	209.5	208.57	214.6	208.95	215.35	213.82	217.25	220.43	214.58	211.94	212.37	210.86	217.4	210.94	217.78	210.12	206.49	218.52	205.7	211.81	216.64	209.22	212.72	208.04	210.55	209.29	217.49	214.69	216.25	208.88	213.14	210.38	210.65	211.82	207.73	217.72	212.97	209.99	209.09	205.74	209.74	216.08	210	215.69	209.81	214.43	214.57
202.5	203.28	213.71	206.72	201.31	202.84	203.95	208.79	207.6	205.02	199.54	203.22	199.42	205.84	204.12	202.5	196.24	204.41	199.06	208.8	207.84	206.49	204.99	205.72	206.74	203.59	208.94	203.88	203.9	213.69	210.07	206.55	211.33	204.09	201.03	208.23	203.68	214.21	206.27	201.66	205.36	199.57	202.22	206.24	207.45	203.87	205.32	198.84	202.12	203.59
208.15	202.3	205.58	209.35	198.09	209.98	206.4	206.29	208.92	201.93	202.66	203.58	209.7	208.88	202.09	204.98	200.33	204.27	207.37	203.55	209.32	202.69	203.3	206.62	201.93	202.36	199.66	205.82	210.97	199.6	204.63	208.59	203.98	201.42	206.92	202.71	206.1	202.7	201.56	201.47	206.56	207.5	211.79	206.47	206.8	201.55	204.63	207.49	206.91	200.44
205.01	202.92	197.26	206.64	203.95	197.47	200	205	200.9	205.67	206.76	202.16	201.45	196.33	202.9	196.8	203.29	198.33	197.83	198.59	201.81	205.52	196.65	200.58	196.33	201.92	198.89	203.9	200.57	202.1	202.64	204.98	201.95	197.35	202.6	201.94	205.22	201.81	197.69	207.98	201.08	200.31	202.74	203.63	198.55	205.54	201.63	205.83	203.68	202.95
202.31	207.79	208.44	203.97	206.27	203.94	206.31	210.18	205.56	208.78	208.11	213.35	203.7	210.19	209.59	201.74	207.32	203.71	204.39	207.64	207.18	206.37	214.86	205.97	210.74	209.69	212.13	209.37	205.71	212	213	210.29	209.9	206.2	207.98	210.66	204.3	214.08	204.75	208.9	210.56	206.19	212.36	209.77	210.64	214.85	203.05	207.85	203.19	207.99
198.17	197.31	195.3	194.17	200.74	205.77	205.49	194.94	200.61	191.34	203.23	198.61	197.9	203.49	202.01	199.08	201.65	204.73	198.74	198.27	198.69	199.25	199.81	201.82	199.19	197.04	197.84	200.99	202	202.63	203.16	205.2	204.05	206.55	201.37	204.22	199.17	198.57	208.63	203.57	198.92	197.36	198.27	197.95	203.2	203.46	199.23	196.3	193.94	199.75
203.72	197.38	204.92	202.2	203.28	210.28	198.42	203.95	201.33	195.3	205.03	200.06	200.31	205.29	207.12	200.29	208.47	202.87	204.46	204.8	195.74	202.72	197.33	203.8	200.48	205.74	197.92	210.33	201.17	205.17	203.83	201.11	203.76	208.15	202.01	199.62	206.65	205.96	204.75	201.69	207.81	204.88	207.09	204.01	200.1	204.1	197.64	203.56	202.12	204.13
209.71	209.2	211.4	205.58	204.65	203.74	210.91	200.07	205.09	200.52	212.34	213.37	209.68	213.87	208.02	202.23	204.17	204.86	211.82	208.41	209.31	210.21	211.92	205.33	206.62	207.21	204.41	201.05	208.3	209.45	204.71	207.25	208.81	208.96	210.97	213.63	202.47	207.72	208.52	211.53	209.99	207.7	215.02	209.69	208.52	205.31	204.18	206.68	208.94	204.33
207.04	209.85	208.41	212.7	203.27	208.69	206.61	208.85	206.67	208.12	202.64	208.93	200.94	202.03	208.31	203.11	204.21	209.27	207.25	204.57	203.08	207.26	214.33	208.37	206.61	207.41	207.27	208.11	210.68	207.81	211.26	211.75	208.06	207.19	208.3	210.46	203.56	206.14	205.35	211.28	204.08	208.98	210.19	208.44	202.75	203.2	201.15	201.87	214.17	214.96
192.71	192.3	192.24	196.44	196.73	192.04	193.83	200.51	198.92	191.91	190.2	192.93	188.2	200.7	193.49	195.32	196.56	191.71	190.9	191.6	189.43	197.35	200.33	191.25	198.76	196.09	190.53	192.31	193.03	191.81	196.22	201.67	189.06	190.57	198.43	194.54	197.21	187.92	199.69	192.14	188.86	195.38	188.99	190.37	192.35	194.64	187.99	193.62	198.66	190.91
208.67	206.03	208.53	206.78	211.58	211.81	204.27	204.39	208.63	210.29	206.72	206.74	206.35	207.73	213.82	209.02	203.01	205.61	207.2	201.64	213.32	209.33	211.27	213.06	211.68	209.54	208.3	206.67	207.79	205.53	213.15	208.9	207.74	207.74	208.98	203.76	212.24	202.31	211.06	206.2	205.85	202.94	211.03	210.49	203.1	212.49	208.84	211.44	212.31	218.75
216.69	219.9	217.19	216.16	222.56	220.73	221.9	215.09	223.51	218.19	219.91	221.04	227.06	213.88	219.42	214.42	220.45	219.03	214.32	219.96	221.26	214.81	215.9	223.39	222.13	217.1	222.45	210.66	215.12	216.03	216.98	216.68	218.67	216	222.92	211.42	215.64	214.49	216.86	218.18	221.42	218.63	220.57	222.58	220.14	218.14	218.93	212.68	219	218.63
200.48	199.43	200.8	198.8	202.05	195.68	202.78	201.92	197.3	200.41	205.5	199.4	203.78	204.25	196.95	195.31	201.28	202.76	202.16	202.52	201.44	199.78	197.57	197.88	200.42	198.46	203.61	203.09	201.18	192.1	198.35	195.98	204.91	199.03	205.81	204.66	195.55	205.08	189.6	197.37	195.86	200.05	195.34	203.68	197.82	198.49	199.54	196.79	200.85	200.54
204.92	199.77	197.32	203.99	199.25	206.77	203.62	206.17	206.23	205.8	204.43	205.07	204.7	200.04	206.6	197.58	197.4	199.33	196.3	203.75	204.95	203.88	198.16	204.61	206.13	208.51	203.63	205.6	203.77	207.3	201.81	201.13	204.13	203.72	204.28	210.77	203.68	204.25	208.97	206.29	205.07	206.36	204.64	199.12	204.11	201.07	207.19	204.51	201.7	202.77
202.31	199.62	209.98	201.48	202.98	205.76	201.83	201.39	204.69	202.36	205.06	204.09	206.98	200.58	208.26	206.24	208.52	200.84	199.5	207.2	201.28	205.87	205.89	204.91	202.96	199.55	197.33	206.03	205.33	201.52	200.88	204.09	201.4	196.09	200.53	202.61	207.28	201.13	200.74	200.61	206.26	202.97	198.63	204.73	205.03	204.79	199.2	202.17	203.51	200.4
204.87	203.02	202.99	199.67	206.24	201.88	203.94	203.79	204.19	203.19	205.9	203.49	206.22	203.64	204.34	204.68	202.1	201.71	201.55	209.9	206.6	205.55	202.72	201.79	202.41	201.61	204.12	203.65	203.59	200	208.8	201.24	203.98	202.84	204.77	207.19	203.18	205.01	199.93	196.51	199.32	198.21	208.5	197.87	202.29	197.21	212.58	202.42	201.92	202.13
198.04	198.03	198.47	201.82	203.3	193.8	194.54	193.69	199.32	198.14	197.39	196.76	205.83	204.81	199.5	198.14	200.19	191.92	203.51	208.14	202.4	200.42	203.03	194.02	207.31	198.32	193.43	202.98	196.1	197.57	201.41	202.04	200.38	195.64	198.25	191.33	201.68	197.84	198.68	197.57	204.38	196.28	193.94	207.09	195.55	190.06	197.07	200.96	194.3	191.72
209.64	210.08	212.71	205.63	210.13	202.17	209.78	209.85	210.72	218.09	217.21	208	213.67	206.85	207.88	209.47	212.15	206.27	205.02	210.06	207.49	205.9	208.48	213.99	213.07	204.1	210.57	206.75	210.55	202.64	197.8	210.16	209.29	208.7	203.7	205.99	209.34	214.89	211.7	211.06	202.5	215.18	214	208.15	209.46	207.03	211.03	210.55	210.57	212.36
211.96	205.27	207.03	208.66	207.31	205.72	204.08	202.94	205.43	209.37	203.81	213.75	207.86	207.81	202.18	200.9	206.52	207.16	210.82	209.43	205.03	205.98	214.63	210.45	200.69	209.86	206.28	207.61	206.41	206.25	207.55	211.85	211.3	207.67	205.23	208.5	207.78	211.52	205.82	204.71	210.3	204.93	206.38	208.81	214.33	204.06	210.67	205.06	206.09	209.05
207.44	204.4	201.35	208.85	208.44	200.32	207.12	206.35	208.07	206.11	203.52	208.83	213.21	209.95	206.17	208.49	212.17	212.27	207.55	212.19	208.48	205.13	211.34	206.31	205.88	210.3	214.98	202.64	215.18	206.89	200.87	204.53	210.54	208.24	203.77	199.51	206.83	205.71	207.88	203.5	206.14	202.42	203.63	211.32	205.28	207.06	204.83	213.83	203.81	212.64
202.49	208.9	212.25	201.96	209.73	205.32	207.93	203.38	205.72	209.52	209.45	201.26	202.81	211.13	208.99	206.09	207.27	203.89	203.51	206.02	207.08	201.19	202.09	206.16	204.38	207.21	207.44	204.48	202.22	203.92	208.25	209.43	205.78	207.39	213.3	209.18	205.95	203.02	203.54	205.73	208.18	206.38	205.39	206.48	204.87	209.01	210.48	203.44	213.42	204.5
201.42	200.96	201.38	206.06	197.85	199.62	208	203.65	206.7	194.25	203.56	197.55	200.91	205.24	198.33	199.18	200.69	196.2	199.75	206.13	206.89	195.48	199.39	203	200.29	198.84	202.83	204.87	205.69	204.51	202.85	206.17	205.47	198.3	205.66	212.3	202.19	205.66	206.24	198.99	202.28	192.52	193.17	204.48	197.58	205.95	203.65	203.68	204.93	207.87
199.44	197.78	195.5	200.73	203.4	198.91	204.08	200.01	191.97	200.92	202.42	197.39	199.03	190.7	198.27	207.12	204.14	203.43	202.8	200.25	200.36	202.9	201.1	199.49	204.6	201.98	201.7	206.05	195.93	196.25	199.22	204.34	194.51	197.04	200.66	194.89	198.55	196.24	198.99	206.33	199.81	197.1	198.23	207.87	195.21	202.39	198.84	193.28	199.9	196.39
206.69	204.11	212.62	204.62	208.06	211.89	207.42	205.03	208.46	211.98	206.72	208.69	204.64	212.54	211.27	205.12	205.82	207.84	212.31	211.6	203.03	204.18	203.21	203.02	215.73	211.39	207.8	209.87	208.15	203.75	213.16	208.49	211.82	214.46	210.33	209.69	206.53	209.07	209.64	208.32	207.13	212.1	210.11	208.58	211.15	213.21	209.01	208.75	212.33	213.4
206.8	207.94	200.94	206.88	202.96	208.07	202.73	206.77	204.82	204.36	201.47	212.2	201.17	206.81	207.84	205.49	202.76	207.38	208.5	199.46	200.41	202.41	209.07	204.69	201.87	203.07	205.33	203.25	202.99	206.4	204.53	207.61	207.36	212.43	203.28	202.16	205.89	205.94	209.04	206.21	199.74	213.64	205.07	196.38	210.94	207.98	204.97	208.11	203.42	201.2
197.86	199.14	195.67	201.85	196.88	205.14	195.56	203.14	203.71	198.86	201.72	199.64	197.72	204.64	193.75	199.06	200.98	198.78	200.36	199.94	200.63	202.62	196.53	201.85	200.11	207.06	210.09	203.14	210.57	203.55	195.53	202.42	197.51	194.87	199.73	194.33	198.24	199.81	194.95	195.39	203.37	201.06	201.35	197.72	199.64	198.15	196.78	202.74	198.64	202.76
211.25	214.87	209.21	213.7	213.19	210.42	211.26	211.32	210.69	207.19	215.23	207.29	211.58	211.46	214.59	213.76	203.19	211.62	217.61	216.25	214.65	210.17	214.64	215.88	213.78	214.22	211.33	211.93	218.09	211.86	213.03	215.77	213.77	212.58	207.82	209.33	216.18	215.59	211.55	208.22	210.45	213.64	214.15	211.39	209.32	213.32	215.78	212.45	206.63	216.9
205.47	200.34	200.56	203.27	200.14	205.91	205.63	207.12	200.38	203.86	209.9	200.24	204.11	206.59	199.52	202.79	201.18	207.79	206.7	205.99	200.45	198.18	205.49	200.92	202.12	198.45	201.63	205.31	200.84	205.71	205.21	195.28	203.32	202.92	202.96	205.99	200.55	200.37	200.33	198.87	208.12	204.18	200.84	206.02	201.67	207.45	207.58	202.04	202.18	203.92
205.06	199.14	200.13	202.19	198.25	200.02	199.41	204.67	201.07	195.75	200.41	200.25	205.54	207.71	205.69	196.78	206.23	196.38	198.07	201.8	198.18	202.18	202.17	207.97	193.35	199.1	198.09	197.27	196.99	201.93	198.09	204.28	202.9	200.21	200.51	202.44	199.29	199.97	201.23	196.16	204.25	196.94	203.47	205.97	198.43	199.05	199.07	203.16	199.19	209.35
213.87	212.56	213.19	207.71	208.92	212.46	215.18	212.66	216.2	210.15	206.73	211.75	211.94	214.04	213.01	211.22	216.97	209.87	215.24	219.41	215.34	210.2	213.89	206.19	214.78	213.71	211.82	214.89	215.28	208.83	211.95	208.56	218.12	212.07	210.61	212.21	210.78	208.94	216.75	205.98	210.63	205.47	213.95	217.17	213.31	212.16	212.48	208	211.2	211.05
207.3	208.35	209.4	208.7	215.28	211.45	209.51	210.43	210.9	212.06	218.25	207.34	207.64	208.38	209.62	207.03	214.89	208.46	209.7	215.4	211.54	207.33	206.66	206.64	209.29	210.52	208.02	203.11	205.36	209.3	211.39	208.18	212.58	207.39	207.08	212.18	213.76	206.71	202.27	206.59	209.79	215.43	204.04	211.34	213.43	215.43	209.59	205.88	214.33	206.71
206.19	207.95	205.45	206.51	204.54	204.29	208.52	203.54	210.3	206.93	207.61	208.41	207.94	214.46	207.12	212.92	204.86	205.91	208.88	214.95	208.26	209.25	207.61	205.55	200.35	206.28	206.43	211.04	216.6	199.5	215.86	213.81	211.24	204.6	205.15	211.66	207.99	206.78	207.16	206.42	208.77	210.81	212.64	211.87	211.62	213.01	203	202.18	202.12	207.49
201.84	212.25	208.15	208.72	209.51	210.98	209.19	206.13	208.27	208.41	206.05	206.33	203.6	201.16	214.53	208.53	201.44	210.64	201.72	212.18	210.71	204.02	207.81	206.06	213.19	210.18	203.01	204.94	206.11	206.75	204.24	215.97	210.09	203.98	204.99	202.49	207.57	215.56	206.91	207.54	214.93	209.45	203.39	206.85	208.88	207.9	203.5	207.03	204.87	208.14
204.22	204.04	201.58	199.68	209.9	202.41	199.04	207.71	207.99	202.4	204.64	198.04	199.43	204.81	202.2	201.15	203.27	205.95	204.03	205.56	202.46	203.58	195.57	202.09	196.63	199.96	207.46	198.5	195.4	202.32	199.54	204.38	206.35	204.11	202.31	201.82	202.06	202.48	198.44	201.54	197.24	198.17	199.99	199.84	206.74	202.11	202.96	206.32	202.31	203.76
199.57	200.9	197.26	196.83	192.48	205.65	196.79	203.87	194.39	198.33	202.31	195.54	200.2	203.15	200.5	193.74	203.06	197.48	203.95	195.11	204.16	194.2	195.99	195.78	194.29	194.49	195.34	199.3	195.24	203.34	199.77	202.26	197.65	202.23	194.33	197.79	201.57	202.48	200.14	196.06	203.35	201.08	198.64	198.49	199.2	200.73	201.09	194.6	199.86	196.01
200.73	205.87	208.36	205.13	201.66	207.28	202.36	200.7	203.33	205.8	203.69	205.63	201.58	202.08	203.99	205.96	201.69	206.61	205.14	200.04	201.07	211.5	213.58	202.18	203.72	202.56	197.95	208.57	199.7	202.07	202.59	203.49	200.79	206.61	204.43	206.39	205.61	205.01	201.41	208.04	204.54	207.23	202.23	207.42	208.54	203.05	206.14	202.79	202.38	200.04
190.51	192.44	185.45	196.81	196.93	193.52	197.98	194.7	189.44	189.57	193.09	195.04	199.54	191.88	192.81	189.27	197.71	196.36	191.76	195.37	196.01	195.34	196.21	192.54	188.52	186.54	194.02	195.53	193.5	187.15	191.33	195.14	192.03	194.97	194.23	193.45	192.88	188.32	195.87	197.8	193.09	193.08	194.19	194.95	197.32	199.5	199.88	191.43	193.13	192.77
211.81	208.45	211.27	208.76	205.87	208.95	204.87	210.27	210.44	210.6	215.55	209.02	207.77	206.15	210.31	211.97	214.55	202.88	204.32	210.01	207.56	214.66	207.54	211.85	212	209.28	212.51	205.79	209.24	213.5	208.48	206.81	219.41	204.86	211.36	204.62	214.06	217.24	202.12	206.56	213.73	214.72	208.77	211.17	209.61	204.44	207.03	205.48	210.48	210.16
203.05	212.52	213.22	204.18	201.53	202.48	205.07	209.71	211.37	214.23	210.55	207.91	213.42	207.74	215.19	212.22	212.63	197.08	207.7	206.82	213.19	211.38	206.79	209.12	211.52	208.95	207.64	212.14	209.75	208.65	210.58	210.51	206.27	211.58	213.53	208.06	212.76	217.2	210.27	214.05	203.77	208.97	210.35	202.75	207.86	204.99	207.96	209.73	203.49	203.43
203.85	206.63	205.83	205.01	216.37	210.65	202.31	205.79	207.81	208.38	203.84	209.33	210.12	214.27	213.74	209.12	212.23	211.71	207.32	207.95	210.76	209.99	206.49	203.08	210.94	213.49	205.36	208.57	210.43	206.7	207.6	208.25	206.21	206.63	206.24	209.66	205.47	200.82	208.29	209.01	208.68	203.39	205	210.47	204.99	202.95	208.36	209.37	208.78	209.72
208.82	209.95	213.83	214.86	211.41	207.94	211.01	214.04	209.64	209.05	204.48	211.57	210.02	219.31	213.95	209.19	210.09	211.88	223.6	208.43	214.94	206.27	209.64	211.02	211.42	206.3	218.49	207.73	215.82	210.05	214.02	210.22	211.73	212.12	208.99	210.11	208.67	213.63	210.11	212.88	208.74	206.7	210.65	214.84	206.17	217.19	211.96	209.59	209.28	207.89
203.42	205.6	203.64	204.41	201.18	205.88	203.41	209.14	209.28	200.15	204.13	204.34	199.04	208.47	204.03	207.51	213.88	211.03	209.19	201.28	205.77	210.62	201.86	202.65	207.44	199.83	201.03	209.31	208.04	201.19	203.02	201.84	210.52	198.22	205.71	205.1	205.44	205.08	205.37	204.33	204.81	209.14	207.65	204.66	200.87	202.97	203.48	201.57	203.7	202.34
208.85	206.09	219.09	213.52	213.64	214.07	210.65	209.53	220.59	215.75	207.25	210.89	209.79	210.19	211.31	209.03	210.77	211.16	206.49	209.18	216.26	209.9	211.26	211.45	210.54	209.99	210.63	207.59	213.04	215.53	213.6	215.66	212.91	211.74	212.36	219.57	213.2	208.89	217.26	209.81	207.94	215.63	209.05	215.74	218.85	209.2	212.76	209.84	205.5	212.08
203.9	205.94	198.76	206.47	198.31	201.39	207.1	209.41	202.43	208.53	204.36	206.63	204.36	210.7	203.8	203.72	206.57	202.81	202.83	208.2	203.17	208.51	204.93	196.13	202.67	197.98	205.65	197.68	204.01	214.19	201.55	209.87	197.62	202.43	202.66	205.18	204.19	206.59	205.56	196.13	206.19	207.06	203.32	199.66	200.55	201.46	204.22	209.42	210.35	198.8
206.09	203.72	202.67	202.75	195.23	201.34	205.8	208.54	203.8	203.11	199.47	199.94	196.1	192.73	208.92	201.09	202.57	201.8	206.08	206.62	205.39	200.95	203.43	203.87	203.37	201.55	203.28	200.32	195.37	195.39	210	198.15	201.46	199.78	203.02	209.87	204.02	205.48	205.76	196.04	200.62	210.26	211.1	209.65	205.19	203.72	200.79	206.41	206.49	202.32
203.24	204.69	214.3	205.88	203.15	200.14	203.12	200.15	196.88	203.59	205.55	206.58	207.87	198.97	205.31	199.43	206.07	201.35	202.72	202.85	200.87	205.39	203.07	206.23	209.56	202.98	201.22	215.4	208.31	207.02	202.76	199.96	202.17	203.77	205.94	209.82	204.75	208.85	196.24	204.21	203.68	198.73	200.79	201.39	206.26	203.12	207.43	205.44	198.28	205.09
214.93	212.02	213.17	217.66	214.93	208.2	209.05	215.14	212.01	211.24	211.73	215.15	211.03	215.57	214.43	207.75	217.32	212.18	216.52	214.25	207.59	202.5	215.17	208.51	216.37	212.22	207.95	214.91	215.88	210.92	206.1	213.03	215.17	208.01	209.66	212.14	215.17	209.44	211.76	212.02	209.64	215.15	217.81	212.92	211.19	215.94	215.2	214.24	219.31	215.86
206.61	212.7	202.72	210.52	209.42	212.49	212.78	209.98	206.57	214.67	197.29	209.67	211.19	204.34	204.55	210.96	209	209.87	208.11	206.42	206.21	206.43	207.43	210.34	204.82	206.76	209.42	208.39	203.81	215.33	207.67	212.59	210.68	207.46	199.48	214.01	210.44	205.66	212.57	217.23	209.59	210.67	220.57	204.85	210.77	207.65	212.43	212.26	215.69	207.76
199.98	200.17	203.45	194.02	207.14	197.73	199.99	201.14	196.32	201.92	201.04	198.95	200.14	200.81	200.1	197.03	197.29	200.66	201.41	203.44	206.18	195.47	202.79	195.82	202.05	195.86	193.8	196.71	201.07	197.22	200.96	201.3	203.05	204.29	192.99	198.49	192.73	206	199.37	199.77	199.96	199.2	202.88	200.72	203.35	198.05	201.59	196.15	205.02	194.51
212.05	210.95	213.03	209.99	214.95	214.09	211.46	212.84	212.36	216.4	215.58	217.46	213.89	221.61	213.94	213.77	214.47	218.45	216.36	213.57	216.44	219.78	216.91	215.96	220.41	216.15	214.79	215.97	206.91	211.02	211.58	214.79	216.25	216.95	218.16	206.63	212.61	209.71	213.6	212.44	217.55	220.68	215.13	212.24	212.01	211.38	214.17	217.78	216.3	213.87
211.23	208.53	210.61	214.32	208.66	200.96	209.06	209.71	208.42	209.12	212.31	207.18	205.64	211.03	209.15	211.69	211.2	208.94	205.77	206.2	213.15	210.54	215.44	205.55	200.87	202.62	205.74	208.45	199.35	212.58	210.7	211.05	205.27	210.54	201.24	207.1	200.8	210.54	205.36	211.38	210.14	203.25	203.81	208.93	212.08	206.06	212.62	205.51	207.85	204.21
211.18	205.64	206.44	209.31	202.54	201.39	203.56	204.38	203.64	207.83	202.68	212.85	202.43	209.8	203.22	204.05	207.04	206.99	207.17	207.26	206.74	202.68	208.45	206.91	206.6	206.97	207.11	205.54	204.99	210.6	202.85	205.45	210.12	209.42	206.06	208.41	212.34	207.77	206.74	211.48	209.55	207.13	200.02	204.82	209.68	208.94	207.38	205.6	207.08	213.96
215.75	215.7	215.86	221.25	211.37	212.91	219.25	220.15	220.21	213.44	219.13	216.12	217.68	217.33	208.48	221.48	221.06	218.47	218.01	214.05	218.19	214.07	211.73	220.29	224.4	214.38	212.97	221.94	223.43	221.57	217.3	224.17	214.6	215.65	221.25	212.84	218.04	215.48	213.31	220.83	221.34	212.81	217.14	209.41	212.89	217.21	216.48	219.31	219.19	222.46
209.49	219.66	208.24	216.17	216.82	208.77	213.31	209.94	226.53	208.92	210.73	209.08	213.58	210.88	210.58	214.78	215.58	207.98	216.99	215.68	216.67	209.88	216.31	213.17	211.24	213.46	209.88	216.61	209.84	213.67	218.65	212.19	207.19	215.35	210.4	207.05	211.02	209.81	213.99	208	207.58	214.88	213.12	219.03	210.19	214.32	211.24	211.52	213.27	211.56
212.57	213.61	206.23	211.48	216.76	207.66	210.56	213.89	217.88	211.65	210.36	210.86	215.79	215.22	209.54	210.64	210.04	209.58	207.36	208.51	209.69	209.82	210.5	213.23	215.55	211.73	211	208.16	213.01	211.18	218.66	212.6	207.12	207.85	206.59	214.83	217.87	210.76	208.74	212.54	215.75	212.2	207.13	210.85	216.06	218.35	212.05	207.3	207.8	210.23
197.73	204.36	202.65	199.12	202.32	201.24	204.88	208.81	209.43	202.42	204.7	203.44	200.14	203.8	197.1	203.59	208.63	202.02	203.91	197.09	207	207.54	207.83	207.4	206.99	205.36	211.72	209.62	203.61	204.4	202.72	204.4	198.45	201.24	205.16	204.75	198.72	197.9	197.52	203.39	207.94	204.54	201.47	204.97	199.12	202.77	211.34	202.43	198.57	207.53
214.47	208	217.94	208.31	203.2	215.54	207.96	207.23	219.9	214.61	214.9	209.35	215.17	210.3	214.14	219.28	213.21	202.47	211.16	219.22	216.94	213.43	214.73	211.97	211.9	208.47	216.59	207.15	214.87	211.35	219.91	210.5	210.34	216.94	207.78	208.95	215.81	216.15	216.79	206.92	208.33	205.3	209.98	207.63	216.94	213.29	207.11	217.3	207.71	206.72
206.38	210.63	202.15	205.7	208.72	210.21	212.12	208.08	216.25	211.66	212.81	210.35	213.7	210.37	207.14	213.88	218.34	214.81	209.58	213.68	211.15	215.63	207.6	215.94	210.34	212.29	218.15	215.4	212.78	209.92	215.45	214.08	220.12	212.24	211.6	213.26	207	211.85	214.75	209.46	211.72	213.01	222.62	216.24	210.17	212.4	216.33	208.06	210.92	216.88
199.53	210.53	210.48	212.19	208.51	211.23	202.89	208.73	210.02	211.5	203.97	212.83	213.19	208.93	203.64	209.29	207.57	202	204.23	205.86	212.58	205.37	210.31	204.3	212.67	199.33	206.07	205.6	206.17	208.02	210.92	206.6	209.67	206.87	210.68	206.8	204.09	205.8	209.24	204.78	200.91	208.33	209.39	208.32	214.93	210.99	212.1	203.57	204.9	211.9
200.67	205.96	201.15	207.21	200.97	209.6	199.21	204.09	203.56	202.32	204.18	208.7	201.5	207.2	206.36	204.09	201.58	202.49	208.68	207.19	207.07	201.09	198.66	200.77	202.74	197.86	209.63	197.03	202.98	201.15	209.02	200.35	201.92	198.95	205.9	203.12	207.19	203.26	203.56	205.16	200.68	209.49	202.07	201.7	210.08	201.76	206.37	205.78	207.8	204.78
207.3	209.07	205.06	212.51	207.3	206.87	213.57	207.68	213.31	205.39	213.2	209.62	206.1	206.2	208.13	205.73	205.48	209.86	206.22	207.77	204.3	213	206.69	207.62	207.25	212.3	206.68	199.46	206.21	205.73	208.24	208.5	214.51	202.47	206.96	207.05	215.63	213.64	203.95	211.56	211.84	208.93	213.57	210.07	207.51	203.08	204.81	208.71	209.07	209.51
201.29	207.43	206.8	204.93	204.6	207.21	208.32	202.56	206.79	205.28	197.91	205.95	207.46	211.98	206.72	203.77	211.82	207.41	208.52	213.34	214.42	207.76	213.11	203.57	204.39	206.8	207.03	204.61	209.71	212.42	201.41	208.97	209.71	213.28	207.76	204.1	204.8	205.67	210.67	203.24	210.34	207.75	203.41	207.37	209.68	201.94	207.69	205.64	210.16	210.07
212.53	212.23	211.71	213.69	216.05	212.58	215.72	207.24	213.7	216.53	206.33	210.95	212.16	215.5	212.95	214.23	204.41	212.51	216.08	204.17	213.76	217.96	209.45	207.48	219.1	209.06	216.32	214.23	221.19	212.11	215.75	205.5	210.44	213.59	216.8	213.59	212.33	211.41	210.93	222.27	204.58	213.97	214.49	210.87	211.02	210.71	215.42	213.3	212.74	210.69
213.85	221.45	223.49	210.07	215.98	221.37	212.96	215.18	221.25	216.77	215.5	216	218.23	212.49	218.52	216.74	209.83	211.78	218.84	210.84	223.82	212.74	219.69	215.63	217.21	218.44	214.47	221.57	214.82	217.3	216.96	213.94	214.22	217.29	213.85	218.9	213.47	213.42	215.21	221.65	221.17	213.58	216.19	219.23	214.59	214.49	212.28	212.58	213.61	213.35
207.8	204.11	208.27	208.71	205.6	203.81	204.06	206.8	200.7	203.57	201.84	202.91	204.21	201.7	202.87	204.05	206.37	201.3	200.98	196.64	200.56	205.06	197.34	198.82	208.62	200.49	196.69	202.82	207.98	202.08	197.12	204.97	200.1	207.42	196.07	201.71	205.05	201.89	207.92	204.88	205.93	204.93	202.9	206.86	199.03	206.29	210.38	205.49	206.41	208.31
198.9	195.37	197.13	196.69	203.61	202.25	200.69	202.16	195.31	194.82	203.19	201.37	198.44	199.33	196.3	203.99	198.65	198.74	200.57	204.43	200.85	192.55	204.01	197.44	195.8	198.69	200.63	205.52	200.44	198.17	204.25	194.72	202.67	200.15	203.16	201.2	196.87	197.53	205.26	194.71	196.48	200.41	200.67	203.62	196.2	197.67	196.15	198.49	197.08	195.47
204.87	194.37	205.41	203.4	204.11	201.28	206.61	202.89	202.86	202.78	208.02	204.55	198.59	203.66	200.2	210.18	200.91	199.83	203.65	207.02	199.56	199.71	201.56	201.56	203.4	201.96	204.84	203.38	206.04	198.71	202.34	205.72	205.83	197.36	195.82	204.21	206.91	198.53	203.21	206.35	201.57	194.86	200.79	200.18	199.05	203.08	203.65	202.41	203.63	204.08
211.92	215.24	207.48	215.01	212.07	216.59	223.53	209.15	221.07	208.85	206.75	213.92	211.33	214.73	213.63	210.56	215.94	207.38	211.16	217.13	210.44	213.45	209	212.08	214.33	210.16	215.94	218.67	211.36	212	216.09	210.67	207.82	208.81	212.59	214.56	218.78	210.32	209.83	208.29	210.18	216.1	218.82	215.44	213.22	209.06	209.1	207.45	210.09	206.51
195.18	197.4	194.67	199.64	195.42	197.35	202.19	202.12	199.62	202.17	199.4	206.62	199.36	197.75	199.12	200.98	193.4	192.69	199.25	200.01	200.2	188.18	192.59	196.61	197.18	197.89	198.23	193.36	194.13	196.51	198.98	195.83	200.45	194.86	197.76	198.29	196.24	193.7	197.57	197.92	201.2	202.36	197.48	196.55	196.43	200.3	199.71	200.72	192.9	197.56
207.85	211.65	220	214.5	202.49	210.42	202.68	211.97	209.47	207.7	206.63	205.91	209.46	205.71	205.28	208.31	207.09	207.13	216.13	208.77	212.8	208.15	214.19	203.42	212.38	204.18	209.38	205.01	210.86	203.85	210.12	213.05	206.97	209.07	203.88	210.3	210.27	209.54	208.48	207.38	207.12	209.45	211.96	212.27	211.77	206.98	205.18	206.09	208.07	211.8
219.66	221.92	217.58	216.52	213.68	221.57	214.95	214.74	215.92	218.38	221.77	216.53	214.26	214.89	215.9	220.82	218.71	218.53	220.52	217.81	221.93	218.28	216.87	216.84	216.59	212.78	217.61	209.1	219.13	209.69	212.62	211.11	216.03	208.58	216.72	216.89	220.7	219.56	218.1	213.85	220.29	212.45	216.22	221.68	223.39	217.55	212.02	220.84	219.26	220.67
208.84	207.56	210.7	208.84	209.74	203.87	200.64	207.28	211.22	208.17	211.45	205.89	209.66	211.6	205.8	207.78	207.01	204.17	198.79	199.74	213.1	203.95	209.75	210.2	204.74	213.94	213.52	212.51	209.26	208.49	206.31	209.83	209.94	204.61	208.08	207.29	210.15	208.15	200.66	205.69	204.83	204.77	209.18	209.45	205.44	209.18	202.57	209.28	205.81	203.69
205.92	202.57	203.14	207.45	197.87	197.49	201.68	201.18	199.52	200.8	205.59	202.59	206.2	200.93	207.71	197.58	202.17	201.97	206.26	194.99	200.85	201.63	201.12	194.39	207.02	205.29	201.33	203.19	203.34	205.94	210.95	203.1	208.79	210.33	201.7	207.99	204.9	198.93	203.92	203.34	202.34	203.17	197.33	205.29	200.31	197.84	202.23	207	195.21	206.45
209.01	208.01	203.64	206.61	200.48	207.88	207.1	207.37	197.72	206.76	201.73	200.67	205.02	201.31	201.85	204.41	202.72	202.82	208.51	206.18	200.29	204.56	209.55	204.14	203.44	196.36	201.75	198.83	209.37	203.36	201.19	205.66	202.85	207.89	202.62	208.77	209.65	210.59	209.71	203.51	199.83	209.76	202.81	205.21	208.07	205.26	202.38	205.89	202.3	201.85
208.15	216.41	209.86	208.07	205.52	211.94	215.28	215.75	216.25	216.01	209.56	208.34	207.54	202.29	208.66	209.13	202.85	206.94	211.63	209.96	213.2	205.75	213.28	209.22	208.2	210.56	203.89	211.68	207.18	210.22	204.97	209.06	210.11	211.24	219.87	208.69	214.74	211.81	196.78	209.77	211.6	208.16	214.69	212.32	213.05	207.13	210.05	210.8	209.07	207.41
208.21	210.28	205.37	205.84	202.31	210.05	206.19	205.81	213.61	207.93	207.86	205.34	204.23	203.54	214	209.39	206	209.39	208.28	203.38	206.4	210.61	208.78	207.58	210.8	208.28	207.62	207.56	202.01	208.67	210.5	205.96	201.32	205.09	205.48	215.68	207.92	207.51	204.77	209.58	209.3	216.02	207.72	211.65	208.09	208.15	206.48	202.56	206.98	210.77
195.88	201.98	201.56	189.59	198.21	199.79	189.57	194.3	195	193.23	196.88	193.46	195.05	198.19	203.73	191.59	194.31	190.88	191	191.72	197.57	203.31	194.48	195.31	200.94	189.7	202.52	193.07	189.75	195.71	197.85	195.37	190.32	196.23	188.41	194.53	192.41	196.69	188.68	202.01	198.28	192.95	195.1	193.26	192.89	188.23	195.56	198.32	199.32	196.7
215.14	206.45	209.47	206.03	205.29	209.06	212.25	208.24	208.21	200.35	209.42	207.42	204.2	208.08	209.19	209.91	206.75	202.85	213.1	209.36	211.62	209.4	209.42	208.43	207.61	205.95	213.26	212.2	202.72	209.8	215	213.7	197.88	211.94	204.42	204.76	210.83	211.35	208.93	206.14	208.63	205.05	206.53	209.04	208.65	202.61	213.5	211.76	208.63	209.2
208.4	209.94	198.92	205.98	212.4	209.83	206.24	218.91	211.02	211.76	217.15	213.51	207.64	205.79	203.92	212.41	209.06	207.26	204.69	211.68	213.2	209.67	207.15	213.44	208.19	206.3	209.62	205.93	206.93	208.52	205.22	206.52	210.42	207.85	209.26	206.89	211.05	207.32	208.76	211.09	203.06	207.68	207.41	213.51	206.48	205.72	207.92	205.81	204.58	204
200.42	200.65	200.28	204.95	198.52	203.79	198.67	206.63	205.73	203.58	204.95	201.35	199.49	197.58	192.33	203.1	198.72	201.4	207.28	199.75	200.34	205.54	197.7	197.02	205.17	204.97	199.67	205.75	201.3	204.46	199.46	196.41	202.78	198.65	203.71	200.36	201.02	198.22	194.79	203.19	200.06	198.2	198.38	201.67	193.61	199.05	200.62	205.86	201.71	198.98
194.2	204.67	203.06	194.24	197.3	197.6	195.31	204.14	204.1	201.35	199.57	194.38	204.42	198.04	195.22	199.81	191.94	197.59	201.05	196.63	197.93	203.58	195.3	197.56	193.53	194.23	196.41	196.73	192.93	193.59	201.63	202.56	201.14	197.27	195.24	200.24	197.67	200.27	204.62	196.69	202.16	199.07	204.8	197.8	203.23	201.72	200.42	201.91	199.31	197.55
203.15	197.35	202.39	200.76	203.43	202.54	197.5	206.11	202.82	197.41	196.53	209.56	201.48	203.14	197.87	203.99	198.2	202	202.98	203.58	198.1	204.86	206.81	202.93	200.15	205.5	204.7	202.48	202.35	198.67	203.73	203.12	203.47	200	196.96	210.3	196.86	204.68	201.08	204.07	207.14	201.3	201.22	207.24	206.7	200.18	201.13	200.4	203.39	207.71
207.86	212.03	201.36	203.36	205.72	201.35	202.07	203.07	205.82	207.78	208.27	204.17	201.46	207.41	198.13	206.94	206.78	204.88	205.17	199.7	201.6	206.29	197.53	206.39	198.96	201.44	209.08	205.52	205.74	198.54	198.46	203.23	197.77	206.99	205.55	202.63	205.55	204.71	200.49	205.72	200.55	203.66	199.09	202.36	200.13	201.07	203.2	196.16	200.28	197.28
208.23	204.67	206.79	207.88	214.01	208.34	213.49	212.06	206.35	202.86	203.91	205.15	204.12	207.06	205.47	204.02	207.4	201.96	208.58	200.61	201.76	207.92	204.26	204.85	203.21	208.49	204.74	208.24	201.31	203.43	205.27	198.48	205.81	209.73	207.23	205.06	197.78	212.47	200.28	203.74	207.34	208.31	207.32	205.34	210.48	213.98	208.16	198.72	204.13	205.01
212.8	204.19	208.29	210.84	208.63	209.22	204.17	212.18	210.02	208.82	211.36	209.66	206.94	211.96	209.32	213.4	218.09	206.49	212.32	213.21	209.29	211.33	206.53	214.89	207.96	215.54	208.02	207.95	208.02	212.93	212.15	213.42	212.68	215.74	205.03	216.72	208.12	216.34	210.68	207.27	213.59	211.35	209.57	215.11	215.48	207.27	209.79	209.63	209.92	212.12
215.72	213.96	204.78	205.76	207.32	208.04	204.11	213.52	202.67	208.8	209.27	213.93	207.73	212.74	211.31	206.91	203.96	209.61	207.71	209.61	209.3	203.72	216.93	209.98	217.23	214.47	211.88	208.45	212.35	205.43	215.2	208.25	209.68	213.78	209.3	209.27	206.25	207.6	212.62	213.7	213.21	204.38	211.51	214.3	207.82	207.47	208.95	204.75	212.93	208.7
209.45	210.52	215.61	207.32	205.34	214.95	206.56	201.97	207.76	208.7	210.04	208.92	212.91	212.06	206.05	208.86	205.85	212.84	213.62	212.32	206.16	212.31	211.15	204.17	209.27	208.45	209.15	213.04	206.71	215.8	209.81	208.39	207.64	208.63	209.79	205.85	212.53	207.08	211.94	209.56	211.95	209.58	207.85	210.21	213.96	206.32	209.64	211.45	207.86	212.84
204.59	206.59	206.33	203.29	212.54	212.02	208.32	209.06	211.29	214.19	209.39	210.06	208.18	212.05	208.46	206.41	203.33	208.74	203.74	204.98	205.34	209.47	205.48	209.49	205.35	204.61	208.38	211.38	209.79	209.05	208	208.28	197.83	204.31	205.76	205.92	206.65	207.25	211.94	215.2	202.75	205.27	210.64	207.8	203.7	207.1	203.29	209.06	216.7	214.73
206.52	202.22	200.91	191.21	194.64	208.51	200.67	197.14	199.84	194.94	202.76	202.48	201.68	196.03	199.21	197.16	203.82	202.71	202.51	200.69	193.73	195.77	205.06	198.5	202.62	205.82	203.9	204.17	199.81	205.14	200.24	207.24	204.95	204.1	201.89	204.51	199.31	203.88	207.3	203.2	202.01	200.18	202.46	204.94	200.92	197.14	198.35	202.42	198.6	203.03
211.69	205.73	212.07	213.18	210.4	210.12	207.31	210.78	201.58	206.54	206.03	215.3	205.91	207.2	207.03	214.06	207.8	201.97	206.45	208.88	206.75	211.14	210.78	204.5	208.34	209.14	203.99	210.32	207.32	209.76	206.32	206.56	207.18	202.74	210.12	207.88	212.78	200.52	203.11	206.87	202.1	212.14	205.02	213.86	204.1	203.83	209.61	211.78	207.24	211.82
209.99	215.39	216.22	216.54	217.25	212.37	210.11	212.01	204.64	209.03	205.06	210.2	206.43	212.43	216.16	203.73	207.68	216.26	216.39	209.16	214.95	208.57	216.03	206.43	207.35	205.95	207.7	213.28	205.98	211.56	214.24	216.22	212.97	208.82	214.26	206.37	211.23	214.29	208.89	209.28	211.68	210.17	208.92	215.49	214.17	203.94	216.09	218.66	209.34	213.7
209.6	206.1	210.48	209.93	215.69	209.76	202.38	210.74	206.77	211.42	209.97	209.38	218.6	208.16	206.15	211.9	207.63	210.27	211.74	208.4	210.93	205.82	212.5	213.57	209.81	212.36	209.45	208.6	207.91	211.03	206.83	211.83	207.12	204.96	202.95	203.64	204.17	207.06	206.74	213.65	211.6	204.66	211.36	214.1	207.34	204.17	207.85	203.69	209.91	213.51
209.95	206.46	214.92	210.6	214.63	205.61	213.39	216.88	215.55	216.22	208.19	212.37	207.52	208.11	206	207.22	207.84	208.93	213.81	215.16	204.67	214.96	203.23	207.28	209.69	215.9	212.01	210.06	209.01	217.46	219.02	216.97	210.74	210.59	209.26	212.17	211.64	209.1	208.14	208.86	206.34	207.63	213.01	216.04	216.05	210.46	211.02	209.87	212.49	213.5
216.88	216.51	216.71	218.39	217.84	219.53	216.24	219.03	222.08	215.91	213.38	219.25	221.08	219.3	218.83	217.85	221.56	221.39	219.33	215.17	212.05	213.41	213.73	213.26	219.16	212.29	220.02	213.44	211.17	214.16	215.05	216.05	214.57	217.72	213.76	214.27	218.65	220.9	214.23	212.76	224.44	216.26	213.49	217.97	209.79	217.47	215.38	219.95	226.16	217.46
204.8	202.08	206.64	203.46	206.83	208.77	201.97	205.04	206.38	206.39	202.1	200.46	211.79	201.85	201.86	202.78	204.46	195.68	201.13	207.56	200.55	204.55	202.65	203.38	203.86	209.33	203.56	205.52	205.85	195.84	211.62	203.62	206.08	208.77	209.82	208.46	204.34	202.49	206.17	203.38	204.25	212.7	203.52	198.95	201.25	203.53	196.84	204.87	203.81	205.52
209.81	201.73	210.99	200.59	207.42	209.17	210.13	207.78	208.58	204.64	208.49	211.57	214.12	205.89	206.87	213.01	206.14	206.41	213.09	204.41	211.09	209.58	208.18	205.37	206.47	209.44	209.51	209.97	208.45	207.53	206.02	212.94	198.7	206.43	207.41	209.36	204.51	204.83	207.27	209.99	214.94	209.13	205.83	206.91	209.56	212.4	204.19	217.93	210.01	210.99
196.57	198	204.81	194.17	201.28	199.22	203.96	202.9	202.16	202.91	202.77	198.8	195.66	198.88	200.86	197.28	198.69	198.95	199.53	202.72	196.75	197.5	199.12	193.69	199.12	198.43	199.94	195.61	200.98	200.22	198.36	204.69	198.86	198.68	195.55	198.68	201.1	199.89	202.49	199.59	201.1	203.97	196.24	198.9	202.69	197.26	196.57	203.51	205.49	197.31
215.06	218.68	219.71	216.27	216.41	219.23	218.03	222.08	216.71	223.13	214.6	219.3	213.86	214.91	218.27	220.53	218.49	213.42	211.01	220.13	223.82	216.92	219.21	219.71	219.72	221.27	217.32	217.37	215.1	216.78	215.86	219.67	221.15	217.6	220.08	219.63	221.81	218.38	220.28	217.21	225.98	213.48	213.95	216.77	217.05	217.98	213.35	211.72	217.14	223.77
196.96	202.12	199.33	210.21	201.13	202.76	193.33	197.07	199.81	198.33	197.18	196.5	198.32	202.82	198.36	201.12	201.7	196.62	197.76	191.25	202.18	202.09	204.38	200.6	197.41	197.3	199.4	197.12	198.24	196.77	200.42	205.66	204.17	191.7	198.46	200.45	190.58	197.74	200.08	200.48	202.53	204.14	197.33	198.11	198.06	200.83	202.65	197.54	200.05	201.34
208.75	205.66	201.32	212.95	207.05	204.4	214.55	209.91	207.6	212.24	208.11	206.13	200.81	201.05	208.69	207.33	202.13	198.18	206.8	204.43	207.54	211.07	204.26	206.5	205.01	203.01	207.16	209.46	207.44	203.4	203.99	204.8	212.52	214.9	204.37	209.54	203.79	203.84	205.89	207.46	201.25	213	210.44	206.61	211.45	209.35	202.57	211.45	210.52	208.45
206.34	208.43	209.93	212.88	212.97	212.32	216.84	210.43	207.48	208.01	211.74	210.2	204.91	213.56	217.64	212.97	216.16	211.04	209.6	210.82	218.18	210.95	214.25	213.59	216.84	213.73	207.08	206.92	209.59	207.33	211.39	205.24	211.19	213.29	214.03	205.04	212.01	209.26	215.45	214.24	204.92	209.92	206.74	210.29	215.73	207.77	213.25	217.29	213.77	214.49
199.12	200.23	201.48	200.85	196.88	198.78	196.02	198.65	194.52	201.23	199.45	196.2	199.2	200.69	197.73	199.73	202.71	195.3	205.71	199.43	200.9	202.72	203.04	204.64	198.34	195.26	203.95	194.26	195.81	200.64	202.56	199.64	202.05	195.87	197.24	207.47	193.27	202.77	192.92	192.11	199.1	197.49	198.74	200.3	197.08	203.32	197.77	199.55	204.39	195.13
200.99	201	207.81	209.02	205.04	211.88	205.68	208.11	199.78	206.14	210.34	201.73	207.34	204.16	209.52	204.32	198.81	205.98	207.35	206.07	209.12	204.25	204.86	208.52	205.81	200.43	211.88	208.03	204.37	207.38	208.41	210.32	204.49	204.28	199.53	209.69	202.69	204.17	207.92	202.71	207.98	210.48	206.37	203.1	206.44	212.38	206.24	207.53	207.23	208.33
201.33	203.35	198.32	207.9	199.41	195.13	202.32	207.63	202.39	199.04	203.11	197.74	204.52	201.29	202.87	203.21	212.83	205.87	205.6	204.33	199.03	210.67	199.97	203.31	197.75	199.1	196.92	199.46	204.38	205.55	207.49	198.71	207.21	200.25	204.05	202.07	202.79	203.46	207.01	202.8	205.1	200.71	203.42	208.15	202.65	204.59	208.99	200.57	204.5	198.05
195.23	198.51	204.57	205.74	205.99	198.03	192	197.37	206.4	200.59	203.39	192.94	203.4	196.77	193.43	204.26	193.43	195.18	193.8	200.3	197	196.85	201.62	198.33	197.04	195.64	198.95	193.58	199.25	194.82	195.93	195.45	209.19	194.46	201.53	200.84	203.79	203.26	193.82	201.73	194.28	197.67	193.15	194.52	203.82	198.64	196.94	198.71	191.02	203.73
210.8	203.48	216.39	207.45	210.68	209.12	201.31	208.34	205.18	205.73	209.45	209.4	206.45	212.6	207.25	211.66	204.37	210.1	202.24	205.21	209.18	207.17	204.51	207	205.07	212.35	206.81	205.09	211.48	205.89	205.52	198.72	211.17	213.74	204.67	208.64	213.5	208.06	211.06	208.02	205.9	210.05	203.69	207.81	216.05	208.38	207.3	212.68	208.54	210.15
211.07	211.26	213.8	207.23	214.9	209.73	216.46	214.78	210.52	209.43	216.99	214.06	212.89	211.88	216.1	216.23	211.19	208.49	213.51	211.78	217.47	211.18	211.24	214.16	210.99	212.88	210.29	213.86	213.5	210.8	209.02	204.44	207.85	212.48	208.85	212.75	213.49	209.89	212.21	209.25	213.65	211.63	211.56	216.35	208.79	213.16	208.49	211.86	213.14	213.29
212.36	211.01	199.68	214.45	206.05	208.61	205.07	208.1	211.41	206.98	210.68	211.26	206.75	212.87	206.09	207.95	206.77	212.09	215.79	210.67	205.76	201.06	208.27	208.56	202.23	207.02	205.99	210.19	209.79	203.92	208.54	208.14	211.55	208.47	210.92	200.86	212.41	206.92	211.11	215.69	211.05	200.47	203.63	209.53	206.13	210.68	202.83	212.77	205.6	208.32
214.19	215.51	220.02	220.34	223.66	220.93	214.33	216.15	219.62	216.93	221.9	215.6	217.53	213.02	219.92	219.47	221.93	214.69	217.25	219.5	225.23	223.25	216.34	218.02	218.77	218.13	216.71	214.22	215.73	216.24	213.8	221.93	209.47	215.98	210.93	213.61	213.82	219.47	219.73	214.58	221.99	220.08	215.13	212.99	221.74	214.89	216.29	218.14	216.52	222.08
204.34	205.8	203.52	200.65	201.67	201.99	207.07	203.87	205.7	198.17	203.28	204.46	203.22	207.8	204.31	204.93	199.85	202.34	201.43	202.7	208.67	204.15	205.14	201.82	200.36	202.47	206.68	205.98	200.61	202.17	198.48	202.82	200	205.97	202.81	195.78	206.55	207.14	197.01	203.63	200.59	197.64	196.88	199.95	197.52	204.56	200.69	205.43	203	201.69
199.96	200.57	202.27	196.27	203.61	198.57	204	200.12	205.1	193.99	204.82	205.41	204.15	195.29	197.1	208.73	209.39	204.27	202.57	207.06	205.72	202.68	198.61	198.1	199.57	210.18	201.21	198.24	198.8	199.54	207.56	205.95	208.31	201.57	203.81	202.78	206.65	198.83	201.38	207.35	198.31	202.7	203.66	203.63	206.45	205.03	203.26	211.3	203.86	202.17
208.87	210.36	213.01	208.96	210.56	216.79	213.67	203.96	205.5	203	204.82	214.25	209.15	216.75	208.19	205.12	207.69	210.24	207.2	202.93	209.15	207.73	211.8	207.47	204.26	207.8	209.05	215.59	214.22	199.56	207.59	200.84	207.41	218.74	206.79	216.53	205.58	209.44	201.58	202.46	210.41	212.01	209.99	209.07	202.96	207.17	201.6	199.92	206.64	208.74
213.46	210.54	210.76	212.14	211.7	218.73	208.13	213.94	215.62	212.36	212.5	211.94	208.44	209.58	215.72	212.47	214	215.88	213.53	214.91	216.91	210.02	209.95	214.6	209.46	214.08	216.18	211.61	213	207.61	216.51	215.88	205.48	215.1	212.27	207.41	215.67	211.69	213.09	209.81	211.63	214.19	210.78	212.74	205.38	215.01	214.52	210.68	210.25	208
203.68	200.52	204.33	212.74	203.19	210.08	206.18	206.02	204.19	203.65	201.42	198.18	205.16	204.75	199.02	201.76	205.77	206.86	202.02	200.23	204.98	200.26	203.24	206.53	203.13	203.95	207.41	205.27	206.93	203.63	203.93	202.54	202.73	212.1	201.05	206.23	211.26	200.02	201.52	211.91	205.9	200.79	203.95	197.21	200.92	202.35	201.7	208.58	198.08	203.02
218.18	212.71	217.37	213.44	219.4	215.27	218.13	213.88	224.18	216.48	210.39	210.68	210.56	217.03	218.99	215.91	219.47	219.75	216.06	216.11	215.38	217.19	210.33	220.18	205.07	215.33	218.63	215.61	213.62	215.51	215.64	206.28	222.33	214.4	218.06	221.4	215.27	215.18	217.42	211.43	217.19	211.24	214.36	216.64	215.38	215.92	216.42	216.03	219.92	219.85
216.05	219.56	216.44	217.33	217.79	215.34	221	221.33	213.22	217.6	214.05	217.35	220.06	214.13	220.89	212.95	219.4	220.21	217.41	217.87	216.79	218.65	218.13	219.3	217.48	218.5	219.02	213.5	218.84	222.26	220.41	214.47	213.71	220.3	218.38	211.97	216.75	222.19	216.03	215.78	216.28	216.2	213.7	218.61	219.89	215.52	216.79	211.54	215.05	219.11
202.84	203.64	208.95	206.12	202.37	200.38	213.98	212.51	208.62	208.75	212.88	206.7	209.47	210.14	213.55	205.39	201.98	203.86	212.23	205.38	208.35	206.65	207.87	210.3	203.02	212.53	206.91	205.97	214.59	212.82	209.02	203.19	209.21	214.94	207.23	214.83	208.37	214.07	202.73	209.8	205.54	201.32	204.94	203.33	208.87	209.51	208.26	203.31	214.23	210.86
205.32	207.12	205.7	208.2	208.53	213.9	210.4	213.06	207.63	206.18	214.99	209.37	205.34	204.71	205.91	212.33	209.94	211.74	212.29	206.67	210.47	211.27	208.68	205.09	205.01	209.91	206	210.02	210.49	203.51	209.95	206.78	206.45	207.12	210.68	209.3	212.2	210.16	210.11	207.98	212.5	209.01	207.5	206.46	211.5	213.36	207.12	205.39	211.47	215.72
221.07	216.3	215.24	216.59	214.08	216.4	226.57	222.46	215.18	220.53	211.59	216.19	216.19	219.35	215.88	215.58	219.92	215.04	218.24	211.87	218.68	220.36	220.3	214.94	216.71	216.74	220.21	212.2	213.58	219.62	216.67	216.1	218.05	214.14	216.67	214.9	218.56	216.95	214.85	221.81	217.64	211.2	217.19	217.22	223.65	220.42	224.65	220.72	214.72	216.78
206.98	207.29	203.78	202.22	212.31	208.14	202.8	208.78	211.16	209.89	208.82	200.66	210.17	207.86	210.72	210.45	202.85	212.91	207.46	214.14	198.87	212.73	206.47	207.54	207.92	207.79	213.74	208.06	213.4	208.22	213.66	211.96	209.79	209.24	208.87	216.64	211.84	209.67	212.53	204.79	206.96	210.03	209.98	206.6	212.41	216.14	199.35	211.88	212.28	204.19
202.15	206.6	196.99	199.54	205.37	198.97	201.97	205.25	192.98	202.65	191.53	199.65	195.3	202.16	197.86	196.28	197.94	197.18	202.38	196.99	197.17	203.26	196.3	198.45	197.66	198.93	204.42	202.32	197.43	199.44	203.21	204.85	198.35	193.87	193.67	205.37	201.63	200.42	200.02	200.07	199.84	199.63	190.99	198.46	201.61	194.97	211.49	194.9	198.07	198.61
209.19	202.12	213.71	220.33	209.65	212.35	218.94	210.81	215.16	208.55	209.31	214.08	211.13	204.02	208.71	214.39	213.16	213.44	214.1	217.37	211.39	215.87	213.02	212.58	214.17	211.09	212.93	215.34	206.43	209.64	216.6	206.76	211.56	209.83	210.91	213.2	206.54	205.92	213.16	212.1	207.1	214.88	214.92	211.63	212.29	210.4	210.28	210.88	215.47	216.43
212.89	219.59	219.6	217.89	218.12	213.62	220.11	218.51	219.44	217.13	219.18	219.29	212.56	221.73	218.25	219.93	214.82	216.36	214.98	219.1	223.99	216.02	216.3	219.85	215.9	216.95	218.26	221.63	221.87	214.97	213.78	219.1	219.7	222.18	212.73	216.75	219.47	218.56	216.68	215.32	219.74	216.56	220.12	211.7	216.99	214.62	218.05	217.26	212.19	215.84
206.36	210.07	208.14	204.31	207.08	207.39	210.28	204.9	203.57	216.7	205.23	213.05	212.54	208.26	212.5	216	205.76	202.09	211.64	202.49	207.38	205.29	203.07	212.24	209.82	208.71	208.5	208.42	211.73	208.29	205.71	211.76	209.85	207.92	206.89	214.05	210.42	210.21	206.69	205.06	202.64	207.84	204.97	204.06	206.88	203.21	207.42	200.63	206.59	210.04
207.13	218.29	206.96	207.46	216.58	205.84	210.71	208.35	215.67	204.57	206.2	211.84	210.91	211.59	214.54	206.16	206.82	213.96	210.78	207.41	204.35	209.98	210.89	217.11	207.39	210.08	202.55	208	209.23	209.88	207.87	213.03	207.58	208.55	205.72	208.22	211.1	214.99	202.24	213.22	203.93	215.08	212.05	207.34	209.64	210.71	208.89	212.71	209.59	204.17
196.63	201.7	193.02	205.79	202.47	205.13	202.48	196.44	197.7	197.8	199.81	196.12	200.4	198.64	197.06	203.86	201.78	195.56	191.8	201.61	197.8	197.69	196.27	201.24	201.54	208.01	202.25	199.45	206.96	200.7	202.46	199.07	197.78	197.8	211	196.41	198.12	196.99	197.09	198.61	195.33	198.33	197.92	201.5	198.1	204.87	198.55	194.62	193	199.39
201.51	201.82	200.91	207.15	206.68	199.69	200.3	209.32	200.8	206.55	197.98	206.49	199.83	204.62	204.15	208.2	203.09	203.91	198.41	208.07	201.44	202.76	203.89	203.1	198.71	202.65	203.97	200.5	203.33	197.77	200.34	205.86	200.22	198.76	207.67	203.71	203.25	206.88	204.65	207.71	207.22	197.08	206.87	198.21	204.78	198.34	201.65	205.83	208.39	205.65
208.96	207.46	211.29	207.45	206.61	206.07	203.26	208.25	214.97	208.49	212.96	210.18	206.48	208.36	207.77	208.21	205.24	202.73	209.53	203.81	210.97	209.69	206.24	206.71	208.36	209.37	208.83	209.29	208.24	203.98	207.04	201.3	205.38	202.75	202.81	210.45	210.83	208.3	205.81	201.91	213.88	210.49	205.41	209.29	198.05	208.46	202.33	207.21	205.99	203.85
200.41	197.56	201.75	198.21	196.2	196.64	198.17	193.48	209.38	201.42	202	202.24	206.01	200.13	195.89	202.41	199.62	199.15	197.28	197.49	204.71	203.07	197.86	206.09	200.68	202.67	196.87	197.03	198.28	201.03	199.93	200.6	200.66	197.77	201.12	197.16	203.16	195.56	206.99	202.47	194.62	195.95	198.24	196	199.03	194.95	198.61	200.69	194.12	195.63
211.58	210.05	201.65	202.01	202.25	212.95	207.12	207.36	212.81	210.32	208.76	207.91	208.44	203.05	197.01	213.67	203.12	209.9	207.85	211.77	205.08	208.4	204.06	204.71	208.2	210.47	206.52	209.85	209.91	204.29	208.56	209.44	206.2	206.8	209.76	204.58	207.3	212.82	212.62	209.34	208.21	208.84	208.18	212.5	213.91	198.33	203.54	205.96	205.2	198.27
212.83	208.08	217.74	218.33	216.28	205.55	218.26	213.16	217.69	209.95	220.99	213.24	217.79	210.98	206.63	214.82	207.01	216.93	213.97	208.06	213.57	215.56	209.36	213.99	212.28	211.88	213.1	221.32	212.5	209.75	214.35	223.89	215.09	212.3	208.4	207.86	215.49	218.36	212.58	215.03	214.59	217.98	217.71	217.9	217.25	213.89	217.64	215.97	206.98	212.99
202.11	200.44	203.26	200.64	206.8	204.17	203.15	200.97	199.7	207.44	207.7	202.43	203.66	203.22	206.23	204.82	204.38	205.53	196.75	202.18	205.95	205.08	206.38	201.19	207.84	204.08	200.84	203.33	200.79	198.51	202.05	200.13	200.87	206.52	195.07	202.85	200.5	200.3	202.46	209.79	203.57	201.69	202.97	207.79	204.27	197.69	209.24	203.71	194.99	199.49
211.58	203.26	209.71	209.08	206.52	206.24	209.2	204.23	210.08	210.28	209.93	211.03	202.64	208.6	210.71	208.73	210.6	206.01	215.15	203.95	214.18	208.86	202.31	206.22	203.06	210.98	212.52	205.74	209.49	206.48	204.82	209.46	210.61	208.33	214.66	211.69	214.25	210.37	205.71	205.39	213.06	209.61	208.82	210.55	208.45	210.25	202.58	202.56	207.27	208.32
200.37	201.24	200.31	208.1	211.92	205.52	209.14	208.79	210.09	208.24	205.18	206.05	199.66	207.76	198.7	200.56	205.07	207.74	208.57	208.86	204.92	208.17	200.71	200.41	207.77	210.18	212.56	203.08	209.75	210.59	206.65	214.41	208.1	210.4	203.4	209.77	202.5	210.83	204.98	211.41	200.8	205.36	203.49	204.1	200.63	210	214.8	207.95	200.64	206.42
205.96	207.08	204.04	209.4	200.14	200.78	200.26	206.4	205.83	207.06	203.82	205.55	208.31	204.2	206.72	207.75	202.48	207.53	209.47	203.07	202.52	208.65	199.83	205.6	203.87	205.57	204.5	204.6	204.36	204.8	208.73	204.63	206.42	210.01	202.78	207.82	203.55	206.24	203.81	205.52	202.73	201.33	206.61	205.65	207.81	205.14	204.05	201.18	206.61	210.12
204.9	198.43	201.07	197.63	198.64	199.29	203.84	198.25	199.51	200.4	190.3	203.86	196.32	203.12	201.56	200.94	202.01	202.15	198.77	197.99	198.6	203.1	195.7	196.59	198.73	204.17	203.47	204.73	202.56	198.75	203.82	202	202.28	202.75	201.98	200.48	201.11	198	205.34	204.98	197.02	202.65	195.41	201.28	201.69	194.87	206.37	198.74	200.67	206.25
197.76	201.24	205.36	200.96	209.86	208.98	202.15	203.06	202.63	205.03	202.43	204.44	202.34	201.73	202.58	198.38	199.27	201.66	199.48	198.14	201.67	208.12	201.8	198.13	199.87	203.27	200.59	202.36	207.83	208.54	204.73	203.13	204	202.94	208.83	204.26	199.71	202.02	203.35	200.73	210.87	203.38	202.84	206.02	194.31	202.36	209.7	201.57	198.64	195.11
211.5	210.09	202.2	209.17	206.41	207.87	210.76	206.33	208.9	205.3	204.28	210.82	213.79	210.04	209.66	213.52	202.98	202.55	202.1	214.12	202.22	206.46	208.07	205.57	201.93	202.44	209.47	214.3	211.62	208	207.46	204.69	208.8	208.9	208.15	209.93	208.37	208.66	211.13	201	206.86	207.11	216.23	212.52	207.58	209.09	204.71	212.53	203.68	209.47
202.73	205.25	203.22	202.53	212.79	206.92	208.34	210.49	203.76	207.22	208.9	208.76	207.46	208.4	211.81	207.98	207.86	206.15	204.36	204.53	207.13	209.56	211.24	204.42	212.46	209.07	210.52	206.45	201.82	206.18	206.51	211.39	212.07	211.98	208.66	204.13	213.68	205.37	195.38	210.96	210.99	207.49	209.91	209.17	215.06	211.64	209.7	205.03	209.04	211.09
204.68	210.11	212.73	207.39	208.67	213.63	202.29	209.2	211.73	206.92	218.42	207.28	211.75	202.48	207.08	217.13	212.22	204.68	215.44	207.36	216.24	210.6	199.52	207.22	206.39	205.15	210.01	213.14	212.25	211.99	208.72	203.63	209.79	207.33	215.92	212.98	208.91	206.52	204.98	211.78	207.23	210.51	209.59	206.22	211.88	211.77	210.25	205.39	205.7	204.88
197.96	200.23	203.58	203.52	199.81	200.51	191.87	201.64	201.31	199.98	201.78	200.96	200.32	201.44	204.23	197.35	200.45	194.07	195.09	202.08	206.07	204.55	197.56	201.88	197.56	196.64	204.12	202.28	199.28	197.26	201.39	196.07	200.23	200.82	200.59	195.49	201.93	194.18	203.24	196.97	200.33	199.58	199.27	202.47	194.15	205.05	200.52	197.08	197.29	193.88
208.93	209.46	210.86	209.51	205.8	209.31	200.78	206.82	209.73	198.64	206.61	207.45	211.71	206.18	203.79	207.26	209.65	206.28	209.73	205.23	209.64	205.72	210.9	212.69	206.62	206.64	212.06	201.06	208.78	205.62	211.03	209.68	206.08	205.05	207.88	202.42	210.53	205.47	211.56	209.99	206.35	206.49	204.39	208.97	208.62	210.04	203.01	211.36	209.84	206.25
215	221.71	212.72	214.68	220.26	220.71	223.14	215.4	214.56	211.99	215.73	216.21	214.18	212.51	225.28	216.21	216.35	218.8	214.19	216.67	212.94	218.23	219.23	209.91	211.32	215.61	215.98	221.5	217.75	212.8	208.15	219.01	217.61	222.43	209.55	216.56	211.52	216.57	220.66	220.02	212.51	217.09	216.08	223.16	222.78	218.35	214.36	216.51	213.73	216.48
193.77	196.12	195.36	198.55	198.08	197.7	196.87	208.94	197	202.41	201.95	194.55	192.57	198.55	199.78	200.04	202.07	199.81	195.2	198.97	196.03	197.03	195.43	198.59	197.23	200.49	203.15	201.73	200.45	200.03	202.78	205.1	198.39	194.61	198.98	200.8	204.48	205.32	198.48	195.52	192.64	200.48	199.83	202.42	205.85	203.99	196.58	204.31	199.24	196.72
208.31	199.5	206.68	200.14	201.15	201.45	199.87	203.22	204.99	208.89	205.05	206.46	202.29	207.4	199.36	210.44	206.48	207.33	207	205.35	211.96	208.48	206.31	209.05	199.16	200.57	199.85	203.88	201.92	203.75	196.55	204.43	205.04	201.61	197.33	202.33	200.98	205.12	203.47	205.11	204.33	207.87	203.36	206.47	205.86	201.97	208.11	200.44	210.87	199.59
206.08	205.51	205.24	203.29	213.65	200.71	200.07	196.33	202.12	210.65	209.57	201.76	203.03	203.72	205.07	203.52	202.57	201.52	203.74	206.92	196.59	202.51	208.26	212.34	206.41	198.68	212.38	199.92	205.25	210.63	201.21	205.69	196.95	200.71	206.33	206.83	196.88	207.16	206.25	201.68	212.98	208.65	205.66	205.87	198.2	207.5	197.72	208.54	209.83	206.44
218.26	207.29	211.66	222.57	217.31	211.14	215.9	212.81	208.21	215.16	208.53	212.73	209.6	209.45	217.51	213.62	217.11	209.71	213.16	211.52	215.24	212.25	216.69	211.61	219.41	212.87	205.78	217.41	210.95	211.12	212.22	212.67	209.96	214.57	210.55	213.17	212.47	213.55	209.46	217	212.57	209.9	215.94	221.86	213.76	209.76	218.08	214.78	208.4	206.26
208.77	206.98	219.94	209.42	219.29	212.22	207.61	207.21	207.36	217.45	211.3	214.01	208.2	216.48	210.45	206.21	213.23	214.04	213.26	217.16	205.8	213.64	213.63	208.73	213.89	209.18	212.85	211.03	212.83	214.85	209.24	211	213.28	208.28	216.58	210.3	217.11	212.79	212.06	208.75	216.86	215.95	215.43	211.62	216.12	213.04	214.53	210.98	207.96	216.55
201.57	206.43	207.41	204.42	204.47	197.6	206.48	209.25	207.44	203.92	202.23	210.65	201.36	206.87	206.03	201.3	205.22	207.29	202.9	205.74	206.1	202.13	200.7	204.78	204.4	197.46	214.52	195.41	209.99	203.84	202.9	211.88	201.82	205.57	202.17	212.21	208.14	202.69	204.41	201.35	206.63	208.64	201.95	202.42	200.77	198.67	205.12	207.29	205.23	202.13
204.28	202.17	207.11	200.87	198.74	203.86	205.92	206.93	209.29	206.46	203.01	210.59	209.4	201.65	204.63	205.95	202.71	205.21	207.61	206.36	206.7	208.86	208.17	204.4	211.07	207.44	201.84	207.96	207.94	207.73	210.52	202.88	211.91	209.45	205.83	203.7	203.31	203.55	209.53	204.75	211.26	209.13	212.42	212.81	212.19	205.85	204.75	204.34	210.22	206.36
209.19	210.45	209.98	215.5	207.75	205.05	206.55	211.24	207.6	203.81	209.81	200.07	210.66	197.66	210.4	209.78	209.36	212.99	212.74	212.13	215.3	216.83	205.88	205.33	203.58	201.51	204.79	205.52	206.43	207.57	206.38	208.65	204.01	201.54	211.59	210.58	205.27	202.36	209.24	208.2	204.83	208.52	205.71	207.43	209.45	210.75	213.47	209.09	210.59	209.43
206.2	206.42	211.81	201.63	209.74	208.95	206.42	208.8	205.14	206.41	211.76	210.06	208.91	212.3	205.5	202.99	207.03	208.03	211.66	204.51	208.82	205.12	210.36	207.15	200.41	208.23	197.13	208.7	204.95	209.67	212.55	211.71	207.63	215.67	207.47	209.55	203.92	207.68	207.05	203.93	202.93	209.39	209.6	209.83	206.54	203.75	210.38	208.97	204.38	209.1
208.4	201.56	204.15	203.86	199.55	195.75	204.48	204.89	201.88	201.2	201.06	205.22	207.35	200.6	207.73	207.13	205.47	201.41	206.14	206.43	207.34	206.54	204.67	198.89	204.69	200.45	197.45	206.15	203.12	205.7	201.5	206.08	202.7	205.22	200.94	196.56	206.96	206.86	206.68	200.54	211.12	197.01	206.44	202.62	208.22	199.86	209.97	201.29	204.48	204.08
201.86	197.15	201.74	201.31	202.91	199.32	199.89	203.38	199.5	199.97	197.94	198.9	197.53	207.09	198.3	195.14	195.97	202.86	200.39	201.25	193.65	200.82	203.29	201.02	199.07	198.42	197.28	197.86	203.94	196.89	202.65	201.68	200.38	197.71	207.25	202.95	203.1	205.61	199.83	198.41	198.04	204.13	200.73	200.88	197.64	198.69	207.67	203.14	206.14	200.13
198.53	192.71	194.89	194.09	201	200.66	193.33	197.16	202.84	202.32	194.49	197.84	195.41	200.42	200.36	195.32	203.89	201.73	201.68	199.01	200.63	199.74	197.61	191.85	200.63	199.42	199.27	198.67	197.55	200.61	198.34	200.78	191.95	205.47	203	191.84	188.39	199.18	194.03	198.72	200.5	193.14	202.5	197.24	191.37	195.85	194.39	194.7	206.05	201.47
217.97	205.48	214.29	212.7	212.16	214.01	210.98	210.44	215.68	209.81	211.68	212.01	215.73	209.9	210.76	206.8	220.01	216.53	211.49	208.7	212.6	214.3	217.41	212.75	209.01	209.75	213.96	209.59	212.85	209.37	203.58	210.21	210.11	211.92	210.91	207.91	214.77	212.32	216.15	212.51	213.7	212.73	212.01	210.42	211.22	217.04	212.47	216.85	209.93	210.83
207.2	211	217.52	212.37	205.83	211.24	199.19	211.85	212.15	206.2	209.28	206.18	207.71	201.59	209.25	204.41	203.4	208.33	205.56	204.39	208.96	210.95	214.01	206.71	209.89	207.8	202.18	206.04	205.71	206.6	208.4	210.88	206.4	203.41	203.85	211.93	210.46	209.42	205.24	209.98	203.86	204.96	208.48	209.68	210.07	210.42	211.07	207.35	209.69	205.16
199.67	201.69	195	201.9	198.99	208.28	207.29	209.12	201.06	204.39	208.12	204.33	203.83	209.08	199.63	199.79	205.04	199.81	205.27	204.15	206	208.34	202.35	196.48	201.92	204.77	204.61	205.62	208.07	206.68	200.54	203.18	205.59	203.78	200.69	205.42	198.5	202.74	208.38	205.81	198.31	207.45	209.61	203.18	205.99	207.85	203.12	205.23	202.61	203.8
211.77	217.42	210.87	208.28	214.26	216.88	209.19	212.21	214.9	216.52	210.71	215.12	208.41	213.58	211.59	211.06	207.79	211.24	214.99	215.82	218.51	204.45	213.34	204.32	209.65	204.37	216.09	217.02	213.8	212.53	210.94	212.91	215.88	214.52	213.9	209.97	218.13	214.05	209.53	207.91	214.26	218.62	210.75	208.55	213.46	206.55	208.39	214.18	210.6	212.01
210.89	206.09	201.25	207.68	206.94	211.24	203.89	213.29	203.32	202.4	208.01	211.37	205.61	206.92	214.56	206.46	209.68	213.53	209.14	210.38	208.11	207.89	210.53	209.07	208.7	212.11	212.76	208.52	210.63	214.4	207.46	207.3	206.27	212.36	207.85	207.15	213.44	206.22	213.52	208.47	208.99	213.84	210.98	211.66	203.86	210.98	208.05	210.81	205.57	205.78
215.33	211	205.72	203.79	210.88	207.88	201.18	208.84	208.08	219.31	212.07	214.07	204.91	206.69	207.48	212.8	209.52	214.3	214.54	207.39	213.49	208.2	213.42	214.6	212.06	204.33	211.59	212.26	206.9	205.88	211.99	210.86	211.01	208.25	207.19	212.4	205.9	208.7	212.75	211.64	215.07	207.52	210.46	208.06	208.52	207.26	211.28	208.03	206.96	203.68
197.32	195.55	198.98	202.33	197.76	194.83	197.68	201.43	191.51	197.19	202.48	204.1	201.09	197.71	201.9	196.91	196.31	198.19	202.4	195.86	200.04	194.62	199.55	200.31	200.28	194.03	196.29	199.46	194.28	197.4	202.45	201.16	202.08	199.85	200.81	199.68	197.84	204	200.18	201.88	190.48	195.19	193.47	198.14	197.57	193.45	203.38	194.05	194.46	203.28
203.85	204.59	196.95	206.35	190.23	204.27	196.94	204.27	202.92	199.18	196.37	195.94	198.39	195.44	193.34	194.61	202.78	199.21	196.41	193.83	201.11	199.97	205.63	200.44	196.48	202.75	201.91	199.66	200.02	200.61	199.18	193	203.54	200	198.66	191.45	194.35	196.41	194.7	195.92	197.6	188.93	200.63	198.49	202.76	203.35	187.1	202.54	196.09	198.95
203.8	212.6	205.73	213.35	206.46	208.03	213.33	211.19	207.84	209.72	208.67	213.07	210.46	210.71	198.88	203.65	206.79	207.64	210.05	213.28	210.78	209.08	213.12	204.59	213.49	203.35	211.37	209.79	204.67	212.07	212.14	208.59	212.26	204.92	209.69	215.97	209.84	204.26	210.54	212.04	207.49	203.76	209.45	208.27	204.65	208.5	208.84	212.4	208.97	207.69
206.21	205.2	202.09	208.12	202.06	206.21	209.75	208.51	214.46	204	209.87	212.6	206.28	205.06	204.03	205.2	209.55	206.91	205.25	204.28	213.06	204.59	207.74	208.34	203.83	210.49	204.74	200.83	206.33	206.78	209.46	205.91	207.08	214.05	209.03	212.45	209.95	207.91	206.87	208.65	207.66	207.35	215.95	208.79	212.06	208.04	208.58	204.83	210.43	211.97
213.66	215.47	210.35	210.01	209.68	210.63	208.46	211.31	203.72	208.38	211.11	211.48	211.73	207.76	211.27	213.8	211.87	213.43	203.35	208.35	205.42	210.08	207.63	206.7	206.28	210.88	209.59	210.14	211.78	215.45	204	205.37	206.91	205.13	214.15	210.03	209.7	208.48	207.08	208.13	208.54	206.68	211.44	211.38	211.48	209.16	212.05	206.12	209.82	210.26
209.79	217.02	215.27	211.06	213.17	208.01	210.82	214.33	212.96	208.78	207.93	208.76	212.2	209.54	215.3	213.71	206.23	210.61	207.36	211	207.45	210.97	211.58	210.13	215.24	212.78	213.79	208.51	212.13	216.14	212.76	208.6	213.75	211.5	208.95	209.8	205.36	214.35	211.91	214.78	209.23	213.69	216.75	213.17	212.93	207.33	212.06	203.06	213.34	212.05
214.83	207.88	210.61	211.39	214.36	217.41	209.43	213.29	219.85	207.86	210.33	214.14	215.64	212.03	208.52	213.41	210.63	212.63	214.67	210.02	208.8	215.04	210.73	211.44	207.69	212.89	213.87	210.99	211.78	207.88	210.99	209.81	216.52	212.91	212.03	212.45	211.93	217.8	215.63	210.66	208.59	212.55	216.79	208.4	210.74	213.11	210.76	213.6	213.06	211.49
207.89	194.66	198.3	201.48	196.93	194.53	199.58	197.2	195.76	199.74	199.65	199.53	203.25	197.43	203.73	200.68	198.59	196.33	191.31	192.75	200.97	202.15	202.5	198.44	199.53	197.75	198.74	193.76	198.74	204.79	195.44	205.96	202.08	200.31	199.67	198.08	198.34	200.1	191.54	201.6	199.31	198.83	196.13	198.83	191.65	200.56	202.6	198.49	198.21	201.45
199.08	207.01	205.15	201.99	211.14	202.45	208.63	201.91	197.35	204.56	204.67	204.18	200.6	201.1	204.69	200.53	199.79	198.05	201.06	195.91	199.59	200.67	202.96	205.34	205.93	200.41	204.83	202.31	197.21	206.64	206.22	207.46	195.3	203.24	202.04	205.32	195.68	201.78	203.01	207.22	206.69	199.09	208.41	200.77	205.2	202.98	196.66	198.88	201.1	200.46
210.49	213.72	215.02	216.91	217.01	222.9	216.32	211.14	221.32	220.38	207.04	215.78	221.1	214.18	218.17	220.28	217.32	218.91	216.75	217.44	218.77	216.49	215.93	221.83	210.94	215.73	217.99	212.73	211.72	221.69	222.68	214.69	211.72	221.82	217.26	217.96	219.58	215.53	217.16	207.8	219.92	217.54	216.74	219.12	216.91	220.63	215.2	219.42	213.89	218.62
204.29	194.61	199.69	196.36	197.89	200.18	199.67	197.5	197.52	198.23	196.82	199.01	198.06	193.51	192.91	193.17	194.07	193.03	193.86	191.26	192.96	198.84	193.05	199.75	191.64	197.34	197.74	193.14	196.42	200.08	196.64	198.53	198.67	201.64	198.46	199.56	195.92	200.14	196.18	200.86	200.77	192.01	198.17	200.35	200.41	197.58	195.4	197.34	195.34	198.8
196.44	204.62	205.61	205.87	204.55	205.56	204.53	206.8	206.37	197.15	206.67	199.25	201	203.82	201.15	208.16	197.54	204.59	203.91	204.76	202.79	211.69	201.64	206.13	200.69	207.07	204.35	199.54	204.25	203.98	202.73	204.27	203.38	205.82	212.41	204.39	206.55	203.35	204.27	204.76	201.94	207.86	202.53	199.92	208.93	203.62	209.45	204.91	212.43	207.85
200.81	195.92	189.68	201.27	202.72	197.06	200.72	199.9	203.92	197.61	200.54	204.17	193.51	200.33	197.62	198.06	198.75	201.4	193.41	196.46	205.59	194.8	200.76	201.94	192.52	198.04	201.13	199.43	200.03	203.34	195.68	197.97	201.45	195.66	191.94	190.41	203.92	200.74	202.35	197.74	195.52	188.23	198.62	199.76	202.28	193.92	199.88	197.03	191.84	195.88
220.44	211.8	216.01	214.31	216.91	214.9	217.72	214.77	220.91	219.14	207.33	219.11	221.28	221.27	218.69	212.69	212.5	217.28	214.76	208.46	219.02	210.28	221.31	217.58	216.15	217.48	214.98	219.73	216.42	211.29	217.46	222.53	215.37	213.34	221.13	216.51	212.22	216.38	217.7	215.23	217.08	216.96	212.9	207.88	211.9	208	217.44	208.22	217.07	218.82
199.4	206.38	199.99	211.71	207.27	199.1	209.97	206.69	201.27	203.54	208.92	206.21	207.79	208.42	204.17	199.87	201.56	206.59	204.64	203.41	209.32	202.71	208.41	201.36	209.4	206.63	206.07	203.08	210.55	209.6	193.81	205.27	195.5	208.04	204.45	201.54	203.36	201.09	207.24	202.89	208.61	205.09	204.61	202.12	202.03	202.15	204.41	202.63	206.33	200.6
219.23	213.4	217.32	214.16	217.09	215.97	215.94	214.28	218.62	222.04	212.49	217.21	220.42	221.56	216.33	214.65	214.67	213.35	223.22	211.64	214.13	216.87	219.48	219.37	212.91	219.64	219.01	219.16	218.91	217.29	220.5	223.66	216.64	213.28	215.36	224.66	217.23	227.48	214.95	216.58	222.54	218.01	219.25	218.68	219.01	213.93	217.22	212.54	217.73	209.7
198.11	201.06	202.58	205.27	200.51	207.97	202.19	199.87	201.82	206.18	197.54	200.43	205.3	200.67	207.22	203.58	196.71	197.77	205.85	201.29	202.71	203.75	199.76	204.47	204.69	206.88	200.32	204.43	192.9	208.92	207.34	204.69	200.36	204.18	203.8	211.69	205.4	206.58	207.95	198.03	209.34	197.46	206.88	195.45	196.96	205.22	199.56	206.04	207	200
216.89	218.05	222.65	213.07	217.68	215.24	220.88	214.5	218.17	219.77	214.18	215.59	218.47	222.9	218.61	215.28	216.01	214.47	222.78	215.14	215.18	217.39	214.56	216.55	218.44	213.98	215.17	215.28	215.78	215.75	216.8	217.16	221.01	216.66	226.93	210.75	213.28	223.38	213.57	216.57	217.01	219.15	215.35	217.7	217.6	217.91	217.31	221.66	219.69	217.87
203.32	204.65	198.06	205.54	206.84	206.22	204.4	205.36	208.3	205.72	209.41	203.89	205.58	203.75	209.83	207.3	206.46	204.34	208.75	200.47	211.65	209.64	204.21	207.27	204.47	204.67	204.77	198.9	201.54	210.08	202.69	206.67	205.59	206.92	199.4	209.12	204.67	207.07	206.54	208.35	209.34	209.62	201.37	201.2	200.73	203.56	205.32	206.58	204.23	208.82
203.46	207.6	209.18	202.39	207.94	207.58	202.7	203.81	204.13	203.15	198.27	206.9	204.85	203.58	197.72	207.02	201.26	205.32	211.98	196.3	204.27	208.15	210.84	209.82	203.05	199.25	202.35	206.52	198.98	205.01	204.84	207.34	205.67	202.81	200.12	209.33	203.66	207.61	206.51	204.43	202.69	208.26	208.39	203.33	204.9	208.3	203.75	197.12	203.94	201.04
210.26	209.89	208.61	210.82	207.19	209.6	211.34	208.02	211.3	212.47	217.75	213.86	210.03	205.67	211.54	214.6	206.99	205.68	210.34	215.1	212.82	217.66	213.23	206.97	209.99	212.57	211.86	215.09	207.65	207.47	206.4	213.83	212.25	206.22	212.73	213.13	214.07	206.12	212.41	208.09	210.87	213.52	213.9	206.9	215.77	217.51	210.66	218.08	214.29	211.01
209.14	205.57	207.05	208.87	213.19	207.24	209.61	204.43	210.34	209.51	206.87	205.5	201.64	210.87	204.59	214	208.85	207.36	206.48	216.45	205.8	208.73	208.65	208.48	209.35	206.92	206.51	207.67	205.1	205.53	208.98	205.6	206.48	210.78	200.33	204.52	211.64	206.54	208.78	202.6	207.56	205.16	206.75	208.23	208.58	203.8	203.84	205.25	200.45	205.29
213.75	210.04	215.71	211.98	209.67	209.19	212.21	205.56	207.66	207.82	208.36	204.92	204	208	212.27	210.5	211.91	206.03	205.08	203.77	206.93	206.38	208.56	206.04	208.02	209.6	210.84	208.2	210.68	213.23	210.37	207.21	204.74	209.5	206.14	206.56	205.54	206.98	203.19	205.74	201.1	207.64	209.04	209.04	212.04	208.11	205.93	206.63	210.32	205.54
209.04	217.72	212.76	210.73	210.63	206.91	210.91	206.12	206.04	213.52	206.42	209.11	205.94	206.65	202.16	208.08	206.58	207.1	215.29	208.79	207.82	204.82	209.56	202.47	208.45	215.54	210.91	203.42	212.92	203.98	207.1	208.77	211.32	203.26	205.85	209.57	207.13	214.42	213.26	207.93	211.26	207.58	212.03	209.54	206.36	210.46	207.59	210.98	206.64	203.27
211.05	207.89	214.9	207.87	210.18	212.02	206.58	212.19	205.24	203.64	213.36	208.1	211.62	216.22	203.89	209.08	211.47	210.93	217.06	207.82	215.08	206.28	204.2	208.02	206.75	216.65	208.34	212.05	205.7	211	210.89	211.41	216.77	212.12	212.98	212.43	212.4	211.48	210.39	207.59	211.47	205.92	213.86	212.33	213.84	210.79	207.12	205.76	208.08	213.47
207.53	202.09	202.95	206.73	200.85	194.13	205.84	203.28	202.81	203.73	206.53	198.59	206.69	197.47	203.07	205.52	204.44	198.69	208.82	204.22	208.6	203.92	206.18	204.58	205.14	202.69	205.38	205.94	210.76	198.16	207.18	211.77	211.43	203.96	203.08	199.67	206.88	201.55	204.21	206.67	202.47	202.13	204.78	203.8	199.47	208.6	202.81	206.31	208.17	203.42
215.11	216.37	222.17	219.15	221.25	214.9	217	213.98	223.34	213.95	216.47	219.92	216.99	221.74	212.31	210.67	215.54	214.6	219.87	215.27	217.73	220.39	220.35	217.9	209.93	218.08	217.62	216.02	213.9	217.51	219.61	218.93	216.96	218.09	212.91	216.8	215.64	217.17	216.12	218.8	218.09	214.27	215.82	221.41	220.85	213.85	218.8	215.03	218.36	210.94
199.94	198.75	198.27	202.63	195.19	197.7	204.22	191.4	203.11	197.03	199.4	202.26	200.1	201.35	198.4	196.19	202.42	199.96	193.67	197.75	197.15	200.82	197.34	198.85	198.93	194.83	195.4	199.22	194.08	193.21	194.65	196.87	194.37	199.31	202.89	192.25	199.4	201.32	193.96	206.93	199.21	195.57	191.96	203.3	198.13	195.32	201.78	195.13	200.11	200.64
199.97	194.87	201.89	202.71	207.99	204.6	199.8	203.53	195.66	201.98	198.04	210	203.08	206.85	202.32	209.92	200.33	202.66	204.78	202.71	203.36	206.2	204.47	205.04	195.62	200.25	198.95	202.74	201.55	209.44	199.46	203.98	206.32	205.57	199.32	200.21	205.54	208.44	206.23	208.41	206.3	200.47	201.08	204.81	204.5	202.04	206.38	206.45	203.3	205.66
212.75	202.02	214.9	211.32	213.46	205.96	208.99	208.93	211.44	210.43	204.69	212.09	210.66	207.99	206.01	207.72	205.22	206.77	213.15	209.79	208.27	202.85	208.14	209.03	200.69	210.32	211.58	206.59	203.36	207.44	208.44	213.72	206.06	208.64	210.76	206.68	202.26	203.89	208.82	207.54	202.77	217.51	208.58	199.34	211.12	206.83	208.2	209.52	207.06	209.6
207.52	208.88	206.99	205.66	196.99	207.37	211.31	209.2	206.04	203.46	207.63	212.4	209.52	212.27	205.75	206.55	202.55	212.79	210.87	214.09	210.38	211.58	205.63	215.11	215.04	207.94	208.14	212.52	211.27	204.28	208.54	215.46	209.8	207.02	209.33	204.53	209.92	203.97	203.72	208.92	201.06	209.43	209.1	203.08	210.02	202.71	209.29	210.81	208.97	209.1
215.77	211.75	211.77	214.38	213.54	208.57	215.06	221.57	213.47	217.27	212.42	207.83	212.73	212.91	206.83	212	210.17	210.9	213.19	211.33	205.65	216.31	215.68	214.38	207.88	213.06	206.37	215.36	217.49	212.45	210	212.81	206.01	215.33	212.71	208.37	214.08	211.95	211.8	211.37	208.12	212.5	215.82	209.51	212.88	216.65	213.13	211.78	211.14	211.67
201.75	202.8	206.74	205.76	203.75	200.48	207.73	201.94	204.92	209.18	210.65	206.65	202.55	203.28	202.79	206.56	206.86	197.38	208.31	202.95	201.95	205.64	208.65	207.45	203.64	207.87	203.33	206.2	201.79	198.36	207.41	202.27	203.56	204.48	202.09	200.97	207.39	203.82	204.84	206.38	203.06	205.53	205.96	204.11	204.05	201.85	205.93	210.45	200.36	204.01
205.16	203.04	202.24	203.5	204.17	199.46	201.14	202.58	200.02	205.03	199.78	201.94	200.76	203.38	198.57	212.87	200.17	199.5	202.51	204.03	201.18	200.94	197.39	205.55	202.15	207.67	207.47	204.98	200.43	200.67	200.91	195.28	204.28	203.85	208.82	206.32	204.52	209.55	210.76	207.08	202.6	195.68	204.3	202.09	206.57	200.95	208.07	199.21	199.96	200.41
213.11	218.45	215.18	219.74	218.72	223.13	216.21	219.54	220.23	218.91	221.43	214.02	222.47	216.22	215.62	212.51	215.12	220.05	221.17	223.22	216.59	220.12	221.23	216.83	216.02	222.18	219.76	213.58	215.43	221.31	222.19	219.44	218.13	215.75	218.1	217.78	213.46	223.91	221.35	217.61	222	218.61	214.37	216.09	215.83	225.86	218.11	216.35	216.84	224.39
193.61	202.03	187.75	195.24	197.8	200.25	200.97	197.91	194.03	193.5	201.19	200.46	195.43	205.4	202.19	198.99	193.52	194.08	194.56	200.17	196.77	200.68	194.86	190.43	199.97	197.45	193.73	203.98	199.32	202.39	209.83	197.64	196.69	194.63	202.72	194.97	197.33	198.83	194.41	203.43	198.39	197.17	200.37	201.88	205.75	198.29	197	197.72	201.05	198.43
202.54	202.61	205.07	208.16	205.08	205.03	205.03	198.91	200.67	201.6	204.27	203.28	200.94	201.14	205.24	200.32	203.63	203.99	199.39	204.31	206.92	201.84	201.42	200.08	202.56	208.67	204.69	199.34	199.69	200.53	200.85	198.96	206.7	210.49	202.58	205.45	201.7	209.66	205.01	206.39	208.81	204.63	201.08	205.22	202.05	207.15	206.62	208.42	210.01	201.41
197.56	195.74	200.33	192.6	193.62	194.4	194.24	204.46	192.38	184.17	192.94	199.51	190.02	194.95	192.38	201.44	196.52	194.38	193.07	191.87	195.77	193.85	192.59	199.47	201.56	199.99	192.77	190.87	189.6	196.34	193.9	195.1	189.48	195.32	196.28	196.24	195.84	196.68	190.76	189.48	191.3	200.27	186.05	202.23	193.94	195.06	195.44	193.24	197.12	191.33
215.19	211.9	217.05	207.89	211.79	212.43	206.76	210.66	215.93	208.72	215.73	211.54	219.08	207.08	209.58	209.2	209.68	211.75	218.97	208.54	210.08	210.9	212.62	208.9	207.91	212.08	211.7	208.5	206.54	199.48	203.31	211.08	213.66	211.98	212.9	214.96	210.63	210.77	214.12	212.46	219.81	206.85	206.06	211.37	209.54	213.66	212.11	217.93	214.66	218.23
211.71	206.87	199.41	209.34	210.05	206.91	201.32	205.07	209.12	211.26	203.33	209.68	213.67	204.4	205.9	201.44	200.44	209.35	206.69	203	207.44	207.3	204.93	201.05	208.47	208.57	201.86	206.69	204.85	204.28	207.56	203.42	212.54	203.46	207.81	207.27	202.51	213.29	212.79	203.13	205.17	206.36	207.83	208.7	207.19	202.81	208.64	211.11	210.87	201.83
212.61	208.35	210.6	211.35	206.79	210.33	211.61	209.35	209.11	202.09	209.79	208.89	206.99	215.32	207.77	210.82	213.5	203.16	211	212.06	206.36	211.63	208.62	211.65	204.29	203.69	202.36	209.96	214.74	204.79	212.97	210.14	203.35	206.13	208.31	201.53	208.13	211.16	214.13	205.2	208.23	213.12	207.49	210.15	207.05	211.19	213.85	206.84	208.98	209.38
209.79	208.84	208.19	210.95	212.16	211	210.47	214.87	208.24	203.08	210.46	208.55	214.27	215.83	208.6	214.22	215.93	211.1	216.79	210.31	210.04	214.24	208.85	204.25	215.85	208.57	214.63	215.39	211.64	211.27	208.73	212.03	214.85	212.27	219.26	211.26	208.04	214.43	220.13	210.84	211.9	215.29	211.34	209.87	207.7	216.65	204.81	216.82	207.35	218.96
203.54	213.64	202.18	206.86	210.4	216.21	209.29	203.39	202.05	206.37	206.68	208.98	208.46	205.02	205.32	206.71	203.56	206.55	210.46	206.5	206.7	203.21	217.88	206.94	208.03	210.58	203.19	210.77	208.21	208.86	210.03	203.34	209.75	209.33	210.51	198.96	209.27	204.7	209.93	212.63	198.7	213.43	208.57	208.32	206.91	206.22	203.56	210.74	206.11	204.38
207.46	206.24	205.9	213.19	211.34	203.82	207.9	208.43	210.56	211.28	203.42	209.05	208.97	208.63	209.48	206.6	210.06	207.19	204.75	206.94	202.12	209	205.46	205.48	198.68	213.86	201.75	208.23	209.88	200.54	207.76	210.87	207.22	209.28	211.45	209.21	209.54	208.9	208.48	204.6	206.35	206.25	206.3	205.77	204.98	212.99	210.51	204.94	210.93	205.25
207.33	209.19	210.56	210.33	208.38	214.72	213.47	212.26	210.14	208.65	214.29	215.87	214.14	215.89	214.93	206.75	214.67	210.34	217.3	214.51	207.63	212.59	215.89	208.66	219.33	213.19	215.41	206.28	207.66	215.71	206.29	214.21	211.3	212.44	205.63	209.66	219.72	215.21	213.99	211.84	213.88	211.88	213.45	213.32	215.42	214.08	209.91	210.44	214.66	216.09
210.9	204.35	207.53	213.84	209.86	212.51	206.54	213.02	216.95	202.05	210.67	208.33	204.58	204.94	201.53	209.1	209.55	211.12	207.67	207.56	207.66	206.29	209.01	201.55	203.46	205.24	212.14	211.25	214.06	202.49	203.67	205.24	206.53	206.74	205.74	210.2	201.69	212.33	207.73	211.19	213.42	212.92	203.54	207.7	209.61	207.79	211.6	212.15	212.33	207.55
204.46	208.14	212.54	214.48	205.06	197.91	208.45	207.01	211.27	203.97	212.62	213.58	209.7	211.93	208.39	204.62	204.46	216.85	205.76	204.56	207.92	209.07	214.52	208.47	210.66	208.44	206.92	209.17	206.28	210.51	204.72	203.34	209.01	206.72	211.28	207.66	211.64	209.71	214.26	211.04	204.08	208.59	212.29	217.02	204.49	211.11	210.5	211.38	209.57	213.29
201.73	206.07	212.33	204.86	212.77	210.17	206.62	207.5	202.44	204.19	214.63	205.87	201.64	204.71	206.29	206.28	204.56	206.73	206.33	202.95	202.83	205.9	212.22	204.39	210.19	206.56	207.45	209.31	202.64	205.35	203.53	206.39	211.71	205.1	204.86	205.79	207.24	205.03	203.46	201.84	209.91	209.05	209.53	210.73	206.72	206.79	208.42	207.44	207.82	205.77
204.17	210.93	202.69	208.75	200.99	211.07	206.35	207.25	212.06	211.73	205.69	212.29	211.54	204.62	206.11	203.81	204.43	206.18	209.3	207.7	213.34	215.27	208.12	207.2	208.22	213.8	204.68	208.87	212.76	214.04	210.55	204.38	208.2	210.05	208.32	210.72	210.95	200.04	209.69	216.13	207.26	203.67	208.53	208.52	205.94	214.2	212	213.82	206.44	214.22
205.04	212.2	209.34	200.45	207.03	212.76	205.16	207.33	203.02	208.81	209.56	207.63	207.35	210.51	203.91	212.42	203.66	210.71	207.19	208.98	208.04	210.6	210.53	199.39	211.16	209.78	209.04	205.87	215.34	215.99	205.31	216.61	208.68	210.73	210.71	209.52	211.11	216.65	209.09	204.89	203.99	208.96	206.93	214.12	206.41	199.76	208.23	209.03	208.25	215.6
206.32	202.72	207.02	209.69	205.29	212.29	204.98	211.28	207.55	208.33	214.26	204.91	206.01	202.27	208.44	208.33	214.91	208.39	209.58	202.12	202.1	206.94	200.25	206.84	200.87	208.47	204.7	199.32	209.84	209.99	204.56	207.18	208.43	208.91	207.83	202.82	209.94	204.41	207.51	202.72	210.15	211.07	211.39	210.02	212.15	206.97	205.33	202.63	205.5	206.2
202.19	198.22	196.56	198.34	204.54	197.35	200.46	200.9	201.52	202.03	208.98	197.79	203.99	201.91	199.56	199.45	194.01	197.48	203.22	198.73	199.21	199.79	197.12	207.78	204.22	201.42	200.85	202.7	201.8	203.66	205.16	198.38	207.48	198.78	194.16	199.86	189.67	205.51	201.02	204.02	197.38	201.06	199.37	197.84	204.9	193.36	196.82	198.66	202.21	198.15
196.53	191.58	191.73	194.56	190.29	198.82	199.31	191.83	193.48	197.96	190.42	200.39	187.69	195.21	197.58	197.23	192.06	198.57	205.76	194.82	194.69	190.17	199.96	193.72	198.62	190.84	192.94	200.35	199.74	195.17	196.74	200.85	187.33	190.67	194.7	195.56	191.51	195.81	194.38	195.47	196.52	199.54	194.66	198.12	192.13	195.51	196.99	195.41	198.2	202.56
199.64	202.18	197.81	198.68	201.82	201.11	201.89	203.47	196.87	202.53	203.91	200.95	202.87	198.93	202.42	200.73	204.64	197.92	201.89	202.04	203.03	199.68	203.03	204.7	204.86	205.2	198.75	204.32	206.51	203.25	200.38	203.29	198.39	201.29	192.82	204.18	203.51	204.63	202.92	207.18	200.54	203.29	197.42	196.82	197.55	205.03	197.94	200.53	202.85	202.5
213.68	209.89	208.73	214.82	207.16	208.36	199.1	206.23	205.89	211.14	210.44	214.63	205.36	212.75	211.11	209.12	206.3	210.3	209.46	207.88	208.21	208.77	205.96	212.39	210.51	206.43	197.27	208.47	213.39	205.4	213.6	209.07	205.33	212.31	207.41	210.9	207.68	202.2	209.59	206.59	211.7	209.18	208.13	205.36	216	211.87	208.31	205.06	207.05	212.49
208.37	211.7	206.51	204.51	208.23	205.35	206.28	207.13	207.32	212.11	204.1	211.72	204.13	203.61	215.4	211.92	205.36	205.58	210.54	210.01	210.06	215.98	209.25	210.29	206.33	209.81	211.49	205.72	202.88	208.59	213.69	209.23	204.35	209.76	209.77	213.02	212.95	206.35	204.21	207.73	204.05	207.55	207.3	213.3	208.05	203.8	204.5	204.54	213.73	212.75
211.06	203.22	210.89	198.72	204.43	201.71	206.69	195.63	206.87	209.07	204.43	205.51	204.08	200.42	202.28	202.85	202.59	203.23	208.14	208.65	202.56	206.52	199.88	207.19	207.97	203.41	204.2	199.73	205.07	207.73	204.22	204.58	202.2	199.78	210.96	201.31	205.46	206.27	208.98	204.78	200.49	204.93	208.3	196.77	200.08	207.1	204.81	209.05	203.92	202.73
203.32	208.11	207.69	206.4	202.28	200.37	200.6	203	200.95	193.94	204.72	208.98	206.96	204.68	199.49	202.96	201.03	197.11	202.33	207.69	201.18	201.36	198.27	201.09	204.84	200.81	205.23	206.82	201.89	204.19	197.9	203.27	202.21	207.18	210.04	204.96	210.93	208.62	206.52	202.05	207.9	206.92	203.82	204.54	201.77	210.37	203.53	199.03	204.14	207.4
217.28	213.9	209.35	218.47	213.34	214.33	213.34	209.07	215.31	216.43	208.41	211.84	209.36	216.09	210.92	208.87	208.01	217.06	210.95	211.35	205.87	208.21	212.37	217.07	214.38	210.6	207.94	207.36	207.58	218.8	212.86	212.78	212.44	209.32	210.43	216.44	209.5	208.84	216.11	210.48	207.57	213.07	208.88	206.03	213.44	210.93	204.15	218.57	216.72	210.15
196.88	188.59	194.91	195.74	190.18	190.5	192.93	190.79	194.57	189.48	184.61	192.34	192.14	194.76	193.56	192.55	195.24	204.37	199.17	192.35	191.95	194.35	191.39	186.49	195.89	189.57	197.97	191.5	192.58	197.92	191.44	190.17	190.44	197.94	191.97	195.86	194.32	190.07	189.2	197.54	190.96	197.8	192.39	192.91	191.48	199.74	194.76	189.14	202.32	186.9
197.43	197.11	202.11	202.66	198.29	196.15	201.87	202.83	202.73	194.65	203.28	199.75	199.82	200.8	201.84	192.96	203.41	192.77	195.8	196.4	196.12	202.59	199.68	195.22	196.12	199.27	205.84	194.19	198.27	196.2	199.94	196.73	197.64	198	200.21	199.43	197.33	201.33	199.42	197.79	191.94	203.28	197.52	197.92	207.93	190.12	195.98	195.61	200.89	199.77
213.88	216.19	211.79	212.29	213.41	212.24	207.73	208.79	218.72	209.19	210.99	214.57	217.4	212.28	215.75	215.44	207.16	214.02	205.46	213.55	207.74	208.77	209.82	207.71	212.75	211.32	206.24	215.22	211.93	206.12	213.12	212.63	209.38	214.1	213.66	213.27	214.37	214.1	215.66	213.81	207.75	209.96	211.45	209.65	212.93	209.53	205.4	209.38	212.63	212.86
215.14	209.07	208.27	211.98	211.21	217.1	208.3	214.6	209.77	210.27	214.91	211.68	218.39	208.27	212.06	211.37	216.07	210.24	210.08	207.94	214.63	214.84	208.3	219.11	219.95	215.23	214.42	214.3	213.08	212	208.83	215.69	213.48	212.35	206.58	216.38	218.44	211.6	206.73	217.34	218.66	214.83	207.68	215.34	209.14	210.01	208.96	218.56	216.88	216.22
203.19	198.19	205.84	203.52	199.7	197.31	203.6	202.24	202.34	205.39	200.47	203.79	206.95	202.74	200.2	201.68	201.73	203.48	209.71	196.06	199.65	208.68	199.28	203.64	198.34	204.75	205.53	201.51	201.5	198.41	201.05	204.36	196.43	199.12	204.2	203.85	205.19	202.02	203.4	206.72	205.89	198.93	205.72	199.6	207.08	194.68	201.4	205.47	200.07	200.99
213.18	215.52	214.03	211.16	212.44	211.36	212.06	213.99	206.9	212.62	221.77	207.93	212.42	214.34	213.04	212.34	211.98	209.64	212.61	216.33	221.04	214.21	217.99	214.59	214.58	224.21	214.52	218.16	210.62	218.03	213.47	208.89	213.22	213.16	217.38	207.21	218.2	217.59	208.8	208.37	212.77	218.96	207.65	215.46	214.55	206.52	217.47	213.77	212.4	212.46
211.19	211.83	215.5	205.88	208	214.72	204.61	213.35	210.86	216.71	207.08	205.51	207.36	208.59	215.89	215.72	206.2	203.83	211.48	210.36	207.1	207.77	208.31	215.08	212.89	208.2	211.93	208.19	205.58	206.61	212.98	208.38	209.8	211.55	211.69	211.61	212.07	218.56	214.18	211.94	220.24	212.99	211.61	212.88	216.53	211.46	208.27	212.69	212.39	214.12
198.97	200.02	203.9	198.1	199.7	196.67	199.72	198.66	202.74	199.54	201.32	204.97	199.81	200.16	199.46	201.89	204.01	201.41	203.44	200.71	192.22	202.28	200.02	201.21	204.01	204.89	203.54	200.61	199.09	198.37	195.97	204.18	203.6	193.71	203.96	202.11	200.96	198.34	197.21	198.59	199.67	201.46	201.5	202.69	201.7	204.95	199.82	200.11	199.91	201.22
212.67	208.9	204.99	212.06	206.52	214.31	203.59	208.17	215.39	210.16	211.09	213.6	207.02	211.5	211.67	209.53	209.01	210.44	216.7	211.04	208.11	209.81	209.54	207.91	211.31	206.36	203.2	211.32	202.85	207.27	206.42	208.14	201.71	206.3	210.23	209.39	216.07	208	205.74	207.44	206.23	204.73	209.45	215.92	208.54	209.24	209.27	215.23	205.01	208.52
202.48	214.13	205.29	204.6	207.07	199.36	211.54	201.15	204.67	204.01	200.74	199.08	209.9	202.78	209.71	203.06	203.12	204.81	205.77	208.54	203.3	204.58	203.23	206.25	213.28	200.29	203.89	207.14	206.94	203.87	210.31	205.53	212.08	213.97	203.23	206.8	207.56	209.52	204.23	203.99	210.78	202.01	197.9	202.84	205.51	211.1	204.58	203.67	210.91	211
203.14	208.51	201.05	202.55	201.3	200.32	204.12	205.76	203.38	200.71	207.85	207.36	200.65	213.01	208.34	199.42	211.31	201.79	195.07	198.62	203.39	206.65	208.93	201.38	207.54	202.8	200.82	208.72	209.06	202.95	204.95	200.69	209.66	204.28	204.19	208.57	205.3	206.89	209.5	201	194.68	205.98	202.29	206.09	198.82	198.08	206.37	204.21	200.04	208.91
212.04	211.79	218.8	214.2	217.98	216.27	212.04	221.76	216.56	215.37	214.48	210.57	218.89	213.59	216.1	215.04	217.4	218.02	213.7	212.79	214.82	216.11	220.83	217.7	216.28	216.85	219.82	218.94	216.36	215.08	214.8	213.51	214.76	215.27	216.99	219.63	224.77	214.79	213.33	222.41	216.9	221.41	214.91	220.02	215.36	218.81	215.52	218.22	219.94	209.68
211.99	208.13	207.69	206.37	210.45	208.63	214.42	203.51	212.17	208.1	216.98	211.37	210.61	212.91	211.51	208.08	212.53	212.86	202.53	207.87	216.23	210.33	208.37	208.61	207.54	206.47	213.63	212.04	204.83	210.36	213.13	210.04	208.96	208.55	209.48	208.52	209.25	207.01	203.73	211.42	208.19	208.62	204.17	214.23	206.28	210.34	208.44	207.87	214.02	213.15
215.3	215.62	208.66	217.26	217.56	208.52	211.24	213.81	212.89	214.08	210.12	209.55	213.15	214.62	212.07	219.69	210.25	218.18	208.51	214.08	214.96	219.01	214.96	217.42	207.61	212.95	210.1	206.11	212.39	210.97	212.67	210.18	214.77	221.61	214.12	213.88	213.51	212.86	213.76	210.22	212.24	208.85	214.97	210.83	213.31	216.24	216	213.54	211.59	218.07
210.68	211.4	208.73	202.92	210.24	206.27	210.66	206.12	207.97	211.86	207.02	202.56	213.63	211.57	201.84	207.31	211.41	209.85	208.08	205.96	214.52	210.42	202.54	212.36	205.41	205.29	211.31	209.77	206.83	203.67	212.87	213.9	208.64	206.79	204.9	207.87	204.44	212.26	199.3	208.36	205.86	208.99	203.58	209.54	205.79	206.24	211.37	210.99	205.28	209.16
199.31	211.59	205.77	208.2	206.15	214.45	204.77	209.45	208.38	212.76	214.76	206.88	210.25	212.04	212.48	204.88	206.99	206.64	208.78	211.02	204.23	208.41	196.87	216.33	207.96	204.42	209.57	213.32	202.28	206.92	210.43	205.09	199.35	208.46	211.13	207.82	204.32	215.15	204.39	210.77	207.6	207.15	208.42	204.98	213	205.51	205.65	208.58	207.07	204.34
201.19	204.42	206.92	200.53	210.51	207.36	208.47	200.34	209.12	207.7	203.22	214.68	208.72	211.52	208.91	200.53	210.33	215.17	207.39	207.62	208.12	205.36	196.98	207.76	216.83	208.56	207.69	209.3	210.35	208.5	205.05	213.11	202.15	209.82	206.36	208.61	210.77	211.9	208.74	207.17	203.69	210.43	213.03	206.24	201.9	205.61	203.6	206.19	201.78	209.88
196.93	189.65	188.71	192.5	193.21	193.57	202.12	201.77	191.24	194.98	198.88	192.37	191.09	199.6	194.6	198.6	197.2	187.5	198.64	196.82	197.52	200.14	197	194.71	195.71	192.59	197.82	196.02	200.33	190.34	195.92	191.25	189.94	194.51	198.92	192.33	196.61	190.43	189.43	191.58	198.21	191.32	199.99	193.19	201.48	199.6	187.87	198.88	194.45	191.63
200.96	201.04	192.26	197.84	191.68	199.84	194.43	193.88	196.15	195.19	193.96	195	198.99	194.23	189.92	194.81	193.93	191.06	196.16	193.87	198.04	197.63	200.86	199.3	196.53	194.94	193.7	196.63	196.04	188.27	195.94	196.06	199.82	200.49	196.01	189.11	204.75	195.7	195.37	195.47	198.65	193.44	189.55	196.01	192.28	197.07	206.13	186.92	197.88	199.75
198.66	202.74	204.2	205.61	202.22	205.52	206.93	205.15	199.86	206.49	197.04	206.87	207.73	202.67	208.37	212.33	204.4	204.63	200.11	200.66	207.6	204.16	207.46	203.16	206.49	210.39	204.7	202.54	200.48	208.16	202.81	207.61	197.88	207	208.55	212.86	211.3	202.07	203.81	208.34	203.81	208.03	201.74	204.2	197.13	208.27	198.59	206.89	203.79	204.16
217.07	213.18	216.92	214.54	220.75	212.9	214.73	212.06	213.56	220.17	219.16	210.03	208.93	219.12	212.14	219.74	216.12	213.11	217.3	213.61	210.17	209.37	205.82	214.13	214.56	216.34	210.37	216.31	213.7	213.62	213.47	214.23	215.1	208.49	215.84	207.24	218.42	212.73	219.74	212.2	210.04	213.07	212.84	214.84	218.2	212.2	219.61	210.44	221.76	215.47
214.16	204.44	209.98	209.1	211.15	195.65	209.17	206.48	206.84	210.59	206.48	206.54	202.18	206.06	206.91	198.84	205.2	207.77	204.96	204.88	205.55	203.45	205.1	205.17	209.74	209.16	196.27	204.33	209.65	207.43	203.53	199.81	200.69	207.08	206.46	200.71	203.61	201.24	201.02	208.03	203.17	203.18	210.15	204.65	204.9	201.63	202.92	204.31	203.55	194.23
199.37	206.37	203.47	208.12	202.92	203.39	203.27	202.59	204.15	199.45	203.73	203.6	207.99	207.44	208.23	198.45	201.5	202.01	202.81	193.48	204.77	201.88	199.55	204.2	202.72	202.19	204.12	200.9	203.23	212.51	199.28	199.09	199.89	199.41	204.77	204.16	213.36	209.37	201.93	207.31	204.46	204.72	201.57	207.23	203.6	206.85	206.7	204.99	202.66	207.48
204.7	207.32	205.11	203.33	200.72	209.11	216.4	210.67	210.88	209.67	208.51	205.42	201.57	205.07	204.18	207.61	211.03	204.19	201.93	210.64	213.31	211.57	211.39	208.36	212.27	206.74	211.6	207.83	208.26	210.48	205.68	208.54	210.09	211.88	206.83	209.76	209.01	209.43	211.98	208.81	212.02	209.78	206.86	203.59	211.51	216.34	210.17	207.29	212.26	213.26
208.8	215.92	219.16	207.51	218.8	219.96	210.49	204.42	208.74	215.69	211.79	213.47	210.46	218.81	212.89	212.18	211.55	205.23	211.05	207.1	214.14	211.46	208.75	210.43	215.23	215.42	212.93	208.92	213.26	214.47	211.88	211.68	208.98	213.53	214.88	205.21	215.18	209.11	217.57	211.12	217.63	209.68	214.62	214.3	210.81	209.86	213.49	214.49	208.88	215.92
214.67	219.41	214.27	213.18	218.08	218.67	213.89	220.7	217.49	214.78	222.9	217.17	219.54	215.29	212.18	218.55	217.76	223.03	217.96	222.75	222.8	217.05	216.45	220.8	216.65	216.58	217.04	218.82	215.8	215.9	212.83	214.49	216.71	217.73	222.33	217.13	219.78	214.97	217.15	209.13	211.67	215.9	222.81	222.1	220.81	220.64	219.17	217.68	217.64	214.93
210.15	208.31	207.98	211.12	206.18	208.69	212.8	209.19	209.35	209.36	205.5	207.96	212.24	214.86	208.19	214.28	208.49	208.39	210.52	201.53	209	201.38	210.82	206.19	213.85	213.46	210.33	206.46	201.22	206.74	210.98	207.3	208.69	206.75	208.37	207.82	208.31	207.04	205.64	213.94	207.44	209.16	210.66	209.88	205.68	213.83	206.83	206.52	212.57	205.19
212.84	222.06	213.79	208.04	211.51	215.38	211.47	212.43	205.84	214.42	214.85	208.83	211.47	216.29	208.7	215.23	217.17	203.65	210.92	207.93	210.21	223.11	208.86	209.79	214.39	217.13	215.57	212.34	209.9	217.72	207.41	211.98	216.19	217.92	216.09	210.8	211.39	214.17	216.36	217.72	209.05	218.58	211.89	214.53	217.12	214.82	209.72	208.08	208.16	213.3
203.49	202.98	201.9	207.51	206.24	198.91	205.36	205.59	207.97	203.21	203.46	202.39	202.16	205.2	212.37	204.61	203.97	205.03	200.53	202.5	201.1	198.61	206.17	206.24	209.42	203.67	206.66	195.81	205.31	205	205.46	199.08	195.32	206.17	202.05	204.38	205.88	197.72	203.51	208.01	201.52	203.94	200.81	203.26	201.66	199.57	203.92	202.78	206.15	206.11
215.05	216.98	207.55	215.28	214.94	216.72	213.56	212.75	208.19	213.28	214.63	209.89	211.86	205.5	213.43	214.3	212.78	209.36	208.87	214.36	213.52	209.21	204.06	213.79	209.99	212.45	214.08	209.07	211.79	213.05	209.08	212.39	210.75	213.64	213.24	213.03	212.85	208.4	208.99	209.51	207.84	214.28	213.11	214.8	214.93	211.12	203.52	210.08	213.52	209.05
203.63	209.92	209.1	208.97	207.2	206.83	204.73	203.47	201.03	205.17	205.63	206.52	213.54	202.12	210.84	212.41	200.39	205.81	205.35	211.46	208.79	206.55	209.15	209	210.19	207.22	205.5	206.68	211.1	206.86	201.24	205.07	211.62	207.45	205.93	206.43	206.5	207.44	205.58	210.93	207.43	207.18	205.99	208.26	206.34	206.83	207.37	207.08	209.55	215.4
207.2	207.31	208.53	208.28	203.95	212.55	209.33	207.71	204.02	209.63	212.87	206.19	202.01	210.32	199.86	206.03	209.88	203.62	209.16	203.31	205.43	204.05	203.51	209.65	202.45	201.66	204.98	210	207.85	210.06	202.37	207.33	213.03	206.59	211.49	210.16	204.51	209.35	208.89	212.95	210.92	209.49	208.45	212.84	206.54	211.27	207.13	202.35	205.54	209.46
215.64	210.59	216.35	211.55	210.96	212.1	212.18	214.22	217.64	214.05	213.15	211.99	211.46	206.81	214.67	206.08	212.84	213.22	212.49	207.11	211.35	206.75	212.73	215.97	218.98	208.57	212.9	215.26	211.62	210.14	214.76	206.37	214.26	213.65	210.66	209.09	214.61	209.97	208.95	202.66	209.9	211.04	210.89	219.35	210.76	205.85	208.05	210.93	208.18	211.24
199.05	198.06	206.17	199.73	196.72	201.15	195.49	200.1	203.63	202.34	197.12	207.9	205	203.75	206.31	206.72	198.84	203.14	201.86	195.15	199.39	199.97	199.11	195.37	202.61	205.55	194.44	198.01	201.91	201.74	198.61	205.45	201.87	197.77	201.61	204.35	208.46	202.14	199.98	206.99	206.31	202.67	204.58	202.72	199.25	204.08	201.68	199.62	205.65	195.19
203.74	207.18	205.53	211.41	213.81	206.02	206.07	206.37	210.96	206.65	202.02	211.19	208.06	203.89	206.82	207.58	212.59	208.94	205.56	204.62	211.26	203.25	207.69	205.84	208.44	204.88	208.34	208.69	204.03	210.03	205.8	203.95	204.87	212.21	210.57	212.72	209.71	201.03	212.08	210.27	213.19	209.93	208.08	209.29	205.3	215.54	201.37	212.49	206.74	209.62
214.71	207.39	213.72	209.4	206.3	206.4	207.87	207.33	211.65	206.03	211.81	204.23	210.69	203.64	206.94	208.67	209.87	211.9	208.85	206.23	208.13	206.52	209.6	202.65	209.22	209.14	209.86	203.39	208.14	205.7	203.2	209.33	208.94	206.85	208.83	202.94	209.39	209.62	211.33	208.29	212.07	207.18	213.12	213.25	201.32	206.19	206.86	209.76	206.33	211.06
202.99	209.4	208.77	213.89	205.23	214.18	206.51	202.53	205.24	199.1	210.08	202.24	212.44	216.96	201.45	204	209.21	206.48	201.8	206.67	208.69	212.71	208.41	213.6	204.2	203.98	200.48	204.98	210.72	202.78	212.91	207.81	211.4	206.99	209.21	204.84	209.34	208.92	208.73	209.8	213	209.59	204.04	211.55	206.59	204.62	204.01	203.19	212.66	207.46
205.4	207.61	209.08	208.13	196.5	197.69	205.67	202.66	205.55	205.72	202.91	201.93	207.02	202.25	207.35	203.49	195.04	201.97	208.27	199.34	199.69	194.9	204.83	204.34	205.61	204.43	202.94	209.6	206.32	203.56	202.68	200.04	199.37	205.43	201.5	194.81	207.04	208.09	205.54	203.75	204.51	200.72	199.49	206.9	198.61	205.48	200.98	204.37	206.67	198.36
204.19	207.05	206.77	202.65	201.42	202.17	204.25	206.14	200.57	198.55	200.22	212.86	200.73	202.93	200.19	194.11	206.26	204.68	196.83	202.49	195.1	200.88	203.42	200.51	207.09	203.49	205.08	205.98	197.79	196.53	200.5	200.06	206.57	201.04	200.44	201.48	197.94	209	204.06	202.68	202	210.08	200.93	206.41	199.7	203.44	199.81	201.78	210.9	205.85
205.85	202.85	199.53	201.53	206.21	202.21	205.28	195.57	199.24	202.4	203.93	203.11	206.05	202.57	204.25	207.3	197.84	200.26	204.79	208.31	200.65	202.63	207.82	205.15	213.03	211.67	200.59	198.34	208.61	205.16	203.8	204.75	210.97	203.08	207.49	201.69	206.23	202.35	202.6	204.57	211.03	202.87	204	204.23	202.43	198.77	199.37	195.19	202.42	204.6
203.1	206.18	205.77	204.44	204.18	198.37	202.19	203.03	204.33	206.72	204.77	206.08	203.84	203.08	203.03	199.22	204.22	213.21	208.7	211.84	203.22	202.07	201.57	203.31	206.94	206.43	202.45	199.05	205.55	208.31	207.58	205.7	208.3	208.56	200.35	207.29	213.37	198.23	203.49	208.72	204.24	203.09	206.83	203.03	202.39	205.83	207.7	198.4	207.1	205.72
214.17	224.46	213.48	217.53	215.32	217.97	224.14	220.74	207.02	215.96	215.18	223.57	209.54	218.64	226.39	219.63	217.91	219.03	212.41	213.11	220.41	217.19	216.32	217.13	219.39	219.76	214.9	216.85	208.68	219.11	212.58	211.82	215.33	219.51	219.8	218.96	215.18	213.16	221.17	216.46	212.75	211.95	219.51	219.64	217.8	213.63	218.51	213.78	214.87	211.52
210.31	215.19	204.19	210.09	211.09	212.19	212.4	211.2	213.04	207.63	212.41	211.01	207.9	210.25	209.09	214.39	214.87	207.46	214.08	207.75	210.98	205.93	211.39	208.99	207.57	207.63	205.25	207.77	216.4	213.65	212.34	213.05	209.28	212.35	205.89	209.59	209.42	210.48	208.11	210.08	211.79	211.15	210.54	208.75	217.36	212.14	212.16	207.34	205.22	210.48
212.72	213.84	219.95	213.02	212.82	213.47	221.2	212.37	219.61	220.78	217.27	216.04	214.77	223.6	223.15	220.27	215.34	213.84	221.44	216.8	215.47	214.68	214.25	217.17	218.07	220.25	212.29	217.65	213.03	216.86	219.89	217.02	218.27	212.18	217.83	218.28	218.26	216.9	219.57	219.2	214.47	218.26	212.96	221.59	216.66	211.33	223.66	218.94	221.63	218.9
219.54	214.7	217.46	221.98	212.67	219.54	219.03	218.53	211.84	216.76	217.55	218.16	214.28	215.04	215.03	218.66	216.22	217.12	222.71	218.47	219.81	224.86	216.18	215.4	220.69	224.08	217.87	223.36	212.79	218.34	213.4	217.89	212.2	217.86	219.43	212.48	220.65	225.68	223.01	212.24	211.43	213.76	220.61	220.19	219.81	214.65	216.96	218.57	214.48	220.17
207.19	203.83	202.69	209.54	205.34	207.75	206.63	208.31	198.45	208.76	204.04	206.41	211.26	202.55	202.11	212.37	209.98	204.01	204.26	208.75	212.01	210.58	209.36	206.12	215.65	207.96	209.17	212.27	205.46	204.88	203.52	202.08	206.18	203.16	205.61	207.17	206.83	215.19	206.39	208.44	210.45	210.87	202.51	211.06	205.03	206.8	211.44	210.36	211.06	207.36
195.47	202.08	205.87	204.05	205.9	198.23	199.98	209.39	201.99	208.24	203.55	208.57	205.88	202.81	204.99	200.74	208.8	203.79	195.49	200.38	205.57	206.59	202.07	205.73	203.64	201.01	207.2	197.73	203.99	198.39	199.59	210.93	193.2	199.37	201.65	207.5	205.59	204.35	209.51	205.62	205.15	208.13	210.4	203.67	199.46	205.31	205.4	205.13	204.35	210.44
209.4	211.63	209.48	205.5	214.31	209.38	207.34	204.63	210.24	206.01	209.46	206.31	201.41	207.47	212.16	211.71	208.96	201.77	206.42	206.86	205.42	204.97	207.48	209.12	208.03	202.35	206.34	206.42	204.39	211.96	205.82	204.32	206.36	209.14	204.33	211.62	210.4	208.23	203.56	199.42	208.16	210.42	201.38	203.49	214.28	202.09	203.49	210.06	208.64	209.11
216.5	216.68	213.68	223.67	213.86	221.71	217.94	217.95	215.54	216.97	219.98	222.32	215.89	216.98	212.19	217.14	214.37	216.95	217.99	217.24	215.13	217.02	216.05	218.68	212.3	220.54	209.36	211.36	221.3	218.44	213.46	213.46	209.14	220.73	212.46	219.19	214.58	212.27	215.5	221.73	212	220.24	219.43	216.65	220.71	218.91	219.66	220.58	220.28	214.09
204.3	201.46	200.11	197.84	207.94	200.21	195.58	198.72	202.98	199.54	205.75	199.67	205.44	206.68	198.2	202.79	203.42	208.21	203.79	201.53	203.45	203.1	195.78	197.53	200.47	210.12	199.95	200.33	204.88	193.53	207.83	198.86	201.95	208.18	207.09	205.63	195.45	196.14	202.21	204.04	200.1	199.99	205.67	202.17	205.1	200.5	198.02	199.64	205.47	197.37
211.84	214.04	210.16	209.4	199.47	203.49	207.91	205.69	208.18	205.79	204.36	213.72	202.52	207.31	212.11	205.18	208.22	206.64	206.35	210.76	209.27	205.31	214.25	201.39	204.97	207.43	207.34	204.88	210.52	204.5	207.12	209.47	216.51	203.2	204.43	201.83	209.54	207.93	212.84	211.33	209.45	199.28	205.48	212.93	213.43	206.91	206.32	207.45	205.37	202.54
197.09	198.72	188.73	201.7	206.68	195.28	196.14	200.46	200.98	194.69	196.34	198.47	198.11	202.04	199.98	200.98	195.6	202.85	200.86	200.62	197.17	201.36	195.08	196.68	199.92	198.33	195.58	193.32	194.8	194.59	196.44	196.82	199.26	200.67	201.29	199.14	194.23	195.34	196.23	199.54	194.79	201.67	197.29	206.8	201.34	196.41	201.22	203.09	201.11	196.42
198.57	201.06	202.16	204.48	202.7	212.93	202.32	207.4	206.51	199.13	203.67	205.51	198.36	207.64	207.01	206.96	203.77	202.88	208.97	203.81	206.09	203.8	204.41	203.6	208.71	206.29	202.63	207.97	202.91	203.76	207.63	202.92	201.45	199.52	200.21	199	210.98	207.77	203.09	206.95	208.24	202.68	205.12	213.52	206.26	203.61	205.47	204.03	203.84	204.24
200.16	204.99	202.67	205.02	204.21	197.8	201.8	202.58	206.41	208.48	198.63	203.43	200.81	205.37	199.92	202.29	204.82	201.46	204.89	198.59	197.24	198.22	200.44	200.27	200.74	202.78	207.29	201.93	206.85	197.54	201.97	201.06	202.69	208.19	202.61	208.07	199.72	208.37	202.08	206.75	201.22	199.39	207.23	204.34	207.71	208.08	202.33	210.21	201.03	207.16
212.44	208.92	211.93	209.96	204.91	210.14	217.02	210.18	210.79	212.63	211.13	208.81	203.9	198.34	207.24	210.18	204.02	212.24	210.3	207.97	206.85	210.5	213.17	211.47	206.45	213.73	206.17	200.57	215	207.71	211.69	205.33	201.73	204.67	207.56	210.64	208.49	213.56	209.95	211.55	207.41	200.88	209.49	210.32	214.45	207.13	212.72	209.9	207.98	210.76
219.18	217.9	217.98	227.7	222.31	214.68	217.59	219.54	214.16	218.12	222	214.47	218.12	223.42	214.52	218.47	218.81	213.45	216.85	214.1	215.28	216.22	212.41	216.6	213.22	211.52	223.44	219.73	217.65	219.49	217.93	217.54	215.91	211.73	213.52	214.86	219.19	215.28	221.44	220.26	217.55	216.82	216.79	213.43	222.46	219.92	215.71	215.98	217.72	218.48
202.61	205.54	202.16	213.72	212.34	211.12	208.36	211.29	213.94	211.29	206.08	210.07	215.61	213.74	211.45	210.29	204	212.4	212.85	205.21	210.18	206.83	208.03	208.58	203.59	210.08	220.13	218.83	204.82	205.67	207.01	208.5	208.58	208.03	210.38	208.64	204.92	208.64	211.51	212.1	206.06	210.04	207.76	213.67	210.1	207.56	205.65	205.6	210.12	210.38
212.11	211.09	209.48	209.94	211.32	216.15	208.85	209.03	210.24	209.5	211.53	208.95	212.22	206.05	207.53	207.09	204.58	204.81	209.02	201.6	205.16	210.31	209.39	209	213.78	206.67	205.14	211.06	207.61	206.34	214.26	213.17	206.61	211.3	203.19	207.53	209.64	206.97	207.68	214.18	214.76	206.94	207.3	207.36	208.52	202.94	206.21	215.63	205.98	211.26
197.66	204.44	205.3	198.16	200.28	200.37	198.95	205.45	196.52	206.77	199.02	198.6	203.27	197.76	205.53	198.9	196.62	195.64	196.53	197.08	210.03	205.68	201.49	198.73	204.52	203.25	197.17	192.16	195.68	200.08	206.02	197.23	198.98	204.54	196.58	197.01	202.74	203.18	199.98	203.79	204	196.39	203.05	198.71	201.94	196.5	200.56	205.21	203.62	196.04
213.79	221.51	221.46	219.67	219.06	211.4	215.08	221.43	219.97	215.17	213.92	214.44	220.72	215.11	218.09	215.08	216.63	219.77	216.07	214.9	219.28	220.33	221.42	216.11	211.27	209.42	218.93	214.2	217.25	213.38	220.04	217.26	221.09	217.83	221.43	215.61	227.63	209.44	220.71	214.95	211.7	224.15	214.22	214.07	218.98	216.72	223.07	216.02	217.45	219.06
213.89	212.3	210.71	211.43	212.19	203.88	218.54	210.51	216.78	216.72	214.71	213.99	216.21	211.58	212.42	210.02	214.33	211.43	203.13	209.6	210.49	208.42	210.01	212.71	207.42	208.86	208.57	221.29	210.72	211.08	205.69	206.27	209.41	211.73	215.83	214.5	211.68	203.64	214.23	207.76	212.47	207.42	206.59	210.42	214.22	208.37	210.58	212.51	212.38	206.6
201.56	200.76	198.64	203.71	202.86	201	204.35	202.01	197.22	203.01	203.61	206.24	201.47	201.54	200.1	204.84	202.67	201.38	205.56	202.67	200.81	204.22	205.13	202.66	204.18	204.81	204.4	207.78	199.82	202.26	201.38	199.76	209.46	207.82	204.26	198.9	203.18	202.96	203.71	200.64	204.72	201.62	203.8	201.17	197.72	208.28	204.3	203.18	209.35	206.32
212.44	209.54	206.06	211.45	208.99	204.65	211.51	208.01	210.24	211.63	203.43	214.77	208.19	207.72	210.05	212.7	203.71	214.32	208.44	202.44	208.99	202.09	207.24	207.51	207.3	207.92	203.82	203.85	202.47	215.88	208.68	215.39	200.6	211.06	206.66	205.92	207.03	208.81	208.59	209.65	207.9	206.51	210.3	207.15	203.49	210.59	201.37	214.33	214.8	208.14
197.26	203.79	201.39	201.33	199.36	201.45	203.92	202.03	200.84	200.63	206.56	211.15	199.56	210.18	197.67	203.25	207.71	198.08	204.33	204.96	204.11	207.35	205.99	205.67	198.25	198.37	203.91	197.38	206.64	203.61	197.88	203.06	202.4	201.54	204.34	203.75	203.75	207.32	202.42	193.44	203.48	201.19	203.18	205.06	205.77	202.6	202.16	201.79	202.88	197.93
201.05	200.43	210.83	200.21	205.18	206.45	201.45	201.71	201.23	205.81	204.73	204.38	199.91	208.84	201.28	199.53	201.85	207.47	201.77	206.44	208.49	207.27	204.4	207.88	206.6	203.98	203.53	198.23	204.51	209.25	207.3	200.1	204.76	204.91	205.06	208.11	205.15	205.27	207.22	203.45	205.27	208.94	205.52	203.5	200.86	199.99	204.02	202.73	207.08	198.13
206.3	216.03	213.06	209.93	210.72	211.91	203.17	205.91	208.21	206.12	208.48	206.22	209.27	214.52	203.11	206	212.35	207.6	208.39	210.1	211.99	208.44	208.95	211.84	206.98	214.3	212.55	206.37	211.92	209.83	212.85	210.05	206.37	211.67	208.71	208.69	206.8	206.28	209.29	206.09	203.97	206.73	209.19	215.06	209.42	205.32	209.51	204.68	206.74	208.33
206.9	199.65	207.2	212	216.07	205.19	210.59	207.93	207.16	204.18	209.7	210.66	209.8	212.73	205.25	205.02	208.59	210.43	209.48	211.72	213.3	209.58	210.44	205.39	210.25	212.99	208.98	201.58	205.73	205.33	207.05	213.78	213.99	209.68	211.97	213.74	206.1	209.68	209.25	215.25	209.7	208.8	201.94	203.24	209.91	206.7	202.84	208.45	202.46	206.05
199.76	201.74	203.34	202.9	203.58	202.96	198.01	200.63	203.64	202.19	199.58	207.74	200.88	205.6	198.62	201.01	205.27	201.18	204.32	204.84	205.51	205.78	201.84	201.21	203.18	205.06	202.63	197.86	202.62	203.72	198.82	202.32	201.99	201.53	203.34	197.74	199.97	208.62	203.47	202.37	194.44	203.18	203.59	200.26	208.91	202.44	204.94	203.67	204.12	201.24
209.52	207.74	208.96	205.79	210.01	209.28	210.71	201.72	209.83	206.02	206.79	207.04	212.1	216.09	216.77	204.48	209.27	211.26	209.23	208.33	207.21	214.17	205.81	205.03	207.09	211.79	208.29	211.46	206.79	206.88	211.63	211.16	213.5	211.25	214.95	212.27	211.01	206.32	208.32	205.33	212.48	201.55	211.69	205.99	206.43	202.6	210.34	207.89	208.33	205.33
202.2	201.24	197.81	205.7	202.01	203.49	206.21	205.04	198	204.69	210.78	200.78	203.92	202.65	195.79	202.66	206	203.28	202.38	199.24	195.42	211.56	196.54	203.01	203.1	205.56	198.7	204.29	205.06	204.43	198.12	204.1	202.27	197.4	205.8	203.12	197.2	203.19	199.3	195	208.93	197.56	200.84	199.07	205.36	201.15	202.64	201.19	203.69	203.98
204.76	203.42	203.79	208.99	210.22	207.08	202.77	210.98	206.19	206	207.93	203.69	207.91	197.24	208.28	211.07	197.36	208	201.93	208.23	204.98	206.54	205.6	203.52	209.04	208.07	198.45	202.52	204.08	206.98	205.42	205.28	204.46	206.02	204.86	201.97	206.73	211.79	201.73	207.5	203.22	203.72	208.86	208.7	198.7	205.98	214.48	205.62	203.3	207.04
199.3	200.58	192.36	198.17	198.97	198.02	204.25	196.01	202.21	199.85	192.8	199.4	196.7	196.45	200.36	197.67	200.47	195.19	199.62	191.96	200.67	200.6	195.29	193.71	197.74	202.56	196.52	198.35	196.63	202.24	197.86	197.51	194.56	194.21	199.85	203.3	190.81	198.1	193.92	204.71	199.63	200.73	198.02	197.26	192.85	191.16	197.96	191.76	195.6	197.41
195.05	189.64	196.87	194.64	189.69	190.2	194.14	192.86	187.45	189.44	189.22	192.86	198.91	193.38	198.35	194.97	193.41	192.26	194.5	190.36	187.68	193.41	199.16	199.33	202.15	198.01	195.88	197.35	193.62	194.43	188.98	193.52	187.19	194.99	192.98	197.73	195.66	199.77	193.98	190.45	197.84	194.05	199.06	186.81	196.87	193.76	196.54	193	189.03	193.79
206.66	199.18	205.21	207.12	208.16	201.33	206.85	203.29	205.06	206.24	208.59	200.06	206.31	208.13	199.54	205.87	211.84	201.17	207.46	201.81	205.18	201.77	203.61	200.12	207.68	202.83	201.79	207.06	199.47	204.24	215.34	210.64	209.23	204.74	203.12	206.64	201.44	210.49	204.69	202.74	201.94	208.43	201.56	197.6	203.44	206.18	203.49	206.26	207.02	205.19
212.92	206.84	202.28	207.92	210.64	207.46	206.61	208.98	202.09	206.65	213.49	215.33	210.8	207.92	204.06	206.54	212.3	207.53	212.3	210.77	216.56	205.61	207.36	208.74	205.76	210.95	209.48	211.18	207.56	202.02	207.75	212.15	205.68	205.05	210.15	207.5	216.1	203.46	210.16	208.24	207.86	215.79	207.86	209.08	213.45	210.55	212.58	213.29	205.86	216.61
209.35	216.66	205.8	207.82	210.41	214.59	210.65	214.26	208.83	212.13	210.28	213.11	211.61	213.16	217.84	215.94	210.52	215.15	208.95	219.13	210.95	212.25	213.18	210.01	207.98	213.39	208.37	214.13	219.52	217.7	211.14	217.2	211.72	210.5	211.24	207.27	212.44	214.64	214.78	207.42	214.02	216.72	206.83	215.6	216.79	213.61	210.65	210.53	207.35	209.45
221.29	220.52	223.42	225.29	217.17	210.26	216.15	214.94	220.29	217.37	217.39	211.97	217.23	219.59	218.45	215.28	213.73	219.61	219.92	221.52	215.99	220.61	216.91	217.9	213.83	217.63	223.16	216.95	222.67	218.73	217.89	221.17	215.47	217.7	218.03	218.03	218.07	223.61	218.28	217.13	218.85	222.14	211.95	218.52	219.98	216.38	220.43	224.77	218.92	218.12
207.61	205.53	201.22	198.17	202.52	202.99	204.66	201.44	206.96	204.31	206.83	201.22	204.87	204.55	201.55	198.32	194.84	194.62	204.53	205.91	193.44	200.33	201.45	200.55	203.35	202.81	203.46	204.02	196.95	210.15	208.2	198.51	206.62	205.98	208.05	204.72	203.53	211.08	202.06	198.68	196.07	203.7	201.77	206.22	203.71	201.6	198.81	206.72	202.4	208.9
209.85	209.04	205.44	206.35	207.93	206.55	208.88	206.19	204.28	207.5	212.34	202.84	203.02	212.6	207.33	201.54	205.09	206.77	204.5	208.53	201.71	206.96	203.9	204.52	212.13	208.85	200.62	211.84	206.44	203.94	214.84	204.51	210.69	204.44	213.23	212.37	208.42	209.02	205.05	209.27	208.13	210.94	212.89	201.28	211.32	209.69	207.33	205.39	203.46	211.62
207.98	202.16	208.7	206.98	210.34	215.01	206.69	215.09	206.48	212.47	211.63	216.58	213.75	204.03	213.45	213.29	219.01	204.75	219.2	216.06	204.88	220.83	212.23	213.18	211.46	214.8	217.83	213.73	211.5	210.11	215.85	215.52	207.14	206.1	210.34	213.18	205.5	212.01	211.97	213.04	210.27	212.51	201.86	207.27	208.6	212.87	211.38	215.92	216.12	209.92
212.2	210.91	209.43	206.18	203.55	211.02	202.57	205.02	205.81	206.63	203.97	205.15	201.37	204.05	208.34	211.9	207.83	209.57	204.69	207.82	210.95	210.81	207.11	205.5	205.8	203.02	214.16	202.55	203.93	210.03	206.79	203.5	209.88	206.12	207.61	208.21	210.95	212.38	205.31	207.47	210.87	208.38	205.45	204.27	206.39	206.13	205.37	207.05	206.64	205.86
206.77	210.48	213.37	216.03	211.9	211.12	206.51	211.69	208.81	213.76	213.76	211.88	217.06	215.75	202.7	206.76	210.36	206.65	209.64	216.29	217.04	210.96	202.64	215.2	202.94	213.68	211.81	212.03	212.67	218.92	216.16	211.57	217.65	215.65	211.89	217.09	212.2	211.94	213.3	211.41	216.83	207.1	217.89	218.14	213.73	208.81	207.48	214.04	211.53	209.6
207.39	207.93	205.92	200.43	194.99	203.38	208.58	206.81	201.19	204.54	210.97	206.04	207.43	200.1	201.82	202.74	204.2	199.3	203.14	203.84	204.61	197.15	205.96	209.1	202.72	201.83	206.12	203.78	203.3	207.66	202.58	210.02	201.55	206.11	199.71	208.77	201.45	201.63	200.06	202.47	202.89	200.62	204.81	199.55	205.41	204.11	197.57	202.27	205.56	210.36
202.06	200.41	204.6	199.1	208.32	200.2	198.7	206.65	202.45	209.69	202.41	205.91	203.64	203.94	203.07	203.67	204.08	197.39	205.92	204.81	200.05	203	200.83	200.92	203.09	210.62	208.37	208.3	207.3	204.67	205.16	204.78	207.3	202.46	200.57	202.19	202.16	199.51	205.19	205.72	202.63	205.58	203.65	205.01	202.56	205.25	204.2	206.7	199.85	206.21
210.12	214.14	211.85	206.89	203.15	213.49	207.43	211.93	205.41	204.11	207.63	213.48	205.37	205.03	213.54	206.41	203.05	211.13	208.95	206.03	210.46	205.38	203.37	209.69	204.07	208.48	210.51	213.72	204.22	208.05	207.71	207.07	206.65	212.03	212.85	209.96	207.16	207.09	208.72	206.49	213.02	210.68	206.26	209.43	206.04	209.19	206.66	210.4	206.95	206.3
215.25	207.79	212.43	200.79	202.54	207.58	209.7	208.51	208.92	208.17	210.35	207.61	212.86	210.13	212.53	208.81	212.01	205.02	203.91	203.62	202.7	204.41	209.15	208.25	199.68	209.99	204.78	207.09	208.76	208.61	203.6	210.69	203.44	209.73	209.88	209.47	210.26	198.71	208.29	210.43	206.11	209.4	199.59	204.32	207.23	205.84	204.28	210.37	205.68	206.23
201.04	196.02	190.98	203.32	200.8	202.75	200.26	202.49	199.9	200.29	188.21	200.62	200.47	195.13	198.3	200.17	195.71	200.32	198.22	194.93	197.25	191.75	201.46	201.54	192.27	194.53	196.86	198.62	200.62	200.54	195.46	200.77	199.89	205.57	198.72	203.21	195.69	200.35	195.37	194.35	196.62	200.62	202.79	200.5	198.12	200.77	201.46	197.95	195	199.88
207.83	211.9	211.91	207.87	204.34	203.31	205.07	204.86	203.05	206.77	208.83	211.77	206.63	207.67	209.21	211.17	211.5	204.99	208.31	213.21	205.65	208.2	212.33	205.95	205.59	209.96	203.63	207.52	206.23	208.24	211.89	206.79	212.12	202.03	205.75	210.17	210.71	211.27	206.68	204.43	205.27	208.18	210.55	207.54	206.31	206.59	211.39	203.72	207.77	214.53
206.68	204.53	205.67	214	209.37	203.89	207.9	208.46	206.27	205.5	201.14	206.38	205.6	212.76	203.93	208.39	206.98	206.89	200.47	208.13	206.81	204.78	206.43	207.88	208.93	206.89	208.3	211.21	200.8	203.04	208.17	204.45	203.88	209.41	201.77	203.65	200.67	207.73	205.47	218.8	207.36	203.66	203.92	208.81	204.88	200.73	215.77	211.34	205.28	206.62
211.37	207.45	205.34	215.68	210.94	207.37	214.78	208.93	204.09	209.26	206.46	212.58	210.43	209.01	207.16	207.4	204.15	206.76	209.03	214.28	210.33	205.01	207.2	205.62	206.31	202.89	205.36	210.52	212.18	207.99	209.03	213.7	208.6	205.88	204.21	208.62	210.32	212.96	197.64	205.24	207.06	205.93	203.65	209.73	208.61	208.13	205.48	208.28	209.66	213.38
194.54	207.82	197.46	200.1	207.03	202.94	202.22	208.12	201.09	206.42	202.27	201.14	207.33	210.25	197.09	202.37	205.2	201.54	202.78	205.19	198.5	204.06	207.92	200.91	204.43	201.83	204.39	205.97	199.07	202.46	197.79	201.78	206.06	203.05	204.97	201.14	208.97	203.96	203.68	203.77	199.97	209.23	203.56	204.52	210.38	203.37	206.75	198.59	204.09	208.59
206.88	209.52	211.03	215.92	212.72	209.98	211.57	213.55	203.74	210.11	210.18	214.39	218.4	210.71	214.51	211.69	211.51	206.88	210.12	211.37	210.09	211.53	214.4	200.94	211.93	212.57	211.12	213.87	219.41	213.88	215.97	213.74	208.67	217.53	210.2	212.99	213.06	210.13	211.45	213.16	205.45	205.17	209.34	217.68	212.66	208.46	211.46	208.06	208.39	208.01
204.3	201.86	204.58	198.97	201.39	204.97	201.53	202.51	200.95	198.4	196.93	202.16	195.44	202.54	192.89	198.05	200.3	205.72	205.36	206.39	201.29	201.5	204.27	202.79	205.62	195.11	195.61	200.87	198.97	198.55	197.19	204.57	207.31	199.2	201	203.11	204.11	199.23	198.5	199.76	202.23	203.53	196.18	198.51	202.49	205.45	199.78	204.05	197.22	199.76
199.52	196.33	203.82	201.91	201.92	204.84	204.9	209.2	207.32	206.36	200.49	200.57	204.39	204.55	201.99	205.2	199.42	207.19	205.76	204.17	204.24	194.75	202.16	201.01	203.67	209.68	208.89	206.8	195.96	198.42	201.95	201.19	203.37	196.75	202.08	203.36	201.71	203.52	203.96	206.14	204.83	208.29	205.9	204.25	205.02	202.04	200.84	209.2	210.88	208.16
205.23	203.42	202.73	202.67	203.84	210.96	192.71	203.48	196.31	197.59	203.05	199.78	205.4	201.42	201.69	198.38	199.91	195.28	205.29	201.89	196.01	204.82	203.38	202.51	200.45	202.9	195.85	196.32	198.65	206.6	197.95	199.69	201.21	202.12	198.28	200.95	201.1	199.59	201.62	200.22	202.23	205.6	194.31	201.74	207.1	195.74	205.17	195.12	199.11	199.26
205.84	207.48	206.82	205.5	200.47	209.23	207.56	207.69	209.19	207.46	214.23	206.77	210.5	205.5	207.46	212.05	207.05	212.18	212.32	203	209.89	205.66	204.71	206.14	206.98	212.25	210.63	205.16	209.97	207.73	212.39	205.68	210.72	210.44	211.37	209.26	208.18	211.47	202.22	209.43	205.69	212.89	210.97	207.97	207.15	207.7	207.6	206.34	215.07	208.32
209.22	203.31	203.85	205.21	209.89	201.55	207.54	212.95	203.48	210.11	210.77	203.73	204.18	210.02	201.48	206.36	204.56	203.37	208.14	204.17	205.15	203.43	209.37	205.45	205.7	204.24	207.48	214.04	208.4	212.95	204.61	203.56	207.58	206.98	204.89	204.57	209.56	208.32	201.44	210.35	209.91	210.5	201.56	208.25	206.07	202.38	211.54	206.57	210.01	207.27
201.06	200.26	201.36	203.35	205.05	206.75	202.23	203.02	198.92	202.46	202.24	201.04	202.55	210.81	196.65	199.52	206.98	205.13	207.97	207.05	206.69	205.22	205.12	199.11	206.26	199.55	209.28	205.78	205.88	209.9	207.22	203.6	209.49	205.03	206.29	205.77	205.53	204.83	201.19	201.95	198.78	200.03	204.57	205.35	213.33	203.44	204.46	203.02	204.45	202.58
203.95	203.28	204.1	198.17	203.86	202.74	203.95	200.13	199.96	200.48	200.92	201.49	202.51	203.48	200.09	201.09	206.36	198.08	204.16	201.27	201.14	201.39	198.12	198.25	203.44	203.05	201.14	200.84	201.91	204.73	203	203.48	198.06	194.56	198.02	201.9	204.15	194.34	197.37	194.48	199.89	195.76	195.86	199.15	198.55	203.87	196.93	209.22	202.44	201.36
200.42	201.39	200.71	202.09	205.36	197.81	206.71	202.59	202.02	203.19	202.89	198.99	203.7	203.95	207.89	207.56	200.78	208.38	203.44	200.26	204.83	203.88	200.07	206.37	203.68	198.33	204.96	202.33	201	199.25	199.3	205.12	207.41	202.46	206.74	208.31	204.46	206.54	200.35	204.14	198.71	202.78	194.05	202.17	205.79	195.69	206.43	208.94	198.05	206.51
205.73	207.97	211.15	215.38	210.18	213.75	213.72	213.05	213.2	213.91	214.28	210.54	208.01	207.98	210.92	208.74	215.6	213.99	213.52	212.72	212.32	209.32	216.76	212.15	208.84	207.54	210.07	210.3	210.15	216.61	210.14	212.48	215.31	215.47	201.13	208.95	210.3	212.25	208.25	217.24	208.51	204.12	212.96	217.31	213.77	211.47	213.74	213.49	217.31	206.09
195.65	199.39	205.39	204.02	201.36	207.92	203.12	207.18	208.17	201.37	209	201.22	196.96	202.17	203.15	204.43	202.02	208.8	203.18	204.79	204.69	209.13	209.47	206.53	200.55	198.39	201.21	205.9	206.02	206.04	204.67	205.53	203.82	201.77	205.06	212.29	204.19	205.79	203.28	202.27	203.45	206.38	211.69	201.76	202.42	198.54	202.15	200.55	202.45	201.14
198.72	197.32	200.33	198.32	195.87	204.71	204.03	192.96	200.84	198.29	203.4	201.31	203.3	199.91	198.15	193.82	196.5	199.33	199.78	201.93	193.3	195.71	195.66	197.9	193.88	203.2	200.79	197.23	196.8	201.93	197.98	198.38	200.82	197.15	200.21	200.55	198.83	197.67	194.51	190.98	198.61	200.19	203.73	196.5	203.59	199.31	204.15	202.44	201.62	196.45
205.26	206.98	208.17	204.13	211.16	207.52	210.48	203.84	212.21	212.32	211.34	205.69	199.31	204.48	213.16	208.12	212.61	213.46	205.27	214.28	208.8	211.82	208.6	208.06	206.58	207.16	213.25	206.21	212.73	210.96	210.15	210.99	210.29	209.54	207.27	204.7	209.04	213.33	218.16	208.46	215.07	200.74	207.45	203.81	211.45	208.8	213.55	209.71	211.49	212.63
210.78	210.36	211.92	209.45	216.24	215.74	214.61	209.88	212.62	214.23	214.54	208.87	212.98	213.37	214.91	214.64	216.72	212.08	214.71	218.57	216.14	209.37	210.74	210.58	214.21	210.79	208.97	205.33	206.27	208.81	209.4	212.46	214.61	209	209.56	219.41	212.97	214.2	214.11	209.21	210.17	206.8	214.92	214.11	212.3	208.95	210.53	216.09	210.29	213.19
213.2	207.71	211.16	212.68	217.02	212.46	214.09	210.99	212.51	209.54	208.08	205.85	209.82	210.49	212.81	204.23	214.7	213.42	215.51	210.48	213.29	208.9	208.5	206.51	210.94	207.7	212.3	205.29	210.4	214.29	212.07	210.61	212.1	209.8	214.83	209.09	207.97	206.57	207.16	213.88	209.29	214.95	205.43	202.84	209.99	213.77	206.05	210.24	201.6	208.47
204.39	206.35	207.84	209.41	209.32	208.62	204.85	206.1	206.93	205.99	207.98	209.29	208.14	203.75	208.35	209.27	211.38	204.08	207.55	208.57	200.06	213.41	199.52	211.56	204.73	208.32	209.77	205.68	206.35	209.53	205.33	211.97	206.95	210.18	203.08	206.34	205.12	207.76	201.04	207.09	198.28	212.78	209.19	203.63	207.5	210.44	211.38	209.3	212.58	213.35
212.11	209.27	207	207.75	209.16	205.82	212.01	209.82	204.64	204.09	203.03	208.37	204.81	209.83	214.67	214.8	212.24	201.77	211.04	208.14	207.91	212.44	210.53	212.08	209.23	205.75	208.12	205.64	211.32	211.68	208.01	205.67	209.85	214.8	212.11	208.75	210.76	207.42	213.31	206.19	209.46	208.4	211	212.09	204.1	213.05	208.48	214	211.49	213.87
194.91	194.68	196.75	200.55	200.77	198.28	190	193.24	196.98	198.75	200.41	201.29	193.83	195.3	197.78	199.55	194.33	193.38	197.35	196.53	204.53	200.36	195.93	195.31	196.63	197.08	197.89	196.69	197.42	193.74	193.88	200.54	198.51	197.62	201.46	203.71	193.18	204.25	204.11	198.37	194.99	200.95	198.07	199.11	194.95	197.47	191.49	198.15	205.12	199.74
205.91	209.71	204.16	200.35	200.33	198.39	200.83	208.86	205.71	201.77	192.81	202.48	204.97	201.32	197.26	202.85	196.55	207.25	205.62	211.95	205.08	204.65	204.15	208.47	203.29	201.48	202.2	204.51	202.22	206.02	200.65	203.29	205.16	204.21	205.49	207.46	204.1	201.59	205.71	200.68	200.45	203.54	197.39	205.16	197.06	207.76	207.1	197.38	197.13	196.74
189.53	196.67	188.9	197.58	189.61	195.45	197.7	188.16	194.97	195.14	197.54	191.62	192.33	192.65	196.45	193.22	192.11	192.95	196.86	192.54	193.67	191.57	194.16	189.99	195.39	191.85	196.87	188.63	198.53	191.88	196.08	193.76	189.58	190.2	185.36	201.14	189.31	195.32	194.23	184.34	195.26	191.39	196.83	191.75	197.97	188.88	193.38	196.78	193.29	195.52
204.32	210.68	211.29	212.66	197.08	214.39	202.6	207.15	207.6	205.67	208.57	201.6	204.53	211.86	209.85	208.52	212.62	205.07	204.51	209.2	207.54	209.17	208.21	211.27	202.89	205.25	205	209.1	209.19	205.68	208.98	208.79	202.5	209.79	213.52	204.31	217.69	209.05	207.47	211.14	210.2	208.13	206.12	209.99	211.08	209.19	209.18	210.03	213.63	204.53
218.56	214.3	222.98	211.86	212.79	225.22	212.24	212.54	220.38	215.98	222.72	217.72	216.09	217.54	220.01	217.62	217.13	211.71	216.89	220	213.73	216.33	214.05	217.56	214.12	220.84	217.67	217.25	227.51	215.8	217.4	215.21	211.55	215.05	216.3	218.73	222.57	215.82	213.41	221.34	219.4	206.23	213.79	216.53	206.73	219.7	218.67	217.12	215.74	213.94
214.15	208.43	210.96	205.86	211.9	207.58	210.37	208.15	205.26	205.29	207.19	203.62	201.95	211.41	213.97	208.83	213.4	213.26	204.98	207.8	205.04	206.74	204.27	215.09	216.76	216.64	214.17	210.82	210.27	205.7	203.62	205.66	208.07	207.27	210.64	206.66	210.32	207.77	207.85	207.56	212.86	212.69	212.7	214.73	200.34	207.05	208.62	206.39	208.04	212.4
214.48	214.51	212.62	214.26	205.9	209.57	211.5	211.71	213.36	209.72	209.94	205.47	212.71	211.3	213.08	215.88	202.78	216.82	216.12	208.56	211.29	206.58	210.19	215.47	214.83	212.29	207.5	208.9	209.19	211.59	213.83	210.15	202.42	211.83	213.35	213.74	211.93	213.85	212.76	215.65	208.83	210.1	212.98	209.54	209.07	214.09	206.19	211.84	210.37	212.78
199.71	198.17	208.39	198.33	208.39	206.62	207.01	202.26	209.07	201.37	207.39	204.83	207.99	204.7	205.51	198	208.34	211.48	207.98	204.7	207.56	205.17	203.9	200.9	210.47	199.91	201.81	199.18	201.39	202.46	208.34	201.44	202.02	206.41	205.7	203.81	205.32	200.95	208.25	199.83	200.64	204.57	202.63	206.45	203.88	208.15	202.84	203.73	201.84	206.49
205.05	203.86	205.96	210.58	204.71	212.7	208.87	208.75	201.98	210.21	204.75	201.25	208.2	204.62	207.79	205.3	209.03	209.76	209.17	203.86	206.57	205.07	205.71	208.19	213.37	208.35	208.82	213.41	210.7	206.1	208.79	210.96	200.48	210.17	203.19	202.09	203.51	207.2	206.31	204.27	206.81	206.32	210.66	204.73	206.39	206.99	206.93	209.2	203.65	210.6
194.84	191.41	194.26	196.35	192.26	196.94	193.87	196.82	193.92	196.35	193.04	205.24	195.55	193.18	201.43	198.62	196.87	201.48	196.67	198.45	195.18	200.57	188.84	194.86	191.73	200.23	195.67	196.67	198.47	195.05	197.3	199.86	190.73	191.77	198.15	200.15	194.41	194.08	194.33	192.47	194.96	197.25	196.38	194.59	199.15	192.76	192.58	196.22	193.65	197.53
213.06	211.23	212.6	214.9	212.14	216.5	210.33	208.42	214.06	210.28	209.58	224.43	214.4	208.46	208.59	212.45	210.94	214.19	211.8	208.2	208.76	213.64	209.82	209.42	219.5	220.92	214.16	214.93	208.35	210.36	212.85	204.43	211.51	211.39	215.04	217.15	211.44	204.75	213.97	214.53	209.49	205.78	217.08	209.93	207.24	211.36	211.8	217.27	211.48	212.82
198.02	202.45	201.8	198.33	204.91	196.45	198.22	197.01	198.2	201.3	201.85	205.84	198.5	199.51	198.93	193.23	206.04	206.18	200	201.4	203.75	198.94	211.1	202.72	200.76	201.48	201.01	206.33	204.33	204.76	199.51	196.87	198.6	196.07	198.91	206.36	198.81	201.9	205.24	197.75	201.19	203.73	197.76	195.73	203.04	201.95	201.14	203.67	198.35	197.6
202.96	207.68	205.29	205.32	199.88	208.13	204.57	203.65	203.05	206.34	205.26	201.25	207.04	198.98	207.48	199.44	204.74	203.86	205.33	205.26	209.37	205.21	205.46	199.53	200.19	200.59	193.84	204.99	208.79	202.91	207.44	204.69	203.36	207.7	202.04	198.16	204.45	195.27	209.9	201.89	209.51	206.77	200.12	201.47	202.87	201.08	204.95	201.75	201.43	204.99
219.55	217.22	214.87	208.99	212.92	211.79	213.87	226.15	216.12	219.69	215.34	215.13	219.67	216.47	213.28	220.8	212.79	209.03	215.1	220.6	214.34	217.92	213.09	215.8	216.76	221.15	215.42	215.36	209.93	222.21	216.87	219.3	219.06	222.1	217.14	216.15	214.59	220.2	212.75	214.87	220.03	217.93	213.26	220.94	217.56	219.24	212.47	213.65	214.27	213.93
214.55	222.75	216.97	213.34	212.49	218.95	220.23	218.9	216.6	215.08	217.33	215.94	222.99	214.11	221.66	216.33	214.95	219.79	227.04	213.84	219.54	215.77	215.76	215.37	223.08	214.99	214.77	215.84	216.24	218.02	217.07	213.18	214.77	219.85	221.01	216.55	218.55	217.8	212.77	224.17	218.79	223.4	219.37	222.65	222.96	214.6	214.82	220.41	216.04	217.37
216.25	211.98	214.64	212.7	209.73	212.01	211.53	210.75	218.67	217.99	209.68	215.35	214.63	218.89	207.02	213.34	207.17	212.88	206.09	213.56	213.04	212.52	203.2	214.63	210.34	216.63	209.16	207.79	210.26	212.05	216.29	218.71	217.7	212.71	217.09	213.02	211.36	210	214.2	212.48	212.82	210.72	204.51	215.24	215.13	210.1	211.39	217.89	211.09	207.18
212.14	209.77	215.56	210.2	207.78	203.27	209.37	209.78	207.65	204.53	203.1	211.81	212	208.5	206.23	210.76	208.44	208.03	207.11	208.28	213.25	207.51	205.6	200.7	206.69	204.79	207.14	204.19	210.1	209.34	201.34	214.82	210.71	209.44	210.71	207.86	208.47	207.95	211.6	208.45	212.21	214.03	208.26	205.26	206.16	202.03	214.77	206.15	207.64	204.79
218.79	212.45	215.36	217.93	216.29	215.77	219.5	220.48	221.04	216.58	214.59	219.75	224.51	211.7	214	214.11	215.98	221.51	213.91	215.65	216.44	217.31	224.33	218.02	219.95	219.14	223.98	219	212.43	213.68	217.69	222.6	215.65	215.23	217.46	218.18	217.76	219.16	218.44	219.11	220.33	217.33	224.36	218.58	220.4	212.05	215.09	220.75	216.75	215.23
204.87	208.86	205.86	208.53	205.68	211.21	208.63	202.22	204.96	203.6	199.5	201.97	212.33	206.29	207.18	208.73	204.44	207.56	205.51	215.08	200.17	202.9	203.73	204.43	214.25	204.85	206.83	202.96	203.74	209.91	207.77	212.27	203.33	208.78	205.07	209.64	209.97	206.76	204.23	201.3	200.13	209.93	208.66	209.85	213.74	207.4	219.47	208.05	211.92	203.76
202.24	210.75	209.25	205.47	213.35	206.88	208.6	202.6	208.54	208.56	208.09	212.22	204.69	203.47	207.74	207.78	207.65	207.19	208.19	209.04	209.31	208.3	208.48	214.87	205.34	204.81	203.14	208.36	212.43	210.06	202.99	206.65	212.34	202.81	205.19	209.07	206.68	210.4	206.47	209.56	204.31	208.66	207.69	217.28	206.96	210.47	207.3	212.03	207.49	209.18
217.65	217.46	214.67	216.45	211.33	208.99	217.74	210.19	212.32	211.06	214.98	216.22	212.33	205.13	216.54	217.9	212.93	215.09	217.47	215.26	213.21	211.49	215	215.47	209.58	214.39	211.66	217.75	204.25	207.41	211.64	220.11	214.43	211.82	215.3	212.32	211.46	215.43	207.99	215.7	213.89	213.43	213.62	213.52	212.2	214.42	212.59	212.96	214.47	210.62
218.68	214.49	213.37	214.86	214.94	219.31	219.73	220.64	216.3	218.02	223.95	217.49	220.04	215.01	224.28	217.16	208.84	214.65	219.12	213.74	216.89	216.55	218.43	220.28	209.05	213	219.37	212.76	219.39	218.67	220.79	211.43	216.43	219.14	216.55	220.65	220.73	215.4	217.38	222.75	222.43	217.71	217.01	215.3	210.64	219.34	224.66	215.83	215.75	214.38
205.87	209.73	211.24	207.39	216.43	204.76	215.53	207.89	206.75	206.54	207.5	203	211.68	200.24	205.26	205.04	206.81	200	205.55	209.01	200.72	209.64	205.18	206.25	213.56	207.97	206.02	200.58	199.8	209.25	204.43	206.26	204.41	212.34	206.73	204.58	210.57	210.67	208.34	206.46	209.44	208.67	213.14	199.97	209.16	205.3	207.52	201.16	201.99	210.47
208.52	201.46	210.74	203.39	202.64	205.34	205.43	205	204.11	202.19	207.94	205.5	204.48	199.68	202.92	208.88	197.23	205.63	204.59	198.45	206.83	198.29	201.67	205.88	198.99	200.21	204.51	201.38	205.15	204.45	203.3	206.46	205.48	209.54	202.38	201.13	211.45	209.99	199.76	205.53	199.82	213.35	197.03	207.79	205.45	206.61	207.56	202.7	206.97	205.33
204.91	203.9	208.5	212.27	201.76	202.1	205.21	203.18	201.39	197.48	206.04	205.42	209.58	210.3	202.77	201.67	205.18	196.08	209.17	198.25	207.71	200.18	202.9	205.92	206.9	195.94	200.05	204.77	210.21	201.93	198.12	200.01	203.5	207.53	203.65	205.09	200.67	209.86	211.22	201.25	204.49	200.36	202.41	205.98	204.8	206.14	196.39	203.85	209.11	209.09
189.58	205.36	200.26	204.75	201.55	198.3	205.92	204.61	198.34	206.98	205.35	203.8	202.61	201.82	207.78	201.94	202.19	204.15	208.22	203.17	202.52	204.05	203.4	207.98	197.23	206.31	198.16	203.78	201.36	202.93	204.36	203.68	199.44	201.4	202.55	208.39	197.29	209.91	204.81	207.73	207.91	203.58	200.03	205.26	200.6	196.58	201.31	204.6	204.5	204.22
217.53	212.08	211.7	208.74	214.29	209.9	211.44	212.59	214.46	215.67	205.57	212.74	215.41	214.33	207.06	210.25	208.37	209.6	219.62	211.69	204.85	213.47	206.22	220.29	210.95	207.99	219.44	211.5	213.19	218.13	211.8	209.22	204.1	211.72	208.36	216.95	213.45	213.01	210.6	213.75	209.57	213.22	208.98	217.73	211.92	219.31	202.56	207.28	210.72	205.63
208.57	219.86	216.63	214.62	210.41	209.29	214.32	215.35	212.18	210.89	210.91	207.28	211.53	213.12	215.86	210.92	220	202.53	211.22	212.82	215.2	222.38	211.44	212.25	210.25	209.32	210.14	209.89	211.62	219.86	211.01	219.71	213.96	209.25	216.45	207.25	210.94	210.07	209.35	211.61	215.29	210.97	205.25	212.8	216.6	212.94	213.4	213.4	207.49	211.33
203.35	211.03	206.91	221.56	205.59	208.2	212.29	211.57	212.31	212.86	210.86	208.2	205.58	209.65	208.44	207.43	207.86	210.44	205.44	209.5	205.64	207.22	216.68	206.8	206.08	205.47	207.47	209.95	202.48	210.16	212.67	207.2	212.49	208.34	205.39	209.88	206.86	200.46	209.59	214.5	209.1	211.88	206.75	205.49	211.14	208.96	210.37	208.51	206.18	208.64
208.44	202.44	203.9	199.63	198.12	208.76	201.7	201.14	207.52	201.59	202.07	198.35	203.39	201.64	201.96	201.36	199.02	199.82	205.46	201.89	203.09	203.64	204.16	205.89	204.02	199.09	200.37	205.72	198.46	202.3	203.79	205.34	204.29	199.85	201.35	200.7	202.39	207.03	211.78	202.03	206.62	201.45	207.25	200.45	202.72	201.56	202.47	197.63	201.66	200.14
196.12	200.9	193.19	194.49	197.92	193.71	200.4	199.16	195.79	200.84	200.59	195.98	209.17	194.57	199.05	193.54	201.88	200.26	195.78	199.8	201.75	190.53	196.22	194.57	196.73	194.34	205.17	197.59	203.59	197.66	199.98	198.86	196.25	203.31	203.73	203.24	195.31	199.67	198.73	195.67	199.88	197.81	196.87	193.07	195.39	196.11	196.52	202.52	200.97	206.53
207.59	207.05	205.51	207.17	204.45	208.05	206.18	207.75	210.02	206.94	207.25	207.73	207.26	208.41	206.38	210.48	201.22	208.16	208.05	207.29	207.87	207.48	201.27	204.59	211.71	209.28	209.69	208.76	204.91	208.6	204.84	210.11	208.99	213.11	213.06	206.28	202.91	211.13	203.5	204.27	209.59	210.79	211.48	199.74	203.58	207.41	205.99	206.77	209.4	205.64
205.94	201.81	191.34	207.24	204.18	200.4	203.55	203.55	202.53	207.27	199.57	206.62	208.32	200.47	197.02	202.28	201.63	198.21	198.92	199.84	201.35	200.39	202.51	199.39	204.69	207.23	203.31	207.13	209.39	199.58	199.17	200.51	203.48	204.81	205.46	197.67	197.71	202.9	201.83	206.07	203.85	195.83	208.69	203.5	207.86	203.64	202.34	202.28	208.15	198.51
206.42	204.07	205.47	205.69	202.32	199.51	195.45	199.48	203.01	207.23	198.81	200.72	204.07	202.37	200.56	204.32	196.62	202.12	204.9	205.54	203.15	200.04	194.41	197.58	203.68	202.91	205.67	203.61	200.16	213.86	206.4	199.18	197.93	200.14	200.33	208.38	202.7	206.54	201.83	202.24	205.88	203.67	205.29	205.25	205.41	201.5	199.24	201.68	205.53	210.87
210.7	214.87	212.55	211.17	205.58	210.01	205.6	206.49	210.91	212.77	210.75	212.89	207.63	210.23	206.99	213.76	203.15	210.83	206.98	212.82	207.34	208.9	209.64	210.08	206.69	213.18	214.26	207.93	215.59	211.18	207.52	207.52	203.74	206.23	214.71	210.61	211.98	212.31	206.79	211.16	210.21	207.18	205.13	211.06	206.5	207.63	209.34	210.61	214.19	208.97
215.35	205.48	207.41	218.77	203.61	208.42	209.6	206.59	201.86	209.12	212.72	213.1	208.46	206.23	208.24	207.1	206.45	213.72	203.76	200.5	204.04	208.13	205.42	214.27	204.8	216.69	209.36	207.53	206.34	208.58	207.52	208.28	209.97	216.64	208.11	211.19	211.88	202.52	206.45	206.64	209.88	209.68	208.03	210.36	209.17	203.83	212.87	211.13	207.67	205.78
215.95	208.2	201.31	213.42	213.23	207.42	204.32	210.26	208.25	205.35	203.63	204.08	211.07	207.88	214.35	209.35	210.11	206.55	209.02	209.67	211.18	209.27	211.37	205.82	209.27	210.09	200.62	211.94	206.86	208.05	212.93	203.57	216.12	211.9	202.77	203.86	207.43	207.63	205.16	201.21	207.92	219.52	205.89	205.79	210.83	203.79	200.79	204.17	209.12	212.12
210.88	211.04	211.63	203.84	217.29	205.32	212.82	211.65	212.86	211.51	215.46	208.39	208.41	207.53	217.06	208.45	215.75	213.28	211.91	203.26	208.93	221.49	202.53	210.22	208.08	212.6	213.01	214.46	220.1	215.2	212.35	210.97	214.08	215.72	212.5	209.89	201.26	211.13	210.96	209.37	209.09	215.2	212.71	214.04	216.65	212.97	210.83	210.85	216.49	214.39
203.14	208.56	205.25	206.86	205.11	203.63	206.41	201.47	203.71	203.18	199.02	201.06	202.5	212.63	203.08	199.84	205.67	200.34	203.6	207.1	203.34	203.68	204.41	198.38	204.35	209.16	194.87	204.07	207.98	203.62	197.44	210	201.13	202.97	199.71	200.56	199.86	199.1	206.03	206.47	205.82	206.76	202.9	208.4	204.25	203.34	206.5	205.94	201.43	202.66
196.21	197.85	199.46	194.07	201.27	197.07	192.13	194.69	200.09	188.74	192.62	192.59	188.84	201.24	197.79	192.21	194.2	192.89	193.27	195.06	194.91	188.26	191.59	199.37	192.95	192.72	193.45	193.75	195.84	188.66	198.46	194.18	196.63	198.54	192.14	195.7	196.25	192.78	189.21	189.78	195.58	191.26	194.14	194.01	192.31	192.35	195.55	200.78	188.08	198.46
195.95	198.45	199.82	193.61	192.25	197.94	198.84	192.66	199.42	199.28	200.98	198.08	194.17	199.71	204.46	196.3	195.57	198.08	198.9	193.73	202.36	200.27	198.88	201.52	198.31	198.88	198.69	198.87	202.26	196	197	199.27	197.39	206.68	199.07	200.15	201.57	204.45	198.41	203.97	192.93	201.72	197.4	194.78	201.53	204.19	206.75	196.04	200.76	198.53
208.23	207.03	198.05	203.23	205.43	204.79	206.27	208.07	203.14	213.5	200.69	207.45	205.16	212.97	208.74	203.05	210.4	210.09	205.79	205.9	200.87	202.36	208.25	205.67	215.2	209	201.35	207.28	203.97	214.04	204.06	204.77	210.46	207.44	203.9	208.17	211.16	201.51	201.82	202.85	200.16	205.9	201.52	209.03	206.94	203.26	205.29	208.16	207.88	201.8
209.84	200.3	200.47	201.87	205.43	205.19	200.08	204.14	205.97	207.24	208.44	200.9	200.81	206.02	208.08	201.96	202.73	207.85	206.22	199.64	203.96	201.74	205.83	206.17	204.77	198.54	205.72	203	204.64	199.12	200.73	203.27	206.54	204.84	199.3	202.63	202.97	201.3	201.32	201.52	203.55	199.07	204.45	206.9	199.78	205.32	208.48	209.37	202.18	209.53
205.28	211.33	207.82	207.86	208.47	206.67	207.03	203.09	214.96	206.97	205.07	209.47	204.96	210.22	209.76	208.34	206.35	204.28	200.81	207.23	211.19	212.57	212.57	207.34	218.82	205.64	206.61	209.2	208.9	210.72	211.06	198.88	202.13	205.32	206.28	208.69	210.86	213.14	214.64	206.12	209.02	208.65	211.23	206.74	212.68	209.68	208.75	207.86	210.77	204.34
210.17	219.93	210.49	216.33	216.41	222.57	218.45	218.32	217.68	217.45	221.64	222.42	217.98	214.81	218.38	218.18	212.24	216.5	216.74	215.48	218.83	217.32	214.3	218.54	218.84	215.4	218.54	212.72	211.2	214.78	212.68	214.86	218.8	222.28	219.45	215.2	217.24	213.63	214.18	216.11	219.82	216.17	216.71	211.15	216.91	209.45	214.58	218.61	222.23	214.12
210.02	203.75	210.28	205.01	208.26	206.43	211.23	208.8	196.27	207.36	206.01	209.13	203.59	206.97	208.32	208.79	205.81	201.55	205.52	208.14	215.57	209.62	209.95	207.13	211.55	211.21	202.72	208.63	208.51	210.41	214.32	206.74	209.72	215.65	207.09	207.63	203.92	205.71	204.73	212.48	217.39	206.72	208.59	211.89	208.16	209.55	210.37	213.46	212.75	207.06
205.59	205.79	213.39	210.32	208.14	211.66	206.78	205.01	204.9	209.76	205.92	211.41	207.42	219.32	210.09	208.97	211.97	207.84	212.04	207.25	208.33	212.28	217.72	205.02	204.78	202.61	211.37	209.1	213.15	210.05	200.9	212.83	210.02	207.66	212.5	203.52	210.67	209.42	203.09	211.41	209.34	207.64	206.59	206.63	210.12	208.87	205.78	213.87	212.84	216.86
204.45	207.18	203.99	202.89	198.82	202.31	198.72	205.34	202.67	211.26	198.44	206.4	200.28	205.13	203.72	203.52	201	200.68	203.89	198.89	198.41	204.54	201.97	205.08	204.66	207.92	205.04	200.96	204.55	197.76	206.33	204.64	202.25	202.92	203.06	196.98	205.31	190.25	203.26	205.26	204.4	205.32	198.19	196.87	206.94	198.16	201.63	200.65	205.08	202.09
196.71	203.39	208.84	203.87	200.82	204.09	206.72	206.6	204.58	199.95	205.29	203.59	197.57	205.34	207.13	207.63	209.5	205.38	197.94	205.88	199.13	209.47	201.54	207.49	206.18	205.97	202.27	206.41	207.01	199.69	204.75	211.61	201.89	206.31	211.24	210.32	210.26	207.21	207.07	206.23	203.41	204.8	202.22	201.44	200.01	198.51	203.24	208.97	206.95	197.59
209.51	203.72	209.33	206.74	203.15	208.29	208.83	213.45	209.31	206.76	212.38	206.26	213.7	207.39	210.69	211.35	209.25	207.37	209.81	208.56	208	214.61	205.56	209.85	208.88	214.33	208.04	202.69	211.13	210.57	205.22	207.23	207.23	211.64	211.23	209.68	204.23	211.43	203.24	201.36	207.03	218.18	205.91	207.81	206.11	210.35	213.2	209.67	210.25	207.66
209.09	212.66	213.63	210.34	208.19	211.67	206.92	212.8	214.82	212.97	208.86	208.05	206.99	215.93	209.5	209.48	211.86	213.45	214.48	207.75	209.48	215.21	216.13	208.35	215.07	209.34	214.96	211.89	207.95	213.76	208.68	205.56	211.64	215	208.47	216.05	215.78	209.72	216.94	216.11	210.35	217.41	213.05	214.69	210.71	209.27	213.84	209.17	209.03	210.43
202.7	202.73	206.46	206.31	209.6	200.36	204.53	201.88	202.11	200.17	196.44	197.13	195.43	201.84	199.28	205.65	203.31	202.76	205.83	205.69	198.99	203.06	207.62	209.64	200.54	202.4	202.29	204.96	206.53	203.67	206.13	203.2	204.44	205.02	199.58	207.87	206.89	203.03	205.04	199.41	196.34	202.86	203.82	199.52	203.69	200.51	206.51	210.86	202.54	198.99
192.45	189.06	198.21	191.9	190.87	192.15	199.82	193.29	199.44	195.28	192.77	200.59	197.55	194.09	201.11	190.08	194.99	201.15	193.02	192.97	196.9	200.4	192.79	193.39	191.22	196.98	196.57	194.04	203.91	197.4	195.65	199.2	193.47	196.25	199.09	191.66	198.61	196.8	191.13	195.78	194.39	195.47	199.03	187.79	193.77	196.07	195.95	196.39	189.24	198.77
199.65	197.87	192.58	195.38	193.7	189.15	198.19	197.99	200.24	194.69	190.44	191.16	195.04	192.52	198.78	201.81	196.23	191.92	193.87	192.9	196.35	188.78	194.44	198.35	192.29	198.44	193.54	196.93	194.34	194.56	197.45	190.01	194.71	188.73	198.91	191.95	192.58	195.22	194.17	194.84	187.28	199.15	196.45	190.25	191.1	195.04	197.35	198.1	192.84	186.53
207.34	208.22	207.8	211.63	212.65	214.18	207.65	210.54	216.14	220.9	211.43	210.55	209.31	215.25	205.87	210.28	208.53	212.93	210.27	208.33	202.02	210.02	202.84	204.75	200.97	211.39	208.13	207.74	211.16	213.56	206.56	204.62	213.26	209.35	219.86	205.66	207.77	211.57	214.63	214.17	207.1	213.46	200.56	205.43	209.78	208.21	202.61	208.02	207.04	214.22
208.99	213.75	213.34	209.42	210.63	213.2	216.98	214.39	210.22	209.53	210.71	218.77	213.3	215.88	212.08	217.07	211.46	214.03	213.45	210.04	217.06	218.39	212.21	213.75	209.27	210.71	209.44	207.98	215.08	211.54	211.53	214.91	204.01	214.75	211.27	214.43	210.24	213.1	213.35	215.77	211.87	207.28	214.87	215.69	212.97	213.66	210.47	218.16	214.99	210.28
204.51	204.99	218.23	214.27	207.95	212.31	208.06	212.46	210.62	210.32	218.63	215.67	216.8	209.58	211.22	210.18	214.01	216.76	211.63	210.82	211.34	211.76	213.62	211.96	209.96	208	214.61	211.09	216.51	209.36	212	214.23	216.06	205.79	211.23	209.24	215.46	217.38	211.25	212.33	211.96	210.79	205.73	216.18	214.98	211.11	214.04	212.26	214.43	209.63
195.24	202.83	204.76	202.45	202.06	208.77	199.47	202.57	205.34	207.77	206.84	202.08	199.01	204.68	203.38	206.31	195.51	205.54	195.92	200.84	203.57	204.1	195.14	205.42	199.08	196.03	201.77	203.64	198.51	203.19	199.38	200.04	199.97	203.9	205.05	195.36	198.28	202.73	199.17	202.38	208.29	199.56	206.31	197.98	200.45	195.56	206.08	202.45	193.36	204.65
204.5	200.1	210.66	206.24	201.29	201.99	202.83	199.1	206.08	206.15	200.42	209.37	202.29	196.71	201.99	205.15	206.62	200.21	205.59	210.79	198.73	200.6	200.78	206.09	206.43	202.51	207.63	202.34	203.57	203.26	199.18	205.04	207.12	201.9	205.08	205.07	200.97	203.75	203.88	204.11	201.33	201.68	202.75	204.48	200.78	212.87	202.22	203.41	205.85	200.16
208.18	210.98	205.19	199.66	205.31	213.75	208.29	207.3	205.25	202.52	211.67	208.16	205.65	207.25	208.39	204.47	213.05	209.41	207.55	205.01	209.82	208.75	209.63	214.22	206.53	203.59	206.62	214.86	208.72	204.66	207.5	205.28	202.94	207.99	197.93	208.83	206.9	209.59	207.24	203.94	209.02	205.12	210.87	205.96	207.41	211.57	204.44	207.69	202.83	203.8
222.92	208.5	204.46	210.06	211.34	218.9	212.6	208.7	212.18	205.29	216.63	211.6	208.84	212.89	214.55	208.73	211.04	215.84	215.49	210.14	212.78	214.89	207.67	216.05	211.43	213.6	211.04	210.96	212.7	206.79	202.43	213.24	208.52	207.26	216.03	209.62	216.08	206.2	208.6	217.1	203.8	215.84	217.06	213.29	204.83	214.34	217.63	211.06	210.2	216.08
203.5	212.32	201.07	208.63	206.88	208.63	210.08	203.91	204.25	205.12	206.85	201.26	204.22	219.72	205.76	202.57	207.51	205.13	207.12	200.07	206.98	213.39	208.07	206.5	205.13	210.59	206.7	212.35	211.3	211.61	208.59	208.32	208.86	210.62	208.27	211.59	211.4	204.56	205.06	206.11	213.81	206.96	212.42	198.98	206.22	207.51	209.31	216.05	206.12	206.32
208.77	205.26	205.98	211.38	205.23	204.76	206.47	211.01	208.98	208.08	204.84	212.17	210.24	205.81	211.76	203.74	207.26	206.71	207.31	201.65	204.12	207.55	203	206.91	203.46	207.6	206.44	199.89	207.98	206.59	218.22	203.79	200.77	214.1	205.01	203.76	197.59	202.3	205.47	204.18	204.83	206.88	207.8	207.96	208.21	209.49	207.5	209.3	206.14	205.18
203.57	196.89	200.18	207.36	201.07	199.26	199.06	203.58	196.82	197.28	201.5	201.02	196.67	202.75	201.58	196.04	202.57	206.36	193.28	206.02	202.21	201.07	200.46	196.16	196.57	196.95	198.02	194.95	196.79	196.64	196.74	195.72	198	198.84	200.4	195.52	198.78	201.97	207.11	200.25	200.05	197.64	208.02	193.84	196.49	198.49	201.15	198.31	206.58	196.38
192.68	203.28	204.38	205.16	204.72	198.45	198.3	199.66	205.44	200.71	202.86	203	194.78	203.78	198.62	201.19	206.03	203.02	199.46	202.01	199.91	198.15	195.41	195.87	199.02	200.49	203.73	199.88	197.68	199.02	199.65	203.11	196.12	208.19	199.27	207.47	203.42	204.02	206.29	193.79	201.2	196.82	200.53	202.95	200.36	201.24	202.55	198.13	200.65	201.79
205.75	206.35	206.53	204.2	204.68	200.97	203.28	205.31	211.66	209.16	202.7	202.06	202	205.82	204.23	200.68	210.85	205.76	206.52	206.6	201.24	197.34	198.19	210.89	208.64	207.81	201.18	206.97	211.76	201.55	212.46	198.82	203.21	199.88	197.42	206.69	209.01	207.42	208.37	206.67	205.14	203.94	199.34	206.88	205.68	203.04	201.83	204.39	203.58	208.17
208.45	215.22	203.47	209.15	208.54	207.37	202.18	209.7	205.63	206.87	214.23	209.58	207.6	207.06	202.44	211.94	206.1	211.95	204.86	206.32	204.7	209.4	199.85	203.38	208.19	206.23	206.68	208.8	210.59	210.49	213.03	212.28	208.36	210.48	210.03	209.15	211.36	209.05	201.87	204.43	210.26	211.74	207.25	212.97	213.94	209.69	212.91	206.75	207.8	207.57
204.1	196.75	200.55	200.44	204.34	204.48	202.79	199.99	197.01	201.95	206.04	201.19	201.99	207.27	202.82	203.96	201.44	201.55	205.03	192.73	196	201.96	201.23	201.99	204.5	196.17	202.97	194.93	199.83	200.44	204.05	197.99	200.32	205	205.93	203.54	200.3	196.87	200.55	199.4	202.29	199.26	203.6	200.25	196.17	195.52	201.1	199.32	194.37	200.41
199.85	197.76	198.34	198.61	205.13	204.03	206.09	196.16	202.2	196.9	199.19	202.81	200.88	199.7	204.25	199.03	193.16	197.31	196.4	202.48	202.38	204.64	200.9	199.85	197.27	200.87	197.2	197.02	195.88	199.47	204.38	196.72	195.44	201.18	200.8	199.29	200.87	202.79	195.05	203.75	200.83	205.85	200.56	199.62	199.98	206.56	194.15	197.37	201.53	201.86
204.45	204.68	204.33	200.87	210.4	204.29	205.15	203.99	205.24	201.36	203.14	207.28	204.3	210.28	207.48	206.84	209.84	207.04	202.79	206.18	209.19	205.17	211.16	208.22	204.9	203.17	204.27	202.66	203.87	207.29	204.48	206.16	196.51	210.6	203.43	201.5	202.67	201.62	207.82	201.42	207.2	211.75	206.58	210.07	205.42	213.44	198.27	203.29	201.83	198.92
217.88	218	216.67	221.31	223.55	216.96	215.76	223.71	219.61	216.68	212.02	217.39	216.5	218.3	215.26	217.83	217.6	211.68	220.35	211.58	222.36	218.48	220.96	217.92	222.93	215.29	216.08	216.93	218.43	217.27	217.14	215.35	211.06	215.57	217.43	220.01	221.33	217.6	219.96	215.51	220.11	215.57	214.57	216.19	215.2	219.61	216.04	220.25	211.92	209.89
216.56	217.24	205.52	212.45	214.53	216.68	213.17	212.2	208.77	209.98	212.2	213.24	213.76	209.61	207.7	217.18	211.89	218.02	211.81	210.17	210.19	214.52	212.86	207.44	210.72	207.48	216.9	215.8	213.02	218.56	211	207.28	213.55	210.62	215.71	214.83	211.19	208.28	206.82	211.2	202.62	210.53	210.61	217.83	209.68	207.52	213.14	215.73	208.3	216.2
206.12	205.02	205.15	204.64	203.61	201.42	201.61	208.91	198.57	203.34	212.16	198.27	199.91	206.33	205.5	205.92	204.09	199.64	205.1	205.63	211.59	202.72	201.69	203.5	204.57	199.66	203.44	199.43	203.12	201.4	200.57	201.97	204.14	203.8	204.05	203.64	200.85	200.2	198.81	199.03	197.38	205.34	202.7	203.38	199.37	201.28	205.32	203.98	203.69	201.31
207.32	203.3	200.35	204.42	206.57	207.78	204.07	203.79	201.48	209.26	206.68	201.54	203.82	196.26	199.25	201.2	203.15	205.86	203.63	203.97	202.98	204.68	202.58	206.23	205.44	202.34	210.81	204.6	201.64	201.13	207.32	197.67	205.42	207.37	203.31	207.11	201.45	193.55	201.96	198.73	202.62	200.39	208.33	205.11	204.13	201.95	204.9	204.08	201.74	199.06
202.75	206.57	207.19	207.17	208.32	209.84	202.22	204.23	203.74	203.27	207.58	203.83	209.33	202.38	206.67	199.83	200.33	203.94	203.15	204.18	208.29	204.02	205.69	205.88	203.05	203.85	199.74	203.29	202.49	201.9	211.87	207.85	206.65	200.83	205.51	206.58	200.11	203.37	209.36	205.24	207.82	211.88	203.87	205.55	211.18	201.6	202.19	205.61	202.36	211.31
197.01	200.4	197.71	199.36	195.71	202.41	204.69	201.2	203.17	205.54	199.94	203.6	200.69	191.57	202.47	199.82	196.97	202.47	201.29	202.54	202.8	204.14	199.96	197.19	195.88	200.48	204.33	201.17	197.92	206.34	198.04	201.35	203.48	202.9	203.99	203.68	201.48	202.38	205.02	197.29	199.93	204.6	193.87	196.08	203.11	202.94	201.76	198.59	201.92	200.6
212.86	206.02	210.96	210.22	215.39	218.34	215.62	213.1	214.34	217.16	216.31	214.59	216.58	205.19	215.36	210.19	215.25	215.48	207.19	213.5	213.03	222.07	220.34	215.09	213.79	221.75	214.89	210.26	218.03	209.97	214.18	211.1	212.3	205.68	207.57	215.07	221.25	211.32	211.99	212.17	215.81	212.44	216.28	215.83	211.92	205.99	214.47	211.27	213.63	215.04
210.43	210.52	211.08	208.51	210.9	205.91	210.52	203.23	207.67	207.61	213.98	211.02	213.12	208.74	206.36	206.17	211.11	207.38	209	206.58	207.53	209.67	212.28	208.16	214.01	208.79	206.13	209.78	208.32	209.22	213.08	214.8	203.31	210.12	205.49	203.72	206.53	215.15	214.19	206.76	214.15	218.63	207.52	203.98	207.28	215.06	211.93	212.43	208.58	206.93
197.28	199.04	197.86	200.38	191.78	197.24	194.2	203.59	198.21	204.1	198.8	198.04	196.41	198.04	196	199.91	200.53	205.68	199	200.89	204.02	199.15	203.4	203.9	198.65	196.12	196.16	195.27	201.29	204.29	199.12	197.25	197.8	202.3	200.9	197.37	198.66	198.37	201.36	198.17	197.78	203.16	199.18	199.53	198.38	194.07	195.32	197.95	197.56	202.86
202.09	206.99	199.82	201.13	201.45	207.32	197.95	203.87	201.36	201.54	206.93	201.16	203.21	208.52	204.77	206.05	205.02	209.25	213.21	202.55	208.13	202.67	210.39	198.18	202.37	199.5	209.35	206.77	202.84	207.11	196.76	203.16	197.26	202.38	205.68	208.87	197.5	203.96	207.23	202.5	206.12	211.63	199.68	199.78	199.11	200.81	205.47	205.43	212.06	208.97
223.07	222.45	214.68	220.08	218.23	220.1	222.45	215.42	219.66	209.16	211.85	218.38	213.34	219.16	221.9	223.88	214.18	215.15	217.73	214.53	214	210.8	216.54	220.59	220.43	218.17	218.59	217.17	222.32	213.76	213.35	212.63	212.96	218	217.74	218.55	213.61	220.68	216.88	216.2	215.99	213.17	217.89	216.13	215.78	214.66	212.77	216.17	219.6	212.91
202.13	201.43	210.76	205	204.49	196.53	202.53	206.84	201.32	204.97	206.34	203.22	207.83	202.84	207.84	199.57	198.73	209.06	204.79	203.17	202.05	205.64	205.31	203.61	198.48	205.08	200.71	205.07	205.11	203.66	207.04	203.06	203.43	206.35	200.57	203.72	202.6	205.6	206.66	198.86	209.2	202.15	198.9	211.11	199.39	201.78	204.76	206.2	206.05	189.69
208.29	204.63	205.74	204.98	206.29	208.18	216.49	203.08	207.93	214.72	210.72	202.88	208.31	206.93	202.57	203.51	206.89	208.4	206.32	206.33	204.83	204.49	207.13	210.84	208.24	206.16	210.11	205.89	205.35	212	203.83	207.11	206.86	207.28	206.57	212.75	207.69	209.95	198.67	211.91	213.57	209.19	210.17	206.75	209.74	210.97	210.43	204.89	206.96	208.34
205.79	204.37	211.89	206.08	204.69	208.78	206.19	207.94	206.49	206.92	201.74	211.41	201.9	204.13	202.4	205.64	208.12	213.33	208.97	209.72	211.12	210.1	208.8	205.48	206.79	213.62	206.74	211.65	205	205.96	201.81	207.76	212.43	207.36	208.33	206.22	209	207.52	211.87	204.38	209.75	210.7	206.65	205.17	213.35	204.21	211.33	205.69	202.17	207.22
207.14	205.36	206.63	204.01	208.02	210.47	209.33	212.83	211.84	199.74	210.46	213.48	209.49	211.34	211.16	206.02	204.86	204.68	209.14	206.46	204.53	213.74	215.82	206.76	204.68	208.96	213.07	205.57	206.86	211.79	214.65	208.76	210.04	210.19	214.5	209.69	206.9	206.28	206.88	213.32	211.04	211.14	207.17	210.37	209.78	201.09	202.51	210.92	210.43	214.59
197.68	203.4	203.75	200.22	200.31	198.36	200.72	201.5	197.28	201.4	193.13	202.14	203.98	192.02	201.29	202.11	202.63	203.54	208.21	204.78	199.96	203.84	198.59	201.52	207.52	202.46	195.96	199.28	199.08	197.65	202.34	204.9	202.44	203.9	196.11	204.92	198.95	203.75	203.3	197.65	201.13	203.45	196.73	202.6	203.8	201.07	201.32	194.48	194.33	203.84
201.42	203.57	203.15	200.33	202.2	196.97	206.11	203.2	208.03	207.99	202.11	204.87	206	196.61	206.69	197.34	197.42	208.3	205.24	201.42	203.97	198.12	203.77	193.35	203.76	200.24	200.58	197.69	198.22	206.26	196.66	195.69	205.76	201.02	192.67	200.17	206.19	205.92	199.98	203.28	210.12	201.36	195.91	203.92	204.37	202.97	202.66	201.15	200.78	206.06
217.67	220.11	216.7	220.5	213.63	213.71	218.21	217.87	216.52	213.84	220.52	215.93	215.73	219.77	218.42	212.12	221.77	219.5	211.34	218.71	215.36	217.59	220.29	220.69	218.09	220.49	214.71	215.41	220.87	215.14	217.93	220.28	221.81	217.35	223.56	218.42	214.57	220.63	213.15	219.73	218.17	214.07	219.41	209.4	219.84	212.66	217.42	212.58	212.78	213.44
208.61	209.99	209.62	211.64	211.38	210.1	210.94	212.87	205.93	207.23	213.75	215.29	215.26	213.08	207.95	209.81	218.58	215.43	217.12	216.02	209.16	215.95	214.05	208.51	207.6	211.27	218.78	212.36	206.92	210.22	210.27	202.47	213.4	207.1	216.49	207.41	211.6	217.43	219.34	210.85	208.67	213.43	203.96	207.56	218.21	206.7	213.39	220.71	209.13	213.99
209.26	202.72	205.3	205.25	207.07	213.66	208.95	207.64	210.1	211.53	205.49	209.92	207.48	209.79	208.93	205.92	205.13	214.5	210.67	204.85	212.84	208.44	213.58	216.41	212.75	212.43	206.2	207.54	210.22	208.69	212.96	205.95	211.48	206.34	207.94	209.01	202.46	208.15	203.6	207.48	205.73	214.28	206.64	208.62	215.48	211.12	203.47	208.2	210.11	215.61
197.84	196.21	199.21	195.85	204.7	202.54	203.13	192.25	203.84	195.93	199.76	196.54	196.44	195.05	197.65	197.21	194.27	194.97	200.69	203.2	192.21	199.87	195.92	195.28	194.42	197.62	191.94	195.89	195.88	194.8	196.88	198.11	196.09	200.67	197.38	199.95	195.41	199.21	196.94	189.68	201.49	196.8	197.8	198.55	200.03	200.22	199.13	192.43	194.06	193.75
208.06	204.11	206.23	198.61	211.47	198.84	208.82	205.77	207.95	204.79	210.23	202.66	200.28	203.07	198.23	200.14	202	207.1	203.27	202.97	208.86	205.43	206.95	209.71	205.21	207.73	208.87	203.43	206.58	207.02	199.75	204.92	203.22	203.32	205.82	203.37	206.05	206.09	203.32	202.07	205.97	203.13	202.87	201.41	207.21	203.96	207.64	206.46	202.21	200.82
208.66	212.94	214.02	209.91	216.9	207.15	212.54	212.84	208.73	216.24	213.71	212.19	208.85	213.14	210.24	217.47	209.48	209.37	210.5	210.13	211.91	212.67	207.44	210.5	212.03	215.06	211.11	207.42	220.17	203.42	212.03	212.18	211.18	210.67	207.56	211.16	213.84	211.2	214.62	214.54	210.46	211.96	210.36	206.74	210.11	209.84	216.78	213.65	210.43	204.15
198.85	196.91	203.35	201.12	201.96	194.23	201.28	206.21	204.68	199.79	202.09	203.23	197.69	200.68	207.9	202.17	206.47	191.8	204.61	196.35	201.79	208.02	194.9	202.81	195.06	205.04	201.32	207.44	201.59	201.2	203.11	199.7	206.32	201	200.08	200.5	196.92	200.39	196.6	197.61	206.12	199.4	201.45	203.26	201.37	196.23	201.64	188.5	200.07	200.36
202.81	210.8	208.87	206.22	212.83	207.99	214.32	207.41	207.65	210.98	202.22	205.46	208.45	203.04	204.24	210.79	205.41	209.19	208.35	209.13	208.25	202.05	210.03	210.24	207.25	203.08	207.59	205.16	209.66	205	214.32	214.07	205.37	209.43	205.89	209.7	209.41	204.97	205.79	203.3	208.83	205.6	207.21	214	204.7	205.49	208.14	211.97	207.53	214.99
209.65	210.09	210.59	204.2	203.32	209.49	211.65	207.24	205.93	210.11	209.85	215.33	208.42	210.98	209.38	209.15	205.35	209.4	193.21	207.59	208.13	208.53	207.07	209.69	209.53	212.05	212.95	206.56	208.04	208.47	206.97	210.79	201.54	211.91	209.05	203.6	208.46	210.75	201.92	206.71	207.16	207.39	213.78	212.98	207.4	208.24	206.94	211.23	204.1	203.31
212.26	206.49	212.44	210.37	214.91	212.97	212.85	215.35	210.97	210.82	217.18	211.78	207.79	213.09	214.67	217.65	215.17	212.25	208.75	215.15	212.61	214.19	212.12	210.19	211.59	214.22	214.1	214.28	208.42	214.08	214.22	212.41	210.86	206.93	218.15	214.22	211.5	220.46	206.48	214.27	217.88	211	214.05	209.51	216.4	215.31	215.91	212.45	210.68	211.66
205.47	203.48	207.59	202.44	211.37	207.84	206.11	204.92	201.01	200.81	206.24	203.3	197.92	205.84	206.92	207.15	199.32	208.18	200.56	199.25	209.37	209.27	205.31	205.3	202.61	200.48	204.61	200.99	198.41	201.11	198.59	203.95	201.9	203.9	206.24	210.6	206.99	200.02	201.61	204.16	206.96	198.56	204.56	200.94	208.54	202.95	198.86	204.18	206.83	210.06
206.32	205.35	205.19	201.14	209.02	206.19	215.46	203.26	202.41	206.43	205.17	202.73	205.08	206.11	208.87	207.78	202.31	201.57	210.09	208.74	208.41	210.37	204.73	203.27	201.01	205.83	205.95	205.59	201.8	203.84	209.25	210.66	205.27	204.81	206.06	206.1	204.47	198.69	204.58	207.37	209.06	204.37	208.27	204.53	208.36	204.63	208.03	202	200.62	201.2
209.64	207.07	205.67	207.19	210.96	202.77	215.27	210.98	211.42	215.88	206.05	209.98	206.51	213.2	204.81	204.34	213.9	205.35	203.86	210.61	211.85	212.73	204.6	209.23	213.36	215.01	209.14	204.15	210.44	211.07	201	207.91	211.51	209.54	209.65	207.54	211.32	209.81	209.89	210.64	206.63	207.35	210.93	206.34	205.76	200.82	213.28	207.12	208.68	212.89
223.26	215.34	218.4	221	221.58	218.27	219.32	212.58	215.4	213.55	216.02	214.03	217.44	215.08	211.87	218.08	221.64	216.59	218.65	216.12	214.41	212.48	210.68	216.8	219.98	215.28	222.26	213.79	219.97	218.36	213.83	210.49	217.86	215.99	218.39	216.48	216.59	224.83	224.11	211.78	217.7	221.62	212.09	219.45	215.59	221.24	213.71	214.7	224.01	222.45
202.24	211.59	214.61	209.47	213.66	208.25	213.1	210.37	203.26	210.78	211.46	205.44	204.14	207.84	209.04	212.75	214.07	205.29	212.61	210.43	212.4	207.68	212.04	206.4	211.46	207.91	210.54	207.52	210.51	207.13	216.75	214.94	213.45	208.07	207.43	207.74	213.73	215.82	208.43	209.16	209.27	211.35	207.74	212.56	213.49	208.72	204.69	208.18	206.07	209.78
203.97	208.26	207.97	204.78	211.9	206.19	207.96	202.52	209.87	210.36	210.49	204.98	211.13	215.66	206.89	208.47	206.27	214	209.88	209.37	209.32	210.01	203.92	204.27	211.49	219.45	206.92	204.36	208.68	202.6	209.2	203.55	209.13	203.79	211.16	212.17	211.68	209.69	208.04	211.07	208.91	209.25	210.94	205.44	205.21	217.08	205.12	208.37	214.94	204.57
216.06	216.92	214.19	223.67	221.25	211.65	215.07	211.67	209.25	211.81	219.58	212.33	211.27	220.36	217.96	220.78	215.27	212.37	211.98	219.87	215.86	209.18	219.49	215.71	214.28	214.35	216.38	214.62	217.99	218.5	207.84	215.65	216.44	219.7	211.8	217.02	216.96	214.09	217.28	215.68	223.17	220.33	217.38	223.25	220.19	210.29	219.77	215.86	220.15	212.88
201.56	204.36	198.57	200.5	193.54	199.07	201.74	204.93	205.77	203.01	196.35	200.64	193.66	198.36	195.74	201.31	202.09	197.26	198.7	196.32	197.78	201.14	204.42	199.33	201.73	193.34	196.61	198.25	194.13	201.28	203.54	197.84	196.32	200.86	197.5	196.11	202.86	203.51	206.6	204.53	197.63	192.54	196.77	193.96	205.26	204.31	201.12	207.14	199.64	201.62
199.32	202.48	205.02	206.39	204.2	208.87	205.58	206.18	212.06	203.19	209.58	200.99	212.2	202.6	205.83	200.62	202.09	204.36	200.96	210.07	205.14	208.27	203.03	205.78	202.09	197.79	207.94	205.74	206.55	207.83	205.85	201.19	210.48	197.89	211.03	207.82	202.42	205.62	210.47	201.84	206.12	208.46	212.58	200.3	205.05	207.29	204.07	207.98	207.41	205.65
222.38	211.94	214.88	218.11	215.56	216.42	218.94	221.7	216.83	215.54	218.67	216.26	221.43	217.99	217.75	214.47	216.11	216.56	214.07	215.46	217.52	216.82	218.83	215.99	222.09	212.32	214.76	221.42	222.45	212.99	213.66	214.44	218.42	213.85	219.17	215.08	215.81	218.72	213.73	216.38	211.85	224.1	210.65	219.08	220.24	215.25	209.99	214.12	215.22	218.17
207.89	209.71	207.83	208.3	209.54	210.24	212.8	214.18	211.02	204.32	213.09	205.26	211.17	208.44	205.27	211.48	208.78	205.98	209.14	202.21	207.66	211.94	205.43	201.18	203.16	202.21	205.26	210.48	205.4	208.29	204.25	204.93	208.48	203.93	202.87	208.85	208.4	208.93	206.84	210.03	207.53	208.92	208.35	207.24	210.17	209.69	211.78	217.08	204.61	213.43
203.06	210.85	202.86	203.44	204.26	207.4	206.17	204.98	201.45	209.56	204.97	210.61	207.59	202.96	204.16	209.61	216.83	203.37	206.58	206.27	206.55	206.2	210.35	211.88	211.72	213.12	203.35	204.63	209.08	212.24	209.79	205.35	208.01	213.2	202.06	206.79	211.06	207.25	208.37	204.23	209.5	207.51	201.47	205.48	202.2	203.48	210.56	203.59	215.49	207.65
208.57	208.27	210.3	207.71	212.82	208.45	212.63	210.06	211.02	210.26	205.97	212.8	209.24	210.75	211.1	207.13	206.02	208.86	209.84	205.29	210	204.97	210.96	206.83	205.54	204.04	208.11	201.81	212.15	211.15	214.14	219.18	212.01	201.97	202.46	215.77	203.3	213.53	207.61	209.39	209.5	206.38	213.8	204.56	204.23	208.25	204.89	214.82	210.93	211.09
202.37	199.91	210.26	210.01	204.61	207.09	208.09	207.7	211.44	206.34	205.27	203.82	202.13	205.98	205.4	205.6	212.11	207.17	211.13	200.38	205.28	206	205.51	201.67	207.96	206.48	204.18	202.66	211.48	203.85	210.07	207.49	201.93	204.63	205.11	208.49	208.01	204.65	205.7	210.24	209.52	199.23	208.15	203.74	202.62	202.88	206.09	200.06	209.54	203.76
207.17	215.19	207.35	209.28	210.73	214.57	211.77	208.21	210.08	214.74	208.18	208.36	199.9	209.16	211.61	213.7	207.63	214.28	213.7	217.86	206.97	205.68	211.86	214.08	209.74	212.75	215.14	215.71	213.08	209.41	207.54	214.75	211.42	216.3	207.96	209.54	213.58	210.79	218.9	215.08	213.43	216.24	212.19	214.38	220.4	209.63	213.01	211.96	210.49	208.79
212.14	210.7	209.61	207.83	214.65	215.07	209.22	215.88	206.57	219.44	209.13	214.88	217.43	211.25	210.16	212.84	217.39	211.4	214.54	212.4	206.78	216.92	208.8	207.02	206.7	211.69	211.15	213.07	212.04	206.13	210.28	202.53	215.66	204.54	209.17	207.93	218.28	215.04	208.6	210.99	209.95	209.27	205.9	214.11	208.96	223.07	212.7	209.65	217.16	215.14
208.92	211.11	204.65	207.31	213.26	206.81	198.8	205.35	209.06	204.27	209.21	212.18	208.77	207.66	206.41	206.66	213.24	207.96	209.61	210.57	205.08	210.51	205.46	207.83	211.16	209.58	206.62	207.02	211.26	208.3	212.25	209.03	211.61	203.64	208.91	207.45	207.4	210.33	205.23	214.19	205.35	209.17	208.07	211.24	212.16	212.26	208.95	209.24	210.91	213.86
206.85	199.75	210.88	210.58	208.31	208.04	209.83	209.04	213.16	207.45	207.6	209.21	203.62	205.44	207.66	205.68	211.14	203.18	208.61	207.48	212.57	211.68	205.66	209.51	213.61	207.94	207.89	200.7	215.55	206.39	205.98	207.05	210.18	209.82	208.38	204.97	206.5	204.48	211.98	210.25	210.84	207.33	208.78	203.12	210.97	202.12	211.87	210.93	210.76	200.97
204.29	202.37	210.51	207.58	205.46	214.55	201.48	209.77	202.48	207.51	212.06	203.04	207.06	208.47	206.92	201.84	209.48	201.97	203	205.26	198.97	205.14	212.56	208.94	208.16	206.51	204.74	207.92	211.79	215.4	208.45	199.73	205.32	205.59	208.07	201.93	210.21	207.98	201.78	211.18	204.05	205.76	200.07	203.31	205.24	204.87	202	206.91	203.76	211.39
209.1	207.81	209.21	205.62	209.43	202.8	206.02	206.72	211.6	207.83	212.37	207.05	208.12	207.45	208.89	212.62	206.85	207.44	207.59	207.6	206.27	205.09	199.05	204.12	208.74	205.94	209.98	205.15	207.3	213.86	206.2	208.26	209.8	209.3	207.77	210.35	206.03	209.34	211.3	208.16	206.21	205.99	207.15	209.02	205.28	206.5	209.74	211.7	207.43	204.69
209.94	213.92	211.19	210.86	212.86	211.59	209.7	212.6	214.15	222.88	210.38	210.94	216.32	208.3	212.52	213.62	211.18	212.99	208.24	212.11	214.85	212.29	215.66	212.55	208.8	211.62	205.06	215.2	216.16	210.98	212.68	213.67	212.36	214.17	213.53	209.97	213.23	210.52	207.11	218.22	217.16	207.12	206.51	213.19	210.33	218.19	211.2	204.86	212.53	215.86
222.11	219.77	221.31	215.08	216.41	219.41	216.26	218.55	222.7	217.5	213.17	217.15	219.2	220.28	221.2	217.81	218.51	226.14	222.14	216.74	216.48	215.77	218.26	212.65	220.45	218.5	219.15	214.68	211.95	217.38	219.35	219.95	220.26	216.68	216.01	214.38	226.04	213.73	225.49	221.71	216.49	220.59	213.42	218.55	212.68	214.88	210.5	217.85	210.98	216.13
203.22	198.54	200.32	204.02	209.97	200.49	201.48	201.71	204.19	197.46	200.6	197.29	200.4	199.67	197.71	200.14	199.32	198.1	203.77	199.27	196.27	203.03	195.95	204.2	204.48	202.81	205.12	201.69	195.05	208.68	203.47	199.8	200.52	202.74	199.54	203.63	204.88	200.12	194.9	199.07	202.42	205.67	206.87	201.3	204.04	196.01	199.68	201.09	203.41	206.78
209.28	211.64	209.56	209.89	215.3	216.76	212.3	212.98	206.03	213.47	205.14	216.11	214.12	209.49	214.03	217.48	209.55	209.32	208.45	210.58	209.63	213.37	217.75	212.76	205.84	207.76	216	214.32	214.23	213.01	208.9	207.31	214.64	209.71	208.48	209.26	209.93	206.97	212.51	209.53	210.4	207.34	210.09	218.1	210.99	210.11	211.65	206.57	207.74	210.08
198.96	195.2	197.86	201.27	198.25	204.95	202.08	204.57	190.75	203.06	200	200.05	198.08	201.82	208.36	195.79	198.9	196.15	199.14	206.46	201.41	192.85	195.92	203.3	195.31	196.13	198.6	196.9	202.6	198.87	193	204.81	199.88	199.87	194.87	198.85	201.22	200.12	196.78	198.76	198.67	199.02	195.21	195.01	196.71	202.69	198.85	203.02	200.02	201.89
204.35	205.07	208.95	211.11	210.61	201.5	204.31	201.45	206.68	209.75	211.27	204.7	208.42	205.62	207.13	206.36	207.73	208.65	214.92	211.06	212.1	205.24	209.81	206.32	211.85	210.5	205.82	207.99	207.08	208.79	207.09	206.19	210.17	206.73	211.9	211.68	209.37	202.83	198.5	206.8	210.78	207.16	207.55	214.81	207.4	211.83	207.42	214.2	211.55	203
204.89	201.75	203.84	207.12	205.45	200.41	205.98	213.59	206.32	206.25	207.58	205.09	198.59	215.92	205.41	207.43	204.65	203.69	206.43	211.51	206.37	204.9	209.4	208.93	208.05	206.59	200.33	207.49	211.57	211.25	205.63	205.1	204.31	208.62	208.85	208.5	210.45	207.92	210.6	209.34	210.08	210.36	206.62	208.29	212.64	206.52	208.82	200.26	202.18	200.21
208.73	211	213.96	216.83	212.25	209.23	214.28	217.32	206.51	214.17	214.72	210.6	212.86	214.84	214.21	219.06	212.48	216.2	213.92	213.09	212.21	218.7	215.08	212.98	205.25	212.05	209.57	216.51	217.73	204.82	214.29	214.16	213.12	212.65	210.87	212.81	207.34	217.15	217.45	211.59	213.54	212.3	211.09	219.09	219.14	214.35	214.75	219.1	217.21	213.56
216.88	217.13	207.03	212.04	209.06	211.07	206.98	217.07	210.22	214.5	211.06	208.72	218.14	207.66	211.51	208.37	209.15	218.52	212.52	206.71	210.53	215.09	218.32	212.94	212.21	216.56	210.33	208.57	214.03	211.41	208.25	214.3	215.38	210.9	211.09	210.65	218.33	211.8	210.33	212.8	220.76	213.47	216.55	207.85	208.68	221.34	216.68	209.44	207.2	215.91
203.71	198.9	205.67	201.09	208.32	209.4	201.5	202.81	202.7	203.37	205.97	204.85	201.36	209.9	202.71	209.75	205.24	207.61	203.55	208.47	211.34	200.58	206.76	203.55	206.63	211.71	204.7	207.41	208.68	206.54	203.62	200.92	214.67	201.28	200.59	199.61	209.76	198.83	205.71	202.73	205.25	200.05	204.06	205.9	203.23	208.51	213.15	205.84	205.55	202.72
205.35	213.5	209.64	209.72	201.32	204.27	211.24	211.79	209.14	204.78	200.1	209.67	203.97	214.48	203.09	211.15	208.92	210.25	204.49	206.75	215.33	206.33	209.76	209.03	207.21	210.59	214.39	205.64	208.27	204.11	203.74	201.57	215.68	213.02	203.4	204.15	209.71	203.25	208.34	205.15	209.64	212.45	205.18	203.86	204.64	203.43	209.76	210.68	206.78	205.7
206.72	205.86	200	208.22	205.49	209.6	208.93	205.67	207.61	207.3	200.95	209.64	199.07	210.56	203.31	203.84	204.2	205.36	205.43	209.69	206.98	210.09	207.26	202.27	203.39	201.15	195.43	198.4	204.37	207.36	201.91	202.95	202.85	208.42	204.26	206.07	205.23	203	207.48	210.55	207.84	205.61	201.48	209.91	200.45	211.56	203.43	208.16	204.61	207.07
197.49	194.64	200.02	199.97	194.95	198.13	194.57	197.6	204.31	197.49	196.6	198.86	202.15	198.97	193.35	196.1	205.97	205.31	201.32	200.95	197.07	208.5	198.44	197.33	196.21	200.57	198.87	190.56	199.24	198.1	198.15	197.6	199.93	198.65	195.71	196.27	195.42	203.38	202.03	200.04	198.05	198	196.59	197.03	201.46	192.39	199.31	195.35	200.38	201.63
204.35	198.33	200.53	207.35	202.48	200.37	203.91	204.14	196.07	206.93	203.13	198.84	207.55	206.58	200.6	205.6	203.76	205.38	212.38	203.06	200.34	200.22	198.33	199.87	199.48	200.97	206.82	202.29	206.51	202.79	197.41	207.43	202.64	206.89	201.03	198	202.15	202.2	205.26	200.81	201.72	198.88	201.32	198.62	198.08	202.3	193.4	205.95	203.99	204.09
214.06	213.66	213.67	208.92	212.51	210.81	213.58	209.86	214.29	222.04	216.04	211.27	217.69	214.4	216.54	213.64	212.59	210.17	213.61	218.09	216.58	216.28	211.93	213.69	211.9	212.45	211.17	211.48	214.15	213.08	212.85	219.71	213.04	216.24	212.9	210.54	216.45	215.31	207.01	215.37	211.38	207.78	215.2	210.07	211.73	216.26	213.17	208.94	216.17	216.94
202.91	209	210.13	210.07	207.54	204.7	204.99	211.56	210.5	210.99	209	209.4	209.32	205.03	209.19	208.28	210.36	203.3	206.69	208.31	204.76	206.98	206.99	210.39	203.49	211.21	207.35	207.91	205.66	204.94	206.38	198.84	213.43	211.14	209.3	203.95	201.27	210.53	214.2	205.08	204.79	215.09	205.73	205.7	199.28	202.82	199.7	209.27	207.93	210.99
212.9	218.21	216.63	212.65	213.89	219.63	215.51	214.79	215.17	217.9	216.7	220.19	221.84	217.14	216.63	216.1	219.24	215.27	219.31	210.6	215.23	216.5	214.81	218.67	216.06	213.53	218.82	220.66	219.6	216.16	223.99	215.58	210.42	218.64	218.71	225.86	218.39	218.67	221.28	210.66	220.81	215.61	216.9	212.98	214.88	220.3	222.35	219.46	220.4	218.25
208.31	207.58	218.94	212.14	213.71	213.85	208.26	212.75	210.96	217.85	214.69	216.15	212.42	208.2	205.7	215.5	210.3	211.39	214.64	206.3	211.93	212.32	214.54	206.98	216.63	213.83	214.8	211.28	215.74	214.08	214.42	213.09	208.87	217.5	211.56	213.9	213.19	211.45	206.03	209.15	211.17	214.64	217.29	212.27	211.64	218.07	215.59	217.63	214.7	208.88
208.31	208.31	202.2	206.91	201.85	201.31	203.38	202.73	209.74	206.2	207.26	207.71	200.88	206.32	204.82	212.96	201.72	201.68	199.19	202.75	207.59	205.85	200.99	202.7	206.93	209.47	206.61	197.34	201.93	208.17	200.51	204.16	195.76	200.52	206.3	205.1	208.91	204.84	204.43	209.47	192.84	209.55	199.8	203.12	208.79	204.64	201.24	206.68	208.08	201.75
202.62	198.03	202.4	199.64	195.52	198.9	200.35	199.22	194.79	196.61	199.24	201.93	195.68	193.58	193.92	193.62	199.78	201.65	205	199.91	198.49	203.28	199.04	202.02	206.8	201.79	206.45	203.58	204.02	200.19	199.2	198.28	200.21	194.44	200.86	200.54	196.69	197.84	196.34	200.9	201.62	199.19	200.4	202.34	197.34	200.36	200.49	199.44	202.73	191.88
199.05	200.14	192.57	196.46	199.52	193.26	194.96	200.98	193.49	200.17	191.61	196.18	195.13	199.7	197.83	198.47	198.54	200.58	200.79	193.61	197.28	196.51	200.35	196.54	198.46	200.66	198.61	199.36	203.71	195.35	201.87	192.58	197.33	200.18	195.22	197.39	194.89	193.47	196.42	197.13	202.95	195.52	201.36	192.51	199.03	200.4	199.66	195.84	197.84	198.59
[truncated: 500 more rows]
[truncated: 150 more columns]
