# Supplementary material for: Genetic dissection of main and epistatic effects of QTL based on augmented triple test cross design
Source: PLoS One. 2017 Dec 14;12(12):e0189054. doi: 10.1371/journal.pone.0189054 (PMC5730204; doi:10.1371/journal.pone.0189054)
Supplement: S6 Supporting Information — (ZIP) [file pone.0189054.s006.zip › z1_1650_0.5_10.csv]

204.31	202.41	202.18	203.6	203.59	202.95	203.59	203.51	205.06	203.61	203.16	203.93	204.37	203.09	201.64	204.14	202.52	203.45	204.07	203.35	202.27	204.47	202.73	203.12	204.01	203.65	203.85	205.28	201.35	203.99	205.41	204.98	203.86	200.49	203.34	202.13	204.12	203.89	203.16	204.34	202.44	203.92	202.11	204.02	202.51	203.46	204.39	203.92	204.52	202.44
209.84	208.73	210.23	209.68	209.95	208.52	209.1	208.61	209.82	209.17	210.11	208.3	208.83	209.43	207.4	208.58	208.66	208.9	210.43	209.39	209.83	208.81	210.2	208.84	210.56	207.91	209.07	208.36	208.15	208.19	209.73	207.84	208.33	208.59	210.34	209	208.59	209.79	210.74	211.13	208.55	210.01	208.29	207.45	209.63	212.16	208.81	207.63	206.22	207.67
205.02	203.57	204.33	203.79	203.03	202.88	203.36	206	203.79	202.75	202.63	203.73	203.66	204.77	204.82	205.03	204.77	202.71	204.8	201.85	204.34	202.05	202.77	203.47	202.87	205.39	204.37	204.18	203.43	204.08	201.86	203.82	203.06	202.82	203.31	201.86	202.72	202.27	203.41	205.29	203.35	203	203.84	205.03	204.4	202.09	202.21	201.99	204.9	202.25
210.73	210.41	211.47	213.54	211.99	212.88	212.93	212.73	209.63	212.42	212.28	213.3	210.85	214.05	212.55	211.6	211.44	212.21	210.72	210.89	211.91	210.81	212.21	212.46	212.72	211.19	212.15	214.84	212.07	209.91	211.93	212.42	209.73	210.78	211.44	211.26	214.22	212.81	210.31	208.77	212.69	210.23	210.92	210.93	211.45	214.3	211.36	213.32	214.66	211.78
210.67	210.74	211.08	213.72	210.66	211	211.17	211.96	211.06	212.16	208.96	211.66	211.52	212.87	210.68	212.45	212.26	214.4	213.64	214.19	209.96	209.76	208.23	212.45	208.88	208.58	210.63	213.55	211.43	211.08	210.56	212.18	208.5	212.46	211	211.6	209.46	212.22	211.22	210.38	210.69	211.47	212.13	209.72	212	211.54	211.36	210.33	211.44	210.69
205.65	207.41	207.36	209.15	208.21	206.08	207.75	205.97	208.63	210.3	207.59	206.87	206.73	206.04	208.11	207.11	206.33	208.57	207.68	206.48	207.95	205.66	206.46	207.87	208.49	207.06	209.09	208.13	208.98	209.47	207.42	210.29	208.78	208.26	207.85	206.33	208.39	208.29	206.78	208.13	206.81	208.58	207.41	207.78	210.44	208.42	206.4	207.67	207.56	208.28
206.72	209.85	205.96	208.82	206.68	208.67	206.36	207.9	207.62	206.17	206.94	206.76	206.88	210.55	210.49	209.88	209.88	208.43	206.13	209.13	207.94	208.21	207.64	209.16	208.3	208.01	209.22	205.67	207.74	208.04	208.69	208.67	207.53	209.29	207.93	208.02	207.32	210.4	209.47	208.64	209.68	207.3	207.73	209.09	209.19	206.84	207.59	208.85	206.52	207.45
205.01	203.91	203.89	203.9	205.47	204.83	206.18	203.91	203.43	207.08	204.74	204.84	204.84	206.82	204.25	207.45	201.49	204.92	207.63	203.27	205.51	206.75	204.9	204.46	204.74	203.55	206.27	204.2	203.08	206.43	205.4	205.82	205.12	202.99	205.32	206.3	205.87	205.86	206.08	205.24	205.41	203.12	204.93	205.19	203.57	204.81	203.58	205.7	205.48	204.27
207.95	204.35	205.26	209.4	205.31	203.78	208.57	207.51	206.6	205.42	207.65	206.32	205.46	205.46	207.79	206.79	206.59	205.5	204.15	205.67	206.1	207.97	206.53	205.79	208.5	208.67	206.37	205.77	204.63	207.06	207.26	206.52	204.42	206.52	206.29	205.34	207.88	207.15	206.43	204.59	206.09	208.63	205.89	207.44	205.4	206.66	207.15	207.44	204.83	206.1
196.27	196.99	199.25	197.35	197.51	197.78	200.85	198.68	197.16	196.95	195.89	199.01	197.8	198.61	199.71	199.55	198.64	197.24	199.25	199.46	198.17	198.4	199.91	198.36	198.53	199.51	199.95	198.46	200.7	199.64	198.2	198.06	197.91	197.73	201.92	201.98	199.73	197.35	199.24	200.28	198.28	198.45	197.69	197.72	198.89	200.42	200.75	200.04	198.04	199.08
200.12	199.67	198.48	199.3	200.33	198.57	201.07	199.48	199.51	197.93	198.05	197.32	200.06	199.74	197.68	200.34	199.82	198.47	200.03	200.24	197.97	197	201.38	200.67	199.41	199.27	198.84	199.94	198.97	199.17	200.08	200.15	197.54	199.56	198.85	198.65	199.22	201.16	198.08	199.97	199.6	200.27	198.05	201.82	197.51	200.64	199.01	197.26	199.78	198.58
198.42	200.36	200.11	199.51	200.41	199.68	200.92	203.49	199.7	201.8	201.88	199.08	199.93	200.31	201.33	200.76	200.8	200.39	199.24	199.94	200.67	198.75	198.09	201.83	201.07	201.77	202.22	198.89	200.86	200.25	201.07	199.79	201.29	201.38	200.22	199.34	201.57	202.88	200.2	198.44	200.35	200.57	199.78	202.47	201.57	200.22	200.57	198.4	199.6	198.87
204.68	204.46	201.79	202.44	204.11	204.8	204.04	206.11	202.19	204.53	203.13	203.37	203.22	201.84	207.12	202.85	204.06	203.27	204.72	203.23	203.83	204.55	202.3	204.28	202.48	203.71	203.23	205.11	204.64	204.57	203.86	206.38	204.92	203.37	205.23	202.28	202.76	203.24	205.25	204.32	203.25	205.09	201.26	204.12	202.31	203.04	203.14	204.18	203.26	201.31
207.69	210.21	206.9	211.31	209.86	209.03	208.5	209.68	208.46	210.47	208.86	207.48	210.21	211.89	208.85	208.2	208.26	208.35	209.87	208.77	208.27	206.43	210.31	208.17	211.37	209.5	209.74	211.91	208.19	207.1	207.9	211.11	210.71	210.88	210.19	207.42	208.41	207.75	209.26	207.99	210.59	209.27	209.93	207.87	209.11	208.48	210.84	208.68	208.64	210.55
208.69	208.83	208.41	207.9	207.24	208.62	207.57	209.22	208.04	207.59	208.18	209.35	208.12	206.97	208.32	208.16	206.73	208.84	209.78	211.31	207.32	211.13	210.69	208.44	210.29	208.45	210.11	210.72	208.75	207.57	208.17	208.24	209.7	209.12	206.99	206.42	209.26	208.22	208.24	210.17	207.82	209.11	211.16	207.33	210.59	207.93	208.43	210.47	206.57	209.23
196.69	195.53	195.39	194.57	196.02	196.26	194.3	197.74	196.6	194.72	195.15	195.57	194.09	194.2	196.06	194.37	196.83	194.34	195.53	193.91	194.94	195.13	196.8	195.08	196.64	194.43	195.1	194.68	196.14	195.73	194.06	196.06	193.32	193.65	195.75	193.31	197.23	196.97	194.89	195.52	197.02	196.51	193.86	194.15	193.52	194.01	194.88	196.25	192.97	193.39
209.17	206.6	207.01	209.29	208.47	207.28	209.07	205.34	207.75	207.61	207.95	208.1	209.42	205.36	207.1	209.06	211.46	205.95	207.13	206.63	208.14	208.65	209.26	205.45	208.1	209.03	210	209.11	207.48	206.91	207.04	206.78	207.5	206.96	204.65	209.87	208.38	208.11	206.36	206.34	207.95	206.98	206.06	206.86	206.94	207.67	212.47	206.11	208.19	208.44
212.03	210.46	210.77	210.46	211.3	210.12	210.62	212.66	212.43	210.68	210.99	212.34	212.79	210.39	211.47	210.89	211.43	209.7	212.39	211.74	211.69	213.29	212.24	212.55	211.69	210.27	212	209.29	211.91	210.71	212.84	211.69	213.11	210.69	211.46	210.13	209.37	213.32	209.36	212.41	210.83	210.79	209.5	212.25	212.35	213.17	212.83	213.88	211.46	213.68
203.12	202.97	203.09	206.85	204.56	202.79	203.72	202.68	203.72	204.16	203.6	203.16	202.17	200.71	202.46	203.73	204.48	204.01	203.79	201.7	202.97	204.38	202.73	204.37	203.71	203.11	200.01	199.85	200.95	203.35	202.73	200.19	204.59	203.38	201.92	203.12	203.6	203.57	203.97	202.58	200.67	203.53	204.25	200.97	202.01	203.07	202.43	201.61	204.71	202.07
212.34	212.01	210.77	210.41	213.26	212.37	211.63	211.99	210.34	212.33	213.3	211.61	212.05	210.56	211.54	214.41	212.16	212.25	210.76	212.93	210.27	209.43	208.85	213.92	212.13	211.14	211.26	213.15	212.99	209.92	214.17	210.74	212.39	210.35	210.87	211.36	211.88	210.19	211.85	211.54	212.03	210.16	208.97	210.95	212.83	212.23	212.93	212.07	209.66	210.88
211.24	211.67	211.57	208.92	211.4	212.24	212.69	210	210.64	213.22	212.04	208.68	212.38	212.74	210.55	212.5	211.33	211.35	211.9	212.97	213.43	210.45	211.91	211.63	209.46	213.78	210.39	210.29	210.94	210.68	212.24	211.56	211.11	212.22	210.88	211.78	212.79	212.45	209.93	212.38	213.7	210.73	211.04	213.05	209.66	213.53	210.98	211.11	212.25	210.84
213.54	211.3	212.61	212.34	212.06	210.36	212.82	211.75	213.06	212.24	211.68	211.65	211.86	212.16	213.29	212	209.81	209.88	211.68	212.23	210.96	211.89	210.29	213.07	212.04	210.99	211.7	212.97	211.35	209.37	209.26	208.37	210.75	207.47	213.69	213.48	211.88	211.25	212.49	211.17	212.07	211.68	210.84	211.67	212.04	213.43	213.43	212.39	212.61	210.48
202.57	202.19	202.25	205.09	203.34	201.9	201.84	202.23	204.04	203.39	200.74	201.7	201.96	203.44	202.09	202.35	201.97	202.37	201.9	203.13	203.33	201.47	202.44	204.04	202.8	203.3	202.74	202.96	202.57	200.4	203.22	205.58	202.93	201.39	200.77	202.75	202.72	202.72	202.73	202.2	204.56	202.35	203.51	204.38	202.62	201.77	200.9	202.24	203.3	205.19
216.62	216.3	220.22	216.5	215.72	217.47	217.82	216.69	215.44	218.47	218.27	216.05	218.02	215.85	217.12	216.98	217.13	218.47	217.66	218.71	218.86	216.38	218.62	218.96	217.74	216.17	219.42	216.86	219.05	219.49	218.49	218.09	216.65	218.64	216.37	219.35	217.7	216.96	217.99	218.68	219.1	215.76	217.88	216.39	218.82	218.31	216.89	217.78	216.75	217.27
207.03	205.74	207.44	208.17	207.05	208.05	207.42	205.61	206.47	206.85	207.65	206.67	209.93	206.03	209.97	208.43	208.39	208.27	207.36	207.27	209	208.06	208.69	209.67	206.68	209.71	207.41	209.49	205.16	207.79	207.76	206.66	206.3	207.06	206.61	206.87	205.85	208.79	206.97	207.09	209.12	207.15	207.25	207.3	206.33	206.04	206.45	209.83	210.23	207.7
204.46	204.86	207.41	202.87	204.29	203.64	204.46	201.99	203.01	203.95	201.64	205.66	203.36	204.28	206.11	203.11	203.4	203.57	204.05	202.92	202.96	203.78	206.85	204.03	203.76	203.89	203.18	203.92	203.98	206.98	202.74	202.93	205.04	204.61	203.26	204.31	203.74	202.85	204.15	205.3	205.68	203.92	204.97	202.99	203.42	206.45	202.81	203.57	201.83	203.82
208.67	208.03	208.17	209.4	208.89	210.79	210.06	209.66	208.93	209.95	207.65	207	207.95	208.04	207.64	208.64	207.3	206.81	207.06	209.92	210.82	207.78	208.25	207.97	207.61	211.58	207.34	204.99	208.16	208.45	209.9	208.44	209.03	208.36	206.28	207.92	207.48	206.65	210.21	209.1	206.19	207.93	209.4	207.29	206.1	208.54	208.03	207.97	208.31	209.66
204.3	206.75	208.16	207.29	205.46	206.98	207.83	207.65	206.05	207.85	208.18	206.11	206.37	207.13	207.92	207.81	209.87	208.05	206.57	206.75	206.9	205.58	205.68	210.89	207.49	207.6	205.83	206.94	207.87	207.99	209.68	209.09	205.59	208.89	206.87	206.52	208.31	206.4	209.12	209.34	206.1	207.88	207.87	207.05	208.58	208.17	208.79	207.36	207.84	207.02
211.71	210.57	212.2	210.02	207.97	208.49	209.11	209.68	209.36	207.81	210.42	209.04	211.95	209.3	212.04	208.35	209.1	209.81	208.83	208.82	210.05	209.18	209.46	209.02	208.48	208.89	210.27	211.49	206.31	208.2	208.3	210.2	208.13	210.13	210.16	209.6	209.61	209.35	207.67	208.43	208.34	210.39	210.44	208.67	210.23	210.14	209.07	209.67	209.5	208.79
210.04	207.31	210.02	210.56	206.34	210.17	209.01	208.23	207.85	208.76	206.13	208.59	209.28	208.66	208.74	208.95	208.54	212.32	210.56	209.29	210.01	206.92	207.4	208.91	205.96	209.72	207.72	207.87	206.43	207.56	208.3	211.12	210.85	209.82	207.17	208.17	207.57	208.06	209.39	208.81	210.44	207.68	210.31	211.72	208.87	208.09	209.3	208.42	209.27	207.36
203.97	205.18	205.27	205.48	205.03	205.36	203.33	205.93	205.7	203.16	206.31	204.17	204.37	206.31	205.87	203.83	202.75	204.75	205.11	205.18	205.64	205.1	204.33	205.84	205.41	204.43	205.76	206.01	204.88	203.75	204.69	205.99	205.34	204.83	205.32	205.04	203.56	203.9	205.79	210.06	205.18	204.23	204.94	203.87	205.15	204.14	203.73	204.3	204.71	205.92
212.5	212.68	214.02	211.67	212.16	213.48	213.6	210.9	212.83	211.63	212.88	210.13	211.45	212.04	212.89	212.23	213.51	212.29	212.86	212.64	212.54	213.28	213.36	212.85	214.9	212.64	213.3	213.05	210.96	210.63	209.54	212.03	213.43	211.02	213.11	211.72	213.33	212.57	213.19	211.63	212.52	212.97	211.33	212.31	212.98	212.59	213.39	211.67	211.9	211.89
201.95	205.26	204.41	203.01	203.32	203.43	203.7	205.39	206.14	202.71	205.07	203.81	203.3	205.28	204.55	203.43	202.65	203.68	202.08	206.16	204.29	205.44	202.76	201.46	202.53	204.51	203.53	204.45	203.4	201.07	203.7	203.82	203.25	203.59	203.05	202.36	202.96	202.64	202.65	205.15	201.25	202.93	201.35	205.27	205.42	204.01	202.48	207.55	200.73	203.51
215.45	216.93	218.63	217.75	216.45	219.19	217.62	215.7	217.14	217.4	217.55	219.55	217.59	218.16	216.64	218.2	215.59	215.75	215.29	216.78	217.24	214.88	216.35	218.31	218.48	216.83	216.91	216.66	219.3	217.25	216.11	218.56	213.98	214.58	217.94	216.63	216.43	217.82	217.36	218.74	215.8	217.43	216.64	217.37	215.32	217.82	216.36	216.71	215.06	217.4
207.78	207.41	208.49	207.71	208.81	209.16	209.4	210.08	206.66	210.6	207.72	208.77	211.11	208.95	206.74	209.71	208.15	208.86	209.07	211.21	205.93	208.56	207.72	208.58	208.24	210.07	207.43	209.07	208.49	209.93	210.12	208.57	209.65	207.19	208.02	208.04	207.13	208.46	209.65	209.38	210.22	209.3	210.64	209.15	209.16	210.83	211.41	209.57	206.69	210.81
210.51	210.69	211.84	211.29	214.54	210.84	213.09	211.34	212.63	211.64	212.23	212.01	210.78	210.26	210.55	211.16	211.25	209.32	211.79	211.18	210.09	208.61	213.97	211.36	211.01	211.71	210.81	213.11	214.15	211.31	211.25	210.72	211.41	210.62	211.26	212.28	209.21	210.95	208.99	212.05	211.92	210.58	211.98	212.86	210.32	213.46	210.18	211.44	212.4	212.34
209.08	207.67	209.34	208.45	207.24	209.7	208.62	207.45	208.69	207.33	211.22	210.35	207.62	208.83	209.09	207.83	207.99	207.83	207.02	208.08	207.75	208.18	209.25	207.22	210.42	208.5	209.92	210.46	208.32	206.84	206.77	209.02	208.99	208.5	208.7	206.88	211.18	211	209.43	208.88	209.16	209.57	208.53	209.1	211.07	210.19	210.02	209.24	208.5	208.22
199.91	200.2	200.02	199.71	200.1	198.76	201.01	200.06	198.99	196.82	198.95	199.86	199.98	200.23	199	198.74	199.56	197.43	199.36	198.28	198.35	201	199.72	201.12	197.55	197.86	198.9	199.83	198.25	198.13	198.08	199.79	202.1	199.3	198.75	199.74	198.71	199.53	199.08	200.84	198.91	198.23	199.33	200.27	197.1	199.71	199.82	200.27	200.66	200.74
206.65	205.84	206.33	203.02	206.54	206.3	208.19	206.69	204	204.14	206.57	205.35	202.69	206.51	206.63	206.89	204.99	206.2	205.85	205.21	205.34	204.29	206.32	206.39	205.93	204.37	205.67	205.51	206.54	204.4	206.2	207.46	205.68	206.92	207.94	205.19	206.78	204.56	206.5	206.64	205.95	206.24	205.28	206.29	206.09	204.98	206.28	207.22	207.84	206.73
210.01	212.36	205.15	207.77	208.66	212.23	208.65	211.07	212.18	210.61	208.34	207.75	210.22	209.16	211.27	208.45	207.35	211.13	209.26	208.35	207.14	208.2	208.98	210.09	208.72	207.85	210.59	207.73	210.18	209.36	208.09	207.99	206.82	210.94	210.05	208.61	209.03	208.8	207.09	207.89	209.67	207.23	208.36	208.18	209.2	208.79	209.1	209.62	207.81	211.82
207.59	209.85	207.09	209.34	206.69	209.09	205.52	208.05	205.99	207.08	207.7	207.93	210.25	208.78	208.58	208.69	210.4	208.97	210.15	207.64	206.87	209.86	208.5	209.74	208.68	207.69	208.55	209.7	209.27	209.09	206.97	208.31	206.63	208.08	210.18	207.9	207.93	209.18	206.66	208.13	211.5	207.08	208.26	208.02	209.38	207.88	208.37	208.99	208.46	207.07
205.36	204.24	205.8	205.44	204.35	203.58	203.48	206.11	204.38	203.5	203.4	204.57	204.11	205.41	205.54	203.52	204.81	206.04	204.11	201.54	203.97	203.58	204.16	202.03	203.07	204.49	203.25	203.32	205.25	201.62	203.05	203.91	204.78	204.54	203.02	205.57	206.67	203.08	202.76	203.3	205.21	205.82	204.23	205.83	205.13	204.55	200.88	204.26	202.78	202.94
219.06	217.03	215.71	218.02	217.89	219.76	216.17	217.57	216.88	216.79	217.37	219.46	217.67	218.2	216.95	216.74	217.94	216.54	218.39	218.19	218	218.8	219.47	216.85	217	218.82	218.89	218.04	217.87	218.14	216.7	218.64	216.59	218.23	216.94	216.4	218.57	215.83	218.74	218.16	216.42	217.84	218.56	217.77	217.19	219	216.32	218.15	218.14	217.43
203.99	202.95	203.33	202.53	203.29	202.67	204.17	204.4	203	203.24	202.18	202.13	204.79	203.02	204.05	200.85	203.32	201.88	203.01	200.23	202.23	203.31	204.88	203.33	201.95	204.5	205.05	204.44	202.62	203.16	205.92	199.81	202.69	202.69	203.85	203.51	202.33	204.18	204.85	204.19	203.99	201.26	202.5	202.91	203.54	202.36	204.1	201.88	203.27	203.12
208.8	208.55	208.42	207.47	207.9	207.34	206.43	207.97	206.94	208.86	207.07	207.68	209.47	208.6	207.82	207.17	205.76	207.91	206.13	206.44	208.84	205.85	207.42	209.13	207.47	206.69	208.47	207.88	207.26	206.2	205.36	208.48	206.63	208.03	208.83	204.31	209.37	206.53	208.54	207.88	207.42	205.49	207.3	207.41	206.26	207.89	206.94	208.2	208.93	205.36
206.76	208.2	208.53	207.98	207.97	207.91	207.51	209.73	209.3	206.79	208.82	206.79	208.63	208.17	207.83	209.15	206.58	208.51	208.37	207.84	208.04	206.81	206.63	210.29	209.47	208.63	207.84	205.59	208.82	208.21	207.79	208.63	207.67	208.81	206.44	209.59	210.01	208.44	208.72	209.79	205.79	208.25	209.11	210.43	208.95	207.7	209.15	206.62	207.74	212.15
203.81	205.63	202.87	206.62	203.69	204.19	204.97	202.77	201.6	204.3	203.48	202.31	204.86	205.56	202.94	202.15	203.66	203.58	204.13	202.23	204.06	204.5	202.82	202.83	204.18	205.2	202.62	202.58	205.61	203.15	204.85	201.68	205.54	203.62	203.23	202.94	202.73	204.56	203.53	203.73	204.16	204.27	204.85	202.63	202.6	200.68	203.29	203.85	203.27	205.21
210.51	207.65	208.25	208.11	209.1	208.66	208.41	209.64	207.87	208.17	207.58	210.67	209.43	207.87	210.52	208.38	209.54	209.02	209.21	210.51	208.01	208.87	207.41	208.28	209.48	209.93	209.58	208.33	207.18	207.97	208.61	210.29	206.99	209.58	209.71	207.64	208.56	208.44	209.14	207.42	210.42	210.36	208.53	208.57	210.06	208.99	208.96	207.73	210.08	207.78
213.74	211.26	214.31	213.65	212.48	213.55	213.08	212.1	212.99	212.66	212.36	211.44	212.56	212.41	212.92	215.25	212.23	212.47	211.66	214.85	212.92	213.07	214.35	212.19	213.64	212.08	212.95	213.23	212.88	211.4	213.29	213.98	211.37	212.77	212.04	211.61	212.16	212.96	210.01	212.01	212.74	214.46	212.85	213.38	211.1	214.63	212.49	214.15	212.56	215.29
206.69	208.15	208.83	208.76	209.48	208.05	207.17	209.34	208.61	208.85	207.55	207.5	209.55	207.99	209.37	208.01	210.26	206.88	209.01	210.22	209.94	208.5	208.66	208.55	208.02	209.45	209.12	209.49	208.14	206.19	209.33	207.98	208.71	209.67	208.4	208.41	210.2	209.54	209.21	207.18	210.19	208.06	207.14	208.2	210.75	208.75	208.35	209.45	207.04	209.25
217.43	217.42	218.39	216.72	216.81	219.05	217.68	218.17	217.86	217.56	215.93	217.86	217.48	216.84	217.57	218.95	217.93	217.27	217.81	219.65	216.12	218.87	218.84	216.82	217.82	218.86	215.69	216.22	217.05	217.11	219	217.26	218.03	217.18	218.6	219.12	218.38	219.25	218.03	218.57	217.73	217.21	217.49	217.61	218.19	218.2	217.75	218.24	218.21	218.04
201.2	202.43	203.76	206.24	206.15	200.55	202.92	202.51	205.91	202.42	203.7	202.42	201.49	202.06	203.33	201.74	202.42	202.07	204.99	203.28	203.51	202.38	202.39	205.97	204.56	202.51	204.95	203.54	205.58	203.89	202.73	201.22	203.84	201.62	203.7	203.93	202.68	203.09	204.55	204.55	202.37	201.71	204.11	203.15	203.1	202.74	201.44	203.34	203.47	202.73
200.57	198.93	199.64	199.98	199.52	201.6	200.35	198.58	199.51	201.27	199.85	200.07	199.66	199.18	200.52	202.43	200.32	198.64	199.72	200.07	200.79	198.18	203.31	200.61	199.95	200.02	199.53	199.87	200.47	198.18	201.43	200.55	201.49	200.99	201.57	201.91	198.75	200.86	202.23	198.93	202.6	199.35	201.31	200.3	201.13	200.04	199.59	200.34	198.99	199.72
203.28	204.9	203.9	202.69	204.85	204.47	206.32	205.81	205.58	204.37	204.93	204.79	203.55	204.9	203.91	202.52	204.09	206.41	205.83	205.74	202.69	204.59	203.59	204.28	205.74	204.5	205.97	205.54	204.64	203.53	206.21	205.89	204	202.6	203.35	203.85	204.86	202.75	203.23	206.51	205.48	204.02	204.32	203.11	206.47	205.33	204.09	203.86	204.61	204.53
212.06	213.54	214.09	215.82	214.61	214.02	212.31	214.83	214.46	214.46	211.39	212.61	214.57	215.21	213.75	216.64	214.33	214.96	214.03	213.15	214.95	215.31	214.19	213.84	215.72	212.18	214.97	212.79	215.05	214.86	214.55	212.81	213.03	213.58	213.42	214.82	213.5	212.9	211.57	213.08	213.65	213.49	211.09	215.13	211.52	215.15	212.72	215.11	215.65	215.69
209.4	209.6	210.5	210.61	208.59	208.23	206.22	208.97	208.72	205.71	209.41	208.37	208.28	208.03	208.65	207.63	207.02	207.98	210.56	209.03	209.37	210.45	208.69	210	207.5	208.9	207.35	210.98	207.74	210.73	208.05	206.94	207.76	207.77	209.51	207.99	209.02	208.37	208.48	209.63	208.45	209.61	209.02	207.33	209.38	208.84	208.86	208.63	210.16	208.53
198.88	198.96	199.97	199.86	200.3	200.02	199.28	198.44	198.98	198	198.68	199.21	197.45	198.8	198.73	197.83	199.71	199.49	198.89	201.1	198.89	200.7	200.62	198.53	200.6	198.21	198.21	197.56	197.64	198.76	200.98	199.78	199.9	198.43	200.73	200.01	199.93	198.88	198.68	200.85	199.72	199.44	199.69	201.1	199.97	199.84	198.91	201.95	197.13	198.88
210.07	212.53	210.01	211.86	211.16	212.49	212.03	211.34	211.38	211.18	210.45	214.52	211.47	213.55	213.05	212.16	211.86	211.02	211.72	211.05	209.48	212.87	211.83	211.11	210.45	212.67	213.27	210.14	210.94	211.85	215.07	211.39	210.31	211.39	212.73	211.19	213.52	214.3	214.19	210.15	211.62	213.28	211.72	211	209.12	210.94	211.66	212.29	211.42	210.56
209.32	208.08	208.5	208.31	206.87	207.45	208.67	211.1	209.66	206.71	210.1	209.63	208.23	207.82	208.17	208.01	209.37	208.97	207.61	206.43	208.99	208.24	209.13	208.45	208.07	208.22	207.59	208.66	208.94	205	207.34	208.67	209.46	209.08	208.37	207.73	209.84	208.81	209.86	209.45	208.01	208.19	209.68	208.24	209.27	207.22	207.02	209.13	209.34	211.24
203.51	202.87	203.72	204	202.79	202.16	204.17	203.67	204.29	201.93	203.32	203.09	202.58	205.88	202.61	203.51	203.94	204.48	203.26	202.54	200.97	201.69	204.36	203.38	202.88	206.99	203.17	204.21	204.21	200.83	202.57	203.39	205.27	203.03	202.47	201.64	203.86	204.12	205.09	204.49	203.94	202.05	202.61	202.31	203.07	202.24	204.34	204.85	202.45	204.09
208.97	205.77	207.89	206.81	208.74	207.78	207.5	209.03	207.76	206.45	207.91	205.75	206.26	206.72	208.27	208.53	208.47	208.68	206.79	209.92	206.66	208.89	208.67	206.65	207.12	207.2	208.52	205.94	208.88	207.29	205.94	207.79	208.26	206.78	205.46	207.09	207.57	207.19	206.36	209.44	205.79	208.39	208.57	208.76	207.03	208.12	208.35	208.14	207.45	206.96
204.7	204.26	205.73	206.11	205.7	208.29	206.27	206.03	204.02	204.23	205.07	204.35	203.47	206.03	204.26	206.78	204.9	206.18	205.26	206.34	203.93	206.92	205.16	204.21	205.98	205.04	206.26	206.21	205.97	205.78	207.07	206.78	206.48	204.72	205.67	203.81	205.62	205.25	206.45	204.3	207.05	207.4	206.21	204.16	206.39	207.4	204.7	204.82	207.52	208.94
217.67	217.96	218.18	216.56	216.12	218.04	216.97	218.24	216.46	218.12	217.86	216.89	216.58	219.83	217.13	217.53	219.24	219.89	217.24	217.16	217.44	217.82	217.86	217.14	217.5	217.32	214.7	220.29	217.77	217.98	218.86	218.25	216.68	217.33	218.82	219.83	217.56	217.17	214.49	219	219.38	215.25	218.75	217.57	220.43	217.86	217.74	217.72	218.33	217.75
199.05	200.48	198.55	198.46	198.77	199.84	199.15	200.33	200.28	199.92	199.67	200.83	199.69	199.09	198.55	200.13	197.96	198.3	199.76	198.76	199.45	198.77	198.31	197.83	198.12	200.62	198.04	199.53	199.59	200.45	199.59	199.03	201.47	200.34	198.44	200.32	199.28	199.06	200.14	200.57	199.33	198.51	197.8	198.19	195.69	198.51	200.63	200.91	200.42	199.7
210.35	212.24	213.02	210.03	212.89	210.71	213.54	213.6	211.47	210.64	212.33	212.42	212.22	211.57	212.96	214.08	213.13	215.82	212.22	211.65	211.3	213	214.39	211.6	208.66	210.27	213.43	210.56	214.3	211.74	213.59	213.51	211.5	211.97	214.34	213.44	212.84	212.85	214.91	213.48	212.36	213.43	214.48	212.01	212.33	212.88	212.32	213.5	211.98	213.63
209.81	206.34	210.07	209.22	210.28	210.77	208.88	208.72	209.28	209.39	210.66	210.06	210.44	209.48	209.92	209.52	212.13	211.42	207.9	209.66	209.74	209.56	208.85	209.81	207.61	208.99	207.73	208.66	209.56	211.81	209.75	210.73	211.4	210.23	208.36	209.4	211.02	209.67	208.61	211.17	208.63	207.99	210.19	207.88	209.76	207.4	209.3	209.58	208.53	209.2
199.49	200.73	198.63	198.89	198.51	200.81	201.18	201.56	198.71	199.55	199.67	200.08	197.27	200.5	200.01	199.59	200.43	199.04	199.16	198.77	197.67	201.3	199.45	201.12	199.78	198.79	199.51	198.05	199.8	200.17	202.7	198.05	200.3	200.3	195.53	203.27	200.87	199.76	199.35	199.59	197.74	196.55	199.48	199.55	199.09	199.38	200.35	198.8	201.23	197.77
206.69	206.07	207.11	207.57	208.61	208.66	207.69	207.61	208.99	207.07	208.65	207.65	205.79	207.65	208.15	206.42	207.73	209.17	205.69	208.53	208.58	207.36	207.76	207.36	206.76	209.45	207.93	205.52	207.65	209.41	209	209.4	206.96	208.62	209.71	205.98	205.95	206.96	207.97	209.44	208.84	207.02	207.37	207.48	209.19	207.77	209.42	209.5	208.2	208.76
204.06	206.85	204.36	205.96	205.8	203.35	206.26	205.65	204.14	203.89	203.4	203.65	206.42	204.74	203.08	206.1	206.87	204.58	204.73	204.27	204.36	204.59	204.46	204.92	206.17	204.75	203.1	205.58	204.63	203.43	205.35	205.09	203.87	205.23	204.95	203.63	206.06	202.96	204.36	206.6	204.29	202.79	205.14	205.42	203.88	206.15	204.11	205.77	202.99	202.63
203.46	199.74	204.11	204.97	201.46	203.05	203.12	201.5	201.11	202.81	201.07	201.07	201.66	206.07	204.34	202	202.29	203.65	200.81	204.35	201.24	200.85	202.44	202.92	200.43	203.82	204.21	202.95	203.27	201.1	202.99	202.66	201.15	204.08	203.59	201.36	204.19	203.67	202.45	203.02	201.85	203.31	202.58	201.8	202.37	202.87	200.93	202.05	202.29	201.73
204.8	205.4	204.84	201.89	204.06	205.62	206.4	205.19	204.79	205.34	207.42	205.5	203.76	206.11	203.67	204	204.52	205.15	205.04	203.97	204.48	204.37	205.08	205.8	208.08	206.06	204.99	203.89	202.59	201.73	203.16	204.44	203.9	204.17	205.97	205.25	203.93	205.51	204.02	203.06	204.84	207.41	205.7	206.51	206.96	205.96	204.96	203.97	206.08	204.55
200.18	202.04	200.69	200.69	200.13	200.22	200.27	199.78	198.41	199.45	199.14	200.43	201.34	198.32	201.21	200.16	202.85	197.95	200.12	203.34	199.25	201.33	200.05	200.3	200.5	201.9	200	200.4	200.1	199.08	200.29	199.15	200.77	199.98	202.92	200.55	199.64	197.93	201.19	199.52	199.73	199.29	198.26	199.81	198.97	201.29	200.84	200.01	201.84	200.62
208.87	208.23	209.45	207.67	208.83	211.02	208	208.22	207.21	209.25	209.93	209.28	206.93	207.51	208.08	207.48	208.48	210.41	207.8	209.76	211.44	207.57	208.47	206.7	208.06	208.27	207.04	210.07	210.22	208.63	207.43	209.17	207.86	207.58	209.34	208.3	210.06	209.32	208.45	210.5	209.66	209.39	208.47	207.71	207.77	206.92	208.96	206.19	208.49	208.37
205.97	203.96	205.48	206.08	207.12	205.66	207.2	206.25	206.76	206.25	205.66	206.51	207.05	207.09	204.96	207.38	205.14	207.24	207.73	205.28	204.48	205.48	209.33	205.29	206.99	207.31	207.91	204.36	205.58	207.48	207.43	206.95	206.75	207.3	205.46	206.52	205.77	207.05	205.46	206.41	204.16	205.5	207.39	206.66	207.63	207.04	207.89	207.51	206.98	207.12
218.8	217.59	218.19	219.59	216.04	215.09	216.27	216.46	218.13	217.25	217.93	220.99	216.97	216.91	217.77	217.55	218.66	218.8	217.96	216.77	219.8	218.57	217.08	218.13	219.34	217.78	217.65	216.49	218.21	217.27	217.23	218.78	218.01	217.6	219.05	217.64	217.72	216.33	218.78	220.5	218.24	217.52	218.3	218.68	215.66	218.47	215.13	215.89	217.79	216.59
216.07	217.18	217.24	215.35	219.68	215.92	217.66	216.22	217.66	217.7	216.83	220.3	219.47	219.31	217.43	218	216.3	216.96	216.76	217.09	216.84	217.5	217.73	216.14	217.4	215.08	216.64	216.06	219.62	214.96	216.66	216.72	215.4	216.89	217.1	215.91	215.7	217.61	217.67	219.34	215.31	219.42	217.69	216.11	217.8	216.96	216.87	217.4	215.81	216.43
205.49	204.84	205.64	205.03	205.86	204.1	203.3	206.39	205.6	203.71	203.08	203.31	206.1	205.18	205.25	202.61	204.37	205.25	204.8	203.98	202.28	203.72	206.74	202.73	201.22	206.45	205.51	204.28	204.9	204.92	205.63	205.53	203.88	204.37	204.54	202.76	202.55	204.67	205.78	206.16	206.27	204.06	206.42	205.83	203.91	202.18	206.08	203.83	204.25	204.72
216.26	217.63	215.66	216.35	217.38	217.48	215.43	215.54	215.33	215.88	218	217.38	216.6	217.62	219	218.32	217.48	217.72	216.98	217.24	216.17	217.61	217.3	217.67	218.62	217.14	215.45	217.57	217.19	215.63	215.73	217	215.38	216.47	215.08	215.58	216.61	219.72	218.54	216.64	220.08	218.29	217.69	216.52	217.13	218.63	216.38	215.07	219.06	214.76
206.8	206.15	205.62	204.48	204.95	205.53	204.82	204.43	206.88	206.08	207.03	205.52	206.62	204.98	205.34	205.28	206.28	204.56	205.03	205.4	206.51	206.39	202.92	204.11	206.87	207.69	205.93	204.82	206.34	205.61	205.75	207.22	206.91	206.34	206.24	206.94	205.64	203.98	206	204.39	206.94	204.48	204.46	205.88	204.52	204.99	202.93	204.67	204.76	206.97
203.99	202.39	204.7	203.3	201.7	201.77	203.51	203.52	203.38	204.84	202.34	204.34	204.37	204.01	201.87	204.01	204.89	200.89	202.85	202.06	205.06	203.12	203.82	202.11	203.62	202.45	205.13	202.19	203.26	204.89	202.34	203.32	202.05	204.19	203.44	203.59	202.83	204.98	204.23	202.82	202.74	200.83	204.96	201.69	202.09	200.93	203.2	203.15	203.66	203.8
218.07	216.89	216.68	215.38	216.8	217.1	218.1	216.7	218.91	217.93	219.82	216.9	219.53	217.68	218.62	218.84	216.18	218.68	216.17	218.37	217.88	217.51	218.71	216.69	220.37	217.32	221.17	215.2	218.03	219.23	216.5	219.2	218.88	216.76	216.94	217.96	216.09	217.59	218.26	216.58	218.1	220.4	217.96	218.18	217.26	220.08	217.77	216.83	217.6	218.34
211.17	214.7	212.58	212.26	214.9	213.84	213.04	212.25	214.48	213.52	212.49	212.08	215.61	212.88	212.18	211.4	212.04	214.58	211.61	211.67	211.46	214.39	214.63	214.55	215.06	212.89	213.22	215.01	210.84	212.39	215.89	213.57	213.92	211.75	212.89	213.8	214.21	212.65	214.16	215.09	212.6	214.34	214.91	210.44	212.68	213.13	212.4	211.67	211.35	213.1
216.06	218	216.6	216.99	216.75	215.1	214.33	218.99	216.15	215.84	215.45	216.24	216.87	216.41	215.01	216.22	219.08	216.18	215.81	218.47	217.52	216.33	215.96	216.07	216.73	216.28	214.42	216.76	217.53	215.68	219.53	215.63	217.44	218.2	217.56	219.1	215.4	214.96	214.56	217.91	214.04	215.37	217.28	216.53	217.47	215.79	214.62	219.11	216.57	217.18
195.03	194.51	194.74	192.91	193.01	195.71	193.04	192.84	193.82	195.01	195.69	193.09	192.75	196.01	194.06	196.83	194.37	194.86	194.23	194.91	192.05	196.24	194.91	192.7	192.77	195.43	194.48	194.09	193.27	194.61	193.71	194.31	193.43	193.29	193.88	193.45	196.88	194.59	192.64	194.48	194.44	194.27	193.64	194.19	192.75	192.4	193.77	194.86	193.72	192.99
197.65	199.94	198.93	200.16	200.12	200.45	200.74	200.52	198.89	200.96	200.45	198.02	199.04	195.43	199.36	199.88	198.08	199.72	197.55	199.18	199.38	197.74	197.92	200.39	198.81	201.14	201.4	200.02	199.2	199.07	199.01	200.52	200.77	198.53	198	199.19	200.61	201.37	199.62	199.68	197.23	200.7	199.19	199.05	198.61	197.26	199.14	197.97	197.57	198.42
209.21	203.23	206.2	207.41	205.58	206.78	204.99	207.04	204.89	206.65	207.43	207.44	206.63	206.66	205.92	206.87	205.9	206.73	207.88	207.88	207.43	204.94	207.62	208.05	205.23	205.67	204.7	204.6	208.05	206.74	206.8	209.28	205.52	207.51	207.08	205.15	205.64	206.16	207.33	205.66	203.27	207.34	205.56	206.08	209.07	207.55	206.85	206.71	206.13	207.34
218.89	218	215.74	215.75	218.71	218.44	218.93	217.11	215.65	216.3	219.28	218.8	219.8	218.96	214.63	217.51	218.21	217.81	215.59	219.52	217.08	217.53	218.27	218.44	214.85	217.54	214.65	217.66	218.8	218.07	217.58	216.17	217.38	217.97	213.69	217.26	217.77	214.85	216.26	217.2	215.83	218.18	215.71	217.82	217.86	216.34	217.8	220.47	215.86	216.43
209.06	208.83	210.49	208.86	210.63	208.56	208.12	209.12	207.12	208.06	208.89	207.63	210.82	208.22	207.53	207.9	209.01	205.22	208.37	208.37	209.27	210.9	209.39	208.14	208.41	209.09	208.18	208.49	207.52	208.24	210.74	208.6	209.23	209.14	207.44	209.7	207.24	209.36	207.5	209.79	207.88	207.79	208.22	210.04	208.96	209.65	209.03	207.48	208.45	205.32
204.05	202.58	205.61	204.35	205.46	204.38	201.61	203.89	205.13	204.14	204.36	204.82	202.58	202.39	201.67	203.56	204.17	205.71	202.54	204.18	204.61	205.07	203.83	204.76	203.77	203.29	204.58	204.83	204.5	203.62	204.94	203.23	202.6	202.38	203.22	202.93	204.72	206.47	204.4	203.72	202.46	203.05	204.36	204.87	202.79	204.75	203.57	205.33	201.14	202.71
197.16	201.03	199.73	197.12	199.45	198.94	196.58	197.96	196.51	197.59	198.78	200.41	198.34	200.72	200.64	196.74	200.7	197.53	198.89	196.69	195.8	196.51	197.79	198.24	198.4	197.44	199.09	197.79	197.06	198.51	201.2	197.69	197.86	199.59	199.12	198.66	197.75	197.41	197.95	197.51	196.47	197.49	196.88	197.87	196.88	198.83	199.79	198.02	199.31	198.78
208.76	209.3	205.21	209.33	208	209.1	208.95	207.23	205.2	208.43	207.27	207.29	206.09	205.96	208.07	207.07	208.71	205.54	206.91	207.52	209.03	207.52	207.86	206.61	207	209.37	205.11	206.85	207.83	206.24	206.54	206.63	208.22	207.62	205.78	208.21	209.55	207.01	207.86	208.4	207.66	207.93	204.2	206.54	208.14	206.72	209.85	209.4	208.04	209.62
212.81	210.51	210.93	210.95	212.11	211.08	210.58	208.44	211.17	212.02	211.77	212.56	210.74	211.89	208.87	212.01	209.92	211.5	210.41	213.92	210.39	210.7	212.94	211.31	210.97	212.5	209.7	208.78	210.74	210.94	212.66	212.38	211.42	210.64	209.88	211.95	211.3	210.09	212.56	212.4	212.28	211.21	209.38	212.82	208.8	210.16	209.26	209.09	212.64	213.5
215.25	217.42	216.68	217.42	217.68	215.97	215.98	217.22	218.02	214.63	215.41	215.88	217.75	218.5	214.58	213.7	217.51	218.22	218.62	217.75	214.69	216.49	216.46	216.2	217.22	216.01	217.07	216.45	219.16	217.9	217.99	215.66	215.62	216.59	216.37	216.75	217.9	218.57	216.43	217.99	216.54	216.71	215.82	216.72	216.95	217.65	216.71	219.25	219.93	217.98
204.65	202.6	204.16	201.72	202.12	200.88	203.68	201.58	203.35	203.57	202.35	203.06	202.16	202.32	203.49	201.03	204.99	202.51	200.33	202.43	201.7	201.23	203.31	203	203.3	204.24	201.71	202.11	202.48	200.57	201.7	204.37	203.84	201.36	204.45	202.95	202.48	201.33	203.78	203.96	203.26	201.48	201.27	201.64	203.42	201.91	202.88	202.29	203.1	201.18
202.9	203.43	202.75	201.28	202.68	202.6	204.5	201.43	203.34	201.11	205.82	206.71	204.21	202.53	202.89	203.53	203.23	204.35	204.49	202.03	203.71	202.45	203.11	202.62	204.63	205.31	202.41	205.82	203.24	203.4	202.15	203.66	205.96	204.29	203	203.01	204.12	203.81	201.73	205.06	202.31	202	203.15	201.52	206.23	202.73	203.18	204.1	201.64	205.49
206.97	208.51	209.25	208.35	209.48	208.28	209.06	207.17	208.12	209.07	207.21	206.01	209.45	211.19	209.38	209.91	208.25	207.12	208.25	209.51	207.5	210.72	209.91	207.99	207.31	208.12	209.33	209.95	210.18	207.16	208.36	211.34	210.03	208.88	210.55	208.8	207.08	209.25	209.59	208.76	207.84	208.94	210.48	207.42	205.47	209.68	209.35	209.82	205.46	208.51
207.29	209.92	208.39	209.99	208.85	208.2	208.03	207.41	209	207.3	206.86	209.39	207.7	207.69	209.03	210.1	209.09	208.62	207.84	209.58	210.05	208.64	208.79	207.68	208.85	209.57	207.66	211.19	209.97	207.33	206.74	211.55	207.7	208.05	208.94	209.62	210.01	209.95	207.35	207.39	208.33	209.09	206.87	210.6	208.29	209.55	210.28	208.74	204.6	209.71
203.89	202.44	204.68	203.25	203.83	202.21	204.07	203.32	204.86	203.77	204.33	203.42	202.42	203.05	202.83	203.86	203.45	204.5	204.35	204.39	204.78	203.38	205.09	202.86	203.25	205.43	204.32	200.68	204.28	202.44	203.41	205.09	203.78	204.14	204.6	203.15	204.36	202.67	202.56	206.28	203.13	205.67	204.24	202.71	206.53	203.71	205.12	202.23	202.84	201.25
201.86	204.89	202.92	202.94	204.35	203.58	202.95	204.27	203.59	205.28	201.29	204.7	202.52	200.31	205.36	204.41	201.41	205.6	204.05	205.43	203.5	203.43	203.92	204.77	204.8	203.53	204	202.7	202.97	204.81	202.34	204.82	205.43	206.53	201.92	203.89	205.16	203.65	202.44	202.53	203.56	202.12	202.43	202.79	204.3	203.73	204.87	204.08	200.68	204.55
214.33	214.97	214.29	213.61	214.2	214.05	213.4	213.99	215.25	214.09	214.31	215.13	211.45	211.98	215.55	212.6	212.53	214.63	214.03	214.1	213.66	212.13	211.7	212.35	214.86	212.5	214.26	213.98	213.98	213.03	213.49	214.02	213.16	211.99	215.57	212.9	213.4	215.84	213.34	214.95	214.41	214.04	214.75	212.44	212.75	215.3	212.03	211.8	215.35	215.64
203.87	205.01	204.54	204.41	203.26	202.93	203.38	203.05	202.58	203.39	204.72	204.53	204.21	204.7	205.42	203.12	204.67	204.42	203.64	203.21	206.61	204.18	203.35	202.69	204.95	204.61	205.54	201.12	203.67	203.45	204.43	203.46	202.91	205.06	205.19	201.93	204.42	203.46	203.41	203.35	203.54	203.15	205.27	205.51	203.09	205.85	203.77	201.98	202.68	205.58
215.68	215.07	216.53	217.36	217.98	218.1	217.77	214.98	217.64	219.93	218.04	217.88	218.7	217.43	216.72	219.01	216.82	218.19	215.83	217.8	217.01	215.92	215.82	216.86	215.71	217.24	214.92	217.49	217.33	216.06	217.91	217.41	215.74	215.58	216.01	217.62	217.59	217.29	216.04	212.54	219.82	218	218.35	217.81	215.03	218.34	215.73	216.18	216.53	216.53
205.84	204.52	208.88	205.7	205.16	205.85	205.56	205.8	205.88	207.71	207.33	207.47	205.09	203.89	205.95	205.39	209.51	207.88	206.22	208.2	205.65	204.04	207.31	207.65	206.31	207.06	207.28	204.88	205.83	206.87	206.14	205.6	207.22	205.71	206.35	208.24	204.69	205.86	206.93	206.52	206.88	206.28	204.36	206.93	204.99	207.76	208.24	206.02	205.05	208.05
209.93	207.4	208.71	208.01	210.32	207.78	206.89	206.56	208.2	207.71	207.4	206.54	208.66	206.22	208.81	206.26	207.39	205.68	210.13	206.17	207	208.06	206.6	208.14	206.4	209.14	207.77	207.16	208.25	208.21	208.09	208.69	207.23	207.1	207.39	208.44	207.15	208.33	208.03	207.46	205.89	209.24	209.14	208.4	208.55	207.11	207.18	206.13	209.88	207.9
208.96	207.39	207.26	207.18	209.06	207.56	208.92	206.86	208.55	207.54	207.06	207.9	207.43	208.23	208.65	209.11	209.32	206.74	205.97	207.36	208.86	206.26	207.7	206.88	207.17	207.35	208.09	208.33	206.94	208.57	208.68	207.79	210.23	207.08	207.52	207.84	209.42	208.88	206.93	208.39	206.91	209.65	206.47	206.91	207.17	208.94	208.91	209.44	207.09	207.04
203	205.38	202.47	204.6	202.46	204.84	202.8	204.46	203.38	204.3	202.88	205.22	205	202.3	202.26	204.41	204.59	204.86	203.18	202.91	204.43	203.28	205.51	202.48	203.11	202.23	205.71	203.15	203.82	205.04	202.2	203.42	205.35	204.63	204.74	205.51	205.15	202.15	204.02	202.98	204.64	203.98	203.82	205.37	203.13	203.5	203.06	202.44	204.39	203.03
218.06	215.84	217.45	217.98	220.13	218.67	218.68	219.57	217.6	215.46	220.51	218.65	216.63	217.02	215.73	216.9	216.12	217.24	218.7	218.6	220.42	217.72	217.1	215.13	219.33	217.98	217.52	219.18	217.43	217.36	216.73	216.35	216.86	218.39	219.57	216.57	216.44	216.56	219.78	215.94	217.45	218.77	217.77	217.45	217.8	216.82	218.41	217.26	217.5	220.47
200.78	199.29	198.29	201.26	198.04	199.24	200.16	199.4	200.51	197.21	200.53	197.91	198.79	197.99	200.29	197.65	198.47	201.52	200.55	198.71	198.38	200.47	200.38	199.81	200.17	201.08	200.14	197.32	198.59	201.88	198.43	199.19	200.07	198.31	198.8	199.88	198.71	196.98	199.68	198.03	200.09	200.77	200.9	200.54	200.08	197.75	199.96	199.55	197.24	200.21
202.99	202.83	201.32	203.67	202.32	201.3	203.19	207.25	204.79	204.45	202.66	203.25	203.01	202.27	204.2	204.14	205.84	203.72	203.99	203.98	206.08	204.19	204.03	203.9	204.83	203.46	203.88	202.78	203.11	205.49	204.35	203.19	204.31	205.72	202.76	205.29	203.82	205.23	203.12	203.46	201.99	203.94	202.21	205.59	203.65	202.16	203.65	203.75	204.78	206.67
211.73	210.75	210.84	212.5	210.87	210.4	211.33	213.24	211.29	212.29	212.59	212.73	213.14	213.75	213.14	213.65	211.81	212.56	211.94	212.06	212.2	211	210.06	212.31	212.58	213.35	210.31	213.79	212.12	214.26	212.21	211.12	211.86	211.74	212.29	212.2	214.92	210.62	211.79	211.53	212.98	209.16	213.23	211.64	211.66	212.03	208.84	212.31	210.25	211.11
205.85	202.89	206.09	204.42	205.97	201.81	205.92	203.64	205.81	202.07	204.47	201.91	203.39	202.5	204.76	203.81	204.41	203.43	203.3	202.78	203.36	206.61	203.65	206.45	206.13	202.9	202.73	205.29	205.53	203.36	207.35	205.24	203.45	203.86	206.57	203.99	204.93	203.39	203.27	203.12	204.28	202.78	204.1	205.72	203.82	204.11	206.33	206.79	204.9	203.21
208.47	206.28	209.15	208.49	209.29	207.54	209.25	208.96	207.02	206.79	208.55	206.84	209.26	209.23	207.29	208	210.22	206.6	209.63	207.4	205.99	208.19	210.41	209.44	210.22	208.95	208.36	208.33	207.74	207.58	210.06	209.21	208.04	206.11	209.13	210.65	209.28	209.47	207.67	208.43	207.89	208.96	209.47	208.81	207.03	207.07	209.97	208.29	208.53	207.86
211.61	210.29	210.69	211.87	210.42	211.91	210.79	211.79	211.46	211.13	212.18	208.14	213.51	211.33	210.14	210.75	210.07	212.67	212.26	212.74	213.57	212.7	212.47	213.03	209.94	208.89	213.16	214	214.84	211.87	210.83	209.79	212.54	212.75	211.76	212.57	210.39	212.29	209.91	211.72	211.47	211.18	213.06	212.49	213.87	211.94	211.35	212.03	211.79	212.48
197.34	198.63	198.55	195.48	198.84	198.85	198.99	198.85	199	198.2	198.22	198.11	197.95	198.73	198.67	198.11	198.23	197.39	198.19	197.18	195.75	198.7	197.45	197.72	195.77	197.79	198.97	200.61	197.25	197.58	197.68	199.45	198.16	199.79	201.44	199.48	197.22	197.04	199.7	196.52	200.23	199.86	197.25	198.11	199.71	197.19	198.36	197.56	195.58	199.87
210.82	212.12	211.1	213.78	210.72	214.16	210.24	214.25	212.01	212.72	211.73	210.79	211.89	213.57	211.75	210.04	209.68	214.87	211.48	212.51	210.66	212.26	210.65	210.23	210.34	210.83	211.17	211.5	210.54	213.18	212.8	210.64	210.77	211.26	212.84	212.04	212.41	211.7	211.9	210.73	212	210.89	211.95	209.58	213.84	212.37	213.62	212.73	212.59	210.9
218.19	217.89	219.03	214.12	217.16	217.93	216.71	217.67	217.39	216.77	216.53	218.17	217.97	215.94	216.56	216.07	218.44	218.57	217.15	216.56	216.29	217.11	218	216.89	217.48	217.21	217.4	216.69	216.08	217.49	214.85	215.78	218.94	216.75	215.72	216.01	217.02	215.4	217.99	216.34	217.27	215.95	217.09	216.69	217.1	217.09	216.2	218.96	219.94	216.11
220.33	218.73	219.16	217.66	219.07	218.01	219.34	216.67	216.95	217.39	217.27	215.74	219.1	218.96	218.28	218.73	217.92	216.78	217.54	217.95	218.75	217.58	217.29	218	218.46	216.52	218.86	218.2	216.86	219.24	218.27	216.17	218.17	219.01	215.95	219.85	218.65	216.87	218.53	220.46	216.17	218.8	217.49	218.95	216.01	218.85	218.77	218.03	217.45	220.19
202.47	204.18	202.54	203.83	203.48	201.25	203.41	203.92	203.14	202.49	203.34	203.32	202.54	204.49	204.17	202.86	201.9	203.05	203.92	204.8	203.12	203.43	204.28	205	201.92	204.27	203.22	206.26	204.24	205.41	204.17	204.54	204.82	204.54	205.46	203.81	202.4	202.45	202.68	204.71	203.08	203.3	202.58	203.15	203.6	201.8	203.79	204.78	200.95	201.19
217.18	216.38	217.53	216.65	216.99	217.14	216.26	217.03	216.39	217.56	216.68	217.21	216.93	218.57	216.69	217.8	216.06	216.31	215.6	218.47	215.76	217.14	217.84	218.03	216.99	213.44	215.55	214.62	216.29	216.98	215.25	217.01	214.91	216.55	215.6	217.17	213.98	215.47	216.54	216.46	214.63	216.17	217.23	217.61	218.04	216.99	215.59	217.49	215.34	218.18
209.59	207.52	208.61	207.16	208.46	205.55	210.06	207.04	209.27	207.38	207.32	209.1	208.49	208.85	209.27	208.97	207.67	209.46	208.2	210.68	207.82	210.14	208.58	208.07	211.01	207.56	210.37	206.84	207.64	210.63	206.98	209.3	208.21	208.14	209.81	209.88	206.88	209.13	207.46	208.38	209.66	208.41	210.38	209.14	207.19	210.49	206.65	206.51	209.01	209.21
197.6	199.87	200.37	199.81	198.9	197.47	200.09	197.66	198.31	197.53	197.76	196.97	200.57	196.74	197.93	200.07	200.09	195.32	198.95	198.64	198.86	199.03	195.78	198.97	200.03	198.02	199.83	197.71	198.03	197.99	197.14	197.33	195.53	195.89	197.39	198.81	200.27	197.7	198.5	198.79	199.26	199.01	196.74	197.63	198.94	198.53	199.8	198.31	199.19	197.87
204.88	203.79	204.07	203.84	205.43	206.38	204.97	204.8	204.13	203.74	204.75	202.23	203.6	205.46	205.45	202.12	203.9	203.46	204.63	204.09	202.11	204.64	204.46	202.57	205.28	201.49	207.15	204.48	203.44	204.44	202.45	203.17	203.21	204.18	203.23	204.74	204.29	206.4	204.5	202.12	201.92	205.06	204.18	202.97	204.89	203.94	202.14	204.52	205.17	202.7
216.93	217.54	217.44	218.8	218.61	218.99	216.16	217.93	215.81	214.41	218.61	216.43	217.13	214.52	217.43	217.15	220.04	216.34	219.02	216.5	215.78	216.18	216.59	215.11	215.32	218.22	214.32	216.41	217.5	215.73	218.12	216.23	219.34	216.86	217.06	218.87	217.15	216.01	216.77	215.69	217.31	218.89	216.07	217.81	216.29	214.47	216.23	218.43	218.71	218.78
209.86	212.75	212.87	209.85	210.4	212.42	212.32	211.4	210.36	213.74	212.03	211.75	212.9	212.34	211.87	212.07	213.58	211.68	212.42	211.57	210.44	211.34	212.29	212.09	210.35	210.68	211.8	211.59	211.62	210.81	211.11	212.57	211.81	210.95	210.38	211.46	210.16	211.02	212.05	210.11	211.35	211.45	212.82	210.77	211.64	210.74	211.35	211.71	210.44	212.86
201.58	204.32	204.52	203.54	203.04	203.95	203.87	205.52	205.96	204.97	202.23	203.54	202.3	203.37	203.43	202.55	202.88	204.1	202.51	202.27	205.6	202.15	201.83	204.95	203.59	203.78	205.03	204.59	203.22	203.96	202.02	205.59	204.17	203.11	203.89	202.48	202.31	202.78	202.42	202.65	204.38	202.03	204.99	204	205.09	203.61	203.76	203.04	204.92	203.44
203.5	203.08	206.79	202.9	202.96	202.29	202.16	204.08	203.01	204.45	203.24	203.75	205.26	204.51	202.75	203.12	204.62	204.43	204.02	200.13	201.94	203.58	202.76	205.65	203.59	202.69	204.73	203.72	203.13	204.6	203.24	204.88	203.44	203.54	205.55	202.98	203.01	204.48	205.24	204.95	204.01	203.83	204.87	203.01	203.1	202.35	202.32	204.99	203.22	204.16
201.48	201.19	201.43	199.67	197.85	200.15	201.02	201.32	199.55	199.95	200.31	198.22	201.83	201.09	203.2	197.69	199.64	200.25	201.2	198.87	200.13	200.3	199.49	201.75	199.58	199.83	199.86	198.23	200.28	201.73	200.82	200.44	197.74	202.04	199.71	201.95	201.22	200.92	200.9	202.15	199.21	202	199.98	199.35	201.65	200.23	200.28	198.03	202.36	199.61
195.25	194.72	195.22	195.39	192.61	195.4	194.7	193.5	193.45	194.03	195.47	193.22	192.33	193.81	194.72	195.9	192.01	194.5	195.61	194.42	192.86	198.55	194.09	193.98	195.19	194.11	193.08	195.16	193.15	194.36	193.77	194.44	190.64	193.33	193.37	195.62	192.52	192.9	194.41	192.34	195.65	194.95	193.86	194.38	194.67	194.37	195.41	196.93	193.11	195.79
210.21	208.61	208.94	209.28	211.11	207.16	207.02	209.86	206.69	208.06	206.9	208.87	208.82	209.06	209.32	208.86	206.9	208.92	207.93	208.48	210.51	208.51	208.14	209.26	206.3	207.24	210.73	207.23	208.13	207.45	207.73	206.82	208.83	209.16	209.77	208.48	208.45	208.83	206.9	207.64	209.09	207.18	205.3	211.78	208.78	211.27	208.05	208.24	207.52	207.92
201.29	203.29	204.23	202.09	202.6	202.55	202.23	200.93	204.15	204.89	200.39	201.9	204.73	202	203.25	204.44	202.98	205.24	201.26	203.12	199.88	202.7	202.33	202.89	203.24	203.02	203.95	203.57	201.61	200.78	203.73	201.9	204.23	203.32	204.6	203.81	203.4	200.11	203.2	201.31	203.18	203.81	201.87	201.51	202.44	202.04	204.82	202.05	204.56	202.63
202.72	203.29	202.99	200.85	204.03	202.59	204.4	204.79	203.73	202.84	204.77	203.68	200.81	202.29	201.86	204.68	204.39	201.26	202.76	203.73	204.69	203.21	205.41	201.18	201.76	203.72	201.32	200.89	202.56	201.32	204.15	202.74	203.53	202.69	202.95	201.98	202	201.71	204.72	200.98	201.53	199.83	203.52	202.39	203.71	202.73	200.94	202.53	201.75	202.67
204.24	206	205.39	207.67	204.34	204.49	203.92	206.21	205.84	203.33	204.15	206.26	204.82	206.26	206.4	205.61	205.86	207.04	206.24	204.05	204.71	205.11	203.44	207.76	202.72	205.8	203.1	206.35	204.6	208.3	204.15	207.62	205.02	206.87	205.19	204.37	206.11	206.89	206.22	205.53	207.02	205.61	204.37	205.62	202.9	208.53	207.14	205.69	206.6	203.94
209.7	205.96	206.95	209.26	208.07	207.68	207.31	207.67	209.78	208.61	208.2	206.44	208.16	208.23	207	206.55	208.67	209.44	211.06	207.14	207.73	210.63	207.77	206.63	211.12	209.37	209.35	210.87	209.69	209.97	209.81	210.95	208.07	210.1	208.42	206.68	207.27	210.51	208.15	210.57	208.25	210.64	209.81	210.01	207.54	209.05	209.11	211.06	210.26	210.12
205.58	205.59	208.85	207.85	206.16	208.44	206.17	207.78	208.6	208.52	208.89	208.28	207.77	209.03	206.5	208.21	207.02	208.13	207.36	206.38	205.75	208.56	207.4	207.7	208.49	208.8	208.27	205.19	207.92	207.37	208.86	207.67	207.84	206.93	208.28	207.95	207.04	209.13	207.83	209.26	209.14	207.34	206.77	209.37	208.13	208.48	209.24	208.67	206.85	208.96
205.18	202.74	203.28	204.69	202.34	203.23	205.77	204.38	203.19	202.17	203.33	203.84	203.76	203.24	205.55	205.53	204.39	203.78	201.69	204.66	203.57	207.07	202.25	202.87	201.51	202.81	205.65	200.74	202.1	203.82	204.61	203.59	204.05	203.76	203.54	203.6	200.81	202.62	203.84	202.43	204.03	205.11	202.37	203.19	204.68	204.36	205.07	203.79	202.83	202.93
200.65	200.56	200.66	201.75	200.97	201.4	203.1	201.28	200.72	200.33	200.16	203.04	199.72	201.32	200.54	201.51	200.64	202.45	199.29	199.88	200.64	201.01	201.9	200.8	200.36	201.21	201.55	203.05	200.99	199.83	199.63	198.2	200.37	204.02	201.14	201.92	202.9	200.2	201.2	198.88	201.63	201.15	198.95	201.83	201.13	199.67	202.94	200.85	200.43	202.33
216.86	218.15	218.65	217.49	217.58	216.8	216.75	219.01	217.06	216.67	216.78	217.03	216.1	217.7	216.34	216.75	218.16	217.32	215.15	217.08	217.93	219.34	218.67	218.04	215.5	217.52	217.42	217.16	217.03	216.72	216.86	215.55	217.78	218.56	217.26	216.15	217.29	218.05	219.48	216.69	216.09	215.66	215.33	218.76	216.12	218.41	217.72	214.89	215.44	216.44
211.55	211.63	211.48	212.82	213.01	211.61	211.55	211.94	211.09	211.87	213.14	211.4	210.11	212.77	214.28	212.06	210.93	212.49	211.75	212.67	212.61	213.24	209.39	213.37	213.76	212.66	211.71	211.89	212.05	209.81	212.14	210.55	209.3	211.56	210.9	210.47	211.09	211.92	214.49	211.37	211.83	210.79	212.17	212.33	210.45	208.85	213.64	210.4	211.59	211.69
209.11	207.47	206.78	209.66	209.35	208.93	208.1	209.31	208.73	209.37	207.79	207.44	209.87	209.33	207.79	208.43	207.35	208.02	208.89	206.94	208.28	210.8	208.35	209.7	208.22	208.62	209.69	206.91	208.09	207.24	207.89	209.2	208.1	209.14	209.89	208.48	208.94	208.12	208.95	207.86	209.28	207.51	207.26	210.13	208.74	209.15	208.8	207.39	207.26	206.63
199.09	204.5	201.53	201.84	202.5	199.89	200.79	200.07	201.92	201.13	200.18	201.35	199.44	202.4	202.12	199.94	200.42	201.5	200.97	199.82	200.9	201.45	200.63	202.36	200.38	200.01	200.57	204.31	201.53	201.05	202.16	201.67	200.57	202.08	201.32	202.81	202.1	203.28	201.44	204.43	199.2	202.62	200.64	198.96	201.19	204.11	202.18	199.62	202.36	200.77
207.49	208.56	207.36	205.85	207.52	207.71	207.93	208.36	207.07	208.26	208.62	205.64	208.99	207.5	209.56	208.49	206.8	205.65	208.41	208.62	205.04	206.64	206.45	208.64	208.04	207.05	208.79	209.04	206.33	210.03	206.22	206.35	208.25	207.82	207.26	206.73	207.82	208.45	209.99	207.97	207.24	208.53	207.91	206.32	206.43	208.61	207.49	209.79	209.16	205.39
205.69	205.98	205.92	206.06	204.78	203.66	205.84	207.13	204.81	203.12	206.32	204.62	203.08	203.82	201.68	203.99	204.94	205.54	206.96	209.08	205.41	204.08	205.12	205.94	205.33	202.99	205.35	207.73	202.68	204.42	205.73	204.27	207.91	204.75	205.16	204.57	204.56	206.82	205.27	205.18	205.6	205.31	204.65	204.31	204.92	205.63	206.93	206.14	202.58	204.12
211.88	213.7	209.93	211.26	212.62	214.81	211.23	211.42	213.43	209.65	210.14	210.04	213.4	210.96	211.91	211.06	211.87	211.68	213.34	214.91	211.89	213.14	210.45	212.48	212.72	209.43	211.75	214.07	209.59	211.51	212.87	214.22	210.21	210.93	212.37	210.68	212.71	210.85	212.63	212.76	212.18	211.87	211.32	210.71	211.84	211.81	209.06	211.73	210.05	212.59
202.45	198.97	201.91	199.67	201.88	200.18	199.56	199.81	200.16	197.43	197.39	201.72	200.58	200.47	200.6	198.69	198.57	200.54	199.18	201.07	197.76	199.88	201.72	199.68	198.84	199.07	199.12	199.28	199.94	199.71	200.03	198.23	202.77	201.64	200.08	200.5	200.1	199.37	198.82	198.89	200.21	201.15	199.92	198.41	202.17	197.91	198.85	200.84	199.13	199.44
204.39	204.78	202.54	205.08	201.61	202.92	203	202.21	203.64	203.72	205.27	202.33	203.76	201.58	204.5	202.41	203.68	202.05	203.62	204.6	203.76	203.62	201.73	202.81	205.22	201.65	204.08	203.39	202.65	202.3	203.81	206.22	204.3	202.93	203.15	203.26	203.87	204.39	202.69	203.6	202.61	202.68	201.15	204.97	204.65	201.99	201.07	202.27	203.69	203.36
200.22	198.94	200.45	200.52	200.91	199.23	197.97	201.32	198.76	198.77	200.17	201.59	199.32	199.44	199.32	202.26	196.52	198.9	199.16	199.01	199.69	200.26	199.12	199.67	200.65	201.37	200.62	197.64	196.1	199.58	199.42	201.35	199.58	199.28	200.19	197.61	199.81	200.54	200.7	198.56	199.66	198.08	198.92	201	199.34	197.81	197.76	197.63	200.33	199.02
198.98	201.75	200.25	199.4	200.27	200.46	199.22	199.44	199.37	202.94	198.52	200.93	199.56	201.94	198.89	201.14	198.51	199.34	200.52	197.51	199.05	198.8	199.19	201.36	199.76	197.82	198.9	200.67	199.99	199.36	201	200.61	201.9	199.13	201.58	201.78	201.76	201.33	200.53	199.98	200.49	200.09	200.03	200.44	199.86	200.34	201	201.34	202.47	201.29
209.35	209.18	209.19	209.98	209.11	209.92	209.34	208.32	209.04	208.7	210.02	208.08	207.58	206.44	209.34	210.51	209.61	208.66	207.8	209.66	207.44	211.19	211.4	210.16	210.58	211.19	208.6	210.75	208.65	210.07	207.64	209.66	211.26	208.42	209.4	207.8	211.31	208.34	211.34	208.66	211.06	209.26	209.71	211.22	210.47	210.79	209.74	209.3	207.59	209.51
204.28	203.89	203.28	200.25	203.18	204.18	202.26	203.19	202.91	203.9	201.7	203.91	203.38	201.9	201.28	200.77	200.96	204.65	204.91	201.87	203.5	202.23	202.54	203.38	203.36	203.13	203.23	201.91	203.68	202.31	202.15	202.64	203.13	199.32	204.23	202.41	204.98	203.48	202.78	202.52	202.88	201.36	202.33	200.64	204.56	200.94	202.88	202.76	204.17	202.74
206.05	205.65	205.54	206.14	208.96	205.43	205.3	205.12	203.26	207.46	209	207.41	205.77	204.79	207.52	203.87	205.58	205.88	207.34	205.14	204.2	206.49	207.52	207.36	207.26	205.71	206.27	206.22	207.03	206.36	206.41	208.26	205.01	205.2	205.98	208.53	204.87	205.66	205.45	210.26	204.77	206.61	208.94	207.15	207.18	204.06	206.84	206.44	206.52	205.99
202.14	203.15	203.25	202	204.2	203.34	203.27	203.51	203.37	201.16	202.3	204.63	199.42	204.19	204.15	202.67	203.93	203.43	203.53	201.2	202.57	204.27	201.72	205.1	204.75	205.38	202.62	204.24	203.07	203.76	204.02	203.42	203.42	204.08	203.72	205.11	204.17	201.84	202.11	202.71	203.1	202.36	202	202.26	201.08	204.8	203.6	202.52	202.15	203.24
202.17	201.97	204.27	203.2	199.69	201.72	202.23	203.88	201.78	204.15	201.43	201.93	202.86	201.44	201.91	201.29	201.15	204.26	202.1	203.19	203.94	202.63	203.39	199.29	201.52	201.06	203.11	203.61	203.35	202.21	201.63	202.12	202.14	201.15	202.92	203.77	202.43	201.12	201.56	202.62	202.31	201.33	202.49	201.42	202.17	202.65	203.26	204.12	202.54	202.76
210.58	209.99	208.13	206.27	209.82	209.8	208.91	210.37	210.51	207.54	208.65	208.15	207.41	207.24	207.7	206.61	209.02	208.13	208.1	207.02	207.88	207.63	209.45	208.16	209.97	209.07	206.29	206.07	209.91	209.82	208.77	208.2	206	208.08	208.47	208.74	209.48	207.85	209.17	209.29	210.36	210.1	207.87	210.19	207.54	209.25	207.96	207.05	210.48	209.03
201.48	203.08	204.22	203.98	203.23	205.56	204.32	202.38	207.23	204.02	205.8	204.32	203.45	202.01	203.5	203.86	204.95	202.9	203.2	203.87	203	203.96	206.86	206.54	204.04	203.86	202.52	202.08	202.19	203.59	204.73	205.05	207.27	202.45	206.05	203.95	204.14	202.5	204.32	205.6	205.58	202.77	202.84	204.06	204.88	203.02	204.76	201	204.86	205.64
206.66	208.34	209.34	208.31	206.65	208.59	206.42	207.24	207.45	207.95	207.75	206.43	207.17	206.1	207.87	205.33	208.87	211.21	208.18	207.06	208.34	206.9	208.03	207.41	207.19	208.45	207.36	209.43	206.96	206.75	208.19	209.09	207.88	210.4	206.76	205.9	206.34	210.94	207.7	208.08	209.04	206.58	209.95	206.4	209.06	209.63	207.01	204.9	206.41	207.81
208.5	207.5	207.32	206.3	211.12	209.68	208.63	206.1	208.4	207.46	207.19	208.86	210.25	209.88	209.35	210.6	209.08	209.07	207.9	207.31	209.91	209.26	209.04	208.66	205.85	208.07	210.01	210.24	207.25	208.72	208.41	209.57	205.98	207.08	208.53	208.55	207.87	208.15	210.37	209.36	210.78	209.54	208.72	209.16	207.14	208.87	208.6	209.45	209.69	207.41
199.45	199.16	200.89	199.5	199.78	197.93	201.07	199.67	201.48	201.01	200.54	200.35	199.36	200.57	202.09	198.84	200.17	200.78	200.67	198.9	200.21	199.27	200.66	201.38	201.88	200.63	199.78	199.57	201.3	201.37	198.2	202.31	201.84	199.32	203.32	202.79	199.7	202.18	201.23	201.88	199.41	198.92	201.93	201.53	200.02	199.15	200.67	199.38	200.66	199.89
198.01	198.26	198.91	199.81	200.62	198.13	198.23	196.9	196.43	198.58	199.25	198.61	200	197.21	195.79	197.51	197.24	197.71	197.2	200.15	196.73	198.49	198.84	198.28	196.02	197.25	198.63	198.14	197.34	199.11	198.31	197.87	199.17	196.22	197.42	198.59	198.17	198.87	199.15	198.2	198.68	198.29	197.69	196.18	199.04	198.58	199.05	197.22	197.04	197.6
208.18	208.26	208.71	207.71	207.61	208.62	207.84	209.54	208.72	207.37	207.68	209.18	209.44	209.5	209.72	209.32	207.08	208.73	210.63	208.26	208.76	209.88	208.92	207.67	208.02	211.38	209.5	209.57	207.27	208.41	209.85	208.9	208.46	208.75	209.45	210.81	205.28	209.16	207.43	208.48	207.04	209.93	210.16	208.09	208.26	208.23	207.43	207.68	208.28	208.73
207.57	207.71	212.03	208.74	209.42	207.66	208.8	210.93	208.71	210.62	210.12	210.08	209.83	207.95	207.98	209.71	208.74	210.44	209.63	210.68	209.5	207.43	208.24	210.87	209.09	207.9	208.72	210.86	211.96	207.95	209.73	209.56	210.68	210.11	210.5	206.58	210.14	210.14	209.03	209.17	208.89	209.36	205.92	207.98	209.04	209.93	208.19	208.38	208.97	208.42
207.15	209.81	206.57	207.06	209.29	209.46	208.1	204.45	207.1	206.11	208.37	204.89	206.08	207.72	207.92	210.14	208.02	207.68	207.34	210.16	206.42	206.85	208.76	207.41	207.72	206.58	206.81	208.84	204.86	204.91	208.49	208.27	208.36	207.86	207.79	204.81	207.34	210.06	207.04	207.24	207.44	206.51	209.8	207.84	208.9	207.2	206.51	208.17	209.21	207.07
202.68	199.75	200.19	201.64	202.55	201.82	201.46	201.04	200.73	203.35	201.03	203.24	203.18	203.03	202.07	202.75	202.78	203.08	201.99	202.67	199.8	202.82	201.56	201.24	202.16	202.21	201.91	202.06	200.83	201.69	201.16	200.86	201.68	199.71	200.63	200.69	203.12	203.02	201	200.81	199.54	199.57	200.59	201.24	202.61	201.61	202.38	201.55	201.22	201.88
207.92	208.37	209.23	206.9	208.75	208.37	207.96	208.24	209.42	209.49	208.23	208.39	209.55	209.38	209.24	209.07	209.47	209.65	209.28	206.18	208.78	207.76	209.74	210.14	209.21	208.81	208.72	208.46	208.73	209.11	208.13	209.32	208.73	207.08	207.7	209.6	209.65	207.48	208.59	209.34	209.54	210	207.4	208.06	212.8	208.41	211.71	210.18	208.36	208.63
208.25	209.7	209.39	207.95	209.19	212	210.05	208.47	211.62	208.32	212.05	208.34	211.26	208.26	211.2	208.71	211.82	208.88	207.85	207.19	208.51	209.59	210.06	209.79	209.89	210.86	210.55	210.01	209.5	209.72	209.63	211.15	210.5	211.51	209.52	211.19	208.97	205.82	208.7	210.28	211.36	208.66	210.27	211.82	209.9	209.26	209.36	207.21	208.34	208.6
210.97	216.01	212.86	211.65	213.97	212.18	212.73	210.09	213.9	212.28	214.33	213.59	213.53	212.85	213.27	213.23	209.03	213.25	213.5	213.48	212.82	215.07	212.65	214.43	212.74	212.31	210.7	214.34	213.61	212.83	210.02	213.28	215.27	211.79	213.91	210.77	212.76	211.14	213.77	212.13	212.96	214.09	210.81	213.24	212.71	211.88	213.62	214.93	212.19	211.76
219.42	218.18	216.87	217.17	217.19	216.96	218.8	216.98	220.11	219.4	219.42	220.05	215.7	215.71	219.44	217.59	218.6	214.82	219.54	217.36	220.06	218.77	217.11	217.07	219.27	216.27	216.62	216.29	217.53	217.7	218.34	218.61	217.44	218.06	214.52	216.53	219.16	214.31	218.67	215.58	215.78	219.44	218.14	218.31	216.91	217.55	218.02	219.39	214.94	217.82
204.12	205.25	207	203.98	207.33	205.11	204.6	204.31	205.17	205.2	204.33	205.85	206.17	203.8	208.05	207.18	205.9	205.31	205.89	206.7	206.87	203.94	204.24	203.23	203.98	203.86	204.48	204.38	202.92	205.63	202.79	207.59	204.98	204.18	203.17	204.52	202.85	203.66	203.3	203.88	204.71	204.65	205.21	205.06	205.06	204.78	204.39	203.94	205.6	204.56
205.99	204.96	206.83	205.65	206.21	207.5	206.46	204.55	205.72	207	206.6	205.94	209.53	206.11	205.14	205.51	206.06	207.41	208.05	206.14	206.35	208.73	204	205.34	204.8	205.09	205.99	205.43	207.85	205.64	205.27	206.36	204.92	206.66	208.44	208.88	206.54	205.71	205.07	206.52	203.68	205.75	206.99	207.37	207.09	205.63	204.01	208.44	208.73	205.67
203.63	202.36	202.21	204.96	203.33	203.48	203.06	202.48	204.11	203.6	200.84	203.61	201.99	203.01	203.41	202.64	202.58	203.39	203.65	202.96	203.73	204.56	205.18	202.7	203.24	204.48	200.76	203.83	203.98	204.19	203.2	203.56	205.3	203.34	204.38	203.83	203.47	202.22	203.43	201.55	204.84	201.62	203.43	202.92	201.69	200.83	203.07	204.36	203.87	203.94
207.61	206.11	207.03	206.96	206.43	208.32	210.67	207.18	208.85	206.62	207.21	208.35	208.34	206.09	206.75	206.27	207.55	207.59	209.74	206.11	208.43	207.55	208.52	207.56	207.32	207.95	208.41	207.2	207.66	205.83	205.74	209.64	207.64	209.21	206.5	208.58	208.57	208.46	207.59	208.14	207.14	207.7	207.55	208.92	206.72	206.96	208.79	207.27	207.72	206.47
201.9	202.55	201.99	203.36	202.58	204.37	204.07	205.37	203.53	202.21	204.31	202.08	203.21	203.34	202.52	204.01	202.14	204.36	204.91	204.83	204.12	203.51	203.46	202.19	201.77	202.77	205.25	201.61	202.58	203.17	204.78	203.54	203.18	203.79	202.14	202.32	202.38	203.37	203.36	202.62	205.32	201.15	202.66	201.75	202.98	203.28	202.17	203.13	203.03	201.2
200.84	199.6	201.11	199.82	200.16	199.61	199.85	199.34	200.48	198.12	199.67	199.41	200.92	200.23	199.84	199.26	201.15	198.64	201.87	199.4	200.02	200.89	201.24	199.69	201.48	198.93	198.72	199.05	200.95	201.4	201.17	200.19	200.28	199.55	199.78	200.58	197.96	198.96	197.57	199.54	201.6	202.3	202.71	198.57	199.33	199.49	204	201.05	200.68	199.95
207.05	208	211.1	210.62	210.6	210.13	210.05	207.94	209.05	210.62	210.49	207.76	208.62	206.49	209.16	207.87	208.87	210.41	207.97	208.62	210.48	208.69	207.59	209.83	211.87	210.93	210.62	209.88	212.3	208.94	207.62	210.11	209.62	212.26	207.31	211.32	208.77	211.21	211.21	208.91	211.55	210.56	210.1	209.73	209.71	208.13	209.95	211.65	212.79	210.53
205.11	204.71	204.24	201.92	201.17	202.07	203.3	201.32	204.34	206.02	202.52	204.4	201.47	202.44	201.5	202.82	201.25	205.16	204.02	203.35	203.35	202.03	205.33	203.4	202.52	202.68	203.47	202.07	202.95	202.46	205.32	202.56	203.19	203.78	203.38	204.11	202.72	202.38	203.95	204.92	204.94	204.85	203.48	203.84	202.7	203.58	202.32	202.74	202.55	202.07
208.02	210.63	206.3	208.81	207.92	209.46	209.68	207.66	206.88	208.07	210.31	209.45	207.7	206.78	208.93	208.01	207.65	208.72	206.85	210.06	211.09	208.29	208.04	208.03	208.08	208.92	212.01	207.29	209.79	208.85	211.21	206.64	209.85	210.58	208.68	208.77	207.32	209.17	210.86	209.15	209.04	207.16	209.22	207.4	208.99	210.33	209.15	207.65	208.28	211.41
217.72	218.4	216.26	217.29	219.51	215.71	219.27	215.96	217.53	217.5	217.05	217.54	218.35	219.3	219.2	219.48	217.87	218.53	217.8	216.47	220.84	215.77	217.9	218.16	219	220.11	215.57	218.02	219.41	217.41	216.46	219.15	217.01	217.35	217.13	220.1	218.13	217.63	219.21	217.83	216.06	216.74	218.38	217.25	219.03	218.35	219.74	218.42	217.06	217.32
206.97	208.55	209.53	206.86	207.27	207.42	208.4	206.97	208.92	209.02	209.19	208.47	208.35	207.45	209.56	209.77	209.35	207.9	207.17	208.16	208.83	206.93	208.41	207.4	207.54	207.67	208.9	207.77	206.81	207.21	208.26	208.41	206.91	208.8	207.62	208.78	207.11	208.15	208.25	207.1	205.92	207.12	207.39	208.65	206.68	207.58	207.36	208.44	207.8	207.36
203.16	203.35	203.7	201.3	203.87	203.52	204.53	203.38	203.59	201.97	201.66	202.7	201.74	202.92	204.38	205.07	204.7	203.74	202.9	202.84	206.02	203.58	203.78	202.65	205.05	202.45	203.02	204.02	203.36	204.31	202.48	205.48	203.46	200.56	202.9	203.18	204.85	204.34	203.42	203.09	204.5	205.67	205.01	202.72	204.76	202.01	204.1	202.44	200.52	203.12
205.48	205.23	204.9	205.8	204.04	204.42	203.25	205.36	204.39	205.41	204.73	203.82	202.59	204.13	204.01	203.65	204.09	203.53	204.4	202.99	204.81	202.65	203.01	203.67	204.06	204.09	204.17	205.57	203.81	202.25	202.78	205.4	204.73	205.14	203.07	203.41	203.24	203.95	205.79	204.73	204.46	204.63	203.15	203.14	202.21	202.58	203.65	203.4	201.68	205.57
203.55	204.36	203.22	203.42	207.64	203.69	205.48	204.07	203.77	205.72	203.98	203.64	205.22	203.39	201.46	202.51	200.97	202.79	206.08	205.67	204.99	205.71	204.96	205.33	206.95	204.76	205.14	203.34	206.23	206.36	202.25	204	205.43	202.68	203.24	205.01	204.42	204.4	204.71	204.51	204.25	204.68	202.71	203.52	201.53	205.68	205.25	201.91	204.38	205.62
203.21	203.02	203.78	205.27	202.86	203.68	203.56	204.85	204.77	202	201.65	202.85	202.76	204.55	201.3	204.41	204	205.32	204.67	203.65	206.52	205.29	202.19	202.62	204.56	204.61	203.76	205.59	205.79	203.17	202.77	204.63	205.85	204.13	201.07	202.06	201.96	204.25	206.2	203.14	204.75	204.81	202.2	204.33	203.15	202.9	204.26	204.38	203.7	206.11
202.73	203.41	204.94	203.34	203.89	204.13	204.79	201.27	203.2	204.99	202.04	203.35	204.34	202.71	204.27	202.38	203.18	203.91	203.85	204.02	202.03	204.38	203.56	202.93	199.86	204.25	203.07	202.78	202.81	204.93	203.52	203.75	200.44	205.96	206.44	203.01	201.76	205.38	205.17	204.09	202.16	202.58	205.14	205.6	203.4	202.74	203.32	203.76	203.11	202.66
207.92	209.3	207.53	207.85	205.67	206.25	207.46	207.33	205.88	208.45	208.65	207.46	206.65	207.93	207.82	204.75	207.59	207.12	206.05	208.63	208.53	206.41	208.41	205.6	207.53	207.55	206.67	208.76	208.26	206.21	206.83	207.4	206.38	207.59	207.47	207.74	207.26	205.22	206.16	207.54	208.37	207.34	206.74	208.54	207.1	207.61	208.23	207.35	209.34	206.59
207.62	209.84	208.85	209.07	208.08	209.59	205.75	208.15	210.31	208.85	207.8	207.8	207.52	208.25	209.8	208.57	207.62	207.52	209.47	209.69	210.04	208.74	207.52	209.74	208.19	209.48	208.48	210.16	207.4	207.66	208.83	211.79	208.07	210.35	209.04	206.71	206.95	209.48	209.92	207.56	207.3	208.64	208.59	207.95	208.83	209.87	206.06	209.71	210.02	205.61
218.9	220.13	221.2	215.83	219.83	217.33	217.3	215.67	218.32	215.96	218.76	219.26	218.09	215.96	217.55	217.91	216.66	219.84	218.86	218.67	217.72	220.68	218.96	215.18	217.51	218.73	217.57	219.29	217.28	219.05	218.71	219.52	216.47	217.93	218.94	216.63	220.08	217.04	218.04	216.68	217.47	218.72	216.75	217.77	217.78	217.67	217.71	217.78	217.72	217.43
209.32	206.92	209.47	206.59	205.86	208.77	204.84	208.01	208.24	206.2	208.02	207.34	206.12	206.95	209.31	207.36	208.27	208.93	206.72	207.94	206.96	205.77	207.39	207.23	206.02	210.37	208.04	209.74	207.01	205.65	209.08	208.07	206.69	208.25	205.3	207.93	208.79	207.78	208.06	208.26	208.7	208.07	208.19	207.75	207.74	207.63	208.46	207.75	207.03	210.73
200.98	198.04	199.57	201.5	202.81	200.85	199.2	201.29	199.41	201.08	201.74	200.58	202.62	201.52	199.99	198.16	199.25	200.98	202.21	198.67	200.14	200.32	200.54	201.85	199.12	199.61	201.69	197.68	199.76	202.02	202.09	201.48	199.46	198.83	198.34	202.75	198.84	201.37	201.51	200.07	201.75	200.21	199.24	201.63	199.64	201.22	200.11	202.85	202.05	199.1
200.79	199.43	199.84	197.13	198.28	198.72	198.23	198.51	199.94	200.1	199.45	197.61	199.05	198.06	198.2	197.87	198.44	199.84	200.04	199.59	200.67	198.38	198.7	199.14	199.54	198.08	197.91	197.55	197.93	198.99	201.41	199.11	201.1	197.27	199.34	196.16	200.77	198.96	198.19	200.59	200.53	197.08	198.81	198.04	198.75	198.56	202.11	199.54	201.28	201.19
206.27	208.95	206.23	208.64	208.79	205.16	208.2	205.63	206.69	206.61	208.92	208.4	205.21	207.85	209.17	208.91	209.35	206.77	208.59	209.85	207.69	208.1	207.67	208.31	208.55	208.08	209.2	207.05	209.2	211.02	208.98	209.71	206.55	208.47	206.57	207.48	206.08	209.31	209.25	209.72	206.88	207.8	203.19	206.91	206.8	209.29	208.85	206.59	207.05	206.73
207.54	207.57	205.03	207.52	208.1	206.09	209.34	208.65	208.74	208.49	208.13	208.31	206.3	208.59	207.85	204.33	207.41	209.18	206.65	207.26	207.17	205.66	208.35	205.93	207.3	206.73	207.79	209.4	206.38	208.81	208.3	207.21	209.12	207.32	208.58	207.54	208.51	207.32	207.98	206.16	209.14	208.97	207.27	208.3	208.22	207.86	206.47	206.53	208.12	206.93
193.99	193.62	193.67	193.11	196.14	197.1	195.68	194.87	195.04	193.14	192.44	194.34	196.86	192.05	194.73	193.22	194.5	194.46	193.38	194.49	195.07	196.05	193.28	193.23	194.86	195.87	193.82	194.3	193.92	193.71	194.21	195.47	193.96	193.45	193.28	195.53	192.97	194.36	192.93	193.65	194.39	195.89	193.46	194.75	192.76	194.91	194.18	195.84	195.04	194.96
208.45	206.69	208.22	211.2	207.28	207.12	207.97	208.11	207.93	206.57	205.62	209.9	209.1	208.78	207.53	208.26	209.23	209.07	206.69	206.66	208.18	207.4	209.38	209.81	208.36	210.16	209.2	208.66	208.92	209.85	210.07	207.57	207.16	207.2	208.22	207.05	208.24	207.01	210.57	210.1	208.3	207.26	206.33	209.01	209.53	208.68	207.64	208.27	206.8	208.12
198.4	200.52	200.48	198.16	199.08	199.71	197.52	199.37	197.46	199.98	200.65	199.63	201.29	198.71	198.56	199.75	198.92	199.81	199.01	202.71	200.4	198.92	198.62	199.91	199.5	195.92	201.07	200.7	199.78	198.37	200.52	198.19	202.34	200.71	198.65	199.22	199.05	201.13	199.72	198.91	198.32	199.46	202.32	197.87	198.81	198.33	200.69	199.25	200.76	201.35
200.81	204.22	200.91	200.26	203.86	201.3	203.64	201.23	201.95	200.95	202.54	201.29	203.79	200.97	201.24	203.61	202.89	203.02	202.1	199.7	201.19	203.41	200.27	203.28	202.13	202.73	202.32	201.76	199.75	203.4	200.78	201.96	201.84	203.87	202.79	201.11	202.42	203.18	203.02	202.88	202.84	202.58	201.78	202.92	202.85	202.69	201.26	200.49	201.24	203.5
207.76	209.57	207.77	207.19	210.33	207.82	206.62	208.47	208.67	208.25	209.62	210.42	210.17	208.08	208.53	207.33	209.08	207.62	207.9	208.9	207.52	210.47	206.36	209	209	207.44	208.87	208.8	209.31	207.9	208.98	208.28	208.56	208.78	208.87	207.54	208.4	209.12	208.83	208.85	207.83	210.46	207.06	208.63	210.2	208.35	206.5	209.24	208.02	207.96
207.41	207.8	209.79	208.46	208.24	208.12	207.37	208.41	210.47	207.49	208.16	210.3	208.23	208.08	207.23	207.64	206.05	207.87	207.45	207.81	209.37	207.75	206.27	209.71	210.06	206.87	209.8	207.53	207.01	208.37	209.51	206.79	205.11	208.92	207.72	208.33	209.49	209.53	205.85	208.17	207.54	206.63	207.84	205.61	210.87	205.74	207.29	207.23	208.69	207.37
207.88	210.02	209.26	209.78	208.57	209.37	208.45	208.86	208.43	207.64	206.91	208.72	209.02	207.51	208.42	205.56	208.7	206.91	208.25	209.16	209.69	210.18	207.85	209.15	208.91	209.37	205.93	208.26	209.97	206.83	207.19	210.27	208.82	209.15	209.74	209.86	210.99	209.02	208.67	209.41	208.57	208.4	210.27	208.67	206.6	209.14	207.98	211.09	206.93	208.97
206.51	212.11	209.75	208.84	207.53	207.65	208.5	207.89	210.16	207.71	208.74	206.15	208.85	209.34	207.51	211.46	208.33	206.43	205.95	211.68	208.77	209.01	210.6	206.66	209.34	209.41	207.64	211.1	209.28	208.13	209.27	210.36	210.55	209.14	208.26	210.16	209.88	209.08	207.92	210.34	208.62	209.95	210.84	208.89	207.88	208.72	208.75	209.28	209.88	212.13
212.55	211.39	212.47	213.8	212.44	210.02	211.88	211.8	212.24	209.21	213.4	214.61	212.45	209.28	213.06	210.62	209.29	211.1	213.44	211.09	211.62	211.67	210.29	210.3	211.81	211.4	212.34	212.79	211.93	212.44	213.74	210	212.01	212.51	210.88	212.77	214.7	213.41	212.96	212.75	209.86	210.05	212.76	214.62	211.86	211.95	212.45	213.2	213.84	212.5
208.98	208.83	210.04	208.31	208.2	208.37	209.59	211.51	209.05	208.78	209.97	209.06	210.44	208.39	210.48	207.41	209.66	209.5	206	207.21	210.19	210.66	208.33	209.44	206.7	209.27	210.71	209.97	206.98	210.63	208.39	209.51	208.45	210.27	207.17	209.65	208.9	209.64	208.02	206.47	209.04	207.52	209.32	206.46	209.4	208.26	207.82	207.27	208.47	208.75
206.67	208.42	209.42	209.67	209.24	210.66	209.57	210	208.74	207.18	209.12	209.87	207.17	208.96	208.61	207.16	207.05	210.69	207.33	213	207.94	210.61	209.81	209.8	206.57	209.56	209.38	207.62	208.82	206.56	208.96	208.37	208.37	209.54	208.77	208.45	209.59	210.29	206.23	208.38	208.36	208.29	209.64	208.69	207.38	206.53	207.42	207.99	207.52	209.56
200.61	201.03	200.46	200.57	201.04	198.79	198.64	201.8	199.36	201.11	199.83	199.43	201.9	199.48	197.18	199.29	201.14	199.26	200.66	200.13	199.88	199.37	202.09	200.4	202.96	199.36	198.96	198.49	200.29	201.51	201.11	201.5	198.52	199.28	198.92	200.7	200.79	200.39	196.84	200.43	199.43	200.06	200.73	201.26	199.83	198.1	200.58	201.13	199.63	199.55
211.43	214.62	214.35	211	213.4	213.42	211.59	212.5	210.71	211.99	209.77	209.13	212.53	213.78	211.04	212.89	211.71	212.5	212.84	211.47	208.54	212.01	211.5	210.41	212.37	212.92	212.03	212.61	212.93	213.44	210.03	210.38	212.04	212.33	211.71	213.85	212.61	214.46	214.33	214.31	211.67	213.58	210.9	211.7	213.33	212.14	210.46	213.66	214.66	212.1
212.21	211.93	211.89	212.27	211.69	211.54	209.43	212.43	211.19	212	210.37	210.35	211.02	212.02	210.28	210.29	212.57	211.58	212.64	210.56	212.23	213.22	215.25	212.5	211.23	211.74	211.61	212.57	211.5	211.4	211.86	210.48	211.22	212.25	213.47	210.63	210.62	209.45	211.86	211.23	213.01	211.1	213.06	211.16	215.37	211.75	211.52	209.87	212.07	209.76
200.37	198.77	198.64	200.99	199.87	201.09	200.98	199.93	200.22	202.29	201.69	200.56	200.87	200.12	201.6	198.94	201.84	199.6	199.95	201.4	200.77	201.8	201.19	200.98	200.97	199.06	198.99	200.61	201.65	202.27	198.81	202.28	200.15	202.15	201.24	199.9	201.58	199.14	202.2	201.57	199.24	199.73	200.97	200.41	199.66	201.66	197.21	197.75	199.13	202.54
213.55	212.81	213.61	212.77	213.79	211.83	211.02	210.25	215.23	211.9	213.76	212.66	212.13	212.64	212.91	211.79	212.58	211.85	211.97	211.36	213.88	212.35	212.22	214.01	211.97	213.56	212.5	213.28	214.19	214.75	211.97	213.54	211.02	210.75	210.31	212.83	210.98	213.47	210.72	211.37	212.92	211.6	212.32	211.94	209.85	211.36	212.06	212.94	209.22	211.29
204.96	203.53	203.92	202.77	203.5	204.38	202.35	204.65	204.15	202.5	207.35	203.61	202.56	205.31	202.71	201.88	201.95	203.21	204.45	202.71	203.5	204.2	202.93	201.37	206.36	204.44	203.04	203.15	205.81	203.73	203.93	204.33	201.74	203.24	202.68	203.68	204.83	202.74	203.59	204.78	202.48	203.63	205	200.81	201.87	204.84	204.76	205.69	202.67	200.5
209.62	207.49	208.52	206.68	208.97	206.68	209.1	208.76	207.23	207.88	208.24	206.3	208.69	207.54	207.44	205.35	209	208.28	207.58	207.31	207.41	208.85	206.97	209	208.01	204.92	207.31	206.77	207.72	208.1	209.09	206.31	207.33	205.88	208.21	209.69	208.25	206.63	206.93	208	207.55	207.56	209.5	206.42	207.36	206.08	208.34	210.52	208.54	208.05
196.9	199.21	198.64	196.27	198.62	197.27	198.7	198.74	198.75	199.11	199.35	198.14	197.47	199.34	197.96	197.83	199.51	198.47	198.05	199.85	198.38	196.44	198.37	198.6	200.66	199.68	198.73	198.31	199.22	197.68	197.98	198.07	198.4	197.59	198.74	196.78	200.53	198.85	198.58	197.64	197.93	199.17	199.67	196	198.19	199.71	198.23	199.04	196.48	200.26
208.66	209.19	204.83	209.29	208.77	207.18	209.98	208.37	207.99	208.85	208.99	209.02	207.04	207.95	207.58	207.83	209.29	210.15	208.15	208.74	208.29	207.54	209.51	207.45	210.53	208.66	206.24	208.68	208.28	209.82	209.23	208.32	207.76	210.01	208.54	207.16	209.09	207.44	206.96	208.6	208.14	209.58	206.31	208.43	207.99	209.67	207.84	210.86	209.12	207.71
217.65	213.89	216.44	217.87	217.77	216.56	216.79	216.49	216.82	218.43	217.84	216.71	218.79	216.3	218.73	218.16	216.43	215.59	217.36	216.87	216.47	216.22	218.15	217.71	216.29	217.25	219.52	217.41	219.03	217.5	216.43	217.27	217.27	218.3	218.08	215.79	216.37	216.43	217.21	217.47	217.23	217.74	217.71	216.12	215.85	216.37	217.84	216.62	215.77	216.56
218.83	217.69	219.4	215.59	216.98	218.02	214.79	217.25	219.32	216.38	217.72	218.3	216.38	217.28	217.4	220.26	216.81	215.83	217.34	218.15	217.15	217.68	221.02	217.01	218.54	217.37	215.84	218.3	217.61	217.36	218.48	217.53	219.75	214.96	218.15	218.25	216.38	217.12	219	218.41	215.8	217.72	218.59	216.33	217.54	219.74	218.57	217.98	216.58	216.85
202.01	199.54	200.35	199.35	200.6	199.19	199.87	201.63	201.99	198.81	199.77	198.69	201.79	200.41	202.63	198.9	201.19	199.48	201.27	201.58	199.93	199.94	199.58	201.38	199.3	199.84	201.13	202.3	201.6	199.21	202.28	200.68	198.93	201.34	199.77	201.61	200.98	199.82	198.32	200.03	201.74	202.58	199.78	201.97	199.86	201.49	200.29	202.2	200.53	201.22
201.26	204.5	202.2	203.68	203.61	201.57	202.82	200.51	203.97	200.63	204.03	202.67	205.1	203.29	204.63	203.79	204.14	201.85	200.06	203.14	202.69	200.81	203.97	203.74	204.79	202.9	204.78	203.93	203.34	202.63	202.9	204.36	204.3	201.83	203.34	204.56	202.02	205.34	204.66	204.08	204.26	204.02	202.89	205.03	204.95	202.92	203.84	204.43	203.96	201.22
200.8	204.52	201.78	201.86	204.06	202.29	202.56	203.15	203.63	204.89	205.02	204.09	201.53	202.42	201.99	203.31	202.89	204.93	205.86	202.47	202.24	203.06	204.05	203.31	203.44	202.76	202.58	205.1	202.57	203.04	203.03	200.84	203.21	203.34	204.46	200.36	201.49	203.73	203.61	201.97	202.42	204.48	202.15	203.37	203.87	202.96	204.3	204.28	203.6	205.26
207.58	208.5	209.52	206.35	207.65	208.87	209.24	211.53	209.98	211.55	208.77	209.48	208.76	208.29	209.87	207.77	208.74	209.08	208.29	211.59	208.1	208.57	209.2	209.54	208.76	208.97	211.1	207.71	208.84	207.88	207.57	207.74	211.85	207.51	210.34	208.21	208.58	209.52	211.71	209.94	208.25	208.51	206.61	209.64	211.52	209.11	208.66	209.71	209.26	208.53
213.14	211.22	213.36	214.19	214.59	213.62	212.33	211.26	212.9	212.63	212.25	213.84	213.18	212.85	211.69	210.12	213.32	211.43	209.73	213.81	212.57	212.52	212.23	211.34	210.95	213.9	213.44	212.99	211.44	211.81	213.11	212.81	215.12	210.32	210.44	214.88	211.39	213.11	213.22	213.18	213.35	212.99	214.86	212.71	210.47	211.11	211.82	214.47	211.1	214.1
208.17	209.23	205.59	207.52	210.62	207.3	209.4	209.61	204.7	207.97	206.38	208.9	207.81	207.39	208.63	208.41	205.5	208.16	206.86	209.78	207.76	207.78	207.87	207.83	208.31	208.55	207.73	207.24	207.17	206.17	206.28	208.5	206.24	205.95	208.28	209.03	209.24	206.07	206.74	210.56	206.26	208	206.08	206.55	206.83	206.25	207.06	207.71	206.12	208.54
205.31	205.73	205.32	207.3	206	205.59	206.61	204.63	206.25	206.69	208.08	205.92	204.39	207.69	208.95	207.35	208.35	206.13	206.88	206.25	207.39	205.09	206.98	206.18	207.2	206.13	204.34	206.62	207.8	205.56	206.5	205.5	203.7	204.58	206.01	206.37	205.29	204.94	206.12	207.06	205.83	206.58	206.25	205.27	207.16	209.12	205.87	205.58	204.94	206.16
208.76	207.3	208.69	211.53	206.12	205.92	207.75	209.13	208.87	211.57	208.39	210.27	206.76	207.05	207.59	208.45	207.88	207.57	209.1	209.73	207.3	209.11	209.09	209.07	210.8	208.8	207.17	208.85	208.28	207.01	207.81	207.77	209.36	209.69	208.66	207.26	209.9	209.44	206.83	207.86	206.26	208.38	208.3	208.3	209.41	209.51	209.4	210.12	209.71	209.02
198.3	200.78	197.96	199.58	199.92	200.06	198.21	200.33	198.68	200.71	201.99	199.08	200.13	199.61	199.55	197.69	199.76	199.47	197.92	198.95	198.68	198.79	197.78	200.86	201.27	200.15	199.61	200.74	199.99	201.07	202.37	198.94	201.74	198.32	200.79	199.85	200.89	200.19	198.21	200.74	200.52	200.11	199.53	200.2	199.46	199.69	201.46	200.2	200.79	200.27
212.14	210.99	211.55	213.15	210.61	211.83	211.01	210.8	210.39	212.17	208.8	212.01	213.08	211.74	211.25	211.79	208.7	210.73	212.43	212.82	211.59	211.96	212.5	210.62	210.46	210.23	213.03	212.75	210.93	210.83	211.46	211.55	209.6	209.71	210.9	211.56	209.86	211.58	212.15	213.33	210.42	213.09	210.45	212.5	211.34	210.31	210.46	210.51	209.82	210.83
210.48	211.82	211.33	210.81	212.44	211.45	210.17	212.25	212.11	211.88	211.84	212.94	211.63	212.97	211.76	211.41	209.4	212.71	211.18	210.59	211.76	212.18	212.22	210.45	211.32	211.27	212.23	212.01	211.32	211.55	215.57	213.72	212.73	212.13	211.95	210.07	209.76	213.72	212.45	211.85	212.13	211.78	214.37	212.09	209.92	212.62	213.87	213.47	211.7	209.75
213.44	214.01	213.56	212.45	213.61	212.14	212.34	212.74	215.05	212.13	212.77	212.78	211.17	212.99	212.6	213.38	213.06	213.06	214.34	209.27	210.33	215.1	214.02	212.28	211.96	212.8	214.93	212.26	213.44	211.54	213.14	212.64	213.31	211.93	213.61	214.65	209.6	214.12	213.55	211.89	211.82	212.71	213.23	211.95	211.63	211.23	212.79	212	212.59	214.42
213.5	214.28	212.64	214.29	213.46	215.01	215.5	213.78	214.87	212.66	213.22	212.17	215.23	214.73	211.93	211.95	210.61	211.95	213.48	212.92	212.72	212.6	213.58	210.64	213.63	215.08	213.6	211.71	213.78	212.76	214.2	212.47	212.93	214.47	213.35	212.51	214.85	215.66	211.61	213.13	210.67	213.81	214.45	212.22	216.05	212.24	213.71	213.79	212.78	213.59
208.4	206.95	208.84	207.7	206.96	208.36	208.01	208.25	210.61	207.22	208.47	205.99	207.12	210.16	210.85	205.31	207.81	205.57	208.99	207.33	205.54	209.14	207.12	209.58	207.7	206.74	206.9	206.86	209.52	206.61	207.41	210.96	209.68	208.96	208.31	209.79	208.73	204.66	207.85	206.75	209.95	207.36	209.55	208.25	208.68	207.54	209.52	206.62	208.66	209.21
210.15	208.9	207.72	208.38	207.34	207.37	207.66	208.35	208.78	207.19	206.87	209.57	207.45	205.97	208.87	208	208.08	207.8	207	206.83	206.77	207.46	208.04	206.84	207.78	207.42	209.07	208.12	208.41	206.48	207.62	208.75	208.63	208.36	209.41	208.14	205.75	207.78	208.41	207.36	208.38	208.07	208.78	208.59	207.24	208.71	208.87	206.47	207.76	207.95
201.82	199.88	199.1	199.48	198.67	198.48	201.24	200.57	199.99	200.78	201.85	199.65	199.25	200.93	203.08	200.47	199.74	199.43	199.18	201.41	200.51	199.35	200.74	199.12	201.74	200.43	199.22	202.14	201.9	201.18	201.06	199.64	198.97	201.24	198.82	201.7	199.99	199.51	199.7	201.47	200.18	200.47	202.49	201.53	198.05	198.58	200.25	201.75	200.55	200.89
197.27	198.66	196.72	199.53	197.61	198.22	197.25	195.96	198.88	197.64	197.2	195.94	199.25	197.15	198.24	197.24	199.71	198.08	199.38	198.94	198.41	196.34	197.92	198.25	197.7	198.71	198.74	198.93	197.33	199.24	196.87	199.59	197.75	199.01	199.19	197.7	198.05	198.84	197.47	197.63	199.02	199.51	197.62	197.84	199.01	199.82	198.06	196.96	197.16	194.75
207.81	208.77	209.2	208.94	211.43	209.5	209.99	210.1	209.08	207.83	207.31	206.22	209.21	209.96	209.54	208.06	210.48	211.12	208.8	211.19	208.47	210.06	207.84	209.59	207.21	208.35	209.05	207.98	208.33	208.99	209.09	208.48	210.56	211.31	210.87	207.64	206.58	208.39	208.48	208.16	210.37	208.95	210.86	208.87	208.94	206.78	208.78	210.92	207.68	206.98
202.98	202.53	202.18	203	202.56	200.6	202.79	201.89	202.1	202.82	202.42	200.02	200.85	201.52	202.87	205.45	203.26	202.35	203.23	204.15	204.81	201.65	204.92	202.29	205.85	204.54	204.12	200.92	203.76	203.5	203.86	203.7	203.23	204.03	203.96	201.16	201.75	203.22	202.78	203.83	202.79	205.25	201.95	205.71	203.09	200.7	202.87	205.41	201.61	200.39
206.81	204.65	204.83	207.16	205.18	204.95	206.08	204.76	205.88	204.15	204.18	205.43	206.31	206.16	208.15	205.47	207.31	208.35	207.81	204.71	205.49	207.95	207.92	207.63	206.48	206.42	206.88	205.48	205.41	207	207.35	208.55	207.01	205.53	206.99	205.19	206.16	208.67	207.73	205.73	206.92	205.94	207.79	205.81	206.73	208.64	207.34	207.72	205.18	209.96
207.2	206.98	206.56	207.03	207.82	207.9	209.25	206.33	206.05	207.57	205.19	204.65	205.47	205.56	205.68	206.76	204.58	207.66	208.92	205.83	205.23	206.69	206.34	207.45	206.42	206.12	205.04	207.25	207.55	205.77	205.88	205.57	208.63	206	206.37	205.1	208.09	207.81	207.16	205.41	210.38	206.75	205.55	205.94	205.59	208.19	207.27	204.92	206.54	203.41
201.78	203.39	202.63	201.14	204.46	203.53	202.57	202.27	202.71	201.35	201.39	203.05	200.54	202.62	203.86	201.89	202.77	201.52	202.96	203.27	201.95	204.16	202.16	201.23	202.9	202.06	202.22	203.76	201.7	202.61	202.77	204.64	202.46	202.85	202.33	203.98	201.65	202.51	201.37	203.3	203.97	204.35	201.34	202.18	200.38	203.06	201.59	200.16	204.44	203.66
211.74	213.56	213.74	210.31	214.32	212.42	211.87	213.47	215.04	211.25	213.93	214.63	214.54	213.54	213.19	211.54	210.1	212.39	213.85	213.36	212.25	209.94	210.88	213.88	213.1	210.51	212.55	213.03	213.26	212.14	212.77	211.02	213.32	212.56	212.79	211.28	211.25	213.47	211.89	213.32	212.01	210.83	211.6	213.18	213.17	212.09	211.62	214.55	211.05	212.09
213.03	210.89	211.5	210.9	212.01	210.37	212.47	209.94	211.46	209.75	210.76	210.96	213.24	212.12	211.64	212.91	211.8	210.03	210.46	210.22	213.01	209.41	212.09	212.03	211.47	211.88	209.82	211.1	211.63	211.66	212.52	212.09	211.63	211.44	210.82	210.24	210.53	211.01	212.26	212.61	211.54	212.48	210.85	211.81	210.51	210.88	212.79	211.62	213.07	214.86
201.83	203.17	204.46	201.52	203.84	203.35	202.27	204.31	202.17	202.22	203.26	202.1	204.21	204.62	201.36	204.61	204.6	202.97	202.78	204.82	201.77	202.87	201.91	202.13	201.85	202.69	202.91	202.81	202.47	205.32	202.09	206.3	199.74	201.09	201.11	203.76	202.96	203.14	202.67	204.64	205.25	202.18	201.47	206.78	204.21	201.65	202.3	203.6	204.04	202.7
202.2	202.94	204.66	203.76	205.18	204.12	206.23	201.27	203.64	204.39	204.37	206.46	205.32	204.58	205.65	205.69	202.46	202.63	202.96	203.55	203.79	203.27	203.88	202.6	204.31	204.66	202.4	204.73	204.15	204.06	204.93	203.12	204.58	202.06	204.5	205.06	205.78	202.78	203.94	205.07	203.93	205.42	205.34	204.5	201.87	203.74	203.81	203.91	206.77	202.87
210.97	212.45	210.6	213.92	212.31	214.92	213.72	212.47	213.63	211.46	213.44	211.97	211.45	214.17	211.4	214.21	213.07	210.47	212.77	214.19	213.31	211.51	214.14	211.82	212.75	213.39	212.85	212.29	213.13	212.55	213.81	214.48	213.12	216.04	212.95	212.5	215.1	214.92	212.69	212.42	213.94	213.15	212.53	214.61	214.86	214.24	212.68	212.84	213.98	210.25
214.2	215.22	213.52	211.14	213.44	210.09	213.16	211.63	212.74	212.08	214.69	212.56	211.76	215.1	212.97	210.98	211.14	212.81	210.38	212.25	213.3	210.88	212.13	212.1	214.25	211.93	212.51	210.64	210.36	210.59	211.22	213.14	210.23	210.36	216.09	213.29	213.87	213.33	214.36	213.23	211.48	215.16	212.36	214.09	212.22	212.07	211.21	210.99	212.51	213.47
199.93	200.76	202.53	201.81	199.81	199.76	203.1	199.57	202.93	200.77	200.17	198.87	199.36	201.62	201.01	199.64	199.56	201.69	201.17	199.76	201.22	201.81	200.65	200.11	200.42	199.19	201.31	201.6	198.34	200.63	200.14	201.39	200.85	202.67	198.48	201.48	201.25	199.12	200.31	198.68	198.51	199.47	200.49	200.44	199.4	202.8	201.08	200.81	198.75	201.11
208.35	207.95	206.72	209.53	207.84	208.72	208.95	206.8	210.33	209.3	210.49	209.81	209.8	207.91	208.44	210.44	205.69	206.93	210.45	208.1	208.43	208.45	208.67	207.05	208.62	209.72	209.13	206.89	209.87	207.13	209.33	209.11	209.59	210.55	209.84	208.71	208.14	208.1	208.58	207.96	209.72	208.61	206.83	207.54	208.92	209.71	209.24	209.87	211.11	207.55
214.49	211.29	213.04	211.1	212.85	212.66	213.87	211.35	212.17	212.23	212.48	214.04	213	215.11	213.27	211.95	211.63	212.99	213.08	213.51	212.56	212.96	212.73	212.46	213.48	212.44	213.41	215.29	211.25	212.45	211.41	215.14	214.04	211.94	211.16	214.58	214.99	211.88	213.35	210.67	213.71	214.22	212.45	214.45	212.78	214.14	213.49	214	212.84	213.73
200.15	200.12	199.18	198.8	196.37	199.98	197.86	197.55	198.61	198.26	197.8	196.89	196.78	197.73	195.52	199.03	200.58	201.05	196.12	197.69	197.06	198.02	197.2	197.14	197.38	193.7	197.38	198.73	197.72	197.89	198.16	197.09	197.07	197.76	199.2	199.51	197.23	200.05	197.06	198.28	197.64	198.2	194.61	198.25	197.9	196.87	198.23	199.11	197.65	198.09
198.07	198.59	198.45	196.69	196.02	199.45	197.62	199.42	197.27	199.47	198.61	199.42	199.19	196.82	198.37	197.82	195.64	197.01	197.46	200.67	200.11	199.52	198.71	198.86	199.59	197.03	200.99	200.35	199.02	200.88	197.31	199.78	199.77	202.35	197.83	198.09	199.11	199.63	196.27	198.66	197.95	198.42	199.37	198	198.45	198.04	198.83	197.73	200.04	197.93
213.82	212.01	212.36	210.88	212.98	214.03	211.98	212.26	210.94	212.11	212.09	210.16	211.76	212.97	212.09	212.38	212.44	212.38	210.9	211.92	213.81	211.03	210.76	213.38	211.4	212.27	213.71	211.52	211.81	211.15	212.78	211.04	212	214.18	210.47	212.75	212.73	212.45	212.34	212.25	209.93	213.3	213.46	213.54	210.9	213.36	211.62	212.61	214.08	212.95
207.54	209.26	207.61	209.4	208.14	208.5	207.85	208.84	207.28	209.11	209.21	206.48	208.08	207.05	208.32	209.81	209.72	207.56	210.33	210.91	209.69	207.88	207.79	209.35	208.76	208.42	207.86	209.09	208.15	207.73	210.31	209.16	207.65	209.66	209.53	207.91	208.17	208.46	210.16	207.92	207.96	210.7	208.95	209.26	208.75	209.31	209.67	211.25	209.49	207.78
201.07	202.48	202.78	201.5	202.52	203.98	201.97	200.45	203.09	200.7	204.1	203.18	201.57	204	202.69	201.08	200.63	201.68	203.5	201.3	203.09	201.84	202.99	203.34	201.82	201.81	201.8	202.49	201.69	203.05	203.64	202.34	201.25	203.42	200.44	201.64	204.56	202.03	200.68	204.89	200.32	200.97	202.19	204.78	201.08	202.04	204.51	201.52	201.54	202.32
197.84	198.08	197.76	197.71	198.78	199.53	196.67	196.93	198.16	197.28	198.21	197.04	196.81	196.52	198.55	198.39	197.45	197.7	195.89	200.47	198.36	198.27	198.12	196.44	194.91	197.85	196.77	193.47	197.21	195.98	197.47	196.56	200.41	198.61	198.07	199.49	196.55	199.21	197.07	199.24	198.04	196.43	196.72	196.56	197.75	199.8	197.66	198.43	197.73	197.41
212.85	211.83	212.79	213.41	211.53	210.76	211.89	211.01	213	212.51	212.25	212.54	211.01	214.4	210.9	212.73	214.14	212.86	212.28	210.32	213.92	211.59	211.36	212.45	211.64	210.91	214.05	210.78	211.22	211.26	211.41	213.51	209.37	212.16	211.31	212.72	209.7	211.44	210.18	211.04	211.3	212.78	212.53	212.72	210.13	212.83	211.14	211.07	210.42	210.67
212.72	210.37	212.19	210.76	210.87	210.99	210.79	209.63	212.56	212.12	214.23	211.88	212.06	210.83	212.02	211.36	211.98	213.07	213.4	210.93	213.35	213.66	210.91	212.79	212.25	210.05	211.25	214.06	211.5	210.19	212.3	212.55	211.07	211.24	213.39	211.17	212.13	211.35	214.71	211.44	211.17	212.99	210.31	210.83	212.42	214.05	210.17	211.02	211.79	209.97
210.49	213.3	211.4	213.24	212.77	213.33	213.49	210.3	211.93	212.55	213.42	212.46	212.7	210.89	210.65	211.35	210.77	211.68	210.61	211.15	212.11	213	211.37	212.82	213.33	214.48	210.62	213.44	213.73	216.14	213.44	214.17	211.96	213.24	212.2	210.78	211.8	212.07	214.01	211.22	212.56	212.76	213.7	211.72	215.04	212.74	211.79	212.3	211.36	211.23
208.84	209.8	209.08	207.47	209.13	210.21	207.57	207.09	207.84	208.14	208.4	209.67	207.1	209.4	211.13	209.9	207.95	208.32	208.86	209.19	208.94	209.22	208.2	209.89	211.13	208.83	210.61	206.85	208.25	209.24	209.09	208.81	208.54	207.88	209	209.01	208.87	209.68	209.39	208.64	208.7	212.33	209.34	210.18	208.39	207.85	211.11	210.9	209.13	208.94
201.43	199.44	196.87	199.19	199.69	198.16	199.89	197.17	200.56	198.21	197.83	200.23	198.28	197.33	198.1	198.69	198.01	199.18	197.66	199.69	198.34	200.11	198.69	201.07	199.08	199.09	198.37	200.03	198.63	199.22	198.31	198.73	197.26	199.57	198.79	200.14	201.88	197.62	199.96	196.56	198.84	201.29	196.49	197.38	197.96	198.75	198.04	199.24	199.08	196.82
216.79	215.8	218.71	218.23	218.33	216.48	217.12	217.19	218.37	219.58	217.49	218.76	216.32	219.85	217.84	219.83	219.04	218.01	216.59	218.19	216.93	218.81	218.66	216.84	217.39	218.36	216.67	216.49	217.45	216.3	215.56	220.47	218.37	219.28	218.31	214.42	215.39	215.06	219.51	217.84	216.92	216.46	218.12	218.11	220.38	216.6	217.6	218.45	218.84	215.13
204.21	205.7	205.15	205.1	204.5	201.79	204.32	206.06	205.69	204.55	203.19	204.77	205.8	204.38	205.95	203.95	204.97	206.52	206.08	204.41	205.35	204.25	205.85	205.66	206.5	202.97	205.66	206.05	205.24	205.92	204.95	204.99	206.01	204.19	208.68	203.29	205.77	205.35	206.69	205.39	203.31	205.1	204.51	205.51	204.79	205.74	204.97	204.76	204.75	205.32
208.53	204.51	207.24	208.2	209.59	205.97	207.06	208.5	208.26	207.97	206.06	205.64	207	207.76	208.01	208.22	206.81	208.08	207.81	207.68	205.48	208.36	205.08	206.93	209.19	206.59	205.56	207.41	206.58	208.85	210.27	205.95	207.67	208.51	205.87	207.47	210.35	208.1	207.54	206.46	205.55	209.7	208.34	207.06	208.38	208.63	208.92	206.55	208.48	207.21
211.6	208.65	211.09	206.03	208.46	208.11	208.89	209.65	211.32	209.99	209.63	208.16	208.73	210.74	208.65	206.34	208.47	208.33	206.43	210.63	206.99	207.5	206.94	207.96	208.11	209.7	207.27	207.69	209.21	208.43	209.87	207.91	208.15	208.45	208.25	209.54	208.1	207.87	208.5	208.1	207.73	209.01	210.22	209.62	208.18	209.03	205.92	209.56	207.39	208.43
202.5	203.48	202.79	205.28	204.54	204.28	201.34	204.03	203.48	202.39	203.47	203.62	201.86	204.34	204.7	203.11	205.39	203.61	204.95	202.31	203.38	204	203.3	203.55	203.86	202.99	203.27	204.49	203.84	204.05	202.24	205.11	204.75	204.25	202.14	204	202.42	201.54	205.87	205.73	203.54	205.81	205.02	203.41	203.12	203.53	204.63	200.58	201.76	203.16
203.87	202.6	203.94	204.7	201.16	204.51	204.35	204.68	201.6	206.18	202.2	205.35	203.5	203.01	205.74	203.52	203.96	204.91	205.61	203.16	201.68	202.05	206.72	203.48	205.04	205.04	204.23	204.25	204.94	203.83	205.26	204.7	205.43	203.05	204.48	202.05	202.99	203.35	204.97	202.54	201.5	203.94	204.64	202.86	206.83	202.78	202.72	203.84	202.62	202.79
209.06	206.49	209.01	210.24	210.06	208.76	209.83	210.45	209.22	209.6	211.77	210.02	211.71	208.4	210.73	210.54	211.63	208	211.55	208.1	210.84	209.23	209.14	211.16	209.34	210.84	208.56	209.64	207.29	210.06	209.8	207.16	210.23	209.43	209.69	209.81	209.87	210.94	214.53	208.54	207.2	209.58	209.57	210.99	210.75	211.96	208.18	207.05	209.27	210.54
210.56	210.79	209.98	209.44	208.96	210.04	209.83	209.09	209.64	209.5	208.11	210.63	210.56	210.74	210.76	209.01	210.99	211.02	211.21	208.64	210.09	206.71	208.62	210.3	209.59	208.29	209.78	210.43	209.63	210.4	207.27	211.04	208.86	210.29	209.64	208.7	210.13	210.26	209.56	209.87	209.01	209.06	209.35	210.6	208.77	210.17	209.89	210.36	209.42	210.49
195.27	197.11	195.64	194.19	195.78	196.31	195.03	196.54	195	193.13	193.89	194.94	195	194.29	193	194.24	193.8	195.45	196.24	195.98	195.76	195.9	194.84	195.36	194.8	194.54	194.91	195.32	196.34	196.51	196.9	196.25	194.63	195.18	196.63	197.25	195.08	194.55	195.42	196.03	195.66	193.27	195.41	195.86	194.87	196.17	193.53	195.79	194.87	195.92
211.05	208.35	208.77	209.23	208.85	208.62	206.02	208.79	207.43	210.26	209.61	208.27	206.83	208.84	210.51	208.35	209.71	209.6	208.89	208.22	207.27	209.16	209.73	207.61	208.63	209.68	208.65	206.87	210.39	207.49	207.61	209.2	208.38	208.74	207.53	208.83	207.17	211.28	207.76	208.11	210.32	209.01	206.55	209.4	206.6	210.13	209.95	207.49	205.81	208.19
210.97	206.94	210.15	208.15	208.72	209.81	209.79	211.07	209	208.33	210.87	208.56	209.11	208.98	211.83	209.77	210.96	210.68	210.13	207.4	210.18	210.22	208.96	210.56	209.96	208.87	209.26	209.18	209.33	209.87	210.29	210.41	207.93	209.38	209.78	208.15	209.49	212.03	207.39	207.83	210.73	209.83	211.64	207.66	210.59	210.23	211.07	209.04	209.64	211.14
204.22	204.37	203.34	201.67	203.38	206.19	203.11	203.79	204.15	202.26	203.14	203.09	202.41	203.79	204.78	202.9	204.1	200.2	201.9	203.44	202.01	202.89	201.48	202.04	202.06	203.52	203.74	201.95	203.72	204.26	200.48	203.61	203.53	204.38	203.3	202.96	203.11	202.72	200.95	204.4	202.86	202.54	201.65	201.7	203.85	202.7	201.91	201.97	204.09	200.7
211.22	211.7	210.45	211.17	210.86	213.24	210.22	211.91	215.09	210.95	208.34	211.59	210.91	212.84	212.25	210.57	208.69	210.83	212.07	211.6	212.01	211.66	210.58	212.44	210.88	212.09	211.69	212.49	213.08	209.5	210.6	211.68	211.77	211.02	211.29	209.86	211.69	208.7	210.45	211.75	211.37	208.73	211.73	213.75	210.56	210.38	209.97	211.51	212.13	214.76
214.47	213.77	214.89	215.02	214.15	214.01	213.2	213.23	211.91	212.52	215.28	212.35	214.26	213.85	215.03	214.18	212.87	213.14	213.2	214.37	213.69	216.75	215.57	212.15	213.89	214.05	212.33	212.64	213.68	213.44	216.04	214.43	212.51	214.03	213.77	212.48	213.66	211.98	214.95	213.49	213.98	214.04	212.25	213.17	214.31	213.34	213.04	213.56	213.73	215.44
214.29	209.38	213.8	212.54	212.96	213.12	213.05	212.13	214.32	211.52	210.97	213.08	215.32	213.05	213.89	215.78	216.12	211.52	212.57	215.87	213.28	215.2	211.93	214.73	214.46	213.44	212.82	211.73	211.89	211.57	213	213.74	213.51	214.73	213.04	213.29	212.08	214.4	212.77	212.89	212.77	213.36	212.27	213.03	214.78	212.85	212.92	213.18	214.16	215.26
203.64	204.48	203.27	205.93	204.77	207.32	206.53	206.47	206.87	204.73	206.54	205.98	204.99	205.96	203.31	206.16	206.1	208.44	205.11	204.81	206.8	204.92	205.78	202.67	203.71	205.86	204.69	203.01	206.41	205.91	202.94	201.92	205.45	205.07	202.66	204.93	205.59	203.89	206.22	207.53	204.93	203.92	206.55	203.8	202.67	204.52	206.98	203.08	204.66	205.14
206.42	206.82	205.74	205.36	207.5	206.59	204.23	207.94	207.3	206.7	205.25	203.67	205.18	206.59	205.1	205.07	208.62	207.12	208.74	206.12	206.06	205.54	206.77	209.12	207.13	204.83	204.43	207.64	207.48	206.66	206.24	205.9	207.76	206.5	206.69	206.83	207.38	206.2	206.45	204.13	207.05	205.9	204.96	207.6	206.45	204.72	207.21	206.3	205.31	206.93
203.95	203.81	203.07	203.99	204.05	204.63	202.65	204.4	203.55	204.07	203.23	205.37	204.57	202.91	205	203.67	203.98	207.76	204.73	205.2	203.77	204.23	203.81	202.32	203.37	205.26	204.3	201.97	202.77	203.98	202.34	205.79	205.76	205.64	203.58	205.73	203.24	204.83	205.13	204.83	202.95	206.4	206.79	203.01	205.38	204.12	204.97	204.64	204.22	204.39
202.69	201.48	207	202.6	201.81	201.67	203.35	203.72	201.51	204.78	202.67	203.72	202.17	203.44	202.31	204.64	201.76	203.9	202.24	203.09	201.55	202.79	202.56	204.75	204.36	204.8	204.66	203.61	202.89	203.22	203.97	200.86	204.29	202.23	200.97	204.86	203.5	203.96	205.34	203.88	201.16	202.85	205.25	206.37	205.12	202.29	202.96	203.05	204.74	201.19
203.87	203.35	203.28	205.03	205.35	204.23	201.5	203.12	202.82	202.12	201.72	201.72	202.98	202.68	202.8	201.64	205.33	202.82	203.71	203.46	201.67	203.51	202.18	205.84	202.83	203.84	203.77	205.19	203.97	203.61	203.36	201.11	204.74	202.81	204.11	202.7	200.77	203.68	203.45	203.53	203.61	203.59	203.51	203.72	206.04	203.39	203.03	205.61	202.98	201.85
206.74	206.31	206.85	204.51	206.53	207.98	207.28	204.82	208.99	206.16	207.24	204.49	205.9	206.69	206.98	205.36	205.59	205.79	206.05	208.49	206.57	208.4	207.64	204.46	204.57	205.32	205.95	205.63	205.54	206.77	205.79	205.78	205.09	207.34	207.33	207.22	207.61	208.65	205.82	207.52	203.89	207.77	209.3	206.57	205.36	204.72	205.74	205.31	205.86	206.37
206.08	202.27	202.34	203.92	205.12	204.07	205.35	206.15	204.92	203.9	202.52	205.64	202.79	202.86	205.98	202.8	205.18	205.41	205.35	204.03	207.09	206.43	204.93	204.52	203.31	203.44	204.95	205.45	204.26	204.34	205.18	204.05	206.37	203.61	204.3	204.85	203.6	203.71	203.68	204.65	203.02	205.37	205.34	204.38	205.74	207.64	206.87	204.36	204.96	203.82
203.43	202.88	203.5	203.17	204.86	204.68	203.77	203.09	205.64	202.14	204.5	202.65	202.98	202.56	205.25	205.26	205.12	204.2	205.03	201.15	204.49	205.41	203.89	204.13	204.63	203.76	202.39	203.57	205.98	203.33	203.58	201.9	205.68	202.33	203.97	201.58	205.98	205.88	203.05	203.46	203.81	204.82	202.89	203.69	201.6	203.91	203.94	202.53	203.81	203.72
213.36	210.9	211.32	212.27	211.09	211.24	212.85	213.4	215.75	213.21	213.91	212.53	213.93	214.23	212.96	212.39	211.62	212.95	213.03	214.23	213.23	211.47	215.94	210.97	212.05	214.6	213.07	211.33	214.39	211.58	213	213	211.39	212.59	210.64	210.8	212.86	212.08	212.49	213.99	211.79	213.76	213.47	213.75	212.27	213.85	212.92	213.32	212.72	213.12
216.81	216.8	216.47	219.53	215.97	218.6	218.33	218.4	216.69	217.93	216.82	217.47	217.98	216.68	214.91	218.58	216.86	217.52	217.55	217.08	217.22	216.62	217.02	217.78	217.9	217.71	216.39	217.78	216.4	216.34	218.03	219.09	216.87	217.41	215.46	217.37	216.52	215.94	217.13	215.97	218.89	215.69	218.12	215.49	218.36	216.98	216.8	217.54	217.32	217.55
198.57	201.94	201.62	198.23	200.4	199.66	200.23	200.31	199.93	202.74	198.63	200.34	197.46	198.56	201.44	199.21	200.65	203.34	199.95	199.35	201.93	201.52	200.37	200.47	198.4	200.11	201.1	197.88	199.26	200.67	199.98	199.96	201.29	200.65	199.81	200.4	200.77	198.42	200.86	201.2	201.42	199.16	200.75	201.27	198.97	200.1	199.61	201.01	199.65	199.21
199.23	201.18	200.23	196.28	201.45	196.47	198.49	198.85	198.1	200.44	197.03	199.29	198.26	199.8	198.05	199.85	197.94	199.13	197.93	199.83	197.94	197.76	198.38	199.45	199.45	198.03	197.56	198.19	198.88	199.1	199.09	199.93	200.69	197.21	198.96	199.11	198.34	198.68	196.53	199.04	198.41	197.03	197.58	198.21	197.14	198.49	197.33	199.06	198.61	197.85
200.84	199.6	199.97	200.98	201.68	201.77	199.98	202.33	201.9	200.22	202.96	202.23	202.2	202.25	202.03	199.26	201.94	198.67	201.42	201.17	202.06	199.19	204	201.31	200.25	201.32	201.73	203.01	201	199.35	201.07	199.48	201.36	199.9	198.65	203.66	200.91	201.43	199.53	199.43	202.28	200.04	200.54	199.37	202.11	199.92	201.56	199.86	201.55	201.53
210.88	210.28	212.7	211.62	212.58	212.12	210.39	210.76	211.93	210.76	209.55	212.56	212.15	211.76	212.84	210.48	211.4	210.49	212.82	211.06	212.61	210.18	213.03	211.26	212.17	210.76	210.26	210.84	213.88	210.55	212.23	212.89	212.16	210.4	214.03	210.66	212.1	209.75	210.57	213.11	210.77	213.49	210.6	208.94	213.26	211.13	212.1	212.27	212.36	213.38
211.96	210.39	214.86	211.04	211.02	211.08	211.7	211.85	212.12	211.13	210.35	211.66	212.11	210.65	212.36	208.43	213.16	210.52	211.97	212.47	209.33	209.75	211.66	209.76	211.46	210.26	210.23	212.17	212.51	213.12	211.49	213.65	210.69	210.46	211.14	211.4	212.53	212.76	210.6	210.78	211.43	211.12	212.33	209.87	213.16	212.67	210.53	210.89	212.28	213.24
218.17	218.45	216.07	218.46	217.67	214.94	219.94	218.09	216.58	216.41	217.61	214.78	216.34	216.96	216.57	218.06	217.98	219.11	218.6	214.63	218.13	218.17	215.95	215.87	218.09	217.95	218.98	217.75	216.43	216.78	215.83	217.08	215.65	216.29	216.84	216.44	215.78	215.53	216.64	216.56	216.28	218	220.9	218.08	218.5	217.98	217.01	216.51	218	216.79
212.68	213.42	214.6	214.36	214.86	213.35	212.43	214.41	212.39	214.14	213.02	214.36	212.43	213.99	211.09	213.45	212.52	213.99	212.85	214.77	215.3	214.2	214.56	213.87	213.55	213.11	213.64	215.11	211.64	212.83	212.62	214.56	216	214.42	214.92	214.43	213.91	213.23	214.15	212.02	214.58	215.64	213.03	213.82	210.05	214.79	214.08	212.3	214.47	212.28
210.45	207.94	208.89	211.92	207.59	211.13	209.55	207.71	207.95	209.01	206.6	206.94	208.17	210.29	209.28	206.23	208.52	209.76	206.14	208.56	205.76	207.28	207.74	207.69	209.4	209.62	207.46	208.89	208.09	208.85	205.41	209.78	207.9	207.41	208.88	208.46	209.09	206.44	208.27	206.07	208.25	207.03	206.19	206.4	207.03	208.41	207.32	210.29	208.03	207.72
194.27	193.6	196.19	193.37	192.87	193.12	195.48	194.27	194.69	195.14	192.35	192.39	197.2	193.53	193.82	194.41	193.64	193.89	193.54	196.39	192.29	192.46	194.82	195.86	194.73	192.53	194.32	195.26	192.99	191.93	192.73	194.08	192.88	193.24	194.03	195.19	191.28	193.68	196.45	195.55	195.27	194.62	196.17	192.84	193.75	192.96	193.32	194.98	194.19	195.62
209.39	205.48	208.31	205.36	205.46	207.11	209.29	207.12	207.1	209.31	207.51	208.29	208.46	208.11	210.34	208.71	209.09	206.45	207.87	207.28	209.34	207.16	208.17	206.38	209.59	208.58	208.07	207.72	205.17	206.9	207.73	205.26	207.36	208.24	208.46	207.38	205.54	207.45	207.77	207.85	208.37	205.9	206.8	207.66	208.78	206.52	206.55	206.71	208.56	207.54
213.28	211.36	212.56	212.1	213.2	211.66	213.05	215.09	211.9	212.91	212.33	213.26	215.84	214.27	211.98	212.63	213.6	211.38	213.17	213.24	212.16	213.98	213.54	213.91	211.86	212.14	213.15	212.31	212.29	215.65	212.5	211.54	213.17	213.19	210.99	213.76	213.32	214.63	215.51	210.71	212.13	213.26	215.01	212.89	211.84	212.92	213.78	214.25	211.01	213.1
219.25	217.4	216.82	217.29	218.13	217.08	218.02	218.88	216.63	216.92	217.33	218.07	217.7	218.87	219.15	216.29	215.7	215.82	217.36	219.86	217.63	216.5	217.46	216.09	217.71	217.88	217.07	218.23	218.81	215.83	218.46	218.83	216.73	217.68	219.88	217.64	215.3	215.8	216.76	218.46	218.01	218.12	216.6	218.4	217.18	218.06	219.21	218.14	221.17	217.43
211.16	214.79	212.75	211.55	211.99	210.62	214.33	213.14	210.62	210.93	211.92	210.32	210.23	212.68	210.74	211.53	210.45	211.14	211.74	211.3	209.38	213.15	212.57	211.18	212.12	211.49	211.85	213.5	209.9	211.8	212.41	210.82	211.66	212.51	213.02	209.46	211.68	214.71	212.09	212.89	208.98	210.64	212.68	212.65	210.3	209.38	211.75	213.61	209.64	210.16
217.13	216.09	216.43	216.62	216.5	220.15	216.82	217.53	217.74	217.4	216.68	215.71	218.73	215.13	217.86	218.06	216.76	217.84	217.95	217.39	217.57	216.68	217.03	217.72	218.17	216.96	217.86	217.8	215.93	217.47	217.08	217.56	215.35	217.1	214.6	215.17	216.42	215.63	216.4	217.36	215.99	215.55	218.49	217.31	217.71	219.81	215.17	215.89	218.42	218.29
205.34	207.25	208.25	208.31	207.27	206.33	207.61	208.48	206.18	206.74	203.93	205.88	204.24	207.12	206.9	205.9	208.36	206.68	204.48	207.23	206.18	205.81	206.24	205.79	205.21	206.26	204.47	205.41	205.77	205.18	209.09	204.38	207.69	205.86	207.54	207.36	206.09	204.89	207.08	208.24	205.56	205.03	206.93	206.85	204.84	204.85	206.35	207.37	207.46	206.67
205.56	204.98	205.74	204.85	206.05	207.54	205.17	205.8	204.82	201.88	202.5	206.41	205.11	205.41	203.98	204.38	205.27	204.91	206.23	206.59	204.77	203.5	203.21	205.46	206.24	205.34	203.73	204.88	206.37	202.69	204.45	203.42	204.84	205.17	206.1	205.99	202.56	202.58	202.52	205.45	204.51	206.63	204.9	202.52	203.75	206.87	203.95	204.92	204.85	203.18
204.08	203.29	204.74	204.82	205.28	203.46	205.41	203.03	203.12	203.04	204.11	204.88	202.58	204.63	203.7	200.41	202.38	204.35	204.64	204.3	202.73	203.99	201.53	203.08	202.89	203.44	203.48	205.26	203.68	202.61	203.39	202.05	204.07	204.68	203.92	203.3	205.48	203.55	204.91	202.84	201.11	202.77	205.29	204.51	204.27	203.73	202.29	204.88	204.24	204.49
208.52	208.58	208.25	208.61	208.29	207.49	207.97	207.3	209.14	208.62	209.45	207.21	208.16	208.38	207.09	208.43	207.25	206.32	208.78	210.17	208.08	206.56	208.14	209.43	206.96	207.53	210.21	206.89	209.02	209.23	210.11	208.79	208.82	210.61	206.86	208.1	208.07	210.34	209.13	209.81	209.28	206.99	207.11	208.6	206.8	209.34	207.36	207.1	209.8	207.65
203.97	204.3	204.24	202.02	202.91	203.01	204.12	203.36	205.26	206.28	203.69	205.01	203.32	202.83	204.88	205.43	202.05	204.85	203.2	202.97	203.15	201.87	203.15	203.55	205.07	203.84	203.26	203.08	205.69	201.02	203.04	202.14	204.63	202.57	202.71	202.67	203.23	201.61	203.14	203.51	204.54	202.74	202.07	202.43	203.98	202.75	202.8	203.6	205.49	203.5
203.93	202.74	203.54	204	203.24	202.81	202.19	203.51	201.62	203.96	204.82	203.22	204.17	203.91	204.25	202.32	204.15	203.54	201.3	205.91	203.37	201.8	202.14	202.94	200	203.77	203.45	203.14	201.77	202.77	204.44	201.91	205.78	203.19	201.98	202.38	202	207.05	202.88	204.53	203.45	202.92	202.52	202.64	203.42	203.54	203.46	203.5	204.36	202.49
212.22	212.17	213.67	213.2	211.42	213.86	213.49	212.39	215.25	212.6	213.78	213.38	212.48	214.7	216.23	213.63	211.78	214.41	214.23	214.71	211.4	214.69	212.06	214.13	212.58	213.61	213	214.47	210.06	212.72	213.31	212.5	212.49	212.2	213.09	213.2	213.84	213.74	212.48	213.24	211.84	212.67	212.09	212.1	212.52	213.22	212.25	213.14	212.72	211.83
208.14	208.28	207.98	211.17	210.33	210.69	209.62	209.04	210.76	207.33	210.18	209.76	209.99	208.7	211.11	210.29	209.42	209.35	210.09	208.57	210.03	208.51	208.98	208.72	208.61	210.53	207.38	209.18	208.59	210.53	211.96	208.56	207.03	208.63	208.84	208.46	211.46	209.33	209.51	207.82	209.34	206.37	207.78	210.26	208.1	210.46	210.3	209.38	207.7	209.47
207.7	209.61	207.26	207.68	206.35	207.51	207.7	207.16	208.63	207.73	207.42	206.36	207.51	208.16	206.74	206.03	207.41	210.89	210.07	207.53	209.31	208.67	207.53	206.96	207.3	208.54	207.54	208.24	209.46	210.04	208.7	209.5	210.35	209.35	208.08	206.42	207.25	206.43	209.39	206.57	206.91	205.78	206.25	208.17	207.22	207.14	208.59	209.98	208.65	207.99
198.25	199.96	198.57	199.56	200.1	198.47	202.44	200.98	199.17	198.04	197.36	198.59	197.23	199.74	200.29	198.01	201.5	197.71	200.02	199.89	201.72	196.52	199.25	198.84	198.02	198.15	198.8	199.83	199.53	197.83	198.53	200.1	197.74	199.29	200.22	197.44	199.25	196.94	199.99	198.54	198.56	197.95	198.43	198.87	200.88	198.72	196.38	199.13	198.51	200.46
212.11	214.07	211.23	212.16	212.11	215.78	213.04	211.84	214.13	215.83	214.74	211.12	211.24	213.4	212.6	211.48	213.83	214.78	214.4	212.77	211.54	212.81	213.08	211.9	212.41	215.01	212.75	213.57	213.94	212.11	211.94	214.26	211.22	212.09	214.15	212.55	213.45	213.22	213.49	212.12	212.59	212.33	211.75	212.27	214.23	210.01	213.73	212.34	212.48	215.39
197.96	200.06	199.8	198.76	198.41	197.97	201.89	198.09	201.24	198.85	200.79	200.54	200.69	197.84	199	202.13	200.3	200.22	198.91	198.65	198.29	199.26	201.26	198.56	198.61	198.57	199.79	198.84	199.03	200.1	200.33	198.35	199.61	199.43	198.86	199	198.59	197.45	200.3	198.79	197.85	200.97	199.92	203.39	200.17	201.02	200.02	199.16	200.31	199.58
217.43	216.72	216.96	216.71	217.3	216.52	216.14	216.64	217.26	217.16	218.88	219.6	217.98	215.4	218.03	217.37	217.38	215.76	215.46	217.4	217.43	216.25	218.78	216.35	218.32	216.91	215.94	219.7	215.33	213.59	218.21	216.73	217.11	217.12	214.39	217.78	213.9	215.99	217.09	215.06	217.86	218.26	218.44	214.21	216.74	217.74	216.12	215.46	217.15	217.75
213.59	212.86	213.65	213.43	214.89	212.59	212.95	213.96	212.99	214.1	213.16	213.5	213.52	211.06	213.18	215.44	214.77	211.67	212.47	212.53	211.77	212.32	213.48	213.34	212.57	211.19	212.97	212.43	213.01	213.15	212.22	212.66	215.18	211.48	214.33	211.68	211.79	210.55	212.1	212.34	214.57	211.11	214.35	212.45	214.13	215.35	212.18	211.59	214.58	211.03
213.95	213.79	211.82	213.64	212.4	213.92	210.74	211.95	212.97	211.11	211.5	213.45	211.61	215.15	212.85	213.48	212.86	213.42	211.51	214.03	214.91	212.21	211.83	214.89	212.91	215.07	214.14	211.34	213.57	212.54	212.87	211.85	214.15	213.02	212.48	213.52	214.42	213.19	213.08	211.61	212.37	213.05	215.1	212.1	211.53	215	212.52	214.3	211.99	213.28
211.36	209.63	210.15	211.44	207.78	208.09	207.96	210.14	208.25	207.82	209.39	209.95	206.73	208.53	207.8	209.1	207.54	209.42	207.98	209	207.45	210.12	209.27	208.36	209.31	205.62	208.81	207.43	207.9	207.89	209.27	208.81	210.53	208.12	208.95	208.47	209.48	207.95	210.26	210.17	209.95	208.58	208.56	208.39	208.39	207.38	208.62	208.91	208.27	207.94
203.19	202.69	201.73	203.73	203.98	203.55	203.6	204.46	203.8	203.57	201.19	203.76	201.93	202.58	203.37	200.72	202.57	204.36	204.03	203.39	199.58	205.7	203.08	206.33	205.14	203.37	203.83	202.2	202.85	204.22	205.13	204.46	201.72	201.84	202.7	203.12	202.56	205.12	203.04	202.96	203.25	205.02	200.86	201.23	200.27	204.99	201.96	204.16	203.51	202.33
208.54	206.4	207.78	209.24	208.89	208.18	207.45	207.74	208.07	208.85	208.59	209.31	208.8	207.83	208.1	207.37	207.91	208.04	207.68	206.59	207.58	209.87	209.28	211.15	207.97	209.33	207.19	210.44	208.4	210.54	207.59	208.87	210.18	209.47	206.88	208.07	209.6	208.01	211.39	208.57	208.45	210.5	209.16	208.96	206.61	211.53	210.56	207.88	208.53	207.87
205.39	208.13	207.04	205.12	205.14	207.62	206.83	206.68	205.14	204.47	206.46	207.76	207.14	209.09	207.39	204.77	206.5	207.07	205.89	205.84	207	207.04	206.84	205.78	205.77	204.92	205.24	207.11	207.48	205.99	205.95	206.59	206.84	208.05	203.6	207.55	203.98	204.26	207.95	205.18	206.46	206.76	205.12	207.66	206.37	206.52	205.73	208	207.12	204.48
211.96	209.91	210.41	209.34	209.58	208.72	209.12	209.76	210.14	211.17	209.76	209.09	209.46	207.86	209.58	210.66	206.45	208	208.11	210.57	210.72	209.55	208.77	210.73	208.54	209.39	210.3	209.73	208.97	211.68	210.11	208.81	209.72	209.82	209.64	208.35	210.14	210.39	208.5	208.5	210.65	210.49	208.4	208.76	207.83	208.63	209.86	209.6	209.01	211.04
208.64	207.42	207.68	209.37	206.14	206.9	208.85	206.85	207.27	206.07	206.89	209.18	204.81	209.37	209.66	206.89	207.76	206.85	204.04	206.91	209.25	207.73	210.18	209.21	203.89	207.14	207.63	207.3	208.59	205.75	208.52	205.36	207.32	206.82	206.78	207.47	204.79	209.28	208.9	207.59	207.46	210.91	205.13	207.66	208.86	205.88	206.28	207.92	209.27	206.63
205.86	206.79	206.24	206.05	207.13	206.72	205.84	206.03	207.1	204.91	206.76	206.53	205.7	207.57	208.75	206	206.97	208.92	206.74	206.29	205.7	207.8	207.4	206.39	206.99	206.48	206.05	207.23	205.93	205.75	205.21	208.54	203.11	205.28	206.85	207.02	205.64	206.25	206.79	206.56	205.45	206.19	203.88	207.42	205.04	207.84	206.29	205.77	206.42	207.64
204.29	200.9	202.63	202.25	204.81	204.62	201.75	201.94	201.89	203.89	204.35	203.76	204.77	204.89	203.03	201.75	201.39	203.84	203.21	203.81	201.4	202.26	206.27	203.58	203.09	204.23	203.12	204.45	203.14	203.61	204.16	203.72	203.08	204.38	204.26	204.48	203.19	205.27	202.3	202.66	202.7	204.2	205.12	202.29	204.19	203.86	202.52	203.81	202.79	203.8
207.33	206.44	208.87	208.56	207.4	207.38	210.22	210.52	208.84	209.84	209.61	210.16	206.66	209.77	207.79	208.28	209.79	211.51	209.7	211.08	209.65	207.3	208.01	207.98	207.27	207.54	209.94	206.26	207.13	209.23	209.66	207.46	206.86	208.04	209	207.82	206.42	206.46	207.93	206.92	205.35	209	210	207.66	208.77	208.47	208.07	206.89	209.3	208.93
199.76	202.07	201.45	202.78	202.58	202.4	203.32	203.42	202.73	202.76	203.61	203.91	203.39	204.05	203.58	205.55	203.3	204.17	203.18	202.01	203.76	205.17	205.28	202.82	205.33	203.54	200.96	202.74	202.5	203.61	205.4	203.66	203.59	203.17	202.98	204.41	203.05	205.33	205.83	203.08	204.02	203.67	202.42	205.09	202.89	203.51	204.38	202.25	203.75	202.52
202.24	203.97	203.13	202.08	203.12	203.73	203.74	202.9	202.71	203.48	204.48	203.44	203.55	202.75	202.98	202.44	202.41	203.2	201.45	201.75	204.7	202.98	201.47	205.55	203.05	203.43	200.68	203.33	202.92	204	203.09	203.65	203.96	203.11	201.44	204.52	203.73	203.57	201.55	201.92	203.15	203.7	203.22	202.45	203.21	203.62	204.5	204.61	201.94	201.9
211.47	212.49	210.81	211.05	209.57	212.59	210.26	213.42	212.63	210.37	213.43	215.31	209.83	210.57	211.4	210.78	211.95	210.16	213.85	211.74	212.35	212.48	210.67	211.96	211.7	210.69	210.46	213.44	211.29	211.58	212.33	213.52	212.37	209.54	212.8	211.45	212.43	212.43	210.39	211.99	212.2	215.32	212.14	211.23	210.53	209.28	211.91	212.18	212.48	212.52
210.69	207.86	208.79	208.81	210.67	210.76	208.71	206.42	207.17	207.76	210.12	208.11	210.88	208.1	209.01	210.61	209.37	208.44	207.8	212.82	211.86	211.82	208.19	209.83	210.42	210.29	207.54	209.87	209.15	211	210.17	209.55	208.92	206.92	210.45	208.08	209.61	207.43	208.09	211.07	210.13	210.95	210.66	208.49	210.46	210.42	208.23	209.66	208.97	210.92
202.86	206.39	203.26	203.07	204.24	203	203.03	204.62	202.98	201.69	201.77	202.03	204.43	200.41	200.54	204.4	202.66	201.5	201.93	202.41	202.35	204.35	204.76	202.73	201.56	202.09	202.12	203.96	202.99	203.66	204.02	203.05	202.43	204.17	202.62	201.74	202.61	202.14	201.03	204.69	203.03	203.42	202.67	202.06	200.43	201.93	203.4	201.7	203.01	203.64
208.43	210.36	207.65	207.88	206.98	209.17	208.72	208.9	208.42	208.86	208.91	206.88	206.63	208.18	208.15	207.37	208.04	207.93	207.55	206.33	205.7	206.95	208.57	209.52	206.26	210.47	209.51	207.73	210.23	207.04	208.3	208.93	208.35	211.65	207.48	208.04	210.11	208.8	209.2	208.86	210.88	211.09	210.37	208.9	210.06	206.61	209.19	208.68	208.45	209.99
210.54	212.3	211.72	213.69	212.1	211.59	210.26	212.7	211.26	211.46	213.2	210.11	212.51	209.42	210.02	212.06	211.95	211.68	210.63	210.95	213.18	211.87	210.84	212.38	213.85	209.98	211.83	209.82	211.35	211.01	210.43	210.49	214.23	212.52	212.15	211.82	213.76	213.71	213.25	212.07	209.9	213.37	211.72	212.29	213.02	213.17	212.78	212.2	213.56	209.46
208.12	209.63	206.47	207.51	209.37	208.43	208.65	208.02	208.99	209.52	207.47	206.58	209.03	208.79	206.39	208.26	211.2	208.21	207.13	207.15	206.4	207.96	209.98	207.8	207.51	209.66	209.69	206.98	208.6	207.68	208.04	207.65	210.25	207.26	205.85	209.12	208.45	208.1	210.3	208.35	208.72	207.03	209.84	207.56	208.52	207.73	209.22	209.28	209.64	208.97
210.5	209.61	211.02	209.5	209.09	209.26	208.83	209.8	210.15	209.98	210.45	209.76	210.07	210.31	206.32	208.38	209.49	210	207.97	208.25	209.24	210.69	207.92	211.58	210.17	209.82	210.44	210.47	209.46	209.53	208.72	208.15	211.18	207.46	208.95	210.78	210.48	208.54	209.44	209.22	211.12	210.09	209.86	211.55	207.88	210.05	211.36	208.53	207.42	208.35
205.34	205.13	205.22	207.88	203.36	205.26	203.68	203.31	206.16	203.88	204.19	203.64	203.73	204.51	203.08	204.12	203.86	203.98	203.48	204.61	205.22	205.16	203.95	206.15	205.23	205.29	205.42	202.87	204.05	206.45	202.32	207.3	205.48	200.86	205.98	206.84	204.52	204.21	204.33	204.7	205.77	204.59	205.34	203.92	204.53	206.13	206.06	207.4	204.61	205.58
201.3	204.63	202.99	204.77	205.28	202.7	204.9	203.06	202.1	203.82	204.46	205.66	203.08	203.97	203.34	204.08	205.46	205.14	203.52	205.79	202.66	202.97	203.65	205.02	206.1	202.74	204.31	203.08	202.74	202.52	205.75	202.36	203.75	203.31	203.51	205.54	204.2	202.12	204.42	203.33	202.82	203.87	204.12	203.89	204.26	202.4	202.78	204.53	203.34	204.51
204.99	203.75	203.08	204.1	204.88	202.6	205.46	205.4	203.45	203.29	202.75	203.54	205.25	205.19	202.2	202.67	201.57	204.85	202.65	203.91	205.08	201.86	202.3	204.56	203.86	203.38	204.02	205.82	202.74	203.36	202.51	203.15	203.49	203.12	204.75	203.89	203.18	204.26	203.27	204.18	203.57	200.77	203.22	204.34	203.34	202.34	201.59	203.06	204.46	204.29
200.88	201.46	200.27	201.03	199.44	200.11	199.51	199.95	199.74	200.58	200.26	197.59	200.33	199.23	200.54	200.32	202.5	199.44	200.28	200.14	198.12	199.58	198.85	199.27	199.01	199.42	199.96	200.6	199.94	200.34	199.76	200.61	201	199.87	199.48	201.1	197.6	198.5	202.72	199.65	199.35	200.97	200.09	199.83	199.94	199.33	200.37	199.54	200.91	202.99
200.4	197.7	199.27	201.23	199.79	200.36	198.26	198.72	199.86	199.48	199.01	200.05	198.8	201.75	199.49	199.58	198.52	201.2	199.14	198.08	200.89	200.82	198.46	200.73	197.3	201.02	200.73	201.83	199.94	200.78	200.81	198.15	199.8	199.61	200.64	198.82	199.54	199.84	199.71	199.2	199.47	199.52	198.11	199.77	200.79	201.33	199.09	201.79	196.86	195.73
200.53	202.43	203.25	203.58	202.67	203.49	203.69	202.26	202.47	202.86	201.11	202.19	203.76	203.94	200.14	201.68	202.97	205.32	202.16	202.29	202.26	203.52	201.69	203.7	198.83	201.29	203.19	206.38	202.24	201.28	201.82	201.98	201.96	203.08	203.66	202.74	203.43	200.2	202.74	203.86	200.48	203.67	199.83	201.97	201.82	199.86	203.32	203.08	202.2	200.97
216.96	217.28	218.73	219.05	215.69	220.3	215.63	216.68	217.44	219.37	215.94	217.01	217.63	218.22	216.89	218.56	218.51	218.8	217.09	217	217.4	216.83	217.88	218.65	218.61	219.06	216.77	218.02	217.59	216.81	218.03	216.47	218.25	217.5	219.85	215.95	221.05	218.07	215.24	218	217.72	217.22	216.37	218.47	217.71	214.98	216.98	217.41	218.91	218.76
218.06	215.23	218.85	218.84	217.68	217.48	216.7	218.73	218.47	217.76	219.26	217.09	218.46	217.87	214.23	216.04	217.24	217.04	219.17	216.91	216.77	215.88	218.63	217.14	214.71	215.83	215.46	216.42	215.54	216.97	218.48	216.36	218.15	216.12	217.62	218.08	215.18	220.3	217.84	216.8	215.13	217.6	217.36	217.92	216.5	217.19	216.01	216.83	214.56	216.04
207.84	209.27	205.36	209.55	209.59	207.51	206.18	206.75	209.13	208.62	211.32	208.89	208.29	207.69	206.89	207.5	208.94	208.42	206.93	208.18	206.87	207.83	207.79	207.5	210.29	204.95	209.09	209.26	208.63	209.3	208.69	208.73	210.16	207.56	207.3	208.37	208.38	208.69	206.96	207.17	207.77	210.57	208.66	208.58	208.73	208.9	207.16	207.61	206.37	208.31
208.67	209.74	206.16	208.86	210.52	209.33	208.99	209.15	208.93	208.9	209.12	207.26	210.06	208.6	209.5	209	208.15	208.54	208.28	207.22	209.53	206.83	208.65	207.51	207.52	206.37	209.08	208.66	207.12	207.89	209.65	209.76	208.85	209.09	208.53	208.43	209.96	209.02	207.76	207.5	207.19	211.15	207.98	207.26	209.02	207.25	208.01	210.1	208.27	209.92
203.9	205.35	206.53	207.65	206.06	206.74	204.95	205.28	206.71	205.84	204.89	208.39	205.67	205.74	205.88	205.52	207.7	204.74	208.19	206.16	208.08	205.5	206.44	204.63	206.91	207.31	206.59	207.3	205.94	206.68	205.53	205.24	204.38	206.36	207.98	205.09	204.3	205.78	207.11	204.89	206.67	205.61	208.47	204.49	203.11	205.37	206.88	206.97	206.64	205.38
199.69	200.77	199.7	197.19	198.6	199.23	200.99	198.73	200.58	198.88	198.85	197.43	201.91	199.37	200.51	200.63	199.6	199.2	199.3	201.36	199.22	200.2	195.98	199.37	200.54	200.47	199.64	198.25	199.42	200.87	199.86	198.51	200.89	200.83	198.67	199.52	198.68	199.11	197.91	201.06	198.71	200.69	201.34	199.53	198.49	199.27	198.58	198.02	200.79	199.69
208.8	209.53	207.93	209.7	208.33	205.21	208.88	207.42	206.92	208.02	207.42	211.35	207.22	207.27	209.6	209.48	207.4	206.86	205.97	207.73	207.86	208.35	208.33	209.18	206.47	208.43	208.51	208.58	207.93	208.11	208.06	206.98	209.35	207.82	209.55	209.49	208.64	207.09	205.44	206.36	209.16	208.56	208.45	208.16	205.97	207.93	207.06	209.17	210.57	207.47
195.33	193.78	194.54	194.44	194.5	194.92	192.99	193.39	192.66	195.88	192.93	195.58	194.15	194.21	194.18	194.09	194.41	194.46	194.63	193.01	194.85	190.06	194.76	192.5	194.39	195.39	194.54	192.49	195.14	192.94	196.32	194.74	194.26	194.18	195.1	194.36	192.3	193.18	194.49	193.64	194.91	194.25	193.46	197.03	193.03	192.91	196.19	194.23	195.25	195.77
208.01	207.81	210.95	208.28	208.92	207.78	208.48	210.29	209.64	208.66	211.47	207.22	208.32	208.31	206.08	206.38	209.45	208.38	207.5	208.92	208.22	207.67	207.96	206.77	206.82	209.84	207.03	206.21	207.81	207.57	209.28	207.9	207.45	208.86	207.8	209.3	208.46	208.12	207.61	207.73	209.71	211.52	208.03	211.33	208.69	210.12	208.85	210.49	209.32	209.79
206.27	205.28	206.83	206.87	207.9	205.61	204.39	206.36	204.9	208.88	205.73	206.75	205.81	206.58	208.49	206.46	207.03	206.01	205.46	205.86	206.12	204.73	207.28	207.59	206.76	206.98	206.4	206.85	206.97	205.55	208.03	207.07	208.94	205.08	207.69	205.91	206.48	205.36	205.02	205.52	206.38	206.13	206.4	206.74	204.27	207.41	207.37	207.71	205.81	207.44
208.76	208.53	209.14	210.1	209.96	207.73	209.68	208.05	208.95	209.31	209.24	208	208.37	207.02	210.08	208.98	208.68	208.35	210.55	208.2	209.68	208	209.11	207.41	208.73	207.58	209.48	208.83	210.37	209.25	208.64	208.62	207.51	210.12	208.08	209.59	209.36	210.62	207.31	208.93	209.26	209.73	209.64	209.37	206.94	207.82	208.99	210.89	208.93	209.33
201.33	204.53	204.53	205.98	202.63	202.45	204.04	203.23	203.71	200.4	201.89	205.17	203.35	203.65	204.9	201.8	204.47	201.03	203.15	202.94	203.88	202.47	205.76	203.1	204.64	201.88	203.66	203.9	204.18	203.03	206.62	201.89	203.8	203.82	204.04	203.98	205.34	203.12	201.19	204.89	203.03	201.44	203.72	202.76	204.2	204.08	204.3	203.5	204.25	203.67
213.91	212.26	211.59	214.11	213.01	211.88	215.06	211.66	213.4	212.29	211.59	212.31	211.61	213.78	211.24	213.04	211.58	212.75	212.15	212.78	213.88	213.39	212.31	214.42	212.45	215.36	213.4	211.49	213.47	213.97	214.89	214.19	212.14	213.71	214.89	213.5	212.8	212.64	211.67	212.83	212.63	213.86	211.35	211.59	214.59	211.78	214.58	212.18	209.36	214.64
207.98	209.32	209.84	208.56	209.97	209.05	207.86	208.88	209.39	207.87	209.84	211.15	206.22	208.8	207.93	210.69	208.01	208.29	210.96	207.71	205.88	207.87	212.16	209.62	207.43	207.78	209.32	208.57	209.85	208.01	209.26	208.16	207.41	210.87	208.12	210.63	208.54	208.24	209.59	207.8	210.79	210.26	207.69	209.34	208.19	208.68	209.43	208.13	210.72	209.04
205.39	203.41	206.01	204.13	200.5	204.39	203.2	204.1	202.53	202.42	203.19	202.56	202.27	204.54	203.4	203.36	203.87	205.64	203.97	202.47	203.2	204.09	202.67	201.94	206.06	202.97	203.82	206.64	203	203.1	202.51	204.74	202.65	205.15	204.21	203.29	202.2	203.65	203.28	203.91	202.7	203.81	202.93	203.96	206.48	203.75	204.45	202.65	203.29	205.93
204.77	204.18	203.95	204.77	205.34	205.19	204.44	200.9	203.79	202.55	203.27	204.66	205.42	203.86	203.27	204.89	202.35	204.22	207.32	202.54	204.87	205.72	202.75	206.58	203.52	205.41	205.16	202.12	203.7	206.48	202.92	206.39	205.1	204.36	205.72	203.55	205.51	205.42	202.86	204.21	205.08	206.85	204.89	207.02	205.07	202.73	204.6	205.06	203.49	205.65
212.33	211.27	212.07	211.66	212.82	213.38	212.29	212.93	210.26	211.14	209.7	211.57	209.85	210.36	213.46	212.52	212.68	209.11	210.11	214.18	212.12	211.5	208.96	209.33	212.95	211.92	211.67	210.78	209.14	211.46	211.84	214.12	213.11	212.75	212.05	209.25	213.63	209.52	211.49	210.29	211.57	213.05	210.17	212.23	210.6	211.99	210.63	211.78	212.59	212.28
206.5	205.68	209.05	207.68	208.41	206.79	207.9	206.87	209.66	207.92	205.08	210.93	207.99	207.62	205.32	207.23	206.17	207.24	207.76	208.03	207	208.86	205.91	206.15	208.32	208.54	209.17	208.96	208.13	208.55	209	207.29	205.53	205.15	206.48	205.85	207.19	208.12	207.42	208.83	208.5	205.97	210.44	205.38	209.57	210.14	209.95	208.04	209.4	206.89
207.18	208.08	209.21	208.23	208.46	208.87	207.83	207.98	208.91	208.72	211.01	207.89	207.5	206.82	210.76	209.26	207.59	209.23	211.19	209.11	208.39	208.71	208.74	209.11	208.91	208.44	209.82	208.28	210.33	209.88	207.13	206.45	210.57	207.98	208.46	207.7	207.47	209.89	205.69	208.06	209.56	209.38	209.65	210.44	209.63	209.24	208.43	211.54	210.11	209.2
214.2	213.2	213.1	212.92	212.87	214.57	213.17	212.24	213.58	213.1	214.28	214.08	213.62	214.04	209.99	210.82	214.43	213.79	213.46	213.19	214.83	214.64	215.52	212.32	214.46	211.99	213.06	212.05	215.5	210.12	212.44	214.59	213.1	213.37	211.59	210.33	212.58	213.56	211.37	213.6	215.74	214.25	214.98	214.19	212.65	214.17	212.97	212.72	214.31	211.56
213.48	213.04	211.89	214.09	214.06	215.35	212.88	213.81	213.11	215.09	212.38	215.71	212.63	212.7	214.94	213.56	215.34	214.47	213.8	213.05	214.77	213.82	214.93	214.5	215.82	214.09	213.49	213.06	212.13	215.33	214.21	215.18	215.9	215.18	212.19	212.71	212.2	213.25	213.26	213.11	212.11	213.46	212.74	214.27	213.87	213.42	214.46	215.4	213.59	214.34
216.93	217.84	215.71	215.53	216.72	217.43	216.78	216.63	217.31	217.57	217.31	216.75	215.69	217.85	217.67	218.38	214.78	217.55	215	217.69	218.32	217.91	215.74	216.52	219.24	217.72	218.06	214.9	217.85	217.98	216.17	216.1	218.42	215.67	215.28	216.02	218.32	215.99	217.72	216.69	220.72	215.87	219.11	218.75	217.29	214.88	217.49	219.03	216.5	216.47
198.96	198.8	198.43	199.3	198.88	197.91	198.36	199.1	197.23	199.84	198.63	196.43	197.62	198.79	199.91	200.28	198.68	199.44	197.07	197.8	196.78	196.64	198.66	198.88	199.21	197.19	197.64	198.18	198.49	198.75	197.34	197.53	196.16	197.35	197.79	198.15	197.75	197.62	199.22	199.13	197.81	197.47	195.94	197.92	200.6	198.32	199.07	197.11	198.46	196.97
210.37	209.73	209.56	210.52	210.07	209.63	209.3	209.07	210.1	209.6	210.61	212.15	209.27	207.16	209.26	208.7	209.86	211.56	208.69	209.85	209.65	211.82	211.05	210.79	209.8	208.4	209.46	209.85	210.14	211.45	210.65	212.17	210.05	209.95	209.69	209.29	209.58	209.77	208.57	206.43	208.43	208.74	210.69	209.3	210.34	207.65	212.66	208.42	210.66	210.03
206.61	208.87	207.7	210.27	204.36	204.73	207.63	206.84	207.47	208.1	206.79	205.87	207.57	207.02	207.75	207.54	207.45	210.35	208.56	206.41	207.67	207.63	206.64	207.83	207.75	208.88	208.59	208.24	206.55	207.2	206.26	206.47	207.94	208.56	207.74	207.09	208.8	210.35	208.67	205.81	205.96	207.84	207.6	208.9	208.96	207.57	206.41	208.95	207.49	208.56
202.58	203.01	204.63	202.17	203.7	204.92	202.87	203.44	203.77	203.4	204.3	205.36	204	203.97	205.69	205.74	204.47	207.01	203.66	203.13	203.49	203.49	203.09	204.77	204.67	200.87	204.64	201.16	201.69	203.45	202.13	204.03	203.15	202.44	202.5	204.08	202.72	201.21	203.42	203.09	202.2	204	205.11	204.24	202.43	204.95	203.5	202.87	204.89	203.53
204.34	205.73	203.02	204.06	204.96	203.97	206.02	205.69	205.04	205.62	203.64	207.82	205.95	204.48	204.69	204.64	205.5	204.57	207.12	204.91	201.5	204.03	205.4	204.28	205.61	206.11	205.2	208.19	203.92	205.05	204.3	204.72	205.33	206.41	204.48	204.74	202.88	205.19	203.59	203.63	205.12	203.36	204.41	208.13	205.45	203.32	205.35	204.58	205.95	204.77
207.99	208.32	207.31	207.56	206.36	209.54	206.81	209.11	209.06	205.92	209.11	208.11	205.24	210.4	208.12	206.74	207.53	210.43	205.75	208.56	207.99	206.54	208.22	206.17	208.28	209.7	207.51	206.18	209.38	209.22	208.57	206.99	208.9	204.71	208.35	203.73	205.56	209.7	207.38	206.3	206.84	206.87	207.45	206.04	210.09	206.45	207.03	207.38	208.68	208.22
209.28	210.47	211.24	211.64	211.62	212.05	212.93	213.01	208.98	211.94	212.38	211.59	212.21	210.6	210.74	213.67	211.04	213.76	211.53	211.81	212.03	210.8	210.02	211.81	211.91	213.13	211.93	209.54	213.91	212.27	209.85	213.96	213.85	213.6	212.31	212.22	208.85	213.64	213.21	211.08	210.41	209.53	213.25	210.64	212.45	212.01	211.57	211.49	210.6	212.04
202.42	203.23	202.8	205.89	205.31	203.99	202.08	205.18	203.03	205.92	204	202.17	201.87	201.91	205.14	203.24	204.78	201.25	202.94	202.83	203.16	202.38	203.44	203.35	203.39	204.14	202.84	204.38	201.71	201.37	203.56	203.75	203.14	203.42	202.49	203.62	204.15	204.06	202.4	203.86	205.3	202.41	204.09	203.52	203.2	202.98	203.33	203.21	204.17	203.63
203.08	198.45	199.51	200	201.84	201.86	200.24	202.17	198.4	199.24	198.66	201.84	199.92	198.08	198.7	199.73	200.62	198.67	199.57	201.16	202.81	199.87	198.2	199.42	197.59	201.69	203.47	201.07	200.41	200.01	200.88	201.2	199.99	199.28	198.91	198.73	201.9	199.92	201.96	202.15	200.19	198.76	200.69	200.89	201.86	198.6	199.76	201.79	200.48	200.12
193.27	194.32	191.75	193	193.9	194.32	194.75	193.9	196.52	192.36	193.2	192.58	193.91	194.13	194.62	195.47	193.76	194.44	195.1	197.74	195.14	195.82	193.12	192.8	195.46	192.64	194.18	195.29	195.14	193.65	192.99	194.21	194.66	194.32	194.63	195.45	196.58	194.67	195.45	195.99	194.04	195.12	193.81	194.44	192.66	192.22	195.13	195.53	195.5	193.9
218.55	216.54	217.08	217.34	218.21	218.77	217.72	215.73	215.96	216.77	215.67	215.26	218.31	216.49	216.43	217.8	218.63	219.59	218.14	215.08	218.05	216.37	217.39	216.82	217.42	215.65	216.85	217.49	215.95	216.87	217.58	219.06	214.98	217.28	216.79	217.66	216.07	218.1	220.41	216.4	216.55	217.83	218.27	218.44	217.19	215.2	218.53	217.71	214.98	217.22
209.75	207.29	204.01	206.2	205.92	207.72	208.65	206.1	205.94	206.14	207.06	205.61	207.37	206.12	206.03	207.45	208.62	205.84	206.44	204.59	207.53	205.78	205.81	206.91	207.06	205.05	208.52	207.51	207.95	205.76	205.99	208.05	207.02	207.78	204.37	206.61	206.48	207.3	205.62	207.41	206.63	206.7	204.36	208.02	206.84	206.35	205.63	205.16	205.12	205.43
201.17	199.06	199.13	201.6	201.43	200.44	202.13	199.95	198.3	200.46	198.78	199.39	200.68	199.79	202.29	198.01	198.46	199.98	198.87	198.44	200.47	201.24	200.3	199.72	199.32	201.43	200.82	199.55	199.32	199.4	200.14	201.21	198.71	199.97	201.28	198.09	200.63	201.2	199.18	201.55	200.48	201	198.8	198.39	199.54	199.94	198.7	200.89	200.42	200.3
204.91	205.1	201.74	201.72	204.9	201.66	204.83	202.9	203.7	204.76	202.74	203.5	205.13	205.01	203.47	201.29	202.78	203.95	201.93	202.26	202.81	201.87	202.21	203.62	202.8	203.39	204.09	203.78	203.44	203.43	202.91	203.51	204.53	203.09	202.23	203.19	205.57	204.65	203.15	204.53	203.21	204.11	203.68	201.93	203.54	200.44	204.09	203.65	202.99	203.74
199.02	201	200.49	199.24	197.72	201.82	201.63	201.58	199.49	199.94	202.02	200.96	201.49	199.62	201.85	199.91	199.18	199.07	199.69	198.02	200.03	200.87	203.24	200.63	201.44	198.96	199.71	200.66	200.54	200.88	200.35	199.51	201.19	198.55	200.15	200.17	199.4	200.48	201.9	201.05	199.34	201.34	201.53	200.43	200.51	200.35	199.91	200.03	202.34	201.42
213.03	210.38	211.88	211.74	211.86	211.25	212.28	213.63	210.88	211.02	210.57	210.51	212.41	212.93	211.37	212.29	212.27	211.82	211.53	211.28	211.52	212.61	211.52	212.12	210.69	211.42	212.12	213.19	211.46	211.85	212.78	210.89	210.72	210.4	212.2	210.54	210.43	211.75	215.48	213.46	210.2	213.46	211.72	211.78	210.76	212.17	211.12	213.79	212.3	210.34
201.59	199.67	199.11	199.65	198.47	197.54	197.81	199.05	200.85	201.71	200.15	201.71	198.46	200.77	198.79	198.26	200.27	199.49	197.26	199.08	200.83	199.26	199.12	198.61	199.76	199.97	200.5	198.38	198.96	198.23	199.52	200.48	201.18	201.25	198.92	198.03	200.03	199.26	202.74	197.89	198.58	201.4	197.46	199.18	199.41	197.91	199.62	198.22	200.13	197.37
208.97	207.92	207.91	207.48	208.74	207.68	207.48	210.51	208.74	206.69	209.53	207.77	209.19	207.65	207.63	211.03	208.94	208.09	209.55	210.63	209.31	207.93	208.66	209.49	208.18	207.92	206.24	208.61	209.01	208.4	208.36	210.42	208.28	209.74	207.6	208.1	210.42	209.81	208.68	207.17	208.64	207.15	208.47	209.98	208.8	207.67	209.81	209.83	209.31	208.35
205.03	208.07	205.95	206.33	206.45	206.55	204.18	204.65	202.92	206.97	205.19	206.98	206.33	205	206.17	205.29	206.66	208.32	205.06	204.7	204.32	207.74	206.79	207.5	206.49	206.6	201.78	206.93	206.22	204.75	202.16	206.26	203.14	206.63	206.42	205.71	206.37	205.18	204.6	205.58	206.22	205.38	206.46	206.04	204.59	204.19	206.37	204.21	204.62	204.59
204.97	202.61	202.55	203.08	206.08	204.11	203.15	202.63	202.05	205.43	203.88	204.64	204.85	203.52	204.6	202.61	203.49	204	201.21	203.66	205.23	203.49	204.87	202.85	204.08	204.21	202.11	203.31	205.66	206.55	202.93	206.02	203.09	202.33	203.71	201.31	205.37	205.26	203.36	206.09	204.23	204.6	205.96	203.67	202.38	203.31	204.09	203.51	202.96	203.93
212.37	210.14	208.1	209.33	207.44	209.45	210.33	211.48	210.35	210.5	208.8	207.06	210.86	208.4	207.82	209.42	209.4	210.1	209.93	208.29	209.01	209.74	209.69	209.88	208.21	208.17	211.36	208.67	207.99	210.52	212.1	208.67	211.02	208.94	211.09	210.08	209.67	210.84	209.17	208.89	211.36	210.5	208.48	210.87	207.84	208.61	209.19	210.36	207.52	208.95
210.96	209.82	210.01	210.36	210.58	210.25	208.98	209.9	208.08	208.42	209.29	206.92	208.84	210.27	209.6	209.68	211.25	210.25	210.71	208.79	210.48	211.64	209.57	209.3	212.06	210.26	208.8	210.41	208.61	210.1	208.92	210.24	208.53	209.15	208.16	210.61	209.36	210.24	209.45	208.13	211.24	209.64	209.04	209.27	208.75	210.98	209.76	209.89	207.72	208.17
217.74	217.31	217.64	218.83	215.57	216.5	218.9	217.98	216.87	217.4	218.44	214.98	219.3	218.05	216.44	216.37	218.45	216.26	216.73	217.38	216.46	217.74	216.81	217.97	218.21	218.89	215.76	213.7	216.24	217.36	216.41	217.08	216.93	218.81	218.57	218.67	215.87	219.98	215.99	217.93	216.85	217.68	216.2	217.47	214.72	216.19	216.7	216.21	215.4	216.73
204.22	202.9	202.89	205.03	204.12	203.42	205.2	202.94	203.5	204.54	204.95	204.51	204.79	203.46	204.78	203.69	203.14	200.46	205.07	204.35	204.61	203.56	203.92	202.61	200.72	204.41	203.69	206.73	203.68	202.37	200.87	203.04	204.72	202.41	203.65	203.49	204.12	203.18	205.77	204.03	202.84	202.78	202.88	203.56	202.02	202.48	204.54	201.9	203.66	203.6
213.2	211.98	212.12	210.48	212.21	213.98	209.9	212.88	212.88	212.71	210.37	213.01	211.87	212.42	213.12	212.6	213.98	211.75	213.63	213.01	213.32	212.91	210.45	212.74	212.46	211.53	213.17	209	213.35	212.23	211.1	210.2	211.45	213.34	211.15	210.59	212.77	212.59	211.02	211.75	211.97	214.04	212.86	212.16	211.73	212.11	212.3	211.65	214.19	209.99
216.78	216.46	218.36	218.3	216.47	216.43	218.38	217.19	215.6	216	215.8	216.93	217.23	217.9	214.95	219.59	217.06	216.66	217.09	217.3	215.53	218.2	217.64	215.9	218.59	216.34	216.19	217.5	218.09	216.75	217.27	218.91	215.27	216.27	216.73	217.62	218.29	217.64	216.72	219.42	217.47	215.26	216.96	215	215.62	216.76	217.7	217.03	218.67	218.4
217.74	216.19	217.1	217.26	216.47	217.5	215.77	217.82	217.58	216.61	217.77	215.41	216.4	216.11	217.05	216.91	217.88	217.21	217.1	219.08	216.64	216.83	214.72	216.86	216.06	217.03	218.27	217.99	215.44	215.75	216.29	216.93	216.4	218.18	217.59	217.1	217.88	217.09	217.04	216.72	216.06	220.51	216.11	218.49	217.94	216.65	215.06	217.14	219.23	217.72
202.56	206.69	207.25	206.05	207.34	205.26	204.07	203.55	201.8	206.56	205.92	204.07	205.94	203.81	204.06	206.35	207.61	204.61	204.33	205.93	205.28	208.19	205.92	205.52	207.36	205.51	205.99	207.69	204.31	205.26	203.65	205.61	204.44	207.09	205.4	205.6	207.48	203.91	206.96	205.8	206.37	205.43	205.81	205.77	205.38	205.02	206.34	203.73	204.61	205.73
199.03	198.69	198.05	198.15	199.38	198.04	196.84	197.85	199.19	198.07	198.69	200.32	196.89	197.72	198.59	198.89	201.53	198.85	200.75	198.81	196.08	195.53	199.34	199.22	199.39	195.12	198.47	196.21	198.2	198.35	198.62	198.01	198.74	196.98	197.25	198.47	200.29	195.76	199.43	198.71	198.11	198.07	198.92	199.43	198.49	197.16	197.03	200.73	197.46	198.35
197.99	200.61	199.44	197.9	201.53	199.48	199.41	199.72	198.71	200.09	200.56	199.57	200.45	198.95	199.36	201.69	200.56	197.62	200.7	200.93	200.39	201.95	196.93	201.15	197.37	200.39	201.02	201.44	200.47	197.91	198.21	197.8	199.4	198.99	199.57	200.19	200.16	198.05	199.86	199	200.82	198.21	198.53	199.06	201.02	200.74	199.48	198.96	200.71	200.3
209.06	210.22	211.57	211.56	208.66	211.4	210.71	210.84	209.29	211.22	208.95	209.56	208.85	209.5	209.98	208.47	209.22	206.67	209.63	207.84	209.51	208.42	208.14	211.01	210.78	207.25	210.43	209.81	207.56	210.34	207.35	209.6	208.81	209.94	208.27	207.7	208.92	211.1	208.92	208.57	210.33	210.64	211.29	209.23	210.82	211.63	207.34	209.42	209.24	208.77
206.87	205.26	203.27	204.9	204.95	205.57	206.12	205.6	204.52	204.68	202.59	205.11	205.2	205.64	202.75	206.36	208.23	204.52	205.5	204.33	203.12	206.01	204.01	204.94	205.03	203.07	204.37	204.9	204.85	206.07	203.5	204.65	204.39	206.35	206.61	205.04	205.77	207.23	205.86	204.33	206.11	204.79	205.73	205.98	205.81	202.15	204.58	202.06	202.28	205.5
206.78	206.51	209	207.46	207.34	208.65	206	206.92	209.57	207.53	208.03	205.91	209.1	207.68	208.1	208.59	206.54	204.68	209.25	210.89	207.93	204.95	205.4	206.74	207	208.84	208.45	207.62	207.49	207.43	210.02	208.25	209.68	208.3	207.55	208.72	205.06	208.48	208.49	207.73	207.3	207.99	207.96	208.07	207.46	208.8	208.26	208.97	207.34	207.18
199.79	199.38	199.91	203.03	199.59	200.83	200.42	200.01	199.36	198.45	200.16	198.65	199.07	202.79	199.15	199.51	199.63	199.1	199.11	199.81	200.79	199.27	201.13	200.63	200.84	200.44	198.48	198.15	201.03	199.75	200.45	199.29	202.43	201.21	200.26	199.21	200.05	198.19	200.36	198.08	200.78	201	198.41	201.48	200.18	200.61	201.92	200.52	198.51	199.88
200.05	202.05	201.53	199.7	200.81	199.57	201.21	201.35	200.2	200.42	199.82	200.51	198.42	200.28	199.35	201.41	200.33	199.13	200.13	201.63	198.31	200.02	202.62	203.84	201.75	201.42	202.86	199.92	202.14	198.36	200.77	201.16	201.02	201.76	200.32	200.8	199.19	199.55	200.53	199.75	198.71	199.56	200.18	202.66	198.6	201.21	200.02	200.56	200.51	203.29
195.75	196.72	197.42	197.37	197.35	196.73	198.71	198.82	197.24	198.65	197.66	200.06	200.13	200.63	198.02	196.59	198.71	198.75	200.17	198.43	199.02	199.55	198.83	196.57	195.75	197.69	197.68	198.73	201.41	200.07	197.4	199.28	197.56	198.32	197.89	195.09	198.16	197.6	199.81	198.21	197.8	200.63	197.85	200.64	199.55	200.85	198.24	198.09	198.65	198.4
193.19	195.05	194.35	195.03	195.35	193.45	194.26	197.16	194.15	194.79	194.96	197.28	195.36	194.92	194.63	196.45	193.2	196.41	195.53	195.46	193.77	194.59	192.42	196.39	193.05	195.02	193.93	194.44	194.97	194.58	195.62	193.83	194.48	194.22	194.23	192.81	196.18	195.87	194.29	196.33	196.12	193.68	192.9	195.64	193.45	194.52	195.72	194	194.03	197.03
201.87	204.01	202.54	205.62	203.42	206.48	206.37	204.03	202.09	203.8	204.83	203.12	202.96	205.39	203.64	204.74	203.46	204.71	205.81	204.93	202.56	203.61	206.69	202.33	205.94	201.55	204.23	208.14	205.04	204.19	204.55	202.68	203.79	205.41	206.26	203.5	204.35	205.67	205.43	204.47	205.87	204.08	204.58	205.92	205.09	206.66	206.33	204.59	204.5	204.52
199.81	200.96	201.01	200.21	201.41	199.78	202.33	201.09	203.17	203.42	201.75	201.65	202.77	202.56	201.29	201.49	203.41	203.85	200.62	201.83	201.99	202.99	198.63	201.59	203.11	201.65	199.78	201.82	202.03	200.97	202.95	200.65	197.83	200.89	202.29	201.2	201.6	203.39	201.03	201.45	201.38	201.32	199.98	203.2	200.45	200.67	204.33	200.19	198.5	203.68
215.48	216.73	217.86	216.96	215.5	218.04	216.48	217.92	217.53	217.01	216.18	217.18	218.05	218.71	218.66	216.62	218.88	215.64	217.35	217.65	215.42	218.18	217.16	216.03	217.46	218.3	219.04	217.81	217.37	215.56	216.33	216.79	215.85	216.59	218.74	216.16	217.61	217.17	215.71	218.49	218.68	214.73	216.88	217.75	217.28	216.03	217.58	215.89	216.62	215.68
210.94	210.08	212.01	212.47	212.36	215.49	212.95	212.71	210.41	211.6	211.9	210.28	210.91	211.86	210.43	213.24	213.83	211.29	211.83	213.63	212.23	211.1	209.37	211.6	211.77	213.24	211.48	210.29	211.58	210.97	212.94	211.46	210.19	211.2	209.73	211.98	212.8	210.82	209.39	212.26	213.16	210.65	209.7	212.8	211.6	208.38	210.59	211.42	212.04	210.54
198.84	199.48	199.79	198.09	199.87	199.87	200.96	201.25	202.13	202.36	199.94	198.07	197.84	201.76	197.98	199.16	201.84	198.95	198.25	200.24	199.32	196.67	199.55	202.11	198.69	199.65	198.34	200.28	197.57	199.99	199.48	201.59	200.27	201.19	198.13	199.59	201.39	200.78	200.13	198.68	199.22	197.2	199.82	197.01	200.77	200.34	198.56	199.65	199.14	200.43
207.22	206.29	204.15	207.58	207.85	208.54	207.27	207.65	208.85	207.62	207.56	206.53	207.44	208.5	206.49	206.22	206.07	208.36	208.17	208.68	208.43	206.25	208.68	206.02	205.01	206.67	210.46	210.15	207.27	207.61	207.02	206.85	207.26	208.35	208.26	208.41	206.98	205.78	208.33	209.25	208.82	208.11	206.48	208.92	208.52	209.26	207.77	207.31	208.46	207.85
202.74	203.7	200.54	204.9	203.37	202.4	205.21	204.28	201.24	202.29	203.94	202.75	203.06	202.86	205.54	204.47	202.87	203.83	205.27	205.39	202.81	204.21	202.02	203.27	203.65	205.38	203.05	204.33	204.76	202.92	203.83	203.79	204.21	205.72	201.61	201.88	204.58	202.87	202.74	201.39	202.52	204.85	204.69	203.33	203.65	205.98	205.32	204.51	204.15	206.28
206.68	205.4	207.56	207.65	206.19	204.72	205.05	206.65	209.07	206.08	206.33	205.2	204.81	206.53	206.61	204.59	205.51	205.58	206.56	205.91	207.95	205.64	206.86	205.63	204.15	207.23	205.55	206.66	206.09	206.08	209.15	206.14	206.06	205.16	206.75	206.42	206.06	207.22	207.58	208.17	205.79	203.86	208.94	205.78	206.63	206.56	207.61	206.47	206.26	206.15
201.6	201.52	203.46	203.21	202.93	202.43	203.51	202.83	205.47	203.36	202.3	205.43	202.43	202.74	203.14	202.43	207.23	205.73	204.81	203.58	203.59	204.73	205.53	201.82	204.53	205.92	202.68	202.6	202.22	203.14	205.86	205.57	200.74	202.59	204.98	202.85	203.63	203.08	204.75	204.76	204.64	204.93	203.34	203.95	203.7	205.01	204.75	204.05	206.14	203.66
201.49	202.07	200.13	199.24	199.69	201.72	199.05	201.19	200.02	202.81	201.14	200.1	201.07	201.33	201.24	201.14	198.7	199.11	200.92	199.95	201.04	201.81	199.06	201.43	201.24	196.92	200.04	199.47	199.69	201.73	201.89	199.11	199.45	200.38	202.51	202.35	200.99	200.28	200.46	200.97	201.26	200.06	201.83	201.69	200.74	201.28	200.56	199.63	200.2	200.65
209.31	212.42	209.26	211.48	211.12	213.33	212.52	211.49	210.96	211	211.61	210.67	210.9	211.16	210.06	209.59	212.56	210.9	210.21	213.53	213.48	209.92	210.74	214.79	213.29	211.84	209.92	215.4	211.63	211.43	210.31	212.2	212.6	211.63	210.68	212.94	212.4	211.51	213.03	212.19	210.43	212.81	212.22	209.86	214.06	211.87	211.82	211.49	211.68	210.05
206.06	208.38	209.76	207.35	207.33	206.87	207.46	208.24	206.74	207.68	208.25	208.93	207.78	207.2	207.21	208.11	206.95	206.15	207.83	207.07	208.88	208.94	207.2	207.55	208.01	211.08	206.59	207.51	208.71	206.6	208.49	206.5	206.82	205.73	208.49	208.06	208.43	205.54	207.92	206.17	210.34	207.75	207.49	205.34	207.74	206.72	207.68	209.39	209.83	206.86
218.44	218.34	218.62	217.12	216.95	216.89	216.35	216.53	216.65	216.61	216.09	217.69	213.16	216.81	216.01	217.86	216.69	216.38	217.17	216.89	216.97	216.32	217.63	215.3	214.42	216.47	217.77	216.4	217.22	217.64	215.74	216.99	215.72	215.8	218.01	215.93	218.41	214.34	217.67	214.98	218.08	217.04	217.07	218.59	217.54	216.85	216.07	218.46	216.08	212.52
203.08	202.06	201.85	204.32	201.48	205.94	202.44	203.73	202.51	203.52	205.21	204.11	201.57	203.14	201.31	202.78	202.93	202.89	201.94	203.42	203.06	202.77	203.5	206.3	201.17	202.99	201.65	204.69	204.64	203.04	201.42	201.68	202.78	202.83	202.01	201.74	204.07	201.72	202.58	203.94	202.27	202.89	202.01	200.07	201.62	202.35	201.13	202.31	201.91	202.87
194.83	194.1	194.79	193.9	193.09	193.81	193.18	194.95	197.82	193.32	191.93	193.1	196.28	194.27	192.92	192.55	194.2	194.73	192.94	195.97	194.04	192.27	195.14	195.33	195.01	192	194.33	194.27	194.29	193.82	195.02	194.39	194.96	192.83	195.68	193.65	194.95	192.85	195.97	194.75	191.49	194.04	193.35	194.85	194.29	195.22	194.21	195.34	192.72	193.19
198.9	200.88	197.78	199.44	200.29	197.82	199.5	202.66	201.54	201.02	198.87	199.48	198.44	201.84	200.49	198.31	198.89	200.27	201.5	200.87	198.21	199.24	198.95	200.61	201.62	201.08	200.14	199.78	201.56	198.75	201.12	199.81	200.68	201.09	200.07	201.88	200.08	199.11	203.19	199.55	200.77	200.58	202.16	200.58	199.37	199.86	202.33	198.69	201.88	200.43
202.66	200.9	202.19	202.4	203.7	205.96	202.81	202.08	201.15	202.94	202.46	202.91	205.59	203.68	201.38	203.36	203.09	202.93	203.05	201.73	205.11	203.76	202.86	202.85	203.59	203.42	204.18	202.94	203.75	200.3	202.48	200.87	201.77	202.79	202.86	203.13	203.91	201.47	201.57	201.71	202.9	201.41	202.25	203.73	202.39	202.69	203.8	201.81	202.04	202.27
199.81	198.54	200.74	197.12	197.45	199.02	196.72	197.13	198.28	198.49	199.64	197.99	200.59	201.58	197.61	198.24	196.21	199.48	199.18	195.8	200.41	197.65	196.29	199.49	199.05	197.27	199.05	199.83	198.44	197.78	199.59	197.55	200.05	198.06	197.37	197.82	199.13	197.37	198.49	197.97	195.75	197.93	199.16	198.94	200.87	197.46	196.83	198.68	197.23	198.9
208.2	207.37	208.1	209.52	208.92	206.69	208.3	207.27	207.31	208.49	210.62	208.92	206.78	206.6	209.18	207.19	207.9	207.49	207.02	209.44	210.54	206.31	208.11	206.8	207.28	208.55	209.5	208.33	207.63	209.3	207.74	209.6	208.15	207.84	209.02	208.92	207.86	208.05	207.72	206.96	210.4	208.99	208.23	209.6	208.14	208.43	209.56	209.44	207.03	208.21
201.8	202.16	200.41	203.12	201.28	200.88	200.47	203.32	201.57	201.55	200.99	201.32	202.09	201.99	200.55	201.63	199.66	202.82	203.05	201.23	201.68	200.24	201.18	201.81	201.45	201.27	204.26	200.68	201	200.97	200.75	200.31	200.42	201.4	201.75	202.02	203.6	202.67	200.71	200.04	200.35	201.81	201.28	199.98	201.67	202.16	199.09	202.35	202.44	201.82
208.65	207	209.22	210.57	210.05	206.36	211.37	207.68	208.5	210.33	208.44	207.64	209.83	210.43	207.43	209.8	208.63	209.53	209.74	210.78	208.47	209.06	208.88	206.48	208.55	210.79	208.57	209.34	207.8	210.36	208.07	209.57	210.02	206.02	209.47	206.1	209.24	211.23	208.97	207.47	209.08	210.16	208.34	210.25	210.26	208.98	209.59	208.64	208.81	207.37
207.01	206.77	208.12	207.43	204.85	206.31	206.95	206.94	207.67	207.75	207.24	204.99	207.82	206	207.24	208.75	205.15	205.29	206.81	205.55	205.86	205.16	206.1	205.32	207.37	205.75	206.63	206.53	206.8	207.08	207.02	207.72	205.61	207.32	207.99	205.42	205.85	205.77	207.84	206.35	208.4	204.74	204.64	204	204.62	202.93	206.58	205.47	204.91	205.82
210.41	210.96	212.85	210.82	211.67	210.76	210.98	212.92	214.18	212.06	211.51	211.3	211.98	212.46	212.22	209.25	209.13	213.66	211.97	211.2	209.68	211.56	209.78	213.18	213.01	212.28	210.52	211.4	209.07	211.43	210.98	211.61	212.96	210.81	212.97	209.06	209.42	209.2	211.34	210.85	210.5	210.6	213.2	212.94	211.58	212.42	212.8	210.82	211.02	212.76
197.87	198.67	199.61	201.26	198.98	200	201.75	199.06	199.79	199.27	197.08	200.9	199.31	198.95	199.69	200.38	200.13	201.7	198.21	200.11	198.61	200.82	202.72	198.91	201.61	200.39	200.54	200.81	201.82	202.42	201.61	200.95	199.49	198.78	200.95	198.33	201.01	196.93	199	201.34	200.25	197.64	200.51	200.55	199.47	199.77	201.04	201.78	200.35	198.97
209.4	207.29	207.89	206.77	208.45	207.23	208.62	209.16	208.81	207.34	207.07	207.63	209.94	207.53	208.32	207.83	209.14	208.56	207.28	208.99	207.87	208.27	207.55	207.45	209.14	208.42	208.21	208.12	206.72	208.74	206.91	208.26	207.15	207.84	207.12	205.4	210.53	208.74	208.51	207.67	208.98	206.92	209.1	206.05	207.14	209.29	205.99	209.77	206.53	209.53
205.8	204.28	203.84	205.33	204.69	206.74	204.89	205.55	205.54	206.11	205.9	205.01	206.57	207.81	206.32	205.31	206.09	205.1	204.97	204.14	205.45	208.12	206.79	205.4	207.69	207.66	207.14	204.51	207.35	207.62	205.15	206.54	203.84	204.68	206.4	206.55	205	205.55	205.53	205.31	206.48	206.37	206.42	205.85	206.15	204.83	207.88	204.25	206.84	205.15
208.93	208.31	206.69	210.03	207.42	206.03	208.63	208.85	209.35	206.08	205.02	206.23	206.31	206.72	210.64	206.82	206.66	208.59	207.15	207.72	208.1	207.24	207.41	208.2	209.95	207.98	206.53	204.87	207.3	207.65	207.22	207.01	207.97	207.61	206.64	207.14	209.09	204.3	207.54	208.67	207.53	208.34	207.35	208.1	207.43	208.71	208.04	208.62	207.16	206.3
195.58	196.9	194.28	193.24	194.1	196.53	194.36	192.83	193.94	194.17	195.53	193.59	194.2	192.39	193.62	193.57	194.93	192.52	193.24	196.46	194.94	194.46	193.48	194.44	193.7	193.82	194.71	196.25	195.64	193.76	191.56	194	194.03	193.34	193.52	193.39	193.81	193.4	195.06	193.28	192.42	194.23	194.51	193.73	192.96	191.32	192.91	193.91	192.34	192.22
208.68	209.37	209.07	209.55	208.08	207.65	208.84	208.7	208	207.88	209.67	210.01	208.87	207.84	211.12	207.8	210.28	209.44	207.05	208.91	208.35	207.9	208.39	211.42	209.5	209.54	209.39	209.05	210.32	208.79	208.14	209.23	210.01	208.84	209.76	209.24	207.71	208.78	209.37	210.51	210.24	209.37	210.32	208.6	209.74	208.07	209.15	207.97	207.65	208.44
201.43	202.98	199.46	198.41	200.57	199.05	202.23	199.75	200.89	198.19	198.66	199.93	200.56	199.35	198.93	198.72	198.16	198.85	199.44	199.9	197.57	201.2	200.53	199.57	198.41	197.93	198.34	200.77	199.9	200.16	198.97	199.45	198.8	198.96	199.64	198.57	200.05	198.15	199.01	199.74	200.2	200.73	199.31	199.49	200.23	200.04	200.58	198.99	199.84	200.79
207.12	207.15	208.1	207.95	208.55	209.94	209.19	207.03	208.99	207.63	207.24	208.18	208.02	207.72	208.12	206.34	208.36	207.69	206.49	207.34	207.69	208.78	210.47	206.26	205.76	207.44	206.66	206.86	207.76	207.62	207	208.26	207.36	208.81	209.99	207.07	208.76	206.46	207.17	209.1	210.21	205.92	208.18	209.68	204.97	207.41	206.24	208.66	208.3	207.27
208.82	208.87	208.82	208.06	208.24	206.79	209.72	208	209.73	207.51	208.47	208.78	208.3	209.21	208.73	208.22	208.01	207.5	208.49	208	209.23	208.91	206.83	209.21	209.55	208.73	207.4	210.06	207.11	209.57	207.72	208.78	209.95	208.45	212.41	209.95	208.72	209.79	209.02	209.86	209.71	208.28	209.36	208.99	207.95	206.94	209.83	209.04	208.62	208.97
201.13	198.3	201.09	199.63	199.86	199.42	201.93	198.96	202.25	197.83	201.71	200.3	200.69	198.02	200.99	200.52	200.37	199	201.18	197.74	200.14	201.82	199.81	198.67	198.66	199.87	198.79	201.98	199.63	200.47	199.32	200.68	201.79	201.87	201.95	200.37	199.45	199.64	200.17	201.76	202.07	201.73	199.43	200.79	201.66	199.96	202.23	202	199.31	201.75
207.13	207.92	207.91	208.64	209.46	210.86	207.44	207.91	208.84	206.62	207.23	207.33	208.89	209.84	209.42	206.74	207.72	205.94	207.26	208.75	209.79	210.51	207.77	206.88	206.66	208.19	206.74	209.26	209.59	210.19	208.34	209.76	208.57	208.58	207.88	209.11	207.51	211.57	206.28	208.69	206.44	208.17	209.26	209.28	208.38	209.5	208.08	210.05	206.69	208.72
212.22	212.55	210.54	212.45	212.25	213.66	213.06	212.43	214.85	213.01	212.05	212.79	212.18	214.35	212.08	212.42	213.46	213.62	212.06	212.96	214.01	212.45	214.11	210.52	211.18	214.82	212.72	213.92	213.89	214.31	215.22	214.37	211.89	213.73	213.28	211.46	211.47	211.72	212.77	213.2	213.42	215.38	213.31	212.72	213.84	213.58	213.11	213.04	214.52	215.66
217.08	216.54	216.78	216.68	218.66	214.08	217.46	217.32	216.89	215.61	218.22	214.82	217.37	218.05	217.09	218.12	218.67	216.19	217.16	218.7	218.78	216.05	217.91	219.02	216.83	217.6	215.9	216.94	216.09	217.91	219.42	218.73	216.08	216.48	219.37	215.01	216.95	219.7	216.94	217.96	216.64	217.06	218.65	218	217.65	215.38	219.4	216.62	218.57	216.51
206.08	205.16	204.29	204.02	204.18	205.35	202.71	204.27	204.28	204.93	203.81	205.03	205.77	202.47	204.17	205.3	203.74	205.86	203.53	205.36	203.5	204.99	204.27	204.12	206.37	204.06	202.07	204.55	204.11	203.77	203.7	205.58	201.52	204.83	202.96	203.14	204.34	206	203.2	203.92	205.05	204.42	205.56	203.65	207.15	205.71	203.44	205.7	204.98	206.63
214.18	210.6	210.38	212.3	213.25	211.19	212.23	212.63	212.45	211.37	208.89	211.32	210.3	210.69	212.02	211.07	212.52	210.59	210.13	211.16	210.73	211.12	212.37	213.29	214.23	211.53	210.47	211.05	211.67	210.81	211.59	208.95	211.04	212.26	212.11	210.93	208.19	211.67	210.75	211.11	211.51	210.05	209.86	211.45	211.5	212.15	211.77	211.81	210.83	210.9
211.4	210.09	211.33	209.84	212.33	213.21	211.04	214.73	212.23	211.5	211.98	214.24	213.65	210.9	211.02	210.06	211.53	211.12	211.05	210.89	212.38	211.24	211.37	212.73	211.31	211.88	210.77	213.27	213.49	210.09	212.2	211.52	211.73	212.06	210.71	212.44	212.01	212.77	210.36	212.81	209.6	210.13	211.97	211.6	213.01	211.4	212.78	211.79	209.93	211.98
201.18	199.44	202.72	199.71	198.28	198.84	199.9	202.05	200.06	201.55	201.99	201.03	202.11	201.65	201.29	200.47	200.14	198.2	199.21	202.35	202.83	201.86	201.82	201.11	199.17	200.05	202.84	202.21	200.47	200.11	198.34	201.2	200.65	199.62	201.06	201.16	201.39	201.01	201.21	198.82	199.46	200.24	198.17	200.43	199.66	201.37	201.33	198.56	201.78	201.71
207.8	209.8	208.7	208.2	210.11	205.95	206.76	208.35	207.74	206.28	208.17	206.97	207.68	206.41	209.82	206.28	209.82	209.04	208.5	208.31	206.3	208.74	207.58	206.19	207.51	207	208.88	207.44	210	208.8	210.95	209.78	208.73	208.96	208.23	206.34	207.64	208.77	207.29	206.01	207.77	210.69	207.9	205.82	209.1	207.93	208.47	204.72	207.59	209.6
209.21	208.79	207.25	207.11	205.26	207.85	207.5	208.67	209.49	209.73	206.78	209.67	209.36	208.89	206.72	208.18	209.48	209.3	208.05	208.14	209.97	210.13	206.79	208.01	208.47	208.68	207.32	207.33	208.28	206.93	206.89	207.79	209.94	208.22	209.12	209.71	209.2	208.79	208.95	208.55	209	209.79	208.42	207.53	211.45	209.34	209.92	208.89	208.93	208.85
213.38	211.51	211.1	212.77	212.06	210.35	211.9	211.37	210.83	210.98	212.58	211.65	211.66	209.99	212.13	211.14	212.02	212	211.01	210.76	213.4	211.47	209.29	212.83	211.02	210.07	210.4	209.92	209.37	210.09	211.41	211.74	212.84	212.07	211.89	210.31	211.05	210.57	212.09	211.32	211.14	211.17	210.2	210.46	211.5	210.1	209.98	210.51	210.73	212.47
217.78	217.32	217.64	215.66	217.14	217	216.37	218.78	217.3	218.82	218.52	215.67	217.64	216.18	217.13	217.78	217.85	220.45	218.47	218.77	216.47	219.27	219.76	215.42	218.25	215.27	217.35	215.75	216.3	213.52	216.03	215.24	217.11	218.63	218.6	213.8	217.34	217.71	216.36	217.2	216.55	217.75	216.16	218.5	216.22	218.06	215.45	217.81	216.8	217.46
203.65	201.83	203.7	202.34	204.2	201.89	203.88	203.81	203.15	205.17	204.29	205.29	204.75	205.46	201.88	203.24	204.21	202.61	202.78	201.82	201.75	203.84	203.85	204.71	203.66	203.7	202.13	204.74	202.1	201.44	203.93	203.6	204.07	203.69	201.66	204.3	203.39	203.97	203.88	202.68	204.04	203.58	202.41	204.05	204.66	202.99	201.66	203.9	203.95	204.71
205.07	204.93	205.32	205.92	205.84	207.07	204.93	205.22	207.6	205.23	205.06	203.33	205.55	204.03	207.08	206.06	205.8	205.05	203.67	205.3	207.31	204.84	204.59	205.97	204.32	204.37	205.03	205.95	204.74	204.4	204.15	207.31	207.3	204.33	205.92	204.44	206.38	204.54	204.05	205.01	203.97	203.79	205.02	203.68	205.24	204.84	204.34	206.42	206.13	202.36
204.09	204.25	204.77	202.24	206.55	203.76	202.96	204.58	206.61	203.96	204.58	204.9	204.14	205.29	206.82	204.55	206.03	206.2	206.56	205.54	204.13	205.49	203.76	204.38	202.62	205.11	207.13	204.25	204.79	205.36	206.01	203.61	205.97	204.38	206.95	204.38	206.43	203.54	203.89	204.58	206.76	206.12	204.38	204.08	205.53	203.99	206.17	203.64	204.34	204.38
203.19	201.95	205.69	201.45	201.56	201.67	203.6	201.53	204.77	202.67	204.48	201.82	201.15	203.52	203.01	202.14	201.63	202.96	204.11	204.46	205.51	200.61	201.36	202.2	202.51	201.78	203.9	200.14	201.76	202.53	203.83	202.47	199.56	203.05	203.3	201.31	201.24	201.9	202.39	201.19	202.9	203.73	202.95	203.94	204.13	203.49	202.2	202	202.26	204.33
203.73	201.33	202.18	205.5	204.4	203.98	204.08	203.14	203.96	204.35	203.07	203.96	204.18	202.13	204.75	203.08	203.29	204.25	204.25	204.37	203.11	201.66	205.94	204.66	202.77	205.35	202.88	203.38	203.1	203.16	203.02	203.82	204.22	206.14	203	203.57	204.78	205.26	203.33	203.89	202.86	201.84	203.66	204.97	201.39	204.86	205.11	201.69	204.63	203.36
209.35	209.19	207.41	209.18	206.42	211.06	207.34	209.24	206.68	207.62	206.73	206.85	208.27	207.07	205.06	208.2	205.78	207.24	207.36	208.79	205.7	207.41	205.76	208.92	207.05	207.02	209.71	205.54	210.26	207.78	205.98	209.3	206.36	205.74	209.68	207.82	208.9	208.7	208.12	208.3	207	209.13	207.18	207.7	210.4	206.78	207.52	207.3	207.44	208.39
200.74	200.76	202.36	201.66	199.93	200.04	203.41	200.12	202	201.55	200.36	200.94	199.02	202.69	200.49	200.23	202.04	201.4	200.6	200.27	199.97	200.24	201.31	200.87	203.01	203.59	199.79	201.59	201.76	200.47	201.24	199.66	201.51	201.03	199.56	200.79	202.83	200.18	201.45	198.72	202.2	201.35	203.12	201.89	201.71	198.29	204.36	203.27	199.95	199.72
209.64	211.32	213.56	210.92	209.94	212.41	211.72	215	212.25	212.94	211.07	214.69	211.76	211.36	211.63	210.88	212.35	214.35	213	212.78	211.7	211.01	212.6	213.26	212.76	213.17	211.92	211.92	212.61	214.93	213.93	211.71	211.76	213.03	213.53	211.48	213.12	211.45	214.53	212.39	213.58	212.83	211.45	213.15	212.98	211.41	213.13	213.81	210.58	211.52
212.04	208.55	211.61	210.77	210.49	211.09	214.37	212.43	211.56	212.4	211.01	210.67	211.9	211.22	211.01	210.76	211.39	212.13	210.63	211.8	212.47	212.04	211.76	212.12	211.54	211.33	210.24	211.81	212.24	211.32	211.14	212.23	211.18	212.18	213.01	210.55	210.05	212.19	212.03	212.61	211.21	211.64	210.85	212.58	212.91	212.25	212.21	210.82	212.84	212.63
211.23	210.83	211.26	210.86	212.36	212.05	210.36	212.21	211.61	210.87	211.9	210.96	210.86	212.06	212.06	212.83	211.08	210.26	209.95	211.76	210.95	210.53	212.17	212.45	210.18	211.15	213.95	211.72	210.4	211.75	211.78	213.08	212.45	213.11	209.65	210.24	213.16	212.31	211.1	211.09	210.98	212.71	213.13	211.27	211.75	211.42	211.25	210.88	212.94	213.07
199.43	200.14	201.41	198.71	200.45	200.38	199.06	198.27	198.87	202.61	196.57	199.22	202.03	199.97	200.2	199.08	199.49	197.19	200.13	198.41	199.17	200.9	200.23	199.4	198.35	202.48	198.78	198.41	197.93	199.28	200.57	201.51	200.14	200.91	200.76	201.73	201.25	197.8	201.08	199.75	198.92	201.39	201.01	200.02	202.38	199.47	198.56	199.93	198.35	201.19
199.93	200.2	197.88	199.52	201.06	198.13	199	201.39	197.37	200.34	199.81	200.23	197.52	199.32	201.08	199.69	199.83	199.99	198.29	201.19	198.75	199.03	198.78	201.99	201.22	198.1	198.95	198.65	199.75	199.44	197.84	199.77	200.86	197.42	198.06	198.74	198.98	198.82	197.44	199.56	198.17	199.23	200.7	200.54	199.61	200.13	197.1	200.03	199.84	200.06
209.17	209.06	205.5	207.71	207.49	206.08	208.33	206.71	208.8	209.05	206.66	210.48	208.21	208.92	208.2	207.51	207.64	208.69	206.56	208.48	206.83	207.48	207.16	207.79	207.36	207.53	207	206.03	206.47	208.72	205.8	208.49	207.07	207.58	206.5	209.31	208.06	205.94	206.66	207.23	208.24	207.78	206.99	208.6	205.78	207.46	204.72	210.04	205.39	206.43
200.06	204.2	203.28	204	202.42	202.66	204.32	205.36	203.52	200.82	201.56	205.44	203.97	204.31	202.22	203.45	203.8	201.42	202.56	203.93	203.91	202.83	202.27	202.54	205.71	204.83	202.33	204.11	204.31	203.21	203.4	201.73	204.45	202.93	204.6	203.04	201.83	202.61	202.97	203.47	203.63	203.98	204.58	202.26	204.07	203.76	204.39	203.77	201.28	204.61
209.97	210.04	208.93	207.44	210.12	208.41	208.05	210.08	209.93	209.34	210.23	208.55	209.35	207.18	209.08	209.27	208.62	208.82	208.93	208.97	210.09	208.78	209.04	208.52	208.05	208.05	207.27	207.48	209.73	209.33	208.84	206.38	209.13	208.68	208.82	209.68	209.52	207.44	207.81	206.75	207.56	208.13	208.95	207.7	208.66	209.64	208.11	208.41	210.27	210.68
208.34	207.02	206.27	207.62	208.47	208.01	206.67	209.37	208.35	209.99	208.24	210.53	206.9	208.13	208.3	207.92	208.87	208.06	210.77	208.44	209.64	208.99	208.81	208.13	207.63	207.42	207.49	206.81	208.39	208.55	209.67	209.72	208.19	206.97	207.63	206.27	207.5	207.77	208.88	208.09	208.96	207.92	209.37	208.31	211.81	209.2	207.4	209.34	209.39	209.58
205.62	204.49	205.39	205.65	206.1	205.19	207.17	207.46	207.92	205.74	206.39	206.21	203.72	205.2	206.69	206.21	202.8	206.34	205.26	207.09	205.8	206.28	206.21	208.66	206.38	207.06	208.01	208.46	205.56	207.41	203.72	207.21	205.45	205.19	204.38	206.23	206.5	204.15	205.94	206.12	207.9	208.06	206.58	207.47	206.57	207.1	206.58	206.42	205.99	207.4
216.34	216.88	218.78	217.83	218.09	216.16	215.88	217.58	214.29	216.38	215.8	216.91	217.91	218.19	215.81	216.44	215.91	217.01	217.27	216.36	217.44	216.29	217.63	215.56	217.03	216.24	218.3	215.77	218.29	216.69	215.48	213.68	216.89	214.76	216.43	216.81	217.37	214.68	217.13	214.87	217.75	218.1	217.28	217.33	213.87	219.11	216.62	219.53	217.01	218.64
210.21	208.05	210.95	209.48	208.93	209.11	210.25	210.86	208.02	208.18	211.2	208.02	210.8	207.62	207.8	208.93	206.5	207.81	208.65	208.83	209.75	210.58	207.98	210.1	208.15	209.62	210.36	210.36	207.86	211.1	208.9	207.51	209.36	207	207.53	205.54	209.14	209.16	210.16	209.85	207.9	207.45	206.48	206.78	209.53	209.47	207.86	208.45	212.36	209.14
208.98	210.67	208.38	207.72	208.7	209.17	211	207.48	208.97	208.82	208.4	209	209.68	209.92	208.37	209.58	208.2	208.97	208.32	209.58	208.66	209.03	208.95	208.49	207.72	208.19	208.96	208.69	207.67	208.48	208.88	207.43	208.7	208.74	211.82	211.19	208.67	209.66	208.26	207.73	206.51	208.27	207.74	208.47	207.85	207.91	208.39	208.43	208.45	210.61
202.42	203.36	201.62	200.29	201.64	202.64	202.78	203.25	200.96	200.54	200.38	202.18	201.88	203.04	203.23	200.67	199.17	200.8	200.43	201.04	200.65	200.21	201.64	200.86	202.06	202.49	201.64	201.16	202.25	199.53	201.56	201.76	201.36	199.53	199.22	200.66	200.21	200.98	201.9	201.42	202.05	203.13	199.4	201.26	203.75	204.56	201	199.11	199.81	201.24
213.8	215.1	209.92	214.7	214.96	212.73	214.82	212.58	211.76	212.77	213.88	213.33	212.02	211.4	212.32	213.14	211.76	212.69	212.91	214.02	212.56	213.54	212.27	210.31	212.89	214.41	212.53	214.67	212.82	214.21	214.82	212.27	213.79	215.08	211.58	211.84	212.9	213.64	212.23	212.39	210.14	211.15	214.21	213.43	212.81	213.05	214.86	212.89	213.6	211.89
200.61	200.45	199.74	201.41	198.93	200.36	200.8	200.08	202.72	201.16	203.11	203.2	200.58	199.13	201.26	202.78	201.85	199.88	199.72	201.97	201.07	201.01	199.01	201.24	201.08	199.33	201.96	201.26	201.73	203.02	202.01	201.31	201.08	201.02	201.83	199.1	202.08	202.02	200.04	202.17	201.84	200.82	200.5	201.48	202.54	203.14	203.15	201.54	200.72	201.6
207.47	206.68	209.13	205.46	208.28	207.83	206.16	208.41	209.38	207.82	206.8	208.18	210.23	208.01	208.24	208.43	204.91	206.22	205.98	207.38	207.75	207.37	207.17	206.99	206.4	209.47	208.44	207.2	210.02	207.66	209.69	207.58	206.3	206.88	206.68	207.74	207.21	207.41	208.26	209.22	207.06	209.68	207.07	208.14	209	208.59	208.12	206.08	208.08	208.83
212.29	214.47	212.03	214.56	212.24	213.06	212.3	210.47	212.99	211.86	213.64	211.29	212.07	211.82	212.38	213	209.92	210.04	213.92	214.18	212.57	212.91	214.61	211.93	212.46	212.46	211.65	212.44	210.82	210.41	212.89	211.58	209.87	212.09	210.89	213.86	211.94	211.53	213.34	213.38	215.85	211.85	209.05	210.89	213.18	213.37	215.4	210.69	210.52	211.56
201.95	201.97	204.7	201.87	203.52	203.14	203.99	202.84	201.98	200.93	201.31	202.59	202.34	202.1	201.77	203.17	202.39	203.04	202.58	202.87	201.87	202.42	201.72	201.64	200.01	203.3	200.31	201.16	201.65	202.84	204.92	204.33	201.81	200.13	202.78	203.64	202.99	201.39	203.27	203.5	204.21	201.42	202.71	201.89	202.31	204.34	205.17	203.53	201.92	202.21
207.93	206.87	210.52	210.2	207.32	210.18	209.84	208.27	208.21	208.99	205.87	208.47	207.92	207.59	211.85	207.51	208.25	211.5	208.76	207.38	208.23	208.77	208.84	209.27	211.57	206.93	211.65	209.56	208.47	208.77	211.25	210.68	208.04	209.3	210.19	209.76	209.2	206.33	209.35	209.83	208.32	208.32	209.26	208.29	209.11	209.34	209.4	208.81	207.35	208.32
206.77	206.58	207.12	206.42	206.63	207.72	205.52	207.59	208.22	206.09	205.97	207.26	205.84	206.31	206.27	205.33	206.99	207.53	207.58	204.35	204.44	206.05	206.48	206.66	206.62	207.36	208.15	207.02	205.87	206.63	205.37	205.1	206.72	205.29	206.47	206.89	206.52	204.66	207.1	206.94	208.18	204.88	206.05	206.2	207.55	204.7	207.08	207.41	207.75	206.72
207.09	205.49	206.83	208.5	208.54	207.24	208.95	207.2	208.74	206.93	208.42	209.69	209.08	208.6	207.07	208	206.94	210.2	208.41	207.28	207.65	207.81	210.33	207.3	208.39	206.25	208.42	208.55	209.77	206.35	207.25	208.42	208.22	208.75	208.74	208.06	207.3	206.79	207.58	209.12	207.41	209.83	206.39	207.26	208.13	207.6	210.04	208.27	209.78	207.88
192.75	194.79	190.93	194.05	194.39	194.14	194.56	194.38	193.15	194.04	192.62	193.92	193.81	196.17	196.94	192.61	194.52	194.21	194.78	193.37	195.84	194.55	193.82	195.7	196.25	195.95	193.52	193.26	192.08	195.9	193.87	192.96	194.96	194.9	193.12	192.67	192.51	194.57	192.99	193.26	191.64	194.36	194.68	195.01	194.68	192.68	194.08	194.92	193.54	195.93
210.15	208.72	206.92	207.9	210.54	207.47	207.03	207.65	208.48	208.04	206.3	209.89	207.81	209.97	209.93	208.66	208.89	205.48	208.08	209.15	208.41	206.82	207.1	209.7	209.3	209.79	207.46	207.73	209.95	207.56	209.76	209.45	208.3	208.47	209.86	208.84	207.39	207.16	207.45	209.37	209.57	207.72	207.39	208.75	209.48	206.33	208.44	208.55	208.34	208.56
210.89	210.85	211.77	211.1	211.88	211.38	211.27	211.5	213.78	211.57	210.96	210.37	211.65	215.05	210.72	209.8	209.66	212.59	211.37	210.54	214.1	211.78	212.64	210.69	213.6	209.57	211.61	211.47	212.84	213.64	212.71	211.28	213.78	210.24	211.41	212.31	212.36	212.73	210.88	213.19	211.38	215.76	211.99	211.19	210.95	212.73	210.3	213.46	213.21	212.97
206.95	205.42	202.84	205.25	204.62	204.32	203.64	203	204.41	204.79	205.83	205.25	204.83	206.44	204.84	204.29	205.66	204.96	204.92	205.51	206.26	206.1	204.48	203.93	204.93	204.35	206.11	205.27	205.22	205.34	202.82	202.7	203.77	206.6	204.12	205.11	203.95	206.3	206.41	204.17	205.46	203.32	204.46	206.66	205.47	203.39	204.14	204.58	204.98	205.15
203.43	203.08	206.21	202.61	203.8	204.22	205.29	206.31	203.3	203.67	204.06	206.11	203.77	206.48	204.64	205.84	204.77	205.46	201.35	203.89	201.65	206.07	203.06	204.07	205.36	203.68	203.38	202.86	203.29	204.28	203.43	203.78	203.77	202.41	203.62	206.37	203.48	203.3	203.24	205.34	203.29	203.18	202.56	202.5	203.74	203.27	205.47	204.38	204.77	202.51
199.92	198.07	200.1	199.82	196.38	197.23	200.36	197.86	199.28	199.11	198.76	199.36	200.92	199.54	198.53	199.37	200.52	198.19	200.27	199.08	200.5	199.53	199.71	201.24	197.82	199.23	199.13	198.73	200.28	197.73	199.47	198.86	200.82	197.73	200.02	199.3	198.57	198.63	198.65	198.1	198.67	199.52	200.78	198.54	200.35	200.2	198.4	199.24	198.9	197.85
208.85	209.19	208.91	209.86	209.43	207.77	208.1	210.55	207.95	206.22	207.11	209.89	206.69	208.15	209.32	210.81	209.21	208.38	208.65	207.12	208.6	208.96	208.49	208.22	207.66	208.21	207.59	210.81	208.4	209.63	206.19	207.39	209.25	206.11	209.11	208.41	208.07	206.33	208.62	209.56	210.05	208.51	209.03	208.5	209.45	207.61	208.14	206.67	209.18	210.25
200.43	203.24	203.32	204.07	201.02	203.38	202.69	202.55	201.89	201.4	204.91	202.29	201.1	202.19	203.92	204.09	203.29	203.84	204.09	203.83	202.37	204.63	203.59	203.17	202.24	200.89	201.58	205.78	201.97	201.09	201.84	203.82	201.08	204.02	203.54	203.84	202.92	202.45	201.69	203.53	202.99	202.65	203.42	204.4	202.03	202.43	202.26	203.66	205.09	203.27
206.59	208.96	207.82	204.86	211.08	208.96	208.54	210.69	207.83	209.82	208.63	207.7	210.18	208.8	209.4	208.04	208.77	206.44	208.54	207.57	209.99	207.33	209.14	208.86	207.32	208.77	208.98	208.12	210.07	208.42	206.94	209.78	210.15	209.79	210.04	209	206.68	206.88	209.16	209.83	209.91	207.31	206.11	211.6	210.34	208.34	208.85	210.4	209.99	208.63
207.7	208.8	210.4	206.01	207.25	208.28	207.41	207.06	206.36	207.93	207.4	208.53	206.14	208	206.15	210.2	206.96	208.06	207.24	208.17	211.29	206.23	210.27	207.95	208.42	206.69	207.03	208.5	207.95	208.69	209.11	209.37	207.5	209.15	210.35	207.18	207.26	209.61	207.66	207.67	209.49	208.99	209.46	207.28	206.52	209.79	207.49	206.79	206.39	207.31
217.52	215.91	218.48	217.82	217.61	217.84	218.11	215.84	219.89	218.46	218.41	217.51	218.77	217.49	215.75	219.99	216.17	218.06	219.55	217.86	219.34	215.64	218.38	219.05	218	216.96	217.64	216.4	220.48	220.09	217.61	218.87	217.82	217.09	216.98	213.31	219.08	217.04	217.54	217.94	217.48	215.7	217.87	219.91	216.73	217.64	216.47	219.45	217.85	216.65
208.34	209.05	208.3	209.06	209.26	209.73	208.97	210.41	208.41	209.85	207.5	209.17	207.27	206.76	207.65	210.35	207.24	205.82	208.47	209.25	207.07	209.46	210.17	206.83	205.02	209.48	209.11	209.45	208.45	207.05	208.27	209.44	207.91	209.79	208.75	206.76	209.51	208.11	209.63	209.41	209.81	208.2	209.2	209.9	207.85	209.69	209.18	211.26	208.81	210.87
211.48	212.67	210.63	210.66	212.04	209.93	211.06	212.9	210.55	208.89	209.44	211.37	212.42	210.85	212.11	211.68	212.43	210.32	213.21	211.31	212.68	210.24	214.45	212.27	211.25	210.23	212.09	210.43	213.73	212	209.18	213.19	211.45	212.75	211.54	210.77	212.09	210.73	210.4	212.45	211.9	211.35	211.96	211.93	210.87	211.9	212.01	212.04	212.01	211.18
209.19	207.67	206.28	206.79	206.63	209.47	207.69	207.01	208.47	208.61	208.28	206.35	207.38	208.56	208.86	207.79	208.57	207.7	207.21	207.32	208.13	206.83	206.43	207.74	207.12	207.37	206.71	210.09	206.58	208	208.75	206.07	209.82	206.91	208.44	208.23	209.06	206.08	207.2	207.44	207.69	207.25	207.34	208.36	205.87	207.67	207.28	205.2	209.45	208.8
200.75	201.74	202.32	199.77	200.27	203.05	200.87	201.15	199.73	198.79	199.79	200.98	202.74	199.36	196.89	202.12	200.92	199.85	200.06	200.66	200.21	200.75	202.13	197.65	200.78	199.7	200.56	199.73	199.96	198.93	197.4	198.38	199.57	199.1	200.18	201.03	200.46	200.64	199.78	200.51	201.14	200.27	197.7	201.46	200.44	199.88	200.62	202.2	200.31	201.72
206.72	206.09	207.45	205.97	205.93	204.46	207.36	207.09	205.04	205.73	204.41	206.22	206.24	206.43	205.33	204.25	206.09	206.75	204.28	204.87	206.18	204.29	205.13	205.85	206.87	206.08	205.46	208.53	207.01	204.54	206.62	202.34	207.76	204.76	204.56	204.58	203.71	206.17	206.09	205.84	204.96	207.77	208.55	206.79	206.02	206.68	207.17	207.07	204.68	208.11
217.88	218.1	218.48	216.25	217.59	215.86	216.8	217.62	218.55	217.42	215.24	219.37	216.78	218.68	216.29	216.08	218.73	217.25	216.58	215.29	216.98	216.7	221.18	217.2	217.93	215.17	215.06	218.21	217.93	218.14	217.36	218.88	219.57	216.76	215.31	215.84	215.12	219.18	215.91	216.47	218.96	217.75	218.19	219.48	216.38	217.27	216.22	217.29	219.4	217.02
192.77	193.09	194.61	194.64	194.39	192.98	195.96	193.83	193.61	194.45	193.93	193.34	193.29	192.13	193.07	193.96	192.67	193.02	193.33	193.31	195.33	193.98	195.08	193.14	193.24	194.27	193.94	195.04	195.19	193.24	193.97	192.15	193.78	194.91	194.2	194.89	194.86	194.42	193.98	192.43	193.88	194.61	194.41	193.12	194.56	191.79	193.85	194.31	194.83	192.34
206.58	205.51	203.25	205.32	204.48	204.31	204.63	204.7	203.66	203.76	204.91	202.64	205.64	204.17	207.15	204.75	205.28	204.06	204.96	203.78	206.68	203.08	204.09	205.24	204.14	206.69	204.29	205.48	204.29	205.04	202.97	204.51	207.22	203.01	203.5	204.27	208.05	204.45	204.3	204.35	205.46	205.58	205.53	203.38	204.87	204.54	205.57	203.19	206.8	204.44
209.57	208.84	209.24	209.65	207.54	207.38	207.81	208.36	208.38	205.98	209.52	206.09	208.55	205.43	208.35	207.38	206.5	207.19	206.57	208.06	206.38	209.45	207.63	208.81	209.73	205.97	207.46	207.76	207.8	206.28	206.03	208.76	207.74	210	206.11	209.35	207.66	209.08	209.52	206.79	208.11	206.94	208.66	209.62	206.82	208.92	207.86	206.76	208.84	209.96
208.06	209.73	207.67	209.18	212.69	208.91	208.09	210.16	208.43	207.67	210.02	210.49	207.95	210.1	208.81	208.23	208.09	208.63	211.02	207.39	208.09	209.39	205.71	207.71	209.28	208.27	210.29	207.71	209.1	209.14	208.15	209.85	207.82	208.18	208.61	209.63	208.5	209.45	207.48	208.82	208.18	208.79	210.69	207.52	209.71	206.74	208.53	209.65	211.59	208.16
199.22	198.8	200.41	199.53	200.59	199.03	198.61	200.68	198.08	198.57	198.11	199.96	199.49	199.75	200.63	198.96	199.39	198.48	200.99	200.09	202.32	199.54	198.98	197.85	199	200.93	199.24	199.4	198.99	199.16	200.68	198.47	199.3	198.6	199.56	201.05	201.66	200.64	198.83	200.34	200.03	199.74	202.07	200.36	199.04	199.76	197.81	200.21	200.37	197.94
207.66	208.24	209.01	208.08	208.87	207.89	209.92	207.38	206.73	210.24	208.2	208.06	208.7	208.74	206.87	210.76	208.98	207.36	209.17	207.39	208.04	211.03	207.48	207.39	210.1	208.24	208.63	208.36	207.78	207.7	208.73	208.23	211.18	210.1	209.68	209.72	208.26	208.87	209.36	208.82	209.23	208.71	208.64	210.4	205.87	209.14	206.85	208.88	209.32	208
210.27	206.47	207.3	208.91	208.3	207.07	208.45	207.87	208.04	210.38	209.39	208.33	209.49	207.71	209.58	205.62	210.47	208.81	209.09	207.24	209.07	206.97	207.74	208.71	207.79	206.47	211.37	209.37	208.07	209.13	208.47	209.14	207.41	209.08	209.28	208.09	207.65	207.69	208.13	207.8	208.23	207.9	210.5	209.55	206.48	206.34	209.52	208.92	205.83	206.8
211.86	210.74	209.35	211.72	212.13	211.68	208.88	211.49	211.34	210.31	210.36	212.53	213.15	211.79	211.53	211.94	211.87	209.75	212.46	211.37	211.81	211.07	210.28	209.73	211.71	211.48	211.02	211.97	210.78	212.12	211.9	214.4	210.89	210.24	211.68	211.43	211.84	210.45	210.44	210.96	213.48	213.1	214.1	210.42	207.99	210.88	212.26	211	210.55	211.79
210.48	210.52	211.03	214.06	212.27	211.87	210.12	210.54	213.49	212.58	214	211.46	212.33	210.37	210.04	212.56	210.86	212.09	212.82	211.69	212.71	211.05	211.94	212.94	209.69	211.91	211.33	210.91	212.39	212.34	213.06	210.7	210.43	212.21	213.16	211.99	212.07	211.06	211.91	211.93	211.27	209.58	210.64	210.3	209.39	210.14	214.04	212.36	213.24	211.23
216.72	214.17	217.6	216.97	217.08	216.69	218.89	217.67	217.45	216.4	214.93	216.49	218.71	216.16	218.07	218.04	217.14	218.54	215.37	219.38	216	215.89	217.94	216.25	215.89	215.86	215.78	219.88	218.08	216.84	216.98	218.14	215.39	217.02	214.74	216.78	215.87	216.53	215.86	216.78	217.29	217.88	216.76	218.13	218.38	218.73	218.1	217.02	217.94	218.25
217.29	217.07	219.01	216.36	217.64	215.91	216.33	217.6	216.37	215.35	214.74	215.38	214.93	215.93	216.77	215.5	216.77	217.63	217.6	218.08	216.21	216.24	217.26	217.92	217.61	219.2	217.5	213.95	218.8	218.4	216.95	215.24	216.37	216.89	215.63	217.89	219.55	215.47	217.51	218.65	215.7	216.36	219.77	218.55	217.71	217.64	215.95	216.03	216.85	217.93
200.45	199.69	202.7	202.75	199.19	202.1	203.68	199.37	201.63	200.53	199.85	199.95	198.79	201.46	202.11	202	200.69	202.84	201.54	198.99	199.08	199.65	202.32	198.82	203.57	201.83	200.24	201.04	200.59	198.48	200.2	202.65	199.78	202.08	199.35	202.71	201.09	200.95	199.77	202.27	199.95	198.14	198.15	201.6	200.8	199.68	200.07	199.93	201.15	202.47
201.1	200.48	202.47	204.88	202.1	201.77	205.19	201.96	204.46	202	202.42	202.36	202.05	203.04	203.3	202.15	202.29	201.9	204.04	203.14	203.4	203.59	203.43	202.88	201.06	200.26	201.95	202.16	201.59	202.23	201.79	204.4	204.4	203.13	202.68	202.05	202.64	202.29	202	199.99	201.88	203.65	203.28	202.33	202.19	202.99	199.78	203.79	201.16	202.23
212.69	214.47	213.97	212.58	212.34	212.77	211.76	212.34	212.88	213.68	216.27	213.32	213.17	213.8	215.25	213.75	212.96	213.33	212.08	213.75	214.69	213.96	213.3	211.76	214.43	211.86	214.17	214.3	214.26	212.98	211.56	212.64	212.94	210.74	213.27	215.13	215.48	212.71	211.1	213.83	212.86	214.34	211.85	211.83	213.51	214.62	215.25	213.26	215.69	214.53
207.37	208.42	210.02	206.9	208.19	207.49	209.07	209.54	211.28	206.57	209.55	209.13	207.48	208.33	206.1	207.42	206.87	206.29	209.78	210.18	208.38	209.46	209.87	208.28	211.15	206.91	207.56	206.19	208.99	209.1	206.97	208.45	210.75	208.52	209.03	207.39	208.1	207.79	208.64	208.21	207.55	208.1	207.62	209.41	208.99	210.93	207.41	209.69	207.93	207.53
209.08	211.55	208.12	210.72	208.96	209.91	209.45	208.08	210.2	208.03	208.18	209.38	208.88	209.12	209.38	211.6	209.49	209.75	209.37	209.24	208.35	209.09	209.12	208.88	208.6	210.42	209.56	211.51	210.05	210.68	209.15	210.09	210.49	208.38	207.38	210.51	211.61	209.15	209.11	210.19	210.6	206.96	206.73	210.66	211.49	208.76	208.18	209.49	209.42	210.98
208.37	208.74	210.46	209.06	209.14	209.52	208.34	209.11	209.25	210.13	209.02	207.34	207.03	208.43	208.89	208.65	206.34	208.54	206.8	206.75	207.52	208.4	207.6	207.22	210.18	207.96	205.44	207.98	208.38	207.34	207.94	209.23	207.81	207.98	209.03	209.11	208.99	209.59	208.15	207.89	207.97	209.19	208.66	209.43	209.61	208.14	210.56	207.18	208.71	208.21
201.73	200.46	201.11	201.79	201.56	200.85	201.86	201.53	201.34	201.88	201.39	203.13	201.02	201.78	201.12	200.66	200.11	202.05	201.75	200.42	200.75	200.1	202.73	202.03	201.33	202.47	200.15	201.88	199.66	200.05	201.61	199.18	201.79	202.5	200.81	201.76	199.87	201.28	200.18	199.7	201.14	200.42	201.33	200.33	200.21	199.81	199.76	198.88	202.27	200.73
204.48	203.09	202.99	201.6	205.04	203.79	203.42	204.09	204.07	203.1	203	200.09	203.26	202.56	201.89	204.95	204.87	204.35	202.61	205.01	202.21	201.49	203.17	201.98	205.73	202.19	203.49	202.53	203.16	204.68	203.91	202.33	202.51	204.67	203.44	201.37	203.93	200.26	203.93	207.02	202.73	204.51	204.78	205.64	202.63	202.92	203.63	203.44	202.3	204.17
217.33	217.34	216.61	218.04	215.59	217.03	219.65	215.92	216.18	214.26	215.93	215.49	218.72	216.68	217.48	216.16	215.14	217.34	217.7	215.07	216.81	215.62	216.22	218.9	218.49	219.2	216.97	216.55	218.03	216.12	217.03	217.72	219.22	212.73	217.16	218.41	218.29	215.17	218.76	217.59	216.86	216.72	216.87	214.85	216.75	216.78	216.33	216.83	219.55	218.77
197.09	198.71	197.52	199.48	199.2	198.91	196.42	198.62	199.64	197.57	198.36	200.09	198.85	198.8	198.45	197.87	199.22	199.48	200.21	197.34	198.52	199.51	200.45	197.09	200.21	196.58	198.05	199.3	198.36	198.68	200.13	196.03	199.77	199.21	196.9	200	199.04	199.71	197.97	202.65	198.25	198.57	196.22	200.71	198.59	198.84	197.82	200	200.21	198.92
217.05	215.16	216.72	217.92	219.04	217.03	218.19	218.77	216.13	216.34	216.95	219.22	215.53	213.84	216.61	215.69	216.97	218.03	217.57	217.73	219.27	217.98	218.33	216.87	216.17	215.65	216.39	215.83	216.95	216.49	217.98	215.16	215.79	217.48	216.08	216.48	217.71	217.31	216.95	218.16	217.13	216.78	215.4	217.75	216.49	213.63	217.62	218.11	218.77	216.91
200.67	199.53	201.66	197.81	200.9	202.34	203.05	202.52	201.63	200.65	201.31	200.34	199.33	203.89	200.02	200.23	200.79	200.49	200.14	200.88	201.76	199.93	201.5	200.33	199.12	199.28	201.43	202.43	201.39	200.64	200.43	200.6	201.46	202.44	201.88	201.57	201.04	200.3	199.02	200.64	204.55	198.88	201.24	202.95	202.1	200.43	201.49	202.46	203.72	201.31
204.67	205.21	205.91	202.8	205.36	204.99	204.42	202.44	203.09	202.74	204.42	202.53	202.87	208.94	206.96	204.27	202.35	206.1	204.15	205.61	201.67	204.68	205.6	201.71	204.97	203.79	206.27	203.2	204.5	204.6	203.4	203.89	203.12	201.54	202.16	203.47	202.53	204.13	204.05	202.39	202.88	201.82	203.62	204.73	204.16	203.2	202.91	204.39	203.92	204.32
207.87	209.08	206.96	208.01	208.98	209.9	209.02	206.85	210.61	208.66	209.01	209.37	209.68	207.76	208.56	209.52	210.64	207.12	209.52	208.79	206.97	210.28	208.76	209.74	211.87	208.4	209.93	210.02	210.53	207.35	209.23	208.29	210.63	209.82	209.52	208.98	208.94	209.48	209.1	207.42	210.59	208.35	209.09	208.27	209.63	208.15	211.25	209.9	208.38	207.77
212.37	212.75	214.57	213.45	214.62	213.98	213.44	211.3	212.92	214.15	213.02	213.65	212.97	212.62	211.27	211.75	213.73	214.09	215.4	213.04	214.89	214.66	211.82	213.22	212.26	214.61	214.23	212.17	212.86	213.4	215.63	213.64	213.25	216.59	214.65	216	212.08	212.91	214.36	214.28	212.74	214.07	213.77	212.64	214.91	215.67	215.14	212.95	212.58	215.73
212.76	212.62	212.04	211.24	211.16	211.29	211.81	212.59	209.67	211.36	211.05	210.51	212.92	212.06	210.51	211.81	210.96	212.49	212.75	212.16	211.57	211.34	212.42	210.69	212.01	212.01	211.83	211.05	211.33	212.66	212	213.01	211.62	210.85	211.27	212.28	211.64	212.7	213.33	211.5	211.71	210.59	210.78	208.87	211.46	212.88	210.61	211.92	210.77	209.97
206.97	207.9	204.92	209.54	209.74	208.35	210.15	207.81	205.27	206.58	208.96	207.4	207.08	209.24	205.93	205.15	206.73	207.41	207.8	207.19	207.44	208.14	207.52	208.41	208.07	209.82	210.5	207.07	207.77	208.44	206.5	209.28	208.27	207.49	207.27	207.58	207.9	208.51	209.38	208.28	208.19	209	206.17	208.97	207.49	207.94	208.47	208.08	208.86	209.03
202.55	202.93	203.39	203.15	201.65	201.5	203.51	204.09	201.38	204.24	203.5	202.68	203.29	202.33	204.4	201.15	205.37	202.17	204.85	205.12	202.59	204.45	200.67	203.45	203.09	204.18	203.19	206.37	204.33	203.39	202.24	204.32	204.94	205.96	203.98	203.62	204.05	203.41	201.98	204.12	203.95	202.34	201.67	203.7	202	204.31	202.52	203.78	203.61	203.13
205.27	204.41	205.52	204.21	206.56	206.46	202.89	203.28	204.74	203.53	205.02	203.25	205	202.87	204.75	204.31	204.31	205.61	202.57	204.32	204.37	205.17	205.76	203.05	201.63	204.37	205.23	204.78	204.36	204.03	204.51	206.41	204.91	204.31	203.94	205.58	203.17	204.58	205.51	204.46	204.15	203.6	207.29	203.17	203.64	204.75	205.81	205.44	203.8	203.51
199.33	201.35	204.01	202.21	202.13	202.92	202.77	202.69	203.8	200.28	202.8	199.85	201.89	202.59	203.54	202.11	202.53	203.12	202.16	201.58	202.28	202.73	201.25	202.48	200.54	203.69	199.13	201.24	200.97	203.96	202.83	202.38	203.22	201.18	202.07	202.51	201.44	204.21	200.21	200.37	204.09	201.36	201.61	201.99	203.79	202.78	203.27	202.26	202.29	203.6
203.51	206.02	204.12	205.96	201.27	205.73	204.72	205.44	202.92	205.1	203.48	204.3	203.61	204.71	205.19	203.99	207.37	203.55	204.12	205.05	203.57	205.91	203.13	205.04	205.04	207.39	203.9	207.08	203.54	204.9	204.4	206.39	204.21	203.83	203.98	204.76	205.87	203.78	204.95	203.45	206.17	204.36	205.71	205.59	205.14	205.43	204.57	206.77	206.35	206.99
204.8	206.73	206.8	204.92	206.17	208.25	207.65	206.13	206.14	205.85	205.72	205.75	206.31	207.4	206.38	206.25	205.86	208.27	206.63	206.65	204.41	206.07	206.27	205.08	208.41	207.88	208.2	202.77	208.72	207.18	206.12	205.85	208.19	205.28	207.08	206.04	205.27	206.93	207.99	207.83	208.56	206.09	205.53	206.62	207.05	208.13	206.41	205.59	206.8	206.46
195.89	195.31	195.29	194.56	194.72	193.59	198.24	194.01	193.58	194.35	193.27	193.46	192.58	194.82	197.17	194.29	195.42	195.92	194.87	193.66	195.65	197.53	193.03	196.41	193.02	195.27	196.25	196	195.7	196.15	197.33	196.46	194.47	195.46	197.03	195.21	195.76	195.77	196.13	195.15	195.61	194.65	195.77	196.36	194.75	193.78	194.28	198.18	196.34	194.13
211.93	213.03	212.34	213.73	212.04	211.04	210.68	212.5	211	213.09	209.39	213	211.3	210.7	212.5	212.9	211.69	210.15	211.29	211.76	212.04	212.32	213.24	211.21	212.16	211.61	210.59	212.08	209.72	211.65	212.23	210.85	212.34	212.32	211.25	211.59	212.52	210.89	213.66	211.29	212.96	211.44	211.6	212.86	211.71	213.63	211.13	211.59	212.94	212.46
201.9	203.77	202.22	202.62	201.68	204.29	201.34	205.1	203.15	204.91	203.67	201.33	203.23	204.6	205.19	203.39	204.08	203.9	203.73	203.81	204.49	203.11	202.51	204.39	204.64	204.74	203.6	204.64	204.42	201.3	204.29	204.42	203.67	204.27	204.42	203.64	201.6	204.04	205.4	203.02	206.99	203.03	201.71	201.79	203.12	202.16	201.96	202.33	204.86	201.74
209.32	208.95	208.73	209.42	210.2	209.53	209.91	209.89	209.91	210.98	209.08	210.87	209.29	207.89	210.18	210.68	209.4	209.87	208.52	209.01	210.07	210.79	211.51	209.17	209.83	210.28	210.86	209.08	210.64	211.79	209.19	209.24	209.33	208.46	210.13	210.61	210.85	207.96	211.04	208.3	209.32	211.58	209.12	207.68	212.87	209.1	210.03	210.84	209.83	207.56
198.05	196.43	201.18	200.12	198.72	197.68	200.2	198.27	196.42	200.75	200.03	198.95	199.89	198.71	201.12	200.2	199.21	197.97	198.14	198.88	198.48	200.2	199.61	198.05	198.95	199.23	198.71	197.97	199.59	199.9	199.74	198.14	201.07	197.6	200.32	201.1	198.99	199.92	197.27	201.13	200.48	199.15	199.85	198.75	198.92	199.23	198.61	199.49	196.6	200.73
197.72	197	198.27	200.05	196.6	199.4	199.34	198.79	198.64	195.78	199.23	198.63	197.7	197.95	196.72	196.55	199.32	198.67	198	201.73	199.44	198.63	199.3	196.75	197.92	198.42	196.72	196.04	197.35	198.59	198.32	198.53	196.53	196.39	199.31	197.82	195.35	199	197.57	197.81	195.77	195.75	201.47	199.44	197.65	199.19	199.17	198.46	199.85	198.68
211.89	214.29	211.1	209.69	210.45	212.65	212.05	212.52	212.08	210.91	209.25	213.04	212.96	210.12	211.13	212.74	211.39	213.79	211.32	211.68	211.64	209.66	210.09	211.27	212.41	212.6	211.28	211.59	211.5	212	211.52	213.49	210.98	212.44	210.45	210.58	212.32	212.17	214	211.81	211.71	212.21	212.33	212.44	211.17	209.61	210.69	211.46	211.96	212.62
212.12	211.02	210.21	212.86	214.06	212.61	212.98	211.43	213.68	213.06	213.05	209.21	212.72	210.97	210.8	212.15	210.16	213.47	214.36	211.92	210.88	211.33	212.33	210.19	210.71	213.48	212.54	212.33	211.27	212.81	211.77	209.71	211.34	211.79	211.85	210.51	210.55	213	211.56	211.07	212.39	209.86	213.37	209.61	211.83	213.2	210.28	210.79	212.77	211.71
211.04	215.8	212.1	210.34	212.37	212.03	212.54	212.1	213.73	212.38	211.08	211.68	211.79	212.49	209.27	211	211.8	211.92	211.92	210.95	212.65	211.26	211.67	212.32	210.8	213.52	212.56	212.06	210.02	212.18	212.61	209.84	211.83	213.43	212.03	210.63	210.67	213.29	211.56	211.52	211.58	212.79	210.91	211.4	212.99	209.57	211.74	211.91	209.59	210.73
208.68	207.5	206.39	208.63	208.98	208.63	207.88	207.47	210.3	210.97	209.38	207.28	210.25	208.74	207.44	208.1	206.46	208.66	209.8	209.31	204.73	208.18	209.65	208.37	208.21	211.67	208.52	208.4	208.99	209.68	208.16	207.78	207.45	210.26	207.49	208.29	207.7	207.8	208.66	207.67	209.06	208.64	207.65	208.42	207.61	208.44	208.51	206.47	210.32	208.46
207.95	206.93	206.46	207.09	207.83	207.94	206.22	205.84	207.05	205	206.91	208.4	209.3	208.82	207.02	205.85	209.51	205.1	206.85	209.49	206.13	207.33	207.87	205.92	207.45	206.96	209.63	208.8	207.59	208.69	208.63	208.09	207.05	207.68	208.48	208.27	205.9	206.77	206.97	207.3	206.65	204.54	209.18	206.04	210.47	210.26	208.54	205.88	207.57	207.24
214.34	212.32	213.74	213.65	214.39	214.62	211.92	211	213.63	214.12	212.07	212.49	215.47	213.19	213.3	212.98	214.07	213.96	211.74	212.51	214.18	212.11	213.88	213.78	212.3	213.92	213	215.2	215.58	213.67	213.63	212.72	212.38	214.49	210.51	211.84	213.3	214.48	214.17	213.73	212.84	212.3	212.09	213.53	215.04	213.41	212.97	212.24	212.43	213.81
197	197.98	200.37	198.01	199.66	199.77	197.4	198.49	199.5	199.65	200.33	196.37	196.42	196.07	199.44	199.34	199.35	196.61	200.91	199.88	200.43	198.89	200.29	199.53	201.02	198.16	198.36	200.69	199.09	197.66	198.51	199.81	200.51	200.08	200.07	200.64	197.52	200.48	198.14	197.22	199.36	200.22	197.62	199.3	198.31	197.22	197.77	199.11	198.73	198.18
210.23	209.55	209.43	211.67	208	209.21	210.45	213.66	208.74	211.99	210.08	210.7	210.28	210.77	209.88	209.56	208.13	209.42	208.21	208.85	208.28	209.64	209.59	209.88	210.73	208.12	208.06	209.37	208.64	208.63	209.58	211.31	210.12	209.94	208.63	209.78	210.41	208.69	207.65	208.75	207.66	209.5	209.17	211.03	209.64	209.8	209.2	209.74	211.99	210.36
213.24	210.99	210.61	210.53	211.38	210.87	212.06	211.05	212.63	210.17	212.15	210.61	211.02	209.55	214.92	211.6	211.26	212.16	211.13	213.42	212.1	209.32	210.57	212.74	212.07	210.7	213.17	211.8	210.81	211.71	211.5	211.83	212.65	212.8	209.69	214.04	209.63	210.58	210.48	212.72	210.81	212.39	211.9	209.49	212.33	213.02	210.65	210.4	208.57	209.89
210.47	211.68	211.85	212.64	208.99	213.07	211.71	210.85	211.86	213.53	212.34	210.82	210.9	211.81	212.38	212.16	210.08	210.27	210.67	210.12	212.22	211.29	214.15	212.46	212.92	210.04	214.07	211.41	212.6	211.7	212.01	209.75	212.57	213.14	211.4	211.27	212.39	212.14	210.12	209.95	212.28	213.02	210.88	209.39	213.41	211.58	211.47	213.25	210.04	212.84
200.83	201.8	204.51	201.95	201.97	202.49	201.86	204.13	201.77	201.46	201.94	204.6	201.79	201.51	203.15	202.88	202.73	203.1	203.12	200.59	203.15	203.7	204.8	203.92	201.71	200.11	202.96	200.51	200.94	200.27	204.38	204.46	202.47	201.99	202.41	203.38	201.65	202.09	201.77	204.04	202.47	204.05	203.91	203.11	201.82	203.47	203.69	200.2	200.59	202.88
205.95	205.96	205.87	207.45	204.72	208.65	204.25	207.11	205.28	206.88	207.46	206.48	205.57	205.86	208.29	207.8	204.76	207.03	206.49	205.71	206.98	204.97	204.71	205.62	206.44	205.66	205.13	205.19	204.96	205.51	203.87	205.74	204.06	205.19	203.68	207.72	204.62	205.76	206.7	204.76	203.99	206.56	205.49	204.16	206.59	205.99	206.95	205.52	204.57	205.84
208.21	208.77	209.59	209.53	209.06	207.58	211.48	208.48	209.03	206.88	208.72	209.86	207.38	207.94	209.23	209.38	209.37	206.58	208.72	208.89	209.98	208.96	210.01	208.46	209.11	208.82	208.6	208.08	207.96	208.36	209.44	208.4	208.47	208.45	207.75	208.99	208.71	209.21	207.61	207.26	208.07	208.61	207.94	208.12	209.24	208.54	210.79	207.99	206.85	208.47
208.96	206.74	208.49	204.2	204.84	207.07	204.2	204.5	205.97	206.76	206.8	206.71	205.72	205.58	204.64	207.08	206.36	207.69	207.25	204.75	206.92	204.8	207.43	207.54	206.59	208.38	203.74	204.41	206.52	206.38	206.66	208.03	208.03	207.9	207.12	204.86	204.72	205.65	208.02	205.91	206.56	205.79	206.27	205.83	206.95	205.42	207.07	207.62	205.52	208.2
216.68	217.7	218.19	217.01	219.21	217.46	217.16	216.73	217.28	219.23	218.46	219.03	219.44	219.78	220.19	216.09	217.38	218.92	218.61	218.87	215.97	216.05	216.26	218.03	216.84	216.67	218.42	216.02	218.2	217.66	218.01	217.84	219.88	216.19	218.36	216.58	217.67	219.45	217.19	217.85	219.66	218.83	217.63	220.48	216.39	216.5	216.95	218.78	219.79	220.17
199.82	201.02	200.9	203.45	200.91	201.34	203.47	201.9	200.9	202.23	198.14	200.79	198.82	199.86	200.2	198.67	200.79	200.21	199.67	200.7	201.12	198.52	201.71	199.42	200.72	199.74	200.17	198.7	199.07	200.91	198.96	202.16	200.64	200.78	197.81	198.22	198.53	202.5	200.18	201.26	199.15	197.77	201.47	201.76	199.85	199.03	202.53	201.43	199.42	201.6
199.68	198.8	200.99	201.09	199.82	198.16	200.29	198.97	198.91	201.38	198.86	200.54	200.98	201.69	200.03	197.79	200.03	199.05	197.44	199.95	199.9	201.28	199.68	199.71	197.82	199.78	198.95	201.88	199.02	198.46	199.28	200.03	199.02	198.94	199.25	201.61	197.9	200.5	201.07	199.14	200.65	199.1	199.19	197.83	197.82	200.56	198.47	199.2	200.5	196.72
215.58	215.28	219.7	218.1	216.76	217.71	217.98	215.42	218.91	216.77	216.31	217.48	216.03	215.51	217.5	217.95	217.37	214.58	217.93	216.01	217.07	217.48	216.13	217.83	218.84	216.4	217.14	215.92	217.06	217.91	217.57	218	215.99	216.24	218.39	216.26	217.22	219.46	217.25	218.25	216.43	216.54	215.76	216.25	216.7	217.31	215.75	217.01	214.46	215.28
208.33	209.26	209.04	208.89	209.55	210.1	209.38	209.2	207.54	208.78	208.6	208.87	206.68	210.24	208.37	210.1	208.48	211.52	205.4	210.21	208.39	208.65	208.94	208.64	209.28	210.4	210.01	210.51	209.67	211.32	206.93	207.82	207.71	205.33	207.27	210.85	209.22	209.06	209.3	207.49	210.52	209.28	207.63	207.93	208.44	208.28	208.87	209.2	209.95	210.68
210.67	209.91	212.12	211.73	214.13	211.82	213.75	212.62	212.01	212.99	210.89	213.53	211.28	210.03	212.02	212.85	211.52	210.99	210.75	212.99	210.25	211.59	213.9	210.08	209.86	213.7	212.41	214.9	212.34	212.19	211.52	213.27	211.58	211.54	211.36	212.42	212.7	211.82	212.21	210.95	209.41	214.32	212.73	212.2	213.56	212.42	209.98	211.62	211.92	209.57
213.02	210.32	211.69	212.1	211.95	209.9	210.13	212.26	212.72	212.08	210.89	210.04	212.93	211.35	210.03	211.12	211.02	210.64	211.73	212.33	215.28	215.23	211.49	210.45	212.23	212.72	212.52	212.28	211.78	210.05	212.27	211.55	211.53	211.81	212.33	213.82	214.05	210.76	211.07	211.02	209.53	210.5	209.57	212.72	213.08	209.36	212.59	212.01	210.4	212.26
194.32	193.05	195.81	196.29	195.34	196.46	195.81	195.68	196.58	194.93	195.06	194.36	193.91	195.28	195.34	193.32	194.54	198.1	192.87	194.66	195.81	194.37	196.44	195.97	193.97	193.41	194.75	196.76	195.48	195.16	195.21	198.02	196.27	194.9	195.06	197.65	193.51	193.57	194.32	193.43	193.94	195.14	194.43	195.34	195.95	194.7	195.63	194.03	194.6	196.56
210.11	210.2	207.78	207.36	208.43	210.13	208.87	210.06	207.47	210.46	210.6	208.65	211.12	208.54	209.21	209.17	209.37	209.21	209.49	208.84	208.64	210.63	210.17	208.32	211.06	209.09	208.68	207.79	209.27	208.97	207.08	209	209.15	210.9	210.15	209.91	211.64	208.15	212.31	208.92	208.89	210.65	210.07	207.98	206.85	211.42	209.64	210.63	207.04	208.35
208.69	206.1	208.37	207.7	207.83	208.03	208.52	208.02	205.47	205.63	207.8	206.69	206.74	207.58	206.87	206.05	208.96	207.59	207.21	210.57	208.32	206.84	207.23	206.83	208.68	206.55	208.96	210.93	208.39	207.72	207.79	206.35	206.51	209.1	207.05	206.98	207.14	206.95	207.82	207.47	207.31	207.15	209.67	206.45	209.28	206.83	206.76	207.81	207.15	207.25
205.55	203.9	202.29	203.12	203.27	203.61	203.18	202.45	204.13	206	202.59	203.5	203.95	204.79	204.58	203.27	205.35	202.17	202.84	204.64	203.5	201.22	203.91	203.63	203.87	202.82	204.47	203.23	203.96	204.55	201.31	204.99	202.57	204.01	203.28	202.2	205.26	203.64	203.89	205.02	203.34	203.21	204.18	203.57	203.9	206.53	203.5	204.24	204.48	202.98
202.26	202.2	202.34	203.57	202.35	202.09	201.08	199.89	201.12	203.03	202.47	203.66	205.22	201.56	203.78	202.05	201.81	203.63	202.31	201.59	201.79	203.82	203.06	200.45	200.64	203.45	203.1	205.6	202.31	201.62	202.45	200.34	204.24	202.33	202.36	202.85	203.88	203.18	201.39	204.26	202.16	203.6	201.88	202.25	201.41	203.01	203.79	203.39	203.21	204.5
211.15	209.09	208.74	210.97	208.57	210.25	208.75	210.56	209.91	207.94	206.29	207.84	209.3	209.1	209.82	210.66	210.04	208.78	208.77	209.02	209.44	209.71	208.55	209.55	208.74	208.36	209.92	210.32	211.45	208.81	209.5	208.46	209.26	212.78	210.3	210.44	210.73	209.39	208.72	208.93	210.54	211.28	210.43	211.34	206.74	206.68	209.01	209.64	208.57	210.96
217.78	218.66	214.64	215.02	218.72	216.9	214.29	216.72	216.19	219.37	216.86	217.48	216.08	216.28	220.24	218.56	217.81	219.52	217.42	218.39	218.28	216.94	216.19	216.77	215.99	218.08	214.72	216.4	218.46	216.33	218.65	217.87	214.6	216.9	215.71	218.27	217.92	214.03	215.73	216.9	217.71	217.36	215.2	214.65	215.65	216.81	216.4	217.43	217.23	217.32
211.94	211.34	210.27	211.33	211.81	210.46	211.96	210.46	211.2	210.34	212.98	211.74	213.56	212.64	212.26	212.53	212.27	209.17	213.49	210.96	211.37	212.17	213.09	209.36	211.58	212.07	209.82	212.05	212.45	213.14	210.57	214.43	208.68	213.53	213.4	210.66	212.16	214.13	212.48	211.56	210.32	212.73	211.89	211.57	210.66	211.38	211.94	210.92	210.89	212.87
200.76	201.34	203.89	198.72	200.69	202.08	201.22	202.95	202.13	202.97	199.96	201.55	200.6	200.35	199.55	201.25	201.04	200.57	200.18	202.29	201.02	200.71	202.34	202.98	200.06	201.11	201.16	203.55	201.19	200.59	201.94	201.27	199.53	200.57	201.41	201.67	204.23	200.02	199.9	201.79	199.85	201.28	202.22	202.38	200.88	201.21	202.29	203.33	202.83	201.19
207.04	207.07	208.39	207.91	207.22	208.39	208.43	208.25	205.96	206.94	208.82	206.25	207.56	204.89	208.57	207.07	207.69	209.37	208.08	208.26	207.67	206.48	209.55	208.13	207.91	207.84	207.33	206.81	206.03	209.51	206.99	205.68	208.11	209.22	206.98	205.82	208.36	206.6	207.99	210.75	210.32	205.6	208.65	206.94	208.13	209.19	209.09	209.5	209.24	210.25
211.74	215.32	212.85	212.51	215.47	215.39	214.48	213.41	213.91	211.95	212.6	214.95	213.96	211.87	214.33	213.75	213.06	214.57	213.56	213.79	212.14	213.82	214.2	215.53	213.64	212.04	212.26	213.54	213.72	213.41	214.55	213.73	213.64	212.68	214.05	214.94	210.86	210.22	215.22	212.98	211.87	213.99	213.54	212.7	211.28	212.72	213.03	216.13	212.01	214.43
204.65	204.2	204.97	204.33	204.28	203.55	204.84	204.06	203.65	202	203.59	203.16	203.66	202.19	205.83	204.47	202.77	205.85	205.31	202.68	202.12	202.7	201.25	203.75	204.03	202.7	203.5	204.29	203.22	202.49	204.26	204.77	205.34	201.78	204.95	203.88	204.72	203.26	202.99	201.45	201.88	202.38	202.67	205.37	201.91	203.16	204.01	202.68	204.43	204.53
212.02	212.93	213.11	212.38	212.14	212.76	214.31	211.89	215.14	213.34	213.2	211.75	213.22	213.53	212.4	211.97	213.75	213.39	213.97	213.77	214.35	213.21	214.23	211.08	213.66	210.84	214.76	212.44	213.2	212.74	214.43	215.17	211.79	212.47	213.3	213.33	211.88	213.35	215.37	211.24	210.58	212.7	212.54	212.83	212.28	214.62	209.77	213.16	210.9	213.01
209.3	209.67	209.76	210	210.42	208.42	206.4	209.6	208.88	211.67	208.96	207.82	209.3	207.98	210.38	205.95	208.48	208.93	209.91	209.74	208.52	209.01	209.16	208.12	208.35	210.64	209.27	209.26	208.47	209.93	212.35	207.88	210.54	209.75	209.53	209.63	211.53	208.89	208.72	210.11	209.09	207.47	211.53	209.5	209.45	209.15	210.29	208.24	207.39	208.45
205.82	209.02	207.92	209.43	208.02	208.16	209.14	207.21	210.77	207.88	208.34	208.09	207.58	207.01	210.44	206.69	207.52	207.51	210.21	210.37	207.57	209.08	209.7	210.03	207.17	208.3	209.79	206.69	209.46	209.63	207.56	208.62	209.41	207.94	209.78	207.93	209.39	208.31	207.02	208.02	208.76	211.24	209.15	206.28	207.12	209.04	209.6	209.83	208.85	208.28
208.43	209.43	208.91	208.47	206.82	208.57	206.61	210.01	208.39	208.34	208.6	208.34	207.59	209.27	206.65	209.87	207.68	210.73	208.61	205.93	207.11	207.69	207.8	207.46	209.26	208.42	207.57	207.95	209.9	209.89	208.31	208.99	210.08	209.78	206.43	209.91	209.48	209.36	208.84	208.07	209.37	206.9	209.69	208.3	209.14	209.7	209.73	210.98	207.77	210.07
206.53	205.43	207.51	206.77	206.97	208.6	205.22	207.07	207.57	208.07	208.72	206.32	208.03	210.42	203.7	206.8	206.4	205.21	206.95	206.71	206.52	206.73	208.89	205.24	208.14	208.64	211.33	208	207.51	207.46	209.74	209.16	207.69	208.82	206.08	206.52	207.84	209.03	204.55	208.3	206.32	207.27	208.36	207.88	206.11	209.14	207.68	207.16	207.17	204.38
208.65	209.26	210.82	208.13	208.15	208.77	205.56	209.05	207.58	209.86	209.39	207.89	207.71	209.68	207.72	209.31	209.32	208.13	206.65	209.52	206.29	207.37	207.93	206.77	209.05	208.47	208.03	208.76	208.82	209.93	208.5	208.56	209.4	212.42	208.25	209.37	207.75	210.03	209.71	208.19	208.53	209.48	209.01	209.59	208.39	209.47	207.65	208.53	208.51	211.67
213.74	212.63	212.82	212.78	212.75	212.11	211.63	213.8	213.59	211.76	212.33	210.75	212.72	211.99	211.67	214.6	213.21	212.53	212.73	213.71	214.06	212.65	213.22	211.54	213.44	211.74	216.12	212.1	212.82	212.71	214.12	213.96	213.2	213.09	211.65	213.58	214.56	214.2	211.78	211.82	212.44	214.66	213.3	213.09	212.25	214.11	212.79	213.56	213.9	212.26
209.64	210.18	208.96	211.13	208.02	207.33	208.11	209.16	210.04	209.69	210.13	208.65	209.21	207.9	209.93	210.44	210.25	209.4	208.62	210.37	207.22	210.64	211.74	209.35	211.28	210.05	209.83	210.33	209.57	209.85	211.09	211.44	209.81	211.15	209.46	207.55	209.39	211.97	209.7	211.14	209.22	210.65	208.6	209.44	209.43	210.37	209.85	208.47	210.64	207.82
209.21	209.93	209.85	209	210.07	209.99	208.6	209.1	207.65	209.8	208.88	209.33	209.32	208.42	210.17	207.98	208.93	209.31	208.39	209.97	208.62	208.33	206.54	210.72	207.5	209.38	206.91	207.18	208.27	208.58	208.4	208.67	210.12	208.1	208.84	210.04	208.74	207.76	210.78	208.83	210.38	208.86	208.9	207.48	210.2	206.66	208.36	206.46	208.24	208.83
203.83	204.87	204.05	206.25	205.06	205.44	205.64	203.97	203.05	204.42	205.9	205.34	203.67	204.73	204.67	205.16	204.07	205.25	205.77	204.77	204.11	204.51	202.88	204.93	202.65	202.13	203.2	202.94	203.91	203.72	203.69	205.47	204.93	203.19	205.23	204.9	205.76	204.57	206.09	205.47	203.75	204.58	204.28	202.16	203.03	204.9	203.24	204.83	203.3	204.29
209.8	208.17	208.89	208.39	208.21	208.85	208.9	208.79	207.33	209.17	208.3	210.14	208.41	208.21	208.78	208.74	209.43	209.36	209.65	210.92	207.35	208.88	206.97	211.1	207.57	208.64	209.24	208.48	207.06	208.62	207.5	210.22	208.4	210.7	208.78	209.83	207.01	209.65	209.13	206.35	208.83	206.59	210.29	208.01	209.49	207.86	207.95	207.27	208.97	210.04
206.04	207.19	207.09	205.87	204.25	206.58	205.11	203.32	205.14	205.66	207.24	205.99	207.63	208.29	206.86	207.11	206.97	206.36	204.63	206.88	207.05	206.37	206.36	203.82	208.45	206.6	206.17	208.68	205.77	207.13	206.15	206.97	206.79	207.91	206.26	205.87	205.93	204.79	206.72	208.31	206.15	206.74	206.92	206.38	206.39	204.84	205.8	206.75	208.14	205.97
207.06	211.04	210.8	209.92	209.91	209.25	208.7	208.6	208.61	207.75	208.68	208.67	207.38	208.06	209.85	207.47	208.94	208.36	209.28	208.38	208.49	206.54	207.43	208.98	208.88	211.86	208.82	212.52	207.71	209.98	207.94	209.11	209.59	211.35	208.35	206.88	206.98	206.01	207.82	208.13	209.89	207.19	208.55	208.9	209.3	210.26	209.81	208.82	208.47	210.2
206.2	206.4	208.39	209.77	207.48	208.34	209.31	209.39	207.03	209.36	210.23	207.62	208.03	207.51	209.36	209.93	208.58	208.08	207.58	211.6	209.62	210.01	207.43	209	209.08	210.04	209.36	210.01	208.01	207.9	207.81	206.53	208.74	207.4	210.48	206.03	207.82	205.3	207.44	208.22	208.7	208.03	207.55	208.18	209.57	207.74	210.45	208.2	209.62	209.51
206.38	209.03	207.72	211.47	207.58	210.66	210.9	210.25	205.66	208.09	208.6	208.93	210.39	208.51	208.62	210.42	207.83	207.17	209.55	210.18	210.74	208.73	207.17	209.89	209.89	208.43	208.25	209.98	207.3	209.58	208.82	207.74	205.45	207.84	208.31	208.19	206.6	209.59	206.61	208.09	207.89	209.82	209.47	211.16	210.67	208.29	207.8	211.13	209.23	210.19
211.03	212.76	213.45	213.17	213.09	211.06	211.96	213.01	210.98	211.56	210.78	213.22	212.22	214.8	212.3	212.96	212.38	214.27	212.52	210.9	212.35	213.2	212.14	211.63	213.55	211.17	212.57	213.28	212.34	213.84	213.99	209.79	214.14	214.62	214.03	214.24	213	211.92	211.59	212.88	210.55	212.41	212.13	211.39	212.1	211.5	213.77	213.54	214.03	215.57
202.88	200.6	204.76	202.06	202.39	202.63	204.5	201.19	203.76	202.52	202.82	203.34	202.33	203.93	203.84	202.73	200.8	203.42	201.29	201.79	203.72	204.12	205.11	203.22	203.27	200.77	203.28	204.1	204.16	203.38	201.72	204.07	202.94	203.49	201.79	203.01	203.5	202.19	201.74	203.49	203.71	201.87	202.15	202.7	202.94	202.93	202.36	203.06	200.93	205.51
205.02	205.25	205.01	204.41	204.44	206.35	205.2	206.37	203.92	204.45	206.86	204.96	202.75	205.8	205.42	204.96	205.45	204.22	203.53	204.12	204.98	204.48	203.79	206.4	204.25	203.44	204.78	202.45	205.44	205.23	205.58	205.64	205.45	205.56	203.32	203.69	204.64	205.32	206.15	203.55	205.47	206.55	205.34	203.7	205.52	203.71	206.47	203.66	202.57	205.11
209.23	208.73	212.1	208.17	210.09	210.65	208.03	209.09	210.09	207.89	208.22	209.72	209.97	209.95	208.34	209.22	209.82	210.49	208.34	210.78	210.5	208.21	208.88	211.15	213.12	209.92	207.81	209.41	212.38	207.41	207.77	210.82	212.93	208.1	209.17	209.21	210.46	213.24	208.07	209.88	209.01	209.11	207.71	211.43	210.1	210.66	209.85	208.66	210.73	211.26
194.44	195.72	196.66	195.87	196.03	197.19	195.02	192.14	197.39	195.08	195.28	193.96	196.6	195.12	193.59	193.62	193.57	195.02	194.1	194.81	194.96	195.17	196.6	193.67	195.46	192.81	197.45	197.4	194.74	194.5	195.18	197.73	197.45	195.92	195.97	196.06	197.21	195.37	197.02	195.14	195.34	196.24	193.18	193.6	193.22	193.88	194.6	196.2	195.15	195.22
198.1	199.14	199.46	197.93	199.23	199.16	199.08	199.52	199.01	199.72	196.13	199.79	198.06	199.2	198.94	201.19	201.08	200.32	199.39	199.79	201.09	199.9	202.29	200.23	199.51	200.2	198.89	198.79	200.83	199.65	200.64	199.07	200.96	200.04	201.36	198.44	199.92	198.4	200.66	200.29	197.37	199.27	200.51	198.82	198.56	199.8	198.58	197.1	200.52	199.71
217.2	218.42	218.58	216.72	217.61	219.69	214.87	216.78	216.25	216.87	219.37	215.11	216	217.73	218.24	216.32	216.27	213.76	216.47	217.48	217.51	214.6	218.4	218.4	215.04	218.44	216.43	217	216.71	215.88	217.19	218.65	218.53	217.22	215.13	216.7	216.03	217.1	217.77	215.63	218.94	216.97	216.79	218.71	216.67	218.12	217.66	217.57	218.9	214.27
201.23	199.78	198.81	200.84	201.45	198.85	199.88	200.74	199.24	198.04	197.75	201.02	199.9	200.32	198.98	200.45	204.49	201.14	199.34	198.96	198.21	200.7	200.18	199.69	199.95	200.81	199.61	199.81	200.02	199.77	201.33	202.83	200.5	200.93	199.11	201.59	199.09	201.24	200.61	201.74	200.27	199.42	199.49	199.41	199.56	201.05	200.61	199.96	199.51	199.12
215.9	219.81	215.52	217.4	217.96	216.88	217.19	215.57	217.19	214.96	216.23	218.14	217.56	217.69	217.72	219.98	217.85	217.73	214.26	215.92	216.31	218.98	216.57	218.79	217.03	216.5	212.95	217.52	218.14	216.13	218.39	216.87	215.57	217.33	215.97	216.4	215.65	217.69	217.55	216.7	217.5	216.8	216.22	217.13	218.09	215.78	219.24	215.17	216.55	216.27
208.27	208.63	209.3	208.54	210.35	210.39	209.35	209.04	209.85	211.8	208.5	207.86	208.55	207.4	207.24	208.38	208.33	209.68	210.77	210.56	209.73	208.17	208.79	207.93	209.21	208.78	208.54	207.49	208.5	209.56	207.96	207.66	209.53	210.99	208.2	207.66	210.73	210.05	209.56	207.74	211.56	209.84	209	207.85	209.33	209.29	210.1	209.08	211.09	207.92
206.03	203.25	206.15	208.11	207.45	205.78	205.27	205.95	207.15	205.05	204.44	206.45	206.28	205.25	205	205.7	208.26	204.46	206.33	204.36	207.23	207.89	206.61	207.08	205.69	206.71	203.88	205.36	204.64	204.03	207.83	203.79	204.79	204.72	205.54	207.72	206.53	205.85	207.16	201.97	204.06	205.64	209.55	207.29	203.89	202.98	205.48	205.48	205.59	206.86
216	215.71	218.85	216.66	217.76	218.18	219	218.17	218.79	217.15	217.48	216.42	216.79	218.36	217.1	216.78	217.6	218.29	217.79	217.55	217.98	217.34	217.05	220.31	218.02	218.31	218.21	215.47	216.56	217.92	217.27	216.81	217.42	216.44	217.89	216.24	217.64	218.42	217.87	216.4	216.86	219.28	219.24	218.19	219.78	218.55	218.18	218.37	218.82	218.02
202.33	203.12	202.98	202.22	201.64	203.41	202.89	203.02	202.33	205.65	202.51	201.91	203.92	204.15	204.69	204.54	201.89	203.4	202.3	204.65	201.2	204.04	203.6	202.76	202.81	204.01	205.75	202.61	203.19	203.18	203.78	201.69	205.23	203.24	202.1	202.8	201.67	206.14	204.04	203.09	204.48	205.61	205.03	205.34	202.39	204.55	202.86	204.13	205.72	202.79
202.87	202.99	202.97	203.96	201.51	204.92	205.79	202.07	205.45	201.1	203.88	200.39	203.66	203.07	203.21	205.01	201.47	203.42	204.4	202.85	204.38	203.61	203.93	202.69	202.65	203.25	202.66	202.57	205.16	204.94	203.58	201.07	204.89	205.02	200.39	203.64	202.44	204.4	204.32	205.66	202.88	202.53	204.82	202.57	204.42	203.08	202.74	202.54	204.44	203.65
207.75	210.23	208.73	210.71	208.14	209.92	209.71	209.29	205.57	207.35	210.57	209.84	209.51	208.14	210.28	210.12	210.48	209.36	208.14	210.27	209.46	210.95	211.85	210.4	209.1	208.97	210.68	211.13	210.3	208.18	208.94	209.24	211.2	210.35	210.95	210.13	209.31	207.58	208.95	209.76	211.85	209.3	208.39	207.8	210.28	208.72	207.95	211.85	209.27	210.04
195.99	197.63	196.61	200.49	198.19	197.95	197.35	197.11	196.64	198.98	198.27	197.58	196.35	197.09	197.68	195.56	196.08	197.11	197	198.66	195.72	196.66	196.66	197.33	198.44	198.92	198.52	197.44	199.09	198.7	198.28	195.95	199.2	199.2	197.75	196.38	198.66	196.01	199.92	197.79	198.64	196.65	195.76	197.66	198.57	197.33	196.12	198.33	199.17	197.65
216.59	218.46	215.77	216.84	217.9	216.33	216.61	217.56	215.58	217.64	215.55	217.52	217.76	218.69	217.24	216.25	217.35	217.92	216.87	215.97	217.32	216.04	216.34	216.82	216.07	216.98	216.42	216.22	218.58	216.05	215.68	216.63	216.46	217.08	218.24	216.93	217.57	217.14	218.61	217.77	215.18	215.83	217.81	216.64	216.63	217.37	216.56	216.5	217.37	214.89
203.49	201.28	202.94	201.27	204.95	204.49	200.28	202.67	202.78	204.61	202.36	201.52	204.09	204.65	203.85	204.41	202.18	204.59	203.2	200.96	201.88	202.5	202.51	203.06	202.88	201.62	204.13	202.56	205.87	204.26	200.56	200.74	201.53	201.44	202.65	203.57	202.72	202.41	201.14	204.01	202.8	202.2	202.27	200.54	202.98	201.19	201.53	203.98	202.67	204.51
211.63	211.38	212.64	210.42	213.33	213.19	211.85	209.51	211.84	212.47	212.54	214.22	211.2	212.22	211.69	212.1	211.05	211.34	214.27	211.36	213.51	211.7	212.03	211.91	213.07	210.49	214.06	210.99	213.05	213.13	214.87	211.29	212.35	211.42	212.38	211.69	213.33	212.86	212.02	211.34	211.27	212.83	210.43	211.13	212.21	210.71	210.81	213.07	210.11	211.73
196.19	202	198.73	198.23	200.75	198.9	198.29	198.35	199.29	201.36	198.16	197.85	200.86	199.48	199.9	199.23	199.84	198.17	200.66	197.22	200.57	199.57	199.99	199.76	198.76	200.16	198.71	198.44	200.28	198.59	199.89	200.87	197.15	199.1	199.46	199.13	198.26	198.65	201.19	198.33	199.96	200.68	199.58	200.47	200.55	199.55	200.68	197.6	199.06	201
210.43	212.12	212.22	210.47	211.77	210.51	210.85	211.25	210.17	209.5	212.37	211.83	212.45	209.96	209.81	210.48	213.96	209.72	212.42	211.31	209.64	211.07	210.09	210.97	212.91	213.11	212.08	209.45	211.84	211.11	211.17	213.61	211.15	211.5	210.85	211.98	211.98	211.8	211.9	212.31	211.04	211.51	211.18	210.98	211.89	212.5	211.32	213.11	209.48	213.68
204.53	201.93	204.13	203.31	201.12	201.43	201.3	202.35	204.04	202.89	202.9	202.61	203.15	205.11	201.77	203.66	199.96	203.33	205.52	204.35	204.78	202.21	203.82	200.76	203.89	205.71	204.9	203.87	202.52	201.38	201.91	201.3	204.07	202.97	202.08	204.83	203.31	203.64	202.1	202	202.82	203.69	202.35	205.01	203.81	201.82	202.09	201.61	201.4	204.22
207.6	207.97	207.72	206.39	210.09	207.92	207.66	208.38	210.33	208.14	205.24	209.74	209.73	207.37	209.82	209.21	207.8	208.98	210.4	208.72	205.98	207.36	208.93	208.35	207.93	207.19	208.52	209.29	205.27	208.92	207.37	205.85	209.6	209.19	208.83	209.23	210.25	205.31	209.07	208.82	208.68	208.66	209.21	209.61	206.99	204.81	209.12	208.18	207.06	210.63
216.98	218.32	218.71	216.3	220.73	216.97	216.95	217.51	217.45	218.84	218	216.57	216.95	216.14	218.2	217.24	218.64	216.08	216.5	219.12	217.54	219.93	217.43	218.27	217.78	216.95	218.92	215.61	217.36	218.29	218.45	217.12	218.56	218.99	218.47	216.28	216.58	215.01	216.76	215.51	219.24	219.6	217.05	217.64	219.75	215.66	217.96	216.92	217.89	218.73
218.79	216.48	216.21	217.91	214.95	215.73	217.61	217.16	218.11	217.1	218	214.2	218.68	217.48	218.39	215.76	215.79	219.27	215.78	215.91	218.87	217.09	215.7	215.21	216.41	217.99	215.83	217.41	215.55	216.96	218.48	217.33	217.86	217.95	215.65	215.09	216.48	217.81	216.56	217.02	217.19	217.41	216.05	219.7	218.27	214.94	214.9	218.75	215.95	216.45
214.07	213.77	215.03	214.12	214.32	215.52	213.07	212.46	211.95	213.06	212.78	216.29	213.5	212.39	213.31	211.48	214.38	212.41	215.21	213.1	214.33	213.05	214.04	212.4	213.34	212.78	214.35	212.28	212.52	213.15	213.77	211.59	212.12	212.92	213.46	214.33	212.4	211.55	211.73	212.06	212.47	213.58	212.56	210.64	213.28	212.78	211.79	214.53	211.25	211.98
193.39	192.55	195.51	192.08	191.5	191.46	193	194.27	193.42	192.95	192.53	195.02	195.33	196.68	195.33	196.66	195.79	196.01	193.78	194.92	195.11	193.56	194.17	194.34	192.26	194.15	196.19	195.3	192.97	194.19	196.18	194.31	194.52	193.71	196.46	194.02	194.1	194.02	195.48	194.62	192.82	194.99	194.24	194.05	195.5	195.87	193.87	195.77	193.95	193.6
208.22	208.98	209.09	209.22	208.37	207.73	209.35	209.4	209.05	209.98	209.2	207.7	209.42	207.13	210.17	209.32	208.68	209.99	208.7	208.32	206.86	208.26	207.3	209.2	206.78	209.96	209.33	209.08	210.15	207.91	209.32	208.17	208.14	208.69	208.51	207.8	207.63	210.84	212.37	210.18	209.63	209.83	208.73	207.44	207.37	210.48	209.67	205.81	208.56	208.07
208.68	209.29	209.6	208.14	208.26	209.26	207.64	209.8	207.5	209.47	207.47	208.32	209.24	209.52	209	209.07	208.85	210.39	209.89	207.98	208.09	209.4	209.13	209.82	209.15	207.72	210.58	207.15	207.94	208.75	208.13	210.48	207.28	206.97	209.03	210.67	208.83	209.29	209.53	210.3	208.07	208.34	207.52	206.82	207.07	208.08	207.67	210.58	205.97	208.84
210.41	209.37	208.85	207.04	210.62	206.6	208.44	210.35	209.72	209.99	210.29	208.1	209.1	207.87	208.24	208.03	206.69	207.84	206.38	209.16	207.55	209.44	208.43	210.78	206.92	210.74	208.94	210.46	206.77	207.58	209.01	208.11	208.66	208.65	207.8	209.34	208.24	209.04	208.37	207.98	208.16	210.02	207.25	208.04	206.59	208.03	207.36	206.92	208.79	207.82
209.44	207.08	208.34	206.68	206.41	209.18	207.28	210.21	207.97	211.1	211.06	205.59	206.7	210.73	208.4	209.24	209.03	210.67	207.95	207.66	209.38	209.51	208.78	207.79	209.22	208.33	208.42	209.59	207.73	208.52	208.37	208.61	206.98	209.24	208.73	206.06	208.28	210.8	209.15	211.06	208.38	208.84	208.91	210.17	208.23	208.52	206.36	206.51	209.03	208.41
207.15	205.88	206.71	206.64	207.29	206.29	208.92	208.18	207.34	203.94	207.83	205.81	208.16	206.86	207.39	208.22	207.14	204.52	208.41	207.76	207.14	206.3	208.14	207.51	208.25	207.11	209.29	207.55	208.84	207	208.48	208.34	208.41	206.76	206.01	206.18	208.48	206.85	209.03	208.79	208.96	207.37	208.12	206.59	209	207.44	207.53	207.11	208.39	206.58
206.84	206.29	206.49	203.95	207.22	207.47	205.76	205.32	205.18	206.85	204.42	203.94	206.13	205.74	204.66	206.96	205.13	205.14	204.84	206.89	205.49	205.36	203.75	204.02	207.49	204.11	206.02	204.08	206.67	204.44	204.6	202.36	206	204.09	208.18	208.15	204.06	206.59	206.28	206.19	206.09	206.2	207.57	205.51	203.21	208.02	204.89	207.1	203.44	204.8
209.18	208.88	208.56	208.17	207.42	208.91	207.93	208.61	208.69	209.3	207.07	209.37	210.09	208.61	207.5	211.83	208.81	209.07	208.46	210.11	208.56	208.29	209.8	209.97	207.8	209.75	210.24	208.11	208.41	209.08	209.26	207.78	206.8	205.62	208.79	208.49	209.14	209.41	209.25	208.82	207.65	211.51	209.81	207.83	207.38	207.69	209.51	206.98	209.34	209.76
217.3	219	217.65	217.81	214	217.34	216.8	219.67	215.95	216.39	215.04	215.28	216.01	217.11	215.03	216.08	216.11	217.12	216.17	218.39	219.1	218.35	214.36	215.33	214.59	217.76	215.95	216.31	214.78	216.15	218.26	216.67	215.2	217.63	216.54	216.22	218.33	214.86	216.23	216.38	214.54	218.24	218.77	216.2	217.42	216.41	217.88	218.45	218	218.54
204.9	206.24	202.1	207.51	204.73	204.08	205.35	205.37	205.22	202.82	203.93	206	202.03	204.02	204.2	204.65	204.07	204.91	206.76	204.68	204.62	205.09	205.33	206.02	203.49	204.09	202.67	205.21	206.59	203.92	204.94	204.59	204.42	205.36	204.62	206.01	205.25	205.79	206.05	203.92	203.52	204.65	206.65	205.12	204.84	204.09	204.22	204.15	203.9	203.71
202.57	198.53	200.06	199.13	201.17	201.34	200.17	201.05	200.02	200.2	200.06	200.48	201.85	198.52	199.02	198.85	199.27	200.44	198.9	201.23	199.35	201.27	199.93	198.87	200.48	202.35	199.98	200.97	200.65	200.36	199.72	199.92	199.57	198.73	200.45	200.42	199.27	198.63	200.28	200.47	199.7	198.93	202.2	200.93	201.57	201.49	202.11	201.66	200.98	203.28
200.93	203.29	202.13	201.67	205.09	203.08	204.89	201.35	203.38	199.89	204.33	201.4	202.72	203.71	200.57	203.1	205.31	204.02	201.24	201.42	201.68	203.41	203.55	201.32	202.99	203.34	200.61	202.65	205.07	204.05	202.43	203.84	202.83	203.62	202.98	203.67	203.02	204.42	201.08	203.25	200.63	203.22	200.86	201.7	203.44	204.67	203.41	201.72	202.22	200.38
200.5	197.14	200.11	199.9	199.66	201.16	200.09	198.26	199.68	198.86	199.67	199.98	202.05	198.21	200.49	201.41	198.96	198.3	202.47	201.1	199.74	199.81	201.33	201.43	197.78	198.33	199.39	200.15	199.1	199.44	198.39	201.58	197.25	200.93	200.61	199.25	200.28	200.48	197.96	199.94	197.3	199.57	199.23	199.72	197.87	200.1	199.71	200.88	197.44	200.09
208.81	210.74	208.98	207.52	208.34	209.16	209.65	207.41	207.87	210.99	209.69	207.97	208.59	208.38	207.52	208.14	207.24	209.73	209.38	210.11	209.47	208.6	206.87	207.51	209.1	208.98	206.93	209.31	207.85	209.45	208.8	207.07	208.15	211	209.14	210.98	209.39	207.65	208.57	208.7	208.92	210.78	209.37	207.99	208.26	208.38	209.49	210.09	208.93	206.92
206.99	205.12	203.53	206.45	205.11	209.3	203.15	204.4	207.01	205.8	206.93	207.07	203.58	206.49	206.2	208.03	205.2	206.59	207.59	206.39	206.57	203.55	206.57	207.94	205.03	206.1	205.27	207.57	206.68	205.34	205.46	204.84	202.85	204.6	204.82	205.69	206.16	206.89	205.75	205.51	205.18	204.4	205.97	208.96	205.97	206.95	205.07	205.76	204.82	204.03
210.48	206.52	209.62	206.89	208.24	209.19	208.6	209.57	207.85	208.49	207.42	209.06	209.03	208.41	207.72	209.1	208.27	206.58	206.28	210.15	207.64	209.5	208.34	209.8	209.22	207.29	205.18	208.16	208.04	208.77	207.91	208.46	206.89	208.1	209.12	208.65	208.27	207.24	208.01	206.68	207.32	210.06	209.95	206.93	207.63	205.4	208.75	208.75	206.1	206.32
202.58	203.27	204.03	202.91	204.71	200.88	202.7	204.86	204.55	204.61	201.19	204.23	199.57	205.71	204.8	203.3	203.49	205.48	203.3	205.06	205.22	202.77	201.79	206.8	204.16	203.66	201.47	202.55	203.15	204.84	203.49	203.61	203.34	205.31	203.64	203.47	203.54	206.35	203.29	203.25	204.02	203	204.14	205.5	202.15	204.48	201.9	203.5	203.27	205.52
205.01	207.26	204.24	203.7	205.54	204.52	204.62	204.07	204.49	204.15	206.29	205.36	204.84	204.3	205.73	206.93	204.03	205.37	204.68	205.43	205.08	203.42	203.82	203.61	203.74	204.87	206.16	206.52	205.64	204.16	202.47	205.32	204.65	204.12	204.61	207.04	205.95	205.42	205.06	206.52	203.68	206.17	204.49	206.02	205.41	201.44	205.96	205.34	205.78	204.17
206.95	207.28	208.69	210.13	212.8	205.16	208.62	206.33	206.97	209.45	209.03	208.75	208.47	208.99	206.04	206.87	208.42	206.26	208.31	208.58	207.33	208.78	208.66	208.44	208.52	207.63	206.71	207.37	207.82	207.93	206.35	207.8	209.88	209.28	207.29	206.99	206.94	205.05	205.44	207.05	207.49	207.4	206.85	207.64	209.01	206.75	207.39	210.02	208.05	208.33
202.57	205.86	203.12	203.6	204.01	203.88	204.56	203.12	203.99	202.35	201.97	202.76	201.44	200.65	202.63	202.32	201.62	202.11	204.66	205.79	204.69	202.66	203.55	203.77	203.18	204.8	202.22	204.47	203.89	204.33	200.51	205.6	206.19	203.54	203	203.08	199.59	204.08	203.25	204.31	205.1	202.32	204.93	202.47	201.25	204.24	205.26	203.65	202.96	202.69
205.13	203.12	204.08	204.65	203.44	202.77	202.21	202.41	206.04	204.15	202.12	201.32	204.86	202.53	201.48	204.95	202.48	202.86	203.28	204.42	201.1	202.1	205.25	204.09	204.68	206.35	203.78	200.35	203.09	202.65	202.96	203.67	201.83	206.24	202.44	204.72	202.98	202.16	201.83	202.02	205.19	205.09	204.32	204.5	204.97	203.12	203.71	201.66	204.62	202.76
218.84	215.37	216.21	217.57	217.67	216.65	217.07	216.96	215.96	217.55	216.27	218.97	215.32	218.61	218.96	217.47	219.08	217.17	217.94	216.68	216.74	216.41	216.16	219.72	218	221.19	216.89	218.72	218.52	218.78	217.63	217.68	217.01	218.84	217.41	218.56	218.32	218.23	217.99	219.68	217.48	217.37	217.1	219.4	216.45	218.41	216.61	216.74	215.51	218.75
199.31	198.62	199.18	198.77	198.54	200.31	200.75	200.56	199.03	199.67	199.21	200.23	201.63	198.36	197.6	200.35	198.9	198.22	199.22	200.21	199.45	200.48	197.18	197.58	199.71	200.78	201.83	201.01	198.49	198.89	200.17	200.43	200.32	201.34	200.53	198.74	200.56	201.5	200.35	197.71	199.2	200.85	199.77	198.97	197.32	202.38	197.85	198.71	202.31	198.36
209.34	208.09	210.06	208.48	209.92	207.45	208.72	208.52	208.31	207.9	207.96	209.89	210.58	209.54	208.9	211.26	210.59	209.43	210.41	207.73	208.62	209.3	209.31	209.22	208.89	208.75	206.64	209.06	209.3	210.35	206.93	209.95	209.33	208.87	207.03	207	208.37	210.08	209.35	210.22	210.35	207.55	210.44	208.34	209.06	208.37	207.6	208.51	209.95	208.59
200.86	203.93	200.69	203.31	204.39	203.88	202.16	203.61	202.43	204.85	202.86	205.42	204.44	202.82	203.89	201.17	204.09	203.58	204.19	203.3	205.85	201.6	204.19	205.77	202.78	204.06	205.84	203.86	205.92	202.8	203.59	204.78	203.31	203.1	204.04	202.41	203.13	204.63	203.98	202.78	204.09	201.34	203.33	202.68	204.09	203.02	202.53	204.03	202.15	202.94
217.6	218.68	216.16	216.28	216.83	216.37	218.12	217.04	217.55	218.54	217.29	216.29	215.67	215.37	217.15	217.31	216.98	216.84	218.57	217.48	214.57	217.32	217.12	218.23	217.61	216.25	214.96	217.68	215.91	215.71	216.36	216.88	216.65	217.83	214.94	215.52	217.59	216.82	217.55	218.36	218.69	218.14	216.1	216.61	219.63	219.09	217.4	217.12	218.09	217.4
207.29	207.95	206.7	207.2	209.01	208.96	207.18	209.51	208.52	208	207.55	207.53	206.03	207.34	207.91	208.23	207.88	207.69	204.57	205.31	207.25	207.56	208.89	207.44	208.51	207.12	207.26	207.24	208.62	207.75	207.37	207.78	207.61	209.48	208.29	207.49	207.28	210.17	205.57	207.07	206.96	205.25	208.12	207.75	207.19	208.07	204.45	207.91	207.66	205.46
206.03	207.81	206.28	207.43	206.77	208.74	210.21	207.36	208	208.61	208.3	208.06	208.39	207.72	209.01	208.16	209.74	206.36	205.42	208.88	207.16	207.88	207.18	206.58	210.28	208.55	206.44	206.69	207.58	206.87	208.22	206.81	210.27	208.77	207.43	207.63	209.43	210.56	207.1	210.04	209.3	206.55	208.72	208.35	206.86	207.07	206.87	206.6	207.95	206.73
211.12	210.12	211.17	212.76	211.17	212.07	213.24	212.73	212.78	210.25	210.99	213.46	212.93	210.28	210.84	213.78	211.03	212.81	209.84	213.24	211.71	212.68	213.36	213.62	209.98	210.29	211.91	211.74	214.07	213.19	213.65	212.32	210.12	212.54	211.53	212.21	212.71	211.56	213.95	212.56	211.84	210.86	210.37	211.35	212.31	211.28	210.47	211.81	214	210.88
216.67	215.31	217.49	220.25	215.03	216.28	216.69	217.75	216.85	215.63	217.52	217.77	217.06	216.98	217.91	215.55	217.26	217.12	216.3	216.85	217.16	215.38	216.29	217.12	216.31	216.14	217.62	217.34	218.42	216.46	216.18	215.65	216.11	217.79	217.5	216.39	216.24	217.99	219.15	217.84	218.94	217.4	215.97	214.42	217.27	217.18	215.34	215.23	217.13	217.35
206.89	207.72	209.98	209.05	207.17	208.22	209.65	208.03	206.93	206.9	207.7	205.72	208.52	208.03	207.17	205.79	207.1	206.27	208.02	208.7	207.53	207.83	210.31	207.11	209.32	208.99	209.32	208.3	208.12	206.91	208.75	206.55	208.2	205.85	208.78	209.65	207.69	209.7	207.35	208.24	206.08	207.32	208.65	206.35	209.51	208.33	206.54	209.03	207.63	205.69
199.76	200.46	199.75	200.32	199.96	201.51	199.59	198.85	198.32	198.49	199.19	196.54	198.7	198.35	199.85	200.6	197.13	199.94	196.69	196.7	198.16	196.84	197.31	199.38	198.67	199.57	198.63	197.87	199.31	198.39	199.28	198.23	198.72	199.95	198.54	198.16	199.19	197.97	197.97	201.18	198.24	199.4	198.27	199.72	196.86	197.89	200.3	197.95	198.24	197.45
201.09	202.37	201.82	202.44	202.05	202.41	203.75	204.39	200.87	201.26	201.4	201.42	202	201.05	204.4	202.46	199.76	202.51	204.85	203.06	201.74	202.12	201.87	201.92	204.02	203.17	203.93	200.6	203.34	200.91	201.12	204.09	202.35	201.66	202.03	203.55	202.91	202.61	202.64	200.1	199.45	202.72	201.88	203.29	203.61	202.96	201.53	201.77	203.17	201.9
200.05	201.33	200.55	200.03	199.91	199.67	200.41	200.36	200.94	200.41	199.49	199.23	197.94	201.52	201.53	199.74	199.37	197.07	200.8	202.99	199.94	198.59	199.81	201.06	199.73	200.3	201.02	201.23	199.31	200.56	199.71	200.8	198.85	200.25	199.89	201.59	200.66	199.26	201.73	200.51	202.19	198.58	199.57	201.07	202.04	200.13	201.13	199.13	201.21	201.78
205.96	207.89	207.97	208.71	204.7	209.54	209.96	209.25	208.11	208.44	208.43	207.83	209.4	206.73	207.94	208.35	209.2	206.71	209.81	208.07	205.87	208.01	207.52	208.65	206.64	208.61	208.07	209.49	208.86	207.99	208.38	210.92	209.35	208.22	205.21	205.98	207.57	208.44	209.66	207.47	208.01	208.37	207.41	206.69	208.15	207.65	207.18	207.78	206.91	209.78
212.88	211.51	211.38	214.78	213.8	211.69	214.38	213.48	214.03	212.25	211.39	211.83	215.71	211.92	213.24	213.64	212.35	213.65	212.76	212.54	213.93	214.59	213.09	212.24	213.36	213.55	212.56	212.42	209.58	212.64	211.11	214.49	213.37	212.75	215.25	212.27	211.72	213.43	210.51	214.67	212.24	212.18	211.31	213.66	211.81	213.84	211.4	214.67	212.54	213.88
201.28	199.96	201.22	199.2	197.85	200.1	198.97	200.05	200.99	198.74	199.85	197.91	199.81	199.59	201.55	197.75	201.26	201.22	200.47	200.54	202.25	200.94	199.67	199.58	200.37	201.73	199.73	200.72	200.9	198	202.35	199.64	200.22	201	202.36	199.68	199.62	200.37	199.21	202.73	200.03	201.72	200.11	199.74	200.6	196.98	197.9	203.93	199.65	200.47
217.57	219.38	218.89	218.71	218.6	217.01	218.28	219.44	217.93	219.64	217.39	218.1	217.63	217.25	219.28	218.87	218.44	217.35	216.5	216.55	218.27	219.59	218.76	216.67	216.61	217.99	217.95	217.4	217.07	220.38	215.17	218.46	217.69	217.29	218.93	216.51	217.7	218.31	218.3	220.47	217.51	218.16	215.85	218.47	217.53	220.41	219.52	218.65	218.3	217.32
204.04	203.02	200.8	204.05	201.56	201.06	203.01	203.11	202.48	203.19	204.59	203.68	204.4	204.86	203.21	200.36	202.71	201.67	202.48	202.46	203.63	202.19	202.82	202.48	201.57	202.54	202.78	203.29	202.87	201.71	201.8	202.59	204.23	202.98	202.38	202.36	203.97	203.18	201.91	201.69	203.7	201.84	203.45	203.88	201.8	202.85	202.19	203.17	201.81	204.25
209.4	208.88	209.83	207.55	209.2	207.35	210.3	209.49	210.73	209.59	209.26	210.29	208.32	209.58	208.65	208.11	208.6	207.96	207.79	209.82	207.34	209.6	209.98	209.3	207.89	207.81	209.5	208.6	210.43	210.19	207.89	211.92	209.26	207.87	208.87	206.8	205.93	209.06	207.55	208.35	208.54	208.41	206.45	206.85	207.98	208.33	208.79	208.91	211.58	209.84
212.5	212.51	213.74	209.8	210.6	211.1	212.2	212.91	211.03	211.57	212.79	212.31	210.38	212.07	211.2	212.62	210.53	209.24	212.15	211.07	210.26	211.26	212.27	211.25	212.35	211.36	210.27	211.7	212.87	212.12	211.06	212.59	211.65	212.12	211.93	211.71	211.24	212.32	212.22	211.15	209.68	210.78	212.61	212.45	211.17	211.63	212.77	212.3	211.95	211.77
198.17	199.9	202.77	197.19	199.87	202.41	200.57	200.65	200.1	199.33	198.3	198.8	199.56	199.24	198.76	199.32	198.89	198.19	201.52	201.79	200.07	199	198.62	198.41	197.9	201.03	197.92	202.2	199.23	201.65	198.72	199.97	198.95	198.8	199.8	201.42	200.24	202.33	197.35	200.31	200	200.39	199.46	199.9	199.67	200.47	199.96	199.58	200.71	199.76
203.94	201.86	203.53	204.04	201.94	202.32	202.22	204.42	203.35	203.4	203.24	203.82	202.85	204.11	200.99	202.27	202.2	205.63	200.87	203.27	202.94	203.46	199.96	202.28	202.96	201.51	202.09	204.47	202.01	204.61	201.7	203.12	202.35	203.46	201.65	202.63	202.7	201.3	202.48	203.06	204.9	202.24	204.31	202.58	203.78	203.68	203.29	202.65	203.81	203.41
209.92	211.81	211.93	210.35	214.72	211.69	211.66	212.54	210.68	211.78	213.83	212.3	211.87	211.19	212.44	212.09	210.36	209.61	210.83	211.54	211.98	209.39	212.15	212.68	212.17	210.89	212.38	211.22	212.21	211.51	209.55	210.59	211.2	209.14	209.62	212.92	210.48	210.62	212.31	211.76	212.16	211.36	214.2	211.58	212.17	213.09	211.44	212.89	210.91	211.9
204.03	204.09	204.16	203.94	203.75	203.29	204.12	203.32	204.6	203.98	203.49	204.01	203.15	202.93	202.97	202.18	201.55	204.71	204.22	204.59	203.69	203.48	203.18	201.4	201.49	201.68	203.49	202.96	203.97	201.74	202.4	202.64	203.6	203.53	202.3	204.23	203.59	201.49	204.02	203.2	203.44	204.19	201.41	201.58	204.41	200.99	203.5	202.98	203.8	203.53
200.08	200.97	199.42	202.37	201.93	200.18	201.07	198.86	199.45	199.3	200.14	200.6	199.05	199.08	200.3	201.64	199.95	201.07	199.69	199.38	198.39	199.96	200.92	197.65	202.38	198.99	200.19	198.29	202.13	200.62	199.64	199.34	199.99	201.35	202.34	198.97	199.43	199.22	198.73	199.58	200.12	200.64	202.52	199.23	200.55	201.53	202.23	202.49	200.86	199.92
205.08	208.26	208.79	206.91	205.57	207.61	207.3	205.72	208.92	206.82	205.64	204.96	204.67	203.8	205.15	207.87	206.73	203.7	206.1	206.36	205.97	206.39	208.81	206.23	205.64	206	205.16	205.63	207.67	205.74	207.03	205.07	207.52	207.06	206.27	206.66	206.9	204.7	206.74	207.81	205.52	206.58	207.77	206.31	207.44	205.33	205.83	206.78	207.92	205.18
193.62	193.86	192.39	194.62	193.37	193.91	192.55	193.64	193.66	196.13	192.76	195.11	193.07	193.44	191.62	193.98	193.35	195.38	191.04	193.78	194.78	195.04	193.15	193.56	195.67	192.99	193.87	193.48	194.85	194.22	194.86	194.19	194.55	195.64	196.11	193.99	193.06	193.27	192.23	194.89	195.01	194.12	195.4	190.5	194.68	193.87	194.62	193.32	196.05	195.19
218.04	216.96	218.82	217.26	216.77	217.44	217.54	219.14	217.16	217.3	218.18	217.06	216.78	217.87	214.57	216.73	216.46	216.07	217.74	218.34	217.29	217.02	216.98	217.84	217.28	215.71	215.97	217.78	215.55	217.45	217.07	217.76	218.87	218.1	217.55	214.73	217.54	217.62	217.11	216.4	215.74	216.5	219.18	215.26	216.15	217.39	215.22	219.17	215.31	216.22
207.68	208.3	211.39	210.15	208.47	206.77	209.35	209.14	206.85	206.51	207.41	208.56	207.82	207.02	209.29	207.72	206.45	208.05	208.19	207.88	207.44	208.57	210.49	208.76	206.82	206.78	208.25	207.95	209.11	208.82	209.45	205.4	211.49	210.1	209.45	210.41	209.76	209.77	206.22	208.97	208.04	207.9	209.53	213.23	209.74	209.48	208.35	207.46	208.28	208.86
202.13	202.67	203.09	204.25	202.66	203.74	202.68	202.89	203.44	201.34	205.28	202.25	202.85	201.34	203.35	203.88	203.02	202.17	203.09	203.46	201.35	201.77	204.43	200.51	200.85	203.04	201.15	203.6	203.29	201.78	202.36	201.83	203.44	201.87	203	202.91	201.06	200.58	203.19	200.43	201.88	201.76	203.27	204.11	202.27	202.32	201.49	203.31	203.77	202.92
194.58	194.9	194.3	194.21	195.29	196.26	196.78	194.88	193.44	195.26	195.53	194.85	195.17	195.04	194.92	194.66	196.58	195.5	194.89	193.81	195.74	195.21	198.07	195.46	196.36	193.07	195.73	195.54	195.68	194.55	195.4	195.03	196.41	194.48	196.54	196.64	192.74	193.93	195.63	194.57	196.02	194.36	194.5	193.83	193.6	193.85	193.91	194.09	194.68	197.54
213.9	212.43	213.56	212.64	214.6	214.45	213.79	213.81	213.67	215.78	212.86	211.71	214.59	213.96	213.54	214.18	212.48	211.1	211.2	214.2	212.38	214.78	212.12	212.74	213.18	212.86	214.88	213.92	212.19	210.69	209.55	213.78	211.53	212.03	212.27	212.74	211.33	211.25	212.13	212.67	212.84	212.85	212.73	212.02	214.22	212.55	211.77	212.88	213.49	212.15
211.48	209.79	210.62	213.64	213.5	209.96	212.95	211.65	212.07	209.72	211.31	209.46	211.5	210.54	211.13	207.32	209.47	209.13	210.65	210.34	212.55	213.71	209.53	209.05	211.73	211.3	212.31	210.98	211.73	211.27	209.53	212.12	211.9	211.58	213.65	212.48	210.88	211.73	211.06	210.68	209.01	211.95	211.01	210.14	209.97	212.54	211.43	212.88	212.33	210.57
194.09	193.67	193.52	192.99	195.14	195.27	194.19	193.8	194.71	194.81	194.57	193.63	193.7	192.97	194.73	194	195.43	195.84	193.42	195.68	195.46	195.08	194.9	192.63	196.75	195.89	195.57	195.01	193.13	193.94	194.84	193.05	195.68	193.78	194.42	196.6	195.03	195	193.95	195.51	195.44	194.87	194.01	193.83	193.2	192.59	195.36	195.08	193.45	195.93
214.06	211.24	210.87	210.72	212.53	212.4	209.98	211.82	210.37	210.31	210.3	210.16	209	211.54	212.03	211.18	211.56	213.44	210.31	212	209.12	211.29	211.5	212.69	209.32	212.07	211.72	213.69	212.88	211.17	211.36	212.42	212.02	213.81	211.78	211.69	210.83	212.23	211.95	209.21	209.54	213.86	212.11	211.81	212.76	209.49	211.84	214.21	212.87	210.47
216.65	217.34	216.74	216.9	215.44	216.12	215.49	216.02	215.72	216.06	218.02	216.55	217.17	217.77	217.88	219.66	217.94	215.06	216.83	217.57	217.13	218.57	218.36	217.18	215.52	218.45	216.32	217.99	216.79	218.99	216.44	214.8	219.41	217.71	217.5	217.9	216.65	218.02	218.24	216.77	216.67	217.48	215.79	217.96	215.9	216.75	215.04	217.38	216.17	216.16
209.63	211.67	206.26	209.81	209.97	207.95	211.03	207.05	208.51	207.97	207.67	208.56	209.45	206.61	210.82	207.59	211.14	210.47	207.41	208.32	210.73	211.51	210.25	209.46	208.31	210.55	208.37	209.57	206.75	209.14	209.27	207.45	210.01	205.82	209.9	209.44	208.69	209.16	209.88	209.92	209.28	208.55	207.81	210.75	208.68	207.99	208.27	207.35	209.26	208.82
202.98	203.39	201.19	200.8	199.25	200.98	202.61	202.98	202.66	203.72	203.92	202.24	204.33	203.4	202.66	204.62	202.37	202.93	202.15	201.77	200.62	201.96	200.09	201.07	202.82	204.02	202.03	201.39	204.47	204.13	203.28	202.62	203.15	203.08	203.39	205.76	205.79	202.22	202.53	202.96	203.73	202.48	204.89	204.99	201.28	202.25	203.78	203.86	202.92	202.67
215.41	216	217.55	218.79	215.79	217.02	218.6	216.86	215.27	218.01	213.53	218.43	217.74	214.98	218.58	217.96	219.76	217.56	219.76	216.53	217.83	217.89	217.38	217.43	216.2	215.73	215.61	219.3	215.17	218.22	215.45	216.98	215.82	216.46	216.91	216.72	221.27	216.88	215.38	217.25	218.5	217.77	217.05	217.01	215.45	218.64	217.02	216.34	215.98	216.81
213.52	212.79	211.68	212.69	212.22	211.58	211.8	213.05	211.27	210.21	212.41	212.9	213.5	212.63	212.59	211.88	209.03	211.77	210.79	211.98	213.77	210.72	210.49	211.85	212.35	211.66	211.04	212.1	211.36	212.43	212.13	209.67	211.34	211.62	212.95	212.29	212.99	209.85	213.57	211.39	211.97	213.64	212.12	211.25	212.36	210.07	210.79	215.59	211.36	211.96
209.8	212.9	210.84	212.06	210.87	208.6	211.6	211.87	210.26	209.7	210.68	213.01	212.1	210.91	211.96	212.15	210.16	211.2	211.81	211.42	211.26	213.45	211.78	211.52	213.66	211.11	212.9	211.15	212.49	211.28	211	211.86	211.6	212.15	213.02	212.52	212.17	212.95	211.67	214.6	212.39	211.7	211.17	210.83	212.73	211.06	213.69	212.44	211.59	208.74
199.47	202.54	200.32	200.65	199.47	197.92	199.19	201.04	200.4	199.57	200.95	200.34	200.1	199.43	200.2	196.15	200.48	199.98	199.71	200.79	198.46	200.32	199.16	199.2	196.72	200.54	201.02	200.6	201.27	200.61	199.4	200.64	197.95	199.34	199.79	199.79	199.43	199.12	199.71	199.7	197.54	200.93	200.27	198.56	200.87	198.89	199.22	199.35	199.45	198.7
204.78	204.74	202.41	202.44	205.61	203.1	204.22	205	202.27	201.85	203.16	203.64	203.06	201.85	202.93	203.83	203.27	203.43	203.19	204.61	205.56	203.97	201.3	203.78	204.05	203.12	202.91	203.45	204.98	204.35	203.53	204.93	204	202.37	203.91	201.81	204.76	206.6	202.92	204.46	201.75	205.49	204.29	202.86	200.92	205.48	204.74	203.59	202.64	205.15
207.6	207.35	208.23	207.09	208.33	207.13	209.7	209.38	206.81	207.1	207.27	209.99	207.55	208.53	208.71	206.97	207.88	207.82	209.21	207.4	209.21	207.01	209.65	209.08	209.14	206.1	208.19	206.87	207.15	209.29	209.08	205.53	208.45	205.02	209.15	208.4	206.93	207.4	207.33	209.7	206.38	207.67	206.66	207.01	208.69	207.28	205.79	206.51	206.77	207.14
199.58	198.45	198.94	200.06	202.23	200.42	202.06	199.54	200.42	201.11	200.63	199.67	198.73	200.75	198.57	199.51	200.34	200.19	201.43	200.32	199.62	200.31	201.64	200.09	201.06	200.47	200.37	199.28	199.9	200.31	200	198.44	198.06	198.8	198.91	199.51	199.16	200.38	201.14	200.56	203.05	201.65	199.1	200.71	200.08	200.38	201.73	198.96	200.15	199.09
204.26	205.21	204.62	203.4	204.76	205.98	205.12	202.9	205.32	204.85	203.08	205.47	205.29	202.88	202.85	203.27	203.33	203.74	203.88	203.79	202.61	204.19	204.43	203.98	205.47	204.41	202.02	202.23	204.17	203.48	203.75	204.34	203.83	203.59	206.95	203.13	203.24	202.99	204.86	204.02	202.75	202.98	207.88	204.25	203.07	204.65	202.85	203.49	202.82	205.44
210.04	209.16	209.88	211.21	209	211.29	208.31	210.25	209.06	211.04	209.45	211.9	209.79	209.05	209.75	210.84	210.64	210.4	211.12	208.23	212.06	209	210.45	209.73	208.57	210.27	210.41	209.42	208.54	213.21	207.7	209.35	211.92	209.89	208.92	209.74	211.73	211.21	210.73	210.03	208.91	209.84	208.95	208.83	208.31	208.47	208.88	208.3	209.28	210.95
199.6	199.33	200.53	201.15	201.12	200.59	200.39	201.24	200.33	199.69	200.02	198.78	199.41	202.44	200.61	199.89	202.43	201.62	201.01	203.61	199.15	199.31	203.26	200.72	199.94	200.05	198.64	201.13	202.6	199.71	203.33	199.13	201.75	200.98	200.86	200.55	203.48	201.84	200.26	199.54	200.61	199.45	198.88	199.74	199.34	199.91	200.26	198.84	200.45	200.26
208.81	207.02	209.68	208.22	209.98	207.42	205.35	208.45	204.89	206.56	208.29	210.03	209.58	206.73	206.86	207.46	207.89	208.62	207.08	208.83	207.63	207.23	209.82	209.37	209.39	206.7	206.75	207.24	207.52	208.64	205.91	205.52	208.72	207.11	208.86	208.93	207.7	206.96	208.6	207.73	207.6	207.8	209.41	207.42	208.87	208.72	207.73	208.08	206.62	207.71
207.21	209.11	208.42	206.62	207.83	207.87	209.38	206.32	207.13	208.75	209.69	208.28	209.41	208.47	209.1	207.34	208.73	207.86	208.35	207.47	207.81	205.84	207.62	207.26	208.21	207.04	208.55	208.37	208.69	207.72	211.03	209.97	205.48	207.9	207.31	207.47	207.68	209.72	208.02	208.33	205.62	209.65	208.92	207.04	207.29	206.19	206.66	207.73	205.67	207.85
200.26	201.62	201.1	202.3	200.07	200.46	200.3	201.16	202.64	203.09	200.57	202.32	199.73	201.38	201.86	202.15	201.13	200.69	201.85	199.56	197.65	199.99	200.44	201.54	203.18	201.77	201.04	199.46	201.12	200.04	200.41	201.17	202.88	202.84	201.02	200.04	201.17	201.73	201.14	198.64	201.53	200.54	198.68	201.8	201.45	199.93	201.58	202.54	200.49	201.57
201.59	200.17	200.17	201.23	199.08	199.54	201.65	201.14	201.38	202.12	199.64	201.71	199.89	197.86	199.35	199.73	199.39	200.67	201.63	202.57	201.16	200.92	199.54	200.3	199.77	201.25	200.43	199.52	199.77	201.83	197.01	199.73	201.23	199.57	201.06	199.15	199.26	200.26	201.72	201.04	201.89	201.77	199.03	200.98	200.82	200.4	196.91	199.78	203.23	202.94
199.82	199.19	200.25	199.4	198.75	198	201.79	198.94	201.15	198.44	198.23	200.65	199.73	199.85	198.52	199.07	199.26	199.59	201.32	200.66	198.52	199.89	200.99	199.41	196.72	198.7	200.68	198.33	201.13	198.82	200.42	200.97	199.55	198.45	197.34	199.58	201.76	199.73	200.56	199.22	199.02	198.88	199.15	201.16	198.64	198.74	199.53	197.59	200.46	200.31
212.37	212.8	211.19	210.53	211.08	211.54	210.25	210.66	211.37	211.86	211.55	211.14	209.29	209.78	210.62	212.79	212.01	212.71	210.41	209.9	212.48	214.14	210.63	211.45	212.7	211.03	211.72	210.9	214.65	214.65	208.38	214.84	210.34	210.18	208.04	213.16	212.74	210.98	209.67	208.97	209.74	211.37	211.68	213.91	212.03	211.72	212.17	209.06	209.22	213.24
209.52	208.53	209.31	209.01	208.11	205.96	208.4	207.89	207.67	209.23	206.84	207.29	205.87	207.64	209.26	208.66	206.97	205.59	206.58	207.23	208.8	207.42	209.19	206.89	206.37	208.51	209.03	208.53	210.04	209.22	207.08	206.59	207.41	205.07	207.21	207.46	208.4	208.82	207.74	205.51	208.66	211.75	207.04	206.96	209.6	208.66	209.79	207.86	207.53	208.58
200.07	199.85	199.83	199.72	201.6	199.93	200.78	201.88	201.27	200.04	198.1	197.33	200.48	198.55	200.2	198.9	199.56	198.73	199.31	199.72	199.86	198.84	199.54	200.5	201.19	197.46	198.09	199.78	198.82	198.82	199.52	199.23	199.27	200.58	198.46	198	199.88	198.03	201.01	200.28	201.43	201.25	198.18	198.91	201.12	200.7	201.27	199.19	201.05	198.94
213.43	211.79	213.28	213.38	209.28	208.48	212.66	211.35	212.09	213.13	212.98	212.12	212.38	210.01	212.26	211.74	212.23	212.25	212.54	212.11	212.11	212.05	209.79	212.94	211.15	211.14	212.45	211.67	209.28	211.09	212.72	211.63	212	212.49	211.67	211.55	212.83	211.24	213.23	211.84	211.15	211.07	211.1	210.57	210.56	210.75	212.02	211.35	211.66	214.14
206.82	208.86	206.96	210.25	208.09	206.19	206.5	206	210.08	206.67	208.26	206.64	208.16	207.24	206.61	208.95	209	208.44	207.94	209.16	208.19	207.82	210.58	207.21	209.23	207.37	208.87	206.18	209.48	208.52	208.6	207.93	207.22	211	210.62	208.87	209.75	206.91	207.94	207.67	207.89	207.96	206.04	208.62	207.26	207.28	204.77	208.09	206.36	208.1
208.89	211.59	209.31	209.67	208.9	210.86	211.22	207.65	208.5	210.94	210.79	210.59	211.41	210.98	210.75	209.41	208.12	208.53	207.62	207.58	209.94	210.53	210.82	210.59	209.39	209.07	209.45	210.09	211.26	209.64	208.33	207.92	207.36	206.75	210.62	211.18	206.99	208.22	209.64	210.31	208.42	211.22	211.56	210.6	209.95	207.16	209.12	208.11	206.89	208.86
202.7	204.59	204.16	203.67	205.46	202.48	203.11	204.87	203.68	202.45	202.21	202.87	201.79	205.14	205.25	202.92	204.09	206.11	203.75	203.03	204	203.52	203.66	201.95	202.64	202.54	201.37	205.6	202.19	203.44	202.9	203.18	205.25	204.47	203.88	205.01	202.97	203.49	203.06	204.71	202.12	203.83	203.74	202.38	202.03	202.63	203.85	201.78	204.24	202.03
202.54	202.91	200.43	203.34	205.09	201.99	204.12	203.12	206.31	204.06	202.04	203.22	206.23	204.03	202.76	203.95	202.19	204.69	203.87	202.88	200.3	202.67	204.43	202.46	205.35	202.61	205.05	204	202.93	203.77	200.27	202.18	202.25	205.18	202.41	204.53	201.82	204.7	201.62	203.86	203.22	203.15	204.06	203.19	204.39	202.03	204.62	202.86	202.36	203.37
208.92	210.35	206.98	207.82	207.86	207.58	208.91	208.28	206.66	206.88	208.43	205.44	207.42	208.55	207.34	205.37	205.44	207.2	208.85	207.05	209.06	208.85	206.78	207.47	206.63	209.15	205.73	207.18	207.83	207.81	209.58	206.49	205.54	208.79	207.2	209.5	207.51	206.8	206.94	205.97	207.72	208.49	210.18	206.63	209.06	207.67	206.28	207.46	207.59	208.38
205.09	204.8	201.36	204.14	202.83	202.17	204.37	204.78	203.29	203.64	202.92	201.78	201.7	202.22	202.12	202.18	202.84	203.03	204.4	202.92	203.76	204.25	205.57	204.54	203.5	203.55	203.03	204.54	203.62	201.83	202.57	204.09	202.57	202.32	204.73	201.14	203.17	203.07	204.32	203.49	205.62	203.7	203.2	204.55	204.81	203.06	202.2	205.25	205.65	202.16
210.49	209.31	211.14	210.73	209.91	210.25	208.46	210.17	209.19	207.99	210.81	209.42	208.95	209.88	209.32	211.05	211.45	207.8	211.04	211.21	210.48	207.68	208.95	209.83	209.28	210.76	210.79	210.69	207.7	211.24	209.05	209.55	209.18	209.67	209	208.08	210.25	208.45	209.43	208.76	208.95	209.23	209.36	208.74	209.83	210.07	210.71	209.77	210.13	208.36
208.04	210.53	207.63	208.49	209.54	207.49	206.64	207.77	205.85	206.49	207.27	207.47	208.3	207.76	207.41	207.15	208.12	206.32	209.89	207.79	209.57	211.33	208.69	208.74	209.98	207.9	208.63	207.43	207.77	209.27	207.74	206.99	208.38	211.55	205.39	206.02	208.5	206.31	209.06	208.29	207.56	208.36	205.55	207.73	206.48	207.93	207.22	205.98	208.65	208.54
206.34	208.09	205.03	205.67	204.72	205.83	207.59	204.42	207.96	205.97	206.12	206.48	206.19	206.16	204.32	206.36	202.64	206.46	206.54	205.47	208.31	204.59	206.77	204.14	206.2	203.68	206.98	207.42	203.29	207.12	208.01	206.56	203.38	206.16	205.08	206.83	205.88	204.18	206.52	206.25	205.89	205.51	204.32	206.68	205.96	207.13	204.48	205.04	205.85	203
211.9	210.5	211.01	210.79	210.75	211.75	212.47	211.41	211.04	212.49	213.51	211.26	210.62	211.77	210.25	214.26	209.04	210	210.01	213.86	211.47	213.44	211.04	213.5	211.63	210.23	214.07	209.99	211.93	210.95	213.33	210.84	211.52	212.4	211.65	209.66	209.43	211.88	211.62	212.6	211.45	212.3	213.52	211.82	212.56	212.6	212.08	211.64	211.85	212.77
204.36	203.93	205.76	204.64	206	205.84	205.65	203.53	206.42	204.28	203.37	207.75	205.74	204.37	203.97	203.51	206.91	205.48	203.02	204.18	206.16	204.91	204.7	205.15	204.5	204.86	204.14	204.66	205.6	202.68	206.01	203.85	205.21	204.21	206.51	204.11	204.07	205.61	204.17	203.97	206.94	203.74	204.77	203.94	205.33	203.03	204.03	204.03	202.55	203.2
208.99	210.79	211.03	210.13	209.2	210.38	210.41	209.47	208.91	207.11	211.26	208.81	211.15	207.53	209.24	210.47	208.61	209.3	209	209.05	210.27	210.75	211.64	209.19	208.54	208.15	205.87	211.49	206.6	211.8	207.95	209.53	211.57	209.95	209.59	209.2	209.58	210.04	210.58	211.23	211.56	208.78	208.25	208.97	208.03	208.77	208.74	210.88	208.34	209.43
200.36	198.77	199.84	197.56	198.34	199.54	199.05	201.14	201.59	199.33	198.26	199.55	201	201.24	199.85	202.13	200.59	200.1	200.39	197.19	198.32	199.31	199.6	197.92	198.72	199.88	200.1	202.96	199.31	198.78	200.73	199.05	200.65	200.75	198.52	200.92	198.93	197.72	200.02	197.79	201.46	197.41	198.18	200.22	201.09	199.78	199.56	201.03	197.7	200.63
208.41	208.83	211.26	207.33	210.03	208.6	207.63	209.36	211.27	211.8	209.62	210.31	211.26	206.81	212.05	209.26	208.44	211	208.59	207.53	213	208.3	210.54	209.96	211.58	211.43	210.21	210.08	210.3	209.03	211.31	209.35	210.11	209.55	208.08	210.2	210.76	211	208.69	206.9	209.15	208.87	208.14	209.3	208.11	210.24	208.52	208.42	211.21	210.91
211.59	212.32	210.98	210.67	212.16	210.01	211.09	211.38	209.08	211.81	209.9	211.38	213.74	211.24	210.69	211.18	212.37	210.57	210.79	212.1	211.68	210.16	209.29	210.79	212.78	212.45	211.86	211.63	211.83	212.24	212.98	213.37	211.88	211.88	212.82	211.95	213.1	213.37	211.54	212.69	211.99	211.86	213.23	212.48	212.8	208.43	212.91	210.62	211.05	210.37
208.18	205.63	205.83	205.24	205.56	205.29	205.03	206.79	207.94	205.56	203.63	205.84	206.34	207.1	206.74	208.48	206.33	205.81	206.64	205.88	204.47	207.29	207.59	205.37	205.02	206.3	206.62	205.52	208.21	206.89	207.07	205.08	203.64	207.42	206.63	208.28	206.43	206.2	207.49	205.39	207.82	206.46	207.65	206.28	207.76	206.82	207.44	208.19	207.18	205.63
207.6	210.08	208.24	208.35	206.39	205.85	207.5	208.78	208.14	205.49	205.46	208.89	206.31	208.41	208.84	207.31	208.28	206.87	207.09	209.86	209.13	207.02	209.05	207.33	208.82	208.59	207.87	207.96	207.71	207.67	207.69	206.96	206.41	208.68	205.22	207.87	208.6	207.47	205.08	209.83	208.39	206.99	207.87	207.68	208.75	207.39	206.63	209.87	205.97	209.22
202.21	204.35	205.01	203.72	202.91	203.47	201.21	205.07	202.41	203.45	205.22	204.56	203.04	203.54	202.51	203.83	201.84	202.77	203.12	201.87	201.13	203.5	202.98	204.37	204.59	201.33	202.75	203.1	201.34	203.88	203.92	203.07	203.38	203.81	202.39	205.18	203.82	202.63	204.21	202.27	204.19	205.77	201.63	202.63	204.51	204.21	203.21	203.9	204.8	204.97
200.9	201.22	201.43	201.28	201.62	200.44	200.83	200.44	200.88	201.74	198.55	201.8	198.11	199.4	201.52	202.95	201.02	200.49	201.51	201.06	201.04	199.33	200.35	198.53	202.59	198.5	201.8	198.75	198.77	201.63	199.26	200.26	200.96	200.27	202.01	199.33	201.51	202.44	198.8	199.28	200.15	199.31	199.09	200.88	198.71	199.28	199.81	200.27	201.05	200.55
211.07	210.86	212.98	214.76	210.57	214.16	208.2	210.92	211.3	210.9	210.93	210.51	211.56	212.5	211.2	211.39	214.37	213.03	208.67	212.56	210.54	210.89	213.84	208.89	212.38	210.09	211.03	211.08	213.3	212.96	210.63	211.01	210.41	213.21	211.76	208.75	212.05	209.39	211.22	210.57	209.53	213.34	211.91	210.68	209.94	212.67	211.69	211.67	211.31	212
202.84	203.66	203.34	202.68	204.9	202.67	202.85	204.66	202.51	202.85	205.57	199.81	202.38	204.8	205.95	204.86	204.54	205.81	204.42	202.63	201.17	203.48	203.3	202.73	204.33	205.43	202.5	203.41	202.72	203.09	204.42	202.64	206.02	206.48	205.82	202.87	202.63	204.72	204.75	206.74	205.73	205.57	207.58	203.19	204.27	201.9	205.01	206.19	201.43	203.5
207.87	207.84	210.7	211.28	208.15	208.55	210.12	209.42	209.87	208.97	210.16	207.86	211.12	208.82	209.21	210.3	208.98	209.3	210.73	208.11	206.85	209.94	207.45	211.24	208.81	208.62	207.17	208.44	207.05	208.58	210.56	208.88	205.62	206.42	207.7	209.87	208.26	207.16	207.2	208.85	207.72	207.18	209.1	211	211.06	208.63	206.86	208.42	208.92	209.5
209.6	209.57	210.03	209.75	213.04	211.34	210.96	211.32	208.92	210.59	211.7	211.83	210.12	208.75	209.07	208.77	208.89	209.14	208.82	208.43	209.71	208.32	208.96	209.68	209.38	208.27	208.89	209.91	207.31	208.83	209.23	208.56	208.66	209.21	208.14	207.16	207.52	210.99	208.3	209.06	209.68	209.31	211.04	207.26	212.71	210.06	210.67	210.38	210.7	209.64
204.08	207.28	206.25	208.03	205.05	205.86	206.81	205.01	206.28	207.23	206.69	206.83	206.74	208.39	204.46	204.25	208.67	205.33	206.07	207.08	207.78	205.13	203.8	206.85	206.46	206.64	207.48	204.76	206.44	208.96	207.24	206.5	205.4	207.61	206.2	205.26	203.82	209.05	207.33	207.69	203.69	204.61	207.14	203.86	205.07	205.75	207.69	205.75	204.94	203.59
204.72	205	204.08	203.88	204.69	203.57	205.75	206.29	205.14	206.7	205.61	204.77	205.6	204.92	205.99	206.49	203.26	202.6	204.95	205.22	203.88	204.77	205.24	204.61	204.77	203.54	205.18	204.21	205.47	205.01	205.12	205.36	203.94	207.93	206.37	203.44	203.38	206.62	201.94	204.11	207.1	205.02	204.14	206.18	205.73	203.63	206.13	201.75	201.97	204.74
211.12	211.53	212.58	209.31	212.63	213.13	212.98	213.12	211.06	211.28	211.72	213.15	212.11	211.1	211.72	213.66	210.72	211.57	209.39	211.36	211.13	210.45	212.36	212.19	210.41	212.41	209.63	210.33	213.74	210.1	211.34	213.2	211.34	214.09	215.03	211.38	210.9	211.31	211.02	212.19	214.38	211.77	211.08	212.99	212.71	209.69	210.72	212.13	211.83	211.39
207.47	209.49	211.5	209.72	208.84	208.36	206.11	205.18	209.7	210.93	208.5	207.78	209.41	207.04	211.96	206.76	208.22	208.06	210.25	210.57	209.32	206.93	212.25	208.9	211.59	208.86	208.29	208.46	208.84	208.41	208.92	208.7	208.67	205.51	206.46	206.84	207.74	209.21	209.7	207.81	209.57	208.94	208.43	210.2	210.66	206.64	209.83	206.36	207.29	207.42
209.61	207.57	207.79	209.42	207.96	210.65	209	209.88	207.9	209.2	207.91	208.72	208.64	209.8	209.12	208.4	208.85	210.08	209.16	211.22	209.37	207.14	208.24	208.38	208.48	207.69	208.82	208.83	209.74	209.09	208.57	209.57	209.01	207.31	208.28	208.27	210.18	207.83	208.67	210.9	208.12	206.57	206.78	209.14	208.29	210.28	207.43	206.63	208.96	208.79
204.15	203.75	203.86	204.25	204.33	202.99	203.99	203.22	204.04	204.34	203.79	203.99	203.35	204.95	203.98	203.66	203.36	202.31	204.87	205.1	201.59	203.66	205.18	202.66	203.38	204.15	205.59	203.49	204.17	202.69	201.97	204.2	202.07	203.69	203.31	202.79	203.92	204.83	208	205.61	204.14	206.06	205.28	203.11	203.46	206.33	206.16	202.97	204.73	202.03
204.7	202.42	202.54	202.2	203.06	202.08	204.52	201.31	201.92	204.88	202.24	203.23	203.4	203.05	204.03	202.6	201.69	201.33	203.86	203.84	204.77	202.95	202.24	200.67	199.56	201.46	202.98	201.08	202.94	204.59	203.94	202.59	203.98	201.24	203.35	204.06	202.46	202.44	203.51	199.55	200.6	203.65	200.88	201.64	202.47	203.91	204.03	202.15	201.57	205.96
208.4	206.49	208.42	206.24	206.45	207.9	206.5	207.16	207.94	207.54	208.6	208.23	208.06	208.65	208.25	208.76	208.93	206.57	207.36	210.59	207.4	208.09	207.61	208.94	208.42	207.07	204.93	207.66	209.13	206.49	210.09	208.93	208	208.18	207.2	207.87	205.91	208.63	209.93	208.69	206.37	208.85	208.83	208.08	209.94	207.61	208.19	208.85	209.33	206.89
209.94	208.5	210.97	211.15	208	208.14	211.05	208.14	207.67	209.18	210.03	210.54	208.73	207.19	207.97	209.27	210.93	209.65	208.13	208.64	207.09	209.08	211.28	210.13	209.32	209.69	205.63	209.17	213.06	208.29	207.88	209.56	209	209.98	207.75	209.16	208.43	208.11	207.49	210.13	210.72	208.43	211.15	209.17	207.72	208.64	207.8	207.34	210.19	207.53
196.13	195.75	194.65	194.76	192.19	194.28	194.85	192.08	197.38	196.07	195.58	196.69	195.9	196.15	195.37	195.33	194.12	196.09	196.09	193.03	194.9	194.01	193.72	193.84	194.1	193.48	194.83	195.22	196.56	194.34	196.32	193.69	193.74	194.05	193.51	194.37	196.19	194.5	195.53	195.42	195.09	194.2	198.06	195.76	196.19	196.24	195.72	197.64	195.69	194.61
201.42	204.21	205.2	203.12	206	203.71	202.91	206.23	203.67	204.29	206.93	203.96	205.75	205.22	205.41	203.12	203.63	204.16	203.33	206.33	203.26	205.11	203.45	205.49	204.59	206.64	204.22	202.93	203.03	206.33	206.03	204.24	204.09	204.11	204.48	205.15	204.06	204.5	204.07	204.58	204.84	202.74	204.61	203.94	204.62	205.7	206.38	202.5	206.27	204.6
202.77	201.15	202.55	201.63	202.17	201.94	201.27	203.83	203.84	202.34	204.09	201.36	203.49	204.3	204.01	201.29	202.13	201.8	203.58	201.42	203.43	203.78	201.03	203.56	201.33	202.94	204.56	204.57	203.18	203.7	202.41	203.29	201.93	202.48	201.05	202.64	201.14	200.6	201.52	202.54	202.49	204.03	201.54	203.69	202.09	201.78	205.74	201.34	202.69	203.46
208.86	206.28	207.54	205.88	207.24	210.97	209.78	206.01	209.49	207.66	209.17	207.79	207.32	207.43	207	207.45	209.32	206.45	208.02	207.3	207.4	209.06	207.42	207.41	204.53	207.85	207.34	207.88	207.82	206.94	205.95	209.95	208.02	207.4	207.26	207.58	207.41	209.05	210.16	205.65	208.65	206.12	207.84	207.64	207.92	210.17	206.64	209.8	206.96	207.27
200.43	198.07	201.17	201.14	198.22	198.12	200.17	200.71	199.33	198.74	200.6	198.95	198.28	200.75	199.62	199.12	198.74	200.16	199.06	199.67	199.34	198.34	198.81	198.69	200.2	199.43	199.31	200.64	198.68	198.9	200.56	198.77	199.7	199.37	199.23	200.44	199.52	198.74	199.63	199.5	201.08	201.64	200.69	198.24	200.91	199.33	199.96	200.35	198.61	198.45
203.14	205.92	203.6	204.01	204.52	202.76	204.02	207.57	204.36	201.96	205.44	204.19	203.72	203.09	203.88	201.95	205.2	204.29	204.68	203.98	204.08	205.12	204.28	205.49	203.76	201.56	202.53	203.61	204.13	203.83	201.76	204.37	202.04	204.01	202.83	204.73	204.93	204.59	205.78	204.41	204.18	206.21	202.11	201.85	202.86	203.7	203.34	203.43	204.57	204.75
207.43	205.45	205.54	206.05	204.98	206.73	207.69	205.5	206.06	205.82	205.63	208.82	204.73	205.7	206.12	208.47	207.31	205.73	207.59	207.64	205.17	206.17	206.19	205.01	206.78	207.72	204.87	207.32	207.16	205.01	206.77	206.68	206.32	206.12	205.97	205.33	205.36	205.75	208.94	206.5	207.44	208.4	207.25	207.89	207.36	206.81	206.39	206.74	206.88	209.31
213.7	211.31	210.62	212.03	214.94	213.8	212.03	210.73	212.99	214.12	214.45	211.68	210.92	211.31	214.75	213.1	210.87	211.79	213.83	213.17	213.96	212.04	209.68	213.64	213.9	211.92	212.77	209.21	215.11	213.61	212.04	211.24	212.45	212.61	211.78	212.91	210.93	213.01	210.99	212.59	210.76	212.5	211.44	211.91	211.47	212.74	214.45	213.96	213.19	212.88
208.49	209.15	209.16	208.81	210.34	207.77	210.87	209.06	210.45	208.69	209.73	208.37	211.41	209.71	209.37	208.9	209.41	209.15	210.64	209.56	207.64	210.36	209.31	209.89	209.32	208.02	208.99	211.44	211.48	209.58	210.19	209.91	210.23	209.32	209.25	212.06	209.88	207.45	209.64	211.43	209.51	208.74	209.51	209.13	209.1	210.76	209.59	210.71	207.68	209.41
210.66	212.32	212.07	210.11	211.72	214.85	210.58	212.27	209.64	212.84	212.06	212.71	212.14	213.03	210.02	213.28	211.71	211.2	211.91	213.16	213.83	212.11	211.03	212.69	210.81	212.86	213.97	212.66	212.98	212.16	212.84	214.1	210.81	212.45	213.33	212.99	210.73	213.08	212.21	211.06	213.63	213.71	210.61	209.75	211.57	212.25	211.22	214.13	212.36	213.9
207.75	207.6	209.11	209.59	208.09	207.86	207.56	208.46	206.96	206.88	207.69	209.05	208.99	210.57	207.2	207.82	209.97	206.96	207.11	208.57	209.02	210.05	209.34	205.98	207.68	208.55	208.41	207.85	208.7	204.87	210.72	208.64	207.68	207.8	206.33	207.51	207.28	207.05	207.46	208.33	208.47	212	209.7	209.92	206.87	208.96	208.15	207.9	209.17	208.27
208.53	208.09	210.96	209.89	208.36	207.36	208.97	208.8	207.01	207.33	208.63	210.55	208.81	209.74	207.97	209.88	209.04	209.44	208.61	210.29	207.44	205.4	208.23	208.6	209.34	209.92	207.49	211.41	208.83	211.03	207.4	207.52	208.83	208.56	209.43	209.06	209.21	206.97	209.99	209.11	209.42	207.5	207.32	210.4	208.84	209.04	207.98	208.89	206.96	208.38
204.44	201.93	201.56	201.2	202.98	203.26	201.57	202.99	201.58	199.92	198.49	201.27	202.03	200.75	199.84	198.11	200.53	196.73	204.13	199.42	201.12	199.81	202.12	202.15	202.7	201	199.45	200.93	201.78	202.79	202.25	199.54	199.92	199.36	201.77	199.5	198.48	201.65	199.34	201.71	203.01	203.73	197.51	202.02	201.91	199.13	202.08	198.82	200.63	202
207.52	209.46	207.77	208.3	207.98	208.76	209.51	206.72	211.08	208.12	209.11	207.47	210.84	209.38	211.45	209.66	207.07	211.16	209.21	209.74	208.23	207.92	207.43	209.96	208.13	209.22	208.46	206.47	205.69	209.63	208.6	206.88	208.52	211.24	208.78	209.71	208.56	207.6	210.65	208.11	209.27	207.06	206.91	208.72	211.31	208.05	207.16	207.26	207.89	207.35
202.19	198.56	202.49	202.86	199.66	201.85	203.84	200.26	200.4	200.09	201.07	203.97	201.57	203.34	201.12	202.08	200.57	202.61	200.54	201.1	202.16	200.17	203.29	200.33	201.46	199.16	198.73	201.23	201.98	200.38	199.8	201.91	201.21	200.84	202.64	199.61	201.58	202.25	200.34	201.55	202.61	200.92	202.14	201.32	200.69	199.23	200.2	201.35	202.51	203.45
211.17	213.11	213.47	212.4	211.99	213.3	212.18	211.08	214.96	209.8	211.97	212.85	211.67	211.87	211.91	214.05	214.15	211.2	213.01	210.03	208.79	209.72	209.18	212.6	210.3	210.43	212.27	211	210.71	212.38	211.94	209.79	209.86	212.2	211.17	211.81	212.75	210.84	211	211.15	210.65	212.78	211.64	210.76	212.77	211.58	213.05	212.74	211.18	213.84
195.27	193.39	194.01	194.4	194.82	195.25	193.7	194.01	194.78	194.43	195.13	193.58	197.48	195.22	193.45	192.98	194.73	194.17	192.97	195.26	196.54	193.24	194.18	193.62	193.86	193.5	195.62	194.88	196.4	190.53	196.21	195.41	193.29	191.26	192.81	194.16	194.52	193.51	194.67	194.55	194.66	196.38	194.11	192.73	196.13	193.13	194.35	192.13	196.06	196.39
218.58	218.45	218.25	215.46	218.21	219.73	218.23	218.59	217.34	215.7	216.53	218.21	217.52	217.3	218.8	219.47	217.03	217.02	218	217.34	218.52	217.52	220.1	218.08	215.76	217.28	220.24	217.93	217.12	215.79	217.19	219.32	216.43	219.49	217.14	216.61	217.4	220.43	219.47	215.42	218.08	219.43	216.62	219.41	216.57	219.28	217.76	216.41	217.56	219.12
207.61	207.78	208.71	207.7	209.34	208.25	209.38	206.01	208.71	208.86	208.45	210.84	208.82	209.06	209.85	209.78	208.9	207.87	209.52	208.28	209.65	211.23	208.22	210.07	209.11	210.73	210	208.38	208.54	208.71	207.18	209.32	208.38	209.13	209.73	206.71	207.47	209.04	207.92	209.45	210.21	210.72	207.76	211.33	209.09	208.14	207.83	208.31	208.83	208.4
206.93	211.26	206.66	209.65	211.67	205.43	210.94	207.2	209.33	208.3	209.73	207.33	207.51	208.04	209.03	208.68	207.45	210.43	209.36	209.18	207.45	209.67	209.63	209.54	208.62	208.08	206.16	210.3	210.63	207.69	208.39	206.85	207.97	208.56	208.11	209.18	208.19	209.8	209.12	210.26	207.99	209.13	208.93	208.37	207.44	209.02	208.03	207.01	209.51	211.64
215.24	212.15	212.39	210.48	211.05	211.95	209.81	212.14	214.43	210.04	213.25	210.66	211.5	211.01	212.67	210.81	212.14	212.24	211.85	209.8	209.99	210.46	213.3	208.75	211.18	210.15	208.78	210.65	210.26	210	212.38	212.22	209.98	212.03	212.16	211.62	210.88	212.02	211.08	211.78	212.67	210.99	213.98	211.77	213.54	209.7	211.89	209.53	212.42	210.01
209.81	208.27	206.81	208.64	206.85	209.67	208.13	206.55	207.88	208.74	207.22	205.93	205.96	206.89	208.34	206.86	206.17	210.03	207.61	211.03	208.13	208.33	208.21	208.53	208.69	207.14	207.68	207.91	208.35	207.09	208.02	206.64	207.01	205.47	209.63	206.65	207.18	206.66	207.72	205.97	207.7	207.12	205.92	204.4	207.36	209.37	207.45	207.83	208.22	207.54
204.94	204.32	204.88	205.22	203.55	206.2	204.92	203.48	204.07	203.57	203.76	203.78	201.63	208.46	205.46	205.55	207.42	207.12	207.49	209.35	203.91	203.66	203.52	204.02	206.31	204.32	202.22	203.69	204.93	204.3	204.44	203.49	205.45	205.94	207.09	204.44	202.59	202.11	204.6	204.61	205.04	204.1	202.49	203.57	204.97	206.22	204.23	205.12	206.79	204.82
205.17	204.72	204.97	202.73	206.77	203.22	205.55	202.16	205.56	204.8	206.16	204.91	203.62	205.8	205.77	205.07	203.81	203.83	205.14	202.04	205.94	204.18	204.23	204.38	203.56	203.89	207.77	204.86	204.71	206.28	205.54	206.68	205.23	204.29	207.12	202.8	203.77	205.79	203.67	207.13	203.87	206.08	204.52	204.84	204.23	204.28	206.98	206.52	206.35	205.4
210.47	210.39	206.44	208.4	206.92	209.28	207.56	208.91	210.49	211.43	208.99	209.66	210.67	208.57	209.37	208.69	210.67	207.93	208.76	207.85	206.78	210.62	209.36	206.89	208.53	206.6	208.63	206.92	209.27	206.95	207.18	209.09	208.57	209.9	209.05	212.48	209.17	207.26	208.35	210.1	208.73	207.43	209.16	210.06	209.5	208.55	208.41	208.75	209.67	209.29
203.53	200.12	199.66	198.93	199.65	199.76	198.51	200.48	200.81	200.86	200.44	198.24	201.96	200.64	199.92	200.8	197.87	199.86	200.41	200.31	200.37	199.98	198.76	200.4	202.66	201.36	199.92	199.03	200.89	199.9	201.13	200.7	199.53	201.09	199.69	200.55	197.52	201.66	199.38	200.66	200.1	198.24	200.14	197.17	200.25	201.35	199.68	200.23	200.51	200.34
208.89	208.64	208.15	206.91	207.5	206.23	208.15	208.68	208.39	210.08	206.95	210.17	207.01	209.27	208.4	208.39	208.82	209.67	208.57	208.46	204.95	209.52	209.22	209.39	205.86	205.59	206.81	206.32	207.6	207.78	206.34	207.89	206.64	208.8	205.54	207.35	207.46	209	208.41	207.33	209.63	208.53	207.48	207.8	207.93	209.5	207.73	207.4	205.84	209.31
217.45	218.08	216.84	217.88	215.27	216.63	215.04	217.83	217.59	217.94	216.51	217.53	218.24	216.29	217.04	217.61	217.22	218.11	218.68	216.63	217.71	218.16	214.62	215.45	216.28	214.95	215.13	216.24	217.66	216.46	216.96	216.99	216.98	218.57	217.81	218.2	218.29	217.94	216.1	215.47	215.89	215.78	216.75	216.93	218.68	218.92	215.99	217.71	218.05	217.52
212.04	214.48	214.15	212.71	214.54	211.51	216.8	214.73	212.84	210.77	212.19	214.43	215.17	210.71	212.2	214.76	213.54	216.75	213.41	213.39	213.44	213.09	212.07	211.52	213.56	212.01	212.79	213.91	211.67	213.61	212.37	211.93	212.9	213.41	212.13	212.69	212.04	211.26	213.4	212.14	215.33	215.45	213.96	211.28	212.23	211.92	213.93	213.29	212.07	213.97
208.86	209.44	209.82	207.4	207.64	209.7	208.65	210.81	209	206.06	208.49	208.32	207.02	207.46	206.99	207.69	206.5	208.46	209.49	209.47	211.78	208.59	207.49	209.26	208.09	209.33	209.33	208.37	204.94	209.07	209.13	210.13	207.36	209.2	207.78	206.61	210.06	211.27	209.74	205.74	207.28	205.75	209.54	207.04	211.22	208.24	208.25	207.7	209.12	205.62
203.06	203.6	200.26	202.97	205.37	203.95	204.79	203.27	203.4	203.33	203.52	202.7	203.09	202.18	203.56	203.6	201.67	202.58	204.05	203.23	203.65	203.32	202.78	204.12	203.58	204.41	203.41	202.67	203.71	202.39	204.47	204.12	203.66	205.04	204.07	204.44	202.97	201.64	203.45	202.41	202.63	201.79	204.36	202.91	202.92	204.47	202.1	199.98	203.23	203.74
217.76	216.52	218.76	218.05	214.66	216.6	215.74	215.05	217.41	217.96	219.17	216.12	217.92	217.09	217.87	216.08	215.88	217.06	216.66	215.88	215.93	216.52	217.31	216.62	216.92	219.04	213.65	218.93	218.93	216.89	216.73	216.34	218.23	216.86	216.85	215.66	217.17	219.78	216.5	215.22	216.83	214.98	217.15	218.08	216.55	215.82	215.09	216.51	217.2	220.07
207.39	205.52	206.83	210.09	204.43	208.81	207.69	207.76	206.97	207.2	207.54	208.6	208.43	209.65	209.27	209.98	209.82	208.72	210.43	207.74	208.53	208.41	208.82	208.32	209.23	209.37	209.88	208.59	209.26	206.89	209.17	208.06	207.53	205.88	205.97	209.02	208.5	207.84	206.76	207.74	208.78	207.65	207.54	208.59	207.78	208.18	208.61	206.18	206.6	207.8
217.86	217.73	216.94	217.24	215.07	217.66	216.24	217.53	216.46	216.61	215.98	218.34	218.32	218.62	217.3	217.93	217.02	215.88	216.53	216.21	218.39	219.82	217.97	216.68	215.26	216.61	216.01	216.52	217.44	217.41	215.73	215.79	218.36	217.48	216.8	216.43	215.48	216.46	219.24	216.63	217.39	216.67	216	216.53	218.94	214.4	216.02	218.5	216.75	217.36
203.15	202.05	201.39	201.79	201.46	201.79	201.46	201.63	203.63	202.79	202.06	203.22	204.92	205.13	201.51	203.64	200.13	203.38	202.92	203.01	200.21	202.79	203.95	204.19	202.93	203.62	202.35	202.39	201.71	202.41	201.21	202.77	200.6	201.1	201.42	202.67	204.8	202.18	201.35	204.1	204.31	203.12	203.79	202.67	202.19	205.03	201.57	204.99	201.66	201.63
205.59	204.19	203.91	207.59	205.54	205.45	204.18	206.71	204.61	204.62	205.29	206.5	206.58	206.23	206.35	206.54	203.71	208.13	205.55	206.57	204.33	203.41	206.21	205.05	205.63	203.68	207.58	203.15	205.94	207.11	205.68	204.81	204.06	204.57	205.94	206.66	205.04	206.05	204.85	206.69	206.35	205.22	204.85	205.83	206.85	205.84	205.46	206.78	206.38	205.35
195.75	195.72	193.72	193.04	194.72	192.47	193.85	193.32	192.97	194.06	196.02	194	195.34	194.81	193.94	193.21	195.72	195.79	193.21	193.34	193.35	193.94	193.78	193.59	192.86	194.98	194.34	193.22	193.88	194.12	192.67	192.78	195.35	193.87	195.08	195.07	194.98	194.93	194.63	195.26	194.98	191.07	193.74	191.72	193.42	193.53	194.77	193.34	191.71	192.74
205.57	207.95	206.62	210.24	204.68	206.48	209.06	209.54	208.13	207.66	208.13	207.64	208.63	211.37	208.08	205.88	207.17	207.62	208.16	209.73	209.99	209.06	207.14	209.58	207.56	207.24	208.73	207.15	207.22	205.94	208.43	205.75	209.19	208.93	208.68	209.33	207.04	207.89	206.88	208.25	208.85	210.03	208.89	207.75	209.41	209.17	206.41	205.95	208.22	208.59
195.19	193.1	195.03	193.55	194.05	196.24	195.08	195.25	196.22	191.94	194.64	192.74	193.31	193.76	195.13	198.25	194.28	194.37	192.43	192.99	194.73	196.14	194.54	191.75	196.39	194.84	195.91	196.32	190.89	193.53	191.12	195.22	194.96	194.75	194.7	196.98	194.72	192.84	196.28	193.33	193.2	193.95	193.8	193.95	193.84	195.88	194.44	192.77	193.62	194.89
213.55	208.4	212.07	213.3	212.29	213.59	212.23	211.32	211.88	211.85	210.93	210.94	212.21	211.03	212.63	211.82	212.93	213.42	211.24	210.71	210.34	213	211.15	211.17	211.33	212.06	212.71	213.18	210.09	210.55	212.92	210.03	209.94	211.71	211.83	212.67	211.95	212.58	211.68	211.52	213.33	211.4	212.52	211.05	211.41	211.62	210.41	211.35	212.02	211.85
207.4	208.28	205.7	207.87	207.94	206.7	210.62	207.99	207.08	208.04	207.6	206.72	208.95	208.15	206.3	206.97	206.84	206.62	208.94	206.29	208.57	210.24	207.26	207.29	205.22	208.38	207.54	207.66	205.29	207.97	208.61	208.62	207.08	207.37	208.3	206.6	208.4	208.95	208.89	207.73	210.62	206.99	208.01	209.05	208.72	209.54	210.09	207.2	207.1	207.81
201.61	202.66	201.43	201.93	202.18	203.64	202.77	200.47	200.1	201	203.56	201.13	202.54	200.38	201.52	201.21	200.98	201.84	201.36	200.37	200.7	200.05	204.01	203.54	201.33	201.26	200.29	200.77	201	200.06	202.1	201.8	200.83	200.5	199.88	199.8	202.34	201.67	202.76	200.89	202.91	200.62	202.9	200.77	201.05	203.78	200.83	200.43	201.93	202.13
206.57	202.96	203.74	207.86	204.45	206.15	205.98	205.33	207.46	203.55	205.82	205.68	206.46	206.44	207.23	205.82	205.86	205.67	207.17	204.47	204.75	203.15	206.76	206.4	204.53	205.71	206.49	204.23	204.84	206.55	205.34	206.29	207.15	206.06	204.03	205.94	203.8	205.15	204.74	206.08	205.35	204.18	206.76	205.16	204.29	205.75	208.7	206.22	206.79	209.74
216.39	216.38	218.88	218.54	218.15	216.59	217.32	217.57	216.2	217.56	217.45	215.55	214.12	218.44	215.69	214.62	218.07	216.63	214.2	216.54	217.83	216.52	215.54	217.4	215.95	217.15	220.03	214.32	216.85	216.59	219.39	216.26	216.38	214.43	214.56	217.6	214.68	216.22	214.9	217.72	217.62	217.69	217.25	220.06	213.66	219.02	213.63	217.29	217	219.61
210.08	211.84	210.15	211.34	208.07	208.66	208.79	211.99	208.13	211.92	207.26	211.06	208.44	212.35	209.45	210.54	210.04	212.06	211.07	212.45	211.11	210.79	209.24	212.28	210.09	211.14	209.75	211.28	208.13	209.73	211.48	207.56	209.78	207.78	206.43	207.87	211.15	208.67	211.12	209.58	207.81	208.5	209.39	209.85	211.34	209.48	208.19	210.71	210.12	208.88
199.01	199.62	194.38	201.47	200.06	199.97	200.75	199.59	199.6	200.01	198.01	200.26	198.21	198.08	197.19	198.92	200.18	197.72	198.24	195.8	197.76	197.38	197.89	198.49	198.02	197.68	198.9	197.86	201.49	196.98	197.5	197.21	198.91	196.05	199.47	198.68	196.36	197.87	198.92	198.4	198.08	196.01	198.27	197.78	197.97	197.76	198.85	197.54	199.54	201.02
202.4	205.52	202.1	204.26	202.6	204.6	204.01	202.66	203.26	201.51	204.46	202.98	202.27	206.81	204.64	202.17	202.17	203.09	203.17	202.75	202.18	204.16	204.22	203.25	203.94	202.81	202.43	204.09	204.09	203.32	203.79	201.41	204.64	203.21	205.72	204.14	202.53	202.83	201.46	204.71	203.36	202.6	202.12	202.19	204.62	204.7	204.05	203.26	204.96	203.53
212.99	211.16	209.54	209.13	210.01	211.72	211.72	210.77	210.34	212.8	212.73	208.82	210.99	210.47	209.86	212.47	213	212.2	211.57	213.56	212.37	209.66	213.35	212.16	212.28	212.22	214.44	212.54	212.76	210.06	210.92	213.6	211.83	213.39	213	210.84	210.53	210.01	212.01	211.12	210.09	212.22	211.35	211.03	211.48	212.95	211.23	212.52	214.39	213.52
203.95	205.76	203.4	207.41	205.33	205.26	204.72	205.25	204.8	206.83	206.17	202.57	204.7	205.23	203.63	206.58	204.4	204.69	204.28	206.94	202.78	207.13	204.37	204.26	204.77	205.6	205.4	202.36	204.51	206.72	204.74	205.26	204.49	204.19	205.86	206.44	205.2	203.56	202.33	203.69	205.18	202.62	205.29	203.65	205.1	206.86	202.78	206.77	205.13	206.26
198.47	194.35	196.26	197.01	195.66	197.3	197.13	196.01	194.88	195.92	197.25	196.85	195.36	198.72	193.98	196.96	198.04	195.96	194.75	194.72	192.55	198.57	194.07	195.35	196.36	195.74	196.27	194.34	195.24	195.09	196.43	193.41	195.08	196.07	194.35	196.18	195.61	195.36	195.21	196.47	195.54	195.62	197.31	196.49	194.84	196.17	194.25	194.57	194.1	194.84
207.85	209.13	205.91	209.85	207.01	207.6	207.34	205.75	210.8	207.2	208.05	209.18	207.29	207.71	209.92	209.35	209.96	208.58	208.46	206.73	207.77	210.77	207.69	209.57	209.33	210.29	209.74	207.48	207.91	208.56	209.31	208.93	208.34	207.64	208.01	208.65	208.76	207.28	207.99	208.53	207.67	206.92	208.17	208.35	208.41	207.94	209.47	209.34	209.86	208.19
212.07	210.52	213.11	211.87	213.77	213.32	213.08	212	213.38	212.31	211.69	213.06	213.62	213.38	213.09	210.31	213.99	212.73	211.5	212.45	212.66	210.53	213.38	212.93	213.89	211.9	212.25	211.19	212.94	211.47	213.11	212.49	212.46	213.87	214.62	212.94	211.57	212.1	213.87	214.72	211.4	211.94	213.44	213.15	214.03	212.1	213.56	211.4	212.53	213.64
203.1	203.81	205.96	204.25	205.84	206.83	202.93	206.03	206.01	206.39	204.67	206.47	204.8	204.97	204.91	205.72	205.06	205.84	204.34	206.85	204.29	204.19	205.88	204.33	207.86	203.36	207.64	205.66	205.44	203.86	204.66	205.06	205.57	205.63	207.28	206.04	206.49	207.12	205.54	203.79	206.39	205.1	203.51	205.61	206.08	206.6	206.01	204.84	204.04	203.8
211.23	211.88	210.62	210.97	213.04	211.7	208.67	208.5	208.77	213.75	212.38	211.89	212.37	211.64	212.5	212.49	210.93	213.22	214.08	211.04	213.76	209.29	210.32	212.4	211.32	211.6	213.87	212.07	211.44	212.14	212.36	213.56	211.74	211.89	212.19	212.79	209.2	209.64	211.99	210.37	212.03	211.72	212.85	211.27	211.87	210.71	210.45	211.73	211.41	210.33
206.23	205.93	206.72	205.99	206.17	205.18	204.49	204.91	207.55	205.21	203.62	204.57	206.82	206.7	205.06	205.27	205.25	205.44	204.98	205.19	206.07	204.68	206.43	207.12	205.72	205.48	207.6	205.46	207.53	206.66	205.7	202.88	202.83	204.2	207.03	202.57	205.91	203.04	203.83	205.2	204.8	205.2	203.91	206.11	204.15	204.76	204.94	206.09	206.08	203.76
195.04	195.1	193.2	194.43	193.83	195.29	196.19	196.83	195.15	194.35	193.4	194.58	196.3	193.31	195.08	194.11	193.27	192.76	193.88	194.12	193.21	194.75	194.31	194.53	195.78	193.58	195.03	194.23	194.44	192.86	196.05	193.31	195.12	195.8	194.21	193.66	194.88	193.99	194.39	194.32	191.97	195.49	194.61	195.23	194.35	196.53	194.35	194	195.45	195.25
208.65	208.77	209.11	209.59	206.8	210.75	211.2	208.8	208.33	207.73	210.83	207.45	208.91	209.52	209	210.43	209.4	209.32	208.9	208.72	207.79	209.57	207.57	210.51	208.6	209.01	209.31	209.68	209.48	209.49	209.78	207.74	211.13	208.22	208.4	208.44	211.2	209.25	210.87	211.8	209.74	207.68	209.99	210.79	208.3	208.66	211.21	210.21	209.09	207.14
201.53	201.21	201.77	201.89	202.07	199.96	200.86	201.82	202	200.1	199.05	201.59	201.57	199.33	202.63	203	200.73	202.25	201.74	200.95	201.73	200.27	201.07	200.36	200.01	200.66	200.51	200.13	201.3	202.12	199.37	199.03	200.01	201.98	201.19	202.82	199.29	200.5	200.53	200.37	201.21	203	200.65	201.44	201.08	200.96	204.36	201.23	199.58	201.96
207.74	208.61	207.13	207.26	208.18	208.12	209.62	208.98	207.25	210.7	209.25	208.51	208.7	209.17	205.66	207.79	210.02	209.97	208.94	207.04	207.86	206.33	206.1	208.51	207.75	206.95	208.43	210.39	208.11	207.56	209.59	208.4	206.61	210.86	207.74	208.83	208.91	207.88	209.03	209.94	208.96	208.27	209.35	206.87	208.44	207.78	209.78	207.52	208.44	208.18
193.63	194	195.44	192.59	190.12	192.97	195.66	192.82	195.99	192.78	192.99	195.74	194.95	197.1	194.64	196.06	194.92	194.01	193.8	194.22	191.64	195.8	194.67	193.57	194.21	193.25	193.8	192.61	194.18	194.02	193.89	194.87	193.81	195.16	194.27	194.54	194.55	192.5	198.42	195.51	194.92	192.86	194.29	193.9	193.08	192.62	194.91	195.68	195.96	193.9
212.08	213.59	210.16	209.9	213.09	210.74	211.63	212.99	211.73	210.6	212.89	213.83	210.01	211.94	211.56	212.28	211.77	212.21	210.85	210.72	212.54	213.09	209.39	210.32	211.96	213.83	213.06	210.09	211.46	212.62	213.27	211.38	210.2	210.16	212.38	212.62	212.41	210.87	211.67	211.52	212.24	210.87	211.16	211.91	213.08	211.55	213.14	210.86	213.9	211.3
201.29	204.6	202.38	204.42	204.4	201.22	202.53	204.16	203.88	205.64	203.23	202.97	203.11	203.5	202.51	203.83	203.83	203.25	205.56	203.92	203.05	203.9	204.09	206.47	203.46	203.76	203.16	204.12	201.4	205.43	203.28	204.97	203.52	204.11	201.66	203.17	202.83	201.38	202.46	203.93	201.88	203.46	203.26	202.82	204.44	202.22	202.84	202.43	200.09	204.27
206.45	204.36	204.49	205.93	205.72	205.43	204.62	205.01	204.38	203.85	204.72	206.53	204.05	205.35	204.42	202.85	207.23	203.94	204.77	203.41	206.41	202.89	203.89	204.58	203.96	203.41	205.32	204.16	204.66	207.43	204.45	202.7	204.47	205.85	203.95	203.49	205.44	204.49	204.85	203.59	206.19	206.24	204.73	205.94	204.44	205.25	205.37	204.18	204.64	204.64
204.99	204.23	204.75	203.59	203.6	204.26	204.61	202.51	202.73	205.8	203.52	203.54	207.5	205.25	203.61	205.71	203.88	204	204.19	203.76	204.85	207.03	202	202.62	205.43	203.43	205.67	207.31	206.71	204.14	204.91	204.71	206.57	204.25	207.18	204.55	205.19	203.5	206.28	205.09	202.04	203.49	206	205.56	204.78	207.65	205.78	205.04	204.34	204.19
211.06	208.41	213.32	214.32	212.67	212.14	212.51	209.52	212.25	209.15	211.24	211.92	209.24	211.84	212.06	211.99	212.83	210.73	211.16	213.01	212.94	213.18	211.77	212.2	210.96	208.59	213.71	210.25	212.26	212.09	211.21	211.72	209.69	212.08	211.41	211.52	212.09	210.59	210.1	208.73	209.72	213.98	210.49	211.76	209.43	212.25	212.17	210.86	211.6	212.06
209.89	207.5	208.73	207.31	208.35	209.66	207.99	207.98	207.85	206.49	209.76	209.15	206.22	207.81	207.26	209.42	210.63	208.2	211.14	209.54	210.08	209.64	208.15	208.35	209.86	208.57	208.56	207.98	207.99	208.51	208.75	210.41	209.26	208.63	209.45	207.98	210.79	206.6	209.57	206.76	209.93	209.43	208.15	205.78	211.44	207.6	206.57	209.89	209.35	207.3
212.24	212.5	211.91	212.08	213.49	215.27	212.85	212.4	213.2	210.37	211.46	213.99	213.14	210.5	211.27	215.25	214.24	210.62	213.33	211.09	210.4	212.32	212.44	212.86	213.15	214	212.75	211.89	214.88	210.86	212.84	211.88	214.91	214.07	214.3	210.7	212.74	213.92	211.46	211.71	211.56	213.76	212.89	212.37	211.78	211.32	214.21	212.85	213.47	211.38
208.47	210.77	209.33	209.41	208.75	209.34	209.53	208.21	209.18	209.39	208.34	210.58	210.08	210.26	209.24	209.97	210.73	208.6	208.68	210.37	210.24	211.14	207.16	209.27	210.82	209.38	208.89	209.19	208.54	208.06	209.17	209.25	207.71	208.24	210.24	209.08	209.32	209.42	209.42	209.61	207.49	208.25	209.07	207.54	207.82	208.23	207.26	210.73	208.73	206.64
193.91	195.08	196.92	194.1	193.16	193.51	193.84	193.55	195.16	195.02	192.51	191.62	194.32	192.53	192.53	195.03	194.67	194.86	194.87	195.86	193.2	193.85	196.42	194.61	195.83	193.51	193.32	191.6	193.14	194.59	193.61	192.74	194.54	193.77	193.07	196.56	194.96	194.07	196.49	194.96	195.05	194.91	192.79	193.54	193.75	193.85	195.09	195.93	195.81	195.61
211.49	212.42	213.6	210.08	211.47	210.87	211.55	210.55	210.76	211.51	211.82	212.27	215.16	214.67	212.8	210.07	210.24	210.99	211.78	207.26	213.77	209.6	211.67	212.44	213.91	211.54	212.31	211.91	212.83	213.33	213.89	212.84	211.6	211.97	212.99	212.01	212.73	211.07	214.34	213.13	210.12	211.99	211.25	212.56	211.63	211.33	212.5	212.72	210.79	211.13
205.33	202.99	205.97	201.38	202.83	201.73	205.13	204.41	202.87	203.95	201.92	203.27	206.91	202.67	202.61	202.57	204.17	203.21	202.38	201.55	202.83	202.08	205.86	203.43	205.06	203.35	201.94	203.36	204.17	205.17	203.73	204.77	201.36	205.63	201.98	200.18	205.67	202.16	203.34	204.11	204.02	204.03	204.21	203.5	204.42	203.14	201.21	203.73	204.79	204.86
203.94	204.45	201.1	203.09	201.76	203.62	204.38	204.22	204.57	202.47	202.97	204.4	203.81	203.72	201.06	203.47	202.25	200.8	203.93	202.08	204.17	202.54	201.36	202.6	206.18	205.84	201.35	202.75	203.59	204.85	202.44	204.31	203.17	205.26	203.27	203.39	202.83	203.53	203.63	204.52	201.64	204.42	205.41	203.75	202.03	203.21	202.4	203.05	205.19	203.09
197.82	198.57	197.86	200.67	198.64	198.78	200.92	199.8	199.97	199.14	199.33	196.94	199.21	200.26	199.46	199.43	197.22	198.91	200.36	200.18	199.08	197.59	197.38	199.53	201.29	196.83	198.61	201.77	197.18	200.46	200.27	200.1	199.13	199.52	199.92	198.4	200.62	196.97	198.56	199.4	199.63	199.54	200.08	196.03	199.96	199.11	200.16	199.25	200.15	197.51
199.44	199.7	197.06	196.89	198.89	199.43	196.43	201.16	196.72	199.99	201.47	200.73	198.24	197.2	200.18	198.37	198.35	196.82	197.99	198.47	199.5	197.48	197.63	198.44	196.92	197.06	198.39	200.3	199.09	199.01	198.46	197.22	197.73	197.09	199.39	198.67	198.56	199.8	196.92	197.49	199.92	199.71	197.02	200.41	199.07	198.82	196.77	199.15	197.76	199.76
211.04	213.04	210.23	212.87	212.13	211.83	211.96	210.71	209.11	211.32	211.71	211.2	212.11	212.28	211.88	213.17	209.56	210.92	209.97	210.61	211.48	210.71	212.06	211.11	211.16	212.1	212.49	212.16	210.71	211.5	213.35	210.88	210.73	209	210.23	210.86	211.43	210.57	212.81	213.04	211.16	210.43	210.33	213.75	211.15	211.57	212.53	211.04	212.39	213.07
199.16	200.57	199.86	200.87	201.28	199.17	200.25	200.14	201.45	201.35	200.31	201.81	200.55	200.3	201.62	197.34	200.02	199	198.53	199.01	199.45	199.64	199.55	199.12	199.76	200.55	201.1	201.67	201.28	201.02	199.43	200.58	200.17	198.8	201.84	200.24	199.71	199.68	200.14	198.8	200.43	200.47	198.33	201.61	199.86	202.94	202.04	199.11	201.94	198.76
208.07	209.06	210.38	211.74	210.07	209.05	208.69	209.19	210.87	211.51	210.65	208.66	208.34	207.6	209.6	207.67	208.26	209.08	209.87	208.27	209.62	209.38	208.77	210.44	210.98	210.39	209.07	209.63	209.03	212.68	208.53	211.63	208.85	207.5	208.22	210.41	211.11	208.06	209.31	208.26	208.58	209.58	207.08	207.98	207.59	209.06	209.38	209.39	208.12	209.06
194.9	198.75	199.94	199.63	197.51	198.6	197.4	197.85	197.85	198.54	198.82	198.45	197.47	197.9	196.32	197.49	198.44	196.94	196.43	198.17	199.14	197.54	197.4	196.45	196.89	196.73	197.28	197.04	197.61	197.94	198.96	195.56	196.66	199.37	200.06	196.92	196.74	200.44	198.62	199.48	195.27	200.97	198.1	196.42	195.8	198.78	198.74	198.72	198.1	199
210.44	207.9	206.36	208.66	207.16	207.66	207.99	208.97	207.72	210.76	206.71	210.36	209.69	210.81	208.18	208.69	209	209.21	209.23	207.59	207.24	208.71	210.11	208.25	208.52	205.6	208.2	207.63	208.25	211.07	207.09	208.32	209.98	208.16	207.89	209.4	209.14	206.48	208.58	207.84	207	208.21	208.38	207.93	207.97	207.8	208.36	208.79	207.28	206.65
202.42	203.76	203.37	203.21	203.29	203.48	204.54	204.39	202.27	203.6	202.6	204.13	203.63	204.33	202.7	204.61	203.57	205.3	202.79	202.32	201.74	200.23	202.1	201.14	203.48	202.51	205.22	203.04	204.77	201.33	200.97	204.48	203.62	201.4	202.05	203.81	204.27	204.09	203.86	203.59	201.19	201.91	203.22	202.91	203.15	202.82	201.6	203.29	201.41	202.93
206.05	207.72	205.43	208.47	206.57	208.51	210.69	208.33	206.21	208.45	207.91	208.01	208.36	208.52	207.44	211.04	207.15	208.82	206.52	208.82	208.68	207.94	208.21	206.77	208.01	209.54	207.5	208.39	206.74	208.11	208.44	206.32	209.87	207.68	208.98	210.04	207.72	208.87	206.49	208.97	208.18	208.76	206.82	208.66	205.12	208.78	208.22	207.3	207.68	206.74
210.96	210.71	211.67	209.76	210.34	212.33	213.02	211.08	210.38	210.96	211.79	213.46	209.49	211.75	212.41	211.49	212.11	211.29	207.86	209.88	210.19	213.43	209.77	208.68	211.36	211.85	212.41	211.74	208.65	210.77	212.26	211.03	211.9	210.62	211.79	211.72	212.73	211.71	211.27	213.85	210.14	211.13	212.43	212.28	213.22	210.53	211.52	210.81	211.54	211.77
207.78	209.38	206.54	209.21	207.68	208.17	208.81	208.92	207.42	206.9	207.16	208.41	208.43	208.85	208.75	207.49	207.57	206.68	206.42	208.36	209.2	206.63	208.02	208.29	207.13	205.52	206.29	207.23	207.91	207.23	208.52	207.38	207.29	207.39	208.55	208.33	206.88	207.65	207.07	207.01	208.26	209.12	206.77	205.53	208.53	206.83	208.6	209.54	207.21	207.58
211.08	209.88	210.45	209.9	212.03	213.54	214.33	210.03	211.52	213.15	212.38	211.36	211.66	213.58	212.32	213.86	212.36	208.58	211.06	212.55	212.88	212.68	210.89	212.55	210.82	211.03	213.14	212.58	211.95	210.99	212.93	211.56	212.4	210.84	211.59	210.45	211.53	211.68	213.39	213.09	211.45	210.39	210.29	211.76	211.41	211.59	212.05	211.78	210.83	212.58
211.73	213.16	212.45	210	211.57	210.86	212.2	214	212.1	210.41	210.25	213.47	211.95	212.09	210.76	212.27	209.99	210.13	211.78	212.88	210.79	211.72	214.33	209.79	211.76	211.71	212.17	210.82	210.49	211.44	212.52	212.48	212.08	212.97	210.87	212.61	211.77	211.25	210.12	210.91	213.33	210.75	208.02	211.46	211.06	211.16	211.2	211.46	211.62	212.88
206.77	206.89	207.97	209.03	206.57	208.34	210.36	207.99	206.08	207.61	206.14	207.54	207.75	207.86	206.71	208.44	209.36	205.76	209.03	209.8	207.42	208.85	207.92	206.97	207.13	206.95	208.44	207.3	206.62	207.55	207	208.65	207.36	207.04	208.84	208.55	207.42	204.93	209.85	206.66	206.63	207.9	209.93	209.75	208.47	207.09	208.78	208.42	207.37	204.98
212.86	215.42	211.63	212.37	214.09	211.72	213.66	212.94	213.43	216.29	214.57	211.99	213.86	213.44	211.16	213.6	215.08	211.49	213.24	213.03	214.05	213.69	213.06	214.09	212.8	212.3	213.84	213.92	213.37	214.26	213.29	213.88	214.09	210.72	213.93	212.95	214.09	213.54	214.55	211.26	212.43	213.39	215.59	212.53	212.2	211.9	211.66	213.71	213.49	214.46
203.63	203.79	203.94	203.59	202.97	204.7	203.96	202.51	204.68	203.59	203.31	204.04	202.02	204.73	202.23	204.1	202.86	202.88	204.98	203.11	203.14	202.12	201.54	201.15	205.44	202.97	202.05	204.95	201.77	201.46	202.81	202.48	203.02	203.65	203.35	203.07	204.42	203.62	203.83	203.27	204.44	201.54	203.17	203.73	204.77	202.54	204.41	203.17	205.24	202.19
204.06	204.09	203.22	203.66	204.21	204.99	205.1	205.52	206.45	203.91	204.32	207.24	203.64	204.02	204.64	205.96	204.71	202.4	205.7	202.54	205.6	204.11	205.65	204.93	204.65	202.56	206.09	202.26	202.95	203.35	207.14	204.95	203.08	203.33	203.23	204.58	206.39	206.09	204.41	203.3	204.75	205.02	205.25	206.88	206.97	204.29	203.42	203.48	202.05	202.36
202.53	201.38	205.19	204.41	203.17	204.08	205.49	203.47	203.29	202.97	201.6	200.52	203.54	201.07	203.4	202.45	202.6	203.12	204.15	204.68	203.42	202.95	203.1	204.06	203.66	206.3	204.06	203.75	202.22	204.29	204.87	203.03	203.7	205.83	203.35	204.99	201.68	203.57	204.28	203.62	204.86	204.65	202.97	202.77	200.91	202.12	203.32	203.16	202.37	203.14
205.93	206.95	207.59	206.82	207.69	206.14	207.66	206.05	205.05	207.69	207.47	203.45	207.64	206.25	205.29	205.18	206	208.73	206.48	203.82	205.93	203.51	207.41	205.78	206.47	205.99	206.89	205.68	204.23	207.19	207.75	207.23	206.61	204.31	207.72	206.17	207.12	207.49	206.56	209.03	206.07	205.54	204.11	206.59	206.91	207.03	205.97	205.13	207.07	208.41
209.29	207.44	206.02	208.94	209.77	208.56	207.22	207.87	207.92	207.3	208.88	208.63	210.42	209.85	209.45	210.74	206.11	209.18	207.85	208.22	207.83	208.74	208.66	207.94	207.64	210.36	207.53	210.21	209.66	209.88	206.49	207.81	210.63	208.54	208.02	207.55	209.15	209.41	207.65	208.34	208.39	207.37	209.72	207.12	208.05	208.54	208.89	208.02	207.45	207.49
216.74	218.04	218.07	217.96	216.53	217.49	218.91	217.11	215.69	218.27	218.56	215.91	214.17	217.01	218.03	218.93	217.82	216.16	218.58	216.45	219.47	217.81	216.71	217.32	218.2	217.05	216.47	217.02	219.19	215.08	216.94	215.93	217.51	219.2	218.68	213.71	215.73	216.74	217.07	216.05	217.6	220.16	216.37	216.07	216.62	217.38	216.98	216.81	212.92	219.25
209.64	210.52	212.42	212.05	215.06	211.05	211.52	208.8	211.16	209.85	210.85	211.31	211.61	211.32	212.33	213.58	210.6	211.75	213.54	212.29	210.76	210.95	213.27	212.71	210.71	211.19	212.18	212.63	211.11	212.32	211.1	212.12	212.56	210.86	211.98	210.63	210.54	210.6	212.71	211.91	210.34	211.24	211.94	213.21	212.72	213.51	211.96	210.1	213.5	214.09
201.07	203.46	200.04	201.11	201.56	200.25	199.18	201.98	200.22	200.74	201	200.41	200.37	201.63	200.13	203.19	200.04	202.09	202	202.64	199.42	199.61	203.04	200.81	201.3	199.81	198.41	201.24	200.07	200.11	199.88	201.97	199.73	200.52	201.83	201.24	198.99	202.68	200.09	201.7	201.55	200.68	203.11	203.72	199.8	199.15	203.42	199.42	200.6	201.2
199.68	199.57	200.4	201.64	199.84	200.72	200.93	201.78	201.91	201.58	202.2	202.9	200.89	199.76	201.13	201.93	203.49	201.49	200.82	204.55	199.51	203.23	201.5	204.1	198.92	200.37	199.31	202.38	201.3	200.85	202.37	201.7	202.05	200.35	201.08	200.83	202.85	201.97	202.05	198.88	199.78	202.11	201.86	200.88	202.5	202.16	201.22	203.16	203.42	199.29
208.47	209.11	209.42	210.54	209.74	208.63	209.67	208.93	203.77	209.07	211.59	209.39	208.43	207.75	207.47	208.22	207.84	206.42	207.99	208.53	209.7	208.67	209.91	209.41	213.18	210.65	207.6	211.01	206.92	207.21	210.07	206.82	207.84	208.6	209.91	209.07	208.06	209.73	206.09	207.98	209.19	207.8	207.25	209.78	208.17	206.69	206.46	206.46	207.11	208.86
204.12	204.28	204.82	201.59	203.48	201.9	202.94	204.9	203.67	204.48	205.74	204.5	200.38	203.21	203.45	204.47	203.34	201.2	204.23	203.18	203.27	202.67	203.64	202.45	204.68	205.03	203.63	204.87	204.8	204.48	201.56	202.93	202.99	203.75	203.01	203.85	203.11	204.5	204.08	202.63	204.87	202.59	205.38	202.91	204.01	200.92	204.32	203.13	203.17	205.49
213.14	211.53	211.56	211.35	211.62	212.29	211.14	210.4	211.52	210.08	211	212.41	211.2	210.08	209.61	215.54	212.78	211.27	212.85	212.88	210.97	209.94	212.67	212.8	211.81	212.87	210.51	213.85	212.89	210.14	212.53	211.24	210.67	210.16	212.25	212.95	212.85	212.6	214.1	210.85	211.1	210.28	208.51	211.33	212.9	210.03	211.32	211.15	210.89	211.59
213.75	210.68	209.21	206.74	209.58	210.71	210.44	210.09	210.7	210.79	207.47	209.27	210.51	208.67	210.96	209.77	210.4	209.64	209.85	208.38	211.27	209.08	207.92	209.53	209.05	209.51	210.82	210.96	210.27	209.02	209.18	209.97	211.62	210.88	209.95	209.8	209.81	208.89	208.35	209.78	209.45	211.52	209.26	209.76	209.39	209.34	210.58	208.74	209.26	209.15
208.31	209.17	209.34	209.09	208.66	210.02	208.91	206.93	207.88	208.56	208.29	207.75	208.48	208.9	208.63	208.58	208.21	209.12	209.46	210.15	206.94	208.36	208.89	208.1	207.69	207.25	209.01	207.7	207.85	209.77	210.61	209.05	208.44	206.74	207.65	209.19	208.27	209.3	209.16	211.85	208.99	206.81	209.47	207.55	207.81	206.15	209.44	210.29	208.16	208.02
205.08	205.32	205.85	203.14	204.83	205.55	204.31	205.37	205.34	203.54	205.67	203.13	205.34	207.84	204.2	202.91	204.48	204.31	205.77	204.88	204.6	204.97	208.18	206.73	204.16	207.43	204.96	203.67	206.83	205.44	203.68	205.46	204.7	203.44	204.45	203.42	204.3	201.83	203.93	202.93	205.82	204.97	202.47	203.17	205.88	204.03	204.64	209.02	204.07	204.77
217.2	215.72	218.12	216.3	216.81	217.05	217.99	217.59	217.46	218.31	217.61	217.99	216.43	214.98	218.53	217.22	219.65	216.07	219.18	217.16	218.06	218.71	215.81	217.13	218.52	218.21	216.65	217.91	217.82	218.06	216.88	216.51	216.82	215.71	216.22	214.77	217.56	217.51	217.22	215.15	218.35	218.26	216.29	219.57	216.52	217.42	214.9	218.31	217.34	216.07
213.28	214.66	213.05	211.24	214.38	214.34	212.48	213.76	213.47	211.4	213.22	213.79	215.13	216.56	215.47	213.7	214.7	214.09	214.25	213.86	213.04	214.16	215.37	213.47	214.01	214.07	213.82	212.74	214.1	215.17	213.62	214.39	213.99	215.47	213.25	214.88	212.3	214.78	216.25	213.08	212.47	213.98	213.8	213.36	215.23	213.47	215.48	212.23	212.51	214.25
204.75	203.91	206.96	203.45	203.75	202.74	202.97	204.13	203.79	204.17	204.35	201.89	204.84	204.67	203.82	202.82	204.55	204.28	204.03	203.73	203.33	203.85	204.86	205.6	204.11	201.85	204.29	202.57	204.16	204.25	204.75	202.07	203.75	203.9	204.52	204.52	202.84	204.29	202.6	203.04	203.57	205.29	203.38	203.23	203.9	202.56	203.28	204.28	203.82	204.39
219.22	218.2	215.98	218.72	218.88	219.62	217.8	219.15	218.51	214.07	216.27	218.95	216.8	217.6	218.57	216.75	218.17	217.25	217.62	214.31	214.69	218.24	216.84	217.07	217.15	215.83	216.87	219.76	219.55	219.13	216.58	217.32	216.97	215.77	216.26	218.77	216.04	218.11	215.35	216.81	217.47	220.08	220.42	219.04	219.36	219.25	215.98	218.9	218.62	217.79
202.04	201.32	203.02	202.36	200.66	201.89	203.45	203.15	204.65	202.57	202.46	202.99	202.83	201.78	203.3	205.29	205.56	203.23	203.59	204.74	204.02	204.43	203.92	202.4	204.19	203.31	204.05	204.29	202.02	201.2	205.47	206.01	203.54	200.19	203.19	203.73	201.62	204.36	204.87	205.66	202.79	205.53	203.93	203.72	203.51	203.14	202.95	205.89	204.33	204.75
203.1	203.05	203.71	201.92	205.66	202.08	201.96	200.52	205.85	202.17	200.59	202.38	202.94	200.42	204.76	204.06	202.25	202.84	203.33	203.27	202.01	203.8	202.28	202.25	203.43	202.69	202.51	203.05	203.46	202.29	202.04	202.93	202.5	203.75	202.36	201.52	202.73	203.4	203.64	204.96	203.21	203.1	202.06	203.33	203.47	203.7	204.5	202.84	202.34	203.02
200.54	203.33	203.68	201.73	202.37	201.91	202.29	204.88	202.1	202.35	200.74	199.48	202.26	201.01	202.84	202.47	202.35	205.11	202.65	204.15	202.79	202.26	201.23	202.59	202.45	202.1	202.39	202.61	200.92	199.86	203.58	201.18	199.78	200.85	204.74	201.64	203.29	202.66	201.4	200.37	202.21	200.94	203.13	201.8	202.52	201.57	200.72	202.82	203.39	201.42
203	202.64	202.73	203	202.03	203.08	202.74	202.58	203.76	204.23	202.97	204.23	203.12	201.97	202.77	202.05	204.21	201.32	203.12	201.66	202.9	201.96	203.01	204.87	201.12	201.64	202.45	204.33	203.61	202.14	203.77	204.84	203.95	202.81	204.84	201.76	201.07	202.69	201.33	202.58	203.79	204.62	204.03	203.9	204.32	204.05	203.59	204.93	204.88	204.63
205.57	205.33	207.84	206.16	204.32	207.03	207.34	206.86	207.28	205.96	205.61	207.59	205.12	205.62	206.02	205.39	207.08	207.73	206.51	205.92	205.95	208.38	205.25	204.74	205.05	205.21	204.35	207.43	206.1	207.35	205.99	207.52	205.02	204.36	206.91	204.55	208.37	205.83	206.28	207.01	206.83	206.47	204.57	205.42	206.46	207.8	206.71	204.42	205.83	206.76
197.69	197.42	199.49	197.59	199.45	200.17	197.6	199.79	199.65	199.5	198.58	197.19	200.59	196.63	198.47	196.13	198.5	200.24	197.56	198.3	201.18	198.88	199.01	198.58	199.62	196.92	199.91	197.95	196.91	197.6	198.38	200.32	199.59	198.58	197.8	198.36	199.32	196	199.66	198.06	198.49	198.61	196.77	197.46	197.86	199.45	197.65	198.21	198.53	197.49
212.61	213.17	213.15	213.93	211.74	210.33	212.4	211.37	211.93	212.69	210.68	211.88	211.02	209.68	214.44	212.16	209.62	211.51	209.52	211.22	211.02	211.78	213.02	212.44	209.89	210.77	213.03	212.45	211.51	212.15	210.37	211.27	211.64	212.38	211.72	212.96	210.61	213.53	211.27	211.95	212.02	212.1	210.57	210.49	210.72	210.86	209.83	211.02	212.3	208.69
202.34	205.23	204.46	203.77	203.28	206.39	203.12	206.36	206.32	203.96	202.35	203.78	202.94	201.23	203.94	206.24	202.71	205.51	203.63	203.82	203.17	205.4	202.91	205.22	204.24	205.54	203.33	204.63	204.96	205.05	203.92	204.43	203.71	200.69	202.21	205.1	202.3	204.18	202.4	203.51	206.64	201.22	204.04	202.45	202.23	203.55	204.07	203.54	204.25	202.37
205.41	207.2	206.97	207.19	204.86	206.06	206	207.17	205.07	206.45	208.9	208.63	204.52	206.14	206.52	206.47	204.13	205.16	202.5	204.73	206.64	205.53	204.39	204.64	205.17	206.03	205.77	204.96	204.34	207.11	206.58	207.08	207.61	207.42	208.07	206.15	204.69	204.97	205.02	205.8	204.05	204.57	203.5	205.69	206	207.09	204.84	206.21	203.16	206.9
207.73	207.27	206.36	207.17	206.27	208.34	205.7	208.18	209.96	207.5	208.14	208.36	203.88	207.89	206.15	206.81	206.01	208.76	207.46	208.49	205.65	209.34	208.99	206.75	208.24	208.14	208.59	209.58	207.71	206.42	208.23	205.68	205.05	209.11	207.89	208.91	205.39	208.53	207.78	209.87	206.06	206.39	208.04	206.34	207.41	210.15	207.44	208.14	209.76	208.94
218.44	218.27	218.44	216.24	217.44	217.09	217.5	218.29	217.66	217.66	216.7	217.88	220.1	217.71	217.81	218.76	218.07	219.09	215.86	215.73	215.25	216.88	215.38	217.42	216.95	216.95	217.29	217.13	216.48	218.29	219.37	217.07	214.32	217.15	216.28	215.1	216.54	217.56	216.57	217.93	215.92	216.33	215.21	217.55	217.23	215.78	217.57	215.38	216.76	214.67
202.9	204.08	201.94	204.43	202.53	204.16	204.77	201.56	204.83	206.19	203.13	203.36	204.06	203.47	204.72	204.92	204.4	204	206.5	203.18	204.37	203.02	201.33	202.8	203.74	202.93	202.67	205.36	204.62	204.98	201.53	202.96	204.42	201.91	204.8	204.35	203.96	203.79	207.27	204.78	202.35	204.03	203.24	202.44	203.96	201.55	202.94	204.28	204.57	202.06
216.48	215.47	216.32	216.05	214.07	219.11	214.86	218.32	218.05	216.96	218.08	216.11	215.84	216.63	215.12	217.48	215.87	216.71	218.34	217.6	216.99	215.2	216.54	215.82	215.38	217.03	217.3	218.29	217.26	215.61	216.65	216.76	218.6	220.02	215.97	215.59	215.27	216.38	215.76	215.98	219.53	216.77	215.95	218	216.82	216.91	216.33	216.07	221.61	217.04
206.84	207.97	208.47	205.72	208.75	207.57	207.99	207.96	206.29	208.17	204.97	208.37	206.29	207.5	206.23	209.29	206.29	208.12	208.24	207.82	208.64	208.44	205.56	208.57	207.13	206.79	206.08	208.21	207.38	208.61	207.98	206.25	207.9	208.77	209.58	204.85	208.87	207.47	207.4	207.33	211.13	208.35	208.02	207.36	207.95	207.16	207.21	207.97	206.69	207.37
210.69	214.97	212.27	211.43	212.66	213.55	214.49	213.28	214.09	212.17	212.92	213.56	214.16	213.12	214.15	212.84	214.2	212.88	213.81	213.47	213.57	215.02	213.02	214.28	212.37	214.67	214.24	213.82	214.8	214.38	212.9	213.4	212.79	214.27	211.29	213.44	212.4	212.89	213.35	213.9	215.52	213.87	211.69	212	213.35	212.89	214.91	212.05	212.92	214.78
207.05	203.57	203.73	205.74	203.49	205.92	202.49	200.84	204.11	202.26	203.2	203.04	205.46	203.88	202.59	203.14	203.89	204.31	204.83	205.51	203.04	206.5	205.19	204.87	202.3	202.34	203.37	205.68	204.51	201.75	203.2	204.19	203.34	202.24	204.45	203.07	201.94	205.42	202.88	203.92	203.57	203.62	202.31	204.26	204.93	201.58	207.09	204.09	205.9	203.86
217.59	217.98	216.09	217.89	218.77	218.17	218.66	219.88	217.71	219.86	216.15	218.27	216.07	218.09	219.33	216.37	218.72	218.19	217.08	217.11	215.98	216.64	218.33	216.94	218.48	219.23	218.69	217.95	215.65	218.52	217.41	219.19	217.7	216.56	216.62	217.65	217.02	216.44	218.57	217.12	219.94	217.16	220.73	215.57	217.29	217.75	217.75	218.43	217.56	216.22
204.7	210.45	207.8	207.72	210.34	208.94	208.6	207.51	208.86	206.6	207.99	209.44	208.81	208.6	207.46	207.61	207.36	210.01	207.61	209.66	208.35	207.9	207.42	206.63	206.56	208.16	206.08	206.92	206.33	206.12	205.38	209.93	209.88	207.46	207.56	207.52	207.59	209.11	208.22	209.13	207.35	207.31	206.1	209.55	208.22	208.08	209.16	206.5	210.26	208.32
210.09	211.06	210.11	209.75	209.95	209.56	211.27	209.01	208.09	210.18	207.51	207.77	204.29	209.72	209.39	209.14	210.69	206.71	208.36	207.08	209.19	208.4	209.85	208.42	208.22	206.65	209.11	207.82	207.24	208.79	208.14	210.05	211.67	208.21	207.9	207.7	209.03	208.95	208.38	211.27	207.54	210	207.33	208.21	208.34	209.15	209.77	206.74	209.01	211.34
203.02	203.41	203.71	204.85	202.99	204.08	201.6	203.94	201.38	202.18	202.3	202.41	201.56	204.16	203.35	205.28	203.73	204.37	204.53	202.83	202.8	203.13	204.23	202.6	202.51	201.96	202.71	206.44	202.3	204.27	204.1	203.94	203.26	202.64	202.24	204.13	202.85	201.97	203.14	204.08	203.64	201.45	203.49	201.73	203.78	205.41	203.01	203.7	203.93	202.67
211.78	211.67	211.56	210.67	212.31	211.32	212.09	212.95	210.84	211.64	210.66	211.2	212.21	211.19	211.77	208.77	211.25	211.8	212.2	213.38	209.92	210.17	210.71	212.27	210.15	210.89	209.99	212.18	212.33	214.22	211.48	210.53	211.99	209.98	210.35	214.31	211.87	213.42	214.26	212.33	213.01	211.89	210.84	210.71	210.51	209.86	213.09	212.56	212.4	211.83
212.14	213.64	213.16	212.79	215.07	211.51	211.9	212	212.94	213.45	214.65	214.31	212.69	212.58	213.55	214.69	212.86	213.86	212.26	214.5	213.52	213.68	212.7	212.61	211.73	213.74	213.95	213.64	213.89	210.61	211.29	214.19	215.18	211.36	212.52	211.66	213.54	212.53	214.51	214.78	214.71	211.34	211.86	212.74	212.46	212.73	214.84	214.57	211.45	213.96
207.81	209.14	206.79	207.41	208.12	211.6	210.25	208.07	207.46	211.06	208.27	206.6	209.75	208.48	208.15	209.64	207	210.17	209.4	208.25	209.79	207.98	207.77	209.15	208.95	207.87	208	206.48	208.12	209.21	209.43	209.51	208.07	207.13	209.82	208.13	211.69	208.87	209.45	207.31	208.33	208.6	210.97	209.36	208.21	209.21	209.1	210.33	208.15	206.86
210.98	210.12	207.28	209.73	208.16	207.97	208.07	208.86	208.85	210.79	208.5	209.28	208.9	209	209.72	211.74	208.97	207.34	208.34	209.69	207.09	208.92	210.98	211.06	209.77	209.08	209.91	211.01	208.3	210.3	210.68	209.67	210.19	209.23	209.94	209.15	210.17	210.19	210.9	209.84	209.23	208.94	210.18	209.05	209.33	209.66	207.38	211.34	208.58	209.55
207.83	208.78	209.32	208.82	210.68	208.88	209.3	208.79	208.72	208.48	209.96	208.71	210.27	209.12	210.27	210.23	209.21	208.23	207.89	210.11	207.42	211.1	208.73	210.93	210.25	210.52	210.27	209.99	210.61	209.82	210.81	209.94	207.49	209.26	209.64	211.16	209.84	209.12	212.08	209.67	212.26	208.58	208.24	208.19	207.47	210.2	210.67	208	207.44	210.82
198.84	199.01	199.2	199.54	200.44	198.55	200.03	198.65	197.77	199.49	199.42	196.96	199.28	200.23	198.57	197.96	197.37	198.15	197.53	198.81	199.98	197.51	199.89	198.99	200.87	199.06	200.29	199.97	200.51	199.49	200.05	199.86	197.63	198.41	199.78	201.11	199.47	201.21	197.54	200.48	198.91	201.94	200.39	201.05	197.49	200.8	195.35	197.93	201.1	200.5
204.13	206.42	204.8	204.71	203.81	203.28	206.62	205.01	204.02	203.84	206.69	203.45	205.67	203.2	203.98	205.25	206.46	207.21	204.8	205.54	205.5	205.34	205.5	204.24	203.04	204.53	206.06	204.17	204.43	205.71	202.14	206.21	205.85	203.85	202.59	204.96	205.3	204.3	204.21	205.59	205.53	204.06	203.25	203.8	205.55	205.46	204.42	204.5	203.58	204.37
202.13	202.36	202.38	201.56	204.19	203.92	204.54	205.15	204.3	203.58	201.57	203.71	203.9	205.35	202.51	204.06	203.29	200.02	206.27	204.25	204.37	203.18	203.48	203.41	202.2	202.69	203.69	204.9	205.03	202.99	203.2	203.48	202.75	203.02	205.13	204.94	202.33	203.09	203.99	203.9	204.36	205.85	202.25	204.73	202.25	203.21	201.26	204.33	203.57	203.58
214.8	213.33	214.43	215.82	215.47	211.04	212	212.98	215.76	214.47	213.3	213.47	214.29	213.8	213.92	211.3	213.16	212.82	216.3	213.41	212.66	215.77	212.34	215.21	214.7	213.75	212.58	214.95	213.96	212.51	212.37	211.93	215.59	214.75	215.72	212.52	214.45	213.47	213.36	211.08	212.52	210.48	213.86	215.01	212.37	213.59	215.28	213.32	213.67	215
219	216.28	217.62	214.54	216.99	216.27	217.38	217.61	217.71	217.46	217.52	217.71	217.47	217.4	215.54	218.95	216.95	215.71	215.62	215.83	216.54	216.31	216	217.16	216.9	216.93	217.15	215.38	216.93	218.57	217.23	216.87	217.83	215.75	216.39	219.55	219.07	215.31	217.18	218.41	216.04	216.4	216.09	214.9	215.67	216.64	217.64	218.97	216.38	218.82
211.16	206.95	210.22	209.88	208.66	207.94	207.18	208.29	209.09	208.98	205.86	206.15	209.55	208.07	208.86	207.81	208.39	207.64	206.98	208.94	205.83	208.56	207.42	207.46	208.72	208.81	205.43	207.83	206.53	207.55	208.13	207.13	207.85	208.64	207.57	207.07	205.42	206.94	205.91	208.31	207.04	207.77	209.2	208.09	206.62	210.02	206.45	207.57	206.85	205.6
208.68	209.71	207.81	210.4	207.71	207.69	210.08	206.71	209.94	209.83	207.76	210.26	208.22	209.37	207.56	208.13	206.85	210.58	210.97	205.85	208.32	208.96	208.23	209.04	209.27	207	207.64	209.91	209.08	208.4	206.59	209.66	207.97	209.83	210.58	208.23	207.32	209.43	209.38	211.04	207.58	210.2	209.02	210.6	210.21	205.49	208.53	208.54	208.79	208.86
195.46	194.29	194.12	195.54	193.05	194.68	195.05	195.5	195.18	194.41	195.67	193.61	196.03	196.22	195.12	199.32	196.99	194.56	195.58	199.25	195.54	194.6	196.43	193.87	194.28	194.66	195.56	195.86	195.68	194.21	196.69	196.36	193.75	195.48	196.31	194.87	195.04	190.01	195.5	196.25	194.42	194.36	196.33	194.76	191.16	195.4	196.31	195.24	194.78	194.11
210.34	212.16	211.32	210.25	209.38	207.58	210.16	208.99	209.86	208.72	208.85	211.2	211.7	206.54	211.01	208.61	208.3	209.6	208.59	208.6	208.48	210.38	206.65	211.76	211.36	208.53	210.34	209.97	210.7	211.04	209.9	208.53	212.02	209.81	209.31	207.97	208.31	209.76	211.57	207.81	208.18	208.48	208.84	210.68	211.35	209.2	211.08	208.91	209.75	208.87
218.83	216.96	218	219.91	219.75	217.67	217.35	217.1	217.92	216.61	219.96	218.41	217.61	219.22	218.33	216.78	218.04	220.45	218.75	218.28	217.23	216.57	216.72	215.93	217.52	215.54	216.97	219.76	216.91	217.68	217.67	218.64	218.32	219.92	217.11	218.35	217.76	218.66	217.77	218.43	218.86	219.41	215.93	217.9	216.67	220.01	217.05	217.89	216.07	215.63
204.41	203.29	203.21	205.41	204.69	206.55	202.06	204.13	206.16	206.04	205.03	206.54	203.78	203.05	205.89	203.67	204.51	203.11	205.37	202.84	204.85	206.81	206.58	205.63	202.77	207.29	204.97	205.07	205.89	205.85	205.02	204.97	205.05	204.4	204.47	203.23	203.3	202.8	204.99	206.09	204.73	203.72	205.19	203.89	205.44	205.06	206.36	203.99	205.74	204.8
198.76	198.19	197.56	200.78	198.41	199.61	201.01	197.66	200.5	199.69	199.67	199.42	195.86	197.23	200.4	195.99	199.79	196.82	197.77	197.55	197.03	199.1	197.52	199.27	197.43	199.93	200.89	197.16	196.37	198.72	197.35	196.81	199.23	199.19	197.95	196.64	199.58	199.08	197.06	199.18	196.83	199.23	197.37	200.64	199.45	199.87	198.46	197.04	200.51	198.53
202.22	202.17	201.73	197.94	199.78	198.75	198.95	200.13	201.43	199.45	201.41	200.45	198.3	199.66	200.9	198.88	200.99	203.36	200.53	201.24	198.51	201.51	200.42	198.77	200.03	198.97	201.04	200.52	201.18	202.03	199.95	201.46	200.74	200.42	200.85	201.22	201.95	200.61	201.82	200.94	202.8	198.9	201.61	198.92	197.68	203.53	200.94	201.47	199.75	198.92
210.71	207.41	207.43	208.67	209.85	207.15	209.02	206.52	207.66	207.35	205.37	207.35	209.84	208.28	209.25	206.95	206.3	208.91	207.88	206.1	206.1	207.15	207.26	209.25	210.19	207.31	207.95	209.38	208.8	208.39	207.58	206.37	206.31	205.53	206.39	208.08	207.92	207.05	206.82	208.16	207.74	208.69	209.29	206.77	206.78	207.5	204.65	208.68	209.46	208.97
213.48	213.19	212.5	212.89	210.11	213.58	214.84	212.44	215.21	214.09	214.33	214.28	213.17	209.7	212.03	214.48	214.5	214.77	214.01	213.62	213.31	212.2	213.6	213.28	211.3	210.3	211.52	215.08	212.05	214.07	215.81	213.08	211.72	212.26	213.24	213.87	211.57	215.68	214.52	212.31	212.84	214.11	213.81	212.37	213.39	210.62	212.64	213.01	212.71	213.45
216.92	218.48	215.48	219.02	217.02	217.82	217.71	217.13	216.46	216.29	217.38	215.29	217.44	218.22	216.85	216.95	214.82	216.2	215.27	217.35	216.19	214.83	217.2	217.75	218.36	217.66	217.92	219.63	217.89	216.36	217	218.11	217.81	217.05	215.12	218.48	217.87	218.58	215.43	217.65	217.77	214.82	214.81	217.52	219.07	215.63	217.48	219.84	215.89	220.45
205.11	207.93	209.61	208.75	209.27	208.1	208.73	206.28	207.47	208.48	206.34	209.23	206.16	208.18	206.84	208.52	205.86	207.77	208.62	207.3	207.16	209	205.7	204.86	206.48	207.29	207.26	209.72	207.93	206.9	207.44	209.12	208.05	207.47	208.01	208.49	208.69	205.34	205.68	208.89	206.47	208.43	207.41	207.72	208.55	207.96	207.98	204.86	206.82	207.42
210.57	208.06	211.54	209.09	208.68	207.24	208.75	210.72	207.91	210.4	209.21	211.5	209.27	208.78	211.1	209.12	210.87	208.42	207.79	208.42	209.77	208.61	208.01	207.67	209.3	209.43	209.42	210.94	209.45	209.12	209.57	209.2	206.09	207.05	209.56	209.31	209.35	209.64	207.75	208.43	210.15	210.01	208.39	207.61	208.08	209.43	207.69	209.19	207.45	208.67
204.45	204.83	206.66	205.19	203.08	204.33	206.26	209.35	205.18	208.52	204.74	207.93	204.45	204.12	206.55	204.39	206.33	205.78	204.24	205.5	206.49	206.15	207.41	205.08	204.88	205.92	205.04	205.43	206.03	204.3	205.38	205.6	202.89	207.51	203.78	205.6	207.06	203.43	205.36	206.54	207.27	207.5	205.57	204.05	205.23	206.63	206.92	205.5	205.55	205.91
201.93	202.85	200.51	203.11	202.19	201.58	202.21	202.38	204.87	203.26	204.7	205.13	202.29	202.59	203.29	204.57	203.49	203.94	203.62	202.89	201.57	203.8	202.35	202.9	203.24	202.23	202.53	201.66	204.75	202.87	204.57	201.29	203.7	202.58	201.98	201.52	206.36	203.82	202.81	203.08	203.56	203.3	203.46	203.08	205.12	203.8	205.76	202.94	202.91	202.25
207.94	206.13	209.18	207.71	207.82	207.34	206.71	207.02	206.21	210.29	207.13	205.87	209.13	209.51	207.79	209.24	206.83	207.01	208.89	208.7	208.86	208.18	207.36	207.65	206.53	206.23	207.19	206.11	210.03	206.54	209.89	207.51	208.27	208.2	208.24	209.27	207.6	207.2	209.23	209.67	206.95	206.94	208.27	208.95	209.02	208.53	207.13	210.3	207.56	209.24
206.73	205.04	209.67	207.14	208.57	208.5	207.33	207.87	207.39	208.69	207.56	207.77	208.54	204.78	209.74	210.95	209.86	206.97	210.14	208.55	207.48	210.38	207.85	208.31	204.89	208.31	206.73	207.09	210.8	210.38	207.33	207.16	209.27	207.46	205.63	206.7	208.5	207.68	206.83	208.05	207.35	207.52	206.93	210.24	206.07	206.92	211.27	206.44	206.85	209.05
211.37	213.09	211.44	212.31	213.84	213.37	210.89	211.13	210.66	212.2	209.87	213.41	211.17	212.28	210.74	210.56	209.79	210.42	210.87	210.12	212.4	210.63	212.33	214.11	211.37	210.97	212.33	211.26	212.04	213.62	211.74	212.64	210.14	211.63	211.81	209.11	212.71	211.37	211.58	212.76	210.91	211.15	211.92	210.58	210.49	213.6	212.87	211.21	212.32	210.49
205.03	205.63	205.44	203.86	204.33	206.09	203.63	204.32	205.47	202.4	203.1	206	204.96	206.89	203.94	203.61	205.87	202.08	205.3	204.47	205.74	205.34	204.86	204.54	204.59	204.84	203.51	205.97	205	205.13	204.84	204.4	204.65	206.43	204.8	206.73	207.02	203.88	205.36	204.35	205.46	204.94	204.79	205.48	205.47	204.35	207.57	203.15	207.01	205.08
204.19	204.66	204.85	204.47	203.39	202.01	203.49	203.51	202.76	204.3	202.9	203.62	204	201.39	204.05	203.8	203.27	202.71	200.94	202.81	203.72	203.82	202.7	202.19	202.46	204.99	205.65	202.77	203.6	204.96	204.66	204.51	202.04	204.95	205.65	203.72	203.7	204.4	203.26	202.33	205.68	201.29	201.55	205.77	203.61	203.25	204.51	203.32	205.06	204.54
202.27	202.2	202.8	202.76	203.06	201.18	203.61	204.01	206.52	202.96	203.98	203.84	204.29	202.32	201.79	201.82	202.18	201.53	201.61	203.05	202.63	201.52	201.65	203.37	202.06	204.21	202.82	200.17	202.16	200.73	200.6	203.39	202.18	201.58	204.98	201.49	202.89	204.28	201.87	201.45	202.82	204.66	201.85	202.68	201.5	203.83	203.15	202.63	202.8	202.51
205.03	204.83	204.24	206.24	203.05	204.58	201.71	205.48	201.4	203.6	203.17	204.27	205.04	203.61	203.57	202.71	202.77	205.26	205.03	202.54	202.58	205.37	203.95	206.08	204.65	205.88	203.99	203.62	206.72	204.39	204.96	203.5	203.03	203.8	202.87	203.96	203.56	203.6	202.56	204.81	203.32	204.04	204.06	203.36	203.36	204.08	203.92	203.37	206.64	203.58
200.73	198.61	199.6	199.96	199.71	198.95	199.54	199.23	197.57	199.72	199.47	201.52	201.63	197.78	198.31	199.9	200.84	198.16	199.98	201.43	199.22	198.66	199.67	200.15	199.23	198.75	200.93	199.92	200.74	199.18	198.12	200.07	199.29	198.94	200.11	198.86	202.31	200.54	201.46	198.76	201.62	201.11	199.83	201.11	199.24	202.05	201.26	200.26	198.71	197.54
208.8	208.47	207.24	207.27	209.54	207.54	207.84	208.06	206.84	209.77	206.85	208.53	206.27	208.62	209.21	209.15	205.72	208.47	208.51	208.76	207.21	206.83	207.16	206.86	205	206.81	208.63	209.54	205.78	209.39	209.93	207.4	208.1	207.02	208.27	207.57	205.5	208.07	208.29	205.63	208.17	207.69	205.31	206.57	208.05	209.83	208.61	206.16	208.88	207.06
200.21	200.22	198.7	199.39	199.06	201.36	198.96	201.04	197.53	197.13	198.75	200.75	197.9	197.44	198.97	200.23	200.58	201.29	196.85	200.47	199.68	199.28	197.53	198.99	199.89	201.39	199.69	200.75	198.22	199.34	201.8	199.6	198.73	201.62	197.88	199.89	198.83	199.29	201.27	202.35	200.67	199.86	199.44	196.5	198.61	199.91	198.75	199.99	200.98	199.47
204.34	204.65	203.57	200.59	204.39	205.13	203.25	203.29	204.04	203.03	201.7	203.5	202.52	203.5	202.87	200.05	202.14	200.4	204.16	203.69	204.33	202.12	204.61	201.12	201.25	204.19	203.64	200.56	201.87	203.76	201.86	200.11	201.71	201.05	203.28	202.73	202.42	203.15	202.77	203.99	202.9	202.08	203.96	200.8	203.65	201.5	202.24	202.84	202.2	200.98
213.43	213.6	213.55	213.03	213.09	213.01	213.58	212.73	214.48	214.46	214.17	215.43	213.87	215.25	214.91	213.55	213.81	214.62	216.1	213.11	212.37	216.96	212.56	214.57	217.34	214.12	213.19	212.53	215.23	215.34	213.02	212.75	212.65	212.44	212.41	215.44	214.83	212.84	212.37	213.88	213.41	212.27	214.24	214.87	210.92	214.95	215.36	214.22	213.89	213.88
208.64	209.09	208.71	208.65	207.36	209.69	208.17	208	208.73	209.66	209.33	210	208.57	209.94	209.75	208.96	208.92	208.48	210.47	208.04	208.7	206.83	207.1	207.04	207.59	208.42	207.69	207.38	209.11	209.39	209.78	210.16	207.91	209.5	206.76	209.34	207.74	208.35	209.1	206.88	209.85	206.06	207.92	208.77	208.09	206.99	207.77	208.88	204.63	209.63
211.13	210.91	211.35	210.22	211.2	210.42	212.27	211.72	213.4	212.78	212.18	212.55	212.39	211.27	213.75	212.1	210.16	211.29	212.71	210.07	211.48	212.62	209.32	212.92	212.33	209.48	211.27	212.64	212.29	213.17	213.09	211.38	214.1	210.69	212.22	211.79	212.53	212.57	212.7	210.97	210.91	208.98	210.06	212.92	213.52	210.3	212.93	211.08	212.52	212.45
194.95	195.76	195.12	197.36	196.54	195.17	194.76	193.19	195.61	196.48	193.63	193.82	192.62	195.09	195.35	195.07	195.17	195.3	195.75	197.42	192.37	194.58	194.83	195.54	193.86	195.34	196	197.58	194.79	194.41	196.43	195.33	192.94	196.04	196.74	194.36	195.88	195.49	194.73	197.17	194.52	195.26	194.41	197.23	195.28	194.71	195.31	197.1	194.23	195.43
208.02	209.07	208.57	207.39	210.49	208.13	207.14	209.05	209.95	208.21	207.25	208.49	207.37	210.34	209.74	209.81	209.79	209.61	209.61	206.87	206.95	209.18	207.89	210.87	207.58	209.86	209.14	209.86	209.29	210.83	208.39	209.98	207.8	208.05	208.11	210.99	208.52	209	208.89	207.12	208.59	207.41	207.75	209.72	211.08	207.81	206.74	209.52	207.27	208.88
208.15	209.82	206.81	210.11	206.02	205.59	208.82	206.26	208.43	207.58	208.6	208.21	206.49	208.5	209.08	206.99	205.32	206.66	208.64	208.19	210.25	208.08	207.5	208.6	206.81	207.83	209.25	208.59	209.98	207.93	208.64	209.59	207.16	208.79	207.34	206.21	208.14	207.51	208.32	208.56	206.11	206.81	208.7	209.22	208.53	207.47	205.12	207.08	207.83	208.16
202.92	205.43	203.24	204.73	204.37	202.99	201.99	204.82	204.49	200.93	203.31	203.42	202.28	204.68	203.83	203.33	204.04	203.31	202.37	205.06	202.59	203.69	203.64	204.66	204.68	205.29	203.72	201.89	202.64	204.87	203.15	205.92	203.42	203.89	205.14	206.29	204.83	205.27	203.36	204.26	203.9	201.58	202.82	204.38	202.11	203.11	204.22	203.91	203.74	204.4
211.95	214.75	214.89	214.05	214.57	214.11	213.53	212.57	214.04	212.54	215.33	212.93	212.07	211.73	214.92	214.41	212.6	214.8	212.36	211.91	214.54	211.67	214.65	213.94	213.45	213.87	215.97	216.63	213.49	214.02	213.36	213.66	212.8	215.05	214.63	213.18	214.51	213.03	213.83	213.89	213.85	213.89	214.07	213.67	212.07	213.26	213.82	212.89	214.41	213.5
217.35	219.16	216.87	219.22	218.64	215.44	216.46	216.88	216.61	217.52	216.59	214.66	216.08	215.86	220.01	217.67	216.24	218.69	215.59	217.93	215.73	217.12	216.87	216.87	216.99	217.76	213.82	217.47	215.69	215.43	218.9	217.28	217.5	217.39	216.53	218.96	217.03	213.07	216.4	218.7	215.07	219.17	217.3	215.24	217.36	215.84	213.69	216.6	216.91	218.41
212.92	213.08	211.6	211.06	212.12	213.76	210.33	214.5	213.95	211.72	211.58	213.75	211.65	211.92	212.93	215.71	213.23	213.46	212.85	212.62	213.9	215.25	214.36	214.19	212.72	212.98	213.65	211.58	213.25	213.21	212.82	212.89	212.92	212.05	212.29	211.6	215.69	211.17	211.99	212.33	210.42	214.07	212.93	211.47	213.42	211.89	214.7	211.23	214.43	212.73
212.92	210.81	212.49	210.43	210.71	211.56	211.83	210.44	213.14	212.21	212.11	211.84	208.77	211.82	214.24	213.14	212.64	213.22	214.98	211.83	212.82	210.78	212.33	214.27	213.12	211.78	210.82	212.69	210.33	211.32	213.62	213.51	212.98	212.53	214.22	214.31	211.67	212.67	214.23	211.7	210.96	213.25	213.93	212.09	212.15	211.46	212.04	212.41	212.36	210.23
202.46	203.84	203.06	204.15	205.78	204.05	202.59	202.97	202.9	200.91	203.01	203.59	202.71	205.01	201.83	203.87	203.85	202.43	205.39	203.74	203.56	202.05	202.74	204.56	203.44	203.05	203.09	204.84	202.19	203.91	202.28	204.37	201.19	201.85	203.41	202.44	202.44	202.65	202.14	202.1	203.12	202.43	202.33	202.46	202.21	204.16	202.67	203.47	205.78	203.53
202.98	202.11	201.63	201.57	203.07	204.77	200.73	201.71	203.62	202.44	201.69	203.45	200.93	201.97	204.04	203.2	202.07	203.32	201.98	202.26	201.52	203.57	201.41	201.84	202.91	204.6	202.9	201.21	201.19	203.81	203.14	203.73	203.27	200.94	204.13	203.84	201.14	202.78	201.19	202.85	201.83	201.76	204.46	202.51	201.45	202.92	203.2	200.94	205.88	203.66
211.79	212.45	210.75	210.52	210.88	211.02	211.07	213.3	211.36	213.5	212.41	211.91	212.45	213.15	211.36	211.81	210.41	214.79	211.46	210.96	209.8	211.79	209.81	210.35	210.45	210.56	213.46	213.72	209.9	213.81	210.93	211.03	211.19	211.4	212.28	210.91	210.6	213.39	213.88	210.37	213.33	213.19	209.94	210.18	211.28	213.01	212.75	210.29	213.3	212.03
212.56	209.72	210.55	211.11	212.01	213.41	212.5	212.61	210.32	211.81	210.75	212.74	210.68	211.62	212.91	211.13	211.53	212.98	212.32	209.82	212.29	210.7	211.84	213.12	209.29	211.56	212.66	210.45	212.69	210.92	210.99	210.19	212.51	211.45	211.47	211.75	213.23	213.8	210.6	212.41	213.13	211.39	211.22	210.99	211.55	212.31	211.73	212.64	213.13	210.95
216.23	217.29	216.42	216.9	218.15	218.61	218.07	216.37	217.45	216.84	217.28	217.77	214.51	215.06	217.98	216.73	218.25	214.78	218.94	217.95	218.82	217.2	216.22	213.59	217.13	216.16	216.56	215.01	217.94	218.11	218.02	218.29	216.86	215.97	217.56	218.28	217.48	216.71	219.02	216.16	216.39	216.88	216.59	216.23	217.05	217.31	218.3	216.18	218.52	215.58
200.77	200.08	201.6	200.21	200.42	203.27	198.79	201.15	200.36	200	199.68	200.93	201.41	201.33	199.17	201.48	199.05	200.5	202.7	202.11	198.04	203.3	201.45	199.12	199.4	199.43	199.4	199.99	200.1	199.56	199.82	201.27	201.51	201.34	200.48	202.35	198.52	198.47	201.6	200.81	200.12	197.55	202.62	198.61	202.83	200.36	200.69	201.73	198.75	201.35
208	207.41	207.52	211.83	206.43	208.69	208.45	207.7	210.78	206.69	208.08	207.97	208.91	207.59	206.79	209.6	208.42	209.78	212.36	207.21	209.07	209.62	208.47	205.21	208.16	209.65	207.74	208.6	208.06	208.79	208.44	209.68	208.35	206.31	211.33	207.41	208.84	207.98	206.59	207.3	209.02	207.33	209.42	208.66	205.67	207.89	206.62	208.72	209	209.34
213.59	211.69	211.91	212.38	210.89	211.71	211.11	210.7	211.19	209.68	211.36	211.33	211.02	210.62	209.83	211.49	209.32	212.15	214.43	210.89	211.8	210.76	212.1	212.27	212.62	213.49	210.23	211.4	211.58	211.46	210.93	209.36	210.25	210.16	211.69	209.81	212.27	210.79	212.08	209.5	211.19	211.18	213.17	210.18	210.7	209.72	210.64	212.96	210.51	211.47
210.35	207.56	209.16	213	209.26	207.42	207.46	209.55	209.7	208.63	210.71	208.33	208.63	209.39	209.34	208.51	208.42	209.6	208.82	209.99	207.36	208.9	207.57	208.26	208.25	209.67	206.48	209.29	209.39	210.07	209.69	208.6	208.77	208.36	207.58	211.03	208.36	209.64	207.04	207.6	207.6	207.37	209.27	208.52	209.15	210.51	206.93	207.54	207.92	210.36
207.07	207.24	207.14	206.95	207.07	204.38	205.58	205.85	208	206.1	206.8	205.92	207.28	207.64	207.37	206.78	205.77	205.5	207.16	206.03	204.25	208.32	205.15	207.48	208.32	205.58	207.8	207.79	205.5	206.41	206.35	202.56	206.6	204.53	207.39	208.44	207.73	206.27	204.59	206.78	204.32	208.21	207.38	206.91	207.01	205.83	209.26	206.13	207.05	205.59
204.14	202.4	202.84	204.54	203.26	203.74	200.91	202.99	202.28	202.2	202.51	205.65	203.34	203.91	205.13	202.5	204.54	202.87	204.98	203.39	203.01	202.59	203.43	203.34	203.12	203.5	204.09	206.07	204.22	203.63	204.35	204.91	203.81	203.67	203.12	200.55	203.58	202.96	202.99	201.88	205.86	204.82	205.81	204.43	204.57	204.48	202.58	202.68	202.1	203.9
202.54	202.62	203.82	202.56	202.88	201.22	201.98	204.44	203.9	203.19	204.63	205.33	202.05	202.47	202.58	202.45	201.48	203.04	201.04	203.34	201.29	203.56	203.19	202.42	201.54	202.49	200.9	203.05	203.55	204.72	201.42	202.64	203.05	200.66	202.76	201.77	204.09	201.27	204.18	202.42	201.01	202.8	203.06	202.05	202.12	201.55	201.5	203.25	202.76	201.92
206.99	208.59	209.34	208.52	207.35	208.8	208.01	207.74	209.39	208.44	209.93	210.77	209.96	209.32	207.48	207.89	209.01	209.29	209.63	208.27	208.56	208.01	205.72	209.28	206.56	211.61	207.85	208.57	207.67	208.06	209.6	209.13	208.75	206.83	208.36	207.93	208.22	208.58	208.38	207.91	208.15	208.03	209.83	208.59	207.39	208.6	205.51	209.57	209.65	207.76
213.74	210.36	212.5	208.78	212.24	213.02	209.44	210.16	211.59	213.57	212.8	212.34	212.67	211.3	209.84	211.23	208.53	212.83	209.8	212.19	212.12	212.69	212.71	209.92	212.48	212.52	214.04	210.72	211.66	213.99	212.44	212.39	211.6	210.47	211.85	210.55	210.26	210.98	210.1	212.95	212.66	211.3	214.22	210.46	211.51	208.89	208.61	212.95	212.98	211.75
201.55	200.63	203.7	204.09	202.27	203.85	204	202.31	203.76	201.76	202.19	204.48	203.31	200.52	200.13	202.52	203.28	203.51	204.2	204.24	203.26	201.12	201.82	203.64	199.47	202.76	200.51	203.2	202.84	200	201.15	201.13	203.7	204.22	200.27	202.08	201.73	201.04	204.97	201.93	204.06	203.9	202.52	201.53	202.91	203	203.93	204.13	205.09	202.48
218.5	218.05	216.66	216	217.84	218.41	218.09	215.87	218.21	217.12	217.35	214.96	218.94	218.32	217.37	217.3	219.99	217.49	217.22	217.73	218.16	218.99	217.28	219.47	216.76	218.38	220.08	218.18	217.08	219.77	217.54	217.34	218.3	213.27	220.52	217.85	218.25	216.07	217.12	219.22	218.2	217.67	218.2	216.19	219.82	216.69	216.46	218.58	218.4	217.31
205.95	203.56	205.16	204.27	207.17	206.74	204.71	205.25	206.96	203.72	205.71	205.05	205.3	205.73	204.31	205.26	204.9	206.14	205.04	204.25	206.82	205.07	206.39	205.76	204	205.24	203.43	202.24	203.55	204.45	204.94	205.54	200.58	205.59	204.33	204.52	205.51	205.49	205.81	203.94	205.41	203.08	204.45	205.72	205.63	205.28	204.91	204.82	204.32	204.75
211.78	209.65	208.8	206.39	210.46	209.11	208.3	213.7	209.04	211.7	209.68	208.84	209.92	211.08	208.44	211.22	209.97	208.63	208.4	210.8	207.92	209.21	208.45	207.84	208.76	209.81	208.76	209.98	207.56	209.11	208.68	210	208.44	211.68	207.98	209.77	210.61	208.82	209.85	208.55	208.94	208.43	209.74	209	209.22	207.59	209.49	208.54	210.28	210.21
213.16	212.21	211.87	214.05	214.33	212.55	212.42	212.8	211.88	212.2	212.25	213.43	212.39	212.9	212.21	210.16	212.4	210.57	209.52	210.74	210.8	213.05	213.75	212.96	212.2	212.51	209.98	211.78	211.93	213.08	213.3	214.36	213.15	212.26	209.9	211.29	211.58	210.41	214.99	211.1	210.83	212.19	209.81	211.54	213.76	210.43	211.61	213.89	211.73	212.38
197.38	199.79	200.27	201.98	199.46	198.69	199.05	198.96	200.04	201.48	200.82	200.75	199.39	200.96	201.05	198.02	199.07	197.97	200.85	198.93	200.05	199.93	198.04	201.45	198.29	198.94	202.17	202.16	201.14	199.79	200.25	200.45	197.51	196.84	197.59	201.06	200.8	199.24	199.49	199.84	199.1	199.98	199.56	200.05	201.46	198.42	200.02	199.66	198.62	197.56
209.54	210.24	208.39	211.48	208.56	208.8	210.47	209.27	210.57	212	208.35	209.51	211.31	209.26	210.32	210.31	209.55	209.74	208.93	209.99	208.59	210.1	208.96	209.42	210.23	210.13	211.03	210.03	211.06	209.5	212.49	208.98	207.66	207.65	207.62	206.74	208.67	209.12	210.08	210.33	208.87	208.89	209.74	209.18	209.28	209.77	208.15	210.08	210.72	208.41
203.59	202.44	204.66	204.07	202.46	203.3	203.02	205.68	205.85	205.62	205.02	206.21	202.53	203.72	204.09	204.19	204.49	205.97	203.42	204.68	203.81	204.9	203.99	203.11	203.12	203.82	204.63	202.7	202.06	204.5	204.65	204.45	203.34	203.71	203.17	203.87	204.57	203.68	204.28	204.85	204.29	201.99	204.91	202.51	205.28	203.53	204.62	202.85	204.19	204.69
210.3	211.23	210.39	210.94	211.65	212.23	209.99	209.04	211.5	210.41	211.09	211.17	211.37	212.66	213.93	211.67	210.03	211.6	212.13	213.17	210.21	210.81	211.11	210.99	210.6	211.21	211.51	213.48	213.22	212.06	212.47	210.43	211.26	210.31	211.71	209.16	211.54	211.23	212.46	211.25	211.89	214.32	208.77	211.68	211.9	209.47	210.91	209.72	210.69	208.84
198.49	199.76	200.58	198.46	200.69	199.71	197.55	199.39	200.92	199.75	198.11	200.99	200.07	198.85	198.77	199.43	200.03	200.61	200.4	200.85	198.98	199.42	198.47	198.15	198.08	202.14	199.78	200.56	199.8	198.13	199.38	201.37	200.2	198.44	198.73	197.35	199.78	198.34	201.23	198.09	199.22	197.06	200.63	200.62	199.14	200.12	201.09	199	200.02	198.82
197.85	194.63	193.32	194.44	196.18	195.58	195.26	192.79	194.53	196.63	195.4	192.98	194.96	195.74	194.53	195.5	195.44	193.89	194.68	193.7	194.64	196.86	193.7	195.99	196.41	194.26	196.41	194.51	196.11	196.43	193.54	195.59	195.75	194.12	194.54	196.28	196.66	195.67	195.39	193.68	192.24	195.64	196.69	194.77	194.72	194.51	195.7	193.75	194.14	196.58
206.71	206.96	207.36	205.25	205.56	206.08	205.72	204.64	209.12	205.97	206.23	206.85	204.67	204.3	208.02	205.56	205.59	203.94	209.59	208.33	204.86	208.46	204.99	203.9	206.67	206.86	205.7	207.06	207.9	206.13	207.44	206.54	205.75	205.24	206.51	207.92	207.57	204.47	206.03	208	205.52	204.96	207.01	206.72	207.07	206.94	206.16	207.28	206.21	207.83
198.86	198.34	197.74	197.57	200.79	198.87	198.67	198.12	199.39	198.77	202.11	200.51	198.92	198.41	201.04	200.37	198.93	199.79	200.41	199.54	200.79	198.11	200.54	198.22	198.41	198.26	203.26	199.02	198.25	197.26	198.41	199.8	199.38	198.52	200.1	197.11	197.06	198.93	197.11	197.78	199.36	196.35	196.87	197.95	200.1	197.95	197.78	199.42	197.94	200.23
201.18	200.7	199.23	202.15	199.92	203.44	202.42	199.55	199.66	198.66	198.91	202.61	201.13	202.74	199.3	202.6	201.44	203.2	199.56	198.98	202.53	200.92	200.55	201.66	202.06	200	200.32	201.69	200.37	201.76	200.41	201.89	200.63	200.9	203.18	199.16	201.07	202.41	202.65	202.73	201.68	202.72	201.61	200.96	201.18	200.26	199.03	200.23	200.72	202.68
209.91	207.18	210.16	208.41	209.21	207.59	208.17	207.34	208.58	206.04	207.95	205.25	206.34	207.37	205.95	208.66	208.1	205.79	208.37	207.45	208.59	208.42	207.62	206.17	205.86	207.5	210.74	207.39	205.91	210.11	205.79	209.14	205.31	208.51	211.16	208.31	208.09	206.21	207.43	208.34	206.65	207.73	208.09	205.82	209.48	208.03	207.35	205.84	209.4	207.91
212.39	212.84	214.69	213.78	212.8	215.13	212.56	215.18	213.07	213.28	215.79	212.14	214.86	213.89	213.19	214.38	214.7	213.47	213.9	212.55	214.65	214.32	212.91	215.14	215.92	215.57	214.78	214.63	213.05	215.94	213.72	213.83	213.04	212.58	213.12	213.73	214.43	212.64	213.88	216.78	214.34	213.84	212.54	215.79	214.75	213.96	214.37	212.59	212.84	214.36
208.95	208.65	206.69	209.32	209.37	206.72	207.65	207.68	206.56	207.75	210.02	209.15	207.74	207.09	204.81	208.84	208.42	207.98	206.43	207.92	207.39	207.65	207.72	208.62	210.21	208.36	207.68	205.67	208.51	208.86	207.89	205.47	207.12	210.27	209.02	208.94	208.19	208.39	208.01	206.31	208.87	205.74	207.62	207.98	207.72	208.55	208.98	209.97	209.21	209.75
208.64	209.98	208.79	208.27	208.17	209.83	208.19	206.9	206.33	207.78	208.39	208.58	208.42	208.03	208.1	208.91	206.8	207.37	206.1	206.69	206.29	209.34	209.05	206.31	207.43	207.32	208.67	207.45	208.68	207.28	208.69	208.41	207.8	207.72	207.61	206.48	206.76	205.56	208.68	207.56	208.8	205.62	207.9	208.36	209.26	207.4	210.65	207.63	206.76	205.5
212.55	210.94	209.49	211.38	211.97	212.77	212.58	213.04	210.16	212.11	211.26	213.23	213.2	209.5	211.84	210.69	211.86	211.56	212.08	210.61	211.15	213.95	211.96	211.04	210.05	212	211	212.85	210.64	213.41	213.64	210.48	210.32	209.63	210.4	212.86	212.94	212.69	211.05	210.73	210.29	212.34	211.91	210.57	211.43	209.44	211.24	211.65	210.69	211.44
207.85	210.52	210.43	209.7	207.99	210.39	209.02	210.77	209.65	207.38	209.18	209.98	209.1	206.91	208.92	208.64	207.29	208.97	209.63	208.72	207.51	208.71	208.07	209.39	208.95	209.11	210.91	207.17	208.7	208.27	209.7	208.52	209.48	207.01	210.81	209.54	205.52	208.6	207.29	209.48	208.16	207.3	206.97	208.92	209.27	209.03	206.51	207.39	208.67	208.09
199.54	198.57	200.43	200.85	199.37	200.38	198.36	199.77	202.99	200.98	200.15	199.51	201.22	201.09	198.73	200.21	200.29	199.32	200.75	198.5	198.74	200.63	200.45	199.63	200.21	200.24	200.32	198.78	199.84	199.28	198.87	201.04	199.75	200.06	200.6	198.34	201.12	199.07	201.18	201.18	201.41	200.22	199.54	199.26	200.72	202.72	200.4	199.22	201.52	200.57
203.18	202.36	204.26	203.17	204.38	204.08	206.62	205.77	202.87	204.64	203.76	204.35	203.71	203.65	202.62	202.19	204.3	205.25	204.6	205.57	202.83	203.31	203.05	202.31	203.04	203.74	201.81	203.71	203.69	205.03	206.69	201.94	203.61	202.4	205.6	205.69	206.03	201.37	203.99	205.21	204.06	203.32	202.17	203.39	204.2	203.04	203.28	204.47	206	203.92
216.45	217.73	215.87	217.11	215.06	215.08	215.39	218.05	216.7	217.99	215.67	218.59	215.29	218.5	214.8	217.83	215.68	217.67	217.66	212.83	217.46	215.46	215.43	217.48	215.84	216.59	219.99	215.9	217.99	216.69	217.94	217.5	216.95	215.71	217.02	216.72	218.37	218.16	219.22	212.78	216.57	217.57	217.98	214.76	216.24	215.75	215.59	219.68	216.97	217.72
200.39	200.91	200.79	200.22	203.45	200.83	198.83	199.71	199.37	200.17	199.01	201.96	198.26	199.38	200.09	199.21	200.5	200.05	200.61	201.91	200.65	199.48	199.02	201.09	200.83	200.22	202.08	199.32	200.78	202.51	199.39	202.18	201.08	201.75	198.65	200.44	200.52	201.07	200.84	199.86	202.73	200.48	203.42	198.9	202.63	200.67	199.9	200.67	201.41	201.5
203.4	205.75	204.68	203.48	203.99	204.51	205.7	205.06	206.62	205.94	205.65	204.11	203.82	202.03	205.48	205.11	204.76	205.79	203.7	205.63	205.67	201.92	204.65	206.52	204.99	202.79	207.28	202.01	206	203.82	204.09	204.3	204.06	205.57	205.53	203.93	205.77	206.54	207.75	205.19	205.98	204.88	204.52	204.03	206.05	204.69	205.54	205.16	205.21	203.98
199.66	199.59	198.05	200.62	201.59	200.49	200.47	200.73	200.05	198.9	200.62	201.97	198.49	201.59	199.59	199.28	198.59	200.93	200.94	199.41	200.39	200.61	199.91	198.48	197.81	201.54	200.47	200.08	200.13	200.74	199.56	200.34	199.88	200.1	199.91	200.61	201.1	201.11	199.94	201.67	199.91	201.52	200.47	200.15	200.8	200.75	201.78	200.74	199.14	200
206.46	204.03	204.45	203.49	203.65	205.55	202.24	204.38	202.35	202.41	204.82	203.66	201.88	204.23	203.72	204.94	201.72	204.79	204.19	203.12	205.32	203.51	203.67	203.48	203.79	202.35	202.13	203.51	202.96	202.85	203.23	202.46	205.47	205.73	202.33	204.15	202.21	203.21	202.8	203.64	202.22	204.42	202.05	204.49	202.97	202.43	203.06	203.42	205.18	204.69
201.23	197.46	203.61	200.34	201.39	200.24	202.2	199.19	201.32	200.41	199.68	203.35	198.62	201.49	202.43	201.42	200.44	201.53	199	199.16	200.34	199.91	198.68	200.88	199.67	199.6	199.86	199.66	199.38	200.34	200.87	202.05	199.48	200.42	199.75	200.67	202.02	199.85	199.59	201.82	201.18	201.74	200.73	199.54	199.86	200.47	200.39	199.64	201	200.17
199.1	198.74	200.4	196.18	200.72	198.67	199.87	198.01	199.66	199.77	199.21	199.22	199.25	200.18	198.9	199.18	199.23	201.49	200.06	197.63	199.5	199.16	198.5	197.34	197.18	198.54	197.67	199.62	199.05	198.51	200.68	197.74	198.82	199.9	200.11	198.47	198.71	196.92	199.48	200.7	199.99	198.03	197.23	197.25	198.02	200.75	201.08	198.79	201.19	197.99
200.9	199.76	197.82	200.14	200.83	198.84	200.16	200.55	201.21	199.99	200.43	202.99	198.94	199.57	200.13	200.67	199.94	200.22	200.07	201.65	199.52	201.76	200.71	200.2	200.73	198.28	200.19	198.48	200.58	201.87	198.73	197.33	196.88	200.71	199.41	200.98	201.81	201.68	199.92	201.22	201.77	200.6	201.56	199.99	200.34	202.29	200.92	200.85	200.47	199.52
206.91	202.72	203.85	205.3	206.74	204.82	205.71	205.82	206.71	206.67	205.55	206.56	205.35	204.23	208.05	205.04	203.41	206.1	204.03	203.74	206.79	205.7	206.75	205.58	203.53	206.3	202.11	205.63	206.85	202.06	206.14	205.94	206.59	204.1	205.46	205.19	203.88	205	207.43	207.15	205.32	206.62	206.08	204.53	204.39	207.15	205.13	206.84	206.24	206.49
206.55	209.34	205.94	207.38	208.69	209.94	209.15	208.3	208.4	208.01	207.17	208.81	207.34	208.4	208	206.07	208.18	208.05	209.31	211.3	208.77	208.1	209.07	206.72	210.38	208.04	210.7	208.14	207.81	208.99	208.67	207.84	207.6	209	207.54	209.16	210.31	208.18	208.98	209.06	209.99	207.4	206.63	209.58	210.99	211.81	208.65	209.15	210.37	209.34
203.98	204.76	203.08	205.32	202.22	204.76	202.24	202.53	203.35	203.89	202.94	202.36	203.72	203.45	203.79	204.87	205.25	203.42	204.38	199.7	204.96	205.65	202.16	206.28	203.39	203.34	203.71	204.19	205.34	204.09	203.39	204.77	202.44	203.85	204.01	202.56	204.45	204.8	204.08	204.65	203.89	204.81	201.93	205.25	203.2	204.26	205.77	207.52	206.28	203.85
211.79	212.19	212.06	213.26	210.04	211.47	212.96	212.24	210.15	211.31	210.78	211.31	212.3	214.36	213.51	209.73	211.4	210.72	212.17	213.01	211.88	213.89	212.79	211.57	212.54	210.82	212.31	210.45	211.6	212.51	211.74	213.04	212.61	211.23	210.24	212.63	213.44	210	211.52	211.31	214.23	212.47	209.82	213.55	211.94	212.18	210.97	212.52	212.77	210.08
197.41	198.29	198.02	199.71	197.84	198.58	197.05	197.67	197.03	196.81	196.57	198.98	198.42	196.94	196.65	197.2	199	197.62	198.45	197.15	196.25	195.94	200.5	200.05	200.01	197.34	197.42	196.97	199.62	198.58	197.77	198.39	196.69	199.15	197.94	198.87	200.99	196.24	198.64	198.65	196.72	198.28	197.36	198.89	198.21	198.36	200.1	195.74	197.01	199.24
204.73	208.82	208.76	208.12	207.86	207.08	209.29	209.39	208.73	207.89	208.78	208.14	209.16	208.5	209	204.39	207.61	206.76	207.36	209.45	208.39	205.78	209.33	208.07	205.75	205.43	208.78	206.35	205.78	207.73	209	208.87	205.89	209.49	207.58	206.76	206.49	207.05	206.38	210.15	206.47	208.92	207.58	209.26	206.04	208.2	209.94	207.5	207.09	208.15
207.64	209.88	208.62	208.81	209.66	208.27	206.23	207.62	208.37	207.13	209.2	206.03	207.98	208.09	206.7	207.57	206.35	208.83	207.59	207.3	209.5	207.11	208.23	207.13	207.35	206.49	204.79	208.29	205.84	208.33	207.48	207.05	209.39	207.88	206.75	207.31	207.68	208	208.32	207.61	208.32	207.66	206.92	206.8	204.36	208.95	207.93	205.53	207.56	208.59
200.1	198.35	201.83	203.03	200.58	202.17	200.67	201.36	201.58	199.77	200.89	198.89	200.32	200.85	201.74	200.24	198.78	200.79	198.61	200.36	203.1	199.32	200.89	201.93	201	199.81	199.09	200.53	203.02	198.06	199.68	199.52	199.58	199.95	200.53	199.79	200.45	199.13	200.74	200.12	199.37	200.24	198.31	201.06	198.98	200.5	202.08	200.35	201.2	202.24
218.5	215.36	217.64	219.82	216.1	218.34	217.13	216.49	216.2	219.19	217.5	217.35	219.61	218.69	220.07	216.11	217.34	217.81	218.71	218.45	217.33	217.37	218.57	216.91	216.75	218.62	216.14	218.57	220.53	219.25	218.91	218.05	218.78	218.79	217.91	218.98	218.31	216.02	216.42	216.96	215.83	219.8	219.77	217.55	216.51	217.15	218.95	219.81	220.4	218.19
206.56	208.17	208.87	207.34	208.05	205.73	207.65	208.6	207.25	208.81	206.93	206.84	208.61	209.49	206.1	208.88	207.87	206.52	207.61	208	207.56	207.13	205.16	207.18	206.75	205.81	208.56	207.68	207.25	208.58	208.27	207.62	208.52	206.7	207.86	206.99	210.43	206.68	209.47	207.61	206.74	207.2	209.13	208.88	206.32	208.68	208.08	208.08	208.72	208.58
207.57	211.01	210.38	209.32	207.6	209.54	207.19	208.41	208.19	209.48	208.13	209.42	210.16	208.59	207.28	207.89	210.01	209.5	207.63	208.27	208.37	207.2	207.86	210.04	206.02	208.29	208.03	208.85	207.05	207.61	207.56	209.37	208.27	207.78	206.38	207	207.9	208.77	207.99	210.73	208.61	207.38	207.89	208.07	209.31	210.92	207.49	208.78	209.54	207.82
209.75	211.56	210.31	209.08	209.44	209.27	211.64	210.93	211.27	212.83	208.77	210.86	213.5	211.88	211.65	212.77	210.49	208.39	210.9	213.27	214.02	210.93	210.49	212.52	211.09	210.71	212.22	209.01	212.45	210.85	213.66	211.31	212.22	211.74	210.26	209.76	211.66	211.08	210.3	214.62	212.79	209.29	211.99	211.69	211.61	212.5	209.75	212.4	211.99	212.16
212.99	213.38	211.4	212.77	212.56	215.09	212.39	211.08	210.81	211.85	211.46	212.49	212.86	210.6	214.15	213.12	211.71	212.93	213.29	210.98	213.43	212.83	214.39	212.23	212.76	214.04	210.22	212.66	211.59	212.44	212.66	212.16	213.72	213.32	213.1	213.18	212.49	213.15	213.78	212.78	213.73	211.45	211.43	212.25	212.15	211.96	213.24	212.86	211.68	212.09
195.46	194.6	195.61	194.85	195.24	194.36	197.1	193.44	195.75	196.31	194.4	193.18	195.68	195.09	194.96	194.33	195.6	195.95	197.13	196.79	193.51	196.88	194.05	193.93	193.85	196.16	195.23	195.78	195.84	194.21	194.49	195.32	195.05	195.06	193.9	197.42	196.7	191.82	195.03	195.52	195.6	195.49	194.52	195.37	195.54	193.14	195.41	196.26	195.8	196.93
207.17	207.43	208.86	206.76	208.29	206.42	208.85	207.61	206.86	205.65	206.63	207.31	206.75	210.03	206.86	206.77	205.42	208.15	207.88	207.55	209.3	206.6	206.87	208.2	206.63	205.77	207.97	207.38	207.58	207.87	207.15	208.52	206.92	207.85	208.05	206.31	208.23	209.56	209.38	208.76	208.13	205.46	207.69	205.13	207.82	207.75	206.98	206.68	207.61	206.88
200.72	200.51	200.36	201.86	197.48	201.75	200.07	198.89	202	200	199.34	200.44	198.96	200.3	201.53	201.16	200.01	200.5	201.24	200.42	201.06	200.14	200.73	199.96	199.85	198.43	201.79	199.29	201.84	199.19	201.57	202.43	200.29	200.77	201.88	202.2	199.87	201.14	201.38	199.88	200.23	198.77	200.73	201.4	200.8	202.21	201.22	199.91	202.53	200.26
209.75	208.35	209.68	209.24	209.78	209.45	208.72	207.56	210.09	209.31	208.52	209.14	209.06	207.09	209.95	207.91	207.25	209.24	210.4	207.85	209.19	210.9	207.5	210.55	210.59	209.23	209.68	210.08	209.07	210.81	210.48	209.55	210.27	209.79	209.56	208.33	209.49	209.93	209.35	211.47	211.92	209.99	210.73	207.65	210.12	206.61	211.28	209.8	210.41	207.05
203.96	203.73	205.14	204.59	206.97	204.39	206.01	205.28	202.24	202.71	204.06	204.75	203.41	203.34	204.54	202.87	202.51	204.59	202.7	202.64	202.96	205.14	202.89	203	203.6	205.82	204.29	204.73	203.13	205.6	203.85	204.38	202.05	203.12	203.48	202	204.14	202.69	202.89	203.35	204.56	204.68	205.05	203.08	201.15	202.99	205.77	204.12	202.62	203.27
211.81	211.01	211.06	212.8	211.33	209.68	211.37	211.91	210.63	208.77	213.2	212.13	210.71	211.33	210.74	212.29	210.85	213.66	212.12	208.6	209.56	210.85	210.8	210.1	211.83	212.31	210.3	213.82	208.58	210.37	211.51	210.83	211.61	212.37	212.59	211.69	213.18	212.79	212.24	212.16	212.24	209.81	213.11	211.76	215.04	213.83	212.85	209.71	211.9	210.82
199.35	199.71	200.35	199.32	200.52	200.52	197.7	200.4	200.46	199.36	197.13	198.09	200.38	200.38	197.98	199.33	198.36	196.25	200.14	200.41	199.45	197.64	197.66	200.83	198.43	201.91	199.8	198.53	201.44	201.12	198.95	197.24	198.35	202.34	200.34	199.17	198.47	199.63	197.75	199.31	198.51	201.71	197.17	198.46	199.77	200.4	201.97	197.18	201.53	200.7
206.55	208.49	206.51	207.56	208.4	205.45	207.61	208.61	207.82	206.71	208.25	206.94	207.33	205.53	206.01	208.32	208.23	206.27	208.68	206.77	205.03	205.24	209.23	207.87	207.84	206.28	205.69	205.98	206.01	207.37	209.92	207.15	209.47	204.15	207.5	207.11	208.75	205.73	206.56	206.77	208.19	205.44	207.41	207.53	210.45	208.17	209.47	207.12	207.57	208.88
203.04	200.23	198.44	200.29	199.57	200.67	199.91	200.86	201.33	202.96	198.34	201.21	201.65	201.33	198.68	201.87	200.38	201.74	201.57	201.08	201.58	200.34	201.44	201.36	202.68	200.69	200.33	202.92	200.5	200.66	201.79	201.3	201.23	201.29	199.62	200.96	199.56	201.6	199.91	201.14	200.52	199.65	199.43	201.02	200.73	200.75	203.01	199.38	200.27	199.41
204.3	204.8	205.45	205	205.17	204.63	205.46	206.34	206.04	201.81	204.43	204.98	205.29	203.73	204.94	205.23	205.6	206.29	204.69	204.94	204.07	202.95	204.71	204.33	204.12	205.2	204.52	206.09	204.28	207.25	204.36	205.6	205.41	204.54	204.79	207	205.51	204.51	204.32	203.39	204.31	205.52	205.16	205.31	206.71	203.3	205.43	206.34	202.85	204.1
199.13	200.57	199.79	198.83	203.1	197.27	202.15	200.48	199.43	199.76	199.18	200.48	199.1	199.31	199.84	202.72	199.08	198.65	200.37	202.98	197.74	200.2	199.22	200.24	200.74	201.65	200.66	201.67	203.16	200.02	202.02	200.24	200.76	199.73	202.48	203.58	198.25	200.38	197.17	200.86	203.56	200.88	199.49	200.33	201.14	202.83	200.4	200.93	201.03	199.27
208.83	206.73	205.25	204.3	204.97	208.77	206.93	207.62	205.96	205.99	209.38	205.01	206.49	205.69	205.19	205.58	207.1	206.94	208	209.88	207.05	205.04	206.32	205.89	208.58	205.97	205.42	204.51	207.52	207.37	205.19	206.08	208.21	205.99	207.07	204.58	206.82	204.69	207.89	205.55	207.21	206.69	207.03	206.85	206.91	208.48	207.01	206.17	206.5	206.33
208.36	206.87	206.25	207.71	206.92	209.07	210.08	208.97	208.24	207.87	208.93	206.79	209.17	209.76	209.99	208.13	205.86	208.95	208.54	209.81	210.21	209.48	208.96	208.19	207.96	208.7	207.8	209.19	207.84	210.83	209.44	209.13	208.27	210.96	208.74	209.25	208.51	207.04	208.43	209.33	205.73	210.13	209.91	211.23	206.14	209.16	209.6	209.92	206.13	209.04
203.45	202.22	203.73	205.53	202.08	204.78	202.77	202.9	203.07	203.62	206.12	202.35	204.48	205.25	203.1	204.18	204.93	203.28	204.49	203.69	202.89	203.99	203.97	203.1	202.17	202.82	203.04	204.16	203.3	205.43	203.79	202.7	205.07	205.34	203.53	204.16	202.19	205.33	204.13	204.58	204.6	205.38	205.49	202.85	202.12	201.94	203.86	202.91	203.26	205.07
204.6	204.52	202.77	204.98	201.14	204.84	205.16	202.04	205.37	202.97	204.51	205.59	204.98	203.36	204.91	205.5	204.27	206.12	206.94	201.92	205.32	203.35	205.23	201.17	202.6	203.14	204.74	206.48	204.89	206.37	201.85	202.82	205.36	205.77	202.83	203.94	204.2	205.69	202.84	206.31	204.88	201.73	202.42	200.71	203.84	203.14	201.85	201.48	203.6	202.14
208.94	208.77	209.28	209.29	208.58	210.42	209.49	207.94	209.94	210.67	206.48	208.51	207.96	207.23	206.51	209.54	206.05	208.62	209.3	209.36	208.14	209.23	209.32	207.88	207.6	209.49	208.71	209.08	207.68	208.9	210.61	210.01	207.63	208.72	210.2	209.85	207.63	208.75	209.66	207.96	207.08	209.72	209.5	207.44	208.05	204.89	211.42	208.55	209.23	211.29
203.47	203.19	200.18	204.47	204.18	204.37	202.65	203.49	203.77	204.64	203.15	202.66	205	205.93	203.27	204.37	204.79	206.1	203.59	204.75	204.99	203.24	203.3	203.49	207.19	203.12	203.13	204.14	207.37	203.01	202.67	202.07	203.61	203.89	204.44	205.33	202.71	201.4	201.6	203.68	203.63	203.99	203.05	205.8	203.97	203.57	205.37	201.74	202	202.73
193.6	191.96	196.28	194.81	195.1	194.51	196.18	196.14	192.91	194.05	194.23	194.67	193.87	194.14	194.64	193.82	194.69	194.57	194.74	194.05	194.9	192.11	193.27	193.45	191.25	193.9	192.72	194.53	196.44	194.63	193.55	195.63	192.67	194.44	192.65	193.1	193.84	195.48	193.94	194.33	195.52	194.27	193.24	194.58	193.86	194.01	193.74	194.78	194.96	195.09
212.7	211.94	210.52	212.8	213.39	211.08	213.29	212.47	211.18	212.1	210.4	208.85	212.3	212.46	212.45	211.57	209.88	210.96	213.47	213.2	212.31	210.35	208.34	210.73	214.81	211.92	212.07	213.49	213.02	211.72	212.24	211.12	210.64	210.23	211.77	210.09	209.86	212.56	211.88	210.84	210.11	212.79	211.51	212.63	211.72	211.51	212.34	213.1	213.65	212.42
199.4	202.41	203.52	200.39	200.57	200.5	199.19	202.95	203.95	204.35	201.72	202.85	201.69	202.79	202.51	203.61	200.93	200.96	203.51	201.75	199.69	200.96	201.16	202.98	201.25	203.14	201.9	200.23	199.41	202.7	200.95	200.95	200.18	201.8	201.34	200.98	202.14	200.81	201.18	199.45	202.24	201.07	201.81	200.68	200.55	203.07	200.43	202.34	200.96	202.1
194.05	195.38	195.88	192.52	197.75	196.38	193.65	195.84	193.29	194.91	195.75	193.9	196.59	195.29	195.77	197.76	196.24	195.42	193.33	195.68	195.92	195.82	194.24	198.56	194.87	194.98	195.3	196.64	196.09	195.19	195.34	194.52	195.11	197.3	197.13	198.25	195.23	195.59	194.18	195.43	196.35	194.75	195.45	195.97	196.79	195.13	197.41	195.5	195.05	195.3
199.47	199.06	199.14	199.91	198.93	197.19	198	199.95	200.63	200.19	201.49	201.92	200.48	199.13	199.9	200.41	202.68	201.86	199.32	200.29	201.34	201.37	198.42	198.77	198.52	199.24	199.9	197.05	200.92	201.41	199.08	200.42	199.28	200.41	200.6	200.3	198.73	199.59	198.82	200.29	199.54	198.59	199.92	199.16	198.71	199.92	199.98	199.19	199.42	200.16
210.01	208.62	206.82	208.2	208.19	208.54	210.09	209.51	207.78	206.86	210.28	205.74	208.18	209.53	211.5	208.75	208.79	208.92	210.13	208.72	208.73	208.56	206.94	206.96	206.84	208.76	211.01	209.76	208.58	210.16	206.34	208.92	209.59	209.01	207.81	208.29	209.58	208.74	211.2	209.41	209	209.45	211	209.59	209.36	207.18	209.77	209.28	207.14	207.04
210.76	210.61	210.32	209.38	211.55	208.21	209.59	210.69	209.53	208.68	210.23	208.25	208.21	210.39	209.92	209.2	207.56	209.72	209.94	210.75	209.87	209.15	210.49	211.97	210.52	209.69	211.21	208.78	210.63	207.29	210.93	207.03	209.48	210.69	210.62	209.98	208.28	208.2	209.15	209.91	210.67	210.72	210.25	210.3	210.43	208.48	208.11	210.42	210.05	205.84
199.78	200.38	201.23	200.26	202.74	199.37	199.47	200.17	200.39	200.15	201.22	200.36	200.97	199.56	201.2	199.43	196.88	199.41	200.72	202.53	199.96	199.26	199.32	200.06	202.21	198.39	200.89	201.91	202.55	201.69	200.15	202.22	201.29	202.27	201.31	201.71	199.08	201.21	198.76	199.45	198.98	199.19	200.43	201.28	199.8	198.87	202.37	202.21	198.26	200.55
198.81	201.14	200.32	198.35	200.31	197.1	198.13	200.43	195.91	200.33	201.01	200.86	199.35	197.88	200.7	198.2	199.98	199.69	199.85	196.99	200.28	199.73	200.41	201.3	197.29	199.71	198.96	198.49	200.28	200.17	199.17	200.12	200.79	202.28	199.97	199.68	199.44	195.91	199.93	197.28	199.85	199.23	198.83	200.34	200.5	200.41	200.46	201.24	199.3	199.45
208.58	210.56	208.84	208.35	208.93	209.6	208.5	210.16	211.26	208.8	209.75	209.97	212.14	208.19	210.26	209.65	208.86	209.8	209.41	208.55	209.43	208.85	210.93	210.9	209.58	208.62	207.91	211.8	210.07	207.63	210.49	209.03	210.57	209.08	209.62	211.38	207.82	208.78	208.72	208.74	210.81	209.33	209.76	208.59	209.93	210.12	209.36	211.2	211.09	208.46
198.47	199.2	199.12	200.28	200.34	199.45	199.82	195.63	199.55	198.63	196.7	197.88	197.05	198.65	197.35	197.92	199.33	199.85	195.03	198.48	199.01	196.11	199.34	200.73	198.04	198.36	196.36	198.35	197.84	198.91	198.9	198.5	197.31	197.2	197.41	198.28	197.57	197.56	196.13	195.52	196.75	199.72	197.62	196.74	195.51	196.28	195.9	198.74	198.77	196.01
206.46	204.54	204.62	206.59	205.38	205.21	204.23	204.76	204.19	206.31	204.82	205.86	204.82	208.18	204.61	204.01	204.05	205.32	204.27	203.76	205.56	204.43	205.9	206.44	203.48	204.65	204.16	205.04	206.42	204.94	206.32	203.81	205.37	206.05	204.14	204.84	207.14	207.18	205.7	205.3	203.73	202.84	203.77	205.75	203.97	207.16	204.74	205.65	203.5	202.56
199.7	201.18	200.06	201.18	201.67	199.55	199.8	202.19	200.6	199.08	199.14	199.11	199.09	199.73	199.89	200.17	201.36	199.62	200.55	201.75	199.44	199.36	197.52	198.44	201.04	200.39	199.2	198.09	201.92	200.09	200.88	202.33	202.32	197.01	201.54	200.17	200.46	198.38	199.75	200.78	201.25	201.11	202.01	201.1	199.98	200.2	200.31	200.82	203.14	199.77
207.78	208.76	206.73	205.05	208.06	207.89	207.1	209.65	208.79	204.98	207.26	207.22	209.44	210.88	209.04	208.38	207.45	206.41	206.17	207.51	207.51	207.65	206.02	207.15	206.86	207.81	205.33	207.01	207.53	206.21	207.88	207.62	208.53	206.03	206.63	209.5	208.46	205.85	207.65	208.04	207.92	207.44	207.17	206.35	206.8	207.55	209.66	208.74	207.37	207.21
209.32	207.98	207.33	211.7	210.32	210.8	208.85	209.42	209.13	209.44	210.13	210.55	210.69	209.96	207.7	209.52	207.85	208.72	208.28	210.03	208.94	209.58	207.1	208.51	207.6	209.29	207.97	207.77	207.55	209.27	208.84	209.47	208.1	210.55	209.67	207.22	207.07	206.82	210.24	206.65	209.25	208.79	210.03	208.14	209.24	210.68	208.27	206.08	208.44	209.17
212.42	209.38	209.8	208.86	210.63	210.24	208.93	211.63	208.08	209.99	211.83	210.53	209.11	211.45	211.84	210.3	208.42	212.74	209.74	211.77	208.94	210.06	209.88	209.33	209	209.76	208.28	209.97	211.71	208.56	209.86	208.96	209.76	211.87	207.98	209.31	209.68	209.42	206.92	210.25	209.11	206.56	209.57	208.74	207.74	210.63	210.26	208.34	208.87	209.32
208.78	207.43	207.7	206.93	210.02	207.88	210.14	205.98	208.54	208.51	207.96	207.89	209.12	209.78	208.98	207.67	206.88	208.27	207.14	207.07	207.96	209.26	207.91	209.33	208.98	207.22	209.13	208.22	208.66	207.9	210.21	208.64	207.58	209.3	208.05	207.08	205.74	209.77	208.88	206.9	207.02	207.95	208.58	209.44	206.39	208.39	207.06	207.18	207.49	205.38
209.72	206.18	208.74	205.82	207.4	207.55	206.61	209.39	207.29	206.49	209.18	208.95	207.47	205.29	207.68	209.52	206.43	207.84	207.57	204.97	204.53	209.06	210.54	208.85	208.25	207.19	207.99	208.13	207.9	208.62	206.45	209.68	205.54	206.9	207.36	206.47	207.79	208.6	204.7	209.63	206.86	207.59	207.94	207.71	207.34	206.33	207.31	207.39	207.28	208.66
196.95	198.09	196.98	199.24	197.4	197.21	198.57	197.18	197.42	195.89	196.22	196.86	197.14	197.48	199.72	197.46	198.9	196.66	198.07	196.86	196.48	198.58	198.72	199.7	195.07	198.34	197.58	197.91	195.11	198.99	199.47	197.54	198.06	196.06	197.62	195.29	199.01	197.09	196.4	198.41	196.8	197.16	197.93	196.93	200.22	197.92	196.52	197.49	198.13	197.7
204.74	202.8	202.64	204.48	203.48	202.01	204.44	202.05	203.46	201.51	204.06	203.44	204.32	204.42	203.36	203.83	203.47	201.73	202.62	203.87	204.8	204.72	204.51	204	203.96	203.63	204.34	205.04	204.33	203.67	203.61	204.19	202.68	203.83	203.36	204.41	202.21	202.39	205.37	203.05	202.66	205.58	203.37	204.32	203.14	203.91	201.81	205.71	206.07	204.78
211.52	212.86	211.33	211.85	211.84	211.65	214.37	214.65	215.59	213.07	213.74	210.57	212.52	210.66	210.86	212.65	212.42	210.41	212.88	210.91	209	212.67	212.57	212.33	212.76	212.43	210.25	212.05	212.52	212.73	213.07	213.9	213.29	212.8	212.46	213.98	212.2	212.78	212.32	212	210.1	213.46	211.94	211.54	211.78	211.4	210.1	211.62	214.05	211.09
203.51	204.41	203.64	205.86	202.1	201.88	203.33	202.71	204.86	202.72	201.93	203.74	203.27	202.57	201.9	204.76	204.83	203.97	203.56	201.81	203.81	205.65	203.18	202.17	204.03	204.04	204.43	203.57	203.28	203.34	202.25	200.95	201.38	203.14	202.72	202.31	204.21	203.49	203.1	205.57	201.71	203.27	203.57	204.71	201.47	201.76	203.3	200.85	203.02	202.24
211.56	211.57	212.06	212.11	212.45	212.64	210.16	211.84	210.82	207.82	211.05	212.73	209.57	211.73	211.78	212.29	211.79	212.51	214.01	211.62	211.49	212.18	211.81	208.96	212.58	209.71	212.13	211.21	213.08	212.24	212.6	211.34	212.58	209.03	210.75	211.33	210.47	210.57	211.69	211.91	212.2	211.6	211.03	212.66	212.65	212.37	211.11	211.12	209.86	210.66
195.72	192.86	192.92	194.36	196.33	197.48	194.77	194.15	195.45	195.42	194.18	195.85	193.07	196.07	194.2	196.36	193.46	193.99	193.32	192.69	195.47	194.46	197.31	195.04	195.8	193.81	195.49	194.93	194.72	192.08	194.59	194.92	197.62	197	192.76	195.74	196.26	195.1	194.79	195.54	195.91	194.23	196.73	193.76	197.09	193.65	195.48	197.33	195.56	194.5
207.08	209.4	206.85	208.32	208.35	208.94	208.02	209.01	207.72	210.06	204.83	209.53	208.52	207.61	209.51	208.86	207	208.38	209.77	209.24	208.11	209.91	210.96	208.71	207.72	207.92	207.85	209.07	210.95	206.88	207.08	210.06	209.7	207.76	211.09	209.71	208.83	208.71	208.25	207.38	208.1	207.19	210.6	209.92	208.43	207.62	209.36	210.29	209.35	208.14
200.78	200.46	200.19	201.25	201.61	200.14	202.15	201.22	198.78	198.06	200.28	202.01	202.88	200.38	199.15	199.96	201.19	200.67	200.28	201.4	200.92	200.62	200.03	199.94	199.07	198.51	199.65	199.14	198.4	200.51	199.51	201.59	200.68	201.8	200.81	200.56	199.83	199.8	201.64	201.23	199.65	201.63	201.62	202.05	200.96	200.47	199.76	202.36	202.53	199.87
197.52	195.13	194.89	194.48	195.67	197.2	195.2	194.6	195.4	197.83	196.71	194.71	196.53	196.39	195.24	193.78	193.86	194.21	195.9	196.45	194.62	196.31	194.18	195.24	196.09	194.57	196.48	196.03	196.31	197.26	197.38	193.56	194.73	193.89	194.16	196.22	194.92	195.01	196.68	196.78	194.12	193.15	195.43	194.09	194.09	195.5	192.32	196.56	191.59	194.68
210.57	210.63	207.16	209.23	209.24	207.34	207.21	208.11	208.75	209.15	206.95	210.34	206.36	208.55	207.32	208.8	208.89	210.37	208.61	207.41	211.24	209.98	205.28	206.79	207.56	210.23	208.64	208.92	208.24	208.42	208.77	208.15	208.57	206.85	206.92	207.82	208.4	209.76	209.19	209.74	207.26	208.41	207.57	209.48	206.57	205.69	208.28	207.33	209.9	209.56
203.61	201.03	204.06	200.39	201.48	203.94	201.17	201.06	200.72	202.12	200.03	202.06	202.49	203.56	201.63	200.57	203.86	202.84	202.15	203.35	204	202.43	201.28	202.92	201.33	204.47	201.87	202.87	202.62	201.74	203.5	203.79	199.6	200.66	202.21	202.67	202.14	200.69	201.97	202.44	200.53	202.78	200.76	202.87	201.89	202.26	202.53	201.9	203.98	203.08
210.88	206.74	208.65	212.39	209.04	207.87	210.79	210.48	208.46	209.03	209.76	205.5	208.73	209.16	210.54	207.82	209.66	209.36	211.09	209.8	211.85	208.8	210.76	209.88	210.51	207.61	210.25	209.7	209.75	210.96	209.75	208.24	206.58	210.43	209.19	208.97	209.25	207.91	210.8	206.44	209.76	211.18	208.8	208.1	211.54	208.88	207.16	208.21	209.43	209.59
205.93	207.29	208.3	207.4	209.11	209.38	207.27	208.55	207.32	207.68	207.63	207.38	208.9	207.03	208.1	209.28	206.81	207.76	208.38	206.2	208.05	209.47	206.11	206.41	205.3	206.78	209.99	207.44	210.41	208.66	204.94	207.74	209.49	206.21	207.53	206.19	208.46	208.6	207.25	207.83	209.07	207.3	206.45	207.66	209.04	208.69	207.5	206.51	210.16	206.83
206.4	206.9	207.11	206.15	204.98	206.08	206.19	206.38	205.7	204.76	206.47	204.28	206.37	206.33	206.96	206.39	207.49	207.12	205.19	206.67	204.61	206.75	204.19	205.85	207.13	206.41	206.33	208.21	207.09	204.34	207.4	204.75	203.37	206.61	205.12	203.62	205.37	205.89	205.88	207.26	204.59	206.37	205.13	207.24	206.39	204.63	206.43	204.52	206.13	205.81
211.35	212.08	210.25	212.64	211.99	212.79	211.45	212.56	214.12	212.13	211.65	211.1	213.22	213.53	212.43	213.54	209.55	211.28	210.23	210.68	209.26	211.21	211.37	209	211.59	210.94	210.92	209.81	211.73	211.51	212.32	213.2	210.58	212.92	211.36	212.47	210.53	209.42	211.31	211.53	212.06	212.47	212.69	213.04	213.88	213.91	214.27	213.87	210.78	212.15
204.34	204.47	202.89	202.94	204.45	204.98	203.4	203.45	204.01	204.82	202.86	205.03	204.14	203.14	203.34	204.6	203.69	204.16	202.88	204.04	204.22	202.46	202.98	202.5	205.36	202.99	204.04	206.42	203.8	202.96	203.01	201.44	202.27	202.71	200.92	203.67	202.17	203.59	204.44	202.92	204.91	202.76	203.82	205.91	201.9	204.34	203.72	203.6	203.15	203.32
207.03	205.73	205.82	206.76	207.66	206	206.4	207.43	204.95	206.46	207.98	208.08	207.92	206.13	207.34	206.23	206.31	206.5	205.71	206.49	205.74	205.76	207.34	206.87	204.24	205.83	207.48	204.15	205.73	207.05	206.18	205.95	207.94	206.37	205.06	204.47	209.62	206.36	204.87	205.02	204.18	205.28	206.77	205.19	207.68	206.85	209.4	204.82	206.95	206.62
209.7	209.44	208.79	209.47	210.11	208.57	208.82	207.29	210.58	211.01	212	209.9	210.46	210.02	208.64	208.91	211.94	210.11	211.31	208.87	209.42	210.75	208.91	209.47	208.36	211.55	209.94	207.99	208.16	208.2	209.54	209.57	211.47	210.51	208.56	209.75	209.7	209.87	209.73	210.61	209.92	208.01	210.52	210.15	209.34	209.7	208.72	210.04	209.1	208.34
216.61	215.36	215.76	218.35	214.44	219.08	217.25	216.06	216.09	217.02	216.01	218.92	213.31	216.81	218.92	218.49	215.71	216.41	215.77	217.4	215.44	215.53	216.18	215.85	217.41	216.52	218.31	216.75	215.16	216.84	216.82	216.98	218.16	217.36	217.32	216.5	216.87	216.37	216.91	217.17	219.92	216.59	216.6	213.97	217.22	218.36	220.24	216.7	216.23	217.44
207.77	206.91	207.21	208.51	210.51	206.82	205.94	205.43	208.43	209.91	207.5	205.31	209.04	207.34	208.61	206.68	207.37	206.73	206.37	207.83	207.18	210.81	207.91	208.18	207.53	208.49	208.71	206.8	208.61	206.07	209.98	208.38	206.42	209.38	207.75	208.34	208.85	206.88	208.05	206.08	206.51	207.95	207.92	208.57	206.34	205.5	207.07	207.91	208.41	207.44
209.3	208.78	208.3	210.15	208.73	210.09	210.79	208.61	208.08	208.01	207.62	209.14	206.96	205.05	207.88	209	209.22	207.02	208.42	208.02	208.41	208.28	209.72	207.38	207.35	207.72	209.48	208.65	210.52	205.94	209.22	209.12	209.65	208.66	209.25	208.8	206.71	209.91	208.36	207.63	207.76	209.17	209.86	208.99	206.7	210.02	206.02	208.09	208.73	208.06
207.77	208.54	206.05	207.49	208.02	207.27	206.25	206.63	208.53	209.02	206.7	207.84	206.68	206.64	210.13	209.46	207.13	207.99	208.87	208.07	207.92	207.56	210.6	207.39	209.05	207.62	205.9	207.79	207.5	209.8	208.79	208.76	208.79	207.64	209.84	210.17	207.33	209.47	208.04	209.16	208.88	210.88	207.73	209.03	208.2	209.2	208.89	208	209.33	210.09
210.61	208.25	209.04	209.08	209.53	207.88	208.5	207.4	207.46	208.69	208.63	209.38	209.53	208.17	209.69	208.8	207.83	209.33	209.13	209.26	209.51	208.15	208.23	210.76	208.79	210.44	209.31	208.49	209.38	208.59	208.95	208.75	208.73	209.28	209.59	207.42	207.49	209.42	211.19	208.46	208.09	210.05	210.78	208.07	210.97	210	210.26	208.06	208.51	210.94
201.33	203.41	201.85	202.2	203.56	203.84	202.8	203.61	204.61	202.15	201.97	201.54	203.69	202.84	201.44	203.52	202.33	203.71	202.95	200.45	202.46	202.68	202.6	202.56	204.7	204.57	204.06	202.67	201.18	203.43	204.26	202.36	203.51	201.46	202.99	206.02	202.69	202.38	203.51	201.89	203.86	201.3	202.93	202.51	203.28	202.9	202.71	201.94	204.98	204.53
202.96	204.6	200.95	203.64	200.93	203.36	205.27	205.76	203.55	206.06	200.75	203.63	203.65	201.51	203.73	202.05	203.64	204.4	203.38	203.35	201.72	204.49	204.62	202.51	205.46	201.19	204.19	203.76	205.96	203.52	202.34	202.47	203.94	204.93	204.67	203.7	203.26	203.73	207.03	201.98	201.25	204.2	202.81	203.92	202.3	204.03	204.25	204.33	206.33	205.76
208.78	207.76	208.7	206.81	208.8	207.59	208.74	209.27	207.79	207.09	208.69	207.98	207.69	210.05	206.92	210.8	209.13	210.06	206.98	207.01	208.75	204.87	208.76	209.78	210.54	209.53	206.22	212.45	211.18	208.59	207.74	207.17	207.55	209.8	207.33	209.56	209.8	206.76	206.74	209.59	207.94	211.47	212.14	207.8	210.02	206.81	207.78	207.31	207.94	210.77
213.19	210.89	211.93	211.99	210.98	213.28	212.65	210.57	211.6	209.1	209	213.21	211.58	210.09	212.45	211.91	211.79	210.46	210.87	211.67	210.29	212.41	211.3	211.19	212.47	214.26	210.01	212.98	211.19	213.16	212.08	212.92	213.45	211.69	213.14	210.7	212.66	211.4	211.61	211.97	210.7	211.46	210.35	213.07	212.06	209.12	210.86	210.99	210.21	210.9
212.42	212.2	210.79	212.35	212.33	212.71	209.89	213.22	211.96	212.95	213.3	211.1	214.04	213.14	213.68	210.72	214.14	212.39	211.01	211.85	213.64	212.04	212.76	211.31	210.61	211.43	212.67	212.58	213.3	211.4	213	209.6	212.14	212.14	212.19	214.67	212.15	212.41	213.09	212.45	209.74	212.98	213.41	211.86	211.41	211.98	212.93	212.98	213.47	211.94
210.23	210.7	210.83	210.76	211.18	211.83	211.82	212.77	210.68	210.56	212.64	210.78	213.6	212.5	211.81	209.57	213.17	212.06	213.45	208.2	212.26	212.97	212	211.54	209.49	211.06	213.31	212.15	214.32	210.24	213.27	213	212.17	211.99	212.51	211.65	212.09	211.4	210.16	212.96	209.06	209.65	211.46	212.04	211.1	209.96	210.91	211.22	209.42	211.24
201.39	200.49	202.92	201.86	205.35	201.19	202.68	202.87	202.43	205.77	204.74	199.14	202.13	202.64	203.83	204.58	201.82	201.64	200.98	202.65	200.9	199.1	201.41	202.09	203.2	203.9	203.72	201.3	203.52	203.18	200.92	201.52	204.15	201.13	204.12	202.5	202.97	201.8	202.78	203.52	201.93	203.37	202.34	202.57	202.87	202.89	202.07	202.31	203.7	202.62
215.85	217.64	218.24	216.16	216.36	216.74	217.16	217.16	216.57	217.74	217.63	217.67	217.56	217.08	216.71	215.36	217.34	218.06	218.54	215.42	217.84	215.04	215.66	217.79	219.92	216.27	217.86	216.97	219.06	217.09	217.35	217.13	214.45	217.97	218.77	218.02	216.31	215.36	215.66	217.78	216.64	216.08	216.18	219.01	216.93	215.29	216.63	217	217.35	213.57
198.17	198.08	197.91	196.82	198.6	198.43	196.57	199.06	199.02	199.89	196.46	197.24	197.18	198.07	196.51	199.11	198.3	198.16	196.95	199.83	197.32	197.97	198.19	197.44	199.55	197.83	194.21	197.67	200.54	196.91	197.74	197.19	199.57	196.24	197.69	198.6	198.37	198.45	200.33	197.86	198.06	199.35	198.24	199.36	199.27	199.43	194.45	198.21	197.45	197.92
217.27	217.73	218.03	216.76	216.42	216.42	221.61	216.93	217.09	217.21	217.2	218.82	217.33	216.16	218.24	218.13	218.49	216.1	216.95	218.08	217.13	219.24	218.89	215.73	217.32	218.56	218.73	215.6	214.29	217.42	218.81	216.57	217.89	217.66	219.91	217.85	217.48	217.59	218.06	218.54	217.12	217.82	218.27	216.81	218.79	220.35	216.93	216.27	217.51	219.06
204.05	201.73	204.86	202.39	202.56	202.02	202.34	204.73	202.66	201.99	203.44	201.86	202.7	201.66	203.75	202.1	204.3	204	204.12	201.8	205.59	202.91	203.25	202.35	204.67	201.52	203.17	201.07	204.44	201.92	204.65	201.53	202.75	203.1	201.94	202.73	202.97	202.67	204.8	205.22	202.35	200.95	204.49	204.01	204.25	202.96	202.7	203.27	202.01	204.72
202.63	204.32	199.93	204.52	206.13	203.48	202.16	203.67	204.17	204.75	204.24	204.13	205.53	201.35	203.87	204.2	202.58	202.86	204.2	202.05	205.08	204.25	203.56	203.96	203.23	203.62	201.91	204.22	201.12	203.41	203.6	204.55	204.11	202.9	203.56	203.72	203.97	204.4	202.44	202.91	204.15	202.56	203.59	203.16	203.61	201.51	204.15	204.16	203.05	203.69
213.07	210.46	211.74	212.82	212.65	212.1	214.23	211.6	212.01	211.61	212.71	212.82	211.96	211.56	211.25	211.29	212.17	212.06	213.35	211.57	211.86	211.38	210.83	210.41	208.07	212.01	212.55	210.93	212.62	211.03	211.06	211.47	210.5	209.8	212.62	209.06	211.92	213.11	210.53	212.93	212.39	213.35	210.71	211.21	210.38	212.37	211.91	211.75	211.15	211.86
207.18	206.18	209.34	205.24	208.19	208.56	206.75	206.65	208.79	208.3	208.22	206.2	209.15	208.74	209.09	207.54	207.6	208.45	207.15	206.86	206.48	208.16	207.94	208.36	209.34	208.87	207.94	207.35	208.69	206.49	206.05	208.66	209.74	208.81	207.53	209.15	208.11	208.1	208.62	208.64	208.63	207.85	208.84	208.07	208.27	207.33	207.52	209.33	207.55	207.09
207.06	208.91	212.81	210.95	211.94	210.81	210.27	207.43	208.48	210.33	210.27	211.52	208.45	210.34	208.59	209.68	210.17	207.99	208.83	207.49	210.78	209.17	209.19	210.63	210.04	209.53	209.86	208.2	210.89	209.72	208.98	210.3	208.37	208.48	209.84	210.39	209.49	211.13	207.79	208.45	208.88	210.03	208.14	210.19	207.91	209.74	209.46	210.38	208.92	207.98
205.56	207.29	207.47	209.79	208.34	208.87	210.33	207.98	209.25	209.4	206.62	208.26	207.92	209.83	207.83	209.42	207.59	210.12	205.6	207.95	208.69	208.91	206.25	208.52	207.34	209.48	207.98	209.73	208.34	209.83	207.66	209.36	208.68	206.97	210.29	206.83	207.01	207.85	207.75	207.87	208.78	207.54	208.89	209.06	207.66	208.82	213.21	206.66	209.31	208.5
204.63	203.45	201.81	199.21	204.76	202.71	201.8	202.25	202.48	202.4	201.86	203.6	202.52	202.57	202.55	199.6	202.48	205.03	201.56	202.92	200.63	202.34	203.6	202.64	201.98	201.47	201.93	202.03	201.18	204.54	203.21	200.69	201.78	202.82	200.86	204.36	201.41	202.49	202.45	204.15	203.08	203.14	204.97	203.01	201.55	202.76	203.92	201.91	202.09	203.29
208.73	209.97	206.82	207.22	210.33	207.46	208.31	206.84	209.82	208.84	206.23	207.65	207.53	205.75	208.35	207.03	206.06	208.72	206.18	207.46	207.74	207.36	207.77	207.82	208.66	207.06	207.42	207.68	203.42	207.47	211.19	206.81	208.88	208.19	206.88	208.92	210.35	205.88	205.31	205.54	208.79	208.21	206.94	208.85	207.46	207.92	207.07	208.84	209.57	205.8
205.58	210.45	210.17	207.91	209.42	207.46	210.21	208.73	209.24	209.79	208.27	207.94	209.49	208.63	207.63	206.71	208.1	209.25	207.6	207.52	205.96	207.1	208.8	209.38	207.98	208.59	207.98	209.96	208.17	209.35	207.37	208.43	209.2	210.12	207.21	209.45	206.04	211.11	207.77	209.38	207.58	208.62	208.89	207.37	209.56	207.68	207.3	210.67	210.08	210.15
212.46	215.97	213.33	213.12	209.34	213.7	211.73	210.18	212.91	212.53	210.74	211.56	212.18	213.05	213.31	211.25	216.08	211.77	213.53	211.77	214.15	213.75	212.57	213.44	213.66	212.67	209.64	210.45	213.43	212.79	213.49	213.99	212.67	214.73	212.53	210.44	212.33	211.42	212.86	212.55	211.86	213.36	212.54	210.6	214.16	212.51	211.67	211.38	211.07	211.44
212.31	211.6	208.86	211.51	211.69	213.16	211.34	209.59	212.22	211.01	209.26	211.62	212.65	209.97	211.67	212.53	210.11	211.02	210.59	213.66	210.93	209.85	208.79	212.12	212.42	210.97	211.58	212.04	211.02	211.65	211.12	211.24	213.39	210.75	210.52	211.93	212.85	213.16	211.43	212.52	213.1	209.59	212.86	208.34	212.41	212.33	211.83	212.46	212.14	212.33
213.71	212.37	211.27	212.53	212.16	212.69	213.67	213.91	212.41	212.73	212.07	209.81	211.8	213.73	212.49	210.7	213.57	211.87	214.02	213.03	214.18	213.33	212	211.65	213.58	211.94	211.82	215.07	212.84	212.32	211.93	213.53	211.39	212.61	215.48	212.89	214.51	211.09	212.77	210.91	212.52	212.47	214.22	212.14	212.83	212.28	212.56	215.95	213.56	213.12
207.05	205.17	204.88	207.2	204.96	204.64	207.69	204.92	205.09	205.47	203.21	204.08	205.69	202.88	208.2	205.47	205.06	204.41	205.09	203.67	205.48	205.97	205.08	205.4	206.11	207.4	205.93	204.41	206.82	203.58	205.5	205.44	204.92	206.02	205.27	204.88	206.47	204.73	205.75	205.82	205.54	206.33	205.55	207.1	205.24	205.05	206.88	208.41	204.26	203.67
215.84	218.42	218.22	216.7	217.63	215.04	216.42	213.98	217.17	216.11	217.56	218.72	219.6	215.47	217.38	217.83	217.78	217.16	217.92	217.95	217.66	218.57	217.56	216.68	214.84	217.59	217.64	216.54	219.96	216.68	218.7	216.42	217.87	218.51	217.1	216.55	216.18	215.83	214.89	215.91	218.28	217.97	217.77	217.96	215.95	215.58	216.03	216.21	214.95	217.47
218.26	216.51	217.28	218.02	216.71	218.56	217.74	216.54	217.03	217.66	217.66	217.94	218.53	218.88	215.94	218.74	218.64	219.61	216.63	218.32	221.29	218.24	217.24	216.97	217.78	218.75	219.3	216.06	215.24	219.35	216.23	219.13	216.4	217.16	218.54	217.74	217.01	216.93	216.89	218.19	217.81	216.57	218.73	215.71	220.66	215.72	220.8	217.97	219.17	218.69
215.2	217.58	217.64	216.28	219.59	218.57	217.02	215.36	219.59	216.76	217.65	218.57	217.92	217.88	216.5	218.38	218.7	216.1	218.2	217.54	218.43	218.23	217.21	217.42	218.79	217.73	219.83	217.13	216.81	218.3	218.12	218.31	218.25	217.26	217.3	218.03	217.61	217.4	218.99	218.61	217.09	216.88	216.93	217.52	217.48	215.37	217.56	216.48	216.06	216.63
199.75	198.58	198.85	198.25	197.11	197.57	201.32	197.03	198.3	199.39	199.31	198.42	198.3	198.24	198.96	198.14	197.77	196.45	198.42	198.4	198.14	199.96	197.45	198.54	199.26	198.79	197.42	196.48	196.85	197.93	200.7	198.21	199.36	200.23	198	196.03	200.18	199.41	198.66	199.6	199.39	197.14	199.85	199.58	198.52	198.99	198.34	198.43	197.89	197.98
206.97	207.89	207.82	207.84	207.58	210.66	205.51	207.13	207.87	207.37	207.34	207.08	209.6	206.78	208.08	208.25	209.24	209.85	208.94	208.1	208.21	207.37	209.38	207.06	207.61	208.55	207.27	208.83	207.71	206.57	204.58	207.91	206.89	208.48	208.47	207.26	208.44	210.04	207	206.75	204.94	207.36	207.57	207.44	207.44	205.78	208.8	205.37	206.92	205.33
207.99	208.25	208.63	206.89	209.29	207.83	206.95	208.57	211.59	207.36	210.57	205.87	206.89	209.11	207.37	206.92	208.48	208.17	210.38	206.11	208.9	209.47	208.25	208.39	207.12	208.64	207.54	205.46	207.64	207.72	209.06	208.15	209.59	206.84	208.41	208.36	206	207.88	207.18	209.92	209.73	204.2	204.31	205.3	207.48	208.05	206.91	208.41	206.11	208.08
213.89	214.38	212.8	214.4	213.75	212.36	211.97	211.13	210.71	211.73	213.38	213.42	212.84	212.88	213.14	210.38	212.28	212.43	213.22	213.51	211.98	212.28	212.72	212.11	213.09	212.04	213.55	211.36	213.81	215.53	213.76	213.88	212.7	214.83	211.31	213.32	214.34	212.74	212.75	215.04	214.05	215.2	210.9	214.01	210.93	211.76	211.51	213.69	213.23	213.12
204.66	202.64	204.79	203.48	202.64	200.52	203.56	203.98	204.43	202.2	202.83	202.78	204.18	202.6	204.59	205.28	202.23	203.99	204.18	201.57	203.79	203.21	203.45	202.95	203.99	202.7	200.57	201.15	204.88	202.74	204.01	205.22	202.98	203.53	203.87	200.16	205.35	201.8	203.71	200.86	203.56	203.7	202.82	202.37	203.27	201.98	204.48	204.45	203.43	203.19
211.72	212.93	212.1	211.5	213.85	211.93	215.03	213.39	212.6	214.08	212.74	213.26	209.99	213.42	211.94	210.48	211.83	213.53	213.4	212.1	211.37	212.18	212.1	212.97	211.39	210.96	211.83	212.19	213.26	211.67	213.44	210.96	211.02	212.75	214.93	213.33	213.3	212.21	212.61	211.28	213.64	213.14	212.28	213.63	211.69	209.71	215.3	213.01	211.61	213.03
216.61	218.3	217.15	218.29	217.19	217.81	215.66	218.64	215.36	216.99	218.48	219.3	215.59	215.75	215.73	216.66	216.65	216.02	217.15	216.93	216.72	215.3	217.55	217.1	216.27	217.23	217.73	218	214.93	218.52	216.72	217.58	217.51	215.97	217.67	215.43	215.26	213.49	215.41	217.24	217.93	218.51	215.01	217.05	216.61	217.96	217.42	218.02	217.49	217.1
210.99	213.8	210.95	212.53	211.43	209.64	211.85	210.88	212.22	212.66	209.22	212.52	211.74	210.54	214.03	210.22	212.09	211.45	211.49	209.52	213.59	211.41	211.96	213.7	211.78	211.31	213.48	213.17	210.19	212.79	209.94	210.65	211.3	213.21	211.95	213.67	212.38	212.46	209.69	212.8	211.41	211.26	212.87	211.65	209.9	212.45	212.46	210.29	210.96	212.59
204.11	205.52	204.06	203.37	204.91	204.05	202.6	202.51	202.09	206	201.86	203.72	203.46	201.87	201.45	205.59	202.13	201.84	204.28	201.59	202.82	202.6	202.31	202.01	204.19	203.04	204.97	204.04	204.56	204.27	202.71	202.43	202.1	200.98	202.88	204.12	203.2	201.94	203.1	203.28	204.37	199.18	204.04	203.76	202.7	203.77	203.75	203.71	203.85	202.13
207.44	205.43	205.7	207.21	209.52	204.73	209.9	206.38	206.32	205.23	206.53	209.35	209.49	205.83	207.32	209.8	207.44	205.84	205.22	206.8	208.22	207.69	206.33	207.22	206.86	206.8	206.08	207.29	208.64	207.38	208.99	208.96	209.01	208.5	207.98	207.95	205.46	209.75	207.34	205.62	207.35	207.43	207.5	207.45	207.28	207.69	207.56	206.01	210.68	208.54
207.96	207.41	206.95	207.81	209.81	208.45	208.94	207.61	209.72	208.97	207.86	206.09	205.79	208.1	210.11	203.4	207.36	206.76	209.13	208.3	208.61	208.23	206.26	207.29	208.57	208.32	208.72	207.23	208.53	207.54	208.07	208.16	208.89	206.1	207.62	210.72	205.32	206.95	209.19	207.88	209.46	208.6	207.53	209.81	207.75	208.57	208.04	207.99	207.4	209.72
207.84	207.59	208.22	208.28	207.94	209.38	210.37	208.54	208.1	209.17	206.7	205	208.02	207.66	208.62	209.29	207.81	206.83	206.24	208.52	206.74	208.15	209.17	208.1	208.27	207.55	208.94	204.87	207.6	206.85	208.68	208.44	208.16	209.18	208.38	207.58	209.26	205.04	206.97	208.93	207.54	206.16	208.35	208.46	207.74	209.06	206.6	207.95	208.02	206.06
212.29	209.93	211.91	212.83	211.68	212.19	211.36	211.79	209.92	211.73	213.49	213.36	212.08	213.31	211.87	213.11	211.29	211.08	212.92	213.56	213.79	210.82	215.03	213.7	212.27	213.52	212.41	215.91	212.34	214.37	211.82	212.07	211.25	213.43	208.87	214.56	214.53	212.37	212.19	210.45	212.25	211.81	213.41	213.92	211.6	211.45	212.04	213.24	213.23	212.32
203.52	204.65	202.25	204.48	204.6	204.67	203.5	202.48	206.62	204.27	202.52	203.2	203.92	204.42	202.72	203.08	202.75	203.2	202.8	203.74	205.98	202.42	202.6	204.53	205.48	201.93	203.1	200.66	204.79	203.86	202.93	204.77	202.32	203.26	201.57	202.63	202.7	204.5	202.39	204.31	201.66	201.06	204.45	202.14	202.96	205.6	202.68	201.86	203.15	205.07
199.55	199.74	200.88	200.01	200.88	200.29	199.11	201.12	198.95	201.82	198.91	201.12	200.43	200.77	201.58	201.09	201.28	203.1	201.77	201.08	199.28	200.01	202.08	202.17	200.66	200.17	199.5	201.18	201.72	200.57	201.66	201.27	202.45	198.79	197.94	201.2	201.92	201.19	200.88	199.67	200.79	199.02	202.7	201.46	198.1	199.36	199.2	200.05	201.78	200.66
205.66	203.94	203.47	203.46	203.7	204.64	203.9	204.97	206.47	205.44	204.31	204.21	205.57	205.63	205.12	207.21	203.09	204.66	208.93	205.64	205.39	203.19	205.53	204.67	204.12	203.88	203.41	203.29	207.31	205.59	206.01	204.26	206.96	206.26	206.7	201.86	204.12	202.66	203.91	205.87	204.77	204.02	203.51	205.59	205.63	203.67	204.99	206.49	204.76	203.2
200.91	198.71	198.96	200.64	199.02	201.1	200.45	200.93	197.81	197.7	199.78	199.16	198.24	199.26	201.86	197.18	199.1	199.16	199.18	201.97	199.03	197.89	197.65	201.71	200.47	199.65	198.83	197.47	198.58	200.75	199.73	200.06	197.8	198.25	199.18	199.94	197.58	197.71	199.79	200.36	199.58	200.88	199.38	199.78	200.69	199.13	199.16	199.75	199.12	198.71
209.55	208.38	209.68	208.6	208.92	205.98	207.68	208.44	208.64	208.23	208.73	208.42	208.78	209.69	209.89	208.27	208.46	208.06	209.36	209.7	209.24	206.55	209.44	210.3	208.96	210.61	208.24	209.79	210.28	209.19	209.03	208.91	208.41	208.04	206.37	210.94	207.57	207.29	208.87	207.71	209.1	208.49	208.05	207.73	209.74	208.15	208.73	210.79	208.59	207.37
203.33	201.71	202.51	200.75	200.94	199.15	200.66	203.02	201.46	200.96	201.16	201.17	201.14	198.97	200.59	199.7	198.3	200.01	201.16	199.49	201.43	201.66	201.32	202.4	201.89	201.66	200.76	199.52	201.22	202.65	199.69	201.45	202.03	200.09	200.65	201.43	199.76	199.88	199.99	202.86	202.37	200.24	201.37	200.64	200.44	200.04	201.75	204.21	202.82	200.7
196.12	197.06	195.54	195.94	193.86	194.39	195.35	195.08	194.54	195.18	197.89	195.21	194.95	194.5	195.14	196.17	193.17	194.14	195.13	193.2	194.22	195.7	195.73	193.08	196.78	195.45	198.87	196.22	194.32	193.23	194.63	195.87	191.92	194.26	194.47	193.18	194.23	193.54	195.22	195.6	195.94	192.05	192.29	195.23	198.68	195.97	195.85	194.29	195.52	195.41
204.64	206.92	206.24	204.18	202.98	204	207.16	206.98	203.74	207.34	203.81	203.18	203.42	202.76	203.82	205.34	204.84	203.98	204.82	203.21	202.92	202.47	206.11	204.56	203.21	204.66	204.47	202.33	204.72	205.75	204.85	204.27	204.94	205.47	204.49	206.67	205.77	202.29	205.17	206.27	202.37	206.59	206	205.61	204.77	203.46	205.92	204.28	204.24	204.74
211.19	212.12	212.02	212.54	210.18	214.28	211.94	210.9	214.33	210.71	212.47	213.32	210.92	211.15	212.53	211.18	210.72	214.16	214.94	214.99	213.92	213.37	212.43	212.81	214.24	211.88	212.6	212.4	212.09	214.33	208.84	214.67	213.42	212.3	213.27	214.37	213.54	211.71	212.36	215.33	214.9	212.64	214.6	213.8	214.24	212.78	213.19	211.93	213.81	212.18
206.27	206.38	204.23	205.91	206.42	206.36	206.92	206.84	205.71	207.01	204.83	206.12	204.9	205.47	208.14	208.89	209.53	207.68	207.52	206.07	205.36	207.06	209.29	204.53	205.98	206.69	207.4	206.98	206.26	206.86	205.93	207.95	204.6	205.86	206.21	206.31	205.61	204.31	204.96	208.97	206.37	208.21	205.64	207.11	205.48	205.67	203.38	206.9	206.96	205.97
195.06	195.44	195.23	193.62	195.38	195.07	194.6	193.33	195.58	196.55	191.9	193.43	192.64	193.6	190.84	193.14	194.56	194.93	196.39	193.91	196.3	194.44	193.85	194.35	193.18	192.91	193.69	194.37	193.41	194.5	193.73	192.76	194.69	197.33	197.66	193.58	195.11	193.28	193.44	192.53	194.64	194.33	194.63	196.38	194.86	194.15	192.94	196.46	195.43	194.23
195.91	193.06	196.23	194.75	194.98	193.31	197.28	194.17	195.4	194.56	192.98	196.65	196.35	194.87	194.97	191.98	194.43	194.11	192.64	192.03	193.42	195.33	196.43	191.77	193.57	194.83	196.02	194.75	196.75	194.65	193.27	194.45	194.17	194.1	192.85	194.18	193.65	192.63	194.68	192.91	193.18	194.33	194.32	196.15	195.91	195.29	194.29	195.33	195.66	194.27
207.72	208.25	211.79	209.64	209.08	208.25	209.27	212.09	209.26	207.04	208.42	210.01	209.74	209.88	206.95	211.19	207.83	209.16	208.88	209.83	209.33	209.82	207.62	208.02	207.88	208.65	209.58	208.56	208.67	210.27	208.09	209.01	209.58	208.5	209.87	210.64	210.28	208.34	209.15	209.79	208.52	209.18	210.58	207.95	211.82	209.25	209.88	208.32	209.18	209.26
200.25	200.39	198.77	201.34	200.21	200.84	197.81	200.52	200.56	200.9	198.8	197.07	196.55	198.86	201.76	199.52	199.64	199.75	200.04	200.11	201.54	200.26	200.63	200.69	200.11	197.45	199.13	200	200.64	197.62	200.52	198.05	200.95	200.64	197.14	198.27	197.76	199.85	198.04	199.06	198.75	197.93	198.5	199.93	200.31	199.14	199.38	198.29	200.33	200.17
212.15	212.51	209.49	211.36	213.36	212.79	209.56	210.79	210.99	210.31	212.2	210.69	212.13	211.17	211.71	211.39	210.1	211.7	212.47	211.66	210.71	213.4	213.29	212.87	209.89	209.19	211.1	210.71	211.75	212.18	211.44	210.73	210.96	212.62	212.98	212.12	211.53	213.66	210.59	210.78	209.85	210.43	212.54	211.88	210.32	211.15	212.29	211.09	208.74	211.97
207.94	207.11	207.53	206.77	206.29	204.96	206.13	207.7	205.03	208.15	204.11	206.62	208.13	208.24	206.66	208.05	203.05	205.83	206.17	204.32	206.91	207	206.87	207.42	203.37	207.74	208.33	205.56	204.03	205.77	206.37	206.01	208.32	205.11	205.51	208.22	206.45	205.1	206.78	208.66	204.67	207.38	206.07	205.77	205.71	208.59	207.48	207.38	205.64	202.58
204.3	201.07	203.75	203.73	204.08	203.3	201.77	203.16	202.94	201.81	200.61	202.79	201.38	201.97	203.45	203.32	203.38	202.22	202.82	202.97	201.07	203.12	202.21	203.02	206.15	203.25	202.62	203.82	204.2	201.3	201.22	201.4	203.53	202.96	200.71	202.4	203.44	202.68	201.28	204.3	201.54	202.39	205.88	203.27	202.48	204.03	203.76	202.91	202.82	200.94
208.96	208.69	208.2	209.41	210.25	206.78	207.79	207.02	208.65	210.15	209	208.36	208.58	207	208.47	210.02	209.89	208.62	207.9	210.07	206.99	209.58	209.98	206.72	208.54	209.37	209.47	207.07	210.47	207.91	208.54	208.07	209.3	208.87	209.66	208.82	209.41	207.79	207.64	208.06	209.95	208.52	206.73	207.54	207.52	210.61	208.57	208.36	208.11	208.73
200.63	198.4	198.93	199.19	198.36	199.44	199.72	199.89	198.5	197.91	200.09	198.91	200.41	198.05	199.45	199.7	199.11	200.75	200.43	198.71	199.54	201.25	199.24	199.42	199.42	201.12	199.13	199.3	199.96	198.79	200.72	200.52	197.57	199.83	197.86	199.5	199.33	199.35	200.93	201.02	197.03	200.85	199.9	198.82	199.08	201.86	202.69	198.96	196.77	199.87
205.33	203.3	202.19	203.2	203.02	203.01	204.51	204.04	203.5	201.65	205.52	201.49	203.36	202.05	201.6	202.73	202.52	202.62	203.27	203.88	204.31	203.05	200.93	203.27	202.29	203.79	203.46	200.62	204.42	202.28	204.23	203.47	201.46	203.48	204.01	203.89	201.61	204.68	202.06	202.9	203.01	203.26	203.61	203.09	203.01	201.79	201.56	203.46	204.86	203.04
208.15	209.94	211.49	208.9	210.67	207.07	209.21	208.5	207.64	208.71	208.8	209.68	207.13	209.98	207.14	208.48	208.48	209	209.12	206.74	207.49	211.14	208.41	210.84	207.62	211.39	207.33	209.45	207.87	207.1	207.81	208.75	208.97	207.17	209.07	209.05	210.54	210.26	209.9	209.1	209.49	206.44	210.77	209.53	207.32	209.1	209	206.34	207.89	210.22
208.91	206.81	207.42	207.04	209.26	208.36	207.35	208.04	209.14	208.53	207.66	209.02	207.16	207.76	209.03	207.37	207.34	208.17	206.33	208.65	208.3	206.59	209.57	207.65	206.68	207.5	205.89	206.8	211.87	206.84	208.04	210.21	208.43	207.74	208.27	208.45	207.3	207.67	207.87	209.33	209.99	206.81	208.74	209.59	205.77	208.84	204.36	206.77	208.48	205.98
207.09	205.48	208.13	209.22	206.57	209.01	206.71	207.7	207.24	209.1	207.1	208.92	208.65	210.02	207.77	211.05	208.74	209.83	209.08	207.84	208.25	208.92	208.18	207.73	210.25	208.48	208.58	208.66	209.18	207.93	208.09	207.99	209.75	207.97	210	207.79	209.1	208.99	208.02	209.97	207.71	208.42	208.27	207.32	208	209.13	208.1	207.11	209.18	209.51
207.09	208.02	208.4	209.02	209.81	208.09	209.19	207.89	207.2	207.94	206.31	208.87	209.12	205.94	206.6	209.73	208.42	207.77	207.62	207	208.7	209.05	209.19	206.31	209.85	207.79	205.97	207.53	207.84	206.62	207.86	207.01	208.37	207.89	207.66	206.87	208.74	207.16	209.1	209.14	208.31	206.52	206.98	208.25	209.8	210.29	208.26	205.72	209.02	207.95
208.31	209.62	210.85	209.36	209.45	209.44	209.8	207.82	210	210.76	209.01	210.79	210.15	207.99	208.04	208.91	208.57	209.74	210.26	209.33	209.2	209.27	209.36	209.15	208.75	210.23	210.33	209.29	210.74	210.62	209.39	207.84	209.73	209.3	207.98	207.36	212.05	211.35	208.67	212.19	207.81	208	209.22	207.5	206.44	209.13	209.36	210.74	208.35	209.68
192.13	191.39	194.96	193.82	193.99	193	192.72	194.56	193.26	195.61	196.83	191.89	192.78	197.23	192.7	193.73	193.26	195.19	191.79	196.21	195.3	194.37	193.59	195.57	193.02	193.98	193.58	195.51	194.88	192.86	194.5	195.73	194.39	193.75	196.06	191.82	193.55	193.4	195.29	194.38	193.29	196.49	194.64	195.41	194.47	195.59	193.98	194.83	192.08	194.25
217.32	220.33	216.23	217.74	215.97	218.61	217.96	215.92	217.18	216.9	216.12	215.19	216.06	216.06	218.7	215.9	216.42	217.42	215.68	215.68	217.67	217.62	217.16	215.56	216.62	216.11	216.43	216.97	216.01	217.44	216.46	216.29	216.55	217.21	219.49	219.27	218.92	216.68	215.74	216.98	213.83	217.27	216.7	216.45	217.74	215.69	217.68	216.11	215.82	217.71
217.23	216.53	213	216.53	217.6	218.26	220.02	215.03	218.08	217.37	218.89	215.77	215.83	217.51	218.23	218.79	218.42	215.61	217.79	216.94	217.56	216.38	216.47	217.51	216.85	216.67	216.94	217.63	217.41	217.38	217.34	218.87	216.27	218.36	218.23	215.79	215.75	219.28	216.09	215.98	217.8	218.04	215.53	216.63	218.17	215.2	215.1	215.8	216.34	217.62
213.2	215.84	216.06	211.46	213.49	213.26	212.65	214.33	213.76	212.83	213.83	216.43	215.57	213.96	214.91	212.62	213.09	214.46	211.61	215.85	215.73	213.51	217.01	211	213.75	212.59	214.49	214.64	215.1	213.66	213.34	213.8	214.45	215.09	211.15	214.3	213.29	214.93	214.37	213.72	214.14	213.93	213.15	212.13	214.9	211.65	215	211.54	214.56	215.09
203.28	202.87	201.96	204.76	202.2	203.05	201.71	202.51	202.88	201.18	204.29	202.85	202.47	203.59	202.44	203.29	202.97	203.58	203.21	204.01	202.39	202.61	202.62	203.44	203.41	205.39	202.52	203.29	202.22	202.25	202.4	201.13	201.27	203.74	203.61	204.87	203.24	202.57	200.69	204.26	204.11	203.94	203.4	203.1	204.22	203.28	201.04	199.78	204.27	202.43
209.27	208.67	209.32	209.32	208.21	205.62	209.97	206.5	208.15	206.34	207.66	207.41	208.51	208.52	209.32	206.79	211.5	210.99	208.37	207.5	207.7	208.02	209.77	210.5	208.29	209.13	210.68	210.26	209.78	210.92	210.12	209.05	211.51	209.16	207.25	209.02	209.72	208.26	209.12	208.76	207.11	208.34	206.87	209.6	208.89	208.66	208.62	211.24	206.69	208.75
209.04	209.57	210.04	210.81	211.18	212.17	209.29	212.4	211.32	212.15	210.98	212.2	211.35	209.2	212.43	211.54	211.5	212.72	211.49	210.38	213.58	211.07	209.99	213.1	211.27	212.96	211.96	211.26	211.73	210.82	211.7	212.41	210.35	211.5	211.51	211.27	211.6	213.56	210.02	211.95	212.82	211.53	210.83	211.69	212.55	212.18	210.9	212.25	211.58	212.49
213.32	213.88	214.91	212.41	213.94	213.19	211.62	211.83	213.34	212.7	213.29	214.88	213.09	213.64	213.5	213.6	210.27	213.78	211.43	213.49	212.94	212.1	214.94	214.85	214.66	211.8	212.39	212.23	213.8	213.08	213.02	214.66	209.94	213.16	213.74	212.33	212.41	214.38	212.11	212.97	212.91	211.72	213.79	213.4	213.59	210.86	213.11	212.6	212.55	214.3
203.37	202.61	203.44	202.7	202.74	201.94	200.53	200.57	202.84	203.5	200.96	201.86	204.67	203.77	203.36	203.85	202.3	204.21	203.75	200.14	202.03	201.52	203.43	204.07	201.3	203	204.47	200.39	204.02	202.66	204.12	204.42	201.21	201.85	201.92	203.01	203.91	205.26	202.86	199.74	200.81	205	201.55	203.4	201.41	203.83	201.78	204.74	201.46	204.05
208.69	208.39	209.57	208.47	208.44	210.05	211.72	207.74	207.72	208.04	207.22	208.63	206.52	210.23	208.52	210.54	208.57	211.42	209.37	209.88	207.7	208.56	207.87	210.41	208.1	209.05	206.01	207.25	207.99	209.27	206.79	207.85	206.72	208.65	206.96	209.35	207.5	209.53	209.2	208.7	208.63	207.63	208.72	206.55	209.27	209.7	207.19	209.69	206.64	208.22
218.11	219.97	216.85	218.15	218.07	218.42	218.65	215.59	217.94	217.05	217.26	217.6	215.6	217.92	216.63	215.72	218.13	218.89	216.71	215.7	218.69	216.69	218.03	214.78	218.24	215.48	216.89	216.63	217.83	216.42	216.74	213.92	218.96	215.93	217.41	217.42	216.83	216.85	217.31	215.71	218.26	218.46	215.59	216.56	215.94	217.18	215.8	215.28	214.35	217.37
210.13	207.49	208.37	208.96	208.37	209.03	208.81	208.69	209.09	208.22	209.1	210.42	207.57	209.82	208.23	208.26	208.46	206.55	208.1	209.18	207.32	208.02	210.23	207.69	206.25	208.8	209.65	209.07	206.12	208.32	208.3	208.21	208.42	208.99	208.67	206.01	208.97	206.3	208.61	208.19	207.64	207.64	209.21	208.1	206.69	209.03	207.41	210.34	207.03	209.98
209.47	206.82	208.46	207.41	207.46	207.87	207.24	206.4	207.3	206.26	206.8	209.59	208.83	207.33	209.99	208.37	207.3	208.23	205.76	210.79	207.6	208.93	208.18	208.77	208.54	207.36	207.65	208.11	209.13	208.78	206.47	208.64	208.29	208.42	206.05	207.1	208.76	208.62	206.58	204.88	209.78	209.83	206.81	208.59	205.87	208.77	207.4	208.55	208.7	207.22
211.58	213.18	211.57	214	210.39	212.25	212.54	210.65	212.04	210.1	211.08	212.93	212.91	210.44	212.08	212.75	210.92	211.85	213.54	211.4	210.45	211.8	210.77	212.14	213.77	210.98	213.28	211.97	210.54	213.12	212.5	211.57	212.74	210.71	213.72	212.6	212.2	210.3	211.04	211.2	212.34	212.28	212.01	212.58	212.23	211.64	211.36	211.23	210.98	212.99
216.21	216.17	218.07	215.88	217.41	214.18	216.84	219.98	214.76	215.24	217.33	217.65	216.48	216.52	217.68	218.19	216.77	216.36	219.71	217.69	217.93	217.99	219.49	215.71	216.99	216.21	217.1	215.67	218.99	216.39	219.68	216.76	217.13	216.61	219.2	218.12	217.73	216.93	216.56	218.77	216.19	218.79	219.22	217.02	216.2	217.7	215.72	216.88	218.28	218.31
217.77	218.47	216.4	217.42	217.79	219.12	218.4	219.37	218.28	218.98	218.78	217.95	217.71	218.24	219.35	217.1	216.97	217.72	215.68	216.46	215.33	217.41	215.72	218.24	218.45	218.59	218.12	217.62	217.14	219.15	218.05	218.66	218.35	217.71	218.27	217.08	218.62	216.7	216.9	218.88	217.36	218.19	219.16	217.76	216.41	217.92	215.22	218.73	217.48	219.58
207.81	204.34	202.6	204.63	204.21	203.41	205.4	206.51	205.05	204.47	204.53	205.5	206.08	205.58	204.52	208.02	203.83	206.57	205.43	203.89	203.53	204.83	203.12	204.65	204.97	206.12	206.66	203.07	203.77	203.52	203.89	205.82	203.82	204.62	204.47	204.88	204.2	204.49	205.17	203.97	205.96	205.12	205.14	205.18	205.9	203.57	204.19	204.54	201.01	205.28
208.47	210.23	207.28	207.3	208.28	206.8	205.97	206.83	208.07	208.54	206.67	206.5	209.83	206.82	206.62	207.97	208.9	207.09	209.68	206.02	208.39	207.02	208.42	208.53	207.11	209.49	209.87	206.08	206.37	206.5	208.68	208.92	208.98	205.83	207.74	206.96	209.71	210.7	207.3	208.21	207.43	207.43	205.13	208.82	206.02	208.38	207.53	207.08	209.27	207.46
206.19	206.07	204.73	204.25	205.46	205.41	206.57	207.47	207.48	206.2	205.08	205.59	206.55	208.59	205.24	207.21	204.06	206.8	204.77	208.23	206.5	207.11	207.03	206.19	207.04	205.68	206.48	206.8	206.78	204.11	206.94	204.58	206.29	205.17	207.55	206.17	207.91	204.78	205.31	206.81	205.77	206.95	206.76	204.52	206.54	207.33	206.92	208.35	205.86	206.2
206.02	206.94	203.43	205.78	207.03	204.34	205.88	206.42	204.42	204.15	207.19	207.23	203.86	207.25	205.02	207.03	205.48	202.72	205.36	204.05	202.6	202.95	204.74	207.25	205.73	206.82	204.6	205.04	204.31	204.75	205.04	203.56	208.32	204.79	206.48	204.96	204.14	205.49	203.31	205.06	206.65	207.49	205.21	205.38	205.01	204.19	207.15	205.48	202.77	204.11
209.84	209.15	208.65	208.68	210.67	207.66	209	206.92	209.31	206.2	211.05	207.61	209.19	210.97	207.84	209.29	207.69	208.37	209.78	210.05	210.41	210.32	209.99	210.07	209.41	210.66	210.58	209.87	210.84	208.33	207.58	209.66	210.56	210.61	207.71	208.2	206.99	209.1	211.02	209.74	210.65	210.73	210.62	209.38	209.46	209.93	208.34	209.37	209.28	210.59
199.45	199.66	198.84	199.05	199.71	200.97	202.37	198.26	199.72	200.53	201.92	200.21	200.83	200.31	197.39	200.06	199.65	200.99	199.86	199.64	199.57	197.88	199.37	200.02	199.56	199.38	201.36	199.1	199.31	199.33	201.21	199.12	202	200.08	199.51	200.04	199.27	199.36	199.48	198.78	200.86	201.31	200.16	199.65	201.92	199.14	199.14	200.15	199.66	201.86
203.44	202.07	203.02	203.28	200.73	203.57	202.51	200.99	202.4	202.15	204.21	202.95	203.32	203.23	201.88	201.96	203.1	202.79	206.78	203.8	200.14	202.18	202.79	204.16	203.38	204.44	202.29	204.47	204.1	204.04	202.9	200.53	202.75	203.17	202.02	201.85	203.21	202.83	203.4	202.56	203.88	201.87	205.01	202.72	204.21	204.55	201.79	204.83	202.69	202.14
198.86	204.54	201.89	201.29	203.09	204.41	201.58	202.63	205.53	203.57	203.99	201.49	202.05	203.47	204.82	203.7	202.8	203.72	204.3	201.87	200.85	202.6	204.4	204.2	201.64	203.7	203.22	202.13	201.58	201.86	203.15	204.06	201.9	206	202.56	203.49	201.91	201.94	203.11	201.75	203.56	202.61	204.03	204.14	201.95	201.82	203.01	203.74	203.12	200.32
201.04	203.89	203.98	200.34	204.07	202.67	204.74	202.12	203.45	201.19	205.78	201.26	202.15	202.42	203.64	203.28	203.33	203.88	203.82	202.66	203.5	202.65	204.86	202.4	204.18	203.11	204.98	203.93	203.95	202.16	202.58	204.19	203.2	202.28	201.16	203.56	202.88	203.69	207.09	202.78	202.62	203.68	203.24	202.93	203.02	203.19	204.67	203.04	201.66	200.9
210.01	210.61	211.35	208.47	208.7	209.7	209.03	207.89	210.22	209.75	205.89	211.07	210.41	209.19	208.24	209.67	208.05	211.01	209.26	208.07	210.07	210.17	209.87	208.92	212.07	208.64	209.81	208.12	212.11	209.58	210.3	206.5	211.36	209.82	209.34	206.87	211.65	210.73	208.75	211.76	209.75	209.76	211.12	210.33	210	210.63	210.81	209.68	209.81	210.28
202.71	202.72	203.63	202.11	206.59	205.48	202.36	202.13	203.56	200.54	205.55	203.78	204.19	204.18	203.99	203.06	203.2	201.06	203.84	205.09	204.73	205.89	202.22	203.28	201.06	201.43	205.29	202.49	203.47	205.06	202.25	203.59	201.23	204.46	203.86	204.39	202.45	203.11	203.58	202.49	206.4	204.57	206.12	205.16	206.38	205.25	205.7	201.65	204.11	203.26
204.36	205.55	206.1	204.74	201.09	202.69	202.31	205.19	201.89	203.7	204.79	204.21	201.42	201.41	202.63	203.33	204.6	204.32	204.96	203.2	204.72	204.31	206.13	203	205.26	204.27	204.44	204.72	204.93	203.37	203.65	204.56	203.91	205.06	202.45	203.35	204.83	203.7	204.02	202.73	204.31	204.06	203.42	203.9	202.98	202.82	203.85	204.22	205.16	206.21
197.9	197.4	199.37	198.3	199.44	199.08	198.56	197.36	197.1	198.49	198.78	196.74	197.28	199.65	199.07	198.25	200.8	198.38	198.41	195.94	195.73	198.4	195.99	199.93	198.71	198.51	196.62	198.41	198	198.67	198.67	199.4	195.62	198.68	195.34	198.89	199.31	198.69	198.08	198.44	198.77	196.67	198.38	197.62	197.39	197.06	200.15	197.46	199.72	197.23
201.89	201.74	199.08	200.64	201.32	199.55	200.44	199.84	202.68	201.32	202.16	200.08	201.77	202.75	200.56	200.16	201.7	199.87	198.98	199.27	200.27	201.4	201.65	200.59	199.05	201.98	200.63	199.02	198.35	199.08	200.9	200.2	198.7	200.25	199.65	200.72	200.03	200.48	198.24	200.41	200.52	199.53	202.25	199.21	200.85	200.14	200.08	199.92	199.82	200.48
212.59	212.09	213.81	211.49	212.36	210.92	213.79	211.4	211.66	210.66	209.59	213.82	210.75	213.18	211.32	211.94	212.71	211.04	211.26	214.92	211.71	211.5	212.6	212.29	212.5	211.98	211.23	212.36	210.27	212.24	210.8	211.26	212.6	211.82	211.81	211.11	212.27	209.92	209.22	212.03	213.71	213.31	213.31	209.34	211.42	210.51	212.79	211.93	213.43	209.64
207.54	206.63	207.19	207.28	206	205	206.25	203.3	206.39	206.94	207.97	206.31	206.8	207.66	207.51	207.75	206.42	209.2	205.42	207.7	207.35	206.76	207.07	207.92	207.78	206.87	209.03	208.92	208.75	207.11	208.24	205.07	208.72	206.49	208.68	205.09	207.43	207.45	208.38	205.48	208.02	208.22	207.48	206.18	209.48	207.22	208.49	207.95	205.85	206.13
211.56	207.63	208.99	206.74	210.04	207.39	208.17	208.93	206.55	210.06	209.09	208.91	210.06	209.22	209.46	208.31	207.36	206.6	206.38	207.95	208.75	205.96	209.18	210.18	207.7	209.03	206.13	208.27	208.37	209.73	210.09	207.46	206.23	207.29	208.95	208.43	210.69	208.41	210.12	208.59	207.87	209.34	208.6	208.36	211.08	206.97	206.98	209.06	208.73	209.76
208.24	209.69	205.96	207.05	207.76	208.17	209.85	207.29	207.18	208.61	209.95	207.38	210.4	208.91	207.94	208.43	209.17	208.93	210.77	208.34	207.54	206.74	208.21	206.49	211.09	208.03	206.66	210.46	208.07	209.21	206.62	208.23	208.94	208.28	207.67	208.3	208.29	210.52	207.21	210.98	207.84	209.07	206.08	207.28	209.55	208.29	207.35	207.61	209.09	209.07
217.68	218.72	217.01	218.48	218.62	217.81	217.58	217.91	217.68	217.89	217.44	218.22	216.96	216.48	219.51	217.43	215.84	215.85	217.86	216.87	217.41	218.04	218.64	218.82	218.27	217.17	218.37	218.15	218.24	219.28	216.81	215.21	218.34	217.45	217.58	218.69	216.6	218.55	218.16	218.19	218.52	218.45	217.8	218.36	218.56	219.76	216.54	218.33	216.83	216.57
196.56	200.02	199.24	198	201.4	198	199.95	197.35	199.9	196.92	198.98	198.3	197.31	196.55	200.42	196.48	198.63	197.02	200.29	198.44	195.88	199.82	198.44	199.97	199	198.43	200.13	196.88	199.37	197.82	199.86	198.89	196.9	197.22	198.46	197.84	197.28	201.09	199.16	197.28	199.38	197.38	200.12	199.87	196.97	199.71	198.38	196.45	198.09	202.46
210.06	210.2	208.16	209.13	208.15	209.6	207.68	209.71	208.93	209.46	211.48	208.67	209.28	207.83	208.49	206.21	205.4	208.19	206.46	209.41	210.09	207.97	209.3	207.6	208.12	208.94	208.33	208.16	207.23	208.54	208.46	209.28	208.47	210.4	208.81	207.72	208.81	207.69	206.88	210.97	209.71	209.26	209.6	206.8	207.68	210.16	210.21	207.29	209.15	207.36
203.16	204.56	201.47	203.31	204.63	202.94	203.87	204.66	204.52	201.99	205.06	202.84	203.71	204.3	205.72	203.75	205.35	202.41	204.54	204.02	204.29	202.77	203.32	204.67	204.19	203.53	203.07	203.13	201.87	203.67	203.72	201.46	202.57	201.68	204.45	200.81	204.54	204.92	203.91	204.64	204.25	202.94	202.49	203.53	204.56	204.34	204.94	206.22	201.26	203.87
213.77	214.12	211.45	213.18	213.08	210.69	211.79	211.97	213.27	214.26	213.35	209.57	215.6	212.08	214.25	212.49	214.47	210.91	214.01	214.32	212.29	213.39	213.91	213.75	213.36	214.83	214	213.76	214.56	212.42	213.94	213.23	213.42	211.09	212.16	212.42	213.56	214.67	215.26	210.6	212.57	210.85	212.47	213.78	214.25	214.55	213.95	215.34	214.29	212.5
207.72	206.94	206.68	208.05	207.14	209.75	209.96	208.91	207.94	207.43	208.78	209.91	208.12	206.45	206.84	208.05	206.21	210.36	210.12	210.17	208.12	207.89	206.5	207.42	208.61	210.3	208.21	209.72	210.68	209.34	207.28	209.71	210.38	208.75	209.21	209.93	207.56	207.6	209.5	207.83	209.05	210.11	206.84	208.27	205.33	209.18	210.15	209.13	207.67	207.72
203.09	203.2	204.2	205.15	204.47	204.75	202.39	203.21	205.64	202.78	203.29	203.58	204.12	203.5	204.35	203.69	202.44	203.78	202.9	203.56	202.87	205.25	201.11	205.95	204.52	202.97	204.17	203.56	203.7	204.15	203.74	203.35	203.46	205.7	203.79	204.42	203.19	202.78	203.23	205.67	203.88	202.85	204.36	202.62	203.64	203.39	203.9	202.82	206.75	203.52
216.18	216.59	214.63	216.9	216.58	216.28	217.47	217.61	215.15	217.92	216.1	219.22	215.75	215.91	219.27	216.58	218.15	217.62	217.66	219.2	217.85	217.02	216.54	220.26	215.75	218.16	217.57	217.95	216.33	218.1	216.55	218.03	217.45	218.14	216.33	215.84	217.59	217.01	216.86	217.4	216.22	216.21	216.9	219.83	215.99	215.35	217.67	216.75	215.76	217.81
201.4	202.33	201.48	202.08	203.24	199.91	202.32	202.09	203.11	200.05	202.92	204.6	202.87	202.02	202.68	202.81	201.13	201.35	203.46	201.51	203.41	200.25	204.18	201.67	202.15	203.2	201.82	200.37	200.96	201.66	200.85	202.5	204.31	204.54	203.49	203.22	201.5	202.06	202.84	203.03	203.75	203.31	203.41	202.42	203.1	204.91	203.5	202.49	199.43	202.89
204.19	205.34	205.06	204.76	203.96	205.02	203.72	205.22	205.1	205.01	205.01	205.6	202.62	205.02	204.89	205.87	205.97	205.64	207.05	205.22	206.35	207.53	206.52	204.03	206.01	204.38	207.5	205.4	201.92	203.96	203.09	203.52	207.74	202.32	204.08	203.15	205.53	203.13	204.38	204.35	202.74	204.66	204.62	205.01	203.78	205.95	201.78	204.68	205.58	204.36
217.95	218.29	216.55	218.35	217.23	216.53	216.17	219.23	218.88	217.63	217.78	218.05	215.26	215.81	216.77	217.59	216.29	219.94	217.19	218.03	217.44	215.13	217.94	216.71	217.13	217.43	216.51	218.36	216.78	217.25	215.48	216.87	217.67	217	217.28	214.31	216.28	217.25	216.74	217.18	217.1	216.31	218.5	215.31	217.64	216.52	217.37	214.65	218.13	218.2
211.16	209.19	211.23	213	210.61	211.24	213.12	211.01	209.67	213.3	212.1	211.71	211.5	210.4	211.7	211.59	208.51	211.29	214.64	213.62	211.13	211.5	212.24	212.93	213.89	209.95	209.19	211.57	212.91	213.82	213.56	210.74	211.75	212.03	210.69	211.34	212.4	211.4	213.93	211.13	212.33	211.17	211.33	210.8	210.89	210.95	210.99	210.95	211.06	211.96
217.85	215.95	216.71	218.9	217.99	219.57	216.98	219.06	217.72	218.43	218.44	217.42	218.2	217.45	218.23	216.01	217.44	216.74	218.46	216.81	216.17	218.34	216.94	218.23	217.87	220.06	217.12	217.21	216.83	219.17	219.11	216.78	219.34	216.33	217.13	217.46	217.72	215.94	218.35	217.64	217.94	216.71	217.88	218.79	217.41	217.55	218	217.44	220.3	217.4
207.82	206.8	206.05	208.32	206.44	207.5	208.58	207.3	207.42	207.48	208.86	209.28	206.59	207.32	204.46	206.59	207.29	210.63	208.56	207.47	208.45	208.11	206.67	207.21	207.96	209.03	207.65	206.81	208.6	207.34	207.62	209.22	206.49	208.5	208.34	208.5	208.59	207.59	207.07	206.52	208.38	207.56	205.8	206.5	207.14	207	208.54	207.44	207.96	208.44
206.22	209.66	206.52	207.06	206.76	205.75	208.26	207.96	209.07	204.85	207.8	205.99	208.31	207.47	209.29	206.82	208.66	208.49	207.42	208.22	207.79	207.7	207.63	207.37	208.7	206.52	208.47	209.41	207.55	207.48	208.81	207.86	208.26	207.14	209.04	208.79	208.04	206.54	209.45	205.21	208.06	209.68	208.62	206.75	207.58	207.95	207.37	207.39	207.36	208.19
203.45	204.69	202.64	204.34	203.27	201.06	201.82	202.11	204.73	202.49	205.88	203.59	201.6	201.91	206.01	205.58	204.43	204.61	203.88	206.8	202.91	204.25	203.19	203.63	203.91	202.88	204.9	205.08	202.71	203.85	203.64	204.05	203.07	202.56	203.71	203.48	203.42	203.83	201.52	203.36	204.09	204.67	205.96	205.77	203.13	203.63	202.92	202.8	204.05	204.45
213.57	211.73	211.09	213.51	213.86	211.47	211.86	212.24	208.96	212.29	212.49	211.14	212.75	211.87	213.21	212.08	212.93	212.01	212.22	212.77	212.59	213.08	211.97	212.31	211.64	212.72	212.69	213.15	209.95	212.28	210.43	211.13	211.81	212.33	213.73	212.23	214.09	213.06	212.35	211.96	212.17	210.65	211.33	210.87	211.08	212.56	212.47	212.31	210.49	212.04
204.73	203.67	202.81	202.7	205.75	203.46	201.61	202.14	204.74	202.72	202.87	203.78	205.12	202.48	203.45	205.83	203.7	202.61	201.5	204.6	204.23	204.82	204.85	204.2	202.33	200.84	203.55	206.15	203.4	205.48	204.08	203.41	205.59	202.9	203.31	203.69	203.88	202.34	206.24	202.28	205.94	203.06	202.84	203.4	201.64	202.47	203.14	204.32	205.79	202.45
202.1	204.29	201.17	202.11	202.41	203.08	203.78	204.27	202.11	201.41	203.23	202.84	201.95	201.05	202.59	199.55	202.72	200.52	201.67	199.87	200.51	202.73	202.79	200.82	202.94	202.17	203.67	204.21	203.09	203.21	202.4	204.5	201.23	202.46	203.77	203.86	203.33	201.66	200.07	201.88	202.27	203.52	203.94	202.72	203.38	203.62	201.42	202.55	202.53	201.11
212.2	210.98	208.3	212.54	212.59	213.79	210.41	209.72	211.15	212.01	211.05	210.79	212.46	211.76	213.2	215.36	213.75	210.83	209.68	210.29	213.13	210.76	212.89	211.24	212.54	211.17	210.33	211.72	210.88	209.37	212.64	212	212.81	211.65	210.18	211.71	210.34	210.91	210.78	211.37	208.24	212.52	212.59	209.1	210.15	211.69	213.03	211.19	208.85	211.83
193.75	194.11	195.91	192.54	193.96	191.56	192.2	195.58	193.79	194.09	193.27	193.57	193.1	192.59	193.63	193.63	194.72	192.12	192.42	193.27	191.96	193.42	195.13	194.82	194.38	195.34	191.86	193.36	192.67	195.07	194.57	193.22	195.58	196.59	194.29	192.36	193.76	194.38	194.71	193.63	195.01	193.02	193.21	194.88	193.96	195.09	195.76	194.1	194.34	194.26
201.54	200.31	200.28	199.49	198.61	201.1	200.12	201.03	200.44	198.95	202.28	199.55	202.2	200.66	200.93	200.43	199.82	200.65	199.84	199.68	200.17	200.64	198.82	198.81	203	199.7	199.55	202.77	199.81	200.11	201.88	200.19	199.27	198.49	200.92	198.7	200.07	199.46	200.5	200.9	199.51	199.31	201.76	199.03	202	199.34	201.08	201.53	199.26	199.53
208.55	207.67	210.03	209.13	207.44	211.1	207.14	207	206.38	209.19	208.07	208	206.44	205.29	207.39	209.99	206.97	208.96	207.33	207.92	206.94	208.39	207.58	208.77	207.9	208.81	208.79	208.62	205.12	207.95	208.89	207.72	206.72	207.6	204.26	207.76	206.92	208.02	205.54	206.37	207.5	208.7	207.61	209.42	206.78	205.49	208.46	207.08	208.07	207.78
217.26	218.3	219.56	216.53	216.74	215.56	218.69	215.57	218.08	215.07	218.46	217.62	218.65	217.74	219.22	216.53	217.2	217.99	217.1	219.26	217.64	217.94	219.57	216.31	216.42	218.46	216.47	219.06	217.96	214.96	216.13	217.86	216.38	218.74	217.43	217.06	218.9	218.51	220.32	217.86	217.27	216.79	218.62	218.81	218.92	217.6	217.93	220.35	217.16	217.45
216.86	216.21	219.69	217.74	218.15	219.39	217.47	217.73	216.87	216.03	217.98	219.7	216.72	217.95	215.46	216.41	215.44	217.28	216.55	215.41	217.42	219.41	215.02	216.44	216.11	217.04	216.52	217.53	218.32	216.17	215.86	217.81	215.52	217.66	216.11	216.82	219.55	217.22	218.19	218.22	216.39	216.54	215.96	218.91	216.31	217.4	215.15	216.15	216.58	216.67
218.07	215.35	217.98	214.45	217.16	217.16	219.83	216.01	217.69	217.65	220.03	218.21	216.15	215.48	216.46	217.87	217	217.32	219.51	216.29	216.01	217.83	218	213.09	216.14	218.16	217.59	217.86	217.89	218.59	215.82	217.12	217.47	216.76	218.24	217.6	215.87	217.37	214.97	217.14	217.08	218.26	217.35	218.63	218.15	216.04	214.2	216.26	219.37	218.22
213.02	213.82	211.22	213.2	212.15	212.38	212.22	210.99	212.91	211.9	212.39	210.79	212.53	212.62	210.37	210.95	212.44	210.59	211.6	212.4	212.47	215.65	211.79	213.04	213.44	214.05	212.25	213.08	211.99	211.7	215.57	212.73	212.9	212.73	213.73	215.73	212.09	211.83	212.1	213.66	211.69	212.6	212.51	211.71	213.7	213.8	213.76	211.76	210.53	213.81
209.05	206.41	209.36	208.53	207.18	207.26	208.5	207.37	207.3	210	206.79	208.35	205.23	207.57	206.49	207.62	207.31	207.09	209.18	207.51	208.92	207.03	206.7	206.59	209.13	207.01	208.79	208.05	207.77	207.93	207.73	207.87	207.13	207.81	207.51	204.53	206.01	207.38	209.07	206.02	207.59	205.97	207.62	206.28	206.76	207.68	207.46	208.54	208.22	205.78
209.34	208.31	209.35	208.47	208.85	208.79	206.67	206.5	206.65	207.06	208.86	208.62	208.92	209.03	206.42	208.86	208.88	207.62	209.45	209.89	205.3	206.95	209.01	208.12	209.92	208.39	209.78	207.65	210.05	207.74	208.86	206.91	207.45	207.55	208.94	205.74	207.75	208.29	209.08	209.26	208.39	209.5	208.78	209.03	207.6	209.8	208.09	206.42	208.14	207.23
207.47	206.13	206.26	203.48	205.95	204.51	206.53	206.23	205.55	205.14	205.29	204.16	204.56	206.65	207.31	205.87	204.97	203.74	207.21	205.69	204.87	203.63	206.46	207.06	203.8	204.67	206.54	204.11	204.39	204.54	204.46	207.82	207.97	206.78	203.58	205.87	204.1	205.61	204.15	206.66	205.11	203.99	207.07	205.52	205.98	205.27	206.41	206.32	202.91	205.8
205.24	208.86	204.09	208.83	208.34	208.05	208.89	210.03	204.93	210.65	210.94	208.4	208.83	210.05	208.24	209.85	207.55	206.55	210.36	206.4	208.4	209.64	204.68	207.28	208.18	208.69	205.84	206.07	207.8	208.84	209.48	207.3	207.94	208.33	209.92	207.11	207.5	206.92	206.42	208.41	206.86	205.1	206.84	209.21	208.45	206.87	208.29	210.19	208.98	206.62
208.75	208.69	206.9	207.12	206.81	207.08	206.42	206.67	208.13	207.5	206.07	206.77	207.35	207.68	207.19	208.54	206.8	208.39	205.46	210.68	206.98	207.77	207.11	209.08	207.2	208.61	205.78	208.6	205.63	207.84	209.34	207.4	206.41	206.57	207.41	206.32	207.56	206.62	208.46	208.4	205.56	208.08	206.48	208.66	207.82	208.91	207.65	208.89	206.88	209.21
206.23	204.64	204.98	203.34	203.67	202.98	201.55	203.96	204.39	204.14	202.75	206.08	202.21	204.23	205.57	202.28	203.84	204.26	203.98	205.08	203.43	205.27	203.94	202.63	201.22	203.62	202.46	205.33	203.9	204.45	206.46	202.73	203.85	201.98	202.44	203.93	204.25	203.96	204.78	203.22	202.58	203.8	203.53	203.72	204.34	203.87	206.71	203.65	204.39	202.99
194.58	197.16	195	194.76	196.49	193.5	195.8	193.29	195.96	196.97	194.36	192.75	194.87	197.65	194.65	195.71	194.98	197.31	196.95	194.31	193.56	193.92	196.54	194.39	195.55	196.37	195.12	194.46	195.47	196.05	195.4	193.74	194.54	195.92	195.06	195.19	195.02	194.3	193.4	194.59	195.74	195.17	195.18	193.58	195.13	196.44	193.41	194.83	194.77	195.32
204.84	205.82	204.15	204.53	206.65	202.5	202.95	202.26	203.51	203.11	201.89	203	202.6	204.66	203.09	204.77	202.54	204.74	204.24	202.53	203.67	203.68	203.77	206.15	203.01	205.01	203.18	207.49	204.2	202.36	203.6	205.06	204.05	203.63	202.44	204.36	202.53	204.29	204.07	202.62	205.85	204.71	205.8	203.43	203.91	204.49	201.82	202.16	206.6	201.62
209.72	209.82	209.74	208.4	210.26	208.68	210.31	207.69	209.18	208.98	210.25	208.32	209.88	209.36	208.51	210.22	207.9	209.09	206.7	208.76	207.38	208.05	207.45	207.59	210.76	208.28	212.8	207.56	209.42	209.37	209.63	209.38	208.21	208.61	211.13	209.49	208.12	208.91	210.74	209.87	208.04	209.01	208.06	208.38	208.7	210.25	209.64	209.19	210.1	208.85
212.92	213.03	211.95	211	214.79	212.66	213.85	214.16	214.82	211.34	216.23	214.31	214.45	213.56	213.66	212.03	215.1	215.52	214.12	214.26	213.78	216.23	213.87	213.04	213.94	214.02	212.68	213.61	213.3	215.07	215.58	212.45	211.8	211.94	214.13	215.73	213.48	213.9	212.17	213.66	213.59	212.43	211.15	216.19	214.88	213.01	214.76	213.42	214.01	212.59
218.28	216.88	216.65	217.94	217.63	216.71	217.09	218.2	217.47	216	218.55	218.41	215.94	215.49	217.51	216.01	213.65	216.51	216.04	215.94	219.88	216.49	215.08	216.26	215.91	217.96	217.46	217.96	217.02	216.45	217.1	217.31	217.94	216.22	215.33	217.94	215.07	215.19	214.63	216.58	216.86	219.11	217.64	216.93	218.41	216.66	217.65	216.53	215.88	217.58
218.18	219.54	217.41	218.88	217.23	217.53	217.12	216.63	217.9	219.31	221.14	216.54	217.65	218.44	218.48	217.58	218.15	217.47	217.41	216.03	218.91	216.65	216.25	218.11	216.01	217.37	220.21	217.78	216.72	216.71	218.13	216.98	217.15	218.28	216.03	217.04	218.37	218.55	219.43	214.32	218.95	216.23	218.49	216.88	218.97	218.74	216.74	215.46	217.16	217.73
210.88	208.96	209.36	211.37	208.98	209.72	208.72	209.37	208.22	210.51	211.87	208.88	209.93	207.96	210.74	209.25	208.17	209.67	209.11	208.78	205.63	209.08	209.4	211.46	206.68	208.2	210.77	207.17	207.83	207.49	208.36	207.9	209.63	209.28	207.07	207.29	207.09	210.01	208.33	208.97	207.09	208.47	209.91	207.1	207.73	208.23	210.17	209.25	208.58	210.81
206.63	206.23	207.44	205.52	205.81	209.33	206.67	206.7	207.82	207.8	209.59	207.01	208	208	208.89	207.52	206.9	207.39	208.73	205.32	207.31	203.92	209.09	205.72	205.44	209.69	206.88	207.1	207.4	204.7	207.92	207.78	207.62	207.73	207.06	208.34	204.99	206.29	206.22	208.36	211.56	207.61	207.33	208.26	208.1	210.99	206.91	208.93	207.02	208.69
209.51	207.32	210.47	207.64	207.49	210.71	208.98	211.9	208.74	208.43	208.6	206.1	207.8	207.99	208.97	208.9	209.48	208.07	209.68	207.14	207.67	206.86	207.43	208.72	207.28	207.39	209.14	207.65	208.29	208.63	209.43	209.12	210.46	208.64	206.85	207.69	209.21	208.16	210.12	208.07	208.03	207.8	208.03	206.99	208.29	208.24	208.97	209.88	207.7	209.38
208.04	206.76	206.99	207.32	205.64	208.86	207.61	207.13	209.82	208.65	209.95	209.98	207.55	209.23	208	208.64	208.33	207.05	209.41	207.75	208.14	207.13	209.37	207.89	205.05	208.18	207.27	210.2	209.75	209.32	206.44	208.64	208.99	208.76	207.15	207.04	208.53	207.06	208.05	210.19	209.25	207.61	208.92	209.49	207.71	207.72	210.03	208.81	208.81	208.33
215.54	217.23	217.98	219.14	217.66	217.35	217.26	216.14	217.87	217.53	218.47	217.39	216.61	218.44	218.3	217.79	219.04	216.02	218.69	218.54	218.78	220.35	218.72	215.75	218.39	217.04	218.43	215.42	216.65	217.94	219.32	217.94	216.1	216.79	219.22	218.01	216.33	217.55	217.58	218.72	218.26	218.73	217.3	217.41	217.92	218.21	217.23	216.53	216.66	218.91
203.04	199.56	200.59	197.5	197.32	198.06	199.6	199.58	198.39	201.05	202.11	201.34	198.19	199.67	197.46	197.97	200.18	198.49	197.69	197.59	199.74	199.44	199.91	199.52	201.51	200.34	200.8	200.5	199.32	196.58	200.11	198.41	201.21	200.3	198.29	199.67	198.32	201.04	199.87	199.29	200.28	196.96	201.96	198.9	200.71	199.65	200.21	200.27	199.92	201.74
204.56	205.58	204.86	202.64	204.34	202.59	202.52	203.19	204.18	203.58	202.42	206.55	205.29	203.58	203.66	200.75	204.31	204.56	205.18	201.53	202.7	201.46	203.23	203.9	205.94	205.54	203.54	202.17	202.12	202.11	205.12	205.59	204.88	203.8	205.11	204.91	204.22	205.48	204.59	203.36	203.39	203.51	203.75	203.44	201.04	202.14	204.4	202.98	203.86	201.69
208.75	211.8	210.49	209.3	210.31	209.07	209.1	208.55	208.79	209.8	209.7	208.09	211.72	208.09	208.55	210.81	210.12	210.3	208.94	208.2	209.66	209.66	208.59	209.15	211.44	210.43	211.6	210.87	208.69	210.22	208.88	209.51	210.36	207.47	210.03	209.72	210.47	208.38	209.14	207.81	207.36	208.05	209	207.52	208.65	211.98	211.5	209.57	208.33	210.69
204.04	204.05	204.24	201.29	202.9	205.12	204.41	203.3	202.93	203.81	204.13	202.92	203.87	202.92	201.75	204.99	202.54	203.9	204.89	199.93	204.2	203.13	203.24	203	204.61	202.43	200.57	201.77	203.24	204.43	205.28	203.54	201.45	203.85	204.51	203.92	202.88	204.52	204	205.34	203.29	205.5	202.61	201.7	205.51	203.22	203.31	204.57	203.86	205.48
211.66	209.2	210.57	212.26	210.7	211.35	210.42	212.17	213.43	210.66	211.86	211.37	211.77	213.21	210.54	211.27	211.05	212.29	210.13	211.34	214.23	211.95	210.56	209.81	213.1	212.13	213.91	211.54	213.14	213.28	213.12	210.89	213.18	210.27	209.84	212.87	210.87	212.54	209.23	212.01	211.13	211.82	211.93	211.77	210.41	213.14	212.12	212.56	212.94	212.49
206.23	206.42	206.67	206.55	207.14	207.27	206.97	205.51	204.72	208.51	206.24	207.44	206.51	206.73	207.61	208.72	207.38	206.35	206.76	205.42	206.03	208.57	208.06	205.43	205.52	208.65	205.45	207.46	205.27	206.77	206.27	204.44	205.43	206.8	207.11	208.93	207.35	204.23	207.55	208.19	207.34	206.41	206.3	203.94	206.19	206.65	207.19	207.91	208.62	206.4
198.18	200.56	198.35	197.88	197.66	200.27	198.65	198.98	199.42	197.9	197.69	200.93	198.63	199.76	199.34	198.63	199.88	199.05	198.84	197.79	199.35	200.06	198.4	198.22	199.54	201	200.4	200.2	202.56	200.33	201.41	200.4	199	200.58	198.63	198.33	198.6	199.77	200.05	199.81	198.33	200.33	197.91	199.6	201.7	198.95	199.74	198.92	199.19	199.28
208.38	210.49	207.27	208.52	207.78	209.04	209.55	208.12	208.73	206.59	207.75	209.8	208.78	211.54	205.87	209.18	207.57	208.92	209.39	208.39	207.56	209.45	208.84	211.04	208.83	208.47	207.5	209.17	208.98	208.96	207.52	209.06	208.29	208.04	208.17	210.91	209.73	206.75	209.23	210.72	207.54	210.27	208.84	209.74	209.47	209.21	208.87	208.54	207.72	208.77
210.53	211.16	210.04	211.42	210.98	210.82	208.94	209.79	210.29	209.42	207	210.16	208.51	206.67	208.4	209.74	211.19	207.57	209.55	208.89	207.36	209.59	208.37	209.64	210.02	210.34	210.24	208.51	207.08	207.63	212.04	207.95	210.74	209.1	209.83	209.35	210.4	209.96	210.63	207.25	209.38	211.98	210.52	209.78	209.11	208.51	207.79	209.74	209.04	210.14
205.35	203.99	204.84	202.27	204.57	206.13	205.64	201.86	204.9	201.05	203.43	206.56	204.95	205.57	204.53	205.04	204.72	206.37	202.43	205.15	205.46	204.84	205.69	204.03	204.5	204.11	204.52	204.52	202.85	206.52	204.02	205.7	206.16	204.58	205.27	202.22	204.99	203.82	205.02	204	207.13	205.61	206.13	204.32	206.13	205.16	203.05	206.71	205.5	204.3
203.68	205.02	204.67	201.9	202.83	206.38	202.65	205.04	203.25	201.84	203.55	202.88	203.95	202.9	203.66	204.46	202.7	204.63	203.29	206.39	203.06	204.34	206.07	202.84	203.32	202.35	204.61	203.7	203.39	203.42	204.17	205.99	204.81	203.16	200.96	203.41	204.67	204.91	204.73	203.65	201.86	204.81	201.99	202.77	204.68	203.53	206.32	204.97	206.08	204.81
200.71	200.79	198.78	199.25	200.96	199.74	200.73	200.87	198.65	198.15	199.75	199.67	199.2	200.24	198.76	199.64	199.88	199.35	200.38	198.68	200.08	197.3	199.28	199.69	197.96	198.64	198.28	198.39	200.66	194.97	197.03	197.35	199.28	200.13	200.59	200.31	200.69	199.09	201.29	198.51	198.85	198.49	199.13	198.16	201.2	201.72	199.31	199.4	200.3	200.09
210.63	212.68	208.83	209.41	211.09	211.64	211.24	212.97	211.18	210.18	210.26	211.39	212.08	210.3	211.39	213.47	211.68	212.86	212.89	209.42	210.46	211.74	211.08	214.03	209.49	210.75	210.02	211.64	211.19	213.79	211.92	212.13	210.07	213.08	211.28	211.13	212.27	211.2	213.19	211.38	213.23	212.17	211.62	211.85	210.94	211.33	211.31	210.84	214.91	210.69
216.99	216.95	217.11	218.09	214.86	218.67	217.34	217.28	216.5	214.63	218.93	216.12	217.23	218.78	214.95	215.83	215.71	217.14	215.1	217.21	215.74	216.89	214.71	217.32	217.98	218.68	216.94	215.95	216.54	216.01	218.04	218.68	219.02	214.6	214.94	218.64	218.49	217.14	216.41	216.21	217.43	215.28	218.48	217.31	215.92	219.23	217	215.2	217.15	217.01
200.75	198.64	198.9	200.84	199.08	202.51	200.72	199.81	200.76	198.02	199.63	201.76	200.31	202.3	198.77	200.11	198.95	200.22	200.81	202.28	199.88	199.48	201.76	202.76	201.2	202.3	201.03	199.29	201.49	200.08	202.01	200.75	200.19	200.76	200.72	199.81	198.71	200.6	201.76	200.33	199.56	202.08	200.73	200.41	199.53	199.66	201.46	199.89	199.77	201.4
218.27	216.1	216.88	216.65	216.71	217.15	216.79	218.44	218.93	219.37	215.57	217.86	218.61	219.03	217.03	218.07	214.11	217.88	221.28	216.87	218.38	215.93	215.39	217.06	218.3	218.06	217.07	216.57	214.45	216.76	218.49	216.37	215.99	217.55	217.13	218.04	215.38	218.33	215.71	215.74	217.27	215.28	215.57	218.24	218.52	218.5	215.84	215.73	219.6	216.78
[truncated: 500 more rows]
[truncated: 150 more columns]
