# Supplementary material for: Genetic dissection of main and epistatic effects of QTL based on augmented triple test cross design
Source: PLoS One. 2017 Dec 14;12(12):e0189054. doi: 10.1371/journal.pone.0189054 (PMC5730204; doi:10.1371/journal.pone.0189054)
Supplement: S6 Supporting Information — (ZIP) [file pone.0189054.s006.zip › z1_1650_0.5_5.csv]

204.34	208.4	206.47	204.86	207.64	205.26	205.56	203.57	206.21	206.87	205.36	207.48	206.39	204.85	204.95	206.35	207.36	205.37	205.36	207.54	204.56	205.46	205.73	205.92	209.25	203.35	207.04	206.8	205.57	204.24	203.89	208.45	204.39	208.85	204.47	205.06	209.68	205.85	204.75	205.64	207.57	205.31	203.62	205.98	208.36	204.41	203	203.44	202.17	205.44
208.9	209.39	207.97	211.34	209.46	205.48	211.19	209.02	206.17	209.07	213.09	207.59	206.26	209.06	211.13	209.58	207.19	206.68	209.64	209.21	210.55	208.86	212.12	210.13	207.81	206.92	209.57	205.01	207.72	213.1	208.75	210.55	208.71	208.58	212.61	209.74	208.94	209.43	208.79	210.1	207.62	206.67	208.91	209.6	208.31	210.15	210.75	208.82	206.88	207.93
210.69	207.76	208.57	209	210.47	211.42	210.84	212.26	210.37	205.12	211.03	207.68	209.07	209.08	209.55	206	211.58	208.57	210.56	210.54	212.15	210.21	209.08	209.75	209.62	209.92	211.5	211.38	210.71	209.61	209.31	209.11	210.87	209.82	208.03	208.98	209.16	206.66	207.26	207.36	210.19	210.08	208.79	209.73	208.11	210.86	209.86	207.68	212.52	209.74
206.94	208.55	204.82	204.95	206.44	207.92	206.31	208.49	204.67	205.26	207.42	207.51	207.84	211.07	206.11	208.71	208.4	206.87	206.86	207.26	207.32	206.34	207.93	207.56	204.81	208.87	205.81	205.19	211.78	208.33	210.72	206.51	207.59	209.45	208.4	206.54	207.01	208.4	206.14	206.8	207.23	209.02	207.22	209.18	209.71	207.01	206.5	209.97	206.99	206.76
198.73	203.21	201.3	202.01	201.32	202.43	198.87	199.26	201.17	199.6	202.36	200.35	203.62	202.09	197.98	199.45	202.42	202.55	202.32	201.07	202.8	199.61	200.25	202.37	200.43	200.91	197.38	199.76	200.1	203.54	201	203.04	199.12	201.78	200.16	203.95	196.86	200.67	200.17	201.85	196.38	197.57	199.35	198.57	197.68	199.84	201.41	200.26	203.22	195.88
208.32	206.11	204.57	204.93	203.43	203.19	204.62	204.73	201.29	205.44	203.58	203.33	201.88	201.39	202.96	204.9	202.62	202.63	203.02	205.32	204.42	200.29	202.11	202.29	202.43	203.85	202.31	203.04	202.27	203.93	204.12	204.88	206.2	203.93	203.05	204.62	203.35	202.53	206.56	202.42	203.44	202.81	203.68	203.74	202.21	203.74	203.46	206.04	203.35	204.53
199.95	202.27	198.22	198.07	197.61	201.96	198.92	199.18	199.72	198.32	194.54	196.48	197.74	200.71	197.68	200.13	201.94	198.79	197.93	197.62	197.27	201.17	199.33	198.66	197.4	199.44	200.73	197.16	200.07	200.2	197.42	199.68	198.91	201.66	201.3	198.01	197.57	199.84	200.18	198	198.73	199.6	198.09	200.88	200.74	201.52	200.09	202.38	199.81	197.53
208.55	204.75	205.98	205.35	208.44	205.39	208.45	209.43	208.1	208.54	210	211.36	208.35	210.2	208.79	208.67	210.63	210.64	207.51	210.05	208.41	207.03	204.67	206.98	208.6	210.24	210.7	208.83	208.47	207.47	207.72	209.38	209.1	209.19	210.12	208.38	210.16	208.2	211.3	205.29	211.4	209.84	210.76	209.53	207.05	209.5	209.91	209.28	209.34	210.41
210.13	209.25	210.71	212.68	211.02	210.59	209.97	213.89	206.4	212.11	215.18	212.52	211.71	214.25	215.15	214.94	211.64	210.35	208.36	212.48	212.94	212.19	211.57	211.9	210.84	212.35	211.55	213.17	210.34	211.86	210.28	211.19	210.7	210.32	213.22	208.16	207.97	211.19	213.77	209.91	213.13	215.46	210.56	211.85	209.55	211.51	215.15	211.78	212.18	207.27
216.59	217.8	215.74	220.36	219.39	214.41	220.96	220.01	218.51	216.28	219.88	215.75	217.24	218.33	216.8	216.79	218.53	216	216.94	218.6	217.97	219.19	219.8	219.3	221.04	216.98	216.12	218.73	216.24	220.25	217.65	216.46	218.88	217.17	216.42	215.82	217.16	214.98	219.69	217.32	214.99	218.5	216.26	217.92	216.54	218.27	216.55	218.43	216.08	215.06
201.93	204.31	202.27	204.9	201.19	203.9	204.27	204.61	202.63	202.99	201.4	203.23	202.82	203.22	203.15	201.2	203.62	202.79	200.29	200.66	200.23	204.39	203.57	206.15	203.82	203.13	204.19	202.78	202.61	201.44	201.95	203.39	202.05	205.9	204.2	203.82	205.12	200.97	202.88	203.04	203.97	202.6	202.97	201.26	201.45	206.29	201.18	204.46	204.16	201.89
209.88	211.62	214.03	213.42	210.85	216.86	213.53	211.41	211.14	211.29	215.32	210.87	215.62	210.49	210.68	210.76	213.46	210.09	212.46	213.06	212.52	211.7	212.57	213.45	210.53	213.89	212.58	210.75	213.62	212.32	214.35	210.86	216.14	212.99	214.47	211.92	212.86	213.32	211.21	211.16	214.79	212.22	211.46	210.77	212.08	212.91	216.3	214.66	212.03	212.56
216.37	218.79	216.95	219.58	218.22	213.74	214.74	215.21	217.06	216.94	215.16	218.34	217.33	216.43	216.43	218	215.7	219.39	214.81	216.48	216.21	215.47	216.35	217.76	214.94	218.97	215.97	217.32	218.96	219.34	215.06	215.51	212.72	217.87	216.44	217.62	218.44	218.49	216.55	219.69	218.28	217.1	216.12	219.68	217.34	215.94	217.15	218.86	218.97	217.88
213.48	213.65	209.82	211.51	214.52	213.42	212.68	209.82	213.83	212.31	211.93	213.07	209.7	215.35	213.28	213.99	211.1	211.3	209.31	212.55	215.19	210.32	211.01	213.81	210.35	212.18	213.1	212.19	213.59	214.04	213.68	209.87	211.69	213.09	214.44	215	212.93	212.87	212.1	213.74	210.95	211.32	213.09	210.82	213.1	216.4	214.12	213.58	211.68	208.46
218.31	214.44	215.4	218.47	216.35	213.42	214.05	215.6	219.39	218.93	218.56	215.61	217.18	215.5	214.06	216.47	218.64	213.03	216.4	215.06	216.13	217.16	216.33	214.78	218.32	216.91	219.77	219.72	219.6	219.13	216.42	218.31	217.75	219.04	216.43	215.7	219.33	219.85	215.68	216.55	215.44	217.47	217.84	215.31	219.19	217.4	217.9	217.32	216.23	217.26
205.26	208.17	201.92	205.8	204.22	204.78	204.57	203.9	204.01	204.29	204.08	205.06	203.85	204.58	201.88	205.89	201.81	209.09	208.37	203.82	205.87	205.53	207.12	203.92	205.51	205.65	205.01	204.02	203.04	203.66	203.07	203.31	205.19	210.15	204.5	204.6	204.33	204.45	207.18	205.29	208.25	205.87	208.13	203.8	203.12	206.6	203.83	206.08	203.79	203.9
206.75	204.22	205.63	209.84	206.12	207.11	212.93	205.66	209.58	205.08	206.46	205.68	207.27	207.79	208.48	208.35	207.97	206.31	211.54	210.73	208.36	209.74	206.49	207.57	207.52	206.41	205.92	206.88	207.05	208.05	210.56	207.64	207.64	207.27	205.79	208.66	209	204.02	209.42	208.6	205.07	210.6	206.35	205.36	209.31	207.17	208.79	208.57	209.83	208.74
207.98	213.24	205.65	209.64	210.02	208.64	209.45	208.33	213.03	210.27	209.81	210.27	210.18	213.53	209.36	207.12	208.43	210.27	207.27	210.49	207.37	207.42	211.48	211.4	211.04	209.39	208.84	212.79	205.11	210.2	208.36	209.78	211.63	208.34	208.38	208.67	207.13	209.74	211.53	209.02	206.47	209.77	210	211.44	207.67	208.63	205.24	206.56	206.44	212.11
208.72	209.83	210.9	211.12	208.5	208.21	210.52	206.98	205.48	207.37	210.87	209.68	208.86	209.33	207.14	212.11	209.06	210.17	206.64	206.87	210.28	213.45	212.84	205.85	208.92	208.56	212.71	211.73	210.26	211.11	207.89	208.94	208.27	209.21	209.39	211.57	208.15	207.19	205.61	210.8	209.15	207.28	207.47	208.76	210.03	210.99	207.87	206.93	210.19	209.57
209.8	207.02	212.94	207.77	209.1	210.94	208.27	210.01	208.22	208.77	211.3	210.65	210.54	210.49	212.47	210.45	208.86	208.61	213.65	209.52	209.82	205.16	208.28	208.1	210.73	207.72	210.36	209.57	208.62	206.82	206.85	207.57	210.17	208.52	205.1	209.56	209.38	209.22	207.12	206.88	207.47	206.64	208.08	209.21	208.39	209.09	208.06	207.26	208.43	206.01
210.22	211.37	213.01	208.93	207.68	211.06	211.01	213.29	212.66	211.53	211.04	214.86	209.51	212.05	210.08	213.27	211.95	211.66	213.79	213.7	213.64	210.72	211.01	211.13	211.31	209.71	212.82	210.92	211.97	211.27	211.1	212.23	211.65	210.53	210.01	210	211.98	212.46	209.64	210.84	210.46	211.58	210.13	211.34	212.32	212.62	210.82	208.71	210.75	211.29
211.63	209.58	211.4	207.14	209.79	209.5	207.76	208.56	208.49	209.61	207.55	209.12	208.78	208.74	209.64	209.07	209.34	208.96	209.04	209.58	208.72	208.52	208.17	206.13	207.48	209.48	209.41	212.55	208.27	208.13	210.35	210.1	212.67	207.05	207.29	209.46	207.35	205.72	209.98	206.77	208.86	207.46	209.4	206.83	208.71	208.26	209.74	206.97	208.53	212.41
203.45	202.42	198.01	204.41	204.84	199.68	206.03	202.47	203.14	204.3	201.5	208.58	201.54	202.53	205.31	203.89	203.67	201.79	204.64	207.15	203.44	204.27	203.66	202.5	204.09	202.84	201.61	204.15	201.67	204.17	202.53	200.37	204.32	203.07	201.19	205.53	205.76	200.46	205.73	205.4	203.83	202.77	201.38	202.84	201.52	207.71	203.96	204.57	203.32	202.03
209.9	208.8	212	212.49	210.37	210.39	214.12	209.56	210.65	211.6	209.7	210.2	210.16	213.76	212.18	214.77	211.11	208.93	208.64	211.07	208.89	210.64	213.99	210.85	210.19	212.61	209.54	210.85	212	211.88	212.64	210.17	212.77	209.54	208.81	210.23	212.49	212.73	211.64	209.06	212.87	210.03	212.25	211.55	211.17	213.34	212.88	212.66	211.32	211.7
200.37	198.19	200.5	198.85	199.85	197.64	197.24	202.18	199.13	196.89	200.69	198.56	200.66	200.36	199.85	199.8	198.75	199.58	200.23	199.27	199.54	199.05	200.93	199.18	198.9	196.92	200.87	200.69	201.92	199.51	201.26	199.85	201.27	197.47	199.73	198.74	198.44	199.53	201.25	200.81	202.43	201.05	199.75	200.85	197.95	202.81	198.78	200.38	196.9	198.47
207.95	208.32	207.93	211.28	209.51	205.74	209.4	206.61	207.25	208.26	208.59	209.8	207.81	207.9	212.21	207.09	208.87	209.6	209.83	206.95	207.4	207.01	208.22	206.25	210.69	210.37	209.08	211.46	208.35	207.26	209.39	211.86	210.02	211.98	210.35	209.34	206.57	207.82	206.45	207.53	210.07	207.56	207.13	208.81	212.5	208.23	207.94	206.76	210.74	210.17
204.21	203.94	203.08	202.62	207.47	205.73	204.8	205.75	202.86	206.41	202.97	204.66	203.97	202.26	203.81	203.53	202.98	206.27	207.49	204.92	202.42	204.33	204.2	204.19	200.42	200.01	202.57	204.27	202.02	204.92	204.74	205.66	206.67	202.7	203.61	205.6	205.2	202.74	203.77	202.01	206.33	204.41	203.33	206.06	203.81	204.63	203.74	203.4	205.77	206.88
201.71	202.99	205.65	205.37	203.72	201.81	203.92	205.97	204.08	204.04	205.29	206.11	203.97	206.63	202.83	203.24	203.09	202.25	205.63	208.15	202.69	205	206.21	202.6	201.81	202.62	201.45	200.3	203.88	202.66	206.62	203.01	202.39	203.91	205.92	200.09	202.82	205.84	203.12	206.41	199.18	202	206.98	201.31	202.26	204.53	202.57	204.35	206.12	202.26
211.48	210.79	209.82	211.68	207.32	205.79	209.11	208.51	209.63	206.4	207.48	210.96	212.25	211.67	206.2	206.83	209.17	212.99	207.33	211.08	209.86	208.96	207.11	209.07	206.9	208.63	210.57	209.15	209.02	209.09	209.42	208.07	208.05	208.67	208.82	208.87	209.63	208.98	208.93	210.32	207.07	210.06	211.82	208.88	208.74	210.04	208.34	209.01	203.53	207.26
205.29	206.35	207.97	208.79	209.44	209.44	208.2	206.11	210.38	209.48	206.73	203.89	210.1	205.29	207.88	207.74	208.6	208.99	208.02	207.34	206.46	208.01	208.98	206.54	206.6	206.92	206.31	209.03	208.2	207.58	208.22	205.62	208.65	207.22	209.78	207.36	205.81	208.05	209.85	207.2	207.8	211.84	210.47	207.62	202.34	209.1	205.6	207.07	208.88	206.7
211.66	212	209.81	209.61	212.33	212.65	214.29	210.9	208.54	212.59	212.36	214.19	210.54	210.09	213.91	212.71	211.85	211.44	212.02	211.82	210.21	211.31	211.95	212.07	211.83	212.78	210.75	209.48	210.96	210.7	212.97	210.9	212.05	209.95	212.06	212.73	210.29	212.05	210.97	211.96	212.55	209.3	212.44	211.94	210.84	212.75	213.26	210.01	210.84	209.98
209.06	213.28	205.88	206.55	207.94	207.52	206.06	205.73	207.84	207.41	208.15	206.16	208.54	213.56	207.27	208.34	209.83	208.05	208.44	209.05	205.68	206.27	209.01	207.2	206.17	208.36	208.89	210.85	208.82	207.82	206.55	209.64	209.04	209.52	204.69	207.61	205.53	207.18	207.63	207.91	209.27	207.01	208.99	209.48	206.45	209.33	205.99	209.74	207.36	207.49
204.95	205.21	205.96	203.58	205.93	207.42	201.09	203.34	203.84	202.91	206.43	202.05	205.41	200.99	204.52	200.63	201.89	202.47	206.12	203.44	203.89	206.22	203.74	202.11	207.98	204.36	207.05	201.67	203.04	202.43	202.19	201.8	203.35	203.82	203.18	201.67	203.67	200.01	203.29	202.95	202.3	204.33	204.41	204.78	200.85	201.97	202.12	203.91	202.05	205
214.04	216.85	217.29	213.92	214.83	219.72	217.35	214.92	217.98	216.22	217.97	218.05	214.49	219.75	221.42	213.92	218.26	216.14	213.81	218.93	215.22	215.85	217	216.77	217.37	218.42	214.68	219.32	216.47	218.04	215.2	217.69	218.75	216.99	215.27	216.28	216.4	216.23	215.78	216.52	215.6	215.2	219.41	218.13	216.48	218.96	217.84	215.65	217.8	216.4
199.7	198.14	198.75	197.97	201.52	199.53	197.71	199.71	202.65	200.89	200.57	198.8	199.93	198.55	203.13	200.03	200.34	197.67	202.03	199.73	201.3	197.32	199.15	201.15	201.75	200.51	197.91	197.06	199.84	203.79	196.54	200.43	201.4	199.76	200.49	202.29	199.16	200.3	200.15	199.2	199.82	200.32	199.11	199.84	200.46	202.34	203.63	199.42	200.43	197.19
212.97	211.54	208.9	210.77	211.8	212.08	212.54	213.3	214.84	212.68	209.78	210.77	211.41	209.52	213.2	214.38	210.91	209.75	212.79	210.33	214.28	213.77	215.08	214.09	212.88	213.38	214.51	210.69	212.87	211.52	210.33	209.01	211.69	210.1	213.76	211.32	213.12	215.36	211.54	213.53	211.53	213.17	215.3	210.2	214.66	206.82	213.5	212.44	211.07	212.85
213.69	212.65	210.02	212.12	213.61	213.26	212.1	213.11	211.79	212.71	214.47	210.5	208.87	213.88	213.49	212.97	209.77	212.92	211.88	214.24	215.22	211.85	211.29	211.39	211.52	209.51	210.57	214.05	213.5	208.33	209.02	209.18	215.18	211.89	211.27	208.86	208.95	216.44	209.71	208.93	214.69	210.77	210.72	212.79	208.52	209.91	211.9	211.53	208.7	210.65
204.51	204.31	205.63	205.52	203.85	206.34	206.15	205.15	206.48	205.99	204.83	204.56	205.82	205.36	203.61	205.01	207.11	205.54	205.24	205.71	207.28	204.2	207.17	208.65	205.9	207.96	203.95	206.46	206.25	205.04	207.11	205.41	204.87	205.83	202.05	204.54	203.42	208.4	204.84	202.22	204.07	207.44	205.69	203.37	204.96	204.67	205.01	201.84	203.11	204.14
214	211.2	212.13	212.68	214.84	215.32	213.16	212	211.73	210.27	214.94	210.18	211.42	214.46	209.14	213.46	211.54	213.75	211.69	211.25	212.59	213.93	210.8	210.69	213.13	210.33	211.45	213.86	212.42	212.71	211.87	211.99	213.07	211.18	217.59	211.85	211.68	209.32	212.84	213.69	215.11	212.05	212.97	213.91	213.49	213.44	212.24	212.75	214.59	209.07
199.99	197.04	197.73	197.7	199.95	199.82	198.14	198.58	197.26	200.02	199.23	201.29	200.75	200.04	200.02	197.96	195.71	198.49	200.37	201.27	198.61	196.05	198.37	201.57	196.35	199.27	200.84	199.25	199.44	200.42	194.86	195.85	198.52	197.11	201.37	201.93	200.47	199.51	202.49	202.12	198.6	195.56	198.09	200.9	199.55	196.3	197.19	199.92	199.42	199.04
201.4	201.41	203.93	200.42	203.37	204.41	202.9	205.51	202.81	202	200.65	205.26	204.27	202.61	202.53	201.95	202.51	204.91	204.59	199.52	204.39	201.15	203	202.37	202.37	205.53	203	204.45	204.96	204.65	202.85	200.92	203.04	202.38	201.68	200.96	200.79	202.09	203.96	203.14	202.38	199.09	204.25	204.22	200.41	200.14	202.33	204.67	202.12	201.73
202.69	203.12	202.81	202.48	202.03	203.78	201.2	205.39	204.46	201.58	202.25	196.94	203.94	203.62	200.97	200.88	204.95	200.84	201.75	202.24	201.39	202.3	202.47	200.47	203.98	203.59	200.02	201.71	202.52	203.71	204.38	205.86	201.65	204.08	202.64	204.14	202.92	204	204.21	200.62	203.78	203.37	204.18	203.46	200.12	203.66	201.96	202.91	201.76	200.54
201.47	196.09	199.81	198.41	197.94	200.69	197.32	199.43	195.47	202.86	197.96	198.34	199.63	201.32	198.14	198.03	196.16	201.39	199.74	198.79	198.36	198.22	199.11	199.08	195.85	200.4	198.23	196.84	198.85	201.09	201.5	199.62	197.39	201.39	196.68	199.57	201.64	199.22	201.14	196.52	199.03	198.61	197.7	197.45	196.04	201.5	201.28	199.68	199.41	199.74
196.4	203.32	202.74	197.48	200.37	200.18	200.71	200.76	199.34	200.03	200.19	200.28	197.34	200.63	198.29	199.08	197.09	199.82	196.75	200.98	198.57	201.25	200.54	199.32	196.41	199.01	200.49	199.25	203.75	198.25	200.2	198.94	200.79	197.67	199.1	198.61	200.73	200.14	200.75	202.02	198.75	198.92	197.83	199.2	196.09	197.44	200.33	201.07	198.82	200.22
212.13	211.68	211.99	212.89	211.19	210.88	212.45	211.06	213.08	213.93	210.85	211.98	216.01	211.01	208.05	212.78	214.41	207.3	213.77	212.32	211.58	205.72	214.93	211.82	207.13	211.06	211.95	210.93	210.27	212.96	213.78	209.32	211.33	215.5	208.16	211.42	210.03	211.61	210.32	211.52	213.05	209.93	210.88	212.12	215.09	211.18	213.14	212.99	213.68	211
208.59	208.92	209.32	209.08	210.16	206.9	208.19	209.86	209.09	209.74	210.1	207.43	207.89	208.59	210.82	208.98	210.86	208.23	209.52	206.13	209.06	208.75	207.03	207.21	211.74	207.71	210.48	206.32	208.97	209.08	209.94	210.75	211.14	211.26	211.07	211.34	205.86	210.92	208.83	206.37	207.22	206.53	207.97	209.62	210.33	208.68	209.93	206.01	208.35	209.97
197.56	198.89	197.35	202.64	198.06	200.46	199.19	198.07	200.82	199.12	198.62	199.31	198.85	197.3	197.36	200.2	202.41	201.75	196.82	199.18	198.68	199.44	199.76	199.17	201.4	193.13	195.49	198.06	198.79	201.04	195.93	199.72	199.86	200.2	200.85	199.08	199.96	199.27	198.27	199.43	199.24	200.66	199.85	201.06	199.59	197.49	202.26	201.1	201.51	201.99
199.67	198.87	202.3	200.17	199.8	201.29	200.74	199.97	201.74	198.54	201.43	199.76	201.11	200.21	198.08	199.48	199.88	202.81	200.22	200.91	200.1	201.93	197.75	197.57	202	201.25	201.17	201.44	200.19	200.8	197.7	200.61	196.99	200.07	199.57	199.8	198.33	204.66	199.23	200.23	201.96	200.07	200.35	200.21	201.08	199.51	197.73	199.06	197.85	198.96
212.27	207.97	210.32	210.68	210.59	209.88	208.99	211.42	215.51	214.15	211.12	210.26	212.27	211.45	212.74	213.24	210.87	212.94	211.93	212.69	211.75	215.34	211.43	211.79	214.35	211.65	210.19	211.14	211.52	213.38	208.99	212.47	214.38	210.56	211.08	212.58	211.63	211.64	208.53	213.61	209.75	211.77	212.04	210.08	211.02	211.47	209.92	208	211.1	212.03
209.43	211.33	207.46	205.69	209.25	206.71	210.81	209.22	208.97	208.6	208.25	209.12	205.13	209.34	209.02	207.14	207.61	208.05	206.88	209.32	207.09	209.15	210.65	209.63	208.7	206.59	209.37	209.22	208.2	207.68	207.16	207.98	207.92	207.95	210.5	210.23	208.67	207.59	207.91	209.75	209.93	208.52	207.52	210.23	208.48	208.52	208.58	210.24	210.91	207.67
208.34	209.9	206	208.74	208.01	209.86	211.27	206.18	210.31	213.17	208.64	212.45	210.14	209.41	205.05	209.04	207.62	207.15	210.42	207.24	206.62	212.7	206.08	207.15	207.93	211.57	205.72	209.66	210.52	206.69	209.44	205.14	207.93	207.91	206.63	210.15	211.82	209.14	212.06	208.94	209.67	206.23	210.58	207.99	209.31	206.97	206.17	207.03	211.05	208.72
197.86	198.85	196.65	201.21	197.99	198.95	195.62	195.75	199.56	199.08	199.19	197.81	199.53	198.14	200.88	194.74	198.62	198.46	197.11	197.47	197.28	197.42	198.56	194.1	197.21	196.68	196.47	199.81	199.92	198.91	194.52	198.93	196.43	199.16	195.25	196.69	202.28	200.81	197.47	200.44	199.92	198.91	198.88	199.79	197.58	197.5	195.49	198.13	197.3	196.18
220.96	218.53	219.65	216.19	221.32	217.72	216.76	217.3	217.12	219.64	214.95	216.13	215.63	217.86	215.71	221.93	215.3	219.94	216.34	215.85	215.2	216.1	217.1	216.76	216.27	219.62	222.54	214.17	217.71	216.21	216.61	217.11	221.25	220.91	219.51	214.35	218.38	217.44	219.37	216.65	218.97	219.15	220.13	219.23	216.15	217.95	219.76	217.7	219.39	219.61
205.31	204.94	204.26	204.08	202.27	203.53	201.9	205.53	202.22	203.47	203.39	203.33	203.85	201.81	203.83	204.23	204.48	206.17	204.56	201.16	204.09	201.78	202.78	199.88	205.29	204.71	203.71	202.65	204.03	203.89	203.72	203.41	204.8	207.62	203.49	204.71	201.02	205.84	201.88	206.6	202.34	203.12	203.29	205.97	203.67	202.37	203.25	201.63	204.58	205.55
210.42	213.97	214.5	210.79	211.74	210.83	210.21	211.51	213.87	209.01	211.17	211.89	213.34	210.89	209.67	210.67	207.98	211.24	211.95	214.17	209.12	210.66	212.24	211.24	210.49	212.62	209.98	209.89	212.92	212.44	210.36	210.71	211.51	211.11	210.62	207.62	210.1	208.13	211.26	211.99	212.79	211.69	212.49	210.47	213.07	210.69	211.63	211.24	209.17	208.05
205.08	207.21	201.88	206.54	205.71	206.3	206.82	205.11	204.93	205.22	207.19	204.88	206.09	203.14	206.47	203.88	203.55	206.62	208.17	202.55	203.94	205.1	206.31	205.91	204.71	206.69	205.07	205.38	204.33	202.32	204.45	209.34	206.51	205.83	205.6	204.83	205.23	207.41	206.98	203.76	204.43	208.16	203.82	203.75	207.37	208.6	205.13	205.25	205.77	205.61
206.23	205.54	207.56	208	204.93	205.26	205.61	210.65	207.12	207.92	211.17	208.24	204.69	208.83	209.73	208.11	204.8	207.03	208.13	207.73	204.31	208.18	208.66	206.48	204.55	206.71	204.02	203.17	205.63	205.96	209.29	210.36	208.29	207.37	206.12	207.61	207.39	205.56	204.59	206.37	208.61	207.67	204.45	207.17	205.75	206.36	205.46	208.61	203.12	208.25
212.32	210.69	208.75	212.9	213.68	210.77	211.53	211.2	212.7	212.57	211.63	213.29	211.62	212.86	209.98	214.21	211.83	209.57	211.37	212.47	210.22	211.48	212.33	214.41	211.62	212.5	211.47	211.5	212.84	210.25	209.31	211.1	207.61	212.12	212.93	212.2	212.43	212.21	213.5	212.71	213.72	213.45	213.58	210.68	212.38	211.37	211.55	213.18	209.73	208.1
197.97	199.31	201.24	202.01	201.74	201.04	199.76	199.36	199.27	199.19	199.98	197.05	198.07	200.82	197.52	201.94	197.56	199.21	200.63	201.2	201.91	199.38	201.4	197.8	201.06	197.7	200.04	201.93	197.71	199.64	199.44	197.73	200.16	198.47	198.95	198.23	197.29	200.92	202.78	198.83	200.35	199.8	199.69	198.71	199.03	200.28	196.2	202.05	199.55	202.02
207.43	206	208.65	210.37	206.03	205.3	209.39	210.78	206.4	207.36	209.25	209.69	210.35	209.35	208.5	208.52	207.35	206.69	208.95	209.92	207.58	206.76	206.3	203.5	209.77	205.55	209.32	205.47	207.66	207.94	209.52	208.27	208.61	206.53	205.91	205.8	210.12	208.21	206.17	210.31	207.56	212.71	209.79	204.32	209.71	207.18	206.2	208.18	204.2	209.5
208.58	207.63	206.44	212.2	208.56	211.39	207.27	209.62	210.17	209.07	208.37	210.79	209.38	210.1	211.64	208.12	209.4	208.49	207.19	210.81	208.34	210.23	208.86	210.32	210.67	210.68	209.9	208.46	211.12	207.17	211.72	210.64	211.67	211.21	208.39	207.49	206.83	211.45	210.29	209.95	208.44	210.65	206.14	211.95	209.75	208.63	207.78	209.79	206.59	209.21
216.98	217.65	217.4	217.52	216.22	218.82	217.93	216.13	216.59	216.01	220.87	216.76	217.83	218.38	217.32	216.15	220.67	219.07	216.72	219.37	218.23	216.78	216.98	217.7	214.58	216.17	217.71	219.69	220.63	219.8	217.41	218.64	216.35	222.95	217.65	218.31	218.93	217.34	217.14	215.38	218.1	217.98	217.1	215.25	217.47	222.34	216.64	216.03	218.46	217.45
203.61	205.09	206.77	204.94	201.81	201.83	203.69	204.54	203.1	204.16	205.12	204.42	206.31	205.8	206.04	206.59	201.18	202.88	205.32	205.27	206.07	203.1	204.97	205.45	205.26	202.23	209.5	204.39	203.31	204.9	206.63	204.65	205.76	204.76	204.46	203.66	203.39	206.14	206.72	205.64	202.25	204.2	202.46	204.89	202.96	204.2	204.77	204.64	201.8	204.92
208.49	207.65	207.68	208.33	208.56	210.78	209.32	211.33	208.71	209.61	207.78	212.23	210.85	208.78	208.42	211.56	212.19	211.37	209.2	208.27	207.7	211.56	209.08	209.57	209.63	208.76	208.86	210.61	206.72	212.08	211.95	207.68	211.54	206	211.59	207.84	205.86	208.89	209.53	207.05	210.53	206.24	208.75	210.1	209.41	209.39	211.14	212.12	211.85	212.11
203.14	196.94	197.5	196.13	196.27	198.51	197.27	198.23	200.44	200.42	200.54	200.42	197.27	198.69	199.29	199.99	198.57	203.06	202.13	198.31	197.37	197.01	201.7	199.89	198.91	200.5	200.49	199.51	199.36	199.21	198.97	201.54	199.37	199.86	201.67	200.58	198.11	203.28	199.11	199	199.92	199.15	198.92	201.42	199.59	199.64	198.1	198.74	201.05	199.27
203.19	202.48	206.52	204.93	206.87	205.14	201.27	205.52	204.69	203.72	204.9	204.63	203.06	203.77	202.95	205.89	205.99	205.18	207.68	205.74	201.56	201.89	206.68	204.58	206.99	204.48	202.94	206.86	204.21	203.5	204.36	207.53	204.34	203.67	207.37	201.32	203.3	205.11	206.05	206.54	204.69	203.57	206.9	203.49	208.14	206.32	205.69	203.72	203.82	205.81
212.69	206.85	210.36	213.33	209.25	210.73	214.12	213.68	209.94	213.64	212.74	214.14	212.88	208.2	212.21	210.4	211.52	210.17	210.43	210.41	212.86	214.5	210.88	210.84	211.96	209.92	213.43	208.42	211.88	213.12	209.78	209.04	211.21	211.03	210.62	214.17	213.56	207.85	210.62	212.04	212.44	213.89	212.65	213.88	212.59	210.37	213.11	209.37	212.4	210.9
202.85	202.17	204.5	205.1	203.77	203.08	204.18	202.76	203.91	206.76	204.26	205.89	201.55	204.49	204.93	205.15	206.62	203.51	199.61	204.88	203.2	203.26	206.95	205.95	204.31	201.41	203.56	203.27	205.97	206.03	204.85	204.51	205.29	206.53	203.83	202.38	204.71	204.9	210.46	203.8	205.8	206.32	205.22	209.49	203.66	205.75	204.78	204.09	204.73	202.88
210.66	208.4	207.81	208.66	209.02	208.79	208.73	212.22	213.69	208.23	206.86	211.04	211.45	210.7	209.09	208.84	208.75	208.05	208.67	210.09	206.83	208.43	210.23	211.52	207.21	208.5	210.63	207.35	212.12	210.35	207.81	208.31	207.31	209.92	206.83	209.82	209.56	208.93	210.09	209.88	211.77	212.47	208.92	208.82	212.35	208.26	207.75	208.73	207.91	208.21
207.96	208.68	208.02	209.5	209.05	209.01	210.91	204.75	210.6	209.3	206.18	208.55	210.64	207.62	206.6	206.86	208.66	207.74	212.49	209.3	209.44	209.83	208.72	210.38	210.53	208.84	207.99	210.59	212.38	211.71	210.77	207.26	207.13	212.18	212.84	205.05	207.69	208.38	208.68	209.43	209.92	209.64	212.26	210.04	206.25	208.36	207.59	210.65	210.28	210.16
209.24	209.77	207.7	206.84	207.32	208.26	208.97	211.05	205.53	212.5	207.28	208.73	207.83	211.34	206.1	204.66	209.65	210.56	206.09	209.46	205.97	210.61	205.43	211.04	207.08	207.03	203.77	207.29	206.26	209.19	204.26	210.66	208.07	205.7	210.57	203.91	208.25	210.19	208.77	208.83	209.04	209.24	206.86	208.11	210.13	206.45	205.65	208.26	207.87	205.29
206.5	206.34	206.42	205.1	203.65	208.82	206.63	203.39	203.9	204.99	206.33	206.52	204.66	205.93	204.63	206.32	205.98	204.53	206.08	207.51	203.77	203.75	204.81	204.22	207.19	204.94	209.32	208.09	206.67	205.3	206.64	206.91	204.82	204.98	205.7	206.75	205.02	205.83	205.43	205.08	207.05	204.42	206.25	204.58	206.47	205.94	204.07	206.23	202.46	204.9
204.64	201.78	202.69	202.52	203.13	202.69	202.96	201.68	201.77	202.92	203.14	201.62	201.5	203.41	202.82	199.91	204.77	201.92	198.74	202.5	199.78	206.49	202.94	203.17	204.71	203.09	200.96	201.02	203.25	201.52	204.26	203.3	203.63	203.23	201.65	205.47	201.41	200.72	202.17	203.66	202.96	198.63	202.33	202.79	201.83	200.1	201.99	202	204.73	199.34
204.08	203.99	205.21	205.74	203.74	205.18	204.47	205.72	204.94	203.49	202.53	204	205.4	203.11	201.5	204.45	204.09	206.2	209.13	204.74	207.08	205.04	204.98	205.18	204.68	203.8	206.47	202.4	204.9	206.08	207.28	204.16	202.81	205.05	204.22	203.26	207.37	205.62	206.06	203.62	206.47	203.64	204.22	205.37	204.46	205.01	204.13	203.61	204.21	206.03
196.29	199.03	199.56	201.23	203.5	203.15	199.06	196.78	200.81	200.91	199.18	200.78	201.45	199.69	200.53	197.98	197.88	199.36	199.28	198.03	200.44	197.37	201.25	197.72	199.65	199.13	197.73	198.95	199.95	198.53	200	198.47	199.38	199.35	199.92	200.73	202.12	202.46	197.68	201.25	199.81	198.4	198.87	196.12	201.6	196.21	201.46	197.55	194.57	199.64
209.56	212.25	210.29	211.41	210.04	210.84	206.96	208.28	208.91	211.35	210.55	211.85	207.57	207.21	212.34	212.46	210.02	209.17	205.41	213.01	210.24	212	208.65	209.05	208.75	207.18	208.91	208.24	208.72	212.44	208.13	210.95	207.62	210.17	207.78	210.38	210.25	208.22	212.08	208.84	210.13	207.14	208.5	211.34	208.96	210.24	212.13	208.39	212.11	209.53
205.35	206.86	204.36	204.44	203.34	204.1	203.3	202.69	204.66	206.03	203.17	202.6	204.1	202.22	201.35	205.57	204.47	201.74	202.86	202.72	202.24	200.37	201.95	204.54	203.23	204.24	203.7	202.93	200.23	202.19	203.09	202.93	203.88	205.48	203.15	205.5	204.99	200.39	202.32	201.18	203	205.4	200.97	203.6	204.94	203.9	203.47	198.59	203.96	205.14
205.71	203.4	206.24	205.13	202.64	205.26	204.52	206.28	205.15	206.11	206.91	204.17	203.51	203.77	205.93	204.06	203.71	206.68	202.06	205.88	200.44	204.04	203.67	205.08	205.18	206.64	205.74	205.41	204.37	200.79	204.37	202.51	203.97	205.58	202	205.59	203.67	204.49	207.4	205.29	204.78	206.89	206.15	205.74	207.1	206.2	203.4	204.3	205.26	199.63
211.34	212.93	209.04	206.96	207.1	207.84	209.12	211.17	209.89	211.06	209.55	211.76	208.42	210.95	211.23	210.76	210.56	209.22	210.57	208.24	214.34	212.13	208.64	207.51	208.76	209.16	208.06	208.05	209.39	208.26	210.17	208.67	210.12	208.87	209.33	208.69	207.51	209.66	209.18	209.16	211.95	209.49	207.37	207.9	207.42	209.02	209.72	208.46	209.85	210.83
207.78	210.72	208.8	211.78	205.89	209.26	207.77	208.49	209.52	208.56	210.44	210.15	210.29	210.46	209.66	210.5	212.49	210.85	208.97	206.36	208.96	211.18	210.05	213.9	210.63	207.86	207.18	209.62	209.63	211.03	210.94	209.43	208.22	211.95	207.66	212.83	211.98	204.87	208.92	211.93	212.15	210.03	210.11	211.18	210.61	209.65	210.18	207.66	212.4	209.82
207.94	207.76	209.11	208.95	208.92	208.13	208.78	208.6	210.58	207.73	210.76	209.52	210.23	208.7	210.74	204.47	208.94	206.25	205.38	208.21	205.88	207.8	210.48	208.79	207.37	209.19	208.06	209.11	206.8	208.37	213.02	208.17	209.4	212.9	211.54	207.17	208.61	208.06	208.76	208.14	212.16	205.79	212.87	208.52	207.89	207.17	207.44	208.34	210.05	209.3
204.65	205.23	205.4	208.04	205.7	206.51	205.97	209.31	205.02	207.31	204.75	209.61	209	206.05	207.51	205.38	205.71	204.82	205.69	206.4	203.31	203.7	211.71	206.06	204.02	206.33	208.95	205.39	206.23	207.69	204.95	206.23	208.08	207.02	208.09	204.3	206.98	205.38	206.62	205.98	206.64	207.78	207.15	205.59	205.27	205.24	207.4	203.65	206	205.12
210.81	208.48	208.82	209.25	208.37	208.68	208.17	210.36	209.59	207.01	207.39	208.11	208.68	211.41	214.57	210.85	212	207.98	210.96	209.28	209.26	208.73	211.09	210.36	207.5	210.31	205	210.75	205.8	207.06	210.46	205.14	210.6	208.54	209.55	203.61	213.81	205.44	210.21	208.92	209.29	208.69	211.33	210.02	210.61	207.19	210.54	207.56	206.28	207.31
211.42	215.6	214.91	214.73	213.11	211.16	213.81	213.05	210.22	213.8	215.38	211.89	214.94	211.78	213.11	213.09	213.9	213.8	212.62	213.25	210.17	213.32	212.53	216.68	211.69	212.71	213.69	212.48	212.17	213.58	214.34	211.21	211.33	215.16	212.79	215.36	214.94	212.24	211.81	212.14	210.83	216.48	212.63	213.15	211.73	212.59	212.28	213.54	213.76	213.01
201.65	201.81	203.93	205.36	204.46	204.39	209.27	201.84	203.86	209.08	205.96	205.66	202.19	205.55	206.7	204.83	203.67	202.34	204.66	200.97	201.25	206.16	202.71	206.94	204.28	205.42	204.3	203.83	204.56	205.6	203.08	203.72	204.91	203.2	208.67	204.27	205.82	206.58	203.42	205.31	202.74	204.17	204.14	202.76	200.88	204.52	205.66	205.63	204.66	206.7
208.35	205.59	206.84	209.85	206.58	209.31	208.14	208.17	211.19	205.98	207.29	205.83	209.85	208.26	207.38	207.78	209.9	211.82	208.86	210.52	208.95	208.18	210.31	209.07	208.77	207.03	208.88	208.23	209.23	209.04	209.95	210.32	207.53	205.61	208.62	207.55	207.64	212.42	208.9	207.36	206.73	207.6	209.86	207.6	206.84	209.5	209.22	208.6	212.39	209.37
202.44	206.63	205.12	203.65	205.86	201.96	201.99	205.36	204.03	206.2	206.56	203.39	205.18	206.36	203.55	203.74	207.42	204.76	201.59	204.14	201.23	203.73	207.37	203.05	202.64	206.25	204.53	203.52	201.54	206.23	202.56	203.41	203	206.04	201.19	202.27	207.77	203.58	201.67	201.97	204.84	203.86	202.61	205.38	203.47	204.97	204.37	206.89	200.61	203.44
212.49	208.68	215.65	212.91	211.05	212.86	211.26	213.13	208.77	211.36	211.48	211.31	212.12	207.5	210.8	208.74	213.16	211.1	208.33	212.11	213.02	212.5	209.36	211.53	212.01	211.1	210.99	212.88	215.1	212.2	213.5	211.07	211.17	210.18	211.67	211.29	214.53	210.76	210.62	211.07	210.73	211.65	211.09	211.56	211.73	212.54	209.44	209.2	213.07	211
208.95	207.72	205.25	205.92	208.79	207.79	206.02	206.58	206.17	209.03	212.07	207.7	206.64	210.03	209.23	207.35	208.15	208.91	204.77	208.23	207.27	210.58	208.42	205.72	209.32	205.5	207.2	207.96	207.19	206.89	209.79	206.33	207.94	209.08	209.61	207.29	209.38	208.29	208.6	208.2	207.84	207.07	207.69	205.97	204.38	209	208.27	209.35	205.22	207.95
211.98	212.13	211.96	212.62	213.5	212.86	213.25	215.5	212.92	214.28	214.04	212.63	214.08	212.74	212.27	215.6	213.5	211.32	209.92	213.37	215.4	212.64	210.24	210.98	214.55	213.16	212.93	209.68	210.18	212.35	215.67	210.79	214.01	217.21	214.27	209.28	216.16	215.23	211.67	214.91	215.01	216.33	210.66	211.39	211.49	212.62	212.34	212.89	217.35	212.55
203.37	201.19	202.68	202.78	204.72	201.61	206.53	204.22	204.47	205.55	203.8	205.75	204.84	206.02	201.45	202.39	201.25	202.63	203.2	205.85	202.74	201.41	199.51	203.24	204.74	203.48	203.73	204.9	202.47	205.18	205.66	204.71	201.39	203.65	206.18	206.18	204.16	200.88	202.44	201.47	202.98	201.62	205.3	199.42	202.42	199.88	203.9	203.75	206.17	201.88
202.67	200.5	199.56	202.25	199.75	200.94	196.93	199.16	202.86	199.96	200.98	199.94	198.81	200.16	197.18	201.36	198.47	199.17	199.24	199.14	198.64	200.95	200.56	200.13	200.38	198.42	202	200.06	199.46	198.48	197.39	200.35	198.51	198.5	200.33	197.72	196.12	197.87	198.3	196.96	200.7	198.69	195.35	197.32	201.26	198.02	198.43	198.51	196.13	199.34
212.15	211.81	213.36	211.03	209.91	210.96	216.31	210.59	212.15	210.91	209.96	213.27	211.92	211.54	212.62	213.45	209.01	210.58	213.06	211.14	212.72	211.34	212.37	211.33	212.73	211.96	211.83	213.89	211.51	213.01	214.55	210.58	214.57	211.61	210.29	211.38	210.45	209.41	210.85	210.15	210.07	213.66	214.43	209.93	211.22	214.62	214.03	212.4	212.52	209.37
211.72	212.79	210.56	214	211.85	215.75	210.65	215.79	211.57	210.93	214.24	211.88	215.51	214.2	209.65	210.5	212.1	211.64	212.14	209.57	211.24	211.54	214.42	212.16	214.83	213.6	210.66	210.1	212.23	212.31	209.2	210.93	211.16	209.54	209.27	213.61	212.91	213.04	209.2	210.79	213.43	214.59	213.72	214.29	215.88	212.4	212.35	212.77	212.52	211.58
207.68	211.82	207.17	210.61	205.94	203.76	209.81	209.43	210.05	209.74	209.63	208.22	209.13	206.7	210.97	206.2	207.82	206.07	209.29	208.92	208.94	208.92	206.93	206.85	209.54	207.6	206.43	209.51	206.84	209.82	206.63	207.86	205.75	208.87	206.47	211.76	209.37	205.43	210.05	209.86	209.03	208.85	207.05	207.39	209.49	208.5	208.95	210.83	211.77	208.07
208.13	208.26	206.92	208.17	207.19	208.87	208.22	205.4	206.09	209.14	205.62	208.77	208.7	210.29	207.86	208.71	204.33	206.04	206.85	206.28	208.8	205.11	209.19	207.68	208.2	207.7	206.73	206.28	206.98	206.13	209.88	208.31	209.1	207.86	206.25	205.53	207.86	206.59	204.56	209.42	208.74	206.2	207.87	207.26	207.38	208.63	207.55	207.44	211.29	205.05
204.68	206.93	208.2	210.93	207.77	207.52	207.45	210.6	209.59	212.73	208.69	206.59	209.58	209.2	210.95	205.63	204.09	208.38	211.42	207.76	210.12	206.39	211.16	207.44	208.73	207.59	208.5	209.55	207.25	208.69	211.52	207.18	207.06	209.25	208.81	208.64	208.09	208.62	208.55	208.91	208.88	209.22	208.89	207.67	212.15	207.9	209.57	210.66	210.87	209.25
194.07	201	198.17	200.87	202.3	198.95	200.28	201	203.08	199.43	196.82	200.05	200.08	201.59	198.6	198.58	201.77	198.37	199.75	199.51	198.93	199.5	204.93	199.84	200.69	200.04	201.03	199.04	201.62	197.9	205.61	201.43	196.82	205.04	201.51	202.32	199.27	204.06	200.03	202.3	200.24	201.11	199.1	198.96	198.53	197.72	199.19	200.88	198.78	200.57
210.42	210.91	210.37	209.37	212.49	212.83	211.79	211.37	214.21	215.95	210.12	214.83	213.61	210.56	209.77	210.76	211.97	213.37	210.1	212.93	209.87	210.46	211.29	211.93	210.47	211.84	210.87	212.23	209.32	212.35	216.29	209.38	212.44	211.74	213.83	210.49	208.23	209.55	210.6	212.73	215.29	213.01	210.12	213.73	208.78	212.19	215.25	212.23	212.64	212.24
211.07	205.03	211.1	207.97	209.93	211.11	205.84	206.64	206.32	206.84	212.92	205.54	205.6	210.48	205.8	209.98	209.03	210.05	206.43	209.09	210.34	210.03	206.47	208.38	206.58	208.4	207.01	207.09	206.9	209.72	209.9	210.45	206.1	209.18	210.41	209.43	209.55	210.36	209.46	210.67	209.13	209.83	206.29	209.76	207.58	209.38	205.26	212.15	209.59	209.87
209.56	206.66	209.83	208.21	208.35	210.81	210.36	210.75	210.41	211.09	205.74	210.31	206.63	207.09	208.09	205.82	209.83	206.37	209.64	207.76	209.19	206.56	206.03	207.55	207.16	209.65	207.44	210.65	213.06	209.27	208.8	205.1	207.12	210.57	209.32	208.55	208.34	209.78	206.65	211.81	207.28	210.36	213.62	208.68	206.93	214.33	210.6	211.23	208.24	211.64
203.65	203.55	202.1	205.04	199.83	202.67	201.06	202.01	202.88	204.29	205.26	203.59	202.28	208.45	204.56	199.8	205	204.8	205.76	204.1	207.5	206.33	204.61	202.22	202.59	206.92	202.09	202.05	203.58	202.1	205.52	205.43	202.28	202.99	201.69	203.35	204.44	202.53	205.85	204.54	203.96	202.81	203.51	204.68	203.72	204.53	202.87	201.39	202.42	206.19
207.99	208.36	207.29	209.95	207.81	206.19	207	210.05	209.54	209.67	207.52	206.95	210.84	209.49	207.29	207.56	205.91	210.28	209.84	208.99	207.46	207.95	207.82	207.35	206.25	204.67	209.01	208.01	209.75	207.79	203.45	210.01	208.35	206.04	205.11	207.28	201.56	208.13	206.35	206.38	206.95	206.57	206.19	208.6	209.93	204.97	207.63	205.99	207.22	207.9
208.48	208.03	209.43	207.79	206.13	208.13	207.7	205.91	211.18	208.59	205.8	208.37	212.2	210.28	205.8	210.77	208.14	210.8	209.73	209.85	209.3	208.91	209.19	208.9	208.12	206.23	208.63	211.94	208.93	208.72	205.6	210.27	209.97	211.89	209.46	207.59	208.93	208.48	207.52	206.86	212.05	209.32	210.4	208.33	210.93	208.19	205.99	209.32	207.84	206.88
208.31	207.15	208.01	207	208.41	206.26	205.96	206.61	207.97	207.41	209.21	210.13	208.9	208.17	208.91	207.11	205.34	205.72	210.77	206.51	209.27	205.76	207.45	206.3	206.68	205.78	204.94	209.7	207.93	209.17	204.7	207.09	209.35	208.86	207.7	208.76	208.79	207.48	208.1	210.33	207.76	210.82	206.53	208.99	210.7	205.94	206.11	205.97	205.2	209.93
215.16	214.93	215.55	212.77	212.72	214.32	214.32	216.12	211.7	214.42	217.22	213.96	216.7	212.74	212.49	212.41	214.79	214.29	211.95	212.48	213.84	212.9	213.12	211.82	215.85	212.4	213.92	215.21	215.96	212.21	213.6	214.04	213.3	217.01	213.01	209.36	214.42	216.37	211.69	215.2	214.35	213.76	212.25	211.8	211.52	212.57	214.02	215.4	215.05	211.53
202.74	203.35	203.87	204.66	205.15	207.83	204.08	203.14	201.75	203.63	206.33	204.42	205.9	201.38	204.2	207.34	202.5	202.48	206.06	203.57	204.28	202.96	202.08	203.17	204.21	204.83	204.53	204.39	203.94	209.44	204.89	205.8	204.09	203.3	206.01	203.88	202.26	203.29	202.39	199.81	201.52	203.34	201.75	204.37	204.13	204.05	201.77	203.32	204.56	204.19
209.03	206.56	208.21	209.88	210.9	208.03	207.42	208.22	206.89	202.96	211.69	208.86	207.37	211.4	207.38	205.93	209.01	208.12	209.57	209.82	206.26	205.85	204.92	207.58	208.31	209.5	207.02	208.71	208.73	209.16	206.18	208.16	211.26	206.62	206.02	207.01	206.56	206.88	207.09	209.2	207.7	209.91	208.01	206.12	208.47	206.21	209.71	208.48	206.79	210.1
203	203.04	204.64	204.46	200.6	202.93	200.93	203.93	198.01	201.62	204.79	201.44	204.28	200.76	204.65	201.17	202.65	199.05	204.48	200.49	202.39	201.99	203.33	204	202.81	202.39	203.8	203.79	203.13	202.14	201.65	200.62	203.02	202.54	202.18	203.96	202.54	203.27	204.62	201.88	205.34	199.4	201.4	204.68	202.26	203.21	200.29	202.91	201.49	200.88
212.81	210.27	210.81	213.47	212.72	209.41	208.85	209.64	210.42	209.91	208.1	211.8	210.17	209.07	208.11	210.83	211.17	211.71	213.01	209.9	208.16	209.77	208.99	211.92	208	209.87	207.53	209.02	209.95	210.38	208.12	208.02	209.37	211.94	210.14	208.56	209	210.12	206.34	210.12	210.05	208.87	211.24	211.89	208.5	208.96	211.14	211.76	209.64	213.14
213.08	211.08	211.43	211.26	211.93	212.57	214.14	211.24	211.52	213.72	212.39	211.8	211.98	212.41	214.44	212.94	213.34	213.58	212.4	213.24	214.73	212.37	213.07	210.43	215.41	214.68	210.86	214.47	210.99	211.52	213.96	210.8	211.04	210.99	212.97	213.5	213.17	211.32	214.96	213.77	211.8	209.67	213.09	213.32	211.53	210.95	211.96	214.16	212.94	213.59
206.08	208.61	208.8	205.68	207.33	208.23	208.96	207.74	203.29	207.79	207.01	209.62	207.58	206.13	204.05	208.61	206.04	206.77	211.94	210.7	207.56	205.48	208.35	208.41	209.12	206.46	205.58	209.46	211.33	206.38	208.07	206.38	208.06	206.91	205.73	205.9	202.4	208.65	205.24	205.71	208.05	208.77	208.26	208.04	205.7	209.99	208.95	208.4	206.98	207.26
211.02	214.19	212.95	212.67	212.61	208.83	211.27	211.83	211.51	213.71	209.27	209.74	214.56	208.45	210.9	213.27	213.73	212.64	209.54	212.89	211.36	212.54	211.01	213.31	212.94	211.02	212.51	209.34	213.57	212.7	211.98	213.73	211.25	212.64	211.25	209.32	211.78	214.29	213.66	212.2	207.54	214.28	212.8	211.89	215.57	212.02	212.84	216.07	212.77	211.75
199.04	199.67	199.74	196.88	198.45	199.21	198.11	199.31	195.37	200.08	198.04	198.41	195.21	198.03	199.76	197.29	198.37	196.47	197.87	197.31	198.04	195.88	195.42	198.15	196.06	198.4	197.59	195.52	196.87	196.15	197.8	197.7	197.33	197.34	195.68	196.43	196.44	199.49	198.05	196.79	196.67	199.05	195.19	198.44	197.59	198.15	197.09	199.66	196	197.35
206.24	206.87	205.84	206.59	205.91	206	206.81	207.64	205.57	210.09	206.83	207.66	204.96	207.46	206.08	209.91	206.75	207.63	207.52	207.11	208.24	205.1	210.95	205.51	206.69	209.65	208.38	209.49	204.93	206.07	206.38	206.37	208.83	206.6	209.72	207.2	206.04	208.9	204.85	207.65	206.26	207.95	208.1	206.43	210.38	209.06	207.53	206.95	206.85	209.6
209.22	209.1	205.7	206.43	206.49	208.34	206.46	209.81	209.21	206.98	209.42	212.24	207.35	209.26	210.15	209.17	207.35	210.1	207.43	206.77	210.99	205.53	208.39	209.98	210.97	207.83	210.82	207.38	207.97	205.88	209.39	207.91	211.56	208.09	209.04	208.5	206.8	206.53	206.93	206.48	208.33	207.97	208.68	205.62	207.76	212.42	207.92	208.04	205.17	210.72
208.22	208.12	209.46	205.7	206.77	207.31	209.08	205.99	208.71	208.96	208.08	205.46	206.63	206.36	203.32	208.56	205.71	207.4	209.68	209.91	207.64	209.05	205.96	212.47	207.18	209.15	207.44	207.2	207.66	209.22	205.75	208.28	206.81	206.02	209.19	209.48	208.97	209.29	202.81	206.68	206.3	206.51	209.4	208.17	206.35	209.92	209.54	205.39	204.64	208.43
204.88	204.82	207.88	203.43	209.36	203.34	207.35	203.7	204.17	207.55	205.34	203.65	205.21	207.41	208.73	202.49	205.92	205.55	206.06	204.67	208.2	207.61	204.25	204.59	202.99	206.5	205.23	204.56	204.76	204.57	205.79	206.75	209.97	204.23	204.79	204.09	208.41	206.59	205.07	205.16	207.02	208.53	207.95	206.49	205.88	205.9	206.91	203.38	205.67	209.12
207.24	202.28	204.74	199.37	205.47	205.62	201.55	204.98	203.52	202.98	203.77	204.13	201.44	206.61	202.95	205.74	205.04	207.37	204.83	205.86	205.35	204.02	205.23	204.46	204.52	205.2	205.85	207.8	203.68	204.55	202.49	206.28	209.94	206.1	205	209.5	205.64	206.65	204.02	204.91	208.48	203.73	203.52	201.31	206.66	206.12	203.04	202.87	206.43	203.13
205.85	203.59	205.44	206.34	208.79	204.33	206.32	204.72	208.35	206.58	208.31	207.93	207.44	206.78	207.34	206.01	210.84	205.65	206.93	207.07	207.37	205.95	208.16	204.82	204.45	206.36	206.93	206.1	204.41	205.24	207.76	207.41	206.78	203.12	205.21	206.52	207.29	204.05	205.87	206.28	206.42	204.76	203.71	205.86	207.58	204.93	205.32	206.58	207.05	203.37
203.23	202.67	205.06	204.99	203.41	207.09	206.13	206.08	203.21	206	205.6	205.51	204.64	204.08	203.75	204.59	199.06	202.33	206.64	204.54	203.61	202.07	203.84	204.34	203.17	205.48	203.26	203.12	203.55	206.84	203.64	201.86	202.29	201.6	204.79	206.23	203.27	202.74	204.54	203.1	204.74	203.03	201.99	205.01	204.36	203.37	206.16	202.9	204.59	203.15
202.54	206.33	203.23	203.95	204.5	203.5	202.86	204.36	202.63	206.25	203.26	204.34	208.35	203.89	201.07	200.51	202.17	199.84	206.54	201.63	205.49	206.98	200.22	204.18	202.67	203.73	205.02	205.43	202.69	204.29	205.55	202.35	203.89	203.7	202.6	204.74	203.58	201.29	205.38	199.26	203.85	202.76	202.93	206.11	204.31	203.54	204.52	206.87	201.43	201.88
207.12	209.21	211.38	209.82	211.44	209.51	206.09	207.86	211.55	208.13	209.26	208.12	207.46	208.19	207.7	207.48	208.17	210.13	209	212.14	209.09	207.41	211.33	207.32	207.65	209.35	209.36	208.94	209.33	207.39	206.57	207.77	208.21	205.89	209.65	206.58	208.77	206.82	207.51	210.48	206.9	210.2	208.96	209.73	207.4	210.09	208.06	209.83	208.4	208.51
210.53	213.72	206.88	211.74	209.37	210.28	210.38	209.56	209.61	207.84	206.84	206.77	208.75	206.99	211.78	211.63	211.42	210.67	209.13	211.54	207.41	210.38	211.86	209.85	206.77	210.47	211.29	207.46	210.78	210.54	209.07	206.75	210.8	209.96	209.15	207.16	210.85	207.33	206.95	207.97	209.8	205.56	210.41	207.83	209.16	208.11	209.96	207.85	212.64	212.05
204.02	201.36	199.63	199.72	204.31	201.67	201.36	200.53	199.53	200.97	199.03	199.35	199.9	195.72	197.55	198.28	202.7	200.06	199.9	199.1	199.75	200.16	201.43	199.45	201.63	200.83	199.64	202.95	201.83	201.32	202.63	201.15	200.16	201.7	197.12	198.47	197.69	198.6	198	197.83	198.99	199.93	203.02	200.42	202.17	200.31	202.08	197.92	199.8	200.08
205.84	207.32	207.39	210.19	203.19	208.69	205.27	204.78	207.04	204.15	208.54	210.91	207.22	208.41	210.28	206.29	209.12	209.77	209.73	209.23	211.51	209.21	210.38	207.13	209.39	210.65	206.63	204.94	208.02	208.33	208.06	208.59	206.17	210.3	205.31	212.67	205.9	205.86	207.98	206.92	205.01	207.7	206.6	207.38	202.87	206.18	208.55	207.82	205.96	205.81
213.17	215.05	213.87	212.65	212.41	210.67	214.74	213.63	213.1	215.27	211.16	211.16	210.8	211.45	213.79	210.6	216.09	211.56	212.69	210.15	208.73	213.34	210.97	214.2	210.67	212.11	213.22	212.21	214.91	213.23	216.64	213.7	212.31	213.51	211.09	211.06	213.93	211.22	212.05	212.32	209.63	209.38	212.31	211.68	213.51	213.41	212.05	210.37	210.34	215.29
212.23	210.38	212.56	212.61	212.95	214.17	210.47	213.03	215.58	213.83	213.99	213.83	216.71	211.22	211.13	214.8	209.52	211.49	214.9	213.14	211.96	214.17	213.73	212.78	208.96	211.02	212.25	208.77	213.51	212.34	207.24	211.58	215.56	212.27	211.23	208	210.27	215.49	212.82	209.92	216	209.95	213.69	210.65	211.15	210.88	212.29	214.15	212	211.58
204.09	206.73	202.48	200.62	206.39	203.19	204.4	203.57	202.91	201.59	207.54	203.06	205.81	201.73	203.03	204.7	205.47	204.7	204.48	208.56	204.27	201.3	205.85	205.97	203.46	204.14	204.63	205.93	204.81	206.45	206.11	205.02	204.48	203.33	203.92	206.24	205.22	200.88	202.5	205.36	207.54	201.77	207.03	205.28	205.34	202.95	205.65	207.22	203.61	205.1
206.15	208.21	205.69	210.31	209.39	210.39	207.41	204.19	206.74	205.41	207.86	209.39	208.26	209.48	209.55	210.29	207.93	207.87	208.59	207.89	207.37	209.11	208.72	207.77	209.81	210.55	206.84	210.06	209.25	210.97	208.88	208.63	208.6	211.57	205.96	209.96	208.67	209.45	205.12	209.31	208.53	209.99	208.9	209.01	206.77	210.72	203.72	208.08	207.52	209.29
210.82	211.46	210.3	213.94	211.97	210.79	211.08	211.39	211.37	211.01	210.88	207.14	212.74	210.69	210.68	214.97	205.62	211.68	210.44	207.99	211.12	215.12	213.28	211.64	210.11	210.48	213.71	212.99	212.8	214.33	212.76	212.42	209.42	212.13	210.84	210.97	211.7	210.48	214.75	211.4	213.17	208.97	213.43	210.76	210.14	209.07	210.74	210.76	213.14	209.86
204.8	202.81	203.95	205.1	203.27	200.3	202.17	202.86	200.9	203.62	202.44	203.02	204.25	205.11	204.59	204.26	201.64	202.13	203.46	201.12	199.83	204.13	202.05	202.81	200.87	202.53	202.76	202.36	201.01	204.98	202.98	202.32	204.93	203.21	206.19	199.64	199.22	202.88	202.8	202.19	204.57	203.27	200.22	202.07	200.98	205.03	204.79	201.89	204.51	204.18
204.56	205.74	203.17	204.39	204.15	204.96	204.41	202.64	201.49	201.19	203.45	206.66	203.58	205.05	201.77	202.75	205.99	202.19	200.5	201.12	206.69	203.06	203.27	203.82	201.43	204.37	202.96	202.73	202.68	200.51	207.87	202.21	202.86	204.15	202.31	206.61	202.72	204.09	204.03	204.04	206.54	205.56	200.97	205.27	204.42	202	202.33	205.67	206.09	204.04
208.57	204.33	207.99	205.7	205.93	204.09	207.21	206.53	206.37	205.47	207.19	204.86	205.5	203.76	204.08	209.76	209.13	205.96	206.17	206.45	206.02	207.74	207.59	206.97	203.52	208.05	207.25	206.79	204.36	205.91	209.32	208.32	202.89	205.54	202.53	204.69	205.77	207.9	207.39	206.61	204.46	207.21	206.55	206.39	207.7	208.38	208.37	204.07	205.12	207.89
211.28	211.65	214.09	213.57	210.27	210.85	210	213.82	211.69	212.37	212.19	212.74	209.5	211.49	212.31	211.73	213.33	212.66	209.24	214.1	212.74	213.9	212.01	211.96	212.91	210.83	212.24	214.18	209.25	214.64	211.97	213.18	212.97	212.44	210.62	211.52	213.38	211.74	209.73	211.01	216.35	212.93	213.89	212.44	211.22	210.5	214.78	210.4	212.88	213.35
212.89	208.74	213.93	212.18	210.39	216.4	214.79	214.12	213.6	213.64	212.9	212.6	212.88	212.29	210.7	209.14	210.17	217.11	213.86	212.85	212.74	214.94	213.11	213.98	216.12	213.41	213.04	214.95	212.02	212.48	213.3	216.94	214.47	212.55	215.32	214.08	210.24	213.24	211.18	213.01	213.38	210.93	214.33	213.19	213.64	211.62	215.58	210.49	212.87	212.97
211	212.69	214.78	213.54	209.86	211.9	210.08	211.32	213.35	212.74	215.08	212.04	210.72	214.87	214.9	210.11	213.05	209.76	209.33	212.78	211.43	213.31	210.6	208.85	212.03	212.81	214.58	209.25	213.37	208.36	213.13	212.68	213.73	210.92	208.91	209.49	211.9	210	214.94	214.66	214.82	210.96	209.99	214.02	213.56	211.29	208.92	212.48	213.1	212.28
200.64	199.42	198.72	200.38	198.54	200.21	198.79	198.07	200.12	200.09	200.76	199.53	197.71	200.46	201.75	197.01	199.68	197.9	197.87	201.05	200.89	199.56	199.24	201.28	200.49	199.22	200.29	198.15	200.66	199.58	200.6	202.44	200.1	199.61	199.25	200.65	198.43	198.52	198.97	198.11	201.11	200.76	199.92	198.33	199.79	199.32	199.84	200.46	200.56	197.98
214.38	213.99	213.6	214.59	213.35	210.7	215.23	211.7	210.8	210.87	214.81	215.56	210.29	210.9	211.47	210.58	210.93	210.98	214.43	213.12	214.68	215.68	213.19	215.04	214.33	210.72	211.35	214.28	210.67	214.43	212.59	211.53	212.86	211.08	215.19	211.41	213.22	214.15	215.43	211.03	215.3	210.99	211.86	210.44	213.41	212.46	213.04	213.23	215.82	211.5
219.01	218.12	216.45	216.85	218.67	216.96	215.98	218.03	216.51	215.25	219.54	217.74	218.32	218.61	216.69	216.05	217.06	218.98	215.9	217.63	216.05	214.95	218.29	219.77	216.67	214.8	213.68	217.13	216.09	216.48	217.24	217.76	215.84	218.34	218.49	214.18	217.11	216.7	218	218.78	217.14	220.81	214.66	215.71	218.74	213.67	218.05	214.38	215.26	219.06
210.61	211.57	212.65	215.41	212.77	214.13	209.9	210.51	212.64	215.15	211.58	208.8	211.05	212.49	209.92	211.34	208.26	212.83	213.75	211.98	213.41	212.77	212.53	213.52	214.3	211.98	210.04	214.13	209.06	213.91	209.5	211	207.93	213.52	208.37	212.88	211.54	212.99	212.43	213.3	211.49	211.16	211.89	209.49	210.49	211.63	212.17	212.76	213.58	208.82
205.98	202.45	203.52	202.5	203.74	203.01	202.49	203.56	202.36	203.18	202.43	206.22	204.01	204.35	204.3	200.95	203.08	202.98	206.75	205.59	202.98	201.66	204.79	206.94	203.86	205.46	201.74	202.57	203.73	200.89	203.18	203.25	201.41	204.61	201.93	202.32	200.88	203.06	202.47	201.97	203.12	202.08	203.04	203.74	202.95	203.06	203.76	204.98	202.13	205.23
202.78	202.15	205.37	204.04	202.9	202.16	203.73	205.38	202.72	203.56	204.68	204.46	203.54	204.28	205.78	201.66	204.12	203.48	204.72	203.07	203.22	202.95	203.39	201.46	205.22	202.19	202.58	202.99	202.04	207.47	206.71	203.43	202.49	203.93	204.93	205.12	204.98	203.03	202.69	205.03	202.74	204.92	202.8	204.5	202.23	203.74	205.8	201.54	205.63	202.53
212.14	215.09	210.77	213.3	212.76	215.23	209.63	207.8	210.78	210.98	209.97	211.02	211.83	213.08	210.53	213.69	209.44	209.6	212.67	212.83	214.43	209.37	212.26	211.93	212.65	212.95	212.64	213.42	213.21	212.26	212.91	211.64	209.39	214	213.14	211.14	215.01	209.46	208.11	210.15	215.35	211.01	211.7	211.96	209.54	209	210.62	208.14	208.37	211.19
207.46	212.59	212.31	209.33	209.94	213.21	212.81	212.29	211.43	211.44	210.49	212.23	211.18	213.82	207.17	210.7	212.93	211.12	210.11	212.14	211.14	213.67	211.32	209.23	211.62	207.09	211.05	209.4	210.6	210.36	209.34	215.04	212.18	213.45	210.04	209.28	213.45	211.89	213.75	211.14	209.99	212.51	212.28	211.87	211.49	210.9	215.34	213.76	212.4	213.14
202.85	203.25	203.23	203.69	204.02	206.43	202.22	203.5	200.81	203.58	202.3	201.24	204.1	206.23	203.12	199.56	201.75	198.89	201.91	200.82	203.42	202.24	200.96	200.25	203.11	202.24	202.47	202.03	204.19	202.03	200.14	204.11	204.96	202.15	202.92	203.01	199.36	202.26	206.51	204.74	203.23	204.28	200.25	201.95	204.83	201.52	204.74	203.06	202.52	204.37
209.95	209.7	207.16	210.09	209.04	208.45	208.72	207.1	208.4	204.91	207.31	207.63	205.39	209.99	207.28	206.38	207.9	207.42	206.53	209.23	208.06	208.93	210.23	206.55	209.18	208.47	209.72	208.44	207.99	207.62	208.69	208.08	207.9	210.71	211.93	207.96	208.7	206.89	209.27	209.39	210.32	208.66	208.57	205.87	206.86	207.99	208.71	205.52	210.28	208.65
217.67	216.57	217.65	215.31	215.34	220.42	221.18	216.96	221.69	214.08	215.7	215.87	213.7	217.75	219.41	214.95	220.95	215.71	214.77	215.97	221.24	215.87	213.23	218.59	216.14	219.01	215.71	216.39	218.11	216.13	217.82	217.29	218.11	217.29	214.7	218.2	220.43	214.06	215.14	219.57	215	213.42	216.17	218.52	215.48	218.88	214.47	214.34	220.12	218.8
212.79	214.03	213.97	216.7	212.51	209.93	213.62	216.5	212.4	213.46	217.31	213.28	211.93	213.8	210.41	213.59	212.94	215.31	211.18	214.26	213.94	213.29	211.84	211.95	209.89	211.67	214.05	212.78	210.94	217.19	214.33	209.57	213.19	213.63	214.04	211.67	211.68	211.69	209.15	211.74	212.78	214.6	209.47	214.79	211.72	212.62	213.19	212.01	212.69	215
214.53	212.65	209.9	210.47	211.97	212.91	211.66	214.69	213.87	208.62	212.67	213.83	211.92	210.06	213.4	212.53	212.18	214.53	210.98	214.09	213.29	212.18	212.21	213.4	213.62	212.55	212.92	212.54	213.42	212.34	210.21	215	210.75	212.4	209.11	217.96	211.61	210.93	213.92	212.74	212.53	211.62	211.62	215.04	213.56	214.87	213.88	209.8	213.56	211.37
208.31	208.92	209.54	212.86	210.31	208.33	208.7	210.29	209.2	210.11	212.09	209.39	208.98	208.49	209.18	208.92	209.03	209.59	209.35	210.22	213.4	208.75	209.11	210.49	211.8	211.98	211.45	212	208.91	210.94	211.09	210.36	209.01	211.28	207.88	211.05	210.28	207.48	208.95	212.91	209.73	210.86	210.36	211.74	213.36	210.81	209.87	210.09	209.45	212.14
204.84	207.4	209.69	206.86	209.76	209.63	209.4	207.52	211.1	208.13	208.11	209.85	212.28	212.56	209.12	207.85	205.95	211.76	211.34	208.15	207.77	209.56	208.79	209.19	209.91	207.25	206.46	207.71	209.42	206.2	208.87	207.16	205.96	207.98	207.01	209	209.38	208.32	210.24	210.4	206.22	206.38	208.69	208.99	209.15	212.66	208.89	210.14	206.17	209.1
213.48	212.62	215.77	213.19	211.89	212.57	210.5	216.09	212.39	212.46	213.52	212.84	210.82	211.1	213.82	212.76	211.63	215.87	210.03	212.66	213.72	214.8	214.93	212.74	211.65	213.31	213.51	212.71	213.18	212.2	214.44	211.76	211.52	213.71	211.72	210.91	215.44	211.74	211.6	215.61	211.11	208.76	212.35	212.88	211.53	212.86	216.65	213.33	212.72	212.87
214.56	216.25	212.42	211.41	211.57	210.65	212.4	210.07	210.62	208.74	213.35	212.49	210.79	215.03	210.84	213.42	213.78	211.36	212.06	208.43	208.94	210.92	210.45	211.77	210.15	210.75	212.23	214.82	210.6	209.3	211.56	207.5	212.9	213.23	210.8	210.28	211.87	210.64	212.17	211.41	211.61	212.81	212.7	210.1	211.64	213.66	211.5	210.35	213.47	209.94
198.99	198.14	201.46	196.73	199.79	202.62	198.31	198.17	196.52	199.17	200	197.21	199.26	197.51	201.37	196.8	200.56	199.18	202.46	197.28	200.99	196.1	199.32	199.6	198.83	199.4	198.88	200.31	200.39	199.77	200.59	196.61	197.08	200.06	199.49	200.87	199.94	198.22	198.13	195.17	198.37	200.4	202.59	197.36	200.83	198.3	200.02	202.09	201.41	197.51
208.38	213.18	211.87	209.44	210.89	209.12	212.5	212.31	210.31	211.25	211.31	211.35	211.53	213.71	214.23	211.66	210.75	211.83	214.08	215.5	212.3	210.49	210.62	214.63	216.2	208.91	209.93	211.45	211.2	209.42	209.85	212.83	214.64	212.09	211.22	210.3	210.91	209.4	214.89	214.43	210.75	212.82	210.61	209.23	212.78	211.44	215.57	212.44	211.17	213.19
205.64	209.33	210.94	207.74	206.12	207.07	206.12	207.41	206.7	206.62	210.13	207.93	205.91	209.85	204.12	207.83	209.86	210.18	208.63	210.18	205.97	207.01	210.12	205.88	205.01	208.01	212.62	206.69	209.93	206.15	206.44	207.55	207.12	207.61	207.72	209.68	208.87	209.96	207.49	207.61	204.23	209.77	209.13	207.37	205.29	207.99	205.79	207.01	204.87	209.24
207.9	211.43	207.31	208.19	209.97	209.13	208.55	209.78	208.23	209.27	208.12	209.91	209.86	207.29	208.73	210	212.33	206.45	208.64	208	208.6	209.3	206.8	211.17	209.38	207.42	209.75	207.14	207.88	205.72	209.78	206.9	208.01	210.6	207.33	207.98	210.86	207.98	205.91	207.79	208.42	208.37	211.23	210.97	207.68	207.03	208.37	210.8	208.43	209.75
213.42	213.1	210.77	210.4	215.35	213.18	214.25	212.51	211.86	214.84	214.35	211.71	213.85	210.93	212.29	210.07	211.99	215.21	213.86	214.1	209.74	211.69	212.71	214.36	210.21	213.02	213.96	213.47	212.04	214.02	212.82	213.46	212.56	213.26	212.97	212.34	214.84	209.75	212.76	211.8	211.53	214.44	212.68	212.86	213.47	212.72	212.9	213.52	212.14	211.72
203.41	204.69	203.6	203.23	204.12	203.02	205.1	206.24	202.98	202.79	204.28	207.93	203.52	205.18	206.97	205.68	205.88	206.51	207.86	204.65	205.03	207.3	206.41	202.6	206.4	202.08	204.33	204.28	204.15	203.78	204	205.54	203.15	209.17	202.27	204.61	205.85	203.14	204.16	202.17	209.07	203.35	203.93	205.78	205.83	206.09	202.98	201.12	206.49	207
207.25	209.41	210.44	209.08	208.1	208.18	207.16	210.21	207.06	206.99	208.11	213.91	209.31	206.41	205.63	208.14	208.98	207.53	205.75	209.16	208.66	207.2	210.36	211.16	205.21	207.75	205.53	205.43	210.9	204.67	210.99	206.49	207.2	209.21	207.94	206.84	209.59	207.94	209.73	205.25	207.08	207.87	209.84	209.75	209.88	204.96	207.13	209.5	207.2	206.4
218.04	221.3	219.13	219.7	214.38	213.19	217.64	219.27	215.76	221.13	217.14	217.59	220.56	218.47	214.67	218.2	215.08	214.49	217.8	217.62	216.98	216.95	218.76	215.54	216.26	218.78	218.23	214.85	216.33	215.54	217.34	216.82	217.28	217.07	221.88	213.61	213.73	218.17	220.6	215.44	219.28	216.53	219.41	217.59	219.77	219.29	217.62	215.58	213.77	217.68
207.44	208.57	208.08	206.96	208.53	208.2	208.28	210.32	209.17	209.48	205.34	208.84	208	205.63	207.99	205.51	207.58	208.1	206.53	208.65	208.06	207.87	207.51	208.52	209.29	210.87	207.31	208.9	206.61	209.48	205.59	205.04	208.17	208.37	208.09	206.38	205.74	204.34	205.91	207.59	208	207.2	207.28	210.19	206.01	208.63	212.71	207.59	203.52	209.62
205.61	205.86	207.25	209.39	210.41	204.99	206.55	209.1	206.82	204.65	205.93	206.16	204.16	208.19	211.1	210.81	206.7	207.87	208.18	206.84	207.6	208.16	207.55	208.63	209.65	209.48	206.17	205.83	208.31	208.94	209.8	207.26	210.18	207.43	208.58	203.73	204.58	211.16	207.92	207.1	207.45	210.5	209.34	205.01	206.61	208.9	209.46	211.05	208.93	206.98
208.31	209.69	207.99	206.15	211.39	209.46	210.74	209.87	209.22	207.65	209.59	206.26	209.14	209.82	209.55	211.03	208.44	206.71	210.44	210.22	211.5	209.37	206.77	210.29	209.48	210.69	211.94	206.32	210.18	207.81	208.65	209.52	210.06	208.38	210.37	209.56	209.5	206.89	206.58	209.54	208.82	207.15	208.62	207.66	206.56	208.95	211.13	207.17	210.14	207.09
204.81	201.7	201.92	202.96	205.4	203.54	203.52	203.47	199.92	202.76	203.83	204	206.51	204.54	202.67	204.1	201.95	202.91	204.31	204.37	203.5	202.48	201.59	201.75	203.81	202.22	202.51	202.41	203.54	202.36	201.75	203	200.87	203.68	200.76	201.76	199.81	200.98	204.15	204.39	202.88	200	202.16	201.38	200.01	204.88	201.9	203.41	205.98	205.29
216.01	218.81	216.06	217.84	217.45	215.5	218.42	220.1	219.16	214.75	217.33	215.12	219.03	219.43	214.53	217.21	220.36	217.67	217.97	220.92	220.59	217.44	216.09	216.9	220.89	222.39	218.88	214.68	220.16	215.6	217.92	218.92	219.46	219.38	213.18	219.09	219.16	220.77	217.08	216.91	218.8	217.95	215	216.98	218.47	220.36	215.29	215.08	218.51	218.44
208.04	208.99	209.99	207.38	209.01	210.85	209.89	207.89	209.11	208.1	206.52	208.59	208.61	207.36	210.42	208.57	211.83	209.03	207.64	210.07	207.56	205.99	210.23	209.97	207.49	211.18	210.35	207.77	205.13	209.59	205.4	209.02	210.21	210.69	209.51	207.03	211.61	210.12	211.42	210.38	208.65	208.44	213.09	206.75	208.79	205.95	210.07	207.09	206.49	207.67
205.05	206.52	200.52	203.37	202.27	202.46	202.74	201.09	208.23	203.25	203.21	202.08	205.65	205.08	203.6	205.62	201.96	202.96	205.24	204.12	202.01	203.63	204.62	201.69	199.97	201.49	204.05	198.44	204.03	202.93	204.88	200.33	202.51	203.95	202.2	203.25	202.77	204.19	205.88	200.13	200.66	201.73	202.43	202.7	202.22	200.89	198.58	203.15	201.61	203.2
210.34	204.27	204.85	207.99	205.06	210.64	207.51	207.93	206.5	208.04	209.72	207.85	209.14	208.66	204.6	208.96	209.28	207.07	209.72	205.25	207.06	211	210.25	210.46	208.22	208.33	206.94	206.98	209.34	205.7	211.55	209.73	206.83	207.27	208.75	210.25	205.09	208.2	209.53	206.58	205.69	211.51	210.33	208.19	207.41	209.21	202.67	207.48	209.18	207.16
214.31	211.22	213.58	207.84	212.35	213.12	212.23	212.11	211.7	211.41	210.9	208.16	208.24	212.75	210.7	209.82	212.89	213.64	209.57	214.72	210.18	211.95	214.92	214.21	212.95	210.28	211.2	211.18	211.97	213.21	209.44	212.69	210.02	213.89	213.26	211.64	211.43	211.74	212.03	211.92	211.33	210.51	213.06	213.04	215	210.41	208.07	209.77	210.09	206.27
203.21	208.17	205.39	206.06	208.34	208.24	204.39	207.09	204.61	204.21	206.33	204.29	206.22	207.63	207.4	210.87	206.66	210.81	205.2	210.81	208.2	206.34	205.75	206.15	201.82	202.82	209.39	205.21	202.92	204.83	204.43	206.3	205.67	209.53	204.69	205.22	209.04	205.1	207.75	205.03	209.35	205.42	206.08	206.97	206.11	207.63	207.5	207.69	206.9	208.82
217.28	218.83	217.67	217.45	216.46	216.2	214.79	212.22	215.88	217.46	218.38	215.72	211.84	217.05	216.44	215.19	218.32	217.26	217.54	216.55	219.18	217.56	215.34	212.11	211.44	216.41	216.41	217.19	218.45	219.29	218	216.66	214.38	219.11	216.96	216.59	213.98	216.89	214.95	216.99	215.91	215.07	213.98	219.64	215.86	216.12	217.55	218.74	217.11	215.63
209.8	207.11	207.07	208.61	206.01	205.25	206.69	208.67	205.05	207.14	207.32	207.95	209.73	208.06	209.22	205.07	208.51	208.76	205.74	207.15	207.59	204.03	210.53	208.44	209.84	204.53	207.08	209.58	208.42	207.97	205.95	205.46	204.13	208.4	208.58	207.52	207.84	207.3	207.59	209.12	209.41	206.39	209.76	208.67	205.23	208.95	204.89	206.81	207.08	209.08
203.64	200.37	200.48	199.65	198.5	202.29	203.73	197.29	199.57	201.72	201.26	201.35	200.94	200.35	198.82	202.73	200.76	200.53	200.43	202.53	199.5	199.99	199.91	198.76	199.71	201.46	199.23	199.06	197.77	202	199.1	200.22	205.99	202.09	200.95	199.02	199.92	201.61	198.76	198.61	202.56	199.08	198.05	198.52	199.34	200.72	200.66	202.87	202.55	198.46
209.72	207.15	207.79	210.31	210.26	208.23	208.01	209.76	211.1	210.84	210.64	208.85	204.22	208.52	209.13	210	210.49	207.79	206.95	210.92	208.36	209.87	207.29	211.52	207.91	207.64	211.31	209.57	206.12	207.31	206.02	209.95	207.01	210.7	209.51	208.72	208.67	203.98	208.58	207.01	210.83	209.8	210.73	206.71	209.73	206.27	212.83	210.06	210.54	208.38
217.62	216.23	216	217.01	218.28	213.22	217.92	218.31	221.65	216.77	219.48	215.15	215.65	217.49	216.53	214.53	218.82	215.82	217.32	218.23	218.21	217.15	216.17	215.58	216.65	216.63	215.5	218.25	215.62	214.93	218.44	215.71	219.73	216.77	216.39	215.95	219.33	218.62	216.01	216.06	216.15	220.53	218.82	216.45	216.74	218.29	216.95	216.54	215.43	216.62
197.31	194.53	195.42	197.63	195.92	189.99	195.53	197.01	194.7	195.02	194.06	194.09	194.67	195.7	196.27	192.36	193.72	194.9	197.61	198.61	194.25	194.62	194.72	195.41	195.44	195.31	196.58	192.51	191.77	197.74	195.53	192.13	196.84	193.73	193.19	197.49	193.08	192.14	196.42	194.18	195.78	195.27	195.18	196.58	197.03	194.59	194.9	195.35	196.92	197.82
208.53	209.62	208.62	210.78	208.25	211.09	210.63	210.89	207.57	209.09	210.07	209.23	209.4	209.33	211.06	209.53	208.88	209.61	208.65	207.76	208.39	208.74	209.71	213.55	207.82	209.47	210.26	207.66	209.22	207	212.31	210.75	207.99	205.65	206.15	209.51	211.5	206.19	207.33	208.11	209.27	209.46	210.59	208.12	207.78	204.94	209.38	210.25	208.26	212.12
204.39	205.36	205.5	204.57	204.24	202.05	200.14	202.69	202.98	204.24	202.23	205	203.33	206.15	200.52	205.46	204.09	202.56	205.57	205.27	205.57	204.5	204.63	201.17	205.9	203.51	204.23	204.03	205.2	204.45	207.68	204.2	202.68	203.95	206.32	203.99	201.98	200.67	204.18	202.73	201.07	202.32	202.42	205.96	204.66	203.53	205.77	205.99	202.73	204.55
204.17	198.74	199.06	203.76	201.93	198.78	198.19	200.48	202.28	199.88	199.07	199.88	202.93	203.07	200.58	204.76	203.58	200.64	201.22	204.47	199.97	199.75	202.37	201.51	201.24	200.15	198.4	203.6	198.71	200.13	200.59	200.98	201.06	200.49	203.03	199.27	201.23	202.22	199.72	200.54	200.01	199.94	202.82	199.62	199.19	200.56	201.26	203.11	199.81	200.29
208.54	203.91	201.31	203.67	206.41	205.24	203.04	201.57	203.77	204.43	202.53	203.93	206.73	203.73	206.61	202.44	204.18	202.59	200.21	203.78	203.37	200.9	205.35	204.31	205.06	197.76	205.31	202.29	200.59	206.94	202.4	201.4	201.73	207.08	204.2	204.61	205.4	205.14	203.62	204.19	200.49	202.74	204.55	203.68	201.45	202.98	203.39	200.64	202.87	201.62
198.29	202.12	199.4	200.14	201.95	198.47	201.08	201.45	203.31	200.96	201.93	202.79	202.62	201.2	200.15	200.8	194.49	201	201.35	201.19	200.29	201.63	200.6	200.98	202.2	202.96	201.48	202.45	198.88	198.01	199.52	199.82	201.93	199.64	199.98	198.13	200.34	200.84	199.86	200.54	199.15	198.95	200.54	198.99	202.93	202.23	196.69	198.15	201.28	204.53
214	211.57	212.12	210.45	213.77	211.46	214.45	209.96	212.83	210.09	213.37	212.68	216.41	209.09	211.27	212.63	211.83	209.25	214.14	209.98	211.64	214.09	214.97	215.14	212.17	212.39	213.64	211.69	210.25	211.33	210.47	213.89	212.48	213.68	211.93	211.44	214.13	211.6	210.98	212.01	210.42	213.88	211.97	210.52	210.82	212.52	209.87	210.21	212.43	210.56
201.29	205.19	201.91	204.47	203.27	203.56	202.94	205.11	202.76	204.25	204.43	203.16	203.77	207.8	203.02	201.27	203.64	201.29	204.81	202.97	207.02	203.41	203.61	204.72	203.2	202.55	199.93	198.9	206.58	206.75	202.16	203.03	206.77	204.68	202.61	207.16	203.18	202.04	206.11	204.32	202.91	201.82	202.57	203.22	203.37	207.39	205.23	203.71	201.71	201.7
213.07	209.88	208.97	213.44	215.32	209.98	212.16	210.01	213.69	211.26	209.88	210.3	211.05	213.86	213.22	208.85	210.24	210.15	214.14	212.78	207.07	213.67	213.97	210.11	210.71	210.89	212.72	215.88	212.76	212.1	211.52	211.24	210.57	213.4	211.05	212.53	211.98	210.94	208.13	209.64	212.58	213.65	214.61	211.88	211.48	214.1	210.16	211.38	209.65	212.04
213.9	212.13	215.03	211.24	213.21	211.57	211.84	208.56	213.43	214.92	210.59	213.15	210.82	210.72	215.58	212.72	211.39	210.48	214.52	206.61	208.95	210.73	209.86	214.33	212.58	214.28	212.48	212.36	210.88	211.89	213.11	211.76	213.82	211.6	210.97	210.91	212.13	211.61	212.11	209.8	211.39	213.61	214.05	212.79	214.17	208.14	208.87	210.29	211.53	214.16
199.89	201.1	203.48	201.71	200.35	205.93	202.57	203.93	202.01	201.19	202.89	198.09	204.39	199.29	203.01	200.94	198.94	204.06	201.79	198.77	199.23	198.34	203.66	201.58	201.9	202.97	203.18	203.2	205.39	197.34	200.86	203.06	199.71	200.3	204.14	204.27	202.65	206.29	203	204.01	205.28	203.74	201.2	201.1	201.84	200.63	203.56	200.65	200.04	202.24
213.05	210.87	210.1	212.64	214.35	214.27	213.67	214.62	212.36	214.57	212.68	211.06	214.39	213.26	212.93	214.03	212.23	210.94	213.18	209.15	212.08	210.73	208.65	214.16	211.02	211.25	211.06	215.37	211.89	211.81	212.11	209.92	212.59	209.74	212.84	212.02	213.47	211.74	212.74	214.84	211.46	211.75	209.87	216.84	212.72	213.07	212.51	212.4	209.7	214.64
220.39	216.31	218.3	218.16	218.13	217.07	217.7	217	213.8	220.02	218.42	218.53	217.78	219.59	221.57	216.57	217.41	219.56	218.57	220.69	219.56	219.02	222.49	217.95	213.33	216.93	218.93	215.07	218.38	215.69	216.18	218.4	219	218.45	216.7	214.57	217.56	219.13	217.35	218.52	219.99	215.64	217.99	217.12	214.63	219.46	220.03	217.86	217.32	219.11
201.51	201.24	200.97	199.59	200.89	199.07	201.94	201.24	199.32	202.92	200.05	201	200.87	201.45	201.19	196.96	202.6	200.66	197.94	200.81	197.79	199.32	201.39	198.63	198.26	196.55	200.11	198.92	200.18	196.72	202.57	202.15	201.08	205.1	197.46	201.7	201.55	200.48	198.79	202.34	201.01	202.24	198.79	198.61	200.44	199.6	204.15	202.53	199.89	201.82
205.47	204.29	204.93	203.8	202.07	202.11	203.72	200.41	201.22	201.63	201.25	201.72	201.97	203.61	203.8	201.23	199.36	204.6	204.43	202.53	201.94	201.76	198.61	201.39	204.51	203.51	203.27	204.71	202.66	204.89	204.47	201.66	202.79	200.78	201.1	205.19	205.06	204.55	200.04	202.77	204.79	201.63	199.42	206.07	202.36	201.11	206.38	202.81	202.63	200
205.26	203.62	204.97	207.42	206.21	203.86	205.84	203.85	204.79	201.57	201.6	205.12	204.77	206.48	205.32	202.41	204.98	209.08	206.65	206.93	207.8	203.31	201.65	204.21	206.27	208.29	206.5	204.28	204.12	205.47	204.03	202.04	204.77	203.34	200.55	204.02	204.25	204.71	205.34	205.58	204.95	204.47	205.77	203.78	208.08	207.73	208.01	202.55	205.76	205.15
209.13	209.1	206.68	208.89	209.49	209.89	210.37	209.45	207.75	205.64	209.1	207	207.86	210.42	209.09	206.87	205.87	209.51	207.1	207.19	206.4	210.82	212.83	211.54	207.14	210.4	207.64	210.99	209.22	209.39	205.4	210.15	207.71	211.32	206.51	210.79	210.23	208.34	209.02	208.34	206.03	208.91	209.95	208.77	209	208.96	211.94	207.23	210.74	208.4
206.26	208.61	208.03	206.84	206.28	204.98	208.25	208.74	207.09	206.07	204.81	207.58	206.61	211.89	208.07	209.11	208.97	206.03	207.6	208.84	206.75	210	207.61	209.04	210.11	207.79	208.54	209.42	208.21	208.48	206.78	207.8	206.44	207.42	210.02	207.26	206.54	208.58	206.83	210.53	207.39	209.39	208.94	207.9	206.8	209.65	209.04	206.18	206.65	202.01
215.84	211.76	212.2	209.87	210.91	209.39	214.76	210.05	212.37	209.14	212.27	212.61	212.45	214.18	211.26	210.6	212.1	210.79	212.13	208.64	207.58	211.35	211.73	212.95	211.08	208.84	212.28	214.52	212	215.27	208.8	213.54	215.47	211.79	214.85	212.56	210.93	213.65	207.73	211.48	209.86	210.18	209.47	210.43	212.32	211.82	209.94	211.95	210.27	212.26
216.22	216.22	217.11	216.94	220	218.69	216.94	216.68	219.99	220.34	214.44	216.28	215.82	215.33	216.94	217.24	215.64	216.51	217.57	215.64	219.55	215.34	215.32	216.69	216.82	215.95	219.51	218.71	220.1	219.27	216.17	217.93	216.9	218.05	216.9	218.29	218.41	214.92	213.73	215.61	218.88	218.48	217.29	214.47	216.01	217.32	219.11	219.89	216.49	216.48
207.38	212.4	209.01	209.69	214.43	208.49	214.72	212.37	214.33	213.15	212.57	211.26	210.12	214.16	212.07	210.7	213.07	212.37	213.29	207.75	213.25	207.76	210.68	211.3	214.04	211.42	214.54	210.05	212.45	212.96	209.81	212.53	213.44	212.14	212.67	212.37	210.92	213.62	211.85	212.23	212.65	214.6	217.61	210.15	213.18	213.16	212.06	208.68	208.91	212.1
206.1	205.87	206.57	206.06	205.25	206.13	207.71	204.2	207.53	208.62	206.42	207.56	210.35	209.51	209.7	207.21	204.76	209.34	205.89	210.71	209.83	204.86	208.61	206.19	208.56	209.16	206.2	209.56	209.32	207.67	204.02	210.18	206.13	211.46	209.06	208.43	205.67	204.99	209.27	208.16	206.07	209.58	203.16	208.64	208.99	209.98	204.89	207.17	209.3	209.65
197.59	193.21	194.59	197.86	194.93	195.52	195.5	195.04	194.62	196.76	197.46	197.97	195.78	195.69	191.56	196.26	194.15	194.83	195.41	192.47	193	193.27	197.13	194.03	191.39	195.2	196.05	197.26	194.97	193.97	194.8	193.1	193.54	194.18	196.33	194.68	196.53	197.61	194.67	195.95	194.11	195.84	195.95	195.27	196.32	195.43	195.15	193.51	192.08	193.85
209.5	209.69	208.48	206.36	210.94	203.16	210.2	207.37	210.22	209.68	209.9	208.48	207.91	207.02	206.54	208.95	204.76	204.65	205.96	209.84	209.21	209.62	206.37	206.21	209.36	210.19	208.7	207.42	209.73	209.97	206.13	206.04	207.19	209.24	211.03	211.45	210.24	209.5	207.12	206.99	207.09	210.6	208.58	208.81	206.96	209.01	206.68	207.72	211.45	206.8
206.58	205.93	207.74	208.99	207.83	209.11	208.52	206.98	211.05	205.21	206.02	207.83	205.95	209.46	208.86	209.57	205.52	207.73	208.83	210.86	204.43	208.63	205.7	205.9	211.33	205.88	207.2	208.46	209.98	209.94	210.82	208.53	205.02	212.13	207.84	206.59	208.39	207.32	209.92	206.47	208.93	211.56	211.99	210.48	206.45	208.11	208.2	209.24	208.58	206.49
219.12	218.07	215.51	215.34	217.39	216.68	217.37	216.28	220.07	216.45	217.29	218.76	216.37	219.66	216.7	215.53	217.37	215.35	215.47	216.68	217.2	214.61	217.78	218.01	218.02	219.74	218.54	218	215.44	220.55	219.66	218.74	219.09	221.24	215.2	217.33	220.35	217.33	219.77	218.23	218.19	221.2	220.71	215.37	218	216.83	218.35	216.8	215.46	218.48
201.25	202.84	200.96	202.95	204.25	200.88	202.2	199.98	206.07	200.84	200.01	202.31	205.23	199.5	203.29	201.14	203.05	205.06	203.88	202.67	205.81	202.96	204.06	202.83	206.18	204.74	201.25	203.46	202.35	202.13	202.66	202.02	201.25	202.96	200.12	204.57	200	205.83	201.92	202.55	202.05	200.59	202.98	203.6	201.28	202.79	201.98	204.23	203.32	201.53
199.22	199.82	201.02	200.47	197.81	199.35	199.47	198.12	197.37	195.34	198.19	201.97	197.24	200.59	196.06	195.84	197.35	198.18	196.19	199.55	197.41	200.25	199.24	194.6	198.81	196.3	198.64	195.18	199.22	197.86	199.48	196.02	196.83	199.67	198.3	195.72	197.27	195.47	198.96	200.28	198.32	200.16	198.29	201.35	196.87	196.52	198.29	197.39	195.9	199.5
207	203.5	203.69	206.8	205.34	205.75	202.92	202.24	201.88	205	204.32	205.58	200.57	205.7	203.11	205.73	203.61	204.84	202.35	206.86	203.97	201.81	204.67	203.71	203.61	205.33	205	202.24	205.74	203.97	203.95	202.71	202.82	207.13	203.52	204.73	205.62	201.38	202.66	204.07	204.73	204.43	202.29	201.98	204.94	206.4	201.04	202.69	204.97	202.27
208.43	208.54	204.72	208.16	210.89	207.29	209.29	209.12	210.5	210.33	206.46	205.68	207.76	207	205.37	206.7	207.85	207.06	210.59	208.2	208.44	208.34	209.79	210.47	208.35	206.51	212	209.78	206.42	206.25	208.45	209.14	208.34	208.46	207.97	210	208.08	207.43	209.83	209.69	204.92	207.91	208.97	208.81	209.94	209	208.64	208.99	207.86	205.35
211.06	210.51	207.54	209.67	210.44	209.63	209.17	208.14	210.99	207.28	207.81	210.03	206.79	213.52	210.08	207.6	210.39	206.91	209.27	207.13	207.38	211.34	210.02	210.61	206.95	208.44	210.7	208.15	208.25	210.22	207.52	214.5	209.58	208.87	208.11	211.24	205.5	211.29	210	210.65	207.46	208.77	210.34	210	207.41	209.91	209.22	211.32	208.94	210.77
207.59	208.53	206.48	206.17	208.99	209.85	209.5	207.55	209.43	207.98	210.27	210.16	208.83	208.29	207.25	211.87	207.15	211	210.41	207.07	210.2	207.99	209.96	209.31	207.96	207.62	210.83	210.43	209.91	208.31	208.9	208.63	204.75	209.14	211.66	210.07	206.19	205.67	211.07	208.7	207.32	208.94	210.33	207.89	207.39	209.54	209.61	209.09	211.03	212.6
207.51	208.34	208.94	206.06	209.51	208.36	209.17	211.03	208.92	212.69	209.03	210.93	208.28	204.73	205.64	208.43	211.91	211.5	208.24	206.65	206.87	208.3	206.49	208.09	209.29	207.26	206.68	210.22	209.16	210.25	209.28	209.38	209.69	209.63	207.7	212.42	208.75	209.3	210.63	209.81	203.49	206.43	208.16	208.41	211.42	208.37	208.46	209.78	209.17	206.21
208.36	206.88	209.67	206.76	210.28	206.1	206.87	208.74	209.1	208.66	207.99	206.31	210.07	204.72	206.32	207.63	205.23	210.18	205.92	209.06	212.76	207.96	208.33	211.45	209.11	209.86	206.56	206.34	209.17	206.87	204.55	210.39	207.73	207.43	208.27	206.35	209.17	207.42	204.62	204.73	206.22	206.43	210.47	210.52	210.39	209.74	204.83	209.06	207.83	205.27
218.23	217.04	217.29	221.08	220.1	220.24	220.84	218.91	216.56	218.67	215.13	220.65	217.2	215.89	218.44	216.51	217.63	221.79	219.32	222.34	216.1	215.71	219.2	219.43	217.23	217.9	217.75	216.62	215.29	215.85	218.49	219.06	218.83	217.62	216.5	217.85	216.49	220.11	217.9	217.1	217.96	219.46	215.47	214.83	217.88	217.88	214.8	215.01	218.08	217.95
201.72	201.39	201.65	202.16	198.16	201	199.85	201.41	197.46	201.79	200.92	200.98	198.12	200.31	202.03	201	198.9	201.41	199.23	197.9	196.62	198.98	202.6	201.18	201.3	201.6	202.7	201.72	198.22	201.47	203.05	198.38	200.18	200.63	198.07	198.71	200.73	201.27	200.49	201.47	203.08	200.37	198.02	203.74	200.46	200.57	198.55	198.59	201.67	201.36
202.42	196.98	195.99	200.94	197.27	196.37	199.82	202.11	199.5	202.83	199.14	201.22	198.57	196.02	195.97	198.83	197.61	196.26	197.48	199.04	198.2	196.69	198.37	196.75	198.15	201.48	195.1	197.16	199.17	200.12	196.88	198.43	195.62	194.64	199.21	201.25	197.29	198.02	196.23	199.07	195.49	197.28	193.21	198.12	196.43	200.46	198.37	199.57	198.44	196.92
201.36	202	205.06	203.9	203.26	203.67	203.33	201.98	200.62	203.53	203.38	199.57	201.49	201.29	198.42	203.13	201.69	201.26	203.4	200.65	202.84	201.74	202.21	202.4	201.31	201.24	205.71	199.01	201.49	202.38	204.26	201.57	202.87	202.6	200.32	200.85	200.28	201.01	203.07	200.45	204.15	202.87	202.21	201.92	200.24	200.85	199.75	199.5	201.49	204.4
203.77	201.82	204.45	200.2	203.32	200.11	202.08	204.34	204.71	202.69	202.51	205.77	202.08	200.98	204.09	202.54	200.6	204.03	201.91	201.64	204.06	204.96	200.63	202.33	202.54	201.87	199.63	203.09	199.7	203.16	205.38	203.58	204.14	203.16	202.9	200.04	205.28	200.14	204.47	203.34	202.89	203.85	202.39	199.39	206.32	203.48	200.7	205.43	202.19	201.98
209.51	206.09	208.52	208.76	210.99	210.2	209.51	206.93	212.53	211.72	208.83	208.24	209.93	211.71	211.33	210.02	211.13	211.48	208.64	209.82	209.53	211.82	208.9	208.02	210.12	206.8	208.58	209.99	209.17	207.89	210.43	210.39	211.08	212.78	208.38	208.36	208.78	207.84	207.1	209.92	212.22	209.97	208.9	209.09	209.19	208.93	208.66	209.99	209.27	214.16
207.84	208.92	208.96	208.54	213.98	205.68	208.95	207.8	208.09	208.02	208.14	206.41	207.79	209.93	210.23	208.85	208.25	207.29	212.68	210.16	209.15	204.85	210.84	206.37	210.4	208.58	206.97	213.64	209.57	208.77	212.67	211.72	209.15	208.38	207.57	208.63	209.79	207.86	209.06	208.68	208.01	209.24	209.81	207.64	209.91	209.51	210.39	208.6	211.93	210.12
212.24	210.27	211.56	210.03	214.98	209.7	210.96	210.44	214.35	210.69	212.68	210.57	213.45	213.32	209.96	213.86	212.61	213.32	212.74	211.03	212.73	214.4	209.47	210.37	212.24	214.8	211.54	214.72	209.38	213.08	214.06	209.85	209.36	210.43	209.89	214.82	208.79	210.55	209.08	214.65	215.77	212.46	211.2	214.8	211.24	212.51	211.89	210.98	210.91	209.38
199.64	205.42	201.69	201.89	204.43	206.78	202.84	203.08	202.7	204.58	204.12	203.59	205.89	202.79	202.95	203.68	200.78	202.56	202.99	206.84	201.89	205.83	202.81	205.06	203.58	203.55	204.63	203.4	207.08	202.51	203.66	204.43	202.87	202.04	204.65	201.51	202.62	201.7	203.42	205.82	205.25	204.64	206.2	204.43	205.46	205.46	204.19	202.49	199.52	201.86
205.63	204.05	201.57	205.43	203.73	202.11	203.33	202.35	205.07	205.33	205.15	203.31	203.72	202.62	202.66	202.99	207.36	203.47	201.53	203.24	204.38	201.75	201.21	203.42	204.12	206	204.45	202.81	202.14	205.4	205.75	202.33	203.17	207.34	203.42	203.68	204.74	206.7	203.72	200.12	200.46	203.88	206.68	207.14	203.74	205.37	202.01	203.6	204.06	203.04
212.66	208.43	214.98	213.98	213.93	215.1	214.16	213.36	212.92	214.21	212.36	212.98	212.31	212.91	212.12	211.24	211.19	214.09	211.48	217.03	212.29	215.69	215.31	211.86	208.89	212.78	211.03	211.24	211.62	212.41	212.76	212.56	213.69	208.96	211.46	216.84	213.79	210.59	211.05	212.52	212.81	214.31	209.15	210.44	210.99	214.84	213.81	213.83	210.92	215.67
204.92	208.46	207.9	209.63	205.14	210.43	206.48	206.25	207	210.95	210.23	206.87	207.22	206.68	206.99	208.21	208.84	206.68	208.13	211.32	208.6	207.54	208.72	207.73	204.89	207.65	208.43	207.73	208.67	202.29	209.99	207.71	209.93	206.64	208.95	209.21	208.77	208.86	209.41	209.34	208.12	206.18	208.8	206.82	204.77	206.93	207	209.34	206.78	209.39
216.15	213.64	214.73	213.09	216.79	215.29	213.43	209.24	215.42	212.92	214.12	214.49	213.37	215.11	214.95	216.94	214.92	214.29	215.23	214.02	212.5	215.57	211.49	215.8	214.65	214.14	216.03	211.81	216.31	211.71	213.95	214.89	211.56	210.11	214.72	216.06	212.42	215.41	211.65	216.23	216.71	215.14	211.73	212.4	211.17	212.54	216.14	211.77	214.67	213.83
212.4	210.78	210.93	209.36	212.64	209.46	211.87	214.09	213.69	213.06	208.21	209.05	212.02	209.59	210.78	210.25	211.96	209.57	210.08	211.82	213	211.79	211.18	212.33	212.17	211.85	213.7	209.19	213.58	211.57	213.19	214.45	213.24	213.63	214.18	212.18	210.93	211.99	213.32	214.48	212.84	210.68	211.33	208.92	212.85	210.99	209.91	210.02	210.34	211.08
209.1	210.77	208.06	210.13	210.07	210.87	207.44	209.58	210.81	211.12	206.52	208.39	210.23	209.8	211.18	209.33	210.44	210.25	209.22	209.29	210.5	207.37	209.77	204.79	208.78	209.04	209.22	211.08	209.81	208.24	208.77	210.75	210.82	212.65	207.5	211.84	212.06	205.98	208.19	207.38	208.57	212.31	209.52	206.53	210.23	209.8	209.94	206.58	208.33	210.06
206.1	207.65	207.56	207.83	211.14	210.81	206.25	209.29	207.77	208.78	208.1	204.28	206.52	207.71	207.9	206.02	204.18	205.91	207.33	208.7	204.36	205.29	207.92	207.27	207.09	208.9	206.97	205.72	208.09	204.98	209.35	206.72	208.28	209.09	207.54	208.78	202.72	209.97	205.43	208.05	206.52	209.55	208.36	206.32	208.06	209.27	206.23	207.13	205.47	209.6
207.33	206.07	206.36	210.64	208.77	210.83	208.71	207.88	207.84	210.32	207.3	207.69	208.73	207.54	210.35	208.87	207.42	208.82	208.2	207.25	210	206.01	207.62	213.59	208.13	208.56	204.27	207.47	208.54	208.01	210.36	209.95	208.41	206.55	208.88	209.17	209.56	207.01	207.9	206.33	208.82	208.32	204.25	209.71	210.94	205.84	208.09	207.39	211.39	207.33
213.47	210.46	211.36	212.47	212.55	211.35	211.79	211.4	213.19	213.23	212.13	212.44	213.79	212.46	211.72	209.49	212.67	211.82	211.83	214.42	214.62	212.8	212.04	212.25	214.6	211.97	214.14	210.56	210.45	214.81	210.73	213.15	214.45	213.21	212.12	210.97	215.51	215.82	212.64	214.89	211.51	212.45	213.16	217.05	213.36	213.98	213.29	210.32	212.93	212.24
206.95	208.23	208.19	205.01	205.58	208.27	205.61	207.14	207.11	206.25	205.08	206.51	206.91	206.3	206.81	205.82	208.23	207.88	204.56	205.95	208.4	204.49	207.95	207.35	205.25	208.07	207.82	209.27	202.61	204.89	203.86	206.68	208.09	202.67	205.22	204.57	203.09	202.41	205.77	209.64	209.36	205.17	207.8	205.89	205.87	205.23	205.09	206.18	207.81	207.06
199.03	204.97	202.3	204.71	201.75	202.08	199.69	201.27	199.2	200.43	202.82	201.82	203.92	202.91	203.02	201.65	198.47	204.61	202.11	201.98	203.72	201.85	201.99	204.46	205.25	201.33	202.53	202.4	203.87	202.73	202.12	199.56	202.84	200	201.65	201.54	200.41	199.72	201.51	202.78	200.94	199.76	206.1	200.19	203.72	200.41	204.69	202.44	204.71	199.81
219.3	217.33	218.71	217.86	217.26	217.01	216.92	217.19	217.35	218.2	219.37	216.52	216.91	215.63	217.26	220.5	219.36	211.17	221.04	216.27	216.96	219.28	215.97	214.42	218.28	220.64	217.4	218.05	214.84	221.22	214.65	219.25	215.85	217.26	217.62	218.35	217.53	219.18	215.64	217.88	219.87	218.72	218.69	213.02	217.46	218.05	215.46	218.89	217.05	218.06
199.11	204.85	202.34	202.73	201.25	203.3	202.89	201.09	203	201.91	198.93	202.09	202.82	205.66	201.77	200.43	201.88	201.36	201.45	200.59	200.38	201.97	201.31	202.3	202.78	199.39	201.73	202.24	203.64	202.52	202.68	204.23	201.9	202.4	202.55	202.02	202.07	202.38	200.47	202.87	201.41	202.35	202.19	199.05	203.41	202.01	200.57	202.67	204.35	203.07
204.1	205.07	202.01	205.13	201.85	202.96	202.59	200.47	203.4	203.5	201.5	201.65	202.65	200.83	201.33	205.66	204.75	203.98	199.39	201.42	201.18	202.8	208.36	201.16	201.19	205.52	205.19	204.4	201.47	205.5	202.84	203.87	202.26	206.1	202.41	200.95	202.03	201.18	205.33	204.34	204.19	198.99	203.94	203.89	202.67	206.09	201.58	203.97	204.46	202.5
211.62	212.58	212.14	213.54	214.23	212.91	211.55	211.03	212.95	214.27	210.13	211.77	213.16	212.53	213.83	211.24	210.25	212.93	210.33	211.99	211.8	214.15	210.29	213.04	210.41	211.68	212.09	211.37	214.24	213.49	215.04	211.93	210.99	212.28	214.02	212.83	208.49	212.05	215.12	208.72	210.79	211.28	209.29	211.56	207.97	211.34	210.26	209.46	214.02	212.73
201.42	199.75	202.33	202.26	200.77	199.79	200.26	198.4	202.09	203.18	203.04	199.51	201.91	201.04	198.08	201.34	199.22	198.44	198.4	203.87	198.92	199.84	200.15	200.19	202.24	200.29	199.83	199.33	200.46	200.51	200.35	201.38	201.82	199.59	198.72	199.67	202.02	198.97	200.17	198.4	198.25	201.33	201.52	201.82	199.8	202.49	200.47	200.57	201.66	198.49
204.71	198.72	206.07	201.37	203.12	200.39	200.73	204.65	206.36	205.73	202.79	204.7	203.05	204.05	203.62	203.88	204.66	205.71	202.66	203.81	205.98	206.97	200.23	205.46	208.93	201.47	206.86	203.39	204.96	202	206.93	201.63	204.65	201.91	202.41	205.46	202.26	204.26	203.78	203.23	205.69	203.92	201.25	201.05	202.69	204.17	201.11	202.42	205.15	205.02
208.59	209.18	208.27	210.61	211.5	212.63	207.27	206.65	207.34	207.79	214.48	209.32	210.93	207.81	210.6	209.4	210.63	211.92	210.6	209.98	208.75	210.35	209.97	211.4	210.45	212.17	210.25	207.79	209.33	211.92	212.35	209.56	210.05	208.89	209.38	209.66	211.89	208.92	209.29	208.82	204.18	211.16	208.74	209.6	208.86	212.42	209.96	211.65	211.05	207.89
205.45	203.79	202.32	205.15	206.02	202.91	204.18	200.68	202.75	205.06	201.62	205.14	202.9	204.98	200.93	204.33	203.78	203.61	203.98	206.48	203.45	203.94	204.64	200.61	203.95	206.73	207.67	207.32	205.77	203.88	204.07	204.87	203.25	204.96	203.31	200.41	206.76	204.58	204.5	205.04	202.63	207.13	205.1	206.96	202.83	204.66	203.54	202.44	202.28	206.86
200.73	199.81	199.52	197.99	203.01	197.87	198.62	200.64	197.99	203.08	200.47	202.17	199.37	204.48	199.75	199.12	198.65	200.19	199.15	199.63	200.35	200.24	198.25	200.83	198.57	197.64	198.6	199.37	196.66	198.32	202.18	199.28	199.15	199.86	200.13	197.62	199.88	200.06	200.84	199.68	202.12	200.27	201.46	199.98	201.38	201.29	201.46	200.96	198.83	202.76
201.39	199.12	200.57	200.09	200.85	198.94	196.78	200.16	199.55	197.87	200.86	196.98	200.21	198.33	200.85	197.11	199.25	199.81	198.48	203.77	200.66	200.98	196.74	199.1	200.62	199.78	204.74	202.12	198.94	201.67	202.31	200.09	200.93	198.68	200.51	198.83	197	203.18	200.84	201.57	198.77	198.03	198.95	199.05	201.13	202.87	198.85	197.33	198.46	200.73
208.86	210.75	207.84	211.3	212.06	208.98	210.54	207.56	210.21	208.64	207.64	208.15	211.62	207.97	207.06	206.96	207.56	207.37	206.25	206.51	210.21	209.5	210.5	206.63	209.46	208.3	208.72	208.89	209.35	209.54	206.9	210.49	208.71	208.57	211	211.16	207.29	211.02	210.06	212.02	209.36	210.35	211.59	208.44	205.07	210.01	209.03	209.5	209.75	210.29
208.78	207.4	208.62	207.31	207.11	208.97	206.06	206.16	207.15	207.66	205.77	210.05	213.41	204.95	207.24	209.99	207.62	208.71	206.82	209.32	207.84	208.77	204.85	204.86	208.1	206.52	209.01	206.67	207.16	206.1	207.39	208.4	210.08	206.26	207.73	207.18	207.49	204.78	207.58	209.44	208.41	204.88	205.84	206.44	210.13	208.99	208.53	207.18	207.61	206.54
217.82	215.4	218.27	218.23	214.18	216.78	220.04	216.56	218.08	217.67	218.58	217.63	219.31	217.38	215.83	215.77	215.78	216.81	220.05	215.85	218.56	215.51	218.56	215.39	220.51	218.85	215.7	217.3	219	216.79	218.98	214.39	220.02	219.84	213.56	217.6	219.56	215.7	218.01	220.6	217.3	215.32	216.21	220.68	218.99	218.16	215.87	218.57	216.49	218.3
206.47	206.52	204.78	208.79	205.9	208.19	207.5	207.5	207.38	207.07	207.92	206.31	211.41	207.49	208.4	211.28	207.66	210.15	206.84	207.95	208.65	210.94	206.94	210.92	207.48	209.04	203.66	210.78	208.24	205.52	207.95	213.34	208.51	206.24	206.21	207.1	207.4	209.18	207.55	204.81	205.36	207.76	208.93	209	205.39	204.19	208.44	206.08	208.28	207.23
208.99	207.84	209.82	212.9	207	207.12	208.58	208.04	209.87	207.99	205.88	206.69	207.73	209.87	210.93	207.38	210.09	205.35	207.15	208.29	204.94	207.16	205.31	208.25	210.13	209.11	209.44	204.5	207.35	212.38	210.49	209.24	207.02	211.84	202.65	209.49	212.1	205.98	207.45	211.4	205.5	207.64	206.8	208.13	205.21	208.04	206.15	209.04	207.82	207.5
220.74	216.56	215.1	218.92	217.42	217.35	214.15	215.78	216.07	214.27	214.24	214.21	217.39	215.93	215.01	218.77	220.63	216.02	214.55	219.41	215.7	217.23	217.38	214.47	217.22	216.02	217.12	217.42	217.97	214.14	220.48	215.42	216	215.41	218.73	219.55	215.74	217.95	217.59	214.13	218.02	221.05	218.65	215.04	218.03	216.48	215.19	217.79	217.07	218.34
199.94	198.77	199.79	196.57	198.22	200.07	195.67	197.53	198.28	197.58	199.1	200.25	199.73	195.18	200.86	196.19	198.55	199.81	193.48	196.79	198.82	196.56	198.23	200.4	198.35	199.33	195.33	199.08	197.43	197.41	201.05	197.65	199.51	202	194.54	196.36	200.39	200.35	198.55	197.7	197.09	198.14	199.39	202.28	195.53	197.49	199.52	198.61	198.72	200.35
197.34	198.06	200.72	197.68	198.87	201.55	198.17	198.31	201.43	200.63	199.15	200.8	197.44	198.68	198.54	197.64	198.1	199.18	200.69	200.19	198.38	197.34	198.07	197.55	198.38	197.47	195.75	200.37	196.73	196.41	200.36	199.31	196.32	199.28	200.29	194.76	198.38	196.73	201.06	199.94	198.88	197.39	197.61	198.45	198.91	194.31	198.83	198.59	198.9	196.03
208.74	210.85	207.03	210.64	204.36	207.59	206.94	210.42	210.53	208.33	210.8	207.29	208.85	207.24	210.74	209.45	210.36	209.39	210.38	212.56	204.77	207.36	209.37	206.36	206.82	204.51	208.26	210.27	209.32	209.53	207.81	207.86	210.91	206.11	208.57	210.23	210.39	209.45	208.35	208.59	210.08	208.33	209.57	205.29	212.07	208.94	209.39	208.3	206.97	208.78
213.06	210.7	210.14	211.92	213.26	210.31	210.34	212.56	208.16	212.44	210.73	210.22	211.87	211.16	209.25	212.94	212.56	215.19	208.5	210.89	212.47	213.81	212.35	214.32	209.7	210.59	210.55	210.55	211.88	210.34	209.42	212.71	211.18	210.84	214.69	213.8	214.24	210.27	211.75	211.73	214.44	212.38	210.7	212.46	211.85	213.43	211.22	213.34	214.39	211.82
207.86	209.55	207.34	208.49	209.17	206.8	211.66	204.64	208.92	210.92	208.16	210.62	207.23	209.3	206.79	214.15	206.44	208.15	206.43	207.31	208.8	207.19	208.76	208.32	209.43	206.59	205.34	205.43	208.54	207.55	209.28	208.38	209.09	205.8	208.14	207.15	211.86	210.24	208.22	206.64	208.71	208.41	210.24	208.74	206.06	210.05	208.08	208.63	207.56	209.14
209.48	207.9	208.17	208.04	208.5	207.67	207.58	208.27	209.09	207.02	208.63	211.91	208.75	207.38	209.93	207.54	209.4	210.43	211.16	209.71	210.07	209.6	205.28	207.5	208.43	208.05	209.21	209.02	211.43	208.24	211.59	210.04	211.74	208.2	211.8	208.97	211.02	209.75	211.17	208.07	208.72	211.24	210.23	209.69	206.22	208.32	211.18	208	210.59	209.26
204.04	203.72	201.54	202.32	200.84	205.99	205.35	202.48	206.33	202.8	203.62	203.72	200.54	203.97	205.72	201.83	203.64	204.01	205.74	205.08	202.72	205.56	203.9	203.01	202.51	202.75	206.8	204.88	205.18	200.79	204.89	202.41	207.73	203.12	206.47	202.55	204.54	204.1	204.57	205.19	206.41	201.85	202.32	204.9	203.6	202.67	204.08	201.9	201.74	202.53
199.45	198.95	196.97	199.99	201.18	198.06	196.58	196.5	197.97	199.65	199.24	198.25	199.18	199.7	199.79	199.6	198.26	198.73	198.99	198.48	199.66	196.43	199.32	196.53	197.93	197.68	194.62	198.61	197.38	197.8	200.58	195.69	198.75	196.7	200.29	197.19	199.87	196.99	197.12	198.5	197.54	197.63	198.06	197.61	197.5	197.07	198.74	198.6	198.83	196.71
208.6	210.72	209.68	206.07	208.13	206.71	208.64	205.39	212.05	207.26	207.43	209.51	211.53	208.49	208.4	206.75	208.49	208.2	210.73	209.52	207.87	205.58	211.38	211.92	207.62	208.98	208.78	209.57	210.1	208.39	207.8	209.35	207.2	210.3	212.93	208.53	206.68	210.17	208.68	208.7	211.29	212.19	205.49	210.28	206.71	210.46	206.58	207.48	208.87	208.82
199.92	196.76	200.18	201.72	201.23	199.23	202.23	197.26	196.35	198.92	202.79	199.9	198.87	200.25	201.69	201.67	200.74	198.3	202.5	200.51	200.37	200.95	197.66	201.58	204.12	204	200.74	198.39	202.68	198.42	201.74	202.78	201.5	204.34	199.34	199.7	201.73	201.51	204.87	202.1	199.81	199.87	199.75	197.95	202.21	200.34	198.35	200.44	200.2	199.98
212.05	212.65	216.9	214.26	211.7	213.35	209.84	213.05	215.79	212.76	212.12	209.82	213.36	214.58	214.63	213.03	214.78	211.89	212.73	214.5	211.38	214.09	216.89	213.15	213.41	210.48	210.96	212.68	216.38	211.27	216.86	212.59	213.01	211.92	210.68	213.18	214.56	210.39	212.83	217.09	211.89	212.3	212.85	210.43	210.89	214.1	210.39	213.02	215.21	211.74
196.22	196.7	197.43	195.28	199.04	198.23	198.5	198.42	196.97	197.39	199.71	201.33	197.7	195.66	198.58	200.73	199.82	197.38	198.79	198.53	199.49	197.59	197.69	198.25	197.5	198.1	198.91	197.48	199.16	201.59	197.69	200.58	195.88	198.58	197.75	197.54	200.5	197.63	198.17	197.48	199.49	197.77	199.46	194.82	199.46	198.44	192.76	201.08	196.84	197.98
210.5	213.02	210.71	211.03	210.21	214.11	211.91	212.99	212.53	209.8	215.7	210.29	210.34	213.84	210.64	212.2	209.59	212.85	208.01	212.37	208.93	213.35	213.92	212.5	210.63	213.29	211.72	211.92	209	212.2	214.31	212.8	211.4	210.71	212.73	208.87	213.04	211.61	212.12	208.03	213.29	214.93	213.15	209.29	210.83	210.64	211.16	210.04	211.12	209.94
192.14	195.8	193.66	193.63	192.77	195.83	192	195.96	192.11	195.97	194.54	194.03	193.5	194.14	192.78	192.78	200.26	196.89	195.19	196.96	195.7	198.02	196.17	196	194.53	195.38	194.3	193.89	196.04	193.89	196.2	196.4	198.7	196.22	192.26	195.64	198.68	196.22	194.21	193.75	195.04	194.73	195.37	192.68	195.99	197.7	195.5	196.48	194.83	196.2
207.55	210.07	208.88	210.38	207.3	209.8	210.38	212.09	206.88	209.13	208.7	209.49	206.89	208.92	213.02	207.02	210.51	211.53	207.97	208.21	210.2	209.34	210.17	213.03	206.62	210.2	212.02	212.05	207.94	210.52	207.73	210.13	210	211.54	208.51	213.09	208.37	208.38	211.9	210.82	209.38	209.91	211.37	205.81	209.69	210.84	208.22	208.75	212.95	209.8
211.9	208.85	205.69	209.15	208.84	206.98	206.88	212.03	209.11	209.28	208.73	205.08	210	208.89	211.83	209.38	206.65	210.2	205.37	208.8	209.81	207.99	206.42	208.14	206.84	210.34	205.59	206.55	210.51	209.1	208.97	209.02	207.59	211.47	211.09	204.85	207.39	209.12	210.07	209.16	208.99	209.59	205.58	206.65	209.65	208.01	207.93	205.9	208.47	209.22
203.93	203.66	204.96	202.55	203.05	201.56	201.56	202.35	202.18	200.54	200.71	204.68	205.69	203.22	201.76	201.82	204.13	202.79	201.75	203.1	202.23	199.46	202.84	202.44	203.93	200.7	202.1	204.76	203.6	202.65	205.46	205.25	201.4	203.04	198.97	200.98	201.85	205.62	202.81	202.93	202.56	202.24	199.27	201.2	203.15	199.6	203.1	201.34	201.47	201.13
210.56	210.83	208.25	209.88	207.62	209.38	211.22	210.17	211.97	210.97	207.67	207.8	209.68	212.15	205.07	209.3	209.18	205.71	212.83	207.04	212.68	209.76	210.35	211.9	209.98	210.44	209.48	208.48	209.19	209.93	210.9	211.82	206.46	209.98	207.76	209.41	209.51	208.51	206.92	210.53	207.45	210.28	208.63	209.54	212.12	207.35	211.16	210.05	209.46	210
196.23	193.01	194.11	197.3	189.7	192.94	195.22	197.03	196.51	193.72	196.95	195.19	193.43	195.12	193.58	198.72	194.75	194.42	196.57	193.05	192.69	196.4	194.25	195.31	192.15	193.14	197.85	193.12	192.78	192.89	195.42	196.07	193.97	193.14	197.03	192.57	194.23	193.42	195.56	193.22	193.91	194.23	193.16	193.56	196.16	195.55	194.2	194.65	197.37	194.77
213.95	215.38	212.87	213.87	212.04	213.15	213.72	211.8	214.28	210.25	210.87	212.67	210.39	213.26	212.37	215.07	213.2	211.97	212.18	213.16	214.91	211.98	217.03	212.93	214.38	210.31	215.86	212.48	214.55	212.41	214.55	212.44	212.34	213.94	211.88	212.31	210.43	214.2	211.92	209.84	214.35	212.59	215.12	213.47	216.72	214.96	216.01	214.08	212.19	216.23
204.48	204.59	203.6	205.27	201.45	200.86	204.36	204.16	199.77	202.03	199.82	202.76	203.63	202.43	203.56	204.19	204.6	200.96	202.07	204.03	206.3	203.16	203.32	203.27	204.12	204.2	204.32	204.91	205.09	202.11	204.59	202.94	202.66	200.69	203.26	205.54	202.1	204.13	202.05	200.36	203.5	204.72	203.86	200.89	202.39	201.16	200.09	204.39	204.03	204.81
211.76	212.47	209.34	216.09	210.78	211.64	211.77	215.06	212.61	213.16	212.54	212.96	211.27	213.33	211.2	214.78	212.41	212.33	213.12	213	210.61	213.68	212.2	211.58	213.36	211.44	209.04	214.72	214.18	215.49	213.49	214.44	213.37	211.93	213.03	211.57	212.29	212.96	214.46	212.09	213.77	211.54	213.01	212.63	212.44	208.86	211.74	211.69	212.86	210.98
210.92	210.95	208.94	211.49	209.33	213.83	209.25	210.42	208.84	211.81	212.81	212.11	210.5	212.7	212.8	212.15	210.26	209.96	210.09	211.72	210.07	213.77	213.33	213.39	210.57	209.27	213.6	208.18	211.66	211.38	214.88	210.36	211.85	212.3	211.13	209.74	212.34	207.42	211.02	213.64	212.21	212.47	209.73	212.48	212.52	210.96	211.84	209.56	212.41	211.79
193.02	195.42	195.87	191.76	196.11	195.34	196.34	195.69	197.51	196.6	192.4	196.56	193.66	193.8	196.14	195.43	191.31	191.98	198.45	195.26	196.7	194.12	193.78	193.26	194.2	192.95	198.94	195.63	195.7	194.18	194.65	195.41	194.33	196.33	194.7	195.31	195.35	195.28	197.34	195.59	194.24	195.9	195.66	198.01	198.2	194.8	193.93	195.51	198.35	197.72
208.73	208.61	210.23	208.15	209.28	208.51	211.36	210.47	209.09	210.06	207.35	206.62	208.36	208.04	209.87	212.04	206.6	208.26	207.65	208.57	207.84	207.21	209.71	208.18	208.14	210.95	206.6	208.86	210.18	209.89	211.81	207.42	209.25	209.54	210.46	208.61	209.37	209.92	208.96	207.25	206.97	210.58	210.89	208.79	209.75	207.86	209.67	211.65	208.1	209.44
218.23	217.72	217.48	219.33	218.11	216.81	217	213.35	217.07	215.32	217.07	216.37	218.14	209.63	214.9	213.56	217.37	213.95	217.62	214.26	219.16	218.79	217.82	218.06	217.88	217.41	216.6	217.25	216.87	210.81	215.63	219	216.27	216.53	215.74	212.39	219.57	217.4	215.77	218.8	214.94	216.56	217.12	215.63	217.44	215.7	216.89	215.48	221.32	217.74
217.68	217.2	217.23	216.95	211.43	217.42	217.89	217.46	217.43	215	219.13	215.68	214.7	217.24	217.75	213.38	215.19	219.15	216.2	214.31	217.65	217.05	216.6	218.75	215.01	216.26	217.1	214.18	217.76	216.06	217.99	216.88	217.3	220.34	216.23	217.95	217.7	217.36	214.15	220.66	218.74	215.32	214.74	217.86	219.5	214.28	217.25	216.16	219.69	218.02
204.94	210.42	206.42	206.86	208.19	208.54	209.18	207.99	207.87	210.41	205.31	208.67	210.28	211	208.47	207.95	207.68	207.94	206.98	205.89	211.37	213.39	210.75	210.92	207.28	208.07	210.22	207.27	209.76	208.88	210.62	206.82	210.56	212.96	207.55	211.61	208.93	206.92	209.44	207.52	207.41	208.33	208.25	210.35	210.81	208.9	209.91	207.87	210.8	206.7
203.67	205.3	204.98	208.47	207.67	205.73	208.28	205.99	208.07	207.11	208.61	208.91	208.98	210.34	206.79	206.88	208.28	208.76	208.44	207.87	206.86	206.01	209.24	206.95	204.83	208.91	209.52	209.24	208.58	209.43	211.6	206.2	207.89	207.16	210.24	203.78	208.28	211.5	207.88	208.74	208.56	209.18	209.97	206.41	209.02	209.59	207.49	208.54	207.15	207.74
213.8	210.05	209.88	210.08	212.52	210.66	209.12	212.7	210.33	211.25	212.49	212	211.31	213.36	213.13	210.61	212.49	207.64	213.14	211.84	212.93	211.96	212.01	213.5	214.48	215.49	216.82	211.34	209.27	213.2	211.69	211.69	215	209.73	208.86	212.44	212.12	211.64	212.49	212.78	213.19	210.77	211.77	210.63	212.61	211.28	210.45	213.8	214.4	212.53
208.45	207.71	207.31	205.89	206.82	205.74	205.49	205.82	205.24	209.75	205.07	207.71	208.93	208.58	206.1	207.54	209.25	209.91	208.37	207.99	210.47	209.76	208.14	207.06	206.69	205.79	209.72	206.29	206.12	207.03	210.19	204.81	208.7	209.1	207.07	209.56	208.12	209.97	210.68	205.92	205.48	206.13	206.68	206.61	205.7	208.63	208.19	205.76	208.07	206.64
214.87	219.17	217.95	218.26	215.34	219.03	217.24	217.66	218.01	216.36	217.05	215.32	217.15	215.37	216.11	218.31	216.85	214.38	216.5	215.91	217.99	215.34	218.49	214.88	218.04	216.88	216.41	216.37	213.6	220.1	217.75	215.69	217.18	215.03	215.52	217.32	218.22	216.26	218.65	215.43	216.55	216.47	216.53	219.15	216.45	215.78	216.59	218.97	215.56	214.18
217.44	220.33	220.78	216.25	217.53	217.96	218.44	216.89	217.75	219.05	216.04	220.42	216.18	216.76	214.28	214.43	216.32	217.95	214.09	217.03	218.42	216.34	215.51	215.29	217.1	215.94	218.8	218.56	219.22	215.43	218.82	216.12	217.14	219.42	219.66	212.76	220.86	219.83	215.11	217.38	217.32	215.77	214.33	219.31	217.36	220.42	217.89	216.93	219.72	216.19
217.41	221.68	215.67	216.78	217.43	216.64	215.61	219.42	217.68	216.6	217.48	217.22	214.83	217.17	214.83	215.09	217.7	216.49	216.67	215.85	215.13	219.73	212.41	214.08	213.13	217.46	213.68	217.66	214.67	214.88	215.71	215.45	218.46	217.95	218.12	215.16	219.61	218.43	216.66	216.98	216.41	218.5	216.33	216.86	214.53	215.89	218.14	217.36	213.25	217.3
213.09	210.41	209.28	209.19	212.88	213.61	210.96	212.27	209.48	210.74	212.78	212.11	210.8	209.91	212.38	215.11	216.54	208.7	210.48	211.84	210.42	208.5	209.19	212.18	209.45	212.48	212.02	209.04	212.97	212.19	213.37	209.39	211.64	211.95	210.76	210.98	210.62	209.71	211.87	209.9	214.25	211.04	211.91	207.38	211.75	207.49	209.49	211.28	211.32	211.14
216.91	220.76	215.34	215.72	216.62	214.74	216.62	216.5	216.05	217.31	217.17	218.65	215.39	214.18	217.07	215.52	215.75	216.86	217.05	218.33	216.26	214.57	216.02	216.21	218.51	218.22	219.13	216	216.71	217.42	216.53	218.73	220.06	217.79	216.91	218.61	219.36	216.06	211.87	219.34	219.99	216.94	216.64	218.87	216.12	214.07	216.54	219.1	217.57	219.13
202.25	204.78	205.79	205.9	205.26	205.36	205.85	204.34	206.32	205.42	206.03	204.78	204.2	203.73	208.58	204.25	203.23	204.52	203.59	204.12	205.68	204.09	204.45	205.69	205.84	206.21	205.95	201.1	206.3	202.76	207.09	205.16	201.52	204.54	203.2	204.36	206.51	199.91	204.54	204.13	201.75	202.12	204.96	203.7	205.28	205.36	204.62	206.61	205.67	206.78
215.5	217.34	218.9	214.93	222.07	217.8	217.47	216.82	216.43	217.96	214.6	216.21	217.73	214.22	214.76	218.02	222.58	216.82	217.84	218.77	215.28	217.43	217.49	215.57	217.85	215.52	218.09	219.76	217	215.94	217.08	217.89	216.88	218.1	216.2	215.96	214.97	218.25	215.28	217.1	215.88	218.99	217.61	217.01	216.45	216.2	214.36	218.58	215.84	217.79
212.44	206.61	209.24	209.48	206.99	212.77	210.08	209.65	212.4	209.23	209.59	212.86	212.32	212.98	211.36	208.67	212.87	212.93	211.88	213.76	210.3	211.52	208.61	211.16	211.32	212.77	212.78	211.97	209.82	210.26	211.23	208.86	210.04	210.36	210.43	207.96	210.25	210.83	213.13	210.19	212.07	209.81	213.01	212.06	208.91	209.91	213.27	212.38	211.07	213.89
208.97	213.52	210.54	211.29	209.35	212.43	213.68	211.32	210.32	212.32	212.95	212.73	210.1	213.26	210.2	211.04	212.84	212.05	210.67	209.22	213.5	213.01	213.49	210.89	211.43	211.44	210.29	212.07	208.17	211.71	210.42	210.37	212.37	214.04	212.8	210.48	209.13	209.32	210.09	212.49	212.44	210.69	211.65	210.38	210.39	209.46	210.44	212.39	215.14	210.68
211.58	213.06	211.63	212.68	213.61	209.63	214.42	213.43	211.33	208.87	213.02	213.92	211.4	211.22	214.15	210.98	209.72	212.77	212.67	213.67	212.97	210.74	215.39	208.99	211.26	210.67	211.11	212.94	212.95	209.51	215.1	214.37	212.27	215.82	214.26	213.1	211.98	211.93	211.23	210.58	212.18	212.23	214.86	209.67	214.07	212.61	212.64	211.59	211.63	214.8
206.95	207.88	207.82	211.13	209.72	210.33	207.05	208.36	209.95	205.65	210.15	211.09	207.17	210.78	206.29	209.83	209.67	210.12	210.08	208.35	211.18	208.07	207	210.97	208.72	210.95	207.29	208.8	210.36	209.04	210.22	209.63	209.9	207.65	208.16	206.86	210.24	211.17	207.46	206.41	207.49	208.47	208.14	211.39	211.35	210.37	209.09	207.83	210.37	208.95
214.58	214.72	214.81	215.84	213.55	213.84	209.89	213.79	213.91	213.31	213.27	209.91	216.06	212.49	212.93	212.35	210.56	211.11	217.65	216.25	215.55	218.06	213.47	211.36	214.38	214.41	214.66	210.4	215.89	216.37	212.51	210.67	213.17	212.56	214.1	214.79	212.9	211.94	210.36	215.86	211.64	215.35	212.79	210.87	213.87	214.7	215.02	213.59	209.44	216.33
209.46	208.15	205.69	210.72	210.5	207.85	209.62	211.64	206.07	208.97	209.9	208.01	208.52	207.58	209.26	205.87	210.06	210.35	207.82	209.99	206.59	207.72	206.3	209	207.75	210.04	206.45	206.3	207.65	208.53	205.02	206.37	208.3	208.4	206.96	210.33	207.65	206.68	206.71	209.02	207.3	208.54	208.3	210.7	205.22	207.69	207.78	209.77	207.23	208.24
209.22	213.33	213.68	212.54	212.56	211.99	212.43	212.25	211.32	211.57	211.8	214.47	210.71	210.79	210.75	210.56	212.18	212.08	211.37	213.08	212.69	209.02	212.13	210.97	209.89	214.46	210.79	211.62	209.05	211.03	209.35	210.27	212.6	211.84	212.05	213.43	209.62	208.2	209.91	214.06	210	213.94	209.93	213.17	210.38	215.07	212.45	213.57	211.72	211.58
196.17	196.79	198.74	198.25	198.77	195.75	198.32	197.92	200.99	196.75	193.98	197.22	195.83	198.24	196.83	198.38	195.73	198	199.51	199.39	197.17	196.49	197.32	199.39	196.3	196.27	194.48	199.8	196.54	197.5	198.14	199.59	199.03	198.22	198.16	201.68	198.29	197.79	195.47	196.84	201.07	198.58	195.2	197.87	197.46	197.77	198	196.29	198.2	197.72
197.83	196.72	195.77	196.46	196.84	193.39	196.43	196.48	196.52	200.09	196	197.01	197.21	195.66	199.69	197.09	197.2	198.72	200.04	199.57	200.82	198.56	200.06	199.28	199.51	197.42	199.06	197.9	199.85	196.95	197.31	196.78	196.63	200.52	199.61	197.11	199.4	199.48	196.63	199.56	194.19	196.89	198.39	197.97	195.72	196.51	198.79	197.89	199.26	198.78
200.22	200.12	201.47	201.58	198.31	203.01	200.79	198.01	199.34	199.59	199.44	199.06	197.1	198.99	205	199.71	200.59	197.64	201.39	198.86	199.7	199.24	201.61	202.83	198.33	199.53	201.32	201.7	197.02	199.93	199.79	198.83	201.43	199.52	199.71	198.88	198.57	197.74	196.44	199.63	198.26	197.77	200.31	198.76	200.13	200.96	197.48	201.85	196.68	198.27
203.58	201.92	203.33	203.37	204.1	203.03	202.19	204.24	200.11	203.45	202.65	200.29	202.99	203.25	203.46	203.8	205.18	202.99	202.32	203.02	201.16	203.48	203.48	202.47	205.1	202.12	202.83	205.1	203.53	200.27	201.89	201.64	203.24	204.28	198.45	202.18	200.62	200.84	201.51	204.26	202.96	199.91	200.12	203.45	200.19	204.22	205.24	205.89	201.38	202.18
209.19	215.73	214.93	210.69	213.78	212.36	215.3	212.27	212.54	211.55	214.06	211.06	209.72	212.44	212.56	209.6	211.93	211.08	212.8	211.45	212.83	211.31	211.29	214.2	215.57	209.46	211.07	210.55	212.36	214.22	214.35	209.02	211.48	213.01	212.82	210.56	213.16	212.37	210.89	216.28	212.85	212.75	208.98	214.81	214.82	212.34	213.29	212.25	211.48	212.54
200.69	205.68	196.42	197.75	201.22	199.76	201.63	198.28	199.62	199.52	201.78	199.61	197.94	200.69	197.94	200.85	200.74	198.13	198.1	201.07	201.88	200.15	199.08	200.1	199.51	203.09	201.43	200.92	200.22	203.83	200.05	201.13	199.93	200.15	202.37	197.24	198.08	200.3	200.23	200.5	200.81	200.69	199.76	201.35	199.16	198.73	203.74	202.88	200.61	199.66
206.98	208.99	210.36	205.38	210.41	206.97	209.62	211.26	211.64	207.86	208.44	208.13	208.95	206.82	210.04	209.37	209.27	206.45	207.87	207.96	207.9	211.18	208.1	211.62	209.75	208.89	208.62	206.52	207.94	206.78	207.21	208.71	207.65	208.62	209.58	211.11	206.84	208.4	211.07	207.02	209.05	205.58	209.25	211.56	209.01	208.93	210.3	206.83	210.43	210.36
204.67	207.16	207.13	206.55	208.22	207.64	207.91	211.17	207.38	206.71	206.88	209.24	208.06	205.79	209.22	209.1	206.48	206.69	210.84	208.13	207.28	204.96	205.38	207.64	209.47	209.62	205.8	206.99	206.29	205.81	208.23	206.34	208.47	207.34	207.32	204.94	207.29	208	204.11	210.33	207.16	207.3	209.46	208.63	207.93	208.27	206.7	208.75	206.32	208.86
200.35	203	198.82	201.15	197.85	197.94	201	200.8	203.85	201.04	200.36	198.92	199.2	199.1	201.5	200.34	197.05	197.95	202.02	200.76	199.74	201.28	199.97	199.48	199.33	200.77	202.19	200.11	198.83	198.8	199.58	198.42	197.05	201.34	200.45	202.61	198.83	198.76	202.37	198.94	198.36	198.68	200.01	198.09	202.08	198.99	198.55	201.46	199.92	199.45
202.58	204.96	201.83	202.01	202.92	207.18	203.31	203.43	200.47	206.05	204.43	202.88	201.23	204.04	200.83	202.02	201.62	199.91	205.79	203.14	203.63	201.92	202.79	203.36	200.63	201.78	202.29	203.64	200.69	203.76	206.21	203.16	201.84	203.79	202.03	203.95	201.73	202.99	202.69	202.72	202.71	203.16	201.97	203.47	207.6	202.78	200.05	203.35	203.09	200.55
204	203.74	202.39	203.84	203.01	202.03	202.99	205	205.54	205.47	205.63	203.62	201.57	204.91	204.62	204.91	205.01	202.24	203.8	204.75	204.57	203.1	203.19	201.98	204.28	206.41	202.54	201.28	204.67	202.69	205	208.59	205.9	206.02	205.12	203.17	205.35	202.2	201.39	203.13	207.04	204.95	205.26	207.67	202.66	202.94	208.93	203.93	205.77	202.3
198.62	203.95	199.61	203.43	204.41	203.73	204.3	203.03	205.2	203.73	204.41	202.86	200.88	201.7	205.05	204.18	202.26	205.66	204.03	203.59	203.65	203.94	203.51	202.97	203.62	202.04	202.34	201.83	200.79	202.72	204.3	202.81	203.56	199.48	202.59	203.98	201.83	202.16	203.98	204.41	203.46	207.24	203.03	203.3	203.36	201.24	202.86	205.28	200.99	202.88
207.94	208.86	207.83	205.39	210.75	208.82	208.11	209.29	208.22	205.8	208.44	208.07	209.16	211.72	208.95	209.08	206.79	209.08	206.29	211.14	207.66	210.54	208.41	208.78	209.33	210.4	210.87	210.13	207.21	207.34	209.75	210.13	207.69	207.08	209.65	207.92	209.26	207.25	206.29	209.68	209.92	211.61	208.3	207.34	208.2	207.85	207.93	207.49	207.29	209.79
213.71	214.78	211.95	214.36	213.83	213.8	208.92	212	211.14	211.68	213.88	213.33	214.28	213.76	211.71	214.96	213.2	211.83	213.35	210.5	212.78	212.27	214.69	212.97	212.62	216.82	210.61	216.12	212.34	212.17	212.82	213.22	214.18	214.38	212.01	213.13	213.06	210.99	212.92	212.92	212.6	212.73	213.48	213.66	213.57	211.95	215.64	210.72	214.2	212.28
211.31	212.04	210.77	213.3	212.99	212.28	210.09	213.68	212.94	213.98	212.02	213.07	213.03	214.4	212.83	215.44	213.08	211.36	213.84	211.73	210.17	215.56	213.05	213.26	214.07	212.58	213.08	212.87	214.56	211.38	210.96	211.31	214.05	213.37	212.41	212.31	213.87	209.63	211.53	212.63	212.96	211.74	211.73	212.23	210.57	210.6	213.69	211.65	213.75	212.69
196.5	193.85	193.19	192.94	193.14	191.88	192.23	192.73	191.27	194.63	194.21	192.44	197.14	193.68	193.84	192.46	192.1	194.93	194.05	191.97	193.06	195	195.28	195.97	193.12	194.59	199.58	193.05	194.74	195.5	192.56	192.33	196.11	194.11	194.38	193.88	193.07	194.67	191.01	194.55	191.93	196.32	195.16	195.36	192.46	191.66	195.01	192.73	194.37	191.88
218.22	218.98	218.22	217.67	214.89	216.74	216.12	218.12	219.73	219.11	220.98	215.86	218.44	217.99	217.99	217.19	217.07	216.74	219.54	218.02	220.48	216.96	216.8	217.9	216.42	218.39	219.2	216.52	216.6	219.59	217.51	216.98	217.19	221.29	216.53	217.68	219.36	217.2	217.13	214.95	217.23	219.75	216.97	217.74	218.44	215.43	217.68	216.69	218.72	218.55
206.2	209.98	208.42	208.01	209.05	207.77	207.41	205.24	208.34	207.98	207.77	207.81	207.37	209.06	208.74	207.44	208.8	208.69	208.03	209.81	207.21	206.2	208.22	207.61	206.51	205.82	204.65	209.43	210.7	206.46	210.15	210.15	205.67	207.35	203.4	206.9	205.53	207.2	206.44	208.34	208.09	210.25	211.55	210.21	207.08	208.24	206.95	206.69	207.93	207.99
207.87	211.16	210.15	208.89	207.66	211.59	208.55	208.27	210.08	211.13	209.54	208.93	210.58	206.2	212.32	206.55	209.61	206.77	210.62	207.12	208.47	209.88	209.16	207.1	208.07	211.39	209.17	211.07	209.81	207.71	209.52	211.68	210.51	212.38	208.59	207.64	213.47	209.38	208.74	209.63	207.09	209.74	208.7	211.04	209.36	210.63	208.39	208.23	209.59	208.18
207.68	210.77	208.08	212.13	211.52	209.32	211.08	207.13	211.6	208.99	207.39	210.68	210.53	208.02	210.55	210.29	208.93	209.31	208.45	209.47	210.29	208.94	210.84	208.6	210.63	211.72	211.67	209.62	209.01	211.49	211.66	211.3	207.33	208.63	211.91	208.93	210.28	208.34	206.94	208.81	207.06	209.16	210.16	206.8	209.9	207.91	211.61	209.32	210.36	208.37
205.63	207.99	209.79	207.44	208.02	206.75	206.76	206.6	208.07	206.99	205.84	207.4	204.02	204.1	207.88	208.79	204.41	206.79	207.28	204.83	206.41	207.06	207.36	208.99	205.47	209.9	206.15	205.75	209.48	205.76	208.06	208.57	206.34	206.85	211.17	205.6	208.41	209.19	206.76	205.33	210.84	209.73	209.57	207.61	206.89	208.38	204.6	209.18	204.3	205.29
205.6	204.17	201.06	201.44	202.23	203.17	199.19	202.82	201.62	205.15	202.63	202.33	202.23	203.33	203.9	204.66	202.68	200.01	203.13	201.55	200.77	202.79	199.77	204.04	206.79	201.36	201.85	200.81	201.33	200.83	203.97	203.13	204.45	203.02	203.94	200.14	202.4	199.56	202.27	204.11	204.68	203.26	203.63	202.99	202.87	200.28	201.93	205.89	203.82	203.67
205.13	201.58	204.61	203.01	203.03	207.38	206.4	206.63	207.27	205.97	204.04	203.18	204.46	207.4	205.39	204.01	207.67	206.8	203.91	206.52	203.99	204.01	204.58	204.61	203.51	201.59	207.4	205.37	201.79	206.39	201.69	206.35	202.21	208.35	202.2	205.76	204.88	207.64	205.07	204.78	207.3	206.58	205.34	205.67	204.83	204.9	205	206.38	201.25	207.68
210.21	205.86	205.66	211.02	208.83	207.25	206.19	206.87	209.2	207.45	207.56	207.18	209.16	209.24	205.22	205.46	207.58	207.77	211.76	208.62	207.8	206.5	207.38	208.59	208.38	207.12	205.84	206.57	208.7	206.66	207.93	207.45	212.06	210.57	208.5	208.78	209.8	207.42	209.63	208.63	211.39	207.98	208.15	206.92	208.49	206.71	208.53	208.33	208.41	206.58
205.08	205.54	203.32	205.99	202.3	206.05	203.67	205.08	205.92	204.74	201.44	204.1	208.16	207.84	206.18	205.76	206.57	201.66	205.64	204.32	204.5	203.76	207.56	204.53	202.94	202.01	204.36	202.36	205.54	203.08	203.17	199.87	203.38	205.28	202.97	206.06	204.45	204.49	206.26	201.27	204.14	202.43	205.24	200.32	206.6	205.23	203.37	207.04	205.97	207.81
213.65	215.64	211.03	212.79	211.25	212.3	211.51	209.88	215.16	215.76	210.87	210.57	212.1	215.02	213.8	212.72	210.52	214.59	215.48	217.27	210.48	216.66	212.64	214.01	214.56	213.98	214.24	211.93	212.91	214.12	213.91	210.78	210.36	212.95	211.01	215.71	215.3	211.77	216.16	212.22	211.24	212.52	212.4	214.91	214.62	212.15	213.54	213.71	212.64	211.96
204.25	206.48	205.25	206.47	207.07	208.23	209.42	206.85	206.48	206.71	207.91	208.33	206.78	207.95	209.05	210.75	205.39	205.53	206.49	206.43	210.61	209.07	206.34	204.23	208.03	207.33	208.25	209.52	207.6	208.47	210.11	205.93	209.67	205.31	206.11	211.76	207.27	205.48	206.67	209.67	209.58	209.78	207.11	207.29	211.16	208.91	209.66	210.43	208.54	208.97
203.51	207.9	206.51	207.61	207.59	207.05	209.03	204.74	206.17	209.58	208	207.49	210.04	204.82	206.64	209.41	207.24	206.47	207.55	208.87	204.2	207.18	208.83	206.44	208.66	210.11	209.15	208	209.29	210	207.08	206.9	209.27	210.86	207.69	208.48	209.46	206.85	205.3	207.29	209.23	206.67	207.67	208.73	206.86	208.31	207.84	208.15	209.88	207.97
214.65	212.42	212.84	212.93	211.78	212.04	210.36	212.3	213.39	208.68	209.73	214.17	209.89	211.01	214.07	210.49	210.64	213.55	211.91	213.25	211.98	212.22	212.37	210.1	212.9	210.85	212.29	210.88	210.76	211.49	213.88	213.08	213.8	211.57	210.01	212.54	210.35	210.45	212.28	213.35	213.5	209.23	210.39	213.82	212.98	210.06	209.4	209.52	212.82	208.6
193.25	194.79	194.41	197.71	196.85	192.64	192.57	197.17	194.79	192.72	194.75	195.19	194.3	195	193.56	195.97	192.54	193.57	194.43	196.7	192.43	192.2	198.61	194.06	192.74	192.3	196.24	195.21	193.09	194.51	195.06	194.36	192.14	193.94	194.34	194.91	194.55	195.72	192.94	194.11	193.78	192.82	193.93	195.16	193.89	194.03	195.09	194.31	194.46	195.08
204.08	202.36	205.03	202.11	202.16	206.77	205.85	206.54	205.54	204.89	205.17	204.45	202.82	205.43	205.82	204.15	206.21	204.41	205.3	202.26	205.59	204.81	205.55	206.56	204.52	206.38	205.64	204.06	204.38	203.97	206.9	205.79	203.67	203.9	205.31	208.92	204.77	204.31	203.21	204.14	203.2	206.99	206.06	207.19	204.43	205.37	204.73	205.9	205.71	203.67
206.34	204.74	201.25	195.99	201.61	203.49	200.24	203.15	201.35	203.8	203.23	201.79	201.51	203.02	202.55	206.05	203.15	203.9	203.81	205.91	200.45	201.5	203.28	202.11	201.77	203.44	205.04	202.86	204.63	204.63	200.54	201.61	199.27	203.8	203.62	201.26	203.6	200.67	205.86	202.76	200.39	205.12	200.2	202.77	203.47	203.27	202.92	202.37	203.06	200.13
212.45	210.07	212.48	206.79	211.02	209.11	212.56	207.22	213.97	212.85	214.37	214.33	211.5	216.18	215.77	209.67	213.26	208.8	206.98	214.19	216.63	213.8	211.74	210.85	213.46	208.95	209.88	209.34	211.25	210.02	208.76	213.72	210.27	213.85	214.04	216.31	214.62	209.45	213.08	209.16	212.96	212.97	211.69	214.24	212.79	213.75	213.17	209.23	211.7	207.17
208.87	208.3	206.61	207.84	208.09	207.59	206.82	207.92	207.48	208.54	205.12	208.32	209.44	207.63	205.97	206.75	205.77	207.69	207.82	207.88	208.41	208.96	209.44	206.31	204.41	205.19	208.04	205.79	206.82	206.73	209.84	207.26	208.93	208.58	205.52	209.78	207.46	208.27	208.13	208.2	208.13	209.5	204.73	206.17	206.46	208.8	206.87	204.71	209.63	209.76
213.61	216.29	217.94	216.05	214.53	218.52	216.89	218.58	217.2	218.21	214.38	216.56	217.1	215.64	215.13	216.52	218.02	215.71	218.24	215.66	213.86	219.54	216.21	214.5	217.59	217.3	215.45	216.13	218.29	214.79	215.03	217.15	216.51	216.12	217.59	217.95	220.05	218.6	219.21	217.31	218.24	217.85	215.98	216.91	220.61	216.95	215.63	215.57	214.03	218.74
195.37	195.57	195.81	198.56	196.95	196.76	197.61	197.81	195.67	195.37	196.4	193.21	192.82	196.83	193.82	196.94	196.29	194.49	197.04	195.05	193.7	195.65	196.72	194.67	192.13	194.75	196.62	194.69	195.79	195.08	195.54	193.99	195.07	200.86	193.64	194.82	193.88	194.13	194.96	193.18	193.35	194.92	193.54	194.3	195.81	196.69	191.74	195.89	194.48	193.91
210.04	207.45	208.95	208.7	208.53	208.75	206.15	206.59	209.2	209.04	209.3	207.93	209.25	205.51	211.13	206.99	210.53	208.72	211.33	207.97	208.85	208.83	206.95	209.67	209.29	208.01	207.55	209.05	211.19	208.63	210.86	209.76	206.93	207.72	209.83	208.46	206.79	210.84	212.27	209.14	209.17	208.69	207.24	210.86	210.66	206.07	211.19	208.77	206.47	210.47
212.37	213.25	212.09	211.97	217.43	215.98	210.76	215.95	209.49	211.95	211.82	213.27	212.67	212.38	211.82	213.61	207.51	211.31	212.95	214.8	215.08	210.97	216.2	219.65	212.73	212.83	213.49	213.2	213.55	210.73	212.91	213.24	211.4	211.94	214.67	211.69	212.77	214.82	213.36	212.05	215.76	213.31	216.73	210.62	212.63	211.38	215.87	212.06	212.24	215.64
208.91	207.18	209.1	205.25	207.37	208.07	206.6	205.79	208.76	208.49	208.59	209.59	207.44	207.81	207.28	207.93	207.72	205.97	208.55	206.76	211.16	205.9	209.68	206.33	208.82	205.83	207.8	207.88	208.21	209.38	207.51	211.68	208.68	207.16	207.96	209.81	208.4	207.74	208.58	205.91	210.51	207.31	210.99	206.85	209.57	208.19	209.85	209.15	206.2	210.3
208.15	208.29	208.79	204.8	207.89	209.5	209.84	207.02	209.91	210.15	210.01	206.29	208.36	207.18	207.36	209.75	209.86	210.14	209.33	208.46	209.33	211.51	210.07	209.73	208.85	208.52	208.81	209.7	211.17	211.15	210.58	211.9	209.49	204.63	207.66	206.72	207.92	211.23	209.38	209.99	208.36	207.97	208.71	207.32	210.42	205.74	210.04	207.08	210.94	208
214.29	212.87	214.85	209.4	214.16	214.66	212.13	213.96	213	211.88	213.06	214.92	214.09	212.5	216.83	212.81	215.88	211.98	213.42	215.13	214.26	215.48	212.34	215.84	214.5	212.97	214.25	213.09	213.06	215.6	216.21	212.71	213.41	216.83	214.83	212.05	212.82	210.95	213.15	213.92	215.95	213.04	213.43	217.52	212.57	216.68	215.21	215.29	211.65	209.67
211.79	212.46	209.9	212.88	209.98	212.32	211.51	213.05	213	211.49	209	212.07	211.44	214.87	213.34	211.9	212.17	216.24	214.03	214.22	213.75	212.82	210.42	210.42	209.8	213.49	208.56	211.21	210.76	210.87	215.13	212.07	211.9	213.29	211.98	215.27	214.43	212.4	210.49	214.38	213.76	212.42	210.76	214.1	213.53	211.47	213.45	210.78	210.2	212.91
212.75	213	214.32	210.57	213.17	212.57	213.75	210.86	209.96	209.74	212.09	211.19	212.3	212.51	213.43	216.65	210.9	212.92	212.96	208.71	211.59	213.18	211.77	211.12	212.97	210.68	212.84	214.05	212.34	211.27	211.24	210.5	213.32	211.98	213.87	212.09	214.31	210.73	214.03	211.6	212.71	208.47	212.08	211.78	213.51	210.39	211.9	214.22	210.36	214.49
207.26	209	208.93	211.37	205.63	208.62	208.88	206.87	210.43	211.27	207.91	210.8	207.51	207.67	208.17	206.99	210.21	212.43	208.82	208.57	204.87	208.67	208.65	207.83	209.75	211.64	212.24	208.26	211.05	208.29	208.77	209.07	209.61	211.08	211.06	208.81	207.58	208	207.91	208.48	206.71	211.95	210.69	209.07	211.23	210.53	206.98	207.06	207.9	204.41
201.93	200.41	202.13	203.33	202.94	202.79	200.61	200.76	199.95	202.04	200.6	204.32	202.2	201.19	202.48	198.23	203.61	200.84	203.67	201.43	199.64	199.35	202.01	199.96	199.81	201.08	199.86	202.07	203.07	200.43	201.42	201.76	199.41	204.32	201.68	200.35	202.94	201.03	200.61	199.42	199.74	200.6	200.83	199.99	199.38	203.28	200.34	200.96	199.84	198.28
201.89	202.42	206.04	203.29	202.86	203.9	203.75	202.16	200.23	201.78	199.55	202.37	204.9	204.59	200.66	202.22	203.63	205.51	205.39	204.33	201.97	205.1	203.3	203.13	202.3	201.19	204.55	202.53	205.11	199.62	201.96	206.33	203.24	202.28	205.1	204.81	200.99	204.81	204.69	205.03	201.65	206.14	203.95	202.32	202.2	201.52	202.87	200.04	200.43	204.75
207.97	210.42	205.4	209.07	206.91	208.83	206.99	207.07	208.2	210.24	211.42	205.83	206.43	209.66	206.23	208.99	207.85	210.67	210.42	203.51	208.54	208.86	209.33	207.03	209.94	208.05	209.13	208.52	205.37	207.65	209.4	208.68	207.26	208.53	209.55	207.32	212.19	208.92	206.89	210.11	210.21	208.93	206.65	205.02	208.94	208.67	209.01	205.55	208.35	211.59
208.68	206.52	206.4	208.42	205.12	209.22	209.7	208.4	207.32	207.16	207.33	207.17	205.61	208.94	205.54	207.51	208.13	206.64	206.17	210.56	208.33	203.83	207.47	209.64	207.98	208.83	206.21	209.08	207.3	208.82	207.84	206.9	209.81	206.85	207.1	209.2	207.74	209.05	208.53	209.3	205.27	209.36	207.2	207.3	208.41	210.21	207.6	208.22	207.16	208.26
200.43	202.79	199.05	201.73	199.64	199.14	201.27	200.73	201.59	203.55	200.92	197.71	201.44	203.67	201.6	203.04	198.56	203.69	199.62	202.44	198.04	200.92	201.78	202.81	201.56	203.36	200.77	205.13	203.2	204.12	202.16	198.31	202.57	201.75	200.72	202.73	203.86	201.56	203.4	201.27	200.18	200.32	199.12	201.9	202.87	200.23	200.4	202.32	200.75	201.2
208.97	207.28	204.44	209.27	207.38	207.12	205.5	207.51	203.24	207.12	209.62	208.48	205.16	207.03	206.29	206.1	211.97	211.33	204.84	207.54	211.6	206.06	205.84	207.63	208.14	209.96	209.31	207.14	210.17	204.9	206.44	207.65	209	204.72	205.4	208.13	208.33	209.8	209.66	208.46	207.89	207.84	206.22	205.9	207.09	209.8	205.62	205.22	206.46	206.17
206.64	210.81	210.49	205.96	207.11	208.76	208.29	207.1	210.61	208.76	206.26	206.96	208.99	207.53	211.81	210.68	210.34	210.21	208.52	208.95	206.27	209.37	208.94	208.18	208.87	211.84	208.73	211.95	209.31	206.03	211.62	208.35	209.5	207.22	208.58	208.15	207.33	207.97	209.39	209.82	207.89	207.13	207.89	209.4	206.21	207.76	209.68	203.69	212.72	208.29
203.24	203.84	199.72	202.51	200.64	204.75	203.63	200.58	200.71	200.3	200.62	199.38	199.6	201.83	200.37	198.04	201.13	198.98	203.14	199.24	199.17	202.44	199.87	203.34	199	198.53	200.85	201.7	198.56	200	198.73	202.05	203.01	199.35	199.12	201.22	200.23	200.16	199.45	202.13	199.73	201.65	200.31	197.77	196.13	199.19	200.52	201.35	200.35	200.44
210.71	210.01	207.58	208.72	210.47	208.8	211.2	210.12	208.02	208.75	208.46	210.27	212.95	207.97	208.81	211.87	206.66	208.19	209.87	208.12	206.74	209.07	210.87	206.43	208.12	210.12	211.09	207.1	208.16	210.41	212.54	209.88	210.26	209.78	208.15	206.09	210.81	209.65	212.91	209.32	210.71	207.97	205.79	207.72	207.94	204.72	205.84	210.59	208.65	207.49
211.77	211.58	209	212.89	212.36	209.14	208.91	215.1	213.59	210.12	212.37	209.39	211.27	211.26	210.33	212.36	211.67	211.45	212.27	209.37	212.59	210.44	210.42	213.72	208.14	209.49	215.91	207.8	213.17	209.91	215.93	210.31	214.78	208.19	210.22	212.98	212.61	213.89	207.51	211.98	209.25	215.01	214.13	213.16	212.48	212.16	209.91	212.32	210.72	210.08
205.72	209.25	204.05	209.24	207.59	210.44	210.19	208.57	206.85	205.41	210.47	207.54	207.22	209.07	207.61	212.76	207.96	206.52	208.8	206.93	210.04	208.91	209.44	210.76	210.21	210.4	206.58	207.16	208.99	208.41	207.2	206.25	210.09	204.78	210.63	208.3	209.04	207.05	205.08	209.81	210.59	209.15	207.38	209.57	208.04	210.93	210.07	210.86	208.93	208.18
193.95	194.31	195.03	192.15	192.51	197.09	191	195.04	194.53	194.64	197.11	192.89	191.43	194.74	194.01	194.68	192.86	194.09	193.41	193.56	191.87	193.94	197.51	194.81	194.84	190.82	193.55	192.62	192.62	194.33	194.99	194.13	193.73	195.88	193.91	191.77	192.41	193.04	193.69	191.32	195.17	194.73	193.01	192.6	191.75	195.19	197.22	195.92	195.34	193.61
211.12	212.22	212.78	213.25	208.35	210.09	208.58	206.63	210.93	209.7	208.51	208.86	209.35	210.35	209.98	210	206.97	207.6	207.51	208.06	211.89	208.41	205.56	210.57	212.18	208.82	210.24	210.95	211.64	207.15	206.91	206.58	209.25	207.2	206.73	213.58	207.56	207.78	209.03	209.05	209.62	209.77	210.14	207.65	208.79	206.67	209.67	207.73	209.37	212.52
213.47	208.99	212.37	208.47	213.84	208.33	212.66	214.13	211.3	210.17	210.18	210.62	208.48	209.84	211.77	212.05	208.99	214.64	212.6	210.33	212.38	212.01	213.29	209.16	213.12	213.91	212.98	210.07	212.93	209.31	215.63	208.29	212.41	210.24	213.18	209.79	214.02	212.15	212.67	211.03	210.56	210.56	212.62	213.2	210.05	211.54	210.35	215.2	211.61	213.7
210.22	209.39	211.32	208.57	209.36	213.32	210.89	208.52	211.68	211.23	208.4	208.71	207.65	206.61	208.27	207.87	209.45	208.52	209.01	212.21	207.17	209.46	209.38	208.87	208.79	212.96	206.45	210.28	208.2	208.28	209.58	211.7	207.82	209.99	210.35	210.67	212.02	206.91	209.29	208.87	210.72	207.32	208.94	210.37	206.53	208	211.48	208.66	210.39	209.65
206.25	208.36	205.05	202.74	203.61	204.12	208.6	204.88	206.11	202.85	205.97	205.93	202.64	203	206.59	200.39	204.56	205.4	204.54	205.4	204.79	203.11	208.26	206.29	204.89	202.23	205.13	205.1	207.22	202.79	204.33	204.98	206.36	203.69	205.34	203.25	205.47	205.13	204.57	204.85	200.75	205.39	206.52	205.24	207.12	205.84	205.35	207.86	204.22	206.44
216.97	218.46	221.74	217.71	217.35	215.45	220.18	218.45	217.99	217.2	216.35	218.29	220.15	216.76	218.57	217.36	217.46	218.68	218.13	219.38	217.66	215.52	219.92	220.24	218.47	219.69	215.22	216.21	215.71	215.69	216.5	220.39	217.32	217.98	218.91	216.56	216.04	221.04	218.47	218.89	217.1	218.58	217.73	217.35	217.48	216.22	218.11	218.94	217.39	223.18
206.09	208.63	206.75	208.46	207.67	206.82	202	208.77	207.36	208.34	209.34	206.07	206.59	207.23	203.54	208.75	206.54	204.38	204.96	207.61	205.21	205.5	204.14	207.68	207.03	203.19	207.27	207.82	204.65	206.33	207.09	208.87	206.06	204.69	203.39	207.97	206.98	203.75	208.75	203.34	206.9	207.06	206.18	204.41	206.44	207.58	208.79	205.31	205.9	207.21
206.76	210.8	210.37	209.19	209.29	207.87	208.11	210.29	214.39	215.28	206.25	207.87	211.91	208.74	209.59	210	213.41	206.63	211.9	208.18	208.41	212.98	205.66	209.49	211.85	210.03	211.33	206.63	211.58	209.55	205.53	209.84	211.2	209.57	207.24	209.81	210.88	209.48	209.25	211.08	211.14	209.75	207.09	209.19	210.43	209.74	209.67	208.19	208.59	210.16
209.42	210.68	209.28	209.81	209.32	210.74	206.89	208.76	209.52	209.53	208.78	211.89	210.08	208.94	210.33	208.82	207.09	210.5	208.21	210.33	209.25	208.82	208.5	209.23	207.92	211.12	208.95	210.25	210.03	209.34	209.47	209.87	205.74	210.69	209.8	208.85	206.21	208.02	207.41	212.98	208.53	210.37	206.53	208.09	210.24	209.53	207.84	210.2	210.23	211.47
205.78	209.96	207.53	205.7	210.91	207.89	206.47	207.42	210.99	206.25	207.49	206.67	210.79	208.14	208.99	206.63	206.89	209.38	208.69	209.33	204.19	208.99	208.02	204.31	208.31	210.37	206.19	208.12	210.39	208.81	210.28	204.89	207.53	207.87	207.03	205.73	204.68	206.75	206.28	205.06	208.2	205.22	205.44	205.82	206.24	208.58	207.87	209.17	210.16	209.76
208.57	208.48	207.89	207.83	208.72	206.65	206.41	209.09	211.95	210.85	207.01	207.34	204.38	208.54	209.14	204.21	206.88	210.49	208.09	204.73	208	206.49	206.26	210.07	209.5	207.7	205.2	207.83	208.78	207.62	207.66	204.46	208.11	207.57	207.25	206.92	205.57	206.93	207.8	208.27	206.83	209.97	205.34	205.61	207.82	208.46	208.63	206.17	205.18	208.33
203.51	202.48	200.73	203.55	200.28	200.74	202.23	198.41	201.43	203.84	200.16	200.92	201.07	200.65	199.11	201.47	203.61	199.28	199.91	202.92	201.06	201.8	199.43	204.02	202.1	201.52	200.4	199.67	197.28	198.84	201.38	202.16	201.11	202.35	202.21	199.97	199.2	196.33	199.75	198.95	199.38	201.03	198.88	201.03	202.75	197.12	199.88	204.08	199.5	200.13
201.41	201.08	199.56	201.24	201.12	201.13	198.13	202.18	202.1	200.7	203.16	201.22	198.75	201.47	199.71	201.72	197.15	200.87	199.91	201.06	203.93	203.19	199.81	199.96	198.97	199.44	202.65	202.44	197.33	200.65	198.37	201.24	199.88	200.6	202.82	199.84	203.51	197.7	203.5	201.9	198.82	200.56	201.2	198	202.86	200.74	199.43	199.56	200.45	201.85
212.99	211.1	213.74	215.62	214.05	211.11	213.69	213.73	214.79	212.3	215.14	211.67	209.27	211.89	214.1	210.72	213.07	213.82	212.82	213.41	213.63	210.52	211.34	212.79	213.17	214.55	208.95	209.96	214.41	212.5	212.48	211.1	211.6	212.19	215.28	211.33	213.9	212.08	213.43	212.16	210.83	213.81	212.89	216.05	212.21	214.45	210.15	212.58	210.56	209.97
206.5	206.24	208.62	208.56	204.9	206.69	207.46	209.29	210.56	208.64	206.39	207.39	209.09	209.33	207.86	208.36	206.18	207.44	210.28	205.73	206.54	206.15	207.87	209.35	207.95	208.7	205.68	208.82	208.79	209.55	207.68	210.01	209.64	208.39	208.82	212.08	210.27	210.53	209.01	210.13	210.87	209.03	208.51	204.4	209.63	204.86	207.21	209.66	208.59	208.51
209.31	210.79	208.01	208.72	210.57	210.5	205.94	209.21	205.59	209.26	206.51	207.72	210.88	206.86	209.94	209.69	208.31	212.43	205.5	208.19	211.43	210.18	206.52	208.02	212.33	211.23	206.15	207.69	209.46	208.14	206.38	210.74	205.86	207.16	209.12	209.66	209.69	209.61	208.84	207.2	206.97	209.51	209.67	212.38	208.93	209.79	209.6	210.19	206.89	211.77
207.3	206.84	207.13	208.08	208.19	212.18	210.17	209.17	209.67	209.38	207.87	206.59	207.6	208.37	210.92	210.16	209.03	210.84	209.42	210.98	212.81	209.68	207.19	210.32	208.21	208.87	208.38	210.83	209.92	209.21	210.06	209.13	207.11	212.63	207.46	209.41	208.5	209.33	208.93	209.41	208.03	211.74	211.95	211.92	210.37	209.63	208.2	208.02	207.29	208.27
211.6	207.46	210.37	211.64	211.8	210.06	208.68	212.74	213.72	210.45	211.87	211.49	215.76	212.96	211.66	213.05	214.67	211.9	213.07	210.76	210.18	208.95	209.98	211.09	212.09	214.43	211.46	214.17	208.62	211.44	213.99	209.79	212.72	212.21	212.32	209.59	212.35	214.4	213.37	210.91	215.21	214.29	210.52	211.16	210.89	212.41	209.18	208.57	212.06	211.05
212.25	213.11	211.68	211.22	209.64	210.62	208.41	210.3	211.3	210.18	209.91	211.03	209.39	210.82	212.2	211.45	210.68	212.31	213.24	211.09	209.22	211.62	212.32	212.66	211.34	211.39	212.49	209.88	211.99	209.95	209.34	212.07	211.52	210.28	212.97	208.8	214.76	212.87	211.49	212.35	204.95	213.18	210.2	211.2	214.5	210.46	208.74	213.69	209.21	212.06
200.46	201.28	199.57	201.71	199.8	202.23	201	199.29	199.35	198.07	199.77	197.87	200.23	197.47	201.61	201.98	201.32	201.17	197.76	199.68	200.59	200.26	199.38	198.3	201.27	199.73	198.71	201.32	201.17	202.81	200.16	201.84	199.41	200.9	199.76	200.26	199.31	200.89	201.47	201.71	201.87	197.99	201.24	200.33	200.34	198.73	202.53	204.35	201.7	198.13
207.2	207.34	207.43	207.51	206.06	210.05	208.35	210.8	207.55	206.17	211.29	210.82	206.97	208.97	206.21	210.99	210.37	205.42	208.85	209.34	207.66	210.16	205.65	209.23	206.12	208.99	208.12	209.71	206.48	209.5	209.29	207.6	209.33	206.33	207.73	205.13	205.16	208.61	210.01	210.29	211.96	208.63	206.93	210.47	210.67	209.63	208.01	205.78	209.13	206.86
201.59	203.56	200.2	203.32	203.37	204.12	203.1	206.3	200.41	207.65	202.25	203.39	206.19	202.22	203.75	202.32	200.4	206.14	202.77	204.43	205.65	204.52	203.29	202.59	203.87	205.37	204.82	202.72	204.12	204.6	202.57	199.22	202.08	201.58	205.64	203.47	205.13	202.8	204.68	202.53	203.21	201.8	202.67	205.23	203.81	202.32	202.42	204.01	201.4	203.54
213.53	208.14	214.34	211.32	211.4	211.06	210.87	211.12	210.46	211.15	212.65	212.75	210.73	212.76	213.34	209.26	213.37	212.23	213.43	213.22	210.13	210.79	212.9	214.66	211.12	211.5	210.82	211.37	211.52	211.06	214.46	214.09	213.81	212	210.37	214	211.53	210.65	213.54	210.23	211.87	208.75	209.77	213.4	212.39	212.31	211.71	211.06	212.03	210.62
208.38	207.25	209.29	204.55	207.5	206.87	209.47	211.17	209.1	209.06	208.87	209.53	210.81	208.65	210.06	206.2	212.51	208.12	208	209.05	209.22	209.3	209.4	208.37	209.64	208.77	209.32	206.78	211.15	206.98	208.28	207.55	209.91	207.39	207.67	210.29	208.49	206.79	204.6	208.26	208.95	209.27	208.28	210.71	207.63	209.51	208.57	207.5	208.94	206.72
219.71	218.3	218.68	217.51	215.99	218.35	216.81	219.59	217.34	216.35	215.83	215.98	216.11	213.89	216.85	216.07	219.13	213.52	212.51	216.05	214.98	218.52	213.82	219.08	213.51	216.84	218.5	219.49	216.84	216.49	218.47	217.48	213.5	217.03	218.83	215.87	215.66	218.6	216.79	217.74	220.45	220.46	221.31	215.04	220.49	217.29	218.24	216.72	216.79	218.84
214.48	210.8	212.96	209.38	212.37	213.97	212.68	211.92	212.26	209.21	213.77	211.44	213.67	212.64	215.62	212.85	212.93	214.34	210.7	211.77	213.87	208.84	214.76	213.88	214.67	212.79	210.78	210.17	215.77	211.67	212.34	212	212.05	210.81	210.6	209.39	210.65	211.84	211.09	210.75	214.99	211.56	210.94	214.02	215.45	213.84	211.27	211.19	210.95	211.38
207.63	207.34	209.16	207.75	206.56	208.34	204.44	205.97	208.9	207.9	203.92	208.22	207.21	207.82	205.8	210.36	209.2	206.46	205.05	210.98	205.38	210.13	209.83	207.85	205.94	206.03	206.91	208.09	210.53	207	203.25	210.14	208.18	208.72	207.72	206.95	206.4	207.81	206.12	206.98	208.4	206.7	206.89	210.46	210.43	206.08	207.95	211.36	208.46	207.89
207.23	205.61	207.56	206.64	209.29	207.16	208.72	209.17	207.31	205.4	206.8	209.48	207.74	206.64	206.58	205.78	206.09	212.93	204.65	211.72	209.68	205.43	212.61	204.84	205.66	208.79	206.32	209.84	208.54	207.37	209.43	208.76	207.94	206.39	208.5	207.48	208.18	208.66	205.56	206.94	207.52	208.72	206.71	207.15	211.5	205.69	210.73	207.94	210.84	207.94
208.82	207.01	210.38	211.66	208.43	209.27	211.8	210.06	208.45	209.33	207.6	205.07	208.58	205.15	208.71	212.81	209.03	207.78	207.64	207.05	208.32	209.91	208.13	206.24	212.33	209.1	208.1	208.74	207.7	210.04	209.19	209.6	208.81	208.58	208.89	204.88	210.04	206.55	206.31	209.85	206.44	208.72	210.98	209.44	209.23	208.54	212.38	205.68	209.58	210.19
210.46	208.3	208.87	207.02	209.49	212.75	205.55	207.8	211.1	210.18	210.15	210.43	211.8	209.16	211.05	208.15	207.21	212.37	213.32	206.99	208.43	206.59	209.88	213.63	209.77	208.56	210.6	209.43	209	210.14	212.25	210.62	210.74	209.71	209.53	209.93	210.35	210.21	207.78	208.09	207.18	208.39	208.92	208.35	209.34	206.03	207.84	208.46	209.38	208.12
201.35	204.54	206.16	203.87	201.81	204.39	205.13	204.08	204.48	204.98	203.91	203.31	204.72	205.93	202.61	205.7	201.52	207.36	203.81	207.42	204.29	206.13	206.28	206.28	204.16	203.75	204.83	206.27	203.13	205.62	205.16	207.36	205.33	206.44	205.82	201.74	207.42	206.29	205.17	204.55	206.48	206.15	208.54	203.12	204.2	207.2	202.43	204.28	207.66	202.76
202.61	205.14	202.42	205.56	204.76	206.58	203.3	202.72	205.15	204.64	205.98	203.2	207.63	207.15	204.86	208.39	205.71	206.19	203.81	201.58	201.93	202.28	205.03	206.61	204.65	202.82	205.51	204.4	206.07	204.64	202.87	205.33	202.82	203.25	207.7	203.96	205.6	202.63	204.48	205.58	206.29	208.34	206.39	205.79	203.82	205.17	206.47	207.25	204.09	205.63
199.98	200.54	197.48	199.69	200.78	197.48	201.54	197.29	197.87	197.23	199.71	199.01	198.18	197.17	200.64	197.47	199.67	201.26	201.63	201.14	199.5	199.63	201.24	202.22	198.6	199.74	197.13	201.43	200.05	199.9	198.46	197.84	199.34	200.63	199.52	202.47	199.49	201.43	197.82	200.69	198.9	197.82	200.64	199.14	201.03	197.24	199.9	198.95	197.68	199.68
199.07	203.12	198.96	200.38	201.13	199.11	199.27	201.29	202.06	200.41	197.55	199.24	199.08	196.76	199.8	196.37	199.5	195.65	197.23	198.95	198.78	199.85	198.88	196.79	196.04	201.27	199.83	201.67	196.84	200.02	200.53	197.23	195.96	201.66	198.81	199.65	197.09	198.46	200.26	198.44	199.29	199.95	196.44	201.14	198.38	199.23	195.95	200.34	201.45	196.07
214.01	213.95	215.34	210	212.51	211.48	212.39	215.13	211.9	214.4	212.63	212.12	215.47	210.7	214.54	213.45	211.15	211.07	214.78	214.12	213.11	213.69	212.97	215.87	212.34	211.9	211.83	214.66	213.65	211.43	214.28	208.82	212.8	215.11	213.93	214.38	211.31	213.94	211.84	211.35	210.46	214.91	213.74	213.46	214.28	211.82	215.42	215.31	212.66	217.03
197.4	197.86	195.57	197.36	196.9	197.86	199.11	199.52	196.99	198.12	196.21	199.76	198.1	197.48	198.75	196.92	197.87	193.76	196.89	194.2	197.32	199.82	199.46	197.29	199.82	196.77	195.59	198.59	197.68	199.99	199.52	199.73	198.15	200.22	194.64	195.96	200.52	200.21	199.91	200.64	195.79	198.23	200.46	199.95	197.92	197.41	196.15	200.73	195.16	195.87
214.48	215.89	211.59	209.33	212.12	208.11	214.33	211.27	210.46	210.72	210.38	213.22	214.71	211.18	210.31	208.7	212.32	212.76	214.89	214.64	212.04	212.55	212.61	209.48	211.68	211.7	210.01	212.61	212.77	214.49	212.16	212.8	209.55	211.43	211.39	213.26	210.93	207.77	209.08	213	212.61	216.57	213.11	212.57	210	211.03	214.37	211.97	212.63	213.03
208.74	208.95	210.02	208.69	213.04	208.94	209.68	205.68	210.13	209.67	208.7	209.56	205.88	205.27	209.03	210.26	207.09	211.19	210.58	208.89	209.58	209.26	208.89	208.41	210.22	207.52	208.37	207.36	205.76	207.83	206.75	211.87	209.6	207.99	206.39	209.32	205.15	214.74	208.76	209.09	211.51	208.8	206.55	209.09	206.44	209.23	208.46	210.65	210.52	208.59
197.96	200.96	197.97	201.29	199	196.83	198.97	197.02	202.56	203.32	197.29	198.17	198.84	198.69	199.31	201.42	197.43	197.41	197.91	198.92	200.56	199.65	197.6	200.75	198.51	199.02	201.49	196.91	195.74	201.67	201.41	201.45	201.21	199.88	199.11	199.2	201.6	200.22	197.98	198.91	198.64	199.77	199.52	198.65	200.8	199.14	197.22	199.58	197.65	199.66
190.06	195.99	193.49	191.29	193.19	193.76	195.02	195.21	192.46	191.77	195.84	193.72	193.97	193.33	193.2	191.57	192.52	193.93	192.68	193.83	190.91	190.74	194.84	195.02	195.34	193.44	191.39	195.35	196.4	192.87	190.02	191.72	191.57	195.9	194.37	196.28	193.54	193.52	192.04	193.93	194.69	194.17	194.7	192.42	195.08	192.79	194.4	191.34	195.69	190.95
203.7	204.4	204.23	204.14	204.01	203.08	203.51	203.46	205.13	202.82	203.24	206.57	203.78	203.73	206.53	205.99	202.74	200.35	202.87	204.05	202.46	205.15	199.69	202.26	203.25	205.29	204.85	207.19	204.94	205.05	203.77	204.13	205.66	202.09	203.41	208.53	206.8	205.01	203.79	202.73	201.15	202.75	202.33	205.7	203.68	203.79	206.46	208.3	200.47	202.44
219.22	218.3	216.54	218.59	220.83	220.99	217.72	216.53	220.41	214.95	219.05	218.19	220.9	217.09	221	219.05	220.92	218.54	217.97	214.99	219.73	217.6	215.58	216.5	217.53	217.6	219.55	221.35	218.34	219.06	219.87	218.3	218.33	219.38	216.28	216.88	218.97	216.5	220.29	219.43	217.78	216.43	217.18	217.26	217.96	218.73	219.89	217.62	215.65	218.6
206.99	210.32	208.59	210.56	211.02	207	208.52	205.83	207.3	211.99	209.73	207.21	208.37	205.73	208	208.82	210.58	207.24	208.69	207.8	208.54	209.82	208.71	207.55	209.47	208.61	211.81	209.09	209.69	207.89	207.74	208.58	210.8	207.74	210.36	209.55	206.47	205.74	206.52	206.58	208.62	209.38	211.59	207.9	208.71	211.95	207.12	206.83	209.85	206.26
217.94	218.16	215.65	218.32	218.33	219.65	215.36	216.64	217.14	220.4	217.16	213.56	216.29	216.16	212.29	217.59	218.45	217.08	217.97	215.14	217.2	215.76	214.68	217.52	217.07	215.71	214.73	217.58	219.02	216.52	216.84	215.54	214.05	213.06	216.3	216.26	216.67	214.78	216.99	219.16	215.21	216.02	213.62	217.18	217.68	218.4	217.81	216.37	214.94	216.05
202.49	201.56	204.74	203	200.64	203.94	203.65	202.3	204	200.29	204.45	200.2	206.93	201.78	205.37	203.49	200.62	203.2	203.34	203.03	204.74	204.25	200.71	200.71	201.73	200.68	202.41	201.62	201.87	202.71	203.68	204.53	201.16	199.81	204.75	203.74	201.54	203.04	201.86	202.77	201.78	203.3	201.79	203.26	201.05	204.94	202.56	201.91	201.3	202.53
207.81	210.08	210.13	205.37	210.79	209.29	211.46	211.33	208.16	205.22	209.79	211.39	211.48	208.82	206.74	206.96	209.02	209.25	208.31	206.42	211	207.92	207.06	206.69	209.97	208.52	206.27	206.94	207.01	209.04	209.35	209.36	208.91	209.62	210.47	207.87	210.09	207.56	209.28	208.92	210.23	204.84	213.23	211.65	211.47	209.05	207	211.43	208.32	206.92
198.05	199.91	202.91	201.63	200.57	200.99	200.83	203.3	201.94	200.38	199.24	201.92	202.91	199.41	199.95	197.81	197.54	200.44	199.43	203.66	202.29	200.2	199.91	199.34	200.57	199.98	199.98	199.93	198.54	199.45	198.39	198.62	201.2	200.4	200.46	201.71	197.92	200.6	198.06	199.77	196.49	201.43	200.29	202.01	197.87	200.47	198.13	198.54	198.85	202.9
205.31	206.17	206.02	207.61	205.93	207.73	208.84	207.36	207.27	206.73	207.55	206.23	209.63	207.83	207.84	202.84	208	207.23	205.62	206.84	207.95	207.43	208.75	208.16	208.59	206.21	209.9	210.36	207.45	207.05	205.29	208.84	207.85	207.73	207.27	209.38	207.34	206.82	204.14	206.93	208.69	208.86	207.74	208.49	207.07	206.33	208.1	206.97	210.6	207.63
196.89	200.16	202.81	197.2	202.48	198.73	202.15	196.46	197.93	199.07	200.04	202.51	202.83	194.84	197.43	200.18	198.94	202.13	202.34	199.86	202.08	201.09	200.13	201.56	200.99	201.72	204.82	202.9	200.43	200.39	196.12	199.91	200.91	200.09	200.3	197.67	199.48	199.2	201.93	200.64	201.43	201.71	199.87	200.22	198.94	200.53	200.06	203.29	199.32	198.94
206.79	210.87	206.68	208.69	205.35	206.21	210.04	207.14	207.41	208.46	207.76	211.34	206.28	209.35	207.58	207.73	208.01	208.93	209.57	209.45	208.84	205.88	204.55	205.13	207.84	208.74	209.96	211.46	209.43	207.64	209.79	211.03	210.05	208.46	207.92	208.19	207.66	206.22	209.15	207.72	210.02	210.89	204.13	206.76	207.37	207.45	208.01	207.13	210.8	206.98
209.44	208.96	209.04	208.97	208.13	209.47	210.03	210.37	206.36	207.24	209.02	208.39	209.44	206.75	206.09	208.34	208.54	207.69	208.64	209.41	211.99	209.63	207.76	210.58	206.46	204.26	209.02	208.87	208.86	208.18	208.86	209.98	207.16	212.13	208.91	205.91	207.32	207.66	210.78	210.21	208.97	209.81	207.32	207.01	210.2	210.28	209.61	208.34	207.6	207.99
203	203.98	206.25	201.54	203.07	203.99	203.67	204.48	205.39	206.58	203.72	205.28	205.98	207.02	201.77	203.45	202.93	205.71	203.04	205	204.27	205.39	205.54	200.33	202.53	202.42	198.75	202.85	204.16	202.81	202.55	201.46	203.99	200.03	206.24	203.63	204.22	202.39	201.82	201.86	202.71	200.7	202.1	201.31	200.47	202.02	200.06	206.03	203.21	204.16
205.6	208.24	205.28	207.48	207.62	206.54	206.71	209.64	207.59	208.66	206.71	210.16	209.57	205.9	208.23	211.17	205.78	206.01	209.52	209.71	206.25	204.64	206.54	206.38	208.62	206.64	205.93	206.12	206.07	208.71	205.36	207.38	206.98	208.41	205.91	211.98	208.8	206.52	207.02	206.17	207.6	211.54	208.8	209.32	208.38	210.74	206.38	205.74	206.57	207.09
220.39	213.33	217.69	216.55	216.86	214.64	217.81	216.56	213.17	218.17	215.93	215.41	216.17	215.39	215.9	216.95	214.73	216.27	215.16	215.58	218.72	217.68	219.76	216.82	216.97	215.71	216.87	213.96	216.85	214.25	214.46	217.12	216.72	217.77	216.14	217.94	216.45	216.49	216.1	215.84	216.71	217.38	215.38	213.88	216.77	217.15	217.71	216.16	217.49	217.35
216.71	217.87	216.43	219.68	219.43	218.85	217.9	217.64	219.2	217	217.56	216.78	217.86	218.73	216.47	216.04	219.03	218.06	218.9	217.73	216.77	217.11	219.04	215.58	218.83	219.26	217.42	221.39	217.9	217.32	215.96	220.46	221.26	217.72	215.2	217.32	219.67	217.65	217.07	221.56	219.41	221.31	216.15	218.43	217.82	218.86	220.32	218.53	218.01	216.73
200.62	205.68	202.8	204.27	199.16	204.43	203.43	204.2	202.02	203.69	202	201.42	204.18	203.36	205.5	201.3	203.99	204.12	204.35	202.43	206.82	205.88	203.98	203.46	203.37	202.83	202.16	204.54	204.5	202.72	201.83	203.35	204.34	203.89	206.36	208.34	206.46	202.52	205.9	201.08	204.54	203.45	203.85	204.5	204.31	208.88	201.04	202.24	205.26	204.46
196.61	192.91	194.43	193.52	194.43	194.91	194.54	195.22	193.56	194.6	196.06	194.43	195.98	196.09	192.49	196.49	195.18	191.88	192.61	192.08	191.89	194.79	195.14	193.82	194.53	195.04	192.51	192.72	195.18	194.28	195.21	191.96	194.93	197.49	192.32	191.55	195.19	195.52	195.69	194.04	192.63	195.98	195.79	192.22	191.52	193.23	192.3	193.77	196.09	194.45
208.66	211.89	209.91	209.69	207.53	211.7	209.2	210.58	209.53	204.26	209.15	208.66	212.3	209.23	208.06	209.01	211.08	209.78	208.42	210.14	207.67	209.3	207.58	207.01	207.95	206.66	209.53	211.82	207.34	208.67	209.8	207.97	209.72	209.58	206.24	209.16	207.41	207.12	209.61	207.52	204.54	211.46	208.15	207.68	206.24	208.65	208.49	211.31	208.65	210.06
207.18	208.75	210.84	209.11	206.69	209.09	207.92	206.41	208.13	208.23	208.99	212.06	208.33	210.91	209.15	208.08	207.34	210.73	208.08	207.74	207.27	207.82	210.58	206.31	208.32	210.93	209.86	209.58	206.01	210.74	208.72	207.05	207.98	209.52	210.93	208.58	205.51	209.12	208.89	206.56	207.82	208.22	211.91	208.42	207.18	207.28	206.36	210.24	210.32	207.67
202.94	204.98	202.21	204.39	204.86	201.85	203.49	204.11	203.53	206.84	202.09	199.99	204.58	202.55	202.94	204.52	206.16	202.66	204.23	203.03	204.39	207.22	205.7	203.36	203.82	203.89	203.4	204.72	204.26	208.86	202.76	200.58	204.14	202.61	205.15	201.41	203.18	205.41	202.93	202.92	203.47	203.3	203.54	200.39	203.38	202.72	206.81	202.38	201.34	204.64
210.18	209.8	209.75	205.75	208.17	211.75	211.7	209.6	210.01	208.73	207.35	211.17	210.03	206.36	211.04	209.61	212.88	206.6	210.1	208.39	211.53	211.04	210.71	212.09	209.09	210.78	208.93	210	213.66	208.6	210.26	209.56	209.53	208.57	206.92	207.88	210.88	209.76	211.25	211.01	209.8	208.24	210.6	206.73	210.88	209.88	209.56	207.97	208.41	209.22
200.36	202.03	200.1	203.24	196.89	199.22	195.11	201.49	198.76	199.63	198.87	198.41	200.37	200.51	199.37	200.29	199.21	197.38	200.9	197.93	198.58	199.24	199.1	199.34	198.17	198.66	200.3	199.64	202.3	201.12	199.93	200.2	199.92	195.91	201.74	197.14	199.43	199.48	198.17	202	202.52	196.91	200.98	199.05	197.22	197.47	199.28	193.18	199.16	196.3
203.64	203.92	204.57	204.76	209.69	208.14	206.19	208.09	205.8	204.43	207.23	204.23	207.62	207	209.12	206.82	204.49	206.68	206.9	208.41	204.61	206.02	205.25	204.6	205.69	208.8	207.79	206.34	207.61	205.78	208.51	205.05	206.88	204.5	208.43	203.98	204.24	207.05	207.46	208.73	205.95	206.08	209.96	207.21	205.48	207.64	205.04	210.08	212.55	206.29
202.53	201.58	201.76	204.52	203.58	203.32	202.37	203.77	202.38	204.35	203.47	204.21	202.56	204.6	204.46	202.48	203.72	205.23	203.98	202.07	205.4	201.59	205.06	201.1	204.6	204.63	202.97	204.68	203.48	206.14	206.22	201.19	204.05	200.87	200.53	204.86	201.37	201.07	202.41	202.59	204.6	206.14	201.34	201.16	201.49	203.35	205.79	202.77	205.18	206.06
207.45	209.67	207.92	210.09	208.62	207.8	205.47	210.61	209.48	208.15	211.1	209.54	206.19	207.22	209.36	208.67	210.56	211.2	208.69	207.83	208.9	210.72	209.29	209.91	206.67	206.37	208.83	203.7	210.54	208.11	207.19	206.36	207.53	209.37	206.95	206.79	209.45	209.94	206	212.1	208.31	206.37	209.26	209.26	209.23	207.83	207.41	211.46	208.34	206.79
208.58	206.11	206.79	210.24	210.44	207.13	209.34	207.01	208.39	207.58	206.56	208.07	208.31	204.88	209.04	206.7	207.02	208.22	208.98	208.76	211.05	206.44	206.43	211.13	211.15	210.24	209.16	207.72	209.12	206.5	210.54	210.88	208.62	208.72	211.23	207.68	208.54	208.94	207.24	206.95	206.15	205.88	209.27	206.5	207.31	209.21	210.8	208.53	208.76	209.16
211.29	207.29	209.05	209.94	209.03	208.71	210.51	206.47	210.12	207.63	206.23	206.87	210.19	206.35	207.9	210.04	208.82	211.13	208.86	208.97	207.82	211.12	207.92	210.7	207.99	209.41	205.69	205.83	207.71	208.64	208.21	207.04	210.69	210.43	209.13	208.36	208.38	210.75	205.34	211.72	209.38	208.78	212.44	210.15	209.02	208.11	211.37	208.26	209.38	208.35
206.86	206.12	208.02	209.44	208.25	207.3	208.55	204.34	207.15	208.51	211.4	208.36	209.55	209.74	210.14	207.2	212.35	209.55	206.31	211.95	211.46	206.08	210.08	209.85	208.67	208.59	210.3	208.25	208.12	208.98	209.49	209.2	211.5	208.74	207.27	209.81	210.04	206.63	205.67	208.96	210.08	209.95	206.82	208.78	208.97	207.94	206.96	206.72	207.58	209.7
200.77	202.33	204.66	199.7	202.45	199.82	201.32	198.38	201.63	200.48	197.43	202.42	202.72	201.53	202.27	200.61	198.73	201.14	202.17	202.64	201.55	203.57	201.93	198.88	201.44	201.17	199.59	202.43	199.57	202.04	198.89	201.33	203.45	201.74	199.05	201.06	198.97	202.71	200.81	200.46	201.08	201.36	198.26	201.46	199.88	201.05	202.67	197.8	199.15	203.13
207.79	206.51	211.09	211.12	208.03	209.24	207.48	208.75	209.88	210.59	205.48	209.32	211.3	211.3	208.53	205.62	206.69	206.32	209.93	209.73	207.75	208.59	203.62	205.69	208.15	208.39	210.16	207.59	208.86	209.19	209.63	206.49	206.11	208.42	207.12	210.2	207.35	207.94	212.64	212.17	209.97	207.63	209.19	204.88	210.26	211.2	210.32	208.95	209.72	209.31
212.3	213.4	212.35	215.31	214.36	215.82	214.86	214.02	214.81	215.86	209.55	216.34	211.31	214.58	212.95	213.24	212.47	215.18	211.12	215.53	213.01	214.44	214.5	216.09	214.08	212.83	213.69	213.45	215.29	216.45	212.84	215	216.9	212.56	217.57	216.18	213.71	213.07	216.2	213.66	211.36	215.8	212.56	215.07	215.95	211.48	212.17	214.9	217.51	215.97
207.85	212.35	209.12	206.24	207.41	208.41	209.3	208.37	204.55	205.18	206.75	207.33	206.85	206.72	207.15	211.68	209.62	205.27	210.49	207.9	208.72	206.89	207.23	204.66	208.7	206.71	206.64	208.03	209.58	205.34	208.06	206.21	207.63	205.04	204.48	206.62	205.36	208.12	207.58	208.31	210.03	208.65	210.45	210.07	207.43	206.32	209.03	209.03	206.63	205.18
208.5	208.96	210.91	208.22	210.82	208.66	211.4	209.88	211.21	208.19	207.46	207.11	210.61	210.15	207.36	210.42	208.48	209.13	208.38	209.16	210.27	210.07	207.49	210.28	208.16	209.9	210.47	208.22	207.95	209.12	211.47	207.91	210.03	210.73	209.09	207.99	210.34	207.68	208.89	207.99	204.6	207.55	209.96	207.74	210.04	207.54	210.75	208.01	208.11	210.59
211.39	211.38	209.42	213.76	210.87	212.15	212.97	211.13	210.53	212.23	210.55	212.93	213.68	215.04	208.89	214.18	215.07	210.89	211.86	209.89	211.77	212.48	210.35	212.87	210.41	211.86	214.06	212.31	211.24	211.73	211.43	212.01	213.43	209.61	213.87	210.59	209.06	211.43	209.91	210.43	212.19	213.82	212.71	209.17	210.26	209.16	213.36	207.36	210.64	210.88
207.42	207.24	210.75	208.34	208.91	211.6	206.6	210.77	209.86	212.1	212.28	209.1	207.76	207.24	213.57	209.66	208.56	207.44	210.54	209.47	207.45	211.48	207.61	210.05	208.72	207.51	211.18	207.63	206.15	209.84	210.43	209.61	212.19	208.52	212.64	212.36	211.64	210.55	208.07	208	208.02	212.06	211.54	207.74	209.71	209.01	207.6	209.58	209.4	208.84
201.19	196.41	200.91	195.38	198.42	203.49	197.55	197.38	200.73	199.46	200.54	194.95	199.17	196.08	196.27	199.71	194.2	198.42	202.74	200.41	199.3	198.89	199.61	200.37	199.1	201.77	198.12	195.73	199.15	196.95	200.45	198.59	201.1	199.01	200.16	203.06	197.3	195.84	199.21	199.02	198.14	197.56	199.24	195.36	197.71	196.75	195.04	199.44	198.99	200.9
197.74	202.22	199.46	198.29	199.98	198.8	199.97	200.79	198.6	201.14	202.24	196.47	201.72	199.13	195.97	196.61	196.96	196.63	201.06	196.82	196.26	200.29	199.66	201.01	199.18	198.84	198.23	200.89	199.09	199.38	202.01	200.93	198.78	201.44	199.62	195.67	198.3	199.32	200.13	199.09	199.2	199.47	199.26	199.08	199.53	196.53	200.89	199.99	195.42	196.62
202.48	203.03	202.49	206.08	205.22	199.18	201.53	208.22	204.43	203.37	203.43	204.64	204.58	200.08	205.23	202.82	201.64	201.63	199.05	205.58	201.29	199.74	200.57	204.28	204.78	199.74	202.52	205.09	205.16	206.28	201.97	203.8	203.36	202.84	205.65	202.38	199.92	201.89	201.65	201.93	204.97	204.42	205.29	205.63	204.06	203.33	202.67	204.2	204.42	204.17
202.41	205.42	201.02	202.84	199.46	203.31	200.54	201.22	201.32	203.93	199.69	203.56	203.95	204.06	203.25	199.1	203.74	202.65	201.98	205.51	203.2	203.26	200.91	197.59	201.58	199.59	200.77	202.91	202.03	203.71	202.05	204.11	203.62	204.96	203.95	202.28	201.57	200.59	200.05	204.38	201.68	203.06	199.55	200.82	204.27	204.6	201.74	200.89	205.43	202.57
205.71	204.17	205.35	204.7	211.19	203.99	204.68	203.55	205.63	201.57	204.99	204.86	203.85	204.08	202.63	205.81	205.48	205.14	204.59	204.51	205.45	206.59	206.96	202.56	206.97	204.44	206.47	203.82	205.99	202.54	201.34	208.95	206.82	205.16	205.66	203.91	204.3	208.16	203.24	209.39	206.62	205.15	207.93	204.8	205.85	205.65	206.08	206.14	203.94	207.27
201.8	202.71	199.27	204.56	203.28	203.31	205	205.22	205.25	207.55	205.08	203.42	206.56	204.28	205.84	206.22	203.18	207.58	204.12	207.82	204.16	206.95	204.41	207.83	204.64	204.93	202.54	206.24	204.74	202.71	203.69	202.42	207.17	204.43	205.36	202.41	205.24	206.13	202.41	206.18	205.87	201.42	202.42	207.87	203.54	203.91	203.57	204.96	205.17	204.69
207.32	204.51	212.21	208.89	208.55	209.77	206.66	208.1	209.21	205.89	208.4	209.95	207.59	209.97	210.46	207.48	210.07	209.52	211.77	209.51	209.71	210.95	208.34	207.39	209.22	209.68	209.78	207.69	207.2	206.99	210.09	208.48	210.21	206.5	211.76	207.97	209.53	209.2	209.42	209.99	208.04	212.54	210.64	209.28	208.83	207.99	209.96	208.08	207.54	213.4
205.38	205.21	207.92	206.71	209.21	205.69	205.34	210.06	207.03	208.21	205.39	207.64	205.11	206.29	208.21	204.74	207.81	208.38	205.35	205.17	208.12	204.68	209.75	207.13	207.51	206.58	205.72	205.34	206.45	205.29	204.42	207.64	207.81	206.46	208.4	206.32	208.02	201.19	204.51	208.98	204.22	207.4	207.56	207.44	205.94	206.67	205.65	203.95	206.62	206.31
205.77	208.33	210.25	205.51	208.83	207.03	206.6	208.14	208.47	205.7	204.63	206.5	206.43	209.18	205.61	209.11	206.69	209.25	207.9	207.24	207.49	207.02	208.22	207.37	208	204.14	208.52	208.4	208.13	205.81	206.26	206.75	204.12	207.59	207.21	208.26	206.14	206.37	205.4	205.73	207.85	208.94	207.8	207.17	206.87	209.32	208.79	207.54	205.67	206.12
203.6	204.26	201.83	203.32	203.84	206.32	206.71	204.07	202.95	203.23	203.6	200.73	203.56	202.37	202.52	205.89	202.17	204.76	203.54	205.78	202.11	203.29	206.59	205.74	202.57	206.03	204.92	202.32	205.4	201.8	201.85	202.69	204.46	202.53	206.52	203.79	202.29	205.05	204.79	204.89	205.19	203.29	202.13	202.5	202.24	202.56	205.06	203.48	206.46	204.43
210.9	210.02	211.51	207.24	210.64	208.5	208.11	210.66	208.73	209.47	207.98	208.68	205.43	207.74	210.21	205.53	209.64	204.83	205.71	206.6	209.8	209.33	204.03	208.26	212.81	209.37	208.08	207.96	209.28	206.82	209.03	208.08	207.51	207.08	208.75	210.78	207.84	208.14	208.44	208.89	210.4	207.57	208.51	209.03	206.9	210	209.51	205.55	208.43	208.03
209.58	208.84	206.84	207.58	208.45	208.83	206.6	208.42	205.23	208.55	210.62	204.97	212.03	207.55	210.24	208.17	207.7	210.28	207.87	207.95	207.06	210.52	206.52	209.95	208.65	209.11	207.37	205.22	205.28	209.16	209.4	210.02	210.86	209.35	211.81	209.13	210.06	207.31	209.06	208	208.34	207.89	210.56	209.43	208.59	206.93	208.19	208.11	207.28	208.59
218.49	218.08	215.95	215.36	217.55	216.32	215.17	213.39	217.68	216.14	218.68	216.27	216.6	218.02	219.67	216.65	218.41	218.48	220.43	218.74	220.07	216.13	219.77	216.33	217.38	217.57	218.81	216.59	215.4	221.23	214.89	218.87	215.14	216.91	215.77	216.86	214.62	216.55	218.18	214.56	216.71	217.79	214.54	220.44	215.98	217.77	216	220.97	217.61	215.58
209.6	208.81	209.8	209.58	207.85	208.62	211.65	207.88	207.74	209.65	207.42	207.68	208.93	208.38	209.95	208.88	210.83	208.66	210.74	209.9	211.59	208.23	210.62	209.62	209.03	211.41	207.78	211.1	208.76	211.88	207.7	209.8	207.9	209.13	210.86	211.61	209.8	208.44	207.76	210.88	209.39	211.68	207.55	210.84	211.54	210.58	210.44	210.97	207.85	211.21
206.65	210.06	209.6	209.63	208.81	208.88	210.25	212.45	206.86	206.49	206.61	209.02	206.59	207.22	210.17	208.03	213.22	206.53	208.59	208.17	207.68	209.36	209.37	213.26	207.83	210.24	209.52	208.95	210.84	209.42	209.34	207.58	210.5	209.6	208.44	207.96	210.48	209.17	212.24	206.35	209.39	209.89	208.57	208.12	211.13	206.14	209.1	208.87	212.01	207.34
209	210.34	207.73	211.33	206.53	209.23	209.85	209.26	208.99	209.23	207.22	211.59	207.35	212.22	209.51	210.07	212.67	208.84	210.89	207.72	203.92	208.49	207.94	210.03	206.95	210.38	209.56	210.37	210.42	209.27	210.79	212.22	209.74	209.56	207.5	211.33	209.79	208.68	209.58	209.25	212.58	210.2	209.44	211.45	209.27	211.4	210.4	210.91	205.84	208.42
204.29	204.13	204.19	204.06	207.09	201.42	201.96	203.28	207.43	202.21	203.07	204.85	205.11	205.63	204.26	203.72	203.55	204.51	205.81	206.72	203.8	207.77	201.1	204.89	203.83	204.56	202.88	202.98	203.54	206.08	204.81	205.01	203.97	205.19	205.19	204.81	206.32	201.76	203.74	202.61	206.24	204.15	206.77	205.35	205.82	204.26	204.59	205.38	205.64	204.17
214.82	217.55	219	213.67	218.2	214.8	217.09	215.82	214.93	217.13	217.08	219.17	213.8	218.9	215.35	214.24	218.58	216.6	218.81	215.33	216.8	219.96	218.46	218.31	215.53	214.44	218.14	217.07	218.96	216.77	216.55	219.39	217.64	213.37	217.12	215.61	217.48	216.99	216.18	217.29	218.57	218.33	214.91	219.1	215.86	217.72	217.59	216.79	216.98	215.26
210.17	210.71	210.57	208.95	208.85	207.88	209.56	207.92	206.61	208.71	208.62	211.48	208.21	204.88	207.65	209.92	205.1	212.1	209.58	209.16	210.54	212.13	210.88	209.05	210.27	208.2	207.42	210.88	209.72	207.09	207.6	206.8	206.57	208.06	205.91	207.84	208.34	209.66	208.18	210.1	211.45	208.05	207.24	208.06	209.2	209.98	208.76	206.92	208.4	209.12
203.01	202.61	205.34	205.67	204.47	205.82	202.49	202.98	205.83	205.97	206.32	204.5	203.76	205.53	203.1	206.23	204.26	207.88	205.1	203.99	203.32	201.44	205.32	206.3	204.97	204.61	206.22	204.38	202.7	207.74	202.51	204.03	205.05	208.02	207.27	202.77	205.83	200.19	204.94	204.52	206.93	202.32	199.48	205.07	205.85	206.53	205.73	202.25	204.79	204.17
217.76	217.43	216.19	214.96	215.76	217.32	216.82	216.57	213.59	215.18	216.62	215.33	217.23	217.04	217.18	217.34	217.78	217.28	217.05	217.07	215.11	215.32	216.27	216.77	218.28	217.54	219.31	217.23	216.78	216.64	216.76	215.97	216.23	213.95	221.24	218.27	214.94	216.97	216.77	217.75	218.51	219.35	221.35	215.04	219.15	217.44	218.07	216.94	215.51	215.61
194.33	192.35	193.43	192.6	194.92	198.66	192.81	195.36	193.24	194.46	193.52	193.12	195.17	195.36	196.79	199.39	192.74	194.73	194.32	194.3	192.17	192.75	194.37	195.07	195.16	195.19	194.76	193.38	192.74	192.6	195.4	194.84	194.19	195.72	196.69	194.1	195.43	192.89	191.47	194.63	194.41	194.11	195.09	194.72	194.92	194.08	192.75	199.02	193.06	195.07
219.03	221.91	220.32	219.85	218.59	217.02	216.9	219.61	219.59	217.53	217.21	218.67	219.31	218.51	216.36	216.46	216.56	218.76	217.95	214.78	218.64	218.89	220.24	217.5	218.76	219.47	217.75	218.92	217.31	218.08	220.73	217.72	221.56	217.28	216.4	220.05	219.88	216.13	214.62	216.85	215.01	217.88	219.42	219.04	219.54	214.84	218.44	217.72	217.97	215.53
213.71	212.62	211.29	209.37	211.66	211.85	212.55	211.93	211.65	209.55	213	211.42	211.64	208.92	210.25	210.81	211.06	208.67	214.95	207.25	212.58	211.31	212.92	209.8	211.11	215.07	213.38	211.76	213.06	211.17	208.93	211.04	211.85	211.35	214.79	214.69	212.08	209.26	212.35	211.87	209.33	212.33	211.94	210.68	212.9	210.58	209.69	213.02	210.7	211.62
211.98	214.48	209.89	210.49	210.96	211.52	211.6	209.98	209.09	212.92	211.27	214.89	208.82	210.99	210.89	211.88	210.98	213.45	210.73	208.45	213.26	213.84	210.15	213.48	210.8	213.83	214.23	211.16	211.15	212.54	210.15	213.79	212.12	213.28	211.99	211.65	213.96	211.71	214.5	210.87	209.89	208.76	210.32	214.37	210.48	214.21	213.69	213.31	213.51	212.6
198.11	199.75	199.24	198.33	198.48	200.33	200.91	200.56	199.67	200.47	200.76	199.92	201.85	200.3	196.61	198.18	198.89	199.54	199.88	201.67	197.99	199.05	199.06	201.43	201.53	198.48	202.59	199.25	197.08	198.33	199.95	201.03	202.52	197.44	200.06	198.4	200.72	200.55	199.6	202.73	200.52	199.2	197.38	196.81	195.91	198.24	197.42	199.56	200.31	200.78
213.62	212.64	210.84	209.39	212.76	212.55	211.17	210.16	214.04	209.88	212.98	208.83	209.82	210.29	214.81	212.06	213.54	212.35	212.56	210.68	211.53	209.3	212.71	212.1	212.76	214.08	212.72	215.23	211.93	211	215.03	209.47	215.15	213.87	213.22	212.98	212.77	210.12	212.74	211.6	214.33	212.95	213.81	209.72	211.84	216.6	212.83	211.97	210.4	210.98
203.56	204.46	202.38	204.92	203.49	206.36	203.27	204.25	202.32	204.11	201.79	207.78	201.42	204.45	201.15	204.56	204.34	205.35	203.88	202.81	204.46	202.37	201.89	203.07	202.54	205.61	205.13	202.18	206.84	204.31	205.87	203.26	203.2	205.89	202.63	204.96	205.01	203.32	204.33	208.35	205.06	203.55	204.28	203.1	201.11	206.63	203.08	204.71	201.15	201.6
203.47	204.18	203.06	201.57	201.66	202.56	204.25	201.86	203	203.06	205.41	204.66	206.4	198.65	199.27	204.66	203.43	204.89	203.1	203.43	204.76	201.17	200.78	201.87	203.68	203.8	202.24	203.32	200.28	203.62	202.69	204.02	203.57	205.63	204.7	202.89	205.16	205.15	203.23	202.62	200.62	206.59	202.56	203.06	203.32	201.79	201.87	205.89	204.11	206.85
213.41	213.71	216.95	214.51	213.36	215.75	213.24	214.83	215.79	215.66	214.64	215.18	212.81	213.24	213.86	213.47	214.37	212.52	212.01	211.2	212.99	212.5	218.03	211.96	214.52	214.9	212.12	217.49	211.79	213.46	214.93	212.25	214.67	214.64	213.55	216.32	211.99	215.87	215.17	216.15	214.73	213.61	216.6	212.83	216.36	218.31	216.63	216.04	215.01	212.98
211.91	212.89	212.9	211.86	211.98	209.54	214.05	215.52	213.81	212.96	212.5	211.47	209.26	212.01	209.07	211.17	210.9	212.16	215.64	214.09	213.95	212.16	212.69	213.53	210.68	210.07	211.82	213.46	212.16	209.83	214.38	213.9	210.08	213.12	211.88	209.84	214.37	209.84	211.98	213.16	213.68	212.09	214.77	212.28	210.27	211.56	211.48	213.16	212.94	212.72
203.64	199.94	203.36	205.17	203.96	202.99	202.9	201.91	201.55	205.87	200.53	201.32	200.54	203.94	202.35	204.45	204.64	199.28	202.08	200.83	204.33	201.8	204.88	205.6	202.64	202.72	202.65	201.13	203.83	202.7	198.94	198.81	203.96	203.71	202.92	203.93	204.73	204.58	202.21	204.21	205.95	199.92	203.21	201.28	201.89	200.37	201.66	203.98	203.64	203.72
210.99	214.87	209.71	212.04	213.7	208.28	210.59	214.33	211.6	209.84	213.83	212.23	209.36	211.58	207.37	212.47	210.15	212.03	212.24	212.92	211.14	215.24	212.55	211.28	211.09	208.95	211.46	211.14	213.23	208.89	211.58	211.81	211.68	212.45	209.84	211.62	211.28	209.98	213.89	212.74	211.83	210.75	210.24	212.27	211.58	210.84	211.87	214	210.17	209.72
203.2	202.36	204.97	204.62	204.02	202.38	206.53	206.99	205.32	203.69	205.09	200.6	200.63	202.82	204.01	200.85	203.24	204.8	203.29	203.04	204.03	204.14	206.84	201.48	203.94	203.3	202.35	203.46	201.29	203.24	205.8	202.81	204.2	202.92	202.9	202.48	206.96	202.7	203.38	202.39	204.17	203.41	198.95	206.95	203.76	201.38	204.34	202.12	203.64	205.58
217.81	217.25	213.69	217.33	218.83	217.64	216.11	219.82	218.99	216.46	215.9	218.14	214.69	215.56	217.39	218.52	217.55	218.34	218.88	213.65	216.62	218.52	214.9	217.75	216.56	218.8	217.96	218.46	215.51	218.84	217.96	216.9	219.13	218.01	218.65	218.67	216.51	216.03	216.9	218.48	217.86	218.28	216.94	218.47	216.43	217.85	216.78	215.07	216.58	217.85
209.96	207.19	207.59	209.9	209.22	206.54	208.01	206.5	210.12	208.87	204.4	209.75	209.34	210.03	207.21	209.85	207.23	208.73	206.61	206.37	207.39	208.45	208.97	207.77	209.69	208.57	209.08	209.22	209.12	208.96	206.88	210.06	209.35	205.06	207.89	207.46	211.25	208.8	211.25	210.67	209.53	210.03	208.86	210.53	208.6	206.77	210.19	204.97	207.87	205.79
218.56	215.44	215.74	217.42	221.76	217.45	216.84	214.36	215.56	216.95	219.13	215.83	217.37	215.98	217.86	214.12	216.99	219.62	217.52	218.63	216.65	217.14	215.57	219.58	216.27	212.9	217.8	216.75	216.25	218.05	217.23	217.91	216.74	218.1	216.12	218.98	215.58	218.3	217.32	218.12	214.52	216.39	214.69	216.9	215.82	216.34	216.64	216.94	214.41	216.22
206.12	202.69	203.79	203.02	202.73	204.54	201.67	200.95	202.72	203.57	205.36	204.69	202.74	203.24	205.75	203.52	204.32	204.45	203.86	201.76	202.51	202.57	203.31	199.41	205.88	204.26	203.18	203.59	199.91	206.45	203.45	202.39	201.12	202.74	200.77	201.73	201.64	204.43	203.34	203.42	203.23	201.72	203.74	204.02	201.56	202.73	203.85	204.7	204.09	204.53
199.85	200.14	201.69	202.77	200.25	203.07	201.04	202.98	201.76	203.29	201.01	200.97	205.16	202.15	203.37	202.68	203.89	201.6	201.58	202.09	202	204.04	201.92	199.55	200.65	199.5	203.48	199.35	201.42	202.6	203.85	203.87	201.26	201.66	199.33	202.51	202.12	203.05	202.24	200.58	205.51	205.27	205.83	201.01	201.57	201.9	204.69	199.66	202.03	202.79
202.14	201.64	204.53	201.73	203.78	202.55	201.92	203.47	206	203.63	202.74	206.07	204.72	203.42	204.16	204.76	203.13	205.4	202.91	202.59	202.74	201.87	204.41	204.71	206.02	201.58	203.08	204.25	203.42	205.51	205.44	207.81	205.33	204.72	204.25	205.25	206.37	206.97	205.1	205.52	201.53	203.49	203.65	202.43	203.05	203.74	205.99	204.64	204.99	199.63
216.38	215.62	220.4	217.67	219.14	219.93	218.23	215.33	214.54	218.03	217.32	217.4	217.93	217.59	217.76	217.21	217.83	220.16	217.14	214.68	218.29	219.18	217.35	217.41	216.96	219.51	212.48	222.88	217.82	217.4	217.11	213.78	216.08	220.02	220.45	218.7	218.18	218.48	215.36	220.11	216.19	218.29	216.92	218.18	217.88	219.28	219.41	218.81	215.84	218.83
205.4	200.69	201.66	199.79	200.69	204.93	202.91	200.34	201.14	203.36	202.55	201.95	202.66	204.28	202.92	206.53	202.03	202.52	205.46	199.6	203.31	203.26	204.39	202.7	200.28	200.14	204.13	203.13	201.01	204.41	203.35	204.74	203.88	204.33	203.82	205.15	200.06	201.31	203.58	201.98	203.86	202.15	203.46	204.18	202.59	204.41	198.85	203.06	203.26	205.56
213.52	213.64	215.42	212.93	211.89	211.76	212.27	212.66	214.34	210.35	212.44	212.42	211.3	212.16	209.7	215.39	212.71	212.38	210.86	212.19	212.85	212.68	211.66	213.11	212.16	212.97	209.46	209.52	207.51	210.44	209.99	210.01	212.43	213.22	210.9	208.86	211.58	212.75	210.55	211.45	211.39	208.51	212.52	215.39	210.64	210.89	213.88	211.38	209.38	212.35
205.11	203.95	204.79	203.43	204.32	208.04	204.29	202.58	204.59	203.76	205.58	204.67	202.15	203.36	202.65	202.72	206.03	203.12	204.43	205.36	205.57	205.72	202.76	202.38	207.32	206.26	204.73	204.1	203.55	205.82	205.86	207.41	206.19	201.59	206	204.3	207.39	206.09	208.28	207.5	206.09	202.41	200.5	206.76	205.62	204.63	205.54	201.74	204.72	202.94
218.79	215.61	218.56	216.35	217.57	221.1	214.94	216.85	215.66	216.81	215.68	217.31	218.19	214.71	218.94	218.01	220.04	217.07	215.91	219.16	216.84	214.75	214.91	218.07	218.9	214.58	219.61	218.45	218.65	222.1	217.6	216.1	218.41	218.3	217.54	217.1	216.8	219.13	217.11	216.82	216	216.53	217.77	214.29	217.83	215.05	218.34	218.62	218.51	211.88
204.48	202	200.58	201.97	204.55	202.26	200.57	206.56	204.03	204.63	204.58	202.55	206.28	200.35	204.64	207.48	203.66	198.78	207.36	204.39	202.61	203.57	204.58	202.89	202.54	201.71	202.02	205.24	202.48	201.35	204.92	201.21	203.31	201.1	204.81	205.03	202.14	206.76	200.02	199.13	202.64	202.33	203.79	202.55	201.77	201.1	205.35	199.76	203.23	204.85
213.56	215.54	213.15	213.81	215.14	215.09	212.28	214.63	212.08	212.66	215.91	213.09	215.54	211.02	215.36	211.86	213.42	212.42	216.5	216.96	210.66	213.68	212.66	213.06	212.45	215.24	213.9	215.86	213.75	213.11	216.01	211.09	211.08	213.45	213.9	213.01	216.55	214.03	213.17	214.27	210.78	213.38	214.02	213.37	212.52	218.11	213.52	214.77	209.44	215.14
208.18	203.03	203.78	204.59	206.05	207.31	204.98	206.75	204.27	206.79	205.95	205.94	208.34	209.59	208.92	206.68	203.42	204.63	204.32	204.08	204.34	205.85	208.89	204.76	206.75	209.25	206.25	205.27	208.84	208.04	206.81	205.93	207.39	205.58	203.14	204.08	206.76	204.83	205.49	208.05	207.25	207.12	208.85	204.39	207.46	206.62	207.72	205.94	207.62	207.07
202.23	199.59	203.42	201.23	201.69	203.24	204.2	201.18	203.02	203.42	203.57	203.45	204.22	201.95	200.61	200.12	200.84	201.81	201.87	203.97	205.03	203.6	204.72	203.31	203.94	204.68	203.71	203.37	205.8	207.07	204.11	203.98	203.77	204.8	203.3	205.36	203.78	204.95	202.7	201.91	205.92	204.9	199.61	203.88	201.66	202.49	203.26	201.8	202.69	203.6
196.7	198.88	199.17	199.59	198.19	203.02	199.04	202.58	198.8	195.93	200.51	198.8	199.3	201.96	197.49	205.11	198.84	201.01	197.42	201.82	198.97	199.11	201.86	198.82	199.45	201.56	197.98	197.11	201.96	199.33	197.46	198.8	197.46	200.65	197.15	199.06	195.53	196.37	200.46	198.81	199.97	199.16	202.69	200.73	198.6	199.67	201.01	199.83	200.26	197.43
210.46	211	209.51	213.47	212.04	214.08	211.94	211.83	212.37	214.08	210.43	211.09	213.23	212.07	209.63	213.82	208.95	212.75	212.5	213.11	210.76	212.83	211.35	216.16	211.04	213.58	213.24	213.95	212.1	214.13	215.06	215.85	210.16	213.78	215.1	213.16	212.87	211.08	211.16	215.82	211.5	214.26	212.48	211.26	211.9	215.28	211.9	212.6	211.76	212.73
207.85	208.05	206.37	206.57	208.37	206.13	206.52	206.6	206.71	205.37	203.49	206.64	206.81	207.92	204.62	204.78	203.35	203.4	204.67	204.9	205.45	201.78	208.06	204.19	207.52	205.8	208.94	205.12	210.28	206.88	206.23	207.73	207.46	208.21	204.94	205.2	206.19	206.92	208.27	207.44	206.93	201.41	208.69	206.38	206.45	209.25	206.24	211.8	205.47	205.81
204.16	203.72	200.58	205.31	204.85	202.67	202.3	204.62	204.6	201.72	206.27	199.3	203.87	200.61	199.34	203.15	201.43	201.87	202.11	201.08	199.59	201.25	207.24	206.23	204.88	201.72	201.83	204.06	200.41	204.97	203.54	205.33	206.51	204.78	199.54	205.46	202.32	201.86	201.64	203.53	202.03	205.16	202.74	204.44	202.36	204.88	205.14	205.71	199.81	204.14
205.57	204.74	202.69	205.38	203.68	201.2	206.21	208.32	201.14	207.77	202.5	206.12	205.66	206.03	206.17	203.49	205.29	205.94	203.79	206.23	204.88	208.56	206.39	209.44	204.68	205.39	204.31	206.71	205.37	204.6	204.85	205.22	207.52	203.13	208.17	207.66	205.81	202.04	205.53	206.12	203.78	202.44	206.69	202.68	206.35	208.76	208.06	204.15	207.67	203.81
204.53	205.84	204.65	204.9	203.7	207.37	204.21	205	205.9	204.27	201	201.73	206.75	201.94	202.31	203.89	204.94	205.8	203.21	207.98	202.51	201.45	206.52	204.7	203.86	201.45	202.52	204.8	203.55	203.37	202.16	204.09	204.66	205.77	205.77	207.06	204.22	206.06	204.87	204.35	206.35	201.95	204.42	206.07	204.63	202.35	201.38	206.3	205.71	202.52
208.3	208.95	213.92	208.71	214.38	211.41	212.39	211.7	210.53	211.39	209.48	210.94	210.45	208.47	207.14	208.4	208.69	210.45	207	210.64	207.84	211.07	209.61	209.8	209.79	209.69	210.99	210.33	211.36	208.6	209.45	208.39	206.44	211.69	213.9	209.03	208.65	208.12	209.99	210.06	211.96	212.82	207.67	212.08	210.04	208.26	209.22	206.25	210.24	209.1
202.97	202.35	203.94	205.48	203.28	207.97	204.57	205.67	206.8	204.56	205	205.7	202.64	200.72	205.81	204.91	205.49	203.05	205.11	204.34	204.53	203.9	203.69	207.97	204.79	204.18	206.46	205.58	207.06	204.61	204.36	207.27	205.83	206.45	202.23	206.64	205.9	204.59	201.77	200.74	206.1	206.64	202.52	205.05	204.81	204.03	206.02	205.16	206.96	206.52
210.68	210.73	211.92	213.18	209.89	210.95	210.74	214.27	206.72	212.02	210.62	212.52	213.03	211.07	209.55	208.64	209.31	211.77	211.2	210.54	213.02	211.57	213.47	209.21	210.79	212.2	209.87	209.78	211.27	208.52	212.43	210.54	211.32	213.63	210.12	215.7	210.63	211.33	213.07	210.14	209.31	214.12	213.04	209.74	210.55	210.93	211.21	213.92	211.17	213.83
205.05	203.07	203.34	203.17	201.67	200.67	200.05	204.74	199.65	206.63	205.11	206.01	201.62	204.76	202.22	205.24	201.53	205.44	200.23	199.69	203.42	200.45	202.38	203.3	203.48	203.81	202.12	204.45	205.34	202.05	203.8	205.4	204.96	207.62	203.57	202.84	200.57	201.67	201.68	202.87	203.76	203.14	204.57	202.35	202.06	200.72	202.78	206.56	203.17	202.26
206.9	205.71	205.62	206.12	209.86	209.05	205.78	206.81	207.26	210.49	208.12	208.13	206.29	206.96	210.62	205.58	204.4	208.29	207.15	206.31	208.36	210.12	210.48	208.89	207.2	204.5	207.75	207.36	210.98	209.97	209.67	210.13	209.18	206.34	209.72	210.48	207.17	209.01	210.34	206.34	207.27	207.8	204.36	207.33	206.39	204.76	205.07	207.68	210	209.74
206	205.9	207.43	206.09	207.24	207.29	208.74	208.65	208.36	211.58	210.16	206.39	208.34	208.63	207.73	206.77	208.4	209.87	211.67	210.59	208.98	205.25	206.82	210.43	207.47	208.34	210.63	208.35	206.9	207.2	207.63	207.97	210.42	208.36	207.48	209.16	208.87	207.6	207.15	207.85	206.64	206.15	209.46	207.26	208.75	207.76	210.6	204.2	208.68	205.84
203.99	202.27	201.03	199.26	196.13	197.3	202.02	198.62	200.42	199.13	201.27	199.24	199.68	198.44	197.99	200.08	196.67	198.79	200.25	198.39	200.55	194.19	195.36	198.9	200.24	200.33	198.23	196.43	200.52	199.33	197.48	204.32	200.78	196.79	201.72	196.83	197.69	199.58	199.1	199.9	197.54	199.62	197.42	200.1	201.02	200.24	199.53	201.74	200.54	198.08
211.26	211.12	212.39	210.14	210.27	210.74	210.39	210.76	211.32	211.35	211.87	211.08	210.69	211.7	212.96	209.8	211.43	210.27	207.43	211.04	210.75	213.34	210.03	210.78	212.32	212.04	210.46	210.58	210.69	210.91	210.6	212.27	212.17	210.14	213.27	207.34	213.8	207.52	213	210.91	211.59	212.26	212.3	213.01	213.67	209.57	212.9	211.87	212.36	213.42
204.91	204.52	205.61	202.73	202.82	204.83	206.34	204.26	209.69	201.7	206.29	207.74	208.93	206.56	209.75	204.32	204.29	207.89	210.09	206.66	209.07	208.52	207.09	205.6	205.3	205.8	205.16	205.41	206.41	205.99	203.77	206.88	207.8	206.52	205.46	205.04	204.03	206.04	205.2	207.87	207.61	203.68	209.25	203.81	204.98	208.14	209.08	204.38	205.93	206.51
208.85	205.15	207.07	205.86	203.96	203.74	204.81	202.95	205.68	204.63	202.29	202.42	201.44	205.24	206.76	203.06	204.02	204.95	204.24	204.34	202.72	205.33	205.13	205.62	204.95	203.36	204.9	203.58	203.54	201.25	203.03	203.49	203.17	203.11	205.61	207.77	206.42	206.09	206.33	202.03	205.2	203.02	203.26	203.69	203.16	206.52	207.76	203.4	205.04	205.53
216.35	218.97	217.64	216.13	217.74	214.76	216.27	217.13	215.64	217.66	218.38	216.19	217.17	219.42	218.72	216.89	215.15	215.38	212.89	215.59	216.38	221.82	220.72	215.43	214.61	218.49	216.86	218.36	218.82	215	216.23	218.31	215.75	216.2	215.44	215.28	217	216.01	217.05	220.24	216.09	216.61	219.83	215.86	217.77	219.51	218.7	216.12	219.77	218.28
213.35	211.05	213.61	212.06	209.18	206.93	208.32	210.51	213.17	212.25	209.74	211.83	213.5	211.78	211.73	210.5	211.79	213.52	211.03	207.73	211.39	212.05	210.42	209.83	212.98	212.63	211.35	212.47	211.61	213.01	210.47	211.18	212.96	213.04	211.54	211.39	209.87	213.93	209.5	214.1	212.5	207.83	212.62	213.28	206.1	213.85	210.39	211.92	213.03	210.75
208.59	210.11	208.43	209.95	210.27	206.51	208.63	210.47	209.38	208.1	208.35	208.68	207.66	210.24	210.07	210.31	209.22	206.68	210.36	208.65	209.81	210.36	208.39	209.69	211.05	207.63	209.37	208.06	207.88	208.95	210.79	207.7	208.77	207.06	208.41	210.56	209.65	208.37	210.31	209.31	207.44	206.11	208.13	209.88	208.6	208.06	208.35	207.66	209.83	209.72
209.66	210.77	211.11	213.15	213.46	216.6	211.86	213.66	212.83	212.36	213.01	212.47	210.77	210.4	214.49	213.2	215.42	211.49	210.88	211.88	216.06	213.9	212.29	209.32	210.44	212.18	212.52	215.41	209.11	210.9	210.58	215.04	213.29	212.28	210.03	209.71	214.49	212.38	211.56	210.19	213.01	214.86	210.45	211.79	212.3	211.94	212.65	213.65	216.79	209.29
203.9	201.86	202.87	205.4	204.49	201.36	203.33	202.1	203.8	204.5	201.13	202.24	205.96	202.06	204.72	201.92	203.01	201.41	202.35	201.63	203.86	206.35	201.05	201.8	202.66	204.27	201.77	205.93	204.52	201.03	202.23	203.47	205.35	204.71	203.71	203.4	201.72	204.37	204.58	203.89	203.38	203.96	204.86	203.51	203.19	201.54	204.96	203.65	202.77	205.83
207.8	207.77	211.44	209.39	208.24	208.84	208.51	207.47	208.52	206.27	209.1	207.61	210.9	211.46	206.67	207.18	204.9	209.23	207.57	207.01	208.91	206.04	210.02	205.52	203.08	209.75	210.61	206.67	208.21	205.54	211.49	208.19	210.62	208	203.77	207.58	204.74	206.11	205.42	208.01	207.71	206.64	208.95	210.75	206.88	205.32	207.72	207.06	210.1	207.17
206.79	208.49	204.74	208.06	205.3	207.43	206.88	205.83	205.18	206.53	206.19	206.91	208.15	206.1	208.42	203.47	208.28	205.62	210.03	207.23	206.37	205.67	206.53	207.13	205.71	208.34	208.03	207.18	207.1	204.24	206.35	207.87	208.68	205.29	209.94	203.99	207.5	203.65	203.9	206.81	208	207.04	202.59	205.71	209.68	208.2	202.6	205.12	204.1	205.61
213.16	210.7	213.97	209.31	213.05	213.31	214.64	211.27	212.87	211.4	213.05	211.35	213.47	210.46	212.33	212.18	211.2	210.5	212.76	213.03	209.73	214.16	208.3	210.38	214.86	209.93	213.38	211.38	210.37	211.47	211.68	214.18	214.91	213.04	212.95	210.98	210.58	209.26	214.91	213.52	211.47	211.87	212.61	211.36	213.52	211.6	209.59	212.28	213.27	210
204.14	201.43	201.66	204.14	201.76	204.27	203.9	201.44	203.01	206.39	206.06	205.24	205.47	202.4	202.25	204.15	202.44	204.08	203.84	199.99	203.43	203.56	201.62	202.79	201.23	203.41	204.29	205.37	203	205.16	202.83	204.55	203.19	200.37	206.27	201.98	202.8	201.3	206.46	204.41	203.24	203.28	201.99	201.51	201.33	201.62	203.53	204.48	202.19	203.26
205.86	209.53	206.99	209.63	208.91	210.26	210.9	208.43	207.72	207.84	209.8	206.14	206.33	209.51	209.35	208.71	210.07	210.92	207.94	208.82	209.98	208.66	211.67	208.12	209.12	210.66	209.3	207.57	206.47	209.27	203.92	208.68	210.44	213.85	208.16	210.73	209.99	207.05	209.85	208.02	207.19	208.4	208.64	207.03	208.34	208.11	205.92	210.68	208.13	208.09
202.25	203.59	205.61	204.89	208.13	202.5	205.88	201.38	206.39	204.39	206.63	204.61	205.29	204.84	205.09	203.62	203.27	206.33	206.75	203.56	203.46	206.58	202.19	206.25	202.41	202.41	204.11	203.73	203.74	203.63	206.52	207.99	202.85	203.6	203.6	202.49	206.34	203.88	202.47	202.89	202.92	204.49	205.94	202.79	201.16	200.72	206.26	205.69	206.46	202.27
216.34	211.57	210.77	213.69	214.78	210.56	211.11	213.52	213.66	216.55	211.1	215.29	214.69	213.33	214.14	212.36	214	213.29	210.06	214.64	214.75	214.71	211.56	215.05	217.57	210.61	217.52	213.3	214.27	213.19	213.97	213.98	213.86	214.43	214.16	210.01	214.78	211.04	213.92	211.94	213.49	212.11	216.34	211.6	214.71	216.13	215.49	213.76	211.78	212.96
209.94	209.23	206.91	207.88	211.63	210.94	210.58	208.95	211.6	210.49	206.27	210.3	211.24	214.62	206.61	208.6	210.57	207.86	208.03	211.44	206.1	212.18	210.3	209.77	209.7	209.93	208.18	210.15	210.37	209.85	209.82	212.71	211.48	208.4	211.19	212.69	209.86	208.9	212.78	207.44	212.76	207.32	206.36	209.65	208.42	209.53	207.92	208.1	209.01	209.26
211.66	213.69	209.56	214.23	211.95	212.51	212.21	214.52	213	211.45	211.33	214.19	211.45	210.03	211.34	214.16	210.86	211.05	212.8	213.96	212.72	210.65	213	212.66	211.59	214.82	211.08	213.78	212.85	212.73	211.26	211.74	213.54	209.64	210.14	211.64	210.02	213.31	211.71	213.78	211.86	208.33	209.27	212.36	212.38	213.19	213.75	212.74	211.77	209.65
197.06	198.65	203.76	200.46	197.83	199.39	202.15	196.3	200.28	195.72	204.27	199.2	200.27	198.71	200.09	201.01	198.33	200.55	199.32	198.69	202.02	199.13	201.88	199.96	199.05	196.19	200.08	199.52	199.46	200.3	199.21	199.29	195.67	198.4	199.38	197.77	198.49	200.2	200.22	197.15	198.69	198.39	199.82	199.51	198.7	197.6	200.76	198.9	199.47	198.14
210.32	208.04	211.37	210.75	211.85	211.42	210.38	212.36	211.37	212.7	209.45	211.69	212.29	211.03	210.96	212.48	209.31	208.39	212.04	210.15	212.26	212.98	210.72	211.59	210.39	210.09	208.72	207.19	209.69	212.96	211.17	209.8	208.04	210.66	212.74	211.48	212.44	214.09	211.29	205.97	212.59	211.11	208.83	213.47	211.23	214.65	214.13	213.67	214.51	212.34
200.05	198.5	201.12	200.71	201.92	203.22	201.18	204.46	199.82	199.35	200.35	200.16	197.57	202.35	199.99	199.98	199.76	201.3	201.21	201.05	203.72	200.43	197.61	202.1	202.86	198.94	203.38	200.93	202.69	199.35	199.87	202.46	202.37	204.07	199.3	203.2	201.42	199.54	204.84	201.33	201.47	203.07	200.52	199.64	200.23	202.71	205.24	202.37	200.12	203.64
200.65	198.58	205.07	200.8	204.48	205.74	203.33	207.72	203.43	202.42	202.44	204.27	200.87	201.33	201.64	203.36	204.29	201.5	202.52	199.71	205.08	201.06	201.51	203.79	202.63	201.47	202.75	202.09	201.36	204.64	203.22	201.89	201.13	203.24	198.14	203.42	203.23	202.73	200.65	201.66	201.95	202.2	200.6	199.52	203.98	198.26	203.38	206.19	200.08	202.35
208.67	209.34	210.23	210.75	209.87	205.51	209.72	208.19	207.69	208.44	206.44	211.31	208.57	206.46	209.82	207.88	211.03	210.45	205.05	206.76	208.94	209.68	205.52	208.5	209.56	204.31	205.9	208.37	209.14	206.98	208.54	207.99	208.21	208.41	206.34	210.14	206.7	208.58	205.29	206.64	206.67	206.93	208.44	208.88	207.81	208.3	208.37	207.99	208.14	206.66
210.79	204.58	209.88	206.52	207.37	207.18	209.36	208.38	209.43	206.09	208.79	209.52	209.26	210.31	206.43	208.61	209.21	206.49	208.22	208.83	207.01	210.03	208.25	211.42	207.79	209.6	208.47	212.8	208	212.53	209.26	209.58	211.01	211.92	208.55	208.51	207.37	211.6	207.97	209.81	207.53	207.44	211.61	209.15	211.13	209.54	207.77	206.71	205.93	208.18
213.69	212.34	211.93	211.48	213.5	209.11	211.86	214.43	212.81	212.93	214.03	211.68	213.35	210.1	210.74	212.19	209.58	211.07	211.72	211.16	211.87	210.4	212.71	210.69	209.48	210.45	212.43	210.02	211.63	212.45	213.51	211.18	209.65	209.75	211.83	210.48	216.06	214.12	210.51	212.16	206.29	213.54	210.45	211.76	211.45	210.3	212.55	209.81	209.1	211.56
201.7	201.25	202.28	203.3	202.99	202.96	203.15	202.26	203.94	204.46	203.32	203.31	205.66	201.1	203.26	206.24	203.17	204.6	204.84	201.48	201.73	206.21	203.17	203.4	204.07	206.71	200.62	202.28	203.65	204.36	199.79	204.69	204.47	203.9	203.13	205.16	201.96	204.74	201.86	205.92	203.03	206.3	205.4	204.06	203.51	203.11	205.63	202.26	201.31	202.33
206.3	207.87	209.79	207.97	208.95	211.74	210.06	209.54	206.61	211.6	210.88	211.98	206.9	211.48	209.26	208.88	208.66	208.18	208.86	209.95	209.5	209.52	208.59	209.45	208.97	209.03	210.51	208.95	212.44	208.64	208	206.97	207.23	208.19	206.77	208.78	209.3	210.3	207.74	210.65	208.26	208.71	206.64	209.42	207.63	209.5	209.04	207.46	208.57	207.74
198	199.9	207.52	202.89	206.82	201.51	197.98	204.08	206.31	204.4	201.58	201.72	203.56	205.08	202.74	205.98	203.22	201.87	203.09	205.33	202.26	201.57	204.69	203.66	206.31	205.05	204.02	204.1	205.87	203.57	201.95	203.36	203.14	202.33	203.06	204.28	206.38	204.67	203.42	200.76	202.62	200.21	202.81	200.14	203.89	206.54	205.85	204.83	205.35	202.51
210.24	212.94	209.33	211.77	209.84	213.26	210.86	211.25	208.63	210.62	210.8	212.61	213.1	211.14	211.88	214.43	211.59	209.57	212.67	214.82	211.84	214.01	212.33	212.25	211.64	210.01	210.1	212.99	209.47	209.85	211.91	211.59	211.39	211.71	208.74	212.35	211.04	211.46	212.05	212.65	210.46	211.38	212.86	211.97	213.98	210.55	211.64	210.42	210.61	210.86
214.24	213.6	216.59	215.88	219.33	216.6	212.84	219.74	218.07	215.09	218.22	215.72	219.44	218.92	216.36	220.27	220.38	215.3	215.86	216.4	214.01	214.93	217.86	217.53	218.46	214.41	219.22	214.42	217.78	217.28	216.25	216.77	216.25	216.95	216.85	214.33	215.71	218.58	216.11	215.69	216	219.24	216.49	225.1	218.16	218.72	215.73	214.58	218.44	215.19
210.39	213.11	214.11	211.36	215.65	213.75	214.91	208.96	213.02	211.79	209.81	214.08	211.87	213.71	214.15	211.15	212.15	213.64	211.12	210.09	211.26	211.85	210.02	212.68	209.56	213.87	215.91	210.66	209.83	213.93	207.17	213.83	212.95	209.61	214.09	214.34	210.56	213.54	210.16	216.71	213.26	215.77	213.5	213.81	214.01	214.32	213.24	213.66	212.26	209.68
211.82	210.73	205.78	207.11	209.18	209.34	210.53	207.71	207.95	204.74	205.67	209.4	208.57	208.96	207.88	206.52	208.89	206.21	208.85	209.41	204.83	207.87	205.92	210.13	207.52	206.64	205.75	210.23	208.47	205.9	208.77	207.9	205.97	209.45	209.04	207.8	203.5	207.01	206.86	209.23	205.3	212.06	207.86	208.77	209.05	207.38	209.9	208.78	204.82	205.1
220.39	220.95	216.97	218.63	217.25	219.14	215.97	218.15	215.23	221.3	216.99	216.79	220.39	218.84	217.61	217.22	217.5	219.53	218.3	219.53	216.42	217.23	219.34	218.04	216.47	218.12	215.32	219.17	218.75	219.6	217.39	217.38	218.07	218.93	218.55	217.23	219.66	217.07	217.33	214.6	213.75	215.15	216.72	213.8	220.58	218.66	218.43	217.95	215.89	213.76
215.2	218.51	218.47	219.73	217.43	217.87	220.91	216.12	220.18	216.63	221.09	219.44	217.7	215.5	215.33	214.58	220.15	218.33	218.27	219.31	219.95	217.78	217.2	218.48	215.78	216.56	218.95	216.39	217.42	216.25	218.72	218	219.26	216.71	216.56	217.5	213.93	218.5	220.16	220.09	217.39	216.44	218.92	220.52	218.9	213.87	217.71	214.89	219.95	216.33
212.84	212.17	210.01	213.21	212.73	209.24	213.65	213.35	209.46	212.62	209.99	213.31	211.37	212.01	212.48	211.25	210.54	208.92	212.38	209.41	214.01	208.52	209.73	212.78	213.21	210.73	210.06	209.08	209.26	211.35	210.95	211.58	211.68	211.44	213.54	214.41	213.49	214.5	211.28	210.56	211.14	211.92	208.09	208.08	209.16	212.42	210.99	211.1	212.51	208.71
203.57	202.14	202.38	203.57	205.81	200.59	205.79	203.62	203.8	202.97	204.39	199.25	205.16	202.01	205.51	205.29	204.65	205.03	205.65	204.72	203.68	201.95	204.41	202.96	205.57	203.69	207.29	200.83	204.36	204.4	203.43	205.03	201.52	202.02	202.27	202.09	203.88	205.76	201.21	200.81	207.47	201.09	202.25	205.02	202.76	203.36	204.21	203	204	204.93
212.02	214.85	212.63	211.6	213.39	213.14	214.37	214.19	209.96	213.5	212.68	211.74	213.98	215.24	213.75	213.64	212.41	213.32	213.49	216.79	211.69	213.13	211.87	213.12	212.67	213.28	211.02	214.01	208.62	213.26	213.34	215.73	214.35	213.88	217.02	214.18	212.32	211.65	214.8	213.25	213.82	214.71	213.89	209.61	209.2	212.36	216.51	211.48	207.68	213.64
207.2	203.51	203.22	204.37	201.2	204.01	202.08	200.8	204.25	201.01	203.41	200.43	205.95	205.59	203.42	204.6	204.48	202.79	204.79	204.34	205.26	204.39	202.58	199.92	203.85	204.93	201.36	202.86	202.09	206.41	202.87	204.22	202.6	205.6	201.04	204.95	203.42	205.31	200.96	202.67	204.12	202.56	203.97	203.87	202.73	201.45	206.13	205.58	207.29	204.72
213.75	213.79	212.22	213.5	213.14	209.12	212.08	213.28	215.06	215.22	214	212.17	212.29	213.41	212.23	214.47	212.61	212.35	213.96	211.55	212.6	214.07	212.63	212.57	214.66	211.48	211.39	210.37	210.94	212.31	212.4	214.72	216.45	215.36	216.56	214.66	211.57	216.25	214.58	214.01	213.89	214.06	213.8	214.3	212.27	210.87	212.58	214.51	216.35	215.79
208.45	208.7	206.3	208.61	209.18	209.13	210.33	208.59	208.22	208.08	207.32	207.07	208.71	205.9	209.24	207.23	209	211.03	207.3	208.96	209.9	209.12	209.71	206.79	207.25	205.61	208.75	207.27	210.24	206.67	210.55	211.31	210.06	208.54	208.07	207.83	208.39	205.64	207.83	208.44	209.83	209.76	208.23	210.7	206.43	209.07	209.67	209.89	207.48	208.95
206.15	203.06	205.37	202.32	205.28	207.71	201.51	202.27	205.14	203.03	201.3	205.34	203.66	204.86	203.32	206.21	204.35	203.65	206.34	204.82	204.42	202.02	202.76	200.17	207.8	202.74	203.09	200.78	203.31	203.91	204.51	206.11	201.67	203.36	205.91	203.32	201.11	205.3	202.73	205.72	205.59	202.35	201.39	204.38	205.71	204.67	204.58	203.07	204.73	207.02
209.98	207.61	209.63	211.01	207.83	207.99	209.66	211.64	213.16	209.82	212.08	210.04	208.3	211.25	205.84	208.86	213.02	212.16	209.87	210.11	209.48	211.18	206.4	208.02	212.33	208.39	210.03	209.92	207.61	208.74	211.02	208.83	208.85	207.3	209.6	210.4	208.61	211.25	210.76	209.22	210.97	211.03	207.22	210.39	209.19	208.57	210.05	209.26	209.29	210.47
210.68	205.47	209.41	207.62	209.48	210.14	205.36	208.58	210.16	208.97	209.67	207.03	210.38	205.34	210.13	207.74	209.21	208.01	207.51	207.71	207.79	210.26	208.98	206.98	209.19	207.85	206.65	208.92	210.7	210.59	206.96	207.76	210.38	207.8	207.07	208.54	205.82	204.9	209.33	209.93	210.59	210.56	208.21	208.1	206.55	206.92	210.28	208.06	209.49	207.33
209.99	207.81	207.95	211.35	212.52	209.78	209.29	211.54	207.47	211.08	210.37	208.52	211.04	210.31	206.95	208.79	207.3	210.24	211.18	209.34	208.51	208.44	209.77	213.11	210.7	209.68	211.22	209.85	211.14	207.89	208.73	208.99	210.32	206.94	207.39	208	210.14	207.91	212.04	207.79	209.63	207.61	208.65	206.98	209.55	208.46	206.38	206.08	207.88	208.97
198.55	201.34	197.03	199.39	201.01	200.97	199.69	199.09	200.88	200.37	199.07	199.05	199.91	200.63	199.79	202.21	200.21	198.71	198.39	198.49	198.02	199.09	201.08	198.65	200.65	195.83	198.62	198.24	199.45	199.38	201.84	201.53	198.87	196.32	195.99	198.11	197.09	198.13	203.62	199.02	197.19	200.82	197.72	202.13	198.99	198.44	201.64	197.75	197.21	199.09
207.17	209.02	207.66	208.5	210.57	211.42	208.55	206.95	206.11	207.98	209.08	206.13	207.83	209.01	206.88	207.43	208.57	209.57	212.24	209.94	209.54	210.48	210.22	207.43	208.06	205.76	210.9	206.97	209.08	209.52	209.09	204.89	206.2	207.8	207.76	209.59	207.38	208.28	206.54	209.34	208.25	207.61	208.13	212.25	206.6	205.45	206.48	207.28	207.6	209.58
210.73	208.31	208.83	208.38	204.05	207.2	207.15	209.32	204.19	210.37	210.6	209.29	208.33	206.07	209.23	207.03	207.59	208.08	208.42	208.89	207.19	206.97	208.61	209.27	209.32	211.86	209.81	209.04	204.81	208.41	207.66	206.43	205.74	205.16	209.08	210.91	208.37	208.87	206.28	208.41	210.53	204.95	210.57	207.21	209.54	206.35	209.49	211.3	207.11	205.79
208.64	209.35	206	206.37	209.18	209.14	208.67	210.07	210.05	208.74	210.2	209.6	209.03	205.61	210.19	210.28	211.67	207.58	208.21	204.87	208.99	206.85	210.84	211.39	208.79	207.68	208.8	207.64	208.44	208.34	209.25	209.07	205.57	204.85	209.85	209.47	209.52	206.83	208.26	209.86	208.43	207	206.12	209.86	207.79	208.7	205.81	207.29	208.53	210.6
213.72	212.19	211.73	213.03	214.62	211.21	213.07	213.04	216.75	211.66	210.66	213.46	213.46	210.63	214.12	215.75	212.52	213.12	213.22	213.88	212.24	211.58	214.57	210.31	212.97	211.22	211.09	211.14	213	211.83	211.47	213.1	210.53	212.63	212.45	211.55	212.91	214.47	215.74	212.97	212.58	213.31	211.27	214.92	214.14	210.24	212.1	215.99	211.36	213.19
191.77	197.02	189.49	196.82	195.71	189.22	199.16	194.73	194.89	194.23	192.07	193.17	196.71	194	194.2	194.55	192.68	195.1	191.57	193.17	194.16	192.51	195.58	193.85	192.16	196.13	194	193.26	196.23	194.37	196.11	197.14	195.37	195.53	193.31	194.45	195	195.73	193.43	193.68	191.21	193.31	192.83	193.31	195.77	194.76	194.38	191.75	193.19	195.15
209.28	207.71	207.35	209.95	207.85	208.82	210.47	209.51	207.73	204.34	207.83	207.43	211.61	208.3	207.07	211.04	211.93	209.01	204.73	207.22	211.64	210.48	206.07	209.8	212.85	209.62	209.05	209.24	208.15	210.53	209.22	209.98	210.33	209.72	207.69	209.01	206.12	207.22	209.14	209.25	207.36	209.29	209.31	208.91	203.51	207.47	209.55	210.68	209.45	206.88
209.88	211.53	209.79	213.9	211.35	209.8	215.92	209.91	211.65	211.86	208.82	211.3	213.77	214.9	212.37	209.88	211.6	211.69	215.07	212.07	208.85	213.62	210.72	208.87	210.2	210.54	211.42	213.2	211.54	213.61	212.19	209.88	210.64	209.91	210.33	210.97	213.79	215.43	212.35	212.33	211.99	210.47	205.98	209.75	216	212.86	210.12	211.71	213.93	213.66
202.81	200.19	200.34	199.02	198.59	203.94	200.81	199.89	199.91	202.01	199.75	198.31	201.49	203.1	200.58	202.49	201	199.1	200.3	201.49	198.61	201.65	201.84	199.74	203.55	201.41	200.54	198.46	198.74	199.81	200.86	201.87	201.3	197.84	200.55	197.08	200.34	199.7	200.09	200.68	200.94	200.1	199.94	200.91	200.95	202.62	198.65	199.64	200.99	202.95
208.3	207.19	206.62	206.87	203.17	204.59	206.62	205.29	205.31	210.21	205.95	206.55	208.89	204.56	207.86	204.9	206.06	204.52	203.95	204.95	207.35	206.93	207.92	207.2	207.29	208.41	207.57	207.2	207.4	204.43	204.48	204.93	207.37	205.95	205.47	204.9	208	207.14	207.39	207.52	203.29	206.55	207.53	205.22	206.23	206.79	202.92	209.45	206.58	206.88
205.58	207.19	207.29	207.91	209.85	210.66	208.83	208.84	206.41	208.3	209.64	206.06	211.33	208.12	207.59	207.69	206.69	205.6	206.96	210.67	207.12	208.79	206.7	209.72	207.6	208.43	210.11	206.39	207.9	208.32	205.69	209.21	208.06	206.63	206.27	209.49	209.43	206.83	211.81	210.37	206.63	207.39	208.25	206.03	205.54	209.14	212.14	209.12	208.23	205.4
209.96	211.44	210.84	210.18	209.83	213.29	209.93	213.33	213.44	212.38	210.08	213.18	212.24	212.94	212.56	212.78	211.98	209.58	211.75	214.37	211.93	210.82	210.81	212.67	212.14	210.72	213.27	211.55	211.5	211	214.95	213.1	213.2	210.54	213.21	212.06	210.22	213.9	210.38	210.81	213	212.14	211.14	209.64	210.53	210.63	212.76	208.18	212.7	210.97
205.93	211.01	208.28	206.18	208.18	210.33	207.9	208.78	209.11	206.1	205.75	205.9	210.26	211.22	208.02	207.42	207.29	208.4	209.67	207.99	206.21	207.67	208.72	209.83	209.33	211.68	206.77	209.69	210.61	208.88	208.67	210.21	207.18	210.88	208	208.79	208.34	209.39	208.48	205.9	209.33	207.77	209.88	205.38	207.06	208.42	212.21	208.59	208.99	206.3
202.29	203.69	201.5	198.64	207.99	203.8	203.54	205	201.81	202.78	205.4	205.41	205.85	203.21	202.47	206.61	204.37	205.95	206.56	203.94	202.2	202.81	203.65	203.32	201.7	209.41	202.62	205.15	201.33	202.33	200.96	203.95	197.32	204.02	201.45	203.89	204.47	204.49	203.87	203.09	203.52	201.31	205.19	203.4	201.29	205.32	203.34	201.37	203.73	201.51
206.68	208.75	210.98	206.48	210.85	210.91	210.92	208.69	204.48	205.13	209.3	205.98	209.65	206.62	207.93	210.31	208.96	204.42	209.55	208.4	210.08	208.24	210.71	204.72	208.15	210.03	208.67	211.19	207.72	206.56	209.55	210.4	207.94	208.22	206.59	209.14	204.54	205.81	207.38	209.36	205.9	208.51	210.79	207.11	207.62	208.67	210.39	205.55	209.98	209.11
205.26	205.91	207.11	207.19	208.2	208.19	207.41	204.44	207.06	206.64	205.62	207.41	208.17	205.75	204.72	207.18	205.76	207.41	205.63	209.53	208.59	207.48	208.18	207.77	206.67	209.49	204.53	204.03	207.55	210.56	207.81	207.49	204.42	205.05	205.13	206.36	202.74	207.27	205.49	207.3	206.53	205.39	206.94	206.61	204.1	205.05	210.83	206.9	207.62	204.76
209.27	209.2	208.48	204.21	208.03	207.56	206.44	206.48	207.55	206.01	208.46	207.74	206.57	208.17	206.37	208.53	207.29	204.51	208.75	207.61	207.7	208.56	208.71	209.21	204.58	207.58	205.88	211.11	209.16	207.25	205.8	208.4	208.32	208.32	207.86	211.4	207.41	207.29	207.36	210.47	207.68	208.86	213.79	209.49	210.16	205.96	208.78	209.68	206.95	210.84
204.45	202.31	204.55	207.29	205.27	206.46	204.78	205.74	201.87	204.96	204.14	206.89	202.85	204.33	206.81	204.34	203.07	205.32	203.58	201.89	202.99	202.66	203.24	207.69	208.6	203.33	202.8	205.35	205.61	204.22	201.7	208.64	204.35	205.17	205.09	209.68	204.14	206.03	204.13	203.36	206.85	203.42	203.5	203.82	204.85	204.1	206.1	203.74	206.16	204.36
207.77	207.99	205.21	210.15	205.33	211.15	208.32	209.66	208.57	208.35	207.42	209.25	208.01	209.11	208.72	207.41	207.92	209.31	209.78	209.47	208.03	206.27	205.55	209.82	208.46	208.59	208.25	207.15	202.85	208.62	208.37	209.04	207.63	207.39	207.57	208.7	208.29	209.05	212.13	208.1	208.1	208.01	206.78	208.84	207.25	205.24	209.69	206.57	209.6	208.22
208.49	208.8	207.9	211.93	207.85	208.07	208.67	208.46	208.97	208.97	207.41	209.85	206.25	210.64	208.71	210.48	205.69	206.06	209.37	208.26	208.11	204.88	209.31	210.02	209.19	207.18	208.59	205.89	209.19	210.97	208.63	208.78	208.18	206.68	211.96	210.67	210.14	207.36	207.53	209.07	209.59	212.08	209.72	210.73	210.97	209.83	207.26	206.41	211.25	206.91
199.03	196.91	199.47	196.77	193.98	197.92	199.09	196.04	198.89	199.36	201.78	197.54	198	196.36	199.04	199.06	198.99	201.27	194.05	198.72	197.77	200.1	199.59	198.77	196.93	200.12	198.96	199.62	198.46	198	200.45	198.36	198.39	197.81	196.92	198.81	198.18	197.82	199.74	198.04	200.49	196.86	197.14	200.68	197.72	198.98	199.58	197.74	196.25	200.03
192.44	192.52	192.33	194.13	194.65	196.39	197.5	194.66	191.85	194.69	195.52	192.91	191.4	196.73	194.29	194.41	194.33	194.42	191.61	191.4	193.38	195.8	194.17	193.67	191.61	195.22	195.16	196.03	196.39	191.86	193.42	193.49	198.43	193.23	194.12	190.39	193.54	194.32	197.82	199.79	192.91	195.6	191.61	194.6	196.46	191.29	193.95	193.88	192.08	191.74
203.61	203.74	199.34	202.77	201.94	203.22	204.45	202.66	203.25	202.5	201.26	201.64	201.43	206.9	208.11	203.41	199.25	203.52	203.85	204.31	202.44	203.47	203.08	203.09	204.77	204.54	205.63	202.11	204.76	203.56	203.01	202.41	201.87	200.38	202.96	201.57	202.94	203.89	204.7	200.49	205.17	200.74	202.99	200.77	202.68	203.39	201.16	202.17	204.73	203.9
210.12	212.69	211.51	207.87	209.41	211.53	208.17	211.67	212.51	209.17	212.41	214.8	211.74	209.4	210.43	212.41	210.93	210.68	214.69	215.33	213.41	213.8	212.3	211.55	212.17	209.66	213.03	211.76	211.11	213.41	211.87	211.78	213.86	214.36	210	212.76	211.32	211.43	211.83	213.45	210.57	212.14	208.59	209.07	210.4	210.9	209.9	213.98	211.27	213.74
206.43	205.44	207.99	208.16	208.51	206.85	206.46	204.99	207.85	206.01	206.77	204.37	210.95	207.41	207.6	202.16	206.51	208.94	207.55	205.28	208.17	204.1	207.55	206.24	207.53	205.37	207.31	205.47	209.44	208.13	206.54	209.45	203.85	208.87	206.41	203.79	206.18	205	206.27	208.72	205.97	203.32	205.49	205.43	207.98	205.48	207.18	207.61	204.68	205.54
213.79	213.79	213.57	215.11	210.95	210.27	213.4	208.88	211.22	210.3	211.94	212.3	213.84	211.77	212.45	213.08	215.18	212.49	212.54	214.34	213.6	211.59	213.53	215.52	212.54	212.01	217.04	211.31	214.56	211.95	213.32	211.94	210.64	212.07	214.25	212.18	212.95	208.11	211.62	214.8	214.46	212.8	212.85	212.35	213.3	212.74	211.93	212.26	215.25	210.57
207.94	205.15	211.72	207.57	210.44	205.52	208.55	210.1	209.11	210.8	208.71	208.66	209.88	206.86	212.32	207.93	207.75	205.16	211.1	212.3	211.66	208.06	211.52	207.65	209.49	208.63	206.99	210.73	209.43	210.58	204.52	207.86	211.12	206.15	208.35	207.39	209.1	210.43	206.46	205.07	208.05	208.86	206.16	207.65	207.73	208.49	207.18	207.33	206.45	204.99
199.58	201.46	202.77	198.44	197.36	201.8	199.51	199.32	204.27	198.31	199.22	200.97	199.89	199.45	197.98	199.58	199.5	197.47	200.73	199.25	201.08	199.43	200.06	201.28	199.94	202.67	200.88	201.38	203.4	200.9	201.56	200.54	199.42	198.12	197.28	200.94	203.13	200.69	200.2	197.6	199.27	200.27	196.52	201.19	198.72	198.93	199.27	201.76	197.22	200.11
217.21	214.4	218.69	218.4	211.14	217.53	217.63	221.16	214.46	215.01	219.01	216.71	217.85	216.68	217.61	214.57	216.32	215.89	218.59	217.26	218.42	217.57	216.07	214.14	218.36	218.58	217.69	218.36	213.69	215.37	217.8	219.7	217.39	215.96	217.26	217.03	218.33	220.3	216.48	218.44	216.47	218.31	214.29	215.61	217.38	214.3	217.67	215.72	219.65	217.1
201.29	199.11	201.46	200.42	202.89	199.06	202.65	201.72	199.66	201.29	205.96	204.04	200.85	201.62	198.51	201.8	201.02	201.22	200.56	203.84	199.59	200.88	200.22	204.13	200.08	201.29	199.26	200.65	201.1	198.81	199.51	201.33	199.15	201.6	198.75	199.86	200.84	200.1	201.77	201.04	201.16	201.34	200.23	200.61	198.35	198	202.06	200.08	197.88	203.72
205.63	201.75	205.33	205.16	204.56	204.38	201.86	202.75	205.24	205.34	204.97	202.14	203.01	204.32	205.08	201.84	200.48	203.87	204.77	205.62	204.26	202.77	201.72	207.27	205.97	202.16	203.89	205.04	204.88	202.48	201.23	205.21	202.62	204.18	201.5	207.89	204.84	202.4	201.19	202.09	205.01	204.83	201.23	202.41	203.28	203.36	204.61	203.67	203	199.18
198.76	200.67	205.48	203.7	204.08	203.61	201.4	201.45	203.99	201.35	202.08	204.62	199.02	203.72	203.75	199.52	202.8	205.81	204.82	199.92	203.83	202.95	201.01	202.73	202.89	203.2	199.69	202.92	201.76	200.48	200.45	201.75	205.01	203.55	202.66	201.55	205.28	203.61	200.43	205.09	202.19	202.48	203.12	201.71	204.4	205.55	202.9	204.33	200.45	204.21
206.24	207.05	208.25	209.71	208.86	211.49	209.14	206.52	207.64	209.06	212.54	206.93	209.37	208.42	209.86	208.51	208.4	206.08	208	207.07	211.4	206.65	208.26	209.61	207.16	208.45	209.01	212.43	209.2	210.47	211.9	209.77	206.31	207.72	209.02	208.85	209.55	209.66	206.36	209.5	211.25	209.42	209.2	211.64	209.52	208.5	207.72	208.92	212.09	208.72
218.25	220.18	219.7	214.79	217.41	215.61	220.42	221.04	220.06	217.69	218.22	216.4	217.55	220	217.28	217.07	219.24	214.38	216.57	222.98	214.84	218.91	215.8	214.74	219.75	219.18	219.25	218.75	221.02	215.96	212.8	218.78	218.41	218.5	216.59	218.05	215.95	219.89	216.65	218.86	217.03	215.21	215.78	217	214.26	215.89	216.95	216.75	217.57	216.89
208.22	208.83	203.8	207.99	210.23	209.07	207.65	205.02	209.93	210.18	208.95	204.7	206.08	208.99	208.72	207.57	207.07	207.82	205.09	206.5	206.04	209.23	207.01	209.25	209.04	211.14	207.89	207.13	208.54	207.53	207.11	207.51	206.46	209.43	206.72	208.99	205.28	206.75	207.27	209.94	209.62	207.15	205.31	206.38	211.59	206.4	209.89	208.36	210.27	210.59
205.51	205.22	199.9	202.3	202.23	205.26	201.78	204.63	204.79	205.55	201.49	203.59	202.11	204.7	204.2	204.01	203.59	203.43	204.09	205.04	203.21	204.7	203.19	202.35	204.69	202.79	205.64	205.14	203.06	201.38	204.63	204.11	204.82	206.58	203.03	203.3	204.31	202.68	202.67	202.22	203.34	203.75	206.23	202.02	202.53	202.78	203.87	203.26	204.46	202.84
213.07	211.25	211.64	215.52	210.89	212.76	212.3	210.41	212.09	212.44	213.81	211.59	212.31	213.72	212.86	211.47	211.43	209.94	210.78	211.02	213.06	213.31	213.17	211.45	211.32	211.51	213.16	211.1	211.66	207.96	211.16	210.94	211.09	208.84	214.07	209.69	211.07	213.97	213.36	212.82	210.78	211.74	213.05	212.42	210.78	210.87	212.51	210.38	213.57	209.88
214.82	214.35	214.86	218.03	220.24	215.71	214.38	216.12	217.48	217.88	216.05	214.06	217.68	215.99	217.95	220.33	220.18	215.62	215.14	220.15	217.14	218.92	217.23	216.9	215.88	215.9	213.97	216.29	216.94	216.54	217.06	215.11	214.59	217.3	221.37	215.98	214.68	220.16	218.55	215.75	215.38	217.26	214.03	218.22	218.08	216.55	217.5	217.34	215.8	215.98
209.57	206.3	209.8	206.47	210.36	207.75	207.04	209.64	211.46	209.25	206.43	210.38	208.33	208.68	205.89	209.51	206.28	209.08	208.56	206.74	205.89	208.88	208.67	213.79	205.84	209.35	205.16	209.37	209.27	211.11	208	208.66	208.94	210.53	207.07	209.81	209.19	207.74	207.6	205.9	209.86	206.71	207.47	207.93	206.22	210.14	208.08	209.43	209.32	209.32
214.01	212.99	214.22	213.08	215.47	214.25	209.67	211.75	212.09	215.14	214.82	214.51	212.6	213.76	213.8	213.36	210.89	212.94	213.66	212.93	213.81	214.61	210.79	217.26	214.96	208.92	210.66	214.24	209.17	212.32	213.37	212.28	209.82	213.55	213.78	214.44	210.36	214.55	215.18	210.75	212.79	215.13	213.04	210.23	212.99	214.18	210.36	212.7	212.61	214.16
208.83	205.69	205.92	206.8	205.78	205.54	204.52	205.03	204.91	206.77	205.08	206.57	205.65	203.02	204.36	206.35	207.33	206.82	204.44	203.26	204.66	207.45	207.99	205.48	209.04	205.22	205.94	205.82	206.79	205.23	205.52	204.38	203.36	206.35	203.83	205.85	205.18	209.81	203.21	206.27	206.08	203.88	205.03	204.07	206.14	206.14	203.63	203.67	205.97	206.74
210.11	203.74	207.95	209.01	211.27	209.04	206.91	203.84	205.01	205.86	203.33	205.78	206.7	211.86	206.17	203.68	209.52	204.35	205.9	206.83	205.97	205.37	205.11	204.76	203.56	209.8	208.68	205.76	205.44	206.27	204.61	208.52	206.55	204.77	208.4	207.61	207.58	205.12	210.15	207.06	207.12	205.98	206.27	205.58	207.42	202.27	209.13	205.64	207	207.46
208.4	207.33	202.11	210.17	207.57	206.1	205.86	205.71	206.26	205.76	206.63	209.12	208.04	207.93	210.08	206.99	206.67	206.31	208.31	208.23	208.39	204.2	206.42	208.51	207.23	206.15	208.49	205.7	207.32	206.09	208.14	207.61	206.3	204.42	204.73	204.93	209.34	205.14	204.02	202.18	208.56	205.24	207.69	205.57	207.08	207.23	204.32	207.43	204.18	205.16
212.17	214.66	211.72	215.45	211.25	213.18	210.89	210.85	211.61	208.25	213.61	209.07	211.43	210.73	214.24	209.6	210.68	212.28	215.09	212.4	211.02	213.78	209.19	208.79	210.56	213.4	212.94	213.15	209.54	213.19	211.83	209.83	213.27	212.75	210.97	210.73	210.37	211.69	208.23	213.63	213.52	212.09	214.06	212	213.72	211.25	213.01	210.61	210.03	208.75
207.15	205.44	205.96	208.03	207.56	205.43	206.82	202.86	205.86	204.12	208.49	207.69	203.55	201.76	207.64	204.98	205.96	206.82	208.52	205.57	207.43	205.19	203.58	204.71	206.42	209.97	206.1	208.07	206.02	207.66	207.72	208.87	204.26	210.84	207.33	203.46	206.02	205.05	207.66	207.59	205.33	205.97	206.73	206.84	207.48	204.18	202.76	204.71	208.28	206.28
213.17	213.15	211.59	212.79	214.06	211.42	210.51	213.42	209.72	213.96	213.02	210.37	212.63	212.86	211.39	209.35	210.07	212.24	212.2	213.34	211.74	210.61	214	215.23	213.04	210.67	211.4	212.36	209.65	210.17	212.51	210.56	210.96	211.29	210.82	211.55	212.58	214.47	214.49	210.82	212.57	211.44	211.49	209.52	213.69	210.12	213.53	211.67	215.47	212.75
211.6	211.56	214.19	212.4	213.74	211.63	211.71	209.96	211.91	211.95	211.98	213.49	211.22	215.61	213.8	207.46	211.04	210.49	212.11	215.58	210.34	212.43	212.2	212.75	212.63	210.42	211.25	210.76	214.19	210.91	214.03	210.98	211.94	211.75	210.16	209.79	213.5	209.75	213.6	210.7	212.53	207.96	209.28	213.58	213.02	208.97	212.56	210.58	210.04	211.13
214.77	209.26	213.73	209.62	216.09	212.4	211.01	210.05	213.01	211.22	212.37	212.61	208.55	213.27	213.17	208.63	209.7	210.03	212.93	210.09	212.01	212.44	212.12	209.02	212.97	210.17	209.6	209.31	211.6	213.38	212.95	211.48	208.45	211.87	213.1	213.47	214.13	213.99	214.06	210.02	212.82	212.05	210.98	212.12	208.08	207.79	213.96	211.81	208.61	214.76
212.66	216.08	213.47	215.87	212.38	211.54	212.59	215.07	211.25	217	212.46	213.3	212.57	213.19	216.81	214.86	212.72	215.12	214.55	215.69	212.98	214.78	214	211.8	214.07	213.73	217.44	214.14	214.71	213.7	214.58	213.36	214.03	213.45	215.06	212.32	217.29	215.07	214.5	212.32	214.83	212.62	216.22	213.38	213.64	213.35	214.82	214.34	213.12	214.36
195.6	196.28	192.57	195.71	197.02	195.89	195.4	192.67	194.47	195.36	192.34	190.29	194.66	195.52	193.74	195.56	196.26	197.81	194.88	198.04	195.64	194.83	193.87	197.1	194.56	193.82	195.74	195.06	197	194.5	198.69	194.93	196.78	197.8	196.05	195.23	195.44	193.12	196.58	196.59	196.27	196.27	193.86	193.83	198.21	194	192.94	197.84	193.19	197.15
198.6	201.49	203.09	200.79	200.43	198.24	201.13	197.39	202.58	200.99	200.27	198.99	200.18	197.16	196.76	199.41	197.58	198.38	198.22	201.69	198.65	198.89	201.53	197.09	196.25	197.63	200.13	200.4	198.33	199.87	200.29	196.49	200.52	200.46	201.47	202.17	200.51	201.66	198.57	199.45	202.57	200.04	203.38	196.66	199.54	198.48	199.77	201.32	200.6	201.06
208.01	204.38	208.74	210.24	208.91	208.3	207.84	206.09	207.62	206.14	208.66	209.99	205.94	207.33	208.19	208.25	203.18	207.95	204.03	206.47	205.34	207.11	204.83	206.36	204.4	204.77	207.59	203.32	205.67	206.51	207.53	205.8	206.42	209.7	207.13	206.64	207.52	207.37	206.25	207.01	208.91	205.6	207.73	204.42	204.47	205.4	207.22	208.08	205.29	208.97
200.71	200.6	200.42	198.71	202.74	200.16	201.51	199.05	201.47	200.32	201.15	202.93	201.61	199.95	196.85	203.51	200.87	198.25	201.44	201.41	203.76	200.68	203.19	201.26	203.5	203.61	200.57	203.54	203.13	201.02	203.56	199.8	201.61	202.16	203.3	203.71	199.13	203.39	197.7	201.95	201.26	203.32	203.84	204.48	199.85	202.62	200.69	203.54	202	204.16
206.85	203.98	203.75	204.33	206.1	201.68	204.28	203.3	207.55	204.58	207.14	205.27	203.22	207.31	204.44	202.92	204.8	203.7	208.87	205.71	206.31	202.9	207.08	205.28	203.45	206.61	204.6	205.39	205.07	203.85	207.97	202.37	204.24	205.85	205.63	204.76	205.03	205.11	205.48	206.78	204.31	204.71	206.38	205.04	205.43	205.36	206.85	203.06	202.64	205.62
211.79	213	214.23	209.38	210.02	210.23	212.25	211.82	209.17	211.65	211.04	210.7	211.52	213.22	211.24	209.2	211.9	211.05	211.46	211.54	209.77	209.86	212.53	210.23	213.14	209.51	213.07	210.77	211.3	211.49	210.52	211.99	211.28	211.66	211.18	213.2	213.06	210.63	213.28	206.89	209.19	210.66	208.48	209.64	212.07	209.8	212.47	209.43	212.44	212.48
203.47	200.06	202.09	204.39	203.56	205.42	207.6	205.16	203.96	205.31	203.75	205.7	204.18	205.43	206.1	202.91	204.3	204.93	203.85	205.33	204.04	206.92	205.19	202.96	205.39	204.06	204.87	204.22	207.29	200.67	201.12	204.48	205.15	205.21	203.23	205.63	205.23	206.62	204.98	203.09	206.14	204.1	206.04	204.46	206.42	208.07	206.86	203.88	202.73	203.91
207.58	209.39	211.24	207.74	209.02	209.96	208.18	211.17	213.11	207.8	207.76	210.77	209.22	210.61	210.81	205.78	208.44	208.71	212.05	210.83	207.37	209.87	208.67	210.93	211.26	206.48	208.69	207.01	213.41	210.03	210.82	209.22	209.88	208.23	209.7	211.48	207.21	209.83	207.14	207.55	207.95	208.13	207.61	210.74	210.1	207.26	210.32	207.42	208.79	208.47
210.12	209.51	208.98	208.14	207.01	209.2	205.72	209.17	207.39	206.34	208.61	205.15	206.2	207.92	209.18	209.93	208.07	208.23	207.68	208.51	206.31	205.25	209.06	204.63	210.01	207.75	207.88	211.09	209.39	207.54	206.99	208.78	209.47	209.58	205.65	205.35	208.26	207.58	207.11	206.78	209.91	206.92	206.24	208.57	206.46	207.45	205.74	209.65	203.95	209.03
207.1	202.85	201.61	200.88	203.7	202.18	202.06	201.09	201.91	204.26	205.96	203.57	201.61	203.22	203.46	206.69	200.6	201.86	205.81	204.08	202.12	199.75	203.77	204.97	202.72	206.09	201.08	203.15	204.41	203.99	204.71	203.6	207.25	202.12	199.23	202.75	202.99	203.72	203.91	200.37	202.41	205.2	201.61	203.99	203.62	207.64	203.26	205.82	206.6	203.49
194.81	194.32	193.1	196.17	193.93	195.73	192.41	195.85	194.53	194.48	192.98	195.45	194.61	195.77	194.39	196.51	193.7	194.43	193.58	199.57	196.14	194.25	193.4	194.54	194.77	196.31	194.75	194.28	194.61	195.36	193.48	194.69	192.31	193.7	193.29	192.98	191.36	197.21	193.96	194.27	192.16	193.46	192.51	191.67	192.91	189.6	196	191.7	196.7	196.4
206.41	210.82	210.6	207.71	208.46	207.48	209.55	211.56	208.28	207.57	209.9	205.82	208.95	209.27	209.36	209.1	207.47	212.7	210.38	207.78	208.97	208.85	214.96	207.75	210.97	210.42	208.25	210.4	208.82	209.74	206.11	210.33	210.53	212.4	211.47	212.2	208.47	211.09	213.31	207.98	210.72	209.36	208.65	211.52	211.71	212.37	209.9	208.53	210.19	209.88
215.84	216.19	217.84	217.88	216.09	216.74	214.16	218.93	215.84	219.07	214.44	215.94	215.96	219.28	215.92	216.04	214.76	222.08	214.07	218.12	215.82	217.14	213.52	217.93	217.22	215.94	216.6	216.61	217.55	216.87	217.23	219.76	214.79	218.14	215.41	216.69	217.98	218.45	218.6	215.62	215.98	215.17	217.28	218.71	217.08	215.88	215.9	214.93	220.74	217.46
192.79	196.28	196.11	194.8	198.65	196.6	191.75	193.5	198.04	196.44	194.34	193.42	195.67	195.21	196.72	193.88	194.53	196.46	191.52	196.91	193.85	192.5	193.61	194.32	194.34	196.66	195.74	195.83	197.08	192.96	194.79	194.98	195.24	195.16	191.76	193.74	195.44	196.95	195.66	196.08	197.07	195.46	193.34	195.47	195.77	196.31	194.13	198.72	197.26	195.96
206.43	203.74	204.28	202.38	202.33	201.03	202.19	202.58	201.71	200	201.01	203.28	203.22	202.6	203.19	204.17	203.29	201.13	203.46	200.08	205.18	204.34	203.74	201.73	203.43	203.51	200.53	201.34	202.03	202.86	201.63	203.26	200.94	203.89	203.05	205.29	201.04	202.08	204.38	203.39	201.29	204.18	201.18	202.3	203.48	202.13	204.08	201.65	203.81	202.38
208.01	213.74	207.06	210.87	211.8	211.85	209.4	209.36	212.42	208.72	213.82	211.04	213.82	211.54	210.71	210.57	210.96	211.6	212.39	210.59	209.43	210.87	212.44	212.77	213.35	212.53	210.38	210.93	212.85	211.13	213.58	209.04	209.84	212.19	213.5	211.73	209.53	210.45	209.27	211.6	212.22	212.16	208.85	213.34	211.48	211.47	214.12	207.85	210.3	213.44
200.43	202.06	199.5	203.98	197.16	199.85	201.56	200.31	200.62	200.24	204.21	202.89	199.88	197.86	201.91	199.49	195.84	200.77	203.11	200.41	199.57	199.92	200.49	200.29	199.54	199.4	203.06	198.41	200.96	199.46	202.54	197.9	197.93	201.25	198.11	200.74	198.96	199.72	201.87	198.34	203.01	202.85	202.08	197.57	200	199.66	200.33	196.81	198.24	197.89
203.66	205.9	204.38	204.42	204.14	203.87	207.42	203.19	205.46	207.24	206.01	202.86	206.75	202.45	204.38	205.05	207.29	203.84	207.94	207.46	205.78	206.59	206.73	205.8	202.16	205.22	208.12	208.58	204.65	202.57	207.78	203.4	205.27	206.02	207.14	206.74	206.36	205.1	205.25	202.73	206.93	204.17	206.13	205.3	206.98	207.02	204.63	203.77	203.24	203.59
203.35	208.17	208.22	210.73	207.43	206.03	205.51	211.42	208.08	205.5	209.31	206.24	204.17	207.91	210.27	210.93	206.85	206.78	208.34	209.5	206.99	209.2	205.97	210.08	205.83	207.03	205.58	210.91	206.98	207.79	206.01	205.82	208.94	205.72	207.91	209.25	209.34	206.64	209.45	203.81	209.31	209.36	203.84	208.08	209.59	208.51	205.72	208.07	208.39	204.74
209.88	205.58	203.49	208.39	207.33	209.26	208.62	207.06	208.38	207.05	209.48	207.51	208.42	209.18	206.9	208.94	208.13	206.36	208.97	210.48	208.24	208.08	208.93	207.18	205.29	207.86	208.35	209.02	208.42	208.78	207.42	208.08	207.77	208.36	209.51	209.14	211.07	211.34	208.43	208.72	208.31	209.24	208.81	205.08	205.71	208.18	206.66	209.99	208.32	210.03
212.53	213.29	213.97	213.43	214.86	212.48	213.21	213.23	213.25	212.81	213.42	209.55	210.35	212.4	210.49	215.43	211.76	212.84	209.97	212.23	215.73	210.57	211.65	212.01	214.65	210.66	214.49	214.2	212.18	211.4	215.2	210.68	212.04	209.94	212.44	214.08	213.4	214.92	216.12	214.07	212.07	212.88	214.2	213.39	213.69	209.66	212.2	211.1	212.89	211.25
209.57	210.31	212.46	207.15	207.93	208.17	208.43	209.41	210.66	208.49	207.58	206.63	210.15	211.67	209.42	210.15	208.36	208.05	211.07	208.19	207.25	210.85	204.46	207.91	206.6	207.75	208.93	208.11	210.14	209.01	207.73	209.62	210.97	210.95	209.27	208.86	208.51	210.18	207.3	208.62	211.53	206.92	210.83	209.59	207.55	206.1	208.57	205.6	208.8	211.27
203.45	203.31	203.94	206.57	207.39	204.54	207.27	201.68	206.79	201.16	205.7	203.3	205.21	201.63	206.1	205.28	202.42	203.07	206.98	204.35	204.38	206.4	204.61	205.26	204.05	204.87	200.72	202.73	207.28	205.21	207.06	203.18	208.6	203.32	204.34	205.79	200.05	206.57	204.3	203.68	204.3	202.9	204.2	202.5	205.19	203.6	205.74	204.83	204.24	207.27
200.89	204.43	203.39	202.59	201.68	207.12	203.07	202.34	205.42	204.02	204.84	202.37	202.71	203.19	204.29	202.7	201.69	203.36	205.15	203.69	203.27	204.02	202.58	204.06	205.68	200.35	202.22	201.15	202.42	201.32	204.43	206.56	200.45	202.65	205.54	202.08	205.39	208.52	205.76	203.95	204.11	203.88	204.47	202.2	202.76	202.98	207.55	203.22	201.58	202.93
199.19	199.52	197.72	196.43	197.7	196.6	195.51	193.72	195.48	196.94	196.47	198.88	198.98	200.57	197.66	194.03	199.4	199.88	196.61	199.63	195.93	194.93	198.63	197.67	197.76	197.53	196.48	199.09	196.48	196.51	198.65	201.75	198.27	198.73	194.88	196.74	200.63	198.15	198.21	197.51	197.26	198.14	197.31	199.7	198.62	200.64	197.58	198.85	198.74	199.53
200.32	204.45	202.25	199.99	200.08	200.49	201.58	201.26	201.74	201.55	199.74	200.21	203.96	202.71	202.15	202.01	203.41	201.83	200.55	201.79	201.77	205.15	199.02	197.59	200.88	200.18	202.7	198.08	200.52	200.94	201.82	201.57	202.51	201.75	202.54	201.69	203.77	198.23	199.25	199.65	202.2	203.05	200.04	202.09	199.48	199.21	198.2	201.07	202.58	198.25
196.28	195.43	196.48	193.23	197.86	192.83	193.43	193.36	191.58	193.54	196.35	195.88	192.36	193.16	196.74	195.77	192.36	193.93	193.46	195.05	192.41	192.66	195.03	193.11	192.63	194.21	194.07	193.64	193.9	192.25	193.11	191.76	193	194.46	193.99	194.09	193.74	191.71	192.28	195.05	196.46	192.09	195.43	192.07	195.3	192.16	192.99	193.64	193.12	192.91
211.06	204.63	207.89	205.92	207.02	208.41	206.83	208.42	211.34	208.25	208.15	207.18	208.43	207.25	209.42	208.91	206.95	205.46	207.28	206.78	205.87	206.43	206.97	209.04	209.71	206.46	206.89	211.78	207.52	207.7	208.48	211.12	206.33	205.72	207.12	208.34	209.22	207.09	206.92	209.59	210.56	205.38	208.55	207.75	209.75	205.06	206.76	208.55	209.06	208.55
207.48	209.79	207.87	205.4	208.08	206.18	209.91	206.34	206.14	210.09	209.32	206.87	205.41	208.3	207.83	207.54	205.12	207.17	210.9	207.85	208.7	207.58	205.99	207.21	208.15	208.36	210.04	207.94	207.81	206.4	206.7	207.91	206.78	208.96	208.87	203.54	206.38	205.97	206.64	208.14	207.78	207.82	205.97	206.36	208.89	208.25	207.28	207.39	210.35	204.99
202.97	202.44	202.23	203.06	199.16	198.42	203.66	201	202.25	199.03	199.21	199.37	200.59	197.2	201.84	198.13	201.6	200.61	199.14	202.24	201.95	201.94	198.88	196.97	200.37	200.31	200.2	201.79	201.02	201.57	197.95	201.96	198.84	197.86	202.62	198.04	196.77	198.97	199.75	204.38	198.9	199.87	199.24	202.71	200.43	199.4	199.53	198.57	201.75	200.5
206.79	203.35	204.11	205.56	206.84	204.61	205.12	205.52	204.19	202.06	205.85	204.56	205.99	206.34	207.92	207.08	204.64	203.24	205.01	206.66	207.92	203.05	205.39	204.44	208.4	205.49	205.6	202.46	206.02	202.6	205.52	199.89	206.06	204.24	204.95	204.39	201.63	204.54	207.03	206.08	205.14	203.75	205.79	204.08	207.12	204.69	203.53	205.74	203.85	205.46
219.02	220.38	216.48	215.52	220.38	218.42	218.69	215.01	217.03	217.06	216.26	217.49	215.85	219.74	213.81	214.92	216.42	215.56	214.74	214.33	217.35	215.38	216.68	216.58	215.14	216.2	214.61	216.34	218.15	218.43	217.48	215.07	217.07	217.32	216.48	216.39	214.36	217.52	217.63	215.99	216.04	215.85	218.63	217.24	219.1	218.38	218.16	222.23	214.75	214.33
209.22	208.63	208.5	208.24	207.62	208.06	206.38	203.54	207.09	210.47	206.84	210.14	206.34	211.94	212.41	209.33	208.09	209.77	207.57	209.65	209.44	207.87	206.08	205.22	205.86	208.09	208.24	209.04	208.42	208.21	206.62	207.68	208.32	209.87	207.13	208.73	209.93	207.95	207.88	209.24	208.57	207.13	208.82	208.53	207.68	207.27	208.09	207.3	207.97	209.07
215.11	212.64	212.49	213.77	211.67	210.68	212.63	213.18	213.69	213.07	211.26	215.14	211.03	213.47	211.34	207.87	213.59	215.92	214.34	210.92	213.09	211.49	213.3	213.49	213.29	216.39	206.06	212.32	211.81	211.14	213.49	210.03	211.76	212.21	212.24	212.9	213.05	213.65	212.69	214.04	212.05	214.48	212.01	212.81	210.74	210.12	210.7	214.17	214.41	213.59
210.85	210.41	213.64	215.45	214.86	212.19	214.81	211.55	211.39	209.84	213.34	214.25	213.08	212.15	212.88	211.49	214.22	211.37	209.92	211.33	214.21	211	210.49	211.14	212.8	210.33	209.34	212.07	212.36	213.02	212.41	209.09	212.23	214.62	212.68	211.99	212.64	211.27	212.57	208.56	213.49	210.34	213.54	211.16	211.05	213.25	212.81	209.87	212.47	210.79
210	209.6	210.93	206.41	209.42	208.49	209.25	206.74	208.48	207.21	209.05	207.96	206.45	212.43	206.7	204.81	211.53	209.28	209.26	206.38	204.76	213.17	209.07	208.31	210	212.75	207.04	210.19	204.96	208.16	208.01	206.3	211.33	209.48	208.3	209.61	208.9	210.07	208.72	209.33	208.4	210.49	208.79	210.26	205.54	210.04	210.18	207.57	208.63	206.45
213.4	213.95	213.7	211.92	210.52	211.2	216.54	211.19	214.27	212.45	209.42	208.66	208.33	212.72	211.47	213.94	210.06	214.67	216.53	209.47	209.84	212.61	214.57	210.1	211.13	209.22	210.93	210.63	212.22	210.38	212.3	212.85	211.15	213.37	211.91	212.68	209.91	211.37	214.48	212.31	210.66	214.28	210.48	212.1	210.56	211.52	214.4	210.29	210.94	208.15
213.35	218.62	218.67	219.59	217.62	214.84	216.86	219.07	216.34	219.07	216.36	218.08	218.02	219.21	220.63	217.98	215.95	221.27	215.63	218.79	219.62	218.7	213.35	218.6	217.78	217.97	218.45	216.27	220.07	214.52	213.82	214.59	219.61	215.65	216.88	216.83	217.14	216.61	221.18	216.26	217.84	217.25	219.75	218.11	221.3	219.42	217.57	217.64	215.17	217.42
217.24	219.09	213.66	213.69	215.65	218.57	216.22	217.24	218.74	219.38	218.35	219.16	217.25	219.23	219.96	217.45	214.84	220.18	217.27	218.54	218.44	217.58	215.39	216.13	215.5	216.18	217.49	219.75	213.98	217.06	217.27	214.56	220.25	217.99	217.53	217.58	217.55	221.56	217.7	219.67	217.48	215.99	216.46	217.9	219.9	218.09	217.41	216.5	218.27	215.16
207.86	207.54	209.05	205.15	208.67	206.48	208.59	207.29	208.35	210.71	208.95	207.17	207.53	206.28	210.81	208.36	211.42	210.14	209.67	209.15	210.19	207.78	207.16	208.61	209.03	206.83	207.12	210.3	207.88	210.27	210.5	210.67	207.7	209.67	207.34	208.98	209.09	209.3	209.43	209.9	211.77	205.64	205.48	206.9	206.97	207.47	208.27	207.72	210.33	206.73
211.87	211.3	211.25	212.2	212.35	214.44	212.04	212.49	216.12	213.34	209.54	212.76	216.78	211.75	213.55	213.2	216.11	212.84	209.79	213.15	214.09	215	210.85	211.98	210.72	213.33	214.16	211.61	212.46	209.32	210.88	212.29	211.38	210.03	210.22	213.28	213.72	214.89	210.2	211.7	211.93	212.99	211.11	211.72	210.61	208.65	212.39	212.47	210.41	211.48
209.34	207.21	208.24	207.95	211.06	210.32	206.11	209.4	206.16	203.22	209.29	206.71	210.68	211.01	207.29	207.29	208.39	210.22	210.17	209.09	207.53	208.92	209.91	209.58	210.09	205.64	209.35	209.99	208.79	210.39	207.47	207.73	208.06	208.64	207.53	209.52	211.37	210.53	212	208.52	213.76	209.01	209.9	208.17	206.13	208.22	208.52	207.43	207.66	211.66
211.47	210.02	213.76	213.27	211.66	212.28	210.53	212.86	213.79	211.61	212.62	209.32	210.85	210.45	209.97	214.39	210.88	211.53	211.13	210.99	215.04	214.19	212.88	209.47	211.91	213.04	209.46	212.65	210.17	211.62	212.59	212.48	212.36	211.23	213.93	206.84	213.81	210.79	206.08	212.33	211.21	212.71	213.53	210.52	208.99	209.84	210.13	209.62	211.1	211.98
206.35	209.12	209.38	205.72	209.49	207.33	209.71	209.1	208.56	213.62	208.89	208.68	210.89	212.04	210.18	209.91	209.78	210.34	207.25	209.59	209.01	208.53	210.53	208.35	208.53	208.53	206.81	207.19	212.17	207.9	208.2	207.95	209.19	209.97	207.76	210.47	207.73	209.94	206.34	208.34	205.19	205.35	206.21	209.92	208.89	209.6	208.19	205.97	206.79	206.87
208.26	206.47	208.77	209.16	210.98	207.39	209.53	208.49	208.8	210.66	206.76	207.83	210.02	210.29	210.47	210.48	212.71	208.15	211.82	209.94	208.86	209.89	208.74	206.44	210.25	209.03	209.77	208.71	210.99	210.47	209.41	209.51	209.47	209.92	203.13	210.15	210.29	209.06	207.51	211.38	207.81	206.88	209.97	207.11	208.59	210.86	207.25	210.85	210.51	207.94
205.87	206.14	205.57	204.63	204.9	204.55	205.44	207.49	205.67	207.6	207.03	203.95	202.74	203.77	203.85	202.13	207.66	205.36	205.48	206.58	202.95	205.39	205.63	202.75	206.71	206.2	205.29	204.22	203.91	207.07	206.24	203.17	207.81	205.65	206	205.48	202.89	202.53	205.41	207.82	208.58	204.87	206.87	205	205.75	201.39	207.2	206.72	205.95	205.22
198.14	199.2	196.36	199.11	198.43	196.28	201.42	196.42	199.51	196.72	197.33	194.7	198.34	197.29	198.07	194.32	197.15	200.57	199.49	198.62	197.28	198.22	200.43	199.94	201.78	196.17	198.43	200.35	197.29	197.85	201.32	195.24	198.74	198.25	199.68	197.8	199.63	199.93	199.33	198.28	197.75	200.88	194.89	198.03	199.45	198.56	199.32	201.4	197.7	194.41
197.21	194.42	190.29	194.18	198.62	194.51	197.87	197.86	195.87	195.62	195.72	196.55	193.71	197.82	191.93	194.94	197.29	194.03	196.94	196.83	196.2	193.61	194.63	193.83	192.42	191.95	194.96	194.01	192.78	193.41	192.29	194.42	194.32	195.53	193.02	194.56	196.83	196.92	194.24	197.67	193.27	193.49	193.24	194.04	192.97	193.61	193.25	195.3	195.4	192.73
211.36	210	212.06	210	205.96	208.32	207.29	211.52	211.74	209.4	209.7	214.18	213.3	211	212.14	207.33	209.14	209.42	206.22	208.59	212.24	210.28	209.72	210.34	213.03	210.33	211.13	210.96	210.53	210.04	212.43	209.93	208.67	207.62	208.91	208.04	209.29	207.08	207.96	209.21	208.18	210.71	207.08	208.82	208.33	209.01	211.16	208.9	210.32	211.99
214.46	209.84	212.61	212	210.53	212.47	211.64	214.27	210.09	213.44	214.16	211.31	209.5	209.88	213.89	210.51	211.97	214.03	210.75	209.6	213.31	213.77	212.39	215.69	210.68	211.1	213.66	210.09	211.99	214.36	211.21	208.35	209.59	212.02	210.41	213.3	212.22	212.57	213.48	212.53	213.2	212.46	212.8	211.77	213.16	212.72	209.38	210.98	212.99	211.01
202.24	203.55	202.06	202.53	200.17	203.48	201.98	203.53	197.98	201.44	206.56	197.93	204.24	204.9	202.72	202.84	202.88	200	202.24	201.38	202.17	205.26	202.2	205.07	203.13	203.04	206.43	200.18	203.03	205.34	202.17	203.74	204.62	201.89	201.99	202.46	205.55	205.14	204.8	202.64	201.59	201.63	200.44	202.06	202.72	204.36	203.71	202.36	205.47	202.95
203.83	203.88	201.71	203.91	203.84	200.77	199.61	203.49	201.69	203.5	202.94	202.43	201.93	202.61	205.08	202.17	204.29	201.51	207.41	200.65	203.77	201.52	203.39	202.72	200.67	204.4	199.8	204.26	203.92	202.22	202.74	203.5	203.47	206.45	201.16	201.98	203.59	204.42	203.41	203.89	200.46	201.16	201.78	202.04	201.87	204.25	204.04	204.42	203.98	200.98
202.52	203.69	201.87	202.24	204.4	206.01	201.56	204.28	205.24	204.18	203.81	206.13	203.46	206.33	204.71	203.88	203.64	203.22	201.52	201.76	201.3	202.07	204.99	206.72	204.27	202.12	203.1	198.93	202.51	202.35	203.31	204.39	204.29	207.85	202.4	205.62	203.31	201.69	203.14	201.75	203.79	205.38	202.23	202.19	202.08	201.19	202.9	203.25	203.85	204.25
219.41	214.61	216.1	214.29	219.1	217.77	217.01	218.54	219.46	216.34	219.29	216.89	217.26	215.78	216.27	218.79	214.47	216.31	218.07	215.66	218.12	220.37	218.83	218.62	218.22	219.69	220.84	218.36	217.82	218.88	221.61	217.43	220.27	217.99	218.39	217.82	220.57	221.07	217.37	218.68	216.84	216.2	217.61	219.11	217.53	214.76	216.55	217.79	214.77	220.27
208.2	207.19	210.35	207.85	206.5	205.39	205.94	208.71	208.58	206.19	208.48	208.99	208.71	205.63	205.98	209.34	206.44	208.53	207.57	206.13	207.1	209.27	206.73	211.25	206.96	207.59	204.39	206.72	209.11	206.38	208.35	207.99	211.78	205.91	203.13	210.35	206.77	209.24	208.32	206.03	207.06	207.4	207.51	207.97	208.4	209.97	209.28	208.26	207.95	209.67
197.67	200.27	201.01	201.87	202.42	199.93	197.85	201.09	202.2	199.5	199.91	204.32	202.27	197.95	198.52	197.89	200.14	201.33	199.64	200.84	201.85	201.76	200.64	199.47	202.37	199.56	198.81	198.65	203.56	200.27	201.91	199.45	199.88	198.01	198.64	200.19	201.21	200.01	199.19	200.73	197.78	198.09	200.54	198.22	201.44	199.23	199.7	201.16	201.11	202.31
211.23	211.32	212.83	216.81	213.55	211.6	213.93	213.33	211.96	213.34	214.78	212.97	213.74	214.73	214.87	213.51	214.25	214	209.29	212.09	213.34	212.89	209.61	211.44	211.22	214.2	215.28	214.06	215.96	215.14	213.41	210.63	215.03	211.71	210.08	211.22	210.47	212	213.58	208.42	212.54	209.28	211.31	212.83	211.22	211.04	213.67	211.8	213.15	215.67
207.67	208.52	210.88	209.06	207.48	211.85	208.94	206.75	210.62	207.24	207.22	206.34	209.78	211.78	208.41	210.18	208.86	208.46	206.65	209.02	208.36	206.75	205.56	209.94	210.35	210.35	209.5	207.08	211.19	209.71	207.68	209.66	209.71	211.24	209.59	209.79	207.9	208.34	208.49	208.18	211.02	210.03	211.86	207.74	207.68	205.55	208.07	208.95	206.38	208.74
218.56	216.29	220.04	215.92	220.05	216.72	219.24	216.05	217.61	217.51	216.66	215.03	216.78	217.26	218.1	218.47	218.62	217.62	218.01	217.5	217.54	217.66	216.37	214.66	218.27	217.94	219.37	216.84	214.55	218.95	215.85	217.8	213.86	219.11	218.54	215.22	215.05	215.6	217.38	220.2	218.61	222.16	219.02	215.65	220.15	218.34	219.97	218.65	219.62	218.87
206.06	206.59	202.78	207.5	208.8	206.26	207.7	207.79	206.55	207.78	204.23	210.96	206.17	208.23	206.37	206.36	203.42	206.15	203.63	205.69	208.87	207.62	202.39	204.69	207.58	206.12	205.14	205.82	208.23	209.09	204.39	207.97	205.15	206.32	207.39	205.64	204.34	206.9	207.86	204.61	205.93	207.24	205.48	206.38	203.9	208.51	205.93	206.83	209.07	204.14
207.75	207.54	206.63	206.38	205.71	208.26	209.57	210.65	209.77	204.99	208.71	208.52	207.97	205.89	205	210.47	208.2	205.42	208.87	206.45	211.31	207.33	210.34	204.99	209.81	207.82	205.75	208.99	208.74	209.68	208.09	207.73	206.5	208.76	209.51	208.15	206.36	207.75	206.8	205.45	210.89	211.35	208.05	203.97	206.55	211.89	208.23	209.51	209.44	210.09
208.14	208.81	209.77	207.48	210	206.65	207.45	205.77	208.96	207.36	205.71	207.85	209.7	209.1	208.61	206.59	207.75	207.11	207.21	205	211.26	209.29	205.52	207.34	204.19	203.65	209.04	207.56	209.11	207.51	208.98	206.49	206.49	210.11	206.26	205.94	204.76	209	209.61	204.31	207.15	210.07	205.53	208.79	208.17	206.46	204	210.29	205	207.92
209.57	210.01	214.1	210.8	207.9	211.76	211.36	211.79	211.89	212.67	213.49	210.66	212.16	207.37	211.98	214.19	209.43	210.8	210.83	213.48	214.31	211.96	212.01	211.8	212.42	212.59	215.32	211.75	213.4	211.76	213.01	211.84	210.43	211.07	212	211.33	208.86	210.19	212.51	211.41	210.25	210.98	211.24	210.62	212.29	211.78	211.48	212.75	211.38	209.89
208.26	206.55	206.7	206.14	211.61	204.6	208.09	206.24	208.36	206.08	210.76	207.27	206.79	207.75	207.71	208.12	209.03	207.12	207.02	209.32	206.21	205.2	207.41	207.16	208.19	209.74	209.02	205.99	209.33	206.26	208.81	208.16	207.89	208.48	204.93	205.01	207.17	207.04	205.38	205.23	204.49	205.77	208.05	204.92	207.09	207.66	211.97	205.44	206.93	205.77
202.09	203.09	200.91	198.66	204.37	202.2	200.15	201.15	200.96	204.76	201.07	201.13	202.01	202.69	198.88	198.63	201.57	203.01	200.83	203.62	203.69	201.3	202.35	201.56	203.05	203.06	201.55	199.73	199.95	203.45	201.11	201.38	202.31	203.82	204.92	202	203.55	201.14	201.42	204.37	199.82	200.45	203.93	202.17	202.81	200.38	198.98	202.2	203.1	202.6
199.94	202.14	205.6	201.01	202.04	200.74	201.75	202.68	206.81	206.53	202.04	202.69	200.56	203.62	203.35	203.39	199.26	202.98	203.66	204.22	204.77	205.84	203.27	201.98	201.75	204.58	203.11	206.13	205.77	202.13	201.06	205.58	204.45	203.14	203.14	202.71	204.79	201.65	201.98	201.91	203	202.63	201.02	204.19	201.09	206.37	200.81	202.67	203.18	202.53
207.79	203.32	210.15	206.73	206.05	207.42	207.47	205.61	207.42	204.43	206.52	207.17	203.08	208.13	206.59	207.2	204.1	206.53	204.75	205.7	210.24	208.1	208.46	206.96	200.76	205.1	204.05	203.81	210.89	206.27	205.91	207.05	209.23	206.39	209.04	206.56	203.9	208.47	208.45	205.82	206.04	208.84	205.76	206.15	207.42	203.05	205.91	204.3	205.42	206.26
200.05	202.15	200.52	201.06	206.13	201.61	201.69	202.59	198.68	202.77	200.6	201.9	199.86	201.06	199.03	203.5	199.96	202.09	200.97	200.24	204.25	199.72	199.42	200.17	201.05	199.78	201.62	203.62	199.83	200.25	201.14	202.32	199.58	200.42	199.01	201.25	199.2	203.27	200.26	200.78	199.94	201.79	200.15	201.53	201.5	201.37	202.96	202.01	199.87	203.78
206.17	204.8	202.05	204.61	202.15	203.44	206.61	204.47	203.78	208.62	206.83	204.04	204.05	202.49	204.61	203.22	204.35	204.58	203.41	204.11	202.4	201.79	206.59	205.93	203.66	203.08	201.14	206.51	206.89	204.95	204.1	205.2	203.92	202.93	205.84	201.74	204.28	201.36	203.55	204.85	201.3	206.77	203.05	206.97	209.39	207.25	204.35	202.37	206.34	204.24
203.75	201.33	205.17	202.87	204.43	204.32	204.75	201.1	205.85	201.42	204.11	202.51	205.05	203.93	204.66	205.39	200.5	205.44	202.95	204.11	202.69	204.09	208.24	201.58	205.54	200.93	201.39	203.4	203.78	205.95	204.82	204.26	205.6	205.08	201.67	203.13	202.58	208.53	205.83	204.77	202.98	205.8	204.08	202.8	204.03	207.95	206.95	201.95	202.05	200.64
203.17	206.74	201.56	202.78	200.37	205.33	200.41	203.24	206.83	202.17	203.76	198.94	204.88	199.03	202.75	205.48	201.67	203.37	203.49	204.13	203.14	205.6	204.41	204.83	205.13	207.87	205.42	201.16	202.68	200.8	203.69	205.18	202.76	201.56	202.45	204.87	203.83	204.16	204.45	201	203.69	201.8	202.63	202.97	200.71	202.78	204.58	204.66	203.18	206.15
217.68	217.22	220.11	217.69	218.08	217.27	219.15	217.7	219.7	217.23	216.85	217.36	218.65	217.35	220.46	219.36	219.36	221.81	218.95	217.77	220.26	219.93	217.92	218.31	216.15	220.35	219.57	215.9	216.11	219.34	219.79	218.16	218.37	222.58	219.63	217.81	217.11	217.34	221.92	215.62	220.55	215.84	217.89	215.96	215.26	216.28	219.11	214.88	213.5	218.12
213.52	210.67	212.43	216.01	214.2	213.36	209.12	211.81	212.08	211.81	216.11	214.48	211.68	212.33	211.67	213.03	211.23	214.12	214.33	211.63	214.93	210.58	214.06	211.8	211.04	213.01	214.88	212.28	212.91	211.59	210.19	214.16	214.89	213.06	210.9	214	213.85	210.93	212.54	212.38	212.63	211.21	211.48	214.63	211.51	212.95	212.58	210.79	209.53	214.37
198.3	197	198.58	196.35	195.83	196.1	200.65	199.7	198.49	198.52	199.95	199.14	199.26	198.45	196.96	198.1	199.06	197.85	201.49	200.23	199.03	201.82	197.64	199.26	199.38	198.01	199.84	199.38	198.39	196.55	198.46	199.36	198.06	201.34	199.17	200.04	195.87	197.86	195.59	198.47	199.31	197.56	201.16	198.7	197.55	198.6	197.19	197.03	197.92	197.36
198.2	200.97	196.6	200.43	197.51	197.55	199.04	198.93	201.27	198.93	198.68	203.41	201.08	198.47	196.7	198.75	198.31	199.07	204.13	199.37	197.34	200.34	198.39	199.18	196.61	197.17	202.61	198.06	199.43	200.88	200.08	199.68	195.44	200.39	200.64	199.87	197.92	198.51	198.53	201.56	198.33	198.6	197.75	199.38	199.51	200.83	198.97	197.44	200.08	198.8
204.57	206.74	203.59	206.73	204.36	208.81	205.07	205.84	204.16	208.84	208.09	205.92	205.11	205.92	205.04	208.18	204.45	208.31	203.57	208.04	206.67	205.64	205.43	205.37	206.72	207.77	205.5	203.93	205.68	204.75	206.94	202.77	208.88	203.2	206.46	203.66	205.02	203.27	205.08	206.03	205.32	207.2	205.9	204.93	205.32	205.8	208.63	206.11	206.17	204.76
202.74	202.45	202.08	203.01	204.16	198.36	204.9	201.57	204.47	202.84	201.4	204.06	203.5	200.31	202.77	204.69	201.51	202.27	204.6	202.91	202.9	202.46	203.9	203.45	202.85	202.21	203.9	200.46	204.15	205.98	201.99	203.4	204.56	202.4	204.31	201.59	200.9	202.9	201.59	203.76	204.29	199.28	203.54	202.47	201.59	201.07	200.71	201.49	204.12	205.42
210.96	211.99	210.8	212.67	211.38	212.38	209.71	212.36	213.99	212.15	210.16	211.86	214.18	212.66	212.13	212.64	213.51	210.26	210.63	212.12	211.02	212.38	213.56	211.26	211.41	212.47	210.93	210.41	210.53	213.44	210.26	209.83	211.87	207.58	212.58	210.04	211.91	212.17	212.81	215.13	212.41	211.27	208.52	211.37	211.4	210.94	212.19	208.8	212.3	210.02
194.61	193.24	195.25	196.98	191.26	197.72	192.97	196.1	196.2	192.22	196.41	193.78	195.52	195.84	195.42	195.76	193.57	198.15	189.82	195.31	194.31	195.31	194.54	196.75	198.02	196.06	193.51	193.8	194.97	196.57	196.02	196.96	191.66	195.07	195.43	192.44	196.11	193.08	193.14	198.59	196.88	190.31	194.03	192.16	194.64	193.73	195.26	197	194.58	196.65
211.17	212.19	209.78	212.36	212.29	212.07	208.54	209.43	209.7	207.98	208.84	207.72	206.26	210.44	208.19	210.76	210.5	209.1	208.98	209.5	207.3	211.12	212.02	209.2	212.63	208.67	208.82	211.02	208.33	213.5	213.6	210.53	208.85	211.51	208.88	210.77	208.78	208.81	208.55	210.83	208.64	211.49	210.85	207.55	209.67	208.53	209.09	207.15	208.41	212.96
198.38	198.92	200.8	197.78	198.27	201.42	200.06	201.2	200.75	202.92	199.95	201.38	201.18	198.52	201.18	201.26	199.52	200.75	198.67	200.54	199.07	197.88	200.33	199.82	200.49	201.16	200.01	198.11	199.83	200.1	200.98	200.54	200.59	197.91	197.32	200.06	200.35	198.83	202.16	199.69	201.78	198.68	200.9	201.43	198.45	200.25	203.34	201.42	201.74	198.58
200.88	200.06	199.3	198.72	195.49	198.33	200.18	197.64	196.07	196.34	199.1	198.5	196.02	200.69	200.54	199.75	197.08	199.27	197.01	196.55	198.17	197.49	197.76	202.94	202.32	194.52	198.19	197.31	196.05	196.74	196.08	193.94	198.81	201.47	196.22	197.81	198.73	200.25	195.7	199.82	197.2	197.38	198.15	201.35	199.34	196.51	200.11	197.03	194.18	200.1
218.67	216.49	219.09	219.38	217	217.34	214.16	219.49	215.65	217.05	219.16	215.77	216.12	217.86	216.79	216.55	215.15	213.04	220.2	218.36	216.94	217.19	215.82	218.22	217.84	218.1	219.78	219.87	218.86	217.5	215.46	221.59	218.41	215.88	216.95	215.95	213.25	217.95	217.43	217.27	218.14	217.12	219.08	215.2	215.04	214.38	219.45	216.3	216.16	216.76
211.89	212.53	208.71	212.51	214.43	213.17	209.5	211.75	211.79	212.39	212.24	210.94	214.88	214.49	212.32	209.83	208.27	211.4	210.9	213.13	211.51	209.6	212.38	212.32	210.06	209.38	214.14	211.48	210.56	211.1	210.39	213.24	210.65	210.48	210.16	212.17	214	212.87	212.79	213.28	211.58	210.3	216.19	211.35	212.83	213	211.07	213	210.99	209.88
201.98	204.93	202.22	201.75	205	201.6	204.53	202.52	199.71	203.79	205.03	205.44	204.95	205.63	205.32	203.43	199.53	206.66	201.94	202.44	206.82	203.1	205.55	204.22	206.17	204.64	203.9	204.44	205.4	199.99	204.11	202.37	205.34	203.95	203.9	202.16	202.59	202.39	203.89	202.64	203	202.88	204.33	202.32	204.05	206.25	202.47	202.35	202.87	202.38
214.06	211.59	211.33	211.65	209.97	213.41	211.02	210.5	212.96	214.18	206.77	211.44	210.96	209.43	208.1	212.68	210.23	211.34	214.09	211.02	211.33	210.03	214.35	210.56	213.18	212.37	211.24	210.55	210.83	214.21	209.07	210.39	213.48	207.93	210.4	212.46	210.37	210.35	209.84	213.85	213.64	213.32	212.89	209.93	210.73	212.13	212.2	215.66	211.76	213.6
211.65	212.03	211.02	214.64	213.47	211.07	208.4	210.95	213.56	211.34	213.29	210.86	210.35	211.27	212.19	212.18	211.98	212.08	211.44	211.96	216.93	212.88	211.3	211.12	211.4	209.28	210.55	214.89	210.65	213.2	215.76	210.58	213.75	209.59	211.95	210.34	210.77	214.21	207.98	212.04	213.63	210.25	213.7	212.27	212.99	214.21	209.58	210.56	211.39	210.23
206.95	205.26	206.43	207.53	206.95	206.8	207.29	209.94	207.13	205.06	208.39	207.66	207.13	210.38	210.03	207.8	208.36	206.57	209.3	207.41	207.59	207.57	208.64	205.91	208.48	208.43	209.95	207.7	207.02	207.66	209.62	205.7	209.15	209.98	209.88	208.44	205.03	209.18	208.35	205.02	206.95	205.39	208.43	208.57	209.03	206.24	205.17	206.2	206.43	208.53
213.62	213.75	211.81	209.56	209.14	210.46	214.35	212.22	213.69	213.5	209.11	212.79	210.78	210.54	209.81	206.8	209.85	211.65	208.61	212.97	211.94	212.54	210.25	210.6	211.59	211.12	214.49	212.13	214.42	211.27	214.17	212.6	211.41	212.22	213.14	214.73	209.01	212.67	211.2	208.3	211.04	210.36	212.83	215.09	213.81	208.86	211.3	210.59	209.12	211.67
204.24	203.37	201.82	205.81	203.16	200.31	202.5	205.83	203.49	203.21	203.01	200.93	206.47	205.49	204.16	203.54	205.01	200.62	202.86	203.98	205.54	201.55	202.33	204.87	205.83	201.04	202.8	205.21	202	203.79	205.43	202.35	201.78	201.57	201.36	201.07	205.18	204.2	203.18	201.8	203.14	206.79	202.48	204.77	205.14	200.58	204.18	204.42	205.81	205.53
199.92	202.73	201.26	201.24	196.83	198.11	201.74	199.26	198.01	200.83	200.71	201.16	201.38	201.28	198.13	198.87	199.37	199.61	201.5	200.85	197.52	201.48	201.86	199.08	204.94	200.56	199.95	200.1	204.25	198.53	202.16	200.96	200.71	202.94	199.74	201.3	200.68	200.14	198.47	200.28	199.46	199.39	198.83	201.84	201.59	202.24	199.73	200.2	200.59	197.57
200.76	199.97	198.47	199.2	202.18	200.56	202.42	199.77	202.41	203.42	203.42	199.87	199.4	202.61	202.05	200.96	199.75	198.72	201.16	201.3	199.07	198.9	201.6	200.27	202.42	202.68	201.03	201.61	199.89	202.61	201.27	201.51	201.08	202.41	199.63	202.93	200.36	201.92	200.73	202.25	200.39	201.38	202.46	199.78	203.44	204.24	201.82	199.8	200.26	203.48
202.69	201.72	204.04	204.71	203.59	204.19	204.65	203.9	199.77	206.19	201.1	202.35	203.95	201.37	204.46	205.12	205.77	203.35	202.47	203.04	205.2	200.5	200.72	201.54	205.16	200.91	201.23	204.35	202.43	201.95	199.4	203.44	203.41	205.57	203.5	201.66	202.6	203.3	202.74	204.31	199.78	204.16	204.2	203.89	203.71	202.61	202.37	204.6	201.01	205.07
218.2	212.62	214.61	215.49	213.83	214.53	215.4	216.54	216.94	212.28	214.92	215.34	215.9	212.87	211.3	215.13	212.69	213.03	214.64	211.51	214.74	215.01	211.35	215.6	213.79	214.59	212.81	215.15	215.26	214.38	213.99	217.31	216.36	214.87	211.46	214.43	214.26	209.35	215.15	216.53	211.77	212.59	212.33	211.21	214.31	213.68	214.86	211.85	215.03	214.63
208.6	208.85	206	208.27	207.04	205.38	206.94	205.39	211.89	207.37	206.81	207.38	212.11	208.55	209.74	207.11	205.98	205.27	207.55	206.35	210.2	204.49	211.32	207.88	208.71	206.39	209.85	206.71	209.04	206.52	209.11	207.43	203.27	208.52	209.03	207.59	210.82	210.03	207.31	205.98	208.54	209.34	205.71	205.78	206.77	208.13	206.51	210.35	206.47	208.8
208.3	206.6	202.81	200.84	208.43	206.43	207.11	205.06	207.9	205.95	208.97	204.99	206.94	207.34	210.48	207.4	209.77	203.36	205.93	206.47	205.39	204.32	203.89	207.4	208.35	206.85	207.14	204.73	208.85	208.61	205.24	207.67	206.86	205.76	206.29	206.76	209.06	204.11	209.16	209.45	206.46	207.45	202.74	207.31	205.68	208.73	206.92	203.76	205.57	208.24
209.26	209.66	205.24	208.71	206.86	210.08	207.52	208.12	203	206.14	205.66	206.64	208.63	208.7	206.35	205.51	209.02	208.03	205.84	210.77	205.09	209.62	211.21	211.3	208.15	208.46	208.71	206.62	209.06	204.62	209.05	209.14	206.98	206.63	210.78	206.9	206.3	209.34	205.98	209.88	209.57	205.57	207.82	207.42	208.07	206.87	205.42	205.48	206.05	209.63
196	194.68	199.07	193.88	194.19	190.85	194.51	194.4	194.09	195.22	189.42	193.23	191.68	194.79	192.37	192.82	194.64	194.69	193.29	193.97	195.57	192.08	192.98	194.36	192.76	193.54	195.3	192.34	196.29	192.85	196.16	195.42	195.84	192.44	195.96	194.02	191.59	193.41	194.2	194.06	190.28	193.37	194.71	193.9	199.15	195.7	194.21	194.71	196.18	194.43
216.61	213.27	219.85	219.16	217.67	217.82	215.79	219.37	215.1	216.67	217.22	217.82	219.7	216.17	217.94	218.07	218.07	215.45	215.37	219.44	218.41	215.08	216.42	215.82	217.14	217.44	218.03	218.94	214.75	217.1	214.31	215.45	218.06	218.02	215.42	216.23	217.12	218.13	215.71	217.6	217.65	216.54	216.36	218.26	215.55	215.34	217.07	215.22	219.24	216.82
207.05	201.21	201.24	206.6	202.64	203.13	200.84	199.76	202.29	201.01	203.41	197.95	201.72	204.1	205.19	199.39	202.51	202.81	201.66	200.68	202.6	200.25	202.24	202.83	201.92	200.9	203.92	200.31	202.68	203.79	201.91	201.24	201.04	205.32	200.68	203.12	202.19	205.39	202.54	202.26	201.6	204.84	206.15	199.66	200.98	202.27	203.37	204.02	201.76	204.4
212.3	212.36	209.39	210.03	213.3	212.46	212.48	212.78	216.58	212.24	211.5	209.38	214.72	209.13	208.09	211.39	207.56	212.33	211.59	210.32	213.78	210.21	211.24	210.27	209.75	214.32	214.05	212.67	215.85	212.7	211.29	210.13	214.35	211.64	211.45	210.6	211.07	213.01	212.04	213.88	210.6	211.18	211.33	215.05	210.49	210.93	213.24	211.45	212.51	211.02
203.38	203.64	203.43	203.5	205.65	204.73	206.84	204.21	206.84	202.2	203.8	205.11	204.33	207.09	207.32	205.32	204.61	206	205.06	201.9	204.25	207.22	206.25	203.99	203.38	203.61	208.37	202.42	203.61	205.91	203.01	204.39	202.84	206.18	207.37	205.48	204.97	205.14	203.28	201.15	206.65	205.25	205.14	203.65	205.98	204.96	205.41	204.58	206.86	207.28
202.02	205.26	199.15	199.79	202.82	202.72	203.89	199.32	201.5	201.1	201.89	204.01	200.91	202.67	203.37	202.26	202.91	203.36	203.07	203.95	204.52	202.01	205.13	202.05	202.08	203.69	204.94	205.39	200.21	203.95	202.58	202.62	199.47	203.78	200.32	200.59	201.49	204.45	202.03	203.27	202.69	203.55	200.72	202.06	203.83	202.17	202.99	204.13	202.43	204.14
209.76	204.34	205.51	202.91	208.79	203.56	205.2	203.51	206.79	202.27	203.98	201.44	207.57	204.48	203.12	198.95	204.34	205.03	207.07	203.24	200.33	203.24	207.57	201.74	203.8	208.25	204.69	205.52	203.24	203.75	206.69	205.03	208.17	206.5	206.81	202.11	206.03	206.67	203.25	205.49	205.49	206.75	206.01	203.6	203.73	205.8	207.01	201.72	203.18	204.66
208.58	209.7	204.76	208.38	209.5	208.64	208.41	207.07	210.26	210.91	209.8	207.98	209.75	208.11	209.45	207.06	209.83	209.08	207.57	206.34	206.95	207.76	207.99	209.63	209.68	208.33	206.93	206.23	209.37	205.61	209.69	208.26	211.22	207.54	209.61	208.38	208.28	208.76	206.52	210.66	210.85	210.05	209.14	206.28	205.88	210.01	212.63	205.33	205.59	211.27
210.44	205.7	205.17	205.98	204.41	207.76	208.31	209.06	207.47	206.28	210.53	208.47	208.62	207.41	208.83	213.16	211.96	208.41	205.68	209.39	205.58	210.24	206.23	210.42	209.81	208.08	207.14	203.85	209.38	207.79	206.78	207	208.81	207.53	208.83	207.02	208.43	209.05	207.41	209.36	208.88	207.55	207.33	209.99	209.39	209	211.18	208.95	208.1	209.58
211.98	213.9	210.13	213.91	212.51	213.58	213.72	213.31	212.67	210.72	215.19	210.76	210.52	211.8	210.34	212.72	211.75	209.3	212.62	212.61	211.11	210.66	212.55	210.78	211.4	214.81	208.23	210.6	212.78	214.51	211.69	212.97	210.93	215.97	212.6	214.09	214.11	211.69	208.85	213.42	213.96	215.43	210.17	210.62	215.76	211.5	212.78	210.64	212.69	213.44
213.8	212.18	216.27	216.28	210.2	211.62	213.1	214.36	214.14	218.39	212.74	211.17	213.4	213.64	211.47	210.78	214.28	212.59	211.21	209.96	216.55	212	213.73	212.58	212.57	209.74	213.83	212.53	213.48	215.3	215.69	214.66	210.34	209.89	211.75	216.63	218.09	211.82	211	213.88	214.47	214.37	214.65	211.69	212.82	215.59	216.21	217.92	214.77	214.5
200.59	204.03	204.36	203.04	202.81	202.88	204.28	203.65	205.6	204.67	203.23	201.01	201.07	202.86	201.24	203.74	204.93	205.97	203.73	208.45	199.81	203.14	198.91	204.11	200.97	200.25	201.27	200.13	203.91	203.28	202.19	203.81	205.64	205.42	203.8	201.81	204.45	203.55	204.08	201.57	204.58	206.07	205.76	203.12	201.59	204.84	202.9	205.27	204.68	200.97
211.45	207.71	208.27	207.72	208.7	207.94	207.95	206.58	208.05	204.1	204.8	208.73	206.31	201.32	205.72	204.73	204.4	207.69	207.41	207.42	203.35	206.01	204.16	206.45	203.75	205.89	204.96	207.67	203.1	206.03	204.22	207.12	208.32	207.47	206.09	204.54	207.58	204.9	203.62	206.09	208.65	202.73	205.91	204.49	205.2	204.14	207.55	206.34	205.79	207.86
219.96	217.05	217.04	218.33	219.34	214.86	213.8	220.46	220.08	217.54	217.49	218.66	214.82	217.83	217.49	219.48	217.83	214.9	218.12	216.32	214.73	219.52	213.17	218.61	215.56	213.3	217.22	218.35	217.52	215.51	216.55	215.57	216.34	218.44	214.52	217.03	219.33	220.23	217.97	217.97	216.02	218.49	214.47	218.32	216.34	218.77	216.55	218.49	218.68	218.07
201.38	197.3	200.03	197.85	200.45	196.5	196.08	194.73	198.73	197.12	197.6	198.55	199.11	198.94	198.07	200.2	199.36	196.82	199.1	200.43	199.87	198.79	199.45	198.04	201	200.67	198.84	201.54	199.78	200.74	202.38	203.82	201.21	199.89	199.88	195.94	202.37	200.14	202.82	202.82	201.92	198.77	200.14	199.1	203.18	198.06	200.75	201.14	198.62	198.68
207.62	207.26	206.06	206.07	204.56	207.65	208.45	206.29	207.72	209.59	206.7	207.04	206.97	207.48	207.27	205.93	204.4	206.33	205.85	205.2	204.98	208.33	203.58	206.39	206.45	207.31	205.86	207.86	204.46	203.42	205.07	208.12	203.54	209.7	203.28	200.96	203.98	205.25	205.55	206.14	208.32	205.95	205.4	208.6	208.44	206.39	205.63	204.99	207.06	202.77
218.41	219.95	216.25	216.06	215.89	221.77	218.18	215.48	216.91	216.45	217.56	216.4	216.04	217.77	218.17	216.29	216.15	215.48	215.53	216.75	212.7	216.3	217.23	218.71	215.77	218.62	215.23	217.4	217.02	217.07	218.56	217.61	216.38	220.08	218.39	216.39	216.82	215.02	217.29	214.69	218.03	219.46	219.24	216.42	217.39	213.55	218.39	216	216.42	213.36
214.01	213.2	211.17	212.52	208.65	214.62	211.63	211.68	213.11	214.44	212.12	214.77	214.43	213.06	215.32	214.17	214.44	215.52	210.65	210.93	215.52	215.33	215.03	213.82	212.37	214.86	212.91	214.62	215.86	212.96	212.21	212.37	216.28	214.1	209.84	214.61	210.88	212.35	216.95	212.98	214.29	210.08	215.43	213	212.32	211.17	212.49	215.98	212.94	213.6
208.97	208.08	207.15	211.41	206.68	208.57	210.14	209.75	209.28	208.69	209.09	208.65	205.2	209.79	206.62	207.43	209.92	206.46	208.59	203.86	209.19	207.59	207.71	206.83	209.11	204.59	211.47	208.43	208.7	207.33	209.47	207.01	208.11	206.11	212.76	209.11	203.87	209.43	207.27	207.78	207.36	209.08	209.58	207.05	205.68	208.43	205.46	206.53	204.78	205.07
206.27	205.15	205.12	203.93	203.56	204.85	202.84	202.91	201.79	204.01	205.22	204.03	205.83	205.07	204.61	205.58	201.46	204.8	203.99	204.51	203.78	203.14	203.6	204.21	203.83	204.19	206.32	204.9	200.13	202.53	204.15	202.14	203.84	205.85	203.15	204.6	205.58	203.74	204.15	204.77	205.49	207.2	204.85	203.24	205.23	203.91	202.67	205.76	203.56	205.55
205.42	204.55	205.66	204.82	202.61	205.09	207.16	205.22	204.12	203.63	203.62	202.17	206.96	202.68	203.55	204.37	207.69	204.44	202.94	203.13	204.53	206.16	203.75	203.76	208.95	204.59	204.41	204.84	205.62	205.3	205.19	202.31	203.33	203.57	202.26	206.02	205.68	202.07	205.07	204.33	205.98	207.81	206.81	203.15	207.16	201.18	205.69	203.87	206.64	207.27
212.69	208.8	212.79	209.88	214.54	211.38	211.12	210.81	210.86	212.76	209.24	213.31	215.09	212.5	210.07	214.48	211.81	208.12	212.01	209.98	214.35	212.23	212.18	210.22	209.9	212.29	208.27	211.35	214.35	214.89	213.44	214.93	212.78	210.62	212.28	211.65	214.77	213.71	208.53	208.22	212.18	211.83	213.07	210.77	212.9	211.66	212.8	213.25	210.38	210.74
198.13	197.16	198.05	200.1	198.22	198.08	201.82	196.15	197.43	199.65	199.27	198.4	197.76	198.44	199.66	198.23	198.22	201.8	196.45	196.91	199.79	198.87	197.41	196.36	203.76	198.87	201.42	200.32	200.91	195.57	199.8	199.1	200.81	200.35	199.06	195.85	197.14	196.86	199.87	196.65	200.35	199.65	195.83	194.14	201.53	199.36	196.81	199.44	194.29	196.38
207.67	205.6	209.5	212.1	208.58	209.15	209.44	206.56	208.49	207.3	207.53	210.41	206.93	207.16	206.64	208.08	211.69	210.87	203.24	208.43	209.11	207.34	205.92	209.76	209.22	207.89	208.42	207.81	210	208.55	210.17	206.77	207.65	211.69	207.01	212.02	208.11	206.39	209.03	209.14	204.64	211.87	209.58	209.1	204.85	208.86	207.64	210.18	210.91	207.92
206.19	208.22	209.26	208.39	211.86	207.82	205.56	206.79	206.38	205.1	206.85	204.85	209.89	207.26	207.7	207.25	205.62	208.76	207.45	207.2	207.09	206.16	206.94	210.83	207.84	205.03	205.29	208.41	204.97	208.95	205.6	209.21	213.01	208.03	208.2	206.96	207.26	210.3	207.53	207.56	207.61	206.29	209.3	209.94	208.47	209.61	205.76	207.57	209.42	208.57
204.66	200.99	205.93	201.56	203.35	199.53	202.91	201.83	203.29	203	201.17	200.62	201.56	203.64	202.4	202	201.18	201.15	203.23	200.94	202.7	203	201.9	205.06	201.02	204.09	203.33	203.03	204.33	204.05	204.27	201.21	200.37	205.88	203.09	204.02	199.99	201.94	202.76	202.9	202.63	202.18	201.51	198.98	202.63	204.38	204.09	200.02	199.85	200.87
209.58	208.73	206.37	207.88	205.34	208.41	209.44	209.55	207.46	207.58	211.06	206.63	207.78	207.8	206.93	211.92	207.65	209.64	205.32	207.56	208.75	208.2	210.99	210.82	208.39	209.48	208.73	209.85	208.36	209.88	206.54	207.87	208.83	208.86	210.1	208.6	207.16	208.77	206.57	208.06	209.11	210.71	205.78	206.87	208.65	209.24	209.45	209.58	209.07	208.8
208.38	206.51	207.2	207.94	206.73	206.37	206.83	207.14	209.01	205.93	206.8	207.67	205.39	212.03	208.27	206.05	204.04	209.14	208.85	207.62	207.14	210.75	208.06	206.24	207.24	203.2	210.87	207.11	206.94	210.74	205.26	207.53	207.17	207.8	208.99	207.64	209.28	208.94	207.36	210.08	207.09	205.94	206.94	207.74	209.34	209.43	210.09	210.59	210.6	206.23
203.71	203.75	203.33	207.06	203.69	202.45	205.27	205.06	204.51	206.76	206.01	202.52	207.02	202	206.5	201.95	204.56	205.56	202.13	202.56	202.94	202.06	204.2	204.51	205.1	203.84	206.98	206.08	203.56	206.4	205.23	202.99	204.62	205.95	207.09	206.1	208.13	203.27	207.25	202.97	202.19	205.22	204.73	206.26	203.47	206.1	204.09	205.51	203.72	204.71
205.05	209.56	206	206.2	210.35	206.53	208.05	208.13	207.69	206.04	206.86	211.4	207.28	207.69	208.74	210.78	207.21	205.11	207.83	209.56	207.83	205.4	209.06	210.74	209.26	205.13	205.38	212.9	208.08	208.82	208.74	210.26	205.96	208.35	206.49	207.01	204.81	204.95	210.19	206.96	206.7	205.63	206.95	207.42	205.57	209.01	208.13	209.4	203.78	207
199.69	197.49	200.16	197.86	198.15	199.76	201.64	204.02	203.48	204.49	202.5	196.62	199.85	198.79	198.29	199.4	202.04	200.94	200.75	202.25	198.19	201.06	198.85	197.49	198.72	200.99	198.5	200.31	196.92	201.58	199.13	197.16	200.24	199.17	199.17	200.97	202.28	199.47	198.97	200.22	201.24	200.39	197.34	197.11	200.29	197.57	198.36	197.81	199.31	199.09
205.14	207.23	202.9	204.65	206.51	202.92	204.33	204.66	203.67	203.56	203.77	206.98	203.44	207.14	199.27	205.99	205.75	206.65	204.82	203.75	201.87	205.98	205.49	207.1	204.02	205.31	206.22	201.83	204.29	204.65	205.68	206.52	204.11	207.47	204.53	206	204.6	204	205.45	204.12	207.6	202.99	207.11	206.44	205.28	207.34	204.28	205.64	203.07	206.53
214.09	210.86	212.98	214.28	211.21	213.2	211.01	213	210.83	213	210.49	209.62	213.38	209.97	213.23	210.67	213.66	211.34	208.9	208.68	212.37	213.03	210.54	212.74	209.76	210.92	212.17	210.84	209.06	210.17	213.72	212.16	209.42	208.43	210.29	211.48	212.99	212.67	211.88	211.88	211.01	213.25	214.75	210.15	210.06	209.5	211.02	212.11	210.45	212.73
208.29	208.2	208.9	207.41	208.16	209.29	209.09	208.16	205.98	208.84	205.14	204.34	211.4	211.83	207.88	206.91	207.94	206.78	206.42	209.94	213.23	210.44	208.92	210.64	207.04	208.32	205.24	207.54	208.84	207.8	207.67	210.42	205.48	204.72	207.32	205.38	208.09	208.59	205.38	207.96	210.11	211.15	205.98	208.66	209	208.92	208.91	207.77	210.26	208.72
212.09	213.18	213.8	210.08	212.09	208.58	208.54	208.64	212.43	213.81	208.01	211.64	212.28	212.96	213.33	211.89	213.48	217.49	212.83	210.97	213.38	216.5	209.26	213.06	210.21	209.62	212.6	214.13	211.85	211.8	211.55	211.32	211.05	211.1	213.66	213.12	212.23	212.5	211.84	213.29	211.06	213.73	212.96	211.3	213.25	211.29	210.8	207.53	212.04	209.24
208.73	209.85	211.16	208.11	211.82	206.9	207.13	207.23	210.06	206.91	209.17	209.14	208.92	208.9	209.67	208.39	209.25	207.66	209.98	205.6	209.3	206.55	207.36	208.62	209.78	207.92	208.28	208.23	208.59	208.6	206.76	207.71	204.17	208.97	210.14	210.2	207.48	207.74	206.81	208.05	210.15	211.28	208.75	206.05	209.33	206.53	209.65	207.74	209.69	208
202.29	202.37	201.46	203.52	203.55	204.33	204.42	202.08	196.41	204.86	207.17	200.23	202.63	206.18	203.25	201.81	201.46	203.5	202.89	201.73	200.82	201.83	201.79	199.51	199.06	204.86	199.31	200.09	204.72	202.99	203.41	197.45	205.02	202.13	200.43	204.46	202.65	197.24	202.89	198.42	201.99	204.44	203.45	204.83	203.89	200.92	203.03	201.73	200.91	203.58
216.38	216.18	219.7	219.13	219.72	215.32	215.58	216.99	217.6	215.24	220.34	219.65	218.99	219.16	216.67	220.87	217.1	218.65	218.9	218.86	216.01	216.68	216.33	218.11	216.6	216.73	217.45	219.01	216.62	219.92	217.81	217.02	215.79	217.7	215.27	216.14	219.58	218.47	214.4	217.47	216.39	216.34	214.52	216.28	220.5	215.79	214.52	216.58	218.29	217.66
211.22	212.21	208.08	206.63	207.87	204.2	207.02	209.68	208.07	211.42	212.36	207.54	205.26	208.83	206.54	209.2	209.78	206.73	207.48	209.06	205.74	207.47	207.77	208.09	211.56	207.04	206.07	206.32	209.39	207.05	209.84	207.25	209.2	208.48	209.52	209.92	211.87	206.37	208.92	207.96	208.13	208.81	207.74	207.53	207.64	207.81	211.13	209.58	210.63	208.23
206.38	207.16	207.63	205.78	207.06	209.78	207.4	209.01	209.54	207.29	208.86	208.52	209.25	207.85	207.4	210.16	209.27	207.68	211.24	209.47	210.31	204.28	204.84	207.14	210.03	210.28	207.39	205.49	207.53	207.73	210.02	210.81	207.46	209.16	210.51	207.07	211.35	208.34	205.21	205.22	211.41	206.88	208.05	206.67	206.46	209.32	209.03	206.63	206.2	205.72
206.29	200.83	204.15	205.18	207.31	204.07	206.43	204.64	205.63	201.58	205.03	206.59	203.58	206.43	203.93	205.81	201.64	204.83	203.8	202.97	204.42	205.92	205.22	203.95	206.02	206.46	203.83	203.65	203.59	201.43	204.13	205.67	204.18	204.77	208.24	202.84	199.55	205.17	203.06	205.53	205.08	202.97	205.42	203.32	206.32	205.92	202.61	206.68	204.8	203.4
217.89	217.48	220.2	218.32	216.19	213.79	217.71	215.51	216.14	215.31	215.77	216.03	218.61	217.14	218.49	218.19	215.32	211.14	217.82	218	217.62	215.92	216.91	214.76	216.19	217.42	215.04	217.18	215.05	219.04	217.51	216.37	219.52	215.94	217.81	219.13	216.7	215.2	218.94	217.2	215.36	216.87	219.99	214.15	218.55	218.96	218.84	215.93	213.86	218.46
203.7	204.47	201.82	204.26	205.5	205.27	205.73	203.35	203.67	206.03	206.47	201.8	204.93	206.22	203.93	202.36	201.73	206.99	205.61	206.63	203.29	204.37	205.06	201.88	206.04	206.33	205.09	205.41	206.69	203.22	203.99	204.91	204.98	202.59	206.6	206.41	202.29	204.5	206.05	204.19	203.18	208.18	205.32	206.14	203.86	206.95	201.44	205.67	204.95	204.22
204.63	208.21	206.28	207.28	204.17	205.32	207.59	202.61	208.44	205.87	207.57	203.95	205.65	206.18	204.41	205.56	204.21	209.08	207.44	209.72	202.45	207.42	207.61	209.31	204.14	208.14	207.29	207.48	204.71	210.28	208.04	205.32	208.15	206.5	209.51	209.14	205.75	206.83	206.55	205	206.31	210.35	206.36	203.17	206.02	206.52	208.57	208.46	203.76	205.02
208.46	208.02	211.29	212.49	209.13	210.81	205.91	210.42	207.1	206.08	206.71	209.45	206.52	211.9	209.3	205.18	205.77	210.03	212.22	210.21	207.94	207.3	211.25	206.85	207.23	207.84	204.6	208.46	208.01	207.36	207.05	207.49	210.37	211.13	209.94	209.83	208.29	206.34	208.4	210.19	209.5	208.41	209.26	206.87	210.88	209.12	209.25	210.6	210.91	208.17
209.24	211.18	208.31	211.52	208.78	206.45	208.06	207.19	206.17	204.18	207.08	208.08	206.02	206.19	208.12	208.15	210	208.13	205.76	210.18	208.24	209.84	206.77	206.37	207.45	207.1	207.82	209.54	204.68	209.53	208.15	205.97	205.46	205.55	209.12	206.41	209.85	208.11	208.99	210.2	209.04	206.79	207.98	208.24	209.77	206.49	208.72	211.82	207.22	207.85
207.89	208.56	206.8	205.13	204.2	204.66	204.23	210.52	205.08	208.09	204.3	207	204.22	207.4	206.92	206.24	203.7	204.92	205.25	208.24	208.11	206.16	207.8	209.78	202.83	207.27	205.53	207.56	207.35	205.06	206.86	208.13	205.63	208.05	206.21	205.06	207.69	207.1	207.39	205.87	208.14	206.09	205.24	205.89	203.53	206.58	203.37	205.31	205.69	203.53
203.27	203.85	205.21	202.93	201.23	204.31	201.78	202.39	202.98	204.03	205.03	205.83	203.42	203.21	201.82	202.86	204.65	204.14	206.74	200.48	202.55	204.28	204.3	200.68	206.71	201.07	205.57	203.86	204.58	203.63	204.92	205.05	203.4	199.64	206.03	205.88	203.91	205.56	206.52	203.37	205.97	204.53	206.18	203.53	205.88	203.5	199.22	206.36	204.64	203.39
204.6	204.7	203.09	204.32	202.31	206.14	203.77	204.67	203.68	203.43	204.07	203.32	205.03	202.75	205.45	206.43	205.84	202.15	202.09	203.27	202.13	201.94	201.88	204.09	205.06	204.43	205.47	201.88	201.48	203.07	207.59	203.42	203.02	202.94	207.87	204.73	203.88	202.4	203.83	200.82	204.76	204.39	200.7	201.55	204.72	205.7	203.81	203.19	202.67	202.99
211.71	214.73	211.06	211.44	210.19	212.02	213.38	213.83	212.61	211.06	211.89	209.06	213.5	210.22	208.07	210.85	209.64	213.61	213.2	214.18	207.16	209.73	213.59	214.71	209.15	213.87	212.13	209.27	213.02	211.58	213.51	214.28	211.28	213.63	214.13	207.98	211.61	210.38	215.22	214.85	210.32	211.63	211.64	212.94	211.52	211.08	209.81	209.58	213.08	211.21
210.89	207.21	208.44	208.19	205.14	207.14	205.83	206.04	207.37	208.84	212.22	205.88	206.78	208.17	210.37	209.21	209.95	208.51	211.39	205.98	210.69	209.6	208.08	212.04	209.37	209.08	207.23	206.48	206.2	207.42	208.04	210.33	209.65	210.91	208.1	209.18	210.74	208.83	212.51	209.44	206.11	206.91	205.36	208.96	205.86	208.15	209.22	210.71	208.45	209.57
201.34	202.33	204.69	202.24	202.89	206.07	204.29	206	207.16	203.74	201.14	201.88	202.86	199.33	204.24	201.44	203.34	202.94	200.79	203.05	203.46	201.94	201.8	203.85	202.37	202.03	204.05	202.75	203.21	203.1	203.25	201.71	204.95	200.34	203.34	203.52	204.45	204.05	203	202.46	204.74	203.1	202.78	206.3	205.27	202.79	205.74	205.85	204.96	203.03
202.75	201.88	203.72	202.35	200.49	202.79	202.04	203.77	202.4	201.09	202.85	204.64	202.15	200.38	202.58	202.64	203.34	204	201.45	205.08	202.19	205.67	201.99	204.2	201.29	206.01	199.86	201.78	201.29	200.1	201.1	200.27	201.13	204.07	199.96	204.32	206.09	202.61	199.54	203.56	202.12	200.36	201.21	201.48	198.45	203.9	205.83	202.65	200.21	200.09
196.95	196.45	198.6	194.79	195.23	197.82	198.57	199.02	195.75	196.56	198.23	194.72	198.53	196.74	197.42	197.28	201.13	196.39	200.09	198.52	199.3	195.16	198.03	197.17	194.76	194.91	196.26	199.8	197.98	198.66	200.28	197.17	196.36	196.6	198.94	197.41	199.14	196.6	196.3	197.8	197.77	195.63	194.29	195.64	197.81	197.44	196.89	197.5	199.45	200.26
204.25	206.57	207.01	205.33	203.81	203.82	203.45	202.71	206.2	202.56	204.43	205.96	199.47	205.52	205.38	199.86	203.07	204.41	204.6	205.51	206.06	203.69	209.92	208.69	206.25	207.95	203.15	205.39	205.05	203.71	199.7	205	207.53	203.41	204.56	202.29	206.96	205.96	206.2	204.83	204.83	201.93	203.53	204.39	205.2	207.18	206.04	208.81	205.29	205.41
206.81	208.01	206.7	207.97	208.55	208.62	209.31	206.47	205.38	208.07	208.98	207.88	207.8	205.53	210.84	208.75	209.13	209.95	209.72	207.77	206.11	209.68	208.65	209.47	206.24	204.37	204.35	203.38	204.5	206.79	213.24	206.58	205.05	207.45	206.97	208.58	206.1	207.93	208.1	208.17	206.8	205.77	209.49	205.77	208.42	205.44	207.17	204.59	207.93	209.1
197.51	200.15	199.1	196.61	198.39	201.09	200.83	199.48	199.84	196.32	197.98	197.41	198.07	198.12	198.38	197.24	195.28	199.21	200.18	198.94	196.54	198.03	200.62	200.74	197.18	200.1	196.24	202.12	196.18	196.37	200.25	198.84	195.38	198.14	200.66	199.21	196.41	199.41	201.76	198.48	199.77	199.25	200.69	200.74	199.43	197.58	200.46	204.07	195.97	201.07
215.24	218.14	218.5	215.69	216.49	217.96	218.57	215.19	216.14	217.98	218.8	218.62	216.83	218.05	219.44	215.36	217.55	217.81	217.91	214.61	217.32	215	217.07	217.39	217.7	217.33	214.03	217.21	217.25	217.49	217.74	214.51	216.59	215.29	216.07	219.98	215.11	215.48	217.97	217.8	215.92	217.31	218.67	217.93	217.2	218	219.46	218.27	219.44	216.45
220.37	217.46	217.25	216.99	218.34	218.09	216.23	219.85	219.82	219.12	216.29	214.94	218.44	215.94	218.04	217.31	217.68	218.51	217.28	216.75	217.75	215.88	217.08	216.65	216.26	217.56	219.17	216.59	217.63	215.79	220.52	219.7	216.66	217.37	218.31	217.54	217.29	218.92	218.38	217.79	219.58	220.55	215.77	215.55	218.84	217.84	218.54	218.56	218.9	216.61
214.36	212.82	210.72	213.16	208.37	207.87	213.93	208.59	210.91	212.22	209.33	212.28	214.99	213.11	212.1	213.72	214.29	210.11	214.27	213.76	211.06	212.19	211.33	213.89	213.49	211.69	210.21	212.71	211.1	210.39	211.03	212.31	209.81	215.02	215.22	214.16	212.08	212.8	213.88	213.3	208.62	207.91	212.9	210.61	213.57	211.83	209.07	212.98	210.88	214.57
210.68	210.35	209.72	211.1	210.53	209.87	207.97	211.05	209.83	209.76	207.3	209.2	209.95	210.53	209.65	209.58	209.55	211.33	210.53	211.66	207.2	210.37	208.22	206.61	208.37	210.18	210.98	210.5	205.49	207.74	211.82	208.63	209.61	212.78	212.77	212.78	210.08	210.29	208.43	210.12	211.01	202.49	209.34	210.25	210.18	210.75	210.85	209.72	209.53	210.46
213.82	209.27	214.31	210.16	210.61	213.68	211.51	211.32	210.1	210.9	212.01	212.85	208.26	212.6	213.57	212.89	214.76	213.16	214.74	211.55	210.57	211.72	211.23	213.57	211.81	210.48	211.82	208.97	214.11	212.59	214.53	210.43	213.45	211.38	212.87	209.65	210.54	211.7	208.96	212.16	210.21	208	212.04	214.01	209.29	209.24	212.68	209.48	212.34	211.52
203.29	206.56	201.96	203.74	200.91	202.17	203.46	202.71	203.22	205.56	203.38	202.28	200.24	200.76	205.07	204.73	206.11	201.42	202.69	203.54	204.18	205.81	204.29	203.44	202.01	201.67	203.83	206.63	205.08	204.32	204.16	204.58	203.25	203.09	201.96	200.23	201.89	200	201.65	200.87	202.97	204.47	205.03	203.61	200.94	206.43	204.41	204.71	201.5	205.53
204.6	202.88	203.13	201.35	206.36	205.05	202.34	203.15	204.2	202.44	201.99	203.67	204.59	203.8	206.22	202.27	203.98	200.35	205.85	202.1	201.05	204.44	204.19	203.32	207.11	200.87	203.61	201.5	202.37	203.18	200.57	200.48	203.04	203.54	200.09	203.08	200.91	202.98	200.49	205.45	202.63	202.16	206.45	202.62	200.58	202.87	201.23	202.25	206.35	200.73
197.44	194.87	195.54	194.03	195.05	195.63	197.13	194.67	195.87	195.77	193.72	192.42	194.89	191.92	194.22	196.02	193.38	196.26	195.05	193.35	192.91	196.52	194.49	196.46	195.43	196.97	194.84	198.57	195.04	194.74	191.06	196.24	194.39	192.48	196.9	195.73	196.31	195.09	197.5	194.24	196.27	193.61	196.22	197.39	194.41	196.06	193.57	194.34	193.35	194.75
208.11	207.46	211.03	210.93	209.99	208.32	209.27	210.28	207.97	208.82	209.73	208.07	205	211.42	208.04	208.08	209.84	207.14	208.33	207.81	209.36	209.61	206.3	209.35	211.22	210.56	209.02	210.07	207.27	207.48	211.29	209.31	210.31	207.48	208	210.82	209.09	210.02	209.14	209.6	207.31	209.05	205.6	209.91	208.16	210.19	209.24	207.23	209.96	207.39
219.17	215.97	220.61	215.25	215.35	216.44	218.13	214.92	214.09	217.02	219.76	218.02	216.19	216.57	216.76	216.02	218	218.32	216.89	215.46	216.94	215.85	215.41	216.4	214.72	218.24	215.5	217.9	216.37	218.95	216.57	215.95	218.59	217.81	221.02	214.51	217.23	219.79	214.97	221.09	215.93	217.88	216.87	219.17	213.62	216.17	216.84	216.2	214.66	218.77
206.37	207.82	208.17	208.26	209.98	210.68	206.99	210.02	207.38	211.06	206.13	208.36	209.83	211.23	209.23	210.35	210.16	207.21	210.6	208.74	208.86	207.84	207.31	205.62	210.8	211.09	210.99	210.25	208.75	211.64	210.1	209.18	210.79	210.96	207.17	209.81	211.6	208.8	210.33	209.14	207.52	210.97	206.86	210.39	210.95	208.29	209.92	211.05	210.5	214.17
198.23	198.78	201.51	200.88	200.24	201.13	199.34	201.83	198.47	199.58	204.33	197.98	199.12	198.04	200.48	201.31	203.05	199.46	200.22	197.68	201.21	197.27	200.07	199.75	201.1	199.35	200.47	199.46	200.47	203.28	201.14	200.87	199.18	196.75	199.61	199.26	197.47	198.69	201.42	202.03	199.78	204.76	200.1	198.91	200.35	202.25	198.75	203.27	200.89	197.87
205.84	205.89	207.57	203.42	208.36	206.16	205.77	203.41	205.43	208.38	207.55	209.24	205.86	206.06	205.27	204.43	207.14	207.81	207.42	206.47	205.66	203.62	205.73	209.08	204.62	206.88	209.61	209.19	208.65	207.43	207.16	210.57	205.33	204.37	206.8	206.03	206.77	207.63	205.24	206.9	202.11	205.72	209.8	205.07	206.57	211.52	207.09	206.19	206.08	204.74
212.57	212.48	213.48	208.02	208.83	209.9	211.46	211.62	212.43	211.69	213.66	208.54	211.32	215.84	210.27	214.95	211.7	210.67	212.6	208.92	211.36	211.8	210.32	211.87	209.97	212.52	209.78	213.61	213.02	211.13	209.32	210.38	208.98	211.01	208.15	210.75	213.2	210.43	215.53	212.07	212.31	212.91	212.26	210.97	209.66	213.68	210.64	208.48	217.45	210.54
217.02	219.12	217.11	217.52	216.1	215.68	216.27	216.06	217.57	218.21	217.14	215.38	215.85	214.86	215	214.09	216.74	214.77	217.68	220.51	217.55	216.37	215.17	216.31	220.22	217.35	218.94	215.92	215.72	215.95	217.33	215.29	216.69	215.74	219.2	220.59	217.48	217.43	217.51	214.14	216.47	218.24	216.95	216.82	218.06	219.81	216.69	218.43	220.2	214.61
199.09	199.83	196.56	199.47	198.77	196.3	198.1	200.73	198.75	196.89	199.58	195.96	199.04	197.96	197.91	194.4	195.12	196.4	198.16	194.03	199.08	196.37	197.76	196.55	199.47	197.43	198.57	197.86	198.05	201.46	196.6	200.51	199.46	199.16	196.22	198.12	197.28	196.82	192.9	198.04	201.37	199.05	199.19	198.27	197.06	197.15	197.13	199.91	197.81	201.35
216.53	217.02	216.93	216.08	215.05	218.52	219.16	214.3	217.68	216.63	214.01	216.39	217.02	217.5	218.8	219.33	219.54	218.44	218.06	214.86	218.47	213.21	217.14	213.07	217.93	216.27	218.56	215.98	215.24	219.65	219.09	215.76	217.56	217.69	218.71	216.97	217.15	217.46	219.45	215.45	216.82	215.65	218.13	220.03	217.21	215.82	216.9	218.06	217.78	214.79
205.96	203.59	203.94	203.65	205.13	203.73	200.76	201.63	204.09	203.98	201.19	201.28	203.22	205.51	204.94	202.2	204.14	205.22	205.2	199.12	201.74	206	203.32	203.27	200.48	201.79	202.28	199.55	203.73	201.79	204.2	201.27	202.03	202.39	204.89	201.77	198.55	202.1	202.55	204.19	202.91	204.18	201.47	204.05	203.31	202.37	204.09	202.12	200.51	204.48
208.82	204.88	210.16	208.88	203.79	208.86	208.67	204.4	204	204.66	203.9	209.9	206.54	206.09	206.55	204.39	206	206.51	203.42	209.2	205.7	210.46	210.02	206.15	204.12	205.36	203.74	201.56	204.51	207.28	207.4	205.65	207.57	205.9	207.2	203.56	209.63	207.89	206.26	208.31	203.52	205.36	207.88	208.13	207.07	205.39	207.66	207.02	204.66	207.57
203.32	200.06	201.4	202.89	204.78	199.42	201.79	204.65	200.7	204.21	198.71	205.06	202.36	204.02	202.47	203.57	202.97	202.67	202.56	202.14	204.8	203.95	206.71	203.51	204.29	201.97	202.42	200.36	200.63	201.04	204.21	201.17	203.65	201.89	203.44	204.81	199.9	204.22	203.62	204.51	201.6	203.86	204.78	201.16	200.14	198.63	204.46	202.95	202.87	202.7
192.14	194.67	193.47	193.68	195.2	192.86	191.65	193.31	193.09	198.01	194.33	197.77	196.01	194.88	197.59	196.67	195.5	193.72	192.92	195.52	192.89	190.97	195.05	194.05	198.35	191.85	195.06	195.68	190.47	194.31	192.39	193.27	193.51	196.69	197.17	194.44	195.08	195.18	191.86	194.75	194.48	195.45	194.76	194.29	194.18	194.47	197.36	193.67	196.93	194.32
206.19	204.82	211.98	207.87	209.32	208.59	209.04	209.36	208.87	209.33	209.84	210.83	211.23	207.15	210.41	212.15	209.25	207.97	211.36	210.26	206.47	209.79	207.98	209.63	212.5	210.98	207.93	208.46	207.06	209.06	211.12	207.75	206.83	209.16	207.93	206.17	211.02	209.85	205.25	210.15	210.59	208.01	211.2	207.85	208.46	207.87	209.6	209.21	206.7	211.29
204.34	204.78	203.71	204.97	206.01	205.23	204.07	208.75	205.66	203.26	205.96	206.98	204.9	203.37	206.11	204.48	202.99	204.33	206.57	205.56	203.47	206.13	205.45	204.13	206.26	207.04	198.8	204.87	205.99	205.44	205.89	204.96	208.74	205.7	204.36	203.05	206.25	207.36	205.79	207.82	205.84	205.47	203.7	203.47	205.69	207.89	207.83	203.91	207.92	204.83
204.79	203.52	204.91	201.8	203.4	205.49	201.48	204.11	204.42	207.08	205.37	203.13	205.66	204.91	202.41	202.13	206.45	202.74	204.81	203.93	201.13	203.49	205.29	204.8	203.97	202.98	200.86	201.48	205.61	202.7	204.96	205.89	204.81	201.82	205.78	205.54	206.13	199.75	204.38	205.3	203.47	203.8	205.86	205.67	205.15	200.57	203.67	204.37	201.4	205.36
217.24	220.91	215.85	219.05	216.62	221.12	218.75	215.73	217.2	217.81	217.42	217.58	221.58	217.26	216.09	220.4	217.91	218.96	217.76	221.24	217.98	219.66	218.31	215.07	221.7	215.72	214.43	219.98	215.11	217.33	218.7	217.67	218.33	219.58	220.23	217.85	218.26	212.53	218.98	217.33	215.53	215.04	217.02	219.74	217.91	219.09	215.66	220.3	215.43	216.93
209.48	212.13	208.35	207.59	210.07	210.6	208.45	205.57	209.87	209.99	209.52	208.63	208.68	209.25	207.33	208.82	208.1	210.23	205.28	210.33	205.28	208.42	208.02	206.83	206.94	208.02	211.37	210.07	208.29	206.92	208.35	211.07	210.45	208.97	207.48	207.78	208.9	210.78	208.15	207.61	212.96	210.16	208.96	208.49	207.89	209.8	209.32	204.8	211.15	208.33
208.48	210.09	209.77	205.07	207.02	207.68	206.68	210.45	209.41	211.4	210.18	209.83	210.21	206.72	207.78	208.28	211.03	208.64	210.88	208.47	207.49	211.4	209.64	206.72	208.76	208.1	208.9	206.56	210.86	208.53	210.69	207.53	212.29	207.8	209.31	210.06	210.28	210.68	209.96	208.19	207.54	208.67	208.67	205.99	209.73	209.06	209.66	207.51	210.53	208.88
211.55	210.68	208.84	209.31	209.73	210.53	208	211.21	210.18	208.13	208.47	211.94	208.74	205.89	208.04	212.85	209.98	209.81	211.07	209.26	212.51	208.42	210.39	210.92	210.64	208.07	211.42	211.52	211.75	208.28	209.9	210.47	209.46	212.44	213.27	214.34	210.34	207.49	209.18	209.49	210.95	208.8	208.47	208.63	210.81	205.98	203.26	209.51	212.58	209.46
208.92	211.8	208.98	208.66	206.86	212.01	207.42	211.47	209.27	213.99	209.83	207.6	207.36	210.15	204.87	211.06	207.68	208.7	209.21	207.64	208.64	208.29	205.99	208.67	209.55	205.32	209.04	208.2	208.07	208.84	211	208.5	208.83	206.96	211.05	208.43	210.46	208.42	210.17	210.2	209.1	206.88	208.27	207.55	209.39	206.55	207.8	209.74	206.36	208
211.85	210.57	210.87	215.72	211.01	211.16	211.56	212.93	210.63	212.66	209.23	211.6	209.1	215.61	212.94	211.85	212.01	210.83	211.5	210.33	210.81	215.51	210.65	210.68	208.16	212.02	211.58	211.22	209.64	209.12	210.39	213.3	212.18	212.07	210.52	209.18	211.04	214.92	212.91	213.95	210.61	211.61	209.79	210.32	210.25	212.01	210.78	212.79	212.97	210.83
198.08	199.4	195.29	200.37	199.15	197.09	199.86	199.22	196.67	198.02	199.08	197.6	197.97	199.27	199.59	201.27	198.24	199.52	197.46	199.67	198.49	197.21	200.6	200.63	199.59	196.82	202.03	196.21	198.95	200.06	201.87	198.65	198.84	200.89	199.74	198.46	199.66	196.96	198.47	198.37	197.02	199.67	198.88	197.61	199.73	194.97	199.72	196.06	199.33	198.39
202.72	201.78	201.99	204.53	203.19	201.26	203.2	203.22	200.64	204.76	202.36	202.85	201.4	203.71	202.43	201.86	204.54	204.35	204.86	203.67	201.97	204.38	201.35	203.51	203.07	200.03	200.71	201.66	201.84	201.42	204.7	202.02	200.57	205.4	200.95	201.23	204.47	201.01	205.42	202.53	201.37	202.13	205	203.92	201.66	203.05	204.07	202.28	201.76	201.25
218.19	216.05	214.9	218.06	215.04	218.34	213.3	218.78	214.58	217.96	217.31	216.2	214.88	215.5	213.93	219.83	217.35	211.61	216.43	214.57	217.86	217.8	217.61	215.4	214.48	218.68	217.37	215.49	214.05	219.64	216.66	215.99	217.72	217.48	216.86	215.9	218.16	218.39	218.62	215.68	214.28	218.01	216.54	220.06	216.69	214.54	217.41	217.49	216.1	217.52
203.13	200.31	202.46	204.73	202.03	205.85	200.89	205.42	203.02	203.13	205.37	197.53	204.04	204.82	203.67	204.39	204.91	204.47	205.27	205.84	202.97	201.38	201.55	202.01	204.59	203.06	203.1	202.3	204.81	203.13	205.06	200.84	204.54	204.83	198.48	204.97	205.09	201.97	202.97	202.65	205.14	202.93	204.28	203.3	200.92	203.97	201.09	201.86	203	204.99
205.02	201.95	203.52	205.4	200.28	204.71	202.03	199.5	203	205.22	202.66	202.53	203.1	201.41	204.69	202.95	203.2	203.01	200.79	201.83	206.22	204.12	204.54	203.58	204.82	201.83	203.48	202.87	204.25	200.9	208.08	204.21	200.88	203.08	204.63	202.72	203.92	202.76	202.88	205.28	200.71	203.14	202.44	203.98	203.81	201.73	203.5	203.39	202.52	203.89
199.7	201.47	200.62	200.33	197.8	199.67	203.41	201.27	200.35	201.18	200.23	202.07	201.57	199.82	197.37	199.66	199.25	203.51	200.63	200.66	199.48	200.91	199.9	200.01	199.08	201.18	200.2	202.24	200.28	202.02	198.58	200.05	197.51	201.84	200.82	196.34	198.73	200.43	201.21	199.82	197.85	203.25	199.18	201.6	198.54	199.25	201.14	200.25	198.82	201.32
206.08	203.91	206.62	204.16	204.77	207.55	203.45	206.54	206.8	204	202.63	205.84	205.1	204.94	204.71	203.58	207.34	205.25	204.37	207.36	208.34	205.01	205.49	205.95	202.59	206.5	207.5	204.62	204.66	203.26	209.41	205.28	206.82	203.6	206.18	206.31	203.55	205.02	207.28	206.34	206.9	207.74	205.43	208.83	207.07	203.81	205.1	205.94	203.16	206.54
203.2	203.82	203.42	202.82	202.64	200.76	204.28	203.24	200.45	200.96	202.19	201.7	200.47	200.13	204.33	200.67	202.67	204.76	200.81	201.57	202.24	200.48	202.08	199.09	197.77	200.8	202.85	204.44	202.53	202.69	200.89	203.06	199.16	202.13	204.77	204.03	199.84	200.66	201.33	203.14	202.4	204.34	203.62	202.72	202.62	200.87	203.51	206.02	204.25	201.07
206.65	201.71	204.37	202.94	201.99	204.99	207.04	205.9	204.27	203.78	204.07	204.13	203.05	202.31	200.95	202.31	207.59	202.27	206.65	204.97	203.66	202.95	204.27	202.13	202.59	201.53	203.34	206	201.39	204.98	201.51	205.48	205.12	204.83	204.53	207.83	202.46	203.13	204.93	198.27	200.88	203.47	199.2	206.91	206.27	206.64	198.99	206.49	206.77	205.06
199.05	197.92	198.39	199.21	194.59	196.5	199.84	195.74	198.25	196.63	196.99	198.38	195.37	194.46	200.38	197.78	200.25	198.18	197.52	198.32	194.76	198.41	200.21	195.67	199	197.97	199.47	198.29	200.62	195.95	195.03	196.56	196.53	195.97	198.12	200.31	197.08	199.27	195.84	198.44	197.66	198.39	198.56	198.68	196.93	197.01	199.81	194.15	197.14	198.97
197.54	200.22	197.53	201.58	200.03	201.25	199.02	199.65	197.23	200.5	200.43	202.42	202.63	202.24	199.98	200.49	200.21	199.18	200.17	199.42	202.26	199.41	195.81	197.44	198.94	198.11	199.74	200.41	199.88	199.37	201.23	198.97	196.74	200.66	200.36	197.52	200.21	198.96	198.87	199.88	199.09	203.2	200.07	199.17	197.73	197.45	201.37	203.12	201.64	200.29
209.48	211.42	212.32	210.77	210	212.95	212.08	211.93	213.47	212.13	213.56	209.56	215.04	210.48	209.05	212.62	211.3	210.83	210.27	211.68	212.1	209.49	210.63	211.04	214.09	211.12	209.73	211.51	212.29	211.07	212	210.62	211.13	213.4	210.99	210.05	210.66	208.89	212	212	211.86	210.36	211.85	213.19	213.61	210.71	208.59	210.28	211.71	210.83
201.31	197.18	202.01	203.59	200.59	204.96	203.23	204.9	202.35	204.17	199.96	202.01	203.79	203.71	201.93	202.51	202.4	205.62	201.36	203.42	200.32	202.06	201.16	203.58	202.64	202.25	199.7	199.63	202.02	201.99	200.47	202.93	202.75	200.56	202.66	201.25	201.13	201.84	201.96	203.83	203.38	199.84	203.88	203.93	203.52	202.09	199.91	202.46	204.6	204.65
203.3	202.37	201.92	201.75	201.73	202.42	202.78	199.88	203.8	201.21	202.97	204.75	203.87	201.1	202	204.35	203.09	203.56	201.14	201.86	201.66	203.06	204.15	202.26	203.72	204.55	203.12	201.73	202.39	203.58	204.17	202.79	204.36	205.58	201.33	204.72	203.28	201.72	204.44	202.8	203.36	201.9	203.53	203.29	201.23	202.13	201.82	203.36	201.16	203.43
212.53	212.89	210.34	212.9	214.36	214.51	210.65	212.38	213.03	211.84	212.41	210.19	211.84	210.88	210.63	213.45	213.37	213.05	207.79	212.78	214.31	208.75	210.84	210.68	215.39	212.67	213.46	212.53	212.11	210.9	215.09	211.23	213.41	212.14	210.09	215.06	212.4	213.67	212.14	216.03	213.08	211.64	208.07	212.01	212.85	210.51	210.36	208.42	209.61	217.43
199.1	197.39	198.43	202.34	201.58	200.31	195.95	200.37	198.02	199.54	198.99	199.75	201.54	198.94	198.77	197.46	195.67	198.76	197.7	196.96	197.5	194.43	198.81	197.35	198.56	198.03	195.07	198.45	197.09	196.62	201.22	196.12	196.63	198.25	199.13	197.4	200.13	196.3	198.02	201.6	198.53	198.31	195.41	197.66	197.47	199.3	199.07	199.26	197.37	195.74
213.06	211.63	211.13	208.8	212.68	211.33	211.05	212.81	212.83	214.21	214.48	209.46	207.96	212.4	213.31	212.75	210.36	213.24	211.69	214.55	209.98	212.17	214.21	214.58	210.37	215.34	215.48	210.43	212.85	213.17	212.05	213.96	211.12	213.61	212.87	213.88	212.5	211.98	212.35	213.43	211.08	211.22	213.38	213.99	208.99	212.46	209.55	213.29	210.43	210.95
214.4	217.38	219.83	217.96	216.77	215.26	218.69	216.86	219.35	214.55	215.68	218.09	216.64	212.89	215.59	218.04	212.78	213.99	218.26	217.98	218.96	218.33	218.53	216.2	217.4	215.54	219.09	217.36	218.69	217.21	215.59	215.52	217.18	217.49	217.04	216.78	218.54	217.39	216.24	215.81	215.4	216.92	217	217.72	215.33	217.01	216.13	217.35	217.63	219.52
207.4	209.13	208.66	209.61	214.56	209.99	212.39	211.58	209.15	209.96	212.22	210.25	210.16	211.65	211.19	210.79	207.46	208.01	207.61	211.02	212.48	209.83	209.86	206.1	209.07	208.39	207.41	209.11	207.58	207.4	209.89	209.57	211.28	211.18	209.81	209.13	209.12	209.69	208.32	208.84	211.61	209.63	209.06	209.53	209.24	213.71	209.62	207.41	207.75	206.7
207.83	208.73	205.94	207.07	210.95	206.35	206.63	207.82	207.8	207.76	205.98	208.31	206.53	207.43	206.68	210.76	209.34	207.93	205.46	208.55	207.44	207.81	207.51	206.55	205.39	207.25	209.17	205.43	210.3	205.4	207.94	208.93	205.16	204.88	208.44	206.51	207.16	205.94	206.96	204.22	208.69	209.59	207	206.51	205.3	208.9	207.78	206.25	207.2	205.06
203.83	205.86	204.39	200.85	202.64	202.38	204.81	202.67	204.9	200.92	205.79	206.18	206.62	204.91	205.36	202.76	204.33	205.69	203.08	205.52	203.28	205.4	203.13	205.05	205.43	202.01	205.25	201.9	201.63	203.53	202.06	201.75	202.79	202.36	202	203.79	205.5	203.33	203.84	206.03	201.54	205.88	208.08	201.75	204.46	205.92	204.26	202.26	208.69	203.6
215.49	212.17	212.41	214.7	214.83	211.53	213.43	215.33	209.89	210.6	211.48	210.99	211.3	210.61	213.73	212.3	211.54	214.35	214.42	208.68	210.24	214.15	210.54	211.38	212.86	214.58	214	213.46	212.29	209.9	210.01	214.99	211.78	209.78	211.45	212.04	211.57	211.07	210.11	212.48	209.71	213.89	210.99	209.89	210.89	211.68	213.9	212.79	213.66	211.32
196.58	195.23	194.23	194.96	195.19	196.39	191.27	193.15	193.89	194.89	190.97	194.57	192.77	192.41	195.11	196.14	195.47	195.31	194.92	195.19	195.14	196.3	194.04	197.99	194.45	194.76	193.81	195.19	196.06	194.91	196.55	196.99	195.34	196.34	194.4	196.05	196.13	192.58	194.66	198.85	197.13	196.32	195.27	194.96	195.11	195.12	193.48	196.72	195.56	198.61
202.48	205.29	205.56	206.11	205.72	205.67	204.04	204.19	202.46	202.38	200.98	203.73	203.03	203.61	205.53	202.85	204.01	204.68	204.74	205.54	206.18	202.36	204.88	201.78	202.2	204.89	204.17	202.06	203.91	205.22	207.24	202.27	203.06	200.58	204.74	204.6	202.08	205.41	206.36	202.85	202.51	204.3	206.12	205.68	204.1	202.18	200.67	204.95	203.54	201.83
200.4	202.98	203.33	205.81	205.99	204.93	199.98	203.89	201.59	201.85	205.82	205.13	204.22	204.07	202.49	204.13	203.36	203.68	204.75	206.26	202.7	205.42	203.25	201.37	204.23	208.03	205.88	202.86	203.51	202.71	204.35	202.97	205.51	206.96	201.72	203.47	202.96	203.53	201.71	205.94	204.34	204.34	204.07	203.66	206.2	204.39	203.9	206.35	206.35	201.39
218.59	214.61	217.24	218.25	217.85	217.35	216.63	219.33	216.62	216.81	215.76	218.27	221.24	215.89	214.72	217.81	215.38	219.3	214.3	218.02	216.7	216.73	214.88	218.34	215.88	216.05	213.55	216.93	218.6	219.38	216.13	216.05	217.82	215.73	217.66	215.8	215.75	217.63	211.53	216.89	217.69	216.72	217.21	214.05	217.17	219.68	220.55	218.59	220.57	216.04
209.77	212.32	213.99	214.37	212.49	212.41	210.79	212.63	213.06	211.49	211.49	208.91	213.82	210.61	213.54	213.48	210.75	211.05	211.92	213.27	212.34	210.35	210.83	212.54	211.71	214.41	209.43	211.02	211.42	213.82	212.33	211.88	212.12	212.33	213.96	212.13	212.29	213.56	213.75	211.61	212.82	210.58	211.81	210.87	208.47	210.33	212.49	210.45	211.74	211.37
214.26	216.42	215.63	213.35	213.73	212.42	215.84	212.86	212.28	214.09	213.33	213.34	214.51	212.52	214.86	211.85	210.09	211.17	213.13	215.12	214.23	214.01	214.12	215.54	215.77	212.87	212.77	214.44	212.74	213.65	213.98	213.83	213.06	215.11	211.52	214.56	211.22	214.23	213.64	214.07	210.24	214.91	211.48	214.12	213.69	212.29	208.51	212.77	213.15	212.26
218.68	215.89	218.34	215.39	217.41	221.16	217.33	219.31	215.4	214.49	216.55	215.69	215.64	220.43	214.63	215.8	220.41	218.68	220.54	215.49	217.15	217.16	214.08	214.86	218.02	216.12	218.66	219.7	219.72	215.07	215.47	218	217.77	218.42	218.82	216.5	216.55	218.62	219.3	217.15	215.61	215.18	220.29	217.3	217.59	221.09	214.88	217.13	212.39	215.02
205.9	207.04	207.5	203.42	207.66	206.92	206.17	209.73	207.07	208.53	206.71	208.4	206.74	207	208.04	208.03	208.55	204.52	209.68	209.43	210.99	208.95	205.56	205.73	207.71	205.3	208.97	206.29	206.2	207.55	207.52	208	207.1	207.44	204.19	211.33	207.39	211.75	212.71	205.86	208.76	203.39	208.53	208.38	208.82	210.24	208.07	206.51	204.33	209.23
211.4	213.02	211.8	211.48	213.31	213.43	211.42	214.04	215.57	212.48	214.72	211.76	215.01	211.76	214.17	214.33	212.25	212.73	212.19	212.18	209	209.36	213.27	211.29	211.54	212.42	213.39	210.47	210.69	213.79	211.8	211.32	212.88	214.99	213.69	213.89	213.79	213.69	213.35	214.14	210.37	211.84	213.01	210.08	214.4	211.02	211.17	210.44	212.59	215.3
214.58	210.29	209.99	211.99	213.32	213.8	214.53	209.59	213.93	210.95	213.42	211.41	211.58	209.08	212.52	209.54	213.08	209.04	212.72	210.88	206.51	211.9	214.01	213.8	212.06	213.25	213.66	214.91	214.67	211.1	211.1	212.08	213.57	211.68	210.32	214.5	213.42	210.52	210.51	215.08	213.37	212.42	213.79	210.52	213.37	213.31	214.41	212.58	212.77	214.73
214.8	215.65	213.55	214.8	214.22	215.16	212.23	214.08	214	212.03	214.33	214.97	212.49	216.03	216.87	213.42	211.39	212.12	216.92	214.74	213.69	214.63	211.59	213.88	211.58	216.43	213.5	215.51	212.22	213.6	211.41	212.38	215.58	209.42	211.68	215.98	215.7	212.41	211.72	214.73	211.88	213.47	215.6	215.17	212.69	210.5	213.99	214.7	215.03	215.44
206.18	205.83	205.98	205.72	206.07	207.02	208.8	208.88	209.61	209.58	209.37	207.06	209.95	211.87	206.85	208.17	205.35	206.68	207.27	207.41	208.19	208.32	207.23	209.19	205.58	209.9	208.72	206.4	207.43	209.23	206.49	205.84	207.98	211.2	205.59	208.7	208.21	206.76	200.92	209.03	207.37	206.34	208.3	206.99	205.89	206.78	207.15	206.51	207.04	204.76
216.17	219.77	217.63	219.06	219.73	217.46	216.1	217.59	219.8	220.49	220.29	219.47	221.2	220.64	213.85	216.74	221.05	216.52	217.09	214.5	217.97	215.33	217.23	215.13	218.75	219.85	218.76	217.86	217.25	220.27	217.63	220.53	216	217.65	216.75	216.95	217.42	218.16	217.81	218.97	220.96	220.99	217.58	216.7	220.69	216.24	218.65	217.96	217.35	221.85
204.42	201.63	202.56	201	203.08	201.4	203.15	201.54	204.53	201.03	200.34	205.35	205.75	200.11	202.16	199.79	203.06	201.1	199.56	202.99	205.83	204	202.74	201	201.14	199.89	202.58	202.42	201.73	203.46	204.3	202.24	203	203.03	203.81	203.08	203.1	204.3	203.86	203.47	206.3	200.84	204.47	203.59	203.75	201.76	200.24	203.28	201.91	200.58
206.98	204.49	207.86	207.79	205.6	208.72	206.69	207.08	208.12	211.8	204.24	209.66	208.44	207.24	207.65	207.87	204.9	207.21	208.78	206.85	205.72	206.57	209.15	209.35	208.14	208.74	208.14	207.54	208.37	206.59	207.83	206.89	205.84	206.62	210.62	209.16	207.1	210.56	207.63	205.82	206.9	207.1	210.6	206.06	208.36	205.81	208.86	203.42	206.8	211.8
212.16	207.48	211.64	208.8	208.02	207.53	209.72	207.82	207.68	209.5	210.38	209.03	210.42	208.89	209.21	208.95	211.6	213.4	211.81	210	209.49	208.17	208.76	209.26	208.67	211.02	214.06	210.39	208.52	207.78	208.47	209.13	205.82	210.13	210.25	207.95	210.25	210.64	212.43	210.01	210.32	212.4	208.65	208.18	208.82	211.29	207.75	208.55	205.29	208.95
206.61	206.75	203.92	205.14	207.4	208.18	205.16	206.82	205.42	204.83	205.91	204.48	204.97	204.16	202.01	206.18	207.17	206.42	205.18	205.71	207.59	203.74	204.63	205.45	207.2	208.25	204.44	202.64	208.12	205.75	203.08	207.3	209.05	207.96	206.21	204.52	205.38	203.56	205.92	208.27	208.33	203.5	207.69	206.3	203.74	207.47	202.55	205.85	204.73	207.48
207.71	209.95	209.54	211.61	206.1	207.17	209.41	208.19	209.49	212.69	205.84	209.1	209.83	204.59	211.09	207.3	208.6	209.82	209.03	205.28	209.23	209.97	203.62	208.06	211.13	207.88	205.99	204.87	207.5	209.66	211.33	210.42	209.49	204.64	207	210.17	208.77	209.08	206.14	207.18	207.87	208.89	206.9	207.95	210.93	207.74	208.57	207.1	209.58	206.7
218.97	216.65	214.39	214.27	220.16	218.01	215.22	220.31	218.46	218.68	217.04	218.22	216.12	215.38	217.62	221.36	222.83	217.72	218.04	216.41	217.49	215.75	216.5	215.92	219.75	218.57	217.1	215.14	216.5	215.7	216.55	215.67	215.78	217.61	218.82	218.6	218.8	215.35	217.27	214.24	217.85	218.13	216.89	219.58	218.46	217.99	213.9	215.22	218.82	218.63
202.25	202.51	203.12	203.87	205.89	206.11	203.21	203.11	205.04	202.54	204.14	203.26	204.81	201.21	199.6	201.17	203.7	203.45	202.31	206.74	203.41	205.34	203.3	203.2	202.78	200.21	203.96	203.57	203.39	202.56	203.09	202.24	203.85	206.76	198.76	205.55	205.34	202.89	199.77	203.7	202.96	201.37	205.41	205.7	204.34	203.13	203.68	202.65	204.82	202.57
203.85	202.73	204.05	204.12	202.42	205.51	201.31	204.52	203.22	205	202.61	203.31	199.88	202.08	202.25	201.79	198.42	203.38	205.27	204.57	202.58	200.95	202.12	205.16	204.05	204.31	204.21	203.82	206.08	207	205.38	203.55	205.67	206.29	202.81	204.33	205.75	203.88	202.98	202.9	202.32	203	206.94	204.57	202.95	204.66	206.83	206.49	201.79	207.11
196.22	197.5	200.62	200.9	196.18	199.23	199.08	200.35	199.8	200.26	200.18	198.06	199.24	200.3	198.17	196.4	201.11	195.54	200.65	197.79	200.94	197.69	199.64	200.59	198.51	196.48	197.79	200.67	200.57	197.67	201.54	198.09	198.76	197.45	200.2	197.65	200.18	198	197.58	199.96	197.9	197.8	200.41	200.96	201.65	195.44	200.9	202.95	201.34	202.03
210.13	208.6	212.2	205.14	207	212.83	208.31	210.53	208.72	208.71	208.89	208.09	210.42	209.39	210.24	207.18	208.57	207.57	213.91	212.04	208.68	210.03	205.94	206.34	209.72	207.05	206.83	209.32	204.49	207.85	211.09	209.54	211.12	209.32	208.36	208.84	210.55	208.08	208.01	207.91	207.75	208.73	207.6	210.47	210.31	211.43	206.8	210.06	208.37	205.34
206.07	202.61	203.48	205.78	204.11	201.42	206.73	204.9	204.5	206.17	205.13	205.46	205.63	204.65	205.8	206.48	202.87	206.24	204.11	208.34	207.06	205.82	201.66	202.37	205.01	204.22	204.69	202.01	206.13	205.07	203.44	203.2	206.98	204.47	204.34	205.59	203.81	205.45	204.01	205.33	203.29	205.56	204.72	204.89	207.27	205.89	207.86	203.63	205.93	205.42
212.77	213.25	210.88	212.72	214.42	211.35	208.54	212.24	208.31	211.84	208.12	211.94	210.59	212.54	210.92	207.76	214.71	211.13	211.83	214.08	212.28	213.43	212.35	210.98	215.18	212.71	209.1	213.1	212.84	212.35	215.36	211.91	211.93	213.09	211.38	215.06	213.71	211.26	210.74	210.29	212.78	212.48	211.82	210.27	215.06	212.31	215.5	212.89	206.77	211.02
203.71	204.64	202.94	203.22	207.08	204.73	206.13	205.95	203.9	204.43	205.29	203.6	206.75	205.06	205.9	206.49	204.58	204.32	207.74	208.94	204.1	206.75	204.6	209.65	206.36	206.02	200.97	203.37	206.93	203.44	204.98	207.21	206.98	206.99	204.03	207.4	203.27	206.04	207.77	206.33	207.2	205.47	204.83	206.41	203.62	205.15	206.24	204.96	204.92	202.68
217.98	220.49	216.61	214.7	216.34	216.32	215.65	215.87	217.72	216.97	214	214.18	214.01	217.09	219.05	218.26	218.46	215.87	216.48	218.88	215	216.83	216.6	216.18	217.64	217.32	219.14	217.67	216.82	215.41	214.18	217.49	214.44	216.9	214.36	216	216.7	217.38	216.09	217.5	217.89	218.33	217.79	217.87	218.44	215.53	217.72	217.99	218.07	218
207.35	207.49	208.41	208.67	209.1	212.36	211.13	208.19	211.89	208.79	207.05	211.92	209.9	208.9	211.01	205.69	208.74	206.66	209.66	206.65	206.99	207.45	205.84	207.9	205.82	207.87	207.5	207.49	209.42	208.9	206.58	208.72	204.31	205.56	208.43	209.32	206.3	209.19	208.62	205.04	208.84	206.72	209.36	208.72	211.03	207.58	206.55	209.49	207.31	206.93
202.77	203.9	203.61	205.94	203.07	203.05	201.2	201.09	204.92	199.87	201.46	203.62	202.56	203.76	201.38	203.62	204.51	205.29	202.75	203.82	204.46	202.94	202.35	200.37	202.13	207.16	204.1	203.73	206.08	202.9	204.67	206.14	201.62	202.03	204.33	203.87	203.43	201.55	201.89	205.47	200.98	203.56	206.73	203.26	204.21	204.08	203.34	203.92	202.22	204.07
218.31	218.85	213.1	217.97	217.03	219.47	213.41	218.5	218.14	216.39	216.34	217.22	217.67	215.42	217.83	216.81	218.12	219.07	215.45	217.41	221.31	216	218.6	215.47	216.06	218.15	216.9	216.26	219.1	213.77	217.33	215.45	219.93	218.37	212.77	218.82	219.25	216	218.09	216.9	217.49	219.05	216.6	216.38	214.76	217.96	218.29	216.47	218.39	214.21
212.81	212.28	213.16	212.05	213.27	212.81	213.28	209.44	211	212.92	211.95	215.38	210.42	209.17	212.58	212.07	213.27	211.86	209.15	212.89	211.96	213.01	211.04	213.08	211.72	213.52	214.66	209.16	213.26	213.12	212.8	212.59	210.38	211.72	215.03	214.6	212.21	212.31	214.26	211.3	212.37	211.91	211.73	214.73	214.91	211.3	212.52	214.56	213.16	211.97
208.51	205.66	209.6	209.15	207.22	209.81	209.86	209.51	210.24	211.18	207.58	207.88	208.84	207.86	210.91	208.3	207.67	207.93	208.53	209.19	208.63	206.99	207.81	209	209.07	210.84	207.07	209.73	207.83	208.19	203.7	207.63	211.84	204.41	209.6	206.97	207.35	208.1	207.32	205.01	205.5	209.69	209.28	212.34	207.99	210.49	211.09	206.36	210.26	209.93
216.07	210.27	211.66	213.28	211.04	211.7	211.22	213.27	211.68	213.43	212.09	211.25	214.46	210.74	212.48	212.13	212.7	206.16	213.25	212.38	209.78	211.24	212.65	210.95	208.44	212.11	210.33	213.58	214.22	210.02	209.84	209.16	213.39	207.77	212.77	210.78	212.02	208.97	216.67	216.6	211.72	212.78	211.24	217.35	209.89	211.32	212.12	212.1	215.11	211.56
204.79	202.4	205.82	204.37	203.68	203.59	202.09	203.69	204.6	200.92	203.1	204.79	204.46	202.31	201.15	201.06	204.5	204.2	206.05	203.39	206.43	201.67	206.02	202.52	206.57	204.96	206.48	206.76	203.05	199.14	200.27	204.56	204.73	202.02	204.63	202.75	206.38	200.44	202.52	202.66	206.1	203.1	203.36	203.21	200.28	204.02	200.44	204.79	202	204.24
217.89	216.06	213.37	216.37	219.14	218.36	212.61	214.76	216.07	218.17	218.25	215.3	217.25	219.42	217.07	217.08	215.29	216.72	217.2	217.73	216.98	218.14	216.1	216.16	218.65	214.19	216.67	216.2	218.38	217.86	216.17	217.53	219.59	216.69	216.97	218.21	214.13	219.77	218.54	216.77	218.66	216.16	218.7	214.91	216.41	216.72	218.2	218.18	217.15	220.3
206.4	205.05	207.42	209.85	204.87	208.09	205.53	203.8	208.14	208.71	203.45	204.96	206.08	205.02	206.37	202.62	205.51	206.84	204.53	206.94	208.47	203.23	207.02	203.29	209.94	203.23	206.13	203.17	202.97	206.95	204.49	203.88	205.51	203.49	204.29	207.55	204.57	203.49	205.24	205.51	205.07	205.88	205.46	207.93	207.26	207.3	204.54	203.28	204.79	206.93
205.78	205.34	202.39	205.21	198.83	204.86	207.17	203.86	203.86	204.92	204.57	203.35	202.96	205.5	206.68	203.72	207.78	204.1	205.4	204.23	203.94	203.49	205.12	203.38	203.95	203.42	205.31	206.75	205.03	203.34	204.1	203.72	203.71	202.48	202.72	203.09	203.34	204.66	202.52	204.37	203.53	204.17	206.78	203.93	204.05	204.61	204.6	205.18	201.08	204.52
200.29	200.84	202.18	198.06	201.46	205.07	205.01	201.08	200.25	199.42	202.01	205.24	202.29	199.49	199.56	203.1	202.99	202.61	200.94	199.72	201.23	201.55	202.45	199.63	204.87	202.34	199.52	199.38	203.21	201.36	199.62	199.7	203.95	200.81	200.36	197.29	200.07	200.35	201.86	201.35	199.79	201.79	201.41	205.23	200.39	201.3	199.89	200.33	196.59	197.59
214.62	218.62	217.54	221.79	222.19	218.08	214.93	216.75	217.09	219.2	220.02	215	216.37	217.01	218.98	217.17	215.77	217.9	215.03	220.02	213.28	219.18	217.92	215.78	217.18	215.99	219.62	216.71	216.61	219.07	216.87	214.57	217.38	216.38	218.14	217.93	218.56	216.68	220.57	212.96	217.63	218.35	217.32	216.92	218.62	215.97	216.53	219.28	215.76	215.13
203.59	203.35	205.11	199.29	202.07	208.34	200.81	206.04	199.14	201.38	202.15	207.43	200.56	204.16	200.93	204.44	200.39	206.64	201.65	201.48	202.71	202.74	204.94	200.29	207.58	201.42	204.48	201.77	201.38	205.1	201.04	201.59	202.42	202.65	205.65	203.78	204.18	201.75	202.12	204.94	204.16	203.41	201.54	197.82	204.79	202.36	200.72	202.57	199.86	203.01
199.47	204.74	204.16	204.4	202.29	202.6	205.88	204.45	203.81	202.69	203.98	202.77	204.63	202.16	206.24	204.24	204.11	204.77	201.58	201.16	202.91	203.01	205.46	202.69	205.51	204.1	202.78	204.17	203.49	200.33	204.29	200.24	202.33	204.05	204.91	203.64	200.41	204.18	199.81	202.7	207.59	206.46	203.19	199.73	203.74	202.4	204.22	204.24	200.05	203.73
198.5	202.04	197.87	200.68	198.03	199.94	200.57	197.74	194.29	203.64	200.59	196.61	198.38	197.81	197.74	200.55	197.8	200.45	197.05	199.25	200.2	198.09	197.98	201.64	198.95	198.59	198.23	199.07	198.71	197.5	200.38	197.12	198.68	198.53	201.37	200.32	201.29	199.56	199.56	198.72	198.46	201.69	202.27	200.58	198.09	200.24	200.52	198.44	198.48	201.48
213.22	211.86	211.88	214.09	213.23	209.74	213.02	210.52	210.94	212.12	214.68	210.26	212.07	210.43	209.83	212.72	215.77	212.64	209.65	212.99	211.4	213.46	214.48	210.64	214.51	214.12	210.31	211.16	211.69	214.09	213.16	211.75	215.15	213.02	213.06	213.1	210.79	213.01	210.21	212.19	214.31	212.92	212.26	213.66	212.59	209.49	212.11	211.38	212.41	210.79
215.06	211.97	217.17	218.59	217.84	216.38	218.29	216.95	216.76	217.97	217.56	218.92	218.33	215.03	215.92	215.26	216.51	216.16	214.88	215.85	218.13	212.24	218.1	218.65	216.54	213.25	216.29	214.77	214.92	217.37	216.04	214.08	213.56	219.24	215.62	218.97	220.11	218.82	216.4	220.99	216.16	214.68	215.17	218.81	218.57	217.4	216.29	215.7	216.9	219.14
208.24	209.79	211.28	211.92	207.73	206.94	208.7	208.26	208.16	207.58	209.23	207.95	207.13	209.26	208.13	207.02	210.34	210.57	206.11	209.75	207.4	208.48	208.44	207.36	209.8	207.82	208.05	210.04	211.99	207.82	210.45	207.81	208.72	210.46	208.41	209.27	206.57	207.32	202.54	208.5	212.11	210.61	211.33	213.13	209.01	205.34	210.28	208.18	209.35	209.37
198.59	195.84	200.69	197.04	197.19	201.14	201.34	197.89	197.57	199.9	199.19	200.75	196.98	196.83	200.83	199.1	200.28	198.64	201.88	197.38	198.66	199.27	200.54	199.83	202.67	197.18	197.43	200.02	198.71	201.26	205.45	197.49	197.94	199.33	199.62	201.29	199.56	199.56	202.81	197.16	198.97	199.83	200.76	199.21	199.56	201.7	197.38	200.23	203.82	198.02
212.58	212.5	210.77	212.18	215.06	217.46	209.58	216.4	212.62	212.33	211.7	214.01	214.66	211.1	217.01	211.72	212.31	212.27	213.37	209.48	212.82	211.21	210.12	213.15	212.65	215.03	216.05	212.33	209.79	212.83	210.03	212.86	212.76	213.39	210.5	209.39	210.83	213.33	212.73	214.68	214.54	211.5	211.68	213.42	211.2	214.76	213.44	212.08	210.75	213.95
209.57	204.89	210.92	208.31	206.88	209.45	205.15	206.48	208.81	210.99	207.03	210.67	207.77	208.95	209.38	208.93	210.33	209.21	209.16	209.52	208.37	206.47	208.3	206.73	208.64	207.63	208.49	211.36	206.22	208.69	209.35	211.75	210.08	208.64	208.67	208.72	209.49	209.83	209.77	207.28	207.67	212.15	209.06	211.95	208.74	208.58	206.76	207.21	210.31	206.5
211.28	208.38	215.43	210.51	209.44	210.58	215.3	210.2	211.01	209.55	211.12	215.31	212.58	210.76	212.09	210.65	212.58	212.13	212.02	213.85	214.7	215.56	211.94	211.07	208.53	211.87	208.71	206.87	211.04	213.43	209.75	212.08	212.31	209.42	209.92	211.77	212.95	213.59	210.97	211.48	210.67	210.9	212.26	211.09	210.03	213.07	214.17	212.14	209.67	211.29
207.77	206.98	209.24	210.34	210.88	211.89	211.09	204.64	208.51	209.06	208.48	209.88	209.12	210.74	210.06	208.84	206.77	209.34	207.61	210.32	211.5	207.18	208.82	207.43	210.23	205.47	206.36	208.64	208.68	208.04	208.36	212.37	208.77	210.51	207.33	209.69	211.71	208.55	205.78	207.97	206.86	205.53	208.35	211.46	208.9	205.39	209.78	209.81	208.2	210.4
204.76	203.45	207.59	202.45	203.77	203.38	201.77	203.5	205.52	204.04	204.42	202.61	203.07	204.59	204.17	201.85	204.54	204.32	202.71	202.81	203.98	205.18	205.81	202.13	203.05	205.73	206.48	199.46	203.28	205.06	207.15	201.73	203.09	202.08	202.63	202.69	203.65	201.97	202.15	204.13	201.19	207.93	205.07	203.9	205.33	200.58	201.18	201.95	206.39	203.25
204.34	210.48	209.89	212.78	210.89	212.14	206.7	211.24	208.61	210.86	210.14	208.78	208.5	210.85	211.19	209.66	208.67	207.66	208.86	212.28	205.38	206.56	209.12	208.59	206.77	208.44	209.41	207.69	208.29	207.94	209.3	208.13	207.99	209.97	208.78	209.35	208.74	209.01	208.09	209.31	206.85	208.89	208.1	209.14	208.55	207.78	208.53	207.17	210.79	210.54
201.95	198.73	198.02	197.79	198.44	200.45	196	199.82	202.49	201.51	201.15	199.55	201.84	200.19	199.49	199	199.04	199.23	202.39	202.63	201.67	202.22	197.52	198.39	200.3	199.26	198.58	199.05	201.12	200.73	202.77	198.01	198	200.33	203.19	200.47	199.71	198.46	203.82	203.08	202.16	199.92	200.89	201.11	201.74	198.26	200.4	202.04	199.41	202.42
209.13	210.69	210.75	212.45	211.9	210.33	216.21	213.09	209.79	207.78	211.26	213.16	212.53	210.8	212.13	209.11	210.2	211.76	212.08	213.97	212.44	211.86	209.33	212.21	210.43	208.99	212.67	208.86	212.97	211.23	211.77	211.45	211.11	210.91	210.42	211.04	212.35	212.1	212.24	208.22	214.02	214.35	212.79	212.71	209.53	215.63	214.33	213.43	210.59	214.72
203.24	200.19	203.18	201.33	200.23	202.5	201.95	203.72	204.78	201.31	197.23	205.58	204.75	200.71	203.75	203.54	201.36	205.41	201.6	198.71	202.29	201.08	201.67	205.59	201.57	199.59	203.83	206.93	205.5	204.2	202.61	205.1	199.94	202.45	205.71	202.38	202.5	203.33	201.87	199.08	203.85	200.8	202.01	202.55	202.01	202.81	200.9	205.82	202.82	202.64
208.61	209.22	209.62	206.6	208.09	208.7	207.03	202.78	209.81	211.69	212.17	208.27	209.52	203.98	211.7	206.98	209	207.71	208.17	208.87	208.37	207.67	209.1	206.65	207.27	209.14	206.11	207.51	209.12	207.71	209.83	210.01	209.28	207.49	209.62	207.16	207.53	210.39	209.49	207.43	205.51	209.57	208.76	210.69	206.16	207.35	208.76	208.7	208.01	209.4
218.14	216.38	215.51	217.78	219.32	218.31	217.5	220.83	219.73	215.26	219.41	215.71	214.23	216.11	219.96	216.98	216.18	219.05	219.7	220.94	219.99	220.02	219.77	220.54	218.37	215.93	218.55	218.23	220.09	222.06	218.72	217.8	217.86	220.38	218.38	216.45	215.69	217.25	217.03	213.4	218.01	217.39	218.71	217.4	216.09	216.82	214.44	217	217.67	219.48
211.15	211.86	214.66	213.47	213.2	213.38	215.29	210.87	217.22	209.47	210.77	213.22	208.75	211.5	211.33	213.12	212.17	213.19	214.61	212.65	213.86	211.32	211.45	211.89	215.85	212.38	211.81	209.47	210.98	213.16	212.76	211.72	210.89	214.07	210.79	211.21	212.22	211.92	216.28	212.87	211.98	211.29	210.98	211.51	209.86	211.99	213.15	209.96	212.17	212.72
206.93	204.23	206.51	204.5	204.37	206.22	205.53	205.14	203.82	204.54	204.33	204.47	209	207.82	204.68	205.92	206.85	206.18	207.67	201.47	205.18	207.31	207.03	203.19	207.62	208.95	208.84	205.57	204.57	208.24	205.24	204.93	204.58	201.71	204.65	205.66	202.87	206.39	205.06	202.22	207.75	206.89	206.57	205.37	210.64	203.35	203.97	205.39	205.27	205.62
203.84	200.1	204.22	203.05	202.6	205.78	205.74	207.12	201.22	201.83	201.92	206.07	200.02	202.07	204.63	203.56	205.31	200.76	203.22	202.26	201.75	204.09	203.9	205.12	203.8	203.03	200.61	203.24	205.12	208.86	202.67	206.96	204.66	204.59	203.21	201.32	202.3	204.15	205.18	208.26	203.68	204.46	199.02	204.95	202.22	204.01	203.59	207.91	203.27	206.08
204.08	204.38	205.06	203.24	202.47	203.95	202.95	205.97	204.78	205.11	205.66	201.5	202.5	202.25	202.25	206.01	203.45	201.69	201.93	204.35	202.02	204.79	206.75	200.43	202.4	207.65	201.75	203.6	204.37	202.64	205.29	204.13	202.16	202.15	202.8	201.37	206.13	208.96	204.14	203.15	205.99	202.72	206.13	202.04	202.84	202.62	203.52	200.77	206.94	203.16
215.75	216.63	215.97	218.05	216.47	217.24	218.49	218.39	216.79	216.02	219.96	221.69	219.26	218.75	217.78	219.32	216.41	219.7	212.5	215.27	216.77	214.7	218.88	217.67	216.96	215.9	214.78	218.62	217.58	215.08	217.36	217.1	218.89	211.81	212.14	217.29	219.58	216.84	217.08	216.26	218.09	215.74	217.66	214.8	216.33	213.35	215.26	217.9	217.45	216.81
208.97	206.79	206.53	208.16	205.51	208.37	207.42	207.56	205.7	205.65	207.8	204.92	205.6	209.02	209.64	206.15	208.34	206.66	207.67	207.25	205.69	207.66	206.79	207.76	209.74	210.06	210.66	205.57	207.92	209.1	207.47	205.95	209.31	205.99	210.65	210.2	207.46	208.71	208.29	208.95	203.94	206.65	210.1	208.19	209.04	206.87	204.39	209.32	206.67	207.63
210.21	212.44	213.83	213.56	207.58	213.93	212.98	210.98	210.18	209.73	212.33	213.08	209.94	210.41	212.64	213.63	206.91	212.96	212.98	213.37	210.81	213.78	211.41	211.99	213.25	212.52	213.42	214.42	211	212.64	211.73	212.3	211.92	210.62	212.75	212.61	211.4	212.55	210.92	207.92	208.06	213.64	213.13	211.18	213.17	210.66	210.35	210.29	210.22	212.12
198.62	200	200.8	200.46	200.25	199.44	197.94	201.79	198.41	197.42	197.24	199.56	200.23	202.2	202.93	197.58	196.75	199.84	202.79	196.25	199.62	197.83	200.3	199.81	202.28	200.6	196.94	200.36	201.93	200.34	198.57	200.56	199.14	202.33	198.55	201.8	196.28	197.44	198.17	199.73	196.66	197.71	198.98	199.32	198.59	198.54	197.22	201.44	201.65	193.22
202.37	203.97	201.33	201.61	203.47	204.24	201.78	200.79	205.65	202.59	202.68	203.39	205.7	204.96	204.8	203.17	201.89	202.81	204.99	202.48	205.36	201.21	202.88	205.17	203.65	203.14	202.15	203.24	206.84	203.54	204.1	201.86	204.47	202.9	201	204.44	204.45	202.55	207.58	201.1	203.63	203.86	201	204.38	203.99	202.45	205.07	204.42	201.77	203.7
214.33	212.02	210.79	213.31	213.34	211.5	214.26	210.78	212.12	212.33	209.53	212.29	211.9	213.11	212.91	213.14	213.26	213.28	213.55	213.1	214.18	213.13	211.23	214.36	212.01	215.01	210.1	213.24	214.59	209.86	212.16	211.55	212.53	210.47	212.65	216.84	210.66	213.77	212	215.76	209.74	209.52	213.46	211.26	212.85	211.97	212.54	213.15	212.48	213.21
208.42	204.95	206.58	209.68	205.36	206.69	202.73	206.22	204.08	206.15	204.49	208.41	205.88	204.98	205.77	208.49	206.72	205.13	208.5	207.59	202.6	210.16	206.7	208.44	207.94	205.54	206.04	206.79	206.57	205.83	209.15	206.35	208.54	204.01	204.53	208.53	202.83	207.12	206.92	201.88	205.78	207.53	208.75	206.87	207.59	207.55	205.66	207.02	206.75	207.98
206.69	209.69	209.03	207.62	208.35	210.69	208.19	207.24	208.14	209.48	206.91	207.78	207.52	211.54	211.26	207.78	209.52	209.02	207.23	207.89	208.82	208.05	209.14	205.84	209.04	212.07	208.93	206.82	206.16	210.27	209.77	207.93	209.94	205.8	210.73	210.46	208.66	205.41	205.87	208.27	209.87	208.8	205.39	212.83	207.48	211.06	208.94	205.84	207	207.1
219.77	217.68	214.64	215.59	216.46	213.52	219.04	216.47	213.45	217.8	218.07	216.41	219.67	215.65	217.96	215.74	214.31	220.44	216.02	215.88	221.28	214.02	215.16	214.92	212.45	219.12	215.98	216.87	219.65	216.19	217.98	216.9	218.1	223.5	216.31	215.54	215.74	218.74	217.09	216.29	217.17	213.02	216.89	218.87	216.16	217.15	216.53	215.19	214.81	216.39
214.59	219.39	220.63	216.97	217.19	216.56	219.58	216.48	214.37	215.27	218.27	218.93	215.84	218.31	216.55	215.97	217.61	217.48	216.86	217.89	215.82	219.57	217.18	218.2	216.88	216.78	215.93	215.6	216.96	214.88	215.17	220.58	215.88	217.55	214.41	215.49	216.4	219.52	217.78	219.76	214.66	218.25	217.21	215.23	216.18	213.39	214.79	215.49	217.4	215.26
196.83	196.99	200.81	199.64	196.65	197.88	198.61	199.4	197.92	199.3	198.03	199.66	197.24	197.81	198.87	199.37	198.49	198.27	197.43	198.8	197.8	197.46	198.14	198.68	197.17	198.1	198.48	197.36	199.37	196.74	196.48	195.34	197.97	198.34	197.48	198.74	200.79	198.19	197.33	198.66	200.22	197.43	200.49	198.36	201.07	200.08	200.26	195.05	198.91	197.75
218.43	214.33	211.76	217.75	214.58	218.57	215.96	216.81	216.43	214.92	218.23	217.65	215.42	216.97	217.49	216.99	215.22	218.35	215.35	216.86	217.74	215.29	213.63	211.75	217.74	216.96	219.2	214.59	216.71	220.33	217.55	214.89	217.94	219	216.43	218.21	218.52	215.72	215.74	215.87	217.44	217.34	216.78	215	215.15	216.04	219.25	216.94	212.9	220.58
213.07	215.13	214.01	216.92	214.88	214.76	214.3	211.92	214.67	214.39	213.49	213.1	210.95	215.06	211.72	214.02	210.83	212.85	211.87	212.13	210.36	211.92	216.44	214.14	213.13	210.62	212.97	214.43	214.75	209.35	213.16	209.61	211.87	211.2	215.05	216.87	214.66	212.59	214.95	213.99	214.28	215.69	212.68	215.35	211.88	213.34	212.04	211.89	213.62	213.84
202.48	204.81	205.03	203.13	204.62	205.64	205.35	203.89	201.4	203.85	204.08	206.76	203.26	204.82	208.47	202.7	208.18	202.03	202.38	203.85	205.75	202.08	205.89	206.49	207.22	203.67	205	207.16	202.5	204.9	204.91	205.3	203.54	203.93	207.19	202.44	203.07	205.41	206.32	204.38	204.31	203.44	205	204.99	205.22	204.98	204.26	206.04	207.55	204.79
204.9	210.92	207.88	206.85	207.74	208.64	207.22	211.6	206.68	209.78	208.03	206.37	207.95	206.62	207.47	205.73	209.17	207.27	207.76	207.02	205.19	208.46	207.65	206.6	209.92	209.91	208.97	207.67	205.59	208.18	204.85	203.89	205.79	207.15	207.52	207.22	208.42	207.13	210.02	207.15	210.28	208.62	212.97	210.03	213.68	209.49	206.86	210.22	206.64	207.43
204.72	204.49	208	206.1	206.62	203.08	206.89	205.73	202.62	204.56	205.63	203.13	205.55	204.37	207.77	206.15	205.15	204.06	203.68	204.07	204.08	206.34	205.17	205.64	205.73	201.16	200.8	204.26	205.1	207.26	203.58	204.12	201.5	203.35	206.01	204.82	203.35	205.04	199.9	208.21	206.47	202.83	204.8	203.67	201.99	206.59	204.09	206.2	203.55	203.35
203.01	206.64	204.83	207.11	202.61	204.06	203.79	201.16	204.56	203.88	202.44	204.87	204.27	204.05	205.83	205.26	205.45	205.85	204.93	205.65	205.81	205.4	207.78	207.08	203.32	204.16	204.92	202.8	208.87	201.38	207.44	204.24	204.61	200.47	202.47	203.52	201.06	204.62	206.78	201.52	205.04	205.46	208	204.04	204.38	203.46	203.61	205.63	203.28	205.65
204.62	202.4	203.96	203.14	204.19	201.52	200.87	200.05	205.11	203.9	203.09	202.43	205.01	202.5	205.91	202.71	203.88	204.38	201.55	203.32	204.36	199.31	203.35	203.27	203.11	199.25	201.05	203.13	200.11	201.38	202.14	201.55	203.57	204.25	202.44	200.04	202.69	204.21	201.12	201.72	201.9	201.69	201.66	202.94	202.23	204.65	199.91	203.44	204.18	201.39
211.16	207.03	210.79	208.93	212.98	204.89	210.09	208.89	210.94	209.43	212.33	209.41	211.48	208.79	208.82	208.17	211.69	210.26	211.39	208.34	206.43	206.16	210.8	209.69	208.44	208.19	207.96	208.85	206.03	212.97	207.71	206.97	207.73	211.73	211.41	208.12	211.58	207.64	213.12	207.86	210.88	205.54	210.89	211.62	211.22	210.18	209.35	210.35	209	206.51
216.42	216	218.05	218.44	218.67	213.75	216.78	217.41	214.92	218.46	218.88	218.53	217.46	215.99	218.63	215.36	218.76	220.49	215.32	221.93	217.32	214.2	214.97	217.71	216.34	217	219.55	216.23	218.37	214.81	214.71	214.45	219.66	214.78	219.25	214.77	217.58	216.85	218.07	217.08	215.34	219.29	216.89	216.73	218.93	215.59	219.23	216.42	219.3	218.19
207.42	210.14	209.32	208.47	211.84	209.5	212.36	204.85	211.28	209.85	207.36	208.98	207.31	207.42	205.17	210.3	213.2	211.69	208.01	209.36	209.04	208.78	210.71	209.59	207.42	208.08	209.54	208.98	209.62	209.75	208.56	208.84	209.31	209.28	211.13	211.9	207.48	208.37	209.84	206.86	211.1	206.09	205.76	209.84	209.28	210.11	207.46	209.77	209.42	209.34
199.55	197.59	198.82	199.71	198.93	198.53	199.26	199.75	198.6	200.18	196.9	200.67	199.25	200.08	200.16	200.05	197.69	197.52	202.07	200.04	199.46	199.11	200.08	196.78	195.97	196.68	197.97	198.5	200.29	201.07	198.52	199.08	196.15	198.74	201.01	198.84	202.12	200.59	200.23	200.83	198.2	200.55	196.63	199.69	200.06	197.31	195.95	197.47	198.86	200.54
199.31	203.13	200.88	197.27	199.24	199.96	199.52	198.6	200.37	197.42	201.58	204.36	200.24	199.87	199.76	201.53	203.68	201.39	200.57	201.34	202.49	198.6	203.63	203.49	198.18	198.63	201.65	200.33	199.96	204.21	200.26	203.5	197.01	201.72	201.64	201.96	198.05	202.24	199.86	197.05	199.7	199.04	201.5	201.24	199.68	202.67	202.32	203.89	199.5	199.67
205.16	206.3	209.58	207.43	207.51	208.33	207.63	208.33	203.45	207.78	206.76	203.7	205.02	207.61	206.21	206.51	206.05	206.86	205.88	205.94	205.01	205.05	204.99	208.13	208.81	205.09	205.88	208.63	206.25	203.64	208.32	205.43	205	206.66	205.69	206.37	206.3	204.06	208.59	205.68	207.27	203.46	207.1	207.91	207.63	205.36	205.59	206.86	206.15	207.5
211.04	211.45	207.98	207.72	207.88	208.15	208.14	210.42	214.31	205.78	205.93	212.16	206.39	206.88	207.65	210.91	210.13	206.32	208.76	207.27	208.7	208.44	211.44	207.02	210.73	208.38	209.78	207.33	210.07	212.42	210	213.41	212.79	212.64	210.4	210.96	208.8	209.8	206.78	208.39	208.8	204.62	207.72	208.9	210.74	211.08	209.78	209.43	209.28	209.89
207.26	206.22	200.32	202.94	203.39	206.7	204.76	204.97	202.81	200.01	207.05	202.27	204.26	205.75	202.55	202.06	203.78	203.5	204.74	202.54	205.1	205.3	206.07	203.03	202.02	204.87	205.48	204.87	205.29	205.25	203.3	207.3	206.03	205.22	206.61	206.59	204.81	204.95	203.91	203.08	204.5	202.83	208.95	204.51	206.13	207.07	205.43	205.05	205.72	204.66
201.21	198.9	200.1	201.46	198.9	198.96	198.49	200.64	201.37	200.03	202.98	198.59	199.21	197.4	198.64	198.91	203.22	201.35	196.55	199.57	198.25	200.29	200.71	198.21	197.9	200.33	199.43	196.98	197.91	198.78	198.57	201.24	199.89	200.33	198.98	198.22	198	201.51	201.01	199.36	201.51	200.39	198	199.19	197.16	201.85	198.76	200.91	199.92	199.33
204.66	204.25	202.71	202.6	204.53	201.46	201.67	204.39	200.83	201.46	204.34	201.96	200.89	198.96	202.05	202.29	202.52	201.66	204.58	207.41	201.9	207.51	203.11	202.46	201.57	202.41	206.23	199.13	200.67	202.7	200.15	200.96	204.3	202.63	204.54	201.92	201.26	200.58	202.31	206.25	200.2	201.64	202.07	204.92	202.22	203.65	204.1	204.16	203.79	203.03
196.34	197.92	199.92	197.84	200.58	195.38	198.61	195.34	201.6	200.44	198	196.53	198.41	197.12	199.65	195.47	200.28	197.83	196.5	196.98	196.83	196.01	196.47	197.82	199.75	200.63	201.19	198.55	195.31	200.69	196	194.89	196.76	198.44	197.5	195.83	194.5	198.11	199.15	196.42	197.11	199.94	194.24	195.74	194.38	198.89	200.11	196.64	198.93	194.58
217.68	215.18	215.03	216.32	217.49	216.36	217.9	218.14	220.08	215.64	218.36	216.95	214.42	217.67	217.79	215.03	218.17	217.21	217.41	214.47	220.01	217.09	217.64	216.86	216.92	217.61	216.33	218.44	217.14	213.55	219.8	216.32	218.21	215.02	218.09	215.2	219.25	219.43	214.95	215.86	217.87	217.78	220.75	216.66	216.29	217.72	215.22	220.46	217.48	217.32
207.13	209.48	208.49	210.18	209.89	206.94	206.87	210.64	205.16	205.08	212.43	209.11	204.23	208.4	209.73	206.79	208.87	207.38	204.1	206.88	206.05	207.78	208.93	205.9	208.35	205.31	208.78	208.3	207.88	208.18	208.31	209.57	208.9	207.16	207.08	208.22	207.38	207.82	207.51	206.47	207.34	206.83	206.28	209.66	208.14	207.56	209.07	206.78	204.87	203.2
206.89	209.87	209.27	210.07	211.13	208.41	209.01	207.61	208.78	209.57	211.27	209.24	210.28	208.77	208.21	207.75	207.45	209.31	210.49	210.13	208.88	209.06	210.5	211.56	214.16	209.69	210.74	208.54	209.81	208.52	209.75	209.2	212.27	208.62	205.85	211.27	209.08	209.7	212.94	207.94	211.41	211.24	211.46	208.49	211.21	211.17	207.91	215.35	209.1	205.82
210.4	212.59	211.02	208.41	209.23	210.52	211.81	209.52	209.24	214.42	213.33	209.34	215.38	208.06	214.16	212.25	210.45	211.77	209.22	208.82	212.73	213.19	211.4	212.08	208.32	209.42	212.33	208.67	211.58	209.18	210.35	214.44	211.36	210.51	213.14	210.44	214.33	210.83	210.98	212.15	210.33	210.71	211.97	213.69	211.23	211.61	211.56	210.33	213.14	213.26
198.47	200.91	198.04	198.05	197.42	201.26	196.57	196.2	197.71	197.62	202.28	199.31	198.37	195.14	195.81	196.81	195.57	195.32	199	198.01	197.32	201.57	197.84	196.99	198.57	199.45	199.44	196.26	196.87	202.63	199.69	197.9	198.47	198.47	196.14	199.93	197.61	199	198.47	199.61	200.66	200.97	197.06	197.42	198.07	197.22	195.94	197.6	198.31	199.03
209.4	210.19	209.63	209.88	208.4	210.03	208.94	210.78	210.18	208.15	209.39	207.81	209.68	207.53	210.35	209.02	208.02	207.74	209.78	211.41	207.39	208.74	210.67	207.1	208.54	206.06	206.21	211.39	206.06	206.9	209.22	205.04	208.54	205.3	211.34	209.24	209.29	207.48	209.22	207.22	208.38	208.01	208.86	205.72	208.76	207.88	212.01	211.61	207.48	209.12
209.87	210.33	209.05	213.59	213.53	212.84	210.71	210.32	209.78	210.82	213.41	211.07	209.36	211.93	209.21	210.84	209.31	213.87	208.74	212	212.5	214.61	210.92	210.05	212.84	211.78	209.92	213.03	211.24	213.82	213.85	211.59	212.79	211.98	211.78	212.01	213.23	210.93	212.35	211.31	211.46	214.16	211.17	210.72	212.76	209.54	213.4	212.9	209.82	211.17
209.43	205.75	206.57	206.43	206.81	208.67	209.35	205.78	207.57	209.79	208.77	207.37	209.22	209.87	208.93	201.62	205.04	209.4	209.58	208.47	211.25	209	207.5	208.47	209.34	206.27	208.98	205.94	206.89	206.59	206.27	206.68	207.58	208.63	208.04	208.28	206.86	206.25	207.81	212.38	207.81	209.08	207.15	207.39	208.81	208.61	206.73	210.82	209.67	208.26
211.51	212.09	209.98	212.92	209.36	209.98	212.48	210.73	212.56	210.53	214.77	212.73	210.8	212.24	210.94	211.08	209.19	211.25	211.92	210.2	211.91	212.46	211.7	212.92	213.45	209.12	211.87	211.64	210.44	214.64	210.36	213.24	213.71	211.67	213.64	210.49	212.16	210.23	212.61	213.23	211.22	211.97	212.1	212.89	213.51	213.18	210.09	211.34	211.89	212.1
201.98	202.49	203.4	203.99	197.47	200.08	200.7	199.96	204.97	204.73	201.14	205.7	202.25	203.28	205.05	202.64	200.12	206.83	201.03	203.62	203.76	206.98	198.76	202.3	203.79	200.72	203.83	202.34	201.81	200.06	201.91	203.12	202.72	202.84	202.17	201.21	201	201.61	202.37	202.79	201.22	203.72	204.05	200.99	204.57	205.58	204.69	205.28	200.12	204.05
201.37	203.04	200.54	203.56	200.23	199.13	202.2	203.29	205.44	201.12	203.79	205.6	204.48	205.85	201.84	202.54	201.64	204.39	204.69	204.25	206.14	200.71	203.4	204.56	201.83	203.5	201.32	200.45	202.69	202	206.5	202.16	207.33	203.15	202.07	204.99	203.28	201.32	203.96	200.24	204.37	202.73	200.9	204.12	201.34	203.31	203.7	203.21	203.7	201.25
207.85	206.27	208.54	208.91	210.7	206.81	204.62	207.83	206.83	206.23	207.1	210.47	207.17	207.5	207.93	206.54	207.37	206.36	206.65	207.54	208	208.89	206.63	205.3	205.01	204.67	205.83	204.65	207.82	205.73	206.49	205	206.81	206.67	203.82	203.65	205.9	206.74	208.02	202.41	205.24	206.9	209.84	206.39	206.82	202.6	203.42	203.65	207.89	207.37
205.27	209.29	211.09	207.58	210.96	203.91	211.27	209.17	206.77	207.93	209.35	208.64	209.76	209.74	210.59	209.39	208.57	209.79	207.54	208.35	210.89	208.52	210.11	210.08	211.01	210.21	209.04	208.12	210.53	209.42	209.34	210.64	212.07	209.28	211.36	208.88	208.54	207.17	209.96	209.9	205.8	207.22	210.43	209.84	211.11	210.05	208.78	214.09	210.16	208.88
210.62	212.31	211.81	214.03	214.4	206.82	209.24	212.54	211.35	212.2	212.75	211.25	212.88	212.24	210.26	210.64	212.71	212.88	211.36	209.85	210.46	211.05	210.47	210.77	210.2	209.62	211.03	210.66	213.59	210.71	209.8	210.76	211.39	209.66	214.19	211.27	211.7	214.36	212.78	212.74	211.67	212.73	208.28	212.36	210.34	210.34	209.78	212.52	208.76	212.82
207.05	207.01	207.2	207.53	208.39	207.52	205.45	205.49	206.87	207.43	211.04	205.95	207.99	207.93	210.64	210.21	210.49	207.06	206.36	206.98	205.15	207.93	209.95	205.54	208.08	206.86	207.9	206.56	205.45	209.82	209.59	207.92	208.36	205.93	209.39	207.7	207.09	209.7	207.54	209.58	207.06	207.7	203.47	207.37	208.17	208.15	205.09	209.06	206.12	209.51
216.09	213.05	209.53	208.74	207.21	214.31	209.9	210.86	211.47	211.25	212.29	209.28	213.14	214.35	214.02	210.86	212.47	209.9	213.42	210.61	212.07	208.2	211.82	212.28	210.2	211.39	213.32	210.14	209.09	213.01	209.14	209.31	212.78	209.19	212.87	211.54	209.49	212.1	211.22	213.84	213.16	209.4	210.22	213.67	213.69	211.81	211.06	211.83	209.54	211.93
198.85	199.86	199.89	201.6	197.14	198.77	198.55	200.08	199.43	199.8	198.31	198.99	196.85	197.78	194.46	198.26	201.09	199.19	199.44	198.78	198.77	197.3	199.88	197.13	196.68	197.47	195.47	197.87	199.79	199.87	197.56	195.65	199.43	198.97	198.01	198.66	199.46	200.94	199.15	196.95	200.12	197.14	203.31	201.53	198.14	196.92	197.14	199.48	196.53	199.87
204.45	204.89	203.94	205.66	204.11	201.38	203.42	205.85	203.79	205.74	204.74	206.73	205.45	208.2	203.39	201.74	204.38	201.11	203.81	204.37	201.86	203.03	206.03	203.1	207.13	203.68	203.6	205.12	200.33	202.49	205.13	201.69	203.31	205.49	207.99	205.94	205.85	202.87	206.98	206.18	204.33	202.81	204.06	203.44	205.19	202.53	203.59	205.94	204.04	205.8
199.71	204.19	200.39	199.6	199.9	198.19	199.47	197.29	200.45	201	200.52	200.67	201.52	196.58	201.51	201.55	201.77	198.26	197.2	198.25	201.06	196.47	199.85	199.7	198.59	196.38	202.67	199.8	200.63	201.67	200.51	199.36	198	200.98	198.6	196.55	198.91	199	202.52	200.37	202.48	199.33	202	202.14	198.06	196.97	201	202.2	199.42	203.07
206.01	208.52	207.02	207.75	207.55	206.69	206.87	208.07	209.65	207.91	205.87	204.4	207.15	208.93	209.87	210.18	209.98	208.56	209.49	208.56	208.19	208.63	207.23	207.96	208.35	208.17	207.01	207.34	206.33	206.14	207.32	205.23	209.85	207.01	206.13	209.05	202.23	208.12	207.41	206.59	206.41	213.17	207.09	206.68	207.85	212.11	207.17	207.77	209.2	207.15
205.95	202.67	203.28	202.31	202.68	202.89	202.79	202.8	201.14	203.72	202.17	200.57	206.08	201.75	203.26	205.46	202.98	202.02	203.35	202.46	202.43	201.87	204.17	200.91	204.15	202.07	199.63	205.55	207.59	204	203.08	203.73	204.15	199.63	203.24	205.45	204.53	204.26	204.74	202.35	203	201.65	203.57	204.11	206.68	200.08	203.4	203.26	202.1	201.34
214.67	216.6	217.24	217.16	216.42	217.72	217.67	216.34	216.94	217.58	217.54	214.97	215.58	217.2	217.49	220.11	216.93	219.71	215.91	216.62	219.11	220.9	216.99	216.5	212.47	218.36	216.6	212.86	212.5	218.29	218.84	220.37	217.07	217.16	215.67	215.29	216.99	218.18	217.09	215.67	218.44	218.96	216.55	216.94	217.23	217.92	217.23	219.55	217.67	218.05
199.49	202.77	202.29	200.57	202.58	201.4	202.05	203.61	203.94	200.29	201.43	201.23	201.06	204.69	201.79	204.03	201.78	207.43	202.78	203.93	203.38	200	202.41	200.18	200.01	202.54	203.77	200.9	201.17	200.74	203.55	201.67	203.24	204.58	204.54	202.91	202.81	202.05	205.64	200.44	202.6	200.51	203.21	204.46	200.24	203.86	201.68	201.75	202.81	204.79
207.38	207.3	206.84	207.35	207.22	205.64	205.04	209.12	207.43	207.06	209.62	206.95	208.98	204.92	206.63	206.62	211.23	208.25	208	207.78	206.44	207.3	207.89	208.33	206.86	206.73	207.07	209	209.27	208.21	206.41	206.2	210.91	208.02	206.77	206.78	207.55	208.39	206.36	206.88	207.07	208.01	206.53	208.54	207.77	207.04	209.02	207.87	209.72	208.84
198.73	202.81	197.87	197.6	196.41	197.97	200.98	196.88	199.34	197.19	198.04	199.89	197.73	198.85	196.51	199.51	197.28	198.24	199.46	198.54	199.41	198.62	195.77	198.37	202.05	200.47	195.99	200.75	194.23	197.95	195.36	196.4	197.96	200.72	198.75	199.56	197.48	198.3	199.64	197.78	198.52	196.53	201.47	198.26	200.53	197.77	199.86	197.13	196.79	195.26
196.27	203.09	203.63	200.78	200.05	200.63	201.57	202.73	202.84	201.27	199.21	203.47	203.41	200.86	201.63	199.89	203.14	202.92	196.7	200.81	203.52	202.17	200.73	202.88	202.05	200.48	200.31	198.84	198.41	202.99	201.75	197.87	199.01	203.74	202.2	199.99	199.07	199.82	201.26	202.28	200.91	198.7	201.13	202.99	198.47	202.35	200.59	201.23	199.25	200.51
207.27	210.92	207.54	209.26	203.82	207.2	209.58	207.3	207.72	210.6	208.8	208.14	206.45	208.88	213.45	209.77	208.64	206.73	207.02	211.97	210.94	208.63	209.27	208.73	210.13	208.64	210.23	209.41	209.33	204.77	211.42	208.8	212.19	206.62	211.19	211.43	206.46	205.79	206.96	207.63	208.21	207.72	207.5	207.39	208.31	208.87	207.98	204.8	211.11	206.19
196.03	193.63	194.86	197.79	194.11	195.99	194.39	195.11	198.41	194.94	193.82	196.25	196.6	195.94	194.84	196.91	197.94	195.12	195.05	196.4	194.21	199.07	195.73	194.32	197.68	191.76	193.97	195.31	196.77	196.25	193.6	198.37	196.33	196.69	198.48	196	192.53	196.45	195.47	196.67	194.89	196.87	194.76	196.56	195.72	193.56	195.16	197.12	195.02	191.46
208.83	211.11	209.31	209.69	209.47	210.11	207.08	208.29	209.14	210.2	208.23	206.55	208.6	207.1	209.44	210.16	207.59	208.63	209.51	208.55	208.78	208.76	209.16	210.07	206.33	210.8	208	208.5	208.37	207.64	205.98	209.2	208.82	209.57	208.07	208.25	209.55	208.76	205.6	208.26	206.73	204.81	208.53	209.98	210.02	208.2	204.86	207.14	210.49	209.72
215.96	218.4	212.09	214.72	215.9	214.49	215.69	216.33	217.8	217.3	217.18	215.95	216.33	213.97	217.72	213.72	215.42	217.97	218.5	216.4	215.64	216.35	218.41	217.09	219.02	219.88	221.63	214.38	218.01	220.6	214.72	216.68	214.13	218.22	216.34	216.63	216.77	214.82	217.89	217.08	218.36	219.05	217.88	213.9	218.86	217.14	217.38	213.8	216.41	218.57
215.98	216.97	217.21	218.52	218.26	221.45	216.4	214.75	218.99	217.91	217.63	219.52	217.23	217.43	217.42	219.09	219.78	216.33	217.6	219.12	218.09	218.46	218.83	218.87	217.65	215.34	216.69	214.72	216.42	219.18	218.99	215.83	217.97	218.48	217.96	215.36	218.51	218.76	216.32	218.67	219.41	219.99	219.04	218.76	213.53	221.07	216.75	217.2	219.28	219.35
205.57	209.35	209.94	206.9	206.48	207.2	208.54	209.56	208.01	209.38	205.79	209.2	208.77	206.04	207.46	212	205.73	210.82	209.56	209.41	207.74	206.37	213.51	210.41	207.61	208.33	209.03	205.64	206.37	210.31	208.32	205.93	210.16	205.73	212.25	209.4	207.82	208.95	206.01	205.41	205.47	209.6	211.13	208.51	209.01	210.02	206.62	208.8	207	210.61
203.22	200.63	200.02	196.75	199.96	200.8	199.23	199.68	199.35	199.51	203.31	196.6	199.88	200.94	200.87	198.41	199.06	199.17	198.55	200.06	198.19	197.07	200.52	201.22	200.53	198.92	196.7	200.67	201.34	197.62	197.86	200.84	200.24	199.95	200.04	200.93	197.1	203	201.73	200.68	201.52	199.21	202.46	198.98	203.09	200.78	200.22	197.44	201.93	201.12
206.51	206.04	207.25	211.41	201.35	208.26	209.32	205.86	208.93	209.54	206.87	207.69	207.52	207.4	208.32	209.29	211.32	205.48	208.32	208.85	210.36	207.34	208.05	204.22	205.18	204.76	206.09	209.24	208.56	206.87	206.06	212.56	206.96	206.64	210.14	206.3	208.2	206.35	207.83	205.73	209.73	206.04	211	207.46	209.53	210.24	207.74	207.82	208.13	206.98
208.61	209.06	209.51	210.44	208.47	208.93	211.24	209.45	209.78	208.91	210.28	208.95	209.72	213.35	205.56	208.07	204.77	207.59	206.98	205.84	205.65	208.3	209.66	209.32	209.38	211.35	208.98	207.52	210.45	205.07	206.97	209.81	211.78	208.71	207.27	207.59	209.18	210.02	208.14	208.23	211.56	208	208.29	210.24	210.54	210.15	208.33	211.56	207.79	207.25
208.92	206.72	209.66	212.13	208.31	211.59	210.09	212.17	210.39	210.03	209.07	210.89	207.98	212.67	208.62	211.21	209.53	211.2	209.52	208.04	209.03	208.21	210.76	208.49	210.01	211.84	210.01	208.24	209.16	208.34	210.36	208.23	209.3	208.19	209.84	212.06	209.48	212.34	210.52	208.5	210.08	209.93	209.78	209.22	212.89	209.42	210.82	208.44	210.12	211
207.76	207.34	210.78	209.15	207.62	206.26	212.5	209.57	210.76	208.47	209.33	212.5	207.96	209.69	211.13	209.65	211.72	210.24	209.23	211.46	207.16	208.54	209.87	209.36	209.48	209.57	208.87	210.26	210.6	208.26	208.5	212.4	212.16	207.35	208.05	208.29	208.66	207.81	212.73	209.55	210.25	208.38	210.06	213.58	212.03	210.86	208.16	206.12	209.4	209.27
201.39	198.64	199.55	201.58	203.68	200.15	201.03	203.37	200.71	199.13	201.85	200.8	201.62	198.92	200.05	201.81	203.57	200.8	201.1	202.48	202.34	202.46	201.47	199.91	202.01	199.26	200.61	206.28	198.17	199.58	200.75	201.29	204.32	200.41	201.19	199.61	201.87	201.79	201.03	200.48	200.42	199.32	197.49	200.84	201.38	198.24	198.92	201.99	199.09	202.33
215.88	217.23	214.29	215.88	217.75	216.76	218.63	216.72	214.21	220.87	218.29	218.57	218.06	219.97	212.3	218.3	219.1	216.49	218.36	218.19	217.4	216.81	218.47	217.27	216.62	218.18	217.37	216.12	214.46	218	216.09	218.87	214.49	214.49	217.03	218.16	217.01	218.81	217.78	217.32	220.75	216.17	217.57	219.51	216.11	216.92	216.54	217.53	215.21	215.67
204.58	205.65	204.66	204.27	204.4	205.01	204.19	205.7	201.53	205.15	205.26	202.36	206.05	205.21	204.32	204.13	201.07	202.56	201.99	203.23	204.25	205.08	203.27	202.6	205.33	202.72	205.52	205.1	201.8	204.51	200.92	201.63	205.67	205.23	207.39	201.18	202.16	202.38	204.85	202.04	204.16	204.14	200.29	204.45	201.75	205.03	201.16	206.67	205.4	204.64
200.66	203.3	202.1	204.53	201.41	204.95	204.21	199.32	199.59	200.34	202.99	200.27	200.53	201.57	205.5	200.39	200.27	201.77	201.23	204.04	202.32	203.83	203.56	206.04	201.59	203.57	202.76	203.74	202.87	201.55	205.25	203.31	202.34	202.41	202.84	202.81	200.97	200.3	201.93	203.97	205.08	202.57	199.4	204.04	200.45	202.46	206.1	198.92	201.76	200.66
210.09	209.43	209.12	210.36	210.62	208.09	207.37	210.27	210.65	207.6	208.18	209.52	206.87	212.85	207.21	209.43	208.54	210.05	207.76	208.7	208.5	208.47	207.68	208.85	207.52	210.39	210.56	207.57	209.94	208.83	208.83	208.95	209.48	210.86	205.05	206.38	210.64	205.89	205.87	208.48	207.93	208.26	207.2	208.98	209.33	207.61	208.72	207.8	212.54	208.9
215.61	218.57	216.77	216.7	216.97	218.85	220.08	219.69	218.21	218.26	217.66	219.11	216.97	216.39	216.68	217.93	216.53	218.91	218.54	221.88	216.99	218.05	217.5	218.84	216.67	217.96	215.96	218.68	214.87	216.02	219.14	216.25	216.11	216.41	215.66	218.8	219.97	216.16	214.84	217.56	220.37	220.17	219.85	221.03	221.49	217.33	216.97	216.52	219.95	217.44
201.52	201.32	205.96	201.15	201.65	199.03	200.49	198.45	202.07	199.33	200.69	204.17	203.3	202.03	196.98	201.18	202.35	202.17	201.37	202.54	201.83	201.34	201.32	199.34	200.4	201.6	200.14	201.13	200.7	199.25	200.94	199.48	199.67	197.81	200.7	201.44	201.38	200.42	203.7	202.31	197.18	198.88	203.42	203.33	200.41	198.35	200.36	203.65	199.91	203
204.33	202.95	205.23	202.29	205.59	203.94	202.04	205.48	202.09	204.82	204.84	204.58	204.31	202.99	205.27	202.89	207.37	203.79	201.58	205.86	202.8	205.39	203.84	204.39	205.14	202.74	204.45	202.38	206.17	202.5	206.91	203.93	203.4	205.73	205.5	204.1	203.83	205.69	206.03	204.23	203.68	202.98	206.51	203.59	206.08	204.89	206.29	203.78	207.5	203.58
211.65	209.88	207.54	209.9	208.59	207.2	209.38	208.82	207.76	207.71	210.71	212.8	206.17	209	209.99	206.32	206.98	207.41	209.83	206.6	210.21	206.9	207.57	208.04	204.99	208.29	206.58	209.94	207.97	209.84	209.52	207.1	206.54	207.54	206.19	207.67	206.33	207.1	206.73	211.66	210.03	208.21	205.9	205.29	207.88	206.22	206.03	209.09	209.58	207.63
206.98	208.54	210.21	210.66	208.02	207.14	211.26	210.82	207.8	205.69	209.41	209.86	209.63	206.54	210.23	206.28	210.26	210.25	208.18	210.39	209.14	206.84	208.81	210.4	210.6	208.41	206.57	209.2	213.6	208.81	208.86	211.78	204.54	209.28	209.42	204.58	206.93	209.26	208.48	211.87	210.19	206.28	208.48	209.43	206.06	207.09	208.95	208.32	210.41	206.86
204.52	202.7	206.52	207.58	203.47	206.76	205.11	204.39	206.09	201.65	203.3	204.83	203.12	202.41	206.64	205.92	203.74	207.32	203.24	202.01	205.61	202.84	203.22	203.68	207.32	203.03	205.11	205.44	205.14	201.38	206.66	202.32	205.32	203.14	206.25	202.95	205.37	201.52	204.58	207.01	203.24	206.85	205.86	204.05	204.22	204.34	201.22	205.5	207.48	207.37
208.06	208.98	210.67	207.76	207.49	208.16	208.24	207.42	207.76	211.06	208.7	211.92	207.76	208.09	207.52	207.28	206.61	204.78	208.64	206.77	212.25	209.3	208.65	207.76	205.98	207.41	208.5	206.95	207.52	207.28	209.53	206.43	211.61	210.05	208.8	209.6	210.57	211.62	208.11	207.69	208.1	209.94	207.21	209.45	211.61	209.43	208.87	210.1	209.83	209.59
198.81	196.96	200.61	199.67	195.74	201.48	195.28	198.29	196.31	200.97	195.48	197.96	196.97	199.93	199.51	199.91	201.49	198.25	199.64	197.81	198.92	199.19	199.85	197.87	199.06	197.41	201.41	197.23	199.67	200.69	199.56	197.73	197.48	200.19	200.87	196.59	202.08	201.41	199.02	202.33	194.13	197.43	199.99	197.54	200.69	198.43	201.74	201.51	198.77	196.74
208.21	208.39	207.02	211.09	209.05	207.79	207.19	206.09	205.68	208.4	209.14	209.73	207.83	209.34	209.59	207.54	209.2	208.97	208.88	208.32	209.98	207.47	207.05	207.52	207.08	207.2	206.94	207.73	208.9	206.38	209.69	206.75	209.44	208.11	210.01	205.14	206.93	205.63	206.01	208.21	210.12	209.05	204.37	207.07	209.83	204.95	210.63	209.52	205.94	206.67
209.48	212.58	211.07	211.94	214.05	212.54	213.84	211.85	213.5	209.55	212.08	213.55	212.42	212.66	215.32	213.06	211.19	213	216.65	210.91	213.8	212.33	212.23	215.62	209.75	214.78	209.25	215.09	216.26	213.62	211.55	214.7	214.67	212.6	213.11	212.74	212.13	212.95	211.71	212.65	215.67	213.6	213.55	210.65	215.82	212.65	212.04	209.59	211.48	213.49
213.87	212.04	210.04	214.06	210.09	209.8	214.55	210.17	211.06	209.4	214.9	211.93	209.18	211.85	211.72	212.68	212.74	214.27	212.82	210.51	210.51	214.99	215.13	208.98	210.49	208.02	210.46	210.5	209.09	209.13	209.65	210.37	208.37	213.55	211.72	212.53	211.92	213.34	209.84	211.8	211.13	212.03	211.17	210.55	211.17	212.55	211.4	211.63	211.14	211.13
208.01	210.66	206.25	208.75	206.22	209.7	207.21	205.31	206.84	208.28	209.25	210.06	207.98	205.46	206.57	205.62	209.17	205.04	209.07	205.88	205.88	209.01	209.51	209.27	208.4	208.77	211.17	210.31	208.01	207.79	206.91	207.76	208.97	205.79	204.78	206.39	212.02	208.27	207.66	206.26	208.1	207.49	208.17	210.91	207.41	205.43	209.16	207.42	204.66	208.37
208.25	205.75	208.53	210.66	209.14	211.05	210.01	212.3	212.66	210.95	211.6	210.22	208.86	210.1	211.47	209.31	210.53	208.69	207.02	210.93	213.92	212.08	209.28	211.53	208.93	211.81	210.22	209.16	209.54	210.91	211.48	208.93	211.85	211.91	210.22	208.2	210.15	211.55	210.29	210.02	207.25	207.69	207.13	206.2	206.11	210.71	209.24	209.46	208.62	209.25
209.03	209.46	209.62	209.84	207.98	207.97	207.38	206.36	207.83	209.23	209.77	208.64	211.4	209.84	206.59	207.43	210.27	207.75	207.14	209.93	206.78	209.62	210.76	208.88	207.4	210.98	208.49	207.53	211.82	209.43	205.56	209.42	211.36	205.83	209.35	208	208.64	209	206.97	207.03	208.46	206.77	211.5	207.69	210.34	206.33	209.49	208.07	208.12	207.39
202.02	201.86	203.9	200.93	203.19	201.4	200.77	201.43	199.02	198.96	201.56	198.69	202.05	200.72	201.83	201.03	198.15	200.09	200.12	200.74	201.67	202.84	200.17	200.09	199.66	200.12	200.01	201.77	202.18	198.79	202.19	202.49	203.33	197.91	203.18	202.4	201.28	204.85	199.49	202.93	199.76	202.57	203.7	198.41	197.78	201.85	201.13	201.35	204.17	202.15
213.21	208.67	215.93	212.6	208.67	212.92	212.02	211.76	212.1	211.42	212.59	212.04	213.03	210.44	213.62	212.13	207.86	210.88	211.34	211.56	211.18	213.93	213.02	214.07	213.23	213.69	213.39	210.66	210.43	210.37	210.25	211.43	213.42	211.74	213.1	207.27	211.05	212.8	215.41	209.81	212.71	211.67	212.11	207.58	211.2	209.52	211.59	212.93	212.26	211.09
210.57	210.23	211.24	207.47	205.2	207.24	207.5	206.25	206.31	208.57	209.36	210.46	207.58	204.71	209.65	208.36	206.24	208.9	209.81	208.74	210.97	211.72	208.93	211.38	209.46	210.1	206.74	207.4	209.24	208.64	207.84	208.62	208.62	211.26	206.2	209.73	206.31	211.16	204.82	209.15	209.29	208.17	209.01	207.45	209.67	207.62	207.09	208.89	210.19	208.02
211.45	213	208.73	208.12	213.73	214.69	212.01	211.44	212.06	210.87	212.71	211.79	212.61	211.72	210.29	209.27	214.77	213.59	213.06	212.48	213.99	210.96	211.35	211.21	211.64	207.96	209.53	209.2	212.86	212.18	211.53	211.29	212.4	209.02	211.11	209.63	210.77	208.05	211.69	211.6	210.03	213.09	210.79	210.19	214.43	216.19	211.82	212.87	208.83	211.78
213.72	212.3	212.93	212.94	213.8	213.12	214.8	215.14	214.11	211.85	212.82	211.83	212.68	213.9	211.66	209.64	214.05	214.23	217.74	215.55	212.46	210.15	213.03	214.01	211.41	215.37	212.71	211.54	211.34	215.52	213.01	210.75	210.12	215.69	213.28	217.05	215.71	213.64	213.41	214.96	212.1	213.11	215.66	215.37	212.94	216.89	212.42	212.9	214.21	212.84
205.71	206.12	208.39	208.4	205.42	203.01	205.22	207.5	207.08	207.08	206.55	207.59	205.68	209.41	205.87	208.28	206.63	206.75	205.37	207.42	207.05	206.85	206.31	205.71	204.58	206.29	205.85	209.22	204.61	208.95	202.03	209.73	204.14	203.48	205.92	204.89	207.02	202.25	206.6	204.15	203.38	205.88	207.29	207.71	203.91	204.44	204.61	207.41	206.84	209.45
206.5	205.85	200.68	205.72	202.02	201.33	200.8	203.69	197.75	201.84	203.19	203.7	199.77	206.97	203.95	205.63	202.02	204.02	203.34	203.77	204.02	202.54	201.63	209	202.29	201.97	200.75	206.63	202.62	202.13	203.99	203.73	204.6	203.48	201.78	204.62	202.85	201.91	204.73	202.01	202.5	203.44	202.25	203.69	203.15	203.31	203.33	203.29	204.11	203.08
209.28	212.05	209.38	214.47	209.13	208.03	212.99	212.12	212.4	211.39	211.83	211.66	212.77	212.52	213.25	213.52	210.13	210.29	211.71	210.18	212.67	213.78	207.65	213.2	213.5	211.43	213.37	210.78	213.85	209.52	210.69	211.4	212.28	212.78	211.02	211.47	211.09	211.6	212.01	211.06	211.05	211.86	212.02	213.09	209.6	208.7	210.42	210.93	210.04	214.86
197.29	199.53	202.17	197.57	201.38	199.94	201.03	200.01	200.83	202.73	199.35	196.63	197.63	202.78	200.39	200.85	201.92	199.91	202.23	199.16	198.39	196.91	202.66	201.63	197.16	200.09	197.85	201.22	204.11	200.98	200.2	202.03	201.95	198.59	200.02	199.5	201.93	198.02	198.23	202.22	197.42	202.37	199.01	201.34	199.75	202.16	199.23	203.23	204.61	201.95
211.56	213.34	212.05	213.7	211.79	207.7	210.54	208.87	213.22	211.29	210.92	213.18	208.59	214.02	213.11	210.18	212.03	213.1	214.39	212.92	213.15	212.86	213.58	213.34	212.6	212.93	212.89	211.03	211.85	214.39	211.24	211.6	209.92	211.41	213.52	213.17	213.3	211.21	214.65	211.67	212.97	211.62	211.77	208.22	209.67	210.63	209.83	208.75	209.19	212.35
212.11	215.12	214.72	210	213.34	209.88	212.98	213.81	212.98	213.23	213.43	214.65	212.03	212.55	212.91	211.29	214.31	212.99	212.31	213.98	214.57	213.05	214.25	213.44	213.09	212.12	213.99	213.26	211.64	212.25	214.77	210.21	211.54	209.48	211.91	210.02	213.45	211.76	214.81	212.82	212.1	212.61	210.85	213.99	215.78	210.83	214.27	213.05	215.1	212.32
197.76	200.41	201.89	201.13	201.46	202.49	202.72	203.28	199.42	198.12	199.52	199.37	197.58	200.41	203.2	201.15	198.83	203.63	199.11	201.78	202.2	198.85	202.73	201.94	201.44	200.51	197.09	198.14	198.68	199.36	200.14	197.9	200.32	201.99	200.56	201.24	199.28	200.26	200.07	198.26	204.41	199.16	199.3	197.28	201.07	200.46	199.92	203.29	200.41	199.87
196.47	199.21	199.51	197.87	198.74	197.94	199.51	197.47	201.67	197.76	198.48	198.89	199.71	199.66	198.14	195.96	199.58	198.48	196.41	199.3	198.06	197.54	199.46	200.57	198.5	199.28	195.57	195.59	198.75	199.26	201.74	199.28	196.52	197.17	197.44	199.7	199.55	197.95	199.84	194.31	197.31	197.09	199.02	197.5	200.06	195.34	196.22	198.18	196.37	199.29
212.95	214.15	208.85	214.97	208.8	211.51	212.14	210.56	213	213.41	210.72	209.32	210.94	211.96	212.41	212.51	213.45	211.14	212.04	211.5	213.29	213.06	212.22	212.19	211.4	209.07	211.5	211.15	213.2	210.4	209.43	212.01	212.09	211.28	215.06	210	211.57	212.15	210.58	213.13	209.33	209.89	212.41	213.46	215.42	210.51	212.34	212.6	212.26	212.94
212.75	215.17	207.72	210.18	211.19	211.41	209.86	215.06	215.48	207.18	212.03	211.93	211.06	209.39	210.34	213.95	211.9	210.54	209.58	209.95	217.11	212.12	212.06	212.01	214.13	211.45	212.51	213.27	210.54	212.05	212.13	210.75	209.9	212.92	210.89	208.93	212.28	210.12	209.8	210.7	211.32	209.64	211.73	213.54	211.98	213.69	211.71	210.19	211.61	210.92
208.57	201.83	204.35	204.81	205.57	202.27	204.88	207.11	203.08	205.2	205.41	204.15	203.6	205.18	203.76	201.97	207.55	208.39	205.44	205.44	204.22	209.7	203.96	206.87	204.41	205.82	206.15	203.59	203.11	205.4	206.01	206.45	203.11	205.68	205.2	204.48	204.48	202.14	207.67	202.42	206.7	207.87	205.67	202.39	205.52	203.25	202.11	204.88	205.56	208.08
206.53	204.77	204.59	205.58	204.38	204.91	205.9	205.54	204.91	206.31	204.97	203.74	205.12	206.32	206.03	202.64	205.16	204.93	206.08	205.5	205.22	205.1	204.09	207.28	204.7	209.67	206.97	205.23	205.56	207.1	204.22	204.26	204.28	207.92	207.23	206.67	205.77	206.23	206.5	206.54	203.39	206.7	203.34	204.53	202.24	208.02	204.21	207.89	206.01	205.79
206.49	207.44	208.59	206.47	207.03	209.08	206.71	206.51	207.02	210.38	206.31	207.56	208.59	207.01	211.11	210.24	204.78	206.57	207.93	208.51	208.67	209.68	210.25	205.61	208.17	205.55	206.25	210.29	206.02	207.7	207.55	210.31	210.31	208.05	208.08	209.04	210.47	206.81	208.63	207.6	209.67	208.42	205.94	206.39	209.56	204.77	209.42	204.64	206.6	208.45
207.63	207.43	209.86	210.31	207.17	208.21	210.22	208.88	208.55	209.42	209.51	210.87	207.48	207.68	204.95	209.64	209.32	207.34	207.03	204.49	210.89	205.74	209.62	203.43	211.16	210	207.93	211.47	209.84	208.51	206.54	209.38	207.97	207.49	207.77	204.97	207.5	210.87	206.59	208.26	208.51	206.86	209.49	207.86	210.29	209.5	209.53	207.61	208.03	209.12
212.76	212.44	212.27	209.99	212.83	212.54	207.62	210.74	213.48	211.61	211.97	212.06	212.7	210.86	215.35	210.52	211.63	214.96	213.98	212.2	216.22	213.35	213.07	210.25	213.86	209.74	208.86	212.99	212.25	212.89	209.88	210.7	214.32	213.69	213	210.79	208.23	212.83	211.85	211.59	207.45	212.39	206.85	212.42	212.05	211.36	213.26	211.39	212.26	211.85
198.43	200.34	201.23	201.81	197.92	200.71	199.61	200.65	200.2	199.08	199.38	197.8	199.02	201.57	201.35	198.8	200.07	202.36	202.46	202.87	201.82	198.24	201.21	200.76	200.39	200.33	202.97	198.09	200.59	200.88	201.63	199.7	201.7	198.83	199.55	199.45	203.39	197.73	200.9	198.62	197.37	201.27	201.92	199.66	202.46	201.19	201.52	198.72	203.35	201.24
213.35	210.8	216.68	212.72	209.66	211.19	207.73	210.82	212.61	212.65	211.69	210.51	212.45	212.71	211.03	212.29	212.57	209.34	212.9	208.3	211.68	210.22	212.28	210.11	210.03	212.77	212.61	212.95	212.2	212.89	209.74	212.46	208.53	211.18	212.62	211.36	210.88	212.3	212.49	212.45	210.41	214.21	210.31	212.32	209.77	210.62	210.66	212.32	210.76	212.39
206.02	207.54	205.45	201.93	201.37	205.13	201.93	208.43	205.27	207.14	208.93	206.01	203.53	203.38	207.67	205.65	208.79	203.52	206.52	204.26	204.94	201.86	201.86	204.32	202.28	208.01	203.17	205.05	205.12	205.68	204.18	200.75	207.01	206.23	205.61	201.9	202.3	205.28	203.51	203.25	206.49	204.7	206.36	204.38	204.87	204.74	205.16	208.75	203.99	204.97
201.84	205.61	202.69	200.78	204.5	201.91	197.43	200.57	202.63	205.79	205.08	202.46	202.71	199.71	199.16	200.97	203.39	202.43	205.62	201.22	201.99	206.32	201.83	204.09	204.52	203.31	202.67	203.39	198.5	201.3	205.74	203.96	203.98	202.28	202.57	199.23	201.55	202.83	201.48	202.85	204.7	202.93	201.22	206.02	202.44	202.82	203.37	203.38	203.42	201.63
199.1	197.19	198.32	197.88	199.46	200.92	200.88	193.97	199.65	199.63	200.33	201.45	201.38	197.05	201.81	200.23	202.74	200.82	200.23	200.17	199.02	202.65	200.74	203.57	200.09	201.49	197.72	199.08	200.23	196.58	196.97	199.55	199.53	199.31	201.49	199.9	197.48	198.36	196.87	202.49	199.33	200.61	197.09	197.36	201.77	201.17	201.66	200.73	201.14	197.19
217.18	218.43	214.96	213.5	218	216.73	217.55	217.42	215.77	215.77	219.6	219.8	214.92	218.66	219.82	216.05	218.33	216.52	217.06	216.68	219.64	215.8	216.38	219.51	213.4	218.73	215.81	217.02	215.7	215.48	217.38	218.08	216.49	213.1	216.12	217.59	217.46	215.32	217.52	213.94	217.95	219	220.69	216.28	216.05	212.7	214.72	217.41	218.74	217.02
217.53	216.01	218.06	217.44	217.03	219.82	215.05	218.04	218.99	217.07	219.95	220.39	218.82	218.7	218.67	218.3	219.63	218.59	217.5	217.11	218.09	217.36	214.8	215.75	215.29	217.31	219.3	214.51	216.11	221.17	217.4	215.72	215.81	216.74	220.04	216.25	217.94	218.21	219.66	216.98	218.33	220.3	216.63	220.02	215.98	215.16	219.3	217.16	219.06	217.59
200.85	198.5	201.56	199.99	198.83	198.75	199.03	201.46	201.87	198.14	200	200	200.65	198.52	201.12	196.31	202.13	199.28	200.03	197.38	196.83	199.27	198.3	198.56	196.56	197.74	200.9	199.53	198.56	200.76	199.57	202.74	199.64	200.89	200.2	200.21	202.13	200.5	200.22	199.98	200.16	201.62	201.06	197.85	200.17	198.45	200.28	199.43	200.08	199.25
211.44	211.22	213.23	214.63	210.14	212.69	214.38	212.01	211.48	209.44	211.05	210.18	211.43	210.61	210.03	214.23	208.27	213.15	210.32	213.16	210.96	210.52	214.43	209.05	212.85	214.24	212.7	213.43	213.25	213	212.46	213.57	214.11	210.23	216.51	211.44	213.18	214.06	210.89	212.95	211.46	211.18	211.13	211.19	212.74	211.29	213.14	213.08	211.5	214.85
214.28	211.88	212.94	208.97	209.9	210.78	211.28	212.39	210.99	214.17	214.45	212.49	212.56	213.42	214.15	213.24	209.88	209.68	210.87	213.35	210.55	211.35	207.44	211.7	213.52	209.4	210.18	209.9	211.38	209.7	211.09	213.15	213.48	211.97	210.03	212.27	211.61	214.5	212.66	210.25	211.71	213.27	212.91	210.26	211.49	210.93	215.28	211.14	211.05	210.17
200.2	201.14	202.8	201.77	199.94	205.82	201.07	203.22	205.35	203.14	202.03	204.11	199.21	201.86	199.92	201.36	202.66	200.4	202.33	203.98	200.65	203.39	202.41	202.83	201.64	202.53	202.31	199.24	203.58	202.86	203.77	204.76	205.05	202.21	199.44	204.16	202.06	204.01	201.9	202.85	200.31	203.24	202.33	201.87	201.62	205.57	206.08	200.97	201.52	205.05
218.2	216.25	219.01	218.05	212.98	216.2	220.89	219.21	215.23	219.79	215.86	216.16	216.47	221.8	215.32	215.87	217.29	217.78	216.75	218.57	216.01	219.3	217.05	216.5	218.53	217	218.25	216.96	215.11	218.95	214.37	217.6	215.17	216.47	216.33	219.44	216.93	217.75	213.23	217.27	215.02	216.3	215.65	218.53	219.85	218.46	215.91	216.15	214.74	216.05
206.31	209.79	206.48	209.99	209.9	208.83	210.83	211.58	204.04	208.45	207.78	207.73	207.1	210.82	207.06	210.69	208.82	208.68	205.55	211.33	209.31	212.14	210.87	207.31	210.06	210.19	205.87	206.8	208.68	208.97	206.76	207.55	206.73	206.7	210.36	207.65	206.78	207.45	210.73	209.08	209.69	209.53	205.27	206.55	211.06	212.16	207.83	209.46	204.93	206.01
212.18	209.62	208.92	209.9	209.56	213.35	215.09	214.22	211.16	214.3	208.64	211.95	211.56	212.9	211.68	210.15	213.65	210.6	214.29	213.36	212.76	212.68	212.34	214.89	212.71	212.25	213.07	213.37	210.42	211.93	211.14	213.31	208.83	214.15	211.32	211.58	211.84	212.73	212.25	214.23	214.39	215.25	214.66	213.16	213.28	208.13	214.46	213.86	212.92	214.84
216.46	218.9	218.97	213.6	217.53	218.91	219.53	220.48	216.7	215.13	215.98	217.52	218.57	214.72	218.64	217.11	215.57	216.57	215.09	216.34	219.64	216.67	216	217.22	213.59	216.35	216.58	214.35	217.86	216.95	216.45	216.23	215.76	213.74	217.86	218.5	215.39	218.19	217.5	214.48	216.97	218.72	216.1	216.44	214.78	219.09	217.4	216.95	218.48	215.72
197.15	199.31	199.56	198.47	200.29	200.96	198.31	200.21	200.86	202.07	201.08	201.69	198.3	205.45	201.19	203.71	203.5	197.67	199.65	200.2	201.78	198.26	201.42	196.07	196.45	200.64	202.08	200.82	202.27	199.49	198.72	201.07	201.33	201.51	197.31	202.41	201.44	203.22	199.38	198.23	200.95	201.81	198.46	202.79	196.13	199.02	200.39	201.27	196.17	201.5
200.12	199.21	200.26	199.97	202.9	197.59	196.42	200.31	200.79	196.72	201.42	198.37	199.35	198.58	196.88	199.56	199.31	200	200.9	199.6	203.6	202.45	199.41	201.21	202.03	198.5	196.47	198.39	200.15	202.63	196.67	196.29	199.43	197.97	200.17	198.77	201.11	197.64	195.95	200.25	200.29	196.09	200.32	196.39	200.77	199.5	199.08	199.21	198.12	197.76
204.83	205.17	199.43	204.86	202.7	204.33	202.45	204.99	203.19	204.7	202.69	204.98	203.87	201.01	202.85	203.03	202.81	203.67	200.23	202.28	201.67	204.27	204.34	201.28	202.19	204.67	202.32	198.91	202.36	205.48	202.06	203.93	204.74	199.53	200.72	205.42	201.95	200.18	203.42	204.53	200.11	204.82	205.31	203.76	201.03	203.46	202.13	203.27	202.83	200.46
208.04	206.89	204.4	205.78	209.67	208.35	206.7	206.31	206.5	205.01	208.49	208.74	208.67	209.28	207.92	208	209.26	207.6	208.42	206.21	208.95	207.63	211.33	208.13	205.38	210.57	211.09	209.5	209.03	206.85	206.24	208.72	207.29	207.21	208	209.3	206.79	209.82	209.58	203.58	208.66	205.6	210.4	208.82	203.87	209.91	208.91	206.25	205.72	206.79
212.49	209.31	207.93	210.09	209.31	210.7	211.08	209.24	210.45	205.44	208.35	208.83	207.23	209.3	209.85	209.02	209.4	208.67	207.16	206.68	211.35	205.11	207.51	205.5	208.33	209.7	210.98	209.7	209.77	207.67	211.25	207.39	210.11	209.69	205.76	210.55	208	208.07	205.88	212	207.1	205.08	207.31	208.81	209	208.89	208.16	210.51	209.4	209
197.48	200.15	200.58	201.75	199.91	198.94	197.72	197.69	202.64	200.72	198.66	198.14	203.39	203.25	203.5	199.33	195.5	198.54	199.6	198.63	202.85	201.32	199.74	200.76	201.69	200.21	200.34	199.08	203.86	201.2	200.55	201.31	201.2	199.7	200.49	198.51	201.46	201.49	199.07	202.13	200.02	199.9	198.86	198.41	198.87	202.58	197.88	198.9	199.51	200.87
208.72	206.87	211.51	211.87	209.19	206.14	207.61	207.61	206.24	210.39	207.83	208.3	210.28	210.71	210.54	210.01	211.48	209.44	209.76	209.17	206.4	207.89	210.95	208.83	211.2	206.67	209.07	210.99	211.42	209.18	206.71	208.8	208.5	208.66	211.19	211.53	208.54	210.35	210.23	210.62	210.22	208.1	211.37	211.89	210.73	210.14	210.16	208.77	208.72	209.55
201.01	198.3	199	197.37	199.36	201.32	197.53	198.3	196.81	199.96	197.33	200.94	203.56	198.48	198.59	198.24	200.89	199.38	199.32	199.38	201.29	199.44	200.59	200.97	200.18	199.56	200.18	199.95	199.84	203.15	199.11	200.38	200.77	202.02	196.29	198.42	199.33	201.43	199.49	201.65	201.48	201.39	198.94	198.78	198.38	203.97	200.47	198.74	202.58	200.33
193.57	194.41	195.86	195.18	194.43	196.25	194.95	191.96	195.72	191.33	193.65	194.77	195.66	195.09	194.66	195.2	196.06	196.46	195.15	196.8	192.13	193.04	196.26	192.63	196.23	196.96	194.69	192.81	196.96	192.67	193.62	187.99	198.54	194.98	193.42	193.55	192.4	195.15	195.66	193.59	195.06	195.42	198.13	197.11	194.89	193.99	192.58	194.81	195.18	192.45
205.56	202.99	199.13	200.98	198.31	199.23	201.07	200.19	202.38	202.76	200.96	201.63	200.04	201.37	198.94	203.81	198.8	201.01	201.73	198.28	199.8	198.31	202.57	201.36	200.67	197.39	202.18	203.91	202.04	199.73	196.67	201.25	201.89	201.47	201.1	199.51	200.39	199.71	199.29	199.83	200.7	199.42	198.13	202.16	202.27	196.87	203.83	201.63	202.08	199.3
202.23	200.89	204.85	206.35	203.19	202.69	205.55	204.6	203.98	199.13	204.31	203.27	205.7	206.93	202.92	203.2	206.57	202.97	203.98	203.71	203.87	204.34	200.55	202.19	201.86	202.12	201.5	203.12	199.66	205.38	201.86	203.57	204.24	203.1	204.4	200.91	203.45	201.68	201.13	200.03	202.91	202.43	204.18	207.12	206.7	204.38	203.68	203.46	205.09	203.12
211.59	210.12	210.55	207.1	205.47	211.03	207.02	211.25	207.73	207.62	208.92	207.11	209.61	207.6	210.62	209.81	209.39	207.59	209.26	204.08	208.13	206.78	209.28	208.41	205.48	205.86	209.72	208.08	209.15	207.55	206.75	209.72	206.43	209.97	209.26	209.46	208.48	209.47	209.05	210.55	210.05	208.79	208.32	210.48	206.75	211	207.72	210.62	206.81	206.95
209.92	208.47	212.86	209.81	212.37	209.42	211.63	209.83	210.12	210.47	208.95	206.12	206.44	207.32	207.06	208.65	208.52	212.84	212.23	209.12	206.98	210.6	210.03	210.06	207.88	211.17	207.91	212.09	207.26	212.74	206.83	209.29	208.44	208.75	210.52	211.45	207.51	208.89	209.02	209.36	210.57	211.03	209.42	210.76	209.71	208.9	209.04	213.39	208.17	211.04
218.8	220.51	218.43	218.02	217.89	217.5	218.54	217.84	217.64	215.58	215.92	219.71	217.29	220.08	215.84	216.08	215.79	217.3	215.89	218.56	220.44	219.74	218.68	214.17	213.36	216.66	218.15	220.51	218.48	217.82	215.07	219.89	218.14	218.03	218.66	217.52	217.58	217.32	220.4	217.05	219.92	216.03	215.16	217.59	213.61	218.52	216.17	218.65	218.59	223.45
205.94	207.2	206.21	206.44	205.53	206.08	207.48	204.63	206.32	205.63	207.05	207.29	209.68	206.07	204.48	206.42	209.42	208.26	207.9	206.9	206.24	204.7	204.43	209.54	204.97	206.78	205.93	207.39	206.95	205.42	202.01	209.44	207.38	207.94	201.96	208.93	206.15	207.63	202.69	207.48	207.8	205.39	205.04	205.19	205.64	204.34	206.84	206.86	203.43	210.14
201.72	205.16	202.34	202.23	202.19	207.32	202.46	203.14	199.52	205.38	204.84	205.4	200.99	203.23	204.26	206.75	207.52	203.41	200.88	202.05	200.64	202.82	203.62	202.12	207.17	201.95	202.01	199.38	201.24	203.31	205.29	202.38	207.05	203.57	204.41	199.63	202.03	201.67	204.58	203.62	202.39	203.19	205.29	203.22	204.65	201.76	204.82	199.99	204.26	204.21
201.46	202.41	202.65	202.36	201.98	202.3	202	201.85	201.43	201.89	199.35	200.63	198.7	198.73	203.09	202.09	201.87	201.12	202.02	201.18	198.79	203.94	201.53	198.66	201.85	200.53	204.07	201.05	201.72	201.4	200.88	201.13	200.63	199.68	201.07	200.62	200.82	201.48	201.23	203.96	201.93	203.55	200.04	205.46	198.45	201.86	203.19	198.31	202.41	201.28
198.26	197.62	198.7	199.68	199.89	198.87	198.45	198.92	199.6	199.88	201.86	200.13	200.2	198.64	197.14	199.19	199.46	198.87	200.39	200.79	201.12	200.26	201.54	201.6	200.82	202.5	198.16	198.4	200.51	198.74	197.86	198.03	196.57	199.49	201.96	195.68	196.48	199.17	198.75	200.45	202.53	197.19	199.53	199.64	198.72	199.01	197.15	201.06	196.96	197.73
199.8	204.45	203.45	204.95	203.95	205.11	203.77	205.39	204.24	205.43	200.95	204.02	200.8	201.56	202.11	205.09	203.26	203.64	203.21	202.8	205.05	204.02	205.82	203.47	202.1	203.2	202.88	201.82	204.37	199.9	201.7	205.65	203.41	203.24	201.98	200.73	203.08	207.19	204.72	206.16	202.59	203.58	199.36	205.48	201.36	203.3	204.23	203.79	205.61	201.95
201.74	203.66	204.21	205.44	200.49	202.77	202.8	205.14	204.08	203.35	198.56	204.17	203.89	203.23	202.43	205.23	199.39	205.66	203.81	203.05	204.83	202.63	202.79	205.02	203.91	203.95	204.83	200.28	203.17	204.51	206.2	202.97	206.46	206.41	203.92	204.63	202.73	202.31	202.48	207.23	202.12	205.87	206.01	200.65	204.82	204.15	201.46	203.01	204.65	202.85
214.78	211.22	211.61	212.47	212.37	214.85	212.74	215.41	211.41	215.55	212.09	213.79	211.48	214.61	212.27	213.94	211.65	212.56	213.54	215.8	213.94	213.44	215.22	214.1	210.33	212.68	210.88	215.32	209.41	211.64	212.66	213.2	211.24	216.64	214.63	212.57	211.5	215.88	213.88	214.34	212.07	214.07	212.48	213.17	212.53	215.32	212.92	213.61	211.58	212.11
210.6	207.06	209.87	209.66	210.26	206.64	207.3	207.66	209.9	208.52	207.61	206.67	207.94	209.24	209.23	209.02	207.43	208.32	208.65	207.44	209.08	208.6	207.7	207.9	209.33	208.7	203.74	208.7	211.5	211.77	208.22	206.05	209.95	208.3	211.68	211.82	207.86	211.83	207.64	204.26	209.46	206.3	206.33	208.49	206.69	208.74	208.5	210.95	207.66	206.63
197.93	200.83	203.7	200.06	199.17	197.21	197.47	199.93	197.02	200.36	198.76	198.73	198.78	199.11	202.25	199.77	199.06	197.45	199.26	201.34	199.39	203	200.02	198.49	198.87	196.9	202.04	199.24	199.8	198.6	201.56	197.49	201.75	198.15	199.73	200.22	198.56	199.39	199.59	197.55	199.58	199.5	199.81	198.14	198.72	200.43	197.54	196.35	200.69	196.49
209.05	206.4	209.48	205.9	210.1	205.27	208.26	211.44	206.01	208.69	208.25	209.07	209.7	207.9	208.93	209.63	209.14	207.08	208.42	207.44	206.33	208.76	208.48	209.28	208.96	206.49	209.35	210.76	209.46	207.47	205.08	206.8	209.26	210.62	207.11	210.3	211.61	210.06	208.68	208.88	208.1	206.52	208.59	207.04	205.36	210.67	213.29	206.59	210.3	209.23
202.25	205.18	202.48	204.14	203.72	201.18	205.53	206.31	204.9	202.04	200.1	203.78	200.71	205.01	202.53	203.21	203.73	205.54	203.4	205.32	201.3	206.02	203.7	205.27	204.14	204.44	203.68	203.06	203.46	202.66	201.54	202.28	205.46	205.24	205.74	206.75	203.39	203.65	203.92	201.24	205.7	202.85	204.85	203.73	202.86	202.6	203.08	201.9	202.72	203.93
211.37	211.06	209.78	210.45	210.75	209.16	213.15	213.63	213.14	214.74	215.79	216.07	210.6	212.22	213.09	212.95	210.62	216.41	211.8	213.69	214.74	213.14	212.48	209.86	210.64	211.43	214.56	209.72	212.23	213.13	211.15	211.32	214.41	213.41	215.25	212.2	211.7	213.51	214.37	212.14	212.16	211.61	212.44	213.27	210.8	212.31	214.99	214.25	213.28	213.46
202	203.06	201.75	199.95	201.55	202.17	201.01	202.57	200.67	199.13	198.3	202	201.59	200.35	199.33	204.48	201.18	198.61	203.88	199.85	200.02	201.13	200.86	202.6	200.56	202.33	201.25	201.81	201.93	202.42	202.35	201.33	199.66	200.7	203.38	200.33	201.52	200.74	201.36	202.3	202.46	199.92	200.33	202.34	201.01	202.14	202.73	201.77	202.89	200.1
200.74	204.48	202.5	203.59	201.8	202.22	204.64	203.37	202.64	204.96	203.69	202.95	206.13	199.89	200.44	207	203.55	200.23	205.06	203.86	202.83	201.17	204.04	201.55	200.3	205.84	204.52	204.71	203.45	202.71	199.46	200.33	199.56	201.28	205.87	202.05	204.51	203.71	201.42	201.92	205.88	204.52	202.67	202.53	203.5	201.14	203.72	201.31	200.76	200.37
211.09	213.12	213.11	216.46	212.22	214.11	216.68	215.41	215.32	211.78	215.06	216.34	213.47	214.36	212.39	213.73	216.24	216.98	215.16	215.69	215.1	210.3	214.95	216.05	212.19	214.97	211.73	215.65	209.84	214.61	211.87	215.8	212.56	213.98	212.35	214.22	215.57	212.49	213.21	212.81	214.91	212.7	213.97	212.66	214.24	213.2	213.92	213.91	216.14	216.23
208.03	210.12	210.04	207.66	209.12	208.69	209.78	207.63	208.57	206.7	207.73	209.98	208.97	208.04	206.32	212.46	205.27	207.95	210.16	209.75	209.32	209.11	212.89	205.19	208.57	212.1	206.65	210.9	207.72	208.68	205.11	206.81	207.64	208.88	204.59	208.27	209.85	208.26	212.65	209.02	207.64	210.42	206.84	208.16	209.97	209.37	208.12	209.54	209.84	210.59
204.54	201.38	203.05	204.36	206.03	200.96	202.9	204.28	200.77	207.32	202.74	209.85	202.82	202.75	204.33	204.28	206.25	204.58	205.29	203.55	206.78	202.54	203.55	202.16	201.29	199.92	208.19	203.84	201.6	205.5	199.7	205.62	199.69	201.49	204.62	206.13	203.6	205.13	203.46	202.24	203.35	205.05	205.29	205	201.18	203.32	206	201.7	205.58	203.61
206.81	207.24	210.01	206.08	207.16	206.58	208	208.33	203.79	206.74	207.66	209.01	206.81	206.87	208.64	209.27	206.61	207.29	209.9	208.64	206.44	207.15	208.62	205.74	205.7	204.66	205.25	206.58	208.14	206.33	206.83	208.49	208.23	203.45	205.67	209.9	210.06	206.67	207.99	204.64	208.79	206.64	209.7	207.61	204.84	209.77	207.97	207.38	206.15	208.31
199.46	199.03	200.16	198.17	201.15	196.32	198.92	198.47	202.12	196.89	199.5	199.61	201.89	201.61	196.42	199.69	198.51	200.77	197.29	201.62	196.84	200.69	201.97	200.54	199.07	201.3	198.82	200.7	205.46	198.05	200.73	201.61	198.81	198.74	203.9	200.85	201.36	200.94	195.87	198.75	200.13	199.11	200.35	201.32	199.23	201.06	199.75	199.3	203.38	197.85
199.38	200.45	199.93	198.78	200.18	199.56	197.99	199.99	202.17	197.28	201.81	199.61	198.39	198.97	202.3	199.43	200.87	198.09	200.69	200.64	203.32	202.03	199.96	198.43	200.16	204.09	198.02	200.97	201.97	200.78	199.04	200.17	195.54	198.77	197.09	199.99	198.87	201.47	198.57	196.82	198.1	202.84	198.2	201.72	201.91	200.42	198.79	198.58	199.05	202.63
211.48	210	209.78	208.96	210.95	213.98	210.84	215.05	211.57	208.64	213.86	213.09	212.8	211.46	210.96	211.72	211.46	213.59	208.51	212.4	212.24	211.07	207.64	213.69	212.04	211.02	212.01	212.1	209.92	209.81	210.81	209.78	210.97	209	212.74	211.46	215.68	209.68	212.59	210.06	209.61	211.52	207.28	214.85	212.65	212.17	211.11	213.71	214.81	210.59
205.23	201.8	203.52	204.55	203.13	201.75	201.09	205.02	203.46	199.53	201.85	204.73	204.05	203.45	202.78	203.15	207.4	204.66	200.81	198.79	203.81	202.81	204.2	200.91	203.16	203.44	200.21	202.09	202.13	204.84	202.29	206.39	200.34	205.62	207.83	204.57	203.61	203.01	202.42	200.66	203.13	202.21	207.17	201.65	203.93	201.85	204.01	198.88	201.46	207.8
197.8	197.03	196.87	198.16	199.49	198.97	204.83	201.3	198.48	198.39	201.64	198.27	199.17	199.29	197.78	197.35	196.42	200.95	199.67	198.12	197.88	199.7	200.16	198.09	197.55	201.23	195.99	198.5	197.16	198.45	200.14	200.66	199.68	198.61	199.48	200.93	198.77	198.03	200.62	203.29	201.06	199.57	200.02	198.16	196.34	198.54	199.21	198.95	196.41	199.14
207.43	208.9	209.43	212.54	205.52	209.25	211.66	208.69	206.69	210.09	209.55	205.62	208.68	206.75	212.04	207.1	206.33	206.53	208.83	206.97	211.98	210.21	208.66	209.78	207.25	208.78	211.81	212.06	206.94	207.14	207.53	208.58	209.85	207.12	206.8	209.2	211.33	210.41	207.94	208.98	207.77	207.63	209.28	206.02	209.7	207.59	209.39	206.11	207.8	208.98
203.69	205.14	205.09	203.36	202.95	202.27	203.15	202.47	205.27	203.22	206.4	201.72	205.55	204.47	205.42	203.99	202.8	204.02	202.68	202.03	203.62	200.41	199.57	202.25	201.3	202.77	203.34	202.71	204.76	206.36	202.17	201.74	202.66	203.78	203.55	202.43	203.27	202.63	202.84	204.14	204.15	202.72	202.66	203.12	202.62	203.89	203.97	203.18	204.92	202.88
213.28	209.4	210.49	209.5	212.65	208.12	211.13	212.68	211.1	209.1	210.71	212.31	211.31	210.42	209.95	213.62	210.29	210.74	209.34	213.49	209.87	210.22	211.34	211.62	211.81	216.25	214.57	211.45	209.23	212.06	211.85	212.14	209.8	213.53	212.86	212.15	213.14	209.85	210.59	209.85	211.11	207.41	210.26	211.93	211.67	211.01	212.29	213.48	213.02	213.23
209.85	209.25	208.71	209.15	210.39	211.76	208.63	211.98	210.18	208.84	209.24	207.83	207	208.81	208.41	209.11	205.93	207.4	208.37	209.47	207.17	209.26	207.75	210.12	208.71	209.44	205.48	208.61	205.97	208.16	207.44	209.79	207.45	207.98	208.26	206.25	206.96	209.4	204.51	210.45	208.06	206.39	208.78	209.03	206.11	210.42	210.1	208.55	209.38	207.68
215.5	216.9	214.58	219.59	217.09	213.7	216.01	217.65	213.44	213.07	217.44	216.51	215.06	219.86	216.3	218.87	216.98	214.99	216.52	219.28	217.65	219.19	216.91	216.94	216.7	217.71	216.62	217.64	214.58	218.81	218.03	218.2	216.11	218.35	218.28	217.6	216.35	217.67	216.24	221.16	218.68	217.39	213.56	215.16	218.52	217.74	220.01	217.93	217.34	216.14
199.69	200.35	201.08	200.62	202.15	202.86	201.89	197.74	202.59	199.22	201.58	199.4	199.82	199.46	198.77	200.28	197.27	204.88	203.25	200.7	202.33	200.75	196.16	201.67	199.28	201.31	202.92	199.17	199.49	198.16	201.96	203.6	202.13	200.44	202.08	201.65	200.69	203.75	202.95	202.63	202.37	201.45	200.6	198.65	202.49	202.09	200.11	201.37	202	199.41
204.37	207.63	204.92	208.41	206.44	207.23	207.56	208.81	206.5	203.91	203.37	204.1	201.8	204.62	204.83	209.04	205.7	203.77	202.68	207.24	208.25	203.38	204.81	203.42	205.34	205.86	207.63	205.44	202.98	203.83	206.27	206.82	204.06	206.82	204.59	205.65	204.01	206.13	203.11	204.12	206.86	204.12	207.63	207.94	207.16	208.06	203.44	206.95	206.45	203.58
207.33	208.16	205	205.93	207.17	205.95	204.58	203.72	204.38	205.03	204.84	207.29	205.14	202.54	203.76	206.24	206.01	206.62	204.09	205.26	202.93	204.62	203.07	207.78	202.9	205.51	204.4	205.02	206.62	200.88	205.59	203.85	205.68	203.63	202.76	205.76	201.67	204.26	204.2	204.37	204.86	207.54	205.36	203.96	207.15	203.04	205.26	206.41	209.33	204.73
204.9	207.19	207.04	206.66	205.98	206	208.38	205.8	207.2	205.21	204.63	205.98	205.2	209.15	207.93	207.59	204.91	208.59	206.05	207.78	207.61	204.52	206.4	205.11	208.86	204.66	206.8	208.85	205.87	204.2	208.22	209.78	204.76	207.07	206.24	203.77	207.74	205.44	203.96	206.57	206.49	207.23	205.55	208.71	205.11	206.76	203.83	205.93	204.32	210.41
215.48	212.17	209.49	213.9	213.93	208.51	211.01	212.78	213.07	212.38	212.14	213.51	214.03	216.14	215	216.14	212.59	214.88	214.81	213.36	214.19	217.49	213.52	213.47	214.85	215.07	212.82	212.01	213.82	214.63	212.74	211.12	209.7	214.2	215.4	215.88	212.82	213.6	213.39	214.79	211.96	210.11	210.3	217.62	215.57	211.42	217.03	215.22	213.6	211.58
198.26	201.7	201.13	199.78	199.14	198.39	201.5	202.08	198.35	198.66	199.32	200.59	202.24	201.27	201.9	202.42	199.57	205	199.91	199.75	202.12	202.75	202.69	205.46	200.63	201.65	201.63	198.26	200.7	201.91	201.95	201.82	197.45	199.91	200.9	199.33	200.06	202.47	202.38	198.45	201.33	199.5	203.48	203.1	201.52	199.53	197.48	200.76	199.86	201.63
218.24	212.39	217.38	216.38	218.03	216	214.55	214.86	219.11	218.58	219.37	218.37	216.96	216.5	216.96	215.65	214.19	216.41	214.39	220	218.93	218.2	218.71	218.24	215.48	222.57	218.43	215.73	220.11	215.21	218.15	214.74	214.79	220.12	218.13	215.85	216.26	218.55	218.04	217.95	217.74	216.7	220.02	214.41	219.89	217.1	217.57	215.89	217.39	213.83
201.06	198.14	197.58	197.99	200.35	201.21	200.6	199.72	198.59	197.56	199.76	199.42	201.67	200.46	200.9	197.25	200.44	199.54	199.34	201.38	198.62	198.21	198.32	197.8	201.42	199.2	199.49	198.34	201.33	200.97	198.31	199.02	202.22	198.59	200.54	198.2	198.14	198.28	200.13	196.73	198.15	194.94	197.83	200.42	202.27	198.86	195.52	201.06	199.7	199.45
208.27	206.41	208.97	206.96	207.76	210.85	208.93	207.39	206.85	205.54	208.53	210.3	209.72	212.45	207.49	205.9	210.93	209.99	209.46	209.53	210.34	207.36	207.31	210.78	207.16	205.34	207.26	209.09	204.22	208.64	208.18	208.51	209.19	208.65	209.74	206.96	207.47	208.87	210.66	210.92	206.31	205.34	210.66	206.29	208.15	208.98	210.5	211.14	207.62	210.2
211.66	210.11	207.14	208.34	210	209.48	208.47	208.77	208.83	209.75	207.02	207.35	211.71	208.34	209.24	207.43	209.54	210.9	208.48	209.41	211.34	210.44	210.35	212.19	208.11	211.45	209.14	207.44	214.35	211.6	209.99	207.93	207.64	206.82	209.39	210.26	209.79	205.56	209.01	206.86	210.74	209.82	211.42	207.59	207.42	212.65	206.35	206.57	211.02	206.72
201.32	201.77	197.68	197.75	198.59	198.6	200.18	202.96	200.04	199.97	199.35	198.28	203.18	199.97	200.3	200.62	199.39	198.84	197.52	196.95	202.48	199.58	200.39	200.01	200.65	200.85	203.32	201.02	201.03	201.04	201.11	199.56	202.82	202.91	197.43	197.87	199.18	197.26	199.82	199.44	200.54	199.36	197.51	198.82	198.67	199.45	197.63	200.36	201.65	196.37
206.65	209.41	208.73	209.12	207.81	206.46	207.93	207.08	208.5	208.73	207.22	208.75	208.55	211.22	208.52	208.15	210.88	205.9	207.68	206.81	207.79	209.71	207.75	208.62	208.57	209.04	209.19	209.15	205.85	209.94	206.41	205.68	207.75	206.17	208.42	206.72	207.07	209.5	209.76	210.09	207.89	206.61	208.91	208.73	207.78	209.13	204.87	209.54	208.94	207.73
210.26	207.63	207.33	208.76	206.77	206.85	209.13	210.13	208.06	210.07	205.31	207.61	210.21	209.77	204.94	208.5	211.29	210.02	209.93	208.58	211.13	209.52	210.46	209.43	206.94	205.86	207.75	209.24	206.63	205.61	208.01	205.11	208.72	208.32	209.17	210.94	206.91	206.07	206.43	208.6	204.79	210.93	210.32	207.45	208.76	206.82	212.4	209.58	207.92	207
212.62	213.73	208.02	212.84	207.02	213.31	210.07	208.67	215.57	211.03	210.53	209.33	209.52	211.27	211.86	210.5	214.18	211.35	209.81	206.94	211.16	212.29	212.21	213.28	214.11	213.13	211.57	213.51	212.26	210.91	212.54	212.48	213.74	211.34	209.99	211.56	211.91	211.93	210.61	208.78	212.4	209.03	212.61	212.25	213.14	212.14	210.58	210.71	211.15	212.73
191.11	193.42	195.47	192.88	196.22	196.85	194.33	192.42	193.39	193.61	194.84	191.26	195.47	194.64	194.23	194.48	190.78	195.23	189.66	193.05	195.3	193.61	194.96	190.65	191.13	195.72	193.86	194.23	191.04	194.65	193.56	193.71	196.67	194	192.62	191.66	196.03	187.49	195.41	195.58	195.74	194.53	192.36	193.1	191.95	195.02	192.67	191.54	194.14	193.35
209.6	209.03	211.61	210.15	210.53	208.72	211.85	210.02	209.72	211.25	207.85	209.03	205.9	210.33	208	210.35	207.26	208.58	210.2	209.54	206.41	207.38	211.14	208.36	210.06	210.5	209.69	208.01	210.4	211.67	208.23	212.34	208.05	208.09	210.03	209.68	210.09	212	210.22	211.6	210.08	211.61	208.37	211.88	206.91	208.87	213.91	208.92	206.58	207.26
202.88	207.37	205.62	203.27	204.23	204.39	203.84	201.42	204.28	203.45	203.59	202.43	201.49	206.97	202.06	204.32	202.17	210.44	200.48	202.77	205.22	206.11	206.03	203.56	205.17	204.19	203.8	205.51	204.69	201.95	203.83	204.72	202.5	206.73	203.93	204.27	207.94	204.69	205.68	205.61	208.26	204.34	207.03	205.12	202.35	203.31	205.38	205.27	201.48	200.92
212.69	212.2	215.04	210.21	210.24	209.9	209.41	209.58	207.4	210.2	211.26	209.72	208.76	211.94	210.15	211.78	210.65	208.63	208.1	211.77	212.59	209.52	210.37	209.64	210.36	209.07	210.57	209.31	205.94	207.23	206	207.67	213.58	209.99	209.64	208.03	208.11	210.27	209.5	206.71	210.59	209.05	211.03	207.86	213.64	208.1	209.16	210.75	205.54	212.3
201.88	202.35	205.47	201.12	206.02	203.39	203.49	202.36	203.43	204.24	202.5	202.25	202.26	202.98	201.93	201.42	201.65	201.59	200.62	203.31	204.45	203.44	207.85	200.29	200.85	204.16	200.94	204.31	202.16	199.88	202	202.32	206.14	206.29	201.73	202.47	204.4	201.27	205.19	203.21	202.54	203.32	205.09	202.9	202.35	202.12	202.94	203.57	202.94	204.19
217.41	214.22	218.77	214.4	218.08	217.68	216.36	217.61	215.56	215.97	220.08	219.86	219.39	219.42	218.76	218.52	220.01	217.83	216.61	219.74	218.41	219.66	219.76	215.34	214.77	219.91	218.18	217.82	218.57	217.89	218.32	217.93	218.51	214.93	219.48	214.91	218.37	219.63	218.41	217.81	217.28	220.02	216	219.46	220.53	216.14	216.16	212.94	214.65	215.17
198.6	198.11	199.65	201.49	199.01	196.53	199.66	200.52	198.19	197.4	198.42	199.8	198.47	198.78	200.83	198.41	199.61	198.35	199.93	198.53	199.72	199.71	196.05	197.3	199.14	199.31	203.36	201.23	200.02	195.63	199.8	198.32	200.12	197.63	200.24	199.14	199.08	200.96	197.21	198.56	197.83	197.26	198.29	197.73	204.2	196.81	199.45	200.07	199.03	201.46
208.1	209.63	207.98	209.19	206.61	213.19	206.72	206.48	208	209.19	206.75	210.69	208.02	206.89	209.44	208.81	207.51	206.35	209.21	206.52	208.72	209.6	208.24	208.56	207.78	210.33	210.44	209.17	211.22	211.59	208.48	209.6	209.87	210.98	211.73	212.03	207.25	205.58	208.02	210.79	205.9	209.29	211.47	210.35	211.32	210.49	209.46	208.8	210.21	209.43
203.35	202.56	203.28	201.91	205.03	205.13	203.6	201.98	201.39	203.43	202.06	206.31	200.89	203.43	202.37	201.85	200.94	201.05	203.28	199.55	201.87	201.49	200.31	204.43	208.29	200.07	199.84	203.85	203.75	201.27	203.63	198.84	203.42	202.08	202.89	202.2	203.84	200.29	202.28	202.31	202.96	201.94	198.21	201.3	203.99	204.31	200.62	204	203.31	206.32
208.04	205.55	209.63	208.03	210.78	208.48	208.32	209.04	205.23	209.37	209.55	208.35	210.61	206.13	208.02	209.1	205.46	207.21	207.01	202.71	208.04	210.19	210.95	208.69	211.09	206.53	209.27	207.63	208.95	211.36	207.9	210.84	208.56	207.99	207.16	205.73	205.85	211	206.91	206.28	205.51	205.23	209.57	207.03	210.52	207.99	208.47	207.95	209.85	210.91
199.79	194.22	198.67	197.37	197.33	199.59	200.39	198.35	196.83	197.21	194.16	198.48	199.2	196.3	197.27	199.49	198.47	200.5	196.18	199.64	199.47	199.91	198.99	202.24	199.06	196.74	199.15	199.3	201.42	197.67	200.43	198.07	200.6	195.52	200.72	199.04	194.93	197.12	196.51	201.14	195.9	198.08	196.59	198.39	199.27	199.98	199.76	198.53	199.76	196.36
206.92	209.17	203.87	205.94	205.78	204.69	207.24	207.91	206.91	207.58	207.48	206.31	204.02	204.79	206.09	210	205.26	205.18	205.67	205.91	206.84	207.01	207.44	209.23	204.5	206.28	208.05	205.54	209.12	207.49	207.92	204.65	206.06	208.36	204.48	206.18	202.88	206.7	203.3	204.5	206.7	206.97	205.01	207.56	208.36	205.64	207.86	206.7	205.56	206.74
211.34	211.07	209.17	212.77	213.6	214.86	215.14	210.86	211.81	212.89	212.38	212.74	210.27	212.06	209.63	209.78	211.13	210.92	210.47	213.26	211.9	212.33	209.79	213	212.63	212.48	210.82	212.79	212.89	212.8	214.7	212.05	210.56	213.85	213.93	212.86	213.23	212.39	213.64	213.83	209.81	211.64	212.1	212.13	215.05	213.72	211.72	212.74	210.4	211.23
206.34	206.38	209.45	206.29	207.78	205.29	209.53	209.37	210.33	205.64	207.13	206.99	208.79	206.63	206.33	208.67	206.89	205.99	207.66	206.05	208.39	209.71	207.47	207.27	207.24	207.19	208.35	209.86	206.95	205.71	206.33	205.26	209.16	209.98	207.19	205.04	207.45	211.03	209.69	205.89	212.8	208.38	211.54	205.72	207.35	207.58	206.07	207.53	205.66	210.42
199.45	201.35	202.93	200.48	200.75	198.78	201.49	199.82	200	203.34	201.06	199.45	199.96	201.22	199.86	200.16	198.82	199.83	200.16	200.45	200.8	200.44	202.44	201.29	202.36	202.41	200.98	199.99	202.02	201.26	202.31	200.32	199.55	197.58	198.65	206.34	203.27	200.29	200.92	197.31	201.57	198.11	197.71	202.32	202.26	199.25	200.5	199.34	203.97	204.14
211.89	210.11	208.51	211.03	210.92	208.11	208.53	207.6	208.42	210.43	209.63	210.76	210.8	209.06	209.3	213.64	208.49	211.75	208.02	207.62	211.5	211.1	209.64	208	208.85	208.28	209.4	211.77	209.17	207.9	211.69	209.03	208.4	208.04	208.57	211.62	210.71	207.26	210.19	210.18	205.72	207.43	208.85	209.03	207.95	208.71	209.58	208.39	208.69	209.67
204.48	207.91	205.68	204.09	204.59	202.53	204.74	202.07	201.4	203.35	202.97	206.23	202.87	203.48	204.5	205.33	202.4	201.61	203.49	203.79	204.23	205.27	203.58	205.27	202.3	205.09	202.2	203.39	207.32	201.89	204.34	201.5	205.42	204.48	204.23	203.3	204.11	202.22	203.21	204.79	202.19	204.34	204.54	204.08	203.92	202.94	202.44	202.18	203.77	205.13
209.83	208.76	212.51	211.2	207.58	206.33	211.21	210.27	206.82	205.59	208.49	208.41	207.07	207.1	211.68	209.93	206.48	207.32	207.39	208.22	210.28	210.23	210.05	206.07	205.44	207.91	209.78	205.49	206.27	207.59	208.67	210.61	208.85	210.43	210.66	209.59	208.65	209.69	205.59	207.75	208.42	211.16	209.55	208.67	207.71	207.66	208.83	208.76	209.9	208.94
219.7	214.46	218.39	219.27	216.76	215.61	214.37	218.07	215.13	215.36	218	220.43	216.31	215.69	215.46	215.88	217.49	218.03	217.19	214.19	217.61	217.65	217.45	219.89	216.14	218.49	216.07	217.29	215.7	214.94	217.88	218.33	216.75	219.5	217.69	218.86	216.25	218.06	215.32	218.19	215.17	217.43	214.89	216.25	217.93	216.56	218.54	219.14	214.15	218.46
203.04	203.04	205.88	204.49	205.17	203.7	201.36	203.15	202.82	203.52	200.28	203.89	204.04	203.39	205.94	202.43	205.36	201.41	199.85	203.03	202.46	203.98	205.04	204.61	203.87	206.46	203.76	200.7	203.4	202.32	204.54	201.46	205.41	199.25	200.72	203.27	203.16	200.63	199.83	204.84	205.63	203.76	201.78	202.35	203.01	202.37	204.12	203.39	201.9	206.42
207.2	204.18	203.54	206.52	206.72	205.36	204.67	203.8	204.36	206.6	203.91	203.26	206.2	204.43	206.74	205.54	203.22	208.88	204.12	206.09	207.64	205.16	208.46	207.7	204.73	206.96	207.66	206.53	208.8	208.27	203.69	203.49	206.93	204.3	204.8	206.43	206.12	205.34	206.34	203.52	205.87	201.71	208.06	204.94	206.03	207.29	205.9	203.74	209.36	202.41
210.47	207.37	207.23	210.04	208.86	204.18	210.88	209.21	205.95	209.48	208.65	209.73	208.02	207.83	208.62	211.75	207.23	210.08	208.41	212.51	207.48	206.01	208.13	208.69	209.75	208.7	209.82	209.61	208.4	207.25	206.65	209.1	206.62	209.73	208.17	210.79	209.91	208.36	205.85	207.36	210.99	210.14	209.77	208.49	208.61	208.49	207.29	207.31	208.91	206.3
202.9	204.82	204.85	204.21	202.7	205.16	204.62	206.32	205.28	204.94	201.49	207.17	206.6	204.87	205.46	202.47	206.11	207.22	201.95	206.31	205.61	202.68	203.82	202.56	204.06	205.26	203.63	205.28	206.48	206.01	205.22	203.18	205.16	204.52	204.31	204.25	205.49	205.95	203.05	203.96	204.17	201.54	206.36	204.75	205.16	203.9	203.22	205.17	201.6	205.62
199.82	197.75	201.07	199.41	201	198.22	196.68	198.93	199.26	202.4	198.06	197.76	199.24	197.47	200.36	201.47	200.18	197.61	199.21	198.7	195.99	200.29	200.11	200.56	200.25	197.46	196.6	197.51	199.32	199.09	198.58	200.06	196.98	199.7	198.46	199.23	199.08	200.74	196.48	199.26	195.55	198.56	197.96	201.67	200.15	196.71	199.33	196.9	198.95	199.26
210.02	209.93	207.73	208.5	211.07	209.52	208.38	208.68	209.25	210.1	209.92	207.91	209.74	210.44	208.48	211.53	211.77	210.85	209.26	211.69	205.16	208.49	208.58	209.77	208.73	210.08	209.62	208.23	211.14	206.7	208.59	207.12	206.8	209.18	205.4	211.32	211.17	208.06	209.15	205.14	209.44	210.14	208.31	208.02	209.41	209.6	205.61	208.05	211.14	209.08
200	198.76	198.17	201.06	202.91	198.45	199.21	198.59	202	198.27	202.29	199.56	202.18	199.77	198.73	201.39	201.3	201.65	202.7	199.18	202.94	201.95	197.28	199.02	201.7	201.92	200.49	198.72	197.32	201.58	200.64	199.43	200.33	200.1	201.93	202.49	197.09	199.46	199.83	197.76	200.87	203.55	198.43	200.12	200.98	202.45	201.86	200.99	203.45	198.77
217.42	216.12	215.84	218.32	219.24	220.26	216.92	217.59	215.8	217.35	221.03	217.96	214.35	216.69	219.38	220.97	214.25	218.32	216.22	218.11	220.07	216.27	214.76	217.61	216.49	216.33	220.45	217.45	217.14	217.68	218.1	217.45	218.57	216.03	217.12	217.68	216.64	219.02	218.58	217.58	220.24	219.96	215.95	216.95	217.29	218.09	217.04	222.03	216.46	216.21
210.82	210.54	210.57	208.83	204.95	211.27	209.41	209.33	206	208.77	205.96	209.94	204.39	208.59	206.71	209.07	211.1	208.24	210.58	208.96	207.87	208.51	209.49	205.52	207.99	210.1	208.71	209.26	207.39	211.26	210	206.24	211.01	207.54	206.86	208.52	208.97	202.59	207.5	207.99	208.07	210.08	211.04	207.09	207.34	208.92	207.6	209.31	209.22	207.28
209.89	205.88	210.92	212.29	211.08	206.92	213.39	207.5	210.05	206.46	209.69	207.95	211.24	210.27	210.31	211.82	209.82	210.39	207.14	209.14	210.68	211.06	209.1	206.91	210.18	205.28	210.79	208.15	212.25	210.45	208.44	210.18	209.36	209.23	207.26	210.67	210.25	209.82	212.46	206.22	206.13	208.53	208.36	206.21	210.76	213	207.08	207.43	210.76	206.39
202.11	200.38	204.64	207.21	202.61	201.04	203.82	203.98	203.93	203.13	201.81	204.4	205.26	204.18	202.96	202.71	205.73	204.76	207.76	201.03	205.87	202.47	204.28	206.31	207.56	200.62	203.19	201.21	205.18	205.67	201.61	206.76	206.44	206.41	202.1	204.01	200.91	201.15	204.62	204.45	202.21	202.92	203.88	205.13	203.42	203.34	201.52	204.66	203.49	202.66
207.21	209.78	209.48	208.22	207.46	211.13	210.71	210.8	207.99	209.07	211.19	211.83	208.33	212.23	209.56	211.57	208.7	211.79	208.1	207.48	211.81	208.94	208.66	211.33	207.26	209.33	208.88	209.53	211.24	214.32	212.16	206.47	211.72	208.39	209.86	208.16	212.31	207.67	211.84	210.37	211.53	209.42	205.02	210.36	211.06	212.1	210.5	209.77	208.84	209.51
203.11	201.1	202.69	199.93	200.53	202.58	200.95	200.21	199.12	201.1	198.48	202.96	202.92	199.39	200.32	202.16	197.72	200.85	199.6	200.62	198.2	202.31	200.04	203.4	200.58	198.31	202.28	197.78	197.91	199.87	198	197.27	202.44	196.69	199.11	201.29	200.77	198.83	203.24	199.99	200.11	202.53	202.64	197.55	199.28	201.11	198.87	200.37	201	202.57
202.55	201.2	199.85	199.06	203.38	201	202.67	201.58	205.07	202.12	203.01	201.85	201.99	202.65	201.68	200.32	203.58	201.95	203.01	202.74	205.41	200.95	202.84	202.45	200.83	204.03	200.74	204.29	203.92	198.52	204.21	202.91	201.87	203.31	203.82	203.62	198.68	201.64	201.02	202.87	203.9	203.08	206.12	203.49	202.86	201.67	203.46	202.37	203.66	203.8
209.25	202.22	206.87	206.52	206.75	205.37	206.41	207.82	206.77	205.81	204.93	208.49	205.32	207.18	209.74	209.01	207.43	206.17	205.13	210.18	205.64	204.93	209.87	206.82	208.26	206.54	203.96	206.92	204.59	204.76	207.82	206.54	207.54	204.9	208.99	207.92	205.56	207.19	209.13	206.73	207.69	203.97	206.54	206.16	204.03	207.1	206.26	205.36	205.56	206.76
209.54	206.95	208.77	208.49	208.31	208.45	209.78	208.37	206.81	208.56	209.86	203.9	205.93	206.98	207.9	207.56	204.97	206.66	207.24	209.35	209.66	209.37	211.29	207.51	209.84	208.65	204.75	205.65	208.99	205.01	207.32	207.61	206.66	208.09	206.44	208.36	206.88	207.13	206.4	205.72	206.15	208.97	205.7	205.66	206.33	204.45	208.89	203.5	208.16	209.55
200.37	200.08	198.06	199.2	197.31	203.8	200.82	201.27	198.89	196.64	201.12	202.41	199.42	199.4	200.4	200.52	200.71	201.29	199.33	199.8	196.48	199.91	198.52	201.92	200.77	200.16	196.43	200.82	198.92	200.71	195.7	202.36	203.02	199.34	203.44	202.49	199.3	201.41	198.94	200.46	198.76	202.17	200.1	204.89	201.6	197.99	201.08	199.87	198.02	199.78
194.27	196.29	195.51	191.73	195.51	196.16	191.64	196.56	195.83	195.48	193.86	193.96	193.09	193.19	192.59	194.98	197.35	195.34	192.14	193.1	192.36	194.69	193.74	193.57	195.6	196.26	197.49	192.93	192.91	191.17	197.4	192.44	195.65	192.28	197.28	194.09	194.62	192.2	194.77	194.55	193	194.54	193.97	193.55	193.53	192.15	192.94	195.19	193.44	192.07
214.58	219.19	216.45	218.45	216.16	215.12	219.85	220.17	218.75	218.1	220.51	218.08	215.31	215.18	216.32	218.14	217.83	216.5	215.84	217.05	215.15	217.55	218.46	218.24	213.35	218.78	215.38	217.38	218.83	217.48	219.68	218.97	215.25	218.39	216.53	215.49	216.52	217.21	219.07	221.93	215.12	218.73	216.65	217.82	217.92	216.26	219.26	216.08	217.78	217.46
204.89	209.05	208.19	207.15	205.14	206.6	208.54	207.76	209.36	206.99	207.3	210.21	209.29	210.78	206.98	206.77	210.39	207.41	209.73	206.75	206.98	208.88	208.44	208.61	208.42	207.63	205.28	206.3	207.53	207.82	209.69	207.61	206.57	211.16	206.98	207.71	205.91	208.35	207.94	207.03	205.19	207.24	209.67	207.85	208.8	204.67	206.06	206.41	207.82	207.53
219.48	217.27	215.3	215.48	220.42	216.43	215.84	216.69	220.63	216.18	216.75	219.85	217.21	216.99	221.67	222.32	221	217.22	218.93	220.16	218.8	216.03	216.92	217.57	220.62	220.43	217.74	219.24	215.35	219.22	218.4	215.78	215.54	217.57	220.02	216.86	219.67	218.19	219.17	217.24	218.42	219.36	217.3	214.42	216.74	222.18	220.22	219.28	220.09	216.99
200.22	194.6	198.29	197.13	199.72	197.91	196.43	199.31	199.03	198.91	198.19	197.35	199.31	199.3	196.89	199.57	199.68	199.2	197.56	198.88	198.67	197.73	200.95	197.62	197.1	195.95	199.08	199.46	198.81	198.34	198.75	200.33	199.63	195.67	199.24	201.45	200.5	200.58	202.37	198.61	199.22	199.68	196.79	196.83	196.97	201.43	198.67	198.66	197.8	196.83
208.58	211.89	210.7	206.17	208.34	209.11	207.08	210.43	206.88	209.61	211.1	208.03	207.93	205.87	206.65	206.06	211.83	206.93	210.52	207.51	206.52	205.94	209.38	209.65	206.81	205.07	208.74	209.93	206.76	205.62	207.41	206.17	207.54	209.72	211.02	205.22	208.99	208.69	209.31	207.53	210.07	209.28	210.43	207.14	211.42	205.95	212.13	210.1	210.46	210.63
206.66	206.88	208.12	211.18	205.72	210.12	208.78	204.9	207.34	206.28	210.3	205.95	208.18	210.46	206.45	207.26	211.64	210.77	207.65	209.28	208.37	209.84	210.49	206.59	210.2	205.16	211.48	208.22	210.18	211.65	210.48	209.52	208.98	207.12	207.99	209.26	208.27	208.33	207.68	206.67	207.24	209.05	207.57	211.75	211.1	210.4	209.69	210.67	206.89	206.56
218.03	217.14	216.26	220.69	218.01	217.56	222.34	218.45	219.73	216.2	219.06	222	219.83	222.58	217.44	217.68	218.04	220.31	217.47	215.76	219.97	221.21	215.32	216.68	220.72	219.02	219.51	218	216.24	218.61	218.41	219.12	216.29	217.31	222.56	217.56	215.94	219.81	217.04	216.23	220.05	215.71	219.97	220.28	218.55	219.1	219.43	221.35	220.31	219.06
195.68	199.86	197.03	199.36	195.92	198.22	196.07	196.29	197.53	199.29	198.32	197.35	197.14	196.92	197.93	198.65	198.03	199.32	199.07	196.07	195.66	198.42	199.11	201.91	196.99	195.71	202.12	199.98	196.1	193.13	195.07	196.74	198.12	197.94	199.56	194.98	197.93	201.47	198.44	195.98	201.8	197.73	196.04	198.9	198.42	199.79	198.43	195.77	196.43	200.87
202.61	200.97	204.29	203.11	202.85	201.97	200.14	203.61	203.08	201.67	203.25	202.4	204.59	206.9	203.21	201.6	202.26	205.14	204.33	205.82	206.38	202.91	200.8	205.6	206.74	206.72	204.29	201.97	202.33	203.55	202.63	204.18	206.35	205.97	202.41	206.54	204.01	204.01	203.14	206.01	205.21	202.28	200.4	200.5	203.25	203.67	204.04	208.28	205.53	202.8
205.09	201.94	202.86	203.71	201.92	202.87	200.97	202.76	203.7	203.97	202.68	202.63	201.5	202.14	201.64	203.95	202.11	204.03	202.75	203.46	202.84	203.06	206.26	205.47	205.7	203.15	199.38	200.82	203.79	203.34	202.07	202.21	201.56	203.02	203.96	202.53	204.33	202.31	204.07	204.11	202.46	199.62	206.26	202.65	203.1	203.59	203.72	203.56	202.49	202.32
211.49	209.71	208.96	209.88	211.33	208.41	208.75	209.74	209.38	210.99	211.42	207.11	211.22	209.72	209.46	208.22	209.88	206.3	205.7	208.38	209.73	210.59	207.07	210.44	211.76	209.35	208.48	206.93	212.35	208.1	209.77	211.18	208.93	208	211.21	206.9	209.9	209.65	210.92	208.2	209.35	210.45	208.41	211.26	208.59	211.02	209.87	209.71	206.12	206.74
208.19	207.45	208.62	209.45	208.36	208.77	204.81	207.89	208.49	206.71	206.03	207.81	208.63	213.2	206.32	207.76	203.81	207.93	205.5	209.34	207.23	207.84	208.18	211.3	207.07	206.3	205.85	209.41	211.96	208.64	209.19	207.94	209.12	207.25	208.66	207.68	208.08	209.47	204.05	206.53	207.47	208.13	208.48	206.85	206.23	209.65	208.64	206.57	206.44	206.59
210.41	213.21	212.95	212.77	212.82	212.26	213.92	211.21	212.92	213.08	213.29	215.19	212.46	213.61	211.68	210.86	212.96	212.01	210.42	210.56	206.98	216.27	211	212.62	213.23	214.31	211.57	210.26	213.26	215.5	209.72	210.47	211.6	214.43	213.45	215.74	211	210.83	211.05	210.7	212.82	214.33	213.66	211.51	213.34	212.98	214	212.69	210.97	215.4
205.5	208.09	208.49	205.65	208.4	207.54	209.77	207.88	206.09	208.93	208.04	210.08	208.06	209.77	209.22	207.51	207.42	209.73	208.27	206.95	209.43	207.69	211.38	205.82	210.49	210.68	207.88	208.76	208.82	205.81	207.03	212.48	209.6	213.07	210.23	209.05	207.51	208.55	208.52	211.64	206.86	206.86	210.1	207.32	206.17	209.76	204.88	210.69	208.22	208.75
204.88	207.55	201.9	200.95	200.98	204.14	202.65	201.45	202.49	204.04	203.05	205.28	202.3	200.67	202.21	202.76	202.75	203.43	201.92	208.13	203.17	201.35	205.47	201.44	206.95	205.72	204.36	202.77	202.76	202.92	204.39	203.42	201.07	203.39	204.31	203.09	202.86	204.53	205.32	202.33	203.9	204.88	205.45	204.17	203.61	204.27	202.11	204.56	203.67	205.05
220.12	218.5	220.82	215.59	217.12	217.13	218.38	219.19	219.43	218.69	217.11	218.58	218.76	216.1	219.7	216.85	216.68	221.39	218.2	214.49	218.36	215.8	218.87	218.48	216.27	215.02	217.85	218.62	216.41	216.86	219.9	216.54	217.33	215.22	218.31	219.11	217.87	218.91	217.24	220.27	217.59	216.89	216.75	218.76	215.43	216.64	218.33	218.9	216.81	220.6
207.76	205.94	208.13	207.24	208.61	206.56	207.69	208.19	208.54	206.78	209.75	207.29	210.04	209.02	207.61	209.65	206.27	208.45	206.69	207.93	208.72	207.94	210.11	207.89	208.16	207.25	207	205.8	208.88	208.06	209.64	207	206.6	210.34	207.86	209.33	204	207.92	205.5	207.97	207.49	207.95	210.92	208.46	208.78	207.15	207.27	208.61	207.33	209.58
208.44	207.16	208.13	209.47	209.51	208.39	208.7	211.99	207.18	207.35	211.64	211.85	208.07	209.67	210.13	207.55	207.03	211.11	211.56	209.15	208.64	210.27	209.23	208.82	208.14	208.18	211.27	208.59	211.26	209.07	207.19	208.75	205.85	211.77	209.69	211.2	211.81	207.61	208.96	211.79	207.35	207.72	210.16	209.93	209.75	206.45	209.19	211.21	207.09	208.79
206.56	208.13	207.12	210.01	209.89	209.15	211	207.87	210.02	211.37	213.6	205.95	205.89	211.08	210.76	210.71	209.08	209.75	212.12	206.5	209.85	208.08	209.68	209.04	209	213.76	209.22	211.34	210.66	211.07	208.96	210.69	210.96	209.39	210.05	211.73	208.11	211.12	211.22	212.17	210.62	207.42	210.48	211.76	211.74	207.05	209.1	206.66	209.55	212.73
217.05	216.67	215.47	217.29	219.95	214.92	217.73	219.52	214.67	215.89	219.45	218.53	216.23	217.08	214.66	215.57	220.22	218.62	216.27	216.54	216.98	218.96	216.27	218.62	216.89	215.58	215.89	219.01	213.65	220.72	217.62	215.58	216.72	219.76	215.83	219.07	219.97	217.79	217.04	218.59	219.17	215.03	214.91	216.28	219.4	216.61	215.93	217.2	214.41	216.55
205.44	210.19	206.28	208.42	207.26	206.62	209.31	209.58	204.3	206.14	209.31	210.55	208.28	208.34	209.76	208.72	206.19	207.07	205.25	205.94	210.33	208.6	205.9	209.35	205.68	204.67	207.84	208.94	208.62	208.44	209.33	208.22	205.07	206.24	208.28	211.41	206.37	206.28	208.08	207.96	210.14	207.37	210.06	206.62	206.85	206.39	206.65	208.93	207.47	207.95
208.45	207.83	209.08	208.37	207	208.68	209.39	208.08	207.43	208.69	207.54	209.44	204.57	206.9	209.1	207.88	206.96	208.47	211.12	208.44	212.11	210.19	206.91	209.57	209.07	209.32	207.67	209.19	209.21	208.92	206.78	209.62	208.28	208.4	213.58	206.86	208.02	209.44	208.04	206.37	208.89	208.79	208.66	206.29	208.88	210.7	213.04	207.14	210.94	208.58
218.51	218.41	213.94	215.57	217.11	219.17	214.37	218.74	215.69	217.46	216.69	215.85	216.98	217.17	213.75	217.39	218.74	217.26	217.27	219.63	217.19	218.9	214.78	215.51	220.22	217.14	216.52	221.14	216.22	217.75	215.29	217.6	219.22	215.34	217.84	217.39	217	218.29	216.2	218.32	216.12	219.17	219.39	219.44	219.34	220.08	218.95	217.21	219.91	217.38
193.66	195.12	192.07	195.64	191.58	194.31	194.68	192.14	197.03	193.17	194.95	197.2	197.09	193.87	193.8	195.08	198.23	193.88	192.25	191.69	195.28	193.67	193.11	194.84	192.9	191.63	197.94	197.92	193.51	198.22	193.75	195.74	192.33	193.51	197.34	195.57	196.08	193.54	196.96	189.37	198.96	193.9	197.43	196.37	196.61	190.2	191.78	194.69	193.3	192.5
207.81	205.35	207.44	206.78	210.2	204.72	205.77	206.68	206.35	206.24	208.51	209.79	211.6	206.21	208.43	208.58	207.44	207.36	209.57	209.5	210.18	208.95	208.8	205.97	207.02	205.95	209.44	208.53	205.95	203.02	205.65	209.02	207.03	209.3	208.83	205.81	206.6	207.79	207.65	213.17	210.91	209.51	208.8	210.95	206.6	207.61	207.34	208.33	209.98	209.35
206.86	208.39	207.57	208.11	206.61	208.2	208.66	207.52	209.06	207.63	212.84	209.55	209.37	210.82	209.03	209.29	210.09	208.02	209.91	207.75	209.89	207.53	209.87	210.68	207.87	208.53	209.23	204.69	208.69	209.26	207.8	206.9	213.02	206.1	207.4	208.49	208.82	210.08	209.68	206.22	206.98	209.66	206.63	207.66	209.71	207.87	209.58	207.04	205.77	211.79
206.06	208.84	211.83	206.33	210.57	208.81	207.21	211.31	206.04	207.36	207.04	208.99	204.92	206.68	205.32	208.08	210.51	210.02	208.31	205.95	207.48	204.58	208.22	208.48	207.33	207.97	207.91	207.16	208.31	206.3	206.22	210.32	210.15	204.04	211.51	207.37	205.62	209.21	206.78	206.1	206.52	206.47	210	208.84	208.67	208.78	206.55	206.61	208.59	206.41
204.1	210.36	208.82	205.77	207.97	209.69	208.94	210.61	207.85	209.43	208.95	206.55	209.86	209.55	208.22	207.24	208.62	211.75	211.33	204.99	209.75	208.96	205.7	207.94	205.29	208.62	203.9	207.11	206.97	208.05	207.91	205.48	206.54	208.95	209.23	208.85	208.29	207.74	209.54	207.17	205.57	209.16	210.17	209.43	208.96	207.33	209.67	207.98	209.11	208.5
201.61	203.79	201.42	204.37	199.58	204.12	203.71	205.7	201.88	202.8	200.32	199.68	203.72	203.24	203.27	202.81	201.22	203.59	202.15	202.16	200.9	204.65	205.66	201.53	200.03	201	204.44	202.88	204.44	201.42	204.68	201.65	202.78	200.75	202.5	202.54	202.39	204.64	200.81	200.69	203.03	198.8	202.29	203.65	204.5	204.32	202.82	202.1	204.03	204.02
202.35	203.31	206.82	209.04	207.31	205.54	207.05	208.41	203.73	207.73	207.28	205.68	205.34	204.52	208.14	204.84	208.34	207.73	206.29	205.47	206.31	208.11	207.73	211.34	206.21	208.8	205.12	205.97	204.77	204.5	206.21	205.04	206.75	205.96	205.98	209.16	207.16	204.26	208.98	203.64	205.22	205.31	206.94	206.21	206.39	206.46	208.31	207.84	203.79	206.88
205.73	207.17	208.64	209.66	206.34	208.01	209.04	207.88	206.54	207.39	208.62	207.1	206.1	210.18	206.5	209.04	210.47	203.51	207.65	207.42	208.36	206.77	207.05	208.19	208.66	208.6	205.84	208.19	206.69	209.78	207.91	204.69	206.28	207.33	206.9	205.99	206.64	208.87	209.31	207.68	206.97	209.57	206.71	206.98	206.28	209.74	210.12	206.88	208.76	207.13
199.55	200.51	204.99	204.55	201.26	203.31	201	203.74	205.27	205.48	206.26	200.4	202.29	205.02	202.62	199.49	201.09	200.21	202.03	203.79	201.65	206.89	200.06	199.84	201.51	202.57	203.41	203.08	204.06	202.74	203.17	205.31	201.86	198.98	202.15	200.42	204.9	202.67	202.44	200.71	202.89	203.17	202.29	205.45	204.83	202.79	201.65	201.42	202	204.04
213.56	211.45	214.11	211.5	214.29	212.5	210.06	209.54	210.98	208.88	210.93	212.11	210.33	210.93	212.1	213.12	212	210.74	210.83	213.03	210.23	213.02	214.4	215.55	208.45	209.98	214.77	212.79	214.64	209.93	209.44	208.83	214.32	213.34	207.51	214.53	210.51	211.99	212.24	212.7	212.15	213.47	213.87	209.52	211.55	213.6	209.55	210.39	210.27	211.32
207.59	208.11	206.42	205.82	208.55	207.48	207.92	204.85	207.02	208.66	208.29	208.67	207.65	209.27	209.46	207.84	206.53	206.17	207.16	209.64	207.7	208.48	209.27	209.99	206.95	209.85	207.58	206.92	208.88	207.75	208.27	211.08	208.88	207.7	207.02	206.99	204.86	209.3	208.1	207.1	207.98	205.3	208.19	211.78	211.15	210.75	206.61	207.87	206.07	210.03
205.53	204.85	204.78	202.11	207.06	204.56	202.25	204.63	203.28	199.99	206.18	202.42	203.62	205.22	202.24	205.73	204.31	205.75	205.45	207.04	205.91	203.17	202.42	204.43	205.37	202.67	201.91	204.32	200.33	205.86	204.92	204.39	202.91	206.68	201.83	204.34	202.17	204.36	203.67	203.69	205.03	202.64	200.95	204.86	203.11	203.39	203.26	201.44	204.31	206.12
199.02	202.12	196.92	200.4	196.78	202.41	198.55	202.31	201.97	200.02	201.17	201.59	196.45	199.69	200.94	200.63	198.04	200.24	197.02	202.18	200.7	201.04	199.88	202.31	200	198.59	201.17	200.06	198.82	201.97	197.8	199.76	203.03	199	199.71	199.89	199.12	199.57	201.31	202.49	198.18	198.37	195.13	199.36	199.19	201.84	201.49	199.94	201.56	199.38
210.35	210.61	213	211.28	206.8	210.55	210.56	211.58	213.12	210.87	209.53	211.97	211.71	211.57	211	214.01	211.32	207.92	211.54	212.7	210.52	208.97	213.36	208.79	211.5	213.09	211.24	210.33	210.84	211.42	212.14	209.29	215.14	214.08	211.42	212.12	205.57	210.45	211.99	209.9	213.49	211.93	211.5	209.46	213.42	207.6	211.02	214.32	210.39	210.9
200.43	204.43	205.76	201.16	201.79	203.91	201.44	201.68	201.73	206.03	202.85	201.46	201.21	202.96	207.3	202.93	201.7	202.13	204.27	205.57	202.18	203.63	207.06	206.56	202.91	201.33	204.69	206.17	205	207.93	204.15	202.07	205.34	202.85	198.91	203.39	204.75	203.29	203.76	201.4	206.77	201.79	206.05	201.9	200.11	207.8	201.33	203.65	203.45	205.06
205.58	208.35	210.53	208.93	206.75	210.74	208.26	212.42	210.68	206.49	208.99	209.45	208.34	213.26	210.3	208.12	207.53	209.24	207.57	208.43	211.68	208.4	207.46	208.77	206.27	208.08	207.81	211.68	212.34	208.34	208.71	210.69	208.37	212.83	209.76	205.65	211.6	210.86	210.3	207.58	207	209.86	207.83	205.83	210.07	204.93	207.06	210.66	207.99	208.72
218.89	215.13	215.07	214.08	218.39	218.33	217.94	216.41	217.93	218.46	216.55	214.58	216.83	217.94	214.96	219.49	217.45	218.92	217.29	217.18	218.25	218.93	216.76	216.9	213.69	219.23	218.1	218.23	216.37	218.44	217.04	217.89	217.13	213.37	216.43	218.56	218.8	217.13	217.53	217.48	217.53	215.65	219.84	221.8	220.51	217.02	214.9	215.81	217.53	219.12
209.68	208.26	206.16	209.22	206.71	209.5	206.89	207.58	204.87	205.84	208.48	209.3	209.02	209.42	209.02	206.18	206.78	205.86	202.39	205.13	208.55	210.55	207.99	208.33	207.68	210.78	208.31	211.45	206.97	206.33	206.62	206.07	209.36	206.94	207.62	201.22	206.34	208.35	208.27	207.37	205.76	205.96	208.26	207.61	208.64	206.8	208.43	207.54	209.43	210.31
203.37	201.15	205.36	203.15	204.8	203.61	201.21	203.36	199.97	204.7	204.12	198.95	202.72	203.74	203.9	203.64	204.31	200.44	207.1	206.23	202.73	204.35	204.92	202.86	203.4	202.01	204.89	199.53	201.07	202.93	203.42	200.59	202.89	203.26	200.76	202.06	204.97	202.2	202.01	202.46	202.29	202.32	203.17	204.22	201.79	202.52	200.82	204.11	202.62	203.33
203.01	202.84	203.25	202.52	207.51	200.88	200.42	203.5	203.21	204.26	202.24	202.78	203.28	201.78	206.46	204.24	203.71	204.07	202.59	201.46	205.61	206.51	202.63	206.6	201.05	200.58	203.23	205.82	201.99	205.76	206.68	202.59	202.56	204.79	201.2	204.24	202.58	201.69	201.86	205.82	205.18	201.77	205.59	206.1	204.61	201.15	203.13	203.66	203	205.11
207.86	208.32	209.82	209.02	208.8	206.28	209.75	206.71	207.2	206.87	208.99	206.9	208.19	206.91	204.42	209.02	204.83	206.9	209.51	208.76	207.13	205.77	205.77	204.27	208.17	206.98	208.79	206.55	207.3	205.27	209.1	205.32	208.79	208.66	207.88	209.71	208.36	204.6	208.18	205.71	209.55	209.07	209.92	205.65	209.83	207.96	209.37	206.87	207.96	208.3
210.84	212.8	215.53	214.36	212.49	213.25	213.43	213.26	211.9	212.3	214.76	212.87	212.25	211.3	213.66	212.18	212.27	215.08	210.13	209.99	211.75	214.04	217.18	211.67	210.2	210.02	213.59	213.84	212.83	213.25	214	211.99	210.86	213.76	214.76	211.06	214.16	212.1	213.07	212.9	213.08	210.33	209.8	209.62	210.61	210.88	214.11	216.49	212.49	212.91
209.26	208.61	209.66	207.54	209.55	211.03	209.61	207.04	209.68	208.78	210.2	207.74	207.15	209.38	210.83	207.33	207.82	210.39	204.9	205.66	210.13	207.36	208.5	205.61	210.77	210.44	207.79	211.83	208.51	209.78	206.73	212.47	210.37	214.15	210.12	207.05	209.84	211.9	208.89	206.83	205.27	209.5	210.48	206.29	208.37	209.05	211.71	207.77	211	209.45
214.43	214.6	213.09	212.56	213.28	211.29	209.84	214.3	212.77	212.22	213.06	212.62	214.49	210.3	213.88	214.66	213.74	213.07	214.1	214.79	211	214.1	208.43	213.76	213.44	212.2	215.16	211.68	214.14	212.84	213.27	213.9	214.42	213.07	210.78	213.08	211.93	214.16	215.37	212.6	212.24	216.35	211.44	214.31	212.47	213.3	212.72	215.16	211.61	211.57
201.35	202.94	202.98	203.66	204.68	204.7	204.48	200.67	202.93	201.85	205.54	203.43	205.65	203.66	202.02	200.37	202.93	202.37	201.96	201.45	206.54	200.64	204.05	204.87	205.56	203.01	206.19	202.94	204.98	204.46	205.51	201.73	199.53	204.03	205.55	204.32	204.67	205.63	204.42	205.74	202.31	207.2	203.87	202.25	204.4	203.46	200.65	202	204.01	203.22
209.4	210.19	209.89	210.41	205.17	208.48	208.74	207.89	207.64	211.31	209.51	210.24	208.82	205.81	205.27	208.38	209.15	208.2	207.58	210.23	207.76	205.54	207.85	207.28	209.32	206.26	208.25	207	208.6	210.52	206.58	206.65	205.13	205.85	205.66	208.61	208.24	204.7	205.76	208.08	208.65	209.42	206.47	208.84	204.27	206.22	206.83	211.62	208.71	208.4
216.13	214.94	214.94	212.81	210.34	213.19	214.57	212.78	217.45	213.53	212.49	212.82	215.51	211.94	211.01	214.22	214.47	214.55	211.51	213.69	213.65	211.04	214.25	213.57	211.67	214.7	213.44	213.68	213.42	211.22	210.07	213.83	214.62	214.07	210.2	211.44	211.65	214.76	213.22	211.06	216.49	213.32	211.74	214.72	213.23	212.52	214.85	213.32	211.7	210.51
203.87	206.95	207.25	203.13	207.05	207.02	204.6	202.88	204.59	207.35	203.95	205.7	202.32	203.72	204.73	205.79	205.19	202.28	204.37	204.73	202.1	206.36	205.21	206.2	204.63	205.34	204.92	206.54	202.8	207.02	204.96	201.86	204.82	202.91	203.24	204.46	204.96	207.21	205.48	203.67	207.02	204.5	203.31	202.88	208.05	201.09	206.88	207.61	206.36	205.4
204.88	207.02	206.43	209.72	206.66	211.35	209.03	208.11	206.8	206.15	205.96	208.55	208.45	205.68	206.42	209.06	210.44	211.8	211.29	207.36	207.38	207.58	210.44	209.62	207.14	207.11	207.93	209.06	208.2	208.43	210.56	208.12	208.67	206.74	210.89	211.38	206.39	209.96	207.77	207.1	208.5	209.35	206.71	206.93	204.48	209.26	209.37	206.89	206.11	209.33
195.84	195.78	193.24	193.65	194.43	194.84	193.75	190.23	197.97	194.15	194.77	196.98	192.09	194.83	194.55	194.01	196.06	194.08	194.26	195.4	195.95	195.57	195.9	197.88	196.28	193.95	194.75	196.74	196.17	193.23	194.01	195.56	193.39	192.7	193.79	192.33	192.46	192.77	193.56	193.52	193.49	193.03	192.24	194.67	195.4	193.47	197.93	194.61	191.25	195.69
206.58	207.95	209.81	208.88	207.63	208.65	208.45	209.26	205.73	209.2	207.86	206.92	206.96	205.4	206.12	208.4	208.78	205.89	208.78	206.87	208.59	206.09	209.71	205.97	205.99	206.24	208.03	208.8	208.26	211.24	208.28	204.87	205.55	210.06	206.29	204.15	207.45	203.11	209.38	208.84	208.28	208.25	210.28	204.12	207.22	206.76	206.52	211.39	208.43	206.44
209.27	207.81	210.22	211.65	205.73	208.05	204.99	207.91	206.7	208.01	206.95	208.25	208.64	204.17	206.5	208.79	209.03	208.13	210.05	207.56	207.91	209.02	209.88	206.19	204.2	208.62	207.72	209.54	206.48	205.44	211.5	203.62	207.79	206.62	206.87	204.96	206.95	207.2	206.09	206.82	205.88	206.49	207.62	205.47	207.04	203.57	207.32	208.38	207.56	210.37
213.55	214.3	211.45	212.56	214.76	213.34	215.3	211.81	214.96	209.86	215.65	213.43	211.58	214.65	214.63	210.62	214.44	216.4	214.04	212.39	213.07	213.44	212.43	214.24	212.65	213.02	213.09	212.04	214.78	213.31	210.14	210.16	210.57	214.96	215.33	213.77	213.12	214.53	215.67	213.4	214.83	214.59	216.28	211.41	214.85	211.7	213.08	215.74	214.78	215.11
199.92	199.2	197.48	198.1	198.43	199.16	202.45	195.37	196.36	202.5	201.46	198.77	198.5	197.28	199.98	198.76	195.04	200.2	196.44	200.04	200.94	198.92	201.57	198.79	201.81	201.64	195.72	197.67	197.48	202.45	196.83	204.19	201.09	201.46	198.31	202.94	201.34	198.09	200.94	197.3	200.55	197.81	201.08	202.64	198.25	198.59	197.77	199.11	198.04	197.41
204.6	205.98	199.51	204.23	203.81	201.21	205.41	206.97	201.15	204.33	204.65	200.23	201.2	204.15	202.67	203.22	206.48	203.11	204.44	202.68	206.21	204.74	205.85	202.55	201.47	203.14	201.36	206.48	206.54	205.16	203.28	201.68	204.19	204.84	205.22	205.44	203.85	206.18	201.65	203.44	201.78	202.9	203.87	204.02	204.1	202.62	205.1	206.54	203.96	200.89
199.44	205.13	204.37	204.72	203.45	201	204.96	201.86	202.91	201.24	203.05	201.78	198.89	204.8	202.18	202.78	200.3	202.35	202.86	204.2	200.72	203.55	201.05	200.4	201.44	201.23	202.03	202.61	203.95	201.94	201.64	203.1	202.67	203.86	204.13	204.49	203.83	203.63	199.76	204.54	204.22	205.69	203.89	203.47	204.73	204.5	204.73	204.24	201.91	200.42
212.35	214.23	213.59	216.85	210.2	213.94	212.7	214.65	211.09	210.12	211.43	213.76	212.87	212.45	213.18	214.79	212.29	215.13	214.4	213.11	214.21	215.03	213.74	212.24	211.25	214.51	212.3	213.3	211.83	211.87	210.17	216.55	213.13	214.79	214.43	211.75	212.83	210.08	210.73	213.59	211.7	213.96	211.14	212.13	211.97	213.06	213.64	213.21	210.95	214.43
202.86	202.48	206.99	203.97	202.65	204.96	202.38	206.8	201.86	206.38	203.71	205.89	201.05	203.11	204.14	206.95	205.22	202.7	203.08	204.6	206.79	206.73	201.36	204.67	207.23	204.49	204.42	206.11	203.17	202.95	202.31	205.11	205.89	203.57	202.46	203.2	203.76	202.19	204.71	204.53	203.45	204.75	204.11	200.66	201.94	200.5	200.89	202.62	203.24	205.46
207.5	208.75	208.95	207.13	206.77	206.87	208.6	209.3	208.24	207.95	205.64	204.85	208.81	205.76	207.18	205.31	207.1	205.58	207.28	207.83	206.5	204.08	203.53	208.89	204.98	208.24	205.5	208.11	204.68	209.52	205.31	208.04	205.57	204.73	205.99	206.67	208.61	205.77	204.72	207.76	206.76	204.03	206.72	202.49	208.65	206.6	203.17	203.41	205.71	202.71
207.47	202.26	204.52	204.75	206.36	203.78	202.84	204.35	202.27	205.69	205.96	202.48	202.51	202.47	203.58	205.61	204.75	204.39	204.95	206.15	204.82	205.83	205.49	206	201.02	205.7	205.03	202.57	201.71	204.3	205.56	203.06	203.15	204.7	207.11	203.47	203.71	202.74	201.91	202.29	202.86	204.12	203.83	207.91	202.87	201.45	205.74	208.44	203.21	201.65
195.87	192.95	195.24	195.04	195.95	194.44	190.42	195.93	193.11	197.46	191.93	191.8	192.6	196.26	194.55	194.18	191.48	195.33	194.66	194.7	196.11	198.84	194.75	195.47	189.62	194.45	192.56	193.46	191.79	188.28	196.18	192.52	194.39	196.31	191.61	193.31	195.02	195.16	195.02	193.14	192.04	193.84	195.76	194.41	196.76	193.1	196.57	197.73	192.36	195.16
211.87	212.12	210.6	210.5	210.27	214.9	211.66	211.96	210.15	213.7	213.23	211.76	211.93	212.51	210.78	211.69	208.54	211.58	211.35	210.77	208.58	213.85	208.22	210.42	210.23	209.89	211.57	210.55	208.57	212.06	211.03	214.56	213.75	213.88	213.1	216.33	209.86	209.3	210.12	212.17	210.99	211.32	207.4	211.03	210.84	209.07	211.97	212.49	212.65	213.68
212.84	211.17	215.25	214.38	211.91	212.99	213.65	213.33	212.7	214.76	216.88	217.32	218.53	214.29	216.57	212.07	213.25	213.85	213.75	214.87	216.96	216.28	214.74	210.61	214.81	214.39	215.37	214.32	213.85	212.97	217.12	211.55	213.98	214.89	211.51	214.99	212.93	215.89	216.16	212.91	216.06	215.63	215.41	213.12	210.68	213.11	215.24	214.21	214.25	213.72
210.48	205.3	206.61	211.91	205.15	213.6	206.09	209.9	207.93	209	205.59	208.17	210.22	208.26	208.08	205.79	209.07	209.64	209.42	206.76	213.91	208.34	208.2	206.25	208.78	210.46	208.97	210.33	205.95	206.1	212.02	210.29	210.39	208.67	210.07	208.84	208.32	207.61	207.39	210.19	206.81	208.38	208.69	208.55	211.12	212.15	208.07	206.99	207.3	205.25
211.23	207.32	209.9	208.18	208.95	208.39	208.86	211.57	210.03	208.82	212.35	209.68	213.97	206.63	211.55	210.83	206.6	210.16	208.5	211.81	210.02	210.82	210.2	211.14	208.24	211.64	206.16	212.55	208.43	211.66	210.13	207.27	212.03	208.06	211.61	207.95	209.4	212.58	211.38	209.78	209.54	210.58	208.13	207.82	208.7	210.62	206.46	210.31	210.6	209.51
217.02	217.83	215.03	214.99	217.94	216.13	217.47	217.29	214.92	216.42	218.44	217.22	217.23	215.79	214.09	221.11	215.13	217.64	213.97	214.74	219.8	216.2	218.44	216.42	218.86	217.71	218.41	216.23	219.84	216.85	216.16	216.96	217.92	217.47	216.94	213.59	216.3	213.99	216.79	217.26	217.96	215.98	216.36	217.77	217.57	213.79	215.02	217.3	216.33	218.36
207.58	209.14	206.95	206.43	207.21	207.74	206.86	208.65	210.6	208.8	206.9	206.56	208.03	204.76	207.39	208.77	208.75	206.64	207.18	206.7	208.02	208.74	208.78	206.54	207.37	206.27	208.31	208.95	203.68	206.81	207.7	207.61	209.45	205	207.35	209.85	208.64	207.01	207.61	206.17	211.96	206.81	210.02	205.67	210.53	208.26	203.97	208.32	206.51	209.18
200.2	197.63	199.35	197.23	195.86	196.94	199.72	195.96	200.7	200.25	199.61	198.73	198.89	197.92	195.53	199.61	198.15	198.72	198.32	200.68	198.22	195.04	199.51	198.53	202.76	198.42	200.2	197.39	198.28	201.19	198.8	198.26	196.95	201.18	197.46	198.29	196.84	198.59	195.96	200.04	201.44	197.5	201.05	201.46	195.83	196.76	198.78	198.02	198.35	195.28
202.82	201.38	204.78	203.73	200.23	203.78	200.56	204.1	203.71	207.19	202.08	201.29	201.5	206.81	202.76	201	202.09	201.73	202.22	202.23	201.54	200.94	202.18	203.12	203.1	202.91	199.26	202.19	206.23	204.55	204.02	201.36	201.84	206	201.52	202.13	202.1	202.49	205.17	201.84	205.17	202.01	204.71	203.77	201.41	200.73	203.11	201.63	204.39	202.66
211.34	212.37	214.51	213.97	213.14	214.76	216.18	213.84	213.08	214.01	215.33	216.99	213.24	215.25	213.45	218.13	214.16	210.58	210.73	212.5	212.4	214.95	215.84	212.92	214.51	214.43	214.38	214.88	212.71	216.73	211.9	216.1	211.6	210.75	214.61	213.14	216.59	214.3	213.75	215.12	213.87	214.4	214.34	217.91	215.31	213.08	213.23	211.67	216.45	214.05
215.41	217.87	217.71	216.86	215.41	217.14	219.13	213.55	217.73	218.38	215.4	215.99	217.01	215.2	214	217.11	218.91	215.29	213.66	221.5	218.93	219.76	214.78	218.7	220.56	215.91	217.01	217.35	216.27	217.62	213.66	214.28	216.19	218.24	217.54	216.29	216.29	212.94	218.74	215.93	216.31	217.32	216.02	217.78	217.72	216.47	216.37	216.98	216.49	217.53
208.35	209.71	210.45	206.53	206.86	208.94	210.77	209.31	208.23	210.64	211.47	211.36	209.22	209.75	208.31	207.82	210.25	206.42	209.89	208.92	205.51	209.03	208.41	208.19	209.35	209.32	207.87	209.07	207.82	212.18	204.81	204.73	206.33	210.09	207.12	209.15	208.68	210.44	206.89	207.91	211.22	206.71	204.87	209.3	205.72	207.41	207.35	211.52	207.8	207.43
204.36	202.62	200.08	202.59	201.76	207.07	199.43	207.94	203.82	202.89	204.3	206.21	205.51	205.42	202.53	204.21	204.71	203.9	203.79	208.21	207.36	203.98	205.01	203.23	206.46	201	205.02	206.07	205.12	201.87	201.09	201.22	205.62	204.33	203.93	202.01	203.16	209.74	200.54	204.97	207.15	205.44	204.73	204.34	206.44	202.28	205.6	205.19	204.15	205.65
200.13	202.4	199.07	200.79	202.01	199.1	197.67	199.59	199.53	199.82	202.38	202.68	201.45	199.95	202.76	197.93	199.13	201.77	199.95	201.34	200.89	199.38	200.19	198.27	201.03	198.79	201.28	200.16	200.08	200.77	198.28	201.36	199.58	199.52	199.17	197.96	201.8	202.05	199.92	201.07	201.02	201.74	203.69	193.85	202.41	200.13	198.89	202.22	200.6	198.68
206.89	203.22	203.1	198.99	201.47	201.39	204.2	202.78	200.97	202.48	200.74	204.36	204.62	201.38	202.16	200.81	205.56	204.03	203.14	206.08	202.91	202.53	204.77	199.8	201.89	202.33	201.72	202.35	202.62	205.61	202.92	203.23	204.31	200.54	202.3	201.67	202.84	201.9	202.68	201.67	205.07	201.87	201.95	204.26	202.88	202.48	209.92	205.14	203.05	202.63
212.43	210.26	209.96	214.17	215.54	210.56	212.36	210.14	208.76	210.09	213.49	212.85	212.19	214.46	210.64	214.14	215.69	209.89	212.67	211.8	212.38	209.46	210.97	214.26	211.49	213.28	215.97	209.21	213.85	210.18	210.76	213.54	213.44	209.94	214.99	211.83	212.12	214.14	212.17	209.71	208.71	212.52	213.03	213.87	211.48	209.94	212.61	209.76	210.63	212.5
207.43	204.78	205.12	205.85	206.72	207.05	208.13	206.63	205.37	206.35	202.82	205.21	205.36	203.44	203.84	207.55	203.26	206.06	204.62	207.08	203.81	201.56	205.82	204.93	204.68	203.91	202.56	205.45	206.25	207.1	207.99	204.39	204.22	205.64	204.46	209.58	205.16	203.61	203.02	203.15	204.42	203.4	204.1	204.45	202.25	203.96	205.4	204.52	203.93	203.33
203.86	202.65	203.78	202.8	202.82	205.14	204.72	205.3	205.21	203.92	204.58	205.53	205.25	204.13	205.91	206.26	202.1	207.92	205.53	201.2	206	204.16	204.57	203.1	204.57	205.61	205.58	205.37	205.41	201.37	203.98	204.72	204.38	205.75	202.93	205.29	206.57	202.61	204.45	204.52	206.8	205.61	201.89	205.59	203.1	208.35	202.89	204.78	204.59	205.68
202.2	205.61	202.61	203.32	203.19	202.1	200.15	203.24	203.9	202.38	202.82	201.27	201.99	199.14	204.13	204.64	201.64	200.2	203.65	205.1	202.01	200.22	204.43	201.42	202.74	202.73	203.35	202.36	204.81	203.47	204.5	202.52	202.57	200.46	204.28	202.44	204.81	203.88	204.61	203.48	202.66	202.85	204.66	204.14	204.12	202.17	202.75	203.34	201.63	205.85
205.62	208.39	201.08	204.43	207.78	203.2	204.21	203.38	205.01	205.77	204.54	204.7	205.31	201.17	207.07	205.83	207.37	205.07	203.79	205.03	207.21	203.68	205.65	204.57	202.63	204.71	204.69	206.05	205.37	206.29	206.94	204.45	206.39	204.81	202.86	206.11	205.54	201.79	206.21	204.08	204.19	203.89	203.73	204.83	201.68	207.88	205.76	206.67	204.18	205.96
213.44	213.28	214.04	213.5	212.49	213.04	213.74	212.51	209.87	212.16	212.71	213.07	212.32	213.17	212.38	213.4	211.33	214.34	212	214.34	211.07	211.74	215.14	212.87	212.43	216.54	215.71	216.29	214.6	212.02	213.8	211.75	212.45	212.25	214.67	213.47	217.06	211.64	212.26	214.11	213.53	212.78	213.8	213.91	212.3	212.77	214.02	212.4	210.95	214.12
209.58	209.7	208.17	212.73	209.68	205.48	211.92	209.16	209.68	209.92	209.18	207.23	211.08	209.08	206.06	213.02	205.75	207.71	208.78	207.82	207.18	204.92	210.29	208.71	204.79	209.29	205.56	208.7	210.55	207.32	210.45	208.8	212.01	211.51	210.43	210.78	210.99	212.7	207.3	209.17	207	209.26	212.39	211.2	207.99	210.29	210.77	208.47	207.1	207.31
199.81	196.25	202.46	200.01	198.29	197.44	199.33	199.52	200.67	203.19	198.2	199.36	201.46	198.82	199.4	199.43	196.52	200.47	199.01	200.06	200.31	200.31	199.1	200.82	199.95	199.34	196.72	196.46	198.97	202.72	198.29	199.84	201.07	199.75	201.73	203.45	201.26	198.86	198.17	198.36	200.48	198.77	198.69	198.09	202.15	198.76	196.72	197.27	200.2	198.27
201.17	204.16	205.08	201.09	206.35	202.8	204.17	201.32	203.89	202.09	203.15	204.31	204.78	203.06	203.42	202.5	203.66	202.85	205.91	204.49	204.13	204.31	203.45	202.55	202.17	204.2	202.28	204.92	203.52	205.5	202.97	206.19	203.72	202.04	203.05	206.34	203.31	202.6	204.11	204.39	201.73	202.83	204.67	201.79	201.15	204.02	201.38	202.27	208.63	205.86
212.25	213.61	213.13	210.53	211.51	208.91	213.84	212.1	211.95	211.17	214.12	213.26	210.56	213.84	214.84	212.09	212.48	214.96	212.53	214.16	214.46	213.66	211.15	212.5	212.32	213.68	211.96	213.07	211.55	211.37	212.79	211.05	213.09	212.71	212.86	213.64	213.84	212.3	209.03	211.62	212.13	212.39	212.68	214.98	212.3	212.29	211.7	211.11	214.04	214.15
217.01	214.68	217.17	215.91	219.57	217.49	215.92	213.61	213.71	216.42	216.61	220.78	211.87	214.63	219.42	217.2	214.74	215.58	218.17	217.3	215.25	214.4	218.41	218.17	220.23	218.46	219.26	216.75	215.86	219.93	216.27	215.83	214.5	216.54	218.08	215.69	217.49	213.98	218.89	218.52	219.57	217.11	217.09	216.44	216.48	219.54	216.68	217.54	218.98	219.13
208.48	207.34	206.68	206.02	208.23	211.68	206.7	206.31	206.48	206.12	205.5	207.65	207.44	208.78	204.62	207.21	208.9	209.91	207.73	210.3	206.25	208.07	206.27	207.11	205.31	203.91	208.21	207.06	207.18	205.69	207.77	210.31	207.9	209.42	205.09	206.54	206.24	206.32	206.68	209.35	205.55	207.5	207.95	207.48	206.46	206.79	208.05	206.45	208.14	210.2
202.99	202.83	202.75	203.66	203.84	203.1	203.64	203.81	202.13	200.28	206.78	204.2	203.38	203.26	204.47	203.27	202.15	202.64	203.83	203.56	206.39	200.85	200.48	199.12	204.31	207.26	205.52	202.27	202.81	205.8	204.86	202.72	202.37	203.34	205.51	203.35	204.93	205	205.78	204.6	202.56	203.72	207.73	204.88	203.78	203.21	199.84	205.68	205.15	201.2
209.1	208.36	208.04	207.61	208.54	209.02	208.28	208.32	204.51	209.76	207.77	207.66	205.01	209.46	205.19	208.53	210.82	207.45	207.91	208.57	207.84	205.21	210.2	208.66	205.8	206.94	206	205.87	205.45	207.8	206.28	208.46	210.45	204.64	209.58	209	207.44	209.95	207.47	210.45	208.23	209.6	209.8	208.05	212.23	207.88	204.11	207.32	205.62	209.02
210.89	206.82	209.13	207.81	210.02	207.94	206.91	207.9	207.78	211.25	206.65	207.51	208.33	210.77	209.92	209.71	209.56	208.76	210.19	206.69	204.97	205.05	209.5	209	207.68	210.98	207.82	210.15	208.51	205.54	207.35	207.63	208.14	209.08	208.03	207.64	209.9	209.33	208.26	209.41	208.15	206.36	206	208.71	209.91	208.16	210.52	208.7	208.01	208.98
203.64	202.13	204.13	200.58	199.48	205.81	202.19	204.64	198.53	202.44	201.25	202.27	203.01	202.37	203.74	200.74	202.2	202.81	201.27	199.94	200.81	204.37	202.14	199.22	203.02	200.73	201.17	199.78	200.81	200.9	200.56	200.76	201.4	201.49	205.17	205.8	200.9	203.65	202.71	202.68	204.97	200.37	202.02	204.92	202.47	202.05	201.7	204.36	201.64	202.07
195.83	193.98	194.45	197.21	198.79	198.54	194.18	197.91	194.48	195.77	195.85	197.03	195.65	195.73	192.87	194.87	197.43	194.24	196.92	193.17	197.01	196.23	194.02	194.36	196.49	195.95	198.18	196.1	194.79	197.26	196.12	197.86	196.92	194.2	195.07	193.27	191.95	195.96	194.82	194.78	199.34	192.32	194.37	195.95	195.96	194.12	195.2	196.33	197.24	196.1
[truncated: 499 more rows]
[truncated: 150 more columns]
