# Supplementary material for: Genetic dissection of main and epistatic effects of QTL based on augmented triple test cross design
Source: PLoS One. 2017 Dec 14;12(12):e0189054. doi: 10.1371/journal.pone.0189054 (PMC5730204; doi:10.1371/journal.pone.0189054)
Supplement: S6 Supporting Information — (ZIP) [file pone.0189054.s006.zip › z1_1650_0.8_10.csv]

207.44	207.79	207.71	207.81	209.02	206.47	206.8	208.13	207.86	208.09	207.5	208.38	208.64	208	207.05	207.85	208.47	207.85	206.83	209.11	207	207.65	207.79	206.9	207.97	207.83	207.5	207.55	208.04	208.54	207.12	207.67	207.93	207.89	207.65	207.94	208.06	208.33	206.81	208.15	208.05	206.13	207.05	208.01	207.97	208.48	208.37	207.66	206.79	207.05
209.54	208.04	208.04	206.99	208.11	208.68	208.49	206.95	208.52	208.06	208.37	208.88	208.74	209.04	207.89	207.84	207.68	208.34	208.31	207.41	208.2	207.49	208.61	207.62	207.5	207.61	208.17	208.33	206.98	207.42	206.68	208.12	207.88	207.21	206.77	208.65	208.78	208.32	207.7	207.36	207.97	208.12	208.08	207.52	207.1	207.71	208.48	208.46	207.69	208.52
205.5	204.67	204.91	206.81	206.01	205.61	205.91	204.99	206.11	206.32	205.42	205.21	205.13	204.96	206.16	206.26	205.19	205.81	206.09	205.25	205.58	206.17	205.73	205.07	204.76	205.09	205.68	205.52	206.01	206.34	206.15	205.65	205.72	205.73	204.6	204.14	205.76	205.54	205.74	205.83	204.57	205.61	205.72	204.6	205.8	207.81	205.35	205.9	205.99	206.25
208.27	207.58	207.38	207.3	207.44	208.35	208.6	208.46	207.86	206.36	206.99	208.13	207.22	206.67	208.24	207.81	209.33	207.84	209.8	207.29	206.15	208.75	207.99	207.84	208.59	208.15	207.4	207.62	206.74	208.01	207.53	207.88	208.89	207.57	207.89	208.54	207.12	208.53	208.13	207.11	208.56	207.16	206.89	208.4	207.7	207.73	206.87	208	207.78	207.82
209.47	208.72	209.6	207.85	209.08	209.23	208.44	208.98	208.51	209.14	209.1	210.35	209.18	209.38	209.34	208.39	210.42	208.45	209.48	209.81	208.75	208.25	209.3	209.25	207.97	208.68	208.26	208.16	208.49	209.18	209.71	208.9	207.86	208.96	209	208.09	209.06	208.79	208.74	209.34	208.32	209.49	208.42	209.18	208.67	208.5	209.64	208.1	207.64	208.8
203.85	203.25	204.66	202.85	204.31	203.89	203.87	204.16	202.56	203.36	203.5	204.44	203.73	203.59	202.78	205.23	202.57	203.17	203.62	203.5	204.63	203.21	203.26	202.96	203.94	203.74	202.94	204.5	203.83	203.54	204.84	203.32	202.98	204.09	203.66	204.39	203.66	203.6	202.94	204.02	202.52	203.52	204.12	202.92	203.41	203.89	204.62	203.84	204.51	203.24
209.45	209.83	209.39	209.27	209.37	209.01	210.16	208.78	209.73	208.99	209.46	208.37	209.28	208.98	210.09	208.44	208.8	209.12	209.66	208.89	209.95	209.44	209.48	209.91	209.26	208.94	208.97	209.57	210.53	209.46	209.66	209.91	208.99	210.34	208.86	208.69	209.45	209.83	209.79	210.48	209.35	208.74	208.8	209.61	209.98	209.69	209.89	209.32	209.84	209.85
217.3	216.26	216.06	217.81	216.88	217.95	218.31	217.69	217.45	216.89	217.35	217.15	216.32	216.79	217.34	217.04	216.57	217.68	216.08	217.62	217.55	216.97	216.79	216.98	217.33	217.66	218.32	216.16	217.25	216.57	217.41	215.95	216.99	216.85	217.79	217.48	216.89	216.27	217.05	216.6	217.04	219.05	216.45	218.41	216.23	216.89	217.16	216.31	217.07	217.21
211.36	210.69	212.24	211.71	211.51	211.44	211.04	211.28	211.31	211.6	211.09	210.11	210.47	210.44	212.03	212.37	212.3	211.82	212.24	210.82	212.68	211.19	211.7	210.98	211.18	210.96	211.96	211.92	212.41	212.3	211.89	210.62	211.19	211.69	212.26	211.68	211.81	212.47	211.24	212.01	212.25	211.68	210.18	211.8	211.57	211.83	211.69	212.31	210.82	211.31
203.77	203.49	204.45	203.8	202.28	203.7	202.89	203.83	203.71	203.73	204.15	202.77	202.99	204.05	203.84	202.36	203.08	203.51	203.5	204.05	203.59	202.9	202.67	203.99	203.09	204.41	205.05	204.25	205.39	202.88	202.66	203.65	203.76	203.48	202.57	203.46	203.52	203.42	203.62	203.32	202.55	204.57	202.91	204.41	203.68	202.82	202.9	202.04	204.27	205.06
208.44	209.74	209	208.75	209.85	209.35	208.24	207.87	208.73	208.81	208.66	208.76	209.02	208.66	208.01	209.46	207.92	208.12	208.73	209.65	209.5	209.24	209.55	207.83	208.16	208.66	207.66	208.71	208.6	208.81	207.1	209.68	207.84	208.06	208.8	208.75	208.82	209.24	207.45	209.64	207.98	208.57	208.64	208.51	208.28	208.82	208	209.81	208.63	208.41
209.43	208.74	209.28	209.81	209.2	209.76	209.18	209.11	208.59	211.16	209.42	210.19	209.68	209.68	209.09	209.87	209.69	210.76	209.29	209.1	210.12	208.73	210.45	210.34	210.26	210.45	209.58	208.77	210.26	209.63	209.21	208.94	209	208.22	209.94	210.18	209.24	208.38	210.63	208.09	208.86	208.61	209.66	209.23	210.43	210.04	209.91	208.68	209.16	209.69
203.23	203	202.76	202.52	203.43	203.12	202.18	202.76	202.95	203.39	202.18	202.26	202.07	202.19	202.43	202.79	202.38	203.03	202.35	202.67	202.26	202.08	202.82	203.45	203.57	204.11	201.33	201.59	203.16	202.12	202.27	202.84	203.42	202.3	203.04	202.83	202.12	202.07	203.48	203.58	202.81	200.85	202.45	202.75	202.6	201.98	203.31	203.07	201.65	202.72
207.77	209.57	208.71	208.6	208.94	207.99	209.04	209.17	208.84	209.88	208.63	208.72	207.96	206.86	208.58	209	209.33	209.19	208.52	208.7	208.45	209.35	209.7	208.9	209.32	208.22	209.28	209.19	210.32	209.34	209.2	209.01	207.99	209.6	209.15	209.36	208.47	209.31	208.99	208.44	209.11	208.84	207.86	209.26	208.47	208.96	209.6	208.74	208.82	208.45
203.42	202.44	202.5	202.87	202.73	202.35	202.86	202.5	202.39	202.32	201.88	202.92	203.55	202.01	203.36	201.75	203.15	203.84	201.95	202.03	203.15	203.32	202.71	202.84	202.79	202.12	203.53	202.21	202.27	202.38	201.32	203.45	201.58	203.23	202.43	202.79	200.64	202.82	202.38	203.06	202.06	204.04	203.64	202.58	202.41	203.14	202.12	201.6	201.51	201.34
200.61	200.77	201.29	200.91	200.41	199.49	201.18	200.45	199.94	200.58	201.15	200.62	199.91	201.46	200.08	201.44	201.12	200.23	200.56	199.88	199.87	200.79	199.67	201.5	200.18	201.54	201.97	200.35	199.52	201.48	200.29	200.21	201.53	199.8	199.79	199.9	199.9	200.33	199.49	198.84	201.17	199.64	200.28	201.33	200.23	200.63	200.95	198.87	199.59	201.51
209.85	207.95	208.07	206.94	207.53	207.45	207.5	208.45	207.66	206.91	207.81	207.47	207.45	208.31	207.2	206.78	208.23	208.02	207.67	207.12	208.38	208.33	206.62	207.64	208.44	207.67	207.63	207.42	207.58	207.81	208.85	208.05	206.14	208.24	207.6	206.94	206.97	208.46	207.94	207.53	207.34	207.56	208.3	207.43	207.72	209.19	207.9	208.44	207.01	207.94
212.34	211.54	211.83	212.11	211.41	213.01	212.3	211.19	210.79	212.15	211.51	211.03	212.4	211.01	211.24	210.92	211.59	213.39	212.34	211.72	211.53	211.44	211.79	212.26	211.67	212.45	211.59	211.51	211.81	212.08	212.04	211.78	211.64	211.9	210.88	211.16	211.95	210.9	211.79	212.24	211.05	212.41	212.13	211.36	210.95	211.92	212.06	211.14	212.02	212.03
209.44	209.18	209.56	210.3	209.4	209.99	208.95	208.99	210.23	209.21	209.06	208.74	210.13	208.83	211.42	209.5	209.79	210.54	208.82	210.73	209.16	209.81	209.91	209.39	209.58	209.53	209.49	208.72	208.09	208.57	210.2	209.22	209.47	209.23	208.62	209.34	208.86	210.08	208.92	208.9	209.39	208.66	210.27	210.2	208.9	209.43	209.9	208.93	209.34	210.31
207.34	209.77	208.69	207.95	208.05	208.64	209	209.49	209	209.48	209.11	207.42	208.51	209.56	208.85	206.98	208.39	207.13	208.89	208.91	208.96	207.91	208.73	208.91	208.7	207.76	208.68	207.63	208.74	209.81	207.85	207.11	207.58	209.16	208.48	208.79	208.44	209.56	208.23	208.67	210.06	207.85	208.9	208.56	208.8	207.99	206.72	208.04	209.03	209.16
205.9	206.05	204.98	203.99	204.92	204.48	205.1	203.27	205.17	205.66	204.27	204.51	205.58	204.33	204.28	203.91	204.51	204.03	204.4	204.85	204.69	204.99	205.14	204.24	204.94	204.13	204.85	204.82	204.61	205.02	204.02	204.92	205.25	205.84	206.57	205.26	205.13	205.03	204.47	206.14	204.89	205.78	204.24	203.49	205.72	204.26	205.46	204.47	204.8	203.66
212.98	213.87	213.64	213.18	213.51	214.05	213.86	212.97	214.39	213.97	214.1	213.59	213.64	213.48	214.63	214.43	214.1	214.33	214.23	213.8	214.46	214.2	213.42	214.02	213.07	213.48	213.47	214.57	213.87	213.43	213.68	214.36	213.16	214.49	213.12	213.85	214.09	213.32	213.32	214.37	213.48	213.83	213.52	214.27	213.91	213.88	213.17	212.71	214.6	213.65
203.49	203.85	204.02	202.85	203.9	203.11	204.31	203.13	202.89	203.1	204.48	204.32	203.41	203.42	203.06	202.52	204	202.5	203.45	202.4	204.03	204.86	204.4	204.31	203.75	202.83	201.68	203.5	205.56	203	204.68	203.2	205.22	203.73	202.71	204	203.7	202.99	203.48	203.4	202.81	203.25	203.57	203.57	203.33	203.06	204.32	203.52	202.95	203.89
199.36	200.13	199.76	198.27	200.28	198.3	199.6	200.26	199.03	199.62	198.97	199.07	199.82	198.6	198.96	199.93	199.79	199.75	198.38	200.18	199.12	199.58	199.92	199.17	198.53	199.57	198.97	200.28	199.92	198.78	199.62	197.88	198.91	199.41	198.24	199.52	198.69	199.53	199.63	200.38	199.11	198.86	199.06	199.4	199.82	199.75	199.73	199.96	199.72	198.56
202.18	202.1	203.21	201.63	202.92	202.68	203.36	202.56	202.13	202.2	203.15	202.51	203.24	202.29	204.52	202.81	202.54	202.71	202.32	202.4	203.02	202.83	202.58	202.3	203.11	201.87	202.27	201.83	203.63	202.3	202.95	201.37	202.2	202.88	201.53	202.57	203.01	203.34	203.07	201.25	201.98	201.14	201.95	203.22	202.39	202.69	202.69	202.62	202.58	202
199.21	199.54	199.92	199.45	199.2	198.65	199.79	199.26	199.09	200.04	200.66	198.79	199.63	200.44	199.82	200.29	199.93	200.2	199.4	199.52	199.55	199.57	198.92	198.58	198.61	199.96	199.4	199.16	200.09	199.34	200.58	200.53	198.97	199.45	199.28	199.14	199.34	199.98	198.81	200.04	199.1	200.58	199.7	199.94	200.24	198.87	198.68	199.57	199.42	199.48
202.11	202.39	203.41	203.01	202.56	202.44	203.14	203.29	202.6	203.13	202.83	203.14	203.93	203.4	203.58	203.74	203.96	202.72	203.12	203.79	203.17	203.4	203.13	203.26	203.15	203.21	204.04	203.72	204.03	202.72	202.75	203.93	203.02	203.09	203.77	203.49	202.99	203.81	203.91	202.97	203.89	203.84	203.13	203.6	203.55	203.77	203.03	203.89	203.67	203.51
208.32	208.92	207.58	207.25	207.42	206.67	207.77	208.08	207.42	207.12	207.54	207.34	206.74	207.64	207.52	208.01	207.62	207.3	208.25	208.22	207.52	208.13	207.75	207.85	208.58	207.76	209.16	206.41	207.96	209.32	208.09	207.24	208.63	208.11	206.4	206.65	208.47	207.23	206.75	208.54	208.86	208.24	207.32	207.87	206.8	208.19	207.03	208.55	207.65	208.98
200.01	198.75	200.68	200.2	199.85	199.66	199.77	199.4	199.29	200.32	200.11	199.97	200.85	200.05	200.75	201.5	200.41	200.62	200.59	199.77	201.1	200.14	199.05	199.87	200.05	200.64	200.62	199.85	200.91	199.6	200.52	199.35	201.27	201.07	200.26	201.29	199.83	199.75	200.31	201.08	198.83	199.69	201.68	200.99	200.22	200.71	200.62	200.07	200.59	200.39
201.95	203.58	201.3	201.52	202.67	202.45	203.52	202.55	203.54	203.14	202.89	200.85	201.6	203.27	203.77	203.23	203.04	201.41	203.88	201.63	203.15	202.69	203.27	202.24	201.21	202.59	203.02	202.14	203.23	202.57	201.83	202.41	202.7	201.43	202.17	203.55	203.47	201.81	202.23	202.88	202.85	202.35	203.02	202.05	201.64	202.06	202.89	202.59	202.2	201.98
209.64	210.57	209.38	208.29	209.65	208.82	209.72	209.2	210.35	209.95	210.45	209.32	209.41	208.97	210.3	209.88	209.97	209.22	210.42	209.37	209.6	209.69	209.02	209.07	210.77	209.2	209.24	209.88	209.24	209.61	210.23	209.26	210.13	208.77	209.69	208.94	210.36	209.72	209.9	209.52	209.19	209.63	210.55	209.97	210.42	208.86	209.64	209.36	210.05	210.25
213.24	212.87	213.31	213.52	212.2	213.12	214.36	212.59	213.14	213.02	213.63	213.71	213.68	211.86	213.27	212.76	212.92	212.61	212.53	211.58	212.88	213.16	213.12	213.34	214.33	213.67	213.51	212.5	214.34	212.48	211.79	213.88	212.44	213.67	212.29	213.95	213.23	210.99	213.4	212.81	212.74	213.4	213.7	212.06	213.27	213.7	213.82	212.59	212.43	212.92
204.94	205.13	203.76	203.82	204.88	203.52	204.21	205.22	205.05	203.18	203.84	205	204.61	202.85	204.99	205.36	203.25	204.56	204.59	204.18	204.11	204.11	204.74	204.74	203.81	204.04	204.51	204.86	204.61	204.48	203.94	204.11	204.39	205.35	204.47	203.67	205.93	205.35	204.81	205.99	204.05	204.03	205.31	204.59	204.28	204.16	203.64	204.8	205.08	204.64
213.32	213	211.32	210.91	212.57	212.2	211.78	212.1	213.11	211.69	213.53	212.31	211.98	212.67	212.57	212.52	211.42	213.09	213.16	212.94	212.71	212.73	212.09	212.51	212.45	212.07	212.78	212.59	211.94	212.58	211.1	211.9	212.39	213.59	212.36	211.6	211.74	212.54	212.65	211.19	212.62	212.76	212.14	213.41	212.63	212.29	212.06	212.91	212.9	212.31
208.26	207.83	208.48	208.77	208.45	208.56	208.5	209.22	209.54	209.32	208.76	206.91	208.57	208.58	208.27	209.09	208.57	208.91	208.71	208.89	208.28	208.61	209.57	209.49	208.29	207.22	208.46	208.61	209.16	209.19	207.75	208.83	208.88	208.59	209.73	208.4	209.57	208.25	208.96	209.29	208.9	210.13	210.22	208.63	209.39	209.64	209.16	208.54	208.74	207.9
206.92	206.15	206.05	206.96	205.69	206.9	206.05	206.47	205.67	206.82	206.67	206.79	206.18	206.6	207.5	207.28	207.44	207.54	206.21	206.68	206.15	206.06	207.02	205.51	205.67	205.42	206.16	206.74	205.22	207.1	207.15	206.49	205.94	205.97	207.19	207.22	207.06	206.06	204.92	207.99	206.68	206.41	205.05	206.3	207.33	206.72	205.75	206.72	205.38	206.32
202.43	203.63	204.17	202.69	204.1	203.69	204.2	205.02	204.04	204.93	204.31	203.65	203.99	203.81	203.29	204.01	203.44	203.55	201.69	204.46	204.22	203.67	203.98	203.68	203.48	204.89	203.49	204.17	204.5	203.94	203.74	203.03	203.78	204.32	203.7	203.67	204.5	204.92	204.07	203.22	203.49	203.83	203.41	203.7	203.22	203.89	204.1	203.13	203.23	203.6
199.05	198.99	199.43	199.47	199.86	199.27	199.28	199.05	200.65	199.79	199.64	200.3	199.58	197.79	199.23	198.4	200.03	198.78	201.05	200.17	200.21	199.31	198.03	199.43	198.78	199.57	199.5	198.18	198.98	198.91	199.22	199.56	200.44	198.77	199.8	199.56	199.6	200.38	200.18	199.71	199.62	198.05	199.51	200.21	197.77	200.37	200.38	198.26	200.31	198.68
193.94	195.86	195.11	194.98	195.41	195.89	195.45	194.5	195.72	194.49	194.29	195.28	196.16	196.33	196.3	195.54	195.57	195.69	195.5	195.27	195.68	195.28	194.77	195.91	195.47	194.74	195.51	195.34	194.53	196.05	195.04	195.46	195.9	195.35	195.91	195.33	196.17	195.4	194.83	194.08	195.87	196.22	195.62	195.93	194.22	196.1	193.9	195.89	195.07	195.28
199.05	200.64	198.96	200.55	200.19	199.77	200.51	200.24	199.86	199.05	199.46	198.8	199.01	199.19	200.37	199.26	198.91	199.82	199.02	199.05	200.33	200.23	199.62	198.03	199.1	199.98	200.79	198.07	199.49	198.87	199.39	200.05	199.49	199.73	199.01	198.69	199.29	199.68	198.03	198.78	198.69	198.98	198.86	198.23	199.43	200.17	199.75	198.99	199.98	199.73
216.6	217.24	216.61	217.89	216.28	217.11	218.41	216.42	218.06	216.37	216.58	216.64	216.03	217.87	218.17	216.58	216.96	216.32	216.89	217.2	217.88	215.69	218.17	215.86	216.49	217.55	216.59	216.87	215.71	217.72	216.38	215.51	216.38	217.67	216.93	216.92	216.39	216.33	218.91	217.9	218.14	216	216.2	217.57	217.23	217.92	216.53	217.2	216.55	217.09
203.82	203.21	204.4	203.28	203.11	203.35	203.34	202.94	204.09	203.93	204.16	204.65	204.29	203.3	205.11	204.38	203.01	203.35	203.47	204.54	204.13	203.83	204.32	204.07	203.76	203.65	203.7	203.79	204.19	205.33	203.35	204.37	204.66	203.35	202.79	203.59	204.8	202.13	204.51	202.93	203.62	204.24	203.73	202.94	203.05	203.99	204.06	204.55	204.49	205.91
203.16	202.3	201.58	201.91	202.34	203.17	203.36	203.19	202.39	203.13	203.28	202.96	202.57	202.57	203.55	201.45	202.16	202.82	202.16	203.2	202.38	202.14	202.18	203.83	202.64	202.6	202.95	204.09	202.74	202.42	203.94	202.08	201.1	200.84	203.67	204.22	202.04	201.38	203.39	203.72	204.12	203.14	201.96	202.36	203.19	202.17	201.63	203.2	201.9	202.96
217.44	218.05	217.21	216.68	216.4	216.92	216.73	216.46	217.12	216.64	217.58	217.26	215.68	216.73	217.65	216.71	217.58	217.48	217.12	216.65	216.77	216.15	217.09	216.98	216.35	217.07	217.23	216.84	217.79	216.16	217.24	219.23	215.55	217.47	218.46	216.53	218.01	217.89	216.71	217.12	217.6	215.9	216.98	217.59	216.96	216.86	216.76	216.66	217.09	217.25
206.19	205.06	206.82	206.5	206.38	206.34	206.01	205.14	206.31	206.48	206.56	204.59	205.94	205.05	206.02	205.66	206.49	205.23	205.7	204.5	205.16	205.47	205.57	205.41	206.36	205.03	206.75	204.89	205.07	206.15	206.74	205.87	204.54	204.81	205.92	205.32	205.8	204.89	205.63	205.68	205.49	206.83	206.44	205.97	206.2	205.96	206.03	205.91	205.29	205.92
200.41	200.46	201.68	200.53	199.85	199.98	199.67	200.23	200.74	201.07	201.61	199.39	200.45	200.58	200.96	200.12	199.88	199.76	200.07	201.32	201.18	199.78	201.55	200.72	200.02	199.83	200.2	201.27	201.47	201.07	199.9	200.8	200.7	199.68	200.98	199.84	200.72	200.45	200.05	200.06	200.11	200.6	199.74	200.6	201.15	200.62	201.49	201.64	201.19	199.47
204.46	204.41	204.04	205.22	205.69	204.01	204.41	204.94	206.37	204.79	204.85	204.99	204.61	204.81	204.94	204.49	204.53	205.07	203.33	204.31	204.5	203.81	205.03	204.01	204.22	203.92	204.67	204.35	203.23	205.03	204.99	204.37	204.72	204.72	205.04	204.35	206.05	204.33	204.02	205.44	204.08	204.04	204.02	204.81	206.18	205.55	205.1	203.93	204.16	205.53
207.75	209.04	208.31	208.84	208.5	209.25	208.55	208.55	207.11	209.22	210.08	208.45	208.65	209.41	208.73	209.15	208.78	210.05	209.9	209.24	208.85	209.31	209.02	208.58	207.68	208.3	208.22	208.91	209.3	207.84	208.83	209.33	209.68	209.31	209.2	209.66	207.69	209.17	207.13	208.92	209.55	208.32	209.92	208.99	208.44	208.44	207.84	209.48	208.89	208.22
198.43	199.48	201.06	198.5	199.25	199.33	199.72	199.32	199.86	200.16	200.39	198.92	199.84	198.5	199.52	199.48	198.6	198.63	199.87	199.76	200.16	198.85	199.83	200.4	198.99	197.96	199.44	200.62	197.63	200.04	199.19	200.56	198.94	199.83	199.34	200.63	199.38	199.45	199.65	198.8	200.32	199.93	199.28	200.03	199.96	198.96	200.1	199.02	199.76	198.89
201.56	201.41	200.99	201.18	200.56	200.49	200.67	200.84	202.63	200.6	201.87	201.46	200.9	201.03	202.41	200	201.57	201.21	201	201.36	201.56	201.63	201.85	200.47	200.39	201.01	201.19	201.3	203.07	200.58	200.3	202.09	200.91	201.78	202.06	201.78	200.7	200.81	201.08	200.94	201.34	200.4	202.16	201.39	201.07	202.04	201.11	201.55	201.76	200.68
204.83	205.09	204	204.25	204.15	204.41	204.95	204.99	204.66	204.45	205.24	205.74	204.28	204.78	204.47	204.1	205.25	205	205.26	205.82	202.78	204.53	203.83	204.47	204.45	204.59	203.9	204.71	204.22	204.85	204.5	204.61	204.25	204.45	204.39	203.5	204.16	203.57	204.77	204.97	204.17	204.79	204.82	204.61	204.4	205.06	203.74	203.68	204.57	205.37
208.05	207.89	206.72	207.65	208.63	207.43	208.14	208.52	208.6	207.77	208.44	205.91	207.38	208.01	206.87	208.1	208.33	207.14	209.01	207.82	208.11	207.92	207.14	208.19	207.77	207.94	207.79	206.61	208	207.35	207.88	207.08	208.83	208.03	206.74	207.72	207.83	206.36	207.76	207.26	207.58	207.28	208.78	206.49	207.75	207.36	207.57	207.83	207.4	207.63
201.33	200.36	200.11	200.56	200.08	201.73	199.81	200.64	201.13	199.95	199.77	199.77	200.22	201.42	201.58	200.33	200.62	199.4	200.69	200.98	200.2	200.92	199.96	201.21	200.62	201.1	201.83	201.08	200.18	199.71	199.43	201.62	200.36	201.01	200.03	199.6	200.44	200.63	200.03	200.78	201.21	200.8	198.8	201.01	199.29	200.3	200.72	199.88	199.92	201.04
213.5	214.53	212.86	212.4	213.04	211.59	213.13	213.1	213.03	213.56	213.18	212.87	213.29	213.44	212.92	213.81	213.54	212.35	213.11	213.08	213.38	213.63	213.78	213.2	212.98	213.03	214.23	212.38	213.97	213.3	213.57	213.28	213.49	212.79	212.55	213.9	212.2	213.1	213.52	212.9	213.11	213.71	213.15	213.01	213.02	213.19	213.31	212.76	212.8	212.95
207.09	208.13	209.03	207.86	208.25	208.16	207.72	208.26	206.9	208.31	209.25	207.1	207.98	208.73	206.2	207.49	207.51	207.64	207.72	208.19	207.4	207.94	208.95	207.39	208.62	208.05	207.42	208.11	208.1	207.36	208.29	208.2	207.8	207.15	208.08	206.71	207.28	207.42	207.88	207.55	208.46	208.6	209.34	208.18	208.6	207.66	208.49	209.82	208.18	206.79
217.5	216.81	216.82	218.81	218.43	217.27	217.69	218	218.24	217.79	218.37	218.02	218.05	217.06	216.4	218.45	215.89	217.26	218.8	216.9	217.85	217.64	217.54	218.86	217.94	218.9	218.55	218.65	217.47	217.42	219.06	218.34	216.84	218.86	218.21	217.83	217.45	219.19	217.26	215.91	217.24	217.34	218.16	217.78	217.44	218.1	218.97	217.59	217.1	217.79
212.92	213.15	211.99	212.53	211.62	211.96	211.73	211.59	213.2	213.13	213.13	212.55	212.41	211.82	212.11	210.84	210.86	211.58	211.8	211.7	211.72	213.28	212.2	212.71	212.97	213.06	211.76	212.12	210.8	212.79	213.27	212.15	211.68	211.73	211.62	213.76	212.4	212.98	212.48	212.17	211.85	212.24	212.52	212.95	212.16	212.73	211.92	211.76	212.03	212.48
203.51	202.97	203.19	202.21	202.63	202.99	203.68	202.78	203.46	204.55	202.53	203.99	204.01	203.26	204.61	203.24	203.45	203.32	204.41	202.02	204.4	204.1	203.2	203.21	203.4	203.59	203.98	202.8	202.61	204.23	203.06	203.2	203.12	202.37	203.39	203.78	203.55	203.01	203.54	203.02	203.09	204.01	202.79	203.68	204.31	202.51	203.45	203.07	203.13	202.97
204.68	202.88	203.56	203.97	203	203.26	202.56	203.54	203.99	203.77	203.65	203.07	203.61	203.83	203.78	203.39	203.54	204.69	203.55	202.86	203.35	204.02	202.24	204.12	204.02	201.98	202.74	203.37	203.05	202.59	203.72	201.8	203.54	203.92	203.58	202.44	203.47	203.49	203.16	204.76	202.79	204.53	203.04	202.78	203.96	202.7	204.92	203.2	204.05	203.89
211.65	210.51	211.09	211.67	211.72	211.51	212.06	210.61	210.65	211.52	211	211.83	211.63	212.18	212.14	212.38	211.75	212.38	211.28	212.47	211.64	211.69	210.49	212.14	211.82	211.52	211.08	211.81	211.51	211.34	212.37	212.49	211.8	211.59	211.45	211.29	211.43	211.97	211.55	212.21	210.26	211.6	211.73	210.61	212.66	211.36	211.67	212	210.87	210.91
205.88	205.54	205.84	206.39	205.63	206.28	205.55	205.76	205.16	205.22	205.65	204.82	206.55	205.26	206.73	204.31	206.44	205.61	205.93	205.59	205.67	205.09	205.76	205.32	204.77	205.97	205.31	205.73	204.91	204.94	204.61	206.19	206.34	204.96	206.16	205.55	206.33	206.54	205.07	205.96	205.61	204.79	205.63	206.34	205.72	205.64	205.83	204.99	205.35	206.14
206.33	205.48	205.68	205.69	205.02	206.85	206.64	206.62	206.21	205.78	205.44	206	204.76	206.07	205.75	205.37	206.12	205.91	205.89	206.47	206.02	205.3	204.77	206.08	205.15	205.64	204.12	206.27	205.74	206.74	204.86	205.85	204.67	205.78	203.75	206.13	206.75	205.24	205.9	205.26	205.34	204.48	204.41	207.12	206.36	205.28	205.09	204.95	205.18	204.7
216.74	216.75	217.61	218.71	217.11	217.89	217.33	216.69	218.44	217.25	217.55	217.69	218.63	218.47	217.16	218.76	217.94	217.81	217.96	217.6	217.75	217.57	219.21	216.89	218.18	218.14	218.12	218	216.66	218.05	217.78	219.32	217.28	218.16	219.07	218.15	217.04	218.43	218.33	218.52	218.65	216.68	216.67	216.47	217.94	218.39	217.87	216.97	217.73	217.67
217.61	217.46	216.87	217.36	216.65	216.31	216.94	217.43	216.34	217.52	217.06	217.74	217.33	216.39	216.16	218.22	217.13	216.95	217.28	217.47	216.64	216.33	218.03	216.9	216.65	217.51	217.33	216.65	217.29	217.94	219.03	218.37	216.93	217.32	218.07	216.87	216.25	217.4	217.06	216.99	216.83	217.15	217.88	218.45	217.08	217.45	216.86	217.65	217.31	217.49
210.92	211.73	211.66	212.9	211.68	211.22	211.12	212.07	212.69	211.81	211.56	211.9	211.87	211.6	212.11	212.77	211.01	211.64	211.61	212.29	211.52	212.37	211.5	211.17	212.67	212.85	211.26	211.5	211.02	212.74	212.03	211.96	212.13	211	211.8	212.04	212.05	211.27	212.51	211	211.65	212.24	210.74	211.88	211.23	211.88	212.17	211.18	210.97	210.61
203.81	202.91	204.5	203.77	204.39	203.74	203.02	203.15	204.12	204.67	203.61	203.9	203.42	203.93	203.25	203.96	204.17	204.53	204.17	204.19	203.64	203.48	203.04	203.21	204.17	203.84	203.8	203.85	203.76	204.61	204.64	203.49	204.26	205.68	202.39	204.84	204.17	204.56	203.57	203.56	203.87	203.81	203.94	202.63	204.18	204.39	204.72	204.05	202.9	203.84
211.42	211.9	211.2	211.63	211.53	211.79	212.05	211.9	211.89	211.62	211.67	211.22	211.96	211.07	211.53	211.91	212.9	211.98	211.34	212.75	210.74	212.4	212.26	211.19	211.75	212.15	211.94	211.14	212.21	211.79	212.35	211.13	211.67	211.93	210.88	211.5	211.22	212.77	212.55	212.05	210.99	211.2	212.29	211.52	212.34	212.43	211.14	212.09	211.5	212.35
207.34	208.08	208.64	207.68	208.77	208	208.26	208.18	208.66	209	208.49	209.22	207.92	208.72	208.61	208.5	208.12	208.22	207.37	209.52	207.58	207.7	208.75	208.61	209.1	208.52	208.6	208.31	208.17	208.15	207.53	208.34	207.75	208.23	208.85	209.02	208.43	208.33	209.45	208.46	207.11	208.6	209.74	209.01	208.93	208.33	208.93	208.3	208.09	207.93
216.74	218.01	217.86	217.32	216.73	216.65	217.39	216.83	217.58	216.14	216.78	216.83	217.25	216.72	217.53	216.43	217.32	216.62	216.69	217.35	217.68	215.77	217.13	217.74	215.99	217.23	216.73	217.05	217.05	217.38	217.08	216.62	217.99	216.69	217.55	216.77	216.69	216.87	217.3	218.43	217.49	218.03	216.98	217.2	217.81	217.57	217.08	216.93	216.09	217.18
217.23	217.27	216	216.85	216.22	216.19	216.48	217.79	217.49	217.32	215.92	216.67	216.4	218.4	217.45	216.45	216.8	216.91	216.84	216.56	217.01	217.91	216.65	217.5	216.92	217.15	217.02	216.66	216.5	217.75	217.06	216.42	216.28	217.36	216.32	217.62	217.89	217.26	217.17	216.62	217.39	215.79	217.37	217.05	217.38	215.83	217.14	216.36	216.76	217.35
213.68	212.47	212	213.29	212.58	211.52	212.92	214.49	212.73	213.64	212.17	213.31	213.43	213.69	213.27	212.44	214.47	212.57	212.66	213.08	212.69	213.22	212.15	212.46	212.29	213.32	212.46	213.54	213.55	212.79	211.94	212.34	212.76	212.4	212.78	213.58	212.62	212.48	212.73	213.09	212.09	212.4	213.78	213.1	213.83	212.68	213.05	212.7	212.24	212.19
211.93	211.79	212.41	211.87	212.26	211.56	213.42	211.69	212.29	211.69	211.91	211.65	212.88	211.92	212.1	210.53	210.11	212.33	211.82	211.3	211.58	210.64	211.43	212.35	210.94	211.81	212.51	210.92	211.36	212.01	211.51	211.62	212.59	211.54	212.27	211.43	210.66	211.09	211.76	211.83	212.07	210.25	211.67	212.47	211.73	211.66	212.87	211.16	211.73	211.21
202.61	202.22	200.06	200.47	201.29	201.15	200.99	200.35	200.91	199.59	201.56	201.37	201.16	201.83	202.22	201.1	202	201.67	201.98	200.89	200.57	201.43	201.59	201.17	202.52	202.5	200.65	201.65	200.2	201.13	201.18	201.19	202.14	201	201.56	200.36	202.27	201.13	201.45	201.12	200.35	201.54	202.04	201.76	200.66	201.61	201.34	198.6	201.15	200.82
208.85	207.43	207.54	208.48	207.09	206.33	208.6	207.31	208.41	207.42	208.15	206.97	207.79	207.52	207.59	207.81	207.52	206.92	207.1	208.86	208.18	208.37	207.68	208.47	208.6	208.86	208.31	206.83	208.44	208.04	206.62	206.8	207.69	206.64	206.82	208.12	207.44	208.6	207.01	208.5	207.05	206.52	207.32	208.5	207.04	207.23	206.83	207.99	208.33	207.49
211.43	212.8	212.83	213.05	213.76	213.28	213.29	213.27	211.47	212.87	212.85	213.08	212.46	212.84	212.87	211.99	213.6	212.25	213.08	213.75	213.13	213.26	213.32	212.98	213.81	212.86	213.72	212.47	213.13	212.92	213.26	212.32	213.75	213.41	212.57	212.99	212.72	212.93	212.33	213.97	213.29	212.01	212.51	214.18	213.45	213.3	213.7	212.54	212.44	215.08
205.59	205.11	205.91	206.75	205.91	205.83	205.53	205.07	206.17	205.82	206.56	205.59	205.8	205.43	205.59	205.7	206.19	206.56	205.52	205.7	205.44	204.9	205.51	205.08	206.33	206.82	205.25	206.68	205.95	205.17	205.64	205.67	205.82	205.02	205.57	204.36	205.66	205.11	207.48	204.87	205.49	205.36	204.38	207.08	206.2	206.05	205.05	206.34	206.36	205.81
207.95	208.06	209.38	207.43	208.8	207.73	208.82	208.14	208.96	208.53	208.29	208.99	209.27	208.86	208.42	208.92	208.86	208.43	208.82	207.48	208.28	207.63	208.46	208.38	207.86	209.16	208.19	209.21	209.25	208.77	208.81	208.75	208.24	209.4	210.3	209.18	208.77	208.01	208.7	208.86	208.25	209.55	207.99	208.44	208.65	208.61	208.44	209.15	208.84	209.18
208.98	209.3	208.57	209.23	210.09	208.25	209.8	209.35	210.24	209.03	209.58	208.22	208.71	209.57	208.49	208.56	210.52	209.82	210.04	209.2	208.44	209.27	209.45	210.2	209.32	209.08	209.96	210.01	209.25	209.81	208.95	209.09	208.74	209.79	210.42	207.79	210	208.91	209.95	209.95	210.29	209.65	210.75	210.16	209.53	209.74	210.04	209.73	209.33	208.41
203.2	203.31	202.24	202.82	202.43	203.3	202.98	202.09	202.65	203.42	201.75	202.15	201.68	201.92	202.58	203.25	200.48	202.43	202.84	201.68	202.49	203.14	202.66	201.94	203.48	202.39	202.4	202.24	201.95	202.82	201.92	202.61	201.58	201.75	202.47	203.19	203.92	202.23	202.64	202.86	202.62	202.12	201.81	201.95	202.74	202.01	202.3	202.48	202.86	202.05
207.75	207.5	209.54	208.42	207.91	208.76	207.51	208	208.46	207.61	207.98	208.63	207.39	207.79	207.59	207.17	207.52	206.47	207.56	208.38	207.64	207.3	207.29	206.87	208.31	208.3	207.26	207.76	206.99	207.96	208.37	206.75	208.38	207.09	207.02	208.58	209.15	207.9	206.97	209.66	207.31	208.3	207.76	208.09	207.03	207.43	207.99	207.92	207.43	208.72
199.45	200.46	200.13	200.29	199.5	201.33	200.7	199.52	201.2	200.58	201.1	200.34	199.26	200.79	200.38	200.38	200.31	200.36	199.4	201.33	201.03	200.38	199.89	200.71	201.1	200.52	199.99	200.33	201.69	200.66	201	200.3	200.12	200.9	200.19	199.83	200.94	200.42	200.44	200.11	200.35	199.85	201.05	200.26	201.1	199.79	200.81	200.65	200.14	200.74
203.06	202.75	203.72	203.67	203.25	203.87	204.06	203.38	203.34	203.48	202.08	204.96	203.64	202.31	203.75	203.32	203.1	204.36	203.19	204.85	204.01	202.46	203.32	202.85	203.86	204.04	204.39	203.94	202.95	205.1	204.53	204.07	204.56	204.22	204.51	202.37	203.35	203.94	204.35	203.45	202.63	203.01	203.63	203.13	203.58	203.92	203.51	203.83	203.73	204.63
212.52	212.56	213.62	212.64	212.82	212.08	212.44	212.97	213.13	213.53	213.34	212.48	213.22	212.72	213.53	212.86	213.24	213	212.92	212.22	212.45	212.69	212.7	213.25	211.96	213.23	212.31	213.57	212.14	213.55	213.1	213.02	212.13	212.97	213.64	213.81	212.56	213.75	213.03	213.15	212.39	213.27	213.29	212.56	212.98	212.8	213.39	213.47	213.25	213.14
203.62	203.69	203.31	205.26	204.49	203.49	203.98	203.17	203.84	203.86	204.47	204.55	203.51	204.93	205.94	203.48	204.51	204.23	204.3	203.58	203.74	203.32	204.3	203.02	204.68	203.91	203.84	204.04	203.4	205.54	204.3	203.72	204.46	204.35	204.31	203.37	204.15	203.19	203.47	203.76	204.08	204.86	204.05	203.1	204.27	203.06	203.47	203.19	202.16	204.11
210.42	210.52	209.71	208.39	210.2	210.18	208.9	209.33	210.41	210.75	210.53	210.17	209.83	209.93	208.64	208.78	209.98	208.81	208.98	209.45	210.04	210.17	209.58	209.84	210.12	207.16	209.85	209.34	209.03	209.82	209.62	210.57	210.58	209.37	209.43	209.35	208.38	209.87	209.42	209.26	209.68	209.2	209.93	208.38	209.6	210.01	211	209.03	209.46	209.58
204.19	203.55	203.41	203.76	203.6	202.93	202.92	203.62	202.6	203.57	202.35	202.7	203.84	203.25	203.91	202.58	203.99	203.01	203.71	202.88	203.44	203.04	203.21	202.45	204.01	203.98	202.74	203.45	202.35	204.25	203.79	202.76	203.55	202.9	203.55	203.26	203.34	203.73	203.14	202.78	203.6	202.47	203.62	202.22	203.31	202.63	202.67	203.02	202.99	203.35
211.82	211.59	211.4	211.59	212.2	212.63	211.56	211.71	211.8	212.27	212.46	212.01	211.09	212.06	210.62	212.15	211.01	211.09	211.8	212.79	211.41	212.18	211.78	211.12	211.35	211.94	211.39	212.41	212.35	211.3	212.31	212.72	211.39	211.75	212.75	212.51	210.98	210.93	211.85	211.95	211.18	212.74	212.77	211.03	211.26	212.35	210.67	211.37	210.92	212.27
208.91	209.05	208.87	209.56	208.92	208.89	208.36	208.68	209.66	208.51	208.76	208.57	209.97	208.7	209.2	208.28	208.68	208.46	208.45	207.51	208.69	208.47	208.86	209	208.34	208.95	208.86	207.39	208.68	208.84	210.26	208.74	209.19	209.29	208.13	208.52	208.67	208.45	209.9	209.09	208.87	208.48	208.45	208.83	208.54	208.83	207.77	208.59	209.27	208.94
199.39	198.47	198.86	199.33	200.1	199.27	199.63	199.13	199.66	199.41	199.64	198.82	200.01	199.19	198.51	199.49	200.78	200.46	198.93	199.28	198.96	197.92	198.22	200.45	200.48	199.55	199.29	198.69	199.03	199.54	199.09	199.16	199.46	200.64	199.77	199.42	199.37	198.43	199.16	199.24	199.16	199.94	199.84	198.36	199.74	198.75	199.34	199.46	199.13	198.45
203.88	202.55	202.79	203.56	202.99	203.51	203.32	203.25	203.43	203.62	204.12	202.83	203.35	202.58	204.16	203.32	203.03	203.72	203.42	203.09	203.17	202.26	203.17	203.41	203.88	203.07	203.9	203.58	203.34	203.03	202.85	203.3	202.89	202.64	202.99	202.33	203.39	203.68	203.3	203.71	202.52	203.04	204.01	203.61	202.87	202.43	204.25	203.57	202.44	203.13
208.58	207.62	207.92	207.37	207.74	207.33	208.53	207.55	207.21	207.86	207.43	207.07	207.91	206.84	206.3	206.72	206.9	207.91	208.04	207.49	207.87	207.5	207.83	207.39	207.38	207.56	208.36	207.68	206.9	206.91	206.61	208.55	206.86	206.83	207.47	208.05	208.71	207.71	208.14	207.58	208.39	208.22	206.09	208.46	207.42	207.47	207.11	207.36	206.6	208.3
206.6	206.27	205.9	207.64	206.47	206.01	206.56	207.44	206.46	206.03	206.78	205.47	206.26	205.72	206.97	206.68	206.88	205.9	206.13	206.6	207.13	206.02	205.64	206.04	206.21	207.64	206.25	206.81	206.44	205.97	206.43	206.72	206.32	206.81	207.05	206.76	205.84	206.12	206.38	207.37	206.88	206	205.88	206.41	207.01	205.51	204.47	206.71	206.69	206.3
211.86	212.39	212.56	212.19	212.39	210.63	211.13	211.78	211.73	211.7	211.44	211.09	212.66	212.33	212.24	211.66	212.33	211.81	211.84	213.19	212.91	210.26	212.59	211.57	211.06	211.52	211.81	212.71	212.71	211.72	210.88	211.42	212.28	211.13	213.15	212.94	211.69	211.56	210.59	211.25	211.38	210.17	212.48	212.2	210.79	211.84	211.43	210.97	212.16	211.52
202.85	203.74	203.49	204.33	203.98	202.74	202.93	204.47	204.56	204.3	204.12	203.47	203.15	203.94	202.67	203.78	204.2	204.56	203.35	203.81	202.16	203.35	204.56	205.85	204.51	203.7	203.37	203.3	203.95	204.35	202.23	203.79	203.57	203.66	202.04	203.9	203.94	204.49	204.27	203.56	204.02	203.78	204.06	203.86	203.94	204.25	204.68	204.04	203.18	203.21
199.47	198.97	199.81	198.87	199.36	200.42	198.87	199.14	199.47	199.34	199.72	200.24	199.28	200.15	199.7	199.24	199.75	200.09	200.59	200.18	198.63	198.92	199.27	200.75	199.9	199.07	200.36	199.58	197.67	199.63	199.56	199.52	199.64	200.36	199.12	199.53	199.12	199.87	199.91	198.87	199.85	200.05	199.99	199.34	198.95	198.78	199.34	199.67	199.74	199.41
208.68	208.31	208.47	207.76	208.08	207.86	208.75	208.67	208.43	208.5	207.36	208.09	209.04	209.51	208.92	209.22	208.79	208.99	208.12	207.85	207.87	209.42	209.06	208.9	208.82	209.18	210.16	208.4	208.24	208.76	208.35	209.17	208.27	209.57	207.65	208.33	208.46	208.11	208.91	207.74	209.26	208.12	208.49	207.2	207.2	208.13	208.44	208.48	208.54	208.08
209.16	210.7	210.32	208.9	209.4	208.77	208.35	208.35	208.19	208.96	208.74	209.52	208.52	207.85	208.59	209.27	208.87	208.36	209.07	209.11	208.81	209.23	208.2	208.38	208.33	209.56	208.4	207.03	208.19	208.99	208.23	208.18	209.37	209.24	208.74	209.6	208.25	207.73	208.73	208.5	209.45	210.19	210.28	209.33	209.35	207.41	208.86	208.6	209.61	208.49
209.29	208.55	208.79	208.57	209.24	207.62	209.62	208.61	208.94	208.75	209.09	208	209.01	207.16	207.65	208.5	207.85	208.07	208.83	208.78	209.07	209.36	208.31	208.04	208.47	208.38	208.37	208.96	208.2	207.81	209.18	209.12	208.03	209.74	208.07	208.12	209.39	208.48	208.05	207.84	209.5	208.94	208.82	209.09	208	209.15	206.96	209.41	208.92	208.89
207.84	207.76	207.8	206.41	207.75	206.96	207.37	207.69	208.49	208.05	206.53	207.83	207.67	207.54	207.32	207.99	207.98	207.03	208.19	207.99	206.9	206.84	208.3	206.99	207.45	208.31	208.24	207.09	208.33	207.87	207.54	207.02	207.54	207.17	207.68	207.59	208.95	209.26	208.23	207.93	208.31	208.27	207.05	207.8	207.75	207.93	207.69	208.61	207.7	208.31
202.35	202.35	202.69	202.73	202.75	201.82	203.21	203.09	201.84	202.32	202.98	202.41	202.25	202.54	202.85	202.64	202.99	203.15	202.79	202.62	202.06	202.35	202.06	201.82	202.98	202.31	202.18	201.73	202.87	202.93	202.46	202.78	202.75	202.68	203.03	202.36	202.49	202.8	202.77	203.04	202.48	202.47	202.52	203.37	202.85	201.81	202.39	203.03	201.69	202.06
217.54	217.85	219.14	217.38	218.39	218.11	218.24	217.49	219.43	218.61	218.05	218.7	218.19	217.68	217.14	216.92	217	217.61	218.71	217.02	218.31	217.76	218	218.26	217.27	218.56	218.61	217.87	217.09	218.39	218.37	218.3	219.36	218.26	217.93	218.34	216.91	218.7	218.4	217.37	217.23	217.64	218.25	217.07	217.96	217.24	217.59	217.59	218.08	217.65
208.57	208.92	208.48	208.37	209.54	208.33	209.44	208.33	209.52	207.83	209.04	207.76	208.48	208.74	208.87	208.17	208.53	209.37	207.26	208.51	208.19	208.04	209.02	209.3	208.85	208.83	208.15	208.68	209.44	209	208.91	208.82	209.27	208.63	208.34	209.19	208.57	209.62	208.6	208.47	208.53	208.69	208.63	207.79	208.59	209.56	209.58	207.12	208.95	210.19
204.63	203.45	205	206.17	204.29	204.31	204.2	205.11	205.15	205.37	205.13	204.81	204.91	204.76	204.08	204.22	204.8	204.72	204.65	205.31	204.9	204.86	205.96	205.74	203.99	205.06	204.3	204.59	204.65	204.4	204.38	204.42	204.97	204.57	204.62	205.98	204.67	204.51	205.59	205.05	204.51	203.67	204.09	204.89	204.85	203.54	205.7	204.98	204.75	204.5
203.99	203.76	204.28	203.74	204.27	203.87	204.55	202.92	203.35	203.66	203.15	202.8	203.99	203.16	202.68	203.8	203.23	202.79	203.13	202.83	204.3	202.91	202.94	202.6	203.62	204.05	204.1	203.53	202.9	203.62	202.83	204.34	203.76	203.78	202.04	202.36	203.25	204	203.68	202.15	203.08	202.47	203.34	202.86	203.47	203.85	204.12	202.91	203.09	203.79
203.07	203.32	202.65	202.84	204.72	203.58	203.84	202.63	203.13	202.86	203.56	203.42	204.46	202.69	203.04	204.37	202.88	203.05	204.2	203.39	203.33	202.19	202.24	203.35	203.56	203.43	203.07	202.26	203.7	202.61	203.65	203.02	202.85	202.53	204.48	202.79	203.18	203.02	203.36	202.93	202.05	203.65	203.26	203.01	203.74	203.61	203.21	203.87	202.9	203.09
208.86	206.85	207.34	208.31	207.9	207.39	207.5	208.5	206.88	207.13	207.27	207.49	208.01	207.51	208.01	207.69	208.59	209.31	208.39	206.95	207.72	208.3	207.82	208.61	208.07	208.73	208.62	208.53	207.33	208.37	208.29	208.58	208.11	206.84	207.26	209.17	208.18	207.3	207.53	208.23	209.03	208.17	206.3	206.25	206.76	207.36	208.24	207.55	208.23	207.46
200.21	201.46	200.52	201.13	200.59	201.75	202.45	201.43	200.97	200.92	201.87	200.83	201.75	201.48	201.1	201.81	201.46	201.76	200.77	201.26	201.67	201.84	200.61	200.5	201.99	200.7	200.42	200.15	201.58	202.05	201.98	201.96	201.04	201.42	201.22	201.2	201.73	201.62	201.48	201.3	200.73	200.71	201.49	200.99	200.44	201.26	201.4	201.58	201.6	201.9
218.04	217.9	218.03	217.41	217.57	217.56	217.83	218.43	218.14	217.19	216.69	217.59	217.7	218.19	218.08	218.88	218.31	219.58	218.05	217.77	217.54	217.53	217.32	217.59	217.54	216.38	217.78	217.22	218.04	217.39	217.27	218.49	218.11	217.56	217.34	217.79	218.69	217.56	218.17	217.61	218.14	217.11	218.43	218.57	218.32	218.42	217.53	218.43	217.54	217.84
212.87	213.13	212.29	212.89	212.64	211.93	213.78	212.52	212.1	213.02	212.49	212.85	212.34	213.69	210.65	212.85	214.5	211.89	213	213.14	211.38	212.15	212.27	211.99	212.23	212.88	211.8	212.9	212.5	212.97	211.35	212.19	212.63	212.43	211.59	212.56	212.17	211.42	212.15	213.21	211.61	213.52	211.55	212.21	212.34	212.65	211.96	212.09	212.82	213.03
204.01	204.3	204.11	203.78	204.06	202.95	203.84	203.1	204.04	203.95	203.18	204.55	203.88	203.64	202.7	204.42	203	204.04	202.53	204.04	203.45	204.05	202.37	204.73	204.1	203.95	204.06	203.76	204.39	203.97	202.81	204.18	204.31	203.46	204.28	203.87	203.66	203.9	204.09	203.34	204.13	203.7	204.41	204.05	204.26	204.31	204.62	203.98	204.28	203.54
217.1	216.68	216.96	217.39	215.75	216.49	216.67	217.25	218.19	218.31	217.58	217.11	217.72	218.06	216.44	217.07	217.74	217.51	217.79	216.89	217.36	216.5	217.72	216.7	216.95	217.17	217.24	216.91	216.9	216.34	216.94	217.72	216.71	216.31	217.43	216.25	217.06	218.03	217.95	216.3	216.96	216.48	216.42	216.34	217.48	217.32	218.46	218.12	216.97	216.59
208.08	206.85	208.55	208.46	208.84	209.33	208.71	209.07	208.51	209.07	208.53	208.14	208.49	209.79	208.43	209.63	209.56	209.24	207.51	209.16	207.56	207.36	208.35	208.55	208.36	208.85	209.15	208.64	209.54	208.46	209.27	208.65	208.24	209.79	209.03	209.38	209.33	208.13	208.27	208.66	207.83	209.21	208.22	207.44	208.65	208.11	208.84	209.68	208.35	207.68
200.35	201.14	200.44	200.62	200.63	199.96	200.44	201.25	199.3	199.52	198.99	200.89	199.18	199.75	200.6	201.28	200.11	201.91	199.71	199.51	200.28	201.17	201.33	199.7	200.46	199.89	201.46	200.68	201.33	199.14	199.99	200.7	200.48	198.97	201.06	200.79	199.63	199.98	199.88	199.99	200.61	199.47	199.67	199.77	201.04	200.77	200.23	201.09	199.91	200.53
210.91	210.46	211.67	211.12	210.66	211.83	211.56	210.53	212	211.89	211.3	212.4	211.23	213.05	212.08	211	210.94	211.57	211.7	212.67	212.01	210.8	211.1	210.79	211.15	211.53	211.47	210.88	210.53	212.7	213.15	211.07	210.95	212.01	211.62	211.13	211.94	211.84	211.73	212.02	210.67	212.69	211.34	211.08	211.33	212.38	211.91	212.12	212.69	211.87
206.92	208.82	207.85	207.91	207.78	207.58	208.37	207.45	207.79	206.62	207.18	208.51	206.3	207.63	207.35	206.42	206.68	207.6	207.78	207.21	208.31	207.73	207.02	207.58	207.42	207.6	207.6	209.01	207.69	207.41	206.79	208.64	206.97	207.12	208.23	207.86	208.23	207.15	207.64	207.22	208.7	207.57	207.59	207.95	206.81	208.27	207.8	207.26	206.98	207.29
204.13	203.32	203.71	204.21	203.95	204.17	203.81	204.19	204.19	203.86	202.83	203.18	203.63	203.18	204.63	204.6	204.01	203.76	202.91	202.91	202.59	203.72	203.09	203.49	204.35	202.58	203.17	203.91	203.54	202.58	203.54	204.9	203.81	203.95	201.82	203.88	203.37	203.62	204.28	202.48	203.18	202.77	203.13	204.41	202.25	203.33	202.04	204.51	203.14	204.31
217.08	217.74	216.55	216.77	217.41	217.9	216.37	216.33	216.49	218.08	216.62	215.94	216.83	217.27	216.9	217	216.64	217.56	216.96	217.65	217.31	216.95	218.21	216.5	217.83	217.42	215.69	217.38	217.14	217.19	216.44	217.1	216.49	217.19	216.33	216.31	216.85	217.33	217.53	215.47	216.47	217.29	217.96	216.05	216.78	216.63	216.19	216.97	216.01	216.18
195.03	194.34	195.08	195.52	194.31	195.68	194.76	195.25	193.88	196.08	194.89	195.19	195.22	194.58	194.72	195.03	196.25	194.67	195.43	195.29	194.93	195.72	194.47	194.78	194.81	194.68	195.85	195.31	195.49	194.91	195.88	195.02	195.78	195.66	195.69	195.32	194.28	195.58	196.07	195.64	194.86	196.28	195.81	194.69	195.29	196	194.9	194.65	194.89	194.62
203.61	203.33	204.25	204.38	204.16	202.3	203.23	202.97	204.27	203.25	203.95	202.92	203.3	204.17	203	203.63	202.99	201.5	203.43	202.7	204.11	204.71	204.96	203.88	203.55	203.28	204.48	203.52	202.67	203.13	203.64	204.7	204.09	204.82	203.25	203.16	202.46	204.01	203.73	202.54	203.49	204.09	203.53	203.8	203.69	204.35	202.9	203.6	203.69	202.66
206.58	209.5	208.13	206.8	208.34	209.03	209.55	207.24	208.53	207.05	207.08	206.88	207.25	208.23	209.12	208.49	208.97	207.87	208.72	209.11	208.3	207.25	207.42	208.41	207.57	207.34	206.95	208.44	207.4	208.48	208.85	207.95	207.29	207.22	207.82	207.85	208.3	207.5	206.22	207.88	207.85	208.51	208.79	207.75	208	208.42	207.41	207.28	207.56	208.29
212.4	212.42	212.68	212.98	212.13	212.3	213.56	212.09	213.6	212.67	212.02	212.25	213.25	213.88	212.39	213.65	212.72	211.93	213.3	212.05	211.91	212.42	213.54	212.99	212.91	213.07	212.22	213.31	212.68	213.07	213.46	213.24	212.14	212.17	211.96	212.06	213.38	213.58	213.9	213.58	213.21	212.55	212.26	213.42	213.75	212.69	212.99	213.15	212	213.1
199.51	200.18	198.82	198.6	198.59	199.15	198.73	199.77	198.87	199.61	199.12	199.6	198.39	198.72	199.2	199.06	200.29	198.64	197.92	199.46	198.51	199.14	198.89	200.15	200.59	199.64	199.54	199.92	199.48	198.72	200.18	200.17	198.16	198.12	199.29	199.33	198.87	200.34	199.52	199.69	198.6	199.57	200.37	198.74	200.55	198.54	199.5	199.27	199.4	199.36
212.71	211.64	212.41	212.95	212.07	213.12	212.97	213.03	212.61	212.78	212.01	213.29	212.64	212.08	213.01	211.91	211.32	212.29	211.97	212.46	211.96	212.2	212.66	212.12	211.81	212.59	213.27	212.83	212.81	211.98	212.76	213.68	211.91	212.5	212.87	212.34	211.22	212.52	212.21	211.65	211.04	213.17	211.82	212.67	211.62	211.83	211.94	212.02	212.2	211.98
203.35	203.51	203.1	202.38	203.4	202.38	203.47	204.25	204.53	202.77	202.58	203.12	203.75	202.93	203.16	204.81	203.34	201.65	204.47	203.35	202.86	202.46	204.34	203.01	203.88	202.82	204.59	202.6	203.03	203.79	203.54	203.01	203.62	203.59	202.92	202.76	203.13	202.67	202.49	203.59	203.21	204.87	203.11	203.31	202.63	203.4	203.59	202.94	202.87	203.13
216.68	217.12	217.79	217.36	216.6	217.23	217.1	216.63	217.73	217.38	217.72	217.44	216.33	216.45	216.77	217.43	218.33	216.21	217.25	218.02	216.74	217.22	217	217.5	215.61	216.61	216.85	216.32	216.91	217.47	216.74	217.02	217.58	216.41	217.93	216.4	216.31	217.52	217.35	216.19	216.91	216.7	217.24	216.94	216.2	216.22	217.31	216.79	217.01	217.37
217.28	217.1	217.56	218.11	217.59	216.56	218.37	218.8	217.93	217.65	217.1	218.28	218.55	217.92	217.43	218.16	217.4	218.74	217.98	216.5	217.58	218.15	217.71	218.03	217.83	217.71	218.68	218.07	217.16	217.27	216.89	217.31	217.7	218.26	218.99	217.63	216.55	217.25	218.48	218.34	217.63	217.93	217.86	217.75	217.97	218.19	217.29	217.14	217.02	216.87
199.6	199.89	201.52	201.57	199.28	199.64	200.34	200.05	199.97	199.85	198.68	199.55	200.43	200.02	200.83	199.5	200.58	199.67	200.3	199.24	200.53	201.06	198.94	200.09	199.57	199.71	201.13	201.18	200.67	199.92	200.27	200.67	199.83	198.97	201.03	199.7	200.04	199.15	199.56	200.07	199.98	200.13	199.81	199.87	200.33	200.09	199.75	200.34	200.47	200.18
205.21	206.39	206.64	205.93	205.37	205.4	205.35	204.35	206.46	204.32	205.95	205.76	204.86	205.94	205.25	205.07	204.75	204.31	205.18	206.89	205.03	205.41	205.45	205.27	205.42	205.47	205.11	204.97	206.21	206.33	206.67	206.24	205.16	205.44	205.33	206.25	206.14	205.46	205.22	205.44	206.14	205.64	204.54	206.16	206.41	205.58	205.17	205.79	204.99	205.76
218.4	216.39	217.93	217.85	217.3	217.1	217.21	217.8	219.81	218	217	217.74	217.29	217.66	218.48	217.18	217.59	216.93	218.23	218.01	218.56	218.22	216.85	218.59	218.48	218.47	217.27	217.18	218.2	217.07	217.56	217.96	217.79	217.85	217.84	218.08	218.06	218.5	216.66	217.67	218.51	218.35	219.37	218.21	217.05	217.58	218.04	217.08	217.26	217.6
212.83	211.73	212.26	212.4	211.83	212.07	211.76	211.53	210.64	212.98	211.25	211.9	211.78	211.03	212.14	211.33	211.08	209.36	211.64	211.81	211.14	211.17	210.7	211.42	211.24	210.68	211.26	211.76	210.36	211.28	211.09	211.48	212.35	211.1	209.76	211.31	211.65	211.57	211.76	211.95	210.9	211.51	212.16	210.18	212.63	210.85	211.61	211.96	211.45	211.79
208.97	208.74	208.19	207.98	208.62	208.34	208.59	208.46	208.68	208.75	207.88	208.05	208.77	208.93	209.59	208.33	209.36	209.01	208.18	209.19	207.49	207.92	208.59	207.16	208.18	208.08	208.39	208.77	208.89	209.17	208.65	207.5	208.67	209.37	207.8	209.47	208.23	208.74	207.89	209.38	208.42	207.82	208.75	208.78	209.13	208.14	208.75	209.27	209.59	209.06
208.26	207.57	208.91	208.61	209.51	209.37	209.25	208.18	208.6	209.12	208.85	209.26	209.51	207.71	209.47	208.94	209.25	209.46	209.52	209.48	209.19	209.03	208.19	208.4	209.75	209.61	208.46	207.89	208.01	209.1	208.86	209.76	209.8	208.77	209.62	208.99	209.27	208.98	208.71	209.94	208.68	208.73	208.56	208.67	207.54	208.72	209.33	207.79	209.19	208.25
204.44	203.66	204.56	204.71	203.91	202.91	204.17	203.7	203.83	203.39	204.21	203.5	205	204.1	202.89	203.96	204.32	203.1	203.89	204.72	203.4	204.32	203.66	204.1	204.07	202.59	203.53	204.21	203.62	204.68	204.27	204.73	204.29	203.21	204.79	203.62	203.21	203.53	203.56	204.43	202.87	203.38	202.66	204.06	204.7	203.78	204.13	204.32	203.79	203.72
209.4	208.85	207.14	207.38	207.84	208.52	207.59	208.13	209.25	209.14	208.96	207.94	208.84	209.35	209.01	208.92	208.26	209.41	208.28	208.76	209.41	210	208.3	208.91	208.91	209.39	208.01	208.67	208.83	209.04	209.3	208.17	207.89	209.21	208.6	209.08	210.22	208.71	208.21	208.76	208.11	209.84	208.33	209.31	206.7	209.48	209.65	209.4	209.74	208.81
212.69	212.97	211.67	213.16	211.64	212.61	212.49	212.27	212.25	212.27	213.35	212.94	212.31	213.36	212.52	211.91	212.28	212.72	213.5	211.61	211.85	212.4	212.52	211.68	212.35	211.93	213.28	211.29	212.08	213.14	212.06	212.4	212.1	212.26	211.02	212.84	212.87	212.79	212.09	211.72	213.04	212.21	211.9	212.32	212.2	212.02	212	211.27	213.37	211.46
208.69	206.38	207.89	206.63	208.27	208.64	207.7	208.67	207.64	207.04	208.15	207.85	207.59	207.5	207.1	208.07	206.38	208.53	208.68	206.88	207.21	208.19	206.95	208.42	207.59	207.24	208.05	207.33	206.83	207.2	207.14	207.04	207.69	208.34	207.57	207.53	208.02	208.49	207.51	207.8	206.71	208.15	207.23	207.43	207.5	208.33	206.87	207.76	207.39	208.06
211.49	211.75	212.62	211.27	210.98	211.38	212.78	210.79	211.96	210.24	212.23	210.75	211.52	212.07	212.12	212.42	212.18	211.84	211.79	211.41	211.91	210.58	211.11	212.37	211.55	212.53	212.09	211.82	211.34	211.44	211.41	212.4	211.3	211.59	211.16	211.43	211.6	211.51	212.45	212.22	212.47	211.05	211.85	211.78	212.4	212.84	210.89	212.42	211.72	212.18
208.75	207.19	208.35	207.11	207.37	207.83	207.28	208.1	208.34	207.59	207.58	207.14	207.95	208.27	208.34	207.64	207.47	208.18	208.01	208.34	206.75	208.12	207.06	208.23	207.58	206.89	207.66	208.95	206.9	207.81	207.14	208.05	207.43	208.02	207.25	207.16	207.74	207.98	206.85	208.13	208.04	206.47	207.15	207.47	207.34	207.39	207.5	208.15	208.28	207.4
213.7	213.26	214.86	214.3	213.6	212.58	213.75	213.28	213.72	214.37	214.1	213.98	213.37	213.07	214.45	214.43	213.4	213.67	213.52	214	213.15	213.97	214.03	212.99	213.68	213.06	214.02	214.62	213.07	213.56	213.6	213.15	213.63	215.52	213.28	213.72	214.72	213.48	213.7	214.25	212.54	213.54	213	213.45	213.17	215.08	214.02	214.64	213.38	212.61
200.71	200.33	199.25	200.33	201.41	201.02	200.37	199.68	200.47	200.27	200.08	201.01	200.62	200.41	199.85	200.44	200.03	198.78	199.34	200.2	201	200.95	200.12	200.33	200.33	200.6	201.48	200.64	200.62	200.76	200.6	199.6	200.84	199.15	199.98	201.59	200.38	200.35	200.41	199.39	200.37	200.91	201.36	199.42	199.83	201.25	200.42	200.65	201.48	199.91
218.3	217.61	217.46	216.7	216.67	216.74	217.76	216.48	215.66	217.02	217.4	216.16	218.65	217.25	217.49	218.02	217.29	217.71	217.07	216.37	216.65	215.74	217.27	215.58	216.84	216.9	217.04	216.51	217.26	217.65	217.63	217.95	217.26	218.04	217.67	217.14	217.22	217.84	216.56	216.59	217.12	217.61	217.39	218.32	216.85	217.29	216.51	217.71	215.91	217.26
211.43	211.36	212.3	211.81	212.04	211.61	211.99	212.04	211.68	212.11	210.77	212.35	211.26	212.55	211.92	210.98	212.29	213.23	212.12	211.43	211.2	212.26	212.25	211.2	211.34	212.43	213.2	211.71	211.3	210.92	211.8	211.98	212.5	212.42	212.02	210.72	211.22	211.68	211.57	212.37	211.79	212.41	212.12	212.15	212.01	212.26	211.27	212.63	211.79	212.72
218.59	217.45	217.85	217.41	218.66	217.94	219.07	216.49	217.43	218.47	217.74	218.69	217.2	217.32	217.91	217.7	217.17	218.75	218.18	218.1	216.97	216.81	217.79	217.5	216.61	217.9	217.98	218.63	217.8	217.65	218.24	217.67	217.4	217.63	218.02	217.78	216.45	217.36	217.37	217.36	216.49	218.81	217.62	217.65	218.55	217.66	217.94	218.02	217.13	218.48
207.6	208.19	207.23	208.24	207.79	207.93	208.35	208.18	207.82	207.93	206.57	208.26	207.46	207.72	207.7	208.24	205.67	207.68	207.86	208.32	207.84	207.54	207.31	207.79	207.63	206.88	208.27	207.6	206.36	208.9	207.74	209.12	207.65	207.53	208.23	207.26	207.68	208.42	208.17	206.7	207.16	208.28	208.04	206.81	207.09	207.54	206.48	207.74	208.32	207.27
207.2	206.81	207.37	207.38	207.01	207.95	208.6	207.79	207.98	206.46	208.6	206.38	208.1	208.9	206.35	207.95	207.87	206.93	208.53	207.1	206.33	207.02	207.02	207.7	208.23	206.72	207.23	207.75	208.29	206.64	207.58	207.52	207.41	207.1	207.63	208.01	208.44	206.71	207.59	208.01	207.2	208.56	206.75	207.56	207.28	207.95	207.18	207.78	207.11	206.96
208.43	208.65	208.37	208	208.13	207	207.53	208.28	207.81	207.71	207.09	207.85	207.05	207.73	207.24	208.8	208.08	207.76	208.75	208.31	207.62	208.36	207.77	207.05	207.17	208.06	208.01	208.1	207	207.42	207.93	207.32	207.74	207.57	208.79	207.92	207.47	207.65	206.57	207.63	207.95	208.44	207.58	207.9	207.96	207.7	208.03	207.19	206.83	207.54
212.11	211.27	211.7	211.77	212.51	211.05	211.74	212.11	212.44	209.79	210.49	211.95	211.12	211.11	212.29	211.47	211.29	213.19	211.84	211.73	210.85	210.91	211.47	211.36	211.24	211.91	212.15	212.1	210.96	210.86	212	211.07	210.42	211.88	211.57	211.96	211.28	211.93	212.11	211.79	212.39	211.29	211.34	210.39	212.34	211.5	210.82	212.48	212.32	210.68
204.16	204.78	204.68	203.88	204.13	204.54	204.83	204.61	205.21	205.75	205.95	204.76	204.79	203.7	205.14	204.37	204.17	205.74	204.99	205.32	204.67	205.69	204.56	205	203.98	205.28	205.33	204.42	205.79	204.92	205.12	204.06	205.57	204.81	203.56	205.72	204.81	204.28	206.06	204.69	204.24	204.61	203.91	204.7	205.51	205.33	205.37	203.47	204.89	205.24
203.18	203.84	202.78	202.7	202.61	203.36	203.37	202.58	203.78	203.08	203.26	203.89	203.09	202.15	203.45	203.41	203.04	204.46	202.26	203.06	203.53	202.42	202.55	202.91	202.05	203.34	202.63	202.95	202.81	203.45	203.18	203.48	204.37	202.71	203.81	203.66	204.29	203.86	203.65	203.02	202.98	203.16	202.77	203.32	203.49	201.96	202.41	203.23	203.25	202.99
209.65	209.8	208.78	208.58	210.04	208.94	210.11	209.29	208.33	208.96	208.39	208.32	208.79	209.92	209.53	210.01	208.52	209.58	209.29	210.62	209.52	209.66	210.6	209.52	209.94	210.02	210.11	209.36	208.15	209.53	209.09	210.11	208.09	209.64	209.5	209.45	209.24	210.67	209.06	210.31	208.85	209.7	209.76	209.92	208.69	209.84	210.13	210.55	210.45	211
206.72	206.83	205.39	206.23	207	205.53	206.46	206.77	205.06	205.95	206.31	207.35	205.96	205.7	206.66	205.64	207.43	206.36	207.02	206.22	206.52	206.63	206.56	205.88	206.36	203.8	206.01	206.2	206.67	207.78	205.61	205.42	205.5	206.98	206.76	207.09	206.34	207.08	206.97	207.1	206.55	205.3	205.99	206.42	206.73	205.64	206.2	205.15	206.02	207.01
203.57	203.28	203.61	204.74	204.54	204.71	203.37	204.37	203.48	205.12	203.04	203.38	204.48	203.89	204.7	203.78	202.99	203.73	203.68	203.68	203.6	203.05	203.68	203.69	203.64	202.85	203.34	204.11	203.82	203.58	203.05	203.46	203.64	203.42	204.59	203.41	204.05	202.43	204.32	204.73	203.93	204.69	203.61	204.06	202.95	205.08	204.48	204.1	203.2	203.17
209.7	210.12	210.05	209.26	209.22	208.96	209.56	209.62	209.36	208.21	210.24	209.75	209.06	209.88	209.34	210.01	208.69	208.9	209.31	208.72	209.41	208.77	209.42	209.53	210.01	208.87	208.54	209.47	209.14	208.4	209.3	208.27	209.84	209.38	209.81	209.38	208.99	209.37	209.32	210.53	208.47	209.37	209.16	209.85	209.57	209.03	209.78	209.3	210.41	210.14
195.13	195.66	194.73	194.48	195.08	194.85	196.71	195.3	194.5	195.29	194.49	196.28	195.04	194.76	194.56	195.45	194.07	195.44	195.98	195.11	195.4	195.26	195.85	194.56	195.02	194.72	195.01	195.52	194.78	194.7	194.57	196.74	196.04	195.59	195.44	194.59	195.56	196.06	194.67	195.11	194.8	195.26	196.15	195.55	195.43	195.03	195.64	195.49	194.06	194.26
205.59	203.9	205.75	204.78	203.94	204.81	204.5	203.61	203.83	205.44	206.12	204.84	204.98	205.27	204.82	205.1	204.67	204.52	203.98	204.74	204.58	204.86	204.64	205.19	203.66	205.21	205.07	205.09	205.08	205.43	204.9	205.89	205.4	204.36	204.53	204.19	206.14	204.61	205.02	204.41	205.28	205.1	205.11	204.46	205.46	204.05	205.67	204.35	204.14	204.84
212.14	211.55	211.81	212.04	213.12	211.32	211.19	211.04	211.75	211.93	212.65	213.18	212.47	212.03	211.28	211.8	212.48	212.43	210.59	211.31	211.56	211.89	212.19	210.96	212.01	211.67	211.64	211.07	212.07	212.09	210.27	212.55	211.17	212.73	211.89	210.95	212.24	212.48	211.33	211.85	211.46	211.78	211.49	210.91	211.85	211.08	211.81	211.14	212.14	211.25
208.5	207.05	207.94	207.6	208.29	207.48	208.26	208.07	208.55	207.91	208.67	207.41	207.63	207.6	206.71	208.04	205.98	208.03	207.34	207.23	207.18	208.1	208.12	207.8	207.4	207.13	207.38	207.44	209.22	208.07	207.15	207.02	206.93	206.32	207.51	206.95	207.24	207.22	207.05	206.45	208.19	208.71	207.53	208.4	206.7	206.82	207.43	207.76	207.42	209.29
211.31	212.18	210.99	210.13	211.62	211.51	212.18	212.07	210.62	211.82	211.22	212.66	211.96	212.05	211.12	211.29	211.54	211.54	210.66	211.33	211.95	212.61	212.57	212.55	212.76	211.87	211.7	210.76	211.32	211.5	211.25	211.43	211.75	211.78	212.39	211.85	210.52	211.75	211.73	213.79	211.02	211.25	211.5	210.88	211.52	212.26	212.51	211.94	211.84	212.29
194.77	195.98	195.73	194.71	194.94	196.49	194.38	194.82	194.69	195.14	194.36	194.37	195.77	195.66	195.51	195.82	196.64	195.19	194.34	195.93	195.75	195.83	195.95	195.63	194.68	195.04	194.74	196.07	195.78	194.27	194.62	195.42	195.35	195.06	194.51	196.1	195.62	195.07	193.91	195.06	195.22	195.73	195.54	195.79	194.58	195.53	195.41	196.32	194.72	194.6
213.55	213.32	213.61	213.54	213.01	214.13	213.33	214.64	213.61	214.23	214.95	213.78	213.52	214.5	212.62	213.97	213.96	213.59	214.25	213.55	214.29	213.77	213.24	212.73	213.85	213.44	214.31	213.72	213.75	212.67	213.21	214.11	213.76	214.43	214.05	213.69	212.84	214.61	213.61	213.17	213.47	214.85	214.4	213.63	213.77	213.9	214.47	213.95	215.04	213.41
201.37	201.42	201.15	201.36	200.21	201.88	201.1	200.96	201.17	201.24	200.61	201.94	200.01	201.18	201.69	200.67	200.77	201.66	201.99	199.9	201.8	200.72	200.89	201.01	200.98	200.55	200.62	200.83	200.52	200.15	199.93	201.79	201.24	199.64	201.61	201.41	201	201.14	201.95	200.72	201.32	201.1	201.39	200.35	200.84	201.37	200.96	201.55	200.31	201.38
218.25	218.42	217.04	217.27	217.68	218.12	216.99	218.21	217.48	218.46	218.53	217.69	217.51	218.46	218.96	218.65	217.96	217.47	217.48	217.79	217.86	218.27	218.19	217.41	218.36	218.05	219.16	217.45	217.89	217.38	218.6	217.05	217.1	217.31	217.76	217.68	218.39	218.23	218.45	216.56	216.91	218.34	218.65	217.15	218	217.18	217.71	217.48	216.79	217.35
210.92	210.65	210.19	210.17	211.62	211.41	211.4	210.89	212.01	212.09	211.35	212.55	211.77	211.19	211.71	211.98	211.61	211.38	212.17	212.03	211.21	212.34	211.92	212.16	212.08	211.81	210.06	211.09	211.68	213.31	210.37	214	211.39	212.13	212.2	211.56	212.55	212.68	211.41	212.7	210.13	212.01	211.36	211.31	211.27	210.35	211.67	211.17	211.6	211.56
208.37	208.55	207.68	207.94	207.5	208.22	208.51	208.04	206.46	208.38	207.95	208.07	207.67	207.76	207.42	206.67	207.69	207.85	208.66	207.54	209.12	206.58	207.31	208.6	207.24	208.29	207.55	207.11	207.47	207.5	208.99	208.42	206.77	208.44	207.19	206.83	208.07	207	207.29	206.89	208.48	208.07	207.49	206.99	206.95	208.12	207.22	207.42	208.42	208.76
203.01	203.15	203.35	202.59	203.8	203.61	203.05	203.01	202.88	205.06	203.05	201.87	201.59	203.14	202.97	203.58	203.51	202.85	203.84	203.56	202.9	203.74	203.07	203.36	203.42	203.46	202.06	203.16	202.34	203.12	202.45	204.02	202.88	202.76	203.2	203.7	202.7	203.25	202.56	203.51	203.78	203.68	204.13	203.85	203.06	203.4	204.35	203.62	203.79	203.23
199.55	201.34	200.61	200.57	200.79	200.18	201.98	201.11	201.07	202.04	201.41	200.58	201.13	201.6	201.66	201.4	201.2	202.21	201.17	200.82	200.69	200.99	201.81	201.09	201.49	200.9	200.43	200.94	201.55	200.68	200.9	202.12	201.01	201.4	201.28	201.49	201.32	201.7	201.69	200.13	201.27	201.29	201.78	201.41	201.31	202.35	200.67	200.56	200.24	200.89
208.35	207.26	208.15	206.83	208.33	207.65	208.48	208.36	208.11	208.27	207.96	208.69	207.8	207.59	208.98	207.4	206.91	207.55	206.34	206.45	207.82	207.53	207.73	208.51	208	207.34	208.78	207.5	208.22	208.27	208.76	208.08	208.68	208.45	208.89	206.9	207.85	207.55	208.46	207.4	207.06	206.69	207.71	207.85	207.85	208.43	207.23	207.57	208.59	207.4
211.87	211.32	212.23	211.47	211.28	211.8	212.08	211.4	211.78	211.25	212.11	210.72	212.77	212.08	210.62	210.62	211.86	210.66	210.72	211.49	213.13	212.67	209.96	211.01	211.38	211.9	211.8	210.89	212.52	212.05	212.34	212.35	211.05	211.73	212.66	212.25	210.9	211.16	211	213.01	210.61	211.23	211.49	211.93	211.24	211.51	211.36	211.41	210.74	212.06
208.61	208.79	208.36	208.3	209.07	208.15	208.91	209.28	208.05	208.25	209.36	208.54	208.38	208.88	208.92	207.98	208.43	208.24	208.38	209	208.49	208.53	208.65	209.06	208.1	207.95	208.17	208.53	208.03	208.2	209.01	208.33	208.63	207.45	208.55	208.8	209.72	208.84	209.17	209.08	208.84	208.63	207.89	208.53	209.66	209.66	209.18	208.65	207.68	209.61
204.01	204.79	202.41	204.73	204.31	203.05	204.58	203.02	203.74	203.63	203.58	203.89	203.5	202.97	203.76	203.82	202.69	203.78	203.41	204.2	203.68	203.45	205.29	203.07	202.88	204.14	202.42	203.48	204.22	203.57	202.55	204.37	203.1	202.22	202.81	203.24	204.16	203.54	203.86	203.2	203.81	203.78	203.1	204.5	203.34	203.88	204.21	203.94	204.66	203.2
204.95	204.69	203.41	205.93	203.52	204.86	204.63	204.46	205.03	204.45	204.18	204.38	204.01	205.34	205.09	203.87	205.75	204.85	204.54	204.84	204.59	205.7	204.97	204.67	204.49	205.27	204.03	204.34	203.95	203.87	205.85	205.15	204.84	204.52	205.13	204.95	204.87	205.01	205.16	204.05	204.34	205.62	203.48	204.55	205.53	204.88	205.65	203.71	204.81	205.3
211.57	210.51	212.46	210.7	211.53	212.09	212.8	210.8	212	211.72	211.78	211.95	211.87	212.86	212.36	210.46	212.1	212.24	209.58	211.92	210.6	212.11	211.31	212.2	211.47	210.6	211.19	211.52	211.69	211.42	212.24	212.58	212.34	210.54	211.37	211.05	211.64	211.46	211.56	210.26	211.52	212.54	210.76	210.97	211.69	211.23	211.68	211.09	211.53	211.59
207.61	209.35	209	209.21	210.08	208.34	208.01	208.96	209.84	210.13	208.77	208.72	208.45	209.35	208.86	208.51	208.93	208.94	208.59	208.7	208.64	208.34	208.4	208.21	209.11	208.92	208.56	208.92	209.4	209.64	210.76	208.8	209.38	207.97	208.68	208.99	208.01	210.4	208.72	208.73	209.4	208.2	209.78	207.4	208.61	208.61	208.13	207.64	208.29	208.68
200.01	200.78	200.06	199.56	200.44	200.2	200.6	199.78	200.08	200.42	199.75	200.31	199.57	200.58	200.02	199.55	200.83	200.57	199.86	200.24	201.23	200.93	198.11	200.06	201.02	200.12	200.63	200.94	199.96	199.72	201.11	200.1	200.31	199.2	198.72	199.83	200.34	199.13	200.65	200.46	201.14	200.9	199.8	200.24	200.48	201.15	200.21	200.68	201.05	200.36
215.26	217.67	216.72	218.44	216.33	216.16	216.82	217.06	217.89	217.72	217.36	215.72	216.7	217.48	217.09	216.66	217.28	217.86	215.76	216.87	217.14	216.92	216.63	216.67	217.39	217.28	216.94	216.01	217.37	215.93	217.23	217.17	215.67	216.84	217.29	216.95	215.29	216.14	216.9	216.42	216.7	215.86	216.98	216.69	216.67	216.09	216.49	218.54	217.08	218.42
208.98	208.59	208.53	208.52	208.56	208.75	208.56	209.18	208.78	208.4	209.96	208.86	208.01	209.47	208.99	208.9	208.53	208.84	208.61	207.71	209.42	207.27	208.09	208.92	209.78	208.28	209.36	209.16	208.17	208.37	208.98	208.57	209.26	208.28	208.89	208.87	207.21	209.3	208.84	208.66	208.68	207.01	208.48	208.81	207.95	208.98	208.84	209.4	208.42	208.32
205.35	205.5	205.98	205.05	205.78	205.3	206.21	206.77	205.94	205.76	205.81	206.04	207.53	205.75	205.28	206.15	205.29	205.26	206.04	205.95	205.96	207.44	205.67	205.52	205.11	206.07	205.19	205.75	206.51	205.86	206.54	205.82	203.89	206.45	205.06	205.62	205.72	204.73	205.33	206.46	206.16	206.19	205.62	206.32	205.44	205.6	205.94	205.57	205.7	205
207.38	205.56	206.24	205.11	205.33	207.11	206.22	207.19	206.22	204.91	205.9	205.7	207.02	206.16	205.98	207.93	206.3	206.38	208.32	206.73	206.36	206.03	206.36	205.79	206.07	207.49	205.62	204.97	206.85	205.44	206.13	207	206.43	206.52	206.69	207.64	205.61	205.59	207.1	206.13	205.36	207.28	205.77	206.35	205.97	207.29	206.46	207.09	206.17	207.21
203.43	204.2	203.65	203.98	203.5	204.45	203.05	204.97	203.52	203.41	203.88	202.95	202.82	204.2	203.54	203.2	203.69	203.35	203.86	203.62	204.15	204.03	202.46	204.2	203.58	203.38	203.29	203.4	204.11	203.32	202.72	203.24	203.15	202.44	202.97	204.52	203.12	203.38	204.01	202.76	203.29	204.4	202.5	203.32	203.32	203.53	203.1	204.95	203.17	203.77
209.36	209.39	209.38	209.94	210.21	208.76	210.32	210.34	211.03	209.6	209.71	209.47	210.07	210.51	208.44	209.28	209.2	210.03	209.45	210.3	209.45	208.77	209.46	209.37	209.35	210.09	210.48	210.68	209.68	210.08	208.45	209.12	209.68	209.69	209.55	209.74	209.43	210.45	208.62	208.89	208.69	207.88	210.06	209.89	209.14	208.59	209.66	210.25	209.95	209.46
207.43	208.19	208.03	206.37	207.91	208.02	208.23	208.11	206.51	207.77	208.35	207.84	208.48	207.93	207.38	207.9	209.42	207.14	207.94	207.18	208.47	209.17	208.76	207.57	206.71	207.69	208.01	207.86	207.8	208.51	206.56	207.5	208.14	208.22	207.49	208.3	207.97	206.66	208.05	208.1	208.11	208.29	208.75	207.65	207.38	207.3	207.5	208.02	208.93	207.27
209.22	208.41	208.28	208.94	208.74	209.35	207.75	207.67	209.15	209.21	207.21	208.02	208.92	208.9	207.62	209.23	208.18	208.97	208.19	208.04	208.53	209.12	208.51	209.39	207.74	208.15	208.49	208.26	208.5	208.65	209.72	208.81	208.22	208.21	208.32	208.52	209.2	208.14	208.8	208.64	209.42	208.67	209.1	208.2	208.65	207.49	208.68	207.31	208.48	208.27
201.97	203.11	203.58	204	202.54	203.36	202.64	203.3	204.03	201.86	203.8	202.35	204.2	203.78	203.78	204.04	202.65	202.97	203.28	202.53	204.57	203.27	203.45	203.41	203.15	202.97	202.97	203.32	203.25	203.42	203.19	204.66	202.5	204.2	202.76	203.52	204.5	203.44	203.33	203.88	204.49	204.18	204.2	203.69	202.59	204.43	203.55	203.59	203.39	203.08
209.3	208.69	209.53	208.9	208.85	208.14	208.2	208.31	208.71	209.12	208.69	209.22	207.94	208.87	208.3	209.28	209.13	208.78	209.45	208.55	208.61	208.14	209.8	209.1	208.04	208.35	209.04	208.3	210.26	209.37	208.89	208.96	208.99	208.08	207.84	208.8	209.5	207.15	208.61	209.83	208.82	210.12	209.16	207.92	208.22	208.51	208.02	208.91	208.96	209.87
198.22	200.26	199.36	199.72	199.71	199.03	199.99	199.18	199.16	199.56	199.65	198.36	199.22	199.54	198.72	199.53	198.71	199.98	199.35	198.69	199.54	199.48	197.98	199.23	199.74	198.9	199.57	199.2	200.09	199.3	199.84	199.22	199.24	199.71	198.44	197.68	199.24	199.55	198.2	199.49	199.71	200.24	199.53	199.62	199.42	199.71	198.1	199.27	200.04	200.03
212.36	212.9	212.06	211.91	212.72	212.54	212.7	212.19	211.07	213.22	213.29	211.93	211.45	211.87	211.3	213.12	213.57	212.7	211.93	212.52	212.91	213.55	212.46	213.21	213.34	213.54	213.61	212.64	213.01	212.99	213.3	212.1	213.19	212.2	212.08	212.61	212.73	211.48	211.9	211.19	212.16	212.42	212.06	212.48	212.66	211.93	212.81	213.48	211.7	212.9
211.93	212.15	212.12	211.95	211.93	211.11	212.53	212.28	211.5	211.58	211.43	211.64	212.55	211.71	211.87	211.2	211.97	210.27	211.92	210.18	212.2	211.3	212.12	212.91	211.07	213.18	211.7	211.53	212.38	210.77	210.82	210.53	212.17	211.18	211.76	212.23	212.12	211.84	211.81	211.37	212.32	211.81	212.23	211.58	210.92	211.51	209.9	211.16	212.72	210.81
216.91	217.56	217.76	216.02	217.39	216.69	216.8	217.15	216.68	216.57	216.97	216.93	217.07	217.17	217.76	217.07	215.56	216.28	216.87	217.09	217.06	216.87	217.52	216.66	216.57	217.79	215.16	216.71	217.23	217.58	216.86	216.33	216.9	217.24	217.26	217.52	217.04	215.94	216.76	217.22	217.4	216.47	217.29	216.58	217.03	217.35	217.38	216.94	217.09	217.39
211.11	210.55	211.51	211.81	211.26	211.57	211.45	210.75	210.85	211.18	210.98	210.83	211.82	212.48	212.16	210.94	211.4	211.3	212.17	212.04	211.17	211.4	212.29	212.74	211.84	210.61	210.9	212.09	211.49	209.65	212.06	210.88	210.89	211.21	211.07	212.81	212.11	210.55	212.48	212.28	212.19	211.79	212.44	211.49	212.37	211.48	211.71	211.23	211.96	211.35
210.86	208.9	210	210.34	209.35	209.22	209.71	209.39	208.84	209.14	209.4	210.38	209.45	210.45	210.42	209.22	208.93	209.29	209.71	208.93	209.33	208.86	210.18	209.4	208.82	208.5	208.86	209.46	209.87	209.58	211.39	209.83	209.33	207.92	209.98	210.3	210.34	209.73	210.52	209.46	211.17	209.2	209.64	209.83	210.21	210.86	210.41	210.07	208.72	209.98
202.82	202.17	203.28	201.98	201.97	201.55	202.58	201.95	203.07	203.48	201.95	201.99	202.61	201.5	202.2	201.65	202.91	202.82	203.34	201.97	203.82	202.86	202.06	202.2	202.49	202.47	201.01	203.41	201.93	202.14	202.45	201.83	201.93	202.56	202.08	202.45	201.93	202.55	202.3	202.6	201.52	201.92	201.05	202.78	202.72	202.43	203.42	201.28	203.4	202.24
199.82	199.34	201	199.85	200.67	200.3	200.88	199.93	200.79	200.13	200.79	201.13	200.36	199.43	200.08	201.21	200.19	199.77	200.43	200.79	200.34	200.04	200.22	200.79	199.56	200.3	200.22	201.24	199.89	199.2	199.63	199.19	201.26	200.35	200.38	200.42	199.73	200.96	200.27	199.79	199.93	200.47	199.44	200.56	200.39	201.05	199.48	200.25	200.35	201.02
212.15	212.56	211.01	211.6	210.27	211.87	211.53	211.86	211.08	211.4	212.17	211.1	211.75	211.4	211.43	211.07	211.9	211.7	213.49	212.15	211.65	210.6	212.81	210.48	211.69	211.88	211.46	212.12	211.46	210.48	210.87	212.57	211.68	212.66	210.79	212.21	211.42	211.8	212.65	212.14	211.55	212.33	211.65	212.67	211.07	210.9	211.28	212.01	211.64	211.08
210.43	209.89	209.73	210.14	210.55	209.9	209.84	209	209.81	210.07	208.68	209.97	208.96	209.08	209.62	209.89	210.16	209.77	209.04	209.47	209.87	210.31	208.81	210.3	209.41	208.62	209.3	210.15	209.84	209.98	209.08	209.29	209.49	209.52	208.35	209.81	209.36	209.43	209.23	210.46	208.59	209.76	210.23	208.77	210.19	208.38	208.27	210.97	209.76	209.75
195.96	196.47	195.42	194.42	195.7	195.09	195.63	195.65	194.38	195.38	195.28	195.48	195.34	195.6	194.87	195.66	194.54	196.14	194.8	194.69	195.37	195.85	194.95	194.84	195.03	194.41	194.6	195.74	195.93	194.32	195.48	194.9	194.8	195.36	195.63	195.9	194.3	195.45	196.12	195.27	195.2	194.73	194.43	195.01	195.23	194.92	194.72	195.51	194.2	194.62
217.29	217.47	216.96	217.59	216.58	218.28	216.85	216.96	216.43	216.45	216.76	217.68	216.75	216.42	216.3	215.8	218.28	216.15	217.76	216.91	217.19	216.95	216.5	216.21	217.5	217.74	216.47	215.58	217.51	217.59	216.99	217.15	217.13	216.33	217.92	217.04	217.2	216.01	217.62	217.78	216.9	217.43	216.51	217.04	216.94	216.92	217.36	217.9	217.8	216.18
204.06	204.44	204.77	202.91	203.79	204.23	203.88	202.4	203.8	203.43	203.95	203.91	204.17	203.55	202.94	203.24	202.96	202.02	203.59	203.89	203.12	203.68	203.96	203.52	204.16	203.2	203.57	201.57	203.24	203.81	203.76	202.57	203.55	203.83	205.65	204.04	203.36	203	202.56	203.09	203.68	202.97	203.96	202.17	203.89	203.33	202.84	203.19	202.33	204.03
201.65	201.05	200.72	201.09	201.14	200.97	200.46	200.53	202.09	200.7	199.99	201.24	201.1	203.26	200.9	201.54	200.81	202.45	201.37	200.08	200.23	200.97	201.46	201.75	201.33	200.6	201.13	202.82	201.17	200.87	201.17	200.42	201.09	201.2	201.4	200.68	201.72	200.35	200.53	201.15	201.48	201.64	201.21	200.44	200.5	200.87	200.93	200.88	201.6	199.9
208.86	208.75	207.8	208.47	208.9	209.07	208.63	209.82	208.82	208.24	208.49	209.96	208.08	208.62	209.53	209.63	209.33	210.08	209.18	208.62	208.24	208.24	207.67	208.69	210.43	208.89	209.45	208.6	208.68	209.53	208.6	208.41	207.86	208.25	207.74	207.83	208.14	208.97	209.25	208.65	209.4	209.09	209.54	207.98	207.89	207.5	208.31	207.23	209.51	208.88
212.98	212.6	212.36	212.68	212.87	211.91	212.45	212.76	213.34	213.62	212.84	212.82	214.29	212.54	212.66	212.72	213.51	212.45	214.02	213.45	211.93	212.49	212.44	213.26	213.45	213.78	214.64	213.17	213.39	212.61	212.62	213.46	212.48	213.26	212.63	213.32	213.54	212.74	212.34	214.06	213.44	213	212.28	212.31	213.76	213.75	214.84	213.53	213.04	212.84
200.18	199.99	198.22	199.25	200.4	198.62	197.96	198.72	200.42	198.65	200.36	199.72	200.43	199.2	199.23	199.9	200	198.88	199.05	199.66	199.65	198.85	199.75	199.29	200.22	199.42	200.05	199.12	200.07	199.43	199.53	200.32	198.32	198.98	199.86	199.67	199.55	198.38	200.4	200.48	199.39	198.8	200.99	199.97	198.73	199.63	198.65	199.32	199.18	198.51
208.7	207.25	207.06	207.96	207.4	208.14	209.17	207.98	208.27	207.3	208.42	206.39	207.78	207.21	208.18	207.99	207.5	208.29	208.9	207.47	208.17	207.79	207.38	206.92	207.98	208.21	207.18	209.58	208.44	208.31	206.87	207.35	207.54	207.89	208.28	207.76	207.25	206.94	209.03	209.13	207.51	207.17	206.77	207.74	207.61	206.93	206.98	208.59	206.59	208.65
216.59	217.74	216.95	217.71	216.26	215.46	216.69	216.93	216.67	216.72	217.5	216.68	215.92	217.49	216.96	216.78	216.75	217.6	216.56	217.54	218.24	217.25	215.81	217.15	217.57	216.4	216.8	217.3	216.94	216.91	217.44	217.67	216.91	216.94	217.29	216.98	216.28	217.09	217.76	217.39	216.44	217.32	216.55	217.16	216.59	217.18	216.55	218.25	215.88	217.71
209.9	208.45	207.75	208.65	208.64	207.75	208.75	208.49	208.75	208.13	208.49	209.41	210.05	209.57	208.97	208.78	208.35	208.91	209.17	208.97	208.34	209.04	209.36	207.32	208.15	208.94	208.2	208.77	208.58	207.65	208.09	207.41	208.21	208.16	208.93	208.84	208.92	208.94	209.13	208.69	208.81	207.92	207.89	209.43	207.84	208.65	207.82	208.71	208.32	208.94
209.37	208.83	208.32	210	210.16	209.26	209.89	208.63	209.93	209.96	208.67	210.16	210.47	209.84	208.86	208.49	209.56	209.38	210.68	209.56	209.13	209.17	208.88	209.74	209.72	209.53	208.43	209.64	208.71	208.52	210.61	209.81	210.09	208.6	208.65	208.54	209.19	209.9	209.4	210.19	208.26	210.11	209.06	209.48	209.31	209.85	209.25	208.21	210.94	210.19
202.36	202.21	202.72	202.4	202.26	201.7	202.4	203.54	203.35	202.13	203.08	202.64	202.58	201.45	201.5	202.16	201.77	201.82	201.89	202.86	202.45	203.54	202.38	201.43	203.6	202	201.67	202.2	202.23	202.99	202.44	202.32	203.58	202.99	202.28	202.62	203.05	203	201.3	202.37	203.55	202.19	202.46	202.93	202.34	201.06	203.02	201.88	202.65	202.26
195.96	195.62	194.77	194.59	195.14	194.2	194.11	196	194.71	195.64	196.02	195.05	194.7	195.8	194.89	194.91	195.6	196.17	194.03	195.02	196.04	196.42	194.25	195.8	195.39	193.94	194.81	194.89	195.81	195.4	194.96	195.3	195.98	195.41	195.21	194.8	196.04	194.22	194.37	196.25	194.05	195.18	194.64	195.67	194.9	195.19	195.42	194.71	195.11	196.01
208.81	209.13	208.67	208.73	208.18	208.55	209.27	208.78	208.71	208.14	208.53	208.41	208.05	208.14	209.45	208.32	208.1	208.29	208.26	208.16	208.13	208.91	209.52	209.43	208.39	208.93	208.99	207.2	207.94	208.1	209.35	208.81	209.45	208.54	209	208.06	208.77	207.73	208.32	208.39	209.48	209.6	208.52	208.71	208.78	208.46	209.06	209.43	210	209.24
197.45	197.73	197.9	199.38	198.63	197.39	198.78	197.96	197.98	198.53	197.68	197.89	197.36	197.36	197.83	197.52	197.87	197.17	198.04	197.87	198.78	198.3	198.59	198.31	196.43	198	198.84	197.23	197.79	197.96	198.22	197.2	197.55	198.45	198.73	198.47	198.27	198.25	197.48	196.69	198.89	197.49	197.73	197.62	198.63	198.05	198.45	197.86	197.98	198.03
204.04	204.1	202.34	202.67	203.72	203.79	203.91	203.58	203.75	203.27	203.86	202.85	202.25	204.93	202.97	204.2	203.61	203.58	203.88	203.42	202.98	204.38	204.95	203.87	202.85	203.79	203.11	204.43	204.21	203.6	203.48	203.28	204.31	202.76	202.54	203.37	203.76	203.32	203.85	204.59	203.23	203.81	203.44	203.97	204.1	202.76	203.59	204.44	203.39	204.33
208.67	209.03	208.84	209.5	209.06	208.75	209.69	208.65	208.79	209.26	209.37	209.56	208.83	209.52	208.79	210.13	210.32	209.48	209.99	209.83	209.75	209.33	209.55	209.82	209.83	210.19	208.44	209.88	210.39	209.17	209.57	210.35	210.15	210.07	210.59	209.26	210.14	209.19	209.98	209.23	208.75	209.55	208.99	209.35	209.3	209.29	210.68	209.65	209.84	208.61
200.19	200.65	199.57	200.3	200.7	200.76	200.7	199.39	200.43	201.37	199.44	199.48	200.72	201.32	199.66	199.44	200.51	199.81	200.08	201.09	200.43	199.61	200.57	200.21	199.19	200.37	200.11	199.86	200.85	200.74	200.47	199.96	200.29	200.43	200.04	200.2	200.07	200.48	200.46	200.14	200.58	200.09	199.08	200.7	199.69	199.29	200.2	199.96	199.74	200.17
203.14	204.55	203.01	204.56	203.62	203.79	203.45	202.99	204.24	202.91	203.34	203.91	202.65	203.71	203.76	203.82	204.08	203.94	203.77	204.29	203.77	202.59	204.39	203.41	203.76	203.98	204.03	203.46	204.97	203.44	203.71	204.46	202.78	204	202.38	203.92	203.46	203.87	203.01	204.57	203.48	203.84	203.93	204.5	203.68	202.85	203.18	202.86	202.61	204.89
203.46	205.37	204.11	204.93	203.9	203.85	203.17	203.28	203.53	204.7	204.36	203.17	202.38	204.85	204.04	204.39	204.02	204.11	203.21	204.25	203.47	203.36	203.56	205.72	203.93	203.66	205.15	203.5	203.89	203.01	204.67	204.58	203.36	203.97	204.01	204.47	203.19	203.86	204.7	204.47	204.52	203.78	203.89	204.42	203.5	203.9	203.98	204.87	204.55	203.61
202.49	203.18	203.15	202.98	202.25	203.41	204.94	202.3	203.17	203.3	201.79	203.43	203.17	202.12	204.48	202.83	204.09	203.07	202.8	203.71	203.04	203.64	203.46	202.32	202.04	203.25	204.13	203.02	202.94	202.66	203.76	202.99	202.92	202.23	203.63	202.48	202.29	202.87	204.37	203.67	203.99	202.73	203.76	204	202.76	202.63	203.72	202.69	202.17	204.24
206.8	207.73	208.02	208.03	207.62	208.76	207.67	208.01	206.74	208.67	208.58	207.26	207.09	208	207.81	206.77	207.55	209.25	208.6	208.38	207.47	207.65	207.67	208.17	207.92	208.84	208	207.68	205.98	207.91	207.12	207.52	207.73	207.74	207.54	209.09	207.98	207.19	208.08	207.31	208.46	207.88	207.65	207.63	207.27	206.07	207.02	206.35	207.25	207.69
209.5	209.52	210.33	209.69	209.46	208.7	209.53	209.18	209.98	209.07	209.74	210.07	209.82	209.23	210.42	208.69	210.02	209.24	209.21	209.29	209.06	210.21	210.17	209.63	209.82	209.04	208.25	209.75	209.03	209.99	209.38	209.67	210.73	208.83	210.11	209	210.34	209.59	209.21	210.28	209.78	210.42	209.55	209.66	209.68	210.24	210.43	208.97	210.55	209.57
217.92	216.61	217.09	217.3	216.54	217.61	215.85	216.29	216.61	217.57	215.94	216.64	216.26	218	217.18	217.75	217.63	216.45	216.69	217.12	217.76	216.73	216.9	216.06	217.55	217.06	218.38	216.66	216.96	217.95	216.98	216.66	216.99	216.18	217.52	217.01	217.12	217.83	217.38	215.85	216.85	218.06	216.66	217.11	217.79	216.34	217.15	217.08	216.75	217.37
193.05	194.73	194.43	194.39	193.56	195.08	194.17	193.75	194.33	193.57	193.36	194.72	192.91	194.27	193.66	194.5	194.88	194.03	194.36	194.64	193.6	194.09	194.06	193.68	193.3	194.1	194.28	194.06	192.95	193.94	194.58	193.48	195.21	194.92	194.96	194.44	194.23	193.81	193.63	193.04	193.63	194.67	194.46	194.17	193.71	193.9	193.45	193.98	195.22	193.64
208.8	208.18	208.63	209.05	209.88	208.82	208.75	209.11	208.9	208.59	209.25	209.76	209.03	207.88	209.1	208.7	208.01	208.72	209.25	209.39	208.78	208.86	209.42	209.15	209.14	208.88	208.76	208.57	209.56	208.96	208.25	207.9	207.77	208.41	209.09	209.72	208.95	208.38	209.04	208.7	208.38	209.28	209.32	207.74	208.65	208.01	209.04	208.22	207.43	208.79
201.72	200.22	200.11	200.31	201.46	200.15	200.05	201.85	200.1	199.96	200.95	199.68	200.75	200.38	200.95	200.1	199.79	200.21	200.4	200.53	200.72	200.71	200.43	199.68	199.64	200.38	200.83	201.45	199.87	200.27	200.38	200.66	200.48	201.03	200.93	200.22	201.04	200.93	201.03	200.06	200.93	200.89	201.44	200.32	199.82	199.9	199.9	201.17	200.82	202.03
207.05	206.16	206.62	206.19	206.82	206.45	206.43	205.64	206	205.83	205.93	206.2	206.64	206.87	206.91	205.86	206.9	205.94	204.69	205.65	205.95	207.88	207.13	205.75	205.76	205.43	206.06	207.14	207.4	207.38	206.51	206.07	207.03	206.4	206.09	206.3	205.64	206	205.39	206.88	206.71	206.53	207.43	207.12	204.66	207.26	205.96	204.79	206.62	207.66
200.48	200.95	200.55	201.3	199.88	201.24	200.43	202.01	200.49	200.78	200.07	199.97	199.56	200.74	200.78	199.5	199.58	201.63	199.45	201.04	200.69	199.57	200.08	200.23	200.93	200.25	199.94	201.16	200.78	199.82	200.93	200.71	199.76	201.3	200.12	200.62	199.95	199.51	200.72	200.48	201.09	200.89	200.61	200.86	200.72	200.57	200.3	200.02	199.98	200.65
204.31	205.03	204.63	205.51	205.64	204.58	204.88	205.77	204.84	204.18	204.66	204.43	204.61	206.54	204.66	204.45	204.98	205.69	204.84	203.21	205.09	204.44	205.29	204.38	204.76	204.27	205.13	204.55	204.93	205.43	204.95	205.24	204.93	205.8	204.63	204.37	204.94	205.27	204.14	204.81	204.38	204.52	204.83	203.88	204.43	204.8	204.94	204.53	204.59	203.73
208.45	209.2	208.55	208.92	210.13	208.32	208.06	207.59	208.82	207.74	208.72	208.1	208.54	207.27	207.9	209.24	207.88	208.31	208	208.07	208.57	207.62	208.32	208.99	208.59	209.31	208.06	208.26	207.11	207.58	207.72	209.45	208.08	208.9	209.12	208.12	208.57	208.38	208.12	208.6	208.77	208.09	208.61	208.59	207.86	208.47	208.62	207.62	209.62	208.04
207.4	208.3	207.53	207.56	208	208.37	207.69	208.39	206.47	208.64	207.77	207.23	207.56	207.7	207.82	207.26	207.27	207.46	208.37	208.36	206.84	206.34	208.45	207.12	207.57	208.67	208.03	207.5	208.21	208.18	206.51	207.57	207.42	207.61	207.52	207.85	207.04	208.66	207.18	207.85	206.15	207.5	207.3	206.91	208.06	207.9	206.87	209.06	206.82	207.21
207.71	207.62	206.11	207.03	207.68	207.35	207.91	207.33	207.53	207.34	208.29	207.8	208.43	207.43	208.05	208.46	207.08	207.79	207.11	208.12	206.67	208.41	208.02	206.94	207.93	207.95	207	206.36	207.62	208.27	208.05	208.02	206.82	207.14	207.07	207.28	209.49	208.55	207.95	207.99	207.85	207.9	208.16	207.45	206.46	207.08	209.17	209.15	207.69	207.72
203.12	203.58	204.13	204.01	204.72	203.83	203.9	204.36	204.64	204.24	204.76	203.8	204.85	203.5	203.98	203.8	204.03	204.85	202.71	203.58	203.2	203.36	204.11	203.99	203.63	204.76	204.02	203.06	203.29	203.09	204.08	204.49	203.49	203.24	202.35	203.71	203.9	203.68	204.39	204.45	203.59	204.75	204.36	203.66	203.82	204.27	203.16	204.89	204.18	204.27
208.13	207.55	208.13	208.46	206.78	207.94	207.65	208.24	207.78	207.32	206.82	206.78	207.34	207.07	207.64	206.86	207.82	208.29	206.61	207.82	207.06	206.81	208.31	206.97	206.38	208.08	207.91	207.71	207.73	207.26	208.56	207.59	207.17	207.88	206.39	207.49	209.3	208.66	207.79	207.35	207.07	206.86	207.88	207.25	207.21	208.78	206.55	207.98	208.04	206.85
202.46	202.62	203.15	201.84	203.45	203.54	202.97	202.84	200.87	201.79	202.82	203.59	201.96	202.55	202.38	201.67	202.12	203.06	202.13	202.78	201.94	203.46	202.81	203.04	203.1	203.66	202.62	202.57	202.36	202.13	202.47	203.36	202.02	202.77	203.05	203.25	203.06	203.02	201.64	203.54	201.14	201.33	202.45	202.25	201.72	203.41	202.48	201.66	202.51	202.72
194.25	195.51	195.2	194.91	195.09	196.49	195.82	194.99	195.44	194.63	194.83	195.28	195.23	194.24	196.27	194.46	196.27	195.13	193.67	195.21	195.36	196.29	195.29	196.17	194.65	196.1	194.87	193.85	195.17	194.77	195.74	195.81	194.46	195.87	196.07	195.22	196.36	195.18	195.38	194.84	195.29	194.93	194.2	195.57	195.06	196.25	195.51	195.92	195.62	195.05
212.76	211.92	211.36	211.32	211.36	212.02	211.7	212.13	211.5	211.64	210.85	211.15	210.44	211.37	211.69	212.21	211.84	212.09	211.08	211.81	211.13	212.8	212.23	211.19	212.79	211.59	211.29	210.88	212.5	211.49	212.21	211.62	211.7	210.31	211.45	211.99	212.2	210.95	211.68	211.53	211.59	210.79	212.25	211.63	211.9	211.71	211.35	211.8	211.88	211.49
212.8	212.89	213.37	212.55	213.48	212.72	212.98	211.89	212.55	214.32	212.9	213.19	213.84	212.58	212.83	212.26	212.77	212.69	212.19	213.09	212.58	212.68	213.51	213.21	213.22	213.07	212.57	213.92	213.54	212.48	213.22	212.27	213.53	212.65	212.55	213.23	213.51	212.5	212.13	211.99	211.1	212.41	213.12	213.98	212.38	212.59	213.41	213.61	214.83	212.94
204.55	204.49	204.3	204.43	205.79	204.13	205.61	202.92	203.84	205.55	204.67	205.77	205.48	205.55	203.96	204.01	205.63	203.65	204.76	204.91	205.68	205.76	203.61	205.36	205.2	204.25	204.98	204.22	205.02	204.57	203.58	204.16	204.51	205.48	203.68	204.69	205.43	205.77	203.96	206.06	205.7	204.04	204.93	205.97	205.2	204.52	203.11	205.73	203.41	204.45
212.12	212.33	211.85	211.96	210.74	212.04	212.03	211.17	211.82	212.08	213.16	211.13	210.44	211.58	212.22	211.53	212.24	211.14	211.91	211.18	212.03	210.98	211.57	211.35	211.67	211.19	211.09	211.32	211.8	212.16	212.07	212.13	211.74	211.99	211.63	212.13	211.6	211.63	211.69	211.18	211.37	211.15	213.04	210.88	211.89	211.92	210.67	212.45	211.8	211.46
212.1	211.12	211.31	212.26	211.45	212.15	211.37	212.47	211.68	210.69	211.49	212.2	211.89	211.61	210.53	211.22	210.88	211.06	211.92	211.86	210.95	211.61	210.98	212.97	211.04	212.1	211.48	211.76	211.64	211.78	210.59	210.68	210.8	212.08	212.33	211.27	211.27	211.53	212.26	210.94	210.73	211.16	211.59	211.77	210.87	211.69	211.3	210.79	212.35	211.33
212.44	213.16	211.93	213.08	212.35	211.8	213.26	213.44	211.96	213.29	213.41	211.87	211.63	212.86	212.5	212.58	212.85	213.13	213.33	212.33	211.85	212.42	211.51	212.56	212.76	211.32	212.46	211.5	213.84	212.1	212.63	212.28	213.93	213.08	211.08	213.18	212.46	212.93	211.83	213.15	211.64	212.71	212.82	212.45	211.81	211.85	212.79	212.08	211.92	212.56
208.03	207.38	206.05	206.29	205.39	205.73	206.88	206.71	206.75	205.62	206.61	206.18	206.61	206.39	206.7	206.06	206.1	206.47	205.43	206.64	206.35	206.25	206.36	207.29	205.13	207.58	205.89	206.3	205.55	206.13	206.82	206.28	206.32	207.52	206.92	206.3	206.06	205.99	207.09	206.31	205.95	206.57	206.22	206.07	206.41	207.15	207.51	206.18	204.93	206.51
203.8	204.26	204.96	203.85	205.24	203.71	203.77	204.61	204.15	204.33	204.29	204.32	205.41	204.25	204.09	203.25	203.61	204.64	203.41	204.62	204.28	203.11	203.37	204.51	203.5	203.31	203.7	203.98	204.01	203.8	203.34	203.53	204.03	204.56	204.59	204.12	202.99	202.61	203.71	203.7	205	204.1	203.88	205.25	203.7	203.47	203.46	204.09	204.75	204.11
200.67	199.47	200.18	201.07	200.29	199.95	201.5	198.45	199.9	201.22	200.2	199.96	201.12	201.34	200.54	199.75	199.4	199.77	201.38	199.62	200.6	200.58	199.32	200.47	201.45	201.17	201.13	199.99	199.14	200.84	199.78	201.48	200.84	199.65	200	200.01	199.63	200.11	200.15	200.45	200.37	199.58	200.92	201.16	199.93	199.54	201.25	200.48	201.01	200.09
202.56	203.52	201.51	202.65	202.06	202.36	202.45	203.57	202.55	202.59	202.21	202.88	202.46	202.14	202.98	204.6	201.74	202.12	202.74	203.11	203.17	203.56	202.61	203.38	201.44	203.12	202.88	203.27	203.25	201.33	203.84	202.47	203.1	202.3	202.84	202.55	202.07	202.06	203.06	201.64	202.51	202.85	201.51	202.96	202.5	201.95	203.07	203.14	203.4	202.54
208.39	207.66	206.72	208.35	208.1	206.85	207.52	207.55	206.43	207.24	207.17	207.45	207.53	208.71	207.23	206.16	207.76	207.57	207.22	208.73	207.6	207.51	207.91	206.74	206.8	208.76	207.81	207.87	207.62	207.7	207.32	208.53	207.88	208.49	208.73	208.17	208.21	207.77	208.66	208.83	208.42	208.08	207.33	208.39	208.38	206.78	207.7	208.28	208.38	208
201.04	200.19	199.69	201.07	200.91	200.6	201.94	201.74	200.66	201.01	201.67	200.88	199.98	200.11	200.76	201.2	201.14	201.72	202.03	201.81	200.75	201	201.21	202.13	201.43	200.47	202.05	200.54	199.67	200.97	200.71	200.53	199.99	201.16	199.74	201.38	200.23	201.14	200.74	201.03	201.75	201.76	200.9	201.29	201.27	200.25	200.14	202.12	200.12	201.12
209.85	208.94	208.45	208.84	209.61	208.86	209.23	208.5	208.79	207.82	208.27	208.6	209.41	209.24	208.56	209.08	209.42	210.02	210.42	208.74	210.36	208.7	208.31	207.85	208.75	208.7	209.2	208.96	209.34	208.2	210.03	209.25	209.04	206.92	208.83	208.93	208.27	209.12	207.87	208.07	208.61	209.25	207.94	209.05	208.79	208.6	209.1	208.3	208.17	208.17
206.68	207.6	205.63	206.79	206.13	205.79	205.67	205.84	205.98	205.13	205.99	206.21	206.79	206.65	207.14	206.2	207.25	206.4	206.32	206.04	206.77	206.28	206.14	206.31	207.57	205.55	207.7	205.12	206	206.46	206.36	205.85	206.27	207.03	206.42	207.32	206.03	206.08	205.94	205.75	206.66	206.64	206.85	205.78	205.38	206.37	206.92	208.02	206.57	206.73
197.87	198.39	197.74	199.17	198.82	198.42	198.52	199.94	198.62	198.08	199.3	197.94	198.55	199.49	199.18	198.35	198.95	198.96	197.96	198.21	199.89	198.78	199.13	198.8	199.02	198.47	198.78	198.08	198.49	199	198.09	198	198.45	199	200.12	197.24	198.31	197.57	198.48	198.79	198.67	198.79	198.63	199.33	197.54	199.08	198.07	197.39	197.92	198.14
207.83	207.1	206.4	207.71	207.42	208.47	207.4	206.62	206.83	208.13	207.93	207.58	206.56	207.2	209.26	207.89	208.38	208.55	207.65	207.52	208.39	207.1	206.73	207.44	206.96	207.43	207.62	207.61	208.13	207.42	208.27	208.02	207.63	206.78	207.11	207.05	205.78	207.77	208.14	207.79	207.25	207.94	207.98	207.89	207.73	208.09	207.25	209.06	207.79	206.7
200.5	198.57	199.42	200.04	198.92	200.4	200.06	199.91	198.61	198.23	200.63	200.93	198.85	199.16	200.09	199.86	199.12	200.45	199.02	198.5	199.6	199.74	200.31	199.78	199.21	199.48	199.62	198.33	200.67	201.6	198.9	198.79	199.52	199.34	199.68	199.46	200.09	199.51	198.44	200.82	198.52	200.32	200.41	199.37	198.48	199.5	199.92	199.73	200.03	200.7
198.38	198.99	198.24	198.84	198.72	199.09	198.34	198.86	199.58	198.96	198.3	198.41	198.65	198.35	198.16	199	198.15	198.51	199.38	198.25	199.16	199.18	199.1	198.68	198.46	197.71	199.34	199.68	199.08	197.41	198.21	198.02	198.64	198.3	198.99	198.17	198.75	199.33	199.29	198.75	198.25	198.62	199.01	198.07	198.73	198.47	197.52	198.37	199.41	198.42
199.57	199.69	199.41	199.8	199.25	199.13	200.08	200.35	199.75	198.65	200.03	199.39	198.84	198.21	199.27	200.84	199.16	199.78	198.88	199.57	198.59	200.48	200.35	198.9	198.63	199.17	199.97	199.87	199.68	200.65	199.64	198.08	200.08	198.96	198.11	199.54	199.48	200.45	198.83	198.85	199.57	199.1	198.64	199.64	198.35	199.65	199.19	199.37	199.73	199.86
210.24	208.73	210.74	210.83	208.93	209.76	209.74	209.72	209.78	209.37	210.77	209.35	209.11	209.06	210.52	210.17	209.4	209.51	209.43	209.65	209.1	210.02	209.9	208.76	208.58	208.93	209.7	208.99	209.52	208.92	210.06	210.28	209.81	211.2	209.26	211.71	209.1	209.38	209.44	209.81	209.3	209.16	208.4	209.21	208.06	209.97	209.3	210.48	210.08	210.76
211.74	211.72	212.36	212.03	213.16	211.51	212.02	212.38	212.92	212.66	211.65	212.64	212.01	212.29	211.74	212.84	212.12	212.92	212.04	212.77	212.82	212.23	213.05	213.44	213.1	213.75	212.21	212.45	212.16	211.87	212.35	212.11	212.44	212.77	212.12	211.58	212.46	212.02	212.35	212.24	213.32	211.42	212.21	212.71	212.63	212.17	212.5	212.22	211.39	212.67
207.78	207.73	207.92	207.9	208.14	207.46	207.28	208.26	206.57	206.55	207.74	208.89	207.85	208.86	207.85	208.33	207.66	208.56	207.07	205.96	208.31	207.59	206.83	208.22	208.25	208.13	207.61	208.84	207.52	207.35	207.19	207.81	208.37	207.37	207.35	207.42	207.55	207.59	207.76	207.6	208.7	208.41	207.32	208.27	206.91	206.89	207.61	207.2	207.92	208.79
216.98	217.87	216.41	217.25	217.44	216.82	217.86	217.14	217.12	216.32	216.66	216.39	217.92	217.15	215.87	216.39	218.63	217.42	218.58	217.68	217.08	217.23	217.54	217.02	218.41	216.71	216.61	217.49	217.55	216.74	217.34	216.53	216.82	215.96	216.73	215.98	217.33	216.12	217.89	217.03	217.56	217.08	217.39	216.2	216.59	217.41	216.84	217.89	217.43	216.68
209.69	209.85	208.64	209.71	209.25	209.19	209.44	209.76	208.66	208.57	208.91	210.06	208.89	209.55	208.71	209.47	209.16	208.99	210.07	208.93	209.99	210.4	209.81	209.6	211.52	209.4	210.52	210.64	210.08	210.11	209.76	208.93	210.34	209.74	210.22	209.58	209.49	208.89	209.07	208.99	209.94	210.03	209.43	208.96	208.92	209.99	209.44	210.05	210.39	208.84
203.85	203.97	203.58	202.72	203.45	203.63	204.58	204.38	203.24	204.54	203.74	202.77	205.51	202.65	203.72	202.87	203	204.46	204.76	202.53	203.07	204.68	204.73	203.72	203.67	203.97	204.69	203.21	203.53	204.32	203.94	202.22	201.6	203.48	204.11	204.22	203.86	202.87	203.36	205.02	203.76	204.71	203.78	203.91	202.8	203.7	203.31	204.65	204.49	203.52
209.91	208.56	208.71	209.76	210.75	208.66	209.99	210.76	210.43	209.12	210.64	209.26	209.94	209.32	209.36	209.63	210.37	209.76	209.79	209.65	209.53	209.87	208.38	209.48	210.26	209.05	209.19	210.13	210.37	209.63	209.37	211.01	209.4	208.55	209.31	209.39	208.63	209.42	209.51	209.08	209.64	209.74	209.71	207.7	210	210.38	209.51	210.07	209.06	209.47
204.86	205.02	204.57	204.63	203.28	203.56	203.27	203.46	203.55	204.45	203.54	204.92	203.77	204.14	204.01	204.88	204.05	203.74	203.77	203.39	204.51	204.54	204.85	203.94	204.17	204.27	203.24	204.1	203.8	203.06	203.88	203.43	203.93	205.06	204.03	204.34	204.41	203.39	204.17	204.33	204.61	204.88	204.98	204.09	203.97	202.67	203.47	203.16	203.77	203.59
203.24	202.86	203	203.9	202.97	202.98	203.33	203.15	204.27	203.37	202.2	203.9	204.13	203.27	202.78	202.01	202.87	203.29	203.12	203.53	203.13	203.99	203.44	202.55	203.14	202.76	203.52	203.05	203.65	204.02	203.38	202.91	203.63	202.71	203.9	203.86	202.88	202.08	203.03	204.35	202.49	204.04	202.99	202.59	203.97	202.96	203.15	203.23	202.81	204.08
217.6	217.36	218.65	217.67	217.91	217.17	218.39	218.24	217.72	217.93	217.92	216.88	217.36	217.37	218.44	217.59	217.55	217.72	217.57	216.55	218.15	217.29	218.75	216.89	217.77	218.26	217.23	217.65	217.77	218.57	218.79	218.1	217.86	219.09	218.25	217.85	218.44	218.32	217.14	218.14	217.46	217.76	218.11	218.19	217.03	217.18	218.25	218.44	217.65	218.01
208.37	208.11	207.48	208.11	208.38	207.01	207.37	207.46	207.24	206.95	208.19	208.12	207.16	207.76	207.5	208.39	208.61	207.34	207.48	208.35	208.62	208.36	208.14	206.99	207.73	208.24	207.32	207.39	207.27	208.2	208.62	207.67	207.78	208.11	206.81	206.27	207.97	208.06	208.26	208.96	207.32	207.38	207.4	207.98	208.31	208.19	207.53	207.71	207.3	207.99
210.71	211.83	211.75	211.76	210.92	211.41	211.98	211.79	210.84	211.8	211.42	210.47	212.13	211.06	212	212.06	211.83	211.32	210.95	212.06	212.05	211.52	211.11	211.27	212.73	212.34	212.13	213.06	211.86	211.69	211.78	210.26	211.64	212.24	210.57	211.02	211.82	211.02	212.13	211.75	211.22	212.09	210.99	210.64	211.8	211.29	212.47	211.51	212.17	211.58
209.48	208.27	209.86	209.77	209.56	209.92	209.53	210.66	209.37	210.26	209.14	208.94	209.45	208.99	209.47	209.28	209.26	208.88	209.46	209.29	209.61	210.07	209.25	207.81	209.68	209.31	209.12	208.54	209.68	209.52	209.74	209.67	209.43	209.56	208.7	209.73	209.52	209.46	209.98	209.29	208.5	208.17	210.14	208.73	209.92	208.71	209.87	210.06	209.48	209.16
203.58	203.44	202.59	204.15	204.69	203.65	203.11	204.02	204.33	203.6	203.78	202.85	202.8	203.73	202.86	203.56	203.17	204.25	204.62	203.42	204.18	204.76	204.29	202.96	204.72	204.77	202.92	203.88	204.02	202.59	203.09	204.61	202.82	204.18	204.13	204.34	203.49	203.89	204.27	203.26	204.81	203.8	203.81	204.02	203.02	202.93	204.09	204.31	203.67	203.73
208.64	208.48	209.01	208.82	208.27	208.93	208.66	207.52	209.51	209.09	208.92	207.78	209.06	207.59	208.8	209.47	208.77	208.03	207.14	208.44	209.52	209.35	208.31	208.41	207.64	209.01	207.79	210.72	208.43	209.72	208.8	208.68	208.9	208.97	208.7	208.51	206.36	207.92	208.71	208	207.85	208.89	208.23	207.77	208.78	209.64	209.07	208	208.77	209.32
205.14	203.82	204.37	203.96	203.74	203.47	204.22	202.99	202.93	202.95	202.55	203.09	204.5	203.82	203.09	203.2	202.56	203.93	203.17	204.33	203.31	203.63	204.14	203.22	203.54	202.48	205.57	203.48	203.45	203.49	203.66	203.55	202.28	203.17	202.67	204.57	203.75	202.46	203.46	203.24	202.52	203.73	203.08	204.1	204.33	203.04	203.61	203.25	204.13	203.41
203.27	203.02	203.09	203.27	202.74	202.68	203.16	202.16	203.51	202.86	202.94	202.49	203.73	203.45	202.45	204.46	203.84	204.4	203.17	203.48	203.98	202.73	202.2	202.96	203.97	202.91	203.88	203.39	202.37	203.58	203.13	202.85	202.43	203.11	202.33	202.84	203.62	202.94	203.91	203.2	202.82	202.31	202.6	203.62	203.67	202.37	202.83	203.53	202.74	202.76
216.51	217.67	216.42	216.92	217.26	217.67	217.54	217.56	217.2	217.39	218.14	216.98	217.02	216.51	216.65	217.3	216.82	217.05	216.59	215.87	217.52	216.9	216.95	216.92	216.81	217.01	217.63	216.82	216.3	216.8	217.11	216.35	216.38	217.33	217.68	217.96	217.04	216.1	216.75	216.38	217.99	217.09	216.42	217.65	217.14	216.43	216.91	216.87	217.77	216.7
208.88	208.23	208.23	207.63	208.64	209.16	208.18	209.1	208.02	208.98	209.36	208.32	209.31	208.9	208.91	210.32	207.63	209.62	208.84	209.25	208.62	208.96	209.41	208.76	207.63	209.52	208.64	208.27	209.03	208.38	209.41	209.61	209.17	209.24	209.43	208.3	207.91	209.58	208.7	209.12	208.44	208.5	208.24	209.28	209.75	209.79	209.41	208.76	208.74	208.45
202.36	202.85	202.27	201.79	202.97	203.07	201.5	202.78	202.14	202.54	202.02	202.69	203.25	203.7	201.81	202.53	203.14	202.27	202.37	202.61	203.61	202.11	202.47	202.91	202.43	202.15	201.78	202.47	203.4	202.46	202.37	202.32	201.64	202.51	202.46	201.95	202.52	202.37	201.6	202.51	201.99	203.36	201.84	202.94	202.69	203.03	203.11	202.13	201.8	201.87
211.38	210.76	211.17	211.77	210.77	211.9	210.81	212.56	211.24	211.48	212.69	211.13	211.96	211.76	211.91	212.71	212.27	211.45	211.57	210.51	211.78	211.39	211.98	211.66	211.37	211.77	211.03	210.17	211.93	210.68	211.65	211.29	211.94	212.24	211.12	211.11	211.18	211.75	211.37	211.98	212.12	211.26	211.23	211.55	212.16	211.52	212.04	212.88	210.63	212.13
203.75	204.8	203.66	203.68	204.88	203.58	204.42	204.32	203.69	202.39	203.01	204.44	203.8	204.08	203.83	203.88	203.76	202.61	202.15	204.18	204.32	204	203.81	204.55	203.47	203.42	202.9	204.2	204.71	203.99	204.02	202.28	204.23	204.29	203.62	203.81	203.9	203.81	204.78	204.21	203.75	203.51	202.98	203.77	204.5	203.26	204.21	203.57	204.48	204.39
203.59	203.95	205.18	203.01	203.84	203.75	204.34	203.73	203.73	202.93	203.64	204.08	203.1	203.61	203.43	203.41	203.8	203.65	204.48	203.69	203.87	204.06	202.67	202.83	203.95	203.47	203.52	203.55	203.39	204.35	204.04	203.19	203.85	203.96	203.93	204.38	203.83	204.36	202.88	203.24	203.89	204.46	203.81	204.26	203.16	203.12	203.13	203.32	203.59	203.69
208.23	208.04	207.8	208.71	207.71	208.15	208.01	207.59	208.21	207.91	207.36	208.04	207.29	207.64	207.22	207.53	207.28	208.37	206.15	206.99	207.75	208.03	208.22	207.48	208.77	207.94	207.13	207.57	208.85	208.39	208.45	208.34	206.93	208.06	207.76	206.86	208.2	207.51	208.49	207.07	209.67	207.34	207.98	207.88	209.71	206.69	207.63	206.96	207.85	207.85
213.81	214.37	214.02	212.44	213.08	214.05	213.14	214.54	214.74	214.11	213.4	214.31	214.3	214.31	214.71	213.62	213.43	214.72	213.44	213.77	214.19	214.35	214.36	213.44	213.4	213.26	214.98	213.6	213.72	213.42	213.55	212.73	213.61	214.78	214.3	214.75	213.15	214.02	213.93	212.88	214.46	214.13	214.55	214.1	213.5	213.29	213.63	215.49	213.25	213.55
201	201.15	200.38	201.14	200.76	201.68	200.8	201.1	201.56	200.84	201.39	200.89	200.94	202.07	199.87	201.27	202.35	201.18	200.79	201.06	200.85	201.01	202.03	202.01	201.07	201.47	201.85	200.71	201.71	201.96	201.36	201.74	200.87	201.61	202.09	202.06	200.28	201.23	201.18	200.99	200.9	201.4	201.16	199.88	200.15	201.24	202.02	201.95	201	200.94
208.82	206.77	206.99	206.93	207.42	208.62	208.39	208.1	207.38	206.7	209.14	207.48	207.03	206.91	207.3	207.2	208.04	207.36	207.33	207.61	207.77	209.02	208.12	208.31	208.45	208.47	207.7	207.76	207.35	208.02	207.21	207.83	207.45	209	207.56	207.73	207.61	208.89	207.43	207.95	208.17	207.39	207.39	207.82	208	208.32	207.35	207.57	207.57	208.2
216.15	216.54	216.35	217.04	216.34	217.03	217.28	217.35	216.96	217.81	217.06	217.87	216.21	216.23	216.79	217.14	217.18	217.53	216.52	217.18	216.13	217.19	217.13	216.62	215.74	217.28	217.28	216.56	215.77	217.47	217.05	216.16	217.1	216.59	217.77	215.92	216.29	217.7	217.7	217.54	217.18	216.68	216.3	216.96	216.23	216.52	216.78	216.06	217.01	216.77
207.85	208.31	207.52	208.63	208.29	208.94	209.46	208.27	208.98	209.06	208.71	208.97	208.1	207.91	209.78	209.01	208.56	210.4	209.11	208.57	207.8	208.47	209.46	209.48	208.17	207.71	208.78	208.93	207.39	207.8	208.24	208.3	208.97	208.95	208.07	209.3	209.28	209.57	209.85	208.38	208.56	208.81	208.71	208.72	208.77	209.42	209.17	208.79	208.28	208.62
208.55	209.27	208.8	208.07	208.77	209.65	208.9	208.76	208.73	209.71	208.3	208.81	209.47	208.65	209.72	209.65	210.02	209.23	208.22	208.38	208.83	208.26	209.06	208.43	208.17	208.55	208.48	209.29	208.34	209.31	208.12	208.68	207.77	209.12	208.79	209.96	208.81	209.14	209.13	209.57	210.27	209.08	209.41	209.68	207.36	208.41	209.45	209.45	208.03	208.59
213.27	212.45	212.61	213.38	211.83	213.29	212.49	212.87	213.25	212.56	213.83	212.52	212.56	212.42	213.13	211.88	214.11	212.66	213.65	212.92	213.66	212.75	212.59	212.49	213.58	213.24	211.51	213.24	213.02	214.07	212.41	212.45	211.83	214.36	213.03	213.56	213.48	213.62	212.64	212.59	213.27	213.46	212.88	213.27	211.56	213.53	212.14	212.72	214.45	213.02
199.32	200.73	200.7	200.36	199.17	199.18	199.03	199.36	198.9	199.69	199.47	199.22	199.7	199.61	199.62	199.08	199.26	199.22	197.72	198.66	199.29	199.31	200.03	199.18	200.18	198.69	198.66	199.12	199.19	198.75	199.21	199.64	199.01	199.85	197.89	198.09	198.98	200.22	200.02	199.52	198.55	200.03	199.24	199.7	199.76	200.09	199.17	199.39	200.13	200.37
209.61	209.76	209.91	209.84	210.12	209.32	209.86	209.68	209.24	208.61	209.64	209.29	210.9	209.31	208.82	209.64	210.69	211.37	208.55	208.5	209.93	209.82	209.11	210.08	208.82	210.51	210.79	209.64	211.08	208.92	209.09	208.68	209.15	209.8	210.34	209.46	209.72	209.77	209.83	209.82	209.81	209.68	209.99	209.32	210.3	209.06	208.79	209.82	207.97	210.02
209.21	209.77	209.1	208.66	208.92	209.11	208.9	209.5	210.39	208.18	210.06	209.41	207.77	209.82	208.95	209.53	208.65	209.14	207.72	209.22	208.72	208.56	208.49	209.07	209.44	209.53	208.08	207.96	208.89	209.6	209.36	208.13	208.68	208.09	208.55	207.61	208.81	209.1	209.78	207.9	209	208.97	208.39	208.43	208.24	209.02	208.93	209.46	209.52	208.75
203.56	204.05	203.35	204.25	205.1	204.35	203.81	203.19	203.98	203.8	204.19	204.48	203.42	203.74	203.19	203.14	203.33	203.98	203.22	204.72	202.85	204.04	204.18	203.92	203.6	204.12	202.62	204.29	202.77	203.44	204.03	203.68	203.72	203.48	204.49	203.23	203.11	203.95	202.56	204.19	204.2	203.53	203.16	204.03	205.13	203.74	203.33	203.19	203.44	202.49
202.49	202.23	202.18	202.41	203.12	202.43	203.04	203.01	203.14	201.82	202.65	203.6	201.46	203.32	202.01	202.92	201.14	203.11	203.18	202.89	202.57	202.97	203.11	201.76	201.67	202.44	202.37	203.12	202.4	201.81	202.67	202.77	202.89	203.89	203.58	202.91	202.94	201.25	202.68	204.1	201.89	202.01	202.68	202.92	203.31	202.67	202.14	202.43	201.53	202.34
200.4	201.09	199.12	199.76	200.4	200.15	199.67	200.32	201.17	200.26	199.82	200.77	200.25	200.54	199.99	199.91	199.79	200.8	200.52	199.42	200.44	200.73	200.93	200.85	200.04	200.37	200.25	200.29	200.15	199.54	201.2	200.53	200.72	199.82	200.23	198.72	200.39	200.94	199.61	200.23	199.85	200.75	200.38	200.61	201.28	200.65	200.21	201.16	200.31	199.99
216.96	217.6	217.1	217.72	217.57	216.3	217.37	216.18	217.9	216.49	216.38	217.13	216.34	217.19	215.87	216.1	216.5	218.31	216.82	218.34	216.56	217.07	216.72	216.03	217.18	216.92	217.88	216.89	217.45	216.21	216.49	217.45	217.52	216.15	216.73	217	216.97	216.63	217.63	216.89	217.5	217.06	217.42	217	216.57	215.88	216.06	217.26	216.5	216.09
203.69	203.62	204.9	203.3	203.79	203.59	202.9	203.93	204.55	204.12	203.79	203.95	204.78	204.01	203.68	203.9	203.39	203.12	204.58	203.74	203.57	204.07	203.85	203.8	204.41	203.29	203.4	204.17	204.84	204.23	204.47	204.45	203.89	203.13	203.68	202.77	202.85	204.08	204.34	203.46	205.27	204.48	204.66	203.83	203.22	203.56	205.41	202.68	203.1	203.03
203.69	204.13	204.77	204.84	204.29	204.04	203.95	203.18	204.4	203.58	204.37	203.39	203.96	203.1	203.57	204.59	203.87	202.44	203.19	202.64	204.16	204.19	204.44	205.13	202.8	203.45	203.17	204.31	203.77	204.11	203.59	204.41	204.09	202.85	203.61	203.75	204.57	202.98	203.97	204.7	204.35	204.3	203.49	204.2	203.27	203.29	202.85	203.85	204.23	203.08
211.49	211.21	211.45	211.94	212.15	212.52	212.77	210.95	210.87	212.08	211.78	210.46	211.84	211.71	211.94	211.72	210.85	211.65	212.17	212.27	210.78	211.29	210.39	211.72	211.02	211.42	211.9	212.24	211.07	212.5	212.46	210.53	211.4	211.29	211.54	210.94	211.29	211.03	211.29	210.26	210.64	213.55	211.58	212.34	211.46	212.43	211.85	211.79	211.76	210.98
204.26	204.25	203.84	204.01	203.29	203.45	203.8	204.68	204.05	202.47	203.6	202.88	203.76	203.5	203.43	202.26	202.62	202.47	203.2	203.87	202.95	203.21	204.1	203.7	203.06	204.92	204.18	203.53	203.71	203.46	203.71	203.27	203.13	203.9	201.81	203.46	203.21	204.55	204.21	202.9	203.25	203.74	205.12	202.63	202.96	203.98	204.36	203.83	203.96	202.65
199.69	198.92	198.86	199.72	199.77	199.5	199.05	199.23	199.26	200.08	200.32	198.03	198.85	199.67	200.61	199.35	199.27	198.44	199.27	198.61	199.93	199.24	199.28	199.95	199.84	199.01	199.41	199.44	199.52	199.38	198.94	198.04	199.29	200.08	198.74	198.6	199.25	199.8	199.85	199.94	198.97	199.31	199.99	200.18	199.19	199.42	199.99	199.09	198.49	197.98
203.27	202.28	202.91	202.42	203.24	203.46	203.83	203.49	203.24	202.42	202.67	202.33	203.68	204.33	203.24	203.23	204	203.7	203.18	203.79	204.11	202.83	202.61	202.91	202.91	203.59	203.32	201.58	203.27	202.67	203.78	202.61	204.08	203.67	203.69	202.72	203.23	203.15	203.19	201.93	203.16	203.34	204.19	202.59	203.19	202.22	203.34	204.01	203.71	202.41
204.63	204.93	203.9	204.96	204.09	205.05	205.86	204.61	205.26	205.21	205.48	205.1	205.06	203.4	205.41	204.87	206.07	204.78	204.11	206.05	205.4	204.73	203.41	203.69	204.7	204.95	204.71	205.5	204.6	205.82	204.71	205.31	203.89	204.93	204.53	204.53	204.97	204.39	206.08	205.85	203.75	205.29	204.65	204.6	204.38	205.08	204.58	204.44	205.17	204.53
204.31	203.86	204.75	203.87	203.98	205.67	204.55	204.66	204.49	204.8	204.3	204.63	204.85	205.31	202.78	205.29	204.9	205.04	204.36	203.88	203.19	204.75	204.49	204.33	203.52	203.94	204.87	204.04	205.14	204.96	203.4	204.86	203.72	203.94	204.21	203.65	205.02	204.65	204.31	204.64	206.2	204.7	202.95	205.17	204.91	204.66	205.95	204.85	204.67	205.47
200.67	199.99	201.24	200.64	201.27	199.58	201.41	200.52	200.57	200.15	200.68	199.14	200.79	200.92	200.21	200.38	201.58	201.58	200.16	200.21	200.94	200.34	200.17	200.78	199.71	201.28	200.18	199.63	201.5	200.52	200.64	198.59	198.7	200.63	199.62	200.2	200.75	199.85	200.46	201	199.78	199.53	200.54	200.94	199.98	200.55	201.61	199.31	200.08	198.66
213.26	212.86	212.89	212.3	211.56	212.74	211.77	211.83	211.5	211.56	212.37	212.88	212.37	212.54	212.1	212.47	212.22	212.64	213.13	212.08	213.2	212.12	210.86	213.43	212.37	211.33	212.41	213.88	213.36	213.45	212.7	212.13	213.52	212.51	212.76	212.7	212.57	212.68	212.13	211.47	211.68	212.78	211.7	211.59	213.14	211.42	212.42	212.01	212.68	211.98
217.45	218.2	217.09	218.81	216.78	218.19	217.98	218.07	217.25	216.78	216.63	218.2	218.5	218.29	217.79	218.1	217.93	218.56	218.67	219.22	217.63	218.77	217.37	217.51	217.74	218.64	217.94	217.77	217.23	218.43	217.75	217.15	218.24	218.75	218.48	218.59	217.92	218.05	218.19	217.58	218.74	218.62	217.38	216.81	217.5	217.06	218.38	218.28	216.96	216.94
208.27	208.11	209.89	209.59	208.43	208.65	208.63	208.59	209.79	209.69	207.85	209.39	208.98	208.89	209.05	208.16	208.85	207.74	208.92	207.91	210.04	210.01	208.12	208.05	209.03	208.23	208.7	207.44	209.98	208.78	209.26	209.62	209	209.05	208.48	208.73	209.11	209.24	207.94	207.7	209.12	208.64	208.43	208.13	208.2	208.82	208.61	209.34	209.05	209.41
210.27	209.2	209.79	210.34	209.77	209.96	211.21	209.46	210.67	209.01	209.52	210.5	209.83	209.48	210.39	211.19	209.53	209.64	209.44	210.15	209.03	210.09	209.6	210.71	209.99	210.31	210.24	208.69	208.94	210.6	209.27	209.45	209.35	209.93	210.2	208.77	209.88	210.06	209.94	209.44	209.8	208.24	208.8	210.08	210.49	209.63	210.52	210.75	210.12	209.8
203.44	203.3	202.59	203.79	204.46	203.95	204.14	203.32	203.5	204.34	203.39	204.12	203.82	205.39	204.03	203.68	202.25	202.54	203.14	204.43	204.46	203.76	203.15	204.06	203.4	204.22	204.36	203.09	204.16	204.04	203.31	203.78	203.55	203.65	204.25	203.4	203.72	204.07	204.14	203.96	203.66	203.18	204.1	204.19	203.47	204.23	203.54	204.12	203.85	202.73
213.28	212	213.13	212.28	212.49	211.45	211.96	213.11	213.38	213.18	212.05	211.66	212.76	211.63	212.75	211.87	212.99	212.76	212.42	211.97	213.09	212.45	212.97	212.09	211.67	213.12	212.21	212.99	212.46	211.61	212.2	212.91	212.49	212.65	211.76	211	211.2	212.51	211.98	212.47	213.47	212.39	212.94	212.15	213.15	212.37	212.82	212.48	211.72	211.82
204.32	203.72	203.65	203.38	203.86	203.39	203.92	202.83	203.91	204.13	204.19	203.64	203.34	203.64	203.38	202.47	202.72	203.6	203.66	204.08	204.29	203.93	204.08	202.73	203.79	202.89	203.6	203.38	202.93	203.38	203.17	204.05	204.32	204.17	203.46	202.26	203.66	204.15	203.94	204.14	203.55	203.64	203.59	204.15	204	203.28	203.19	203.02	203.04	203.81
208.63	209.03	208.33	208.47	208.82	208.79	209.82	208.52	208.68	209.53	209.47	208.96	208.55	209.2	208.29	208.86	209.22	207.87	207.67	208.53	209.88	208.45	208.68	207.9	208.46	209.43	209.61	208.39	208.51	208.85	209.66	208.13	209.45	208.08	209.2	209.25	208.96	208.29	209.28	207.91	207.46	208.45	208.46	209.22	209.29	208.93	208.95	208.54	208.74	207.93
212.12	212.99	212.94	211.58	212.62	212.53	213.03	212.62	212.32	213.47	212.49	212.14	210.79	212.12	212.9	212.78	211.26	211.28	211.29	212.42	211.99	212.08	212.96	212.79	213.11	212.24	212.91	212.29	212.45	211.73	213.02	213.19	211.8	211.99	212.09	212	213.2	212.1	212.67	212.39	211.76	213.37	211.6	211.92	212.3	212.24	212.41	213.65	212.1	212.64
210.45	209.84	209.89	209.08	209.41	209.75	208.94	209.58	209.4	210.27	210.03	209.43	209.21	209.36	209.95	209.36	209.13	209.69	209.67	207.23	209.27	209.85	209.72	209.3	209.55	207.89	210.1	210.8	210.48	209.5	208.5	208.65	208.43	210.84	209.93	209.98	209.44	209.4	208.93	209.78	209.21	209.94	209.86	209.99	208.56	210.57	209.05	210.03	209.67	209.9
207.51	208.33	207.77	207.32	207.52	207.13	207.9	206.96	207.43	207.6	208.35	207.83	206.56	207.57	208.12	208.05	207.24	208.4	207.32	207.21	207.19	206.95	208.44	207.59	208.39	206.91	207.7	208.47	206.96	208.33	207.93	207.64	207.53	207.79	207.95	207.33	207.38	208.64	207.07	207.19	207.13	206.75	207.15	207.95	208.46	206.84	207.11	207.62	207.82	206.73
203.15	203.16	203.96	204.58	204.29	203.34	203.71	203.52	202.73	203.52	204.34	205.39	202.58	203.79	203.67	204.26	203.81	203.14	203.7	203.49	203.65	204.81	203.49	204.07	203.35	204.19	203.93	204.85	204.29	203.46	203.93	203.95	203.57	203.28	203.19	203.72	203.01	204.95	204.69	202.7	203.6	204.09	203.78	205.23	203.58	203	203.58	203.8	203.03	203.84
212.77	213.3	213.39	214.18	212.86	212.78	212.15	212.54	212.22	213.91	214.36	212.02	212.94	212.05	212.73	212.59	214.4	213.31	213.56	212.13	212.71	213.73	212.82	213.66	213.56	212.7	211.81	212.82	211.92	211.79	213.2	213.88	214	213.69	213.59	213.12	213.97	213.28	212.53	211.89	213.32	211.3	212.02	212.98	212.84	212.73	214.02	213.08	211.62	212.68
218.53	216.42	216.66	215.79	217.27	217.13	216.92	216.7	216.55	217.12	215.82	216.76	215.67	217.12	216.33	217.73	217.62	216.31	217.39	218.15	218.18	215.81	216.29	216.55	216.3	217.89	218.33	217.5	218.5	217.01	217.37	216.54	216.86	217.17	217.32	217.14	216.68	216.52	216.94	216.73	217	217.29	216.91	217.35	215.37	217.32	216.07	217.79	216.85	216.88
202.65	202.09	202.8	202.24	202.76	202.64	202.56	202.54	203.12	202.74	202.54	202.46	202.41	202.4	202.3	203.33	202.14	202.42	202.44	202.89	202.38	203.05	202.98	202.7	203.25	202.04	203.01	202.47	201.84	203.41	203.05	202.35	203.09	202.32	202.44	203.44	202.18	202.72	202	201.93	201.61	201.83	202.59	202.04	202.26	203.02	202.46	202.01	201.37	202.52
209.35	208.81	210.07	209.64	209.21	209.45	209.68	210.1	208.69	209.86	209.48	208.26	209.01	209.23	209.04	208.72	208.69	209.58	209.61	208.94	208.82	209.49	208.43	209.35	209.89	210.97	209.78	209.93	207.81	209.71	209.49	208.92	209.56	209.06	210.29	208.86	209.05	209.33	209.42	207.78	209.39	210.12	209.09	209.65	209.49	210.71	209.91	208.96	209.17	208.98
208.96	209.3	209.56	209.18	208.2	207.63	208.52	208.86	209.1	208.64	209.92	207.96	208.91	208.68	207.78	208.36	208.72	208.41	209.93	208.92	208.9	207.9	208.89	207.46	208.36	208.8	208.88	207.44	208.24	209.22	208.59	209.46	208.86	208.52	208.25	208.74	208.42	208.12	207.9	209.19	208.21	208.64	208.9	208.24	208.39	208.23	209.08	208.29	208.97	207.81
206.56	206.06	208.23	207.28	206.85	206.8	207.44	207.17	206.53	207.19	208.14	209.31	207.6	206.76	206.59	207.08	207.5	206.92	207.02	208.01	208.02	207.55	207.61	207.66	208.07	208.75	206.1	206.39	208.33	207.8	206.63	206.35	206.95	207.85	206.9	207.43	208.07	207.8	208.41	207.4	207.98	206.75	207.46	207.12	207.35	206.66	207.65	207.48	208.64	208.7
203.1	203.23	204.2	203.13	203.4	204.53	203.83	204.72	204.35	204.22	203.68	202.11	203.03	203.78	203.6	203.37	202.9	203.9	203.64	204.32	204.75	202.4	203.4	203.26	203.82	204.1	203.94	203.84	203.75	203.41	204.34	205.14	202.65	202.66	204.04	203.82	205.06	204.08	203.71	203.91	203.22	203.73	203.6	203.04	204.08	202.53	204.41	205.18	203.79	203.27
202.52	202.64	202	202.85	203.32	202.95	202.27	202.62	202.78	202.09	202.74	201.46	202.67	201.6	202.63	201.69	201.42	202.31	202.69	202.4	202.61	202.65	202.08	202.74	201.66	202.29	204.16	202.39	202.42	202.68	201.66	202.99	202.98	203.42	203.1	202.31	203.63	203.57	202.12	202.6	202.38	202.52	202.54	202.24	201.1	203.08	202.83	203.52	202.62	202.08
207.43	207.81	208.49	209.33	208.78	207.78	207.28	209.06	209.09	208.68	208.36	208.74	208.38	208.66	208.9	208.79	208.55	208.45	210.06	209.48	208.64	208.61	208.93	208.06	208.86	208.85	208.85	207.91	208.99	209.51	208.29	208.34	209.13	208.09	207.64	208.23	207.52	208.99	207.11	208.01	207.83	208.83	208.92	208.29	208.36	207.42	208.4	207.71	208.26	209.2
217.07	218.02	218.06	216.79	216.6	217.46	216.27	216.57	217.66	217.65	216.43	216.05	217.32	217.2	217.88	217.08	216.03	218.36	216.71	216.41	218.08	216.07	217.35	217.72	216.92	216.92	217.32	217.45	216.93	216.78	216.96	216.78	216.38	217.25	217.63	217.44	217.68	216.18	216.36	217.21	216.86	217.35	216.97	216.39	216.33	216.2	216.95	216.57	216.56	217.13
211.56	211.71	211.46	211.36	212.14	211.45	210.57	212.94	211.3	212.27	211.32	212.44	211.96	210.75	210.83	212.04	211.03	212.3	212.06	211.34	211.96	211.86	211.57	210.93	212.6	212.5	211.18	211.31	210.21	211.07	211.34	211.37	211.69	212.22	211.21	212.09	211.86	211.43	212.13	211.46	212.04	212.13	210.27	211.21	212.18	212.2	211.04	211.32	212.05	211.11
194.69	194.94	194.08	194.37	194.53	195.8	193.95	194.27	193.25	194.32	194.17	195.11	194.14	195.25	194.44	194.31	194.37	193.66	194.44	193.31	194.28	193.88	194.18	192.93	193.37	193.53	194.1	194.21	194.61	193.38	193.66	193.92	194.8	194.76	193.73	193.85	194.66	193.62	194.32	193.76	194.35	194.53	194.43	194.64	195.07	194.37	194.61	194.44	194.15	193.76
207.6	209.62	208.11	208.01	206.87	208.69	207.77	207.77	207.36	207.7	207.03	208.6	206.77	207.68	208.56	208.22	208.83	208.81	208.48	208.18	207.56	207.08	207.85	206.58	208.06	208.99	208.58	208.87	207.89	208.13	207.55	206.82	207.96	208.92	208.44	207.52	208.1	207.16	206.93	207.72	207.61	208.47	209.45	208.38	207.59	207.01	207.85	208.37	208.4	206.9
214.21	213.19	213.37	213.08	212.46	213.01	213.03	211.95	213.75	213.49	212.72	213.06	213.02	212.57	213.14	214.64	212.98	213.11	213.53	213.64	213.17	212.33	212.7	212.59	212.98	211.84	213.89	213.85	211.68	213.26	213.04	213.3	211.87	212.97	212.7	213.41	213.03	213.66	212.98	212.85	213.23	214.19	213.66	212.83	213.59	211.91	212.41	211.45	212.74	212.77
207.24	208.74	208.85	208.72	208.16	206.82	207.16	207.68	207.65	208.3	207.91	207.58	207.74	207.64	205.98	207.68	207.52	207.38	208.82	208.41	208.37	208.01	207.74	208.2	207.73	208.06	207.66	207.67	207.76	208.48	209.45	208.63	207.09	208.92	207.62	207.5	207.57	208.2	207.12	207.35	207.62	207.13	207.02	208.46	208.11	206.97	207.71	207.31	207.77	207.53
217.56	218.02	217.7	216.58	217.07	217.95	217.21	217.97	217.45	219.41	217.44	218.03	218.33	218.6	218.82	217.86	219.33	217.22	217.74	217.38	218.41	217.31	217.59	218.01	217.84	217.46	217.08	217.65	216.74	217.9	218.12	217.18	218.41	217.16	217.24	218.24	216.97	218	217.16	217.77	216.46	218.14	218.02	218.21	217.56	217.72	217.43	218.56	218.13	216.86
203.26	203	203.47	202.87	202.77	204.05	203.12	202.28	202.17	201.4	202.27	202.9	201.75	203.02	203.44	203.16	202.85	203.18	204.02	203.25	202.01	203.1	203.1	202.99	201.97	203.05	202.41	202.38	201.32	202.19	202.79	201.9	202.56	201.99	202.63	202.29	202.97	202.2	201.07	203.11	201.85	202.37	202.76	202.73	202.55	202.86	203.17	202.07	201.93	202.05
203.95	205.27	203.08	204.13	204.23	203.67	203	203.9	203.49	203.57	203.46	203.64	202.21	203.83	203.27	203.24	203.14	203.19	204.49	202.46	203.37	203.87	203.79	204.28	202.91	202.93	203.77	202.68	203.1	204.75	202.94	205	202.81	204.2	203.63	202.95	202.88	203.58	203.77	203.13	203.54	202.97	203.1	202.49	203.59	204.3	204.41	203.46	203.45	202.58
206.33	208.6	208.65	208.24	207.2	208.42	208.05	207.13	208.06	207.83	207.48	209.4	207.31	208.48	207.7	208.28	208.02	208.82	208.11	207.7	207.37	208.38	207.38	207.93	208.54	207.78	208.12	207.73	207.99	207.2	207.76	206.88	207.84	207.64	208.09	208.09	207.93	207.25	207.63	206.7	206.64	209.8	207.68	207.98	208.31	207.54	207.71	207.05	208.65	207.66
203.44	203.19	204.27	204.36	203.97	203.68	203.36	204.64	204.19	204.33	203.13	203.63	203.84	202.51	204.03	204.76	202.96	202.57	203.3	204.03	202.99	203.72	203.4	204.81	203.57	204.36	203.5	204.45	202.51	204.23	202.89	203.27	204.24	204.52	204.32	203.15	202.44	202.89	203	203.05	203.2	204.47	203.65	205.03	203.39	202.7	202.97	203.4	203.16	202.44
212.51	211.15	212.3	212.17	211.18	210.72	212.82	211.89	212.18	212.14	210.53	211.6	212.29	211.56	211.25	211.09	210.89	212.01	210.56	210.64	211.36	211.4	211.64	212.51	212.05	210.81	210.67	211.8	211.74	210.69	212.39	212.2	211.77	211.69	212.83	210.99	211.88	210.31	211.4	211.66	211.15	211.27	211.26	211.46	212.5	211.34	210.9	212.36	210.19	211.84
212.28	211.73	211.36	211.97	213.52	212.04	211.86	210.23	211.82	212.39	211.77	211.95	211.11	211.55	211.57	210.6	211.52	211.35	211.88	211.75	211.63	211.95	211.26	212.8	211.81	212.51	211.79	213.09	210.28	212.43	211.54	212.15	211.77	212.78	211.72	211.65	210.85	212.31	212.26	212.11	211.37	212.09	211.42	211.84	212.07	212.23	211.97	211.72	212.06	212.5
203.88	204.11	203.67	203.84	203.32	204.11	202.93	202.88	204.94	203.25	203.57	203	203.66	203.5	203.71	202.39	203.25	203.12	203.49	204.25	203.13	203.55	203.3	204.3	203.29	203.47	203.27	203.21	202.77	205.5	204.69	202.53	204.03	202.51	203.64	202.87	204.44	203.43	202.96	203.3	203.7	203.99	203.06	203.05	202.89	204.05	202.65	203.3	204.34	204.14
211.08	211.63	211.58	211.48	212.66	211.78	211.55	211.4	210.65	211.91	212	211.14	211.93	211.07	210.73	211.93	212	209.93	210.84	210.97	211.26	212.03	211.57	210.25	210.74	210.57	211.67	211.05	210.57	211.21	211.49	212.67	211.65	212.37	211.54	211.5	212.36	211.59	211.6	211.75	211.08	212.75	210.89	211.24	212.32	211.76	213.26	211.76	212.93	212.53
208.55	208.8	207.83	208.2	208.1	208.56	209.59	208.17	209.44	208.78	208.03	209.11	209.13	208.9	209.52	209.42	209.02	208.63	209.06	209.07	210.02	208.95	208.63	208.65	208.37	209.43	209.5	208.91	208.03	208.92	209.3	208.37	207.79	209.73	207.38	208.34	208.18	208.72	208.73	208.01	207.72	207.87	208.64	208.95	208.81	209.36	209.44	208.06	209.04	209.5
208.07	209.25	208.36	208.56	207.63	208.44	208.38	209.42	208.99	208.83	209.02	208.7	209.17	209.16	208.97	208.6	208.7	208.12	207.66	209.38	207.96	209.25	208.55	208.73	207.08	208.47	208.58	207.81	208.18	208.4	208.86	207.21	208.89	209.47	207.34	207.63	208.15	207.77	208.64	208.87	207.26	209.13	207.73	210.09	207.23	208.07	208.92	209.01	206.72	209.4
207.47	207.37	207.33	207.61	207.27	207.79	207.3	207.47	206.65	207.38	209.2	208.29	207.55	207.6	208.79	207.92	207.82	208.44	207.08	207.85	207.55	207.93	207.14	207.66	207.86	208.08	208.42	208.06	208.15	207.6	208.21	208.02	207.79	207.4	207.06	207.88	207.37	206.76	207.86	208.48	208.6	208.21	207.96	206.32	207.53	207.48	208.01	208.1	207.95	207.24
209.97	208.56	210.05	210.17	208.8	209	209.05	209.02	208.6	208.47	209.74	208.01	207.55	208.46	208.52	208.78	208.94	209.02	208.77	210.02	209.05	209.02	207.65	207.77	208.36	208.66	208.88	209.34	209.7	209.89	209.41	208.86	208.56	208.54	209.79	209.17	208.44	208.24	208.01	208.77	210	209.85	208.47	209.04	208.98	207.98	208.97	209.23	208.82	208.09
208.95	209.11	209.53	208.91	208.39	207.53	208.39	207.67	208.54	207.65	207.81	208.4	208.13	209.33	207.46	207.3	208.64	207.41	209.14	208.05	208.73	209.61	209	209.49	208.3	209.57	208.72	208.6	208.07	209.03	208.55	210.04	208.32	207.87	209.65	208.13	208.76	208.13	207.55	208.75	208.52	207.56	207.97	207.84	208.77	207.89	208.68	209.1	208.83	209.44
208.95	209.07	208.29	207.94	208.38	209.86	208.56	208.72	208.65	208.25	208.81	208.88	209.67	208.16	208.54	209.87	208.53	208.34	209.59	208.22	210.04	208.49	209.16	209.43	209.58	208.46	208.31	209.68	208.75	208.8	208.84	207.26	207.18	209.6	209.22	209.17	207.94	208.52	210.17	209.85	209.17	208.91	208.81	208.03	209.76	208.43	208.43	207.35	208.09	208.94
207.24	207.76	207.71	207.05	207.98	208.12	208.35	207.23	208.14	207.51	208.27	208.41	207.08	207.85	207.77	207.24	207.56	207.52	207	208.47	208.24	208.41	207.26	207.55	207.85	207.4	207.49	207.78	207.66	208.33	208.37	207.41	207.44	208.33	208.68	208.02	207.1	208.15	207.27	208.43	208.18	208.27	209.01	208.78	208.41	208.04	208.38	207.4	207.55	207.69
212.25	210.88	212.1	210.69	210.82	213.42	211.13	210.87	211.82	210.89	211.79	211.27	212.8	211.07	211.96	211.57	211.7	210.99	211.76	211.37	213.41	212.14	211.98	212.29	211.13	211.98	211.3	211.68	211.06	211.82	211.93	211.19	211.93	211.25	212.02	211.9	211.68	212.33	212.16	211.46	211.92	211.67	211.64	211.68	211.8	212.09	211.63	211.35	210.72	212.52
198.67	199.4	200	200.04	198.39	198.75	199.6	199.78	200.08	199.56	199.57	199.42	198.88	200.7	199.53	199.4	199.67	199.4	199.95	199.75	200.61	198.76	197.75	198.28	199.73	198.28	200.67	198.12	199	199.38	199.18	198.92	200.25	199.35	198.19	199.45	198.83	199.2	199.1	200.31	199.71	198.03	201.37	198.12	200.26	199.1	199.25	199.35	200.15	200.51
213.19	214.46	212.65	213.98	212.55	213.07	214.27	213.57	212.15	212.1	212.94	213.32	213.91	213.02	212.72	213.25	214.11	211.06	213.53	212.85	212.99	213.41	213.04	211.99	213.13	213.15	212.62	212.72	213.94	212.27	212.66	214.08	212.75	211.88	213.05	213.55	214.08	213.29	213.44	212.17	211.89	213.23	212.77	212.62	213.15	214.12	212.62	212.85	212.78	213.27
202.74	202.18	203.29	203.78	202.15	202.53	202.48	203.49	203.53	201.54	202.62	203.32	201.28	203.46	202.67	201.6	202.38	201.29	202.54	203.13	202.18	202.96	202.69	203.28	201.85	201.5	202.98	202.58	201.72	202.81	201.75	203.35	203.12	201.74	203.05	201.85	202.6	202.44	203.4	202.8	201.16	203.14	203.19	203.63	202.09	202.91	202.95	202.74	201.68	204.28
209.79	209.44	209.66	210.01	210	210.62	210.09	209.98	209.84	210.12	209.64	209.6	209.26	210.05	209.37	209.79	210.21	209.75	208.98	208.91	210.11	209.05	210.03	209.67	209.48	210.04	209.91	210.75	210.21	209.79	210.02	209.31	209.66	209.12	210.54	209.31	208.64	209.59	210.37	209.53	210.13	208.89	208.63	210.35	210.57	210.56	209.49	209.93	208.84	209.98
203.89	204.57	203.49	204	204.31	202.24	204.67	204.04	203.57	203.79	203.3	203.88	203.65	202.47	203.43	205.26	203.47	204.33	203.95	202.74	203.71	203.08	202.79	203.21	203.98	203.25	203.24	202.97	202.6	204.09	203.68	203.13	204.27	204	202.86	204.09	203.89	203.09	202.7	203.58	204.14	203.27	204.21	203.95	204.03	203.42	202.73	203.18	203.52	203.03
200.05	200.21	199.84	201.21	200.05	200.64	199.71	200.48	200.23	200.22	199.31	199.68	201.24	201.13	201.29	199.85	200.22	200.52	199.67	200.18	200.19	199.86	199.68	201.05	200.82	200.12	199.45	200.44	200.85	200.15	201.82	200.48	199.65	201.44	201.07	200.53	201.83	200.03	200.27	200.93	200.61	200.78	199.92	200.93	201.19	199.98	201.43	199.56	199.37	199.94
209.73	207.54	209.42	208.94	208.55	208.52	208.11	208.63	207.02	208.03	208.59	208.1	208.64	208.88	209.23	206.89	207.79	209.03	209.23	208.84	207.36	207.73	208.58	208.82	208.06	208.62	208.63	208.14	208.34	208.17	207.96	208.16	210.27	208.02	208.8	208.2	209.24	209.03	207.8	208.87	209	207.95	208.09	208.57	208.51	208.87	209.21	208.43	210.25	210.51
212.04	211.78	212	210.9	211.87	211.86	212.64	211.73	210.69	211.32	212.16	210.69	211.07	211.47	211.25	212.2	211.57	212.37	211.65	212.05	212.01	212.11	212.13	210.72	211.52	211.65	212.47	211.33	210.8	211.41	211.19	212.16	211.92	211.52	211.57	211.75	212.93	211.85	213.14	212.41	210.4	211.35	211.47	212.97	210.89	211.12	211.07	212.07	210.73	212.22
212.22	211.18	211.86	213.9	212.61	211.63	211.18	212.53	211.12	212.08	211.5	211.28	212.18	212.03	211.75	211.42	213.6	211.59	211.65	211.79	210.77	212.13	211.42	211.92	211.69	211.97	211.53	211.54	210.62	212.61	211.91	211.41	211.34	211.68	210.78	211.7	211.65	211.63	211.64	212.48	211.32	211.34	211.6	211.74	211.55	211.54	212.17	210.67	211.28	211.55
208.86	209.6	207.07	208.43	209.22	207.87	208.98	208.56	208.79	208.59	208.07	208.09	208.38	208.51	208.77	208.31	208.51	209.43	208.6	208.32	208.34	208.12	207.55	209.83	207.62	209.21	208.05	207.46	208.23	208.85	208.14	209.45	208.94	208.3	209.82	207.4	207.34	208.54	208.18	208.21	208.94	208.74	208.88	208.27	208.02	207.82	208.86	208.52	208.41	209.06
211.97	211.58	211.52	211.66	211.94	212.31	211.71	210.85	210.83	211.45	211.61	211.91	211.41	210.81	212.31	212.12	211.6	211.3	211.11	213	211.02	211.65	210.64	211.77	211.76	212.09	211.46	211.76	210.88	211.73	211.68	211.98	211.65	210.57	212.61	212.02	210.61	212.16	210.52	211.69	211.56	212.25	211.84	213.67	212.77	211.41	211.48	210.94	211.59	213.02
200.76	198.56	198.18	200.02	198.6	200.04	199.68	199.91	199.9	200.88	199.51	200.05	200.02	198.98	198.56	199.29	199.08	199.01	199.66	198.75	199.2	199.84	198.99	198.65	199.66	199.7	199.25	199.59	200	199.41	199.07	199.48	200.59	199.54	200.18	198.94	198.89	199.53	199.36	198.9	200.3	198.74	198.71	199.28	199.85	199.62	200.29	198.37	199.14	198.75
211.57	212.51	214.32	212.98	214.25	211.6	213.5	212.98	212.84	212.73	214.39	213.57	211.74	213.24	213.9	212.41	212.21	213.03	213.29	214.32	213.88	212.36	212.58	213.32	211.62	213.07	212	212.5	212.95	212.39	212.98	213.74	212.23	213.34	212.68	214.24	213.37	212.84	213.36	212.51	213.59	213.32	212.71	213.1	213.53	212.44	213.35	212.9	213.86	213.06
209.46	209.95	209.62	209.23	208.98	210.48	208.67	209.48	209.78	209.74	209.04	209.92	209.67	210.6	207.83	208.69	210.76	209.8	208.96	209.65	210.27	208.76	210.35	209.21	210.18	208.22	209.7	209.19	209.97	209.66	208.68	209.3	209.36	209.88	209.49	208.99	209.2	210.59	208.28	210.2	209.35	210.64	210.76	209.64	209.77	208.87	209.73	209.57	209.66	209.57
211.3	211.48	212.75	211.5	212.59	212.14	212.96	212.34	213.65	210.72	212.55	212.54	211.73	212.48	211.8	212.22	210.69	211.91	212.11	211.27	212.3	212.2	211.13	212.58	210.93	211.91	210.48	212.52	211.27	212.01	212.14	211.78	210.75	210.71	212.35	211.36	211.63	211.44	211.04	211.77	211.18	210.83	211.82	211.77	211.52	211.22	212.31	211.24	211.6	211.76
209.97	208.28	208.16	209.72	209.45	207.99	208.67	208.44	208.24	208.39	207.71	209.65	209.18	209.73	208.51	209.19	208.52	209.36	208.26	207.61	208.33	208.66	209	210.62	208.47	208.32	209.27	207.83	208.54	208.61	207.46	208.93	208.04	208.12	209.58	209.06	209.44	208.72	209.24	208.68	208.13	208.4	208.16	207.47	209.05	208.65	209.4	208.11	207.64	209.93
204.5	204.9	205.54	205.71	205.19	204.6	204.35	203.67	205.98	203.59	204.73	205.42	204.88	204.71	205.36	204.33	205.43	204.97	203.82	203.57	203.99	204.31	205.09	205.11	205.74	205.98	204.91	205.91	204.44	205.89	204.65	205.12	205.28	204.99	204.94	205.21	204.97	204.03	204.94	204.73	204.84	204.47	204.95	205.32	205.25	205.46	204.62	204.23	205.05	204.26
208.72	209.74	209.03	209.64	209.89	209.77	210.28	209.5	209.45	209.22	209.66	209.54	208.9	209.81	210.39	211.07	209.66	209.84	209.81	208.59	209.1	210.7	208.69	210.26	210.67	209.4	208.89	210.79	209.63	208.28	209.93	208.77	210.55	209.58	210.38	209.84	209.82	210.2	210.4	209.36	210.87	209.98	210.58	208.9	209.94	210.18	208.91	209.4	207.34	209.44
207.94	206.08	206.12	206.34	205.89	206.36	205.83	207.55	206.52	206.48	205.57	206.17	206.86	207.06	206.76	207.39	206.71	207.29	206.99	207.49	207.25	206.27	207.14	206.88	206.22	207.02	205.79	206.55	206.4	206.68	206.22	206.68	205.35	206.13	206.25	207.36	205.57	206.49	206.79	207.61	206.82	207.14	207.12	206.04	207.27	206.22	207.04	206.86	207.11	205.89
205.1	204.34	206.16	205.64	206.15	205.63	205.52	204.43	203.46	204.28	205.24	204.79	205.29	205.08	204.12	204.11	204.87	205.17	205.41	204.11	204.79	205.01	205.07	204.47	205.64	204.12	204.72	204.7	204.35	205.38	204.69	204.38	205.07	205.15	204.75	205.01	205.42	205.83	205.56	204.83	204.02	205.54	205.35	205.84	205.54	204.88	205.45	205.27	205.15	205.09
200.22	199.78	199.97	200.31	201.24	200.84	200.53	199.89	200.51	200.66	200.53	201.37	200.61	200.59	200.22	201.37	200.38	199.92	200.15	200.31	200.67	201.01	200.72	201.05	200.43	199.43	199.83	200.48	200.85	200.63	199.89	200.8	199.93	200.23	200.2	201.03	200.52	201.37	199.97	200.18	200.32	198.91	200.47	200.91	200.96	200.3	201.55	198.89	200.1	199.89
217.98	217.01	216.97	216.66	217.06	216.84	216.94	216.52	217.21	216.36	216.12	217.33	216.38	216.58	216.51	216.68	216.05	216.19	215.68	217.92	217.4	217.13	215.89	217.8	216.51	217.44	217.76	217.25	216.89	217.22	217.34	216.57	217.74	216.64	215.99	217.4	217.15	216.3	216.9	217.91	216.82	217.91	217.51	216.68	217.73	216.22	216.57	216.28	216.5	217.21
208.23	208.71	208.76	207.63	208.69	208.41	207.55	207.53	208.69	207.93	209.25	207.95	208.9	208.45	208.99	208.49	208.58	207.79	206.99	207.47	208.95	209.59	207.24	208.62	208.81	208.09	207.89	207.77	208.47	208.54	209.42	208.3	208.68	208.3	209.19	209.63	208.36	208.37	207.52	208.64	207.93	207.38	208.17	208.14	208.79	209.08	207.84	207.69	207.95	208.1
203.19	203.63	203.03	203.5	203.12	204.02	203.63	205.11	203.7	203.7	203.55	203.12	203.59	203.95	202.91	203.31	203.19	203.99	203.68	202.89	204.12	203.4	201.74	204.01	203.59	204.33	204.42	203.17	203	203.84	203.77	203.43	203.39	203.49	203.48	204.03	202.89	203.62	204.61	202.85	203.12	203.62	203.58	202.73	204.29	204.09	203.38	203.57	204.39	202.78
199.62	200.05	199.73	198.75	199.2	199.77	200.14	200.1	199.48	199.98	200.28	199.25	199.86	200.08	198.76	198.94	198.84	199.58	198.86	199.04	199.59	198.94	199.73	200.86	199.2	199.61	199.69	199.46	200.49	199.24	199.97	199.26	200.11	199.16	199.68	199.76	198.72	199.89	199.21	199.52	199.49	200.16	200.67	199.91	198.72	198.84	199.42	199.43	199.73	199.48
208.41	210.71	209.27	209.92	209.09	210.68	208.35	209.42	210.36	209.33	209.04	209.23	210.26	210.35	209.32	209.75	209.07	209.13	210.04	209.83	209.22	208.6	209.91	209.66	208.84	210.35	210.32	209.19	210.35	210.24	209.82	209.64	209.05	208.95	209.36	209.93	209.61	208.74	208.58	208.94	209.98	209.09	210.14	209.82	210.85	208.4	210.33	208.76	210.14	209.15
207.9	207.88	209.56	209.89	210.08	207.96	208.37	208.83	208.04	209.52	209.3	208.34	209.99	208.94	208.72	209.71	208.06	207.83	209.15	208.85	208.52	208.43	208.75	208.77	207.78	209.28	209.19	208.64	207.92	209.56	209.06	208.65	208.57	209.79	208.81	208.45	208.16	209.12	207.98	208.3	208.56	208.86	209.33	209.23	208.24	208.31	208.06	209.04	208.82	209.69
207.62	208.65	207.6	208.52	206.69	208.47	207.45	207.85	208.71	207.96	208.27	207.56	208.85	207.79	208.14	208.27	208.31	208.03	208.07	207.54	207.73	207.04	207.67	207.68	206.69	207.9	206.96	207.79	208.22	208.12	206.97	206.72	207.34	207.94	208.48	207	208.28	208.73	208.05	208.26	207.78	207.54	207.53	207.65	208.98	208.15	207.29	207.13	207.99	207.97
211.2	210.72	211.36	212.22	213.28	211.85	210.97	212.2	211.33	210.87	211	211.89	211.43	211.47	211.62	212.51	209.97	210.91	211.01	211.7	211.63	212.22	212.09	211.76	211.12	211.06	212.26	212.75	212.01	210.29	210.45	211.69	210.89	211.87	213.05	212.81	209.8	211.23	212.44	211.73	211.82	210.77	211.91	210.34	211.15	211.85	211.85	211.75	211.16	211.62
203.2	203.39	204.02	201.98	204.23	203.16	203.23	203.81	203.51	205.33	203	203.3	204.01	204.34	203.44	204.81	204.68	203.39	203.66	204.13	204.2	203.64	203.52	202.85	202.59	204.6	204.81	204.08	203.77	202.72	203.87	203.6	204.12	204.75	203.17	203.47	202.85	203.89	203.69	203.12	204.06	204.64	204.12	202.97	204.12	203.98	203.82	203.37	203.45	204.65
199.38	200.03	199.64	199.99	199.28	200.15	199.25	200.56	199.83	200.48	200.74	199.1	199.2	199.83	198.93	199.26	199.14	199.11	199.62	197.83	199.9	200.03	198.74	199.7	199.18	199.83	199.25	200.45	198.45	200.26	198.74	199.56	198.94	199.26	198.15	198.96	199.28	199.66	198.58	199.19	199.36	199.56	200.06	199.38	198.45	199.7	198.27	199.38	199.32	198.67
209.37	209.06	209.08	208.94	208.12	209.24	209.44	208.5	208.8	208.57	209.01	209.22	208.82	208.47	207.87	208.34	209.56	208.1	207.85	208.17	208.47	207.31	208.25	208.89	209	208.25	208.56	208.65	208.93	209	207.93	208.71	208.04	208.01	209.38	208.09	207.89	208.18	208.3	208.5	208.58	209.15	209.5	207.53	209.85	207.49	208.37	208.97	208.36	207.95
208.03	207.01	208.42	205.79	207.04	208.47	207.45	207.73	207.63	208.25	207.37	207.42	207.48	208.32	208.37	209.14	208.42	209.38	208.66	207.47	208.05	207.95	208.04	208.27	206.81	208.29	208.02	207.97	207.48	207.77	208.09	207.54	208.5	207.24	208.76	207.9	207.51	207.47	207.67	207.04	208.26	206.82	207.41	207.86	207.51	206.89	206.73	207.21	207.15	207.91
209.06	209.96	209.63	209.8	209.68	210.17	210.76	209.82	209.25	210.34	210.45	208.65	209.58	209.64	210.82	208.88	209.36	209.96	210.26	209.78	210.12	209.67	210.1	209.91	210.5	209.64	210.19	209.09	209.42	210.51	209.7	208.28	210.92	209.78	211.18	209.67	209.5	208.95	209.61	209.85	208.55	209.48	208.9	209.9	209.57	209.22	209.16	209.15	209.67	209.71
217.29	216.64	217.94	216.91	216.72	217	216.04	218.16	216.39	217.55	216.77	217.68	216.18	217.12	216.44	217.15	216.51	217.29	217.19	217.23	216.99	217.92	216.86	216.68	216.42	217.75	217.33	217.15	217.71	218.35	217.07	217.22	217.09	217.12	216.96	216.97	216.82	217.3	216.75	216.95	216.24	217.05	216.66	216.47	217.93	216.68	216.91	217.32	217.13	217.09
203.03	204.43	203.01	203.17	202.1	202.92	203.92	203.26	204.08	203.26	203.29	204.14	202.45	202.87	203.94	203.84	203.32	203.39	205.16	204.06	203.13	203.56	203.93	202.32	202.44	204.46	203.22	203.52	203.04	203.02	203.07	203.63	203.07	203.31	203.46	203.37	202.66	202.89	203.44	203.02	202.98	201.92	202.59	203.08	202.22	203.2	203.37	204.42	203.63	202.17
208.24	208.93	208.68	208.98	207.74	207.94	209.92	208.7	208.58	208.74	208.28	208.51	208.51	208.7	208.82	208.6	208.7	208.96	208.35	208.48	209.17	208.47	209.51	209.7	208.5	208.93	208.83	207.81	208.93	208.49	209.4	208.19	208.47	208.36	208.43	208.18	209.02	208.69	208.11	208.98	208.12	208.77	209.14	208.03	208.72	207.51	209.42	207.96	209.57	209.35
208.1	207.45	207.42	208.61	207.65	208.4	209.35	207.47	208.59	206.69	207.97	205.97	207.5	207.53	207.01	208.07	208.12	207.37	206.79	207.36	207.28	207.87	207.37	207.03	207.04	207.05	206.7	209.19	207.96	208.9	206.89	208.62	207.99	208.1	207.56	207.61	208	208.52	208.09	207.56	207.76	206.99	207.58	207.79	208.01	207.28	208.12	208.52	208.16	206.44
213.67	214.43	213.72	213.81	213.47	213.78	214.45	213.64	213.93	213.47	214.4	213.88	213.42	212.06	213.11	213.21	214.22	214.61	213.2	215.3	212.76	214.09	213.7	213.68	214.95	213.71	213.38	214.36	213.64	214	214.43	213.26	213.8	213.74	213.62	213.91	213.87	214.44	213.74	213.75	213.36	213.2	213.49	214.61	213.88	213.72	213.3	213.75	213.45	213.39
199.79	199.59	200.09	200.66	199.67	200.57	198.24	198.81	200.07	199.46	199.4	199.51	198.1	199.75	200.67	198.6	199.6	199.63	198.44	198.69	199.84	199.34	200.01	199.14	199.84	201.11	199.63	199.2	199.42	199.59	199.39	198.92	199.69	198.33	198.8	198.71	199.22	199.91	198.95	198.36	198.81	199.51	200.02	199.9	199.66	199.76	199.21	200.02	198.99	198.94
194.27	194.15	193.37	194.5	195.01	193.94	193.38	194.53	194.05	194.47	194.29	194.34	195.4	193.47	194.17	193.38	194.22	194.22	193.89	193.44	194.24	195.42	194.64	194.7	195.24	194.51	194.08	193.42	194.74	194.35	194.2	193.8	194.21	194.43	193.76	194.96	193.91	194.76	193.35	193.76	193.17	194.26	194.78	193	193.84	195.42	193.43	194.15	193.39	194.18
207.77	207.98	208.41	208.06	207.9	208.76	208	209.03	208.49	208.13	208.44	208.85	209.59	208.58	209.23	209.19	209.25	209.36	208.92	208.53	207.24	209.26	207.82	208.12	208.02	208.44	208.11	207.41	208.56	209.45	208.52	209.72	208.56	208.09	209.06	208.58	208.75	207.69	207.99	208.27	209	208.42	207.55	208.55	207.89	209.1	208.11	208.5	207.44	209.39
208.74	207.39	209.35	208.16	208.81	208.08	208.1	209.27	209.02	209.29	209.44	209.48	208.05	210.16	209.28	209.49	208.35	209.11	209.3	209.71	208.31	209.42	209.74	209.23	208.64	209.63	208	207.55	208.93	208.4	208.04	208.9	209.29	207.93	207.47	209.35	209	208.76	209.83	208.41	209.23	209.33	208.59	208.54	208.32	207.78	208.99	208.36	210.04	208.8
217.1	216.78	217.45	217.53	216.3	215.84	217.42	217.03	218.14	217.63	215.62	216.19	217	216.36	217.36	217.25	217.06	217.27	217.63	215.71	217.57	217.3	216.08	217.47	216.9	217.09	217.82	216.85	216.62	217.02	217.24	217.45	217.39	216.36	217.75	216.92	218.29	216.33	216.89	217.83	218.63	217.75	216.11	217.71	218.03	217.02	216.9	216.75	217.58	216.56
217.95	217.5	217.22	217.33	216.73	217.72	217.24	216.81	216.18	217.57	217.11	217.23	216.4	216.99	216.43	217.5	216.81	217.07	216.38	216.12	216.07	216.11	217.01	216.43	216.58	218.52	216.77	217.82	216.6	216.85	217.42	218.42	217.49	217.12	217.37	217.62	216.36	216.85	217.22	217.77	217.08	216.59	216.45	216.47	216.98	216.47	217.38	217.94	217.26	217.03
205.11	205.81	205.49	205.84	206.2	206.88	205.17	206.46	206.06	205.49	204.76	203.81	206.82	205.35	205.34	206.42	206.32	207.14	205.38	205.7	205.81	205.01	205.59	205.48	206.71	205.81	206.25	205.92	204.79	206.02	204.5	205.8	205.46	207.34	205.41	205.34	205.29	206.11	206.18	204.83	206.96	205.33	204.89	205.79	205.39	205.32	205.81	205.91	205.95	205.92
208.99	208.41	208.52	207.74	208.56	209.21	208.52	208.11	208.35	208.31	208.44	209.55	208.41	208.58	208.64	207.16	209.66	208.39	208.89	209.3	208.7	206.9	208.09	208.07	209.03	207.29	207.73	207.71	208.52	207.91	208.54	208.48	208.16	207.82	209.37	208.54	208.39	209.06	208.1	208.31	208.02	208.76	207.95	207.4	207.93	208.72	208.39	207.98	208.98	209.04
208.91	208.83	209.05	207.72	209.27	208.94	209.26	208.77	208.89	207.88	208.93	209.03	207.76	209.18	209.34	208.88	208.83	208.77	209.52	208.88	207.91	208.71	207.61	207.86	208.19	209.17	208.67	208.55	208.51	209.29	208.68	209.18	209.29	209.4	208.24	208.81	210.48	208.18	208.47	209.11	208.26	207.92	208.48	208.85	209.87	208.79	208.75	209.12	209.03	208.58
202.57	201.56	202.57	203.01	202.77	201.74	203.02	203.42	201.54	201.62	202.8	201.98	201.95	201.86	203.26	202.06	203.18	202.31	204.05	202.37	202.77	201.48	202.67	201.39	201.97	202.96	202.7	202.38	202.86	203.23	203.68	202.17	202.84	202.28	203.54	204.26	203.24	202.83	201.52	202.28	203.95	202.74	203.21	202.81	202.55	201.57	201.36	202.56	200.78	202.92
218.31	217.31	217.31	218.46	218.11	218.68	217.14	217.9	219.14	217.98	217.77	218.44	216.87	216.69	217.25	217.63	217.76	217.54	217.79	217.44	218.58	217.49	216.67	217	218.64	217.7	216.57	217.59	218.18	217.35	217.23	217.5	218.95	217.35	217.7	217.8	217.41	217.81	218.36	217.94	218.73	217.84	217.86	219.44	217.04	218.93	217.31	217.88	217.83	218.18
210.91	211.97	211.85	212.15	211.82	211.62	210.82	211.2	211.2	211.83	211.23	210.84	211.32	212.08	211.66	213.25	213.6	211.8	210.92	211.21	212.9	212.89	212.36	213.25	212.51	211.59	211.29	211.05	210.97	211.3	212.26	211.48	212.72	211.7	210.6	212.66	212.39	211.1	212.45	212.24	213.58	211.67	212.33	212.24	211.81	211.33	211.86	209.88	210.85	212.74
199.28	198.62	200.8	198.72	199.42	199.9	200.27	198.61	198.77	199.12	199.29	200.58	200.37	198.25	199.49	200.31	198.1	199.19	199.79	199.26	199.86	198.88	198.97	198.03	200.2	200.1	199.99	199.58	198.76	198.64	200.13	199.8	199.04	199.43	199.08	199.33	200.02	199.44	199.57	200.24	198.3	198.73	199.27	199.87	200.27	198.7	199.24	199.2	198.71	199.22
203.94	204.13	204.68	203.12	205.31	203.97	203.87	203.88	201.87	203.58	203.75	203.61	203.62	204.72	203.79	203.4	203.87	203.99	202.47	203.87	203.74	203.24	204.8	205.05	204.44	202.94	204.04	203.9	203.85	203.08	203.88	204.14	203.64	203.58	203.72	204.28	203.34	203.58	203.92	203.14	203.85	203.68	204.43	204.49	204.6	203.63	203.62	203.13	203.82	203.15
210.64	209.63	209.28	208.87	210.56	209.83	210.13	210.45	209.53	209.23	209.18	209.35	209.59	209.27	209.79	209.66	209.08	209.9	209.87	209.32	210.03	209.32	210.06	210.48	210.15	210.2	209.95	209.63	209.98	209.1	209.28	209.96	209.16	208.92	209.44	208.42	209.89	209.08	209.28	209.87	209.92	209	209.01	208.21	208.48	211.37	208.67	209.36	210.44	210.32
207.22	208.45	207.05	207.98	207.32	207.69	207.96	207.06	207.75	207	208.35	207.72	208.47	208.99	207.94	208.17	208.15	207.15	207.17	207.89	207.71	209.17	208.12	207.68	208.31	207.97	207.67	207.24	207.02	208.72	206.73	207.84	207.67	208.55	207.42	207.68	208.42	208.33	208.63	207.17	207.87	208.15	209.02	209.53	208.76	206.52	208.07	207.53	207.7	207.74
209.06	209.22	209.73	208.67	208.88	209.01	209.43	209.81	210.09	210.31	209.81	209.22	209.52	209.3	210.26	210.4	209.24	208.54	210.46	208.88	208.55	209.9	209.14	209.94	209.32	208.47	208.61	208.68	209.3	209.04	210.31	208.93	210.26	209.99	210.11	208.93	208.5	209.2	209.08	209.51	209.65	210.43	209.83	209.46	209.81	208.47	210.66	209.19	208.62	208.52
202.97	203.66	203.1	203.03	203.1	203.01	203.54	202.63	203.24	202.1	202.08	203.76	203.2	203.2	202.75	202.3	202.83	201.58	202.8	203.7	202.77	202.53	201.85	202.67	201.6	202.06	201.74	202.6	203.24	200.96	201.88	202.51	203.42	202.51	202.75	203.09	201.74	202.41	203.19	202.99	203.86	202.84	201.56	201.66	202.94	202.88	202.75	202.55	203.6	202.33
209.28	211.15	208.74	208	210.18	209.4	209.73	209.63	209.85	208.93	209.95	209.94	210.01	209.81	210.7	208.83	209.75	209.45	209.74	209.99	209.23	210.67	210.34	209.79	210.13	210.8	210.45	209.41	208.69	209.74	209.45	209.99	208.61	209.41	209.57	209.05	209.37	208.66	210.09	209.33	209.01	209.17	209.57	209.42	210.79	209.42	209.5	209.2	209.19	208.72
216.12	217.41	215.53	216.75	217.29	217.02	216.88	217.2	218.55	216.61	216.79	217.25	216.63	217.68	216.79	218.14	216.9	217.22	216.63	216.33	217.67	217.05	216.59	218.22	217.09	218.27	216.68	216.88	217.16	217.85	216.28	217.13	216.95	216.34	217.25	217.39	216.79	217.72	217.16	216.85	216.57	217.49	216.87	215.74	215.89	216.06	217.71	217.32	217.45	217.13
211.95	212.56	210.79	211.87	211.14	211.38	212.86	212.03	211.08	211.2	212.33	211.48	210.23	210.52	212.29	211.23	211.97	211.83	211.52	211.74	211.49	212.44	210.96	209.63	211.25	211.74	212.35	211.32	212.24	212.17	211.19	211.63	211.17	211.68	210.59	211.11	211.82	211.38	212.17	212.43	211.96	212.37	212.47	210.58	211.91	211.95	211.22	211.55	211.3	211.19
217.05	215.83	217.53	217.02	216.73	218.44	217.51	216.48	215.37	216.7	217.45	216.24	216.34	216.82	217	216.68	216.34	216.94	216.61	217.9	216.25	217.39	217.22	216.41	217.24	217.3	216.24	218.32	217.34	218.08	216.81	217.2	216.33	216.41	216.69	217.2	216.33	217.59	217.22	215.49	216.87	216.6	217.04	217.25	218.54	216.27	217.48	216.92	216.94	217.16
199.81	199.79	200.04	199.56	199.3	199.09	200.52	199.86	199.01	201.52	199.8	198.99	200.27	201.11	200.35	199.14	199.38	199.54	200.31	199.64	199.66	199.67	199.88	200.33	200.37	200.35	201.54	199.66	200.58	199.91	199.85	201.58	200.13	200.7	201.2	199.7	199.99	202.06	200.87	200.41	200.81	199.93	200.79	200.33	200.49	200.52	199.27	200.72	200.79	200
202.11	200.7	201.82	200.99	201.71	201.28	201.46	199.89	200.4	201.04	200.94	200.11	200.7	201.29	201.27	201.2	201.92	202.07	202.73	200.73	200.74	200.79	201.55	200.45	200.94	201.04	201.54	201.6	201.13	200.27	201.31	201.37	201.51	201.65	200.85	201.54	201.29	200.86	201.19	201.92	202.04	202.74	200.78	201.5	200.32	200.37	201.66	200.54	201.48	201.92
210.31	210.64	211.8	211.93	211.32	211.3	212.01	211.99	210.24	211.46	211.59	211.29	211.25	210.53	211.73	211.22	212.09	212.69	212	212.01	211.47	212.51	211.46	211.09	210.1	211.35	210.7	211.88	210.65	211.39	211.37	212.26	212.57	210.66	211.61	210.82	212.06	211.77	211.82	212.76	212.75	210.62	211.85	211.01	211.21	212.2	211.25	211.58	211.45	211.49
207.18	207.04	208.25	208.33	208.84	207.62	207.99	207.29	207.44	207.32	208.39	208.03	207.77	207.73	206.99	208.02	207.38	208.72	207.73	208.13	206.85	208.28	207.17	207.58	207.62	207.55	208.23	206.89	208.51	208.43	208.18	208.12	207.99	208.34	208.22	208.14	208.3	207.3	208.27	207.45	207.2	206.78	207.86	208	208.12	207.11	207.64	207.7	207.55	207.83
203.57	202.69	203.39	203.68	203.05	202.99	203.33	204.11	203.73	202.62	203.64	204.52	202.36	203.12	203.67	203.47	204.01	203.01	203.18	203.12	203.12	204.1	203.7	203.11	203	202.53	203.8	203.09	202.91	204.22	203.61	202.62	203.85	203.39	203.87	203.49	203.35	202.49	201.84	202.88	203.26	203.68	204.09	203.02	203.86	203.65	203.09	203.2	202.02	203.3
207.6	208.82	209.2	209.55	208.08	208.68	209.74	207.5	209	209.38	208.24	207.47	207.42	209.14	208.8	207.91	208.91	207.5	208.46	208.47	208.41	206.89	209.05	207.7	208.6	208.96	209.58	206.75	208.74	208.44	208.48	208.46	206.82	208.51	209.34	207.99	208.97	207.92	208.92	208.39	208.43	209.14	208.63	209.19	209.36	208.24	209.18	209.12	209.54	208.16
213.56	213.56	213.41	213.56	214.27	213.95	213.96	213.54	213.85	212.64	214.15	214.65	213.7	213.6	213.61	213.48	214.41	213.98	213.24	214.13	213.98	214.51	213.37	214.43	214.33	213.15	214.54	214.93	214.75	212.72	214.14	214.04	213.95	213.24	213.62	212.74	213.42	213.9	214.06	214.68	214.25	214.04	214.47	213.6	214.05	212.98	213.49	213.31	214.29	212.99
218.06	218.57	217.3	216.78	218.47	218.75	217.98	218.43	218.28	217.76	217.88	217.25	218.39	217.69	217.56	217.98	218.28	217.55	217.13	218.16	219.3	218.29	217.43	218.4	218.85	219.15	217.3	218.51	217.82	218.02	217.12	217.86	216.97	217.02	218.79	216.8	218.24	217.91	218.69	218.29	218.22	217.53	217.67	217.9	217.52	217.75	216.6	217.93	217.64	216.9
199.65	198.52	199.65	199.63	200.06	199.69	199.36	199.59	199.71	199.19	200.1	199.12	198.83	199.47	200.59	199.39	199.59	198.98	198.75	199.76	198.85	198.88	199.56	198.59	199.24	199.2	199.03	199.23	200.27	199.25	198.68	198.34	198.81	199.45	199.63	198.39	199.16	199.09	199.58	199	198.68	199.38	199.37	199.65	199.76	198.88	199.22	199.11	198.78	199.12
204.39	204.54	204.59	204.75	204.99	204.59	205.2	204.5	203.83	204.36	204.53	206.18	204.71	204.53	203.97	204.74	205.58	204.57	205.54	204.21	205.29	204.98	204.91	204.29	203.79	204.61	205.5	204.67	205.54	203.77	205.21	206.26	204.45	205.81	204.38	203.65	204.98	205.09	204.69	205.2	204.93	205.12	204.98	204.94	204.93	204.74	205.98	204.51	205.43	203.59
211.97	211.79	212.13	212.62	210.79	211.21	211.28	211.28	210.72	211.5	210.93	211.4	210.96	212	211.12	211.67	211.1	211.88	211.73	210.56	211.36	211.89	210.38	211.45	210.59	211.89	211.57	212.57	212.75	211.83	212.2	211.44	211.64	211.45	212.32	210.82	212.26	210.64	210.88	211.99	210.67	212.21	211.05	211.85	210.94	211.52	211.18	212.23	211.19	211.28
208.01	207.95	209.14	208.84	208.88	208.11	207.79	207.25	208.98	209.51	209	209.16	207.2	208.81	208.52	209.67	209.09	208.55	208.99	208.22	208.73	208.36	209.48	207.93	208.52	209.4	208.93	209.04	209.12	208.3	209.13	208.33	208.19	208.3	208.73	207.8	208.9	209.71	209.4	209.23	208.04	207.55	208.71	207.86	208.5	209.11	209.3	209.41	207.9	207.93
198.75	199.55	199.51	198.97	198.01	199.25	200.13	200.18	199.43	198.92	199.83	199.64	199.96	199.43	198.04	199.82	198.65	198.59	199.8	199.24	200.52	200.23	200.1	199.25	199.13	199.18	198.21	199.03	199.32	199.71	200.02	199.08	200.16	198.91	199.24	199.05	200.43	200.56	198.99	199.68	198.47	198.86	200.81	199.28	199.42	199.22	199.36	199.14	198.47	199.82
194.09	194.42	194.26	194.52	194.84	195.28	195.23	193.75	194.54	195.2	194.68	194.06	193.89	194.62	193.08	195.07	194.47	193.87	194.14	194.01	192.83	193.3	195.18	195.2	194.19	195.01	193.51	194.01	193.6	194.26	195.08	194.64	195.37	194.09	193.92	194.05	193.99	195.05	194.09	193.58	194.49	192.79	193.54	194.04	194.21	194.67	195.13	193.4	194.08	193.89
218.66	216.43	217	217.28	216.72	216.04	216.29	217.89	218.03	217.51	217.48	216.7	217.28	218.1	218.09	215.75	216.81	217.91	216.94	215.75	216.42	217.78	216.89	217.45	217.1	216.96	217.96	217.14	217.45	217.13	216.35	216.58	216.42	216.92	217.45	216.46	218.21	216.75	217.15	215.85	216.07	216.84	217.14	216.92	216.66	217.66	216.92	217.26	216.34	217.27
197.9	198.52	198.6	198.11	199	198.46	198	198.27	200.03	199.28	199.23	198.52	198.26	198.64	198.36	197.48	198.2	197.93	198.92	197.92	198.55	198.5	198.79	198.62	198.1	198.63	197.33	199.75	198.76	198.6	197.43	198.12	198.62	199.31	198.6	198.73	199.25	198.79	198.62	198.77	199.04	198.78	198.96	199.94	198.75	197.48	198.02	198.92	197.88	199.14
204.9	205.56	204.75	204.46	205.2	205.59	205.41	205.41	205.26	205.16	204.81	205.46	204.69	206.62	205.24	205.45	206.05	205	205.66	206.13	205.37	205.76	206.72	206.97	206.04	205.21	206.14	206.01	206.02	205.83	204.71	204.99	206.16	205.32	205.49	206.1	205.73	205.8	204.94	204.74	205.48	206.06	204.81	204.69	205.62	206.63	204.98	205.93	205.14	204.34
212.61	213.74	213.14	213.27	212.55	212.19	212.92	213.01	212.54	213.07	212.29	213.06	212.52	213.27	212.16	213.18	214.01	213.14	212.36	214.01	212.67	214.88	213.32	212.6	213.35	213	211.92	212.22	213.43	213.25	213.78	212.4	212.89	213.28	214.16	212.12	212.61	211.7	214.2	213.27	213.24	213.13	212.09	212.82	213.23	213.4	213.15	213.6	212.55	212.99
216.98	217.11	217.1	217.45	216.84	215.35	217.29	217.83	216.92	217.08	216.72	215.58	218.24	217.28	216.89	217.38	216.76	218.2	217.74	216.85	217.58	216.63	216.68	216.61	216.96	217.74	217.32	217.86	216.8	218.27	216.35	217.15	217.65	217.28	218.67	216.44	216.22	217.63	216.52	217.24	216.19	216.14	216.36	216.35	216.99	218.26	216.04	217.36	217.08	217.61
201.49	202.96	200.86	200.2	199.64	201.7	200.79	201.34	200.48	200.87	200.76	201.41	200.72	201.38	202.1	201.4	200.1	202.71	202.11	200.79	201.22	201.63	200.82	201.33	200.68	201.62	201.44	200.7	200.78	201.19	202.11	200.28	201.21	200.92	200.24	200.84	201.01	201.11	201.62	201.97	200.29	201.98	202.53	200.57	201.23	202.19	201.45	202.09	202.24	201.59
210.19	209.74	208.88	209.17	209.33	209.43	208.98	209.56	208.02	208.65	208.18	208.24	208.9	209.15	208.54	208.79	208.07	208.84	208.46	208.26	208.45	208.71	209.36	208.87	208.3	208.23	209.81	208.85	209.16	208.58	208.33	209.89	207.71	208.09	207.32	208.85	208.59	209.53	208.93	207.41	208.86	209.46	208.84	208.18	207.3	209.61	207.34	209.05	208.68	208.59
203.27	203.37	203.42	202.92	203.37	203.61	203.19	203.04	203.88	204.1	203.85	203.19	204.77	203.39	204.18	203.5	203.22	203.52	204.01	203.66	202.93	203.04	204.23	203.52	203.79	203.49	203.7	204	203.9	204.1	204.46	203.97	203.76	202.5	204.52	205.44	203.43	203.18	203.63	203.54	203.6	203.59	202.87	204.11	204.18	202.09	203.15	204.79	204.02	204.13
194.33	193.47	193.86	193.31	194.33	195.3	194.3	194.25	194.67	194.49	194.57	194.68	194.4	193.4	194.62	193.56	193.37	194.14	194.61	193.53	195.35	193.06	194.33	194.08	194.78	194.46	193.71	194.65	194.04	195.3	194.09	194.54	194.65	194.37	194.05	194.21	193.37	194.7	193.04	193.06	193.14	194.02	193.99	193.84	193.73	193.69	194.59	194.37	193.83	193.44
212.24	213.44	214.43	212.74	212.36	212.81	213.54	212.41	214.03	212.04	212.78	212.46	212.69	213.58	213.08	212.05	213.06	213.16	213.41	213.22	213.09	212.64	213.09	214.22	213.46	212.3	212.94	212.92	213.67	212.65	212.7	214.15	213.15	213.51	213.45	211.85	213.3	212.53	212.3	213.24	212.65	211.99	212.69	213.28	213.13	213.01	213.06	213.34	212.84	212.17
211.2	212.89	210.58	211.49	211.06	212.24	212.48	212.29	212.13	211.78	211.37	212.79	211.25	212.55	210.72	211.99	211.02	209.81	212.6	211.72	211.36	211.38	210.67	212.45	211.81	212.31	211.41	211.45	211.59	210.87	212.12	212.03	211.21	212.86	210.71	212.15	212.17	211.88	211.97	211.33	212.73	211.8	211.51	211.03	211.6	212.09	212.25	213.08	211.58	211.96
212.39	212.19	212.93	213.46	213.84	211.97	213.3	212.15	212.56	213.36	212.98	213.41	212.99	213.12	212.75	213.76	211.81	213.07	213.56	213.39	213.2	212.18	213.77	212.84	213.47	213.18	212.55	212.47	214.09	211.35	212.71	213.41	211.64	211.73	213.72	213.49	213.72	212.42	212.68	213.24	213.42	213.01	212.92	211.71	212.28	212.61	212.62	212.08	213.44	213.6
208.86	207.71	208.06	208.82	208.54	207.15	208.31	207.65	207.86	207.98	208.65	209.14	207.7	207.73	208.37	206.96	208.03	208.65	207.62	208.05	208.19	208.04	208.48	208.15	208.07	207.14	208.13	207.36	207.75	207.89	207.91	208.44	207.92	209.14	208.6	206.71	207.63	208.07	208.48	207.64	207.38	208.27	208.33	208.65	206.82	208.41	207.07	207.27	208.38	207.66
203.06	201.91	202.1	203.73	203.25	202.07	203.49	201.52	202.53	202.66	202.86	202.81	201.58	203.19	203.03	201.57	202.73	202.71	202.78	203.37	202.7	201.89	202.12	202.63	202.04	202.26	201.81	203.41	201.96	202.44	202.55	202.76	202.41	202.78	201.72	202.7	202.43	202.6	203.71	202.58	202.17	202.49	203.93	202.76	202.27	202.57	203.12	202.24	202.04	202.25
207.19	207.98	208.61	209.17	208.89	208.17	208	207.03	207.38	207.98	207.13	207.09	207.57	207.65	209.04	206.79	206.33	207.18	207.58	207.99	208.05	207.95	208.09	208.22	208.32	208.15	207.22	208.35	207.88	207.53	207.6	208.76	208.2	207.35	207.08	207.83	208.31	207.66	207.85	207.6	207.14	207.38	207.09	208.82	206.64	206.6	207.35	207.02	208.28	208.34
212.28	211.92	210.52	212.06	211.69	212.84	211.74	210.67	211.86	211.35	211.94	211.86	211.81	211.61	212.08	211.76	211.07	211.96	211.1	211.34	211.93	211.1	211.25	212.45	210.64	212.41	213.48	211.55	211.81	211.27	211.16	212.34	210.93	211.23	212.83	212.27	211.86	210.38	211.47	212.86	212.1	211.21	211.64	211.9	212.34	212.78	211.81	211.95	211.59	211.75
204.5	201.63	203.51	203.3	203.36	203.02	203.22	203.83	202.59	202.88	203.21	203.06	203.3	202.53	203.52	203.69	202.91	202.6	202.51	202.76	204.16	203.84	203.83	203.72	202.94	203.79	203.14	202.11	204.42	203.75	202.37	203.37	203.45	203.33	204.31	203.65	202.24	202.94	202.59	203.76	202.62	202.84	203.81	203.35	202.3	203.5	203.91	203.75	203.51	202.48
202.16	202.27	201.78	202.19	202.11	203.83	203	203.13	202.33	203.42	201.71	203.62	201.88	202.85	203.31	202.24	202.35	202.7	203.6	202.81	201.97	203.8	202.04	202.51	201.54	201.84	202.15	202.65	203.08	202.82	202.6	202.27	202.88	203.24	201.81	203.76	202.06	202.42	202.47	203.36	202.04	202.27	202.16	202.85	202.62	202.47	202.41	202.42	202.49	202.66
199.35	199.23	199.98	199.65	199.38	200.89	200.06	200.57	200.72	199.92	199.44	199.46	200.86	199.15	199.22	199.42	199.5	199.67	198.39	199.81	200.17	199.24	198.51	198.89	199.63	199.22	199.14	199.35	200.37	199.08	199.03	199.77	199.79	200.56	199.74	199.96	200.67	198.21	199.01	200.04	199.57	199.48	200.85	200.09	198.78	199.72	199.92	199.28	199.08	199.61
210.13	209.6	208.89	209.37	208.95	209.27	209.81	209.38	209.64	210	208.83	208.53	209.29	209.88	208.58	208.54	209.05	209.55	210.09	208.6	209.92	209.5	210.64	209.5	209.56	208.93	209.08	208.73	209.86	208.35	209.93	209.71	210.44	209.28	209.41	209.2	209.22	209.33	209.86	209.02	209.64	208.75	210.15	209.57	208.33	209.87	209.03	208.99	209.27	210.05
207.91	208.09	208.63	208.26	209.04	207.99	208.2	208.51	208.12	207.9	209.2	208	209.49	208.7	209.33	209.04	207.36	209.62	207.95	207.88	208.2	208.66	208.33	208.49	209.27	208.81	208.68	207.65	207.58	207.17	208.78	208.7	208.09	208.92	209.18	208.19	208.48	208.56	208.44	209.03	207.38	209.04	208.34	207.99	208.36	208.92	207.85	207.85	208.88	208.85
201.57	203.07	201.71	202.7	201.35	200.95	203.92	203.26	201.98	202.49	202.37	203.48	202.54	201.55	201.58	202.77	201.66	201.44	202.31	202.76	202.12	201.26	202.2	201.84	202.09	202.52	203.23	202.11	203.51	202.33	202.35	203.12	202.42	202.53	202.05	201.94	201.91	202.9	203.2	202.19	202.82	202.56	201.84	202.19	202.05	201.74	204.05	202.02	202.65	201.49
213.21	212.73	211.43	212.46	211.83	212.22	212.59	213.78	213.03	214.28	212.47	213.58	212.83	213.44	213.16	212.84	212.73	213.78	212.61	212.96	213.67	212.96	213.59	214.05	212.86	211.88	211.9	213.99	212.91	213.59	214.31	213.43	213.48	212.94	212.29	213.01	212.59	212.89	212.63	212.99	212.74	212.41	212.62	213.85	213.02	214.76	212.8	213.32	212.91	211.83
200.2	200.45	200.59	200.64	200.13	200.89	200.48	200.78	198.87	199.09	199.66	200.01	199.89	200.36	200.83	200.44	199.59	199.33	200.53	200.22	200.38	200.29	201.35	200.81	200.52	200.47	200.45	200.79	200.02	200.45	200.3	199.83	200.28	200.19	200.06	200.13	199.91	199.5	201.4	200.27	200.3	200.91	199.26	199.22	200.69	200.45	200.33	199.64	200.06	201.03
208.85	208.62	208.45	208.89	208.7	207.54	208.63	208.34	209.46	208.83	208.08	208.86	208.23	209.4	209.63	209.84	207.95	208.25	209.42	209.37	209.51	208.41	208.53	207.31	209.79	209.49	209.18	208.12	208.07	209.95	208.67	208.23	208.03	207.62	209.13	207.76	208.35	210.3	208.22	208.2	208.88	209.52	209.23	208.62	208.39	207.67	207.61	207.87	209.58	209.08
200.2	198.75	198.64	199.39	198.15	199.7	200.19	200.22	199.05	200.41	200.18	199.72	199.65	198.63	199.57	198.88	198.72	200.28	200.38	199.29	199.69	200.07	200.51	199.5	199.08	199.26	200.12	199.65	198.54	199.21	199.53	198.9	199.82	200.53	200.05	199.52	199.57	198.96	198.37	197.84	198.72	199.74	199.35	199.42	199.97	199.98	201.21	199.38	199.55	198.45
207.95	207.87	207.73	207.56	208.85	207.14	208.18	208.57	207.66	208.1	207.45	207.49	208.25	206.48	207.78	208.12	207.45	208.16	207.04	207.8	207.91	208.5	207.65	207.92	208.53	208.19	206.63	207.8	207.46	208.19	207.17	207.1	208.83	208.74	207.95	208.81	208.21	207.46	208.03	208.04	208.48	208.23	207.97	208.01	207.51	208.6	207.92	208.73	207.84	207.66
194.71	195.67	195.61	193.88	195.21	195.31	194.92	194.43	194.73	194.62	193.99	196.04	195.66	195.38	195.95	194.96	194.53	195.85	196.21	195.45	194.9	195.93	195.2	195.44	196.18	195	195.02	195.95	195.71	196.15	194.65	196.01	193.88	195.23	196.2	195.32	196.4	194.23	194.75	195.28	194.45	195.97	196.33	195.93	194.53	194.47	196.46	194.55	194.62	194.47
209.01	207.7	208.84	209.22	207.95	209.33	208.34	208.5	208.64	208.03	209.01	209.59	208.64	208.51	208.15	209.39	208.51	209.06	209.27	208.33	209.31	207.97	208.45	209.22	208.5	208.17	209.11	209.01	208.01	208.99	209.81	208.35	208.75	208.96	207.6	208.79	208.26	209.25	209.61	208.46	206.93	208.67	209.61	209.26	208.07	209.14	208.92	209.12	209.07	208.27
201.81	202.62	201.65	202.84	201.87	202.21	203.41	202.46	203.4	202.59	202.51	202.26	202.93	201.54	203.17	203.19	203.55	202	203.05	203.61	201.48	202.96	202.76	202.88	202.58	202.17	201.99	202.62	203.77	203.26	202.81	202.71	201.69	202.38	202.06	202.73	203.24	203.04	202.44	203.15	203.94	202.86	203.17	201.39	203.16	203.05	203.41	202.49	203.39	201.44
204.89	203.38	204.41	204.63	204.39	204.39	205.05	204.36	206.1	205.07	205.24	204.73	204.42	204.07	203.69	204.75	203.49	205.02	204.55	205.23	204.07	205.04	204.64	205.86	204.34	204.02	203.89	204.39	205.13	204.52	205.64	204.21	205.06	204.94	204.79	204.11	204.72	205	205.19	205.04	205.09	204.82	204.89	204.32	206.03	204.92	204.52	204.47	205.39	204.33
210.34	211.98	211.92	211.71	212.66	210.76	212.6	212.29	212.44	210.69	210.72	210.5	212.03	211.71	210.72	210.61	211.16	212.82	210.72	211.1	212.07	212.5	211.77	210.97	211.85	211.47	211.42	211.14	211.51	211.71	212.32	211.76	210.69	210.97	211.83	211.32	212.6	211.61	211.5	211.65	211.26	210.54	212.75	210.75	210.97	211.87	211.51	211.98	210.07	211.68
195.47	194.99	195.61	195.13	195.14	195.91	195.26	195.35	194.92	195.12	195.87	195.33	195.95	195.41	194.37	195.73	195.44	194.89	194.88	195.46	194.7	194.64	194.6	195.63	195.65	195.01	196.51	196.22	194.62	195.26	196.24	196.17	195.17	194.83	195.91	195.93	194.29	195.26	194.56	195.82	196.23	196.03	194.39	196.16	195.38	195.26	194.54	195.03	195.6	194.79
211.82	212.4	211.88	212.76	210.54	212.1	211.33	212.13	210.75	211.03	211.98	212.31	210.69	210.93	211.88	211.25	211.36	211.96	210.17	210.9	211.46	212.8	211.65	211.57	211.99	211.31	212.08	210.72	210.95	211.69	212.01	212.31	211.73	213.28	210.85	212.44	211.06	212.87	211.12	211.01	211.22	212.19	211.72	211.95	211.41	212.26	211.84	211.52	211.54	211.47
217.37	216.67	216.98	216.12	217.99	217.38	217.52	216.61	215.69	217.17	217.86	216.82	216.24	216.74	216.41	217.3	216.35	217.44	217.36	217.22	215.99	217.78	216.3	216.54	215.82	216.86	217.77	217.03	216.24	217.26	215.75	217.66	216.64	215.54	217.86	216.87	216.87	217.07	216.05	217.28	218.17	217.12	217.13	216.28	217.27	216.62	216.4	216.63	216.24	218
204.51	204.5	204.22	205.13	203.79	204.48	203.69	204.49	204.44	203.98	204.94	203.1	204.21	203.52	203.56	204.61	204.39	204.7	205.15	205.45	204.24	204.7	204.86	204.34	204.04	204.1	204.71	203.34	203.5	203.79	204.98	205.15	205.9	203.91	204.46	203.73	204.04	204.64	205.06	204.72	205.06	204.85	204.93	205.2	205.44	203.8	204.39	204.87	204.33	204.21
208.32	208.18	208.15	209.05	208.1	208.41	207.99	208.68	208.74	208.1	209.25	206.43	207.86	208.49	208.78	207.74	208.56	208.66	208.8	208.52	208.34	208.58	208.61	208.95	209.62	208.53	208.69	208.29	208.72	208.56	208.57	207.94	208.51	208.56	209.44	209.45	209.16	209.11	208.47	208.51	209.33	207.74	208.96	208.37	207.92	209.48	208.79	208.83	208.18	209.32
209.13	209.53	209.06	208.55	209.3	208.38	208.68	208.73	207.07	209.12	210.18	209.83	207.48	208.42	210.16	208.81	208.96	208.23	209.29	207.98	208.66	209.16	208.68	208.81	209.27	208.11	208.8	207.96	208.49	209.53	208.95	208.98	207.99	208.42	208.69	208.49	208.21	208.51	208.83	209.28	207.98	209.01	208.41	208.37	208.33	209.69	208.66	208.6	208.31	208.55
207.55	207.02	207	207.42	207.89	208.23	207.88	209.06	209.09	208.79	207.11	208.11	207.82	207.7	208.86	207.06	207.53	207.87	207.47	208.46	207.27	208.99	208.09	207.48	209.53	208.07	207.61	207.55	206.96	207.74	207.31	209.28	207.35	206.36	206.99	208.49	207.77	207.38	208.51	208.1	207.74	209.23	207.87	207.29	207.24	207.36	208.37	206.95	207.95	208.35
213.33	214.22	213.39	213.26	213.95	214.17	212.84	212.68	213.04	213.79	214.63	214.38	213.7	213.7	213.1	213.45	214.15	214.46	213.62	213.72	212.9	214.58	213.72	213.34	213.41	213.18	213.54	213.42	214.21	214.83	213.22	213.67	213.89	213.98	213.75	213.86	214.1	212.77	213.25	213.81	213.12	213.73	213.77	213.92	213.52	213.7	213.55	213.42	213.86	214.25
208.55	208.29	208.88	209.91	208.35	208.83	209.19	208.64	209.45	208.78	208.58	208.04	208.17	208.84	209.23	209.84	208.89	208.99	207.83	208.5	210.33	208.91	208.09	208.17	207.97	208.63	208.68	208.95	207.92	208.83	208.99	208.8	209.12	208.79	209.1	209.26	209.29	208.07	208.88	210.13	209.46	209.02	208.86	208.96	211.07	208.73	208.89	208.55	208.16	208.6
203.48	203.46	203.33	203.66	203.94	204.18	203.54	203.06	202.68	203.26	204.21	204.86	203.11	204.56	203.73	203.02	204.15	203.2	203.18	202.83	204.04	202.98	204.25	202.81	203.96	203.34	203.95	203.14	203.73	203.74	204.3	202.51	203.28	203.52	203.86	203.92	203.81	203.6	203.12	203.71	202.48	202.56	203.93	204.25	202.61	203.84	203.91	203.73	203.64	203.84
209.09	208.41	207.84	209.24	208.12	208.3	208.59	208.45	208.39	210.04	207.83	209.5	208.88	209.14	209	209.41	208.72	209.45	209.77	209.1	208.21	208.64	208.85	208.11	209.71	208.06	208.96	209.06	208.57	208.86	209.55	207.91	208.9	207.74	208.85	208.1	208.2	208.65	209.21	208.3	210.31	209.43	207.8	208.61	208.02	209.37	208.31	209.07	209.49	209.68
211.94	212.83	210.42	210.9	211.43	211.51	211.51	211.45	211.99	212.41	211.48	212.18	211.62	212.01	211.16	212.56	211.23	212.37	211.1	212.62	212.65	211.47	211.55	211.96	212.16	211.82	212.24	212.63	211.84	212.56	210.32	211.16	212.41	211.27	211.7	211.41	211.73	211.17	212.55	211.24	212.29	212.11	212.26	211.51	212.24	211.39	211.17	211.72	212.16	212.02
208.76	208.91	209.83	209.09	210.63	209.59	209.29	209.35	209.54	209.63	210.35	210.48	208.84	210.45	208.56	209.56	209.25	209.86	209.75	209.42	209.57	210.08	209.97	209.75	210.01	210.3	209.02	209.98	211.21	207.96	209.94	209.73	209.38	210	209.91	210.09	209.69	209.62	210.16	210.4	209.93	209.85	209.74	209.96	208.96	209.09	210.18	209.88	209.48	210.21
208.33	208.85	208.58	207.57	207.65	208.79	208.72	208.8	207.93	208.54	208.79	209.4	207.83	208.13	209.91	208.5	207.97	208.69	208.81	208.14	208.12	207.63	207.96	207.98	210.31	208.96	209.05	208.8	209.79	208.33	209.66	209.41	208.82	208.04	209.74	208.43	208.79	208.94	208.87	209.01	210.12	209.01	207.67	208.58	208.07	208.71	207.42	208.86	208.68	208.91
212.55	214.57	214.03	214.31	214.63	213.36	213.43	214.54	214.88	213.99	213.18	213.38	213.49	213.44	213.8	214.29	213.33	214.22	213.58	215.17	212.72	213.88	213.19	214.51	213.03	213.85	213.93	214.14	212.39	214.71	213.2	215.16	213.33	213.57	213.76	213.07	212.68	214.02	212.98	213.38	212.97	212.71	214.4	214.38	213.27	213.21	214.05	214.57	214.32	214.39
194.43	193.32	194.83	194.71	193.4	195.06	195.29	195.05	193.86	195.04	194.62	193.39	194.52	194.24	193.57	194.47	194.31	193.43	193.62	193.67	194.02	194.86	194.69	194.02	193.89	194.93	194.24	193.75	193.75	194.5	193.87	194.23	194.66	193.92	194.38	195.09	195.02	194.14	194.68	194.14	193.93	193.98	193.54	193.41	194.33	193.39	195.07	193.02	194.89	193.77
198.19	197.91	197.83	199.69	198.47	199.06	198.49	198.76	199.07	199.26	198.56	198.89	199.1	198.48	199.25	198.13	198.46	199.18	199.6	198.62	199.57	199.79	199.64	197.98	198.93	198.56	197.81	198.17	198.14	199.81	197.98	198.59	199.48	198.12	197.87	198.02	199.11	198.69	197.61	198.03	198.28	198.11	199.41	198.95	198.45	198.69	198.38	198.88	197.75	198.62
209.18	208.8	208.54	208.56	209.41	209.07	209.36	209.46	206.76	209.3	208.69	209.38	208.58	208.24	207.9	208.93	209.61	209.39	207.91	209.05	209.48	207.77	209.19	208.67	209.16	207.39	208.2	208.54	208.4	208.21	209.04	209.11	209.05	208.28	209.22	208.9	208.86	208.4	208.75	209.03	208.85	208.23	208.76	207.94	210.06	207.94	208.09	208.76	209.22	209.66
212.93	214.43	214.15	213.18	213.64	212.85	214.34	215.04	212.76	214.8	213.04	214.24	213.8	213.2	213.82	214.11	214.45	213.58	213.35	214.17	213.92	213.95	212.99	214.38	213.31	214.25	215.36	213.98	213.47	213.82	214.43	213.53	213.55	214.67	213.79	214.26	214.43	212.85	213.33	213.14	213.65	213.7	213.57	214.3	213.84	214.26	213.21	214.4	213.93	214.04
192.9	194.64	194.58	195.38	194.51	194.13	194.03	194.02	194.13	194.41	194.54	194.06	195.38	194.29	195.15	193.82	193.51	193.92	194.88	194.46	193.46	194.66	192.62	192.99	195.33	193.61	193.89	193.56	194.52	194.7	194.47	194.53	194.32	194.59	194.4	193.59	194.77	194.19	193.76	193.73	193.39	194.92	194.21	194.11	194.16	194.93	194.02	193.08	194.59	194.34
199.3	199.42	199.61	199.64	198.66	198.44	199.69	199.82	199.44	198.97	200.59	198.94	198.73	199.2	199.69	199.64	200.23	198.94	199.27	199.22	199.04	200.34	199.19	199.66	199.31	199.32	198.59	200.29	199.77	200.12	198.8	199.14	200.42	199.34	199.11	199.04	199.47	199.3	199.44	199.44	198.7	198.21	199.64	199.86	198.43	200.32	200.83	198.24	199.67	199.18
213.43	212.19	212.67	213.06	212.29	212.8	211.89	212.24	213.48	213.52	212.64	213.37	214.72	212.6	213.95	212.66	213.17	212.43	213.72	213.21	212.92	212.09	213.03	213.68	211.76	212.04	211.96	213.01	212.51	212.32	212.26	212.65	212.78	213.06	213.25	213.39	213.14	212.58	213.12	213.47	211.37	213.3	212.07	213.8	213.33	213.35	212.67	213.52	213.24	214.2
202.03	201.66	202.58	202.29	201.54	201.62	202.1	202.59	202.27	202.19	202.12	203.15	202.68	202.92	200.73	202.37	202.72	202.87	202.08	203.23	202.15	202.82	201.7	203.14	202.08	202.65	201.49	202.03	202.36	202.38	203.64	202.12	202.92	202.03	202	203.39	202.59	202.65	201.52	202.21	203.87	203.25	201.76	202.06	201.54	202.85	201.05	203.39	201.01	203.54
203.44	204.31	203.89	203.1	203.22	203.27	203.07	203.53	204.5	203.68	203.48	202.99	203.31	203.22	202.78	203.23	202.91	202.58	202.8	203.19	203.86	203.9	203.62	202.79	203.2	203.68	203.03	204.04	203.54	203.62	203.08	203.27	203.11	203.15	202.85	203.55	202.21	202.51	202.69	204.66	202.67	203.31	201.77	203.43	202.85	202.62	202.55	203.51	202.02	203.11
212.96	214.15	213.95	214.44	213.89	214.23	213.78	213.94	213.83	214.82	215.19	213.74	213	214.89	213.6	213.27	213.97	212.75	214.6	214.06	213.45	213.57	214.1	214.9	213.78	213.91	214.98	212.63	212.76	213.32	214.83	213.38	214.25	213.47	214.35	213.57	215.18	213.95	213.74	213.22	213.7	213.81	214.5	214.56	213.03	213.33	213.44	214.39	214.61	213.28
204.94	203.95	203.95	203.18	203.15	203.05	204.61	202.94	202.62	203.92	203.19	204.11	203.41	204.13	204.43	203.95	204.32	204.49	202.32	204.09	203.99	203.01	204.39	202.82	203.26	202.15	205.05	203.73	204.36	203.89	204.18	204.11	203.26	202.88	202.84	202.84	203.15	202.47	204.49	203.31	204.19	202.64	203.37	204.39	204.75	203.7	205.04	203.66	203.83	204.41
202.21	204.37	202.54	203.97	203.34	202.2	202.71	202.86	203.41	202.4	202.22	203.38	202.88	203.35	202.18	203.47	203.78	203.48	203.5	202.38	202.68	202.93	203	202.92	202.78	203.39	202.47	204.05	202.94	203.69	202.89	203.39	203.05	203.48	202.6	203.68	203.19	203.58	203.48	202.22	204.9	203.88	202.79	202.83	202.55	203.65	203.63	203.11	203.04	203.24
200.38	199.17	199.44	199.85	199.12	198.83	199.99	198.81	199.9	199.66	199.66	200.16	199.89	198.96	200.45	198.78	200.11	200.02	198.16	199.37	198.37	199.44	199.14	198.9	198.76	199.23	199.4	200.48	199.81	199.54	198.38	199.88	199.83	200.96	198.44	198.89	199.07	200.09	198.74	199.4	199.9	199.38	199.21	199.53	198.88	199.23	199.98	198.17	199.72	199.12
207.21	207.32	207.32	206.16	205.08	206.89	207.01	206.54	206.6	206.44	208.01	206.09	206.77	206.97	206.36	206.2	206.97	205.61	205.87	206.99	207.33	206.39	207.48	206.68	205.51	205.85	206.07	206.42	207.59	206.3	205.96	206.09	206.32	206.77	206.37	205.01	205.71	205.06	205.58	206.33	206.06	206.79	205.32	206.85	206.79	206.36	206.9	206.08	205.96	206.4
208.62	208.54	208.71	208.2	207.9	208.25	207.91	208.81	208.33	208.2	209.01	209	209.04	209.19	209.58	207.45	209.06	207.6	208.35	207.66	208.31	207.77	207.96	208.53	207.61	208.31	207.39	208.14	207.27	208.65	207.62	207.82	207.68	208.65	209.61	208.31	208.44	208.03	209.07	208.79	208.83	207.37	207.8	207.76	207.39	208.1	208.23	208.16	208.63	207.8
208.81	209.18	208.07	207.92	209.2	208.87	208.78	208.25	208.8	208.52	208.34	208.55	208.06	208.06	208.33	209.32	208.63	207.7	208.42	208.59	208.9	208.39	208.47	210.07	208.73	208.68	207.11	207.56	208.53	208.53	208.13	209.13	208.16	208.46	208.86	207.54	208.36	208.58	208.41	208.91	208.34	208.27	208.23	210.01	208.89	207.92	208.33	208.2	208.04	207.73
198.47	198.65	198.52	199.08	198.81	198.74	199.02	198.59	199.45	198.07	199	198.73	198.23	197.49	198	198.76	198.31	197.95	198.25	198.5	199.01	199.18	198.45	198.73	196.78	198.78	197.33	198.4	199.26	198.79	198.08	198.03	198.33	199.18	198.53	197.75	199.21	198.17	199.01	197.61	199.12	198.58	198.4	199.8	198.38	198.58	198.78	198.64	199.12	198.28
211.81	212.61	210.84	212.74	211.17	213.13	211.26	210.93	211.55	212.46	211.39	210.45	211.07	211.92	211.97	211.85	212.18	212.85	212.01	211.94	211.51	210.92	212.06	210.82	211.23	211.73	211.01	211	211.42	212.1	211.1	211.03	212.16	211.13	211.41	211.39	212.2	212.33	212.1	212.25	211.29	210.47	211.36	211.95	210.77	211.28	211.19	210.86	211.64	212.18
201.22	201.89	199.53	201.52	200.23	200.3	199.65	200.41	200.63	200.92	199.16	199.9	200.1	200.42	200.44	200.53	201.69	200	200.54	198.89	200.49	200.27	199.78	200.5	201.2	200.88	200.53	201.41	199.8	200.07	200.76	200.53	199.35	200.39	200.75	201.28	199.64	200.94	201.03	201.31	199.37	199.97	200.43	201.54	199.37	200.53	199.88	200.89	199.76	200.25
201.75	202.27	202.38	202.86	202.11	203.34	203.13	202.72	202.2	202.67	202.44	202.1	202.59	202.84	203.35	202.17	202.39	203.03	203.39	203.24	203.12	203.05	201.94	202.88	203.47	202.86	202.56	203.32	202.31	202.56	203.39	202.98	201.83	202.38	203.08	201.1	202.67	202.45	202.28	202.29	201.59	202.53	203.05	202.83	202.44	202.82	201.42	203.97	202.55	201.74
212.94	211.61	210.99	212.35	213.12	212.53	212.53	212.48	212.03	211.27	212.34	213.14	212.49	211.87	213.03	214.68	212.65	211.96	212.06	212.83	211.16	212.3	213.5	212.65	212.17	212.31	212.02	212.1	212.5	213.19	212.01	212.64	212.46	212.95	213.01	211.6	212.81	212.82	212.82	212.61	212.06	211.67	212.35	212.36	212.88	211.84	213.03	212.31	211.7	212.16
198.41	197.29	198.4	197.44	198.59	198.41	199.55	198.54	198.6	198.35	198.07	199.33	198.88	199.58	198.29	198.98	199.03	198.28	199.27	197.87	199.43	199.54	198.91	198.37	198.95	197.69	199.18	198.09	198.85	198.18	198.15	197.19	198.44	198.32	197.12	199.14	197.75	197.62	198.8	199.72	198.57	198.07	198.48	198.59	199.41	198.55	197.7	198.31	198.79	198.37
213.06	210.8	211.18	211.93	211.97	211.46	211.38	212.32	210.84	212.21	212.1	211.59	211.9	212.2	212.03	210.99	211.05	210.91	211.65	212.72	211.79	210.59	211.66	211.35	212.38	210.87	211.5	212.39	211.76	212.03	211.43	211.21	210.84	211.9	211.02	212.31	211.83	212.34	212.07	212.59	212.66	211.17	211.04	211.44	211.26	211.83	211.27	211.54	211.03	211.9
211.98	212.24	211.58	212.72	212.6	211.76	212.93	212.66	213.18	212.6	212.12	213.66	211.53	212.58	212.57	211.73	213.4	212.9	212.9	213.19	211.73	211.95	212.52	212.48	211.93	211.66	211.99	211.87	212.95	211.89	213.15	212.69	212.85	212.16	212.14	211.81	212.78	212.43	212.67	212.36	213.3	212.79	211.66	212.2	212.41	212.45	211.69	212.74	212.42	213.52
205.68	204.98	204.56	205.74	204.58	204.85	203.22	205.08	204.65	205.24	204.03	205.54	203.66	206.41	205.09	204.02	204.91	204.9	204.39	205.05	204.29	206.11	204.31	204.63	205.71	205.23	203.91	204.48	204.02	204.05	204.05	205.57	205.33	204.15	204.58	204.82	205.53	204.83	204.99	205.5	205.85	205.32	206.53	205.88	204.12	204.45	204.8	204.82	205.02	204.91
204.83	204.45	205.59	205.49	204.8	203.39	204.09	204.58	204.72	204.73	205.02	205.16	204.79	204.72	205.4	205.84	203.89	205.38	205.84	204.66	204.33	205.16	204.21	204.7	204.48	204.15	204.29	206.36	204.94	204.22	204.79	205.5	205.46	204.13	204.68	204.54	204.8	204.34	204.36	205.28	204.61	204.32	203.46	205.81	204.85	205.15	204.86	205.54	205.43	204.29
208.31	207.89	207.27	207.92	209.32	208.47	207.82	208.75	208.28	208.81	209.92	208.19	208.03	208.42	206.32	208.48	207.99	208.96	207.76	208.32	208.8	208.72	209.4	208.02	208.3	207.97	208.67	209.16	208.41	208.63	208.67	208.62	209.48	207.45	208.75	207.6	208.15	207.44	208.64	207.01	208.57	207.59	208.09	208.95	209.19	208.23	210.11	207.67	208.73	208.5
212.5	210.64	211.27	210.54	211.67	211.2	211.21	211.74	212.91	212.23	211.67	212.04	212.35	212.19	211.57	213.17	212.19	210.99	211.81	211.62	211.23	211.21	211.86	210.99	211.33	210.8	212.4	210.6	212.58	212.46	211.9	210.91	211.89	211.69	211.43	210.86	211.36	211.22	211.48	211.3	211.94	212.53	212.41	211.71	211.59	212.03	212.52	212.21	212.33	211.57
198.19	199.51	198.86	199.99	199.32	199.31	199.63	198.96	200.66	198.96	198.83	198.65	199.7	199.92	200.33	199.55	198.62	199.58	200.39	199.17	199.36	199.61	198.26	199.65	199.23	199.32	199.22	199.5	199.18	200.02	198.21	198.27	199.12	199.75	199.6	199.79	199.21	199.31	199.18	199.14	198.6	198.28	198.88	200.21	199.46	198.52	198.49	198.02	199.44	200.54
216.62	217.43	216.86	217.12	217.27	217.26	216.23	217.42	216.4	216.83	216.23	216.66	216.58	216.51	216.1	216.6	216.44	215.74	217.66	217.55	216.51	217.59	218.28	216.36	216.1	217.41	216.53	216.19	216.66	217.22	216.91	216.89	218.31	216.68	217.22	216.94	217.1	216.89	217.47	216.15	216.9	216.85	217.09	216.95	217.78	217.39	216.57	218.18	217.2	217.35
205.43	204.47	205.12	205.03	205.36	205.25	205.17	204.88	205.02	204.67	204.83	203.79	203.82	205.37	204.2	205.14	204.31	204.6	203.6	203.51	204.8	204.51	204.41	205.23	205.6	204.92	204.58	204.98	205.28	204.48	204.84	205.87	205.63	204.51	204.47	205.72	203.92	205.64	205.47	203.98	205.16	204.58	203.75	203.68	203.93	204.17	204.31	204.39	203.6	205.22
208.48	209.01	208.67	208.24	209.71	209.52	208.86	208.37	208.52	208.7	208.97	207.78	208	207.27	209.35	209.43	209.61	209.29	209.3	208.04	208.6	207.9	208.44	209.28	208.61	209.27	210.04	209.55	208.76	209.14	208.33	209.8	209.19	208.96	208.39	208.87	208.42	208.08	208.69	210.42	209.99	208.12	208.91	209.55	208.91	208.56	207.96	208.45	208.69	208.57
208.22	208.7	208.46	209.11	209.45	207.88	210.04	209.48	207.79	209.09	207.83	208.38	209.13	208.25	208.24	207.43	208.97	208.72	209.18	208.41	208.77	207.26	208.7	210	208.55	209.18	208.19	208.56	208.28	209.19	207.8	208.95	207.99	208.37	208.9	208.11	208.96	207.91	207.79	208.78	208.2	208.88	208.97	207.47	207.09	208.24	209.07	208.44	207.66	208.03
203.12	203.4	203.56	202.83	202.68	203.14	202.55	202.85	202.72	202.37	203.07	203.99	203.61	203.65	202.57	202.69	202.85	204.02	204.07	203.23	202.11	202.79	203.02	203.25	203.49	203.58	202.93	202.88	203.61	203.08	203.55	203.25	202.48	204.18	202.97	202.14	202.43	203.7	203.22	203.27	203.79	204.2	202.09	202.63	202.73	203.73	201.83	203.18	202.71	203.85
211.83	210.51	210.99	210.47	212.09	211.53	210.81	211.57	212.41	212.18	211.53	212.4	211.28	211.84	210.97	211.55	212.85	212.44	211.51	212.31	211.43	210.22	211.26	211.55	210.55	211.66	211.74	212.11	212.04	211.27	211.21	211.41	211.87	212.56	211.37	211.96	211.28	211.97	213.22	212.31	210.91	211.12	213.09	212.03	210.87	210.86	211.54	211.2	212.36	210.36
203.67	203.03	205.02	203.56	204.32	202.95	205.7	203.43	204.37	204.37	204.14	205.22	204.38	203.48	203.55	203.83	204.2	203.73	202.52	203.94	205.21	204.49	204.65	204.79	204.47	204.32	204.57	204.06	203.65	204.47	204.1	204.5	203.62	204.5	204.26	204.48	204.41	204.62	204.43	204.5	203.64	203.72	203.46	204.21	204.18	203.64	203.04	203.59	203.95	202.26
218.05	216.54	217.54	217.67	218.35	217.6	218	217.08	218.2	217.51	217.32	218.39	217.92	216.58	217.96	217.52	217.24	217.85	218.43	217.04	218.69	217.81	218.77	217.8	217.51	218.02	218.65	218.52	217.31	217.74	217.17	218.13	217.8	217.33	218.36	217.5	218.06	218.15	218.04	217.61	216.28	218.66	217.38	218.21	218.06	216.28	217.14	217.73	217.08	217.73
207.34	207.51	207.43	207.96	208.41	208.93	207.77	208.34	207.29	207.01	206.46	208.46	206.57	208.19	207	207.33	208.48	207.76	208.13	207.2	207.78	207.96	207.61	207.13	207.42	208.83	207.32	208.07	207.42	207.02	207.8	207.26	208.08	207.1	207.16	208.01	207.33	208.83	208.01	209.3	208.42	207.62	208.7	207.46	207.48	207.21	207.38	208.68	208.8	206.96
217.78	217.06	217.53	217.21	216.18	216.44	216.59	217.13	215.75	217.52	217.41	217.59	215.8	217.49	215.91	217.51	216.72	217.71	217.41	217.22	217.41	216.73	218.17	217.17	216.81	217.52	217.07	216.62	216.62	217.49	217.16	217.56	216.55	216.49	216.29	216.05	216.05	216.93	216.39	216.82	216.81	216.88	216.44	216.43	216.7	216.53	216.98	217.38	217.87	216.58
211.08	211.41	211.45	213.14	211.83	210.74	212.16	211.08	211.68	211.29	211.35	212.42	211.99	211.75	212.98	211.51	210.13	211.93	210.93	210.31	212.34	211.34	212.68	212.57	211.71	211.55	210.65	211.23	210.71	211.28	212.35	212.49	210.82	211.8	211.41	209.73	212.13	211.86	211.85	210.84	211.54	211.36	210.6	211.13	211.1	212.18	212.15	211.48	212.29	211.85
209.66	209.57	210.06	208.74	209.84	209.75	209.29	209.79	210.27	209.11	209.33	209.89	209.93	209.13	209.43	209.56	208.93	207.77	209	210.22	209.6	210.51	211.28	209.66	209.3	210.37	209.36	209.32	209.78	210.03	210.37	210.22	208.62	209.79	210.52	209.75	210.09	209.56	208.49	209.69	209.43	209.75	210.05	210.18	208.5	209.88	209.24	210.68	209.2	209.03
208.73	209.38	208.53	209.93	208.99	208.2	209.05	209.02	208.09	209.04	209.66	209.58	208.72	208.52	209.29	208.36	208.39	209.13	208.92	208.84	208.45	208.64	208.6	209.87	209.05	208.18	209.71	210.12	209.09	209.64	209.13	208.66	208.31	209.17	208.66	208.64	208.53	208.72	208.7	208.92	208.66	208.87	208.66	210.26	209.08	209.07	208.33	208.43	207.95	207.54
208.17	208.81	209.72	206.76	209.52	208.55	209.19	208.59	209.05	210.49	208.26	207.49	208.24	209.71	208.88	208.61	207.82	208.6	208.72	209.26	209.79	209.31	209.72	208.22	208.06	208.81	209.97	207.72	208.82	209.29	208.11	208.82	207.97	209.38	209.08	208.75	209.24	209.29	208.9	209.31	208.44	208.49	209.68	209.4	208.89	209.01	208.3	208.12	209.24	208.64
208.65	208.54	208.13	207.88	208.68	209.47	209.63	207.62	208.49	208.75	208.84	207.67	209.25	208.65	207.95	209.2	208.46	209.27	208.11	209.35	209.35	208.53	208.39	208.4	208.59	209.37	209.42	208.71	208.43	208.75	208.34	208.63	208.9	208.05	208.16	209.93	209.09	207.9	209.02	208.07	209.53	208.45	208.12	207.21	210.4	208.88	209.89	208.83	209.27	208.21
213.14	213.06	212.87	210.97	210.84	211.06	211.35	211.74	210.38	211.25	212.76	212.16	211.85	211.15	213.39	211.47	211.55	211.98	211.77	212.13	211.3	212.13	211.17	211.59	212.05	211.28	212.43	211.71	212.18	211.66	210.94	211.18	211.95	211.46	211	211.51	212.49	211.27	211.01	211.58	211.1	210.99	212.4	210.82	211.93	211.55	211.73	212.23	212	211.82
217.27	216.3	217.19	216.05	216.86	217.54	217.05	217.13	217.52	216.52	217.73	217.49	217.66	217.14	217.51	217.2	217.86	217.06	217.09	217.55	217.35	216.79	216	217.57	217.09	216.1	217.03	217.73	217.32	216.01	216.43	217.61	217.19	217.01	218.25	216.62	216.77	217.37	218.3	215.93	217.39	216.56	217.11	217.04	218.15	217.66	216.07	216.74	216.53	216.78
200.53	199.24	199.55	200.01	198.58	198.16	199.27	199.28	199.23	199.71	198.94	201.35	198.59	198.67	199.35	199.58	199.53	200.44	199.34	198.99	199	198.59	199.29	199.47	199.79	199.03	200.25	199.11	200.31	198.58	199.59	198.68	199.39	199.81	199.26	199.79	199.38	200.05	199.19	199.87	199.07	198.65	200.05	200.06	199.11	200.15	199.8	199.93	199.18	198.73
210.19	210.2	210.18	209.77	208.43	209.43	208.97	209.69	209.85	209.67	209.93	209.29	209.79	209.52	209.11	209.14	209.99	209.07	208.55	208.99	209.73	210.66	209.61	208.85	210.02	209.34	210.08	209.69	209.17	209.56	210.07	210.05	210.47	210.08	208.98	209.76	209.2	209.27	210.03	209.16	210.6	209.79	209.9	209.62	209.75	209.18	209.99	209.38	209.46	208.74
200.28	200.22	200.88	200.52	200.28	199.67	200.06	198.76	200.59	198.7	200.34	199.3	200.68	201.12	199.86	199.81	199.64	200.69	202.35	200.33	199.95	199.87	201.84	201.14	199.44	200.57	200.85	201.21	200.77	200.62	198.88	199.18	199.87	200.28	200.19	200.76	200.06	201.17	199.87	201.55	201.01	200.61	199.99	199.71	200.9	201.8	200.95	200.94	200.27	200.39
201.05	200.72	201.95	201.14	201.18	200.45	202.07	200.85	202.07	200.92	202.7	201.81	201.86	200.93	201.87	200.24	202.1	201.99	201.94	201.29	201.87	202.11	200.89	201.12	201.16	201.09	201.17	202.14	200.46	201.26	201.64	201.55	199.64	200.28	201.35	200.27	201.2	201.76	200.57	201.92	202.38	201	200.61	200.84	200.59	201.36	199.92	201.93	200.06	201.77
212.02	211.41	212.02	210.86	211.45	211.27	210.61	212.17	211.33	211	212.65	211.51	211.19	211.87	212.21	210.6	211.19	211.34	210.75	212.1	211.31	211.97	212.34	211.66	212.19	211.97	211.06	211.62	210.9	212.22	211.4	211.89	211.75	212	210.71	210.85	211.56	211.99	211.6	211.34	211.31	211.67	211.66	209.95	210.05	210.5	210.92	211.99	210.9	212.86
212.04	210.42	211.99	209.75	213.37	211.02	211.84	212.2	211.86	211.5	210.39	211.02	211.61	212.19	212.31	211.69	211.97	210.93	213.28	211.42	211.32	210.4	211.31	211.2	211.86	211.83	210.72	212.76	211.45	210.96	210.4	213.1	210.74	212.59	210.79	210.72	211.42	211.11	212.13	212.14	211.76	211.68	210.73	211.4	211.03	211.4	211.73	213.75	211.57	211.38
207.85	208.47	208.39	207.57	208.15	208.02	209.61	207.64	207.96	209.1	209.17	207.24	208.2	209.25	206.96	209.33	209.36	208.23	208.45	208.52	208.03	208.65	208.29	207.64	209.12	208.37	209.05	208.48	208.66	208.59	208.19	208.62	209.78	209.66	208.16	209.34	207.89	208.64	208.93	208.5	208.6	208.45	209.83	208.88	208.92	208.74	208.88	207.56	208.95	209.32
207.75	207.35	207.89	208.83	208.69	207.68	207.51	207.45	209.23	207.57	207.29	208.56	206.7	207.65	208.46	207.17	206.37	206.92	208.61	206.87	207.98	206.5	208.01	207.33	206.64	208.4	207.52	207.1	207.57	207.32	208.55	207.56	208.59	208.71	207.91	208	208.33	207	206.98	207.71	207.6	207.67	206.75	207.92	208.16	207.95	207.51	208.08	207.48	206.71
207.33	207.7	207.57	206.99	207.98	207.01	207.68	207.03	207.33	207.46	208.19	206.63	207.14	208.09	207.13	208.41	207.27	207.47	208.05	207.63	206.66	207.07	207.81	208.09	208.24	206.93	207.78	206.62	207.22	208.46	208.23	206.84	207.81	207.25	207.8	207.31	208.4	208.14	207.71	207.39	206.63	207.78	208.15	207.22	208.05	207.29	207.43	207.97	206.62	207.9
207.73	206.7	208.53	207.22	208.41	207.78	208.02	208.65	208.07	207.78	207.27	207.74	208.09	207.74	207.78	208.2	207.66	208.44	207.37	207.29	206.7	208.57	207.87	208.03	208.17	207.9	207.7	207.39	207.45	208.08	207.71	208.27	207.51	206.58	207.08	207.77	208.03	208.11	207.61	207.46	207.27	208.37	207.18	208.66	208.83	207.48	209.42	206.9	206.81	207.12
208.24	208.58	208.31	208.76	208.43	209.06	208.92	208.32	208.51	208.34	207.51	208.15	208.42	207.91	207.92	208.09	208.78	208.62	208.27	208.21	207.94	209.02	207.16	208.45	208.67	209.25	208.05	207.94	208.08	208.5	208.65	207.93	209.21	208.13	209.47	208.29	208.08	206.82	208.71	208.48	207.01	208.19	208.92	209.31	209.26	208.88	207.36	209.42	209.13	209.36
207.72	207.3	206.65	208.26	206.87	205.81	206.34	205.88	205.96	205.98	206.41	206.47	204.86	205.59	204.92	205.64	206.29	206.38	207.09	205.58	205.61	206.57	206.88	205.93	206	206.53	206.38	205.89	206.23	205.98	205.58	207.04	205.59	206.27	206.36	205.97	206.71	207.19	206.18	205.68	205.92	206.85	205.85	206.43	207.27	206.21	206.88	206.93	206.64	206.72
204	203.81	202.66	204.28	203.37	203.89	204.22	203.66	202.77	202.98	203.58	202.63	203.79	203.96	202.97	203.36	203.84	203.45	203.58	202.42	204.03	203.84	203.25	203.67	203.36	203.15	203.49	203.94	204.07	203.74	203.82	203.79	204.44	204	203.99	204.19	203.29	202.68	204.23	203.23	203.93	202.86	203.48	204.1	203.98	203.24	204.12	203.88	204.04	203.07
205.16	203.73	205.63	205.5	205.53	203.59	204.77	205.39	205.51	204.39	204.54	206.44	205.37	204.18	204.62	203.94	204.72	206.42	205.26	204.38	204.94	204.7	204.02	206.15	205.38	203.24	204.32	205.14	203.57	204.67	204.86	205.1	204.13	205.51	204.08	204.94	204.19	205.42	205.13	203.88	203.93	205.27	204.38	204.53	205.16	204.13	203.75	204.78	205.21	205.4
211.88	212.2	212.93	213.28	213.44	213.05	212.02	213.69	213.13	211.79	213.54	212.83	212.36	213.08	211.82	213.11	212.62	212.97	212.49	213.13	212.91	213.42	212.79	211.86	212.96	212.62	212.99	213.59	213.16	213.66	211.75	212.83	212.72	212.57	212.59	212.98	212.35	213.07	212.84	211.82	214.06	213.4	212.51	213.02	212.71	213.57	213.28	212.32	212.37	213.62
211.68	211.45	211.08	211.5	211.28	211.35	212.39	211.76	211.32	212.04	212.48	212.26	211.19	213.48	212.41	211.87	211.66	212.09	211.86	211.48	211.71	211.88	212.95	212.11	210.75	211.98	211.34	212.32	212.08	212.64	213.24	213.11	211.81	212.39	211.69	211.43	211.35	210.8	211.71	211.86	211.2	212.8	210.47	212.8	211.81	212.26	212.17	211.6	210.41	210.91
201.04	201.44	201.83	201.69	201.17	201.14	201.21	200.91	201.01	201.14	201.85	201.01	202.31	201.25	200.25	200.48	200.9	201.36	201.24	201.07	201.88	200.94	200.03	201.55	200.9	200.24	200.53	201.05	200.94	201.98	200.89	200.79	201.62	201.82	200.63	199.58	201.07	201.99	202.13	200.11	200.59	202.12	200.73	201.12	200.9	200.77	201.54	200.44	202.04	201.32
202.55	203.2	202.01	202.32	202.97	203.2	202.32	202.55	204.38	201.9	201.65	203.28	204.04	202.3	202.9	202.45	202.92	202.04	201.57	203.24	202.88	202.26	204.51	203.25	204.04	202.51	202.77	202.82	203.15	202.48	201.88	201.96	202.38	202.44	201.69	203.33	202.1	203.23	203.22	202.2	202.77	202.75	202.25	203.05	203.6	203.05	201.98	202.62	203.08	201.66
207.57	208.79	208.36	209.08	208.87	208.79	208.38	208.58	208.33	209.77	209.51	207.2	207.81	207.66	208.86	208.75	209.16	209.14	208.68	209.47	207.78	208.62	209.12	208.88	207.74	208.08	208.52	208.93	208.58	208.2	208.78	208.09	208.49	208.59	209.67	208.78	208.5	209.37	209.07	208.76	208.82	207.7	207.82	209.58	209.33	207.82	208.54	209.84	208.1	208.41
203.39	203.8	203.64	204.15	203.3	204.27	203.04	203.32	203.54	204.35	203.6	204.18	203.9	203.16	204	203.81	203.75	203.41	203.79	204.39	202.77	202.98	202.71	203.7	203.44	204.05	204.06	203.33	204.23	204.53	203.19	204.12	202.76	203.09	203.98	203.61	203.47	203.6	202.71	202.66	203.86	203.29	203.83	204.15	203.8	204.05	203.05	204.13	203.28	203.18
202.27	203.36	202.34	203.13	203.2	204.15	202.75	204.06	202.59	201.91	203.09	203	203.78	203.6	202.31	202.93	204.04	202.52	203.79	202.22	204.39	203.18	203.45	202.85	202.81	203.32	202.57	204.57	203.34	203.07	203.29	203.86	203.96	203.5	201.82	202.99	203.53	203.86	203.62	203.65	202.75	204	203.55	203.03	204.08	203.87	202.56	203.27	203.22	202.97
202.96	204.21	202.93	202.53	203.55	203.36	203.71	203.34	203.75	203.96	203.24	203.27	203.94	203.25	204.3	203.56	202.69	202.12	204.93	203.45	202.75	203.65	204.5	202.47	203.36	203.61	204.05	203.29	203.08	203.7	204.64	203.27	203.26	203.47	203.53	204.3	203.22	204.63	203.58	202.51	203.5	202.78	201.47	202.39	202.89	202.76	202.94	202.55	205.37	205.19
207.96	209.1	208.44	208.44	208.44	208.92	209.22	208.66	208.77	209.65	208.51	209.44	209.63	208.89	209.01	209.28	208.55	209.48	208.61	208.43	209.36	208.16	209.58	208.62	208.38	208.58	208.54	207.61	209.88	208.34	209.65	208.29	208.54	208.76	208.32	209.28	208.12	209.33	209.28	207.74	208.68	207.81	208.07	208.77	209.54	208.12	208.25	207.99	208.2	207
208.52	207.91	208.36	207.17	208.22	207.18	206.82	208.55	208.14	207.79	207.53	206.81	206.88	207.27	207.94	207.13	207.73	208.06	208.41	207.3	207.32	207.95	208.22	208.63	208.18	206.21	207.3	207.36	207.68	208.08	207.55	208.1	208.35	207.07	208.13	207.33	207.91	207.29	207.3	207.46	207.75	207.98	207.18	207.18	207.21	207.6	207.89	207.69	207.86	207.99
205.76	205.72	204.8	205.25	204.64	205.95	204.99	206.14	204.99	206.35	205.37	205.58	205.07	205.11	205.9	205.85	205.81	206.33	205.48	206.27	204.86	205.58	205.12	204.75	205.44	206.38	206.06	206.13	206.67	206.69	205.65	205.52	204.51	205.67	205.93	205.93	205.07	205.38	204.62	205.47	205.14	205.95	205.98	205.72	205.5	205.74	205.66	204.81	205.69	206.79
198.91	199.08	198.39	198.03	199.81	198.64	198.91	197.89	199.07	198.12	199.16	197.9	197.85	198.92	199.1	198.57	198.46	199.13	198.59	198.78	197.23	197.32	199.16	198.81	197.7	199.34	198.73	198.35	198.21	197.77	197.77	199.55	198.97	198.99	198.5	198	197.81	198.95	199.87	198.53	197.44	198.66	199.12	197.29	198.16	197.94	198.94	198.77	199.45	199.11
202.13	202.8	202.27	202.52	203.37	201.53	202.3	202.72	202.19	201.64	202.9	202.2	203.38	202.36	202.53	201.92	202.75	203.53	201.71	203.53	202.12	202.34	203.01	202.42	202.31	201.89	201.7	202.24	202.18	203.45	202.32	201.84	203.37	201.51	202	202.47	202.39	203.6	201.67	202.46	201.58	202.94	202.33	202.84	202.21	202.24	202.61	201.77	202.68	202.71
208.53	206.77	206.73	207.98	206.81	207.78	208.55	208.48	207.34	208.05	207.91	207.09	206.85	207.25	207.54	208.27	208.36	208.15	208.22	207.04	209.2	207.62	206.04	208.02	207.05	207.92	208.11	207.87	208.1	208.01	208.25	206.63	207.81	207.5	208.45	207.55	207.52	207.47	207.39	208.15	207.56	208.21	207.57	207.13	207.17	207.44	206.67	208.66	208.36	207.33
198.59	201.22	200.54	200.81	201.2	201.17	200.24	200.59	200.21	199.95	200.6	200.25	200.3	199.39	200.93	201.7	200.56	200.73	199.81	201.58	201.73	200.12	199.68	200.43	201.68	202.17	200.72	201.49	200.33	200.77	200.05	201.29	200.73	200.43	200.35	201.41	200.08	200.33	200.46	199.73	200.71	200.46	200.08	200.54	199.93	201.49	199.38	201.03	200.61	200.47
206.03	206.39	205.94	205.39	206.03	205.68	206.11	205.35	205.49	205.37	205.62	205.47	204.89	205.31	205.41	204.98	206.23	206.14	204.08	205.48	206.42	206.06	205.82	205.37	205.61	205.77	206.16	206.31	205.8	206.47	205.52	205.95	206.04	207.08	206.16	205.35	205.36	206.39	205.75	206.17	205.48	206.91	205.46	206.23	204.57	205.14	205.96	206.51	206.59	205.38
205.5	206.08	205.43	205.69	205.71	204.79	204.73	204.52	203.31	205.7	205.96	206.96	205.48	204.95	204.98	205.04	206.04	207.03	207.04	205.16	205.15	205.65	205.68	205.21	204.77	204.88	205.51	205.75	205.36	205.96	204.82	206	205.01	205.71	205.76	205.42	205.28	205.7	205.26	206.06	206.88	206.2	204.23	206.2	206.83	206.25	205.42	205.33	205.63	205.18
208.13	208.32	208.38	209.18	208.56	209.1	208.29	209.49	209.72	208.33	208.97	208.51	208.07	208.55	209.09	208.19	208.01	208.47	208.43	208.5	208.55	208.01	209.46	208.81	209.23	208.92	208.9	208.24	208.04	209.63	208.15	208.24	207.75	208.69	208.39	208.97	208.46	207.91	208.89	208.78	208.8	209.34	208.1	209.15	208.82	208.3	208.37	208.7	208.55	208.63
218	216.53	216.91	217.07	217.77	217.83	215.87	217.4	216.76	216.3	216.47	216.59	216.87	216.97	217.42	218.21	217.42	216.25	216.7	216.19	216.85	216.6	214.55	217.1	216.41	216.63	217.21	216.43	216.11	216.05	216.47	216.78	217.47	216.46	216.81	217.33	217.22	215.88	217.58	216.5	217.56	216.69	218.16	217.07	217.09	216.34	217.16	216.57	216.51	216.3
214.65	213.31	213.98	213.43	212.82	213.77	212.92	214.28	213.77	214.22	213.45	212.37	213.18	213.13	213.65	213.89	213.19	213.54	213.71	212.78	213.22	214.95	214.23	214.19	214.87	213.81	213.48	214.83	213.82	213.65	212.85	214.27	213.25	214.35	213.52	212.91	214.05	213.95	212.75	214.16	213.73	213.48	213.57	213.2	213.18	213.75	214.34	213.87	213.99	212.69
208.29	207.57	207.59	208.82	208.06	207.8	207.01	208.5	207.71	207.54	208.24	208.35	206.68	208.35	207.44	207.96	207.61	208.74	208.27	207.63	207.98	207.69	207.8	209.43	208.1	207.76	207.37	207.67	208.14	208.05	207.7	207.46	207.5	206.82	208.06	206.66	207.73	207.98	207.5	208.05	207.33	207.21	208.23	208.83	206.92	206.5	208.26	208.08	208.47	206.82
200.73	201.79	201.15	199.59	199.75	200.57	200.64	199.93	200.73	201.26	199.84	200.89	200.1	199.68	200.47	199.98	199.37	201.47	200.09	199.72	198.74	200.07	200.44	200.46	200.94	200.11	200.44	201.11	200.26	200.57	200.27	199.83	199.59	200.36	199.97	200.35	200.69	199.84	199.33	199.66	200.62	199.5	200.17	200.39	200.49	201.03	199.95	200.18	200.18	199.71
201.75	200.73	201.27	201.18	200.9	200.33	201.68	201.3	202.4	200.92	201.56	202.12	200.61	201.46	201.06	201.49	201.4	200.97	201.44	200.93	201.34	200.77	201.21	200.89	201.57	201.6	200.62	201.05	201.56	200.83	203.17	201.15	201.89	200.68	201.42	201.62	200.7	201.62	201.03	200.2	202.43	200.67	200.41	200.73	202.3	202.19	200.56	201.7	200.93	200.83
201.11	201.61	202.48	201.15	200.37	201.56	200.97	200.8	201.57	200.63	200.94	201.62	200.36	200.58	199.74	201.33	201.35	201.58	201.07	201.17	200.91	201.78	202.41	201.47	200.9	200.84	201.23	202.43	200.92	200.77	200.7	201.25	201.61	201.15	201.69	202.19	202.1	201.31	201.6	200.93	200.55	200.03	201.92	200.5	200.32	202	201.53	200.84	200.59	200.6
208.1	208.21	208.65	208.99	208.73	208.09	207.7	208.35	209.1	208.5	209.49	207.77	207.92	208.92	208.89	208.63	209.51	208.89	208.5	207.51	208.41	208.08	209.04	209.53	208.13	208.62	209	208.61	208.33	208.5	208.07	207.3	208.67	209.93	209.53	209.13	208.45	208.74	208.78	209.86	209.41	208.66	208.51	207.24	208.55	208.17	208.56	208.47	207.82	209.33
211.27	211.59	210.28	211.46	211.56	210.94	211.59	211.87	212.36	212.42	212.27	212.46	212.29	212.59	212.29	212.15	211.72	212.12	212.15	211.97	211.93	211.98	211.2	213.23	211	212.12	211.65	212.18	210.88	211.23	211.39	211.22	211.66	211.94	211.69	211.55	210.49	210.42	212.14	212.19	210.77	210.38	211.8	211.05	211.57	210.38	211.5	209.71	211.34	212.36
210.44	210.5	211.86	211.98	211.46	211.11	212.62	212.14	211.9	211.83	211.98	212.91	211.8	211.62	211.63	211.42	211.77	212.2	211.39	212.03	211.13	211.55	211.6	212.51	212.45	210.18	210.06	211.26	211.31	212.32	211.5	211.25	211.06	211.69	212.41	211.61	212.36	211.57	212.2	212.16	212.16	211.6	212.32	210.88	212.39	211.94	211.33	210.53	212.51	212.27
216.76	216.81	216.47	216.94	216.78	217.52	217.05	216.27	217.53	217.55	216.7	216.89	217.88	216.52	216.59	216.45	217.81	217.19	217.13	216.96	217.29	217.01	217.24	216	217.08	216.77	217.05	217.28	217.18	216.44	218.49	216.89	217.88	217.25	215.79	217.22	215.92	215.34	216.48	216.33	216.04	216.06	216.9	217.87	216.42	218.16	217.76	216.68	217.81	217.37
199.05	199.98	199.2	198.8	199.68	200.05	198.68	198.62	199.69	198.57	198.75	198.94	199.98	198.96	198.7	199.36	199.98	199.73	199.95	198.88	200.75	199.02	199.78	200.14	199.58	199.49	199.16	199	199.59	199.88	198.72	197.52	199.64	198.12	200.55	198.4	198.76	200.56	199.74	200.05	199.44	198.17	200.38	200.02	198.26	200.7	199.25	200.09	199	199.42
207.66	207.16	208.73	207.77	208.67	208.58	209.36	208.37	208.17	208.22	207.34	208.75	208.52	208.59	208.25	209.73	207.88	207.77	208.92	209.85	208.79	210.01	209.46	208.4	210.55	209.62	208.47	208.24	208.94	208.75	207.85	209.17	208.82	208.41	208.84	208.07	207.9	208.24	207.98	207.06	209.04	208.43	209.34	209.79	208.49	208.51	207.19	209.06	208.94	207.59
208.17	207.18	207.95	207.78	207.42	208.46	207.27	207.78	207.77	207.51	208.57	208.83	208.53	209.19	207.31	207.58	207.1	207.59	206.84	207.62	208.03	208.06	207.46	207.53	208.78	208.3	207.7	207.51	208.4	207.24	207.52	206.55	208.31	207.29	208.46	208.67	207.35	207.39	207.94	208.21	207.95	207.64	208	208.23	206.62	206.94	208.78	207.58	208.43	207.4
198.61	198.9	199.27	199.81	198.83	199.55	199.16	199.69	199.66	199.51	200.79	198.57	199.71	199.34	199.69	199.57	199.72	199.29	199.28	199.35	199.62	198.6	199.47	200.71	199.42	199.6	199.68	199.13	199.94	199.55	199.6	199.5	199.67	200.19	198.73	198.69	199.88	199.65	199.26	199.12	199.62	197.7	198.82	199.12	198.95	199.3	198.57	199.45	198.36	198.44
198.72	198.4	199.26	200.14	199.84	200.15	200.31	198.06	199.56	198.71	199.7	198.11	199.51	199.94	198.86	200.24	199.29	198.76	199.52	199.11	199.77	199.49	199.82	199.25	199.33	200.08	198.35	199.64	199.75	198.63	199.85	198.72	199.21	199.31	199.47	199.01	198.5	199.72	199.69	199.85	199.74	198.84	200.24	199.3	199.75	198.99	199.77	198.69	198.34	197.94
207.99	208.6	208.7	209.31	209.02	208.33	207.9	207.65	209.37	209.45	208.66	209.37	209.36	208.55	208.03	208.96	208.55	208.91	209.2	208.1	207.88	208.68	207.88	208.42	209.15	207.86	208.76	208.47	207.26	208.87	209.31	208.75	208.18	208.39	208.41	207.33	208.18	208.45	208.14	207.96	208.97	209.51	207.78	208.81	208.16	208.11	208.31	208.25	208.86	207.51
211.21	211.15	211.36	211.9	212.14	211.33	212.32	212.23	212.94	211.42	212.51	211.31	211.27	210.84	211.54	211.51	212.73	211.8	211.49	211.04	210.87	211.73	211.41	211.92	212.22	211.66	212.4	211.57	211.2	211.24	210.66	211.21	211.5	210.62	212.18	213.16	211.98	211.66	211.56	210.82	211.36	211.38	212.2	212.35	211.16	211	210.98	212.09	211.36	212.56
209.07	209.48	209.78	208.43	209.46	208.86	207.98	208.09	208.52	208.46	208.95	208.59	208.31	208.44	208.83	208.87	208.66	209.15	209.45	208.47	208.89	208.81	209.17	210.31	208.99	209.7	208.66	209.49	210.3	208.55	209.71	208.86	208.01	209.87	208.13	208.06	209.18	208.2	208.32	209.1	208.22	209.3	209.23	209.57	209.06	208.62	209.83	207.74	207.28	208.42
202.6	203.09	201.59	203.15	201.39	201.93	202.3	202.87	203.63	202.78	201.97	201.64	203.12	201.42	203.99	201.52	202.75	202.51	203.27	203.92	202.05	203.06	203.11	201.68	202.93	201.47	202.52	202.53	201.6	202.12	201.71	202.58	202.74	202.02	201.87	202.77	201.79	202.1	203.86	203	202.99	202.06	202.49	202.64	202.66	203.74	201.92	202.63	201.91	203.13
211.3	212.83	212.47	213.27	213.43	212.95	212.3	212.23	212.09	210.73	212.15	211.99	211.62	211.99	212.14	212.9	213.02	212.32	212.71	211.88	212.33	211.7	212.14	211.13	212.18	212.97	212.08	213.01	212.81	211.99	212.78	210.85	212.25	213.12	212.14	212.3	212.01	213	212.79	213.29	212.25	212.56	212.68	213.44	212.35	212.34	212.59	212.51	211.86	212.85
204.56	204.84	204.1	204.85	204.18	204.39	204.39	205.37	205.1	204.98	203.65	204.63	204.54	204.7	204.02	205.55	204.19	204.62	203.88	204.88	205.29	205.04	204.81	205.43	204.11	205.03	204.69	204.9	205.2	205.4	204.39	204.89	204.65	204.41	205.9	203.97	204.84	204.25	203.97	205.09	205.4	203.85	205.86	204.57	205.92	204.45	204.44	204.86	205.15	206.07
207.63	210.06	208.77	208.62	208.47	209.57	208.21	208.78	209.1	208.01	209.12	208.62	207.63	208.63	209.61	208.94	209.65	209.4	210.37	208.22	209.49	209.18	207.89	207.84	208.73	208.95	207.62	209.18	208.41	208.9	210.07	208.57	209.26	210.37	208.79	208.67	208.16	209.83	208.48	209.04	208.59	209.37	208.19	208.02	209.2	208.97	209.25	208.35	208.81	209.42
202.72	202.92	203.49	203.36	202.96	203.58	201.84	202.23	203.86	202.94	202.87	203.86	203.39	203.17	202.45	203.43	202.69	202.66	202.51	203.55	202.53	202.11	202.98	203.06	202.5	203.44	202.65	203.32	202.98	203.72	205	202.45	203.33	202.69	204.74	201.7	203.41	203.13	203.06	203.71	202.54	202.77	203.17	203.9	203.71	203.97	203.46	203.5	202.44	203.55
205.88	205.9	205.52	205.5	205.93	207.35	206.36	206.48	205.71	206.47	206.15	205.51	206.38	206.51	206.35	207.46	207.28	206.3	205.75	206.52	205.61	206.14	207.02	206.05	206.17	205.74	207.14	206.68	206.35	207.04	205.83	206.91	206	206.36	207.04	205.39	207.24	206.46	206.72	206.59	206.33	206.78	206.31	207.08	205.4	205.06	206.64	205.66	205.85	206.27
212.09	211.53	211.19	211.75	211.58	212.09	212.01	212.01	211.69	210.47	211.51	212.33	211.65	211.67	211.3	211.3	211.83	211.38	211.2	213.06	211.37	211.25	210.9	211.24	210.93	211.33	211.91	212.37	211.87	211.49	212.37	212.4	212.33	211.46	212.32	211.34	211.76	212.59	211.83	211.88	212.73	212.92	211.51	212.5	211.45	211.69	211.46	211.51	212.39	212.2
212.35	212.86	212.88	211.07	211.73	211.98	212.13	211.23	211.45	212.31	213.08	211.7	210.97	211.55	210.74	211.58	211.39	212.8	212.31	212.15	210.95	211.71	211.03	211.68	211.69	212	212.22	210.91	211.31	211.1	212.31	211.38	212.08	211.94	211.52	212.94	210.8	210.87	211.81	211.71	211.22	212.22	211.52	211.28	211.56	211.47	210.75	212.07	212.28	211.26
202.9	202.58	202.8	201.6	202.54	202.1	201.84	201.53	202.33	201.9	202.88	203.67	202.47	201.99	202.62	203.59	203.16	202.81	201.73	202.09	203.48	202.69	202.36	202.59	203.52	202.29	202.07	202.03	202.02	202.74	201.75	204.08	203.5	201.52	203.19	203.25	203.83	202.7	203.39	202.14	202.6	202.53	201.68	203.23	202.87	201.7	201.51	204	202.35	203.12
213.67	212.91	212.77	212.54	213	212.53	213.48	212.43	212.46	213.99	212.62	212.54	212.54	213.21	212.72	211.79	212.56	212.51	213.31	213.53	211.82	214.03	213.77	213.04	211.47	212.95	213.36	212.15	213.05	213.86	213.56	214.81	213.85	213.68	212.69	212.19	213.87	214.17	212.41	214.31	212.2	212.28	212.97	212.79	212.74	212.58	213.62	212.69	213.62	212.17
204.81	204.05	204.29	203.47	203.23	204.82	204.06	203.05	203.92	203.03	204.15	203.14	204.61	202.75	202.64	203.11	203.69	204.1	203.92	203.49	204.16	204.44	203.95	204.97	204.77	204.24	203.59	203.78	204.18	202.85	204.04	203.77	204.33	204.47	204.14	203.74	204.6	204.72	203.29	202.59	203.28	203.34	203.22	202.94	204.18	203.75	202.96	204.4	203.67	203.7
217.18	216.98	216.33	215.9	216.71	216.92	217.72	217.9	216.24	217.68	216.17	216.87	217.57	217.29	216.6	217.59	217.26	216.4	217.26	216.49	217.67	217.28	217.57	217.02	216.34	218.01	216.98	217.03	216.61	216.23	217.18	216.54	216.97	217.17	216.1	216.84	216.99	217.23	216.86	216.99	218.34	217.69	216.89	216.89	216.81	218.31	216.98	217.48	217.29	217.28
211.83	211.98	211.79	211.75	210.42	212.35	212.79	211.04	212.46	212.58	211.28	210.91	210.43	210.69	211.95	212.23	212.73	211.58	211.56	211.78	211.74	212.41	211.41	212.9	211.44	211.41	211.8	211.53	211.53	211.16	211.51	211.58	212.16	212.13	211.68	211.83	211.56	210.84	212.3	211.89	211.37	211.99	211.54	211.6	211.96	211.9	211.44	210.65	211.96	211.97
210.43	209.38	210.11	209.24	208.33	210.11	209.23	208.68	209.33	209.46	210.56	208.96	209.68	208.22	210.93	208.93	209.29	209.38	210.41	210	208.3	210.26	210.42	209.89	209.08	208.15	210.25	209.45	209.62	208.88	209.36	210.64	209.72	209.34	209.8	208.84	208.29	209.88	209.27	208.04	209.53	210.63	210.15	209.8	208.7	209.02	209.46	210.26	208.81	209
203.09	203.71	203.01	203.58	204.16	204.62	203.46	203.16	203.55	202.96	203.17	203.37	203.76	203.45	202.88	204.16	204.94	203.46	204.22	203.43	203.72	202.05	203.85	202.85	202.9	203.64	204.06	202.35	202.54	202.57	203.22	203.28	203.61	202.54	203	202.66	203.96	201.68	203.06	203.66	202.36	204.04	204.93	202.86	203.04	202.98	202.45	202.9	203.83	203.88
211.58	212.27	212.52	211.54	212.16	212.6	212.44	212.2	212.2	211.95	212.66	212.38	212.08	211.08	211.69	213.05	212.4	213.02	212.71	212.88	212.63	212.62	212.64	212.16	212.38	212.17	212.6	211.58	212.74	211.94	213.09	212.14	212.5	211.93	213.12	212.46	212.25	213.03	211.72	212.35	213.17	212.95	212.33	212.74	212.02	211.9	213.47	211.63	213.16	213.28
217.25	217.23	216.32	217.41	216.39	217.06	216.85	217.83	217.03	216.3	217.02	216.71	216.97	217.29	217.05	216.65	216.86	217.01	217.04	217.15	217.41	217.05	217.15	216.11	215.87	217.26	217.09	215.84	218.36	217.27	216.23	217.03	216.42	217.56	216.82	216.46	216.04	217.56	217.1	217.35	215.45	217.94	215.8	217.49	216.62	216.26	216.62	215.79	218.18	216.86
209.06	208.74	208.75	208.83	208.9	208.96	209.59	208.82	209.19	209.22	208.61	209.54	209.05	208.14	208.64	209.21	209.02	208.27	209.55	208.85	207.36	208.21	209.56	209.57	208.99	208.11	208.43	208.45	208.22	209.58	207.95	207.95	208.74	209.52	208.56	209.67	208.56	209.8	208.25	209.7	207.74	209.17	208.87	208.91	207.51	209.1	208.53	209.96	208.3	208.78
211.3	211.75	212.91	212.37	212.25	212.33	212.81	211.6	213.38	211.67	212.27	212.98	211.67	211.28	212.28	212.92	212.18	211.31	213.45	212.13	212.05	212.54	213.06	212.69	212.66	213.43	213.61	212.15	211.73	212.22	211.81	211.45	212.89	212.2	211.27	211.62	213.47	212.03	211.45	213.19	213.09	213.01	212.01	213.09	211.53	212.43	211.68	212.47	213.33	211.02
199.85	200.74	200.61	200.05	200.08	200.08	200.8	199.51	201.51	199.77	199.92	202.32	200.41	200.16	200.48	200.37	200.69	199.43	200.64	199.33	200.42	199.09	200.61	200.32	200.94	201.15	202.44	200.06	200.62	200.61	200.18	200.94	200.49	200.23	201.31	200.72	201.42	200.37	199.92	200.62	200.86	200.9	201.01	199.39	199.52	200.11	200.4	199.77	201.05	200.58
205.19	205.62	206.27	206.18	205.84	205.13	205.41	205.53	205.71	206.13	203.56	207.28	205.45	205.45	204.75	206.7	205.44	205.29	205.54	205.51	205.73	205.4	205.67	205.81	204.74	206.42	204.7	205.85	206.41	204.97	205.03	205.91	205.04	205.17	205.67	206.82	205.67	205.81	204.02	206.4	205.8	204.97	205.85	206.65	205.69	204.97	205.25	205.61	205.73	205.84
211.12	208.42	209.5	208.95	209.8	210.11	208.97	209.43	209.67	209.24	207.79	208.55	208.32	209.79	209.03	209.69	208.83	210.08	209.67	209.36	208.4	208.79	208.89	209.87	209.82	208.9	208.02	209.32	210.12	209.26	208.46	209.18	209.65	208.13	209.14	209.18	208.86	209.56	210.58	209.28	208.83	209.96	209.38	209.7	210.74	209.76	209.42	210.57	208.99	209.13
202.27	203.65	203.79	203.25	203.51	203.36	204.42	204.38	202.24	203.93	203.5	204.09	203.04	204.01	203.1	204.4	202.96	204.78	203.21	203.34	202.55	203.6	203.37	203.74	204.05	204.2	203.31	203.2	203.7	203.09	202.28	202.85	203.57	203.36	204.3	203.5	203.47	203.61	203.72	203.58	203.14	203.19	203.37	203.73	202.52	204.16	203.96	203.82	203.16	203.94
218.04	216.66	217.13	217.18	217.6	217.22	217.11	216.62	216.19	217.13	217.78	217.19	217.36	217.79	216.79	217.07	215.73	216.39	216.72	217.12	217.49	217.48	216.4	216.32	216.76	216.67	217.53	216.96	216.56	217.24	217.88	216.79	217.57	216.89	216.84	217.26	217.85	216.39	217.31	216.9	217.85	217.16	217.09	216.07	217.96	216.47	216.5	216.63	217.03	217.7
199.61	198.75	198.71	200.6	199.14	199.68	199.59	199.55	198.82	199.56	198.73	199.56	199.64	199.46	199.49	199.32	199.11	198.83	199.33	198.45	199.09	200.61	199.93	199.37	198.84	198.81	198.5	199.17	198.8	199.05	198.86	199.64	200.52	199.65	198.64	200.06	200.06	200.23	199.71	199.13	200.15	199.72	199.63	198.22	198.02	199.95	198.69	199.39	198.62	198.43
198.44	197.72	197.84	198.45	196.87	198.3	198.32	198.69	198.75	198.03	198.16	197.9	198.25	198.58	197.77	198.06	198.42	197.53	198.41	198.27	197.96	197.32	198.96	198.53	197.87	198.13	198.54	198.44	197.43	198.61	197.84	198.39	198.37	198.54	197.32	198.23	199.96	198.01	198.54	197.2	197.6	198.23	198.64	198.17	198.06	196.85	198.12	197.62	197.14	198.18
217.71	218.52	217.82	218.99	217.98	219.13	217.28	218.47	218.33	217.55	218.08	218.09	217.96	217.35	219.54	218.38	218.09	218.59	218.29	218.16	218.02	218.16	217.82	217.2	217.05	217.7	216.64	216.97	218.43	218.04	218.09	217.65	218.18	217.55	217.02	217.31	216.66	218.85	217.19	217.53	218.17	218.77	217.53	217.74	217	216.99	217.58	218.2	217.77	218.81
217.85	218.77	218.45	217.59	217.25	219.35	217.16	216.99	217.3	216.82	218.5	217.33	217.97	218.21	218.72	217.21	218.12	217.03	217.04	218.05	219.15	217.2	218.12	217.37	218.39	217.31	217.76	219.01	217.31	217.86	217.78	218.99	218.32	216.81	217.53	217.47	218.09	217.36	218.46	218.16	218.14	218.09	217.78	218.07	218.89	217.85	217.56	217.56	218.18	217.78
200.23	199.79	200.43	200.51	200.91	201.67	199.84	200.57	200.09	200.35	200.71	200.69	201.38	200.27	200.79	200.05	201.35	200.99	199.34	200.7	200.26	200.18	200.56	200.5	200.09	200.64	200.54	199.64	200.73	199.25	200.5	200.94	199.92	201.04	200.4	199.05	199.36	199.9	199.98	201.04	199.85	199.35	199.63	199.74	199.57	201.43	198.44	200.44	201.21	201.43
208.9	208.44	208.78	209.18	209.72	209.36	209.11	209.15	208.19	209.13	208.24	208.04	208.66	207.46	207.8	208.62	209.88	207.76	208.74	208.28	208.72	208.44	208.48	207.45	207.38	208.37	208.81	209.36	209.13	208.11	209.37	207.49	207.33	208.57	208.68	207.63	208.9	209.33	209.13	207.01	208.77	208.85	209.23	208.5	209.79	209.42	210.01	208.34	208.69	208.58
198.24	196.88	198.24	198.51	198.1	198.48	197.63	197.79	197.67	198.51	198.01	197.73	198.23	197.66	198.75	197.27	198.43	197.02	197.87	196.86	198.43	198.08	197.95	197.32	198.47	198.23	197.26	196.67	198.14	198.46	199.25	197.28	198.33	198.31	198.15	197.6	196.92	198.02	197.84	198.24	197.75	197.41	198.62	198.98	198.58	198.39	198.03	197.77	197.62	197.65
203.21	202.2	202.15	202.27	202.05	203.08	202.08	202.59	202.88	202.64	202.74	202.37	201.98	203.01	202.36	201.98	202.27	202.41	201.41	201.19	201.64	202.87	202.94	202.87	201.63	202.91	201.89	202.64	203.36	202.1	202.57	202.12	202.25	202.56	202.18	202.04	202.37	202.26	202.66	201.64	202.91	202.08	203.24	202.16	202.98	201.9	201.96	203.23	203.43	202.61
216.47	216.91	216.99	218.42	216.71	216.54	217.79	217.13	217.3	217.35	217.47	216.78	217.12	216.43	217.98	218.55	217.56	217.18	215.77	216.93	217.13	216.63	217.11	217.12	217.37	218.05	217.03	217.2	216.37	217.47	217.22	217.05	215.77	218.07	218.48	217.23	217.37	217.15	217.38	218.09	216.89	217.2	216.55	218.04	217.66	216.22	216.32	217.45	217.07	217.04
216.83	217.41	217.26	217.13	217.48	217.07	216.03	216.84	216.86	217.02	216.39	216.93	217.23	217.34	217.25	217.87	217.94	216.86	217.83	217.58	217.01	216.84	216.7	216.91	216.01	216.91	216.53	217.3	217.18	215.06	217.23	216.78	217.21	216.57	216.28	217.57	218.27	217.54	217	217.34	216.67	217.6	216.47	217.97	217.41	216.36	217.38	216.96	216.39	216.57
205.78	204.15	204.69	204.42	204.96	205.12	205.46	203.99	203.59	205.36	204.88	204.44	204.07	204.99	205.33	204.01	203.36	205.38	205.21	204.6	205.71	204.23	205.01	203.96	204.24	205.26	203.84	204.39	204.76	205.06	203.56	203.82	203.99	204.68	205.59	204.66	204.07	204.55	204.11	204.58	204.16	205.27	204.94	204.58	204.14	205.13	204.54	205.04	203	206.14
202.39	203.02	203.79	203.52	202.33	202.2	203.61	202.83	203.4	202.83	203.93	202.61	203.68	202.94	202.89	202.84	202.12	202.31	202.03	203.93	202.63	203.85	202.08	201.69	202.96	202.79	201.6	203.15	202.77	202.92	203.97	202.83	203.12	203.8	202.89	202.39	202.13	204.65	202.52	202.88	202.84	202.04	202.27	201.75	201.83	202.58	201.84	201.37	201.62	204.05
207.63	208.15	208.15	206.83	207.41	206.22	208.22	207.25	207.67	208.23	207.25	208.89	206.37	208.2	207.62	206.38	208.08	208.18	207.55	208.24	207.89	207.62	207.14	206.43	207.36	208.88	208.05	208.02	207.78	207.36	206.87	207.23	207.35	208.67	208.28	208.86	207.66	207.83	206.85	207.55	207.01	208.12	208.61	207.91	206.72	207.11	208.07	207.9	207.04	208
207.45	208.08	207.72	207.61	206.8	207.19	206.63	207.8	208.44	207.99	207.16	208.19	207.73	207.46	207.6	208.21	207.73	206.58	206.61	206.97	207.52	207.06	207.72	206.96	207.83	206.86	208.14	208.17	209.09	206.44	207.18	207.9	207.39	207.86	207.6	207.31	207.59	207.61	207.18	207.34	208.91	207.49	207.25	208.23	207.64	207.83	206.95	208.82	207.08	207.59
204.71	204.71	204.98	204.9	204.37	204.21	204.12	204.82	203.65	204.16	203.74	205.8	204.41	204.37	203.63	205.16	205.36	203.57	204.39	204.49	205.09	205.33	204.97	204.76	205.14	204.74	204.69	204.5	202.86	203.94	204.44	204.97	204.35	204.69	203.74	204.25	203.85	205.34	204.6	203.08	204.93	204.99	205.96	204.33	205.98	204.68	204.65	205.35	203.79	204.86
208.18	209.04	209.27	208.93	208.44	208.94	208.09	208.08	209.07	209.01	209.49	209.77	208.07	208.66	209	208.55	208.97	208.63	208.39	208.46	208.27	209.12	208.85	208.64	208.25	208.7	208.65	209.45	208.38	209.65	208.54	207.62	208.09	208.64	208.82	209.58	208.77	208.25	209.42	209.24	208.79	208.9	208.51	208.82	207.55	208.71	208.69	209.39	208.84	209.52
206.74	209.44	208.64	208.23	208.29	209.36	208.95	208.19	207.95	208.41	208.54	208.05	208.29	207.99	209.23	208.81	209.13	209.26	209.19	209.51	208.14	208.29	208.34	207.86	208.21	208.17	207.63	210.25	208.63	208.05	207.59	207.97	208.92	209.3	209.81	209.5	207.69	209.34	207.32	208.04	208.97	209.33	208.83	208.01	209.21	208.45	208.28	208.66	208.62	208.26
208.29	207.4	207.03	207.65	207.87	206.31	207.22	206.55	206.76	207.47	207.24	208.16	207.93	206.68	207.58	208.01	208.78	207.04	207.8	207.58	207.08	207.77	206.99	208.13	207.8	208.07	207.45	208.86	207.54	207.87	207.54	207.55	208.27	208.12	208.44	206.26	207.8	208.39	207.14	208.81	207.84	207.68	208.32	208.51	207.33	207.9	207.01	208.51	206.9	207.65
209.46	207.98	208.45	209.53	208.22	208.75	208.99	208.69	207.69	209.41	209.7	208.5	209.83	208.43	208.99	207.75	208.17	208.63	208.55	209.45	208.74	209.17	208.47	208.86	208.35	208.93	209.71	207.41	208.81	207.82	208.51	208.69	210.08	208.56	208.83	208.61	208.33	209.4	209.14	208.49	208.33	208.15	208.66	207.87	208.32	209.86	208.13	207.39	209.39	208.06
205.4	205.9	205.93	205.63	204.2	205.82	206.25	204.96	204.35	205.83	205.22	206.48	205.41	205.52	206.42	206.71	206.21	206.33	205.96	205.71	204.68	204.88	206.66	206.37	206.3	205.19	205.98	204.93	205.28	204.31	206.06	205.67	205.75	205.4	205.72	205.32	204.7	206.21	205.92	206.25	206.07	205.16	206.14	206.25	204.48	206.76	206.47	205.31	205.49	204.57
209.14	207.39	208.24	209.52	208.77	208.88	208.52	208.91	208.22	209.28	209.55	208.46	207.46	207.09	208.23	207.92	208.89	208.12	207.8	210.69	209.12	208.9	208.58	207.29	208.84	209.48	209.32	208.83	208.28	209.11	209.01	208.3	208.81	207.3	209.32	208.67	209.75	208.64	209.32	208.51	208.02	209.13	208.91	208.52	208.17	208.76	208.33	208.12	208.23	208.83
203.04	204.14	203.98	203.76	204.85	204.56	204.02	203.85	204.24	204.72	203.97	204.39	203.76	202.66	204.45	203.7	204.22	202.35	203.96	203.12	204.01	203.79	204.74	204.66	204.08	203.39	203.38	204.33	204.8	204.14	203.68	203.61	202.93	203.17	205.23	203.57	203.46	202.75	205.24	203.37	203.96	204.57	202.03	203.24	203.2	205.05	203.87	203.84	204.1	203.78
195.26	195.3	195.44	196.09	195.1	195.85	195.53	195.6	194.4	195.57	195.24	194.39	196.12	196.16	195.87	194.91	195.9	196.23	194.23	195.1	195.75	195.83	195.08	195.22	194.3	195.97	195.13	195.38	195.84	194.61	194.95	194.9	195.54	195.76	196.54	194.85	194.64	194.86	195.53	195.57	195.64	194.92	195.32	195.29	195.02	195.36	195.33	194.46	195.42	195.51
212.42	211.2	211.83	213.4	211.35	211.35	210.75	211.2	212.36	210.59	211.66	211.76	211.94	210.75	211.86	211.2	212.68	210.56	212.67	213.45	212.75	212.15	211.89	211.33	212.36	211.57	212.15	211.89	211.78	210.8	211.91	212.02	211.58	211.29	211.65	211.44	211.9	211.76	211.45	211.31	212.76	212.09	210.99	212.8	211.22	212.78	211.86	212.42	212.22	211.4
199.02	201	200.51	199.34	200.82	199.58	200.28	200.96	201.7	199.76	199.87	199.62	201.79	199.14	200.18	199.92	199.53	198.82	199.1	200.32	199.89	201.18	199.84	199.8	200.12	200.19	200.77	202.62	200.77	199.32	200.39	200.56	201	199.84	200.43	201.38	201.01	200.32	200.66	201.45	199.84	201.2	200.3	199.56	200.02	199.97	200.55	200.22	200.15	199.9
208.14	208.37	210.14	208.41	209.23	208.67	208.63	208.73	208.5	209.46	209.32	208.89	209.18	208.18	208.68	209.06	208.41	209.01	207.77	208.46	208.96	208.02	208.98	209.21	209.02	208.57	209.96	209.06	208.5	208.24	209.8	208.47	209.2	209.15	209.15	208.02	208.98	208.91	209.08	208.96	208.54	209.42	208.42	208.42	208.38	208.48	207.61	207.99	207.32	209.63
217.44	217.57	217.7	218.04	217	216.92	217.81	217.16	216.42	217.41	217.49	218.28	217.32	216.99	218.07	217.27	217.84	216.89	217.83	218.19	216.9	217.88	218.1	218.36	216.95	217.2	218.65	216.83	218.02	217.06	217.93	217.82	217.18	217.79	217.05	218.99	218.09	217.9	219.07	217.4	217.05	217.67	217.82	217.52	217.86	218.04	217.87	217.82	217.96	217.03
216.09	216.79	217.54	217.01	217.28	216.08	217.43	218.3	218.85	217.4	216.81	217.37	216.79	217.17	215.98	217.75	217.47	216.96	217.12	216.98	216.61	217.57	217.69	217.05	217.33	216.09	216.65	217.28	216.12	216.12	217.18	216.93	216.72	215.64	216.66	217.53	215.89	217.39	217.95	217.42	216.66	217.88	216.4	216.16	215.83	216.92	218.08	216.29	217.62	216.74
209.6	209.61	208.26	208.56	209.41	208.18	208.78	208.91	208.42	208.7	209.08	208.56	207.48	208.58	209.49	209.32	209.05	209	208.88	209.58	209.51	208.94	209.29	207.7	208.55	209.55	210	209.95	208.12	208.93	208.46	209.02	208.6	209.19	208.73	209.69	208.45	208.06	209.13	209.56	207.83	208.75	208.92	208.83	207.73	209.29	209.15	208.89	208.98	208.73
205.52	207.39	207.06	207.1	205.45	205.6	206.27	205.45	205.65	206.89	206.06	206.17	206.5	206.71	207.5	206.25	206.06	206.29	206.77	206.68	207.35	205.45	206.44	206.63	207.1	206.23	206.17	205.88	206.51	207.2	207.78	205.77	206.19	206.24	207.14	206.31	207.26	207.13	206.28	206.58	206.54	206.14	207.58	206.49	206.22	205.02	205.42	207.5	205.58	206.22
212.09	211.88	213.59	211.01	210.99	211.06	212.11	211.9	212.61	212.44	210.8	211.23	210.78	211.83	212.48	212.27	212.22	211.67	211.9	211.11	211.59	211.27	212.63	211.86	210.44	210.97	211.69	211.54	211.51	212.32	212.23	211.33	210.78	210.65	211.33	212.03	211.2	211.67	211.9	211.97	211.87	210.89	211.86	211.94	211.24	211.83	212.01	211.54	212.28	211.51
211.26	209.83	209.98	209.07	210.95	210.45	210.67	208.76	209.86	210.02	209.01	210.15	210.14	209.32	210.52	209.16	208.96	210.17	209.35	210.45	209.32	209.9	210	208.71	210.76	210.93	209.32	210.48	210.44	210.3	208.8	209.58	209.79	209.53	209.21	209.29	208.96	209.71	209.1	209.19	208.99	211.4	209.87	208.91	209.47	209.36	208.98	208.89	210.21	209.61
208.31	209.17	208.32	208.22	209.73	208.31	209.03	209.26	208	206.73	207.86	207.4	208.38	207.09	208.14	208.13	209.18	208.73	208.89	209.17	208.05	207.63	209.04	206.67	206.67	208.78	207.95	208.96	208.81	210.07	208.7	209.55	207.08	208.74	209.09	207.96	207.55	207.91	209.48	208.02	207.45	208.2	208.09	209.19	207.15	208.23	207.28	208.2	208.86	207.93
209.95	209.26	209.13	210.28	209.74	209.37	209.9	209.32	209.18	208.57	209.18	209.76	209.21	209.39	209.49	209.82	209.45	208.68	208.61	208.8	210.95	208.36	209.75	209.15	209.25	209.34	208.3	210.17	209.51	208.95	209.16	209.21	209.39	209.69	210.31	208.74	208.6	210.02	210.07	209.02	210.02	210.03	210.14	210.67	209.26	209.55	210.06	209.75	209.16	208.96
207.58	207.98	208.67	208.51	208.45	207.74	209.11	208.77	209.63	208.24	209.52	208.24	209.13	209.73	208.96	208.24	208.6	207.86	207.12	208.2	207.47	207.87	208.94	206.81	208.79	209.21	209.75	208.26	207.3	207.71	208.16	210.13	207.83	209.79	208.37	208.11	208.8	207.93	208.65	208.77	208.09	209.1	208.36	207.83	208.52	208.08	208.3	209.68	207.2	208.46
203.59	203.99	203.66	203.67	203.57	203.04	203.56	204.43	203.77	203.04	204.67	204.84	203.06	204.2	203.14	202.6	203.5	204.05	204.32	203.51	203.68	203.08	204.47	204.54	203.77	202.94	203.64	204.04	203.14	203.72	203.27	204.58	203.8	203.67	204.46	203.79	204.04	204.33	204.22	203.15	204.03	204.18	204.2	203.49	203.99	203.73	203.92	204.1	204.16	203.82
208.72	206.75	208.07	206.88	206.52	207.4	208.02	207.97	208.38	206.43	207	206.67	207.31	206.76	206.51	207.09	207.32	208.41	207.64	207.67	206.29	207.97	207.22	208.09	208.56	207.02	207.06	207.88	207.58	207.97	207.9	207.03	207.41	206.98	207	206.9	208.55	206.82	207.71	206.9	207.3	207.24	207.13	207.11	208.08	206.56	206.32	208.02	207.8	208.27
207.97	207.04	206.52	207.9	208.48	208.32	206.95	209.06	207.91	207.82	208.42	208.25	207.02	207.38	207.91	207.63	209.67	208.23	207.97	207.71	208.04	207.17	207.31	207.17	207.42	207.49	208.32	207.06	208.07	206.46	207.34	207.16	208.2	207.41	207.35	206.38	207.87	207.17	207.28	208.86	206.75	207.68	208.19	208.33	207	207.71	207.97	207.4	208.15	206.31
202.67	203.49	203.7	203.06	203.36	202.55	203.93	202.89	203.16	203.15	203.51	204.5	202.87	201.79	203.1	203.84	202.67	204.07	203.09	203.83	204.26	204.19	203.88	202.84	202.37	203.66	202.32	203.18	202.17	202.86	201.79	202.71	204.4	203.94	203.12	202.82	202.51	202.74	204.4	203.06	202.65	203.6	203.26	202.29	204.22	203.26	203.45	201.96	202.84	203.98
213.56	211.97	211.84	211.92	213.1	213.11	211.87	213.01	212.33	214.04	211.39	211.98	213.21	213.25	212.66	213.17	213.08	213.26	212.65	212.41	213.66	212.81	212.78	212.2	212.45	213.63	212.97	212.39	212.72	211.6	211.67	213.01	211.75	212.82	212.57	213.16	212.16	211.77	211.51	213.32	212.65	212.74	213.12	211.64	211.14	211.76	212.7	212.42	212.96	211.16
195.88	195.93	194.85	195.46	194.02	196.06	195.27	194.99	196.62	193.78	195.53	194.27	195.23	195.78	194.15	195.41	195.43	194.79	195.61	194.68	195.31	194.76	196.1	194.38	196	195.64	195.19	196.2	196.53	195.88	195.42	196.81	194.64	195.36	194.42	194.49	195.28	195.27	195.28	195.25	195.3	194.76	194.42	195.43	195.23	193.9	195.23	194.47	194.97	195.91
204.64	204.42	203.67	203.94	204.07	204.51	204.88	204.6	204.59	205.97	203.99	204.57	204.52	205.26	203.83	203.96	204.47	205.24	205.46	204.35	204.74	205.35	204.17	203.79	203.79	205.77	205.3	205.49	204.97	204.27	205.54	206.72	205.42	204.58	205.77	204.43	203.99	204.47	202.96	205.62	203.78	205.59	205.15	204.38	204.69	203.03	205.24	203.98	203.7	204.81
209.29	209.2	209.89	211.12	209.21	209.61	209.2	209.6	209.93	209.13	209.44	209.48	209.83	210.35	209.4	210.52	208.89	208.51	210.69	210.07	209.44	209.15	209.28	209.4	210.12	210.21	209.68	209.46	209.58	209.2	209.86	210.1	210.38	210.46	209.41	209.97	210.38	208.63	208.56	209.62	209.62	209.36	209.81	210.36	210.51	211.02	208.73	210.71	209.92	209.34
209.52	209.25	208.8	209.24	208.76	210.02	209.89	209	209.09	209.01	209.41	210.07	209.54	210.06	209.48	209.52	209.35	209.88	209.72	210.08	209.59	208.96	208.85	209.94	208.82	210.71	209.69	209.62	209.88	209.11	209.95	210.32	209.36	209.13	208.75	209.91	209.18	209.97	209.02	210.32	209.63	209.16	210.08	209.63	210.04	209.79	210.74	209.06	209.79	210.74
209.36	209.09	208.74	207.91	208.3	208.23	207.94	208.11	208.01	208.71	207.61	209.38	208.85	207.81	208.71	209.15	209.44	209.82	208.49	208.68	207.87	209.91	207.74	208.89	208.68	208.71	208.87	209.56	209.17	209.7	209.28	207.21	208.09	209.34	209.08	209.3	208.81	209.48	207.82	208.99	209.21	208.87	208.22	209.45	209.06	209.61	209.12	209.47	207.35	208.68
203	202.47	203.59	203.27	203.93	203.44	204.53	204.46	202.79	203.87	204.37	204.68	204.21	204.11	203.99	203.83	203.28	203.23	203.39	203.36	203.17	204.13	202.58	204.06	204.63	202.81	204.09	203.11	203.7	202.46	203.06	202.57	203.71	203.31	202.97	203.73	202.8	202.57	204.33	202.93	202.89	203.31	203.93	204.13	203.1	203.49	204.22	203.27	203.13	204.03
207.54	207.8	209.26	207.97	207.56	208.31	208.09	208.33	208.59	207.01	208.14	207.69	208.74	208.47	208.85	206.9	208.32	209.1	208.72	207.11	209.35	208.41	207.38	208.15	208.83	208.58	208.01	209.52	208.23	207.44	208.03	208.65	208.24	209.57	207.82	207.73	208.78	207.86	210.01	207.99	208.87	208.37	208.89	207.43	209.24	209.3	208.72	207.11	208.46	207.54
217.46	216.96	217.16	218.6	217.4	217.45	218.37	217.69	217.69	218.59	217.9	217.57	216.66	217.87	217.58	217.77	217.33	218.39	218.5	218.07	218.15	217.75	218.04	217.51	218.46	217.03	216.9	217.31	217.14	218.51	217.19	218.21	217.91	217.28	218.34	218.5	218.32	217.71	217.66	218.59	217.86	217.69	218.71	217.48	217.04	217.79	217.7	218.44	217.82	218.08
208.6	208.39	208.66	206.71	208.85	207.46	207.21	207.27	207.01	207.66	207.3	207.14	207.23	207.83	207.15	207.82	208.09	208.34	208.12	207.96	207.21	208.13	208.67	208.3	206.63	206.53	208.24	207.79	209.55	207.38	206.67	207.52	206.22	207.36	207.82	207.7	208.69	208.18	207.35	206.22	208.06	207.94	206.57	207.7	206.93	206.62	208.09	208.28	207.59	209.1
211.08	212.04	213.01	210.99	210.84	212.39	211.63	211.46	211.16	211.33	211.41	212.59	211.52	210.81	211.07	211.5	213.67	211.15	211.88	211.44	211.09	211.09	212.98	211.37	211.94	211.58	211.6	211.92	211.93	211.52	211.81	211.1	211.62	212.17	212.9	211.76	211.26	211.43	212.32	211.06	212.31	212.65	212.88	211.24	212.59	211.78	211.09	212.41	211.99	211.99
203.63	203.46	204.03	203.96	203.27	204.16	203.82	202.72	204.2	204.38	204.76	203.42	202.48	203.03	204.99	203.61	204.63	203.62	203.79	203.44	202.82	203.29	202.57	202.68	203.32	203.56	203.93	203.55	204.06	203.99	203.3	204.03	203.49	203.84	203.42	202.77	203.56	203.35	202.73	204.74	203.86	203.7	204.37	203.36	202.39	203.21	204.42	203.85	202.86	203.86
210.86	211.95	211.91	212.08	211.14	210.97	211.22	211.15	211.97	211.17	210.92	212.24	211.24	211.86	212.29	210.95	211.53	210.68	212.25	211.19	211.88	212.49	211.38	211.92	209.91	211.24	211.85	211.2	211.38	211.34	210.94	210.69	211.31	211.81	211.05	212.8	210.91	212.99	211.6	212.25	211.22	212.15	211.04	212.46	212.3	211.51	210.44	212.44	211.56	211.88
203.45	203.39	204.28	205.07	205.01	203.94	204.44	203.94	203.97	204.38	204.22	203.51	203.56	204.38	204.74	204.28	204.36	203.5	203.46	204.22	203.95	203.44	204.35	204.6	204.34	204.14	203.55	202.27	203.05	203.64	204.31	203.62	203.89	204.18	203.26	203.9	204.11	203.89	204.2	204.92	203.71	203.85	204.8	204.64	204.05	204.27	203.42	203.39	204.02	203.84
203.28	203.02	203.5	203.37	202.87	202.54	202.65	202.49	203.06	203.43	203.22	202.93	203.14	203.56	202.52	203.52	202.92	203.53	204.58	203.37	203.21	203.12	203.28	202.7	202.32	202.88	203.15	202.93	203.34	202.88	202.2	203.25	204.04	203.56	203.9	203.36	203.6	203.15	203.32	203.43	203.28	204.06	202.12	202.19	203.35	204.06	202.85	201.94	204.16	204.54
211.73	211.71	210.78	209.91	210.73	211.7	212.48	212.48	212.5	211.14	211.26	212.07	212.08	211.75	212.84	210.43	211.12	211.25	211.56	211.63	211.03	211.48	212.07	212.12	212.6	211.05	211.73	211.91	210.69	211.09	211.23	211.74	212.65	210.97	212.83	212.27	211	212.2	210.35	212.12	211.7	211.76	212.14	211.37	210.02	211.17	212.14	212.62	211.53	210.66
207.23	206.5	207.46	206.88	206.38	206.25	206.53	207.7	207.3	205.89	206.71	206.05	205.56	206.35	206.96	206.45	206.71	206.28	205.95	206.87	206.18	206.71	206.65	205.99	206.05	206.4	206.92	206.67	207	205.01	206.8	206.54	205.86	205.33	205.63	205.92	205.58	207.07	205.15	206.73	206.75	206.06	205.39	206.91	207.09	205.35	207.09	206.61	207.77	206.78
216.47	216.49	216.8	216.82	216.32	217.12	215.89	216.11	218.18	217.31	216.93	217.8	216.76	216.03	217	218.58	218.51	216.56	217.05	215.97	218.13	217.68	216.92	217.73	217.38	217.02	217.3	216.23	217.57	217.43	216.84	217.39	216.5	218.17	216.3	216.95	217.23	216.95	217.27	216.77	217.68	216.37	217.48	216.84	216.81	217.07	216.65	217.56	217.43	216.92
215.96	216.65	217.39	216.2	216.82	217.04	216.17	216.73	216.04	216	216.91	216.74	217.26	216.48	218.35	217.81	217.3	216.96	217.1	216.88	217.25	217.92	216.98	216.9	218.51	216.97	215.87	217.3	217.05	217.77	217.88	218.2	216.64	216.97	216.02	217.55	216.42	216.27	217.2	217.6	216.37	217.67	216.45	217.32	216.67	217.09	217.96	216.81	216.72	216.71
202.99	203.23	204.15	203.43	203.94	203.6	203.55	203.18	203.89	204.07	203.86	204.14	203.58	203.63	204.91	203.95	204.45	203.96	204.59	204.73	202.75	203.68	204.34	203.23	203.52	202.96	203.31	204.45	204.19	203.41	203.59	203.41	203.38	204.43	202.92	203.87	203.82	203.57	202.37	204.56	203.98	204.11	203.25	203.22	204.01	204.13	203.74	203.45	202.44	203.98
217.15	217.12	216.96	216.97	216.8	217.36	216.99	217.29	216.51	216.54	217.04	217.35	217.46	217.14	216.33	216.51	216.81	216.22	215.7	217.53	217.23	217.32	217.39	216.73	216.72	217.76	216.59	217.34	215.96	216.74	216.53	215.06	217.1	216.7	216.6	215.85	217.25	216.4	215.73	217.21	216.52	216.62	217.69	217.79	216.43	216.43	217.43	217.42	217.72	217.48
198.95	198.09	200.45	199.38	199.1	200.34	200.03	199.43	199.1	200.09	200.12	200.6	199.2	199.77	199.74	198.75	199.47	198.69	199.19	200.12	200.13	199.49	198.24	198.06	198.3	198.42	199.76	199.15	198.64	200.29	198.98	199.57	199.61	200.01	199.18	199.22	199.88	198.84	199.87	200.1	199.19	199.85	199.89	200.08	199.17	199.08	201.18	199.62	200.48	199.24
208.2	209.08	208.64	208.81	207.22	208.96	208.4	207.72	208.01	207.3	208.6	210.38	208.43	208.75	207.63	207.96	207.92	208.77	207.92	208.66	209.31	208.13	208.29	208.51	209.38	208.42	208.67	208.42	207.25	208.63	209.17	206.98	207.88	208.09	208.93	209.1	208.98	208.39	207.72	206.78	207.89	208.14	207.95	208	207.58	207.4	208.71	208.44	208.3	207.94
198.05	198.78	198.28	197.78	198.13	198.39	198.32	198.02	197.46	199.89	198.83	197.88	199.92	197.89	198.29	198.78	198.9	197.42	198.18	199.01	198.62	199	199.12	198.89	198.37	199.01	198.62	197.69	198.9	198.83	199.1	199.12	199.43	198.57	198.65	198.87	198.15	199.35	198.53	198.28	198.89	198.39	197.88	197.17	198.83	198.23	198.73	197.89	199.38	198.46
206.23	206.77	206.3	205.98	206.79	207.09	206.64	205.42	206.48	205.3	206.28	206.45	206.71	207.03	206.65	206.53	206.75	206.81	206.08	205.84	205.65	206.85	206.42	208.21	205.78	205.63	205.82	205.7	207.76	206.22	206.15	206.74	206.26	206.92	206.27	207.24	206.11	206.81	206.49	206.28	206.26	206.08	206.61	206.95	207.1	206.25	206.02	206.39	206.39	206.25
217.77	217.4	218.06	217.05	218.35	218.93	217.7	218.26	217.49	218.47	217.79	218.22	218.42	218.93	217.57	217.33	217.91	217.27	217.87	217.94	218.4	218.38	218.05	218.4	218.23	217.23	218.2	217.07	217.36	218.27	217.71	216.12	217.9	217.46	217.53	217.18	216.75	217.67	217.89	217.63	217.87	217.87	217.43	217.22	217.47	217.73	217.09	216.85	217.54	217.87
207.93	208.16	207.6	207.35	206.95	208.45	208.07	208.51	206.91	206.3	207.18	206.63	207.6	207.5	207.96	208.13	208.22	207.53	206.46	208.27	207.31	206.81	207.27	206.43	208.22	207.4	206.94	208.52	206.52	206.64	208.96	207.03	208.25	206.88	208.54	207.14	207.62	206.83	207.49	207.26	207.4	206.3	207.3	208.16	207.23	208.1	207.57	208.18	207.66	208.08
204	203.99	203.05	203.97	202.9	202.3	204.03	203.01	203.84	201.89	203.68	203.38	203.52	203.63	201.68	202.71	204.02	203.31	203.55	201.82	203.89	203.3	203.14	203.68	203.41	203.01	203.24	202.56	202.96	203.23	203.57	202.6	202.18	202.57	203.34	202.25	203.68	204.04	203.4	202.83	202.98	203.06	203.74	202.53	202.38	203.16	203.3	202.85	203.02	204.51
213.94	213.59	213.78	214.29	212.49	214.69	214.44	213.97	212.86	212.74	213.59	213.05	213.23	213.47	213.56	213.29	213.51	214.23	213.7	215.1	214.01	214.16	213.47	214.41	213.33	213.85	213.11	214.01	212.73	214.23	213.97	213.75	213.73	214.15	213.91	213.29	213.36	214.15	213.48	212.57	214.36	214.24	213.31	213.1	213.25	214.09	214.58	214.84	213.78	213.89
207.39	205.62	205.92	206.19	206.03	207.18	206.31	204.77	206.31	205.95	205.84	207.01	206.28	206.41	206.41	206.75	206.56	206.66	206.11	205.95	206.23	206.11	206.1	206.67	205.74	206.76	206.45	206.61	206.41	205.39	205.95	206.76	206.53	206.41	206.01	207.17	205.85	206.33	206.01	206.45	206.79	204.64	206.9	206.53	207.48	205.82	207.19	206.31	205.93	207.74
200.71	200.45	200.63	201.85	201.65	202.6	201.11	200.32	200.19	201.32	200.77	201.44	201.85	201.97	201.52	202.41	201.35	201.24	200.98	201.29	200.53	200.27	200.63	201.3	200.66	200.27	200.58	201.81	201.24	202.07	201.43	200.99	201.01	202.59	200.97	201.67	201.82	199.74	201.32	200.77	201.33	201.37	201.85	201.24	201.94	200.54	200.48	200.27	201.85	201.04
213.43	212.42	212.77	213.36	213.84	213.19	213.44	212.15	212.32	212.59	213.77	213.55	212.82	213.4	212.96	212.23	212.83	211.72	211.73	213.32	213.35	214.17	212.71	212.88	213.49	212.09	214	214.09	212.44	212.56	212.48	212.56	212.61	212.53	212.97	213.09	213.07	213.52	213.62	213.45	212.34	212.73	212.98	212.24	212.81	212.73	213.08	213.45	214.25	213.32
207.96	207.86	208.27	208.05	209.63	209.42	207.7	208.53	208.74	207.22	208.95	208.41	208.07	209.1	208.94	209.71	207.56	207.83	208.12	207.73	207.61	208.17	207.98	209.46	209.67	208.97	209.4	208.5	207.67	208.5	208.34	209.79	209.13	207.57	208.37	208.29	208.97	208.62	208.88	208.64	207.75	208.47	209.4	208.66	207.41	208.59	208.49	209.09	208.58	209.26
217.69	218.5	217.26	218.62	217.94	217.84	217.75	217.12	218.37	217.16	217.43	217.48	218.18	218.05	217.57	217.87	216.83	217.57	217.82	218.1	217.72	217.63	217.64	218.19	217.03	217.75	217.62	218.4	215.93	219.15	218.27	217.16	218.38	217.78	217.59	218.15	218.02	218.97	218.4	217.15	217.99	216.55	217.48	217.78	217.46	217.18	217.34	217.26	217.93	218.13
209.01	208.25	208	209.11	209.52	208.69	209.1	209.31	208.87	207.38	209.67	207.69	207.93	208.46	207.96	209.9	207.55	208.34	208.89	207.92	208.98	209.06	207.93	207.99	208.93	209.71	208.12	208.91	208.19	208.67	208.34	209.32	208.87	207.59	208.24	208.76	209.42	208.8	207.71	208.98	208.82	208.25	209.64	208.4	209.08	208.65	208.19	208.38	208.22	208.67
209.54	208.21	209.23	209.33	207.5	208.56	209.51	208.37	208.05	208.2	208.82	207.85	209.12	208.68	208.42	206.53	206.86	209.05	207.85	207.98	207.91	207.92	207.9	208.58	208.38	207.21	208.51	209.56	208.39	208.05	207.8	208.84	209.62	209.42	208.63	209.17	208.79	207.91	208.65	208.69	208.09	209.03	208.6	208.21	209.12	208.51	209.9	208.68	208.77	207.93
197.27	198.39	197.96	197.74	197.91	198.29	197.42	198.34	196.55	197.95	197.19	198.3	196.63	198.49	198.31	198.66	198.03	198.04	198.87	198.7	197.82	198.39	199.02	197.54	198.28	198.46	197.57	196.53	198.07	198.66	199.04	196.7	198.47	198.4	198.6	197.58	197.79	198.52	196.68	198.22	197.75	197.68	197.76	197.76	197.17	197.65	198.84	199.14	197.71	197.27
206.78	208.1	207.84	206.72	207.91	209.1	207.64	207.95	207.98	207.99	207.56	208.59	207.65	208.71	208	208.61	208.46	208.14	206.76	208.08	207.89	208.43	208.69	207.77	208.67	205.68	208.09	208.62	207.29	208.24	207.81	206.87	207.91	207.62	208.4	208.05	206.9	207.52	207.53	207.13	207.98	208.41	207.23	207.97	206.71	206.99	208.83	206.79	208.27	207.31
208.37	207.78	207.38	207.62	207.83	207.08	207.79	208.35	206.7	207.89	208.3	208.12	207.64	207.99	208.11	208.13	208.24	206.45	207.68	207.62	207.31	207.22	207.65	207.61	207.36	208.77	208.89	207.71	207.61	206.87	208.76	208.23	208.61	207.94	208.11	206.46	206.38	208.35	208.12	207.28	207.87	208.34	208.73	207.53	207.87	207.41	206.77	207.7	207.12	208.08
207.33	208.23	208.29	207.94	208.53	207.76	208.4	208.22	207.18	209.43	207.72	207.48	207.94	207.83	207.8	207.11	207.13	207.69	207.45	208.38	208.4	207.84	207.13	209.04	208.7	207.57	208.86	207.2	207.49	207.34	207.46	208.03	208.1	207.65	208.06	206.99	207.76	207.05	207.13	207.62	208.17	209.79	207.66	207.69	208.1	206.9	208.03	208.02	207.9	206.22
207.76	209.28	208.9	208.52	208.33	208.55	209.29	207.71	208.42	208.51	208.26	209.11	207.44	208.91	209.32	208.72	208.26	209.09	209.68	208.89	208.27	208.95	208.73	209.35	208.63	208.74	209.52	208.65	207.25	207.62	208.77	208.81	208.27	208.12	207.85	209.94	208.73	208.25	209.14	208.75	209.11	209.4	208.6	208.14	208.16	208.24	208.46	208.83	208.73	208.17
207.27	208.82	207.13	206.52	207.84	208.89	208.1	208.95	208.17	207.87	208.47	208.28	207.94	207.37	208.24	206.89	208.36	208.01	206.83	208.34	208.48	208.22	209.47	208.21	207.08	208.44	208.57	206.78	207.89	207.98	209.17	208	207.37	207.85	207.17	207.26	208.56	208.25	207.54	207.66	208.4	208.53	207.3	207.75	208.13	207.17	207.94	208.6	207.65	206.15
218.01	217.16	216.91	217.98	217.56	216.75	216.47	217.31	216.88	217.14	216.46	216.61	218.29	216.36	217.34	217.61	217.32	216.65	217.34	216.49	217.55	217.6	218	218.22	216.57	217.11	217.66	217.86	217.29	217.74	217.39	217.27	217.02	216.35	217.07	217.32	217.44	217.25	217.16	216.52	217.26	216.29	217.52	217.72	216.35	218.48	217.86	216.54	217.24	217.42
217.05	217.53	217.15	217.2	217.52	217.08	216.81	216.66	217.29	216.68	217.61	217.18	217.06	216.08	215.87	216.78	216.27	216.73	216.07	216.17	217.19	218.38	217.26	216.36	217.12	217.48	216.91	217.12	216.18	216.18	216.53	217.39	216.51	216.35	217.62	216.54	218.35	217.97	216.65	216.59	217.41	217.83	215.46	217.78	217.91	215.9	216.17	217.09	216.87	217.15
208.3	208.16	209.82	208.72	207.95	208.37	208.67	208.91	209.5	208.94	209.34	208.38	208.36	208.02	209.3	210.01	208.66	208.95	209.13	209.66	207.92	208.42	209.1	209.1	208.29	208.4	209.38	208.44	209.01	209.28	208.73	209.07	209.03	208.14	209.39	209.02	207.16	207.94	208.48	208.9	208.17	209.84	208.26	209.69	209.19	208.09	209.38	208.75	209.33	208.18
208.57	209.43	209.69	210.42	209.02	210.32	209.57	210.59	208.98	209.85	209.22	209.98	209.33	209.81	209.35	208.25	209.71	209.16	210.32	208.58	209.77	210.86	208.16	208.57	209.23	209.34	208.79	209.91	209.06	209.15	209.96	209.11	209.61	209.31	209.75	210.32	209.37	209.11	208.56	208.14	209.96	208.93	209.14	209.39	209.88	210.33	209.02	208.69	208.51	209.11
203.73	202.44	202.51	202.12	203.67	202	202.83	202.4	201.75	203.02	203.11	202.36	201.54	200.88	203.15	200.8	202.26	203.68	203.49	202.85	202.51	202.53	201.52	202.83	202.54	202.44	201.76	201.38	202.6	203.68	203	203.3	202.48	202.74	202.17	202.12	203.17	202.36	202.28	202.71	202.87	203.41	202.61	202.18	202.88	201.57	202.79	202.34	202.38	201.76
207.02	207.17	207.65	207.43	206.85	208.1	207.84	206.11	207.67	206.96	207.97	207.48	208.31	207.82	208.7	207.52	207.49	207.75	207.95	208.22	207.35	206.57	208.27	208.32	207.54	207.62	207.02	207.95	207.36	208.22	207.33	206.89	208.75	208.79	209.54	207.18	208.45	206.97	208.44	207.28	207.78	207.65	207.06	208.25	209.57	208.23	207.96	207.44	207.54	208.47
209.88	208.78	209.7	210.91	208.71	210.2	209.74	209.11	210.25	210.27	210.16	210.1	209.76	209.87	209.99	209.34	208.99	210.11	209.94	210.39	209.95	209.91	210.05	209.27	210.06	209.35	208.91	209.32	208.88	209.31	209.62	209.57	208.63	210.59	210.31	210.75	210.04	209.91	209.46	210.88	209.59	210.63	209.49	210.1	209.04	208.79	208.68	209.49	209.22	210.84
210.06	208.61	210.09	209.63	207.67	208.96	208.72	209.39	208.32	209	207.73	209.11	208.51	207.98	209.21	208.55	208.67	208.76	208.82	207.97	209.4	208.85	209.1	210.65	207.97	207.67	209.03	208.3	208.82	209	209.19	208.26	208.48	208.27	208.46	209.03	209.05	208.67	207.41	209.53	208.52	209.16	207.71	209.9	207.98	208.73	209.44	208.46	208.88	208.24
194.38	194.5	193.72	193.99	194.62	193.99	194.24	193.51	194	194.11	193.57	193.06	193.5	194.17	194.53	195.03	194.81	193.94	193.84	196.25	194.02	194.47	192.6	194.26	194.14	193.75	193.43	195.46	193.65	194.4	195.21	195.41	193.81	194.38	194.2	193.97	194.28	193.46	194	194.88	194.6	194.06	194.41	195.22	193.55	194.01	195.21	194.14	193.17	193.9
200.99	200.53	200.17	199.53	200.62	200.08	200.29	200.16	201.21	200.64	200.06	200.04	200.48	200.8	202.25	200.48	199.23	200.86	201.68	200.83	199.64	200.27	200.27	200.28	200.35	199.53	200.54	200.36	201.1	201.2	200.45	200.24	200.92	201.06	200.7	200.24	200.42	200.19	200.19	199.48	201.16	201.41	200.3	199.98	200.92	200.73	201.15	200.12	200.58	200.81
213.04	212.43	213.93	212.45	212.72	213.01	213.28	213.68	213.69	213.8	213.5	214.3	212.63	213.02	213.64	213.04	212.21	212.57	212.84	213.27	213.4	212.02	213.64	214.82	212.27	213.09	213.44	213.2	212.01	213.36	212.34	213.71	212.77	212.79	214.25	213.13	212.45	213.49	211.3	213.64	213.74	212.82	212.2	212.71	213.76	213.02	212.02	213.81	213.71	213.66
206.93	206.77	207.29	209.18	207.68	207.26	207.24	207.48	208.44	207.84	207.86	207.86	207.87	207.22	206.97	206.48	207.42	207.46	207.78	208.66	208.99	207.47	208.51	208.29	209.03	207.95	207.31	207.41	206.8	208.33	207.39	207.4	207.28	207.1	207.44	207.14	206.38	208.05	206.71	208.45	207.63	206.92	207.89	207.97	206.87	207.85	206.46	207.4	207.61	207.74
202.49	203.71	204.49	202.88	203.65	202.24	202.41	203.38	203.39	203.17	202.95	203.89	202.79	202.33	203.47	202.06	204.22	203.5	203.16	203.71	203.52	203.33	204.08	203.85	203.69	202.91	203.65	202.3	202.97	202.9	202.98	202	204.58	203.02	201.82	202.58	203.77	202.7	204.69	202.47	203.3	204.6	204.18	202.98	204.24	203.94	202.09	203.39	202.69	202.92
202.8	203.29	203.19	202.59	204.11	202.76	202.74	203.12	203.3	202.92	203.36	202.89	204.22	202.6	203.33	203.35	202.93	202.42	203.52	203.46	203.42	201.56	204.47	203.94	202.68	203.4	203.31	202.87	204.01	203.1	202.61	203.87	204.33	203.35	204.25	202.3	203.37	203.46	202.77	203.28	203.69	203.49	202.28	203.44	203.74	203.7	201.91	203.29	203.05	203.9
208.74	208.45	207.68	207.77	208.46	207.85	208.31	207.55	207.41	207.63	209	207.16	205.73	208.96	207.58	207.77	207.4	208.36	208.07	207.2	207.33	208.26	207.22	206.6	207.63	208.44	208.06	207.77	207.89	207.74	207.78	207.87	208.06	208.45	207.52	207.94	208.19	206.92	208.09	208.11	209.07	207.64	208.08	207.07	207.14	206.73	206.91	207.46	206.93	207.05
212.81	211.16	211.55	210.57	211.25	211.29	211.25	212.1	210.22	210.31	210.89	211.57	212.54	210.14	211.45	211.91	211.33	210.6	211.01	210.82	210.87	211	211.69	211.69	211.14	211.1	210.88	210.35	211.12	211.54	211.61	212.58	211.32	211.16	210.62	211.8	212.3	211.15	211.59	212.04	210.85	211.63	210.8	211.41	211.27	210.22	211.56	211	211.42	211.92
208.65	208.06	207.81	208.58	207.87	208.93	208.29	209.03	208.05	206.66	208.82	208.28	208.39	208.35	208.14	207.05	208.9	207.24	208.69	208.1	208.27	208.78	208.71	209.23	208.77	208.44	207.75	208.06	208.19	208.33	207.99	209.14	207.62	207.18	208.85	208.17	208.8	209.27	207.47	210.01	208.7	207.8	208.31	207.79	208.35	208.54	208.69	208.06	207.8	208.02
211.74	211.15	211.73	212.55	211.1	211.55	211.27	212.47	210.29	210.98	210.95	212.74	211.89	211.89	211.84	211.44	210.82	212.05	211.08	211.27	210.85	211.17	211.6	212.35	212.43	210.32	212.11	211.25	211.79	210.92	211.13	212.12	211.62	210.42	210.07	211.95	212.14	211.1	211.29	211.93	212.24	212.8	211.34	211.5	211.56	211.07	212.1	211.36	210.99	212.61
208.2	208.21	208.01	209.23	209.12	208.79	209.01	208.43	208.87	207.94	207.23	208.89	208.63	207.74	208.67	208.8	208.69	208.16	209	208.67	208.39	208.49	208.22	208.73	208.54	209.25	208.42	210.19	207.53	209.32	209.47	209.24	209.11	208.76	208.34	209.71	206.86	207.94	207.94	209.62	208.68	208.77	207.81	208.83	207.99	208.17	208.08	208.98	208.53	207.73
208.45	207.98	208.1	208.2	206.87	207.32	207.19	208.61	208.17	207.36	208.93	207.46	207.48	208.07	207.5	207.92	206.84	206.72	208.97	208.54	207.6	207.74	207.43	208.53	207.53	207.21	207.79	208.68	207.57	208.04	207.19	206.76	207.3	207.29	208.14	206.62	206.86	207.96	208.97	207.51	207.31	208.05	208.39	207.01	207.88	208.61	207.1	208.14	206.85	208.41
195.1	193.8	194.05	194.4	193.35	194.54	194.26	194.35	195.97	195.95	194.1	193.91	194.9	194.88	193.61	194.68	194.29	193.95	193.54	194.03	194.06	193.31	194.52	194.17	193.8	193.52	194.49	193.26	194.54	194.24	193.88	194.59	194.64	194.68	195.24	194.57	193.61	194.44	194.26	193.79	193.71	194.31	194.4	193.78	193.94	193.83	194.66	195.17	193.69	194.98
206.68	205.29	206.8	207.23	207.66	205.95	206.08	206.3	206.3	206.65	207.17	206.19	206.64	205.38	206.27	206.91	205.63	207.8	205.81	205.99	205.69	207.13	206.29	206.22	205.95	206.63	206.46	206.79	206.19	206.54	206.63	208.32	207.26	205.17	205.8	207.64	207	207.59	205.36	206.07	206.59	206.21	207	206.25	206.55	207.01	206.86	205.6	207.68	206.93
209.09	208.35	208.2	210.01	208.86	208.51	209.23	208.34	208.95	208.3	209.79	208.63	209.03	209.61	208.59	208.23	208.26	209.52	208.25	208.48	209.57	208.7	209.83	208.95	209.34	210.25	208.43	210.42	209.71	208.88	208.83	208.52	209.27	208.44	208.63	209.15	209.42	208.34	209.28	209.38	210.35	208.73	208.75	209.05	208.69	208.23	209.19	209.78	207.41	209.38
209.48	209.83	209.77	210.41	209.2	209.41	210.32	209.82	210.03	209.93	209.96	210.36	209.01	209.11	209.3	209.04	209.57	209.27	210.89	209.09	208.87	209.47	209.35	209.51	210.71	210.93	210.08	210.15	210.43	210.21	209.4	209.67	209.25	210.36	210.12	210	209.48	209.95	210.08	209.79	209.83	209.36	209.32	208.31	208.58	209.8	209.45	208.46	209.78	208.89
210.73	208.15	208.49	209.31	209.48	209.35	209.97	210.21	209.01	209.46	208.99	209.21	210.28	209.23	210.06	209.07	210.97	209.49	210.01	208.93	210.21	209.65	209.4	210.27	210.89	209.81	209.27	208.73	209.61	208.82	209.74	209.68	210.16	208.87	209.25	209.49	208.44	210.44	210.99	209.24	210.31	210.57	209.99	209.34	208.9	208.9	210.69	210.03	210.26	210.68
196.29	195.76	195.47	195.27	194.29	195.22	196.04	195.54	196.13	195.99	195.56	195.87	194.79	194.48	195.4	195.29	195.24	195.53	194.82	195.53	196.04	194.58	194.65	194.84	194.08	195.37	194.34	195.24	195.62	194.95	195.77	194.73	195.32	195.18	195.23	194.82	196.1	195.78	195.17	195.75	195.13	196.03	195.26	196.28	195.91	194.61	194.73	194.47	195.13	194.58
217.04	217.83	217.21	216.77	217.74	218.24	218.03	218	218.21	218.17	217.12	217.82	218.3	218.6	217.12	217.17	217.83	216.92	218.08	217.61	218.48	217.48	219.27	217.18	216.45	216.86	218.68	217.35	218.21	219.24	217.65	217.73	219.09	218.32	217.89	217.81	217.87	217.78	216.4	216.93	218.69	217.49	218.27	217.98	217.3	217.02	218.16	218.88	217.46	217.39
202.37	203	203.53	202.99	203.42	203.75	203.27	202.95	203.07	204.78	204.23	203.33	203.7	203.27	202.34	203.18	204.82	203.59	203.35	203.52	203.66	203.16	204.02	203.14	203.59	202.99	204.76	203.22	202.86	203.84	203.46	204.42	203.06	203.15	202.31	203.36	205.44	203.29	203.54	203.67	203	203.56	203.98	203.56	203.66	202.73	203.47	204.48	203.66	203.13
211.84	211.07	211.85	211.66	212.44	211.88	210.37	212.71	211.14	212.75	211.81	212.37	212.16	211.86	211.34	211.33	212.61	211.85	212.12	211.76	211.6	212.59	210.59	210.74	211.73	211.46	212.16	211.15	211.84	212.72	211.47	212.3	210.54	211.93	210.42	210.65	211.65	211.97	210.85	212.16	211.5	211.87	211.61	212.18	211.94	210.7	211.35	211.78	210.66	211.72
217.62	217.23	216.55	217.6	217.47	215.65	216.99	216.85	217.43	216.48	217.73	217.16	216.21	216.84	217.45	217.07	216.72	217.72	216.84	217.06	216.14	217.73	216.89	216.58	216.69	217.86	216.52	217.07	217.67	217.97	215.48	216.42	217.14	218.37	217.91	217.21	218.3	216.63	217.3	216.58	216.76	217.11	217.86	218.5	217.45	217.9	217.39	216.86	215.5	217.91
217.24	217.24	216.23	216.71	216.4	216.87	218.02	217.17	215.75	216.91	217.22	217.85	216.64	216.57	217.16	216.96	217.67	216.68	217	216.72	215.74	218.08	217.2	217.08	216.52	216.89	216.93	216.44	218.11	217.46	217.24	217.24	217.53	217.11	216.67	217.52	216.54	216.49	216.79	216.52	216.92	216.64	216.55	216.42	216.44	217.58	216.84	216.46	216.7	216.94
201.94	203.46	202.53	203.1	203.11	203.65	203.47	202.61	202.53	204.55	203.54	203.21	203.47	203.64	202.24	203.02	203.33	203.07	202.54	203.01	204.49	203.2	203.04	203.68	204.34	203.64	203.4	203.12	203.61	203.61	203.45	202.04	202.95	203.62	203.74	203.29	203.1	204.82	202.79	203.8	203.28	202.82	202.07	203.03	203.67	202.44	204	202.71	203.86	203.91
206.99	207.61	208.2	208.05	206.74	206.89	208.23	207.79	208.1	205.89	209.22	206.75	206.87	207.16	207.53	208.79	207.22	207.69	206.97	207.39	208.27	208.76	207.88	208.28	207.8	207.8	208.29	207.35	207.68	207.46	208.35	206.64	208.02	208.32	207.85	206.72	207.76	207.29	206.75	209.02	207.95	207.54	208.13	207.57	206.99	207.6	208.17	207.78	206.99	207.77
207.55	207.29	206.95	207.84	207.02	208.56	209.23	206.82	207.79	207.54	207.5	207.64	207.93	208.36	207.66	208.8	207.42	208.85	208.09	208.71	206.68	207.55	207.97	209.4	207.62	206.55	206.33	206.91	207.07	207.81	208.93	208	207.81	207.48	209.11	207.24	208.15	208.84	207.43	207.15	208.23	208.55	207.33	207.69	207.13	207.67	206.69	207.54	207.79	208.32
207.51	208.26	209.46	208.1	209.22	209.39	209.87	208.76	209.28	209.09	207.55	208.5	206.95	208.16	208.83	209.06	208.77	210.02	208.86	207.97	209.03	208.47	208.35	208.82	209.86	209.31	208.63	208.07	208.72	208.07	208.96	208.18	208.64	209.15	208.58	208.81	207.54	208.36	207.96	209.38	209.16	208.13	209.71	208.77	208.64	209.42	209.13	209.21	208.94	208.46
198.77	198.92	197.99	198.3	199.71	198.4	197.75	199.77	199.78	197.44	198.83	198.49	199.16	197.36	198.9	199.26	198.12	197.76	198.17	199.52	200.28	197.91	199.64	199.26	197.54	197.84	198.01	198.44	199.51	197.95	198.76	197.8	198.45	199.2	199.58	199.27	198.33	199.34	196.8	198.94	198.78	198.65	198.84	199.35	199.73	199.88	199.3	199.03	198.11	198.94
199.49	198.48	199.38	197.73	200.1	198.13	199.93	197.59	198.08	198.58	198.88	199.01	198.8	198.78	199.48	199.83	198.2	198.38	197.84	197.65	197.67	198.32	198.25	198.16	198.36	199.14	198.05	198.3	198.63	199.34	199.23	197.74	198.6	198.58	199.49	198.45	197.91	197.11	199.28	198.6	198.99	199.1	198.7	198.36	198.6	198.05	198.42	198.68	198.05	198.75
218.01	217.76	218.57	219.51	218.25	217.62	217.77	217.31	218.44	218.15	218.86	217.03	217.69	217.04	216.47	218.54	217.73	217.57	218.24	217.89	217.56	216.59	217.98	219.44	218.58	218.03	216.54	218.38	218.59	218.11	217.82	217.26	218.36	218.34	218.65	216.73	218	217.74	218.06	218.27	217.81	218.62	218.46	218.25	217.02	216.74	218.5	218.27	218.7	217.82
212.84	212.85	212.31	211.74	212.48	212.52	211.86	212.35	212.48	213.14	212.08	211.89	212.1	213.37	211.92	212.34	211.48	213.15	211.86	212.89	213.07	211.95	212.12	212.73	212.17	212.47	212.76	211.97	212.2	212.09	213.3	212.19	212.92	213.04	212.7	212.42	211.49	212.95	212.81	212.08	212.6	211.82	212.35	211.35	213.21	213.46	212.14	212.8	213.1	211.42
208.45	207.38	208.88	206.95	207.63	208.01	207.98	208.18	207.9	207.97	207.38	207.76	206.87	209.2	208.15	208.53	208.95	208.36	206.61	208.22	207.1	207.4	208.24	206.76	206.68	208.76	207.84	207.33	207.89	207.93	208.72	208.07	208.3	207.83	206.72	206.73	207.45	208.84	208.02	207.85	207.7	207.72	207.28	207.55	207.49	208.05	207.22	207.39	206.67	207.59
212.35	211.87	212.52	212.33	211.02	212.51	212.73	211.71	212.4	211.18	212.41	212.78	212.2	212.23	211.79	211.49	212.26	212.01	212.18	212.03	212.52	213.33	210.97	211.88	212.62	212.34	211.74	213.11	211.83	213.09	212.26	211.57	212.38	211.83	211.83	212.95	212.22	212.45	213.98	212.28	213.05	212.7	212.44	212.57	211.96	212.69	212.39	211.35	211.1	211.94
217.25	216.61	217.7	217.19	217.08	216.54	216.46	217.09	217	217.15	216.81	217.27	217.63	217.25	216.62	216.65	216.62	217.29	216.61	217.55	217.82	217.41	217	217.32	216.61	217	217.81	216.19	217.93	217.35	216.78	216.95	218.24	216.19	216.35	216.36	216.35	217.84	217.31	217.65	217.27	216.91	216.38	215.94	216.75	217.26	216.66	217.18	216.63	216.56
202.61	202.89	202.96	203.35	203.56	203.18	201.88	201.7	203.34	203.11	202.63	202.5	201.51	202.27	203.18	202.58	201.83	202.02	202.09	203.23	202	203.11	202.32	202.78	201.96	202.97	202.26	201.97	202.78	202.42	201.68	202.38	202.5	202.41	202.78	202.55	202.84	203.33	203.11	202.35	203.68	202.69	201.52	202.22	201.75	203.16	202.08	203.25	201.56	202.29
212.51	211.56	211.32	211.58	211.95	211.82	211.6	210.76	211.94	211.7	211.52	211.79	211.36	212.38	212.73	212.24	211.81	210.29	211.24	211.77	212.3	211.96	213.04	210.7	212.13	212.67	211.41	212.79	211.01	212.2	211.97	211.88	211.16	211.57	212.27	211.82	211.68	211.36	212.54	212.26	211.07	211.44	213.01	210.94	211.35	211.35	211.95	211.94	211.1	211.01
202.28	201.91	202.28	202.83	202.94	202.43	203.05	201.86	201.65	201.19	202.1	202.58	201.94	201.13	201.52	201.43	202.44	202.56	202.45	202.45	202.32	201.74	202.39	202.07	202.62	203.4	202.04	201.83	201.26	201.9	202.7	201.29	202.77	203.12	201.87	201.95	203.41	202.06	201.42	202.61	202.22	201.51	202.66	202.08	203.76	202.75	201.43	202.1	202.48	201.9
204.51	202.95	202.84	204.98	203.87	203.55	202.93	202.52	203.25	204.64	203.12	204.34	204.19	203.36	204.7	202.72	203.01	203.09	204.25	204.29	203.67	202.37	204.85	203.58	202.92	203.59	203.57	203.76	203.65	203.14	202.77	203	203.77	203.97	203.33	203.36	202.43	203.84	202.82	204.22	202.97	203.33	204.04	203.79	203.51	202.76	204.07	204.2	203.66	203.16
216.79	216.21	217.85	216.68	216.43	216.01	217.67	216.92	217.43	216.13	216.71	216.73	217.4	216.88	217.26	216.8	217.65	216.26	217.04	218.37	216.22	217.37	216.82	216.04	216.6	216.21	216.85	215.87	216.53	217.38	217.01	216.92	216.46	217.62	217.22	215.93	216.83	216.89	216.8	216.82	216.89	217.16	216.38	216.52	216.86	217.72	217.28	217.61	216.41	217.5
209.43	209.73	209.39	209.54	209.22	209.6	209.72	209.76	210.54	209.3	209.01	209.73	209.93	210.08	208.64	209.67	209.65	210.17	209.89	209.2	210.45	208.93	211.04	210.25	209.25	209.31	209.28	208.83	209.74	209.09	211.1	211	209.73	210.06	209.08	209.26	209.8	209.3	208.82	209.18	209.47	209.36	209.78	209.28	210	208.53	208.31	209.26	209.43	209.83
204.66	205.25	205.37	204.92	205.13	205.1	204.57	206.1	204.61	205.36	204.52	204.89	204.83	205.41	205.62	204.19	204.35	206.34	204.67	204.03	204.96	204.11	203.81	205.17	204.27	204.74	204.8	204.81	205.3	205.76	205.6	204.91	204.91	205.1	205.37	204.59	204.97	204.2	204.53	204.28	204.13	205.98	205.86	203.99	204.53	204.85	205.15	205.13	204.58	204.86
204.25	204.67	204.84	203.89	203.71	205.49	204.61	203.74	204.09	204.13	204.15	203.89	204.41	205.73	204.47	204.07	203.77	204.22	203.7	203.12	204.12	204.35	204.04	203.82	203.74	203.92	204.05	203.42	203.94	204.92	204.83	203.6	203.75	203.67	204.07	203.84	203.74	203.05	204.71	204.01	204.04	204.43	203.71	204.59	204.62	203.01	204.05	203.68	204.56	204.01
207.72	208.73	208.79	207.57	209.08	208.15	207.55	208.97	208.12	208.54	208.18	207.38	209.15	207.66	208.54	208.17	209.41	207.76	208.39	208.65	207.8	208.04	209	208.03	208.43	207.35	208.3	208.05	210.15	208.17	208.33	209.5	209.56	207.63	208.61	207.67	208.96	208.74	208.61	208.22	208.05	208.34	208.19	207.87	207.84	207.08	209.43	207.05	208.49	208.87
208.49	209.29	209.73	208.01	208.66	209.19	208.34	208.66	208.07	208.72	209.37	208.25	208.42	209.43	207.5	209.43	209.27	208.26	208.74	208.15	207.88	209.84	208.62	209.66	207.71	207.72	209.03	208.15	209.03	208.25	208.22	209.17	208.04	208.91	208.45	209.72	208.48	209.75	208.42	209.19	208.53	208.8	208.69	207.67	207.99	208.34	207.89	209.02	209.08	209.21
209.2	208.18	208.14	208.29	208.56	208.71	208.62	209.23	208.45	209.76	209.15	209.08	209.19	209.8	208.75	208.02	208.55	207.85	209.26	207.81	209.22	208.92	208.64	209.3	208.16	209.45	207.8	208.16	209.29	207.07	209.08	209.02	209.16	208.65	208.07	208.88	209.01	208.57	208.24	209.88	208.26	208.95	209.42	208.89	208.18	208.54	209.06	208.45	209.8	209.2
200.83	200.12	199.51	200.37	199.89	198.97	199.76	199.44	200.63	200.37	198.81	200.4	199.9	200.35	200.09	201.18	199.24	198.87	199.6	199.89	200.02	200.46	200.87	199.58	200.46	199.48	200.9	201.34	200.63	200.76	199.4	201.66	199.98	201.59	200.6	200.08	200.24	199.87	199.94	199.9	200.34	198.84	200.12	199.4	201.39	200.19	200.48	199.5	199.94	200.27
212.73	212.58	214.2	212.36	212.13	213.14	213.37	212.9	213.16	212.12	212.55	212.31	213.08	212.73	213.01	213.16	213.14	212.31	213.09	213.89	213.55	212.84	212.41	212.58	212.69	213.62	211.16	212.82	213.26	213.32	213.38	214.16	212.63	213.32	213.09	213.29	212.51	212.9	212.38	212.91	212.05	213.43	212.95	213.07	213.03	213.01	212.33	213.52	212.41	213.98
203.75	203.31	203.39	203.84	203.77	203.89	203.74	203.46	203.84	202.27	203.65	202.51	202.71	204.11	202.58	202.91	202.1	203.06	202.45	203.55	203.15	202.8	203.36	203.59	202.43	203.5	203.87	202.38	201.72	202.39	203.03	203.14	204.51	203.47	203.17	203.08	202.5	202.9	203.95	202.99	202.29	202.7	203.42	203.79	203.05	204.23	203.79	203.12	203.71	201.79
205.01	205.19	205.3	203.43	204.7	204.13	205.57	205.09	203.51	204.79	205.03	205.08	205.28	204.95	203.88	204.74	204.44	203.88	205.03	205.01	203.65	203.84	203.73	205.65	205.63	205.18	205	205.07	202.9	203.94	204.36	205.34	204.4	205.13	205.66	204.74	205.1	204.99	205.03	205.36	204.29	205.55	206.19	203.24	204.33	205.4	204.09	205.67	204.37	204.43
204.29	203.73	204.95	204.72	204.65	202.56	204.41	203.91	203.09	205.08	203.69	203.45	203.54	204.98	202.43	203.92	203.53	204.74	204.9	202.88	203	203.37	204.27	203.51	204.6	204.38	203.75	203.79	203.49	203.58	203.55	203.86	203.63	203.67	204.29	203.35	204.28	202.91	203.41	203.66	204.17	203.86	203.37	204.3	203.45	203.93	204.61	205.28	203.59	203.13
211.71	213.67	212.43	211.62	212.1	212.05	212.9	212.73	212.74	212.85	212.75	212.39	212.53	212.82	212.64	212.31	212.27	212.36	212.51	212.9	211.4	211.99	212.69	213.62	212.79	212.41	212.17	212.42	213.24	211.72	212.29	211.46	212.53	212.45	212.7	212.76	212.55	212.49	212.66	212.26	211	212.61	212.97	212.9	212.5	213.06	212.64	212.32	211.77	211.46
209.55	209.93	208.91	209.32	207.94	208.04	208.54	209.51	208.82	208.46	208.71	209.94	208.83	209.42	208.78	207.51	208.86	208.23	208.26	209.4	208.27	208.94	209.45	208.67	208.29	208.79	209.76	209.16	208.51	209.47	208.2	208.91	209.49	208.93	209.48	208.47	208.68	208.97	209.52	209.07	209.67	208.35	208.94	209.76	210.25	208.99	207.58	209.31	208.64	208.18
211.15	211.6	211.07	211.81	212.87	211.97	212.51	211.05	211	212.27	211.45	211.63	211.79	212.97	210.86	212.15	211.39	210.41	212.42	211.57	211.47	212.58	212.34	211.63	211.48	212.21	211.82	211.54	211.29	211.12	212.56	211.26	212.43	210.89	211.43	211.67	211.58	211.15	210.43	211.13	210.45	211.15	212.08	211.16	212.47	212.43	211.94	211.44	211.6	211.32
208.64	209.15	209.18	208.33	208.52	208.55	209.68	208.23	209.59	209.17	208.8	208.82	209.11	208.57	208.15	208.82	209.33	209.32	209.46	208.79	208.61	208.47	209.4	207.8	208.33	210.08	209.41	209.89	209.37	208.34	207.53	208.91	209.69	208.42	208.61	209.05	208.8	208.03	207.44	209.53	208.73	209.03	208.79	209.06	208.39	208.06	208.48	208.57	208.99	208.81
199.06	200.25	200.22	199.78	201.56	200.87	199.39	200.14	200.31	198.58	200.47	200.49	198.74	200.56	199.57	199.12	199.5	199.5	198.82	200.58	200.78	198.87	200.11	200.51	198.72	200.3	200.42	200.11	198.78	200.04	199.29	200.32	200.01	200.13	198.87	199.66	199.06	199.36	200.48	199.13	199.09	200.14	199.33	199.3	199.98	200.12	199.29	199.36	199.26	198.53
216.23	216.59	217.29	217.06	216.77	217.2	216.78	217.41	217.25	217.22	217	218.23	215.85	217.47	216.36	217.78	217.55	216.91	217.27	216.84	217.61	217.28	215.76	216.15	216.38	218.45	217.12	216.58	216.34	216.26	217.57	217.31	216.27	216.49	217.05	217.71	216.6	216.93	216.9	216.78	215.76	217.04	217	216.08	216.45	218.29	217.94	216.79	217.04	216.29
207.38	207.56	208.82	206.19	206.87	208.4	208.46	207.06	207.87	206.8	207.46	207.81	207.95	207.36	206.99	208.14	208.59	208	208.71	206.65	207.51	207.6	206.81	208.46	208.01	208.16	208.02	207.25	208.03	208.48	207.3	207.1	208.02	208.09	207.43	209.09	208.33	207.03	206.61	208.03	207.38	208.37	208.61	207.81	206.68	206.66	207.66	207.95	207.27	207.5
217.07	215.98	216.1	217.26	216.98	217.55	217.66	216.62	216.88	217.03	216.69	216.77	216.67	216.47	216.56	216.59	217.56	216.86	217.33	217.31	215.84	216.95	217.71	216.81	217.23	215.25	217.86	217.1	216.63	216.86	216.43	216.64	216.99	217.34	217.39	218.1	216.81	216.68	217.18	217.48	216.87	217.64	217.71	216.08	215.51	217.5	217.18	216.6	217.76	216.19
203.72	203.85	203.4	202.57	202.48	202.31	202.95	201.29	203.42	203.52	202.39	203.57	203.22	201.92	202.25	203.9	201.8	203.23	202.81	201.35	202.65	204.13	203.15	204.62	202.79	202.44	203.4	201.81	202.49	202.91	203.16	201.97	202.15	202.65	202.03	202.51	203.01	201.42	201.86	202.34	202.14	202.32	203	201.7	202.5	202.32	201.87	202.91	201.99	201.55
216.46	215.95	217.73	217.65	217.19	217.51	216.74	217.03	216.04	217.12	215.91	217.39	216.61	216.66	217.2	216.62	218.28	217.1	216.87	216.88	217.87	216.68	218.66	217.73	217.52	217.25	215.79	216.99	217.83	217.36	217.79	216.32	217.6	216.56	216.48	216.78	217.12	218.14	216.07	217.05	217.78	216.1	216.83	216.64	216.98	216.53	216.9	215.81	216.37	217.07
204.47	205.64	204.12	203.71	205.41	204.63	203.69	204.86	206.06	204.39	205.81	205.2	206.03	206.01	204.66	204.72	205.21	205.37	204.82	205.18	205.27	205.29	205.05	205.1	204.56	205.59	204.9	204.76	204.39	205.96	204.53	204.98	204.02	205.31	204.35	204.22	204.06	204.38	205.24	205.26	204.58	205.58	203.84	204.56	203.57	206	205.83	205.46	204.67	205.15
196.22	198.34	199.51	198.16	198.13	198.54	198.26	197.33	197.68	197.37	197.28	197.38	197.2	198.02	196.98	199.41	198.2	197.67	196.81	199.12	197.25	196.6	196.84	199.49	197.44	199.2	196.88	197.98	197.77	198.04	198.88	197.69	198.44	197.98	198.1	197.83	198.14	197.7	198.64	197.48	197.22	197.68	197.27	197.94	198.36	197.55	196.27	197.03	197.55	198.5
203.67	203.59	203.93	202.97	203.96	202.93	202.19	203.64	203.74	202.84	203.32	203.34	204.09	203.76	203.57	202.88	203.92	202.59	203.58	203.25	203.18	203.17	204.01	202.37	203.24	203.06	203.96	203.19	203.49	202.82	202.94	203.2	201.98	203.39	201.8	201.65	203.52	201.65	202.85	202.66	202.68	202.68	202.48	203.45	203.07	202.93	203.79	202.31	203.92	202.63
209.59	210.27	209.68	209.74	211.23	210.1	209.59	208.78	209.34	209.97	210.59	209.23	208.92	209.63	209.36	209.72	209.47	210.72	210.49	209.27	209.77	209.05	209.88	209.27	209.46	209.18	209.66	209.27	209.49	209.87	210.37	209.53	210	209.1	209.17	210.39	209.05	207.56	209.33	209.25	210.38	209.41	209.04	210.05	211.33	209.6	210.31	209.32	209.02	209.15
209.45	207.28	209.18	209.22	208.14	209.8	208.5	208.21	208.18	208.66	208.67	209.53	208.22	208.69	208.97	209.48	208.24	209.3	208.59	207.66	208.81	208.29	209.14	208.83	208.05	208.8	209.7	208.83	207.67	208.61	207.11	208.81	209.78	208.48	208.9	208.38	209.14	208.33	208.96	209.01	208.01	209.12	209.06	209.17	210.17	209.86	209.16	209.42	208.68	209.2
216.6	216.24	217.82	216.41	216.73	216.84	216.66	217.53	216.79	216.79	216.6	216.5	217.54	215.9	216.84	217.83	217.14	217.32	216.64	216.48	216.68	217.32	216.75	215.98	216.42	216.64	216.9	217.42	217.69	218.85	217.75	217.41	216.72	217.15	216.78	219.14	217.34	216.67	216.98	216.99	216.38	218.34	216.68	216.18	216.92	217.57	216.47	216.55	217.59	217.01
207.1	207	206.03	206.93	205.36	205.68	205.49	205.39	205.9	207.22	205.33	207.1	206.29	206.18	205.24	206	206.26	206.71	206.22	207.02	205.11	205.72	207.5	207.18	207.42	206.22	207.51	205.73	207.07	206.56	206.3	205.98	206.3	206.66	205.91	206.66	206.09	206.12	205.99	207.35	206.96	205.77	205.75	205.16	206.87	206.92	206.33	206.32	206.63	206.25
197.94	198.54	197.65	198.18	198.47	198.29	198.01	197.55	198.53	197.86	198.47	197.76	196.82	197.78	197.32	198	198.17	198.03	197.56	197.9	197.95	198.18	198	199.52	197.44	197.7	198.88	197.55	197.98	198.1	196.48	198.47	197.39	196.96	197.41	196.67	198.5	197.23	199.06	198.36	197.08	197.84	198.48	198.07	198.27	198.82	199.23	199.11	199.02	198.49
203.35	203.27	202.83	202.66	203.74	201.5	202.19	202.78	202.21	202.55	202.49	202.33	201.84	202.09	203.11	202.42	202.26	202.63	203.96	201.82	204.91	202.42	202.36	202.71	202.76	203.51	202.95	201.48	202.85	202.87	202.07	202.56	202.47	202.53	202.89	201.86	202.26	202.78	202.4	202.9	201.93	203.03	202.36	201.42	201.72	202.92	202.01	201.84	202.76	201.81
216.82	216.01	216.65	216.63	217.1	216.83	216.37	216.82	216.83	216.65	218.01	217.68	216.83	217.34	216.56	216.12	217.31	216.38	216.44	216.27	217.37	218.26	214.9	216.59	217.49	217.07	215.46	216.49	216.88	216.83	217.55	217.3	217.14	217.12	217.29	217.56	216.92	216.66	216.38	216.28	217.82	216.52	217.35	217.17	214.99	217.44	216.66	217.78	217.38	216.99
213.66	214.16	213.19	213.44	213.11	213.21	213.48	214	213.73	214.89	212.48	212.66	213.52	214.21	212.4	213.24	213.25	214.79	213.83	214.73	213.48	214.02	213.32	213.83	214.45	214.27	213.76	213.49	214.32	213.79	214.83	214.25	213.77	213.75	213.67	214.54	212.86	213.73	213.44	213.77	212.88	213.58	213.45	213.78	213.65	212.44	213.59	214.16	213.85	214.88
208.11	207.45	207.07	208.47	208.76	208.5	207.63	207.89	207.52	208.03	207.95	207.62	206.42	207.26	208.17	208	208.85	207.92	208.08	207.97	207.99	206.82	207.66	208.02	208.15	207.11	208.79	207.99	206.93	207.31	208.78	208.96	208.97	207.32	207.88	207.28	207.54	207.27	207.22	208.7	208.04	206.45	206.58	207.38	207.59	208.15	208.21	207.35	208.79	207.55
210.45	208.38	209.54	208.36	210.65	210.83	208.7	209.6	209.36	210.23	209.24	209.43	210.1	210.51	207.84	209.29	209.76	208.18	209.89	209.99	209.32	208.29	209.85	209.66	210.25	209.23	209.14	209.85	208.06	208.6	209.49	209.32	209.43	209.52	208.15	209.09	208.93	210.42	210.43	209.7	209.66	208.59	209.81	209.94	208.53	208.16	209.18	210.15	209.57	210.43
210.25	208.6	208.12	209.34	208.68	208.04	208.31	208.93	208.81	208.2	208.69	208.41	209.42	208.51	209.02	209.76	209.63	208.19	208.62	209.18	208.66	209.66	208.98	209.53	208.3	207.72	208.4	209.72	208.59	209.22	207.97	207.9	209.85	209.1	208.38	208.44	208.8	209.08	208.45	208.48	209.09	208.12	208.68	208.69	208.11	208.27	209	209.74	208.18	209.49
203.18	204.04	203.82	203.63	204.07	204.46	203.36	202.94	204.89	204.65	203.91	204.11	202.6	203.52	204.41	204.39	203.91	204.47	202.55	203.56	203.91	204.72	203.74	203.81	203.56	203.95	204.23	202.72	202.76	204.19	203.42	202.9	204.69	203.96	202.95	203.15	202.98	202.77	203.19	203.58	204.09	203.97	202.64	203	203.53	203.8	204.17	204.44	202.66	204.05
205.86	205.99	204.83	205.52	204.46	204.95	204.46	204.64	205.59	204.82	204.32	204.72	205	205.11	205.19	204.26	203.35	204.43	205.3	204.7	204.94	204.57	204.43	204.42	204.49	204.36	204	204.81	205.25	204.26	203.55	205.52	204.65	204.69	204.57	205.22	204.39	205.95	203.5	204.9	205.39	204.06	206.41	205.39	204.69	204.32	204.14	204.06	205.84	203.64
203.24	202.53	202.94	201.82	202.71	204.03	203.11	201.6	202.17	202.76	203.73	202.39	202.45	203.25	201.56	203.02	203.4	202.09	203.32	203.02	202.18	201.55	202.44	203.2	201.59	202.61	202.88	202.39	203.14	202.5	200.84	201.79	201.86	202.45	202.31	202.95	201.92	202.62	202.64	202.85	202.12	203.03	203.37	201.89	202.12	202.55	202.59	202.25	202.2	203.39
211.83	211.93	212.73	212.7	212.94	212.71	211.58	212.02	212.32	212.31	210.97	212.89	213.01	212.18	211.73	213.22	211.82	212.63	212.27	212.72	212.81	212.61	212.43	213.27	211.86	212.33	212.07	212.58	212.11	211.25	211.67	212.71	212.13	213.05	212.56	212.53	213.35	212.35	212.33	212.49	212.72	211.69	212.46	212.05	212.26	212.12	212.3	211.48	212.92	213.04
211.86	214.13	213.09	212.43	212.13	213.62	213.67	212.7	213.21	212.16	213.3	213.89	212.83	211.37	213.4	212.65	212.91	212	213.31	213.72	212.96	211.72	213.13	212.64	213.68	213.51	213.19	214.08	212.26	213.18	213.28	213.61	212.07	213.29	213.22	212.86	214.22	213.86	212.89	212.5	212.14	211.64	213.45	213.13	212.08	212.66	213.81	213.15	214.38	214.1
206.59	207.36	207.73	207.16	208.31	208.04	207.44	206.51	207.87	208.22	208.01	207.88	208.61	208.29	208.24	206.81	207.77	207.67	207.24	208.77	207.79	208.38	208.65	207.04	207.83	207.5	207.4	207.56	208.31	208	206.87	206.93	208.18	209.37	208.47	207.63	207.15	208.29	208.05	207.69	207.46	208.41	207.2	207.09	207.08	208.1	207.27	207.63	207.51	208.26
199.77	199.67	199.84	199.73	199.55	199.38	200.18	200.41	199.86	199	199.76	200.02	199.19	199.57	199.98	200.67	200.06	200.31	199.58	198.62	200.46	198.59	199.13	199.48	199.49	199.99	198.63	200.21	200.18	198.92	199.62	199.12	198.68	200.2	200.27	199.13	199.42	198.3	199.21	199.63	199.68	199.65	200.59	201.03	199.9	199.85	199.14	198.94	199.64	199.59
202.77	201.99	202.51	202.3	202.33	201.78	203.45	202.52	202.62	203.3	202.27	202.77	203	202.6	203.04	204.51	203.11	201.7	202.15	203.11	201.77	202.17	202.52	202.95	202.99	203.55	202.17	203.05	202.09	203.32	203.25	203	201.62	202.51	202.59	202.35	202.71	202.8	201.87	202.61	203.3	201.77	202.23	202.8	202.26	202.98	202.21	202.77	202.77	202.03
213.1	213.95	213.66	214.57	214.61	214.43	213.95	214.14	214.2	213.3	213.6	214.28	213.85	213.13	213.77	213.57	214.57	214.84	213.89	213.75	213.96	212.9	214.09	212.93	213.37	213.36	212.71	213.44	213.72	214.28	215.36	213.3	213.89	214.25	214.12	213.2	214.2	214.49	214.69	213.75	215.09	215.12	213.48	214.61	214.1	213.11	214.02	213.36	213.41	214.74
199.25	199.06	199.42	199.92	200.17	199.13	198.79	199.27	199.12	198.96	198.56	199.44	199.31	199.98	199.61	198.97	198.88	199.05	199.55	199.04	199.24	200.57	199.04	199.9	198.67	198.49	199.64	198.99	198.99	198.92	199.78	199.55	198.76	198.76	200.19	200.34	200.61	198.84	199.66	198.51	199.32	199.07	198.48	200.68	199.86	198.72	199.59	198.87	199.68	199.47
217.72	217.06	218.74	216.95	218.19	218.45	218.18	217.63	216.94	216.78	219.77	219.03	218.21	216.85	218.01	217.11	218.09	216.7	218.67	218.78	218.52	218.17	217.23	217.92	217.65	219.31	217.51	217.39	218.12	218.63	217.9	218.41	218.34	218.37	217.47	217.5	217.64	217.6	217.52	217.32	217	216.58	218.23	218.21	217.08	219.82	217.47	219.1	218.56	219.02
208.2	206.58	207.72	207.88	206.89	208.57	208.31	207.65	208.09	207.86	207.68	208.05	208.75	206.82	207.97	208.02	208.71	207.72	207.58	206.33	208.04	207.58	208	208.43	206.99	206.81	208.27	207.86	206.6	206.82	208.61	208.07	208.08	207.51	207.85	207.21	208.82	209	206.05	207.6	206.83	206.52	208.55	208.2	208.38	207.25	207.95	207.38	208.09	209.4
196.85	197.93	198.38	198.17	198.2	198.62	197.57	198.25	197.18	197.49	197.68	197.61	196.83	197.9	198.2	198.57	197.18	198.06	198.64	198.18	198.2	198.34	199.01	198.52	198.13	196.85	198.92	198.66	197.67	196.8	198.42	197.41	199.14	197.36	197.68	196.81	198.32	198.44	197.06	197.71	198.56	197.7	198.14	197.68	198.84	198.28	198.57	198.2	198.36	197.54
200.5	199.62	200.47	200.06	200.71	201.44	200.77	201.39	200.17	200.61	200.82	199.72	198.58	199.63	199.8	200.62	200.11	200.56	201.12	200.86	200.4	200.19	199.53	200.7	201.58	200.17	200.58	199.85	200.75	200.39	200.68	199.85	201.78	200.01	200.45	200.29	200.43	200.73	199.48	200.13	199.81	200.93	200.43	200.58	201.7	200.73	200.61	200.72	200.53	199.81
208.48	209.41	207.02	209.35	208.58	208.56	208.07	208.8	207.95	207.98	208.05	208.68	208.84	208.47	209.11	208.61	208.5	208.2	208.11	208.12	208.62	206.99	208.22	208.47	208.99	208.63	207.92	208.68	207.98	208.22	207.36	208.21	209.51	208.19	208.52	207.63	206.87	208.31	206.96	208.77	208.31	208.15	208.36	208.19	208.52	208.52	208.04	207.83	208.21	208.38
212.4	213.17	211.87	212.11	211.87	211.4	212.49	211.8	212.36	211.84	212.42	210.99	212.05	212.02	212.45	212.52	211.17	212.82	211.47	210.78	211.79	210.93	210.49	211.8	211.36	211.03	212.62	212.02	211.51	212.08	211.88	213.23	211.89	211.19	211	211.56	212.44	210.31	211.73	211.82	212.32	213.31	211.8	211.63	212.21	211.11	211.69	212.22	212.55	210.74
208.96	209.24	209.01	207.6	208.87	207.77	209.5	208.82	208.13	208.98	207.78	207.87	208.99	209.73	208.83	209.13	209.79	207.89	210.12	209.25	207.36	209	208.07	207.84	208.61	207.96	208.34	210.04	208.89	208.56	208.92	208.71	208.75	207.88	207.58	209.09	209.19	208.32	208.55	208.13	209.49	209.82	208.35	207.27	209.15	208.04	209.93	209.19	209.67	208.8
203.73	203.95	204.19	204.86	203.8	204.26	204.34	203.85	203.41	204.17	202.58	203.71	204.05	205.16	203.98	204.39	202.37	205.04	203.95	204.25	204.06	204.1	202.82	203.84	203.6	204.09	203.39	203.21	203.65	203.71	204.5	202.51	203.12	203.82	204.11	202.76	203.75	203.8	204.12	203.36	204.39	205.1	204.14	203.06	203.61	203.64	203.76	205.28	204.33	204.47
213.88	213.91	214.12	212.75	212.86	212.67	213.07	213.21	213.31	212.78	213.79	212.27	212.86	213.14	212.35	214.85	212.73	213.11	213.04	213.91	212.22	213.42	212.7	212.29	212.95	212.93	212.13	212.81	212.75	213.17	212.88	211.89	213.65	212.31	212.67	213.02	213.09	212.29	214.57	213.34	212.92	214.17	212.76	213.69	212.86	213.16	213.14	213.98	213.42	213.83
216.84	215.76	216.23	217.42	217.7	215.98	215.65	216.67	216.22	217.27	217.77	216.87	217.35	216.71	216.58	217.62	217	216.04	216.86	215.82	216.86	216.42	217.44	217.11	216.9	216.97	216.87	217.28	217.13	216.54	216.43	216.99	216.98	218.37	216.42	217.07	216.55	216.59	216.65	217.38	216.45	216.73	217.52	216.86	216.2	217.82	217.81	217.38	216.42	216
207.56	207.3	207.88	207.44	206.83	207.3	207.47	206.94	206.43	207.03	206.92	208.1	207.65	208.38	208.4	207.55	206.35	206.92	208.94	207.79	206.9	207.19	208.22	207.62	206.63	207.6	208.52	207.24	209.21	208.65	207.99	207	206.72	208.71	207.69	206.34	206.94	207.87	206.14	206.95	208.24	206.83	207.87	207.08	207.89	207.98	207.13	208.7	207.61	208.58
208.26	207.23	208.81	210.06	209.36	208.56	210.7	209.37	208.93	208.89	208.31	208.66	208.81	208.17	208.21	208.95	209.32	208.44	208.7	209.21	208.28	209.6	209.37	208.39	208.39	209.2	208.48	208.45	208.74	208.82	209.01	208.79	207.91	208.81	209.53	209.44	209	209.14	208.9	208.79	209.05	208.12	207.91	209.05	209.55	208.65	208.29	208.56	208.72	208.55
207.79	209.64	209.47	208.54	208.5	209.12	209.88	208.35	209.31	209.58	209.7	208.5	208.87	208.66	208.64	208.7	208.67	209.19	208.64	208.13	208.42	208.93	208.44	207.96	208.9	207.66	209.18	208.41	208.38	209.53	208.05	208.74	207.74	207.34	209.03	208.71	209.17	208.38	208.6	208.93	208.91	208.44	208.44	207.62	208.96	208.96	208.87	208.67	208.65	208.61
211.35	213.01	210.19	211.56	210.82	211.29	212.37	211.63	211.92	211.87	211.87	211.41	210.9	211.21	212.81	211.84	212.4	211.91	211.61	212.51	210.36	210.34	212.55	211.02	212.45	212.99	212.32	210.62	212.01	212.54	211.21	210.68	212.3	212.59	210.17	211.89	211.86	212.1	212.39	211.59	211.54	210.87	212.15	211.33	211.94	211.42	212.36	211.84	211.88	211.36
208.45	208.11	208.23	209.54	209.54	208.54	208.85	208.02	208.69	209.36	208.92	208.27	209.83	209.92	208.16	207.87	208.37	207.77	208.17	209.32	209.8	209.62	207.95	208.25	209.25	209.29	208.38	207.91	209.41	210.17	209.81	208	209.1	209.04	208.07	208.26	208.95	209.34	209.06	209.1	209.49	209.41	209.26	208.85	209.26	210.03	209.34	209.17	208.39	209.07
201.62	200.98	201.92	200.79	201.29	201.32	200.4	199.52	200.72	201.27	200.34	201.43	200.48	200.95	201.09	200.47	200.51	201.39	200.92	201.71	202.09	201.81	201.22	201.29	201.03	201.14	199.79	200.97	200.77	201.32	200.82	202.27	200.88	200.14	201.4	199.91	201.52	201.15	200.8	201.11	201.42	201.06	201.22	201.72	201.1	201.87	201.77	201.69	201.81	201.29
207.55	209.16	209.83	209.3	208.23	209.18	208.93	208.67	207.17	208.69	208.57	209.04	209.28	208.98	209.35	208.92	208.29	208.67	208.52	208.55	208.36	209.15	208.33	208.29	208.19	208.39	208.25	208.41	209.28	209.21	208.74	209.27	208.97	208.54	207.75	209.34	209.51	208.8	208.84	208.6	207.64	208.41	209.47	208.75	208.68	209.08	208.37	209.69	208.92	209.07
209.36	208.79	208.59	208.96	208.27	208.4	208.83	209.65	208.56	208.25	208.26	208.69	208.56	208.83	209.46	208.97	209.41	208.49	208.85	208.78	209.37	208.96	208.43	208.43	208.42	207.39	209.96	208.92	208.04	208.47	207.83	209.89	210.07	207.88	208.75	209.19	208.36	208.55	209.45	209.52	208.68	207.7	208.07	208.89	210.1	210.77	208.84	210.13	209.05	208.62
194.28	194.07	193.92	193.53	194.1	194.43	194.96	194.59	194.47	193.19	193.41	194.01	193.91	193.66	194.93	193.5	194.57	195.34	192.89	194.89	193.59	194.67	193.89	193.19	194.04	195.43	194.36	194.53	193.59	194.67	194.61	194.44	193.47	194.08	193.64	195.48	194.8	194.65	194	194.3	193.77	194.72	194.56	194.45	193.88	194.81	193.24	193.63	193.96	195.4
207.98	208.6	209.13	208.21	209.16	208.48	208.47	207.45	210.15	207.9	209.57	208.13	208.49	209.01	208.54	208.53	209.54	209.11	209.31	210.24	208.13	208.48	208.97	209.46	208.97	209.99	208.45	209.33	208.53	208.1	208.98	208.3	208.88	209.77	209.19	208.67	208.6	208.09	208.83	209.77	209.3	208.42	207.94	208.09	209.2	208.91	208.46	207.66	208.76	208.58
203.53	204.19	203.7	204.35	204.28	203.78	203.83	204.67	203.86	203.83	204.45	204.21	204.44	204.19	204.42	203.73	203.22	204.09	203.8	203.29	204.83	204.24	203.36	203.89	204.38	203.9	203.65	204.82	203.34	204.43	203.1	204.34	203.99	204.49	202.56	203.98	204.81	202.85	203.91	203.99	203.12	203.57	203.86	202.18	204.98	204.13	202.3	204.2	203.75	204.82
204.22	204.48	204.32	204.09	203.57	204.14	203.78	203.65	204.14	203.27	203.97	203.39	204.94	204.45	203.42	203.34	202.35	204.03	204.82	203.77	203.53	203.83	203.55	203.33	202.7	205.02	202.86	203.98	204.69	203.67	204.93	203.7	204.44	204.04	204.56	204.07	203.58	203.85	203.2	202.41	203.41	204.61	203.81	203.09	204.47	203.31	203.28	202.3	204.42	203.73
208.21	209.69	209.17	209.29	207.85	209.14	208.64	209.93	208.3	208.78	208.35	208.61	208.17	208.74	208.28	208.12	207.28	207.73	209.08	208.29	208.06	209.52	207.97	207.74	210.03	207.87	207.91	208.44	208.83	208.2	207.72	209.27	209.03	207.11	208.38	207.65	208.44	208.92	208.57	208.27	208.47	208.23	209.02	207.28	208.3	208.95	208.57	207.78	207.76	208.18
213.43	213.61	212.35	212.88	212.97	213.47	213	213.78	213.52	213.63	212.61	213.68	212.55	213.74	211.7	212.73	212.18	212.41	212.5	212.54	211.98	214.29	212.65	213.44	213.1	213.2	213.85	213.01	212.76	212.57	212.32	213.35	212.94	214.19	211.75	213.28	213.3	213.65	213.03	212.74	212.19	213.01	213	212.69	213.38	212.21	212.88	214.04	212.04	212.83
195.42	195.43	196.99	195.6	195.1	195.31	195.53	194.3	194.13	194.77	194.13	195.61	194.52	194.97	196.08	195.29	194.89	195.82	195.43	195.02	195.12	195.36	195.03	194.73	194.34	195.03	193.87	195.03	195.49	194.5	196.18	195.79	195.42	196.05	195.89	194.99	195.45	195.26	195.66	196.07	195.35	194.64	193.93	195.26	194.66	195.84	194.87	195.3	196.58	195.12
218.27	217	216.52	218.21	218.52	217.03	217.16	217.28	216.74	217.55	217.89	218.56	217.6	218.11	218.73	217.47	216.41	218.17	216.33	217.14	218.62	218.02	218.49	217.64	218.29	216.92	217.72	217.96	218.12	217.25	217.84	218.45	217.2	218.18	216.45	218.66	218.18	218.03	217.06	217.96	218.15	216.94	217.46	217.35	218.03	217.34	217.6	217.67	217.94	217.4
211.87	212.08	211.11	211.94	212.34	212.82	212.56	211.68	212.85	211.74	212.56	212.07	211.93	212.65	211.75	211.61	212.83	211.25	211.03	212.42	211.91	210.5	212.63	211.36	210.85	211.31	211.72	211.4	212.01	211.76	212.86	211.9	212.62	211.21	212.34	211.14	211.98	211.18	211.79	212	212.19	213.13	211.62	212.61	211.8	211.46	212.49	210.33	211.53	211.78
199.81	199.52	199.76	199.75	199.49	199.81	199.17	201.04	199.89	199.04	199.07	199.69	198.76	199.25	198.32	199.54	198.78	198.53	199.79	200.57	199.67	199.27	199.17	199.48	199.7	199.67	199.54	199.77	200.37	198.51	198.24	198.49	199.38	199.85	199.57	198.12	200.11	198.62	198.7	200.52	198.3	200.66	198.74	198.95	200.34	198.31	198.89	199.33	198.25	200.36
200.63	199.05	201.59	200.97	200.67	199.72	199.66	201.01	200.98	199.96	200.66	200.1	201.95	200.19	201.16	200.44	199.13	200.96	199.54	200.16	201	199.82	200.3	199.96	200.1	200.29	200.3	199.64	200.81	201.2	200.26	200.93	201.75	200.86	200.81	200.38	200	201	200.45	199.81	199.8	198.88	200.62	200.35	200.47	199.78	200.15	201.13	201.2	199.48
208.35	207.99	208.63	208	206.22	207.3	208.12	208.17	208.55	207.4	208.4	208.25	207.19	208.03	207.9	207.93	208.13	207.67	208.93	206.81	207.92	208.43	208.76	208.4	208.22	207.53	207.86	209.81	208.28	207.51	208.34	208.82	208.32	207.74	208.5	206.73	208.19	207.87	208.16	206.46	207.86	206.2	207.99	207.39	207.65	208.85	208.63	208.17	209.21	207.33
208.09	208.64	208.58	208.56	208.43	208.74	208.83	208.82	208.35	207.71	208.3	208.3	208.07	208.71	209.26	207.17	208.22	208.46	207.93	208.63	208.44	208.7	209.15	208.8	208.08	208.45	208.76	208.1	207.94	207.69	208.36	208.67	207.35	208.06	208.19	208.51	207.67	208.79	208.61	208.67	208.95	208.19	208.18	207.5	207.77	208.7	208.69	208.59	208.28	208.71
208.08	208.07	207.19	208.49	207	208.01	206.55	207.53	207.52	207.18	206.38	207.22	206.16	207.16	206.92	207.19	207.86	208.72	207.13	208.34	207.38	207.66	207.08	207.94	208.09	207.62	206.55	208.36	206.29	206.74	207.55	208.19	207.14	207.52	207.53	208.43	207.72	208.5	207.08	207.08	207.36	207.4	207.54	207.32	208.74	207.79	206.87	208.31	207.3	206.37
212.6	212.15	214.33	212.43	212.99	213.23	211.77	212.98	213.17	212.44	212.83	213.55	212.21	212.9	212.45	213.91	212.75	213.04	211.68	213.92	213.14	214.08	213.25	212.51	212.99	214.94	213.27	214.27	213.7	212.97	213.25	213.45	212.53	213.31	213.74	213.61	213	213.02	213.81	213.14	212.9	213.41	212.57	212.68	211.76	212.62	212.96	213.31	211.67	212.78
202.59	203.4	204.1	203.25	204.89	203.02	203.12	202.98	203.97	203.63	204.52	203	203.22	204.39	202.92	202.75	203.11	202.95	204.42	203	204.15	202.66	203.68	203.83	202.95	203.13	203.55	202.91	202.29	202.89	203.57	202.66	203.98	203.66	203.91	203.27	203.67	202.57	204.64	202.74	203.97	202.28	203.49	202.86	202.89	202.16	204.14	202.69	203.64	203.57
204.46	203.25	202.94	204.25	204.47	204.27	203.73	204.04	204.02	204.08	203.84	203.07	203.3	205.28	204.75	204.25	204.34	203.51	203.68	203.6	204.35	203.23	204.83	203.35	203.02	203.84	203.9	203.53	204.09	205.03	203.54	204.39	204.82	203.07	204.43	204.67	203.42	204.15	203.48	203.55	203.54	204.14	203.53	204.53	204.34	204.06	204.68	204.05	202.64	204.84
202.82	203.15	202.53	202.15	201.94	203.06	201.94	202.56	202.46	203.51	201.02	201.84	201.88	203.54	202.38	202.56	201.89	202.32	202.17	202.55	201.98	202.69	203.17	201.77	202.12	203.4	202.01	202.92	203.03	202.62	202.26	202.76	203.5	202.42	202.96	202.36	202.07	201.66	202.56	202.78	202.6	202.54	201.69	202.41	201.95	202.34	204.28	202.69	202.76	202.36
206.72	205.35	207.62	207.08	206.96	206.19	205.76	206.24	206.43	206.06	206.89	205.81	206.56	205.55	206.23	207.25	206.53	207.11	205.46	205.51	205.94	207.32	206.35	206.01	207.39	206.12	206.13	205.38	206.56	205.72	206.31	206.4	206.88	206.44	205.33	205.32	206.01	205.44	205.32	206.57	206.45	206.05	206.39	206.17	205.5	205.74	205.81	206.08	206.54	206.69
193.13	194.57	193.66	193.99	195.21	193.42	194.08	194.89	193.67	194.59	193.75	194.54	194.34	193.16	194.22	193.31	193.09	194.48	194.12	194.14	194.78	194.18	194.17	194.96	192.85	194.2	193.11	194.2	193.38	194.63	194.71	194.4	194.38	195.95	194.7	194.14	193.99	193.29	193.45	194.72	195.17	193.72	194.25	193.22	193.06	195.28	194.84	193.1	193.97	194.12
206.17	206.79	204.86	204.81	205.42	205.88	205.49	206.5	205.75	205.26	205.22	204.92	204.58	205.15	205.65	206.51	204.98	206.36	204.17	205.56	205.09	204.2	205.89	205.41	205.48	206.8	206.17	205.52	205.24	205.73	205.33	206.19	206.88	204.8	205.97	205.14	204.76	205.68	205.13	205.88	205.49	205.4	207.09	205.98	206.01	206.08	204.62	204.94	206.41	204.78
208.37	209.09	207.91	208.15	208.48	208.19	209.52	208.61	208.86	208.3	208.12	208.42	209.7	208.79	207.93	208.38	207.59	207.71	208.55	210.1	208.8	208.72	207.04	208.19	208.98	208.68	207.86	209.47	208.52	207.93	208.54	208.14	210.23	208.7	208.33	208.16	209.03	207.25	208.13	209.14	208.8	209.68	208.8	208.46	208.9	208.44	209.12	209.2	208.47	208.23
212.65	212.25	213.51	213.32	212.51	211.47	212.53	212.64	213.74	212.39	213.74	213.02	214.14	213.52	213.18	213.48	213.96	213.34	213.38	211.88	214.44	213.13	213.15	214.11	213.08	213.25	212.95	212.13	212.8	212.03	212.79	212.49	213.66	213	213.69	213.24	213.48	212.59	212.46	213.31	211.82	212.54	213.52	212.91	213.22	213.68	213.15	212.81	213.14	212.8
200.15	199.74	199.18	200.74	200.22	199.2	199.01	199.2	198.73	199.4	199.98	200.36	198.96	200.39	200.19	199.15	199.8	198.94	199.4	198.39	199.27	199.22	199.63	200.14	199.13	199.25	200.13	199.41	199.91	199.47	199.76	199.55	199.18	197.4	200.29	198.63	199.33	199.7	198.97	199.19	200.23	200.14	199.67	199.17	200.58	198.32	199.31	198.99	199.52	199.47
200.92	200.06	200.76	199.72	201.45	200.34	201	201.01	200.43	199.93	200.17	200.8	200.61	200.85	199.75	199.89	199.81	200.79	199.91	200.75	200.56	199.88	200.56	200.56	201.32	201.42	201.38	200.7	200.55	200.21	200.11	199.95	201.31	201.02	200.18	200.19	199.73	200.67	200.03	199.94	200.36	200.24	200.52	199.87	200.01	201	199.46	201.33	199.12	200.53
214.18	212.98	212.58	213.88	212.67	212.37	213.64	213.7	212.53	213.84	212.28	212.62	214.03	213.21	213.23	211.86	213.69	211.91	213.17	213.75	212.37	213.11	213.37	213.26	212.39	213.84	213.93	213.02	213.49	212.36	212.47	213	212.42	212.93	214.14	212.69	213.49	212.62	213.68	214.1	213	211.69	212.33	213.23	213.2	212.91	213.49	212.1	213.26	212.77
208.15	207.9	206.72	207.97	208.08	207.64	207.82	206.37	207.38	207.39	207.71	205.63	207.72	207.31	207.99	206.8	207.88	208.33	208.54	207.92	208.21	206.31	208.38	207.36	206.75	207.9	206.95	207.97	207.68	207.5	206.86	206.8	208.75	206.91	207.48	207.72	208.46	207.13	206.84	208.31	206.55	207.54	208.5	208.39	207.16	207.97	207.63	206.79	207.83	206.93
213.28	213.36	213.46	214.85	212.9	212.7	214.3	213.4	212.61	213.67	214.39	213.01	213.15	213.54	212.59	213.68	213.75	214.21	214.26	214.03	213.32	214.63	213.21	213.82	213.8	214.58	213.47	214.49	212.57	213.58	214.01	213.79	213.53	213.51	213.86	214.21	213.71	213.27	214.12	212.81	212.92	215.1	213.57	213.85	214.45	213.97	214.58	213.67	214.45	214.57
207.95	208.65	209.46	209.57	208.59	208.34	208.7	208.41	209.28	209.16	208.1	207.96	209.79	209.21	209.31	209.19	209.46	208.75	208.92	208.43	209.18	209.22	209.08	208.15	210.14	209.07	207.47	207.72	208.1	208.59	208.74	207.8	208.71	207.94	209	208.96	209.09	208.75	208.9	210.09	209.1	210.23	209.17	209.51	209.2	208.59	208.44	210.38	207.46	208.94
216.23	216.58	216.47	217.16	217.18	217.03	217.01	216.66	217.72	217.61	215.9	217.47	216.29	217.92	216.5	218.53	217.18	218.71	216.95	217.37	217.96	217.54	218.17	216.13	216.92	216.63	217.53	217.48	217.84	217.76	217.67	216.09	217.43	217.42	218.53	216.69	216.01	217.46	217.04	216.21	217.29	216.75	216.35	217.96	216.82	217.28	216.82	217.72	217.15	217.6
216.37	217	216.64	216.31	215.92	216.23	218.61	216.9	217.21	217.38	216.37	217.36	216.13	216.02	218.2	217.1	217.78	216.42	217.05	217.66	216.66	216.71	216.98	217.71	217.3	216.39	216.74	215.93	218.21	216.93	216.86	216.47	217.24	216.76	216.55	217.25	216.71	217.31	217.15	217.57	217.69	217.27	217.18	216.35	216.33	217.02	217.39	217.04	216.08	216.5
202.59	202.44	202.04	202.36	203.29	202.03	203.06	202.4	201.19	202.91	202.56	201.72	201.68	202.37	202.6	202.47	202.57	201.74	202.28	202.37	201.53	201.94	201.07	202.99	203.3	203.03	202.2	202.08	201.84	202.92	200.94	200.7	203.7	202.82	201.93	201.76	203.74	201.77	202.55	203.2	202.79	201.73	201.96	203.51	202.82	202.91	202.73	202.8	201.56	202.64
201.45	200.32	200.31	201.64	201.42	201	201.54	201.01	201.29	201.46	201.21	200.84	201.56	200.87	201.36	201.24	201.34	201.92	200.65	200.8	201.55	201.04	201.66	201.17	202.38	200.01	201.07	200.88	200.51	199.87	200.6	201.3	200.93	200.92	200.63	201.86	201.1	202.3	201.65	200.06	202.19	201.55	200.37	201.46	200.33	201.83	202.11	201.28	201.72	200.8
199.68	200.76	199.4	200.93	200.8	200.22	200.63	200.13	200.73	200.98	200.43	199.79	199.63	198.59	199.51	199.05	199.35	201.92	200.56	199.63	199.57	199.9	199.94	201.74	200.27	201.5	199.98	200.15	200.12	200.66	200.72	199.97	200.04	199.63	199.81	201.28	200.62	200.82	201.3	200.49	199.94	200.91	200.84	200.13	200.39	200.2	200.77	199.48	198.76	200.33
209.41	209.14	208.46	208.09	209.29	208.53	209.36	208.29	207.09	209.3	207.69	209.06	208.82	208.54	208.71	208.82	206.84	209.17	208.78	209.47	208.43	208.31	208.37	209.28	208.24	208.49	207.58	208.09	207.92	208.53	208.56	209.68	209	208.76	208.87	208.36	208	209.3	208.1	208.97	207.75	209.14	209.27	208.69	209.58	208.67	207.62	208.11	208.55	208.26
209.3	209	208.71	208.55	207.58	208.96	208.84	208.54	207.41	209.27	208.63	207.66	209.1	207.41	208.98	209.86	208.39	209.18	208.28	208.6	208.29	208.73	209.69	209.03	208.5	209.46	209.98	208.64	207.79	207.82	208.06	208.84	209.55	208.59	207.93	208.71	209.19	210.35	208.52	209.74	208.36	209.62	209.12	208.82	207.15	208.98	209.82	208.5	207.25	209.22
206.91	208.47	207.1	206.67	208.3	207.4	207.17	207.99	208.36	208.23	207.37	208.96	207.17	207.63	207.55	208.46	207.66	208.09	207.87	207.85	206.82	208.99	209.29	207.81	208.7	208.2	208.79	208.44	208.64	208.33	207.96	208.24	206.97	207.29	207.58	208.29	208.35	208.34	208.96	207.19	208.17	207.88	207.82	208.2	208.54	207.29	208.04	207.94	207.85	207.19
208.7	209.28	208.2	210.45	209.39	209.01	209.83	207.94	208.56	208.13	208.97	208.6	209.22	209.07	209.22	209.02	208.68	208.06	209.26	208.3	209.09	206.8	208.68	208.58	208.71	208.71	209.19	208.53	209.14	208.28	208.44	207.3	208.14	208	208.3	209.1	209.15	208.29	208.58	208.02	208.63	208.44	208.34	209.83	208.35	209.42	209.07	208.69	208.66	208.92
213.29	211.5	212.3	211.77	211.47	213.18	212.51	211.51	212.56	212.43	211.7	211.86	212.71	213.16	212.39	210.92	211.15	212.14	211.54	211.23	211.79	211.94	211.46	212.2	211.57	212.87	211.34	211.38	211.7	212.11	210.8	212.41	211.49	212.05	212.5	211.74	212	212.29	212.64	211.33	210.82	210.84	211.13	212.99	212.22	210.31	211.44	211.26	212.64	212.09
210.67	212.77	211.92	213.08	211.87	212.15	211.11	211.16	211.57	211.46	211.64	211.83	212.04	211.6	211.2	212	211.27	212.02	211.5	210.38	211.55	211.71	211.25	212.18	210.67	210.56	211.48	211.24	210.02	212.05	213.15	212.04	210.97	211.03	212.18	211.6	211.03	211.84	210.54	213.3	211.22	210.57	213.25	211.4	211.65	211.83	212.01	211.38	212	211.47
203.1	201.83	202.67	203.05	201.17	202.88	202.65	203.43	202.87	203.06	203.84	201.88	203.17	203.28	201.95	202.66	203.34	202.39	202.43	204.03	203.93	201.45	203.19	203.17	203.77	203.22	202.4	201.16	201.85	202.88	204.07	202.73	201.86	203.01	202.35	202.83	203.48	202.34	202.67	201.78	204.05	203.36	201.95	202.64	202.19	202.72	203.64	202.54	201.42	202.2
210.38	209.08	209.69	209.24	209.56	209.76	209.82	209.41	208.62	210.03	210.08	210.4	209.82	209.17	209.55	209.98	210.21	210.05	207.61	208.7	209.61	209.91	210.13	209.51	210.37	209.13	209.08	208.34	208.45	209.32	209.51	210.68	209.17	209.68	209.18	210.18	208.33	209.72	210.28	208.74	209.55	209.15	209.14	209.33	207.28	208.62	209.81	209.4	209.38	210.4
195.73	194.54	194.19	194.2	193.55	193.62	194.43	193.63	193.62	193.88	193.43	194.34	194.24	193.54	195.46	194.47	193.6	194.82	194.77	194.08	194.88	194.65	194.35	194.85	194.8	194.45	195.77	194.06	194.03	194.94	193.71	194.42	194.59	194.84	193.74	193.68	194.33	194.1	196.14	193.38	194.83	193.44	194.36	194.88	193.18	193.88	194.04	194.22	194.08	194.35
208.16	209.2	209.07	210.17	209	208.59	208.7	209.24	208.34	208.69	208.65	208.87	208.78	207.74	209.68	209.63	209.54	209.01	210.15	207.76	208.42	208.93	209.33	208.98	207.75	207.56	208.34	208.84	208.65	208.37	208.89	208.75	208.48	208.88	207.79	209.29	209.14	208.64	208.65	208.43	209.41	208.21	208.21	209.45	208.55	208.25	207.65	208.78	209.06	208.28
210.44	211.4	210.65	212.05	211.8	211.05	212.18	212.32	211.48	211.11	211.19	212.62	211.58	210.81	212.08	212.21	212.64	211.91	213.24	209.97	212.3	211.34	211.17	211.57	210.89	210.27	211.62	212.26	212.86	212.39	210.28	212.25	212.33	209.86	211.06	211.96	211.62	211.89	212.76	212.42	211.03	213.14	212.11	212.98	211.4	212.1	211.24	212.15	212.96	212.28
203.99	203.37	203.43	202.48	203.77	202.71	203.09	203.55	203.02	203.76	203.56	204.78	203.25	203.55	203.65	203.33	202.5	202.62	204	204.71	203.43	203.62	204.41	203.05	204.11	205.25	202.94	203.76	203.85	203.43	202.64	203.82	203.11	203.5	204.49	203.18	203.43	203.97	202.84	203.13	204.49	202.69	203.86	203.7	203.51	202.59	202.96	204.97	202.65	203.01
204.14	204.31	204.77	203.94	203.49	205.44	203.61	204.62	204.39	204.78	204.38	204.6	203.54	203.64	204.76	204.15	203.24	204.51	203.59	203.13	203.04	204.91	204.33	203.96	204.82	204.01	203.3	204.38	203.9	203.17	204.02	204.47	204.13	203.72	203.31	203.08	203.26	203.31	203.53	203.42	203.98	203.82	203.07	203.44	204.17	203.04	204.31	204.43	203.28	204.62
216.49	215.74	217.83	216.6	217.19	217.34	216.46	217.09	216.29	216.74	216.12	218	217.18	217.86	217.29	216.54	217.73	216.64	216.77	217.49	217.21	216.73	217.77	217.15	216.43	216.75	217.66	217.04	216.89	216.61	217.77	217.93	218.05	217.3	217.13	216.8	217.3	216.38	217.34	216.28	217.42	217.72	217.48	217.07	217.01	216.18	217.7	216.94	215.94	217.35
200.12	199.87	199.58	200.11	199.29	199.74	198.81	198.95	200.5	198.83	199.03	199.44	200.02	199.52	201.3	198.62	199.64	200.59	199.74	199.02	199.24	199.12	200.05	197.98	199.95	199.23	199.53	200.31	198.12	200.05	198.48	199.45	199.46	200.95	199.56	198.62	199.15	199.78	199.41	198.44	199.1	199.1	198.92	199.48	199.63	199.3	199.01	198.66	199.77	199.5
201.33	201.8	199.91	199.88	199.89	200.68	200	199.54	199.51	200.78	200.17	200.13	200.65	200.73	199.92	199.96	200.57	200.74	199.89	199.82	199.84	200.92	200.41	200.23	200.24	200.45	200.61	201.15	200.78	199.69	201.09	201.34	200.93	200.69	201.14	201	201.09	200.34	200.22	199.36	199.11	200.92	201.61	200.24	200.8	200.19	200.12	201.76	201.23	201.19
199.12	200.72	199.55	198.44	199.37	198.71	197.99	199.68	199.35	198.95	199.1	199.53	200.19	199.49	198.88	199.1	198.88	199.36	200.03	199.68	199.08	200.09	200.28	198.73	199.04	199.42	199.82	199.5	199.48	198.84	198.33	199.14	199.82	198.89	199.84	199.96	200.05	198.66	199.45	199.5	200	199.32	200.51	198.65	199.15	199.52	199	198.44	199.57	199.12
211.57	211.61	210.81	212.2	210.78	210.48	211.39	212.23	211.75	211.97	211.51	212.38	212.22	212	212.14	212.57	211.55	211.61	211.3	211.8	211.43	210.95	211.82	211.86	212.24	211.96	212.24	210.45	212.55	210.71	211.2	211.33	212.58	211.19	211.28	210.81	212.12	211.86	211.81	211.97	210.69	212.08	212.51	210.33	211.14	212.01	211.79	212.69	211.45	212.09
209	209.45	208.92	209.84	208.78	208.7	207.61	209.25	209.42	208.91	208.35	208.43	209.14	208	208.76	208.48	208.99	207.41	207.98	207.84	209.24	209.08	209.66	208.32	208.54	208.09	208.16	208.86	208.05	208.24	208.22	207.73	210.26	208.71	209.9	208.02	208.15	208.57	208.27	209.34	208.56	207.61	207.92	207.49	207.99	208.37	209.26	207.84	208.12	208.87
199.99	199.77	199.61	199.52	199.95	200.1	199.7	199.08	200.43	199.83	198.42	198.99	200.32	198.75	200.52	198.97	199.22	198.54	198.95	199.19	200.27	199.27	200.44	199.07	198.42	199.3	199.19	199.87	199.91	200.23	199.09	200.11	200.29	198.58	199.25	199.6	198.36	199.7	200.44	200.2	199.89	199.11	199.38	199.92	199.53	199.51	199.01	199.25	199.58	199.82
211.89	211.49	212.68	211.48	212.52	211.07	211.4	211.36	210.95	212.18	211.23	211.97	211.3	212.58	211.14	211.49	211.51	211.96	211.9	211.46	212.34	211.96	212.34	210.86	211.44	211.65	211.03	212.19	211.23	211.7	211.47	211.76	211.7	212.02	211.62	210.85	211.2	212.6	211.3	212.08	210.64	210.72	210.82	211.19	211.62	210.82	211.51	211.76	211.15	210.99
203.49	203.61	203.89	203.12	203.6	204.18	203.52	203.57	203.17	203.44	203.84	203.96	203.3	203.07	202.5	202.33	205.93	204.64	203.58	202.7	203.09	203.78	203.11	203.63	203.25	204.31	202.67	203.42	203.86	202.93	204.07	203.69	203.71	203.54	203.95	202.55	203.87	204.11	203.05	203.51	205.01	202.9	203.88	204.34	204.44	202.84	203.65	204.13	203.82	203.72
217.25	216.62	216.59	215.67	215.71	217.07	217.14	217.22	216.85	217.19	217.34	217.25	216.43	216.68	216.54	216.82	217.57	217.18	217.53	217.29	216.03	217.17	215.61	216.57	216.79	216.51	216.53	216.57	218.67	216.84	216.47	217.22	215.74	216.71	216.29	218.29	217.93	216.49	217.54	217.67	217.82	217.92	218.19	217.86	217.29	216.93	217.52	217.23	216.9	216.22
201.25	201.1	200.64	201.55	200.9	201.55	202.72	201.58	201.15	201.34	201.23	201.91	200.77	201.12	201.97	201.54	201.87	200.67	200.83	201.04	199.96	200.3	201.41	201.49	200.79	202.37	200.89	201.9	202.43	200.85	201.43	200.43	200.53	202.04	201.12	200.96	201.78	201.37	201.45	201.94	200.1	201.41	202.1	201.9	202.59	201.45	201.46	202.3	201.59	202.63
209.12	208.4	208.5	209.3	208.49	207.52	208.99	209.01	208.79	207.89	208.77	208.18	207.69	208.47	208.64	208.82	207.71	208.9	208.69	208.77	209.02	208.01	208.71	208.22	207.92	207.92	208.3	207.9	208.92	210.42	209.7	207.99	208.11	208.5	208.91	208.86	210.08	208.36	208.24	208.94	208.75	209.74	207.71	208.26	209.13	209.2	209.12	208.6	208.26	209.12
208.09	208.72	207.97	207.52	207.81	208.4	206.88	207.46	206.72	207.76	208.07	207.57	207.79	207.79	207.23	207	207.67	207.79	207.86	206.46	208.13	207.39	208.14	208.23	207.43	207.72	207.62	207.98	206.55	207.36	208.1	207.93	206.91	207.93	207.43	208.6	207.33	206.76	207.65	207.26	206.03	208.55	207.66	207.99	208.3	208.1	208.9	208.1	208.14	207.43
212.27	210.42	211.47	211.15	212.07	212.52	212.06	212.21	212.31	209.78	210.96	211.86	210.5	210.88	211.37	210.14	212.3	210.3	212.23	211.29	211.14	212.4	212.55	211.85	211.92	211.51	211.33	211.7	212.31	212.23	210.55	210.63	211.51	212.52	212.56	211.72	212	211.65	211.56	211.27	210.84	212.22	211.65	210.9	210.19	211.26	212.54	211.88	212.81	211.81
203.54	203.09	203.67	204.98	202.79	202.43	202.88	202.54	203.76	203.44	203.71	204.66	201.76	202.12	203.3	203.26	202.77	203.94	203.54	203.43	203.09	203.05	203.14	203.36	202.27	202.91	202.89	203.71	203.46	203.06	202.45	201.95	202.65	202.62	203.28	203.01	203	203	202.37	202.29	201.9	202.15	203.21	204.63	201.67	202.08	203.49	203.36	203.74	202.89
216.17	216.65	217.65	217.61	217.62	216.6	216.56	217.32	216.74	216.24	217.51	216.48	217.07	215.37	217.29	216.51	216.92	217.53	217.66	216.92	216.91	216.57	217.48	218.07	217.54	216.52	217.57	218.88	217.96	216.79	216.5	217.39	217.55	216.81	218.23	217.97	216.5	217.12	217.6	216.82	217.61	216.64	216.86	217.7	216.55	216.92	215.88	217.26	217.69	216.81
214.21	213.61	214.2	213.75	213.39	212.64	213.18	212.19	211.5	213.61	214.89	213.17	212.83	213.93	212.88	214.46	213.54	212.44	212.23	213.45	212.55	212.99	212.14	213.32	212.83	213.65	213.75	212.45	212.81	213.28	213.4	212.22	213.67	214.17	212.66	213.39	213.59	212.38	213.12	213.76	214.57	213.35	213.41	212.99	212.36	213.05	212.74	212.94	212.72	211.95
202.64	199.42	201.19	200.65	200.93	200.1	200.7	202.34	200.7	201.41	201.22	200.48	200.91	200.86	200.98	200.89	202.17	200.69	200.86	202.3	201.48	200.65	201.62	200.78	201.96	202.4	201.62	200.66	200.72	201.17	201.85	201.92	201.78	201.65	201.1	201.38	200.83	201.82	200.63	200.68	200.94	200.02	202.02	200.97	201.83	200.98	200.93	199.9	201.52	201.93
196.06	194.91	195.83	195.29	194.72	195.37	194.52	194.81	194.67	194.87	195.07	193.75	194.82	193.83	194.47	195.59	194.99	195.08	194.98	195.67	195.17	195.27	195.4	194.91	195.02	194.64	194.86	194.28	195.26	194.82	195.64	194.56	194.54	194.82	195.83	194.49	195.52	195.62	194.5	195.36	195.42	195.78	195.3	194.13	194.57	195.62	195.15	195.8	195.08	193.97
216.43	217.36	217.65	217.28	216.49	216.74	215.9	216.07	218.31	217.2	216.7	216.7	216.83	216.67	217.02	215.27	217.86	217.19	216.65	216.59	217.07	216.24	216.08	217.85	216.42	217.45	217.8	217.83	217.43	216.46	216.7	217.67	216.64	216.91	216.66	216.77	217.05	218.11	215.37	218.08	217.32	218.14	217.59	216.07	215.82	217.4	217.85	217.88	217.32	216.4
203.97	205.36	205.12	205.36	206.11	203.58	203.78	204.25	204.8	204.32	204.69	204.75	205.42	205.84	204.69	203.98	205.2	203.79	204.02	204.95	204.71	204.33	203.86	204.36	205.61	204.83	204.67	205.31	204.1	203.17	205.56	204.92	204.55	205.11	205.74	203.53	203.46	205.13	204.45	205.04	204.93	204.9	204.44	204.44	204.67	203.67	205.72	205.28	203.98	205.13
209.59	208.88	208.88	208.84	209.15	207.98	208.2	209.06	208.74	208.65	208.15	208.89	208.22	208.43	208.51	209	208.23	210.19	209.53	208.48	209	209.72	208.04	207.9	208.07	208.7	209.47	208.48	209.09	206.96	207.93	208.21	208.64	208.85	208.56	208.02	206.63	208.33	208.52	207.96	210.04	209.5	208.17	208.33	209.81	208.64	208.92	208.38	207.65	208.55
208.57	207.02	208	207.09	208.02	208.5	208.32	207.79	207.42	208.45	208.41	208.08	208.03	207.28	207.63	207.21	207.3	207.14	208.29	207.91	207.62	207.47	207.32	206.79	208.04	207.53	207.6	207.72	207.72	206.72	208.97	207.77	207.81	207.81	208.58	207.6	207.7	207.77	207.79	207.74	206.63	208.53	206.32	207.93	208.05	208.87	207.22	207.36	206.71	206.86
206.06	207.25	206.41	206.29	206.36	206.39	205.83	205.33	206.61	207.69	207.49	206.42	206.63	206.7	206.54	206.28	206.44	206.38	205.74	205.65	206.31	206.47	206.16	206.12	205.8	206.9	206.05	205.24	207.68	206.36	206.6	206.98	206.81	206.91	205.83	206.4	206.12	206.82	207.31	206.44	206.85	206.17	205.47	206.82	206.58	206.58	206.85	206.4	207.07	205.55
201.81	203.64	204.47	202.78	204.23	203.4	203.9	203.32	202.39	204.17	202.79	203.37	203.55	204.46	203.7	203.18	202.77	202.85	203.78	202.78	203.79	202.82	202.43	204.39	203.15	203.52	204.34	203.56	204.92	203.01	203.69	202.76	202.91	203.92	205.03	203.39	202.9	204.27	204.22	204.76	203.25	203.64	204.16	202.7	203.24	204.06	202.82	203.2	204.24	203.47
201.74	201.49	199.8	201.73	200.62	200.11	200.07	200.75	200.94	201	201.59	201.04	200.26	200.72	200.81	201.78	199.47	199.69	201.04	199.83	199.23	200.67	201.6	200.45	200.93	200.84	201.81	201.42	199.79	199.76	201.08	201.22	200.98	200.69	200.24	200.73	199.78	200.45	200.98	200.68	200.49	201.43	200.86	201.15	201.01	201.16	201.67	200.26	200.88	200.48
205.27	205.33	204.47	204.95	204.39	205.63	205.39	205	204.4	205.25	205.24	205.66	205	204.82	205.46	204.5	204.75	204.93	204.64	204.92	205.01	204.11	204.82	204.58	205.29	204.95	203.27	204.84	203.86	204.35	204.33	204.42	204.89	205.8	205.75	204.42	203.89	204.09	205.19	204.78	204.71	204.83	204.8	204.41	204.99	205.15	204.54	205.26	204.46	204.69
208.34	207.61	207.57	209.11	209.41	210.12	209.17	208.78	209.24	208.83	208.99	208.59	209.57	208.88	208.26	208.87	208.35	209.74	208.01	209.3	208.77	208.54	209.28	208.93	209.63	209	207.72	209	207.95	209.41	208.5	208.98	209.31	209.32	207.97	209.75	208.28	209.05	208.52	209.78	209.3	208.82	209.07	209.14	208.37	208.8	209.69	210.19	209.06	209.14
209.05	206.91	209.45	208.56	209.87	207.87	208.91	208.93	208.38	208.68	208.19	208.85	208.49	209.35	209.53	208.88	208.6	208.58	209.43	208.64	207.92	208.5	208.05	209.35	208.07	209.31	208.21	208.95	208.3	208.32	209.3	208.4	208.65	207.21	207.15	209.62	210.09	208.62	208.8	208.81	209.18	208.57	208.1	208.25	208.17	209.01	206.92	208.84	209	208.62
213.5	212.65	214.12	213.06	213.07	212.99	213.59	213.56	213.19	212.42	211.66	212.45	213.13	211.56	212.85	213.34	213.8	212.1	212.58	213.28	213.04	212.43	213.83	213.6	213.12	212.34	213.05	212.13	212.5	212.96	213.1	212.66	212.26	213.01	212.92	212.11	213.25	214.24	213.03	213.18	212.54	213.75	214.18	212.99	211.95	212.82	213.27	213.73	213.02	214.72
203.34	203.47	203.77	204.88	203.69	203.63	203.37	203.47	203.02	204.05	204.61	203.67	204.13	204.5	202.72	203.76	203.49	204.17	204.17	203.34	204.34	203.57	204.62	204.15	204.75	203.94	204.33	205.54	203.33	203.4	203.92	204.06	203.72	204.08	203.9	203.95	204.74	204.02	204.9	203.87	205.42	204.87	204.5	204.42	204.15	202.87	204.71	203.78	202.18	204.19
197.91	197.85	198.42	199.22	198.18	198.7	198.74	198.46	198.36	197.52	198.15	199.88	199.12	199.37	199.03	198.69	198.43	197.69	199.03	199.96	199.16	197.19	198.18	199.52	198.06	198.6	198.81	199.05	199.17	199.85	197.79	198.42	198.9	198.61	198.71	198.92	198.55	197.71	200.28	198.78	200.66	199.54	199.22	198.88	198.53	198.62	198.95	199.78	199.41	198.96
203.65	202.86	203.77	203.08	203.97	203.87	204.15	202.86	203.38	203.07	203.24	203.7	203.3	202	203.67	203.59	202.88	202.32	204.81	204.67	201.45	203.43	204.89	203.87	203.2	203.21	202.72	203.48	203.37	203.66	203.71	205.02	203.77	203.42	202.68	203.45	204.17	204.24	203.45	204.29	204.92	203.59	203.94	203.89	205	204.23	203.14	203.8	204.62	203.88
212.21	212.12	212.96	212.04	211.98	212.42	212.01	213.27	212.31	211.89	212.32	212.89	212.35	212.6	212.34	213.24	212.75	212.99	212.88	212.42	210.62	212.73	213.5	212.57	213.34	212.35	211.43	212.62	213.21	212.3	212.89	210.89	212.94	212.76	213.02	213.01	211.68	212.05	212.87	212.22	212.98	213.17	213.12	212.55	213.08	212.27	212.21	212.51	212.98	212.21
207.26	208.29	207.79	208.33	208.39	207.27	206.37	207.7	207.46	207.31	207.8	208.26	208.45	207.34	207.12	207.88	207.47	208.68	206.56	206.96	209.44	209.22	206.64	208.34	208.31	207.59	208.1	206.66	207.75	207.8	208.26	208.36	207.94	207.97	208.71	207.04	206.99	207.19	207.62	208.25	208.03	207.99	208.54	208.45	207.09	208.64	207.82	207.14	208.08	208.72
213.02	213.62	213.05	213.46	213.22	211.51	212.7	213.72	213.08	213.12	212.33	213.43	213.35	213.99	212.49	213.71	213.64	212.06	212.1	214.18	213.41	214.12	213.1	213.04	213.01	212.86	212.46	214.01	213.58	214.07	213.18	213.22	213.34	212.39	212.4	213.34	211.87	212.89	213.59	214.01	211.93	213.16	213.15	212.85	212.5	212.52	213.56	213.65	212.58	212.07
204.63	204.48	202.94	203.21	204.48	205.05	203.58	204.24	204.93	204.4	203.96	202.98	203.56	204	204.47	205	203.31	204.15	204.29	203.74	203.77	204.47	205.14	204.47	203.86	204.16	203.91	203.09	203.85	203.72	204.74	203.71	204.13	203.79	202.88	203.7	203.88	204.28	204.31	203.99	203.54	203.05	203.74	202.64	203.69	203.78	203.56	204.13	205.29	204.33
204.16	203	203.6	202.77	203.65	203.37	203.85	202.19	202.66	203	202.45	203.69	202.93	203.8	201.99	203.71	202.35	203.47	202.8	203.31	203.8	203.74	204.38	203.65	203.73	203.22	200.92	202.86	202.52	203.89	203.06	203.96	203.46	203.47	203.53	202.41	203.45	203.63	202.41	203.65	203.39	203.18	203.5	203.07	202.64	203.28	202.93	203.39	203.95	202.71
209.82	209.25	209.57	209.04	209.64	208.59	210.37	210.23	210.03	209.57	208.87	209.61	209.17	209.75	209.62	209.37	209.02	210.09	209.52	209.08	210.27	209.27	209.42	209.73	209.31	209.38	210.02	210.23	209.54	208.94	210	208.42	209.29	209.94	208.93	209.45	209.02	210.78	209.87	210.32	209.53	209.55	210.46	210.08	209.22	210.14	209.71	207.78	209.9	209.64
209.66	209.14	209.43	210.32	209.71	209.51	209.5	209.49	209.43	209.97	208.48	208.76	210.57	208.84	209.52	208.54	210.55	209.85	209.65	210.75	209.86	209.17	209.45	209.89	209.07	210.03	209.78	209.15	209.3	208.88	209.94	210.36	208.69	210.46	210.08	209.15	209.19	210.2	210.16	209.34	208.84	209.41	209.07	209.56	209.34	209.84	209.73	210.09	209.73	209.34
218.01	217.95	217.35	216.95	216.88	217.7	217.66	217.11	217.64	218.62	217.44	218.4	217.21	218.62	218.73	218.96	218.07	217.44	218.08	218.58	217.29	219.2	216.99	217.92	217.51	217.29	217.95	218.48	217.47	217.51	216.33	217.91	218.29	217.81	219.11	217.9	218.37	217.86	217.76	217.81	217.07	218.17	217.56	218.83	218.57	217.09	218.5	218.15	216.89	218.56
204.91	203.89	204.57	204.48	204.63	204.09	204.19	202.97	203.9	203.4	203.78	202.87	203.82	203.22	202.71	203.29	202.84	204.33	203.6	202.51	204.04	203.71	205.38	202.13	203.33	204.68	204.25	203.35	202.98	202.66	203.88	203.8	203.33	203.49	204	203.79	204.12	204.54	203.29	203.61	203.5	203.6	204.36	203.92	203.38	203.6	203.49	204.01	202.83	203.93
200.33	199.92	199.7	200.25	200.26	200.74	198.9	199.78	199.63	199.58	198.83	199.97	200.26	199.84	199.62	199.72	200.4	200.55	200.81	200.04	199.65	201.07	199.8	200.06	199.15	199.02	199.27	200.27	199.47	199.28	199.65	199.14	200.55	199.32	200.05	199.51	199.41	200.12	199.89	200.15	199.34	200.34	198.94	199.51	200.15	199.44	199.77	199.99	200.47	199.08
203.26	202.47	203.27	204.04	204.66	204.29	203.84	203.17	202.9	202.98	203.54	203.23	202.76	202.01	204.37	202.95	203	202.49	203.6	202.26	203.19	203.61	202.03	204.18	203.9	203.32	203.11	203.44	202.03	202.42	203.2	202.99	202.32	203.97	203.41	203.91	203.41	203.5	203.37	203.78	204.17	203.8	202.89	202.5	204.46	203.18	203.24	203.18	203.1	202.75
209.77	209.59	209.2	210.01	209.76	209.11	210.69	210.01	208.94	210.51	208.91	209.49	209.05	210.44	210.68	210.07	209.38	209.77	209.72	208.8	208.85	210.27	210.02	209.5	208.71	210.08	209.02	209.06	210	210.16	208.45	209.11	210.02	208.91	209.1	210.65	209.7	209.7	210.39	210.62	208.91	208.28	209.32	208.77	209.78	210.19	209.14	209.4	209.19	209.51
216.7	216.68	217.31	217.41	216.84	216.78	216.85	217.46	216.9	217.17	217.14	218.11	217.92	218.1	215.77	216.52	217.21	215.41	216.92	217.46	217.74	216.47	217.87	215.92	216.66	216.49	216.27	215.87	217.63	217.02	216.04	216.99	217.11	217.18	217.33	216.19	217.35	216.04	217.22	216.84	217.3	217.03	218.13	216.66	216.77	218.72	216.97	216.81	216.1	216.9
201.12	201.15	200.39	199.99	199.89	199.7	201.49	200.09	198.81	200.37	199.53	200.5	200.04	199.77	200.6	201.23	199.92	200.5	200.94	199.73	200.22	200.45	200.1	200.49	200.61	199.14	200.35	200.31	199.94	200.8	200.22	200.96	201.08	200.5	199.42	200.25	200.35	200.13	202.33	200.12	200.33	201.34	200.84	201.02	200.24	200.27	200.02	200.26	200.67	199.83
216.21	216.82	217.94	216.69	215.44	217.21	216.87	217.11	216.65	216.81	217.5	217.38	215.83	217.59	214.73	217.67	218.29	216.72	217.48	217.55	215.68	217.62	216.65	217.86	216.68	218.52	217.66	217.48	218.03	216.95	217.31	217.58	218.15	216.39	216.84	217.23	216.57	216.45	218.53	217.64	216.44	217.4	217.03	215.88	217.15	217.37	217.19	216.85	216.15	216.57
208.56	207.44	208.62	207.58	209.1	208.39	207.02	208.29	208.82	208.25	207.82	208.18	207.99	207.9	208.5	208.96	208.04	207.09	208.41	206.76	207.83	207.77	208.11	208.2	207.92	207.75	208.31	208.24	207.89	207.42	208.23	207.87	208.4	208.21	207.41	207.9	207.36	208.21	208.77	207.86	207.99	207.61	208.73	207.59	207.43	208.72	207.62	208.12	208.02	208.4
207.99	207.4	207.66	207.38	208.09	207.59	207.96	207.1	207.5	208.73	207.46	207.89	207.97	207.98	206.73	207.66	209.26	206.75	208.63	208.15	207.61	207.85	207.26	208.31	207.43	207.51	207.94	207.51	208.56	207.89	208.84	207.99	208.51	209.45	206.99	208.32	207.4	207.19	208.67	206.55	207	208.42	209.3	207.29	207.9	207.79	206.77	208.97	208.26	208.88
201.02	201.04	200.39	200.87	200.14	200.35	198.57	199.04	199.94	199.76	200.28	201.23	198.68	199.6	200.37	200.19	199.23	200.2	200.23	200.69	200.72	200.54	198.7	200.24	200.14	200.86	200.25	201.29	200.77	199.17	200.39	200.34	199.67	200.76	201.17	199.64	200.25	199.98	199.6	200.48	200.01	199.77	200.67	200.35	200.76	200.39	199.52	200.59	201.24	200.33
213.47	212.37	213.05	213.33	212.48	212.52	212.97	213.47	213.6	212.52	212.54	212.76	212.94	213.19	213.06	213.16	213.3	212.36	212.62	213.23	212.13	212.74	212.49	211.84	213.42	212.54	214.24	212.66	212.61	213.42	212.91	212.18	213.2	212.69	213.69	213.93	214.18	212.95	213.54	214.28	213.14	213.24	214.26	212.54	213.38	213.79	211.91	213.15	213.17	213.11
207.84	208.14	209.44	210.15	208.37	209.79	208.64	208.64	207.77	208.65	208.35	209.45	209.96	207.76	208.53	209.02	208.56	208.92	208.17	207.3	207.41	208.06	209.52	209.32	207.92	208.4	209.01	209.05	208.7	208.65	209.4	208.02	208.34	209.3	209.32	208.31	209.56	208.54	209.8	208.13	208.34	208.84	208.31	209.07	208.97	209.16	209.6	208	208.05	209.16
201.58	200.39	202.41	202.46	201.64	202.54	202.04	202.85	202.5	202.23	202.85	202.45	200.96	201.53	202.81	202.96	201.46	201.79	201.31	202.46	202.54	202.01	203.52	202.39	202.37	202.9	202.55	200.58	203.23	202.53	201.59	202.6	202.43	201.6	201.79	202.1	202.57	200.99	201.82	202.08	202.69	202.71	204.25	202.55	202.99	202.68	202.26	203.6	202.71	202.75
207.97	208.56	208.96	208.52	209.37	209.64	207.83	208.96	207.28	207.34	207.25	209.27	208.26	208.79	208.08	207.9	208.99	208.13	207.86	208.66	210.01	210.32	209.2	207.76	207.91	208.55	208.48	208.72	208.71	208.41	208.8	207.43	207.8	209.87	208.11	208.51	208.05	207.94	208.55	209.16	209.19	208.43	208.11	208.69	208.52	209.3	209.3	208.67	208.09	208.39
212.17	213.64	213.72	212.82	212.98	213.18	211.92	212.51	214.11	213.67	212.6	213.3	213.62	213.28	212.92	213.14	212.7	213.91	212.88	213.6	213.1	212.22	212.47	213.2	214.15	212.74	212.6	213.19	213.13	213.69	213.87	213.89	212.69	212.53	214.13	212.68	213.71	213.7	213.24	213.08	213.62	212.86	213.04	212.94	212.54	212.57	212.87	213.72	212.85	213.04
207.85	208.76	209.47	208.32	208.44	209.22	207.99	209.2	207.83	207.52	208.73	208.34	209.48	208.94	208.31	207.36	208.28	209.15	209.39	208.83	209.02	208.58	209.33	208.97	209.63	207.43	209.02	209.57	209.25	208.82	208.6	208.28	207.71	207.39	209.14	209.57	208.98	208.9	208.17	208.99	207.99	208.79	208.2	208.93	207.77	208.87	208.93	208.43	207.99	209.13
210.78	211.12	212.04	212.71	210.86	211.92	212.28	211.15	210.7	211.44	212.17	211.39	210.79	210.68	210.74	211.21	212.12	211.94	211.91	212.16	211.68	211.61	211.63	210.68	210.81	212.47	211.33	210.82	210.74	212.93	211.28	212.12	210.8	211.55	210.52	212.04	211.36	212.06	210.75	211.45	211.14	212.71	211.61	212.01	210.82	211.48	212.53	211.21	211.09	209.86
194.38	195.08	196.53	195.01	194.8	195.02	194.05	195.1	194.56	194.98	194.79	195.72	196.03	195.54	194.9	194.75	194.98	194.54	195.1	194.21	194.24	195.28	195.54	195.95	194.66	196.11	195.55	194.79	194.8	195.95	194.85	194.59	195.95	194.52	195.44	195.87	195.35	194.58	195.15	194.5	195.67	194.3	194.64	195.21	196.33	195.19	194.74	195.8	195.82	195.22
204.5	202.68	203.65	204.4	204.6	203.54	203.83	203.72	203.98	203.29	203.79	204.79	203.57	203.54	204.95	203.38	204.44	204.77	202.93	203.86	203.99	204.72	203.82	202.78	204.42	204.25	205.17	205.07	203.35	204.86	204.45	204.15	203.94	203.05	204.19	203.57	203.15	203.44	202.97	203.62	202.78	203.13	203.07	204.21	204.67	204.04	203.11	203.9	204.91	203.79
199.46	198.84	199.06	199.49	199.03	199.49	199.28	199.54	199.72	198.69	199.18	199.56	199.57	198.93	198.95	199.62	199.72	199.7	198.73	199.2	199.54	199.1	198.93	198.7	199.79	199.43	198.63	200.25	199.45	198.98	199.24	200.56	199.1	198.71	199.63	200.6	199.26	199.44	199.69	199.08	199.38	198.49	198.97	199.73	199.55	199.46	199.07	198.72	199.84	201.01
213.31	212.75	211.62	211.92	211.39	212.39	211.91	211.88	212.65	211.87	212.3	212.31	212.09	212.5	211.81	211.68	214.18	212.41	211.34	212.83	212.64	211.9	212.15	211.94	211.21	212.51	212.61	213.53	212.17	212.61	212.42	211.81	211.86	210.62	213.1	212.85	212.84	212.68	213.34	212.23	212.83	212.2	212.41	213.67	212.06	212.44	212.42	212.35	211.53	212.5
205.15	203.76	203.85	204	204.33	204.29	203.8	204	203.13	204.63	204.66	203.73	203.3	203.61	202.57	203.59	203.2	204.01	203.51	203.76	203.62	202.97	204.61	205.02	203.32	205.38	204.62	203.72	204.2	203.14	203.82	203.56	203.66	202.48	204.62	204.05	202.68	203.73	204	203.86	204.35	203.87	202.77	203.4	203.05	205.59	203.94	204.58	203.66	204.58
204.39	204.46	202.71	203.25	203.6	203.19	203.74	202.98	202.26	204.11	203.87	203.51	202.86	203.4	204.03	203.31	203.53	204.39	203.63	203.03	203.05	202.28	204.29	204.65	203.63	204.28	203.51	202.61	204.3	203.38	203.92	203.1	203.65	204.13	202.78	204.03	204.22	203.72	203.91	203.82	204.42	202.94	203.07	203.73	205.22	203.37	202.08	202.91	203.13	203.59
210.72	211.51	211.5	211.12	212.21	211.01	212.34	211.89	211.24	211.37	211.12	210.95	211.28	212.13	211.55	210.34	210.99	211.3	212.2	211.72	211.99	211.35	211.6	212.36	211.06	211.64	211.69	212.39	211.29	211.41	211.67	211.36	210.93	210.96	211.36	210.67	211.65	212.22	211.33	209.95	211.31	211.06	210.91	212.8	212.07	212.66	212.9	210.57	211.63	213.09
203.48	204.57	203.66	203.67	204.06	203.92	203.24	204.06	203.36	203.85	204.08	203.13	203.78	202.96	202.9	203.57	203	203.7	202.92	203.44	203.9	202.79	204.64	203.59	203.77	203.82	203.82	203.51	203.32	204.06	202.64	202.84	202.92	203.01	204.17	204.34	202.94	203.81	202.98	203.47	202.64	202.54	202.73	203.58	204.21	203.61	203.32	203.63	203.34	203.17
203.66	202.98	201.87	201.92	201.84	202.4	202.65	202.52	203.37	202.45	201.55	201.52	203.16	201.19	202.57	203.34	202.29	202.16	202.99	203.56	203.65	202.03	202.62	203.3	203.08	202.53	202.66	202.18	201.78	201.91	203.65	202.92	201.99	203.44	202.37	202.26	202.88	204.02	202.84	202.82	201.64	202.36	201.53	202.64	202.32	203.78	202.76	202.35	202.46	201.81
202.69	202.74	202.44	202.39	202.52	202.26	202.37	202.42	202.88	203.6	202.71	203.57	203.1	202.48	202.13	202.16	202.68	202.6	202.45	203.07	203.74	202.44	202.98	202.18	202.82	202.77	201.57	202.56	202.59	202.67	202.29	201.93	201.7	203.06	202.88	202.59	202.42	202.71	203.05	204.24	202.65	202.22	203.15	202.52	202.21	202.11	202.84	202.74	203.88	202.5
211.25	211.91	211.72	210.68	212.27	212.28	212.18	211.22	212.21	211.5	210.56	211.8	211.5	212.69	210.98	210.49	211.93	211.27	210.21	211.92	211.23	211.18	211.51	211.74	211.47	211.46	211.35	211.55	210.84	212.08	212.08	212.69	211.01	211.98	212.34	210.94	211.57	210.31	211.32	212.25	211.57	212.2	210.7	212.61	211.57	211.72	212.35	212.03	211.05	212.22
205.85	207	206.7	206.64	206.26	205.55	206.12	206.51	206.18	205.94	206.62	207.5	206.78	205.92	206.39	205.18	206.71	206.05	206.06	205.95	206.5	206.31	206.11	207.26	206.53	205.68	206.93	206.44	206.56	206.53	206.83	206.01	206.68	206.23	206.51	206.12	206.07	206.57	206.22	206.78	206.19	206.24	205.94	207.19	206.9	205.17	207.5	206.14	205.77	206.68
207.46	207.26	208.34	208.94	207.15	207.65	207.04	207.83	208.34	207.6	208.13	207.69	207.9	208.16	208.85	208.32	206.83	207.27	208.51	207.84	207.94	208.42	208.59	207.82	207.8	208.04	207.77	208.35	206.44	207.79	207.63	207.5	207.55	208.66	208.28	207.92	207.42	207.88	207.76	206.96	207.47	207.57	207.58	208.01	207.69	206.67	206.58	206.74	207.92	207.67
202.61	202.87	203.25	203.97	203.17	203.55	204.46	204.5	204.51	203.33	202.96	204.09	204.03	203.7	203.05	203.85	203.46	203.72	205.13	203.89	203.86	203.25	204.25	204.11	203.99	204.81	204.43	203.8	203.81	203.51	204.38	204.48	203.26	203.42	203.2	202.88	203.45	203.64	203.3	202.68	203.67	204.01	203.12	203.84	203.86	202.99	204	202.94	204.63	203.98
213.09	212.93	212.36	212.18	210.54	212.02	213.92	213.38	213.08	211.7	212.87	212.6	212.42	212.79	212.81	212.54	213.16	212.3	212.66	213.09	212.19	212.92	212.7	211.04	212.02	211.75	214.21	212.31	213.58	212.54	213.02	212.69	213.5	212.44	211.95	212.02	211.03	212.24	213.14	210.95	212.31	212.55	213.47	212.95	212.13	211.85	212.58	211.36	212.64	212.94
203.19	202.25	202.45	203.34	203.54	203.12	203.15	202.79	204.02	203.14	204.47	203.17	203.05	203.13	202.84	203.88	203.9	203.05	203.8	202.84	202.91	203.86	202.46	203.77	202.95	203.07	203.65	201.07	203.51	202.34	203.88	203.69	203.22	203.41	203.2	203.23	204.26	203.28	202.84	202.93	203.65	202.98	203.39	204.71	203.65	202.9	203.12	202.7	203.19	202.79
207.56	207.15	207.87	208.84	207.27	207.51	207.48	206.86	206.4	209.08	207.29	206.66	208.3	207.66	208.32	207.98	207.86	207.76	209.11	207.68	207.81	207.11	206.27	207.45	207.92	207.34	208.85	208.4	207.59	207.21	207.52	207.52	207.96	207.99	207.8	205.97	206.33	207.67	209.04	207.4	207.77	208.3	207.35	207.25	208.71	206.76	207.96	207.35	206.87	207.06
203.25	202.57	202.74	202.84	201.5	204.11	202.49	202.48	202.45	204.12	203.47	204.09	203.16	202.93	203.17	202.52	202.44	202.02	202.38	203.34	202.73	203.13	203.45	202.71	204.45	203.03	203.78	203.54	203.68	204.5	203.6	203.45	203.28	202.51	203.99	202.76	202.81	201.98	204.05	203.71	203.57	203.47	203.04	203.38	203.15	202.77	202.79	202.36	202.8	202.89
202.77	202.86	203.25	203.9	202.26	203.14	203.02	203.12	203.1	203.27	203.63	202.52	201.75	204.28	203.65	203.02	203.02	204.07	203.24	204.24	203.18	203.94	202.44	204.31	202.5	202.78	204.13	203.12	203.38	203.44	203.21	203.4	203.38	203.36	203.94	203.08	204.03	202.14	202.91	203.77	202.41	204.29	203.32	202.48	203.59	203.62	203.29	203.66	202.91	202.53
210.19	209.89	210.05	208.74	209.7	209.6	208.64	209.03	209.75	209.57	209.69	209.35	210.31	209.37	209.78	210.01	209.95	209.55	208.97	209.07	209.94	209.41	209.56	209.9	210.57	209.19	208.74	209.45	209.95	209.85	210.6	209.24	209.07	209.48	208.97	209.42	210.29	210.63	208.89	210.13	209.44	209.29	208.67	207.95	209.3	209.82	210.26	208.88	209.01	210.37
209.06	208.69	208	208.08	207.97	208.71	208.21	208.55	207.68	208.96	208.86	208.8	208.38	208.84	208.93	208.81	208.41	208.62	207.66	208.02	209.75	207.8	207.9	208.55	208.99	208.17	208.05	208.49	208.32	208.92	209.35	208.69	208.61	208.12	207.76	208.86	208.44	208.42	208.8	208.56	209.47	209.76	208.56	208.02	209.24	207.86	209.5	208.5	209.15	209.94
207.64	207.28	207.11	207.43	207.43	207.45	208.03	207.81	207.93	206.37	207.76	208.82	207.14	208.59	206.98	207.33	206.69	208.14	207.76	206.15	208.14	207.54	208.15	206.98	206.56	208.3	207.98	206.84	207.89	206.54	207.14	206.17	207.68	208.42	207.76	207.32	207.9	208.68	207.04	207.46	207.4	206.85	207	208.41	206.96	206.76	207.63	207.99	206.46	206.78
208.72	209.23	208.11	208.82	208.96	208.43	209.23	208.08	208.52	208.93	207.81	208.33	209.29	209.7	209.24	208.21	207.67	208.97	209.13	207.36	209.63	209.44	208.66	208.05	209.14	209.78	209.33	209.53	209.25	209.41	209.26	208.64	208.61	209.83	208.72	209.23	208.65	207.51	208.63	209.86	209.46	208.37	207.86	208.56	208.68	209.64	209.34	208.6	209.83	209.21
209.83	209.42	208.47	209.29	209.11	208.47	208.9	208.81	209.16	206.99	207.85	209.81	207.89	207.96	208.97	209.78	208.57	208.52	207.37	209.1	208.62	208.99	208.56	208.06	209.96	209.15	209.24	209.41	209.3	209.03	208.57	208.03	210.38	209.46	209.28	207.74	209.11	208.87	209.06	208.35	208.94	209	208.33	209.14	209.1	208.62	209.86	209.09	209.24	208.63
212.69	211.96	211.96	211.88	212.39	212.37	212.42	211.58	211.13	211.47	211.49	211.56	211.8	212.62	211.89	211.68	210.23	211.5	211.45	211.51	211.92	211.36	212.28	211.88	211.96	211.77	211.61	212.12	212.69	212.65	211.76	212.82	211	212.21	211.81	212.68	211.58	211.08	212.38	211.83	211.68	211.57	212.42	211.16	211.94	212.75	211.43	210.92	211.74	211.71
217.52	216.67	216.82	217.47	215.95	218.08	217.28	216.42	216.48	216.38	215.39	216.22	217.32	217.8	217.68	217.63	216.97	217	216.3	217.68	217.55	216.64	217.85	217.07	216.59	216.82	217.3	218.14	216.84	215.89	217.16	217.37	215.73	216.38	217.94	217.26	216.78	215.96	217.06	217.32	217.19	216.48	217.33	216.77	216.71	216.57	217.54	216.23	218.26	215.63
199.14	200.77	200.78	200.92	200.32	201.34	201.45	199.53	199.44	201.39	200.86	199.44	200.45	202.12	200.22	200.53	200.28	200.6	201.05	199.5	198.67	199.15	201.24	200.72	200.21	200.95	200.58	200.81	200.06	199.71	199.26	199.94	200.52	200.32	200.94	202.12	201.04	200.52	200.22	200.42	200.87	199.89	199.01	200.53	200.18	200.63	199.98	200.43	201.03	199.43
201	201.38	202.71	200.88	201.62	202.36	200.82	200.93	200.84	200.68	201.34	201.84	200.42	202.09	201.22	202.39	201.35	201.45	200.9	199.75	201.15	200.7	201.14	201.46	201.83	200.72	200.99	200.63	200.73	201.27	201.35	201.52	202.14	200.94	201.05	201.46	201.4	201.01	200.83	202.64	200.94	200.99	201.4	201.19	200.57	201.21	201.37	201	202.09	200.78
207.04	208.06	207.33	208.39	208.68	206.68	209.05	207.52	207.43	207.18	208	208.71	208.61	209.03	207.96	208.2	207.93	207.14	208.24	206.72	207.85	208.43	207.68	206.55	208.22	208.17	207.26	207.12	207.09	208.24	208.61	208.9	207.94	207.06	208.34	208.55	207.24	208.49	208.28	207.32	207.67	209.25	208.57	207.39	207.97	207.58	207.09	208.21	208.56	208.06
200.29	200.18	199.99	199.96	199.72	200.44	199.95	200.11	200.52	199.53	200.83	199.99	201.12	200.03	200.19	199.6	200.96	199.24	201.36	200.58	199.13	201.04	199.56	199.34	199.33	200.85	200.54	200.43	200.62	200.07	199.72	199.95	200.81	198.71	199.93	200.26	199.62	200.85	201.26	199.51	199.06	200.19	199.99	199.84	200.3	200.17	201.58	199.32	200.86	199
212.34	212.84	212.28	211.95	212.3	212.09	212.27	213.84	213	211.45	212.49	211.86	212.54	212.8	212.15	212.67	212.09	212.63	211.46	212.66	212.1	211.98	212.56	211.96	213.19	213.4	213.19	212.98	213.63	213.08	213.15	212.37	211.55	212.03	211.62	211.95	212.73	212.17	212.27	212.45	211.93	212.53	211.63	212.7	213.19	211.68	211.33	212.21	212.07	213.2
207.77	208.38	207.41	207.23	207.22	207.66	207.58	208.31	208.26	208.81	208.04	207.85	208.14	207.96	207.3	207.54	207.66	207.58	208.36	208.32	207.86	207.66	207.01	208.63	207.64	208.12	207.29	207.2	208.35	207.29	207.78	207.8	207.34	207.25	207.67	207.21	207.87	207.88	207.92	207.09	206.83	205.89	207.42	206.54	207.55	207.92	206.92	207.12	208.21	207.64
202.57	202.06	202.72	200.98	202.13	202.11	201.84	201.76	202.78	201.92	203.5	203.36	202.31	202.9	201.93	201.34	202.3	202.64	202.24	203.36	201.64	202.1	201.72	201.64	201.75	202	201.29	202.81	202.76	202.39	202.87	202.63	203.15	201.53	202.8	202.08	202.56	203.69	202.22	202.46	202.5	201.47	203.62	203.23	201.73	203.54	200.8	203.28	202.59	202.68
211.21	211.02	211.28	212.7	212.22	211.37	211.05	212.38	212.31	212.46	212.74	211.81	210.66	213.19	212.3	212.13	211.35	210.67	212.86	211.67	212.76	211.97	211.03	211.88	211.8	212.2	212.25	211.81	211.41	211.49	210.94	212.23	210.75	212.96	211.79	210.51	211.47	212.49	211.95	211.27	211.88	212.59	212.45	211.53	212.4	212.16	210.37	211.86	212.96	212.67
208.31	209.11	208.39	208.59	209.01	209.09	208.98	207.83	208.36	207.6	208.1	208.87	209.3	207.84	208.37	209.07	208.05	208.34	208.77	207.77	209.55	209.15	209.17	208.08	209.16	208.67	208.51	209.6	209.15	208.02	208.35	208.71	209.24	208.88	209.45	210.07	208.78	208.83	208.66	207.75	208.53	208.65	208.64	209.78	209.38	208.87	208.09	209.49	209.4	209.17
202.65	202.48	202.34	203.39	202.16	202.68	201.83	203.25	203.2	202.06	202.61	202.76	202.25	203.46	203.31	201.33	203.13	202.16	202.53	202.16	203.25	202.6	202.84	202.47	202.94	203.4	203.28	203.44	201.98	202.16	204.42	202.72	202.62	202.36	202.28	201.39	203.26	202.31	202.37	203.67	203.11	201.21	202.13	202.4	202.87	203.54	202.5	202.56	203.78	202.27
199.41	198.75	198.32	200.06	198.95	198.8	198.25	198.86	198.45	198.21	198.98	198.79	199.51	199.49	198.95	199.37	198.9	199.81	198.02	198.38	198.72	198.77	198.95	199.27	198.45	200.14	198.55	199.06	198.03	198.92	198.23	198.79	197.47	197.1	198.06	198.73	198.38	198.57	198.64	197.88	197.8	199.73	198.04	199.64	198.25	200.06	199.18	198.81	198.97	198.11
208.68	210	207.86	209.06	208.63	207.74	209.64	207.69	208.46	208.02	210.22	209.3	208.81	208.74	209.65	209.44	207.94	208.96	209.17	207.93	207.84	208.99	208.41	208.71	207.82	208.1	209.29	207.24	209.31	209.32	208.92	208.35	208.29	208.07	208.16	208.52	208.5	208.07	207.46	208.86	208.09	208.4	208.2	209.74	208.38	208.18	208.66	208.15	208.66	208.12
209.14	209.22	209.59	210.88	209.17	210.03	209.07	209.34	209.55	209.11	210.18	210.38	211.01	209.52	210.07	209.95	209.26	209.02	209.14	209.83	211.8	210.34	210.65	208.98	209.48	209.85	208.75	208.65	210.19	210.24	210.03	209.94	208.02	209.85	209.54	208.81	209.94	208.64	208.59	208.77	209.3	209.88	209.47	209.89	209.38	208.92	208.38	210.37	210.42	208.19
204.12	204.02	202.86	203.88	204.11	203.44	203.09	202.72	203.23	203.38	203.55	203.48	203.55	204.6	202.51	202.56	203.21	203.55	203.96	203.08	204.15	203.26	205.21	203.93	203.13	202.38	202.82	203.71	203	203.11	202.62	202.92	203.63	202.72	203.88	203.53	202.06	203.68	203.42	203.81	203.12	203.89	203.21	203.55	202.47	202.16	202.18	203.09	203.72	203.93
203.33	203.08	205.1	203.41	204.41	203.16	203.82	203.45	202.91	203.6	203.41	203.24	203.87	203.41	204.1	204.15	203.65	203.73	203.79	203.74	204.35	203.14	204.44	204.88	204.37	204	203.56	204.34	204.86	203.81	203.94	203.11	203.14	204.53	204.48	203.78	204.01	203.25	204.35	204.8	203.58	204.31	203.96	203.5	205.12	203.1	203.82	204.39	204.04	204.48
208.51	207.92	208.69	207.75	207.63	208.83	208.69	208.43	209.17	207.24	208.5	208.02	208.97	208.68	208.53	208.13	209.34	209.01	207.82	208.11	208.56	208.78	209.01	208.77	208.63	208.37	207.8	208.69	207.12	208.25	208.61	208.88	208.57	207.57	209.71	208.09	208.77	208.48	208.2	209.96	208.48	207.11	208.41	208.63	208.83	208.56	208.85	208.64	208.44	209.07
203.55	202.57	203.91	202.62	202.6	203.16	204.09	203.17	203.38	203.35	203.19	202.63	203.32	202.82	204.93	202.6	202.91	202.75	202.91	203.24	204.16	203.34	203.84	204.35	202.52	202.93	202.24	203.77	202.75	204.26	203.13	201.58	202.55	203.85	201.83	203.34	203.36	202.75	203.2	204.29	203.38	203.55	203.37	203.68	202.4	203.1	202.69	204.23	202.57	202.58
208.8	207.14	206.5	207.46	207.36	208.03	207.11	207.27	206.95	206.97	208.96	207.83	207.49	207.45	208.34	207.36	208.67	208.45	207.12	207.12	208.49	206.33	207.13	207.28	206.59	207.73	208.4	208.2	207.01	207.13	207.39	207.68	207.89	208.83	208.23	208.83	207.09	207.95	207.24	207.59	207.58	207.24	209.02	207.94	208.42	207.84	207.93	207.63	206.89	209.2
208.27	207.23	207.62	208.1	207.89	207.7	207.27	208.92	207.95	207.43	208.03	207.85	207.42	207.19	206.91	207.48	208.37	208.13	207.24	208.73	208.45	207.5	207.32	206.72	207.03	208.84	208.55	208.28	207.12	207.56	206.91	207.21	205.98	206.98	206.87	207.61	208.73	207.51	208.74	208.61	208.54	207.76	208.02	206.22	208.17	207.63	206.66	208.65	208.14	209.14
212.28	212.64	212.35	212.73	213.63	213.94	212.32	213.69	213.27	214.08	213.8	212.23	213.09	211.95	213.84	212.6	213.09	213.16	213	214.59	212.29	211.66	212.63	212.37	213.55	213.3	212.9	213.36	213.11	212.25	213.15	213.14	212.68	212.94	212.84	213.68	212.18	213.15	212.38	213.56	213.21	212.61	212.41	211.88	212.65	213.66	212.73	212.91	213.32	213.03
204.35	205.46	204.46	203.65	205.21	205.11	203.53	204.47	204.8	203.52	204	204.58	203.95	204.39	204.22	205.1	204.59	204.84	204.13	204.78	206.06	205.22	204.7	205.09	204.11	204.5	204.29	203.99	204.75	204.32	204.82	205.21	204.78	204.92	205.15	204.98	203.95	205.1	204.76	204.12	205.19	202.82	205.11	204.36	205.4	205	204.61	205.78	204.05	205.07
198.07	199.08	198.51	198.58	198.88	198.26	198.49	199	199.14	197.22	199.2	199.08	198.4	198.62	197.91	198.43	199.46	198.85	198.49	197.11	198.18	198.66	198.71	197.41	200.67	198.81	198.92	197.86	197.43	198.78	200.13	197.96	198.13	198.81	198.58	198.65	198.16	198.46	198.03	198.51	198.03	198.33	197.78	198.09	198.92	197.97	197.75	197.15	198.14	198.52
203.28	203.37	203.78	203.4	204.1	203.52	203.62	203.98	203.89	203.61	203.93	203.24	203.81	204.91	203.38	202.98	204.02	204.17	204.09	203.82	202.56	203.04	205.62	204.07	203.65	203.38	203.76	204.07	204.16	203.37	203.03	203.95	203.07	204.08	204.58	204.13	204.2	203.61	203.79	203.83	203.72	204	202.43	202.86	204.17	204.77	204.68	204.48	203.06	203.32
208.68	208.61	208.32	208.84	208.34	208.27	208.7	208.44	208.73	209.57	208.76	208.57	208.81	208.11	208.11	208.43	207.8	208.88	209.53	209.05	209	208.68	207.33	208.92	208.05	208.04	208.25	207.38	208.88	208.78	208.65	208.94	208.48	208.42	208.43	209.02	209.04	209.37	208.14	207.79	207.99	208.09	209.06	207.82	208	208.44	207.89	208.84	208.3	207.99
202.61	203.05	201.41	202.51	201.82	202.9	203.15	201.6	203.03	202.38	202.75	201.97	202.19	202.01	204.38	203.32	201.86	203.14	201.86	203.7	202.23	202.45	202.53	202.81	202.67	202.89	202.92	201.78	202.93	201.92	203.28	202.58	203.27	202.51	202.69	203.44	201.46	203.51	202.54	202.74	202.76	203.17	202.31	203.4	202.7	202.32	201.14	203.69	201.94	202.68
207.89	207.1	208.51	206.22	208.31	207.03	208.52	207.73	207.8	206.25	207.53	208.41	207.64	207.46	207.24	208.11	207.72	208.29	207.73	207.74	207.14	207.82	207.29	207.79	206.59	208.15	207.84	207.57	207.35	207.48	207.58	207.28	207.03	207.2	208.24	208.62	207.65	207.49	208.08	206.69	207.7	206.22	209.37	208.31	208.49	206.78	207.86	206.48	207.73	206.6
202.07	201.16	202.29	203.01	202.57	202.36	201.79	202.26	202.46	202.52	202.94	203.12	203	201.31	203.02	201.63	203.65	202.07	202.95	201.96	203.09	202.17	203.03	201.97	202.16	202.51	203.02	203.03	201.91	202.73	202.05	202.02	204.48	201.97	203.2	201.5	203.33	202.93	202.81	202.46	201.14	202.49	202.77	202.72	201.29	203.06	202.05	201.82	202.57	202.31
217.68	218.03	218.63	217.17	217.32	218.78	218.02	217.27	218.83	218.21	217.67	217.53	217.06	218.62	217.99	218.42	219.18	217.48	218.27	217.58	218.17	217.74	217.91	218.2	217.83	218.61	217.45	217.93	217.55	218.06	218.8	217.64	218.23	217.65	218.13	218.4	218.15	218	218.75	218.56	217.58	218.17	217.27	217.72	218.49	217.83	217.37	216.8	217.81	218.34
201.36	200.1	201.87	201.64	199.87	200.05	200.54	201.08	200.3	199.21	200.53	201.32	200.72	200.82	201.25	201.02	199.82	199.31	200.34	199.84	201.03	200.36	201.46	201.52	201.22	201.89	201.41	199.36	199.29	200.48	200.86	199.83	200.74	200.72	201.33	200.74	200.96	201.29	200.7	199.56	200.22	200.32	199.7	200.9	200.85	199.28	200.66	201.59	199.15	200.63
203.24	203.59	203.28	204.75	202.92	203.6	202.83	202.64	203.14	204.24	203.38	203.26	203.76	204.34	203.79	203.68	204.2	203.59	204.34	204.59	203.65	203.64	203.55	203.56	203.28	203.36	203.49	203.56	203.85	203.6	203.04	204.62	202.95	202.96	203.95	204.33	203.96	204.06	204.22	203.51	203.84	203.52	203.74	203.42	203.14	203.46	204.45	204.19	203.89	203.5
213.17	214.47	215.34	212.88	213.07	213.56	214.02	214.35	214.78	214.04	213.68	212.82	214.96	213.38	215.3	213.21	214.45	213.41	213.54	214.1	214.44	214.72	214.03	213.48	213.61	215.07	213.4	212.02	215.11	213.14	213.71	214.5	212.76	214.32	212.6	212.87	213.42	213.98	213.62	214.71	214.07	214.34	213.82	214.03	213.91	213.12	213.87	213.98	213.71	213.89
211.5	213.49	213.58	212.52	212.66	213.24	213.76	213.46	211.48	212.47	213.02	212.55	212.74	211.94	213.41	211.84	212.39	213.37	213.02	212.89	212.07	213.28	212.07	214.43	214.97	212.03	213.92	212.1	213.24	211.35	212.46	212.73	213.94	212.58	212.7	212.38	212.85	212.58	212.77	212.07	214.56	214.09	212.14	212.82	213.15	211.97	213.01	213.84	213.57	213.73
209.68	210.05	209.73	208.04	208.84	209.96	209.79	209.89	208.99	208.31	209.08	209.57	209.15	208.46	209.56	209.44	209	209.44	209.28	209.96	209.28	210.32	209.57	209.31	208.98	210.2	209.03	208.4	208.63	209.28	208.99	209.16	209.71	209.49	209.72	209.84	208.04	210.52	207.71	208.96	209.8	209.38	209.58	208.09	210.73	209.32	208.59	207.92	209.31	208.82
208.46	208.12	209.97	208.89	208.1	208.49	208.48	208.42	209.07	209.37	208.4	208.07	208.3	208.22	209.58	208.07	208.47	207.86	208.22	208.5	210	208.87	209.52	208.19	208.18	209	208.44	209.03	207.82	208.96	209.08	207.34	208.4	208.13	207.9	209.25	207.6	208.68	208.18	208.43	209.25	208.88	210.02	209.07	209.19	209.16	207.26	208.59	206.78	208.38
197.56	197.52	197.81	197.37	198.05	198.03	198.09	198.29	198.17	198.31	198.77	197.9	198.34	198.37	197.35	199.12	198.6	198.65	197.86	197.89	197.35	198.86	197.5	197.88	198.32	196.34	197.19	198.2	197.63	197.15	197.3	197.72	197.01	198.21	197.66	198.22	198.31	198.06	197.52	198.82	197.17	197.59	198.1	197.08	197.21	197.19	197.89	198.34	197.29	197.99
211.34	211.21	212.9	212.81	211.89	212.61	211.04	210.84	211.34	212.96	211.66	211.15	211.72	211.83	211.08	211.95	211.7	212.28	212.23	212.45	212.47	211.67	211.47	211.41	211.18	210.97	210.8	212.11	212.35	211.62	211.6	210.28	211.51	211.11	210.63	210.97	210.36	211.63	212.31	211.97	211.92	211.18	211.55	211.24	211.35	212.19	212.63	211.81	212.36	213.29
206.88	208.13	209	209.57	208.57	209.07	208.66	208.19	209.63	208.87	209.27	209.52	208.58	208.74	207.93	209.06	209.48	207.83	209.67	210.14	208.95	208.64	208.5	208.02	208.53	208.48	209.17	209.02	208.69	208.84	208.96	209.55	208.34	209.36	208.39	208.78	208.93	209.34	209.29	208.84	209.26	208.12	208.96	208.38	209.47	208.19	208.88	209.37	208.76	206.87
212.62	212.24	212.98	212.56	211.98	212.6	212.79	212.71	211.84	212.45	211.83	211.73	211.86	212.13	213.18	212.77	211.68	211.69	213.01	212.34	212.52	212.03	213.49	212.54	212.71	212.08	211.74	212.14	213.16	213.06	213.38	212.66	212.8	212.78	213.08	212.41	211.18	212.85	212.54	211.81	212.38	211.13	212.45	212.37	212.94	211.79	212.61	212.18	211.92	213.13
217.35	217.97	218.16	218.22	218.06	218	218.42	216.91	218.04	217.43	217.4	218.62	217.35	216.92	218.24	217.21	218.82	217.21	217.44	218.31	217.94	218.01	216.56	216.97	217.97	218.38	217.9	217.06	217.13	218.49	218.05	217.52	218.04	219.36	217.41	218.26	217.85	217.74	217.95	217	217.37	218.93	217.09	218.61	217.66	219.59	218.04	217.69	217.33	218.31
208.51	208.27	208.6	208.03	207.43	207.37	207.38	206.98	207.46	207.48	207.86	207.32	207.53	208.39	207.6	208.16	207.84	208.23	208.26	208.51	207.87	207.4	207.75	207.68	207.99	207.52	208.49	207.26	207.35	207.66	208.53	207.86	208.11	208.6	207.95	208.02	206.43	207.2	208.34	206.47	207.4	207.58	207.41	208.28	208.77	206.38	208.94	207.25	207.32	208.42
203.71	204	203.8	203.72	204.21	202.8	203.04	204.05	203.7	204.61	203.65	203.99	203.67	203.39	204.45	203.71	204.24	203.6	203.2	204.07	202.36	203.1	205.21	204.06	202.15	203.2	204.33	204.07	203.27	203.96	203.73	203.18	203.03	203.29	202.51	203.35	204.63	202.84	203.23	203.59	203.48	203.31	203.91	204.64	202.97	203.75	203.82	202.97	204.17	204.2
211.71	212.16	211.53	213.18	212.54	210.19	212.13	211.12	211.36	211.15	212.46	211.37	211.15	212.29	211.2	211.32	210.46	212.03	212.74	211.07	211.28	212.11	211.23	212.09	212.32	211.29	211.33	210.8	211.3	212.46	212.17	211.46	211.02	212.62	211.81	211.77	212.67	211.67	211.87	212.71	212.16	211.45	210.92	212.09	212.01	211.14	212.26	211.45	210.96	211.06
195.49	194.86	195.48	196.03	195.89	194.54	195.11	194.08	195.64	194.78	195.75	195.41	194.73	194.97	194.84	196.5	194.06	196.17	195.7	194.86	194.44	195.95	195.45	195.02	195.98	195.49	194.99	195.02	194.78	195.12	193.52	195.63	195.14	195.73	194.7	194.72	195.42	194.2	195.85	195.06	195.24	194.95	194.99	195.16	194.56	193.58	195.3	194.68	194.69	195.16
207.51	208.31	207.86	207.37	207.96	208.81	207.96	206.9	208.29	208.38	208.23	207.62	208.66	206.84	207.81	208	207.52	207.86	207.6	207.42	208.82	207.82	208.76	207.77	208.37	208.25	207.06	207.34	207.03	208.03	208.65	207.89	207.03	208.42	208.15	208.04	208.45	207.27	209.27	208.89	208.23	208.11	206.06	207.84	207.81	207.85	206.81	206.97	208.37	207.92
216.68	217.24	217.87	217.81	218.26	217.69	217.53	218.32	217.77	217.96	217.19	218.92	217.7	217.98	217.58	218.11	216.96	218.6	217.43	216.59	218.42	218.21	217.99	218.08	218.12	217.66	217.29	218.7	217.25	216.92	218.48	217.67	216.91	218.34	216.99	217.36	218.19	217.52	216.94	217.86	217.37	217.73	218.32	218.9	218.42	217.04	216.78	217.68	217.48	218.31
200.54	200.51	201.22	200.41	199.86	201.08	201.29	200.28	200.25	200.9	200.24	199.79	200.63	201.31	200.39	199.96	199.88	199.73	202.3	200.01	200.87	200.48	200.16	199.98	200.75	199.63	202.32	200.23	200.24	200.86	199.47	199.88	201.32	200.2	200.17	200.24	199.8	201.63	200.47	199.65	200.06	199.64	200.47	200.19	200.37	200.6	201.39	199.83	199.79	199.74
211.33	212.81	210.74	211.65	211.93	212.98	212.68	213.5	211.87	212.24	212.39	211.69	212.09	211.44	212.02	210.8	211.61	210.11	212.02	212.06	211.62	211.63	211.87	212.23	210.6	210.23	211.8	211.06	211.04	212.34	211.46	210.94	213.08	211.2	211.15	211.97	210.65	211.12	212.32	211.91	212.05	211.54	211.26	210.58	211.69	212.02	211.82	211.34	212.08	211.36
210.24	209.3	208.91	208.44	208.85	208.37	209.82	208.64	208.23	208.35	209.1	207.71	208.28	209.15	209.16	208.07	208.24	209.18	208.82	208.51	209.51	207.66	208.58	207.49	208.97	208.72	209.42	209.09	209.29	209.3	207.58	209.47	208.92	207.8	208.66	208	208.27	207.82	208.31	208.39	209.76	209.22	207.77	208.77	208.65	209.26	207.94	207.38	209.18	207.72
204.09	201.94	203.03	203.19	204.65	203.37	203.59	202.95	203.7	203.68	203.7	203.79	203.05	203.35	204.36	203.59	203.04	203.84	203.82	204.2	203.49	202.51	203.31	203.41	204.9	204.31	204.3	204.51	203.51	203.78	203.47	204.59	203.7	204.71	203.74	202.65	202.56	203.39	203.93	204.19	203.28	203.61	203.91	203.95	203.94	204.4	204.26	204.37	204.03	203.26
212.19	212.34	213.09	212.87	212.58	212.34	211.65	213.2	212.12	212	211.08	213.31	212.48	213.61	213.65	212.98	212.48	212.42	212.98	212.49	213.39	213.69	213.28	211.68	213.78	213.11	213.81	212.58	213.99	213.2	211.69	214.28	213.36	213.02	212.4	213.86	213.45	212.72	213.76	212.98	212.26	212.02	213.83	212.88	212.51	213.08	212.17	212.93	212.08	212.77
217.95	217.66	216.52	217.73	217.84	217.54	217	217.53	217.95	218.2	217.68	217.86	217.99	218.15	218.3	217.48	217.54	217.52	218.17	219.5	219.15	217.58	216.88	217.75	217.56	219.26	217.74	216.67	218.28	217.99	217.84	216.95	217.87	217.86	217.7	217.4	217.02	217.5	218.42	217.55	217.47	217.68	219.18	217.12	217.95	217.92	218.53	217.39	217.4	218.04
201.87	204.3	203.13	202.77	202.68	202.72	202.5	202.19	202.72	202.06	203.02	202.01	203.41	202.08	202.3	202.11	202.53	202.26	203.13	202.01	202.25	202.15	202.91	202.59	202.07	202.94	202.68	201.95	204.05	202.99	201.88	202.54	203.06	201.53	202.58	202.51	202.64	201.77	202.46	202.68	202.79	202.67	202.92	202.37	202.57	204.05	202.89	202.83	201.63	202.63
201.52	199.9	199.78	199.53	200.18	199.72	200.24	200.3	200.24	199.77	201.51	200.48	200.32	200.27	200.06	199.84	200.43	199.65	199.63	199.85	200.99	200.35	199.95	200.78	201.23	200.08	200.06	200.98	201.12	200.27	199.1	200.87	199.7	200.42	199.01	198.99	201.04	199.85	200.25	200.03	201.03	199.96	200.59	200.59	200.73	200.97	199.47	199.33	200.32	199.99
203.12	203.34	203.2	203.18	203.88	203.96	202.47	204.1	204.33	203.37	203.3	203.45	203.13	202.75	203.53	202.81	204.02	203.35	202.97	202.43	204.61	203.66	202.46	202.87	203.14	203.41	202.37	202.66	204.13	202.49	204.49	202.36	203.43	203.31	203.54	202.37	202.93	203.76	202.53	203.11	202.77	203.81	203.79	202.98	203.92	202.89	203.48	203.59	202.83	203.2
218.72	217.5	218.44	218.4	219.11	216.69	217.95	217.66	218.58	218.1	219.55	217.86	217.39	216.56	217.93	217.19	218.67	217.71	218.09	218.16	219.41	217.99	217.64	217.07	218.64	218.45	216.92	218.68	217.57	218.14	218.8	218.45	218.38	218	217.12	216.9	218.27	218.19	217.37	218.25	217.56	218.88	217.62	217.97	217.78	217.35	217.4	217.83	217.63	218.38
207.12	207.34	206.93	205.74	206.21	206.13	205.65	207.2	206.85	205.17	206.83	206.7	207.32	207.15	206.46	206.36	205.64	207.99	204.59	205.63	206.11	206.68	206.58	206.33	205.42	206.16	206.55	206.38	207.45	205.02	207.09	205.5	207.39	207.87	206.66	205.69	205.5	206.61	206.96	205.72	205.57	205.98	205.22	206.67	206.49	205.82	205.79	206.11	207.44	205.59
217.96	218.16	217.04	217.06	217.57	216.96	218.66	216.72	218.1	218.73	217.89	217.83	217.7	217.1	218.21	217.77	218.05	217.6	218.34	217.88	217.06	216.83	218.02	217.17	217.94	217.77	218.25	217.42	217.43	217.35	217.13	218.2	217.46	217.83	216.97	217.3	217.51	217.36	218.08	218.5	216.98	217.58	216.97	217.37	217.31	217.23	217.69	217.74	218.11	217.62
217.8	217.47	216.46	216.3	216.96	216.78	216.38	217.54	217.25	216.77	216.78	216.93	216.54	216.85	216.72	217.41	215.93	217.64	217.12	216.76	216.52	217.29	217.2	216.45	218.03	217.15	216.58	216.12	216.37	217.26	215.97	216.85	218.17	217.02	217.67	217.26	217.38	217.37	217.33	216.64	217.18	218.33	216.98	216.56	216.32	216.68	216.33	216.71	217.07	215.49
214.39	213.54	212.76	214.02	213.35	213.49	214.06	213.87	214.54	213.8	214.92	212.38	213.24	213.45	214.14	214.25	213.62	213.48	214.53	214.5	214.13	214.45	215.18	212.39	214.08	213.94	213.29	213.92	212.75	212.94	213.41	214.57	213.61	213.95	213.1	214.86	214.14	214.26	213.09	212.72	213.32	214.29	214.23	212.4	213.46	213.59	213.18	213.7	213.18	212.82
204.92	205.16	205.14	205.02	205.39	206.61	204.99	204.57	204.71	205	204.37	204.68	205.11	204.47	204.4	203.97	203.46	205.05	205.23	206.05	204.47	204.95	205.24	205.74	205	204.74	205.69	204.45	203.68	204.2	204.52	203.92	204.68	204.99	204.51	205.2	204.21	203.59	204.78	204.45	205.83	203.8	205.77	205.48	205.63	205.02	204.97	205.17	204.8	205.28
208.46	208.99	208.6	208.24	208.61	208.47	207.4	208.63	208.88	207.28	208.59	209.32	208.05	208.64	207.71	207.81	208.85	208.48	208.57	209.13	207.84	207.36	209.55	208.78	207.5	208.17	209.14	209.06	209.54	208.99	208.77	209.73	208.4	208.06	208.55	208.09	209.41	208.34	209.43	208.48	208.34	209.32	208.93	208.28	208.54	209.23	208.08	208.82	208.58	207.77
201.99	202.55	201.76	203.91	202.65	202.73	205.28	203.59	203.67	201.23	203.75	203.74	202.96	203.02	202.37	202.47	203.51	202.24	202.76	202.22	203.7	204.1	202.63	203.99	203.27	203.68	204.29	203.47	203.79	204.5	202.95	202.89	203.02	203.99	203.15	202.64	204.04	202.77	203.82	203.33	203.93	203.41	203.79	204.23	203.35	204.46	202.24	203.22	202.49	202.74
208.92	209.16	207.48	208.4	208.51	208.82	209.73	208.18	209.56	207.69	208.85	208.29	208.67	208.09	207.9	208.98	209.46	210.25	209.63	209.37	207.83	208.92	207.14	208.67	207.7	209.26	208.83	208.11	208.6	208.45	209.41	209.17	208.25	208.63	208.38	209.33	208.66	208.04	208.95	208.55	208.16	207.12	209.22	208.02	207.54	208.75	207.99	208.41	207.63	208.73
209.1	207.48	208	207.03	208.19	207.65	208.03	209.52	208.45	208.12	209.23	209.19	208.43	207.9	209.36	209.15	208.54	209.11	208.61	208.31	209.09	208.2	209.28	207.8	209.44	208.31	210.14	209.16	208.34	208.47	209.13	208.7	208.36	209.11	208.31	208.44	208.08	208.53	208.25	208.08	209.44	208.6	208.71	207.46	206.69	209.08	207.65	208.72	209.21	208.09
207.4	207.73	207.81	206.75	208.55	208.01	207.65	207.68	206.94	207.86	207.94	208.12	208	208.31	208.18	207.74	207.87	208.34	207.2	207.88	207.54	207.64	206.51	207.67	207.39	208.78	208.01	208.15	208.18	208.32	207.7	207.95	208.53	208.88	207.11	207.13	207.37	206.81	208.13	207.81	207.98	207.43	206.78	207.14	207.98	208.72	207.29	206.35	208.81	208.45
204.06	202.59	202.23	203.48	203.07	202.28	202.84	201.75	202.59	202.8	202.97	203.91	203.24	202.4	203.3	203.32	203.2	202.8	204.61	202.5	203.33	204.26	202.39	202.83	202.66	203.19	202.61	202.95	203.05	204.08	203.85	204.04	203.08	203.11	203.26	202.34	203.68	204.47	202.92	203.47	203.16	202.81	203.09	202.85	202.94	202.55	202.78	205.1	200.72	203.89
201.11	201.47	202.24	203.66	202.08	203.16	202.65	201.98	204.6	203.08	202.88	202.98	203.24	202.39	202.43	202.92	201.89	202.22	203.09	202.24	202.28	202.52	202.92	203.65	202.35	202.43	202.31	203.15	201.92	201.88	202.57	204	202.95	203.28	202.37	202.31	202.5	202.77	202.8	202.04	202.17	203	201.99	202.62	203.2	203.1	201.46	202.52	202.09	201.8
194.86	193.4	193.9	195.04	194.69	194.08	194.62	195.76	194.82	193.71	193.61	193.88	193.25	193.07	193.95	193.25	194.39	194.31	194.57	194.52	194.05	193.86	194.01	194.02	193.87	193.66	194.49	192.35	193.86	193.26	193.71	193.91	194.01	195.06	194.75	195.08	193.93	194.02	194.11	194.52	193.37	194.92	194.46	194.53	194.32	195.34	195.35	194.51	194.08	193.57
209.44	209.57	209.02	208.54	208.89	210.43	210.04	209.07	208.88	209.01	210.3	209.02	209.22	209.41	209.39	209.22	210.62	209.35	209.24	211.12	210.06	209.19	210.06	209.01	209.39	208.34	209.54	209.94	208.76	209.95	208.35	208.76	210.25	209.33	209.65	210.94	209.65	209.91	210.58	208.92	209.99	210.66	209.66	209.32	209.13	208.23	208.32	210.35	209.38	210.06
210.2	209.16	208.98	208.15	208.74	209.25	209.2	207.39	209.09	209.76	208.26	207.68	208.03	210.14	209.29	210.42	208.37	207.5	208.37	208.71	208.4	208.35	210.33	208.67	207.76	208.24	209.8	208.38	208.93	208.81	208.37	207.45	208.84	208.45	208.48	208.44	209	208.15	208.98	208.85	208.97	209.29	207.22	208.01	209.3	209.13	207.85	207.87	208.71	209.06
204.64	203.28	204.32	204.94	203.87	205.42	203.97	204.58	204.86	204.83	204.23	204.88	204.49	204.83	206.04	204.64	204.41	205.31	203.83	204.89	204.09	204.86	204.19	204.34	202.45	205.24	205.12	204.98	203.84	204.6	204.86	205.16	204.03	205.17	204.64	205.16	204.77	204.06	204.42	205.26	204.8	204.55	204.41	205.96	204.8	204.78	205.72	204.06	203.34	203.59
203.55	203.14	203.25	203.39	203.31	203.06	204.07	203.52	204.3	204.1	204.66	204.19	202.92	204.28	203.63	203.86	203.11	203.57	202.75	204.27	203.82	204.11	203.5	203.3	203.51	203.1	202.87	204.18	204.47	203.6	203.89	204.56	203.39	203.92	202.26	203.99	204.57	203.27	203.07	204.2	203.38	202.95	203.17	204.17	204.11	202.37	204.05	203.35	203.01	204.1
204.15	202.8	203.68	203.39	203.76	203.26	203.28	204.28	202.7	202.77	205.07	203.3	204.49	204.29	204.59	205.16	203.31	205.3	203.33	204.38	203.49	204.18	203.52	203.11	204.42	204.02	203.96	202.39	203.96	204.09	204.71	204.28	203.47	203.73	204.13	203.13	203.45	203.66	203.57	204.54	204.05	202.97	203.77	203.19	203.67	204.43	202.87	203.4	202.9	204.16
202.5	203.42	204.55	203.67	204.9	204.8	203.13	204.8	203.2	203.79	203.94	203.79	204.92	203.76	204.99	203.41	203.3	204	202.8	204.19	202.7	204.49	204.06	204.13	203	204.62	204.1	204.03	203.04	203.07	203.71	205.26	203.13	205.25	203.76	204.09	204.82	203.46	204.3	204.25	203.71	203.85	204.69	203.25	204.92	203.11	204.36	204.44	204.08	203
194.61	195.42	195.96	194.77	195	195.17	195.86	195	195.11	196.51	194.88	194.95	194.24	195.21	195.97	194.93	194.28	195.45	195.16	196.5	194.89	194.89	195.43	196.01	195.14	195.32	195.2	195.45	195.23	194.91	195.28	194.64	195.02	194.74	195.15	195.24	195.08	194.22	194.9	195.12	195.1	194.8	194.22	194.82	194.36	196.1	193.74	194.25	195.6	195.42
199.99	200.42	200.53	199.93	199.81	199.44	201.42	201.02	200.15	200.05	200.74	200.6	201.7	200.45	199.73	199.06	199.52	201.63	198.69	200.37	201.14	200.36	199.91	199.66	199.59	200.22	198.9	199.74	200.51	200.44	200.89	200.5	199.49	199.74	200.26	200.26	200.04	200.24	199.46	199.74	199.87	200.69	199.86	200.75	201.14	198.83	200.06	200.48	200.52	200.95
203.75	202.78	202.01	202.64	203.7	204.23	202.4	203.17	203.2	203.91	202.91	203.82	203.83	203.06	203.6	202.47	203.4	203.71	204.75	204.66	202.66	204.54	202.03	204.46	202.81	203.77	202.91	203.09	203.22	202.98	204.66	202.45	202.02	204.05	202.92	202.98	203.76	203.16	203.02	203.62	202.43	202.35	202.7	204.05	204.35	203.42	202.69	203.88	203.97	204.59
209.6	208.23	208.09	209.57	207.33	209.49	207.26	208.3	209.43	209.63	209.43	208.56	208.88	208.45	209.01	207.4	208.05	208.65	207.76	209.32	207.54	209.37	209.28	208.43	207.61	208.7	208.49	208.86	208.4	208.69	208.57	208.76	208.06	208.58	209.09	208.32	208.22	208.16	208.52	208.79	208.11	208.08	209.13	208.99	207.97	208.53	207.94	208.78	206.62	208.15
213.31	213.45	214.36	213.8	213.58	213.47	213.42	213.79	213.28	214.35	213.44	213.17	213.78	212.86	213.55	214.45	213.45	214.04	213.18	212.98	213.33	213.16	213.57	213.36	214.37	214.34	214.77	214.32	214.4	214.85	214.62	215.34	214.25	213.69	214.25	214.21	212.85	214.53	214.21	213.58	213.17	213	214.01	213.32	214.19	212.47	214.18	211.87	212.99	213.81
205.21	206.85	205.03	205.65	205.81	203.64	203.77	205.47	204.96	203.97	206.24	205.78	205.3	205.09	204.73	205.04	203.95	205.19	204.52	205.65	204.44	205.66	203.75	203.7	204.87	206.63	205.26	204.57	204.05	203.58	204.45	204.6	205.08	204.07	205.35	204.68	204.32	205.31	205.38	203.87	204.41	203.4	205.73	204.43	204.13	204.77	204.37	204.57	205.31	205.13
202.52	203.3	203.31	204.26	202.1	202.25	203.33	202.81	204.12	203.11	202.97	203.31	202.96	202.14	203.93	203.12	202.94	203.21	202.09	202.7	203.16	203.53	203.77	203.65	202.32	202.99	202.79	203.46	203	202.71	204.04	202.82	203.07	203.3	203.28	203.44	203.49	202.76	203.28	203.19	204.24	203.6	202.44	203.3	204.65	202.98	203.63	202.06	203.36	204.34
204.44	205.24	205.57	204.62	204.77	203.64	204.52	204.17	204.73	205.35	204.39	205.29	205.16	205.22	205.4	205.56	204.91	204.32	205.23	205.05	206.15	204.63	203.51	205.01	204.55	205.16	205.37	204.71	203.81	204.54	204.97	204.9	205.09	205.43	204.26	204.69	204.3	205.02	204.75	203.72	206.05	204.57	205.36	204.73	204.82	204.46	203.11	204.92	204.73	204.56
207.41	206.37	208.13	208.08	207.81	206.92	207.38	207.91	207.52	207.26	206.14	207.05	207.62	207.85	207.81	205.74	206.98	207.5	207.48	206.84	206.85	207.36	208.03	207	208.06	207.62	207.9	207.4	207.27	206.4	208.25	207.98	206.87	207.85	208.21	207.65	208.39	206.02	206.81	207.79	207.68	207.55	207.71	207.92	206.85	207.2	207.2	207.75	207.76	207.51
211.14	211.31	211.31	212.17	211.68	211.2	212.12	211.5	211.34	211.62	211.19	212.8	211.83	211.85	211.06	210.62	211.76	211.01	212.07	212.96	211	211.65	211.33	212.01	211.1	211.5	212.3	212.62	212.42	210.28	210.43	212.04	210.57	211.18	211.8	211.53	211.78	212.41	211.92	211.03	210.93	212.06	211.61	211.23	212.7	211.63	211.33	211.25	213.16	211.17
206.36	205.77	205.5	207.3	205.67	205.23	205.85	205.01	204.84	205.07	206.44	205.24	205.69	206.02	205.34	205.16	206	204.92	204.2	205.48	206.47	206.12	204.75	206.46	204.52	204.85	206.64	206.47	205.83	206.96	205.77	204.45	205.56	205.44	205.06	206.01	205.76	205.41	206.71	206.79	204.51	205.76	205.19	205.51	205.89	205.15	205.79	206.11	206.02	205.3
206.73	208.73	208.82	208.15	208.9	207.78	206.84	209.08	207.99	206.99	207.28	208.02	208.13	208.06	208.65	208.45	207.86	206.78	207.57	207.57	208.43	207.39	207.81	208.75	208.19	207.42	207.9	207.52	207.21	207.51	207.56	207.3	207.4	207.92	207.32	208.22	209.03	208.5	207.33	208.21	207.69	208.4	207.15	207.89	208.44	207.97	207.64	207.48	207.67	208.06
206.98	207.88	206.73	207.49	208.16	207.32	208.39	207.54	206.73	208.64	208.16	207.13	207.45	208.45	207.57	208.75	207.25	207.3	208.27	207.51	207.31	208.24	208.96	208.09	207.11	208.61	207.99	207.13	207.25	206.93	207.76	208.56	208.07	208	208.18	207.58	207.45	206.76	207.67	207.49	207.75	207.55	207.95	207.25	207.91	208.11	207.64	207.51	207.58	207.25
203.64	202.24	202.29	202.71	203.44	203.8	202.42	203.5	201.88	202.38	201.51	202.07	202.77	203.8	202.69	203.05	202.2	203.72	202.89	202.4	202.34	202.13	202	202.36	202.36	202.1	203.61	202.83	203.15	202.52	202.44	202.24	202.58	202.55	201.39	201.67	202.45	201.45	201.86	201.84	201.62	203.04	202.33	203.16	201.8	202.74	202.28	203.55	202.06	203.46
209.74	209.82	209.9	209.41	210.94	209.62	208.42	208.82	209.43	209.57	209.12	209.33	209.07	210.02	209.59	208.03	209.19	209.11	209.68	209.53	209.38	209.62	209.7	211.32	210.29	208.94	209.46	208.63	208.33	209.99	209.22	209.55	210.05	209.13	209.03	210.13	210.02	209.14	210.42	209.85	208.62	210.06	209.68	209.06	209	209.52	210.11	210.09	209.67	209.67
193.93	193.52	194.71	194.15	194.93	194.16	193.92	194.87	194.22	194.37	195.25	194.73	194.6	194.06	194.51	194.36	194.59	194.32	194.48	194.45	194.02	194.45	194	193.72	195.27	194.49	195.32	194.31	194.51	193.56	193.53	193.2	194.86	194.61	194.34	193.86	194.81	195.02	193.98	195.15	193.91	194.5	194.68	194.24	194.78	194.6	194.41	193.37	193.76	193.92
207.76	207.63	207.88	208.37	207.45	207.53	209.09	207.76	208.24	207.64	207.95	207.35	208.35	208.11	207.64	208.1	207.86	207.94	207.66	206.77	208.09	207.23	206.4	208.08	207.59	207.46	208.04	208.13	207.83	208.12	208.09	207.2	208.06	207.49	208.3	207.58	207.13	207.24	207.72	206.92	207.92	209.67	208.64	207.91	208.06	207.7	208.35	207.66	208.58	207.93
208.24	207.23	207.92	207.12	208.49	207.19	208.22	207.85	208.74	206.97	207.63	207.04	207.52	208.34	206.7	207.29	207.82	208.72	208.15	207.45	209.27	207.94	208.81	207.75	207.27	209.72	207.57	208.22	207.11	207.52	207.97	207.65	206.46	209.52	207.27	208.12	207.65	207.77	208.03	207.12	207.47	209.16	208.22	207.58	206.57	207.67	208.81	208.27	208.03	208.88
203.29	203.91	204.21	202.08	202.7	203.57	203.59	202.84	203.59	202.47	203.64	203.29	202.1	203.8	204.18	202.33	202.16	202.98	202.65	203.89	203.43	202.59	203.87	203.67	202.79	204.28	203.66	202.46	202.55	202.63	203.71	203.22	203.24	202.7	203.36	203.08	202.45	204.06	202.86	203.15	202.46	203.35	202.89	203.88	203.11	204.5	203.02	203.64	203.31	203.57
202.64	202.81	202.56	201.71	202.03	202.76	202.76	201.26	202.9	204.02	201.95	202.23	201.4	202.06	202.99	202.23	203.11	202.47	202.65	203.22	202.19	202.02	202.44	202.25	202.22	201.94	202.88	202.45	202.46	202.14	202.39	202	201.73	201.8	201.58	201.79	202.16	202.54	202.72	202.85	203.19	201.61	203.36	202.82	202.62	201.79	202.73	202.27	202.88	202.98
212.13	212.84	213.1	212.94	212.59	213.85	213.3	214.21	212.56	212.41	213.56	213.02	212.53	212.5	213.85	212.62	213.19	213.01	212.31	212.94	213.09	214.5	213.72	213.71	213.06	212.16	212.09	212.58	213.35	212.47	213.69	212.91	212.44	212.02	212.91	212.04	212.03	212.25	212.88	212.74	213.33	212.58	211.52	213.16	211.55	212.83	212.8	212.57	212.79	212.19
207.65	207.97	208.2	208.73	208.91	208.7	207.4	208.97	208.45	209	209.04	209.22	209.03	208.78	208.71	208.28	208.3	209.15	209.55	208.09	208.82	208.52	208.88	208.31	208.02	208.67	207.88	209.49	207.26	208.92	207.52	209.07	208.44	209.12	208.33	208.94	209.19	208.26	208.1	208.61	208.24	209.68	208.61	207.67	209.14	208.77	208.05	208.75	207.4	207.73
208.31	207.16	207.94	207.57	207.29	208.25	208.7	208.59	207.03	208.26	207.4	208.04	207.82	208.36	208.04	207.98	209.24	207.86	208.08	208.18	208.04	206.6	206.71	207.01	207	207.05	207.53	207.6	208.05	206.95	207.34	208.58	208.99	207.89	208.22	206.43	207.98	208.16	207.11	208.31	207.7	207.81	207.61	208.97	207.52	207.66	207.78	208.26	209.21	208.21
203.35	204.14	203.07	202.58	203.81	203.15	202.75	201.7	202.94	202.29	203.06	203.67	202.75	202.86	202.79	202.87	203.09	202.77	203.24	203	202.72	204.22	203.13	202.54	203.22	203.24	201.9	202.63	203.45	203.74	204.9	202.63	203.65	203.01	203.58	203.51	204.56	203.96	203.02	202.57	203.25	203.21	203.64	203.43	203.06	202.34	202.98	203	204.33	202.2
198.71	198.49	198.01	196.85	198.08	198.24	197.66	198.58	198.13	197.05	197.85	199.01	197.24	196.84	197.5	197.97	198.68	198.23	199.17	197.79	197.59	199.24	197.24	197.7	198.64	197.86	198.11	197.75	198.05	197.51	198.21	197.7	197.64	197.67	197.75	198.27	198.11	197.42	198.35	197.44	197.01	196.87	197.13	197.51	196.63	198.35	197.64	197.89	198	198.81
198.13	198.21	198.58	197.56	198.54	199.06	197.42	197.35	197.77	198.72	198.35	196.98	198.88	198.1	198.4	198.07	198.69	197.73	198.65	197.5	197.87	197.84	197.79	198.2	198.26	198.28	198.61	198.46	197.51	197.93	197.48	199.11	198.54	198.56	196.86	198.5	197.92	198.08	198.04	198.74	197.49	199.25	197.06	197.41	198.08	198.41	197.95	197.96	197.06	198.4
201.67	204.28	203.59	203.86	202.57	203.02	204.28	202.77	202.5	204.34	203.55	203.12	204.72	204.61	203.37	204.14	203.76	203.46	204.05	203.49	203.11	202.9	204.13	203.47	203.65	203.58	203.65	203.24	203.9	203.52	202.44	203.91	203.94	204.52	204.32	203.97	203.05	203.27	204.34	202.86	203.82	203.88	204.76	202.77	204	203.07	204.03	203.08	204.72	203.34
208.79	209.06	209.07	208.35	207.44	209.54	209.24	209.22	208.38	208.38	208.4	208.73	208.11	208.52	207.92	209.06	208.78	209.83	208.6	208.04	210.32	208.76	209.02	209.08	208.51	208.96	209.55	208.28	207.87	209.16	208.9	209.01	208.47	208.2	209.29	208.31	207.14	208.59	208.67	208.15	208.82	207.9	207.97	208.13	207.62	209.59	208.72	208.29	208.85	209.1
217.89	217.31	216.92	217.78	216.68	217.23	217.43	217.52	216.85	217.16	216.63	217.11	216.26	217.22	217.07	217.93	217	217.4	217.37	217.06	217.07	217.05	218.06	216.82	217.09	216.52	217.35	216	216.66	216.9	215.84	215.48	216.63	216.75	217.93	216.86	216.38	216.84	216.33	217.15	215.28	217.17	217.07	217.2	216.16	218.77	216.73	216.89	216.68	217.29
199.91	198.54	199.38	200.1	200.34	200.35	200.65	198.64	199.98	198.59	199.01	198.78	199.39	199.72	199.14	199.44	200.07	198.88	199.81	200.92	198.94	199.45	199.35	198.94	199.64	199.66	198.79	199.27	198.63	199.64	200.07	200.19	199.92	199.94	199.36	198.41	200.12	199.17	198.3	200.55	198.13	198.37	199.58	199.43	199.91	199.09	200.49	198.94	199.35	200.08
208.04	208.18	208.41	209.45	208.46	209.14	208.83	209.24	208.13	209.15	208.33	207.84	208.98	209.92	208.22	209.13	207.63	209.69	208.42	208.8	207.91	207.83	208.91	209.46	208.28	208.52	209.52	208.48	208.81	208.86	209.59	208.61	208.78	208.12	209.5	209.27	209.02	208.67	209.01	208.35	208.44	208.17	208.91	208.01	208.41	209.08	208.86	207.81	208.1	209.03
213.21	212.26	211.92	212.76	212.07	212.66	211.06	213.65	212.22	212.12	213.24	212.59	212.53	212.68	211.64	211.29	213.15	212.92	212.84	212.86	212	211.65	211.66	212.64	212.08	211.52	212.48	212.48	211.54	211.12	212.46	212.35	212.47	213.35	213.07	213.04	212.43	213.56	212.26	212.77	211.6	212.96	212.44	212.85	213.02	213.16	212.98	211.87	212.39	212.33
211.24	211.19	211.84	211.44	211.98	212.36	211.42	212.64	212.6	212.69	211.94	211.56	211.69	211.41	212.43	211.69	211.83	211.44	211.57	212.56	211.5	211.09	210.81	211.18	212.66	211.31	211.59	210.97	212.29	211.68	212.32	212.12	211.46	211.27	212.45	212.73	212.23	211.07	211.34	211.07	211.85	212.56	211.35	211.15	210.99	211.15	211.5	211.41	211.73	212.25
199.61	198.3	199.27	199.92	199.53	200.02	199.71	199.51	199.06	200.67	200.37	199.64	199.48	199.01	198.6	199.91	199.4	199.47	198.67	200.25	198.89	200	200.04	197.84	200.81	199.53	199.47	198.52	198.93	198.99	199.29	199.32	199.51	201.03	200.16	198.97	199.86	199.68	199.63	198.64	198.62	199.52	199.66	199.82	198.93	200.4	199.43	199.87	200.05	199.96
209.01	208.39	209.64	208.74	209.04	208.29	208.61	207.75	208.41	208.89	208.47	209.02	209.5	208.37	208.62	209.15	208.19	208.56	209.16	209.86	208.05	208.17	208.68	208.32	209.52	209.07	209.06	208.15	208.68	208.65	209.14	208.81	208.57	208.31	208.6	207.66	207.77	208.98	209.76	209.48	210.11	208.92	209.44	209.2	210.1	208.82	208.28	209.33	209.4	208.25
207.77	208.44	209.97	207.51	209	208.11	209.56	209.48	208.72	209.1	207.52	209.26	208.86	209.43	208.23	209.16	209.18	209.47	208.93	209.4	208.7	207.82	209.69	208.89	208.66	209.44	209.5	208.92	208.3	208.68	208.05	208.39	209.46	209.43	208.1	209.13	209.01	209.04	209.61	209.91	209.41	208.81	208.53	208.59	207.02	209.04	208.23	207.98	208.11	210.2
203.34	201.74	202.67	201.85	202.48	203.03	203.33	203.29	201.58	203.65	204.18	202.4	202.88	202.58	203.01	202.44	203.11	202.57	201.58	203.91	202.86	202.44	202.85	202.16	203.33	202.82	201.34	202.41	203.38	201.67	202.39	202.3	201.83	202.93	201.84	202.53	202.23	201.37	203	201.83	203.09	202.61	200.69	203.62	203.58	203.2	202.63	203.78	202.65	202.98
210.16	209.91	209.11	210.09	210.57	209.67	209.36	210.16	210.67	210.75	209.82	209.26	208.85	208.9	211.02	209.37	209.53	209.87	209.37	209.59	208.98	210.35	208.24	209.7	210.12	209.85	209.98	209.73	208.13	208.38	209.16	208.44	209.74	211.1	209.7	209.7	210.39	209.35	210.14	209.69	208.5	209.27	210.15	208.66	209.8	208.85	208.9	209.52	209.61	209.76
193.3	194.54	194.56	194.25	194.46	193.78	194.29	194.22	194.24	194.85	193.61	192.98	194.92	193.98	194.4	195.14	193.4	193.94	194.94	195.52	194.84	194.29	193.46	193.66	193.97	193.31	193.96	194.29	193.18	193.81	193.69	194.11	194.25	194.52	193.54	194.62	194.29	193.41	194.09	193.31	193.99	194.03	195.68	193.11	194.66	192.93	194.44	194.71	192.79	194.65
207.39	206.95	206.67	207.31	207.88	209.59	208.36	208.36	207	207.18	206.98	207.06	208.04	208.04	207.63	207.39	207.99	207.62	207.57	207.93	208.28	208.2	208.11	207.75	207.73	208.72	207.97	208.01	208.99	207.32	206.83	207.41	208.4	208.2	208.01	208.36	208.1	208.02	207.51	207.42	208.45	207.84	208.53	207.75	208.22	207.32	208.26	207.08	207.38	207.63
206.71	205.99	207.08	205.89	205.16	207.48	207.21	206.14	206.02	206.17	207.17	205.78	206.6	206.8	207.04	204.76	205.19	206.95	207.48	206.72	207.2	206.72	207.42	206.71	207.28	206.16	207.05	205.35	206.57	206.96	206.46	206.38	206.25	207	205.65	206.19	206.12	204.71	205.68	205.88	205.64	207.16	206.2	206.78	206.14	206.07	205.88	205.96	206.2	205.96
202.37	202.38	203.04	202.19	201.23	201.99	202.54	202.28	201.31	202.85	202.28	203.2	202.88	203.6	202.45	202.31	202.97	202.46	203.42	203.83	202.52	202.77	202.98	202.33	202.76	203.28	203.3	201.97	201.91	201.9	202.35	202.86	201.79	202.47	203.8	203.15	203.41	202.1	202.55	201.93	201.6	201.18	202.54	201.6	203.09	203.38	203.17	201.76	204.4	202.53
203.95	203.63	202.91	204.1	203.85	204.69	203.31	203.67	202.81	203.97	202.92	202.9	203.69	203.78	204.22	203.68	203.72	203.23	204.32	204.55	204.22	204.13	203.16	202.96	205.65	203.47	204.39	203.67	203.23	203.53	204.19	203.88	205.07	202.94	203.27	204.58	203.9	203.19	203.62	204.12	203.87	204.33	202.87	203.45	204.2	203.32	203.96	204.52	203.75	203.15
212.16	213	211.31	211.71	212.16	212.2	212.29	212.44	212.22	212.8	213.27	211.37	211.84	213.14	213.2	212.39	211.77	213.56	212.14	212.86	212.15	212.06	212.75	213.13	211.97	212.16	212.4	212.51	212.79	211.73	212.96	212.32	211.73	212.44	211.34	211.93	213.33	212.37	212.78	212.75	212.24	210.89	213.47	212.23	211.79	213.17	212.66	212.25	211.89	213.45
199.34	199.5	199.6	199.44	200.11	199.36	199.38	200.38	199.2	200.04	199.92	199.3	199.89	199.84	200.23	198.81	198.9	198.9	199.65	198.5	198.39	199.9	199.72	199.36	199.87	198.85	199.61	199.24	199.08	199.39	199.23	199.94	200.79	198.06	199.35	199.7	199.35	199.01	199.21	199.48	199.13	199.13	199.24	199.3	199.39	199.04	199.21	198.55	199.9	198.79
208.1	207.96	209.72	208.95	209.9	209.08	209.51	209.72	208.36	209.42	208.43	209.28	208.94	208.08	208.99	208.44	208.75	208.68	209.53	208.89	208.65	208.41	208.4	208.19	209.16	207.37	209.08	208.75	208.54	209.08	208.65	209.77	208.73	208.94	207.93	209.15	209.42	209.19	209.23	208.38	208.75	208.79	209.09	207.85	209.23	209.93	209.31	208.53	208.82	208.78
201.62	202.55	202.79	202.94	203.18	203.26	202.57	202.84	204.66	202.67	204.87	203.45	203.38	202.71	203.43	203.9	203.12	203.72	203.52	202.17	203.22	202.75	203.36	203.23	202.66	203.45	203.02	202.55	202.5	202.58	202.87	203.32	202.9	203.77	204	203.41	202.78	203.08	202.73	202.66	203.91	203.34	203.54	201.44	203.76	203.15	202.03	203.2	203.08	203.56
207.66	208.93	207.9	208.22	209.12	208.36	207.89	209.16	209.37	210.15	209.57	208.34	209.07	208.23	208.5	209.3	209.71	208.4	207.74	209.52	208.17	209.4	209.4	208.46	208.84	208.31	208.92	209.67	209.06	208.58	209.35	208.8	208.36	208.46	209.76	208.26	208.99	208.04	207.68	207.73	207.96	209.08	209.29	209.35	208.22	208.57	209.08	208.62	208.23	208.1
209.13	209.31	209.76	208	209.44	209.78	209.25	209.15	207.62	208.56	208.7	207.87	207.85	208.28	207.95	209.73	209.2	208.47	209.93	208.28	207.7	209.53	208.04	208.79	208.91	208.2	208.52	208.69	209.35	209.17	208.3	209.29	208.64	209.74	209	208.17	209.02	209.93	208.7	209.99	209.4	209.38	209.33	208.96	208	208.9	208.41	208.68	208.91	207.97
203.82	203.71	202.9	203.4	202.95	202.85	203.55	203.61	202.57	203.81	203.27	204.16	203.62	203.91	203.07	203.8	203.69	204	203.49	204.29	204.33	203.35	204.86	203.3	202.61	203.25	204.35	203.99	203.52	203.79	204.8	203.29	204.18	202.65	205.2	203.16	204.03	204.08	203.61	202.37	202.99	203.87	203.99	203.04	203.05	203.58	204.56	203.24	202.6	203.88
205.41	205.11	205.45	204.19	204.18	205.42	204.06	205.43	206.23	204.4	205.39	205.63	205.55	205.12	203.69	204.25	204.26	204.71	203.94	204.56	205.16	204.25	205.92	203.87	205.26	203.58	203.93	203.89	204.07	206.05	204.76	205.32	204.15	203.56	204.91	203.25	203.39	205.06	204.39	204.87	203.46	205.21	203.14	204.43	204.67	204.47	205.78	203.93	203.58	204.67
208.91	209.6	208.63	209.01	209.62	209.59	207.9	208.09	208.78	209.66	208.74	208.43	208.3	208.67	208.55	209.26	208.8	208.23	208.7	208.79	208.46	209.5	209.22	208.94	208.73	209.62	208.72	208.44	209.03	208.2	209.35	209.17	208.74	208.83	208.53	208.78	208.07	206.92	207.75	209.23	210.05	207.96	208.09	208.82	209.05	208.42	209.53	208.82	207.31	208.68
201.35	199.62	200.04	199.28	199.83	199.78	198.73	200.22	199.22	199.35	199.36	198.87	198.77	199.33	199.66	199.82	199.66	199.43	198.14	200.01	199.88	199.29	199.19	200.18	198.78	199.46	199.54	199.88	199.59	200.3	198.07	198.65	200.57	199.82	199.1	199.39	200.26	199.82	200.11	200.17	199.76	200.52	199.18	199.35	198	199.1	200.29	199.08	199.23	200.72
201.28	200.2	200.08	200.45	200.23	201.69	200.24	198.78	200.16	200.31	201.3	200.27	200.39	200.25	200.66	200.61	201.73	200.53	200.64	200.25	201.94	200.52	200.22	199.36	200.37	201.36	201.19	200.78	200.86	200.94	200.87	200.41	200.53	200.28	200.83	199.43	200.24	200.52	200.71	201.02	199.25	201.28	200.36	200.87	200.96	200.12	200.55	199.97	201.5	200.82
194.44	194.58	194.9	194.38	194.39	193.98	194.28	194.06	194.48	195.01	195.33	195.72	194.11	194.36	194.68	193.39	193.37	194.91	194.26	194.77	194.3	195.2	194.47	194.31	193.75	194.25	193.73	193.98	193.57	195.11	195.23	193.79	193.9	194.06	194.52	193.48	194.68	193.99	194.42	194.57	194.83	192.96	194.51	193.37	194.66	193.3	193.03	192.88	194.33	194.52
212.75	212.77	212.13	211.7	212.12	211.94	213.06	213.1	213.28	211.98	212.59	211.95	212.09	213.03	211.03	212.46	213.44	213.1	212.52	211.81	212.64	212.59	211.64	213.1	212.59	213.4	212.36	212.16	212.07	213.67	212.59	212.88	212.35	213.08	212.41	212.72	212.66	212.37	211.67	213.86	212.99	212.75	213.22	212.93	212.52	212.37	213.04	213.28	211.85	211.78
208.7	210.21	208.83	208.51	209.74	209.3	208.58	209.77	208.64	208.07	209.3	209.06	209.05	208.62	209.52	208.81	209.01	208.54	208.38	208.59	209.13	208.61	209.33	208.06	209	209.13	209.16	209.46	208.05	209.59	208.77	209.64	208.8	208.73	210.29	209.6	209.25	208.88	208.66	208.34	208.61	208.67	208.06	208.75	208.54	208.87	207.85	208	209.2	209.27
211.62	211.22	210.78	211.57	211.76	211.51	211.58	211.77	211.25	211.61	210.46	211.25	211.33	212.26	211.88	211.22	210.93	212.96	212.05	211.58	212.01	211.08	212.61	212.05	212.63	212.18	212.89	210.99	210.71	212.25	212.05	212.11	212.01	211.25	211.34	210.7	211.53	211.23	211.95	212.5	213.18	210.38	211.3	211.29	211.69	211.98	211.4	211.83	210.52	211.49
206.92	207.91	207.44	208.35	208.03	208.35	207.87	206.82	207.52	207.43	207.89	208.14	208.03	207.36	207.06	208.16	207.64	207.73	207.71	206.68	207.92	208.53	207.83	207.73	207.59	207.27	207.88	207.49	207.98	207.38	207.88	208.43	207.42	207.54	208.56	207.42	208.22	206.97	207.82	206.93	207.96	208.96	207.34	206.79	207.95	206.74	208.91	208.1	208.18	207.91
217.97	216.79	217.14	216.81	217.97	216.93	217.42	216.97	218.35	216.53	217.85	216.96	217.3	217.72	215.86	216.44	216.79	216.56	216.91	216.35	216.45	217.01	217.33	215.78	216.73	217.5	216.22	217.12	216.71	217.27	217.53	216.95	216.32	218.22	216.28	218.15	217.37	218.18	217.08	217.25	216.22	216.3	217.41	218.28	217.28	216.35	216.47	217.93	215.87	216.73
202.6	203.59	203.82	202.84	203.09	202.22	202.45	203.66	202.37	202.18	202.53	201.98	202.05	201.86	202.69	202.76	202.19	202.27	202.53	202.45	202.95	203.66	203.16	202.58	202.45	201.35	202.56	202.36	202.1	201.81	203.41	202.91	202.16	201.22	202.86	203.48	202.47	203.33	202.38	203.53	203.63	202.15	201.98	202.68	201.82	202.38	201.93	202.9	202.26	201.9
201.51	203	203.1	203	203.55	202.5	203.7	202.69	203.76	204.01	202.55	205.01	201.74	203.89	203.78	204.43	202.17	203.59	203.55	203.71	202.09	203.49	203.03	203.15	204.21	202.17	203.09	201.48	203.32	203.07	202.67	204.46	203.02	203.4	203.08	203.75	202.59	203.81	202.76	202.22	202.64	202.58	203.31	203.74	203.24	203.29	203.26	203.28	203.04	203.25
203.54	203	204.02	204.71	204.85	205.23	202.81	203.44	203.5	204.81	204.28	204.79	202.63	204.61	205.25	204.61	203.33	203.28	204.34	203.49	203.3	203.96	203.09	203.32	203.42	204.32	202.94	204.16	202.95	204.45	204.18	203.76	203.95	204.56	203.51	203.49	203.84	202.75	204.42	203.84	203.78	204.56	204.23	203.46	204.31	203.99	203.5	203.27	204.45	203.86
199.39	199.46	200.84	199.88	200.74	200.79	199.86	199.2	200.23	198.98	199.91	200.32	199.45	199.15	198.89	199.88	199.45	200.01	200.1	200.09	200	200.08	199.44	199.28	200.05	199.99	199.3	200.15	199.2	199.79	200.05	199.32	199.49	200.34	199.21	199.19	199.65	199.36	199.57	198.86	200.14	199.78	198.73	199.08	200.08	199.31	199.46	198.76	200.04	198.19
208.92	209.87	210.07	207.86	210.6	208.15	208.74	209.11	209.07	209.04	208.35	208.4	208.57	207.9	208.98	208.67	208.62	208.56	209.3	207.26	207.96	207.65	208.73	208.92	208.49	207.98	209.78	208.53	208.34	208.76	209.32	209.28	207.91	208.91	208	210.18	208.98	209.6	209.33	208.2	208.65	209.43	208.42	208.62	208.78	209.34	208.77	208.86	208.23	209.25
215.19	215.3	212.12	214.19	213.12	213.64	215.01	212.83	213.8	214.39	213.85	214.41	214.54	213.54	214.98	214.98	214.13	214.06	214.23	213.62	213.74	213.98	214.3	212.88	214.29	213.73	213.97	213.99	213.33	215.18	214.31	213.04	213.25	214.07	214.55	213.26	214.42	214.91	214.47	213.61	214.01	214.74	213.92	213.59	214.63	214.72	213.19	213.61	214.05	214.16
207.08	208.79	207.5	207.27	207.87	208.2	207.19	208.81	208.89	207.53	207.14	207.57	208	208.66	207.96	208.38	207.32	207.55	207.79	207.57	206.99	207.6	208.02	207.78	206.8	206.9	207.28	208.1	208.38	207.35	208.51	207.21	207.43	208.89	208.83	209.45	208.43	207.51	207.43	207.59	207.75	207.37	208.71	208.35	208.84	208.83	207.25	207.31	207.56	207.07
204.11	202.37	201.77	201.32	202.81	203.32	203.89	203.15	202.29	203.2	202.36	202.65	201.9	203.5	202.3	202.22	202.55	202.04	202.38	202.98	202.56	202.13	203.12	203	202.8	202.61	203.17	201.94	200.67	202.26	202.42	203.6	202.22	202.22	201.98	203.67	202.3	202.65	203.97	203.2	202.94	201.95	202.14	202.12	202.3	202.86	202.8	202.35	201.89	202.73
203.98	204.03	203.89	203.5	202.63	204.25	203.18	204.37	204.25	204.31	203.01	203.96	203.16	203.2	204.33	203.11	203.62	204.3	203.75	203.36	203.73	203.98	202.91	204.15	204.19	202.81	203.52	203.96	204.66	203.85	204.88	203.76	204.34	203.45	204.36	202.76	203.85	203.6	203.33	203.54	203.43	204.71	203.89	203.69	203.34	203.3	203.71	204	203.63	204.58
207.79	208.08	208.35	208.75	206.59	207.86	208.01	208.36	206.92	208.11	208.06	206.77	207.72	208.67	207.72	207.68	207.55	207.96	207.89	208.29	206.45	207.4	207.61	206.67	208.31	206.9	207.83	209.76	207.87	207.37	207.87	207.61	206.16	206.41	207.76	208.44	209.04	208.03	208.53	208.16	208.63	208.06	207.87	207.68	207.22	207.28	207.23	207.59	207.54	208.18
208.53	208.89	208.06	209.12	207.73	209.96	208.43	208.23	208.19	208.05	208.66	209.59	209.55	208.75	208.98	209.49	208.52	208.74	209.35	208.42	209.12	208.46	208.53	209.25	208.55	208.36	209.42	208.7	207.61	208.71	208.49	209.09	208.87	208.43	208.26	208.48	209.61	208.27	208.31	208.41	208.75	209.81	209.19	209.04	208.31	207.76	209.82	208.29	208.48	208.53
208.28	208.9	207.98	207.04	208.92	207.8	207.67	207.19	207.34	207.74	207.46	206.66	207.99	209	207.72	206.79	206.05	207.16	206.97	207.23	206.4	207.16	206.17	207.67	207.01	207.46	207.12	207.69	207.18	208.65	207.42	207.41	207.22	208.14	207.2	208.4	207.29	208.17	207.62	207.85	206.5	207.35	207.09	208.34	208.44	207.18	207.77	207.55	207.75	207.35
203	204.08	202.41	203.01	202.72	203.01	202.22	202.73	202.52	202.68	202.81	202.76	202.44	202.83	201.94	201.47	202.16	201.86	203.47	203.45	202.83	202.48	201.31	202.5	204.09	201.82	202.84	203.13	202.24	203.19	203.9	201.91	202.59	201.98	202.8	202.05	202.44	202.56	202.84	202.53	202.18	202.41	201.7	202.78	203.01	202.66	202.16	202.91	200.75	201.74
207.04	207.98	208.42	207.37	208.64	208.19	207.65	206.8	207.81	207.05	207.78	207.49	209.86	207.33	207.37	208.18	207.83	207.61	208.82	207.97	207.76	207.12	207.66	207.3	207.9	206.85	206.79	206.87	207.64	206.41	208.38	208.09	207.59	207.16	206.46	208.16	205.83	208.27	207.35	208.58	207.8	206.3	206.86	207.67	208.25	207.42	207.45	208.49	206.34	207.63
202.82	203.41	202.71	204.67	204.02	202.3	203.56	204.01	202	203.41	203.15	202.02	203.32	203.54	204.72	202.51	203.16	203.67	203.36	203.7	202.91	203.41	202.19	203.63	203.11	204.68	202.67	203.24	203.27	203.31	202.82	202.97	203.14	202.89	203.1	202.98	202.29	203	202.53	203.52	202.99	203.36	202.61	202.57	203.51	202.69	203.38	202.2	202.7	203.4
207.09	206.96	209.18	207.35	206.21	206.6	206.82	207.24	207.11	209.65	207.37	208.56	208.19	207.37	206.52	208.39	208.13	208.62	207.38	207.47	206.95	208.2	206.22	205.56	208.49	207.25	208.63	208.05	207.82	208.02	207.71	207.51	208.32	206.19	207.73	207.31	207.99	208.23	207.67	208.59	209	207.4	208.44	206.72	207.33	208.02	207.15	206.94	208.47	208.66
211.18	211.82	212.29	210.51	212.23	211.24	212.27	211.33	211.68	211.39	211.15	212.3	211.38	211.67	212.13	211.21	210.92	211.24	211.37	211.69	213.14	212.52	211.23	211.33	212.19	210.9	210.77	211.75	212.3	212.12	211.78	211.21	212.37	211.84	211.83	211.71	211.15	211.73	213.09	213.06	211.01	211.93	211.56	211.2	210.46	211.56	212.31	210.85	211.53	211.38
205.27	205.56	205.54	205.23	205	204.47	206.21	204.5	205.55	205.49	204.58	205.57	205.71	205.17	204.59	203.27	204.68	205.06	204.36	204.56	204.77	205.03	203.73	205.52	205.5	205.89	205.32	205.46	205.01	203.89	205.14	203.62	203.64	204.44	204.29	205.59	204.96	204.32	204	204.06	204.72	204.64	205.26	204.56	203.83	204.43	204.76	205.18	203.81	203.81
204.31	204.93	202.63	203.03	203.61	203.46	203.73	204.06	203.5	203.7	204.61	203.99	204.27	203.75	204.13	203.48	203.99	203.65	203.94	203.4	203.13	204.6	203.2	204.28	204.26	202.43	203.91	203.28	203.94	203.58	204.13	203.77	204.34	202.72	202.54	203.73	203.56	203.85	204.1	203.25	203.36	203.72	204.47	203.75	203.21	204.84	203.64	204.4	204.7	203.99
218.19	215.6	216.52	217.95	217.49	216.66	216.74	216.72	217.3	217.26	216.06	217.22	217.38	217.03	217.13	216.54	218.27	218.38	217	216.51	217.52	217.47	217.81	217.15	217.98	217.02	217.77	216.58	216.98	217.52	217.41	216.66	217.19	217.4	217.23	217.25	216.67	218.34	217.49	217.56	218.6	217.61	216.84	217.29	217.63	216.51	216.26	217.68	217.01	216.58
209.16	207.3	208.24	208.27	209.37	207.98	208.86	208.95	208.92	208.47	208.57	206.5	208.42	209	207.73	208.18	207.77	208.26	208.13	208.55	208.44	208.14	207.43	207.31	208.71	208.98	207.89	208.71	207.66	209.11	208.84	208.58	208.9	208.96	207.75	208.93	207.79	209.5	208.64	208.88	208.34	208.39	208.71	207.92	208.13	208.14	206.84	208.78	207.32	207.65
210.36	208.76	209.53	209.05	209.29	208.65	209.77	210.51	209.17	208.55	209.99	210.09	209.59	210.17	210.35	209.82	208.31	209.34	210.52	208.82	209.32	208.12	210.41	210.41	208.99	208.89	209.94	209.21	209.24	209.87	210.05	210.16	209.82	209.76	209.92	209.11	209.99	210.63	210.04	209.47	209.18	210.35	209.75	209.27	210.27	209.64	208.97	210.28	209.74	209.25
211.21	212.3	211.39	211.98	212.34	210.99	212.59	211.35	211.68	212.14	211.06	210.63	211.66	211.67	211.17	211.6	211.96	211.03	211.44	211.78	211.9	212.55	211.27	211.96	209.72	212.25	212.07	211.35	211.35	210.88	211.45	211.98	211.42	211.51	211.84	211.48	212.94	212.16	211.02	211.89	212.18	212.3	210.89	211.77	211.27	212.1	211.41	211.47	211.44	211.52
204.3	203.56	203.45	203.6	204.29	203.7	203.1	203.43	204.13	202.21	203.69	203.36	203.01	203.66	203.99	204.06	203.93	203.83	203.71	203.99	204.38	203.08	204.19	203.41	202.28	203.53	203.52	202.77	202.7	203.73	202.57	204.21	203.31	204.63	204.14	203.04	203.61	203.69	203.91	204.15	202.93	203.22	203.96	202.8	203.16	204.4	204.21	203.87	202.91	202.52
216.52	216.7	216.63	217.61	216.34	216.19	217.23	217	217.78	216.76	216.81	217.03	216.79	216.78	216.06	216.9	217.32	216.36	217.06	217.06	216.67	216.88	216.15	216.14	217.61	216.74	216.46	218.31	216.35	217.12	216.72	217.85	216.8	217.06	215.45	217.01	216.51	217.78	215.43	216.12	217.44	216.8	216.87	216.85	217.08	216.44	215.85	216.82	217.95	216.98
200.36	199.73	200.44	201.44	200.64	201.35	199.99	200.27	200.75	199.78	199.52	201.04	200.94	200.59	199.95	200.99	200.21	200.81	201.58	201.3	200.96	199.98	201.41	200.54	200.12	200.55	200.37	200.5	199.48	200.99	201.59	200.29	200.53	200.2	200.42	198.81	200.94	200.92	199.23	200.28	199.41	199.78	200.97	200.08	199.83	201.01	202.25	201.15	200.76	200.39
217.66	218.68	217.26	216.18	218.31	218.07	218.8	217.56	217.33	217.59	217.71	219.94	217.97	218.07	217.61	217.79	218.26	217.88	217.91	217.72	217.21	217.41	217.75	217.81	218.45	218.14	217.35	217.75	217.77	218.24	219.05	217.05	217.97	218.36	217.6	217.74	218.72	217.43	217.59	218.16	217.43	217.78	218.81	217.71	218.46	217.47	217.09	217.89	217.14	216.38
212.96	213.13	213.86	213.97	212.47	213.11	213.03	213.34	212.43	213.27	212.37	211.83	213.55	212.81	213.58	213.69	213.05	212.7	212.62	212.62	213.26	213.5	214.05	212.66	212.36	212.71	211.9	213.62	213.55	214.63	213.45	213.79	214.41	212.45	212.72	213.83	212.02	212.47	213.65	213.1	212.38	213.64	212.5	212.56	213.61	212.7	213.56	213.61	213.82	212.97
216.52	216.25	218.24	216.84	217.22	217.52	216.98	216.84	216.91	215.63	216.61	216.76	217.22	218.03	217.27	216.26	216.99	217.59	217.54	217.25	216.55	217.65	216.91	217.56	216.24	216.99	217.85	217.31	217.44	218.27	217.54	217.75	218.08	217.33	216.09	215.65	217.51	217.79	217.28	216.62	217.29	217.62	216.5	216.78	217.87	218.56	215.94	216.13	216.82	217.41
204.32	203.69	204.11	202.74	201.88	202.72	202.57	203.01	203	203.12	203.65	203.54	203.46	204.52	203.46	203.9	204.57	203.46	204.7	202.33	204.01	204.42	203.51	203.51	203.51	203.5	203.33	202.46	202.42	202.47	203.05	201.36	202.67	203.4	202.61	202.29	203.33	202.84	203.86	203.67	201.89	202.35	202.99	202.57	202.35	202.44	202.95	203.6	202.89	203.51
213.87	214.09	213.75	213.54	213.89	213.82	213.73	213.58	213.4	213.76	214.09	213.76	214.27	214.2	213.66	213.27	214.36	213.85	213.46	213.34	213.64	212.85	213.82	213.92	212.91	213.99	213.11	214.67	213.22	215.16	213.64	214.3	214.83	214.05	214.55	212.99	214.11	212.72	213.78	212.71	213.98	213.68	215.25	213.79	214.07	213.71	214.72	213.5	214.23	213.01
209.58	208.67	208.09	208.67	208.91	207.75	208.83	208.31	209.11	208.44	207.43	207.4	208.23	208.02	208.06	208.94	209.64	207.82	209.56	208.69	208.98	208.03	208.58	209.22	208.27	207.28	208.51	209.29	208.48	209.3	208.02	207.95	209.43	207.82	208.37	209.25	208.56	209.69	208.5	207.74	208.33	209.05	209.19	207.81	207.72	208.51	208.52	208.14	208.22	208.93
199.58	199.83	200.14	198.14	198.92	198.1	200.83	199.47	199.37	200.28	199.03	199.96	199.58	199.48	200.34	199.31	200.13	198.71	198.77	198.57	199.68	199.28	198.24	199.27	199.64	199.17	199.54	199.05	200.23	199.96	198.23	198.51	199.38	200.18	198.89	200.96	200.5	199.72	198.88	199.58	200.02	200.39	199.64	199.19	199.41	199.31	200.17	199.37	198.64	198.66
204.04	204.04	204.18	204.73	204.36	204.02	203.81	205.09	203.48	204.55	203.32	204.25	204.15	203.45	205.06	204.71	202.73	203.6	203.15	202.99	204.8	203.88	204.95	204.26	202.75	204.8	204.76	204.49	204.02	203.12	203.54	204.89	202.99	203.4	203.08	204.66	204.31	204.46	204.41	204.49	203.43	203.77	202.63	203.8	204.69	204.2	204.29	204.02	204.14	203.9
210.04	210.81	211.14	211.34	210.86	211.67	211.72	211.71	211.2	212.14	210.59	213.23	211.95	212.8	211.07	209.9	211.67	211.17	211.11	210.75	210.19	211.87	211.86	212.26	211.28	211.11	211.03	211.98	211.93	211.01	210.79	211.25	211.91	212.41	211.93	212.37	211.3	211.36	211.81	211.64	211.54	211.61	212.77	211.59	211.87	211.65	211.3	211.5	211.52	212.08
207.89	206.82	208.45	206.93	207.93	208.44	207.67	207.58	207.63	207.44	207.68	206.49	206.81	208.41	208.47	207.5	207.99	207.42	207.42	207.81	208.93	208.22	207.66	207.32	207.24	208.03	207.75	207.95	207.6	208.31	207.76	206.75	208.55	207.63	206.05	207.39	207.4	207.2	206.84	208.14	208.04	208.14	208.01	206.83	209.14	206.72	207.48	207.76	208.05	207.25
210.86	212.33	211.25	210.72	211.49	211.2	212.12	211.65	211.37	212.03	211.47	210.4	211.7	211.33	211.66	210.19	210.74	212.06	211.03	211.61	211.65	211.17	211.38	212.65	211.83	211.69	210.59	212.18	211.89	212.04	210.98	212.15	211.38	211.97	211.46	210.97	211.93	210.7	211.89	212.03	212.21	211.29	209.73	211.33	211.15	211.04	212.11	210.74	211.47	211.79
213.26	213.03	211.53	212.35	211.6	211.41	211.75	213.11	212.3	212.29	212.66	212.15	212.42	212.56	211.77	213.5	212.66	212.57	212.4	212.24	212.4	211.92	211.38	210.43	212.52	214.05	212.45	212.63	213.91	212.68	213.12	212.17	212.49	211.64	211.58	212.86	211.5	212.17	213.65	211.34	212.81	212.01	212.04	212.2	212.95	212.55	212.1	212.75	212.34	212.42
201.42	200.21	199.83	200.19	200.04	200.39	198.82	201.46	199.42	200.25	200.41	199.05	201.75	201.39	200.74	199.51	200.44	200.25	200.87	200.16	201.01	200.52	200.62	200.76	200.82	200.48	201.35	200.43	200.72	201.2	198.94	199.81	200.23	200.84	199.9	199.37	201.05	200.54	200.45	200.09	201.02	200.27	200.38	200.1	200	199.83	200.77	201.3	200.09	199.95
208.62	209.97	210.54	209.27	209.42	210.25	210.13	209.74	210.77	208.35	209.58	209.44	210.38	209.15	208.72	209.28	210.38	209.45	209.03	210.06	209.79	209.79	210.22	210.22	209.75	209.43	210.13	208.89	209.67	209.02	211.23	210.55	208.98	209.51	209.01	209.55	208.32	209.99	209.36	210.1	208.73	209.84	209.39	208.81	208.86	207.62	210.38	209.92	209.85	210
207.35	208.59	208.65	207.44	208.37	207.69	207.23	208.24	206.89	206.87	208.49	207.48	207.88	207.8	206.33	206.58	206.81	208.36	208.63	208.16	208.59	208.67	208.04	207.18	207.82	206.15	207.92	207.72	207.98	208.01	207.89	207.59	207.4	207.09	207.21	207.87	208.4	207.22	206.94	206.65	207.44	207.6	206.26	208.98	207.32	207.67	208.24	206.12	208.02	208.22
217.39	218.55	217.75	217.43	218.01	218.2	217.07	217.4	217.28	217.5	217.82	217.66	218.4	218.18	217.6	216.78	217.19	218.03	217.39	217.99	217.92	216.9	217.61	217.12	217.91	217.45	218.48	217.36	217.29	218.05	217.49	216.65	219.27	218.28	217.84	217.83	216.47	218.02	217.17	217.83	218.01	218.21	218.6	217.5	217.92	217.84	218.47	217.85	218.29	218.9
194.36	195.15	195.54	194.65	196.13	194.95	195.56	195.35	194.83	194.53	195.6	194.62	194.94	195.31	195.82	195.31	195.25	194.42	195.92	195.38	195.4	195.64	195.81	196.14	196.47	195.96	195.45	194.53	196.41	194.72	197.14	195.03	194.79	195.7	195.23	195.39	195.15	195.27	196.12	194.22	195.09	195.26	195.23	196.35	195.59	196.19	194.88	195.77	195.19	195.76
215.98	215.03	216.95	216.11	218.09	217.7	217.28	217.18	216.72	215.14	217.52	217.8	217.99	216.91	217.82	215.48	217.67	218.48	216.86	217.65	216.53	217.21	216.16	218.08	216.43	218.44	216.4	216.43	215.56	217.02	216.57	218.21	217.33	217.56	216.04	216.57	217.37	217.26	216.35	216.28	217.25	217.39	217.35	217.71	216.36	217.64	218.07	216.55	216.26	217.04
203.19	202.48	203.78	202.55	203.44	202.85	202.35	202.42	202.83	201.82	201.7	202.9	202.95	202.77	203.07	203.41	202.25	202.81	202.48	202.61	201.8	202.11	202.97	202.29	203.19	201.7	202.14	203.16	201.96	202.54	201.63	202.27	202.96	202.56	201.86	202.39	202.88	203.52	202.68	202.37	203.73	203.35	202.2	202.69	202.8	202.69	202.45	203.02	204.12	203.19
217.66	217.96	218.26	218.16	216.79	217.37	217.49	218.21	216.81	218.49	218.12	216.9	218.14	217.6	217.05	218.64	218.15	217.93	217.44	216.91	216.87	217.25	218.2	217.67	217.52	217.31	217.82	218.86	218.12	218.14	217.19	217.34	218.02	217.07	217.6	218.15	216.92	218.78	217.2	216.91	218.14	219.06	217.9	218.72	217.75	217.46	217	218.07	216.71	217.74
208.49	209.64	209.41	209.44	208.98	210.07	209.71	209.55	210.2	210.37	209.48	209.24	209.2	208.34	208.69	208.48	208.97	209.69	210.38	209.31	210.04	208.77	210.98	209.51	209.51	208.63	209.04	209.06	208.65	209.47	209.22	210.61	209.68	208.88	209.09	209.52	208.76	209.39	210.11	209.71	209.99	209.31	208.85	210.41	209.94	210.77	209.86	209.37	209.93	208.72
212.81	212.42	211.98	213.74	211.86	211.74	211.16	212.2	211.95	212.97	212.54	211.76	212.72	211.67	213.18	212.88	212.47	212.3	212.47	212.46	212.72	213.88	211.84	212.31	211.16	212.1	212.68	212.66	211.37	213.43	212.2	212.99	212.06	212	211.79	211.98	212.33	212.8	211.48	211.76	213.24	212.13	211.72	211.57	211.78	211.67	212.84	213.21	212.52	212.76
211.67	210.83	210.76	211.65	211.75	212.55	212.45	211.52	211.61	211.35	212.3	211.16	211.25	211.95	212.28	211.21	212.15	214.34	211	213.11	211.88	211.1	212.05	210.86	212.16	211.34	211.19	211	211.48	210.51	211.31	211.8	211.84	211.27	211.14	211.33	211.82	210.99	210.98	212.48	211.14	211.83	211.02	212.44	211.81	211.67	211.51	212.25	210.52	211.7
207.67	208.01	208.19	207.95	207.9	207.17	206.23	207.47	207.83	207.03	206.9	207.85	208.01	207.66	208.54	206.52	208.71	207.82	207.77	208.84	207.68	208.37	207.41	206.13	208.4	207.3	207.94	207.82	207.31	206.77	207.05	208.14	207.36	207.77	208.55	207.48	206.55	207.86	207.74	207.75	208.44	208.75	207.72	206.84	208.44	207.37	208.45	207.77	206.99	207.17
207.38	206.99	208.38	207.58	207.54	207.42	208.21	208.03	208.76	207.67	207.87	208.27	209.2	209	208.42	206.99	207.7	208.06	207.23	207.52	207.58	207.89	208.16	207.35	207.43	207.96	207.47	207.94	207.5	207.82	208.19	208.14	207.87	208.16	206.84	206.84	208.2	208.61	207.34	207.9	207.5	207.32	207.75	208.61	207.08	208.55	208.97	207.64	207.87	208.12
213.1	213.17	213.97	213.87	212.84	213	213.52	212.53	212.59	213.83	213.45	214.52	212.25	213.98	213.82	214.83	213.29	212.95	213.98	214.99	214.67	214.06	213.51	213.86	213	212.73	212.81	213.36	213.98	214.25	213.6	214.42	215.77	213.67	214.79	214	214.99	213.28	213.34	214.43	213.18	214.34	214.02	213.9	214.55	213.61	214.04	215.05	213.49	214.16
210.09	209.5	209.16	209.25	209.24	209.03	210.41	208.87	209.57	208.53	210.26	210.81	210	209.87	210.05	209.87	209.61	209.31	209.81	210.08	210.12	209.52	209.25	209.7	209.73	210.21	209.35	210.43	209.44	209.76	209.31	210.99	210.64	210.44	209.09	209.2	209.64	208.42	208.85	209.1	209.46	208.62	210.39	208.74	209.49	209.02	209.8	209.92	209.62	210.05
202.84	202.83	202.81	202.05	201.6	203.55	202.01	202.33	201.14	202.62	202.44	203.73	201.69	203.5	202	203.07	202.61	204.08	203.26	201.49	202.33	202.71	202.08	202.51	202.37	202.58	201.63	203.67	202.76	203.19	201.92	201.93	203.17	203.4	203.1	203.09	202.15	202.37	202.4	202.31	202.16	201.73	202.65	202.26	203.14	203.37	203.69	202.32	202.14	201.78
200.28	200.65	200.01	199.89	200.45	200.66	199.32	199.71	200.45	199.37	199.79	200.9	200.04	199.9	200.56	200.98	199.98	200.68	199.41	199.99	200.43	201.05	200.08	201	198.91	201.36	200.4	200.83	199.52	199.96	200.63	200.3	200.1	200.71	200.99	200.95	201.17	199.98	199.37	200.83	200.53	200.72	198.79	200.74	200.29	199.71	201.69	200.31	200.35	200.3
203.95	204.12	204.4	203.61	203.41	204.82	203.08	203.29	204.96	204.85	203.26	203	203.44	204.17	204.4	203.96	203.4	202.7	204.84	203.34	204.48	203.64	203.82	203.9	204.06	204.5	203.31	202.56	202.83	203.78	204.87	204.65	204.08	203.41	203.55	204.19	203.66	204.8	202.49	204.92	203.72	203.77	203.83	203.99	203.3	203.29	204.91	203.52	204.09	203.43
200.41	199.91	199.69	198.53	199.23	199.56	199.73	200.41	199.09	200.56	200.11	199.92	198.69	199.47	199.2	200.27	199.13	199.47	199.3	199.09	199.57	199.71	200	199.26	199.46	199.11	199.34	199.82	199.81	199.27	199.79	199.19	199.72	199.96	199.45	199.45	199.63	200.01	199.49	198.48	199.66	199.78	198.85	200.86	198.58	199.77	199.63	199.67	198.01	198.38
209.29	208.57	208.97	209.86	209.33	209.18	209.08	209.51	210.35	208.92	209.53	208.51	209.94	209.4	210.58	209.85	208.9	209.2	209.49	209.51	208.83	208.35	209.2	209.91	209.56	209.8	210.11	210.25	209.1	209.56	209.43	210.31	208.93	208.7	210.36	209.6	209.91	209.74	209.26	208.81	209.2	209.41	209.61	209.23	209.9	209.62	208.97	210.41	208.58	208.94
195.32	195.84	196.54	196.82	195.2	194.98	195.85	195.44	195.09	195.06	196.5	194.67	195.09	194.19	195.54	196.38	195.25	195.44	195.57	195.69	195.02	194.04	194.97	195.59	195.77	194.83	195.71	194.98	195.3	195.72	194.95	195.66	195.57	195.24	195.08	195.94	195.11	195.14	196.88	194.98	194.85	195.73	195.3	195.05	194.38	194.93	195.48	195.89	194.98	194.19
214.95	213.72	213.28	214.56	213.98	212.8	213.79	212.87	213.27	213.97	214.59	213.58	214.29	213.76	212.98	214.13	213.45	214.35	213.61	212.75	214.18	214.58	212.4	213.59	213.88	213.88	214.36	214.43	213.67	214.23	215.4	214.16	214.22	213.37	213.09	214.65	213.58	213.8	212.59	213.77	214.14	213.92	213.45	212.93	213.52	212.99	214.34	212.21	213.61	213.65
208.05	208.6	208.66	208.44	208.66	209.6	207.17	209.53	209.6	208.7	208.47	208.51	209.16	209.91	208.93	208.45	209.45	208.52	208.67	208.37	208.38	208.19	209.61	208.41	209.98	209.15	207.95	208.9	208.75	207.99	209.89	208.52	208.05	209.01	207.57	208.72	209.48	209.45	208.38	210.16	208.41	209.22	208.72	209.17	208.62	208.4	208.85	209.03	209.14	210.14
202.76	202.31	204.25	204.39	202.35	202.76	204.34	203.18	204.31	204.3	204.12	203.29	203.63	204.23	203.59	203.32	204.32	204.3	202.85	204.49	203.46	202.88	203.79	203.48	204.35	203.74	203.27	203.67	202.88	203.58	204.57	203.42	204.01	203.96	202.95	203.89	202.51	203.89	202.62	203.99	203.76	203.56	205.05	203.53	204.11	203.4	203.35	203.48	203.41	204.02
212.15	212.44	213.34	212.92	212	212.88	213.34	212.81	212.3	212.75	212.39	213.12	211.67	212.87	213	211.46	212.87	212.29	212.25	212.62	211.45	212.17	212.48	212.76	213.34	212.97	212.29	212.88	213.68	212.02	212.14	213.2	211.71	212.87	213.36	212.17	212.61	213.97	212.57	212.43	212.59	212.47	212.75	212.21	211.28	211.92	211.97	211.27	213.53	212.12
218.06	219.16	218.04	217.86	218.69	218.21	218.77	218.1	218.69	217.74	218.8	217.94	218.78	218.75	216.58	217.56	217.42	216.84	217.32	216.92	218.95	216.89	218.33	217.88	218.18	218.05	218.12	217.85	217.85	217.17	217.49	217.52	218.2	217.34	217.12	217.24	218.48	217.74	217.81	218.18	217.95	217.4	217.84	218.04	217.27	218.62	218	216.61	217.71	216.16
203.07	203.3	201.4	202.52	202.51	203.18	202.36	202.49	201.94	202.4	203.57	201.6	202.59	202.52	201.63	201.65	202.27	203.06	202.04	202.1	202.35	202.59	203.19	202.7	201.46	202.09	202.29	202.71	202.97	201.87	202.61	201.98	201.13	201.25	202.04	202.23	202.27	202.82	202.44	203.22	203.21	202.04	202.25	203.04	201.96	203.06	202.71	201.51	201.57	201.8
218.01	217.45	219.27	216.99	217.92	218.37	217.73	217.94	218.42	218.27	218.75	218.45	217.92	217.9	217.01	219.35	217	217.23	217.04	217.07	218.77	218.8	218.37	218.31	217.68	217.42	217.77	217.81	218.08	217.86	217.52	217.87	217	218.21	217.32	218.44	217.49	217.96	217.36	217.06	217.62	217.55	216.71	217.4	217.31	217.63	218.08	217.93	218.13	216.83
211.93	212.69	210.82	210.43	212.25	211.6	212.65	211.59	210.8	211.48	212.93	211.9	211.71	211.05	210.79	212.35	212.41	211.78	211.6	211.94	211.02	212.55	210.92	211.65	211.69	211.44	211.27	209.65	211.11	211.77	212.22	211.5	211.75	211.11	211.44	211.43	211.96	212.02	210.74	212.84	211.07	212.53	211.8	211.52	212.54	210.21	211.9	211.81	212.44	211.17
203	203.26	203.85	203.31	202.65	202.75	202.83	202.61	202.61	203.81	201.68	203.23	204.76	204.77	203.66	203.84	203.45	202.99	203.57	203.58	204.99	203.47	203.49	202.47	202.49	202.23	203.71	202.47	203.5	203.38	204.15	203.61	203.88	203.34	202.3	203.96	203.47	202.75	203.83	203.22	204.06	203.33	202.72	201.84	203.16	202.76	202.91	203.28	203.13	203.48
199.88	200.29	200.41	200.17	200.7	200.48	200.63	200.33	200.82	200.16	200.44	200.41	201.35	201.3	200.72	200.3	200.71	201.44	200.86	199.36	200.69	200.8	201.04	200.13	200.58	202.15	200.61	200.11	200.34	201.1	200.89	199.79	201.58	201.76	201.11	200.31	200.93	199.76	200.92	200.91	200.88	200.71	200.29	199.64	200.37	200.69	200.96	200.82	200.25	200.43
198.48	199.63	200.83	200.28	199.8	198.59	198.12	198.49	200.02	200.24	198.52	199.75	200.29	198.72	199.37	198.49	199.56	198.71	200.52	199.64	199.11	200.04	199.4	199.21	199.2	199.17	200.18	199.73	198.24	199.27	199.62	199.74	200.33	200.59	199.57	199.17	199.37	199.96	198.77	199.26	199	199.64	199.96	198.71	200.2	199.4	200.39	198.93	200.13	198.89
195.39	194.73	194.03	194.96	196.22	196.02	195.25	195.14	196.2	195.86	194.79	195.94	195.03	195.67	196.11	194.22	193.61	194.86	196.11	196.46	195.04	195.03	195.53	194.24	194.15	195.44	194.18	194.97	195.82	195.94	194.61	197.04	194.94	194.78	195.66	193.84	195.68	196.35	194.9	195.13	195.06	194.77	195.65	195.51	195.96	194.17	196.15	194.46	194.91	194.91
217.69	218.01	218.28	218.28	217.53	217.95	217.09	216.94	217.85	217.34	217.99	217.86	218.55	218.13	217.91	218.71	217.8	217.97	217.68	217.28	218.13	218.37	219.01	218.23	217.82	217.69	218.45	217.91	216.87	217.11	218.32	217.75	219.53	217.63	218.07	217.04	218.54	217.27	216.81	217.98	217.24	217.54	217.93	217.55	218.03	218.08	219.1	218.17	217.38	217.91
213.31	214.61	214.93	214.41	214.38	213.62	214.11	212.8	212.81	213.31	213.9	212.59	214.52	214.02	214.51	214.17	212.96	212.65	213.79	213.12	213.82	213.84	212.84	212.71	213.72	213.64	213.89	214.67	213.72	214.6	213.22	213.23	214.15	213.19	213.75	214.36	214.66	212.68	214.05	212.81	213.31	213.58	213.56	213.94	214.07	213.44	213.16	214.26	213.46	213.61
194.66	193.46	194.81	193.85	193.34	194.2	194.11	194.26	194.32	193.98	193.72	193.37	194.73	195.01	193.4	194.67	194.09	194.72	196.08	193.14	194.66	193.28	194.32	193.75	193.41	194.27	192.94	193.43	193.65	194.93	194.15	193.99	194.89	192.99	193.26	194.73	192.69	194.41	194.39	194.17	194.24	193.88	193.95	194.61	194.41	194.04	194.7	195.16	194.4	194.94
208.09	208.84	208.21	208.74	209.7	209.02	207.93	207.59	207.86	209.48	206.9	207.69	210.02	208.81	209.42	209.11	208.22	209.24	207.8	207.99	207.75	209.62	208.53	208.05	208.13	208.79	209.64	207.36	208.98	208.95	207.78	209.36	208.55	209.29	208.75	208.56	208.4	209.36	207.28	209.43	208.21	207.12	209.75	208.55	208.53	207.49	208.07	207.92	207.8	209.1
209.1	208.27	208.86	208.71	208.52	207.61	209.81	208.79	209.26	207.78	208.86	208.71	208.03	208.6	208.98	208.4	208.27	208.46	209.05	208.6	207.92	208.61	208.58	208.77	207.84	207.8	208.32	208.88	207.96	207.58	207.97	208.82	208.62	209.57	208.05	208.53	208.74	208.33	208.51	207.48	208.15	207.34	208.97	207.98	208.66	208.86	207.05	208.87	208.57	209.01
216.93	217.08	217.43	217.68	216.27	218.12	217.91	217.5	217.28	218.72	218.34	217.87	218.33	216.31	218.34	217.99	216.51	216.79	217.06	218.57	218.24	219.02	218.73	217.76	217.37	217.76	217.11	216.81	218.71	217.15	217.84	217.54	217.66	216.49	219.43	216.95	217.6	218.31	216.55	218.89	218.67	218.28	216.54	218.06	217.84	217.58	217.96	216.75	217.8	217.86
202.5	203.64	202.12	202.94	203.21	201.62	203.96	203.23	203.67	203	203.37	203.07	203.7	203.78	204.51	203.05	203.09	203.32	202.86	203.7	202.08	203	201.73	203.91	203.84	202.75	203.97	203.71	203.75	202.06	203.5	203.25	204.73	203.56	202.52	203.06	201.53	203.67	202.91	203.33	203.26	203.69	203.3	202.14	204.11	203.63	202.25	203.16	203.94	204.23
199.75	199.87	199.17	199.28	199.11	199.76	200.52	199.02	199.46	198.14	199.48	200.25	199.35	200.27	199.63	199.1	199.27	199.72	199.01	197.53	199.5	199.07	199.53	198.44	198.39	198.99	200.17	200.54	197.75	199.3	197.82	199.47	198.85	198.88	200.52	198.99	199.67	198.58	199.63	200.68	199.58	199.33	200.04	199.92	199.81	199.42	199.19	199.7	199.22	199
203.06	204.36	203.64	204.08	204.39	203.61	202.76	204.13	203.06	204.02	203.96	205.22	204.1	204.1	203.54	204.18	202.52	203.26	204.62	202.33	203.67	204.18	203.14	202.75	203.85	203.43	205.63	204.35	204.5	203.85	204.22	203.09	202.3	204.16	201.98	202.83	203.96	202.86	202.94	203.99	203.92	204.97	203.91	202.87	204.35	202.93	204.37	203.97	203.28	203.26
208.95	209.7	207.22	208.87	208.67	208.16	208.65	208.89	210.61	210.08	208.09	209.32	208.72	208.81	209.55	208.86	209.67	208.3	209.46	209.66	208.75	207.64	207.85	208.05	209.67	207.73	208.79	208.43	209.18	209.09	208.52	208.69	208.07	210.24	209.18	208.98	207.64	208.73	207.63	208.63	208.41	209.38	209.57	209.27	207.58	208.78	209.56	208.68	207.88	209.44
200.74	199.12	199.81	198.42	199.21	199.41	199.54	200.47	200.86	200.98	198.91	200.07	198.88	199.51	199.09	200.09	198.88	200.15	200.35	200.32	199.52	199.81	200.53	199.72	200.05	198.38	198.85	199.32	198.59	199.65	199.46	199.52	200.06	200.17	200.2	200.3	200.43	198.84	199.72	199	199.06	199.29	199.79	200.24	200.19	200.38	199.47	198.96	199.95	200.37
206.21	206.86	205.19	206.9	207.01	205.19	205.86	206.75	207.23	206.48	206.27	206.12	206.72	206.78	206.97	206.27	205.88	205.53	205.76	206.28	205.95	206.91	207.03	206.96	206.1	206.67	207.11	205.94	206.62	206.31	205.68	206.86	206.38	206.27	206.93	206.54	205.37	206.54	206.46	204.98	205.13	206.01	206.09	207.22	205.93	206	206.65	205.2	206.52	206.06
203.06	203.4	202.86	202.93	204.04	204.54	202.83	203.88	203.71	203.2	202.73	203.5	203.31	203.87	203.2	203.18	202.25	203.83	202.79	202.44	204.44	203.19	203.23	202.52	204.09	203.54	203.52	203.42	202.91	204.09	202.28	202.53	202.77	204.17	203.74	201.92	202.74	203.02	204.5	203.1	203.68	204.09	203.32	201.77	202.91	202.33	202.7	204.07	203.29	203.49
203.25	202.38	203.11	203.22	203.86	202.55	203.59	202.16	203.49	203.99	203.36	202.45	204	204.16	203.66	203.67	203.31	203.82	203.4	202.7	202.46	203.74	203.16	203.29	202.83	203.15	203.45	203.39	203.3	202.65	203.32	204.53	203.56	203.26	203.06	202.72	203.47	203.08	203.38	201.87	203.47	203.49	203.38	203.19	203.44	203.35	203.34	203.33	203.71	202.82
202.84	202.16	202.53	201.63	201.8	203.03	202.65	202.77	202.66	202.5	204.05	203.02	203.12	202.12	202.36	202.16	202.24	202.18	202.2	203.13	203.06	203.58	202.35	202.13	202.37	202.6	203.64	202.51	202.46	203.37	203.07	203	202	202.27	201.89	203.05	201.59	202.13	202.79	204.14	202.67	201.95	202.25	203.2	202.49	203.07	201.62	203.27	202.52	202.18
200.79	200.87	199.72	199.73	198.62	200.2	199.38	198.95	199.77	198.67	199.65	198.9	200.25	199.86	199.29	199.05	198.97	200.49	199.85	199.35	199.17	200.24	200.08	199.19	199.7	198.99	199.13	198.93	199.64	199.98	200.02	199.52	198.73	200.43	200.02	198.62	199.13	199.47	199.21	200.14	200.08	200.48	199.17	198.94	199.52	199.05	199.86	199.18	199.6	199.25
213.63	212.15	212.69	213.07	212.93	213.45	213.3	213.77	212.06	212.63	212.37	213.18	213.24	212.69	211.27	213.13	214.62	213.13	213.37	214.26	212.43	214.68	212.2	212.76	212.27	213.16	211.86	213.32	212.38	211.92	213.26	212.9	213.1	212.98	213.68	213.13	212.64	213.06	212.95	212.84	212.76	213.31	212.95	212.83	213.18	214.25	212.45	213.41	212.99	213.52
207.67	208.84	208.72	207.65	207.87	208.21	209.07	207.67	207.48	209.34	207.98	208.32	208.44	208.77	206.89	208.13	207.86	207.22	208.56	208.77	208.06	207.89	208.11	208.71	207.71	208.75	207.54	207.81	207.22	208.08	208.57	208.26	208.47	207.47	207.17	208.02	207.87	207.55	208.84	207.87	208.22	208.59	208.32	207.52	207.03	207.96	206.92	207.28	207.1	207.86
207.14	209.23	208.77	207.22	207.64	207.82	207.64	207.73	207.51	207.77	207.72	207.6	208.21	208.89	207.44	207.26	207.74	207.94	208.84	208.45	208.56	207.67	207.36	207.78	208.83	208.32	208.15	208.49	207.61	207.94	208.29	208.01	209.19	207.48	208.71	208.81	207.29	206.26	208.5	207.08	208.52	207.28	207.27	208.3	207.8	206.92	208.9	208.6	207.11	209.08
202.87	203.13	202.42	202.99	202.04	202.36	202.46	203.14	203.21	202.38	202.1	202.57	203.13	202.73	203.03	203.09	202.34	201.95	202.41	202.76	203.62	203.1	202.34	202.89	203.31	202.65	202.65	203.18	201.49	204.09	202.49	202.42	201.66	202.02	202.65	202.22	202.54	202.99	202.9	202.49	202.72	203.09	202.42	201.96	202.11	203.01	202.24	202.68	203.23	203.41
212.04	212.22	212.26	212.31	211.4	211.28	211.68	211.28	210.81	211.95	212.26	211.33	211.48	212.49	211.9	212.11	213.29	212.4	210.83	211.76	211.56	211.77	210.52	211.88	212.71	211.21	211.94	211.04	211.29	211.96	212.33	211.37	211.84	212.17	211	211.88	210.97	212.22	212.76	210.41	212.41	212.84	212.54	210.55	211.75	210.93	212.48	211.34	210.68	211.6
206.93	208.16	207.34	208.94	206.39	207.99	208.46	206.24	207.05	207.34	208.63	208.13	207.33	207.17	207.17	208.29	206.48	207.4	207.94	207.16	207.24	207.39	207.78	207.13	207.13	206.67	207.78	207.94	207.11	208.45	206.71	206.76	207.67	207.03	207.31	208.19	206.83	207.59	206.66	207.04	208.1	206.68	208.17	207.38	208.2	207.36	207.92	208.41	207.17	207.74
205.64	204.75	205.43	205.36	204.88	204.36	204.7	204.09	204.1	204.95	205.82	204.55	205.67	204.16	204.1	204.67	204.78	205	204.69	203.98	204.85	203.98	204.77	205.67	204.94	204.97	205.31	204.74	203.49	205.18	203.55	204.69	204.01	204.45	204.94	205.24	205.33	204.71	205.09	204.54	204.52	204.84	205.54	206.02	204.77	206.11	204.21	204.4	205.18	205.25
206.87	207.85	207.57	208.22	207.83	208.23	208.34	207.21	208.04	207.94	207.07	207.56	207.93	208.53	206.96	208.02	207.72	208.58	207.08	207.47	208.09	206.99	207.29	208.71	208.01	208.36	206.95	208.19	206.94	207.77	207.62	208.4	206.97	206.85	208.53	208.34	207.74	207.69	208.24	208.3	207.31	207.6	207.41	207.59	206.96	208.2	207.75	207.18	208.17	207.54
200.24	199.76	201.29	200.27	199.39	200.69	200.25	200.58	199.44	198.87	200.71	199.75	198.99	199.47	200.5	199.43	200.11	200.58	200.44	200.41	200.46	200.84	200.79	200.15	200.2	200.16	200.22	200.26	200.22	199.7	201.07	200.24	200.71	200.72	200.5	200.45	200.37	200.17	199.68	199.72	200.93	199.85	200.38	199.17	200.57	200.23	200.53	199.73	199.02	200.73
213.12	213.62	212.41	212.88	214.04	213.36	213.57	213.61	213.53	213.4	212.48	212.19	212.86	213.82	212.2	212.93	212.62	212.1	212.81	212.72	212.78	213.16	213.29	213.54	212.88	214.07	211.88	212.64	213.6	213.29	213.84	214.54	213.69	212.96	211.77	212.56	213.29	214.37	213.17	213.52	213.89	213.25	212.38	212.52	212.98	212.47	213.99	213.6	212.7	213.26
200.82	200.13	200.05	200.71	200.52	200.88	200.24	199.21	199.12	199.91	200.93	200.82	200.13	199.49	199.29	200.68	200.36	201.21	200.21	201.27	200.37	199.73	199.43	200.61	199.49	200.06	200.52	200.86	200.71	200.98	199.39	200.1	201.48	199.48	200.4	199.53	201.67	199.81	200.1	200.27	199.78	200.43	200.08	200.94	200.49	200.09	199.72	200.99	200.33	200.54
209.24	209.2	208.97	209.55	208.31	208.9	208.84	208.52	208.66	208.5	208.08	208.55	208.09	208.83	209.93	208.1	209	208.44	208.84	208.04	208.98	207.79	209.41	208.97	209.03	208.06	208.1	208.62	207.37	209.34	208.87	208.25	207.95	208.31	209.17	208.19	209.99	208.25	209.53	208.2	208.62	208.9	209.45	209.79	208.05	209.7	208.64	208.07	207.82	208.68
206.02	205.86	207.1	206.89	205.33	205.89	206.53	206.5	206.7	207.06	206.05	205.93	206.44	206.17	207.31	206.42	204.68	206.06	207.26	206.3	206.17	205.65	206.76	207.55	205.91	205.74	207.21	207.42	207.17	207.22	205.52	206.39	206.16	206.42	206.63	206.45	206.47	206.13	205.61	206.03	205.71	206.86	206.44	206.24	206.28	206.64	207.06	206.59	206.72	205.78
201.6	202.15	202.62	202.4	202.3	202.15	202.22	201.41	202.4	202.88	201.95	201.88	202.53	203.39	201.94	202.61	202.14	203.12	202.23	202.09	202.35	202	202.89	202.55	203.16	202.74	202.54	203.66	202.21	202.06	202.32	201.92	202.32	203.59	201.83	201.44	202.58	202.79	202.75	202.3	203.67	201.06	203.56	202.94	202.92	202.17	201.09	201.54	202.27	202.63
213.33	213.45	212.85	211.74	212.38	212.54	212.12	212.61	212.47	211.75	212.84	211.63	213.49	212.27	212.21	212.72	212.05	212.57	212.29	212.75	213.01	211.2	212.84	212.05	212.44	212.45	212.13	212.48	212.31	212.95	213.93	212.47	212.34	211.79	213.86	212.3	212.88	212.65	211.97	210.73	213.51	212.44	211.38	214.05	211.76	211.51	212.52	212	212.45	211.15
208.08	208.16	207.62	208.4	207.35	207.01	208.61	207.57	208.01	208.11	208.76	208.97	209.39	208.3	208.25	209.21	207.13	207.78	208.2	209.55	208.03	207.67	208.95	208.82	208.79	207.58	208.53	208.99	208.65	208.48	208.96	207.76	209.57	208.99	208	208.96	209.19	209.53	208.71	209.02	208.55	209.15	208.48	209.7	209.38	206.99	209.15	208.01	207.51	207.41
205.89	205.94	205.9	206.2	205.96	207.3	206.24	206.44	206.95	206.42	206.54	206.44	206.33	207.02	206.3	207.39	206.34	206.65	206.08	206.52	205.82	206.88	205.53	206.15	206.3	206.25	206.39	206.18	207.59	205.75	206.14	206.17	206.08	206.46	206.36	206.5	206.38	205.17	206.22	207.37	207.26	206.29	206.61	207.29	207.58	206.71	206.87	206.2	206.33	206.76
211.69	210.68	212.17	211.93	212.6	211.37	212.26	212.05	212.04	211.67	211.19	212.03	211.3	211.51	210.96	210.99	211.52	211.94	209.53	211.75	211.22	212.27	210.83	211.42	211.12	213.1	211.53	212.1	212	211.56	212.44	211.68	211.03	212.92	211.63	210.79	210.91	211.61	211.95	212.85	211.58	211.44	211.97	211.64	210.93	211.23	212.64	211.22	210.7	212.03
213.86	212.02	211.74	211.89	210.65	211.95	212.33	212.19	211.94	211.74	211.37	211.05	212.93	212.14	212.68	212.23	213.03	211.55	212.47	212.7	210.46	211.37	211.91	212.79	210.91	213.26	212.49	211.32	211.94	212.01	212.85	212.97	212.78	212.63	213.47	211.58	212.86	211.56	212.35	213.18	213.14	212.72	211.33	212.76	213.86	211.94	212.12	213.16	212.56	212.71
208.95	207.03	207.65	207.31	208.2	208.21	208.18	208.08	207.75	207.55	207.05	207.55	207.51	206.03	207.33	208.87	207.29	206.91	208.65	208.23	208.69	208.02	208.78	207.05	207.8	209.17	207.24	208.61	208.09	207.02	207.33	207.54	208.75	208.53	208.49	207.7	208.22	207.81	208.63	207.58	207.75	208.5	207.09	207.43	206.96	207.72	206.94	208.03	208.18	209.08
199.49	199.79	198.87	199.47	199.1	200.75	199.29	200.65	199.07	199.69	199.29	199.82	198.95	199.85	200.12	200.45	199.7	199.05	199.56	200.13	199.96	198.74	200.2	200.27	199.55	200.34	198.44	198.79	199.9	199.09	198.85	200.26	198.67	199.72	199.15	199.31	198.95	199.14	199.53	199.36	200.27	199.58	200.24	199.39	200.45	200.12	199.1	199.02	198.27	199.75
202.87	203.37	204.86	203.21	203.67	204.79	203.92	203.9	204.13	203.61	203.6	203.06	203.43	203.01	202.37	203.49	202.91	203.37	204.13	203.87	202.93	202.57	203.51	203.63	204.32	203.87	202.83	204.79	203.8	202.8	204.65	202.83	203.67	204.11	203.71	204.55	204.03	203.7	203.15	204.52	202.95	203.6	202.65	204.22	203.81	202.77	204.18	203.57	203.8	202.79
203.29	202.95	201.7	202.57	202.38	202.4	202.59	202.5	202.91	204.02	202.29	201.8	202.71	201.58	202.88	203.35	203.29	201.28	201.77	202.27	201.43	201.99	202.54	201.38	202.4	202.92	202.52	202.42	202.62	203.25	202.62	202.82	202.04	202.24	202.89	203.69	201.84	201.64	202.93	202.36	202.6	202.95	201.3	202.33	202.2	202.35	201.82	201.56	202.86	202.46
204.14	203.1	204.27	204.55	204.72	204.68	204.61	204.61	203.48	205.19	204.68	204.93	203.1	203.87	203.34	205.19	202.47	203.45	204.86	204.48	204.08	204.41	204.64	204.12	204.4	204.35	202.85	203.86	204.68	204.6	204.04	204.03	203.73	203.91	204.16	203.67	204.7	203.85	205.09	203.85	203.38	203.68	203.4	204.62	204.75	203.43	203.76	203.96	204	203.36
[truncated: 500 more rows]
[truncated: 150 more columns]
