# Supplementary material for: Genetic dissection of main and epistatic effects of QTL based on augmented triple test cross design
Source: PLoS One. 2017 Dec 14;12(12):e0189054. doi: 10.1371/journal.pone.0189054 (PMC5730204; doi:10.1371/journal.pone.0189054)
Supplement: S6 Supporting Information — (ZIP) [file pone.0189054.s006.zip › z1_1650_0.8_5.csv]

213.82	212.92	212.58	214.08	212.46	215.52	212.66	212.51	212.1	213.68	214.28	212.37	211.84	212.71	214.08	212.21	214.06	214.95	212.37	213.74	212	211.77	212.19	210.89	212.18	212.96	213.42	212.21	212.2	211.85	212.52	212.77	213.11	212.46	211.13	213.2	211.94	212.49	213.47	212.75	211.11	213.09	212.68	212.78	212.61	213.82	213.97	213.29	213.27	212.34
205.9	204.23	206.12	206.86	206.22	205.49	207.26	205.61	206.05	203.62	205.14	205.39	205.93	206.72	205.28	204.52	204.97	205.53	205.53	206.43	205.6	204.93	205.05	205.12	205.76	205.43	206.55	205.23	206.59	204.46	204.42	204.83	206.93	206.07	205.43	205.83	204.7	206.61	205.8	206.89	204.4	205.53	206.73	205.41	205.22	204.84	206.76	205.84	206.85	207.05
215.69	216.93	216.25	217.3	218.36	218.64	217.64	216.63	216.4	217.19	216.16	216.36	217.24	215.92	216.01	217.18	217.46	217.53	214.71	216.82	218.18	217.27	217.47	216.09	216.33	215.32	217.8	217.83	215.73	217.33	215.73	217.11	217.58	217.74	218.32	216.74	216.48	216.1	216.58	217.31	218.03	216.97	214.73	216.08	218.03	216.16	218.8	217.62	216.33	216.58
209.47	207.87	209.79	211.07	209.59	211.41	208.49	210.22	209.62	210.63	208.79	208.46	211.3	209.83	209.39	211.69	208.66	209.33	208.3	209.74	210.78	209.08	209.1	207.68	209.69	210.68	209.43	208.54	210.12	211.18	209.47	208.87	208.49	211.01	210.12	207.55	209.72	209.47	209.88	210.95	208.93	207.89	209.41	210.91	209.27	209.21	210.54	208.87	210.94	210.33
207.24	205.51	208.45	207.24	207.54	208.13	208.11	207.99	206.71	207.32	207.32	207.38	209.33	207.08	207.1	207.22	207.94	209.69	205.58	207.16	208.73	207.42	208.59	207.9	206.9	208.39	207.02	206.93	207.14	207.76	206.28	208.66	207.89	208.2	207.63	207.96	208.37	209.44	207.91	207.96	207.33	209.3	207.65	208.34	207.44	207.5	206.63	208.43	208.6	209.43
209.26	209.36	208.33	208.48	208.49	208.84	210.11	209.69	208.73	208.19	208.04	210	208.5	210.24	209.61	209.6	208.67	209.05	209.41	208.6	208.97	208.15	210.04	208.91	209.01	207.54	208.62	207.87	207.59	209.01	208.82	208.94	208.85	208.93	208.68	209.55	208.98	207.76	208.55	210.26	208.62	209.85	208.79	208.79	208.02	208.68	208.7	208.2	208.23	208.66
195.19	194.02	196.35	196.62	195.34	195.37	194.28	194.38	195.15	194.65	194.3	197.01	196.09	195.08	196	195.77	195.49	196.32	196.41	194.68	194.82	195.47	194.93	194.02	194.39	196.31	195.53	197.1	195.18	195.37	195.03	196.41	195.58	194.55	194.91	195.4	195.13	194.31	195.99	195.75	195.02	195.58	195.22	194.63	194.34	193.66	195.23	194.05	196.26	196.18
217.17	216.23	215.8	216.3	216.71	217.32	217.43	217.84	216.26	216.13	216.67	216.31	218.16	217.21	217.12	216.96	217.26	218.55	218.64	215.28	217.63	215.82	216.56	216.56	216.64	216.32	215.72	215.92	215.84	216.89	217.66	215.29	218.25	216.84	217.38	217.54	217.45	216.93	215.85	218.05	217.63	217.71	216.52	217.1	216.62	215.65	216.64	217.92	216.18	217.46
209.77	209.43	208.71	208.06	209.02	209.1	208.29	208.93	209.31	209.79	207.12	208.55	209.08	208.59	208.74	207.69	209.84	208.68	209.56	211.47	207.46	209.58	208.83	208.16	208.36	208.56	206.39	209.02	208.02	209.47	209.37	207.95	207.58	208.71	207.28	208.39	209.49	209.38	208.99	210.7	209.93	207.49	208.59	210.86	207.88	209.66	207.89	209.55	207.17	210.04
201.33	199.8	201.2	202.81	200.72	201.26	202.59	201	200.67	202.75	202.1	201.8	201.56	201.92	201.12	201.12	200.67	200.08	199.96	200.92	201.35	200.1	200.54	201.35	202.42	201.46	201.72	199.89	202.88	199.97	202.27	200.83	201.85	199.81	202.36	201.13	202	202.71	202.53	202.23	201.72	201.03	200.5	199.22	201.69	200.95	201.61	200.88	200.64	203.12
207.66	208.26	207.56	209.02	207.67	209.23	209.35	210.4	211.2	209.41	209.8	206.07	209.05	208.77	209.92	208.76	208.94	210	208.13	209.39	210.3	207.88	207.45	210.02	209.65	208.29	208.68	209.67	207.95	209.67	207.81	208.04	209.44	208.5	209.36	208.89	209.81	208.28	208.67	208.48	209.36	208.44	209.54	208.39	209.5	209.22	208.58	208.33	209.13	209.06
204.54	203.43	205.5	205.14	205.14	205.49	205.46	203.65	204.13	203.76	204.64	206.24	203.71	205.44	204.14	204.03	204.86	205.15	204.06	203.15	205.03	204.41	204.29	203.72	204.5	204.33	203.86	205.48	204.06	204.11	203.61	204.23	205.01	204.15	205	205.08	205.27	204.57	204.27	204.36	204.69	204.37	204.93	203.13	203.34	204.4	204.8	204.89	206.65	204.05
202.22	202.78	201.6	200.7	201.91	202.79	202.08	203.45	202.49	201.94	203.51	203.9	201.52	201.96	201.89	201.68	203.1	200.72	203.18	203.19	204.41	201.36	201.46	202.14	201.6	202.88	201.95	201.58	200.69	200.61	202.09	202.76	201.7	201.45	202.23	203.61	201.26	201.17	201.63	201.55	201.06	203.2	202.27	201.76	202.9	201.83	201.43	203.82	203.51	202.92
216.53	216.37	216	217.98	216.28	216.61	216.81	218.93	217.29	215.58	217.48	218.07	217.61	216.58	217.25	217.12	216.48	217.08	216.2	216.62	217.1	216.23	216.71	217.03	217.7	216.05	216.43	217.91	218.06	215.87	216.66	216.51	217.66	217.52	216.56	215.63	216.39	216.29	218.56	217.92	216.85	216.74	215.94	216.99	217.97	216.93	216.87	216.44	216.35	217.38
213.02	213.02	212.95	214.31	213.31	210.73	213.21	213.7	213.5	213.77	212.88	212.93	213.02	212.41	213.12	212.14	212.33	213.71	209.91	213.21	213.67	215.17	213.79	212.65	212.83	210.19	212.43	213.1	212.28	212.36	213.44	212.82	213.4	213.27	215.36	213.19	214.12	212.97	214.55	215.47	213.56	213.66	213.44	211.63	212.44	213.2	212.62	213.36	214.37	212.86
200.17	200.74	200.87	201.82	202.24	200.19	200.06	202.08	201.28	202.14	201.56	200.35	201.97	202.67	201.68	199.47	201.19	199.24	201.7	201.53	202.18	200.58	201.78	202.35	201.23	200.08	201.67	201.88	201.3	201.25	201.26	201.9	201.22	199.77	201.09	202.05	201.61	200.78	200.35	199.55	201.7	200.02	199.45	201.54	202.24	202.4	202.3	201.3	201.32	201.88
212.45	212.01	212.94	211.25	212.71	213.92	211.87	211.88	213.25	211.26	212.35	211.87	213	211.24	212.21	213.42	211.4	212.1	211.95	212.4	212.46	212.77	213.18	212	214.14	212.77	212.28	211.23	213.91	211.68	211.25	211.99	213.5	212.07	212.42	211.77	212.7	211.34	213.53	213.07	212.49	212.17	213.52	212.15	212.94	214.05	212.87	212.84	212.69	211.85
212.53	212.59	210.38	211.33	211.98	212.82	212.22	211.19	213.47	212.57	212.2	210.08	211.22	212.14	212.32	212.49	211.95	211.75	212.07	212.05	211.79	212.79	211.34	211.87	212.4	210.69	212.25	211.65	212.08	211.28	211.26	211.48	211.18	211.52	211.96	213.06	211.92	209.34	210.9	212.44	212.22	212.26	211.33	211.64	212.55	211.33	211.8	212.18	211.31	213.06
205.37	205.26	204.48	205.76	206.46	206.71	207.09	205.9	204.16	206.08	205.32	205.33	205.39	206.39	204.77	205.16	204.23	206.31	206.88	207.02	206	206.24	204.5	204.56	207.08	205.76	206.27	205.51	205.65	205.18	206.27	206.46	204.57	204.51	205.63	206.67	204.28	206.05	204.97	205.31	205.68	205.49	205.93	205.51	205.54	205.68	206.05	205.75	205.55	206.75
204.22	204.02	203.21	202.64	204.53	203.64	203.89	204.18	204.2	205.26	205.06	203.23	205.41	203.46	201.61	202.01	203.27	201.7	203.48	204.49	204.21	202.56	201.89	203.87	202.44	204.67	202.65	203.15	204.03	203.07	203.04	202.71	202.94	205.19	203.6	203.93	202.97	203.98	203.86	203.36	203.92	202.4	205.73	205.81	203.48	203.79	205.09	205.57	203.34	203.5
205.12	205.1	203.79	204.7	203.48	203.99	204.41	205.21	205.55	205.77	204.43	204.08	206.6	203.47	204.32	204.16	204.39	204.38	205.06	206.36	204.11	205.92	205.63	204.43	204.23	204.4	205.33	203.53	205.34	204.29	205.18	204	205.24	204.44	204.04	204.07	205.27	203.08	204.25	205.45	201.86	205.41	204.46	204.2	206.37	205.06	203.96	204.24	204.21	204.46
203.17	203.05	202.39	203.64	204.65	204.71	202.74	200.76	203.47	202.2	205.01	202.81	202.55	202.63	204.1	203.29	203.05	202.67	202.33	203.97	201.52	205.27	202.91	203.05	202.14	202.51	203.78	204.13	202.24	201.38	203.94	203.12	204.64	201.82	203.01	200.99	202.08	204.4	203.31	203.46	203.68	202.62	202.87	202.74	203.89	205.73	202.15	203.98	202.44	204.14
207.81	210.19	208.25	208.94	208.51	208.89	208.94	210.07	208.71	209.64	208.63	208.08	209.45	209.05	207.13	209.19	208.2	208.71	208.96	209.61	209.87	209.57	207.69	207.37	208.16	209.41	207.44	208.25	208.06	209.1	208.72	208.22	208.58	209.43	209.61	208.85	208.35	208.68	208.56	208.73	210.14	209.65	209.19	209.27	208.36	208	208.71	208.98	208.12	208.06
205.74	205.11	206.46	205.67	206.44	207.23	207.03	205.08	208.17	206.77	206.29	204.95	206.07	206.56	206.73	205.52	207.64	205.73	207.42	206.4	206.8	207.16	205.98	206.47	206.37	205.9	207.32	207.19	205.37	206.65	207.03	206.75	205.43	206.09	206.88	207.74	206.64	205.61	206.53	205.99	207.5	206.76	204.65	206.23	208.04	207.38	205.86	207.28	205.21	206.03
208.91	209.87	206.68	207.85	209.15	208.61	208.04	206.34	208.53	208.25	207.56	208.1	208.32	207.24	208.19	207.65	208.83	207.8	208.93	208.62	208.42	207.64	208.06	207.46	207.95	207.64	208.74	207.33	207.41	207.65	207.71	208.57	207.18	207.8	209.32	207.43	207.19	207.57	208.49	207.63	207.72	206.64	207.4	208.49	207.42	207.82	208.51	207.78	206.9	207.57
204.46	204.52	202.88	204.49	204.15	204.63	204.06	204.43	203.96	203.8	204.23	201.87	202.48	203.68	205.04	204.5	203.72	203.31	204.05	204.07	203.34	203.81	203.45	205.05	205.29	203.12	204.78	204.06	204.26	201.97	204.75	204.63	203.99	204.01	203.96	204.56	204.75	204.03	204.34	205.14	202.68	202.47	204.42	201.98	204.25	203.23	201.53	202.71	203.68	203.32
204.73	204.49	206.02	205.54	205.46	205.85	206.98	206.37	207.27	207.47	206.86	207.15	207.56	205.25	208.11	207.75	205.8	206.27	206.94	206.99	206.83	205.51	207.3	206.99	206.8	205.88	205.65	206.42	207.06	205.57	207.25	207.16	205.93	207.15	205.93	207.14	206.71	207.12	206.97	205.26	207.39	206.55	206.27	205.64	206.12	206.68	206.23	205.45	204.17	206.34
210.53	210.35	212.27	210.96	210.9	211.36	210.49	210.06	212.12	210.92	212.77	210.58	211.99	211.87	211.64	211.06	211.4	211.61	211.51	209	210.8	211.89	212.22	210.47	211.71	210.7	212.81	211.75	212.22	211.5	211.17	211.94	210.59	210.35	211.91	211.56	211.66	213.38	211.69	210.5	211.6	211.46	211.32	212.26	209.8	213.44	211.15	210.6	211.46	211.19
209.2	208.46	209.21	209.03	210.24	207.97	205.6	208.7	208.18	208.25	208.64	208.73	207.17	209.37	209.1	207.82	207.73	207.24	209.12	207.89	207.12	207.56	209.27	206.24	210	209.16	208.78	208.08	208.67	208.33	208.84	207.92	207.47	207.99	209.31	208.76	208.9	207.91	206.72	206.99	208.86	208.96	208.2	208.97	208.5	209.28	208.39	206.56	209.49	208.18
202.06	202.78	203.01	203.65	202.85	202.46	202.68	200.23	203.17	201.85	204	203.55	202.51	201.41	201.82	202.64	202.52	202.34	202.12	202.24	203.23	202.85	201.54	200.63	203.15	204.2	202.95	203.3	202.95	202.61	202.73	202.49	204.44	202.39	201.85	202.95	202.02	201.31	201.97	203.63	202.99	202.58	200.19	202.94	202.5	203.63	202.26	203.41	201.94	203.6
203.47	202.23	203.72	203.64	203.58	203.67	202.14	201.84	201.51	203.56	203.2	204.08	205.17	203.56	202.72	204.64	203.23	202.56	203.33	203.72	201.65	202.92	203.76	202.11	204.27	203.9	201.6	204.2	203.88	203.51	202.92	204.27	203.66	202.97	202.35	204.08	202.21	202.89	201.09	202.87	202.42	202.46	202.72	203.01	203.58	202.43	202.61	203.32	203.12	205.1
208.53	206.48	206.9	207.65	208.01	206.46	207.14	208.25	206.32	208.2	207.46	208.02	207.46	207.65	207.86	207.29	207.5	208.04	208.45	207.68	207.79	209.06	207.57	208.28	208.57	206.93	209.06	207.65	208.45	208.31	205.74	207.12	206.97	207.53	208.35	208.12	206.16	208.53	207.79	207.12	209.81	206.27	207.18	207.97	206.36	208.09	206.64	208.85	206.5	206.74
203.18	204.53	204.93	203.77	204.14	202.76	203.18	205.52	203.75	203.36	204.58	205.24	203.89	203	205.52	203.24	203	205.78	203.97	204.66	202.31	203.74	204.88	203.49	204.21	204.24	202.85	204.26	204.41	202.39	203.73	203.55	202.33	203.47	202.91	204.14	203.52	203.7	203.89	205.28	203.77	204.36	202.78	203.02	205.19	205.58	204	203.16	203.05	204.81
217.52	219.34	217.81	218.03	218.82	218.05	217.99	217.61	218.33	217.93	217.04	218.47	218.15	218.52	217.65	217.44	217.75	217.53	219.06	219.73	216.87	216.83	219.63	216.7	217.33	218.98	217.45	217.68	218.76	217.63	217.03	217.36	218.5	217.72	216.96	218.1	217.5	217	217.55	219.16	217.66	216.74	219.26	217.65	217.75	218.31	215.96	217.88	217.64	218.72
199.3	200.55	201.62	199.84	200.22	200.31	199.25	201.01	201.43	200.15	201.75	201.42	200.21	200.67	201.25	199.5	200.53	200.6	200.62	199.47	199.97	199.17	199.05	198.73	199.69	200.69	200.76	201.03	199.94	200.65	198.9	202.4	199.82	199.66	199.88	199.87	201.63	200.24	200.21	200.76	200.06	201.58	201.54	199.01	199.72	200.85	200.28	201.11	200.49	199.99
211.44	212.71	213.69	212.68	214.03	214.18	212.63	211.41	214	212.71	212.94	210.75	212.38	212.92	211.72	212.84	213.67	213.64	211.95	213.64	211.81	212.98	212.56	213.71	213.88	211.93	212.4	213.34	213.77	213.52	215.18	213	212.62	213.09	214.1	213.44	213.65	213.18	213.29	213.58	213.72	212.05	212.69	212.67	211.03	213.87	213.34	212.77	213.45	213.35
203.26	204.07	202.43	203.22	202.61	203.17	202.93	201.61	201.98	202	201.91	203.29	203.41	203.21	202.57	202.8	202.11	203.48	201.98	202.33	202.29	202.9	201.84	203.26	202.39	202.14	203.16	203.05	201.96	201.84	204.26	203.21	203.25	201.46	203.12	202.02	202.55	202.42	201.36	202.1	200.91	203.24	202.61	201.58	199.84	203.04	202.42	203.51	204.14	203.32
198.18	197.92	198.94	198.68	199.99	198.19	200.18	200.06	200.96	200.15	199.55	199.64	199.77	200.82	197.85	200.52	198.64	198.09	200.66	198.93	199.91	198.5	198.85	198.26	199.58	199.82	199.5	199.98	199.24	198.24	200.14	198.58	198.41	200.44	199.09	199.94	199.48	201.17	200.46	200.56	198.9	199.75	199.41	199.58	198.82	197.94	199.94	200.51	198.1	200.03
207.25	205.8	207.88	208.91	208.35	208.63	206.37	207.86	207.88	207.54	210.1	207.62	208.43	209.25	207.54	207.81	207.08	208.77	209.17	209.22	207.45	208.25	207.19	208.75	208.41	207.66	207.67	207.11	208.34	208.69	208.85	207.2	209.44	207.01	207.73	206.8	208.18	209.3	207.81	209.28	208.72	207.61	208.21	208.83	209.11	206.64	206.75	207.97	207.31	206.66
211.04	211.88	209.8	212.95	211.79	211.46	212.79	211.57	211.12	210.15	211.47	212.84	212.21	211.89	212.06	212.55	212.74	211.75	209.69	211.17	211.57	212.41	210.86	212.69	212	211.41	211.8	212.08	211.46	211.55	212.96	212.31	212.58	212.99	212.18	210.88	211.91	212.62	213.57	210.57	211.82	211.68	212.1	212.16	211.71	211.18	211.88	211.75	211.45	213.74
209.05	209.21	207.9	209.17	209.02	209.27	209.9	208.22	210.02	207.64	208.47	207.78	209.45	208.62	208.47	209.17	208.17	208.7	209.05	207.67	210.04	209.08	208.63	209.09	208.03	208.37	208.74	208.45	209.35	208.52	209.17	208.09	207.9	209.74	209.57	208.32	208.42	208.02	209.42	209.04	209.3	209.13	208.72	208.36	208.43	209.57	207.17	208.3	208.59	208.15
209.44	209.48	208.68	208.61	209.68	210.35	209.78	209.21	208.12	209.39	209.97	208.68	209.78	209.04	208.33	207.99	208.39	210.71	209.94	208.27	210.01	209.3	208.58	208.7	208.13	210.18	208.68	208.31	208.8	208.2	209.55	207.83	206.33	208.99	209.63	207.56	209.05	207.44	209.1	208.15	208.68	206.67	210.14	208.93	207.32	209	209.17	207.05	208.36	208.82
199.69	199.41	198.96	198.93	198.91	200.47	199.88	198.78	198.6	199.27	199.56	199.77	200.68	198.87	199.01	200.32	198.43	201.34	199.07	200.46	199.14	199.97	199.31	200.11	198.74	198.6	200.26	198.23	199.05	201.46	200.3	198.58	199.08	200.67	200.29	200.24	199.43	200.68	199.25	199.83	199.56	197.69	198.39	199.84	198.9	201.18	199.35	199.86	197.68	199.53
200.33	198.48	199.02	196.86	199.61	201.44	199.76	199.99	202.18	198.3	201.09	199.6	201.46	198.52	200.39	200.09	200.37	199.56	200.04	200.58	199.74	199	199.5	200.63	202.21	200.07	200.5	200.25	200.24	200.49	201.28	200.39	198.78	199.08	200.95	200.79	200.9	200.07	199.81	200.84	198.86	198.83	199.93	199.49	199.23	198.88	200.16	199.32	200.54	199.57
203.13	200.88	201.82	202.3	202.6	203.02	202.27	202.17	202.06	204.65	204.1	201.93	202.62	202.5	202.93	200.53	202.81	202.11	201.53	202.73	202.56	202.63	203.55	203.01	202.66	202.37	201.88	203.32	203.92	203.4	202.44	202.39	203.9	201.14	203.46	201.4	202.3	202.91	202.54	202.12	204.07	202.48	203.52	201.66	201.41	202.75	203.04	203.28	204.59	202.17
198.67	198.84	200.11	201.28	198.45	198.3	200.28	199.34	199.41	199.33	201.05	198.59	200.33	198.05	199.8	199.09	201	200.73	199.28	198.19	199.74	200.48	200.2	197.96	199.41	198.97	200.23	198.34	200.37	198.31	200.13	199.36	199.92	198.13	199.5	199.38	200.71	199.45	198.75	200.88	200.19	198.42	198.05	198.63	199.8	199.08	200.45	198.24	197.41	198.71
209.12	208.59	209.07	208.81	208.5	210.27	210.39	209.3	208.02	208.52	208.26	208.59	208.23	208.49	208.04	208.45	207.33	209.09	206.85	207.21	208.32	209.48	207.96	210.4	209.54	209.21	208.02	206.94	211.09	207.88	210.19	209.61	208.67	208.72	207.23	209.52	208.17	209.02	209	208.95	209.41	208.18	207.23	207.62	206.99	209.17	209.8	208.39	207.67	208.04
207.92	208.28	208.76	208.52	208.14	208.88	209.8	208.23	208.85	208.96	207.57	208.42	207.78	209.95	208.85	210.23	208.76	208.99	208.75	210.05	207.89	208.43	208.06	209.27	207.66	208.73	209.53	207.51	208.31	209.49	209.57	207.73	208.59	207.21	209.38	206.37	209	208.27	207.6	207.73	208.95	207.98	208.18	208.47	207.93	209.05	208.3	207.64	208.84	209.06
211.31	212.06	211.7	210.87	211.36	211.93	212.84	211.48	212.08	212.11	212.2	212.79	213.79	212.26	212.32	210.93	211.03	210.6	211.83	210.61	211.94	212.59	209.76	211.41	210.72	212.17	211.22	211.85	211.8	212.83	213.82	211.87	211.22	213.15	213.29	210.32	212.02	213.3	212.39	210.91	213.16	211.23	213.83	212.75	212.4	210.38	212.88	212.3	211.6	213.99
210.27	211.88	213.1	212.49	212.17	212.32	210.65	211.99	210.31	211.09	211.83	212.52	212.55	210.31	211.94	211.44	211.97	211.07	211.57	210.48	211.98	213.04	213.88	211.42	210.46	210.35	213.11	212.51	212.82	211.95	211.5	212.44	211.89	212.47	211.31	211.02	211.12	211.16	211.85	211.35	210.59	212.23	213.06	212.55	210.59	212.8	210.71	212.79	212.36	210.74
213.01	213.21	213.66	212.95	212.29	213.57	210.39	213.74	213.06	213.05	212.44	211.86	212.35	212.97	212.98	211.32	213.1	212.38	212.44	212.11	213.62	214.17	212.8	213.14	214.18	213.02	213.56	213.55	213.79	213.16	213.46	213.3	213.97	214.96	210.65	212.05	212.3	212.61	213.63	212.05	212.82	212.96	213.44	214.22	214.49	211.42	213.22	212.11	213.4	212.16
207.86	208.2	208.32	207.16	208.67	208.12	209.08	207.57	209.13	207.45	206.82	206.33	207.27	207.38	206.77	208.87	208.87	206.51	207.27	207.25	209.33	209.24	207.36	209.82	207.04	207.61	206.61	208.75	207.96	209.25	206.87	209.08	206.11	207.83	208.02	207.83	208.14	208.51	208.14	208.89	207.9	208.26	206.92	208.57	208	208.6	207.55	208	206.14	206.26
218.57	218.16	217.01	218.58	216.12	216.83	216.92	217.75	216.62	218.92	217.1	218.53	216.49	216.49	218.22	217.71	218.55	217.14	218.52	218.57	216.36	218.93	218.07	216.36	217.67	218.38	218.1	217.13	217.85	216.51	217.28	219.19	218.38	219.07	217.69	217.41	217.88	216.58	215.9	216.42	216.44	216.75	218.49	217.95	218.3	216.99	218.05	216.97	216.94	217.81
207.97	207.83	208.62	207.61	208.69	209.08	207.7	211.02	207.94	208.15	209.09	208.51	208.88	207.01	207.42	209.15	206.5	207.56	204.96	208.81	208.76	209.41	208.02	208.09	207.93	208.07	208.73	209.8	207.65	208.87	207.76	207.19	207.41	208.33	207.99	206.57	208.06	206.45	208.4	208.2	207.32	206.51	207.3	209.35	206.55	208.92	207.47	207.17	208.25	208.52
208.86	209.18	209.25	209.33	211.31	210.06	208.24	208.55	209.82	209.77	210.13	209.61	209.1	209.48	209.56	209.79	210.41	210.42	209.16	209.64	208.3	206.52	209.68	210.06	209.74	209.48	209.13	208.87	210.55	208.77	209.09	210.31	209.65	210.37	209.7	210.59	210.93	208.44	209.28	210.08	209.26	208.72	208.3	210	209.46	209.07	211.47	209.33	209.35	208.16
204.96	202.59	202.26	203.41	203.88	203.23	203.49	203.48	201.37	203.17	202.4	205.62	204.14	204.52	202.29	203.21	203.68	202.27	203.22	201.82	202.7	203.32	203.31	202.24	202.67	204.18	204.26	203.68	203.4	203.73	204.04	202.77	204.52	204.18	202.94	203.94	205.68	204.86	203.05	206.11	203.74	202.57	203.08	204.01	203.55	203.74	204.75	202.58	203.99	201.56
208.21	208.37	208.69	208.29	209.14	208.99	208.89	208.31	209.13	207.9	207.65	208.18	208.26	207.57	209	209.96	207.16	208.13	209.21	207.84	207.16	207.78	207.35	209.45	209.28	209.16	208.56	208.06	207.96	209.6	209.18	208.03	207.36	207.23	209.21	208.99	207.03	208.01	207.66	208.52	209.75	209.82	207.8	207.57	207.61	207.41	209.35	208.18	208.88	209.44
198.78	198.92	199.73	200.66	198.94	199.86	201.89	200.25	198.37	200	200.15	202.16	198.66	199.95	200.78	199.63	199.66	200	199.26	201.03	199.29	198.78	201.5	200.38	199.92	197.77	199	200.05	200.83	199.16	200.32	199.46	200.36	201.2	201.5	200.42	200.05	197.56	198.68	201.66	199.09	201.05	199.88	198.99	198.81	198.41	201.11	201.25	198.66	200.4
198.44	199.88	198.49	198.02	198.17	197.56	197.3	198.02	197.66	197.9	198.55	198.4	195.81	197.87	198.59	198.65	196.71	199.08	197.77	198.5	198.07	198.75	197.69	196.8	196.98	197.95	198.84	197.21	197.37	198.67	198.72	198.44	197.07	197.38	197.98	196.67	197.92	196.66	196.5	197.75	197.48	197.87	198.93	200.08	197.36	197.19	197.53	196.43	197.77	197.81
205.55	203.06	204.81	202.78	202.98	203.95	202.89	204.41	205.06	203.6	203.92	202.89	204.74	203.47	204.41	204.03	201.76	204.16	202.65	203.91	207.59	203.82	204.28	203.59	204.54	204.11	203.42	203.99	205.79	205.06	204.48	204.04	202.89	203.55	203.51	202.3	203.7	202.84	204.48	204.9	202.77	202.61	202.58	204.39	204.72	204.45	203.37	204.58	202.34	201.93
201.71	203.46	201.77	202.94	202.2	202.47	203.82	201.36	202.85	202.69	204.61	202.47	202.28	202.18	201.44	200.99	202.74	203.22	204.2	201.24	202.49	202.58	201.32	202.79	201.74	203.63	203.21	202.84	203.16	201.59	202.96	202.41	201.69	201.79	202.35	203.32	202.64	203.65	201.01	203.12	203.43	201.7	200.41	203.08	203.18	202.97	202.04	202.74	204.57	204.04
211.12	207.44	210.84	208.88	210.34	210.94	209.43	207.74	207.96	208.85	209.22	209.77	209.12	210.36	209.97	208.9	210.41	209.66	208.65	209.11	208.74	209.14	208.69	209.56	208.95	209.56	208.81	208.12	210.38	209.5	209.5	210.7	211.54	208.28	209.07	209.12	208.89	210.36	209.3	209.2	209.62	209	210.45	209.31	209.65	208.98	208.72	208.61	210.16	208.99
209.03	206.63	209.17	208.89	208.2	207.41	208.95	209.36	209.11	209.12	209.48	209.72	208.6	207.45	208.51	208.05	207.65	209.14	208.81	208.6	208.81	208.68	209.67	208.43	208.86	208.76	208.68	210.33	208.84	206.78	209.48	208.9	206.87	208.65	211.06	208.69	207.76	208.23	209.15	208.2	207.49	209.08	208.97	208.68	209.09	208.61	209.14	208.06	207.14	208.79
202.37	202.59	202.98	203.41	201.56	201.44	201.86	202.08	201.84	203.38	201.74	201.54	202.49	200.81	200.36	201.6	201.35	203.24	202.84	201.82	202.86	202.29	203.28	202.2	203.17	203.53	201.52	203.91	202.66	203.53	201.8	201.26	203.19	202.29	203.64	201.19	202.65	203	203.51	202.48	202.23	203.75	202.93	201.95	203.27	202.08	202.64	201.59	203.3	202.04
209.19	208.66	206.7	210.05	208.69	209.02	208.22	208.74	208.3	208.58	207.82	208.24	210.06	207.59	208.89	208.14	209.21	207.83	207.53	209.05	208.24	209.02	209.6	209.33	208.62	205.68	207.9	207.38	207.63	208.61	208.31	208.81	208.74	208	209.71	208.17	208.1	207.23	207.92	208.06	207.28	208.87	209.47	208.26	210.4	208.09	209.03	208.18	208.82	208.11
202.57	203.62	203.09	204.61	203.72	203.05	204.08	204.38	203.66	204.22	202.44	203.05	203.39	201.97	203.39	204.12	202.76	202.59	202.54	203.21	201.91	203.98	204.01	205.18	201.7	203.62	203.77	203.93	203.08	202.56	202.81	202.32	203.92	203.58	205.04	203.42	201.45	202.2	203.89	202.71	204.12	203.35	202.51	202.97	204.08	204.6	202	202.61	202.24	204.81
200.87	201.73	202.26	200.87	200.93	201.3	200.74	201.96	201.42	200.5	202.23	200.68	202.86	202.75	202.11	202	202.06	201.75	201.38	199.47	201.56	201.15	202.81	201.34	201.71	199.65	201.33	200.72	201.53	200.73	202.65	202.13	203.47	201.83	200.64	202.14	199.53	201.94	201.68	201.94	201.46	202.98	201.45	200.22	200.5	201.53	200.36	201.87	201.45	201.23
210.15	211.91	213.09	212.9	211.51	211.7	212.03	210.28	211.1	210.21	211.76	211.92	210.62	211.84	212.15	211.24	211.22	209.86	213.35	212.33	211.53	211.4	211.98	213.2	211.69	211.89	212.59	213.2	212.69	211.28	210.96	212.62	211.83	210.96	211.06	212.26	212.37	211.5	213.75	210.91	210.89	211.8	211.08	212.35	212.05	212.16	212.09	212.97	210.65	211.88
208.29	209.44	208.63	208.19	207.87	206.36	208.1	206.6	206.49	206.96	207.99	208	208.94	207.66	207.95	209.17	208.81	208.37	207.41	208.41	205.7	209.21	206.71	208.48	206.73	208.93	206.74	208.83	208.64	207.46	208.97	207.75	208.44	208.69	207.65	208.92	207.85	206.65	208.6	208.16	208.52	207.19	207.15	207.69	207.53	208.49	208.98	207.28	206.99	208.18
198.28	197.11	197.69	196.79	198.21	197.61	198.43	199.92	196.62	197.01	198.16	198.1	197.62	200.04	197.76	198.36	199.36	197.41	198.68	198.72	198.28	196.24	197.97	198.78	198.28	197.35	197.65	199.81	199.38	198.49	198.93	198.53	199.03	198.01	197.42	197.6	197.81	196.35	198	196.99	198.64	198.84	198.78	198.64	197.83	198.67	198.83	198.86	197.75	195.74
216.03	218.39	218.69	217.55	216.76	219.3	219.25	216.99	218.45	217.05	216.53	219.24	216.13	217.4	217.26	217.24	218.01	216.95	218.5	219.43	217.84	218.66	217.8	216.35	217.58	218	218.29	218.37	219.46	217.13	218.46	218.82	216.99	217.99	218.14	219.57	217.54	217.98	218.3	216.78	219.17	218.14	216.56	217.16	218.36	217.31	215.66	216.19	217.02	218
200.86	201.39	201.42	199.37	202.34	200.34	200.7	201.38	199.65	200.91	199.53	201.08	201.06	201.34	200.64	200.18	197.64	199.73	200.2	199.98	200.67	200.26	200.46	199.44	200.08	201.16	200.38	201.09	199.98	199.85	200.62	200.5	199.58	201.98	200.93	201.78	199.1	201.36	199.84	200.41	198.83	199.92	200.83	200.22	199.93	200.13	199.44	200.63	201.18	201.91
205.95	205.28	203.82	205.32	205.1	204.72	205.39	204.9	204.14	204.58	205.09	203.97	204.36	205.1	203.27	205.73	203.63	205.41	204.02	204.19	204.98	204.31	205.43	203.73	205.96	203.66	204.85	204.77	203.75	206.57	204.77	205.95	203.75	205.68	205.81	204.51	204.86	204.03	203.11	204.65	203.85	204.51	204.75	205.29	202.95	204.91	203.38	203.63	205.63	204.53
204.42	201.86	203.88	202.61	202.68	203.95	203.34	203.19	202.72	202.07	203.82	202.8	202.62	203.76	201.78	203.65	202.8	203.63	202.55	203.3	202.83	202.85	204.63	202.57	201.54	203.34	203.43	202.9	204.12	203.69	202.87	204.3	203.27	203.47	201.58	202.69	203.18	203.64	203.96	201.65	203.21	202.44	203.25	203.38	202.97	203.61	203.15	203.17	203.91	202.82
208.49	208.16	208.72	207.32	206.76	205.25	206.45	209.32	209.04	207.79	209.46	206.45	207.99	206.34	207.79	209.11	207.57	207.09	208.31	208.35	207.11	208.26	207.26	208.1	207.62	206.7	209.86	207.65	209.34	207.33	207.68	207.2	206.58	205.86	207.34	206.92	209.7	208.36	207.01	208.47	206.83	207.08	208.38	207.46	209.44	206.51	208.52	207.42	207.59	208
195.59	195.49	196.78	194.25	197.23	195.68	195.4	195.56	194.93	195.9	196.09	194.57	195.45	194.38	195.72	195.68	195.69	194.4	193.89	195.29	195.05	195.89	195.32	194.66	193.7	194.3	194.9	195.26	195.71	195.34	195.01	194.11	194.91	195.57	196.03	193.03	195.91	195.58	196.16	196.74	195.75	195.19	196.39	195.57	195.82	194.99	194.91	197.32	195.3	195.83
218.82	217.74	219.13	217.95	218.05	218.44	217.78	217.19	216.24	217.17	218.56	218.03	217.31	218.35	217.19	218.12	218.6	217.68	218.39	218.08	218.63	218.3	218.24	217.57	217.6	218.21	217.04	217.55	219.64	219.11	218.08	216.84	217.88	219.8	216.55	218.15	218.24	217	216.79	219.43	216.99	217.28	219.25	215.8	217.8	217.99	217.92	216.42	217.67	218.15
216.04	216.68	217.24	216.94	217.51	216.69	218.04	217.07	217.1	216.85	215.45	216.24	217.38	217.48	215.93	217.37	217.58	217.42	217.8	215.55	216.22	218.55	216.23	216.11	216.22	216.77	217.3	215.54	218.83	218.6	217.32	216.16	214.65	217.88	215.32	216.33	217.69	216.44	218.14	215.7	215.25	216.58	218.56	218.96	215.19	216.05	216.17	216.68	218.69	215.01
217.21	217.43	216.82	215.96	217.46	217.51	216.39	217.46	217.26	216.01	217.64	216.24	216.8	216.61	217.98	216.37	216.73	217.84	217.01	217.64	215.93	218.27	216.93	217.35	215.6	216.89	219.66	216.21	216.31	217.16	217.51	217.86	216.39	216.88	217.31	216.73	217.05	217.93	218.34	217.68	216.32	215.44	217.71	217.16	216.54	216.9	215.52	217.8	216.06	218.41
209.83	208.48	208.9	209.7	210.03	209.67	209.16	208.94	210.99	211.47	210.09	209.99	208.55	208.93	208.73	208.95	209.96	208.8	210.08	209.95	209.05	210.4	210.44	210.45	209.88	209.34	209.08	209.6	209.87	209.12	207.78	209.8	208.19	208.23	209.28	208.88	209.66	209.26	209.12	210.04	210.41	208.86	210.28	209.93	209.55	208.85	209.42	208.27	209.83	209.72
206.62	208.12	208.3	209.86	208.69	211.15	209.6	209.21	209.51	208.39	207.04	209.28	209.03	208.93	208.47	208.6	209.57	211.04	207.82	206.03	209.69	207.9	209.43	208.01	207.1	208.67	210.27	209.31	208.87	210.48	207.51	207.77	207.58	209.54	208.11	208.47	208.7	208.24	207.82	209.27	208.85	208.65	208.89	208.19	206.15	208.78	210.34	207.3	209.38	209.7
216.8	216.86	217.48	217.17	217.51	217.52	216.06	217.74	217.7	216.71	218.15	217.89	216.78	216.32	216.23	217.06	217.4	217.88	217.4	215.66	218.84	218.19	217.77	217.18	218.09	215.59	217.06	216.31	216.82	217.55	215.39	219.26	216.38	218.21	215.08	216.58	218.1	216.18	216.19	217.29	216.87	215.03	219.17	215.02	217.39	216.92	216.55	216.6	216.97	216.39
217.52	216.06	217.12	215.35	217.57	218.25	217.76	217.08	216.38	217.92	216.22	217.94	216.8	216.72	218.08	214.65	216.06	215.78	217.47	217.05	215.94	216.11	216.78	215.38	217.8	217.56	216.76	215.01	217.2	217.26	215.53	216.77	217.5	217.96	216.15	217.46	215.88	216.92	217.22	216	216.57	215.89	217.53	216.57	215.03	217.38	217.76	216.68	217.49	216.7
216.97	216.43	217.27	216.69	216.79	217.3	217.48	216.88	216.61	217.55	217.86	215.74	217.93	217.14	217.43	219.36	216.66	218.48	216.21	216.17	216.1	217.8	215.68	217.75	217.4	218.62	219.22	216.4	216.84	216.45	217.64	215.09	216.76	216	217.22	217.2	216.17	217.97	216.3	218.22	217.51	218.74	216.49	216.25	215.23	216.99	218.9	216.15	217.38	218.89
212.27	213.43	211.17	211.04	212.13	210.01	211.19	211.54	211.83	211.38	211.49	210.73	212.01	213.51	211.42	210.22	211.57	213.7	212.35	210.37	211.2	210.49	212.11	211.44	210.76	211.13	212.77	210.89	211.05	211.34	210.58	211.9	210.66	211.74	212.03	211.43	210.55	212.41	211.79	213.13	212.69	210.99	211.41	212.65	212.27	211.83	211.26	212.97	210.94	211.79
208.7	207.3	209.07	206.75	208.45	207.68	206.9	207.32	207.31	206.19	209.8	209.31	207.34	207.35	208.75	206.47	206.9	208.11	207.72	209.61	207.77	207.39	207.59	207.14	207.83	207.94	206.03	207.5	208.82	207.91	207.46	206.91	208.41	209.15	207.78	206.79	207.44	206.65	208.15	207.09	207.8	207.36	209.48	207.2	208.22	206.32	207.26	205.82	208.36	206.44
202.33	203.02	203.47	202.08	202.99	202.5	202.67	202.77	203.27	203.33	202.81	203.7	202.97	202.31	202.56	204.02	203.05	202.85	202.09	202.4	202.04	202.8	201.97	199.79	203.17	201.71	202.76	203.43	201.87	202.82	203.44	202.64	202.86	202.14	202.19	203.67	203.2	200.76	201.99	203.02	203.72	204.22	203.64	203.46	203.2	204.07	202.24	203.73	204.21	203.87
203.56	202.5	202.58	202.48	204.39	204	204.12	203.47	204.19	204.22	202.92	204.1	204.1	204.27	204.83	204.06	202.91	203.78	204.69	203.45	203.06	202.74	205.47	203.42	204.16	203.68	203.92	204.95	203.55	203.48	203.48	204.12	202.63	203.42	202.88	204.16	203.11	204.54	206.02	202.81	202.59	202.91	203.89	204.33	202.66	201.83	204.85	204.97	202.91	203.16
205	206.11	205.53	204.33	205.28	204.57	204.52	205.35	206.99	205.12	206.78	205.27	204.53	206.3	204.93	205.45	204.45	205	205.31	205.71	204.77	207.04	206.28	205.67	205.58	205.07	205.4	205.37	206.98	205.61	205.99	205.18	203.75	204.63	205.48	207.35	206.76	205.29	205.56	206.09	204.35	206.11	205.84	204.68	204.68	204.25	206.11	204.55	205.54	206.64
208.28	208.12	209.44	208.3	208.69	209.84	210.02	208.4	209.17	208.28	209.01	207.73	208.3	208.41	208.4	208.83	208.6	208.54	208.02	208.98	208.27	208.62	207.93	208.17	208	208.95	208.24	207.51	207.04	209.19	207.49	208.62	208.02	209.2	207.84	208.25	209.02	208.2	208.43	208.48	208.37	209.88	207.36	208.73	207.41	208.87	207.41	207.93	208.93	209.57
207.25	208.19	208.14	210.7	207.52	208.56	207.79	207.69	211.01	208.95	210.35	208.95	207.76	207.94	207.98	208.83	209.17	209.56	208.93	209.28	210.6	209.54	208.64	208.28	208.98	209.72	209.29	208.23	208.8	210.24	210.27	209.51	209.1	208.47	208.51	208.59	208.82	206.46	209.27	209.15	208.81	209.38	209.47	209.05	209.12	208.71	209.43	209.16	209.25	209.13
213.16	212.91	212.74	212.06	212.48	212.22	214.09	213.7	213.98	213.97	213.23	213.75	213.42	212.67	213.48	214.19	212.67	212.36	212.89	210.67	214.83	212.54	214.13	215.03	213.43	214.37	212.87	210.79	212.75	213.88	211.73	213.13	212.96	213.14	211.7	211.61	212.2	212.56	213.5	211.33	213.05	212.28	214.02	212.27	213.24	213.09	213.25	212.3	214.24	214.31
210.17	211.47	212.31	210.8	210.97	210.54	211.02	211.5	211.44	210.48	211.04	211.62	210.85	211.39	212.8	213.22	211.49	211.68	212.51	210.95	212.64	212.53	212.36	211.58	211.39	210.76	211.55	211.86	210.19	211.62	212.27	211.26	211.7	212.74	212.53	211.21	209.94	214.02	210.55	212.35	211.47	211.83	210.3	212.14	211.27	211.72	211.48	211.44	211.42	212.26
208.04	207.79	206.12	208.28	209.56	206.34	208.13	209.25	208.48	208.83	207.73	206.28	207.08	208.21	207.89	207.67	207.11	207.74	209.21	209.54	207.85	208.03	209.19	207.58	208.27	206.41	207.06	206.34	208.12	208.93	205.61	208.66	207.99	207.84	207.11	208.81	205.59	208.18	208.52	207.95	208.58	208.65	206.23	207.89	205.87	208.77	207.82	208.72	206.9	208.02
199.05	199.61	199.62	199.69	198.53	199.28	200.89	200.13	198.42	200.13	198.96	198.14	200.26	200.37	199.07	197.56	200.15	198.82	199.96	199.41	198.43	199.66	199.84	201.82	200.26	200.16	200.4	201.42	199.49	199.15	199.19	197.22	199.77	200	199.17	200.54	199.4	198.46	199.37	199.64	199.95	199.47	200.43	199.11	199.83	198.98	198.29	198.48	200.03	197.43
194.36	195.71	196.15	192.17	194.76	194.99	195.15	195.3	193.97	195.33	195.39	194.28	196.18	193.82	195.87	196.49	194.92	196.13	195.73	194.67	195.45	194.83	196.07	193.59	194.8	195.2	194.77	194.86	194.79	194.89	194.43	194.4	194.77	195.67	195.15	195.3	194.07	194.32	196.27	195.66	196.69	194.15	196.66	196.88	195.39	195.84	194.75	193.87	195.13	194.98
216.38	217.53	217.77	216.24	216.85	215.9	216.74	216.92	217.74	216.58	217.82	217.9	217.3	216.98	216.94	217.08	218.16	218.21	217.33	215.9	215.25	217.21	218.42	217.56	216.85	216.04	217.12	215.27	216	216.16	217.07	216.28	216.45	217.87	217.43	218.57	217.12	216.79	217.59	218.81	216.64	215.56	216.4	216.4	217.01	217.1	218.44	217.21	217.05	216.58
207.15	205.93	203.35	206.62	205.38	204.71	205.71	205.96	207.5	204.52	204.01	206.82	205.23	205.16	204.58	206.37	205.58	205.5	206.33	204.6	205.45	205.56	206.07	205.55	207.97	205.06	206.1	203.91	207.4	205.72	206.16	207.05	206.13	203.83	206.09	206.12	205.55	206.15	204.84	206.58	206.96	204.97	205.22	204.84	204.42	206.56	206.74	205.21	206.02	205.45
198	193.37	194.94	195.41	194.71	192.69	195.52	195.2	195.78	194.01	196.07	195.25	195.16	195.9	195.12	195.47	196	194.95	195.2	194.94	195.8	195.52	195.29	194.73	195.22	193.61	195.72	195.71	196.46	194.71	195.39	194.76	196.21	195.41	195.56	195.35	195.21	194.42	194.27	193.47	195.76	195.49	195.62	196.08	194.55	194.62	194.44	195.88	196.29	197
211.85	211.97	212.06	211.58	211.84	212.57	211.17	211.19	210.85	210.22	212.93	212.17	211.39	211.3	213.09	214.3	210.7	210.12	211.16	212.62	212.51	211.18	212.03	210.96	212.47	210.71	212.29	209.14	211.36	212.47	211.5	212.5	212.72	212.41	212.28	211.54	212.14	211.25	212.66	211.95	212.42	210.92	213.66	212.28	211.9	210.39	211.29	211.49	212.47	212.14
211.42	212.22	212.62	212.11	211.03	212.63	210.98	212.57	212.08	211.96	211.99	209.75	212.59	211.07	211.9	210.89	211.83	212.81	211.03	209.93	211.12	211.22	212.25	212.68	211.3	210.39	210.89	212.1	212.36	210.49	212.27	212.8	210.62	212.57	212.64	210.21	210.19	211.22	212.74	212.26	210.09	213.43	211.22	213.84	211.08	211.14	209.78	211.27	212.01	210.92
211.93	211.52	211.83	211.91	212.55	212.16	213.06	211.93	212.74	212.36	209.78	211.42	211.46	211.99	211.24	210.65	212.73	209.73	211.15	211.29	210.79	212.26	212.07	212.76	210.06	212.52	212.82	212.8	213.5	213.39	211.78	210.45	211.76	211.38	212.45	212.71	212.2	209.61	213.09	211.75	212.08	211.24	210.39	211.53	211.73	210.99	212.4	211.95	212.97	210.38
203	202.5	203.55	203.16	204.13	204.85	203.84	202.88	201.42	202.92	202.88	204.74	202.56	204.37	202.29	202.7	203.51	202.81	204.87	202.72	202.5	201.59	203.36	203.41	202.63	202.69	203.17	205.05	203.43	203.2	204.15	201.91	203.56	202.69	202.62	202.7	204.36	202.2	202.18	204.15	205.16	202.28	204.91	203.92	202.44	204.27	202.11	202.8	203.02	202.47
207.31	205.31	209.98	210.27	206.9	207.51	207.03	208.14	208.54	207.69	206.84	206.49	208.1	208.46	206.82	207.56	207.47	206.35	207.12	208.25	207.21	206.82	208.19	207.79	207.17	206.48	207.96	207.31	207.09	207.19	206.9	208.3	208.04	208.14	208.29	208.2	207.1	206.98	209.81	208.18	208.48	207.45	208.69	207.36	209.32	208.7	208.93	209.11	209.29	206.89
211.94	211.1	212.67	209.94	210.05	211.79	211.07	210.99	212.47	212.58	211.63	211.24	213.3	212.56	210.56	210.64	212.67	211.22	210.93	213.41	212.08	213.01	212.58	212.93	212.4	212.41	210.9	211.76	210.89	210.39	210.53	212.39	211.29	212.41	211.39	212.54	211.33	211.52	211.71	211.36	211.11	211.8	212.76	211.22	212.15	210.57	212.27	212.53	211.31	211.66
211.45	212.17	211.8	212.59	212.71	213.66	212.23	213.09	212.78	213.71	211.64	211.79	211.32	211.21	212.08	211.42	212.51	212.25	213.75	212.93	213.56	213.06	212.79	211.93	212.39	213.2	212.39	212.87	213.75	211.32	211.83	212.2	212.73	212.08	211.95	210.89	212.11	212.2	212.13	213.44	210.95	213.51	212.23	212.05	211.64	213.12	213.18	213.17	212.29	212.75
201.18	199.41	200.22	200.61	200.74	201.54	201.56	200.32	199.62	200.81	201.13	199.91	201.57	200.39	201.75	200.19	200.62	199.01	201.54	199.34	199.97	201.27	198.08	199.96	202.09	200.34	198.83	199.27	200.13	201.02	200.19	200.56	201.19	200.84	200.31	200.32	200.62	200.52	200.46	199.46	201.37	199.81	200.61	199.72	200.55	199.09	200.75	200.14	201.59	200.68
208.12	209.11	208.25	208.9	207.75	209.2	208.68	208.86	209.84	208.34	208.1	207.74	208.56	208.15	207.65	208.26	209.89	207.67	209.48	208.74	206.72	208.68	208.83	210.3	207.65	208.85	208.75	209.07	209.15	207.44	209.09	209.28	207.76	208.7	209.19	207.68	209.11	208	208.69	210.23	208.76	208.54	207.65	208.28	208.82	207.85	208.46	208.64	209.86	209.52
205.71	203.63	206.25	206.05	204.38	204.72	205.26	204.33	205.14	204.42	204.83	205.41	203.38	204.69	203.98	204.06	205.52	205.85	203.47	205.01	205.18	206.72	204.75	205.57	205.13	205.77	204.28	204.1	204.55	206.36	204.54	203.76	204.19	204.21	205.8	205.47	205.62	204.48	204.73	204.96	204.06	204.89	203.46	205.17	203.64	205.13	203.63	204.6	205.32	205.5
209.39	209.73	208.83	208.76	208.23	211.41	208.3	207.76	209.02	207.39	211.31	209.87	209.02	209.8	208.2	209.59	209.51	210.48	210.49	209.94	209.42	210.49	209.91	208.69	208.35	209.47	209.6	209.34	209.22	209.49	210.15	209.4	210.5	208.94	209.96	209.75	209.2	210.67	209.85	208.72	209.45	208.9	210.33	209.67	208.39	209.32	208.87	211.21	210.17	209.5
214.27	212.01	212.19	213.12	211.53	213.37	212.12	212.29	210.4	212.78	212.1	213.37	211.27	211.93	212.12	212.44	210.82	212.32	212.41	212.25	212.12	213.18	212.13	213.42	211.72	212.36	212.3	213.4	211.82	213.15	210.96	212.85	212.21	212.73	211.39	212.48	212.56	212.61	212.95	213.18	212.84	211.3	211.81	210.38	211.84	212.97	211.9	212.57	212.8	214.09
202.34	203.46	201.38	202.88	204.9	201.37	200.67	201.8	203	202.77	201.55	200.89	201.78	202.81	202.92	201.68	203.5	202.12	202.93	202.76	201.64	202.82	202.43	201.37	201.86	203.91	202.24	202.94	202.63	201.77	202.85	205.25	202.23	203.75	202.11	202.64	200.89	199.99	202.45	200.9	202.28	202.67	202.94	201.99	203.92	202.56	201.34	202.28	203.22	202.46
201.92	202.65	202.35	201.06	201.13	202.13	202.97	201.28	201.15	201.66	201.86	202.46	202.57	203.11	201.72	203.08	202.69	202.22	202.02	200.47	203.22	202.99	202.53	202.45	201.99	204.26	202.46	201.53	202.22	201.82	201.88	204.47	201.75	201.32	201.53	200.62	202.66	203.72	202.5	203.36	202.43	201.54	201.43	202.01	202.56	202.68	201.89	203.15	203.32	200.92
207.73	207.65	208.9	209.05	208.63	207.27	208.72	208.44	207.31	206.39	208.77	208.17	207.87	208.32	207.57	207.46	207.85	207.14	207.74	207.48	208.56	208.09	207.8	208.87	207.53	207.72	209.21	209.35	207.63	206.42	208.14	208.15	206.67	207.08	208.09	206.32	208.76	209.05	207.85	207.79	207.63	208.41	207.3	205.42	207.16	207.93	206.81	207.93	208.14	206.46
204.75	204.96	203.54	203.53	203.09	204.72	203.97	204.3	205.18	202.99	202.5	204.67	203.54	204.04	203.25	204.56	203.66	204.01	203.97	206.14	202.6	204.6	202.65	203.27	204.89	203.6	203.79	204.58	203.65	202.76	201.76	203.41	204.16	205	202.72	202.05	202.76	202.96	204.12	205.03	203.87	204.11	203.55	202.2	205.32	203.5	204.34	203.12	204.16	203.61
206.17	205.13	204.14	205.58	204.37	205.11	205.53	204.91	205.29	204.98	204.67	204.78	206.36	206.56	204.21	204.27	204.29	204.74	203.72	203.76	205.69	205.27	204.87	205.14	204.73	204.23	206.49	206.41	203.74	205.24	205.61	204.23	206.69	205.23	203.7	206.16	203.17	205.11	205.66	204.43	205.29	204.12	205.28	204.71	205.33	204.99	206.28	203.99	204.35	205.93
209.8	208.7	210.01	208.47	208.28	209.12	207.69	207.06	209.96	208.11	208.73	210.21	207.39	208.32	209.97	208.87	207.64	208.04	207.74	208.61	209.61	209.73	209.56	207.71	209.22	209.58	209.44	209.35	208.58	208.01	209.17	210.65	208.61	210.36	208.83	208.76	208.54	207.89	207.22	209.31	208.67	209.34	207.71	208.09	208.57	208.27	209.04	208.61	210.39	210.2
209.99	206.82	209.54	208.11	208.26	208.19	208.05	208.97	208.28	209.77	208.89	208.52	207.38	210.36	209.2	208.45	210.32	209.02	207.03	208.3	208.48	208.87	207.97	208.63	209.01	208.59	207.97	208.65	208.52	209.22	209.34	208.64	209.49	207.64	207.42	208.44	208.78	208.73	207.76	209.04	208.21	208.89	208.78	208.26	208.31	209.42	209.55	208.82	209.7	207.59
214.43	212.83	212.56	212.67	213.93	212.66	212.88	212.74	212.15	212.19	214.34	212.32	214.55	212.01	213.69	212.39	211.57	215.27	213.04	214.13	212.89	212.62	213.72	214.26	212.74	213.3	213.05	214.34	212.07	213.23	211.32	212.66	212.73	212.09	213.03	214.14	213.98	212.83	212.12	213.51	212.94	212.26	212.25	213.31	211.77	212.92	212.39	213.78	213.07	213.24
203.08	203.62	204.75	202.24	203.38	203.04	203.11	202.95	202.19	202.14	202.29	205.32	203.5	201.72	203.12	202.67	202.23	203	205.19	204.04	202.06	203.76	203.13	204.16	204.54	202.3	203.56	202.97	203.59	204.55	202.2	202.45	204.58	203.14	204.12	201.22	203.6	204.3	205.35	203.95	204.2	203.69	201.93	203.55	204.24	201.55	203.18	203.85	203.72	201.73
199.18	200.23	201.5	202.2	199.31	198.38	199.78	199.47	199.34	198.83	199.4	199	200.69	200.19	199.73	199.02	197.01	199.23	200.54	199.48	199.93	198.81	198.65	198.71	198.73	198.78	199.74	199.91	199.89	200.55	198.72	199.71	200.28	199.7	200.74	200.64	200.79	200.39	198.83	199.48	200.05	199.1	198.98	200.71	199.35	200.26	199.36	198.11	198.41	198.37
209.09	208.91	208.83	209.17	211.07	208	208.4	208.12	209.71	209.2	210.41	207.87	209.99	209.55	209.71	209.27	207.18	209.04	208.98	208.03	208.85	208.44	210.3	208.89	207.4	208.79	209.23	208.89	207.39	209.35	207.18	207.96	210.29	209.58	208.61	209.67	208.36	207.92	208.48	208.6	209.53	209.02	207.93	208.58	208.11	208.09	208.52	208.64	208.26	207.2
204.16	202.86	203.37	204.1	203.53	204.68	203.59	203.63	202.38	203.9	203.87	203.91	203.88	202.28	203.86	205.01	204.26	203.99	203.44	204.74	203.38	203.72	203.89	204.52	202.82	205.2	204.46	204.95	204.92	204.08	202.56	203.49	203.18	203.42	203.26	202.25	204.19	203.38	204.89	203.75	204.62	203.14	206.52	203.68	203.52	203.28	204.64	203.93	204.63	203.14
199.75	199.63	198.73	199.09	199.91	200.05	199.76	199.56	200.17	199.86	199.43	199.23	198	198.58	199.7	197.6	197.73	199.05	199.49	198.41	201.23	197.51	199.28	201.2	198.15	199.18	199.48	199.73	199.42	199.5	200.36	199.75	200.78	198.46	199.04	199.93	198.6	198.87	198.12	200.98	201.69	200.37	200.42	199.4	200.52	199.38	198.85	200.55	199.14	200.66
216.97	217.09	215.71	215.41	217.41	216.64	217.28	216.72	216.54	216.46	216.22	217.27	216.81	215.94	216.67	216.64	218.26	217.66	216.53	216.63	216.86	216.99	217.5	217.34	215.73	217.26	217.35	216.21	217.51	215.32	217.68	216.93	219.1	216.64	217.56	216.82	217.6	215.78	217.38	218.37	217.9	216.51	216.03	217.97	217.7	216.87	217.72	216.83	217.46	217.23
200.58	199.62	200.72	200.09	199.47	200.1	199.71	200.87	200.04	200.73	199.52	200.71	199.11	200.13	201	200.59	199.23	200.45	200.44	199.18	199.05	199.85	201.15	200.35	201.97	201.64	200.26	200.17	199.87	200.05	200.29	201.34	200.67	200.24	199.35	200.11	200.95	200.58	200.46	200.32	202.28	202.2	200.36	200.59	201.13	200.13	201.06	200.16	202.15	200.08
207.18	206.69	208.26	207.89	207.33	207.85	207.69	210.19	207.88	208.74	210.29	208.57	209.43	208.27	209	208.46	208.09	209.26	209.52	208.72	208.73	208.8	208.95	208.7	207.89	208.28	209.5	209.26	209.88	209.29	208.65	207.42	208.55	208.75	208.16	209.19	208.79	209.74	210.06	208.64	207.81	209.52	209.84	210.6	209.69	208.16	208.45	207.03	208.39	208.8
208.6	209.72	208.74	209.59	207.58	211.04	207.97	209.65	209.32	207.5	209.26	208.03	208.34	209.15	208.41	209.92	209.88	209.08	208.77	209.23	209.79	209.2	206.48	208.4	208.02	208.83	209.59	209.23	209.43	208.93	208.16	208.79	209.2	209.86	208.66	207.96	209.4	209.29	208.65	206.97	207.88	208.2	208.44	206.91	209.62	209.28	208.93	210.66	208.66	211.3
211.32	212.04	211.28	212.95	213.42	213.59	211.94	212.9	211.74	211.1	211.95	211.06	212.13	209.86	211.85	211.47	213.12	212.41	212.35	212.99	211.45	211.61	211.52	212.11	211.34	210.15	212.44	211.06	213.11	212.32	211.04	212.03	212.7	210.92	212.28	212.74	211.79	211.83	211.98	211.66	210.45	211.02	211.76	211.42	211.52	210.41	211.94	212.71	212.32	211.97
218.36	219.08	217.86	217.34	218.54	217.16	217.77	216.83	217.89	218.41	218.12	216.76	218.84	216.98	219.41	218.31	217.77	217.68	218.68	219.57	217.48	217.9	216.96	218.08	218.65	218.73	216.89	218.58	216.71	217.65	218.61	218.12	217.81	216.96	218.33	217.18	217.94	216.38	217.25	218.53	218.28	217.35	217.06	217.91	217.28	219.41	216.61	218.19	216.65	217.78
210.42	213.3	212.89	212.74	211.54	212.71	212.08	210.99	212.35	213.85	211.75	211.08	211.59	213.32	210.79	211.51	211.54	211.54	211.21	211.23	211.79	211.26	211.78	212.48	212.5	212.05	211.3	212.08	211.59	211.83	210.59	211.25	212.33	212	211.88	211.84	212.12	213.05	210.35	210.46	210.77	211.64	210.4	211.04	212.66	210.92	211.55	212.21	211.88	212.85
217	215.92	217.33	215.9	215.46	217.17	217.18	216.13	218.01	217.28	215.47	216.46	216.21	216.73	217.18	217.08	216.34	216.85	215.99	216.94	217.36	217.05	217.36	218.44	217.35	217.97	216.53	215.52	216.33	216.26	217.34	216.54	219.38	218.03	217.52	219.19	217.3	218.26	217.07	216.05	217.03	217.14	217.11	217.77	216.73	218.33	216.13	216.5	217.66	218.2
204.5	204.46	205.43	203.96	206.66	204.78	205.59	204.41	204.66	205.66	204.6	205.15	206.47	206.45	206.64	206.72	206.68	203.96	204.52	205.48	206.13	206.54	205.34	204.68	206.17	205.95	206.3	205.28	205.54	205.08	205.27	205.56	206.25	206.09	205.94	206.06	206.26	204.19	204.45	204.63	204.62	206.56	205.29	206.34	207.26	205.12	205.25	206.51	205.56	204.63
199.95	199.36	199.7	199.22	200.08	199.82	198.51	199.82	199.8	199.18	199.98	200.02	199.39	199.76	198.67	198.86	200.62	198.81	199.79	199.92	198.55	199.36	198.67	198.31	199.02	199.2	199.27	199.38	197.85	198.83	199.59	198.88	201.93	198.99	199.72	198.66	199.57	198.72	199.05	199.67	201.13	199.58	201.63	200.42	199.46	200.7	198.5	199.6	199.97	197.25
201.95	203.88	202.47	201.27	203.62	202.9	203.81	202.09	203.7	201.1	202.79	203.08	201.74	202.4	201.92	201.91	202.53	203.49	201.85	202.63	202.1	202.21	202.31	203.69	203.32	200.97	202.2	201.7	203.66	204.44	202.34	203.7	204.03	201.8	203.27	202.89	203.78	201.1	202.37	202.24	202.59	201.75	203.1	203.17	201.73	203.51	202.74	201.26	203.82	202.97
211.19	212.71	210.82	211.52	211.37	210.43	212.07	211.42	212.03	210.31	212.97	210.61	211.62	210.9	211.06	209.84	211.15	211.8	211.7	212.87	211.22	212.38	212.17	213.06	213.84	211.58	212.79	210.59	211.33	209.41	210.61	212.33	211.49	211.51	211.04	212.43	211.36	212.26	211.95	213.3	212.22	211.57	212.16	212.47	211.22	212.18	211.87	210.93	213.55	211.61
200.91	199.64	200.56	198.83	199.1	200.67	200.16	200.63	200.25	199.73	199.07	198.14	200.07	198.51	200.2	199.45	196.97	199.44	199.7	201.06	199.86	201.25	200.5	200.86	199.15	198.89	198.83	201.82	199.78	199.31	200.41	198.8	199.17	199.86	199.5	199.76	201.53	198.89	201.41	199.4	198.95	199.95	200.4	199.39	201.23	200.58	199.43	199.23	199.31	200
210.1	208.18	208.13	208.48	208.94	207.85	209.61	208.48	209.49	209.43	207.52	207.54	207.59	209.23	208.29	210.03	210.17	209.24	209.07	208.41	208.97	208.26	209.04	208.76	209.34	208.81	208.59	208.62	207.58	208.75	209.51	209.2	208.33	208.13	207.97	208.94	208.74	208.3	208.19	210.45	208.77	209.06	209.79	208.03	209.25	207.89	209.95	207.12	210.21	209.26
216.1	217.72	216.97	216.28	216.79	218.21	216.61	216.75	215.91	216.7	215.93	216.18	216.58	217.96	217.21	215.89	215.85	214.61	216.79	217.1	217.03	217.61	215.74	218.76	217.36	216.24	217.02	216.52	217.06	217.48	216.63	218.03	218.28	217.06	217.73	215.55	216.76	215.83	216.92	217.54	217.03	216.06	217.22	217.91	217.3	217.47	216.24	217.7	218	217.43
198.92	199.27	198.49	198	199.84	197.39	199.27	200.1	197.9	199.73	198.76	198.56	198.22	199.46	197.76	199.65	197.62	199.54	199.15	197.81	198.51	197.55	199.79	198.01	197.85	196.92	198.32	197.42	198.04	199.12	197.36	198.28	198.97	198.45	198.91	197.59	199.76	196.9	198.29	199.49	199.72	200.16	197.79	199.38	200.52	197.76	196.88	200.47	199.83	198.59
209.52	210.73	211.55	208.56	211.02	209.19	209.66	211.27	208.46	210.26	210.17	209.05	209.77	209.63	209.59	210.39	208.31	209.87	211.29	209.5	209.74	209.18	211.43	210.47	209.13	211.08	209.27	210.41	209.18	208.49	208.71	210.49	211.01	208.96	208.23	210.16	209.65	209.84	209.7	210.19	209.85	209.26	208.23	209.33	209.8	208.64	210.28	210.46	210.71	210.23
200.4	199.51	199.09	201.72	199.92	199.45	199.76	199.06	199.8	200.03	200.61	200.6	200.17	200.99	199.83	198.87	200.05	200.26	199.71	200.43	201.79	198.38	201.16	201.31	200.15	200.66	200.2	201.11	200.97	199.97	201.95	200.31	201.32	200.99	199.39	200.87	198.98	199.64	199.52	199.86	200.33	200.83	199.05	200.33	200.28	200.76	199.58	202.04	200.19	200.8
212.81	211.25	212.27	209.43	210.58	210.11	211.51	210.74	212.61	209.68	210.9	211.2	209.43	211.57	211.85	210.6	212.56	211.58	211.36	211.91	211.56	210.28	211.96	211.32	211.41	213.22	211.8	211.7	212.03	213.21	210.71	210.35	213.76	210.45	211.27	211.76	210.75	211.96	210.72	211.81	212.1	212.24	210.13	210.72	210.73	210.85	210.11	212.19	211.75	212.18
209.83	208.03	210.16	209.66	208.33	209.53	209.33	208.29	208.75	209.63	209.45	208.65	209.12	208.82	209.67	207.85	208.95	209.57	207.63	209.21	209.24	209.25	207.78	207.25	210.3	209.78	208.71	208.36	207.64	208.31	208.29	208.98	207.63	208.85	207.58	208.73	208.77	208.98	209.94	210.26	208.29	208.75	207.88	209.38	208.03	208.89	208.27	209.68	207.9	208.53
203.93	202.84	204.32	202.73	204.14	203.9	203.71	203.56	202.3	204.01	204.46	202.94	204.26	204.72	204.7	201.81	204.08	203.3	202.77	203.29	204.57	202.08	204.33	203.79	203.99	202.75	202.74	203.46	204.05	203.65	204.41	202.26	202.35	202.91	203.35	205.63	203.31	203.25	203.91	203.21	202.63	202.87	201.95	203.24	203.95	203.1	203.07	203.64	202.77	204.96
198.92	199.37	199.47	200.21	199.84	202.79	198.61	201.17	200.44	198.85	201.32	199.67	200.81	200.36	199.55	198.45	197.92	200.5	200.06	200.22	199.59	199.38	197.73	198.43	198.91	200.34	199.38	198.81	199.85	198.95	199.57	198.67	198.04	199.42	199.13	199.63	202.02	196.87	198.68	198.49	199.98	198.64	198.99	200.11	199.82	199.06	199.83	198.99	200.12	198.78
208.76	207.95	207.99	209.93	209.71	208.98	208.93	209.8	208.4	208.84	208.85	209.22	210.67	207.21	208.54	206.78	208.77	209.61	211.56	210.33	208.43	208.43	209.23	208.7	209.66	209.8	208.39	207.06	208.18	209.57	208.69	207.41	209.13	208.25	208.32	209.43	206.84	208.92	210.22	208.13	208.28	209.4	208.07	208.24	208.42	208.9	210.05	208.88	207.34	208.22
217.44	218.45	217.49	218.27	219.04	217.54	218.23	216.34	218.22	218.99	217.85	216.91	218.73	217.12	216.66	217.87	217.86	217.76	218.9	218.18	217.91	217.94	216.97	218.21	217.37	216.99	219.43	216.43	217.38	219.06	216.88	218.53	218.08	216.74	218.04	218.51	218.4	217.03	217.38	218.63	218.09	217.6	219.29	217.95	218.06	217.13	216.29	217.51	218.27	219.02
203.73	204.25	204.39	202.98	204.17	203.18	203.48	203.65	204.66	204.07	203.42	204.08	203.01	204	202.01	203.68	203.14	203.89	202.28	204.27	203.34	205.07	204.24	204.07	204.87	204.25	204.85	202.59	203.61	204.03	203.08	204.12	202.23	205.64	203.82	205.24	203.85	203.35	205.39	202.33	202.96	204.37	202.03	204.05	204.92	203.76	204.2	204.6	203.05	204.82
204.29	203.94	204.1	203.02	203.72	204	202.31	203.08	204.92	204.53	203.67	202.38	204.51	203.84	203.68	203.02	203.17	206.03	203.57	203.86	204.59	202.7	203.74	203.08	203.38	204.13	203.46	202.44	203.29	202.91	204.58	202.78	203.29	205.07	204.9	203.55	202.73	203.85	204.27	204.8	205.07	204.05	202.56	203.89	203.23	203.89	204.63	203.3	204.3	204.43
217.03	217.19	218.92	217.35	217.02	218.63	216.79	217.76	218.67	218.7	216.14	217.38	217.28	218.39	218.58	216.97	218.5	219.08	218.44	217.33	218.07	217.96	217.04	219.39	216.15	217.49	217.59	216.91	217.8	219.37	217.05	217.56	218.16	217.72	218.35	218.64	218.46	217.8	219.42	217.24	217.7	216.26	219.16	217.57	218.58	217.05	217.87	218.97	217.89	217.28
206.99	206.55	206.91	206.51	206.3	205.6	207.01	204.01	206.31	204.82	206.82	207.4	206.01	207.29	205.93	205.95	204.46	207.53	206.88	206.25	204.22	205.98	207.2	206.72	205.88	205.65	205.47	206.45	206.23	207.25	206.53	207.4	205.74	207.26	206.74	205.7	206.42	206.21	205.99	204.76	207.1	206.19	205.88	206.48	207.3	205.34	206.13	206.87	206.37	207.09
201.33	203.63	202.42	202.8	203.86	203.92	203.58	204.72	203.51	203.82	205.16	203.63	203.6	205.32	203.97	203.69	203.4	204.45	202.95	203.68	203.12	204.32	203.79	203.3	203.59	205.28	203	203.53	204.68	203.6	203.14	204.34	203.7	201.88	203.95	202.87	203.59	203.62	203.92	203.81	203.34	205.26	203.84	206.07	204	205.37	204.94	204.45	204.13	203.08
205.9	206.41	205.22	205.44	206.83	206.13	206.32	205.08	205.94	207.06	206.44	205.39	205	206.62	204.33	205.79	204.52	204.3	205.54	205	205.2	205.87	204.74	204.28	205.78	206.06	206.3	205.96	206.11	206.34	205.31	205.45	204.56	206.66	205.31	205.64	204.85	205.37	205.94	206.18	205.22	204.77	207.49	204.64	206.46	206.41	205.56	205.74	204.9	205.8
207.53	208.77	208.93	206.52	208.76	208.82	208.44	208.47	206.93	209.07	209.55	208.23	208.71	210.45	209.62	208.85	209.17	208.16	208.6	208.76	210.42	210.38	208.33	210.21	209.38	209.11	208.36	206.43	208.74	209.59	207.99	208.39	208.55	208.62	208.63	206.61	209.2	206.85	209.75	207.51	208.22	209.06	208.49	209.06	207.09	208.56	207.1	208.72	208.18	207.43
217.98	216.77	218.99	216.59	217.4	216.96	217.83	216.89	217.17	217.37	219.49	217.01	217.5	217.07	218.69	218.66	217.23	217.99	217.21	218.01	217.79	219.28	217.09	218.06	216.45	219.18	217.07	218.07	219.17	217.75	217.94	219.4	217.69	219.15	217.68	217.13	218.75	218.56	217.1	217.65	217.89	217.76	216.85	216.99	219.46	218.45	219.79	217.07	218.08	217.78
208.95	209.04	209.47	209.1	209.03	206.97	209.14	209.56	208.51	208.82	209.72	208.09	209.83	209.78	208.08	207.57	209.4	208.54	206.65	208.88	210.13	209.38	208.27	208.28	208.53	209.62	208.31	209.48	208.34	209.85	205.96	209.34	206.82	209.59	206.9	209.69	208.93	207.82	209.22	208.53	208.96	207.78	208.29	207.39	207.87	207.3	208.76	208.43	210.12	208.48
207.67	206.66	209.81	208.12	207.16	209.84	206.68	209.19	205.98	207.46	206.55	208.38	207.59	207.06	207.87	209.43	207.81	209.46	206.84	209.53	208.32	207.41	207.67	208.78	207.85	206.25	208.77	208.91	208.34	206.01	209.51	208.34	209.89	206.62	207.42	208.39	207.33	208.75	209.32	208.66	206.25	209	208.16	206.51	206.49	208.36	207.62	207.73	206.67	208.95
206.08	203.64	204.15	205.17	204.9	203.68	206.62	204.11	204.47	205.4	205.77	205.68	204.39	205.59	203.19	203.66	203.67	204.35	204.91	204.11	205.25	204.52	206.27	205.54	205.11	202.45	204.23	206.37	205.47	205.58	204.47	204.48	205.31	204.97	205	205.69	204.9	205.28	203.34	205.27	204.94	203.73	205.31	204.73	204.7	205.08	204.86	206.41	203.53	205.01
204.37	204.3	204.06	204.65	205.19	203.92	205.21	203.81	205.04	205.21	203.03	204.73	204.5	203.93	203.94	203.93	203.44	203.63	203.52	203.36	203.98	204.98	204.07	202.28	202.96	204.61	203.35	203.05	202.95	203.33	204.22	204.61	204.59	203.87	204.64	204.12	204.67	205.8	203.53	203.4	203.41	204.63	205.7	204.54	203.73	204.5	203.81	203.42	205.22	203.79
214.21	215.33	214.09	212.52	213.61	215.42	213.99	214.14	215.03	215.16	214.33	213.16	214.82	213.13	213.1	212.03	213.2	213.02	213.55	213.17	212.7	214.82	213.66	213.15	212.22	212.63	212.13	212.2	213.05	211.56	214.33	213.91	213.64	212.51	213.27	212.77	214.93	213.89	213.76	213.26	213.05	213.62	212.95	212.87	212.84	212.5	215.1	214.14	214.23	213.17
216.76	217.97	216.85	218.38	217.67	217.68	218.47	218.45	219.48	218.94	217.99	217.83	219.74	218.67	217.97	219.48	217.96	218.51	218.06	217.42	218.16	216.47	216.62	217.01	216.72	217.23	218.18	217.72	218.03	218.8	218.53	217.65	216.65	217.2	217.49	218.51	217.7	217.58	218.7	218.02	218.03	217.56	219.43	217.68	215.9	216.68	217.2	217.95	217.6	218.62
210.93	208.49	208.5	208.53	209.55	209.48	207.88	209.35	208.31	208.54	208.19	207.88	208.42	208.38	209.44	208.04	206.92	207.86	208.29	208.88	209.5	207.1	208.95	209.04	207.74	208.9	208.36	208.03	208.02	209.37	209.27	209.44	208.29	208.78	208.53	209.52	207.01	209.57	210.03	207.3	208.84	206.64	209.82	209.24	207.73	208.91	206.46	210.12	209.71	208.22
207.55	209.28	209.45	208.19	209.19	207.2	210.36	208.89	208.77	210.17	208.13	207.98	207.67	209.57	210.56	208.29	208.48	208.69	208.19	208.34	211.01	207.09	208.41	208.2	206.12	208.12	209.32	208.8	208.84	210.79	209.93	209.02	208.69	207.87	208.98	208.74	208.91	206.37	208.43	208.64	208.83	209.62	207.94	207.97	208.63	209.89	206.81	206.52	208.55	207.69
197.56	199.83	197.42	198.78	197.53	200.14	198.06	198.87	199.67	199.58	197.01	200.24	198.24	197.74	198.18	198.45	198.8	199.23	200.5	198.67	197.08	198	199.29	198.45	199.63	199.18	198.09	199.39	197.46	197.95	199.93	199.42	197.52	199.7	199.65	199.62	199.89	198.96	197.4	199.51	199.3	199.46	200.08	200.28	198.39	197.96	198.5	197.68	197.7	200
207.98	208.79	208.06	207.3	210.53	207.66	208.56	208.4	209.08	208.25	209.06	207.55	210.18	208.3	208.28	208.99	210.51	207.59	208.69	208.87	208.29	209	209.3	208.86	208.19	206.65	208.26	209.24	208.63	209.25	206.87	208.81	208.65	206.99	208.3	208.55	209.01	208.65	208.07	208.27	207.44	208.17	206.97	207.81	209.22	209.85	207.81	207.43	208.25	210.1
211.92	211.75	211.64	212.68	211.66	211.94	210.97	209.73	212.35	211.73	211.3	209.39	211.94	213.3	213.25	212.94	211.47	210.73	212.26	211.51	211.55	211.02	211.11	213.14	212.07	213.09	210.18	211.35	211.68	212.24	210.83	210.52	212.27	211.91	210.42	210.47	211.15	211.24	213.39	211.6	212.08	211.48	209.73	211.91	211.77	209.96	212.59	212.24	210.75	211.19
201.71	202.79	202.12	202.28	202.49	203.49	202.23	200.93	203.61	202.26	202.3	201.68	202.71	202.08	201.39	201.65	202.77	201.45	204.06	202.99	202.56	202.46	201.46	202.32	203.07	202.4	202.33	203.55	203.4	201.75	201.99	201.66	201.48	202.25	202.16	202.97	201.39	202.41	203.51	201.91	201.51	203.01	201.64	202.96	202.48	202.81	203.58	200.81	202.31	202.72
217.57	217.25	216.1	218.18	218.58	217.59	217.05	217.03	218.97	217.06	216.17	218.33	216.3	217.89	216.56	217.89	219.89	217.43	219.09	217.3	219.28	217.25	217.42	218.17	218.58	219.33	218	216.92	215.47	217.24	218.37	218.63	218.27	217.88	216.33	219.1	217.9	218.44	218.13	218.39	216.52	219.13	218.97	218.09	216.83	217.95	216.95	218.43	217.97	219.05
215.98	217.64	217.33	216.59	217.12	216.01	218.23	216.13	217.33	217.15	215.81	217.23	216.27	217.54	215.5	217.12	217.91	216.39	218.11	215.4	216.56	218.6	215.58	216.84	215.56	217.84	215.66	216.95	217.19	217.76	216.87	217.29	215.98	216.84	217.34	216.08	215.85	216.98	217.14	217.29	218.14	217.47	215.84	218.97	217.82	218.82	217.13	215.28	216.82	218.22
207.36	208.22	209.55	207.77	207.92	207.95	208.06	207.58	207.4	207.79	208.85	206.19	208.97	207.3	207.45	206.76	207.82	207.03	208.37	208.62	208.2	209.17	207.6	207.97	208.1	208.48	206.35	207.63	208.73	206.65	207.08	208.16	207.7	207.67	207.72	209.05	207.57	208.33	207.31	207.42	208.16	208.48	208.7	207.35	208.05	205.59	208.06	207.3	210.27	208.06
213.63	212.71	214.12	213.07	214.84	214.19	212.84	214.28	213.13	211.2	212.99	212.94	214	213.03	212.55	213.32	213.48	212.45	212.91	213.31	212.46	213.46	210.74	213.81	213.03	211.94	212.3	212.57	213.55	213.67	214.85	211.89	213.28	212.68	212.89	213.11	212.93	214.34	211.73	212.22	212.9	213.37	213.31	213.52	216.31	211.44	212.76	214.49	213.23	214.47
200.34	197.82	200.2	199.99	199.65	200.1	199.43	199.81	200.54	201.17	198.3	199.93	198.85	199.16	198.46	199.01	198.67	198.77	197.95	200.11	198.61	198.19	200.34	198.47	200.44	198.37	198.93	198.58	197.99	199.48	199.09	198.58	197.03	199.78	197.44	200.16	199.5	199.56	199.57	200.07	199.02	201.35	197.42	198.92	199.29	197.9	199.69	197.81	199.65	199.78
203.93	202.17	204.63	203.86	203.02	203.53	204.33	203.74	201.59	202.15	203.46	201.68	203.74	205.22	205.21	203.4	203.75	202.85	201.59	204.49	203.35	203.26	203.29	202.9	204.15	203.97	204.32	204.36	205.41	204.15	203.39	204	205.39	204.53	203.21	204.28	204.28	201.29	204.49	203.44	204.22	204.04	202.39	203.13	203.77	204.46	202.77	203.57	202.51	203.77
207.43	207.47	209.21	207.32	207.55	207.24	206.46	206.99	210.07	208.55	207.45	208.48	207.58	206.85	208.58	208.61	208.73	207.89	206.73	208.08	207.39	205.99	208.1	206.03	205.21	207.61	207.74	206.65	207.33	207.74	208.19	208.13	207.58	206.27	208.53	209.09	208.31	209.15	208.67	207.2	208.85	207.41	207.51	206.31	209.98	207.53	209.79	205.23	207.36	207.64
201.74	202.35	202.56	202.93	202.31	203.12	202.58	201.54	202.01	202.77	202.72	202.8	202.32	200.7	202.12	203.19	204.67	202.31	201.74	202.45	201.38	200.9	204.01	202.76	201.92	201.01	202.51	202.15	203.03	203.03	203.78	202.75	202.35	202.94	202.3	201.56	204.19	202.18	202.59	202.51	203.2	203.16	202.95	202.46	201.25	202.36	200.83	202.14	202.37	202.35
206.22	206.64	206.67	206.71	204.86	207.11	206.59	206.83	207.81	207.52	206.11	205.05	206.31	206.67	206.91	206.99	206.38	206.09	206.88	207.48	206.4	207.21	206.81	206.24	206.62	206.59	206.91	205.13	205.92	206.12	206.61	208.12	206.59	207.98	207.74	206.55	205.81	206.79	206.67	207.68	206.91	204.41	204.66	207.88	206.46	207.21	207.08	205.93	206.72	207.2
211.42	211.23	212.29	208.84	212.99	211.91	212.01	212.92	212.36	209.91	212.35	212.05	212.39	211.58	209.98	211.31	211.88	211.24	210.67	212	212.65	210.92	212.04	210.86	211.69	210.79	211.88	210.95	211.38	211.49	211.32	211.92	213.23	211.4	211.01	211.6	210.91	213.4	212.15	211.31	212.22	210.79	211.92	212.34	211.25	211.57	209.96	210.95	211.59	212.02
210.63	211.87	211.95	212.16	211.8	211.51	212.29	211.8	211.71	210.99	212.53	213.72	211.3	213.07	211.91	212	210.86	211.61	213.92	212.39	210.95	210.06	210.99	213.26	211.65	210.24	211.89	210.92	211.54	211.1	212.28	210.5	212.31	211.62	210.51	211.84	212.51	210.96	211.09	212.36	211.26	210.28	213.23	211.56	212.69	211.58	211.13	211.96	211.9	211.72
217.13	215.73	217.41	216	217.33	217.41	216.38	215.76	218.45	218.93	217.01	218.08	218.29	216.25	215.53	218.57	217.92	216.69	217.98	217.94	218.19	216.79	216.48	216.85	218.06	216.29	218.03	217.61	217.47	218.28	217.57	216.83	216.51	217.42	218.59	215.19	215.41	217.4	216.11	217.17	216.33	217.29	216.4	217.48	216.12	215.87	216.59	217.8	217.05	217.05
199.47	200.39	200.61	201.73	199.15	200.32	200.44	201.71	200.94	200.16	200.48	202.41	199.94	200.22	201.52	199.59	201.35	202.17	200.17	201.38	201.08	200.83	198.32	201.09	200.24	200.85	199.43	199.89	200.82	201.35	199.39	201.87	199.99	201.42	199.47	199.31	200.15	199.03	200.76	200.93	201.01	201.43	200.3	200.26	201.66	199.92	199.25	200.8	199.42	198.5
207.51	209.71	208.31	207.96	207.82	210.71	208.5	207.69	207.83	207.63	206.87	207.74	208.9	207.67	209.75	207.79	208.17	206.73	209.94	209.65	207.39	208.19	208.8	208.54	210.75	209.78	208.24	207.8	209.05	207.96	210.17	208.54	207.79	207.66	208.04	207.04	208.1	210.87	207.62	207.95	208.11	209.68	208.08	208.29	208.61	209.67	208.81	209.12	209.29	209.3
211.7	211.03	212.87	211.15	211.46	212.36	211.83	211.68	211.83	211.89	211.47	211.51	210.28	211.35	212.15	210.81	210.46	211.38	212.7	211.92	212.34	213.28	210.78	210.46	209.99	213.78	212.27	211.66	211.29	212.06	210.81	211.9	211.75	212.41	212.22	210.5	211.25	211.3	211.51	210.63	211.12	211.91	211.24	212.08	211.52	210.91	212.67	212.44	210.79	213.36
211.81	211.27	211.88	210.94	211.87	211.18	211.9	211.73	210.49	212	212.42	212.01	212.08	210.68	212.68	213.03	212.82	213.32	209.21	211.48	211.79	210.67	212.31	210.97	211.48	210.77	212.23	213.11	209.71	210.83	210.52	211.88	209.63	212.54	211.29	210.79	210.63	211.82	212.2	211.46	211.47	210.41	212.13	212.04	212.75	211.84	210.85	211.87	213.23	212.01
210.53	207.88	207.54	209.19	208.82	208.74	209.32	209.91	208.94	209.15	208.26	207.79	209.23	208.99	211.02	208.62	210.83	208.71	208.54	208.12	208.39	207.81	209.11	208.24	208.92	208.5	206.92	208.89	208.32	208.1	209.01	209.36	209.02	208	208.07	208.38	208.86	206.55	208.89	208.75	208.03	209.14	208.23	209.28	208.41	207.44	209.08	208.94	207.9	209.23
202.88	202.64	205.22	206.18	204.13	204.97	204.3	203.35	203.46	203.98	203.2	203.26	203.51	203.37	202.88	202.86	204.85	204.05	202.12	205.09	203.47	205.07	203.78	203.24	203.72	204.01	203.64	204.38	204.32	203.89	204.1	203.39	203.9	204.09	203.32	204.45	203.9	202.4	203.3	202.67	204.08	202.42	203.25	205.26	203.01	204.17	203.56	204.07	204.36	204.71
197.95	200.47	200.17	199.89	198.84	199.33	197.47	198.28	199.91	199.68	198.94	201.65	199.88	199.37	198.14	198.73	198.84	200.7	201.08	199.39	201.02	199.77	201.79	199.87	199.4	199.81	199.23	200.24	199.7	199.26	199.88	198.87	199.44	200.81	198.3	199.09	198.86	200.4	199.08	200.17	200.67	200.34	200.2	198.59	198.06	198.5	200.53	200.9	199.11	200.62
203.33	204.17	203.92	202.19	203.28	204.32	204.16	203.95	203.32	203.67	202.36	203.28	205.77	202.12	202.9	201.54	204.39	204.01	202.43	204.6	201.99	202.99	204.55	204.44	202.76	202.07	204.53	202.3	203.16	205.06	201.18	203.4	203.15	201.36	203.5	204.07	201.29	203.4	202.86	202.64	204.44	202.88	202.8	203.9	203.23	203.21	202.7	203.33	203.44	203.49
209.35	209.63	209.26	208.64	210.29	208.84	209.52	206.93	208.64	208.62	208.34	208.28	208.01	209.45	208.83	206.84	209.59	209.37	209.2	208.7	208.77	209.33	208.65	207.8	207.84	209.25	208.49	209.97	208.55	208.52	210.07	208.59	208.53	209.12	207.83	206.85	208.85	208.69	209.36	208.71	209.41	209.58	209.47	208.57	208.98	209.38	208.91	209.5	209.47	208.59
207.83	208.55	207.4	209.4	209.45	209.45	207.27	208.93	208.29	208.51	209.42	206.77	208.63	208.21	208.72	208.66	208.19	208.14	207.74	207.68	208.36	209.13	208.58	207.37	209.27	208.92	207.73	209.74	207.53	210.34	206.93	209.7	208.96	208.69	210.47	209.89	209.69	208.19	208.57	207.42	208.91	209.15	208.93	207.29	208.23	207.18	209.92	207.45	208.13	208.87
203.17	202.5	202.8	204	203.68	205.8	202.26	202.66	204	202.22	202.98	203.77	204.29	203.54	203.3	203.36	204.96	203.77	202.65	204.05	202.87	203.37	203.39	203.67	203.96	205.24	202.21	201.6	202.63	204.33	203.45	202.04	202.71	203.08	202.62	202.55	201.66	203.38	204.45	202.89	202.91	203.46	205.13	201.75	202.91	202.91	203.41	203.27	202.67	204.67
211.29	212.24	210.3	213	212.85	213.84	212.83	213.42	212.29	212.43	210.98	212.69	213.47	212.87	212.46	214.08	211.94	212.14	212.04	211.56	212.08	212.61	210.94	211.54	212.14	212.59	212.95	211.73	212.98	212.29	211.6	212.75	212.55	212.88	212.22	212.45	213.7	213.05	210.97	212.92	211.23	211.36	212.78	212.85	211.57	213.01	214.13	210.84	213.57	212.02
202.73	202.87	202.92	202.65	200.87	202.84	201.82	202.37	200.94	202.55	201.69	202.31	203.1	201.42	202.56	202.15	201.7	201.48	202.42	203.9	202.89	203.47	201.74	203.44	201.24	203.12	203.02	201.95	201.71	203.47	202	200.41	200.15	201.32	204.51	203.17	202.7	201.37	201.96	202.87	202.18	203.08	201.93	202.05	201.65	202.41	201.75	201.35	201.4	201.61
201.02	203.76	202.29	201.41	202.57	202.35	202.09	202.26	203.03	204.55	203.17	202.34	202.3	201.94	202.92	201.78	201.04	202.43	201.95	202.63	202.54	200.23	203.21	200.74	200.96	203.13	200.4	203.8	200.71	202.53	201.17	201.5	204.46	202.95	203.09	203.06	203.3	200.18	202.34	202.82	202.26	202.72	202.96	202.52	201.47	203.04	202.49	203.09	202.93	204.02
208.45	209.62	209.08	208.06	208.11	210.16	208.2	210.59	207.77	206.78	208.83	207.69	208.37	208.2	208.74	209.68	206.97	210.06	209.9	209.17	207.16	207.44	208.91	207.24	208.58	209.4	209.26	209.43	209.82	208.79	207.69	207.38	209.71	207.54	209.62	208.53	206.56	209.4	208.28	207.68	208.84	208.24	210.99	207.77	207.93	209.08	208.02	208.73	209.28	207.86
199.47	198.97	200.12	199.92	199.14	200.15	200.57	199.18	199.27	200.41	199.93	198.71	197.98	200.17	199.06	197.69	200.64	199.49	198.08	199.04	199.12	199.51	199.6	198.95	199	199.18	200.24	199.93	202.13	198.82	199.57	198.46	199.28	199.06	199.41	200.35	198.28	199.95	201.68	199.52	198.68	201.37	199.65	200.6	198.27	199.99	198.97	200.25	200.26	199.96
193.55	194.9	195.49	194.43	193.81	193.66	195.75	193.75	194.03	193.63	195.46	192.26	194.28	193.76	195.19	194.08	193.53	196.02	193.44	195.04	193.24	193.25	194	193.46	195.36	196.04	193.31	193.84	194.52	196.27	193.26	193.87	195.13	194.24	196.6	193.51	193.34	195.68	194.02	194.98	195.67	195.69	194.07	194.88	193.44	196.05	194.91	193.84	193.49	192.3
212.91	213.61	212.84	212.59	213.07	213.23	214.26	213.35	213.45	215.15	213.09	213.7	213.66	213.62	211.98	210.65	213.31	212.28	212.01	213.67	213.62	211.99	212.95	215.24	214	212.26	212.75	212.69	212.11	212.82	212.26	213.75	213.21	214.08	211.82	212.84	212.15	212.76	215.05	213.36	214.3	212.25	212.66	212.35	212.16	214.26	213.09	212.16	212.33	212.31
203.27	204.52	202.93	202.59	202.67	203.34	203.54	202.87	203.54	203.84	204.17	203.73	204.68	202.96	204.5	203.73	203.3	204.35	203.35	202.63	203.52	204.68	204.47	202.28	201.85	204.54	204.97	204.61	204.42	202.42	204.73	204.54	202.59	203.87	203.59	204.15	204.05	204.98	203.97	204.03	204.8	203.58	204.21	202.43	203.12	203.02	202.47	202.86	205.18	202.54
210.75	212.98	212.81	210.58	212.68	211.96	212.42	212.48	212.89	212.06	212.69	210.97	211.75	210.87	209.96	211.36	211.91	212.61	211.44	210.53	210.94	210.29	211.76	212.78	211.6	211.53	212.66	212.18	210.02	212.82	213.53	212.95	211.41	211.49	210.87	211.59	211.32	211.45	211.56	212.51	212.01	211.54	210.19	211.03	212.72	210.68	211.46	211.45	212.37	212.71
198.03	199.33	199.57	198.05	197.8	199.09	200.43	198.09	197.11	198	200.24	198.35	198.11	197.25	197.32	199.3	200.1	200.53	197.56	199.77	198.93	198	199.41	198.01	199.64	197.58	199.1	199.31	200.43	197.92	197.36	197.43	197.2	197.67	199.46	199.21	199.65	198.61	198.17	199.93	197.83	198.73	197.18	197.37	198.45	198.05	197.98	199.06	196.82	200.59
211.04	211.45	210.65	214.56	212.01	213.86	210.99	211.79	210.82	211.14	212.28	209.56	210.22	211.72	212.55	209.49	209.56	211.2	210.9	211.73	210.21	210.91	211.3	211.9	210.52	211.29	211.91	210.27	211.37	210.35	213.87	210.81	212.99	211.64	211.28	213.05	211.95	212.82	211.79	212.13	211.57	212.01	213.16	212.54	211.08	212.15	210.98	212.51	212.43	210.74
212.2	212.18	212.55	211.53	212.71	211.71	212.06	212.65	212.51	212.15	212.42	211.11	213.82	211.7	213.23	212.42	211.74	211.68	213.16	212.92	213.39	212.32	212.35	212.17	212.9	212.82	212.64	211.36	212.42	214.28	212.48	212.56	213.22	211.81	211.77	212.24	211.44	213.24	212.53	212.25	212.6	212.65	211.59	211.86	211.39	212.75	212.24	211.93	211.85	213.52
207.94	207.46	206.65	209.58	207.69	208.23	208.72	209.14	208.25	207.12	209.77	207.29	209.26	208.26	208.35	209.97	206.89	206.83	207.9	207.93	209.19	209.11	207.57	208.51	209.4	208.41	207.21	207.91	208.78	207.98	208.49	208.71	208.67	208.15	208.53	208.03	207.3	207.86	209.51	207.94	208.88	209.56	211.35	207.28	207.21	208.44	208.24	209.22	208.76	209.76
200.86	201.77	202.74	201.35	202.45	201.37	200.54	202.7	201.8	201.53	199.74	200.42	200.68	200.15	201.06	201.27	200.39	200.47	200.63	201.3	200.84	200.86	201.19	199.89	200.84	200.9	202.62	200.67	201.58	201.8	201.48	200.49	199.95	200.49	200.83	202.88	200.91	201.14	200.62	200.82	200.98	202.55	202.17	201.34	201.76	200.98	202.45	200.53	200.36	202.77
211.53	211.49	212.57	213.76	210.91	211.91	211.75	213.45	212.73	211.97	212.73	211.95	212.96	211.52	211	210.94	212.22	212.97	212.29	212.29	213.03	212.95	212.71	211.29	212.58	213.19	214.27	213.02	211.98	213.32	211.93	212.29	210.28	213.06	211.97	212.03	212.03	210.9	212.31	214.27	212.44	212.4	212.93	212.15	210.4	211.51	212.62	210.4	212.91	213.04
209.43	209.59	210.64	209.52	210.74	210.1	210.82	208.78	209.61	209.27	209.75	209.02	209.06	209.24	210.43	210.6	210.53	210.6	210.19	209.69	209.7	210.78	209.26	208.4	208.62	209.23	210.05	210.04	210.52	209.98	208.93	208.5	209.85	210.37	209.76	210.41	210.48	211.07	209.42	208.24	210.04	208.27	208.64	210.83	209.92	209.67	210.8	208.84	209.72	208.41
207.94	208.99	210.19	210.11	208.33	209.18	209.38	209.05	208.15	209.42	208.38	209.15	210.84	208.97	209.93	210.72	207.85	207.55	210.78	209.64	208.03	208.46	211.38	208.82	208.31	209.68	210.52	208.68	210.68	210.5	210.22	209.59	208.51	210.46	209.02	210.51	210.62	210.46	210.15	210.09	207.77	209.44	212.29	208.63	211.04	210.3	210.57	208.6	209.08	209.26
217.34	216.53	218.41	218.09	218.52	217.58	218.43	217.06	217.17	218.03	217.81	216.51	217	218.87	216.89	218.81	217.2	216.78	218.23	218.51	219.98	218.61	218.62	216.64	219.39	216.36	217.31	217.9	217.59	218.26	217.78	215.55	217.1	217.74	216.91	218.05	217.67	217.26	218.22	216.17	217.5	219.12	216.47	216.67	218.96	219.32	218.2	215.27	217.42	217.31
202.66	204	203.34	203.83	202.86	204.66	202.64	204.8	203.27	203.74	204.96	202.19	204.84	201.6	203.5	203.11	202.48	203.76	204.14	204.41	205.31	201.82	203.04	203.68	203.63	202.72	202.1	204.55	204.55	202.5	201.29	203.75	203.56	202.84	203	202.43	203.39	201.98	203.33	203.06	202.31	203.69	203.27	204.59	202.61	202.14	205.32	203	201.28	203.94
208.03	209.6	210.26	209.89	208.69	209.18	209.74	210.18	210.42	208.68	210.22	209.06	209.08	208.24	208.64	208.74	207.97	210	208.78	210.21	211.69	207.34	210.5	210.62	208.75	208.94	210.18	209.16	209.2	209.51	209.76	210	210.71	210.16	210.03	210.43	210.25	209.77	210.22	209.64	209.28	208.01	209.91	208.71	211.25	209.35	210.68	208.03	208.74	208.51
200.74	199.62	199.93	199.22	201.07	199.37	200.6	200.99	199.78	200.27	200.06	201.62	200.17	198.72	199.09	200.48	201.37	199.89	201.32	200.77	198.79	201.19	199.45	201.33	199.99	199.72	201.4	200.06	199.54	199.3	199.46	201.87	200.2	200.77	198.82	199.9	201.03	197.17	200.48	199.31	199.47	200.49	199.17	200.63	199.08	199.49	200.39	201.65	199.6	199.92
199.44	197.49	199.05	198.09	197.93	198.43	197.44	198.58	198.71	199.59	197.84	196.99	200.16	197.92	196.67	197.49	198.35	197.78	197.67	197.39	197.97	197.58	197.4	197.35	198.8	199.25	199.96	199.45	197.73	197.54	197.98	199.48	196.39	198.18	197.43	197.37	199.19	197.11	197.57	197.97	196.79	199.36	196.21	197.07	198.41	197.62	198.46	197.36	197.74	197.12
212.09	211.21	211.07	212.59	210.28	211.8	211.31	211.1	212.64	213.11	211.8	211.75	210.53	211.25	210.76	212.47	213.12	211.42	211.91	212.35	212.17	210.92	212.25	211	212.63	212.32	211.23	211.99	212.9	211.46	210.85	210.83	212.84	212.44	213.47	211.99	212.59	212.23	212.01	211.72	210.81	211.07	212.13	212.87	211.6	212.19	211.94	213.17	213.27	211.02
195.81	195.79	193.85	194.96	195.51	196.03	195.95	194.4	195.13	196.13	196.42	195.27	195.92	196.56	194.55	196.26	194.25	197.44	195.19	196.11	195.15	195.74	195.77	195.65	193.53	196.81	195.8	195.35	194.28	195.46	195.27	196.22	195.66	196	194.86	197.26	196.27	195.91	193.83	194.16	195.66	195.71	194.65	194.76	194.87	195.33	197.6	193.98	195.55	195.67
213.27	213.61	212.16	211.35	212.15	211.84	211.55	210.95	213.12	211.46	212.85	210.3	212.03	211.69	211.49	212.3	212.24	212.24	211.35	212.21	211.82	212.23	213.04	211.3	211.71	211.46	212.73	212.57	211.87	212.58	211.93	211.42	211.65	212.44	210.53	213.05	212.22	211.07	211.82	213.78	211.66	212.68	212.97	211.55	211.61	213.14	212.33	212.34	211.98	210.87
207.52	209.79	207.77	208.84	208.42	206.18	207.62	208.31	208.66	208.25	207.86	208.59	209.48	208.61	207.73	207.57	208.54	207.76	206.95	209.09	208.33	208.57	206.84	207.29	207.65	207.9	207.52	207.54	207.86	208.36	207.42	205.11	207.54	208.21	207.41	206.78	207.93	206.27	206.69	208.32	208.82	208.68	207.99	207.67	207.93	207.51	208.08	207.34	206.65	207.1
208.45	207.86	207.9	207.98	208.34	208.06	209.22	207.03	207.07	208.31	207.25	207.32	206.73	209.03	206.87	207.71	208.57	206.8	207.89	207.23	208.85	205.8	206.02	207.13	207.96	206.79	207.17	207.47	207.06	207.69	207.43	207.13	208.49	207.73	208.33	208.29	206.79	206.32	209.15	207.23	208.53	207.22	207.04	206.72	207.55	206.33	208.49	207.76	206.64	207.01
203.54	204.11	204.35	204.04	203.03	203.64	204.35	202.42	203.64	204.52	204.48	204.91	202.04	203.08	204.21	201.87	203.8	205.12	203.5	203.47	203.54	202.67	202.52	202.47	203.36	201.8	202.33	202.24	204.6	202.62	203.74	204.14	204.09	202.85	201.68	203.03	203.1	203.81	202.22	202.42	205.12	203.66	203.74	203.36	202.71	204.48	202.98	204.15	203.94	203.93
212.3	212.7	213.76	212.35	213.02	212.81	212.85	215.07	212.21	212.95	212.02	213.87	212.89	212.62	211.48	212.41	213.75	213.14	214.2	212.82	212.23	214.1	212.68	214.58	213.98	213.84	211.47	213.58	213.15	213.92	213.38	212.18	212.95	211.29	213.01	211.92	213.25	212.93	212.47	213.66	213.72	210.69	211.82	213.36	212.98	213.92	213.52	214	213.92	211.61
211.79	211.94	210.37	213.81	212.67	213.98	213.43	214.36	212.6	214.58	214.05	212.88	213.06	212.54	214.46	213.64	214.29	212.59	212.14	213.31	211.7	214.78	213.5	214.06	213.45	213.87	213.3	214.22	212.48	212.43	212.84	213.8	213.16	212.78	213.48	213.13	213.77	213.44	213.41	213.97	212.78	213.45	213.36	212.34	212.84	211.24	213.18	212.58	212.66	212.54
212.8	214.29	212.61	212.3	213.28	212.48	213.07	213.6	213.35	213.97	212.81	210.8	210.96	212.96	212.68	212.52	214.29	212.61	212.91	214.05	212.77	213.27	212.15	211.82	212.79	212.38	212.62	214.39	213.97	215.1	213.49	214.06	212.56	212.54	213.69	211.22	211.61	213.54	213.74	213.89	213.36	214.08	213.04	214.28	213.61	212.91	210.9	213.62	214.66	212.09
212.46	211.18	210.23	211.8	212.59	211.54	210.8	211.98	213.49	212.67	212.48	211.18	211.22	213.37	212	211.68	210.19	210.86	211.74	211.57	211.91	211.99	210.77	212.42	210.27	211.15	211.91	210.53	211.3	212.98	213.21	211.08	212.06	212.86	212.22	212.22	210.93	212.67	211.87	211.29	212.31	211.63	210.04	213.58	211.45	210.94	212.55	212.74	210.77	211.39
208.08	208.62	208.46	208.84	209.77	209.32	208.78	210.08	209.06	208.88	208.93	208.52	208.54	208.47	208.07	210.4	210.07	209.15	209.53	208.22	208.45	208.95	207.61	207.3	210.73	208.09	209.64	210.69	208.13	208.55	208.81	210.77	210.02	208.53	208.72	209.84	208.53	207.26	208.62	208.76	208.91	208.78	209.2	208.77	209.76	210.07	208.7	208.66	209.37	209.99
207.75	207.06	207.25	208.45	208.26	208.48	207.45	207	205.67	208.66	208.18	208.14	207.87	207.61	208.24	207.18	208.21	207.94	207.59	207.64	208.07	208.68	208.63	209.17	208.54	209.12	207.62	208.28	210.59	208.44	208.15	206.91	208.32	209.23	207.78	207.65	205.93	208.78	207.91	206.88	208.73	207.29	207.29	207.44	207.88	208.63	207.27	207.25	208.66	207.75
198.87	198.06	198.89	198.47	197.39	197.25	197.05	198.04	198.21	199.19	197.83	197.49	197.68	198.29	197.06	197.75	196.47	199.61	198.1	197.45	197.7	198.41	197.03	198.08	198.21	197.84	198.34	196.54	199.12	198.69	196.37	197.81	197.08	197.82	199.16	197.47	199.6	199.18	198.47	198	197.57	197.47	199.29	198.16	197.21	198.21	197.82	196.08	197.39	197.18
212.14	212.13	211.86	212.94	213.06	213.34	212.85	213.12	212.26	212.75	212.11	213.33	212.78	213.44	213.14	213.81	213	212.48	213	213.48	211.91	210.8	211.88	212.34	211.78	212.24	212.99	211.96	211.86	211.43	212.7	213.89	212.14	212.29	211.97	211.13	211.25	212.52	211.12	211.34	212.97	211.89	212.75	211.96	212.58	212.41	212.24	212.98	212.42	213.43
217.96	216.44	217.92	216.62	219.24	217.48	218.15	218.31	216.9	217.84	218.77	217.58	218.06	217.87	217.43	216.64	216.99	217.2	217.53	218.46	217.1	217.61	218.84	217.29	218.3	218.45	217.79	218.05	216.96	218.94	217.52	217.8	218.41	218.93	217.22	217.89	217.69	218.48	217.5	217.67	216.99	217.43	218.36	217.8	218.93	216.91	217.25	217.39	218.77	219.66
206.14	204.35	203.28	204.85	203.89	204.31	204.45	204.21	205.59	203.57	205.95	205.63	205.91	203.68	204.36	205.29	204.07	206.1	204.04	205.86	203.85	204.07	206.13	204.23	203.6	203.34	204.91	205.41	204.75	203.49	203.68	203.82	207.07	204.75	205.89	203.39	204.37	204.55	206.86	206.7	205.1	205.22	203.28	205.57	205.05	205.48	204.74	205.4	204.61	204.66
201.05	199.64	199.3	198.78	199.23	197.33	199.71	202.15	200.59	199.72	199.24	200	200.87	199.24	199.86	201.39	200.54	200.15	199.85	199.87	200.77	200.12	200.34	199.57	199.05	198.6	198.68	199.11	200.47	199.7	200.28	198.6	199.54	198.69	199.69	199.51	198.69	199.39	200.43	200.39	198.21	199.74	199.32	200.39	200.19	201.75	199.97	199.02	199.4	199.72
204.41	203.07	202.03	204.18	203.69	203.83	205.5	203.84	205.15	205.18	202.48	204.6	202.79	203.64	203.84	204.35	203.71	202.45	203.25	201.76	203.19	205.16	203.56	203.49	204.96	202.78	202.15	204.53	202.79	204.88	203.76	203.85	203.28	204.38	204.73	203.67	203.45	203.23	203.44	203.55	203.65	201.57	204.97	202.4	204.9	203.19	203.12	203	203.67	203.17
207.5	208.69	208.77	207.33	210.13	209	210.49	207.78	208.51	208.77	209.19	207.62	207.56	210.04	207.69	210.68	209.14	208.42	208.31	206.26	208.53	208.62	207.04	207.43	207.6	208.45	209.36	208.02	208.66	207.02	208.55	209.1	207.93	208.69	208.44	207.96	207.29	209.87	209.05	209.2	208.27	208.63	206.64	208.95	210.07	207.67	208.94	208.51	208.55	208.03
208.62	208.66	208.35	207.99	208.74	209.24	209.13	208.67	206.82	209.16	209.53	209.03	208.55	208.02	208.93	207.34	207.5	208.9	209.32	206.76	208.61	207.28	207.77	207.68	210.52	208.07	208.87	208.76	207.92	208.24	208.97	209.16	209.29	207.73	208.29	208.63	208.99	207.36	209.56	207.16	208.13	208.39	210.47	208.37	207.57	208.88	207.65	209.49	209.46	208.77
208.9	208.66	208.02	207.02	207.83	208.56	207.6	207.5	207.76	209.9	209.04	209.95	207.15	207.44	209.21	208.19	209.52	208.66	209.28	207.66	208.91	208.53	209.59	210.13	208.46	208.9	209.69	208.92	208.39	208.5	208.06	209.72	208.63	206.98	208.69	208.23	209.08	208.61	208.27	208.12	208.37	209.59	206.83	208.53	208.42	208.34	208.47	208.74	209.84	208.56
202.66	202.04	202.37	202.29	201.55	203.01	202.37	202.82	201.67	203.15	201.59	202.72	202.44	202.24	203.8	203.23	201.61	202.49	202.04	201.55	203.45	202.85	202.19	202.9	202.53	202.02	201.84	203.4	201.86	203.24	203.96	203.65	203.09	202.99	200.82	201.44	203.32	202.71	202.23	202.1	202.91	201.46	202.63	203.57	201.93	202.22	203.52	201.59	202.1	202.67
208.9	208.3	208.14	207.76	208.11	206.27	207.64	208.53	206.83	207.8	209.35	208.2	208.66	207.75	207.77	208.74	208.07	207.17	208.98	207.83	208.7	208.98	208.17	207.45	207.63	206.84	207.54	207.04	209.43	207.85	207.77	206.82	208.36	209.13	208.75	208.91	209.5	206.91	206.64	207.3	207.12	208.49	207.39	207.2	207.53	207.05	207.48	208.03	208.51	207.96
204.86	205.19	204.74	204.68	205.98	204.28	203.64	205.1	205.25	205.17	204.46	205.27	205.61	205.37	205.78	204.66	204.89	204.78	204.03	205.76	204.65	204.69	205.34	204.79	204.38	203.16	204.64	205.07	204.12	204.96	204.28	205.27	205.04	203.98	203.63	203.95	204.51	204.08	203.42	204.93	204.36	205.49	205.24	204.61	203.98	205.83	205.2	203.7	202.35	205.55
213.73	213.5	212.32	213.89	213.96	214.22	214.01	213.83	213.49	214.29	211.25	212.37	212.69	212.44	213.64	213.6	213.13	212.7	213.54	213.85	212.49	213.01	213	214.58	212.82	214.61	212.8	213.69	213.28	214.1	212.39	212.41	212.76	212.26	212.76	211.91	213.72	212.99	213.14	216.14	213.62	214.6	213.13	212.33	213.85	212.54	213.41	210.94	214.38	212.78
216.09	217.68	216.87	217.85	217.33	217.4	217.49	217.46	216.78	217.66	218.84	217.86	217.69	216.82	217.12	216.66	218.27	217.56	217.85	217.57	218	217.06	217.63	218.75	216.2	218.84	218.71	218.99	218.11	219.32	216.79	217.85	218.03	218.55	218.84	217.38	215.51	217.11	218.43	217.92	216.76	216	217.84	218	217.2	217.18	217.94	218.4	217.1	217.44
205	203.7	203.52	204.15	205.3	203.84	203.54	203.02	201.57	203.8	204.5	204.01	203.99	203.83	202.56	202.99	203.41	204	203.08	204.03	202.17	203.45	203.5	204.98	203.24	204.14	203.48	203.77	204.49	205.53	202.65	204.46	200.56	202.71	204.04	202.93	202.82	203.85	202.78	203.06	203.02	203.74	203.15	203.11	203.85	204.89	203.15	203.01	202.71	201.96
203.46	204.65	202.64	204.34	203.18	204.82	204	205.22	204.32	203.29	203.05	204.66	205.15	204.06	203.42	201.74	203.25	203.93	203.47	205.11	203.84	203.74	202.83	203.54	204.46	202.56	204.13	203.76	203.96	204.3	205.01	204.45	203.4	206.41	203.43	203.81	203.77	203.9	204.6	203.29	204.1	203.01	204.17	203.43	204.58	203.6	202.06	202.77	202.56	203.28
208.81	207.7	207.38	208.76	207.09	207.37	205.84	207.74	207.44	207.36	208.49	206.13	207.59	207.28	206.5	209.57	207.45	208.27	207.63	207.76	207.71	207.43	207.42	207.56	207.1	208.93	206.09	208.16	207.79	207.54	207.15	208.13	206.99	207.63	210.72	207.19	207.14	208.55	208.59	208.17	206.75	207.35	206.62	206.28	207.44	206.85	207.92	207.84	206.96	208.67
210.21	208.31	210.05	209.48	208.64	208.65	207.7	209.67	207.86	209.63	207.97	209.46	208.44	208.51	209.22	207.76	206.76	208.16	208.43	209.46	208.63	208.66	209.63	210.49	208.59	208.74	209.29	210.26	208.2	208.19	209.73	211.44	209.07	208.06	209.03	207.76	208.66	206.91	210.33	208.57	208.02	209.13	208.87	206.94	208.8	208.5	209.21	209.67	208.84	207.36
210.34	208.24	207.68	208.21	207.09	209.03	209.1	209.26	207.32	207.36	209.21	209.31	209.42	207.6	209.57	207.96	208.01	208.29	209.03	209.14	208.28	209.56	208.42	208.03	209.98	209.43	209.22	209.2	208.98	207.88	209.13	207.53	208.74	208.26	208.23	207.57	210.37	209.34	209.41	208.87	208	208.86	209.93	208.89	208.09	209.19	208.16	208.38	209.42	208.23
212.4	211.34	213.29	210.03	211.67	211.84	211.51	210.94	210.45	211.48	212.18	212.02	211.35	211.75	211.19	211.75	210.89	213.06	211.26	211.24	211.87	211.78	211.72	210.41	212.79	210.72	210.75	211.17	211.12	212.19	211.72	210.98	212.08	209.82	210.84	211.78	210.53	212.75	211.89	212.5	210.77	211.93	212.52	212.95	211.68	211.15	213.44	211.17	210.87	211.68
204.02	204.06	203.85	203.22	203.58	205.25	204.8	204.11	203.67	201.24	205.46	205.44	204.09	205.32	205.03	202.89	203.26	204.12	203.59	202.57	204.42	202.46	202.2	202.88	205.5	204.36	202.43	203.68	204.77	203.24	202.31	203.34	204.63	202.67	203.62	202.76	204.95	203.89	203.19	203.69	203.42	202.25	201.02	206.07	205.14	203.25	201.92	203.12	203.39	204.44
213.21	210.56	210.76	212.52	210.32	211.47	211.33	213.46	210.32	211.82	211.93	211.92	212.58	212.41	212.74	210.5	211.99	211.62	212.37	211.4	211.48	211.55	211	212.59	210.66	211.31	210.9	210.96	211.75	212.64	211.55	212.38	211.86	210.64	212.04	211.24	211.42	213.51	211.51	211.13	211.68	210.39	211.09	211.75	211.86	210.89	212.65	211.74	212.49	212.55
213.11	211.46	210.51	212.7	212.2	211.55	209.72	210.4	212.94	210.07	211.48	211.06	211.84	213.48	212.63	210.7	211.21	209.32	211.94	210.91	210.39	209.75	212.34	210.32	214.05	210.24	211.63	211.05	210.88	212.71	210.37	211.46	211.64	210.7	212.68	211.88	212.32	211	211.39	211.21	211.59	212.98	211.89	211.53	210.67	209.81	212.27	210.69	210.26	211.85
199.65	200.54	198.81	199.02	200.81	200.06	200.06	197.79	199.07	198.96	199.5	199.37	199.05	199.11	200.21	199.16	198.5	198.14	201.03	198.38	198.57	198.9	200.24	200.85	199.59	199.97	198.78	200.8	201.06	199.13	201.11	200.22	199.53	200.7	199.98	200.1	200.37	200.07	200.45	197.72	200.11	200.68	200.34	197.89	199.08	200.11	199.91	199.02	198.96	201.33
209.73	208.62	208.02	208.87	209.31	209.66	210.21	210.61	208.49	209.47	207.27	208.53	209.17	208.34	208.18	208.58	209.63	209.97	208.81	208.11	207.73	209.31	208.21	208.95	208.17	210.12	207.67	207.8	209.06	210.31	209.3	210.13	210.15	209.85	208.26	208.06	208.86	207.58	210.88	209.99	208.2	207.95	208.87	209.74	208.57	210.05	208.65	209	209.95	208.98
216.18	214.93	217.84	215.21	216.71	217.84	216.66	218.44	216.69	217.43	216.5	216.61	217.9	216.13	216.76	217.6	216.35	217.71	217.01	216.22	216.39	217.19	216.02	216.3	215.71	217.05	218	215.1	216.38	216.91	216.26	217.76	216.31	216.99	218.01	215.54	217.37	218.49	218.82	216.8	217.19	216.01	216.71	217.44	217.99	217.52	217.75	217.43	216.75	217.38
213.14	212.1	210.89	212.95	211.81	211.71	210.99	211.98	211.88	212.8	211.47	212.59	212.58	212.94	212.67	211.46	213.25	212.59	212	211.63	212.17	211.96	210.12	212.03	211.16	212.62	213.34	212.42	211.47	211.03	211.6	211.89	211.05	211.94	211.02	211.6	213.28	211.71	212.84	211.27	210.88	212.19	213.38	212.3	210.59	212.22	211.36	213.17	211.93	211.24
199.53	198.56	198.37	198.65	200.34	200.13	200.15	198.76	198.43	198.94	200.58	198.88	200.19	199.29	200.41	199.93	198.9	198.29	199.9	199.11	199.35	200.27	198.72	199.9	200.32	197.83	199.21	198.8	201.21	198.92	200.92	198.45	200.26	199.53	200.1	198.53	198.09	197.65	200.24	199.12	198.74	201.49	199.09	200.52	199.14	199.16	199.33	199.15	199.93	198.64
204.36	203.91	204.87	205.77	205.46	204.93	204.64	206.87	204.29	204.21	206.32	204.84	207.42	205.77	205	206.21	204.95	206.43	206	204.55	206.04	205.51	205.53	206.22	205.81	204.85	204.99	205.13	206.67	205.69	204.91	206.99	204.97	205.21	206.85	205.7	205.71	206.24	206.24	206.29	204.69	205.97	206.18	205.98	205.33	205.17	206.73	204.98	205.25	205.25
201.67	200.11	198.36	202.66	201.46	201.78	199.87	200.69	201.51	201.37	200.69	201.78	200.86	200.03	201.22	200.65	201.28	199.92	200.75	200.44	201.84	201.33	201.06	200.81	201.52	200.98	201.63	201.79	201.38	201.3	200.43	201.56	201.14	200.7	200.75	200.87	201.42	200.79	202.26	201.41	201.66	202.3	202.6	201.09	201.84	201.58	201.53	201.45	201.57	202.05
198.59	198.2	199.7	199.61	200.14	198.57	199.81	199.1	199.75	200.32	197.93	198.44	200.28	199.28	199.86	199.46	198.86	199.71	197.66	199.94	199.17	198.56	199.45	199.77	199.32	201.59	200.27	198.92	198.5	199.34	198.44	198.24	199.62	201.32	199.19	200.17	199.25	199.13	199.62	199.26	199.01	199.12	198.78	201.39	198.51	201.52	199.15	199.33	199.3	199.38
205.7	206.9	207.79	207.05	208.61	206.75	208.03	207.44	206.35	208.4	208.36	205.35	207.14	207.26	207.63	207.87	208.99	207.98	207.18	206.91	208.87	207.46	207.8	208.06	207.74	210.28	208.3	206.44	208.86	209.06	208.64	208.09	207.79	208.33	208.35	206.49	208.5	208.33	208.09	207.55	207.77	206.28	208.27	207.89	206.72	206.58	209.48	208.75	209.02	207.91
208.34	207.86	209.59	210.14	208.33	208.57	208.28	207.55	208.05	208.86	208.1	208.31	209.34	209	208.75	208.08	207.82	209.02	208.85	209.62	208.81	209.56	208.63	209.64	210.34	210.29	208.86	208.66	208.13	208.35	208.12	207.68	207.1	206.95	208.61	208.11	206.91	209.15	208.52	209.18	209.39	209.76	208.65	208.08	208.35	207.8	208.47	209.71	208.07	209.89
212.83	214.81	213.32	212.79	212.27	213.95	213.04	211.69	211.64	214.21	212.32	213.55	213.42	212.83	212.56	214.47	211.6	212.43	212.76	213.72	213.58	214.94	212.71	212.99	212.26	213.72	212.98	213.37	211.82	214.28	212.13	213.19	213.34	212.72	213.1	211.21	212.74	213.6	212.72	211.88	212.84	213.89	212.92	211.79	213.19	212.78	212.14	213.43	212.14	213.03
211.1	211.18	210.61	212.5	211.32	210.43	211.36	210.87	212.65	212.99	213.65	211.85	212.63	211.45	212.32	212.61	210.88	210.45	212.86	211.76	210.95	211.99	211.01	211.97	212.13	211.22	210.1	211.69	212.88	212.76	211.47	211.92	210.86	211.99	211.59	211.07	210.77	211.71	211.42	211.22	211.44	211.45	211.06	212.14	211.78	210.03	211.82	211.14	211.87	212.71
198.97	198.07	199.73	201.21	200.68	198.52	199.85	199.17	198.44	199.22	197.81	197.34	196.34	198.9	198.5	198.24	197.64	199.46	199.78	198.49	199.38	198.32	196.66	196.78	199.58	199.36	199.75	199.07	198.96	197.57	198.02	198.85	198.43	197.56	197.56	199.22	198.13	198.35	199.33	200.47	198.46	198.95	198.62	198	198.54	198.78	199.2	198.76	197.97	197.33
207.03	208.27	208.25	207.88	205.92	209.05	208.25	208.65	207.62	209.23	207.13	208.44	207.45	208.18	207.81	209.58	209.24	207.02	208.9	208.16	207.06	207.29	208	207.78	208.24	209.22	207.56	209.72	208.78	208.47	210.18	208.32	208.98	208.38	207.84	209.06	209.04	208.59	207.44	207.76	209.76	207.98	208.15	207.29	208.94	208.64	207.54	209.57	209.06	208.62
207.38	206.64	206.12	206.62	207.44	207.05	208.46	207.58	208.01	207.03	208.03	207.86	207.94	205.33	208.05	207.55	207.37	207.73	208.87	207.6	208.72	207.42	207.28	208.06	207.94	208.74	207.68	208.19	207.63	208.26	207.06	206.22	208.91	207.7	207.8	207.03	207.27	207.69	208.55	209.47	207.91	207.4	207.1	207.41	206.89	208.16	209.25	207.72	207.59	207.42
209.35	210.71	210.92	209.25	209	208.13	210.16	210.32	208.97	208.8	208.93	208.94	210.89	208.07	209.59	211.2	210.19	208.64	210.06	210.98	209.5	208.61	209.17	209.39	209.53	209.82	210.27	209.51	208.74	209.82	209.19	208.78	210.99	209.26	209.89	209.01	209.72	210.23	208.57	209.27	209.05	211.43	208.78	209.47	208.63	209.2	209.21	210.45	209.27	208.13
199.04	202.01	199.52	198.44	199.9	199.35	199.85	200.3	200.04	198	199.89	200.86	199.14	198.36	200.15	200.04	198.3	198.7	199.41	200.6	200.53	200.32	199.46	200.18	200.33	201.66	198.91	199.72	198	200.48	200.28	200.16	198.82	199.1	199.12	199.91	199.69	200.56	200.48	199.96	198.97	199.9	199.34	200.69	197.4	200.8	198.03	201.31	201.34	198
215.53	216.8	218.23	216.87	216.27	217.12	218.43	217.06	217.3	215.86	218.22	215.91	217.09	217.23	216.05	217.72	214.17	217.54	218.36	217.57	218.62	218	216.47	215.66	217.7	218.33	217.5	218.03	218.34	217.05	217.66	217.86	217.17	217.65	216.13	217.07	216.84	217.46	215.37	217.34	216.04	216.7	217.3	218.15	217.19	217.59	216.23	217.42	216.63	218.08
200.7	202.15	199.33	199.94	201	199.11	199.37	200.07	199.34	198.94	201.96	201.8	200.46	200.46	200.82	200.26	198.3	201.01	199.97	200.91	202.04	200.33	198.99	200.44	201.55	200.04	199.93	200.89	200.67	199.91	200.97	200.36	201.82	200.24	198.41	200.13	200.45	199.56	200.31	200.79	200.42	201.19	200.93	200.48	201.84	200.54	200.18	198.94	200.16	201.12
217.97	219.62	219.69	218.38	218.08	217.24	216.41	218.62	218.97	217.97	217.52	218.92	218.54	216.83	218.9	217.98	216.27	219.12	219.87	217.5	218.43	218.47	217.47	217.6	217.76	218.66	218.34	217.08	217.74	218.09	219.41	217.04	220.1	218.53	216.11	216.95	218.05	217.92	218.52	219.4	218.27	218.89	217.56	217.02	217.58	217.21	216.65	217.6	216.18	217.67
205.18	203.4	202.34	204.1	203.16	202	203.76	201.72	203.34	204.79	204.74	202.75	203.75	204.05	202.08	204.68	201.42	204.4	203.15	203.92	203.3	203.81	204.5	203.22	203.36	203.33	203.46	203.35	202.67	202.64	204.29	203.25	203.57	203.81	202.32	203.38	202.44	203.26	204.81	202.96	201.49	202.75	203.38	203.73	202.4	204.69	203.83	202.18	203.91	203.68
210.65	210.33	210	210.58	208.03	209.6	211.18	209.71	207.61	209.18	209.23	210.87	208.56	208.72	209.66	209.07	209.42	209.62	210.61	210.07	209.72	211	208.8	208.47	209.21	208.29	213.08	210.4	210.13	208.79	210.15	209.85	211.78	209.57	210.09	209.72	209.24	209.21	209.52	209.58	211.22	209.24	209.04	210.28	209.64	209.6	208.51	209.95	210.09	209.46
208.77	209.33	208.67	207.97	208.17	209.17	209.11	208.9	208.59	209.26	208.07	207.76	207.78	207.15	208.3	207.98	208.74	206.67	209.28	211.37	208.62	208.46	208.39	208.03	209.13	208.37	207.41	209.54	207.66	208.79	207.8	208.59	206.93	208.85	208.8	207.37	207.92	208.7	207.27	207.95	209.89	210.42	209.7	207.22	209.08	210.1	208.9	208.54	207.91	209.74
209.74	210.68	209.99	207.83	208.35	210.29	208.23	209.14	210.88	208.48	210.67	208.68	210.34	209.56	208.5	208.83	210.1	208.49	210.15	211.21	208.38	210.11	207.83	210.99	209.3	209.16	208.57	209.01	209.4	210.31	209.67	210.5	208.74	208	209.9	208.59	209.84	209.18	210.05	209.98	208.51	208.51	209.48	209.31	209.05	209.86	209.8	209.44	209.24	209.4
202.43	203.34	203.29	203.53	205.02	203.73	204.58	203.71	203.67	204.45	204.73	203.25	204.03	203.73	204.77	203.06	204.16	203.78	203.46	202.97	203.17	203.89	202.74	202.64	205.3	202.2	202.44	204.82	204.28	203.29	204.49	203.68	203.35	205.04	203.97	203.97	204.51	204.74	202.64	204.15	203.42	202.74	202.47	203.59	203.35	202.82	202.31	202.89	203.56	203.44
205.37	203.92	203.98	205.97	203.49	204.34	203.58	203.81	204.91	206.44	204.63	204.86	205.96	203.52	203.65	204.04	205.4	204.93	204.32	204.81	204.75	205.2	203.85	204.15	206.32	203.91	203.34	204.11	204.87	205.79	204.07	204.66	204.55	203.48	207.06	206.24	202.75	204.31	203.81	203.66	205.33	204.35	204.71	205.84	206.27	204.93	206.37	203.84	204.43	203.8
218.96	218.46	218.06	216.07	217.75	217.79	218.68	217.94	219.18	218.88	217.27	217.13	217.09	218.74	218.34	218.33	218.17	217.11	216.39	217.54	216.26	218.34	216.41	218.43	217.4	218.62	218.14	219.81	218.58	215.74	217.23	218	217.35	218.68	218.34	218.25	217.73	219.35	217.58	218.76	219.27	218.01	217.95	217.72	217.93	216.45	217.36	216.38	218.49	219.01
217.09	215.31	216.7	217.12	217.67	215.86	218.02	218.33	218.1	216.42	218	214.85	217.78	216.25	216.82	216.61	215.86	216.5	218.56	215.79	215.66	215.75	217.14	217.43	217.8	217.4	216.07	217.11	216.73	215.75	215.06	216.47	215.74	216.22	217.83	216.64	216.95	216.41	217.82	217.54	217.83	215.59	216.37	214.83	215.58	216.85	217.96	215.22	215.65	216.15
212.4	213.06	212.54	213.31	214.26	213.28	213.47	213.66	212.71	212.89	213.58	212.82	212.83	213.61	211.55	213.9	211.45	211.87	212.02	211.94	212.7	211.94	212.88	212.3	213.27	213.8	211.83	213.85	213.36	213.16	212.79	212.29	213.57	214.1	213.72	212.74	214.29	211.96	213.67	213.83	212.94	212.22	213.88	212.5	213.2	211.29	212.51	212.26	211.52	212.66
201.89	200.02	200.75	201.33	201.02	200.81	200.75	200.94	199.26	201.5	200.1	201.22	202.73	201.21	202.06	201.39	199.45	200.78	201.11	201.32	201.97	203.52	202.66	201.41	203.13	201.93	201.06	201.97	201.95	201.08	201.36	201.42	203.15	200.16	201.04	201.98	201.25	202.19	200.96	201.56	200.58	201.45	199.75	202.01	203.05	201.71	200.94	201.76	201.11	200.38
209.39	211.61	208.57	209.96	208.06	207.63	209.66	208.49	208.76	208.48	210.09	208.51	209.23	208.88	209.37	208.36	206.47	209.41	209.06	209.31	209.03	210.75	208.96	209.13	206.79	209.64	208.77	208.18	209.18	208.29	208.37	209.2	209.92	208.94	208.53	209.92	208.25	208.06	210.18	209.55	208.71	208.98	208.99	208.96	208.95	208.41	208.79	209.58	207.72	209.42
194.97	195.41	193.73	193.94	194.95	194.11	193.1	193.32	195.2	194.21	194.9	195.24	193.96	192.72	193.64	193.13	192.92	195.9	195.06	195.26	195.12	192.67	195.57	194.26	192.81	193.47	193.29	195.73	194.66	194.66	194.92	193.4	193.57	193.41	194.78	193.47	192.67	194.36	193.83	195.74	193.65	195.11	193.04	193.48	194.15	194.83	196.63	193.48	192.29	193.81
204.42	202.99	202.7	203.3	203.54	204.75	203.04	202.88	202.36	202.41	202.81	204.02	201.46	202.05	202.21	203.61	202.52	203.22	203.66	202.84	202.55	202.8	204.57	204.37	203.78	203.33	204.25	204.55	202.75	202.19	202.56	204.41	202.77	202.54	203.76	203.3	203.77	203.11	202.83	202.66	204.65	202.9	202.79	203.99	205.11	204.35	204.26	204.8	205.34	204.93
216.11	216.88	217.68	217.41	217.63	217.22	217.52	217.43	216.67	216.96	219.77	217	216.27	218.29	217.71	218.25	216.46	215.92	218.43	216.44	216.35	216.01	217.06	217.41	217.84	215.91	216.85	215.87	217.05	217.38	216.18	216.66	217.57	216.68	216.5	217	217.53	215.98	216.33	217.66	216.4	216.13	216.96	217.3	217.54	215.88	217.35	216.98	216.58	218.99
198.7	198.39	196.47	200.58	198.71	197.94	198.84	197.73	197.79	198.97	197.49	198.41	197.63	197.89	198.78	199.4	198.27	197.85	198.54	197.97	197.4	200.21	201.06	198.61	198.53	197.74	199.68	199.77	196.74	197.85	199.68	198.58	196.83	197.32	197.98	198.96	197.83	198.12	199.68	198.96	198.61	196.69	198.31	198.46	199.1	197.34	198.32	197.07	199.3	198.53
199.88	198.43	201.04	201.06	200.24	200.21	200.01	200.95	199.89	200.76	199.37	200.14	201.07	200.92	202.86	200.81	201.15	200.24	200.73	201.01	199.8	199.85	201.56	201.26	201.4	200.87	200.25	201.13	200.59	201.44	199.68	200.06	199.7	200.01	200.86	199.9	201	199.7	199.27	200.06	198.59	199.72	199.8	201.01	199.17	199.29	200.48	200.82	200.05	201.94
205.26	205.39	205.16	202.22	203.72	203.09	204.55	205.92	203.61	204.68	203.96	204.13	204.1	204.29	204.98	203.23	203.28	203.73	203.76	203.61	204.59	204.19	203.17	203.02	205.18	202.58	203.58	203.54	204.64	204.21	204.65	204.15	205.71	204.5	202.58	203.3	203.74	203.89	203.67	203.15	204.42	204.36	203.93	205.01	203.87	204.31	204.06	204.02	204.09	203.13
201.16	203.13	203.3	202.15	202.07	202.96	202.32	202.64	202.28	204.28	202.6	201.3	203.93	202.44	202.71	202.76	200.64	202.59	204.38	201.56	202.64	201.59	199.88	202.65	203.39	202.18	203.14	203.08	202.99	201.9	202.67	201.89	202.94	202.2	204.44	203.7	201.71	203.1	202.72	203.28	202.98	201.66	204.22	202.51	201.28	201.19	202.02	200.22	201.92	202.43
208.47	209.42	209.67	209.02	210.29	208.56	209.8	207.97	209.95	206.96	209.11	207.41	207.89	208.42	207.37	208.93	208.69	208.03	207.89	209.92	208.84	207.59	209.36	208.98	209.91	208.99	210.09	206.66	209.12	208.65	207.77	210.49	207.96	207.51	209.08	208.62	209.9	209.01	208.1	209.23	207.86	208.81	209.87	209.39	207.91	208.99	208.36	206.89	209.69	208.63
208.06	209.54	209.4	209.03	208.11	209.78	208.99	209.18	209.89	208.35	208.95	208.58	208.53	209.27	207.56	208.42	207.93	208.95	208.99	209.13	209.72	207.18	208.92	209.76	210.67	209.67	208.97	209.12	208.69	208.43	209.24	208.57	208.72	208.09	209	207.1	207.59	207.2	209.26	208.03	208.84	208.46	208.64	208.23	209.47	208.5	208.81	209.28	207.23	208.64
208.43	205.98	207.85	209.22	207.39	208	209.22	207.71	207.49	206.68	209.31	207.96	207.37	207.65	206.77	207.17	207.38	208.58	208.05	208.3	208.49	206.98	208.21	207.85	207.91	209.04	208.01	207.31	207.75	206.14	207.23	207.5	207.54	207.49	205.46	205.88	208.19	206.27	208.28	206.93	208.63	207.5	207.34	208.69	207.92	207.88	207.37	210.55	206.54	205.84
201.06	203.93	201.62	203.14	203.9	203.33	203.75	203.88	203.92	203.65	203.22	201.33	201.7	202.73	201.37	203.37	203.28	202.66	203.89	203.03	201.46	202.23	203.6	202.59	201.91	202.7	204.35	203.03	201.88	202.77	202.54	201.99	201.56	202.83	203.35	203.22	202.03	202.5	199.85	204.86	203.65	202.18	201.64	202.74	202.72	202.32	202.04	201.79	200.02	201.37
212.23	213.78	212.1	212.95	213.4	212.34	210.41	212.3	212.26	213.78	213	213.05	211.86	212.43	211.74	212.25	214.14	210.63	213.05	212.61	213.61	211.96	213.05	212.57	210.9	213.92	212.16	213.9	211.69	212.52	212.97	213.32	212.68	213.96	212.66	212.17	212.05	210.96	210.12	211.77	211.78	211.02	211.02	210.79	212.31	211.45	212.35	211.93	212.07	212.9
204.93	205.12	203.96	203.72	205.29	204.48	204.43	206.41	204.3	203.49	205.34	205.37	204.4	204.15	204.21	203.63	206.9	204.7	205	202.91	205.45	203.5	204.71	204.44	205.49	205.42	204.51	206.16	203.39	205.29	206.36	204.23	204.2	203.84	204.5	203.5	204.34	205.6	205.87	204.54	206.31	205.4	205.34	205.08	204.01	204.59	206.21	203.77	205.57	204.36
212.21	210.76	211.31	211.76	212.65	213.48	212.66	213.54	213.27	213.25	214.2	213.35	212.23	211.69	212	212.54	213.16	212.51	211.42	214.13	211.93	211.82	213.19	212.87	211.05	212.79	209.79	213.24	211.86	212.58	213.68	211.72	211.99	212.93	211.73	213.16	211.12	212.57	212.84	213.39	212.03	212.36	211.94	214.02	214.2	212.14	212.54	214.09	212.76	212.95
203.86	203.04	203.37	202.77	202.18	202.38	202.98	204.15	203.8	204.72	202.68	202.82	204.1	204.83	203.89	201.8	203.01	204.61	203.33	201.85	203.86	202.9	203.28	202.84	203.25	203.59	201.98	201.96	203.19	202.49	203.28	201.72	202.68	203	201.9	203.6	201.41	202.37	203.91	202.43	204	203.94	203.61	202.95	204.14	204.65	204.02	203.45	204.27	203.68
197.99	198.96	199.6	198.24	199.52	198.45	197.58	198.89	198.1	196.9	198.79	197.26	199.24	197.9	197.07	197.73	196.89	197.94	200.03	197.99	196.87	196.77	197.73	198.56	197.23	197.72	198.4	197.67	198.72	198.48	198.68	197.39	198.19	198.22	198.74	197.06	196.41	197.64	197.5	198.25	198.46	198.25	197.19	196.19	198.85	197.73	197.46	198.81	199.08	198.35
210.9	210.17	211.34	212.68	211.75	210.77	213.37	212.09	210.64	212.65	209.49	212.86	211.35	210.69	210.73	211.1	211.02	212.66	211.55	212.36	210.96	211.12	211.21	211.66	210.75	210.72	212.9	210.91	211.03	212.44	212.26	211.12	209.96	211.15	212.02	212.7	211.86	211.98	211.23	210.99	212.14	211.22	211.16	212.48	213.22	210.15	211.43	210.23	209.99	212.01
202.19	202.3	202.22	204.08	202.35	203.31	202.2	202.2	202.44	201.21	202.84	202.22	201.5	203.38	202.4	201.73	202.03	203.21	203.66	200.77	203.38	204	201.87	202.41	202.3	202.45	203.07	201.24	203.66	203.09	201.89	202.49	203.65	202.98	202.48	204.37	202.32	202.71	202.32	202.6	201.27	201.89	202.97	203.38	201.5	201.98	204.6	202.41	202.64	202.8
212.06	214.84	212.14	212.29	212.63	211.41	209.43	213.13	212.46	210.47	212.51	215.27	211.73	210.58	212.63	211.03	213.01	211.91	211.07	211.62	213.5	211.94	212.22	211	211.05	212.55	211.98	211.99	212.36	211.2	211.9	210.12	211.81	211.37	210.78	210.9	212.76	210.77	212.17	212.48	211.7	210.71	212.27	211.47	211.33	211.12	212.87	213.07	212.26	210.65
199.29	200.26	198.92	199.46	198.88	198.8	200.34	199.88	199.43	199.76	198.6	200.13	198.99	197.35	199.32	197.56	199.45	199.75	199.37	198.98	199.2	200.09	198.71	198.45	199.58	199.36	199.31	200.4	200.12	201.73	198.99	200.39	201.25	197.64	200.22	198.38	200.24	200.28	198.42	199.56	199.17	198.91	199.14	198.76	199.35	198.33	200	197.99	199.36	198.28
213.27	214.7	213.62	214.63	213.2	214.52	214.22	213.22	213.97	214.42	215.21	213.37	213.84	213.84	213.81	214.58	213.71	213.58	213.96	213.85	214.77	213.24	212.86	211.42	212.53	213.64	215.54	212.4	213.47	213.34	215.49	213.56	212.71	213.8	214.03	212.91	214.88	215.59	214.18	213.14	213.93	214.1	213.26	214.45	214.02	213.5	213.69	215.05	212.82	214.16
197.81	200.71	201.66	201.36	200.46	200.08	199.92	200.31	200.41	200.76	201.04	199.54	199.79	199.75	202.48	199.91	200.06	201.1	199.23	199.99	199.78	200.37	200.34	199.77	201.08	199.53	200.3	200.55	201.11	200.22	199.93	201.07	199.78	198.69	200.09	201.54	200.12	200.77	200.73	199.76	199.94	200.98	202.52	198.56	199.06	199.37	200.33	200.52	199.63	200.42
203.09	204.53	203.09	202.93	203.52	203.14	202.63	201.87	202.79	204.52	201.36	202.63	203.18	201.94	202.1	203.24	203.12	203.35	205	203	204.91	202.82	202.64	203.13	201.92	204.31	202.98	204.1	202.44	202.62	204.07	202.61	203.38	203.54	203.24	202.94	204.12	203.25	203.04	201.7	202.95	202.65	204.18	204.06	203.86	203.98	202.05	202.52	202.88	204.08
204.89	204.31	203.56	205.06	206.16	205.33	205.46	204.75	205.66	204.2	205.33	205.14	205.61	203.55	204.98	205.1	205.74	205.25	204.98	203.69	205.07	205.48	203.2	204.29	205.61	204.08	204.97	205.4	204.01	204.22	205.06	205.18	205.98	205.34	204.54	203.7	204.93	206.41	206.32	206.63	204.59	205.71	204.45	204.35	204.61	207.35	206.27	205.64	204.9	203.12
200.02	198.76	200.95	201.68	198.02	200.96	200.12	201.47	199.43	201.01	202.17	200.58	199.2	201.04	200.59	202.57	201.01	201.04	199.53	200.46	199.62	199.82	200.69	200.79	201.07	200.05	199.75	200.21	200.49	200.18	201.14	199.13	200.69	200.86	200.57	200.13	198.17	200.24	200.95	199.96	198.87	201.16	199.77	200.04	200.88	200.65	200.64	202.37	200.45	200.73
200.06	200.88	200.6	200.73	199.39	199.42	199.3	198.86	201.08	200.74	199.4	201.4	201.08	200.62	198.92	202.08	200.76	200.74	201.57	200.13	198.56	201.54	200.88	198.8	200.33	201.99	200.03	201.27	202.44	200.29	199.73	200.85	200.33	198.81	200.17	201.65	200.2	199.25	199.93	200.15	199.11	199.91	198.4	201.35	198.06	201.08	199.39	201.32	201.06	201.41
208.57	209.43	208.52	207.85	208.3	206.93	208.3	209.62	210.29	206.99	208.23	209.85	208.8	208.8	206.95	209.38	207.69	208.02	208.96	209.17	208.46	208.15	207.19	208.06	207.81	207.82	207.21	207.26	209.02	207.91	208.26	206.47	207.35	207.77	209.15	209.38	209.14	208.44	210.13	207.75	208.47	208.57	210.1	209.1	209.08	207.63	208.68	208.78	208.18	208.4
208.3	208.01	209.25	208.42	210.31	207.69	207.95	208.21	207.75	207.83	208.45	208.61	207.9	206.77	209.38	207.18	207.39	207.72	208.33	209.13	209.15	206.9	207.38	208.34	207.31	208.29	207.78	206.17	207.8	209.4	207.59	206.65	207.24	206.51	205.71	208.07	207.17	208.39	208.69	207.52	208.39	209.3	207.01	207.46	207.91	206.97	208.45	208.79	209.03	209.53
212.05	211.86	212.7	211.89	211.23	213	212.48	212.52	212.43	211.84	211.98	212.56	213.19	211.79	212.09	212.87	213.5	211.38	211.92	213.24	212.65	210.33	212.55	211.41	211.14	213.64	211.74	210.91	211.87	211	213.07	213.58	212.59	212.91	213.11	211.25	211.54	211.34	213.06	214.45	212.29	212.64	213.58	213.41	214.73	210.77	212.31	212.97	211.35	213.5
206.73	205.96	206.99	206.96	205.87	206.16	207.81	205.51	206.76	204.88	207.08	204.23	208.38	205.62	205.46	205.94	205.02	206.08	207.65	207.19	204.89	206.8	206.12	206.06	206.35	205.97	206.78	205.86	206.94	207.33	207.45	207.08	206.66	206.98	205.55	206.34	206.09	206.35	205.88	205.18	204.7	206.58	206.08	206.83	206.94	204.43	205.97	208.41	207.58	206.7
212.72	213.95	212.9	213.6	212.12	213.6	213.49	211.43	212.07	211.49	213.51	213.16	213.02	211.06	212.3	214.7	212.11	214.3	213.52	212.18	211.11	213.33	212.53	214.25	211.63	212.98	214.87	211.75	211.67	212.47	211.41	212.86	211.77	212.72	212.73	212.51	212.06	210.35	211.22	210.95	212.46	211.2	212.14	213.15	212.34	212.46	212.61	212.88	213.65	212.65
206.65	207.62	206.58	208.27	207.46	206.79	207.2	207.49	208.95	207.08	207.87	208.71	208.09	208.18	207.71	205.86	207.02	207.59	207.28	208.11	209.21	207.09	207.62	207.06	207.78	208.26	207.36	206.17	207.53	207.23	207.96	206.02	208.04	206.97	208.84	207.22	209.8	206.95	206.4	208.94	207.56	207.74	208.98	207.4	207.85	207.38	206.88	205.81	205.93	205.72
205.68	204.21	204.13	203.89	205.24	203.68	204.47	205.43	205.66	204.2	203.99	205.57	203.46	204.36	203.97	203.6	205.05	205.31	205.22	205.04	204.08	204.87	204.96	204.93	205.24	206.38	204.87	203.86	204.22	203.63	206.33	203.82	205.1	204.87	204.55	205.71	204.47	204.41	205.64	205.1	203	205.15	205.37	204.62	204.25	205.67	202.08	206.42	204.14	204.36
209.67	209.25	210.58	208.88	208.72	207.02	210.25	208.75	209.77	210.78	208.34	211.66	210.68	209.65	211.05	209.02	209.38	209.12	210.14	208.89	208.02	209.52	209.68	210.37	208.65	210.18	209.34	210	207.73	207.36	210.14	210.25	210.73	211.5	207.92	209.82	209.51	210.15	208.35	207.86	209.71	210.5	209.18	210.2	208.13	209.7	209.45	209.75	209.63	210.03
201.09	200.75	201.76	201.42	201.81	201.71	201.52	201.54	200.96	201.07	200.66	200.9	200.66	201.43	200.26	199.78	201.62	200.64	199.46	201.74	200.35	201.93	201.03	202.05	201.05	200.95	200.7	200.23	201.39	201.36	199.58	200.88	200.45	203.41	201.14	200.81	201.5	202.37	202.22	201.33	201.52	200.45	200.38	202.34	201.12	200.67	199.64	201.03	200.48	201.13
193.84	193.47	193.16	194.28	192.72	193.32	194.32	194.28	194.04	193.69	193.9	193.47	194.03	194.77	193.37	193.86	195.04	193.15	194.17	194.57	194.13	195.76	194.95	193.83	194.33	194.4	195.4	194.04	193.66	193.76	194.6	193.61	194.17	194.24	194.28	195.26	192.62	194.97	195.19	193.86	194.63	195.96	193.58	194.51	194.86	192.18	194.05	195.36	195.17	193.59
207.85	208.72	208.08	208.91	208.95	208.21	208.56	209.14	208.72	208.47	209.55	207.57	208.77	207.95	208.33	208.45	207.12	208.13	208.38	207.01	208.96	208.49	209.36	209.61	208.42	207.71	209.21	208.13	207.92	209.06	208.51	208.79	207.56	207.78	206.92	208.52	209.72	207.14	207.71	208.79	208	208.9	209.64	207.72	208.61	209.08	207.55	207.58	210.64	207.32
204.82	202.07	205.31	203.27	204.2	204.61	203.86	203.18	204.61	203.94	203.92	203.04	204.84	204.07	203.82	204.02	205.2	203.62	202.39	203.92	202.68	204.23	205.12	204.72	202.6	204.92	205.09	204.92	205.72	204.38	204.09	204.15	206.01	205.15	204.37	203.58	204.98	201.94	204.84	203.47	204.7	204	205.58	203.58	203.97	204.49	204.14	203.77	203.48	203.59
203.13	202.31	202.81	202.81	202.5	202.01	200.98	202.16	201.92	202.67	202.9	202.44	202.81	203.16	203.47	203.77	201.91	203.24	202.74	203.42	203.24	202.64	201.98	203.84	201.63	202.55	204.53	202.87	202.9	203.56	202.66	203.66	201.78	200.78	201.87	202.25	203.03	200.48	203.41	202.07	201.73	202.21	203.21	202.87	203.24	202.27	204.08	201.67	203.76	202.12
206.03	207.62	206.44	208.24	210.48	209.69	209.56	207.75	207.19	208.59	207.75	208.55	206.59	208.85	206.68	208.97	208.52	209.29	207.73	207.27	207.69	207.56	209.37	208	210.14	207.63	206.8	208.79	208.1	206.66	206.17	206.87	209.67	207.38	208.45	208.09	208.82	207.41	206.99	206.99	208.59	205.59	207.39	208.84	207.07	208.09	208.26	208.2	206.74	207.71
202.43	204.02	203.24	202.99	202.6	204.27	202.26	203.57	203.06	202.13	203.85	203.59	203.54	203.2	202.86	203.57	202.37	204.83	202.83	203.33	202.91	202.26	203.85	202.5	203.6	202.73	203.98	203.9	203.69	201.69	203.76	202.88	202.3	203.71	204.46	202.35	203.63	203.23	201.58	202.7	202.14	203.6	202.11	204.73	202.1	204.78	203.1	202.35	201.79	204.36
209	210.22	208.54	208.38	208.43	208.79	209.84	209.33	207.16	207.52	208.67	208.93	208.68	210.11	208.52	207.74	209.01	209.2	208.82	207.2	208.38	208.52	208.55	209.48	208.16	208.78	210.3	210.47	209.21	208.36	208.81	206.82	206.4	208.81	208.14	209.85	207.94	207.1	209.34	208.04	209.65	208.69	210.07	210.32	207.87	208.94	207.86	209.62	208.99	208.6
198.33	199.18	198.4	198.69	200.07	199.23	198.93	201.1	199.83	201.72	200.44	200.07	198.13	199.42	200.67	200.12	200.67	199.71	200.57	200.06	198.18	198.45	198.53	199.87	199.47	199.94	199.73	199.66	199.41	199.01	197.35	199.77	200.17	199.34	200.55	198.05	199.66	201.39	200.47	200.88	198.81	201.11	198.67	199.54	199.13	200.23	199.85	198.75	198.88	199.79
201	199.86	201.38	201.23	198.99	199.88	201.82	201.02	200.63	199.56	201.33	201.44	200.62	199.85	199.97	200.5	200.82	199.84	200.58	199.97	199.19	199.6	200.96	200.02	200.67	198.98	200.19	199.11	200.52	200.13	200.59	200.74	199.92	200.37	200.18	201.03	199.66	198.77	200.86	199.95	201.96	200.1	201.75	199.71	200.14	200.94	200.65	200.05	199.17	199.6
199.54	198.01	199.06	198.22	198.99	198.64	198.51	197.57	197.86	199.38	197.36	197.05	198.1	198.38	198.75	198.35	197.1	198.64	197.99	198.29	199.01	199.98	198.89	198.51	199.49	198.97	198.67	198.61	199.19	198.35	198.38	197.92	198.78	198.91	199.53	199.2	196.55	198.79	198.36	197.63	198.66	199.18	198.43	199.2	197.53	198.82	198.43	199.19	199.02	198.72
213.34	212.86	212.18	212.47	213.24	213.08	212.1	212.65	213.06	212.81	213.57	212.59	213.46	212.37	214.9	214.82	213.14	214.44	212.52	212.9	214.1	212.19	212.34	214.11	212.28	212.25	213.42	213.59	212.83	211.96	214	214.32	211.84	213.16	212.66	211.53	212.11	212.29	212.84	214.07	213.11	213.49	212.27	211.85	211.55	212.19	214.29	212.35	214.56	212.1
202.72	203.17	203.08	201.47	203.27	203.17	201.79	202.78	202.87	202.72	201.55	202.78	203.97	202.91	202.44	202.02	202.23	201.73	202.22	202.17	202.57	203.15	203.88	201.77	202.94	202.48	202.9	203.09	200.99	201.76	201.21	203.13	202.21	202.37	202.26	202.72	203.84	203.8	201.35	203.51	201.71	203.16	202.46	204.82	204.49	202.95	203.68	201.5	202.01	202.95
201.47	202.44	202.44	201.7	203.31	200.88	202.07	202.7	202.09	201.84	202.75	201.48	202.6	202.03	202.4	201.32	201.84	202.51	202.74	201.11	202.03	201.39	201.9	203.39	202.75	201.37	202.2	202.32	203.97	202.33	202.44	203.37	203.06	203.82	201.67	202.19	202.73	202.25	203.04	202.41	201.05	202.76	201.67	202.07	201.46	202.18	203.45	202.14	202.21	203.32
197.51	201.53	199.57	201.64	199.96	200.95	200.74	200	201.89	200	199.83	200.48	200.18	199.49	199.14	202.56	201.74	200.43	201.28	198.95	199.72	200.24	201.75	200.36	201.24	201.15	200.63	199.2	199.68	199.84	200.91	199.58	202.42	201.44	200.5	199.49	201.68	199.13	200.36	202.75	200.81	199.8	199.71	201.78	199.22	200.05	200.44	200.46	200.82	201.58
211.92	211.08	211.06	211.76	212.31	209.99	211.54	211.32	212.25	212.12	211.33	211.63	210.55	211.41	211.04	211.32	210.38	210.99	211.06	211.91	213.21	212.74	211.78	211.43	210.18	212.13	212.63	212.11	210.51	212.46	210.87	211.43	212.15	210.61	212.13	210.7	211	211.81	212.17	211.45	211.68	212.12	211.75	210.88	212.71	210.78	211.95	209.4	213.08	211.77
213.64	212.71	211.98	210.52	211.78	211.85	210.36	212.94	212.61	211.65	211.2	211.89	211.03	210.32	211.28	211.7	211.64	211.47	210.27	212.3	210.92	211.62	212.84	210.95	211.52	210.66	213.12	211.48	209.59	210.67	212.78	209.48	210.79	211.16	211.55	209.97	212.06	212.58	210.08	212.26	211.23	212.96	211.75	212.06	212.39	212.99	211.97	212.07	211.2	211.61
208.01	209.49	209.74	206.35	209.05	207.7	209.27	208.62	208.52	208.36	205.75	209.59	208.62	206.98	206.99	207.58	208.23	209.46	207.88	208.49	207.84	207.11	210.03	209.19	206.63	208.96	208.56	210.24	209.55	208.34	210.02	210.04	209.53	208.22	209.03	206.84	209.04	207.59	207.77	208.38	208.94	206.39	209.04	208.62	208.48	208.13	208.73	208.05	207.44	209.12
197.23	198.48	196.64	196.97	197.42	198.13	196.74	197.32	198.4	199.66	196.89	198.82	197.97	195.36	198.94	198.72	200.53	199.6	198.9	197.62	197.17	198.08	198.36	196.06	198.94	196.83	197.33	198.48	198.99	199.36	197.31	199.39	197.92	196.27	198.53	198.45	197.53	196.87	198.56	197.74	197.37	197.12	197.12	197.66	199.03	198.16	198.29	197.52	197.61	197.51
206.28	203.88	204.6	203.04	205.47	204.01	206.42	205.9	205.91	204.75	206.32	204.56	204.58	206.02	204.29	204.8	205.9	205.74	203.68	205.63	204.16	206.69	206.5	204.95	204.8	204.68	205.37	206.02	205.15	207.5	203.57	204.24	205.19	204.24	204.33	204.37	203.53	205.16	204.49	205.4	204.3	204.77	204.81	205.26	204.7	204.87	204.23	205.06	204	204.25
208.35	208.65	207.7	209.42	208.72	209.59	208.19	209.21	209.85	208.57	208.26	206.56	208.63	208.61	208.64	207.01	209.56	208.79	210	208.2	207.33	208.99	208.03	209.8	207.33	210.01	208.82	208.36	209.82	207.67	209.69	209.16	208.97	210.74	208.83	210.6	206.19	208.14	209.83	210.48	209.26	209.83	209.68	209.13	209.26	207.87	208.9	209.18	208.66	208.44
207.8	209.19	209.38	208.18	209	207.98	208.91	208.95	211.61	209.53	208.74	209.8	209.79	209.26	207.47	208.28	209.46	208.03	207.91	210.03	208.69	208.63	207.77	209.81	208.26	209.46	207.66	209	207.86	208.78	209.08	208.35	210.25	208.18	209.16	207.51	208.05	208.79	208.59	210.72	208.72	208.24	209.33	209.51	208.51	207.05	208.32	210.03	210.56	208.68
214.24	212.02	212.12	212.79	212.62	211.38	212.1	213.81	212.7	211.99	214.07	212.44	210.04	213.2	212.76	213.57	211.72	212.04	212.57	213.9	212.19	212.53	212.65	214.45	213.4	213.15	212.86	212.8	212.92	213.27	211.16	211.41	210.79	212.64	213.73	213.15	212.27	212.23	213.04	212.51	213.18	211.63	212.45	212.75	212.35	213.44	212.09	211.4	212.96	212.2
201.73	203.08	202.49	201.65	203.35	201.94	202.22	200.74	203.07	201.82	201.63	202.64	201.44	202.64	201.51	203.18	202.56	201.83	202.75	202.26	201.47	202.83	202.75	202.39	201.87	202.68	200.68	202.78	202.87	203.91	202.75	203.16	200.42	200.37	203.53	201.29	203.24	202.73	202.86	202.16	201.33	202.9	203.01	204.06	201.96	200.92	202.49	200.94	202.22	202.75
213.27	212.96	211.98	212.79	211.55	213.5	211.26	213.63	213.03	212.04	213.48	211.81	214.14	214.09	210.67	211.59	212.87	211.81	213.65	214.12	212.51	213.48	211.41	213.41	212.52	212.86	214.93	211.58	214.63	212.58	212.88	212.91	212.53	213.65	213.28	212.37	214.57	213.18	213.75	213.66	214.1	213.33	212.16	211.57	212.15	211.58	213.6	214.36	213.16	213.1
212.59	213.15	213.69	213.66	212.53	212.92	212.96	213.11	212.56	211.64	211.01	213.19	213.35	213.14	213.12	213.18	212.34	214.29	213.44	213.91	212.77	213.43	212.57	212.45	212.79	212.49	213.92	212.2	212.9	210.77	212.96	214.43	212.92	213.15	212.14	213.49	212.56	213.68	214.31	214.41	212.64	212.7	212.87	213.41	212.32	213.54	212.81	213.49	212.71	211.69
210.26	211.81	212.83	211.21	212.19	212.34	212.21	211.67	210.04	210.12	213.15	211.58	211.62	211.85	210.08	211.76	212.77	210.32	212.08	209.75	211.19	211.77	212.04	211.51	211.42	212.07	210.64	211.75	212.94	211.19	212.52	210.5	212.29	210.89	211.2	212.22	214.26	211.8	211.69	210.16	213.98	209.99	210.61	211.32	211.65	210.41	211.23	211.61	212.48	214.63
203.68	204.22	204.24	203.75	204.34	203.35	203.65	202.95	203.69	201.61	202.84	203.86	203.65	203.25	204.19	203.05	203.98	202.24	203.95	204.27	202.35	202.55	204.55	204.65	204.51	205.66	204.92	205.37	203.42	203.41	205.34	204.22	202.78	203.99	203.65	204.34	203.02	202.91	204.99	203.46	204.11	206.02	204.79	203.95	203.12	203.7	202.24	204.23	204.77	202.44
200.47	198.86	200.48	201.45	200.2	199.61	201.58	200.7	199.44	199.17	200.92	200.67	201.38	201.11	199.44	199.92	200.8	200.83	200.32	201.55	199.71	200.35	200.7	200.63	201.49	199.15	199.61	201.51	200.38	203.02	199.87	201.35	201.05	201.03	201.32	201.69	200.42	199.63	200.8	200.45	199.73	201.19	201.57	200.42	199.44	200.06	198.92	200.19	202.46	201.41
202.29	202.3	203.53	203.19	203.39	202.87	203.42	203.16	204.35	203.11	204.62	204.11	204.12	204.48	201.74	203.1	204.08	202.41	202.64	205.08	202.75	203.7	203.17	204.52	204.42	203.4	203.26	202.67	204.29	203.9	202.23	202.53	201.91	203.45	204.16	202.2	202.58	204.79	202.45	203.88	202.55	204.34	203.22	202.55	203.13	204.65	203.63	203.25	201.98	203.72
199.91	202.06	200.08	200.33	200.71	199.55	202.03	201.12	200.84	200.95	199.88	200.05	202.27	202.26	200.84	200.67	200.88	200.61	201.43	199.81	199.34	198.77	199.67	201.63	200.69	200.78	200.28	199.64	201.28	199.91	200.13	201.03	200.43	201.07	198.84	199.75	200.05	200.91	202.78	200.92	201.84	200.77	200.2	198.83	200.31	200.38	200.8	201.35	200.5	201.54
203.26	204.93	204.12	203.57	204.17	204.27	204.85	204.18	204.41	202.09	203.45	203.93	202.8	202.75	203.94	202.65	203	202.8	203.61	202.44	203.12	203.34	204.54	204.26	203.02	203.87	205.5	204.05	203.45	202.28	204.99	203.92	201.66	203.33	202.93	204.18	203.32	203.48	204.96	203.36	204.62	203.06	204.58	203.95	203.46	205.34	202.58	204.73	202.83	203.84
205.33	202.37	204.24	203.06	204.4	203.83	205.17	203.79	204.4	203.93	204.19	203	203.89	204.02	203.74	204.63	203.72	204.26	204.46	205.12	203.49	203.62	204.63	203.93	203.95	204.37	203.71	203.45	203.47	203.48	203.97	203.23	203.16	203.3	203.64	203.53	202.63	203.88	204.37	204.6	201.82	205.1	204.42	204.04	202.34	202.57	204.64	203.59	203.11	205.17
218.7	218.36	217.92	217.57	217.54	218.25	218.53	217.92	216.33	218.13	218.04	217.73	220.04	217.04	218.85	217.4	217.42	217.02	217.04	215.41	218.09	217.25	218.36	216.58	217.48	218.86	219.01	218.56	217.86	218.46	218.21	216.03	218.77	217.23	217.48	216.98	217.8	217.38	217.91	217.49	216.18	216.24	217.95	217.01	216.87	216.95	218.21	217.68	216.56	218.33
202.57	202.92	201.83	204.07	202.09	204.3	203.21	201.93	201.34	202.67	203.2	202.05	203.64	203.41	203.25	203.53	202.16	204.07	201.68	204.36	204.47	203.11	202.63	201.7	203.91	201.72	202.4	202.99	203.85	202.35	204.24	203.77	204.39	203.39	203.16	202.6	203.92	202.14	202.78	203.38	203.39	202.67	202.42	203.85	201.93	203.8	202.1	202.6	204.15	202.27
212.95	212.74	213.03	211.98	213.66	212.51	211.84	212.76	211.07	212.93	213.26	213.39	213.09	212.16	212.64	211.81	213.06	211.45	211.09	213.23	212.51	212.1	212.62	213.33	214.78	213.38	213	210.21	212.82	212.08	212.54	211.68	213.92	212.47	211.99	212.66	213.84	213.51	214.17	214.01	211.66	212.92	212.22	212.41	211.86	211.84	213.61	212.74	213.02	211.9
201.63	203.19	203.78	203.13	203.6	203.05	202.5	201.83	203.37	202.06	201.81	203.04	203.64	202.5	202.27	201.19	201.3	202.25	202.59	202.46	201.42	201.8	202.16	202.96	201.85	203.04	202.87	202.16	201.34	202.49	201.94	202.11	201.82	202.67	204.02	201.72	201.59	203.07	202.06	202.05	203.55	201.29	203.08	203.34	202.26	201.94	201.81	202.43	202.88	203.17
202.21	203.87	201.71	203.07	203.57	203.45	203.84	204.15	203.51	203.72	202	203.97	202.53	204.55	201.96	203.97	201.94	203.63	203.09	202.74	204.36	203.67	203.57	203.15	203.56	202.19	202.56	203.41	202.61	202.72	202.99	203.03	203.29	203.26	201.64	203.8	203.91	203.71	203.76	202.82	203.2	201.58	203.41	204.69	203.01	203.96	202.94	203.23	204.75	203.07
210.77	212.18	211.93	212.22	212.97	211.65	212.04	211.69	211.48	211.8	210.1	211.34	212.02	211	212.06	210.73	212.85	210.42	210.61	211.49	210.22	211.77	210.98	211.65	210.77	211.14	210.73	213.82	211.36	211.34	210.93	211	211.44	210.85	212.93	212.16	212.87	210.83	211.74	210.52	211.36	211.05	212.63	212.26	212.03	211.94	212.49	210.98	210.59	212.04
206.21	205.02	204.12	203.21	204.4	204.25	204.74	204.31	204.75	206.55	205.31	204.49	203.83	206.36	204.94	203.96	205.54	203.75	205.82	205.69	205.99	206.7	205.94	206.22	205.86	204.74	205.11	203.9	206.05	205.51	204.36	204.18	206.36	204.76	202.5	202.61	204.78	204.34	203.84	206.46	204.87	205.03	204.6	203.66	207.18	204.65	204.91	206.13	205.07	204.95
207.18	208.18	209.22	206.46	207.74	207.42	207.14	205.96	207.28	207.1	208.11	206.45	206.77	207.7	205.59	207.75	207.02	209.15	207.68	207.52	207.06	208.9	207.96	207.35	207.91	207.25	206.95	206.44	208.74	207.08	206.23	208.38	207.84	206.85	206.51	208.41	209.14	207.52	207.58	208.14	206.97	206.88	208.75	208.05	208.15	207.41	207.81	208.74	207.8	207.46
198.48	198.41	198.54	198.51	200	198.71	200.05	199.66	199.06	199	198.25	197.79	199.51	199.5	197.21	199.45	200.64	199.32	197.84	198.9	199.44	201.01	199.76	200.13	199.61	200.13	200.24	198.7	198	197.6	199.71	199.91	199.37	198.22	199.33	200.49	199.04	199.58	200.58	198.55	199.91	197.06	200.03	199.4	200.37	200.1	200.29	200.58	199.2	199.31
208.8	207.75	209.37	207.41	208.41	207.6	209.36	209.31	208.12	210.34	208.81	207.38	208.18	209.95	207.14	207.37	208.41	208.41	207.99	208.9	208.62	207.27	207.97	208.45	207.56	210.55	208.91	207.06	209.41	207.38	207.6	209.75	207.88	207.37	210.21	207.32	209.19	209.39	208.17	207.8	208.55	208.84	209.36	208.39	208.8	207.61	208.01	207.69	209.36	208.37
217.13	216.53	217.65	216.27	218.83	217.91	217.52	219.16	216.04	218	217.02	214.89	216.83	217.03	216.19	218.31	218.19	216.35	218.26	216.67	217.66	217.84	216.47	218.35	217.65	217.27	216.86	216.43	217.35	215.68	216.43	217.16	217.66	217.58	217.04	217.19	217.05	216.81	216.13	217.89	215.88	216.09	217.51	216.28	216.15	217.74	215.78	215.75	215.92	217.35
201.98	203.83	203.56	203.92	202.66	204.45	203.23	204.06	204.46	203.09	201.07	203.38	203.47	202.91	202.57	203.37	203.53	202.65	201.97	203.29	201.81	204.36	203.47	203.34	201.87	203.95	203.91	203.23	201.86	203.78	202.75	202.3	203.09	202.63	202.92	202.22	202.67	203.39	202.72	205.55	202.62	202.72	200.84	203.65	202.69	203.52	202.76	203.19	204.12	203.51
208.35	207.32	209.02	207.75	209.21	208.61	208.07	208.96	207.33	208.91	207.93	209.21	207.22	207.88	207.58	207.64	208.45	208.2	209.66	209.3	208.94	207.58	207.24	207.9	209.41	209.28	209.87	208.85	208.92	209.48	207.84	207.96	208.58	207.75	208.38	208.89	208.15	207.32	209.13	210.14	208.87	208.39	208.26	207.19	209.58	207.81	208.15	208.41	209.09	208.74
204.89	205.15	202.33	206.11	206.05	204.98	205.14	204.81	205.77	205.72	204.78	203.58	205.52	204.55	204.79	203.99	204.28	205.81	204.03	204.68	203.34	204.89	205.29	204.4	203.59	203.44	204.74	204.73	203.47	202.74	205.6	206.24	204.07	203.22	204.3	204.77	204.37	203.96	204.87	205.51	204.89	204.38	204.5	204.47	205.41	206.06	204.72	204.22	204.15	204.19
217.38	216.68	217.2	217.47	216.76	215.82	217.88	217.94	216.83	218.14	217.68	217.1	217.61	216.73	216.46	217.34	217.25	217.01	217.73	216.61	217.95	216.51	216.92	217.13	215.97	217.68	215.77	216.66	217.45	216.66	218.79	216.4	216.47	219.11	217.47	216.37	216.01	217.26	215.44	217.17	216.48	217.74	217.53	217.72	218.74	216.66	216.9	216.45	215.9	216.92
203.23	204.28	201.53	202.6	201.91	202.5	200.72	203.08	201.14	202.01	201.22	201.98	202.35	204.05	203.21	204.13	201.14	202.1	202.91	203.57	202.35	203.92	201.93	202.13	202.92	203.36	201.79	203.01	201.74	202.12	200.96	202.08	201.61	202.26	203.65	203.46	203.01	202.33	201.68	202.63	201.94	202.86	203.04	202.78	201.9	202.77	201.25	201.38	200.8	202.45
203.62	203.48	203.57	202.89	203.48	203.16	203.71	204.73	203.93	202.27	203.93	205.36	204.32	204.5	204.24	202.49	204.54	203.95	203.02	202.95	202.68	205.81	203.58	203.92	203.98	203.77	202.59	203.13	204.31	204.54	203.8	203.85	204.3	203.62	202.72	204.78	201.67	204.15	202.85	205.23	202.55	203.71	203.83	203.06	203.08	201.87	202.1	203.16	204.44	202.47
202.88	203.17	202.51	203.62	203.9	204.08	205.1	202.25	203.39	203.09	203.76	204.67	203.48	203.27	205.01	202.46	203.47	203.03	204.2	203.65	201.89	202.83	204.75	204.34	202.12	203.13	203.86	203.06	202.78	202.48	202.71	202.27	204.51	204.42	203.61	204.07	205.57	205.13	202.18	203.41	201.36	204.12	204.91	203.01	203.47	202.72	202.48	204.27	205.11	204.02
217.42	218.18	217.66	217.18	216.75	215.8	216.51	217.2	217.76	217.33	217.06	215.66	216.25	214.43	216.66	216.68	216.82	216.92	216.27	218	216.79	216.72	217.64	217.58	217.12	216.46	217.31	216.92	217.19	216.74	219.91	216.59	216.29	217.06	215.36	218.24	218.7	216.49	217.1	217.82	217.41	216.55	217.16	216.31	218.23	218.46	217.78	216.91	216.98	217.68
206.94	204.88	205.48	205.52	207.34	207.78	208	206.56	206.77	206.63	205.91	204.25	205.38	205.71	207.02	206.29	204.66	205.92	207.9	206.64	205.85	207.32	205.39	206.55	206.75	207.99	206.28	207.14	204.88	204.69	206.76	205.9	206.12	207.57	206.51	205.43	206.93	206.59	206.99	205.82	205.64	206.52	207.25	208.05	205.85	206.3	207.38	206.49	206.02	206.44
206.43	204.96	205.42	205.77	207.75	205.19	205.56	205.51	204.59	206.58	205.58	207.3	207.43	205.3	204.81	205.13	206.31	204.92	205.78	205.33	206.17	205.79	207.55	205.84	206.03	205.56	205.19	204.72	206.19	205.48	205.07	204.46	205.43	205.68	205.7	205.57	205.77	204.8	203.68	206.36	204.15	204.92	205.65	206.11	205.68	205.49	204.61	207.45	205.74	206.67
201.65	200.11	199.93	200.89	198.82	199.87	201.36	199.05	201.59	200.71	200.55	200.92	199.2	200.3	201.74	200.26	198.92	199.39	199.58	201.81	200.47	199.21	200.19	201.2	201.32	199.73	199.46	200.35	201.59	199.09	200.32	201.05	199.82	198.42	199.72	201.51	200.5	201.07	200.84	199.55	199.84	198.7	199.34	200.6	200.34	199.93	199.6	199.25	199.03	200.56
209.3	208.67	210.59	209.94	210.41	208.89	209.09	208.55	209.27	209.23	210.92	211.34	210.56	209.4	209.73	210.67	208.51	209.41	210.36	209.26	208.06	210.68	210.27	209.54	210.61	208.96	209.97	209.23	210.91	209.19	209.88	209.63	209.45	210.3	208.29	211.34	209.31	209.49	209.56	210.95	209.64	207.27	210.48	211.31	208.39	209.45	209.34	209.8	208.37	209.53
212.06	210.09	211.64	212.35	212.62	211.84	212.35	211.87	210.2	212.91	211.09	211.59	212.31	211.3	212.92	212.17	210.87	212.34	212.3	211.52	210.32	212.21	210.75	210.61	210.23	212.54	212.58	211.37	211.79	211.75	211.6	212.06	212.03	211.16	210.81	211.47	210.7	210.86	212.44	212.09	210.22	211.1	211.01	212.66	211.84	211.29	211.8	212.64	212.73	210.98
210.32	209.06	209.94	208.99	208.58	210.08	211.66	209.84	209.4	209.87	208.26	209.9	207.91	210.29	210.74	208.24	210.03	209.41	209.58	210.97	210.31	208.28	211.87	209.55	209.87	208.56	210.42	208.97	209.57	208.89	208.06	209.15	209.07	210.97	208.84	210.89	210.11	208.36	210.11	209.49	209	208.8	209.99	207.53	210.11	209.23	208.61	210.62	209.42	210.28
208.66	208.05	206.26	209.26	208.44	209.2	207.54	208.2	210.23	209.22	209.22	206.74	208.68	207.96	210.27	210.33	208.36	208.08	208.25	207.94	208.03	209.13	206.62	208.67	209.06	207.99	208.98	208.51	209.22	207.94	206.99	208.84	208.88	210.3	208.84	207.71	208.47	210.18	208.65	209.34	207.27	208.35	206.21	208.05	208.89	207.09	207.26	209.41	206.41	207.43
215.93	215.25	216.26	216.97	216.72	218.36	216.24	218.2	216.07	217.86	216.6	218.15	217.12	216.31	216.77	216.08	217.28	218.21	215.85	215.47	217.59	217.17	216.96	217.17	217.88	216.9	217.53	216.61	217.06	216.67	217.28	215.94	217.01	215.98	216.98	215.74	217.75	218.09	217.78	217.18	216.47	216.14	217.56	217.56	216.59	218.35	219.24	218.11	217.65	215.9
201.81	201.34	201.56	202.81	203.45	202.26	203.83	202.14	202.78	203.74	201.45	204.19	204.48	201.1	202.37	201.19	201.69	202.59	202.19	202.45	202.7	203	201.63	200.45	202.16	203.9	202.19	202.48	203.8	202.8	203.32	203.59	203.75	202.56	203.23	202.94	201.6	201.01	202.89	202.9	203.72	202.1	203.68	201.93	202.36	202.38	202.79	203.9	202.72	201.64
207.3	208.6	207	208.84	209.16	208.14	204.14	207.38	207.63	207.17	208.36	208.42	205.71	206.99	207.73	207.35	210.82	207.78	207.62	210.02	207.57	207.89	207.89	208.25	207.58	208.71	208.18	207.06	207.93	206.27	207.14	207.07	206.87	207.09	207.1	209.52	206.96	208.06	208.23	208.22	206.77	207.53	206.19	209.53	206.56	208.08	208.89	209.11	207.29	210.05
201.5	199.63	199.78	201.58	200.96	199.79	199.61	201.09	199.98	201.24	199.58	200.41	201.31	198.47	201.13	199.95	200.19	199.65	200.33	200.39	199.82	200.82	200.87	199.72	200.19	202.2	200.57	198.42	199.91	199.74	200.01	198.55	199.29	199.71	200.74	199.39	199.64	198.95	200.31	199.6	200.08	201.18	199.93	201.56	199.83	200.3	198.43	200.14	200.93	200.62
216.92	218.12	216.86	216.23	215.32	217.1	217.11	217.91	216.81	216.81	216.84	215.17	218.35	215.85	215.51	215.66	216.72	217.74	215.9	217.19	217.86	217.12	217.22	216.05	217.82	216.42	216.49	215.7	217.9	215.44	215.22	217.11	217.33	217.97	217.12	216.57	218.54	218.92	217.33	217.45	218.13	217.68	216.64	217.89	218.3	217.45	216.96	219.13	216.13	216.34
204.1	203.72	204.13	204.03	201.89	203.32	201.63	205.13	204.97	204.93	203.24	203.37	203.58	202	202.69	205.11	203.49	203.44	204.25	204.92	202.4	204.25	203.18	204.27	204.32	203.31	204.03	203.37	201.65	204.58	202.65	202.72	202.35	202.91	204.61	202.36	202.16	203.75	203.07	203.16	201.56	203.14	205.88	204.34	203.05	205.04	202.73	205.62	204.09	203.33
208.13	207.62	208.14	209.68	207.64	207.99	208.15	208.55	206.68	208.58	207.77	207.8	208.09	207.24	208.85	208.77	208.45	209.02	207.81	208	207.11	207.7	206.95	208.17	206.46	208.15	207.9	208.6	206.41	207.27	206.42	206.81	206.68	208.33	208.3	206.9	208.47	209.05	206.67	208.77	206.89	209.22	208.3	208.02	208.32	209.08	208.98	208.11	206.07	208.95
212.22	212.85	214.38	211.42	212.84	212.9	212.36	213.98	213.53	213.74	212.45	213.21	213.32	214.17	211.93	213.62	213.2	212.99	213.8	212.81	212.94	213.05	213.48	214.36	213.04	213.39	213.58	213.51	212.77	214.64	213.49	212.19	213.13	213.4	214.25	213.44	212.34	212.74	212.32	212.8	213.57	214.29	212.75	212.34	213.17	213.09	212.79	211.96	212.74	213.18
207.47	208.88	208.47	208.21	207.82	207.59	209.03	205.96	207.82	207.22	206.77	206.25	207.27	209.18	208.98	207.81	207.22	208.75	206.81	208.04	206.88	207.61	207.68	209.11	208.26	208.34	207.52	207.6	205.92	209.2	206.31	207.66	206.39	208.59	208.01	207.62	209	207.24	206.63	206.85	208.45	207.8	208.8	206.02	207.29	208.65	208.11	207.78	207.75	207.49
212.79	211.62	211.3	212.05	211.25	211.7	211.14	212.5	211.86	212.02	211.49	212.41	211.73	211.45	211.04	211.13	212.61	213	211.77	210.39	210.84	212.44	210.63	211.02	210.43	210.58	211.32	212.47	211	210.47	212.21	212.18	211.36	213.19	209.84	209.82	210.51	211.88	210.02	211.13	211.77	212.24	210.91	212.69	210.51	212.36	211.92	211.4	210.79	212.4
204.52	203.26	204.86	203.73	204.52	204.89	206.2	205.3	203.9	204.97	203.91	203.77	204.31	204.9	205.67	202.86	205.54	205.35	204.33	205.42	205.47	204.74	204.62	205.91	205.98	203.67	206.66	204.97	206.43	204.02	205.03	204.26	204.67	204.21	202.23	204.57	205.17	203.25	205.43	207.46	204.4	204.93	205.1	205.77	202.13	204.67	203.91	204.31	204.8	205
211.42	212.39	211.56	212.11	211.96	211.68	212.96	211.83	210.53	210.75	211.86	212.25	211.91	211.84	210.29	211.6	211.04	212.4	212.66	211.33	212.87	210.97	211.98	212.52	212.99	212.4	209.8	210.91	212.27	211.44	209.32	210.43	212.45	210.7	211.21	212.27	210.88	211.13	212.07	211.72	210.99	211.86	212.37	210.52	212.58	211.89	212.08	211.82	211.89	213.23
205.59	207.3	206.62	207.62	205.19	206.22	206.41	206.66	206.64	205.54	204.37	208.63	206.3	206.68	207.19	205.06	204.65	205.85	206.68	205.65	208.5	205.54	206.27	205.76	207.66	207.78	205.52	206.69	207.23	207.2	205.54	207.36	205.28	206.77	205.98	206.92	205.83	204.43	205.09	205.6	205.69	206.56	206.73	207.79	206.79	207.09	206.35	205.13	205.8	206.39
207.41	207.08	207.41	208.34	208.85	207.62	207.9	207.89	207.29	206.91	207.9	206.76	208.01	208.95	208.95	207	208.13	209	208.1	207.09	208.03	207.34	208.19	208.03	209.38	207.83	207.34	208.13	209.19	206.61	207.67	208.64	208.33	207.01	208.16	207.22	207.11	207.41	206.02	208.12	207.35	208.55	206.79	207.44	208.55	207.55	207.17	207.32	206.51	206.76
204.06	204.35	203.9	202.38	203.99	201.74	203.29	205.93	203.87	204.02	204.24	202.14	203.89	203.8	204.28	203.23	202.15	204.04	203.59	202.66	203.52	203.32	203.07	202.66	204	205.72	204.88	201.94	203.17	202.85	202.75	204.51	203.76	203.59	204.81	203.64	205.48	204.81	203.08	203.85	203.52	204.31	204.15	203.77	201.38	202.37	204.39	204.19	203.94	203.85
204.98	207.08	205.15	206.02	205.87	204.92	203.34	206.53	204.62	204.86	204.18	204.17	204.08	204.3	204.02	203.49	204.97	205	203.83	205.18	205.87	205.15	203.94	203.91	204.04	204.89	204.64	204.55	204.7	205.28	205.14	205.11	205.49	204.62	204.84	205.25	203.02	204.87	204.27	205.76	204.09	203.9	205.24	205.67	205.16	205.23	205.16	205.1	203.25	204.94
208.95	208.09	208.33	209.12	208.04	209.04	207.8	209.25	209.98	209.1	209.34	210.14	207.97	208.69	209.66	209.41	207.95	208.6	208.11	208.06	207.74	208.95	209.93	209.53	208.93	208.23	209.22	208.97	209.32	207.82	208.04	209.75	209.49	210.08	210.45	209.24	208.11	208.33	209.11	208.61	208.64	208.26	209.1	208.17	209.27	208.44	209.2	209.16	208.14	209.75
210.25	211.7	211.23	211.83	211.02	211.61	211.49	210.32	212.83	212.15	211.09	212.59	212.34	211.82	211.76	212.46	210.21	212.52	211.03	213.06	212.6	210.87	210.94	211.42	212.3	212.9	210.91	211.23	212.07	212.95	213.7	211.7	212.98	211.43	212.19	212.57	212.52	211.65	212.87	212.64	212.19	212.2	210.97	213.07	212.98	210.71	211.49	209.61	213.32	210.3
218.01	218.36	216.47	215.75	218.53	217.96	216.68	218.88	218.08	216.97	216.85	217.34	217.45	217.09	216.64	217.44	217.49	215.16	216.85	218.16	215.81	219.01	217.54	216.64	216.91	216.43	215.77	217.71	216.39	216.88	217.09	217.37	215.81	217.96	218.23	217.09	217.53	218.38	216.78	217.18	217.41	216.73	217.92	217.01	217.3	216.5	217.61	216.44	217.89	217.69
212.7	212.54	211.93	211.57	209.18	212.01	210.99	212.23	210.02	210.65	211.89	211.66	211.08	210.16	212.98	211.26	210.44	211.77	211.81	210.17	212.69	210.96	212.26	211.7	210.48	213.44	211.1	211.93	211.65	212.11	210.1	212.1	210.45	212.47	212.19	212.99	211.94	210.04	211.4	212.62	210.94	211.27	211.8	212.82	209.96	211.8	211.3	212.26	211.97	211.32
209.27	208.13	208.26	208.26	210.49	207.91	208.99	209.43	208.87	207.25	208.71	209.84	209.37	209.8	210.1	210.13	208.57	208.37	208.35	208.98	208.99	208.76	208.97	209.19	206.63	208.88	208.75	208.08	209.06	208.71	207.76	207.72	207.63	208.77	209.55	210.01	209.36	208.12	208.66	210.06	208.31	209.89	208.52	208.63	210.02	208.51	210.53	209.44	210.05	209.08
210.52	209.25	209.88	208.66	210.29	210.35	210.61	209.19	210.66	208.71	209.8	209.54	209.62	208.83	210.08	211.18	208.08	210.83	209.4	208.48	209.5	210.74	209.77	209.26	208.62	211.2	210.56	209.5	207.71	210.8	209.15	210.45	210.37	209.7	209.26	211.43	208.68	208.21	210.72	207.85	208.36	208.94	210.67	211.54	209.19	210.31	209.42	209.05	208.21	209.11
218.21	216.42	217.65	217.23	216.85	217.28	218.15	216.86	216.92	217.55	217.93	218.53	215.75	216.35	217.71	215.59	217.76	217.41	218.54	217.52	216.14	216.13	217.64	217.63	215.56	217.04	216.29	214.57	217.22	218.1	215.59	216.86	216.95	215.46	218.79	218.21	216.47	217.16	217.81	216.25	215.74	218.1	217.12	217.29	216.66	216.48	217.08	217.51	215.48	217.82
207.22	208.18	207.35	207.71	207.34	209.11	207.16	207.01	207.85	207.52	207.23	208.34	208.8	207.8	207.8	207.15	207.87	208.89	207.73	207.03	208.72	206.28	207.97	208.44	208.81	208.14	206.31	206.54	206.58	207.27	209.12	207.22	208.45	208.18	208.55	206.6	207.3	207.11	209.31	207.15	206.16	207.42	206.98	207.91	208.32	208.42	208.84	209.21	207.09	208.54
203.13	202.13	200.42	203.81	202.72	201.05	202.13	203.41	202.51	202.67	201.68	200.78	201.48	203.18	201.26	202.99	202.51	201.71	200.32	204	201.63	202.1	202	201.38	201.56	202.26	201.66	203.7	202.89	202.56	202.09	202.29	201.84	200.64	202.99	200.12	202.29	201.87	201.49	202.93	202.01	202.32	200.45	203.76	202.09	200.91	201.62	202.05	201.57	203.14
213.49	213.13	213.88	213.62	213.33	212.87	212.02	213.57	212.67	212.62	212.43	211.65	212.7	213.73	211.52	213.15	211.94	212.26	212.69	212.78	214.06	212.18	213.65	212.54	213.47	214.35	213.42	213.15	211.49	213.38	213.33	214.51	213.81	213.29	213.2	213.14	213.31	213.89	214.19	212.44	212.78	213.02	213.59	213.62	213.73	211.23	211.29	212.65	213.18	213.08
207.71	207.73	206.54	208.33	206.61	207.39	207.41	207.01	207.96	209.3	207.74	207.68	207.08	205.86	205.79	207.72	207.28	206.11	208.54	208.06	207.65	206.68	208.16	207.88	207.39	208.58	207.18	207.1	207.74	206.01	207.94	209.14	207.61	207.47	207.77	208.21	208.88	206.74	207.65	208.45	207.15	206.67	208.62	207.81	207.76	207.86	208.24	208.46	206.57	209.16
211.55	211.81	213.81	212.05	212.32	211.5	212.54	211.13	211.14	212.59	212.95	210.61	212.28	210.43	212.3	211.06	213.1	212.13	211.9	211.86	212.46	210.72	210.11	212.59	212.39	211.07	212.19	211.79	212.66	212.11	211.29	211.27	210.54	211.06	212.25	211.59	211.85	211.78	211.16	211.06	210.54	211.08	210.89	210.93	211.6	212.75	211.56	211.56	209.62	211.69
202.63	202.44	201.63	203.57	200.49	202.76	203.39	202.58	203.14	202.32	202.29	203.11	202.58	202.59	203.57	204.09	202.5	202.89	203.83	202.92	203.58	202.93	202.11	201.9	202.17	203.61	202.36	203.61	202.61	202.27	200.98	202.66	204.35	203.08	202.54	201.91	202.44	203.85	203.98	203.23	200.73	202.93	202.95	203.15	202.86	201.44	202.32	200.2	202.84	201.81
199.03	199.48	201.99	200.98	198.62	200.42	198.81	198.76	198.33	199.71	198.36	198.25	199.93	198.73	197.61	199.4	198.76	198.43	201.04	198.81	199.67	199.4	198.71	198.42	200.07	199.96	200.06	197.18	201.09	199.1	200.14	198.84	200.13	199	199.47	199.2	198.41	200.22	199.75	198.35	199.37	199.93	200.23	200.15	200.26	197.88	199.08	198.35	199.54	199.72
209.82	209.71	211.74	211.35	212.77	210.97	210.07	211.62	213.13	212.58	209.77	210.8	212.32	211.12	211.71	211.56	210.61	210.82	213.25	209.49	211.81	211.53	211.08	212.41	212.29	211.44	212.13	211.17	211.91	213.13	212.01	212.44	212.49	211.38	212.2	209.78	211.56	210.93	212.28	212.42	210.67	212.51	211.04	209.04	212.4	211.47	211.43	212.5	209.73	211.74
205.85	204.29	205.04	204.56	204.87	205.77	206.09	205.36	203.9	202.23	202.63	204.16	205.32	205.45	203.85	204.29	205.38	204.32	204.06	206.01	206.3	204.74	203.39	204.65	204.89	204.49	204.85	203.81	202.96	203.58	204.18	205.36	204.01	204.84	203.89	204.74	205.48	203.55	204.67	205.02	202.11	204.88	205.37	205.5	204.53	204.57	205.12	203.82	204.2	206.09
209.43	208.4	207.62	208.99	209.33	208.64	208.52	209.58	209.29	208.71	208.86	207.52	208.35	208.44	207.84	209.76	209.04	208.22	210.67	210.02	209.47	207.73	208.96	207.53	208.29	209.53	208.76	209.12	208.36	208.87	209.17	208.87	210.05	208.4	208.39	207.44	208.86	208.57	208.7	208.29	206.89	208.07	207.97	207.89	208.58	207.84	207.91	209.5	210.59	208.12
211.33	209.02	209.69	209.68	210.74	210.32	209.59	210.52	211.78	210.38	210.18	210.5	210.15	211.91	209.6	208.87	208.75	209.47	209.22	209.54	208.84	207.78	209.89	209.45	209.9	209.51	209.03	209.11	208.87	207.71	207.55	209.57	210.38	209.19	209.78	210.4	211.05	209.1	208.98	208.92	209.12	209.12	211.24	210.14	209.16	210.04	209.27	208.39	209.81	209
209.27	209.37	209.14	210.73	209.13	209.89	208.07	206.96	207.94	207.24	207.9	208.92	209.6	208.32	208.03	206.27	208	209.6	207.96	208.65	207.7	208.82	206.96	206.79	208.73	208.19	207.33	206.34	210.15	207.19	209.65	209.71	208.1	207.99	209.32	208.55	208.29	208.53	207.79	207.06	206.51	208.32	209.04	208.78	207.01	206.73	208.81	208.35	207.29	208.34
212.39	210.99	211.65	212.65	212.58	212.06	211.47	211.24	211.15	212.07	213.68	212.44	213.85	212.23	212.97	212.54	211.09	213.85	211.59	212.42	212.67	210.72	214.91	211.36	212.81	211.76	213.15	212.28	211.86	213.16	210.67	211.37	213.21	213.2	213.85	214.14	213.17	213.2	210.97	213.45	213.99	213.2	212.45	212.33	213.55	213.28	213.53	213.59	214.03	211.64
202.44	203.35	200.97	202.65	202.83	202.99	202.04	203.35	201.37	202.77	202.53	201.3	201.55	201.39	202.59	201.5	203	201.31	202.28	203.41	203.85	203.03	203.83	202.57	203.01	201.28	202.56	202.41	201.43	202.83	202.66	203.85	201.29	203.36	203.67	202.25	203.11	205.33	202.65	202.91	201.57	203.04	201.42	202.11	202.67	202.14	202.17	203.96	200.88	202.29
204.17	204.18	202.18	204.26	203.02	203.09	203.88	202.67	203.61	203.44	203.58	203.87	202.52	202.99	201.64	202.57	203.51	204.1	204.12	202.65	203.04	204.24	201.56	202.96	203.73	203.07	202.45	204.43	203.99	204.76	203.39	202.19	203.06	201.61	203.67	201.98	203.33	204.67	204.73	203.75	203.32	204.23	203.53	202.55	205.84	202.56	204.4	201.92	203.94	202.7
206.48	205.96	208.47	208.61	207.3	208.29	207.31	206.9	208.63	207.34	208.69	208.38	206.78	206.99	208	207.85	206.45	207.83	206.7	208.32	207.74	207.49	210.09	207.33	207.75	207.6	206.77	207.07	207.92	208.03	209.34	208.03	205.82	208.55	207.02	207.11	206.88	207.14	208.29	209.09	206.02	206.39	208.65	207.79	207.24	207.71	209.64	208.44	206.99	206.21
202.81	204.12	201.95	202.39	202.35	202.06	202.16	204.21	202.27	204.07	203.69	204.01	203.32	202.76	203.2	202.28	202.95	203.45	202.67	204.27	201.95	204.82	202.6	203.92	201.77	204.1	200.87	203.41	202.92	203.58	203.15	203.36	202.83	202.06	202.24	204.29	202.98	202.64	203.34	202.65	203.29	204.22	203.24	204.41	202.89	204.03	203.14	203.89	204	202.94
213.86	211.7	214.98	215.42	213.31	214.31	214.06	214.79	213.51	212.78	215.25	213.55	213.51	213.67	211.54	213.99	214.4	214.4	213.72	214.11	212.92	212.39	213.48	213.9	214.16	214.08	214.75	213.79	212.13	213.88	212.99	212.73	214.34	213.25	213.09	212.78	213.07	214.94	213.41	214.22	213.84	214.14	212.41	213	214.44	212.55	213.86	215	213.97	214.18
205.79	206.9	206.98	207.72	207.61	208.52	207.48	207.6	207.51	206.94	207.56	208.52	206.86	207.8	206.88	208.47	208.43	206.59	208.36	207.37	208.31	207.06	207.62	208.2	208.67	206.91	209.11	206.23	206.44	207.56	207.63	205.7	208.41	208.05	207.5	209.16	207.92	207.94	208.78	208.19	208.28	207.72	208.55	206.45	208.22	207.69	208.14	207.45	207.1	208.61
200.3	198.96	198.47	197.77	200.1	198.66	200.62	200.34	198.86	198.59	199.98	197.36	198.42	199.48	198.46	199.57	199.87	200.31	199.75	201.15	199.12	199.1	199.54	201	197.84	199.82	198.12	199.01	198.44	200.82	198.5	200.42	196.79	199.64	198.54	199.91	198.15	200.57	199.64	199.96	199.62	198.59	198.14	198.06	198.15	198.09	199.63	199.14	198.46	199.57
204.64	202.89	204.27	202.3	202.65	204.02	203.81	203.83	203.24	204.04	205.37	203.52	203.78	202.78	203.58	203.09	203.98	202.16	203.39	204.1	203.09	205.56	203.93	204.5	203.78	203.3	202.91	204.48	203.9	202.88	203.93	203.75	205.63	203.68	205.05	204.12	205.06	204.48	205.05	202.34	204.86	204.92	204.55	205.29	203.67	204.85	203.84	203.79	205.72	203.74
200.34	201.73	199.72	200.64	201.24	201.74	200.54	200.51	200.62	200.03	199.32	202	200.8	198.8	199.32	199.58	199.87	200.77	200.51	200.4	200.6	202.08	199.53	200.4	201.53	198.59	198.61	201.6	198.84	200.21	200.23	199.13	201.33	201.63	200.46	200.95	199.36	202.34	200.11	200.74	200.9	200.57	201.25	200.6	201.06	200.21	201.6	199.43	200.59	199.35
202.79	204.09	202.21	203.12	203.2	203.04	202.73	203.64	202.98	202.38	202.61	202.16	201.43	203.08	202.18	203.33	203.73	203.25	203.8	203.64	204.39	203.76	203.79	203.14	203.39	202.28	202.46	203.67	202.69	204.46	203.69	205.17	202.89	203.42	202.73	201.85	202.34	203.71	203.92	201.52	204.82	203.58	202.67	202.73	203.09	201.88	203.67	205.33	204.19	202.6
207.63	208.23	208.18	206.59	206.44	205.94	206.96	206.88	208.35	208.24	207.28	207.54	208.76	207.32	207.98	208.41	207.55	206.56	207.11	208.03	208.73	209.23	207.96	208.44	209.29	207.7	208.63	208.95	206.86	207.8	206.74	208.13	208.29	207.13	208.44	208.7	208.77	206.11	206.37	208.96	207.35	206.28	207.46	205.7	209.4	205.26	208.33	206.38	208.42	207.53
209.59	209.2	208.75	208.89	209.21	207.62	209.77	210.2	209.67	209.66	209.09	209.76	208.73	209.19	209.65	210.51	207.82	208.61	207.67	209.31	208.08	207.97	206.88	209.78	209.14	207.84	209.43	209.37	207.01	207.93	208.31	209.54	210.2	209.15	207.09	207.94	208.72	210.21	209.67	208.46	207.9	208.05	210.2	208.98	209.87	209.93	209.39	206.7	208.65	209.27
211.05	211.93	212.81	211.61	211.2	211.75	211.19	212.51	211.04	210.09	211.84	211.85	212.13	211.25	210.57	212.92	212.04	211.93	212.27	209.73	212.12	211.59	212.66	212.05	212.68	212.06	210.58	211.28	212.21	209.97	209.32	211.68	212.57	212.38	213.17	211.21	211.27	211.83	209.55	211.88	210.01	213.55	211.75	212.16	209.43	211.8	212.85	210.77	212.88	210.35
205.23	206.73	207.91	204.86	205.51	206.43	206.76	209.01	206.11	204.86	206.13	207.07	206.55	207.29	207.4	207.68	205.88	206.07	206.52	205.19	207.64	206.37	204.38	206.42	208.04	206.31	206.53	206.12	206.63	207.54	205.58	207.25	206.29	206.1	204.27	205.81	205.81	207.12	207.47	205.07	206.77	206.19	207.36	207.43	207.01	205.64	207.5	205.38	205.71	207.37
213.69	212.08	211.88	211.89	213.11	213.76	211.87	212.14	212.14	212.96	212.65	212.25	212.41	212.29	212.34	214.02	212.31	213.01	212.93	211.71	211.97	214.13	214.35	212.59	213.61	212.87	214.5	213.56	211.97	212.18	211.82	212.73	214	211.22	213.65	212.37	213.17	213.54	213.52	214.47	212.56	212.68	212.47	212.55	213.68	212.45	211.66	212.55	212.86	213.85
209.61	212.33	211.64	212.47	212.27	210.34	211.42	211.75	211.23	212.42	212.12	212.72	211.98	211.59	211.77	211.86	212.01	211.4	212.35	211.37	209.78	212.82	211.68	212.56	210.03	210.66	212.77	212.79	211.67	210.26	211.32	210.88	210.87	212.54	210.54	211.17	212.98	212.92	211.21	211.38	212.78	212.55	214.04	211.8	211.43	210.97	212.86	210.96	210.9	212.2
208.35	208.9	208.89	207.63	208.75	208.54	208.31	209	206.79	207.8	207.59	207.66	207.15	208.53	209.21	207.66	208.4	208.45	209.22	206.9	208.19	207.85	208.67	209.04	208.28	207.57	208.27	207.54	207.85	208.67	208.14	207.91	207.22	206.71	208.73	208.69	207.06	208.84	208.1	207.25	206.47	208.49	208.83	207.36	209.52	208.3	209.57	207.47	208.18	207.31
218.39	217.96	217.01	217.4	219.08	218.29	216.97	218.39	218.89	216.82	217.41	217.55	216.41	217.3	218.43	218.48	217.52	219.14	217.22	217.91	217.59	217.91	218.73	217.74	218.87	216.55	218.42	217.58	216.97	216.55	217.15	217.42	217.48	218.31	217.21	218.42	217.79	217.54	218.1	218.21	218.43	217	218.76	218.01	218.16	217.55	218.94	217.6	218.05	218.57
214.45	212.6	214.43	212.4	214.32	210.83	211.85	212.99	213.3	212.3	212.66	212.88	214.35	212.12	212.43	213.66	213.21	212.96	214.6	213.06	214.3	211.4	211.5	214.58	212.07	212	212.58	212.66	212.43	215.01	214.29	211.64	214.53	213.27	212.9	213.69	211.28	213.39	212.08	213.59	213.09	213.05	212.36	214.26	214.76	211.88	213.45	211.4	213.43	212.83
208.76	209.62	208.95	207.98	207.53	207.6	208.8	209.29	207.98	207.73	207.94	209.31	209.57	208.05	208.25	209.06	208.6	207.23	208.54	208.77	209.04	207.33	210.49	208.11	207.91	208.76	209.44	208.29	207.96	208.93	207.87	209.78	208.9	208	208.76	208.55	207.11	208.02	209.2	209.7	208.63	207.5	209.08	207.62	208.59	210.63	208.41	209.14	206.47	208.82
208.45	208.77	209.75	209.18	208.16	209.1	210.43	207.48	209.1	209.62	208.47	209.3	208.15	207.87	209.3	208.68	208.2	209.66	209.01	208.06	207.02	207.63	207.45	207.67	208.31	208.58	207.62	208.37	206.55	209.75	208.91	208.67	208.07	208.46	206.85	208.69	209.44	207.8	208.42	208.47	208.56	209.89	209.62	209.24	208.35	206.15	208.36	208.16	209.08	207.1
208.73	207.69	206.67	208.87	207.23	207.04	208.33	207.45	207.41	206.78	207.36	208.35	207.43	206.49	208.97	206.81	207.23	206.37	208.61	206.26	208.78	208.28	207.05	207.48	207.34	208.28	205.98	208.69	207.24	206.98	207.93	207.61	206.82	207.83	209.73	207.38	206.74	209.65	206.07	207.25	208.24	207.74	207.89	206.09	208.97	209.85	208.31	206.81	209.98	207.34
208.45	208.3	206.94	206.67	207.96	208.16	206.08	207	207.2	207.52	206.7	208.52	207.56	208.18	208.35	208.84	208.57	207.32	207.2	207.2	207.67	206.69	206.72	209.1	207.54	207.32	207.7	208.91	209.3	208.59	208.87	208.16	208.74	208.06	207.49	207.99	206.45	208.22	207.96	205.81	207.88	208.54	208.68	206.94	208.59	207.49	206.23	206.31	207.69	207.71
203.53	202.16	202.93	201.07	202.38	203.09	203.1	201.07	202.07	203	203.45	199.65	202.39	203.09	201.1	202.92	200.86	203.49	201.84	203.43	201.42	202.28	202.29	202.02	203.94	203.34	203.16	201.87	201.9	203.12	203.44	201.17	202.92	203.37	202.83	202.82	202.92	202.03	203.29	204.09	202.03	202.28	202.41	201.91	202.81	202.28	202.24	201.75	202.16	202.76
212.87	209.65	212.57	211.95	211.11	212.29	210.33	212.65	211.5	211.78	213.21	210.8	211.99	210.51	211.88	212.23	211.3	211.89	213.35	212.34	211.27	211.7	211.34	211.88	211.6	212.35	210.63	209.89	210.45	211.44	211.84	212.67	210.77	212.96	212.65	210.3	212.06	211.99	209.98	211.87	210.67	211.16	211.34	212.66	212.35	211.92	211.45	212.44	212.52	210.32
212.02	212.48	210.87	211.03	212.24	212.03	212.5	213.89	211.39	210.91	210.36	212.47	209.9	211.66	211.14	211.71	213.41	211.76	213.74	212.05	211.29	212.69	211.52	212	210.49	212.24	213.31	213.27	211.95	212.77	211.55	210.79	212.74	211.63	211.62	212.25	209.81	210.26	210.52	213.27	209.42	211.77	212.52	212.06	212.25	211.31	210.62	211.47	211.95	212.28
204.42	202.93	202.25	203.69	203.93	202.38	204.24	204.64	204.39	201.81	203.31	202.26	203.72	200.97	202.25	203.85	203.25	202.75	202.78	204.09	202.89	203.1	203.04	202.89	202.67	203	202.66	203.09	203.33	203.77	203.5	203.79	202.28	204.76	202.81	203.32	204.09	203.71	204.72	202.44	203.94	202.34	202.5	203.29	203.16	203.34	204.05	203.99	203.25	202.35
207.08	206.58	206.46	207.13	206.88	206.08	205.15	206.93	207.47	207.01	205.95	205.91	206.88	204.1	206.55	207.41	205.67	205.94	206.73	206.48	206.69	206.33	205.64	206.92	206.44	206.82	205.51	205.42	206.43	206.48	206.01	206.87	205.58	205.7	206.38	207.12	205.71	207.37	206.79	206.43	207.3	207.39	205.56	205.75	205.62	207.08	206.24	206.47	207.64	206.15
204.88	203.85	206.17	205.44	205.9	204.15	203.92	204.34	204.08	204.98	204.85	203.4	204.38	204.89	204.89	203.4	204.99	204.88	205.16	206.33	203.58	204.98	204.88	204.99	206.4	204.99	204.54	205.91	205.45	206.09	203.96	205.18	205.03	203.26	204.1	204.89	204.19	204.68	204.17	205.3	205.34	205.59	205.36	205.69	206.12	204.45	205.73	204.81	204.63	204.22
212.3	211.37	211.8	210.85	212.15	211.62	211.75	211.95	212.25	211.47	211.78	211.88	211	210.99	210.99	209.7	211.3	210.94	211.07	210.73	211.01	211.48	213.14	210.96	209.98	212.34	210.28	211.73	212.69	211.42	211.71	211.6	211.68	210.42	209.95	211.99	211.9	212.76	211.67	213.66	212.46	210.8	211.88	213.27	210.93	211.65	209.99	210.82	210.23	211.19
202.28	201.84	201.72	202.9	200.01	202.1	202.86	201.31	202.24	201.7	203.74	203.39	201.22	203.8	202.05	202.93	201.34	201.2	201.97	202.96	202.25	202.31	203.13	203.48	202.73	202.54	202.74	200.89	203.4	202.22	201.54	204.24	202.83	204.02	201.15	202.81	201.76	202.38	202.35	202.44	203.1	202.6	201.61	202.3	202.76	203.13	202.68	201.45	203.76	201.56
209.29	207.93	206.36	206.22	208.28	208.31	206.8	207.56	206.98	208.74	208	207.28	208.22	207.34	208.13	206.78	206.03	207.53	208.76	206.94	209.17	207.27	207.17	206.35	208.26	206.52	207.64	205.83	208.47	206.88	206.66	206.95	207.58	206.15	207.39	208.54	206.37	206.95	207.16	207.52	207.48	208.85	206.88	207.73	208.38	208.91	207.11	206.33	209.14	205.64
210.97	210.86	211.18	212.47	210.53	214.27	211.85	211.47	212.51	213.17	211.11	213.5	213.34	212.38	210.54	212.35	215.19	211.33	212.37	213.62	213.36	211.75	211.47	212.83	211.85	210.51	212.81	211.86	212.15	213.26	212.82	210.99	212.45	213.39	212.31	213.84	211.91	214.01	212.19	210.52	214.72	213.42	213.61	213.31	211.56	213.02	211.77	211.71	212.1	213.48
213.19	212.25	209.49	211	210.72	212.79	212.92	212.57	212.14	211.75	211.89	211.86	210.35	212.86	211.53	211.81	212.53	211.41	211.91	210.72	213.62	212.64	210.58	209.43	211.99	210.78	210.16	211.24	210.17	211.52	210.75	211.02	211.59	212.07	212	212.37	212.39	210.88	211.21	212.43	211.34	212.63	213.61	209.79	212.42	211.79	210.89	210.78	213.16	212.4
208.58	208.93	207.81	208.48	207.08	207.76	207.59	207.77	208.84	208.17	207.72	208.92	207.65	208.5	207.03	206.45	209.06	208.32	207.64	209.01	208.35	206.43	206.92	207.49	206.58	209.25	206.84	209.69	209.1	207.54	208.8	208.21	208.21	209.83	206.98	207.92	209.36	208.73	206.94	208.71	208.94	207.16	209.07	208.36	208	208.33	209.74	207.73	206.73	206.31
204.62	204.57	204	204.91	205.42	203.56	204.88	202.93	203.4	202.9	204.54	204.69	203.84	203.47	202.08	204.1	205.27	202.77	204.03	203.39	203.35	205.03	203.05	203.28	203.16	203.79	204.3	202.29	203.56	204.82	203.95	203.6	204.58	203.56	203.31	202.71	203.64	205.44	203.7	204.35	204.64	202.77	205.27	204.81	203.44	203.82	204.11	202.8	203.47	204.84
213.05	211.22	211.92	211.35	211.26	210.89	212.38	213.21	211.18	212.85	211.76	212.75	211.11	210.72	213.23	212.6	210.85	211.81	212.23	211.32	210.91	212.71	211.78	210.63	212.71	211.25	213.97	211.62	211.76	211.06	212.14	212.1	212.01	211.65	211.34	210.27	213.55	211.97	211.45	211.95	211.76	211.64	212.09	213.15	212.09	213.38	211.38	210.96	211.72	210.94
207.47	209.53	206.51	207.9	207.62	208.28	209.41	208.34	209.51	207.18	207.42	208.14	207.29	209.56	208.63	209.4	206.27	207.36	207.45	207.55	207.94	206.56	207.37	207.98	207.37	207.48	208.48	207.7	207.9	207.42	206.42	208.34	209.03	207.14	207.98	208.64	206.77	206.88	207.29	205.34	207.42	206.99	207.63	208.83	208.44	205.43	207.4	207.16	207.23	208.21
199.09	199.1	200.47	197.56	200.47	199.52	199.51	199.67	199.25	199.52	200.32	199.39	199.81	198.99	199.49	198.86	199.63	199.53	198.91	198.99	198.11	198.43	200.16	198.57	199.18	198.55	200.14	199.97	199.31	199.52	199.84	199.4	198.87	200.25	199.77	198.73	198.7	198.26	197.46	197.23	198.61	199.66	198.25	201.1	199.63	199.4	198.79	200.42	200.18	198.36
210.11	211.05	212.56	210.34	212.22	211.87	211.84	210.95	211.07	210.9	211.64	212.01	211.83	211.74	210.62	212.28	210.23	211.34	212.3	210.85	210.06	211.11	212.16	211.42	209.76	212.53	213.01	211.1	210.82	211.42	211.38	211.91	210.76	212.58	212.05	211.13	211.73	211.18	211.87	212.1	210.82	213.16	210.94	212.52	211.34	211.06	211.98	211.04	210.41	211.55
194.81	195.31	194.88	194.77	194.93	197.29	194.36	195.29	194.51	194.3	194.21	194.19	195.79	195.33	196.15	195.44	195.32	195.25	195.04	195.41	196.01	196.58	195.17	194.5	193.84	197.48	194.81	194.34	193.72	195.11	194.47	194.47	195.19	195.69	194.09	195.56	195.18	195.88	196.63	196.09	194.64	196.19	195.95	195.93	195.56	195.12	194.27	195.47	194.26	196.7
212.07	212.07	211.93	211.05	213.14	211.44	210.02	210.96	212.12	212.81	211.38	211.16	210.76	211.42	210.93	212.57	210.85	212.31	211.15	210.42	211.67	210.88	210.07	211.74	212.41	212.79	211.76	212.73	210.6	211.42	210.46	212.14	211.43	212.36	211.27	212.01	211.11	211	210.15	212.35	211	211.49	211.54	211.14	210.32	211.8	210.52	212.59	212.44	212.16
200.62	201.06	199.12	199.49	197.77	199.26	200.43	199.49	199.93	198.85	200.01	199.24	199.74	198.98	199.18	200.14	198.9	198.71	197.87	200.62	198.61	199.31	199.76	199.07	199.21	199.58	199.42	198.99	198.65	200.46	198.91	199.38	198.11	198.17	199.8	200.43	200.68	199.01	199.09	199.08	199.77	199.38	199.4	199.93	199.17	199.16	198.68	198.45	198.04	198.88
202.67	202.72	203.46	203.05	203.11	202.67	202.25	202.75	202.67	201.49	202.94	201.89	201.03	202.31	201.52	203.88	203.37	204.22	202.86	203.3	202.87	201.42	202.22	203.96	201.9	203.41	201.79	203.07	201.82	203.75	202.06	201.74	202.79	202.48	203.06	201.9	202.65	204.03	203.93	203.38	201.9	202.19	202.1	202.6	203.81	203.11	202.35	202.4	201.72	200.48
203.68	205.02	203.69	203.96	204.32	203.54	203.9	202.33	203.1	204.49	204.38	202.7	204.22	203.45	203.82	202.71	204.13	202.34	201.86	203.02	205.41	204.01	202.17	203.47	203.04	202.39	204.16	203.09	204.63	202.14	203.24	203.5	203.56	203.49	204.05	203.56	203.72	204.76	203.28	204.65	203.63	203.91	205.7	203.11	203.88	202.9	202.45	203.55	203.13	206.44
206.64	207.45	207.73	208.96	207.9	208.46	208.22	207.82	207.58	208.83	206.82	207.05	207.63	207.74	207.06	208.04	206.4	207.65	207.18	207.36	207.02	207.4	207.19	206.71	208.22	207.58	207.18	206.79	208.86	207.58	207.28	207.84	207.78	207.46	206.55	207.65	207.99	208.11	207.4	207.58	209	207.19	207.37	207.2	207.06	207.5	208.94	208.32	205.62	207.5
208.16	207.97	210.21	208.3	209.58	209.72	207.84	207.51	207.23	209.55	208.78	208.56	210.66	209.29	208.62	208.74	209.83	210.13	209.6	208.24	209.86	209.97	208.67	206.95	210.07	208.66	209.52	207.92	209.53	208.81	208.79	208.14	208.91	208.73	208.7	208.61	209.33	209.79	207.93	208.14	209.22	210.66	207.34	208.82	208.49	208.61	208.03	209.64	207.86	209.01
195.49	196.19	194.12	194.39	194.21	194.79	195.23	193.91	194.54	194.36	192.97	196.65	194.23	193.83	194.22	195.43	195.56	193.62	194.47	195.01	194.08	192.86	194.19	195.24	193.61	193.2	193.97	192.58	193.76	195.75	193.78	195.02	194.04	194.94	195.28	193.92	194.01	193.68	193.42	195.07	194.26	193.7	194.51	194.07	195.13	194.44	195.26	194.58	194.08	194.27
209.06	208.41	209.43	209.38	209.57	209.97	210.04	209.58	210.29	210.55	207.46	210.45	207.9	210.82	211.04	209.98	209.41	209.93	210.66	207.79	208.78	209.28	209.1	209.99	209.61	210.53	210.6	210.06	208.21	209.44	208.1	208.37	209.84	209.53	209.55	209.24	210.8	210.42	208.75	209.56	208.37	210.85	210.87	210.48	208.38	210.08	208.28	210.6	209.24	210.68
203	203.65	203.5	204.07	203.43	204.41	202.33	204.15	201.69	203.13	203.33	203.6	203.37	204.45	202.88	202.56	202.08	203.67	203.67	202.44	203.04	203.46	204.14	203.86	204.44	203.69	204.37	202.54	203.27	204.57	204.24	203.35	203.01	203.03	202.74	202.8	203.64	203.43	204.2	202.13	201.98	202.79	203.38	204.38	205.43	202.39	203.48	204.48	203.09	203.21
193.94	196.6	195.45	194.21	195.48	195.05	194.51	195.54	195.76	194.86	196.95	195.46	196.88	195.91	195.11	195.59	195.98	195.1	194.98	195.51	195.74	194.72	196.39	195.1	195.63	195.04	194.79	193.43	194.64	194.18	194.64	194.94	197.46	196.14	195.68	195.38	195.08	194.84	196.5	194.09	195.97	195.03	192.73	195.2	193.44	196.53	195.69	194.74	195.44	195.52
210.52	211.12	211.62	212.2	211.47	213.34	211.89	211.69	211.47	211.69	211.17	211.04	211.64	211.78	210.98	213.05	211.98	211.89	210.93	211.23	210.43	212.69	210.95	213.11	212.74	211.46	211.85	212.03	212.07	210.9	211.77	212.42	211.38	210.75	212.11	212.02	211.06	211.41	212.13	210.57	211.86	212.76	211.2	212.23	212.56	210.67	214.91	213.62	213.14	212.77
200.15	199.99	199.36	198.55	199.85	198.85	201.58	199.11	199.46	199.37	198.46	199.64	199.48	199.76	199.59	199.24	198.22	199.76	200.54	199.78	199.82	199.78	198.56	199.51	199.77	199.21	198.29	200.1	199.06	198.81	200.46	199.12	199.15	197.05	200.05	200.12	200.24	197.12	199.51	198.44	199.22	198.17	199.49	200.57	200.53	200.27	198.44	201.04	199.27	200.25
211.8	213.92	211.79	212.8	212.73	211.72	212.14	214.01	212.36	211.72	212.41	211.85	210.7	212.23	213.45	212.6	213.1	211.99	211.31	211.59	213.52	211.09	213.79	210.97	213.22	213.26	213.68	212.57	213.4	212.42	212.71	214.29	212	213.52	213.4	211.58	213.2	212.94	211.41	212	212.98	214.02	212.39	212.61	212.38	211.24	212.09	210.42	212.29	214.46
200.92	200.78	199.51	199.69	200.17	200.35	200.16	201.32	200.54	199.4	198.27	200.36	200.4	200.4	200.32	200.37	199.33	200.97	201.94	201.42	202.03	200.06	199.99	199.56	201.07	200.11	202.59	201.34	199.31	199.66	200.35	199.99	200.93	200.02	200.28	198.66	200.7	200.72	199.6	200.13	199.03	201.66	202.26	200.27	201.67	201.44	199.36	201.5	201.74	199.6
213.13	211.27	210.97	212.07	211.43	210.96	210.74	211.24	210.93	211.1	210.5	210.33	211.82	212.96	211.49	211.43	212.22	211.91	212.95	211.43	211.65	209.93	212.6	211.91	210.74	213.09	210.63	210.39	213.08	214.23	211.37	212.01	212.7	211.64	212.04	212.06	212.6	212.3	211.47	213.04	211.21	211.79	212.08	211.49	210.14	211.22	212.73	212.72	211.11	211.37
207.86	207.05	207.12	209	207.48	208.56	206.1	206.53	207.38	209.17	207.96	208.35	207.63	208.28	206.92	207.66	208.64	206.48	207.35	207.85	207.29	207.83	207.98	209.04	207.54	207.04	208.18	207.08	206.45	206.76	207.97	206.26	208.34	208.79	209.54	207.85	206.22	207.34	207.74	207.89	208.98	207.31	206.74	209.22	208.05	207.24	206.99	207.24	206.55	206.63
206.63	208.25	207.41	207.48	209.46	208.7	208.6	208.61	207.49	208.33	209.66	210.8	208.23	208.67	211.09	208.37	207.14	210.22	209.95	209.72	208.26	208.92	208.58	207.37	209.87	210.68	209.04	208.32	209.6	209.07	208.4	209.41	207.07	207.29	208.21	209.39	208.16	209.38	208.77	208.6	209.45	210.58	208.23	207.01	207.84	209.03	209.14	208.3	207.66	206.49
200.56	198.1	199.74	198.48	198.77	197.38	200.05	197.65	198.51	198.56	197.52	197.38	197.5	198.36	199.1	197.18	199.21	198.54	196.66	199.2	199.7	199.59	198.36	196.88	197.67	198.97	198.04	197.84	199.02	199.36	198.35	200.21	198.45	198.92	198.6	198.84	198.66	198.6	198.64	199.36	199.73	198.5	197.43	199.32	197.77	198.52	197.78	199.66	200.74	199.03
206.3	208.94	209.38	207.84	208.69	208.23	207.02	208.06	206.84	208.06	207.43	208.04	210.02	206.8	206.91	208.8	206.6	206.88	207.98	208.7	207.19	207.29	207.98	208.02	207.04	207.22	208.73	206.78	206.06	208.33	207.1	206.95	206.63	208.69	206.07	208.45	208.51	208.99	207.87	208.14	208.43	208.8	208.34	208.24	208.82	209.11	207.45	206.81	206.91	206.6
206.54	206.66	208.37	207.93	206.78	208.18	208.09	208.67	206.94	206.6	207.65	208.19	208.85	207.82	207.36	206.84	206.63	207.54	207.22	208.95	207.66	206.58	207.52	206.75	208.26	207.43	207.68	207.41	208.12	207.61	206.72	205.23	207.13	207.39	207.9	210.43	205.54	206.96	208.39	208.47	208.69	207.08	208.73	206.59	208.97	207.86	207.41	209.45	207.3	207.9
201.44	201.2	201.05	200.27	201.09	201.34	199.96	202.28	202.08	200.62	201.35	201.32	200.2	200.49	199.49	200.05	200.94	201.23	200.77	202.42	201.73	200.44	201.49	201.73	202.02	202	201.24	201.73	201.32	200.84	200.79	201.42	202.46	200.99	200.58	200.61	202.02	200.92	201.34	202.4	199.44	200.45	200.47	201.22	201.19	200.94	200.57	201.38	200.16	199.56
199.68	201.07	200.36	199.18	198.16	201.09	198.7	200.16	199.62	199.79	200.9	199.63	200.73	200.89	199.36	199.99	199.8	201.07	199	199.34	200.82	199.99	199.99	199.14	199.88	200.43	201.48	199.72	201.35	202.03	200.46	199.81	200.51	201.28	200.3	201.55	201.16	200.63	199.18	200.9	199.45	199.31	201.32	200.43	201.78	200.18	199.49	200.93	200.11	201.09
202.84	202.71	202.79	204.22	204.38	204.07	203.01	202.9	203.46	203.84	203.06	203.7	204.27	202.97	202.82	203.05	203.23	202.71	202.93	202.45	202.58	201.68	202.65	202.11	203.54	202.57	201.96	203.76	202.75	203.07	203.52	203.06	202.89	204.56	203.38	202.55	203.29	202.86	203.1	201.19	203.02	204.12	204.33	202.67	203.66	202.48	203.39	203.34	203.43	204.49
213.06	213.23	211.89	212.73	211.77	212.09	211.54	212.18	213.45	211.82	212.21	213.61	212.89	212.44	212.11	212.24	212.62	212.88	213.33	213.26	211.31	213.03	213.13	211.78	210.51	213.12	213.06	213.03	212.3	212.82	211.83	212.03	211.74	212.96	212.58	211.98	213.49	213.14	210.25	211.36	213.96	210.84	212.11	212.42	211.28	213.96	211.34	210.22	212.79	212.29
205.53	207.51	206.82	206.83	205.92	206.77	207.14	206.67	207.14	206.69	207.07	206.11	205.82	207.25	206.95	208.62	205.36	205.78	206.53	206.98	206.26	206.61	206.57	205.61	207.42	206.28	207.8	206.05	205.17	206.2	205.77	205.86	206.25	207.31	207.31	206.44	205.53	205.65	206.66	205.44	206.91	206.84	206.69	207.63	206.87	206.17	206.49	206.17	207.1	206.98
209.4	209.11	210.55	209.76	209.2	210.3	209.07	208.74	208.12	209.27	208.01	209.36	208.56	208.46	210.01	209.04	209.68	208.97	208.54	210.47	209.88	209.85	210.56	211.33	210.48	209.04	210.14	210.11	209.75	210.44	209.48	209.92	210.34	209.99	209.88	210.11	209.94	210.13	209.16	211.34	210.22	210.64	209.33	209.39	210.99	210.12	208.75	209.66	210.04	209.83
216.6	216.54	216.57	216.98	217.07	218.02	217.91	216.67	217.43	217.09	218.17	216.41	217.8	216.02	216.7	216.57	217.17	215.88	216.31	217.68	215.79	215.56	216.3	217.41	216.67	217.81	217.28	216.62	216.52	217.8	217.48	217.27	216.97	216.74	214.91	216.88	216.04	216.72	216.36	217.32	217.22	218.04	217.47	216.74	217.53	218.08	217.15	218.12	216.77	216.83
194.69	194.77	193.35	192.24	195.88	194.69	194.28	194.72	194.64	195.06	193.16	193.99	194.46	193.84	194.58	194.88	193.77	194.57	194.08	195.28	194.67	192.96	194.86	193.91	193.85	193.59	195.53	195.59	193.89	193.56	196.37	195.22	194.66	192.56	193.16	194.07	193.65	193.37	194.18	193.54	192.79	194.16	194.18	193.95	193.89	194.6	194.33	195.29	193.53	194.94
215.05	212.36	213.93	213.5	212.46	215.12	214.95	215.12	213.12	214.54	213.57	215.41	214.55	212.83	214.98	213.18	213.76	213.79	215.26	214.91	213.81	214.17	213.6	214.22	214.09	212.88	212.3	214.39	213.62	212.84	213.29	213.42	213.95	214.53	215.61	212.41	213.29	213.59	213.89	212.91	213.49	214.47	214.05	216.29	212.25	215.54	215.71	215.8	213.15	213.92
208.88	209.36	209.53	209.11	209.14	209.73	208.29	209.44	207.56	207.97	209.29	209.71	207.96	208.65	210.31	209.01	209.79	207.74	207.76	208.39	209.82	209.31	208.63	208.1	208.15	208.97	209.3	209.75	208.63	208.32	207.31	208.54	208.61	207.96	207.46	208.01	207.65	209.71	210.69	209.15	207.58	209.16	206.83	208.96	209.37	208.96	207.92	209.17	209.72	208.6
197.57	198.6	199.21	198.2	199.06	197.22	199.26	198.68	195.19	197.22	197.15	198.62	198.85	197.35	196.26	196.86	197.05	197.18	198.42	199.71	198.42	196.71	198.88	197.89	198.51	197.44	197.63	197.66	197.48	197.88	196.95	199.03	198.19	198.33	197.44	197.56	197.21	198.87	199.18	198.91	198.79	198.04	198.9	196.53	198.57	197.11	197.49	197.32	198.41	197.44
202.31	201.97	203.53	203.01	202.71	203.05	204.11	203.29	202.96	199.97	202.61	203.57	201.37	202.04	203.03	202.74	202.21	202.26	202.05	201.22	201.37	201.47	202.69	202.32	201.49	203.48	202.75	201.92	204.71	204.46	201.29	203.34	202.6	201.94	201.62	202.04	202.31	204.08	201.27	201.71	203.5	202.36	202.23	203.36	202.1	204.52	201.5	203.12	202.84	203.34
208.05	207.23	207.43	206.55	208.33	206.95	208.77	208.11	206.78	207.86	208.88	207.59	207.04	208.01	208.18	207.6	208.82	205.84	208.06	208.4	207.95	208.57	208.36	208.34	206.42	208.58	207.24	207.57	207.3	206.56	207.75	206.62	206.3	207.88	208.07	207.82	207.34	206.38	209.74	207.54	207.72	207.77	208.07	206.55	205.37	206.54	207.55	207.75	208.17	207.46
210.41	209.71	209.54	209.08	207.66	209.65	208.71	209.05	209.29	207.82	209.3	207.75	208.4	208.93	206.76	209.28	209.8	209.59	208.04	209.25	209.91	208.23	208.28	210.15	208.42	208.29	209.66	209.43	207.47	209.04	209.47	207.16	209.42	209.4	207.62	208.86	209.87	208.03	210.29	209.25	210.34	207.92	209.62	209.22	208.18	208.88	209.3	211.17	209.03	209.43
199.03	200.38	199.65	200.36	200.27	198.29	199.49	199.32	199.42	199.64	199.52	200.46	199.7	198.91	198.67	197.53	199.41	200.04	199.3	198.8	198.59	199.44	201.52	200.81	199.15	198.54	200.48	199.89	200.32	199.16	201.25	199.42	201.06	199.4	199.4	197.42	198.41	199.16	199.02	198.79	199.68	199.42	197.93	199.15	200.74	198.15	200.17	200.29	200.71	199.65
208.33	207.08	207.89	208.71	208.14	207.55	210.36	207.22	206.93	207.73	208.09	208.6	209.51	208.91	207.05	208.76	209.8	208.98	207.83	207.93	212.03	209.14	209.42	208.44	209.5	208.94	209.35	209.59	208.32	206.64	208.83	209.99	208.64	209.17	210.07	208.92	208.04	207.61	210.2	208.73	206.49	209.05	207.78	208.83	209.5	209.12	208.33	209.12	207.75	208.28
207.82	208.69	207.11	207.12	206.98	208.64	207.79	206.71	207.98	207.48	207.05	207.72	207.19	208.25	207.29	207.54	208.39	207.97	207.61	207.43	206.21	206.82	208.96	208.65	208.8	207	207.01	207.04	208.24	208.18	207.97	208.51	208.37	207	208.38	208.17	206.57	208.57	207.21	209.3	207.03	206.37	207.73	207.58	208.31	207.25	208.03	207.62	206.82	207.75
199.49	199.96	200.31	198.83	197.65	199.07	199.98	200.52	198.9	199.46	199.79	197.31	200.06	199.87	198.96	198.5	200.2	197.63	199.3	198.82	198.02	201.57	200.3	198.42	199.87	198.29	199.4	200.3	198.66	199.92	198.26	199.52	199.28	199.35	198.31	197.22	196.93	198.87	201.16	199.1	199.48	199.24	199.39	198.99	199.28	201.12	199.99	200.2	198.48	198.54
205.05	205.27	206.52	205.66	207.52	205.48	203.57	203.78	205.4	205.11	207.23	204.12	206.74	204.18	204.43	203.66	204.54	204.54	205.49	203.41	203.32	204.23	203.6	204.18	204.38	207.27	205.16	205.52	205.42	204.24	204.48	207.27	204.45	204.18	204.71	205.8	205.69	205.48	204.23	205.2	205.32	205	204.55	206.43	205.14	204.03	205.12	204.75	205.42	204.39
209.83	209.45	208.93	210.39	209.28	210.89	207.31	209.91	209.85	209.09	210.21	208.29	209.64	209.46	209.61	208.62	209.03	209.4	209.63	209.41	209.52	208.41	210.51	209.04	209.89	209.6	207.44	211.49	210.14	210.06	210.94	209.91	209.77	209.4	209.29	208.5	207.87	209.94	209.39	209.84	209.79	209.81	209.59	209.99	211.76	209.75	207.42	209.52	209.61	210.83
200.46	200.28	199.28	201.02	202.26	201.23	200.39	200.13	200.15	199.25	200.22	199.2	199.51	200.84	200.31	199.69	200.53	199.68	200.44	201.29	200.6	199.52	199.98	199.81	199.39	200.04	199.69	200.18	200.46	200.82	199.99	201.72	199.79	200.33	199.76	199.72	200.69	200.46	199.14	199.43	199.94	199.09	200.58	200.94	200.56	200.01	200.28	199.27	200.24	198.27
218.34	217.1	218.33	217.71	217.95	217.95	217.83	217.55	218.33	217.09	219.52	217.76	217.54	218.57	218	216.82	218.39	218.41	218.32	216.44	218.48	217.82	217.47	217.9	217.02	216.97	217.71	218.14	219.07	219.25	217.78	217.72	219.31	217.28	218.76	218.27	218.11	217.42	216.81	217.58	218.71	216.05	216.63	216.93	216.7	218.64	217.96	217.46	218.55	218.22
205.86	205.31	205.54	206.71	207.17	206.54	206.28	206.63	205.41	207.6	206.66	205.3	206.69	205.34	208.48	206.96	206.23	206.34	207.09	207.08	206.92	205.92	207.34	206.72	206.91	205.16	205.52	205.86	206.05	205.06	206.75	207.8	205.15	207.66	208.1	206.27	207.67	204.38	205.85	206.5	206.19	206.24	206.59	206.41	205.69	206.97	207.04	206.77	206.45	206.64
208.14	209.64	211.91	209.41	209.79	208.16	210.46	210.11	208.12	209.04	209.83	210.4	211.08	209.29	210.57	209.24	210.6	211.21	208.74	211.44	210.39	208.88	211.01	209.62	209.88	209.4	210.31	209.76	210.46	209.86	209.35	208.5	211.14	210.92	210.32	207.94	209.09	209.6	208.94	210.17	210.08	209.1	211.2	209.82	211.9	207.62	209.46	210.57	208.89	209.17
215.87	217.14	217.47	215.99	216.96	217.6	216.85	217.95	217.04	217.19	216.23	216.58	217.91	217.29	217.72	216.33	216.49	217.6	217.12	216.82	216.38	217.32	217.59	217.18	217.32	215.5	217.67	217.73	218.82	216.14	216.43	216.71	214.62	218.37	217.31	216.55	217.46	215.73	216.54	217.12	217.51	216.85	215.22	216.74	217.79	216.61	216.28	218.02	218.05	217.67
211.62	212.7	211.57	212.24	212.85	213.19	213.86	213.47	214.07	214.32	212.79	213.73	212.89	211.65	212.58	214.36	213.44	211.72	213.94	213.36	212.81	212.1	213.33	212.68	212.68	212.05	213.49	213.18	212.9	213.75	214.19	212	213.58	212.56	213.08	213.01	213.98	213.76	212.5	213.59	212.44	213.11	212.31	213.63	212.67	213.27	214.5	213.72	213.33	212.67
192.32	195.07	193.03	193.82	194.25	194.37	194.79	193.47	193.48	194.27	193.28	193.34	193.17	196.12	192.67	194.57	194.67	194.81	193.38	193.4	193.64	194.43	193.28	194.36	194.96	194.63	192.84	194.6	194.61	192.77	194.66	194.28	196.47	192.72	194.09	194.94	193.53	193.75	194.87	193.94	194.97	194.34	194.59	196	193.93	195.32	193.82	195.22	192.61	194.29
206.26	208.63	207.39	208.03	207.97	207.65	208.31	207.25	208.78	208.72	208.8	207.43	207.56	208.22	207.27	209.2	208.76	206.52	207.5	209.42	207.68	205.81	207.03	207.7	207.98	208.61	208.53	208.89	207.84	207.74	209.31	207.26	207.55	209.43	206.27	207.4	208.55	207.48	206.92	208.76	206.54	206.68	207.03	208.51	206.87	207.7	207.83	206.93	207.81	207.35
199.14	200.71	199.6	199.86	198.66	200.42	200.85	199.86	199.34	200.54	198.02	200.49	200.29	199.51	199.07	200.52	199.11	200.74	200.05	198.67	199.8	198.26	200.12	200.2	199.27	200.31	199.87	199.53	199.23	198.97	198.83	200.9	199.48	198.97	199.47	198.12	199.52	198.23	199.1	199.23	200.33	199.45	198.26	200.47	200.3	199.24	200.06	198.51	199.68	197.47
208.74	208.09	208.09	206.13	207.54	207.8	207.81	208.33	207.37	209.39	208.21	207.09	207.01	207.83	207.12	208.01	208.05	208.27	209.62	209.37	207.7	208.27	205.91	207.84	207.69	209.32	206.56	207.74	208.44	208.32	206.2	207.93	208.15	207.52	208.61	205.95	209.06	208.69	206.67	206.85	208.36	208.42	205.96	207.05	207.67	208.47	207.02	209.62	205.99	209.88
206.25	208.79	208.55	207.98	207.41	208.75	208.45	206.25	207.48	207.85	207.98	207.46	206.47	209.72	208.95	208.5	207.77	208.29	208.22	207.98	207.86	208.29	208.23	206.58	208.16	206.4	206.96	209.3	207.03	206.99	207.12	207.09	209.94	206.92	208.45	207.68	208.63	207.81	206	207.71	207.72	209.23	206.92	208.23	207.93	208.23	208.19	208.38	208.12	206.82
210.95	212.91	212.37	210.53	211.39	211.98	211.73	213.46	210.59	211.7	212.44	211.56	209.99	211.97	210.98	211.88	209.46	211.13	211.9	210.56	211.97	211.57	212.91	213.43	211.03	212.95	212.35	212.47	210.99	213.58	211.67	212.87	211.95	212.18	211.34	212.74	211.42	211.13	213.03	211.94	212.86	212.03	211.14	211.71	211.4	211.7	210.91	211.48	211.56	213.51
208.76	210.35	209.68	210.03	210.42	208.64	208.74	209.11	207.95	210.88	209.23	209.81	210.22	209.18	208.67	209.94	210.18	207.4	208.81	208.85	209.11	211.62	208.07	206.62	208.84	208.75	210.3	210.67	208.18	208.82	209.73	209.81	210.57	208.83	209.46	210.6	208.1	209.11	209.1	209.58	209.37	209.29	208.87	209.35	208.58	207.48	209.79	209.75	209.2	208.72
205.95	206.66	205.93	205.26	207.28	208.13	207.98	207.54	207.36	206.46	206.13	208.15	206.52	207.15	204.45	206.14	205.77	205.84	206.05	207.36	207.25	205.12	208.38	206.13	204.48	205.32	204.97	205.27	207.4	205.36	207	206.09	206.42	206.45	207.99	206.68	206.21	205.79	207.39	206.64	205.55	206.54	206.53	205.76	206.85	204.33	206.43	206.03	207.42	204.3
207.21	208.05	208.58	208.11	209.41	208.54	207.81	207.96	209.88	209.02	207.41	207.78	208.44	208.61	209.2	209.74	208.91	208.23	208.36	208.71	210.91	207.13	209.14	207.85	209.31	208.59	209.42	207.85	210.33	207.58	206.16	208.14	208.13	211.51	208.82	209.34	209.99	208.65	208.17	209.43	208.92	208.55	208.34	209.15	208.43	208.71	209.1	207.37	209.59	208.02
209.16	209.28	206.73	206.73	206.72	207.7	208.63	209.05	208.67	207.01	206.34	207.05	207.27	208.29	206.6	207.04	206.88	208.05	206.66	208.76	208.4	207.73	208.15	205.86	206.82	207.59	207.32	207.95	207.95	207.13	207.92	207.05	207.11	207.75	207.83	207.29	206.64	208.7	208.71	207.42	207.71	205.94	207.76	207.23	205.76	208.05	208.52	207.41	206.66	208.51
208.78	209.51	209.29	209.87	210.25	208.84	209.38	208.87	209.23	208.91	211.18	207.97	210.04	210.66	207.39	208.54	209.87	209.98	209.7	209.92	209.47	209.89	209.66	208.23	210.87	208.35	208.83	208.44	208.69	211.55	209.45	209.09	207.6	209.28	208.41	209.56	209.49	209.57	210.52	208.91	209.65	208.86	209.72	210.43	210.43	211.08	210.36	210.87	209.52	211.69
208.02	207.77	207.87	208.41	208.13	207.65	209.13	208.54	208.79	208.23	206.32	209.28	208.37	208.58	208.33	208.61	207.82	209.57	209.89	207.73	210.26	206.64	208.35	208.29	209.95	207.99	208.86	207.14	209.13	209.41	209	208.29	209.22	208.51	208.12	206.02	208.35	209.65	208.48	208.06	207.74	208.39	207.55	208.19	207.37	207.04	208.09	206.75	207.73	209.12
209.6	207.83	207.74	206.81	210.52	209.79	209.79	207.71	209.6	209.55	208.88	209.7	208.69	208.69	208.75	207.99	207.73	207.9	209.9	208.14	207.71	207.48	209.96	208.9	207.43	208.31	210.38	209.41	207.75	209.97	208.56	208.17	208.12	208.44	209.81	209.22	207.99	207.5	208.35	208.99	207.84	208.19	209.6	209.15	209.96	208.03	209.2	208.86	208.26	209.66
212.62	212.19	211.12	213.04	212.15	210.12	211.79	210.54	211.22	212.7	212.3	209.28	212.43	210.17	211.32	211.84	212.52	212.05	211.96	210.04	211.04	211.34	208.97	211.38	211.55	212.17	211.45	210.55	211.93	211.95	212.96	211.53	212.16	211.38	212.15	213.24	212.54	211.6	209.91	211.72	211.5	213	211.92	212.21	209.43	210.92	212.68	212.58	210.87	212.5
210.96	211.54	211.12	211	212.02	211.08	211.96	211.97	211.43	210.4	211.38	211.01	211.72	211.91	211.22	213.6	211.77	210.26	211.89	211.53	210.79	210.43	211.1	210.84	211.69	212.36	211.97	211.44	211.1	212.99	211.35	210.26	210.3	211.85	210.15	212.17	211.78	210.55	210.85	212.66	213.42	210.38	211.21	212.22	211.82	211.97	212.86	210.47	213.15	211.41
212.12	210.37	211.79	211.92	212.23	210.92	211.83	211.35	212.69	210.06	211.28	211.4	213.06	212.17	212.29	212.56	211.64	212.04	211.32	211.56	212.66	212.33	212.45	212.04	211.14	210.68	211.47	212.29	213.14	211.19	211.26	211.29	211.59	209.91	210.83	210.41	211.44	211.74	210.87	211.21	211.8	211.64	212.04	212.89	212.28	212.53	211.34	211.93	212.44	211.13
206.1	203.22	205.11	205.16	205.96	204.82	205.36	204.25	205.41	205.38	204.54	204.67	203.79	205.44	203.87	204.88	206.32	205.7	204.27	205.71	205.13	205.85	204.68	204.44	203.97	204.16	205.65	204.61	204.38	202.94	204.44	205.19	205.27	203.84	204.03	204.53	204.16	203.2	205.01	204.72	205.65	205.34	205.2	206.08	205.1	204.65	205.94	205.8	203.89	204.13
202.08	203.58	201.32	202.77	202.44	203.26	202.78	202.74	202.01	203.27	204.7	202.41	203.28	201.98	202.97	202.7	202.36	202.17	204.36	203.68	202.15	203.05	203.83	203.39	200.75	202.79	202.45	202.63	201.58	202.48	203.28	204.12	201.97	203.3	202.97	202.54	201.68	201.76	202.18	201	204.35	203.26	202.74	204.31	202.62	203	202.09	202.75	203.2	202.53
201.43	201.69	203.07	202.19	202.05	202.46	202.31	202.14	203	203.23	203.99	203.03	201.67	202.23	202.68	203.69	200.98	202.37	203.77	202.8	203.3	202.09	200.95	201.22	201.33	202.3	203.22	202.57	202.21	203.82	201.27	203.41	202.43	202.74	202.6	200.94	200.97	201.85	203	202.57	202.66	201.13	202.12	202.69	202.01	203.91	203.17	202.23	202.84	202.3
207.06	206.8	207.02	208.57	207.64	206.86	207.81	207.84	210.11	205.86	208.12	207.85	208.96	207.68	207.73	207.01	209	207.74	207.22	208.84	207.01	208.6	207.36	207.45	206.63	207.31	207.19	207.21	209.16	206.26	207.26	209.24	208.77	207.56	207.76	207.32	210.18	207.1	205.92	208.04	208.14	208.49	207.64	207.59	208.18	207.41	207.84	206.89	207.23	208.88
207.41	209.49	208.36	208.59	208.1	208.11	208.68	208.17	208.81	208.27	209.12	208.73	210.12	207.48	208.81	207.73	207.65	208.83	207.85	209.01	208.16	209.1	209.65	209.68	207.94	208.8	208.9	208.62	209.29	208.33	208.69	208.3	207.93	209.52	208.99	207.44	207.24	209.29	208.36	208.69	208.84	209.67	210.16	208.78	209.73	208.62	209.55	209.43	208.22	207.29
201.71	201.87	200.99	201.71	202.21	201.17	202.22	200.58	201.79	201.05	201.59	200.87	201.53	200.91	200.27	200.41	200.06	202.49	200.84	200.48	200.59	202.16	200.07	201.65	201.14	199.57	201.94	199.77	202.91	202.29	199.74	201.76	199.72	201.61	200.64	200.07	202.64	202.28	200.11	200.6	201.59	200.43	200.58	201.57	200.67	200.29	201.86	201.8	200.86	201.81
202.6	202.22	203.91	202.85	202.96	202.17	203.05	204.86	203.75	203.35	202.52	203.65	203.85	204.09	202.82	202.78	204.31	202.05	203.35	203.57	204.53	203.11	203.48	202.96	203.23	203.12	203.55	203.12	203.4	203.07	202.78	203.96	204.62	203.73	202.48	203.05	203.67	203.57	202.85	203.72	202.42	202.27	203.66	201.9	203.27	202.52	204.17	203.78	204.89	203.3
211.93	212.16	212.97	213.36	211.3	211.23	211.08	212.15	212.25	212.9	211.26	212.89	210.54	211.95	210.83	212.56	211.49	212.78	212.98	210.71	211.86	212.13	212.36	211.97	211.7	212.76	211.01	211.88	213.59	212.07	211.94	210.95	212.01	209.62	212.96	211.66	212.29	210.67	212.95	210.94	212.27	211.36	209.61	210.9	211.95	210.86	211.48	212.82	211.95	213.04
204.6	204.67	204.71	204.39	203.37	204.29	202.62	204.17	203.19	204.03	206.43	202.23	201.96	203.18	203.52	203.4	203.24	203.7	203.4	203.35	204.18	204.81	203.33	203.36	203.81	204.62	205.29	203.73	204.87	202.7	204.18	202.97	205.43	203.24	204.12	203.31	206.32	203.14	204.04	204.75	202.6	204.87	204.94	203.43	205.45	202.85	202.61	203.28	203.73	204.54
199.18	199	198.99	199.86	201.03	200.25	198.84	200.72	200.61	201.02	199.43	199.5	200.56	199.67	201.06	199.98	200.41	200.51	198.26	200.96	199.4	198.96	200.26	200.28	201.04	201.35	200.24	199.22	201.17	200.96	200.94	200.05	201.05	199.93	200.62	201.16	201.09	200.23	199.24	201.45	198.9	201.54	202.03	199.48	199.72	199.98	199.97	199.47	201.58	201.17
197.37	199.86	199.56	198.03	200.79	198.56	199.12	198.55	199.89	199.65	198.66	199.52	199.58	199.1	200.62	201.58	200.6	200.33	199.34	199.12	198.37	197.43	200.76	199.81	198.78	199.52	198.48	200.19	200.64	198.69	199.07	198.25	201.31	199.9	199.87	198.57	200.46	200.47	198.67	199.2	200.62	200.07	198.53	200.11	199.52	198.16	199.79	199.31	199.63	199.99
199.88	197.91	200.32	200.71	199.56	199.22	199.83	198.79	200.53	199.82	201.06	198.52	199.25	199.68	198.2	199.83	198.95	199.12	200.2	200.33	199.2	198.67	200.12	198.37	198.86	199.69	199.45	197.88	199.17	199.58	200.44	199.28	200.76	198.07	200.88	198.96	198.9	200.66	200.7	198.87	200.61	199.22	199.44	198.14	198.57	199.36	199.78	197.88	200.76	199.55
202.48	200.56	199.92	200.14	200.37	201.27	200.45	200.2	200.98	200.1	199.13	199.24	199.25	202.15	199.97	198.86	200.2	201.47	199.02	200.31	199.22	200.18	201.72	199.61	199.67	200.2	200.22	199.54	199.29	199.84	201.42	201	199.56	199.99	200.5	200.16	200.81	201.35	201.38	200.35	199.66	199.34	200.81	200.46	200.04	199.73	199.06	200.79	200.55	200.25
210.55	212.69	211.14	212.52	212.12	212.02	212.37	212.05	212.84	211.34	210.03	212.15	210.48	212.77	212.51	211.32	213.49	212.25	213.45	210.93	211.47	211.09	212.16	210.92	211.69	211.09	212.58	211.36	211.62	211.12	212.25	212.65	211.42	211.67	211.89	209.51	212.43	210.15	213.64	211.75	212.6	212.54	211.79	211.84	210.23	213.17	212.88	211.53	213.74	211.68
200.94	202.36	203.68	203.38	202.9	202.14	203.21	201.67	201.99	204.33	201.83	201.91	202.42	203.28	201.91	203.44	202.39	202.11	201.2	200.94	203.02	203.1	201.39	202.92	201.25	203.49	203.11	203.2	202.02	203.51	202.34	202.37	202.31	203.61	203.03	201.51	202.92	204.4	202.68	202.58	203.67	203.26	201.33	202.22	203.42	201.69	204.31	203.67	202.17	200.75
203.81	201.96	202.57	204.32	203.73	202.6	203.16	202.7	203.68	203.13	203.3	203.62	202.38	203.49	202.53	202.91	203.99	203.86	203.27	203.77	202.77	204.32	204.48	203.95	204.07	202.99	200.76	203.88	204.74	203.73	203.07	203.73	204.52	204.45	203.97	202.88	204.57	204.32	202.97	204.51	203.37	204.22	204.17	203.35	202.83	202.96	203.24	204.3	202.85	203.85
209.52	210.07	208.73	208.02	209.53	208.63	208.76	209.1	208.72	209.1	208.01	208.62	207.04	208.81	207.48	208.5	208.44	208.16	207.73	209.31	207.53	207.91	210.9	207.69	209.2	210.42	209.9	210	209.7	208.46	208.5	210	209.36	208.05	207.52	209.75	208.37	208.51	208.42	208.7	209.04	208.84	209.09	208.05	208.3	207.48	210.69	207.61	208.79	207.06
209.09	206.59	207.92	209.85	207.87	208.39	208.81	207.89	206.12	207.44	208.79	208.08	209.35	208.92	208.58	209.6	208.04	206.04	207.76	209.97	207.47	208.19	207.05	207.62	209.65	205.76	205.7	207.57	209.28	208.29	206.58	206.91	207.39	207.63	207.64	207.43	207.45	207.78	207.36	207.01	207.44	207.95	210.55	207.43	207.69	208.11	208.08	208.44	208.07	206.21
201.63	200.09	200.82	202.73	200.75	202.56	203.24	200.12	202.4	201.05	200.94	202.43	201.76	201.3	201.18	201.22	200.26	201.99	200.88	203.43	200.95	202.79	201.15	200.57	200.95	200.13	202.86	202.23	200.3	201.15	201.82	201.08	201.96	201.94	200.74	201.57	202.09	202.5	201.68	201.93	199.42	200.49	201.26	199.95	200.44	200.11	201.6	201.64	201.38	200.49
198.95	199.14	198.21	197.62	197.99	198.35	199.19	198.22	200.16	197.74	199.91	199.11	197.79	199.39	198.62	199.05	197.9	197.38	199.33	197.96	198.95	199.51	198.66	199.27	198.83	198.02	199.13	198.44	199.1	197.99	197.89	198.01	197.18	200.03	198.07	199.3	196.56	197.89	198.2	199.77	197.51	198.46	198.29	199.13	197.99	199.36	197.58	198.42	198.48	198.82
218.57	217.5	217.9	218.77	218.07	219.33	217.5	218.59	217.63	218.07	218.53	218.79	217.94	215.92	217.13	216.8	218.05	217.83	218.11	218.76	216.59	216.89	215.28	218.92	217.58	217.57	218.42	218.43	216.78	217.52	218.6	218.37	218.18	218.93	218.9	217.93	220.23	217.59	216.72	218.07	218.51	217.89	217.2	216.5	217.14	217.38	218.23	217.99	217.74	217.41
204.78	206.09	206.77	204.62	204.28	204.37	205.02	204.44	203.71	203.44	202.97	202.75	205.9	204.2	206	205.96	203.08	205.62	204.98	205.53	205.32	203.64	204.54	203.58	204.32	205.03	204.18	205.16	204.03	205.51	206.45	202.87	204.19	204.19	204.85	205.59	204.85	206.7	204.13	203.58	204.98	205.89	204.02	205.46	204.49	203.41	204.58	204.98	204.88	205.3
200.64	201.58	200.69	200.73	200.02	200.64	200.3	201.15	200.17	199.5	199.8	198.88	199.79	201.64	199.77	200.42	200.43	200.09	200.39	200.39	201	200.48	201.75	200.22	199.7	200.11	200.36	200.27	200.62	200.11	201	200.41	199.47	200.77	201.42	201.18	200.11	197.71	201.72	199.97	199.86	201.66	199.85	199.25	199.96	199.61	200.59	200.17	200.15	199.02
211.65	212	212.24	211.23	212.16	213.44	211.86	211.8	210.87	209.74	211.25	211.69	212.04	210.7	211.04	211.12	212.03	210.33	211.77	213.33	213.73	210.57	211.24	211.37	211.04	211.25	211.24	211.8	212.33	210.44	211.77	212.93	211.94	213.74	210.85	211.41	211.51	211.8	210.74	212.45	211.91	211.02	213.24	210.13	211.47	212.26	210.73	211.38	211.32	212.01
211.99	211.26	210.66	212.66	211.93	212.68	212	210.78	213.22	212.13	212.92	210.83	211.42	213.61	211.45	212.55	212.43	211.32	211.53	211.5	211.51	210.73	212.61	211.6	210.7	211.52	210.68	211.93	213.25	211.65	211.92	212.05	211.42	211.41	212.28	212.48	213.88	211.81	212.03	211.67	212	212.44	212.63	211.07	213.26	212.37	212.38	211.57	212.64	213.02
199.57	199.77	199.95	200.36	199.39	200.67	201.29	199.94	199.46	202.12	199.7	200.09	200.03	200.92	199.46	199.6	199.43	200.49	200.41	199.31	200.75	199.88	200.33	199.91	198.68	201.77	200.69	198.47	201.78	199.89	202.1	201.31	201.89	199.63	201.21	199.92	201.99	200.82	199.32	199.06	199.47	199.2	200.84	200.18	200.03	200.66	199.94	200.47	200.02	200.53
218.91	217.8	216.01	217.69	217.13	218.61	218.87	218.55	216.3	217.06	220.22	217.67	217.32	216.81	218.46	217.77	217.99	217.94	215.85	216.7	218.21	216.44	219.07	218.71	216.96	219	219.35	217.32	218.07	218.72	217.26	218.46	218.08	216.64	216.59	218.42	218.39	216.61	220.54	218.54	218.29	217.14	218.76	217.32	216.32	216.79	217.81	218.53	217.62	218.6
207.66	209.18	208.79	208.85	210.3	210.4	209.1	208.41	208.72	209.79	208.02	209.73	207.54	208.7	211.07	209.46	207.92	208.23	208.08	208.55	208.4	208.8	209.93	208.85	208.84	208.72	208.69	208.21	208.33	207.52	207.57	208.64	208.19	208.46	208.87	209.23	209.23	209.62	209.92	209.65	207.78	208.25	207.72	210.91	207.68	208.22	208	208.97	207.53	209.24
217.23	215.96	217.24	218.35	217	217.76	214.07	217.2	217.5	217.3	219.17	217.72	216.12	216.16	217.2	216.75	218.53	216.47	217.48	216.1	217.42	215.91	214.67	217.19	216.79	218.57	218.99	216.27	217.82	216.59	218.67	217	217.67	218.42	217.22	216.55	217.35	216.46	217.94	216.69	216.75	217.23	216.75	216.26	216.29	218.22	216.87	216.57	217.83	215.92
207.34	207.13	209.04	206.75	207.92	207.78	206.23	206.39	207.35	206.03	208.22	207.55	206.99	208.84	208.06	207.81	208.25	206.22	208.07	207.66	206.35	207.72	208.87	208.44	207.52	206.89	207.1	208.3	208.57	206.24	207	208.57	206.27	207.02	208.26	208.34	206.95	208.3	208.93	206.09	208.09	206.54	208.85	207.5	204.04	207.07	208.77	206.79	208.75	207.59
201.03	201.54	202.06	199.48	201.34	200.15	199.48	200.92	201.44	202.26	201.08	200.67	200.48	200.94	201.19	201.52	201.39	201.15	201.49	200.38	201.82	200.93	200.51	200.45	200.99	202.05	200.05	200.09	202.05	200.06	203.15	201.53	200.24	202.05	201.14	201.71	200.83	200.93	200.89	202.23	200.83	202.09	201.85	201.41	200.91	201.36	201.48	204.06	199.89	201.64
206.74	207.5	209.45	207.68	207.86	207.42	207.27	207.06	207.04	209.78	208.03	207.94	208.02	206.83	208.73	207.87	208.3	208.1	208.1	207.48	207.16	207.35	209.22	208.22	209.68	208.71	206.75	207.04	207.35	207.93	206.66	208.02	207.65	207.57	206.93	207.22	207.2	207.57	207.8	207.55	208.09	206.77	207.26	208.45	208.49	207.22	209.25	207.01	210.5	207.84
207.94	209.83	207.58	210.16	209.17	208.97	208.61	208.84	208.33	207.36	211.94	208.22	207.98	210.42	209.5	210.5	208.35	208.52	208.04	208.95	210.04	208.19	208.18	209.2	208.48	208.9	209.56	209.94	207.4	208.05	208.55	209.61	207.98	207.86	207.12	208.4	208.45	207.21	210.23	207.39	208.82	206.87	208.84	208.27	209.82	208.3	209.28	209.82	209.45	209.16
202.65	201.57	201.23	201.82	201.78	202.8	203.21	201.44	203.67	202.84	203.13	201.58	201.26	202.54	201.81	202.39	201.14	203.01	203.32	204.16	202.14	200.1	203.19	201.21	202.64	201.34	202.74	201.42	204.08	203	202.9	201.28	202.79	203.38	202.86	202.74	201.75	201.91	201.88	202.28	202.85	202.14	202.5	203.57	203.27	202.01	201.6	201.93	200.82	204.27
198.29	198.65	199.51	200.73	198.78	198.05	197.88	199.83	201.34	200.17	199.48	200.06	199.26	199.6	200.33	199.45	199.14	197.61	200.26	201.08	200.19	199.09	199.41	199.56	199.59	198.49	199.89	201.08	200.37	199.3	200.6	199.6	199.46	199.09	199.75	199.91	199.49	198.72	199.44	199.72	200.66	198.86	200.83	198.89	200.16	198.15	199.87	199.09	199.29	199.87
217.26	217.68	216.59	216.97	216.19	217.96	217.31	215.87	215.78	217.67	217.15	217.52	218.54	217.3	217.21	216.35	217.57	215.84	217.97	218.56	216.67	216.98	217.68	216.49	216.69	216.77	215.82	217.94	215.35	216.5	215.88	218.1	216.9	218.41	216.25	217.23	217.52	217.73	216.14	216.52	216.4	215.48	216.98	216.97	217.35	217.92	216.63	216.36	215.63	217.32
197.14	197.78	198.2	199.46	198.37	196.89	198.81	197.49	199.69	199.54	198.53	198.38	199.55	200.45	200.26	198.61	198.72	198.17	200.04	200.22	200.73	198.91	199.45	197.64	197.33	198.7	198.77	200.43	198.99	197.89	199.7	198.97	198.3	198.29	198.57	199.63	198.07	198.73	198.55	200.09	198.25	197.14	198.13	199.28	198.22	198.93	197.91	199.4	198.62	200.44
207.33	208.41	209.79	209.3	209.67	209.04	209.88	208.96	208.26	209.71	207.4	209.56	208.69	208.51	208.83	208.68	209.03	207.98	207.9	207.13	208.56	209.2	209.98	208.99	207.78	209.37	210.56	207.62	207.64	208.36	208.62	209.16	208.97	208.02	209.91	207.63	209.64	207.84	208.83	208.13	207.73	208.2	208.82	208.55	210.03	208.88	207.7	208.04	207.87	208.7
203.99	205.19	202.32	203.58	205.37	204.24	204.6	202.84	204.25	203.6	203.58	203.25	205.25	205.02	203.9	204.8	203.87	202.74	204.37	204.81	204.34	204.18	204.56	202.93	204.41	203.63	204.41	203.33	203.94	203.55	203.87	203.93	203.69	204.6	204.62	203.3	203.3	203.29	203.07	204.28	203.73	204.55	204.91	202.35	204.35	204.25	203.29	203.97	201.71	205.22
213.12	213.14	212.75	211.86	213.18	213.22	214.38	212.36	214.32	213.15	212.32	212.01	212.26	212.92	213.3	213.6	214.23	212.45	212.23	213.28	213.51	213.33	212.15	214.2	212.56	214.02	213.37	214.54	214.58	213.12	213.14	212.98	212.54	211.98	213.03	212.35	211.65	213.55	212.77	212.77	213.86	213.05	213.16	212.77	213.4	213.37	213.5	213.71	212.84	212.68
200.93	201.66	203.04	203.09	202.31	201.65	202.54	202.19	201.78	202.46	202.83	202.72	202.2	201.64	202.08	202.48	201.68	202.85	203.55	202.08	200.34	202.01	200.47	202.42	202.3	204.53	200.82	202.96	199.79	202.13	202.3	202.45	204.67	202.35	203.03	204.27	202.05	201.5	202.58	202.83	202.57	200.91	202.88	202.98	201.9	203.04	203.49	202.97	201.83	202.16
208.84	209.59	208	208.28	209.65	209.79	207.93	207.92	209.01	208.56	208.26	210.24	207.3	209.31	210.23	208.69	209.3	208.52	209.14	208.73	211.15	208.19	208.54	206.88	207.46	209.13	207.74	210.16	207.03	208.08	208.65	208.68	209.37	208.21	209.07	209.53	208.93	208.93	207.81	208.25	209.97	207.59	208.45	209.49	208.97	206.45	207.9	208.2	207.21	208.2
205.46	205.75	205.19	202.53	205.59	204.33	205.76	203.82	204.01	204.22	205.77	204.42	205.68	204.59	207.05	205.39	204.1	204.84	204	203.83	204.07	204.79	204.37	204.15	204.63	203.49	204.2	204.45	204.42	204.88	204.81	205.57	204.11	206.04	205.93	204.88	206.07	203.57	203.43	204.92	205.54	204.76	205.07	204.66	204.64	205.64	205.72	206.55	205.64	204.49
197.77	198.55	198.66	197.59	197.96	199.37	198.7	199.08	199.62	198.8	198.67	198.33	198.17	199.68	197.88	198.21	199.13	198.6	198.85	198.39	199.19	198.25	198.83	198.24	198.01	197.96	197.05	198.31	199.69	198.98	198.66	199.22	199.15	198.95	199.89	198.51	196.96	197.83	198.57	196.48	199.13	198.7	199.21	197.69	197.75	198.85	198.27	198.41	197.84	198.38
217.27	216.24	219.05	217.47	218.77	217.29	216.9	217.63	216.73	217.06	215.39	216.59	216.91	217.38	216.99	216.07	216.76	218.39	216.99	218.09	217.3	217.13	218.42	216.45	216.44	216.18	218.48	215.84	217.64	216.8	217.48	217.12	216.23	216.21	214.68	216.62	217.27	216.26	217.23	217.8	217.49	218.88	215.67	216.95	217.35	216.23	216.25	218.11	217.37	216.36
202.62	202.65	203.86	201.82	202.45	201.2	201.54	202.76	203.75	202.84	203.48	203.01	203.52	200.55	201.62	201.43	201.76	202.96	204.12	201.9	202.76	203.81	201.38	202.58	202.77	202.44	202.84	202.1	202.27	202.99	201.98	203.7	203.32	202.28	203.29	202.65	201.71	202.09	203.07	202.54	202.71	202.12	202.04	201.62	201.83	201.66	202.79	203.05	204.61	203.86
208.9	207.01	207.98	209.38	208.49	208.46	206.29	209.67	207.58	207.95	208.7	208.3	207.16	208.35	210.28	208.6	207.45	208.53	206.83	208.11	207.3	207.14	207.2	208.39	206.99	207.82	208.48	207.93	208.28	208.17	207.44	207.72	208.3	208.11	206.13	206.39	208.52	207.12	209.17	208.31	207.52	208.82	208.39	209.15	206.61	207.63	206.92	207.91	208.07	207.47
217.23	217.56	216.91	217.12	217.16	215.99	217.35	217.46	218.21	218.49	216.79	216.48	217.57	216.44	217.33	216.03	217.52	215.3	217.47	216.53	217.69	217.85	217.28	217.44	215.67	216.84	217.22	216.79	217.35	217.85	216.08	216.68	216.29	216.79	217	216.52	217.74	216.63	217.26	216.58	216.47	217.27	215.55	219	216.27	217.76	215.65	219.14	217.59	217.29
199.23	200.09	199.17	200.13	200.11	198.97	200.72	199.17	199.55	198.89	198.5	199.45	199.81	199.87	199.96	199.87	199.06	199.79	199.26	200.78	198.02	198.59	199.37	200.1	199.13	200.29	199.41	199.82	200.41	199.01	199.17	201.21	197.76	198.37	201.81	199.12	200.97	199.54	198.13	199.51	199.22	198.38	199.45	199.4	198.83	198.7	198.2	198.08	198.71	199.06
212.57	212.73	211.62	211.19	213.11	212.32	210.26	211.28	212.46	213.65	211.87	212.37	211.77	213.14	211.04	212.22	212.52	212.19	210.35	211.7	212.28	210.61	213.1	210.75	212.23	211.47	211.67	211.12	211.82	211.3	211.56	212.01	211.08	213.1	211.08	212.76	211.69	212.55	210.66	213.03	211.8	212.18	213.06	212.62	210.79	212.47	212.09	211.88	211.06	210.4
203.02	201.79	201.11	202.47	201.99	202.69	200.5	201.11	200.92	201	200.61	200.59	199.77	200.65	200.74	201.14	200.73	201.23	201.24	200.38	201.03	199.59	203.55	201.84	200.31	201.67	200.21	200.53	201.42	200.35	201.32	199.16	201.56	201.51	200.48	200.41	201.24	201.31	200.95	200.77	202.24	201.26	200.76	200.21	200.42	201.19	200.31	201.46	201.92	200.28
217.57	216.85	217.2	216.79	217.28	218.55	215.78	218.25	214.48	218.18	216.58	216.82	216.63	217.09	218.1	217.66	215.84	217.65	217.63	218.42	217.2	218.6	216.92	216.7	215.8	215.84	216.83	218.8	215.72	216.64	215.63	215.59	217.34	216.12	217.04	216.8	216.87	217.02	218.42	217.47	217.09	216.73	216.16	215.76	218.34	216.94	217.27	216.43	216.2	218
196.86	195.32	193.8	194.72	194.83	193.91	195.39	195.09	195.2	194.92	195.78	194.54	195.81	196.61	196.58	193.97	194.29	193.66	195.63	195.78	195.01	194.35	195.36	197.7	195.25	194.21	197.14	194.82	194.14	194.88	194.5	194.66	195.24	195.12	196.99	195.51	196.32	195.86	195.19	195.39	194.76	196.22	195.19	196.96	195.76	194.92	196.2	194.94	195.88	195.26
207.09	209.1	208.92	208.71	209.86	208.98	207.7	207.89	207.05	207.44	210.18	209.11	208.7	209.55	209.08	207.99	208.37	207.14	208.6	209.04	209.28	207.05	208.14	209.53	207.97	210.27	208.62	208.44	208.66	209	208.52	208.98	208.31	208.73	208.26	209.03	209.04	207.86	209.41	209	208.28	207.6	209.89	209.62	208.2	208.98	209.65	209.83	209.19	208.7
212.39	211.59	211.4	211.58	214.44	211.28	211.62	211.52	212.33	211.95	211.29	211.98	210.71	212.79	211.59	211.31	210.99	212.45	211.29	211.15	210.38	212.85	212.2	210.58	212.49	211.49	210.77	213.26	210.53	211.33	211.09	210.36	211.51	209.97	211.78	213.12	212.38	212.46	211.66	212.19	212.51	210.89	211.12	211.25	211.18	210.67	212.76	211.46	211.83	209.81
199.62	199.71	197.9	197.81	197.91	198.38	197.4	198.02	197.41	198.79	198.55	196.77	198.27	199.02	197.59	198.23	198.22	197.97	198.98	197.41	198.75	196.2	197.79	197.69	197.6	198.91	196.58	199.32	198	198.87	199.21	197.3	197.43	197.22	198.04	197.46	198.08	197.58	195.58	198.2	197.19	197.27	196.88	199.42	199.19	198.44	197.71	198.89	198.27	196.75
208.64	208.29	209.39	207.81	208.16	208.92	208.92	209.62	211.28	209.12	207.6	208.86	208.95	208.2	208.93	208.21	209.36	208.9	207.64	208.92	208.13	208.86	208.4	209.57	209.5	209.88	210.37	208.72	209.31	210.75	207.21	209.64	209.48	208.32	209.5	209.35	208.07	209.14	208.92	207.54	207.2	209.35	210.49	208.03	208.95	208.07	209.64	208.95	207.85	209.07
210.22	210.21	209.43	209.35	209.74	207.14	208.62	209.49	209.62	208.32	210.48	208.64	210.57	208.84	210.05	209.18	207.82	210.65	208.92	208.16	209.33	211.08	209.05	208.62	211.12	209.77	208.79	209.85	209.76	209.88	210.55	210.89	208.68	208.61	210.4	209.32	209.97	209.54	210.75	210.21	211	209.68	209.56	206.97	209.83	208.37	208.62	210.3	209.89	210.42
199.82	200.07	199.01	196.85	199.25	196.9	198.9	199.86	199.24	199.31	200.3	198.34	198.43	200.29	201.34	198.77	198.95	198.25	199.74	199.45	200.49	199.16	199.1	199.39	199.53	200.16	198.3	198.48	199.86	199.59	198.24	200.52	200.23	198.7	200.37	198.98	199	200.06	198.84	199.79	199.71	200.55	199.48	200.17	199.71	200.77	200.69	198.66	198.54	199.9
214.76	214.3	213.17	213.72	213.77	213.52	213.85	212.8	214.57	214.46	213.59	214.56	214.89	212.51	214.77	213.95	213.53	214.47	214.24	212.98	214.79	212.5	215.12	213.3	212.89	213.04	212.68	214.36	213.41	213.54	215.04	215.29	214.64	212.62	212.35	215.48	214.15	212.74	213.73	214.99	214.85	212.28	211.66	213.76	212.6	214.02	212.81	213.63	213.85	215.03
201.34	201.19	199.84	199.28	201.5	199.17	200.51	200.66	200.99	200.89	200.2	199.89	201.47	200.82	200.94	200.76	200.65	200.29	199.02	201.35	200.27	200.57	199.63	200.31	200.48	200.37	200.11	198.34	199.03	200.3	199.28	199.59	200.28	200.02	200.75	200.81	201.45	201.74	198.28	199.7	200.31	198.7	199.9	199.55	200.38	199.45	201.26	201.03	200.07	199.25
203.94	205.68	204.19	203.11	205.02	205.77	204.47	205.24	204.47	205.24	204.91	203.91	203.11	204.88	204.21	204.92	204.81	204.74	204.55	204.93	205.24	204.46	205.67	204.48	205.43	205.11	204.67	204.59	205.77	204.1	205.32	205.15	204.63	206.51	205.9	203.26	203.88	204.78	205.69	204.38	205.44	204.64	206.61	202.64	204.34	202.92	204.6	204.46	203.25	204.98
195.19	193.65	194.88	194.98	195.8	195.99	195.87	196.58	195.04	195.12	193.75	194.41	194.78	194.84	196.82	194.65	193.77	195.3	195.4	195.8	195.88	195.53	194.28	195.65	192.93	195.96	193.86	195.61	197.3	195.52	193.91	195.6	195.7	195.29	196.78	194.34	196.03	194.97	194.86	194.23	195.81	196.66	195.46	195.87	195.96	194.57	194.94	195.6	196.33	196.26
203.85	206.32	203.72	204.82	204.47	204.96	205.71	204.35	205.27	205.24	205.64	205.51	204.78	204.64	203.99	205.45	204.85	203.59	204.1	205.12	205.66	205.87	204.75	205.9	205.49	203.88	206.1	206.26	204.42	204.3	204.59	204.32	204.33	203.29	203.92	205.37	204.08	204.38	205.14	203.39	204.17	203.3	203.02	204.31	204.41	204.36	205.28	204.82	206.08	204.71
217.77	218.07	216	218.46	218.51	217.83	218.5	216.98	216.41	217.82	217.12	217.95	216.81	218.01	216.59	218.23	217.72	217.6	219.83	217.85	217.36	216.65	218.48	217.61	216	215.71	219.43	217.2	217.51	217.05	218.23	217.11	218.06	216.84	218.58	217.36	216.54	216.48	219.3	216.15	219.47	218	217.61	217.01	215.88	216.87	217.5	218.61	221	221.31
202.44	202.07	201.04	204.05	203.72	203.98	206.3	204.72	204.87	203.56	203.24	203.56	204.14	202.97	204.05	201.75	203.49	202.37	201.87	202.21	202.55	203.49	202.77	203.31	204.06	202.84	202.7	202.13	202.89	202.4	203.65	201.99	203.35	204.1	204.39	204.95	201.07	203.38	201.84	203.81	202.81	203.87	201.51	203.25	203.86	202.64	204.56	204.46	202.05	206.09
203.61	204.58	204.37	202.94	202.89	204.4	201.98	203.06	204.82	204.6	203.46	203.8	202.8	202.43	203.49	202.11	203.38	203.83	203.09	203.2	203.25	202.63	206.79	204.24	204.28	203.44	204.63	201.82	204.38	203.61	204.17	204.47	203.28	201.92	203.34	204.1	202.97	203.94	204.11	203.92	203.26	203.93	204.28	202.86	204.19	202.51	202.79	201.93	204.53	204.06
200.84	199.88	200.48	199.76	200.52	199.72	200.18	198.83	198.47	200.98	198.81	199.9	198.78	200.55	199.63	198.81	199.5	199.03	199.39	199.52	200.28	200.01	200.89	199.86	197.52	199.62	198.85	199.41	199.78	200.15	199.77	198.59	199.85	199.08	199.96	199.92	199.61	200.2	200.17	199.85	201.32	200.26	199.53	199.15	200.51	200.01	197.95	197.86	200.54	200.81
208.05	206.21	208.39	208.42	206.46	208.23	208.59	207.27	209.15	205.77	207.53	207.99	205.83	206.84	207.67	208.04	207.55	208.72	207.83	207.45	207.56	207.25	206.98	206.86	206.7	207.48	208.99	207.24	208.55	208.01	207.65	207.28	206.57	207.01	208.42	207.6	208.24	206.41	207.78	207.59	207.42	206.88	205.28	207.75	207.08	207.75	208.87	208.91	209.04	207.58
200.7	201.05	201.4	201.99	200.44	201.76	201.96	201.27	201.84	201.11	199.51	201.82	199.19	200.78	201.63	200.37	201.46	201.84	200.45	201.13	200.63	199.6	201.58	202.39	201.35	201.8	201.02	201.1	200.86	202.01	201.22	200.61	198.84	199.89	201.14	199.35	202.68	201.43	201.36	201.26	202.68	199.74	200.46	199.96	201.4	200.89	200.47	201.52	200.99	201.69
208.89	208.1	208.86	208.25	208.57	209.15	209.31	209.26	208.04	209.09	209.48	207.43	207.93	210.14	207.72	209.61	207.68	208.28	208.77	208.84	208.56	208.81	208.5	209.26	208.74	208.83	208.77	208.39	207.88	208.27	206.69	207.44	209.78	209.12	209.01	209.45	211.06	209.85	207.41	207.68	207.43	208.44	209.89	208.33	210.65	208.85	210.25	208.05	208.69	210.28
209.49	209.72	209.73	209.69	209.01	208.01	208.91	207.38	206.63	208.94	208.77	208.73	208.67	208.21	208.8	207.49	210.14	208.54	209.41	207.71	208.84	208.3	208.01	208.04	209.09	208.17	209.31	208.72	208.86	207.54	210.39	210.39	207.44	207.92	208.51	208.87	209.29	209.62	207.98	208.41	210.66	208.99	209.71	209.44	208.4	207.97	208.53	209.09	208.8	206.87
207.92	207.46	206.22	208.28	207.76	206.78	207.55	206.42	208.72	207.64	207.73	208.41	206.99	206.67	207.23	207.7	205.39	209.72	210.13	207.23	207.96	208.29	206.97	207.38	206.49	207.81	207.66	207.62	206.02	207.32	208.02	205.84	208.16	207.86	206.92	207.65	207.96	207.81	207.34	206.62	206.74	206.99	208.23	208.15	207.63	206.09	208.52	209.39	207.08	209.1
206.17	207.65	207.37	207.07	207.29	208.23	208.53	207.73	207.37	210.33	207.67	207.59	207.47	207.86	209.97	208.82	207.63	207.67	206.62	207.8	207.67	207.91	207.86	207.76	209.31	208.16	205.3	206.5	206.72	208.25	208.9	207.59	207.92	208.65	208.17	207.52	207.9	207.45	207.39	207.23	208.15	206.72	207.24	207.52	208.09	206.81	207.62	206.19	208.14	208.16
213.44	212.86	212.33	212.04	210.99	214.67	211.7	214.14	212.21	210.82	213.55	212.6	213.39	211.96	213.11	212.81	211.7	211.53	212.7	212.35	212.96	214.19	211.92	212.99	214.17	212.17	211.37	213.67	212.68	212.63	211.96	214.26	213.28	211.02	212.96	212.82	212.35	212.68	212.9	212.7	212.18	211.41	211.24	212.97	212.6	211.99	212.6	211.92	212.4	211.19
215.17	218.89	217.55	216.95	217.78	216.71	217.27	216.87	215.36	217.53	218.62	217.6	216.57	216.31	216.09	216.13	218.22	217.71	217.72	217.33	215.12	215.86	217.21	217.93	216.23	216.59	217.44	215.96	216.78	217.42	216.75	218.2	218.88	216.73	216.34	217.46	217.49	216.46	216.27	216.9	216.19	217.63	215.49	217.68	215.33	217.42	216.36	217.31	216.02	217.46
218.05	217.92	217.05	217.9	217.68	216.58	217.68	217.63	217.93	217.3	217.98	216.86	217.02	215.72	215.96	216.49	216.95	217.59	218.13	217.74	216.5	215.11	216.36	218.22	216.41	216.99	214.87	215.71	217.48	216.41	217.13	218.29	217.22	216.83	217.38	217.98	217.28	216.03	216.25	215.92	216.81	215.83	216.85	218.04	216.32	217.05	216.74	216.84	214.71	216.44
216.29	217.23	217.55	218.6	217.32	216.38	218.08	218.23	217.18	216.49	215.75	216.17	217.54	215.91	216.55	217.73	218.53	216.73	216.21	216.13	216.39	215.84	217.12	216.32	217.17	215.87	215.99	218.18	217.99	216.16	217.81	216.8	216.92	216.3	215.99	216.54	217.42	218.64	218.47	216.06	217.14	215.81	217.75	217.31	216.74	216.09	217.77	215.89	216.99	216.4
203.29	204.55	205.57	204.99	204.29	204.32	203.98	203.55	203.12	203.71	203.82	205.09	203.12	204.2	204.35	203.93	203.32	202.81	204.61	205.6	204.31	204.01	204.2	202.4	204.12	203.7	203.39	202.46	203.31	202.95	203.74	204.17	204.45	202.85	201.96	202.81	203.34	203.83	203.04	202.15	204.43	204.8	204.67	203.72	205.2	202.71	202.19	204.16	203.91	204.28
208.82	208.29	209.8	210.02	208.85	208.99	210.67	207.8	208.04	207.92	208.09	210.09	209.78	208.9	208.16	208.32	208.48	208.85	210.71	209.08	207.98	209.41	210.39	208.88	207.48	208.79	209.05	210.38	210.3	209.39	210.11	209.76	209.8	209.01	209.04	210.24	208.89	209.56	210.24	210.05	206.8	208.96	209.59	208.83	208.48	208.66	209.95	209.53	209.83	208.3
207.3	208.71	207.53	208.11	207.4	207.49	209.19	208.2	208.35	209.19	206.95	209.52	208.73	208.46	208.34	207.76	208.43	210.37	209.25	209.18	209.52	208.75	206.85	208.48	209.09	208.71	209.4	207.76	209.48	207.77	209.9	207.91	207.98	208.81	210.4	209.36	207.37	208.53	207.62	207.53	208.8	208.61	208.44	208.39	208.43	208.07	208.7	209.07	209.67	209.44
205.81	204.59	203.14	205.23	205.92	204.75	204.64	206.1	204.71	202.43	205.25	205.48	203.96	204.92	203.95	205.14	205.23	204.56	205.05	203.59	204.94	204.94	204.65	205.25	203.93	206.29	205.01	203.51	203.77	204.83	204.19	205.02	205.14	205.29	204.61	205.35	204.69	204.45	204.65	203.81	204.14	204.72	205.24	202.84	205.06	204.78	204.8	204.27	204.96	203.26
211.04	212.83	212.01	211.99	212.2	212.3	213.72	212.34	211.81	212.97	213.5	210.91	213.01	213.59	211.98	211.82	212.8	213.58	213.34	212.92	212.37	212.79	212.68	212.04	211.64	211.21	213.68	211.52	213.24	212.36	211.66	211.55	212.47	212.69	212.13	213.75	210.77	211.5	211.68	212.74	212.24	212.26	212.01	213.86	213.38	210.7	212.3	212.58	211.71	213.88
207.21	207.67	208.7	207.64	209.18	207.91	207.41	207.79	206.55	207.5	208.83	206.99	208.58	209.68	207.71	208.24	208.92	207.16	208.93	209.48	206.73	208.93	207.75	208.06	208.22	207.73	208.14	207.81	207.59	208.07	208.83	208.12	206.06	208.78	204.65	209.32	208.07	209.54	208.43	208.1	206.93	208.53	208.23	208.08	209.07	209	208.36	207.09	209.01	208.62
204.05	203.35	203.36	204.57	204.01	204.37	203.48	204.01	203.78	202.03	203.39	203.92	201.16	204.49	203.02	202.54	204.2	202.78	204.32	203.17	204.58	203.96	202.38	202.65	204.2	203.06	201.8	203.37	204.67	202.33	203.76	203.44	203.01	203.41	204.44	203.01	203.13	204.78	202.12	203.35	204.26	204.76	203.48	203.29	203.33	202.31	203.41	203.94	204.38	203.15
208.85	206.93	208.89	208.65	209.04	208.31	206.76	206.58	209.43	207.63	208.06	208.62	208.71	207.72	206.66	207.68	208.27	207.08	208.66	206.65	207.02	208.58	208.69	206.94	210.01	207.31	208.4	208.47	206.29	208.39	208.29	207.54	208.98	209.15	207.57	206.6	206.75	206.32	207.26	206.76	207.31	207.69	207.87	207.94	208.25	207.52	209.19	209.62	208.58	208.81
203.74	203.36	203.06	204	203.1	203.51	201.86	203.63	201.92	202.42	201.41	202.56	201.44	201.43	201.7	201.85	204.86	202.81	201.02	203.22	201.37	201.81	201.03	203.13	202.1	202.79	202.02	201.7	201.68	201.78	202.37	203.82	202.49	201.64	202.02	202.08	202.44	202.84	202.45	203.28	202.53	203.38	201.69	201.76	201.76	203.49	203.04	202.34	203.97	203.26
208.73	211.78	209.17	208.02	209.9	207.37	208.45	207.63	207.74	209	208.97	207.59	208.14	208.32	207.13	208.18	208.89	208.31	207.91	209.5	209.25	206.82	208.21	210.19	207.2	209.81	208.35	207.59	208.04	207.44	209.09	208.41	208.4	209.93	209.13	207.36	209.4	208.44	208.52	208.74	209.12	208.78	208.68	209.5	208.05	207.53	209.34	208.91	209.07	208.31
204.19	202.42	203.64	203.17	204.49	202.87	203.75	202.63	204.36	203.25	203.43	203.78	203.17	204.53	202.97	204.08	204.56	204.68	205.03	204.35	205.21	202.51	203.55	204.21	203.15	204.56	203.82	204.1	203.14	203.66	204.66	204.03	204.94	204.46	203.97	203.51	202.7	203.59	203.23	203.56	201.77	204.7	204.03	203.1	205.57	204.3	204.05	203.57	202.67	205.25
211.82	212.55	211.05	212.25	211.28	211.94	211.56	210.08	211.93	212.67	210.99	212.26	212.64	211.41	212.53	210.84	211.59	211.87	211.09	212.3	210.97	212.17	211.86	210.9	211.79	210.49	211.92	212.19	211.51	211.51	211.02	210.08	209.08	212.83	210.48	211.67	211.73	211.24	213.22	212.28	212.31	211.91	212.53	212.5	211.62	211.85	209.96	209.72	211.44	212.23
210.81	215.64	212.79	212.21	211.7	211.94	210.91	211.68	211.22	211.61	211.44	211.42	210.71	213.2	213.01	212.38	211.74	212.46	211.87	212.8	210.5	210.88	212.02	211.55	211.59	212.95	212.11	211.99	211.36	211.12	211.62	212.62	212.74	211.41	213.12	211.95	213.39	212.15	212.31	213.2	211.66	211.47	211.82	212.48	211.74	211.63	211.06	212.69	212.37	211.72
209.53	206.81	208.42	208.6	207.25	208.57	209.08	208.34	206.52	209.83	210.24	207.98	207.41	209.26	209.25	209.42	207.75	209.28	209	208.35	208.11	207.64	208.86	209.44	207.91	208.46	208.14	209.2	207.57	209.83	209.09	209.61	208.25	208.32	206.62	208.37	208.17	208.79	208.68	209.16	207.87	208.39	209.2	207.82	208.96	207.91	208.92	208.62	208.39	208.42
199.89	199.36	201.26	200.57	198.77	199.19	199.05	199.86	198.34	201.15	199.32	199.69	199.35	199.42	199.73	199.45	200.17	198.88	199.98	198.72	198.94	199.4	200.16	199.58	198.89	198.82	201.19	200.98	200.04	200.58	199.85	199.61	201.06	199.05	200.15	200.12	200.23	198.88	199.44	199	200.21	200.14	200.98	199.18	200.39	201.18	200.19	197.91	199.71	198.99
202.38	204.38	203.12	202.3	204.21	203.31	204.15	203.37	201.82	201.71	204.33	202.84	203.4	204.93	202.64	202.87	203.44	204.64	204.3	203.44	201.44	202.69	203.33	203.42	202.23	203.69	202.77	202.38	204.12	203.95	202.15	203.64	201.95	202.14	202.36	204.32	202.47	201.35	202.71	202.85	202.39	203.61	203.88	203.43	201.9	202.94	203.13	201.13	202.16	203.5
206.15	205.2	205.3	205.49	205.81	203.88	204.13	204.32	204.89	204.28	205.4	207	205.23	207.45	205.04	205.61	204.74	205.84	206.28	205.35	205.22	204.01	205.17	205.41	204.5	205.02	205.36	205.45	205.38	205.28	205.92	205.61	205.31	204.54	205.18	206.44	204.16	204.33	207.21	205.78	204.65	206.04	205.87	205.89	206.42	205.75	205.22	203.81	206.47	205.37
209.39	207.31	208.34	208.65	206.59	208.82	208.49	208.72	207.04	207.89	207.19	208.09	208.94	208.46	207.92	207.32	207.79	208.09	207.35	208.89	208.44	207.68	207.93	208.41	208.83	207.02	207.65	206.35	206.81	206.44	208.3	206.17	208.39	208.52	207.2	207.31	208.11	206.86	209.01	207.66	208.78	206.85	206.36	206.91	207.57	207.36	207.88	209.08	208.34	207.62
211.16	211.73	212.39	211.56	213.83	212.57	212.34	212.42	212.8	212.87	213.36	213.29	211.91	212.85	212.4	212.06	211.95	212.63	212.45	212.4	212.46	212.13	211.56	213.05	214.49	213.05	213.21	211.83	210.92	213.13	211.15	213.52	212.29	210.79	212.19	211.07	211.34	212.43	213.18	210.9	212.69	212.52	213.67	213.51	213.47	212.15	212.87	211.32	215.33	213.46
207.2	207.54	207.68	206.57	205.8	207	207.73	207.57	207.74	205.97	208.7	207.3	208.3	208.24	208.3	208.81	206.19	207.06	207.87	208.5	206.43	207.43	208.08	207	208.57	207.17	208.47	207.12	209.31	206.13	207.72	207.51	207.13	206.82	208.24	208.61	207.74	209.28	206.89	207.34	207.56	207.54	209.22	206.76	207.05	207.95	206.02	207.96	207.22	207.58
218.58	218.82	217.45	217.54	218.49	216.12	216.26	215.68	217.07	216.9	218.33	218.03	216.86	217.5	218.73	217.31	216.44	216.1	216.54	216.7	217.42	216.94	216.29	216.61	218.29	216.15	215.63	215.85	216.16	216.48	216.97	217.07	219.04	217.06	218.22	218.36	217.96	218.28	217.36	216.53	217.86	215.81	216.42	216.61	217.91	216.56	217.1	215.8	216.77	215.4
209.52	210.11	210.33	210.6	207.47	208.45	208.67	210.49	209.51	210.05	208.7	210.15	209.02	210.06	209.59	209.34	209.77	210.14	207.12	209.09	207.77	210.72	209.09	210.23	208.75	209.67	207.43	208.92	210.21	210.42	209.99	208.83	208.31	209.41	209.99	208.57	208.23	209.38	208.67	210.16	210.16	210.94	208.71	208.85	210.25	210.07	211.63	209.84	210.37	209.59
210.03	210.09	209.32	209.34	207.77	209.05	207.51	209.6	207.03	209.77	209.04	208.72	208.66	207.99	208.43	207.94	207.03	210.86	209.99	208.33	209.33	208.77	208.84	209.36	208.93	208.64	208.99	209.65	208.31	208.27	208.17	208.25	208.26	209.83	209.7	207.74	209.03	207.56	208.18	207.76	209.39	206.62	207.47	208.75	207.62	209.22	207.96	208.33	209.57	208.58
217.38	216.21	216.55	217.19	217.02	215.3	215.74	216.33	216.92	216.17	215.22	216.85	217.49	215.55	216.3	217.16	216.46	217.24	218.39	216.42	216.15	217.24	216.48	217.02	218.19	215.51	217.82	216.36	218.59	217.5	216.79	216.35	217.81	217.95	216.83	217.85	217.39	215.44	216.49	217.95	216.03	217.16	217.24	217.73	218.07	216.69	217.06	218.58	218.23	219.12
217.25	217.18	215.65	217.14	216.88	217.67	216.85	217.5	218.57	216.42	216.82	216.6	217.03	217.18	215.82	216.68	217.45	218.14	217.35	217.31	216.73	217.03	217.35	218.27	217.26	216.22	216.92	215.74	218.07	216.79	215.7	218.39	217.06	218.53	216.26	217.82	216.5	215.57	216.29	217.09	216.79	216.64	218.11	216.64	217.44	216.2	217.69	217.9	217.72	217
206.7	208.73	207.96	207.74	207.2	207.27	208.54	205.86	207.6	208.63	208.85	206.99	206.85	207.53	206.8	206.98	207.24	206.92	207.54	207.95	206.45	207.57	207.26	207.72	208.6	208.38	207.08	207.05	207.59	208.55	207.64	206.1	206.17	208.02	207.12	209.24	208.4	209.74	207.72	208.78	208.06	207.51	207.72	207.71	207.9	207.91	206.56	208.71	208.49	206.62
198.74	199.21	199.16	199.42	199.3	200.87	200.42	198.93	200.07	200.72	200.15	199.34	199	198.46	198.8	198.73	199.03	200.14	199.59	201.75	199.88	200.23	198.22	200.79	199.44	200.58	200.08	199.68	200.07	198.93	199.02	200.09	198.85	199.73	199.98	200.66	200.38	200.9	199.85	200.6	199.83	199.61	199.81	199.2	198.56	200.31	198.78	200.29	199.95	199.33
211.47	212.28	210.77	210.59	211.18	211.81	211.3	212.15	211.63	213.2	211.1	210.29	213.08	210.99	210.77	212.62	212.84	213.76	211.6	211.25	213.12	211.71	209.94	210.35	210.93	210.62	211.91	211.42	211.84	212.41	211.03	210.61	213.23	210.72	213.27	212.08	211.86	213.32	210.7	211.42	211.2	210.93	211.98	212.12	211.8	211.95	211.6	210.76	210.69	212.85
207.22	207.33	209.66	206.48	210.45	208.96	207.89	207.42	208.94	209.48	209.72	208.62	208.26	207.68	208.25	208.49	207.92	206.37	208.21	207.84	208.64	208.97	209.44	208.21	209.06	208.56	209.05	208.12	208.49	209.3	208.56	210.01	209.68	207.52	208.65	207.46	207.37	209.62	208.78	209.35	207.36	208.79	209.93	209.97	207.07	208.16	208.03	210.61	210.84	208.43
208.69	208.61	207.43	208.07	209.21	210.58	208.52	209.01	208.76	209.35	207.81	209.2	210.32	208.56	208.32	206.83	209.93	209.07	208.79	208.85	207.7	209.28	208.3	208.24	209.69	209.9	209.51	210.17	209.41	208.02	208.21	208.54	209.16	209.01	208.43	207.86	209.38	208.91	209.09	209.36	210.1	209.46	210.58	207.93	209.92	208.75	208.11	209.79	208.29	209.02
207.32	206.45	208.95	209.77	208.97	208.22	208.82	208.54	208.26	208.44	208.15	206.99	207.2	208.81	206.1	207.87	208.08	209.02	207.81	208.04	208.33	207.53	207.55	206.54	207.98	208.57	206.9	207.85	207.25	208.64	207.09	208.08	207.58	209.31	207.33	207.88	207.29	208.1	206.85	208.74	206.36	207.64	207.26	207	206.9	208.87	207.29	208.76	208.08	207.21
207.7	208.81	210.29	210.42	206.99	210.2	208.9	209.28	208.54	208.62	210.38	207.42	209.21	208.84	209.03	208.76	209.98	209.47	208.95	209.5	208.41	209.09	209.24	208.37	209.96	208.66	207.68	210.05	206.87	209.29	207.88	206.76	207.72	209.4	208.28	208.97	208.46	208.62	208.45	209.1	209.3	208.38	209.43	208.44	209.35	208.42	208.99	207.03	208.23	209.64
203.67	203.53	202.45	205.34	202.86	205.61	202.13	202.28	204.46	205.14	203.97	203.14	202.59	204.21	203.6	205.24	203.62	203.31	205.77	204.19	203.21	203.79	202.98	202.98	202.97	203.78	205.75	204.1	205.04	203.27	205.69	203.77	204.31	203.64	203.92	203.61	203.9	204.68	204.05	202.73	203.57	203.62	203.52	204.4	202.54	203.66	202.92	203.25	202.56	203.54
205.7	204.37	205.03	204.77	204.56	205.67	205.56	204.86	205.5	204.19	205.86	205.58	203.23	204.83	203.66	204.4	204.22	202.88	203.41	206.93	203.9	204.52	204.75	206.39	205.26	205.05	204.52	204.89	204.54	204.76	203.15	206.33	205.3	204.92	202.38	204.77	204.23	203.25	205.05	205.5	205.02	204.86	204.05	203.33	204.93	205.31	204.3	204.12	202.02	205.16
207.63	208.48	207.32	209.54	207.51	208.56	208.99	208.04	207.49	207	208.84	208.57	209.13	207.76	208.45	209	208.49	209.65	207.36	208.94	208.72	207.97	208.45	208.15	209.65	208.47	208.82	207.76	208.97	207.93	207.17	208.98	208.21	208.34	208.73	209	207.26	206.66	208.26	208.17	210.08	208.81	206.55	207.09	208.43	208.1	206.87	207.97	207.51	208.11
214.04	213.37	211.36	213	212.98	211.73	212.28	211.43	212.3	213.82	211.04	212.09	213.24	212.55	213.02	213.74	210.55	213.5	213.48	212.75	211.45	212.16	212.25	212.1	212.84	213.09	212.19	210.09	213.08	211.9	212.38	210.93	213.25	213.36	211.32	212.85	212.88	211.33	212.71	212.45	212.53	210.8	211.94	211.79	213.23	212.91	212.65	211.68	213.04	211.25
216.4	216.66	215.33	216.66	217.44	216.06	218.16	217.68	217.04	216.27	217.49	216.41	218.28	217.72	215.33	218.25	216.86	216.83	215.74	216.03	216.5	216.82	216.74	218.33	217.88	218.82	215.97	217.01	217.01	217.87	216.59	215.66	218	216.96	217.55	217.16	218.14	216.82	216.52	216.92	217.21	216.37	217.64	215.95	217.04	215.01	216.75	218.22	216.65	217.84
207.89	208.11	206.64	206.36	208.25	208.09	207.47	208.11	209.23	207.03	208.7	206.7	209.28	207.8	208.49	206.63	208.59	209.05	208.71	207.99	207.12	204.95	207.95	208.65	207.97	208.33	206.3	207.19	208.21	205.86	210	207.47	209.32	207.24	207.29	207.52	206.22	207.6	206.8	208.54	207.3	207.76	207.77	209.08	207.23	207.03	208.72	207.84	207.39	207.52
212.15	212.27	212.97	211.41	212.31	212.3	212.7	211.36	213.6	210.51	212.54	211.07	212.31	212.42	211.45	209.46	211.31	211.78	211.8	211.48	211.08	213.43	210.29	212.93	210.65	213.43	213.01	211.04	211.71	211.33	213.6	212.96	211.92	211.66	211.13	212.4	211.59	211.34	211.18	213.04	212.28	212.35	212.75	211.8	212.89	211.67	212.26	212.18	210.68	213.19
217.73	217.84	217.03	216.19	217.67	217.61	216.91	216.29	217.97	218.87	217.17	216.63	216.94	217.58	215.99	215.13	218.34	217.66	216.56	218.02	217.54	216.33	216.52	218.1	217	216.15	215.7	218.05	217.38	215.97	217.24	217.47	216.07	216.61	215.89	217.95	215.76	216.55	217.51	214.92	217.09	216.46	216.55	215.96	216.46	216.2	218.02	216.03	216.63	218.38
209.55	210.02	207.49	207.72	209.09	209.58	208.54	209.79	209.07	208.02	207.19	208.92	208.93	207.69	209.46	207.36	207.49	208.83	208.8	208.72	208.33	207.7	207.05	207	208.58	207.97	208.42	208.04	208.51	207.89	206.28	208.87	207.78	207.53	207.59	208.55	208.33	207.82	208.29	208.61	207.97	209.36	209.07	208.26	208.48	207.16	210.14	206.99	208.36	208.29
208.91	208.39	207.79	210.61	210.29	209.32	207.37	208.23	208.22	209.52	209.2	210.37	208	207.22	208.56	208.74	209.2	210.56	208.4	207.97	208.72	209.55	208.99	208.4	207.37	209.52	210.1	208.65	207.29	208.24	208.72	208.38	208.77	208.25	207.22	209.49	210.39	209.42	209.59	208.1	210.01	209.47	209.44	207.77	208.79	206.91	207.77	208.01	209.5	209.99
203.55	204.03	203.33	203.42	204.27	204.5	203.92	203.69	203.66	204.96	204.24	203.78	204.8	204.74	205.41	203.73	204.1	204.42	204.61	206.39	204.07	204.1	204.18	203.72	203.3	202.92	202.95	204.85	204.19	204.6	203.76	203.98	204.53	203.69	204.82	204.06	204.21	203.57	204.67	204.95	202.28	204.05	205.13	203.58	203.76	203.35	205.14	204.13	202.39	203.88
207.65	208.74	208.02	209.44	209.2	208.35	207.93	207.58	208.86	208.12	207.62	209.31	207.95	208.29	209.45	208.76	210.13	208.67	208.46	208.68	208.25	207.05	208.55	208.42	208.23	209.01	208.84	209.25	209.66	207.88	207.55	209.19	208.05	208.11	208.4	209.19	207.59	207.91	208.53	209.27	207.26	208.95	210.39	208.66	208.69	208.42	208.51	209.19	208.81	209.17
211.66	213.1	213.24	213.07	211.57	212.83	212.57	210.73	210.94	211.02	211.56	210.62	211.68	211.95	213.89	212.73	211.91	212.51	212.89	212.83	214.08	210.86	212.87	214.04	212.94	212.15	211.25	210.81	212.59	212.97	212.9	214.66	211.43	212.87	211.58	212.03	212.74	211.74	210.94	209.78	212.28	211.68	213.1	212.62	211.46	211.96	213.21	211.52	213.1	213.61
198.46	197.71	199.58	198.24	198.51	197.54	199.66	199.38	198.83	199.75	197.72	198.81	197.93	199.4	200.13	196.88	199.11	197.87	197.93	197.37	198.56	198.18	200.25	199.06	200.44	198.94	200.63	199.03	198.71	198.7	198.91	198.29	197.7	198.43	198.59	198.02	198.94	197.63	197.9	198.49	197.1	198.85	198.19	197.65	197.96	199.36	197.16	199.48	199.15	197.86
203.35	205.63	204.54	204.62	205.21	204.24	204.35	204.32	204.1	204.24	203.74	204.73	203.04	203.52	202.99	203.5	204.24	203.58	203.33	202.25	204.95	203.35	203.86	203.81	204.77	203.88	202.45	202.71	201.79	204.02	202.68	205.32	203.43	203.72	206.14	203.55	203.84	204.26	203.74	204.25	204.27	204.69	205.65	203.79	203.38	202.82	204.18	203.47	204.89	205.39
198.95	199.31	200.72	201.27	199.26	200.93	201.16	201.33	201.81	198.76	200.68	199.29	202.46	198.55	201.07	200.97	199.61	199.86	201.8	200.66	201.21	200.3	200.84	199.48	200.83	200.96	200.65	199.3	201.04	198.34	201.11	200.47	199.33	199.97	199.66	200.87	200.59	199.72	201.46	200.29	200.2	200.46	197.34	200.39	200.03	201.09	201.89	198.49	200.38	200.77
199.27	199.05	199.83	197.57	200.52	200.4	198.67	199.24	197.61	200.46	199.73	199.94	199.94	198.65	198.66	199.24	198.7	200.54	199.92	197.78	200.15	197.91	199.98	199.84	199.07	197.68	200.02	200.6	200.87	198.33	200.36	200.02	200.63	199.63	198.26	199.86	199.47	200.34	198.93	198.6	198.13	199.42	199.26	199.75	200.25	200.43	198.26	197.39	199.39	199.31
217.34	217.34	218.05	216.34	218.77	218.52	218.3	218.02	215.53	218.89	218.63	218.13	219.36	218.97	218.66	218.53	217.84	218.12	217.27	217.51	217.27	217.27	219.32	217.7	217.15	216.88	218.99	218.34	216.63	216.29	218.13	216.44	218.48	217.9	217.04	219.69	216.48	218.55	216.85	217.88	217.21	216.64	217.31	217.73	217.18	215.9	218.88	219.3	217.75	219.12
202.08	200.34	198.31	201.46	199.46	199.31	199.1	199.3	199.76	201.24	201.6	199.17	199.63	199.69	200.34	200.45	200.2	199.46	199.98	199.19	199.65	200.81	200.47	199.84	199.94	201.06	199.57	200.05	198.86	198.73	200.15	199.43	201.06	201.19	200.13	201.62	200.4	201.89	199.49	199.83	200.46	201.13	198.89	200.8	200.34	199.12	200.79	199.2	199.27	200.98
207.43	208.02	208.9	207.84	209.88	208.87	208.75	207.73	207.6	208.7	209.38	207.33	207.85	209.38	207.41	209.32	209.3	207.94	208.13	209.61	210.57	209.12	207.27	209.01	208.77	208.44	209.72	207.05	209.69	208.95	207.65	207.59	207.61	208.01	209.69	208.29	208.61	208.71	208.37	207.36	208.99	209	208.63	208.84	208.15	208.14	207.98	206.43	208.97	206.92
212.31	213.32	209.49	210.86	211.24	212.04	212.62	213.8	212.16	211.34	212.66	211.85	210.57	213.58	212.26	211.44	211.8	211.78	212.51	211.33	211.76	211.42	210.74	212.6	210.81	212.03	212.27	212.06	212.83	212.14	211.86	210.92	211.99	210.95	211.15	210.94	211.96	210.98	211.7	211.88	210.18	210.03	211.73	210.11	211.08	211.55	210.65	213.27	212.14	212.17
203.21	203.12	203.09	203.88	203.54	204.67	204.13	203.99	203.14	204.52	201.47	204.2	202	203.28	202.31	202.38	203.95	201.65	202.99	204.85	204.32	203.33	202.19	204.49	205.14	203.48	202.76	204.49	202.12	203.23	202.48	203.11	203.35	203.3	203.68	204.48	203.93	204.87	204.88	201.99	204.45	203.88	204.36	203.33	204.14	204.07	203.55	202.82	201.91	204.5
208.07	209.76	208.39	210.07	209.59	208.7	208.15	207.88	210.87	207.18	208.89	210.39	208.72	208.92	208.82	210.56	209.08	210.02	207.88	209.01	209.33	209.13	208.55	209.65	208.49	208.04	208.54	206.96	208.39	209.07	209.7	208.31	209.18	208.98	208.86	208.4	209.25	210.11	208.95	208.36	209.47	208.8	207.97	209.39	209.64	210.26	208.07	208.96	208.42	209.59
216.96	216.62	217.16	216.76	216.86	217.28	217.45	217.83	218.8	217.12	217.94	216.46	216.67	215.83	218.12	216.12	217.22	215.7	216.75	217.02	215.42	216.17	216.89	216.65	217.4	216.05	216.96	216.71	217.86	216.53	215.37	217.22	216.56	217.33	217.35	217.17	216.84	217.3	216.91	217.54	216.87	217.08	217.3	217.14	216.49	216.87	217.07	216.59	216.39	215.87
205.55	205.99	206.37	207.08	206.47	207.12	206.05	206.83	205.26	205.65	205.6	205.2	205.1	207.5	204.33	206.91	207.07	205.83	206.76	206.15	207.3	206.41	208.19	206.51	206.24	207.58	205.93	207.25	206	207.35	206.75	207.07	206.21	207.08	205.85	206.66	206.49	206.7	206.26	206.61	206.25	205.58	206.46	206.11	206.06	206.61	205.26	207.88	204.88	206.07
199.35	199.15	201.39	198.87	200.26	201.17	200.13	200.66	200.03	198.2	201.36	198.82	200.81	201	199.08	200.77	199.98	200.19	201.21	200.24	200.93	199.02	200.25	199.82	200.23	200.4	199.11	201.5	201.3	201.91	201.64	200.11	199.21	201.16	199.98	197.61	200.95	199.99	198.06	199.45	200.34	201.35	201.16	198.03	201.19	202.32	201.03	201.11	199.85	200.08
197.69	201.46	201.4	199.08	200.09	199.11	202.04	200.33	200.22	201.13	199.69	198.88	200	199.34	200.34	200.27	200.09	200.12	200.86	198.5	200.51	199.16	200.53	201.06	200.89	199.08	200.22	200.22	199.43	201.78	199.17	199.97	201.22	201.87	201.77	199.56	199.13	200.09	202.36	200.52	199.88	199.79	200.28	200.99	200.93	199.46	200.81	198.98	200.76	201
218.29	216.9	217.15	215.26	217.82	215.89	217.28	215.4	216.2	216.25	217.46	217.73	216.92	217.03	217.64	216.24	215.71	215.24	218.44	216.34	216.04	217.17	217.73	217.64	216.78	217.48	216.35	216.99	215.5	217.48	217.34	217.34	216.32	218.11	217.43	216.88	216.94	216.76	216.36	216.4	217.63	217.52	216.47	215.96	216.9	214.76	216.16	217.92	217.99	216.91
201.97	203.68	202.15	203.05	200.3	201.77	203.81	203.13	204.22	201.01	203.3	202.6	203.01	201.94	201.69	203	202.95	203.02	203.14	204.38	201.61	203.02	203.94	201.7	203.11	202	202.84	203.21	202.37	202.87	203.27	202.8	201.42	201.93	201.17	202.36	203.29	202.34	203.83	202.9	202.32	202.98	201.94	201.09	201.76	203.37	202.77	202.09	203.24	202.35
200.52	201.2	198.98	201.96	199.71	200.68	199.32	199.19	200.79	199.39	201.08	202.33	200.18	199.86	200.78	200.57	198.66	199.28	199.75	199.66	200.84	199.46	199.74	202.26	199.75	198.89	200.7	200.39	200.95	200.39	199.72	200.47	200.57	200.83	200.6	200.39	200.27	201.21	199.64	199.88	200.26	199.25	199.34	200.29	199.72	201.81	199.14	199.27	200.23	199.71
209.55	207.86	209.33	208.2	209.64	208.37	208.1	208.7	209.39	208.63	209.22	209.76	209.52	209.34	208.79	208.62	208.82	208.86	209.82	208.34	209.63	207.61	210.45	208.09	207.16	208.69	209.32	207.4	209.09	208.1	208.11	208.19	208.81	209.26	207.6	207.86	208.16	209.56	208.89	208.77	210.78	209.15	209.35	208.23	209.09	209.35	209.11	209.51	207.96	209.61
208	208.09	207.99	207.57	208.08	207.68	207.53	207.43	206.88	207.06	208.09	207.9	206.06	208.17	207.57	207.55	208.4	207.41	207.05	206.6	208.48	207.6	207.73	207.08	207.61	209.15	207.04	209.04	208.13	207.5	207.78	209.07	208.26	207.77	208.27	208.26	207.51	206.13	207.78	208.21	207.23	206.65	207.65	205.75	206.27	204.97	208.99	208.24	206.9	205.87
204.2	204.71	203.3	202.78	203.44	203.61	202.87	203.18	203.03	203.89	203.08	204.04	202.58	205.36	202.98	205.24	204.26	204.34	204.03	204	204.63	203.6	204.4	204.18	203.3	204.16	203.25	203.03	204.88	202.77	204.48	202.97	204.56	202.77	205.98	202.97	201.84	203.27	203.61	204.55	203.18	203.9	203.33	202.99	204.54	203.12	205.51	203.7	203.58	204.13
204.24	202.73	203.35	203.38	202.46	203.44	204.46	204.37	204.03	202.75	204.56	204.69	204.06	203.64	205.83	202.83	204.12	203.05	203.28	204.48	204.35	204.21	204.15	203.99	201.99	203.67	203.37	203.13	201.67	203.25	204.15	203.83	201.98	204.37	204.22	202.78	204.27	204.15	204.37	205.04	204.77	203.43	203.58	203.82	204.57	203.95	203.34	202.61	204.01	204.16
210.98	210	209.48	209.1	208.85	209.01	209.36	209.41	208.04	209.88	207.5	208.95	210.67	209.5	209.85	209.44	209.33	206.22	210.19	208.7	208.68	209.3	208.24	209.51	208.19	208.97	209.08	207.85	210.01	209.73	208.09	207.54	206.99	208.98	209.16	208.05	210.21	209.8	209.54	208.91	208.89	210.26	207.73	207.96	209.33	208.49	208.62	207.51	208.88	208.47
203.25	203.76	205.48	202.57	204.9	204.49	204.87	204.55	204.33	204	203.9	204.55	204.39	204.27	204.52	204.82	202.21	206.76	205.09	204.58	203.76	204.96	204.02	204.71	204.43	203.07	204.44	204.25	203.91	206.2	204.28	204.27	204.55	204.9	206.09	205.21	204.78	205.46	204.36	204.91	204.01	204.26	205.15	203.3	204.95	204.73	205.23	205.39	204.62	204.36
211.11	211.44	211.63	212.43	213.85	211.01	212.42	210.04	212.1	211.78	212.53	212.34	211.36	212.44	210.98	212.08	212.18	211.41	212.36	210.41	212.08	212.05	211.63	211.98	211.31	212.38	211.4	212.48	212.28	212.73	211.01	210.86	212.23	211.17	212.12	210.35	211.45	211.12	210.49	212.41	209.62	212.13	212.56	210.69	212.45	210.7	213.11	212.46	212.92	212.9
210.85	211.48	212.21	213.24	211.61	211.82	212.19	210.21	212.57	212.25	213	211.87	212.18	211.76	211.11	211.8	212.03	210.16	209.71	212.35	210.23	211.01	211.41	211.8	211.88	212	211.89	213.17	213.24	211.94	211.25	212.64	210.86	211	212.24	212.56	211	210.64	211.95	211.68	211.58	212.53	211.97	210.91	211.07	212.06	211.54	211.65	213.21	209.4
210.98	211.56	212.51	211.64	211.46	211	213.26	212.46	212.61	211.06	213.6	211.64	210.33	212.1	211.67	210.62	211.43	211.38	212.83	211.96	211.04	211.82	212.12	212.75	211.84	213.14	211.88	211.87	212.9	212.19	211.7	211.92	212.47	211.17	209.37	211.79	211.74	211.73	211.74	210.46	210.75	211.11	212.03	212.58	211.38	210.26	212.28	212.43	211.09	210.22
210.74	210.58	211.55	212.23	211.29	213.74	213.55	212.09	211.79	212.89	211.88	213.49	212.7	213.85	213.36	213.11	212.22	212.23	212.12	212.07	212.45	211.74	213.2	212.6	211.56	213.22	211.27	212.72	212.17	212.68	213.35	212.71	213.21	211.62	211.78	211.69	213.8	213.47	212.97	211.26	213.28	212.66	212.58	210.49	212.41	211.6	212.85	213.34	212.94	212.34
207.71	207.68	207.23	207.66	207.34	207.59	210.29	206.87	209.71	208.02	209.78	208.42	208.26	208.14	208.5	207.64	207.74	208.32	207.91	209.12	208.37	208.06	208.76	209.55	209.42	209.33	209.1	209.52	206.2	207.7	207.51	207.36	208.36	208.18	207.85	207.54	209.69	209.76	209.13	208.44	209.53	207.79	208.44	209.11	209.09	209.26	209.01	208.58	208.54	207.07
210.49	209.93	210.9	208.53	208.24	207.02	207.62	208.79	210.04	209.57	210.06	209.25	208.99	209.13	209.4	208.67	209.69	208.79	208.42	207.22	207.95	207.82	211.08	208.94	209.57	208.56	209.55	209.54	209.12	209.44	208.32	209.14	208.73	209.89	206.91	209.22	209.1	207.96	209.46	208.33	209.04	209.86	209.61	208.29	209	209.66	207.96	208.26	208.02	208.42
208.9	209.32	208.71	210.9	210.48	207.91	209.31	208.05	209.01	209.59	207.46	209.28	208.82	207.1	208.21	209.04	208.46	209.22	208.6	208.51	210.13	208.65	209.78	209.49	208.89	208.48	209.13	208.1	208.25	208.69	207.96	208.21	208.37	208.59	209.51	208.84	208.73	210.86	208.88	207.61	208.89	209.88	209.04	209.63	208.47	209.46	207.78	210.69	209.02	209.69
215.02	215.59	213.21	213.72	214.28	214.37	214.73	214.98	214.21	213.92	214.08	214.7	213.49	212.9	213.91	214.13	212.71	213.29	214.49	213.83	213.53	215.43	212.42	214.62	212.95	212.65	215.39	213.96	215.32	214.02	213.76	212.29	213.51	214.33	212.96	215.36	214.9	214.77	214.39	214.08	215.33	213.9	214.75	213.42	215.42	214.72	214.28	214.58	215.29	212.29
199.36	200.66	199.28	200.74	199.04	200.57	202.49	201.25	200.44	199.52	201.19	201.31	200.5	200.02	201.14	199.71	201.03	201.26	200.19	200.01	199.93	200.4	199.23	201.15	200.34	200.35	200.06	199.45	200.11	201.4	200.2	202.34	200.03	200.14	199.65	199.22	199.13	200.22	200.73	200.21	201.33	199.16	202.32	199.89	200.65	201.4	202.21	197.94	200.92	199.29
200.13	199.26	199.14	199.31	199.55	199.96	199.19	199.15	199.28	197.7	201.74	198.95	199.64	198.94	199.74	199.48	201.08	199.74	199.54	199.92	198.66	198.64	197.59	199.49	198.88	199.58	197.94	199.81	200.3	199.24	198.4	200.01	198.97	200.55	199.42	198.32	198.87	200.52	199.46	199.91	200.16	200.07	200.66	199.15	199.83	200.37	198.73	198.3	199.8	198.34
206.71	206.76	208.78	206.56	207.41	208.56	207.93	208.34	208.35	207.68	207.58	208.52	207.15	208.03	207.98	207.43	208.34	209.15	208.79	207.1	208.02	206.43	206.96	208.15	206.89	208.22	206.46	206.95	208.05	209.09	207.09	207.25	206.38	207.34	208.54	207.29	208.89	208.38	208.52	207.43	208.44	207.48	208.07	206.2	206.95	207.67	207.8	207.54	208.23	207.99
200.65	201.31	201.08	202	200.08	201.34	200.53	202.68	202.03	200.43	200.01	200.95	202.87	200.89	201.15	201.54	200.57	201.55	201.42	200.02	201.38	200.17	202.4	200.78	200.89	200.47	200.05	200.3	201.89	201.79	201.97	199.98	199.09	202.18	201.49	203.14	200.62	202.17	200.76	201.22	200.99	202.42	202.43	201.45	201.54	200.4	201.14	202.42	201.94	201.85
204.31	204.1	203.27	202.23	202.37	203.48	202.98	204.84	203.34	203.08	202.8	202.17	205.1	203.7	204.23	204.1	203.13	204.14	204.69	203.15	202.46	204.02	203.97	205.54	202.86	205.76	204.86	203.43	205.3	204.4	203.76	204.58	202.85	203.81	203.54	202.46	203.73	204.26	203.6	204.1	205.78	203.26	203.28	202.97	202.07	202.33	202.27	202.64	204.5	204.41
199.71	197.15	199.66	199.82	198.46	199.86	199.96	198.54	197.33	196.98	197.4	197.4	198.8	197.89	195.49	198.69	196.82	198.05	199.48	198.94	197.28	197.9	198.04	198.27	197.52	198.91	197.9	197.48	198.88	198.11	198.94	199.05	196.67	199.41	198.64	198.18	197.53	196.8	200.57	199.97	199.38	199.39	199.42	199.98	199.44	196.7	199.81	198.61	199.11	197.21
202.25	201.37	202.7	202.4	201.67	204.44	203.81	203.48	203.08	201.39	203.81	202.4	202.4	203.28	203.22	202.1	201.93	203.49	203.13	204.28	202.97	202.83	201.6	201.81	203.08	203.79	202.33	204.3	203.9	202.83	201.92	203.74	204.57	202.13	203.61	203.44	204.93	203.29	202.45	202.57	203.68	202.58	202.16	202.12	201.66	203.55	203.64	202.71	202.9	202.45
206.98	207.08	206.29	204.91	206.08	206.7	206.66	207.19	205.91	205.55	207.24	206.88	207.76	207.51	207.57	207.17	206.15	205.68	206.35	207.18	206.64	206.24	206.08	206.28	204.42	206.49	206.51	206.01	206	206	205.16	207.75	206.76	206.69	206.92	207.18	207.07	206.52	207.58	205.91	206.88	205.9	206.19	207.04	205.47	205.8	205.77	206.83	206.1	204.86
212.4	210.95	212.02	210.76	212.52	212.15	211.99	211.2	211.88	211.03	211.77	210.06	211.84	211.83	212	212.45	211.72	211.29	211.21	211.49	211.71	211.52	211.41	210.5	211.85	213.33	211.9	212	210.7	212.29	212.95	210.52	211.83	211.95	211.47	213.16	211.91	210.3	210.67	211.91	211.98	212.95	211.81	213.04	213.31	211.45	212.14	210.53	212.53	211.53
210.2	210.89	211.36	211.13	210.07	213.5	211.83	211.28	211.49	210.26	211.31	211.96	211.56	210.79	211.07	212.15	210.87	210.71	210.25	211.49	212.9	212.14	211.29	210.8	210.76	210.97	211.6	212.63	212.25	212.8	211.1	211.47	212.22	210.24	210.89	213.57	212.57	211.45	210.72	211.71	212.65	210.33	211.53	211.88	212.88	211.13	211.59	212.89	210.63	210.53
205.28	204.37	205.57	205.36	204.33	206.77	205.5	205.74	205.42	204.39	203.56	204.56	205.49	205.59	202.95	204.95	206.17	204	204.55	204.32	203.7	206.15	205.33	206.35	202.84	203.77	204.75	205.82	204.27	204.87	205.05	206.65	204.91	206.54	202.72	206.6	204.43	205.22	204.12	204.59	204.88	205.21	205.68	204.66	203.62	205.39	205.4	205.49	206.03	205.17
204.23	201.97	205.01	203.74	202.98	202.61	202.46	204.63	203.01	203.44	204.08	203.62	204.62	203.75	203.82	203.87	202.94	203.33	202.6	203.49	204.54	203.32	206.16	203.85	205.22	203.87	203.53	203.02	203.48	204.24	204.41	203.67	204.25	204.6	202.54	203.6	204.05	202.23	204.57	204.4	203.48	203.79	202.81	204.13	203.1	203.45	203.93	202.56	203.14	203.19
213.92	211.85	214.24	212.84	213.49	212.05	211.99	212.17	211.89	212.42	212.01	213.14	212.72	211.37	212.94	212.9	213.41	212.48	213.98	212.37	212.58	213.44	212.6	212.02	212.46	213.54	215.04	212.67	211.89	212.84	212.59	211.16	211.69	214.77	210.17	212.44	210.83	213.59	211.76	212.19	212.74	212.74	212.8	212.37	211.28	212.31	211.95	211.48	212.36	213.26
200.94	199.32	199.28	201.16	200.84	198.39	199.67	200.36	201.16	199.71	199.54	200.56	200.5	200.15	198.22	200.31	200.46	200.04	200.58	199.66	201.02	199.57	200.57	200.67	201.36	199.66	201.54	199.74	200.79	201.09	199.65	200.04	200.21	201.33	199.87	197.92	199.93	200.28	201.45	199.45	199.49	200.61	201.59	201.01	200.84	200.23	201.12	199.75	200.74	200.33
198.36	197.59	197.41	198.46	196.17	196.32	197.22	198.03	197.05	197.73	196.08	198.22	198.83	197.45	197.28	197.77	199.06	198.35	197.85	198.99	196.88	198.65	197.13	197.81	199.04	199.17	197.41	198.44	197.6	197.46	197.86	198.27	197.15	198.87	198.94	198.88	198.39	197.44	197.8	198.36	197.73	197.07	196.98	198.62	197.27	197.33	197.23	197.89	197.17	197.22
213.09	213.29	213.62	213.65	211.97	212.85	213.85	212.52	212.81	214.21	212.33	214.35	212.76	214.37	212.58	211.94	212.89	213.77	212.08	212.17	212.94	212.31	212	212.18	213.93	212.17	211.02	213.28	213.61	212.33	214.21	212.65	215.45	211.83	212.61	213.48	213.4	213	212.97	213.54	212.07	212.6	212.84	211.79	212.46	212.61	212.48	213.92	211.37	210.59
206.58	205.73	206.07	204.96	205.62	204.14	205.65	204.96	206.82	206.3	205.38	204.33	206.18	204.83	205.46	204.95	205.74	204.41	204.97	205.27	206.14	206.3	204.29	205	206	205.77	205.89	205.6	205.25	205.84	207.44	203.52	204.22	206.41	204.13	203.96	206.62	206.23	206.92	205.93	206.04	204.64	206.22	204.7	207.31	206.22	205.84	205.07	203.87	205.37
209.54	210.33	209.84	208.81	209.77	208.69	209.49	208	209.84	209.99	209.81	208.01	209.84	208.5	208.73	209.64	210.35	210.32	209.56	209.09	208.25	209.54	210.39	208.67	209.76	210.44	210.07	209.07	210.29	208.52	208.54	208.38	208.93	207.81	210.27	208.86	208.36	208.83	208.43	209.53	208.42	209.99	210.37	207.6	209.94	209.34	208.78	210.79	210.38	209.76
202.26	201.73	203.39	200.66	204.49	203.88	203.88	203.16	201.97	202.78	204.11	201.21	203.1	203.47	201.02	202.22	201.16	202.38	202.15	203.1	202.65	203.52	200.84	203.9	202.54	202.59	202.43	201.23	201.59	202.64	202.36	202.54	202.85	201.61	201.32	202.18	202.28	203.75	202.49	202.07	201.5	203.79	203.18	202.62	203.82	204.34	203.22	203.64	200.68	203.08
218.54	217.31	217.61	217.78	217.72	217.06	217.76	217.68	217.21	216.71	215.43	217.89	216.97	216.25	217.04	217.17	217.37	216.99	217.76	217.33	217.79	216.88	217.53	216.31	215.98	216.89	217.13	216.55	218.42	216.75	217.07	217.65	217.16	214.74	216.81	216.44	217.25	218.11	217.37	217.09	217.03	218.71	216.79	216.7	217.97	216.55	218.19	217.11	215.88	217.05
193.13	193.65	194.01	193.47	192.46	193.47	193.48	194.55	195.34	193.01	193.88	194.87	193.57	195.42	194.28	194.19	193.97	193.78	193.74	194.86	195.51	194.45	193.32	193.82	194.67	193.46	194.54	194.03	194.65	194.81	195.45	193.45	195.88	195.24	193.99	194.27	194.38	193.63	194.61	194.55	194.19	193.24	193.33	193.64	194.87	193.79	196.2	193.85	193.98	194.55
215.13	213.09	212.8	211.89	212.37	211.27	213.75	214.19	212.89	214.17	214.35	210.81	212.8	212.06	213.94	212.74	212.23	212.92	213.11	212.95	212.2	211.54	214.53	211.42	213.3	213.35	214.45	212.19	213.16	214.15	211.43	212.2	210.74	213.43	212.53	214.04	213.95	212.65	211.84	212.12	214.3	213.47	213.54	211.54	212.27	213.25	213.5	212.56	211.88	212.47
203.3	203.72	203.94	204.73	203.33	205.32	204.31	203.97	204.2	203.56	204.11	202.55	203.37	203.93	203	204.73	204.9	204.75	204	203.61	203.67	203.81	205.31	202.93	201.38	203.69	204.46	204.29	205.09	203.05	202.66	203.7	203.57	202.83	204.39	202.38	203.9	202.53	204.56	202.66	203	202.4	205.6	204.05	203.38	202.65	204.51	203.95	204.31	203.32
212.47	212.57	209.97	212.31	211.91	211.41	210.61	212.02	211.82	210.93	212.01	212.54	211.56	210.97	211.87	209.88	211.96	210.71	210.79	210.27	212.67	209.56	212.01	211.67	212.46	213.42	210.15	211.9	211.87	210.67	211.36	210.74	212.12	210.77	210.61	211.99	213.19	213.41	211.47	209.95	210.52	210.96	209.78	210.28	211.22	213.37	212.3	211.97	212.4	212.16
218.33	217.26	216.74	218.31	217.72	218.59	216.73	217.72	218.67	218.77	217.84	220.48	216.92	217.07	218.31	216.71	217.95	219.83	218.72	217.51	217.3	218.35	218.28	217.96	219.51	218.54	218.75	218.45	218.04	217.22	218.66	219.59	216.09	218.14	216.71	216.35	218.15	217.44	217.99	217.3	218.21	217.79	217.33	217.63	218.81	217.5	217.69	217.24	218.86	216.95
208.12	208.03	208.37	207.13	209.87	209.07	207.82	207.38	208.33	209.76	209.81	208.87	209.47	209.88	208.28	208.98	208.39	208.35	208.37	209.54	207.78	210.05	207.27	208.37	208.48	208.78	208.26	209.04	207.18	208.32	209.36	207.72	208.05	207.57	208.75	208.08	208.45	209.2	209.47	208.91	208.7	207.12	210.22	207.65	208.22	209.73	207.94	207.64	209.2	207.8
208.99	208.22	208.79	209.47	208.4	209.95	208.46	208.53	210.07	209.3	208.81	209.13	207.23	207.57	207.71	210.33	209.93	208.64	210.48	208.02	208.02	206.13	208.16	208.97	207.18	208.94	207.89	208.65	208.61	209.24	208.92	207.9	209.16	208.49	208.76	209.24	209.46	208.37	209.75	208.81	209.16	209.28	209.37	208.88	210.92	209.17	207.8	209.4	211.26	209.11
210.92	210.88	210.53	211.66	212.16	212.52	213.43	212.6	211.02	212.12	212.29	210.31	211.99	212.97	211.74	211.89	210	211.58	211.01	211.37	211.95	212.91	210.85	212.97	211.69	213.04	211.22	211.27	209.94	212.9	211.37	212.48	212.06	211.92	210.76	213.24	213.05	211.21	211.56	212.42	213.57	210.45	211.02	212.37	211	210.18	212	211	211.07	211.37
201.57	202.47	202.13	203.49	203.32	201.12	204.12	202.66	203.03	201.52	201.65	201.65	203.89	200.93	203.95	202.15	203.39	202.13	203.41	202.48	201.59	202.99	203.98	201.97	203.28	203.03	200.71	202.59	202.04	201.06	201.76	203.87	201.98	202.32	203.49	202.54	202.73	205.42	202.43	203.72	200.99	203.88	204.27	202.69	203.34	203.2	201.88	202.7	204.14	203.43
203.19	203.89	204.78	203.73	205.38	203.71	205.67	204.18	205.09	202.96	204.31	204.03	202.83	205.03	202.46	202.69	204.2	204.62	204.71	204.51	203.64	203.08	204.94	204.19	204.39	203.73	203.12	204.72	205.4	203.91	204.86	203.98	203.32	201.92	202.95	204.05	204.97	203.9	202.67	203.39	205.26	203.97	202.95	204.44	204.75	204.23	203.09	204.42	203.47	203.51
207.73	208.58	206.05	207.73	209.11	207.95	208.34	208.83	209.13	207.54	208.65	207.45	208.6	209.41	210.81	207.54	208	208.31	207.64	207.57	210.03	207.53	207.69	210.09	208.05	206.77	206.91	207.99	209.76	208.93	209.55	209.17	208.63	208.92	207.44	208.22	207.7	208.72	207.4	208.13	208.52	207.6	208.12	208.52	207.95	208.01	207.28	209.41	210.2	208.32
208.17	208.01	206.18	207.35	207.27	206.85	206.27	208.87	207.68	209.4	208.24	208.09	207.16	207.86	208.08	207.62	207.45	207.14	207.6	209.21	206.99	207.32	207.91	207.62	207.04	207.7	206.2	206.51	207.84	207.38	207.23	208.37	208.38	209.97	208.89	206.79	207.27	206.81	206.86	207.03	207.58	206.72	209.37	208.51	208.07	208.55	207.38	207.7	208.51	207.24
200.32	200.32	199.92	198.77	199.75	199.78	199.78	199.64	198.63	198.38	198.86	200.1	198.41	198.53	199.52	199.61	198.8	198.77	198.42	200.15	198.44	200.99	198.33	200.37	199.28	198.25	201.28	199.15	198.36	197.3	199.28	198.53	199.43	200.65	199.38	201.14	199.63	198.2	199.94	200.69	199.22	198.82	200.65	197.89	200.07	199.59	199.89	200.89	200.93	197.56
215.94	216.58	216.74	217.69	216.97	216.57	217.53	215.06	217.29	217.15	216.17	216.33	217.2	218.98	218.21	216.28	217.71	218.38	216.93	215.72	216.46	216.64	215.98	216.27	216.94	217.65	216.97	217.47	216.64	218.84	216.79	220.04	216.15	215.76	216.59	216.84	216.23	216.05	217.3	215.68	217.55	215.66	218.23	217.57	217.39	218.34	219.05	215.46	216.77	218.41
195.34	194.74	194.93	194.46	195.93	194.52	195.42	193.31	195.28	193.2	196.56	194.92	196.23	194.99	197.15	195.75	194.99	195.64	196.13	195.73	194.35	195.58	197.39	195.68	195.32	196.19	194.47	194.23	195.49	195.25	195.13	194.56	195.42	195.56	196.33	194.02	195.46	195.66	194.62	195.17	194.27	195.85	194.76	195.15	195.05	195.69	195.48	193.89	196.94	194.22
205.07	205.49	203.69	203.49	203.07	202.06	205.18	203.91	202.48	203.43	205.34	202.98	202.91	203.5	204.29	206.34	203.5	203.32	203.89	204.29	204.27	203.75	204.28	202.61	204.26	203.07	203.28	204.35	203.78	205.82	203.76	203.82	203.28	204.95	203.06	203.78	204.4	205.21	204.28	204.18	205.26	203.28	203.94	203.25	203.62	203.34	203.99	204.28	204.79	202.61
200.5	198.45	199.21	200.42	200.69	199.7	198.87	199.56	198.25	199.43	199.6	198.26	200.01	200.13	200.55	199.93	200.22	199.13	199.8	199.41	199.63	199.94	200.84	200.45	201.62	199.46	199.49	199.55	198.52	199.96	199.7	199.54	198.8	198.84	199.66	198.89	197.85	197.66	200.49	198.53	197.88	199.48	198.66	200.05	199.09	200.79	199.48	199.14	197.74	200.44
216.06	216.87	215.88	218.21	216.97	216.89	217.3	217.02	216.51	215.22	216.82	216.39	215.98	216.19	216.46	217.65	215.92	217.71	218.42	218.03	217.13	215.83	217.5	216.65	217.34	217.01	217.85	218.03	216.6	219.13	216.95	216.68	217.69	216.44	218.46	217.1	215.84	216.9	217.45	214.73	216.23	216.4	218.26	217.21	218.35	216.27	216.47	215.81	215.49	216.31
216.73	217.69	220.2	217.65	218.55	216.77	219.03	218.76	218.25	216.93	216.82	216.65	217.97	218.75	216.93	216.83	219.44	217.21	218.39	217.41	218.27	218.03	218.87	219.63	217.97	217.47	217.64	218.8	216.47	217.93	218.34	219.5	218.58	218.34	218.84	217.27	217.41	216.52	217.01	217.82	217.95	217.02	216.61	218.53	216.78	217.7	217.48	218.3	219.24	217.66
208.09	207.57	209.28	208.94	210.08	208.97	208.35	208.01	207.99	209.46	208.57	210.44	208.71	209.17	206.67	208.86	209.42	209.66	207.69	208.98	207.66	209.98	207.82	208.91	209.3	209.12	207.31	207.02	208.78	208.97	208.2	209.59	207.84	207.71	207.68	209.43	209.23	209.14	206.67	206.57	208.28	207.32	209.79	209	208.62	209.15	208.99	208.41	207.8	208.54
207.8	209.85	207.99	210.62	208.54	209.78	208.89	208.34	210.36	208.49	209.37	211.13	209.16	210.95	209.82	208.34	209.62	208.38	209.93	209.02	210.03	211.69	209.93	208.69	209.99	210.59	210.13	211.6	210.04	208.22	208.78	208.85	208.99	208.72	210.4	207.71	209.19	209.53	209.54	209.66	209.32	210.4	208.99	209.82	209.97	210.73	211.69	208.33	210.14	210.53
214.96	213.74	214.76	214.08	216.14	213.73	213.28	214.63	213.01	213.18	214.06	214.15	214.08	214.46	213.88	213.44	214.37	213.92	214.33	213.91	214.37	213.34	213.74	214.52	213.58	213.6	213.93	213.58	212.97	214.41	213.05	214.48	212.9	215.68	213.9	214.05	213.55	212.68	213.73	213.55	213.57	212.1	214.19	215.07	214.36	213.9	214.09	215.55	213.21	214.12
202.16	203.23	203.74	202.61	202.11	202.47	202.89	204.21	203.34	202.77	202.78	203.36	202.49	202.9	203.31	203.5	203.69	203.27	203.57	201.58	202.87	201.61	204.15	201.18	203.57	203.62	204.71	203.86	204.04	202.33	202.91	203.44	203.85	202.99	201.8	203.47	204.4	202.65	203.04	203.44	202.14	202.88	200.46	203.5	203.54	202.48	202.35	203.46	203.84	204.35
208.87	207.69	209.77	208.18	210.06	208.8	208.59	207.97	208.88	207.86	209.09	207.39	210.35	209.82	207.56	210.05	209.65	209.92	209.29	207.65	207.15	208.93	208.97	207.61	210.95	208.33	209.47	209.92	208.31	207.89	208.73	208.93	208.13	206.97	208.61	209.93	206.11	208.43	209.35	209.03	208.87	208.93	208.42	208.74	207.84	208.62	209.81	208.11	208.48	208.72
215.52	216.44	216.61	218.11	217.03	216.51	217.64	217.21	216.26	218.25	215.44	216.73	217.02	217.67	217.47	216.33	217.77	217.3	216.7	216.98	216.07	216.4	217.18	215.54	216.94	217.04	218.05	216.52	217.27	217.72	217.48	215.94	218.6	216.06	215.85	217.21	216.59	216.23	216.82	217.49	215.77	217.09	218.25	216.67	216.07	215.33	215.76	217.23	216.41	218.2
203.26	204.28	204.13	204.45	206.3	206.79	206.39	204.85	204.59	205.08	204.11	204.31	204.17	205.96	204.79	204.51	205.91	205.28	204.41	204.17	204.41	204.14	204.98	205.55	205.28	202.68	204.11	203.59	205.76	204.88	205.96	203.74	203.1	202.57	203.73	205.47	204.31	205.17	204.13	205.25	204.19	204.84	206	204.36	205.43	205.05	204.37	205.36	204.69	204.14
214.6	216.51	214.44	217.05	215.36	219.58	218.05	217.04	218.57	217.11	217.47	217.11	217.66	217.1	217.61	217.47	215.82	217.95	217.54	217.9	217.69	216.25	216	217.07	216.41	217.48	216.52	217.59	216.37	217.58	216.37	217.8	217.3	217.22	216.94	216.76	217.07	214.9	218.31	217.99	218.64	215.99	216.28	217	217.36	217.8	216.26	218.74	216.65	216.08
203.95	204.28	203.18	202.09	201.45	202.18	202.47	203.01	203.2	201.48	202.63	201.65	204.6	201.68	201.66	202.19	202.38	202.62	203.78	202.88	202.9	201.46	204.66	202.34	202.7	202.51	203.28	203.84	201.79	203.4	202.03	203.5	202.65	203.1	201.59	202.79	201.82	202.82	203.8	201.46	202.63	202.77	202.45	200.81	201.44	205.06	204.12	202.52	200.94	202.72
212.25	210.86	213.44	209.97	212.05	211.6	213.52	211.91	212.63	210.92	213.65	211.25	212.97	210.77	211.01	212.6	211.28	210.71	211.7	210.82	211.32	211.49	212.51	210.04	211.02	211.49	209.95	209.45	210.13	210.33	211.36	212.08	212.04	211.93	211.68	212.86	211.41	211.42	210.49	212.36	210.52	210.45	212.83	210.85	212.29	212.06	212.18	210.27	210.67	210.81
216.09	217.82	218.35	217.61	219.26	217.98	216.56	217.32	218.08	217.18	217.52	218.22	216.98	218.95	217.29	217.8	217.56	218.03	216.52	215.84	217.61	219.69	217.57	218.04	218.32	218.06	219.14	217.3	219.49	216.29	217.47	217.24	219.3	217.83	218.97	217.01	218.76	217.41	217.98	217.5	217.22	218.89	217.8	217.88	216.67	217.82	217.57	217.81	216.16	217.72
205.46	205.08	205.35	205.01	204.46	205	204.2	207.09	203.26	203.33	204.93	202.94	205.1	204.4	205.76	204.18	206.39	203.33	205.28	205.03	205.64	204.61	204.47	204.65	203.59	205.78	205.2	204.68	204.45	205.25	204.72	205.42	204.72	204.28	206.64	204.74	203.33	205.69	204.67	203.44	205.49	204.67	203.46	206.29	205.58	205.97	204.48	204.13	204.23	204.34
212.53	211.24	212.34	213.24	211.18	212.28	209.1	211.46	213.97	210.64	213.03	210.89	210.39	211.29	212.3	211.14	211.85	210.8	211.78	212.59	212.12	211.13	211.03	212.79	212.26	212.08	211.47	211.84	212.51	211.83	212.27	210.43	212.33	211.6	210.94	211.8	212.09	211.43	211.15	211.4	212.49	211.5	211.22	211.69	212.04	210.51	212.4	213.23	211.59	211.13
213.99	211.4	213.21	210.8	210.04	210.56	212.71	213.2	213.59	210.82	211.37	212.19	210.39	210.14	210.86	211.26	211.67	212.43	212.54	210.97	210.84	210.82	214.19	209.74	210.21	211.49	211.79	213.34	210.69	209.95	209.9	211.01	211.25	211.89	209.85	211.57	211.44	212.09	212.38	212.03	212.29	212.26	210.69	211.26	211.53	210.02	212.85	211.81	211.95	210.63
214.05	211.62	214.67	211.21	213.71	212.77	213.09	214.06	212.89	212.67	212.73	214.4	213.26	213.18	213.72	212.67	212.66	211.62	215.11	211.9	214.84	213.88	212.59	211.87	212.57	213.99	212.36	213.75	212.7	213.46	213.06	211.41	212.35	212.51	213.51	212.82	211.78	213.14	212.98	212.41	214.37	214.73	213.93	213.38	214.24	212.52	212.48	213.01	212.33	212.6
199.85	200.37	200.62	199.2	201.03	200.79	200.17	200.58	200.69	201.77	199.27	200.53	200.97	200.2	201.2	200.46	200.19	201.59	200.56	201.82	201.17	201.16	199.43	200.84	201.53	198.79	200.31	201.26	198.25	198.32	199.46	199.88	200.58	200.46	201.14	200.53	200.16	199.84	200.11	200.51	198.87	199.36	201.11	200.16	201.41	201.19	199.25	201.39	200.68	200.41
209.97	209.51	209.04	211.24	209.64	208.09	209.29	210.4	210.97	209.1	208.89	209.94	209.52	209.73	209.23	209.83	209.59	209.71	210.12	209.83	210.24	209.07	209.45	209.7	211.53	210.23	208.89	209.63	210.74	210.76	209.83	210.08	209.77	209.21	210.13	209.31	208.52	210.96	209.83	208.79	210.57	208.26	208.54	211.58	210.49	209.61	210.34	208.88	210.77	208.55
205.42	203.91	204.18	205.9	205.03	204.73	206.2	204.49	205.67	206.34	205.49	205.37	205.26	204.05	203.85	204.39	204.68	205.42	205.39	204.43	205.49	205.33	204.36	205.92	204.51	204	204.57	205.12	203.18	204.22	205.32	205.31	205.16	206.77	205.83	205.35	204.19	205.52	205.25	205.77	204.69	203.95	204.5	204.48	205.27	205.57	205.04	204.79	205.77	205.28
211.53	211.76	211.95	211.62	210.46	213.16	211.22	211.92	210.97	211.83	211.92	211.58	211.69	211.03	211.44	211.38	212.36	213.39	212.42	212.07	212.29	210.42	211.04	212.47	213.6	214.38	211	210.7	212.02	212.04	210.64	211.65	211.16	210.27	210.09	212.85	211.78	211.22	212.35	211.66	211.56	212.47	212.09	211.13	211.8	212.06	210.68	212.93	212.68	211.58
211.16	210.37	212.01	210.63	212.37	211.2	212.65	211.09	211.23	211.6	211.88	210.48	212.36	211.2	211.15	212.61	212.92	211.17	211.2	212.76	210.31	210.89	213.07	210.8	211.63	211.87	212.9	213.62	212.61	212.56	210.79	210.69	212.05	212.06	212.07	212.35	211.4	212.55	212	211.49	211.14	212.61	212.11	211.62	211.24	212.61	212.28	212.13	211	211.75
208.01	206.99	206.26	209.85	208.23	207.44	209.01	207.56	208.13	207.76	210.14	208.3	207.73	208.11	208.73	208.58	207.57	209.12	207.63	207.69	208.07	209.85	207.66	209.53	209.33	206.95	207.85	209.8	207.01	207.89	208.94	207.03	209.1	208.05	208.35	208.92	208.16	209.82	209.02	206.49	209.66	208.34	207.46	208.95	209.08	208.93	208.84	207.65	208.31	207.58
211.01	211.91	211.8	213.15	212.64	211.98	212.27	213.07	211.8	213.33	211.73	214.14	212.89	211.97	211.79	214.54	212.8	212.37	212.89	213.62	212.6	211.86	213.42	213.41	213.72	212.19	211.67	212.82	213.42	213.53	215.01	211.13	211.84	212.83	213.7	212.99	213.79	213.39	212.18	211.68	211.87	212.22	212.85	214.51	213.17	212.41	212.03	212.46	213.91	213.35
207.07	206.44	208.66	208.04	208.16	207.82	208.6	209.22	206.62	207.71	207.52	206.64	208.5	209.33	206.97	208.43	209.07	207.88	207.11	207.8	208.08	208.66	207.74	206.63	206.61	208.23	208.47	208.65	207.56	207.13	205.94	206.96	207.35	209.14	207.61	209.53	207.61	208.01	207.61	206.85	209.12	207.33	209.56	207.99	206.98	207.29	207.81	208.92	207.85	207.59
204.9	205.79	204.99	205.15	205.34	205.32	205.52	206.33	205.62	205.11	204.12	205.19	206.19	203.5	204.86	204.39	206.4	205.14	206.8	205.77	204.93	205.22	204.23	205.9	206.44	205.84	205.03	205.14	205.88	205.87	205.14	205.84	204.95	205.54	205.28	205.45	203.91	206.29	204.92	205.8	204.79	204.66	205.2	204.46	205.31	204.66	205.3	205.08	205.75	205.98
212.93	211.83	211.56	212.35	212.08	211.46	212.89	211.94	210.54	210.04	210.74	211.81	211.42	210.52	211.06	211.86	211.62	212.15	212.91	211.14	210.59	210.49	211.55	212.04	211.72	212	210.64	209.41	212.05	214.11	211.92	212.67	211.24	211.13	212.81	210.02	211.06	212.19	211.23	212.01	210.87	213.35	212.31	209.85	210.08	211.95	210.45	211.01	212.49	211.74
207.48	208.39	207.66	207.31	206.97	209.22	206.44	208.06	208.02	207.55	208.86	208.48	208.24	206.5	207.88	209.25	208.14	206.06	208.25	207.56	207.81	207.31	208.45	208.79	208.33	207.42	208.85	207.51	208.01	207.33	207.87	206.13	208.17	206.63	207.45	206.56	207.68	207.78	207.4	206.05	208.05	206.94	207.62	208.1	209.24	206.38	207.98	207.49	205.89	208.29
199.35	200.1	198.13	198.33	200.07	199.59	200.18	199.79	200.04	198.79	199.14	200.09	198.86	199.28	199.46	199.36	200.7	199.83	198.72	200.21	198.38	200.08	198.09	198.42	198.86	198.8	199.23	201.46	200.04	199.61	201.22	198.77	198.7	199.18	198.43	200.03	199.45	199.97	200.72	200.7	199.61	199.17	201.36	199.6	199.13	199.44	200.09	200.56	200.44	197.47
208.83	211.3	209.12	210.92	209.57	207.76	209.6	209.56	210.72	210.37	209.83	209.6	210.22	210.52	208.84	211.21	210.22	210.91	207.46	208.52	208.79	211.06	208.9	208.59	209.39	210.21	210.11	210.38	211.04	209.48	210.79	210.11	210.88	210.53	211.02	208.83	210.07	210.22	210.5	210.95	208.84	209.88	209.56	209.33	211.04	208.29	209.49	208.98	210.1	208.69
205.15	204.07	204.37	205.45	202.82	203.56	203.04	202.52	204.4	202.91	203.17	204.2	204.21	204.39	203.59	204.65	203.58	203.65	203.32	203.81	204.65	204.11	202.58	204.25	203.35	204.78	201.69	204.16	204.21	203.78	204.24	204.24	203.16	204.46	204.58	204.65	203.91	202.96	205	203.52	203.55	205.53	204.18	203.84	203.05	202.56	203.25	204.34	204.33	202.96
206.72	208.76	206.5	207.77	207.22	207.45	208.5	206.74	207.54	207.07	207.13	206.04	206.76	207.88	207.24	208.06	207.68	207.96	206.35	208.75	205.91	207.15	208.51	208.43	207.71	206.97	208.81	206.75	207.14	208.64	206.26	208.09	207.48	209.45	206.86	207.8	205.79	206.24	206.54	206.55	208.42	207.9	207.51	208.49	206.24	206.31	207.38	207.19	206.89	207.97
208.6	208.94	210.03	211.09	209.56	211.35	208.8	208.61	209.92	208.24	209.21	209.82	209.9	208.61	208.69	209.38	209.89	209.13	209.18	209.45	208.81	207.32	210.58	209.51	210.46	208.96	208.51	209.74	208.87	208.76	207.65	208.36	208.63	209.01	208.75	209.49	210.71	210.77	210.23	210.43	208.73	209.2	208.24	210.62	209.26	209.2	209.31	209.1	209.99	208.2
213.07	213.08	212.73	213.35	213.18	212.96	212.22	213.28	213.56	213	212.16	212.74	212.62	212.79	213.02	212.73	211.97	212.81	212.61	214.18	212.94	212.61	214.09	213.37	213.5	213.82	213.42	212.57	211.99	213.05	211.3	213.35	211.86	212.75	211.5	212.87	212.7	212.04	212.91	213	212.5	215.37	213.76	213.79	213.13	213.61	212.95	212.11	214.36	213.29
208.9	208.56	208.51	208.14	208.02	210.65	207.1	208.36	207.8	208.01	207.53	206.36	208.03	208.26	207.51	208.31	207.11	208.3	207.37	208.38	208.33	206.43	208.51	208.47	208.41	207.07	207.18	207.08	208.62	209.23	206.64	207.52	208.85	207.81	207.89	207.71	206.89	206.81	208.39	206.21	208.4	208.08	207.8	209.5	207.15	206.4	208.59	206.93	208.11	209.1
216.85	217.93	217.04	216.85	218.12	218.13	217.97	218.31	218.95	217.18	216.98	217.08	216.2	217.16	216.24	216.75	215.66	217.9	216.32	216.7	216.83	216.93	217.4	215.29	215.68	217.91	217.04	215.3	216.93	217.36	218.22	216.82	218.05	216.55	218.26	217.46	216.54	218.26	218.89	216.12	216.58	217.67	216.62	216.32	216.34	216.64	215.9	217.16	216	215.76
208.15	209.25	209.29	209.76	207.07	208.66	209.49	207.1	208.48	209.67	208.96	208.77	208.45	208.06	208.83	209.12	209.15	208.45	207.38	208.93	208.51	209.44	207.74	208.54	208.31	208.4	207.7	208.89	207.69	209.63	210.47	207.69	209.76	208.45	209.27	209.18	206.99	209.5	207.36	209.15	209.37	210.51	209.72	209.76	208.4	206.63	208.81	207.34	209.45	207.94
203.4	204.04	206.1	203.9	205.1	204.44	202.76	202.5	204.68	203.51	203	204.15	204.26	203.89	205.49	205.76	205.09	204.42	202.47	203.7	204.76	202.97	203.26	201.9	204.31	203.81	204.82	202.57	202.22	204.69	203.58	206	203.5	204.83	204.36	203.77	204.68	203.39	203.35	203.14	205.08	204.41	202.73	202.85	203.17	202.71	204.61	204.42	202.92	204.26
207.1	209.03	207.5	207.73	208.11	208.5	208	207.32	206.75	207.13	209.45	206.46	208.91	207.9	207.49	208.79	207.49	207.56	208.18	207.34	208.69	207.21	208.59	208.37	208.32	208.41	206.61	208.34	208.09	206.23	206.59	208.12	210.81	207.27	207.47	207.3	207.55	207.67	208.17	209.14	208.47	207.04	207.57	207.89	209.4	208.75	209.12	207.69	206.45	209.61
194.41	193.41	194.43	195.65	195.71	193.4	193.51	195.31	194.82	195.39	195.14	194.54	196.06	195.35	194.67	196.37	196.56	196.35	196.15	194.56	195.32	194.58	193.39	195	195.51	196.71	195.98	196.57	193.72	196.91	195.51	196.07	193.94	194.99	195.09	194.15	194.8	194.62	196.29	195.97	198.1	195.8	195.36	194.64	195.37	196.5	196.08	194.22	195.69	196.88
201.14	199.38	200.48	200.9	200.92	200.87	199.7	201.22	199.52	201.06	199.4	199.03	199.72	201.78	200.86	200.59	200.36	200.01	199.46	202.09	201.65	200.65	201.48	202.13	200.23	198.85	200.46	200.63	199.33	202.02	200.27	200.05	200.64	201.71	200.43	200.46	201.07	202.09	198.98	199.72	201.71	199.98	200.22	199.66	201.14	199.11	199.96	199.74	200.74	199.07
202.91	205.42	204.75	203.22	206.5	206.35	203.83	204.42	206.51	206.82	205.53	204.62	204.16	203.81	203.45	204.62	206.12	204.73	205.37	204.67	205.61	205.02	204.9	205.88	204.7	204.67	203.81	206.78	204.35	206.24	203.55	206.28	204.85	204.53	202.7	204.9	203.46	204.07	203.69	204.69	206.22	206.08	206.1	205.16	204.31	204.58	204.34	205.34	205.41	203.85
210.94	211.24	212.41	210.55	210.68	210.92	211.28	211.5	211.39	212.15	211.52	210.57	210	210.89	211.06	211.24	212.62	212.3	211.3	212.08	210.46	212.22	211.62	211.68	211.78	212.81	211.26	212.07	211.9	211.01	211.46	212.8	211.18	210.16	211.55	212.98	211.86	210.15	210.76	211.76	211.96	211.58	211.49	210.4	209.96	212.34	212.25	211.56	209.89	211.91
213.91	213.43	213.65	214.01	212.36	210.86	213.34	212	211.55	213.79	212	213.32	214.35	212.61	213.89	213.36	213.25	213.14	212.83	213.24	212	212.94	213.5	212.82	213.68	214.85	212.48	213.59	213.5	213.4	212.02	213.45	213.33	212.5	213.2	212.17	213.49	212.44	212.88	212.23	212.77	211.8	213.67	213.91	212.78	213.12	213.68	212.54	212.41	211.3
207.4	208.15	209.1	209.57	208.01	208.68	207.15	208.85	206.95	208.48	208.85	208.89	208.01	206.99	208.11	206.58	207.62	207.22	207.64	207.02	207.78	208.62	207.44	208.46	206.96	207.22	209.05	207.19	207.17	208.08	205.77	206.74	206.18	208.01	210.13	208.64	207.57	206.87	205.72	206.14	207.37	207.98	207.74	208.29	207.35	208.32	208.3	208.89	207.56	208.3
200.63	203.07	203.18	203	203.28	202.96	202.96	202.92	201.6	202.6	202.65	202.71	202.38	201.3	202.17	202.52	202.4	202.34	201.12	202.66	202.29	202.17	202.1	201.48	203.18	200.58	203.04	203.97	202.68	204.42	203.26	202.95	203.24	202.54	203.56	204.73	201.92	202.36	202.59	202.99	204.39	202.16	200.8	203.12	202.01	201.73	201.7	202.34	203.57	203.16
205.37	204.3	201.64	204.28	205.31	204.31	204.76	205.21	204.01	205.15	204.72	203.13	205.37	205.43	205.84	203.92	204.4	205.36	204.75	205.01	204.62	204.32	204.42	202.81	205.17	203.48	203.16	204.18	204.37	203.64	203.75	204.87	206.03	204.94	204.05	204.53	204.59	205.42	204.56	204.57	204.49	204.91	204.88	203.91	205.63	204.19	203.29	204.61	204.18	203.96
202.25	203.34	202.16	200.33	202.55	200.94	203.29	202.87	202.16	203.23	202.37	203.02	202.68	203.06	202.37	202.79	203.9	202.96	203.68	203.25	202.54	203.42	201.82	203.17	201.96	203.86	202.72	203.16	202.6	200.99	201.48	201.53	202.29	203.21	202.29	203.58	202	203.64	202.32	203.94	203.05	203.29	202.86	204.64	203.41	201.56	203.2	201.98	201.84	200.36
203.88	202.26	202.83	204.93	203.76	203.81	204.21	203.67	202.85	204.15	203.05	202.44	202.6	203.99	202.93	202.85	201.93	203.17	204.83	203.44	203.09	205.11	203.57	202.61	201.84	204.04	203.2	203.64	204.22	203.45	202.7	202.65	201.5	204.22	203.16	203.75	203.9	203.56	204.96	203.05	203.86	204.72	202.74	202.88	203.42	203.24	202.02	203.62	203.55	202.15
211.54	208.15	208.97	208.35	209.61	208.02	209.56	207.38	209.2	210.43	208.99	207.85	207.43	210.12	207.57	210.29	209.04	210.55	207.54	207.89	207.52	209.29	209.53	208.54	209.19	208.86	208.35	207.22	208.22	207.36	208.73	208.28	210.41	209	209.36	207.95	207.48	209.97	208.08	208.39	207.54	209.82	206.93	207.7	208.5	210.43	208.31	207.93	209.76	207.9
203.46	204.53	204.16	204.19	205.12	204.12	204.45	205.16	203.94	202.47	202.54	204.54	202.95	204.85	204.23	204.21	204.76	203.74	204.52	203.5	204.42	203.7	202.14	206.37	203.57	203.75	205.37	203.06	202.75	204.28	204.29	202.99	202.83	203.98	203.61	204.09	205.08	204.14	203.39	205.7	204.6	203.49	205.35	201.73	203.65	204.41	202.73	203.2	204.18	202.48
207.27	208.32	207.74	208.1	208.5	207.49	208.34	206.94	207.19	208.4	207.75	208.42	208.77	206.91	208.17	205.89	206.21	208.32	207.13	207.63	207.1	207.31	208.29	207.8	206.5	208.82	207.51	208.91	208.1	207.84	207.07	207.99	207.69	209.05	209.01	206.72	207.85	206.45	205.02	205.88	207.89	208.59	209.06	208.5	206.98	208.09	208.84	208.79	206.71	207.8
200.36	199.3	201.82	199.21	200.78	200.09	199.58	200.81	200.61	199.28	200.44	199.21	200.22	200.02	199.75	202	199.46	201.11	199.79	199.26	200.84	200.32	200	200.05	199.31	200.83	199.68	201.38	199.32	201.09	200.31	201.01	199.71	199.91	199.51	199.11	200.95	198.67	200.03	200.57	201.38	199.96	201.15	200.4	200.7	200.16	199.92	200.39	200.75	198.21
212.95	212.11	212.74	211.91	214.12	212.57	211.23	211.45	212.71	213.03	213.6	212.84	213.43	213.52	212.52	212.84	212.32	211.87	213.14	212.72	211.94	212.49	212.87	212.83	210.6	212.47	212.01	213.66	210.92	211.87	211.69	212.55	212.18	213.4	212.48	211.84	213.62	212.1	213.27	213.82	211.07	213.04	211.03	212.23	213.08	212.51	212.59	214.03	210.25	211.5
199.86	199.2	198.73	199.95	200.37	200.12	199.3	198.74	199.86	198.96	200.67	200.67	200.11	199.11	200.45	198.54	200.27	200.39	198.77	201.29	200.4	199.33	199.58	199.46	200.84	199.66	198.13	199.84	199.43	200.01	199.21	198.71	199.55	199.72	198.25	197.6	198.05	200.46	200.61	198.25	200.99	199.75	199.12	199.62	199.89	200.01	199.66	198.77	199.08	198.38
204.8	204.67	204.66	205.48	205.52	206.8	205.7	205.32	207.49	204.49	205.49	205.83	207.15	204.21	205.33	205.59	205.41	204.43	204.63	205.34	205.43	206.68	205.81	205.54	205.8	206.95	206.2	204.84	203.65	203.88	203.99	207.07	205.99	202.95	206.7	206.17	205.1	205.71	205.66	206.6	207.03	207.07	204.93	206.2	204.46	204.94	207.04	205.14	206.85	204.66
200	201.17	200.95	204.68	202.81	199.83	202.56	201.78	201.05	203.23	201.63	201.48	202.25	201.17	202.83	204.42	203.16	203.22	201.93	203.42	203.41	202.31	202.3	200.78	205.06	201.43	203.12	202.55	202.7	202.59	202.43	202.5	202.03	203.93	201.39	203.98	203.04	204.18	201.77	202.65	202.53	202.63	201.83	203.48	201.97	203.02	203.3	202.2	202.5	202.13
206	206.07	206.09	204.88	205.06	205.77	206.2	205.25	204.83	205.49	204.76	205.39	204.24	207.26	205.14	206.02	205.11	205.25	205.81	206.01	204.63	205.08	205.19	205.92	205.51	206.27	206.8	206.4	204.82	203.39	206.42	205.55	204.08	207.44	205.63	206.19	205.66	207.27	204.6	205.68	204.74	206.34	205.98	205.22	207.49	204.65	204.08	204.88	205.17	205.2
211.38	212.08	211.11	211.66	213.7	211.7	212.04	211.58	210.07	211.82	211.62	210.99	211.43	213.05	211.45	212.12	209.98	213.41	211.49	211.96	213.21	211.61	210.32	212.76	211.15	211.93	211.34	211.47	211.23	212.2	209.38	209.92	211.46	211.64	211.85	209.88	212.3	211.03	210.89	210.51	212.4	210.72	211.16	211.08	211.83	211.71	211.95	210.65	212.19	211.61
204.34	202.75	204.24	202.28	204.67	204.36	202.98	203.02	202.18	203.38	203.93	204.25	203.54	205.03	203.1	205.04	203.02	204.04	203.68	202.98	204.97	204.91	202.42	201.83	202.51	202.03	202.13	202.51	203.18	203.6	203.7	204.44	203.73	203.95	202.6	200.84	203.54	204.78	204.82	203.56	203.77	203.27	203.35	205.77	205.11	202.96	204.35	203.2	203.41	202
201.89	204.17	202.37	203.33	202.82	202.85	201.77	202.73	203.53	202.08	201.32	202.78	201.86	201.92	202.75	201.83	202.64	202.95	200.03	202.85	201.76	202.63	201.98	203	202.92	202.52	201.57	203.49	201.41	201.47	202.21	203.11	201.57	202.4	201.36	203.1	201.27	202.43	201.82	202.73	203.96	203.37	202.14	202.13	203.86	203.19	203.85	203.46	204.37	203.71
206.26	206.71	206.59	206.07	206.98	206.91	208.6	206.12	207.13	207.26	207.13	206.05	207.35	206.39	206.64	207.39	205.76	206.69	205.55	206.43	204.55	208.16	206.78	206.59	206.83	205.98	206.37	206.55	207.16	204.76	206.28	205.65	205.81	207.09	205.99	206.12	205.9	206.51	208.41	207.94	205.96	205.99	207.02	205.16	206.54	208.41	207.08	207.02	207.61	206.76
205.56	205.88	205.19	205.01	207	204.59	204.63	205.83	204.98	205.95	206.45	205.66	205.63	208.11	205.5	205.42	206.39	205.73	205.69	205.32	205.95	206.85	206.58	205.05	205.11	204.23	205.58	205.48	205.59	206.28	207.09	206.18	204.55	203.76	207.59	204.62	205.04	206.36	206.56	204.81	204.24	204.77	205.36	204.43	204.91	206.12	205.71	204.7	206.15	205.85
203.26	203.8	202.3	205.12	201.11	203.89	203.92	204.37	205.03	203.4	204.19	202.63	203.74	205.08	202.9	203.03	203.46	203.19	204.05	203.75	202.43	203.81	202.63	204.22	203.81	204.44	204.04	201.9	204.4	203.02	205.49	205.25	203.64	203.15	204.27	202.46	204.53	203.31	200.86	203.3	202.86	205.57	204.36	204.64	201.59	203.23	203.4	203.61	203.54	204.9
208.75	209.69	207.86	210.57	209.96	209.52	208.73	210.19	209.87	209.87	209.78	208.1	209.62	208.56	209.83	209.98	209.48	209.86	209.99	208.51	209.74	210.78	208.99	209.05	209.23	210.31	210.35	209.9	211.37	209.32	209.16	211.15	208.25	209.6	208.31	210.27	209.63	210.16	208.49	208.86	208.61	208.98	208.99	209.51	209.77	210.47	210.07	208.7	208.95	210.42
206.86	205.88	206.34	206.9	206.95	206.47	206.45	206.12	207.26	206.78	205.94	205.98	205.94	206.21	208.96	206.1	206.27	205.99	204.74	208.11	206.44	205.71	206.77	206.94	206.52	206.82	205.66	206.1	206.37	206.15	208.6	205.21	205.31	206.56	207.12	207.44	205.41	205.63	207.3	206.34	208.42	207.77	206.81	207.3	206.08	206.99	207.22	206.85	209.57	207.28
218	217.54	217.93	218.83	217.59	218.89	216.72	218.08	218.27	218.19	217.23	217.94	218.41	217.68	217	218.44	217.26	219.01	217.47	217.85	216.63	217.89	218.19	217.31	218.39	217.19	218.59	218.8	217.54	217.71	217.32	217.56	217.35	216.44	219.22	218.15	218.56	218.48	217.85	217	217.15	217.06	216.55	218.27	216.82	217.38	215.79	217	217.24	216.88
212.14	212.76	212.81	211.07	211.32	213.06	211.88	212.72	212.1	212.34	211.94	211.78	212.47	212.73	211.15	213.3	212.32	213.51	211.73	213.48	212.75	210.46	211.61	212.45	211.25	209.43	213.31	212.41	212.28	213.06	212.2	213.24	213.08	212.41	213.7	212.68	213.23	213.8	212.23	212.11	213.49	213	213.05	214.1	212.46	210.35	211.82	213.78	211.07	210.8
211.24	211.18	211.74	212.77	212.01	211.25	210.77	211.99	210.68	210.78	211.04	209.86	210.77	212.59	211.51	212.57	211.54	211.93	211.68	213.01	211.32	210.71	212.86	211.08	211.19	212.27	210.5	210.75	212.18	211.07	212.55	211.64	212.35	211.67	209.2	212.54	211.7	210.83	210.33	212.17	211.14	211.22	211.53	210.31	211.13	212.66	211.55	211.82	212.07	211
210.91	210.44	212.2	213.31	212.65	212.66	211.37	210.69	211.82	213.01	209.75	210.98	210.41	212.56	210.73	211.56	211.24	212.43	212.18	212.02	211.4	210.53	210.96	211.68	210.74	210.98	211.29	212.6	211.4	210.3	211.93	211.83	210.73	211.37	210.67	210.76	211.26	211.35	211.5	211.55	211.73	211.95	211.35	211.58	210.45	211.09	211.69	211.8	212.4	210.82
213.67	211.58	213.27	214.11	213.13	212.58	212.54	213.06	212.81	212.49	214.37	213.11	210.87	213.56	212.34	212.35	213.78	214.78	212.92	211.55	213.17	212.39	212.09	213.44	212.29	211.58	212.54	212.37	214.7	212.1	212.38	212.55	212.97	213.76	211.91	213.72	213.94	213.27	214.45	214.01	210.55	212.34	213.36	212.8	213.97	212.38	212.16	213.32	211.26	213.96
204.25	204.66	204.51	204.83	204.58	205.23	205.13	203.34	205.27	204.31	205.31	204.73	205.7	203.74	204.57	204.6	205.37	205.19	204.36	205.32	205.48	205.37	204.78	204.36	204.39	204.18	204.78	204.48	205.64	205.03	203.4	205.55	206.04	206.36	203.82	204.34	205.42	205.13	204.59	204.96	202.63	206.16	204.64	204.61	204.34	204.8	204.71	202.84	204.98	202.89
208.32	208.5	208.37	209.58	207.32	212.05	210.24	207.23	208.95	208.59	209.56	207.76	208.42	208.96	207.58	209.85	208.86	207.41	208.69	208.89	208.4	207.89	208.54	210.19	209.48	208.36	208.13	210.43	209.09	208.52	207.62	208.91	207.44	208.99	208.62	208.81	208.44	209.75	209.24	209.12	211.07	207.92	208.9	207.29	208.09	208.29	208.64	207.81	208.79	207.9
199.68	199.79	199.65	199.56	200.34	199.98	200.18	199.86	199.03	201.21	200.11	200.41	200.26	202.42	198.98	201.45	201.62	199.35	201.64	201.73	200.73	200.88	201.02	201.51	200.84	198.98	200.07	200.89	200.71	199.48	199.47	201.16	200.29	200.62	200.3	201.04	201.26	200.59	200.24	199.17	199.38	200.02	199.57	201.93	200.53	200.97	200.58	201.62	199.82	199.8
205.93	209.01	209.26	208.32	209.01	209.55	209.52	209.83	210.73	210.35	207.97	209.63	208.91	207.44	208.93	208.29	208.16	209.65	207.27	209.18	208.79	207.87	209.4	210.84	208.76	207.35	207.6	208.31	209.68	209.68	209.75	209.31	207.02	209.24	207.44	207.55	209.14	209.03	208.03	209.03	209.39	208.69	207.9	206.97	208.86	211.18	209.82	208.69	209.09	209.52
200.49	201.27	200.95	199.31	199.71	202.73	201.5	200.64	202.31	200.28	200.72	201.34	199.46	200.28	198.24	200.41	200.79	201	201.17	201.25	200.76	199.86	201.38	199.63	199.19	200.32	198.47	201.82	200.11	201.12	201.16	198.57	198.13	200.1	199.82	199.04	200.1	201.46	200.84	200.65	200.4	199.31	201.14	200.09	201.21	198.95	199.81	200.43	200.81	200.04
198.52	198.59	197.72	198.85	198.92	199.45	198.82	198.85	198.77	198.03	197.04	198.22	198.01	197	197.64	199.78	196.79	199.04	197.79	198.58	197.26	197.39	198.49	199.35	199.33	197.16	199.51	198.58	198.56	198.18	197.88	198.39	198.92	197.85	197.41	197.86	198.03	197.65	200.11	199.25	197.45	198.73	197.58	198.55	199.05	198.65	199.74	199.16	200.38	199.81
199.85	199.88	200.63	201.78	201.98	200.8	201.26	201.23	200.12	200.54	202.87	203.17	200.27	201.6	201.03	200.23	201.54	200.26	201.23	200.7	202.07	202.65	201.45	201.54	202.41	202.49	201.66	200.8	201.28	200.5	202.24	202.01	203.06	202.22	199.28	200.8	200.53	199.91	201.09	200.1	202.41	200.89	200.94	201.48	201.96	201.21	200.07	201.01	202.48	200.71
212.14	212.87	212.93	211.76	212.82	212.13	211.88	211.44	212.79	212.93	213.18	214.01	212.75	212.18	212.17	213.5	212.91	211.97	210.97	213.16	212.74	213.44	211.02	213.54	214.04	212.28	211.18	212.72	213.69	211.03	211.28	212.13	211.72	212.87	212.55	213.48	212.54	212.99	213.49	212.89	213.17	211.5	211.97	213.31	211.68	211.28	214.39	212.77	212.43	211.18
212.02	213.18	213.4	212.92	215.13	212.63	212.55	213.41	212.43	212.73	212.4	213.55	213.15	212.58	213.94	213.2	212.92	213.7	214.26	212.09	212.23	212.47	212.96	212.13	212.74	214.37	212.11	212.18	214.74	212.49	212.53	212.1	212.78	211.8	210.39	214.08	212.82	213.68	211.15	214.81	213.11	213.47	213.53	214.04	214.64	212.45	213.59	213.89	212.56	213.17
207.79	207.23	207.23	208.1	208.15	208.84	208.22	206.55	208.03	209.06	207.32	207.86	208.52	206.17	206.97	207.72	208.87	207.56	207.93	207.96	205.67	207.81	208.87	207.9	207.62	207.47	205.56	206.59	208.95	207.89	209.48	208.11	207.98	206.34	207.37	208.44	206.92	208.4	209.48	206.3	207.22	208.43	209.14	208.43	207.57	207.6	207.98	207.9	209.63	208.24
195.8	195.01	196.35	195.25	195.21	195.48	196.52	194.75	193.88	195.9	195.18	195.72	195.08	196.43	195.99	194.82	196.18	195.08	194.71	195.92	195.26	195.65	196.38	194.44	196.67	194.91	195.86	196.32	195.14	194.79	194.28	194.97	196.76	195.16	194.57	196.25	195.6	195.02	195.3	194.62	195.24	195.06	194.86	194.36	195.1	194.05	195.6	192.94	195.97	196.79
214.47	212.47	214.79	213.57	213.56	211.84	214.22	213.9	213.23	213.04	214.38	213.13	214.07	214.07	213.71	215.11	214.45	213.56	214.35	213.92	212.7	213.68	214.14	214.41	213.48	213.9	215.18	213.33	213.87	212.74	213.5	212.53	213.73	215.26	212.43	215.27	213.98	214.43	212.77	214.36	214.35	213.85	212.58	214	214.93	213.01	214.34	213.16	212.29	212.84
216.59	216.26	216.64	217.1	216.27	215.55	218.28	216.58	219.27	216.79	218.15	218.17	218.16	217.62	217.94	217.63	217.04	216.72	217.06	216.43	217.79	216.04	216.93	216.39	218.41	215.58	217.99	217.18	217.79	215.99	218.44	217.38	217.49	217.8	216.59	216.97	218.68	217.39	216.66	217.27	218.28	219	217.08	217.42	216.73	214.72	217.27	215.4	217.73	216.22
196.32	194.54	195.11	195.01	195.77	194.98	195.34	194.04	195.07	195.31	194.59	197.15	194.69	194.73	195.3	196.78	195.02	195.94	193.79	195.47	195.68	195.72	194.24	195.13	195.85	194.79	195.1	195.84	196.49	195.28	195.99	195.4	194.31	194.9	195.1	195.84	194.48	196.01	195.13	196.04	196.47	193.85	195.31	195.87	194.33	195.36	194.35	195.99	196.78	193.95
210.96	213.19	210.82	209.08	212.81	212.09	212.18	212.15	212.97	211.02	212.04	211.06	212.11	211.6	211.3	211.09	211.56	211.7	211.75	211.33	210.58	211.43	210.79	212.59	208.71	212.21	210.7	211.06	211.37	213.35	212.03	210.85	210.17	209.9	211.44	211.63	211.32	213.07	211.4	211.83	212.21	211.22	210.47	212.26	211.44	210.39	212.1	210.75	211.65	212.02
202.36	204.45	204.83	202.36	202.74	201.53	202.61	204.59	203.4	204.44	204.1	204.28	203.31	204.11	204.25	202.89	203.82	203.97	205.08	203.15	203.16	204.81	204.42	204.09	201.76	202.91	205	205	204.45	201.85	203.86	201.89	203.63	202.98	201.76	203.99	203.87	203.18	204.56	205.01	201.33	201.91	203.85	202.31	201.37	204.49	205.03	202.35	202.5	203.58
198.64	200.16	199.2	198.51	199.16	196.45	199.24	199.74	199.13	197.21	197.75	198.41	198.24	199.51	197.83	199.56	199.14	198.52	197.87	197.8	199.65	199.2	200.11	198.95	199.66	198.55	199.95	198.9	198.65	198.46	198.85	199.48	197.34	197.37	199.22	197.92	198.77	199.26	197.6	199.85	198.17	198.99	200.16	199.22	197.56	198.92	196.37	197.29	198.22	198.62
211.31	212.7	212.5	211.58	213.08	210.59	210.93	211.99	211.68	212.53	211.57	211.1	211.2	212.55	211.93	212.9	212.58	209.95	210.09	211.08	212.02	212.13	212.16	209.69	212.4	211.7	209.87	211.37	209.99	210.88	210.42	212.11	211.01	213.33	211.3	211.43	210.84	210.15	213.29	211.72	211.03	210.15	211.95	211.02	212.76	211.8	212.23	211.27	212.94	211.48
204.52	203.97	205.24	203.65	203.02	204.32	204.35	203.9	202.8	203.3	204.83	203.16	203.87	202.93	202.93	203.6	204.51	203.34	203.14	204.09	204.55	205.25	202.72	202.81	204.7	203.99	204.02	204.02	204.93	203.63	205.33	203.04	204.31	204.66	204.31	203.61	203.86	205.64	204.1	204.08	203.29	203.87	204.76	203.88	204.35	203.26	205.16	201.65	204.78	203.3
203.63	204.45	203.37	203.09	203.75	203.68	204.7	203.33	203.05	204.19	205.01	202.6	204.6	203.3	204.61	204.86	203.9	204.53	203.6	204.22	204.76	202.71	203.86	204.37	202.82	204.54	203.6	203.25	202.09	203.89	203.69	204.27	204.14	203.09	203.14	203.88	204.08	203.1	205.32	202.34	203.01	203.79	204.09	202.68	203.5	203.96	201.86	202.34	202.81	204.32
207.76	208.15	206.18	207.52	208.09	208.53	208.84	208.12	207.35	207.76	208.13	207.01	207.81	207.7	207.07	207.97	207.96	207.67	207.58	208.02	208.07	208.03	207.45	207.78	207.67	210.06	208.85	208.94	207.04	207.47	209.37	206.94	208.57	207.43	209.26	206.79	207.7	206.77	206.8	206.36	207.33	207.82	208.83	207.66	207.62	207.13	208.95	207.32	206.68	208.11
203.14	201.16	202.56	202.16	203.94	201.33	203.29	203.21	203.01	202.29	202.01	201.74	201.88	202.5	202.89	204.08	202.48	202.61	203.27	200.9	202.89	201.4	203.79	202.97	202.53	203.37	203.69	202.72	205.47	202.64	201.48	202.97	204.71	202.93	201.3	201.19	203.96	200.55	202.99	203.15	202.93	203.46	202.35	202.98	200.31	202.67	202.58	202.74	202.16	202.32
202.58	202.87	203.36	200.97	201.89	202.95	202.32	201.41	201.83	203.85	202.09	203.05	201.91	203.24	202.18	200.13	202.9	202.59	202.91	202.64	203.45	201.57	201.93	202.62	202.87	204	202.66	202.51	201.79	201.92	202.65	203.31	203.53	203.2	201.46	202.2	202.3	200.49	200.61	201.93	204.35	202.25	201.32	203.31	202.11	202.47	202.35	202.19	202.73	201.19
216.65	217.59	217.29	218.19	218.1	218.09	218.24	216.77	217.97	218.54	217.06	219.25	217.96	216.51	216.88	217.76	217.65	217.29	219.32	218.28	218.13	217.28	216.74	218.56	218.71	219.05	218.33	215.48	217.5	215.9	218.48	218.38	217.52	218.78	219.38	217.74	216.9	218.83	217.62	218.05	217.9	217.74	218.86	217.87	217.12	218.4	216.08	218.04	217.82	217.62
211.16	212.37	209.88	211.51	211.38	211.16	211.18	211.83	210.77	212.28	211.03	211.53	211.95	209.86	210.82	212.86	212.64	212.22	211.1	212.9	211.38	211.41	212.15	210.83	212.53	210.89	211.7	212.27	211.47	212.38	211.35	213.3	212.59	212.07	209.58	212.1	211.55	212.52	212.91	211.51	212.89	210.99	210.57	211.63	212.43	212.32	211.51	210.54	211.46	211.98
203.95	202.75	200.42	201.71	202.87	202.4	202.03	203.74	202.63	201.52	201.45	202.79	202.22	202.63	201.2	202.83	202.79	203.94	202.51	203.16	202.21	202.2	202.4	203.92	202.09	203.29	202.23	203.47	202.04	202.57	203.72	204.25	202.32	202.44	201.01	203.55	203.04	201.95	203.93	203.89	203.48	204.6	201.37	201.96	204.29	203.2	204.58	202.78	201.81	202.42
204.61	203.68	203.53	203.2	202.1	203.66	204.24	204.28	202.71	202.89	202.55	202.14	203.53	203.67	204.83	204.17	203.03	204.42	202.54	204.94	201.53	203.94	203.39	203.67	203	203.3	203.92	203.1	204.64	202.95	203.5	202.89	203.84	204.27	203.22	202.25	204.5	202.74	203.03	203.15	202.57	204.24	202.61	202.86	203.68	203.74	203.41	203.19	204.47	203.72
207	208.07	208.46	209.37	206.31	208.29	207.15	206.97	206.7	206.36	208.21	207.17	207.24	207.76	206.39	208.71	208.78	209.01	207.59	206.65	207.96	207.2	206.07	207.53	207.17	207.64	205.89	207.31	208.62	208.58	208.58	207.57	209.37	206.79	207.58	207.22	208.9	206.98	207.17	206.9	208.2	207.33	207.29	208.46	206.36	209.42	207.62	207.49	208.95	208.01
203.07	203.05	203.83	204.09	205.69	203.29	202.28	203.65	202.98	202.62	204.52	203.19	202.75	203.35	202.95	203.58	204.38	202.82	203.73	203.93	204.21	203.06	201	204.91	202.63	203.03	203.4	203.89	202.69	203.72	203.35	202.86	203.1	202.34	202.6	201.13	203.53	203.96	204.37	202.15	203.14	203.47	206.84	202.47	204.47	201.93	201.84	203.4	200.87	203.27
203.48	203.09	203.77	204.8	204.42	204.95	203.61	202.47	204.78	204.22	202.86	203.05	203.29	202.39	204.14	202.92	204.33	203.89	203.36	201.92	204.43	204.49	204.21	203.31	203.95	203.49	202.5	204.31	205.46	203.71	204.1	204.93	203.5	204.11	202.37	203.12	204.06	205.89	205.12	203.67	203.7	203.01	202.92	203.73	204.11	203.97	203.67	203.36	204.88	203.02
200.11	199.28	200.22	200.27	200.29	199.23	201.03	198.82	198.74	200.36	199.22	199.06	199.43	200.08	200.06	199.28	201.08	200.36	200.4	199.48	200.43	199.46	198.33	200.68	199.14	198.29	199.74	200.41	198.63	200.74	199.73	198.84	199.96	200.27	200.32	198.87	199.04	199.74	199.21	200.07	199.61	200.84	200.65	199.81	199.44	198.82	200.32	199.98	200.23	198.61
207.97	207.24	209.73	206.88	206.94	209.94	206.22	207.61	206.03	206.83	208.14	206.45	207.42	208.9	208	209.49	207.27	207.11	207.17	208.34	207.56	207.93	208.85	208.2	207.48	208.73	208.74	207.82	206.17	208.46	206.77	207.54	206.41	208.28	205.87	207.25	207.39	207.48	207.82	206.68	206.38	208.45	207.56	206.75	208.86	207.86	207.45	207.63	208.22	208.41
203.61	203.36	204.81	203.19	205.55	204.3	204.02	205.24	202.42	203.43	204.57	202.92	204.07	206.02	202.11	202.95	202.65	204.08	204.28	206.2	202.06	205.47	203.02	205.19	204.36	204.11	203.13	204.86	204.25	204.74	204.82	203.62	202.4	203.54	203.82	203.96	204.21	203.07	203.35	204.56	203.56	204.21	203.23	204.72	202.21	203.81	204.03	203.05	204.09	203.48
213.46	213.79	212.43	215.05	211.84	212.22	210.17	211.99	212.38	212.99	215.03	214.03	211.58	213.07	213.58	213.54	212.99	212.56	211.95	212.35	213.27	212.21	213.06	212.73	212.16	212.05	212.67	211.63	212.76	212.93	211.64	213.65	214.62	214.08	213.2	214.51	213.5	212.38	210.56	213.62	213.8	212.63	213.81	211.94	212.8	213.1	212.98	213.4	214.12	212.61
200.42	200.25	199.53	198.91	199.45	200.06	200.98	199.57	200.1	200.22	199.68	199.67	201.92	200.42	199.46	198.73	200.98	201.23	200.74	199.09	200.1	200.45	199.82	200.74	199.24	201.22	199.53	201.22	199.2	198	200.2	200.88	199.77	199.2	201	201.23	200.61	199.15	200.87	199.56	201.16	200.6	199.31	200.31	200.51	199.4	200.9	199.99	202.33	200.73
207.12	208.31	207.72	205.99	206.21	208.27	208.16	206.27	207.75	208.11	208.06	209.36	208	207.93	207.67	207.39	205.61	206.75	209.24	207.35	208.38	206.76	207.88	208.16	207.64	207.86	206.7	208.51	206.13	207.53	206.54	208.19	209.47	207.74	206.6	206.92	208.42	207.06	208.43	209.76	209.16	206.55	206.62	207.76	207.26	207.17	206.36	206.36	209.2	209.65
203.31	204.28	205.17	201.28	203.57	203.57	202.66	203.67	205.38	204.14	203.29	204.64	203.65	205.12	202.96	204.79	205.97	205.14	201.77	203.21	202.54	203.22	204.32	203.35	203.09	201.22	202.84	203.64	202.55	202.31	201.69	204.01	203.17	203.66	204.01	201.9	203.64	205.69	204.07	204.67	205.03	203.51	204.6	202.14	203.57	203.37	205.72	203.56	202.47	203.3
207.81	208.3	209.1	208.9	208.02	206.33	204.83	208.53	207.5	207.34	206.87	208.89	207.58	207.17	207.67	207.03	206.5	208.59	207.59	208.36	206.79	208.13	208.41	209.72	208.24	208.61	207.65	208.43	208.86	206.97	206.81	207.27	207.18	208.14	208.53	208.16	206.4	208.62	205.88	208.53	207.39	207.35	207.66	208.71	207.88	207.71	207.77	207.23	206.03	208.72
203.14	202.65	202.86	202.17	201.44	200.87	202.3	202.27	202.58	202.25	203.37	201.96	202.12	201.76	201.53	202.04	201.54	201.94	203.31	203.52	202.54	200.79	203.69	202.05	201.57	202.56	201.27	200.92	201.99	202.14	201.85	203.83	202.93	202.51	202.18	201.25	201.34	201.12	204.23	201.47	201.95	202.63	202.05	204.11	201.09	202.36	202.68	201.54	201.85	201.16
208.71	210.41	210.84	210.3	209.04	209.11	209.8	209.63	208.79	208.53	209.57	208.45	209.09	209.16	208.68	209.84	209.07	210.04	209.5	209.56	210.01	210.59	209.11	209.49	210.85	210.75	210.65	207.76	210.21	208.84	210.16	209.73	209.46	210.76	209.43	209.67	210.19	209.31	209.4	208.64	208.95	209.42	209.69	208.21	207.86	209.64	209.76	208.72	209.11	209.26
203.86	203.31	203.49	203.02	204.12	203.88	202.92	203.23	204.34	202.43	203.38	204.63	204.26	201.29	205.02	203.25	202.76	202.09	203.09	202.89	201.51	203.18	202.8	202.49	205.5	203.75	201.4	202.76	202.32	201.85	202.88	202.6	204.22	204.19	203.49	201.98	202.34	203.28	203.88	203.77	204.86	203.62	202.26	202.7	203.58	203.43	202.33	203.2	202.69	204.44
207.58	205.2	205.62	206.36	205.77	204.64	206.11	204.85	204.98	204.45	204.17	203.51	204.74	206.69	204.39	204.56	205.93	206.55	204.52	204.63	206.66	204.69	203.77	204.46	205.69	204.84	207.1	204.68	205.49	204.73	204	204.13	205.1	205.52	204.92	204.39	205.42	205.22	203.24	203.76	204.69	205.84	206.32	203.95	205.75	205.51	205.07	205.52	204.43	204.47
208.95	209.44	208.77	209.54	211.13	208.24	208.59	207.92	209.15	209.42	207.83	208.69	208.93	209.47	209.42	209.09	207.14	207.52	209.37	207.52	208.85	207.84	207.99	207.57	208.74	208.11	207.57	207.32	208.08	209.19	207.71	208.19	208.84	210.67	207.27	208.23	209.42	208.15	207.46	208.71	208.93	207.58	207.25	207.91	208.88	208.19	208.32	208.76	208.52	208.2
203.01	204.72	203.94	202.5	203.24	204.37	203.83	205.09	204.8	203.13	202.28	203.79	203.63	204.6	202.63	203.01	203.19	203.99	204.19	202.38	204.75	203.15	203.96	203.33	203.85	203.27	203.76	204.71	205.57	204.4	204.05	202.9	203.92	202.37	205	204.73	204.01	203.54	203.68	203.28	202.44	204.21	204.02	205.1	205.32	202.49	203.81	203.89	203.11	203.3
202.46	203.05	205.25	203.89	203.66	202.6	204.43	202.88	204.36	204.69	204.18	203.01	202.89	204.38	204.76	204.73	202.26	202.84	202.87	203.54	203.92	204.04	203.81	203.71	203.32	204.25	202.31	204.48	202.03	204.36	203.54	202.93	202.79	202.52	203.65	204.09	203.46	203.45	203.88	202.63	202.75	204.12	204.14	203.74	203.23	202.92	204.03	204.76	202.91	204.55
199.83	200	199.08	199.72	199.76	199.86	198.36	200.33	199.86	200.17	198.62	200.06	199.37	200.47	199.51	200.51	199.54	198.06	199.48	200.8	200.59	200.34	199.66	199.28	199.51	200.07	200.77	199.47	200.13	200.52	200.45	198.12	198.63	198.99	200.61	198.91	200.54	200.8	199.26	200.05	198.02	199.85	200.38	198.96	200.82	198.85	199.3	198.95	201.25	199.53
204.28	203.37	203.18	204.57	202.52	202.27	203.62	202.14	202.65	202.55	203.55	203.54	204.36	202.39	203.86	201.78	203.06	202.36	203.75	203.49	202.84	203.34	201.97	203.58	202.63	203.32	204.1	203.1	204.21	203.03	201.7	202.13	204.47	202.79	202.84	204.15	201.47	202.52	203.67	202.37	202.82	203.1	204.3	203.94	203.14	203.15	201.4	204.11	205.1	203.52
207.19	207.05	209.24	207.99	209.7	207.71	208.13	208.49	207.38	207.55	208.56	207.8	208.67	209.8	209.08	207.74	208.87	207.03	206.15	207.08	209.57	208.69	208.45	207.88	207.41	206.65	208.09	206.92	206.36	206.23	208.6	205.99	207.9	209.2	207.79	209.87	208.38	207.25	207.33	208.39	208.46	208.13	205.51	208.48	207.71	208.42	207.92	208.06	206.9	207.67
202.95	203.16	203.7	204.58	202.51	204.06	203.53	202.33	203.37	203.78	203.81	204.52	204.44	205.53	204.01	202.4	203.06	204.07	203.94	204.14	203.3	204.8	205.06	203.85	202.25	203.06	203.34	203.88	204.74	203.89	204.42	203.18	205.18	202.48	203.57	200.93	203.77	204.17	204.76	204.17	205.18	203.65	204.72	203.12	204.03	202.91	202.85	203.28	203	204.37
207.67	209.26	208.17	208.77	207.42	208.58	209.02	208.89	209.66	209.29	210.48	207.84	208.41	207.07	208.32	209.45	209.26	208.62	208.73	208.65	209.01	208	208.71	209.15	207.68	209.38	208.18	209.59	208.37	207.48	208.41	207.84	209.28	208.58	210.13	209.89	208.42	209.86	208.15	208.75	210.05	208.65	209.22	209.99	210.29	207.98	207.09	210.07	208.28	207.88
203.29	204.31	203.41	203.64	203.94	202.91	202.59	202.89	204.57	204.34	202.85	204.13	203.57	205.27	204.66	204.19	203.33	204.66	204.09	203.59	204.12	203.19	202.85	202.34	202.61	203.38	204.16	204.11	202.77	203.07	203.79	201.56	203.47	203.88	203.81	203.38	203.89	202.17	203.65	202.64	203.36	202.67	203.65	202.72	203.89	202.24	203.7	202.7	205.01	203.85
211.53	211.55	212.2	211.3	212.44	209.72	213.7	210.81	210.38	210.19	210.25	211.13	212.22	209.85	211.79	211.99	212.33	211.39	212.21	209.5	210.85	211.48	212.48	210.34	213.19	210.84	210.54	211.21	211.61	211.76	211.39	211.36	211.06	211.08	211.11	212.69	212.94	210.55	211.8	211.2	210.92	210.78	210.66	211.33	211.29	211.15	211.38	212.31	212.34	211.82
196.95	194.6	196.22	194.97	195.15	195.82	194.78	195.11	194.67	195.63	194.99	195.32	196.01	195.88	194.37	194.78	195.62	196.7	196.54	194.73	194.87	192.95	195.27	195.46	194.12	193.88	195.36	195.2	195.09	195.5	194.07	195.16	194.98	195.55	195.53	194.99	193.8	194.9	196.3	194.95	195.37	194.43	195.37	195.24	195.54	195.14	195.12	194.96	196.73	195.88
199.71	199.31	199.11	199.83	200.05	200.75	199.25	199.63	198.74	200.3	199.03	199.72	197.2	198.69	198.86	200.21	198.73	198.98	199.12	199.68	201.41	198.56	198.66	201.07	200.57	200.24	199.34	200.41	200.65	198.05	199.93	200.09	198.17	200.99	198.98	198.49	199.62	200.02	198.21	199.53	201.1	199.74	198.48	197.98	199.58	199.34	199.91	199.5	198.25	198.75
214.7	212.27	213.3	213.77	214.83	213.78	212.7	211.58	213.21	211.87	211.95	211.64	211.28	213.35	214.78	212.49	212.98	213.66	213.24	211.74	212.83	214.81	212.53	213.48	212.84	212.79	214.04	214.5	212.22	211.16	212.29	211.72	213.05	213.25	212.94	212.72	212.89	213.53	213.42	213.66	213.58	212.93	211.62	213.69	212.1	212.23	213.32	214.34	212.98	213.8
204.16	202.51	202.43	203.8	203.45	204.22	203.95	205.08	202.62	203.14	203.91	204.94	203.93	203.64	203.84	204	204.77	204.45	202.01	204.31	203.18	203.53	203.5	204.47	204.08	204.25	203.11	204.01	203.22	202.71	203.84	204.07	203.75	203.07	203.23	203.46	202.05	202.99	204.48	204.41	202.65	203.58	204.12	201.84	202.21	202.93	202.22	203.3	203.9	202.92
208.87	209.3	209.04	209.11	209.77	209.07	209.36	208.67	208.88	207.99	210.43	208.45	211.57	209.52	207.99	209.53	210.89	209.07	210.63	208.89	211.4	209	208.68	208.57	210.79	209.72	208.6	209.56	208.83	208.77	208.06	209.16	210.08	211.12	208.38	209.07	207.05	210.04	210.53	209.02	210.24	208.49	209.33	208.93	207.94	208.05	210.7	208.66	208.83	210.46
208.95	209.39	207.37	209.19	209.55	209.32	209.02	207.7	208.07	208.11	206.14	208.51	207.33	208.85	207.01	208.45	209.22	207.36	208.34	207.59	208.12	208.37	208.68	209.54	208.45	208.23	208.18	207.83	208.17	209.28	209.59	208.14	208.58	207.7	209.27	208.75	206.88	208.78	209.5	207.07	207.97	208.5	207.81	208.26	208.46	209.82	208.3	207.28	208.27	208.93
204.64	201.9	203.23	202.05	203.81	201.39	204.56	202.91	203.12	203.44	202.44	204.09	202.96	202.18	203.34	203.29	203.81	201.07	203.01	203.7	202.98	203.84	203.76	202.3	202.78	204.84	203.74	202.15	203.24	202.48	203.37	202.34	202.38	203.86	204.37	201.35	201.59	202.06	203.89	203.63	203.59	202.71	205.13	204.24	204.16	201.8	203.53	205	203.36	203.62
211.95	213.99	212.43	213.21	212.91	212.52	212.76	213.84	212.84	214.25	213.52	213.01	211.96	212.92	212.68	210.49	212.11	212.31	211.79	211.32	210.9	213.48	211.48	211.1	211.92	213.54	212.03	213.76	211.37	212.75	212.48	210.97	213.12	211.73	213.14	213.35	214.57	212.22	212.62	211.61	212.67	212.54	209.99	211.51	212.17	213.42	211.67	211.69	213.56	213.46
208.38	207.17	208.17	207.78	207.84	208.65	208.83	207.92	208.65	209.06	206.58	209.87	208.43	208.79	207.18	209.84	206.97	208.54	208.31	209.55	206.83	208.3	207.03	208.87	209.48	207.89	205.69	209.39	208.2	209.39	209.13	210.56	209.49	209.68	207.77	209.72	207.73	209.5	209.28	207.82	207.11	208.18	208.81	207.86	207.28	208.02	210.71	207	209.53	207.77
211.63	213.28	213.1	212.29	213.28	213	212.16	212.95	211.51	214.5	211.9	212.15	212.64	212.53	213.36	213.45	212.21	214.09	213.72	213.48	213.42	212.61	211.53	213.42	213.26	212.99	211.4	213.88	213.68	213.67	211.29	214.4	212.43	212.62	212.31	213.68	213.22	213	212.78	213.85	213.23	213.83	213.18	211.88	213.66	213.03	212.4	213.92	213.01	211.91
203.36	203.79	204.4	204.29	203.69	206.01	203.17	203.22	203.52	202.51	203.05	203.67	203.91	203.65	204.21	203.67	201.96	204.1	203.71	204.31	203.5	203.81	203.84	204.63	203.37	203.67	204.82	202.6	205.61	204.46	203.41	203.35	202.95	204.27	203.85	204.09	202.96	203.1	202.84	203.54	204.64	203.4	203.77	204.79	203.42	204.56	204.31	203.63	202.1	203.97
213.21	214.49	212.73	213.45	212.95	213.32	213.71	212.95	213.16	213.44	212.74	211.92	211.94	213.26	214.05	212.11	213.01	212.96	213.98	211.7	212.8	212.01	212.13	214.72	214.22	214.25	214.76	213.91	213.3	212.66	213.89	213.59	213.01	213.75	214.58	212.73	212.51	211.2	212.86	212.26	213.01	211.52	212.78	211.78	214.42	212.31	213.27	213.57	211.87	211.61
213.18	212.24	212.84	215.07	212.84	212.77	213.41	213.88	212.35	212.13	211.76	213.89	213.38	211.43	212.17	212.19	213.13	210.55	212.09	212.3	213.61	212.69	214.23	212.59	214.09	213.08	211.77	212.02	212.02	213.66	213.33	212.55	212.74	212.13	213.71	211.84	212.13	213.12	210.79	212.65	211.86	212.81	212.13	211.07	211.67	210.51	211.94	211.39	212.06	212.77
211.34	212.06	211.83	209.9	211.22	211.24	211.29	212.73	214.55	213.34	211.12	211.05	212.27	210.72	211.33	211.97	212.69	211.3	211.27	211.61	210.9	211.43	211.06	211.48	212.21	211.65	211.69	211.33	211.43	212.04	210.85	211.56	212.22	211.6	212.57	211.81	211.75	210.33	211.61	210.41	212.36	211.74	211.63	210.07	211.11	213.16	211.76	212.3	210.75	212.45
209.04	207.86	207.41	208.76	207.01	205.47	207.1	206.2	209.26	207.45	208.16	207.82	205.34	206.68	207.65	208.26	208.19	208.47	208.62	208.74	208.19	206.57	207.7	207.44	206.52	208.02	209.03	206.7	206.65	207.62	206.19	208.3	207.74	206.19	208.46	207.77	206.06	208.04	207.5	206.65	208.06	206.94	206.76	207.09	208.56	207.93	206.04	209.4	208.43	206.82
203.07	203.71	204.24	204.13	202.55	203.04	203.16	205	202.06	202.91	203.22	204.19	203.43	201.58	204.01	204.51	204.08	203.48	203.44	203.78	204.07	201.26	201.25	203.16	203.32	202.33	203.68	204.55	202.9	203.19	203.51	204.16	203.14	204.05	204.88	203.75	204.02	204.46	202.66	203.73	204.54	201.32	203.47	203.52	202.99	204.79	203.11	203.49	203.53	202.55
208.03	207.43	207.88	207.9	207.51	208.18	208.64	209.4	208.54	206.59	207.35	207.53	208.47	208.38	208.65	207.11	207.71	207.42	207.84	207.5	208.72	209.16	208.36	208.91	205.89	208.54	207.24	208.39	206.89	207.71	206.23	208	206.84	207.03	207.29	209.19	206.7	207.56	208.22	207.31	209.31	205.09	207.13	206.63	207.71	206.7	209.15	206.83	208.17	207.09
202.1	203.22	201.81	202.89	203.38	200.93	204.62	202.2	202.25	204.87	202.87	201.75	202.34	202.75	201.75	200.58	202.97	203.2	203.63	203.46	202.71	203.26	201.43	203.92	201.86	203.04	203.32	203.53	202.73	204.06	202.01	203.56	202.79	201.67	202.77	202.72	203.59	201.86	205.56	202.92	201.61	204.76	202.55	201.29	203.05	202.34	203.06	200.33	204.68	203.39
207.52	207.55	208.35	207.69	208.76	209.13	207.25	207.32	207.47	207.57	206.8	208.01	206.87	208.69	207.7	209.03	207.79	208.33	208.27	207.94	208.26	206.91	207.3	207.12	207.49	206.4	206.79	208	207.73	207.14	207.31	209.42	206.95	208.36	206.32	207.04	207	207.69	206.37	208.61	207.6	209.01	208.05	206.47	205.48	206.63	206.61	207.83	208.67	208.18
211.5	211.92	212.91	211.59	211.74	212.43	211.6	212.54	211.43	213.53	211.64	210.37	209.96	213.62	212.66	211.1	212.47	211.57	210.52	209.66	211.73	212.01	213.01	210.29	211.08	211.21	212.22	212.83	210.84	212.3	212.58	212.08	211.54	211.51	211.76	211.62	212.65	210.02	211.48	211.46	211.73	210.89	210.35	211.6	212.31	212.07	211.42	212.45	210.51	211.85
199.99	201.85	202.68	200.78	200.5	200.96	200.17	201.6	200.87	200.69	200.9	202.18	200.74	201.48	201.4	201.35	200.94	202.02	202.17	199.94	199.31	201.12	200.67	202.35	201.93	201.43	202.68	200.68	200.29	202.37	200.69	201.62	200.83	202.05	202.83	201.3	201.3	202.2	202.02	199.07	202.56	202.01	201.34	200.12	200.99	198.71	201.8	201.33	200.17	200.01
209.37	210.96	207.99	208.46	207.76	206.87	209.91	206.6	208.62	207.79	209.26	207.22	207.53	209.99	209.08	209.01	209.03	208.47	210	209.07	207.76	209.93	208.26	208.57	208.67	209.92	208.1	210.1	207.78	208.2	208.2	208.59	208.3	208.79	209.5	208.42	208.45	208.86	207.65	205.89	208.59	208.78	208.46	209.81	208.35	209.69	208.53	210.27	207.01	209.54
192.92	194.19	194.05	195.4	193.57	192.95	193.32	193.88	194.39	193.49	194.77	193.25	194.97	193.76	194.29	194.68	192.95	195.07	195.43	194.68	193.91	194.75	194.46	193.42	192.69	195.33	194.31	193.24	194.02	193.98	194.77	192.7	193.38	193.27	193.11	194.03	191.21	194.03	195.14	193.81	196.09	194.4	193.59	194.17	194.04	194.97	192.41	194	195.01	193.64
207.94	209.88	208.05	207.16	207.27	207.36	208.35	207.57	208.26	206.58	207.68	209.93	206.97	207.52	207.48	208.66	207.96	208.76	209.95	208.9	208.73	208.72	206.83	209.13	209.85	208.86	208.76	207.47	208.5	207.42	208.37	208.52	206.92	209.77	208.98	210.47	207.88	208.34	207.64	208.04	207.94	207.75	206.72	209.31	208.6	208.56	207.94	208.11	207.58	209.24
198.27	197.13	198.35	198.18	198.85	199.71	196.04	198.6	198.15	199	197.34	200.32	198.33	198.26	196.89	197.13	199.22	197.72	198.1	196.65	196.75	198.71	197.41	196.57	196.98	197.88	198.02	196.42	197.88	197.19	196.9	197.86	196.04	197.19	196.54	198.06	198.91	196.52	198.08	197.78	197.33	197.68	198.36	198.02	196.69	199.79	197.71	197.84	198.19	197.9
213.15	213.12	212.48	212.92	214.29	213.9	212.7	211.76	213.55	213.15	212.43	215.32	212.79	210.56	212.1	213.35	213.36	213.13	213.56	213.29	212.4	212.8	211.97	211.65	212.79	213.23	214.23	213.25	214.22	214.06	213.15	213.3	212.9	213.01	213.91	211.77	212.3	212.42	212.33	213.42	214.28	212.22	212.52	213.65	213.48	212.76	212.08	214.02	214.48	212.57
202.59	203.23	203.24	204.59	202.98	203.61	203.96	203.98	204.23	202.45	203.5	203.28	204.47	204.22	203.37	204.16	202.36	203.28	201.76	203.35	203.16	203.9	204.59	202.62	202.54	202.17	203.69	204.11	203.38	202.94	202.84	203.11	203.52	203.5	203.63	201.81	202.3	204.16	203.71	204.2	203.52	204.41	202.49	202.84	203.59	203.54	202.6	202.8	204.52	203.34
212.44	212.66	212.43	213.22	212.73	213.46	212.48	212.91	212.75	212.2	211.6	212.54	211.75	212.9	212.39	211.75	213.48	211.09	211.66	213.04	211.07	213.76	213.71	214.36	212.16	212.9	211.65	215.55	213.38	211.29	211.63	213.74	213.34	214.39	213.3	214.44	212.49	212.67	212.72	214.93	213.53	214.18	213.27	214.75	212.75	212.21	211.73	211.89	213.25	212.58
208.43	208.63	207.1	208.62	207.83	207.82	208.52	207.58	207.14	207.78	208.34	207.03	208.35	208.68	207.39	208.18	209.5	207.67	207.69	207.61	208.1	207.63	207.36	207.86	207.95	207.66	208.92	207.42	207	208.41	206.49	207.38	207.43	208.17	207.46	206.73	207.07	209.27	207.94	206.46	206.63	208.4	208.53	209.36	207.77	208.47	207.07	206.17	208.67	208.07
207.82	207.74	208.3	206.43	207.63	208.14	205.99	205.89	206.95	206.92	208.65	207.01	207.44	208.39	207.62	209.08	208.96	206.44	207.94	209.34	207.63	207.07	207.58	207.52	208.22	207.21	209.06	207.93	208.53	208.82	208.98	208.47	208.3	207.92	208.05	207.65	207.06	207.21	207.58	206.61	205.77	207.83	208.63	206.04	206.66	206.2	207.5	208.42	208.58	207.35
209.22	207.74	210.02	210.4	209.64	211.23	210.23	208.68	209.34	209.93	210.33	208.65	210.16	209.72	210.51	209.64	208.39	208.76	210.57	209.33	207.92	210.82	209.73	211.22	209.52	210.98	209.33	209.44	209.47	209.55	211.58	208.94	211.56	208.82	209.46	209.23	210.8	211.48	209.14	210.03	210.74	210.61	209.37	208.21	209.44	210.22	210.15	208.96	211.06	209.95
207.44	209.32	208.94	208.13	208.91	208.61	209.5	208.65	208.06	209.52	208.75	205.74	207.14	209.23	207.55	207.85	208.42	207.07	210.01	208.35	208.36	208.73	207.6	208.47	209.01	208.11	208.4	208.63	208.7	208.36	208.56	208.54	208.95	208.48	208.14	209.03	208.54	209.24	208.63	210.15	207.25	208.84	208.96	207.63	209.01	207.94	208.11	208.69	208.85	209
212.21	212.61	213.23	212.94	210.8	211.96	212.8	210.38	213.33	212.33	213.07	213.05	212.3	214	212.9	212.51	212.27	212.54	211.73	211.95	211.68	212.76	212.45	214.77	211.81	211.97	212.17	212.62	212.52	211.82	212.44	211.98	214.18	212.54	212.38	211.28	213.12	212.17	212.64	212.91	212.95	213.14	211.59	212.93	211.66	212.84	212.99	213.03	214.35	212.61
205.39	203.68	204.02	205.27	203.01	205.23	204.17	202.71	204.69	203.82	203.15	202.75	205.09	203.43	203.8	203.31	203.78	204.8	204.69	203.1	203.16	204.54	204.34	203.1	204.43	204.21	204.81	203.48	204.58	205.13	204.24	205.06	204.74	203.08	204.69	202.87	202.53	204.46	203.77	203.77	204.32	204.33	204.27	203.38	204.1	204.02	205.14	203.71	204.29	204.32
200.4	202.57	201.12	200.25	200.07	201.13	199.66	200.77	201.86	201.78	201.92	200.99	200.48	201.28	200.54	203.05	200.51	201.04	202.81	200.1	200.1	199.89	200.11	200.32	200.17	202.43	202.05	201.52	202.05	199.88	201.76	201.47	200.8	200.33	201.96	200.92	201.97	200.08	201.16	201.42	202.82	201.31	199.85	200.92	201.34	201.37	199.01	203.37	200.77	200.95
194.57	195.2	194.65	195.8	197.01	194.13	194.1	196.16	195.8	194.55	196.54	196	195.07	193.69	195.11	193.51	194.6	195.75	194.9	196.55	194.72	196.59	195.13	193.56	195.18	194.01	194.87	194.43	196.4	196.29	194.89	196.33	195.62	195.78	194.63	194.65	193.58	196.46	194.43	195.23	194.87	194.44	196.53	194.58	194.55	195.16	194.85	196.01	195.91	195.5
200.91	201.99	203.33	203.61	202.93	203.36	204.07	201.86	204.33	202.99	203.53	203.78	203	203.71	201.82	202.48	202.39	202	203.18	201.83	205.04	204.08	204.16	202.62	202.55	201.7	203.66	204.27	202.84	202.71	203.63	203.52	202.13	203.37	203.38	203.64	204.5	203.91	203.25	203.06	204.07	203.42	203.23	204.37	202.52	205.09	202.74	204.79	203.4	203.3
209.31	207.46	208	206.76	206.6	208.19	208.66	206.73	208.78	208.47	207.13	209.5	208.42	207.24	208.37	208.64	208.16	208.96	206.58	209.6	209.24	207.23	207.73	207.77	207.63	208.26	206.45	208.39	207.27	208.95	207.16	207.61	207.22	207.08	206.84	207.66	207.67	208.44	206.36	205.61	207.68	207.62	208.01	206.58	207.47	207.81	208.75	207.65	209.1	207.63
209.2	208.43	208.89	208.12	208.39	208.52	208.05	208.87	209.78	208.85	210.31	208.22	209.25	208.3	207.36	209.31	208.27	208.44	206.92	207.03	209.06	209.74	208.57	208.86	208.32	208.72	208.75	208	207.43	209.13	207.82	208.57	209.11	208.12	208.3	207.85	208.19	209.12	208.34	208.84	209.95	209.08	207.9	209.06	209.08	207.98	208.09	208.97	208.94	208.77
217.84	218.58	218.1	217.87	217.88	218.87	216.97	217.16	217.47	218.99	218.02	217.66	218.45	217.79	216.53	218.23	219.02	218.95	217.48	219.16	217.9	216.16	218.94	219.33	217.19	216.78	218.09	218.34	217.96	217.06	218	217.61	218.21	216.57	217.44	217.03	218.75	217.56	218.02	217.71	217.87	218.07	218.55	217.73	218.07	216.16	218.03	218.19	217.39	217.71
202.68	204.64	201.03	203.68	203.41	203.19	201.29	202.85	202.87	203.38	202.67	203.19	202.87	203.23	204.08	201.76	203.95	202.92	205.72	203.59	204.15	202.79	202.29	202.27	203.08	203.85	202.78	204.17	202.83	204.07	203.03	202.84	203.42	202.99	203.69	204.21	204.75	203.7	203.51	203.85	203.5	202.7	204.33	203.7	203.43	202.6	203.81	204.09	202.71	201.39
208.47	208.56	207.26	207.52	207.2	209.53	208.21	208.4	207.42	207.02	205.69	208.83	208.03	207.38	208.55	207.72	206.93	209.69	207.74	208.04	207.67	208.55	207.36	207.55	207.04	209.09	206.68	207.92	207.59	206.81	208.11	207.86	206.96	206.86	206.34	209.25	207.37	207.58	209.12	208.57	208.58	207.3	206.96	206.69	208.12	209.85	206.62	207.75	207.05	207.44
198.1	198.76	200.24	199.26	198.39	200.29	198.92	201.48	199.26	200.06	199.78	201.21	199.4	200.06	200.74	199.21	199.7	200.19	199.49	199.04	201.49	199.46	199.74	198.92	200.31	198.63	199.03	200.46	200.04	198.94	199.86	199	200.2	200.21	199.47	199.52	200.71	199.63	198.68	199.04	198.42	199.59	198.18	199.52	199.03	199.11	201.01	198.97	199.95	200.59
200.3	200.45	201.39	201.08	201.36	201.4	200.37	200.92	201.77	201.01	199.83	202.13	201.35	200.4	199.67	202.13	200.38	202.37	200.17	201.66	202.17	201.55	201.45	200.12	200.58	198.83	201.9	200.76	201.14	200.52	201.51	201.42	200.85	200.55	201.27	201.38	201.89	201.57	200.93	201.08	200.72	202.12	201.09	201.18	199.61	200.78	201.05	199.58	200.2	200.72
210.3	208.72	207.23	207.98	208.93	208.04	207.74	206.18	206.89	208.63	208.76	206.84	207.81	207.51	208.17	207.86	208.76	209.37	207.84	208.62	207.33	208.41	206.45	206.81	208.39	207.82	208.9	207.45	208.34	207.8	206.12	207.79	208.55	207.71	206.72	207.1	209.33	207.48	208.76	207.13	207.73	208.15	207.88	207.93	205.94	208.6	209.16	206.53	209.14	210.16
202.75	204.13	204.88	203.68	202.75	203.74	203.24	201.93	203.69	204.1	202.78	204.01	203.14	202.83	202.08	202.97	202.79	204.14	204.49	202.96	202.52	203.71	203.75	203.53	202.87	202.92	203.83	203.87	203.64	205.11	202.88	203.36	203.87	202.88	203.94	203.83	202.91	202.95	204.23	203.8	204.1	203.9	202.67	202.21	202.28	203.75	203.31	204.92	203.67	203.54
194.51	193.94	195.08	194.3	194.58	193.27	195.25	194.57	194.72	193.46	193.04	194.62	194.26	193.53	193.99	195.59	193.7	194.13	194.82	193.21	194.54	193.77	193.22	192.61	195.26	193.76	193.65	196.02	194.89	193.31	195.26	194.61	194.53	195.32	193.98	194.9	193.73	193.07	192.8	195.79	194.73	193.27	195.19	194.85	192.86	194.43	192.64	192.98	193.82	193.58
196.69	193.9	197.08	195.08	194.83	194.3	193.8	196.91	196.03	193.94	194.15	194.6	196.37	195.38	196.23	194.7	194.21	195.52	196.04	195.76	196.15	194.61	193.68	194.2	195.16	195.39	193.8	194.98	194.73	195.6	194.45	195.88	195.04	195.16	196.04	195.74	196.77	194.85	195.21	196.04	194.66	195.47	196.06	193.72	194.18	196.07	194.5	196.26	196.31	194.34
211.48	211.29	211.24	210.96	212.75	212.14	211.06	212.18	212.11	213.46	210.7	212.02	210.27	210.82	211.44	211.33	210.34	212.17	211.57	211.87	213.36	210.38	211.05	210.53	211.02	209.2	212.72	212.01	212.1	212.23	212	212.8	211.22	213.07	212.84	212.74	212.83	211.97	212.3	212.89	210.8	212.97	211.24	211.09	211.35	212.27	210.79	210.51	214.13	211.28
208.07	207.45	208.63	208.06	208.56	210.9	207.39	208.87	208.97	208.73	208.94	207.84	209.08	207.91	208.07	209.01	207.11	210.14	207.42	208.91	210	208.4	208.47	209.74	208.05	209.12	209.06	208.74	208.8	208.9	208.24	207.15	207.27	208.18	208.91	208.68	210.51	209.48	209.27	207.55	207.83	209.46	209.33	206.85	206.86	209.22	207.95	209.15	210.1	208.62
208.09	208.98	207.18	206.69	208.75	207.39	208.37	208.17	207.02	207.15	209.6	207.85	208.47	209.19	207.91	209.42	206.98	207.19	206.98	207.11	208.37	207.87	208.85	207.89	206.65	207.37	207.01	204.91	207.86	207.49	206.98	207	206.83	209.23	208.32	208.58	207.95	205.64	207.67	206.98	207.04	207.65	207.82	207.33	207.49	208.74	207.87	206.7	208.36	207.61
210.21	211.66	208.31	210.89	209.1	209.62	208.97	208.51	210.74	209.99	210.27	210.08	210.27	209.86	209.04	211.88	209.44	208.51	208.16	209.74	209.54	209.25	211.28	209.14	209.97	209.69	209.62	210.27	210.28	210.13	209.39	209.05	210.39	210.22	210.08	209.28	210.41	208.81	208.91	210.42	209.67	209.35	210.22	209.03	211.59	209	210.68	209.82	210.58	208.87
201.14	198.51	199.88	200.97	200.7	201.04	199.31	200.13	198.96	202.4	199.7	200.51	199.84	201.18	199.8	199.74	201.01	199.6	200.99	200.03	201.24	199.81	199.71	200.27	200.87	201.93	200.11	201.42	200.67	200.61	202.36	199.83	200.86	200.18	200.29	200.6	200.25	200.03	201.14	198.5	199.81	200.93	198.22	199.79	201.75	200.21	200.16	200.95	200.32	201.75
211.51	212.15	212.09	212.14	211.27	210.5	211.91	211.92	210.71	211.1	211.93	211.12	212.33	210.91	212.92	212.34	211.11	211.7	210.71	211.77	212.71	211.97	212.38	211.53	210.34	210.35	213.08	210.66	211.54	210.75	211.6	211.61	209.28	212.48	212.8	210.94	211.34	210.39	212	210.4	209.69	211.29	212.99	212.11	212.38	211.16	212.08	210.67	211.49	210.59
208.68	207.7	207.27	208.35	207.08	207.63	207.85	207.69	206.76	210.14	205.74	207.62	207.04	207.91	209.56	206.99	207.1	208.35	208.14	208.55	207.87	206	206.76	209.02	207.43	208.57	207.51	206.95	208.84	208.22	207.07	206.79	206.9	208.01	207.97	208.37	209.72	208.27	207.6	207.7	206.35	207.36	208.07	207.34	208.1	208.19	207.77	207.81	207.58	206.63
207.56	207.32	206.22	206.93	206.77	208.4	206.86	206.73	206.42	207.01	207.93	207.46	207.54	207.75	207.36	208.21	207.75	207.2	207.79	209.31	208.39	207.26	208.06	206.45	206.94	208.73	207.03	208.46	207.94	207.22	208.2	204.73	208.66	208.73	208.56	207.97	208.91	208.12	208.64	208.58	205.81	206.34	208.06	208.78	208.27	208.43	207.2	207.98	207.31	207.11
197.2	198.66	198.29	200.25	199.24	197.98	198.83	197.88	197.22	198.06	199.31	199.52	197.64	197.61	198.2	198.33	198.92	197.39	199.23	198.69	199.53	199.94	198.99	198.67	197.37	198.83	199.92	199.51	198.33	199.68	198.79	196.63	197.6	199.24	198.93	199.51	197.91	199.33	197.94	198.72	198.76	197.72	198.27	196.23	200.41	199.21	198.66	197.5	200.3	197.19
210.82	208.21	208.58	209.15	209.89	210.34	209.85	209.67	210.22	211.38	208.19	211.8	209.18	209.96	210.76	208.46	210.81	208.23	208.57	209.73	208.53	211.08	209.16	209.51	209.22	208.87	208.71	209.14	207.85	209.93	209.6	210.32	208.41	208.11	209.79	208.93	209.47	209.12	209.57	210.29	208.79	209.26	210.04	209.44	209.17	208.93	208.23	208.62	209.83	209.78
202.86	202.58	202.09	202.35	203.46	204	204.39	203.39	202.37	203.66	202.85	202.33	201.77	203.99	203.11	202.46	202.81	203.55	204.28	201.93	202.9	202.16	202.6	203.15	203.31	202.62	203.02	203.66	203.42	204.53	204.14	202.6	204.22	203.89	201.96	202.48	201.95	202.45	203.23	202.78	201.68	203.89	203.54	202.62	203.1	202.87	202.92	202.34	204.64	204.5
208.47	206.14	208.64	208.36	209.25	208.4	207.6	209.69	208.57	208.81	209.58	209.03	210.28	208.66	208.7	208.6	209.41	208.74	209	209.74	206.91	209.72	209.54	208.81	208.85	208.34	208.89	208.41	208.8	208.62	209.08	208.31	207.96	208.27	208.24	208.15	206.9	207.55	209.01	208.19	207.25	208.06	208.22	207.72	207.25	206.1	208.25	209.09	208.41	208.84
208.09	207.49	207.6	208.86	208.1	208.95	207.76	208.78	208.97	208.02	207.21	207.79	206	209.95	208.21	207.7	208.35	206.6	207.3	206.79	208.73	209.13	207.78	207.14	207.82	206.47	208.43	208.74	209.75	207.36	208.54	206.99	207.37	208.2	208.23	208.42	207.74	207.56	207.43	208.33	209.06	205.45	207.24	208.48	207.02	208.08	208.41	207.9	209.9	208.17
211.88	212.87	213.17	212.01	214.16	213.74	210.6	213.29	209.93	212.47	211.86	211.97	212.68	212.43	211.97	212.58	211.82	211.8	210.67	209.9	212.48	212.88	212.45	213.66	213.91	214.02	212.18	213.66	212.1	212.58	213.59	212.61	213.1	212.87	214.41	212.86	212.45	212.52	212.4	214.23	212.75	212.38	212.81	213.16	214.39	213.57	213.1	212.52	213.24	212.89
203.74	204.92	204.06	204.56	205.63	205.18	205.08	202.88	205.2	204.22	203.83	204.39	203.98	203.8	203.51	205.2	205	203.34	204.51	204.97	203.02	204.36	204.9	204.14	204.31	204.63	203.87	205.49	205.12	205.15	204.81	205.52	204.03	204.84	204.6	204.98	203.87	205.34	203.72	204.14	203.5	204.7	205.34	203.33	205.23	204.23	204.8	203.6	204.5	204.18
217.53	217.83	218.28	216.63	216.78	217.48	217.25	217	217.7	217.76	217.62	216.68	215.21	216.61	216.85	215.32	217.79	216.99	216.51	216.77	215.31	217.84	216.05	216.12	216.43	215.77	216.8	218.49	217.55	217.32	216.42	215.58	216.95	215.81	216.48	217.42	217.11	218.24	218.23	216.45	217.08	218.55	217.81	217.06	217.73	216.56	216.35	217.09	217.18	217.39
210.86	211.15	213.95	211.95	211.13	211.93	211.6	212.87	211.63	211.22	212.78	212.95	213.28	211.57	211.34	212.44	214.06	212.41	211.74	213.09	211.5	213.31	210.86	212.11	212.5	213.43	212.9	212.17	209.81	212.35	211.68	211.69	211.16	212.42	213.63	212.07	212.03	211.74	212.53	210.21	213.02	210.27	212.06	211.41	210.71	211.71	211.58	210.99	213.1	213.29
199.46	199.4	201.05	199.33	200.5	200.28	198.75	200.21	200.59	201.81	200.01	202.1	200.49	200.41	199.83	201.51	200.82	198.91	200.54	200.9	199.54	200.91	201.08	201.6	199.66	201.59	199.5	200.13	200.5	199.36	201.68	199.8	200.96	200.28	201.75	199.98	199.05	199.45	198.79	200.45	200.14	201.42	200.03	201	200.56	200.78	199.21	200.76	201.08	199.14
208.44	208.33	209.29	208.9	211.09	208.83	209.17	207.7	208	207.64	207.72	208.55	207	208.74	208.95	209.7	208.97	209.6	209.95	209.13	208.87	209.79	207.93	209.58	210.84	208.4	207.92	209.01	208.08	209.18	207.82	208.21	210.06	208.63	208.08	210.05	208.79	209.32	207.9	208.6	209.46	207.8	208.44	207.73	208.88	208.74	209.21	211.64	207.93	210.03
208.21	209.04	208.77	207.89	209.32	208.21	208.75	208.66	208.08	209.44	210.23	208.2	208.96	207.91	208.68	207.46	207.72	209.39	209.89	208.04	209.69	208.75	208.18	208.1	208.74	208.95	208.58	207.77	208.99	208.88	209.16	209.33	208.22	207.53	209.64	209	207.77	206.71	210.04	208.12	209.56	208.61	208.53	209.11	210.06	209.09	209.38	206.81	209.05	210.29
205.64	203.31	204.16	204.77	203.13	204.9	205.42	205.85	203.68	204.08	204.19	206.27	204.43	204.65	203.78	204.32	204.22	204.37	203.68	203.79	203.26	203.21	204.32	203.8	203.24	202.52	202.91	204.3	204.21	204.86	204.71	202.86	204.38	202.67	203.26	203.53	204.93	204.64	205.55	205.79	202.97	202.65	202.61	203.96	203.21	204.6	202.84	203.81	203.65	204.3
217.58	217.63	216.39	217.97	216.78	215.83	218.33	217.07	217.57	216.87	218.45	217.13	216.62	216.6	217.12	216.5	215.45	219.52	217.75	216.77	216.51	217.51	217.15	217.19	217.52	216.41	219.04	217.75	217.66	216.97	217.65	217.57	217.51	216.31	217.32	216.99	217.06	216.95	216.56	217.5	216.9	217.8	216.46	215.8	216.01	216.05	218.21	218.35	217.41	217.85
202.13	201.92	202.71	201.7	203.77	203.08	202.8	203.01	202.51	203.38	202.12	201.47	203.32	203.34	201.01	202.02	204.05	201.85	204.02	202.37	203.9	202.35	202.81	204.53	201.62	202.85	202.25	202.57	203.27	203.6	203.81	204.01	203.31	203.37	202.25	203.17	202.35	203.65	203.03	203.68	202.56	202.42	201.76	203.12	202.45	204.68	201.64	202.66	202.7	201.36
211.51	212.67	213.81	212.59	210.68	213.2	212.67	210.78	214.79	212.08	212.45	212.15	214.15	212.48	212.45	213.27	211.56	212.13	212.47	211.69	213.58	213.26	212.19	211.42	212.91	212.93	213.49	212.65	211.27	212.74	212.41	211.93	211.86	211.92	213.13	213.28	211.38	212.01	214.08	211.86	211.9	212.71	213.81	211.35	213.1	212.54	212.76	211.05	212.08	212.76
202.65	203.61	204.36	205.28	204.64	203.17	203.31	203.11	203.55	203.63	203.16	205.52	202.6	202.73	203.52	202.39	202.26	202.99	202.91	204.16	203	204.17	204.1	205.35	203.14	204.21	202.49	202.03	203.67	202.17	204.66	203.55	203.43	203.5	203.06	204.69	203.88	203.91	202.01	203.98	201.68	200.58	203.48	204.5	201.73	202.65	201.78	205.22	204.86	203.48
216.84	218.09	216.45	217.39	218.49	216.33	216.7	217.5	217.59	216.19	217.74	217.11	217.69	215.52	217.32	216.65	216.72	216.22	217.79	218.15	218.47	216.98	217.11	216.86	218.09	216.86	217.1	216.68	217.6	216.19	215.91	215.25	218.31	217.84	216.44	217.78	218.06	217.34	216.83	216.65	217.7	217.47	218.61	217.34	216.56	216.65	217.86	215.89	217.09	218.11
200.17	199.61	199.34	200.28	199.4	199.54	199.12	199.7	199.91	198.63	198.85	199.94	199.13	198.44	198.69	199.85	199.2	198.62	198.19	200.46	199.6	199.87	199.02	198.65	200.79	198.54	198.85	199.22	198.44	199.09	200.03	199.65	197.62	199.23	199.55	199.48	198.91	200.1	201.09	201.29	199.62	198.74	200.41	199.59	199.7	198.17	197.49	200	199.31	199.46
210.78	209.05	207.73	209.76	209.89	208.73	209.93	208.6	208.92	207.81	208.93	209.8	209.88	210.14	208.87	209.2	209.7	208.45	207.2	208.95	209.45	208.14	208.62	208.36	207.88	208.4	208.34	208.62	209	209.24	208.62	208.37	208.62	208.33	210.2	208.57	208.28	207.83	209.1	207.94	209.06	208.58	206.44	208.19	210.77	209.65	208.12	208.87	208.8	209.71
209.99	209.19	210.19	209.21	208.84	210.68	208.59	207.96	210.07	211.09	210.61	209.55	206.63	210.85	209.92	210.65	210.24	208.42	208.59	209.16	209.67	210.72	210.37	209.3	209.13	210.38	210.16	210.44	210.82	209.92	208.88	209.67	209.61	208.59	208.74	210.42	209.84	209.58	208.92	210.68	209.24	208.5	209.12	208.63	210.6	209.96	209.97	209.72	207.71	209.37
206.49	207.2	209.21	209.2	207.44	205.98	208.14	208.38	207.49	209.24	207.88	207.98	207.18	208.04	208.26	208.31	207.22	207.91	206.48	207.73	206.81	207.88	208.27	206.45	207.18	207.56	207.88	208.03	207.83	206.99	207.87	209	207.02	206.98	208.59	207.48	207.83	208.6	206.49	207.23	207.24	208	206.5	207.71	207.12	205.9	206.69	208.72	207.61	207.25
194.45	195.33	195.53	195	196.04	195.7	193.98	194.83	194.3	196.81	194.69	195.51	194.54	196.04	195.91	196.81	196.02	196.03	193.85	194.53	192.99	194.32	196.19	195.45	196.77	196.41	193.42	194.27	193.54	194.61	195.3	195.35	194.14	195.83	196.17	195.21	196.28	195.56	195.53	194.92	197.08	193.87	195.85	193.71	195.3	195.47	193.9	196.83	195.86	195.7
204.21	203.94	201.9	203.21	205.49	203.73	202.74	203.88	204.25	202.94	202.77	203.3	203.64	203.53	202.02	201.53	202.87	202.73	203.57	203.35	204.22	204.38	205.06	204.24	203.45	205.19	201.78	202.63	202.26	204.25	204.4	204.31	204.22	204.24	203.48	203.76	202.75	203.19	202.93	202.93	204.24	204.03	203.76	204	205.44	205.06	204.76	203.18	204.22	203.91
203.11	203.05	201.74	201.68	202.81	203.53	200.75	202.25	201.65	203.22	203.74	201.88	203.67	202.59	202.58	202.78	204.34	202.46	203.02	204.13	202.67	202.59	202.95	203.04	202.98	201.59	201.38	201.93	202.03	202.71	202.1	202.54	201.18	203.14	202.72	203.65	201.62	204.83	201.09	201.62	202.93	204.39	201.77	203.24	204.64	203.45	202.87	202.49	201.57	202.84
193.65	194.53	192.58	193.28	194.18	193.5	195.24	194.14	195.47	193.93	194.03	194.3	194.76	193.1	194.08	193.79	192.93	194.95	192.2	194.7	195	192.95	194.38	194.8	195.13	194.42	193.36	193.75	193.53	192.82	193.38	192.97	195.49	193.93	193.33	192.99	194.38	193.32	194.16	194.75	194.35	195.98	195.31	194.2	194.31	194.65	193.08	194.42	193.59	195.57
209.75	209.57	209.16	209.34	207.96	208.23	207.61	208.65	209.87	208.77	208.58	208.55	208.16	208.36	209.76	208.31	209.37	207.78	208.02	209.9	209.15	208.82	207.54	210.15	208.18	209.29	209.15	208.8	207.39	209.73	207.49	207.71	208.99	209.89	209.1	209.78	209.61	208.87	208.51	208.21	209.75	209.48	208.33	209.15	208.92	209.36	209.31	209.3	207.39	208.34
211.48	211.98	212.91	211.9	213.58	212.22	211.98	213.21	213.37	213.18	212.74	211.63	212.36	211.46	212.9	211.19	212.39	212.52	212.87	212.81	210.65	212.33	211.18	212.22	212.12	211.44	211.51	211.16	211.85	211.39	211.15	211.67	212.97	212.74	212.58	212.77	213.17	211.18	211.99	211.96	212.08	211.66	212.1	212.48	211.62	213.38	211.74	211.94	213.09	212.94
212.37	213.85	213.4	211.33	213.3	211.97	214.28	212.93	213.71	212.13	214.13	212.97	213.25	213.7	213.13	213.16	214.16	213.2	212.63	212.74	211.85	212.94	213.59	212.64	212.71	212.65	211.47	212.52	211.78	213.79	212.34	212.56	213.56	212.58	212.84	212.72	213.44	213.33	211.05	213.57	213.45	213.26	211.51	213.77	212.88	214.04	212.9	212.4	212.82	211.63
209.05	208.04	209.2	208.65	208.81	209.47	209.99	208.77	208.2	209.97	209.65	208.33	208.87	207.99	209.42	208.58	209.52	208.77	208.57	209.76	210.32	210.94	210.22	208.81	209.28	210.42	209.63	208.95	208.3	208.37	208.53	209.32	209.37	208.87	208.18	209.08	209.2	210.64	208.16	209.28	210.12	208.58	209.7	209.51	209.35	210.65	210.26	210.77	208.27	209.02
205.22	205.85	205.49	204.37	205.45	206.63	204.68	202.68	204.85	203.65	205.04	205.07	205.05	204.48	203.81	204.42	205	204.78	203.48	204.88	206.15	205.31	204.84	205.39	204.53	204.83	204.84	205.92	205.89	205.59	205.74	205	204.37	203.93	204.37	205.92	205.7	203.73	204.49	204.9	204.1	204.83	203.25	205.28	204.71	204.71	205.37	204.88	204.95	204.65
203.01	203.29	202.32	202.5	205.24	203.55	205.87	204.25	202.9	203.09	203.72	204.28	203.31	204.45	203.11	203.48	204.56	203.58	203.65	203.37	203.07	204.96	201.86	202.88	204.08	203.3	203.31	203.59	202.38	202.85	203.59	203.66	203.1	203.92	203.83	202.72	204.34	204.83	204.86	202.44	201.12	203.22	204.38	203.08	202.42	203.67	202.73	203.56	202.29	203.3
203.98	203.91	204.67	203.56	205.65	204.89	204.49	203.39	203.26	202.67	202.86	202.02	203.49	203.37	202.72	202.14	204.6	202.48	203.33	203.44	203.77	202.86	204.58	203.71	204.47	203.62	204.04	203.99	202.59	202.5	204.37	204.53	202.5	202.98	203.46	202.42	204.01	204.56	202.88	204.63	202.97	204.93	203.69	204.1	203.95	203.55	203.52	203.03	203.96	202.86
204.72	205.64	205.5	204.74	205.27	205.68	205.77	204.66	205.96	204.51	205.32	205.28	205.26	203.61	203.52	204.5	206.45	203.89	204.45	205.19	205.29	204.2	205.85	205.27	204.88	205.73	206.78	204.79	204.92	203.74	203.03	205.16	205.17	205.98	203.72	205.17	205.44	205.85	204.44	205.46	204.8	205.77	203.7	202.62	205.24	205.46	202.77	203.91	204.41	204.57
207.73	208.53	209.14	207.33	208.49	209.75	209.81	207.02	209.22	207.68	208.63	208.43	209.16	209.4	209.79	207.83	209.21	208.25	208.11	207.72	208.88	206.87	208.5	209.37	208.75	207.61	206.75	208.06	208.27	209.02	208.85	208.37	207.27	209.31	209	208.31	207.81	210.07	207.88	208.84	209.59	207.79	210.41	209.5	208.75	208.33	207.63	209.24	207.37	208.57
212.44	212.17	212.62	211.73	213.92	211.54	212.99	211.03	213.07	212.14	211.49	212.08	211.99	212.44	211.99	212.71	212.02	211.21	210.56	212.92	211.43	211.76	212.98	212.07	212.47	213.6	212.48	214.56	213.6	211.72	210.58	209.77	213.78	212.31	212.93	210.17	212.99	212	213.98	212.77	212.32	212.43	211.75	211.28	212.88	212.14	212.11	213.36	211.69	212.09
198.76	199.95	199.74	200.2	198.53	200.04	199.88	200.34	198.66	199.6	199.54	198.61	199.02	199.46	199.44	198.13	201.19	199.96	200.65	200.35	199.56	199.86	199.85	198.54	200.01	200.05	199.99	198.96	200.22	199.6	200.08	199.51	199.76	199.9	199.78	199.09	200.3	200.79	199.67	198.17	200.21	200.57	199.36	198.94	200.09	199.79	199.62	198.99	201.31	200.15
218.68	218.92	216.43	217.81	217.21	216.62	219.97	218.35	217.71	218.22	218.56	216.5	217.21	215.65	217.26	217	217.08	218.48	216.79	219.76	217.69	218.17	216.53	218.14	219.1	216.17	219.05	219.92	216.17	218.12	217.5	218.74	217.72	217.06	219.47	218.83	218.23	216.97	217.48	217.36	219.11	218.25	219.1	215.27	217.68	217.81	216.47	217.52	218.07	219.54
208.93	207.06	209.1	208.56	209.9	209.47	209.23	208.92	210.89	209.9	208.62	209.03	207.23	208.78	207.59	208.51	208.88	209.75	209.83	207.71	210.51	207.05	207.69	208.2	208.7	207.83	206.65	208.19	208.46	209.72	208.86	209.28	208.02	209.14	209.15	209.1	207.6	208.48	209.82	209.01	208.78	210.6	208.9	207.32	209.03	208.61	208.52	209.08	208.95	207.75
205.45	204.01	207.15	205.44	204.74	206.33	205.61	205.52	206.7	205.84	206.14	205.16	206.28	205.02	204.84	206.41	205.72	204.72	204.75	205.44	207.02	205.61	205.33	207.23	205.9	203.04	205.73	206.28	206.23	207.46	204.98	205.04	207.28	205.34	206.46	204.18	203.01	207.25	205.82	204.17	205.67	206.9	206.26	205.41	206.71	204.63	205.93	204.86	204.73	206.59
208.47	208.55	211.03	208.34	207.07	208.94	209.22	207.84	207.48	209.17	208.86	208.18	208.99	208.44	208.65	208.01	208.21	205.75	208.57	208.61	207.43	208.41	207.9	207	208.98	206.91	207.17	207.69	208.74	209.05	208.22	208.37	207.28	209.66	207.75	209.63	207.23	209.23	208.94	207.08	208.06	207.6	209.94	207.15	208.06	208.9	209.11	209.53	207.44	208.47
204.9	205.33	205.69	204	205.95	205.9	206.66	205.91	206.03	207.47	204.58	206.09	205.59	206.31	205.65	206.4	206.6	205.52	204.82	206.37	204.91	205.77	204.74	205.14	204.37	205.91	205.4	206.03	205.87	205.65	206.78	204.91	205.98	206.26	206.65	206.94	205.21	203.23	205.5	207.5	206.48	205.88	204.42	206.4	205.34	206.25	204.47	205.52	206.89	206.9
207.18	206.68	207.57	205.15	205.64	206.51	206.46	204.6	206.54	206.85	204.89	207.28	207.67	206.68	206.67	206.99	206.16	206.98	206.79	205.33	207.96	207.94	207.29	206.49	206.01	205.88	206.4	205.08	205.94	205.21	204.9	206.03	205.6	206.03	207.39	205.76	206.72	204.7	206.55	206.55	206.93	208.16	206.39	206.57	204.54	206.68	207.34	207.72	206.63	205.83
209.29	208.15	206.94	207.94	207.92	208.53	208.79	207.99	208.36	208	207.61	207.88	207.39	207.68	207.8	208.16	209.03	208.55	207.67	207.82	206.55	207.69	207.56	208.43	208.49	208.86	206.87	208.21	207.83	206.92	207.56	207.35	207.67	207.99	209.19	207.42	207.2	209.05	208.8	208.15	207.59	205.74	208.58	207.03	208.98	208.32	207.64	208.03	207.92	209.07
207.13	207.69	207.08	208.81	206.44	208.49	207	207.59	207.4	206.81	208.24	208.19	206.66	207.35	208.2	208.29	207.2	207.67	207.87	207.57	207.33	207.46	207.55	206.79	207.21	206.52	208.82	209.55	208.32	207.47	207.28	208.21	206.83	207.59	209.1	206.44	208.97	208.9	207.72	209.3	206.72	208.13	208.22	206.79	207.87	208.92	207.12	208.6	207.44	205.66
213.42	210.96	211.3	210.54	212.05	212.13	212.07	212.01	211.58	211.59	212.45	211.1	213.17	210.84	211.17	212.65	211.73	212.1	210.29	211.2	211.87	211.22	212.49	212.99	209.59	211.25	212.5	212.36	212.79	211.55	211.71	211.23	211.72	211.14	210.4	213.4	212.96	210.63	213.87	212.22	211.87	212.17	212.17	209.66	211.86	212.74	209.81	211.49	211.83	210.84
205.72	206.33	205.99	206.58	206.5	205.46	207.43	206.41	205.32	206.11	205.74	206.68	206.57	207.23	206.58	205.96	206.63	206.6	206.28	206.93	206.04	205.58	207.66	205.21	206.99	207.57	204.83	207.95	207.67	207.29	206.22	206.93	205.88	204.33	205.51	206.52	207.78	205.97	207.13	207.07	206.9	205.39	205.73	206.14	206.62	205.39	206.14	205.88	206.5	206.07
202.26	204.07	201.78	203.79	204.84	204.49	203.71	204.72	204.13	203.53	203.08	204.81	205.13	203.9	203.31	203.41	204.87	203.66	203.84	203.42	204.55	203.19	204.33	204.04	203.8	203.11	204.03	203.65	204.31	202.76	205.36	202.82	203.92	202.39	203.49	203.19	204.19	204.15	205.11	202.96	204.25	203.25	203.86	203.92	204.05	204.43	203.82	204	205	203.64
217.58	218.23	216.7	214.82	216.95	219.68	215.74	216.76	218.36	217.37	216.29	216.63	218.48	218.98	217.83	217.26	218.48	216.61	216.64	214.74	217.49	217.46	217.07	218.31	218.31	217.67	216.31	216.98	216.74	215.87	217.28	218.02	217.81	216.15	217.42	215.68	218.37	216.26	216.54	216.7	216.95	217.05	217.02	216.64	217.25	217.62	217.78	214.99	217.5	216.37
204.38	202.85	204.97	204.75	203.45	204.48	205.81	204.93	203.33	202.42	203.99	203.99	203.02	204.77	204.5	203.19	203.25	204.01	203.48	201.48	204.71	202.54	203.26	204.24	202.2	203.17	203.73	204.47	204.62	202.3	202.7	203.73	203.18	203.21	203.89	203.21	202.62	203.81	202.49	205.44	204.68	202.96	203.94	203.54	202.79	202.34	204.61	203.45	203.34	204.92
217.83	217.33	218.02	215.36	217.05	218.2	217.06	217.28	217.36	217.06	217.99	217.5	218.57	217.88	216.87	216.54	218.21	217.14	217.33	217.15	218.2	217.19	216.42	217.37	217.24	218.42	217.12	216.9	216.66	217.23	216.62	215.71	217.96	217.61	216.84	216.74	215.82	217.18	216.53	216.7	218.55	216.77	216.43	218.8	217.02	214.78	217.46	216.65	216.61	215.61
217.09	217.88	219.64	217.81	217.75	217.06	217.81	218.27	217.29	217.12	217.43	218.46	218.53	219.62	217.56	216.95	219.6	218.64	219.44	218.67	217.2	216.18	217.06	218.43	219.7	218.78	217	217.7	218.4	217.74	217.43	219.13	218.06	215.89	218.16	219.48	216.73	216.54	217.39	218.65	217.5	216.67	217.85	217.88	217.47	218.38	218.28	217.84	218.41	219.04
206.82	206.08	206.17	205.78	206.81	205.37	206.81	205.26	207.27	204.64	206.84	206.34	206.97	206.41	205.56	205.99	207.02	206.16	206.48	206.19	205.36	205.92	206.89	206.55	205.98	206.68	205.56	206.59	208.3	205.5	207.68	207.28	206.47	205.25	207.84	206.06	207.14	205.44	206.34	206.74	206.36	205.02	207.25	206.12	207.31	207.56	206.41	205.85	207.02	206.66
199.76	200.58	199.5	199.49	201.36	200.41	199.15	199.3	201.39	200.24	200.01	201.88	199.46	200.2	199.79	201.48	200.46	199.8	201.33	200.13	200.09	200.16	200.82	200.46	200.76	200.25	200.43	200.67	200.19	197.48	199.98	199.09	200.48	199.66	201.44	201.33	199.6	200.1	200.53	200.31	200.71	200.54	200.1	199.89	200.12	199.77	201.62	200.97	201.57	199.82
211	212.07	211.1	211.91	212.22	212.31	210.87	210.54	211.03	212.43	211.83	209.7	212.6	211.92	210.66	211.54	212.27	211.15	211.83	210.54	212	210.42	212	211.42	212.49	211.07	212.54	212.5	210.38	210.77	211.08	211.37	212.04	211.19	210.85	212.76	213.21	213.12	213.61	212.78	212.33	210.68	211.8	213.84	209.66	211.98	210.87	210.26	211.42	211.55
204.23	203.92	204.27	202.64	202.65	203.63	204.8	202.81	203.21	202.79	204.85	204.89	203.55	202.67	204.48	204.56	203.85	202.94	203.83	204.4	202.22	202.77	203.63	203.87	205.18	202.37	203.57	202.59	203.35	204.65	204.23	203.55	203.09	201.67	204.48	204.52	204.49	204.09	203.18	203.96	203.42	203.93	203.65	203.63	202.35	203.24	203.47	202.96	203.2	202.77
211.62	211.53	211.54	211.39	211.83	212.72	211.5	209.98	212.33	212.16	211.79	212.17	212.1	212.06	212.37	212.25	212.07	212.61	211.68	211.74	212.11	211.77	209.33	212.09	212.43	211.77	210.36	212.4	210.68	212.04	211.65	211.27	210.08	212.73	212.07	211.08	212.42	212.05	211.73	212.26	210.58	211.43	211.42	212.62	212.7	212.28	211.31	212.11	211.28	213.11
208.28	207.53	207.55	208.71	208.7	208.05	207.77	210.22	208.43	208.4	208.58	208.85	208.45	208.67	208.73	208.28	209.48	208.4	209.36	208.77	206.29	207.91	207.66	207.86	208.14	209.57	207.05	207.52	208.44	210.01	208.23	207.11	208.71	209.75	207.18	207.69	206.82	206.65	209.21	207.1	207.84	207.49	206.78	209.2	208.09	208.29	208.68	207.7	209.63	208.13
204.43	203.21	204.72	203.85	203.15	203.18	202.55	201.93	203.2	202.93	203.54	202.87	203.84	204.3	203.05	202.94	204.56	203.91	202.63	204.44	203.89	202.65	203.73	204.16	203.87	203.1	203.56	202.29	202.29	203.63	204.5	204.11	203	202.67	202.55	203.94	201.31	204.36	202.1	203.26	203.89	201.63	203.7	203.36	204.55	203.45	203.81	205.03	202.27	201.82
207.49	208.17	207.9	208.27	208.38	208.55	208.5	207.4	209.98	208.99	208.78	209.31	207.24	209.49	208.12	208.64	209.34	209.42	210.53	209.91	207.44	209.22	207.97	209.58	207.95	207.88	207.63	208.09	208.46	206.61	208.13	209.86	208.9	208.53	209.31	208.95	208.77	208.05	209.04	209.31	210.41	209.47	208.15	208.23	208.36	208.38	208.44	209.19	209.26	208.08
213.28	212.57	212.66	213.94	213.4	212.64	211.65	212.73	212.63	212.31	212.29	211.63	214.17	213.95	212.57	211.72	213.57	211.93	214.22	212.93	215.37	212.77	213.94	212.66	214.24	211.59	213.57	213.17	212.18	214.06	212.86	214.3	213.51	212.66	211.55	212.04	213.55	214.38	211.96	213.6	213.15	214.84	212.43	211.57	212.83	212.45	213.18	210.47	213.12	213.66
200.51	200.97	200.89	200.47	200.79	200.34	200.75	199.82	200.81	200.93	199.92	200.93	200.36	201.55	201.9	202.18	198.9	198.89	199.41	200.06	200.18	201.35	200.03	199.49	201.69	198.04	199.18	199.47	200.8	199.55	201.09	200.53	199.14	201.45	200.81	199.42	199.56	198.79	200.97	200.46	198.71	199.84	200.75	200.47	201.51	200.45	199.46	198.94	200.83	199.76
203.56	201.01	200.48	201.09	201.55	201.43	203.16	203	203.2	201.94	202.93	204.15	203.58	202.43	201.63	201.78	202.82	202.48	202.45	201.73	202.63	201.26	201.56	203.7	202.44	202.64	203.54	200.72	202.75	202.64	201.34	202.77	200.82	202.17	202.05	201.73	200.6	202.55	202.77	202.05	203.45	203.26	202.33	203.1	202.53	202.58	203.07	203.74	202.45	200.85
206.42	206.66	207.6	206.7	208.41	209.18	206.65	208.49	208.47	207.32	207.48	208.22	209.04	208.56	207.56	208.39	206.06	206.65	206.42	208.29	207.16	208.41	206.74	208.14	207.1	207.58	208.03	208.97	209.57	209.32	206.99	207.84	207.22	207.86	206.21	209.3	206.87	207.97	206.85	207.79	208.34	208.15	208.18	208.43	208.53	206.45	209.29	207.64	207.54	207.62
206.93	207.25	206.56	207.14	207.31	207.72	208.08	207.22	209.03	207.9	207.15	205.54	206.99	207.33	206.75	206.73	207.62	208.03	206.64	206.45	208.33	207.54	207.24	209.46	206.34	207.66	208.56	208.03	206.64	207.45	207.16	208.01	206.34	208.28	207.47	206.66	207.36	207.66	208.04	207.41	207.81	208.76	207.51	206.21	207.15	207.32	206.7	207.15	208.29	208.04
195.4	194.93	195.41	194.42	196.3	195.18	193.57	195.28	195.17	194.95	196.67	195.42	194.27	193.96	195.15	195.48	194.93	195.31	193.62	195.76	196.98	194.87	195.57	197.89	195.05	196.49	197.6	194.83	194.39	196.35	195.16	195.57	195.67	194.41	195.33	195.6	195.4	194.81	196.44	195.16	194.57	195.27	195.48	195.76	194.01	195.29	195.37	194.87	195.14	194.04
212.41	212.44	211.32	212.42	212.49	211.65	212.86	211.12	213.42	212.8	212.84	210.9	210.84	212.94	212.09	212.82	211.86	212.02	213.01	213.26	213.52	212.56	211.81	212.15	213.28	211.81	212.83	213.09	211.79	211.78	211.57	211.31	210.83	212.83	212	211.94	213.67	211.44	212.82	212.59	213.06	211.36	213.26	211.51	211.83	213.96	213.86	211.74	214	210.61
209.11	205.57	208.28	206.85	207.65	209.72	208.89	209.43	207.57	207.66	207.75	208.14	208.91	208.79	208.51	207.61	206.72	208.81	206.84	206.99	207.66	208.16	207.8	208.88	208.74	207.56	209.62	209.11	207.01	207.8	207	209.95	208.13	207.67	206.56	210.46	206.53	207.02	207.09	207.3	208.75	206.7	208.06	207.47	209.21	208.16	207.47	206.28	209.04	207.59
206.27	205.37	205.06	207.73	206.52	206.91	205.43	205.59	206.06	207.3	206.89	206.39	206.13	206.35	206.82	206.28	206.02	207.01	208.41	206.4	207.28	207.08	204.94	207.29	205.38	206.7	204.27	206.28	206.26	206.5	206.43	206.9	206.48	206.76	204.92	206.85	207.96	208.07	206.8	206.62	207.19	207.67	207.25	207.38	206.62	205.79	206.33	206.22	204.8	208.24
206.91	208.45	209.97	208.07	210.29	208.58	208.02	209.14	207.79	208.31	209.03	207.7	207.38	208.24	210.57	208.42	209.19	210.42	209.43	208.79	208.22	209.93	209.09	208.64	209.67	209.67	209.16	207.54	208.79	207.78	206.6	210.3	208.41	209.35	209.46	209.45	210.13	207.5	207.59	209.25	208.53	209.84	207.9	208.13	208.09	208.64	206.77	209.58	208.81	209.72
209.26	211.12	210.08	209.66	209.14	210.3	208.54	210.18	208.93	210	208.32	209.59	207.82	209.67	208.71	207.75	208.67	209.76	208.42	208.34	210.96	211.79	208.63	208.31	210.25	209.72	210.53	211	208.76	209.23	208.7	208.31	210.51	209.39	209.8	210.71	211.11	212.44	209.52	209.26	209.33	210.05	208.38	209.44	210.12	207.27	209.28	209.61	209.67	208.22
215.92	216.37	217.48	217.52	216.3	216.28	218.76	215.92	216.98	217.43	216.23	217.59	217.41	216.36	217.41	216.53	216.85	217.55	218.11	215.58	217.87	216.15	217.37	217.39	215.52	217.65	217.06	216.48	215.46	218.12	217.29	217.58	216.22	217.37	215.14	216.06	216.38	218.16	214.74	217.05	217.47	218.8	216.12	218.91	215.48	217.16	216.43	216.51	217.5	216.71
208.15	208.97	209.42	208.95	208.03	207.22	208.49	210.08	207.65	208.24	207.46	209.65	207.72	208.08	208.44	209.52	209.34	208.85	208.75	208.46	208.79	208.12	207.04	208.49	210.41	208.47	208.65	208.47	209.03	207.41	207.95	211.32	207.6	208.87	208.37	208.76	207.74	208.42	207.3	209.04	209.72	209.77	209.4	207.78	209.84	210.51	207.07	206.73	210.07	208.79
212.2	211.75	211.93	210.41	211	212.62	211.51	211.07	210.49	212.05	210.43	211.33	212.53	210.41	211.39	210.78	211.68	210.6	211.87	211.2	212.71	209.07	211.53	212.73	211.32	212.76	210.63	209.55	212.11	211.36	211.91	211.08	211.98	211.58	213.58	212.02	210.54	209.95	210.04	211.87	212.27	211.94	212.05	210.63	212.08	211.25	212	211.83	211.03	210.02
207.91	206.38	208	207.85	208.24	206.5	206.5	207.57	208.87	209.26	207.96	208.85	207.05	207.95	208.61	207.21	207.95	208.47	207.83	207.35	209.18	208.81	207.27	206.31	206.89	207.34	208.2	207.9	206.78	208.74	208.17	207.08	208.39	207.75	208.05	208	209.33	208.37	206.45	206.22	208.92	207	206.67	207.16	208.6	207.74	208.69	208.13	207.17	209.19
199.59	200.47	200.32	198.86	198.82	197.92	200.07	199.1	199.39	200.31	200.2	199.16	199.7	199.26	200.52	199.1	199.1	199.72	199.38	201.07	200.14	197.31	199.21	198.51	199.67	198.91	198.68	198.49	198.87	199.04	198.46	199.36	198.26	198.91	200.5	198.69	199.82	199.03	198.55	200.35	197.43	197.98	199.31	199.35	198.03	199.18	198.75	199.94	198.36	199.73
202.47	203.86	203.31	205.39	203.39	204.07	203.06	202.08	204.73	202.81	203.55	204.48	202.69	204.18	203.6	204.93	202.76	204.75	201.88	203.99	203.75	203.45	202.99	203.63	203.18	204.8	206.1	202.69	204.42	203.42	202.78	203.31	203.8	204.29	203.73	203.04	202.1	203.4	203.8	203.56	204.92	204.29	202.51	203.69	204.28	203.16	203.77	203.57	202.85	202.6
207.61	207.64	207.05	209.59	207.93	207.38	206.95	207.48	207.58	207.56	206.49	207.63	206.28	207.9	207.63	206.14	207.67	207.98	208.33	206.9	206.57	208.12	207.04	206.64	207.94	207.57	208.49	207.63	208.58	207.74	205.85	207.64	207.23	207.87	208.73	207.11	207.36	208.34	208.72	208.59	206.46	206.7	207.76	207.88	209.2	206.41	206.77	208.11	207.63	207.52
216.55	217.02	217.54	216.49	218.46	217.88	216.74	217.27	217.79	217.49	216.96	219.91	218.21	217.8	217.46	218.32	217.62	217.02	218.64	217.07	216.24	216.74	218.22	217.73	216.6	217.46	218.39	217.58	217.5	217.43	219.36	217.1	218.08	217.57	215.55	217.66	217.72	217.22	217.6	217.24	218.58	219.17	216.44	218.01	216.95	219.27	217.21	217.67	220.12	217.01
203.11	202.49	203.45	203.34	204.75	203.85	202.07	204.83	202.33	202.96	202.26	203.23	202.22	203.81	201.7	205.17	201.66	204.83	201.54	202.49	204.6	204.04	203.5	202.94	201.54	204.13	203.61	202.09	202.97	203.59	204.21	205.32	204.68	203.07	202.57	202.99	203.34	203.15	203.99	203.66	203.14	204.13	203.72	203.19	202.16	202.9	204.48	203.64	204.08	202.94
196.23	195.94	195.62	194.03	196.66	196.34	196.2	195.1	194.83	195.03	195.47	196.35	195.82	193.16	195.43	195.75	193.78	196.11	195.6	194.07	195.75	195.3	196.58	195.44	195.47	195.7	195.85	196.06	194.01	192.66	194.94	194.14	196.45	194.8	192.5	193.87	195.06	195.52	194.08	195.55	193.79	194.21	193.77	194.13	193.83	193.75	195.6	195.61	194.42	195
213.09	211.15	211.42	211.61	210.49	212.02	212.37	213.1	212.78	211.62	212.11	213.49	212.05	212.39	210.88	212.18	211.51	211.63	213.38	212.51	212.93	210.26	210.98	212.39	211.57	209.7	210.01	210.84	210.96	213.18	210.81	209.99	211.36	211.64	211.85	212.02	212.03	212.94	211.62	211.73	211.08	211.21	213.31	212.3	211.18	212.06	210.88	210.97	212.86	214.28
217.35	215.66	216.86	216.7	218.45	216.98	218.01	218.12	217.34	216.64	216.49	217.39	215.99	216.27	216.21	217.47	217.6	215.88	217.17	216.15	218	218.52	216.2	218.72	217.04	217.6	217.93	218.85	216.1	218.12	216.95	216.97	216.54	218.48	217.59	215.91	216.23	217.51	215.83	216.34	217.17	216.54	216.66	217.62	216.22	216.9	217.39	216.07	215.21	219.61
202.44	201.78	201.83	201.17	201.93	201.39	203.55	202.21	200.84	203.64	203.02	201.41	202.49	201.81	203.3	203.24	203.08	202.15	201.06	202.1	202.19	203.03	202.54	202	202.91	202.71	201.97	203.45	203.19	203.1	204.02	202.58	201.96	204.19	203.13	203.11	200.93	201.91	202.06	203.07	202.94	202.13	203.71	201.57	203.37	203.64	202.14	202.86	202.59	202.28
207.57	208.7	207.74	208.5	210.25	210.12	210.27	210.12	207.75	209.78	207.92	208.89	210.15	207.69	209.1	207.77	209.68	207.95	210.47	208.58	210	209.54	208.24	207.49	209.89	208.65	208.33	208.21	208.75	207.8	208.18	208.26	208.87	208.7	208.31	209.91	208.69	209.54	208.03	208.41	209.94	206.76	209.01	209.79	208.18	209.81	207.84	209	208.88	208.68
204.15	203.43	204.88	203.78	202.3	203.98	203.79	204.17	204.62	204.44	202.76	201.29	202.8	204.09	204.06	204.47	205.79	203.2	203.6	204.41	203.28	204.15	203.3	204.09	202.54	203.83	203.81	204.29	203.31	203.43	203.99	203.53	204.03	203.82	203.05	202.96	203.74	203.02	203.04	204.49	203.98	204.8	202.89	204.1	204.49	203.17	204.13	204.02	203.56	203.83
212.33	210.78	213.76	212.97	211.08	210.57	211.69	213.68	210.54	212.74	211.07	213.23	212.48	210.7	210.33	211.93	211.53	213.07	212.28	211.69	210.76	212.44	212.16	213.2	213.98	210.99	211.29	208.59	211.76	211.31	212	212.92	211.86	212.65	211.69	211.03	210.48	211.34	212.66	211.82	211.8	212.05	212.06	210.74	212.78	211.37	211.97	210.71	211.69	210.8
208.84	208.9	208.43	207.88	208.65	208.96	209.32	208.97	209.85	207.74	209.22	208.79	208.56	207.41	209.71	208.15	209.99	210.64	209.91	208.55	208.54	207.86	209.3	208.4	209.59	208.18	209.18	207.3	208.41	207.96	208.1	209.65	207.97	209.82	208.15	206.37	209.09	208.15	208.51	209.9	209.12	209.87	210.54	209.4	209.12	207.23	208.86	208.92	209.27	208.3
217.52	217.05	217.05	216.57	217.01	216.27	216.89	216.4	217.14	215.82	216.86	218.64	217.21	218.02	218.61	216.21	217.33	218.26	216.95	215.42	217.47	216.8	217.78	215.72	218.2	215.87	217.03	216.02	216.12	216.02	216.34	217.37	218.46	216.33	219.6	216.91	216.11	218.76	217.89	216.72	216.55	216.92	216.55	216.78	216.75	214.9	218.11	216.67	217.26	216.79
202.99	199.54	200.95	202.27	200.78	201.87	202.61	202.12	201.67	201.82	201.46	200.87	202.16	200.46	200.23	202.58	200.11	203.35	200.64	199.35	200.53	201.01	200.35	201.02	203.15	200.11	201.04	200.75	200.34	202.45	201.3	203.14	200.03	200.05	201.35	199.73	202.09	202.6	200.97	202.24	201.38	200.67	202.15	200.39	201.52	201.67	201.98	201.99	201.03	201.62
206.76	207.2	207.23	206.07	206.41	204.53	206.65	206.59	206.72	205.9	204.17	204.73	206.01	207.88	207.16	207.38	206.83	206.53	204.08	205.57	207.43	204.64	206.31	206.67	206.43	207.92	207.05	206.15	204.6	207.1	205.59	206.61	206.5	207.31	206.74	205.33	207.69	207.31	207.22	205.91	206.06	206.26	205.61	206.07	206.36	206.72	206.61	207.25	206.93	205.24
207.95	209.25	209.39	208.41	208.23	206.71	208.57	207.95	207.84	207.42	208.03	208.18	207.9	207.33	208.43	209.29	208.67	208.99	207.18	210.44	208.25	208.11	207.09	208.76	207.33	207.7	207.35	208.61	208.02	207.36	208.19	207.05	208.02	208.09	207.02	206.16	207.88	206	207.9	208.1	207.05	208.08	209.06	207.34	207.66	206.15	209.15	208.98	207.92	207.05
202.69	203.2	202.32	203.75	203.04	203.5	203.08	203.96	204.33	202.99	203.26	203.44	203.39	203.87	202.97	202.86	203.69	203.41	204.36	202.28	203.31	202.1	203.69	204.33	202.87	202.94	203.23	203.25	204.82	202.94	202.14	201.24	202.76	203.75	203.82	203.57	203.21	204.17	202.94	203.68	202.85	203.63	203.73	203.06	203.37	202.61	201.36	205.71	201.66	203.63
209.33	205.69	207.7	207.98	206.41	208.91	206.98	206.81	207.42	209.51	207.55	208.17	208.23	207.47	207.56	206.19	207.23	208.8	206.73	209.64	207.77	207.22	208.33	209.91	206.78	208.28	207.13	209.59	208.4	208.36	208.38	207.31	207.61	208.49	207.75	207.31	207.35	206.45	208.52	207.84	208.33	207.1	208.05	206.01	207.57	207.65	208.08	207.03	207.44	208.11
197.93	197.65	199.57	197.36	199.45	197.67	197.48	198.45	198.37	198.65	198.65	198.31	197.69	199.03	197.8	196.8	197.62	199.84	199.02	198.61	198	196.38	197.56	198.54	197.09	198.89	199.55	197.19	197.55	198.39	197.8	197.81	197.59	198.89	198.95	199.76	198.04	198.28	197.93	196.74	197.12	196.01	199.93	199.82	196.61	198.6	197.59	195.82	198.59	198.49
210.21	213.14	212.7	213.33	212.13	213.71	212.95	212.98	211.5	212.38	213.32	213.04	212.29	212.63	211.49	211.76	213	211.75	211.37	211.68	211.34	211.8	213.77	212.05	212.83	213.57	210.15	211.26	211.3	211.96	213.89	213.1	209.69	213.8	212.07	211.17	212.97	212.41	212.77	211.37	210.42	212.87	212.33	213.04	209.7	210.52	210.98	212.75	212.73	212.48
210.32	208.14	209.79	209.53	207.26	208.84	209.89	210.3	208.05	207.66	209.24	208.85	209.49	207.64	210.22	211.27	209.32	207.4	207.37	210.35	209.8	208.47	211.05	209.05	209.55	209.78	210.57	209.82	209.38	208.41	211.54	209.5	209.08	209.8	210.07	209.32	210.08	208.62	209.08	208.95	209.12	209.92	209.54	208.03	210.33	208.8	209.3	210.6	209.32	209.19
208.07	206.13	207.38	206.82	208.08	207.35	207.71	208.34	208.44	208.35	208.32	207.72	207.18	208.39	208.02	207.03	208.39	207.12	207.27	207	207.55	207.99	208.43	207.88	207.02	206.72	207.74	207.48	206.62	208.71	208.14	206.73	208.72	207.34	208.16	208.38	208.88	209.67	208.15	207.99	207.91	207.02	207.74	207.63	208.78	207.48	207.22	208.68	207.5	207.61
217.15	219.27	217.15	219.36	216.79	216.86	217.9	218.95	218.61	217.13	217.08	217.52	217.88	218.64	219.38	217.99	216.12	217.76	217.71	218.39	218.68	217.52	216.46	217.6	217.66	217.73	218.25	217.61	218.99	217.07	217.05	214.8	216.31	217.19	218.49	220.74	218.25	217.34	219.68	217.81	217.3	216.19	217.33	218.69	217.58	219.34	218.7	216.42	217.12	217.38
203.86	203.09	202.25	204.19	203.3	204.65	204.47	204.05	203.62	203.81	203.74	203.11	203.33	203.44	204.75	203.36	204.43	203.39	203.81	202.46	203.71	204.87	203.57	205.26	204.67	202.48	202.87	204.6	202.95	203.32	203.42	204.35	204.05	202.12	204.92	202.69	205.53	203.97	203.35	205.92	203.81	203.07	203.32	204.91	203.51	202.74	204.68	203.58	203.46	204.16
210.19	209.61	209.06	210.22	210.07	209.8	209.42	211.03	210.35	209.83	210.47	209.25	208.72	210.1	209.61	211.14	208.5	209.62	209.8	209.36	211.05	210.31	210.14	210.52	210.93	209.71	209.12	208.7	209.06	208	208.33	209.01	210.45	208.84	209.64	208.95	210.17	210.62	208.6	209.7	207.93	207.94	210.12	207.81	211.42	211.01	208.84	210.41	208.53	209.64
205.76	204.32	203.75	207.12	205.26	206.92	203.71	206.5	205.99	206.04	204.71	205.88	205.39	204.79	205.68	206.72	205.92	207.28	205.34	206.1	205.93	207.24	207.36	205.62	204.79	206.42	206.32	205.52	204.53	207.07	204.62	207.06	205.76	205.42	206.29	204.43	205.61	205.82	205.99	205.55	206.14	205.17	204.86	204.25	205.35	205.77	204.79	205.33	205.88	205.72
212.29	212.31	212.79	213.16	212.53	212.43	213.08	212.43	213.49	212.35	213.4	212.07	213.42	214.01	213.63	212.67	212	211.72	214.07	213.05	212.37	213.77	212.16	212.03	213.69	213.39	213.3	212.97	213.08	212.95	211.95	212.91	213.08	213.77	211.38	214.19	212.53	213.55	213.36	213.05	213.63	212.33	213.15	213.13	214.17	211.88	214.36	212.17	212.5	212.66
211.76	212.97	211.91	213.66	213.79	211.9	212.98	213.67	212.61	211.92	212.04	213.52	213.4	212.56	212.76	212.14	214.01	212.71	213.54	213.06	213.7	212.58	214.15	214.68	212.3	212	213.71	211.31	211.99	212.73	213.04	211.21	211.67	213.47	211.4	212.64	211.87	212.02	213.23	211.27	212.33	214.11	213.49	212.25	212.79	213.58	213.82	214.08	212.43	211.63
211.72	212.31	212.86	209.93	210.62	210.31	211.95	211.03	211.26	210.8	212.59	211.35	209.96	211.55	212.57	212.28	211.94	211.44	210.71	211.64	212.65	212.77	210.37	212.11	210.47	212.05	211.51	210.87	211.35	211.67	212.04	211.94	211.46	212.41	211.77	210.39	210.75	212.53	212.52	211.63	211.11	211.11	211.26	212.93	211.64	209.54	211.88	211.11	212.39	210.5
203.65	203.24	203.22	206.14	201.86	203.62	205.35	202.59	203.15	204.24	203.73	203.39	203.77	203.58	205.37	203.13	202.67	201.6	204.35	204.04	203.4	204.07	204.29	203.4	203.2	203.12	204.53	202.87	202.25	203.58	202.78	202.72	203.53	202.23	203.1	204.08	203.76	203.21	202.44	203.72	200.14	201.09	202.28	203.36	203.5	202.1	203.46	201.9	203.06	202.7
210.29	208.69	209.23	208.31	207.91	209.28	208.2	207.72	209.47	209.33	207.73	208.38	208.16	209.53	209.64	208.69	208.39	207.71	208.07	208.23	208.84	210.01	209.18	209	208.65	208.32	208.1	208.77	209.34	207.6	209.32	208.98	208.86	208.56	207.68	208.62	209.44	207.8	209.02	207.53	209.49	208.96	210.71	208.29	208.28	208.02	208.76	209.07	208.08	208.88
211.22	211.42	211.27	212.46	211.84	212.8	212.88	210.93	211.25	211.36	212.19	211.73	213.25	210.66	211.55	211.28	210.68	211.66	211.94	211.28	211.62	211.82	209.88	211.59	211.56	211.7	210.24	210.42	213.11	211.18	211.27	211.82	211.09	211.29	210.42	210.98	210.69	211.94	211.71	210.97	213.18	211.18	211.33	211.81	210.74	210.88	211.17	212.76	211.07	210.29
198.06	198.02	198.45	198.68	198.24	196.16	196.71	198.75	198.8	197.84	198.57	197.8	196.65	198.84	199.2	198.46	197.39	199.63	199.03	198.8	199.47	199.77	199.87	199.12	199.77	200.25	199.34	199.1	197.62	197.96	197.7	198.52	198.32	200.29	199.63	199.27	199.39	197.82	197.06	198.07	199.21	198.36	197.47	199.62	197.69	198.59	199.32	198.61	197.96	197.85
217.98	217.09	216.07	214.57	216.45	217.33	217.26	214.38	217.59	216.3	216.94	217.31	217.03	217.78	216.99	216.81	216.77	217.31	215.81	218.2	216	217.73	218.01	217.65	217.17	216.18	215.77	218.47	217.22	215.32	215.42	217.49	216.05	215.47	217.95	216.1	217.26	216.92	217.1	216.83	217.8	215.55	217.25	216.24	218.06	217.13	217.59	217.3	216.72	218.24
200.7	201.76	200.55	201.66	201.97	201.69	200.79	201.04	202.03	203.56	201.44	202.22	200.44	199.94	200.06	203.64	201.95	201.64	201.44	200.96	202.41	200.66	201.25	202.07	202.33	200.52	201.28	201.28	202.59	201.06	201.76	200.46	200.99	201.08	201.52	201.46	201.39	201.14	202.55	201.23	200.33	202.05	202.3	201.16	202.28	200.59	202.83	201.58	201.88	202.21
203.09	204.39	201.54	204.07	203.23	203.27	201.19	205.06	203.75	203.59	202.92	203.63	202.32	202.58	204.35	204.35	204.24	203.9	202.94	204.29	203.78	202.18	205.06	201.07	204.91	204.59	204.91	203.68	203.47	204.13	205.18	203.99	204.7	204.93	203.26	203.92	203.25	203.41	203.17	204.39	203.62	203.8	204.51	204.6	203.19	204.66	204.15	204.02	202.38	203.38
211.36	211.91	212.62	211.38	211.43	213.11	212.25	210.98	211.85	213.48	214.23	212.88	213.66	212.48	212.73	213.91	212.73	212.08	212.07	212.6	212.69	210.66	212.97	212.58	211.87	213.88	212.76	211.71	213.06	211.1	212.82	211.38	212.29	211.77	211.81	213.06	213.65	211.37	214.9	211.92	212.44	212.8	212.13	214.52	212.05	212.23	213.15	211.26	212.72	212.86
205.85	205.84	206.27	207.57	205.71	206.28	205	204.91	205.79	204.46	205.4	207.31	206.35	205.75	205.31	206.03	204.75	205.88	205.35	205.73	206.15	207.83	205.27	205.5	204.65	204.37	205.8	205.88	205.58	205.44	205.07	205.23	205.48	207.85	205.52	205.67	206.78	206.85	204.19	205.06	205.05	204.62	204.97	205.89	204.54	207.59	204.93	204.3	206.5	205.34
211.01	212.69	210.58	211.91	210.05	212.01	211.96	211.43	211.69	211.38	210.49	211.4	212.57	210.28	211.75	210.69	211.14	210.36	213.08	210.66	211.55	211.33	209.64	211.62	212.15	210.64	211.15	211.62	211.24	212.03	211.56	211.95	210.26	211.1	211.98	209.72	210.41	211.6	211.52	211.69	211.84	212.29	212.67	211.55	212.25	211.48	210.75	210.23	211.93	211.34
199.5	199.75	200.28	199.56	200.38	199.69	199.66	202.2	199.57	200.39	200.43	200.96	200.53	198.88	199.19	199.08	199.6	200.51	199.91	199.44	199.85	200.12	199.63	198.65	199.91	199.12	198.81	200.94	199.47	199.49	199.26	198.96	199.39	199.2	198.78	197.3	200.05	199.3	201	198.01	199.53	198.05	199.39	198.9	200.14	200.98	200.79	198.95	199.71	199.55
211.91	211.14	212.38	210.51	210.23	212.07	211.56	211.54	210.72	211.88	211.38	211.77	210.7	211.61	211.35	210.85	212.75	211.98	212.78	212.4	213.25	212.53	211.3	211.31	211.29	211.5	212.48	212.18	211.46	211.42	212.67	211.39	212.52	211.6	211.67	211.53	210.16	212.02	211.06	211.86	211.83	212.2	212.82	210.71	211.61	211.63	211.73	210.78	213.02	212.09
206.24	207.16	208.13	207.84	206.46	207.3	207.82	205.71	207.82	208.21	208.56	207.89	208.27	208.26	208.19	207.58	209.51	207.96	206.58	207.45	206.88	207.67	207.06	208.22	208.72	207.34	207.5	207.81	209.28	207.3	206.89	209.04	207.92	207.66	208.52	208.42	207.13	207.24	205.43	205.21	208.24	208.06	209.49	207.61	207.2	208.31	207.55	207.77	209.13	208.42
216.42	218.45	217.54	216.67	216.12	216.64	217.88	217.42	216.29	218.15	217.04	215.78	216.81	216.88	217.29	216.57	217.38	216.53	217.27	216.96	216.86	216.1	215.88	216.69	216.13	218.6	215.97	217.09	218.12	217.63	217.99	217.88	215.81	216.7	217.41	216.85	215.16	217.53	217.16	216.19	216.51	215.36	217.98	216.34	217.3	216.6	216.49	217.71	218.23	216.59
201.22	200.78	201.61	200.4	201.61	200.91	199.77	201.27	200.76	200.4	200.46	200.57	198.7	199.8	200.32	200.09	201.37	199.64	198.38	200.38	200.41	199.78	199.04	199.44	201.88	199.26	199.91	200.82	200.06	197.89	202.14	200.56	199.05	200.09	201.26	199.92	199.86	200.47	200.11	200.65	200.85	200.62	200.85	201.33	200.59	201.26	200.9	201.26	201.11	199.76
213.17	213.71	212.3	211.97	212.41	213.88	211.26	211.54	212.81	213.78	212.88	213.82	211.09	211.43	213.55	212.28	212.95	212.58	212.21	212.1	212.06	213	211.99	212.66	212.66	212.5	210.15	210.39	213.09	212.44	211.51	212.69	211.84	212.23	214.54	211.14	210.88	211.36	211.33	212.36	212.42	211.29	213.42	212.73	213.75	213.29	212.13	211.57	211.33	211.09
199.74	199.47	199.74	199.47	198.88	198.85	198.79	198.84	198.83	199.46	199	199.15	199.17	200.13	197.62	200.81	200.4	200.05	200.33	197.28	199.25	198.59	198.41	201.36	198.88	198.06	199.83	200.51	200.66	198.63	198.85	199.37	200.2	199.36	200.14	199.59	199.57	199.6	200.12	199.17	198.81	199.4	199.83	199.68	198.47	199.55	199	198.61	199.32	199.4
203.8	202.79	202.87	202.2	204.34	204.32	203.12	203.52	202.91	202.48	202.8	203.77	202.61	202.41	202.53	202.14	203.19	203.47	204.59	203.68	202.53	201.54	203.02	202.07	203.11	201.97	201.36	202.38	202.42	203.76	203.1	202.03	202.95	203.34	201.51	202.55	203.69	203.1	201.87	203.89	202.59	202.29	202.02	202.36	201.17	203.89	201.23	202.17	202.27	202.83
210.03	210.71	211.26	212.71	212.11	211.95	211.42	211.99	211.4	211.01	211.86	211.84	212.47	212.14	211.45	210.38	211.61	211.84	211.51	211.24	210.71	212.87	212.96	212.05	212.53	212.17	212.51	212.51	212.34	212.1	213.05	211.4	212.94	212.31	213.04	211.35	211.09	211.98	210.49	212.13	210.39	212.33	212.51	212.25	211.82	211.18	212.93	212.17	211.22	211.16
209.49	208.32	206.41	207.67	209.55	208.23	207.9	207.48	208.23	208.53	209.1	208.03	207.98	208.55	210.03	209.1	207.52	208.97	208.93	209.28	208.66	210.37	209.17	208.63	208.94	209.43	208.12	208.63	207.63	208.07	209.32	209.63	209.4	209.37	209.64	206.7	208.83	209.26	208.12	208.46	208.25	208.27	209.06	208.69	208.8	209.52	209.49	209.44	208.77	207.89
213.43	210.71	212.97	212.34	212.3	213.63	213.29	212.89	211.37	213.17	214.08	211.96	214.16	212.6	215.57	214.27	212.65	214.98	212.43	211.79	213.21	212.36	212.95	211.86	213.03	213.61	212.35	211.9	214.77	215.14	213.66	212.57	214.21	211.25	212.61	212.88	213.14	210.96	212.95	214.35	213.76	214.51	214.55	212.09	213.83	212.56	213.42	213.36	213.48	213.68
203.6	203.62	203.25	202.95	203.74	205.1	204.75	201.6	203.32	204.04	203.28	202.96	205.32	204.8	203.08	203.83	203.43	203.28	204.55	203.12	203.55	204.27	203.23	203.95	202.69	204.87	203.13	202.56	204.53	201.96	203.68	202.99	204.53	203.12	204.2	202.93	201.92	204.11	203.21	203.86	202.48	203.11	204.17	204.43	202.65	202.85	203.19	204.64	206.43	202.87
203.86	202.99	203.04	202.42	202.26	203.33	203.3	201.54	204.77	203.6	204.72	201.6	203.36	203.98	201.96	202.79	203.02	201.34	203.76	203.27	203.32	203.39	203.22	204.08	204.25	203.48	203.72	204.66	203.25	203.07	202.01	204.16	201.53	202.25	203.71	202.88	204.26	203.58	203.54	201.68	201.81	203.27	203.88	203.16	202.46	202.36	204.24	203.83	202.39	202.5
207.68	208.45	206	206.87	207.08	207.7	205.87	206.77	208.36	205.73	207.27	206.75	208.19	208.69	207.48	207.24	208.43	207.38	207.86	208.3	208.63	209.72	209.04	207.5	206.91	207.73	208.23	206.7	210.18	207.81	206.66	206.78	208.28	207.09	207.8	207.04	206.85	206.73	207.85	207.61	208.32	207.94	207.21	208.49	208.08	207.87	208.52	207.32	207.02	206.94
204.38	203.75	206.19	203.06	202.62	203.98	204.89	203.4	202.69	203.32	203.37	202.51	205.28	204.76	203.56	203.91	205.33	203.96	203.86	202.82	204.48	203.79	202.24	202.99	203.27	202.79	203.38	203.21	203.12	202	202.72	204.75	203.83	204.91	202.96	204.03	203.34	203.14	201.73	202.69	202.83	203.28	202.36	204.14	203.49	202.73	202.73	203.99	203.15	204.17
202.66	203.51	203.38	201.44	203.38	202.34	204.17	202.56	204.31	203.59	203.48	201.81	203.51	203.15	203.42	203.21	203.35	201.22	204.23	203.04	204.48	203.81	201.53	202.06	201.03	203.01	203.04	203.18	203.54	203.42	204.22	202.35	203.44	203.83	202.69	203.77	204.61	201.85	202.61	203.32	203.19	202.62	203.4	202.55	204.83	202.47	204.21	201.98	201.93	203.33
202.4	202.81	202.7	202.88	200.8	201.65	202.71	201.94	202.25	201.79	201.64	204.13	203.38	204.4	203.43	202.54	200.66	202.59	201.51	202.42	204.19	202.38	203.14	203.29	202.87	202.4	201	201.99	202.09	201.27	202.52	202.25	201.26	201.48	202.49	202.89	202.69	202.44	202.68	202.82	202.39	203.7	202.39	203.53	204.06	201.99	201.77	202.67	201.36	202.02
212.3	212.34	211.12	213.21	211.39	212.23	213.23	211.52	212.01	212.39	212.89	213.05	211.56	213.22	213.03	212.04	213.16	212.82	212.82	212.5	211.7	211.73	212.54	212.92	212.38	213.57	213.4	213.83	211.95	211.63	211.98	212.68	212.45	212.01	212.28	213.71	211.64	211.84	211.52	212.15	211.11	211.37	211.94	211.15	211.16	212.3	212.3	212.47	212.92	211.82
209.47	209.6	208.76	208.17	208.44	209.81	209.96	209.01	207.84	209.4	206.51	207.98	207.07	208.01	208.69	209.32	208.99	206.43	209.93	207.71	208.2	208.34	210	209.57	207.79	208.6	209.71	208.02	207.49	209.19	208.89	208.53	208.14	208.37	208.78	207.67	209.45	208.56	208.62	207.88	208.53	208.91	208.46	210.24	207.73	208.24	208.05	209.99	207.56	209.72
208.92	209.19	210.25	208.49	209.21	209.74	208.54	208.81	208.46	209.44	210.47	209.16	207.59	209.1	208.53	210.91	208.93	209.65	210.54	210.19	210.54	209.96	209.81	209.53	211.06	208	209.6	207.74	210.19	209.39	210.36	210.03	208.47	210.84	211.08	209.35	209.29	208.61	211.05	210.82	209.79	207.7	209.63	208.67	211.24	209.69	209.46	210.46	208.22	209.51
200.84	201.05	203.71	201.58	200.33	201.15	201.03	200.51	200.35	200.33	200.94	201.56	200.97	201.24	201.17	200.06	201.07	201.78	201.62	200.06	202.32	202.06	200.47	199.22	201.61	200.45	202.12	200.7	201.74	201.89	201.6	200.27	201	200.14	200.5	200.76	200.47	201.39	201.46	202.84	201.17	200.71	200.73	200.98	201.94	200.39	200.53	200.59	202.74	201.84
209.08	210.82	209.33	210.14	208.79	207.96	208.97	208.42	210.26	210.72	209.8	208.78	209.95	210.73	209.36	209.41	208.69	209.46	209.23	210.03	210.99	208.77	207.25	209.04	210.42	210.78	209.58	207.88	207.94	208.37	209.15	209.65	210.01	209.74	208.69	208.52	211.32	209.84	209.54	208.69	207.54	210.74	207.89	210.5	209.14	209.98	209.83	209.74	209.9	210.05
207.71	207.61	208.17	209.69	208.77	209.15	207.89	208.76	208.14	207.24	208.69	207.45	210.24	208.29	206.89	209.04	207.61	208.03	208.76	208.7	208.85	208.73	207.37	206.06	209	210.14	208.48	208.16	208.71	207.3	208.48	208.53	209.69	207.86	206.11	208.99	209.06	208.79	208.28	208.57	209.85	207.58	209.08	208.23	207.76	209.69	209.98	207.69	208.74	209.7
207.79	207.47	207.01	206.68	209.19	207.81	207	207.73	206.39	206.25	207.92	209.06	207.12	207.95	207.67	207.61	206.9	207.92	207.45	208.24	207.02	209.05	207.1	207.27	207.92	208.32	209.15	207.54	208.64	206.57	207.34	207.19	206.94	208.99	207.22	206.08	207.71	207.56	207.46	207.64	208.28	207.41	207.45	206.78	208.8	208.47	209.43	209.78	208.22	207.76
207.48	208.28	208.21	207.45	206.81	206.63	208.06	206.25	207.08	207.44	205.83	207.37	208.16	206.77	207.61	208.87	206.67	207.92	207.86	207.81	208.99	207.05	208.72	208.42	208.84	208.56	207.18	208.67	208.98	208.35	207.47	207.8	207.3	209.25	207.6	208.5	206.34	207.02	208.32	208.28	207.89	205.56	206.29	207.61	208.21	207.62	208.05	208.05	206.58	207.97
208.88	207.66	208.65	209	208	208.68	209.6	209.1	207.45	207.29	207.21	207.89	207.69	210.53	209.04	209.77	206.96	209.31	208.12	209.12	208.24	209.92	208.81	207.15	209.81	209.15	208.83	206.9	206.94	208.54	208.32	209.09	208.75	208.91	209.42	209.15	208.77	208.34	207.48	208.16	209.39	208.04	205.97	205.93	209.73	208.17	207.09	209.16	207.37	208.98
201.87	202.63	202.45	203.07	202.37	202.27	202.36	202.46	202.64	203.05	201.94	200.93	202.13	202.13	203.67	202.27	202.72	201.8	202.82	202.12	203.82	204.38	203.16	203.28	200.27	201.64	203.46	201.76	201.1	202.37	201.59	202.04	202.99	203.06	200.88	203.49	202.71	202.41	201.84	203.09	203.1	202.8	201.92	202.04	202.39	202.39	203.2	202.76	201.46	201.4
207.39	210.6	208.25	208.74	207.55	207.98	208.87	208.39	209.32	208.37	209.16	208.63	207.52	207.44	207.02	208.57	209.66	209.27	209.13	208.95	208.3	206.11	208.45	209.82	209.09	206.74	207.12	208.82	208.18	208.31	208.98	208.05	207.55	208.67	210.72	209.24	208.97	207.39	208.18	207.73	206.69	207.99	208.17	208.15	209.87	208.52	209.03	208.66	208.96	208.02
194.7	195.43	194.92	196.37	193.75	196.33	194.59	195.16	194.96	193.79	195.82	194.55	194.61	195.67	194.6	197.69	195.88	193.28	194.71	194.87	195.09	195.7	194.8	196.44	195.31	195.78	195.31	194.16	195.32	194.7	196.74	195.8	195.26	196.75	194.86	195.98	196	193.93	195.09	193.99	194.62	195.58	195.32	195.75	195.42	197.13	194.2	195.96	195.45	194.31
207.96	208.28	208.25	207.81	206.71	206.08	205.92	207.85	209.42	208.14	208.97	207.96	208.47	208.35	207.68	208.45	207.16	208.19	207.61	206.95	207.65	206.73	207.81	207.65	207.72	207.7	206.53	208.02	207.54	206.22	205.22	209.41	207.45	208.35	207.35	208.96	209.14	208.13	206.77	207.14	207.54	206.98	207.94	208.35	206.65	207.61	209.67	208.07	210.1	208.15
197.88	198.43	198.93	197.67	197.39	199.57	199.12	197.44	199.83	201.18	198.09	197.65	198.21	199.39	198.36	198.37	199.02	198.69	197.61	196.68	200.38	198.59	198.71	198.82	199.47	198.57	197.18	198.51	199.17	198.7	197.61	198.36	198.04	198.63	198.14	199.42	199.21	198.8	198.95	199.66	199.11	200.13	197.55	198.12	199.34	199.22	197.6	198.67	197.5	198.2
197.7	198.74	198.82	199.22	196.94	198.84	198.97	197.91	199	198.89	199.34	198.48	196.38	198.85	197.74	198.03	199.12	198.51	199.03	198.96	197.24	199.16	199.97	198.49	200.79	199.98	198.32	197.91	198.06	196.98	197.86	198.34	197.45	197.57	198.96	197.28	198.1	197.64	197.91	199.47	198.99	196.86	199.56	198.7	197.07	200.43	198.07	197.57	198.7	200.43
200.07	199.05	199.82	198.74	199.17	198.98	199.64	198.49	198.31	199.36	199.19	199.24	197.27	197.09	199.53	200.96	199.04	199.27	199.67	202.17	198.94	199.69	199.14	199.19	200.03	200.69	199.01	200.29	199.13	199.69	200.27	198.97	200.71	200.53	200.81	198.56	199.04	200.76	200.42	200.09	200.79	198.05	198.64	198.48	199.66	201.01	198.69	199.91	199.65	198.56
211.4	211.79	213.63	212.26	212.22	213.86	210.97	212.94	212.57	211.77	211.82	214.21	211.81	212.63	213.57	213.08	209.79	211.3	212.93	212.11	213.15	213.32	211.51	212.05	211.38	211.77	212.35	212.34	211.8	212.22	211.42	211.48	211.99	212.06	212.45	213.91	211.38	212.26	213.3	211.48	212.08	211.46	213.59	213.22	211.7	212.51	213.98	214.23	212.2	211.75
209.89	208.91	208.76	207.65	208.69	209.08	209.2	208.37	210.38	208.6	208.95	208.55	209.89	209.09	209.18	207.03	208.04	208.33	208.17	207.85	210.33	209.02	208.36	207.76	208.88	209.6	209.76	208.82	207.62	208.22	208.71	207.23	208.17	209.75	208.73	207.07	206.09	208.87	207.95	209.97	208.16	208.9	208.58	209.45	208.85	209.37	208.45	207.75	208.33	207.98
194.81	194	194.78	194.88	194.07	193.83	194.41	194.29	195.76	194.32	194.17	194.53	192.02	195.49	194.82	194.88	193.57	193.83	193.42	193.91	195.27	193.23	195.03	192.29	193.6	193.87	193.74	194.74	195.16	193.36	195.54	193.79	194.92	193.86	192.12	193.82	194.77	194.11	194.27	194.31	195.32	192.71	192.66	194.95	193.93	194.43	192.95	193.77	193.05	193.7
208.25	208.76	209.34	207.71	209.66	209.01	209.87	208.73	210.66	208.79	209.8	210.94	207.49	210.02	207.54	209.96	209.2	210.73	209.2	210.1	210.5	209.99	210.18	209.76	208.12	208.2	209	210.17	208.44	210.12	209.88	209.24	209.91	210.12	209.42	208.28	209.54	209.08	207.9	210.5	210.66	210.1	209.36	209.35	208.44	210.95	210.72	208.91	209.38	209.02
198.08	199.63	198.37	199.92	198.72	199	199.11	199.23	199.6	198.07	199.39	198.19	199.47	199.41	198.87	198.77	198.67	200.82	198.02	198.97	199.26	198.63	200.39	200.68	199.68	199.58	199.11	198.74	198.8	198.58	197.26	198.97	199.33	198.53	201.01	199.81	198.11	197.57	199.2	198.94	199	199.54	198.86	199.49	198.53	199.65	198.19	199.39	200.25	199.87
198.28	199.98	198.63	200.42	198.52	198.82	198.7	197.98	199.89	200.07	199.09	198.54	197.03	199.88	200.59	198.69	201.08	200.11	198.39	198.12	197.94	198.53	199.12	199	196.28	199.57	198.82	200.49	199.65	199.56	200.06	199.93	200.5	199.95	198.36	200.3	199.01	200.08	200.19	198.88	199.2	200.25	199.17	201.05	198.72	199.27	200.38	200.04	198.33	199.96
207.84	209.81	208.17	208.87	209.29	209.23	210.83	208.61	209.15	211.52	208.45	209.16	208.48	209.85	209.7	209.81	208.45	207.91	210.6	208.33	207.86	209.65	209.27	209.68	209.27	208.89	209.68	208.14	207.92	209.07	209.49	209.78	209.47	208.04	209.81	208.7	209.37	209.96	209.61	208.27	209.7	211.41	208.84	208.91	209.25	209.22	208.88	209.69	209.35	210.44
202.45	199.62	203.23	201.63	202.13	201.23	203.1	202.05	202.85	203.08	203.29	202.44	203.22	202.98	202.66	202.44	202.43	203.3	201.9	203.08	202.08	203.66	203.91	201.16	203.69	201.38	202.82	202.46	203.68	203.81	203.66	201.96	202.01	202.32	203.54	203.04	202.1	204.24	202.19	202.89	203.62	203.07	201.39	203.22	202.63	201.52	201.73	201.9	201.77	202.88
212.43	210.08	210.45	210.73	213.06	213.29	211.58	210.86	211.68	212.07	210.88	211.84	211.36	212.47	212.3	210.87	211.31	211.88	213.11	211.55	210.41	211.08	211.94	211.07	210.91	212.17	212.16	212.03	212.13	213.06	212.31	210.48	210.61	211.82	212.21	210.49	210.8	210.69	212.12	211.69	211.22	211.86	210.79	211.58	211.7	212.01	212.88	210.6	210.43	211.85
209.12	207.7	208.11	208.32	206.03	207.9	207.33	210.31	207.51	208.59	207.6	207.38	207.52	208.63	207.82	208.26	205.76	208.52	206.86	206.16	207.85	210.47	209.65	206.19	206.97	207.58	208.13	207.03	207.46	209.86	207.67	206.98	206.86	207.85	208.34	207.36	207.29	208.77	207.49	207.97	207.81	207.08	207.51	207.04	207.38	207.72	206.58	208.14	207.34	208.51
208.3	206.73	207.8	206.56	208.15	208.47	208.3	208.21	207.98	207.38	209.26	206.95	205.93	207.06	207.38	208.07	207.6	206.98	207.64	207.33	206.29	207.58	207.7	207.62	207.72	208.63	207.82	208.67	208.45	209.11	207.63	208.23	207.22	208.65	206.98	207.92	207.42	206.69	208.25	207.04	207.77	207.15	207.73	208.24	209.05	209.2	208.43	207.29	206.13	206.73
217.98	218.36	218.45	218.73	219.86	220.25	217.33	217.15	216.81	217.7	217.08	217.09	218.46	217.11	217.76	218.9	218.04	215.23	219.85	217.44	217.23	219.33	216.91	217.93	219.62	217.52	216.87	217.98	217.58	219.17	218.53	218.76	217.89	217.44	216.65	218.74	218.86	218.69	218.37	216.46	219.39	218.08	216.99	218.02	216.62	217.8	219.01	217.8	218.2	217
212.91	211.76	212.64	212.13	210.68	211.69	213.99	210.28	210.53	211.17	212.01	211.35	211.06	210.2	211.02	211.37	211.67	211.99	212.68	210.34	211.48	212.42	212.19	211.81	211.72	211.86	212.84	213.25	212.05	212.01	211.82	209.27	212.56	211.34	211.22	212.25	211.21	212.66	211.09	211.27	211.76	210.81	212.57	212.6	213.26	212.03	212	212.98	212.11	212.42
202.89	202.93	203.11	202.18	201.62	202.4	203.74	203.12	203.81	202.29	203.8	201.97	199.52	202.86	201.87	201.65	201.87	201.74	202.04	202.91	202.26	203.54	203.35	201.43	201.34	204.2	202.42	203.04	203.29	202.5	203.05	205.06	203.17	202.76	202.9	201.6	202.81	203.02	202.53	203.34	200.89	201.39	201.54	201.08	202.21	202.89	201.01	201.15	203.04	201.38
199.01	198.71	199.12	198.49	198.93	200.25	199.79	200.28	199.25	200.36	201.07	200.05	200.28	197.68	198.47	198.57	198.84	198.38	199.22	198.93	201.04	199.1	199.96	199.85	197.77	200.24	201.41	199.07	200.01	200.47	199.47	198.94	200.16	200.78	201.7	200.14	200.13	198.13	199.64	199.33	198.88	198.88	199.65	200.53	198.25	199.38	199.31	198.92	197.96	198.85
204.45	204.1	205.06	205.36	204.14	206.38	203.71	204.09	204.93	204.02	205.12	203.61	203.7	204.88	204.72	205.09	202.02	204.39	204.45	203.72	205.22	203.13	204.69	204.97	204.41	204.47	204.38	203.56	205.29	205.75	203.88	204.63	205.38	206.2	205.22	205.09	204.5	205.72	205.32	205.36	206.15	203.91	206.17	204.73	204.1	205.22	206.69	204.62	204.07	205.38
212.11	211.13	211.9	211.27	210.2	210.77	212.94	211.26	210.82	211.89	211.97	212.52	211.06	211.08	211.73	211.87	212.84	212.28	211.98	210.72	212.98	212.06	210.45	211.6	212.48	213.88	210.68	211.92	210.31	211.5	211.82	212.62	210.33	210.94	210.73	212.27	211.43	212.73	209.98	210.69	212.93	211.42	211.73	210.74	212.37	213.33	209.33	212.4	212.02	211.61
207.05	204.97	206.46	206.03	206.71	204.68	208.17	207.04	206.4	207.48	207	207.15	207.93	207.23	205.5	205.78	206.33	206.2	205.54	204.34	206.72	207.61	207.23	206.92	206.01	206.95	205.97	205.53	206.6	206.33	204.75	208.15	205.47	206.39	205.44	206.58	207.36	206.7	206.05	206.94	206.42	206.35	205.56	206.5	207.1	206.17	206.92	207.42	206.18	207.04
214.64	212.79	210.85	212.2	211.37	213.73	211.36	212.79	210.86	212.23	211.87	209.7	211.27	211.48	213.24	212.68	211.84	211.95	212.68	211.74	213.86	213.03	212.36	212.7	212.46	210.97	212.06	213.33	213.68	213.11	213.56	211.83	211.59	213.09	210.53	211.19	211.25	213.43	214.03	211.89	213.67	211.88	213.75	213.01	211.59	212.37	210.79	212.45	211.08	212.97
204.24	204.76	205.74	205.5	203.9	205.03	203.69	204.04	203.63	205.38	205.34	204.41	204.67	203.36	207.2	206.92	203.15	204.5	205.58	204.15	204.33	204.06	204.71	205.1	205.42	204.9	205.75	205.29	204.29	203.09	204.03	203.89	203.77	204.22	203.96	203.15	203.8	203.54	206.77	206.91	205.71	202.53	204.27	203.88	203.95	205.18	205.43	204.54	205.29	205.49
210.75	208.21	208.74	208.23	207.24	207.4	209.17	209.96	209.63	209.67	207.67	209.01	209.15	209.48	209.12	209.37	209.91	209.55	207.82	208.17	210.83	208.25	207.44	210.25	208.62	209.43	209.71	209.26	208.32	209.05	208.95	209.59	210	208.21	206.81	210.29	209.77	210.91	208.95	209.07	207.67	208.07	209.65	209.17	208.31	207.14	207.43	208.4	209.78	209.36
216.24	217.56	218.81	216.96	219.06	216.56	216.96	218.97	217.82	218.17	218.22	218.57	219.84	217.04	216.64	217.74	217.62	216.16	216.19	217.23	219.09	218.26	216.68	217.6	216.76	218.44	218.15	217.58	217.71	217.43	217.51	216.98	218.53	218.26	216.37	217.69	217.65	218.07	218.04	217.06	218.11	218.27	217.78	217.21	216.9	216.8	217.31	219.42	217.99	216.4
210.25	208.53	210.31	208.05	208.98	209.51	208.92	211.39	208.48	210.48	209.81	207.95	209.38	211.33	209.81	209.14	209.23	208.61	209.87	210.21	209.65	209.74	210.16	209.09	208.93	208.79	208.56	208.59	211	209.61	209.48	209.75	208.51	208.68	211.77	211.02	210.81	209.02	209.62	209.27	208.65	210.99	209.58	209.82	210.32	209.38	212.19	211.16	209.63	211.06
204.87	202.88	203.69	203.8	203.6	204.84	204.93	203.27	203.3	205.12	202.57	204.25	204.26	203.48	203.32	203.92	203.54	206.49	203.99	204.51	204.33	202.89	205.06	203.33	204.14	202.93	203.14	203.11	204.12	203.45	203.75	204.68	203.08	204.33	204.67	205.02	203.26	203.24	203.03	203.25	203.12	203.39	202.54	204.99	204.33	204.45	205.14	202.9	204.08	204.19
202.6	204.05	202.79	202.63	202.56	202.38	203.43	202.64	202.98	202.46	202.95	203.31	203.74	202.45	203.51	202.86	203.63	202.28	202.36	203.07	202.26	205.97	202.59	203.16	203.46	204.29	203.01	203.08	203.63	203.3	202.5	202.36	203.1	202.94	204.2	203.52	203.34	200.98	203.18	202.86	202.83	203.5	204.19	200.85	202.75	201.2	202.41	202.5	203.32	203.12
208.3	209.81	209.51	209.31	209.12	209.67	209.46	208.53	208.9	208.63	209.39	208.6	208.85	209.57	208.51	209.63	209.92	207.93	208.49	209.65	208.71	208.08	209.41	208.81	209.2	208.4	209.32	209.31	208.79	208.66	209.36	207.84	209.32	209.47	208.87	207.98	208.17	208.5	207.09	208.33	208.95	210.17	207.74	207.76	208.44	207.8	209.44	207.76	208.56	209.88
201.46	202.44	203.21	203.45	201.71	205.11	203.1	204.2	204.94	204.5	203.7	205.31	202.99	203.68	204.32	202.57	204.43	202.87	202.25	203.86	202.96	203.43	202.69	203.47	203.07	202.12	203.16	202.71	203.07	203.66	203.09	203.31	202.96	202.73	202.76	203.31	204.07	202.82	203.33	201.94	204.21	203.2	204.84	202.77	202.72	203.72	202.65	204.77	203.19	204.26
213.25	212.69	213.88	214.4	212.22	211.83	211.93	212.97	211.9	212.38	213.04	214.42	211.86	212.1	212.88	213.15	211.52	212.77	211.77	213.2	214.92	212.75	214.1	213.58	213.18	213.32	213.96	212.17	213.43	214.06	213.29	212.94	212.56	212.39	212.63	212.87	212.88	213.4	212.41	213	211.8	213.24	212.83	212.91	211.79	212.15	213.96	213.37	213.76	212.95
203.89	204.05	202.51	203.91	202.95	202.19	203.95	202.42	201.36	203.47	203.69	203.8	204.66	203.08	203.98	203.29	204.84	204.08	204.36	203.37	204.86	203.99	205.26	204.07	203.81	203.49	203.49	204.42	201.51	205.24	202	204.77	203.1	203.19	203.71	203.46	202.93	204.53	204.14	202.89	203.34	203.6	203.46	203.28	203.01	204.39	204.26	201.2	203.65	202.81
207.68	206.77	206.13	208.88	206.08	207.07	206.74	208.01	206.73	207.65	207.63	208.21	207.03	208.47	205.79	207.41	208.55	206.01	206.18	208.84	207.13	208.27	207.54	207.88	209.1	205.21	207.48	208	208.04	206.85	208.87	208.54	206.36	207.79	206.57	207.73	208.09	207.53	208.79	206.15	207.48	206.5	207.74	208.54	208.21	207.73	207.74	207.44	206.68	208.57
217.08	215.82	215.53	216.64	218.03	216.21	215.51	217.4	216.55	216.88	218.26	216.89	215.72	216.29	215.94	216.71	216.98	216.64	217.2	216.31	215.95	216.32	218.54	216.43	216.66	216.41	218.84	217.59	217.99	216.93	216.68	215.43	216.13	218.13	217.77	216.34	217.83	217.47	216.66	216.16	215.51	217.7	217.05	216.12	216.98	217.4	217.32	218.12	214.77	217.24
200.5	202.67	202.67	203.11	201.6	203.18	202.29	202.59	204.02	203.56	202.18	202.55	202.52	202.71	202.16	202.25	202.52	202.89	204.14	202.55	202.76	203.75	203.24	203.37	202.77	202.92	202.96	203.53	202.13	201.2	203.49	204.45	202.55	203.51	202.6	203.65	202.17	204.28	202.41	204.26	202.17	201.45	201.73	202.42	202.64	202.23	201.98	202.8	203.21	201.57
208.1	209.84	207.15	208.43	208.77	208.95	209.22	208.97	209.11	211.03	210.49	209.61	208.88	208.23	208.6	209.04	208.74	208.66	208.21	207.97	209.06	208.41	207.72	207.6	208.02	209.8	208.46	207.92	209.34	207.77	208.84	208.65	209.48	208.35	209	208.49	209.39	209.87	209.16	208.09	209.52	207.46	209.22	208.3	208.02	208.58	210.3	209.88	208.16	208
203.97	204.31	204.75	204.18	203.21	204.16	203.79	202.7	202.49	203.42	203.39	203.13	204.97	201.58	202.97	203.84	204.58	203.94	204.23	202.76	203.96	203.24	206.1	203.04	203.09	203.83	204.05	204.62	203.89	203.18	204.63	203.37	202.88	204.25	204.7	203.72	202.47	204.23	202.83	204.14	204.32	203.93	204.61	202.59	203.97	202.8	204.73	204.17	203.48	205.25
199.56	200.9	199.42	200.57	200.87	199.89	199.09	201.13	199.75	201.09	199.65	200.29	198.85	200.41	200.53	198.54	201.48	201.18	198.49	200.17	200.69	200.15	199.16	200.57	201.09	200.17	200.8	198.31	201.02	199.07	198.5	199.13	200.02	200.05	199.19	200.44	200.49	199.26	199.57	201.97	200.18	200.01	201.19	200.91	200.51	200.42	201.1	198.81	200.48	200.48
206.43	208.13	206.88	208.96	206.07	207.59	205.86	207.56	207.61	205.41	205.84	207.27	207.01	208.41	206.67	208.44	207.87	207.62	207.3	207.37	208.95	208.35	207.75	208.55	207.67	206.76	208.17	207.94	206.57	208.32	207.87	206.49	207.56	208.82	207.51	208.76	208.44	205.85	208.28	207.87	207.98	206.58	206.76	206.49	207.65	207.39	208.4	208.19	206.92	207.73
217.86	218.95	217.14	218.97	218.46	218.7	218.78	217.52	216.76	216.56	217.99	217.35	217.32	217.56	217.79	217.66	216.43	218.26	219.8	219.53	216.54	217.31	219.15	217.99	217.52	217.66	217.1	217.39	219.46	216.25	217.12	217.65	218.1	219.37	218.64	217.53	218.25	219.35	218.68	218.55	217.94	217.84	218.55	217.98	218.36	218.34	219.07	218.26	218.59	219.2
206.4	208.07	205.51	206.77	206.83	207.17	205.73	207.11	206.2	207.39	206.09	206.83	206.64	205.28	206.44	205.08	205.81	205.15	205.72	206.21	207.01	204	205.8	207.81	206.12	206.84	205.65	206.4	207.31	207.36	207.63	205.83	204.84	206.11	207.27	206.6	205.8	205.28	204.76	205.63	204.28	205.84	207.55	205.66	207.02	205.66	206.73	207.9	208.23	205.02
200.48	199.64	201.94	200.9	201.33	200.43	199.69	200.1	200.25	200.83	200.01	199.51	200.15	201.72	198.59	199.18	201.82	199.31	199.5	200.79	201.64	200.78	199.44	202.78	200.94	200.59	200.51	199.49	200.64	200.89	201.36	200.95	200.25	200.43	201.36	199.88	200.03	201.19	199.31	200.16	199.41	201.35	200	200.14	200.72	199.7	200.36	200.72	200.69	201.2
209.58	206.75	207.87	207.17	210.85	209.95	207.64	207.46	206.82	208.02	207.25	208.84	207.96	208.68	206.83	207.89	207.71	208.39	209.09	208.96	207.08	206.9	207.85	208.35	207.1	206.85	207.43	209.06	207.95	208.45	207.94	206.69	209.02	208.29	206.95	206.96	208.86	207.78	207.62	206.73	207.07	207.76	205.61	207.29	207.15	207.52	207.63	207.82	209.04	208.15
212.89	212.2	212.72	214.51	212.32	214.8	213.05	213.58	212.77	211.85	211.62	212.58	213.89	213.07	212.97	211.52	212.98	212.15	213.76	214.2	213.13	212.3	212.22	213.06	211.18	213.86	212.39	213.64	213.05	211.95	213.04	212.46	211.19	213	212.25	212.78	214.16	214.08	212.79	213.35	213.33	212.88	211.69	213.09	212.33	212.57	211.64	212.14	212.91	213.98
207.24	207.56	208.64	206	206.77	206.84	207.83	205.44	204.65	207.16	205.12	205.49	206.58	205.95	206.55	205.5	206.27	206.98	205.08	205.47	205.54	206.26	206.97	208.08	204.77	207.33	207.24	206.81	206.79	206.39	205.8	207.2	206.72	206.19	206.46	205.76	205.35	206.47	206.14	207.47	207.62	205.89	205.59	206.08	208.24	205.19	205.65	207.71	207.53	206.74
210.6	210.11	210.18	209.32	209.63	209.74	209.02	209.74	209.14	210.87	209.91	210.39	210.49	209.3	207.46	208.76	209.28	209.2	209.33	209.42	209.4	209.4	210.16	209.92	209.91	208.01	210.58	209.07	210.28	211.77	210.43	207.59	210.48	209.6	207.72	210.52	208.35	209.35	209.18	209.51	210.22	208.98	208.42	210.58	208.36	209.1	208.71	209.78	209.46	210.7
197.77	198.49	199.04	199.16	198.55	197.51	198.14	198.19	199	197.04	197.62	197.41	199.33	198.28	196.96	197.64	197.1	200.8	197.1	198.55	200.61	198.13	198.3	199.82	198.31	198.92	199.42	198.17	199.7	198.51	197.03	198.19	198.43	199.03	198.93	199.84	199.08	197.76	198.29	199.05	198.09	197.86	197.95	199.84	199.9	199.11	200.14	198.84	199.01	198.74
217.24	217	217.08	215.75	218.49	216.6	216.83	217.22	217.61	219.47	217.15	218.2	216.79	215.57	216.59	217.03	217.34	217.76	217.63	216.06	216.96	219.15	217.24	215.6	216.67	217.02	215.71	216.06	215.47	216.83	216.3	217.56	218.1	217.97	215.91	217.72	215.59	216.48	216.97	217.74	215.98	215.7	218.14	218.4	216.83	215.63	216.8	216.05	216.17	218.52
201.84	203.31	204.3	204.73	203.56	203.7	202.36	202.15	204.78	202.18	202.52	203.96	203.44	203.58	204.76	204.16	203.05	204.02	202.49	203.81	204.32	204.06	203.07	204.5	203.85	203.63	202.71	203.56	204.13	202.85	203.28	202.4	203.56	202.2	202.74	202.55	204.25	202.34	202.31	201.85	205.06	204.13	203.87	203.78	203.27	203.8	204.01	203.06	203.34	202.89
210.93	212.16	212.34	211.37	210.21	212.29	211.67	211.59	211.4	213.03	213.18	211.23	211.53	212.1	211.18	211.35	211.59	211.18	210.74	212.18	212.6	210.46	211.53	211.32	210.77	212.31	210.98	210.49	211.21	211.84	211.08	213.3	211.05	211.13	210.78	211.36	209.5	212.07	211.66	210.89	210.98	210.98	210	211.58	211.55	211.47	211.62	210.83	212.52	211.49
204.19	203.17	204.92	203.72	205.32	205.09	203.87	204.92	205.05	204.43	202.36	203.83	202.06	204.21	202.78	203.87	203.98	202.75	203.18	204.71	202.92	203.57	204.09	203.28	203.23	202.65	202.71	203.3	204.87	202.44	204.42	203.98	203.59	202.14	203.67	204.02	205.15	205.18	204.01	204.02	204.95	204.03	202.33	202.85	202.72	204.77	203.61	202.89	204.53	203.81
207.61	207.87	207.11	206.9	207.17	208.13	208.5	208.58	205.74	207.92	206.42	208.01	206.97	208.14	206.69	207.83	208.38	207.41	207.65	208.01	207.29	207.16	207.58	207.61	206.51	207.85	209.1	209.43	208.68	208.49	209.36	207.12	208.92	208.28	206.28	208.37	208.18	209.05	206.34	205.83	207.03	209.04	208.6	207.77	205.23	206.98	207.72	209.87	207.13	207.92
201.8	201.47	201.79	201.72	200.37	201.52	201.1	200.43	201.9	201.3	201.17	201.01	201.26	202.1	201.76	200.99	199.39	202.01	201.68	201.05	199.97	200.86	199.52	201.9	201.67	201.29	200.29	201.6	201.09	200.91	201.45	201.78	201.33	201.67	201.58	200.28	202.84	200.26	201.93	201.49	202.39	200.99	201.14	200.44	201.69	201.03	200.6	201.31	202.95	200.97
202.83	202.98	202.4	203.59	201.2	201.6	204.47	203.17	202.99	202.22	202.12	202.57	201.38	203.16	202.52	203.09	202.34	203.62	202.02	203.02	202.47	202.42	202.5	202.09	202.08	201.91	203.21	201.48	204	202.07	201.95	202.07	203.56	200.72	203.29	202.25	204.71	203.75	201.78	202.63	202.03	203.25	202.75	203.13	201.09	201.4	202	203.27	203.29	202.55
210.06	211.79	211.15	210.27	210.2	210.32	212.32	211.54	211.35	212.95	212.16	211.07	209.49	212.38	210.84	211.06	211.59	210.54	210.24	211.88	210.18	211.23	211.77	213.18	211.77	211.16	211.78	211.73	212.67	208.83	210.34	211.77	211.34	211.93	212.02	212.35	210.2	210.91	211.42	211.4	211.28	212.32	212.61	212.82	211.81	210.67	212.34	211.2	210.56	211.29
201.4	202.31	204.07	202.74	201.73	202.71	202.48	202.1	202.25	203.23	203.08	204.95	203.31	200.88	203.36	202.71	202	201	202.47	201.52	201.61	202.07	201.68	202.64	202.44	202.75	202.91	202.27	202.13	202.99	201.89	203.08	204.14	204.76	201.95	203.52	202.76	202.97	203.87	202.41	203.01	201.61	203.33	203.66	202.4	201.78	202.99	203.37	203.12	204.51
212.87	211.79	212.1	213.2	212.81	212.48	211.18	212.74	212	212.94	212.31	212.59	213.55	211.67	212.98	211.32	210.7	212.9	211.96	213.71	212.28	212.68	213.74	210.97	212.4	212.58	211.77	211.31	211.51	212.2	211.45	213.14	211.51	210.95	213.24	211.58	212.66	212.21	213.14	213.19	213.67	210.6	211.79	213.85	211.75	210.53	211.99	213.25	212.89	212.73
208.11	207.53	207.47	208.2	206.94	208.48	208.45	208.49	208.71	208.35	207.38	209.39	208.6	209.27	207.72	208.81	210.21	207.94	210.31	208.41	207.76	207.38	206.67	206.74	208.81	206.97	207.84	209.91	210.45	208.08	208.94	208.81	208.41	209.61	208.07	208.52	208.73	209.1	208.89	209.07	208	207.37	207.57	209.56	209.24	209.58	210.07	207.76	208.37	209.69
210.08	207.81	209.03	209.54	207.44	207.18	209.33	208.58	209.58	208.22	208.67	209.44	208.21	208.28	209.76	208.87	209.38	208.85	209.25	207.7	206.31	209.72	208.01	209.07	209.52	209.1	209.8	209.47	208.22	208.15	209.2	208.21	208.1	208.45	207.69	207.93	208.48	207.07	207.97	208.67	207.41	208.48	208.5	206.88	207.97	209.44	208.51	209.52	209.91	209.74
201.24	201.5	201.71	202.13	201.9	201.74	202.21	200.59	201.4	202.55	202.89	201.42	200.55	200.76	201.42	199.37	201.04	198.81	201.31	199.99	200.9	201.09	201.46	200.19	201.35	200.21	203.28	200.73	200.7	200.9	201.91	201.26	201.27	200.76	201.66	201.48	200.32	201.44	201.28	201.36	200.03	200.94	201.43	200.32	200.95	200.27	199.41	200.74	202.99	202.35
207.6	208.14	207.52	206.7	207.84	207.37	208.64	207.43	208.67	207.56	209.66	206.81	209.09	206.66	207.28	208.1	207.32	208.95	208.79	209.26	208.16	208.71	208.19	207.06	205.96	209.5	209.73	208.28	207.46	209.18	208.7	208.28	208.39	207.47	208.78	207.59	207.51	207.76	208.36	208.14	208.94	209.5	207.98	206.39	208.24	207.16	206.93	207.75	208.09	207.49
202.59	202.31	201.73	202.28	202.6	201.61	202.37	202.23	202	202.65	203.42	202.24	203.43	202.48	202.67	203.77	203.21	203.22	202.62	200.52	201.75	202.2	204.25	200.98	203.15	202.43	204.93	203.97	203.64	202.99	204.16	202.23	203.32	202.5	201.77	201.64	203.01	202.02	203.18	202.96	202.84	204.85	202.48	201.39	201.28	202.66	201.81	201.91	203.8	201.64
206.35	207.52	207.57	208.54	208.76	206.86	207.32	207.59	207.47	208.12	209.5	206.64	208.95	207.6	207.66	207.06	207.85	207.19	207.08	207.33	207.95	207.92	209.22	208.29	208.58	208.34	209.68	206.27	207.59	207.2	208.16	207.7	207.8	207.72	209.05	208.22	210.35	208.86	209.47	207.35	207	209.07	206.51	209.29	208.43	208.08	208.23	208.68	206.54	208.49
198.97	200.37	199.31	199.31	198.8	198.76	199.37	199.07	200.1	197.96	200.5	197.98	199.12	200.23	198.6	198.84	199.79	198.14	200.11	197.98	200.75	200.55	199.86	199.59	201.04	198.19	198.36	199	200.04	198.6	200.87	199.95	198.51	198.73	200.71	200.72	198.81	199.33	198.96	198.89	200.79	198.91	199.54	199.53	200.15	198.84	199.45	200.65	200.4	197.6
209.94	207.92	208.57	207.99	207.88	208.46	208.07	209.05	208.87	207.05	209.39	207.58	209.44	209.7	208.61	211.8	208.69	208	206.76	207.91	208.83	209.19	208.26	210.55	206.77	208.48	208.46	208.8	208.25	207.65	209.07	208.58	208.85	208.6	208.77	209.96	207.6	208.48	208.3	209.02	209.1	207.72	209.65	208.65	207.2	209.2	209.7	209.2	209.28	210.08
208	207.81	210.09	208.17	209.33	209.87	207.54	208.68	209.89	208.15	208.98	208.73	208.34	209.29	209.28	207.99	208.84	209.53	208.77	208.96	207.77	209.44	208.03	208.63	210.48	208.11	208.39	209.12	209.53	210.17	208.17	208.65	208.39	209.23	208.85	207.78	207.94	208.9	210.69	209.34	208.86	208.38	209.07	208.46	209.44	208.32	208.89	206.87	208.79	210.98
202.7	204.95	204.28	204.15	204.85	204.79	204.47	205.07	204.61	204.69	205	204.29	203.58	205.82	204.67	205.12	205.31	205.56	205.23	203.87	205.85	205.73	205.13	204.43	204.31	204.63	205.69	203.45	204.24	203.63	202.76	206.72	203.95	204.59	205.2	205.07	204.83	204.42	203.58	205.66	205.61	205.28	205.54	205.98	204.17	204.77	204.41	204.49	203.35	204.15
200.19	203.8	202.09	203.32	202.34	202.06	205	202.2	202.44	202.19	202.32	202.53	202.67	203.01	204.24	201.59	202.41	203.09	203.44	202.83	203.05	203.77	203.27	201.58	202.12	200.54	203.35	201.05	202.43	201.48	202.22	202.59	203.76	202.44	201.21	201.8	202.35	203.69	202.42	202.91	202.98	203.93	200.03	202.32	203.81	202.06	202.94	201.37	200.8	202.02
202.33	202.81	202.5	202.18	202.2	201.32	201.64	202.61	203.46	201.59	202.55	203.08	204.3	202.63	201.24	202.27	204.07	202.4	202.21	202.99	200.94	201.93	202.55	201.79	202.68	201.61	202.56	202.33	201.13	202.9	203.89	202.98	201.94	202.74	202.52	201.4	202	201.75	202.77	204.41	201.55	202.84	202.53	202.87	202.96	202.04	201.91	202.23	200.46	200.94
204.25	204.92	204.96	205.02	203.74	204.69	203.96	202.53	204.38	203.77	203.48	203.97	204.51	204.62	204.81	203.49	205.03	204.21	203.28	204.01	204.56	204.36	204.15	205.07	204.74	203.63	205.08	204.33	204.08	203.33	202.55	203.55	203.42	202.56	203.5	203.74	204.4	203.39	203.49	203.41	204.37	206.1	204.6	204.19	202.35	204.28	204.41	203.6	203.31	204.01
203.41	203.91	204.56	204.76	204.21	203.91	204.73	203.24	205.15	202.68	204.79	205.21	202.79	202.76	203.06	202.69	204.6	204.09	203.65	202.95	204.06	204.56	203.87	203.81	203.77	203.65	203.42	203.08	202.27	204.18	203.31	203.06	202.19	203.24	204.29	204.02	203.86	205.01	203.76	203.65	204.42	204.26	205.01	204.07	203	203.4	203.88	203.87	204.22	203.99
207.62	208.35	207.35	206.94	206.97	207.19	208.19	208.1	208.17	206.86	208.42	206.61	207.03	208.45	207.87	207.65	207.94	208.15	208.59	208.19	208.25	208.6	207.04	206.5	206.89	208.26	208.22	207.85	208.22	208.55	208.21	207.88	208.12	206.39	208.62	207.19	206.72	208.9	207.49	208.22	206.02	207.31	208.19	208.68	206.79	207.53	207.18	206.58	208.52	207.3
202.18	204.01	205.09	203.88	204.85	203.42	203.77	205.12	203.48	203.1	202.78	204.31	205.09	204.12	204.46	203.5	204.75	202.98	203.55	205.19	203.69	204.09	204.18	204.75	202.84	202.8	202.88	203.18	203.19	202.09	204.4	203.64	203.61	204.04	203.64	205.5	202.31	203.66	203.54	204.35	202.49	202.89	205.78	203.62	203.16	204.49	203.19	204.29	204.14	203.53
216.74	217.58	217.28	217.53	216.75	217.87	217.56	217.14	218.21	216.52	217.02	215.98	218.65	215.34	215.41	216.99	217.87	216.87	216.97	217.08	216.47	216.95	216.92	217.37	217.43	217.14	217.63	217.68	216.93	216.76	216.3	218.02	218.48	217.13	217.56	218.4	216.55	215.91	216.37	218.35	216.44	216.76	216.56	215.69	216.32	217.15	214.72	216.55	216.57	216.58
193.43	194.02	195.81	195.48	195.67	196.67	193.9	194.94	197.53	193.38	196.47	195.77	195.42	195.43	192.81	196.9	195.89	195.23	193.87	196.2	193.83	195.17	196.51	196.05	196.62	195.3	193.74	194.32	194.78	194.93	195.13	193.54	192.98	193.8	193.53	194.94	195.2	196.14	195.48	194.14	194.47	194.44	195.85	195.52	197.26	196.15	194.8	194.1	195.54	195.24
209.24	207.66	207.5	207.78	207.18	210.41	207.75	208.24	207.09	206.9	206.88	206.73	209.02	206.05	208.15	206.77	206.49	206.83	208.37	208.35	208.04	206.38	207.11	209.29	207.46	206.55	208.88	208.04	207.5	208.8	207.66	208.03	208.55	208.41	208.13	207.54	208.14	208.47	206.14	208.63	206.56	207.98	206.78	207.7	206.95	208.82	208.85	207.7	208.46	207.82
210.16	207.09	207.9	207.96	208.09	207.6	207.31	206.78	208.12	206.56	207.05	206.9	207.78	207.29	207.68	209.38	207.07	208.87	207.14	209.9	208.45	208.59	208.35	208.14	207.35	208.28	207.69	208.18	207.8	207.8	205.83	206.5	207.57	207.75	207.06	206.02	208.18	206.78	208.96	207.71	208.4	209.2	209.13	208.63	207.94	205.74	207.67	208.17	207.54	208.59
203.82	204.44	202.09	203.95	202.17	204.21	203.95	203.37	203.92	203.03	203.81	204.17	202.58	203.31	203.47	202.78	204.63	204.13	201.81	203.65	203.2	204.15	202.78	204.68	203.83	203.35	204.55	205.14	203.17	202.32	201.19	202.92	204.91	205.16	202.88	204.78	204.18	203.68	202.56	203.99	202.6	203.74	202.63	205.19	202.81	202.96	202.95	203.77	203.7	202.97
208.83	210.19	209.61	209.4	210.19	210.22	208.33	210.53	208.09	209.12	210.14	209.66	211.33	209.33	210.57	208.98	209.7	210.1	208.27	210.35	209.42	208.87	210.36	209.05	209.62	209.16	208.53	211.23	209.73	209.69	209.78	209.49	210.25	209.48	210.82	209.77	210.32	209.33	210.97	210.05	209.25	209.07	209.96	208.25	210.59	208.55	210.59	207.6	210.81	208.87
208.19	209.03	207.33	206.7	208.49	209.03	207.84	207.62	209.12	208.17	207.57	208.39	208.48	208.03	208.45	208.02	208.17	207.63	208.06	208.37	207.45	208.79	206.57	208.55	207.6	209.13	208.84	209.25	207.68	207.49	207.31	207.27	206.73	207.12	206.52	206.01	209.67	207.17	209.04	206.57	207.77	208.09	208.13	207.7	207.98	208.68	207.08	208.98	205.68	207.04
205.21	204.58	205.93	205.43	206.36	205.92	204.55	204.46	206.09	204.68	206.19	206.25	206.89	203.13	206.05	205.87	205.77	205.39	206.29	207.52	204.31	206.39	206.21	206.64	205.39	204.96	204.95	206.24	205.75	206.79	205.46	204.3	206.67	205.75	204.73	204.04	206.81	205.74	206.05	204.49	204.8	205.47	205.72	205.56	206.19	203.86	206.67	204.33	205.03	205.69
203.36	203.23	203.77	204.25	203.96	205.5	204.31	204.5	203.72	203.82	204.53	204.07	203.71	204.83	202.76	203.43	203.94	202.61	202.98	205.18	204.3	204.85	203.06	204.22	203.49	203.99	203.5	203.79	202.99	205.44	201.94	202.91	202.91	203.99	203.12	205.38	204.5	204.98	204.14	204.36	204.01	202.23	205.34	203.43	203.09	204.29	204.65	202.62	204.29	203.82
206.39	204.71	203.31	205.36	206.97	203.97	205.84	204.91	203.76	202.52	202.92	205.21	204.56	206.1	203.38	205.08	206.35	205.43	204.72	203.88	205.56	203.13	204.4	204.97	203.78	204.83	204.78	205.18	205.15	204.39	204.9	204.15	203.71	204.24	204.54	205.02	203.33	204.6	206.71	202.55	205.12	204.24	204.78	205.16	206.36	204.67	204.53	204.71	206.71	203.89
205.84	206.25	205.84	206.43	206.27	206.39	206.62	206.57	204.91	205.63	205.22	206.66	206.24	206.99	205.66	207.04	207.5	206.39	207.89	204.81	205.94	207.93	207.41	205.99	206.51	205.85	206.41	206.93	205.45	207.44	207.12	206.17	206.99	204.96	206.14	206.85	206.64	206.28	206.49	208.21	206.52	206.89	204.84	207.64	205.64	207.38	207.93	205.43	204.85	204.78
212.44	212.92	212.06	211.36	211.5	212.13	212.31	210.48	211.66	210.39	211.65	213.27	211.69	209.52	210.29	212.46	211.53	211.01	211.33	211.01	211.58	211.64	211.92	211.96	212.33	212.97	213.29	211.63	212.89	210.75	212.39	213.75	211.03	210.35	210.97	211.76	211.38	211.28	212.89	211.02	212.73	210.43	210.99	212.17	211.81	214.04	211.09	211.96	212.59	211.27
203.52	203.38	202.86	203.46	204.87	202.69	205.11	205.09	203.36	204.43	204.47	202.73	204.25	203.85	203.98	204.1	203.65	203.41	202.34	203.62	201.55	202.14	204.21	204.37	202.12	204.4	203.19	204.97	203.65	202.95	202.28	204.43	203.23	203.51	203.51	203.57	205.35	203.74	203.12	203.39	204.77	204.33	203.93	204.64	202.73	203.56	203.12	203.2	205.24	203.98
199.81	200.92	199.98	200.15	200.99	200.21	199.2	201.42	199.51	201.23	200	200.14	200.95	200.16	199.22	199.54	199.96	200.54	201.14	199.97	201.29	199.26	199.46	198.49	200.84	199.85	200.51	200.15	199.47	199.38	199.87	200.75	199.58	200.13	200.68	200.32	201.64	200.31	200.47	198.79	201.08	199.32	199.74	200.03	200.71	201.23	200.43	200.16	201.52	198.69
208.37	207.78	208.51	207.77	209.18	207.78	207.93	205.87	206.33	207.99	207.39	208.83	206.5	209.67	207.95	208.28	208.79	207.4	209.02	206.06	207.63	206.18	206.96	207.51	209.05	209.1	207.6	205.57	208.01	206.63	208.84	207.24	208.21	208.22	208.22	209.02	207.94	206.99	208.52	206.61	208.07	208.49	207.4	206.56	206.74	207.85	209.52	207.11	207.05	207.33
209.44	209.77	209.53	209.62	208.54	207.71	208.42	208.53	208	208.95	208.13	208.01	209.47	207.63	208.55	208.42	207.36	208.86	208.34	211.29	208.18	207.96	209.23	207.06	209.08	207.86	209.19	208.17	207.55	208.18	208.69	208.4	208.69	209.62	208.22	208.77	209.91	209.63	209.57	208.15	208.68	208.8	209.15	207.93	210.7	208.2	209.01	209.5	208.52	209.27
208.34	207.89	209.42	208.44	207.59	208.67	208.29	207.44	208.37	209.13	208.07	207.29	208.87	207.39	208.69	208.13	207.08	207.94	207.89	206.7	207.03	207.98	208.2	208.65	207.05	209.24	207.89	206.73	209.28	207.44	205.3	208.74	206.81	207.76	207.74	206.01	208.24	207.71	208.53	207.71	208.32	207.81	208.28	206.89	207.86	206.9	208.59	208.28	206.46	207.62
207.48	208.82	208.51	208.33	206.48	210.61	209.28	207.48	206.56	208.51	209.53	208.85	209.18	210	208.26	208.53	208.11	209.16	208.24	207.21	208.58	210.19	208.54	208.3	206.87	208.87	208.37	208.04	208.07	208.79	209.53	207.85	208.62	207.79	208.91	206.06	208.48	209.21	208.39	210.36	209.07	209.54	209.97	208.68	208.04	208.28	207.58	207.6	208.73	209.02
212.84	214.58	213.46	214.17	211.67	212.04	212.21	213.51	213.36	211.98	213.42	213.45	214.5	212.24	213.63	213.81	214.3	212.05	213.73	213.44	212.73	213.41	213.94	213.81	212.74	213.73	214.57	214.06	211.23	212.16	213.52	212.86	213.21	212.82	213.4	214.32	211.76	213.14	213.62	210.88	212.41	213.48	212.68	212.32	213.5	213.3	213	212.26	213.6	213.99
211.12	212.97	211.46	212.02	212.76	211.98	210.8	211.38	211.16	212.2	211.6	212.57	211.8	212.89	212.51	212.33	211.65	212.52	211.61	210.1	211.42	210.83	210.41	212.51	211.64	210.99	210.33	213.55	211.71	211.04	210.99	210.85	211.65	211.09	212.37	211.67	210.63	210.11	211.69	211.98	212.34	212.48	209.98	211.03	211.67	212.49	210.91	211.93	212.81	210.18
217.4	217.23	217.87	217.08	217.94	217.38	219.31	218.7	218.03	217.91	216.74	218.52	217.22	217.72	218.47	217.84	217.4	217.83	217.82	218.22	218.42	218.21	217.86	217.41	218.58	217.57	218.33	216.63	216.39	218.86	219.16	218.12	217.44	216.87	218.92	218.95	217.35	218.18	217.75	218.71	217.93	217.36	219.39	217.87	217.93	216.73	217.04	218.14	218.75	217.51
204.46	204.91	205.34	204	204.51	205.34	206.77	204.19	205.65	204.09	204.61	204.8	203.88	205.41	204.38	204.86	204.25	206.24	205.81	204.09	205.93	204.36	205.55	204.55	206.13	204.65	204.48	204.06	205.1	203.98	204.93	205.44	205.55	204.05	204.78	203.37	203.96	204.5	205.02	204.32	204.22	203.97	205.89	205.7	205.17	204.93	206.58	202.95	206.04	206.15
200.66	200.92	200.65	201.88	200.38	201.94	201.8	201.39	201.79	200.06	202.03	201.31	201.95	202.4	201.5	199.28	200.95	201.56	199.84	200.98	202.42	200.62	202.59	201.39	201.56	201.92	202.48	202.51	201.32	201.75	199.36	201.1	200.18	201.83	200.12	201.24	201.44	200.78	200.56	201.78	200.76	200.58	201.32	200.92	202.32	202.71	201.45	199.78	200.8	199.8
206.73	208.4	209.76	206.23	206.83	206.69	207.33	206.54	208.47	207.16	208.66	208.49	208.3	206.43	209.05	207.91	208.46	208.38	206.11	207.89	207.4	208.51	208.63	208.12	206.88	207.84	207.65	207.97	208.1	207.11	207.33	207.57	207.47	207.79	206.99	207.74	206.95	207.21	208.29	208.91	208.39	206.7	206.06	209	207.63	209.04	206.15	207.83	207.5	207.08
200.44	200.71	198.68	200.13	199.84	201.45	199.57	199.34	200.6	200	201.07	199.85	199.4	201.22	198.69	198.92	199.4	200.26	198.52	199.56	199.75	199.78	200.3	197.49	199.58	199.87	199.71	200.53	198.08	197.92	200.22	198.94	199.08	199.67	199.09	199.83	199.68	199.02	199.3	199.8	198.19	199.7	200	200.77	201.15	201.45	200.43	198.8	198.09	198.84
206.66	207.25	205.98	204.63	207.47	205.46	203.42	207.05	207.07	205.72	204.09	206.08	205.24	204.52	206.16	205.5	205.81	205.81	203.95	205.04	204.71	206.66	205.66	206.08	204.93	205.51	205.57	204.61	204.85	204.89	206.05	205.66	206.38	204.38	205.51	204.67	205.58	204.57	205.51	205.83	204.86	204.75	207.72	205.43	205.76	204.31	205.28	205.94	207.52	205.36
208.63	207.58	208.96	209.27	208.89	207.72	208.66	211.23	208.95	208.57	208.21	208.16	209.18	208.68	208.89	208.14	208.99	209.18	208.79	208.64	209.17	208.17	208.5	208.92	209.16	209.65	209.22	208.97	206.72	208.85	208.82	208.97	208.73	207.94	208.94	210.13	209.01	210.1	210.15	209.25	209.69	208.61	209.12	207.46	208.6	209.91	209.98	208.67	209.13	207.53
212.06	210.99	211.04	211.48	212.69	211.71	211.36	211.24	211.89	212.97	211.93	212.16	211.5	211.46	211.4	212.07	210.14	210.9	211.87	211.84	212.45	212.24	212.03	212.15	212.15	212.67	211.47	209.97	210.16	212.45	211.27	213.84	212	211.86	211.88	212.98	210.48	212.1	211.59	212.37	212	212.06	211.92	211.6	211.89	211.46	210.96	212.23	211.69	210.3
216.07	217.72	215.76	216.91	216.51	217.14	217.19	215.99	216.15	216.16	216.04	215.4	215.72	216.67	217.85	216.35	216.51	216.27	217.14	215.06	218.02	217.31	217.39	216.76	218.17	216.89	217.27	216.33	217.09	215.62	217.88	216.55	216.22	217.22	216.11	217.2	217.27	216.05	217.4	217.8	217.08	216.02	217.2	217.81	218.09	218.16	218.68	216.66	217.43	216.82
205.6	205.4	207.5	205.01	207.28	206.69	206.77	208.33	207.14	205.3	208.3	207.29	206.22	207.92	205.57	205.15	206.13	207.08	207.09	206.27	205.45	205.31	205.43	206.51	205.93	205.18	205.45	204.84	207.41	204.77	206.4	208.03	206.12	204.52	206.66	205.89	206.04	206.84	207.13	206.54	205.9	206.94	206.57	205.81	206.49	207.54	207.04	208.37	207.69	207.04
215.44	218.91	217.55	217.43	215.91	216.1	215.84	217.7	217.61	217.22	218.57	216.71	216.96	217.3	219.06	217.25	216.16	215.85	217.18	217.36	217.28	216.92	216.64	218.95	217.99	215.95	216.58	217.38	215.97	216.72	217.6	218.6	216.57	215.92	217.26	216.05	216.73	216.05	217.24	216.01	218.12	216.76	216.56	218.16	218.23	216.7	217.26	216.81	216.62	216.7
218.71	217.66	217.71	218.07	216.57	217.05	218.95	216.33	217.13	218.27	219.4	217.89	218.12	217.97	218.09	217.63	216.13	219.59	216.95	217.61	217.17	217.97	217.87	217.76	217.5	216.51	217.53	217.7	217.43	217.14	217.57	217.02	217.18	218.21	217.73	217.6	218.58	217.67	217.9	217.97	218.17	219.65	217.93	219.29	217.39	218.03	217.39	217.06	217.13	217.1
210.31	208.35	209.88	209.84	210.64	208.53	209.72	210.38	208.57	211.3	209.92	209.47	209.67	209.54	208.33	210.42	209.32	208.27	209.04	209.02	208.79	209.07	208.9	208.87	209.67	208.3	209.75	209.17	209.39	210.79	208.42	209.66	207.93	208.24	207.56	210.2	209.49	208.47	209.24	210.97	208.21	208.98	209.53	210.43	207.49	210.32	209.61	210.28	209.46	210.15
203.46	200.85	202.94	202.33	201.94	202.46	202.9	202.84	202.42	201.83	203.82	201.94	200.7	203.35	202.81	202	202.04	201.67	201.07	202.37	201.9	202.89	202.65	202.37	203.85	203.37	202.59	200.81	203	202.12	202.77	202.39	202.24	201.3	202.01	203.92	204.01	202.46	201.77	203.07	203.35	202.83	202.88	201.62	202.71	202.51	201.24	204.42	203.17	203.31
207.43	208.68	208.27	209.43	209.83	209.64	209.52	208.14	208.5	209.24	207.43	210.2	208.37	208.92	207.84	210.89	209.62	207.68	212.85	208.74	208.47	208.54	209.2	208.6	208.15	207.89	208.72	209.38	210.07	208.3	209.41	207.87	209.38	208.57	208.08	209.25	208.97	206.98	208.58	208.79	208.14	207.19	208.6	208.01	208.75	208.59	207.1	209.09	207.42	207.93
212.93	211.41	211.52	212.23	212.27	212.31	212.17	211.97	210.77	212.61	213.51	211.2	210.23	211.3	211.32	212.36	211.86	211.85	212.08	212.73	211.09	212.82	212.31	212.91	212.88	210.26	210.94	212.54	211.47	211.22	212.37	211.29	213.02	209.64	212.3	211.71	211.84	212.13	211.57	211.58	212.01	211.83	209.54	212.48	211	209.73	211.61	212.3	211.1	211.94
206.72	205.85	206.97	205.8	205.2	204.86	206.46	205.47	205.64	206.92	207.28	204.96	207.07	205.91	206.77	205.23	206.26	206.79	205.37	206.37	206.2	206.15	206.17	206.24	206.76	206.09	207.12	205.17	208.18	205.29	207.57	206.18	206.53	206.97	206.12	205.97	205.93	205.55	206.04	205.77	204.33	207.53	204.89	208.33	207.19	206.63	205.66	206.56	206.36	206.75
210.18	213.19	211.58	212.74	211.31	210.9	212.98	211.25	211.56	211.28	210.67	210.6	213.81	214.2	210.11	212.2	211.2	212.16	211.29	211.39	210.14	209.87	209.76	211.71	212.23	212.56	210.5	211.96	213.42	212.74	211.15	211.41	212.12	213.15	211.38	211.79	212.23	209.41	213.27	212.09	211.77	211.71	210	211.4	210.69	209.99	210.9	211.35	209.89	210.51
218.51	217.09	218.65	216.73	217.85	215.26	216.09	216.74	216.13	216.14	218.27	217.9	218.06	216.8	217.41	217.45	216.3	218.08	214.02	216.7	216.23	218.4	217.33	215.66	217.54	217.72	217.45	216.25	216.76	217.45	216.9	216.41	215.95	216.33	217.73	217.61	216.03	218.18	216.86	215.5	217.66	217.6	216.48	216.8	217.09	216.28	217.51	217.83	217.05	217.25
207.35	208.03	209.67	207.5	208.57	206.85	207.44	206.57	207.83	207.94	208.98	207.9	206.31	207.24	206.52	207.44	208.85	206.3	207.76	208.41	208.93	206.46	207.89	207.03	207.74	206.99	208.03	207.7	207.27	207.99	207.76	207.19	208.42	208.15	209.33	207.09	208.56	208.29	206.74	205.91	207.65	207.35	207.62	208.74	207.97	209.33	205.98	208.58	206.84	208.52
203.91	203.7	204.27	204.23	204.7	205.92	204.31	205.46	204.7	203.85	204.46	204.76	206.01	206.07	204.46	206.41	204.62	203.46	204.19	204.77	205.59	204.55	204.21	204.98	205.58	203.99	204.27	205.2	205.4	205.32	205.93	204.22	203.81	206.23	204.82	204.59	206.28	205.61	203.53	204.45	204.28	205.09	202.54	203.48	205.52	204.5	204.94	204.46	203.77	204.78
209.1	207.44	208.6	207.43	208.02	209.44	207.24	208.55	206.1	207.84	208.36	208.49	207.18	207.41	207	209.64	206.1	208.14	207.63	208.01	207.64	208.53	206.95	208.34	208.16	208.06	208.79	208.36	208.57	207.45	206.32	206.75	208.38	207.04	208.19	207.52	208.95	205.76	210.45	207.92	207.23	207.5	206.73	208.14	206.29	207.5	207.56	207.87	206.98	208.04
216.5	216.42	217.11	216.97	216.15	216.65	217.97	217.1	216.53	217.27	216.31	216.79	216.46	216.1	218.02	218.04	216.52	219.35	216.59	218.08	216.07	218.36	217.41	216.78	217.83	216.27	216.4	216.45	216.07	216.27	216.33	216.58	216.63	217.61	218.07	217.1	216.45	218.35	216.39	218.96	217.13	217.05	217.34	217.2	216.5	216.32	215.98	216.84	217.91	216.74
204.04	204.66	204.18	203.42	203.96	203.36	203.28	202.4	203.44	203.22	204.12	204.39	202.55	203.24	203.12	203.85	205.02	204.55	204.51	203.81	203.62	203.66	204.05	204.72	203.26	204.07	203.8	203.43	203.28	203.88	205.33	202.46	204.87	204.52	205.57	203.84	204.29	203.74	201.98	204.24	203.53	203.62	203.55	204.22	204.09	204.92	203.7	204.76	204.1	204.45
207.82	207.93	206.24	208	208.44	208.69	207.65	207.52	207.27	207.73	208.4	208.16	206.35	207.78	207.62	207.36	208.01	207.19	207.94	208.43	207.52	206.76	207.32	207.09	207.51	207.6	207.24	208.11	206.62	207.75	207.73	205.41	207.87	207.36	208.46	207.45	206.97	208.09	208.33	208.09	208.31	209.11	206.8	208.17	206.88	209.63	208.26	208.52	207.2	206.5
211.9	213.26	211.95	213.12	212.83	212.93	213.4	212.76	211.41	213.58	211.59	212.29	212.9	212.37	214.57	213.49	214.32	211.9	212.85	211	213.2	212.12	213.71	211.52	211.92	212.39	213.1	213.82	213.83	212.39	213.54	212.87	215.09	212.93	213.13	213.27	213.67	212.7	214.41	213.57	212.49	213.61	212.74	211.93	211.86	213.99	213.33	213.76	212.87	213.93
205.04	203.22	203.19	203.1	204.09	203.35	204.81	202.87	202.73	202.46	203.17	202.29	202.64	204.13	205.16	203.77	203.73	204.1	203.87	203.18	202.71	203.09	203.72	202.16	202.78	204.23	204.38	202.87	203.97	203.91	202.89	203.31	204.15	202.05	204.21	203.3	204.38	203.48	205.56	203.67	205.38	203.29	202.43	204.22	201.78	204.56	203.09	202.21	203.66	205.4
212.09	212.1	212.47	212.68	212.82	212.98	213.1	212.83	214.04	211.92	213.12	213.97	213.21	213.08	213.51	214.51	213.17	212.99	211.19	213.74	212.88	212.24	213.95	212.35	212.8	213.81	212.7	213.36	214.1	212.71	212.01	213.79	212.65	212.63	213.36	212.98	213.57	212.82	214.51	213.66	212.63	214.33	213.11	211.74	213.12	212.46	213	212.7	213.92	213
208.29	208.51	208.49	209.57	209.12	208.95	208.93	208.53	208.35	208.05	210.59	209.37	206.36	208.91	207.31	209.43	208.18	208.21	208.87	208	207.9	209.05	208.64	209.94	209.16	208.95	207.55	209.22	207.22	208.46	206.79	208.48	208.92	207.35	209.83	208.31	209.26	208.98	208.1	209.33	206.99	209.58	208.28	208.93	209.08	207.55	209.58	209.82	209.59	207.03
207.46	207.46	209.5	207.76	209.1	210.05	209.48	206.72	208.68	208.55	208.09	208.1	207.9	209.01	209.57	208.22	208.84	209.63	210.33	207.77	207.98	208.04	209.21	206.73	208.95	208.09	208.47	208.4	206.88	208.91	208.5	208.89	209.23	207.61	207.79	208.92	209.18	208.23	207.05	210.26	208.37	208.98	207.18	207.41	209.85	209.63	208.55	208.72	208.05	207.43
204.37	203.83	205.3	204.58	203.85	203.3	204.15	203.21	204.75	203.62	205.12	204.47	204.54	205.08	204.06	204.41	204.93	204.9	203.92	204.35	203.33	204.01	203.7	205.53	204.47	204.64	204.29	205.19	206.38	204.67	205.84	205.02	204.07	205.97	204.41	203.61	204.95	205.28	205.34	207.11	203.63	203.73	205.09	203.64	204.7	205.78	204.79	205.03	205.61	204.84
[truncated: 500 more rows]
[truncated: 150 more columns]
