# Supplementary material for: Genetic dissection of main and epistatic effects of QTL based on augmented triple test cross design
Source: PLoS One. 2017 Dec 14;12(12):e0189054. doi: 10.1371/journal.pone.0189054 (PMC5730204; doi:10.1371/journal.pone.0189054)
Supplement: S6 Supporting Information — (ZIP) [file pone.0189054.s006.zip › z1_1700_0.2_10.csv]

210.96	213.48	213.18	215.29	217.9	211.54	213.07	214.53	207.74	212.56	204	211.83	214.82	213.11	207.57	216.59	216.84	212.38	214.55	216.5	211.23	211.4	211.92	219.38	212.56	209.85	216.25	213.36	210.98	214	214.79	215.72	215.79	212.34	211.69	215.61	216.75	213.44	209.37	212.94	211.49	214.03	214.21	211.49	209.7	212.21	212.78	208.86	211.66	211.87
203.67	202.9	204.51	200.81	202.05	205.88	204.9	202.75	203.21	203.41	201.03	201.2	204.01	201.46	203.99	204.49	206.91	201.95	200.88	201.01	206.47	202.64	206.76	203.74	204.11	206.49	204.35	204.4	201.1	204.16	209.74	207.32	199.75	210.31	207.63	202.92	204.07	203.25	204.65	202.05	198.25	205.09	201.63	205.02	204.78	203.71	208.27	199.01	206.11	201.18
208.01	207.92	206.3	209.93	210.08	209.63	210.43	211.6	205.65	207.82	214.36	211.5	210.4	211.22	206.62	209.2	207.31	210.28	204	208.06	206.7	206.8	211.78	210.19	210.28	206.62	210.1	206.07	208.69	208.56	211.61	210.55	208.66	205.29	204.97	210.11	206.74	207	208.33	207.57	207.63	206.23	206.63	209.35	207.94	208.69	206.71	204.03	205.61	211.56
212.69	213.83	212.47	212.11	212.66	213.8	210.41	214.72	213.7	217.57	215.35	207.85	213.59	211.82	215.52	212.88	211.42	208.92	210.58	212.61	214.37	212.99	212.8	212.23	214.48	212	214.36	215.94	212.43	216.18	214.7	211.89	213.03	210.78	214.16	212.66	212.28	215.83	208.44	208.74	213.53	209.95	210.82	212.43	212.13	216.01	211.96	212.81	213.74	211.42
203.09	205.28	204.98	204.45	203.03	203.99	205.31	202.96	204.8	204.49	203.23	203.35	202.11	204.33	205.89	204.48	206.74	200.02	202.26	201.96	202.63	200.86	206.19	203.84	202.16	202.36	204.44	205.61	205.15	206.83	201.53	204.83	205.32	203.34	199.17	207.66	198.25	199.39	200.57	206.34	201.51	201.43	204.51	202.03	206.92	207.13	205.68	204.3	207.98	203.42
208.04	214.78	207.64	210.26	207.84	208.22	210.64	208.85	209.61	209.93	211.02	211.81	211.37	206.43	209.61	208.21	205.01	210.58	209.25	206.79	209.77	209.63	207.97	207.25	208.16	209.24	210.03	206.27	205.8	208.84	211.88	206.84	210.47	211.76	206.28	207.9	209.09	207.46	209.28	209.73	209.94	211.45	203.69	211.28	206.4	206.92	207.63	206.52	208.83	207.59
208.97	210.89	210.5	211.62	214.79	208.44	210.04	207.72	208.73	210.31	210.06	209.75	206.91	214.28	207.04	212.83	206.51	207.46	206.05	209.48	208.38	205.41	205.36	205.53	208.4	213.28	205.22	206.85	213.32	208.87	206.29	210.8	209.54	209.28	211.17	207.07	209.13	210.06	204.83	212.05	208.42	212.07	211.48	213.98	208.39	210.72	209.1	207.26	211.28	209.29
212.74	204.86	206.29	211.98	208.03	209.84	206.6	205.86	211.43	209.15	210.74	212.3	206.54	209.24	207.56	206.32	208.59	207.75	210.84	211.35	209.55	215.14	210.51	208.71	207.73	211.21	208.4	208.73	209.34	208.34	208.66	210.78	205.07	209.4	213	207.57	207.89	209.46	204.72	208.56	207.2	209.92	209.84	207.79	210.93	213.21	205.77	206.3	210.43	207.14
207.3	210.19	211.88	207.61	207.84	206.5	209.38	210.31	211.12	209.34	211.5	205.14	209.48	209.35	211.98	211.31	216.64	205.91	210.12	209.29	207.76	209.54	209.9	205.82	213.38	210.12	210.61	207.68	208.39	206.7	209.86	207.26	205.26	213.86	208.7	208.31	208.72	207.37	209.5	212.05	205.92	208.91	215.68	210.11	210.32	210.35	212.06	211.93	209.31	207.45
206.88	206.05	210.68	211.63	208.01	214.2	208.4	207.68	203.42	211.38	212.84	207.47	212.08	209.57	208.25	209.1	204.94	209.18	207.52	204.72	209.27	210.05	210.07	210.21	206.73	209.63	206.83	211.09	208.24	207.89	205.29	206.81	207.87	209.33	212.43	208.74	210.01	209	209.29	211.11	204.01	206.04	208.01	207.19	208.48	207.67	203.34	209.56	210.44	210.42
204.34	197.88	203.2	202.18	203.67	199.24	193.5	200.46	196.4	199.89	201.34	202.95	199.07	199.83	199.67	198.49	196.36	195.71	200.67	197.76	200.08	198.47	199.49	199.03	196.05	196.29	196.97	199.88	199.63	200.74	198.92	196.17	198.41	195.68	202.22	198.43	197.93	200.91	196.31	199.3	199.76	196.69	199.03	201.51	196.02	195.26	201.59	197.45	197.24	200.44
216.73	218.56	216.02	214.97	218.1	217.56	212.85	217.35	219.96	216.93	216.24	215.69	214.28	217.93	222.06	220.18	217.28	214.08	214.44	217.14	216.93	214.35	214.85	217.48	219.3	212.83	216.71	214.98	217.31	218.84	216.04	216.33	217.29	216.91	219.51	216.42	213.33	220.46	215.04	214	211.48	216.75	216.04	216.08	215.54	214.35	217.29	221.58	216.5	218.54
208.9	211.39	206.23	209.55	208.36	207.58	208.04	211.72	212.54	207.56	208.43	206.77	209.18	208.43	212.9	207.97	212.02	208.03	207.33	206.8	208.87	208.52	211.71	214.11	207.26	209.65	211.76	211.22	202.54	206.5	209.32	210.03	209.89	205.96	211.26	205.05	209.95	210.13	206.98	206.79	210.48	205.95	210.56	207.78	209.55	212.73	208.33	210.29	211.2	209.6
209.53	211.64	213.34	210.61	210.97	212.56	210.1	211.93	217.13	206.89	216.04	211.34	216.74	210.7	212.6	213.21	212.25	208.26	208.3	213.74	212.44	214.54	211.46	215.11	216.36	211.63	207.19	215.71	209.68	210.17	214.88	213.58	212.96	211.09	208.04	209.41	213.36	209.22	213.62	209.26	213.1	207.48	209.72	212.94	204.4	215.87	213.97	213.52	208.53	206.15
207.55	202.78	204.09	204.73	210.52	202.2	203.56	207.68	202.02	203.51	204.24	205.99	211.7	210.59	206.77	203.4	207.04	206.28	206.74	204.9	204.17	205.49	206.07	206.41	206.31	204.16	202.49	210.13	204.85	203.9	205.85	207.68	205.38	208.5	202.91	203.04	208.25	209.32	209.21	203.62	204.45	203.67	206.16	210.81	207.61	203.7	206.57	207.09	204.3	206.12
208.5	212.6	210.74	211.93	212.63	208.72	212.42	208.37	207.82	208.82	209.44	210.9	206.62	212.02	209.45	207.38	209.01	208.64	209.38	209.46	210.21	209.68	204.81	212.64	206.2	209.04	213.66	212.5	211.12	206.84	209.83	208.24	207.23	210.01	211.27	208.11	210.39	209.65	205.12	213.91	208.99	207.63	204.23	209.57	215.18	211.33	211.82	207.39	206.81	206.46
206.77	207.26	204.05	202.56	201.12	204.68	203.84	205.24	202.11	200.94	204.16	201.37	204.52	200.2	198.9	202.61	207.55	206.65	203.04	203.75	205.73	204.26	200.83	204.45	203.34	202.62	204.17	204.43	203	206.12	201.23	207.81	201.19	202.69	203.26	204.55	201.8	208.61	205.73	203.83	202.65	203.39	200.09	203.17	202.01	202.4	197.05	204.38	202.56	205.87
196.75	191.83	196.5	196.92	197.05	191.85	194.97	196.42	195.75	189.91	195.87	192.79	193.21	193.9	190.64	193.1	195	193.37	194.59	194.45	195.28	188.94	195.01	199.36	191.87	194.02	192.63	187.71	195.61	188.41	198.2	195.84	190.03	196.35	197.37	189	195.11	194.92	192.59	193.15	192.76	197.46	193.56	195.33	189.3	197.24	197.33	194.72	192.72	193.21
214.51	211.89	214.44	218.64	212.35	218.32	209.63	219.18	209.19	214.02	208.24	213.14	210.09	215.75	209.35	216.06	208.81	216.41	209.85	209.28	212.2	211.77	212.24	214.72	214.22	209.27	208.58	213.63	210.68	212.51	214.2	214.25	210.25	210.76	215.45	209.67	212.16	215.29	213.01	216.93	215.66	209.28	214.26	209.19	212.02	217.92	214.84	209.84	210.49	215.33
206.35	202.87	201.65	203.66	204.36	201.38	203.2	205.91	200.42	207.64	200.83	205.26	202.66	206.46	202.41	205.11	204.95	204.71	202.71	209.04	201.06	206.05	206.74	199.19	203.01	206.53	202.3	206.96	204.34	205.51	205.2	206.05	203.07	202.56	204.08	201.34	201.09	205.48	208.85	202.86	201.72	201.13	202.36	202.47	204.84	204.63	202.93	205.41	209.43	204.58
207.02	205.96	206.71	212.73	201.65	210.53	208.93	208.55	209.49	209.11	207.98	207.34	211.38	209.06	206.18	205.7	208.4	212.54	211.32	209.3	207.5	207.66	210.93	206.41	206.11	208.69	211.87	207.27	209.41	207.68	207.17	208.82	210.65	210.92	209.59	206.72	211.28	210.7	206.46	209.97	204.01	210.86	204.62	204.45	205.78	210.56	207.5	207.57	209.11	208
212.67	212.63	211.99	209.35	214.25	211.66	207.63	207.61	209.97	214.19	211.58	212.45	214.09	214.4	212.51	212.94	208.65	209.4	215.19	210.49	211.15	209.66	207.86	214.02	212.42	213.41	210.7	214.5	210.9	208.49	212.94	209.32	215.53	210.1	214.48	215.56	209.35	212.84	210.01	209.3	209.91	211.86	209.68	210.17	213.73	213.94	213.26	208.47	213.24	213.95
202.66	200.76	201.04	200.46	202.38	198.48	203.18	204.79	199.69	203.93	200.6	201.97	201.4	201.38	199.93	201.28	200.91	202.41	200.93	202.58	205.35	204.77	203.75	201.23	203.38	202.04	203.32	205.16	200.97	201.64	202.06	204.73	206.91	199.94	200.61	202.16	203.67	201.86	199.61	204.77	203.88	202.78	200.13	200.67	207.88	202.9	201.87	204.26	205.05	198.79
203.43	209.65	202.02	202.84	206.41	202.99	201.05	204.92	201.73	205.41	208.55	205.29	200.38	206.45	203.5	202.31	205.05	201.48	204.61	203.42	207.09	203.28	202.1	207.13	206.79	202.62	205.25	203.78	202.68	202.83	198.42	199.86	202.16	206.11	198.91	206.18	207.16	205.61	203.5	202.21	202.17	205.1	202.37	204.96	201.49	198.13	206.32	200.07	203.41	202.46
203.9	202.04	205.96	202.21	203.57	203.32	204.77	200.93	198.81	201.81	201.64	203.96	204.84	197.75	204.95	207.28	199.79	198.07	198.28	207.19	202.27	203.7	206.9	204.84	198.77	204.76	209.53	205.94	204.56	202.5	201.51	202.71	201.44	204.41	200.65	204.14	199.49	200.46	207.18	203.55	202.9	198.92	204.44	205.2	201.16	201.19	205.15	200.83	200.59	201.21
207.37	203.66	203.93	209.18	203.41	206.86	204.9	204.09	205.99	209.11	210.53	208.79	208.31	201.21	211.58	204.95	208.75	208.64	207.17	202.23	206.56	204.96	208.61	209.74	208.33	205.87	206.05	205.71	213.12	208.2	207.65	204.58	209.27	202.73	207.7	208.1	210.3	204.72	204.61	201.19	209.45	205.97	211.51	206.04	203.47	202.52	205.93	208.29	208.33	206.79
201.71	204.29	198.47	200.71	200.65	200.34	204.51	203.03	208.43	201.95	201.04	202.39	204.15	202.64	200.48	202.38	202.97	202.93	203.83	201.89	201.5	204.75	203.18	205.3	204.38	200.03	199.06	200.49	202.2	194.37	204.3	197.09	204.25	204.48	199.11	206.63	202.62	204.68	210.07	202.5	200.57	201.81	204.43	201.53	201.31	202.13	205.47	199.96	204.28	197.95
205.58	207.43	207.45	209.36	208.88	208.81	212.06	203.92	207.05	207.25	205.14	209.02	209.61	207.97	209.23	211.18	210.22	208.45	211.34	210.29	206.21	209.63	209.25	207.39	204.49	206.84	209.71	210.45	205.01	211.04	212.14	213.19	208.27	210.86	207.15	205.22	213.09	206.76	211.12	208.3	207.68	206.51	209.86	209.44	208.87	206.3	210.49	211.47	207.26	207.13
214.28	217.26	212.68	215.43	218.49	216.42	216.58	215.88	218.77	216.53	216.48	218.62	215.94	218.98	219.66	216.12	213.42	217.47	219.69	219.67	221.39	215.37	217.58	217.49	212.73	224.6	218.92	219.99	218.18	214.55	216.98	217.93	217.85	222.57	218.64	213.7	220.53	216.42	217.21	220.23	217.15	215.45	216.3	219.31	221.26	213.04	220.53	213.82	215.47	211.56
216.5	215.96	222.44	221.41	219.18	216.44	219.99	216.79	218.21	221.02	221.55	212.29	222.17	214.73	222.53	216.56	215.51	213.04	216.13	219.89	221.34	218.06	217.51	217.21	216	215.98	217.06	217.86	209.94	217.61	218.96	219.79	218.27	218.94	221.86	220.75	219.88	217.04	219.68	216.34	218.98	217.91	217.02	218.27	212.88	221.92	222.2	220.87	224.06	215.1
201.28	200.5	209.43	206.7	204.73	203.2	206.4	202.59	202.99	203.3	203.91	203.96	202.69	202.49	207.24	203.39	202.34	203.98	202.79	196.61	203.29	200.55	202.89	204.28	205.21	201.51	204.26	201.19	206.87	203.21	203	205.12	197.07	205.73	207.92	204.15	205.16	199.68	205.26	207.02	200.53	199.12	210.23	206.03	200.84	201.22	207.7	202.57	202.86	208.64
211.81	212.19	207.58	208.46	210.02	202.29	204.52	209.64	210.78	206.74	209.08	208.39	210.6	209.65	208.15	207.83	204.64	205.35	206.69	205.99	209.5	207.25	210.4	208.23	210.21	203.48	208.79	212.59	210.14	206.09	206.47	202.92	210.32	209.58	211.37	202.84	206.84	209.43	209.78	207.93	207.04	213.04	210.59	208.56	211.43	210.17	211.43	210.4	211.31	207.11
209.14	206.25	205.63	209.59	210.62	212.83	208.76	209.54	208.97	203.44	208.63	204.75	207.45	211.7	205.2	212.63	208.44	209.63	208.92	208.82	205.39	204.62	209.66	208.42	207.32	208.94	208.79	205.53	209.64	206.16	209.5	210.38	206.1	209.6	204.74	209.32	204.08	208.57	204.15	201.39	203.68	207.53	209.76	208.3	209.15	205.76	209.64	209.23	205.2	206.79
210.71	204.45	205.39	206.18	203.58	207.6	204.16	202.61	200.86	199.94	203.1	207.22	204.38	202.95	206.55	208.05	203	201.99	204.86	200.68	201.18	206.75	209.23	202.23	200.12	201.74	206.1	205.1	206.5	199.56	202.37	202.58	197.8	204.72	201.29	204.04	205.24	202.41	202.43	201.89	201.65	204.84	203	209.19	203.58	207.23	204.81	200.39	210.97	205.74
210.37	209.11	220.16	214.58	211.79	214.16	214.44	213.28	211.27	217.12	215.44	209.67	213.26	211.95	212.15	210.99	214.86	212.03	214.09	213.77	211.91	214.74	213.24	214.28	210.46	211.52	213.32	215.51	213.83	211.67	218.85	213.83	213.61	217.42	211.5	214.5	212.12	214.32	213.18	212.36	213.94	212.93	214.63	211.53	206.65	210.5	213.7	211.56	214.39	212.4
191.89	193.85	194.67	202.92	202.25	199.63	204.12	197.91	202.35	194.8	197.68	196.69	198.62	198.09	197.55	198.15	196.96	203.72	199.51	199.35	198.28	196.83	200.53	199.59	198.39	198.72	198.47	197.54	195.87	196.11	195.51	202.07	199.05	200.66	197.4	198.79	196.41	198.45	202.47	198.64	201.23	201.73	202.55	197.99	198.46	201.52	198.55	202.18	199.91	199.03
191.94	194.83	192.03	193.66	192.54	198.78	194.8	193.37	193.37	197.9	196.62	195.49	193.94	196.83	196.37	188.67	192.31	197.29	192.59	194.43	194.9	193.18	198.67	198.42	193.26	198.98	197.82	197.42	193.38	195.75	195.63	191.56	193.22	199.72	192.1	195.49	191.71	193.82	197.27	191.79	192.96	190.49	194.09	192.34	192.98	194.13	195.26	193.83	191.87	196.67
211.02	210.56	211.77	211.83	215.19	214.52	215.03	212.78	211.33	212.82	205.69	209.62	212.03	213.04	211.72	216.27	214.63	214.95	207.04	209.71	209.53	214.19	213.49	211.49	210.14	210.26	212.27	211.12	212.23	215.72	211.89	212.52	213.12	213.86	213.3	211.7	208.51	208.19	207.85	211.21	208.55	212.03	206.77	214.12	213.45	217.22	211.71	208.84	214.92	215.57
215	206.73	213.22	213.8	209.85	209.02	210.03	210.84	207.18	210.37	214.44	209.81	206.07	209.04	207.54	207.4	209.4	209.61	210.05	210.6	210.03	207.71	207.48	210.03	209.23	204.35	208.43	210.19	213.69	209.13	207.13	210.79	210.62	203.24	208.71	210.02	208.61	210.76	203.94	207.78	206.77	208.15	207.7	207.07	210.64	208.96	205.75	208.57	208.49	209.84
220.71	217.79	217.37	219.68	216.08	213.47	213.66	213.87	214.15	215.39	221.58	214.15	219.05	219.15	217.89	217.8	220.15	217.07	220.41	217.67	220.99	218.68	219.78	218.38	216.14	219.51	218.12	221.35	217.19	216.13	220.68	219.42	218.43	221.64	221.09	213.59	215.53	217.93	216.17	214.67	218.61	217.56	219.66	216.21	217.31	218.62	214.79	215.17	222.69	218
204.5	208.71	211.64	206.36	209.77	206.84	208.02	207.81	211.16	204.31	210.83	206.85	205.85	209.77	211.76	201.6	210	211.17	205.44	207.74	209.52	203.61	209.22	206.87	205.27	203.83	209.88	208.92	205.59	208.14	200.7	206.2	206.55	206.49	208.07	208.27	207.74	207.16	203.07	209.8	207.85	206.49	203.66	200.12	212.76	211.91	205.8	208.85	210.06	205.68
214.41	210.28	214.29	216.85	215.25	212.18	210	212.02	214.75	207.69	215.95	211.79	213.42	211.78	209.46	210.08	210.13	214.73	207.87	214.53	209.06	213.06	209.19	210.23	211.3	212.37	211.88	214.26	218.96	209.65	216.09	214.14	214.5	215.53	214.02	210.79	213.76	212.94	212.14	211.4	211.61	213.85	218.01	213.39	210.4	208.02	203.35	212.16	219.26	214.39
205.64	208.16	206.15	208.21	204.92	208.77	209.1	211.3	211.49	206.58	210.97	208.32	209.57	209.71	210.29	214.07	207.68	211.65	210.37	208.89	214.03	203.6	206	205.45	204.96	208.21	209.5	208.04	209.55	211.1	209.5	209.23	216.36	213.64	209.29	206.26	208.06	208.24	205.82	208.32	208.94	208.58	208.8	209.56	211.1	209.95	208.59	206.13	207.21	209.28
195.07	202.12	200.89	202.39	198.41	205.39	196.65	198.34	196.19	200.67	199.96	199.85	197.6	199.26	202.52	202.35	197.4	204.65	202.65	196.43	201.33	199.68	197.87	198.61	203.87	202.18	203.6	203.25	197.88	198.04	202.73	201.43	200.56	198.98	200.34	201.11	201.68	197.92	199.88	199.7	200.52	200.48	201.17	197.09	199.2	196.88	204.62	199.08	200.71	199.85
206.05	207.16	205.21	207.87	207.21	204.54	208.55	207.33	208.99	209.56	208.59	206.06	206.85	209.06	209.19	208.26	209.51	205.07	210.69	208.53	209.86	206.81	210.11	209.43	207.91	207.44	201.51	205.4	208.31	204.49	208.18	208.91	205.98	204.51	209.94	209.64	205.02	207.77	207.95	211.57	208.61	208.99	208.87	201.75	204.24	207.46	208.83	207.38	205.83	208.03
210.35	212.97	209.35	209.05	209.1	213.24	214.45	214.65	215.9	210.42	208.5	213.77	212.84	212.8	217.42	211.71	213.51	207.19	213.67	213.56	212.13	217.09	207.54	214.34	210.69	213.13	209.09	210.78	213.66	208.38	209.82	209.84	214.27	214.85	210.7	212.71	212.76	211.42	216.18	215.3	213.09	207.15	210.5	210.58	211.1	217.44	212.74	209.12	208.52	210.71
206.45	204.65	209.79	209.53	208.62	209.64	204.28	206.29	210.37	207.93	201.5	208.92	208.39	209.86	212.21	214.58	207.96	209.03	207.29	211.07	201.78	207.46	204.2	209.08	210.57	204.86	207.02	206.05	204.76	208.19	209.94	206.88	205.87	207.7	210.58	207.67	208.41	208.77	207.29	212.65	207.61	207.18	206.35	211.39	201.53	210.83	209.89	209.26	206.73	209.09
199.92	198.87	205.32	198.65	201.84	197.08	201.54	201.9	199.84	196.22	198.04	201.1	199.08	200.11	202.91	200.77	205.67	203.39	199.45	198.18	200.8	197.75	200.71	201.92	201.88	198.46	202.56	201.51	203.26	199.18	201.53	202.14	203.57	200.61	200.83	201.27	197.67	198.99	197.7	201.32	196.98	202.31	199.26	197.86	196.78	196.44	201.12	201.87	200.43	204.67
211.14	208.25	211.24	209.26	205.53	203.31	207.61	205.18	206.13	213.3	209.59	212.66	210.2	206	210.33	205.1	208.49	213.85	210.92	211.23	212.76	206.34	208.13	210.01	209.35	210.17	206.51	210.39	209.39	206.33	210.86	206.2	210.03	206.6	208.81	206.97	209.93	210.82	205.76	212.95	207.8	206.37	203.89	207.75	209.4	209.62	204.73	210.4	209.65	203.89
207.29	205.35	206.87	205.72	208.57	211.98	205.79	208.32	206.53	203.76	204.35	206.22	206.86	200.43	202.59	208.86	206.07	206.13	203.59	203.98	205.66	208.11	203.48	206.79	205.05	203.1	206.89	208.35	213.81	210.49	202.85	200.3	207.69	207.79	206.61	208.21	202.12	205.46	204.83	206.45	204.96	201.67	205.8	205.38	204.32	206.5	204.82	208.01	205.56	204.12
199.21	204.46	201.85	198.91	199.93	202.56	205.12	207.46	197.47	207.15	207.57	199.88	201.99	202.3	198.79	199.25	203.48	204.36	203.19	203.89	203.63	201.23	201.93	205.81	201.28	203.49	199.88	199.06	200.86	205.47	202.75	200.35	205.05	199.24	199.39	205.67	199.48	199.85	203.43	202.44	202.95	202.02	205.78	209.95	204.62	203.98	204.73	198.68	198.53	199.36
207.22	203.37	206.55	200.7	203.4	204.49	201.49	205.57	205.68	208.55	206.01	204.41	207.09	205.69	207.33	211.71	201.71	204.21	206	204.53	208.13	201.68	201.09	205.7	201.67	203.08	204.46	206.36	206.19	211.95	199.72	207.94	206.45	203.09	209.68	206.85	202.11	202.38	205.21	206.05	202.07	206.03	209.03	203.65	205.12	200.19	206.93	206.19	204.66	205.54
209.83	216.47	207.72	206.16	207.75	207.86	205.34	210.35	207.38	209.09	212.16	208.9	209.75	206.62	208.2	207.67	204.26	210.05	207.38	206.21	207.61	207.04	206.24	208.24	211.33	207.31	208.96	209.02	207.03	206.8	207	209.3	208.06	212.27	207.58	205.14	207.32	214.21	206.65	206.46	205.83	205.65	208.32	205.59	208.95	209.53	205.04	207.37	203.05	213.88
206.57	209.05	212.13	206.34	212.26	201.69	209.16	209.5	209.06	210.03	206.66	207.14	215.19	210.31	211.21	209.15	208.61	208.09	207.62	211.58	205.72	206.6	209.53	208.51	205.83	208.25	204.07	210.36	210.19	208.39	207.74	208.65	211.24	210.19	207.81	211.03	207.65	205.76	211.67	210.65	203.95	207.92	208.14	205.87	213.01	207.53	207.2	213.48	206.05	209.54
209.91	209.88	207.8	203.85	206.43	210.19	205.5	205.8	206.04	210.63	206.24	205.11	207.7	208	207.85	203.92	212.37	207.85	207.7	207.97	209.7	211.75	207.13	211.55	212.39	210.94	203.11	207.17	205.52	206.23	210.13	211.47	207.08	207.51	205.29	206.51	209.07	205.53	206.81	210.85	212.25	208.55	207.12	205.9	204.1	205.54	207.1	206.79	206.11	213.85
215.45	214.94	217.9	214.98	218.08	216.3	217.01	217.94	215.03	217.8	218.27	218.41	216.43	213.09	220.05	217.08	212.48	216.6	219.61	210.32	216.2	217.91	215.78	217.36	214.98	216.52	217.33	210.87	215.98	219.45	215.01	221.96	213.78	217.61	212.91	218.07	212.73	219.32	219.49	219.99	219.47	218.68	215.22	213.66	216.8	213.76	217.91	213.9	212.12	215.29
197.65	197.48	199.86	201.65	197.77	201.75	200.45	196.96	200.62	200.41	199.44	199.26	193.79	205.08	199.66	197.38	201.68	199.37	202.44	196.68	201.3	200.85	199.76	201.59	205.59	203.22	197.49	198.9	196.99	199.23	199.66	193.45	197.98	199.73	201.64	197.22	200.46	199.05	193.35	198.65	201.74	199.04	201.64	198.4	199.47	201.98	199.37	197.91	197.31	198.5
198.15	200.56	200.55	203.21	199.99	201.4	199.9	200.72	199.28	194.47	201.39	198.34	205.28	200.22	199.9	199.48	202.89	201.49	198.52	196.94	201.26	196.03	200.2	194.82	202.57	198.73	201.59	198.88	196.45	196.54	193.96	201.74	199.13	200.11	199.1	199.61	199.97	201.58	199.23	203.32	193.91	198.91	197.46	201.75	202.94	195.94	200	207.94	198.56	200.59
205.12	203.53	202.86	203.94	203.56	204.59	200.86	199.74	204.68	200.65	194.99	204.52	204.62	199.53	205.63	204.14	202.65	202.92	203.9	201.92	201.91	204.95	203.29	202.3	204.54	203.41	205.4	202.85	202.2	206.09	202.33	201.18	202.52	203.8	207.36	206.28	205.56	203.69	205.21	204.67	199.54	203.77	209.91	202.32	203.22	203.59	202.03	199.55	204.77	206.01
201.87	198	202.34	194.16	198.08	198.67	198.06	199.08	197.7	200.04	197.48	201.41	199.62	199.99	192.26	197.05	200.66	193.92	197.49	199.2	198.39	200.95	197.14	200.13	195.3	194.42	199.14	195.28	200	199.18	198.35	199.25	196.94	200.95	201.06	202.98	201.98	197.81	200.3	196.26	199.24	206.22	201.47	201.04	198.59	200.72	194.48	199.9	199.1	197.84
198.86	192.3	198.09	197.78	199.24	198.77	202.69	199.64	197.82	201.86	202.11	200.76	200.58	194.92	196.72	196.56	201.04	197.11	196.24	195.94	198.54	198.34	191.29	199.68	195.7	197.2	191.96	194.71	197.75	200.56	191.21	194.5	198.91	197.19	198.01	196.2	194.59	196.25	194.8	201.15	196.79	201.86	198.3	196.93	196.08	198.08	195.85	198.24	199.15	194.19
197.6	203.16	203.01	201.46	200.74	197.52	197.41	196.97	202.88	203.39	200.57	196.98	198.56	198.62	199.56	195.68	196.77	202.79	199.59	198.13	201.92	198.97	197.48	203.82	201.26	195.25	196.81	194.77	200.53	199.38	202.15	198.57	199.37	197.5	196.06	199.16	202.3	199.32	197.88	198.72	197.18	201.7	198.39	199.03	198.63	195.18	198.52	203.44	198.04	199.27
205.76	210.74	205.03	206.2	202.52	205.23	209.9	206.38	206.79	204.28	205.86	207.85	203.6	205.42	208.02	205.5	202.82	210.37	207.04	203.99	211.61	206.47	203.1	206.01	212.58	207.37	204.34	207.47	208.12	204.82	209.85	204.87	200.8	210.55	210.04	205.6	206.94	207.06	206.77	207.54	203.03	207.42	203.17	203.36	205.71	209.31	201.79	205.85	205.78	205.33
210.97	211.19	211.2	215.46	213.34	209.35	215.1	209.69	211.61	211.01	212.9	210.99	211.82	209.45	214.09	205.93	213.44	210.1	215.03	211.35	212.35	211.79	211.16	211.09	212.62	213.02	210.41	210.8	216.21	209.88	209.44	211	213.74	211.79	211.53	208.79	208.87	211.81	215.76	212.05	209.43	213.45	206.97	211.86	208.92	210.71	213.05	211.76	212.93	209.83
197.45	196.52	194.07	192.39	198.38	193.86	192.7	195.3	188.36	193.85	197.37	195.21	194.1	193.85	195.27	196.1	200.25	193.84	191.06	193.78	199.66	198.09	189.59	194.4	192.96	191.87	194.82	198.62	189.86	199.34	194.83	194.34	192.84	198.65	194.58	195.17	193.67	196.19	193.13	198.51	193.4	197.72	195.41	193.57	193.26	196.46	196.2	192.82	194.36	189.48
202.33	203.43	202.33	201.97	207.68	200.3	207.14	206.18	200.59	202.65	203.6	199.27	204.96	203.31	202.79	202.68	203.77	203.38	205.17	206.47	202.81	206.19	200.67	200.64	205.52	206.72	206.26	205.41	203.86	205.65	204.36	206.21	207.82	206.82	203.98	203.12	207.3	206.41	209.89	201.24	203.97	203.19	202.72	205.94	200.79	205.16	202.91	202.92	202.04	204.64
201.14	195.89	197.7	199.44	200.64	198.34	200.66	199.09	201.21	203.86	203.04	197.93	200.86	195.79	199.13	194.41	202	206.48	200.87	202.48	199.07	201.74	199.63	201.39	200.83	198.56	203.6	200.71	201.78	194.77	203.88	200.45	196.65	196.63	202.86	203.54	197.79	199.11	195.54	202.74	198.76	200.44	198.63	201.09	199.68	199.64	196.67	197.74	202.27	201.5
205.63	200.47	211.63	208.17	207.44	211.45	209.94	208.92	207.15	204.49	211.33	207.27	209.48	207.4	207.86	207.06	206.57	210.16	207.97	209.74	207.51	208.51	209.62	207.99	209.36	209.24	206.28	208.85	208.29	208.9	204.35	215.76	210.92	213.24	210.08	211.31	207.18	212.08	210.48	208.69	205.48	208.66	211.21	204.77	207.37	206.39	206.65	210.95	207.31	208.81
220.84	216.94	220.57	218.83	216.7	216.04	219.72	212.77	218.59	213.21	219.94	215.97	223.27	214.44	211.4	220.32	220.95	217.34	218	213.94	218.71	215.36	219.39	215.49	214.13	212.43	219.49	215.2	219.09	213.53	218.56	217.52	217.65	218.16	221.45	212.7	213.7	216.33	219.26	218.93	216.72	210.77	216.92	216.42	220.01	220.31	219.9	216.28	215.42	214.71
204.81	207.31	208.18	209.43	207.31	208.76	207.42	209.6	208.64	211.79	209.71	207.03	205.85	211.56	209.88	209.59	209.25	210.35	213.67	208.38	211.84	208.1	208.33	206.23	206.82	214.78	205.85	208.33	208.6	204.12	209.84	208.74	212.26	207.62	204.56	208.6	207.71	208.02	212.18	213.91	210	214.25	209.16	213.26	211.34	212.32	208.5	209.94	207.29	211.54
214.24	202.74	207.88	211.13	203.99	210.74	206.44	206.39	209.71	207.87	209.32	207.15	201.63	208.64	206.23	201.34	207.89	207.16	209.57	209.46	212.28	208.45	210.32	206.14	208.91	205.81	210.14	204.42	209.88	207.26	211.17	204.54	208.75	206.42	208.25	201.28	208.02	210.44	207.93	206.8	207.46	206.86	207.87	207.81	210.76	206.66	206.2	207.5	205.53	204.19
201.24	209.65	210.82	204.52	207.73	212.84	206.19	207.97	211.92	207.65	207.08	209.5	211.22	206.91	206.65	207.27	210.52	207.77	210.99	204.69	208.27	203.45	208.46	209.69	209.13	207.18	202.5	212.26	204.67	206.34	206.55	206.58	210.68	207.68	204.78	205.71	210.27	207.85	207.35	202.02	206.88	211.45	204.51	213.05	207	207.38	204.98	210.5	206.28	208.68
209.27	208.41	206.69	207.22	205.24	203.96	203.27	210.77	207.6	206.95	206.52	209.12	201.81	206.74	209.57	204.38	205.46	207.62	207.32	207.92	205.7	214.51	211.25	207.76	211.79	210.6	213.84	208.15	206.73	206.38	205.48	211.42	208.66	204.23	211.59	203.22	209.49	209.79	214.43	211.84	203.55	206.45	205.69	207.2	205.89	212.19	207.56	205.59	209.66	211.63
215.64	215.32	218.49	218.05	218.81	217.71	219.49	217.75	221.23	217.19	221.19	218.95	217.7	216.49	218.58	216.1	218.25	221.81	219.63	220.58	221.71	216.87	220.57	215.08	219.9	218.96	213.81	220.07	216.24	220.16	214.07	217.22	219.41	222.86	214.5	218.08	218.03	219.01	220.16	218.53	218.18	215.23	218.43	221.33	224.17	221.96	212.78	218.33	223.89	216.53
200.34	205.68	199.78	199.48	200.24	198.41	201.51	202	205.4	201.76	201.56	201.74	199.33	205.44	200.4	206.31	204.29	204.96	204.71	204.81	202.73	202.14	202.05	203.54	201.24	203.5	201.92	205.36	202.86	205.47	204.35	202.41	203.03	202.47	198.78	200.92	201.75	200.86	206.5	206.64	201.05	205.18	199.12	201.73	197.46	201.08	201.7	203.04	203.23	204.52
218.33	218.32	221.4	213.39	219.95	221.83	214.65	215.75	217.74	219.01	216.17	216.89	218.69	221.38	219.33	216.3	216.07	213.81	216.47	216.23	219.02	217.44	215.9	221.63	216.5	215.62	214.41	220.54	215.48	218.68	221.24	218.5	218.54	213.12	219.35	217.69	217.05	219.66	217.99	214.23	218.42	219.04	219.56	217.06	220.39	218.2	221.1	221.02	221.27	217.14
204.58	207.73	201.18	205.46	207.16	205.16	205.92	205.7	206.57	207.67	199.9	208.58	201.22	204.25	202.52	204.66	200.48	204.72	206.92	203.75	206.12	202.68	205.79	207.29	206.65	200.6	207.76	203.39	203.48	200.41	202.59	206.16	203.36	200.74	207.51	207.2	201.58	209.12	202.52	204.36	204.17	206.76	206.94	203.26	199.55	202.74	201.51	201.94	207.65	206.85
206.18	203.67	203.78	203.05	203.46	200.79	203.49	200.54	205.58	209	203.35	207.01	203.51	206.96	201.73	210.45	206.85	203.66	200.74	203.48	201.07	204.14	206.51	207.39	209.03	202.77	202.47	204.61	201.66	207.18	203.5	205.65	203.2	203.64	197.92	203.11	208.58	201.87	207.65	204.17	202.22	199.98	206.01	199.6	205.72	207.22	202.21	205.99	197.75	201.26
201.29	202.08	208.2	201.06	198.81	203.72	205.08	202.73	201.69	201.83	202.44	206.01	204.5	203.39	203.71	200.22	203.83	204.36	203.51	203.11	206.73	205.51	201.26	205.97	201.1	201.14	203.51	202.56	199.99	204.27	207.27	201.66	201.82	204	200.22	203.97	200.24	202.4	203.35	206.27	204.08	203.46	200.67	198.75	204.1	200.83	204.74	204.62	205.71	202.41
211.07	210.64	206.68	201.88	212.6	202.63	207.31	201.96	203.03	206.44	209.05	208.65	204.95	201.01	207.83	209.64	208	209.22	208.55	210.49	210.38	205.43	209.38	208.8	203.54	205.34	207.83	207.56	207.83	208.47	209.44	208.35	207.07	209.49	209.14	208.51	211.6	210.05	206.15	207.79	207.3	207.94	204.44	209.34	207.63	202.99	205.63	205.98	206.35	206.95
201.93	202.06	200.03	200.37	202.62	206.93	201.6	200.54	201.51	206.55	203	201.72	199.57	204.67	204.91	209.9	202.11	200.46	201.58	200.69	203.61	203.3	202.15	204.4	206.3	204.57	205.56	204.64	200.78	203.29	201.72	204.62	210.47	205.95	198.26	202.09	205.03	204.39	203.24	203.58	203.23	202.65	198.91	204.39	202.53	205.66	202.69	199.38	199.64	204.2
204.58	201.27	200.73	198.28	194.85	200.23	202.88	202.08	199.02	202.4	202.76	199.4	200.26	196.1	199.76	199.96	199.15	201.94	199.71	193.53	200.48	203.24	201.75	204.98	201.05	203.28	202.69	198.03	200.95	194.89	201.32	202.83	197.63	204.47	204.22	203.6	203.27	199.32	199.15	201.1	201.68	197.22	203.08	199.12	198.53	201.5	199.76	200.53	198.86	196.29
206.82	208.78	209.58	206.44	208.67	209.45	208.29	212.61	205.57	207.59	208.8	210.57	211.3	211.86	208.12	208.51	207.77	208.68	211.19	212.2	207.72	206.44	208.91	211.83	210.16	210.01	210.2	207.58	205.62	207.57	210.73	207.81	208.52	209.37	207.49	208.31	209.33	207.84	204.15	208.34	205.75	207.93	207.58	207.54	210.32	207.67	213.25	207.07	209.47	208.82
209.16	214.97	211.71	216.5	212.46	209.89	216.97	214.96	212.79	216.5	211.09	212.99	211.46	213.17	212.84	215.05	213.2	209.81	215.84	211.71	210.62	213.7	209.04	213.56	214.71	211.62	212.74	211.64	215.71	215.76	213.99	212.55	220.85	211.82	213.49	210.38	219.79	215.73	212.95	214.97	209.78	214.09	211.82	211.82	210.83	211.68	218.68	214.94	210.88	211.95
209.29	206.86	214.93	210.42	210.33	206.4	208.54	204.72	208.33	206.11	211.55	211.79	214.03	210.96	209.81	208.29	209.51	213.64	206.82	213.63	204.66	208.46	215.01	206.25	214.73	210.07	212.55	205.5	206.39	206.11	205.99	211.96	209.43	208.01	213.25	210.1	209.06	212.07	212.1	208.3	210.95	211.21	205.97	211.01	213.48	208.4	206.23	214.12	212.09	212.73
199.72	201.14	200.95	202.82	198.32	202.68	197.99	197.45	199.33	199.43	197.98	200.29	203.29	195.3	196.52	200.36	198.16	197.55	195.18	197.42	200.85	198.17	200.72	200.37	195.8	198.41	202.31	200.88	202.13	200.63	199.29	205	197.62	200.31	197.84	200.38	198.73	203.11	201.01	199.03	197.39	198.68	197.41	198.67	196.97	198.11	197.08	203.72	201.96	199.8
211.07	215.03	208.29	208.05	212.86	215.36	213.16	208.26	210.39	210.99	214.71	210.03	211.98	211.22	211.74	212.27	214.12	210.51	214.74	209.55	211.19	210.29	208.12	214.57	213.15	214.81	214.92	215.47	211.73	210.53	211.21	216.15	209.26	209.45	213.46	209.31	213.3	207.63	216.23	211.03	210.32	208.13	210.75	210.59	207.02	214.52	211.62	209.6	210.58	211.33
210.06	212.98	212.26	211.42	212.33	212.85	213.87	207.96	210.11	211.2	210.46	213.35	211.91	210.04	211.72	211.37	214.05	212.7	213	211.56	213.6	212.15	210.89	209.68	212.82	214.58	214.12	215.48	210.7	214.35	210.89	212.83	212.53	207.78	211.59	211.52	211.26	212.22	208.63	209.45	213.1	210.5	209.07	213.38	210.59	212.49	213.51	213.79	211.5	209.16
202.17	200.2	202.73	196.26	202.25	198.82	201.18	203.71	195.84	199.45	201.95	198.74	200.66	202.13	196.41	195.47	196.73	199.59	200.36	197.07	202.59	202.43	204	200.1	199.92	200.28	196.63	199.98	197.09	198.79	199.96	197.93	198.3	201.07	201.43	199.86	199.03	199.49	202.49	197.9	195.8	202.39	196.69	194.26	203.92	200.21	204.28	198.43	202.25	202.87
206.11	206.52	207.09	205.21	208.2	210.15	212.7	211.74	206.37	208.43	207.27	210.92	208.68	210.07	207.79	205.71	208.23	211.19	207.32	208.76	207.15	208.16	208.86	210.43	206.27	206.41	206.58	206.31	209.45	209.59	207.12	211.7	205.72	203.41	207.73	207.69	210.16	203.74	208.59	209.81	207.98	207.63	205.23	209.46	206.22	209.24	212.47	210.68	208.93	211.85
210.91	214.24	213.53	211.38	216.88	215.01	211.56	216.58	216.95	214.36	213.44	217.47	211.33	212.23	212.55	216.17	211.34	216.1	214.88	216.32	214.98	213.21	217.36	208.48	213.32	212.76	213.86	210.43	215.61	211.07	214.19	213.88	217.44	214.9	212.53	213.06	209.31	213.03	215.93	205.33	217.02	216.28	217.65	218.77	216	213.68	212.12	213.7	213.01	212.2
214.98	208.99	213.57	213.27	210.75	212.62	214.84	208.73	212.35	211.36	209.85	212.73	210.3	216.4	211.7	210.25	212.13	209.81	214.8	208.52	209.21	212.65	211.48	210.84	215.06	214.34	209.96	209.4	213.3	212.42	203.32	207.85	209.84	215.77	209.49	211.54	217.55	214.26	212.87	210.06	207.97	214.65	209.7	211.2	209.07	210.82	213.11	212.28	214.21	216.39
200.84	202.07	204.97	198.85	203.16	206.27	198.24	201.15	204.76	201.25	200.99	201.47	208.52	200.66	199.54	201.09	203.22	205.39	204.71	203.52	201.88	205.52	207.93	207.48	204.57	203.68	203.61	199.33	201.24	199.47	204.55	196.8	200.84	201.63	204.47	197.05	200.56	201.81	198.86	199.21	199.27	201.7	203.64	202.13	205.18	201.71	203.23	201.42	204.16	206.37
212.74	216.21	217.08	210.79	209.71	214.1	216.49	209.57	217.07	216.02	209.94	212.84	210.99	212.5	214.49	212.48	216.29	213.07	215.52	212.88	217.21	210.09	210.2	214	212.44	216.05	209.54	210.46	212.25	210.51	211.89	210.73	209.17	215.02	219.1	214.1	214.52	212.69	218.03	211.69	212.76	212.25	209.92	212.12	212.51	215.08	213.66	214.5	213.74	213.55
199.98	194.97	202.68	199.44	197.48	201.16	197.31	196.94	199.67	200.93	195.84	198.18	203.21	203.35	199.25	197.6	199.54	203.47	198.57	196.35	199.02	200.25	200.02	198.57	203.68	200.42	197.46	199.46	197	199.73	196.05	197.01	200.19	197.23	197.13	200.66	195.88	198.9	196.96	197.4	202.66	201.08	201.92	198.05	200.35	201	198.4	201.74	199.37	198.69
213.21	212.43	213.47	218.32	207.12	215.17	212.36	213.6	213.19	208.69	210.73	212.66	212.74	211.64	209.05	212.87	213.82	216.94	214.96	213.81	210.91	208.31	207.67	210.55	216.4	209.91	212.85	210.29	214.07	218.24	209.85	213.61	214.25	212.36	210.18	212.4	212.12	212.8	209.66	211.52	211.92	213.24	211.11	213.73	204.99	212.98	207.91	214.02	215.11	213.09
213.1	209.16	211.38	206.65	212.44	212.35	212.88	209.63	206.82	207.85	204.27	208.04	207.53	215.11	210.04	207.03	211.13	213.33	205.75	204.82	207.46	211.68	210.81	211.15	207.89	209.44	209.53	210.48	207.41	209.18	205.12	210.14	213.3	210.6	206.27	202.76	207.72	207.48	210.45	206.48	207.56	211.68	210.79	206.93	206.82	212.18	208.82	212.6	212.71	213.19
205.34	206.1	206.94	205.95	203.98	202.92	206.57	203.2	201.7	202.93	207.32	202.98	202.87	203.76	204.64	206.51	205.09	207.57	198.67	204.57	205.85	207.33	203.1	204.82	205.29	205.84	205.06	206.94	207.39	207.02	206.43	206.84	201.75	205.75	204.82	203.12	202.98	205.55	204.21	204.81	203.54	202.22	203.16	207.45	206.46	203.97	202.22	204.53	207.08	206.25
221.31	214.67	218.99	221.05	215.47	220.89	220.36	222.34	220.73	219.51	216.39	215.47	219.27	216.32	215.38	219.12	215.67	215.13	215.58	219.25	216.57	217.71	220.63	221.98	216.88	218.73	219.34	214.94	214.31	217.71	219.86	214.25	216.32	209.6	216.2	215.32	219.31	216.77	218.93	217.89	211.11	216.52	224.39	218.55	215.59	218.57	215.9	219.56	218.79	219.56
204.89	204.74	201.37	206.31	203.98	207.82	203.04	204.53	201.8	202.67	202.44	202.82	207.83	201.92	198.51	201.85	205.22	199.81	201.15	203.46	204.65	201.57	202.76	200.42	201	201.52	203.77	197.99	203.31	205.39	196.83	198.95	201.65	199.06	197.77	199.52	203.25	206.95	199.47	205.15	204.13	204.87	201.71	202.56	201.35	196.26	204.29	203.66	199.89	202.74
217.61	218.85	217.53	216.05	216.24	215.99	216.46	216.58	223.05	220.86	218.66	220.23	217.2	214.04	218.88	218.4	214.24	214.99	219.5	219.51	217.43	215.24	213.63	217.43	214.73	216.58	215.06	212.71	214.85	218.37	214.59	214.98	216.19	217.84	209.97	217.29	214.08	221.5	214.92	214.99	209.65	210.45	218.49	219.7	223.28	219.03	218.91	221.59	215.26	218.48
208.16	211.39	211.45	207.64	210.86	213.28	208.57	208.09	209.59	212.34	216.43	212.84	212.42	206.62	210.41	213.58	211.45	210.15	214.62	207.07	212.36	215.44	208.89	211.43	213.31	213.7	210.5	210.77	210.28	208.83	214.65	211.68	213.83	216.07	212.35	215.48	214.26	213.18	212.09	212.24	214.55	209.94	210.72	211.26	213.98	216.08	213.35	212.83	212.46	211.3
207.27	210.74	210.34	208.73	205.64	207.26	209.25	211.9	209.76	209.34	209.35	208.85	207.85	203.76	204.57	206.73	210.85	213.13	209.54	207.56	208.96	210.48	206.88	206.25	207.02	211.51	206.24	210.73	207.26	207.18	207.83	205.12	210.53	207.87	205.66	206.57	208.73	206.06	208.52	208.16	206.35	206.77	206.14	209.78	208.21	210.14	209.23	210	205.68	210.12
205.36	210.08	209.25	209.12	212.23	203.5	205.4	205.45	206.61	211.58	205.84	204.42	208.55	210.21	208.29	204.81	208.11	202.78	209.77	209.77	203.28	206.99	205.48	207.85	208.43	206.28	206.8	205.24	208.98	209.15	209.23	204.84	207.53	209.11	207.69	204.43	206.78	210.66	206.74	207.02	209.42	208.2	211.14	206.13	204	210.7	205.7	205.67	205.06	206.83
202.89	200.29	207.54	202.65	202.99	202.86	201.46	208.43	200.77	203.51	207.41	205.63	204.12	201.78	204.54	206.44	206.71	209.07	205.82	204.76	202.61	205.83	209.37	202.45	204.38	200.63	201.39	203.05	202.67	207.11	202.79	204.63	207.22	203.88	207.65	201.33	206.54	201.85	206.45	202.07	202.8	201.19	206.01	200.11	207.47	202.17	199.65	201.29	205.32	202.29
206.6	205	204.03	204.15	201.88	203.66	201.56	204.91	203.27	202.64	201.6	203.12	203.23	202.64	201.72	203.3	204.79	203.07	201.72	207.4	202.74	205.52	204.56	203.58	204.81	201.31	202.46	203.87	205.24	207.9	205.11	207.39	203.62	205.68	204.6	199.17	201.62	203.08	205.05	202.32	202.67	208.3	204.77	203.72	202.13	204.85	203.35	203.94	208.95	203.74
195.9	196.86	201.59	198.31	201.51	194.63	196.67	197.52	195.46	197.65	197.59	195.31	200.07	194.89	196.1	197.28	196.76	196.97	195.66	194.55	197.77	199.78	200.34	197.32	197.57	196.3	197.44	198.69	197.33	195.85	197.69	193.6	191.71	197.67	198.69	196.33	200.35	197.43	197.38	201.21	195.17	197	195.82	197.42	201.54	200.57	200.12	198.35	199.11	197.99
207	205.45	206.58	201.55	207.09	201.17	200.51	203.13	205.12	198.17	202.63	206.54	201.99	200.68	202.41	204.18	206.86	206.14	202.72	198.94	205.79	205.52	205.86	205.7	204.83	207.41	206.34	203.59	203.57	199.73	203.44	202.13	209.86	208.46	204.68	204.62	202.54	203.01	206.19	203.72	200.76	207.21	203.55	204.61	204.34	200.96	203.55	200.9	206.05	206.32
212.79	212.49	212.41	212.02	210.31	207.6	215.26	216.03	213.21	214.01	207.44	209.02	212.79	210.83	209.71	212.24	211.37	213.25	210.03	217.42	211.66	209.73	208.3	212.99	210.91	211.17	210.76	213.64	213.61	211.2	215.56	214.02	211.46	214	211.88	213.02	214.52	210.58	212.45	213.01	213.78	212.32	212.4	208.63	210.45	209.31	213.29	211.64	214	212.44
199.99	204.09	201.38	205.32	199.61	205.54	202.71	205.31	204.04	202.36	208.7	205.92	201	201.71	199.54	204.71	204.94	204.13	209	208.77	204.72	204.06	202.11	207.65	207.54	203.76	199.54	205.75	209.3	203.65	204.03	204.87	205.72	201.92	202.71	201.3	207.41	207.76	202.59	203.42	204.53	204.69	200.78	201.02	203.39	202.88	202.51	206.47	207.03	208.26
209.47	206.64	208.88	209.1	209.54	205.09	206.34	212.06	210.12	205.67	210.63	206.34	207.66	202.79	204.01	202.96	207.87	205.51	207.52	206.17	208.94	205.47	204.13	210.77	205.69	204.26	203.09	210.44	210.58	205.47	206.32	205.01	205.3	207.39	207.08	207.3	210.58	212.62	210.87	210.32	206.54	208.36	209.98	211.51	209.22	213.07	207.91	206.71	204.99	209.82
206.93	202.75	203.41	200.41	204.75	200.03	205.74	200.16	206.35	199.96	204.64	205.13	203.6	202.51	201.5	203.72	208.71	199.87	202.62	206.52	206.09	203.31	204.28	202.38	203.92	205.94	201.74	201.11	204.27	202.57	205.09	205.9	208.13	204.29	202.62	210.6	200.05	200.7	204.87	202.73	200.18	201.97	208.05	197.96	204.47	200.3	204.45	207.69	205.72	200.19
202.8	207.23	208.18	207.37	203.1	205.42	202.3	204.15	205.46	200.73	203.5	198.39	200.88	201.21	203.58	204.27	205.06	205.83	208.35	205.86	204.92	199.5	205.25	204.23	206.5	199.14	202.18	203.95	205.48	205.66	203.73	201.58	205.86	207.35	199.28	203.35	202.07	199.09	203.97	203.45	207.8	205.76	198.88	200.12	204.82	203.15	200.06	203.58	204.51	205.93
206.86	207.57	207.11	209.34	208.36	209.62	208.57	207.22	212.65	209.55	205.45	211.34	205.72	207.36	211.02	212.05	206.57	210.63	205.98	206.15	208.83	208.43	210.24	209.14	208.84	202.99	208.46	206.95	206.04	207.81	206.67	203.81	208.34	203.61	207.01	214.67	201.11	207.17	211.01	206.96	208.29	212.14	208.99	209.54	206.46	208.58	207.91	207.46	207.71	209.37
206.56	206.78	212.44	209.89	214.74	207.99	206.85	207.87	205.49	207.4	210.97	200.48	210.96	204.94	210.53	204.36	206.77	204.93	203.92	204.54	211.51	202.99	210.96	205.82	209.79	202.77	212.5	206.32	208.04	205.19	210.66	212.68	210.48	204.73	202.37	210.64	208.7	206.61	210.95	211.66	209.55	208.62	206.37	207.79	209.23	206.67	208.44	206.41	208.51	207.85
207.69	206.18	206.11	209.24	206.76	204.89	207.1	211.15	207.66	207.78	211.48	206.88	205.52	208.68	205.51	205.6	207.84	205.26	205.32	207.8	208.51	205.85	203.98	204.5	206.66	206.57	208.91	212.4	208.66	209.9	205.26	205.96	210.01	210.26	208.71	205.18	208.76	202.81	207.91	207.72	207.01	209.53	208.51	206.05	208.15	203.26	208.31	210.64	201.44	206.11
197.73	197.11	199.05	196.4	200.43	200.96	199.39	198.5	198.6	197.49	200.69	196.97	196.71	197.06	199.74	201.31	198.96	199.84	200.05	202.85	201.38	202.8	203.43	199.72	201.25	201.22	196.33	198.15	198.45	196.79	196.16	199.38	203.5	200.14	201.24	201.26	202.48	199.4	203.45	199.6	202.01	197.66	198.54	198.65	195.7	201.03	195.49	200.06	200.55	194.89
201.63	203.87	203.94	204.65	200.4	198.27	201.06	201.69	200.3	205.43	204.67	199.08	207.51	202.6	201.18	202.21	204.24	206.63	201.09	199.87	205.23	201.87	196.71	203.65	200.22	198.27	200.2	205.09	201.35	197.33	197.14	202.52	201.63	203.72	203.08	199.59	202.96	203.01	201.51	205.03	201.95	203.09	200.12	205.19	200.77	204.94	198.41	200.46	204.02	199.09
206.04	207.29	206.92	207.83	211.26	207.5	212.67	208.6	205.36	212.09	210.52	206.97	204.25	209.52	204.68	210.08	214.05	209.07	206.46	209.17	208.23	210.02	207	213.14	208.56	209.18	210.31	213.29	208.13	208.08	211.29	203.39	214.1	209.29	209.45	207.07	207.14	206.54	209.09	209.69	211.98	204.69	211.29	207.99	202.87	206.99	210.26	206.79	213.38	208.39
206.89	210.74	208.29	212.38	210.95	206.94	212.12	212.85	207.17	209.58	208.41	208.83	208.67	206.8	204.11	204.46	209.5	206.74	207.69	209.58	209.38	212.01	205.54	209.27	206.35	209.82	207.69	208.75	207.4	206.43	209.26	207.15	210.01	210.44	205.8	210.47	210.75	213.23	209.9	206.82	210.12	207.97	208.62	210.71	210.65	209.1	210.67	210.96	212.75	207.46
205.9	205.34	211.57	211.05	207.31	210.37	209.12	209.37	205.99	205.95	211.06	211.68	207.79	207.64	200	207.78	208.54	210.76	206.85	205.46	207.71	211.43	207.32	206.92	203.06	206.67	209.3	207.54	210.95	201.87	208.74	206.36	210.83	206.24	207.71	203.55	210.99	203.59	205.94	207.58	204.66	205.85	205.41	210.35	203.95	210.96	207.89	208.59	204.67	209.27
209.42	209.01	212.58	207.15	206.85	210.49	211.37	207.11	210.78	209.71	206.48	207.54	210.56	212.57	205.83	210.67	210.88	206.32	212.43	211.43	208.1	209.85	209.73	205.94	206.79	212.26	209.34	210.93	210.63	210.46	208.68	212.4	206.7	207.72	209.65	209.32	208.6	213.71	213.75	206.43	212.22	205.71	209.26	208.13	204.35	204.83	209.87	209.61	208.6	206.38
192.38	190.2	196.1	197.18	195.04	200.21	197.08	197.07	197.8	195.15	195.18	196.82	196.91	197.16	194.74	200.62	194.62	196.88	199.34	199.32	191.07	194.75	196.46	190.89	197.08	197.31	188.37	194.81	196.4	195.06	195.88	195.13	197.52	194.98	199.85	201.39	192.3	194.97	194.75	194.44	192.67	193.84	198.34	194.86	193.15	194.4	188.86	197.32	197.81	191.64
206.25	208.54	210.86	210.08	203.58	210.04	207.94	211.08	207.19	207.99	207.36	205.1	207.04	210.74	203.83	210.12	203.37	209.95	211.13	204.64	210.5	211.1	211.44	208.84	210.73	208.72	206.6	206.97	211.43	213.25	206.27	209.46	209.72	208.03	207.02	213.82	209.9	211.68	207.89	210.8	211.44	203.95	205.22	212.02	209.78	211.32	207.44	210.92	212.66	213.43
198.43	201.66	198.53	200.97	201.84	198.95	199.72	198.73	195.48	202.42	201.55	197.6	197.94	199.02	199.93	200.22	198.3	200.73	199.64	200.58	199.52	201.15	195.07	197.47	197.41	199.94	201.99	197.5	202.11	195.21	197.02	200.58	199.48	200.79	201.98	196.78	201.18	197.08	202.48	197.56	202.52	200.54	198.9	197.74	200.27	199.49	200.35	196.74	202.12	195.83
206.45	206.31	208.99	207.35	213.03	210.05	205.4	207.52	206.82	205.46	207.88	208.76	205.61	207.11	207.53	206.92	204.65	205.36	207.38	205.37	208.07	209.26	208.63	205.79	205.6	203.43	207.02	205.94	201.19	209.23	203.33	206.5	211.44	207.87	204.12	202.53	209.83	209.42	208.93	211.71	206.69	203.42	205.57	208.23	210.24	205.95	208.09	208.53	209.81	207.91
213.09	208.66	207.7	216.07	214.4	211.85	211.76	211.92	213.26	213.16	214.53	212.48	212.3	213.3	213.88	212.99	215.94	215.16	210.44	209.43	213.57	212.43	210.37	212.1	213.31	215.85	208.16	211.05	211.02	207.67	209.63	213.06	218.68	222.18	214.99	214.83	212.6	215.71	209.98	215.47	211.63	210.45	210.97	218.12	210.94	215.11	210.3	213.99	214.15	211.73
206.26	205.42	200.25	205.2	201.94	205.62	205.6	204.41	205.72	200.97	203.4	202.78	201.88	199.92	201.92	209.73	201.84	200.48	205.28	204.11	204.83	199.34	207.56	202.7	204.33	206.17	204.94	207.95	202.53	201.48	204.04	207.47	204.69	202.67	206.87	205.23	201.45	203.69	202.21	205.29	205.64	207.95	204.42	204.21	203.27	207.45	203.85	204.22	208.13	200.68
198.27	200.71	201.11	197.13	196.91	198.83	201.89	198.28	198.91	196.67	199.3	197.9	198.17	199.26	202.46	203.75	192.53	200.15	198.31	202.17	200.67	201.21	201.44	202.44	196.97	198.69	197.35	199.01	199.31	196.94	196.88	201.67	200.53	199.32	202.55	195.36	201.11	198.81	196.07	200.09	201.3	205.44	201.81	200.63	196.46	200.37	200.39	199.8	196.86	199.16
216.47	218.67	219.04	214.49	212.71	219.92	218.47	220.94	213.47	220.12	211.48	214.95	212.36	220.13	212.8	218.85	216.54	212.95	215.1	222.53	214.34	221.17	214.96	219.31	223.25	215.46	216.17	219.43	211.59	219.5	215.11	218.94	219.27	214.98	214.07	219.76	217.87	219.34	216.37	216.56	214.08	215.67	220.27	218.07	216.88	215.55	221.66	217.64	216.33	218.41
201.36	198.7	195.72	196.05	202.09	202.25	199.25	197.33	204.56	201.07	198.09	203.91	203.79	200.66	200.3	200.85	202.9	197.04	198.2	199.64	199.15	199.67	200.55	200.52	200.57	204.54	206.54	197.92	199.98	199.95	202.98	199.84	199.51	201.93	199.22	198.41	200.59	200.52	197.49	202.72	201.72	201.47	203.98	195.45	200.08	200.41	199.23	202.03	199.26	200.86
204.33	207.09	201.11	202.38	203.82	202.79	203.99	203.21	202.7	202.3	200.22	204.5	205.92	204.49	206.97	202.33	208.52	205.78	203.92	208.16	206.06	205.36	204.95	202.25	204.54	201.78	203.82	203.99	202.75	201.69	205.41	198.75	203.65	207.09	207.73	203.71	204.91	202.88	206.25	206.59	200.34	200.71	203.6	202.87	203.96	206.1	204.32	204.69	203.23	208.58
202.32	202.67	203.32	200.22	201.42	202.87	206.55	200.08	203.54	199.72	200.87	202.88	204.89	198.23	199.32	197.73	201.23	201.15	198.03	202.38	203.91	199.84	197.98	203.83	205.17	195.93	196.86	202.67	201.05	200.54	201.91	202.28	197.8	203.01	200.77	200.07	205.02	201.84	199.06	199.16	203.85	200.81	204.04	197.48	198.99	199.96	201.18	203.13	197.65	201.42
216.75	216.36	216.82	218.89	215.58	214.66	219.78	217.27	215.33	218.58	213.8	209.47	216.2	212.56	215.35	213.51	219.1	218	219.19	213.52	218.63	218.92	214.61	217.62	212.21	218.46	218.4	218.71	220.67	216.36	210.55	215.25	217.49	214.37	216.25	217.59	216.14	216.55	221.49	214.36	216.57	218.28	212.24	217.11	217.72	216.62	218.82	219.27	217.01	218.96
199.7	204.26	204.52	199.35	202.08	203.79	201.38	205.29	203	200.34	206.81	206.01	204.67	207.07	205.91	201.68	200.1	200.96	203.84	202.82	205.28	204.3	207.31	199.97	203.39	208.99	202.74	204.31	203.2	203.77	205.49	203.45	201.69	199.97	206.11	201.14	208.98	208.22	203.78	202.36	206.05	200.31	206.72	206.38	204.38	202.83	200.83	204.2	202.44	207.47
200.72	202.84	202.63	203.85	200.51	205.25	203.04	201.35	203.79	201.26	203.55	201.1	199.74	203.11	199.76	204.01	203.34	203.5	199.76	202.1	196.47	202.33	200.24	202.12	198.59	201.82	201.24	202.7	199.65	204.24	201.52	203.62	205.25	201.06	199.8	202.22	202.37	204.01	198.39	202.23	203.76	203.73	205.52	203.58	202.25	202.99	197.63	201.18	201.33	206.43
209.69	215.23	216.83	211.96	209.25	213.71	209.83	207.94	209.71	219.57	206.45	216.72	208.95	212.26	210.09	210.33	212.88	206.79	212.1	210.58	215.43	212.12	212.84	212.83	215.17	215.47	208.26	211.11	210.93	208.93	213.56	211.31	212.13	214.98	209.11	213.65	212.17	215.82	213.26	210.95	214.31	212.85	213.08	213.68	209.96	206.15	214.08	211.38	207.53	209.61
196.13	192.11	194.19	191.05	193.01	191.45	195.4	192.44	196.07	195.09	194.06	195.27	198.98	194.2	191.39	195.19	196.66	194.53	191.72	193.56	194.14	193.01	191.64	193.11	193.7	196.18	195.86	193.54	194.96	190.42	197.83	194.25	191.16	189.51	191.65	195.08	193.22	193.59	196.39	194.52	193.19	188.21	193.46	194.26	193.64	194.49	194.38	196.8	196.58	192.43
199.14	203.66	203.98	206.78	203.21	207.24	202.09	201.58	199.1	204.74	206.3	201.53	207.06	202.56	201.88	199.84	206.87	203.24	205.54	206.1	203.28	204.07	201.93	200.97	203.2	204.61	202.37	203.31	204.83	206.01	199.12	205.1	205.05	203.56	203.9	204.09	202.22	206.1	205.6	204.14	206.45	203.49	205.35	204.6	206.23	204.62	198.75	208	200.82	206.12
211.33	214.51	213.78	211.13	213.21	211.4	211.84	211.95	212.89	210.13	216.29	215.12	207.86	212.52	215.17	206.38	212.85	212.89	209.65	213.45	211.11	210.35	208.47	209.22	209.86	212.81	214.58	211.57	219.44	211.1	213.61	206.61	216.02	212.07	207.78	209.61	206.46	213.55	213.13	211.31	209.96	208.06	206.73	212.52	210.26	215.88	212.74	204.51	213.2	210.76
200.11	198.69	202.68	199.54	195.95	194.07	198.99	195.52	195.23	199.39	200.67	202.59	196.11	199.1	199.92	199	199.18	200.02	201.2	199.64	196.96	197.72	197.79	200.83	198.55	194.26	198.92	202.49	199.59	198.03	201	198	194.42	199.88	197.15	198.02	197.19	202.4	201.2	197.62	201.57	198.56	197.25	198.49	197.29	203.86	201.97	203	198.42	200.17
212.05	207.82	212.37	210.61	211.68	210.14	209.97	210.64	208.74	209.21	214.81	207.18	211.05	208.41	209.64	209.22	206.2	207.29	208.51	204.89	208.43	208.75	208.67	207.9	206.4	210.07	207.87	207.19	208.48	209.76	215.11	213.58	210.56	206.15	207.31	206.14	204.79	211.34	206.63	209.42	210.77	209.09	208.84	207.58	208.96	208.66	210.19	209.34	210.29	209.46
209.78	212.44	213.75	213.74	213.13	214.9	213.4	214.12	207.51	211.27	209.88	216.39	213.34	209.4	210.49	210.92	210.98	215.6	213.3	207.3	209.74	211.84	210.17	216.66	208.25	211.16	208.39	212.95	207.74	204.87	211.97	207.92	216.9	212.33	213.61	214.08	207.49	213.77	211.82	212.7	209.97	211.95	208.83	208.17	212.46	209.09	210.44	211.58	207.2	210.57
218.93	218.8	214.07	218.62	213.49	216.97	215.85	210.55	214.41	217.88	215.78	213.62	217.48	217.9	216.54	212.45	218.58	220.32	217.13	215.67	214.87	216.14	216.09	219.12	217.83	217.41	213.58	219.89	217.56	217.8	215.16	220.4	216.66	214.69	216.1	218.2	217.28	212.79	220.72	213.46	217.64	213.93	215.47	217.22	214.25	213.87	217.86	214.28	219.2	215.47
217.74	219.01	219.7	218.6	212.79	220.6	214.62	217.62	219.1	217.98	214.94	215.24	214.83	216.17	216.67	215.97	219.06	217.2	216.38	219	218.49	217.43	217.09	219.77	211.7	219.57	216.76	214.22	215.74	210.75	213.54	220.62	214.9	216.33	216.05	212.2	216.72	220.49	218.56	212.17	219.44	214.89	217.28	220.82	219.55	218.15	216.1	212.04	216.87	213.68
200.32	204.68	206.67	202.78	205.79	199.88	201.52	198.57	202.98	204.99	199.89	199.28	197.18	205.13	200.61	204.03	203.57	199.95	203.53	202.51	203.65	202.75	204.38	203.28	198.49	204.98	205.5	203.47	201.84	202.92	205.95	206.48	202.14	201.26	205.2	203.46	197.03	203.03	199.87	202.05	202.69	203.14	202.75	201.05	199.56	205.03	205.73	200.16	203.15	202.63
218.94	210.6	211.79	210.37	214.75	208.49	214.42	213.66	212.31	210.4	212.76	213.18	208.29	211.05	214.08	212.97	210.34	209.16	212.11	215.24	214.66	215.71	215.06	210.23	215.05	209.22	208	210.72	208.36	215.11	211.91	213.86	210.88	214.31	216.94	213.4	214.88	213.51	214.76	210.9	216.49	212.89	211.56	217.44	212.87	211.31	209.21	211.1	212.26	210.88
203.19	203.87	205.66	202.16	208.11	202.19	203.9	204.44	202.48	204.12	203.97	199.95	207.52	202.35	201.87	204.75	202.13	200.02	207.2	202.4	201.57	206.73	202.21	202.56	203.14	201.41	200.74	201.05	203.56	199.87	201.94	197.53	202.58	201.13	204.62	205.5	201.57	201.66	204.32	205.98	205.76	202.22	203.52	203.41	202.38	199.66	202.67	203.1	202.04	202.31
218.72	223	218.09	216.64	213.79	218.22	220.11	214.33	216.89	220.45	214.34	218.73	218.27	217.65	214.72	218.15	218.89	213.01	213.18	215.78	221.47	212.93	215.03	217.93	215.09	218.07	214.34	218.31	214.98	214.58	216.91	214.46	220.36	215.97	215.09	217.34	216.99	221.41	219.19	216.09	217.85	218.09	215.22	212.34	218.13	218.36	214.24	218.63	217.68	216.58
208.04	207.03	211.07	202.57	204.94	205.28	209.15	208.4	207.67	209.49	206.13	214.62	212.53	205.66	205.45	207.18	208.79	207.85	209.31	207.55	205.91	206.04	200.97	203.82	205.04	205.31	206.82	207.37	203.91	205.72	211.53	208.7	206.79	204.8	207.32	210.45	204.8	208.6	209.76	206.91	205.89	209.7	209.32	208.05	204.23	207.2	207.75	206.83	210.13	209.45
205.22	207.84	201.6	205.28	208.53	203.63	202.67	209.52	203.73	205.53	202.49	202.9	207.61	203.16	200.97	203.94	205.34	208.34	207.19	205.6	200.86	207.37	206.26	203.24	205.39	203.45	206.25	201.19	208.8	200.39	201.45	202.53	201.37	196.07	205.31	200.32	202.97	206.28	205.01	205.99	204.39	205.26	205.82	206.83	203.11	205.26	203.98	201.7	206.43	207.2
213.34	214.39	211.7	215.04	210.61	212.51	216.91	212.61	211.67	209.43	211.05	212.05	218.42	211.11	209.45	212.4	216.99	210.01	214.19	213.41	215.89	213.29	212.99	213.4	210.64	216.28	213.2	214.76	209.51	210.49	214.79	216.98	211.21	210.73	215.34	217.44	213.31	214.76	212.87	217.78	213.71	213.33	214.11	213.32	212.02	213.14	215.53	217.22	215.3	212.53
209.05	214.61	209.4	209.93	209.37	214.66	210.19	212.94	212.96	211.05	212.99	210.14	211.07	213.58	211.69	211.49	206.01	214.8	211.84	210.81	210.87	214.37	209.78	213.68	208.15	210.59	213.51	211.23	209.02	211.35	206.76	211.69	210.67	213.18	209.2	210.73	209.06	212.61	215.4	211.47	213.16	215.7	213.61	215.06	210.72	211.65	213.18	209.66	216.96	214.05
196.44	203.35	200.75	200.87	204.55	204.89	202.6	204.24	206.32	207.16	201.15	205.5	204.39	202.79	200.86	205.18	200.31	200.08	198.02	205.27	203.71	202.27	203.58	203	200.02	202.97	205.19	203.91	203.04	207.61	203.45	204.2	205.39	202.32	204.01	202.43	206.81	204.06	199.91	205.9	202.76	202.35	201.78	206.54	199.76	208.93	206.11	202.46	205.44	206.51
203.03	206.9	197.24	198.24	198.31	194.5	200.61	202.97	200.77	198.83	198.43	196.16	198.2	198.96	199.2	198.78	198.72	201.63	195.83	198.64	199.91	203.25	202.91	199.51	200.2	197.8	203.25	200.89	196.96	199.69	203.67	200.43	197.27	200.18	196.9	200.2	202.24	201.03	198.86	200.79	199.22	200.33	199.75	200.39	199.76	203.65	197.14	199.73	200.4	201.68
203.67	207.34	205.41	210.26	213.61	206.12	202.95	205.99	208.79	203.39	206.45	203.5	206.35	209.11	209.07	207.46	207.85	202.5	205.09	208.86	209.18	207.34	201.13	205.8	203.58	207.31	201.52	207.45	209.72	204.98	214.2	208.14	208.27	208.4	207.49	204.92	207.81	206.44	210.44	206.32	207.54	208.58	205.9	207.49	205.9	210.57	205.8	206.96	202.49	205.44
208.07	205.8	212.93	208.37	212.62	211.23	211.3	207.94	205.37	207.71	208.24	204.7	212.69	209.12	207.87	208.89	208.79	204.11	208.07	208.42	209.65	207.93	205.56	205.72	208.89	205.81	209.37	206.62	211.17	207.02	206.07	207.19	207.91	210.75	205.14	204.5	205.63	209.47	209.05	207.8	204.82	206.94	205.29	207.81	211.44	209.07	205.97	210.6	201.83	207.69
210.45	208.83	214.84	210.01	211.91	209.18	213.89	207.38	210.24	205.79	207.82	212.83	210.6	210.31	205.53	211.42	210.8	211	212.44	204.4	205.79	205.5	209.46	206.17	209.05	205.91	206.52	207.72	207.47	206.86	207.15	210.45	210.53	209.75	212.34	206.44	208.37	211.8	208.39	207.78	210.06	212.85	211.23	209.24	209.44	216.21	208.89	211.48	209.21	210.51
200.72	201.44	204.18	195.88	197.59	200.7	199.77	198.54	200.81	199.45	200.2	198.18	197.35	199.78	199.21	197.76	199.03	194.26	204.91	199.73	194.05	198.11	197.29	201.13	201.25	196.03	200.25	196.12	195.27	201.88	201.62	199.9	203.51	204.97	197.05	200.28	198.75	197.16	201.45	197.97	201.05	198.84	204.24	198.26	195.72	198.6	203.33	202.37	199.33	199
208.33	209.28	206.62	210.98	206.04	211.96	210.37	207.6	204.18	209.14	204.8	209.99	208.92	207.66	207.83	210.38	203.89	208.31	206.86	204.59	208.03	208.11	210.61	209.26	205.81	208.96	205.57	213.06	208.87	216.72	213.04	207.08	207.18	209.92	209.02	211.52	209.98	209.21	205.78	206.91	209.52	206.51	209.82	210.38	208.95	212.07	206.33	205.89	211.33	205.17
205.52	206.94	214.54	210.96	209.29	210.9	207.85	208.22	211.35	210.64	209.78	209.01	208.05	208.44	208.12	206.78	208.61	211.38	208.63	209.91	207.7	208.33	210.15	207.6	207.93	209.44	210.44	207.86	209.09	206.98	209.3	208.9	208.98	209.62	209.83	210.91	212.21	210.83	208.1	211.83	213.8	207.65	207.52	210.11	216.4	208.66	208.14	208.53	212.05	203.81
209.78	212.13	211.5	208.85	210.53	212.58	209.59	211.57	212.8	207.57	213.85	212.01	208.79	210.35	214.53	209.26	214.82	209.75	210.05	215.04	211.57	213.73	210.7	213.67	209.7	211.9	212.81	211.67	210.7	210.81	208.64	214.78	213.93	209.04	208.89	211.19	214.43	215.67	216.66	212.27	210.51	214.68	210.71	208.72	212.94	211.35	208.71	214.95	217.47	214.38
211.29	214.65	208.42	211.65	214.81	214.22	205.83	215.37	208.43	212.9	212.44	216.09	213.57	215.8	209.88	212.7	211.94	207.77	215.27	212.84	211.47	213.69	211.62	211.18	209.45	215.14	210.83	212.92	212.36	209.24	212.76	213.73	207.1	214.94	212.27	208.19	208.35	213.11	209.87	209.9	212.78	214.48	209.95	209.73	214.9	210.95	210.44	214.98	211.47	213.98
208.05	211.11	208.86	211.75	210.21	212.51	210.37	208.94	207.5	210.97	209.38	207.88	208.36	208.06	211.58	210.38	208.73	206.26	207.23	210.03	206.27	214.35	213.08	209.36	211.62	212.59	209.11	208.32	206.42	211.28	208.07	209.99	206.44	210.06	212	207.03	209.51	212.01	209.77	210.45	208.45	207.39	210.17	210.3	207.24	210.63	210.71	206.33	210.83	208.93
211.97	209.13	209.95	216.79	215.67	209.79	213.18	212.85	206.8	212.67	212.49	211.71	211.99	213.39	214	207.02	211.92	209.69	208.45	210.03	212.03	212.44	216.27	212.57	214.18	213.25	211.29	215.02	211.01	211.7	209.76	214.66	213.07	206.61	213.7	207.43	214.63	209.96	203.07	212.98	216.43	211.26	209.95	212.68	210.97	211.63	212.85	213.2	205.54	208.28
208.54	205.51	207.75	207.71	207.87	206.89	211.35	210.86	207.76	208.27	203.97	207.16	207.23	212.87	202.3	212.43	207.9	211.04	208.99	205.68	206.87	208.45	208.07	205.82	211.13	205.31	209.13	208.45	204.37	210.52	207.7	206.8	207.12	209.53	206.66	208	206.41	209.65	206.18	211.59	206.77	207.46	207.98	212.55	205.48	208.96	210.7	210.28	206.13	203.37
208.26	204.56	207.53	205.26	209.22	207.98	207.96	205.82	211.18	209.48	207.81	208.88	209.85	207.17	208.38	209.75	213.42	205.04	204.67	210.72	207.99	211.06	205.18	204.83	206.81	204.36	211.71	208.64	208.99	203.54	207.64	205.55	206.69	205.68	207.54	208.9	210.39	212.08	210.53	207.26	209.48	211.8	209.57	206.58	204.39	209.76	201.65	210.92	205.54	200.85
206.38	206.92	213.4	209.24	210.46	210.84	208.01	208.38	206.35	212.13	211.68	209.66	211.65	205.19	209.4	204.29	208.41	208.83	208.96	211.07	202.23	205.43	206.03	205.66	212.43	210.73	206.63	208.07	208.32	213.27	210.11	207.72	205.69	204.69	211.46	208.16	206.34	209.84	202.72	211.97	205.3	204.67	214.45	205.01	208.17	213.39	209.8	206.39	206.08	209.15
200.64	205.48	200.9	200.26	206.9	203.74	202.05	201.94	202.44	196.93	201.03	202.27	202.17	203.49	201.84	197.76	201.4	201.48	206.14	200.96	204.33	203.95	204.5	202.17	202.34	202.76	201.1	201.03	206.91	196.52	195.49	204.85	204.94	202.31	204.55	204.98	204.77	201.32	202.83	200.61	200.94	204.84	199.91	209.96	203.41	197.77	207.78	205.32	196.83	198.75
203.51	205.99	205.96	212.43	206.24	205.21	213.37	210.96	206.66	205.83	208.19	207.14	208.91	206.95	207.86	208.12	212.95	207.32	207.89	207.91	213.47	206.34	206.56	215.26	207.52	209.38	205.13	209.22	208.77	212.98	210.27	215.07	208.95	206.62	210.93	211.93	207.03	206.25	208.26	212.73	208.47	208.48	209.83	211.79	207.03	208.04	210.04	208.11	210.24	211.42
205.64	210.04	204.29	204.98	205.07	207.42	205.23	204.98	206.91	206.47	206.42	209.3	204.7	207.73	210.58	210.19	208.61	209.77	209.67	213.82	209.11	208.58	208.75	213.13	206.38	208.41	206.45	207.17	213.54	204.37	206.95	211.48	209.52	212.63	206.26	210.86	208.26	213.63	210.92	211.37	212.54	213.34	208.99	210.28	210.8	209.14	207.94	208.96	209.81	210.18
203.17	198.17	203.39	204.97	203.38	195.39	202.01	202.49	196.61	196.54	202.33	206.8	201.44	200.66	200.01	198.56	201.83	197.73	201.81	206.88	199	198.11	200.09	197.97	204.19	200.87	201.52	200.04	200.52	203.15	199.62	200.05	201.52	195.37	197.35	201.3	204.14	200.46	204.77	206.1	200.17	201.31	198.66	200.39	200.27	198.01	199.94	201.52	201.13	197.73
207.01	205.51	214.49	208.79	211.32	207.92	211.02	211.05	204.57	208.36	209.43	210.06	209.22	211.13	211.28	211.89	211.4	206.19	205.56	211.04	211.87	210.61	206.83	211.87	209.97	206.43	206.72	211.55	211.13	207.98	208.57	207.1	211.45	208.43	212.42	203.62	208.93	205.07	209.19	210.58	213.54	206.12	210.77	202.27	211.84	206.43	213.31	205.95	207.38	205.31
204.11	205.6	198.39	207.71	202.18	202.12	204.31	199.99	205.73	206.93	202.6	201.51	203.1	199.57	203.42	203.94	208.49	201.1	203.56	203.15	205.04	202.86	202.04	203.15	201.44	202.62	203.26	202.28	203.73	201.69	204.3	206.61	203.24	199.92	198.86	202.87	203.59	204.46	202.17	204.81	204.06	204.5	201.48	204.03	201.7	201.55	206.9	212.42	208.36	205.13
216.56	215.32	209.39	209.82	216.64	212.89	214.11	209.35	204.86	213.78	210.24	212.29	213.72	209.3	207.45	208.65	208.75	213.6	209.02	215.84	212.92	212.53	212.13	214.88	210.81	209.21	208.94	211.86	213.3	213.76	208.2	214.07	211.55	210.9	212.11	215.57	213.16	213.33	213.29	212.11	210.36	211.57	209.55	213.54	213.99	210.35	205.81	212.01	211.24	213.28
196.92	200.48	204.63	199.33	201.04	195.12	197.87	196.67	204.11	199.06	197.6	205.07	201.85	197.94	203.09	200.33	201.68	199.19	200.21	196.34	197.21	199.51	199.56	196.84	193.67	198.42	195.87	201.23	200.86	203.07	199.83	198.58	201.19	197.97	196.82	198.73	197	201.22	201.12	203.83	201.35	198.22	196.33	203.56	202.82	194.55	203.53	203.58	200.35	198.63
204.8	201.62	205.86	207.56	206.44	203.97	200.49	207.36	206.47	200.52	206.55	202.16	208.67	206.19	203.55	204.32	206.1	202.93	206.82	204.85	204.74	202.39	207.08	204.8	205.21	203.65	207.42	205.36	203.01	210	201.88	204.85	199.38	204.76	201.13	206.39	201.48	203.76	203.19	202.19	208.74	206.53	199.94	204.33	206.63	203.1	204.02	207.33	202.46	200.86
200.13	196	200.02	200.18	201.94	200.58	203.07	205.39	200.69	205.65	203.88	201.94	204.36	201.98	203.98	208.5	207.55	201.96	204.25	202.18	203.57	201.16	206.95	199.79	201.87	204.9	202.77	207.37	202.78	199.06	197.08	198.73	202.18	203.71	202.53	202.48	201.63	198.47	200.81	202.78	202.15	203.6	202.25	204.89	200.26	199.11	205.14	202.11	202.58	201.19
208.85	212.35	209.55	206.73	203.01	213.58	210.47	211.05	208.43	205.25	208.44	206.99	209.81	208.05	213.63	211.39	209.45	208.3	212.17	209.09	209.69	208.51	210.83	209.74	205.99	210.79	206.37	210.89	210.38	210.78	208.64	210.96	211.75	206.83	209.91	210.39	212.17	213.68	205	208.03	215.9	212.99	210.26	206	214.13	206.7	210.58	210.87	205.67	207.62
196.64	196.37	194.63	194.92	193.18	188.7	192.32	195.8	198.42	190.69	196.01	192.75	196.98	190.27	194.27	194.87	194.52	191.27	193.56	191.79	196.38	194.31	191.44	193.92	190.68	200.33	190.24	192.44	195.65	191.96	199.38	198.09	189.28	195.53	197.11	192.11	194.19	195.32	195.2	195.25	196.01	194.85	194.43	194.95	196.16	195.07	195.96	197.52	192.64	192.78
199.52	201.05	200.43	198.83	195.15	199.6	198.11	197.59	198.51	199.19	200.81	198.46	197.91	194.49	200.03	200.31	198.8	202.09	202.2	200.02	201.94	198.66	196.33	197.68	197.56	198.22	198.77	199.62	200.06	199.37	200.39	199.59	194.32	198.42	199.78	196.88	197.48	201.3	203.11	198.3	200.09	201.29	195.95	193.51	203.72	206.48	201	200.28	199.45	199.74
195.6	196.61	199.55	200.4	192.61	192.88	198.98	199.37	195.45	197.59	204.3	193.85	199.11	202.42	202.35	192.9	194.88	199.78	197.42	197.58	198.55	201.26	197.1	201.54	195.49	200.98	197.6	197.35	197.36	194.86	200.68	198.6	198.06	199	193.54	198.35	200.06	199.59	199.88	200.23	198.21	199.52	199.84	197.95	199.26	196.24	194.97	201.99	201.06	198.84
200.84	201.41	200.79	200.94	202.87	204.64	205.59	201.83	203.07	203.94	204.58	202.42	205.23	202.2	202.75	203.87	201.82	199.38	203.46	204.59	199.43	201.65	205.58	198.21	201.91	203.37	200.15	199.82	203.05	203	199.75	203.51	199.8	206.7	206.81	204.95	204.22	202.81	202.35	207.53	201.74	203	204.85	202.34	198.2	202.37	200.53	203.5	205.84	199.45
202.54	207.45	203.39	206.38	203.71	204.22	206.93	201.96	202.21	201.33	207.13	209.23	206.31	203.74	206.34	208.05	201.98	203.87	207.43	202.14	205.6	205.02	204.11	206.29	204.48	207.32	200.49	201.45	205.32	208.05	203.28	208.04	205.05	205.21	210.61	205.73	209.53	208.91	201.94	203.92	201.7	204.16	201.02	204.42	197.87	207.57	199.2	208.39	200.35	199.44
209.28	206.83	208.16	206.22	212.98	211.31	206.48	207.6	208.28	209.43	207.02	204	210.69	208.72	209.24	204.38	211.86	212.57	205.66	201.82	206.9	210.14	206.42	208.56	206.52	210.09	208.84	204.09	210.61	209.35	216.65	207.59	209.44	206.89	209.75	206.41	209.03	205.62	206.94	205.62	208.03	210.84	207.22	205.07	208.86	209.43	210.55	208.68	208.66	208.45
212.48	210.87	214.13	211.61	211.85	215.06	209.72	206.46	211.03	215.32	210.58	215.25	214.91	212.94	211.77	209.99	205.76	213.05	212.57	211.1	212.75	211.99	211.35	208.12	211.26	213.1	216.4	208.63	210.24	209.47	212.63	209.5	214.19	211.63	211.3	207.59	210.26	212.96	211.69	214.48	211.71	214.59	212.48	213.42	205.75	214.79	213.95	213.9	213.55	211.55
205.67	207.81	206.79	207.83	210.46	208.89	209.74	206.53	206.98	205.45	210.64	211.29	209.63	210.67	211.24	204.97	204.04	200.8	208.7	208.2	208.65	204.93	207.18	204.75	205.84	210.72	212.41	209.38	205.68	206.31	205.2	209.82	207.09	205.54	206.05	206.16	204.94	205.22	208.32	212.06	211.5	207.13	209.91	205.17	202.26	209.14	206.49	208.17	205.22	206.9
203.94	201.09	203.05	200.18	199.3	200.96	199.69	199.01	202.4	200.09	197.95	202.71	199.78	200.56	201.5	200.6	204.2	199.06	198.05	200.15	201.18	200.01	199.97	198.6	200.24	203.13	203.46	199.69	200.99	202.2	200.71	200.54	200.93	203.09	201.59	196.88	197.23	202.6	200.1	199.06	198.75	201.41	203.29	201.42	208.67	199.26	198.01	198.23	200.44	203.63
207.84	210.56	202.93	204.53	210.05	211.54	206.12	206.3	207.41	208.81	208.49	211.31	209.91	203.59	209.88	203.58	206.47	204.33	201.95	205.15	208.83	207.9	207.46	210.46	206.65	208.56	207.65	207.58	208.3	207.49	207.7	203.32	210.39	212.37	201.26	209.42	209.12	212.09	208.29	204.87	207.87	205.84	210.81	207.07	208.53	206.35	211.09	208.76	206.43	210.97
206.45	210.45	211.9	213.31	208.16	208.86	212.55	210.7	211.76	213.45	207.66	214.95	209.12	209.7	210.8	209.9	211.13	213.09	208.55	213.24	210.96	206.75	207.41	209.19	211.67	213.55	209.23	207.99	209.42	211.15	206.96	209.87	205.66	211.2	207.45	213.4	213.16	204.23	204.48	206.8	205.97	207.47	209	211.11	206.62	208.18	208.79	206.33	209.33	205.34
209.83	209.05	205.91	207.25	206.03	206.47	211.1	205.14	205.04	207.26	207.48	205.02	205.7	203.29	206.88	208.92	207.81	204.8	207.58	210.99	206.62	207.03	212.35	210.6	205.15	209.68	203.09	211.74	209.01	213.07	207.87	206.1	209.85	207.24	207.2	206.89	203.57	210.21	205.33	207.25	207.44	209.52	204.82	213.23	204.93	206.97	203.06	206.43	207.86	209.95
215.05	210.57	213.72	209.35	216.01	212.93	211.45	213.1	210.86	211.71	216.67	215.48	213.59	216.21	213.95	210.07	212.81	213.68	214.99	214.69	213.82	210.6	212.69	213.73	212.32	210.54	211.24	212.05	208.06	215.2	216.5	210.29	213.37	210.78	214.96	218.33	210.27	209.31	210.22	211.1	212.09	217.68	211.83	210.62	211.4	214.64	211.56	215.21	212.48	213.04
204.96	202.38	205.65	200.13	205.44	200.62	200.92	201.87	209.07	205.41	204.12	206.6	204.57	207.2	201.46	207.9	205.51	204.42	203.08	204.81	203.46	198.72	205.55	206.45	201.31	207.77	207.08	205.13	203.66	205.29	209.2	208.68	210.15	204.06	203.62	201.52	204.35	202.61	203.82	198.08	201.94	206.29	204.2	205.57	201.92	201.09	203.18	203.05	205.04	206.82
202.55	194.44	204.82	199.78	199.52	210.07	200.39	201.49	200.88	203.5	202.98	200.46	199.69	209.48	201.74	205.76	201.69	204.99	200.31	204.96	205.65	200	204.84	203.48	199.19	203.68	202.72	201.87	200.47	202.04	203.97	201.82	200.2	204.94	205.51	200.48	199.93	202.8	203.33	202.46	201.14	202.27	203.48	196.26	204.06	202.87	200.67	198.83	202.33	202.41
197.18	198.45	200.31	198.07	200.71	196.36	195.79	196.44	199.29	199.6	198.81	198.1	200.86	201.31	193.87	199.94	200.39	198.48	197.57	199.25	193.8	202.58	203.35	198.22	199.66	200.36	203.33	198.48	199.64	198.31	196.32	197.74	203.78	199.04	203.67	198.72	198.87	200.59	200	198.31	201.94	194.55	200.18	199.21	200.11	196.05	201.72	199.59	193.96	201.69
209.4	208.48	204.74	207.68	206.34	210.02	212	211.49	212.21	205.74	205.59	211.58	208.85	212.36	207.25	207.8	206.65	205.28	209.39	209.41	208.96	206.18	208.87	210.4	207.69	207.32	209.82	212.94	209.27	208.61	211.1	207.61	215.5	207.47	208.25	205.93	209.94	210.91	209.25	204.99	205.86	207.01	206.04	205.55	209.16	213.64	211.96	211.35	205.17	207.32
203.95	211.9	208.78	206.49	206.13	200.38	202.79	206.43	203.8	205	202.03	204.09	206.22	207.39	204.06	210.29	201.35	206.46	206	206.25	204	200.93	203.84	207.19	206.35	208.47	206	201	207.6	201.26	209.69	201.93	206.08	207.49	205.3	205.69	202.15	205.1	203.91	202.77	206.09	205.15	201.58	201.05	210.6	202.42	207.14	203.9	205.92	204.58
195.31	196.45	193.71	192.76	190.7	195.36	194.96	199.37	190.45	194.82	192.67	195.48	198.84	196.58	194.73	191.44	199.05	191.49	195.12	197.47	192.2	195.07	198.03	196.44	193.83	195.99	193.43	193.58	194.64	197.79	194.63	193.86	194.57	195.85	197.37	193.33	193.33	194.35	195.72	196.64	195.93	193.49	195.9	194.01	193.45	196.52	193.48	195.23	195.91	198.7
205.34	210.97	208.34	210.93	213.08	214.25	213.27	204.87	210.05	208.62	202.95	210.76	209.1	205.91	208.99	212.62	207.17	209.56	211.83	209.57	213.17	206.56	207.41	209.79	210.87	205.92	213.32	204.58	207.94	207.73	206.91	210.88	208.7	208.08	208.35	206.32	209.27	209.11	209.64	207.55	204.99	206.97	206.04	210.12	207.82	205.92	211.38	207.22	209.16	207.58
216.2	213.84	216.1	218.09	220.6	217.19	216	222.45	219.48	217.37	220.21	213.74	218.49	222.72	217.29	216.88	214.3	217.89	214.67	220.8	220.83	214.43	219.42	214.94	216.93	218.11	218.88	215.56	217.65	218.96	222.29	217.16	219.04	223.46	221.03	218.05	217.25	217.53	216.59	219.96	218.82	219.03	214.08	215.35	218.96	220.28	217	216.92	222.08	214.52
212.97	221.01	221.43	219.05	223.31	216.37	221.43	219.67	220.2	221.07	219.84	217.81	222.28	220.62	219.08	214.81	219.11	216.03	220.24	219.52	219.28	218.05	218.39	215.95	216.75	222.39	216.81	219.13	219.7	215.53	219.97	216.01	217.57	220.02	220.11	217.46	215.98	220.96	219.21	219.06	215.8	217.09	215.31	212.74	220.2	222.85	217.31	214.98	215.45	215.39
196.58	196.24	196.83	201.39	196.55	200.16	190.56	200.1	201.79	200.57	195.13	199.91	193.77	201.48	202.05	201.28	197.09	204.27	201.57	202.54	193.57	200.45	200.18	199	201.26	198.53	199.59	199.32	198.87	198.72	199.75	199.98	196.23	197.47	199.08	196.55	195.24	197.01	196.34	200.6	202.79	198.87	199.69	201.78	199.68	202.62	202.07	199	197.64	201.04
209.3	211.01	207.13	209.61	209.84	211.71	209.89	210.63	207.92	206.92	212.53	208.13	210.65	212.37	208.75	212.7	208.28	210	206.44	208.81	211.12	205.47	206.88	207.46	208.04	208.33	204.11	209.2	206.99	211.88	209.12	209.73	207.48	206.85	210.06	210.77	206.38	206.25	207.63	207.16	210.82	205.77	217.17	206.24	207.81	211.85	205.57	210.07	210.04	206.44
212.75	207.43	207.04	204.91	213.83	209.26	212.01	207.03	207.58	211.4	207.07	210.24	209.56	207.57	205.57	209.84	205.83	207.77	208.92	207.11	209.9	207.08	208.69	209.26	207.94	210.68	204.38	209.78	209.91	205.46	214.02	207.31	208.33	209.69	211.97	209.66	212.31	210.38	210.44	211.4	214.86	209.3	208.95	213.48	212.4	209.43	206.39	205.26	210.12	214.82
211.28	211.49	210.35	211.69	212.01	211.2	215.34	213.01	212.39	211	211.79	212.37	214.34	215.9	212.85	212.01	210.34	214.98	212.5	211.9	209.27	213.86	214.88	211.9	214.5	210.69	211.22	206.37	210.75	210.2	207.85	211.38	208.06	213.06	212.12	212.25	211.27	213.33	213.33	211.44	207.06	212.5	212	209.63	211.37	213.43	212.27	211.39	212.05	204.08
198.62	196.83	199.83	204.15	205.44	205.96	199.35	198.35	201.15	200.82	201.41	204.89	203.06	202.03	195.54	204.19	204.24	202.08	203.43	200.55	202.43	203.8	198.6	199.34	204.58	203.16	199.92	204.16	200.47	199.94	201.87	204.5	202.47	201.33	203.96	205.13	199.34	201.72	201.76	202.35	201.52	200.95	204.36	200.46	200.99	199.52	198.78	195.47	196.56	203.47
205.67	203.52	202.85	206.71	205.7	204.63	204.37	201.39	203.15	203.3	203.33	200.28	205.71	199.5	199.84	203.71	200.35	201.17	205.12	206.38	198.84	203.32	203.56	208.03	204.7	201.47	198.81	208.32	205.58	201.91	200.85	206.42	203.27	196.96	197.57	206.56	202.55	198.87	202.6	204.3	203.83	205.13	204.17	204.21	201.39	204.53	203.32	202.71	196.04	202.64
207.99	208.73	204.69	205.96	208.41	209.71	206.02	209.33	206.5	205.95	208.47	211.89	205.82	208.03	209.35	205.57	209.48	210.68	206.61	206.65	211.08	205.13	202.93	209.58	210.58	208.6	211.12	206.01	209.15	207.17	206.81	209.46	210.69	208.63	212.87	207.09	201.04	213.64	207.27	204.96	207.8	209.59	207.34	209.23	208.34	206.3	205.86	206.62	204.32	209.92
213.65	214.26	210.14	212.69	209.14	209.45	210.31	209.58	214.54	216.67	207.12	207.11	205.68	216.07	213.17	214.29	215.04	213.88	211.44	213.74	216.99	217.71	210.65	213.05	211.76	213.94	213.62	214.45	216.46	213.69	216.02	207.25	212.68	210.64	214.82	215.21	216.02	215.41	213.91	215.35	211.75	215.75	214	211.01	208.62	211.73	209.29	210.5	210.92	211.81
204.34	204.98	201.31	202.63	206.16	205.39	206.23	202.13	201.33	202.59	198.41	208.92	205.2	203.15	202.31	205.23	202.83	207.9	206.14	208.81	198.96	202.63	204.48	204.5	207.46	202.02	207.36	203.41	207.33	205.07	204.46	204.73	201.93	203.49	209.44	206.11	205.38	203.4	203.7	203.91	203.75	202.84	203	201.33	204.69	201.85	203.18	202.72	207.05	205.3
205.3	206.18	201.18	203.78	209.16	206.16	204.5	205.94	203.49	204.56	206.81	202.13	208.9	201.98	199.68	206.19	204.97	201.61	207.32	205.26	207.32	203.35	207.86	208.97	212.57	206.78	205.43	203.72	208.16	205.97	203.11	209.85	208.16	204.77	206.42	209.08	207.96	210.29	203.39	210.59	209.1	206.85	206.41	211.31	202.22	205.16	206.1	203.35	201.27	205.74
203.25	203.17	201.74	202.53	200.83	203.66	199.23	200.46	198.9	205.74	203.57	199.78	200.44	201.13	200.03	204.12	198.62	203.24	203.96	200.02	202.26	208.07	207.14	199.36	208.18	203.57	204.66	201.57	201.63	207.69	201.54	199.31	199.42	202.29	203.49	197.71	201.71	196.78	199.65	203.61	201.84	203.5	202.79	199	198.34	198.56	199.73	200.79	202.24	204.44
201.98	204.54	200.43	200.69	200.24	201.53	202.91	206.32	203.53	200.83	201.83	202.85	200.24	200.38	203.31	201.83	205.57	203.39	200.2	201.21	206.26	199.81	200.62	208.67	200.24	201.4	201.01	207.17	201.79	202.27	200.81	202.39	204.48	203.84	206.17	206.02	201.07	199.48	203.17	203.6	203.72	204.37	203.08	208.07	205.91	202.63	200.75	202.4	206.06	206.26
218.86	213.6	215.81	221.94	222.51	214.22	220.37	218.93	221.64	217.1	216.52	216.99	221.52	219.78	216.63	221.93	219.16	218.28	218.36	221.8	212.6	220.62	219.42	214.72	218.06	213.12	219.82	220.01	221.11	221.75	221.14	212.24	215.98	217.19	215.45	223.53	216.27	219.21	221.66	218.89	216.3	216.6	223.59	216.63	218.07	214.32	218.28	216.47	217.98	219.14
203.14	206.27	205.97	206.17	201.85	203.53	205.97	200.2	200.31	200.44	204.84	202.96	206.9	205.89	207.28	203.81	200.54	205.24	202.62	204.03	207.16	203.17	207.31	205.9	198.53	204.48	200.65	203.41	210.51	203.63	201.61	206.99	207.24	199.48	203.63	202.25	204.46	203.93	199.21	204.61	202.75	203.89	206.18	206.29	202.95	200.16	202.69	200	197.44	201.67
197.77	199.7	201.6	199.68	198.76	200.21	195.36	202.55	201.2	202.54	203.54	199.64	197.32	201.28	203.37	201.61	198.85	197.67	204.17	204.38	199.24	199.4	197	201.61	201.96	195.42	199.48	198.13	199.98	193.68	201.13	198.66	199.97	199.07	200.92	198.35	197.55	199.37	200.33	199.79	199.15	197.24	201.54	203.89	204.38	203.19	199.5	198.42	197.08	201.37
198.25	205.88	199.08	199.93	200.36	199.53	201.38	196.34	198.96	198.73	197.98	200.77	201.09	206.77	204.52	203.2	201.74	200.64	199.64	199.29	193.79	202.79	202.53	194.8	198.76	198.76	195.55	203.64	198.09	204.6	196.59	201.61	199.44	197.09	200.46	198.89	200.3	194.95	197.33	199.56	204.89	199.51	197.71	203.27	203.6	197.89	193.92	199.13	203.97	195.96
214.59	217.77	214.43	216.78	217.11	212.67	211.3	214.88	215	215.27	212.39	210.1	214.03	211.41	215.48	220.56	210.65	211.44	214.7	217.88	214.38	214.39	212.28	215.63	216.94	216.85	215.4	217.92	212.38	207.6	213.9	214.15	215.36	212.32	212.9	214.66	212.74	212.82	216.57	213.72	219.38	214.19	213.11	215.65	215.54	216.95	214.8	214.53	215.33	218.77
204.28	198.02	200.84	204.65	203.52	207.58	203.18	202.18	200.39	201.81	198.57	203.77	203.87	200.34	207.74	201.98	200.11	203.21	202.39	206.5	205.76	205.01	202.34	202.24	203.41	205.77	208.15	202.76	205.87	203.87	202.97	204.54	201.96	199.36	208.3	200.72	204.56	204.66	200.96	201.87	205.6	206.1	205.84	206.13	206.2	205.05	201.67	201.99	205.08	200.58
204.46	207.18	208.4	211.01	210.42	208.66	207.4	211.99	204.78	208.58	212.21	206.89	207.95	207.59	209.06	207.19	209.34	210.83	204.94	212.84	206.67	203.42	210.56	209.47	206.8	209.52	215.04	208.04	207.68	209.65	204.81	209.46	206.23	206	206.21	209.27	214.19	208.12	212.13	206.1	208.32	205.84	212.7	210.19	211.08	211.7	204.74	206.06	204.67	210.72
201.57	201.91	202.93	208.85	204.26	208.01	201.59	205.84	203.61	200.63	202.89	203.73	203.56	204.59	207.25	202.52	207.94	210.33	205.13	203.52	200.53	197.76	202.89	206.39	199.61	204.03	206.38	202.33	206.93	204.67	207.98	205.81	201.29	202.45	200.41	200.99	203.69	204.33	203.5	201.91	203.13	202.33	204.26	206.16	207.37	202.41	201.69	207.11	202.57	208.27
203.78	200.02	200.16	206.15	203.36	202.59	199.8	203.47	205.43	201.04	200.5	202.26	201.84	205.52	204.77	203.1	201.49	203.19	202.99	201.65	203.22	202.63	199.72	202.58	201.06	203.38	201.15	202.85	196.49	203.83	201.38	204.92	201.35	200.83	205.18	205.62	197.78	202.74	205.1	201.41	198.59	200.83	202.13	199.83	201.63	205.53	205.93	202.07	200.63	206.75
208.92	208.26	205.07	205.66	206.02	209.9	207.8	205.32	204.09	209.08	208.51	211.75	204.97	204.31	205.07	206.11	207.84	207.64	205.77	205.7	211.74	204.35	211.1	213.05	204.44	207.36	208.4	208.1	208.62	207.67	207.83	208.6	208.81	208.74	210.59	203.68	210.38	210.99	210.12	206.43	205.69	207.98	208.71	206.29	208	206.85	210.13	211.15	210.02	209.06
203.78	201.01	198.27	197.38	200.32	202.5	201.45	200.68	196.49	195.55	201.49	197.75	202.91	200.3	198.61	195.52	199.62	195.34	203.72	201.28	202.44	203.7	203.37	200.39	198.93	197.14	202.51	199.94	201.92	201.21	199.55	200.45	199.81	199.15	199.3	202.23	199.49	198.62	198.7	198.55	199.72	200.76	201.02	198.3	196.94	200.05	206.9	205.04	199.6	203.89
208.61	207.7	207.62	211.79	209.5	210.43	208.31	210.48	208.82	209.99	208.09	206.97	209.5	213.07	209.94	213.71	209.43	210.41	208.09	205.72	211.79	212.39	209.03	206.47	210.38	207.94	204.52	212.03	209.39	209.94	205.36	209.87	208.39	204.32	206.19	210.3	208.08	207	208.68	205.13	211.07	206.04	208.82	210.03	206.89	210.55	209.04	207.13	209.57	210.28
202.7	202.18	206.25	204.41	202.63	202.81	205.48	204.62	207.3	201.12	203.73	204.62	200.21	202.73	209.2	200.2	203.36	204.02	200.47	207.81	202.34	202.92	202.22	202.78	204.49	205.34	203.09	201.52	206.13	203.99	201.92	202.9	203.74	202.97	198	202.92	201.39	202.2	205.07	203.66	203.54	208.19	203.79	204.2	201.54	203.8	205.67	208.41	201.63	205.4
210.77	207.3	208.14	208.22	205.67	213.31	212.48	209.12	209.29	206.7	211.7	207.5	211.26	207.29	207.03	208.6	207.51	205.73	214.43	205.57	210.85	212.12	203.91	208.55	210.55	207.89	209.65	208.31	211.92	209.38	205.77	210.81	211.59	208.7	208.02	211.09	207.41	207.05	204.13	208.63	206.76	213.11	209.29	210.31	208.14	205.1	209.91	207.78	207.72	203.88
220.82	213.84	214.1	215.84	212.82	217.49	211.21	214	210.4	213.5	211.73	212.51	211.89	212.52	209.39	212.09	217.45	217.06	213.97	214.17	210.91	212.01	212.88	218.84	214.15	210.67	218.11	214.86	215.66	212.48	212.67	210.05	213.84	215.36	216.99	214.45	215.78	213.3	215.76	216.53	215.1	211.76	212.41	209.28	214.39	209.94	214.99	211.18	213.25	213.6
200.85	201.35	200.05	198.1	203.22	205.92	203.27	206.27	203.34	199.54	202.37	207.45	202.35	200.67	202.2	200.42	205.43	204.46	199.89	201.89	200.41	204.9	202.58	199.48	202	201.12	205.12	200.72	200.38	204.62	199.36	201.59	200.79	209.6	204.14	204.48	201.72	200.34	200.79	203.1	198.83	202.53	203.22	203.07	200.71	200.49	203.77	198.93	204.14	200.87
202.39	204.67	204.91	203.17	206.63	203.07	207.03	205.23	207.03	203.31	202.15	209.46	206.96	207.32	206.61	206.8	208	207.41	205.67	209.32	202.3	205.69	208.04	206.9	205.29	206.99	207.94	209.63	207.29	208.35	206.89	202.93	209.82	203.78	204.42	207.4	207.68	206	207	205.99	209.06	207.54	200.44	205.66	208.4	207.26	203.45	205.93	207.47	208.31
218.5	211.84	216.97	210.26	212.03	212.13	217.98	217.26	209.21	210.65	211.56	214.82	210.54	214.66	208.21	211.52	214.64	217.77	212.17	216.64	215.41	210.62	215.05	217	213.72	216.81	211.88	212.88	213.51	211.05	212.4	212.76	214.25	211.46	211.37	208.96	210.79	209.24	215.6	216.55	215.22	215.09	211.79	220.34	212.6	213.34	213.44	216.29	213.24	210.88
206.3	205.96	211.32	207.68	211.99	204.75	207.33	210.39	207.89	209.42	208.05	211.43	209.33	208.1	209.92	212.23	209.82	207.06	207.1	209.84	210.85	210.19	209.85	209.54	209.44	209.87	210.14	204.75	204.4	210.73	209.86	211.15	211.06	206.54	205.32	209.86	209.7	208.91	209.57	212.44	210.82	208.31	204.42	206.33	208.99	208.91	209.74	211.13	206.82	208.16
213.55	207.8	209.61	202.68	206.71	209.48	208.5	210.4	207.81	206.66	207.9	211.09	209.22	208.37	207.16	206.58	205.04	207.96	207.09	204.12	212.88	208.03	210.51	210.32	208.16	208.19	211.84	211.4	210.96	208.97	212.44	213.9	211.51	210.11	209.59	213.45	215.35	207.5	211.31	205.53	208.25	206.47	209.28	205.89	208.64	207.35	211.53	209.83	209.26	205.94
208.61	206.3	203.25	208.59	207.06	208.45	208.56	210.94	209.64	207.61	204.74	207.54	206.9	209.36	202.42	203.02	211.42	213.57	208.23	203.02	208.97	209.38	205.82	206.92	208.63	210.84	209.42	202.7	206.45	207.76	206.85	209.86	211.06	206.31	208.58	207.82	207.72	208.59	207.43	206.37	207.07	203.36	205.23	206.54	205.71	206.62	201.91	205.78	207.87	205.77
201.95	203.25	204.19	205.45	200.77	201.85	205.39	209.86	200.46	202.97	204.07	199.98	204.5	200.34	201.75	204	204.42	204.62	209.46	205.58	199.37	201.07	202.65	201.49	201.75	199.05	201.03	206.42	207.51	206.57	200.81	202.31	202.66	207.24	204.07	204.07	204.3	201.13	203.24	203.01	208.57	202.49	203.57	203.6	199.72	200.74	206.79	202.55	196.56	203.76
203.23	203.25	201.44	209.93	206.7	203.89	203.39	208.9	204.83	203.78	206.35	199.41	206.83	204.37	201.25	202.97	206.33	207.26	206.76	203.46	206.75	207.09	201.99	205.49	209.64	202.73	205.03	204.49	204.79	203.54	207.55	207.38	209.09	202.23	206.82	207.74	204.69	207.37	204.14	204.99	204.08	203.14	203.81	208.41	205.46	203.86	205.73	205.87	203.29	202.99
210.43	212.03	213.01	212.58	213.28	212.49	212.3	211.43	213.07	214.48	210.87	212	210.54	210.22	211.25	215.42	213.74	211.29	212.12	217.1	213.98	210.94	210.43	211.58	212.2	213.97	212.21	213.28	210.16	213.41	211.12	212.1	218.04	217.46	213.68	212.35	212.17	216.03	211.5	215.56	214.26	214.62	214.14	211.9	208.77	211.81	214.55	210.89	212.89	211.98
203.74	205.36	202.33	202.58	203.93	199.79	203.51	202.38	199.38	201.28	201.74	200.45	202	203.68	203.56	198.24	204.82	203.74	205.34	200.86	204.57	203.29	198.27	198.09	199.95	205.66	203.16	201.23	199.86	202.33	204.04	202.88	204.66	205.18	202.66	202.9	199.93	203.49	199.54	201.21	205.18	202.02	200.5	206	200.59	201.54	206.76	201.15	199.35	203.45
205.2	205.75	199.3	203.91	208.51	201.57	202.84	202.94	202.48	201.37	201.35	206.29	203.79	204.52	200.93	202.61	202.8	202.92	206.19	200.43	203.69	203.52	201.58	202.52	206.91	200.74	205.02	202.96	204.55	205.42	200.98	202.33	209.19	203.15	203.33	204.7	203.46	199.59	202.15	201.51	205.95	206.11	201.02	205.19	204.19	205.85	201.39	208	203.35	205.38
209.92	209.18	208.64	204.69	209.07	211.24	208.97	208.76	212.56	211.14	211.53	206.62	209.04	208.75	210.86	205.77	207.73	208.83	210.49	210.66	213.86	208.42	206.23	206.73	214.51	208.8	204.44	210.35	212.23	213.15	213.91	215.04	212.35	206.73	211.3	209.16	206.5	209.9	209.74	212.43	208.08	205.9	205.52	207.82	209.14	207.07	203.96	206.98	210.29	213.48
204.33	204.97	207.38	201.01	201.31	205.53	204.99	203.41	200.98	207.16	206.96	204.39	204.5	201.08	203.65	200.62	201.75	204.88	205.59	203	201.46	200.45	203.4	205.13	203.16	209.53	200.89	201.98	204.59	201.25	203.32	203.57	207.81	207.67	203.23	199.53	201.64	207.25	203.17	201.96	207.51	205.02	203.55	201.58	201.03	203.89	201.27	202.56	200.02	205.78
211.17	217.81	212.99	208.29	212.86	210.95	214.12	208.81	211.46	211.89	218.97	212.54	212.42	209.87	212.26	212.78	211.2	212.58	214.02	212.77	212.17	212	214.4	213.9	209.73	208.91	215.43	209.4	214.46	211.16	212.92	208.9	209.45	212.94	211.46	210.87	216.53	216.1	207.69	216.49	212.43	218.69	216.21	209.33	213.48	213.08	213.77	211.32	210.92	210.45
199.1	200.46	205.19	200.75	204.1	199.13	200.31	199.19	198.39	201.53	204.53	198.28	196.31	198.56	199.55	201.17	199.5	199.18	200.34	201.15	197.42	199.43	199.4	203.1	200.47	201.13	195.47	201.63	199.44	199.45	201.2	200.59	203.21	201.95	204.57	199.58	198.92	203.24	198.68	203.05	200.2	198.71	196.26	199.35	200.96	203.04	202.17	194.71	202.72	203.5
209.23	200.22	206.81	204.09	200.69	205.73	206.82	203.25	205.06	205.35	204.26	206.54	204.18	201.86	201.91	202.97	203.98	203.57	200.45	198.01	199.03	203.38	204.65	200.52	202.94	207.58	198.96	204.14	203.47	200.72	203.27	201.48	204.99	199.33	201.65	205.39	205.08	211.15	206.62	199.48	202.13	200.87	202.92	204.53	203	204.99	202.22	200.85	197.78	205.54
200.66	200.14	199.61	204.27	205.96	205.08	204.98	204.58	201.23	204.97	205.16	203.83	202.19	205.59	202.43	205.31	198.09	203.02	206.5	206.97	204.01	202.56	201.09	208.14	202.51	205.79	201.73	204.79	205.28	202.76	201.24	204.46	202.23	201.32	205.31	197.68	202.85	202.83	201.69	202.36	202.53	203.83	200.05	204.61	204.42	206.51	201.85	202.98	201.14	199.2
209.23	209.4	207.49	210.53	214.54	215.12	218.37	212.35	213.21	213.53	212.5	210.96	213.49	215.91	210.35	215.62	214.61	209.72	211.49	212.8	212.3	211.27	217.05	209.74	214.83	209.05	210.93	211.74	205.05	211.25	209.19	212.32	210.41	213.67	211.54	212.48	212.55	212.54	209.89	214.79	214.88	215.39	217.7	211.7	213.67	211.67	211.43	214.41	211.43	213.74
209.72	208.07	206.88	209.47	207.78	210.89	204.82	212.1	208.05	203.1	211.76	209.33	204.48	206.03	215.3	210.43	212.9	213.43	211.31	210.29	206.76	207.96	209.34	207.99	205.92	205.84	210.18	210.88	205.11	211.33	210.56	214.36	208.98	209.47	203.91	207.29	213.57	209.08	212	209.71	207.09	212.62	208.16	212.79	209.42	210.81	207.63	209.53	210.15	207.7
204.43	203.66	204.31	203.65	203.51	204.23	205.71	205.56	206.19	202.55	202.82	205.6	202.12	198.94	205.06	205.7	203.46	202.79	200.97	201.75	202.51	200.23	201.02	198.33	205.61	203.46	201.81	202.94	204.42	198.55	205.14	203.92	204.59	204.17	203.7	204.81	199.45	203.84	202.13	205.93	199.39	204.41	204.39	204.56	205.86	208.58	203	208.58	200.55	208.71
202.97	207.24	199.29	207.14	203.77	204.98	205.18	205.45	199.67	203.52	205.11	205.4	204.8	203.42	208.01	203.71	207.86	204.66	206.98	209.34	202.14	203.26	206.24	206.3	204.13	204.48	207.14	207.21	208.96	204.8	202.57	203.48	199.6	201.81	201.82	202.61	205.01	206.42	203.75	206.08	205.14	203.11	200.51	206.85	207.59	201.35	202.29	204.23	204.82	200.48
207.07	212.19	205.41	209.75	207.53	210.19	207.8	210.24	205.53	207.97	211.39	203.82	208.16	207.29	210.87	206.97	206.49	202.39	209.3	207.22	207.39	206.5	208.46	205.98	211.2	211.75	208.82	202.1	205.2	208.12	203.27	211.01	205.67	207.55	204.58	211.06	212.13	205.34	209.9	207.65	208.46	210.39	206.85	207.77	203.24	207.83	209.6	206.67	207.13	207.25
207.78	205.52	201.91	201.79	205.86	201.01	205.2	203.92	198.78	201.24	203.75	203.25	202.33	201.17	204.76	204.71	201.24	204.66	200.56	201.84	201.79	205.87	205.91	202.33	204.22	207.14	205.3	205.56	202.08	201.72	203.9	202.83	205.96	203.08	201.72	203.54	203.12	206.73	201.13	206.44	204.63	207.09	207.93	202.95	206.96	203.44	204.04	205.83	199.45	207.19
210.37	209.14	207.72	215.04	208.26	209.26	210.53	210.41	210.38	214.57	207.03	209.24	206.29	210.66	204.6	210.15	210.25	206.82	206.4	206.13	214.83	207.99	207.26	212.69	210.68	203.22	208.64	209.06	213.24	207.02	210.4	209.38	210.09	212.31	209.16	209.13	213.81	211.27	216.83	208.7	210.21	209.72	213.78	209.7	209.02	205.48	206.12	210.36	210.23	209.64
199.41	192.96	195.33	196.07	197.1	196.01	193.99	196.35	195.8	194.32	194.91	194.86	193.8	201.09	194.15	198.11	193.76	198.01	197.16	190.32	198.62	195.75	199.14	194.57	195.07	194.43	194.16	190.92	195.38	194.8	192.23	198.27	195.38	197.38	193.77	199.27	195.49	193.27	200.16	198.34	197.64	199.69	196.3	189.68	195.13	197.53	198.41	194.26	197.42	196.57
204.11	206.67	207.97	205.31	208.36	204.69	202.44	207.13	202.67	210.49	212.66	201.61	205.46	204.26	204.99	208.11	201.24	206.18	204.46	202.19	206.85	208.76	205.55	209.27	206.75	209.53	203.79	203.63	207.55	204.24	212.39	201.1	207.03	203.38	206.83	207.63	207.3	207.07	206.68	208.58	209.17	210.42	205.31	207	207.59	206.29	207.19	204.8	206.56	204.74
203.09	202.45	198.17	197.5	198.14	200.18	198.23	199.27	197.02	198.23	200.48	203.61	202.22	197.8	195.18	195.72	201.51	200.27	196.61	203.15	199.99	200.57	196.92	193.44	198.2	203.54	197.93	196.71	197.66	197.86	199.19	201.92	198.57	196.23	195.04	201.98	202.09	199.74	201.08	201.09	199.66	203.75	199.96	198.75	199.04	201.03	199.69	200.34	195.61	198.56
211.87	206.77	208.65	207.49	210.09	206.18	203.12	208.23	208.42	213.06	205.95	207.45	207.27	209.01	209.32	205.02	209.76	208.7	208.07	210.04	211.46	207.65	205.34	208.54	209.67	206.59	210.66	203.56	202.26	208.66	210.95	209.83	207.94	210.72	209.39	204.48	211	214.88	207.27	209.32	208.47	213.38	209.41	207.28	201.59	212.91	210.29	206.21	213.31	207.42
214.55	213.72	215.98	207.78	212.86	207.99	213.14	216.41	214.46	209.75	210.77	213.74	211.05	212.06	213.01	213.72	206.74	210.74	210.91	209.3	216.36	211.59	212.37	216.12	213.89	209	209.16	208.55	213.09	211.93	209.91	212.53	208.57	211.73	207.32	212.19	207.66	214.17	207.08	209.55	209.6	207.87	211.19	211.11	213.45	206.36	218.05	207.99	215.33	211.52
200.06	201.5	195.38	195.33	197.47	202.24	197.97	203.43	200.63	196.03	201.37	200.08	196.31	196.45	202.08	196.47	200.29	205.53	199.9	198.3	200.85	197.54	202.33	203.82	202.41	201.92	198.7	196.88	202.3	203.9	200.11	198.32	202.81	200.67	194.92	196.99	202.82	202.3	200.17	198.17	200.47	198.18	197.69	198.54	198.85	201.03	200.13	200.67	200.65	205.01
203.03	200.6	206.74	198.93	197.65	197.8	199.83	200.9	196.91	201.37	199.75	195.79	196.7	198.8	194.8	198.24	202.77	199.75	202.92	198.25	196.66	199.33	197.15	203.34	196.67	198.27	200.22	198.28	201.8	197.77	199.2	196.79	199.76	197.74	198.54	194.63	196.94	197.59	197.32	195.38	197.72	197.48	196.41	198.77	197.72	196.23	197.69	197.63	197.91	196.55
201.52	199.18	198.96	197.32	202.42	201.73	200.42	193.34	197.18	197.66	202.11	199.68	200.44	195.73	198.22	196.81	200.25	201.96	202.3	198.43	202.93	204.29	200.9	197.91	204.99	200.39	199	199.17	200.61	205.64	198.2	197.58	201.44	211.25	199.5	199.56	198.79	201.93	199.31	200.17	200.62	198.79	201.56	201.68	197.57	197.71	200.33	202.03	199.45	202.91
204.65	206.33	206.24	204.68	210.33	210.52	207.89	205.33	206.89	205.25	203.07	207.41	210.28	206.85	206.99	208.89	211.28	207.48	206.21	209.56	211.45	207.06	209.52	206.23	204.64	210.59	201.47	207.77	209.63	205.47	211.75	208.26	205.77	209.03	210.25	208.84	208.89	210.69	205.43	209.58	209.18	210.45	207.99	208.65	204.06	208.9	206.84	210.73	208.36	205.4
207.69	207.69	207.59	210.09	201.93	207.54	205.87	206.87	208.13	206.58	210.87	205.19	210.23	206.36	205.83	208.26	207.52	204.66	203.53	204.93	208.99	205.58	207.12	203.75	204.23	207.43	212.88	208.7	203.55	213.1	207.94	206.77	207.53	205.78	209.19	206.95	210.3	209.37	208.92	209.93	205.86	203.56	211.68	205.92	206.43	204.01	207.53	208.34	206.18	207.42
197.14	194.88	197.36	196.01	196.49	196.62	200.88	199.15	194.33	198.22	195.3	196.24	202.32	197.34	198.94	200.13	197.68	197.94	198.3	201.2	200.34	197.26	200.17	197.9	196.67	199.24	198.27	195.81	196.15	199.09	193.42	198.99	201.56	197.06	199.74	195.71	197.48	198.79	200.41	199.82	195.93	198.15	192.08	200.45	197.29	197.27	199.28	196.89	199.16	195.6
214.97	213.82	213.8	209.18	210.39	209.27	214.74	208.57	214.96	211.2	214.94	213.07	214.04	209.53	213.05	214.12	210.37	215.34	211.42	213.15	213.01	209.97	206.62	210.64	209.52	210.34	209.32	208.36	211.07	207.85	208.07	214.76	207.97	207.47	213.86	204.48	211.6	211.25	208.18	209.98	210.46	210.24	208.43	215.2	210.75	210.5	207.02	214.53	209.03	211.55
207.16	206.5	204.68	207.86	205.84	208.64	206.29	207.05	206.81	210.21	207.38	206.65	210.63	205.35	208.19	205.08	206.16	209.89	210.3	209.18	208.4	202	211.75	204.44	209.41	210.22	209.53	208.92	204.54	208.76	210.3	206.65	207.18	210.39	206.66	210.64	210.68	208.86	206.05	207.87	209.88	208.43	209.54	210.36	209.15	205.84	203.06	211.79	207.3	208.7
209.78	213.17	206.23	210.77	210.36	207.76	210.4	210.73	210.9	211.06	208.96	207.54	207.41	208.27	206.64	212.35	204.28	210.45	209.79	206.25	209.38	208.58	206.29	212.84	208.3	205.52	205.38	204.73	211.06	212.57	214	204.9	205.35	208.22	211.82	208.37	212.21	214.79	211.83	206.9	210.91	208.14	208.49	210.06	209.95	208.35	209.66	206.04	211.83	213.64
204.3	204.82	207.56	204.64	202.86	206.28	206.62	209.71	205.74	201.52	200.56	210.18	203.74	207.38	204.21	210.55	208.94	205.19	206.07	205.24	205.77	204.8	205.99	204.06	210.02	205.75	206.34	201.54	202.04	201.68	207.5	205.29	206.68	203.13	204.76	207.29	203.02	204.16	204.83	206.74	208.33	200.3	204.14	200.14	206.61	206.45	203.05	201.6	208.45	208.81
203.11	204.23	201.15	197.36	195.62	205.6	202.86	203.63	203	199.38	202.09	200.67	200.77	206.66	199.62	200.5	200.82	207.08	201.77	203.91	201.96	201.96	201.53	199.36	201.84	203.92	202.77	200.44	203.15	202.14	199.81	203.89	204.33	203.62	207.26	206.46	196.96	203.83	201.32	202.72	205.95	205.64	201.06	199.61	207.64	202.67	198.87	203.1	205.56	202.87
206.64	209.61	209.18	213.19	209.93	212.09	209.72	208.14	212.26	207.44	212.06	209.44	206.16	206.95	211.92	213.81	207.4	217.87	212.01	205.9	213.19	208.85	205.7	213.62	210	211.24	207.47	206.96	210.03	203.9	212.12	209.65	208.24	212.23	209.19	206.86	214.51	208.34	214.55	206.93	214.28	211.25	210.46	211.2	211.2	208.73	211.88	204.18	206.35	213.14
203.67	205.7	205.03	210.27	208.67	207.3	208.12	208.89	205.42	211.82	207.97	206.58	207.61	207.33	208.22	201.11	208.8	205.81	208.06	206.79	204.91	203.99	216.81	206.88	207.57	211.48	206.28	210.55	212.57	205.45	208.99	208.65	204.35	205.64	208.01	206.67	207.93	206.17	208.76	203.29	202.84	206.89	204.88	207.64	207.2	210.99	209.75	205.31	207.97	208.25
203.83	199.08	202.79	205.58	200.47	203	208.52	199.6	205.66	205.32	204.71	201.42	205.12	205.42	205.37	202.01	203.38	201.12	205.01	209.59	202.82	205.29	201.17	202.1	202.76	203.9	201.99	203.77	206.81	203.99	208.05	205.63	204.95	206.71	202.72	204.77	204.19	205.23	202.21	204.86	203.06	204.6	203.62	205.19	204.18	206.4	205.47	204.77	200.25	202.71
203.04	199.23	199.8	198.18	201.62	197.64	199.86	197.27	201.49	199.22	195.94	198.79	199.26	199.12	198.48	202.56	196.78	206.49	192.68	199.32	202.02	200.36	199.83	194.42	202.72	194.84	199.24	193.83	200.99	198.31	196.35	199.71	199.65	197.67	197.61	196.55	198.96	199.66	194.75	199.45	204.56	197.44	198.46	197.95	200.62	194.87	198.15	202.4	196.29	194.19
202.72	199.89	197.84	201.24	198.66	199.57	199.15	202.87	202.77	197.37	206.7	203.57	197.28	195.42	198.88	203.18	199.23	201.84	202.37	198.8	202.14	204.03	200.22	202.57	205.99	196.94	198.46	205.76	202.95	199.34	202.71	199.75	202.46	202.68	199.16	201.9	199.16	203.59	193.23	195.91	203.13	206.98	202.53	203.37	201.87	200.1	204.14	202.94	200.84	199.03
203.03	204.86	204.16	202.68	207.6	201.05	203.89	209.14	202.51	209.04	208.06	204.92	201.01	202.49	203.76	207.98	202.88	205.47	204.74	201.58	204.18	196.54	208.23	205.31	202.95	211.33	201.06	204.25	205.54	204.01	205.61	203.45	201.74	201.13	205.33	202.86	201.77	203.23	204.13	205.9	201.63	203.94	202.74	207.61	202.07	202.05	206.35	205.99	209.45	204.85
221.84	219.56	219.7	217.68	221.1	219.14	217.9	217.01	215.79	217.74	213.97	217.93	217.69	218.8	217.15	219.26	221.29	219.96	213.38	216.3	217.73	212.08	215.65	214.83	219.28	222.05	218.16	215.61	222.52	222	217.53	225.24	215.36	216.13	219.87	216.06	220.73	213.52	214.39	221.12	217.67	218.49	218.75	221.7	220.21	215.33	215.5	218.18	218.59	217.96
215.99	214.14	217.35	215.86	215.44	214.24	220.3	218.24	214.91	215.97	217.55	215.54	213.94	216.29	215.38	215.46	213.34	220.72	219.13	219.45	218.14	214.58	221.22	218.15	216.03	213.21	216.2	217.49	214.26	213.54	221.55	217.79	218.09	214.82	216.26	217.9	212.31	219.3	215.31	216.86	213.64	213.1	214.75	218.05	215.44	212.8	218.29	215.04	218.86	217.48
205.79	206.66	203.53	213.07	205.46	207.71	209.88	207.07	207.69	205.42	210.92	206.76	205.12	208.3	208.1	208.62	207.66	209.48	206.58	205.34	205.69	207.14	208.99	210.49	206.45	209.61	212.13	208.08	205.76	210.62	205.78	214.5	212.33	209.56	205.31	207.07	206.19	204.69	204.91	206.33	202.23	209.8	206	206.79	208.9	210.27	204.7	206.82	207.75	202.62
203.87	208.64	207.99	206.58	210.4	206.38	206.24	206.12	209.95	206.96	204.91	210.43	206.71	207.69	207.89	210.07	206.48	206.69	204.16	210.91	204.91	205.76	203.55	208.81	206	209.3	204.49	204.25	207.41	210.33	211.36	206.07	206.39	211.2	206.59	211.85	207.08	211.3	210.31	206.12	206.81	205.98	210.55	206.7	203.03	204.97	209.06	203.1	201.88	205.67
208.43	209.41	210.32	205.44	210.74	211.97	204.33	208.46	209.31	213.94	207.25	209.29	212.52	209.63	210.31	205.34	209.73	208.75	208.89	203.06	204.71	211.89	214.53	208.41	208.42	211.72	212.4	209.04	212.92	206.33	209.1	201.04	207.53	207.36	211.43	207.11	208.95	208.02	209.86	209.71	208.59	209.19	211	212.37	211.3	206.21	207.47	206.85	206.29	207.58
208.34	204.79	207.82	209.72	203.25	202.3	207.15	205.08	207.22	200.42	203.56	204.53	207.84	204.19	205.16	205.09	208.08	202.43	200.66	203.75	208.64	206.32	208.84	198.93	211.08	202.75	208.1	206.36	201.75	206.38	203.86	203.02	205.15	204.46	207.08	208.94	205.84	203.91	201.85	206.5	203.83	204.87	201.74	203.5	204.44	203.45	204.88	202.91	205.91	201.33
208.16	208.64	208.24	200.46	205.05	206.5	206.41	206.29	207.05	205.42	205.19	203	206.04	203.47	203.4	211.47	203.21	207.18	206.36	206.72	206.31	206.96	204.26	204.54	202.46	203.22	205.92	207.3	211.63	208.69	206.81	208.21	204	207.37	206.6	208.21	203.85	203.83	207.24	206.21	202.58	201.96	205.82	208.14	205.83	206.79	203.45	200.92	202.08	209.01
212.63	208.23	214.77	208.12	208.32	212.49	210.01	209.29	210.48	208.14	215.48	208.8	212.34	211.68	209.37	214.93	216.15	211.66	213.8	210.73	214.49	211.15	210.76	214.84	212.08	218.35	207.11	214.27	206.01	215.91	209.89	208.1	211.24	208.14	213.72	208.89	215.62	211.69	210.13	207.97	212.03	213.88	212.03	216.62	208.82	210.89	215.58	212.99	212.61	212.31
209.16	210.56	208.03	209.02	214.54	208.3	206.35	212.57	212.07	208.36	208.17	209.23	209.19	212.48	211.84	209.22	208.18	209.16	207.49	210.18	209.48	211.66	209.43	212.66	209.72	201.53	213.44	208.86	208.37	208.3	211.14	206.77	205.18	207.59	204.47	211.73	206.44	206.98	208.38	205.76	204.12	205.31	206.99	208.03	204.62	210.33	204.23	205	203.94	208.24
211.39	212.98	208.33	213.09	209.55	209.42	206.82	210.63	209.14	209.31	208.69	210.67	207.38	209.02	206.47	208.21	209.12	206.98	206.18	206.59	211.52	209.6	208.76	206.01	209.11	210.29	207.75	210.59	204.38	210.68	209.1	210.83	211.46	204.59	210.38	205.02	212.78	207.34	207.33	211.83	207.15	211.85	207.89	205.27	214.65	207.66	212.56	210.28	204.33	209.69
211.41	208.72	208.47	207.12	204.55	205.16	208.76	211.67	205.16	209.48	206.76	206.22	210.85	209.64	207.94	210.79	208.04	211.12	207.78	206.66	203.5	205.15	211.83	209.56	207.47	211.09	211.7	209.57	207.24	207.63	207.41	213.88	206.82	212.93	209.52	209.81	211.55	209.22	214.14	207.52	206.21	206.39	210.74	210.63	211.1	203.01	205.85	213.2	207.11	205.79
205.36	202.4	205.89	206.53	209.25	209.03	205.92	205.88	204	205.43	207.04	206.36	204.08	206.79	208.48	205.68	204.19	203.1	199.27	207.01	207.2	207.6	202.85	209.64	204.21	205.57	210.38	212.61	206.13	205.05	204.57	203.71	207.51	202.15	206.88	208.24	205.85	203.32	205.09	208.22	206.3	202.81	207.94	207.25	207.07	205.56	211.41	205.68	207.94	210.55
214.75	215.66	212.96	218.39	215.35	212.61	215.04	212.46	216.03	215.3	218.02	211.44	215.6	213.34	212.85	211.7	215.78	214.45	212.75	211.61	214.57	214.31	214.15	218.28	214.01	212.67	209.96	215	210.08	212.14	211.87	216.47	216.85	212.91	209.96	213.57	215.89	211.06	213.49	215.45	209.72	209.45	215.98	212.37	212.86	215.98	218.43	215.04	214.79	214.39
215.75	218.16	214.14	221.55	221.3	221.24	213.84	215.04	217.94	215.59	215.18	215.03	213.14	214.14	213.07	211.85	215.43	215.26	216.4	216.39	214.34	216.55	217.03	212.43	212.66	220.97	215.32	222.55	216.8	216.95	217.09	211.43	215.01	218.12	219.4	220.06	215.97	216.89	216.95	214.43	217.34	217.7	215.8	216.64	218.66	216.31	213.85	217.31	218.24	220.34
208.66	199.77	202.7	204.94	202.07	201.91	201.99	205.19	204.91	206.15	203.3	202.58	207.77	204.99	202.36	202.05	201.98	198.5	202.67	202.62	200.34	209.63	204.81	205.43	205.71	206.15	201.72	200.56	203.52	200.82	206.41	206.97	201.69	206.35	205.19	206.39	201.95	204.16	198.83	203.69	198.81	208.83	203.57	204.61	209.59	206.24	203.65	202.26	206.71	200.48
207.62	206.96	207.5	206.55	208.02	208.28	207.3	206.42	203.48	211.14	207.63	208.21	204.2	203.38	201.31	203.54	200.15	204	203.23	203.97	202.61	205.43	205.65	202.59	210.06	205.23	201.63	203.01	202.34	202.47	205.88	205.02	206.69	208.18	200.18	202.29	203.36	205.97	207.26	206.22	203.56	209.84	203.74	204.89	206.93	208.98	202.86	199.23	202.09	198.18
206.52	207.61	208.16	210.53	209.03	206.03	203.45	204.67	210.35	213.7	202.34	202.38	209.26	208.23	205.72	208.18	208.38	208.05	206.85	207.2	208.93	209.18	204.84	202.94	206.36	209.99	202.71	209.22	205.33	208.38	205.53	210.7	205.98	211.38	206.31	204.42	207.19	206.46	205.82	209.92	205.32	204.96	211.2	206.52	211.15	207.12	205.98	208.07	203.81	208.57
198.53	205.77	206.3	206.86	205.42	205.06	203.18	201.61	204.12	206.64	201.3	202.65	207.13	205.14	205.24	197.96	204.97	203.79	202.66	205.09	203.71	202.5	205.86	204.57	199	204.26	206.67	205.4	204.77	207.26	208.74	204.22	203.8	206.98	205.21	207.09	206.09	199.28	203.35	202.06	203.89	208.47	205.87	208.22	200.9	204.35	202.59	204.84	203.41	204.33
215.38	210.24	212.66	212.65	209.88	211.85	217.67	213.92	214.93	214.32	215.52	215	216.27	212.12	210.49	214.12	215.15	210.36	215.29	211.97	219.11	212.33	210.33	212.27	210.32	209.51	214.45	211.88	214.9	215.2	208.55	210.83	212.74	211.76	215.3	211.15	213.76	211.85	209.95	216.56	214.27	208.69	215.54	215.02	212.92	213.48	211.9	214.25	212.53	214.94
204.01	205.63	203.19	209.49	207.57	207.06	206.53	207.28	200.87	207.89	209.43	208.41	206.44	211.52	206.11	207.42	207.58	209.34	208.88	209.5	205.57	208.36	208.77	207.72	207.69	207.27	206.83	203.68	205.08	204.59	206.18	207.45	207.66	205.93	205.37	206.35	207.54	203.88	208.72	203.62	209.87	207.93	204.46	207.57	205.6	201.82	204.27	211.89	202.1	211.34
218.46	214.09	217.86	214.23	220.64	217.52	214.64	218.15	218.47	217.65	215.56	219.13	214.01	216.54	214.77	220.63	217.44	215.27	212.67	218.59	219.64	217.88	217.54	218.54	220.58	216.59	213.7	217.82	215.83	214.85	215.93	215.22	219.21	217.09	216.77	218.41	216.26	218.15	215.68	218.52	217.78	215.03	219.49	217.12	215	216.19	219.36	220.43	221.57	220.05
196.66	193.57	199.69	197.77	192.6	192.1	195.87	196.64	195.54	196.73	192.84	197.41	194.82	196.44	194.38	191.63	193.7	191.9	197.29	190.52	198.48	194.68	193.75	197.83	195.45	197.92	195.4	193.36	197.29	191.69	198.28	191.51	202.53	196.86	194.16	194.66	196.49	190.53	194.94	192.23	194.58	199.94	193.65	195.31	199.88	198.79	196.9	196.61	195.39	197.47
217.28	217.33	212.7	220.2	216.64	213.04	215.53	212.94	217.1	218.95	216.03	220.9	219.12	215	216.35	208.21	216.4	216.49	217.9	214.85	217.28	220.08	216.53	218.61	216.69	217.4	219.28	217.67	215.11	220.51	222.84	212.18	218.32	214.05	218	218.26	219.32	218.65	216.17	218.75	210.42	217.02	213.66	218.23	221.92	215.65	216.67	215.52	217.54	217.57
210.62	208.38	210.59	207.95	208.99	209.14	207.32	211.94	207.7	210.67	208.86	211.02	209	207.57	208.35	211.16	208.38	206.64	208.04	205.68	205.22	207.77	205.84	208.45	206.3	206.61	205.99	208.46	200.4	205.79	214.03	205.2	205.54	204.81	205.36	209.01	205.79	208.61	201.66	207.89	208.96	207.49	205.2	203.19	209.37	203.97	210.89	209.36	211.91	208.14
211.14	209.18	210.83	216.92	209.27	212.19	210.84	210.97	209.87	216.02	213.48	207.33	206.7	209.31	207.89	211.53	208.29	211.97	213.74	213.57	212.14	213.04	214.25	212.98	211.21	212.32	211.34	208.77	212.11	219.13	212.65	212.62	211.03	212.79	214.41	213.04	211.18	212.94	207.51	216.16	211.66	210.12	212.59	209.45	209.59	215.23	211.12	208.57	213.13	214.35
200.19	198.09	202.3	206.29	205.07	204.73	201.96	201.95	200.92	198.7	204.41	202.55	206.03	203.17	204.43	194.01	200.55	198.94	201.07	198.19	203.3	202.27	206.6	202.37	208.15	202.94	204.74	202.63	203.47	201.03	207.14	204.75	202.11	202.25	201.21	200.13	201.83	204.45	204.02	205.18	204.53	204.56	201.62	203.31	204.12	205.03	202.64	200.05	195.72	203.51
207.35	211.66	207	206.25	207.87	207.91	204.9	213.14	209.29	210.05	208.18	210.66	209.99	208.87	206.03	209.69	207.86	203.28	206.81	208.22	205.72	207.44	208.75	207.99	210.29	209.73	209.22	208.17	209.72	208.89	209.18	207.59	208.63	205.06	207.73	211.6	209.36	209.44	207.4	209.5	208.33	211.59	209.19	205.4	211.77	209.01	212	210.62	212.13	206.66
208.94	209.12	209.45	204.19	199.73	208.23	202.97	204.62	207.59	205.86	209.48	203.86	203.24	200.39	207.56	204.29	204.49	207.28	207.47	205.84	207.91	205.93	207.63	205.08	203.94	205.87	205.01	201.06	210.07	203.49	202.13	210.28	208.76	207.6	208.28	205.14	212.2	209.99	208.89	210.87	206.64	205.87	209.71	206.61	203.41	205.44	205.27	203.97	208.24	206.06
206.53	207.59	212.1	210.37	207.85	208.05	210.14	207.43	205.89	209.67	207.25	210.14	209.24	204.63	207.69	209.65	207.63	205.03	207.05	205.96	208.79	208.15	202.89	206.46	207.86	205.74	206.73	209.13	210.88	209.79	208.15	208.75	211.24	207.16	209.47	208.94	203.69	209.94	205.01	206.29	211.32	206.01	207.84	211.27	208.68	205.81	203.58	209.25	205.73	210.49
218.86	221.61	214.69	216.82	217.89	217.46	211.89	216.23	217.13	218.4	215.4	217.84	217.21	219.65	214.81	216.08	214.57	214.49	215.22	215.62	214.86	215.49	221.51	218.39	217.51	215.36	214.82	219.81	214.57	214.27	214.8	218.19	213.81	216.97	217.28	216.51	211.96	215.02	216.28	217.43	215.97	213.62	219.63	220.35	215.61	217.59	217.31	216.31	215.47	218.86
204.33	211.01	211.98	205.37	207.64	203.49	209.66	207.87	211.05	210.71	210.26	210.45	205.94	208.3	211.03	208.51	211.05	212.47	207.19	213.12	211.02	208.95	207.44	211.6	211.35	206.49	206.87	206.92	209.07	210.94	207.77	206.48	204.96	209.15	206.82	211.62	205.82	213.08	204.53	210.1	208.29	206.92	206.68	209.3	207.33	212.41	213.81	207.15	211.15	209.65
207	210.53	209.87	210.03	203.74	208.72	209.92	210.9	210.04	207.34	207.78	209.37	211.18	210.34	209.69	209.93	208.45	207.54	209.12	207.63	211.93	209.7	207.02	209.53	208.1	210.39	210.14	208.38	209.57	207.68	209.2	210.11	211.56	210.29	208.63	204.21	210.03	210.66	208.99	203.61	208.16	207.49	206.23	206.09	211.74	207.66	208.19	209.75	211.92	206.04
215.73	214.49	218.24	218.48	220.74	212.46	216.66	217.92	215.9	217.89	217.34	218.27	219.09	215.27	214.25	218.18	213.16	217.67	217.39	217.17	216.84	217.51	213.53	221.37	219.46	218.83	213.43	218.46	217.5	214.55	216.58	215.29	220.83	215.22	220.5	214.64	219.8	218.02	215.82	215.12	216.57	217.77	219.83	218.43	215.06	214.48	217.14	221.59	211.22	216.12
205.1	211.73	210.27	209.3	206.17	207.93	211.34	208.1	204.22	208.53	209.46	210.73	206.96	208.59	208.39	210.98	204.29	208.37	206.4	211.39	205.58	210.07	208.66	209.32	207.61	208.35	205.89	209.78	208.14	210.8	207.89	204.64	209.78	209.22	211.43	209.84	206.92	203.56	209.43	208.29	208.48	207.84	207.74	206.1	214.34	205.89	209.66	212.05	207.95	206.84
201.61	201.23	198.35	200.69	198.44	201.33	199.23	200.3	200.42	200.88	203.29	203.24	200.18	199.18	202.15	204.07	202.72	200.98	198.64	203.94	203.24	199.02	205.05	204.56	202.31	198.89	205.01	200.76	201.82	201.78	202.39	200.24	197.85	197.9	200.96	203.49	199.58	201.02	199.62	201.16	202.04	204.72	196.3	205.45	202.23	194.91	197.37	203.56	203.78	196.02
208.56	208.72	209.37	208.83	207.72	210.65	209.3	207.3	207.96	212.25	213.04	214.11	209.55	209.62	208.44	205.16	206.07	209.77	208.86	210.38	210.31	204.75	207.02	209.38	204.22	211.46	208.04	208.3	209.06	209.88	209.03	208.09	210.19	207.95	210.73	205.99	211.71	209.63	212.73	206.84	202.49	212.51	208.88	211.16	206.12	208.21	210.65	214.25	209.37	209.9
197	201.92	200.41	197.93	195.67	199.66	201.22	200.77	198.56	198.85	200.6	201.6	202.92	199.13	198.54	197.02	198.96	196.32	198.09	198.99	203.92	199.9	202.09	200.15	200.33	202.73	200.72	204.13	201.76	201.81	200.6	197.71	199.4	196.12	199.71	200.37	198.4	199.98	203.1	197.93	199.83	196.39	202.18	202.3	198.87	202.39	197.53	200.42	195.68	199.34
203.91	204.13	205.27	207.03	200.85	199.25	203.8	210.04	199.65	200.95	206.46	210.23	202.82	206.58	198.9	203.72	204.15	210.43	208.21	206.73	204.2	208.14	208.09	205.54	204.77	206.71	204.39	207.78	203.07	204.14	206.89	203.73	200.8	204.19	205.92	208	206.81	205.82	204.36	204.44	209.33	202.37	204.26	203.16	204.91	206.23	206.34	201.57	203.41	206.78
215.55	223.21	215.05	219.49	219.86	214.54	217.74	217.36	217.17	219.54	215.81	214.45	218.46	216.05	217.8	219.39	210.48	215.77	218.76	215.89	217.89	213.66	221.47	219.11	218	218.81	219.16	215.85	217.03	215.43	217.27	220.87	219.29	215.08	219.2	218.26	215.51	214.14	222.22	219.3	220.74	216.72	217.45	218	222.73	213.38	216.19	216.73	218.02	214.3
210.99	209.06	210.62	207.04	207.85	205.63	207.89	207.75	207.75	210.32	203.59	208.42	204.25	205.91	211.99	208.92	207.61	207.52	209.94	210.19	208.47	208.26	207.3	205.1	204.78	204.46	211.33	209.67	205.48	205.75	203.5	205.4	205.33	212.27	202.31	204.99	209.68	212.05	203.95	206.33	204.28	208.98	205.3	209.43	208.71	211.82	205.67	209.15	208.77	207.48
205.14	207.09	206.13	205.51	200.4	203.13	204.06	201.76	207.96	205.44	205.28	206.89	203.94	206.74	204.52	205.57	205.59	204.62	204.71	202.5	204.82	201.23	205.95	202.72	207.09	208.68	203.48	206.36	202.26	206.5	202.45	207	206.32	205.96	206.46	202.27	204.33	204.53	203.83	208.67	203.07	203.88	205.43	202.71	201.09	203.7	204.92	203.15	204.43	205.4
205.78	204.89	205.62	204.82	205.56	206.05	201.75	209.36	197.48	205	200.8	204.84	201.63	200.66	203.97	201.59	203.28	204.46	204.02	200.88	202.92	203.57	201.06	204.98	200.49	203.22	204.06	201.06	204.16	204.04	207.54	203.02	201.76	197.35	201.68	209.06	204.02	206.26	202.65	203.94	205.77	206.99	201.84	205.54	200.8	205.62	205.18	207.71	197.4	208.1
203.54	204.29	204.77	203.43	200.49	202.11	202.56	202.3	201.21	204.01	205.5	202.25	205.82	203.17	202.35	202.49	207.95	202.87	204.4	207.65	206.75	200.43	203.44	201.58	204.28	204.54	204.22	206.21	202.84	202.35	204.97	204.01	205.06	206.03	202.6	201.82	200.74	204.73	206.53	202.74	203.91	202.06	202.14	205.27	206.77	201.8	202.53	203.61	200.33	206.03
199.67	200.37	199.18	195.76	199.88	198.23	200.28	199.69	194.28	200.49	201.62	195.24	197.75	199.7	196.17	198.22	198.2	195.03	201.36	200.95	197.14	196.43	196.83	191.78	196.14	196.3	195.8	194.43	197.33	198.45	195.78	199.47	200.18	198.61	200.28	198.9	196.82	196.47	195.2	200.61	199.99	197.94	194.75	199.87	199.55	199.1	198.37	199.12	196.95	196.59
206.85	198.65	202.61	196.8	197.95	203.01	199.03	202.8	201.95	203.34	201.07	197.19	203.85	200.6	198.71	195.03	204.6	199.62	202.16	199.93	199.91	203.5	202.74	200.03	200.33	202.58	203.64	202.03	202.04	201.66	194.2	201.09	203.79	197.64	198.79	197.95	202.59	202.92	200.22	199.53	206.47	199.28	204.68	198.66	199.21	198.22	198.3	198.03	197.61	198.76
212.02	211.84	212.79	213.68	208.22	204.54	212.37	209.65	214.93	210.73	212.55	210.44	214.73	208.93	211.63	212.52	209.85	211.11	207.92	214.5	212.84	207.59	214.4	215.16	208.92	207.16	214.11	214.12	209.71	215.73	211.01	212.42	208.94	211.8	208.07	213.85	205	207.88	211.96	211.28	212.77	213.24	210.09	209.75	210.23	210.44	216.22	212.36	215.16	210.9
204.58	200.53	200.1	206.56	203.63	204.48	208.44	201.53	211.99	203.31	207.02	203.84	206.46	208.4	200.95	208.73	202.83	206.87	202.35	202.86	200.21	203.22	205.86	207.7	201.72	203.42	200.08	204.38	207.34	200.62	206.16	206.57	199.89	203.87	201.04	203.86	203.11	204.23	205.79	205.18	202.51	202.7	202.64	205.53	205.19	202.35	202.21	201.42	201.78	206.61
210.18	205.81	212.2	214.17	204.11	210.19	209.72	206.1	212.88	211.31	201.67	211.21	208.47	211.55	209.1	213.07	207.18	208.04	207.09	212.05	207.22	210.32	205.94	203.69	208.36	206.41	206.78	211.71	212.36	205.85	208.83	211.85	212.62	209.84	209.32	210.45	210.75	208.65	213.2	207.59	204.56	207.5	210.98	208.57	209.28	212.57	212.27	209.27	206.89	210.61
202.35	198.51	198.82	194.18	197.12	199.12	200.96	196.85	197.35	206.98	200.1	202.79	194.29	198.1	199.37	201.03	196.12	200.59	202.86	200.43	198.68	200.43	196.25	200.73	198.56	195.16	195.68	199.74	200.54	194.92	198.33	201.95	207.63	204.31	201.89	206.34	198	202.88	203.48	201.18	198.88	201.21	201.3	195.02	200.62	198.8	197.73	197.48	203.03	204.16
212.54	209.54	203.8	212.08	210.28	209.84	208.77	213.12	213.1	206.33	208.06	207.98	205.64	208.94	211.6	210.6	205.98	208	207.17	210.62	207.3	208.79	208.35	209.12	208.5	205.38	214.43	207.01	209.16	210.6	209.54	212.27	207.82	201.82	209.4	214.34	207.58	211.49	206.68	206.57	206.18	203.24	206.77	211.26	208.72	205.23	207.86	204.88	207.09	204.25
204.6	200	201.03	195.37	199.53	203.13	198.32	198.54	202.13	198.48	197.22	203.26	197.01	198.89	202.64	205.41	198.11	199.63	198	202.31	197.99	203.94	206.05	201.15	198.32	199.23	201.03	199.28	201.45	203.48	197.81	202.99	203.69	200.73	199.69	201.3	203.63	200.65	198.47	203.59	198.65	198.12	202.19	200.83	197.22	203.93	203.42	200.94	203.14	204.48
204.25	203.24	207.18	201.92	206.82	203.63	206.89	196.59	204.35	203.53	198.27	199.09	206.37	203.31	206.3	207.63	203.51	199.25	206.26	203.58	201.9	202.7	205.91	202.7	206.38	202.08	202.83	206.79	208.32	199.08	202.68	203.08	205.2	207.03	205.09	200.81	201.15	202.35	203.85	201.96	203.66	201.63	207.71	205.62	203.19	205.22	203.64	202.97	205.35	204.3
195.47	204.08	195.2	199.53	198.48	198.37	200	198.37	194.62	198.22	202.44	197.09	195	198.08	194.75	200.05	198.49	199.84	196.43	202.4	198.76	197.71	203.63	201.21	199.19	200.54	195.04	196.79	199.96	202.81	196.78	198.57	197.69	199.2	196.51	198.93	198.57	198.07	200.85	199.17	196.82	203.63	200.65	193.9	197.11	197.73	198.95	197.24	197.21	198.22
202.06	204.95	208.39	201.44	205.05	207.9	202.77	207.9	205.08	202.26	205.26	205.19	203.82	203.23	208.43	203.94	201.03	203.66	207.16	203.46	203.6	206.63	202.7	210.78	207.46	205.27	203.94	205.29	206.08	203.94	204.69	202.82	203.3	204.97	204.83	198.89	206.19	204.14	203.63	205.14	205.87	202.6	206.86	204.77	204.8	202.77	204.94	200.01	205.84	208.18
217.39	209.41	211.52	217.4	209.42	211.71	215.48	210.66	215.48	211.03	210.75	209.77	206.48	210.15	211.37	214.18	213.36	207.83	209.39	216.54	210.33	210.79	212.83	209.56	208.46	213.4	210.03	212.5	213.02	212.35	210.99	214.04	211.32	212.74	211.58	218.14	211.25	213.28	210.53	215.13	215.1	210.85	211.27	216.41	211.01	215.8	214.67	210.6	219.78	211.57
203.11	201.88	199.2	203.87	200.64	203.04	205.15	204.58	205.02	208.3	200.9	202.51	209.25	205.91	203.93	203.76	201.99	205.43	202.89	201.2	203.81	200.47	205.86	202.45	200.9	204.21	204.17	202.24	202.5	205.63	202.31	197.28	201.15	207.39	205.15	202.02	206.17	202.35	201.88	202.43	203.67	200.88	204.63	204.29	205.76	205.18	202.99	200.6	206.59	207.96
197.88	199.28	200.33	194.54	202.14	198.1	199.48	204.08	199.33	201.05	197.91	198.11	201.15	198.41	203.27	195.29	197.66	196.74	205.29	194.93	203.57	201.49	202.24	200.6	203.06	197.96	200.31	199.52	204.07	200.96	203.09	197.43	199.01	196.05	201.15	199.14	200.77	200.08	199.56	197.33	202.41	201.72	201.43	192.11	194.46	203.86	199.36	202.29	195.36	195.23
212.65	208.05	212.76	205.4	208.09	207.26	203.92	208.67	212.05	207.19	206.71	206.26	204.76	205.84	208.62	209.94	212.8	202.77	204.74	208.32	208.04	210.39	209.57	209.16	210.78	210.44	205.77	207.81	205.9	206.83	211.39	208.69	209.39	203.08	208.75	205.14	203.5	209.46	209.11	210.1	206.82	212.89	206.97	205.96	206.77	206.6	206.63	209	206.96	208.58
215.26	215.97	210.17	216.02	211.6	212.7	213.68	211.93	212.64	212.7	211.53	216.58	214.25	213.39	213.53	208.39	212.15	215.14	214.77	210.95	215.15	210.61	212.4	213.52	215.47	208.85	210.1	210.96	211.38	214.26	214.14	215.89	216.81	212.85	214.82	210.31	214.37	213.79	213.08	212.77	211.03	216.04	211.56	205.37	210.44	213.55	213.83	211.15	212.18	213.52
200.25	205.96	196.99	211.71	203.57	201.25	200.7	206.76	201.08	202.95	203.34	201.53	200.82	203.29	201.69	202.32	199.7	198.11	199.87	200.6	199.07	203.8	204.74	203.25	201.14	200.53	199.45	200.57	201.97	205.18	205.79	209.15	201.16	202.98	205.14	204.98	201.44	201.29	198.17	201.59	205.7	200.19	200.92	203.53	200.17	201.33	202.08	201.78	205.75	204.68
208.78	203.18	205.93	204.28	204.32	211.42	210.05	209.82	206.9	210.86	206.37	203.79	206.81	208.79	203.57	206.08	209.92	208.8	210.09	207.11	206.05	210.04	204.75	202.53	207.43	209.17	210.37	205.71	206.2	205.29	208.86	213.93	204.6	209.42	204.05	208.71	207.87	208.04	207.23	211.35	212.37	209.06	206.59	204.66	207.46	210.7	208.56	211.41	209.36	208.64
196.88	198.97	199.36	197.07	196.34	202.1	199.06	201.85	200.29	197.9	200.97	202.93	197.69	200.8	198.89	198.49	197.15	198.89	199	203.34	197.92	197.22	198.28	197.94	198.59	199.86	201.55	194.63	201.63	203.24	201.3	200.33	199.99	199.29	200.18	200.78	201.95	195.78	201.74	197.04	202.49	197.83	202.37	198.08	199.39	197.68	194.66	201.15	198.78	201.72
197.85	206.64	202.51	197.45	201.24	203.85	206.1	201.05	199.72	199.86	200.82	202.95	202.68	204.64	206.59	206.56	200.63	204.55	203.52	202.3	201.19	202.98	200.95	206.86	202.14	202.67	206.76	203.01	204.13	199.8	201.08	199.15	202.13	204.02	199.81	200.26	206.44	199.7	203.71	204.82	202.13	206.09	204.31	200.72	199.71	202.91	204.15	204.2	204.66	202.54
201.08	198.77	204.41	193.15	202.98	195.34	199.6	202.9	203.13	196.43	198.55	195.27	196.15	202.42	198.24	197.94	199.09	200.47	198.34	201.34	203.3	199.83	200.71	202.22	200.04	199.1	199.01	200.71	196.47	200.44	198.29	195.79	202.99	199.01	202.72	198.1	194.66	196.68	197.59	194.76	199.93	202	195.09	200.95	198.73	194.71	200.64	201.75	198.36	198.7
204.85	207.42	203.08	202.22	204.98	203.8	203.74	201.25	202.94	208.27	210.34	203.2	204.89	200.82	204.42	206.42	201.96	201.21	204.01	201.83	202.51	203.31	201.89	200.62	204.31	205.5	204.56	204.58	201.98	201.84	204.88	204.47	202.76	202.18	203.93	203.09	201.62	203.76	206.84	204	201.44	202.88	202.24	206.85	207.83	206.14	202.8	200.87	204.71	205.67
203.61	215.53	207.8	208.88	204.06	210.59	207.55	210.22	210.95	209.92	205.91	210.11	209.72	206.03	214.21	202.83	205.15	209.1	209.67	209.61	209.93	204.82	207.43	211.95	209.69	208.31	207.48	208.6	208.53	205.55	208.4	208.72	209.71	204.26	208.45	205.91	206.78	206.76	207.43	210.85	206.03	203.1	208.09	207.66	208.22	207.94	207.27	207.19	209.98	208.36
218.52	216.63	218.09	218.09	217.56	215.33	217.72	218.49	216.57	218.18	216.08	213.4	217.89	215.01	217.87	215.75	217.96	217.77	218.15	216.39	214.18	214.38	215.98	218.39	214.13	214.61	211.92	217.46	216.72	214.98	214.2	218.16	218.21	215.28	214.78	215.34	215.07	211	212.75	223.18	216.49	212.66	222.3	223.32	214.94	215.98	213.75	219.69	218.61	217.7
210.76	214.58	208.25	213.76	209.36	206.44	207.4	209.52	207.21	204.93	203.95	208.73	211.57	208.41	208	206.57	209.75	206.35	206.5	206.15	204.09	205.86	214.43	206.25	204.52	212.67	208.6	206.48	204.46	204.03	203.61	204.46	205.4	209	210.7	207.94	212.2	204.85	210.79	205.6	207.97	207.68	204.46	206.71	203.85	204.84	210.07	214.13	207.22	209.06
199.67	206.93	202.7	201.85	202.34	202.46	203.65	203.32	202.29	203.25	200.31	202.24	208.69	203	206.7	203.03	198.51	205	202.16	200.35	205.81	203.46	202.85	206.38	200.51	205.33	198.2	199.3	205.22	199.97	205.91	204.84	204.78	202.41	200.96	202.92	201.36	204.14	206.56	204.37	202.92	209.75	202.97	208.05	201.98	202.73	203.93	205.66	202.47	205.31
200.96	205.38	200.96	198.3	198.56	202.35	199.68	201.71	199.78	202.16	200.47	201.56	198.72	199.35	198.67	203.91	197.75	198.32	198.8	202.21	197.86	199.17	198.77	205.29	199.1	199.5	202.41	204.07	197.18	205.29	198.18	196.94	197.33	201.82	200.76	200.07	202.97	196.36	201.36	199.53	202.16	201.59	201.92	204.05	201.35	198.34	199.68	201.48	199.12	202.77
203.51	201.48	201.86	195.61	202.31	200.76	196.5	200.78	199.49	196.31	200.37	199.66	199.91	201.86	200.95	198.58	201.9	199.98	196.97	200.35	202.63	204.03	197.72	205.97	194.49	199.63	198.62	202.58	200.75	199.09	202	198.79	199.49	201.27	201.19	200.19	197.28	204.86	204.24	199.29	198.99	200.36	202.18	199.47	202.44	196.99	197.13	203.37	202.22	197.57
212.46	205.23	215.78	209.86	211.74	209.16	209.43	207.84	208.28	212.31	208.5	207.41	208.85	211.8	206.82	208.16	211.28	211.7	204.25	210.9	208.51	208.92	212.61	212.64	209.37	206.37	214.32	211.3	206.98	207.18	208.66	210.62	211.44	205.66	206.31	208.56	212.65	205.93	206.47	211.73	210.25	210.26	209.68	212.36	212.11	211.66	215.42	203.63	213.71	210.33
203.4	206.15	207.95	201.35	206.48	206.27	197.42	203.75	203.8	204.88	201.47	203.02	203.45	202.21	204.17	202.89	208.07	206.44	198.96	204.85	195.31	203.22	210.56	205.58	203.68	200.83	202.93	204.65	202.29	204.64	204.76	203.17	200.87	205.66	205.89	204.64	201.93	199.76	202.05	205.81	201.93	205.56	199.47	199.65	202.3	202.91	202.34	204.76	203.14	202.3
219.16	220.78	218.73	215.09	218.53	217.54	218.77	218.15	214.56	218.46	218.45	217.39	218.11	220.14	215.97	217.26	220.2	223.98	219.85	217.21	216.57	215.76	215.38	218.92	218.51	220.28	218.41	218.46	213.31	215.36	214.01	222.13	219.15	217.59	216.84	215.78	221.3	218.48	216.18	218.71	216.86	215.76	219.75	219.69	220.42	219.43	218.21	220.13	224.68	217.18
194.9	191.99	196.3	194.55	195.79	198.2	193.53	193.36	198.62	193.05	192.22	193.29	196.7	195.15	195.38	186.4	192.22	193.79	195.86	191.32	193.49	188.72	194.25	200.47	199.4	191.01	198	196.53	195.63	194.46	194.02	195.22	188.35	193.05	197.25	195.1	188.57	191.14	196.32	193.96	194.02	194.99	191.79	197.01	194.58	194.34	195.45	199.09	200.47	198.51
209.78	206.47	207.04	207.89	208.88	211.67	209.6	203.75	206.07	209.33	211.8	211.12	206.67	206.17	205.66	205.37	208.23	210.19	206.53	209.49	210.01	207.74	211	204.39	201.84	210.03	211.6	206.95	209.05	204.09	206.15	210.36	210.77	206.96	206.17	207.69	206.44	204.34	210.17	208.83	206.85	204.49	205.38	204.31	204.14	207.1	211.36	214.69	206.75	209.33
206.9	205.37	208.99	207.47	205.34	208.1	206.62	209.28	210.49	208.09	203.57	208.78	208.79	210.16	209.23	210.06	207.65	209.19	209.53	204.38	210.93	210.35	211.93	216.26	207.04	206.92	205.09	208.46	209.7	208.57	212.68	208.95	212.03	210.18	204.85	207.68	210.92	204.91	210.41	203.94	203.11	209.53	208.01	206.26	212.95	210.97	207.46	210.48	209.55	208.34
199.6	200.71	202.28	203.63	207.27	202.31	204.67	206.05	199.72	205.47	204.83	206.73	205.81	208.65	205.42	205.9	202.61	204.22	207.06	202.23	207.72	204.45	205.52	199.56	205.14	202.6	202.06	201.33	199.6	204.6	203.73	200.93	199.93	205.64	209.49	201.85	205.7	201.19	201.38	200.88	205.49	203.92	203.25	207.51	206.84	207.45	205.81	206.92	202.63	200.3
200.16	203.16	204.86	200.15	203.41	203.41	202.58	206.22	203.29	200.76	205.32	203.66	203.93	203.86	206.44	203.08	205.84	205.53	202.91	202.43	206.8	207.21	204.86	201.14	201.71	206.08	200.22	203.38	200.58	206.41	201.38	200.49	205.74	203.12	201.69	208.38	202.62	199.72	200.1	211.44	201.85	203.88	205.64	204.04	201.59	203.43	204.83	211.21	200.63	201.13
206.56	213.77	207.89	208.01	207.9	205.51	202.88	208.64	203.61	205.27	211.49	207.52	209.72	204.3	212.92	206.15	208.27	208.63	211.34	204.76	203.23	211.86	207.32	210.3	202.79	209.76	208.19	208.91	206.79	209.03	211.16	206.8	207.89	209.02	211.2	209.82	212.38	202.71	208.48	206.99	209.46	206.96	210.58	204.85	210.27	204.28	208.36	210.65	213.72	207.68
196.98	198.81	201.78	197.16	200.56	202.5	202.41	198.22	199.61	193.85	207.34	197.63	198.14	205.96	196.37	198.29	198.72	198.86	200.03	202.43	203.39	204.25	197.94	201.38	202.22	201.21	199.41	197.16	198.34	201.98	201.72	197.37	202.29	201.78	198.15	197.76	199.33	193.27	200.2	197.58	198.45	196.96	197.84	201.67	201.53	203.29	198.38	198.51	198.75	198.95
203.21	198.71	199.75	202.38	202.81	198.5	199.75	200.94	202.48	201.42	200.9	205.89	201.8	199.19	202.92	199.77	197.4	200.55	201.81	203.27	200.61	199.34	196.71	206.64	200.88	199.86	198.86	197.12	200.11	196.76	200.61	205.05	199.54	199.42	197.46	198.93	195.11	198.48	205.27	198.63	198.09	201.7	202.05	199.46	199.12	198.32	200.01	199.74	202.54	201.19
206.54	205.97	206.25	210.89	210.3	207.75	206.5	211.85	208.7	205.24	213.19	208.92	210.79	204.34	206.67	204.95	203.14	205.03	207.75	207.1	204.99	211.97	204.87	204.93	208.3	208.54	207.9	209.16	207.77	212.4	203.94	203.9	205.43	211.3	209.2	208.98	207.72	211.78	210.43	201.78	204.48	206.83	209.19	206.64	207.64	208.98	208.32	210.07	206.37	206.06
210.73	208.89	206.72	205.41	207.62	207.95	208.72	210.33	207.58	209.1	210.14	212.32	210.87	208.65	210.04	206.73	213.44	205.33	205.06	209.46	205.32	205.78	210.89	213.73	209.05	209.6	207.72	209.72	213.52	207.14	206.95	205.21	208.14	201.78	205.54	212.31	209.49	207.52	205.27	206.3	212.23	205.28	211.86	202.96	209.89	206.11	206.73	207.27	206.88	205.7
209.21	209.78	207.65	211.69	205.59	209.72	207.99	200.84	206.47	207.94	206.85	208.51	206.89	213.37	207.73	210.83	206.66	209.1	205.8	209.29	212.48	203.33	201.97	203.66	207.89	207.56	209.51	206.64	207.86	212	205.47	211.52	207.33	208.56	200.93	210.98	208.56	207.78	211.36	204.91	207.3	209.61	206.28	203.38	209.68	209.74	212.44	208.87	205.22	210.38
214.73	211.65	209.86	211.04	212.63	212.56	211.44	210.24	209.77	211.95	209.96	210.06	213.37	209.64	213.86	210.46	210.57	211.15	209.15	213.8	214.13	216.17	214.5	211.64	210.25	215.7	212.29	211.55	214.77	211.35	209.11	212.08	206.47	210.04	211.67	211.28	207.13	210.28	212.04	214.83	213.98	212.27	210.39	214.28	211.08	212.02	211.42	209.13	212.23	209.86
212.13	207.29	212.77	206.66	202.77	209.81	211.66	206.05	210.61	208.83	201.21	208.13	210.1	207.38	205.09	210.1	204.8	206.8	208.13	210.65	208.75	205.02	211.15	207.6	214.18	208.27	207.13	204.52	205.79	211.93	210.02	209.93	215.63	208.24	206.96	207.27	212.4	206.55	210.23	207.44	213.72	205.49	210.5	211.75	210.86	205.54	207.11	208.69	205.4	205.65
211.68	211.64	209.51	209.06	203.88	205.18	209.37	205.82	212.23	211.36	214.53	207.34	206.13	203.16	206.77	205.29	204.99	207.18	209.15	205.23	208.44	209.24	207.49	208.39	205.41	207.04	208.73	210.55	210.86	205.98	208.63	210.47	209.62	209.35	210.74	208.68	208.05	209.8	211.54	209.78	210.51	207.7	207.46	209.63	208.48	209.02	205.75	206.39	209.2	209.07
218.52	214.35	210.24	217.89	218.27	214.78	214.91	215.05	213.84	220.5	217.02	217.55	218.5	214.12	216.8	217.48	215.56	217.14	218.34	216.82	219.28	214.11	212.79	221.05	215.27	216.32	215.14	214.35	215.62	220.34	220.16	216.73	214.9	217.7	215.21	221.58	222.33	217.37	219.03	216.93	216.78	217.16	220.48	215.11	215.38	216.41	219.66	217.66	215.31	217.13
208.87	209.84	210.05	211.57	206.59	206.92	207.34	206.41	205.22	208.4	209.1	207.85	211.85	211.31	208.88	208.49	201.39	208.82	207.74	202.92	203.1	207.66	210.38	203.79	207.29	208.93	205.68	210.02	210.61	210.07	207.38	207.18	211.13	215.51	210.03	206.72	206.11	205.87	209.15	208.56	210.83	212.01	206.98	208.13	208.39	208.44	207.7	213.34	206.84	206.05
212.48	211.2	211.51	212.46	217.29	214.13	214.04	212.7	207.02	210.01	212.95	207.34	205.99	212.1	210.2	211.65	208.74	211.8	204.23	207.95	214.08	211.41	211.82	212.11	217.11	214.78	210.56	212.45	215.44	206.49	212.9	215.59	214.41	210.76	211.81	215.17	214.74	212.02	208.33	219.05	205.61	210.69	210.16	216.1	206.2	213.13	213.36	211.53	211.35	208.6
208.46	211.39	209.8	208.47	210.49	209.63	212.34	211.3	206.59	205.66	211.56	211.17	208.48	209.8	210.47	209.58	214.33	207.18	208.65	209.31	204.5	209	210.75	207.82	208.82	208.84	210.47	212.94	209.98	209.48	211.13	206.14	207.23	209.56	209.85	212.86	206.47	212.85	210.93	209.85	207.84	210.83	209.68	207	204.12	209.35	206.89	210.11	208.47	208.71
200.93	196.47	202.24	197.97	193.48	197.62	197.92	199.74	197.99	192.94	198.16	198.24	198.67	196.07	199.03	196.87	197.98	196.97	196.6	197.54	200.15	197.68	198.88	200.71	196.94	197.96	195.78	197.48	198.13	201.91	200.91	197.04	201.02	199.36	193.88	197.41	191.64	194.29	195.71	204	201.04	196.52	191.9	199.37	195.91	197.76	198.01	203.2	195.01	196.74
208.36	203.85	214.5	212.82	209.66	214.17	207.86	209.31	208.57	209.81	209.74	205.59	210.08	210.1	212.3	211.95	208.79	207.71	213.93	211.19	208.42	208.85	214.86	209.07	212.96	209.86	205.8	210.47	209.45	214.2	210.92	211.24	210.85	213.2	209.27	210.95	212.36	211.26	213.45	209.03	209.36	210.7	206.38	212.34	207.34	208.76	207.87	206.1	209.86	206.19
200.71	202.54	202.52	200	199.61	205.23	205.46	201.22	202.64	206.27	202.14	201.52	205.6	205.46	204.66	202.27	208.74	203.53	206.33	200.63	204.08	201.99	207.44	200.22	204.54	200.66	200.88	202.47	209.67	205.26	205.32	204.52	209.36	204.89	207.57	205.53	199.95	207.77	204.43	199.61	202.53	205.32	206.71	203.69	206.71	205.79	201.89	204.37	203.66	201.14
218.86	215.93	213.47	217.43	212.8	216.81	219.07	220.53	214.4	216.68	213.99	220.87	217.93	216.6	219.99	216.37	212.47	215.15	213.74	220.24	220.94	222.05	214.56	217.96	221.62	219.64	219.67	219.39	218.56	221.25	214.92	217.47	215.45	217.12	218.66	214.5	217.27	222.1	213.53	219.76	218.97	212.69	217.72	214.58	219.14	215.12	216.17	216.95	217.38	213.25
220.85	219.37	217.11	222.31	220.27	219.25	220.36	216.5	216.93	212.47	217.09	217.96	219.85	221.07	216.63	217.87	218.6	215.31	215.73	216.44	215.33	214.86	219.09	215.95	214.83	213.79	217.35	217.39	215.73	216.73	220.3	215.06	215.58	215.91	220.82	223.61	219.26	218.96	216.38	218.18	218.68	217.63	219.68	218	219.89	219.03	212.65	218.66	221.01	220.9
211.24	208.02	207.51	207.09	210.57	210.14	207.58	203.97	208.09	208.2	210.11	205.76	202.88	209.49	207.91	208.22	212.89	204.16	207.81	207.93	209.26	209.96	202.95	207.39	211.86	210.55	208.18	211.79	202.67	206.06	207.81	208.31	209.1	213.45	204.17	211.25	207.86	211.58	203.84	208.33	211.36	216.18	209.96	207.14	207.5	208.74	208.69	210.2	207.65	211.17
205.28	209.91	209.35	209.61	209.21	208.24	212.11	211.95	216.47	214.65	208.37	209.99	209.66	206.6	207.7	212.25	212.25	211.55	214.14	208.53	212.31	207.55	208.2	208.26	206.66	213.53	207.1	205.69	207.61	211.85	206.72	209.68	208.17	209.23	208.35	209.26	209.45	207.64	211.74	207.65	209.55	207.97	207.66	209.79	206.51	206.96	212.19	215.13	209.13	210.54
214.34	215.5	210.82	211.49	213.57	210.96	206.2	211.78	212.28	209.65	214.12	215.15	213.89	219.07	211.27	214.55	215.08	208.9	210.19	217.54	213.88	215.91	205.75	205.13	213.33	213.96	217.05	212.28	210.33	210.98	216.39	215.55	212.56	214.52	211.89	212.16	214.25	211.34	215.13	214	211.86	216.06	212.34	211.84	210.79	208.05	210.9	213.16	213.02	206.8
195.4	196.77	194.13	194.16	198.25	196.98	197.69	197.14	194.42	193.85	191.35	196.07	194.88	196.76	191.32	201.63	194.25	192.72	193.72	198.75	194.59	196.87	195.24	194.76	198.14	192.27	194.38	196.31	195.63	194.93	194.99	195.11	201.81	189.62	199.78	193.15	193.43	192.58	194.07	193.43	194.52	198.72	194.74	194.28	201.18	199.34	198.41	194.58	198.14	190.61
214.48	214.19	211.64	213.95	212.77	209.44	211.67	212.01	213.47	213.25	213.41	209.29	213.8	208.89	214.95	214.78	211.3	213.95	213.53	210.17	213.82	216.09	213.79	215.05	214.02	218.54	209.68	207.55	206.5	212.37	212.51	211.4	209.85	207.44	208.93	209.74	217.6	212.67	212.99	213.75	211.03	213.82	213.37	213.15	215.57	213.12	210.76	209.52	213.98	214.43
214.09	210.03	210.84	210.42	206.5	208.68	208.59	209.59	211.86	208.21	212.94	211.97	208.66	205.64	206.91	209.62	207.75	208.17	209.28	206.43	206.93	208.19	205.29	207.36	206.07	206.95	207.2	212.24	203.99	208.07	208.89	207.78	208.32	207.3	210.08	211.34	213.22	211.5	209.06	209.47	207.31	210.51	214.09	210.19	213.51	211.85	211.24	208.93	206.84	210.92
208.73	213.18	212.92	207.4	214.73	213.74	212.73	212.64	212.4	207.01	213.08	208.25	210.7	210.43	210.89	213.75	210.72	210.99	213.09	208.07	212.54	211.4	212.7	212.16	213.87	210.49	215.04	207.29	216.34	208.51	218.36	209.06	211.25	211.45	212.79	208.83	209.71	209.57	206.31	208	211.66	206.58	212.22	213.67	215.96	210.34	213.88	211.25	212.49	212.94
205.27	201.19	203.53	199.45	202.45	207.31	204.28	203.99	200.23	200.07	201.61	205.52	198.57	204.67	202.03	204.99	204.47	200.93	204.81	202.89	207.77	203.66	198.3	203.24	204.33	204.4	202.11	199.86	200.92	204.77	204.84	200.54	202.3	198.97	203.96	203.05	202.23	205.15	201.97	198.64	203.81	200.29	196.8	208.71	200.37	201.8	204.74	205.2	200.4	199.45
200.52	196.98	195.08	201.13	202.75	205.17	201.59	197.31	197.47	196.19	201.42	192.3	197.67	200.65	205.97	203.79	195.62	198.89	196.81	201.53	198.58	199.82	194.6	200.64	201.97	201.09	198.9	201.71	196.62	198.45	204.18	193.7	200.75	200.43	198.82	198.89	199.23	199.03	198.79	199.55	203.36	196.65	201.07	198.41	200.34	201.48	196.01	203.22	203.39	198.39
208.21	207.87	214.64	204.56	206.9	207.24	208.95	209.28	208.64	208.19	205.52	209.02	208.08	213.6	210.53	210.22	204.68	208.67	212.88	206.24	205.75	203.02	203.96	209.53	212.58	211.6	207.04	211.44	211.14	200.88	205.04	214.58	205.96	210.78	207.25	210.39	206.4	209.75	208.02	205.6	214.44	206.2	204.73	212.59	209.45	207.51	205.08	208.77	209.08	212.96
191.27	194.77	192.95	193.3	196.94	193.47	196.3	199.75	195.38	193.65	195	192.74	196.69	196.44	194.36	198.13	196.81	196.19	192.96	195.47	197.54	191.28	196.86	194.41	191.93	192.9	191.53	196.41	195.59	196.2	198.64	194.44	198.55	194.11	193.08	197.71	197.52	195.17	200.84	197.17	196.62	199.69	191.95	194.95	197.69	193.72	197.04	193.39	195.52	188.22
210.8	211.9	217.07	209.49	211.46	212.87	214.89	214.35	211.36	214.66	215.16	212.1	212.57	210.78	212.28	215.42	213.54	211.4	210.05	207.9	210.32	210.48	214.12	206.8	212.43	214.26	210.51	211.74	209.18	212.04	212.6	210.05	213.4	214.64	213.67	215.76	208.02	214.38	211.66	213.9	212.42	215.39	209.82	220.1	213.6	210.39	212.69	214.49	214.49	211.02
218.9	224.06	214.34	218.52	217.8	218.74	217.34	215.74	216.77	217.63	223.15	216.44	217.95	216.99	217.18	217.76	217.54	219.51	215.42	213.21	214.38	212.66	220.23	214.89	220.27	215.61	215.49	213.86	216.72	218.9	217.91	217.2	217.55	219.3	218.49	213.44	217.69	219.28	216.17	215.41	214.96	215.62	215.05	216.71	217.9	218.8	215.56	217.27	220.38	212.8
211.99	216.34	212.16	212.73	207.86	210.87	213.33	212.02	210.41	208.9	211.95	214.71	212.84	209.93	213.24	213.95	212.54	213.99	208.99	214.3	210.51	216.23	210.61	212.65	211.21	211.01	211.17	213.61	212.18	210.98	214.23	215.5	220.23	212.29	215.97	214.15	210.76	214.2	211.17	213.76	209.1	213.03	210.64	208.06	211.63	210.83	208.91	208.08	216.15	217.69
193.37	196	197.74	192.46	197.51	195.8	194.06	192.24	194.98	190.05	197.49	196.24	193.05	199.85	198.63	199.07	193.43	199.77	192.36	191.87	193.55	191.73	193.65	195.25	192.16	193.93	195.47	194.13	194.06	192.79	193.54	196.9	196.61	195.41	196.27	198.18	194.55	194.93	195.88	194.91	194.29	196.14	192.12	194.42	189.16	195.21	195.47	194	192.19	197.96
201.22	200.88	202.89	202.22	202.97	200.5	203.99	206.99	199.51	205.82	202.72	204.45	201.09	205.25	205.77	203.4	200.52	202.4	203.02	204.89	202.11	206.19	203.21	201.74	201	201	203.37	206.87	199.23	199.73	205.72	201.85	199.45	201.59	203.85	200.59	202.21	201.31	200.05	203.39	204.99	203.5	203.87	202.78	203.51	202.57	199.08	206.13	198.3	203.15
209.06	205.25	209.13	209.85	208.14	206.53	208.58	212.25	209.31	207.76	207.18	208.36	206.4	208.32	209.04	210.45	202.68	210.12	211.56	208.33	204.53	209.61	210.12	202.59	213.06	208.78	210.93	211.61	208.95	204.96	210.99	208.51	207.17	206.33	207.7	203.95	206.01	208.47	211.96	213.7	211.24	206.66	210.8	210.26	209.97	206.55	207.64	207.83	208.81	214.37
207.92	207.78	204.96	205.82	210.65	206.12	204.28	204.45	203.43	208.52	208.48	208.97	208.97	201.4	207.68	206.52	207.81	210.73	210.78	212.49	205.9	207.48	207.19	207.09	208.82	211.06	208.46	208.08	213.66	209.2	211.48	209.98	208.04	208.81	208.31	203.99	202.25	208.18	210.88	206.9	208.95	205.89	207.79	211.33	212.17	206.31	209.59	210.68	207.78	210.84
201.91	204.17	201.43	202.36	202.35	201.6	203.59	204.24	200.71	204.08	205.07	201.59	202.76	203.14	198.24	204.06	202.66	202.54	203.52	204.07	198.95	206.97	202.34	204.9	202.44	205.17	200.17	203.83	205.17	199.55	201.74	204.37	202.63	199.5	203.54	202.87	204.43	198.92	203.91	205.73	202.36	198.54	205.78	203.3	205.64	205.96	205.69	202.64	201.1	202.98
207.56	208.59	208.73	204.15	206.24	211.16	203.84	207.31	209.61	203.97	209.19	204.75	201.21	207.42	209.89	203.62	207.4	204.93	206.64	203.79	206.93	203.37	204.5	202.93	207.12	204.17	200.78	208.83	204.88	206.57	206.54	209.15	207.8	203.92	209.66	206.52	207.09	207.85	208.4	207.88	203.45	206.91	206.23	208.74	211.7	209.01	206.84	204.66	207.88	210.58
206.47	207.44	207.33	208.58	209.71	210.25	208.64	207.15	211.74	210.1	205.49	212.75	211.69	212.82	208.45	210.57	205.23	205.18	206.93	207.18	206.13	209.93	204.44	209.15	214.27	207.84	205.5	210.2	210.04	210.7	212.41	205.55	210.12	206.62	207.7	209.51	206.31	206.87	216.35	207.84	203.27	213.3	210.3	209.16	206.3	213.94	209.42	208.24	211.25	207.67
202.64	208.74	204.77	209.15	205.94	207.43	210.19	209.81	203.06	211.87	209.09	211.57	206.93	205.95	209.11	205.22	205.32	214.04	203.03	206.95	204.78	209.03	206.58	204.81	209.22	206.15	201.77	208.44	203.58	209.76	208.12	207.84	208.3	207.45	206.3	210.74	209.67	207.96	209.58	208.01	202.64	208.81	209.1	211.45	205.42	204.94	209.35	205.64	207.42	205.4
201.01	201.52	202.62	204.19	202.66	202.54	199.13	199.3	198.93	203.73	202.02	201.22	199.88	204.25	204.09	205.81	205.36	207.59	204.4	202.66	203.88	197.71	205.88	204.7	201.59	201.13	203.34	203.82	198.44	201.45	203.26	203.01	204.43	205.56	199.23	202.01	201.64	206.29	197.26	203.99	205.38	200.02	206.32	201.02	206.33	201.03	200.26	205.58	204.01	203.54
210.79	204.69	203.25	208.75	208.82	207.72	210.34	207.62	207.15	213.05	206.68	211.15	208.38	208.94	208.4	212.42	212.48	213.54	211.72	210.08	205.58	208.85	208.88	205.44	207.45	205.65	207.42	210.52	206.58	206.73	205.89	207.16	210.21	209.57	208.24	209.89	203.93	214.13	206.99	206.39	209.86	208.86	205.48	206.48	208.71	209.44	207.16	206.51	206	209.37
212.17	207.84	206.74	208.29	213.72	210.28	205.6	208.24	206.68	207.58	209.88	202.23	208.04	210.16	204.03	212.88	203.54	209.92	213.03	210.38	211.1	208.19	208.32	206.62	206.3	209.08	206.3	205.9	207.02	207.77	209.88	205.72	204.81	211.29	209.23	211.06	206.35	210.15	210.94	207.67	207.57	208.81	210.56	209.82	206.67	209.26	211.83	208.68	211.7	208.44
207.25	212.75	204.14	206.67	209.34	210.98	205.06	207.13	210.74	208.67	210.24	208.42	206.96	209.31	208.62	208.28	213.46	210.5	202.69	208.82	210.24	208.36	212.3	203.69	205.59	204.43	206.83	208.8	208.93	210.14	210.5	207.33	209.08	210.91	208.65	209.32	210.49	207.28	211.62	207.42	209.23	208.83	208.53	205.52	207.92	209.22	212.11	210	207	210.43
212.99	209.98	211.59	212.13	206.37	205.96	210.67	212.33	207.27	208.38	211.1	210.42	206.58	213.45	210.25	205.69	213.89	209.24	209.94	210.59	207.43	210.74	207.55	212.27	209.17	210.01	208.81	206.27	209.38	212.89	212.25	212.02	211.21	209.72	209.26	208.63	207.26	207.6	209.51	208.24	213.19	211.55	206	210.03	209.51	212.3	210.51	208.11	211.99	211.05
222.09	221.52	220.85	215.86	216.32	216.62	217.25	213.52	216.43	216.4	214.84	218.66	216.91	216.57	218.39	217.98	216.06	215.11	221.62	215.53	220.83	218.8	220.92	215.11	218.45	215.83	223.3	216.68	219.06	216.89	218.21	220.11	217.3	217.38	214.27	218.39	214.53	217.44	219.62	219.56	218.81	219.46	216.12	221.19	216.02	217.76	217.79	217.1	219.67	213.61
209.16	208.71	210.89	207.91	209.49	204.66	209.53	205.48	206.25	210.04	208.75	211.35	209.73	205.27	208.68	206.34	206.42	213.55	212.36	208.8	209.22	211.31	207.44	207.95	208.63	210.44	204.29	206.99	210.52	204.7	205.14	208.06	207.72	207.47	211.29	210.75	212.44	205.12	203.78	213.82	208.9	205.51	209.61	210.05	208.09	209.19	207.16	207	209.52	212.24
203.21	205.58	208.67	208.55	208.4	206.02	208.68	208.35	201.04	206.35	209.5	204.23	200.83	206.93	200.81	204.95	205.99	203.31	206.3	203.57	207.18	201.73	208.4	203.28	205.37	204.11	205.07	203.63	201.75	204.76	206.64	204.14	208.21	210.47	209.24	204.11	205.58	203.24	206.5	207.02	210	206.86	202.93	206.81	206.31	210.48	205.97	208.44	205.13	205.75
219.5	218.81	219.4	213.78	219.33	213.92	214.47	219.33	214.81	222.61	216.58	215.91	218.59	216.82	216.84	216.53	218.94	218.68	211.13	220.97	217.03	223.01	219.42	217.36	216.8	213.05	219.83	216.16	215.76	218.58	218.95	219.02	215.89	215.85	217.19	215.55	219.51	219.04	214.32	221.35	218.44	215.89	214.36	219.02	215.67	215.93	218.14	213.81	218.92	213.55
217.01	219.31	217.13	222.71	214.78	218.68	215.71	218.18	216.53	216.46	221.36	218.04	218.39	217.95	219.51	219.74	217.93	220.2	219.37	219.23	216.92	217.09	217.59	209.99	213.19	223	217.67	218.25	213.78	217.99	214.61	218.76	219.9	217.15	217.09	217.55	217.55	214.17	216.79	219.08	219.6	217.03	218.66	215.4	218.24	214.11	220.07	215.98	217.61	222.43
199.77	208.26	205.48	204.14	201.81	204.34	205.01	203.47	204.76	204.41	206.2	200.96	203.71	207.22	202.42	204.6	203.02	199.2	205.25	201.67	202.71	201.45	203.64	204.37	200.61	205.49	200.52	197.18	202.39	205.41	209.69	205.32	204.31	204.14	201.3	204.39	208.14	201.26	199.27	204.8	203.25	201.39	201.93	202.42	200.03	201.09	203.37	209.81	202.93	202.96
190.22	192.17	190.08	192.2	196.17	192.9	198.62	193.27	196.57	195.39	193.5	195.41	197.37	195.49	194.53	196.77	194.76	194.48	191.03	194.58	195.74	193.41	195.74	195.06	196.69	198.89	196.51	194.03	195.49	198.45	190.68	194.4	198.07	195.53	196.15	201.83	198.88	194.08	198.5	195.63	194.74	197.5	194.95	195.74	197.1	195.81	195.15	193.95	196.46	193.99
203.89	202.75	201.64	204.84	201.8	202.24	202.8	207.11	201.9	201.1	203.54	200.98	200.75	203.06	201.95	202.45	200.88	204.62	198.67	202.57	205.52	206.89	200.89	206.19	208.47	210.59	202.21	204.66	202.36	209.12	203.29	201.55	205.73	201.19	208.22	206.35	203.84	205.44	206.79	205.55	206.25	203.94	203.39	201.68	202.1	206.24	205.99	203.43	200.16	201.42
206.55	209.13	206.71	208.42	210.38	205.89	209.26	207.57	206.42	212.21	209.07	208.43	209.52	203.9	208.54	207.38	202.87	206.27	205.79	202.55	205.59	199.27	211.34	207.46	205.01	208.03	212.26	208.13	206.81	203.67	209.39	207.41	210.13	204.63	210.07	202.66	208.99	206.53	210.74	208.09	205.68	209.38	208.81	204.76	209.06	210.76	207.76	207.41	211.95	207.6
201.65	196.93	200.32	198.32	200.76	205.07	202.1	206.6	202.17	207.42	203.14	199.01	197.99	197.66	202.76	200.35	201.66	199.73	202.27	204.8	202.29	200.79	203.19	200.04	204.04	201.23	202.66	201.47	202.16	199.33	204.29	199.11	198.55	200.15	205.8	202.14	198.79	202.22	201.3	201.2	201.72	209.23	204.06	205.9	202.9	205.24	204.57	200.71	199.59	202.66
205.22	209.72	207.01	209.26	207.62	211.8	203.35	203.51	204.79	206.07	207.81	205.23	211.04	203.69	207.2	212.3	208.36	205.8	208.73	206.72	209.54	210.63	207.35	208.98	206.77	208.55	210.96	208.68	209.3	207.88	206.99	209.5	209.77	210.49	206.69	210.77	207.43	209.65	207.53	207.36	211.45	209.18	209.69	205.14	200.57	207.68	209.25	211.87	209.36	204.03
206.36	204.93	207.98	210.27	207.75	203.84	210.24	209.08	206.54	208.09	211.42	208.33	208.43	211.85	209.4	202.46	209.94	211.1	207.01	204.75	206.03	207.47	206.84	209.34	203.82	209.14	209.51	209.37	210.51	206.88	212.19	209.21	212.02	206.86	207.96	207.63	212.23	209.83	205.94	213.75	206.79	212.38	212.24	212.25	209.86	207.89	210.12	207.46	204.23	211.17
210.43	209.53	207.45	207.77	205.55	207.04	208.77	209.28	205.28	206.95	214.3	208.05	208.48	209.53	210.01	208.17	208.18	207.1	208.26	208.1	209.12	205.04	211.88	205.96	213.28	208.39	209.21	208.89	212.72	208.9	207.12	207.76	208.76	209.48	205.93	208.15	203.57	208.27	207.38	208.42	211.45	211.18	209.38	206.14	208.83	203.32	204.13	210.68	210.27	204.52
212.02	211.22	210.2	209.27	210.75	211.54	213.14	211.55	213.77	209.02	211.51	208.8	212.9	207.8	212.46	211.52	211.98	208.98	211.15	214.12	213.46	209.55	211.77	216.13	212.66	208.06	211.06	209.71	214.74	215.18	210.6	208.6	220.36	212.51	211.11	212.83	216.19	212.95	211.8	209.14	213.53	211.76	207.28	214.35	207.02	209.6	215.93	211.63	210.37	212.23
211.13	211.6	210.04	216.75	213.03	215.99	209.66	208.77	212.41	208.41	213.18	213.4	206.45	213.27	215.51	215.59	213.61	210.71	208.89	212.58	212.77	207.39	213.39	210.31	211.31	208.77	213.45	218.09	212.04	210.52	213.5	208.24	213.73	213.35	217.43	207.13	212.35	209.05	209.24	210.55	212.91	213.8	210.98	211.85	209.95	210.15	210.01	210.31	214.54	215.33
204.26	199.21	204.16	200.49	201.43	204.04	200.03	200.5	198.87	198.96	205.68	204.89	204.02	203.55	203.44	201.79	205.22	201.72	206.2	205.13	204.79	198.83	201.37	203.44	202.23	205.65	203.83	201.33	203.94	204.21	204.14	202.53	206.23	199.25	204.61	202.59	208.32	208.26	206.68	204.99	206	202.42	201	202.3	200.94	208.02	201.71	201.58	207.71	205.51
205.2	202.06	201.42	205.06	203.53	199.63	203.44	203.33	201.93	204.17	203.09	203.86	203.66	204.65	201.64	202.45	203.63	199.27	203.22	203.58	202.74	205.57	203.71	202.11	199.7	205.03	201.31	201.33	198.98	201.24	203.52	208.84	202.77	206.74	203.07	202.47	203.71	202.45	203.43	201.51	201.93	199.24	204.89	201.01	203.84	200.77	201.3	199.81	204.52	200.73
206.43	207.15	204.21	207.96	209.05	202.94	211.06	207.98	206.5	209.21	205.76	204.97	211.01	206.85	205.69	205.66	206.51	209.24	202.17	205.49	207.12	205.89	207.86	204.12	207.62	206.6	202.68	209.02	206.35	203.99	207.95	204.51	201.55	210.08	206.66	201.88	203.42	203.97	204.43	202.62	206.74	205.5	203.12	204	205.07	205.35	207.79	206.52	198.95	206.69
210.11	214.42	206.88	209.58	205.1	210.45	208.6	206.61	211.26	211.51	209.47	217.38	208.6	213.65	208.6	214.57	209.91	213.43	211.49	208.95	206.58	207.1	209.41	213.77	207.72	214.44	209.21	209.58	212.78	210.76	214.69	211.95	213.37	211.85	206.18	211.57	210.94	206.63	209.68	208.84	206.8	211.3	208.46	207.25	207.73	207.16	208.78	211.01	209.82	208.83
207.97	207.42	208.5	213.61	211.07	212.69	216.89	212.66	216.01	208.23	213.34	211.24	211.4	215.23	215.01	211.46	212.04	212.72	213.62	211.89	211.4	213.84	209.61	212.64	212.91	214.71	210.49	211.14	215.34	210.52	214.34	216.17	208.84	214.61	214.99	212.26	216.02	211.63	210.64	213.78	212.06	213.09	213.33	213.03	214.97	213.5	213.69	219.33	210.34	215.83
200.67	200.44	203.01	195.94	196.23	205.55	202.11	199.18	199.85	199.39	202.01	201.76	192.7	196.6	201.58	199.25	199.37	197.74	200.07	199.54	194.96	200.77	206.63	200.73	200.48	201.55	202.5	200.51	200.29	197.26	195.9	198.3	200.39	195.97	201.51	197.89	193.21	197.6	202.91	201.99	201.33	196.46	199.72	197.89	200.5	202.54	200.44	200.07	201.26	193.82
206.16	205.19	206.95	205.07	206.9	213.43	206.11	212.56	205.75	208.59	206.37	208.45	209.57	211.57	207	209.29	209.55	212.01	208.78	204.39	209.06	208.96	209.33	215.02	210.33	204.77	209.45	204.07	210.15	202.25	204.14	206.06	208.82	203.08	209.43	206.06	208.98	206.88	206.28	207.4	209.28	207.47	207.73	209.22	205.22	205.53	206.12	209.68	204.92	207.77
214.47	214.34	217.08	214.16	212.08	216.64	220.12	215.31	213.81	214.01	212.77	214.12	214.73	214.67	210.67	210.96	210.91	213.95	213.83	214.24	209.1	213.2	209.48	211.32	212.73	217.84	216.8	213.92	210.17	214.75	213.01	212.01	216.56	214	206.99	211.83	216.32	215.43	215.43	211.03	210.64	208.68	213.99	213.9	211.19	217.16	218.6	211.68	216.83	211.97
201.92	198.63	201.77	203.54	202.13	201.2	196.98	203.75	200.33	198.33	200.65	195.66	200.16	200.77	204.79	201.25	197.54	199.62	200.79	201.54	199.64	201.17	194.19	197.47	199.58	199.19	199.13	202.43	202.54	198.94	199.26	199.19	203.06	202.11	197.05	202.3	195.72	199.93	198.59	199.98	200.1	208.46	199.19	202.93	200.3	197.13	199.83	197.98	198.19	196.42
220.33	214.63	221	211.97	216.42	219.24	216.51	214.1	217.12	217.15	215.58	216.36	216.17	219.56	217.26	222.67	218.62	220.15	214.04	215.74	217.63	218.59	217.16	221.7	219.24	217.91	221.31	218.12	216.51	219.65	221.67	220	218.34	218.81	223.31	214.74	214.71	214.66	216.98	217.8	217.7	216.5	221.04	217.68	222.41	218.31	219.32	215.28	219.2	222.91
215.64	212.9	214.24	213.37	211.87	210.58	207.26	214.32	213.86	213.3	213.35	210.04	215.62	216.04	210.33	210.45	209.99	212.12	212.67	211.91	216.21	211.84	208.1	210.88	209.89	214.24	214.62	209.17	211.93	211.18	212.04	208.58	211.03	211.48	214.22	210.6	214.07	211.86	216.36	210.7	210.95	210.14	207.16	211.45	214.37	216.36	215.63	212.11	208.33	212.39
207.9	210.6	206.53	207.53	212.56	211.71	206.57	206.98	208.99	207.38	206.83	205.07	209.35	210.05	208.9	210.49	207.14	212.26	212.51	210.01	204.44	207.88	204.96	210.21	207.11	213.31	207.65	206.45	208.47	210.08	205.43	207.26	208.67	205.82	203.3	204.13	205.39	208.66	210.06	210.96	204.72	201.37	204.85	205.1	206.24	208.36	207.72	206.22	209.21	211.33
198.74	198.9	199.67	199.39	198.8	200.67	201.55	198.97	198.8	200.82	198.09	198.08	205.32	197.49	200.89	199.85	198.87	198.2	198.15	203.16	199.12	202.89	198.29	200.43	199.61	197.33	199.17	203.03	202.08	200.51	196.27	202.99	195.82	202.86	200.19	198.48	200.63	194.9	200.66	199.14	200.58	199.23	193.84	199.55	204.59	200.05	201.96	192.12	203.8	201.59
207.21	205.43	209.96	203.53	212.14	211.5	209.08	207.64	207.56	209.39	212.19	204.11	207.28	210.93	208.56	209.85	207.75	215.72	210.91	207.57	209.87	207.41	209.89	208.01	208.18	206.93	208.69	210.93	206.33	202.05	211.48	211.52	206.92	209.58	209.28	204.15	208.67	207.73	204.14	208.37	203	212.51	215.57	206.98	204.75	206.37	207.01	207.35	203.56	207.68
208.79	201.94	195.61	202.91	205.66	197.46	198.23	197.73	205.07	201.84	196.38	204.38	199.7	205.09	199.74	201	205.25	204.08	202.91	204.76	199.57	203.64	205.94	204.25	199.86	204.84	205.35	199.66	201.1	202.32	202.36	199.21	205.4	204.75	206.56	197.39	204.94	203.45	203.79	202.18	205.29	200.12	204.56	201.68	205.96	202.56	201.52	202.12	202.91	202.83
202.07	195.87	196.6	194.76	202.75	201.92	198.48	202.99	197.23	198.26	201.67	201.11	202.94	200.13	197.58	200.68	196.85	200.78	198.98	197.72	202.87	198.96	207.62	201.23	199.67	197.05	193.7	203.09	199.38	199.31	198.26	198.4	197.72	200.7	196.69	198.84	204.87	201.32	200.17	198.41	200.6	199.92	198.15	198.04	200.37	199.46	198.16	204.32	202.87	202.6
201.55	197.58	198.75	197.23	199.58	196.04	200.57	201.11	202.53	198.24	194.96	195.35	199.28	199.37	204.4	199.36	195.72	198.19	202.95	196.64	199.15	201.63	200.59	196.17	198.22	194.53	202.93	204.55	199.23	195.51	200.96	198.85	203.44	201.5	200.73	201.53	201.55	202.59	202.55	198.58	202.24	200.17	198.64	198.45	200.83	203.1	199.33	196.02	201.32	201.01
207.7	210.69	212.71	208.15	202.25	209.41	210.59	211.64	207.45	209.89	211.9	212.55	206.46	213.53	209.85	210.85	211.44	210.03	207.62	209.75	207.73	209.51	207.21	204.64	209.37	210.19	205.67	209.18	213.72	206.76	209.67	204.06	210.87	207.44	206.91	211.09	214.89	208.27	210.7	205.05	210.26	210.19	206.26	208.88	209.88	211.05	207.76	206.35	205.8	212.66
210.98	207.86	213.23	211.61	209.84	206.45	209.14	206.83	208.74	208.85	208.3	209.77	210.12	206.59	208.94	207.49	205.17	209.53	211.26	208.29	206.79	208.13	209.89	203.83	209.35	210.2	209.59	212.46	208.55	208.57	211.52	208.21	204.63	208.86	209.63	205.51	208.78	206.63	211.55	211.38	210.79	206.69	212.13	209.84	210.49	210.25	207.61	209.83	211.29	202.88
206.4	211.58	209.24	206.75	210.16	211.04	209.5	210.14	209.68	208.72	208.49	205.94	204.31	209.83	209.1	206.07	205.57	206.34	206.99	208.99	206.03	204	208.13	208.44	206.11	211.14	206.66	203.2	211.24	204.87	207.84	205.61	206.76	205.42	208.73	208.04	208.63	201.27	206.44	206.65	209.27	207.52	206.61	207.46	205.7	207.99	208.85	208.33	209.24	209.8
209.77	208.72	208.38	218.51	211.37	212.03	212.32	208.2	213.87	214.24	211.78	210.31	212.77	214.06	213.49	213.02	211.17	214.91	216.38	210.4	214.93	215.2	211.09	214.21	212.63	211.92	210.8	212.52	214.45	215.65	211.85	206.06	208.61	212.67	214.06	208.02	212.76	206.66	211.75	215.05	211.8	214.21	211.21	212.29	215.82	212.91	215.75	213.75	217.21	209.69
201.73	209.19	205.13	203.32	205.7	198.5	203.03	200.43	202.63	202.32	200.34	206.3	202.77	204.02	202.34	202.93	200.67	205.26	200.03	202.93	202.95	207.26	198.29	206.16	203.1	202.85	199.83	208.78	204.08	205.96	199.08	203.65	204.68	206.02	203.51	203.37	200.46	204.25	206.4	200.38	203.97	200.41	195.38	207.72	203.23	202.48	201.82	205.61	206.27	207.32
203.97	199.23	201.15	199.14	198.48	197.55	198.33	202.7	198.7	197.82	201.84	196.62	200.29	202.48	197.96	200.62	201.69	203.02	198.38	198.87	199.62	199.46	200.41	198.87	197.02	199.72	197.82	200.88	198.98	200.92	196.36	195.74	200.26	194.98	195.63	194.93	198.94	200.85	198.14	196.25	195.77	199.16	203.04	203.28	197.01	200.28	200.92	202.71	201.75	199.31
209.65	212.35	207.64	214.76	215.95	210.58	213.48	209.46	215.07	209.25	212.57	210.82	213.98	213.24	216.96	210.33	215.43	207.99	212.43	216.09	217.24	214.67	212.1	215.2	215.73	212.18	211.14	213.22	210.6	210.89	212.2	208.47	213.3	213.78	209.57	215.24	209.81	215.94	211.89	218.3	217.33	212.44	213.33	213.76	208.4	207.72	213.36	214.21	214.33	211.87
201.12	206.67	201.89	202.8	202.62	204.66	205.44	201.74	205.03	202.15	202.4	203.26	201.96	203.41	203.81	204.09	203.81	205.3	203.2	203.43	204.84	207.46	207.41	202.93	199.2	205.55	207.46	203.53	207.5	207.21	198.71	202.34	200.28	209.9	206.45	206.24	202.86	208.7	204.81	208.13	204.91	203.14	204.1	204.28	203.07	202.77	204.59	200.98	202.23	201.52
208.94	204.9	208.77	210.39	208.94	208.4	207.93	207.34	205.55	213.66	205.74	210.97	207.66	208.08	208.68	209.32	203.71	206.34	205.94	207.42	206.42	204.28	204.46	211.77	206.7	205.47	208.74	208.91	209.96	205.77	204.51	205.35	209.62	210.62	207.17	215.58	207.99	205.74	207.17	209.7	205.83	206.79	205.9	205.81	208.55	207.01	209.84	208.78	210.81	207.67
201.83	200.18	199.35	202.71	208.61	201.99	205.24	204.11	204.81	205.39	204.12	204.17	202.05	199.63	202.78	207.7	202.31	206.67	203.73	202.82	199.29	204.65	207.74	205.42	203.17	202.05	199.81	203.85	200.29	207.74	195.32	199.03	206.78	205.02	203.1	201.65	202.56	204.55	207.88	204.48	204.9	201.85	204.03	204.45	198.01	202.58	210.41	203.35	204.6	202.26
212.1	208.84	210.78	209.27	212.73	210.15	207.27	212.25	213.49	215.04	208.11	210.26	213.7	211.03	207.19	209.35	214.25	210.3	209.2	211.34	213.14	209.03	207.89	205.55	210.33	209.88	214.27	213.81	213.97	215.98	216.9	217.11	216.87	208.49	212.45	211.29	211.28	208.42	213.33	208.39	214.91	217.28	211.94	213.15	208.62	208.56	212.9	213.88	207.94	213.86
208.34	210.96	212.44	207.07	204.04	208.3	207.62	208.37	207.5	208.95	214.59	205.29	210.17	207.26	207.88	210.51	208.88	211.26	210.16	209.92	207.12	208.33	206.97	207.86	208.96	213.25	205.82	209.4	206.41	210.18	215.18	209.69	207.01	211.33	207.63	205.63	205.9	206.07	210.97	211.74	210.49	209.1	205.15	209.61	208.08	209.76	211.35	208.2	206.81	205.92
203.27	201.78	201	199.7	200.84	204.51	201	201.83	202.38	197.4	200.78	206.57	203.18	200.26	200.72	202.65	202.9	202.17	201.46	203.4	204.45	202.77	203.52	199.08	204.68	203.65	202.76	205.9	204.53	204.37	206.33	201.41	202.71	199.88	206.49	205.97	202.08	201.13	200.16	199.57	207.16	202.91	197.34	205.74	204.33	206.22	203.58	208.08	201.85	200.61
206.25	210.3	205.86	203.14	208.98	209.11	206	207.56	208.45	204.66	204.51	205.26	207.79	204.45	206.5	212.57	208.68	210.41	206.93	206.51	207.76	202.79	208.48	202.66	208.24	212.16	204.57	209.49	213	207.29	200.64	210.91	205.91	203.82	208.61	204.65	205.07	207.9	212.11	215.99	205.97	209.4	210.24	205.44	210.68	209.49	204.2	211.48	204.85	208.42
213.44	210.34	206.71	209.2	211.14	208.82	211.94	209.99	209.71	213.45	211.69	209.56	205.78	208.17	211.13	214.38	209.51	208.26	210.09	210.82	206.97	208.83	210.3	209.45	209.86	208.94	206.94	208.49	210.61	204.77	206.76	209.91	206.86	211.19	208	210.3	208.83	207.11	205.37	207.82	207.84	213.43	208.04	202.45	204.36	204.55	204.17	206.01	206.13	205.33
216.71	222.71	216.72	221.88	214.76	222.07	219.59	222.69	219.47	213.98	221.08	217.51	222.46	219.66	220.48	216.26	216.48	215.44	216.74	219.84	222.09	218.78	218.31	218.84	221.53	216.28	220.41	220.35	219.45	216.85	216.88	219.21	221.68	218.73	220.82	216.61	214.58	220.85	219.49	218.04	214.17	218.11	213.96	216.1	217.99	223.14	217.28	218.8	218.56	216.89
199.87	195.13	204.17	202.39	200.5	201.15	207.51	197.79	204.47	200.13	197.75	204.23	205.64	199.54	201.24	199.91	206.18	197.17	200.87	205.62	203.79	204.47	200.72	204.52	200.66	203.36	204	202.2	201.65	202.07	204.95	203.08	206.23	202.55	205.67	201.98	200.87	203.54	200.97	198.84	204.5	202.86	198.05	200.64	199.01	201.68	202.17	197.79	200.45	205.17
218.81	220.59	220.94	216.35	215.61	222.03	219.57	222.07	222.05	217.29	218.61	218.08	219.09	218.97	218.23	214.55	222.63	218.42	219.75	219.6	217.14	216.61	219.63	219.66	215.59	211.7	215.73	218.02	219.45	218.12	213.95	221.08	218.64	218.19	217.42	221.23	219.81	217.27	222.89	217.11	216.62	216.68	218.57	218.47	218.37	216.26	215.88	216.93	212.27	219.01
206.75	201.59	201.06	203.89	204.26	207.85	198.59	208.64	202.25	205.36	200.15	201.46	203.93	199.64	201.42	205.28	203.86	207.44	207.02	202.43	202.63	202.58	205.59	204.61	206.47	205.61	204.13	201.01	204.51	205.07	199.77	200.28	201.22	199.19	202.92	203.93	205.25	206.66	205.33	204.62	206.54	209.37	206.88	204.85	206.81	198.64	206.75	205.06	201.17	201.62
197.63	202.66	203.37	201.96	203.65	204.43	204.11	203.63	203.24	201.35	203.58	200.36	201.92	207.01	202	199.83	199.6	202.17	198.74	206.07	198.53	207.19	207.57	202.07	201.88	205.09	203.65	202.7	201.01	201.39	200.44	206.53	201.17	203.46	200.29	201.27	202.44	204.54	203.77	204.77	199.61	202.66	201.68	202.87	196.91	201.67	199.15	202.69	201.22	202.32
207.14	212.33	204.89	209.46	211.89	214.79	210.89	212.19	208.9	211.87	211.59	214.21	209.84	209.96	206.56	211	210.99	207.68	209.14	211.82	213.81	208.66	206.52	201.2	204.23	207.11	209.1	209.87	211.39	207.27	209.99	211.98	205.76	205.57	209.27	209.23	208.67	209.9	212.63	206.04	206.72	207.18	208.55	206.44	211.46	210.17	204.66	207.46	208.5	208.9
213.16	207.2	209.91	209.34	212.08	213.82	210.01	213.45	210.08	212.91	212.23	213.28	210.14	210.96	214.77	215.39	215.93	213.63	209.19	214.22	216.47	212.34	211.93	214.03	211.04	212.38	212.92	216.04	211	213.43	210.39	213	215.64	207.81	208.82	210.58	212.92	211.65	213.44	214.54	213.62	213.81	212.65	215.8	211.84	211.31	211.14	209.11	212.94	211.42
205.02	203.52	201.83	203.72	202.28	206.08	200.6	205.8	204.62	204.57	203.65	204.44	202.46	204.86	200.74	201.97	199.73	197.42	196.37	201.13	206.05	205.22	201.95	205.93	207.09	199.26	200.5	204.76	201.84	204.33	206.27	205.35	199	203.61	201.82	203.75	200.58	206.08	207.63	205.52	205.64	201.73	204.39	203.96	205.91	202.91	205.15	203.89	206.54	199.45
214.09	214.47	215.67	212.63	212.62	216.49	212.04	209.66	214.64	214.19	213.74	212.33	208.92	217.8	211.02	213.24	213.61	214.26	212.11	206.8	215.1	212.75	211.25	212.89	215.27	207.85	212.37	214.04	208.49	213.99	212.56	211.17	211.98	213.23	206.46	211.91	212.04	212.03	212.97	209.43	214.01	216.05	217.6	213.56	214.62	214.97	210.53	208.63	215.06	211.52
205.12	206.17	205.62	206.65	207.52	209.63	208.4	207.84	208.97	214.25	205.92	206.08	206.35	206.41	208.94	209.12	208.67	206.21	203.11	206.91	206.77	206.39	209.18	205.14	209.37	205.41	211.51	210.22	210.11	211	209.85	211.05	201.66	208.12	206.53	204.74	205.69	206.54	206.06	209.08	205.47	207.46	207.92	207.25	209.3	208.31	207.33	208.03	207.46	208.94
207.18	212.12	209.22	211.98	209.54	211.09	209.6	209.56	212.33	207.53	209.66	208.01	211.04	206.62	211.68	206.02	217.65	208.72	210.34	206.6	208.8	210.98	215.01	212.55	209.2	204.17	214.06	206.03	211.16	211.22	207.36	205.54	210.7	210.84	206.67	209.87	210.01	211.79	210.6	216.67	209.23	209.78	211.52	209.74	210.51	213.45	208.33	206.58	208.92	207.68
211.67	209.73	207	212.02	202.38	209.11	209.91	210.61	209.03	204.96	208.21	207.37	212.78	211.55	210.19	207.92	211.51	211.44	208.51	208.43	208.24	205.38	207.22	210.18	205.24	209.41	208.25	211	215.43	208.96	204.61	207.65	209.43	206.94	207.81	206.15	204.07	204.79	206.58	211	209.36	208.61	204.75	210.72	209.4	206.43	207.03	211.65	209.72	212.48
213.08	218.57	212.48	209.06	210.09	210.1	211.81	210.45	211.19	213.51	208.75	214.31	206.5	214.95	211.25	212.62	213.22	211.84	216.58	216.34	215.51	213.14	211.54	210.4	211.94	214.32	214.95	209.74	211.95	211.75	206.44	213.03	209.6	213.19	211.7	213.08	215.63	214.94	208.63	208.76	212.35	209.06	211.2	210.63	212.02	210.51	212.18	214.28	211.99	215.94
213.84	214.24	207.51	204.01	208.11	204.6	207.63	204.21	204.47	209.75	207.18	204.96	211.83	204.12	207.3	213.5	210.23	208.26	208.89	208.1	209.24	207.51	209.84	207.92	214.72	205.6	208.89	210.79	206.88	209.26	213.72	205.25	206.19	205.21	210.34	209.29	209.16	209.24	204.74	210.99	209.78	210.56	206.83	207.28	206.56	210.7	208.15	213.58	213.01	215.76
211.11	206.06	209.32	214.06	204.3	206.92	208.01	210	206.95	209.45	212.81	210.97	211.79	209.99	211.44	208.94	211.31	211.12	206.75	206.17	208.9	209.73	207.25	206.23	205.08	211.25	210.19	207.19	210.37	204	205.85	203.36	213.16	208.83	209.13	210.37	212.53	207.83	210.72	209.62	210.27	208.3	209.33	208.14	209.95	205.34	206.11	207.39	204.97	205.82
204.71	200.86	207.39	207.16	202.87	204.6	207.27	208.91	207.85	207.63	207.27	208.08	205.7	208.39	207.75	210.69	204.91	206.78	206.16	208.1	204.49	204.28	207.94	208.96	205	207.28	207.45	209.8	205.47	205.12	204.62	203.88	204.51	208.32	206.72	207.53	208.03	211.88	205.73	206.23	205.47	203.07	208.28	209.24	208.91	211.79	213.59	212.48	204.92	202.02
219.05	221.53	214.72	217.77	217.71	217.89	214.37	220.48	220.92	222.4	219.24	210.65	213.49	212.29	215.48	218.65	215.36	216.23	214.46	219.78	217.23	218.73	220.58	222.81	223.78	214.9	222.76	216.72	217.9	215.44	216.12	220.29	217.97	214.89	215.56	214.1	220.18	217.68	215.9	222.24	220.11	212.62	215.85	218.83	214.34	218.23	217.69	215.42	217.17	218.93
203.27	207.46	204.59	199.91	198.57	209.35	201.95	203.87	207.97	202.17	203.34	204.97	204.72	206.72	198.42	203.06	201.39	201.43	203.43	202.34	204.44	204.02	208.33	209.98	206.96	203.2	205.95	204.14	206.95	205.9	203.9	199.66	204.1	198.11	205.49	202.37	201.43	207.58	202.28	194.12	204.06	203.95	204.11	201.57	204.11	201.6	201.79	202.15	200.64	205.1
217.73	213.93	219.01	218.83	215.71	210.63	217.29	214.42	212.27	215.05	216.81	214.17	218.16	218.64	220.07	216.07	218.37	217.38	208.96	218.38	220.79	214.33	213.34	220.22	215.73	214.27	217.54	219.13	217.98	218.8	215.38	216.7	214.39	222.81	222.3	213.85	214.26	216.28	215.66	213.31	216.7	217.22	215.48	221.39	216.71	215.52	217.95	218.29	214.49	219.23
213.92	216.65	217.37	213.1	211.72	217.32	219.1	217.79	217.6	220.41	218.41	222.45	216.33	215.18	220.48	216	216.86	212.89	212.16	218.11	216.15	220.02	215.36	214.98	214.94	216.18	214.98	217.8	218.39	213.16	213.6	217.05	217.97	216.42	219.49	218.83	214.37	222.1	218.32	214.51	215.09	214.93	212.6	213.8	213.47	214.08	215.43	213.68	219.37	217.62
208.63	205.62	205.62	204.24	201.29	205.22	208.38	208.41	206.88	202.31	205.27	205.31	205.3	206.99	206.58	209.36	205.62	209.34	205.74	208.62	205.51	209.78	211.15	206.64	208.07	208.17	207.01	209.86	207.66	209.16	202.15	210.93	203.74	201.27	204.66	210.15	207.72	200.42	207.11	205.94	204.89	207.3	207.44	205.16	205.9	203.89	210.53	209.1	205.57	204.8
217.75	213.35	220.95	216.46	214.59	214.76	221.63	221.16	215.21	217.82	213.75	214.69	219.66	221.54	213.28	217.41	216.5	218.36	216.54	219.85	216.62	217.55	217.49	218.72	218.02	219.82	218.04	219.14	219.38	215.71	218.39	218.23	220.32	216.98	217.18	217.9	216.59	217.49	218.85	218.14	218.86	215.96	217.65	219.77	220.39	221.62	221.39	217.93	218.19	214.65
202.97	198.71	200.81	196.38	202.11	197.8	204.37	204.05	196.72	201.51	201.63	200.96	197.19	200.82	196.71	197.42	196.88	197.78	199.17	202.61	202.05	196.8	198.38	199.12	203.31	199.3	201.41	200.18	195.79	200.12	194.61	198.54	200.23	201.29	200.13	201.62	199.46	202.3	203.52	200.57	204.01	205.24	201.73	199.63	200.73	203.64	197.19	200.7	204.72	202.21
210.61	216.24	213.66	213.9	210.32	216.29	211.76	213.74	210.3	212.5	209.63	212	209.48	212.09	209.43	212.26	216.64	208.69	213.34	210.96	213.8	211.49	213.87	211.88	210.89	217.74	217.21	210.25	213.31	208.73	211.19	215.44	211.62	209.83	213.66	211.6	212.62	210.9	207.69	210.64	212.38	210.71	210.05	211.38	211.71	214.25	207.65	211.63	211.35	212.82
206.92	212.04	207.52	206.87	204.93	208.17	210.73	209.27	207.4	212.85	205.02	207.62	209.4	212.12	209.43	213.49	212.63	211.59	205.11	211.01	212.43	207.61	211.41	210.32	209.58	213.39	208.02	211.81	206.8	213.69	208.67	210.45	210.96	211.72	208.76	209.65	212.62	209.41	212.58	205.89	205.85	206.11	206.09	209.58	208.57	210.05	214.32	210.6	211.48	209.07
204.22	200.77	204.5	201.81	205.54	205.27	205.1	209.31	199.76	203.82	201.51	200.78	202.83	206.64	200.62	206	203.72	208.55	203.69	202.69	207.45	204.14	207.07	202.11	205.51	200.06	206.74	203.08	201.95	200.69	204.26	205.16	206.63	204.94	203.93	201.66	203.83	199.65	199.98	201.68	201	207.58	208.19	205.59	201.32	206.4	198.66	204.15	203.66	202.34
208.05	207.16	210.73	205.62	212.21	217.25	208.46	216.07	211.23	209.82	208.17	213.53	206.36	210.98	214.58	211.42	212.3	215.83	209.56	214.77	212.9	213.25	214.24	214.2	211.51	216.03	212.43	210.04	212.59	210.09	210.14	213.58	214.85	212.3	215.51	215.71	213.57	206.5	214.73	213.35	211.93	214.42	210.21	208.32	211.22	209.86	213	212.3	208.31	212.72
206.22	201.81	208.52	205.95	201.09	201.32	205.52	205.3	205.5	200.27	205.42	204.84	201.25	201.65	205.71	205.61	201.72	204.3	203.09	203.51	199.65	200.89	205.9	204.5	200.87	203.58	194.65	207.94	205.58	198.62	201.74	198.02	203.78	203.17	201.99	207.85	204.28	204.49	204.18	199.05	205.33	201.33	203.02	206.29	201.92	200.84	205.09	198.96	200.96	204.51
207.49	214.05	211.93	214.71	211.65	204.13	216.35	212.63	215.51	209.56	209.32	208.97	216.13	212.72	213.94	211.47	214.51	212.71	208.15	211.62	208.97	214.75	211.94	217.18	213.37	214.08	210.23	214.9	213.74	210.75	211.22	210.75	211.57	216.22	210.89	209.12	208.72	212.82	214.43	215.61	209.36	211.16	212.85	213.31	212.44	214.11	213.84	214.79	208.48	214.47
207.68	202.93	205.28	197.45	206.81	206.64	204.76	209.34	205.49	205.68	204.3	203.73	204.46	205.39	209.71	200.77	204.23	204.76	207.88	205.16	207.09	205.26	204.49	204.31	207.29	200.85	201.72	204.47	206.6	203.33	204.29	203.59	206.69	205.29	204.41	205.34	205.67	204.33	199.96	206.63	204.77	202.51	204.01	208.27	205.85	206.57	207.09	203.34	197.3	206.63
197.57	197.37	198.37	198.57	197.04	193.4	202.85	200.63	202.7	203.72	198.48	199.08	198.74	199.46	199.02	198.77	200.43	199.22	201.19	202.08	201.85	203.96	199.11	205.16	195.26	199.65	199.38	197.47	196.15	197.74	202.03	200.4	199.88	201.98	198.13	200.93	199.4	201.01	195.7	199.26	203.57	204.93	195.95	201.54	200.11	202.26	200.13	197.09	195.51	204.13
213.86	214.96	209.19	212.74	210.92	213.99	213.32	219.93	214.41	214.7	214.96	213.52	212.81	212.09	214.46	216.23	212.55	216.12	215.53	217.02	219.33	216.11	217.92	211.24	216.25	211.8	216.08	208.96	219.15	208.86	214.63	217.1	216.53	212.36	213.95	215.3	211.33	212.71	210.58	216	217.7	206.53	209.95	215.48	212.32	217.39	216.91	215.02	212.07	214.5
204.31	202.06	202.14	203.96	205.82	210.08	209.15	202.26	202.69	202.13	202.47	204.79	201.1	203.37	200.77	202.19	200.99	202.07	208	203.2	199.87	206.9	203.4	204.74	201.62	207.28	202.73	202.78	201.92	204.53	202.06	200.24	201.26	206.56	206.05	202.07	202.88	203.66	201.51	203.19	199.7	202.74	206.75	201.53	206.25	205.17	203.24	199.95	203.28	203.91
204.76	198.84	200.4	196.71	197.46	200.92	201.77	199.54	200.22	196.24	200.72	196.47	206.09	196.66	197.7	201.62	197.29	203.39	200.77	199.48	198.89	200.91	199.78	201.72	194.52	201.37	198.55	196.98	203.21	201.26	200.93	199.37	203.3	201.96	200.25	202.58	200.43	201.69	196.5	199.97	202.38	200.47	203.16	200.89	202.04	204.78	199.44	203.22	204	198.89
204.36	204.91	204.13	205.06	202.68	206.63	206.85	208.25	208.02	207.1	207.14	199.79	205.57	202.1	206	204.43	202	201.03	205.62	207.86	205.21	208.71	208.72	204.07	202.41	199.55	204.61	205.68	201.65	207.64	207.36	204.55	204.34	206	206.34	201.36	203.16	201.41	204.23	209.55	207.12	205.28	203.82	204.6	207.96	204.1	203.76	206.38	209.8	204.1
209.02	214.24	211.16	214.27	215.34	209.31	213.8	211.42	205.58	214.44	209.98	210.9	213.1	211.22	208.66	215.74	214.51	212.22	213.93	213.34	213.37	214.49	210.57	211.06	214.71	213.21	211.71	212.59	210.68	213.69	215.32	215.13	212.64	216.81	208.64	211.22	209.98	212.73	207.65	210.09	211.05	208.63	208.79	214.24	212.15	210.63	210.2	213.07	211.92	206.83
216.88	217.56	218.07	218.2	214.59	212.7	222.93	218.89	220.32	216.14	223.26	214.76	221.23	214.95	215.95	216.77	215.58	215.13	216.63	211.32	215.93	218.68	219.1	218.16	216.64	216.94	217.27	217.85	210.8	215.3	215.21	215.77	220.83	215.05	212.49	218.45	215.4	215.64	217.35	218.57	218.35	218.53	218.87	215.93	212.97	211.57	218.55	218.64	217.73	214.22
207.33	211.81	208.37	202.76	208.58	207.16	209.7	209.79	210.95	207.98	209.25	209.19	208.4	207.94	206.65	207.34	206.9	208.36	208.26	207.02	203.77	215.5	207.11	208.08	206.42	205.13	208.99	205.83	208.14	212.03	207.84	206.84	205.54	206.99	210.46	205.73	204.92	204.94	205.32	212.75	209.12	206.07	208.14	208.21	205.32	210.56	205.9	209.53	207.42	210.08
206.65	209.6	204.08	208.82	205.32	209.05	211.76	207.23	203.32	205.07	210.69	208.02	202.49	207.88	208.72	212.25	204.77	204.55	207.68	206.54	204.79	209.42	212.42	204.13	206.88	210.03	207.27	208.85	208.5	203.95	210.08	207.28	205.58	207.19	206.04	206.01	209.12	206.29	204.54	208.21	207.41	209.26	206.36	210.33	206.85	207.19	202.65	205.02	209.46	204.99
209.63	208.47	204.86	204.75	209.24	210.7	207.62	208.14	203.29	205.01	211.59	210.53	203.99	207.39	211.23	207.51	208.6	204.87	207.72	206.64	212.91	210.65	209.56	205.78	209.29	211.54	210.58	207.94	212.03	207.76	206.1	211.9	213.63	208.08	212.5	211.14	209.82	210.63	208.63	207.11	205.79	205.44	211.91	212.26	213.05	210.45	205.93	211.56	202.98	206.65
213.06	211.02	216.05	216.27	211.1	212.7	207.63	208.98	211.86	213.17	213.87	210.62	211.24	215.36	209.18	208.93	208.57	214.26	212.82	213.86	208.75	216.96	210.95	209.24	209.98	210.03	208.54	208.96	214.51	208.88	214.22	213.03	208.74	206.62	212.34	210.68	210.34	212.47	212.53	215.65	212.8	213.96	207.82	212.74	214.28	214.83	213.43	210.65	212.8	209.96
212.47	214.94	215.31	214.35	214.58	213.45	208.47	213.32	220.13	216.04	212.85	214.47	215.8	216.09	211.7	213.19	211.64	211.3	212.51	217.6	211.84	212.26	215.83	212.93	213.39	216.53	209.71	215.92	214.06	216.77	217.13	213.97	212.46	218.75	215.26	215	213.47	210.73	216.01	216.09	213.28	209.82	215.28	218.4	217.49	217.42	213.51	213.66	208.74	215.9
204.28	204.24	204.99	204.43	205	205.18	203.45	203.45	205.42	202.92	204.66	201.77	205.59	206.02	204.73	202.02	199.34	201.56	202.75	202.03	203.38	206.13	203.74	204.62	203.06	205.2	204.6	203.64	206.14	203.79	198.29	202.17	200.16	207.02	203.07	202.83	204.63	205	204.19	203.84	202.13	202.32	207.15	205.06	207.12	206.24	199.25	203.96	204.69	206.43
202.17	209.38	202.77	204.09	206.91	202.45	207.05	203.71	208.09	207.98	203.69	204.81	205.61	199.64	206.5	204.53	203.49	207.15	209.01	206.23	211.02	203.71	205.76	203.13	209.04	204.13	202.34	208.29	205.15	204.17	204.74	203.62	205.31	203.51	202.36	202.78	201.64	206.65	208.59	209.09	208.85	206.38	202.69	204.28	205.38	201.31	203.64	208.11	206.77	204.31
215.34	219.29	220.01	214.05	218.01	222.35	213.76	218.96	213.97	216.06	214.87	221.42	218.72	216.39	215.38	217.23	220.01	216.25	213.86	217.84	220.75	220.17	211.34	214.16	216.28	218.18	216.7	217.84	212.98	217.18	217.03	216.71	219.83	215.12	210.9	214.92	218.32	217.27	216.19	217.7	216.82	217.84	218.56	215.06	220.23	213.57	214.69	218.84	213.43	221.12
201.94	200.15	204.94	202.64	205.2	204.92	203.27	205.04	202.92	200.73	200.06	199.04	197.52	204.01	206.45	206.54	202.29	201.59	203.51	198.78	208.6	202.23	203.24	208.35	203.11	202.46	195.35	205.25	202.11	197.67	200.37	201.32	202.67	202.36	201.31	199.19	205.83	199.84	202.26	202.23	206.52	199.3	201.51	202.69	201.72	201.39	203.48	199.79	205.05	202.02
198.34	202.11	199.82	203.11	200.13	200.16	202.26	200.68	202.33	203.09	198.64	201.35	205.95	200.9	199.19	201.19	202.79	202.03	202.45	204.34	204.56	203.29	203.93	202.04	200.09	200.33	203.45	197.56	200.62	202.46	204.2	202.03	203.69	203.83	204.56	199.41	200.02	205.47	201.12	198.29	201.52	205.31	200.66	200.44	207.8	207.47	201.5	202.89	201.32	200.84
209.88	212.01	212.94	214.11	213.61	209.85	208.91	213.39	213.09	210.31	210.92	211.61	210.37	209.06	212.59	215.39	212.88	216.51	214.26	217.22	215.03	210.96	215.73	212.46	210.85	210.04	212.63	210.83	212.98	210.24	211.03	215.01	210.71	211.8	214.92	211.12	214.81	209.35	211.18	209.53	211.29	209.85	210.07	208.85	209.62	211.27	209.18	211.32	210.1	208.23
205.55	202.33	201	203.48	205.42	202.25	204.1	204.08	205.51	202.64	202.45	203.91	201.09	202.86	205.39	199.57	204.77	201.64	207.13	204.62	205.95	203.71	201.69	205.06	202.19	205.2	202.14	203.87	199.05	201.81	202.59	203.37	205.27	203.13	198.85	202.33	202.1	201.69	198.7	205.39	202.28	203.84	207.43	204.82	201.16	204.76	200.57	210.63	210.24	209.01
210.95	214.83	212.58	213.26	207.88	208.82	213.75	214.48	210.23	212.75	211.18	214.41	210.95	215.21	209.19	214.85	214.72	213.78	213.47	209.5	213.23	210.08	213.96	213.82	211.75	207.22	210.89	213.56	213.8	210.87	210.02	213.62	214.88	211.38	211.49	212.5	213.49	212.81	209.44	209.89	215.32	209.88	217.72	208.57	215.6	212.86	207.43	211.63	212.87	205.75
205.01	199.68	204.73	209.95	205.45	209.02	205.48	205.68	204.82	205.76	208.67	202.22	207.79	206.25	204.61	201.6	205.09	209.85	207.73	207.14	204.06	202.15	203.92	203.42	205.32	205.41	211.15	207.84	208.15	210.98	211.59	209.76	204.91	203.85	205.7	208.15	207.17	208.78	207.11	209.19	207.1	206.4	209.79	211.36	202.27	205.41	207.94	203.86	204.83	205.73
210.14	210.11	209.49	208.45	209.7	203.64	209.96	208.26	208.4	206.83	213.44	204.89	207.08	210.75	209.07	207.13	212.17	211.23	206.17	208.03	208.46	202.8	207.88	206.4	215.11	206.97	203.26	207.18	207.65	208.45	206.09	207.58	207.87	203.25	207.56	207.03	208.27	201.31	207.51	206.33	207.2	207.37	209.78	207.73	211.19	207.41	207.95	206.19	211.37	207.74
204.94	199.41	202.53	206.79	201.87	206.48	202.17	202.87	202.53	204.33	200.49	201.62	203.2	201.67	203.04	202.27	200	207.04	204.95	204.54	206.05	204.47	199.45	202.03	206.52	204.1	208.72	205.26	204.5	205.99	199.84	204.31	199.94	201.6	206.46	203.8	202.64	201.21	203.93	203.82	201.36	203.83	206.43	200.1	204.78	202.19	200.11	205.01	206.94	200.67
217.14	218.08	219.76	218.7	218.13	218.99	216.75	217.59	217.61	219.43	217.66	214.59	213.65	221.35	218.93	216.19	220.3	214.76	217.62	215.9	217.5	215.97	218.24	219.62	215.32	221.19	218.91	219.18	216.47	214.67	214.1	221.81	216.46	213.48	215.85	218.9	216.74	218.37	214.58	219.05	213.44	214.45	210.5	219.03	215.89	218.21	219.96	214.41	224.14	219.39
199.94	202.32	197.56	197.39	201.51	199.9	200.54	199.58	203.42	198.08	197.67	196.1	199.65	197.66	197.1	201.27	201.04	200.01	198.45	200.72	199.3	201.51	201.95	202.96	200.46	202.96	196.63	204.45	203.34	203.61	203.52	194.53	198.91	198.98	201.24	201.12	200.81	204.28	202.32	201.86	204.55	204.94	202.34	196.12	201.65	199.44	202.05	196.57	200.32	201.79
218.13	217.58	218.81	218.07	215.12	216.96	216.92	221.36	221.54	220.29	215.19	217.08	217.34	216.16	215.87	221.1	220.47	217.08	219.34	218.59	218.28	214.66	222.82	220.24	217.14	217.3	215.62	221.31	214.53	214.69	214.07	213.66	212.01	216.76	214.87	218.8	219.37	217.55	219.03	217.15	219.77	216.02	223.69	221.18	220.04	215.71	214.75	221.35	215.24	219.64
205.85	206.64	204.66	207.4	204.25	202.42	204.04	203.36	204.44	200.33	203.36	206.51	202.34	203.41	202.21	200.6	199.43	202.22	199.63	201.73	202.83	198.9	199.49	208.45	202	201.58	201.13	204.02	199.74	205.8	204.41	199.03	207.85	205.34	203.92	204.66	204.65	205.12	201.86	203.79	205.31	205.16	200.96	202.41	197.54	204.18	201.78	204.98	200.18	204.62
213.66	211.57	212.4	213.39	213.44	214.07	211.43	209.74	212.96	214.63	209.29	210.37	213.21	215.13	214.4	213.19	211.77	210.93	211.37	208.6	213.28	212.09	212.34	209.56	216.59	209.31	209.94	212.54	209.47	212.71	209.36	212.62	215.19	209.66	209.76	214.96	211.33	213.28	211.49	208.19	212.22	211.03	211.3	215.17	213.18	216.54	213.94	209.21	209.42	213.71
204.35	202.32	203.4	205.55	201.78	200.14	203.63	207.66	202.56	202.01	203.83	203.92	206.44	203.04	205.18	202.88	202.37	199.33	205.01	207.27	206.27	205.25	201.96	205.15	205.45	206.49	201.75	205.4	201.93	202.35	199.56	204.05	203.47	202.1	204.39	203.52	203.36	202.75	206.61	201.9	200.65	205.14	202.16	202.01	201.26	204.05	203.38	202.51	201.83	201.68
214.96	209.4	215.42	213.67	207.85	212.18	214.79	209.14	210.83	208.21	216.97	210.62	213.46	214.07	213.37	211.18	210.95	218.31	214.26	213.43	213.85	216.83	207.51	212.72	213.65	215.13	206.91	216.93	209.49	211.43	214.08	215.81	211.72	204.83	207.88	213.71	210.18	213.33	209.41	212.66	212.48	211.02	213.34	210.55	216.77	212.14	213.59	212.34	215.76	213.57
213.63	208.4	205.86	215.35	216.47	214.83	209.85	210.19	211.77	210.83	210.71	206.17	213.95	213.11	217.4	213.73	213	211.81	216.9	208.97	212.27	213.94	214.39	208.89	213.12	210.52	206.84	213.38	214.17	214.58	212.79	214.28	214.73	211.15	212.22	209.96	209.89	209.43	211.25	208.74	214.29	217.17	210.35	210.19	212.64	210.33	213.35	209.6	208.57	212.54
204.02	204.69	203.88	204.78	198.72	203.01	205.24	205.73	208.54	204.47	205.05	202.01	204.15	202.64	201.32	205.66	198.93	208.19	203.88	205.07	205.34	203.2	204.25	203.38	202.42	201.44	202.25	201.75	202.22	208.08	200.66	200.98	207.92	205.85	203.48	207.66	201.93	203.93	204.86	206.57	202.93	203.83	203.93	200.56	204.15	206.98	198.43	203.17	208.59	200.8
206.35	202.08	208.02	206.16	205.64	206.24	206.73	209	210.68	207.39	205.68	203.64	209.29	208.95	204.57	212	209.12	208.38	204.1	208.97	207.38	203.52	207.33	206.78	209.4	205.19	205.41	206.54	202.15	206.9	208.42	207.24	208.26	210.7	206.53	207.22	205.89	207.73	209.58	205.43	209.38	208.38	206.51	208.35	208.58	205.06	211.33	206.97	212.42	203.52
210.73	208.39	210.09	206.79	208.36	209.62	209.75	207.94	208.73	210.35	209.57	209.58	210.38	206.86	208.38	204.77	214.74	210.77	211.21	215.95	208.04	208.91	209.49	211.13	212.3	213.76	206.6	209.23	210.63	208.78	207.85	208.67	213.31	208.68	211.84	207.59	205.66	211.87	207.97	212.12	208.2	209.53	211.1	207.97	206.68	208.01	208.34	211.18	209.27	204.59
198.17	196.31	192.12	188.92	195.27	196.62	195.8	195.63	192.96	197.6	193.86	192.37	195.81	197.35	196.64	192.42	196.97	197.37	192.08	191.83	193.61	193.63	198.46	196.24	193.51	191.92	193.48	194.46	196.2	197.35	197.41	195.45	194.87	192.24	198	195.84	196.13	192.95	198.5	196.79	196.07	196.81	195.02	194.47	192.1	201.53	196.67	195.34	194.98	193.11
208.15	205.58	208.29	209.55	209.19	209.05	210.53	209.13	201.13	205.01	206.71	210.29	203.56	209.05	205.08	200.76	206.11	207.11	209.13	215.89	213.88	213.14	213.9	209.03	209.7	210.72	203.21	205.77	208.64	204.83	207.46	209.38	206.85	208.96	208.36	210.12	203.36	206.28	203.79	209.09	206.52	210.02	210.34	208.27	204.23	210.02	206.16	211.57	208.8	210.92
200.97	206.7	196.57	201.21	202.3	205.23	205.02	204.13	202.83	200.37	203.22	206.62	202.85	200.45	201.43	201.68	200.7	199.12	198.81	203.97	202.37	205.94	205.21	207.49	202.25	205.37	204.29	203.94	202.33	200.87	202.17	200.67	202.07	201.37	208.3	206.93	208.99	204.81	205	200.32	203.6	207.51	204.82	200.24	203.94	205.53	203.4	208.09	205.1	204.46
206.7	203.38	206.34	205.57	208.92	206.57	205.19	208.32	206.02	208.73	201.56	210.46	205.8	209.83	205.91	208.51	210.91	202.17	206.34	205.92	211.66	209.66	212.32	205.16	209.07	208.98	208.86	216.08	210.02	211.8	207.17	207.09	207.88	208.69	205.06	206.1	207.82	201.32	206.21	203.87	205.86	205.96	207.12	204.99	213.3	209.39	204.92	207.87	209.97	205.85
200.36	197.04	203.21	200.85	198.9	199.43	197.1	203.36	203.37	197.22	197.69	199.81	198.64	200.89	196.88	198.93	199.52	197.46	204.73	199.33	199.48	199.89	202.92	204.1	198.45	202	201.95	200.34	199.86	203.66	195.79	202.73	203.3	198.29	197.22	192.55	196.14	201.18	203.86	199.23	201.89	199.17	200.96	197.98	202.95	193.78	199.18	201.93	200.96	199.44
216.49	217.3	219.42	215.43	215.35	220.46	215.38	219.94	215.96	215.29	220.41	219.64	216.25	220.83	217.91	219.02	217.79	214.03	215.6	211.99	219.55	219.01	217.12	221.55	216.52	214.92	216.47	220.83	217.95	220.89	212.11	218.41	218.3	214.23	217.41	218.89	216.33	217.02	219.74	216.47	215.62	215.73	223.45	217.8	211.27	217.58	214.51	220.32	215.85	215.87
205.95	208.13	207.49	209.04	212.41	207.92	210.29	209.34	202.71	210.77	209.03	205.75	209.96	204.73	209.85	212.14	208.21	210.63	209.77	208.49	206.34	206.02	213.36	210.09	211.27	216	207.17	210.92	210.37	211.44	209.52	211.44	209.86	211.49	209.25	205.32	205.44	210.3	209.55	213.69	205.76	204.77	208.52	210.26	209.59	207.18	210.41	205.04	211.96	205.32
211.3	206.17	208.45	210.22	208.23	216.85	213.22	212.29	206.45	207.44	211.32	210.95	210.05	211.88	208.23	207.7	210.15	210.54	205.57	208.4	209.04	210.69	206.6	209.92	207.43	208.92	208.22	206.65	206.63	209.38	206.45	210.47	209.24	204.62	210.45	211.69	210.24	210.51	211.2	206.99	205.09	204.76	208.29	210.4	212.08	209.69	211.28	206.78	213.16	206.71
199.56	197.53	197.93	197.64	200.73	194.87	196.62	200.8	200.03	199.62	199.56	202.55	196.07	196.84	198.51	199.76	195.6	202.78	202.43	195.19	200.27	199.01	198.15	194.78	195.75	202.58	194.85	203.48	200.91	196.27	198.21	204.09	197.14	201.61	197.88	203.04	200	195.97	199.58	197.18	197.75	202.81	200.58	196.72	197.28	198.67	202.22	196.75	196.41	199.38
209.18	207.56	203.99	206.03	208.42	204.12	199.84	206.46	201.88	204.2	205.22	201.39	203.26	205.1	209.15	203.16	204.6	209.37	206.4	210.95	202.95	210.19	208.65	208.66	209.7	206.27	207.15	213.88	205.55	207.86	201.67	202.99	208.27	208.11	203.92	207.42	208.3	206.17	204.78	209.53	203.67	205.39	206.37	207.86	206.21	204.93	203.26	205.51	208.04	206.64
213.86	212.5	209.18	209.7	210.28	211.61	213.45	214.73	214.35	214.98	212.74	209.17	214.6	211.77	212.5	214.21	207.02	211.58	212.91	209.85	210.37	211.77	208.4	214.73	212.93	213.44	211.45	212.56	207.95	210.54	214.03	216.55	209.27	210.69	206.05	212.13	213.39	210.46	212.37	214.1	212.22	212.94	212.44	212.9	211.54	215.66	213.6	204.84	213.22	211.42
213.83	212.98	205.29	212.78	205.79	213.89	214.72	209.34	208.69	214.98	209.35	207.03	209.32	209.88	210.07	206.21	204.64	212.1	210.09	210.52	208.33	213.1	208.88	206.82	207.7	208.08	210.69	209.27	209.58	211.67	215.61	210.81	204.69	209.67	208.09	207.56	210.74	211.26	211.15	207.23	212.26	208.56	212.53	205.32	210.35	207.97	211.81	210.41	207.51	209.52
206.66	202.56	210.45	207.43	214.11	210.79	207.94	212.5	208.24	207.61	205.14	207.1	204.42	210.78	211.39	208.14	213.56	209.01	207.23	215.64	205.41	212.26	208.83	210.85	206.34	207.62	208.8	209.12	211.57	208.39	208.45	214.49	212.3	207.69	211.89	206.06	211.29	215.13	210.03	206.02	208.99	207.05	211.77	207.41	202.75	207.51	210.31	206.63	208	210.12
201.74	208.9	206.59	204.71	201.75	199.98	202.11	205.66	205.33	203.97	199.78	206.41	201.49	203.94	202.79	205.63	204.22	200.6	205.49	203.37	204.92	205.21	202.69	203.9	204.22	208.63	205.46	202.8	203.62	203.52	202.43	207.98	203.69	204	201.65	205.08	207.61	204.43	200.49	202.56	206.34	203.35	206.9	205.05	200.74	199.69	201.7	207.45	200.74	205.97
212.07	211.01	207.13	206.1	207.28	208.97	208.63	214.93	211.85	208.28	208.83	210.92	205.08	210.54	209.55	204.83	207.18	211.76	204.54	208.45	211.91	205.67	209.42	205.96	208.96	208.06	214.17	211.87	212.64	204.27	212.25	212.27	207.46	210.18	206.45	205.35	207.45	212.11	204.58	208.69	209.71	212.17	202.07	205.71	207.84	207.12	207.61	212.41	207.75	206.74
217.79	216.2	219.37	208.69	213.65	216.22	213.04	215.87	217.94	219.48	215.51	213.67	214.57	215.22	217.55	218.13	214.97	215.03	220.1	215.05	210.94	215.72	218.75	211.96	214.79	213.62	214.29	216.8	220.92	217.02	212.88	218.28	218.4	216.87	219.19	215.01	218.48	217.62	216.04	214.45	216.44	217.02	213.68	217.49	215.82	220.21	217.5	215.56	219.94	219.41
206.38	213.08	208.4	212.32	207.09	207.86	209.48	210.23	211.48	213.24	208.72	211.46	207.29	207.47	205.28	212.49	213.24	209.48	207.76	210.56	208.44	210.57	206.98	213.28	207.57	209.63	213.03	212.86	208.19	210.16	210.01	211.48	207.47	202.26	210.18	211.61	213.1	210.88	209.8	212.52	209.54	209.01	213.02	210.92	212.2	210.52	211.98	209.7	209.78	215.82
213.67	212.35	210.21	209.52	209.62	212.35	207.9	206.37	206.59	207.46	210.74	215.05	214.7	209.49	211.75	211.47	208.03	208.28	207.56	210.58	211.47	213.9	207.13	210.04	206.78	210.82	216.2	209.86	212.31	206.74	209.81	214.72	206.6	208.57	211	208.89	209.53	215.14	208.92	210.8	208.63	210.85	208.41	211.41	210.52	210.48	212.04	213.24	209.58	206.78
201.61	198.29	201.22	203.57	207.13	200.81	201.43	198.27	202.13	203.06	201.43	200.04	208.63	202.72	205.37	204	202.48	199.35	204.46	206.43	200.06	199.46	199.05	203.04	200.4	202.5	206.02	200.07	201.99	203.38	196.38	202.96	201.92	202.67	203.31	209.27	205.59	204.04	205.49	200.06	204.53	207.75	201.27	205.08	204.51	200.87	205.49	203.94	203.82	203.66
201.02	204.25	199.8	207.7	204.29	204.99	200.43	202.58	201.82	198.16	200.71	205.42	201.52	208.86	204.51	206.43	203.44	202.78	203.72	203.62	204.23	197.42	202.89	199.05	207.25	202.9	204.81	202.91	203.91	204.42	204.24	201.84	203.74	207.45	207.07	204.12	201.64	209.75	205.29	201.45	201.8	203.81	204.12	204.25	205.76	204.12	203.64	202.06	203.41	201.42
198.99	204.98	204.97	197.82	205.44	204.14	201.88	202.51	198.55	204.21	203.88	204.61	199.9	200.89	204.53	203.02	206.73	201.33	203.36	209.82	206.57	208.12	201.91	203.2	202.04	203.25	203.55	202.82	198.82	202.51	200.2	204.3	202.22	202.95	204.72	206.44	202.46	201.82	200.56	197.87	207.23	208.06	197.76	204.35	198.59	204.46	198.36	207.34	198.73	202.59
206.46	207.15	208.92	209.37	205.96	211.85	205.53	208.24	209.15	207.93	206.77	208.63	211	209.52	207.8	209.49	207.94	209.54	201.78	210.26	206.12	209.67	210.88	206.53	209.07	204.98	202.69	210.98	207.8	207.64	210.27	210.12	210.16	210.1	205.44	205.3	204.8	210.37	206.5	210.38	206.98	208.75	207.16	210.33	210.22	207.67	201.42	207.51	205.03	205.74
205.89	205.17	197.84	196.69	205.59	201.06	199.98	206.97	208.29	205.43	200	203.23	203.31	206.84	204.7	203.48	202.37	200.44	203.63	202.9	205.64	202.19	209.28	202.9	201.92	204.82	202.56	202.58	203.68	204.37	204.5	202.04	202.9	199.73	205.83	206.74	202.77	203.2	205.72	204.11	203.67	201.29	202.35	204.64	205.72	198.37	205.39	204.13	204.32	203.81
203.31	203.77	205.09	203.67	208.81	209.85	204.32	206.14	208.5	210.76	206.59	206.56	203.06	203.75	207.72	208.06	202.18	209.12	208.13	206.94	204.43	206.65	203.35	203.07	202.15	207.22	207.92	205.01	209.55	210.82	204.26	207.18	205.25	208.38	203.93	203.92	203.51	204.92	206.36	208.33	206.32	208.47	206.77	204.74	203.79	203.47	206.35	207.4	207.26	200.96
201.24	207.14	201.93	199.56	200.7	208.49	203.48	206.02	200.15	200.85	200.16	206.99	204.35	202.48	198.8	201.94	204	201.54	202.03	205.73	199.39	202.03	203.58	204.48	200.65	202.67	203.5	209	204.13	205.44	203.85	202.56	203.73	204.71	200.93	203.7	200.45	203.81	204.51	200.17	200.28	202.35	205.83	204.45	203.6	201.58	204.06	200.95	205.04	201.63
213.28	212.36	211.63	212.26	209.88	215.52	211.41	214.11	209.51	210.71	214.56	214.85	210.43	212.75	212.95	212.23	215.45	210.63	211.17	214.2	211.78	210.7	221.76	213.59	215.4	215.08	217.23	214.66	214.99	215.79	213.24	214.85	213.2	212.55	212.93	214.2	215.33	213.26	215.89	216.93	214.76	215.88	214.07	215.17	214.04	211.31	213.55	214.66	213.79	214.24
198.85	197.56	203.28	200.74	197.45	199.62	201.26	200.68	202.96	198.89	205.68	195.86	204.14	197.91	198.95	198.18	203.15	199.99	198.53	196.7	202.91	197.14	202.7	202.01	202.48	195.94	203.11	196.61	200.29	200.08	201.24	199.61	199.37	202.32	197.6	201.12	201.35	199.38	195.54	200.34	199.19	197.79	201.87	199.33	199.07	196.97	199.39	199.11	196.8	204.94
198.83	198.81	198.91	200.43	200.09	200.09	201.39	196.71	201.94	198.24	203.6	196.7	198.15	199.35	195.7	199.23	201.2	198.73	198.37	200.4	201.03	194.01	195.39	199.46	202.21	196.45	199.64	196.67	198.15	196.65	197.16	200.16	195.53	199.06	195.29	193.69	194.14	197.98	196.46	195.53	199.72	200.55	200.06	193.92	197.96	199.56	195.54	199.48	201.78	196.83
211.03	210.65	212.8	210.51	214.2	208.65	211.67	207.38	209.73	210.85	209.87	209.41	214.08	208.63	212.98	213.96	207.21	206.68	208.56	210.42	203.67	210.37	204.37	210.82	210.75	209.92	209.31	210.75	212.08	212.8	210.72	210.12	212	205.48	207.99	212.04	209.55	209.26	212.35	208.59	214.22	212.01	207.52	209.62	206.44	205.92	211.87	206.36	207.16	207.97
202.5	200.75	202.38	202.43	202.26	198.61	207	198.42	209.96	205.78	202.12	205.12	204.41	198.43	203.28	205.75	205.39	203.18	200.83	210.59	201.13	204.33	201.04	202.78	201.1	204.82	204.26	202.21	200.28	205.09	207.37	198.77	204.8	200.06	200.62	206.37	205.37	204.61	202.89	205.52	201.09	203.22	203.31	206.87	204.53	208.44	206.14	203.18	202.11	203.15
204.78	203.89	207.27	207.82	205.44	207.69	203.62	204.83	204.5	205.91	209.74	210.87	204.59	200.59	206.72	202.95	202.51	205.24	206	205.02	211.45	205.51	205.04	208.68	207.22	209.45	205.3	206.45	209.03	206.88	208.31	206.18	206.16	211.24	208.22	208.91	207.25	209.4	202.61	209.31	204	205.05	206.21	207.99	205.68	204.08	203.58	205.65	205.28	206.46
203.37	203.76	202.46	198.88	197.24	202.97	196.3	200.93	197.9	201.02	200.01	201.36	198.95	199.55	197.89	196.28	198.58	200	200.29	201.15	202.88	197.14	204.06	194.76	199.55	197.27	199.24	202.12	201.91	198.54	204.85	196.73	203.17	198.41	199.84	200.33	200.2	199.76	199.97	200.37	195.21	205.54	204.58	203.75	200.83	198.42	197.44	202.73	198.19	203.61
206.71	215.35	211.15	207.71	205.82	210.46	207.42	205.42	211.71	209.41	205.36	210.12	209.96	211.61	210.89	209.44	204.31	209.72	208.36	210.73	206.63	209.25	211.03	213.34	206.4	209.93	208.31	208.5	208.17	206.64	206.43	205.79	210.98	205.36	213.45	209.93	206.15	209.34	204.82	205.85	208.39	204.32	204.64	207.06	213.76	206.29	208.64	208.57	206.06	206.36
205.76	204.43	201.25	201.77	201.13	201.77	200.8	204.39	204.17	206.29	207.24	202	207.87	198.89	203.44	204.48	202.21	203.64	207.51	204.34	204.37	202.62	199.97	200.51	206.77	198.64	202.35	203.72	205.83	201.13	205.49	201.84	200.91	207.75	198.61	198.98	205.43	205.32	201.28	208.11	205.95	203.3	202.52	200.26	203.94	205.13	202.2	206.08	199.65	202.4
212.91	221.44	213.62	218.21	216.22	215.8	219.25	213.66	218.49	215.96	216.92	219.66	214.28	211.05	215.66	214.15	217.1	217.17	216.84	214.6	219.89	221.88	214.19	220.65	213.95	219.15	214.34	214	219.66	219.5	219.03	217.1	216.83	219.92	220.44	215.62	216.79	219.55	216.16	215.34	215.82	218.1	215.52	217.07	219.52	214.98	220.43	224.04	218.74	215.13
191.97	194.88	194.99	196.09	195.88	198.54	196.13	195.72	193.91	195.58	193.81	193.13	196.31	195.49	191.72	196.6	193.04	195.07	190.91	198.22	198.5	193.08	193.14	190.01	193.27	199.55	193.22	191.16	194.62	195.12	192.94	195.77	191.9	196.41	189.73	196.23	194.71	194.08	193.34	196.23	192.01	193.62	195.67	196.14	195.49	193.4	192.72	193.71	196.22	194.21
209.37	206.88	208.9	208.3	207.63	208.85	208.06	206.7	211.42	208.98	211.2	210.12	204.53	205.32	206.4	207.09	211.08	207.34	211.5	209.76	207.8	212.26	209.36	207.94	205.97	205.77	209.35	209.26	203.7	206.5	210.04	209.99	211.15	210.71	210.09	210.9	207.79	207.2	212.07	208.46	207.92	209.38	205.3	207.4	213.96	208.98	206.86	208.26	215.11	207.21
203.11	200.57	202.57	201.74	201.05	204.75	196.32	201.16	203.86	201.66	200.5	204.69	199.41	199.15	206.79	203.63	201.97	201.69	200.14	203.75	205.54	205.46	204.04	200.8	198.65	204.74	200.96	204.51	202.58	203.36	205.82	202.4	201.73	204.53	205.35	206.47	200.54	197.24	201.41	201.82	203.95	201.22	204.84	202.78	204.39	201.02	201.17	198.07	206.64	208.72
207.25	207.08	203.43	207.77	201.04	204	205.22	212.04	202.85	206.75	203.92	202.77	203.45	202.9	204.95	200.14	198.99	205.71	204.29	204.06	201.8	202.58	208.16	207.01	204.2	205.4	201.31	205.54	205.01	208.4	208.01	202.11	208.63	205.17	205.06	201.7	205.65	204.57	201.54	202.95	207.39	204.93	206.2	204.54	209.6	206.51	206.63	207.96	207.8	206.26
213.1	206.75	214.86	213.19	211.19	211	213.39	212.79	211.09	216.02	210.23	215.65	211.56	214.48	214.27	210.68	213.63	209.53	210.96	208.1	214.99	213.6	214.74	207.39	211.34	211.75	214.11	216.07	212.5	214	210.51	215.05	210.74	212.45	209.04	211.38	214.27	209.42	212.31	209.9	212.76	206.6	211.24	210.6	209.94	215.12	206.52	210.27	214.62	211.06
207.59	199.35	202.1	205.51	204	204.8	207.58	199.92	201.27	199.28	205.94	208.84	200.28	202.43	202.86	202.25	202.97	208.59	200.19	204	202.89	202.33	202.95	200.93	207.24	206.75	204.72	205.83	198.69	201.36	209.15	202.29	203.43	204.07	203.17	204.02	205.79	206.26	206.86	203.43	206.65	203.1	203.68	201.45	204.8	201.42	203.6	204.53	203.41	205.73
213.4	210.28	210.83	206.4	210.74	208.52	207.03	213.46	205.96	209.16	211.66	212.04	209.16	214.3	205.9	212.34	208.63	206.61	213.27	208.56	213.11	209.4	214.57	207.86	208.78	209.87	208.13	208.11	211.27	209.18	210.72	207.63	209.39	207.85	207.17	209.77	209.15	207.52	207.7	207.73	210.62	209.53	212.48	208.34	207.88	208.63	208.72	210.54	209.04	212.74
213.38	213.52	213.37	210.87	209.9	211.06	213.25	216.78	211.56	219.71	212.38	213.42	214.61	208.67	211.8	209.92	208.49	207.49	217.31	210.64	208.82	207.7	211.88	213.06	207.23	211.59	210.09	208.69	212.12	216.5	210.89	219.81	211.2	214.18	208.64	210.4	208.92	217.1	210.4	210.55	209.75	214.55	214.58	211.62	212.26	213.24	209.31	207.29	208.4	213.91
200.71	200.55	198.45	200.91	197.85	205.21	201.41	204.67	200.58	202.81	199.77	201.68	199.59	198.75	197.45	202.22	199.2	200.85	205.36	200.39	199.41	198.59	200.25	200.2	204.62	204.86	205.57	199.28	199.18	200.23	202.25	202.66	201.56	203.11	199.55	201.2	201.03	204	202.03	196.02	203.59	199.1	205.18	204.47	194.13	202.85	200.55	199.15	202.06	194.51
208.66	211.48	209.39	211.44	209.76	208.96	211.18	211.49	215.8	210.59	212.07	207.86	212.57	210.88	213.37	214.49	209.49	211.88	213.24	209.88	211.02	207.79	207.86	209.84	211.97	214.43	210.74	209.22	215.21	216.7	216.65	211.58	212.71	209.46	212.23	213.75	209.33	213.92	207.92	212.85	211.54	210.98	209.32	209.68	213.04	213.16	212.18	212.27	210.57	209.1
203.03	200.42	206.76	205.55	209.14	203.87	201.39	205.55	204.17	202.75	204.14	206.38	205.77	204.51	207.82	201	209.89	205.16	204.18	200.14	205.1	201.22	201.06	200.78	204.85	202	200.11	199.46	206.21	203.22	211.01	203.54	203.49	203.98	206.34	200.71	203.68	206.88	205.65	203.94	200.31	207.7	199.63	206.69	203.05	201.9	201.69	201.26	204.42	201.21
205.81	203.6	207.93	206.91	204.13	207.28	200.5	204.28	203.29	201.89	209.34	202.15	203.75	204.27	203.27	204.52	201.72	203.66	211.36	202.89	204.67	207.92	203.51	202.39	204.17	203.06	204.7	203.61	205.92	205.31	205.72	201.68	207.55	204.85	204.62	206.67	204.53	211.76	205.31	205.96	203.73	205.64	202.29	202.8	205.92	202.35	202.2	206.63	204.25	198.39
204.14	203.64	206.82	203.85	206.07	204.92	203.67	204.9	205.05	207.09	205.41	211.33	206.9	204.8	201.23	202.76	203.9	204.16	204.95	203.01	202.75	208.4	206.16	207.68	203.99	205.77	202.81	206.15	207.85	202.25	209.96	207.97	214.45	200.95	206.1	199.75	205.5	204.12	207.99	208.42	203.64	209.59	203.36	206.49	205.88	204.52	205.26	206.08	202.96	201.44
205.75	201.64	202.16	202.87	199.42	203.82	204	201.83	205.91	201.55	201.91	208.44	198.08	204.15	207.86	205	198.94	207.33	206.78	203.14	200.94	204.49	201.75	203.82	202.84	201.06	203.4	202.42	204.4	209.39	204.29	204.54	201.96	205.13	197.71	200.74	203.89	201.99	207.4	203.24	202.18	201.72	201.65	202.66	201.04	206.92	205.81	201.81	205.74	202.17
216.34	216.24	211.17	214.25	209.44	213.13	208.73	213.02	212.69	211.85	214.06	214.51	206.5	213.56	212.19	217.87	214.06	215.07	211.56	213.68	207.87	208.19	209.54	210.4	214.08	213.36	210.71	212.65	211.31	211.76	214.21	212.49	213.51	210.7	208.42	213.24	212.44	212.12	209.62	217.74	214.42	210.46	213.67	215.07	212.81	216.34	210.34	217.6	208.57	214.31
213.56	214.87	210.61	210.07	209.9	207.9	211.73	210.32	207.59	208.47	210.9	208.63	210.26	212.38	213.79	213.23	212.95	208.73	207.36	213.57	213.36	210.08	210.82	217.12	210.63	210.78	210.29	211.28	206.32	213.27	212.58	208.68	213.2	210.02	212.62	214.03	210.24	210.43	212.03	212.28	215.02	214.44	210.98	210.97	211.49	212.4	209.61	211.27	210.98	212.38
208.37	208.72	210.77	214.5	205.76	206.69	207.37	205.77	208.64	208.11	204	210.7	213.25	203.99	206.76	204.61	207.23	207.45	206.18	209.48	207.95	210.69	208.33	207.57	210.54	210.35	204.61	205.95	207.05	208.8	207.67	207.95	207.29	207	210.15	206.72	210.35	208.42	206.62	210.05	207.13	213.47	211.65	209.4	212.8	205.85	210.26	210.67	210.1	207.54
201.22	204.5	207.92	207.17	200.07	197.08	203.87	203.61	206.38	204.9	201.84	199.01	204.55	202.65	207.32	205.47	203.93	202.91	202.64	201.59	204.55	200.4	204.54	202.64	202.56	208.74	204.98	201.94	198.15	204.29	202.59	205.4	202.08	202.81	201.61	207.84	197.74	200.87	204.65	201.76	204.29	203.98	202.36	207.91	203.05	204.11	203.97	203.7	198.95	201.63
211.22	211.11	215.15	210.98	210.27	210.48	214.18	204.48	209.89	209.86	212.55	213.03	214.6	210.11	211.78	210.98	211.02	210.97	207.8	213.24	212.73	210.04	212.69	211.39	208.98	215.67	210.07	205.31	216.7	215.5	212.41	212.53	209.79	208.5	216.6	209.98	214.25	210.73	212.1	209.73	211.81	210.2	212.08	208.43	212.36	210.79	208.54	209.89	214.66	207.82
219.56	214.17	216.2	213.49	213.35	215.63	214.77	216.79	213.85	218.37	218.37	215.01	213.58	218.57	215.83	221	214.61	218.15	222.76	213.22	213.55	216.15	218.99	211.85	217.33	216.09	216.52	216.76	216.82	218.42	216.09	219.31	218.01	220.26	217.16	216.53	217.34	218.74	219.99	218.92	217.82	214.54	213.96	220.43	217.41	215.48	216.81	218.6	217.31	219.07
200.83	198.81	201.27	201.42	200.38	205.68	204.41	201.33	202.37	199.93	200.2	198.08	197.9	200.75	201.02	205.12	205.44	202.44	198.08	203.8	198.93	198.83	201.41	197.29	198.88	200.4	199.31	199.46	196.05	196.56	195.52	200.14	202.04	202.17	201.06	196.84	198.03	198.4	201.83	198.42	201.68	203.01	205.94	203.64	199.35	197.39	195.32	198	201.78	199.28
213.07	215.88	209.83	211.8	215.75	212.42	210.55	209.27	210.28	212.01	210.31	218.78	210.52	212.07	209.33	218.84	217.45	211.23	213.87	216.17	210.72	208.66	213.32	211.12	212.82	213.96	211.57	212.46	209.59	212.99	216.1	209.4	210.74	213.83	215.76	210.13	213.61	213.34	213.71	213.59	212.94	214.8	206.54	211.69	210.76	216.59	216.38	216.87	214.43	208.79
202.98	200.2	203.29	202.54	204.6	202.06	201.07	202.81	205.32	202.6	206.54	201.54	200.47	205.94	206.25	204.84	205.33	200.44	207.15	205.75	203.98	202.63	203.56	206.9	205.01	205.53	202.64	200.45	204.23	206.54	201.81	206.85	203.41	207.98	205.63	205.9	204.23	200.97	205.82	205.67	205.29	203.76	204.02	206.44	203.26	201.35	202.79	204.85	202.55	208.84
201.03	200.79	202.34	199.88	196.51	201.75	202.6	202.17	199.56	201.88	201.74	203.46	200.23	201.6	203.63	196.71	201.23	204	201.21	203.4	201.56	193.6	199.94	198.78	200.15	201.13	203.35	201.77	199.46	198.58	203.48	205.04	202.66	198.42	199.13	203.2	199.03	203.59	196.26	203.21	200.73	197.38	201.16	201.18	204.68	201.49	200.55	197.4	203.15	201.21
202.06	202.37	197.19	201.38	199.88	198.45	200.25	196.62	200.04	202.86	197.33	200.04	196.74	201.08	196.94	199.52	195.14	202.26	196.7	200.51	200.25	196.42	200.31	204.62	199.47	198.84	199.4	202.38	195.22	200.6	197.56	196.02	205.31	201.35	201.72	197.25	205.44	199.58	201.36	201	198.13	199.2	201.1	197.01	193.96	198.42	197.31	197.09	198.88	200.39
203.27	206.51	205.06	205.07	203.78	204.32	205.75	205.41	203.02	203.02	202.31	202.21	208.85	207.69	204.81	206.64	205.46	207.17	203.52	205.3	203.57	204.29	204.21	202.99	205.16	202.95	204.17	206.26	205.19	205.1	205.35	203.16	205.61	207.25	205.64	206.74	210.41	208.22	205.44	201.59	204.69	207.15	206.73	204	203.69	205.66	205.1	207.99	201.62	203.43
213.88	213.02	212.25	217.03	215.35	215.49	210.12	214.31	212.67	209.92	212.64	213.49	211.49	212	213.07	213.32	212.38	212.34	214.35	213.73	213.97	212.81	216.55	216.27	214.46	211.36	212.23	212.94	211	208.51	211.95	218.36	210.96	208.76	214.17	212.11	212.76	216.22	214.04	216.94	212.69	213.93	205.73	213.42	217.02	210.39	212.25	214.64	214.38	214.25
209.34	210.39	210.67	205.67	207.48	208.85	209.42	205.64	210.02	209.84	210.92	210.1	207.08	213.24	208.26	202.87	205.79	203.82	207.72	208.4	204.43	208.25	209.35	212.27	210.26	206.99	202.29	211.37	205.92	212.26	208.86	205.56	208.1	208.94	208.42	207.11	208.19	206.73	203.31	208.31	209.6	207.77	209.44	206.09	207.5	208.69	210.59	208.29	201.88	208.85
211.67	201.12	204.95	201.83	201.28	202.43	203.73	198.28	207.27	206.86	202.83	205.86	198.9	202.82	200.13	202.32	194.65	197.29	204.38	200.34	200.15	204.47	200.61	207.01	202.22	202.33	207.42	201.05	203.91	206.22	197.44	199.16	203.67	201.52	197.48	201.98	203.23	199.66	200.72	206.93	204.77	202.68	206.32	201.07	202.05	198.44	202.88	200.77	203.12	201.47
214.31	209.75	214.41	212.57	211.89	215.67	214.46	212.67	213.83	212.2	213.69	216.26	212.88	214.31	213.74	212.94	213.12	214.64	210.87	213.58	207.76	214.18	215.34	210.85	215.18	212.01	217.04	210.84	208.39	209.47	208.87	213.81	211.11	214.51	213.08	215.84	214.51	210.1	213.46	214.5	213.73	212.96	216.48	206.58	214.32	219.4	214.88	210.67	215.07	210.36
215.9	212.79	214.04	217.35	220.25	217.22	217.6	216.75	213.3	217.74	216.8	219.33	215.77	214.25	216.82	214.78	215.23	219.05	216.69	218.66	216.94	218.33	214.41	216.12	225.47	217.55	219.8	217.86	215.73	218.76	220.99	213.18	215.4	216.46	215.95	217.07	215.7	213.9	216.54	216.92	216.61	222.87	215.94	218.45	219.51	215.22	217.23	215.53	217.8	217.43
198.62	207.41	205.23	206.98	202.78	198.98	203.15	206.27	201.62	201.65	203.72	199.3	203.68	203.63	202.79	202.16	201.68	200.45	202.79	199.59	201.16	201.59	205.64	204.92	200.8	203.54	199.33	204.13	204.55	200.18	201.23	202.5	209.68	200.25	202.06	207.46	199.15	199.35	201.09	203.66	202.43	200.07	204.51	206.91	202.35	205.98	197.11	198.38	199.66	202.26
196.4	202.3	202.07	198.86	198.25	197.25	202.63	201.52	199.92	194.27	198.77	202.36	200.6	199.25	200.05	200.45	196.46	198.91	202.83	197.24	199.02	198.22	198.22	201.94	203.45	203.76	199.17	199.75	196.68	199.64	204.07	200.68	196.33	195.89	206.05	200.18	200.54	201.98	201.06	193.21	202.81	192.31	201.51	197.41	200.01	199.03	201.75	198.51	199.34	198.15
203.7	205.73	207.25	205.35	207.61	210.55	210.92	208.45	208.93	209.8	209.8	206.42	203.51	210.15	204.88	210.46	209.31	207.83	205.64	210.38	209.67	212.04	211.06	205.46	203.97	212.46	210.57	207.04	205.06	208.11	206.07	207.37	209.46	208.18	211.93	212.36	210.19	206.32	207.05	207.58	209.9	206.6	206.67	207.01	205.05	205.66	203.01	206.97	207.02	206.67
200	201.43	200.5	199.69	194.75	201.45	199.4	205.53	194.42	204.23	204.18	198.01	201.42	200.45	199.01	201.61	200.94	204.98	198.34	197.07	200.23	202.82	196.27	202.37	201	202.51	200.49	201.45	200	199.34	204.23	199.73	198.63	200.07	199.09	203.11	204.41	195.48	202.66	202.9	204.26	198.13	199.58	203.01	201.28	200.06	202.32	202.46	200.5	201.24
200.82	200.08	202.2	207.04	203.88	201.77	198.47	201.04	199.91	204.25	205.53	203.79	203.4	206.93	204.78	200.55	208.57	202.39	202.1	201.61	200.22	205.53	202.73	199.85	203.81	206.7	207.98	201.14	204.58	203.9	203.27	206.64	209.09	197.36	206.36	205.27	205.49	202.68	203.09	205.52	204.15	202.63	209.73	205.84	201.25	204.85	201.27	204.25	204.85	206.6
195.63	194.81	197.57	196.76	198.28	193.76	194.08	190.17	197.93	195.35	196.69	194.51	196.14	198.03	196.15	193.07	199.4	194.35	193.02	190.63	196.69	190.8	191.97	195.22	191.68	194.78	191.66	194.55	194.25	194.87	196.92	198.72	191.1	197.76	193.63	195.59	195.03	198.72	194.97	194.22	199.6	196.95	198.52	195.77	197.54	196.72	188.24	192.66	194.99	192.17
212.66	216.4	210.79	207.64	214.8	210.94	207.14	210.8	209.42	209.92	212.09	208.02	213.57	211.21	207.1	217.22	212.48	212.16	210.99	214.38	210.09	207.28	214.51	209.24	213.55	212.17	209.88	210.44	212.49	208.79	215.42	213.16	214.59	213.15	206.56	211.92	210.96	208.17	208.67	215.16	212.38	210.93	208.96	210.97	211.4	214.5	209.44	211.34	211.71	210.86
209.64	214.02	212.77	211.09	212.01	211.7	216.93	210.72	214.4	212.6	209.9	211.89	212.01	214.87	212.71	211.1	211.02	208.76	215.67	213.13	208.26	209.11	214.3	209.24	212.15	207.09	215.15	214.27	216.15	212.71	213.16	211.87	209.71	213.4	212.59	207.56	215.79	211.19	205.74	206.19	212.76	210.61	213.35	207.43	211.62	212.13	214.54	215.48	208.37	212.91
210.25	212.49	211.74	212.55	210.24	218.6	214.85	210.88	215.24	214.87	215.91	217.06	210.31	212.89	213.27	212.65	213.81	212.21	216.46	215.12	212.42	208.67	215.58	215.69	215.87	215.32	214.62	214.92	217.12	212.08	213.78	215.03	215.64	212.89	212.18	212.72	213.16	213.82	213.96	214.84	216.69	215.61	213.63	215.41	212.62	212.01	213.2	211.95	212.42	215.14
202.86	202.34	203.22	201.37	203.76	202.95	204.09	201.75	206.83	203.53	200.72	202.95	201.2	202.35	201.21	205.52	201.33	198.93	202.09	198.45	204.08	206.27	198.79	200.93	204.37	197.27	200.6	203.19	202.23	206.65	199.88	201.94	205.38	206.74	205.27	205.68	200.55	200.01	200.72	199.27	204.18	201.23	200.89	202.09	200.76	205.2	202.8	204.88	203.11	204.53
207.34	205.35	205.49	203.54	205.83	205.55	205.95	203.33	209.82	206.97	207.6	209.68	210.16	202.44	208.35	207.19	201.24	208.46	208.59	204.29	204.07	207.52	205.93	210.6	208.16	206.24	206.23	211.21	203.98	208.42	205.67	211.39	209.22	208.72	209.52	212.66	210.24	203.59	209.64	212.5	208.13	211.15	207.3	208.63	203.1	206.57	204.67	209.35	206.58	207.7
215.27	214.58	214.49	216.51	214.97	220.93	217.07	217.29	218.26	217.72	214.16	219.56	217.74	210.66	215.74	215.87	214.92	213.51	211.66	216.92	213.09	216.7	214.36	214.28	218.47	220.02	220.11	220.1	219.48	220.22	209.9	220.18	219.26	212.56	215.17	216.69	215.13	214.27	216.08	217.81	220.76	218.39	219.55	217.67	214.41	216.79	213.15	219.91	219.07	213.67
221.38	214.33	213.51	213.84	208.77	210.33	213.87	216.7	209.26	209.25	215.85	214.1	209.33	205.91	211.48	210.35	211.02	209.54	213.85	213.8	212.4	206.06	211.79	212.32	215.03	216.05	210.7	209.02	212.43	210.61	211.02	216.19	209.04	215.22	216.66	212.24	212.01	214.54	209.93	214.65	209.37	212.24	212.98	212.37	207.42	210.78	214.19	211.03	208.19	209.93
204.05	208.48	205.18	202.92	199.93	201.03	203.94	202.22	203.6	202.92	203.11	200.36	205.53	202.35	203.68	206	201.61	203.35	197.77	205.53	202.57	208.91	206.47	202.35	206	199.5	203.42	206.52	203.4	202.09	198.65	204.24	202.23	203.91	203.72	204.12	203.65	201.68	199.39	205.54	202.3	196.53	205.46	200.39	207.55	205.94	200.62	202.67	203.19	204.25
206.99	201.94	211.95	199.41	207.26	203.44	205.03	203.08	203.29	203.16	204.53	202.83	204.46	205.65	200.2	201.65	203.79	199.12	203.28	200.32	203.6	203.09	202.61	199.26	198.3	206.77	202.2	203.43	208.05	201.34	203.48	202.78	203.91	205.18	206.68	199.47	202.62	204.13	202.5	206.24	204.22	202.55	203.79	201.71	205.06	202.31	202.34	201.77	203.95	200.58
211.28	205.64	204.9	205.81	208.31	201.52	206.79	205.85	209.8	207.05	208.71	204.37	205.05	208.94	203.15	205.92	204.24	207.29	204.19	203.74	208.2	205.52	204.32	206.78	206.27	203.43	205.04	208.74	207.42	203.61	205.59	205.44	207.63	211.55	204.4	208.68	209.1	205.97	206.64	208.81	205.04	204.3	203.07	203.01	206.8	205.89	206.66	206.43	200.66	209.63
205.67	198.73	202.27	199.43	199.51	203.08	196.74	202.29	198.21	205.19	203.01	195.25	199.38	199.81	199.35	196.56	197.94	195.69	203.8	200.12	203.6	199.36	201.87	202.31	200.3	201.3	198.47	198.1	199.06	198.55	202.06	201.35	199.58	196.77	200.47	198.75	200.43	202.3	197.06	201.32	197.84	199.55	202.46	201.41	203.4	197.62	205.44	205.02	200.16	202.3
220.14	213.94	216.22	216.68	216.64	220.06	214.91	216.25	217.89	214.94	218.19	217.4	216.87	217.56	218.36	220.49	220.44	218.11	219.57	217.63	214.02	218.45	214.11	214.48	221.3	218.56	216.68	214.41	221.44	218.81	217.7	209.5	220.68	214.31	217.97	217.97	216.42	219.4	216.1	223.06	215.6	219.03	214.19	212.69	215.93	213.19	217.47	217.41	215.99	215.45
213.37	209.12	213.83	217.26	208.84	211.05	216.83	212.57	217.03	210.96	213.62	213.43	216.27	217.67	212.05	211.6	213.14	210.22	212.45	218.95	215.03	213.31	212.99	214.13	210.24	211.58	216.75	211.48	215.73	211.38	214.09	213.29	216.72	214.17	217.67	210.77	214.77	218.16	212.89	218.72	213.47	214.49	213.15	213.75	213.95	215.4	213.27	212.94	210.96	216.54
211.32	212.85	211.41	207.61	210.53	204.59	209.14	209.08	207.43	210.22	212.05	217.22	208.4	213.33	212.17	209.71	210.16	209.83	209.29	210.6	210.96	206.03	206.59	209.02	207.88	207.87	212.37	208.87	215	211.08	209.53	212.33	210.76	207.94	211.88	206.66	209.58	210.22	207.42	206.18	209.52	210.25	208.08	208.39	212.16	211.35	210.88	208.49	208.51	210.94
218.98	215.06	218.09	214.25	216.27	222.37	219.16	213.9	211.57	216.3	219.13	218.75	210.9	215.88	215.76	215.91	216.99	213.01	220.48	219.73	217.38	217.5	214.68	217.23	215.15	219.84	217.81	215.83	217.14	212	217.23	217.44	218.87	212.4	214.23	217.46	217.26	214.14	217.8	219.4	219.1	216.36	215.88	213.76	215.17	216.8	217.03	216.24	218.07	217.8
211.17	211.42	210.26	207.16	209.48	208.68	213.35	208.8	207.02	207.12	205.63	211.2	210.66	209.32	210.56	207.95	206.87	207.91	212.08	208.64	210.42	211.31	210.47	209.19	208.99	204.94	212.26	208.85	203.47	208.9	202.28	208.82	210.36	207.51	211.01	200.55	207.4	208.32	209.47	207.68	205.9	203.79	208.71	208.96	209.7	204.92	211.43	210.97	206.97	206.03
200.38	198.56	195.85	192.98	201.8	196.53	199.08	197.32	198.94	194.72	196.3	197.21	195.58	196.61	196.81	201.54	199.57	194.8	196.85	199.04	199.51	196.21	195.24	197.45	202.76	200.67	196.21	197.13	201.92	198.73	197.69	203.53	199.8	199.55	199.59	199.57	197.37	198.15	201.61	195.67	200.93	200.46	197.08	198.69	204.04	197.8	196.11	201.12	198.51	196.12
208.84	208.12	210.36	209.98	207.13	204.29	203.35	210.98	206.62	209.32	208.31	213.27	205.31	209.04	209.35	203.88	209.18	209.55	215.76	206.98	211.88	210.34	206.58	205.06	205.51	209.96	211.47	204.76	214.34	206.63	204.89	204.09	208.65	207.43	213.15	209.5	211.72	209.85	208.52	205.41	206.85	205.6	209.29	209.65	206.22	209.37	213.29	207.66	208.76	208.36
207.09	203.79	211.42	213.08	210.03	209.79	204.92	208.45	206.05	208.1	209.06	211.64	204.67	206.08	210.45	207.83	207.73	208.97	212.07	209.9	205.6	209.92	205.74	209.86	203.7	208.05	215.04	204.24	208.71	206.82	210.42	209.39	208.91	213.11	209.96	206.35	203.84	203.7	208.71	207.83	208.77	206.81	202.62	209.74	206.47	211.88	208.86	205.25	210.49	206.1
216.4	217.51	211.93	213.01	215.54	212.38	207.92	211.36	211.99	212.14	213.71	212.89	215.51	210.84	212.66	216.45	217.76	216.9	212.46	212.76	214.14	215.19	210.07	209.8	217.84	213.03	210.98	214.54	210.24	218.98	213.56	217.5	214.95	211.09	218.27	216.56	212.03	216.95	211.07	216.85	211.45	216.33	210.5	214.04	211.43	214.24	213.02	215.26	208.07	208.21
212.67	211.44	208.3	215.85	213.01	209.15	209.39	217.05	213.49	209.31	209.28	213.38	211.29	210.76	209.1	213.32	209.46	211.45	212.74	210.21	213.29	209.66	211.05	209.82	209.76	207.97	212.86	208.74	216.21	216.57	209.76	211.15	211.19	214.04	217.7	208.41	215.49	206.01	211.99	213.4	215.18	211.76	209.15	208.39	209.96	206.78	212.26	213.7	213.54	211.89
208.15	211.42	208.31	213.46	215.1	211.25	208.6	213.54	206.34	209.01	209.59	210.61	213.35	211.38	212.34	212.93	210.92	209.16	211.32	214.45	211	208.22	211.03	217.03	212.58	209.87	211.06	206.66	214.49	213.03	210.38	212.14	211.54	208.34	211.67	209.81	207.49	211.27	208.58	212.42	211.6	210.67	208.63	211.08	211.21	208.75	215.62	216.17	210.16	205.58
208.67	207.71	205.13	207.19	205.31	204.8	210.95	211.03	204.54	206.31	205.83	204.43	208.08	209.43	206.47	206.28	207.93	206.63	206.93	204.94	212.68	208.76	206.72	207.82	204.6	207.5	210.28	205.06	208.14	203.7	207.66	205.63	210.15	200.66	204.62	208.54	203.27	207.15	211.2	208.81	211.2	209.04	202.6	206.81	206.19	209.29	208.89	213.89	211.27	208.17
210.73	215.4	207.06	208.67	213.04	211.89	207.94	209.61	213.31	211.8	214.31	210.66	211.52	210.03	209.77	213.48	204.82	213.77	209.88	211.24	212.89	209.29	212.35	212.57	211.44	212.67	208.33	212.17	210.32	214.6	211.14	211.16	213.16	214.74	211.94	211.26	208.69	211.68	211.02	205.44	210.3	211.46	211.15	210.02	209.45	210.49	205.85	211.86	205.79	214
220.59	221.07	211.69	215.06	216.39	215.8	220.93	216.86	218.78	222.37	217.13	217.52	220.79	214.74	216.59	218.46	217.85	216.75	213.74	220.22	215.71	218.92	218.52	217.46	214.95	218.43	217.72	221.7	217.84	217.94	218.25	216.94	216.83	218.99	218.11	217.95	219.23	220.26	219.57	217.2	218.2	221.62	217.9	218.2	217.5	215.3	216.46	217.05	220.45	214.2
206.91	212.63	208.66	207.75	206.14	209.51	206.76	206.97	207.61	211.07	207.92	214.98	209.56	208.69	208.81	211.46	209.72	207.52	206.98	213.12	213.74	207.49	209.55	215.21	209.15	209.32	210.44	210.54	212.02	211.28	209.5	205.27	204.22	206.8	208.06	208.65	211.84	205.37	211.15	209.03	209.22	208.24	214.43	212.7	211.67	206.1	207.47	212.44	210.02	211.27
206.49	204.79	206.77	199.89	203.1	199.55	202.46	199.96	207.5	202.91	204.87	203.85	199.71	204.22	198.58	205.88	204.09	200.06	201.52	201.76	200.8	203.42	206.81	201.78	196.61	204.59	203.89	204.94	201.58	202.76	205.5	200.59	205.4	201.64	204.36	202.51	203.63	206.25	209.31	205.43	202.6	203.11	204.18	204.58	200.29	199.43	205.96	204.3	202.69	198.16
210.53	209.47	211.03	217.82	211.12	213.38	211.29	213.09	213.17	215.78	211.37	209.32	213.15	210.44	214.65	212.28	214.17	210.48	214.49	212.72	210.08	217.18	214.05	212.95	211.9	212.84	210.42	212.56	208.58	216.32	212.42	214.63	213.02	215.1	211.24	216.42	210.83	214.83	208.89	208.04	212.8	209.87	215.62	212.78	211.31	215.09	208.31	218.48	212.66	209.37
209.77	213.31	214.73	209.1	212.61	213.77	210.3	214.87	210.42	218.5	212.19	213.52	212.31	211.68	210.18	209.8	212.04	213.97	210.4	211.53	212.17	210.96	205.26	212.69	212.24	212.35	213.86	214.11	209.75	209.62	213.97	208.09	210.43	206.2	212.36	214.34	213.17	208.41	212.3	213.3	210.76	212.19	211.97	210.14	211.79	213.3	212.44	211.46	214.44	210.05
207.1	204.89	202.96	203.36	203.77	208.17	203.75	199.71	206.56	203.94	202.91	205.37	208.77	203.98	208.14	209.01	204.76	206.85	206.53	202.86	205.91	199.62	204.21	204.94	206.52	202.42	206.76	201.43	203.47	200.86	204.84	206.69	204.72	201.11	206.26	206.7	207.19	205.38	206.25	206.81	206.03	205.14	205.14	204.52	207.69	202.97	205.46	198.4	201.16	198.85
213.12	207.24	213.81	210.18	210.3	209.8	211.64	212.42	214.67	205.93	209.59	212.28	208.28	209.17	213.98	211.27	211.78	212.34	215.24	213.42	209.26	208.43	212.16	212.02	212.22	215.24	214.95	212.13	208.84	213.67	208.94	208.47	213.72	208.82	211.3	212.61	212.15	211.39	212.33	211.99	209.67	206.84	211.38	209.09	208.53	205.45	207.69	215.12	211.38	211.39
203.41	203.19	204.4	203.74	203.21	201.56	205.89	205.89	204.35	204.5	199.1	204.16	202.9	201.68	204.46	200.18	204.87	201.09	204.39	204.37	199.72	204.09	207.17	198.79	203.06	202.52	200.23	200.27	202.95	202.67	202.82	204.44	204.89	199.03	205.84	205.41	203.18	201.89	198.24	200.53	202.29	204.29	200.78	203.94	202.87	204.86	205.37	201.16	200.62	208.68
198.83	197.23	197.38	200.17	198.83	197.75	201.53	199.82	200.75	200.44	197.49	203.7	197.02	201.08	202.66	199.55	200.83	197.22	199.5	202.6	196.12	201.32	200.53	190.15	202.55	206.4	195.84	202.77	201.66	204	198.2	197.82	200	200.1	197.18	200.7	200.18	198.73	198.91	199.44	200.47	200.3	199.03	206.12	196.85	202.32	199.23	193.97	199.64	198.41
206.33	210.78	210.11	211	207.43	206.22	206.46	214.25	209.24	206.2	205.85	213.15	207.08	208.68	208.99	207.68	212.41	208.4	213.27	207.89	204.62	207.95	205.94	211.48	207.26	207.15	211.46	208.95	209.11	209.38	211	212.21	204.89	203.62	206.71	206.92	214.05	211.88	213.13	209.18	211.3	206.04	213.23	211.04	210.51	206.08	208.41	211.12	208.93	210.78
206.7	213.26	208.2	206.98	206.7	206.62	205.22	209.04	210.12	210.55	210.52	207.82	208.83	209.25	206.13	207.69	203.26	209.48	204.63	202.02	204.37	205.51	210.73	208.17	208.27	208.06	202.88	206.16	207.13	210.7	208.52	207.95	205.56	210.56	205.66	207.37	206.63	206.17	209.72	207.73	209.93	205.87	203.7	210.22	209.08	209.08	208.29	206.02	209.78	205.31
212.33	205.06	206.74	207.77	206.97	208.8	206.1	205.47	211.19	210.7	210.81	208.23	209.54	207.85	209.98	206.52	207.36	211.97	212.71	214.54	209.37	211.57	208.32	206.33	207.89	208.55	209.67	203.52	209.87	205.03	206.81	208.08	209.86	207.25	208.08	209.28	209.95	209.88	208.6	213.31	210.67	205.69	207.74	208.21	207.75	209.02	211.11	207.03	209.25	207.23
205.88	205.24	208.92	205.06	210.86	208.23	205.65	207.65	204.14	208.12	205.02	205.81	211.22	206.37	206.15	209.55	209.56	207.55	205.74	206.86	207.71	207.41	203.68	205.76	210.29	211.63	205.09	205.65	209.05	205.68	203.03	207.47	206.77	210.56	209.72	204.23	207.68	208.08	207.92	207.51	206.2	208.06	206.55	210.72	205.93	207.24	208.33	208.44	208.14	210.22
201.11	201.45	206.26	204.17	198.82	202.44	201.77	199.95	203.6	206.27	199.48	203.73	200.62	199.17	199.32	202.16	200.75	199.79	202.71	201.49	203.72	203.54	204.09	201.97	206.23	200.32	198.78	202.58	202.08	201.15	209.51	201	199.68	203.79	204.36	201.03	201.77	197.99	201.31	204	201.82	199.16	202.88	204.57	200.44	201.78	205.47	205.46	203.36	204.35
206.67	209.11	209.62	209.68	207.09	206.5	209.68	212.18	206.83	210.6	209.12	208.74	207.19	205.52	215.84	206.93	208.15	211.22	208.24	206	209.54	205.32	208.64	210.87	209.93	208.53	211.58	206.22	205.48	212.2	209.08	209.84	211.16	208.99	211.65	207.02	206.48	208.01	204.89	206.95	206.03	202.54	205.53	207.86	204.06	211.99	205.17	211.04	206.53	204.38
206.68	205.73	205.23	207.54	209.64	209.7	207.79	206.71	206.58	203.91	209.99	208.75	203.53	209.2	206.47	202.01	207.23	210.98	208.65	207.6	203.43	206.36	205.77	209.8	211.79	207.68	205.05	204.35	206.59	208.81	206.99	206.34	205.8	207.51	208.32	209	211.54	205.79	205.4	207.57	202.94	206.4	207.3	205.86	208.9	208.1	208.02	207.42	205.51	207.72
202.43	205.82	205.39	206.87	200.84	204.71	204.57	206.56	202.84	208.75	207.7	201.38	206.12	205.79	206.69	205.84	199.69	202.77	199.33	203.97	202.87	208.24	200.32	200	204.34	208.31	201.5	204.96	205.6	203.83	204.93	199.35	201.58	207.26	197	202.07	207.92	202.32	204.32	204.75	206.67	204.7	206.84	207.29	204.91	203.35	204.84	203.57	203.2	208.13
203.76	204.92	203.92	211.57	204.71	206.6	204.65	202.54	205	206.29	205.01	201.02	204.82	207.03	204.56	206.48	205.3	200.83	207.78	205.02	204.71	200.41	204.08	203.82	207.03	202.27	201.66	201.39	208.8	205.14	205.54	205.32	206.21	204.82	203.14	206.89	202.34	202.92	202.1	205.35	202.34	209.31	204.53	203.03	205.52	207.58	205.59	200.53	201.7	206.46
206.87	201.64	196.89	203.31	200.72	202.43	202.68	203.27	202.21	202.35	203.73	202.13	206.28	200.8	202.93	205.02	204.28	202.13	204.12	200.83	203.38	200.38	198.41	199.95	205.81	206.86	207.24	204.87	205.62	202.35	202.86	205.25	202.25	201.24	203.62	202.59	205.14	204.24	201.59	203.91	202.16	206.13	199.89	206.16	199.53	200.97	205.96	205.54	204.07	203.27
208.84	209.76	211.62	212.49	210.94	212.73	213.59	214.05	207.1	212.66	213.83	217.56	214.69	214.23	213.39	210.21	210.13	210.08	210.96	214.93	213.24	206.83	213.61	214.74	216.79	214.05	217.85	212.33	210.49	211.68	215.29	213.7	210.7	210.54	210.97	214.64	213.03	213.65	214.93	208.8	213.36	208.59	210.78	212.89	213.09	209.65	208.07	216.99	213.48	213.07
208.74	204.45	208.28	209.45	210.63	209.75	207.35	211.2	211.98	206.62	209.15	211.6	211.84	208.24	210.24	206.6	208.75	209.8	206.85	206.73	209.48	208.04	208.37	208.55	205.85	213.18	207.52	204.13	212.03	211.68	207.54	208.25	205.4	207.27	207.17	209.97	206.48	213.39	206.34	210.67	207.11	209.22	209.32	206.09	208.59	208.65	210.79	206.03	204.49	209.39
212.07	211.01	212.03	210.37	213.01	209.79	210.98	214.41	213.14	214.92	215.05	213.18	210.99	212.4	210.12	211.11	217.78	212.69	211.84	210.05	210.5	214.14	214.62	215.91	213.39	215.63	212.53	211.29	216.75	217.34	214.86	213.49	215.64	212.49	216.23	215.25	211.33	217.4	220.33	213.58	209.73	217.79	216.79	210.54	216.19	210.46	213.29	211	213.64	210.09
206.2	197.91	200.92	204.87	203.26	204.99	199.52	199.59	204.55	200.15	203.61	198.9	199.82	198.46	201.22	197.88	201.78	205.77	200	198.14	203.72	201.27	202.34	204.84	198.97	200.06	202.37	204.99	205.15	198.19	203.22	206.87	203.48	198.94	203.01	202.34	199.34	199.92	201.78	202.65	200.48	200.6	206.24	202.52	202.92	204.08	203.28	200.08	206.76	200.57
201.46	204.35	205.7	205.08	202.94	199.57	205.45	204.52	202.7	205.65	205.33	203.5	202.46	202.59	203.7	203.8	204.89	204.6	198.59	206.5	203.52	203.58	205.59	204.48	203.15	205.21	200.69	205.01	202.23	204.35	203.36	203.92	202.53	205.55	204.56	208.78	197.69	205.41	200.29	199.75	204.51	202.1	202.33	200.28	202.13	205.95	203.35	202.48	204.53	209.5
208.69	206.6	211.83	209.93	210.77	207.72	211.43	204.18	205.58	202.75	203.01	208.26	211.26	208.85	209.33	206.18	208.1	206.36	206.88	206.33	208.21	207.88	202.49	209.65	205.37	208.07	202.43	200.42	202.33	208.54	206.71	208.21	209.55	204.94	209.36	211.43	205.39	205.37	209.14	205.29	210.77	209.16	207.63	209.26	203.96	208.55	207.91	207.22	207.15	205.94
206.6	201.77	199.82	201.87	202.62	200.16	205.76	200.59	202.98	207.26	201.33	206.4	203.28	202.82	207.82	205.22	204.91	200.69	201.41	202.48	200.24	204.92	200.72	206.6	204.4	202.71	199.06	205.33	208.13	204.9	200.82	199.15	204.82	204.8	207.31	203.92	201.52	206.35	204.77	203.33	204.14	203.1	202.44	201.21	201.85	206.51	205.84	201.21	202.85	206
195.25	192.79	202.91	197.77	195.25	197.68	193.06	202.23	194.52	196.86	199	198.37	203.78	202.41	201.06	197.15	200.7	199.83	203.74	200.47	197.51	199.99	201.93	198.29	199.61	197.89	199.85	200.9	199.78	196.86	197.85	204.86	199.93	197.01	195.05	200.12	200.33	198.82	205.04	199.67	199.76	199.42	201.08	198.08	198.1	201.14	201.15	195.25	198.38	199.92
204.76	207.46	207.22	201.42	201.79	206.32	205.92	202.85	202.43	201.91	203.56	203.54	204.04	200.18	203.15	203.85	205.98	207.07	202.33	206.3	207.11	202.11	204.26	200.42	201.35	206.25	207.25	205.66	205.81	206.78	204.01	203.88	202.49	205.25	204.83	204.54	204.43	203.28	202.81	202.5	202.22	201.19	207.04	203.76	199.78	199.67	203.68	204.68	201.8	205.26
213.09	216.2	213.34	212.57	211.53	209.21	212.38	214.64	210.87	210.13	212.87	207.7	215.09	214.95	214.55	210.92	213.73	217.35	210.26	213.84	215.66	210.14	215.54	213.49	210.06	214.4	207.97	215.32	208.52	211.64	213.05	208.62	212.48	212.32	213.21	212.56	215.26	214.45	212.98	211.86	212.54	209.79	209.92	214.35	211.31	214.02	212.55	211.17	212.37	209.83
208.18	214.28	212.53	210.21	210.53	213.72	212.81	212.82	211.99	210.75	212.98	214.27	211.35	211.05	214.02	212.31	210.61	213.2	208.57	213	214.76	214.21	209.31	212.34	211.44	211.53	209.11	208.17	210.75	212.72	208.76	213.51	214.45	213.57	212.02	211.26	214.66	210.78	210.11	212.72	206.38	211.58	209.66	216.58	211.66	212.55	216.03	210.83	214.43	216.34
211.92	210.07	209.5	205.8	206.61	208.09	203.31	208.28	210.72	210.85	204.96	208.54	205.16	206.86	208.94	207.72	206.33	200.55	205.05	211.31	206.72	200.35	208.44	209.72	205.21	206.92	202.99	207.72	210.35	205.76	207.84	205.21	209.56	212.9	205.13	207.14	204.48	208.94	205.93	207.26	209.65	210.01	208.58	210.52	208.43	211.89	208.31	209.73	209.96	210.94
212.98	210.15	213.51	212.39	212.64	210.55	207.25	209.58	212.25	210.44	211.2	214.22	212.67	213.04	211.38	209.75	207.46	211.28	211.42	210.09	212.98	213.89	211.1	207.88	213.27	214.72	208.95	212	216.72	211.26	213.09	212.5	206.62	216.67	213.05	208.68	216.01	213.38	211.54	207.84	210.94	212.19	211.14	210.88	213.3	214.93	215.7	208.51	214.64	210.06
207.68	211.14	212.09	210.31	208.92	212.14	215.49	206.38	211.5	211.52	210.78	207.81	212.87	209.27	211.65	210.01	217.17	208.9	210.01	210.28	210.41	209.88	209.1	213.79	213.86	216.47	208.96	210.88	213.4	211.77	216.81	205.29	211.55	211.29	210.09	211.68	209.52	211.44	215.98	209.61	212.8	206.56	210.44	212.02	213.27	211.44	209.38	210.77	209	213.43
204.74	204.16	202.9	203.39	205.77	201.9	203.2	203.42	205.06	205.51	204.16	202.65	207.79	201.09	203.55	205.08	203.5	204.99	202.79	204.21	202.57	203.58	202.17	202.62	201.74	201.08	203.73	203.84	206.61	208.51	202.5	201.16	202.93	203.63	202.31	205.65	200.21	203.74	205.83	202.44	205.76	205.35	209.16	199.08	206.63	203.3	199.96	201.11	201.75	203.18
204.43	205.98	202.39	205.56	202.68	203.91	207.03	202.82	205.96	204.8	202.42	204.92	204.08	206.27	194.32	202.9	205.5	205.5	201.92	208.02	205.53	202.63	205.71	206.99	208.13	203.05	203.2	204.1	208.22	207.12	203.06	206.8	206.95	204.69	210.63	203.27	205.36	208.29	204.58	202.4	206.31	209.37	203.26	203.72	206.34	203.93	209.63	204.53	204.85	203.85
212.04	211.19	209.56	206.79	206.54	207.36	209.81	210.84	207.93	208.91	212.35	210.25	208.33	210.94	211.99	207.72	208.33	204.54	208.15	204.48	205.87	208.78	205.27	210.34	203.48	209.33	207.31	208	206.55	209.77	208.89	211.65	208.78	212.46	207.35	207.18	209.04	208.7	207.76	211.25	210.56	205.97	208.26	209.71	207.88	201.46	212.2	203.32	211.32	209.81
202.44	204.19	201.2	207.34	204.81	200.88	204.05	203.31	200.89	197.3	205.8	203.02	201.64	202.75	204.12	204.04	199.96	207.09	204.64	201.76	203.43	203.15	206.4	203.49	203.98	199.86	202.56	205.17	207.41	200.26	203.7	202.86	204.37	202.55	202.03	200.62	205.61	205.95	206.17	197.92	209.73	203.15	200.52	203.49	202.37	206.95	204.52	198.75	206.29	199.98
212.84	207.01	212.13	212.23	210.89	206.08	208.76	210.59	212.02	214.63	216.73	211.08	211.99	215.34	213.46	215.87	211.75	209.79	212.73	213.68	210.32	212.49	211.88	206.89	208.22	215.61	207.76	212.66	213.35	213.44	212.35	209.89	212.32	213.28	212.92	209.08	210.5	210.81	213.1	210.32	210.87	214.69	212.86	209.43	212.31	209.96	209.36	208.96	211.75	208
206.15	206.94	207.38	210.57	210.96	206.6	208.91	209.14	211.01	207.29	207.97	213	210.58	209.78	211.7	209.08	205.75	206.51	206.07	205.03	206.91	209.51	209.12	210.5	210.08	209.05	205.7	202.79	208.48	211.45	207.99	210.31	206.39	205.05	208.11	207.94	202.5	206.36	211.45	208.36	208.23	208.51	207.74	206.22	207.22	210.46	207.82	208.94	210.79	209.64
206.74	203.46	202.96	211.14	211.09	210.42	204.49	207.89	204.48	209.52	211.55	206.33	208.23	210.48	205.06	207.76	210.5	209.88	203.83	203.09	206.53	206.55	208.21	205.7	209.38	205.54	212.2	208.33	212.33	209.05	211.01	211.46	210.52	209.18	205.18	208.3	203.71	208.31	206	206.94	205.49	205.58	210.22	210.79	206.61	206.46	200.42	205.62	207.16	203.59
209.32	209.48	213.63	213.96	210.83	214.57	211.73	216.43	208.99	215.79	210.53	215.11	211.14	209.37	210.46	209.96	213.71	216.36	214.17	215.08	212.39	207.5	215.22	212.26	214.37	210.65	209.04	210.68	211.87	213.81	211.57	212.83	214.67	209.17	210.38	211.31	213.71	213.02	213.69	212.15	212.61	212.12	212.79	210.7	214.51	214.75	211.49	212.43	213.46	210.15
208.1	213.62	206.09	208.74	207.47	207.79	207.43	204.62	208.89	210.38	208.93	210.91	206.14	208.18	207.53	209.36	208.48	211.21	206.75	208.35	207.67	210.95	211.65	203.85	210.8	206.72	210.94	207.1	208.11	211.4	210.59	211.29	205.44	210.8	204.46	206.71	208.73	206.5	210.33	210.35	203.96	211.3	202.14	205.04	210.39	210.26	208.14	209.06	207.74	203.94
203.73	203.55	204.09	204.14	205.67	203	205.71	205.23	209.06	206.93	206.58	209.48	200.59	207.83	209.54	210.27	203.25	208.02	209.66	202.87	202.18	205.34	202.88	208.41	205.99	205.81	210.71	197.64	209.42	203.37	201.49	207.49	209.98	205.62	201.91	203.57	203.45	205.85	204.1	205.93	203.42	203.46	201.51	205.74	201.83	205.73	204.57	204.12	206.32	203.11
204.59	202.27	208.29	203.95	202.59	205.5	203.35	204.74	207.72	207.87	208.14	201.77	205.3	203.82	206.2	204.79	205.08	202.39	209.94	208.24	205.48	205.39	204.69	203.56	200.15	206.18	209.65	208.36	200.44	210.77	208.3	205.5	206.07	208.61	205.35	204.07	205.17	201.7	206.5	202.82	202.49	207.64	207.25	204.6	204.97	199.83	201.44	207.76	201.47	203.78
205.6	207.71	206.7	203.19	209.32	208.7	206.75	206.76	204.98	210.57	207.05	209.11	207.9	204.58	209.07	207.13	210.02	206.83	206.37	201.5	204.39	205.19	207.49	205.02	208.85	208.56	208.88	207.2	209.37	207.33	207.26	204.9	211.96	205.05	209.2	208.97	207.12	209.44	205.04	206.19	201.91	204.09	203.78	208.52	211.23	206.62	205.39	203.9	207.46	209.38
197.58	195.69	199.91	200.93	195.85	196.6	200.53	197.95	200.61	198.44	196.33	195.94	201.74	198.76	197.6	201.93	200.24	197.56	201.38	202.92	202.83	195.1	201.93	199.49	200.85	204.28	199.48	201.71	197.76	201.34	198.83	201.32	201.24	199.44	205.95	198.27	195.28	202.29	193.94	199.78	201.57	200.09	200.3	200.69	196.14	194.9	195.77	199.12	197.69	197.21
208.73	206	205.48	204.03	204.02	202.49	207.93	206.04	206.71	204.96	203.34	204.99	206.27	208.89	211.1	207.95	208.7	205.73	202.8	201.88	204.88	205.2	204.22	203.79	198.2	205.24	200.66	205.65	201.86	203.01	203.99	203.69	204.26	200.92	204.29	206.37	200.94	206.38	206.76	202.34	203.7	205.7	203.2	208.79	201.94	207.57	200.96	208.85	206.2	204.55
203.27	204.11	206.33	208.71	204.99	203.94	208.59	202.47	205.57	209.48	208.7	208.99	201.5	205.73	206.45	206.36	206.04	206.09	201.71	208.98	201.82	210	205.77	203.99	205.12	204.03	204.81	203.85	206.27	203.36	208.13	205.13	202.3	204.67	206.5	201.77	209.58	207.59	201.55	209.86	199.31	208.84	204.48	206.47	203.95	205.97	203.24	201.07	209.02	205.22
206.02	205.53	212.74	209.7	211.53	209.19	209.31	207.7	208.41	210.24	213.15	206.61	205.05	209.79	208.45	206.17	214.12	209.18	207.98	206.74	211.78	210.47	210.85	207.3	209.59	207.43	211.91	208.03	209.9	210.92	204.52	203.56	212.12	210.73	205.54	214.61	203.22	212.11	209.71	211.82	205.88	208.89	210.5	211.01	209.24	208.68	206.07	207.2	209.42	214.08
207.95	204.48	202.93	208.62	201.64	210.69	204.65	212.92	207.92	211.65	203.36	206.68	208.01	212.56	205.28	208.34	205.2	204.95	204.69	208.39	203.78	206.05	208.74	204.74	207.07	206.62	208.29	205.72	212.91	210.01	208.56	205.3	204.57	207.74	211.13	208.8	210.46	203.83	208.54	209.31	208.35	207.95	203.2	202.16	204.3	202.89	202.63	212.27	209.19	208.63
208.35	205.07	209.03	209.63	209.58	209.43	206.82	209.49	206.04	204.91	209.04	209.07	209.82	210.55	209.9	204.82	206.37	206.59	209.49	205.42	204.73	206.75	209.73	207	208.4	207.15	209.18	207.22	204.25	210.48	207.16	208.61	205.62	209.9	207.64	212.22	205.67	206.81	207.15	207.5	205.5	206.59	207.29	205.58	208.82	207.56	211.57	210.35	206.2	211.1
203.02	210.33	203.2	204.37	204.87	203.29	207.36	206.38	204.73	203.19	208.66	205.65	208.48	205.65	205.26	204.16	200.73	209.33	202.65	204.45	207.7	208.16	205.48	203.98	208.5	202.9	210.67	202.02	206.01	210.27	209.19	203.35	203.42	203.9	207.09	206.88	207.65	209.6	200.69	207.14	207.5	204.86	212.5	205.34	207.15	207.82	207.76	207.19	208.5	212.61
210.46	214.13	211.45	210.27	214.41	212.76	210.7	211.5	208.72	212.23	206.38	207.71	213.39	212.87	212.79	210.98	213.54	206.34	209.72	212.92	212.93	211.09	211.97	210.38	208.8	209.48	213.86	211.64	213.06	212.91	212.57	214.2	210.75	210.92	211.51	211.73	208.33	212.04	210.83	210.07	206.72	216.14	214.07	213.78	214.44	205.35	215.35	207.92	213.65	213.39
210.66	213.46	210.47	211.54	214.36	212.16	212.75	213.6	209.67	214.36	212.46	210.44	215.61	213.12	212.62	209.59	216.97	212.4	209.91	214.52	209.75	213.25	209.55	212.39	212.41	213.8	214.07	216.82	218.64	207.77	212.49	213.18	212.39	214.09	209.49	208.06	212.01	212.09	208.74	215.59	215.8	211.07	216.78	214.58	214.4	215.76	213.19	216.13	210.73	215.6
212.1	211.19	208.68	211.43	213.79	209.39	209.2	212.81	207.87	215.08	211.27	214.08	210.4	209.56	216.74	208.65	211.07	209.49	212.6	210.27	214.09	209.49	210.23	212.27	211.74	214.04	214.81	207.81	213.17	209.05	215.91	206.7	208	209.11	211.71	214.83	215.9	216.42	213.72	213.45	211.12	213.76	209.98	210.74	215.11	211.48	215.05	209.27	208.19	211.72
214.73	220.13	217.14	222.9	216.51	210.75	214.18	214.87	218.12	217.25	216.62	224.7	217.7	213.38	216.34	221.1	217.52	217.31	219.86	219.9	214.38	215.54	215.56	221.83	217.02	220.7	213.95	215.33	219.29	217.36	216.58	215.64	218.31	217.93	214.05	215.45	214.31	222.48	215.4	215.43	217.35	217.63	216.14	216.91	220.7	218.76	215.81	213.84	212.64	213.68
218.22	217.61	220.92	218.44	219.33	218.76	216.88	217.67	222.89	214.15	217.51	213.83	221.19	219.17	212.76	219.51	220.54	216.02	215.75	221.72	217.42	215.31	215	219.41	217.38	218.57	218.61	215.18	214.72	220.06	222.44	214.51	216.59	218.34	218.94	220.23	213.99	219.79	219.37	221.5	218.17	220.82	219.3	219.28	216.36	221.13	216.65	216.66	221.81	214.46
209.05	205.62	208.2	208.58	204.58	207.99	203.28	207.68	204.13	209.27	205.21	205.34	207.12	210.15	203.9	205.76	207.26	209.18	203.68	207.47	208.91	207.1	206.31	204.71	207.8	207.76	207.85	203.96	205.6	203.23	205.83	205.67	209.07	205.06	205.45	204.97	208.13	206.8	201.55	201.99	206.67	202.8	207.87	205.25	208.85	206.2	208.16	201.65	210.81	209.03
209.39	212.7	208.08	208.27	211.43	205.86	210.79	208.26	208.03	207.55	206.9	211.8	210.22	210.79	206.38	209.08	207.58	209.66	209.88	208.74	209.37	205.02	210.7	209.41	210.83	205.78	205.95	211	208.94	208.9	210.54	208.44	208.8	208.24	209.77	207.33	208.02	212.14	209.68	210.98	211.73	211.84	210.46	209.07	204.93	209.26	210.13	210.42	212.92	202.14
206.24	207.42	201.13	205.62	203.35	206.23	207.36	204.87	201.8	205.26	208.81	207.11	204.02	202.92	201.21	203.75	202.84	206.82	208.19	204.16	205.09	199.66	205.4	200.91	200.62	205.97	203.32	204.28	206.48	204.59	205.97	206.2	208.16	202.84	202.86	203.75	206.48	206.1	207.75	206.32	204.68	201.73	204.37	205.01	207.81	207.28	206.59	202.28	208.61	201.74
202.62	206.13	203.26	206.75	202.77	202.6	199.54	207.29	205.19	205.2	201.1	206.02	209.07	206.92	202.51	202.94	201.12	205.94	206.44	204.45	206.87	205.75	207.44	202.94	204.81	201.53	202.85	204.98	206.87	207.17	204.6	212.49	207.59	205.99	203.99	210.86	206.38	207.65	206.97	208.22	210.51	205.66	203.04	204.66	202.06	204.06	205.99	207.57	202.83	204.94
208.69	205.49	210	207.36	207.59	203.97	210.59	208.32	205.03	207.89	208.73	210.19	207.8	208.73	210.12	207.96	209.71	207.01	212.04	209.66	205.58	213.48	208.18	206.77	208.53	208.46	208.45	205.23	209.55	206.99	203.91	206.49	206.82	211.87	203.32	213.18	209.33	206.98	203.38	206.17	210.28	210.42	207.21	206.27	210.2	206.81	209.16	209.8	207.63	205.26
211.35	209.91	206.8	206.3	208.62	215.36	211.07	211.37	214.26	209.91	210.62	212.29	207.38	209.95	212.96	210.25	214.39	207.07	215.01	212.76	213.23	214.03	211.34	214.39	209.85	214.01	209.11	213.81	213.64	212.9	208.68	209.57	211.84	216.76	209.35	217.09	210.13	209.58	212.61	211.58	215.21	209.24	211.18	213.53	214.87	212.85	209.81	212.18	210.28	208.3
211.18	206.36	209.21	206.95	206.77	217.16	208.55	208.69	210.52	212.09	203.95	209.56	210.83	211.45	207.48	203.59	202.87	207.43	209.16	200.82	207.82	202.63	209.59	208.95	206.3	205.04	211.08	207.41	208.98	209.29	206.38	205.54	203.33	208.73	208.91	206.89	209.22	206.75	207.72	205.82	208.08	209.04	211.91	207.67	209.5	205.89	208.26	207.25	209.11	209.34
210.17	210.41	206.15	204.81	207.56	209.41	206.63	204.96	208.61	206.63	208.61	208.74	210.91	205.62	203.65	200.89	205.37	211.19	206.63	205.35	206.98	207.94	207.19	208.7	201.36	202.49	207.34	206.93	208.86	208.6	207.68	209.34	206.75	207.8	208.01	205.6	210.33	211.5	208.96	211.81	205.95	209.43	204.5	210.11	201.4	208.47	210.76	207.36	206.58	206.85
199.89	203.83	204.02	200.73	208.33	205.28	200.96	203.66	201.3	209.8	200.02	206.38	206.17	206.48	204.16	204.59	205.48	208.83	208.01	203.3	206.39	204.62	207.9	203.43	208.22	202.15	206.89	203.65	207.18	200.96	204.39	200.64	206.16	202.65	205.39	210.34	202.74	203.65	205.95	208.51	207.9	204.28	204.45	204.78	205.9	204.69	206.83	203.97	205.99	202.92
211.23	212.75	213.63	211.69	205.17	207.24	210.31	212.02	215.86	209.61	211.87	212.98	209.57	214.23	214.08	212.08	213.76	213.88	215.93	209.57	212.38	210.57	211.47	216.25	210.92	213.17	215.47	215.97	206.17	209.16	210.77	212.08	212.19	209.52	212.39	208.12	212.12	210.61	211.26	210.69	207.63	211.93	212.39	209.14	209.25	207.84	212.6	212.03	210.31	211.62
214.2	213.68	215.02	213.78	210.81	208.66	211.27	211.32	213.85	212.2	213.99	210.38	213	213.22	215.4	215.4	215.34	212.65	210.03	212.26	208.21	217.29	211.69	208.98	207.94	210.72	214.29	215.38	211.49	211.85	210.9	211.34	206.29	210.51	214.63	207.39	210.98	211.01	213.2	207.2	212.27	208.61	210.03	209.41	212.72	208.37	211.11	213.06	213.57	212.13
196.51	203.65	203.04	204	202.56	202.46	205.21	210.27	201.75	206.56	203.75	203.92	196.58	202.49	202.99	203.68	202.91	198.12	202.82	205.82	202.86	203.22	203.2	201.46	201.77	200.63	201.78	198.87	206.26	202.06	199.94	202.81	204.92	202.08	205.85	203.37	204.77	204.45	197.61	200.58	202.55	203.8	203.51	202.21	207.81	200.22	202.68	201.6	205.27	204.18
197.05	197.21	198.52	197.87	198.87	196.48	197.01	197.59	198.27	199.37	197.94	197.44	197.8	198.54	196.47	197.6	192.94	194.85	199.31	198.31	196.2	195.95	201.13	200.7	200.78	196.33	201.41	200.28	194.87	198.11	199.61	200.49	194.39	194.72	196.69	195.88	196.25	196.52	197.12	194.29	196.79	200.17	197.06	195.42	199.74	196.9	191.5	198.31	198.52	198.84
204.54	206.61	204.06	200.37	206.36	200.51	201.3	202.78	205.25	206.24	206.34	203.48	199.41	200.67	202.19	204.19	208.32	204.8	200.94	202.04	200.97	205.2	204.15	202.62	205.02	206.11	204.1	203.8	205.87	205.52	202.75	202.08	207.97	209.81	202.24	200.84	206.07	206.38	200.78	201.26	203.52	208.43	203.34	204.16	203.38	202.9	202.06	203.22	203.59	204.17
212.75	209.54	210.22	211.79	211.74	212.6	215.95	211.9	211.63	209.23	212.85	213.02	215.74	212.19	213.31	214.83	212.39	211.66	211.98	215.41	212.9	212.11	209.98	206.01	214.34	209.86	213.66	214.22	211.99	209.9	215.35	213.66	214.2	211.5	207.48	210.34	214.48	210.05	212.54	216.27	209.1	211.06	208.05	212.31	211.14	212.99	215.57	211.79	216.88	212.52
203.43	204.29	205.78	204.44	204.75	207.94	207.82	207.26	205.84	204.33	210.96	206.46	202.36	201.91	209.25	207.56	211.55	204.93	209.52	206.06	207.87	208.45	203.32	206.83	206.54	204.27	208.79	208.42	207.16	206.3	207.45	202.75	209.47	203.51	204.97	207.54	205.91	207.69	201.63	211.31	205.45	209.32	203.16	205.21	205.42	203.69	206.1	205.44	206.84	206.13
204.2	200.36	198.68	200.01	195.82	198.55	195.37	203.66	204.62	206.08	197.46	202.08	205.47	204.45	199.6	203.18	196.59	201.75	200.94	200.94	199.02	200.17	202.79	199.19	203.14	202.61	199.75	201.83	199.07	200.09	200.02	200.51	205.52	200.54	200.98	205.5	200.68	199.88	199.34	198.69	203.03	198.97	200.1	201.58	198.46	202.68	197.86	201.81	200.27	199.69
192.19	193.76	199.86	192.26	195.8	198.52	198.48	196.95	195.68	192.51	193.67	196.01	193.22	199.03	198.06	198.36	197.75	196.89	195.39	192.88	194.85	195.85	195.27	197.2	195.66	197.08	196.19	194.96	196.24	195.3	189.93	194.16	198.17	194.97	195.43	192.41	193.16	192.94	197.11	191.15	190.69	200.18	195.4	194.94	196.09	197.75	196.62	194.39	194.9	190.28
209.77	209.41	209.26	206.74	208.5	207.83	204.58	210.29	206.13	206.67	209.7	209.43	203.28	211.86	210.7	209.19	209.09	207.75	205.06	207.74	204.48	211.94	205.55	207.64	207.81	211.6	204.47	209.83	209.78	207.1	211.49	210.95	209.98	204.64	209.24	204.5	211.65	206.2	208.95	205.98	208.43	208.64	207.67	207.29	205.84	207.32	210.23	209.06	207.26	203.72
201.28	193.1	197.6	198.28	200.98	200.74	202.63	201.17	198.79	196.23	199.05	204.54	201.48	200.01	200.86	203.28	204.12	204.3	196.37	203.1	200.46	200.01	203.09	200.19	200.19	197.37	200.2	202.41	199.26	204.62	201.44	197.3	200.62	199.42	202.67	201.39	205.2	198.83	195.24	198.98	199.61	202.47	202.87	197.39	200.91	198.6	196.66	197.53	199.85	197.96
199.55	199.72	199.14	197.92	198.61	199.16	199.36	195.93	192.34	198.63	198.35	203.21	200.67	200.41	197.8	201.02	200.63	197.62	201.07	200.45	198.77	197.51	196.97	200.1	201.43	199.7	204.45	201.42	200.5	198.75	199.16	200	203.92	202.75	200.64	201.71	203.36	201.86	195.72	199.4	199.41	199.37	201.53	201.87	201.29	202.49	200.2	198.02	196.29	198.05
212.35	211.2	204.38	207.97	204.71	207.41	210.07	212.01	211.65	205.85	208.49	205.72	207.15	210.13	206.05	205.32	208.88	205.93	213.05	207.47	206.57	209.25	209.75	204.16	207.3	209.87	207.92	206.32	208.36	207.88	204.22	207.09	204.97	209.83	212.28	210.11	207.78	207.14	207.81	207.28	211.8	209.65	209.18	206.04	208.19	212.24	211.18	209.26	202.92	207.7
213.7	219.3	217.07	220.6	219.97	214.97	219.1	216.29	217.91	215.41	213.87	217.76	215.66	218.47	222.47	219.68	221.92	217.67	220.32	219.16	214.77	214.81	215.98	212.52	216.23	218.1	213.61	216.9	220.98	218.21	215.32	217.04	217.74	218.6	215.78	216.89	217.98	215.79	220.88	214.51	220.5	216.3	212.49	215.77	215.71	223.64	216.62	219.87	217.08	218.95
202.15	204.07	203.49	205.57	202.33	204.94	203.65	201.73	207.86	206.35	195.6	202.44	201.95	207.94	206.67	204.9	205.18	206.12	203.45	203.2	205.82	203.85	205.03	204.88	206.55	202.56	203.97	201.56	202.2	201.99	210.15	204.71	205.51	203.6	207.45	202.79	205.03	204.41	204.02	203.12	205.74	202.21	206.63	208.22	205.59	203.73	201.34	205.88	208.09	207.86
195.12	189.71	197.6	193.19	193.82	194.38	192.5	194.08	197.68	195.33	188.8	192.77	196.55	191.9	197.24	196.52	189.81	198.05	192.09	191.74	192.23	194.99	192.51	198.28	192.55	193.76	191.46	197.83	193.36	195.09	195.7	192.63	193.32	194.67	195.04	191.95	192.95	191.94	194.02	194.02	192.14	194.02	195.81	194.66	190.54	193.52	196.22	191.81	193.64	192.56
212.29	212.67	214.09	210.69	211.41	209.77	211.1	216.49	210.31	213.6	209.66	213.22	211.59	211.78	207.26	210.95	212.89	205.3	217.01	212.3	208.4	214.39	213.99	210.44	213.3	212.75	208.27	213.37	213.92	215.28	212.55	212.24	213.54	212.98	215.97	210.75	212.26	215.89	217.59	213.42	213.02	206.42	211.83	208.58	212.11	212.48	211.65	211.09	209.94	210.06
205.09	205.55	205.8	207.05	204.36	202.3	206.27	208.55	203.24	205.33	210.95	202.84	206.63	207.52	202.71	205.56	204.41	203.53	201.52	203.51	205.05	199.03	204.31	202.24	202.92	205.26	207.05	200.55	208.96	205.24	203.39	203.85	205.85	205.4	203.17	204.51	201.96	205.45	205.75	203.58	204.98	204.4	206.53	196.95	203.65	203.49	204.31	200.59	202.41	202.51
215.56	211.41	215.63	208.51	215.88	208.31	213.86	212.53	211.83	214.06	211.55	214.67	211.7	209.5	210.66	212.69	211.73	216.5	214.6	211.19	210.17	211.46	210.7	211.45	209.78	208.82	212.09	210.58	212.6	208.6	214.76	207.81	208.36	208.33	212.12	210.27	211.68	215.78	211.53	213.41	216.85	216.06	217.1	212.34	209.23	212	211.32	211.18	217.21	210.61
203.86	198.59	203.64	199.01	199.18	203.17	203.61	194.44	201.17	197.7	204.07	198.89	204.51	198.49	199	197.97	201.56	198.76	198.65	198.92	199.88	198.44	199.12	194.08	200.67	199.45	202.91	201.71	198.51	202.46	199.66	202.84	193.94	204.51	200.1	200.43	200.96	202.13	202	200.56	205.22	201.13	200.1	201.44	199.56	200.41	198.76	197.38	200.97	204.7
209.34	214.41	212.27	214.11	209.34	213.42	212.57	214.01	211.75	210.47	211.22	214.86	212.96	216.06	211.24	215.55	211.73	214.09	214.25	215.72	210.49	209.3	216.86	215.03	209.95	211.69	217.93	211.46	212.71	213.47	210.4	210.54	207.12	213.2	210.98	213.32	212.15	212.38	212.03	213.19	214.65	211.44	210.44	214.4	214.12	212.83	213.83	214.36	213.3	213
213.01	203.8	206.58	208.83	208.02	212.67	208.75	207.89	203.45	204.74	204.12	206.21	207.7	206.74	207.98	203.94	211.37	209.44	206.49	207.42	205.97	208.15	203.42	208.88	210.39	206.8	208.51	207.62	207.52	214.39	213.39	205.59	205.71	208.4	208.36	207.33	207.2	208.86	207.03	213.22	211.91	212.42	206.13	207.6	207.33	206	204.38	208.29	211.81	206.4
203.9	201.99	203.75	204.59	203.34	205.07	201.53	206.6	204.65	204.58	205.44	203.91	202.88	204.86	200.24	202.46	204.9	201.89	201.83	206.57	204.62	206.88	202.32	202.29	208.83	203.17	202.6	202.27	205.41	203.54	209.11	201.14	206.42	201.18	202.59	205.16	204.06	206.94	206.79	201.28	201.19	206.48	207.47	203.02	204.41	204.27	199.83	203.61	208.79	202.17
208.23	211.15	212.55	208.16	211	209.69	208.98	207.47	207.55	206.92	208.97	215.77	207.3	204.84	213.17	208.38	210.64	210.11	203.03	208.34	204.51	206.8	208.27	204.09	208.77	208.23	207.64	205.56	209.86	209.72	210.97	210.47	208.21	204.04	206.01	208.27	208.39	211.79	206.1	207.51	202.23	207.4	204.99	206.17	206.81	206.49	204.95	203.6	209	212.93
215.2	206.74	208.75	210.64	209.53	205.71	213.52	210.26	207.92	208.04	212.02	210.47	207.67	213.65	206.48	210.18	209.64	208.76	208.69	212.13	208.88	209.43	211.23	211.4	206.08	211.85	208.06	211.04	208.76	210.74	211.59	209.51	213.37	207.52	208.86	204.3	209.32	204.33	212.66	213.73	209.19	207.48	211.55	206.14	209.58	207.6	211.28	212.11	208.58	210.56
208.56	208.6	207.01	211.02	207.91	212.1	206.57	203.82	209.84	207.24	212.03	206.47	208.16	208.54	214.21	207.14	207.95	209.78	210.5	210.54	206.2	212.07	202.84	206.88	202.95	209.96	205.39	208.27	212.68	209.71	208.11	206.29	208.51	207.96	208.08	204.68	212.02	209.96	205.18	210.16	209.09	210.2	209.65	207.41	207.66	212.39	211.54	209.72	205.21	210.48
209.35	213.85	207.06	205.9	207.39	210.96	207.95	209.12	206.83	205.06	206.02	207.9	204.69	207.95	204.5	209.83	207.11	206.6	205.51	210.69	209.53	212.89	210.49	210.46	210.85	207.15	208.81	210.22	206.3	208.59	213.89	207.64	214.75	208.99	207.8	211.15	203.73	209.84	209.36	208.83	213.58	207.23	203.3	211.81	209.88	214.52	210.29	212.16	206.35	208.65
208.21	203.07	205.19	210.83	205.51	209.41	208.63	207.78	205.96	206.9	205.11	211.72	208.24	206.77	204.15	205.92	202.76	207.48	210.71	206.84	209.61	207.06	211.73	206.7	209.27	206.28	207.72	213.08	209.12	211.09	206.19	208.49	206.24	210.76	209.35	209.33	207.5	205.67	211.15	205.98	208.54	207.46	207.72	203.94	208.83	206.7	208.43	206.72	203.25	210.15
211.9	214.26	209.44	211.77	215.66	213.4	210.66	212.52	212.59	212.22	209.44	215.92	209.36	213.09	211.99	213.76	210.47	216.45	210.65	211.26	214.98	213.74	217.95	213.09	217.96	215.36	211.13	217.16	212.97	213.08	211.98	212.19	214.04	210.6	216.15	211.88	211.62	213.97	212.02	212.12	215.05	209.93	213.27	210.4	209.31	214.63	210.86	209.52	212.67	205.71
207.12	206.83	210.84	212.75	206.83	209.46	208.88	211.74	208.85	209.7	209.81	209.94	213.03	213.34	205.49	209.71	205.33	203.91	209.14	204.81	212.65	211.85	208.34	211.09	209.98	207.62	208.01	212.37	211.51	210.4	202.32	207.02	206.68	205.62	208.36	209.78	202.86	204.97	209.32	208.71	205.57	209.78	207.97	207.27	211.21	212.47	206.81	211.8	213.26	207.95
213.25	210.39	210.48	209.15	205.28	208.87	210.76	205.72	206.18	211.06	208.61	207.83	205.39	207.47	204.61	207.98	209.31	208.78	206.26	211.02	208.35	206.98	206.37	209.72	214.11	211.4	211.13	208.16	208.51	209.4	217.11	206.61	204.25	210.79	207.86	208.79	206.06	211.04	212	214.86	216.41	206.24	208.92	205.84	210.63	206.85	210.26	210.66	204.71	208.15
208.37	208.68	207.26	207.5	207.49	205.5	203.56	202.59	203.41	207.66	205.67	206.27	206.22	204.6	200.58	203.26	203.09	203.71	200.97	203.02	206.72	204.76	207.11	206.48	206.75	207.64	203.61	205.35	205.58	206.95	204.22	205.94	203.24	202.14	205.77	204.09	209.39	207.14	202.53	203.13	205.21	206.08	209.71	202.93	208.08	206.13	202.54	207.56	208.52	207.87
208.45	216.2	213.54	210.62	215.09	207.36	215.24	211.09	213.38	214.49	208.68	213.07	218.36	207.83	210.35	210.93	207.46	212.78	212.66	212.33	209.39	211.54	213.52	208.82	213.67	213.14	210.23	211.22	209.94	211.94	212.93	212.54	208.5	215.33	211.25	213.34	211.15	207.31	212.38	214.76	209.37	213.26	213.14	213.22	213.5	211.65	216.51	216.21	211.9	210.29
203.17	208.61	205.75	205.13	206.04	208.73	204.43	205.69	206.11	204.48	198.89	208.94	206.71	204.8	209.17	207.78	210.35	205.28	208.3	208	206.26	206.65	207.1	211.79	212.11	207.61	200.14	208.63	206.39	207.21	208.01	205.03	205.04	205.89	206.13	206.95	205.24	204.95	208.83	209.23	209.01	202.01	209.97	205.05	206.41	206.59	206.68	211.59	202.75	207.47
198.98	202.97	198.89	201.52	196.57	201.66	203.84	198.66	203.09	202.69	199.27	198.04	199.56	200.98	198.62	198.25	196.95	195.91	202.52	200.87	198.97	199.19	204.01	194.39	198.29	196.93	203.66	201.24	199.7	197.6	199.2	200.58	202.56	198.72	200.32	200.01	202.13	199.04	200.48	197.48	195.83	196.49	200.86	198.79	198.61	200.43	205.53	199.42	195.23	197.04
207.9	209.44	206.35	208.64	208.59	209.9	209.32	204.2	211.96	209.79	206.61	205.44	207.73	207.95	205.88	212.9	206.5	205.98	206.75	206.87	208.04	209.81	206.64	212.27	209.79	211.42	206.57	210.2	205.79	209.42	205.26	205.92	209.59	214.3	207.58	206.61	211.43	206.63	207.81	211.11	208.21	207.97	210.87	205.09	206.06	213.68	210.38	204.22	207.42	205.87
208.01	209.65	208.8	210.11	212.32	208.93	210.31	210.81	207.21	208.98	209.42	208.12	208.91	210.69	215.09	207.25	208.79	206.13	207.94	208.81	208.73	207.64	217.7	210.06	212.15	209.53	208.62	207.58	211.84	206.7	209.73	208.71	207.87	209.36	207.72	205.09	209.44	207.3	209.09	211.83	212.02	210.14	213.36	211.67	205.17	209.92	210.52	204.29	210.4	208.8
205.1	207.83	208.09	206.7	204.04	206.63	205.09	205.11	203.92	203.43	210.42	206.09	207.1	202.78	207.76	204.05	206.7	206.97	206.95	204.52	208.05	205.83	207.9	206.42	202.45	203.88	205.2	205.65	208.08	202.78	203.23	206.28	208.3	204.09	204.52	206.92	209.13	203.7	212.48	203.82	202.01	205.51	204.62	206.75	204.08	202.53	210.31	199.65	211.62	209.21
201.72	199.63	198.16	198.76	200.14	201.73	193.15	203.53	202.59	197.23	198.95	198.75	200.68	202.46	202.31	199.24	201	199.53	202.44	203.56	202.86	200.94	200.37	200.72	201.49	199.51	199.71	200.6	199.42	199.35	201.65	203.04	201.58	202.12	202.11	204.42	200.43	201.13	204.02	197.31	197.95	204.76	201.64	201.88	202.55	200.9	205.98	199.23	197.52	197.88
195.06	197.62	195.53	193.26	194.73	192.37	194.95	193.11	195.25	200.02	195.78	191.69	196.06	194.86	193.38	196.5	194.62	194.44	190.71	191.49	194.67	188.25	193.68	189.74	192.17	201.04	196.38	197.19	191.73	194.91	193.18	191.83	198.37	196.38	194.54	194.01	194.45	192.63	196.86	199.18	196.43	197.21	190.9	189.15	197.52	193.44	195.75	195.5	195.18	195.64
205.78	203.85	208.19	207.44	212.81	206.05	206.08	206.36	211	207.8	207.32	212.58	210.8	208.21	210.63	205.56	205.56	208.14	210.48	209.84	212.98	211.27	206.67	207.22	209.47	207.24	211.45	209.9	203.81	206.29	207.54	206.89	208.42	205.98	216.2	209.84	210.31	210.95	208.53	208.47	207.38	207.03	209.65	214.76	206.53	206.54	208.49	207.35	210.72	208.51
205.1	199.03	202.71	201.87	204.4	196.59	199.82	206.68	200.61	198.78	200.81	200.5	201.5	201.44	200.84	205.15	203.61	204.44	198.62	204.58	196.68	204.69	199.7	200.45	198.25	200.6	206.23	200.82	199.92	200.98	202.92	201.86	200.69	202.38	195.01	199.76	202.86	198.92	200.86	196.88	199.46	202.84	203.17	202.09	203.85	198.39	201.12	204.37	201.23	204.42
197.92	193.4	198.07	195.32	192.68	198.93	196.27	197.03	199.95	194.44	196.67	198.04	197.69	194.62	199.05	191.52	192.46	187.38	194.91	195.75	195.73	191.67	196.93	195.31	191.05	198.22	192.21	192.38	196.46	194.12	195.37	194.72	199.19	199.02	194.88	196.93	198.08	191.42	191.95	195.19	189.89	195.16	199.17	194.55	195.33	198.82	193.71	191.18	196.6	198.61
205.87	203.73	205.82	206.76	208.89	206.3	205.98	209.57	202.99	210.08	204.02	204.67	207.06	204.86	203.12	208.31	206.3	205.82	204.9	204.51	206.7	204.78	205.9	206.21	207.04	209.6	201.87	205.17	205.87	205.76	211.77	204.65	207.45	204.95	214.46	206.15	204.74	209.58	206.53	206.68	201.56	206.09	204.84	205.49	207.59	207.84	208.88	200.85	206.93	206.41
210.14	215.6	213.45	211.12	209.81	213.46	208.26	213.46	211.22	210.15	210.59	211.02	212.93	212.35	211.39	213.77	215.03	208.38	209.77	205.69	215.71	206.04	207.75	214.17	213.67	211.19	212.44	206.31	210.57	212.4	212.23	214.97	208.59	209.86	211.68	204.51	212.64	213.91	214.09	213.49	212.35	211.63	217.2	205.57	213.5	215.03	211.59	211.75	210.54	216.82
201.2	205.17	203.81	201.5	203.5	202.83	199.79	201.51	204.04	204.51	205.51	203.95	204.88	205.81	203.43	202.22	205.27	202.11	209.84	205.34	202.18	200.81	203.8	203.33	204.98	204.05	204.9	202.77	203.78	206.51	203.54	209.34	204.38	201.44	202.1	202.75	204.48	199.69	202.46	203.28	200.68	204.98	206.12	202.84	208.84	205.46	207.04	198.58	203.22	207.58
204.97	204.95	203.8	205.13	209.67	199.42	206.2	206.17	206.05	203.15	202.39	202.48	202.52	204.35	204.78	202.62	201.55	205.68	206.06	205.04	203.64	205.46	205.67	209.51	202.89	200.07	202.3	209	204.63	205.88	204.06	203.04	205.55	202.93	198.64	200.6	204.88	203.5	206.02	206.97	206.3	207.65	202.64	207.35	206.08	207.02	206.36	202.14	204.98	206.25
206.19	209.08	209.54	206.02	208.7	202.43	209.32	209.41	207.87	209.45	210.11	207.68	206.97	206.8	207.93	209.46	210.17	209.98	210.26	205.39	205.56	211.51	205.99	206.43	212.38	207.53	204.96	207.55	208.36	208.96	207.18	211.53	205.39	210.86	205.93	208.14	208.64	207.92	206.43	206.97	208.94	209.35	204.57	212.76	210.94	208.87	206.36	206.99	207.2	209.06
208.97	209.68	203.05	209.91	209.51	203.97	209.12	207.41	206.79	213.46	207.65	210.97	206.52	208.41	208.57	208.61	208.57	211.02	206.87	203.75	206	207.61	202.16	207.06	207.48	205.97	205.01	212.47	206.11	206.98	209.5	212.54	210.96	210.22	207.87	204.72	207.85	213.05	204.48	203.76	208.48	208.62	206.42	204.31	209.83	206.74	209.71	207.72	206.85	211.73
214.64	218.81	221.31	220.8	212.85	216.68	216.77	219.84	211.56	221	219.63	220.49	221.57	214.79	219.32	225.14	217.59	216.49	217.02	217.78	219.58	218.47	215.86	211.79	216.12	220.49	214.17	210.85	215.21	215.95	220.06	217.27	217.27	213.69	215.38	216.6	218.73	212.48	217.31	217.36	219.88	221.2	213.78	212.48	218.96	215.24	214.86	219.02	219.21	216.25
204.74	206.26	207.28	207.37	206.13	208.71	208.46	204.17	208.88	209.44	203.5	211.15	207.28	210.71	211.52	207.96	209.14	210.09	210.51	210.47	208.05	209.65	204.04	206.31	214.42	207.75	206.32	207.51	207.75	207.78	209.43	206.35	210.65	212.6	212.18	206.63	209.43	209.44	208.83	208.49	208.53	207.61	210.33	211.1	208.74	209.3	211.01	208.5	203.22	206.94
206.21	206.82	205.62	205.11	203.15	201.55	203.46	199.95	199.55	203.17	200.03	200.87	200.09	201.52	200.08	204.49	198.4	203.91	201.6	204.75	200.94	204.63	199.88	203.54	200.25	203.12	202.47	203.59	201.84	199.59	201.52	202.26	204.29	204.74	201.12	208.33	203.17	200.98	207.33	199.43	202.38	205.62	202.68	202.29	202.47	205.55	198.16	201.59	201.43	201.73
214.76	213.16	212.91	213.04	214.74	212.74	211.38	213.03	215.13	216.96	214.21	218.05	213.68	208.56	208.11	212.36	211.07	211.11	214.15	214.07	212.66	208.3	210.17	214.66	213.03	210.48	211.46	208.19	216.49	212.25	209.21	211.21	214.06	210.51	216.16	210.02	210.22	208.51	212.6	212.68	212.18	212.84	212.19	213.18	214.21	211.3	217.56	211.76	215.24	209.66
205.5	203.95	201.72	206.02	204.94	206.39	209.54	205.12	199.01	200.22	202.45	210.34	208	205.56	201.46	209.36	205.45	202.77	206.93	205.16	205	204.53	207.52	201.06	198.72	200.4	207.55	200.93	205.59	205.03	204.24	202.18	204.61	200.94	207.43	200.57	204.16	206.85	208.43	203.46	202.84	202.08	200.46	204.03	204.4	208.96	207.33	208.14	206.61	201.73
218.31	216.92	216.06	214.63	221.2	221.89	217.32	212.36	214.41	217.31	215.64	216.09	222.5	221.52	221.26	219.52	218.75	219.21	216.53	221.01	214.21	212.09	220.36	223.97	214.16	220.12	216.87	221.03	218.4	215.32	211.1	217.51	221.65	217.35	224.61	212.23	220.77	216.48	217.59	219.47	216.11	218.7	221.32	215.94	221.46	217.82	220.17	216.36	219.5	219.47
201.53	200.37	202.79	207.74	204.19	204.36	198.57	205.47	203.63	198.43	201.33	202.7	202.88	203.94	205.76	200.42	199.94	206.44	200.95	204.27	201.98	203.11	194.75	199.39	204.32	200.19	198.97	203.23	197.99	200.13	203.22	201.35	199.56	202.37	198.71	198.51	201.71	205.11	201.35	199.83	201.45	204.38	203.54	202.03	204.76	204.33	196.64	199.48	203.34	205.01
198.03	194.64	193.33	196.09	192.06	191.53	194.98	197.41	193.65	194.03	195.4	196.39	193.97	194.32	194.85	196.08	196.61	195.86	196.18	198.06	194.27	193.56	194.49	191.34	196.95	191.69	196.42	194.1	194.57	190.42	195.71	196.15	195.76	200.05	197.58	193.6	194.42	195.43	191.61	197.21	194.58	197.36	192.97	189.37	191.6	198.13	194.67	192.8	199.69	200.21
212.71	210.29	206.21	211.74	214.99	207.79	209.67	209.39	211.27	214.28	210.44	208.69	212.03	218.39	211.29	211	215.83	211.58	214.69	211.8	212.83	211.94	210.42	209.93	214.65	207.33	209.65	214.27	212.43	212.08	207.08	210.42	207.53	212.29	214.28	211.51	210.02	210.73	210.18	212.88	211.44	214.55	216.09	211.48	210.52	211.79	209.4	209.51	209.61	209.36
206.4	202.8	208.23	205.27	208.51	207.63	208.86	209.45	211.96	205.27	207.87	209.39	206.47	208.24	209.55	209.47	206.78	211.44	210.36	206.87	210.84	204.84	206.65	206.1	208.26	207.35	209.88	205.47	205.69	207.95	206.27	208.02	207.79	207.03	205.01	212.12	205.08	204.16	207.38	208.85	208.1	206.81	205.27	214.6	210.14	205.82	201.5	206.21	205.73	206.43
207.33	208.93	212.32	209.79	210.07	213.13	214.45	213.91	212.06	209.73	213.17	211.47	211.1	211.38	213.74	209.22	208.39	213.28	216.06	209.62	211.95	211.24	210.29	209.13	215.86	210.86	218.1	207.9	212.04	217.23	212.17	214.05	210.02	209.87	209.12	207.98	209.25	214.29	211.5	211.11	213.18	212.93	210.27	210.28	213.58	209.56	213.25	212.68	213.9	211.87
199.81	205.41	202.92	203	202.98	200.78	199.57	197.97	203.43	201.96	201.56	200.62	199.3	205.92	202.83	203.01	198.97	207.85	199.66	203.92	207.65	202.62	199.86	206.58	199.56	207.45	204.19	206.24	208.35	202.07	203.35	205.83	204.52	203.34	203.6	201.41	203.18	203.54	199.06	204.57	199.71	199.83	203.57	203.29	202.72	198.98	202.93	205.2	202.38	200.15
202.81	201.58	194.47	196.19	200.49	200.57	196.22	195.01	196.03	195.37	197.62	198.06	199.45	201.53	204.23	199.52	198.44	193.67	199.7	197.23	197.58	201.04	200.55	198.05	198.33	198.57	197.57	200.09	199.4	199.25	200.17	199.46	194.47	197.91	196.18	196.59	197.98	196.71	195.99	200.8	193.58	197.61	201.7	201.84	199.74	201.79	202.47	200.87	198.57	199.19
218.02	214.23	221.34	213.33	215.67	221.75	218.09	213.66	218.21	211.76	220.69	216.32	218.68	211.57	219	216.33	215.17	214.14	215.3	220.79	216.16	216.18	219.61	213.04	217.57	217.87	216.1	212.74	218.27	221.62	218.69	216.11	216.23	215.01	218.65	212.24	216.6	220.31	215.1	215.11	215.12	213.36	215.81	217.74	218.5	213.69	216.62	216.81	217.24	217.8
197.45	199.35	200.19	204.13	203.65	197.07	203.44	199.28	202.29	201.75	199.94	200.14	202.51	201.47	198.32	201.14	198.13	203.91	201.91	204.82	204.97	209.2	198.88	201.62	201.62	196.79	206.4	198.36	199.59	202.21	199.38	200.39	202.14	198.65	201.88	200.53	202.14	204.87	204.61	198.07	199.05	199.83	205.09	203.81	199.85	202.82	198.1	198.11	196.5	200.58
211.3	206.99	211.83	210.08	213.53	208.47	207.9	209.69	212.03	212.7	209.87	209.14	213.87	214.14	210.89	215.63	214.37	206.55	210.6	212.61	208.02	214.29	210.88	212	213.77	216.22	211.95	208.6	213.12	209.59	209.32	212.01	212.4	209.6	209.58	208.87	209.28	207.5	216.1	208.87	211.51	212.71	210.5	210.14	213.64	213.11	214.29	211.02	212.91	214.55
206.51	204.76	205.39	204.52	203.37	204.98	209.82	208.17	205.43	202.95	203.4	200.95	203.23	206.52	204.91	205.63	212.41	205.35	199.72	206.13	209.07	202.05	203.2	208.75	205.75	210.42	209.75	208.4	206.29	210.82	202.54	204.91	203.96	206.69	203.4	206.53	206.28	201.78	206.31	204.9	209.83	207.8	208.66	210.34	206.86	206.08	208.34	204.34	209.16	206.16
210.46	210.18	209.3	206.33	212.34	208.73	203.18	208.83	205.87	210.66	211.36	210.71	209.87	206.59	207.27	207.14	211.62	206.43	202.16	210.83	202.46	211.35	206.12	209.33	207.12	209.74	207.37	208.7	207.36	207.01	205.72	210.47	212.26	205.39	204.87	202.92	207.01	206.07	204.95	208.3	207.61	211.6	212.64	209.37	210.7	211.07	210.85	206.05	207.58	210.54
195.99	192.72	198.32	193.21	194.17	195.27	198.08	194.82	194.23	199.5	197.97	197.57	195.33	199.39	191.74	191.29	198.67	192.66	194.06	197.93	196.39	195.67	192.67	191.33	196.28	194.44	196.66	191.69	199.36	196.41	194.29	195.17	195.08	196.08	194.55	193.5	197.52	196.62	190.2	198.69	194.18	194.4	192.32	192.41	198.61	193.97	196.91	194.73	191.85	193.64
200.98	204.79	202.43	205.27	205.3	203.56	201.09	203.62	203.11	202.59	199.27	205.45	204.88	198.79	202.86	205.18	205.87	203.08	202.15	201.41	202.3	202.93	203.73	201.3	201.21	201.33	200.52	206.03	200.24	205.79	205.15	206.69	205.74	200.12	203.47	201.93	202.66	203.65	203.13	206.28	202.01	203.71	201.57	202.99	201.01	205.35	204.06	202.65	201.93	200.82
204.95	208.49	202.41	204.92	206.19	201.16	206.29	208.61	209.02	204.15	210.89	205.85	204.03	206.37	205.23	203.92	205.61	204.2	201.79	204.03	207.63	208.62	204.73	206.23	203.36	206.74	205.81	200.5	205.53	202.37	208.53	206.07	208.53	208.56	207.07	209.79	204.58	206.61	209.83	201.33	203.96	202.66	207.92	209.78	205.38	203.98	205.65	207.06	206.13	209.97
209.81	205.29	210.9	206.16	211.93	209.93	208.91	212.53	205.41	211.43	211.78	209.32	208.93	211.09	207.69	207.69	205.23	208.65	208.47	210.08	204.85	206.67	206.79	211.69	208.99	208.85	204.37	207.56	208.78	210.45	207.03	210.63	211.7	208.84	212.3	207.07	209.57	209.77	209.67	208.08	208.26	210.51	207.35	205.86	205.72	205.95	208.78	211.54	208.48	209.9
203.33	206.68	210.84	206.39	210.47	205.59	205.37	208.94	206.97	208.24	206.46	210.58	212.04	209.72	207.15	207.4	209.5	207.71	205.6	206.07	212.19	208.88	205.37	206.29	205.53	202.54	208.81	208.09	205.94	208.29	210.49	208.72	204.51	208.38	203.71	203.84	211.84	201.85	209.58	205.72	210.28	208.6	205.25	202.14	209.16	210.86	209.46	208.33	208.33	206.55
209.25	208.12	207.5	204.99	212.36	210.6	211.9	208.76	209.29	208.23	206.84	212.07	208.65	212.48	211.31	205.72	212.56	209.17	209.72	205.93	208.29	207.14	210.22	208.13	210.78	208.8	204.93	212.21	212.55	209.35	208.34	206.64	212.02	202.92	210.05	208.85	214.33	209.35	211.07	205.92	206.93	207.84	201.85	207.06	208.05	205.88	207.42	214.98	206.06	208.15
195.38	199.2	199.21	195.94	204.55	200.48	202.53	200.24	196.55	198.84	197.08	201.37	200.04	200.32	196.7	202.55	197.95	197.36	197.13	202.04	197.67	200.35	197.06	201.65	199.04	202.68	201.28	205.76	201.2	202.14	200.24	202.96	200.88	197.33	195.49	199.3	200.97	202.32	197.07	203.01	197.88	198.32	198.02	197.59	197.66	200.97	199.69	200.23	204.56	202.59
210.33	214.67	212.58	212.48	212.25	210.5	210.55	209.56	214.79	211.86	216.95	211.31	215	211.1	212.81	213.77	211.72	211.75	210.89	211.45	210.72	215.47	213.82	214.27	214.62	214.7	210.02	210.45	216.64	215.33	210.31	212.24	212.11	211.46	211.9	211.02	211.06	213.1	209.67	207.99	217.92	213.35	213.31	212.26	209.68	213.77	214.2	209.54	218.13	212.94
210.85	211.35	211.89	213.96	209.18	212.34	214.29	211.18	211.02	210.44	211.61	212.94	210.01	208.8	212.53	214.72	212.19	207.66	214.09	210.8	210.16	210.48	211.93	212.77	211.52	207.28	213.4	212.52	209.36	212	203.75	214.02	212.05	210.21	205.93	212.86	218.09	214.43	214.92	210.72	208.96	213.54	213.25	212.81	211.48	210.4	209.89	212.5	216.39	213.83
217.84	215.39	220.44	217.52	221.72	220.69	220.81	215.08	219.89	220.34	221.24	217.5	217.63	220.49	216.76	220	219.19	214.73	219.63	214.95	217.31	222.85	217.35	221.92	215.1	216.37	217.65	218.25	219.83	216.08	216.91	219.93	219.14	213.85	213.29	219.01	217.71	215.14	216.78	213.27	214.5	215.62	220.03	216.15	216.95	223.52	216.98	215.15	218.43	215.11
208.73	207.81	206.68	206.83	212.93	207.26	204.99	209.5	209.44	204.64	206.57	208.24	210.57	208.71	211.3	205.56	209.51	203.93	207	209.23	205.54	205.65	206.05	209.66	204.16	206.54	206.91	207.47	208.32	206.08	207.47	209.38	211.07	209.98	208.34	209.18	206.9	205.8	203.94	207.14	207.58	210.48	207.12	207.36	205.84	209.34	208.97	207.37	206.86	210.66
195.12	197.35	201.77	201.94	199.06	200.41	198.64	202.18	200.15	201.44	197.66	198.96	205.46	201.6	193.97	199.64	200.57	198.5	201.32	199.37	197.59	201.29	200.36	204.01	204.55	200.23	196.61	199.65	197.4	203.57	197.21	198.24	201.05	200.79	196.78	198.81	200.14	200.26	201.08	203.53	197.03	200.24	199.18	200.37	199.32	202.95	197.24	199.94	201.03	197.58
202.42	204.87	202.08	206.47	206.29	202.99	202.47	205.19	205.99	203.22	204.91	201.97	201.17	205.68	202.34	202.57	202.6	205.68	200.47	206.87	204.8	206	204.23	201.3	203.02	208.78	202.38	205.81	202.03	201.1	196.43	204.26	204.37	210.19	206	203.15	200.28	198.96	202.83	202.28	206.13	199.38	201.88	199.84	202.19	201.82	203.56	204.49	204.95	204.23
211.51	209.07	206.09	207.52	208.05	204.4	208.67	209.27	210.89	208.05	211.72	208.47	214.24	211.58	207.93	207.17	210.8	212.23	212.99	211.06	212.34	208.17	213.88	212.42	211.82	213.1	212.46	212.78	213.06	212.69	214.76	214.99	208.54	213.02	208.68	208.98	214.12	213.13	209.08	209.76	207.37	212.82	210.37	210.02	214.42	216.46	212.1	212.71	210.87	211.27
213.39	207.1	210.37	208.89	208.19	203.68	202.29	209.47	208.64	207.74	208.76	208.17	203.45	209.36	205.58	207.1	210.15	209.36	209.11	207.74	209.46	206.79	207.97	207.84	206.05	207.72	209.83	205.05	210.01	207.95	207.42	207.84	205.78	211.05	209.36	207.29	208.23	205.42	208.47	207.87	206.37	209.38	203.78	206.11	211.7	207.62	210.78	209.08	207.75	212.25
211.62	214.72	218.25	210.93	214.48	211.19	211.14	212.16	208	208.63	209.29	209.3	213.42	218.9	212.96	210.21	208.83	208.22	215.5	214.21	214.92	210.8	213.9	209.9	217.15	216.55	211.28	213.56	213.57	213.52	209.96	214.16	211.83	209.28	219.32	216.76	212.81	216.55	211.7	208.53	215.36	213.61	208.37	210.75	212.84	212.93	213.26	212.84	216.18	213.56
209.14	209.13	206.63	213.61	203.16	208.03	208.75	208.29	206.18	208.79	213.38	208.52	212.26	204.84	208.31	207.38	210.45	212.01	209.25	212.16	212.84	211.2	216.16	203.83	208.64	207.07	207.24	208.92	203.42	206.9	208.41	205	210.18	209.3	212.02	208.09	206.57	207.02	205	208.71	208.7	207.72	208.67	209.13	208.23	208.13	209.71	207.37	210.49	211.48
208.5	210.24	207.44	210.06	209.24	213.85	209.4	208.15	207.69	207.17	209.19	202.98	209.12	207.94	208.29	210.5	210.1	205.23	207.46	206.31	205.45	212.96	205.85	207.06	201.47	211.16	204.92	207.89	213.96	207.93	206.68	206.34	205.35	206.35	208.1	205.72	209.77	210.15	206.94	205.92	208.41	207.51	209.16	207.78	207.81	213	208.47	207.11	209.99	211.45
198.07	202.06	198.9	201.31	200.84	202.71	205.26	198.69	203.14	200.57	203.49	202.33	196.49	203.45	198.43	203.43	201.86	197.34	198.93	203.35	205.12	199.41	198.14	197.57	206.08	196.67	196.07	201.45	200.26	196.61	202.1	200.48	201.38	199.55	202.16	202.19	203.76	205.75	202.61	196.12	198.61	196.09	197.9	196.86	202.5	201.29	197.41	199.02	200.71	200.82
206.03	211.07	206.81	207.99	207.21	208.68	211.92	214.19	208.43	205.26	209.59	206.66	207.96	212.02	208.47	207.89	211.82	206.67	210.3	212.76	208.98	211.66	208.63	207.26	208.68	211.56	212.21	204.74	210.04	206.33	204.83	209.12	212.2	211.45	202.09	209.11	211.49	209.54	207.56	209.32	208.41	209.79	209.15	209.61	208.17	210.14	207.44	212.8	210.72	210.06
206.95	202.68	205.73	207.87	197.62	208.01	202.49	201.07	200.55	202.96	205.43	206.48	205.17	203.96	203.6	205.86	200.81	207.97	202.78	199.93	204.2	202.37	207.45	204.02	203.44	203.68	199.98	206.89	200.56	201.87	207.94	204.19	204.84	207.17	199.15	203.97	204.38	203.67	199.5	206.47	205.7	199.77	204.97	203.75	204.24	203.54	205.72	199.74	203.61	203.26
206.47	207.63	202.99	206.2	204.58	207.54	213.36	209.77	203.81	209.36	202.77	205.15	204.06	209.11	203.74	206.41	206.44	205.2	208.29	203.96	208.03	206.3	206.35	206.15	208.96	209.27	207.63	207.26	203.79	208	208.02	206.68	204.4	207.57	203.13	207.91	203.12	205.59	204.22	204.5	207.07	205.4	206.82	203.73	206.28	203.88	208.28	210.82	207.4	206.25
217.32	214.38	219.97	215.75	213.06	216.95	219.2	218.62	215.41	215.78	216.54	216.8	218.2	220.31	218.15	214.29	214.91	214.83	220.52	217.24	219.98	218.13	219.62	214.68	215.95	216.38	220.45	217.21	215.46	219.99	221.93	213.71	220.32	214.38	215.06	217.53	220.57	217.33	215.49	221.58	218.77	214.09	215.54	215.75	218.15	216.72	223.47	216.81	214.68	218.18
208.92	208.4	206.89	212.79	211.63	202.95	206.8	212.88	206.47	208.85	212.32	208.5	211.61	206.93	209.33	209.64	208.8	209.28	208.7	210.57	209.24	208.51	206.54	204.11	208.69	206.68	209.02	210.67	212.88	210.59	205.63	211.89	209.41	208.82	207.57	210.02	211.13	210.47	211.5	207.03	207.73	207.48	210.53	207.75	203.64	207.23	205.37	212.61	211.55	208.43
210.13	205.2	213.53	205.84	202.74	206.71	210.57	205.82	209.21	207.88	205.85	208.68	207.39	206.96	210.29	208.73	208.82	203.92	210.36	203.94	208.16	208.71	204.6	208.73	210.49	208.59	207.24	207.23	207.87	207.92	206	209.89	209.72	208.81	208.03	208.67	206.82	208.3	214.44	207.56	206.03	210.55	210.6	207.43	203.51	208.41	208.33	210.18	207.35	202.14
199.23	202.3	201.63	199.95	203.27	195.2	196.34	197.57	197.28	199.71	198.76	197.14	191.64	202.64	198.84	200.8	201.16	200.05	198.02	200.16	198.18	196.97	198.21	199.39	200.05	197.27	204.9	194.16	200.77	200.48	199.51	197.3	202.02	199.23	198	198.3	196.28	199.05	198.82	196.29	200.12	197.48	198.36	194.59	203.78	196.16	200.77	198.11	199.89	196.15
204.97	200.94	200.58	198.48	205.57	202.22	202.94	206.23	198.22	198.89	202.08	198.18	199.87	201.22	200.92	200.32	199.02	206.51	199.95	195.93	201.87	201.42	206.98	205.19	202.35	202.55	203.75	201.35	199.4	199.15	197.83	200.57	201.93	198.43	200.96	201.16	202.78	198.52	202.32	205.38	200.45	196.75	198.82	203.32	203.7	200.29	204.57	199.84	199.11	198.12
199.11	200.22	196.45	200.55	200.8	196.37	197.71	199.04	197.3	198.73	196.11	193.52	200.64	204.46	200.79	198.11	199.97	198.3	196.81	196.12	199.39	198.31	199.63	200.61	199.72	199.69	192.48	199.03	199.08	200.36	199.86	197.1	198.91	200.96	198.72	196.66	197.53	198.77	200.98	200.05	198.49	199	199.61	197.45	203.75	205.54	197.85	203.34	195.74	195.09
210.9	208.58	211.63	209.38	204.98	206.39	211.18	207.1	206.92	212.33	214.35	211.91	211.64	209.32	211.14	207.76	210.31	210.1	211.53	210.48	210.91	210.58	206.32	211.76	214.19	207.31	209.97	212.85	209.71	212.67	206.43	212.87	211.33	213.12	211.16	212.96	207.24	211.05	214.29	211.4	206.54	212.05	211.28	209.21	208.9	209.94	213.21	209.96	212.05	203.85
216.29	217.94	217.81	212.74	215.6	218.74	215.22	218.56	220.52	220.43	217.99	217.6	219.48	214.75	219.59	217.08	214.66	214.63	218.87	217.47	214.39	214.12	216.89	216.84	220.35	210.37	217.57	217.72	215.63	215.49	219.49	216.22	217.45	218.14	215.24	213.14	219.66	219.49	219.07	220.15	215.06	215.46	215.3	217.32	214.14	221.87	218.39	215.23	219.4	217.48
220.11	217.87	215.55	219.25	213.51	219.94	216.5	214.04	216.2	216.37	219.88	217.31	216.06	215.02	219.57	215.91	219.54	218.93	218.98	214.37	217.62	215.14	219.69	219.92	220.96	214.45	211.52	217.86	214.42	213.31	219.01	215.81	216.97	214.58	220.64	218.97	215.28	216.22	217.55	217.78	218.23	218.4	217.31	218.18	219.94	221.02	216.43	219.38	218.4	214.97
205.7	204.99	204.49	207.11	209.91	204.64	207.99	208.32	211.36	208.14	209.03	208.09	208.86	209.26	207.52	204.42	201.75	209.24	207.46	208.01	208.4	205.85	208.42	206.39	210.75	204.2	203.31	207.48	207.93	211.37	204.22	204.98	211.36	211.25	209.1	206.52	209.51	208.61	205.83	203.9	203.68	216.95	206.34	202.48	207.27	204.66	212.06	205.55	206.72	208.22
218.89	217.01	218.57	213.75	217.62	223.05	219.32	216.76	217.88	217	223.11	215	218.52	222.68	213.65	214.55	217.07	216.39	217.94	214.21	219.08	218.73	214.72	211.34	214.86	221.16	217.74	219	213.43	218.2	216.23	216.03	218.95	217.29	218.82	215.96	217.29	218.83	217.71	212.98	221.06	216.1	216.69	216.89	216.36	214.04	215.3	219.71	217.52	219.76
214.57	220.65	218.44	213.05	218.58	217.22	213.31	216.39	218.29	215.38	219.99	211.77	215.34	220.63	217.66	220.39	217.56	216.48	217.37	213.2	217.52	218.03	218.12	217.31	215.46	215.7	220.73	220.07	214.35	217.36	215.55	210.87	220.46	223	213.11	219.21	220.01	220.87	217.25	218.59	216.68	219.65	219.37	212.42	215.19	221.89	213.89	218.87	217.6	217.38
208.83	210.78	208.23	202.46	207.53	208.18	207.78	210.18	213.15	205.6	210.53	210.05	209.75	209.37	214.09	207.2	207.62	211.48	210.27	208.03	210.4	210.32	201.5	210.74	208.5	205.91	207.95	209.55	210.65	208.06	209.32	209.24	205.89	211.34	204.55	210.19	206.71	209.58	208.7	209.38	206.99	210.84	210.61	212.89	205.25	210.18	212.99	212.59	208.13	207.22
204.31	200.76	202.89	204.74	204.81	200.86	203.19	204.19	201.59	201.12	203.06	199.09	207.24	206.07	201.98	203.39	198.97	206.92	200.24	204.15	199.17	204.77	203.45	205.79	205.9	205.06	209.82	200.35	197.05	197.95	201.46	201.03	204.71	207.98	204.37	208.12	202.11	203.65	201.8	206.87	204.16	203.35	206.02	200.2	204.06	200.24	202.68	207.17	204.86	200.89
202.81	205	206.69	201.04	201.05	204.22	207.86	200.53	202.19	208.14	205.05	204.79	207	206.31	198.17	207.19	201.08	199.88	202.69	202.9	201.69	204.33	202.66	204.4	205.49	204.94	203.25	203.08	200.32	206.52	202.27	200.16	202.32	205.54	203.47	206.57	202.12	205.95	206.1	202.74	205.04	203.72	207.57	201.99	201.3	206.04	199.29	199.42	204.05	205.12
203.89	206.3	204.48	208.69	202.88	206.72	203.13	203.15	201.68	203.5	202.97	203.98	205.13	200.21	200.16	206.62	204.13	203.49	204.01	207.82	201.51	204.91	203.35	201.39	201.94	203.93	206.74	203.57	202.78	203.25	203.31	206.92	201.97	200.39	205.81	202.59	198.72	207.14	202.56	203.31	201.31	206.86	202.67	201.54	203.87	207.9	206.22	204.26	204.51	207.41
198.71	196.28	201.1	201.92	199.12	200.08	200.16	208.3	198.92	200.36	197.04	197.39	202.69	202.65	195.6	198.84	201.5	202.57	200.09	199.78	201.56	197.44	200.09	198.6	201.06	201.29	203.34	199.38	200.31	199.99	203.34	201.11	202.15	197.58	198.54	202.26	194.89	202.63	195.03	198.05	197.92	203.57	201.61	198.39	202.11	201.85	201.49	203.67	198.24	198.5
201.86	207.02	211.1	208.76	209.22	209.49	206.87	211.73	209.68	207.98	207.9	209.2	210.5	209.81	210.25	208.44	207.89	211.35	207.81	210.19	212.15	208.79	210.8	208.04	209.94	211.22	207.94	207.22	214.08	210.61	210.9	208.97	211.69	214.42	210.74	203.5	213.92	210.98	208.96	208.08	209.22	209.2	204.29	213.53	210.99	211.63	207.01	210.96	207.24	208.95
206.1	207.24	209.27	207.31	208.8	211.19	204.99	207.44	202.78	207.07	207.94	208.89	210.19	209.29	203.37	208.49	205.36	207.4	205.8	204.43	209.11	207.26	207.18	204.92	209.19	206.44	210.91	204.42	208.53	206.16	204.82	204.53	207.12	206.4	203.55	205.5	204.1	203.73	207.11	205.17	209.05	210.65	209.83	210.62	204.84	206.61	211.38	206.76	204.85	205.28
205.76	208.07	210.93	208.67	207.67	205.77	209.8	204.37	209.34	209.52	209.86	210.38	209.33	209.5	210.65	205.38	208.28	207.63	210.61	207.99	203.35	212.59	208.11	206.97	208.56	212.22	209.14	209.87	203.41	212.8	210.34	207.78	206.43	213.03	207.54	209.08	205.56	203.9	206.45	207.2	204.52	209.05	207.93	208.87	202.48	207.45	211.03	206.89	212.08	202.32
202.58	204.23	200.9	204.25	202.39	201.46	201.1	202.77	204.71	202.52	200.21	206.48	203.58	200.05	203.43	203.04	205.67	201.26	204.23	203.88	200.92	205.24	205.21	203.42	199.59	209.77	200.97	204.61	207.18	201.62	208.86	195.98	201.47	200.99	204.05	202.73	204.37	205.82	206.46	204.76	201.84	201.05	202.01	206.02	206.39	204.38	196.58	202.33	201.16	195.7
197.88	201.9	202.34	205.21	199.05	196.66	202.14	203.39	202.63	198.2	196.13	199.47	201.02	200.51	198.04	201.54	200.29	200.23	202.36	202.81	201.9	200.18	203.03	200.79	199.93	202.25	195.94	200.03	203.95	200.56	198.7	201.3	199.3	201.35	202.13	199.9	202.62	198.72	200.01	199.69	201.29	204.25	198.04	200.47	203.66	203.85	201.39	195.62	204.54	196.34
211.38	211.13	209.49	209.66	211.75	211.33	208.41	216.61	209.69	209.23	207.91	209.07	212.43	211.06	208.06	214.97	212.77	213.17	216.25	210.72	208.81	210.55	212.71	211.27	214.43	211.26	218.25	212.11	212.46	209.2	212.04	209.96	208.8	212.69	209.07	210.89	212.47	212.46	211.3	206.62	209.22	212.16	211.43	208.82	211.96	213.55	210.09	212.75	210.84	212.12
208.83	209.15	207.74	206.82	209.05	209.13	210.97	208.98	210.67	210.24	210.08	206.31	206.93	207.83	210.5	208.71	213.26	203.84	213.42	209.41	209.79	210.97	206.34	213.56	207.52	204.52	210.82	210.5	204.48	212.83	208.87	207.04	205.65	203.24	201.73	206.84	209.47	207.76	207.54	210.57	203.17	209.85	210.3	208.01	204.07	210.38	202.6	212.81	204.04	205.5
204.6	209.43	210.03	211.5	205.87	204.09	207.22	207.41	208.64	205.58	206.14	209.72	207.45	211.54	202.75	205.95	208.7	208.64	208.25	210.37	209.98	209.14	208.94	206.04	208.24	207.18	202.7	203.46	208.52	208.52	206.05	206.69	209.72	208.08	207.82	213.81	207.13	204.54	206.93	208.51	207.55	208.08	203.41	208.84	207.36	207.54	208.32	208.46	211.28	206.18
208.9	214.82	211.45	211.76	212.48	206.27	210.94	216.45	211.39	210.09	209.09	212.3	213.66	212.28	211.02	208.48	216.07	214.92	215.53	209.65	211.21	211.39	211.93	207.76	211.56	213.65	210.82	209.39	212.15	214.16	214.42	208.78	208.85	210.13	210.22	210.04	207.84	214.32	209.79	209.7	210.19	209.93	218.45	212.94	208.99	207.92	213.44	215.72	210.02	215.1
217.52	210.97	212.47	210.54	212.81	206.04	215.66	214.21	209.63	209.94	213.58	208.63	211.72	206.9	216.66	211.06	208.92	211.93	215.51	212.41	210.8	213.37	216.19	212.13	213.14	209.59	211.6	211.03	211.89	212.58	211.17	212.32	211.6	211.94	217.01	211.69	205.71	214.3	217.07	212.68	205.66	216.71	213.93	211.75	210.19	215	207.77	210.42	207.48	209.69
214.93	210.19	212.26	211.39	210.57	208.75	215.2	212.08	212.13	212.5	209.51	211.12	209.43	215.8	210.07	213.72	213.22	211.41	211.92	211.4	211.39	212.54	216.61	216.66	212.87	206	211.49	208.76	207.13	214.33	213.76	209.2	208.71	209.55	214.33	212.92	206.55	213.62	213.06	216.26	214.42	204.65	212.86	209.89	209	217.65	209.75	216.18	207.18	206.85
205.41	207.37	205.49	205.94	199.88	201.39	204.06	206.17	203.79	202.34	205.72	203.98	203.15	203.21	204.17	204.92	204.14	202.24	197.6	203.86	202.77	204.52	202.42	202.25	206.3	203.28	206.4	201.81	204.26	207.8	199.02	203.91	206.7	201.81	203.53	200.83	201.14	202.73	201.25	205.49	202.77	204.11	201.55	204.62	202.04	206.63	203.79	204.26	207.28	202.93
203.93	204.69	200.41	199.02	207.78	203	200.89	203.45	206.19	206.94	206.26	203.64	205.32	203.49	200.41	201.44	206.35	207.34	203.64	203	201.87	205.11	200.24	204.41	202.82	201.74	203.92	202.55	202.55	205.46	201.63	204.67	204.41	201.91	202.52	208.15	206.08	203.55	204.43	205.97	202.59	208.32	203.95	204.56	202.07	201.49	204.04	207.22	202.58	201.39
216.43	208.26	209.84	209.69	214.69	212.05	212.48	209.7	206.86	213.02	209.51	216.07	216.01	212.54	211.22	211.5	209.89	207.92	213.7	204.72	214.19	212.8	214.77	210.97	213.32	210.6	209.85	210.07	209.86	212.46	213.8	216.37	212.51	209.16	211.94	205.54	210.92	206.4	213.33	210.6	210.21	209.23	212.1	212.69	209.11	209.63	215.28	208.34	208.98	212.38
212.43	207.6	206.06	209.2	208	209.29	207.87	208.41	209.13	210.4	212.49	211.43	209.78	211.77	212.16	205.17	211.79	206.03	207.99	209.29	207.27	209.97	212.86	209.28	209.2	207.55	205.58	207.49	205.16	205.81	207.49	207.35	210.3	204.93	213.79	208.7	207.49	207.46	210.21	208.96	208.25	211.49	209.42	213.65	206.45	210.29	214.33	204.3	211.29	211.14
198.6	197.79	196.39	196.84	200.58	198.82	202.74	199.84	198.36	200.66	203.71	199.18	206.07	199.64	199.55	200.99	202.46	200.58	199.4	203.98	202.42	198.57	201.6	197.49	201.95	201.25	201.28	200.48	199.04	204.46	200.52	199.58	196.76	206.07	196.21	194.69	202.29	202.57	203.12	200.82	203.91	199.09	207.05	198.02	201.36	203.65	203.88	202.86	197.81	196.87
218.03	217.51	223.2	214.38	218.65	213.77	218.47	215.54	222.43	219.85	218.28	219.81	216.31	219.19	218.97	219.73	217.45	215.2	211.02	219.25	220.29	213.47	216.18	214.98	220.85	217.93	214.43	216.24	220.63	218.82	217.75	217.5	224.39	217.86	214.53	217.75	219.56	217.61	218.21	218.78	216.32	219.92	219.31	220.76	215.64	217.41	211.35	213.25	217.78	216.95
209.63	204.71	214.62	210.1	205.22	212.26	206.69	212.57	206.56	209.23	202.78	208.08	208.68	208.75	210.76	205.32	209.63	206.97	207.26	207.79	207.13	209.35	211.67	209.26	206.42	205.1	209.13	209.05	207.83	209.68	207.96	210.59	207.29	210.54	208.63	209.34	205.97	209.48	207.62	210.26	207.41	207.7	206.56	210.59	206.58	205.58	204.61	208.85	208.82	205.88
211.12	207.07	205.3	209.67	207.17	208.89	205.04	210.65	212.79	208.35	213.72	206.62	209.15	210.7	210.73	211.76	209.43	205.49	208.15	210.27	205.66	210.03	206.29	211.25	207.28	210.8	206.82	208.47	207.54	210.61	207.3	203.39	205.74	210.25	209.95	204.6	206.84	213.72	211.07	210.26	213.22	211.41	208.42	210.67	206.6	209.48	208.98	208.71	208.37	210.22
202.73	202.7	206.45	203.76	202.87	199.34	200.15	201.03	201.71	202.65	204.19	203.52	198.71	204.13	207.35	204.3	205.11	206.74	201.15	204.63	203.95	205.4	204.32	205.39	206.52	204.8	200.75	205.46	206.37	203.4	202.58	204.47	202.08	204.23	203.98	198	201.12	203.55	203.91	205.94	199.27	206.42	204.08	204.79	203.18	202.66	204.39	203.73	198.64	204.6
212.71	215.73	218.1	215.41	221.7	223.34	217.93	214.92	222.07	217.74	220.84	221.21	215.32	216.32	217.38	217.13	216.9	217.65	217.63	220.46	217.05	220.32	217.59	218.54	218.02	217.37	216.86	216.99	215.29	216.58	216.17	218.69	218.67	222.66	215.98	215.55	218.87	224.07	212.89	218.46	215.79	216.98	220.32	214.99	216.38	216.09	218.16	215.16	216.3	220.35
206.64	214.42	211.24	215.23	212.18	217.32	216.27	213.82	211.21	207.3	208.74	205.04	211.98	207.8	213.09	215.26	207.62	216.37	211.61	212.49	209.77	209.85	209.97	211.41	211.24	216.85	215.55	214.29	212.75	207.87	213.33	215.33	209.17	211.81	212.6	208.16	209.41	211.06	214.2	214.4	210.49	208.01	212.35	204.22	208.36	209.81	213.2	210.29	211.16	206.44
204.35	210.83	206.23	206.67	207.02	208.7	203.72	206.98	207.85	210.13	206.66	208.69	216.12	207.78	210.13	204.18	201.68	206.77	210.64	208.32	210.54	209.66	207.02	206.34	203.37	208.85	209.4	206.41	209.91	202.72	203.88	209	206.65	208.87	206.14	206.41	206.03	209.5	203.46	208.8	207.76	206.22	205.64	203.51	208.98	207.26	203.55	203.72	207.27	208.38
209.49	203.15	204.58	205.21	205.68	208.68	203.88	203.51	203.81	204.71	201.7	205.3	204.26	203.43	202.66	202.51	206.17	200.44	204.82	198.2	203.18	201.67	205.94	197.74	205.94	200.28	200.7	204.85	206.25	201.62	204.45	199.71	199.62	203.8	208.4	205.67	204	201.71	206.05	205.29	205.86	205.78	199.78	202.75	199.12	205.53	203.85	202.14	200.89	202.71
205.85	203.44	202.41	195.42	205.46	201.38	200.48	202.26	200.56	200.61	200.98	202.37	201.5	199.96	202.38	207.73	203	200.11	204.89	209.99	206.19	201.28	203.86	199.99	205.48	197.54	203.09	201.95	205.77	201.97	204.17	205.61	198.78	206.14	200.55	198.12	208.21	203.7	204	207.63	201.97	204.01	204.03	200.8	202.06	208.37	202.06	206.48	206.52	208.01
191.48	196.72	189.92	195.13	196.54	190.12	195.97	194.03	193.7	196.02	198.45	194.5	192.55	197.77	192.52	196.99	193.07	191.42	189.53	195.36	193.82	192.7	194.77	193.44	192.59	193.33	193.71	195.62	193.62	189.78	197.42	194.4	193.55	197.12	196.42	195.69	195.13	194.92	196.04	192.74	198.36	195.25	197.23	195.09	194.05	196.67	194.18	195.52	195.23	196.7
219.84	217.41	214.05	212.21	212.68	216.62	216.33	214.52	219.19	215.56	217.35	217.1	216.13	217.88	215.66	215.74	215.49	218.46	215.57	216.19	215.9	214.9	215.63	213.96	218.9	214.62	216.56	218.58	219.69	214.95	215.7	212.69	219.47	218.78	218.57	216.19	216.94	216.65	215.87	216.3	217.3	215.04	215.52	216.01	212.44	222.03	215.58	216.79	217.39	219.67
204.04	204.55	205.45	203.04	211.3	208.6	206.51	205.5	207.3	210.28	208.9	206.77	208.64	205.84	206.55	208.02	208.23	210.93	207.27	206.81	206.74	208.19	206.9	207.89	206.66	200.5	210.84	208.81	204.6	203.89	206.67	206.62	206.17	208.81	211.56	201.26	208.52	206.97	204.6	207.21	209.57	209.3	207.76	204.77	204.14	209.85	210.68	205.71	211.42	201.87
212.03	212.96	216.29	213.2	212.23	210.56	214.53	212.15	216.96	212.49	213.82	216.07	214.36	209.84	214.23	209.34	209.49	210.54	212.05	216.79	212.77	216.71	213.24	209.93	212.27	210.58	209.21	212.01	217.27	211.52	216.47	212.22	214.63	211.51	209.08	211.5	211.99	217.27	214.9	210.01	209.77	210.85	211.59	209.73	212.28	210.75	213.33	214.48	209.63	211.45
210.45	209.56	206.26	206.58	206.42	205.72	213.18	210.3	209.05	208.87	213.96	213.11	209.25	208.72	207.71	208.56	210.8	209.3	205.68	204.46	204.91	213.09	207.37	208.88	207.22	209.53	208.39	208.04	210.21	209.67	208.55	208.88	209.63	212.36	206.21	212.08	202.93	209.94	211.25	206.03	209.1	207.71	204.08	205.91	208.97	207.61	205.25	206.87	206.93	209.47
207.09	210.65	214.29	206.97	211.1	213.4	212.1	211.01	210.38	210.29	208.48	205.38	211.68	212.76	210.52	209.8	211.61	211.06	208.38	211.49	208.94	208.31	210.16	211.33	210.4	206.15	209.99	209.66	210.78	207.74	208.8	210.27	207.07	212.38	214	210.54	210.88	207.65	212.46	207.76	212.09	210.76	215.57	205.53	207.83	211.01	204.78	211.34	213.09	207.74
201.46	206.5	207.12	209.45	202.35	201.04	202.28	203.63	210.39	203.33	200.77	202.39	204.23	203.02	203.5	206.52	206.86	206.16	207.95	208.81	207.1	206.54	204.39	203.99	205.49	203.2	206.91	201.77	205.56	208.49	205.36	206.21	201.78	200.56	203.78	203.47	203.31	201.83	202.45	200.49	207.04	201.68	205.32	199.05	210.72	204.18	200.32	204.9	201.56	207.75
219.33	217.78	221	215.66	213.26	219.66	217.76	219.19	219.77	219.17	219.24	221.74	217.99	216.95	215.95	213.06	215.42	219.41	212.56	214.79	212.55	217.81	213.9	218.35	222.26	218.86	222.09	214.04	217.69	219.68	219.13	216.81	216.04	218.63	218.02	215.96	217.07	216.23	217.62	219.35	216.55	213.63	219.8	216.89	216.57	213.72	219.07	215.35	222.63	215.08
206.35	204.57	200.23	201.64	202.84	203.19	202.67	201.08	203.24	200.54	205.03	205.77	205.53	206.34	205.73	204.17	205.6	202.59	202.34	201.43	201.86	201.74	202.57	204.87	202.88	197.23	201.79	200.64	203.69	202.71	200.28	203.95	201.94	205.8	204.25	200.52	208.11	205.64	206.19	201.49	199.76	203.8	199.63	203.35	202.64	206.78	207.13	201.88	201.77	205.22
209.68	208.43	213.03	211.15	211.63	209.11	209.3	211.86	211.55	208.86	210.28	212.4	208.41	214.15	211.98	210.05	214.86	215.18	208.94	211.62	215.11	208.69	212.21	215.28	214.95	214.8	208.04	212.79	210.96	209.71	212.99	210.13	212.37	208.9	208.21	208.11	215.52	207.42	217.32	213.58	211.06	210.99	214.02	209.24	211.64	213.28	212.26	213.65	211.65	207.76
195.89	201.87	197.88	197.22	200.59	202.59	201.9	198.52	202.03	202.79	199.78	198.39	197.14	197.07	198.02	198.84	199.1	198.46	201.45	197.93	200.02	197.49	199.4	196.51	200.75	196.58	198.74	196.92	196.73	194.67	196.84	196.47	197.24	193.93	200	197.81	197.56	200.92	199.76	205.12	200.99	202.18	202.45	197.99	197.7	195.35	202.06	200.73	197.39	198.26
198.73	197.06	198.06	198.31	194.17	198.87	193.25	197.68	202.5	200.43	199.08	201.03	204.22	200.31	202.3	199.74	203.83	201.45	201.78	197.56	198.25	200.31	205.35	196.57	200.8	202.84	205.52	200.03	200.66	199.6	197.62	201.58	199.9	200.76	197.62	201.01	203.12	197.92	199.05	200.27	201.7	199.98	201.27	200.6	198.55	202.52	200.35	199.11	198.57	201.3
206.2	206.41	211.62	211.85	204.88	206.5	209.96	210.98	210.22	212.5	213.07	210.37	208.45	208.89	210.07	209.92	209.15	210.91	210.4	206.09	207.16	211.62	207.5	205.18	211.96	207.88	206.6	206.29	207.44	205.3	207.68	208.83	208.78	207.11	208.24	209.74	206.26	205.53	206.48	210.49	207.25	207.99	211.59	207.8	205.37	209.62	205.75	209.76	207.77	211.61
210.2	206.78	214.72	208	214.62	216.18	211.16	215.85	215.61	211.1	212.5	217.89	215.06	210.81	214.24	215.73	213.82	216.09	210.37	216.56	213.38	215.21	211.66	212.56	215.67	213.39	214.77	214.68	214.91	213.43	214.91	210.55	213.94	212.28	217.39	209.31	215.28	215.51	214.12	210.03	217.47	217.36	209.88	212.59	211.62	215.97	212.21	213.7	219.95	215.12
204.24	208.63	210.75	208.54	209.67	214.31	208.88	209.39	207.66	209.01	209.06	208.63	208.06	208.56	207.07	205.68	213.22	211.38	208.13	209.95	211.61	208.73	208.95	205.49	212.34	204.81	210.96	206.08	208.59	212.68	206.71	207.29	206.3	208.26	208.04	206.7	209.02	213.13	205.78	209.56	207.81	208.22	206.85	207.87	206.38	211.35	213.82	205.72	210.57	204.26
212.94	214.04	218.01	222.48	215.44	219.86	216	217.45	215.55	213.25	220.88	217.73	217.16	222.07	218.3	224.72	220.18	220.85	223.04	215.11	222.01	212.21	219.02	217.16	218.26	219.48	215.58	218.7	213.33	216.35	216.09	219.33	220.45	212.16	218.14	218.01	213.63	220.27	216.3	219.22	219.88	217.23	215.32	217.29	212.41	216.72	221.43	214.37	219.37	220.06
200.11	200.56	197.88	204.65	201.48	203.01	203.17	198.65	201.05	204.15	199.77	195.03	198.13	204.98	197.82	198.91	199.97	196.81	203.73	204.14	197.11	200.37	198.13	205.54	198.28	202.84	200.99	201.45	200.46	201.04	200.76	205.25	204.96	202.83	197.12	199.25	202.32	202.61	194.28	203.07	202.22	202.92	199.28	199.54	197.95	202.49	203.14	199.79	203.09	200.56
207.48	204.16	200.73	204.86	203.3	203.94	203.88	205.54	205.72	202.81	205.1	203.35	205.9	203.01	204.92	204.83	203.89	205.96	202.03	204.22	202.51	208.87	207.31	201.59	201.73	202.28	206.77	207.5	201.87	204.23	198.72	201.42	200.48	207.32	200.39	203.38	204.92	203.79	206.12	205.62	202.06	205.63	203.33	207.91	207.6	209.71	204.87	204.19	205.49	199.19
214.29	211.61	213.46	216.34	210.18	212.33	218.79	214.48	213.95	217	216.4	209.39	215.02	215.34	216.88	210.61	215.16	218.08	217.09	216.05	215.07	215.89	208.75	211.08	212.25	212.54	213.61	208.14	210.34	214.55	209.52	212.18	218.32	219.28	212.44	214.15	215.95	209.74	212.67	210.59	216.15	213.44	209.73	214.98	213.77	215.59	209.79	213.23	211.81	215.05
215.1	221.41	217.08	217.47	217.61	218.21	215.52	216.62	216.74	219.29	213.64	214.81	213.69	217.31	219.69	217.19	214.55	223.48	215.69	215.39	212.99	214.81	214.29	219.06	214.99	215.69	220.99	217.48	217	220.03	213.37	218.53	216.63	220.76	216.83	216.92	216.84	217.21	216.52	217.6	220.45	218.16	218.84	218.08	214.21	213.64	212.99	217.41	218.47	216.01
208.46	211.93	208.76	209.02	208.65	207.05	209.64	208.29	208.18	208.1	207.34	202.86	211.85	207.2	204.03	204.39	208.67	210.78	205.67	209.89	207.12	208.65	206.52	204.74	210.28	207.51	203.17	207.5	204.88	207.84	205.49	211.01	202.11	208.07	206.81	201.62	209.05	207.78	209	205.74	207.77	209.68	210.84	208.55	204.95	207.55	209.75	207.99	209.43	204.69
201.84	207.64	207.8	208.51	205.9	207.7	206.79	207.12	202.64	206.04	206.49	206.28	206.63	207.84	202.3	204.9	208.5	207.63	204.59	203.9	202.4	206.92	206.05	204.96	203.62	207.28	207.62	210.31	206.58	205.92	205.02	202.48	207.62	211.28	207.02	207.26	206.04	206.85	203.76	209.12	208.33	200.5	205.99	204.48	205.68	208.8	203.46	205.65	207.34	206.08
195.62	204.22	201.55	202.7	202.05	201.36	202.38	201.64	196.51	197.86	198.8	202.68	202.23	197.92	203.9	203.66	197.4	197.53	200.82	200.31	200.45	200.9	198.33	201	202.4	195.21	194.67	200.96	197.46	195.93	199.95	201.24	196.22	199.41	202.9	203.17	200.57	205.71	200.73	204.01	199.73	202.13	204.78	201.28	200.1	201.89	203.98	198.12	208.53	201.46
205.51	205.29	206.26	205.27	208.78	209.06	205.73	203.06	209.21	208.48	206.09	208.54	213.06	205.56	210.15	206.77	207.31	206.47	207.62	208.82	208.97	209.28	210.59	209.98	205.78	204.43	210.34	207.13	213.19	207.41	212.53	208.24	207.65	210.17	209.82	206.41	209.11	207.3	210	200.06	204.43	213.42	203.29	205.71	206.3	202.27	207.79	208.02	209.82	207.28
207.84	208.97	205.95	213.57	209.71	207.81	205.99	208.65	211.74	208.56	209.87	205.6	209.18	213.46	203.83	206.1	203.46	210.12	204.8	209.55	211.85	202.1	210.12	208.54	208.97	203.53	212.09	212.52	209.02	207.72	205.76	204.89	207.8	206.25	205.72	207.87	207.99	209.31	209.81	204.65	206.52	208.78	205.7	208.55	207.14	209.34	206.98	208.31	207.63	209.32
203.83	200.65	204.01	206.03	204.83	209.92	203.24	203.04	207.91	208.55	202.27	205.34	204.71	201.57	206.52	204.99	204.91	206.55	205.81	206.53	210.03	202.32	207.3	201	200.74	204.86	208.62	204.16	205.45	205.87	205.26	205.48	205.4	200.91	205.25	203.48	202.57	204.06	205.36	202.59	203.93	207.25	204.38	209.58	206.7	201.7	199.36	205.64	203.3	209.31
209.64	208.3	208.09	206.53	210.38	209.81	210	213.04	207.7	203.72	208.63	205.31	210.18	210.25	203.95	208.04	197.82	205.65	202.94	212.9	209.76	212.23	205.74	212.74	207.82	212.14	211.14	209.5	209.85	208.82	205.57	208.8	208.99	207.88	208.01	205.15	207.34	207.57	210.18	207.2	208.25	207.21	207.2	205.89	207.36	208.25	210.65	210.46	206.94	203.88
216.04	216.02	217.3	218.05	219.87	218.92	213.87	213.23	217.9	215.82	219.6	214.55	217.03	218.51	216.3	215.28	218.62	217.32	221.79	215.78	215.9	213.15	214.48	214.68	217.18	220.65	218.51	219.79	213.63	216.76	215.66	214.58	214.45	216.63	216.47	216.84	216.75	215.47	212.84	218.66	218.14	212.15	218.02	217.01	218.64	218.8	221.82	215.93	218.11	217.19
207.43	210.91	207.22	209.7	213.95	213.5	213.62	209.28	209.35	213.85	211.56	212.32	213.2	217.44	211.6	210.36	207	209.74	213	210.64	220.69	210.38	215.09	213.84	210.01	211.48	210.01	215.27	210.93	206.81	209.06	212.2	210.34	207.96	215.15	213.7	212.06	211.49	208.33	214.39	211.6	214.84	211.92	212.26	209.89	212.19	212.7	208.6	208.94	211.44
205.71	210.18	203	201.09	202.37	203.76	204.91	199.53	206.91	202.87	207.2	204.54	202.78	205.1	205.13	203.95	203.75	209.46	204.32	203.85	204.87	203.98	203.84	204.13	204.35	197.79	201.89	203.84	200.01	203.46	205.68	201.43	205.37	205.73	206.71	202.07	202.66	207.97	207.07	204.36	202.89	206.02	200.96	205.92	199.8	200.07	202.76	201.65	202.38	200.86
215.72	215.93	221.31	215.74	212.64	222.19	214.79	214.11	220.18	219.33	218.6	215.24	217.83	216.25	219.42	217.37	221.18	219.04	218.61	219.87	220.31	219.46	213.74	218.95	221.89	215.45	213.49	214.9	215.21	216.56	218.32	218.3	217.08	217.04	215.34	216.69	212.58	216.91	216.44	219.05	220.95	222.85	213.85	216.6	214.33	216.73	216.33	219.51	215.18	218.09
202.84	198.14	201.79	204.41	203.87	209.15	204.39	204.16	203.05	202.3	200.4	202.94	207.84	202.65	196.11	203.38	203.15	198.93	200.19	202.59	202.43	204.86	202.13	202.44	199.09	203.26	204.99	202.65	205.65	202.82	208.05	201.25	204.33	205.62	202.23	201.66	204.04	207.33	203.22	198.96	202.53	198.16	207.3	198.95	202.58	198	201.6	201.07	200.06	207.31
211.64	207.84	209.88	210.89	204.1	207.13	210.79	207.35	203.84	209.33	209.48	218.59	204.75	213.31	209.42	208.94	208.91	207.73	209.45	211.81	206.86	210.48	213.95	207.8	209.18	212.28	211.57	208.1	208.35	208.27	210.2	208.36	207.6	205.94	208.63	207.55	209.41	208.77	212.35	211.44	207.84	212.37	210.91	211.49	207.78	206.91	205.5	208.18	211.83	212.96
207.11	202.05	210.12	207.8	199.43	207.85	209.36	202.18	203.81	206.4	206.74	208.03	205.41	203.37	207.36	205.49	203.13	204.46	204.77	203.2	202.87	201.01	201.71	208.57	202.11	204.34	199.97	205.28	205.62	206.02	203.87	205.92	207.42	203.47	209.24	206.88	201.37	203.03	209.69	207.25	203.79	204.83	208	203.79	206.23	202.86	203.54	203.39	206.61	203.76
200.02	198.74	202.58	200.78	202.74	198.84	196.31	200.31	197.72	200.15	198.53	199.13	196.86	197.8	197.87	196.55	200.16	197.18	201.41	199.25	202.64	197.11	194.83	198.94	200.58	200.19	201.11	198.01	194.9	199.18	201.25	198.18	203.06	198.95	198.45	195.9	196.67	195.14	193.95	197.02	198.21	198.83	199.66	199.67	201.25	203.81	197.82	200.55	197.76	204.93
204.33	205.75	202.2	206.59	203.57	207.66	206.38	205.85	202.17	210.5	205.22	201.37	204.01	204.4	204.46	199.98	205.38	197.7	207.29	201.45	204.07	201.88	203.97	205.87	209.27	208.02	202.98	202.56	207.05	202.27	203.13	202.67	204.97	207.33	206.23	205.91	205.73	201.41	206.87	205.71	203.26	206.21	207.91	207.67	200.23	200.04	204.07	207.65	201.96	205.44
206.85	209.45	210.13	209.51	210.78	211.74	208.78	212.85	207.8	209.07	213.14	209.8	205.69	212.76	214.68	213.16	211.03	206.1	213.7	212.8	209.74	209.53	203.19	210.66	210.99	208.75	209.37	205.65	209.53	211.23	213.84	209.47	207.88	209.26	213.02	207.35	207.8	205.66	209.58	205.63	210.45	207.94	210.39	209.59	210.16	211.59	210.61	209.25	209.63	210.34
209.27	201.23	205.24	204.5	207.34	202.7	201.48	203.89	203.6	204.4	205.08	204.51	202.4	207.14	205.92	202.43	196.14	207.63	206.11	207.29	206.49	205.81	202.64	203.75	201.71	202.71	201.53	208.73	201.65	202.77	200.75	199.9	202.17	206.53	199.77	203	205.3	199.78	201.71	204.2	201.69	208.38	201.21	199.16	202.29	205.61	205.12	201.69	205.78	205.02
206.21	208.02	206.9	207.26	209.77	207.38	211.41	206.84	213.43	211.49	202.96	210.82	209.31	206.77	206.45	209.39	209.09	209.91	211.52	207.83	209.44	214.4	212.67	203.69	207.75	207.16	213.17	211.31	206.2	210.09	210.54	209.55	208.02	208.47	208.92	210.4	208.56	203.35	208.64	207.41	206.36	210.56	214.16	208.94	206.85	207.03	209.44	206.99	211.78	207.05
209.17	206.66	211.14	206.43	206.67	205.54	208.26	207.04	201.48	209.3	210.25	211.12	207.72	210.4	208.31	212.65	205.4	209.05	208.73	205.14	203.35	207.57	205.47	203.46	206.49	204.68	207.63	206.92	203.51	207.03	209.7	210.14	205.13	213.54	211.35	210.97	207.06	206.26	205.86	207.07	208.79	213.31	206.45	205.62	204.82	208.88	207.61	204.71	203.73	204
210.31	205.88	215.28	211.5	213.61	212.84	213.98	206.62	217.14	208.5	209.96	219.67	212.59	211.69	211.7	209.68	209.47	212.04	207.36	206.17	212.92	211.61	211.22	211.42	210.12	214.62	213.98	212.56	216.34	212.7	210.35	209.71	209.47	212.82	211.4	216.16	211.02	212.39	213.58	214.12	210.7	216.3	208.29	211.01	211.63	209.27	213.77	212.7	211.3	211.79
212.97	214.4	207.4	205.97	207.18	207.14	205.92	209.74	206.4	206.23	211.9	210.93	210.79	210.83	208.33	210.41	205.89	207.83	211.41	208.26	209.91	212.32	207.13	206.26	210.91	203.68	208.8	207.73	205.4	210.19	210.77	209.76	211.51	212.09	206.35	208.68	210.6	212.66	211.02	206.38	206.79	208.41	209.48	206.99	208.98	212.34	210.33	212.54	209.98	208.55
207.17	203.94	216.67	208.89	215.01	211.29	216.87	214.85	209.26	209.71	212.31	210.45	211.28	210.01	215.15	211.58	208.22	215.88	209.76	210.1	216.75	209.64	210.13	211.59	210.37	214.91	211.74	207.71	212.95	213.74	206.19	209.69	208.52	213.04	212.14	209.97	213.06	210.74	212.28	213.52	214.13	209.06	212.8	208.28	211.38	214.31	212.49	210.47	213.26	210.87
197.42	200.91	204	200.81	196.44	200.4	201.76	200.33	197.05	200.86	197.55	204.61	201.02	202.69	197.56	199.46	202.11	201.04	201.59	199.66	200.46	202.03	197.12	200.17	196.79	197.82	199.93	200.94	201.15	200.37	199.94	194.49	202.93	196.38	200.28	199.34	202	199.87	200.72	198.37	199.33	201.11	195.72	199.14	197.81	199.44	201.45	199.77	201.23	206.12
216.08	214.28	214.51	211.75	210.75	216.44	210.21	215.32	213.04	208.47	215.81	208.1	215.7	210.4	211.59	216.82	213.95	215.68	211.64	212.52	212.32	210.91	213.03	215.38	211.97	212.14	212.09	213.87	212.84	210.58	217.75	215.02	211.42	210.78	215.4	210.9	209.63	216.1	213.24	212.97	217.45	216.6	213.4	215.46	214.83	205.96	211.65	209.87	211.67	212.41
202.36	200.69	202.15	205.87	203.38	203.62	202.4	202.18	205.65	202.61	198.83	202.01	205.41	201.98	202.44	197.87	201.23	203.89	199.01	202.1	207.37	205.73	205.03	202.55	205.16	205.73	203.07	202.17	206.43	205.13	204.28	199.47	205.02	204.88	199.86	200.77	201.68	205.89	205.07	203.21	206	203.85	203.34	204.21	205.83	204.23	203.66	202.61	203.88	205.12
209.41	209.58	208.1	206.44	204.64	209.31	207.84	210.1	203.21	210.21	210.87	213.01	212.24	208.83	210.52	210.11	206.79	210.8	202.15	209.21	208.34	210.99	207.07	204.02	209.23	207.3	208.46	206.62	205.28	211.04	209.06	211.82	205.16	207.42	209.44	213.59	210.93	211.33	208.6	210.15	209.39	212.26	208.79	212.44	211.47	209.11	207.06	212.2	206.7	211.7
207.06	202.52	206.8	205.02	200.47	205.2	204.7	199.39	200.63	202.4	202.41	202.35	195.42	201.02	202.35	202.42	202	201.68	202.26	203.47	203.87	202.86	202.3	200.89	202.93	200.47	199.52	200.4	203.79	203.49	204.97	201.16	196.54	203.2	200.65	202.54	202.68	204.33	203.05	201.56	204.7	203.87	201.88	202.87	201.32	201.43	200.68	203.7	197.91	202.91
211.16	210.68	207.15	209.42	207.36	201.42	208.4	207.96	207.41	206.6	202.84	205.63	208.32	207.7	210.09	206.15	206.38	206.7	207.99	204.77	206.57	207.7	202.53	207.13	204.93	206.31	213.15	204.31	205.35	206.76	206.68	212.12	203.65	209.26	205.51	209.06	203.16	208.08	208.61	206.59	210.93	205.25	205.29	210.87	206.69	210.9	206.79	206.4	209.64	202.35
215.84	214.02	218.68	214.97	218.94	216.56	216.2	213.77	212.12	216.33	209.04	217.5	215.25	206.67	218.89	215	212.52	212.73	213.48	213.38	213.66	214.23	211.97	209.26	214.06	216.57	207.94	212.89	211.49	213.04	214.76	212.08	210.09	214.81	219.94	213.11	216.28	218.27	212.9	211.63	213.67	209.45	213.46	210.34	216.94	208.45	211.63	215.08	211.38	214.21
207.98	201.62	206.19	203.52	203.97	203.01	206.28	205.06	201.44	203.11	201.33	202.56	201.2	198.28	204.64	195.82	205.3	203.69	198.9	203.37	203.92	204.88	203.88	201.06	199.69	200.86	201.16	200.99	206.52	202.5	205.5	203.56	205.86	204.93	204.93	204.92	205.24	202.59	201.78	202.82	208.83	206.95	202.26	203.5	202.79	202.31	201.1	209.28	205.38	201.04
207.23	211.08	212.48	206.42	211.52	213.03	209.89	214.77	214.53	210.44	208.37	210.06	207.81	210.94	209.99	206.93	208.13	209.22	208.95	210.05	209.71	207.99	211.1	208.95	205.51	209.11	206.19	213.55	208.61	209.74	209.56	211.39	209.95	211.01	214.48	208.16	203.76	211.61	210.15	216.84	207.74	208.58	211.82	209.46	210.16	212.7	210.13	209.35	209.02	211.21
202.92	201.36	199.27	200.28	196.63	201.13	202.54	197.81	198.77	201.13	195.84	197.49	199.65	198.98	201.22	203.05	198.71	206.1	202.12	200.46	198.38	198.13	200.45	198.22	200.63	200.36	195.9	199.02	198.68	200.85	201.58	198.55	202.89	201.64	202.32	201.11	196.17	203.96	199.58	202.45	200.12	190.65	194.67	197.77	199.86	200.86	199.59	196.59	198.37	199.46
210.55	213.3	216.79	207.74	213.69	210.96	207.4	212.45	213.53	210.9	210.11	213.49	213.5	211.64	214.77	207.89	213.17	210.78	214.78	214.58	214.8	211.77	212.69	216.71	212.29	211.36	214.21	214.4	210.73	212.49	212.46	212.9	212.35	214.26	211.34	212.26	213.43	210.13	210.57	211.46	215.18	209.95	211.82	212.64	209.55	213.34	208.83	215.3	214.5	210.64
199.76	205.98	205.64	202.45	203.82	207.69	204.91	205.15	206.59	204.3	207.88	198.4	203.48	203.96	206.88	201.41	201.53	208.26	208.87	206.48	210.84	205.21	201.27	205.41	203.21	202.33	202.06	206.99	205.84	202.78	204.09	203.1	208.1	206.35	201.38	204.47	198.63	202.35	204.38	203.94	205.5	207.9	205.86	205.57	212.73	203.56	204.64	206.03	204.93	203.45
217.47	211.48	217.1	213.7	217.8	216.95	221.45	215.97	217.52	216.15	217.02	219.93	217.2	211.53	220.86	218.67	213.99	213.68	218.93	219.82	217.54	214.92	216.04	216.54	217.21	215.34	215.97	213.25	219.16	219.36	218	213.8	216.82	216.75	216.64	217.07	213.47	219.43	217.3	209.35	216.83	214.85	214.33	221.13	215.46	213.23	213.98	218.29	219.14	215.41
209.64	211.35	211.92	211.43	210.98	213.6	215.55	211.42	210.01	211.34	212.26	213.24	208.57	214.27	214.49	214.48	211.39	213.12	214.25	215.46	217.08	207.25	206.7	211.85	210.17	210.97	217.9	212.51	216.98	208.46	217.48	209.95	213.13	210.84	214.4	210.82	211.45	213.83	207.1	208.75	212.25	212.18	212.64	210.41	210.58	216.38	218.05	214.85	214.4	212.84
211.68	210.6	212.75	214.05	214.94	214.01	216.47	211.19	210.03	210.79	207.66	217.43	212.12	211.4	214.4	215.19	213.24	214.32	213.92	211.8	214.96	213.49	214.96	212.31	211.27	211.93	211.17	215.98	215.66	210.44	215.48	212.15	211.68	215.2	208.66	214.72	215.67	215.81	211.31	214.92	209.19	211.28	213.12	210.2	214.25	209.14	210.41	211.09	211.44	213.15
218.2	217.98	215.49	221.26	223.81	216.38	216.41	212.5	223.61	216.96	217.82	223.17	219.01	216.98	220.87	218.14	219.47	221.18	216.41	218.98	219.88	212.48	216.94	218.22	219.83	221.13	217.76	221.92	211.91	214.56	218.86	218.93	216.54	216.57	220.63	214.17	219.15	218.28	216.57	220.99	217.44	219.28	218.26	217.4	215.95	218.07	216.01	219.66	213.84	222.94
208.5	208.38	212.3	209.24	208.25	210.46	209.48	210.13	207.97	210.67	210.78	207.13	212.5	207.99	212.39	207.57	208.57	210.96	206.36	210.22	212.84	212.71	204.72	211.16	208.32	209.98	207.77	212.59	210.62	212.41	205.44	210.23	209.97	207.73	209.22	212.34	208.08	208.82	214.93	206.77	213.43	206.93	209.93	211.75	209.76	211.67	211.02	207.93	216.58	209.19
202.59	202.9	205.61	203.02	200.03	197.92	205.62	202.83	200.71	203.83	203.18	203.5	202.56	203.27	202.46	204.24	199.98	196.97	204.7	201.5	202.06	201.89	205.99	199.54	200.94	201.28	200.79	200.14	206.13	203.54	207.26	207.07	202.73	204.08	202.17	202.43	207.41	201.01	201.88	200.8	200.83	204.69	196.25	205.22	202.95	201.88	202.88	200.27	201.32	203.03
212.35	213.93	213.86	216.16	212.57	215.07	211.67	209.59	214.03	215.01	211.61	214.08	213.4	208.19	211.51	213.54	212.96	211.82	207.8	209.79	210.07	213.01	207.9	212.14	215.48	211.35	210.99	214.44	213.53	212.4	214.54	211.79	207.9	213.5	210.56	213.37	210.08	215.9	212.34	212.59	214.04	210.73	212.2	211.53	213.35	209.92	206.5	212.24	212.38	212.51
215.96	217.6	217.44	216.56	216.88	220.14	218.37	218.29	216.08	216.01	214.4	219.4	219.04	218.37	219.59	217.37	217.37	217.99	216.53	219.5	218.58	215.14	215.11	218.55	216.82	217.68	213.53	215.46	213.86	213.79	219.69	212	216.9	217.12	216.83	212.36	215	216.8	212.24	217.22	213.07	217.25	217.82	221.51	220.42	216.32	216.72	214.77	217.88	218.39
214.17	212.9	214.12	213.41	209.55	211.75	210.46	210.32	204.76	213.29	212.38	209.52	215.5	209.76	210.01	212.28	211.64	212.23	212.53	208.13	211.97	216.86	212.96	211.48	208.3	212.11	208.7	213.6	210.3	210.94	214.6	211.16	210.66	208.54	211.93	212.2	211.51	208.96	209.99	209.33	213.34	211.9	210.38	210.77	211.82	207.39	214.68	213.47	213.02	211.09
210.53	212.01	212.41	216.93	214.18	212.26	208.27	213.3	209.57	210.92	210.6	216.56	210.94	211.5	214.67	208.3	214.29	209.84	211.76	215.11	215.38	215.42	212.26	216.7	214.28	213.62	213.66	212.33	209.33	211.78	215.84	209.26	214.9	212.98	210.75	210.83	212.76	215.95	211.66	212.24	213.12	215.22	208.28	214.42	212.64	215.96	210.95	211.97	213.93	213.24
199.15	205.39	196.03	201.32	202.34	203.68	198.56	202.84	197.85	197.78	201.18	199.61	202.11	201.25	199.93	201.31	199.16	199.46	200.84	199.23	204.03	198.84	198.85	199.27	204.18	200.66	203.85	203.01	198.83	203.84	198.84	200.66	196.74	197.65	200.29	200	198.16	200.64	196.79	198.15	201.72	198.87	199.92	200.38	203	201.88	201.79	199.83	197.47	201.09
209.94	213.17	212.67	214.06	213.99	217.2	212.23	212.27	216.87	211.69	210.42	211.91	214.56	212.28	215.04	216.88	211.04	215.97	216.05	214.46	214.46	212.34	208.67	216.45	214.61	216.33	215.49	211.48	211.34	213.97	210.76	213.03	213.82	210.66	213.08	211.41	210.17	213.12	211.7	215.64	209.88	220.07	212.51	209.82	212.1	211.71	210.82	209.72	212.81	210.71
198.95	202.15	197.84	203.55	200.17	204.58	202.79	195.65	199.81	195.76	201.55	202.91	199.27	201.11	202.13	201.84	202.43	199.56	200.03	198.36	198.82	204.49	203.35	202.19	196.84	201.64	202.05	200.04	200.63	202.41	199.58	202.94	202.08	199.44	199.69	202.96	198.66	199.72	199.57	203.45	202.39	198.37	202.04	200.24	196.72	197.88	203.17	199.4	201.23	200.1
211.86	212.39	208.79	210.16	216.78	209.64	212.23	211.65	212.1	207.65	209.71	211.25	211.17	207.71	211.68	207.89	214.18	207.56	210.92	212.87	213.1	208.37	213.61	210.41	209.88	213.64	210.88	212.16	213.82	213.35	212.39	207.06	213.67	209.48	208.25	209.81	210.59	210.64	213.05	209.87	213.77	208.02	211.77	210.47	210.02	209.63	213.97	215.02	209.56	213.15
214.47	213.15	213.95	215.55	216.4	220.65	216.28	215.77	215	215.71	218.29	218.71	214.54	221.01	221.04	214.39	219.29	214.94	214.34	218.88	216.57	218.72	217.51	214.87	214.25	219.61	215.63	215.21	220.19	212.68	216.37	214.91	217.53	217.56	214.23	217.18	216.74	217.44	214.71	214.31	218.82	210.8	218.62	212.02	217.22	215.13	216.49	220.95	216.9	221.75
206.43	207.1	211.71	207.59	207.8	211.81	210.91	212.69	209.09	208.92	212.57	207.6	206.52	204.9	209.73	205.08	209.62	210.94	208.5	211.48	212.47	208.1	207.76	206.49	202.18	209.83	205.78	208.23	209.33	208.65	203.25	207.59	207.53	210.7	213.37	208.54	208.49	210.76	213.9	207.85	210.21	206.69	206.55	212.6	209.7	207.36	208.37	209.32	209.73	207.85
207.56	209.28	210.76	205.19	205.67	212.72	210.44	209.65	204.85	212.12	207.94	205.2	202.52	208.73	203.47	209.93	213.14	213.06	204.6	210.72	203.28	205.39	207.94	207.43	208.88	206.85	207.22	204.59	209.62	208.86	206.94	210.39	206.19	210.01	205.56	210.66	206.14	199.89	206.74	206.21	205.79	205.51	203.6	208.18	207.43	206.46	210.85	210.21	206.07	206.53
208.98	211.96	209.54	206.85	210.96	210.64	208.49	210.14	207.85	205.5	205.89	210.31	208.47	205.85	213.33	212.44	207.27	209.57	208.03	207.15	205.17	206.39	212.13	206.01	208.58	206.87	206.65	210.81	204.6	210.48	211.75	205.23	210.31	207.95	207.47	208.2	208.94	207.54	211.28	210.4	205.3	206.76	210.21	206.99	208.08	206.53	205.92	205.56	210.33	209.64
204.1	199.36	200.02	207.18	201.48	203.58	207.39	200.16	207.37	201.56	203.21	203.05	203.69	201.71	207.04	205.18	201.78	203.75	199.42	204.18	205.86	201.3	202.26	202.02	200.66	202.2	199.9	200.01	199.59	203.6	200.85	202.76	204.33	200.04	205.85	205.89	197.34	202.45	199.84	202.3	204.01	200.33	196.85	203.27	203.94	202.48	205.34	203.51	200.47	201.15
198.8	202.8	201.13	198.84	200.97	200.58	202.53	196.31	200.03	200.81	197.28	197.43	197.88	197	201.6	202.77	197.9	204.58	198.1	202.35	197.77	196.57	198.31	201.3	200.35	199.88	198.54	198.35	198.48	200.85	198.93	198.02	202.83	197.51	199.42	198.94	201.7	201.17	199.06	199.04	200.64	197.68	197.99	194.48	198.7	198.35	196.81	198.83	199.29	199.57
196.59	200.61	196.56	196.17	196.4	198.72	200.55	191.53	197.81	201.07	199.04	192.29	198.52	199.83	195.9	197.62	198.52	199.15	198.92	201.52	199.78	199.94	195.11	198.04	199.33	197.59	197.12	201.85	193.79	194.76	199.1	200.92	202.26	197.13	202.68	197.77	198.99	199.84	194.48	194.67	197.11	196.7	201.77	197.45	200.35	192.5	191.75	202.28	201.14	200.45
211.89	207.67	206.68	205.07	205.77	203.8	208.91	211.07	210.28	207.15	203.14	203.55	210.56	209.96	210.95	209.57	205.2	207.73	207.69	213.17	207.22	207.69	203.54	208.96	208.46	209.7	213.43	204.87	209.38	207.92	206.23	209.31	208.15	215.65	208.03	207.07	207.67	208.19	208.35	209.53	205.1	206.47	208.98	208.79	209.61	207.45	207.63	203.29	207.28	211.88
204.45	208.2	204.45	205.73	203.35	201.01	202.94	204.94	203.39	204.11	204.11	207.43	204.3	206.75	208.56	199.62	203.07	203.54	206.86	204.48	205.72	200.19	201.63	208.21	204.66	203	203.02	202.22	203.9	205.54	207.86	206.02	206.26	209.39	207.21	205.66	210.2	198.49	202.49	206.09	207	206	202.72	203.18	200.3	201.79	204.28	204.92	208.95	203.78
213.83	203.48	212.41	212.26	210.34	201.46	206.94	206.94	208.74	204.46	209.77	201.99	211.47	212.4	205.6	207.14	205.47	212.2	208.35	212.28	214.32	207.63	207.35	213.57	212.3	205.95	208.88	209.27	209.42	208.42	208.16	207.5	208.16	208.73	206.06	203.99	209.14	204.57	207.72	211.46	208.32	209.96	208.62	208.99	212.78	211.4	206.56	209.98	208.92	207.12
204.36	201.43	196.46	197.26	199.12	197.06	198.28	195.55	199.41	201.71	197.53	207.98	198.59	201.08	204.79	198.94	196.11	198.17	197.78	197.61	200.31	201.94	199.63	199.23	202.62	197.06	198.25	199.09	197.26	197.21	200.58	197.98	198.13	197.82	198.44	199.83	196.28	201.86	195.11	203.77	202.29	199.48	199.66	197.45	200.48	198.48	204.62	200.26	201.78	204.49
211.91	214.99	209.2	207.46	211.82	207.52	208.66	210.91	210	212.08	212.26	213.56	213.08	210.73	213.85	214.25	212.75	210.17	212.18	208.18	213.3	210.63	210.77	212.31	206.29	210.25	210.19	217.58	210.66	212.11	208.95	210.6	208.86	208.32	213.85	210.51	208.65	216.38	210.95	213.89	211.5	212.13	211.19	211.36	214.11	208.51	206.8	219.51	216.57	210.11
207.43	207.99	210.61	211.06	206.32	208.2	208.07	209.36	208.66	209.7	206.66	209.08	206.92	209.66	204.2	205.15	209.56	210.19	211.12	208.61	206.27	210.28	209.06	208.58	203.83	208.31	211.47	205.8	209.95	207.46	210.11	208.59	206.82	209.39	210.3	207.43	207.2	207.84	209.54	210.46	210.77	206.69	206.58	205.15	215.24	206.35	208.48	206.84	206.33	207.97
210.08	207.58	210.5	206.53	208.76	207.36	206.96	209.46	203.2	205.21	204.12	207.77	208	201.74	208.06	205.52	207.37	208.58	209.38	209.48	208.28	207.72	205.43	208.34	205.71	204.15	203.44	206.5	203.2	213.56	205.63	208.48	213.46	203.54	205.9	205.04	204.55	207.19	205.54	211.12	211.12	209.64	209.73	208.8	206.82	208.38	208.77	206.73	207.33	208.75
206.82	208.95	208.9	208.68	209.04	208.56	209.13	205.34	209.89	204.39	207.89	207.72	210.68	207.96	210.13	207.67	204.97	212.47	210.82	206.57	208.74	210.91	208.83	205.69	211.29	212.24	204.67	212.33	209.91	206.87	208.02	211.06	205.06	207.4	208.58	206.08	204.95	210.13	205.81	207.66	204.83	206.32	205.01	207.79	205	208.03	207.3	204.76	212.78	206.28
204.85	200.97	199.77	201.41	200.37	202.97	201.71	202.29	202.33	198.17	199.06	207	200.77	198.89	204.64	202.72	200.87	204.91	201.81	200.61	202.2	203.84	206.21	201.9	204.82	207.15	205.51	203.92	204.52	204.68	202.74	204.22	201.2	200.98	203.2	202.75	203.55	203.61	201.24	202.24	202.54	207.16	197.91	201.04	202.81	207.37	206.78	196.4	200.24	206.79
214.26	205.18	206.27	206.09	206.55	209.34	210.91	204.41	206.21	204.15	210.67	207.69	205.79	208.25	208.87	203.94	207.85	206.9	205.25	205.2	204.54	210.85	206.19	205.79	207.1	205.51	209.04	206.61	207.04	204.54	208.21	208.79	209.18	209.22	204.82	206.12	202.14	208.03	207.02	204.57	208.48	203.28	206.33	209.2	208.04	207.95	202.41	209.29	206.52	205.6
201.47	201.8	202.63	197.73	197.66	198.88	199.29	196.06	203.79	198.89	200.73	199.36	195.51	198.27	197.49	200.32	197.95	202.49	196.87	202.38	206.65	200	195.78	193.54	195.83	199.89	197.41	195.3	200.04	200.2	197.53	199.8	198.02	202.63	201.37	198.44	199.73	201.92	198.32	200.22	202.68	195.72	195.69	197.73	192.9	199.49	199.2	197.24	202.21	200.06
214.36	217.94	217.12	215.28	218.77	214.63	218.66	217.29	213.56	221.55	216.46	217.43	217.1	218.29	216.36	215.78	217.27	215.6	214.56	218.65	218.69	219.09	214.77	217.82	215.78	210.79	212.97	216.59	214.69	214.65	212.93	215.42	220.23	219.08	212.88	219.8	216.62	212.5	220.92	219	219.66	220.37	216.58	216.34	217.51	217.85	218.52	219.32	220.3	215.71
221.46	222.11	216.33	214.47	218.06	216.11	219.81	221.62	213.72	219.07	214.22	217.76	217.24	218.41	218.79	218.81	214.14	217.62	221.67	223.41	213.49	216.45	218.49	215.87	221.14	216.82	218.44	212.62	214.81	215.87	215.9	215.66	219.16	221.79	214.26	214.97	220.04	213.61	215.32	216.96	213.4	219.5	220.29	216.35	218.85	218.17	218	218.24	220.02	216.35
198.55	198.43	204.01	203.39	196.48	201.38	199.85	199.19	201.82	194.69	204.12	191.28	199.22	199.11	199.18	198.28	198.77	207.7	198.87	202.71	200.59	202.76	202.97	199.74	200.06	202.55	198.34	201.01	199.83	201.75	201.4	197.86	198.49	199.8	197.97	198.62	199.6	197.97	199.71	197.43	202.03	199.8	197.94	198.72	204.08	201.81	201.93	207.79	201.43	200.93
208.99	213.74	215.56	210.91	212.86	214.77	212.4	208.91	209.74	213.52	215.48	211.93	210.52	217.68	212.9	210.73	217.61	218.6	212.94	215.35	215.7	214.4	211.4	216.7	208.14	211.06	214.88	205.72	210.42	211.3	215.83	211.33	210.48	214.79	217.98	210.16	214.42	211.92	215.71	211.04	211.6	204.99	211.3	212.77	212.34	214.87	213.79	213.33	211.85	214.92
218.81	214.64	214.07	216.57	223.77	212.28	214.95	216.43	218.39	216.37	217.05	216.83	213.07	219.16	218.02	219.78	219.57	214.26	219.21	216.53	218.71	218.69	218.81	217.26	214.22	215.38	215.92	217.78	218.53	218.59	217.54	220.16	212.61	211.49	218.31	218.82	217.05	217.43	218.5	217.2	219.27	220.48	215.55	215.08	218.15	219.53	215.89	213.41	215.39	220.09
200.41	198.91	203.27	204.6	201.83	202.48	200.75	200.7	199.98	201.98	201.2	198.97	199.81	197.31	198.68	206.97	199.24	206.82	201.55	203.36	200.71	197.37	198.65	200.1	200.9	204.23	202.81	201.85	203.76	201.03	198.96	199.61	199.08	202.42	204.29	202.52	199.46	198.86	197.9	201.09	204.92	200.96	199.08	200.56	201.65	201.92	199.44	203.62	202	202.55
207.45	202.43	207.74	203.97	202.76	200.22	202.64	201.61	202.61	200.99	206.91	202.16	204.04	208.3	205.31	199.05	209.66	207.57	205	200.58	204.56	201.23	200.08	203.25	203.01	203.31	201.51	201.49	203.88	200.86	205.5	203.38	210.48	206.34	205.34	205.42	205.34	205.51	203.85	201.52	209.64	203.8	211.37	202.64	203.01	203.97	204.51	201.66	204.91	201.51
194.92	199.28	195.06	197.24	194.37	194.1	192.06	197.38	193.73	193.86	191.35	193.84	194.41	193.33	195.1	196.38	196.14	191.55	197.07	191.43	196.47	197.37	194.7	191.14	192.51	196.71	195.14	196.43	195.2	195.71	191.69	196.01	192.5	195.77	191.81	200.14	193.84	199.27	195.19	193.42	195.68	192.79	194.98	192.94	198.43	195.53	196.07	192.35	196.2	191.07
213.68	203.41	210.86	211.72	205.11	209.48	208.93	209.25	211.73	206.62	204.56	208.86	208.56	207.87	205.29	208.9	209.88	206.58	205.94	209.04	205.26	211.19	206.64	203.48	204.61	205.67	209.78	202.86	208.1	213.03	204.62	212.68	203.74	209.31	206.42	208.53	207.63	206.42	209.04	208.84	207.31	209.84	208.83	203.62	205.38	207.13	201.35	208.37	204.68	200.59
202.13	202.42	205.12	205.02	200.27	200.47	206.71	203.27	206.84	207.13	207.34	200.07	208.93	201.55	203.44	202.93	200.58	202.43	205.75	202.61	203.89	198.94	201.19	205.08	204.54	200.03	201.48	200.55	199.46	202.13	200.54	204.04	203.45	207.03	203.45	205.77	203.83	198.43	200.45	204.37	205.7	207.76	203.35	200.51	201.4	206.71	200.07	206.06	197.18	203.64
197.11	201.26	199.58	203.67	201.08	198.57	201.96	198.36	199.12	197.92	200.47	198.28	198.02	199.11	200.52	198.66	200.37	202	200.13	196.64	200.64	196.69	198.34	198.58	199.7	197.94	197.86	200.45	198.1	199.74	193.74	198.68	196.86	199.12	203.79	198.16	200.33	201.99	196.28	195.7	199.17	200.02	196.61	198.94	196.56	200.04	200.47	199.7	203.53	200.03
209.61	205.35	208.88	212.12	210.61	209.19	212.03	211.04	209.96	209.29	208.88	208.79	209.76	209.25	212.55	207.65	207.78	211.35	205.99	210.17	208.13	212.66	211.33	210.35	209.59	208.22	212.28	207.21	211.89	208.42	209.97	207.45	211.66	210.08	208.4	208.36	208.89	207.81	206.55	205.47	211.21	204.37	208.55	203.18	206.56	207.07	206.64	204.7	212.35	211.56
209.22	210.14	205.02	210.45	211.69	206.62	211.34	207.63	206.12	211.77	208.9	208.07	212.82	208.48	206.99	210.62	211.79	212.38	209.77	208.52	209.36	208.58	209.87	209.16	207.39	206.87	209.07	210.76	211.31	210.18	206.64	210.87	209.44	205.32	207.26	210.55	202.42	209.21	209.28	207.29	211.59	213.35	217.29	212.28	210.32	210.97	212.03	206.62	206.59	210.45
209.09	208.09	213.09	211.2	206.99	210.46	210.49	208.21	205.68	208.99	208.56	209.14	206.58	208.52	209.52	209.5	211.27	209.56	207.47	204.61	213.93	208.16	211.67	213.18	210.23	208.58	207.65	209.51	209.03	212.26	208.13	214.07	210.78	207.17	211.02	207.77	211.98	210.12	210.92	210.95	210.22	205.74	206.61	207.96	204.79	210.81	209.93	208.4	210.72	208.43
210.66	206.2	205.08	207.89	210.47	206	208.69	208.41	209.79	207.79	211	209.18	208.02	204.38	213.91	209.05	209.11	212.42	209.57	207.97	208.16	208.82	208.99	207.11	211.39	205.55	207.7	210.91	209.75	209.99	208.39	206.91	207.54	206.46	204.49	209.51	206.08	203.62	207.45	208.04	206.5	204.07	212.68	206.49	210.81	205.49	208.01	209.5	207.55	208.1
194.86	199.01	198.07	200.33	203.14	202.05	198.92	198.18	200.35	197.22	200.58	198.03	198.86	199.26	196.56	201.1	197.56	200.59	199.39	198.63	200.61	201.62	198.01	198.26	199.87	202.29	197.37	199.91	200.5	200.22	199.54	198.07	197.21	198.91	199.56	199.52	199.66	197.32	195.6	196.16	200.41	200.22	201.73	196.58	200.17	195.9	197.59	199.31	199.98	202.29
212.18	204.8	206.48	207.37	203.56	206.73	204.34	209.49	209.33	206.8	206.91	206.25	203.13	203.28	206.89	203.46	206.14	204.51	209.57	205.07	205.19	210	203.1	207.29	202.67	205.26	203.71	207.11	200.52	207.73	208.63	204.21	206.06	208.64	208.11	204.39	204.35	209.01	207.12	212.04	206.76	206.32	204.79	206.82	210.91	209.7	201.9	211.56	205.87	209.08
204.15	203.62	204.03	204.54	203.61	199.09	203.39	202.79	204.02	206.6	202.52	206.02	204.25	203.04	199.26	198.65	204.54	204.54	203.01	198.13	200.31	204.11	200.58	202.06	202.47	205.57	204.39	200.24	202.72	203.63	206.25	205.14	201.84	206.05	205.86	205.61	203.9	205.31	204.85	207.93	201.33	205.4	201.23	205.81	200.75	206.48	203.72	202.75	206.07	203.42
210.93	213.16	215.39	213.07	213.43	210.53	210.99	211.76	210.68	214.67	210.75	207.94	212.3	210.85	210.19	212.24	211.67	210.18	215.28	213.35	208.68	209.31	215.18	214.52	210.92	210.46	210.21	209.83	213.49	211.91	213.91	216.57	210.76	211.62	206.93	212.03	209.51	210.57	210.53	213.59	212.57	204.78	208.8	211.98	215.24	215.37	214.78	215.92	208.85	209.9
211.36	214.23	213.84	214.93	214	210.21	210.58	214.75	211.85	215.67	210.55	216.3	217.58	214.64	211.97	214.31	209.01	210.02	210.69	210.83	210.87	208.81	209.72	214.37	209.87	212.42	207.17	211.75	213.56	207.72	209.96	206.35	217.5	212.02	212.58	211.26	210.76	208.53	211.75	211.16	208.78	217.21	209.75	205.7	211.26	209.68	210.44	215.08	210.9	212.17
207.93	212.14	211	209.95	208.26	209.34	209.97	210.44	207.94	207.13	206.91	210.81	212.98	207.55	213.29	210.82	209.74	204.2	210.06	211.21	210.17	214.02	209.19	210	209.15	208.04	213.35	205.55	210.79	207.26	208.44	208.54	209.27	211.14	206.71	211.63	212.31	212.99	206.72	208.14	212.06	209.23	214.73	210.51	207.7	207.77	210.38	205.93	204.5	206.95
201.28	199.34	200.69	201.61	198.7	200.05	202.72	196.28	198.57	199.17	204.65	199.16	201.05	204.1	198.15	199.47	199.63	203.47	198.39	199.87	195.24	197.97	199.4	205.44	200.73	203.63	199.42	198.93	196.42	198.4	204.25	201.19	199.65	200.01	193.93	201.29	199.51	202.59	199.74	198.84	199.32	201.78	198.1	204.29	198.83	194.68	198.26	199.35	200.54	200
208	209.79	206.58	205.77	212.93	209.06	209.65	205.81	209.6	205.44	209.79	207.68	208.16	211.36	206.14	208.85	210.32	207.87	206.38	205.13	206.51	205.74	208.42	206.79	208.11	208.01	210.74	208.85	210.09	211.73	210.86	209.16	207	207.33	205.71	210.07	210.49	206.95	204.41	207.32	208.95	212.04	204.65	206.26	208.42	206.54	208.94	206.89	211.13	209.44
207.91	202.13	205.3	207.54	205.06	207.43	203.38	206.73	206.82	201.72	203.09	204.38	203.95	206.89	206.79	205.84	208.89	204.2	202.01	206.39	203.78	203.86	206.64	210.05	207.23	205.86	203.66	202.66	201.9	203.13	205.57	207.89	203.08	206.24	201.71	205.4	203.72	209.16	207.31	206.18	204.92	208.06	205.5	204.75	203.94	206.33	205.34	206.74	203.25	203.26
207.23	204.57	203.53	206.44	207.92	205.5	208.69	207.03	209.06	204.95	205.41	206.02	207.04	209.2	206.21	209.4	203.23	207.96	206.11	208.02	210.14	206.84	208.23	206.94	209.14	207.91	205.63	207.71	210.77	201.22	207.4	205.42	205.92	203.9	206.44	210.53	207.98	208.21	210.25	201.47	207.64	205.87	204.85	208.44	206.29	208.84	207.05	205.96	205.51	212.21
197.12	193.95	196.82	192.13	197.63	192.52	192.81	195.35	195.26	194.83	195.5	195.72	188.05	193.79	194.9	191.42	195.53	198.14	190.83	196.17	191.49	197.36	195.07	191.9	193.19	196.19	193.63	196.86	192.8	198.94	194.48	196.6	200.66	195.02	195.47	197.02	197.34	199.69	196.5	194.6	194.72	199.46	195.79	194.48	195.31	197.48	196.69	191.93	197.01	193.05
217.55	207.34	212.19	210.2	210.4	210.09	210.89	207.5	215.64	214.58	209.45	210.36	214.1	211.76	211.94	210.84	214.32	215.35	215.92	210.78	211.5	215.01	210.93	215.33	214.85	213.72	211.41	212.41	214.91	219.16	211.16	211.37	208.64	214.35	214.58	211.7	212.6	213.47	213.03	214.47	209.58	214.53	211.52	214.44	213.44	212.07	216.24	210.65	211.45	213.19
197.42	192.82	192.94	193.85	192.82	193.2	199.44	196.34	195.08	195.79	194.27	194.31	197.03	198.68	190.78	192.49	195.58	195.43	193.71	195.4	193.11	194.99	191.88	197.89	193.44	195.43	193.8	190.25	196.13	195.29	197.27	197.87	193.21	192.13	192.39	194.69	192.77	197.89	199.07	194.47	193.63	195.84	194.24	195.55	198.03	194.25	192.96	198.86	194.75	194.99
200.9	200.21	200.14	203.59	200.44	203.49	204.02	201.22	204.45	205.1	201.81	199.43	199.35	200.32	206.95	199.8	202.79	204.48	196.22	204.33	202.73	196.44	204.15	200.17	202.66	204.89	206.2	202.02	198.49	208.18	199.03	200.61	203.3	204.29	202.86	200.47	204.36	203.66	201.82	203.03	205.59	204.26	199.55	204.47	199.19	203.37	204.07	202.51	205.24	201.75
202.98	201.52	198.55	202.46	203.55	202.26	200.68	199.19	200.93	199.85	196.13	197.14	202.9	202.65	195.3	200.89	201.93	197.83	199.03	201.33	199.8	200.77	199.8	202.2	203.53	201.15	200.93	198.07	196.94	197.6	203.99	199.08	199.89	200.72	199.47	199.71	202.07	199.23	199.75	197.98	201.66	201.74	199.9	203.09	203.42	201.25	203.74	195.39	199.63	200.52
204.23	205.7	207.63	204.35	205.75	201.76	207.03	203.14	205.99	205.46	209.46	204.56	208.72	206.42	206.16	206.1	203.2	205.5	203.05	205.72	203.45	206.39	205.9	202.49	207.32	204.51	204.94	201.92	208.82	208.44	206.74	208.91	206.56	206.04	207.58	207.41	208.9	204.19	205.91	209.76	207.81	204.36	205.9	213.78	201.81	212.38	207.68	204.13	204.61	204.25
219.91	217.17	216.21	216.64	217.77	215.71	213.61	215.62	215.63	215.79	218.65	220.8	212.81	214.4	221.88	218.21	221.76	216.54	215.8	212.51	214.46	217.1	217.44	216.41	215.75	215.68	218.04	219.69	218.08	215.54	209.59	218.4	216.4	216.63	216.71	216.71	221.56	218.69	217.33	217.76	218.28	221.02	216.96	219.21	220.64	216.44	218.57	216.85	220.5	220.78
202.89	207.89	210.14	202.76	204.37	207.23	202.89	206.42	204.41	204.88	207.75	207.2	198.16	206.69	203.43	205.71	200.76	199.64	203.14	202.79	202.4	203.42	202.61	204.5	204.85	197.58	203.68	203.32	203.45	206.23	201.32	204.31	202.8	203.19	203.51	198.84	201.56	204.48	198.03	204.39	204.33	200.52	203.23	202.64	205.44	201.71	202.53	200.64	201.4	201.37
214.03	223.09	217.05	215.06	213.83	218.69	221.24	216.14	218.96	217.11	214.05	219.32	216.39	216.09	217.65	220.54	217.31	211.73	218.13	216.48	218.2	220.21	217.2	213.85	217.17	222.68	217.59	216.69	217.29	214.52	218.46	218.51	215.34	210.69	216.3	221.12	215.86	216.28	210.46	211.72	216.69	214.11	219.59	217.76	216.55	214.2	219.43	217.87	219.96	213.45
203.19	204.85	200.07	200.74	201.05	210.68	205.67	199.34	198.64	205.72	199.77	202.51	205.55	204.95	203.83	202	204.88	201	207.36	204	203.1	201.88	206.81	203.33	205	201.81	205.15	201.71	202.85	205.24	203.88	201.52	205.16	201.49	208.66	202.22	206.63	200.63	203.17	209.64	199.04	207.08	203.35	208.58	200.33	204.71	203.51	204.87	201.29	202.08
208.67	204.39	207.12	204.03	202.79	207.87	203.44	208.5	205.02	206.03	206.14	206	205.87	207.51	209.57	204.18	206.96	201.56	206.17	206.81	207.53	207.3	206.17	209.91	206.04	206.86	206.01	206.87	207.48	211.19	208.48	205.21	206.16	205.45	205.92	205.78	207.61	204.52	206.41	206.13	207.77	211.17	206.04	209.2	211	203.44	207.28	203.87	202.56	205.62
204.63	201.16	203.37	206.34	209.34	203.22	205.05	209.4	203.72	207.89	206.74	207.27	202.38	206.29	201.97	204.5	202.79	212.76	208.03	203.75	209.43	207.08	205	209.58	204.47	204.78	203.18	204.24	204.91	207.59	205.82	208.53	207.74	205	199.69	207.79	206.44	202.78	203.63	203.26	207.47	209.24	207.66	209.25	202.57	202.11	206.18	206.57	200.18	207.05
208.66	209.7	204.84	207.99	210.93	206.25	208.24	208.93	205.97	208.24	207.53	211.39	208.03	206.3	211.51	204.72	206.47	208.8	200.62	211.44	207.88	204.51	205.51	203.64	208.01	207	205.31	209.92	205.55	206.08	209	207.7	200.5	206.2	208.01	208.27	206.24	206.64	202.7	208.33	208.5	209.28	206.79	206.28	208.05	208.04	212.58	211.16	204.35	206.73
213.97	212.29	217.64	214.26	212.33	211.19	208.68	219.56	214.7	214.62	212.32	213.49	215.21	217.59	214.29	216.34	211.52	214.09	211.25	209.71	212.97	209.12	210.09	213.14	214.12	213.25	214.16	214.1	214.58	211.53	209.91	211.18	213.34	210.71	209.68	212.37	212.89	212.3	214.59	214	216.04	210.86	216.79	214.54	212.67	214.07	223.06	210.77	211.86	210.72
206.56	206.92	206.11	211.09	205.66	202.63	205.62	209.69	208.27	209.58	208.67	208.07	209.32	206	213.54	212.71	209.25	213.82	207.6	209.69	205.05	209.39	209.98	209.87	210.15	206.31	208.73	208.47	212.75	211.99	211.37	211.06	207.87	203.72	213.77	214.52	210.43	208.62	211.54	204.36	203.5	209.37	209.5	209.15	205.54	207.89	211.31	206.82	207.17	208.87
199.16	196.17	201.51	198.47	202.46	195.1	198.13	197.82	200.26	202.44	204.05	197.14	200.67	197.95	199.32	199.5	199.94	201.03	198.17	199.55	196.69	198.4	204.94	197.51	201.22	194.78	202.09	198.96	199.25	201.15	203.29	203.54	200.55	199.35	200.17	202.12	199.38	208.84	199.76	200.85	200.17	194.95	202.59	201.83	206.64	196.77	201.85	196.48	205.26	202.38
201.57	194.25	197.58	197.77	197.63	197.06	192.95	194.52	196.7	192.04	197.27	194.73	194.6	195.48	193.84	197.09	195.34	198.61	197.54	194.54	194.06	196.26	195.89	191.7	190.06	193.57	198.24	197.55	194.91	197.47	195.53	199.06	196.63	194.62	195.14	196.48	197.82	192.34	194.99	203.38	193.23	199.09	194.69	196	195.12	193.19	197.07	196.06	196.49	195.34
218.83	215.64	215.92	218.66	214.12	217	212.47	214.79	212.71	215.79	215.85	212.81	214.34	213.82	212.14	212.88	215.07	213.31	210.46	207.93	212.19	210.6	212.16	209.8	209.52	211.77	214.36	216.25	217.39	214.71	214.06	213.45	219.04	213.79	216.87	216.44	213.47	210.67	211.98	214.24	211.26	218.06	212.92	213.3	214.91	215.27	211.74	215.84	213.53	212.06
209.41	216.6	211.85	211.87	213.13	205.77	213.85	210.69	213.03	211.53	209.14	212.02	214.04	211.85	212.61	208.46	208.77	208.23	212.63	218.51	214.33	216.27	210.78	212.62	216.7	212.07	207.69	212.42	210.39	213.81	209.94	210.47	211.56	213.7	210.45	211.13	209.98	210.68	210.85	210.74	210.95	213.38	211.84	211.92	214.6	213.53	210.3	215.12	210.75	211.03
193.74	198.74	201.76	199.1	196.45	201.79	198.9	199.08	200.07	198.19	192.27	202.6	196.6	197.19	200.71	196.82	200.33	201.01	198.84	200.3	199.56	201.31	198.46	202.24	196.97	202.15	200.92	198.33	198.04	198.68	204.82	200.44	197.42	203.91	201.01	197.56	198.9	200.45	199.16	203.08	206.77	201.53	202.86	200.61	201.58	197.35	197.25	198.15	198.5	198.89
200.24	205.37	207.01	202.89	204.41	209.12	205.27	208.78	203.35	203.88	205.07	206.42	208.59	202.51	201.47	202.64	200.59	205.18	203.34	203.98	202.65	203.31	204.3	202.71	206.06	203.01	206.26	206.39	204.97	205.82	202.78	204	202.36	211.09	205.36	202.8	210.46	202.38	205.03	207.59	199.88	204.77	201.69	203.84	206.39	203.76	207.14	207.03	206.43	203.98
210.24	200.86	202.26	204.48	207.96	199.06	206.72	207.03	202.95	207.79	202.34	201.89	202.65	201.67	206.25	204.01	202.37	202.98	203.33	204.86	206.18	203.45	206.82	204.19	203.95	206.73	202.6	208.69	203.04	201.98	203.21	203.82	201.41	205.5	206.64	203.59	203.92	205.36	202.94	204.78	202.59	203.91	203.18	204.39	200.43	201.34	206.03	206.97	206.41	204.81
219.3	209.96	219.85	222.44	216.63	215.69	217.84	214.18	215.94	213.84	215.92	221.06	218.92	216.28	214.72	217.59	220.81	219.11	221.69	217.76	219.36	218.11	222.69	223.11	221.54	215.61	216.63	216.94	216.57	217.52	213.75	220.37	216.19	215.93	219.21	212.81	218.02	217.23	222.12	217.49	216.67	213.26	217.76	216.47	213.84	216.3	217.75	220.17	218.97	216.44
204.55	203.57	203.01	198.3	198.99	201.58	198.28	200.94	197.79	201.01	198.38	201.07	200.74	202.11	200.84	199.14	202.18	197.75	201.64	199.42	199.68	202.08	200.1	204.69	200.06	202.54	202.65	200.26	194.82	202.65	202.83	201.74	197.31	197.05	199.26	201.99	198.99	194.03	196	199.9	201.23	206.13	197.27	197.1	201.41	200.67	198.89	202.41	196.68	201.08
221.83	216.18	215.81	218.76	217.66	216.61	219.37	216.9	220.83	211.07	216.77	215.44	217.19	216.72	220.56	220.73	218.66	216.31	214.26	211.3	220.79	218.29	217.67	211.45	214.76	212.25	215.12	217.41	218.33	216.87	218.15	213.24	213.72	214.02	218.09	216.31	216.51	218.94	215.86	216.17	218.1	220.77	218.14	215.09	219.78	217.01	223.26	216.11	214.66	216.85
204.58	205.25	203.37	204.61	202.61	206.13	204.04	199.11	200.48	201.09	203.99	204.21	204.63	204.03	205.57	205.81	202.91	202.33	207.87	206.31	206.13	204.03	199.21	203.37	205.43	201.58	207.72	202.15	202.31	204.8	205.53	204.98	207.28	201.42	206.46	202.73	205.53	203.93	202.38	203.2	205.07	203.35	203.81	204.49	205.53	205.42	202.92	199.12	204.14	204.03
206.52	209.17	210.73	209.6	209.63	213.48	210.78	206.98	207.48	209.11	210.35	207.17	206.9	208.5	203.77	214.44	202.29	208.99	210	211.43	214.68	209.73	203.93	211.04	206.59	207.83	207.11	206.08	208.73	211.25	210.23	210.87	208.17	206.2	209.05	209.65	209.47	212.43	207.53	209.85	211.15	211.98	211.81	208.02	210.86	209.82	208.52	211.06	213.43	208.78
206.33	198.73	202.45	200.87	199.88	203.78	200.55	204.81	201.42	207.96	204.24	207.52	205.01	202.98	203.99	208.61	199.82	207.49	200.37	204.02	208.69	203	205.22	201.51	208.68	201.08	206.38	202.77	208.3	203.56	205.64	202.26	199.82	204.9	203.49	203.2	203.53	199.84	202.85	202.56	207.13	200.47	204.68	205.77	205.36	200.52	204.31	201.12	199.6	208.56
211.08	212.81	211.98	213.21	207.55	214.27	214.63	211.23	211.91	207.09	213.26	210.65	210.23	213.67	214.67	212.02	211.82	209.9	212.1	214.62	210.22	210.65	211.25	213.35	213.85	209.47	209.53	213.02	214.85	215.24	215.89	210.11	212.93	208.18	216.08	213.41	209.73	210.49	214.36	208.62	209.07	209.39	211.67	211.15	206.9	212.32	208.03	212.54	211.84	213.53
218.34	219.52	217.52	217.67	218.39	219.29	216.36	219.93	221.29	211.04	217.96	215.62	213.8	220.04	216.61	215.13	217.11	215	218.81	218.82	213.96	216.86	212.97	219.3	220.05	215.91	217.43	213.57	216.6	216.29	216.12	212.5	216.62	215.07	213.15	218.25	218.12	217.97	216.57	216.93	217.34	217.18	217.86	217.35	219.72	214.38	220.32	217.43	221.24	218.3
212.39	216.55	220.42	216.67	219.7	215.31	219.77	217.91	214.15	219.16	223.58	220.17	215.1	215.18	219.59	214.72	215.43	220.07	218.67	216.31	220.67	218.36	219.39	214.85	218.85	215.88	220.1	214.79	218.3	216.35	215.5	212.08	215.4	220.67	213.74	222.6	221.83	220.67	217.82	214.98	218.16	215.91	217.2	220.75	215.87	215.1	217.99	217.87	221.89	219.02
205.95	210.88	210.56	210.76	210.66	211.07	209.03	208.71	207.4	208.74	210.13	210.26	211.08	206.61	203.67	206.5	208.47	207.32	206.59	209.46	206.02	208.79	206.06	208.36	204.8	205.41	207.41	208.19	202.45	208.77	204.25	208.54	206.46	207.94	210.97	208.13	209.49	206.4	210.48	204.77	206.35	207.45	207.46	208.16	206.58	206.87	206.29	211.47	209.21	209.96
194.82	195.18	195.79	196.08	196.49	195.76	193.69	192.16	194.78	197.65	192.43	193.75	191.53	196.31	197.54	187.97	193.59	190.38	196.11	191.24	195.69	194.55	192.34	191.67	188.28	193.9	192.7	191.82	192.87	193.05	197.27	196.86	190.36	197.55	196.97	194.52	195.64	191.4	197.03	191.51	187.92	192.61	195.45	194.8	195.79	194.34	189.37	196.42	193.42	193.37
213.16	215.3	212.5	210.11	209.79	211.03	211.34	212.06	215.56	216.6	208.44	211.96	212.93	215.46	213.56	214.48	210.04	215.42	217.91	211.08	212.37	213.23	214.43	211.23	210.63	211.66	215.59	212.07	213.04	211.88	210.62	210.11	213.85	214.32	215.77	217.11	212.42	209.09	207.2	215.29	211.53	210.85	210.43	213.33	211.45	215.3	209.54	213.02	209.29	212.55
203.23	209.09	209.03	206.54	206.03	210.7	206.56	207.32	206.95	210.37	208.57	209.6	206.62	211.37	201.09	208.14	207.12	207.81	212.29	209.99	206.54	207.39	207.5	207.13	204.87	209.21	208.68	205.28	205.93	204.71	206.34	205.87	208.86	210.2	211.35	205.04	206.51	209.35	209.69	211.98	207.98	207.62	203.85	207.84	204.99	205.78	208.19	205.3	205.51	202.34
195.76	194.8	201.29	195.39	201.37	196.5	195.83	198.28	200.36	195.18	201.7	197	205.22	198.47	194.96	199.78	197.25	196.01	201.61	198.37	197.69	196.1	197.95	198.22	196.9	193.88	200.15	196.54	198.2	196.26	195.76	196.44	199.79	199.06	196.32	199.72	194.33	199.56	196.51	195.71	195.65	199.03	198.86	196.58	198.77	197.23	201.72	197.77	197.78	200.54
204.88	201.12	203.85	199.8	202.85	204.36	202.11	202.76	201.87	204.13	203.06	206.41	202.19	204.38	201.02	202.97	203.11	205.3	202.1	203.84	204.92	206.44	201.58	204.96	199.92	201.68	202.83	200.25	201.53	201.71	204.25	209.47	205.3	204.84	202.34	201.29	204.19	200.98	201.98	208.97	201.4	202.26	202.57	207.85	205.99	203.37	205.08	203.71	205.61	202.98
202.25	199.1	196.54	199.21	200.74	198.99	200.03	205.63	201.37	196.71	197.66	198.26	199.31	200.93	196.55	198.8	197.39	199.38	199.21	203.95	198.76	199.97	200.23	202.03	198.45	203.6	199.7	199.72	204.65	196.61	198.32	200.8	206.55	199.19	202.88	201.82	200.52	198.07	197.61	200.9	201.87	202.66	202.41	197.13	199.81	200.69	204.39	196.7	200.71	197.16
217.85	218.97	213.19	215.99	215.58	217.18	216.65	218.29	217.96	220.17	218.61	216.86	219.7	217.71	222.36	219.09	217.96	219.96	217.06	212.63	218.75	219.27	216.02	212.3	213.16	217.84	216.38	217.73	216.21	219.44	219.37	214.65	221.22	218.48	213.32	217.8	209.95	222.25	216.25	218.77	223.04	216.15	216.98	218.08	215.24	211.83	215.99	215.84	215.01	218.82
212.42	209.29	215.84	209.26	211.81	213.99	210.88	215.18	214.33	216.71	211.11	216.43	210.24	211.93	210.81	208.77	212.07	216.68	210.62	211.65	213.17	208.22	208.41	205.16	213.16	214.92	209.13	212.03	208.96	212.63	215.34	212.87	213.37	212.37	210.57	209.69	208.79	209.73	211.19	212.69	212.53	208.62	214.1	214.77	213.51	212.95	208.69	205.17	216.84	214.84
204.63	212.36	209.08	206	211.72	204.3	208.22	206.72	210.68	206.56	208.88	210.41	211.23	207.71	207.51	212.25	205.77	212.17	208.99	208.42	209.59	213.55	208.64	210.81	209.06	206.39	207.99	204.33	205.73	208.2	207.56	207.9	211.81	212.94	213.17	208.9	209.92	206.54	207.56	206.27	205.89	209.35	215.83	206.66	209.38	208.99	206.85	209.1	207.18	207.97
208.5	215.46	214.26	211.9	211.74	213.66	213.18	213.05	209.35	211.31	215.18	217.58	211.87	213.04	215.82	213.86	213.11	212.2	211.02	208.55	217.34	210.63	210.18	214.57	214.98	213.89	212.87	210.45	211.98	214.36	213.95	211.23	212.3	214.94	215.37	213.27	208.76	212.74	210.18	215.17	214.5	220.21	215.56	210.14	213.47	217.35	210.5	214.95	216.42	212.68
206.03	199.05	201.98	197.59	201.78	200.16	195.83	201.88	197.96	199.89	199.56	199.98	203.24	206.99	201.96	203.9	195.27	199.34	198.39	202.96	199.23	200.32	199.42	194.28	203.17	205.64	202.69	192.92	204.6	198.79	205.58	200.26	198.61	201.62	202.68	200.7	202.9	204.49	199.2	200.43	201.19	200.76	200.69	200.18	201.88	198.66	200.51	201.81	202.19	198.81
200.99	199.69	199.27	202.11	203.25	197.92	201.81	200.9	198.55	205.88	206.75	203.31	200.97	204.47	200.71	199.92	203.42	202.95	206.48	199.86	202.9	201.79	202.56	204.45	204.91	207.46	204.3	204.35	204.16	202.71	203.33	198.71	204.06	202.46	203.21	199.47	200.17	201.36	202.16	201.25	202.47	200.36	201.32	200.79	203.59	203.29	200.21	205.71	202.2	206.93
206.28	209.04	208.66	205.08	205.34	210.85	208.87	207.08	207.42	209.64	203.58	208.64	205.8	208.45	206.76	212.87	205.12	207.22	208.13	207.96	210.41	207.13	206.43	211.49	206.63	211.67	208.91	210.61	207.53	210.26	206.99	206.83	212.36	204.92	210.02	207.16	207.92	205.22	209.38	211.73	208.03	211.27	207.49	203.9	207.78	207.76	208.49	208.79	210.67	206.07
208.09	211.1	212.72	214.13	211.45	211.88	212.54	215.27	210.86	209.38	212.9	212.35	212.08	211.48	213.43	210.73	207.07	210.29	215.01	213.44	210.83	209.79	211.78	209.67	212.86	215.65	209.72	210.81	211	209.05	211.88	208.83	211.2	217.46	210.04	210.49	214.95	211.33	210.79	212.63	214.73	211.95	212.79	209.02	218.46	206.2	212.86	211.83	211.72	212.3
207.6	196.92	202.78	202.78	203.06	202.14	205.33	202.22	200.31	201.84	205.47	206.5	203.57	200.3	198.19	203.98	202.48	203.88	204.87	202.63	202.16	204.32	198.57	203.44	201.28	206.16	200.02	202.63	199.03	202.49	200.61	202.35	199.02	203.46	206.67	201.58	202.37	201.13	199.22	199.86	202.84	202.53	206.73	199.1	203.5	205.62	198.13	202.28	202.93	209.08
204.8	203.78	201.76	203.85	203.46	202.33	202.89	205.84	200.83	203.04	204.99	207.42	201.21	205.97	208.7	206.84	209.84	206.3	200.88	204.24	205.69	199.98	205.99	206.58	206.6	203.63	201.47	202.73	204.78	201.54	204.2	204.28	199.87	200.73	207.32	206.01	204.3	205.67	201.03	212.28	203.64	206.27	200.54	201.82	201.04	204.23	205.45	201.94	203.44	202.31
215.38	210.86	216.42	210.46	214.19	208.88	210.65	209.17	209.58	215.27	215.74	206.64	210.71	212.34	211.62	213.55	208.44	207.16	212.56	213.36	211.04	212.67	211.85	211.74	210.89	209.31	217.2	211.18	211.35	212.9	210.86	214.02	216.51	204.72	208.67	214.95	214.07	209.62	210.39	209.58	210.36	210.88	211.62	211.63	210.87	210.68	211.21	212.73	213.69	216.41
210.11	209	207.97	206.82	212.87	212.13	207.98	203.49	208.11	213.61	207.94	210.31	211.78	209.37	202.05	209.26	208.4	214.19	208.71	205.87	212.88	206.45	208.4	209.02	207.84	209.06	205.01	208.27	211.97	209.99	207.54	207.75	211.05	207.58	207.65	206.97	204.03	206.12	205.71	204.82	205.99	210.53	207.12	209.08	211.69	209.65	213.71	209.05	212.71	208.63
215.32	217.49	214.49	212.22	218.2	213.36	219.33	217.27	213.24	215.45	214.44	221.06	217.73	214.43	217.31	210.12	214.33	210.53	214.03	213.66	210.65	215.79	210.11	213.01	210.28	213.2	212.67	212.03	215.26	214.88	212.66	213.45	217.53	213.46	217.98	213.74	216.56	212.98	212.5	207.63	211.27	212.52	207.93	212.74	215.58	212.91	214.79	212.95	213.44	218.88
202.92	205.01	206.13	205.26	205.99	202.99	200.31	203.3	207	207.25	203.72	205.92	201.95	200.71	206.81	204.38	201.04	207.6	202.99	208.01	201.68	207.5	201.56	206.52	206.13	213.13	204.28	203.41	203.29	203.25	206.14	204.35	200.44	206.91	209.38	208.76	200.87	206.3	205.9	208.71	205.66	204.71	204.01	204.78	205.58	204.2	205.68	207.58	206.62	204.12
210.73	214	212.41	214.75	212.82	212.84	204.64	212.72	207.57	211.61	211.98	210.18	212.54	212.19	213.27	211.1	210.7	210.69	215.92	212.75	212.66	213.15	212.84	211.14	211.77	214.98	210.75	209.15	210.46	211.67	216.39	211.56	211.49	213.74	209.38	214.35	214.91	211.66	206.74	209.01	210.33	210.74	209	209.83	212.04	212.26	212.9	211.19	213.82	214.42
211.11	210.82	217.7	210.38	208.53	212.85	214.26	207.18	215.49	212.12	207.3	214.13	210.88	209.31	214.19	214.65	211	210.58	208.19	212.07	212.59	213.28	209.62	215.57	209.48	212.75	212.41	217.89	215.51	214.2	208.69	214.87	214.57	214.42	212.13	207.67	212.41	206.7	212.77	212.93	216.37	218.96	211.88	210.93	212.84	210.56	212.51	213.1	212.48	213.79
201.38	204.29	209.43	206.16	206.47	201.3	209.05	208.52	204.89	203.65	202.13	205.33	206.33	203.57	207.73	203.91	206.81	205.99	203.66	207.83	204.66	202.85	206.29	204.94	201.42	205.33	205.98	203.86	202.46	204.94	207.46	206.54	202.66	207.01	197.01	200.49	209.5	205.62	207.21	206.41	203.27	207.83	206.21	204.53	205.6	205.16	204.72	205.36	206.47	202.01
211.57	206.21	209.09	203.27	207.38	204.89	207.54	209.92	210.23	204.34	209.47	208.98	204.34	207.93	211.65	210.83	213.48	206.98	209.54	207.05	208.78	207.15	206.89	208.1	207.04	212.47	205.71	206.23	204.63	204.92	209.1	207.11	207.64	210.92	208.93	205.79	208.82	209.03	203.87	206.99	205.04	207.18	209	206.87	210.47	209.2	203.56	209.08	205.38	202.41
218.32	220.75	215.16	218.8	220.09	213.88	219.01	220.5	222.65	221.06	219.12	216.64	221.4	215.52	215.54	214.64	218.01	215.49	219.49	215.93	217.84	218.55	219.08	218.91	213.73	217.12	223.03	216.98	215.97	218.3	219.49	217.04	216.01	217.2	216.82	217.33	219.66	216.36	218.38	217.72	217.57	220.36	219.18	212.52	214.32	221.98	224.59	217.39	221.23	222.91
193.34	200.17	200.31	202.11	196.93	201.24	202.69	200.52	202.98	199.21	197.52	198.15	204.44	199.85	204	201.55	196.62	198.26	202.75	201.96	198.27	203.46	202.12	200.31	203.29	197.5	201.42	196.21	200.41	199.88	195.7	200.1	197.37	200.66	198.64	201.7	197.71	202.56	202.12	202.06	198.53	193.67	194.79	198.85	201.9	199.08	200.29	204.66	194.12	199.06
210.91	206.08	208.76	207.27	206.91	205.09	210.19	206.66	206.24	213.07	209.11	210.71	205.04	213.89	209.58	208.76	206.89	203.09	208.32	205.23	212.08	206.18	210.46	212.04	206.45	212.27	205.29	207.22	211.9	208.87	209.61	209.49	205.76	210.05	206.87	210.14	207.95	212.06	206.58	210.95	205.05	208.25	207.05	209.86	207.44	209.7	203.09	209.6	205.78	207.47
203.16	206.41	207.65	206.03	202.39	203.78	204.88	207.98	202.97	205.09	207.71	204.7	201.92	202.68	201.09	205.08	201.94	207.41	206.45	203.27	202.38	201.23	204.26	205.21	201.38	200.42	205.17	202.78	204.21	201.98	204.83	205.85	201.75	201.3	204.03	204.1	202.67	205.78	206.13	204.36	207.56	204.57	207.59	205.38	207.82	200.89	203.73	200.3	204.43	202.6
201.9	199.03	200.56	195.16	201.49	200.66	203.64	200.04	206.17	204.12	197.07	203.73	200.33	203.89	204.89	198.41	201.59	200.88	197.64	200.3	201.19	203.27	200.67	200.36	198.57	201.81	202.13	202.83	204.94	198.28	199.72	199.89	203.56	204.09	198.99	203	206.51	200.22	201.1	204.59	204.79	196.79	201.06	198.76	199.53	198.17	203.93	197.58	195.69	204.1
200.84	206.37	202.89	200.03	201.17	203.88	202.34	200.55	204.51	202.08	202.75	204.45	198.48	205.5	208.03	203.73	201.15	205.4	204.24	198.58	206.22	202.94	199.99	200.57	198.77	202.49	199.98	202.41	205.32	204.82	204.88	199.02	203.32	203.98	204.07	202.25	201.42	203.84	202.92	201.38	204.42	208.07	199.14	205.12	199.12	203.64	201.82	203.71	202.77	204.27
202.86	204.49	199.04	200.69	202.43	206.22	201.12	201.18	206.64	205.19	199.34	208.59	204.4	203.52	204.82	206.89	201.83	201.85	205.08	198.94	202.94	203.32	202	202.59	201.82	199.64	199.49	202.1	204.24	198.14	205.18	203.11	206.51	197.18	203.84	205.89	205.23	198.54	205.9	204.43	208.96	202.66	202.95	201.32	204.79	198.71	203.57	206.01	202.4	203.12
207.82	206.1	203.08	206.12	209.15	206.8	210.24	209.27	213.89	209.64	211.82	208.37	210.36	211.72	207.79	209.04	208.36	206.95	209.06	211.53	206.69	207.45	208.83	214.42	208.69	211.73	205.84	205.63	206.5	207.66	210.22	210.17	207.83	208.28	206.95	208.5	210.72	215.16	206.86	210.25	210.73	211.97	206.18	205.99	204.21	211.16	206.13	210.7	206.33	208.55
196.69	190.86	199.37	191.97	194.83	197.83	196.18	193.09	194.27	198.3	194.09	195.37	191.03	195.25	194.03	193.83	194.21	195.97	194.82	194.7	196.23	194.72	193.86	194.93	195.36	195.87	195.39	198.91	197.01	196.75	198.9	196.21	197.62	196.28	191.81	195.9	193.71	196.13	195.67	196.3	196.21	195.33	197.69	195.4	198.19	197.61	195.33	191.72	198.52	196.83
207.31	203.62	211.59	210.99	211.43	205.61	212.16	209.53	203.42	211.18	207.34	213.32	205.21	207.31	210.53	211.33	207.77	206.42	212.07	211.49	205.85	205.29	209.7	210.89	209.04	205.24	201.99	208.39	207.47	209.12	210.07	205.07	207.31	211.45	209.57	210.22	204.57	204.49	204.96	205.64	210.75	207	206.55	207.91	204.72	209.94	209.62	206.63	208.37	206.54
210.88	207.31	216.3	210.83	209.49	216.17	207.97	216.41	211.22	210.98	210.42	210.93	216.96	215.25	211.31	212.39	211.72	214.92	209.55	210.92	216.02	218.28	213.56	216.05	212.84	214.28	212.38	212.79	215.53	213.93	208.91	210.85	217.65	207.85	208.51	212.37	216.72	211.83	214.9	211.7	211.46	211.09	215.4	214.64	215.23	212.45	210.38	212.83	212.94	216.23
207	206.05	213.82	206.48	206.09	207.07	205.74	203.9	204.32	204.63	207.53	206.7	204.72	206.8	207.97	210.57	203.27	209.38	206.89	206.79	202.59	208.85	211.23	206.48	207.31	206.39	215.13	206.7	208.12	212.97	208.89	212.91	209.57	207.27	213.12	205.61	207.07	205.92	206.89	206.42	214.02	209.48	212.88	205.59	210.78	205.22	207.43	210.33	206.36	209.94
200.18	202.55	206.57	198.91	201.57	196.92	195.58	201.85	200.04	198.75	195.81	196.16	202.09	201.2	198.41	205.52	202.85	195.87	200.46	195.36	200.57	197.1	196.99	203.54	195.43	196.82	197.74	201.56	201.34	197.3	198.95	202.81	196.61	198.85	201.27	201.11	200.83	199.81	202.44	198.73	199.29	194.98	197.45	203.69	201.23	201.47	201.94	200.94	199.17	196.68
209.31	205.83	207.59	202.7	202	206.57	205.7	210.92	205.8	206.39	203.01	204.18	206.85	206.3	206.78	207.46	204.66	206.19	205.49	204.39	205.48	204.32	207.65	205.07	202.77	206.94	203.52	207.62	206.01	204.95	204.09	207.77	203.8	207.22	198.41	209.14	206.67	207.39	207.71	211.5	206.05	202.01	203.25	203.01	203.11	206.54	204.7	201.66	207.6	199.7
210.24	208.72	212.79	212.59	214.23	208.65	211.09	210.16	213.55	213.54	213.78	207.49	208.88	216.13	209.89	212.65	208.53	204.65	210.25	211.19	211.57	205.83	212.57	210.35	211.18	211.81	214.59	208.16	214.62	210.78	211.93	209.01	216.03	214.23	209.5	213.63	212.6	209.82	207.71	207.39	213.86	215.86	210.06	216.06	213.52	210.15	206.5	208.72	213.84	212.81
214.73	213.16	221.63	216.01	215.3	215.94	213.35	218.77	222.39	216.87	218.9	218.45	216.13	216.08	217.6	217.82	212.52	215.05	221.62	214.39	216.69	215.46	217.32	219.8	216.53	220.58	221.12	217.28	214	216.2	213.87	214.12	223.41	218.98	218.23	225.01	223.39	221.21	220.59	220.83	220.35	219.81	219.1	216.43	219.12	216.07	217.34	220.35	222.52	218.47
209.89	210.69	209.93	212.63	211.01	200.68	206.72	214.39	210.5	209.04	207.87	211.04	204.99	203.15	210.4	211.54	208.95	213.34	207.41	208.18	207.21	209.3	204.12	206.01	211.97	202.13	207.89	208.88	204.35	210.93	205.67	207.99	208.89	207.34	209.02	207.83	208.77	205.67	209.8	210.28	207.85	207.18	207.57	210.72	209.79	208.51	212.7	202.73	215.72	209.81
202.17	200.14	206.79	206.78	204.98	205.02	205.85	207.17	205.32	206.05	205.17	203.09	201.48	202.17	204.38	206.99	202.87	203.04	209.03	203.69	203.81	204.24	204.42	202.2	205.9	205.13	204.1	204.73	199.7	206.87	206.13	201.82	206.12	204.22	203.5	205.83	204.91	205.08	205.37	202.95	204.11	207.16	209.75	204.63	206.96	205.69	201.83	205.67	202.22	205.62
206.05	204.81	202.2	203.91	204.43	203.25	203.35	202.32	201.77	200.5	202.63	201.12	204.09	201.77	199.4	204.8	199.67	200.36	203.7	198.55	202.99	202.17	205.36	201	202.86	200.36	200.32	202.64	200.18	200.72	198.67	204.01	201.73	204.58	200.65	204.45	201.12	198.55	201.38	204.2	207.55	201.58	202.59	203.22	199.45	198.73	201.26	200.81	202.01	202.7
201.31	200.44	201.1	195.52	196.73	206.91	202.07	201.33	196.06	202.6	197.99	197.28	195.87	200.02	201.82	196.06	199.17	197.38	200.81	199.11	201.23	200.27	200.03	199.61	199.61	197.59	200.34	201.53	204.14	198.26	194.28	201.06	196.2	201.22	198.41	197.74	199.25	201.01	199.87	197.65	197.96	202.37	201.94	199.37	197.13	197.96	200.07	196.37	200.22	203.34
202.97	206.63	211.45	210.91	212.25	207.41	212.33	204.59	208.85	210.56	214.16	208.35	206.41	207.94	208.85	209.85	213.73	209.8	213.37	205.98	207.09	208.81	209.77	212.78	208.54	212.61	205.8	209.5	212.58	209.22	214.09	208.92	206.77	207.95	207.32	207.74	208.9	207.92	210.1	212.71	207.33	211.16	209.64	209.1	210.3	207.11	206.37	210.68	209.65	211.56
206.13	201.09	201.44	200.19	200.69	202.06	203.13	200.75	203.27	205.31	201.74	200.45	201.93	204.8	203.28	200.97	204.15	200.46	203.48	202.91	204.59	200.34	200.32	203.19	202.45	198.38	202.15	204.07	202.66	205.38	205.42	202.58	204.35	202.95	202.94	199.28	202.42	201.46	202.05	200.05	197.84	202.49	200.96	203.73	205.57	200.73	209.05	199.29	200.6	202.39
208.78	207.26	211.23	206.95	210.28	206.33	212.16	206.86	212.83	214.05	207.43	208.93	208.58	208.09	206.25	209.34	211.28	210.74	209.66	209.27	204.12	211.67	210.79	209.04	208.16	209.05	208.27	207.72	210.54	212.91	209.98	210.72	210.13	210.16	205.63	202.82	211.42	209.21	208.46	211.92	207.23	206.27	212.14	210.87	208.29	209.52	207.66	207.26	207.72	205.65
213.54	208.48	218.5	211.69	212.04	213.71	213.9	211.33	215.47	208.25	210.86	208.65	207.45	213.23	212.9	212.07	208.46	210.94	209.5	211.79	213.78	207.1	215.41	210.23	210.18	212.77	211.01	213.95	213.16	213.77	217.73	205.47	215.24	215.63	211.9	211.07	213.01	208.4	210.29	212.06	210.22	210.46	209.14	215.38	216.21	208.37	208.09	210.91	213.4	215.27
207.8	207.91	210.2	206.01	203.07	206.67	212.88	206.98	206.44	209.67	208.07	204.33	207.14	213.14	208.61	210.81	209.93	210.16	211.3	209.57	210.62	209.15	205.13	204.62	207.06	206.05	209.13	205.37	206.07	207.43	206.23	209.44	212.04	207.98	210.81	208.03	209.73	210.94	207.55	203.35	213.59	208.6	207.67	207.41	209.11	208.97	207.19	211.32	209.81	204.46
196.64	197.74	192.64	198.33	196.51	201.2	200.17	198.49	195.68	197.58	202.5	198.54	199.26	203.43	195.51	198.16	196.79	198.43	199.96	201.31	200.29	202.09	199.51	195.62	199.93	195.48	200.35	198.32	194.77	198.62	198.36	195.16	199.94	198.06	197.01	201.68	193.18	201.53	198.37	199.48	195.07	198.98	197.52	196.4	200.86	195.52	198.33	197.45	196.95	194.39
203.24	203.27	208.4	211.87	207.47	206.67	207.98	203.97	210.69	208.83	208.91	213.71	207.19	207.26	208.9	207.61	208.97	210.1	206.39	204.91	203.14	208.56	202.97	210.02	208.53	204.62	204.62	208.43	203.91	206.98	211.05	209.91	209.69	208.42	207.07	208.49	207.02	210.63	204.67	208.2	205.97	207.03	204.86	204.78	206.41	208.04	203.35	206.62	212.66	207.91
209.79	213.19	206.72	208.15	207.99	210.64	203.26	207.98	207.62	208.69	208.84	209.84	208.69	206.83	210.31	210.65	206.44	210.22	204.29	207.52	204.88	208.83	209.25	205.25	205.34	210.68	207.51	205.51	210.39	209.53	207.02	209.86	208.02	213.44	208.5	215.78	210.39	205.7	207.12	207.36	209.23	210.29	210.6	210.04	209.9	212.41	208.12	204.28	207.37	209.19
221.4	216.85	222	219.25	215.53	212.82	219.27	215.8	215.42	215.84	217.47	218.77	216.01	218.34	216.34	219.97	217.57	218.61	220.14	216.47	223.39	213.61	212.36	216	213.73	219.42	217.27	218.43	218.07	218.06	215.62	219.12	218.02	214.8	219.8	217.15	214.14	221.48	218.91	213.91	218.47	216.75	222.26	218.95	215.66	213.62	215.4	216.21	218.12	216.25
198.44	200.24	199.3	198.85	198.82	198.8	202.76	199.37	203.08	199.66	198.67	199.03	202.04	200.84	199.51	197.81	202.35	200.85	197.2	203.83	200.32	205	199.18	200.06	201.05	197.21	195.65	196.98	200.83	197.33	199.82	198.6	199.94	199.42	199.19	203.3	198.9	199.65	199.89	196.37	201.62	200.88	198.33	199.96	202.65	200.86	203.04	200.05	199.71	200.3
206.1	203.52	202.37	208.07	202.03	205.26	201.93	205.02	204.58	203.93	204.48	201.75	202.44	200.13	206.73	204.07	204.09	206.2	207.63	204.79	204.71	203.14	208.04	205.49	201.33	204.57	203.45	205.52	202.56	201.68	201.34	204.98	204.16	200.65	202.28	203.87	204.94	203.75	206.25	205.69	206.8	204.74	201.18	205.01	203.19	203.9	210.93	207.65	204.5	202.72
215.26	214.83	207.4	210.07	213.4	212.75	216.52	212.75	215.94	213.36	215.12	213.22	215.16	212.06	212.47	216.44	210.12	211.39	218.31	209.61	212.66	215.86	209.69	212.76	208.57	211.76	205.61	215.57	209.28	210.07	213.46	214.67	211.59	212.59	211.05	211.53	210.03	212.53	211.88	215.16	211.59	213.2	210.83	216.83	215.82	211.36	216.97	215.05	214.97	215.98
214.4	212.98	211.29	214.09	215.11	207.8	217.03	213.55	215.29	214.05	218.17	218.2	213.69	216.82	211.19	209.9	215.86	216.16	211.65	212.23	211.26	215.07	213	216.74	213.03	208.26	212.27	215.18	218.43	212.37	215.44	214.27	217.59	215.17	216.22	216.18	219.47	217.95	211.54	213.07	213.07	216.29	210.88	210.7	213.04	212.78	212.87	212.54	213.82	214.48
211.11	209.63	213.28	211.07	211.51	213.59	214.63	215.74	207.72	209.5	210.25	212.76	215.86	210.2	211.4	213.16	213.61	211.11	213.56	214.09	214.58	215.12	208.54	210.52	213.62	210.29	212.38	208.57	214.62	211.19	214.5	211.93	210.7	214.14	209.14	213.79	211.91	212.41	214.14	215.05	215.05	214.61	213.07	213.32	207.58	212.28	212.85	216.65	213.76	210.44
221.38	215.25	213.8	219.92	219.32	221.73	217.36	218.13	219.66	218.16	222.68	219.78	223.21	220.68	218.76	218.9	219.76	215.64	216.36	219.3	220.58	220.05	216.98	216.91	218.45	216.73	222.21	216.33	214.67	220.93	215.77	217.45	220.19	215.84	219.97	219.05	218.04	215.66	217.78	215.89	217.12	218.83	218.97	218.73	218.77	220.75	222.35	218.8	221.75	219.16
217.07	218.92	214.59	218.51	219.66	223.58	220.05	214.41	218.76	216.58	222.42	215.53	218.94	216.7	218.96	222.3	220.98	221.1	218.84	214.31	217.13	217.46	213.16	218.43	219.49	218.53	213.92	217.96	219.04	218.76	214.96	214.8	213.25	221	218.48	216.65	217.39	216.3	220.05	213.25	217.54	212.05	219.45	215.61	221.36	218.74	220.32	214.52	219.08	218.62
206.62	207.75	205.95	202.71	214.46	208.66	209.43	203.55	207.61	210.31	207.59	206.4	208.97	210.63	211.12	204.13	206.77	207.74	207.27	207.63	209.62	207.57	212.58	206	208.31	203.83	207.8	210.26	208.62	205.91	206.89	200.77	205.37	208.23	209.56	207.24	203.15	209.17	210.08	209.39	209.18	209.52	209.9	211.31	206.76	209.36	209.38	203.97	210.07	208.61
204.16	205.92	205.21	200.89	200.97	204.69	203.87	206.81	198.7	203.98	206.32	205.2	196.58	206.34	202.85	205.67	201.76	201.83	202.1	201.69	204.43	204.74	206.38	204.59	204.31	203.85	206.11	204.64	206.07	201.88	205.97	204.34	203.19	203.89	204.83	202.17	203.3	205.17	207.83	204.98	202.95	206.5	203.96	202.56	207.66	208.14	206.47	203.06	202.31	200.01
218.83	217	222.67	214.43	215.79	216.66	215.21	214.29	216.17	215.59	214.56	220.68	211.52	217.46	223.32	218.21	218.84	219.03	216.47	217.93	213.07	213.68	220.79	216.02	216.63	221.28	215.19	212.25	222.53	221.19	216.36	215.25	218.95	223.64	216.65	217.37	217.79	220.14	218.03	219.99	217.44	220.09	217.24	217.64	216.68	221.63	220.14	216.54	219.94	219.55
201.41	208.83	202.21	204.48	207.2	205.34	202.85	203.19	208.27	207.1	206.1	203.73	202.7	205.45	205.48	201.6	204.42	204.52	204.03	206.65	203.53	200.46	202.92	202.58	202.05	203.69	203.77	207.14	201.91	203.07	205.2	205.49	206.8	204.44	200.76	202.67	198.97	203.65	205	200.24	203.75	205.65	202.98	197.24	206.06	201.21	203.56	206.18	199.56	203.93
213.58	213.39	213.27	209.61	211.04	209.34	210.07	209.8	211.95	212.11	211.99	211.43	211.17	213.69	213.87	214.99	212.55	212.92	208.56	205.69	211.59	208.07	208.62	214.57	210.02	209.22	216.04	209.23	211.87	214.61	213.33	212.2	209.19	208.95	210.19	210.6	210.44	212	210.82	209.99	213.64	213.46	211.89	211.37	213.49	212.94	213.2	208.59	212.31	215.22
198.31	197.38	202.52	201.55	198.25	193.69	200.67	201.68	196.6	201.3	197.53	198.22	196.83	201.6	199.67	199.38	201.99	199.88	199.65	199.19	196.47	195.02	198.04	202.27	197.58	198.16	200.99	199.58	199.74	198.77	206.14	202.73	195.38	203.65	203.27	197.91	203.57	202.67	200.21	198.38	200.97	202.29	200.91	197.47	199.75	199.55	197.21	199.67	197.81	208.14
209.86	207.98	211.19	210.68	207.95	207.88	210.69	206.96	204.5	209.28	205.69	208.58	211.68	206.87	210.16	209.49	211.16	211.73	203.54	208.78	203.7	211.22	206.22	208.31	209.07	212.21	211.03	209.67	209.66	207.56	211.13	209.68	208.54	211.41	212	208.25	213.03	211.13	206.68	210.82	208.78	210.54	210.3	213.92	209.56	211.01	207.69	204.77	206.92	210.3
208.64	206.81	211.5	210.08	206.22	207.91	211.46	208.79	206.38	208.5	206.7	206.05	213.22	206.88	210.03	210.71	213.89	210.35	212.66	209.47	208.66	204.43	207.4	212.08	210.26	208.43	209.02	208.91	217.58	205.55	210.18	206.67	207.63	205.43	208.8	210.18	209.37	209.91	205.06	209.25	206.55	211.41	207.65	205.42	207.83	207.46	202.23	208.72	205.91	210.2
217.37	214.69	218.69	215.19	212.26	215.3	215.84	216.08	218.26	215.76	215.09	215.54	216.73	213.53	217.22	216.76	219.15	220.7	214.68	216.85	217.58	213.84	220.9	215.16	212.55	215.47	217.16	216.63	220.43	216.83	217.56	216.66	215.45	218.02	219.47	218.37	217.9	218.39	219.01	217.62	217.69	218.75	217.27	212.46	215.35	215.92	219	213.25	218.05	217.08
204.87	211.45	212.99	208.79	211.6	209.14	205.7	210.33	211.22	212.77	206.03	208.7	208.07	210.77	210.74	209.4	211.54	209.33	211.52	206.96	208.9	208.19	210.7	208.25	208.57	211.3	207.89	209.48	210.98	207.02	209.25	208.97	209.23	208.6	208.84	207.6	208.28	214.48	209.32	206.4	208.03	209.45	209.41	207.92	211.36	210.47	208.06	216.35	212.72	210.26
208.56	198.77	201.89	202.16	200.58	202.47	205.55	206.39	201.44	203.31	208.96	206.24	207.26	206.15	208.07	206.27	205.99	206.47	201.04	206.74	205.28	201.14	200.9	202.39	202.97	202.37	204.08	206.91	203.17	198.11	202.66	205.3	204.1	206.76	207.92	204.69	204.92	200.01	205.52	206.85	205.11	206.8	207.17	206.37	204.92	205.44	203.4	205.52	206.67	205.63
213.07	213.94	214.46	215.91	206.97	211.65	211.74	218.78	212.73	216.05	213.1	211.65	210.22	216.66	208.83	212.43	211.99	214.68	213.9	211.65	209.39	206.48	212.56	212.63	206.88	212.17	213.37	211.33	209.97	213.77	215.24	212.44	209.99	209.66	212.53	213.69	207.53	207.25	210.08	209.41	212.79	210.43	213.32	206.19	211.5	212.19	212.98	211.69	210.99	210.01
193.85	191.96	191.67	196.93	187.61	191.36	193.1	193.28	195.21	198.65	194.36	195.38	195.85	196.06	194.25	191.35	195.42	189.23	196.7	194.37	195.77	194.9	194.67	191.96	194.31	193.82	192.73	193.93	194.4	190.75	196.55	199.96	197.01	190.7	199.54	193.54	195.68	191.13	193.62	192.63	189.07	189.08	191.75	195.9	194.23	194.12	199.58	194.1	194.76	192.39
197.91	202.9	198.32	199.23	200.78	195.92	196.54	199.02	194.49	196.89	192.18	197.17	200.81	200.74	199.86	199.73	196.35	199.56	197.57	198.71	198.71	196.15	195.74	201.91	196.84	199.35	200.81	200.87	199.53	200.41	196	201.27	202.78	198.43	197.66	199.29	198.71	196.94	200.75	203.63	196.32	203.06	198.34	201.45	198.79	198.69	199.35	200.11	202.31	199.22
200.3	195.62	197.23	201.93	204.51	198.84	196.81	200.66	203.9	200.77	197.28	205.6	192.67	198.81	201.63	198.44	203.94	201.5	198.94	206.9	198.82	199.47	200.42	200.02	199.58	200.07	201.06	198.03	200.35	200.75	198.91	199.12	199.98	199.32	202.73	202.51	199.84	195.34	199.77	201.41	199.7	199.98	200.28	200.09	195.36	198.19	197.35	204.73	197.22	198.81
205.14	205.03	202.86	202.82	199.54	202.33	205.74	203.28	206.75	205.97	201.74	211.14	199.38	202.75	207.14	197.57	203.61	204.35	202.32	204.16	204.33	205.82	201.75	202.9	203.22	204.96	199.23	203.23	201.5	207.04	205.19	198.64	205.44	205.45	201.81	201	204.4	200.4	203.39	203.21	206.06	202.96	204.5	206.32	204.78	205.86	200.81	205.14	199.16	200.6
209.61	199.59	198.66	199.12	210.03	204.85	204.72	201.79	201.32	198.88	200.94	203.38	198.1	207.34	201.43	205.88	206.07	206.23	203.14	209.75	205.71	202.31	205.51	203.94	202.65	207.28	209.92	203.54	201.03	203.15	205.07	199.5	199.25	205.37	202.5	209.42	203.9	206.68	202.91	203.29	208.17	207.99	208.87	200.3	206.8	203.55	201.2	202.43	203.94	203.57
215.64	213.21	208.74	214.89	215.36	213.14	216.73	211.07	215.33	210.92	208.13	212.06	209.58	210.66	214.57	209.33	211.62	212.74	216.15	212.08	213.78	214.58	210.2	213.02	212.13	211.2	206.79	214.06	214.44	210.93	212.88	216.53	210.34	214.18	212.64	210.96	213.81	216.7	214.47	214.35	211.88	215.27	211.29	210.01	209.94	209.51	211.03	212.4	211.71	213.74
205.42	210.5	209.01	214.04	205.56	210.94	212.36	209.93	205.64	212.8	205.71	207.68	205.87	209.63	210.09	210.38	210.89	207.43	206.92	205.78	211.28	208.21	209.76	208.37	208.7	212.11	209.34	208.58	208.47	210.65	209.66	210.25	208.02	206.49	206.21	210.36	206.66	207.33	213.34	211.03	210.78	210.89	205.67	203.39	208.25	204.79	210.71	205.88	205.13	207.12
208.2	208.7	212.69	208.51	211.9	205.81	209	209.14	209.33	205.43	209.4	210.26	209.39	206.57	211.62	210.62	208.08	216.3	207.63	207.93	209.87	209.59	207.86	213.17	209.16	210	207.55	209.24	210.62	210.38	214.33	209.13	208.42	207.85	208.34	209.58	207.06	210.52	207.19	207.04	211.21	208.57	210.61	208.65	204.46	207.27	206.8	208.72	202.4	213.21
203.73	200.77	204.02	203.36	200.85	203.24	203.87	209.15	202.41	203.65	204.45	200.73	202.19	200.23	205.19	201.86	201.29	200.86	207.16	207.19	206.82	203.63	200.81	204.2	199.75	207.08	201.93	204.67	206.08	200.19	202.93	206.66	202.92	204.05	199.71	203.01	203.05	207.2	206.21	204.22	200.99	208.77	203.83	202.1	207.75	205.51	205.48	204	203.04	201.13
196.02	199.19	200.95	202.64	201.35	200.42	199.65	203.62	197.6	198.88	198.02	200.12	201.54	205.37	200.24	200.15	206.54	197.62	200.81	204.16	198.15	202.31	199.15	203.65	202.22	200.02	195.07	198.58	198.93	204.04	193.56	199.64	200.1	196.93	204.28	202.18	202.06	197.2	200.37	197.95	207.3	201.03	198.66	199.78	200.87	198.63	200.13	202.6	198.69	203.79
217.98	216.42	218.02	217.74	212.21	219.97	216.66	215.67	216.69	215.89	220.32	219.27	213.86	215.95	217.92	219.73	217.9	216.53	218.92	215.96	213.43	217.74	218.78	214.42	216.15	217.38	219.96	218.81	216.51	220.73	213.18	219.62	215.68	220.76	216.91	221.27	225.13	218.17	213.23	218.06	217.57	219.06	215.02	212.32	218.52	219.98	217.71	219.84	218.65	214.71
213.82	207.42	209.38	213.31	213.02	208.87	209.9	208.12	216.11	212.81	211.79	208.58	210.8	211.29	209.47	214.44	204.71	209.07	204.11	214.28	205.13	205.32	209.15	212.35	211.92	209.53	210.74	208.32	210.6	207.89	206.46	211.38	208.54	210.56	209.38	214.3	209.95	205.59	214.54	208.71	213.71	209.24	208.21	210.48	210.8	214.22	206.92	203.08	207.05	211.54
207.93	203.52	209.53	207.41	205.09	205.22	211.31	207.92	207.79	212.08	204.9	209.92	208.55	207.19	206.93	207.24	204.7	210.74	207.86	212.97	214.51	206.93	213.06	206.78	211.03	209.96	207.62	209.1	206.87	204.84	199.31	210.2	205.83	208.84	208.99	209.7	208.01	208.47	209.43	212.39	208.44	209.69	209.13	205.14	206.71	207.46	206.89	207.29	208.17	211.01
205.15	210.5	207.13	209.42	208.99	208.24	209.41	209.48	209.24	209.44	205.43	206.3	210.64	210.97	209.58	208.51	205.92	205.41	205.87	205.91	207.43	205.44	211.79	205.82	207.26	209.75	205.21	214.53	208.96	206.64	213.36	212.31	208.63	208.12	209.02	209.69	204.78	212.5	208.66	205.47	210.27	209.27	211.41	215.22	212.68	213.73	207.2	209.3	209.7	209.88
205.59	208.61	205.39	212.27	208.32	206.53	208.95	202.83	206.58	211.96	212.5	204.53	211.69	206.37	206.63	207.21	209.47	204.71	207.4	205.97	208.31	211.17	210.22	205.26	210.62	210.87	209.31	215.02	214.18	208.36	206.99	211.67	201.63	204.14	206.4	205.47	206.98	208.58	209.22	208.4	209.91	211.86	207.36	208.87	204.25	204.99	206.86	210.68	205.45	208.27
214.68	210.46	210.12	211.74	212.42	209.4	211.69	213.01	216.3	210.85	217.06	214.51	210.85	211.17	217.79	211.85	214.22	209.77	213.35	212.68	214.24	206.78	210.05	214.81	209.05	212.93	212.02	206	208.29	209.51	211.54	214.67	215.5	216.57	214.08	214.42	213.68	215.15	215.74	207.2	214.72	211.62	209.57	212.11	212.52	214.3	212.57	212.87	212.69	214.46
208.97	208.71	210.74	209.8	213.89	207.62	208.97	209.99	210.47	204.96	208.98	207.23	210.14	212.98	210.27	211.47	206.87	209.85	205.88	205.21	209.49	214.42	208.67	208.38	210.3	203.68	205.11	209.81	211.19	209.63	205.32	206.8	208.17	209.45	207.21	204.22	206.93	209.04	206.49	206.58	207	206.32	208.21	206.32	207.44	212.78	205.31	204.77	205.24	205.09
216.72	212.12	216.7	209.4	211.11	210.58	212.48	210.88	211.14	211.79	213.91	211.24	208.79	209.37	210.07	208.76	209.25	209.68	209.16	208.83	213.23	211.92	211.16	213.37	211.64	211.61	210.65	206.94	212.24	210.69	210.08	211.8	214.16	210.91	212.03	214.76	215.29	210.25	211.8	212.13	209.92	209.94	210.12	214.93	211.63	211.48	210.06	213.05	211.37	213.94
209.51	210.1	208.22	206.6	207.08	212.04	210.48	208.12	212.8	209.19	206.22	209.96	207.58	207.72	207.67	206.29	210.56	209.85	206.38	205.46	208.46	207.14	212.17	213.31	211.34	203.4	211.14	212.46	208.26	209.18	208.32	208.26	208.37	209.99	209.58	213.22	210.94	209.25	211.41	207.07	208.11	208.03	211.06	207.07	207.97	210.75	206.85	211.12	211.53	209.28
201.7	205.38	203.78	202.24	200.75	202.02	204.89	199.45	203.76	200.12	200.84	203.01	202.48	203.53	200.72	203.82	200.87	204.21	199.84	200.55	204.34	199.65	203.69	201.14	198.5	204.59	201.76	202.39	202.56	199.36	202.86	198.67	198.88	206.32	202.14	202.44	202.69	203.88	200.49	201.46	206.09	199.53	203.22	201.09	202.9	203.74	203.73	203.85	203.96	203.45
203.03	204.8	200.37	199.21	200.53	203.8	203.9	207.64	205.75	200.93	204.83	200.33	205.02	201.84	205.47	206.29	205.94	209.68	199.45	204.54	202.61	204.69	206.19	199.51	205.84	200.21	201.35	202.11	209.96	201.91	207.3	206.03	203.38	202.14	199.25	203.37	200.74	206.72	203.37	205.81	204.05	203.71	203.36	202.89	199.97	202.3	201.17	203.62	206.21	200.92
209.51	213.14	206.59	214.61	208.92	210.68	206.98	206.91	205.48	208.07	204.68	209.1	207.89	205.48	203.27	208.36	211.15	208.98	209.28	209.04	203.67	211.65	205.59	208.98	210.95	211.23	203.57	202.94	208.96	209.13	211.3	209.31	210.34	210.87	209.93	209.73	208.79	202.16	208.49	211.04	208.98	205.79	212.79	205.91	200.38	207.15	204.5	208.74	207.91	208.08
203.36	203.78	203.59	204.38	210.98	206.71	199.46	199.7	203.06	203.13	207.5	206.86	199.64	207.3	206.28	205.09	207.09	206.59	203.4	202.03	202.25	203.06	205.54	200.67	203.08	206.45	203.93	204.11	205.38	198.81	205.49	203.51	205.76	202.39	204.09	206.74	204.99	202.66	203.6	203.11	207.38	204.08	209.9	205.37	200.84	203.41	203.76	200.97	206.01	206.94
211.15	213.17	211.29	215.24	210.57	207.94	212.61	212.36	211.62	209.95	212.86	207.82	212.67	214.44	210.04	211.31	213.76	210.14	213.96	213.52	213.41	209.77	210.67	214.44	213.63	212.77	213.12	211.93	213.8	212.31	209.33	213.23	209.89	213.33	212.48	211.86	211.5	210.91	216.37	206.56	214.73	212.4	208.03	216.84	213.7	207.88	206.08	209.71	207.5	215.4
199.49	201.89	198.92	195.05	199	199.32	199.24	200.66	198.3	198.85	200.45	201.61	199.56	201.95	198.12	194.6	196.54	203.19	197.36	197	198.82	198.15	200.06	193.85	197.43	194.65	197.61	201.13	200.65	199.36	203.02	197.33	198.85	193.12	194.05	202.62	198.35	199.67	196.23	200.42	199.39	203.05	201.17	202.28	201.04	196.84	201.85	198.14	198.13	198.45
205.59	210.03	210.14	206.46	210.82	210.73	205.34	204.76	209.79	208.25	208.03	211	206.5	208.75	207.68	207.8	212.36	209.13	206.51	209.7	213.37	208.5	203.1	208.47	208.02	208.5	205.24	206.2	209.61	205.51	204.64	206.2	205.45	205.88	210.69	207.15	207.86	207.65	204.5	207.06	207.79	203.96	205.25	207.42	210.31	215.23	206.74	206.51	206.85	209.58
202.03	202.61	206.32	203.27	204.41	201.68	202.01	203.39	205.02	202.38	198.49	201.86	202.84	202.34	202.43	200.61	200.17	204.54	199.19	204.97	201.11	205.35	202.22	206.84	196.04	203.93	199.62	202.16	201.14	203.91	200.56	200.96	202	201.7	205.38	204.93	202.92	197.9	206.02	204.51	200.93	204.25	203.23	196.71	201.74	197.72	207.33	204.32	201.15	204.03
217.79	220.88	219.9	218.59	217.08	217.52	216.52	219.41	214.6	216.45	213.85	220.14	217.28	218.91	216.19	212.65	214.91	214.89	215.65	218.29	216.51	219.64	216.87	218.1	215.61	220.97	216.8	217.9	212.49	217.3	216.52	214.98	216.49	223.79	219.76	214.41	217.04	217.34	219.55	215.13	218.61	217.04	217.42	218.25	215.56	213.79	211.39	219.32	213.1	220.01
206.76	212.46	211.31	211.32	209.71	211.11	213.63	212.39	211.91	209.69	211.36	215.3	212.95	209.17	208.78	211.22	207.04	212.04	212.02	212.83	209.66	208.3	209.76	207.7	211.78	209.55	211.82	212.79	211.5	209.14	210.12	209.26	202.88	211.51	213.68	208.54	209.22	210.98	210.93	207.22	214.02	217.46	212.28	209.3	209.05	210.55	209.72	209.43	215.27	211.44
210	206.97	214.05	208.18	210.46	206.17	209.07	209.74	205.73	211.78	211.8	210.51	211.66	207.08	205.75	203.95	209.03	208.58	211.29	210.02	207.34	207.76	209.05	214.67	205.29	211.88	208.98	209.91	206.87	205.38	208.04	202.33	210.18	211.42	209.05	209.07	203.42	211.01	202.23	211.07	206.28	213.7	210.61	207.89	213.5	205.63	210.97	205.96	207.09	205.86
205.07	202.76	206.62	202.87	209.26	210.9	207.19	209.65	208.39	209.67	204.82	214.44	206.49	206.48	206.42	209.06	210.37	205.07	207.53	206.91	210.22	203.89	209.77	210.81	208.87	207.77	207.71	204.6	210.61	210.05	205.76	206.44	208.44	203.36	203.16	213.12	206.35	208.87	206.37	215.44	202.64	204.39	208.21	209.21	205.93	205.96	202.36	210.17	208.06	207.26
205.41	198.21	200.1	204.48	204.75	203.85	205.97	204.77	207.17	202.78	204.41	205.85	208.44	203.79	202.81	205.16	202.08	201.42	204.97	202.39	204.76	202.51	200.1	203.45	203.35	202.44	199.61	202.23	204.14	204.26	200.89	202.16	199.57	202.45	201.85	203	205.52	204.61	204.9	202.08	202.54	207.11	202.97	203.01	207.09	201.51	200.03	200.33	202.55	207.78
208.33	208.13	203.89	207.01	206.58	200.27	203.16	208.74	199.05	202.94	202.08	206.44	203.91	206.49	207.74	203.73	207.1	209.1	197.44	204.3	201.59	205.18	208.02	205.14	202.75	202.39	206.84	201.1	205.7	204.31	205.12	203.89	204.7	200.68	204.64	207.98	199.04	202.44	201.89	202.76	204.09	202.83	204.19	207.59	200.67	204.44	209.4	203.9	206.34	200.47
218.55	217.38	215.85	215.42	217.21	213.46	215.76	215.73	218.85	214.1	215.31	215.81	218.34	217.74	218.18	219.54	216.8	217.96	213.94	217.24	217.67	220.38	216.44	218.99	218.73	217.52	217.07	216.56	215.89	220.22	217.14	221.43	214.82	216.54	214.36	218.83	214.68	215.57	218.32	219.33	216.4	224.06	220.04	212.72	217.89	215.81	217.52	219.04	215.83	220.98
208.38	208.22	206.83	206.09	207.88	208.3	209.58	207.34	210.52	206.32	212.88	207.44	207.82	210.1	211.3	207.55	209.14	208.71	209.14	211.23	207.26	208.77	209.32	210.92	210.64	210.32	211.15	208.84	207.76	207.28	209.36	199.72	202.23	210.57	208.58	209.6	205.81	208.06	211.27	210.93	208.6	208.6	210.52	207.5	206.47	209.33	207.31	211.76	211.52	209.21
212.09	212.96	208.71	204.29	216.7	211.48	204.12	208.72	213.67	208.76	209.89	208.9	209.91	206.28	204.59	206.95	206.71	203.49	212.35	205.42	209.59	207.62	210.33	209.66	209.18	206.4	206.25	208.75	205.35	206.93	209.07	209.72	207.65	203.4	208.22	207.48	208.88	212.42	206.92	206.87	204.69	205.31	206.91	208.24	210.05	204.69	209.78	205.68	210.71	205.55
203.54	208.21	201.54	204.97	203.35	204.45	200.32	205.52	201.95	204.12	196.61	206.9	204.14	202.98	206.05	207.3	205.14	204.5	205.44	205.2	204.58	202.86	206	202.06	203.02	203.69	202.99	202.11	204.78	202.61	205.94	202.54	205.56	202.5	205.91	202.21	201.64	203.63	204.83	205.43	203.22	200.71	207.16	209.04	203.71	202.36	206.65	202.34	203.9	201.95
204.4	204.67	201.9	202.98	205.7	205.16	201.7	204.47	201.58	203.17	203.47	205.78	203.6	202.72	201.8	204.36	205.34	202.79	204.06	201.1	201.33	202.32	204.09	202.07	205.29	205.88	199.85	203.64	205.49	204	201.24	203.08	201.84	202.17	201.57	203.26	199.81	200.62	198.63	201.82	201.76	200.28	202.55	203.84	207.15	201.71	205.49	204.04	200.97	201.67
206.6	211.63	204.03	206.42	205.35	208.53	211.5	206.71	208.96	209.42	206.45	203.71	206.01	206.59	207.33	208.51	208.32	211.19	206.3	209.69	211.19	209.52	208.77	206.36	205.56	206.68	207.53	208.03	209.27	204.94	210.67	206.82	206.9	207.51	207.86	206.32	205.46	207.2	210.73	205.85	210.33	208.2	207.68	205.14	209.83	205.25	211.09	212.7	208.82	208.39
206.92	202.71	201.07	201.01	207.67	206.56	205.01	202.9	203.32	202.7	207.13	201.4	200.95	207.05	203.27	201.76	205.47	203.36	204.52	205	209.09	199.15	206.44	205.76	208.49	204.06	201.35	203.53	200.09	205.66	205.62	208.02	202.99	203.55	211.39	206.45	204.11	203.74	204	199.58	204.68	203.19	206.43	203.55	204.05	204.64	207.1	202.5	205.19	203.74
203.39	203.79	203.09	201.99	203.38	203.06	202.11	200.57	202.13	208.67	201.64	200.69	201.8	203.05	202.3	203	205.35	195.63	203.16	204.41	200.01	207.82	202.82	203.9	199.64	203.22	201.58	203.25	204.43	202.19	195	203.64	202.75	200.99	201.7	207.65	204.97	207.56	203.46	204.56	200.2	202.83	203.71	197.76	203.54	201.23	200.94	199.49	203.86	205.38
204.55	210.5	213.1	205.62	208.55	210.31	209.55	203.18	208.65	212.36	209.18	203.34	214.17	207.96	211.39	209.26	210.26	208.45	210.4	209.06	211.56	208.45	205.82	208.97	215.13	209.18	209.32	208.38	207.81	204.93	206.93	208.61	208.44	205.19	207.93	213.44	203.83	207.97	206.09	210.46	209.36	208.07	210.18	208.88	210.87	212.28	210.24	208.32	206.97	209.1
201.31	203.55	197.81	200.68	200.13	199.12	199.02	198.44	195.62	198.13	201.58	195.78	199.8	204.17	197.31	202.29	202.15	198.66	205.47	200.76	197.41	202.09	201.5	197.18	198.63	199.26	199.14	200.78	197.87	193.91	198.99	201.58	199.33	201.99	196.93	202.88	203.58	197.84	198.85	202.18	201.71	201.83	199.25	198.36	196.59	201.94	199.94	194.01	198.1	198.3
199.86	197.24	198.68	205.3	197.65	196.59	196.98	198.72	194.11	196.01	197.62	203.21	197.49	199.71	199.98	199.57	202.72	200.71	196.42	204.19	198.66	195.96	198.75	198.53	202.18	199.24	200.56	200.15	198.96	200.02	198.36	201.21	197.78	201.18	199.79	199.85	197.72	198.58	196.83	200.09	198.24	199.09	195.62	200.7	204.45	198.27	194.73	200.48	203.67	201.89
208.02	207.51	213.17	205.88	207.22	202.19	207.68	205.55	211.11	213.13	205.86	209.84	203.45	207.94	212.34	208.07	211.4	208.39	208.92	212.24	209.39	207.81	206.22	205.45	212.47	206.91	209.05	208.79	209.96	207.95	205.09	209.56	208.13	204.26	205.73	208.29	210.91	210.58	205.26	210.32	212.21	212.11	208.3	211.51	209.1	203.82	209.89	201.94	207.36	208.44
208.78	209.31	206.59	209.43	206.45	209.29	211.22	205.75	211.49	209.27	207.89	207.96	208.56	207.94	212.24	211.43	208.6	214.35	207.98	211.67	207.35	212.72	212.87	209.64	210.87	210.87	213.27	211.44	210.11	213.59	210.11	210.41	207.35	203.93	207.13	209.64	207.82	209.55	212.09	211.42	210.34	205.65	209.23	209.09	212.37	207.71	211.5	209.63	209.04	206.77
209.84	206.33	206.59	208.43	211.31	202.49	207.14	210.38	207.72	207.96	209.75	212.21	210.44	208.32	210.51	206.32	212.43	209.56	208.81	205.81	203.13	210.68	209.72	206.97	211.87	211	207.64	205.56	215.27	212.7	207.39	213.61	208.22	211.79	204.68	210	209	206.53	207.45	211.04	208.36	209.47	207.33	210.12	215.68	208.22	206.84	206.54	207.11	208.63
193.36	195.58	197.38	193.05	197.97	196.17	190.18	197.78	191.75	198.71	193.55	199.7	195.8	195.44	194.45	192.33	196.55	195.79	196.06	190.18	195.59	196.25	193.9	200.45	193.19	190.1	198.17	193.78	192.18	192.68	195.15	197.86	194.28	198.65	198.07	195.35	195.05	191.88	194.14	200.63	194.51	202.53	192.49	196.27	196.68	192.41	201.15	193.58	196.11	192.56
208.01	206.22	205.77	204.9	210.32	206.31	206.91	211.21	204.3	206	202.81	207.61	202.3	204.76	206.81	209.36	200.6	206.35	208.35	207.64	211.04	209.08	208.39	207.47	210.91	207.42	207.33	207.75	205.5	209.58	204.28	210.06	209.23	205.61	202.25	208.49	206.41	208.65	203.38	207.85	207.42	205.4	207.81	207.55	206.66	203.4	204.04	206.22	204.85	209.19
210.46	206.63	209.69	209.23	211.45	206.56	213.8	210.81	206.56	209.18	209.82	206.73	202.59	207.64	205.44	207.97	212.7	209.96	208.54	207.93	207.19	209.21	203.63	210.48	209.46	207.16	210.86	207.25	209.71	208.31	206.54	210.12	207.51	209.02	208.39	204.1	207.31	206.09	207.77	203.6	209.83	209.79	205.8	208.28	207.23	210.69	204.9	206.89	204.4	206.8
196.69	199.37	194.44	203.02	197.69	198.32	196.44	200.02	201.46	194.22	201.92	197.51	204.09	198.69	199.4	200.94	202.73	195.82	197.66	200.31	199.52	198.45	198.72	195.55	198.66	195.71	197.52	201.51	196.33	202.45	196.73	200.88	200.24	199.59	198.79	198.77	196.01	198.84	196.38	193.72	198.33	200.67	199.85	197.35	197.71	197.94	196.53	195.85	195.86	200.56
219.2	214.96	215.74	215.99	216.1	217.49	217.33	219.68	215.89	215.79	221.69	214.86	212.24	213.16	217.39	214.63	214.81	217.32	217.43	216.04	218.15	215.51	217.38	216.08	214.26	219.63	213.35	218.31	217.85	216.2	216.59	216.53	217.59	218.28	218.96	213.56	221.43	220.61	217.32	213.15	218.84	220.46	218.52	220.18	215.31	217.78	217.41	219.26	216.7	216.3
208.79	210.16	210.26	211.11	207.18	205.35	212.95	203.19	210.89	209.51	210.2	209.38	211.36	208.09	211.81	209.01	205.83	208.44	211.15	207.41	211.74	207.04	210.35	210.21	210.08	209.82	208.39	207.24	210.9	211.72	205.54	208.86	204.48	208.09	208.8	209.97	207.23	206.57	208.94	206.86	212.1	210.82	213.49	204.83	205.25	210.43	207.22	210.81	212.12	207.12
199.79	203.79	204.16	207.4	200.56	201.48	202.77	203.28	202.87	203.89	204.36	204.46	204.39	199.27	205.68	204.43	198.1	204.05	199.47	202.1	200.99	202.16	203.74	203.9	199.37	202.55	204.65	201.15	201.81	202.75	203.01	199.91	201.08	199.88	207.2	207.8	206.11	198.17	204.55	202.39	202.55	205.82	202.41	203.67	199.36	205.27	203.92	200.17	206.45	204.11
202.03	202.6	201.66	206.7	204.24	201.19	201.54	203.14	204.21	208.54	206.29	204.43	201.35	199.65	199.16	204.78	204.02	199.86	201.49	203.29	199.93	201.67	202.57	198.65	201.48	205.92	205.17	205.28	205.49	198.95	205.36	202.8	202.03	202.71	201.01	203.26	207.48	203.5	204.27	204.23	204.85	201.01	203.68	206.98	203.39	201.94	202.46	206.32	203.35	200.16
211.21	208.37	207.68	207.98	208.59	208.77	212.99	209.87	210.35	212.9	212.03	209.31	205.65	213.67	213.73	210.72	210.18	212.81	208.91	207.68	210.44	209.29	211.64	211.62	214.54	208.9	210.93	208.22	208.15	211.27	206.84	211.68	207.59	209.7	206.94	207.69	210.8	209.6	210.12	206.87	213.64	213.55	211.84	210.4	206.2	209.87	211.6	211.37	211.28	208.92
216.44	217.17	211.83	212.96	221.65	218.04	221.73	212.91	216.66	215.63	221.41	217.17	219.08	218.19	219.41	215.58	218.61	212.6	214.02	222.02	214.8	218.65	219.79	214.52	212.39	218.77	216.79	219.33	219.45	220.13	214.54	220.04	215.41	217.47	215.59	221.06	216.02	214	216.15	223.4	217.6	219.44	214.94	216.82	217.09	213.34	213.64	220.34	217.21	215.91
215.03	208.85	208.75	212.18	213.63	212.5	209.04	211.56	214.3	211.21	213.29	213.4	208.33	209.36	211.67	211.18	210.1	212.29	209.51	211.08	210.08	210.71	213.23	211.85	211.79	212.69	212.78	214.84	211.97	209.91	210.79	211.08	210.19	208.32	211.53	215.12	212.92	209.52	212	209.25	210.47	212.27	215.71	208.56	208.65	211.14	215.35	208.94	213.26	210.74
205.1	209.38	204.64	210.24	208.93	207.12	214.94	206.36	209.65	208.19	213.68	207.34	211.99	202.98	205.71	205.2	204.64	209.15	214.72	208.03	205.4	210.1	209.48	206.42	207.45	209.37	208.63	214.16	208.34	207.1	206.61	210.81	208.26	211.55	207.77	209.25	212.58	207.57	212.34	205.38	210.72	209.65	210.11	210.31	207.41	204.73	211.05	203.29	210.63	209.89
214.17	208.61	207.03	203.09	206.87	210.04	203.87	210.74	207.22	204.71	204.45	206.49	210.03	210.1	206.94	202.22	206.38	205.78	211.36	209.81	209.15	211.75	208.76	203.42	206.86	212.17	210.92	213.87	205.94	209.71	207.92	210.75	207.99	211.17	206.72	209.91	212.97	208.9	213.56	207.12	203.81	207.16	204.93	210.04	207.96	204.11	209.29	208.07	208.22	206.9
212.52	207.55	210.85	211.12	210.76	210.76	212.1	211.42	212.03	211.39	206.22	207.99	211.11	212.35	201.62	210.54	208.26	206.08	208.3	207.54	209.92	209.7	210.48	205.36	208.38	203.98	206.98	209.49	212.26	208.22	206.97	212.21	206.12	209.15	208.18	208.39	212.09	207.16	207.95	207.37	211.06	205.61	212.64	206.54	205	209.56	210.29	206.1	209.21	205.55
215.66	214.02	214.69	211.48	206.16	212.21	208.24	211.16	213.7	205.6	211.63	217.5	210.14	215.08	208.49	214.04	210.21	215.91	215.78	209.47	209.52	211.14	206.11	211.84	213.58	210.37	208.23	210.02	210.44	211.58	210.96	205.49	205.81	213.45	210	207.24	212.34	213.65	209.81	210.29	210.01	211.44	213.65	209.34	216.66	212.93	210.32	214.59	212.78	210.4
214.29	210.53	212.59	213.49	209.15	214.56	213.18	208.04	215.77	215.38	209.97	211.62	214.06	212.2	216.09	213.54	210.44	211.61	211.98	208.59	213.66	215.54	212.64	213.53	207.33	215.99	212.31	214.27	206.69	209.77	209.51	213.9	211.24	212.01	215.9	212.36	209.53	213.66	212.15	211.57	212.72	210.72	212.42	212.61	213.54	209.88	213.91	213.71	216.09	209.77
209.52	214.12	215.69	212.35	219.61	208.81	208.87	217.8	215.96	213.18	213.35	211.61	210.28	212.42	216.74	209.95	216.42	216.92	211.74	210.76	210.8	213.76	212.22	217.18	212.81	215.88	213.83	214.34	210.48	210.66	214.84	216.77	218.47	210.53	211.52	218.4	215.52	213.17	210.23	217.68	213.46	213.08	213.15	210.25	213.02	211.71	211.88	220.27	214.8	213.28
210.77	217.8	215.95	210.01	215.54	215.33	212.56	220.1	210.31	211.53	211.08	212.94	211.7	211.73	209.37	210.98	216.21	208.33	214.68	214.66	213.43	213.28	213.94	216.95	213.16	210.23	211.63	208.49	213.82	214.32	216.38	208.13	214.42	215.3	213.86	212.51	214.07	205.63	211.84	216.69	217.7	213.17	214.13	209.66	211.17	214.21	216.52	211.48	214.37	215.43
201.71	204.12	203.98	201.18	203.43	203.75	199.57	203.78	204.45	202.99	202.97	201.8	202.93	197.75	200.31	202.35	200.67	200.58	198.55	202.88	199.72	202.18	203.05	197.48	202.5	202.91	199.83	198.19	200.04	198.63	205.24	200.96	203.17	202.54	195.18	201.2	198.1	198.4	198.61	199.45	200.14	200.97	197.58	204.57	203.42	197.55	205.82	199.27	202.18	201.03
217.06	213.87	218.24	214.05	223.15	219.45	217.82	217.21	214.08	221.72	223.24	215.97	214.54	218.27	217.76	216.59	220.29	219	214.17	221.17	218.38	214.18	219.21	216.22	217.82	215.53	218.2	214.93	216.72	216.29	217.98	216.59	221.14	221.23	216.95	218.13	218.93	215.17	221.24	215.88	218.77	216.91	218.57	219.63	219.37	216.77	221.31	218.29	219.12	220.75
219.53	214.79	219.64	215.95	218.44	218.39	213.24	214.79	217.67	216.64	218.84	212	218.84	214.34	221.9	217.41	220.81	219.59	218.24	214.71	213.37	215.04	220.64	223.7	217.13	217.03	223.26	214.48	218.3	213.11	220.95	218.2	217.31	220.89	218.76	215.28	221.31	217.34	215.36	217.35	213.24	215.97	217.31	216.38	220.57	219.4	217.06	223.43	220.16	219.92
207.45	207.68	203.44	214.66	209.92	210.47	205.41	210.97	207.55	210.6	205.63	212.11	208.24	211.57	211.18	210.43	210.08	210.79	211	213.15	210.1	206.6	207.19	209.22	205.36	209.15	211.46	209.32	209.52	207.88	212	213.71	208.12	210.43	209.06	208.48	207.33	210.98	207.3	205.56	209.03	206.37	210.19	209.02	205.9	211.82	215.88	211.44	207.52	207.85
201.46	204.13	202.25	201.66	202.74	202.28	205.12	201.41	205.49	206.38	199.74	201.56	204.76	202.13	201.01	203.4	204.4	201.11	205.82	200.52	201.75	208.5	203.17	203.21	198.7	201.19	199.6	200.42	202.82	202.17	202.91	202.14	205.56	198.45	198.3	205.39	204.38	205.17	207.25	200.87	201.7	201.71	203.77	200.35	197.57	202.91	198.77	207.24	204.97	201.62
212.67	210.36	209.37	204.83	208.51	203.62	207.25	211.37	210.74	210.11	214.56	208.17	207.15	213.2	208.68	203.62	209.14	212.05	208.16	210.72	210.18	210.91	209.8	210.02	204.79	212.35	211.12	207.39	205.27	213.91	207.86	207.03	206.32	211.23	210.48	208.75	208.46	203.99	214.81	208.75	210.53	203.53	207.05	214.69	208.63	208.46	210.7	213.11	206.32	210.72
199.02	197.17	198.25	198.84	199.81	203.77	199.92	204.44	198.19	199.3	202.17	200.43	202.29	201.84	199.34	201.64	202.79	199.36	198.19	199.58	197.23	198.88	200.92	203.55	198.27	198.25	198.88	199.86	203.83	198.41	203.5	204.57	198.31	201.05	198.47	202.59	200.69	198.46	202.51	198.84	206.12	201.15	196.49	197.33	201.46	195.46	200.27	198.15	196.16	204.46
203.34	203.23	208.57	204.57	198.11	200.59	202.59	203.38	201.25	201.44	201.91	205.19	200.09	207.1	199.31	199.92	204.7	203.29	205.88	208.52	204.59	205.17	203.41	203.17	202.12	202	207.18	203.07	201.21	204.29	203.54	201.24	204.31	201.64	205.52	201.23	202	204.22	204.8	203.91	204.61	202.68	202.22	200.2	199.23	201.65	200.89	206.91	202.65	203.48
211.58	205.69	211.61	213.02	213.61	213.15	211.36	210.97	206.93	209.01	209.1	216.36	209.45	213.2	212.09	212.61	210.15	213.62	214.2	215.45	212.95	208.53	212.81	212.31	212.63	215.21	212.77	210.25	214.92	210.5	208.92	213.36	210.09	214.11	210.72	210.51	209.28	215.38	212.7	211.52	209.56	210.14	212.11	214.71	210.2	210.53	207.73	207.63	206.22	210.5
214.07	218.2	217.49	219.4	218	216.73	224.23	215.92	213.16	218.01	216.54	216.05	218.77	217.61	215.35	215.81	217.01	219.94	220.43	215.23	217.26	219.38	216.43	216.86	212.46	218.26	221.49	216.71	215.26	220.58	217.72	215.6	215.57	211.55	219.33	219	215.59	219.47	217.37	217.66	217.79	218.79	216.64	217.68	212.8	213.61	215	212.96	216.76	215.54
195.54	200.34	202.44	200.21	199.09	195.19	200.76	202.84	203.37	200.42	197.62	200.34	199.06	199.51	193.34	199.27	199.43	203.88	201.89	196.78	200.21	197.13	195.48	201.2	195.53	200.21	195.95	200.01	204.46	198.12	199.25	199.84	200.01	199.67	198.25	197.77	199.07	198.23	199	201.58	200.35	202.07	199.13	199.35	195.92	202.7	199.51	195.88	196.3	197.62
202.25	203.76	204.76	205.68	207.36	206.73	198.02	204.73	206.36	202.07	206.23	205.41	203.58	202.93	205.54	208.4	205.38	202.82	202.86	203.92	198.91	200.31	201.35	201.62	202.38	209.57	202.18	205.14	209.56	206.61	205.19	209.45	202.98	204.8	202.36	203.74	201.94	207.87	200.19	203.57	203.45	202.31	206.63	201.19	200.17	200	202.71	202.9	204.43	208.67
217.59	219.64	218.7	219.82	218.33	220.03	216.67	215.41	213.51	215.88	218.35	214.71	218.36	215.68	215.84	217.84	219.56	217.9	220.6	218.08	218.15	214.68	213.68	221.57	216.32	224.18	215.61	215.44	220.71	218.55	215.78	216.44	215.53	222.23	221.39	219.23	214.76	221.22	215.87	218.56	220.04	215.96	222.26	214.29	214.26	212.2	220.33	216.27	217.49	219.96
207.82	200.01	205.85	207.73	201.33	201.82	204.46	203.33	203.9	207.97	205.15	205.23	202.78	201.31	202.19	206.89	205.67	201.69	204.54	206.57	201.32	206.49	202.03	205.23	204.03	200.6	205.72	202.32	205.14	204.62	209.26	202.57	205.81	202.6	203.88	203.68	203.49	200.75	205.6	203.96	203.08	202.97	202.05	204.53	200.76	200.01	201.33	199.15	200.64	206.17
206.2	208.05	210.41	206.23	208.61	209.18	209.24	216.61	208.63	209.45	206.24	206.61	211.86	204.07	210.72	208.33	210.1	204.31	210.9	210.29	210.53	210.47	212.03	208.17	205.99	212.3	206.28	209.71	209.53	206.31	209.01	209.07	204.36	204.57	210.07	208.08	211.36	210.75	208.3	210.03	209.61	209.49	204.86	210.36	204.04	205.44	213.2	203.3	207.22	206.02
202.99	202.4	204.49	200.15	199.5	202.59	198.03	196.59	203.84	203.47	201.54	198.28	196.38	203.93	205.6	195.44	203.6	202.95	201.83	199.41	200.04	202.81	199.69	203.39	198.67	199.19	204.15	199.59	203.12	200.96	199.01	202.13	202.26	199.51	196.81	194.92	202.59	208.94	199.89	197.91	196.9	196.84	202.96	200.21	199.31	202.3	201.73	202.35	199.9	205.82
206.05	206.89	209.02	209.63	210.41	208.08	205.37	211.52	211.07	210.64	211.77	207.14	211.52	208.98	207.56	209.85	209.09	208.98	212.18	209.8	211.45	209.43	209.4	213.08	213.73	208.54	208.21	206.05	208.94	208.42	206.42	206.27	208.84	210.28	206.96	205.35	206.66	206.91	208.12	209.58	212.13	210.1	208.27	207.3	213.72	212.46	212.82	208.85	206.47	208.3
210.54	212.11	214.59	211.69	211.42	214	209.31	210.55	215.82	211.45	212.58	212.04	216.96	212.61	212.36	216.2	214.55	212.59	214.26	217.85	209.88	213.4	203.94	212.96	217.48	214.54	212.93	212.58	215.7	209.98	211.04	213.91	211.58	210.57	216.47	212.55	211.64	213.79	215.92	212.56	213.46	215.8	211.95	212.87	214.64	212.56	210.15	214.34	213.11	215.29
201.96	204.94	203.45	200.49	196.76	205.9	197.52	201.75	198.06	202.1	199.39	200.79	198.98	205.8	203.11	199.69	204.9	205.33	200.49	201.1	198.95	200.58	202.86	204.25	203.68	201.3	199.76	197.2	201.56	199.33	194.94	201.2	196.77	199.63	199.21	202.85	201.07	199.11	205.15	202.22	202.31	203.09	200.04	201.31	201.16	195.91	203.24	200.93	197.11	201.67
207.63	208.24	206.27	210.26	206.81	211.53	204.25	208.98	207.42	208.74	204.53	210.75	207.05	205.23	207.98	207.59	207.23	206.42	208.89	209.6	209.43	207.54	205.69	205.73	206.28	206.01	205.04	210.04	210.13	211.45	206.05	206.6	202.75	207.39	206.38	204.59	213.09	207.76	204.73	209.47	207.56	206.45	207.92	205.96	204.33	206.17	203.91	205	208.16	209.36
201.42	205.45	205.08	206.78	211.48	212.25	207.46	208.98	211.12	212.76	208.25	206.5	204.98	209.12	206.44	209.26	205.69	207.53	209.61	207.43	209.59	208.42	212.6	204.85	206.7	206.65	213	205.75	205.9	207.38	206.8	207.79	204.48	209.13	203.94	205.6	210.9	209.7	204.5	205.43	205.58	204.19	207.57	205.45	209.91	207.61	207.49	209.02	211.22	212.05
202.81	210.02	200.35	205.65	205.29	204.78	204.11	206.84	199.8	210.2	201.43	201.7	199.66	200.4	207.28	201.4	202.91	201.9	198.16	203.89	200.13	204.18	205.22	200.62	205.33	204.92	202.64	201.89	200.87	202.91	202.62	201.03	206.83	205.92	203.84	203.92	202.72	201.73	202.59	202.42	201.2	196.45	199.5	207.34	199.53	203	199.7	201.5	202.24	199.29
202.94	207.92	203.97	207.89	207.9	207.7	210.56	213.43	215.3	214.07	210.71	211	205.53	209.18	207.95	210.06	207.63	208.94	207.23	209.72	209.85	213.17	204.34	210.21	210.17	208.39	209.06	204.95	208.99	208.98	210.87	210.88	210.26	211.48	214.97	211.43	208.74	207.46	207.01	212.21	217.61	213.53	205.37	210.42	208.33	212.79	212.08	206.48	205.13	205.48
208.08	205.17	209	212.96	210.58	207.87	209.85	212.56	211.26	207.11	211.15	212.36	208.99	208.57	208.28	209.08	206.75	208.71	209.99	211.61	210.7	209.84	208.95	208.7	208.9	209.03	207.1	208.82	205.87	212.59	207.97	209.82	211.71	204.09	205.31	207.19	209.81	211.04	210.18	210.14	210.14	206.25	208.13	208.79	211.28	207.61	205.87	209.6	206.6	207.4
209.6	210.48	208.01	213.84	208.53	209.12	208.74	209.52	211.58	207.42	210.93	211.51	208.17	206.16	207.04	209.84	206.23	209.47	209.72	210.77	206.79	209.3	204.01	208.99	205.87	208.83	212.09	209.91	204.97	208.03	212.14	204.99	208.9	210.64	205.91	209.86	208.83	211.52	208.35	213.67	210.67	210.11	208.86	206.94	208.49	207.45	210.29	207.82	211.05	208.48
201.45	210.12	200.9	199.9	202.08	205.92	207.05	203.34	205.77	204.02	203.49	203.77	202.93	200.75	202.63	203.58	204.09	204.18	203.01	203.2	204.89	202	200.99	200.77	202.99	200.32	202.9	201.51	199.12	205.49	203.99	204.08	195.22	202.63	206.4	203.64	197.79	205.22	204.42	202.86	202.78	204.71	204.04	202.37	204.18	204.92	201.35	202.5	201.72	203.07
212.7	207.62	212.03	215.89	209.77	211.36	213.81	209.3	212.24	213.95	212.12	213.9	207.37	216.77	209.14	212.08	212.44	212.42	210.13	211.57	210.54	214.21	219.78	210.45	216.15	211.96	212.85	213.5	209.37	218.07	211.15	211.58	210.25	213.14	209	212.27	214.39	211.47	213.3	214.12	207.4	213.4	211.52	213.27	209.83	211.82	211.93	210.35	210.49	208.35
210.28	210.19	207.94	207.23	205.11	207.77	207.64	211.28	206.8	205.12	211.01	209.96	209.3	211.36	209.68	212.69	207.26	209.13	205.99	211.17	205.56	209.53	208.73	205.58	210.19	205.46	210.77	212.74	209.75	209.15	210.3	208.93	206.36	210.31	204.68	209.83	212.18	206.56	210.62	205.17	204.43	208.76	208.99	210.23	210.71	210.47	211.46	210.22	205.21	211.15
213.72	213.4	212.39	215.52	215.2	214.47	212.74	212.69	220.22	213.23	215.33	211.1	217.62	213.88	212.9	214.26	209.54	212.21	210.6	208.26	211.97	214.15	213.21	214.56	213.51	218.19	210.36	212.98	215.28	214.28	215.83	215.52	214.55	210.47	210.38	215.52	214.52	213.09	211.86	215.52	213.53	217.05	213.42	211.1	209.97	212.66	213.63	214.63	213.07	212.16
212.84	213.88	209.96	212.78	213.92	212.11	212.9	211.16	214.35	212.24	215.66	211.34	215.35	216.66	211.03	209.26	215.53	214.8	205.96	213.29	214.07	213.38	208.7	213.39	214.85	212.51	214.19	210.16	212.22	208.57	210.4	209.66	209.97	212.75	208.45	213.18	211.65	215.08	216.02	215.24	217.43	213.81	212.83	213.95	214.37	211.94	211.15	215.75	216.27	211.18
207.38	202.41	203.76	206.9	204.69	203.89	198.58	207.15	202.55	200.4	203.1	202.27	202.33	203.85	202.52	200.21	201.79	202.16	202.52	203.51	202.41	201.93	205.1	202.35	202.62	202.8	207.31	202.8	201.83	199.5	204.81	201.88	206.19	205.48	201.84	205.37	203.02	205.1	203.36	202.97	199.61	202.94	197.67	200.62	204.3	206.67	206.97	209.14	200.97	198.85
200	202.53	201.28	206.73	207.32	200.64	206.02	202.61	202.53	204.36	206.85	199.95	200.61	202.96	202.38	201.16	202.03	201.13	202.53	204.81	200.67	201.44	201.41	202.59	201.37	205.08	202.08	210.21	201.69	203.32	206.82	201.32	201.04	199.89	201.31	199.7	200.86	206.08	200.54	205.5	205.05	202.36	200.83	203.55	202.92	201.96	203.65	204.29	204.89	201.26
208.05	207.75	207.09	208.96	207.63	205.46	208.97	206.29	204.2	208.11	210.86	205.55	207.35	209.11	209.13	207.93	206.97	205.31	208.95	205.95	207.06	209.55	207.1	205.07	207.55	209.29	208.35	209.04	206.79	208.64	206.26	208.83	203.21	205.64	209.8	201.66	210.47	205.72	205.56	205.65	210.74	205.64	207.81	208.45	208.49	208.48	206.93	205.7	204.14	207.53
211.17	210.7	210.98	213.91	211.44	212.54	219.25	211.99	215.4	214	218.33	210.36	212.5	212.16	212.86	210.86	211.96	211.61	215.17	215.61	213.86	214.22	212.85	211.56	211.81	210.89	209.86	214.17	214.25	214.25	211.57	217.16	216.87	216.26	217.62	212.47	214.28	214.4	213.83	207.01	214.26	213.63	213.01	211.44	215.79	214.36	216.17	211.74	212.43	209.95
209.64	209.41	211.3	208.42	205.93	203.35	210.52	207.93	210.88	207.33	211.53	207.49	205.99	210.15	210.81	206.29	207.37	209.43	209.34	209.04	206.35	208.07	208.78	209.97	208.01	211.04	211.9	204.33	206.02	208.19	207.12	211.39	209.72	208.09	206.62	205.6	208.35	212.19	206.26	201.35	208.58	211.05	208.91	207.52	206.94	208.42	205.68	214.99	206.41	209.66
213.72	214.75	220.42	217.05	217.64	220.25	215.48	219.72	216.5	217.78	217.27	217.01	216.42	218.35	214.05	219.64	213.69	216.72	219.35	218.73	218.27	222.55	220.6	216.76	215.63	221.61	218.58	214.5	218.48	217.7	217.91	217.04	217.3	215.2	220.01	218.82	220.7	216.77	218.82	218.9	218.28	218.77	219.54	212.84	220.09	217.12	217.6	217.07	216.02	213.33
208.08	211.4	213.21	208.55	214.32	211.56	216.62	210.68	211.43	212.51	214.77	211.11	214.31	215.28	216.96	203.6	215.2	212.14	208.84	210.62	215.46	210.36	204.93	213.01	208.93	213.86	211.6	212.7	214.82	212.46	210.37	213.93	210.01	217.19	213.63	215.43	215.5	208.63	209.87	210.41	211.09	210.14	208.42	217.47	208.1	211.93	212.58	212.19	211.46	212.97
215.37	222.9	220.44	215.73	210.99	216.92	214.09	217.74	221.09	214.5	219.16	218.11	216.9	215.66	221.36	220.2	219.3	217.45	214.2	213.53	221.59	219.66	216.55	214.91	216.4	217.12	218.44	219.2	219.38	216.57	216.04	218.42	218.31	219.09	219.67	216.37	221.08	220.22	218.27	217.12	219.16	217.64	214.47	216.98	219.33	221.53	218.04	220.5	214.96	218.02
195.48	200.17	196.09	201.58	194.64	196.83	200.35	195.31	195.88	198.94	198.16	199.03	199.38	198.2	200.43	198.22	199.31	202.33	199.51	196.34	201.48	196.53	201.48	197.58	197.02	200.01	199.36	198.82	196.95	199.42	200.58	199.64	191.79	198.92	197.27	196.17	196.79	198.6	194.42	197.1	198.08	202.88	199.07	198.86	199.23	199.81	198.41	193.9	197.12	202.91
206.04	209.02	208.05	207.17	209.83	208.17	209.31	205.14	209.96	206.82	208.95	206.2	206.44	210.59	201.77	207.13	210.53	205.06	208.89	207.44	211.11	208.87	207.86	212.58	211.05	201.29	205.52	207.92	207.26	201.03	211.33	204.61	205.45	209.62	208.39	205.52	203.85	205.91	205.24	205.27	206.01	208.56	213.16	207.07	206.26	211.25	206.36	205.02	207.59	209.74
197.55	199.63	197.91	200.34	196.9	199.58	200.83	200.49	203.16	201.74	200.43	201.82	199.73	198.58	198.79	205.12	200.67	196.72	203.39	193.63	199.22	197.21	197.83	203.39	200.77	195.81	198.73	201.77	201.45	203.53	200.14	200.96	199.04	204.53	200.94	205.58	202.44	200.46	202.56	199.59	205.81	200.42	201.55	204.57	199.37	202.62	203.54	197.65	200.06	202.2
208.78	207.41	206.86	207.74	216.23	209.94	207.6	210.39	210.86	212.66	207.34	208.39	212.61	210.81	208.46	208.05	208.45	212.19	212.55	208.32	211.76	207.23	212.03	212.11	207.19	209.12	205.4	209.88	210.72	213.29	208.53	208.24	209.22	212.17	211.7	209.58	213.05	208.73	210.24	209.6	205.19	212.53	208.97	213.33	214.78	211.95	206.4	209.63	211.9	215.88
215.2	215.9	213.66	217.82	222.13	218.04	219.08	214.09	215.79	213.66	217.52	211.75	219.02	219.56	216.24	218.05	214.28	215.93	222.08	216.23	212.03	216.89	217.98	213.37	216.11	219.34	214.93	213	219.51	219.63	215.25	216.36	220.16	217.57	215.94	215.16	221.26	215.48	217.36	214.27	217.91	217.82	216.93	214.69	212.65	218.53	223.84	218.41	219.09	213.77
208.71	207.84	213.05	211.86	211.17	210.61	210.14	207.33	206.49	207.99	208.47	209.14	210.38	209.66	208.86	205.79	210.73	210.49	212.16	207.64	209.85	209.6	210.81	207.7	208.04	210.94	207.53	205.25	216.65	205.31	202.42	210.32	205.8	208.86	213.76	211.7	209.29	206.44	208.67	206.13	208.21	207.18	211.45	206.76	209.92	210.35	209.64	208.69	209.16	206.79
207.53	211.42	205.51	211.43	205.37	214.61	214.22	211.91	212.85	213.34	213.47	207.67	207.78	207.13	211.32	211.34	212.54	209.72	210.96	208.25	205.22	209.84	209.07	212.21	213.39	206.7	215.82	210.47	202.63	210.38	208.15	208.79	208.49	212.82	206.27	206.2	206.34	209.32	203.92	207.35	208.82	208.29	208.03	209.96	213.06	207.46	208.25	209.85	207.51	210.71
214.7	211.13	215.53	211.88	208.13	209.97	212.59	210.89	211.45	209.2	208.38	208.51	212.72	211	210.58	213.3	207.93	210.24	210.09	210.27	205.63	209.73	210.3	208.34	211.08	210.73	214.52	212.98	211.62	211.31	212.27	209.06	210.96	213.48	212.43	214.55	214.37	212.8	209.48	212.18	217.08	208.89	207.9	214.9	208.02	209.42	208.71	213.7	213.56	211.92
207.1	205.33	204.87	207.47	201.71	204.15	205.09	203.12	204.8	206.79	206.51	201.86	209.74	205.27	200.58	207.54	204.14	202.03	206.12	206.04	201.91	200.01	204.07	203.76	202.09	202.54	205.15	206.91	205.25	205.29	210.72	205.03	213.01	203.49	205.71	206.44	207.23	199.53	205.37	204.01	207.64	202.48	202.69	204.45	204.69	204.43	206.55	204.95	206.46	206.17
208.78	206.1	209.92	209.51	207.91	208.28	202.39	210.32	211.72	205.49	207.98	207.77	206.04	210.53	211.06	210.46	204.58	208.77	211.01	205.29	212.85	209.78	206.16	208.37	213.03	211.28	206.82	209.42	206.18	206.34	209.08	207.39	207.11	205.92	207.66	216.02	212.14	213.53	207.52	208.51	208.81	208.51	209.08	211.89	208.19	205.21	208.54	205.94	210.68	206.21
220.03	218.09	215.12	218.82	223.01	216.86	217.17	218.76	218.67	212.91	214.73	218.32	212.61	218.86	218.88	214.69	221.32	215.09	214.82	218.26	216.61	218.14	213.19	223.17	218.34	216.85	212.87	217.12	222.9	216.72	215.65	219.54	215.41	216.03	221.29	217.78	211.46	220.76	215.01	216.95	219.29	213.03	221.82	217.44	216.98	220.49	220.34	214.5	220.48	216.96
191.37	198.91	199.13	198.71	191.48	196.68	193.89	194.74	196.25	197.39	195.83	194.15	194.89	197.47	195.73	199.64	194.64	189.85	194.42	194.95	194.01	193.89	194.93	193.49	195.49	197.35	192.16	199.87	194.1	199.56	193.43	197.69	193.54	196.86	197.94	191.99	197.39	194.2	194.25	199.29	192.99	195.73	196.9	195.31	192.59	194.5	193.84	195.65	193.56	197.56
203.61	199.65	203.99	205.92	205.14	203.27	204.2	206.95	206.82	203.71	204.36	205.39	197.64	202.69	203.94	200.96	199.2	203.59	206.64	206.97	207.75	205.93	204.12	204.67	202.61	202.7	204.69	203.81	205.78	206.2	205.4	207.86	202.93	199.73	204.52	203.71	203.55	207.5	200.28	205.78	202.1	201.8	205.03	204.39	202.45	200.68	207.92	207.6	205.47	204.08
205.25	207.99	205.51	205.89	199.21	202.6	203.04	205.25	201.46	203.24	201.42	206.65	201.47	203.92	205.75	204.72	206.61	202.22	204.6	205.45	200.14	198.4	201.59	204.18	202.14	205.01	203.01	204.01	201.63	207.21	204.37	206.04	207.32	203.17	204.34	204.23	201.91	199.99	201.56	201.54	204.97	201.11	199.63	202.35	203.03	200.97	205.1	205.27	200.74	205.09
217.73	213.16	212.46	214.39	204.84	213.62	214.57	212.55	209.04	212.1	212.54	212.23	207.93	210.71	211.37	211.7	206.6	214.69	213.65	211.16	212.65	209.96	209.19	213.87	213.71	214.21	215.66	213.72	206.08	211.2	209.7	211.09	212.78	207.79	209.2	212.59	210.35	213.86	212.66	211.1	213.48	212.91	210.78	211.52	213.43	208.22	205.34	214.49	210.21	210.26
219.45	213.89	218.24	216.27	215	214.95	215.89	214.63	220.2	217.14	220.09	215.23	214.7	216.96	213.36	216.22	214.6	214.06	217.27	215.95	216.39	219.66	217.26	219.19	216.74	215.88	218.91	216.21	213.09	220.12	221.07	215.19	216.8	212.47	210.65	217.48	219.92	216.31	217.81	216.46	217.31	219.89	216.86	217.82	218.39	215.51	221.14	215.58	219.58	213.19
202.53	198.8	195.82	200.79	199.08	199.17	199.24	195.69	200.11	201.28	198.61	200.96	200.92	197.46	198.05	198.65	203.93	198.53	195.54	196.66	203.62	199.54	198.55	197.79	199.18	197.59	195.66	195.13	198.28	201.01	196.78	195.97	203.07	198.13	201.09	200.67	196.64	196.28	198.34	199.98	198.61	198.17	194.25	201.29	193.13	199.15	194.73	200.92	194.35	195.38
217.26	215.88	210.21	214.59	215.04	214.53	209.72	214.16	213.89	212.98	213.77	217.01	216.42	212.56	214.1	215.96	219.31	212.39	212.97	210.53	216.42	211	218.32	214.36	209.59	214.9	220.01	213.75	212.09	211.59	216.45	216.16	218.94	208.84	213.14	213.41	215.08	218.26	213.73	210.35	213.21	214.79	212.83	209.81	214.91	214.37	213.73	214.4	215.63	215.55
207.85	204.41	209.01	214.03	215.03	206.92	204.33	209.97	214.27	209.36	208.83	207.15	211.75	209.04	206.9	205.26	210.3	207.67	206.55	205.67	207.68	213.8	208.39	207.92	208.19	209.14	204.07	207.03	208.14	205.32	204.52	211.09	206.45	205.82	206.67	207.64	205.99	204.3	210.44	209.66	209.46	207.79	206.29	207.91	208.57	209.12	207.44	205.84	208.12	208.54
214.51	216.54	215.28	218.15	222.25	213.75	215.49	218.8	222.56	220.09	220.76	218.81	219.21	214.35	216.76	216.34	217.91	219.26	217.32	213.14	217.91	218.97	210.8	223.95	218.63	216.6	213.87	217.44	216.75	214.75	216.34	216.07	218.04	220.03	221.32	218.12	217.72	216.05	218.23	218.41	216.04	214.28	221.79	215.4	216.6	215.64	221.63	217.62	214.76	218.18
201.28	200.19	203.51	206.6	200.88	196.63	202.76	201.63	200.76	199.48	199.33	204.25	200.33	203.75	207.41	203.98	202.91	205.25	202.41	202.1	201.97	203.61	202.3	200.25	202.86	202.72	201.55	203.42	201.61	208	195.48	205.03	201.19	203.84	200.66	200.72	202.93	202.85	207.27	203.13	206.57	201.53	204.74	200.4	202.83	203.01	207.35	201.79	202.54	204.01
200.43	202.86	202.27	199.3	200.42	204.34	195.62	199.23	201.99	199	200.11	198.97	203.32	207.99	205.73	200.78	204.95	204.77	203.13	202.72	201.73	202.06	202.65	201.1	200.95	204.21	203.79	206.43	201.59	201.81	204.15	200.54	205.89	203.22	203.61	204.81	200.67	202.55	203.26	197.32	201.68	205.36	204.37	208.05	201.7	202.06	202.59	205.18	203.65	201.55
197.77	190.96	201.44	197.36	197.31	200.98	204.55	196.2	205.81	197.34	200.54	200.95	200.83	193.7	200.04	197.21	199.86	198	195.58	197.96	196.69	200.79	200.2	199.32	199.14	196.51	200.74	202.05	194.33	199.25	205.89	197.2	200.94	192.85	199.53	204	197.63	199.37	198.38	197.3	193.85	196.62	198.69	198.79	196.09	197.98	200.7	199.41	199.82	197.94
217.8	215.59	215.49	214.85	211.98	213.9	217.1	216.78	212.66	213.91	217.2	207.47	210.85	219.02	208.55	216.21	212.18	212.6	212.53	214.91	217.36	213.4	209.89	210.95	215.93	213.66	213.41	215.12	217.01	211.45	215.31	213.96	214.06	211.67	215.81	211.91	212.3	216.43	210.42	216.09	213.08	213.58	212.83	214.32	220.52	214.33	214.45	214.53	216.82	215.98
214.37	220.39	215.7	212.53	215.56	220.2	220.94	217.29	217.53	214.43	216.72	214.77	218.62	217.2	213.5	214.43	214.23	215.87	216.59	216.7	215.81	222.98	216.31	216.78	218.47	215.62	220.22	215	219.81	220.37	217.59	218.15	214.08	215.39	214.5	220.6	217.36	221.01	216.35	219.77	216.95	218.41	217.5	216.76	219.77	218.48	218.32	220.44	217.1	211.31
213.71	214.94	214.27	214.35	210.41	212.66	210.04	214.01	214.8	210.52	209.93	211.78	213.45	210.82	217.9	213.28	214.68	210.93	211.29	213.7	209.12	209.64	218.32	211.53	210.33	213.25	216.16	214.34	213.7	213.05	213.76	210.3	215.35	210.36	214.26	215.77	212.53	214.98	214.99	219.31	216.74	207.2	212.41	216.07	212.74	214.95	211.67	210.98	210.28	214.31
200.85	195.69	198.24	197.8	199.33	202.13	193.07	199.21	193.56	198.61	199.35	197.9	196.09	201.65	193.73	192.03	198.96	194.47	194.02	193.18	195.97	195.84	199.72	195.7	201.44	200.93	203.44	197.36	197.87	195.66	196.71	192.94	195.15	197.94	197.81	201.44	200.37	195.85	196.62	196.02	194.94	200.22	193.94	197.48	195.43	196.62	195.28	200.76	201.76	199.65
204.82	208.12	205.87	204.12	204.3	203.62	204.59	205.21	205.96	206.31	204.38	204.39	206.78	203.01	205.76	208.06	205.48	207.1	206.69	209.34	208.01	206.74	209.92	207.03	205.46	206.07	206.22	209.09	207.49	208.23	208.53	207.72	203.89	207.12	206.27	202.41	203.37	208.99	202.69	211.21	207.33	206.09	203.44	206.35	202.46	204.66	206.73	208.15	206.5	204.06
210.13	213.71	213.44	214	215.19	214.87	212.44	210.69	214.76	216.23	211.48	209.46	211.41	214.18	215.78	211.26	212.62	210.6	212.47	209.4	208.15	210.58	212.59	213.74	209.76	210.77	211.4	207.19	213.48	213.13	212.84	213.98	220.34	212.59	214.21	211.07	212.48	212.74	216.92	214.58	210.49	212.19	213.26	211.42	212.75	217.04	217.24	215.13	213.74	213.28
[truncated: 550 more rows]
[truncated: 150 more columns]
