# Supplementary material for: Genetic dissection of main and epistatic effects of QTL based on augmented triple test cross design
Source: PLoS One. 2017 Dec 14;12(12):e0189054. doi: 10.1371/journal.pone.0189054 (PMC5730204; doi:10.1371/journal.pone.0189054)
Supplement: S6 Supporting Information — (ZIP) [file pone.0189054.s006.zip › z1_1700_0.2_5.csv]

205.96	200.75	203.42	207.15	201.04	200.99	211.02	212.93	198.19	198.25	206.88	202.96	205.17	206.06	201.96	197.89	212.54	203.86	202.65	205.62	198.52	200.93	203.21	206.89	201.25	197.59	196.81	197.58	207.2	199.62	206.04	201.41	200.9	206.65	201.64	200.65	199.27	205.16	211.1	200.82	203.93	200.21	211.4	202.4	204.04	202.94	211.65	205.88	206.91	204.22
202.07	203.44	205.21	205.41	203.5	200.51	203.29	203.4	208.97	210.07	203.46	206.66	203.98	204.89	201.79	202.31	201.78	204.43	212.03	199.82	203.78	204.59	208.86	202.32	212.28	207.41	202.71	209.54	200.94	195.55	201.22	203.97	201.83	202.39	201.73	203.78	202.67	206.05	209.59	198.27	200.78	201.07	204.47	200.89	206.43	204.93	201.46	204.92	205.79	201.53
201.54	197.51	202.11	202.9	200.67	193.83	203.95	197.68	197.28	199.94	202.48	201.41	198.97	197.53	199.43	200.91	202.18	202.98	199.64	201.13	194.67	195.03	199.95	201.71	205.41	197.16	202.86	200.54	199.69	198.65	201.96	199.65	206.26	205.25	198.77	201.05	202.61	200.56	199.09	201.35	199.98	203.94	196.71	194.73	197.87	206.66	199.05	203.68	199.95	204.54
193.66	197.26	203.34	191.1	193.05	200.07	195.82	193.03	198.1	200.67	195.43	195.15	197.26	196.92	199.34	201.94	200.42	197.97	196.39	189.33	198.24	197.38	194.8	198.33	193.83	198.95	206.2	198.49	201.37	197.45	195.61	192.39	201.58	196.52	194.89	196.61	196.24	193.46	198.82	201.03	202.78	199.38	192.26	205.9	190.89	200.89	194.35	205.15	194.03	197.93
212.57	209.5	214.73	209.25	216.97	212.56	215.9	205.51	209.39	212.04	212.09	212.11	207.79	214.7	217.36	208.92	210.42	211.5	212.54	212.19	216.35	214.57	213.89	211.56	216.75	211.51	209.75	209.15	219.27	206.97	211.49	214.2	214.58	212.09	214.06	208.34	215.93	215.24	212.8	212.66	213.04	216.93	222.1	208.69	218.66	216.12	211.88	215.05	213.31	207.95
208.96	201.42	209.43	213.47	210.36	206.61	212.19	214.46	206.82	214.45	210.99	216.49	214.98	208.91	204.24	214.67	209.82	208.18	213.6	210.55	209.96	209.46	213.51	205.82	215.5	204.37	207.46	210.42	210.35	203.05	209.08	212.17	210.25	209.74	206.41	208.12	212.28	203.31	210.1	208.99	210.04	207.34	208.3	206.41	210.55	210.55	208.11	209.36	210.06	211.39
204.76	203.4	210.31	207.24	210.64	213.05	209.63	207.41	210.02	208.49	210.37	206.49	207.62	207.89	207.79	213.22	204.18	207.75	210.39	204.36	207.92	205.54	215.75	206.01	206.67	202.99	212.84	208.3	215.65	212.45	209.75	207.78	209.93	207.05	217.03	209.04	212.84	208.39	206.83	211.11	200.01	203.75	209.38	208.68	206.57	205.92	213.92	213.26	209.34	204.97
213.65	208.63	201	206.36	210.65	208.42	209.05	209.1	206.05	206.11	211.17	206.96	204.16	207.74	213.01	211.95	207.35	210.57	217.63	199.95	210.33	203.36	207	206.77	206.12	215.75	208.45	209.55	204.87	211.42	210.29	203.62	211.91	209.93	208.82	211.69	214.37	209.77	209.13	209.52	204.68	214.26	205.82	214.55	207.07	211.87	201.23	215.24	211.28	202.53
207.15	197.14	204.86	197.69	196.1	192.23	202.21	195.46	198.73	208.6	199.76	194.98	199.97	203.27	197.97	200.51	199.15	201.08	202.17	198.59	195.96	192.28	204.41	202.07	199.6	200.66	194.1	196.21	203.03	201.53	200.54	199.61	201.47	199.72	201.35	204.05	201.27	207.55	204.03	198.85	204.56	196.72	201.24	201.67	206.17	205.6	203.99	197.95	202.37	203.71
214.44	222.07	213	224.12	214.04	219.83	216.82	212.99	217.49	209.58	211.7	222.69	220.33	224.05	214.8	216.74	215.15	219.65	220.22	214.3	226.34	214.68	217.39	214.18	221.01	224.13	218.67	221.04	222.56	213.7	216.77	207.48	219.59	221.48	204.15	216.98	216.27	221.48	218.42	219.14	211.68	220.46	215.31	215.93	217.63	215.87	221.76	213.26	217.67	220.07
203.15	206.91	200.91	202.48	208.06	204.81	207.93	202.9	198.93	199.59	206.3	205.32	197.57	204.51	205.37	209.68	198.41	209.4	206.89	205.23	204.29	206.34	204.86	206.52	201.75	204.06	199.54	207.46	214.01	211.48	209.95	199.7	204.23	204.53	206.39	203.7	207.15	204.89	209	205.29	204.18	200.81	206.38	203.18	208.51	197.56	205	208.84	208.64	204.06
212.66	197.88	205.14	203.13	207.66	206.63	209.87	206.11	208.05	204.93	209.77	209.26	207.63	206.51	205.02	211.28	204.09	209	210.88	212.97	199.34	209.45	209.38	207.34	214.92	205.9	204.12	215.43	198.44	210.59	208.87	203.98	210.39	205.58	205.86	206.43	208.73	208.79	203.56	207.16	201.59	214.56	214.23	212.83	210.58	211.18	208.87	203.66	202.3	207.85
195.32	195.17	188.45	196.84	196.8	197.77	197.72	196.28	190.47	198.05	196.82	203.74	195.38	197.08	198.27	193.56	194.47	195.78	191.98	193.75	203.31	194.09	191.23	194.82	195.42	194.57	193.49	193.88	194.06	194.52	199.22	191.75	196.21	191.69	195.04	196.22	197.84	196.74	193.25	194.07	196.61	192.87	197.27	197.79	197.36	193.44	199.06	197.31	191.81	193.16
211.95	211.74	207.74	214.45	214.61	212.49	212.64	210.03	210.09	219.3	210.11	209.57	207.13	214.03	212.2	215.85	213.33	212.18	212.7	210.22	213.35	209.71	211.04	209.21	213.29	211.73	216.55	214.32	211.2	209.77	210.49	213.81	215.95	212.31	211.85	204.23	211.7	213.57	216.22	207.52	213.29	214.69	214.48	215.08	214.03	208.16	214.39	214.12	204.94	216.13
208.73	217.6	217.45	212.02	215.57	217.26	215.8	215.39	210.54	208.41	210.04	214.16	204.3	210.4	209.28	213.51	209.35	214.77	216.58	207.22	213.24	209.69	210.88	216.44	215.67	206.41	209.63	214.06	213.83	207.89	207.15	216.74	206.76	212.82	217.65	216.17	206.65	209.99	211.9	213.49	212.62	208.96	207.69	207.21	209.17	211.41	210.58	215.38	216.07	217.38
199.25	199.31	201.75	198.88	193.39	193.37	202.2	197.58	195.74	198.56	204.43	196.85	205.5	200.93	193.01	199.2	197.58	201.82	201.08	195.58	202.03	191.86	200.43	199.8	198.52	200.86	197.53	199.16	201.69	196.93	202.1	205.42	201.7	197.36	202.23	191.98	197.67	197.88	195.03	206.3	200.71	196.47	193.89	195.62	201.17	196.94	201.53	204.06	202.56	201.48
201.99	201.06	206.19	196.32	205.42	201.68	205.56	206.43	201.69	199.74	203.15	199.17	195.32	206.95	202.18	204.59	205.48	199.23	204.79	207.34	207.97	201.86	204.58	202.12	198.96	206.77	202.2	202.94	205.25	200.11	203.25	203.17	201.37	208.17	200.9	207.33	201.12	199.69	202.8	200.82	203.36	199.45	202.36	204.51	203.07	198.25	197.96	204.47	204.86	204.03
217.29	214.25	215.41	218.77	213.15	209.64	216.21	213.39	206.91	210.78	213.8	211.25	214.76	217.17	208.16	216.2	214.08	203.31	214.28	213.41	211.89	216.35	203.61	216.85	211.57	208.92	212.6	215.16	221.12	211.91	216.21	210.79	213.28	212.74	210.36	205.24	206.23	209.03	205	210.86	211.13	217.08	210.36	209.38	214.18	211.29	211.75	212.7	209.5	212.7
203.52	206.25	201.03	195.76	203.27	199.91	198.73	197.78	201.31	202.61	201.93	205.69	195.87	206.17	199.36	198.76	199.9	201.05	199.52	200.27	201.09	199.76	204.14	204.52	197.57	205.43	199.33	202.62	198.82	200.78	197.86	205.48	198.74	202.09	205.13	199.58	200.67	205.79	198.31	200.01	207.75	204.38	199.49	208	203.97	199.15	204.93	205.37	206.75	200.56
198.09	197.39	193.02	193.25	198.35	194.81	194.7	191.07	194.98	195.77	192.92	194.09	199.15	195.17	194.23	200.93	196.07	192.82	198.43	195.84	196.6	197.59	191.89	193.63	192.24	201.35	191.38	194.33	193.65	197.81	192.38	194.27	189.78	197.37	198.39	191.84	195.85	201.28	195.8	198.79	189.32	188.65	196.02	192.88	196.71	201.48	198.92	197.63	193.17	197.65
203.52	204.54	203.63	210.5	204.07	211.63	200.6	209.86	200.83	205.63	204.35	203.65	207.54	203.1	205.7	204.18	208.12	204.04	209.72	202.9	199.96	202.61	206.52	202.03	212.1	211.74	211.55	201.46	202.43	203.89	205.59	207.52	209.88	204.01	201.87	208	202.04	199.29	202.17	199.59	206.25	208.57	205.49	206.39	204.09	207.52	208.31	215.77	209.06	200.93
202.98	204.19	205.08	205.47	204.68	204.58	203.86	210.01	204.01	200.4	199.65	201.92	204.14	202.71	206.1	205.03	205.49	204.72	204.05	204.9	204.48	203.92	205.46	205.65	203.19	196.16	195.72	201.84	207.26	199.25	203.03	205.03	207.04	202.43	202.07	204.05	203.07	202.26	201.78	206.52	200.08	205.48	201.82	206.84	206	204.42	204.29	197.33	200.76	207.33
203.44	210.43	208.53	205.57	207.68	205.41	210.95	209.61	207.66	217.23	203.66	207.57	210.31	210.94	204.02	208.62	210.54	207.06	210.34	218.13	213.35	204.09	201.24	210.85	212.86	207.88	207.37	205.28	209.94	211.96	212.9	202.11	209.9	204.13	210.87	207.69	204.77	209.08	207.86	210.29	206.6	212.05	208.35	203.29	212.94	206.92	210.84	206.09	212.79	203.59
210.16	219.49	222.12	224.83	218.81	218.49	213.57	216.2	211.24	220.9	216.55	218.55	218.72	214.7	222	217.2	219.21	219.71	221.06	217.13	213.81	217.81	221.09	213.5	218.46	219.98	216.8	212.97	221.83	218.09	212.28	226.23	208.36	215.08	216.62	217.7	216.8	218.15	215.12	218.65	218.94	221.11	214.18	214.69	215.62	221.24	217.33	216.83	214.55	223.49
219.2	218.36	225.51	213.51	221.15	216.53	223.68	219.96	216.08	211.98	213.17	222.66	216.22	214.81	212.61	218.26	206.35	210.32	217.01	219.06	217.03	216.25	212.96	220.61	221.85	214.7	213.85	215.19	215.92	212.42	212.37	221.49	220.11	220.01	222.62	219.43	213.83	219.66	215.64	219.37	207.5	222.23	215.75	215.34	215.74	218.06	214.03	223.16	220.36	213.47
201.27	204.71	196.7	203.1	193.82	205.32	196.52	200.21	207.65	202.69	202.1	200.76	202.6	198.85	198.99	201.8	197.11	192.19	201.24	194.49	200	197.93	198.68	197.26	198.4	200.17	198.08	205.4	197.67	198.96	202.63	199.8	197.04	205.33	205.53	198.34	204	194.82	200.83	191.84	198.29	194.44	195.68	195.76	200.94	197.14	198.62	201.42	197.81	203.91
202.64	202.84	211.67	203.64	210.64	205.32	206.58	207.63	206.71	210.32	208.06	203.76	207.05	207.69	210.54	211.82	215.29	209.13	206.07	208.2	208.43	208.85	204.28	211.23	212.88	200.47	204.81	201.71	211.58	206.63	210.04	206.46	210.74	204.75	209.16	208.28	209.5	211.91	210.34	208.43	206.03	208.08	201.05	208.71	207.08	208.21	207.28	208.77	211.6	205.69
208	209.4	202.47	203.74	217.43	207.26	211.64	215.44	210.84	208.85	210.76	201.75	206.63	200.66	207.81	203.09	212.29	210.95	210.93	208.43	209.52	206.04	209.27	209.44	205.96	201.81	206.03	200.64	211.5	207.51	210.61	207.32	210.45	202.14	212.29	213.4	202.93	201.5	209.05	211.22	204.44	207.39	213.15	207.27	210.07	199.34	212.21	214.83	215.59	206.47
202.18	203.29	203.99	195.08	202.26	198.65	201.38	201.41	198.69	201.37	196.28	196.35	200.92	195.81	200.49	206.53	199.1	197.47	204.53	201.03	208.88	195.93	198.15	200.1	199.61	195.47	204.45	201.07	204.34	196.15	196.95	194.79	199.42	200.64	200.82	195.72	198.08	194.72	202.35	202.69	200.95	198.6	203.16	190.85	199.96	197.62	190.66	204.41	199.38	196.31
212.36	212.19	211.46	213.51	200.44	208.69	211.36	206.36	209.92	214.66	206.25	207.25	205.14	210	207.53	217.39	213.54	210.19	202.21	212.58	209.36	209.06	211.17	213.3	208.9	208.11	210.35	214.55	209.39	205.04	207.68	202.27	207.37	213.33	203.88	208.39	208.28	205.23	212.83	211.97	208.82	209.96	210.68	213.96	205.22	202.16	209.66	206.88	206.07	206.05
205.81	196.49	201.9	204.24	204.03	198.78	207.8	198.59	210.05	204.42	198.11	206.69	202.09	200.01	199.86	207.58	198.77	200.18	204.45	204.9	197.5	202.18	208.14	203.46	198.98	199.04	198.42	208.81	199.42	203.1	204.45	205.83	204.18	200.56	211.09	202.99	202.78	207.1	200.46	197.91	205.72	207.04	207.86	202.41	202.56	201.26	201.78	201.01	206.78	196.77
182.52	198.76	196.15	198.53	198.49	193.04	197.65	200.01	204.52	201.72	195.56	194.46	191.47	190.86	194.86	196.07	194.9	196.44	199.72	197.2	196.57	189.53	193.47	193.65	195.22	189.25	189.96	199.58	189.96	190.52	196.25	193.62	197.35	196.3	195.31	199.65	188.83	192.36	195.15	199.57	195.98	200.94	193.17	194.41	196.98	193.68	188.58	188.5	190.83	197.5
206.2	198.83	206.15	206.52	212.75	214.43	205.28	206.72	207.05	211.87	204.23	204.95	209.14	200.79	212.27	206.78	202.7	209.47	205.56	210.77	211.63	207.2	207.83	201.63	208.97	208.23	213.56	205.09	204.88	208.86	212.48	209.23	207.16	201.1	205.05	209.2	206.97	206.93	207.77	209.59	206.96	205.33	207.68	212.79	205.15	207.06	211.44	213.12	216.67	212.29
211.02	218.08	211.29	215.54	212.77	209.09	212.55	207.09	212.84	214.8	213.37	209.6	214.58	213.12	204.46	209.88	214.11	218.98	208.27	208.48	213.03	215.13	208.82	209.5	208.55	211.2	212.25	208.58	213.06	205.82	210.69	210.95	205.52	219.24	206.87	215.31	207.62	213.25	218.85	209.8	220.82	204.6	216.67	207.58	210.51	214.69	210.2	210.16	212.98	209.07
199.24	203.85	198.92	196.68	200.3	200.85	200.66	202.96	206.48	208.99	196.72	199.68	210.22	200.3	205.43	201.75	196.9	201.11	207.87	201.93	200.23	211.75	206.36	200.9	198.31	209.01	200.51	197.92	202.28	199.64	196.99	199.86	199.91	202.23	203.52	200.48	203.22	200.95	205.6	202.4	201.31	208.93	195.62	203.6	204.91	196.41	206.56	196.56	201.16	204.15
203.31	197.73	195.69	200.48	196.04	200.81	197.89	191.45	193.64	194.27	197.56	190.8	198.27	201.08	196.11	196.05	196.35	197.46	200.33	202.45	198.76	196.17	203.84	195.32	197.02	195	191.96	197.74	199.89	196.86	199.42	202.72	196.42	199.86	193.39	199.64	196.5	195.67	198.89	197.06	193.38	196.15	195.13	194.72	196.97	196.43	201.12	204.61	196.84	205.21
205.58	206.67	208.74	205.2	208.03	207.76	205.25	202.81	213.23	205.26	205.93	207.75	211.04	210.08	206.95	205.84	198.88	207.27	211.18	213.93	212.27	204.62	215.84	208.72	209.92	201.47	211.19	203.49	209.53	207.01	208.55	205.73	204.3	204.81	207.7	206.97	207.13	205.78	206.09	209.73	206.06	212.44	208.8	209.02	208.59	210.45	217.04	204.71	205.34	206.12
198.91	205.43	202.12	202.59	198.68	201.94	197.44	200.05	202.53	203.99	198.63	200.07	205.91	203.82	201.31	198.24	208.68	204.6	201.96	205.52	201.43	202.23	199.22	203.74	198.26	203.54	202.29	202.3	204.59	199.74	203.46	211.32	208.25	205.48	200.5	200.9	208.73	208.81	203.85	202.78	208.6	196.52	197.21	209.33	200.94	203.29	203.3	203.34	202.74	209.7
201.64	203.65	210.79	198.54	199.62	205.09	204.93	205.77	205.72	206.48	206.38	204.68	208.16	203.45	200.73	194.88	201.42	200.45	198.85	207.06	200.5	203.77	202.65	203.08	211.36	210.49	204.64	205.44	198.76	206.71	200.97	203.13	203.15	207.81	207.14	205.48	202.37	200.18	208.45	205.63	209.97	204.5	209.71	210.21	201.4	202.96	208.66	208.77	199.18	201.26
205.06	199.56	213.54	202.56	209.83	205.87	203.03	206.82	203.25	203.02	209.4	204.44	211.04	204.53	203.18	207.74	210.63	206.31	202.69	210.56	207.77	200.29	204.33	206.29	209.77	206.46	207.26	204.8	201.16	206.72	205.13	205.08	206.3	201.12	212.55	205.8	213.08	211.3	207.81	205.16	206.89	205.36	198.25	206.88	200.91	202.24	209.75	211.44	206.42	205.26
206.23	201.05	197.38	197.03	192.2	196.96	197.91	195.5	195.28	200.41	198.12	194.99	200.56	202.26	199.94	204.44	200.62	201.42	200.93	203.09	199.84	188.51	202.31	194.14	200.8	201.34	196.17	204.67	196.35	200	197.8	196.5	198.7	197.38	202.36	207.34	198.51	190.39	199.24	197.21	197.48	206.79	201.62	197.78	196.49	195.73	197.31	201.02	198.57	191.22
198.78	205.23	209.43	210.23	213.91	213.49	208.54	207.01	206.42	209.53	212.69	211.62	206.91	209.23	204.85	207.07	210.78	209.85	207.67	208.99	207.52	208.09	212.84	205.67	208.1	211.44	207.04	208.79	217.27	212	211.99	212.07	207.77	215.09	201.73	212.79	213.63	210.52	211.96	211	201.09	214.3	206.27	212.35	206.59	215.39	206.12	205.38	212	200.5
216.27	218.24	208.63	219.41	210.46	209.88	221.46	218.11	217.16	211.32	215.22	211.18	215.66	209.31	219.54	216.38	212.78	214.45	218.39	213.21	210.77	215.61	211.64	216.88	218.24	211.93	215.4	217.34	209.43	215.64	214.66	221.24	215.59	217.95	221.08	212.65	212.17	209.23	217.08	215.12	209.48	212.97	211	213.4	215.71	219.38	216.04	222.32	213.15	210.34
204.84	206.14	212.32	208.18	208.73	204	205.79	204.91	207.13	208.86	209.63	206.72	200.95	206.62	206.57	208.13	209.27	208.82	206.98	209.93	210.09	206.38	211.23	208.33	205.86	203.3	208.86	200.82	206.68	203.85	205.58	208.75	207.95	204.24	204.22	204.87	209.9	200.71	214.83	210.34	210.26	205.02	206.31	207.31	212.07	203.25	209.06	202.86	203.15	207.64
210.97	211.07	216.52	211.25	211.04	208.25	210.9	211	211.86	214.67	210.94	219.19	209.62	209.48	209.81	210.97	212.77	212.67	210.49	209.51	209.89	210.75	214.09	213.99	210.64	207.61	215.55	215.51	213.45	210.07	211.46	212.13	209.72	215.83	217.14	208.02	208.33	215.24	209.97	216.45	210.82	219.07	217	211.04	209.75	203.7	210.99	212.01	212.35	216.95
211.93	212.93	212.02	209.34	210.97	205.39	209.54	208.81	204.14	208.16	200.6	207.02	205.79	204.89	205.7	203.8	207.68	209.47	206.34	209.93	210.78	209.02	205.37	204.5	210.23	204.31	205.83	209.05	213.71	212.07	211.78	210.45	213.59	210.87	203.23	206.37	208.5	206.62	210.17	210.54	206.44	210.95	206.86	206.88	203.18	210.01	204.68	214.03	206.37	207.36
215.67	208.57	204.46	206.8	207.26	206.3	208.22	204.92	213.54	207.6	202.62	209.42	209.59	207.77	213.85	205.05	208.54	208.94	210.24	207.11	209.19	204.15	204.98	212.65	213.8	213.28	210.42	202.59	208.52	211.83	213.62	207.15	204.46	208.28	217.26	202.06	206.4	205.52	204.85	200.89	209.33	203.99	207.7	212.01	199.97	209.23	206.31	209.44	204.65	208.34
212.31	203.96	213.93	208.71	204.02	212.74	209.12	211.51	207.54	211.14	205.53	215.55	211.17	213.64	211.97	207.27	208.25	208.21	207.35	208.61	206.72	207.36	207.15	200.4	210.14	210.53	212.72	206.37	207.82	209.12	211.08	211.72	213.19	213.08	204.18	205.29	210.81	203.9	206.42	211.28	203.43	212.46	207.47	211.81	211.79	205.21	208.09	213.05	205.87	210.7
200.75	201.87	199.38	203.27	206.63	199.47	201.88	203.93	203.1	204.93	199.44	202.95	206.87	211.31	205.35	201.48	204.09	198.71	206.07	199.86	196.72	201.66	207.97	201.5	204.69	198.41	203.18	209.67	205.26	203.41	204.1	202.41	199.38	205.74	209.85	200.52	204.63	202.09	202.58	201.87	206.63	195.3	200.42	198.04	201.37	202.79	205.69	205.04	204.4	198.78
202.34	209.44	203.22	201.6	199.84	209.89	206.22	199.11	202.59	208.01	203.63	209.04	206.81	202.4	195.4	205.69	201.08	201.93	201.6	209.23	203.15	202.77	207.05	200.6	205.53	204.35	209.02	208.01	199.63	200.95	201.67	208.27	205.63	203.38	200.05	197.92	204.99	202.83	211.71	203.7	205.47	206.76	210.5	207.18	202.87	208.45	206.47	201.63	207.63	204.1
214.58	212.15	218.74	212.98	218.78	215.84	216.24	218.61	214.6	217.42	214.98	219.77	215.39	219.67	215.59	215.15	213.85	212.78	217.67	210.9	209.37	223.27	218.52	216.39	209.16	223.18	215.02	217.5	210.77	211.39	216.45	215.08	214.44	211.84	215.27	218.25	218.87	214.68	220.59	216.19	217.72	217.21	219.53	213.29	214.46	222.98	213.62	216.43	219.34	213.53
204.82	210.77	209.34	205.44	207.93	211.34	213.33	213.92	211.61	207.79	207.75	210.56	206.61	208.67	212.4	210.05	209.5	215.59	212.72	207.61	208.24	210.13	208.21	207.94	213.36	209.34	207.4	207.01	214.05	209.1	205.82	206.53	204.9	211.45	206.74	213.46	213.54	209.09	214.18	203.9	216.08	208.24	210.19	207.68	213.57	203.28	207.29	209.98	211.52	210.31
216.77	222.88	215.69	218.68	215.45	210.3	219.57	208.64	216.47	212.94	212.62	211.24	216.19	219.73	211.57	221.25	217.42	219.37	215.82	222.73	221.56	217.62	217.82	217.71	214.33	219.31	214.7	211.78	223.42	215.43	219.72	223.36	215.8	215.17	217.21	223.85	216.55	216.78	217.86	211.95	217.67	220.64	216.61	215.86	214.56	210	211.49	209.78	218.79	223.59
205.31	208.08	205.51	207.71	205.94	203.29	205.11	201.07	201.15	205.67	200.85	205.85	208.34	205.55	208.61	207.83	209.26	202.18	210.82	205.02	208.57	205.28	203.56	208.09	197.87	209.25	209.02	201.17	207.41	204.7	199.87	201.27	208.36	205.94	206.45	198.11	208.15	207.29	208.6	208.18	197.01	204.09	204.29	207.92	210.4	206.03	198.92	208.79	203.46	206.12
213.99	215.53	208.69	212.25	215.81	210.04	207.35	211.85	211.6	213.35	210.13	207.99	209.27	214.09	210.86	212.1	205.04	208.17	209.28	206.22	214.79	212.64	210.89	210.57	209.39	211.67	212.09	213.43	206.71	208.53	208.36	213	208.75	212.37	211.72	202.97	215.53	213.22	212.57	207.88	209.11	213.26	216.04	206.19	204.87	215.8	206.46	205.62	206.07	207.4
213.64	208.45	224.88	215.2	219.79	218.42	212.03	214.67	215.61	225.44	212.6	221.75	219.43	222.06	218.5	214.29	219.63	211.79	213.33	215.87	220.49	207.05	206.39	213.97	220.13	216.72	213.59	215.03	207.9	220.54	218.7	220.56	216.44	224.94	214.13	223.03	214.88	216.65	211.35	215.63	213.43	219.27	218.87	217.64	212.27	214.22	222.56	217.01	224.41	214.7
215.58	215.85	212.94	216.39	212.73	212.39	214.29	214.16	206.7	214.66	213.28	213.82	211.96	212.96	215.44	216.67	212.36	210.17	208.76	212.86	212.46	214.7	218.05	209.6	213.28	212.02	212.39	208.43	209.31	214.59	214.69	214.75	206.4	212.27	211.33	208.02	211.3	217.79	215.69	214.62	214.66	211.11	210.15	210.56	213.43	214.91	213.54	205.94	207.52	215.4
199.01	205.44	207.12	207.25	210.77	212.85	209.24	201.46	200.32	211.93	209.81	200.48	209.25	207.62	210.3	207.38	203.83	210.28	204.94	215.51	211.14	206.53	208.44	206.68	210.03	203.62	201.68	208.89	208.79	205.09	201.34	205	207.83	205.52	211.01	202	205.15	209.79	202.15	205.67	209.79	213.88	204.05	208.43	200.4	202.68	209.45	203.4	207.27	207.31
198.29	201.2	200.22	198.34	203.04	201.16	197.86	194.64	196.45	190.84	201.45	201.26	196.43	198.93	200.77	195.93	195.99	199.27	198.22	195.79	206.18	202.64	203.86	197.5	199.24	190.6	198.51	204.79	198.66	199.07	200.21	198.61	197.16	193.3	201.41	204.51	198.18	198.41	203.58	196.61	196.65	201.59	195.04	204.69	199.47	196.21	197.34	202.86	198	188.54
213.14	203.59	206.82	210.23	198.24	205.09	196.93	205.04	204.54	199.69	208.38	204.02	206.98	198.34	199	202.08	205.13	195.51	202.36	200.66	207.96	199.63	202.4	206.24	206.16	204.11	205.72	206.19	204.51	204.12	204.08	201.3	206.91	200.78	200.89	205.58	206.4	201.29	206.12	203.55	203.56	197.21	200.7	205.89	204.35	203.78	200.28	203.91	201.02	203.86
202.93	200.74	195.28	200.9	195.89	197.38	188.25	199.67	198.45	200.97	201.19	206.27	190.79	206.67	194.54	204.1	195.17	197.42	201.37	201.48	201.55	201.03	202.54	201.82	201.71	197.3	190.01	193.65	203	198.26	198.4	198.03	201.59	192.45	197.55	203.53	194.93	202.35	200.11	201.97	198.23	206.04	200.53	198.22	194.28	204.65	200.1	198.81	207.83	209.17
224.03	217.54	225.51	218.1	221.07	216.25	209.91	215.44	217.89	219.18	215.76	216.77	218.08	208.3	217.18	219.51	211.33	215.7	221.67	208.34	211.82	211.74	217.33	213.93	220.29	221.02	216.98	214.32	220.63	220.27	219.85	214.95	218.59	211.38	214.39	216.04	209.53	217.87	210.05	221.84	217.49	221.57	219.32	219.9	217.57	216.4	216.79	216.42	215.73	209.99
195.78	199.45	199.2	198.68	203.5	204.04	196.71	205.65	208.73	193.25	202.2	195.86	199.38	200.31	194.69	195.6	195.49	195.13	200.66	199.04	199.31	200.95	196.78	202.14	196.52	192.82	192.61	195.97	208.39	202.47	202.28	202.25	202.16	200.63	197.28	198.11	204.15	196.24	198.49	200.02	201.33	197.49	200.83	200.12	199.24	201.08	198.26	203.72	201.49	193.68
198.64	198.99	197.43	205.25	203.55	192.25	199.87	204.78	198.33	197.42	205.48	202.81	195.34	196.64	208.95	201.02	204.95	203	203.46	197.79	206.14	197.77	201.39	202.63	203.42	197.76	201.35	196.9	202.5	196.74	201.76	200.63	206.97	200.29	202.98	196.95	203.46	200.97	204.12	205.06	199.69	197.27	200.07	196.78	205.93	202.07	204.42	205.05	203.18	202.42
207.07	197.02	211.01	202.02	208.67	205.53	207.68	205.3	201.1	208.26	208.38	209.13	205.01	209.29	205.99	200.62	208.39	205.68	206.25	212.62	204.64	208.6	205.31	199.71	197.27	203.68	202.85	207.08	210.01	200.85	202.72	205.36	209.92	205.61	202.23	206.04	209.25	204.68	205.9	205.23	203.91	202.7	206.75	207.74	201.97	202.78	203.47	208.01	208.45	205.46
201.44	200.23	197.95	197.55	201.7	209.97	205.37	205.76	208.93	205.33	200.87	202.44	205.27	198.25	205.16	202.89	197.97	208.82	203.09	196.33	204.83	208.77	201.21	202.53	204.58	205.04	200.82	199.28	205.97	205.14	206.2	200.34	208.98	201.82	206.14	202.92	202.13	208.52	205.05	202.36	209.02	204.63	205.73	196.1	201.6	204.03	202.53	203.58	207.72	197.33
211.91	201.37	207.59	207.01	211.94	207.91	207.18	205.9	203.37	211.89	209.97	207.39	208.98	213.03	200.87	207.87	205.19	209.82	210.32	212.83	203.36	202.97	204.05	209.24	209.36	205.57	209.24	213.67	208.8	210.91	209.42	208.55	204.22	213.65	212.98	205.02	209.05	209	206.06	204.39	207.9	201.4	205.56	214.77	208.77	204.3	209.7	203.06	207.65	202.41
210.36	206.32	206.76	209.36	208.18	207.14	209.14	204.86	202.78	205.04	204	208.61	208.39	204.37	213.74	209.87	209.62	210.08	203.45	207.89	211.26	205.69	208.86	209.24	209.19	208.63	207.11	209.61	207.93	213.02	205.19	208.35	206.24	204.66	209.52	210.05	208.4	204.52	212.49	208.49	205.04	211.79	205.81	206.62	210.55	207.95	200.15	209.22	207.01	208.85
205.25	194.26	212.63	203.26	195.17	211.81	208.38	204.26	209.05	202.47	206.02	206.71	204.2	207.78	210.18	205.2	200.23	206.32	205.65	201.08	205.41	208.28	200.76	208.32	203.63	203.8	203.28	205.01	197.6	204.26	199.7	205.59	204.13	206.81	201.6	204.37	200.29	208.94	211.93	203.2	209.41	196.99	203.27	202.2	201.26	202.96	201.68	203.5	201.64	203.28
212.38	210.21	209.25	211.92	216.52	215.05	211.04	211.01	215.82	214.87	206.38	215.6	212.47	223.26	211.95	211.71	214.54	217.24	213.64	214.53	208.71	207.86	210.1	211.6	216.64	212.15	217	210.35	210.15	217.46	211.96	215.15	215.33	215.34	213.29	211.77	207.43	210.45	217.6	211.81	211.76	210.86	216.11	210.78	213.35	208.34	212.43	204.19	211.7	208.51
205.71	206.48	210.96	204.36	207.99	204.54	205.7	207.78	200.92	211.79	207.04	207.39	207.9	203.72	204.53	209.41	204.48	209.17	206.88	206.9	211.28	209.75	204.18	202.94	215.03	201.98	206.17	204.93	205.56	200.91	207.75	204.19	208.55	210.51	212.22	204.74	209.3	203.95	204.72	208.57	204.88	203.54	206.44	206.88	207.97	210.4	209.95	204.08	210.56	202.24
202.02	206.76	208.22	203.84	210.27	200.12	204.46	207.94	205.95	209.03	207.07	206.21	204.39	198.94	205.65	200.73	204.42	202.72	207.75	207.63	206.74	203.23	203.62	199.51	205.77	202.36	200.97	205.16	207.04	204.02	205.52	206.74	203.75	208.82	197.95	203.61	204.76	199.18	207.47	209.55	198.96	207.18	200.96	205.03	205.88	202.75	203.03	206.42	202.39	205.78
203.47	202.31	201.22	200.6	204.4	196.41	199.58	203.21	203.97	200.42	203.16	207.84	199.38	200.44	202.74	202.74	202.77	199.76	206.35	200.88	199.13	204.15	202.99	201.94	203	198.13	201.04	202.25	202.16	204.39	200.7	205.06	204.95	206.69	196.11	200.76	197.17	204.99	199.34	195.4	200.41	204.32	199.73	213.02	195.12	205.75	202.88	204.24	205.09	201.95
207.08	202.4	199.91	199.53	202.19	202.08	195.77	197.73	201.35	203.44	198.84	207.07	206.97	203.91	201.49	200.79	201.52	201.9	198.91	204.81	204.36	196.5	201.77	203.6	199.98	199.65	194.14	192.39	197.92	201.13	202.84	205.97	204.41	201.57	198.11	201.02	203.71	196.57	204.56	197.42	197.03	206	205.58	198.99	204.12	203.85	198.56	201.74	203.37	200.51
201.8	202.43	200.72	200.5	197.87	205.38	204.47	204.07	202.37	197.45	208.61	201.29	206.81	203.61	197.89	196.56	197.92	202.29	206.08	199.82	200.3	196.8	192.61	200.15	200.34	204.12	205.25	199.8	201.03	198.72	201.27	199.15	204.78	200.29	194.26	201.43	205.02	201.62	205.52	199.39	205.35	209.84	206.01	201.19	201.9	198.08	205.66	197.05	201.35	198.03
206.78	219.72	205.82	208.11	204.34	209.77	205.6	206.53	210.38	206.11	208.35	211.81	204.16	212.02	205.25	205.93	209.35	205.41	207.65	208.31	210.8	210.11	210.06	205.71	208.24	209.83	203.86	208.7	209.12	210.25	210.54	205.37	205.19	209.79	208.52	204.5	205.56	208.43	203.47	211.38	206.32	214.57	202.54	210.85	216.59	212.04	211.29	206.65	208.99	206.73
206.2	207.65	201.63	204.62	205.11	201.71	206.24	205.35	198.99	203.41	201.91	201.93	209.21	202.45	207.36	201.63	204.29	209.42	198.37	206.65	207.93	194.46	207.3	206.28	200	203.98	204.17	210.26	204.13	201.23	204.71	208.23	200.11	202.98	204.95	206.53	211.39	203.7	206.61	206.48	208.77	206.21	208.38	207.82	206.53	204.3	203.28	196.79	211.22	200.56
202.71	205.5	199.66	207.58	205.53	207.24	205.75	206.28	204.03	207.89	205.19	207.66	203.43	203.1	197.36	206.21	200.64	207.16	207.38	205.96	196.27	202.52	202.8	197.24	207.51	201.81	200.61	199.72	198.69	200.57	203.03	204.73	207.56	208.29	205.48	207.77	203.8	201.48	201.18	204.6	202.57	208.88	210.03	210.97	202.59	212.11	197.33	204.85	206.31	197.36
206.55	203.62	209.97	208.64	205.32	206.53	205.26	205.36	206.84	200.52	208.68	212.23	199.51	206.1	207.53	208.22	207.99	204.79	209.13	209.47	215.22	201.27	208.09	204.63	208.24	204.67	204.65	196.69	202.23	214.44	202.37	210.01	204.32	208.81	207.19	202.6	209.49	207.67	204.83	210.02	204.44	206.05	207.74	206.48	207.1	208.39	200.95	204.83	207.09	203.35
200.57	196.66	201.42	202.61	207.47	204.26	206.44	201.26	208.45	204.31	201.2	203.09	201.42	203.89	207.12	209.7	200.16	205.61	202.74	201.15	205.16	202.79	203.25	205.85	199.63	203.42	204.25	203.44	206.5	214.82	202.92	202.79	198.39	207.22	198.69	205.27	199.97	197.83	207.21	202.52	203.45	199.76	201.7	206.02	207.63	202.55	200.73	199.37	208.09	199.56
200.37	202.07	201.8	200.05	206.54	200.22	202.77	206.26	198.84	209.01	204.57	198.89	206.19	199.43	199.77	199.91	203.29	205.36	205.71	203.24	202.12	201.32	209.63	204.36	204.03	202.06	203.65	204.78	199.56	205.98	207.28	202.61	206.9	200.48	208.37	207.74	206.98	201.36	205.84	200.71	203.51	203.99	209.54	205.61	200.63	196.83	203.63	198.97	199.36	199.72
211.75	208.83	209.28	216.11	213.41	206.57	209.38	203.9	206.5	209.83	205.05	203.37	210.77	211.27	208.05	200.96	205.57	212.06	206.11	213.58	210.9	205.96	216.51	207.35	213.7	212.74	216.3	208.06	212.19	207.53	204.03	205.96	202.37	206.9	210.45	200.71	207.02	207.66	213.18	201.45	205.85	205.81	211.96	212.57	215.73	208.77	206.53	208.21	204.43	208.19
197.89	200.32	196.96	197.87	204.38	192.61	205.87	196.88	199.04	197.11	203.57	202.16	192.44	199.53	200.78	205.61	196.13	200.23	195.14	202.42	201.19	203.67	195.87	200.3	204.37	197.35	197.16	198.6	194.66	199.87	196.14	201.6	198.14	200.28	201.29	199.12	197.37	199.72	192.42	196.82	197.94	198.81	199.43	202.66	204.08	204.22	196.33	201.99	207.62	201.43
217.46	221.6	217.83	212.06	222.32	218.6	217.21	221.38	211.5	217.06	220.95	218.65	217.59	221.86	219.5	217.33	214.36	222.96	222.32	214.89	210.69	220.8	216.41	212.34	216.94	221	218.73	226.9	215.46	216.24	219.2	216.31	209.7	216.83	218.39	222.79	212.45	220.11	215.95	218.69	214.69	218	220.03	223.89	219.67	217.83	221.58	219.03	208.66	221.07
211.95	207.91	206.33	213.66	202.5	207.3	211.46	205.59	210.96	208.88	207.9	204.48	211.47	205.34	206.96	210.9	205.36	203.08	210.83	205.11	201.96	203.01	204.33	208.28	207.35	211.4	207.23	211.35	208.97	215.07	208.71	207.52	209.74	215.52	199.96	206.39	210.53	207.87	212.94	208.52	209.41	210.32	211.22	204.37	211.08	210.07	206.07	209.9	211.4	214.76
193.66	205.21	199	201.78	200.14	200.57	203.55	200.18	207.81	201.55	202.18	202.56	199.27	204.33	199.5	201.91	202.31	203.93	198.69	201.85	200.81	207.09	192.88	204.64	200	199.57	196.4	202.49	203.08	205.69	198.84	203.95	203.43	198.76	198.35	195.79	193.37	203.72	199.35	200.41	200.06	206.1	199.12	202.76	198.45	204.46	201.37	192.54	198.65	198.43
211.62	207.48	211.19	210.37	216.52	210.28	206.86	211.71	208.16	221.52	216.17	207.57	210.11	211.79	208.25	208.05	214.8	211.21	211.44	205.36	207.57	207.15	207.68	206.45	211.1	208.88	211.46	205.17	204.1	209.43	209.13	206.03	212.95	205	207.39	211.8	209.28	213.49	207.49	211.81	202.73	213.87	208.46	211.36	210.79	208.23	209.61	207.2	215.66	206.88
201.92	198.38	204.48	194.35	201.67	205.59	202.85	202.18	202.73	195.5	195.16	199.71	197.23	198.44	195.91	198.68	200.43	192.89	199.33	199.65	200.82	197.52	198.75	198.56	191.61	194.9	193.72	197.35	194.54	202.39	193.92	199.01	195.38	199.65	192.06	203.09	197.74	192.88	197.27	199.8	194.46	192.14	199.24	194.67	195.39	205.69	200.95	200.93	197.2	206.64
212.11	208.94	211.01	209.58	215.92	204.35	206.22	216.51	215.09	207.73	208.12	212.32	213.31	205.7	207.17	206.42	202.69	208.41	214.69	209.71	213.11	212.36	211.02	215.26	207.46	209.44	211.19	216.54	207.67	211.64	197.41	209.11	209.11	214.34	212.14	212.79	210.23	210.98	212.25	214.09	218.68	214.52	217.8	212.69	214.86	211.23	204.19	213.85	212.78	206.47
215.05	209.58	204.56	210.53	212.85	219.64	209.62	215.91	203.87	205.99	216.83	209.12	215.49	207.51	213.58	211.69	207.5	211.58	217.78	211.37	216.71	209.46	209	215.97	214.75	217.23	213.84	214.15	211.86	214.24	215.34	210.4	213.34	211.55	214.79	213.2	214.25	213.23	211.01	206.49	214.7	208.58	211.37	216.36	217.05	202.54	213.97	215.76	207.93	216.42
214.21	211.42	218.17	216.27	209.85	213.94	212.71	211.22	207.5	208.27	211.96	214.31	213.8	211	216.37	212.53	216.32	205.34	211.77	208.81	209.92	209.65	212.15	209.57	205.76	208.62	209.98	206.18	211.7	215.7	213.03	203.81	213.47	211.42	209.07	204.64	209.3	214.33	218.73	213.21	212.27	212.32	215.03	211.54	210.78	214.42	209.2	211.71	210.06	210.49
204.48	205.18	204.93	203.9	206.03	203.3	209.17	204.45	197.02	207.81	203.03	202.66	203.42	201.88	204	201.82	200.91	209.05	206.59	205.56	207.95	211.18	199.07	202.47	209.24	203.24	205.31	202.46	208.59	203.9	203.76	204.32	206.12	207.98	205.53	201.94	200.86	201.9	202.05	204.25	200.43	206.12	205.49	205.15	202.4	203.45	200.33	208.66	206.72	200.82
207.62	205.62	208.21	209.67	206.11	204.66	199.53	200.01	200.92	206.27	204.25	201.83	208.56	212.22	206.66	202.74	206.11	208.31	202.42	206.37	207.27	209.15	201.06	206.85	202.87	208.18	202.19	205.43	207.65	206.43	213.03	211.04	204.47	202.2	213.1	206.44	204.84	216.65	202.1	208.25	207.2	200.87	207.96	207.62	208.08	206.87	202.79	200.88	201.35	202.07
208.46	204.51	214.75	208.29	208.82	204.64	207.87	202.86	210.08	206.53	203.32	204.74	205.57	203.45	207.02	204.34	208.31	211.14	205.31	208.11	211.68	204.67	209.44	204.8	207.61	208.95	207.91	213.02	211.79	208.31	204.54	208.01	212.94	215.02	206.43	204.16	201.78	213.25	207.44	205.63	205.05	208.89	208.25	207.34	210.01	204.94	198.72	203.43	211.88	211.23
207.42	204.3	206.04	200.11	200.55	205.47	204.94	204.76	200.2	198	197.16	195.2	200.72	198.71	197.86	202.05	202.31	203.24	205.57	197.56	197.28	198.5	195.38	197.09	203.93	198.58	199.64	202.5	203.32	205.49	198.75	198.07	191.67	197.46	199.99	198.22	197.66	202.58	202.05	196.36	196.85	199.91	196.62	204.03	198.08	199.05	200.12	200.11	205.09	196.43
215.2	205.68	207.26	205.85	207.53	209.37	205.1	211.16	206.1	202.98	204.56	210.35	208.95	211.33	209.43	208.46	210.09	206.01	207.34	215.41	208.36	209.23	216.72	207.74	209.73	210.71	207.32	210.59	212.23	209.89	206.87	206.98	204.49	208.53	216.64	208.04	200.9	208.59	203.26	204.84	204.14	209.1	203.73	205.56	208.95	207.86	213.38	209.78	204.94	200.61
221.98	217.4	216.12	219.46	221.03	215.95	220.37	223.88	217.92	216.22	215.96	219.27	218.58	223.77	217.58	213.06	213.7	216.76	219.53	214.63	216	213.35	212.14	221.66	213.96	214.33	216.99	217.81	219.03	218.5	214.43	217.62	212.01	212.06	214.06	211.48	224.12	215.07	210.2	220.21	214.82	220.12	219.84	213.76	216.6	221.18	218.78	216.4	224.32	214.24
199.6	203.37	197.96	202.07	201.43	194.43	203.28	206.98	199.11	198.68	200.48	204.03	206.93	207.09	203.34	195.43	201.15	202.73	202.33	206.2	204.6	208.75	205.12	208.29	204.46	198.95	207.4	202.11	198.09	197.99	197.67	194.09	203.33	203.89	209.35	198.76	204.55	203.11	198.67	199.9	199.99	206.4	207.28	198.17	196.83	199.68	204.31	198.82	203.4	205.02
207.63	212.41	210.96	208.47	210.7	207.45	217.78	206.56	212.69	201.82	218.59	210.91	215.79	212.91	210.19	205.44	205.2	203.56	209.48	210.83	213.69	208.82	211.37	202.5	212.07	213.56	209.83	203.62	205.65	209.73	209.5	206.91	207	207.74	210.44	208.84	210.58	205.47	204.7	203.24	208.78	215.35	205.16	207.18	212.81	205.78	209.49	208.21	206.83	210.4
200.25	202.31	205.72	194.87	202.84	203.8	197.97	195.73	198.6	201.79	201.33	199.85	198.31	196.71	202.51	196.63	203.63	199.89	201.37	201.79	197.47	210.17	199.74	204.63	205.61	205.02	206.17	205.99	203.8	202.23	200.82	202.29	202.7	199.29	200.59	202.32	197.46	211.43	200.6	195.42	198.1	204.91	203.49	207.85	207.91	198.28	199.87	199.91	204.08	196.44
215.19	208.67	207.75	214.92	209.7	206.98	210.55	206.81	207.35	204.59	207.42	209.3	209.48	214.97	216.92	204.4	205.45	214.79	205.63	214.74	210.02	208.09	207.61	205.87	205.07	213.47	212.74	205.46	216.29	208.45	209.64	204.01	204.34	202.44	206.01	215.39	210.19	207.25	206.75	209.23	204.89	207.69	208.22	212.52	210.47	210.93	211.05	202.54	210.7	212.84
201.75	202.52	204.3	205.02	202.77	204.64	206.24	201.34	197.65	197.49	209.83	202.74	209.36	204.53	199.78	206.42	197.11	202.34	200.27	207.29	207.31	208.15	203.83	200.65	202.82	199.41	206.54	205.27	200.46	204.08	203.31	208.55	202.55	197.86	207.24	202.29	194.8	201.32	196.21	202.26	203.42	202.91	200.27	205.14	203.3	201.23	201.44	204.56	209.71	194.67
199.75	201.17	197.68	195.29	195.88	198.08	196.88	194.24	199.36	197.84	211.19	202.54	201.85	202.04	202.37	199.26	200.26	207.94	201.35	209.73	203.2	204.5	196.51	206.01	201.64	202.17	203.92	207.21	202.24	204.95	200.76	208.61	203.02	200.88	199.23	200.53	199.42	195.2	202.65	199.68	194.43	201.89	205.28	206.92	200.02	203.49	204.53	202.87	200.41	207.89
211.45	210.43	214.63	209.88	218.3	210.62	213.26	212.65	216.85	212.32	220.65	210.28	213.45	216.04	206.67	209.55	213.98	206.04	212.48	220.37	217.09	208.99	208.86	208.8	210.54	207.85	211.96	212.34	212.3	214.88	209.23	209.57	216.71	206.29	213.84	215.37	210.38	217.49	212.23	213.69	213.81	217.05	211.78	212.61	213.91	210.68	214.04	214.37	209.74	212.13
199.67	204.94	212.41	203.58	202.85	206.03	203.06	200.46	204.41	198.39	197.49	198.64	200.97	204.62	201.51	198.1	201.72	200.16	201.87	198.06	197.62	195.6	200.16	207.22	203.36	202.12	200.58	201.2	200	198.36	198.98	202.83	198.31	194.06	199.41	201.56	200.12	201.03	204.17	199.88	197.17	209.49	208.21	206.86	198.6	201.35	200.63	202.02	204.87	197.28
198.9	208.86	198.91	204.74	200.65	197.48	203.24	204.84	207.66	204.02	196.44	202.93	195.87	205.44	198.72	205.85	202.99	208.1	193.73	196.35	197.36	204.12	200.91	201.95	199.18	202.47	196.62	197.17	203.1	205.31	205.56	206.45	198.53	199.01	198.54	201.9	201.89	194.18	204.24	203.8	205.28	199.51	198.07	201.48	206.46	207.29	198.86	203.32	201.25	206.67
216.91	223.81	221.76	218.87	214.05	219.03	214.98	219.47	217.99	218.16	216.78	219.54	216.03	216.14	216.3	222.08	216.68	210.11	221.67	218.59	212.02	216.92	220.93	214.02	216.98	214.2	216.2	219.55	219.35	218.83	213.29	216.05	217.34	214.83	217.51	219.66	210.71	216.95	214.98	215.78	211.33	217.97	219.31	209.82	217.75	221.01	218.99	220.52	220.55	224.97
200.55	202.75	200.25	199.2	201.68	197.35	194.58	195.25	196.91	205.11	204.11	203.41	206.28	203.42	202.29	207.71	194.31	201.95	199.83	200.46	202.35	202.11	200.68	203.12	202.68	198.63	200.88	197.09	198.04	196.18	203.64	203.02	196.57	199.46	198.98	206.83	205.18	210.09	205.66	199.87	197	197.45	202.48	197.66	198.4	202.24	208.67	198.01	203.98	190.04
201.94	202.89	209.15	209.4	201.85	206.91	203.56	207.06	203.58	207.45	205.74	206.81	198.83	203.81	204.63	204.4	208.31	206.85	203.29	210.02	204.34	208.8	202.72	204.27	204.18	210.53	209.93	209.4	199.01	202.11	211.32	212.99	203.8	206.59	214.49	208.95	206.38	203.32	207.7	200.08	205.18	199.01	206.44	201.59	198.79	207.06	208.77	206.45	203.44	212.46
215.92	212.83	215.38	209.06	209.04	215.3	216.25	211.58	210.03	214.48	216.47	212.64	211.21	213.43	207.68	209.29	209.12	214.78	210.11	216.75	216.45	207.42	212.64	213.59	209.12	215.34	215.37	210.94	213.32	215.57	213.35	206.97	213.36	212.49	211.84	210.06	214.61	211.96	213.84	212.45	214.17	216.19	214.01	208.63	215.05	209.71	213.14	216.27	214.22	210.89
198.03	197.91	199.78	195.39	194.72	192.62	193.25	197.67	198.75	191.85	196.27	194.04	192.73	192.45	205.56	191.89	193.43	194.82	187.88	193.27	190.8	191.67	189.96	192.99	192.73	191.98	193.02	193.69	193.39	202.56	187.59	195.53	195.56	201.72	191.84	193.37	196.48	199.57	197.39	194.86	200.14	192.05	196.75	194.1	193.17	192.62	185.57	195.84	191.84	195.34
215.2	212.71	207.25	202.08	211.14	217.16	209.56	221.96	214.52	214.06	215.41	210.76	208.52	210.79	210.11	214.9	207.77	213.76	213.18	205.12	215.28	216.58	208.11	210.77	208.58	211.74	209.44	213.41	218.8	210.1	213.03	212.66	206.5	213.2	215.11	212.25	213.86	210.08	219.3	210.27	211.07	211.25	214.7	209.08	214.74	215.93	209.32	206.95	214.8	212.26
207.78	202.45	217.53	213.69	206.87	207.99	206.5	211.47	207.36	215.29	210.08	208.56	210.13	210.94	206.94	210.13	208.91	208.47	215.91	211.14	206.66	210.41	203.85	207.06	216.13	205.91	207	212.59	210.56	211.22	211.73	207.28	207.71	209.96	207.75	208.47	209.88	204	207.77	208.58	205.15	210.96	208.41	209.24	200.19	211.3	208.91	208.8	209.08	212.92
209.28	205.22	205.74	203.74	205.48	206.01	207.35	208.83	209.58	199.61	208.19	206.48	205.48	210.13	204.32	198.55	207.99	213.73	209.37	209.03	212.36	199.84	206.09	209.87	204.42	205.1	203.23	206.36	213.16	200.2	204.92	212.79	210.41	209.75	209.34	207.46	208.55	207.28	210.55	200.87	201.81	209.72	215.24	211.52	214.24	211.29	207.5	206.25	217.05	206.22
205.97	208.99	203.68	210.3	201.78	204.65	208.4	206.98	204.03	203.98	211.71	200.92	210.36	208.86	207.56	199.79	210.19	209.67	201.75	210.38	206.17	207.11	201.23	211.6	200.95	207.72	210.09	207.19	207.97	205.11	204.24	205.69	208.3	208.47	206.25	209.32	205.16	206.31	204.26	211.64	207.49	204.07	214.45	204.93	207.78	211.97	201.57	208.02	210.21	209.83
216.51	208.6	209	210.51	209.64	211.91	213.85	208.09	209.05	213.66	217.58	210.59	212.65	212.39	208.84	214.49	207.32	208.64	215.21	210.19	208.18	214.3	214.47	216.15	213.73	217.2	214.91	210.55	206.16	208.29	217.03	207.57	210.57	204.56	219.64	213.91	213.38	208.41	210.86	215.89	215.17	215.54	203.14	213.59	216.43	211.24	215.92	210.36	214.33	212.38
212.23	210.92	211.78	208.12	212.1	207.85	209.46	208.05	209.91	213.81	201.63	208.91	204.82	207.96	210.26	205.12	209.03	205.97	209.32	211.49	208.44	207.68	203.89	205.86	215.07	209.68	212.76	209.42	209.99	201.13	207.61	206.41	202.94	206.95	212.11	207.96	210.76	208.03	214.46	211.3	205.51	209.88	207.34	204.35	213.37	207.38	209.13	206.05	204.57	202.13
203.19	204.98	205.82	211.82	210.29	205.23	209.27	210.52	213.01	205.78	208.23	205.64	201.19	207.49	209.25	209.31	203.54	203.4	210.32	203.65	211.44	204.52	205.78	212.85	206.78	213.94	207.47	210.67	207.19	207.8	207.33	209.62	214.59	203.46	215.88	207.72	205.87	209.68	206.2	215.71	209.48	206.82	208.09	209.16	203.6	209.6	210.68	207.16	207.01	208.72
206.81	207.93	201.55	214.81	206.26	205.79	209.1	209	205.89	207.29	201.24	209.56	203.09	197.51	206.48	205.36	204.97	209.56	204.4	207.34	204.19	203	204.14	199.04	199.69	206.49	211.24	210.49	204.02	207.77	205.03	204.81	203.26	201.84	209.91	213.42	213.87	203.83	215.16	204.61	213.86	208.4	210.33	205.85	212.63	206.78	205.75	209.06	206.54	203.17
211.39	201.07	208.05	206.32	211.79	201.24	209.54	213.23	205.84	206.46	206.55	208.53	209.39	205.49	212.34	204.52	213.6	202.22	209.75	203.76	208.28	198.77	207.32	208.65	207.16	208.75	206.84	206.49	212.29	213.93	209.88	203.22	205.77	207.62	208.51	206.6	208.32	204.19	202.68	205.93	207.77	214.64	210.33	204.53	205.74	209.72	214.49	208.61	207.38	206.06
223.51	214.11	215.31	214.62	212.27	217.6	216.94	219.18	213.23	212.93	214.16	219.08	218.21	216.36	212.77	217.72	217.99	214.82	224.39	215	212.1	219.54	221.39	217.34	218.33	219.13	222.3	211.53	219.71	219.39	212.46	220.16	220.24	211.6	220.52	214.28	214.23	217.89	215.29	213.86	214.65	212.23	207.42	218.17	214.59	218.54	216.81	217.23	215.23	212.9
210.36	210.08	211.94	213.36	211.63	204.28	208.49	203.91	218.52	213.09	215.89	211.77	218.03	213.02	213.29	211.6	211.53	209.63	211.94	216.19	216	211.05	216.76	213.29	212.38	204.87	205.65	216.74	210.89	210.29	210.7	211.73	209.45	212.19	215.93	216.59	213.27	214.19	214.75	217.55	215.54	210.52	214.16	213.8	206.57	209.7	216.16	210.61	213.32	213.85
217.99	214.33	205.51	204.44	210.35	206.45	209.82	205.9	208.09	207.47	213.11	204.57	210.72	213.34	208.4	208.78	201.8	212.76	205.79	207.63	208.67	211.74	213.66	205.74	204.86	206.87	204.35	214.06	209.51	211.94	210.97	206.64	215.37	209.61	207.65	211.6	204.21	207.45	214.45	206.62	212.88	209.82	211.87	211.56	208.98	208.91	213.95	202.2	208.96	203.04
204.82	209.34	203.48	211.9	205.44	207.1	207.55	203.7	209.78	208.46	210.78	209.98	204.46	210.04	211.78	206.65	210.77	208.33	202.74	200.87	205.57	206.43	207.29	204.91	215.43	209.68	209.37	211.91	207.96	211.22	214.75	206	207.73	212.35	210.31	213.85	202.08	211.11	215.72	209.06	207.2	205.67	209.38	216.18	211.87	209.9	210.16	206.92	212.73	207.5
208.6	210.34	210.74	207.65	200.59	202.76	208.7	205.09	213.55	210.6	208.02	209.04	211.07	211.14	210.84	205.81	204.74	204.87	208.86	211.42	205	207.19	204.61	209.28	205.71	213.4	210.95	210.79	210.41	206.87	217.81	205.84	210.13	205.84	209.27	209.79	203.82	204.69	214.13	204.84	209.74	197.22	210.91	208.21	211.03	210.11	209.97	206.15	199.86	205.09
209.68	210.4	213.16	205.15	205.03	206.26	202.91	212.14	208.5	207.61	202.39	205.86	207.68	209.12	205.92	207.07	213.2	205.98	208.35	212.08	201.89	200.8	206.55	212.29	212.66	203.76	209.51	210	205.46	204.08	211.18	203.69	200.71	198.56	212.51	210.7	202.08	209.94	203.72	205.76	209.84	206.39	210.14	198.27	205.66	204.6	199.8	204.74	209.04	207.7
207.14	201.5	205.23	197.78	196.08	199.1	204.75	201.25	206.1	202.07	196.96	203.31	201.66	205.07	201.32	200.94	204.36	202.54	199.71	204.82	205.46	207.41	200.34	201.33	199.34	207.61	196.17	201.31	206.59	198.32	206.1	199.32	199.72	204.98	201.47	196.58	204.12	201.92	208.08	205.18	207.01	205.46	196.75	205.3	200.97	208.69	203.19	206.05	202.99	203.13
187.59	196.6	194.45	199.16	204.45	194.86	190	193.77	201.85	196.03	193.2	196.26	198.39	189.6	194.65	188.8	197.5	196.04	199.56	190.77	191.79	199.14	199.7	192.07	196.93	197.77	187.5	193.28	192.71	190.96	198.16	193.49	200.88	198.58	188.11	194.73	200.09	195.78	193.29	195.65	197.4	197.82	198.05	198.42	192.81	199.56	198.55	199.04	191.65	203.81
212.59	204.46	214.98	208.56	205.42	205.34	206.56	207.91	206.29	212.61	203.93	207.73	204.85	207.28	204.44	209.5	205.32	203.81	214.78	210.14	205.68	204.22	209.35	205.23	207.94	206.6	204.13	203.36	206.93	205.29	203.9	211.48	205.55	215.75	205.82	206.56	209.25	204.01	204.44	202.58	205.69	208.09	206.59	207.86	207.32	201.06	207.94	202.36	208.82	207.83
204.37	201.51	202.92	205.95	199.38	201.54	203.15	207.23	202.64	204.18	204.18	205.45	207.56	207.79	200.63	207.71	205.75	214.45	211.34	211.33	201.15	202.18	204.2	209.29	205.24	201.86	202.08	203.51	208.52	206.61	199.22	204.83	206.39	206.43	204.75	197.51	208.38	203.75	205.18	203.14	204.46	208.86	207	203.93	203.28	207.63	203.22	210.24	201.03	207.86
209.57	212.55	206.36	214.35	215.8	212.38	212.97	209.36	215.26	209.36	205.35	209.48	216.67	217.04	209.15	210.54	209.44	211.94	215.6	205.79	210.45	208.36	206.45	212.96	211.62	213.85	212.47	209.6	201.86	211.72	206.68	212.24	207.35	211.75	205.96	204.66	208.71	211.91	207.75	215.49	211.48	211.47	207.7	215.95	206.65	205.51	213.77	207.28	212.75	216.67
203.04	204.02	204.95	209.07	208.54	205.51	207.1	203.62	206.41	209.53	212.13	205.54	200.88	205.42	210.51	213.97	210.21	214.12	209.02	208.13	207.59	206.77	209.54	204.65	211.93	208.16	202.45	209.19	205.53	208.27	206.57	215.37	205.09	203.19	204.51	209.72	203.03	207.63	206.46	206.08	202.34	203.68	206.56	202.69	203.29	201.39	210.63	204.88	210.04	204.22
191.94	200.03	196.42	201.52	201.93	198.58	203.79	199.3	202.3	196.95	206.41	199.83	203.28	206.48	198.2	198.93	204.82	199.62	201.61	201.23	201.03	200.76	197.15	197.3	199.95	199.17	210.02	208.31	197.33	203.58	202.84	202.85	201.75	199.05	204.25	201.76	197.61	205.28	200.85	198.36	200.74	201.11	204.8	204.33	197.37	197.19	201.73	202.47	195.44	199.84
211.32	204.96	213.46	205.48	211.87	203.75	211.29	206.18	212.53	205.79	203.49	212.06	209.09	205.93	213.76	209.49	213.14	206.02	208.4	210.6	208.2	211.9	210.8	209.32	205.6	208.47	207.25	216.99	205.91	202.69	199.86	211.92	204.57	205.97	204.23	204.03	212.6	207.22	210.22	215.18	209.42	208.59	209.59	208.78	214.96	206.47	212.9	206.14	206.94	209.67
207.75	205.8	205.21	204.35	210.94	208.22	209.27	210.63	204.14	210.01	207.64	212.93	204.26	205.42	209.41	207.43	201.03	211.65	206.2	206.68	210.72	213.29	211.06	206.74	205.63	211.84	202.8	210.61	210.16	202.33	216.43	207.45	210.03	209.83	214.69	213.39	205.94	207.66	206.87	207.37	209.43	211.04	207.09	208.35	203.33	203.65	211.12	207.37	205.33	204.36
200.07	202.19	209.05	202.02	199.69	204.95	198	196.92	199.04	201.23	203.66	203.61	205.52	199.41	198.61	199.92	200.73	207.61	205.43	205.58	193.79	199.59	192.48	204.63	205.3	198.77	199.92	206.46	198.26	197.77	198.36	201.02	200.79	201.63	200.16	208.05	202.26	201.99	203.25	203.05	195.65	205.81	202.62	200.64	203.85	205.74	200.27	202.45	207.99	206.64
205.5	205.48	215.65	208.9	210.81	209.34	212.43	210.05	210.78	203.75	215.82	206.46	214.76	210.33	209.44	211.63	204.72	209	205.23	208.08	209.21	209.06	208.77	211.88	209.45	209.37	209.33	203.97	202.87	214.74	207.89	207.09	199.06	204.16	208.07	215.19	208.05	208.04	210.21	209.02	209.82	205.35	207.16	205.09	204.64	212.49	208.66	210.14	207.96	213.69
195.31	191.83	199.74	193.45	204.09	200.39	200.65	205.83	201.67	200.91	205.51	203.89	198.41	194.07	200.89	191.97	202.59	199.32	204.47	200.42	202.04	198.1	201.4	195.99	198.49	198.14	198.33	191.65	200.93	198.56	201.9	203.4	200.04	201.38	201.26	195.65	200.85	202.46	199.12	196.05	195.44	197.6	197.91	200.09	205.35	195.54	202.92	195.92	199.72	196.58
199.38	205.63	197.94	198.23	204.91	201.36	204.04	201.56	205.12	201.82	206.38	199.96	203.78	204.36	200.1	198.09	202.33	200.75	202.84	199.52	201.55	191.46	197.36	203.43	197.04	200.06	204.76	198.79	198.56	193.76	204.47	200.18	198.51	200.32	201.53	195.49	196.86	197.46	198.84	198.77	199.26	198.98	202.74	206.66	200.09	200.17	202.37	201.28	201.82	199.58
209.05	210.79	205.53	211.31	212.2	201.14	208.14	201.05	210.41	209.68	206.51	204.74	213.61	205.91	209.68	204.99	207.05	211.1	202.98	208.31	209.65	200.95	209	209.84	206.43	210.95	206.52	209.03	214.98	206.34	207.57	210.7	204.22	212.58	203.3	216.05	207.95	206.83	209.38	208.19	201.94	214.99	206.53	206.37	209.49	209.75	211.75	218.26	212.05	207.19
200.62	206.16	207.1	208.31	208.81	215.66	207.79	203.68	207.11	205.96	207.27	209.7	212.36	205.65	206.4	204.38	199	210.32	205.45	210.99	208.38	200.63	209.03	212.68	206.62	204.73	208.89	208.29	212.48	201.02	206.86	213.41	208.63	209.1	212.12	214.47	209.74	214.74	203.18	202.98	211.79	209.81	206.77	212.22	208.97	212.13	202.1	211.85	210.65	208.04
217.55	211.99	210.17	202.71	208.4	208.46	205.44	205.77	212.14	211.23	206.59	202.49	210.09	216.8	208.54	201.93	205.29	201.72	212.6	214.13	208.57	207.79	207.54	210.36	208.49	202.86	207.75	201.72	205.85	201.81	205.8	211.88	202.03	207.69	213.21	200.12	207.82	203.03	209.25	208.74	209.54	212.62	207.17	209.17	206.65	213.43	209.91	211.42	207.34	212.11
215.69	212.28	209.11	209.42	209.96	211.9	209.05	212.16	212.73	211.54	210.23	211.92	205.55	207.42	203.87	204.07	205.31	208.57	213.54	211.26	207.38	205.66	204.08	209.73	207.36	213.16	206.04	209.46	209.34	211.54	203.55	200.77	207.95	211.01	202.61	210.88	211.81	210.43	206.13	211.34	213.62	207.01	212.71	208.47	213	206.24	211.02	207.71	208.62	205.57
207.7	200.94	209.44	208.66	210	206.27	204.51	204.71	203.59	211.12	204.67	213.09	210.09	206.98	204.04	208.29	208.49	208.06	212.06	205.1	208.96	211.93	216.08	212.64	210.42	209.64	201.09	208.61	208.45	208.86	203.29	208.29	203.27	208.87	205.54	206.86	210.91	203.61	211.53	212.03	208.88	207.6	211.76	199.38	210.48	204.68	208.81	202.86	206.52	205.28
215.61	208.91	213.07	211.4	214.08	211.18	215.32	213.13	210.77	213.44	207.52	213.43	211.56	208.77	213.61	213.24	208.17	212.2	210.31	215.08	212.43	211.71	209.21	206.51	213.57	210.72	212.8	213.04	211.81	213.71	219.09	212.32	212.76	208.76	215.33	208.74	207.85	214.62	208.09	209.67	213.38	213.09	215.09	206.81	214.45	208.12	210.56	212.91	209.15	206.97
207.63	209.24	209.51	207.85	209.96	207.59	203.77	216.94	209.63	207.55	207.3	210.08	207.97	212.38	205.1	205.94	205.18	207.82	208.16	213.01	212.23	206.28	212.24	202.94	208.28	208.77	205.71	212.89	200.44	203.5	207.65	202.29	207.67	210.17	211.34	205.7	209.36	212.63	210.95	208.99	211.55	212.79	210.63	210.06	206.96	206	205.52	216.99	208.07	208.41
197.74	190.56	190.46	200.47	194.86	192.87	199.39	195.25	197.33	195.14	194.52	196.2	195.17	190.96	193.35	194.5	186.91	191.36	197.31	189.44	194.11	197.06	189.93	195.36	193.85	193.19	190.06	196.88	197.65	195.79	195.54	192.31	193.37	192.72	194.61	188.68	195.51	198.72	192.32	192.51	198.48	189.6	194.75	195.75	189.09	195.49	191.62	194.24	198.36	191.43
211.08	215.47	222.43	211.75	215.83	220.67	222.39	216.6	216.57	213.7	215.95	219.67	214.63	220.74	210.08	216.91	220.75	217.02	218.76	219.05	220.46	212.45	221.79	220.22	218.67	215.09	212.49	217.89	213.37	214.17	216.53	223.67	216.96	216.74	219.72	218.39	218.16	212.19	215.54	211.76	219.68	219.34	211.23	219.42	213.34	216.01	220.22	215.16	219.04	222.58
203.46	208.64	207.72	205.99	205.91	206.62	212.56	206.11	206.53	204.28	210.77	208.67	201.23	207.12	210.3	204.18	206.34	207.07	209.16	209.03	205.03	205.12	200.48	210.25	208.45	208.46	210.27	209.82	212.01	203.73	204.73	211.36	207.15	206.96	207.91	211.48	204.37	205.19	205.65	206.58	206.78	208.41	208.62	208.51	209.65	203.67	204.65	203.45	210.74	208.33
201.92	198.6	200.57	202.13	210.57	203.17	203.73	200.37	212.12	197.28	199.61	204.82	202.19	208.11	201.27	205.03	205.65	208.85	205.67	208.12	202.64	208.85	208.32	204.43	204	203.31	207.51	199.68	208.3	197.17	202.17	204.53	205.59	208.65	210.63	198.79	200.18	202.09	204.26	196.38	200.42	206.29	203.87	208.08	200.42	199.92	206.33	202.22	199.68	206.2
209.43	206.67	208.41	207.98	211.98	212.25	218.19	208.46	213.89	213.12	216.1	209.6	207.06	207.56	210.88	216.8	215.64	214.56	215.07	208.64	212.84	208.89	207.55	217.01	211.68	220.59	211.64	208.41	212.99	210.77	211.73	218.69	207.96	213.58	219.27	210.86	206.32	212.08	209.78	211.23	219.19	208.24	205.96	210.98	211.82	214.01	215	214.18	211.4	211.81
205.58	205.87	207.43	207.53	212.9	207.45	207.65	207.44	205.35	212.1	210.41	209.84	214.99	212.99	208.78	213.71	215.83	208.23	207.77	213.53	210.29	207.7	208.53	209.73	210.14	215.13	204.92	210.57	210.05	209.42	208.09	210.86	212.39	214.4	213.72	210.72	205.78	204.98	210.9	208.84	208.27	210.54	205.25	202.63	204.38	202.09	210.08	205.09	213.61	210.57
201.89	198.14	195.57	190.81	194.12	197.41	204.92	204.74	200.3	199.02	194.68	200.84	197.55	196.01	200.16	193.82	197.28	198.88	194.46	197.09	199.3	197.51	200.84	199.03	201.19	198.63	200.39	198.3	197.32	203.57	194.66	199.81	198.69	202.49	202.28	201.36	202.66	200.23	200.63	201.13	198.57	196.89	199.69	193.65	200.39	197.43	195.34	200.36	200.36	201.76
193.81	202.35	199.31	202.87	199.96	199.54	204.88	205.5	196.68	196.05	197.97	198.79	202.95	198.3	202.32	193.53	201.52	201.72	206.97	196.18	196.67	204.03	205.55	198.8	210.22	206.56	200.55	200	197.17	194.99	198.63	200.05	196.51	198.55	199.07	195.29	202.78	199.95	191.58	198.92	195.57	192.23	199.53	198.48	194.63	200.43	199.36	194.57	199.34	208.05
207.17	206.75	209.65	209.28	202.19	206.73	205.91	212.79	213.17	206.88	207.71	208.37	205.58	206.08	205.59	205.34	210.44	211.38	211.33	203.08	210.45	211.15	205.74	207.03	202.27	208.7	211.04	207.52	214.34	204.56	208.38	210.86	215.55	211.21	216.16	202.85	210.36	210.58	210.82	208.19	204.68	204.31	209.77	208.58	207.63	206.84	208.79	202.58	205.25	215.2
204.98	213.95	215.31	209.21	211	212.37	209.82	208.83	211.32	209.17	205.59	214.42	214.1	211.42	216.93	210.78	212.2	211.83	213.94	215.11	207.97	209.31	208.77	214.38	208.73	212.52	211.57	215.92	204.39	213.16	209.15	215.22	210.63	216.26	212.95	212.41	214.14	217.41	222.15	210.05	207.93	206.44	212.9	206.65	211.63	208.05	213.12	216.12	213.5	217.09
217.08	216.9	222.17	219.28	215.11	218.35	215.58	216.42	219.04	211.08	217.32	212.11	213.88	210.27	218.63	224.22	217.69	216.51	216.4	211.14	221.56	216.54	216.96	219.5	212.57	220.82	226.91	217.33	211.42	220.85	216.8	221.3	217.61	216.44	218.83	214.85	218.84	220.69	212.02	225.54	220.26	218.95	213.46	217.41	216.46	218.57	217.04	214.26	221.22	215.97
220.29	211.04	217.39	219.18	220.28	213.28	211.94	216.07	214.78	217.37	218.58	217.49	211.08	215.33	221.53	216.92	219.18	219.12	214.71	221.17	216.53	214.31	218.93	212.13	211.51	225	216	220.63	217.01	218.43	215.59	219.42	208.33	219.79	216.12	213.85	208.76	214.2	219.79	215.38	216.51	214.9	221.17	212.31	216.26	216.51	216.2	217.49	218.72	220.76
214.57	209.95	217.62	221.83	218.27	214.88	216.85	217.54	217.97	218.89	215.53	209.93	216.85	216.58	222	213.92	214.84	214.89	216.23	220.23	215.46	216.9	218.75	222.69	222.79	214.49	217.88	219.54	215.66	213.08	220.12	219.16	223.99	215.51	214	219.97	214.2	214.09	216.34	217.68	219.17	214.51	211.52	216.22	209.5	214.15	217.1	217.62	213.41	213.57
208.41	204.98	205.02	209.75	206.18	213.53	215.13	212.58	209.33	208.72	208.39	215.69	211.28	206.22	207.52	208.22	207.66	205.37	210.01	205.48	205.45	205.78	202.27	208.86	208.59	208.41	210.35	204.63	214.17	208.59	206.71	210.69	205.23	205.45	211.42	211.35	212.6	212.9	215.23	206.23	209.19	209.6	209.7	209.57	208.86	210.57	209.28	205.45	210.43	211.41
203.73	206	205.01	201.82	202.53	202.91	198.58	202.45	201.65	200.47	202.13	201.25	199.91	202.82	198.62	205.37	204.41	201.58	207.9	206.55	200.52	203.53	204.59	201.97	201.58	200	205.57	207.49	205.9	203.72	201.44	198.49	203.71	198.5	200.45	199.61	197.01	198.25	205.96	199.43	204.97	196.96	198.06	202.31	202.88	206.43	208.44	193.7	201.85	201.19
205.32	203.47	208.27	205.54	206.49	207.54	202.01	207.77	209.27	209.08	208.3	204.52	203.14	208.58	213.61	210.91	205.77	212.55	206.71	210.52	205.17	203.95	212.79	206.43	214.75	202.37	210.24	209.03	212.24	208.18	203.27	204.69	201.94	199.37	210.43	204.4	203.1	208.85	208.8	209.37	209.04	211.69	211.47	206.06	209.49	207.54	210.38	209.52	213.13	208.39
209.32	207.95	212.69	210.7	211.33	206.24	211.4	205.16	199.76	203.47	202.82	213.2	206.49	208.51	206.99	202.92	207.39	211.21	201.71	204.98	211.03	205.72	204.97	213.24	212.5	204.14	209.59	207.93	208.1	208.2	205.01	208.76	204.31	201.06	210.54	214.37	206.94	206.78	210.38	209.3	208.06	210.56	204.76	207.63	210.58	211.21	209.1	205.48	203.71	205.59
203.83	199.36	202.91	203.97	206.78	205.98	207.03	196.05	203.58	206.65	202.12	203.11	198.2	209	207.27	204.09	193.86	196.76	205.25	206.34	201.97	199.2	207.39	201.06	209.21	205.04	201.59	202.21	202.87	198.55	201.12	208.2	206.47	201.05	208.06	200.03	204.97	202.96	201.96	205.25	202.39	205.67	202.24	200.36	206.67	200.82	203.7	203.93	201.06	207.82
199.83	193.26	196.21	201.16	196.28	201.8	201.63	195.34	195.88	202.71	195.71	199.67	201.43	199.77	198.79	199.46	195.82	192.56	200.59	201.29	197.77	206.18	199.95	199.68	196.4	201.73	197.35	196.69	199.35	199.73	203.38	201.63	200.07	203.36	202.35	192.12	197.04	207.99	207.3	199.36	195.62	198.35	197.34	195.45	201.97	196.27	195.35	197.45	198.78	201.55
210.62	202.94	207.08	211.36	209.85	210.12	208.36	209.95	203.36	207.52	204.06	204.86	211.31	204.16	206.56	206.35	216	215.38	207.07	204.11	208.63	204.55	204.14	210.75	209.49	204.31	208.44	207.04	208.51	207.6	208.85	205.87	202.56	212.27	206.97	203.63	204.69	204.6	210.32	208.11	209.58	208.04	209.67	208.07	211.34	209.53	215.39	209.32	213.08	211.7
217.48	217.98	215.69	210.53	217.3	215.69	213.6	213.51	214.93	211.88	217.16	215.33	214.33	216.07	219.5	213.15	209.46	213.37	217.85	212.96	209.97	202.32	214.11	215.4	210.03	211.18	212.29	212.29	213.94	207.02	211	206.98	209.99	212.92	207.73	214.52	214.6	209.03	209.09	212.34	214.26	212.45	213.84	213.64	213.35	218.72	217.86	212.01	204.58	219.73
208.31	206.19	207.27	209.83	206.39	205.51	206.22	213.18	204.75	208.89	205.6	209.41	206	204.13	203.62	204.8	207.31	206.57	207.05	205.44	211.58	205.52	202.77	203.51	206.03	213.85	212.02	202.47	204.96	208.64	211.4	216.66	211.35	205.19	205.49	209.87	209.97	207.91	208.68	210.64	206.5	214.16	206.32	206.62	212.4	207.29	207.3	211.76	211.12	202.95
216.2	214.4	215.52	214.01	215.23	217.75	222.62	214.56	215.53	215.77	220.05	221.84	213.79	216.87	219.7	221.79	216.78	219.85	211.8	223.98	213.36	217.04	214.14	226.82	222.08	212.47	224.06	210.04	213.35	215.76	214.07	218.06	214.74	219.45	220.71	219.74	218.9	215.63	216.1	220.93	215.49	216.56	208.34	218.1	216.59	216.96	215.99	219	216.39	221.33
211.57	218.35	206.51	213.34	212.47	211.99	212.44	214.98	212.18	211.22	213.3	210.57	206.09	207.41	208.2	213.55	210.94	215.83	211.35	210.01	212.34	212.65	210.32	217.34	206.81	213.17	214.52	206.07	211.47	211.72	216.44	207.16	217.15	201.03	211.65	213.03	218.71	213.75	211.28	211.45	209.87	212.12	209.84	210.78	211.89	208.54	215.7	214.88	210.24	207.23
204.54	199.75	201.07	203.89	203.3	197.66	201.98	209.4	204.18	204.67	211.19	198.6	204.32	207.63	201.43	198.62	207.39	198.71	210.78	199.64	202.54	203.19	202.03	199	207.3	203.99	206.65	203.85	203.39	202.81	200.88	198.83	196.96	204.65	207.84	200.54	203.36	200.39	204.59	210.01	205.5	199.7	200.37	201.17	205.85	201.38	203.57	208.26	212.63	203
203.12	205.12	203.33	198.24	202.3	203.96	200.55	205.5	204.13	203.13	205.15	207.04	210.01	199.74	205.21	204.07	209.13	204.42	203.35	200.06	205.78	199.51	206.24	200.03	200.89	200.14	204.73	198.24	209.42	204.25	204.48	206.17	206.5	205.48	202.31	203.23	202.98	198.1	208.14	209.23	197.71	200.03	200.49	205.79	204.97	202.74	204.53	204.88	209.25	201.65
215.71	206.27	208.25	213.54	212.15	211.26	209.7	208.31	213.41	214.13	209.44	213.88	214.64	209.51	216.67	214.2	213.08	218.64	212.67	207.11	212.42	210.83	214.1	212.47	214.97	211.87	215.23	212.64	213.47	221.35	211.32	209.07	209.4	208.85	212.38	208.27	208.96	214.79	210.48	209.31	211.65	210.64	215.41	211.2	217.47	215.42	219.17	207.85	212.97	213.77
200.5	200.25	201.96	199.78	201.47	197.26	203.81	203.73	206.6	207.21	196.21	204.76	198.17	202.5	201.17	199.05	202.75	197.16	198.3	201.16	197.42	195.3	200.46	205.15	194.94	203.04	199.72	200.28	196.87	203.23	198.02	193.76	199.11	201.81	203.37	197.13	200.85	205.06	198.09	204	193.35	195.11	200.15	200.91	200.03	199.1	204.64	202.09	206.93	200.13
214.37	212.97	216.43	214.43	217.11	222.37	215.69	223.76	223.91	214.84	219.59	212.96	217.79	214.92	215.57	217.72	218.67	220.11	221.05	225.31	217.95	217.92	221.77	215.91	224	221.14	217.84	217.06	220.53	220.1	218.87	218.93	222.07	214.17	218.03	216.6	223.8	217.77	217.15	220.22	218.72	216.37	212.7	213.44	216.02	216.52	219.77	218.46	220.18	216.47
212.92	210.69	208.26	223.78	211.79	207.18	209.93	216.84	211.02	218.28	215.93	222.3	209.56	214.41	216.15	206.81	209.22	209.57	208.8	207.34	210.34	210.16	211.72	210.98	209.8	208.57	215.64	211.95	211.04	217.4	214.15	210.37	215.43	208.59	212.42	210.21	213.88	208.11	211.3	211.88	212.49	213.89	214.43	208.3	212.5	208.51	212.65	215.16	212.31	208.6
219.59	216.58	218.25	213.5	217.42	217.01	216.38	209.7	215.74	217.12	222.06	218.36	213.4	212.1	213.57	222.57	215.51	219.78	213.75	220.52	223.41	218.08	228.15	220.98	218.4	210.99	218.08	216.83	223.4	227.76	217.45	215.46	217.11	227.25	217.64	225.12	211.12	214.87	220.93	218.62	210.44	218.78	215.48	223.57	211.64	218.34	214.97	218.05	219.73	217.29
207.66	203.96	207.78	204.71	211.67	210.65	207.71	205.68	202.74	209.94	204.58	202.52	207.94	200.19	208.27	209.12	202.76	208.84	203.36	200.67	203.61	204.1	199.3	204.23	199.42	205.77	205.24	202.12	206.63	209.51	197.85	203.12	204.23	202.16	202.72	201.09	197.06	204.14	203.4	202.26	202.12	203.59	202.27	205.5	200.5	207.59	207.8	204.2	198.68	198.07
206.27	204.39	202.37	207.06	205.23	204.42	217.41	212.55	204.64	207.39	211.83	209.23	206.03	208.99	201.61	200.28	212.74	210.37	206.05	204.44	213.19	209.77	209.57	206.07	211.86	210.61	208.22	207.41	210.44	213.97	206.84	214.21	213.09	214.36	212.06	210.54	211.41	201.34	213.5	213.38	205.96	209.51	212.3	209.61	205.71	212.66	204.76	208.16	210.96	214.01
200.96	209.42	202.34	200.73	200.55	204	201.05	209.09	202.75	205.82	212.43	209.32	201	202.04	197.67	206.7	202.16	203.24	209.25	206.03	205.65	206.3	205.81	203.13	201	202.12	197.2	205.12	207.86	200.81	207.13	202.57	205.62	207.23	205.31	201.49	202.52	204.1	202.11	201.71	199.7	196.26	202.85	204.33	209.49	207.01	201.61	201.47	210.11	202.39
212.58	207.41	209.75	207.11	212.57	207.15	209.45	207.63	209.49	210.22	207.93	209.36	205.88	204.2	206.68	204.88	211.39	206.29	208.09	205.82	210.56	209.72	210.16	212.91	213.67	205.29	217.91	205.16	213.38	209.95	209.53	199.03	206.86	213.15	211.33	209.77	216.5	214.94	208.23	208.18	211.38	216.4	215.39	204.42	207.26	208.3	208.94	204.78	211.8	207.1
198.02	192.63	194.21	193.96	200.72	197.38	200.68	192.76	193.02	204.11	195.72	193.48	194.69	191.33	197.18	203.05	193.07	194.27	197.71	194.45	192.22	198.84	191.95	197.18	190.58	205.34	199.86	199.93	190.66	193.32	195.84	198.58	192.6	196.37	197.94	193.82	198.11	198.79	193.61	190.53	195.53	196.64	197.12	190.58	190.76	191.37	195.18	200.37	192.74	196.97
208.36	209.12	206.23	220.45	211.49	211.28	209.54	210.17	214.28	212.94	204.64	211.65	212.8	221.18	209.44	209.06	211.1	211.88	210.48	210.59	210.44	210.55	208.43	203.08	209.02	207.89	210.67	213.22	212.18	214.92	215.74	211.66	207.94	210.1	214.23	214.82	206.64	212.46	210.26	215.89	207.96	214.84	211.04	207.45	217.45	209.34	215.7	213.14	210.21	218.19
203.9	206.53	199.32	204.47	203.82	201.36	205.93	201.6	192.9	202.08	206.68	204.41	204.7	205.18	202.74	205.33	204.58	197.79	209.11	205.91	207.84	203.51	199.35	204	206.56	205.3	206.08	199.51	204.02	194.55	207	199.71	200.16	202.86	202.33	201.06	197.99	204.97	205.11	201.22	201.72	203.05	202.88	198.71	201.28	200.33	199.62	209.71	200.31	203.92
205.94	211.96	213.04	199.79	210.14	210.52	207.87	211.26	204.23	206.31	201.48	207.22	212.6	213.42	209.8	203.84	215.34	206.11	205.97	205.95	210.53	202.08	208.11	203.7	205.85	203.87	210.9	206.18	209.96	208.01	209.26	208.17	211.38	205.35	205.2	209.82	207.95	208.84	205.27	213.59	203.49	204.89	209.16	210.89	206.43	205.02	208.68	200.01	198.75	209.89
216.89	219.8	210.66	213.83	217.85	217.53	216.97	221.23	215.37	218.73	215.63	212.34	216.7	218.7	217.05	215.52	213.01	224.51	220.76	214.04	216.77	209.74	213.58	218.13	212.78	215.03	218.88	215.64	205.61	209.86	207.72	214.68	213.49	218.25	217.49	216.72	220.27	215.78	217.73	222.72	217.24	216.36	219.77	210.48	216.92	217.08	214.68	211.86	220	219.07
215.13	208.55	215.22	217.8	214.62	215.1	217.37	214.26	216.81	210.15	214.75	212.1	217.4	208.7	212.37	216.83	217.62	222.74	208.38	216.73	204.28	212.74	213.59	215.8	215.41	218.47	212.99	216.35	205.2	208.63	212.6	215.17	203.99	213.47	217.51	213.99	211.99	207.6	208.8	201.01	210.89	216.67	213.72	206.74	212.08	215.61	209.72	213.22	206.77	212.75
216.57	213.48	205.64	215.54	216.37	214.31	215.65	204.64	216	209.63	204.21	209.74	211.15	212.19	214.42	214.86	214.61	211.03	209.81	211.43	210.55	209.82	212.74	212.06	213.38	216.17	208.52	210.55	217.89	216.1	212.67	211.74	207.88	204.92	214.22	213.49	208.95	211.88	212.22	211.09	206.44	215.06	208.97	208.23	211.87	210.39	215.98	212.48	214.51	211.77
216.16	224.23	219.73	217.79	216.98	218.38	221.57	217.37	213.68	209.02	217.81	215.34	217.21	217	215.43	215.99	214.73	213.35	215.56	220.68	213.14	217.9	211.64	220.99	223.99	219.58	215.36	214.53	217.98	219.12	217.16	217.52	225.91	218.29	215.72	218.55	214.49	221.56	211.54	216.96	218.27	217.64	222.44	215.07	224.85	218.9	214.09	221.85	212.43	218.2
204.6	216.77	211.11	214.21	212.56	208.76	215.98	215.59	216.24	204.89	212.75	212.77	215.9	211.19	210.69	207.08	217.56	218.1	213.79	215.38	210.13	218.61	214.48	217.86	215.59	214.67	210.43	215.18	214.04	211.8	216.68	211.81	210.86	211.91	216.34	209.28	214.72	208.04	215.26	210.54	213.49	210.01	210.11	211.26	207.17	216.06	217.77	212.28	210.67	214.74
198.42	206.7	201.88	205.56	212.36	208.99	210.7	207.16	207.92	211	207.98	205.98	209.7	209.35	207.13	207.96	208.85	206.14	216.42	206.81	202.53	203.81	213.03	207.73	215.83	211.15	213.52	202.46	209.54	210.47	201.16	204.26	209.99	213.46	209.07	207.38	207.96	208.63	207.02	213.99	208.6	207.52	207.64	207	210.08	208.44	205.09	209.97	211.43	210.62
213.14	213.62	219	208.45	211.35	212.81	214.84	209.57	210.6	216.07	216.17	213.03	207.03	209.68	213.83	207.84	210.88	209.97	210.7	215.3	211.03	206.17	211.61	213.76	212.25	211.42	210.64	210.3	214.26	206.47	211.41	212.55	212.77	212.58	207.84	211.18	212.13	214.09	209.6	215.01	214.89	218.53	209	215.61	215.1	212.15	213.36	209.9	221.12	209.19
208.61	210.1	210.9	207.96	209.95	206.18	206.25	201.66	205.58	205.98	204.44	201.54	207.52	209.17	199.7	204.62	205.86	211.61	209.46	209.12	211.41	206.1	207.52	206.72	207.52	206.36	207.46	212.47	205.09	205.84	205.62	209.1	205.97	211.16	202.12	207.57	214.06	207.52	206.76	206.55	206.53	203.52	203.97	210.01	206.3	210.26	212.99	206.45	208.8	199.91
214.38	217.77	224.47	219.62	215.11	220.12	216.48	219.9	218.23	214.47	215.68	215.09	216.22	214.38	213.95	218.62	221.15	215.22	219.1	219.09	213.12	220.16	218.83	220.53	218.13	209.88	213.76	212.57	220.86	216.02	222.51	218.13	216.86	220.86	213.9	210.59	208.38	215.75	215.63	219.88	219.03	211.33	219.06	216.49	217.35	215.63	208.74	221.4	214.87	219.28
206.06	209.18	216.96	213.29	215.81	214.32	212.09	214.68	210.21	220.26	207.43	214.87	219.31	212.91	213.19	214.1	214.33	209.31	214.16	212.41	210.28	212.76	212.29	203.81	215.05	216.74	212.19	205.26	209.13	210.8	213.93	219.08	206.26	218.62	215.86	209.16	209.68	212.34	215.44	206.7	208.3	215.77	204.98	213.97	213.84	211.46	210.44	214.18	213.84	215.87
209.86	211.59	213.71	209.15	218.39	213.81	209.76	212.38	218.11	214.58	206.48	207.56	214.88	211.28	209.65	211.9	210.88	205.08	210.18	215.51	212.84	211.89	211.45	208.28	209.94	216.38	215.91	222.79	209.4	211.76	212.36	214.29	214.22	216.3	213.2	213.79	210.35	211.5	212.09	210.92	211.6	213.87	206.17	209.65	216.27	205.76	209.68	213.49	205.61	207.97
206.61	200.34	204.68	200.12	208.22	210.64	208.19	207.47	203.18	202.62	204.35	207.14	199.11	203.34	202.61	202.63	210.05	202.73	205.65	207.48	207.71	205.01	208.24	205.51	205.67	206.43	205.31	199.68	199.02	207.19	206.89	208.09	206.85	205.96	199.78	201.59	195.3	208.19	204.22	200.03	206.05	205.91	200.67	203.82	199.31	204.8	195.85	204.52	205.62	204.15
212.23	212.64	213.3	209.29	206.53	208.94	217.91	212.02	219.17	214.52	210.97	214.82	207.21	216.8	214.92	212.45	217.34	209.88	212.32	220.25	209.78	212.89	214.41	212.23	205.64	212.43	210.69	212.45	211.09	214.22	222.59	215.43	211.75	206.16	214.57	210.46	221.16	211.1	213.85	217.43	209.22	212.71	210.14	210.79	213.7	208.4	207.29	214.58	214.92	209.29
215.65	216.55	209.9	211.92	215.28	212.27	208.91	213.15	212.32	212.76	208.69	211.24	210.98	214.38	211.74	209.41	214.46	213.14	211.33	208.81	212.48	211.41	208.88	214.01	218.63	213.35	208.6	208.47	205.35	210.41	210.29	206.11	208.67	212.28	204.5	208.92	213.13	209.96	211.05	212.58	212.7	212.57	206.79	217.43	215.57	215.83	206.64	213.23	212.11	216.63
201.29	204.64	200.34	201.3	204.4	197.23	194.62	196.06	196.27	203.01	201.43	201.17	196.47	195.75	192.33	200.41	195.3	202.06	207.19	202.51	198.16	200.79	198.31	200.61	199.58	201.24	195.45	196.2	197.18	194.9	204.67	195.26	197.38	199.27	199.9	204.47	203.17	196.81	200.32	195.89	193.81	197.98	194.65	199.4	196.95	201.07	196.79	200.74	197.54	192.86
221.52	213.78	212.1	218.91	216.3	218.47	215.79	223.93	215.65	216.49	222.89	214.36	209.69	217.86	220.77	212.42	213.63	211.29	208.52	217.31	214.1	212.69	212.96	217.26	216.29	217.52	222.01	220.06	215.61	223.02	222.66	215.55	219.04	221.21	214.55	213.93	217.95	214.07	220.33	211.44	218.48	210.29	214.6	220.85	212.89	216.62	215.81	221.27	213.39	212.09
202.85	204.65	203.26	207.56	202.9	202.84	206.12	197.85	200.77	201.92	204.42	198.07	201.15	202.06	200.2	203.98	199.01	209.03	206.2	199.72	199.64	205.76	197.61	198.93	201.15	205.32	204.22	197.98	200.74	199.13	205.25	203.02	207.44	203.08	194.11	199.76	202.79	200.24	197.2	202.28	202.69	208.85	203.76	198.74	202.23	201.49	206.63	200.05	200.89	199.89
205.65	206.42	208.63	212.98	211.5	202.77	206.11	205.55	204.2	202.93	207.1	211.5	201.36	206.77	206.16	200.99	204.95	206.71	203.45	201.07	215.43	207.25	211.49	209.99	210.17	208.97	202.28	200.59	212.14	207.84	210.59	211.84	207.39	209.78	203.79	209.08	210.63	205.87	207.31	204.75	210.15	207.01	204.66	205.17	209.72	204.02	202.8	206.15	202.98	206.29
198.87	196.86	203.93	202.71	197.56	203.11	208.9	206.96	207.57	205.07	200.65	201.34	201.89	201.85	203	202.02	194.1	200.79	201.37	210.22	206.31	199.35	208.64	202.89	206.19	203.31	199.31	204.44	201.15	201.65	200.71	203.29	206.74	202.88	204.93	199.67	202.24	202.2	207.81	204.86	204.03	208.98	206.3	208.96	200.55	197.38	199.61	199.83	206.73	207.92
212.55	211.26	211.12	214.42	210.95	211.03	214.4	209.53	211.62	211.61	209.07	205.02	216.54	211.76	210.17	212.72	216.48	211.03	207.2	212.31	211.21	212.11	212.62	209.76	211.2	208.98	208.98	211.49	218.75	210.62	212.1	211.04	211.23	212.09	213.03	212.22	211.03	209.46	209.12	213.32	210.54	209.68	213.79	214.82	214.23	212.95	214.36	213.89	212.48	209.44
201.22	199.13	199.53	196.91	199.1	196.13	208.94	204.25	204.4	198.04	200.09	202.76	201.91	200.13	201.01	206.84	204.88	204.32	200.04	197.87	199.51	205.09	205.68	201.38	201.14	196.82	201.39	199.6	207.46	202.66	201.17	201.35	203.08	198.56	204.95	191.92	195.97	202.14	201.68	203.26	192.34	196.11	202.44	201.77	201.28	198.28	199.74	199.54	199.37	198.91
204.46	206.49	205.8	199.85	196.09	200.57	197.7	200.05	197.17	201.09	203.39	205.42	202.91	205.42	210.22	205.83	198.01	199.82	199.05	203.8	199.73	196.66	197.73	202.33	201.76	200.72	201.67	201.92	202.48	198.74	201.02	202.68	198.91	197.19	199.42	204.41	192.82	199.36	193.07	203.38	200.75	204.38	197.83	193.43	197.69	195.93	198.1	207.19	198.85	200.27
206.01	209.49	206.09	208.94	208.65	209.21	213.63	210.18	202.29	215.48	205.86	214.91	209.67	206.19	210.65	213.82	212.3	205.95	210.77	207.38	209.23	207.49	215.37	211.29	206.84	207.72	207.16	207.44	204.02	206.93	210.93	207.81	208.28	201.87	209.49	205.31	205.46	206.46	211.68	205.81	215.75	208.57	202.23	206.29	204.83	215.65	208.13	206.27	208.57	207.16
194.79	202.13	199.32	200.99	200.34	203.92	200.45	198.99	200.79	198.89	199.28	200.4	201.01	199.68	201.58	207.18	189.94	200.42	198.83	199.94	203.27	201.54	197.89	195.42	200.93	192.08	198.75	203.2	203.98	204.76	198.48	196.24	196.13	204.27	201.47	202.02	198.45	199.62	204.44	200.01	193.79	205.58	203.53	201.47	198.2	204.42	203	203.7	197.66	198.97
206.29	207.45	203.84	203.84	206.58	204.8	199.63	204.09	200.89	207.14	204.29	204.58	205.87	205.68	206.85	205.09	207.23	202.11	196.69	205.25	207.71	210.06	202.69	201.11	199.94	204.76	200.6	198.27	197.14	201.02	203.85	198.73	207.69	206.37	203.34	205.23	205.5	197.98	202.56	202.36	205.01	196.67	212.53	208.4	209.9	197.61	198.92	200.19	206.68	204.34
203.5	210.82	202.42	202.73	206.91	202.29	204.43	213.95	212.85	205.08	209.61	198.59	207.82	205.69	207.55	212.4	204.68	203.63	208.22	205.28	206.03	204.08	207.34	211.61	206.84	209.16	212.79	199.48	201.19	202.51	210.46	206.15	204.61	209.86	201.75	204.47	207.7	205.92	211.74	209.08	211.61	208.35	205.77	209.31	209.54	203.89	209.57	206.58	206.83	210.07
201.65	211.62	207	211.32	209.95	211.64	213.9	210.05	215.88	210.74	213.33	208.78	204.49	209.29	217.43	213.56	208.68	213.6	215.02	207.34	210.28	216.35	218.3	210.76	207	209.74	202.19	207.1	216.65	209.14	216.11	210.83	205.39	211.36	213.16	218.37	210.85	206.89	212.26	215.61	209.37	215.07	212.98	212.51	219.8	211.52	207.96	211.12	215.77	213.3
213.88	211.52	200.81	206.2	201.99	207.09	209.22	206.7	206.98	206.85	206.39	200.99	200.08	205.23	204.35	205.32	211.22	214.34	205.39	203.29	209.62	209.53	208.58	205.8	213.52	211.36	203.94	210	207.07	210.41	210.61	207.04	209.04	206.45	212.8	208.09	203.9	209.21	208.19	206.87	210.74	210.34	209.26	207.48	206.25	211.3	206.11	204.3	203.34	207.96
207.16	201.75	204.44	214.62	203.02	207	209.59	201.55	201.56	206.44	205.49	210.16	203.14	201.69	204.74	206.81	203.52	204.78	209.52	207.35	203.65	205.4	202.46	207.29	206.7	211.12	214.47	205.1	197.09	205.47	209.91	211.99	207.44	200.05	215.95	200.49	204.8	211.15	208.9	201.86	212.02	207.75	203.9	206.29	199.2	209.53	206.97	207.5	207.69	209.82
205.13	199.9	202.78	205.3	210.14	213.05	206.77	197.9	206.14	205.46	208.35	205.27	207.72	204.98	207.32	207.81	207.98	208.87	209.65	204.52	212.57	208.54	206.48	207.57	205.86	209	208.62	206.82	206.46	203.03	210.59	209.16	208.84	206.52	206.32	208.05	206.27	207.09	203.67	203	204.97	207.4	203.05	202.75	209.18	207.25	202.58	202.04	204.19	208.82
208.44	206.23	211.5	211.65	213.42	214.42	206.28	214.35	209.21	219.89	213.29	214.76	217.21	214.63	201.76	213.64	209.34	211.09	210.61	213.71	217.55	210.47	217.61	210.95	216.75	214.27	216.45	210.01	213.31	214.62	209.23	217.16	217.18	217.86	214.15	208.92	210.35	209.3	210.66	209.91	212.69	212.71	211.4	210.27	212.02	209.48	211.34	212.83	213.58	217.1
208.45	209.58	201.49	207.63	210.26	207.06	207.41	204.73	212.67	211.92	209.94	204.02	205.58	209.86	207.29	202.9	207.88	201.62	210.99	203.39	214.33	214.75	206.19	203.49	206.16	214.04	211.81	201.9	211.47	209.83	206.41	203.36	207.85	213.55	211.06	213.59	212.5	208.42	208.11	212.47	205.92	207.57	214.5	212.1	212.86	212.42	199.69	203.45	208.41	213.58
215.86	218.91	215.35	213.55	211.71	216.3	213.8	212.67	211.52	212.91	212.55	214.26	206.66	211.13	210.62	207.63	216.9	210.29	216.21	213.34	208.89	212.76	212.95	210.92	209.95	220.4	218.84	210.67	214.91	213.84	213.43	214.62	216.02	210.63	214.11	212.52	215.39	208.37	211.23	211.56	214.11	216	208.42	215.43	207.8	214.35	212.57	212.79	211.34	209.9
202.01	208.26	213.06	208.04	208.82	205.34	208.01	212.37	210.85	210.67	204.64	209.61	212.58	200.61	207.71	206.7	209.96	210.76	206.34	211.14	207.38	207.96	201.42	206.96	205.86	205.78	206.71	209.74	209.85	210.09	205.5	210.13	207.14	209.43	208.63	205.85	207.27	206.89	214.44	214.79	206.53	201.64	208.51	207.56	207.19	207.34	210.09	206.3	204.12	203.46
211.06	200.38	215.02	213.88	214.91	211.74	211.14	209.99	211.09	208.41	211.75	216.52	217.03	215.97	211.08	210.88	218.65	210.82	218.16	212.63	216.55	212.14	212.88	214.51	209.27	206.83	205.76	213.15	212.62	218.47	211.01	209.15	212.93	210.52	219.82	211.4	210.34	221.59	211.67	203.53	213.57	215.9	208.6	211.86	205.22	213.8	210.31	216.06	215.11	210.47
212.87	208.96	211.37	206.4	206	208.53	209.29	208.3	205.65	206.68	211.07	210.88	208.59	212.67	214.1	211.46	212.35	211.8	207.28	204.08	210.39	212.8	211.59	216.09	209.98	209.21	212.56	212.67	212.3	210.48	211.43	208.96	211.54	204.6	208.08	207.61	211.94	218.19	208.55	212.45	212.64	212.47	208.52	209.6	205.62	211.9	212.11	204.35	204.59	203.81
200.36	193.42	204.56	192.94	202.52	197.62	202.64	196.35	202.19	199.36	203.75	202.04	199.72	201.82	201.29	202.45	197.94	196.88	200.02	190.23	203.04	192.45	204.3	200.24	201.18	201.67	191.75	193.1	189.75	200.71	197.24	200.06	194.15	192.1	198.86	190.65	201.45	199.77	199.78	196.15	190.51	198.21	192.92	194.69	196.28	194.66	198.98	199.09	198.31	202.65
202.45	211.41	215.46	205.02	207.6	212.35	211.68	208.49	210.83	211.19	202.29	208.15	205.11	206.83	213.67	210.25	208.42	208.87	216	201.19	212.57	208.31	216.84	206.8	210.94	206.19	209.96	207.1	207	208.21	204.98	211.64	211.17	214.63	207.64	210.33	209.35	204.79	203.71	208.9	207.74	211.76	207.55	206.93	206.04	211.04	215.16	208.66	203.03	201.91
201.15	202.29	203.56	200.39	205.21	194.42	203.09	197.38	204.8	193.71	205.05	203.04	202.14	202.62	199.09	198.31	197.4	203.7	197.19	203.99	205	197.89	200	204.27	196.89	202.81	201.26	210.27	201.79	200.7	201.3	201.43	196.57	210.77	201.34	203.63	201.49	201.14	195.87	203.9	200.32	198.9	193.51	193.56	197.72	197.81	198.27	203.19	194.47	202.7
208.37	211.09	210.17	209.28	208.46	206.84	210	211.2	205.13	211.47	213.87	209.33	217.95	207.47	210.18	210.71	207.12	209.46	212.27	206.25	204.8	207.71	205.64	210.65	212.54	203.44	206.41	206.59	207.01	211.13	207.51	209.16	205.31	210.18	213.17	206.27	213.11	213.75	204.71	210.97	212.71	205.74	212.76	209.49	214.11	209.47	217.97	211.9	204.57	209.87
210.6	210.07	213.7	204.96	207.86	206.55	204.07	205.83	208.48	205.83	211.27	200.14	210.94	211.23	211.75	208.29	205.31	206.17	209.27	205.66	211.34	211.04	208.29	205.76	210.09	213.71	208.9	207.18	214.15	204.03	207.75	209.74	210.55	205.4	210.13	210.42	208.3	209.99	203.97	206.83	205.96	204.39	204.02	208.69	203.25	212.43	200.69	203.54	212.55	214.48
197.4	202.43	199.11	199.49	196.73	196.85	206.84	207.08	201.09	196.96	202.07	204.14	197.81	197.69	196.77	199.94	198.9	200.69	203.71	201.53	202.8	204.25	207.39	203.31	196.12	193.84	200.17	198.39	197.65	198.19	197.79	204.65	201.4	198.82	196.84	198.77	196.29	199.68	204.14	201.06	203.48	199.43	204.67	191.59	197.81	193.72	198.64	196.97	208.99	199.87
209.21	212.65	204.07	208.53	207.9	205.18	206.09	213.09	211.48	210.94	199.38	212.67	202.07	202.4	209.09	211.39	210.39	206.91	204.15	207.7	204.24	213.84	207.48	208.97	209.47	208.81	206.48	214.15	204.21	204.22	211.3	216.85	209.41	201.8	208.92	214.34	207.74	208.61	217.12	209.12	209.18	207.85	210.93	213.85	204.42	210.04	210.05	203.33	211.36	212.86
215.59	219.56	214.95	221.86	214.57	214.95	216.55	220.87	215.56	217.39	222.42	210.23	212	215.05	219.3	211.82	221.65	216.59	218.01	223.74	219.56	215.8	214.26	212.4	222.92	211.17	215.65	215.24	220.79	217.57	217.98	221.73	210.82	208.94	218.66	221.16	220.31	216.56	223.96	218.27	219.32	216.69	218.78	217.3	214.55	213.89	221.58	214.97	218.19	214.24
211.3	207.8	216.18	211.6	214.83	211	215.75	216	214	210.54	210.49	209.44	208.61	220.55	218.44	216.18	214	210.77	216.67	214.65	218.26	216.48	220.54	212.01	213.6	222.07	207.46	214.38	216.63	216.18	209.68	208.7	219.02	216.6	208.24	214.01	209.58	217.73	215.64	214.37	214.73	214.65	212.43	216.6	206.99	208.51	216.98	216.01	212.69	209.63
210	207.15	211.5	207.65	205.86	213.91	211.06	210.25	206.78	209	211.02	205.79	214.32	212.2	212.11	208.92	212.89	212.96	204.74	213.67	209.4	216.28	213.94	208.81	208.23	206.6	210.89	215.44	206.92	209.61	202.86	202	211.59	206.02	209.41	209.73	203.32	206.32	201.72	203.66	210.29	204.48	210.22	211.36	208.93	208.69	209.65	208.76	205.68	208.61
208.23	207.64	211.94	210.66	205.61	209.08	209.02	209.97	197.38	210.46	212.17	204.34	209.75	205.92	206.5	213.4	213.89	206.54	198.59	212.55	208.06	207.41	210.37	206.76	212.76	209.35	208.08	210.88	210.6	213.14	208.48	212.31	204.39	207.95	207.73	207.57	215.15	208.16	208.29	203.85	216.24	209.35	206.21	212.42	212.05	203.6	206.42	201.74	210.25	206.73
216.1	204.26	205.28	212.9	210.32	203.75	212	212.45	205.39	198.95	201.79	213.48	204.82	204.07	207.33	208.19	203.27	211.14	210.35	211.66	208.36	210.88	205.78	202.11	206.17	214.62	205.22	209.94	210.06	211.64	207.52	213.56	212.97	208.6	204.28	206.06	210.28	211.87	214.03	212.36	204.39	212.87	207.75	217.85	206.55	211.94	205.96	212.95	208.13	217.22
215.22	200.75	202.98	205.05	211.03	204.32	202.23	203.13	204.05	207.61	202.53	208.18	207.76	209.29	206.68	212.24	208.33	209.37	203.92	207.58	202.33	210.6	201.63	202.51	210.4	204.74	203.62	208.28	202.07	200.63	207.13	208.09	201.8	209.58	209.3	202.96	206.3	204.6	202.4	205.84	205.41	208.43	208.21	208.68	211.11	203.22	200.13	200.46	209.93	207.1
205.57	201.45	202.12	204.68	204.01	198.52	202.49	198.55	203.6	206.1	206.49	207.02	210.02	200.47	206.08	197.05	207.1	208.17	208.02	205.55	200.98	209.62	199.66	201.66	198.71	202.35	202.86	201.64	198.89	203.57	203.4	203.73	205.07	202.81	203.16	210.74	202.21	199.2	201.3	204.28	192.47	198.66	205.85	203.13	200.16	203.47	204.98	207.64	198.25	209.33
214.66	216.68	219.18	218	222.25	216.46	218.28	217.61	212.03	212.6	215.26	210.9	214.31	216.83	209.76	218.57	214.9	224.54	219.62	216.28	218.72	219.07	219.5	215.79	215.58	212.34	209.18	215.92	219.3	216.15	219.28	219.97	212.23	219.81	222	216.06	218.61	218.78	220.62	212.58	220.89	217.01	215.26	216.67	215.04	215.95	211.74	216.83	221.48	218.04
206.69	210.71	208.85	204.69	210.16	208.08	207.77	212.44	207.74	207.29	204.95	211.04	210.54	211.58	211.19	213.29	210.26	214.5	207.9	212.12	211.11	201.35	210.45	211.16	213.29	215.06	206.18	211.26	213.85	209.43	206.81	210.09	206.56	206.7	202.17	207.4	206.12	206.25	207.86	219.16	210.31	212.51	213.92	208.7	209.38	199.47	210.9	216.68	206.45	209.31
204.21	196.04	194.78	200.9	197.52	200.17	201.44	205.22	201.36	197.7	202.11	197.95	201.71	196.71	202.12	196.37	194.73	198.13	198.26	203.79	202.2	202.21	195.75	197.6	202.68	201.44	199.27	193.52	202.9	193.82	202.18	194.56	201.81	201.9	200.68	204.94	195.42	203.19	206.34	200.23	200.02	200.09	195.66	200.03	196.24	204.99	197.87	198.64	195.3	200.01
205.93	203.95	200.01	203.13	207.1	204.01	207	197.35	198.37	206.65	201.94	203.22	199.49	197.74	202.79	202.21	199.64	206.71	203.75	206.88	201.83	204.85	202.45	201.86	204.28	206.25	202.51	198.89	201.41	200.1	191.31	200.13	200.86	205.62	205.41	209.58	200.85	200.47	199.17	197.3	206.05	201.18	200.08	206.67	198.34	204.58	202.92	197.37	206.95	203.13
204.63	197.89	208.66	201.9	198.69	197.24	199.85	201.39	199.47	202.12	200.71	203.15	202.77	205.14	203.82	200.12	208.04	204.25	200.89	206.55	199.97	202.87	199.68	200.83	200.58	196.51	204.42	199.19	197.87	197.68	200.18	200.45	202.15	202.68	201.43	194.32	204.1	199.56	208.01	201.9	196.8	201.59	204.05	200.67	200.47	202.32	205.05	191.55	202.96	204.62
195.27	210.26	207.26	204.65	203.03	207.53	201.16	200.1	208.76	202.78	207.19	196.88	199.26	202.45	205.05	202.57	198.45	205.17	207.44	197	203.73	207.46	201.93	204.83	200.27	205.07	203.41	206.3	205.57	209.21	209.44	207.7	207.82	201.2	200.56	206.75	201.94	207.21	203.37	201.05	202.34	206.45	204.74	194.81	206.71	203.68	203.92	211.18	204.89	206.77
207.67	203.91	214.73	207.77	207.62	207.59	209.31	206.38	204.7	202.24	210.57	206.76	210.57	204.7	209.77	211.07	203.98	205.36	203.73	206.69	205.9	208.4	206.83	207.01	210.28	211.62	207.36	212.19	210.19	206.24	210.28	207.59	212.98	207.58	212.88	210.91	203.06	207.16	207.32	207.32	204.04	205.04	201.79	201.79	217.4	216.65	204.33	214.43	209.59	207.69
208.12	210.91	210.52	206.89	215.66	215.67	208.57	207.75	209.78	214.99	209.81	209.06	213.85	216.31	213.75	215.34	210.93	212.31	213.01	217	210.61	211.67	212.69	214.02	212.15	211.29	208.86	214.83	207.42	206.97	213.36	210.2	210.83	214.06	214.91	211.58	205.14	211.91	216.42	207.88	210.06	209.73	217.93	207.96	215.98	214.93	212.05	211.77	213.44	214.53
201.14	206.18	206.23	209.79	206.32	199.49	199.08	207.85	204.69	204.25	204.05	200.08	199.12	201.52	201.74	203.85	201.74	206.53	203.34	198.9	197.73	197.31	202.06	205.91	198.8	193.55	199.88	205.94	194.8	203.75	200.55	204.36	206.68	201.64	202.65	197.36	204.84	204.48	203.24	200.43	204.15	205.39	200.71	206.45	209.99	197.42	201.23	199.9	206.54	203.23
216.84	224.27	216.55	221.35	222.09	215.23	220.23	213.38	217.47	221.35	217.23	220	216.41	214.01	215.26	218.39	221.69	217.62	212.74	223.76	220.4	216.09	221.4	221.37	213.51	218.99	217.07	214.45	223.35	213.78	217.35	221.65	215.92	223.45	211.77	217.87	219.04	220.48	222.49	213.34	216.8	220.48	219.12	211.38	213.01	210.73	213.99	210.3	217.84	219.6
207.76	202.62	198.33	201.17	197.21	203.57	208.66	208.07	198.45	204.33	208.73	195.3	203.55	201.03	202.05	206.32	201.55	202.14	207.92	203.82	202.96	202.85	201.53	206.39	198.53	198.88	199.59	203.87	206.4	206.95	206.9	201.3	199.33	204.05	197.41	199.46	201.17	204.35	205.15	206.78	203.7	208.68	200.88	202.54	208.67	206.71	199.66	201.77	202.95	204.83
202.03	207.79	207.83	202.44	201.97	203.4	200.84	200.19	205.78	208	202.99	209.05	206.14	206.88	203.47	195.34	207.83	204.54	211.95	200.39	206.31	204.26	206.93	202.13	205.96	200.48	202.9	207.08	203.14	204.52	201.67	206.03	202.26	196.88	209.27	208.07	198.66	205.74	206.57	204.32	206.63	203.35	201.13	201.71	190.38	204.18	199.18	203.68	198.77	207.85
205.69	195.82	203.05	204.93	205.13	197.69	208.16	192.8	200.44	198.06	203.95	204.38	198.5	203.09	190.98	198.14	194.08	195.42	197.12	197.42	190.04	197.11	202.51	206.61	202.12	195.64	199.1	201.74	199.82	195.54	203.87	198.35	203.92	194.09	199.33	201.96	204.4	196.84	198.9	201.79	200.54	197.28	203.14	197.12	203.41	198.58	198.67	196.89	202.64	198.31
206.88	202.07	206.05	209.6	203.54	199.8	204.36	212.5	199.22	208.66	207.53	207.62	200.92	206.05	207.28	202.2	205.19	204.67	208.86	196.17	198.15	202.47	204.46	206.12	204.43	204.76	200.7	205.17	198.98	203.8	202.11	206.36	204.24	201.46	209.37	204.69	209.68	201.88	202.23	204.99	210.17	212.97	208.08	202.98	205.1	206.89	207.25	206.13	201.46	212.2
200.73	197.84	195.42	190.14	198.15	199.43	193.4	197.34	199.58	190.25	194.46	198.44	193.83	190.03	194.65	197	200.98	189.03	199.59	194.75	202.82	191.62	196.89	188.65	191.28	194.88	186.99	194.94	195.53	194.21	194.35	191.24	195.9	197.1	196.89	198.34	191.8	196.51	190.65	193.57	197.89	191.75	198.25	201.41	195.08	194.77	191.5	192.9	193.38	191.08
202.41	209.67	204.83	206.23	201.17	201.91	207.4	204.27	205.63	210.23	203.33	205.01	205.9	208.82	200.52	206.67	202.35	207.41	206.11	203.95	200.06	204.03	207.28	206.92	206.33	204.35	206.19	202.05	209.23	207.22	204.01	206.88	204.41	202.59	207.94	207.05	204.22	208.34	206.86	210.42	210.92	205.91	202.91	206.51	208.52	200.09	202.86	203.78	202.89	202.24
218.8	211.61	210.65	210.65	210.93	209.71	215.32	211.13	209.85	216.68	207.63	204.44	219.68	211.35	211.08	215.54	215.43	211.16	212.75	218.28	214.09	215.26	211.89	210.77	213.19	213.44	211.19	216.59	213.87	217.37	213.04	219.27	217.01	214.51	205.32	210.75	215.53	216.1	214.96	208.47	214.03	214.5	216.97	214.15	214.99	213.03	211.47	214.81	217.22	212.77
203.84	207.72	208.19	202.16	202.42	199.2	197.64	202.16	197.33	200.95	197.17	206.57	192.38	203.76	204.21	203.69	205.3	200.57	203.05	205.31	203.43	206.04	204.52	207.03	199.73	205.81	202.76	195.99	196.98	204.61	202.64	204.87	202.83	202.02	199.97	203.59	200.94	199.58	204.43	198.54	203.88	208.87	207.52	197.96	200.58	196.65	199.8	202.17	199.09	201.87
204.57	200.79	201.56	209.82	200.94	198.01	202.47	209.58	207.08	210.6	204.7	203.86	202.44	200.15	207.93	200.08	203.39	200.3	198.59	198.92	198.54	198.6	201.72	204.81	202.59	206.24	200.82	194.4	205.55	199.69	205.72	208.3	199.47	206.31	201.37	204.68	209.32	203.29	203.9	199.5	204.73	204.62	206.68	202.17	202.23	201.99	205.29	200.48	201.03	201.07
209.25	203.81	209.77	208.36	208.5	198.32	212.79	215.3	204.46	207.58	212.33	204.75	209.64	201.84	204.81	198.79	210.79	205.34	216.45	208.5	209.55	203.25	208.38	212.27	213.34	203.6	207.91	206.28	210.08	210.53	208.55	206.5	203.34	210.8	207.79	208.11	206.98	202.1	211.36	205.28	214.2	209.64	205.93	210.19	215.01	209.23	205.39	209.78	214.01	208.04
201.4	204.59	204.82	205.77	206.97	205.53	204.69	197.39	203.86	198.85	202.9	200.71	206.83	196.11	203.89	201.87	207.01	210.51	200.91	203.47	200.84	203.98	202.87	204.37	200.77	202.56	201.51	202.03	200.94	205.87	199.75	210.38	198.16	200.48	211.61	201.9	202.01	198.47	201.48	208.27	202.87	202.03	197.04	206.1	204.31	195.31	202.97	204.86	208.59	204.85
195.56	204.35	200.48	199.77	205.19	203.79	198.18	200.61	204.99	207.14	203.15	202.72	205.87	206.98	204.93	204.47	199.49	202.03	197.39	201.06	205.41	205.82	203.4	205.62	199.11	197.3	194.65	205.47	202.95	201.17	203.31	200.17	206.78	203.75	199.94	200.72	202.34	196.78	205.94	211.01	205.68	206.08	196.4	204.69	200.81	208.89	204.63	198.97	203.02	203.47
208.85	211.54	214.05	211.49	213.31	208.84	212.83	209.54	213.04	211.27	201.7	207.37	213.6	210.98	215.92	208.39	211.27	205.38	201.18	209.91	212.06	214.55	222.17	214.23	211.36	214.85	204.32	213.42	212.38	212.6	211.55	214.95	213.47	217.48	214.2	212.4	215.43	212.09	213.98	213.04	213.81	222.4	212.03	207.86	208.47	210.73	213.56	209.42	210.17	213.81
204.62	214.34	217.96	210.65	211.12	215.13	213.82	213.28	215.19	210.62	209.49	206.57	213.66	214.36	207.86	215.68	211.65	208.86	210.6	213.81	208.31	209.07	214.48	216.91	212.46	206.48	206.76	212.37	206.63	214.15	210.08	218.19	215.09	214.64	209.65	208.78	214.05	210.97	221.06	218.64	215.15	209.19	219.97	216.15	210.81	209	215.76	210.03	211.13	211.27
201.11	200.35	208.7	201.8	208.32	204	203.55	207.24	208.05	204.26	200.97	204.85	196.94	202.94	206.03	205.21	204.41	206.1	208.24	204.75	199.02	197.19	200.95	208.44	212.95	199.08	196.66	206.58	196.67	212.89	203.49	193.84	198.54	204.28	210.49	203.09	205.01	201.97	209.56	198.66	199.05	198.92	197.32	203.39	201.59	207.02	194.8	197.56	197.5	196.5
199.12	200.42	204.09	198.47	204.18	200.42	203.65	196.27	205.68	195.87	202.03	197.68	200.04	199.65	202.55	196.95	202.21	201.54	200.7	201.88	202.41	200.8	195.97	198.32	201.95	200.94	200.35	202.18	197.44	206.99	198.28	205.92	209.76	201.7	197.62	204.68	203.57	199.35	203.46	196.53	203.08	202.25	196.44	199.63	200.01	197.08	194.23	200.37	198.3	202.14
211.2	213.83	216.19	208.91	208.64	212.83	211.67	211.71	218.67	216.09	207.37	216.5	212.77	204.87	207.75	215.9	209.2	208.44	212.49	213.99	208.31	209.68	212.32	217.15	213.02	214.2	208.98	210.46	212.65	213.62	205.96	211	207.25	218.33	213.86	207.62	207.78	223.83	214.44	206.3	213.09	216.74	215.51	207.33	210.23	211.89	210.63	215.32	212.76	215.94
208.2	211.57	206.05	207.17	211.52	206.31	209.71	211.48	206.76	207.93	203.47	218.75	208.5	206.78	207.2	208.89	208.38	214.62	206.23	208.91	207.36	207.54	210.24	207.06	205.31	213.57	210.35	211.63	210.14	212.85	214.17	209.07	211.75	207.73	209.55	212.74	213.25	208.79	206.97	209.94	210.39	205.25	207.58	206.99	204.13	209.92	211.72	209.83	208.6	207.68
195.86	199.64	205	201.79	199.64	197.32	199.84	205.13	199.45	208.83	206.11	201.83	195.72	204.14	201.15	201	192.27	200.54	201.14	199.59	197.94	198.65	202.22	201.89	205.12	206.85	199.96	197.74	199.1	201.74	192.49	201.66	196.88	200.99	204.42	202.2	199.85	203.37	200.18	198.59	192.08	202.87	199.37	199.34	199.45	201.08	206.05	197.43	198.88	203.6
221.47	221.65	217.6	216.82	217.79	218.01	215.37	220.15	221.29	224.01	217.6	217.64	221.49	219.95	213.03	217.35	213.39	215.05	218.52	220.21	218.46	220.53	219.25	215.44	212.62	222.84	222.25	220.77	216.28	216.99	210.46	214.98	218.23	220.52	221.72	214.36	223.19	216.43	218.78	217.08	221.35	219.32	216.44	215.04	216.12	223.78	212.42	218.91	215.71	212.9
202.96	202.79	203.17	199.31	203.42	199.32	200.35	200.61	203.9	201.35	198.91	203.37	206.98	199.77	200.62	201.69	209.63	201.75	201.68	195.83	203.86	208.92	205.58	201.08	204.44	203.98	197.03	203.73	204.77	207.05	205.43	203.1	205.83	205.77	207.53	202.56	211.84	200.2	198.71	209.28	204.8	203.26	198.93	202.67	202.6	204.81	204.38	206.18	201.76	201.05
205.39	204	200.29	204.73	211.13	197.52	198.13	198.71	206.52	202.39	204.6	207.02	199.55	200.79	198.67	205.89	203.26	204.31	201.55	202.77	200.81	200.97	200.89	207.75	201.92	197.04	199.08	201.48	201.44	203.65	201.44	209.47	201.05	203.03	202.77	207.34	196.77	203.65	200.89	200.36	206.97	200.22	199.95	207.31	204.97	200.49	205.38	201.76	195.73	207.26
211.88	215.49	207.23	205.64	210.98	212.34	208.98	203.52	206.95	206.3	206.8	207.91	205.7	211.58	205.46	207.49	205.56	212.12	209.52	208.68	214.27	211.68	207.3	210.37	213.36	211.29	206.62	203.51	213.35	206.33	203.35	216.18	202.2	208.94	210.4	210.02	212.65	206.08	206.32	208.08	204.39	208.24	209.62	211.08	209.73	208.37	204	201.76	210.02	202.74
210.87	213	209	200.32	206.31	209.04	198.32	205.69	202.1	206.13	211.65	210.58	204.97	210.12	205.17	212.44	207.51	217.61	207.5	210.08	206.4	210.14	208.5	206.58	210.12	209.25	209.73	209.8	204.78	207.41	206.75	208.43	202.23	207.83	208.71	208.55	212.29	207.51	212.49	208.8	208.86	209.58	207.44	202.81	206.02	207.83	208.9	208.58	205.32	217.88
207.61	209.38	217.33	209.54	210.22	214.81	210.95	215.1	205.58	210.22	208.18	210.22	214.94	212.26	210.34	210.57	211.48	204.83	208.54	209.25	213.79	206.33	208.43	209.8	208.85	204.31	210.97	209.99	211.04	215.89	211.7	206.98	212.87	209.69	215.58	212	207.61	210.22	206.43	205.71	209.1	204.3	208.69	215.62	209.03	207.25	207.44	205.41	207.47	207.97
206.56	207.51	210.6	210.74	208.52	200.51	205.75	205.6	206.4	206.84	206.72	203.13	203.8	208.61	206.98	204.8	202.88	204.75	206.6	210.58	208.08	205.43	207.65	208.8	207.39	203.82	203.09	206.31	204.12	211.8	209.67	209.43	208.21	208.36	204.3	207.41	207.21	209.86	202.67	209.85	207.69	204.74	206.93	208.39	209.34	209.55	210.75	212.07	204.66	203.86
212.41	212.53	214.12	212.39	210.42	207.67	214.13	216.26	218.79	214.96	213	217.18	215.02	212.18	207.23	210.34	216.43	212.5	209.6	212.88	215.58	219.2	214.2	210.8	206.08	207.77	218.75	208.1	206.58	208	216.44	212.36	216.16	209.28	208.36	214.26	212.29	218.6	209.7	212.43	214.72	214.88	207.97	211.45	211.31	209.26	214.45	208.1	209.28	207.42
202.11	201.01	202.96	200.28	197.39	201.81	196.62	200.1	200.99	205.62	198.02	196.14	200.02	198.1	200.8	203.88	202.94	199.22	203.03	202.5	203.7	196.07	203.47	198.79	201.1	200.2	192.14	196.63	204.51	204.11	200.5	210.14	204.08	201.95	199.66	199.71	193.88	198.51	205.69	198.67	197.67	200.13	204.78	205.8	201.44	199.57	197.82	201.45	198.15	198.81
206.92	205.07	206.12	208.77	206.19	209.9	208.41	210.27	211.73	205.13	204.74	210.36	206.18	203.11	206.58	210.6	208.24	203.27	204.83	210.48	210.19	207.01	206.85	211.67	200.98	203.36	208.71	206.82	208.22	208.91	206.22	207.24	200.52	205.56	205.84	206.61	201.16	211.7	206.8	201.7	204.35	204.35	204.13	209.41	205.8	202.43	203.77	207.56	208.72	211.75
210.91	214.98	200.98	207.5	204.23	216.61	211.29	210.87	205.63	207.53	213.03	211.4	214.57	202.65	210.63	211	205.34	206.88	210.3	208.66	211.25	214.66	201.16	211.14	213.13	206.34	207.16	207.37	211.5	208.47	213.23	204.12	206.38	204.47	213.86	209.53	205.09	207.67	199.75	205.4	214.23	209.81	206.33	207.98	205.39	206.47	208.02	214.06	204.17	206.2
205.45	204.63	203.65	206.9	208.22	204.23	203.42	204.9	207.22	206.62	205.73	205.19	209.01	202.02	209.92	197.34	202.5	203.95	200.4	198.95	207.54	203.26	200.05	208.02	207.05	207.81	201.18	204.18	200.65	204.24	203.74	203.64	204.44	201.01	206.65	209.1	202.46	201.66	202.58	203.05	205.17	203.53	204.87	198.09	202.99	206.14	199.95	206.68	209.24	206.64
204.78	207.16	213.98	203.07	204.69	208.71	202.35	205.61	208.59	212.06	204.31	197.69	204.34	202.59	204.93	208.61	201.91	206.33	204.23	196.98	205.6	203.16	210.24	205.05	203.8	205.97	205.84	213.2	200.35	201.28	203.32	205.04	210.21	205.72	203.56	205.29	204.44	206.82	204.76	202.03	201.33	203.03	205.86	208.46	205.67	205.04	203.57	206.11	209.2	212.57
196.9	204.59	205.87	197.22	207.95	199.39	200.6	196.32	197.88	201.53	202.09	203.99	198.39	196.47	200.39	202.4	198.74	201.31	205.56	202.55	205.9	205.13	201.59	198.78	202.51	207.09	200.56	203.96	198.53	202.86	201.86	203.28	202.06	198.1	203.61	205.71	201.59	199.2	202.4	205.21	199.55	195.59	201.93	200.51	199.01	202.68	201.39	196.61	200.56	194.27
199.53	205.31	199.02	200.85	197.88	201.1	202.59	202.38	198.33	201.23	201.84	198.08	199.78	201.39	195.04	199.58	201.04	198.13	200.14	194.31	200.26	200.36	198.46	197.82	197.83	201.22	193.66	202.9	205.26	197.78	196.61	195.57	201.78	197.7	193.82	202.75	195.22	198.99	197.88	202.56	198.54	202.52	210.06	199.28	199.82	196.67	198.92	197.5	200.3	199.72
214.68	215.13	218.49	213.68	215.07	216.61	210	210.03	215.46	205.95	218.85	213.79	212.58	216.22	214.05	213.57	213.94	213.58	213.88	217.02	214.56	214.56	208.84	216.8	207.73	212.28	215.81	214.39	210.98	209.77	213.95	208.77	209.12	212.69	218.81	204.47	213.67	209.55	211.04	215.03	215.03	210.67	206.58	209.99	211.52	217.31	213.5	210.51	213.12	207.59
204.27	212.97	203.75	196.96	198.68	203.46	202.2	202.94	198.76	203.1	206.09	200.08	205.1	201.93	203.62	204.12	197.46	200.22	202.86	204.73	203.18	198.05	201.77	200.99	209.01	211.16	207.58	201.12	207.1	204.56	209.99	205.12	199.18	194.05	203.34	207.14	204.39	203.2	203.85	197.9	203.59	197.15	205.61	198.23	203.1	199.19	193.68	204.06	208.41	192.88
215.79	215.96	215.78	214.42	211.19	219.43	221.14	219.68	219.5	214.91	218.39	212.57	220.44	222.68	216.64	225.81	223.6	221.19	211.33	215.35	211.87	218.18	217.09	216.03	224.56	214.47	219.1	212.65	220.74	214.95	226.67	214.41	220.55	217.52	207.9	213.91	211.57	219.71	222.44	218.95	217.63	213.44	217.05	219.01	225.25	215.95	219.42	221.62	217.7	224.26
221.13	214.14	215.09	213.29	210.86	215.64	216.2	209.89	221.72	213.2	211.56	220.15	212.68	212.98	208.94	219.89	211.07	215.31	214.05	216.16	214.48	220.76	213.55	219.78	212.11	219.93	213.75	216.14	215.14	210.22	216.01	208.67	217.35	219.27	215.55	208.7	214.31	215.39	214.13	221.64	219.71	211.23	209.63	209.69	212.82	211.2	213.14	213.49	209.77	211.94
209.69	207.91	212.36	215.17	209.47	206.43	215.77	217.53	211.16	210.3	214.08	210.02	210.75	203.37	210.49	207.77	210.14	208.67	210.16	211.55	212.48	210.65	209.81	213.65	209.59	211.54	214.57	209.23	210.53	210.62	212.37	209.93	208.33	216.19	209.65	212.05	203.39	211.87	210.39	206.33	208.91	208.4	211.52	213.7	211.59	212.41	208.83	209.71	209.72	205.07
198.07	193.1	200.69	193.11	197.9	196.01	197.9	191.23	196.33	203.39	196.11	196.18	195.31	193.41	197.52	187.81	190.47	194.13	191.95	198.9	195.56	200.15	197.38	196.08	195.81	195.01	193.73	196.34	193.63	193.75	197.81	191.95	190.36	187.64	191.85	195.73	196.84	197.2	196.08	193.61	197.75	196.95	193.97	187.77	196.28	197.61	192.32	192.3	201.06	195.61
195.64	194.61	199.16	199.05	204.93	200.01	201.93	207.28	197.89	200.21	195.36	202.11	194.94	197.71	193.99	198.72	200.6	201.49	195.95	197.51	201.02	193.51	200.39	201	196.59	205.17	194.68	202.02	198.24	197.33	196.82	195.58	199.67	198.2	199.5	202.05	193.36	205.07	200.72	201.21	197.08	207.09	196.54	197.04	199.29	200.93	202.61	198.61	199.18	197.5
197.42	199.7	194.44	195.58	206.5	198.93	201.78	202.86	201.06	202.9	197.19	195.56	202.69	209.02	201	199.47	196.15	194.74	209.66	195.03	200.07	196.53	192.8	200.12	201.71	196.54	197.63	196.72	190.88	207.33	200.08	203.46	205.18	200.71	199.96	198.56	200.85	206.35	193.43	204.04	197.16	208.28	198.15	201.14	197.69	198.59	198.25	197.28	194.64	199.22
203.33	199.98	194.14	194.53	195.6	199.14	201.09	194.66	195.25	200.05	202.94	194.16	194.22	201.41	200.02	198.53	202.97	208.51	199.45	202.01	199.48	198.13	200.87	203.45	201.09	192.38	197.34	205.21	196.52	194.53	200.4	195.79	197.01	203.61	199.96	202.57	197.22	199.6	197.92	201.5	196.05	192.23	198.95	199.34	205.01	194.54	196.95	201.59	194.94	196.26
194.5	202.06	194.61	203.4	197.61	201.53	192.62	197.76	196.87	198.15	198.96	200.24	203.58	204.68	201.13	196.13	203.85	198.37	201.33	197.86	195.64	199.99	200.73	197.76	200.54	201.27	195.65	202.66	201.99	197.63	202.18	201.72	207.01	202.78	199.79	195.33	203.86	198.82	199.73	197.78	207.06	211.76	201.53	199.59	201.35	195.33	200.88	199.8	195.6	199.07
203.67	214.37	209.84	212.22	210.94	204.38	211.66	206.8	212.24	205.2	217.06	206.96	208.51	208.98	206.49	204.57	212.27	216.46	209.19	211.08	211.4	206.11	207.6	207.62	200.03	206.07	214.14	211.64	211.74	205.48	207.73	204.82	206.58	204.21	210.74	207.13	212.18	212.08	209.59	208.54	209.23	211.14	206.3	204.31	208.54	213.63	211.99	213.7	207.11	206.95
198.29	202.21	198.13	197.72	203.05	198.99	197.91	203.22	202.6	199.91	200.88	195.73	200.74	205.52	198.54	200.86	197.64	202.6	198.24	196.42	198.65	201.46	199.62	197.34	210.04	198.93	196.08	194.86	196.76	202.39	197.06	195.93	192.79	196.02	202.71	196.38	199.8	202.97	202.93	202.01	201.48	200.87	193.53	196.6	190.55	201.26	196.67	196.04	198.59	196.71
212.79	215.84	206.48	210.74	207.64	209.12	214.97	210.95	212.1	215.54	215.19	218.55	214.05	207.35	214.46	213.35	209.62	209.07	206.8	211.79	214.43	215.1	211.02	210.54	211.06	212.35	209.96	206.7	213.54	210.87	204.15	214.96	216.07	212.25	203.49	208.93	212.46	209.92	216.42	211.05	204.98	204.99	214.05	216.34	211.86	212.78	212.25	210.42	206.17	213.17
204.52	201.25	205.98	202.46	206.85	202.64	196.14	204.89	204.18	201.24	204.69	201.8	203.28	202.86	202.29	204.97	200.23	195.87	200.88	207.07	209.28	200.94	204.09	207.36	199.05	204.79	206.77	198.78	202.41	206.24	210.91	204.82	197.07	199.34	202.61	206.95	210.33	204.5	200.56	205.34	201.13	201.32	206.14	200.88	201.78	201.7	201.77	201.71	197.89	201.57
200.66	201.85	200.91	204.37	198.02	195.06	199.02	198.13	206.1	203.43	196.42	200.23	199.68	199.78	202.11	194.41	200.34	194.94	195.54	197.64	200.23	202.07	198.27	194.32	197.39	200.76	200.39	196.37	195.96	200.1	197.94	201.38	193.26	197.98	201.59	205.24	199.77	198.69	206.84	201.59	202.39	198.72	201.57	197.84	202.29	197.7	196.37	199.06	196.98	198.03
212.98	208.23	205.72	209.26	210.39	211.77	207.05	211.38	211.75	205.19	208.47	202.98	204.83	205.34	207.7	204.65	213.23	205.99	205.75	207.33	202.73	201.92	207.15	208.2	211.01	208.13	208.62	214.66	213.73	208.22	204.98	210.16	214.85	206.78	202.19	200.96	210.27	204.41	206.95	204.26	208.56	211.67	211.03	211.35	210.01	204.25	205.48	211.7	209.24	206.96
211.09	204.28	215.96	210.52	205.56	206.4	211.73	209.52	205.23	206.22	211.94	210.17	202.82	209.28	207.7	208	213.07	205.45	209.41	209.64	209.07	210.28	212.34	207.27	209.11	209.25	219.12	205.47	208.09	213.09	211.24	208.26	207.2	209.4	209.14	201.4	214.91	206.63	207.69	209.5	206.72	206.33	212.39	212.79	211.76	215.76	202.47	200.88	204.7	204.86
220.01	218.24	213	216.23	221.76	211.72	211.35	211.67	213.02	215.6	220.6	218.98	218.03	220.79	216.3	219.64	220.89	214.72	215	220.47	221.68	208.44	215.08	215	219.13	214.65	218.12	217.59	217.43	219.06	219.39	209.14	214.69	216.91	222.93	221.43	219.93	217.85	216.54	214.57	210.75	223.21	210.17	214.33	218.77	212.55	216.07	221.4	216.68	216.5
197.94	195.26	199.95	198.79	201.84	202.18	200.63	203.57	203.46	198.35	200.12	203.18	201.58	203.72	205.55	201.31	202.05	195.73	203.2	203.13	203.25	196.63	200.15	197.44	205.39	196.57	198.46	204.86	209.73	200.53	201.1	197.43	204.36	193.77	193.51	203.44	199.49	199.64	197.69	204.42	203.56	198.32	204.66	200.17	200.04	201.02	204.84	202.45	203.1	197.66
199.09	210.33	204.97	198.74	199.21	200.67	204.77	208.57	201.76	207.8	198.81	206.36	208.01	196.56	199.33	205.43	201.57	201.06	206.48	203.88	198.93	205.14	205.36	201.11	204.46	203.61	203.75	206.33	206.4	202.68	203.9	205.59	204.36	206.15	200.27	205.46	203.59	204.13	201.6	208.49	199.95	199.34	203.39	199.42	202.98	197.18	204.09	205.98	206.19	196.62
201.14	196.53	195.27	202.32	201.5	202.43	196.93	206.06	201.37	199.18	202.77	200.18	200.08	198.69	202.65	201.3	201.7	199.07	202.1	194.7	196.57	203.36	200.19	205.04	197.2	208.86	203.6	206.24	199.36	195.81	202.53	197.26	196.95	193.22	201.81	199.15	200.63	201.17	197.45	200.87	196.45	203.46	201.18	199.9	204.93	198.2	197.34	203.29	204.01	200.53
211.18	211.72	218.41	213.86	212.78	207.45	216.48	217.66	206.7	208.57	218.64	211.37	215.07	215.39	209.5	216.69	209.85	214.81	211.67	210.75	219.1	211.08	209.84	215.59	213.97	216.15	210.42	218.37	213.56	211.82	214.54	210.69	207.34	205.85	215.91	212.5	215.94	210.47	210.53	213.93	217.94	207.11	212.42	209.45	206.9	214.95	200.68	207.28	214.56	212.25
202.6	195.03	203.97	205.85	205.74	202.13	208.98	204.58	198.29	203.79	201.21	203.49	201.51	205.29	207.36	198.5	205.29	203.83	204.37	201.81	209.9	204.23	204.5	201.48	202.19	202.7	200.86	202.35	207.69	196.28	198.66	208.16	200.61	199.21	208.37	206.32	206.01	200.79	208.5	204.62	199.18	202.68	206.45	202.83	198.98	206.11	198.41	206.03	204.88	205.34
209.59	202.38	197.83	197.02	203.67	199.39	212.01	203.18	204.4	202.82	205.42	200.67	200.41	208.34	205.91	205.72	205.23	202.57	201.82	206.6	204.05	196.92	204.15	208.51	200.02	201.64	200.13	212.87	203.24	199.71	209.11	204.92	198.88	201.41	202.74	195.87	205.11	201.55	198.32	199.95	204.91	201.51	203.89	202.55	199.05	204.34	196.79	200.92	203.76	204.2
204.7	201.72	198.27	204.62	196.75	197.46	200.46	199.41	199.59	201.48	200.6	193.78	198.64	201.68	199.04	205.72	202.3	201.99	202.26	202.93	190.39	196.43	200.08	194.03	198.3	203.02	201.17	201.12	197.26	203.22	198.22	199.04	199.81	197.99	201.1	204.04	196.52	201.18	201.19	198.88	198.13	202.84	203.8	194.57	200.86	199.76	199.14	203.27	206.21	200.49
199.05	201.11	198.44	193.31	201.77	201.36	199.85	202.11	196.81	199.56	207.63	195.94	199.89	190.87	196.78	197.72	200.86	198.24	201.9	197.67	200.02	198.68	201.88	198.29	197.01	200.55	194.58	199.12	192	201.03	204.16	197.8	195.38	195.79	199.87	197.4	193.34	199.96	203.04	198.8	195.62	203.09	195.7	204.47	202.18	200.1	199.35	202.13	196.94	194.35
214.81	211.03	218.2	218.05	224.94	218.81	214.72	220.56	220.15	220.27	219.45	219.24	222.45	219.72	214.32	218.23	220.43	218.96	214.07	223.61	210.8	217.86	215.81	220.1	213.82	213.63	218.92	215.86	215.7	219.85	221.87	215.49	216.54	222.73	214.45	212.27	221.26	219.38	226.45	225.34	213.51	219.85	221.35	216.48	220.98	215.8	217.25	218.05	219.34	218.51
215.53	214.32	209.2	217.3	219.07	218.97	214.27	215.45	218.83	216.87	210.4	220.08	229.1	215.83	217.43	218.5	213.15	217.33	215.81	222.75	216.09	220.27	220.27	216.24	220.87	210.83	216.42	218.5	214.26	213.24	218.1	214.62	207.08	210.47	217.6	219.94	217.07	217.41	220.13	218.74	216.27	215.81	221.14	224.59	212.54	218.74	212.69	220.28	211.91	218.18
200.33	196.11	201.1	197.94	200.5	198.81	195.86	201.44	196.82	200.05	203.66	205.51	209.2	198.62	202.36	202.31	203.24	195.88	198.47	205.99	203.2	203.3	201.75	200.13	198.47	199.54	194.84	203.19	202.93	198.74	198.64	198.09	195.83	199.65	203.41	201.47	202.98	197.91	205.53	196.96	195.93	198.6	198.72	200.97	200.92	206.53	204.98	200.63	196.92	196.35
219	217.29	217.96	216.93	213.89	217.11	221.25	224	214.69	210.9	218.55	216.52	215.89	218.88	217.74	211.52	214.56	216.65	221.35	219.31	214.54	209.54	217.61	216.11	218.38	213.77	211.91	215.28	221.82	218.49	222.33	222.2	216.95	215.51	221.41	216.95	215.76	210.71	221.52	215.96	219.97	219.16	215.18	217.8	215.81	216.62	215.51	219.16	216.34	222.79
200.38	198.08	198.83	202.04	201.04	198.2	200.54	199.95	201.6	196.27	200.78	194.1	194.48	194.86	197.93	198.35	194.34	192.22	203.4	198.9	193.44	197.03	197.44	197.34	201.22	199.84	193.69	198.86	195.24	202.67	198.8	201.01	198.48	196.84	194.88	199.64	193.96	198.87	198.53	192.64	206.56	198.05	192.08	193.16	197.36	198.83	201.02	199.6	196.21	198.13
197.04	198.9	205.41	199.14	206.65	196.69	199.38	201.76	202.03	202.06	201.62	197.36	204.63	197.82	204.63	198.93	200.39	200.21	203.48	204.2	199.09	205.62	196.75	201.66	199.44	199.34	198.12	201.73	199.19	195.06	203.71	202.57	198.24	203.84	191.16	200.58	200.22	198.21	198.18	197.4	202.12	199.29	198.12	202.9	196.45	195.53	201.68	199.16	199.33	200.56
207.78	208.55	208.45	203.94	209.5	208.49	208.43	203.38	209.83	208.91	205.77	209.75	207.2	206.67	210.22	205.9	204.44	206.68	206.41	209.04	212.4	209.85	203.91	206.93	207.69	211.86	202.07	208.06	208.78	202.75	206.87	205	202.95	207.21	208.3	205.64	212.65	205.55	204.28	203	205.04	204.15	203.81	200.49	211.41	205.9	210.42	205.3	209.91	206.1
198.53	204.58	209.23	204.32	204.78	205.16	208.58	203.56	206.59	205.77	207.15	198.5	202.41	207.35	200.76	208.67	198.96	204.98	209.6	200.42	196.06	201.15	208.59	200.83	203.22	203.71	194.31	211.59	203.26	201.24	204.94	205.44	199.82	204.98	200.72	202.31	201.42	203.49	205.27	208.51	205.55	203.05	200.06	205.31	205.22	196.23	208.91	199.69	204.01	203.65
204.02	206.13	207.05	210.52	205.71	202.8	197.77	201.19	206.87	207.2	198.89	200.33	199.75	199.36	198.12	203.41	199.65	197.5	202.68	208.92	204.47	204.72	200.08	203.12	200.66	207.06	196.29	203.54	201.4	205.79	200.27	205.87	202.01	204.5	202.64	205.48	202.48	203.4	202.26	200.15	203.07	205.63	206.14	202.03	206.94	207.35	206.21	205.26	199.97	203.06
199.49	192.85	203.79	203.51	203.82	204.51	205.73	200.18	198.57	199.41	204.46	196.82	205.62	206.06	199.23	195.43	205.97	203.56	204.48	207.08	204.56	204.18	208.38	199.66	204.44	203.91	201.83	203.36	212.33	206.24	205.4	202.74	206.03	212.85	203.22	202.05	200.23	199.33	205.52	198.87	204.66	203.99	200.19	204.44	203.1	198	198.85	201.9	199.54	202.9
213.37	214.12	211.93	216.41	214.26	212.81	214.57	214.9	207.21	213.68	215.48	214.75	212.7	217.17	212.39	220.59	218.83	214.11	214.74	216.02	210.07	206.89	209.55	210.87	213.26	204.61	212.55	210.74	210.83	220.59	211.81	214.62	213.27	208.27	211.11	209.75	212.79	214.61	216.06	214.05	213.43	213.01	216.11	213.36	211.23	211.45	215.31	213.69	209.47	210.63
202.65	207.06	210.76	205.01	205.08	207.72	208.36	204.72	202.44	203.15	209.33	210.35	203.15	209.69	198.36	203.11	211.06	199	210.01	202.89	201.59	205.5	200.78	202.66	200.5	209.89	203.11	213.35	206.1	203.5	205.39	208.9	202.69	201.22	201.04	204.95	206.98	206.29	210.67	206.28	210.48	208.75	206.53	207.47	206.06	205.47	207.85	209.44	213.18	204.65
203.54	203.11	201.49	202.04	198.98	200.19	203.61	201.01	207.25	205.66	204.16	206.2	202.55	202.2	200.05	201.25	204.55	206.59	198.54	202.13	205.15	204.81	204.9	207.48	197.08	200.94	204.18	206.21	204.35	209.08	205.33	206.34	209.49	204.02	198.38	198.79	206.29	198.24	206.08	203.54	202.39	207.99	206.08	208.28	205.65	203.02	199.96	199.3	200.98	204.61
206.85	214.36	206.32	203.17	204.67	201.57	201.45	210.19	201.96	206.43	201.95	211.5	204.18	203.04	200.98	207.52	205.31	213.42	201.45	202.64	203.4	204.38	208.75	210.03	206.99	211.67	202.23	206.16	209.75	206.82	204.1	207.26	204.31	207.84	198.39	211.11	208.81	209.59	206.66	205.21	207.43	212.68	209.32	209.61	205.08	208.75	203.01	203.52	206.89	209.27
203.07	200.9	208.97	201.7	206.54	206.11	208.24	203.68	204.48	210.62	205.99	206.95	208.12	204.79	204.7	202.08	206.49	209.17	211.18	206.34	210.36	204.97	208.78	198.5	209.27	207.96	208.36	208.36	206.82	204.97	207.28	208.05	205.98	205.73	197.2	203.89	206.29	207.74	206.31	200.12	212.81	211.83	203.37	203.25	211.56	204.03	198.97	202.37	203.01	205.28
214.79	211.3	209.36	206.51	209.5	201.94	206.75	205.8	215.05	206.33	212.89	213.17	215.47	201.06	210.7	212.81	208.98	202.74	209.2	206.9	205.68	212.49	209.7	212.07	208.7	206.82	206.4	200.28	216.12	209.08	199.4	212.12	215.12	211.56	206.06	205.31	200.12	205.25	203.5	209.97	214.87	213.27	212.35	206.24	205.18	203.53	202.65	209.73	210.49	210.95
209.45	211.69	209.66	216.24	214.02	216.8	213.31	213.24	213.87	213.5	213.91	213.76	212.9	211.43	213.86	211.26	213.05	212.63	209.38	213.33	212.13	215.04	213.26	211.36	207.59	210.56	220.07	217.3	211.08	208.23	216.68	209.09	210.4	213.27	216.29	213.77	211.31	212.17	211.95	219.41	213.16	209.7	209.22	215.7	206.89	205.21	212.09	214.14	207.42	214.71
217.25	215.31	212.92	215.74	217.58	218.67	216.59	215.87	222.18	215.87	214.96	215.44	215.73	215.69	217.08	217.9	225.95	220.14	217.94	216.1	216.04	224.05	209.86	215.69	216.71	221.08	225.52	208.18	218.36	216.69	219.65	218	218.46	216.6	222.79	217.78	214.54	218.14	217.2	209.33	221.3	209.04	219.13	219.08	212.84	217.21	220.05	216.68	225	215.54
205.95	214.34	206.17	200.65	205.99	200.39	204.81	209.75	199.16	200.63	211.59	197.09	203.63	207.3	203.85	202.94	203.33	198.71	206.18	203.9	207.25	204.29	204.2	205.25	207.95	201.11	200.66	205.46	207.9	205.56	201.11	204.75	206.25	203.44	199.52	199.87	202.79	200.79	199.49	203.83	207.05	207.39	207.55	207.04	203.28	200.34	205.23	199.09	205.93	200.65
214.63	207.18	210.8	213.27	209.27	215.8	209.92	205.6	213.49	213.26	209.79	215.06	209.98	209.64	208.77	213.1	208.97	213.9	213.48	213.49	219.35	213.83	211.74	213.63	213.16	214.79	209.3	210	213.46	215.96	206.23	214.33	210.15	210.58	208.61	208.39	221.64	204.75	214.8	211.64	213.93	212.56	213.76	207.14	213	208.46	211.9	210.67	214.57	203.99
212.11	206.93	205.51	200.42	208.19	211.66	207.59	208.07	208.5	201.94	210.01	203.62	209.7	214.22	206.17	213.34	212.1	208.65	209.37	211.16	212.62	204.02	210.24	205.29	207.58	207.46	208.71	210.94	207.1	205.35	205.51	206.05	208.02	206.55	205.01	204.52	204.26	206.4	204.15	209.66	208.04	214.19	202.14	210.51	207.7	204.52	206.23	199.44	209.91	210.22
216.28	212.74	208.06	210.79	214.7	207.52	207.73	207.41	214.59	205.13	210.92	207.12	210.46	208.72	207.87	205.25	210.08	207.02	212.25	205.58	213.55	208.95	208.81	212.77	210.35	202.24	213.63	207.6	204.69	212.39	211.03	211.99	207.63	213.43	203.39	206.73	216.57	208.49	214.27	208.95	203.84	212.28	209.31	213.82	210.79	209.95	208.54	208.92	202.05	210.34
205.31	209.59	202.24	204.08	200.5	204.18	203.81	202.18	206.52	200.47	205.91	200.58	203.19	203.45	201.47	205.75	206.39	203.38	202.03	196.22	204.8	202.57	201.44	203.95	203.3	203.6	212.69	208.95	202.68	199.95	197.79	199.55	206.47	200.82	200.78	208.72	205.57	199.62	197.68	200.31	202.78	200.9	208.45	206.58	199.57	206.12	201.24	201.33	197.92	205.79
210.13	211.85	211.21	211.99	215.71	208.95	211.49	213.53	210.75	208.46	209.11	217.42	216.93	217.66	209.14	217.61	210.12	206.47	210.65	210.33	214.43	211.05	210.92	209.95	210.88	213.56	219.47	215.99	207.53	213.73	215.06	205.46	212.93	216.22	209.64	210.61	216.81	211.94	213.47	208.11	210.17	215.23	213.22	211.8	211.9	216.76	214.32	211.74	207.78	212.57
206.02	205.9	199.19	202.61	201.83	199.05	202.26	200.2	211.64	201.81	204.98	203.49	210.14	206.7	207.02	203.42	206.79	201.79	205.07	205.78	202.87	204.36	201.27	203.5	201.88	203.54	207.67	198.94	201	201.84	204.42	199.85	203.36	201.89	209.09	193.98	200.11	212.2	197.22	201.31	202.28	201.74	212.8	205.27	203.67	197.85	208.85	204.14	202.04	202.13
209.11	203.36	208.32	204.62	207.31	208.91	197.47	207.36	208.22	202.95	200.65	203.26	206.89	201.98	202.79	201.8	203.6	205.41	205.92	204.09	202.52	212.87	207.45	201.29	199.2	207.85	199.47	202.98	203.48	210.23	198.52	205.38	206.63	208.29	200.5	205.69	205.08	202.24	206.45	205.4	198.59	201.44	208.42	204.33	205.74	208.6	200.77	209.17	206.72	208.38
212.68	205.64	203.73	206.26	209.76	209.67	205.14	215.46	213.02	209.16	211.91	211.95	221.79	210.14	203.98	213.57	203.95	207.22	207.58	204.75	205.73	202.68	208.63	208.37	203.66	213.64	204.27	213.73	203.57	210.87	211.62	205.14	205.14	214.77	209.69	207.41	218.25	201.87	208.21	209.72	207.74	208.35	211.47	210.8	208.58	206.38	209.12	208.57	213.71	208.62
208.03	207.39	207.41	205.9	205.86	207.95	210.1	214.01	204.76	210.06	198.57	210.85	203.77	209.22	212.75	211.8	204.54	209.26	208.99	203.61	208.81	213.96	203.95	209.97	209.26	209.19	208.95	208.95	214.7	208.31	205.9	205.48	204.35	208.57	208.78	212.98	206.15	205.47	203.29	206.03	209.91	210.46	211.52	209.41	203.46	212.94	207.21	206.82	197.24	204.22
208.93	212.76	211.84	216.57	214.13	215.64	215.75	215.78	209.83	209.28	210.95	216.68	206.49	211.86	215.17	212.05	212.07	219.75	207.33	213.55	214.3	210.01	210.17	211.82	210.18	204.29	215.25	211.4	203.93	211.54	213.46	215.35	214.29	209.42	212.95	209.18	216.48	210.31	218.23	210.57	206.28	209.07	212.97	209.96	210.85	206.43	210.6	213.85	213.86	210.91
201.59	206.99	195.97	203.09	200.54	204.46	200	200.06	206.98	198.12	199.11	207.54	199.96	204.12	204.34	201.49	201.05	201.89	204.7	201.16	199.4	203.8	205.03	195.32	208.38	204.53	202.4	194.92	202.27	211.39	198.73	202.91	203.72	206.14	201.49	206.72	201.53	201.97	201.01	206.47	203.3	198.14	196.16	202.63	207.56	204.44	203.13	208.62	204.88	205.85
203.19	206.55	210.34	204.21	207.1	199.67	201.76	202.08	200.35	206.1	206.05	204.42	206.98	207.81	196.74	204.65	205.62	205.86	201.79	205.33	204.87	205.28	203.44	206.5	195.01	205.61	204.96	204.74	208.49	209	201.38	205.1	212.18	204.44	203.8	205.33	206.64	196.76	200.14	205.69	200.64	206.27	201.95	202.46	205.44	203.42	211.06	208.62	203.94	200.2
204.32	196.47	198.89	199.37	203.53	201.14	196.67	190.45	199.14	193.51	200.19	201.17	191.98	200.82	203.72	201.81	194.96	201.85	199.49	192.33	197.31	194.24	199.77	196.9	201.05	200.23	197.64	196.42	205.16	194.94	200.92	202.12	194.8	197.49	196.93	197.13	201.79	201.89	203.85	198.33	199.83	196.56	198.09	196.09	200.23	200.01	205.16	198.94	195.22	200.66
210.21	208.48	210.47	209.4	212.07	204.49	216.15	212.61	207.45	210.46	207.7	211.58	209.53	207.99	205.84	208.26	207.29	211.27	210.7	207.53	213.32	209	214.51	211.79	207.21	214.78	203.87	209.95	206.37	213.04	207.31	205.84	205.54	208.28	214.15	209.46	211.84	209.14	207.89	210.25	207.36	220.48	207.45	208.56	210.85	206.53	207.25	205.94	209.82	207.88
196.66	206.2	204.94	202.06	202.52	202.8	203.08	197.83	205.76	212.02	205.91	201.46	204.49	208.65	208.29	204.06	204.03	202.4	199.08	206.35	206.44	194.92	201.64	203.76	203.61	197.76	201.84	204.12	201.46	197.48	201.72	198.09	206.69	201.33	204.69	198.75	196.87	207.41	200.42	209.08	208.12	203.15	199.11	204.24	202.95	206.96	206.41	203.33	200.47	197.93
207.04	206.09	207.26	207.73	204.19	200.5	202.3	201.93	201.35	206.02	207.96	207.29	203.77	205.48	206.34	200.17	200.89	198.99	200.83	200.01	209.26	204.57	204.58	211.74	206.5	197.46	201.78	206.78	205.21	201.84	200.86	205.73	211.56	201.38	206.55	202.95	205.4	203.87	206.32	205.26	201.74	199.26	205.51	205.19	202.32	208.99	202.55	209.89	205.08	202.04
212.61	211.32	211.3	217.76	213.8	212.89	214.52	212.64	218.13	214.46	213.91	212.63	215	210.89	216.41	209.5	209.29	210.95	214.55	218.86	208.59	212.53	206.54	207.28	212.55	213.99	210.71	211.81	210.25	206.17	209.45	212.13	211.19	217.07	215.46	207.5	207.46	205.05	206.82	210.47	211.21	209.35	208.66	210.02	211.18	222.54	213.49	216.2	216.41	213.36
204.45	207.13	203.87	202.63	202.64	205.72	200.73	196.33	200.78	199.05	199.06	202.15	210.24	196.74	204.86	203.38	209.65	202.97	208.43	204.32	206.6	200.57	206.63	198.38	204.93	208.68	204.72	197.52	198.02	201.72	200.96	196.09	199.56	204.07	202.82	205.41	207.02	200.4	199.07	198.49	210.35	205.15	210.01	207.8	201.49	209.66	198.31	200.87	203.74	203.61
213.12	213.38	209.08	210.58	212.12	207.78	207.83	207.65	213.81	211.38	215.16	206.92	206.13	211.75	209.05	206.61	207.69	211.57	204.96	211.25	210.98	209.76	202.43	209.88	201.83	199.15	205.35	197.31	213.4	212.87	208.87	209.72	207.08	211.72	207.33	210.91	211.24	211.71	209.66	207.88	206.92	211.34	213.78	207.03	214.36	212.34	212.05	204.44	207.49	211.02
202.59	202.07	206.25	197.61	201.98	199.42	200.16	206.21	210.27	201.64	203.64	202.35	200.26	206.48	203.99	200.31	201.6	203.27	201.21	199.74	211.36	200.97	201.88	197.48	202.84	198.49	205.78	207.05	202	208.34	204.06	199.3	209.2	202.98	199.11	200.09	200.26	201.69	203.95	204.83	204.64	202.42	197.57	204.64	201.27	203.25	201.07	204.68	196.65	209.39
203.87	207.68	210.73	211.31	212.37	209	204.63	214.64	209.19	215.53	206.83	209.06	210.16	207.36	208.69	207.65	210.83	205.53	207.94	215.06	205.3	205.25	208.56	211.13	212.32	207.74	217.68	204.84	214.72	215.08	214.75	211.41	210.47	207.73	211.77	215.17	209.68	207.69	208.34	213.64	210.69	213.17	209.65	210.74	213.36	207.65	207.71	212.84	205.94	213.57
211.57	209.66	214.3	204.68	214.9	205.55	208.07	210.3	206.94	206.75	211.8	209.7	209.28	210.79	212.41	206.96	207.64	204.3	205.93	209.82	206.26	210.67	209.2	209.98	207.83	209.72	209.83	211.57	209.31	209.89	210.46	215.19	205.93	208.33	208.18	202.96	206.92	209.32	208.5	210.15	213.19	206.03	208.01	211.52	199.45	208.3	207.15	206.23	206.77	206.36
216.32	215.3	213.72	217.47	225.48	213.94	219.22	228.63	215.91	211.85	213.65	217.43	223.05	215.85	213.48	219.67	221.77	217.07	216.59	220.03	218.99	217.14	220.32	216.22	218.63	219.75	217.74	216.03	217.41	216.11	217.16	219.58	218.45	224.36	214.12	220.9	214.89	218.91	215.07	220.48	222.2	219.93	215.99	213.11	216.22	216.22	224.1	219.03	215.39	226.93
207.52	215.11	209.63	208.41	210.8	206.11	214.75	219.9	211.47	213.1	203.6	211.12	213.36	212.44	203.86	215.45	216.43	207.26	216.95	211.5	205.64	209.26	209.01	208.43	210.45	210	214.41	209.5	213.62	213.11	214.17	216.68	212.68	221.08	207.85	206.68	205.28	213.72	210.73	214.95	213.97	206.32	213	209.7	210.04	211.57	213.64	208.4	216.04	214.29
205.59	210.2	212.96	210.56	211.45	202.13	208.24	209.99	205.28	204.75	208.65	206.62	201.1	200.97	205.17	209.19	215.43	209.03	209.35	209.7	208.16	198.06	204.47	204.29	208.32	211.6	209.08	207.62	208.37	211.5	211.51	204.34	212.47	206.37	210.22	209.47	210.79	205.02	206.88	201.88	212.22	206.32	215.34	210.73	210.39	202.87	204.32	207.95	208.21	215.39
201.98	198.39	199.39	206.93	201.63	202.72	199.73	205.34	196.91	203.12	201.46	199.06	202.62	199.71	201.52	198.31	198.74	202.74	200.59	206.43	202.03	199	204.58	203.62	189.69	198.09	198.56	199.75	200.88	196.74	204.07	202.99	202.46	204.03	201.06	202.76	195.92	195.87	202.39	195.45	207.51	204.2	201.98	196.79	202.63	198.12	197.88	199.63	200.12	192.49
205.99	201.06	210.65	204.07	207.97	205.33	203.04	205.27	203.31	207.47	203.03	206.48	209.1	206.08	212.04	211.62	204.79	203.86	205.91	202.86	204.17	212.6	213.04	204.51	209.21	208.68	207.86	208.79	205.57	206.48	209.85	206.35	210.37	208.54	206.52	206.35	208.62	202.86	215.49	210.76	207.79	203.64	203.03	213.15	205.27	211.85	202.67	208.49	205.46	204.91
207.12	206.29	206.34	211.21	211.08	213.12	203.26	206.83	214.21	209.22	214.51	215.9	203.39	207.29	208.71	211.62	216.9	206.4	212.48	210.97	208.8	211.34	211.44	213.89	204.87	211.66	207.04	207.48	204.42	209.78	205.34	211.03	216.26	207.49	215.76	211.12	206.18	212.38	208.21	206.35	208.11	200.47	213.44	207.42	205.91	209.66	201.12	199.5	206.49	214.1
200.53	204.28	200.78	206.84	200.37	203.76	200.13	198.21	203.73	209.83	203.69	204.45	206.74	204.8	206.05	204.41	205.37	208.03	204.57	205.81	204.32	195.77	203	208.02	202.26	200.73	200.63	201.02	202.19	205.05	199.03	197.07	207.84	203.06	204.11	199.57	200.52	206.9	204.49	200.07	207.7	205.71	207.77	205.57	207.84	203.45	209.42	211.73	202.64	197.13
213.25	210.54	219.29	218.78	217.46	214.3	211.59	220.35	220.28	216.65	215.91	222.43	212.3	212.9	214.98	213.25	212.49	211.27	216.7	214.98	214.77	211.95	220.72	218.89	221.35	224.17	214.97	213.81	220.32	217.3	214.97	216.34	215.11	215.39	214.05	216.73	216.51	223.44	218.56	210.82	217.88	211.39	218.81	218.94	214.37	209.99	223.91	213.4	221.1	215.22
194.67	208.18	202.48	204.83	203.75	196.96	206.78	206.61	205.46	199.56	199.41	206.23	199.19	203.09	200.1	202.45	203.7	202.14	201.33	202.32	202.86	201.18	199.88	206.22	203.28	204.79	199.54	207.6	198.83	199.18	202.03	205.47	208.99	201.5	208.92	197.47	197.52	207.55	199.84	203.38	203.7	203.35	200.94	206.34	210.23	196.5	203.27	193.72	205.03	199.34
203.95	206.54	206.04	203.96	196.33	207.66	206.22	204.43	203.46	201.38	201.89	207.6	208.35	207.97	203.33	207.79	208.97	206	200.56	204.47	199.5	203.18	201.49	204.4	199.4	202.92	207.95	203.84	204.02	202.59	202.83	198.01	208.72	203.26	204.35	203.47	205.39	207.67	202.4	201.21	204.86	210.06	201.74	203.87	202.31	197.78	206.91	202.41	196.95	205.13
207.84	212.71	209.17	213.13	210.59	213.08	214.8	214.91	214.53	210.92	212.9	211.41	216.42	211.66	208.94	216.66	210.19	213.67	209.41	216.69	207.22	215.59	216.05	211.16	212.29	215.09	218.66	212.48	212.34	207.52	222.17	215.46	218.46	211.45	212.02	214.32	213.12	213.07	205.93	207.88	212.84	207.33	215.49	214.07	217.44	211.26	209.5	210.28	215.75	207.9
202.46	201.53	200	204.76	202.67	203.03	208.67	202.45	207.05	199.86	195.57	203.86	199.05	201.15	206.21	198.31	203.59	199.64	203.54	201.48	197.24	210.13	206.95	206.54	197.13	199.59	196.84	203.35	208.12	199.91	204.99	201.12	204.09	200.95	197.37	204.46	203.69	203.11	206.26	203.6	206.2	204.15	201.33	204.81	207.17	200.21	197.43	199.27	204.36	203.62
202.44	204.96	201.57	206.8	202.83	204.4	199.35	204	200.99	203.77	201.2	199.21	207.63	210.18	199.19	209.18	205.5	203.61	203.3	205.24	204.29	201.55	202.13	205.27	197.77	207.8	201.21	203.61	204.49	207.13	203.62	204.18	206.77	199.55	211.37	201.65	203.58	201.34	206.87	202.99	203.08	204.44	206.94	200.51	203.14	201.39	205.21	210.73	204.35	204.27
217.69	210.17	205.76	198.92	213.07	215.13	205.45	207.99	210.3	205.67	215.87	213.62	214.73	213.17	199.41	214.03	208.64	211.97	214.87	213.59	212.99	213.41	212.25	211.18	209.96	213.74	208.71	208.32	203.12	203.93	212.19	207.41	206.3	211.5	204.76	208.96	202.68	202.38	203.25	208.95	205.86	206.38	207.06	213.12	209.97	212.28	206.77	210.47	208.22	211.38
204.74	209.07	207.72	204.45	202.78	208.19	209.1	202.7	210.53	210.34	208.76	207.94	208.43	211.46	209.6	214.65	210.89	211.34	203.85	216.28	200.78	207.37	205.16	206.37	203.85	204.73	208.98	209.09	209.32	211.07	207.31	202.12	212.85	209.78	205.58	211.49	201.93	215.24	202.93	201.11	203.07	206.02	217.3	207.39	212.56	205.08	206.29	213.65	204.06	209.39
202.73	195.81	199.01	201.21	197.51	198.03	203.56	199.83	201.2	205.25	201.2	201.69	198.57	199.78	197.28	197.5	198.85	202.78	198.78	197.34	202.97	202.17	202.46	204.74	203.32	198.57	200.16	200.65	199.4	195.55	199.16	204.41	195.73	205.57	199.66	202.33	199.16	197.45	204.53	204	198.48	193.92	207.38	193.88	200.97	195.15	198.36	195.48	197.65	204.23
202.36	209.85	202.42	211.57	201.62	200.22	202.27	208.37	203.94	205.82	201.73	203.25	202.68	201.13	204.36	204.32	200.01	203.27	208.06	205.06	205.99	205.94	203.58	202.89	206.26	200.56	202.71	208.34	205.02	201.25	202.86	207.04	201.81	204.2	201.88	199.92	197	196.04	202.21	202.78	205.29	199.53	198.58	204.58	211.38	201.52	200.97	199.59	205.32	201.19
214.88	208.18	204.07	210.49	213.72	213.23	213.98	214.89	214.82	212.35	210.75	209.34	208.84	206.15	205.76	213.65	207.08	207.01	214.13	208.04	210.31	206.88	208.73	207.84	207.7	213.9	207.3	209.19	216.54	208.18	208.07	212.14	206.24	213.04	210.99	208.45	208.93	204.44	209.2	200.1	211.32	211.57	203.75	209.1	212.83	210.16	214.2	199.6	208.59	210.98
201.59	206.96	203.85	194.88	197.2	207.86	206.28	203.4	209.03	204.52	203.58	201.07	211.91	207.56	205.85	210.39	206.29	206.68	203.3	201.41	203.64	205.01	195.78	205.75	201.49	206.8	210.5	208.86	211.11	196.49	204.5	202.03	203.81	207.79	204.51	196.02	199.15	207.65	196.87	206.46	199.81	200.77	204.28	203.03	202.74	210.19	210.31	203.08	207.33	203.02
220.74	219	214.64	219.79	217.4	218.08	210.51	219.16	221.36	220.7	216.6	215.59	216.46	222.16	216.94	223.9	220.36	211.32	215.13	214.65	219.55	214.32	215.01	219.27	218.45	213.91	217.73	215.24	221.32	216.11	220.31	219.84	211.28	221.31	215.33	220.66	217.28	219.06	215.92	209.41	211.81	224.43	216.94	221.29	224.24	224.37	220.09	221.31	220.19	212.48
212.34	208.57	208.81	205.4	212.3	213.23	213.57	210.84	210.92	210.98	208.92	208.97	212.6	214.58	211.66	210.41	213.71	209.1	211.12	214.51	212.47	204.11	213.61	211.79	209.8	209.26	214.47	215.03	211.34	207.79	207	202.74	215.7	215.19	210.06	209.41	208.81	209.21	209.05	203.73	210.55	208.97	209.79	204	215.83	210.27	215.07	211.32	210.37	212.05
200.08	197.27	196.79	198.13	196.84	197.75	195.59	200.07	197.92	201.07	197.53	199.63	195.43	200.86	195.04	194.93	191.04	202.67	204.93	200.08	200.18	197.88	196.82	197.22	203.45	203.74	196.96	201.2	195.6	199.28	197.63	197.73	198.94	200.6	201.51	195.46	200.6	199.55	206.57	197.82	197.73	201.64	203.59	201.15	199.16	204.03	200.24	197.25	203.46	194.64
206.7	207.51	214.54	206.11	212.05	205.93	201.58	203.51	205.76	195.7	202.83	202.39	201.25	205.87	203.8	206.78	206	202.55	201.22	203.64	207.94	204.34	202.07	203.91	201.19	206.56	201.83	208.69	203.24	207.44	202.04	204.96	196.4	195.79	202.91	211.82	200.71	207.46	205.42	201.25	204.26	204.49	201.32	205.15	201.58	198.23	208.5	205.43	197.71	207.41
208.27	203.64	203.76	205.83	202.85	207.53	203.89	200.45	196.09	201.03	197.68	204.76	200.29	202.41	197.55	205.2	202.65	205.62	205.98	204.96	199.46	205.62	210.22	203.33	200.85	200.15	203.46	201.58	204.96	207.63	205.52	196.99	199.48	199.45	202.32	206.76	203.2	211.5	195.7	206.84	202.91	199.83	203.01	204.71	198.51	207.48	204.42	206.62	198.08	203.41
214.63	206.64	216.37	209.52	209.91	216.76	210.13	206.14	217.34	214.34	214.2	211.62	213.19	211.04	215.61	213.82	213.09	207.79	216.11	219.55	213.71	204.2	211.35	220.19	212.43	210.2	211.93	210.92	217.3	215.63	211.72	215.15	211.2	217.04	220.18	208.48	212.65	210.52	213.63	217.53	210.54	215.64	204.93	210.8	216.45	216.85	212.36	209.98	214.97	209.83
199.12	204.08	205.41	203.12	204.31	197.14	199.79	202.59	199.13	202.35	205.88	197.75	200.51	200.08	203.21	197.7	193.82	204.03	200.58	200.85	196.3	204.1	197.75	199.39	201.91	197.17	194.86	195.77	196.74	202.33	197.48	203.92	201.18	194.33	200.4	198.13	201.64	198.48	193.34	197.81	203.3	203.88	201.87	199.25	199.96	206.9	196.95	205.4	199.03	201.77
204.44	208.46	203.91	196.73	200.8	203.13	206.37	205.45	211.04	200.56	203.31	206.31	200.83	207.33	208.08	206.55	200.49	195.05	201.04	202.13	203.96	207.2	205.92	208.81	200.35	199.76	205.45	204.01	200.22	205.21	203.37	203.42	205.47	200.55	208.02	201.09	200.93	208.1	201.43	202.6	205.99	202.18	209.83	201.78	201.62	204.37	205.6	204.64	204.23	207.04
203.59	199.39	208.63	205.23	204.93	205.52	201.86	214.61	205.72	202.57	204.25	207.55	206.91	207.19	208.68	199.78	204.28	206.72	203.58	198.68	209.43	206.26	200.3	209.42	204.4	199.83	210.1	201.42	204.87	204.46	211.13	197.46	202.66	211.06	205.66	209.71	206.32	201.26	202.8	202.55	205.71	204.68	203.8	204.46	207.87	206.12	204.2	204.54	207.55	204.1
211.14	214.36	212.94	213.87	215.27	211.6	210.12	214.03	211.24	212.3	208.72	213.39	211.53	216.29	208.4	213.02	215.37	212.03	211.82	205.2	205.38	209.41	220.13	211.28	204.46	211.18	212.19	215.1	211.79	214.76	209.94	211	208.06	217.68	214.73	215.81	213.12	209.22	213.42	213.81	207.05	205.32	216.62	210.64	215.36	211.18	213.88	212.43	211.08	213.93
205.23	206.8	201.82	203.05	200.82	204.58	195.65	204.34	203.79	206.16	201.16	198.32	203.55	206.47	205.93	204.2	203.18	199.95	204.31	200.03	204.58	205.82	200.35	210.73	206.4	201.29	204.9	203.14	200.61	202.63	200.65	206.35	207.9	202.99	199.82	206.57	204.5	203.7	207.23	200.97	209.35	202.03	204.81	206.48	203.74	208.46	203.74	205.11	202.35	200.31
215.86	208.72	209.3	209.91	213.68	211.51	214.1	211.86	206.44	215.09	212.18	209.93	213.06	216.86	204.31	213.32	211.95	207.52	203.09	209.03	220.99	207.33	208.79	211.01	209.87	210.94	213.82	211.89	210.82	209.79	208.86	209.4	209.3	212.46	206.61	215.8	210.22	216.33	205.45	215.13	210.04	207.91	213.33	213.05	217.69	210.86	209.32	219.69	213.66	211.34
222.33	214.74	224.43	220.13	218.46	212.43	222.03	219.38	217.18	214.9	215.63	217.39	218.96	215.89	220.3	215.56	211.05	214.88	215.28	214.79	220.89	221.55	218.06	219.91	221.07	219.24	221	212.57	217.17	217.53	215.66	218.65	210.73	212.47	211.36	212.84	221.72	225.04	212.95	218.21	213.25	218.11	213.49	216.19	218.98	222.96	214.07	216.89	211.93	212.18
215.95	215.14	217.36	217.93	217.67	209.25	222.25	220.17	214.73	216.58	215.18	219.53	214.79	215.09	219.62	223.91	211.4	220.47	217.77	208.32	208.87	218.64	220.67	212.47	219.44	214.95	219.39	220.26	215.99	218.17	222.49	216.9	217.79	218.52	214.58	212.74	214.38	220.51	214.45	218.37	219.89	213.11	209.54	214.13	222	216.25	222.24	214.39	223.74	222.64
204.93	201.67	198.73	200.44	200.46	198.56	201.08	201.47	195.76	192.85	196.92	198.96	198.31	199.85	198.8	199.59	200.65	200.13	199.48	197.77	204.39	200.2	204.92	204.15	196.38	199.47	202.03	196.85	204.14	202.74	203.05	202.75	200.63	197.51	204.47	195.95	199.14	202.96	203.55	196.67	192.15	209.17	201.64	201.94	199.67	197.28	200.99	205.51	205	196.38
203.15	211.22	204.58	200.01	198.62	203.47	200.7	205.04	205.55	196.4	206.7	202.37	198.96	203.41	200.34	205.46	205.8	209	203.91	200.28	202.93	197.4	200	209.9	204.81	210.08	197.65	201.72	205.21	210.12	199.29	204.36	202.88	203.95	199.42	209.18	204.56	201.51	207.25	203.44	200.23	198.92	206.7	201.03	203.82	200.45	201.54	202.11	202.51	200.74
196.41	201.36	203.21	201.43	202.74	202.95	199.28	197.68	198.1	200.79	201.28	200.52	196.65	196.96	204.9	200.05	197.32	203.7	202.06	203.4	200.48	198.62	202.1	199.6	206.12	196.99	187.38	193.88	200.56	197.48	197.71	203.21	196.44	198.21	194.11	200.12	203.94	198.9	195.92	205.56	198.63	198.68	195.9	197.65	194.96	200.33	198.07	204.76	200.06	194.7
213.62	215.77	215.25	213.66	216.43	209.36	213.86	208.8	217.28	215.07	207.56	217.36	219.2	210.76	213.48	213.47	212.88	206.57	210.29	217.83	211.07	214.01	215.87	206	213.69	216.12	218.26	210.14	211.82	205.23	210.24	216.34	210.04	209.82	209.85	220.61	214.62	217	218.35	214.78	214.67	215.89	213.4	216.43	219.62	212.11	207.81	212.75	218.03	214.08
195.26	202	189.29	191.32	191.26	198.38	194.65	193.73	191.78	195.82	192.92	201.29	200.66	188.4	192.55	201.2	194.02	198.51	195.04	193.41	197.01	198.3	197.02	193.54	192.45	199.03	196.17	187.15	195.83	194.61	189.46	193.84	192.52	191.57	197.18	187.94	194.23	197.26	192.78	194.13	195.04	189.4	191.71	200.33	192.68	197.87	194.02	191.52	198.21	200.55
222.98	218.38	218.86	215.16	210.52	216.82	215.42	221.3	215.56	215.74	219.21	218.41	222.21	223.14	219.63	221.4	219.74	215.14	214.3	222.06	215.16	224.96	214.5	217.06	216.15	219.66	217.18	219.54	214.1	211.12	219.69	216.51	222.36	221.36	212.39	221.5	219.65	216.45	211.4	217.84	215.25	216.86	215.42	213.22	213.39	220.31	210.81	214.47	216.29	216.93
208.11	204.02	212.47	209.43	206.07	210.08	205.08	201.95	208.59	207.71	216.16	209.6	214.38	202.8	207.41	210.78	206.74	206.74	209.56	204.94	212.8	207.75	208.07	207.18	208.54	208.51	210.88	207.16	211.82	211.3	205.17	208.67	208.44	211.6	214.09	209.67	201.98	210.98	212.84	199.83	211.65	215.56	206.93	211.75	213.77	212.89	209.59	204.59	216.08	212.57
203.78	202.9	201.78	197.38	199.62	204.1	203.01	199.16	198.28	201.36	200.95	195.77	205.48	201.58	206.74	197.97	205.52	202.96	197.2	203.1	201.71	195.39	197.93	197.8	197.89	196.68	204.7	200.14	199.52	198.03	201.43	199.66	205.06	207.08	199.54	205.13	200.12	198.14	205.18	203.45	199.6	203.57	202.59	205.23	196.54	199.53	197.6	197.35	201.35	197.75
216.75	209.83	213.45	212.82	214.7	209.59	214.41	213.09	213.65	208.48	217.31	215.07	215.52	216.08	209.62	212.6	215.39	212.19	208.26	212.08	212.11	211.93	211	205.63	208.11	214.94	214.45	209.65	214.88	211.24	215.98	205.42	215.36	212.73	216.83	211.24	214.89	214.6	207.95	213.09	210.67	212.17	223.12	206.11	209.58	208.8	211.61	213.05	217	214.95
211.47	205.59	206.36	200.81	202.36	205.25	203.3	203.26	204.06	199.82	207.86	203.04	203.86	203.07	205.02	204.07	203.94	209.67	202.79	200.55	204.51	201.64	206.82	206.51	204.54	205.48	202.62	208.13	205.12	203.57	207.12	202.02	202.81	201.78	200.81	207.18	203.91	203.85	199.28	197.42	205.6	199.37	197.7	205.16	203.99	202.44	207.99	198.87	205.73	207.78
198.56	205.34	198.44	199.45	197.71	202.36	209.34	197.55	204.6	199.54	194.99	198.23	202.76	203.88	202.85	202.91	200.48	206.15	203.82	204.86	211.69	198.6	200.24	207.4	198.1	202.68	206.21	201.1	198.87	203.97	200.51	203.61	198.47	205.94	208.96	206.87	200.29	203.57	204.86	206.92	207.13	201.6	199.68	203.34	197.49	198.29	202.89	205.38	201.85	201.97
204.28	202.07	209.46	208.28	203.19	204.78	204.53	204.21	202.53	197.86	200.59	198.09	205.53	204.22	201.9	206.35	207.36	209.04	202.43	203.84	200.9	195.34	205.41	204.05	199.88	205.45	200.94	197.98	203.81	203.25	206.11	200.18	203.17	204.73	207.12	200.47	200.4	200.8	208.97	201.37	204.79	202.28	202.03	199.82	203.34	201.79	204.09	201.67	203.48	203.81
207.64	206.98	194.37	203.58	207.43	201.67	201.6	202.88	199.43	204.17	204.23	204.79	204.71	199.1	201.74	200.88	207.22	205.92	206.17	199.6	205.89	208.34	204.15	201.53	205.89	203.51	209.51	207.28	210.09	203.84	200.75	198.63	203.63	199.93	205.53	200.51	198.57	204.84	201.77	205.77	202.81	203.01	197.44	204.78	201.33	198.23	206.24	191.44	202.42	203.34
205.37	208.56	213.78	213.45	212.94	207.92	205.84	214.5	220.4	209.53	211.45	216.18	219.58	214.7	211.41	210.89	210.02	213.66	210.07	213.17	210.42	212.65	214.78	217.03	209.1	211.85	214.69	211.09	214.45	212.66	206.72	213.98	214.07	211.38	209.22	212.72	216.06	213.88	212.47	213.5	211.27	208.89	203.73	211.94	216.55	208.77	217.22	210.95	211.52	210.97
221.15	212.09	214.7	213.24	218.25	213.13	210.49	217.29	214.95	215.32	222.56	216.85	215.76	221.61	213.72	212.26	221.75	223.83	220.92	213.19	216.99	216.92	213.95	211.51	209.3	216.03	209.19	218.98	213.22	215.58	213.61	215.77	220.7	216.31	212.5	217.19	217.53	215.48	221.01	216.85	215.22	210.85	218.63	216.57	210.91	219.01	222.5	214.5	215.55	218.64
214.41	222.99	215.16	220.25	223.42	214.2	212.8	217.28	220.21	211.02	215.04	221.7	221.82	209.31	212.47	220.03	215.81	225.39	222.67	214.95	211.01	219.5	214.57	214.88	214.71	215.93	222.28	218	218.79	212.53	220.88	219.92	222.41	212.11	223.24	214.52	217.49	220.24	216.23	218.13	214.19	215.04	216.21	219.78	217.9	217.34	218.08	211.9	216.05	217.51
210.22	202.8	202.96	203.03	202.89	201.91	210.6	198.38	203.79	205.25	200.27	197.31	195.89	196.52	205.33	206.27	203.23	201.08	205.63	203.49	199.73	206.94	203.93	201.08	202.56	204.33	200.1	198.85	201.2	201.45	201.83	204.96	201.35	207.04	201.38	204.14	202.17	204.32	202.91	214.51	198.34	198.68	203.29	199.6	203.41	200.45	202.44	209.72	202.62	208.29
222.66	215.38	214.27	216.36	220.32	219.27	213.19	223.23	219.37	214.76	229.21	219.36	218.08	212.79	222.15	227.82	216.15	217.27	219.49	222.39	220.07	227.19	220.62	214.29	216.84	216.2	221.81	220.59	222.77	212.98	214.42	215.2	220.89	217.22	217.16	217.33	215.93	222.24	208.99	216.39	211.47	219.49	219.58	216.22	218.87	220.88	218.62	219.41	219.46	214.59
212.13	208.17	199.03	207.95	208.78	209.29	209.33	200.41	210.01	200.47	206.08	199.53	213.28	210.18	208.88	207.2	203.26	207.11	210.22	207.28	211.47	210.95	205.49	204.53	201.01	200.95	204.95	207.94	202.92	205.95	201.36	217.02	205.66	212.06	206.11	214.21	204.49	205.34	211.26	207.6	205.34	206.93	202.79	209.16	203.59	209.26	215.18	211.34	210.73	211.3
211.44	218.39	214.64	217.26	218.52	220.31	219.08	216.46	216.1	214.59	217.21	221.64	205.49	219.82	217.2	220.83	226.01	217.38	214.14	214.42	217.5	219.64	215.4	214.27	220.37	214.48	221.63	215.95	211.88	221.79	217.12	219.37	215.68	214.17	214.9	212	212.53	214.01	221.71	221	213.65	212.02	217.61	217.67	210.37	221.43	217.53	217.17	218.55	215.37
202.96	195.42	203.76	199.72	209.2	200.34	201.38	207.68	206.66	209.12	206.31	204.16	199.25	202.93	199.62	199.23	204.09	206.25	198.95	213.06	201.77	194.07	200.14	204.65	198.86	203.34	200.03	202.68	205.52	199.31	206.56	207.52	205.37	206.63	206.01	204.48	204.88	203.96	201.85	196.65	202.88	207.91	203.65	203.26	198.79	201.61	204.4	202.28	203	205.36
209.79	204.33	211.04	213.46	212.68	212.88	219.3	214.2	211.86	216.53	213.69	216.41	212.31	216.03	207.23	211.6	217.48	211.27	208.37	218.36	214.52	209.71	210.56	211.18	217.03	214.23	211.56	208.78	215.5	216.41	207.71	217.48	208.78	214.65	205.66	212.82	214.55	210.62	203.75	214.22	219.96	210.78	219.47	213.95	217.99	214.51	209.23	215.51	209.44	214.96
210.8	206.49	212.49	207.02	205.51	205.07	206.92	204.44	212.09	205.89	209.11	208.47	206.91	209.86	202.8	211.43	205.24	202.91	201.88	207.66	211.53	210.76	208.11	204.6	208.7	206.57	209.38	205.68	208.65	209.55	208.68	210.56	206.76	206.88	203.84	209.34	205.79	208.61	209.08	207.28	211.67	210.28	208.62	211.11	209.32	206.68	207.68	216.93	204.7	206.94
201.01	198.69	195.72	201.68	201.17	202.33	198.92	202.21	197.97	203.73	205.93	201.23	202.52	200.24	201.85	202.36	194.06	197.4	195.24	198.26	202.5	203.81	202.43	199.81	195.29	200.07	200.03	195.39	200.9	201.26	200.57	199.54	199.51	201.09	200.3	197.62	205.96	191.95	193.97	189.43	202.53	200.49	196.45	197.07	196.07	201.66	194.72	197.56	195.26	197.36
201.36	212.85	210.66	212.43	205.02	206.82	207.31	204.51	205.85	209.36	204.8	206.95	202.14	207.88	206.15	204.79	198.77	206.7	209.33	201.97	198.24	204.73	206.11	209.47	204.88	205.12	206.43	207.45	202.4	207.44	202.15	197	203.14	206.21	206.2	200.56	205.67	206.53	201.47	204.37	207.14	203.46	204.33	206.21	206.14	201.63	201.47	205.89	214.84	195.94
196.12	197.59	198.04	202.13	197.15	194.49	204.83	188.93	202.51	198.71	200.46	199.6	200.58	207.88	196.6	195.18	191.58	199.56	203.46	197.78	200.59	203.18	201.34	201.28	196.79	202	205.5	192.51	195.68	198.02	199.25	196.35	196.25	198.24	202.99	198.29	199.21	196.53	194.77	200.93	194.29	199.03	201.27	199.95	195.91	199.27	200.23	196.46	202.76	204.46
213.39	216.6	208.4	215.94	215.61	210.03	207.83	212.07	210.52	209.98	214.35	212.41	211.13	212.19	207.41	215.48	214.5	209.94	206.95	209.08	216.54	213.53	214.13	208.17	219.48	208.8	210.68	210.05	208.7	217.89	205.56	207.43	213.54	211.92	208.94	211.7	213.13	213.14	217.1	214.83	210.15	210.36	208.28	212.61	213.8	215.35	214.94	211	209.26	214.69
206.8	207.56	206.07	209.51	212.81	206.54	205.45	208.46	210.42	208.54	210.35	207	202.36	209.75	204.65	207.43	208.4	205.78	203.53	204.74	204.87	204.26	203.16	211.74	210.17	200.49	207.3	208.53	209.7	207.11	204.24	216.17	205.03	207.02	208.48	207.74	207.39	207.59	208.41	204.09	210.39	208.17	210.51	203.08	207.66	210.89	211.5	210.98	211.35	203.19
204.53	210.12	211.01	211.76	212.77	211.6	212.85	205.61	207.84	208.85	201.68	210.51	215	211.03	209.14	208.3	210.66	205.48	208.26	197.4	204.23	202.75	212.94	209.55	205.57	211.52	209.13	208.67	210.56	206.42	200.13	208.3	211.14	208.7	206.15	205.67	207.29	208.93	209.73	206.61	210.61	211.37	213.26	204.48	207.53	205.75	205.94	202.98	207.39	213.03
214.35	227.37	215.77	215.75	211.37	219.07	213.52	215.58	216.87	220.36	214.59	219.75	218.38	220.46	213.98	220.82	217.11	218.78	216.49	216.29	220.82	216.28	219.42	218.51	215.13	224.31	214.48	216.01	214.61	214.48	214.33	218.58	219.92	216.53	216.79	219.55	217.48	215.31	215.81	220.96	220.85	216.38	220.92	215.21	217.97	218.93	212.35	215.21	220.7	218.31
203.2	208.79	206.21	205.15	203.6	203.9	203.97	205.94	209.01	200.36	205.89	199.73	204.99	203.48	202.15	206.23	202.74	204.58	207.21	203.87	204.52	207.43	208.28	198.26	204.16	200.04	194.08	202.99	205.32	205.78	202.85	200.53	209.67	207.76	200.75	200.42	206.47	207.35	205.05	201.64	207.86	201.11	202.19	199.64	203.35	198.33	206.12	204.76	202.49	208.95
211.08	204.52	209.95	211.67	205.34	202.69	206.93	206.89	205.11	215.1	211.54	203.19	201.29	204.14	203.53	205.99	207.97	204.02	205.32	205.94	206.39	214.27	199.14	204.05	212.1	208.1	209.36	217.18	203.31	211.32	207.6	208.08	210.35	205.61	210.43	211.84	204.64	207.47	209.38	209.1	207.54	212.79	207.39	212.15	206.1	206.3	210.26	207.74	210.53	212.35
199.32	202.86	207.6	198.82	204.81	205.51	207.62	206.15	204.46	203.61	203.4	212.19	201.34	203.65	204.75	208.28	205.38	205.55	211.72	207.15	206.1	203.28	203.23	203.04	201.06	207.83	206.95	200	207.25	199.27	200.79	209.59	206.79	206.51	205.01	204.94	210.11	202.23	200.13	199.03	204.84	205.05	207.5	205.26	206.38	204.17	204.4	206.67	209.45	201.21
205.63	209.64	207.13	208.59	209.53	215.64	213.75	212.15	209.02	210.68	206.8	206.02	209.66	212.46	207.26	211.08	210.43	203.52	215.53	213.36	210.14	210.01	207.84	213.45	205.73	212.81	209.4	212.76	207.57	210.5	206.39	206.12	213.83	218.47	206.33	206.43	214.2	200.19	207.9	204.77	206.13	205.04	209.58	204.83	203.93	210.52	210.13	215.85	210.91	208.54
213.86	208.64	213.54	215.99	211.65	212.7	213.22	221.26	214.23	216.16	214.28	209.95	213.05	218.05	219.14	218.6	213.61	214.25	212.63	210.25	213.45	217.19	208.92	206.36	213.84	210.1	220.71	216.18	212.19	212.32	211.63	206.35	209.17	217.41	219.74	213.44	213.73	220.37	208.66	215.2	214.95	217.91	215.74	214.49	209.13	210.92	218.23	208.96	209.83	218.46
199.51	196.62	197.69	200.12	202.2	199.72	201.55	198.4	203.1	199.58	195.37	198.38	201.37	199.51	196.67	202.04	195.71	199.89	196.21	208.02	195.31	202.41	200.12	201.75	200.22	202.12	196.05	204.95	202.72	202.76	196.31	197.43	207.94	197.08	198.22	200.86	198.26	199.73	202.11	199.46	193.24	197.81	200.85	198.26	200.79	201.46	201.75	203.17	199.69	204.78
206.36	211.48	198.9	198.17	197.1	196.09	200.84	204.74	196.28	193.86	199.04	204.87	191.05	197.7	200.54	193.54	201.95	196.18	196.18	195.95	196.54	196.71	199.03	200.46	202.46	206.12	197.68	199	203.32	202.01	201.21	195.11	199.82	197.88	198.04	194.08	204.8	199.03	200.23	201.01	195.62	195.48	194.37	193.77	197.19	202.75	195.24	201.13	200.1	194.86
207.73	207.6	205.26	208.83	202.41	200.8	203.82	211.77	208.44	207.04	203.51	201.89	213.73	206.9	203.43	205.59	207.77	209.25	206.47	213.23	205.12	205.12	207.25	206.56	206	212.62	207.48	206.58	202.98	204.94	209.5	211.61	210	211.5	201.73	205.81	206.27	208.4	208.09	212.65	201.48	207.38	205.04	212.09	199.45	205.24	206.69	207.2	207.85	210.54
214.1	209.72	205.75	203.81	208.19	199.26	206.74	206.62	209.5	206.66	205.99	210.28	210.62	213.12	203.94	209.72	204.09	203.3	214.03	201.35	205.76	214.83	206.33	203.38	206.26	203.49	212.37	207.34	215.41	212.75	211.03	209.37	204.29	203.67	210.63	208.97	204.43	210.87	206.23	210.35	207.99	214.86	200.91	216.21	200.23	209.24	208.57	203.74	209.17	207.91
215.08	216.42	214.13	213.9	215.58	212.54	205.47	209.53	207.88	212.46	214.89	212.1	215.18	214.1	207.35	210.99	212.39	214.25	209.62	210.04	218.54	210.87	209.45	209.49	209.6	213.41	213.82	219.33	210	217.1	215.98	211.43	209.7	214.91	212	211.39	210.67	208.98	213.46	215.11	214.74	203.93	212.5	210.67	211.42	205.23	209.19	216.84	218.84	211
200.57	204.24	203.46	206.62	201.2	201.74	204.52	197.37	203.24	200.17	207.89	205.29	202.74	207.61	197.44	204.27	196.9	198.56	196.81	202.51	205.95	204.99	200.75	202.35	200.6	199.99	203.96	202.37	203.81	198.4	209.35	205.11	206.42	198.64	204.1	200.1	205.27	211.48	199.9	205.79	200.28	205.07	207.4	208.04	201.15	208.8	201.5	202.66	202.95	196.84
201.41	211.31	204.65	210.62	207.9	213.21	205.93	205.62	210.71	208.51	213.23	211.35	207.46	208.55	212.53	210.72	202.61	201.13	207.21	207.01	210.38	208.08	210.18	210.11	200.37	201.55	206.01	207.86	211.43	208.61	211.59	219.77	204.4	203.94	215.79	208.9	207.4	200.78	208.24	211.38	203.8	215.83	205.64	210.33	206.11	208.02	207.73	208.93	204.4	206.28
205.9	205.25	204.33	200.68	206	198.95	203.29	201.05	198.34	204.43	201.14	202.53	198.48	205.31	203.26	204.11	196.71	200.72	203.02	205.21	205.69	204.49	206.53	206.06	202.97	200.05	202.83	196	195.79	206.03	203.68	205.53	200.82	198.16	196.79	201.45	203.13	201.06	206.46	200.75	197.48	207.33	200.05	202.34	208.43	201.83	200.2	211.18	198.11	202.57
218.98	209.34	210.98	214.16	214.54	209.23	213.78	213.06	210.9	205.82	207.23	209.1	211.82	214.8	211.05	211.66	210.68	209.5	211.99	210.64	216.58	211.44	208.91	211.32	206.76	213.03	207.85	205.65	206.97	208.1	208.03	219.2	208.51	209.73	212.37	213.6	211.97	218.17	213.61	210.94	210.1	211.57	210.51	209.1	211.16	205.35	208.45	217.07	214.85	215.09
208.11	211.11	207.97	209.03	210.25	210.8	209.85	212.11	198.08	209.55	209.05	209.86	208.99	207.63	211.24	200.66	207.68	209.93	203.02	212.04	207.48	200.81	212.41	218.6	207.11	204.05	207.86	210.16	208.76	213.31	210.47	209.83	209.05	203.32	208.23	203.58	205.15	204.5	205.51	206.48	207.63	210.2	208.24	209.75	201.72	210.03	207.31	204.39	203.32	207.11
208.1	208.38	207.22	208.9	214.12	209.17	213.8	208.77	210.44	213.34	199.94	208.34	208.01	209.79	205.36	207.85	211.84	207.73	207.77	208.96	208.46	208.8	212.11	213.25	213.59	213.84	208.08	206.14	203.45	214.55	210.94	205.45	211.12	213.24	209.61	214.14	205.56	206.25	211.52	209.05	208.37	209.88	211.58	204.21	209.17	211.54	208.16	208.34	209.41	212.7
206.35	204.88	205.14	210.35	201.14	203.56	208.44	209.14	209.7	205.91	213.1	212.55	211.97	205.17	208.02	207.97	205.76	203.62	211.63	203.76	205.62	208.04	208.05	204.12	209.37	203.69	209.43	209.15	204.65	210.49	202.64	206.31	209.55	205.92	214.01	207.05	204.93	213.89	202.68	205.64	203.73	211.65	212.63	205.33	204.6	208.07	206.6	207.18	209.09	211.49
197.97	198.33	199.12	202.69	209.14	200.62	203.3	193.52	204.56	204.41	204.24	200.69	200.26	203.47	197.24	201.52	201.08	194.09	207.92	200.31	204.9	198.31	198.68	197.15	203.78	206.15	201.14	202.05	201.85	199.22	196.84	203.37	203.71	202.92	194.1	199.12	200.87	198.11	201.8	202.76	200.28	197.19	196.08	200.61	201.95	199.49	197.31	195.09	197.33	196.99
210.96	217.79	219.17	213.75	213.29	217.08	209.89	214.74	207.2	216.81	215.27	214.3	209.57	217.24	205.65	213.81	213.9	215.74	210.52	216.36	216.47	224.22	211.62	212.35	212.6	211.56	212.48	214.36	208.55	211.49	209.71	214.18	211.94	208.53	215.89	210.3	214.28	214.65	213.76	214.46	214.59	211.71	216.56	212.46	212.61	220.03	207.23	209.84	208.04	213.32
206.25	208.01	203.5	201.81	200.19	207.08	200.61	206.58	203.87	196.01	204.05	199.6	200.86	199.76	205.2	197.47	201.17	199.91	199.69	202.74	207.99	204.02	202.38	205.7	197.52	204.49	205.76	205.01	201.08	202.15	203.5	202	202.16	206.78	202.64	200.1	206.99	199.35	201.75	202.7	203.8	201.1	203.46	213.06	203.48	202.7	200.36	205.21	199.59	208.3
207.25	206.47	211.54	209.57	203.24	214.43	204.84	209.67	206.58	207.6	210.19	206.01	199.93	211.89	205.86	209.34	208.42	205.91	210.02	211.46	207.87	203.84	209.28	213.13	214.75	219.57	206.4	209.44	207.7	209.64	210.91	207.21	204.21	209.25	206.23	213.03	215.22	205.86	206.69	209.46	210.66	209.37	207.97	217.57	209.76	210.18	210.45	210.87	210.24	211.49
196.26	200.36	193.72	198.28	198.78	203.82	198.1	202.84	197.62	199.42	206.94	202.66	201.56	199.68	198.01	198.48	196.99	195.73	194.03	200.67	201.41	200.28	201.75	201.55	200.74	200.09	200.13	194.84	202.02	207.39	201.79	202.52	194.98	194.27	197.99	199.08	202.9	195.32	197.09	201.05	195.54	197.81	198.19	200.22	202.02	201.04	200.82	198.25	200.34	207.59
218.09	209.5	217.13	206.36	216.16	207.87	213.19	214.69	211.34	214.96	204.48	210.25	211.47	212.3	213.81	208.43	215.26	213.13	218.17	212.93	206.65	213.08	216.37	208.63	215.12	206.88	217.43	215.37	216.98	215.16	212.28	213.39	209.14	206.48	209.13	208.98	211.61	211.45	208.88	201.33	210.57	207.25	210.59	211.84	212.83	207.15	219.79	215.37	211.23	220
214.52	209.66	212.83	209.57	212.84	204.25	208.81	211.69	213.6	203.63	207.66	212.64	215.62	211.43	200.02	214.56	207.15	214.9	212.77	211.26	216.8	211.16	209.97	209.38	216.41	212.72	218.26	212.01	214.22	214.14	209.73	213.78	212.65	213.45	216.31	211.91	206.38	210.45	218.64	212.82	211.53	214.48	209.59	212.85	212.68	208.68	212.1	211.18	215.32	212.13
209.76	211.22	211.34	208.7	210.27	209.24	206.42	204.8	212.07	207.55	208.58	207.97	197.61	204.98	210.42	203.31	207.66	213.98	206.11	207.4	207.86	206.2	206.68	211.93	211.77	215	206.8	209.55	203.79	207.46	209.88	208.74	208.64	212.56	213.16	214.42	217.23	207.94	205.78	210.69	204.58	209.5	211.08	214.97	207.16	211.57	212.83	206.5	207.3	202.14
204.26	211.3	200.29	201.24	201.08	205.49	195.46	202.72	204.91	200.03	197.26	207.68	203.08	200.62	199.15	205.42	203.39	199.84	203.15	206.95	200.91	202.44	198.83	203.78	204.98	195.22	203.95	204.46	203.64	196.54	200.74	198.77	198.91	203.25	202.23	201.69	205.9	203.3	201.81	200.86	194.65	203.26	205.41	200.73	202.35	198.54	208.31	207.9	204.55	205.85
214.04	205.36	209.65	213.1	212.42	214.28	212.14	204.81	215.76	218.52	202.16	213.43	204.41	206.37	211.97	209.37	213.27	211.23	198.05	203.87	215.91	210.46	209.24	208.63	211.6	204.78	205.54	210.93	207.68	210.21	210.92	206.29	209.8	208.05	207.72	206.15	215.12	204.51	207.1	202.85	208.63	214.24	213.42	204.65	203.58	213.17	205.58	202.95	210.3	213.1
199.63	200.5	194.43	199.77	201.88	205.15	198.79	200.85	199.91	203.77	197.2	194.7	206.22	207.81	197.8	198.12	195.17	199.69	198.13	198.45	202.26	201.51	200.8	195.82	200.23	202.97	207.14	199.94	204.56	205.31	195.88	199.44	198.23	201.06	197.63	197.87	196.93	198.25	195.44	196.55	201.05	198.61	197.66	194.97	199.54	197.11	197.48	201.87	196.73	202.57
205.3	206.12	206.15	209.68	209.68	212.02	209.03	205.61	205.57	203.76	202.46	208.81	211.3	206.21	212.18	207.16	208.33	211.33	205.16	216.04	197.63	207.44	203.52	201.53	212.85	210.33	213.36	210.01	205.97	210.43	216.97	204.28	204.55	213.4	209.73	211.17	215.04	205.55	211.92	213.19	211.38	214.12	209.59	207.89	209.36	210.91	208.3	207.21	209.96	209.44
211.32	216.29	213.51	217.24	213.43	211.93	213.97	221.23	211.55	208.68	207.9	215.35	213.51	201.98	206.78	220.36	217.11	215.44	211.43	207.01	216.89	213.71	206.33	214.8	206.33	216.62	214.69	208.25	215.83	212.79	206.89	208.99	208.65	214.41	214.14	211.36	213.21	211.05	210.89	213.75	207.06	211.39	214.66	215.93	217.08	216.06	217.2	216.62	214.7	210.9
200.4	196.79	204.72	191.54	198.18	199.68	196.59	205.45	208.3	196.75	202.9	203.64	192.78	199.61	205.19	199.01	199.08	196.43	200.01	196.01	205.4	200.15	199.48	204.41	202.45	199.37	203.28	203.97	211.39	199.34	201.07	194.54	196.07	192.9	196.99	203.74	197.59	195.09	200.76	204.06	196.48	199.69	205.09	200.33	204.21	197.78	202.85	199.8	193.96	194.4
205.65	206.21	204.67	208.37	208.04	209.71	207.57	207.65	202.43	210.23	201.51	205.32	206.21	201.92	197.96	200.21	202.72	201.42	206.18	205.22	208.87	205.75	201.01	205.4	201.5	204.22	207.55	206.94	205.67	206.33	201.77	202.64	206.85	205.1	202.64	200.14	200.99	204.79	200.93	199.28	207.3	200.41	206.93	205.97	207.64	203.68	195.83	200.3	214.44	205.16
204.92	206.86	203.16	202.62	201.82	202.22	201.51	202.17	208.78	207.16	196.26	202.83	203.19	202.11	198.23	202.94	197.85	201.13	202.8	200.89	204.64	200.46	204.06	201.32	201.69	202.42	202.85	203.19	203.87	204.41	205.75	198.52	204.64	202.96	207.73	201.29	200.44	201.15	205.59	191.68	198.93	204.62	198.62	205.25	193.09	201.41	205.98	198.29	202.68	204.14
205.63	204.13	202.92	206.53	206.88	204.63	208.58	202.78	204.35	208.23	207.01	203.24	207	209.87	207.05	208.04	205.55	207.41	197.99	202.43	206.6	211.76	204.07	207.8	203.6	204.17	208.47	213.3	205.86	203.94	207.34	204	202.47	204.07	208.38	212.93	198.69	205.13	208.23	203.99	209.91	204.83	203.86	211.43	209.05	205.55	207.22	206.67	202.65	195.5
210.56	207.68	206.42	210.82	206.21	215.03	211.93	207.64	209.67	203.87	217.76	211.59	208.7	214.37	206.13	211.49	207.11	211.49	207.04	213.71	205.08	206.3	211.77	209.86	204.27	207.4	207.69	212.92	205.86	205.64	218.94	206.06	210.71	202.24	207.79	206.85	210.4	215.26	210.58	210.57	205.25	212.55	212.46	213.02	212.53	218.07	202.18	208.91	212.93	205.12
197.72	192.46	196.15	194.72	193.75	197.82	193.68	190.44	192.49	192.57	193.91	188.53	196.57	195.4	198.08	197.81	190.81	190.89	194.56	193.02	187.14	193.31	194.64	192.63	196.87	194.16	194.81	189.2	191.19	190.3	195.76	193.49	201.29	191.18	194.64	198.27	196.82	190.47	191.48	196.5	196.04	196.81	200.86	194.97	187.65	193.86	189.1	199.58	198.24	189.81
184.69	197.02	199.02	198.31	193.38	199.37	197.77	196.08	193.86	192.34	201.59	198.29	188.12	194.08	195.39	192.33	191.14	198.53	196.91	195.32	200.4	192.56	190.06	191.71	197.83	195.02	189.56	189.49	199.03	196.91	200.23	195.79	194.47	196.22	199.49	193.62	192.44	199.85	195.37	192.21	192.87	196.53	191.91	194.3	196.32	196.32	200.75	195.3	195.47	200.86
204.53	208.99	207.1	208.39	205.35	218.05	203.98	207.79	206.62	206.87	206.73	209.24	205.7	206.91	205.47	209.61	205.31	210.22	204.78	206.56	205.58	208.91	210.63	204.97	204.85	211.13	206.2	210.21	211.44	215.8	210.03	207.28	207.48	200.2	209.6	207.85	202.65	214	202.74	206.67	208.62	207.15	208.59	202.21	201.56	207.83	201.69	210.09	212.17	209.25
221	214.87	218.4	212.55	211.78	215.84	212.69	218.21	214.96	223.86	216.51	213.23	223.04	221.25	217.77	219.9	207.39	209.84	221.94	216.22	210.62	213.69	219.14	214.54	226.7	216.46	210.6	217.64	213.47	215.92	218.84	218.46	225.2	220.1	215.32	213.88	217.06	212.59	210.35	216.86	223.1	216.09	221.83	218.77	216.97	213.16	212.02	216.7	218.11	220.48
215.38	211.52	206.19	209.56	206.64	206.62	208.06	207.75	211.8	212.76	214.28	208.53	207.46	206.01	211.73	215.44	208.19	211.79	207.62	211.35	209.81	208.86	203.77	206.25	212.1	207.95	205.25	211.1	206.32	210.7	202.8	210.13	203.12	204.21	200.03	207.57	215.1	206.38	209.45	209.25	205.02	203.58	209	206.09	205.36	206.65	213.56	210.97	205.53	205.86
206.41	207.13	208.49	207.76	206.56	209.97	205.39	211.13	212.01	209.62	205.76	208.05	204.53	205.36	209.2	213.62	207.82	209.89	205.29	205.52	206.97	204.88	204.4	201.3	212.98	207.06	211.56	206.11	205.3	213.25	208.09	205.15	205.01	208.43	205.91	205.48	204.11	206.8	211.02	208.93	213.54	216.27	208.44	202.21	213.6	204.16	210.63	209.47	200.73	205.1
203.34	211.1	214.11	203.68	213.85	204.08	206.33	205.71	210.18	205.26	210.88	204.42	210.98	208.37	207	207.94	216.39	208.91	206.06	210.67	212.09	206.89	205.87	209.92	208.67	208.8	207.53	208.18	206.83	204.67	207.13	206.74	209.33	206.82	205.09	205.43	208.98	209.56	203.28	208.82	209.11	200.2	204.04	202.36	211.45	205.11	204.96	204.53	206.82	205.95
201.33	200.38	199.87	194.45	201.35	206.42	202.52	203.43	201.84	207.25	210.62	203.19	203.16	206.37	203.94	204.58	204.43	202.27	206.34	205.67	203.8	201.31	199.14	200.71	211.03	201.47	199.54	202.37	207.4	203.29	204.52	198.56	200.76	205.65	200.81	204.3	201.16	203.77	198.25	208.6	199.89	202.55	211.48	200.2	198.72	199.92	206.3	207.04	208.66	204.43
205.61	206.6	204.36	195.07	198.7	198.87	205.76	205.2	205.36	198.99	203.62	202.69	203.96	199.83	201.56	204.16	206	201.71	206.4	204.71	202.66	203.86	205.39	205.93	205.05	205.02	205.78	205.27	205.13	199.38	200.8	205.57	207.4	203.18	203.27	205.61	200.17	204.57	205.51	209.14	204.33	206.16	204.73	204.25	199.76	201.76	203.27	198.88	197.22	199.21
222.17	211.71	219.08	214.98	220	212.03	221.21	219.32	211.87	218.64	216.47	215.9	222.64	222.21	214.74	215.88	216.82	219.29	221.7	215.56	217.62	214.14	218.54	223.02	217.66	212.3	215.66	212.01	217.53	217.62	223.28	211.85	216.22	218.99	217.15	219.11	215.76	214.48	214.99	217.67	218.91	223.31	214.88	217.55	218.18	215.67	217.39	221.64	212.37	210.52
218.17	214.49	213.8	211.85	222.13	216.86	217.75	212.1	209.66	219.28	216.54	213.2	214.76	218.15	210.05	218.13	217.84	209.44	206.72	209.65	216.92	219.24	219.4	216.11	205.41	213.74	222.92	214.66	213.43	210.57	214.36	210.22	209.04	209.09	211.73	211.99	211.95	211.22	213.99	218.11	208.69	213.97	212.34	220.91	215.04	206.47	207.26	217.67	213.89	206.92
199.64	208.06	207.04	217.29	205.76	212.21	200.67	206.23	208.41	207.88	206.74	210.07	207.02	209.79	205.31	201.92	202.66	204.55	208.81	205.1	205.46	209.71	207.3	205.47	206.55	208.69	209.13	207.77	208.8	199.37	203.28	205.24	211.19	208.23	206.83	204.95	204.46	204.74	205	209.03	209.84	207.19	207.26	211.12	206.67	203.54	200.08	207.65	206.8	207.93
203.59	207.41	210.96	208.38	206.08	200.46	198.1	199.67	194.62	200.58	207.56	204.01	204.49	207.84	202.82	208.68	203.45	206.85	206.71	202.78	206.32	201.46	206.15	202.58	204.41	206.13	201.94	204.54	199.92	207.32	202.58	202.3	206.28	207.26	201.51	207.23	204.12	209.8	203.4	206.15	203.92	202.32	205.37	202.31	202.19	199.23	205.13	194.27	207.57	203.57
207.24	204.84	209.18	206.34	212.95	203.62	212.02	206.04	213.37	205.82	205.52	209.08	206.94	206.46	207.82	207.2	207.54	206.73	211.69	208.42	209.91	208.92	205.81	205.55	206.37	207.5	207.41	207.76	210.79	206.39	207.32	206.97	202.63	204.72	209.51	203.3	211.34	206.07	208.47	206.83	211.15	203.11	206.86	209.66	199.16	211.08	205.06	204.83	206.29	211.91
199.83	204.41	201.76	204.46	199.84	198.5	203.43	200.89	199.55	204.43	200.98	194.4	196.5	198.31	195.33	205.5	200.46	198.53	200.1	198.37	194.54	194.77	195.09	199.83	198.7	200.44	196.38	199.94	204.58	201.47	193.74	199.92	202.6	202.26	197.89	203.93	192.59	197.04	194.76	206.85	195.23	207.09	202.49	200.78	205.73	203.62	196.18	204.5	204.14	197.38
206.83	201.08	205.51	199.81	198.12	209.96	206.07	200.31	204.89	207.88	211.2	199.97	205.34	196.87	204.56	198.25	209.51	204.79	205.62	204.97	199.76	204.5	207.87	200.22	205.88	201.96	204.97	204.3	207.82	204.89	204.12	203.79	202.45	206.59	203.66	207.6	208.28	200.98	201.9	214.47	206.22	204.26	198.4	203	205.32	204.06	204.02	204.89	203.03	204.84
197.37	210.99	206.73	205.29	212.6	208.63	204.6	211.99	209.98	206.36	206.42	206.23	208.9	208.74	206.31	211.22	208.41	211.61	213.61	203.96	207.92	210.03	210.59	208.02	214.29	210.47	212.8	207.21	206.99	201.49	208.96	207.2	213.05	211.93	209.06	214.63	215.8	211.04	209.78	210.69	208.55	208.93	213.39	211.05	212.07	210.78	198.38	203	211.98	204.37
209.06	204.9	206.7	206.58	208.45	204.88	203.14	206.18	213.02	209.41	212.12	209.56	206.1	214.61	215.03	206.74	208.7	206.9	210.18	211.29	215.15	211.25	210.04	211.69	209.19	212.85	207.08	206.75	205.95	215.98	210.53	210.81	210.88	205.51	209.89	209	205.16	210.75	203.5	201.06	203.02	209.6	210.23	210.42	204.3	210.29	204.12	203.95	206.22	211.59
198.36	206.51	199.96	204.19	204.28	205.97	203.33	203.05	205.53	207.68	201.7	203.93	204.27	207.13	200.01	202.4	206.22	204.95	205.03	208.6	197.34	202.84	203.41	202.82	198.64	204.37	199.22	204.64	207.77	196.89	198.52	203.02	201.07	199.57	205.35	199.7	202.69	209.31	211.17	197.72	192.27	205.79	202.26	198.36	205.06	200.62	198.59	201.35	202.76	208.91
208.45	200.07	202.14	207.88	205.01	208.12	203.57	197.49	198.84	202.15	205.75	196.8	202.72	201.2	203.09	201.34	204.42	196.88	201.34	204.44	204.36	210.39	201.45	203.92	193.76	203.29	204.72	201	201.46	203.12	203.62	200.65	194.98	200.71	205.54	202.11	207.52	202.58	198.72	202.77	203.54	196.51	200.9	205.71	205.06	196.99	204.3	203.67	202.88	203.03
213.1	210.46	213.57	212.86	219.36	205.97	219.73	213.25	217.67	204.88	213.13	211.94	214.39	212.35	217.86	215.68	214.52	210.21	214.17	211.53	212.11	211.31	214.11	211.08	215.02	215.63	210.2	214.92	213.94	213.12	212.45	211.27	203.35	212.51	211.36	215.28	210.92	208.78	212.25	210.74	205.7	210.66	214.98	216.83	212.7	215.66	211.6	214.24	212.24	209.91
200.76	197.89	198.53	197.62	196.18	194.43	204.4	204.23	199.72	198.21	195.27	197.1	189.94	203.92	196.29	201.9	204.52	194.27	199.14	193.24	204.79	198.52	200.7	195.55	194.22	194.9	205.13	198.03	202.44	197.25	198.56	202.18	203.8	199.75	204.83	203.48	198.87	202.58	206.2	204.07	200.49	204.74	200.83	200.03	200.11	195.32	197.85	199.18	198.59	202.76
206.62	210.39	205.28	203.3	202.62	212.05	206.26	210.7	212.27	210.25	205.46	207.38	214.73	209.54	206.12	210.62	208.86	209.93	212.62	207.98	209.02	210.52	208.78	204.59	205.24	210.12	208.17	208.8	204.18	212.23	209.21	209.07	205.95	208.02	208.95	212.94	206.92	209.77	212.91	213.19	209.32	211.76	201.21	216.33	206.78	215.6	215.88	208.88	209.89	207.41
204.48	207.3	210.8	195.4	203.32	210.09	203.68	196.39	199.13	200.43	204.81	203.07	205.52	209.29	207.58	202.37	202.94	207.39	201.94	209.12	203.31	205.95	208.62	206.61	204.14	208.28	206.47	199.05	206.9	205.83	204.1	207.77	200.5	203.33	205.68	205.15	205.55	208.08	204.55	203.9	203.87	206.15	203.17	207.17	198.38	205.57	198.79	205.98	201.61	199.48
203.83	198.65	205.83	202.58	202.17	195.4	201.32	195.49	198.75	203.48	200.22	196.93	204.52	202.2	197.79	201.33	200.8	202.48	198.73	197.93	201.94	196.08	200.58	201.89	201.29	193.87	206.09	195.35	197.79	194.52	194.18	198.14	198.32	195.93	205.59	193.92	199.71	198.17	195.71	204.95	197.54	199.26	197.34	204.03	199.17	195.95	192.67	205.42	201.07	199.18
208.95	212.75	209.89	210.94	205.11	214.31	213.13	212.13	210.92	209.67	209.18	202.11	211.13	210.52	211.03	214.72	210.06	210.7	208.59	210.23	212.24	217.67	207.68	208.1	219.4	205.53	211.49	211.49	207.88	209.75	212.03	210.71	209.83	208.14	211.6	207.26	211.8	210.36	206.87	213.52	208.74	202.24	214.33	208.64	210.48	214.86	209.75	208.64	211.12	206.7
198.33	205.33	207.24	203.59	209.88	209.12	208.47	209.91	203.82	207.88	201.79	207.08	203.56	205.06	203.65	206.56	202.53	205.8	201.33	204.61	207.72	204.28	210.87	204.29	209.56	195.76	206.14	209.1	206.7	210.21	203.71	208.03	216.79	207.48	206.15	203.29	198.88	199.43	207.95	206.83	201.52	203.6	207.61	206.57	202.14	198.97	205.06	202.53	206.05	205.51
204.92	200.49	196.33	200.48	205.18	202.44	199.23	200.24	200.89	201.07	204.49	197.64	205.76	206.07	199.64	203.28	203.67	207.7	197.59	208.98	199.31	194.34	202.41	199.34	194.52	201.09	201.76	202.38	201.53	202.32	202.28	205.81	198.39	204.49	208.01	204.31	197.51	202.83	205.61	205.82	203.64	199.05	203.71	202.42	208.07	206.13	202.75	205.73	199.42	203.88
200.84	202.75	202.91	200.15	202.71	197.79	198.01	202.39	207.82	202.45	208.76	206.58	202.99	196.36	193.02	202.9	202.22	210.28	196.02	206.17	204.59	202.31	209.5	206.23	195.32	203.89	204.9	209.62	197.52	200.28	203.19	198.49	206.51	202.95	203.36	199.42	204.97	204.8	200.27	205.95	207.39	200.07	197.78	202.49	207.8	200.76	203.08	205.55	200.75	205.56
220.47	221.43	210.2	221.36	209.78	216.57	222.06	220.41	217.37	213.44	219.81	225.25	217.5	219.87	217.98	214.81	217.83	216.88	214.74	212.8	213.08	215.93	216.1	216.45	210.79	219.02	214.22	210.93	211.12	215.12	210.52	215.61	218.44	219.4	222.78	217.74	216.48	218.78	213.36	222.63	217.11	213.77	218.08	210.64	212.27	216.97	213.56	214.24	215.74	214.27
212.09	215.57	213.13	215.62	218.42	220.28	216.16	220.84	216.25	210.16	215.88	219.37	220.3	216.89	222.64	214.85	221.56	212.14	218.56	220.35	216.58	217.9	216.67	215.25	221.17	216.76	222.05	215.96	217.82	213.59	209.07	213.23	224.25	216.06	213	217.53	221.91	211.76	212.73	221.09	218	216.01	216.17	220.13	211.52	213.42	218.29	213.2	217.89	210.84
202.08	208.98	206.79	206.97	210.03	209.65	205.97	203.73	202.01	204.77	213.36	207.82	208.34	211.18	207.07	206.11	207.31	207.15	210.87	201.57	204.45	208.29	209.84	208.01	202.53	209.66	207.76	210.25	210.48	204.64	202.42	202.07	212.55	204.92	205.26	210.16	206.43	206.53	200.21	204.83	208.07	206.46	209.68	207.38	212.4	211.43	204.67	209.17	201.45	204.54
200.31	194.61	197.79	200.05	195.33	206.41	197.03	207.03	198.39	196.74	199.08	196.05	194.07	200.89	197.94	206.01	194.32	196.86	199.9	192.39	194.95	200.21	196.64	190.74	200.99	200.18	196.71	199.62	199.48	199.62	203.16	197.94	202.91	192.18	198.3	195.32	194.48	202.87	199.36	196.43	194.65	196.89	199.5	201.17	199.24	194.27	202.9	195.59	201.38	198.77
203.91	209.78	204.36	205.41	207.83	206.56	206.36	204.78	204.6	207.93	204.63	204.17	200.18	201.07	201.42	210.71	204.55	206.15	202.74	205.58	207.2	203.72	198.37	200.21	205.69	205.82	208.75	196.3	199.09	204.3	205.05	206.85	203.08	203.4	201.08	206.73	206.61	205.25	199.74	197.87	205.67	206.9	202.33	203.33	201.06	205.79	203.68	204.79	208.25	202.36
208.35	216.02	209.01	214.35	217.69	218.14	216.81	218.9	208.99	209.45	209.23	213.89	218.11	213.28	214.54	216.75	212.69	213.06	210.54	212.29	215.04	213.11	213.64	209.65	211	207.39	214.04	211.76	211.63	211.35	212	219.13	204.49	216.4	220.43	216.56	209.1	216.12	220.61	214.34	214.69	211.52	219.74	217.79	211.53	214.92	217.86	215.33	218.92	216.18
205.28	200.34	200.95	203.24	205.97	202.01	202.62	202.1	198.12	203.4	200.12	201.15	204.24	200.31	202.18	207.81	199.77	201.03	208.06	205.13	206.14	196.89	199.08	207.83	202.55	205.54	201.57	208.72	203.63	210.69	204.35	197.05	204.78	205.02	201.62	201.56	199.86	207.72	206.66	206.5	202.13	207.07	208.43	201.44	202.92	200.6	201.99	200.41	203.82	206.53
204.25	200.85	205.04	205.82	204.36	206.76	206.72	208.43	210.28	204.97	198.94	200.96	209.3	207.89	207.16	204.19	194	201.29	202.61	203.37	202.75	207.43	199.55	205.8	201.61	200.79	200.79	200.6	202.55	205.68	210.19	207.95	196.74	208.42	199.81	199.13	204.75	205.59	201.53	198.24	202.95	193.84	202.89	200	202.52	205.77	203.1	207.7	200.63	205.58
213.68	211.17	210.57	206.29	206.83	210.55	217.44	214.16	205.58	215.78	209.08	208.36	209.82	212.54	214.06	204.77	212.98	211.96	204.04	208.48	209.99	212.33	208.64	204.43	208.31	208.54	211.36	212.87	214.9	206.73	210.7	213.94	214.71	206.63	206.46	204.32	217.79	212.09	215.85	202.73	208.61	213.57	206.8	209.76	201.78	211.27	205.88	201.34	206.19	204.59
214.61	206.56	208.64	205.01	204.16	211.44	214.53	202.07	206.48	201.73	203.93	209.73	211.56	211.62	206.05	213.45	203.23	208.54	211.85	207.35	204.3	205.87	207.98	207.64	212.51	206.88	205.35	208.99	214.21	205.94	208.74	204.21	207.17	205.12	206.42	211.36	213.38	202.36	212.93	209.32	205.36	204.82	207.54	209.49	203.05	209.17	209.62	208	205.59	208.77
217.76	215.02	209.12	213.72	208.72	212.21	209.48	215.44	211.93	216.81	209.41	213.86	211.07	206.95	219.3	220.54	211.86	208.29	212.08	208.82	216.23	208.07	212.88	211.7	215.43	216.36	211.84	213.64	209.79	213.66	211.38	212.1	213.85	207.17	213.65	211.22	216.83	212.68	212.78	211.68	208.02	205.57	211.34	208.84	220.02	210.2	211.43	214.82	213.72	209.45
212.01	212.69	207.29	216.97	209.55	216.76	208.42	212.04	201.48	211.64	208.64	207.71	208.63	214.07	212.66	210.52	210.97	213.3	209.8	216.33	211.51	208.88	212.19	214.94	213.74	212.64	208.25	212.15	212.68	213.61	205.5	213.33	209.05	218.05	214.44	213.25	209.95	206.84	208.22	210.93	204.28	211.03	216.3	212.11	210.9	206.68	215.22	211.72	210.72	209.33
198.5	205.3	199.75	207.44	198.94	202.03	203.49	197.18	195.85	201.41	199.19	205.12	203.01	196.77	199.27	200.46	201.62	197.45	202.96	208.5	206.57	199.21	198.91	200.42	195.65	210.74	196.34	203.49	205.23	201.78	199.74	198.82	199.29	203.21	197.81	202.72	204.98	205.53	197.72	204.47	201.98	200.13	199.02	197.54	190.77	203.25	201.73	205.12	200.95	199.45
211.12	209.97	215.05	215.27	220.36	215.82	215.06	206.15	205.78	206.3	208.41	207.13	212.03	210.83	212.57	204.88	209.53	212.88	216.06	214.22	208.74	215.69	208.92	210.86	212.97	210.27	213.09	210.72	210.15	209.78	213.4	214.21	213.37	209.72	211.08	209.14	217.96	212.21	210.35	206.01	213.22	221.09	210.06	214.88	215.85	210.16	208.83	212.03	212.28	218.09
204.14	212.08	206.1	205.63	207.75	199.18	206.48	204.96	207.71	204.08	204.23	205.68	202.66	204.76	207.15	205.8	204.49	206.03	208.41	206.69	199.98	203.87	200.27	204.6	204.5	209.87	202.19	204.74	211.79	206.51	203.09	201.13	204.1	212.05	207.04	207.61	204.25	204.31	210.15	203.68	204.74	207.02	201.6	206.55	207.27	205.05	203.24	210.25	209.6	210.88
206.26	206.38	201.45	199.11	212.82	202.45	205.83	202.18	214.01	206.17	205.36	209.8	203.89	202.71	204.24	206.44	202.43	210.53	204.03	207.28	211.54	204	205.4	206.96	205.81	208.73	212.06	205.77	213.34	206.21	204.63	208.68	205.02	198.48	197.51	203.76	204.77	205.45	210.06	200.73	201.49	209.85	201.96	207.23	208.67	207.36	209	209.37	203.98	203.65
218.75	214.87	210.67	213.62	211.6	218.15	217.34	212.1	213.74	209.17	213.61	213.68	214.45	214.69	219.04	216.58	218.75	210.28	210.73	219.81	205.39	214.51	220.66	218.58	209.14	217	223.32	208.59	211.54	214.88	211.55	211.73	217.02	213.31	207.09	212.35	215.42	215.06	219.89	210.79	217.42	213.3	213.62	215.09	211.84	210.04	213.93	213.6	222.14	215.72
208.27	213.24	208.15	219.25	209.84	215.83	210.61	211.09	214.71	212.16	217.38	212.68	212.58	219.42	216.34	213.27	211.52	214.93	216.69	210.19	207.91	212.03	214.41	212.99	213.93	208.93	209.05	215.16	219.51	214.85	216.18	217.93	214.31	212.56	209.9	213.81	212.51	216.22	208.99	209.13	208.12	206.72	215.24	210.48	212.19	213.81	210.22	210.19	209.44	216.42
199.56	201.43	211.11	202.1	203.79	202.38	203.37	202.16	208.45	206.42	197.96	202.29	209.11	201.06	207.75	207.03	205.76	207.94	207	205.65	209.67	205.54	212.57	205.67	205.32	205.48	206.47	208.81	210.65	210.46	198.04	215.04	203.68	201.1	203.72	211.44	203.41	206.38	207.8	207.21	202.21	204.78	207.17	205.17	203.9	207.48	205.31	200.33	202.09	203.57
215.13	221.22	218.03	220.93	216.05	216.71	223.46	216.74	212.88	220.92	215.74	220.67	220.94	217.31	216.62	221.07	214.06	216.99	214.57	217.28	223.83	212.13	215.63	221.21	213.74	217.42	216.9	221.84	216.21	222.33	222	221.25	221.69	216.58	218.63	221.89	221.49	220.32	222.01	218.19	216.46	217.67	221.7	217.02	210.54	212.78	220.87	221.9	219.2	215.35
204.6	211.93	207.21	215.94	209.06	214.94	208.06	209.82	205.97	213.47	215.82	209.44	210.59	213.23	219.51	212.01	211.78	210.61	215.74	211.25	206.33	209.44	207.96	213.4	213.28	209.21	217.81	204.26	212.22	208.27	210.42	212.15	213.56	218.04	214.11	214.29	207.96	210.07	222.44	214.25	209	209.82	207.19	211.21	203	215.45	209.17	211.56	216.11	211.05
200.93	201.41	202.44	210.33	194.61	204.88	211.32	201.54	202.1	200.4	202.68	206.93	203.64	203.89	204.62	199.5	207.86	199.45	206.66	203.41	196.04	202.69	200.8	202.87	205.52	208.61	204.71	206.04	205.35	208.97	205.59	206.69	198.73	205.23	201.4	200.61	210.47	208.89	203.95	203.2	205.09	199.32	197.81	202.39	201.28	206.32	205.28	207.2	201.46	202.85
205.9	197.11	202.5	210.14	205.41	207.89	201	206.6	207.02	208.17	202.86	202.53	204.99	202.92	205.67	204.45	205.8	198.66	202.33	203.85	200.92	201.2	205.61	210.65	194.94	204.62	208.7	195.43	202.53	194.86	197.47	206.16	207	208.27	208.72	201.96	204.31	209.71	206.45	209.12	201.69	203.99	206.41	201.47	205.53	199.35	202.43	200.49	203.37	207.29
202.65	200.36	199.73	201	200.48	198.64	203.31	207.09	207.25	207.35	199.28	203.67	205.46	204.24	208.1	201.52	199.97	205.48	200.1	206.8	201.43	202.29	199.5	202.96	200.69	201.6	196.14	203.77	208.45	200.71	207.21	199.33	207.41	196.99	202.87	202.88	208.09	212.7	203.17	206.35	201.32	200.41	204.18	202.36	206.52	199.53	207.33	200.59	201.6	205.96
197.5	197.1	201.02	197.38	194.25	194.41	200.09	197.52	197.29	193.37	199.52	194.96	197.34	202.01	204.35	200.4	203.46	195.56	198.58	201.78	200.34	204.75	203.46	206.01	198.77	201.53	201.7	207.58	198.32	200.46	199.48	206.35	194.09	199.47	201.69	197.93	201.26	196.59	197.7	197.9	196.73	201.61	205.1	198.82	198.45	193.59	200.79	203.66	200.56	192.46
203.45	207.78	211.93	211.81	206.81	202.9	209.57	203.14	207.81	211.4	203.14	206.56	200.24	211.31	203.86	207.63	208.28	203.41	205.67	205.86	212.09	209.8	209.32	201.81	210.48	205.47	212.25	204.25	208.54	213.16	208.55	207.62	198.92	204.99	204.68	203.9	207.21	211.63	207.05	211.2	207.66	207.71	205.1	210.6	206.78	208.91	211.06	214.67	206.4	217.18
205.83	211.5	207.6	207.01	205.83	206.91	204.07	215.67	201.49	208.62	202.2	211.03	208.44	211.56	210.91	200.78	207.57	207.68	208.5	209.55	213.12	211.2	204.38	211.12	209.42	210.68	207.24	207.63	209.82	206.74	212.23	206.8	210.85	209.39	207.9	206.27	210.75	217.41	208.05	210.17	212.69	198.6	212.13	207.12	210.12	208.1	204.24	209.09	208.98	206.05
214.44	211.21	209.85	205.59	210.73	207.62	200.32	213.42	206.51	207.63	204.58	207.54	200.42	209.28	206.72	207.15	210.04	207.65	205.67	209.66	207.33	209.82	208.2	205.12	208.62	204.81	208.03	211.54	205.14	206.92	208.55	209.26	209.13	209.47	214.5	216.7	208.01	201.9	207.46	204.28	208.19	208.82	214.8	211.38	207.62	201.06	212.37	201.85	208.87	206.07
207.22	210.41	208.42	203.46	207.69	210.86	207.81	206.63	204.52	207.29	211.3	205.66	205.75	210.69	205.76	207.92	201.68	206.5	202.84	206.78	202.83	212.81	210.98	208.32	206.17	208.03	208.02	212.52	211.8	205.34	203.05	211.82	207.81	209.07	205.88	214.84	210.07	207.52	202.15	200.13	206.64	211.9	206.78	215.18	203.22	206.07	205.07	206.13	208.96	212.36
201.24	193.29	200.74	191.71	196.76	191.97	201.06	197.97	194.21	190.78	193.9	193.43	198.59	192.89	194.63	195.58	195.62	189.64	195.65	194.53	195.96	192.81	190.2	199.52	202.85	199.59	196.07	189.58	196.19	192.81	198.06	190.78	195.61	195.62	195.05	194.67	200.12	196.06	197.72	197.64	193.65	197.04	196.15	196.93	192.31	193.98	196.05	190.98	188.11	198.22
204.27	200.43	202.04	207.06	203.72	203.99	202.38	199.49	200.63	204.36	203.42	203.14	202.13	208.89	202.77	206.78	203.89	199.81	204.58	196.31	200.29	208.56	205.63	201.6	203.9	204.2	197	207.32	210.33	199.17	204.65	202.01	200.22	201.22	201.39	206.31	203.1	203.21	204.34	203.1	197.38	205.56	202.71	206.66	199.13	202.42	204.48	193.17	200.24	205.29
208.72	217.64	214.48	216.61	213.78	207.94	209.99	206.01	217.78	213.34	219.68	213.2	213.38	211.81	215.25	213.58	213.25	216.34	212.82	215.65	220.29	215.18	215.04	215.52	213.63	215.46	217.9	211.18	214.64	212.56	211.83	214.03	217.81	214.87	211.34	218.06	208.93	210.01	205.71	213.2	221.58	211.11	206.86	217.34	213.44	213.27	214.09	209.56	218.11	213.78
192.89	191.92	190.16	195.75	202.01	195.1	201.94	193.91	188.09	198.45	187.42	195.89	192.58	196.31	194.31	198.27	195.6	192.78	190.16	194.42	189.48	195.96	198.83	185.92	191.18	197.75	196.73	195.18	193.55	192.7	188.94	192.32	193.48	194.62	196.51	180.06	197.38	193.93	195.64	192.68	196.61	190.85	190.14	191.73	198.02	188.12	192.01	193.21	189.78	194.57
204.98	203.1	210.52	202.25	207.74	200.38	208.11	208.9	205.89	205.4	207.26	209.41	208.52	213.11	208.76	212.97	206.23	203.71	209.68	203.69	204.3	204.76	204.93	207.31	206.62	208.07	206.2	199.65	207.9	207.31	213.56	207.62	207.62	208.99	208.89	211.4	205	210.71	202.45	209.37	206.79	206.08	201.56	206.31	208.81	207.85	202.98	210.32	207.98	209.29
199.17	202.94	208.95	200.58	208.68	210.13	209.82	198.82	208.15	206.44	211.85	205.86	210.42	207.97	205.43	210.44	204.73	202.48	209.23	203.55	210.17	210.95	201.53	206.98	203.4	204.87	204.13	212.65	208.6	213.82	200.66	200.67	209.87	208.28	210.69	207.04	208.34	214.41	209.85	200.88	211.75	207.41	211.81	209.67	208.13	207.57	209.08	206.3	206.22	210.16
204.76	216.59	219.3	210.57	213.7	218.64	213.37	217.39	208.88	206.57	210.25	207.16	212.8	215.69	208.9	204.67	208.71	211.19	208.13	214.08	211.31	210.66	210.82	209.1	209.85	212.12	213.25	207.9	215.08	203.74	211.97	210.95	210.82	212.41	210.79	203.87	210.1	209.05	206.91	215.49	211.76	209.76	209.69	203	215.52	214.38	212.15	206.2	210.13	209.29
201.51	200.17	205.64	202.13	205.73	206.58	201.39	211.82	200.32	206.59	210.95	203.04	204.63	208.28	204.71	206.14	206.22	207.21	198.32	205.81	207.77	209.18	203.2	216.4	205.02	212.08	201.8	207.26	206.61	199.8	203.01	204.27	206.21	208.19	210.66	204.91	201.7	211.09	203.58	205.87	209.45	205.18	203.48	207.11	206.21	201.65	205.13	207.85	202.28	203.22
200.38	213.81	211.58	205.56	207.29	210.15	211.59	208.9	208.39	209.37	210.33	204.13	213.92	210.31	212.9	216.65	207.86	206.2	207.19	203.78	203.99	205.23	214.52	211.67	208.4	208.73	205.22	205.58	205.07	208.72	206.15	208.72	206.76	209.16	205.79	216.88	209.11	206.65	213.75	207.25	210.62	207.41	204.7	200.98	208.87	205.83	207.87	205.93	207.05	203.22
191.13	193.12	197.04	194.83	198.38	189.95	198.63	196.31	190.18	201.21	193.77	191.08	199.79	191.19	198.94	195.82	198.17	197.74	193.94	197.92	190.72	197.03	195.35	193.29	198.88	192.58	196.5	195.76	199.48	194.85	195.57	195.24	198.89	198.3	192.58	191.54	200.02	197.7	195.68	199.77	192.86	194.83	191.88	203.18	187.84	192.11	197.31	195.99	194.05	198.8
194.14	191.7	199.32	188.91	195.2	200.38	190.21	189.18	201.13	195.31	198.02	192.17	193.69	188.19	194.21	194.77	188.11	193.07	194.45	198.66	189.75	197.24	192.21	197.83	191.91	194.5	189.14	192.25	189.44	195.96	191.89	192.98	190.77	193.91	196.03	195.23	190.81	201.34	196.57	193.23	194.06	192.71	191.72	190.38	199.67	198.21	192.49	197.96	194.73	197.9
218.44	211.67	211.77	223.92	209.08	213.78	214	220.56	218.75	221.8	216.14	212.89	213.65	217.14	216	218.12	217.15	214.16	221.06	214.18	220.09	217.25	226.73	218.32	205.76	220.04	210.34	213.18	210.9	214.98	212.62	211.07	218.55	219.81	219.59	214.02	215.51	213.95	222.5	209.74	224.08	212.26	212.41	215.04	216.81	219.5	212.97	207.93	218.05	216.5
200.09	205.24	209.46	206.04	209.44	212.38	209.66	208.13	210.16	212.05	210.77	208.57	201.82	208	211.59	205.17	213.65	209.43	208.15	209.52	209.68	209.02	205.44	201.54	208.63	214.24	210.44	201.17	211.54	210.23	207.38	214.05	207.78	205.72	208.11	199.3	206.07	209.39	204.2	206.87	205.22	212.47	208.87	208.94	206.24	210.22	201.36	205.91	208.63	208.92
206.34	206.92	205.01	208.45	205.53	208.22	201.67	207.01	212.87	203.57	209.54	204.64	215.93	207.39	204.9	208.46	208.32	204.07	211.63	214.37	213.03	204.3	205.6	212.02	208.23	211.33	208.94	204.81	212.66	208.44	205.2	203.65	212.09	207.06	211.79	215.71	207.85	207.63	206.82	205.48	206.12	211.6	206.36	207.06	210.8	207.47	204.81	212.69	203.49	215.59
211.69	205.35	210.53	206.03	202.63	207.4	207.59	214.7	205.59	208.89	212.93	213.49	205.36	207.77	208.45	207.87	211.27	206.45	206.07	206.56	209.08	201.23	202.17	204.58	213.24	210.83	206.03	203.96	208.9	202.89	212.26	208.24	211.34	214.87	209.39	201	209.02	207.01	206.72	210.21	209.21	213.2	206.14	207.92	206.07	206.2	204.86	210.5	207.82	212
212.16	205.01	212.48	214.26	210.47	207.25	196.83	213.4	207.04	212.84	205.27	218.65	209.6	212.29	217.52	212.88	202.96	209.64	216.69	214.59	216.47	214.43	217.37	212.3	211.66	208.46	218.88	216.49	211.15	210.79	217.3	211.03	207.07	210.97	216.92	209.38	204.26	216.23	214.26	213.28	212.66	212.91	210.87	208.19	210.34	210.84	208.66	210.32	207.23	217.53
212.96	213.39	203.48	208.66	212.15	207.11	208.92	217.91	207.23	211.94	207.73	211.85	215.93	209.66	214.58	211.24	213.43	212.67	211.38	213.36	206.6	213.27	215.12	214.84	214.18	220.27	216.49	207.57	210.21	206.06	206.3	211.02	212.11	201.91	206.03	219.22	212.65	216.89	214.78	217.65	210.89	216.35	211.1	215.52	209.54	215.21	211.97	212.39	208.4	213.32
221.6	220.23	214.49	217.81	220.5	218.35	219.18	221.47	219.73	215.89	222.57	220.49	220.98	215.9	216.88	213.58	215.59	215.76	215.5	217.75	217.5	214.47	220.09	217.42	220.69	217.94	217.64	227.3	215.32	224.27	225.61	214.09	222.05	213.95	214.59	216.5	214.55	214.37	215.36	223.07	212.43	213.09	214.52	219.43	215.51	218.43	214.87	216.21	218.38	219.92
199.95	211.68	202.35	209.18	214.47	210.97	206.37	211.05	213.19	215.14	203.46	213.52	204.01	208.2	212.43	210	203.16	206.97	215.05	213.27	207.81	207.97	207.55	210.92	209.23	204.87	201.83	209.21	204.7	202.92	208.09	206.88	207.1	214.14	210.31	209.22	207.23	213.16	211.68	205.07	205.66	208.51	205.1	202.77	211.41	215.1	206.32	208.69	212.59	204.15
208.86	210.37	208.01	208.56	204.06	214.94	213.81	203.75	213.76	215.43	202.22	207.18	214.32	206.58	210.91	210.34	209.2	205.02	213.19	214.83	209.4	214.38	207.69	208.48	208.98	208.54	209.63	213.05	207.77	209.12	213.29	208.12	211.44	209.59	203.3	208.2	204.89	212.96	211.15	211.15	209.66	210.3	212.66	209.46	207.37	207.17	209.53	206.24	205.26	211.01
210.05	212.14	211.25	210.42	208.95	218.72	206.58	213.39	210.22	209.85	210.91	208.59	209.25	211.88	209.25	215.34	200.58	209.24	205.52	209.82	213.41	202.01	201.85	206.28	212.14	213.06	215.34	204.57	210.18	208.7	212.72	210.46	211.11	204.44	202.41	208.99	208.95	201.75	203.79	205.86	205.08	204.68	207.15	209.89	213.56	204.36	206.49	214.67	212.96	208.12
199.04	202.31	199.93	200.08	203.47	198.49	201.04	201.66	202.75	207.9	201.07	198.36	203.34	201.43	199.35	198.09	206.25	201.6	204.06	203.79	201.92	202.7	200.72	208.31	204.3	195.55	203.03	202.37	198.96	191.88	200.45	196.91	199.02	209.48	200.57	197.67	201.29	198.77	195.46	195.9	206.76	200.27	201.63	200.78	206.27	202.02	202.52	200.56	203.17	206.25
196.24	207.43	204.78	198.02	198.82	201.15	193.55	211.27	202.55	196.65	202.02	203.87	198.74	203.86	204.6	205.57	208.69	203.61	200.85	205.92	203.62	203.14	203.29	199.29	207.19	206.59	203.37	206.28	203.91	201.19	202.87	199.51	209.77	200.5	203.47	199.66	202.39	206.1	204.74	201.88	198.62	199.53	198.54	202.2	200.84	196.7	209.46	203.48	201.59	198.54
213.75	202.2	212.55	206.58	206.25	206.83	199.03	207.69	210.68	215.61	211.83	214.65	214.85	209.07	207.13	208.27	209.39	206.93	203.99	211.08	205.57	210.16	209.03	210.51	204.38	205.22	206.25	210.32	208.78	206.74	203.29	207.81	210.28	213.39	215.47	212.92	206.1	204.98	214.13	205.37	210.17	210.04	211.22	210.42	203.31	202.85	209.41	209.33	205.85	210.96
208.25	202.59	199.9	191.18	197.2	201.57	196.27	200.73	202.15	195.42	202.02	191.4	196.81	193.27	199.35	193.85	202.05	202.27	197.03	200.62	196.32	195.25	202.67	201.33	204.92	201.11	191	199.12	205.52	200.26	205.13	203.48	202.6	198.83	197.43	199.79	199.57	199.15	199.06	205.29	200.03	199.3	204.22	200.43	200.5	200.09	195.36	198.22	193.25	205.04
220.28	217.89	212.11	213.61	223.43	215.76	210.33	218.34	217.54	215.79	216.09	220.24	217.18	218.08	218.91	222.39	220.82	213.2	217.77	217.88	216.67	212.9	216.31	216.05	215.37	222.3	226.44	215.77	212.15	211.54	217.12	209.87	216.29	215.14	213.05	217.19	214.24	218.07	214.22	219.83	219.46	228.04	218.27	219.26	216.73	221.56	211.49	217.72	216.56	215.08
200.37	198	205.72	201.62	200.61	199.05	200.13	197.88	203.69	198.81	204.76	205.53	204.39	207.21	202.3	195.74	201.42	206.85	202.26	201.45	198.78	199.92	202.61	205.89	200.94	203.12	201.97	205.33	203.98	206.55	197.55	205.24	200.76	204.37	201.02	197.51	196.49	204.74	205.46	205.78	199.94	198.71	204.01	203.21	206.3	199.25	204.01	201.02	197.9	205.89
195.08	205.54	211.51	206.4	200.9	204.22	204.14	200.56	203.67	202.98	202.5	204.11	200.29	199.79	202.42	201.57	201.89	199.63	208.04	201.56	201.45	199.95	198.31	201.85	205.6	204.99	196.2	203.38	207.36	203.23	203.7	201.43	203.81	206.53	201.8	197.19	196.53	204.79	196.47	204.79	198.83	210.95	207.85	203.08	199.66	205.41	205.81	198.68	200.15	202.38
211.32	202.59	201.45	199.34	203.58	204.43	202.14	204.84	201.04	201.5	208.56	200.93	205.52	206	207.84	197.51	208.11	205.61	209.03	203.84	203.38	203.68	204.19	205.26	210.78	204.14	207.78	211.16	202.08	202.5	199.46	206.91	200.76	203.6	195.49	204.21	208.3	208.26	199.53	203.78	206.51	203.38	202.1	201.58	202.77	199.82	201.89	203.35	204.84	204.43
202.39	199.6	196.68	201.15	198.85	194.06	198.39	203.49	199.07	199.75	202.91	200.06	203.3	203.19	195.42	198.42	205.01	199.1	203.04	200.16	203.03	200.81	197.1	202.87	199.4	197.62	204.5	197.99	199.22	200.08	193.37	194.61	199.56	198.16	195.96	200.19	202.53	200.95	198.39	197.08	201.44	197.51	200.48	200.74	192.55	202.17	209.21	201.01	200.78	202.93
200.62	199.38	202.75	204.69	203.24	210.08	204.2	202.04	189.7	203.57	196.02	194.5	196.06	200.8	196.33	199.09	197.79	203.32	209.78	201.95	198.44	201.73	206.61	195.85	199.54	199.26	201.72	204.3	199.26	202.29	209.94	194.84	201.55	200.08	202.27	204.2	203.33	197.67	201.1	197.82	204.45	197.97	203.18	200.4	199.92	197.97	203.33	198.7	200.84	196.63
204.74	199.04	201.72	204.23	203.88	201.8	203.06	196.38	198.94	198.2	206.28	203.66	198.94	199.99	202.6	200.49	203.14	205.37	206.26	203.37	202.31	204.63	203.54	206.56	198.79	205.42	206.4	202.53	200.37	200.98	201.61	200.75	199.43	205.16	201.59	203.42	201.17	206.74	203.15	206.66	202.49	202.87	199.88	199.61	199.76	205.16	203.07	202.83	201.95	206.91
205.46	207.36	207.69	207.24	209.66	207.18	206.45	211.16	210.71	202.59	199.63	205.97	210.71	199.54	205.99	207.58	205.05	208.44	208.11	207.6	207.38	207.02	205.08	213.9	204.72	202.73	207.63	207.85	204.41	213.28	205.64	209.45	207.78	208.86	209.74	206.81	202.55	210.39	208.04	205.61	206.75	200.66	205.77	207.71	210.43	203.58	202.07	206.09	206.14	207.67
212.62	206.21	211.93	213.43	211.57	216.5	216.91	213.35	217.43	209.59	214.26	213.61	219.2	213.71	211.14	211.18	213.19	216.77	212.27	215.6	209.14	209.06	218.06	209.56	214.95	215.72	215.79	208.98	211.9	219.86	218.6	210.38	209.3	214.18	215.48	212.94	217.59	211.72	214.57	214.49	215.84	215.18	206.87	216.18	208.58	213	214.25	215.63	210.36	216.83
212.23	202.91	206.79	206.37	201.64	203.66	204.69	203.12	205.27	205.13	203.07	202.27	202.09	202.03	207.62	211.16	203.03	210.4	206.04	205.26	205.93	202.92	205.64	211.87	202	207.79	207.46	205.87	203.05	201.74	204.31	199.47	210.07	201.85	206.57	208.15	201.72	206.67	200.29	205.4	204.18	202.94	204.45	206.38	208.33	203.96	197.59	202.11	200.77	205.91
195.43	193.77	190.97	193.87	195.21	192.7	193.34	190.72	188.91	197.64	197.85	196.12	196.42	197.36	189.67	193.29	184.32	195.81	190.23	196.68	205.17	188.03	202.75	197.03	193.75	199.76	202.75	195.82	194.72	189.49	185	191.58	190.55	192.55	196	192.86	199.02	184.75	193.53	192.85	196.51	193.29	193.45	189.45	191.48	194.86	188.3	195.85	188.05	195.13
206.52	213.65	209.44	208.22	205.64	208.57	217.17	205.11	210.82	208.92	210.22	206.93	215.31	201.48	210.58	207.13	207.72	208.07	210.85	205.91	203.24	212.37	211.16	206.83	207.84	211.1	205.76	209.56	204.51	207.84	202.99	209.15	204.8	203.43	213.44	203.1	207.35	200.19	205.52	207.98	212.23	200.59	209.59	204.3	206.54	208.48	213.19	207.84	214.59	214.56
206.82	209.66	206.82	207.5	199.63	202.35	203.43	207.98	202.29	197.58	205.54	201.03	198.88	197.71	207.56	205.04	205.45	202.47	203.36	199.75	205.17	201.56	203.26	205.91	206.07	201.68	206.31	202.57	207.51	202.64	204.86	207.02	206.18	204.23	202.98	207.09	204.63	201.72	204.26	207.83	206.71	206.95	214.33	204.38	203.8	208.86	202.15	202.71	204.82	195.86
205.03	212.47	209.15	210.42	208.88	203.57	204.83	209.86	202.5	206.54	211.38	207.36	206.45	204.05	213.55	207.3	207.84	205.26	209.43	205.61	209.9	206.56	210.51	207.3	208.38	205.22	213.8	205.06	206.98	214.09	210.66	213.94	210.28	211.54	213.73	206.88	212.28	206.65	211.93	204.08	208.48	218.83	212.77	215.93	210.24	209.35	209.97	209.16	206.72	209.54
216.61	211.35	213.51	210.41	209.41	209.21	210.54	206.95	206.74	216.34	212.74	209.13	207.17	205.16	202.57	207.81	212.76	213.02	210.31	205.82	212.08	211.75	204.7	206.88	211.94	207.88	210.55	203.77	209.69	215.13	214.35	206.71	212.53	209.94	203.78	212.77	213.16	213.49	211.77	205.35	207.88	203.13	211.38	210.84	219.16	211.04	211.29	207.82	208.09	207.66
206.8	208.92	207.93	205.15	202.75	212.26	215.58	208.12	210.93	212.71	214.92	212.95	205.62	202.98	211.15	215.88	207.65	208.32	217.45	211.88	210.01	211.68	208.38	211.8	209.08	213.56	200.72	209.34	213.46	211.62	206.76	207.96	211.42	210.56	209.38	210.64	208.06	211.06	210.16	206.9	209.32	204.95	210.61	212.48	215.46	207.64	209.85	214.93	210.1	201.71
193.58	193.18	198.39	194.96	192.82	202.68	199.49	208.51	198.33	194.19	193.07	191.67	199.76	197.44	202.71	197.58	197.54	198.07	197.16	199.87	195.1	191.75	199.55	196.16	199.13	193.69	205.5	196.42	200.98	199.18	198.4	200.59	194.63	197.95	195.86	196.85	195.39	196.71	201.56	197.69	197.18	196.16	198.17	197.11	199.72	199.47	199.69	192.02	201.98	190.6
224.43	218.82	228.69	222.25	214.88	218	217.11	214.01	216.98	213.56	208	221.93	219.9	218.81	218.93	215.2	214.42	215.35	216.65	220.06	217.59	221.49	218.58	212.43	218.86	216.65	215.38	214.46	214.4	214.17	218.62	218.45	221.66	215.43	219.11	220.59	215.67	219.03	220	220.12	219.79	221.44	211.08	223.09	210.64	213.78	213.89	215.5	215.81	213.73
202.01	200.78	205.53	205.7	205.19	206.56	202.93	203.92	207.19	211.83	205.58	204.46	200.23	209.17	207.56	200.99	202.12	207.88	206.8	204.88	206.08	201.98	211.18	207.43	206.59	208.67	204.31	204.99	207.84	204.17	199.08	206.52	203.79	206.28	206.01	205.3	208.85	206.08	203.17	206.97	202.9	206.26	203.96	206.52	203.75	205.81	205.51	202.54	204.2	205.27
209.66	217.95	209.92	212.68	210.2	209.92	220.23	201.21	209.47	210	208.09	204.67	213.03	216.16	215.98	209.36	213.89	209.44	212.47	212.34	212.37	218.33	210.59	215.71	210.56	207.2	210.25	214.45	211.76	213.85	208.8	210.21	211.5	215.1	211.82	211.95	213.86	212.35	211.36	212.95	205.1	218.67	216.19	206.3	209.64	216.15	204.22	209.45	212.62	213.9
213.31	211.81	215.3	211.82	210.01	212.45	212.38	218.87	213.51	212	218.23	211.82	207.22	216.75	209.66	213.7	211.73	213.01	215.3	211.53	214.48	211.47	212.48	215.85	208.04	219.83	212.4	210.17	212.26	217.91	209.06	215.25	214.4	213.54	213.79	211.79	211.82	217.16	212.88	210.28	211.46	207.81	212.68	204.98	209.64	218.95	214.42	212.96	206.2	204.98
215.68	212.39	213.15	209.67	214.78	202.4	209.15	206.78	208.19	211.74	207.22	209.17	215.14	214.56	209.07	208.68	210.88	207.59	208.86	212.02	209.69	211.01	210.81	208.17	203.32	207.61	211.39	208.62	209.32	206.15	203.78	205.11	204.98	207.81	212.46	204.91	205.81	207.79	208.23	209.99	217.83	211.17	208.28	209.07	206.35	207.48	207.05	212.06	209.82	213.47
206.53	220.3	210.65	213.92	210.43	210.15	210.25	211.11	216.18	217.61	210.63	214.29	208.39	216.63	212.54	218.03	215.66	209.32	213.03	212.59	211.77	207.16	212.73	207.73	210.82	204.51	211.17	216.3	210.81	214.69	213.63	214.97	213.24	216.26	206.21	210.84	204.85	210.24	209.74	217.51	211.98	216.33	214.31	213.13	204.64	219.73	212.97	206.63	219.3	209.58
208.07	212.88	208.16	215.74	209.17	207.69	207.94	209.85	209.9	210.1	206.7	209.61	204.56	207.09	212.73	209.05	203.19	200.94	210.33	206.09	207.85	208.13	205.29	198.01	204.57	205.25	202.35	206.1	209.96	209.51	202.87	200.41	207.17	209.59	208.47	203.35	208.43	212.53	206.49	214.57	199.95	206.7	207.65	213.5	208.38	209.21	210.72	208.84	209.17	211.13
202.09	201.33	202.85	201.17	200.84	195.9	195.3	198.38	195.35	194.5	197.67	199.36	201.17	197.31	196.22	197.53	189.1	196.45	200.12	199.73	200.77	193.68	201.78	197.54	201.66	193.4	198.65	198.37	196.9	199.46	204.13	199.96	195.15	198.79	196.93	198.45	203.77	196.56	197.43	200.1	202.54	198.54	199.03	202.32	207.71	196.62	206.82	189.32	193.63	204.18
208.53	212.02	210.57	212.39	205.91	201.92	202.11	213.08	205.67	205.44	204.39	205.92	205.92	204.64	213.97	207.19	202.3	206.85	205.14	208.58	203.13	207.9	207.16	201.58	201.95	209.75	208.28	207.9	206.25	206.37	204.84	208.35	208.86	210.35	199.6	205.42	212.79	202.24	211.53	205.3	206.58	207.85	207.63	207.3	202.98	206.68	206.34	206.21	209.82	206.12
206.1	212.79	200.07	208.74	212.3	207.5	207.82	204.31	204.8	214.27	206.15	211.44	209.16	208.24	211.94	206.81	206.78	209.39	209.51	209.73	207.49	208.6	207.87	206.87	210.67	206.13	204.13	207.56	210.82	213.32	211.16	205.72	202.92	208.54	206.44	209.94	208.23	216.11	213.16	206.07	207.94	207.38	209.1	202.23	212.05	213.08	206.98	213.24	207.44	215.51
202.87	212.58	206.24	202.4	208.55	206.42	202.33	211.24	206.86	206.34	207.06	206.87	203.51	211.83	212.02	209.93	204.8	202.55	202.77	214.13	212.98	204.59	206.14	208.81	211.02	208.49	213.41	208.28	206.17	214.83	208.66	212.58	204.66	209.78	212.75	212.21	212.22	213.78	210.85	203.53	206.1	212.63	209.32	211.2	208.97	209.11	204.33	213.4	201.63	212.67
201.92	203.46	199	202.65	198.48	205.64	206.3	202.98	202.09	201.17	206.16	205.58	196.63	202.92	200.93	199.66	206.38	208.31	206.82	202.58	205.28	200.51	206.63	204.16	204.54	204.31	201.9	204.59	206.42	204.38	200.13	203.09	201.39	202.33	204.56	207.84	206.49	204.69	207.7	202.99	207.03	210.16	206.01	195.97	203.65	205.66	203.32	204.31	206.03	205.38
211.1	206.54	202	206.77	202.91	201.56	202.05	207.51	199.15	208.59	198.34	203.84	207.34	208.77	208.17	206.83	204.15	207.43	204.82	205.13	205.55	205.08	200.04	204.48	209.52	211.21	207.12	205.62	206.74	208.78	210.3	208.41	205.59	206.17	203	203.85	200.86	206.19	201.35	208.89	202.73	206.42	203.93	203.98	207.06	207.54	207.89	201.52	200.77	202.21
216.85	216.27	211.76	221.34	216.51	220.3	216.44	218.87	217.46	221.8	215.54	214.97	215.13	217.34	216.71	222.52	218.51	215.9	213.23	219.03	213.6	212.74	214.82	216.46	218.3	218	215.14	218.01	215.95	219.14	215.13	219.09	215.74	215.55	218.18	212.81	223.92	212.17	219.15	215.84	212.67	219.02	216.21	217.07	218.27	218.36	218.39	218.1	220.46	217.35
196.37	198.63	196.58	198.75	193.9	201.59	200.24	198.47	199.44	201.64	205.18	197.15	196.98	202.61	195.45	205.15	201.7	198.06	199.02	201.52	202.1	201.39	200.11	195.6	197.6	201.89	206.96	192.71	196.16	195.94	202.02	196.83	195.76	197.17	201.29	204.36	193.78	199.88	195.37	190.95	196.54	198.99	202.15	197.01	197.3	192.9	192.06	194.4	197.32	200.12
210.96	208.21	203.83	207.38	214.11	216.62	211.2	208.89	212.46	204.91	217.33	212.31	216.44	209.48	211.21	211.52	221.99	221.94	205.66	209.23	216.01	219.32	210.67	210.95	219.23	213.67	209.32	214.09	205.62	206.74	213.36	215.98	214.7	205.94	207.91	203.57	212.68	216.13	215.55	211.29	211.6	209.09	218.08	211.29	213.75	207.86	211.9	210.97	207.43	210.75
202.59	202.92	199.71	204.95	208.56	203.38	204.67	204.25	205.43	200.97	205.39	203.96	206.34	205.1	202.95	203.56	202.34	196.31	204.99	202.55	202.77	198.94	201.01	203.3	205.25	200.01	204.51	206.49	196.69	204.24	195.97	209.22	200.71	202.69	200.46	204.77	198.85	202.29	205.57	203.93	197.55	204.06	204.84	205.03	203.13	211.8	203.01	203.35	204.24	211.52
196.3	196.31	201.26	197.12	198.75	196.03	195.62	197.43	199.38	201.02	195.46	194.55	205.17	198.94	192.04	202.75	196.5	195.4	189.74	198.2	197.9	204.26	189.28	202.22	194.01	201.87	198.05	196	197.27	199.9	199.82	194.91	200.55	201.72	205.65	194.19	201.79	197.73	204.35	206.01	202	198.65	194.36	196.97	198.23	200.15	200.65	200.19	200.16	202.5
213.34	206.79	210.33	208.93	204.03	211.95	213.61	211.42	211.81	215.58	211.91	205.92	210.13	212.49	213.1	212.92	211.58	202.45	209.78	204.66	207.48	209.2	204.45	211.48	208.89	209.56	209.5	210.56	208.46	206.13	212.36	209.78	206.34	209.55	211.89	210.18	214.56	204.41	210.59	211.58	213.82	209.29	207.06	213.1	208.17	212.14	212.52	199.95	208.74	214.75
201.88	214.92	200.05	206.97	205.37	212.11	212.81	214.7	215.44	210.92	203.68	207.02	203.83	209.64	208.73	207.36	206.09	213.04	216.36	206.95	207.95	195.77	205.31	209.31	212.85	207.26	210.15	211.5	207.54	207.62	208.6	211.77	206.73	204.56	212.45	206.84	209.4	206.85	208.57	210.31	209.56	216.1	206.29	205.91	202.94	204.48	209.26	206.55	212.96	210.68
201.65	200.64	200.67	194.96	204.11	201.48	203.78	196.16	201.23	199.99	199.73	196.32	200.29	203.86	194.85	203.22	198.45	195.99	206.02	199.43	203.74	206.03	202.07	202.16	207.1	204.67	204.63	204.39	196.27	199.75	198.62	204.97	194.98	197.52	202.64	196.76	201.49	197.83	201.35	197.81	204.11	198.11	204.9	201.46	202.64	202.64	200.57	204.18	199.46	198.8
211.22	204.37	202.14	205.07	201.94	215.76	211.1	213.75	209.68	209.31	210.8	203.26	210.28	204.59	205.06	205.11	202.04	202.5	208.17	201.22	208.55	210.2	208.81	207.41	208.68	210.09	211.57	205.49	205.25	210.13	209.26	207.99	203.08	206.72	208.62	205.7	203.65	217.75	215.25	203.01	215.8	208.52	211.74	212.88	213.06	205.18	210.29	204	212.63	207.82
206.09	210.15	208.85	207.43	213.12	203.89	205.45	211.33	213.11	211.96	206.35	208.02	206.75	212.83	210.34	201.53	209.05	212.11	211.61	209.36	208.94	208.11	209.86	203.78	208.74	208.14	203.36	208.3	207.79	201.39	212.18	208.14	208.19	213.18	206.18	209.89	205.54	213.19	207.35	210.09	211.73	207.61	204.67	211.63	209.52	209.19	210.84	206.68	207.45	212.91
203.12	197.66	201.17	196.61	194.31	200.26	204.62	196.52	201.1	202.22	197.5	199.9	204	200.39	201.09	197.8	195.11	199.72	197.19	201.95	202.52	199.6	199.14	203	197.94	198.87	195.06	201.06	202.83	198.86	201.06	200.19	202.67	203.11	200.22	199.37	202.69	197.92	203.13	197.75	200.25	200.67	199.79	203.11	201.39	193.94	204.19	200.41	208.01	199.07
204.49	194.74	195.63	203.2	197.32	207.54	201.36	201.2	207.56	199.12	201.86	204.66	198.65	197.57	201.15	195.96	204.76	190.11	200.92	201.87	196.58	201.17	198.16	198.3	195.43	205.24	193.04	199.26	198.83	198.15	200.3	201.68	196.54	194.67	197.08	202.6	201.55	196.17	197.61	207.09	204.21	202.97	202.58	201.96	201.83	200.16	200.82	202.19	201.43	202.73
203.64	207.44	204.19	200.92	212.47	208.59	214.31	203.34	211.71	207.4	211.07	208.83	205.37	209.45	208.57	209.39	204.23	207.62	214.27	208.2	211	209.3	208.63	210.41	206.03	205.61	211.11	204.71	205.02	213.61	206.96	208.92	209.95	208.14	209.91	210.5	202.58	208.23	208.8	201.77	203.38	200.84	202.61	202.88	211.5	210.22	206.48	209.39	213.24	203.96
205.63	210.67	214.36	213.29	209.62	216.35	209.8	206.59	210.34	212.47	211.08	206.12	210.85	210.47	205.61	204.11	205.9	211.71	209.22	210.14	212.36	198.05	212.5	209.46	206.15	210.69	205.04	214.24	216.38	213.87	200.91	211.03	211.1	217.36	205.78	210.35	207.74	210.74	207.44	215.16	209.93	216.12	210.69	206.26	206.81	211.06	202.69	208.3	207.42	211.53
204.04	197.03	200.84	204.71	198.76	196.09	200.12	199.58	210.45	197.72	203.23	199.46	203.92	194.06	206.44	194.44	202.73	206.45	199.07	205.06	204.78	198.22	202.51	205.04	201.35	199.76	201.5	203.69	198.49	205.45	198.59	199.92	208.04	196.62	200.73	200.41	205.88	208.15	205.8	200.46	196.29	204.77	202.21	201.97	207.02	197.8	205.8	198.54	207.53	197.04
210.22	211.9	211.24	215.56	218.39	215.77	211.53	214.07	212.83	212.84	215.7	208.32	211.47	211.8	216.38	211.95	215.07	212.33	212.55	208.56	209.72	213.91	208.29	210.06	211.65	209.24	211.24	209.92	212.04	213.32	214.5	205.99	207.82	210.42	213.05	210.66	212.49	217.34	213.6	209.31	206.86	209.67	212.25	214.6	211.07	212.69	211.52	217.39	211.89	214.15
199.67	194.52	189.19	198.6	203.78	200.53	197.3	198.73	197.76	194.21	202.62	197.72	197.83	196.94	202.05	194.73	203.85	203.06	196.64	197.69	198.51	192.82	196.39	186.82	196.89	193.53	197.89	199.23	196.19	199.86	196.93	194.97	197.31	197.63	197.66	207.45	198.26	204.87	197.15	195.09	195.76	197.95	197.78	196.27	195.07	202.69	198.46	196.97	196.96	200.32
196.2	210.53	203.09	202.57	196.07	195.89	204.99	205.54	200.1	203.04	198.75	202.89	200.08	200.89	208.37	194.77	207.63	203.6	198.05	201.18	197.3	198.1	200.45	198.04	204.57	202.1	206.01	208.28	212.41	204.49	196.47	200.28	198.79	202.73	204.22	198.79	203.32	199.25	201.67	196.12	201.63	200.12	202.72	202.16	190.31	206.25	197.89	203.09	198.21	198.35
194.33	194.74	191.69	190.7	199.19	194.42	192.23	194.4	192.44	197.71	195.74	204.34	191.73	201.4	196.35	192.96	197.37	195.49	198.5	196.03	196.48	192.69	201.98	195.01	195.86	191.11	193.4	191.45	193.26	197.75	197.96	198.4	197.83	196.21	194.47	201.22	191.05	194.06	191.01	199.02	192.77	198.6	192.24	193.77	194.04	194.3	196.17	193.58	188.57	196
191.51	199.09	198.26	201.14	202.06	204.31	203.87	197.79	207.13	203.96	198.6	202.14	197.42	197.34	203.34	199.72	204.2	195.99	197.28	196.41	201.64	192.89	203.81	192.8	199.38	198.77	200.45	199.03	202.28	195.97	198.31	195.66	197.06	199.27	198.8	200.16	203.02	194.34	200.28	199.61	194.65	202.66	192.64	200.92	199.24	203.11	203.33	202.09	203.47	200.79
199.86	218.32	209.39	208.52	208.77	210.67	208.95	218.21	208.38	211.15	209.06	216.42	208.99	211.93	207.04	208.88	212.85	206.58	208.35	211.51	214.36	213.31	212.59	214.55	209.03	208.71	209.4	212.19	210.94	207.52	209.23	209.06	205.87	211.11	211.93	211.44	213.46	205.74	206.33	212.33	212.72	208.49	210.83	208.99	210.73	209	204.99	209.3	211.58	213.37
209.79	210.35	203.78	209.65	208.96	209.79	210.64	213.05	212.81	207.67	207.83	206.87	206.31	205.65	203.21	206.07	208.17	210.84	200.5	210.37	209.87	211.04	210.92	200.4	203.5	208.38	206.78	209.2	207.97	202.3	211.03	210.64	207.4	203.02	205.84	207.4	207.23	207.61	215.41	211.22	211.75	210.62	212.54	206.23	209.42	205.93	207.35	204.6	208.37	209
210.45	206.62	205.84	213.2	206.93	213.52	211.72	210.59	212.27	211.09	212.58	212.8	215.76	209.75	220.69	208.76	209.64	208.39	209.48	212.73	207.77	214.79	206.94	210.95	212.53	210	206.98	209.43	209.25	208.44	212.16	209.71	206.57	211.36	212.53	202.72	207.81	210.89	209.63	207.3	212.73	209.6	205.44	214.73	211.84	209.82	207.03	207.44	211.99	216.8
206.86	216.94	219.57	211.7	214.71	209.24	213.34	209.23	215.88	211.94	212.41	209.01	206.3	213.26	210.73	209.98	207.37	210.85	209.55	208.42	214.78	216.37	218.1	210.99	212.53	208.6	208.36	216.8	215.86	212.53	210.1	211.82	213.7	208.76	214.82	207.93	211.5	211	207.39	212.76	209.96	211.29	217.8	207.06	215.18	212.44	216.47	210.63	211.36	209.69
205.37	201.62	207.26	206.27	208.01	205.81	201.92	205.19	200.46	203.52	203.2	204.03	199.66	205.67	202.16	211.14	206.71	199.46	200.16	197.76	199.94	207.24	206.36	198.02	202.69	210.97	204.59	203.59	208.37	201.45	205.88	192.87	204.32	196.4	209.21	206.74	205.53	204.87	199.01	198.73	202.63	203	204.45	201.64	204.31	200.55	197.78	202.48	202.15	201.97
203.91	210.41	207.7	205.99	210.74	208.84	210.85	209.93	212.17	205.52	207.16	206.3	207.17	207.07	208.3	209.4	212.36	205.58	202.46	209.16	206.43	207.54	208.69	212.25	208.12	203.91	200.44	213.66	209.51	203.39	215.25	212.23	207.92	211.36	203.78	208.54	209.85	207.52	214.71	210.56	211.61	210.35	206.49	210.48	203.8	207.84	204.73	208.55	210.58	209.44
201.01	199.58	203.66	205.14	197.1	201.04	207.4	194.78	206.96	207.41	195.59	200.38	208.62	205.33	206.38	201.33	209.45	199.32	208.94	200.27	203.53	201.7	202.21	205.85	203.71	201.11	212.16	204.83	206.67	204.94	203.72	203.82	196.99	208.28	207.52	201.87	200.68	201	199.83	198.64	201.49	195.9	200.48	205.15	199.12	201.96	203.4	201.24	206.48	204.24
202.46	202.61	209.84	213.27	210.29	208.78	206.47	202.89	202.22	208.3	211.85	214.55	209.44	206.23	193.34	204.4	205.63	208.08	211.76	211.78	204.92	207.84	206.16	215.24	213.29	203.94	210.29	205.74	200.13	207.95	210.51	209.66	208.54	207.99	205.85	214.19	210.3	205.33	207.49	205.43	210.25	205.53	209.14	206.59	209.71	214.89	205.66	209.9	209.19	197.37
196.33	191.54	191.99	204.06	201.91	199.28	201.6	200.42	202.82	201.1	194.91	193.88	206.62	203.92	198.6	199.37	198.24	202.12	201.83	200.25	196.58	199.56	196.97	202.07	202.36	197.42	198.2	190.61	201.73	193.94	195.29	202.51	198.06	202.1	201.84	194.84	198.67	199.9	205.16	191.81	201.62	194.33	198.04	199.53	201.03	200.71	197.57	201.55	196.66	202.65
203.74	207.07	204.6	207.56	207.66	210.75	207	211.48	207.57	203.34	209.89	211.63	211.36	207.31	209.73	206.56	214.86	212.25	206.83	208.02	208.99	213.93	210.13	209.77	206.16	207.03	207.85	211.28	216.36	202.54	210.06	204.42	209.02	210.69	206.54	202.35	208.79	203.19	199.62	202.06	211.57	206.16	209.1	211.52	212.92	209.02	204.52	202.51	206.36	206.54
215.75	217.29	212.2	211.54	214.13	214.69	217.97	217.45	217.42	219.06	216.82	215.28	219.83	221.91	219.49	218.9	217.67	217.3	214.07	223.26	215.33	221.85	218.53	223.1	217.12	216.53	211.96	215.31	217.59	215.98	218.45	220.64	218.89	220.53	222.36	219.69	216.69	215.69	215.54	215.8	218.7	219.29	217.57	215.03	218.66	214.99	215.18	207.49	215.63	213.42
204.97	204.97	204.43	203.68	203.6	206.52	207.33	204.14	206.52	197.13	210.64	199.23	204.37	206.97	209.11	199.68	201.83	202.1	208.38	204.01	205.36	203.94	204.79	206.14	201.31	208.92	203.66	210.97	202.64	202.04	201.95	204.97	200.7	206.75	209.07	203.09	203.56	208.39	204.54	206.46	206.01	207.63	204.28	207.63	208.53	204.03	209.86	203.96	199.04	206.27
205.07	211.14	205.05	204.91	208.07	206.73	206.08	211.21	211.97	208.32	204.85	218.29	210.8	205.98	209.25	200.05	210.84	213.75	206.96	203	206.8	207.11	210.25	210.14	213.79	205.48	207.65	210.68	207.74	206.12	204.61	204.62	211.74	206.22	204.83	200.86	206.83	211.75	209.16	207.99	207.38	207.96	211.61	210.11	204.53	206.49	212.56	211.98	211.03	204.73
208.73	204.42	212.39	211.47	207.93	215.75	214.38	210.16	208.8	212.24	204.3	216.48	210.91	209.4	213.25	215.56	207.78	206.82	211.36	211.85	211.3	216.56	211.02	209.29	209.75	212.59	212.87	215.61	210.68	208.65	215.83	211.5	209.4	210.08	208.47	216.88	207.17	209.87	208.45	208.06	206.39	210.97	216.13	213.98	218.4	211.3	210.44	210.81	213.09	217.82
208.72	205.3	205.86	211.13	211.21	208.64	201.59	211.13	206.21	208.53	209.57	206.86	208.66	206.61	203.93	209.57	209.22	207.48	205.92	207.71	211.72	213.79	208.83	206.83	208.65	209.57	212.08	212.32	214.3	206.41	202.58	206.84	206.84	207.5	213.41	219.84	209.6	208.61	206.41	205.33	202.63	208.3	207.11	209.14	206.16	205.33	208.49	205.1	208.57	204.36
202.35	208.02	212.91	207.42	212.79	213.44	210.79	207.69	210.16	212.75	208.98	208.25	212.47	212.22	207.06	206.87	205.54	210.14	209.05	207.25	209.82	215.08	217.45	209.93	209.34	207.36	207.5	211.88	206.39	204.8	207.6	207.93	215.93	202.6	207.87	209.52	204.85	206.04	213.53	208.54	212.78	211.27	212.04	209.46	213.44	207.26	204.89	211.59	209.84	203.51
202.09	205.73	206.39	206.67	203.42	207.61	200.32	204.53	200.72	203.89	205.23	200.8	206.06	203.11	198.81	204.89	206.06	203.29	205.32	200.11	199	206.05	204.6	202.02	199.37	201.17	199.91	203.18	198.22	203.3	202.29	206.78	208.39	205.28	198.09	198.34	199.5	208.08	200.46	206.71	202.95	203.25	199.96	204	206.98	202.71	205.05	206.75	199.97	203.62
205.14	200.47	207.92	201.07	206.96	209.09	204.08	207.65	206.52	210.21	204.71	208.64	207.65	208.03	206.19	199.18	208.48	207.26	202.85	201.26	210.99	204.44	211.29	211.92	198.89	205.48	209.38	208.06	202.97	206.7	207.88	207.74	205.85	207.12	205.1	207.35	203.22	204.32	205.02	206.23	206.01	205.97	208.38	205.43	207.85	204.93	204.98	210.07	206.56	205.69
215.79	223.26	218.87	216.06	218.05	223.58	211.77	214.18	217.11	213.51	226.45	220.96	216.42	220.94	220.52	213.67	220.48	223.4	213.21	216.75	209.44	217.73	221.91	218.38	215.49	221.57	215.05	217.87	218.41	218.97	225.74	222.79	220.45	220.36	213.6	210	222.08	219.74	215.33	209.94	223.09	217.12	211.55	213.53	216.54	218.56	215.4	215.89	224.29	211.63
208.97	210.04	207.29	208.16	207.45	211.22	210.79	206.23	206.27	203.92	207.11	211.03	212.29	206.67	210.18	207.78	203.45	212	209.89	211.18	209.01	210.95	206.83	206.49	208.6	212.47	211.76	206.12	210.4	216.14	208.11	212.73	207.51	216.41	209.57	217.27	213.11	208.83	211.24	205.08	208.93	209.61	206.6	214.99	203.18	211.02	213.11	210.93	208.84	209.59
212.18	213.4	215.63	212.63	212.56	217.83	213.74	208.82	213.74	208.75	218.24	214.56	209.34	214.71	210.86	209.66	212.83	209.49	211.77	213.31	209.28	213.92	213.04	215.51	207.15	207.95	207.51	209.72	214.16	214.11	209.17	214.99	216.38	209.97	208.4	209.71	211.64	209.81	211.09	210.3	203.73	211.01	211.8	207.16	214.43	209.29	219.24	207.14	220.68	212.55
196.47	195.53	199.2	199.74	183.87	195.89	201.71	199	200.94	192.33	189.89	189.67	200.51	191.98	199.69	191.22	193.52	190.26	196.56	198.82	192.78	189.22	192.06	193.63	194.08	193.83	199.21	197.48	201.19	199	197.04	195.4	191.34	194.06	200.12	192.46	189.59	190.67	197.9	195.42	195.77	193.92	193.92	193.71	189.19	192.69	191.28	194.37	198.55	189.61
221.73	218.26	216.03	224.1	219.47	218.42	216.75	212.52	219.52	221.2	214.26	214.3	215.71	220.3	217.33	217.27	222.1	223.92	220.06	226.06	217.19	217.44	220.46	219.83	216	222.26	216.72	217.81	217.57	214.25	218.53	220.12	217.17	208.95	223.14	214.34	222.19	217.23	217.59	220.21	208.58	214.85	217.56	220.2	217.94	212.78	214.28	223.55	218.74	215.76
196.24	196.11	197.93	199.04	194.82	202.11	200.1	202.37	196.71	199.53	194.34	194.62	201.05	198.45	199.15	199.01	197.69	196.84	195.6	189.57	202.24	197.07	201.45	196.99	195.52	196.97	197.31	193.24	203	195.98	199.07	197.09	199.52	201.47	200.42	202.16	194.53	200.07	197.26	199.06	198.93	195.32	196.84	190.74	204.35	195.24	195.15	191.28	196.96	198.25
206.38	203.51	203.96	198.47	203.66	201.01	202.45	196.53	199.27	203.23	203.32	199.95	199.54	205.61	203.37	202.77	201.75	204.03	205.39	202.99	201.75	203.26	197	206.57	206.18	202.8	202.01	199.06	197.07	200.27	206.59	208.07	200.25	204.04	204.3	205.76	205.15	196.74	203.68	205.73	206.98	201.63	206.43	206.46	200.76	207.64	206.44	204.2	207.93	207.02
192.8	192.06	195.8	192.89	198.54	200.41	195.14	196.47	189.8	194.65	198.28	198.97	193.56	198.23	193.26	191.01	195.21	195.64	187.88	190.82	192.19	194.06	202.35	196.39	194.49	196.9	192.54	199.83	196.22	197.13	200.81	194.91	193.17	195.99	191.95	191.71	192.42	192.67	195.86	193.51	195.35	195.3	198.93	196.77	190.81	195.2	192.41	187.46	197.84	190.32
213.32	216.01	210.61	212.65	215.55	212.45	211.29	208.93	207	209.53	213.19	210.91	210.06	209.6	216.6	217.06	213.67	217.63	212.47	212.18	207.41	218.66	211.63	214.79	212.78	209.36	218.9	209.59	215.16	214.57	214.17	210.63	213.99	209.64	209.17	217.17	213.07	216.14	211.38	211.57	211.61	215.87	210.24	211.7	211.96	218.2	208.94	213.72	213.37	212.07
211.03	209.78	212.57	214.35	207.44	211.55	206.88	206.16	212.46	210.81	209.57	217.01	211.06	217.75	213.65	208.53	208.78	213.13	213.88	204.88	216.51	225.27	208.45	214.43	207.66	213.05	212.81	208.41	224.03	214.01	210.31	208.53	213.43	210.24	205.41	210.65	211.1	214.01	205.74	216.72	213.33	207.03	212.16	217.43	214.79	209.86	216.74	213.56	213.81	210.62
210.92	210.58	216.01	215.06	215.29	214.36	211.42	209.82	210.79	217.6	209.44	215.62	206.27	209.58	217.23	210.76	219.83	212.27	211.71	213.44	214.02	213.43	213.96	215.82	216.83	209.86	209.62	205.1	205.72	213.87	209.65	214.57	212.78	209.03	208.06	208.81	213.88	214.62	215.31	207.03	217.15	217.12	213.99	213.28	213.4	212.85	209.25	207.77	212.36	212.03
211.2	211.27	206.75	207.49	207.76	213.04	212.71	212.01	212.06	210.19	208.7	207.46	207.52	209.62	208.12	215.29	210.51	209.13	209.37	212.82	213.55	216.45	213.14	206.73	211.83	211.18	211.34	215.37	211.2	206.79	211.4	209.45	210.33	213.36	214.14	214.26	211.28	207.44	208.56	212.92	219.37	216.4	216.8	209.07	210.9	211.02	212.95	212.78	210.83	215.38
204.9	203.94	203.03	201.55	197.91	200.5	204.28	201.95	202.34	206.78	198.06	202.53	200.44	200.19	203.64	208.37	202.28	201.65	205.32	198.41	206.11	201.84	199.52	205.09	199.3	195.45	199.51	204.43	196.46	201.15	203.72	201.57	204.31	204.06	195.29	198.24	208.19	202.8	204.85	200.14	202.18	200.73	200.09	201.78	202.4	208.44	203.53	196.27	207.46	196.76
201.58	203.36	206.66	216.54	207.69	209.22	207.78	206.44	208.79	210.49	208.36	212.74	213.61	200.58	215.14	204.26	210.93	204.89	206.42	206.78	202.51	209.96	208.91	208.55	211.68	210.13	207.9	208.64	206.68	213.83	198.83	207.4	205.82	211.46	206.86	211.65	206.58	209.85	209.79	204.96	206.43	205.11	205.71	207.92	210.37	203.1	207.5	209.45	210	201.67
213.66	205.9	211.95	211.68	216.46	221.84	215.86	213.18	213.3	211.12	213.77	210.5	209.92	214.42	215.51	216.72	212.93	212.5	204.69	215.1	213.97	218.54	210.91	212.06	216.2	215.77	209.16	208.29	208.71	211.18	209.92	215.66	209.52	209.72	206.94	205.16	217.45	213.04	211.56	212.01	210.93	209.48	213.74	213.15	213.13	209.89	208.62	211.22	211.51	214.92
201.73	200.48	197.48	198.56	202.63	197.65	200.13	204.1	201.1	198.64	194.39	193.67	195.55	200.29	199.49	197.13	202.06	201.68	201.23	198.51	197.65	197.67	197.71	202.78	195.65	198.99	203.72	194.84	198.86	199.11	196.43	200.82	196.45	202.54	193.79	196.88	206.23	202.96	189.6	200.69	198.91	200.35	204.21	204.47	196.41	204.79	197.6	200.45	200	202.77
194.15	195.39	198.57	201.14	187.48	196.96	192.36	196.81	194.49	197.69	199.88	193.32	195.62	197.17	193.75	195.64	187.65	199.89	195.32	190.08	189.46	196.45	192.81	193.33	194.46	195.1	190.22	192.7	190.47	197.17	199.62	189.24	193.58	199.96	185.93	196.88	192.57	194.97	192.97	197.53	193.56	196.65	199.17	198.18	192.28	189.48	201.4	196.63	197.74	200.71
202.76	203.57	206.43	202.13	196.87	210.24	205.83	204.71	203.36	202.97	200.72	210.27	202.45	197.76	207.59	199.23	211.69	206.2	205.23	208.93	208.97	209.83	202.62	205.45	209.3	203.68	203.01	206.45	209.42	209.32	199.33	200.85	205.18	201.02	207.56	206.45	214.61	202.57	207.6	202.74	206.35	206.72	209.57	202.32	201.03	202.36	208.83	207.14	203.6	210.1
215.43	220.89	217.56	216.56	218.52	214.14	217.13	218.79	215.25	223.04	218.97	213.47	217.11	215	215.45	216.91	214.91	221.53	217.8	218.87	219.42	218.43	217.6	215.01	220.53	215.67	222.03	216.17	215.01	221.38	221.35	214.61	212.75	218.26	217.56	215.44	210.99	215.12	215.69	220.26	217.33	220.52	213.23	214.98	218.89	222.48	213.38	214.64	217.26	215.54
208.78	205.86	205.99	209.73	213.27	211.24	203.61	207.78	206.54	205.18	206.94	201.63	207.37	210.06	200.28	207.29	199.89	210.32	205.62	209.07	211.12	206.77	208.9	206.15	207.82	204.7	208.49	206.64	208.66	211.38	208.73	207.85	210.85	207.85	207.04	208.1	208.86	202.04	207.23	209.85	212	211.25	208.35	200.71	206.93	212.33	206.79	201.51	204.64	207.14
213.61	208.67	213.54	213.62	205.54	205.01	210.37	206.11	206.21	206.19	211.38	211.53	207.63	202.45	213.9	213.14	210.46	207.56	206.85	211.82	208.85	207.93	213.8	216.47	213.87	206.21	212.99	206.13	213.67	211.31	213.76	208.58	210.89	212.7	210.64	210.83	207.06	212.76	211.72	209.62	206.54	210.65	205.93	213.93	210.35	213.12	207.33	215.37	204.09	209.98
213.51	215.74	214.74	200.92	208.39	207.89	211.68	215.01	206.1	206.77	217.04	207.57	213.43	208.8	210.29	211.92	217.47	211.99	211.99	212.28	205.09	212.19	210.44	208.27	210.2	209.52	215.37	211.03	210.58	218.56	209.59	207.73	210.14	206.94	208.3	211.48	211.74	202.33	212.03	208.98	204.15	212.37	211.18	209.96	209.33	207.26	207.17	212.89	205.94	209.64
197.06	206.33	204.19	198.61	199.26	211.69	201.86	204.56	203.85	204.84	213.2	209.13	208.12	203.37	200.82	205.69	200.96	205.66	210.13	203.46	201.92	206.86	202.25	206.9	204.33	203.35	207.9	205.01	205.11	208.28	201.87	198.48	202.36	195.82	202.02	199.47	197.14	206.24	201.65	202.84	201.95	203.72	204.88	202.35	197.55	202.23	205.8	204.01	206.9	205.29
211.47	206.79	206.8	216.54	211.36	213.03	214.74	216.95	215.59	216.69	218.46	210.69	214.22	219.57	209.52	217.09	212.49	207.11	215.86	219.1	208.21	214.46	211.6	217.76	220.22	221.19	212.97	206.3	217.87	211.71	214.41	216.8	211.61	211.33	215.42	214.99	214.03	218.42	219.08	211.63	217.84	214.58	212.51	211.23	212.65	211.27	213.95	215.48	212.19	214.12
205.45	201.92	202.11	204.56	202.44	201.52	200.21	199.27	200.9	199.22	199.61	192.46	202.38	199.76	196.56	205.45	201.67	205.91	205.31	196.02	203.93	202.63	195.93	199.89	205.55	205.96	199.18	201.57	198.13	206.83	198.28	204.34	196.61	201.06	204.12	208.71	198.94	201.85	204.03	197.49	202.58	203.16	195.02	205.43	207.53	196.42	207.72	204.1	204	207.87
208.07	206.38	209.73	209.79	207.14	212.46	211.53	203.78	208.41	209.41	208.07	212.59	213.71	212.72	206.57	205.06	203.58	207.64	210.68	209.12	204.85	212.31	203.87	208.15	213.5	206.65	199.24	204.48	210.33	210.76	201.78	206.7	209.59	208.42	201.18	207.85	200.37	209.97	208.3	200.07	210.88	201.64	207.51	211.31	213.07	207.28	207.93	210.93	218.31	207.83
220.1	216.89	219.91	215.54	221.91	218.63	212.85	216.86	211.91	219.24	216.32	215.54	216.05	214.23	219.9	218.99	221.12	218.58	215.56	215.32	220.55	218	219.41	220.91	216.13	215.88	213.41	211.1	213.46	221.59	221.24	218.6	218.18	214.11	212.12	215.62	222.95	217.5	216.66	215.57	219.61	215.74	224.41	214.56	215.24	219.78	217.99	217.22	216.83	215.66
212.94	210.51	208.12	211.94	210.94	212.65	211.77	213.54	206.06	203.13	208.35	207.04	210.46	210.42	211.32	207.79	213.39	208.88	211.89	202.67	209.98	208.56	206.39	213.36	213.29	211.2	211.75	206.26	203.63	202.85	206.58	218.16	211.57	210.33	207.37	213.78	211.08	208.21	212.79	207.67	208.39	214.88	212.24	213.22	212.73	212.3	208.24	207.94	209.14	209.55
208.96	216.81	211.21	211.36	212.65	214.21	213.88	214.54	207.82	211.48	206.05	218.44	213.59	212.21	211.67	206.57	211.68	209.41	208.97	214.26	220.06	211.09	213.81	208.42	207.42	212.59	213.43	206.7	209.27	213.06	207.39	203.3	214.03	214.23	218.16	216.71	206.84	215.56	206.12	212.67	215.9	212.86	202.4	205.93	213.84	210.24	215.71	212.6	211.95	215.64
211.99	210.09	204.43	210.24	208.86	207.94	205.27	206.77	211.49	214.58	202.19	213.66	207.13	206.94	208.83	209.85	205.59	209.74	201.62	214.11	208.65	206.66	206.24	208.22	212.77	206.82	206.33	208.42	210.6	208.18	208.03	208.28	208.73	207.6	212.71	208.49	206.02	210.11	204.25	208.53	208.2	207.19	204.77	209.26	203.89	210.26	207.67	206.65	210.1	215.19
207.12	198.75	202.75	197.67	204.02	198.29	195.24	204.8	195.67	204.14	196.81	194.11	205.35	201.88	199.4	194.85	197.89	200.72	194.17	194.7	193.47	198.39	196.72	190.7	193.91	199.9	195.84	196.75	200.26	197.8	197.41	195.98	201.78	201.45	197.02	196.59	202.09	203.21	193.44	203.73	204.3	203.66	201.01	200.85	204.76	199.03	204.58	198.22	200.42	198.93
197.17	193.97	200.89	204.57	198.84	197.73	200.88	202.77	195.62	200	196.15	194.66	197.15	197.64	194.45	197.77	193.95	196.5	194.27	200.4	201.99	203.12	203.77	201.04	195.18	199.86	197.53	199.82	201.55	208.62	198.77	194.6	200.48	201.93	196.27	198.2	194.14	198.81	200.25	188.66	204.24	195.97	197	201.03	201.06	198.13	197.67	199.56	199.63	195.53
221.13	213.94	223.45	223.99	209	217.73	216.78	215.05	221.23	214.63	216.3	222.47	216.56	218.16	213.52	217.38	218.7	211.7	217.99	215.75	217.81	220.05	211.62	218.87	215.65	215.77	220.42	215.47	219.68	210.36	210.05	215.39	221.37	217.18	216.91	215.43	219.64	215.98	208.09	215.85	215.44	216.78	220.8	219.81	211.88	210.83	215.18	224.62	211.34	213.93
210.38	210.42	210.42	211.81	208.17	203.93	201.17	205.92	196.31	203.5	203.42	209.58	206.19	205.85	207.02	204.22	211.61	205.26	204.53	201.31	204.09	208.17	214.22	199.98	209.03	200.52	205.77	203	204.04	209.04	212.48	199.98	207.89	204.8	206	205.46	200.45	211.3	206.38	210.88	207.49	208.51	208.9	203.78	200.74	208.88	206.22	204.77	201.74	201.1
205.78	205.91	207.77	208.86	206.34	204.48	207.91	205.24	210.27	214.61	212.15	208.83	210.42	206.82	209.48	215.64	211.96	203.87	208.95	210.44	208.12	211.41	207.89	201.77	207.59	211.21	206.71	208.88	208.54	215.52	214.16	210.95	204.09	210.24	204.46	212.67	207.1	212.12	214.52	210.74	212.4	199.95	205.04	204.59	210.41	204.27	212	208.52	212.26	203.48
210.75	213.94	213.85	206.03	209.6	212.26	213.46	207.93	207.25	206.86	206.44	209.9	207.61	209.07	211.03	210.97	208.14	206.36	218.43	208.58	211.04	213.95	205.25	209.81	207.53	206.26	209.18	214.78	207.24	208.33	209.11	211.97	206.39	206.81	208.88	207.31	204.13	209.72	209.74	207.99	210	211.19	207.25	202.78	209.05	207.67	206.33	210.27	204.34	210.83
199.78	203.24	200.11	201.49	205.33	204.95	198.56	200.4	197.02	198.28	199.92	198.45	200.63	199.36	199.61	198.8	203.19	198.51	198.63	199.26	198.34	192.15	203.16	198.15	200.23	201.2	192.84	203.71	202.04	202.66	203.39	203.41	195.51	203.31	192.89	203.11	195.41	195.66	195.99	198.14	202.24	199	196.83	198.64	202.05	198.19	197.74	205.7	194.69	195.8
209.99	206.25	208.65	210.45	214.4	215.81	211.63	207.43	213.15	209.89	211	203.46	215.14	213.6	210.7	208.8	214.17	210.63	212.24	216.23	212.84	208.71	206.78	214.5	216.94	214.38	213.12	212.52	215.2	212.93	214.65	212.66	209.78	212.27	210.26	211.02	212.8	207.81	210.84	209.13	206.35	215.44	210.99	215.21	208.4	212.74	209.34	211.06	212.21	213.83
215.95	218.25	217.29	210.59	219.8	212.21	214.19	212.64	213.52	212.91	215.87	209.74	214.62	212.44	217.81	208.37	217.42	210.65	218.4	216.39	216.56	213.77	208.81	206.51	216.34	208.02	210.81	214.74	212.83	214.49	219.53	211.19	212.6	215.02	205.09	213.03	215.87	213.22	210.09	211.46	208.32	214.91	217.69	215.26	208.81	209.7	211.33	215.1	210.29	207.44
202.12	202.16	199.44	204.54	201.29	203.47	208.67	211.7	201.89	206.01	206.84	199.23	201.23	209.01	203.71	205.77	206.14	204.82	203.07	205.73	200.14	201.77	206.62	207.31	199	197.49	202.08	204.43	204.07	205.64	207.33	201.56	204.63	200.82	206.68	205.45	202.26	206.06	203.55	203.65	202.28	207.73	201.91	205.42	203.56	209.66	201.19	197.98	203.68	204.2
216.56	217.77	219.15	217.9	212.71	219.47	220.35	216.19	215.99	211.97	213.83	218.6	222.55	215.11	219.46	216.79	217.4	217.73	217.85	213.18	218.56	218.22	223.08	216.69	220.21	218.99	218.35	214.4	219.04	215.23	212.12	218.16	209.31	220.4	214.2	212.33	221.06	216.22	223.41	217.32	214.39	216.56	215.15	220.62	214.76	216.66	217.01	215.2	219.22	210.57
210.54	213.28	217.44	212.15	208.98	211.12	212.84	211.08	211.48	208.05	213.87	219.6	212.38	207.51	213.07	211.32	209.48	217.69	210.88	214.05	213.29	210.79	214.01	215.48	212.31	217.4	214.59	213.15	210.72	211.28	208.85	210.37	206.48	216.62	201.99	210.22	216.11	211.06	211.95	205.27	211.63	219.83	207.2	211.25	214.78	213.3	212.36	215.54	212.85	212.82
212.51	206.9	211.78	207.24	209.24	207.81	213.08	199.1	206.89	215.23	210.4	209.67	212.59	206.03	208.64	211.7	203.19	211.71	204.54	209.26	211.34	206.04	207.53	213.39	204.15	207.05	210.39	205.81	204.28	207.18	207.69	213	214.11	207.49	207.14	202.45	205.51	208.25	207.07	201.69	199.73	210.56	206.41	203.36	207.89	207.01	200.32	207.6	205.89	198.07
211.84	206.45	212.33	208.29	203.68	206.95	203.01	206.86	210.69	205.09	213.36	207.6	212.51	211.86	209.66	214.07	209.87	211.51	213.42	212.06	208.19	207.23	212.95	214.99	205.11	209.95	213.11	202.2	208.05	210.98	202	211.4	212.16	205.93	203.79	206.45	206.5	207.23	206.63	208.18	210.42	207.06	207.05	210.61	203.11	205.59	211.86	211.24	206.37	208.79
207.09	196.04	202.29	200.75	209.27	204.31	206.4	202.22	205.69	196.13	200.86	201.2	203.18	204.22	198.33	198.28	204.71	204.51	201.91	197.43	202.95	204.3	202.77	199.39	199.76	209.77	205.57	201.7	203.72	204.24	209.1	204.85	202.02	205.2	203.92	199.23	213.22	211.51	201.28	205.84	200.33	201.9	197.45	203.28	204.11	195.66	204.72	206.15	203.82	203.82
214.52	216.04	211.23	209.28	208.56	203.46	204.28	208.39	210.22	216.31	205.27	209.21	210.66	202.47	209.28	204.01	207.41	209.47	209.92	200.76	212.46	206.47	206.42	210.71	207.36	204.19	209.72	209.04	210.06	205.78	209.99	207.75	205.92	208.72	204.35	210.34	209.13	211.87	203.64	207.25	207.87	205.8	209.47	202.74	208.76	206.26	204.5	208.46	204.99	210.17
208.4	199.16	206.28	208.71	208.45	201.17	203.33	205.35	209.51	211.87	203.58	207.65	210.72	205.51	201.22	205.67	203.87	203.47	200.13	204.04	204.28	208.13	206.09	205.52	208.15	212.89	204.91	208.36	211.03	202.43	205.52	206.83	210.16	204.91	211.45	206.6	200.13	203.32	203.71	205.35	208.74	211.21	205.07	205.23	203.16	201.73	207.67	209.3	201.77	203.55
203.78	204.64	204.51	203.49	206.31	203.53	201.69	201.05	201.26	200.83	203.68	202.99	203.77	198.84	206.68	200.72	203.79	207.02	208.31	209.36	206.08	205.03	198.91	204.44	198.85	203.62	201.67	205.31	200.08	204.53	197.79	204.09	203.84	207.07	203.65	204.11	201.6	201.49	205.88	199.51	208.11	201.58	202.39	202.59	205.1	201.35	206.93	211.14	199.36	202.09
216.99	222.28	217.6	214	220.44	222.07	212.43	211.52	218.86	214.74	219.08	214.95	214.75	215.67	217.69	221.98	222.64	217.74	216.13	215.28	216.07	215.6	218.07	219.72	222.26	219.67	218.52	214.19	214.67	214.28	222.26	218.99	210.24	220.47	217.76	215.17	217.11	218.71	214.85	210.79	218.96	208.68	214.32	219.97	213.04	218.42	218.05	229.63	216.85	222.25
211.47	212.52	210.13	206.82	202.71	209.74	208.74	212.39	213.91	213.92	205.51	206.73	203.53	208.11	205.3	210.77	213.89	204.25	209.92	215.85	212.38	209.06	217.32	208.02	208.46	206.4	203.35	213.71	211.58	215.52	211.11	208.26	207.45	211.5	212.25	209.89	209.81	208.19	209.24	213.08	212.74	207.52	209.37	214.08	210.32	208.7	210.2	213.77	211.62	210.51
216.68	219.56	221.39	219.04	216.15	213.92	221.44	209.19	217.33	217.7	213.89	220.62	213.29	210.99	215.44	214.49	218.25	220.16	219.1	220.52	213.14	221.34	219.63	221	215.41	217.97	216.81	218.1	211.12	222.44	217.95	217.98	221.13	215.83	218.48	212.54	219.08	223.3	215.87	216.66	217.12	219.17	214.02	205.61	214.62	215.87	213.85	215.9	220.21	213.57
201.77	208.28	202.99	207.29	208.41	211.09	198.42	211.94	209.55	210.13	203.03	198.79	200.24	203.44	208.14	206.59	210.6	210.43	209.42	211.49	211.15	216.3	202.23	204.1	209.51	213.73	203.86	210.46	208.14	206.5	206.65	209.69	208.77	207.04	203.68	203.83	212.68	210.72	208.49	209.18	202.85	200.1	210.97	205.89	212.18	204.04	208.97	210.04	208.33	207.95
210.77	206.68	212.56	208.74	203.6	210.32	200.04	205.07	207.7	212.6	208.96	210.47	209.07	204.62	207.89	208.85	209.15	209.13	206.41	202.79	216.86	205.2	205.12	208.92	210.51	209.16	209.94	211.52	209.21	214.94	215.49	210.72	212.76	210.31	207.95	207.78	205	216.37	204.22	204.84	205.3	208.68	210.45	204.43	206.28	208.44	206.77	213.49	203.98	208.81
202.78	205.75	212.09	202.83	202.35	200.59	205.03	204.54	214.23	206.03	207.87	199.82	210.15	203.68	208.33	205.08	210.45	206.72	205.91	209.07	203.34	207.26	203.72	198.67	206.54	204.14	204.51	203.68	210.61	198.48	209.81	205.38	206.08	204.64	204.87	208.18	206.05	207.96	196.91	207.92	203.91	206.16	202.46	211.54	211	200.37	204.87	211.73	210.11	208.84
212.18	207.49	211.49	207.33	206.07	210.78	214.03	209.47	208.08	214.82	213.48	211.19	213.31	218.22	207.23	219.02	209.62	213.88	211.13	219.58	219.09	207.9	217.95	212.71	212.87	225.08	212.41	209.79	209.33	214.75	213.64	208.19	210.19	212.08	207.47	217.32	215.04	208.86	219.32	212.84	219.74	217.22	213.76	217.82	215.28	213.68	209.33	209.06	211.19	220.94
207.19	204.85	207.03	208.45	202.74	211.01	214.59	208.95	207	207.56	205.69	206	205.82	204.13	207.22	209.17	201.21	208.91	210.08	207.1	205.43	209.54	199.92	205.01	208.59	210.73	202.38	209.13	210.06	207.76	206.11	215.96	209	209.53	212.5	208.59	199.44	206.17	204.41	203.02	208.42	213.41	208.98	208.83	201.97	212.12	205.74	207.23	208.57	205.87
204.62	205.4	206.59	201.96	203.27	209.55	207.66	202.77	209.84	206.39	207.31	204.68	205.41	199.88	210.12	206.2	210.8	206.7	213.2	208.16	205.95	210.18	215.44	195.86	206.23	205.9	207.22	201.99	200.39	208.49	206.01	204.35	210.47	211.17	210.64	209.09	209.12	208.74	205.96	205.6	202.49	210.56	197.01	204.13	206.16	206.38	206.01	205.12	204.61	202.1
217.26	218.23	219.98	217.99	217.95	216.47	222.14	214.82	217.35	218.6	222.2	218.38	216.14	219.53	215.08	213.22	219.01	224.83	218.82	216.25	222.46	214.62	217.44	212.49	213.64	218.81	209.28	224.86	218.66	224.96	225.48	220.39	211.22	218.92	216.93	211.94	213.51	207.85	218.63	214.41	215.91	209.64	225.74	216.81	214.36	220.28	215.93	218.56	220.29	217.43
208.35	204.21	212.4	204.35	208.69	206.5	211.79	208.28	214.25	210.7	216.94	208.04	206.14	210.93	207.03	213.66	210.18	207.81	211.37	205.52	206.13	203.85	207.08	206.1	208.7	207.21	208.8	212.1	210.73	203.6	206.81	206.46	206.57	207.21	210.34	210.86	204.09	198.78	209.43	209.68	212.74	208.47	214.95	212.6	206.15	210.79	205.93	207.53	207.7	212.97
205.55	203.2	201.64	197.31	197.65	199.68	190.12	210.12	199.14	202.73	208.02	204.02	204.14	198.89	200.41	196.5	199.73	204.25	195.89	202.11	206.36	205.88	200.32	196.64	209.15	206.69	201.82	205.19	210.86	201.15	193.28	205.35	197.7	197.95	197.76	198.24	197.86	202.18	203.1	201.8	195.38	209.97	201.03	203.69	196.95	203.65	193.52	201.28	205.25	199.08
204.7	210.35	206.09	214.78	207.88	206.1	199.1	209.43	205.87	210.03	204.78	202.79	207.96	203.76	211.41	206.25	206.28	207.1	209.28	211.17	213.95	204.53	212.63	209.56	212.92	205.23	206.41	208.41	201.54	205.59	209.96	205.79	203.92	205.02	206.78	202.79	204.95	202.1	205.8	205.44	208.51	204.71	205.58	213.47	205.57	202.99	206.92	208.74	207.71	210.44
210.03	212.02	216.93	209.96	210.73	207.55	208.1	213.74	210.78	215.56	215.34	217.26	214.02	208.07	208.7	212.05	212.07	206.48	209.87	211.46	214.29	215.46	208.71	211.79	217.9	218.03	218.87	222.16	209.21	219.4	210.52	211.88	218.81	208.6	216.86	218.57	209.47	213.16	212.13	214.78	212.38	220.85	211.68	211.96	212.49	212.38	208.7	208.34	207.43	217.98
207.18	211.5	209.74	201.9	203.38	206.92	204.14	207.18	210.25	203.51	208.03	206.27	208.79	207.15	208.01	205.72	203.06	213.89	207.37	198.9	205.3	209.4	207.34	203.04	200.32	207.03	200.99	203.74	203.21	208.74	205.03	207.66	208.07	205.15	208.95	205.45	205.02	209.19	204.39	208.92	205.04	208.67	208.43	206.43	205.2	207.79	210.19	203.13	202.52	210.91
206.81	212.52	208.71	211.72	210.06	211.77	212.94	214.34	212.76	205.45	205.93	212.9	209.27	216.93	210.54	210.73	208.57	209.4	212.69	216.11	211.02	204.88	209.12	208.86	218.11	211.23	208.86	210.21	215.15	208.43	210.93	216.51	214.3	208.59	208.3	217.87	209.33	218.78	211.07	210.55	216.21	212.23	206.92	210.62	211.72	214.93	208.38	211.03	207.76	215.54
199.81	196.09	199.3	198.15	202.66	203.06	200.6	202.83	200.53	199.88	201.02	204.78	195.24	201.84	196.1	199.33	202.58	197.2	194.95	201.67	201.74	201.64	195.01	199.76	198.44	195.32	208.79	200.76	197.57	200.49	201.52	192.5	195.77	204.68	202.93	198.96	197.61	196.63	201.34	197.68	202.05	199.09	196.77	202.62	202.11	200.31	201.67	202.58	201.32	200.29
204.93	209.24	207.24	205.76	203.98	212.81	202.96	205.13	211.49	207.1	209.54	207.42	205.78	210.45	214.67	210.52	210.17	208.55	212.12	206.49	210.01	210.68	206.71	210.9	213.6	205.93	207.88	203.81	208.8	208.75	211.92	207.27	205	211.38	214.8	207.56	213.69	208.94	213.29	211.33	205.26	204.94	205.17	207.91	204.45	209.11	211.45	203.7	204.62	204.61
208.09	201.67	199.68	206.27	204.78	212.91	202.44	208.19	206.08	203.99	207.58	208.09	202.99	207.97	203.51	205.84	195.17	202.04	202.56	198.91	207.78	207.12	209.35	205.85	203.22	197.68	212.43	204.89	209.31	205.86	206.34	208.7	202.49	204.57	207.58	201.66	203.31	205.44	207.27	204.16	201.91	205.01	206.38	210.06	203.36	202.88	206.35	207.37	195.5	202.12
199.77	203.38	207.74	204.94	199.21	205.59	203.84	205.25	210.14	201	203.25	208.43	203.87	204.23	198.9	207.75	201.89	204.24	206.94	205.73	204.33	204.33	199.54	207.58	202.55	205.91	206.91	213.35	206.24	202.21	209.7	207.45	205.88	205.26	206.57	208.33	202.62	208.12	211.96	208.04	205.54	205.2	208.89	203.49	209.88	205.18	197.65	207.09	208.62	203.5
199.28	199.79	200.01	198.91	195.62	202.97	201.73	203.92	195.87	204.13	206.64	199.76	203.44	202.29	198.88	201.29	203.81	197.45	196.38	199.95	199.49	201.52	202.95	197.34	203.58	200.25	200.14	193.89	196.96	199.45	201.62	198	197.71	198.98	204.99	192.26	203.04	193.94	198.2	196.78	195.25	205.37	193.11	198.42	198.98	198.81	193.75	196.41	193.93	192.85
210.22	209.51	212.17	209.42	213.46	202.98	211.97	205.56	204.98	205.72	204.13	208.11	209.03	209.69	209.97	209.59	216.34	205.63	208.24	210.07	213.47	210.78	209.33	210.33	204.14	207.6	212.51	210.06	213.59	209.43	211.61	209.34	208.78	210.59	214.05	209.47	205.42	212.4	211.59	208.2	199.92	207.34	207.09	209.81	204.57	209.58	209.81	210.63	214.32	212.85
213.89	205.87	210.62	204.08	205.41	214.57	205	210.04	205.37	202.11	210.34	205.07	204.42	208.71	208.85	210.11	202.93	203.74	208.46	209.37	210.28	206.93	214.06	208.46	206.09	208.83	203.65	206.34	210.07	207.64	205.35	205.22	204.4	206.93	203.31	207.92	211.22	205	202.79	211.1	206.65	203.89	212.43	208.95	207.95	205.06	211.47	206.42	209.69	208.36
201.31	204.08	206.17	210.61	204.3	203.15	207.76	206.86	202.45	207.6	202.07	203.5	196.95	207.32	204.37	199.89	203.21	201.47	200.46	204.14	200.47	207.49	200.08	198.04	204.01	201.41	204.88	195.5	203.51	204.81	207.72	203.89	204.77	201.1	208.47	197.09	200.48	204.06	204.57	205.25	198.18	209.91	201.26	201.93	199.73	206.93	198.99	199.79	199.71	202.78
209.83	199.57	203.48	212.25	204.27	208.79	207	214.26	208.39	210.98	203.78	210.23	207.76	205.11	203.3	207.48	209.71	207.18	208.12	209.89	205.38	208.88	215.91	206.95	211.93	211.3	203.69	200.3	211.02	203.83	204.78	214.64	206.9	206.16	205.95	206.8	206.13	203.04	208.72	215.27	205.61	210.43	210.84	203.91	205.9	211.68	209.77	204.31	202.79	206.07
198.69	196.77	197.56	198.14	199.42	196.12	194.4	200.82	198.75	201.9	199.04	194.9	199.58	197.54	199.21	201.6	200.41	201.96	196.15	207.59	195.81	202.48	202.75	198.41	202.16	199.24	194.33	202.38	202.16	204.32	203.92	198.41	198.91	197.89	200.32	206.11	200.76	199.25	204.78	201.24	204.18	201.1	205.95	197.68	195.06	203.87	202.36	204.06	199.75	206
202.47	206.91	202.11	207.34	206.28	203.6	209.68	206.26	203.46	208.28	208.84	206.63	213.55	208.26	211.27	212.37	207.3	214.21	204.41	208.06	207.85	210.05	207.01	204.94	207.27	212.51	208.22	212.28	209.29	207.08	206.92	212.05	210.14	204.09	203.47	203.17	207.13	209.51	211.15	207.21	209.22	201.57	208.54	202.9	202.11	209.56	209.97	211.77	210.91	210.39
198.7	205.46	198.05	205.16	200.87	199.82	202.06	200.61	209.33	197.93	206.34	204.82	201.22	205.42	201.4	207.1	201.77	198.82	199.17	206.9	195.16	202.5	198.13	207.27	201.48	204.75	203.47	203.75	204.9	196.26	201.51	205.06	209.28	201.91	205.22	206.38	203.33	207.53	197.46	200.28	204.76	209.03	207.94	201.61	197.7	200.67	208.22	199.51	210.87	206.7
207.39	199.05	204.69	206.69	208.7	198.58	205.86	204.48	199.45	206.69	203.47	208.92	200.27	201.82	205.48	201.85	199.33	198.24	197.19	202.85	198.56	197.53	208.04	197.2	206.81	206.57	204.28	200.54	202.91	207.15	200.54	200.57	199.98	205	199.55	207.73	202.42	204.01	202.53	201.53	202.64	205.54	199.4	201.64	204.24	205.83	207.76	205.34	205.25	199.29
207.5	208.74	210.36	208.59	205.44	211.02	206.91	212.87	210.96	210.63	209.37	206.9	201.71	213.25	208.99	208.31	204.94	213.22	211.29	208.57	209.13	215.02	204.88	208.49	207.25	207.47	210.89	204.88	207.85	203.48	205.73	210.75	203.51	205.11	216.52	207.86	209.38	216.61	210.67	209.79	206.29	209.49	209.37	216.6	206.53	210.93	208.02	203.81	212.9	208.38
209.85	204.84	195.08	207.76	197.6	199.04	202.87	197.96	200.02	201.9	197.83	202.16	202.9	206.81	205.85	198.94	202.11	202.56	200.55	207.25	200.79	204.14	203.95	199.28	202.94	207.56	207.23	200.85	193.04	201.75	200.71	200.78	204.5	204.61	199.84	204.51	202.36	204.83	204.08	205.19	204.12	202.96	208.56	208.21	202.06	199.73	203.03	203.52	204.96	200.57
191.1	188.95	192.58	204.13	194.67	192.82	194.94	190.99	200.23	195.01	194.89	195.26	197.9	199.93	198.73	201.42	191.26	200.44	198.89	190.38	195.29	193.96	194.7	193.97	193.11	196.33	196.86	194.73	197.89	193.16	193.36	198.2	193.51	195.58	197.77	198.98	191.23	197.09	193.39	201.7	197.44	189.14	191.3	202	195.48	191.76	195.69	194.26	192.24	200.21
193.93	194.87	200.82	204.16	195.36	205.45	207.17	202.17	198.31	202.63	199.95	194.58	204.14	199.11	205.38	201.38	204.67	208.96	204.09	204.24	198.9	200.62	195.8	203.72	206.38	202.35	205.01	206.61	201.36	203.9	206.05	204.66	199.05	198.86	209.8	206.47	209.69	198.25	201.03	204.62	207.19	205.91	201.83	201.98	198.66	205.31	204.02	206.11	204.17	201.25
207.88	206.84	204.95	206.91	213.59	207.89	210.37	199.37	214.34	214.06	209.79	205.91	211.94	208.32	208.18	212.96	203.77	206.31	206.78	211.72	207.39	215.29	208.83	206.75	208.1	208.5	210.79	207.22	206.45	208.86	212.1	208.3	210.86	205.85	204.59	205.21	208.82	208.29	206.87	208.94	206.37	207.3	211.03	207.25	207.89	201.65	208.71	211.3	206.25	201.12
196.25	201.53	195.37	201.46	202.46	200.67	197.99	206.5	203.88	201.82	199.14	198.62	204.5	200.53	202.39	197.18	201.19	202.4	196.67	200.94	200.09	195.31	201.83	193.97	202.32	204.44	203.69	197.7	202.01	202.73	198.93	200.58	204.21	199.93	196.36	195.01	196.04	195.76	193.7	193.94	199.57	206.91	196.3	201.57	201.1	204	193.58	202.38	208.67	198.23
188.36	205.08	191.85	196.38	206.67	204.24	201.03	197.75	196.66	195.92	196.78	204.7	205.35	194.99	201.76	202.73	202.94	195.77	196.68	199.26	198.97	197.02	203.87	198.65	207.2	196.02	192.27	197.03	202.08	200.62	202.3	205.77	198.57	198.59	196.96	198.04	203.8	201.93	202.89	204.89	199.21	200.01	198.4	201.58	199.07	191.63	196.61	200.05	207.25	197.32
209.85	207.59	208.39	206.31	213.7	215.88	217.06	209.63	207.01	211.63	198.57	214.75	209.8	200.83	208.03	215.26	200.3	206.29	205.84	213.36	211.91	211.35	210.8	213.45	209.74	205.69	209.58	209.5	207.8	211.46	213.93	215.9	212.89	208.06	202.45	213.44	207.35	207.01	212.76	218.08	208.94	200.44	210.9	208.54	207.94	211.87	205.39	207.66	211.06	205.33
206	212.22	206.9	210.54	213.67	215.71	217.56	209.28	208.28	210.6	211.93	205.1	207.79	204.5	211.2	202.96	208.27	204.18	206.23	206.86	209.22	215.28	212.2	210.24	206.24	204.78	214.24	205.69	204.67	214.72	208.06	207.22	209.77	204.52	206.44	210.92	206.31	211.85	212.24	210.98	205.05	212.84	210.2	209.96	199.71	209.77	213.55	210.72	206.86	208.29
200.86	194.32	195.73	205.02	204.08	205.93	204.43	202.36	201.1	199.08	201.53	204.6	206.94	204.27	200.3	203.02	207.34	208.67	202.99	204.12	207.22	201.15	202.44	201.46	198.76	202.07	198.57	208.21	198.51	198.54	198.99	204.26	203.36	202.38	202.95	205.42	201.04	197.02	207.18	209.36	208.33	210.46	200.97	202.46	202.37	200.5	201.13	200.92	209.84	204.41
204.12	202.92	203.06	211.91	202.71	207.74	205.33	196.93	208.53	202.85	201.02	207.5	206.95	202.39	210	205.69	206.39	202.85	210.14	206.47	201.67	203.17	200.65	210.76	204.5	208.18	202.31	205	210.09	198.16	207.68	199.74	205.97	205.05	201.98	208.22	204.14	204.06	206.18	209.26	202.19	204.56	215.07	197.55	207.58	202.45	207.56	204.13	204.57	201.16
214.7	207.32	209.5	210.61	211.17	205.41	206.96	205.62	203.83	206.83	208.56	206.05	207.94	203.14	211.61	211.5	197.39	213.34	209.48	204.21	213.98	210.55	211.67	211.5	209.41	207.82	209.31	204.86	204.36	205.8	210.66	201.86	207.67	208.86	205.12	204.83	212.84	207.6	209.35	206.67	206.22	211.83	210.88	219.94	206.13	208.72	211.16	206.47	216	208.18
209.15	208.92	208.9	209.04	206.4	209.01	209.91	212.1	204.11	209.82	209.25	210.46	205.51	202.01	202.75	206.64	206.05	213.55	209.89	204.88	210.96	206.57	208.61	202.07	209.8	208.59	211	211.71	203.92	204.79	209.18	203.83	199.12	199.85	209.56	206.12	211.22	204.93	201.64	209.62	203.44	215.33	208.21	210.62	206.6	208.77	205.55	213.37	212.35	205.72
211.54	207.4	212.95	209.43	212.97	207.01	203.39	213.64	203.05	210.25	208	211.93	208.04	205.49	204.15	207.29	208.35	213.6	206.45	203.3	210.05	209.35	204.05	209.74	207.84	209.79	210.47	209.82	211.42	210.4	208.77	200.08	210.15	208.45	203.38	209.44	201.09	204.44	205.47	205.41	205.32	212.93	198.51	209.24	209.29	207.75	200.23	215.76	206.93	204.32
215.57	209.74	210.08	206.05	215.12	211.77	217.1	213.85	204.67	210.78	211.07	207.43	208.42	204.54	211.11	210.24	210.63	208.89	210.36	208.13	208.53	210.65	207.29	209.34	210.63	208.74	209.25	208.42	207.27	203.17	200.51	205.99	210.38	205.85	209.47	210.44	210.92	212.39	206.23	204.55	203.71	206.81	215.43	206.93	208.79	210.75	215.48	204.97	212.55	207.85
213.03	215.16	211.79	215.77	215.98	213.17	211.6	213.08	207.39	205.74	213.73	209.99	209.7	213.97	210.28	219.15	210.25	213.24	219.66	214.8	212.18	217.89	214.34	218.29	215.28	214.02	214.03	213.71	213.09	210.82	214.03	206.11	216.88	209.52	206.05	210.19	205.29	216.07	210.31	213.46	212.92	206.99	217.9	217.66	212.93	208.25	215.26	210.39	216.27	213.25
196.62	208.45	202.13	199.15	205.08	197.17	198.37	194.84	204.1	198.41	205.38	199.45	208.12	200.18	210.34	203.71	195.87	203.76	198.73	199.54	202.9	205.55	207.61	207.23	203.18	206.18	204.74	200.97	200.27	210.18	207.97	200.09	199.6	203.2	193.78	204.23	203.25	194.7	203.23	197.3	210.8	200.25	203.51	205.54	205.28	203.01	202.71	199.31	196.61	205.04
211.67	210.61	204.02	206.68	208.83	203.64	212.55	204.7	208.39	205.95	206.97	203.98	208.96	204.63	214.78	214.27	206.67	214.82	207.36	210.04	202.47	212.64	213.69	202.07	211.83	211.65	215.51	212.66	207.54	203.84	208.76	206.35	207.88	208.39	204.37	207.97	209.91	205.61	212.82	202.43	209.21	208.35	202.75	213.03	212.11	202.22	214.29	209.92	204.91	209.03
204.74	206.8	211.71	206.02	212.45	208.64	206.94	209.47	207.28	202.02	203.48	210.57	206.92	210.76	216.23	207.45	204.33	206.63	205	212.74	203.95	203.09	210.94	209.53	202.64	205.95	206.37	217.9	213.73	208.57	208.09	206.43	202.94	213.37	201.02	208.4	207.79	202.29	200.61	204.32	211.58	207.72	202.74	216	210.93	208.9	206.55	210.24	209.02	208.8
198.28	206.58	204.24	205.67	210.97	203.93	200.27	205.4	201.39	201.57	204.8	199.5	198.88	206.84	204.75	202.34	205.67	202.5	203.81	205.4	203.39	206.93	207.16	205.83	195.76	201.94	206	205.09	206.79	201.63	205.68	197.46	200.36	199.93	205.27	203.08	201.56	205.88	200.14	201.98	201.7	204.91	206.84	203.65	204.68	205.1	201.89	205.4	206.11	206.7
215.08	213.94	218.6	222.62	213.78	212.17	216.84	214.98	216.19	210.35	206.84	218.14	212.27	208.01	216.24	210.58	216.84	213.32	215.06	219.27	210.32	213.82	209.34	212.51	211.01	212.46	215.16	213.28	213.55	212.26	216.11	217.65	208.78	211.39	212.49	214.46	215.31	214.55	213.19	213.7	218.16	212.01	216.32	214.51	219.47	214.26	210.66	216.88	216.3	219.09
201.49	208.2	198.82	205.13	209.29	201.7	205	200.17	204.86	198.69	205.4	202.7	201.07	201.04	207.1	203.41	203.17	198.86	203.22	206.99	200.57	199.14	205.16	208.13	202.67	202.91	203.8	199.89	200.58	208.82	200.91	206.84	205.57	202.83	205.97	208.36	204.48	203.87	198.74	204.01	206.32	202.34	201.47	205.89	202.8	199.64	202.03	201.5	202.73	206.73
200.52	205.33	193.44	193.74	197.95	198.65	203.84	199.9	200.59	196.55	200.83	198.37	200.7	192.87	194.55	200.03	199.2	202.53	199.29	199.96	205.34	197.12	204.1	202.37	198.18	201.29	197.84	199.94	206.67	201.96	203.82	198.1	194.91	200.98	195.66	193.82	197.03	200.84	201.36	204.43	199.05	202.43	201.81	198.61	207.1	197.91	193.33	202.3	196.12	196.65
202.16	204.88	202.66	199.13	201.49	200.58	206.05	206.92	201.04	199.47	198.78	200.23	206.14	202.39	205.64	203.79	202.12	202.03	204.22	200.15	202.4	199.52	202.76	203.82	205.96	203.76	204.81	196.33	200.27	207.31	203.82	202.45	205.11	207.04	202.9	205.64	207.66	208.38	201.92	200.38	202.92	201.89	203.11	205.61	206.86	206.58	201.71	200.55	198.57	210.53
214.85	217.32	213.54	213.93	216.18	220.7	211.36	213.54	223.31	212.27	217.84	219.97	221.42	214.76	218.1	214.15	215.17	217.78	215.69	218.19	220.18	219.77	209.1	214.83	219.89	219.57	214.53	219.07	217.31	215.24	212.1	217.45	212.33	210.42	208.79	214.94	212.18	212.43	215.16	220.92	216.16	215.9	214.54	212.95	222.64	223.82	218.72	219.93	217.97	213.2
204.54	203.8	199.32	208.51	211.54	208.25	209.07	204.55	202.74	213.62	202.13	211.87	209.5	210.17	211.64	205.23	205.38	202.06	207.01	207.32	207.91	201.29	200.65	199.4	208.56	207.1	212.35	205.15	205.19	208.86	211.11	208.19	206.02	202.4	204.06	198.48	203.36	203.68	209.15	203.29	199.8	203.99	208.08	205.05	199.51	211.1	204.52	205.18	201.83	201.76
207.22	205.4	208.96	200.57	205	207.51	209.13	207.16	211.25	211.99	204.92	209.55	213.44	211.96	211.32	209.11	213.32	210.23	203.31	201.17	206.64	205.54	207.88	212.2	209.96	207.38	217.8	204.4	206.26	210.6	212.13	208.18	212.11	208.31	207.83	206.01	204.88	208.05	208.76	210.54	207.41	207.95	211	214.12	209.42	204.49	205.02	205.89	209.09	207.29
218.03	211.18	218.9	219.35	220.23	217.65	218.57	223.59	214.34	214.25	213.44	222.66	215.97	217.59	212.67	216.9	215.91	213.69	217.28	216.19	217.89	215.82	219.06	211.05	213.84	216.06	213.96	213.03	217.04	223.2	218.41	225	215.31	221.28	218.97	212.92	218.78	220.58	222.07	216.29	224.63	221.23	221.94	213.26	211.05	217.14	212.35	216.9	219.83	218.62
196.59	195.92	196.82	194.01	188.49	199.81	195.49	192.19	197.75	187.4	192.53	197.2	201.92	198.93	198.23	195.1	193.91	193.08	196.2	194.42	194.98	195.29	194.4	196.26	193.18	193.37	193.98	196.63	191.79	193.1	194.2	187.44	190.46	194.33	197.75	190.62	193.67	195.6	197.27	202.73	199.75	191.19	197	194.52	195.23	193.25	196.75	199.5	198.28	186.59
197.87	202.03	207.66	206.49	203.59	207.6	200.07	207.13	201.5	205.46	195.16	202.85	203.25	202.78	204.25	204.42	208.16	207.7	203.82	199.6	203.82	205.39	203.5	208.01	204.55	201.57	201.18	205.91	207.97	208.63	205.07	202.08	204.7	199.93	203.18	200.98	206.09	202.96	200.41	203.27	203.14	199.29	207.45	203.44	203.71	202.48	207	203.1	203.58	199.47
212.69	201.77	206.48	210.05	203	210.54	204.2	213.07	212.06	206.24	211.36	203.93	216.33	205.86	204.31	213.39	213.82	204.99	203.48	205.42	202.61	210.24	207.69	211.67	207.19	205.67	208.43	203.55	200.23	215.94	204.29	202.11	204.62	211.12	208.74	211.04	206.23	206.13	206.89	212.1	205.4	205.72	205.32	208.34	209.04	212.06	205.66	209	202.73	206.8
203.54	200.05	195.22	201.47	195.24	198.44	192.61	200.02	201.9	196.19	194.36	204.46	198.1	195.81	192.73	198.64	194.96	205.91	199.52	196.1	203.03	193.77	198.67	194.14	192.62	206.22	198.61	196.51	193.83	195.74	197.63	194.54	196.52	196.13	197.35	198.53	193.83	197.33	190.19	200.05	196.6	196.92	198.55	202.99	192.98	195.71	196.93	196.76	195.34	192.13
199.66	195.05	197.91	201.78	207.27	193.25	195.05	197.03	196.5	191.39	201.35	198.64	193.28	192.22	197.6	200.25	195.49	196.97	201.13	193.09	200.01	199.96	199.03	199.07	199.91	200.12	202.14	193.47	194.27	200.45	192.02	199.5	196.22	197.25	198.79	199.9	199.59	193.15	198.61	200.49	198.84	201.74	192.53	193.9	195.79	193.45	197.88	198.93	195.18	195.25
192.86	193.95	194.38	197.11	193.39	198.42	200.51	198.5	197.94	197.74	197.57	202.61	202.14	194.49	198.56	197.1	198.96	201.58	197.55	201.15	200.34	194.86	196.43	203.57	190.85	203.13	191.51	197.96	200.39	195.64	199.48	197.38	191.51	206.71	198.93	196.79	200.95	197.96	202.19	195.97	197.3	202.1	200.31	197.36	191.25	196.64	200.75	195.79	201.92	199.95
211.72	213.38	213.89	220.97	212	217.08	214.27	215.23	215.63	215.23	220	218.12	209.55	214.02	213.82	212.88	218.52	222.43	209.35	212.75	209.41	214.26	213.85	208.58	212.49	213.19	220.52	218.19	219.96	216.6	216.25	214.96	211.86	206.78	208.72	209.14	212.64	208.87	215.08	209.02	213.95	211.08	211.64	208.74	208.43	216.25	215.58	208.87	213.7	216.27
210.23	206.58	203.87	215.64	210.88	206.93	213.22	209.5	209.36	203.84	203.25	212.03	204.33	205.47	214.16	206.52	208.97	213.73	213.23	212.19	206	215.3	211.66	208.14	217.79	206.24	207.88	215.05	213.08	219.67	210.88	214.64	210.79	205.34	211.17	212.23	211.92	208.09	213.1	214.81	205.47	214.63	216.91	209.25	213.99	209.02	210.58	215.3	211.44	207.48
190.4	189.16	194.64	190.5	196.65	198.43	195.5	194.7	197.25	197.65	194.56	198.18	192.25	197.23	196.38	194.4	191.13	197.01	193.66	193.82	186.64	194.21	194.9	197.07	189.56	195.36	192.65	197.19	195.02	191.71	194	194.25	195.44	193.22	193.88	191.97	197.02	190.57	190.85	193.93	186.97	189.79	191.98	188.02	196.97	192.25	196.02	195.51	195.23	191.06
223.02	219.33	217.02	220.91	222.27	217.97	219.04	213.19	220.84	212.43	218.18	221.21	218.66	224.48	221.61	213.26	219.21	216.33	218.51	218.69	214.33	208.9	213.89	218.02	218.34	211.83	213.17	215.7	215.38	213.48	214.98	218.04	217.84	222.6	215.84	214.29	218.5	216.15	216.78	216.05	217.9	217.88	222.61	212.98	216.03	220.64	214.13	214.42	223.63	214.04
202.77	202.99	196.6	207.74	198.55	204.34	201.09	208.94	205.21	198.51	205.02	199.96	199.74	203.85	201.79	205.36	204.18	206.77	205.28	208.03	203.07	201.42	200.36	202.1	200.81	207.04	202.47	203.73	202.36	203.46	204.31	204.46	205.24	202.94	206.03	205.76	196.73	207.68	195.42	199.36	206.98	202.56	203.94	206.66	202.76	201.35	206.32	205.02	197.09	200.91
209.26	210.05	210.78	203.51	211.26	209.5	211.4	209.97	208.59	212.05	206.52	206.57	208.71	207.69	204.27	215.29	208.4	210.82	208.57	206.75	209.25	204.52	205.81	207.18	207.23	206.59	209.2	207.97	207.22	209	206.16	205.85	211.64	209.23	208.05	210.03	207.61	207.82	210.8	211.38	207.68	208.7	208.1	203.38	213.33	216.26	202.77	203.79	208.18	210.57
209.67	209.34	218.61	212.22	214.26	213.08	208.18	209.48	213.92	210.95	214.54	214.96	210.67	211.6	210.27	213.96	215.43	211.08	213.47	208.49	208.11	210.75	213.5	211.48	214.27	212.6	208.21	205.82	208.58	209.53	218.21	215.54	215.22	214.65	214.89	214.81	208.32	216.2	209.01	207.82	207.01	207.82	215.08	209.27	208.9	211.77	214.18	213.3	211.53	215.3
207.99	199.2	204.35	205.62	205.64	210.86	211.48	212.32	204.16	211.38	205.3	213.92	212.02	207.36	204.69	205.2	205.99	213.39	208.84	209.7	205.54	203.94	206.4	202.03	204.64	209.01	202.26	205.23	208.77	210.94	208.16	207.93	203.28	205.12	208.37	212.87	202.89	206.93	210.95	212.48	204.35	207.21	216.13	211.56	209.14	209.32	206.89	205.43	207.39	213.74
198.81	194.7	195.05	202.64	202.51	194.74	199.25	199.64	202.5	196.96	200.51	201.28	198.66	199.76	203.61	192.71	199.65	197.65	196.04	200.15	207.37	200.39	199.86	198.7	198.83	204.1	197.28	195.25	199.77	205.27	202.07	197.3	196.56	198.24	196.95	202.37	202.12	202.18	196.92	196.67	202.48	197.11	206.16	197.79	194.73	205.27	197.48	207.8	198.97	200.57
200.25	202.08	198.62	196.85	200.22	195.92	203.58	192.9	200.41	201.55	208.16	195.96	193.65	202.91	205.94	198.62	203.32	202.13	199.09	198.21	205.72	204.03	205.14	200.85	196.03	200.32	199.99	196.98	207.98	194.44	207.38	198.47	197.88	209.16	199.01	201.06	201.82	197.06	203.1	206.32	201.68	197.24	197.66	197.32	199.42	199.4	195.09	203.3	200.39	191.68
211.16	209.68	208.95	208.55	219.36	214.16	203.45	215.38	213.62	210.58	204.98	204.74	212.96	207.75	211.64	208.89	199.34	209.39	214.23	202.18	206.89	204.99	206.7	212.68	208.47	211.08	211.75	209.06	197.14	209.32	209.13	212.36	205.3	207.15	208.55	204.08	205.82	214.24	211.89	211.46	208.85	216.14	209.04	215.93	211.59	210.74	206.68	204.36	212.44	205.19
199.41	195.78	198.83	198.92	203.02	200.1	199.93	200.65	200.13	201.34	198.66	198.02	196.44	205.59	204.12	201.19	201.81	204.75	197.03	200.5	203.01	201.63	201.7	199.6	204.82	194.51	194.52	203.62	205.26	202.72	202.25	202.64	198.58	201.99	199.56	201.28	198.18	203.65	202.51	202.01	202.28	201.17	202.49	203.91	205.95	200.82	200.92	202.27	197.03	204.86
210.3	214.26	209.5	210.88	202.87	205.5	206.78	209.15	214.98	208.83	207	203.64	211.37	204.47	216.78	207.23	213.57	208.81	210.05	209.99	203.52	205.78	204.78	212.92	207.7	206.56	207.36	208.4	211.04	203.7	206.13	207.59	206.97	202.8	207.49	206.21	210.38	212.4	206.32	208.31	207.41	207.77	209.06	206.02	212.63	204.06	204.75	207.06	208.44	209.18
204.88	205.1	202.65	203.93	204.37	205.89	204.29	208.22	197.97	205.04	208.15	204.52	210.62	201.75	207.73	200.85	206.2	206.11	206.05	203.21	200.56	202.63	202.39	205.7	205.54	200.83	201.22	201.12	203.56	203.77	195.1	204.31	201.58	198.74	206.62	204.47	201.16	203.48	200.67	202.05	199.51	203.52	206.28	204.3	202.93	204.86	206.88	205.24	201.79	206.98
203.08	207.55	209.62	207.23	205.35	203	207.59	210.76	205.12	212.05	204.82	204.16	214.47	209.76	208.09	209.26	204.57	208.47	209.85	206.91	210.22	207	208.78	204.46	213.31	207.59	213.33	206.44	210.76	204.23	196.44	206.37	212.08	211.06	205.7	212.49	207.76	208.36	211.49	207.58	209.05	208.45	210.68	209.11	211.64	210.47	204.07	207.12	206.23	214.52
200.01	194.95	198.23	200.83	200.89	204.79	197.95	199.29	194.73	197.56	193.08	198.05	198.29	203.51	197.9	206.06	190.49	205.07	194.69	200.49	202.94	199.83	202.61	203.17	205.86	206.46	201.04	194.83	207.66	204.11	198.62	198.31	197.77	202.04	205.78	191.5	198.17	204.38	200.72	204.73	206.06	203.62	202.04	205.28	201.76	196.44	195.47	195.49	197.84	202.95
208.3	202.33	205.4	213.57	206.8	214.45	214.12	205.42	206.37	212.86	208.18	206.99	206.82	206	210.68	213.52	208.87	207.87	204.42	209.9	212.31	202.42	209.05	209.47	209.71	210.61	204.75	202.62	205.24	208.45	204.17	207.31	212.29	212.56	208.29	211.75	213.96	201.83	208.59	205.62	214.04	200.1	205.27	213.85	209	208.18	209	211.08	209.95	206.44
208.96	207.73	207.77	209.92	212.49	205.84	213.11	206.76	205.84	205.59	207.48	206.28	211.04	212.37	212.85	211.92	211.43	212.42	209.04	201.85	208.31	207.16	212.83	206.46	208.72	207.41	213.25	207.63	204.42	211.75	212.49	203.91	202.11	211.26	203.53	211.06	206.69	208.79	216.83	212.55	213.97	213.18	206.42	213.48	213.35	210.32	210.68	211.41	210.12	207.65
203.76	205.74	198.07	196.06	203.57	204.42	198.76	201.95	202.52	199.3	197.89	199.66	201.6	210.57	202.82	201.04	204.15	194.58	200.66	201.02	208.73	204.75	199.22	201.18	206.73	202.42	200.48	199.63	207.84	200.22	204.73	205.32	193.76	204.34	203.22	203.15	200.15	203.78	202.04	199.08	200.16	204.35	201.24	196.08	199.99	203.83	199.46	202.22	200.44	202.1
199.28	189.82	197.73	191.05	201.92	203.2	197.12	194.84	195	192.96	194.33	193.09	197.35	191.73	197.44	199.64	203.96	188.54	189.29	197.52	190.21	201.4	193.04	192.57	207.12	195.73	200.1	191.34	190.31	194.86	195.27	197.9	189.99	196.4	196.42	193.7	191.37	197.56	194.61	202.01	193.33	191.11	192.41	200.1	190.6	192.34	194.2	192.97	196.65	193.75
206.8	210.11	217.63	208.93	210.53	207.7	213.42	216.12	211.03	215.93	211.84	215.75	208.87	212.25	214.11	215.33	214.58	207.45	212.85	209.69	210.23	209.22	210.85	216.11	213.24	214.68	206.81	208.8	208.82	207.43	213.43	210.54	212.06	208.49	216.91	220.45	209.4	209.52	210.71	217.51	215.38	215.49	199.71	215.07	213.23	217.95	205.56	216.28	214.13	205.72
197.03	196.18	202.49	198.76	201.66	195.32	200.61	204.75	206.32	198.48	204.53	196.3	204.69	197.44	201.35	201.29	206.48	191.55	195.98	204.8	198.51	192.63	199.75	196.61	202.5	203.24	201.21	202.79	200.71	203.09	190.21	197.12	198.52	201.09	200.73	197.74	204.17	195.4	200.63	197.66	200.3	201.5	195.15	197.83	199.69	203.24	204.33	198.33	196.56	198.18
211.2	208.27	209.29	212.43	205.61	213.03	210.19	209.76	211.04	207.1	204.89	214.59	209.84	203.74	212.87	213.73	208.27	215.69	203.9	202.37	204.53	207.35	204.83	211.25	206.27	210.75	210.11	202.05	206.85	206.43	213.69	216.29	209.23	214.47	209.61	201.06	206.91	208.57	205.29	204.63	209.89	211.9	205.98	209.33	209.84	209.94	209.3	215.04	207.79	205.72
214.67	209.37	215.51	211.12	206.97	207.66	205.66	205.07	210.46	206.89	217.43	205.69	207.34	210.71	208.7	215.29	209.45	211.94	211.39	209.5	210.74	217.19	209.31	212.02	212.67	211.35	214.48	210.87	212.16	209.03	214.51	214.69	207.97	212.65	208.98	211.6	208.6	211.67	212.76	215	213.17	210.78	209.42	215.45	212.17	213.66	213.79	215.75	213.66	217.88
211.13	207.3	212.03	204.53	203.23	208.13	205.54	209.57	204.91	202.82	210.33	213.07	200.89	213.4	213.18	206.04	209.33	200.84	207.95	201.16	203.9	215.12	209.82	205.44	203.62	210.48	208.53	208.63	204.75	205.4	203.95	209.2	213.73	207.08	205.84	206.94	203.41	204.95	210.19	203.72	211.12	209.45	206.9	212.26	209.06	208.44	209.7	212.9	206.15	208.74
210.52	201.22	193.35	196.03	199.21	193.3	200.2	198.72	196.18	201.45	202.74	199.78	202.22	199.14	198.36	196.76	196.25	200.68	194.84	199.64	199.91	198.81	199.46	199.78	200.67	199.17	198.83	195.78	199.53	199.5	198.73	204.1	197.86	195.9	201.09	199.47	194.48	197.02	199.93	197.85	199.84	200.54	188.74	200.74	198.71	202.05	207.62	196.6	197.1	199.37
209.37	208.28	203.21	202.47	201.6	212.96	203.3	202.21	201.61	201.71	211.43	200.72	200.96	207.59	204.57	203.57	206.02	205.37	206.45	201.93	207.73	203.83	204.21	206.84	203.97	208.98	207.03	205.22	205.58	203.23	207.1	203.57	201.72	199.77	201.23	205	209.85	206.92	206.75	202.67	210.06	203.23	201.04	197.66	200.29	209.52	199.7	203.04	202.83	194.79
203.2	204.51	203.96	207.92	205.16	210.44	205.41	201.78	202.71	204.02	197.03	196.45	204.52	205.83	205.88	202.09	202	200.85	205.4	209.63	204.56	207.27	205.86	206.1	207.3	202.02	200.21	205	207.93	205.99	201.38	207.03	201.4	198.57	197.64	195.22	209.89	206.24	198.98	204.74	202.59	206.98	200.15	205.15	202.43	204.24	205.72	206.52	207.13	205.56
208.18	206.97	213.31	212.19	209.06	205.33	208.82	207.63	208.88	204.5	211.03	202.65	207.38	206.84	210.62	206.8	206.11	204.92	208.64	206.5	205.31	209.22	202.2	211.66	204.43	213.79	204.92	203.76	212.95	203.91	205.42	205.66	209.29	211.71	204.19	207.32	207.29	209.51	210.6	206.76	214.98	205.2	205.7	213.79	208	211.83	202.87	214	208.01	203.28
194.5	195.56	191.16	198.23	199.97	190.35	195.68	197.37	198.53	207.23	196.23	198.87	197.45	192.2	191.11	206.64	199.66	192.66	200.91	200.69	197.56	201.98	206.42	196.65	198.04	194.96	193.46	191.05	196.72	202.11	200.95	200.32	198.61	196.99	197.67	196.04	194.27	195.15	196.64	198.23	196.68	203.21	195.6	201.38	190.17	196.84	199.2	194.31	196.99	192.56
209.51	211.55	213.43	215.96	210.43	215.66	211.4	204.25	215.7	215.73	211.84	215.82	207.43	208.8	212.09	211.57	214.56	210.22	212.83	208.86	213.85	208.38	214.63	210.1	213.55	214.34	213.86	204.71	215.08	212.02	212	219.15	210.18	209.35	211.01	213.34	214.34	213.11	213.94	214.87	213.56	209.36	216.42	210.41	212.25	214.27	213.76	211.84	210.76	210.6
201.15	205.96	201.5	202.57	202.83	203.88	200.27	201.98	200.69	205.92	201.08	205.71	204.49	209.29	213.02	208.62	205.34	202.75	204.44	202.93	203.19	200.6	201.26	201.83	209.05	206.38	206.64	201.18	202.32	202.19	201.61	194.24	201.86	205.79	203.26	204.87	204.13	202.31	203.65	204.32	202.57	200.85	204.47	209.61	196.91	195.51	202.28	203.2	203.71	201.49
198.42	202.71	198.08	198.62	209.12	201.66	206.73	203.14	197.26	204.32	207.42	197.8	202.79	198.81	199.83	206.35	199.57	198.85	196.53	195.82	201.62	204.39	201.15	196	205.4	204.24	202.41	198.28	191.98	199.31	202.39	198.17	195.63	199.58	201.62	200.46	199.58	209.43	204.53	205.22	207.66	196.92	191.25	201.36	199.65	195.2	195.89	195.09	194.98	195.68
218.04	217.05	214.97	218.3	215.22	213.05	212.92	217.11	215.85	215.48	214.46	212.76	210.03	221.29	218.09	210.35	211.9	212.7	212.89	213.71	205.01	212.27	214.19	209.89	215.66	211.79	211.19	208.65	213.9	205.06	211.02	212.39	207.83	211.05	213.86	214.09	215.39	211.36	216.95	214.69	215.23	215.75	215.05	217.42	209.04	216.9	205.64	210.6	219.35	215.5
204.77	199.89	206.76	206.92	202.6	207.3	205.65	205.01	204.63	206.43	197.74	203.36	201.53	202.38	200.39	200.17	204.99	203.86	201.06	203.94	198.24	202.39	206.65	202.53	208.68	210.96	198.63	207.32	200.45	205.72	202.26	198.42	202.03	206.66	203.92	201.4	208.67	204.13	202.21	202.38	210.12	206.36	207.59	206.14	199.15	206.07	207.18	209.38	200.58	206.33
212.49	223.52	211.84	214.2	220.19	218.76	222.85	213.68	215.52	220.55	223.12	210.98	219.83	213.44	223.09	217.32	222.11	219.23	223.94	218.4	218.53	221.35	208.48	216.43	219.69	221.08	217.73	217.05	212.77	216.88	217.84	215.22	219.55	219.47	211.61	211.4	216	220.21	214.42	220.4	219.87	214.66	214.65	214.25	218.02	213.26	214.75	214.07	210.27	218.38
198.63	204.37	202.9	202.62	198.62	200.89	205.82	208.03	202.99	204.62	209.53	207.72	210.36	208.12	195.33	209.79	207.47	206.41	208.49	204.79	202.38	207.61	204.48	207.22	210.86	205.69	209.34	199.97	206.08	204.74	198.8	207.38	202.74	201.22	206.58	209.71	206.39	204.03	200.52	204.03	201.85	207.49	205.54	204.47	204.88	200.77	207.04	202.08	208.07	201.22
212.64	210.23	213.26	211.18	209.31	205.85	208.04	205.08	213.83	209.35	208.93	209.2	212.24	208.74	208.79	203.12	211.65	208.16	204.01	213.04	200.77	207.28	209.95	202.21	209.26	209.64	207.02	207.34	211.05	203.49	204.52	209.56	202.51	212.25	210.46	208.68	203.35	210.92	206.62	208.63	208.2	209.28	204.54	209.44	213.66	205.57	209.96	208.33	210.02	207.54
212.41	208.45	210.72	214.96	215.43	214.84	211.85	217.2	217.63	211.86	210.03	216.87	212.44	212.95	216.63	213.07	216.65	215.93	210.91	213.42	208.76	211.63	212.56	212.63	209.98	216.16	206.63	209.54	214.21	218.34	208.91	207.05	205.17	213.37	212.3	214.27	208.62	214.44	212.03	207.75	211.54	209.22	216.43	213.82	213.79	215.82	212.06	213.1	208.81	211.42
209.28	207.87	209.45	208	206.06	210.81	210.46	203.42	203.25	204.66	212.13	207.47	214.31	205.89	212.57	210.86	205.16	208.93	204.22	204.11	209.28	203.29	205.55	204.58	202.96	210.43	200.41	214.5	203.39	204.72	205.18	209.84	204.88	209.99	206.84	208.03	211.6	206.94	212.67	209.11	211.68	205.87	201.89	202.51	208.76	207.98	211.63	200.72	206.92	213.47
208.61	208.45	205.97	209.27	208.02	198.97	198.14	206.19	202.48	208.94	205.95	206.82	207.56	207.82	201.6	205.97	205.72	205.1	205.01	207.52	206.95	205.44	206.97	210.35	208.13	202.66	209.07	204.19	210.57	198.92	210.35	212.53	207.65	212.51	203.27	201.81	202.98	204.98	209.54	199.36	209.81	203.57	209.43	203.86	204.94	205.38	211.12	207.43	202.91	200.34
194.03	190.39	203.48	189.57	195.77	196.35	198.33	191.81	193.68	196.35	193.82	191.53	191.99	192.76	192.97	194.14	195.2	194.92	190.8	191.64	193.19	192.63	189.57	197.67	186.92	199.66	197.29	192.83	193.11	192.32	196.56	188.53	197.11	196.61	192.92	191.74	194.2	195.3	188.83	191.48	189.14	196.95	196.39	191.69	193.01	192.36	193.94	195.72	196.2	193.88
216.76	225.09	220.22	219.24	212.19	215.53	219.85	218.54	219.36	216.37	215.7	223.14	215.8	218.56	220.27	215.92	218.24	220.26	219.71	219.35	217.64	214.8	223.68	218.28	217.37	215.85	217.63	219.64	215.7	212.89	217.79	216.87	215.29	212.32	212.36	221.12	214.12	213.95	221.08	225.16	222.38	219.02	217.58	210.45	217.12	218.65	214.59	215.15	214.08	216.01
208.42	211.27	211.78	216.08	214.96	207.36	211.93	206.71	214.13	204.25	203.33	209.22	206.97	207.8	209.57	206.95	210.01	204.2	206.91	203.45	207	208.55	207.15	205.81	209.63	203.67	206.56	209.77	205.03	210.08	207.82	205.93	206.71	207.42	204.11	204.51	205.73	203.87	205.7	203.79	202.77	206.66	214.41	206.55	207.61	207.33	210.11	206.81	209.08	203.73
205.95	209.35	216.48	214.68	209.3	211.42	213.72	214.45	206.28	209.08	210.43	215.86	212.01	209.7	216.94	211.29	216.29	211.16	210.38	212.37	212.29	211.62	211.16	212.12	208.53	210.45	215.33	214.23	210.95	214.56	208.14	213.69	213.46	212.91	214.31	213	211.64	208.61	212.4	210.3	211.55	208.05	219.58	216.58	209.85	214.13	214.2	218.61	209.96	203.88
204.24	206.75	210.78	205.18	205.32	206.77	209.16	207.68	208.37	212.05	218.26	210.06	207.43	206.11	208.59	206.62	212.72	206.18	213.89	207.94	210.79	208.97	205.86	212.18	209.53	201.27	213.96	205.69	212.54	208.72	204.55	209.75	212.24	200.44	205.02	205.9	204.89	207.52	203.82	202.88	212.56	210.62	214.32	204.53	209.79	206.96	207.92	210.23	207.68	209.38
212.11	211.37	206.26	206.92	213.56	214.9	213.86	211.87	204.17	214.57	212.71	217.05	210.56	210.56	215.07	212.42	212.26	209.72	208.85	206.7	207.02	211.32	211.58	212.52	210.88	209.86	214.13	211.6	204.52	211.66	216	211.17	211.84	214.31	213.1	209.82	208.09	212.93	214.71	207.87	208.73	208.2	207.29	210.02	209.08	208.63	207.58	213.92	212.14	210.6
212.88	207.04	216.73	214.14	216.01	211.74	210.19	209.55	204.04	214.33	214.26	211.44	211.09	212.87	216.86	220.65	210.86	219.54	216.58	211.98	217.28	211.74	215.01	216.91	208.83	211.74	212.86	216.5	207.14	203.7	212.47	211.22	215.84	217.29	211.85	211.63	212.1	208.26	217.68	210.74	218.54	215	213.7	212.73	219.74	216.18	210.81	213.98	218.16	212.31
199.18	196.58	195.69	203.45	194.87	201.3	199.83	202.26	203.24	207.88	199.32	195.91	200.77	202.64	198.62	200.34	202.54	199.02	198.48	194.93	195.86	200.8	196.97	202.06	204.38	196.99	198.46	199.29	201.55	203	202.49	198.11	195.83	202.96	205.87	193.44	200.33	199.03	196.11	206.41	195.22	199.93	195.13	203.42	200.84	201.92	202.83	201.73	202.79	200.31
206.49	211.61	211.11	208.56	207.9	210.64	210.63	215.12	211.35	210.66	212.72	200.07	209.24	213.34	213.62	205.62	213.57	202.48	207.8	213.36	212.09	208.84	213.73	206.1	217.11	213.38	212.19	208.19	214.02	212.34	212.55	209.24	209.26	207.75	214.49	208.68	207.64	204.78	206.17	210.51	214.95	210.34	206.9	212.96	208.26	205.65	207.61	203.42	205.99	210.85
192.51	197.68	200.11	198.66	199.14	189.66	200.54	194.37	199.74	195.84	201.2	200.38	200.45	199.69	197.8	198.09	203.06	199.42	194.48	204.16	197.69	195.07	192.28	200.45	199.16	191.47	206.25	194.92	199.04	199.65	196.29	202.07	201.12	196.22	196.91	197.07	194.86	202.84	198.59	201.91	196.34	199.17	194.73	195.18	196.14	199.46	194.56	195.23	201.38	185.87
212.31	209.89	209.63	207.21	216.76	209.24	206.49	211.1	210.93	222.44	206.96	214.49	211.51	203.15	210.43	212.37	213.25	209.45	207.94	201.09	210.49	210.23	216.99	207.2	216.91	213.24	211.79	211.1	208.46	208.72	211.57	212.02	205.06	219.51	211.68	210.75	212.34	202.48	205.56	216.34	210.53	208.46	211.42	210.85	213.92	216.95	208.91	213.23	221.86	207.69
204.89	206.08	212.6	207.07	213.39	206.61	206.43	205.84	208.81	211.13	209.88	213.9	213.49	213.21	208.28	206.89	213.72	204.52	214.71	206.04	200.69	211.27	216.12	208.18	210.44	208.49	206.34	211.11	207.87	208.71	207	212.2	207.98	209.47	207.07	209.74	208.02	206.04	204.54	202.95	208.17	211.51	207.76	209.53	210.15	211.7	209.66	201.73	206.7	210.47
210.92	210.58	210.04	211.56	207.58	208.94	210.33	204.25	214.35	208.71	203.48	214.8	203.86	204.51	215.17	207.37	207.27	209.65	211.67	212.75	211.97	206.29	205.66	212.87	207.17	205.22	202.65	208.44	203.06	209.8	207.93	205.49	213.31	212.46	209.37	205.66	216.54	200.38	205.64	208.76	212.43	211.3	206.53	210.81	205.12	213.58	212.26	210.9	206.29	205.07
205.69	199.75	195.43	206.75	203.31	200.29	208.64	205.34	199.22	204.51	201.13	195.53	196.82	200.6	197.74	205.32	205.04	206.98	203.32	195.5	204.25	201.65	193.56	205.39	203.42	201.84	201.6	200.54	206.42	200.74	200.59	203.8	203.29	205.57	201.63	199.5	203.71	201.32	206.05	204.19	202.83	203.16	198.84	200.22	195.57	206.28	200.59	197.31	202.43	201.93
202.25	206.04	202.25	211.25	204.85	204.27	202.69	203.05	207.4	204.02	204.51	211.79	211.02	208.72	207.69	203.81	205.93	209.53	205.64	202.69	206.77	205.29	205.15	204.68	204.58	196.29	206.21	208.45	203.78	202	205.42	208.23	207.06	204.99	208.93	209.5	202.4	205.95	208.41	206.86	203.83	200.98	206.87	199.27	206.26	206.64	203.55	204.41	204.28	208.48
207.14	213.91	212.56	211.23	208.43	203.22	211.07	211.42	213.57	205.83	211.81	208.45	207.31	201.6	211.78	206.27	207.97	206.78	206.89	207.42	204.78	210.47	211.18	209.24	210.73	212.25	209.93	203.14	202.72	208.05	208.56	209.19	205.45	205.51	203.93	209.62	204.69	211.35	211.48	215.26	208.32	210.59	208.77	211.8	209.88	203.51	209.57	211.32	207.37	211
214.13	221.5	218.14	214.92	220.8	224.06	212.6	220.44	220.1	218.45	215.14	214.8	215.51	222.1	217.55	217.59	219.41	216.19	222.51	222.02	210.55	217.35	221.77	216.4	211.19	221.38	213.21	218.16	210.7	217.35	208.85	217.84	221.19	211.42	217.05	219.5	212.29	217.87	212.89	220.01	216.35	218.64	218.25	214.21	219.53	217.17	216.74	216.98	217.2	218.33
203.89	202.95	203.58	196.59	205.45	200.03	195.93	198.22	205.53	196.36	200.62	197.97	194.38	206.96	203.46	201.72	196.17	203.68	196.75	200.59	201.15	206.79	201.61	199.41	198.48	194.13	199.75	198.85	199.44	201.45	199.58	196.38	197.88	199.59	201.17	202.66	210.6	206.13	196.07	199.91	200.78	200.11	197.82	195.81	194.55	196.6	203.41	197.18	207.67	202.23
195.88	199.36	193.39	197.34	192.57	199.7	192.89	191.93	190.67	197.17	192.6	194.47	193.95	195.78	196.99	192.63	201.65	190.15	190.83	191.44	199.26	200.84	194.53	189.41	196.17	195.52	199.35	191.31	194.86	197.85	194.81	193.52	203.09	192.24	198.58	192.07	195.58	195.45	192.49	194.94	194.65	190.11	192.53	195.54	194.17	193.18	197.88	185.4	191.92	192.74
203.34	204.54	207.82	204.2	207.44	205.21	200.91	205.34	194.24	204.17	206.47	208.32	203.24	203.17	204.29	201.14	206.51	210.28	205.18	203.46	200.68	213.11	202.6	200.57	214.73	205.62	205.26	209.98	206.37	200.75	208.35	201.57	203.08	212.26	205.08	207.41	206.62	204.61	204.73	195.98	203.92	208.49	200.14	200.92	199.49	209.64	208.18	210.33	202.29	203.37
200.77	199.22	196.76	194.89	197.76	200.04	200.61	196.26	200.34	199.23	201.12	203.71	201	202.27	200.66	204.31	202.34	199.76	203.13	204.54	199.86	201.2	202.18	199.42	191.93	200.69	205.29	197.32	197.42	204.51	201.83	193.71	199.7	204.54	205.91	196.87	204.37	195.65	202.9	201.75	204.6	197.53	196.4	203.23	201.42	199.56	198.89	198.51	202.48	196.49
217.27	214.61	211.02	215.73	209.85	212.61	217.62	211.73	211.54	214.37	210.83	205.35	222.59	210.63	216.23	218.58	218.09	212.03	211.87	207.98	211.69	213.03	215.35	213.57	214.02	215.68	210.63	211.21	210.21	215.8	212.84	208.85	220.38	214.16	207.69	212.02	218.6	207.34	210.46	215.36	218.34	215.64	216.89	214.12	213.41	214.95	215.34	213.06	216.71	209.04
197.16	203.71	197.96	197.21	199.96	200.7	193.06	197.59	196.06	203.65	199.62	199.66	200.55	200.82	201.69	201.06	204.54	208.61	200.42	200.08	206.16	202.53	203.28	199.58	201.48	199.95	200.74	199.26	196.62	201.5	196.02	208.92	197.69	205.44	199.15	197.95	202.3	199.22	197.73	203.1	199.74	199.1	200.09	204.44	205.36	201.82	204.01	204.19	202.27	195.93
202.48	214.69	213.13	206.58	208.54	204.64	207.93	206.34	207.97	207.7	207.02	207.81	206.76	202.41	207.36	211.51	208.67	210.13	213.93	212.06	205.25	207.57	213.1	204.99	203.68	208.16	209.55	205.29	211.96	207.95	207.86	216.38	214.19	205.5	208.95	213.61	211.36	211.66	206.22	209.86	202.31	206.91	208.88	211.65	208.51	207.32	212.29	204.85	207.03	215.72
207.93	207.47	198.69	215.68	204.89	205.08	207.23	202.69	204.3	210.46	207.15	209.18	214.19	209.2	211.89	203.83	205.94	214.28	209.25	214.98	209.78	209.02	201.54	204.44	206.88	211.92	202.85	212.7	208.22	209.21	210.36	205.49	208.09	210.23	203.81	208.25	210.83	204.43	213.57	208.43	211.22	216.84	212.95	210.85	203.72	200.97	204.38	204.03	212.03	203.4
207.28	202.9	203.77	196.38	205.69	200.28	200.65	208.02	200.54	205.57	200.1	204.94	202.66	203.32	212.74	203.68	205.88	200.4	201.65	203.22	206.81	203.41	203.14	201.35	208.98	204.36	208.79	206.68	205.51	209.25	202.77	207.69	203.3	204.25	201.74	209.35	209.59	198.29	205.39	201.99	204.5	200.43	204.12	200.37	203.33	202.4	205.99	205.38	206.33	205.83
212.02	207.97	215.81	211.3	211.24	216.46	213.79	214.12	211.75	213.7	210.47	215.61	207.14	215.88	211.45	203.51	210.5	218.01	206.98	207.16	211.71	207.94	206.65	215.49	215.41	216.73	211.46	210.28	209.45	213.4	221.06	214.06	211.16	208.41	215.17	210.46	212.44	214.57	216.25	212.28	209.17	207.01	210.27	209.45	206.83	213.81	216.21	214.8	210.31	205.99
210.39	213.68	216.44	211.62	213.11	213.78	211.71	213.25	208.82	209.98	214.99	215.98	212.79	212.77	213.93	207.91	206.66	206.74	214	209.93	209.54	210.46	219.63	215.19	213.8	213.65	207.25	209.76	209.83	211.73	211.79	214.15	209.86	214.08	205.43	212.66	209.39	211.25	213.1	221.7	213.33	208.16	210.41	204.93	207.54	211.77	215.4	205.68	215.02	211.37
202.56	205.27	210.12	208.32	197.84	213.61	200.89	200.72	205.82	198.96	203.05	202.11	201.36	205.81	203.77	201.01	205.32	205.8	204.28	201.35	205	203.8	196.25	200.61	197.54	199.01	199.85	201.4	201.95	202.93	203.88	200.19	197.89	203.64	200.25	201.8	198.87	202.99	198.33	200.29	200.61	204.81	203.96	202.57	208.54	203.94	205.82	200.3	207.53	197.1
209.52	206.94	219.16	207.03	204.71	208.42	215.3	204.31	218.35	210.73	208.93	218.28	212.71	220.02	213.11	208.81	208.6	204.83	207.63	217.37	207.93	216.88	212.83	212.69	210.51	218.07	210.98	205.98	211.26	211.5	221.28	209.56	209.38	209.38	213.21	214.84	210.38	213.6	207.04	206.97	213.84	216.6	211.86	207.55	209.68	211.21	216.09	217.75	205.53	206.58
203.06	204.32	196.89	205.51	205.18	205.27	203.53	210.23	205.62	202.69	204.79	203.63	204.18	208.65	204.09	211.9	204.87	206.49	208.9	205.33	207.39	208.45	203.55	205.61	202.28	201.08	203.49	204.84	205.9	204.06	213.68	206.3	210.76	207.7	209.03	207.04	202.33	204.85	205.74	199.98	211.65	203.71	201.14	201.14	206.23	208.38	200.62	207.43	205.55	207.58
212.75	209.63	205.24	208.91	202.5	207.96	206.92	201.81	209.46	214.42	215.16	204.37	210	204.69	206.71	211.76	207.78	210.1	207.38	204.89	201.12	209.83	209.14	198.59	207.05	206.38	208.3	209.81	203.64	204.45	207.68	209.76	207.99	211.49	209.16	212.9	206.27	209.16	208.36	207.76	209.91	206.44	208	214.89	202.06	208.3	208.17	208.29	216.37	202.43
213.31	210.9	210.68	212.13	212.02	209.68	213.84	217.55	216.87	210.17	207.18	219.41	213.18	211.99	213.24	208.51	210.41	214.73	211.96	211.33	209.33	214.77	211.16	216.61	214.34	202	211.26	209.29	218.18	213.97	205.94	211.53	216.64	213.54	206.8	217.42	206.76	210.25	211.47	213.04	210.45	211.81	208.57	214.82	215.02	214.39	217.98	212.78	217.98	210.1
203.97	208.71	200.66	202.26	208.34	201.97	202.86	208.41	204.28	205.93	199.79	207.12	200.47	203.89	202.01	204.56	201.66	199.17	206.22	199.37	201.46	198.33	203.06	205.45	201.25	201.54	201.61	209.13	202.84	206.05	201.81	206.9	205.59	205.7	207.14	207.9	198.58	203.79	202.84	206.1	206.84	204.08	197.14	203.26	210.28	203.72	208.32	206.1	201.2	200.94
206.89	198.01	206.88	198.74	207.32	204.13	207.96	201.79	200.29	210.26	205.53	207.88	203.95	203.98	200.14	196.39	207.38	208.56	206.11	203.84	202.09	209.54	203.32	198.92	211.11	200.45	203.85	206.64	204.42	208.63	203.6	202.6	198.69	197.09	195.22	205.34	198.76	198.4	201.06	209	202.1	207.53	201.49	203.27	203.2	203.98	202.26	209.43	201	198.05
218.77	219.86	214.43	217.45	220.67	219.39	220.29	224.65	215.98	216.87	219.63	221.24	220.17	221.49	222.9	223.39	216.1	219.7	215.29	212.85	215.25	214.86	220.02	213.23	213.06	222.02	212.13	219.75	216.69	215.14	216.8	219.5	217.02	218.59	214.73	219.63	217.58	217.3	221.29	222.33	214.78	220.09	218.79	217.45	220.47	215.9	218.52	220.55	212.93	221.96
213.95	210.87	206.03	210.57	218.59	215.29	217.82	216.28	209.15	211.41	218.41	213.84	214.29	213.13	209.45	207.51	210.43	207.32	210.76	212.48	213.98	212	215.56	210.25	208.19	211.38	213.96	208.31	207.14	219.06	210.65	213.07	206.12	210.61	203.48	209.15	214.9	213.29	211.11	216.55	214.41	213.46	210.79	215.4	217.72	211.93	213.63	212.3	206.54	213.61
210.08	215.25	205.66	209.49	213.14	209.79	208.51	202.28	197.39	208.11	209.47	206.65	204.16	214.07	208.15	215.05	209.43	206.53	208.71	208.16	211.23	206.16	211.36	210.75	209.65	217.64	212.52	208.89	207.69	213.53	215.14	204.11	216.08	206.17	212.55	208.7	207.3	208.83	202.47	207.14	202.66	210.23	209.8	206.9	211.87	212.51	205.9	208.72	204.77	207.05
203.97	210.48	198.17	196.6	202.09	204.5	203.75	207.21	202.52	210.84	206.65	209.12	201.61	202.69	200.26	201.59	203.81	197.93	196.79	199.09	199.79	201.01	198.29	202.75	207.78	205.94	201.14	203.35	209.33	203.82	196.58	205.09	208.67	205.78	203.96	206.86	199.49	200.88	203.06	204.63	203.88	206.89	202.16	199.94	205.13	200.34	197.99	210.93	202.32	199.02
212.05	211.43	210.75	211.44	207.1	208.76	210.06	210.16	213.41	215.66	202.24	211.35	213.07	203.71	211.4	204.9	212.47	210.23	210.25	209.41	207.3	208.63	205.74	211.33	208.54	209.47	207.13	213.11	216.24	216.17	210.26	208.52	211.81	213.5	214.99	214.71	205.87	210.23	210.28	207.37	204.33	214.66	208.95	210.27	206.39	208.19	215.74	213.4	214.19	210.63
211.42	215.67	209.36	209.68	209.49	208.14	206.77	209.18	206.77	206.2	209.78	207.52	207.17	212.99	210.69	208.84	213.57	214.98	211.34	202.92	213.92	215.21	205.15	214.6	210.36	207.77	207.52	205.82	211.73	207.57	203.25	214.88	212.08	201.81	210.18	212.46	209.9	197.29	205.02	214.3	211.29	206.53	203.83	210.44	201.88	210.44	209.23	209.67	211.95	205.96
201.67	201.32	203.11	208.61	202.55	203.81	205.26	197.54	195	208.79	207.43	205.7	200.61	196.86	202.1	203.05	202.9	202.68	205.52	204.87	200.82	209.6	200.69	201.77	200.25	198.64	208.42	199.43	210.69	200.54	201.56	199.78	199.81	201.19	209.53	202.11	211.02	206.51	206.93	205.84	200.51	204.12	202.6	202.76	201.66	209.21	202.61	202.68	207.93	204.96
215.46	209.73	214.48	215.94	212.57	212.63	215.99	214.94	214.71	217.83	216.75	221.05	215.83	211.79	210.78	213.87	214.32	218.16	214.84	214.64	210.06	216.6	213.8	216.79	210.03	212.94	216.86	215.05	215.09	212.69	209.63	211.98	216.92	216.28	211.52	210.64	215.38	215.68	210.81	212.23	207.39	212.15	211.61	219.39	212.46	212.95	213.83	214.46	215.22	206.62
199.95	204.61	203.57	203.5	206.28	201.18	205.23	203.98	202.75	207.47	197.83	200.39	198.11	203.6	205.1	198.94	200.67	203.83	199	202.3	194.52	202.43	196.12	204.83	200.13	202.42	197.94	209.4	203.79	197.57	204.08	199.55	203.19	198.81	206.07	195.59	199.91	202.47	201.57	203.8	199.95	202.63	207.5	204.94	199.25	204.15	196.42	202.87	197.6	199.8
204.29	210.76	206.33	214.75	210.14	206.06	201.54	205.9	214.24	207.68	206.11	212.9	211.14	212.57	217.25	214.27	210.75	207.77	201.69	211.09	208.07	214.39	206.91	203.4	210.26	206.41	211.27	207.01	205.88	211.02	208.56	207.71	207.09	208.7	207.9	209.84	208.67	204	213.28	211.71	211.38	205.08	204.35	211.54	214.31	213.64	210.05	211.22	212.44	208.78
215.44	212.99	210.14	207.76	215.41	206	217.76	211.71	207.37	208.61	205.98	211.82	211.97	207.57	212.83	208.68	216.43	206.7	216.17	211.56	212.77	208.7	202.72	207.85	216.66	212.86	211.36	208.04	217.4	207.91	210.09	212.11	210.19	212.52	211.02	216.57	209.41	212.88	214.4	206.76	207	208.99	210.48	213.63	204.15	211.5	209.61	210.56	207.55	211.45
209.59	211.51	217.28	210.87	216.35	214.88	211.61	211.9	215.6	219.58	209.85	214.52	212.12	212.07	216.16	208.92	211.39	214.48	206.83	212.79	212.31	210.23	214.84	215.24	219.78	209.27	209.87	218.75	208.7	211.21	211.58	213.26	216.74	209.55	213.68	214.84	214.88	213.56	208.78	218.86	208.84	212.26	217.14	214.51	213.78	209.55	213.35	214.8	215.25	220.01
196.8	205.39	200.38	200.39	196.33	192.47	200.52	204.42	199.3	196.47	200.85	204.69	194.02	192.61	201.38	197.63	201.82	200.22	198.22	195.65	200.68	199.24	197.19	200.06	199.53	197.88	201.54	199.2	203.59	193.6	197.11	198.51	198.69	193.04	197.77	197.06	203.24	201.44	205.13	204.8	197.64	201.49	203.74	196.67	197.28	201.17	198.79	206.14	200.82	200.09
216.22	213.05	207.65	212.84	213.21	208	213.83	211.79	211.4	212	212.3	216.04	223.42	218.31	212.9	211.4	214.65	217.24	213.01	210.23	210.04	210.44	212.57	209.66	216.33	215.51	209.01	210.41	216.19	211.5	207.97	217.06	211.55	211.96	218.39	212	213.05	214.69	209.87	209.38	216.1	213.56	211.55	209.33	218.86	208.35	209.33	210.69	212.55	213.49
194.02	200.55	201.34	193.77	206.54	199.17	195.93	194.16	197.17	202.78	189.6	199.57	207.11	200.67	197.47	202.59	208.25	202.3	194.11	199.24	196.54	200.6	196.86	189.59	203.06	203.78	196.25	204	204.54	199.33	195.3	200.58	201.05	198.66	201.39	197.54	201.25	198.6	197.8	197.09	197.41	205.49	197.09	194.15	200.1	201.65	198.53	199.41	196.66	200.96
206.69	203.63	201.92	205.97	205.79	204.62	210.15	207.94	206.58	196.6	205.89	204.97	206.88	207.68	207.15	206.84	210.66	208.06	209.7	199.94	203.01	209.8	203.56	203.91	202.93	199.62	206.55	202.31	208.09	204.75	208.83	199.64	202.62	212.71	201.59	203.72	203.1	199.88	210.22	203.88	205.88	199.44	205.01	202.92	205.46	207.85	208.44	201.14	208.21	209.72
216.02	215.77	217.54	219.51	219.23	215.96	215.15	213.8	215.1	216.98	216.8	214.78	215.68	214.24	215.27	222.49	216.63	217.79	214.18	212.12	218.24	216.13	215.41	214.1	217.86	219.53	213.92	215.82	217.04	219.13	216.38	216.68	218.96	217.8	216.74	217.37	216.62	218.95	214.17	219.95	216.68	214.2	219.72	217.47	219.13	212.22	221.29	215.44	216.96	219.69
204.72	204.82	202.63	205.31	205.1	204.7	208.32	209.1	205.54	204.06	200.87	203.06	205.76	194.26	201.82	200.86	203.3	205.19	213.07	209.6	212.61	204.6	204.96	203.04	210.04	201.85	203.18	202.3	204	203.17	205.5	207.23	210.08	206.46	205.03	202.63	205.79	205.07	201.83	203.6	210.73	206.74	204.42	207.91	201.89	207.17	204.26	200.81	208.47	206.86
210.44	206.85	210.25	213.5	208.96	212.69	208.12	215.62	217.37	213.09	206.26	208.19	215.87	207.14	214.52	214.2	214.4	214.83	214.36	208.4	206.58	213.55	216.15	210.69	214.86	215.61	218.65	214.23	214.42	212.22	206.55	218.07	213.46	209.38	211.31	207.53	215.67	209.43	214.42	209.49	220.99	212.92	208.25	210.47	210.71	211.18	212.36	214.09	213.59	207.17
201.81	211.23	213.31	207.57	207.87	204.34	211.07	206.59	211.45	207	201.09	211.26	211.49	208.88	202.65	213.54	213.32	205.02	207.91	206.29	207.41	203.8	213.16	207.3	206.82	213.51	206.21	206.22	203.06	209.92	204.6	211.11	210.58	212.63	210.56	208.54	212.56	212.68	209.19	208.11	213.85	208.34	211.39	208.89	206.7	207.02	214.91	205.34	207.91	206.67
200.07	198.45	201.85	205.93	203.76	201.56	196.49	210.29	205.22	204.97	204.38	199.71	196.47	206.83	209.72	205.21	201.67	205.19	203.13	203.87	199.41	202.55	201.46	204.75	203.16	208.66	200.35	210.83	206.72	204.33	201.11	204.15	202.72	200.14	210.69	202.19	200	205.89	203.04	208.09	201.48	201.59	201.62	208.59	207.15	209.03	209.61	200.46	202.71	204.31
212.04	214.94	215.77	218.22	217.05	212.58	208.85	205.73	215.11	211.38	218.13	216.16	209.05	214.9	213.54	204.24	201.77	207.61	212.91	220.52	211.91	212.82	207.36	213.14	212.23	215.7	216.67	217.28	210.34	214.97	214.81	218.08	215.15	210.67	211.56	211.22	207.74	214.22	206.81	216.32	214.31	213.11	214.51	208.42	215.38	212.74	214.92	214.36	203.65	211.07
208.8	206.38	202.28	211.97	213.71	205.48	208.75	212.27	208.09	217.3	211.31	220.19	208.84	211.92	217.05	221.4	208.69	212.42	210.89	209.77	210.76	209.44	209.11	209.59	208.54	216.8	204.78	210.47	202.46	215.36	217.09	210.67	209.97	212.77	213.77	216.9	209.24	212.49	212.3	207.09	214.93	215.33	206.82	210.78	204.89	212.57	213.96	216.3	217.22	209.38
208.03	207.65	204.88	212.64	207.85	210.25	205.54	198.52	203.85	211.85	211.05	208.97	199.75	211.15	208.74	204.3	216.1	208.58	213.21	202.22	210.92	209.41	206.55	204.68	212.46	204.6	207.62	209.85	209.45	204.22	213.19	205.71	208.42	204.36	209.42	207.62	202.93	211.67	204.24	209.65	200.7	202.9	209.3	199.76	206.19	203.89	207.69	205.6	206.08	208.97
205.64	201.8	203.44	198.92	200.04	207.13	203.18	206.12	204.83	205.47	211.12	202.1	203.94	202.78	206.35	200.88	207.33	201.51	203.38	205.51	206.89	200.71	208.42	208.47	200.86	204.88	202.97	203.46	200.11	201.72	203.73	204.21	201.14	205.38	207.46	204.71	200.65	211.1	203.26	205.99	202.34	206.38	206.04	205.07	201.81	204.23	205.78	205.4	200.75	204.91
223.71	213.09	218.46	220.56	215.43	216.73	209.55	224.12	216.2	219.74	213.24	215.28	216.55	218.6	213.34	218.94	220.79	214.99	217.25	214.05	220.53	220.02	211.58	219.75	218.92	222.03	219.1	212.66	219.31	220.7	217.78	225.04	221.67	214.34	215.12	216.58	216.29	214.35	218.19	217.4	211.36	216.99	215.11	218.44	217.62	215.32	214.25	222.43	216.3	220.94
202.74	207.57	206.27	209.74	201.93	206.94	202.4	203.77	203.71	201.92	200.18	206.74	205.18	202.37	206.01	205.4	212.62	200.6	199.84	206.61	197.74	202.36	201.65	203.4	197.16	203.88	214.73	213.74	200.77	208.22	213.27	209.22	200.54	199.28	205.92	201.41	207.63	205.42	207.72	203.39	203.73	204.89	202.37	208.13	203.88	202.85	204.92	205.31	207.41	208.11
195.28	191.87	200.67	193.61	199.1	199.92	197.29	201.02	194.07	200.38	193.54	195.35	196.37	198.84	198.66	194.36	204.44	192.74	198.93	201.77	198.58	204.03	196.5	200.26	200.75	196.2	201.56	195.72	193.88	192.44	198.1	202.98	193.42	196.79	197.81	196.99	195.8	194.38	192.08	199.22	197.86	191.68	197.93	195.62	200.23	191.18	199.02	208.93	197.96	190.29
206.31	205.21	214.37	211.47	210.98	208.8	212.46	212.41	206.69	208.93	209.72	209.04	212	206.56	211.64	212.58	209.03	207.43	210.97	205.16	206.07	207.38	204.01	212.08	205.44	207.85	213.68	212.31	211.07	208.3	209.62	211.16	206.58	209	205.91	212.65	206.53	214.25	212.65	200.45	212.27	211.5	207.35	206.75	203.11	207.62	212.55	205.1	212.34	209.86
219.02	220.09	215.06	209.25	212.71	219.15	221.85	223.99	211.23	223.79	215.23	221.36	215.63	220.5	224.95	217.49	210.93	215.71	221.04	213.5	216.1	215.55	220.87	218.65	217.4	217	216.14	215.71	216.36	222.23	216.86	213.14	214.18	212.01	219.64	216.15	221.06	218.13	221.91	226.16	212.11	219.87	214.21	218.63	217.42	223.87	221.47	216.99	216.36	215.95
213.52	212.51	215.38	206.68	214.15	211.91	213.04	215.18	205.01	211.45	210.63	209.89	207.12	212.92	208.06	206.95	210.15	212.53	211.43	215.08	205.79	212.09	218.17	213.9	204.06	211.09	207.06	204.54	217.19	215.64	212.58	214.99	209.3	206.54	210.84	218.43	206.37	214.08	208.97	214.34	208.35	212.81	218.03	217.21	213.89	211.76	215.38	208.95	215.91	211.22
212.96	210.46	212.1	201.07	209.86	203.62	205.16	212.08	206.36	205.32	209.05	210.19	202.03	212.06	208.95	213.53	208.95	214.98	211.55	205.91	212.06	209.55	210.26	206.52	200.52	210.85	210.05	202.6	208.42	210.89	206.96	213.07	217.14	212.62	209.63	206.94	214.14	208.27	206.15	209.13	209.21	214.32	209.15	210.75	214.13	204.72	205.24	207.39	212.12	204.27
217	209.73	208.07	207.75	209.67	208.49	213.64	207.37	206.83	208.15	209.53	202.26	211.15	217.37	213.56	208.67	211.11	215.69	208.67	213.26	209.43	211.83	214.77	215.85	214.01	215.56	212.66	212.47	210.49	211.44	206.99	218.61	213.4	211.74	212.86	205.8	214.69	211.99	209.05	209.61	207.08	208.43	211.74	202.09	208.21	210.3	212.94	215.3	215.45	207.82
209.19	213.66	212.91	217.39	214.96	212.82	210.28	215.4	213.32	210.44	213.96	214.88	210.81	214.22	212	212.31	208.62	215.82	212.93	207.35	210.77	210.52	204.16	206.17	212.85	220.17	213.51	213.82	212.36	206.58	213.94	220.19	217.96	212.16	215.45	207.97	210.6	218.02	215.55	210.65	214.57	210.91	216.95	213.2	209.77	215.83	210.54	216.83	209.92	213.83
208.96	213.63	212.42	212.67	214.88	215.65	210.47	213.63	211.96	216.25	215.95	214.26	211.43	209.45	214.91	214.78	222.29	213.4	215.02	217.92	213.01	218.22	207.93	212.77	208.98	215.23	213.19	217.4	203.29	219.94	209.23	218.24	213.82	210.74	214.34	211.96	218.75	216.35	214.53	213.12	216.98	208.03	204.39	212.22	212.13	214.19	215.41	211.07	217.8	214.95
211.69	209.86	206.33	216.65	213.74	205.91	213.14	209.39	214.84	211.72	214.78	214.27	213.73	212.1	220.67	211.85	207.25	210.56	208.11	212.77	211.9	214.09	214	206.31	213.46	212.99	210.83	213.98	207.2	216.61	206.47	211.56	215.44	218.32	206.01	213.86	210.77	212.49	204.88	212.2	210.98	213.03	212.6	211.49	212.92	212.53	212.88	205.93	208.21	211.97
206.33	205.75	210.14	209.45	206.69	202.69	204.05	207.25	211.81	212.18	210.48	215.02	219.66	203.81	211.86	211.27	212.38	206.37	206.88	211.7	213.69	206.15	206.48	205.83	212.6	212.91	206	203.42	209.32	210.1	207.15	209.23	209.1	205.08	207.38	211.88	206.92	212.83	211.35	215.64	218.08	207.5	204.92	211.55	204.07	206.55	204.56	205.24	210.94	213.54
214.6	208.89	212.3	214.96	215.53	215.32	216.92	209.47	207.23	209.97	216.87	218.7	211.76	212.82	216.89	211.34	215.9	208.94	215.33	210.35	203.45	200.99	210.88	211.2	214.38	212.1	210.25	213.19	215.14	206.93	209.46	216.12	207.96	208.74	212.4	214.46	212.29	209.01	212.75	205.76	212.51	214.9	210.97	208.4	212.64	214.02	211.75	217.5	212.05	211.16
203.56	200.87	203.95	204.33	204.85	203.56	210.32	206.34	202.97	202.6	204.67	208.66	205.54	206.99	204.21	197.43	205.75	200.91	202.55	210.66	204.46	199.99	199.91	208.93	204.1	196.74	202.8	204.16	205.04	206.68	199.63	209.04	209.85	203.57	203.85	198.5	207.51	204.48	206.67	206.06	201.43	201.65	211.54	205.92	207.75	202.25	209.11	204.19	210.52	208.95
205.55	201.85	203.95	208.75	211.14	209.32	212.6	206.56	204.9	209.93	205.61	205.29	214.9	205.78	211.11	203.31	207.56	208.6	211.01	209.6	211.7	209.45	204.4	205.03	210.58	208.81	207.31	208.98	211.63	210.29	206.2	212.09	206.59	205.91	213.34	208.58	209.53	205.5	211.14	210.07	209.96	208.34	212.79	212.64	208.65	211.24	214.23	203.04	207.65	209.38
207.47	212.25	211.12	202.1	203.24	213.59	208.26	208.47	206.12	201.26	202.58	205.38	201.45	208.24	209.26	207.48	211.38	209.82	202.99	205.11	210.22	211.32	209.35	208.03	209.15	211.78	207.1	208.05	205.18	206.31	203.66	209.01	211.26	211.49	203.05	208.13	212.3	211.85	206.01	218.59	212.83	213.19	204.66	209.42	211.03	206.06	211.07	207.26	211.17	201.28
207.61	201.15	207.79	207.22	198.84	210.62	200.65	212.15	200.67	216.81	205.13	201.49	208.29	205.03	211.41	211.01	209.74	204.8	209.95	206.05	203.75	203.75	208.69	206.67	207.99	210.85	207.95	202.39	202.32	201.64	202.85	212.3	203.55	206.63	208.52	212.48	208.06	209.03	211.49	201.29	207.13	208.87	212.38	207.99	203.3	208.9	209.89	212.31	203.25	204.24
210.66	205.09	204.01	205.98	208.33	200.04	204.76	210.87	209.17	203.77	208.81	206.55	213.2	205.98	211.43	204.57	202.87	200.7	204.87	201.25	207.5	203.89	206.39	203.29	203.27	214.25	208.74	201.17	199.81	202.76	205.02	203.04	203.52	208.13	203.06	202.61	200.39	200.43	208.52	205.15	206.02	202.86	211.26	202.84	204.43	201.01	197.4	205	204.32	205.88
208.6	202.25	203.47	206.64	196.74	192.65	205.53	206.4	202.21	203.28	204.86	202.36	202.52	204.06	200.53	202.34	200.03	202.42	200.65	197.44	206.08	201.3	204.21	196.5	204.25	197.09	200.41	202.83	198.17	205.12	201.35	208.21	202.54	203.01	202.23	204.86	203.04	207.07	199.72	198.67	205.89	199.98	208.53	200.34	205.79	207.51	205.12	201.86	210.05	203.12
223.28	218.66	222.56	223.73	216.98	217.2	217.11	217.84	216.25	220.69	215.91	216.57	218.64	220.24	214.23	214.12	213.27	219.53	216.06	218.19	219.75	209.58	214.37	217.33	219.74	218.74	218.58	218.34	215.86	215.31	218.55	217.92	216.38	221.35	223.38	216.04	211.49	225.39	213.58	216	215.49	220.17	216.3	213.22	221.51	215.41	220.16	221.69	219.44	222.43
204.7	207.92	205.81	209.81	200.17	211.98	203.38	208.8	197.84	200.62	199.06	203.48	207.5	204.91	206.03	200.68	204.46	205.79	201.45	198.37	195.8	204.17	197.67	198.16	199.82	201.43	205.68	205.17	202.9	203.64	205.29	201.87	205.01	195.11	209.96	205.48	202.19	208.01	209.15	204.7	204.8	207.7	213	197.86	201.54	203.15	198.95	206.96	203.1	205.28
210.26	210.27	206.92	211.53	211.09	207.14	206.66	208.28	213.06	200.43	211.28	214.66	207.22	210.65	209.33	209.56	207.78	210.27	207.01	204.53	203.95	207.87	209.83	210.09	218.95	210.46	210.66	208.23	201.74	212.89	209.99	210.77	211.81	209.48	203.96	208.46	207.54	211.56	204.76	213.51	212.05	204.66	214.96	210.24	215.43	211.88	209.49	213.65	208.09	205.54
199.57	203.38	199.96	199.68	194.81	200.62	196.13	195.38	202.43	195.54	200.35	200.15	197.56	196.33	199.1	201.48	189.54	200.09	201.16	202.85	196.16	202.88	195.56	197.82	202.73	205.98	200.11	189.29	197.95	201.98	190.52	197.07	190.85	197.88	200.9	199.15	198.19	196.39	195.32	198.84	199.22	200.42	195.65	193.31	194.6	199.76	204.21	200.63	200.09	202.8
212.88	203.98	206.66	204.68	208.41	202.92	211.16	202.65	209.4	201.74	199.24	206.31	202.38	198.58	206.09	204.64	207.35	200.45	205.07	204.79	209.93	204.03	202.97	196.17	204.69	202.22	204.63	203.19	200.4	206.96	200.36	210.66	199.82	202.56	207.61	209.91	202.44	206.6	206.35	208.49	198.13	202.93	208.41	203.61	206.67	204.21	202.16	210.81	206.45	207.91
207.66	196.38	199.2	201.85	198.1	203.23	200.71	199.28	205.44	198.75	200.66	201.54	202.65	203.71	199.77	204.03	197.2	204.34	200.71	201.43	201.48	199.63	205.09	197.06	199.86	203.65	200.32	198.73	207.82	207.03	198.66	201	206.15	198.46	196.77	193.45	192.25	200.32	203.28	205.48	202.42	195.76	201.92	206.09	209.47	198.75	195.21	197.31	199.25	207.48
211.23	217.11	206.22	210.3	206.75	206.9	209.29	205.11	211.88	211.26	210.17	206.91	209.55	207.65	212.12	209.7	213.44	207.5	220.13	211.87	214.13	211.07	212.51	216.14	211.12	212.68	205.94	203.24	212.59	212.09	210.14	206.7	208.15	213.47	203.87	212.32	208.51	210.7	213.02	209.6	214.49	207.07	207.11	205.98	217.8	207.67	211.64	203.17	208.7	204.8
193.29	203.59	202.45	208.89	207.21	206.93	199.68	200.39	209.59	198.49	203.12	205.79	205.93	209.19	203.77	211.12	203.41	212.7	200.75	209.89	198.04	211.61	204.98	209.43	203.17	212.16	204.57	205.87	204.18	204.47	207.83	206.62	212.2	200.13	199.27	203.24	209.47	203.71	208.9	205.83	209.93	204.81	205.38	211.12	202.54	202.66	203.05	204.5	197.87	205.81
214.03	213.25	214.77	214.87	220.48	221.86	216.69	211.32	211.56	210.24	208.67	215.08	214.35	210.71	209.46	220.29	218.66	211.94	216.78	218.43	216.81	210.72	216.57	214.42	219.74	213.14	213.06	210.43	216.61	214.05	213.75	214.57	208.38	213.43	214.46	213.69	212.21	209.77	214.05	211.75	211.6	216.89	212.44	211.07	218.64	215.26	211.08	205.62	212.61	212.54
200.87	206.03	210.7	205.4	212.25	201.5	206.2	204.5	203.73	206.53	208.22	213.49	203.38	206.15	207.54	204.51	201.89	203.56	208.52	208.74	206.25	212.08	208.82	203.59	203.41	206.85	207.84	199.86	205.89	203.53	204.39	207.52	205.28	205.55	204.25	204.08	201.79	204.68	203.29	204.35	207.74	207.58	208.6	204.08	202.64	202.81	208.74	202.04	206.11	202.27
209.44	206.82	213	208.58	217.32	215.06	213.33	207.32	211.9	217.29	211.77	215.56	211.1	206.07	214.51	207.22	216.49	215.84	209.94	209.81	210.72	211.65	210.73	208.4	215.61	213.42	212.04	216.7	204.71	209.16	213.76	218.09	212.45	212.47	213.46	215.47	209.72	213.63	206.33	214.98	212.85	214.85	212.18	207.17	216.52	215.96	204.49	217.73	205.94	208.28
208.81	209.14	202.37	204.99	207.91	209.37	211.48	204.22	208.35	206.73	201.45	202.8	205.95	204.54	205.25	205.38	199.2	207.09	207.49	205.8	211.34	212.89	216.35	213.44	209.19	207.98	209.37	204.15	200.37	201.48	198.86	200.71	207.19	207.29	206.41	204.34	207.98	206.33	203.62	209.26	208.56	202.05	210.82	203.24	204.88	203.76	211.88	204.04	215.1	200.38
207.11	201.53	203.11	200.28	209.36	200.41	199.65	205.28	201.59	210.44	203.1	204.25	205.39	198.28	204.36	202.52	201.24	206.06	205.57	202.13	200.72	205.94	206.62	200.92	205.25	206.19	206.96	199.64	202.49	206.55	196.87	209.23	202.1	207.16	201	203.78	197.61	199.83	191.22	203.09	214.55	207.75	205.23	208.51	202.54	201.31	203.15	198.9	202.9	201.42
203.79	206.57	204.19	205.27	203.1	199.09	203.04	197.89	198.5	206.03	206.76	201.16	203.39	200.78	208.21	204.3	208.78	206.39	202.28	206.62	200.44	201.01	207.01	206.27	200.23	201.93	200.33	199.06	207.81	203.76	203.32	203.2	205.01	207.85	200.02	197.78	203.01	199.64	206.95	204.84	209.1	200.51	202.98	197.94	205.15	202.25	205.5	205.99	200.89	206.85
202.06	200	209.21	200.81	204.4	201.88	204.9	207.93	203.84	203.03	203.54	205.38	206.52	201.75	204.89	200.32	202.12	204.24	206.14	206.44	201.15	202.46	199.51	209.1	206.01	202.69	208.16	208.75	206.82	199.46	203.76	204.33	206.32	202.36	209.04	204.55	208.89	205.44	200.08	203.59	202.78	200.81	199.59	202.28	204.48	203.7	207.01	205.01	199.7	209.25
204.67	207.65	210.29	204.98	202.38	212.08	209.46	201.9	207.87	206.1	200.21	203.39	207.87	209.43	199.9	203.14	203.52	208.85	203.8	202.59	210.94	205.92	203.54	206.32	205.42	203.67	206.85	204.32	200.49	200.51	211.51	208.8	206.05	206.19	209.7	205.36	213.49	203.13	212.43	202.44	208.32	209.16	210.62	208.39	202.58	201.73	207.45	207.58	207.66	206.1
215.24	212.74	210.65	209.26	218.99	208.5	215.15	213.14	212.13	214.01	213.63	214.23	208.88	215.93	204.15	214.9	209.26	208.5	210.35	210.36	214.68	211.57	214.63	217.43	212.54	210.89	214.67	213.91	219.08	214.89	215.76	210.63	213.84	207.6	212.07	220.88	213.32	207.57	213.96	218.22	214.69	216.52	206.81	210.92	209.36	212.48	214.07	211.2	213.27	211.67
214.13	211.74	212.58	210.02	221.77	211.07	214.96	212.7	214.99	215.76	212.01	210.57	219.27	211.05	214.53	213.35	214.22	214.26	213.86	207.07	207.86	212.94	222.77	212.75	216.71	211.9	213.28	217.59	207.04	212.74	210.74	215.4	217.24	216.2	213.35	216.19	212.72	217.74	212.92	214.98	217.17	209.77	210.48	211.29	216.16	212.56	212.16	215.51	212.35	211.24
209.51	218.8	215.23	208.82	207.75	213.57	207.18	211.17	211.71	210.51	205.24	206.07	212.81	218.79	216.36	208.41	210.38	207.27	209.47	213.57	208.06	214.19	207.63	210.29	212.89	207.97	207.84	208.2	210.24	208.27	205.68	210.44	208.75	217.78	212.38	209.22	208.37	214.76	211.61	220.96	216.15	211.03	213.66	214.11	211.88	213.44	210.96	213.18	211.24	213.97
198.27	200.24	197	199.66	196.31	201.74	197.18	199.72	197.01	200.77	197.3	195.44	193.63	206.13	199.59	201.32	195.98	201.4	196.26	200.14	199.45	193.02	196.04	198.88	203.33	200.86	200.82	197.25	198.8	199.29	198.49	195.85	197.01	198.55	195.99	208.19	197.95	202.81	197.91	192.65	193.74	198.5	203.91	194.17	200.53	198.59	196.04	200.55	202.27	200.19
210.67	218.08	212.53	212.15	201.56	214.9	209.56	212.25	210.65	208.72	211.51	212.8	209.5	216.55	217.37	209.62	217.9	213.67	218.25	209.28	211.08	214.36	212.61	212.63	209.86	212.73	217.58	218.34	217.38	211.93	212.92	209.1	219.62	210.27	211.8	205.21	213.92	209.91	212.69	218.19	211.88	211.3	213.95	211.64	210.39	215.61	205.39	217.3	208.23	215.02
213.57	214.78	210.72	211.35	215.12	212.8	216.07	207.4	212.37	210.61	209.55	214.16	210.77	211.63	215.75	208.14	209.49	211.98	211.94	209.35	205.59	213.19	213.94	213.59	210.6	209.39	208.96	216.08	211.25	205.77	206.89	207.37	211.98	209.57	213.96	215.82	212.47	209.05	210.53	219.75	213.86	218.25	219.78	218.78	205.5	215.91	212.69	209.07	209.68	216.74
204.45	207.61	214.35	212.28	214.43	210.21	212.83	210.35	214.56	206.96	211.58	205.65	209.07	204.47	210.07	206.5	209.33	209.29	210.19	200.84	207.81	211.22	211.64	205.3	203.33	204.33	209.41	204.03	199.19	203.46	209.11	213.31	213.87	209.43	208.02	206.37	208.88	207.67	220.27	206.58	206.57	211	203.71	208.47	205.88	211.75	204.53	201.71	208.28	208.38
213.08	212.24	213.99	211.39	209.51	211.35	205.95	210.34	207.2	210.18	211.58	204.13	214.18	206.72	209.89	208.27	209.67	206.02	211.02	206.84	209.25	206.19	208.39	206.22	206.47	210.13	211.32	207.03	212.7	199.82	208.38	207.88	209.09	208.57	208.24	206.37	209.57	205.97	210.14	207.58	207.92	204.76	211.8	211.74	203.44	209.84	200.92	208.16	204.51	211.42
212.59	220.55	216.52	213.6	215.74	217.66	224.53	216.28	218.23	220.01	216.14	212.26	210.59	222.01	215.81	218.75	220.04	217.17	224.72	214.89	223.38	214.45	216.19	226.2	213.54	211.77	210.93	211.06	219.27	213.27	219.74	222.23	220.9	217.93	215.54	215.23	215.8	219.6	217.31	217.99	218.98	215.62	218.04	218.17	216.32	212.37	216.9	210.37	216.4	215.97
197.42	200.86	204.51	196.08	198.46	204.44	192.03	196.85	202.02	192.7	195.43	196.97	201.5	201.68	200.88	192.64	201.94	195.63	189.52	200.22	195.84	197.62	196.99	198.01	200.31	200.2	196.87	201.49	199.9	193.38	197.56	197.25	201.07	201.26	189.38	197.68	197.64	198.31	201.82	194.36	201.76	197.62	197.8	194.86	192.56	196.19	196.64	200.29	202.73	191.64
206.45	203.55	199.21	199.37	202.5	209.72	199.61	207.92	207.12	204.83	203.94	199.63	201.56	209.43	202.77	210.58	200.97	204.53	204.59	204.14	208.1	198.78	205.86	200.57	197.91	201.89	205.06	202.55	207.26	206.24	203.06	199.39	203.42	205.29	198.69	201.13	203.97	205.98	204.49	201.07	198.56	206.22	200.11	198.8	209.6	205.99	202	207.21	204.96	199.96
218.07	211.11	206.63	206.45	207.8	211.52	212.59	207.57	206.42	211.68	211.68	205.17	210.89	198.4	208.5	208.11	205.91	203.17	202.18	208.39	207.09	213.74	213.24	215.74	212.44	208.49	204.86	211.06	202.83	206.53	209.82	212.73	208.61	204.87	209.22	205.65	212.19	210.29	208.81	210.58	209.41	212	213.7	212.29	205.59	212.19	203.45	211.55	211.97	213.28
202.44	210.88	200.83	202.75	208.41	209.39	209.28	205.39	207.78	203.7	211.4	209.28	199.96	202.6	202.42	204.98	207.75	210.76	197.02	201.42	208.02	203.32	206.74	201.36	201.27	205.91	204.92	206.36	201.72	209.66	207.4	207.82	209.1	201.77	208.47	202.86	206.61	208.8	208.39	207.64	205.65	207.22	206.29	206	203.5	202.2	202.9	211.36	211.09	205.43
211.32	214.26	214.63	217.88	218.29	217.28	221.8	222.53	222.33	221.27	215	219.79	216.13	214.25	217.55	217.27	223.84	218.41	216.93	216.33	220.63	222.26	219.64	217.12	216.42	219.05	212.39	216.64	219.04	218.9	215.7	208.79	218.72	217.23	218.48	221.27	225.22	216.27	215.11	215.89	222.02	214.56	218.52	217.42	215	214.64	213.9	217.39	220.77	217.6
202.29	208.88	205.23	207.66	204.98	204.98	206	204.17	203.32	200.86	201.51	206.05	204.73	206.64	200.8	202.6	199.89	197.42	204.02	205.53	199.85	204.2	197.77	200.83	200.21	204.76	200.16	209.33	206.14	207.94	201.7	197.87	203.38	202.85	207.63	210.11	200.75	202.83	209.41	200.21	204.37	204.9	202.31	211.17	203.91	202.41	204.78	197.88	202.53	210.01
210.56	204.08	212.16	209.32	207.86	198.29	210.45	209.19	208.35	206.83	215.03	209.31	199.39	206.38	216.88	204.62	207.19	204.83	206.73	207.8	211.65	210.33	207.42	212.95	205.79	204.35	205.73	213.93	209.04	211.81	205.8	209.69	211.27	209.3	209.78	198.85	208.47	207.43	214.28	211.2	210.27	211.36	205.87	213.78	216.86	204.39	207.96	212.06	205.39	209.98
209.64	210.7	201.07	205.25	208.35	211.19	204.24	204.99	202.34	206.33	200.07	204	197.45	206.27	204.56	204.57	206.7	207.89	206.86	202.19	208.96	205.76	206.75	200.61	203.15	205.04	205.87	202.46	206.56	200.7	206.39	197.89	207.16	206.36	202.31	200	207.62	201.89	207.19	202.54	203.79	206.83	203.46	207.19	206.53	204.54	200.96	206.18	213.43	205.67
212.69	210.7	203.93	208.74	208.92	204.72	209.89	211.69	202.67	201.98	203.23	204.02	212.98	207.02	203.37	205.14	204.07	210.22	206.77	206.24	202.49	208.66	203.13	212.43	210.92	209.9	208.05	206.7	206.57	210.1	209.66	207.79	211.72	213.41	208.84	215.05	210.32	211.64	208.37	208.89	209.98	205.36	203.55	204.35	212.33	213.91	201.49	209.14	208.83	206.87
201.91	208.53	202.47	215.09	204.91	206.45	204.98	202.58	205.27	203.88	201.22	207.34	207.98	207.66	204.07	206.72	209.55	203.39	204.85	208.95	206.95	204.81	207.79	205.2	206.19	201.04	199.89	208.84	202.51	205.26	207.69	206.3	206.77	207.9	207.28	199.73	198.37	204.95	205.19	212.83	208.49	211.14	203.8	207.96	207.45	205.93	211.57	212.23	215.25	202.79
200.63	205.61	202.44	202.29	201.8	199.89	201.14	197.3	198.64	202.82	201.48	202.16	202.08	198.39	203.84	199.6	205.9	199.86	201.82	198.8	194.36	195.22	200.27	201.55	203.91	202.22	199.21	199.21	206.42	203.67	194.65	200.6	199.44	202.03	196.35	206.24	200.45	203.26	198.28	197.16	202.17	197.63	198.88	201.77	199.73	201.05	197.61	199.29	202.34	196.99
210.81	212.59	207.63	207.71	199.03	219.75	208.41	209.95	210.63	213.66	206.31	211.96	207.4	203.71	206.96	202.22	208.84	214.1	206.84	208.7	211.8	208.02	209.97	207.85	211.03	208.97	211.87	206.48	209.94	208	208.98	206.49	213.88	215.05	213.02	207.38	210.31	210	212.61	206.51	214.12	208.45	209.41	206.33	206.26	213.01	208.72	209.25	211.13	209
201.91	205.17	206.45	198.97	207.82	199.91	204.42	203.68	200.29	200.59	204.41	206.82	203.04	201.86	204.42	203.45	201.66	198.8	201.8	202.3	204.65	199	204.43	196.21	201.2	202.75	205.72	199.43	204.67	202.62	197.56	201.76	200.57	202.25	201	202.33	204.04	197.29	201.31	206.28	207.82	205.05	203.07	199.83	204.11	207.1	207.17	198.2	200.84	201.35
208.79	198.46	210.56	206.37	207.89	203.23	207.75	202.76	203.38	208.6	205.58	200.18	204.95	201.48	203.55	204.47	204.66	204.96	205.09	209.08	208.72	202.06	204.17	205.84	203.44	206.35	202.82	206.43	205.98	211.78	198.04	200.93	207.66	203.57	205.97	208.04	203.49	204.23	207.01	204.9	205.69	205.12	200.95	203.63	203	201.02	204.56	207.21	205.37	194.4
216.84	211.37	217.72	222.36	211.63	210.81	215.22	210.94	218.21	211.53	217.76	215.9	215.76	216.44	211.82	219.13	215.12	211.05	215.48	216.75	216.59	212.76	219.25	211.71	212.79	216.09	211.59	214.03	214.29	212.18	210.81	213.27	213.98	214.5	204.21	213.18	212.13	206.99	212.37	215.24	205.71	213.43	210.32	214.45	211.19	208.89	211.13	212.43	209.16	209.26
210.29	209.59	208.57	217.37	207.99	211.66	209.22	205.91	211.2	216.59	206.02	211.94	206.76	214.61	211.46	206.52	209.92	210.11	208.71	210.05	208.51	212.76	207.44	202.3	202.89	204.9	210.96	207.59	218.28	208.38	207.28	214.08	207.35	206.97	214.47	207.92	203.59	212.45	212.26	211.82	215.55	201.13	201.74	213.29	211.12	203.03	203.05	220.12	210.13	208.23
225.72	214.95	217.58	214.16	223.05	218.75	226.76	217.25	214.42	217.12	216.99	218.04	218.08	217.41	216.21	220.72	223.72	214.05	220.76	215.74	218.81	218.49	218.29	221.6	209.11	215.55	221.37	211.65	214.56	211.27	217.95	213.8	218.71	222.04	214.98	217.35	216.26	223.15	224.71	223.79	218.54	214.75	212.81	218.91	217.57	223.92	219.51	217.77	218.42	214.8
199.87	205.19	210.21	203.69	206.4	199.41	197.64	195.73	198.06	196.62	200.37	199.84	203.16	197.76	205.54	200.94	207.02	201.41	198.33	199.21	203.94	196.39	206.44	199.25	201.02	197.71	193.62	200.19	205.18	200.92	201.5	201.75	203.33	208.64	196.9	206.36	198.61	199.07	206.39	204.08	202.66	206.66	207.77	198.6	202.96	202.62	201.23	201.41	207.23	205.59
202.33	206.78	205.62	204.07	199.04	200.46	205.27	196.23	199.54	199.07	202.51	205.8	204.6	203.47	204.28	198.96	203.64	199.19	197.61	200.63	202.25	206.4	196.4	200.65	200.71	207.73	199.48	199.59	201.17	205.5	206.27	199.02	196.07	203.97	200.98	206.15	199.1	203	202.36	198.43	203.55	204.95	201.06	200.99	198.19	195.88	206.45	204.22	203.37	198.51
206.21	205.95	207.45	208.81	211.27	201.01	216.3	212.22	213.23	205.46	208.82	200.6	205.38	205.21	208.82	210.89	211.48	205.46	211.45	202.49	210.86	208.39	209.41	205.18	215.9	207.49	207.89	207.44	210.16	207.57	202.68	206.29	209.21	205.74	213.16	210.99	208.94	214.14	207.83	209.08	205.37	210.18	207.82	209.97	204.48	202.19	210.35	213.29	200.15	214.61
212.44	210.05	209.26	202.3	202.92	211.54	211.23	203.92	204.51	206.91	205.59	206.23	208.37	203.45	204.69	209.03	211.06	205.66	211.92	206.26	202.43	204.75	206.87	208.99	211.6	204.21	209.45	206.1	211.15	211.81	208.32	209.78	211.85	209.64	209.52	212.45	205.54	203.9	208.23	203.13	200.7	209.72	204.43	208.32	211.56	206.84	204.58	210.48	209.78	208.26
213.88	211.71	211.13	206.78	211.93	213.93	206.43	217.37	207.43	218.55	213.81	211.56	210.78	213.34	208.65	208.38	210.66	215.88	212.03	210.28	204.89	216.17	213.62	210.11	213.49	214.23	209.97	219.14	210.67	210.18	208.23	204.33	211.46	211.2	208.97	210.13	216.51	209.22	206.27	205.75	208.94	211.79	216.28	216.3	218.16	212.84	212.4	213.96	210.41	215.7
198.3	206.88	206.83	196.52	210.28	202.23	206.12	206.51	206.21	203.79	202.9	198.13	202.18	205.97	206.66	191.76	201.5	208.4	208.39	204.06	208.46	202.81	201.12	213.39	201.92	200.47	210.26	204.44	208.16	210.75	209.42	209.48	196.33	202.83	206.84	203.67	207.99	199.99	202.71	206.59	204.88	203.22	204.24	198.58	202.4	205.8	202.55	203.45	201.16	207.63
207.95	212.15	211	217.63	214.1	205.56	214.57	207.76	215.6	215.27	211.88	203.13	210.49	206.16	212.52	208.86	211.68	208.46	209.49	210.79	206.32	207.8	205.47	213.79	207.6	200.95	213.83	206.09	215.46	211.18	207.87	207.37	213.86	204.11	204.41	203.64	203.03	206.23	200.95	209.05	206.64	211.23	209.91	208.66	214.39	215.77	206.14	201.97	211.43	207.54
208.78	204.28	203.86	209.47	210.5	204.62	205.89	211.28	211.22	211.08	206.03	204.45	206.62	205.63	206.25	207.93	204.51	205.01	213.9	207.47	207.66	208.35	209.99	204.02	202.47	210.47	203.36	214.74	203.43	208.67	201.16	204.6	209.77	204.62	205.11	210.5	206.41	210.3	213.01	201.39	204.04	212.39	204.08	208.72	207.75	205.93	215.37	208.28	209.79	207.43
206.66	203.11	208.03	207.29	211.36	208.95	209.87	209.86	204.58	205.22	211.32	206.31	212.64	208.64	202.59	206.03	207.52	205.47	205.63	211.34	210.89	213.41	203.57	200.67	209.43	205.23	209.73	207.21	202.09	209.46	206.11	205.83	203.38	207.93	207.9	209.93	210.21	208.96	213.11	207.46	210.15	201.61	204.38	208.32	217.31	201.33	204.66	210.53	213.91	204.18
202.46	205.09	207.74	196.09	201.23	203.76	200.68	208.91	203.76	195.82	205.52	204.69	199.34	202.76	201.37	205.34	200.3	204.15	202.34	207.94	203.96	201.84	209.08	206.45	202.17	202.47	197.71	202.74	207.78	209.57	207.74	205.59	202.25	210.77	201.98	204.65	198.31	204.61	206.18	200.07	202.31	207.16	206.18	203.37	200.91	197.9	205.56	202.14	198.28	197.36
212.71	212.41	206.63	210.15	207.64	199.84	209.39	210.5	211.55	210.92	212.21	209.65	204.3	206.08	208.65	209.89	213.23	210.21	212.87	206.21	214.73	214.54	210.36	207.66	210.24	210.97	211.18	210	208.76	217.87	211.13	209.02	216.94	207.11	207.13	205.97	206.01	206.58	208.77	210.04	212.32	208.09	211.51	210.12	211.28	211.93	215.2	210.6	209.33	207.68
216.4	220.69	221.05	219.88	220.36	221.94	215.11	213.51	219.46	212.58	216.62	215.36	217.02	213.53	213.83	220.18	215.69	217.17	215.36	216.72	219.17	228.14	215.23	221.23	215.06	221.49	216.47	213.47	224.78	215.74	217.8	223.76	218.75	218.57	221.66	214.53	213.3	220.71	217.28	218.95	219.61	215.32	220.48	211.7	215	216.81	219.45	218.32	217.23	213.36
203.73	203.01	201.4	210.66	203.24	201.57	196.76	197.53	202.94	204.6	207.21	200.49	203.89	193.16	207.07	205.02	208.48	203.18	206.1	206.24	206.99	205.93	203.21	203.43	202.61	203.47	201.01	201.37	204.84	206.98	197.14	198.9	206.98	201.22	202.69	201.55	202.26	200.66	203.72	199.53	202.17	203.41	211.81	204.33	201.16	208.13	191.81	202.56	204.71	202.31
223.75	217.79	220.06	212.36	222.19	213.06	216.35	218.99	220.17	215.79	220.59	217.73	220.96	217.32	212.4	210.32	221.01	215.75	217.61	221.83	217.94	221.27	219.71	218.15	216.69	216.68	214.65	217.69	220.07	218.51	218.51	216.33	208.69	224.97	218.89	217.11	225.61	212.5	217.59	216.25	217.44	219.96	210.68	215	223.26	215.27	219.24	218.71	216.84	222.98
202.84	205.15	202.56	193.01	207.59	202.05	195.56	201.08	199.96	199.92	198.67	191.37	201.84	203	194.97	199.49	204.24	205.04	195.29	200.02	196	202.23	194.13	204.17	205.37	197.68	200.04	206.28	197.13	202.22	198.75	201.52	198.88	199.06	199.43	196.63	199.18	198.89	196.44	200.72	200.31	191.2	203.33	196.55	196.98	194.78	199.46	196.96	200.06	201.41
209.95	210.06	208.98	205.4	204.74	207.13	210.66	206.4	206.83	199.01	205.89	200.99	210.84	210.12	212.25	207.26	211.39	207.48	206.73	205.69	208.02	207.08	208.39	204.26	207.07	208.25	208.84	201.66	207.38	206.03	207.31	206.73	208	203.29	203.69	205.03	204.62	202.36	212.39	209.77	206.9	206.8	212.24	205.85	209.28	206.72	210.31	207.93	206.6	215.04
213.3	210.83	208.63	213.5	208.02	211.73	215.72	209.1	209.22	209.98	201.4	209.74	208.46	207.2	208.41	212.87	209.3	211.28	209.24	209.64	215.48	204.03	203.08	207.64	206.62	203.06	208.95	218.3	204.99	208.09	203.95	208.02	208.22	209.87	208.02	204.38	210.8	212	214.38	207.2	218.36	214.76	211.02	214.17	210.64	205.59	208.27	204.64	205.56	202.41
210.23	206.63	209.67	209.49	213.88	211.19	212.9	212.71	210.15	207.59	213.25	212.15	212.07	215.38	215.25	212.42	210.25	208.32	218.41	213.24	212.71	211.68	209.77	211.93	210.51	212.2	213.28	208.42	216.92	216.38	207.93	209.71	214.03	211.98	214.61	213.35	209.1	211.6	213.26	215.06	213.54	204.54	215.71	210.32	210.56	211.88	206.83	213.61	212.01	207.47
209.89	198.79	212.59	208.03	206.03	213	206.24	207.72	202.46	212.55	209.7	205.19	209.28	209.63	216.08	208.89	206.71	199.13	211.85	212.07	211.18	215.27	210.61	209.78	214.13	202.5	207.72	209.79	215.46	207.13	206.93	208.76	208.18	201.74	205.32	206.65	202.03	209.39	211.2	211.52	206.03	211	203.18	205.66	215.15	209.84	211.65	215.89	209.3	204.88
201.74	207.76	198.87	201.91	203.68	194.56	201.4	207.02	209.86	195.09	203.21	194.65	204.78	203.7	197.8	205.58	205.76	204.2	197.1	202.28	202.97	199.05	200.22	201.26	207.15	199.81	206.9	195.42	203.35	202.43	199.52	203.97	200.89	198.43	198.94	201.04	207.22	201.57	201.7	196.7	202.21	202.71	204.62	195.21	203.71	197.52	206.78	202.83	196.08	196.08
213.98	205.4	196.94	212.19	209.78	203.39	204.37	205.44	204.34	205.7	197.76	201.65	201.59	211.2	202.87	200.75	205.97	200.9	211.18	205.97	200.99	208.34	205.44	201.5	207	202.96	211.86	211.79	199.21	205.62	202.64	205.7	207.73	204.56	202.18	204.56	211.96	205.65	203.29	201.49	204.61	202.67	213.77	203.64	206.65	203.36	207	210.87	203.67	203.47
208.92	213.66	209.06	204.96	210.8	205.9	206.99	212.3	204.19	214.24	205.07	206.54	204.06	210.87	205.43	208.78	206.65	216.22	207.26	210.79	210.3	209.93	212.1	201.98	211.83	211.98	213.14	203.09	211.31	207.43	210.22	209.07	203.22	202.03	207.36	206.88	211.29	209.73	212.58	204.05	202.39	211.26	210.65	209.23	205.83	203.16	210.69	213.79	216.15	204.83
209.62	208.74	205	212.97	212.42	215.22	207.95	203.89	212.8	206.38	213.68	215.98	210.2	209.5	212.02	211.6	207.13	205.43	205.16	209.32	209.25	206.95	212.62	205.32	211.11	202.09	204.81	204.51	206.53	208.79	213.12	211.45	211.54	211.05	208.34	206.09	217.28	207.79	208.83	210.82	202.51	209.64	210.6	211.44	210.6	216.94	213.24	210.29	204.38	209.36
207.71	212.11	208.16	202.63	208.96	212.43	207.19	207.91	207.33	204.53	209.78	208.96	204.16	207.83	209.96	208.94	214.08	211.85	201.69	203.69	212.5	209.35	207.29	207.07	212.47	205.56	208.62	208.85	208.39	210.31	208.37	207.94	206.35	206.15	210.57	206.6	208.13	205.08	208.45	206.14	201.5	211.51	209.59	212.76	201.18	211.02	202.74	210.83	208.77	210.77
209.95	210.38	216.24	209.07	202.04	208.23	210.83	208.97	214.09	209.46	204.85	210.29	211.83	203.31	209.23	208.33	206.8	201.63	209.43	208.13	208.84	210.05	209.38	203.53	208.9	203.6	209.21	206.87	205.25	208.19	206.4	206.4	207.72	207.86	208.55	205.87	198.26	207.43	208.32	206.07	205.16	210.27	206.92	213.35	204.21	210.03	209.98	203.51	202.56	200.29
206.78	213.81	199.1	211.15	207.41	203.07	213.47	209.78	205.12	207.45	207.98	205.7	207.53	205.8	208.7	208.78	207.9	208.02	213.45	207.09	210.53	209.21	211.5	207.38	205.77	209.34	208.83	204.2	207.83	208.82	211.24	215.5	207.31	203.3	210.01	202.86	207.46	204.87	215.21	210.52	207.14	212.71	208.15	208.48	213.84	204.9	206.38	208.88	208.21	206.02
202.45	197.55	202.8	211.61	199.14	201.67	206.35	203.57	202.39	201.57	212.85	202.18	202.3	203.14	196.56	206.78	201.26	207.56	203.21	203.74	203.07	204.23	198.28	201.73	204.8	199.39	199.48	202.92	203.9	202.9	203.06	204	201.89	198.9	205.18	204.73	204.07	202.73	209.98	204.11	200.79	203.75	202.76	200.62	202.48	196.61	203.34	200.63	199.54	198.22
198.39	193.13	197.72	204.18	190.45	200.18	198.94	199.94	196.86	195.4	197.07	191.01	197.55	195.46	202.4	196.9	201.51	194.14	202.03	207.09	196.71	197.39	203.12	190.05	194.36	204.56	197.78	201.43	194.38	198.38	197.46	199.03	200.89	198.87	200.32	196.27	201.79	196.17	203.61	201.53	195.73	203.11	197.18	197.78	198.3	204.51	202.2	192.81	194.01	202.33
198.67	197.59	198.97	202.14	192.38	195.21	200	197.72	197.31	197.38	190.58	197.57	197.29	194.11	197.19	204.64	196.83	198.23	201.43	198.43	201.41	194.66	198.28	195.58	193.86	199.15	193.62	196.78	200.92	203.83	202.4	193.64	198.7	199.26	196.37	199.84	200.68	200.75	199.07	200.6	199.89	196.78	201.64	199.03	205.75	199.17	200.97	193.58	201.2	199.65
207.27	214.93	205.13	207.81	207.94	204.55	210.66	207.68	203.99	202.87	214.91	207.96	204.72	209.9	205.81	206.68	206.03	208.59	208.33	207.66	209	207.1	207.64	209.89	204.68	208.74	212.47	206.32	207.27	212.7	209.87	212.51	205.2	211.32	207.36	208.35	207.98	209.25	204.37	206.93	207.63	202.53	208.56	211.45	209.89	213.94	203.85	213.47	207.27	202.41
206.3	209.11	210.21	208.49	209.35	205.25	205.76	205.5	208.45	204.66	209.88	210.15	212.15	208.27	207.88	206.55	209.69	205.87	208.62	201.47	205.6	206.54	210.44	209.19	205.31	203.8	213.2	203.43	206.91	201.36	202.04	210.28	210.52	203.94	209.32	206.85	208.23	206.71	203.5	208.5	209.98	202.92	210.51	214.57	209.4	203.75	214.37	208.59	211.18	210.84
201.12	191.97	203.47	196.54	196.58	194.77	203.39	196.15	195.71	198.96	205.49	195.74	201.82	204.31	198.66	197.37	196.72	198.85	201.32	199.5	202.91	199.53	198.99	196.62	195.14	203.54	200.52	194.51	195.59	193.96	197.42	197.1	200.15	198.84	194.41	197.63	195.45	199.88	196.49	198.61	202.12	198.03	201.05	194.27	207.62	202.65	197.25	198.85	194.24	203.27
211.85	213.81	217.7	212.38	208.63	211.54	218.39	211.89	215.69	212.43	213.08	210.73	219.54	217.08	213.64	216.22	211.12	209.76	213.87	211.96	207.93	214.95	214.25	212.68	212.43	209.24	218.23	210.08	212.1	216	212.1	213.21	213.92	205.76	215.81	215.81	217.35	209.57	213.24	218.19	208.98	211.41	213.99	216.78	215.43	212.78	214.64	212.1	207.61	216.23
208.16	205.66	202.06	210.05	208.58	207.86	212.83	202.17	208.3	209.82	200.63	209.4	212.12	204.33	201.65	211.27	210.82	208.62	211.61	208.44	211.18	211.54	200.78	206.34	208.26	205.85	213.77	205.15	205.85	210.69	212.46	211.49	207.58	202.91	204.1	212.29	215.85	217.04	203.95	206	203.39	210.23	208.17	209.55	209.23	210.21	204.9	205.94	210.01	207.15
210.18	211.64	211.56	208.77	214.65	211.61	208.2	213.42	215.4	209.97	211.77	214.69	213.83	204.25	210.85	217.14	208.55	217.29	211.98	211.32	213.75	210.14	209.78	209.89	210.82	210.15	215.33	211.45	213.48	208.08	204.08	220.56	211.68	217.51	206.67	212.46	212.89	210.72	210.53	217.54	210.37	211.98	220.59	219	209.49	212.2	210.04	212.74	212.82	215.52
217.53	216.56	215.05	216.86	212.27	213.81	217.66	219.5	221.2	220.91	218.98	218.27	218.31	215.25	213.88	215.93	225.68	218.95	216.49	215.8	212.59	217.41	214.5	217.3	218.1	216.06	217.06	222.17	207.8	215.76	220.11	217.5	213.28	215.46	221.48	225.51	221.96	213.64	210.49	211.97	215.26	215.62	216.68	210.21	218.02	214.14	221.63	217.96	230.63	214.94
204.5	205.17	205.31	201.26	205.33	211.2	205.25	209.41	202.27	200.03	213.43	204.62	205.41	204.44	205.48	206.25	209.29	213.49	207.78	208.62	204.92	201.91	208.69	200.89	210.08	205.9	206.16	206.62	209.78	207.27	205.7	204.54	205.39	203.2	207.55	203.95	209.1	200.92	200.87	201.81	197.94	209.22	201.82	202.78	212.02	203.8	200.62	205.55	209.93	209.87
206.68	204.66	205.94	212.18	206.07	205.27	211.13	203.53	209.99	206.95	208.46	215.98	213.07	207.76	208.66	208.54	213.02	209.33	213.24	210.56	218.59	214.54	204.67	202.29	204.13	210.94	207.02	209.51	218.51	207.74	212.28	213.59	217.03	208.95	203.6	207.02	203.42	211.21	204.08	208.94	207.9	210.3	207.32	212.85	207.14	206.13	211.92	207.48	208.62	204.36
202.95	202.7	205.09	195.43	208.97	209.23	206.02	195.87	203.75	202.65	207.49	210.97	201.52	201.73	200.61	206.06	202.09	204.96	199.02	202.94	209.47	200.07	204.31	203.34	204.19	203.73	204.78	205.91	199.81	205.82	202.46	207.03	208.01	207.69	202.76	201.44	209.96	212.47	199.46	207.29	205.09	201.56	195.76	204.83	202.02	197.43	205.64	210.49	207.79	206.27
196.86	198.46	200.24	193.62	195.94	202.33	199.33	199.05	200.84	200.69	202.32	198.08	204.6	193.72	202.09	196.23	198.74	199.44	198	196.06	197.48	196.43	200.34	197.68	197.73	197.84	199.09	198.8	201.24	198.76	199.34	201.67	198.65	193.98	204.04	196.99	192.49	199.4	197.36	205.48	195.96	199.05	199.58	200.2	197.05	198.24	201.24	200.84	197.88	199.28
202.76	192.86	205	202.1	199.53	204.86	203.21	208.9	207.53	202.89	205.26	206.35	208.18	203.56	208.28	204.38	201.39	205.67	207.67	200.34	204.31	196.19	204.58	196.18	199.56	204.99	197.84	202.68	205.3	207.66	203.33	211.05	202.19	202.55	204.14	201.89	205.13	207.81	205.34	206.34	206.73	199.53	203.34	203.41	197.07	203	198.51	199.92	207.46	205.69
212.62	214.44	213.15	212.97	215.93	214.26	216.49	215.72	213.63	211.42	215.71	215.46	219.91	215.95	222.93	213.38	221.49	214.52	210.37	215.66	222.98	213.14	218.45	217.38	215.25	215.94	221.8	217.51	215.45	216.89	219.98	216.17	215.86	212.39	213.67	217.18	212.22	221.53	214	219.99	212.97	222.45	216.12	220.38	213.95	219.27	216.06	217.49	211.94	217.76
201.68	202.31	201.56	198.23	206.28	199.07	197.65	204.34	207.23	196.13	198.75	197.36	203.63	208.67	204.3	192.84	197.98	202.71	201.79	199.53	193.32	199.42	202.63	207.68	201.56	197.73	199.35	197.29	202.9	196.42	203.34	204.06	204.6	199.7	201.56	195.97	209.57	203.83	205.09	203.11	199.38	196.09	202.14	201.63	200.56	202.06	194.88	203.19	198.06	199.25
219.76	219.17	224.72	219.78	219.86	210.55	211.22	215.58	218.66	213.68	213.92	218.24	217.77	210.91	222.05	211.17	216.21	224.36	215.17	212.12	215.66	222.23	217.98	212.17	219.62	216.29	223.37	222.54	222.94	216.51	220.04	221.37	223.49	220.11	222.07	210.72	223.95	220.61	221.53	217.41	214.4	222.95	213.01	219.38	218.27	221.25	220.8	224.88	212.49	221.08
216.44	216.16	220.73	219.19	224.66	224.77	219.5	210.67	219.52	216.81	216.91	217.5	209.93	213.36	218.53	224.13	216.28	217.48	219.62	214.93	216.61	223	219.22	218.84	214.22	217.16	213.63	219.77	218.87	212.03	220.41	219.86	213.86	214.55	222.23	216.61	224.63	216.92	217.2	220.82	223.11	209.86	214.96	226.87	218.77	217.87	216.97	221.85	219.46	218.65
204.29	205.75	202.77	202.14	198.79	202.03	200.75	198.77	206.03	200.17	202.3	203.21	205.34	202.51	201.15	200.02	206.78	207.35	204.26	205.07	206.17	208.6	203.79	203.95	205.49	207.87	204.91	197.99	211.76	207.11	209.7	201.51	201.8	208.12	209.35	196.84	204.42	203.61	207.58	198.83	203.46	202.24	205.23	203.47	203.45	201.74	206.41	210.78	208.11	211.2
202.61	201.27	200.98	196.11	196.6	198.51	202.42	199.4	194.48	207.26	207.87	199.41	205.4	197.58	204.9	201.38	199.04	196.93	198.52	200.48	198.38	200.14	203.58	194.71	203.07	203.12	199.82	195.06	199.67	200.69	200.17	200.17	204.01	199.14	199.23	198.87	198.94	202.09	203.65	196.85	198.49	200.32	202.58	203.05	199.7	206.9	197.84	206.29	202.81	202.88
209.55	208.27	223.25	216.6	209.11	212.02	208.39	218.45	206.36	212.43	212.93	209.81	209.32	207.85	211.95	206.88	216.89	211.33	203.8	213.36	215.79	211.17	214.42	210.51	216.32	211.28	222.5	204.18	207.2	208.26	212.63	214.27	210.76	209.44	206.67	211.29	209.27	213.25	210.92	210.06	215.87	209.56	211.48	209.61	212.31	208.48	210.79	214.62	213.96	211.68
211.45	203.11	213	206.2	208.67	207.86	209.18	207.83	211.55	204.74	211.26	200.77	203.33	211.91	199	206.36	213.33	211.03	212.72	207.5	204.61	209.03	205.62	207.15	212.33	207	210.06	213.64	209.15	206.31	201.79	211.48	204.9	216.2	202.74	211.1	211.57	206.18	204.6	212.84	209.81	204.97	207.64	208.28	204.49	206.42	209.68	204.86	205.41	205.08
198.77	204.62	194.75	199.27	204.42	206.93	206.45	205.49	203.46	198.7	206.26	205.96	208.93	201.75	201.92	200.25	201.54	200.02	205.97	208.88	200.82	204.1	204.46	196.18	202.54	196.99	199.59	197.75	201.46	198.82	193.34	201.44	206.17	204.6	198.14	204.84	197.2	197.16	210.21	203.36	202.21	200.03	205.96	204.31	194.27	197.66	205.25	200.71	196.59	202.52
202.51	194.59	204.66	209.64	198.72	201.19	204.54	201.97	208.09	203.14	204.91	205.02	207.59	194.97	205.49	201.45	204.07	203.16	200.72	206.49	204.63	201.76	202	202.44	206.01	200.48	211.07	205.3	203.02	206.32	203.62	208.46	205.34	205.84	198.04	207.33	203.61	213.63	202.82	201.57	203.7	203.34	200.75	207.63	206.34	198.93	210.4	208.12	194.28	201.33
205.41	205.4	197.53	201.4	209.31	198.6	202.17	193.01	205.26	201.66	199.67	205.03	197.66	205.88	202.62	200.03	201.01	200.53	200.14	203.51	202.28	203.92	204.75	206.51	200.25	199.21	204.97	203.49	205.38	197.23	203.5	203.15	197.56	197.29	203.32	205.8	199.77	205.49	199.92	198.86	200.14	205.93	202.82	197.37	199.1	202.68	205.14	199.27	201.75	199.98
207.59	213.8	210.56	213.5	215.76	206.95	212.07	212.77	208.41	211.73	206.8	212.85	218.37	214.49	212.92	211.43	217.32	206.67	214	208.48	210.47	210.2	211.7	213.46	208.43	211.51	219.29	209.72	205.08	208.6	210.17	207.47	214.01	214.19	207.81	204.95	205.66	210.8	211.1	211.19	212.12	210.96	207.12	214.47	211.76	216.18	210.25	213.5	212.61	207.21
205.23	204.44	203.38	202.09	206.19	206.12	211.75	206.68	205.93	211.46	202.75	209.71	208.6	204.57	206.02	204.92	206.04	208.8	205.78	205.83	205.78	206.64	213.53	206.93	209.09	211.84	205.05	207.34	203.22	202.64	201.22	201.88	208.74	201.83	205.89	204.31	202.3	200.91	207.34	200.22	204.73	213.1	205.18	200.8	210.06	201.9	208.09	208.45	211.68	206.92
212.01	210.93	216.96	211.71	205.03	208	211.42	208.33	218.19	206.98	211.21	207.54	202.54	206.71	204.69	202.78	206.83	212.06	207.68	204.6	209.93	206.43	212.98	207.23	211.2	201.84	207.57	208.25	210.15	214.24	206.74	207.2	210.19	210.15	207.73	207.33	202.71	218.49	208.85	207.78	212.92	208.69	201.94	210.68	203.05	209.05	206.99	210.22	206.79	203.77
208.13	208.59	215.55	208.16	210.77	207.77	211.27	202.54	211.57	211.01	211.24	208.12	211.64	214.15	200.67	215.39	211.92	211.69	214.84	205.2	200.26	212.4	201.97	209.9	214.61	213.58	207.65	209.19	204.76	205.92	211.96	206.96	210.24	206.78	206.93	206.15	208.77	206.12	209.35	211.62	207.38	207.11	205.9	216.72	206.21	213.2	210.59	210.57	210.12	215.33
198.57	203.08	198.75	205.12	204.19	204.31	199.73	202.89	198.65	201.3	205.23	208.21	204.61	205.53	206.7	199.62	204.16	205.96	200.17	198.94	199.06	196.18	207.2	202.23	199.14	200.04	211.48	202.72	208.04	207.42	204.21	203.34	206.53	206.52	201.88	207.35	203.07	202.24	201.87	203.22	205.93	201.6	203.87	200.89	200.34	202.2	205.78	201.77	197.69	201.58
200.99	211.2	218.76	211.47	206.74	206.6	208.31	210.11	214.18	214.77	212.68	210.49	211.6	210.43	205.95	209.3	216.39	215.73	215.77	214.53	215.06	207.1	206.25	215.87	206.74	211.71	210	215.39	213.68	214.8	211.31	210.82	209.18	209.48	217.23	207.63	208.98	211.34	208.45	210.5	211.06	221.98	208.57	210.11	204.63	204.4	210.35	219.14	212.02	213.66
200.73	206.68	202.98	199.42	206.34	206.12	203.19	199.93	210.04	206.91	202.3	204.23	206.52	206.57	203.59	200.13	203.31	201.72	209.04	201.21	205.03	210.05	202.59	202.09	204.85	203.68	201.67	205.93	214.66	209.45	202.07	202.32	195.77	203.11	214.49	203.6	205.84	207.08	203.86	204.92	206.68	203.6	205.36	201.7	203.65	202.7	205.48	205.34	206.76	209.49
207.9	209.85	200.68	200.69	210.71	204.15	208.13	206.21	205.1	202.74	206.89	205.17	209.46	208.47	200.35	206.26	211.16	209.76	202.3	206.53	210.55	205.34	203.43	202.76	208.99	205.83	205.57	202.58	200.71	202.08	206.27	204.53	201.36	207.3	200.17	205.37	197.23	205.99	207.85	208.61	207.17	203.58	207.58	199.92	201.48	206.75	205.39	206.04	201.19	203.84
206.92	206.51	203.21	206.47	211.1	209.03	213.31	210.22	212.8	210.32	210.61	207.36	211.43	211.23	210.19	208.17	202.65	208.5	207.9	205.99	207.91	205.14	204.93	208.95	211.1	204.95	206.94	207.18	210.52	213.24	204.62	207.43	201.77	201.65	214.74	205.18	204.17	206.2	209.71	203.25	212.09	211.53	208.88	210.22	208.32	204.77	206.46	203.39	206.42	207.78
201.42	203.22	200.13	197.35	201.21	197	202.31	205.66	202.65	196.77	203.22	198.43	204.11	196.64	194.05	200.37	202.73	196.84	200.06	203.27	200.97	208.42	200.33	201.31	200.22	196.54	204.9	200.41	200.32	198.64	201.85	204.07	199.72	205.25	201.02	199.07	205.04	195.86	201.9	199.98	197.26	197.25	205.72	202.24	207.23	199.54	203.68	194.52	205.61	200.08
212.06	214.48	212.74	203.5	205.86	203.29	210.04	205.53	209.81	209.65	207.66	202.84	204.28	201.28	205.18	204.09	209.65	206.98	207.24	201.13	209.72	210.3	211.76	213.65	209.29	209.82	210.07	208.52	209.02	208.86	211.85	208.65	210.08	210.12	209.24	206.65	207.49	212.6	209.42	207.91	209.34	207.73	212.23	206.86	206.52	203.89	209.31	202.43	208.09	203.6
206.11	210.08	200.92	199.85	203.82	199.23	203.04	198.57	196.42	203.76	197.23	200.15	199.4	200.97	197.74	202.8	201.12	199.9	196.02	194.18	205.63	199.05	201.43	206.85	208.37	200.33	196.63	195.45	198.5	200.68	197.94	201.9	201.75	203.85	197.75	198.71	203.35	204.35	204.61	205.19	201.26	202.27	208.04	200.6	201.64	205.66	197.53	198.3	199.91	201.41
211.84	206.71	212.76	208.34	208.58	207.58	206.15	215.07	207.94	203.97	204.71	205.73	209.84	207.26	206.43	211.17	213.29	212.82	208.59	218.27	204.38	206.22	208.99	208.26	206.28	202.18	208.34	209.4	208.51	208.3	212.37	206.94	213.17	206.29	207.12	210.52	207.7	207.46	214.12	206.95	209.32	205.83	206.08	208.36	205.66	206.45	204.59	214.65	213.94	209.82
217.37	219.11	211.7	208.05	209.56	213.54	213.46	207.97	215.25	212.25	211.56	215.31	207.43	210.71	209.41	212.41	210.75	203.54	212.19	209.24	203.45	209.32	212.75	210.05	213.05	214.78	210.09	213.18	215.78	216.53	214.43	207.65	213.16	204.52	210.41	210.4	207.51	207.07	212.53	214.97	209.72	209.45	207.29	214.52	214.75	209.61	213.94	211.42	207.3	207.8
206.03	205.67	204.35	199.66	205.09	200.28	210.52	205.04	204.24	200.65	210.25	206.45	208.69	209.76	210.09	201.57	210.99	207.1	207.01	201.23	205.82	206.48	212.17	206.94	205.9	203.91	204.3	202.37	206	207.7	203.78	205.09	205.99	209.08	207.91	208.38	206.31	211.62	209.72	204.7	203.69	210.3	209.34	208.43	210.66	209.47	209.15	209.93	212.13	201.38
216.81	213.37	213.63	217.56	207.72	206.52	212.01	214.77	215.75	217	210.34	215.31	208.46	216.71	212.5	215.63	208.41	213.31	210.62	207.3	209.5	209.56	211.38	208.97	210.25	218.31	213.24	212.41	215.09	211.31	208.99	207.21	219.39	212.22	212.42	212.95	214.5	214.1	210.83	208.25	214.17	212.06	213.71	215.71	216.32	207.45	213.5	210.54	211.19	209.59
207.28	210.19	208.96	209.83	207.22	206.58	205.5	210.69	211.81	207.52	211.3	209.56	205.96	207.18	210.49	209.48	204.76	210.97	214.59	201.97	211.68	207.7	215.72	209.32	213.32	208.28	207.6	207.36	206.96	210.32	207.93	207.54	212.25	208	217.41	210.54	215.38	210.84	207.38	205.64	211.01	205.18	206.99	207.36	210.16	206.18	218.26	206.49	207.46	209.07
211.14	209.34	212.19	214.67	210.15	215.84	211.47	217.75	209.26	206.72	205.42	210.97	213.63	208.6	209.93	210.71	209.5	214.4	210.85	207.56	210.98	208.87	213.95	208.05	212.5	206.91	210.5	217.25	212.18	212.39	205.87	212.26	210.62	211.96	210.13	208.74	209.87	214.41	209.49	209.84	212.91	214.05	209.01	214.68	212.9	209.47	211.52	212.26	212.39	209.9
207.57	198.91	202.6	201.69	206.04	206.18	207.12	201.17	201.71	203.94	205.08	203.81	203.35	209.83	205.25	199.05	200.4	213.32	202.19	200.25	199.41	207.26	200.89	209.61	201.56	207.69	205.77	206.64	202	207.7	199.84	205.5	206.86	203.76	199.78	203.15	205.92	209.67	211.33	203.13	202.12	203.98	207.08	198.83	204.87	197.36	197.53	203.6	202.77	204.22
201.68	207.49	208.87	198.72	199.59	201.01	207.82	203.63	202.35	203.98	199.08	205.28	202.93	203.96	205.36	205.88	199.38	201.21	204.29	202.8	203.01	202.97	205.8	204.35	198.47	203.99	208.93	201.14	207.2	201.2	205.61	201.9	207.86	198.6	202.69	199.15	201.55	198.92	205.78	204.92	205.57	208.17	205.26	207.71	200.9	207.54	208.79	203.17	197.31	207.52
210.22	205.84	210.59	207.92	211.93	206.11	210.39	204.23	204.33	209.43	211.27	203.22	213.2	211.05	204.81	216.01	205.38	208.24	204.98	212.71	203.64	202.65	202.11	208.21	210.43	210.47	205.16	210.17	209.38	208.49	211.54	208.4	209.07	209.44	214.55	208.38	210.09	209.47	214.87	207.18	205.48	214.31	202.59	206.28	206.99	211.78	207.32	207.89	207.35	209.52
205.29	205.63	207.15	208.08	206.43	201.71	206.11	204.35	205.48	213.13	213.63	205.87	208.13	204.85	205.22	206.95	205.13	206.61	203.84	207.09	208.31	202.1	204.71	203.48	200.09	204.33	208.02	201.86	206.72	207.48	203.56	201.84	203.07	206.23	204.2	202.35	207.34	204.29	201.4	203.49	202.47	208.5	215.39	198.96	199.27	200.72	206.31	198.42	203.46	206.26
199.81	201.47	204.69	211.05	201.2	204.78	201.47	207.33	206.74	199.76	203.12	206.53	204.96	195.7	200.7	205.88	204.95	203.69	206.13	199.34	209.05	199	204.92	204.78	209.05	205.59	198.55	195.33	200.65	209.25	209.11	207.04	204.28	198.5	203.59	209.59	207.15	201.04	200.72	202.52	210.02	202.41	201.31	206.27	206.32	197.94	208.86	200.88	206.42	209.09
201.53	207.03	200.67	204.61	201.13	208.12	207.01	198.8	203.3	212.15	209.77	200.31	204.77	202.85	201.92	210.09	204.85	212.65	199.79	202.11	205.61	203.65	205.43	204.24	206.27	202.31	209.23	208.82	204.57	196.61	206.36	211.17	208.81	199.48	208.08	211.88	203.41	206.86	206.32	207.11	204.04	208.64	196.78	201.04	207.52	202.84	206.6	201.88	204.58	202.36
217.61	211.35	213.8	217.3	221.25	213.41	222.92	222.46	214.6	219.78	212.39	213	214.89	220.46	222.08	218.46	218.48	222.5	213.25	220.8	221.73	210.29	216.3	214.15	214.97	211.51	224.06	211.21	220.99	218.83	217.7	215.17	213.49	214.26	217.47	215.47	213.76	218.41	211.51	219.55	220.58	214.81	211.83	219.3	220.15	214.51	217.34	214.94	213.37	214.94
213.25	204.15	214.65	210.17	211.4	215.03	208.98	208.03	205.5	212.92	207.8	210.94	205.73	212.6	205.71	207.45	210.92	207.24	208.56	210.9	212.43	213.04	203.22	205.36	210.59	211.86	211.34	207.9	207.97	210.27	210.09	206.66	206.73	208.67	207.96	210.54	211.9	210.02	214.22	208.31	212.22	203.99	204.13	204.84	211.54	203.72	212.73	204.76	215.54	207.96
195.27	200.81	200.19	200.49	202.63	202.54	196.98	203.48	197.64	196.45	196.89	203.19	199.29	195.15	203.59	200.43	196.58	202.41	203.86	204.16	198.61	203.1	207.38	196.6	197.27	196.17	193.05	195.48	191.11	196.33	201.83	194.39	198.83	199.37	199.59	203.36	200.24	205.43	197.69	196.06	195.91	205.4	198.15	198.4	202.63	199.19	203.69	197.14	193.58	198.62
201.81	198.7	207.59	205.54	203.08	198.91	205.75	199.59	201.04	203.93	210.93	209.93	204.82	203.05	201.93	203.85	206.87	210.12	208.71	206.8	203.74	205.59	202.43	204.92	201.58	208.7	203.96	202.57	206	204.41	204.84	201.61	203.42	204.48	206.13	200.62	201.32	201.08	200.82	197.24	199.5	200.46	202.25	201.21	203.11	204.72	205.85	200.52	205.34	204.08
208.71	203.11	199.57	195.88	196.64	192.69	203.82	194.29	194.05	202.5	200.38	201.45	195.63	202.8	203.54	201.24	194.32	202.14	201.06	198.89	199.7	206.52	201.03	199.62	197.14	202.37	204.82	197.25	197.03	199.7	194.52	199	201.03	206.36	201.67	197.72	202.58	202.77	208.32	198.9	200.52	195.27	202.18	193.49	201.77	200.34	197.67	199.83	200.86	195.99
206.01	200.38	201.98	200.49	205.71	202.38	204.24	208	204.91	200.9	204.4	204.31	203.81	202.77	203.56	207	202.34	208.48	196.33	209.04	203.22	202.7	205.56	204.53	206.78	198.52	199.5	193.79	200.62	200.63	204.67	199.75	202.92	199.81	205.73	209.74	200.85	201.78	204.59	200.99	199.47	205.45	197.85	202.27	204.44	198.58	206.86	206.96	202.41	202.05
207.07	211.74	212.7	216.75	213.49	207.84	211.41	206.71	213.59	206.36	214.89	210.76	209.79	213.48	210.75	209.42	213.48	217.05	207.91	209.13	214.32	199.88	212.58	220.46	217.22	215.09	211.12	209.95	209.18	217.92	210.13	209.95	216.34	209.43	207.25	216.82	209.7	207.38	209.25	213.73	210.67	205.73	207.3	212.3	211.39	215.47	211.59	212.85	209.4	211.01
210.86	205.2	203.94	202.99	208.79	207.09	203.78	212.28	210.93	208.78	213.84	203.78	208.44	214.44	209.99	207.77	212.11	207.97	206.77	210.19	204.22	209.5	210.5	205.84	211.68	207.36	206.01	211.69	211.28	211.79	205.47	209.65	201.06	212.32	208.51	212.64	211.96	205.21	204.77	207.59	207.47	213.15	214.88	206.32	207.58	206.92	212.33	207.05	208.54	211.47
197.23	201.05	209.03	201.47	196.14	200.22	196.08	201.26	201.73	196.7	202.63	192.53	197.28	199.6	195.74	202.02	205.06	199.59	201.27	204.15	200.59	200.25	197	197.32	195.08	197.13	200.73	195.63	202.49	203.41	194.75	201.1	199.16	198.77	197.35	200.76	189.39	201.63	197.43	200.18	200.56	197.16	199.66	205.7	204.97	197.43	194.97	204.93	200.58	203.14
219.06	222.83	214.13	217.04	219.56	221.45	215.04	222.34	217.19	212.88	225.28	217.68	217.92	211.71	213.34	212.23	217.75	216.33	222.26	209.17	216.6	222.73	216.7	215.7	220.21	213.52	220.87	214.22	217.3	218.28	216.2	215.28	221.68	217.52	215.74	211.83	220.43	217.25	215.56	218.27	216.68	220.6	219.58	225.03	217.76	211.99	217.14	211.56	211.5	222.07
211.51	211.22	211.78	214.23	213.92	209.77	220.8	214.54	212.86	214.95	209.07	209.05	208.45	212.26	210.5	206.06	219.15	215.13	209.88	213.55	210.61	210.72	215.98	222.14	214.41	211.76	209.52	209.12	214.98	214.24	214.91	215.08	211.48	209.51	209.45	214.6	209.22	213.76	209.26	215.85	203.62	210.96	215	217.15	213.99	211.72	211.58	215.61	216.32	209.96
202.99	207.98	202.32	201.91	212.08	204.1	204.93	207.74	201.74	204.84	204.31	198.33	205.75	203.07	201.62	204.95	204.48	204.69	206.36	204.17	204.98	200.85	199.59	198.63	201.87	209.18	204.72	204.38	200.45	196.85	207.82	204.21	203.84	198.23	202.03	205.52	204.16	205.17	203.7	206.86	202.44	201.06	201.88	198.85	205.23	200.49	204.08	199.32	199.02	199.18
204.2	206.95	205.27	209.84	208.19	205.11	201.61	212.19	205.46	202.85	214.27	212.22	200.29	209.91	217.84	208.15	201.9	210.23	211.74	202.87	213.69	203.39	212.38	205.29	210.45	202.19	210.62	213	205.75	209.74	213.03	206.82	207.76	203.48	214.24	208.81	216.99	208.14	213.34	209.6	203.99	210.03	213.45	203.86	207.6	209.04	208.17	206.2	208.66	212.56
205.64	206.41	208.42	208.3	208.99	211.25	207.27	208.17	207.94	205.84	208.82	212.83	212.19	205.97	205.16	207.64	203.58	212.32	206.9	206.66	209.45	204.87	205.61	200.8	213.31	206.58	208.52	206.51	207.27	203.07	207.62	206.12	205.96	205.71	208	207.75	198.53	213.84	213.32	210.06	209.34	202.73	203.68	207.9	211.41	207.13	208.43	207.26	202.64	207.1
206.23	216.76	217.04	210.58	213.84	212.42	209.65	212.7	219.17	216.48	211.71	208.34	215.88	212.27	211.16	215.68	217.3	212.46	211.26	205.43	206.46	214.77	205.16	217.03	213.38	212.41	211.24	213.39	209.26	211.49	212.3	212	212.96	208.76	215.53	212.62	211.91	215.41	214.17	208.83	215.35	203.4	207.41	211.25	211.97	210.87	210.21	207.06	206.87	206.88
207.68	208.09	209.69	206.97	199.87	210.43	212.08	207.46	203.48	208.67	208.95	204.12	207.41	209.76	204.1	206.04	206.72	200.09	202.7	209.32	205.13	200.11	211.6	209.65	200.39	212.01	212.93	209.14	209.76	210.43	205.98	208.91	211.44	209.74	202.91	205.5	200.83	206.75	210.74	212.34	206.9	203.53	208.37	206.84	201.04	209.76	203.48	203.55	209.12	207.64
209.13	205.13	208.86	211.49	211.14	207.02	205.83	203.65	204.24	204.92	207.33	212.36	206.93	215.07	208.44	210.28	206.29	208.86	203.77	214.08	210.99	208.02	213.94	207.26	201.34	206.43	202.74	207.63	211.46	211.9	212.23	211.95	213.88	207.06	209.56	206.92	217	206.06	208.85	205.3	213.84	199.74	210.33	209.51	207.31	207.73	217.36	207.13	204.29	208.33
198.43	201.14	205.25	201.9	201.51	194.51	199.31	203.33	209.11	199.03	200.29	201.78	196.37	197.81	203.38	207.92	197.65	204.75	204.52	198.52	199.97	198	198.22	201.36	199.76	195.97	202.47	204.23	202.03	202.19	201.91	204.65	198.5	200.83	203.18	205.32	197.89	201.73	200.36	198.16	204.5	198.86	197.48	204.35	193.76	200.62	195.5	199.49	198.98	199.97
204.66	206.92	201.61	207.83	208.98	209.4	204.71	205.05	206.27	206.18	209.36	208.74	206.52	206.68	201.81	203.13	202.15	202.37	203.67	214.04	211.8	205.49	208.08	209.73	207.98	204.76	213.39	207.97	206.79	198.23	202.59	210.53	208.31	211.2	205.65	210.98	205.29	204.22	206.62	203.84	210.59	205.89	208.06	210.1	205.15	205.55	204.6	215.18	205.84	207.81
211.3	209.09	209.26	205.71	210.17	207.9	211.95	206.93	212.51	218.22	203.21	200.7	205.81	206.93	206.38	200.6	203.93	207.92	207.82	202.97	206.14	211.07	210.72	215.76	207.05	207.49	203.15	208.58	208.14	199.3	208.31	211.27	203.48	206.25	208.95	203.09	203.06	207.79	202.14	201.37	204.95	211.66	209.71	205.89	203.79	207.4	200.08	214.17	202.69	205.73
209.87	213.9	210.34	208.79	214.41	209.63	214.86	209.83	207.87	212.49	212.72	211.25	215.34	217.38	210.03	209.22	209.61	217.32	211.5	209.27	209.14	211.24	214.46	209.18	212.66	214.57	214.1	215.08	216.22	214.97	204.98	211.18	208.36	210.67	209.77	214.74	214.9	217.22	212.69	205.52	217.24	210.85	211.64	214.21	215.56	215.29	206.49	212.65	213.66	204.61
209.86	209.3	212.78	206.91	212.35	205.19	206.38	211.68	205.73	205.05	206.31	209.82	209.86	209.54	205	205.56	206.19	208.51	209.42	204.01	211.17	202.03	209.13	207.72	207.73	209.06	206.9	206.81	206.33	203.32	204.96	206.92	212.31	205.95	208.91	214.69	206.13	217.22	203.33	205.89	202.52	208.14	215.11	211.52	213.21	215.67	211.93	207.82	208.52	205.72
210.21	208.59	217.86	215.27	218.04	211.96	212.38	214.34	211.65	206.46	211.88	214.12	220.57	209.57	211.51	209.56	211.24	210.8	212.76	212.51	213.62	217.89	215.06	206.21	208.78	205.98	214.5	210.44	208.34	212.61	210.45	215.08	210.06	210.28	210.92	208.99	208.82	209.85	215.57	205.71	208.28	209.95	211.66	211.95	206.72	212.2	205.01	216.84	211.12	212.43
193.8	195.95	211.83	203.7	197.25	202.8	198.28	201.41	198.77	203.52	196.23	204.19	197.5	195.16	201.63	200.08	199.32	203.32	201.66	202.11	202.18	197.05	197.92	196.54	199.95	204.66	193.98	211.97	203.11	200.48	199.49	196.76	198.1	198.93	200.13	196.48	196.35	197.35	195.33	204.4	204.12	203.15	198.05	203.38	200.45	201.32	207.51	199.21	202.62	200.91
220.9	206.16	213.1	216.06	215.59	213.72	212.32	208.86	210.84	210.33	211.15	212.27	216.04	212.3	204.04	211.65	209.37	210.7	212.02	208.11	214.8	212.48	219.4	213.12	215.22	217.89	217.01	211.33	214.42	210.22	218.49	206.93	218.26	208.99	213.51	209.41	219.53	208.42	216.29	214.06	221.09	216.28	204.8	214.6	218.28	208.97	214.39	214.24	211.29	217.18
212.25	212.38	211.62	213.33	204.01	211.68	210.47	216.22	211.98	212.76	208.77	213.27	212.44	212.27	215.35	218.71	204.05	218.27	211.12	213.82	212.9	207.76	204.86	218.24	215.2	210.58	212.14	209.71	207.93	209.3	209.59	214.94	210.17	211.01	205.08	213.36	213.67	214.55	212.56	215.06	210.56	211.33	214.53	210.9	207.17	213.58	211.3	212.65	215.54	211.44
208.02	214.7	215.68	212.71	209.77	212.09	206.49	208.31	213.95	205.63	206.38	206.21	211.75	209.65	207.62	211.16	208.12	211.18	206	211.74	206.15	213.01	206.34	211.79	210.45	207.61	214.27	209.23	207.52	215.54	207.8	209.14	213.08	211.6	212.83	211.21	212.04	211.55	209.77	208.16	212.39	215.05	210.37	206.98	211.3	208.05	207.98	201.84	207.16	215.03
197.77	201.9	200.07	198.66	200.95	201.37	204.53	201.92	194.65	198.59	201.8	204.39	198.26	197.72	204.22	198.17	202.61	197.71	199.21	205.02	205.14	204.73	197.84	199	196.85	199.44	201.73	203.91	199.08	203.4	201.04	192.81	199.12	201.79	197.83	198.87	194.98	198.55	199.96	199.47	199.3	202.64	200.33	200.37	206.9	203.83	199.63	201.9	201.43	204.08
209.37	194.61	205.32	204.36	204.57	202.04	201.86	206.82	204.94	204.34	208.7	202.17	204.59	203.07	204.06	204.8	199.79	201.55	208.19	205.95	198.86	200.34	210.51	204.46	205.5	202.49	201.99	205.22	202.47	202.92	201.91	199.24	195.62	198.97	205.68	205.17	196.71	199.48	204.27	207.33	194.83	201.65	204.83	197.37	207.16	197.92	203.75	202.46	198.96	202.13
220.45	214.73	213.91	213.22	214.37	217.3	220.49	213.78	216.03	220.55	214.78	216.19	213.57	214.57	219.15	217.5	212.99	216.28	216.53	212.67	215.7	217.06	214.83	222.13	219.3	220.72	215.49	220.62	210.58	218.78	221.73	219.09	219.91	215.37	220.87	217.85	218.51	216.51	216.86	218.15	218.18	216.05	216.51	221.12	220.98	212.85	218.59	223.23	213.64	217.39
200.94	205.93	204	209.36	205.43	201.08	200.19	202.3	205.38	202.77	199.14	200.04	203.65	206.74	205.47	202.25	202.78	199.51	197.44	206.87	203.61	201.87	203.49	205.28	206.55	202.12	202.42	207.16	195.03	205.75	203.45	210.9	205.93	198.19	198.28	206.88	205.45	205.38	206.12	202.42	207.66	202.14	203.47	203.09	206.02	205.48	202.48	204.57	205.72	204.39
206.78	202.76	203.14	204.5	196.58	204.59	207.52	207.54	198.09	199.87	202.22	203.77	205.07	206.6	206.56	204	205.68	205.05	206.78	200.26	202.41	206.51	207.54	198.19	201.27	199.97	203.4	207.1	197.19	205.1	200.36	201.44	203.47	198.09	205.18	206.62	202.51	196.37	206.09	207.25	203.18	199.82	202.73	207.05	204.27	200.75	202.12	198.89	206.46	207.25
213.92	214.89	210.64	216.84	219.98	213.99	226.8	217.07	217.23	220.54	211.19	219.47	222.08	214.01	217.56	219.66	214.84	219.39	223.47	210.23	223.18	221.51	217.74	218.82	214.95	219.36	214.09	216.69	214.74	222.79	217.59	210.3	220.14	213.07	223.69	217.32	217.41	216.03	221.1	220.1	212.32	218.29	217.03	218.04	216.26	218.32	218.24	224.08	215.11	223.03
209.73	213.33	205.44	207.73	209.05	204.25	213.97	203.51	215.24	209.7	207.18	214.29	211.9	206.79	210.3	205.76	203.76	208.99	205.76	209.57	213.13	208.74	207.92	207.76	205.52	208.18	207.68	210.88	210.7	208.7	209.18	211.07	209.14	212.2	206.04	207.75	210.84	212.32	214.48	210.14	213.96	213.26	204.51	204.36	212.47	209.92	213.01	206.05	209.76	214.15
214.88	213.31	222.96	221.64	215.68	217.2	208.17	216.54	222.34	215.03	216.1	216.4	214.18	213.19	217.06	217.13	221.2	214.79	216.93	223.88	215.8	221.1	216.67	218.28	217.62	215.9	213.38	216.17	214.93	218.55	218.67	219.96	221.27	215.02	223.25	218.68	215.18	215.08	216.34	221.21	219.73	214.61	216.04	214.18	214.36	213.81	215.24	226.16	221.01	212.3
204.46	209.75	202.8	203.63	210.47	201.01	203.9	204.58	205.64	205.34	207.64	203.52	202.94	203.11	196.33	205.85	201.33	211.74	207.99	207.39	198.97	207.65	205.65	201.51	200.79	205.21	207.41	207.43	200.15	206.04	204.46	204.88	201.4	209.23	203.76	203.97	203.59	196.62	202.62	206.98	204.64	206.81	200.81	206.31	206.19	200.68	201.65	206.7	204.41	200.63
213.09	219.92	211.64	218.71	219.2	220.22	214.75	217.88	209.38	219.6	218.75	218.41	219.57	218.45	221.46	216.19	216.82	218.81	221.67	218.79	216.84	218.57	218.13	218.36	221.85	220.53	215.97	216.49	210.85	215.37	225.06	212.84	219.97	219.45	219.88	214.51	219.8	215	218.06	218.46	218.56	212.56	214.24	220.69	218.28	213.18	215.47	214.81	222.03	216.98
200.29	205.78	201.1	203.32	205.84	203.29	194.95	204.47	193.97	204.78	204.43	202.39	206.26	206.88	203.99	202.23	199.05	208.6	198.55	195.34	201.04	195.26	200.64	207.53	207.71	194.02	201.5	207.44	207.91	205.35	213.41	202.44	205.54	208.04	201.83	207.67	202.76	200.43	206.82	207.5	205.65	200.75	208.44	205.2	204.28	200.8	200.49	209.02	209.25	202.63
208.75	200.15	206.19	211.51	208.63	201.11	206.87	207.86	208.89	211.95	202.01	209.17	208.67	201.56	205.98	208.02	202.34	211.55	206.82	207.84	208.14	208.98	207.91	210.39	209.2	205.54	213.63	204.24	207.46	207.01	208.76	203.38	210.32	207.44	206.12	205.54	196.4	203.77	207.13	206.72	201.78	207.89	206.77	208.9	203.87	206.04	207.12	208.3	201.36	206.31
209.67	204.64	206.26	202.2	209.01	204.15	212.98	209.9	211.57	210.74	205.85	211.59	202.94	209.62	206.26	212.05	207.26	206.77	210.4	211.51	205.18	209.09	206.72	209.14	205.88	211.29	207.2	209.96	207.09	211.93	209.54	202.34	209.39	213.95	216.27	208.7	209.9	211.24	203.76	205.92	208.71	210.5	207.72	209.65	204.66	203.94	204.66	210.7	207.69	204.41
217.49	210.05	215.08	216.55	207.85	206.23	211.46	212.45	218.26	212.59	213.71	207.98	216.3	209.9	203.63	211.27	209.62	211.33	209.46	211.39	218.13	219.92	211.87	212.69	207.78	217.21	212.55	216.23	206.11	212.88	209.84	218.22	214.62	207.62	211.51	214.23	212.54	206.5	205.6	217.23	212.72	211.44	209.79	217.37	213.21	210.62	214.68	211.29	217.89	207.81
210.44	206.24	209.33	206.45	207.16	207.63	211.53	206.62	208.06	208.54	202.88	217.04	206.64	205.18	203.77	207.86	208.73	209.03	211.98	211.91	210.8	206.84	204.75	209.68	208.77	210.01	212.94	206.7	206.64	207.47	205.65	205.86	203.95	207.38	203.68	202.99	205.95	210.34	199.09	205.2	208.95	210.33	210.86	208.25	201.56	212.66	204.41	211.63	208.77	205.69
214.14	206.37	208.69	210.39	210.34	207.56	210.3	213.71	216.53	213.2	213.41	210.08	219.12	211.32	216.77	202.71	210.07	202.97	204.46	211.93	212.84	212.3	208.83	206.48	210.77	216.71	212.6	210.23	204.7	207.74	207.15	215.2	208.43	213.19	214.42	209.21	213.22	208.4	210.97	214.2	215.03	218.83	211.5	209.03	211.58	211.64	215.77	212.6	209.37	212.53
208.94	200.89	201.8	204.99	202.14	211.58	207.42	206.03	203.44	202.91	204.25	203.79	202.11	199	195.75	201.24	202.37	206.53	206.11	207.66	206.88	205.64	200.41	199.42	200.36	213.38	201.76	208.12	206.23	202.93	200.21	209.82	200.64	203.87	203.23	202.42	200.1	206.47	196.23	196.84	202.69	210.72	201.61	210.35	198.61	209.1	202.9	206.21	207.51	206.08
212.82	208.77	208.89	210.67	210.78	217.52	217.83	210.83	208.27	208.48	210.49	208.37	211.94	213.86	206	213.68	212.29	214.22	214.41	210.56	211.77	212.2	209.51	213.86	210.32	205.3	210.8	210.4	208.99	211.98	216.19	211.34	210.02	208.45	212.81	218.42	211.59	200.9	211.76	205.92	212.9	207.14	210.38	210.34	211.22	205.91	209.9	215.15	212.32	214.79
208.47	210.42	208.74	210.32	210.85	211.03	204.77	206.83	202.97	202.58	205.38	208.37	208.77	209.31	215.21	207.77	207.17	210.32	211.68	207.79	212.04	206.57	208.58	216.69	203.71	207.62	209.63	209.24	208.33	211.14	211.23	206.95	208.99	212.03	212.93	210.49	213.89	210.02	211.58	212.61	211.1	210.28	209.95	204.59	213.58	204.88	210.9	206.09	209.84	208.01
203.11	207.12	210.86	204.72	203.46	201.87	206.12	210.96	201.21	208.71	204.91	203.08	203.86	196.61	200.05	207.66	207.02	203.18	205.71	199.62	202.51	201.34	199.33	205.53	202.2	200.17	206.1	206.79	199.82	204.45	205.34	203.19	204.68	208.21	200.76	208.79	197.66	204.25	201.85	205.83	205.07	205.33	201.82	202.47	207.91	198.05	203	205.76	203.56	203.54
212.47	204.21	204.39	205.91	204.53	202.7	205.58	203.2	206.63	202.18	200.92	207.76	205.18	203.74	203.52	202.89	200.84	204.89	202.41	210.23	209.47	208.82	205.65	205.45	210.65	198.22	206.59	209.85	207	209.48	203.58	200.12	203.26	201.84	202.88	203.14	203.34	205.62	206.06	198.87	209.16	201.87	203.34	201.83	209.62	213.77	206.18	201.44	213.4	203.93
213.64	216.1	212.38	206.46	212.8	212.48	215.23	211.13	214.4	209.59	214.24	218.24	213.28	217.02	219.2	209.61	213.66	216.5	212.06	213.26	207.76	215.39	217.23	211.39	216.18	215.04	213.41	210.97	217.07	216.83	210.71	212.5	213.4	219.14	206.15	219.38	209.75	213	213.55	210.38	214.92	214.94	203.32	217.85	213.34	210.97	214.44	208.34	212.58	208.53
210.25	212.23	209.1	207.31	204.91	212	203.72	213	207.91	211.19	205.98	214.83	206.44	208.96	208.37	210.36	208.26	209.73	210.84	210.99	208.76	208.79	210.75	202.76	205.77	213.48	210.93	211.1	204.02	207	216.67	205.58	204.15	205.19	205.69	213.45	209.45	211.21	214.44	208.06	209.97	211.45	208.73	206.97	206.12	206.61	213.02	211.95	207.76	208.8
215.88	212.09	211.99	214.89	210.6	207.82	209.27	215.55	212.79	206.62	213.97	221.13	206.44	210.8	203.94	207.96	216.15	213.62	215.64	212.07	211.27	206.66	212.89	207.61	213.95	213.45	209.69	208.09	213.71	212.6	213.29	203.47	206.9	213.04	215.69	206.84	214.5	218.53	205.81	214.02	212.42	217.31	210.92	213.18	210.32	215.07	207.75	210.45	213.97	208.45
206.31	208.67	207.1	210.95	211.13	209.51	204.36	203.02	212.07	206.94	209.96	209.65	211.61	210.65	206.45	206.34	211.13	204.11	210.39	215.47	201.64	212.29	210.1	205.2	205.07	212.36	208.71	209.78	214.43	216.59	204.21	211.82	210.82	209.66	212.96	201.68	207.4	207.86	203.81	212.18	215.13	206.98	212.11	210.31	211.7	210.04	213.26	218.19	208.79	209.09
208	212.91	210.74	209.57	213.64	210.7	213.38	210.75	213.67	212.22	214.28	214.32	210.27	207.48	210.42	214.01	214.11	214.33	210.66	213.16	214.02	208.95	212.92	215.43	209.72	211.73	209.16	207.7	210.46	208.73	208.25	217.26	210.25	213.35	212.13	212.62	206.88	210.53	213.12	206.26	210.32	208.7	206.26	212.62	214.18	213.23	217.24	209.19	210.16	212.69
207.98	208.77	202.46	207.72	202.09	203.07	210.13	209.73	211.45	205.76	212.96	207.88	206.74	208.39	210.64	205.66	204.04	208.54	205.3	209.01	208.22	208.48	210.69	206.94	212.82	206.45	212.61	209.12	214.03	202.09	211.41	210.66	208.56	212.55	206.75	202	202.51	209.89	207.24	207.63	205.54	206.88	206.85	205.98	207.55	205.2	214.85	205.29	206.07	203.54
207.22	203.57	206.39	206.91	209.93	210.78	204.89	213.4	206.82	212.91	206.55	201.48	206.57	209.26	208.62	209.37	208.88	204.89	214.72	208.02	208.34	211.88	205.97	209.99	207.73	204.58	207.22	213.27	199.34	203.62	208.66	206.42	208.22	210.89	204.17	209.94	211.97	205.57	207.33	211.82	207.24	215.88	209.03	210.35	205.8	210.24	208.01	210.13	206.98	202.39
198.77	194.41	199.72	200.27	198.21	189.84	197.11	195.11	198.42	192.99	197.11	196.73	199.31	186.97	196.59	197.84	193.12	190.13	189.38	194.61	193.92	196.12	192.46	200.73	193.24	194.23	196.53	195.12	193.39	189.98	192.09	201.95	191.89	200.53	198	193.11	199.46	194.28	191.32	194.57	195.54	198.99	194.64	192.36	194.09	195.28	194.66	196.84	197.4	198.04
206.37	199.91	208.95	211.13	209.77	201.44	211.25	205.23	211.8	215.55	212.09	209.35	210.02	208.37	209.97	208.15	206.83	212.46	200.84	205.7	207.06	208.05	208.19	207.8	203.52	207.09	203.82	211.1	212.47	207.09	212.44	207.44	208.84	208.26	210.82	208.38	208.34	205.97	211.02	209.48	204.16	211.23	200.76	213.71	206.26	208.13	211.33	207.81	210.71	207.82
197.79	197.57	204.07	193.86	201.89	198.98	197.14	197.49	201.66	205.33	201.95	200.33	200.29	195.16	198.77	197.58	197.19	200.46	201.32	196.17	199.05	197.74	202.41	203.92	195.4	195.08	201.01	203.08	195.61	200.44	201.38	194.71	197.23	194.2	197.69	188.89	198.81	199.1	201.11	192.74	195.63	201.16	193.8	194.1	204.33	201.39	201.46	200.85	191.22	197.98
197.9	205	198.22	198.51	196.96	201.83	199.72	203.84	203.34	206.02	204.64	196.94	203.87	198.35	206.16	205.06	206.27	198.05	200.62	196.14	206.31	200.82	196.24	200.94	204.63	202.91	198.95	201.43	204.81	200.75	201.39	205.06	199.1	203.96	204.03	206.65	206.48	204.89	200.24	200.58	205.51	204.89	201.71	205.16	206.35	206.87	206.31	203.58	204.05	203.87
208.47	208.1	207.45	202.69	199.8	199.11	202.47	204.63	200.71	207.14	202.11	202.27	204.23	207.46	201.21	201.25	205.27	211.95	203.51	202.49	204.49	202.92	204.72	208.7	198.82	203.87	203.4	206.68	200.46	201.91	204.07	203.41	204.41	199.74	208.02	200.04	200.27	204.56	205.23	202.09	202.58	206.62	204.91	208.46	199.67	207.08	204.71	198.87	199.23	202.78
217.7	221.73	219.57	222.1	219.56	215.01	221.73	220.62	209.75	214.01	214.99	220.76	217.08	214.2	220.68	213.17	211.82	217.11	215.3	217.69	217.89	211.09	216.43	217.62	217.29	221.15	221.59	217.28	219.88	218.57	210.42	219.46	218.51	215.25	222.29	218.19	216.79	214.22	217.76	227.4	215.09	216.47	215.22	212.94	213.86	213.89	216.63	220.14	215.85	216.03
197.7	201.78	198.06	206.53	202.58	202.67	198.95	204.61	203.65	204.75	202.94	200.13	196.76	202.37	203.22	198.03	200.86	199.22	199.78	197.96	203.77	206.98	206.61	200.63	195.63	204.47	207.91	201.97	201.78	201.5	201.29	197.22	197.73	197.71	195.72	201.1	196.68	197.41	200.19	203.3	200.23	205.34	197.71	205.38	196.72	204.05	202.79	199.05	193.84	201.32
209.94	209.12	210.3	210.8	216.95	207.07	216.62	206.38	210.43	209.99	218.45	213.7	210.48	211.75	209.36	214.3	209.59	215.85	209.76	210.72	213.49	213.54	215.97	209.86	213.85	211.5	206.81	216.28	215.53	212.82	215.77	216.38	213.71	206.17	208.25	216.28	209.66	212.31	213.08	211.46	209.71	211.52	212.77	216.87	216.89	212.17	208.61	211.58	212.25	210.81
212.95	216.21	217.3	212.14	210.11	213.46	220.74	209.69	211.15	213.12	205.62	211.52	215.32	215.16	213.73	213.71	213.69	215.45	215.03	211.58	213.62	208.92	211.56	212.91	216.32	217.68	208.71	211.71	211.1	208.41	219.19	210.53	214.5	210.77	211.06	207.82	212.78	209	213.18	216.8	216.92	210.66	217.57	217.4	214.95	208.77	212.69	209.67	218.04	213.66
210.36	216.44	211.44	212.82	214.62	208.61	217.32	215.78	214.75	212.45	211.94	210.84	208.76	208.59	211.04	211.64	217.99	212.71	207.27	207.65	207.36	212.17	211.19	215.73	210.87	207.33	213.4	208.72	209.68	220.07	205.56	213.35	210.66	212.3	212.34	217.13	216.94	213.54	215.02	213.56	210.01	214.35	208.62	207.49	207.68	211.46	215.35	210.09	213.85	212.85
203.91	208.46	209.71	204.47	208.23	210.32	215.57	208.91	210.63	210.99	204.47	205.88	210.78	206.46	212.65	213.19	204.66	205.18	204.94	209.97	213.32	212.15	209.23	210.68	211.88	212.36	208.61	210.31	210.05	208.01	209.49	214.45	206.13	206.85	205.88	209.59	212.99	209.14	207.78	214.52	211.97	206.7	203.55	204.64	211.35	206.08	211.9	208.77	204.77	215.77
217.04	219.31	220.23	215.34	220.62	215.13	213.75	221.23	220.76	213.45	217.89	218.96	222.51	217.53	216.33	220.11	218.96	217.5	217.55	214.51	214.89	220.55	221.4	222.66	216.81	207.46	215.81	222.46	220.52	212.01	219.46	215.67	216.44	213.23	213.96	227.44	218.95	220.55	213.56	214.05	217.98	222.59	219.67	219.84	216.95	216.22	225.43	217.28	217.2	218.04
213.6	204.36	208.04	206.18	210.05	205.95	205.02	209.76	208.6	206.37	212.67	205.11	209.67	206.78	212.33	210.14	208.56	205.94	204.7	210.27	206.84	208.83	207.56	211.32	206.2	212.19	213.64	206.2	205.16	208.97	206.08	211.41	215.27	205.62	206.79	201.79	212.41	212.17	206.38	210.07	209.5	212.97	212.17	211.61	204.27	210.41	206.66	207.4	205.17	209.75
201.04	204.81	202.5	200.35	201.81	206.51	202.27	196.95	195	196.23	203.93	196.74	202.77	198.92	204.34	206.45	203.94	200.72	201.27	199.16	200.7	200.16	197.57	198.21	202.13	204.54	205.62	199.84	195.15	193.58	198.62	203.51	200.73	195.3	202.49	199.39	195.78	203.34	207.09	200.78	202.09	200.79	199.25	198.27	204.47	194.96	199.97	199.04	199.18	206.82
217.67	216.95	213.57	217.9	218.17	221.44	219.92	215.26	216.02	216.35	213.89	215.83	220.74	219.85	211.66	218.8	215.45	218.99	216.97	217.55	217.2	220.26	213.94	218.88	218.32	219.35	217.87	214.7	209.4	216.58	218.94	213.93	215.09	215.74	220.16	212.22	216.71	213.72	219.02	220.87	222.35	213.17	211.57	216.43	224.83	213.27	219.06	222.92	212.73	223.46
196.51	197.68	203.6	197.1	203.25	195.21	195.67	192.81	199.05	205.75	200.35	198.59	198.01	194.81	194.57	196.76	202.99	200.04	199.22	198.29	199.61	197.7	200.12	198.05	196.05	195.3	198.85	199.12	199.97	201.69	198.49	202.36	199.37	197.18	201.94	194.24	202.77	200.75	204.55	196.06	205.13	200.56	202.71	202.34	194.9	194.41	211.58	202.11	200.88	194.12
208.96	202.74	206.33	206.13	201.07	210.46	208.69	210.55	203.95	212.3	198.16	210	208.28	209.4	208.35	209.65	208.25	204.91	205.99	211.23	206.43	204.77	206.15	209.24	205.48	207.67	202.75	206.66	204.56	207.71	203.34	201.57	204.72	211	208.75	204.57	199.75	203.84	206.22	216.28	206.44	204.77	209.46	205.7	206.13	204.4	208.73	208.68	208.15	215.78
199.04	200.86	194.12	196.11	198.69	198.11	197.89	202.69	202.5	199.73	200.59	200.81	196.2	197.22	202.93	194.32	202.1	193.63	202.92	203.42	194.45	197.67	203.67	195.35	193.91	197.56	196.36	192.12	199.02	200.25	201.24	196.32	202.61	197.63	201.24	189.23	209.43	196.39	192.12	194.69	203.13	197.84	194.76	204.71	199.82	197.17	199.62	197.79	198.02	204.2
199.53	205.64	209.77	201.15	203.95	204.99	207.38	210.14	207.83	200.71	200.45	209	199.04	198.49	208.98	200.21	207.04	198.58	208.21	204.15	204.37	203.14	207.4	206.63	205.49	203.35	203.19	202.95	207.69	206.66	205.5	202.49	203.5	198.69	203.03	205.89	202.41	208.15	201.28	201	208.63	212.44	207.73	201.58	208.94	206.76	211.32	202.27	202.82	206.5
201.84	208.01	202.03	200.7	200.35	206.57	205.52	203.37	205.43	204.53	202.05	202.09	201.16	204.91	201.03	205.51	198.55	198.1	204.85	205.44	209.31	201.89	199.67	199.86	208.46	201.31	201.9	204.79	199.53	203.87	204	207.76	210.73	208.32	208.04	206.4	210	201.86	200.97	206.73	202.81	202.48	206.2	203.97	199.9	206.72	205.6	202.44	209.27	203.45
216.51	216.09	212.59	218.99	212.14	217.51	212.22	207.68	214.48	213.3	220.56	216.69	212.12	209.53	209.56	213.2	210.4	215.68	215.88	212.29	210.98	213.47	219.48	210.13	210.62	208.76	211.63	212.97	208.51	209.12	211.2	214.49	209.48	215.04	212.47	219.44	210.64	209.44	214.48	213.35	209.76	215.59	210.47	209.92	212.75	210.16	210.1	213.47	211.57	214.14
205.96	209.55	206.43	198.02	207.43	200.98	202.16	206.88	208.22	206.27	207.79	207.71	210.51	206.32	198.57	210.03	202.8	208.15	207.92	204.4	211.97	206.44	204.75	198.78	201.26	202.34	208.42	209.04	208.51	202.9	209	207.3	212.37	208.99	206.95	207.86	204.09	206.46	206.8	205.84	207.33	202.49	197.24	208.11	204.42	204.37	207.21	211.31	207.37	202.82
210.17	214.34	212.17	208.76	210.4	206.45	210.65	209.73	211.94	215.03	214.53	207.65	205.73	207.93	212.52	209.93	209.05	211.5	210.43	213.35	210.84	206.8	207.07	210.77	204.7	209.73	204.52	213.15	209.25	204.01	210.99	211.1	208.11	213.15	209.53	200.21	213.45	210.07	216.8	209.47	213.58	208.69	212.55	200.24	204	210.74	207.47	207.21	207.88	206.16
204.31	204.57	205.06	197.2	200.41	197.13	208.07	203.76	204.47	200.69	204.56	201.85	196.82	208.18	197.55	208.67	206.73	208.35	207.82	199.17	195.27	207.22	201.14	200.44	200.19	203.34	202.02	200.47	199.46	201.03	201.09	208.59	199.93	203.78	198.52	201.86	200.49	200.24	198.17	197.56	199.17	198.02	203.47	201.57	196.41	201.86	205.29	205.73	199.25	201.53
208.95	207.33	204.4	207.7	201.16	204.76	205.65	198.59	205.34	198.13	207.37	207.4	209.5	203.71	212.56	209.22	206.15	206	206.13	201.25	202.04	203.62	202.42	212.57	199.55	207.29	204.94	202.76	206.22	213.81	206.11	215.47	202.6	211.62	207.93	208.48	208.02	199.93	198.48	208.38	207.15	196.71	205.69	202.35	204.3	209.08	205.9	200.74	204.07	207.25
206.96	207.63	202.15	202.5	205.87	207.66	205.91	206.53	213.34	208.61	203.83	211.81	213.96	204.23	207.52	206.02	208.05	198.48	204.29	211.82	213.76	203.49	209.75	214.12	204.78	208.3	213.59	209.83	207.76	207.04	211.28	209.85	205.09	210.5	204.99	206.37	205.87	208	210.4	204.67	205.94	213.37	209.44	209.56	206.21	204.16	209.75	212.12	210.29	203.34
209.7	208.42	208.42	215.03	207.93	213.24	210.09	212.44	211.95	207.82	210.06	208.29	207.58	214.64	203.16	208.86	213.16	212.14	203.54	210.65	209.16	214.74	208.12	208.96	205.03	204.56	208.98	211.1	210.85	207.84	208.81	205.12	210.39	213.44	213.46	211.97	210.1	213.83	209.25	207.27	213.44	211.22	208.9	203.66	211.7	207.34	212.23	207.96	210.28	214.06
208.86	205.24	205.69	213.41	210.97	206.56	207.93	200.16	205.87	206.11	205.15	210.96	211.83	208.54	208.29	215.36	209.95	210.6	202.73	207.99	206	214.58	209.31	199.4	202.28	205.37	206.45	208.5	204.97	209.57	212.76	206.99	213.67	208.85	201.96	211.84	210.61	208.46	210.73	205.63	209.3	211.74	201.5	207.71	206.93	205.03	203.99	210.45	208.45	204.77
205.96	199.29	194.79	203	198.63	198.44	200.69	200.77	197.03	199.33	204.09	189.42	201.81	194.96	199.23	199.57	193.17	199.22	200.4	196.05	197.92	204.2	200.23	196.03	204.41	200.91	198.62	196.76	199.05	197.97	198.48	201.68	201.53	200.16	196.47	198.26	205.34	203.7	193.52	196.08	203.87	193.89	192.51	197.07	202.07	196.2	197.67	207.62	206.26	197.4
210.24	216.01	209.16	205.13	207.28	207.94	207.96	204.1	212.13	207.7	209.66	208.39	203.76	210.47	207.82	207.03	210.84	200.04	208.49	208.46	206.28	214.23	210.82	211.51	213.98	210.58	204.39	207.42	206.24	213.27	207.59	204.94	201.4	214.85	209.64	206.19	205.93	210.45	205.96	204.88	215.28	206.79	207.86	205.39	217.43	206.37	211.23	207.96	215.25	203
198.95	201	205.98	211.34	208.33	206.48	201.8	201.32	204.07	200.55	201.83	209.62	201.1	203.56	209.19	204.9	198.08	198.98	205.74	200.34	206.88	200.46	208.21	199.09	204.08	202.03	205.29	206.72	201.13	208.25	202.59	203.61	202.34	202.56	206.22	205.04	211.25	198.86	195.06	203.43	203.55	210.47	201.9	203.48	203.7	204.74	204.87	204.69	205.17	207.06
204.13	201.98	207.37	196.17	207.65	199.65	201.52	198.28	197.04	198.05	202.6	199.1	197.74	206.24	205.32	196.03	202.89	201.82	196.41	198.04	199.19	204.47	196.9	193.45	200.37	203.08	205.64	203.18	203.87	204.16	200.02	203.86	204.67	197.61	203.15	194.72	203.21	199.75	195.31	203.66	199.91	199.72	196.64	196.55	200.35	194.54	199.49	200.73	205.97	199.21
212.16	206.95	207.58	201.67	202.6	199.24	202.55	209.97	206.6	198.32	207.2	204.77	204	207.68	206.87	205.98	204.48	201.84	199.06	202.97	203.84	201.68	203.56	209.36	208.8	203.08	205.02	209.09	199.72	205.36	205.61	202.21	208.69	205.65	207.1	200.37	203.25	200.14	206.09	208.23	200.86	198.35	205.48	207.55	204.44	203.18	197.17	207.51	201.68	202.75
203.05	204.26	201.45	200.5	197.59	200.45	207.12	206.91	205.88	199.85	203.6	195.54	198.45	201.91	198.53	201.33	202.02	197.73	190.73	198.67	200.69	205.12	206.12	211.43	202.77	197.06	200.2	197.07	203.33	195.6	200.68	205.42	199.12	201.88	206.32	199.04	201.44	207.74	204.38	198.78	205.19	209.52	205.23	203.11	205.53	205.53	198.39	202.52	203.59	205.97
215.59	210.21	216.42	210.29	209.54	214.62	216.98	211.6	215.22	212.29	216.85	209.76	206.8	213.38	213.29	208.66	210.98	211.42	209.09	213.39	201.22	211.18	208.59	213.15	218.31	214.34	209.4	210.1	210.7	212.12	211.38	208.35	212.15	216.24	221.38	203.04	203.6	216.92	210.1	210.27	209.71	210.36	208.77	212.47	213.78	211.42	214.52	210.95	210.49	213.08
207.7	207.61	212.47	205.5	209.83	213.38	206.04	210.22	201.79	207.19	208.23	209.44	209.18	204.47	207.54	207.15	207.89	211.26	207.57	208.95	207.66	211.85	208.31	205.35	212.27	206.52	216.21	215.76	205.95	210.84	208.36	208.23	209.01	207.86	207.61	211.25	209.8	215.23	208.76	206.59	207.54	208.75	200.87	213.17	209.75	202.25	209.9	211.29	212.1	214.67
203.09	204.5	207.63	201.43	202.74	195.39	196.64	204.16	207.47	206.84	200.73	203.54	198.52	206.62	203.53	204.48	206.22	206.08	206.17	202	208.64	201.43	204.46	207.97	202.27	210.11	208.32	208.36	202.61	206.34	203.3	204.15	198.72	202.6	208.34	202.43	201.37	202.51	200.29	197.04	204.69	207.18	205.19	207.63	197.53	201.33	205.23	208.34	203.72	204.13
206.84	202.99	205.94	208.68	200.47	205.14	208.85	203.14	202.17	202.18	208.44	205.19	205.05	203.92	207.98	201.32	208.48	204.25	195.48	207.65	202.88	202.21	202.75	202.05	213.43	198.93	196.25	204.66	203.53	198.85	204.48	205.66	203.35	201.34	203.78	201.69	201.54	204.71	199.61	203.42	208.09	197.04	201.01	199.57	202.6	205.86	203.76	203.61	205.48	204.66
204.62	203.94	212.61	209.44	207.33	204.96	210.25	211.17	211.54	208.88	208.4	209.4	206.02	207.54	207.07	204.87	208.39	210.17	203.56	209.68	207.36	211.24	205.3	212.23	207.98	210.41	207.02	207.24	212.62	206.45	215.47	211.16	207.83	204.6	206.54	205.71	207.42	200.75	206.69	206.9	211.13	208.19	205.34	204.35	207.41	211.35	209.06	213.1	209.44	213.11
208.32	206.07	209.64	220.11	211.82	210.54	209.5	205.99	205.15	212.03	212.7	210.4	209.73	206.27	206.63	213.88	204.69	205.36	210.35	207.6	206.5	208.46	211.71	207.99	214.04	218.87	213.09	213.59	211.55	209.57	212.14	211.48	211.31	210.42	206.96	207.54	207.17	209.49	212.59	208.71	202.24	213.8	205.78	204.34	216.1	209.14	208.23	210.76	209.41	207.51
206.69	212.73	212.33	218.56	216.47	210.58	213.21	211.58	207.89	214.68	213.64	220.34	210.19	212.92	205.56	211.8	208.34	211.79	209.97	212.92	216.62	210.33	215.72	213.18	215.42	206.71	217.13	218.3	209.37	208.64	219.24	216.22	210.71	204.83	214.25	212.57	214.7	212.99	212.07	207.92	214.98	209.41	203.71	211.1	212.8	211.87	218.01	210.16	210.78	215.91
212.19	212.94	211.95	212.79	211.4	207.28	205.94	207.02	206.77	208.56	211.1	204.98	209.98	205.37	203.93	209.91	212.71	205.31	206.25	216.43	207.04	205.76	209.81	206.27	205.16	204.9	207.74	201.53	205.29	209.06	210.76	205.65	211.85	210.64	209.69	213.39	207.05	208.34	211.23	206.46	209.05	206.88	205.77	207.31	212.31	204.91	208.13	202.53	208.5	210.08
199.22	199.44	201.68	212.26	203.91	200.44	201.77	204.72	198.62	201.67	204.52	201.84	198.82	199.64	198.11	206.43	196.47	204.55	200.21	197.25	200.73	200.6	199.01	203.46	201.89	207.49	199.59	202.19	194.79	208.15	206.88	204.02	205.77	203.69	209.29	205.52	207.12	197.88	208.3	207.09	199.73	207.44	200.58	206.45	200.46	204.56	208.4	200.67	201.19	201.84
201.75	205.74	196.13	207.42	202.43	202.15	203.97	198.15	197.57	198.66	203.33	205.81	200.21	206.92	199.41	204.62	199.58	204.45	204.92	204.38	201.75	202.05	204.89	204.5	201.17	202.1	204.17	200.73	201.84	207.24	201.37	203.15	204.92	204.71	204.8	203.79	198.47	197.83	200.24	206.44	203.12	199.41	197.98	200.09	203.48	202.71	200.54	200.77	204.03	205.14
202.93	200.46	196.39	202.81	196.71	202.93	203.51	206.45	204.73	207.67	199.71	203.65	199.33	205.57	199.89	205.27	204.19	202.86	199.18	201.28	204.79	202.46	201.06	198.98	199.31	197.89	199.24	209.21	206.23	202.3	200.57	203.08	203.98	203.06	196.29	206.23	203.85	208.67	202.56	200.83	200.15	199.08	203.79	199.97	198.8	206.81	203.97	200.14	196.6	203.71
197.32	194.7	198.45	201.98	197.63	198.07	200.21	197.84	193.37	197.13	195.57	199.32	203.79	198.09	199.07	208.84	205.2	194.79	196.04	198.38	195.48	197.62	195.03	204.23	202.12	199.37	195.51	206.65	198.27	196.81	199.21	199.87	203.35	194.03	199.9	202.79	200.47	200.39	207.52	193.56	199.63	203.55	200.86	195.74	198.94	198.46	198.17	195.01	202.93	199.39
217.62	208.18	214.91	213.82	208.77	211.67	215.75	207.86	217.08	207.77	207.46	212.74	208.74	221.85	209.2	209.94	213	217	221.32	211.03	208.38	207.54	213.84	207.82	213.82	209.55	217.78	213.38	212.17	208.54	216.42	213.91	214.14	217.74	217.94	215.47	219.11	213.56	211.3	208.92	214.71	213.84	210.68	216.31	216.6	213.01	216.87	209.25	212.05	215.68
210.69	213.17	212.65	218.04	208.91	215.44	211.29	214.87	215.87	212.99	215.58	216.03	214.09	214.25	212.38	212.36	207.21	217.08	216.79	209.41	215.15	215.29	216.84	213.34	214.45	215.85	211.47	205.87	212.29	222.85	215.24	211.98	217.33	218.59	218.18	213.43	219.27	211.42	221.74	209.69	209.95	211.28	212.93	218.18	207.03	210.58	211.88	209.46	210.17	212.21
200.95	201.12	198.71	204.35	205.98	209.64	209.42	202.33	204.45	200.6	202.34	203.5	198.11	198.15	195.42	207.28	208.19	208.62	211.13	212.38	201.19	202.1	208.27	200.6	205.84	199.87	206.3	201.3	206.91	206.3	201.04	202.17	205.05	200.02	201.71	207.31	204.67	205.31	204.95	201.38	203.52	205.39	205.25	196.53	208.07	197.79	208.99	202.57	200.32	200.81
207.9	215.82	208.13	206.92	213.22	204.01	210.51	208.96	206.92	215.36	205.49	206.5	213.82	207.56	211.57	211.26	214.35	215.22	208.94	202.32	203.08	208.43	213.2	211.5	205.88	200.57	208.34	217.6	204.87	206.02	209.17	203.09	216.34	204.36	210.74	206.04	210.15	198.87	206.51	211.91	201.89	206.07	204.85	210.54	206.14	208.9	210.19	208.65	214.42	210.96
202.56	197.62	204.83	206.36	202.52	208.79	205.4	199.4	199.76	204.33	210.32	205.85	207.77	200.44	206.76	206.3	208.34	202.52	202.26	203.38	198.24	201.61	204.16	197.79	209.23	202.91	205.51	199.14	200.87	201.29	202.94	208.83	195.68	204.4	195.14	207.81	199.9	214.1	200.16	201.32	200.87	200.93	206.26	203.94	201.26	203.18	205.97	206.06	200.76	196.68
196.7	203.63	203.09	195.34	200.45	195.91	194.58	199.1	206.34	198.96	200.84	200.42	205.06	196.31	196.1	202.86	197	197.08	196.02	195.19	190.38	195.35	202.96	195.32	202.18	197.89	201.53	206.92	205.45	197.21	197.48	204.55	198.23	204.62	199.32	200.81	202.1	200.35	205.18	200.72	195.67	196.49	201.37	201.18	203.22	199.37	203.51	203.25	198.16	195.59
205.82	204.53	207.21	206.34	204.4	206.78	204.81	202.27	201.09	205.83	201.38	207.14	201.93	203.15	204.87	204.13	206.29	208.8	211.4	204.87	203.45	209.99	202.16	205.25	204.41	209.15	200.15	201.83	201.66	205.22	199.26	203.51	205.68	205.74	202.73	206.25	207	211.6	204.23	204.3	206.81	203.9	206.4	205.6	209.81	211.8	196.82	207.59	207.42	203.12
208.14	204.24	208.55	200.93	208.38	203	199.52	204.86	211.75	205.42	201.37	208.14	204.77	211.9	210.18	209.25	204.97	207.84	208.71	204.11	206.3	196.83	208.37	200.13	205.78	212.6	209.33	209.12	210.18	210.45	205.7	207.08	207.17	210.7	201.48	204.3	203.64	205.81	201.37	203.05	203.12	200.56	199.02	204.43	200.46	204.77	204.72	206.85	207.46	208.93
203.99	217	204.69	206.83	204.7	204.24	203.73	212.57	211.34	208.22	207.71	208.28	204.95	211.9	205.03	206.61	203.76	198.17	202.54	199.74	209.17	201.34	206.66	206.14	207.96	203.97	209.62	206.91	211.94	209.24	206.68	208.82	204.96	208.98	204.96	208.18	203.2	205.69	209.26	213.4	204.06	202.57	206.96	198.64	208.92	205.03	206.17	203.99	210.13	204.86
202.94	208.7	199.98	208.99	198.17	204.1	203.95	208.08	206.57	206.67	206.41	201.58	206.01	204.93	205.47	205	207.86	211.47	206.81	206.94	205.29	208.01	211.99	205.11	205.14	207.15	206.67	209.72	206.7	211.34	207.47	203.1	200.32	204.72	211.06	203.95	212.17	202.47	207.5	209.29	200.61	210.68	200.88	202.76	204.85	211.53	217.23	209.9	206.9	207.7
204.46	199.31	202.98	201.76	204.92	210.78	202.24	208.02	212.62	207.63	200.37	196.96	204.49	203.95	209.36	203.53	205.41	204.27	208.44	201.16	209.64	206.22	200.81	204.73	206.24	210.44	208.15	206.9	202.46	207.05	203.75	210.56	202.91	205.77	201.08	204.37	196.45	206.21	203.82	202.27	209.4	201.24	202.49	200.71	202	202.16	204.1	208.09	214.21	206.85
196.22	202.13	200.81	199.04	197.69	191.84	195.74	195.44	203.26	199.29	193.05	199.63	198.13	200.77	204.95	199.81	202.6	202.35	198.88	191.67	201.17	199.08	202.54	199.63	197.12	195.71	197.41	196.15	198.53	200.85	204.95	200.74	199.42	197.04	200.04	195.17	201.41	203.28	198.97	197.68	197.91	201.99	199	196.99	197.43	200.08	197.75	198.81	194.97	197.84
208.51	216.34	217.4	219.23	217.21	217.64	218.21	218.33	218.67	220.32	214.08	219.73	219.44	216.54	213.33	214.47	220.01	218.64	216.83	216.2	224.72	223.44	217.58	215.71	221.48	222.43	217.47	219.46	217	214.65	218.24	215.64	211.28	217.57	214.62	212.03	222.11	212.63	213.94	209.75	213.7	211.66	215.74	210.35	223.97	216.74	215.3	215.93	214.12	213.53
198.01	199.49	206.87	205.93	201.62	200.39	203.71	203.26	200.53	199.75	204.39	200.18	201.91	198.56	201.62	194.72	198.51	201.76	197.43	196.97	205.64	200.34	204.3	201.67	197.85	203.08	196.81	203.28	199.88	192.52	196.58	196.76	201.16	197.01	196.26	195	204.58	201.75	205.07	196.76	203.75	201.48	201.94	199.53	205.36	200.71	201.54	199.97	203.09	202.59
206.57	212.78	211.74	207.39	214.86	218.07	215.57	221	222.06	216.58	208.61	214.5	210.71	214.23	217.19	221.68	218.17	219.03	213.44	213.5	219.08	213.41	213	213.81	212.38	214.94	217.28	208.95	219.57	216.95	220.8	219.35	211.9	215.3	215.24	218.33	214.74	214.49	215.56	218.64	217.3	215	216.12	216.09	214.96	214.14	214.99	215.34	213.14	215.92
206.65	200.3	207.65	203.32	200.85	202.41	208.5	203.91	201.17	207.4	204.28	209.74	211.71	209.31	207.84	199.89	208.82	207	207.69	206.9	199.12	205.22	204.19	208.36	203.24	203.81	204.54	205.06	206.66	205.74	199.78	208.37	205.33	212.17	200.79	214.02	210.11	206.31	208.58	206.72	206.31	206.47	202.14	206.8	202.99	203.88	203.32	200.59	202.29	205.65
205.67	215.76	214.21	207.97	214.31	216.16	211.15	212.57	210.34	207.76	210.55	210.93	214.41	210.79	215.42	211.54	214.05	213.36	206.67	212.86	215.45	209.62	209.18	204.84	207.48	215.97	208.04	210.68	216.11	212.25	203.74	208	210.79	219	207.96	209.44	210.77	211.92	214.54	217.24	210.17	210.88	214.53	208.13	213.26	205.9	213.03	214.59	212.61	209.11
200.5	204.87	201.72	206.71	205.64	206.03	203.06	201.1	202.25	206.25	204.49	202.11	205.48	199.06	203.33	200.05	203.05	204.86	197.07	205.11	201.23	198.55	206.66	199.32	198.91	205.05	205.5	205.22	199.65	210.64	205.5	204.56	196.39	207.12	206.6	207.51	203.2	199.57	204.42	208.25	203.36	199.23	204.94	200.19	202.1	204.43	197.8	207.6	202.53	206.53
190.77	197.16	196.3	195.22	195.52	193.1	189.73	203.78	191.87	185.71	197.75	198.47	195.64	191.61	201.55	199.35	201.8	193.2	193.1	197.6	194.78	190.85	195.29	197.07	200.89	198.39	196.96	193.35	198.7	196.85	198.57	204.06	200.08	198.36	189.08	191.85	199.93	193.45	205.31	193.82	195.03	193.82	188.29	194.4	198.83	197.89	196.87	192.89	194.38	192.7
206.89	210.32	207.71	211.26	206.47	206.8	211.28	208.04	213.48	207.15	205.22	209.55	211.11	204.57	207.32	215.43	210.6	206.14	212.43	216.38	210.83	202.95	208.51	205.8	207.54	216.92	204.51	211.28	210.94	209.42	207.98	204.52	203.14	208.99	206.17	211.25	217.66	209.44	211.47	210.9	210.35	209.94	207.2	208.12	210	206.18	203.23	210.62	204.33	205.47
208.91	210.79	215	207.35	213.05	208.63	215.32	205.08	210.14	210.33	210.45	207.86	214.56	210.29	216.07	214.84	211	210.33	212.53	210.61	210.8	213.64	212.36	217.74	209.56	216.19	207.51	216.03	208.19	216.54	213.88	212.76	212.64	216.55	212.39	215	210.99	212.61	215.62	219.38	215.86	210.18	216.51	208.33	215.44	212.74	215.31	211.09	211.25	212.21
209.04	205.31	203.88	203.76	203.77	206.31	201.5	203.5	205.1	207	208.4	198.26	207.35	209.06	207.29	201.24	200.47	205.05	209.8	204.3	197.31	205.1	202.13	207.06	208.76	208.18	205.3	208.55	204.9	206.89	205.43	203.68	207.2	200.72	204.99	214.66	204.39	206.64	205.21	204.53	202.08	211.18	207.32	202.76	207.42	204.09	202.11	209.79	204.17	205.38
209.14	209.32	205.8	205.84	215.91	209.97	211.96	214.21	210.02	203.19	206.3	208.58	208.25	208.99	208.96	207.07	206.37	204.36	216.86	212.62	209.18	208.24	208.65	208.48	204.31	215.14	211.57	206.96	210.75	211.57	217.14	211.16	205.36	209.01	202.98	206.56	208.07	207.1	206.83	205.41	202.91	210.84	204.77	207.26	205.62	210.94	215.58	207.39	211.31	205.79
205.31	208.76	202.94	211.47	210.82	205	204.53	205.69	203.37	206.36	207.56	205.09	209.41	207.1	211.86	203.87	206.06	205.91	197.87	211.03	206.16	205.21	207.29	207.96	201.39	208.6	202.94	205.87	209.18	202.28	208.58	208.64	207.06	205.2	198.87	203.5	208.35	209.92	208.15	212.49	203.7	208.44	204.56	206.51	209.49	202.66	203.57	202.37	203.21	205.8
210.76	213.03	208.59	210.57	198.9	202.4	203.98	204.36	205.24	209.63	201.83	207.07	214.74	213.09	208.12	205.77	208.02	212.16	207.16	204.95	206.83	210.56	210.74	202.15	204.67	206.1	213.25	215.81	210.46	208.84	205.32	206.11	208.94	202.28	207.26	210.07	206.63	210.79	211.97	211.28	210.27	206.31	205.22	209.71	207.98	205.34	211.35	201.26	204.04	205.35
190.12	194.91	188.52	197.52	196.97	195.03	190.06	193.78	193.7	200.78	191.13	195.59	190.66	190.42	193	196.52	190.05	193.37	190.46	192.5	195.1	192.23	200.66	188.41	194.11	191.66	194.91	199.07	194.92	188.37	195.97	191.29	193.9	196.61	197.89	195.24	191.37	190.82	188	197.75	196.38	193.64	193.98	189.99	188.96	188.39	198.17	196.7	192.49	199.48
216.39	220.11	221.81	217.24	208.64	213.17	219.45	223.88	215.83	210.82	216.53	216.92	216.92	216.46	215.06	214.17	219.81	220.99	218.46	216.44	217.2	218.04	219.86	213.93	210.6	212.04	213.39	222.09	212.32	215.6	217.73	215.39	221.06	217.41	214.76	212.67	218.34	221.03	218.93	214.65	215.53	212.76	221.43	215.31	217.68	217.79	217.23	210.76	221.78	220.69
194.91	200.15	197.36	199.95	197.35	200.25	204.97	202.14	195.56	194.55	199.73	200.03	196.78	203.39	200.84	201.79	192.66	201.54	201.23	198.51	199.13	197.62	202.9	198.72	203.81	199.68	198.57	200.91	200.09	206.98	196.72	195.61	204.12	194.24	204.52	202.05	192.8	195.8	195.65	196.35	188.26	196.86	198.78	195.93	194.95	199.04	198.14	197.72	200.59	202.11
215.96	215.15	220.73	220.4	219.74	218.35	218.8	218.01	222.93	214.63	216.07	213.83	214.06	217.49	215.51	221	217.08	219.86	216.3	213.33	214.77	224.06	216.36	215.05	213.76	216.66	225.66	218.37	217.73	220.42	221.89	219.53	221.24	221.47	219.11	217.21	212.17	212.68	215.4	221.11	216.9	213.82	217.96	211.68	218.98	217.17	217.26	218.97	212.37	216.48
199.58	198.13	201.76	201.72	197.23	192.61	202.04	194.35	210.27	201.39	205.48	201.02	207.78	200.58	204.74	197.96	206.82	197.76	201.52	204.42	201.16	197.55	200.34	203.63	203.23	199.11	196.23	198.53	203.53	204.39	201.07	205.42	206	207.95	195.61	201.44	206.21	197.75	204.95	196.16	202.92	200.52	202.39	201.34	198.43	203.68	203.49	206.69	202.19	206.28
208.54	210.7	211.58	208.27	213.51	206.27	210.18	206.45	207.85	214.4	211.91	203.31	208.72	204.53	207.94	211.97	207.46	213.41	200.37	212.49	205.53	209.06	204.39	207.47	206.45	206.52	204.18	208.07	206.31	204.35	202.02	209.01	208.34	207.6	218.41	201.91	204.36	204.74	213.04	203.65	207.98	208.51	203.24	203.85	212.67	209.53	209.8	209.31	207.8	205.99
198.7	198.13	193.7	193	191.18	195.14	195.17	194.63	196.15	188.88	195.39	192.55	189.38	192.3	196.01	194.8	190.71	190.52	197.44	189.83	198.88	196.62	191.58	200.97	191.53	193.34	196.4	195.81	194.9	197.81	195.13	191.83	188.51	194.99	197.81	192.87	196.62	198.27	196.58	194.56	189.15	191.4	196.37	199.51	194.04	193.67	191.87	186.92	193.44	190.07
210.54	206.88	212.61	209.71	218.72	213.13	207.39	210.72	210.76	207.05	211.9	215.45	210.27	207.46	215.26	211.19	208.73	208.33	206.61	216.85	210.46	209.39	218.68	212.8	210.83	207.31	212.12	211.64	211.95	208.49	213.17	212.89	211.84	208.74	213.42	214.91	206.2	211.66	212.3	213.81	211.55	206.22	215.99	212.36	209.1	211.83	209.89	203.96	216.69	212.89
209.23	205.36	209.56	211.35	205.98	211.97	207.01	206.67	215.61	211.69	205.26	208.71	213.68	210.61	208.73	205.06	214.36	205.12	208.7	205.85	209.94	207.48	206.44	214.13	209.91	209.52	211.32	209.24	209.39	208.01	208.71	203.22	213.5	213.87	207.64	211.43	216.19	213.99	211.71	203.15	216.33	218.59	206.93	205.79	208.3	210.94	205.08	210.66	208.37	211.88
205.08	198.29	204.31	202.6	198.04	194.42	205.95	201.91	203.26	202.46	199.11	200.1	201.52	195.58	199.51	198.15	199.01	196.15	196.27	202.23	198.02	202.31	204.01	203.92	197.01	202.96	199.33	196.66	204.76	193.98	205.84	197.33	196.59	197.85	200.14	203.77	202.35	195.4	197.93	203.65	200.46	202.16	201.84	199.7	198.03	198.87	200.68	203.07	196.67	207.99
193.74	208.01	196.76	201.32	202.32	193.92	202.29	198.27	200.23	201.58	204.66	201.46	200.14	200.98	200.82	200.5	205.29	196.65	195.97	196.64	202.69	198.05	200.88	197.19	202.17	205.51	198.98	199.58	198.78	199.83	197.64	203.29	198.11	200.67	204.01	202.34	202.7	198.09	202.42	198.31	204.37	199.65	202.37	202.28	201.44	194.28	200.26	199.64	202.85	195.19
204.38	208.49	210.96	209.44	214.11	209.23	212.81	208.99	209.45	200.86	212.73	206.33	205.28	213.1	206.09	207.65	205.58	207.6	213.41	205.9	211.44	210.31	206.13	206.38	204.12	204.48	205.83	206.11	202.54	201.51	208.32	207.36	205.05	213.45	201.94	205.04	208.12	211.05	204.14	207.51	209.34	209.96	210.26	207.24	210.06	207.21	204.88	213.18	207.14	211.38
207.22	207.28	213.49	205.65	207.99	209.61	211.57	208.09	207.67	208.05	208.13	209.45	200.48	205.59	213.96	210.13	209.6	205.7	211.2	210.02	204.96	205.58	202.06	208.78	207.27	207.11	208.34	203.49	209.04	204.83	205	210.54	210.45	207.52	210.4	205.49	210.3	209.85	202.26	204.73	210.6	207.74	202.4	207.39	211.94	210.17	208.55	213.9	207.43	210.01
208.01	198.01	206.98	209.84	208.48	207.56	204.84	203.11	204.24	204.41	209.13	208.68	202.85	206	200.89	207.88	201.89	206.51	205.2	207.65	205.99	202.03	204.2	209.85	204.69	208.7	206.82	207.29	205.15	204.45	212.53	210.29	204.66	205.07	197.8	205.02	203.9	204.26	201.13	203.39	208.38	205.92	203.43	206.33	207.05	208.37	206.23	211.37	203.46	199.76
198.5	206.44	197.82	203.6	204.62	211.57	199.35	196.94	201.44	201.03	199.68	206.42	203.64	204.53	203.87	201.35	205.83	200.44	200.05	207	206.04	199.13	204.13	206.63	202.7	199.23	203.23	206.57	204.9	206.72	205.88	200.87	199.57	202.21	200.67	202.55	196.21	207.23	202.68	205.43	204.54	200.84	206.49	205.12	204.46	198.83	209.87	198.04	203.47	193.88
216.18	221.22	221.03	218.88	215.25	216.48	211.26	215.81	209.97	219.28	222.69	218.49	222.35	218.68	226.38	213.34	217.22	217.17	216.49	224.13	220.7	218.27	214.14	216.87	217.96	211.55	220.36	221.79	218.78	216.83	215.07	217.4	221.92	215.51	216.29	215.99	217.87	217.88	219.92	217.06	212.74	220.97	217.83	217.71	222.3	216.38	218	216.93	220.54	215.89
207.72	205.23	195.61	199.28	202.53	205.16	199.22	195.37	201.63	204.99	199.46	202.25	199.74	202.2	203.69	192.48	195.63	201.83	203.45	205.14	204.84	201.87	199.03	200.04	200.06	195.66	204.76	198.26	201.83	200.34	198.77	201.64	201.33	207.26	198.77	194.54	199.83	195.63	198.11	206.15	201.05	195.78	198.17	202.79	201.68	199.1	199.02	202.15	197.99	202.06
200.78	210.14	213.4	206.31	204.87	211.09	204.01	211.11	208.26	217.83	206.88	204	202.12	205.13	204	206.1	207.76	213.22	210.72	208.51	206.38	208.46	208.92	204.52	213.93	213.41	211.14	209.68	208.87	206.48	207.7	209.16	210.84	208.66	209.56	209.59	210.75	206.94	208.46	208.51	200.85	211.14	211.15	203.01	204.81	212.4	207.99	209.19	211.82	211.03
214.28	210.28	214.58	208.64	208.11	205.11	219.02	214.62	210.82	210.9	213.23	213.38	215.5	211.78	212.22	219.05	214.9	207.65	210.49	214.32	204.97	208.05	206.89	215.24	215.1	215.34	215.7	208.49	205.27	217.6	215.12	213.4	218.71	211.94	213.22	217.59	220.34	218.71	207.57	212.72	204.46	213.07	206.97	216.5	211.32	209.32	211.77	208.42	215.45	212.26
209.87	204.88	208.38	206.21	197.45	207.74	201.76	210.36	204.87	202.47	201.02	208.4	206.94	206.5	208.69	206.33	210.27	204.03	204.06	211.18	208.15	206.05	213.23	210.49	205.52	208.39	208.23	210.3	201.08	211.72	204.31	209.5	212.2	212.66	206	207.21	202.87	208.32	204.12	203.27	203.6	211.84	206.21	202.52	203.58	202.26	202.14	206.83	207.82	200.26
197.79	203	202.36	206.53	207.27	206.3	200.18	209.26	207.53	200.87	206.94	206.14	209.93	200.88	201.56	210.49	208.31	206.92	208.41	212.51	202.25	206.73	209.47	206.37	203.21	205.86	206.61	206.11	201.92	206.12	196.82	209.71	209.52	203.3	206.14	202.11	208.25	202.59	211.36	206.4	202.17	196.37	202.46	205.07	204.36	204.41	207.66	204.12	204.9	201.53
202.07	192.85	196.9	196.28	199.25	198.31	198.48	203.16	201.02	199.54	201.1	196.16	201.33	196.64	200.54	199.05	196.72	201.46	201.52	201.48	206.14	197.88	195.7	202.42	200.67	200.5	201.07	200.66	199.09	195.46	201.73	199.66	197.6	204.87	201.98	197.84	197.44	202.01	201.22	200.11	202.77	203.46	197.61	197.01	208.05	204.27	206.08	205.9	203.29	201.15
204.2	205.63	213.25	204.1	208.73	219.41	214.56	213.21	207.7	205.7	202.81	205.4	208.14	209.75	209.38	204	209.58	205.33	210.06	203.71	211.67	209.77	213.35	199.93	201.47	204.35	201.11	205.37	200.46	204.87	205.64	208.94	205.82	214.75	208.09	208.55	210.41	206.28	208.04	211.56	207.4	204.36	206.96	215.49	205.64	210.56	199.64	199.18	208	203.34
213.69	213.96	219.54	219.06	214.96	217.86	216.65	211.22	220.11	212.53	225.26	213.98	218.76	213.55	214.43	218.84	218.61	226.86	223.15	219.46	212.71	216.49	224.77	217.37	216.71	221.64	219.02	215.6	216.1	218.28	217.19	215.39	218.81	218.96	215.21	215.01	219.16	219.63	223.45	216.24	221.1	218.25	220.44	214.32	219.04	218.34	215.43	216.38	222.19	208.73
201.53	198.65	200.86	210.75	202.44	202.98	202.41	199.84	206.37	197.69	197.9	203.29	208.63	199.94	195.2	203.96	200.7	196.05	206.19	204.88	197.35	207.46	205.24	202.69	202.52	201.91	202.9	206.33	207.21	202.57	200.14	200.77	201.5	203.81	207.15	200.25	206.91	208.11	201.52	203.02	208.28	207.67	200.78	205.27	203.46	207.58	205.29	208.16	199.12	200
213.31	214.79	212.04	214.6	216.7	211.31	210.49	214.57	211.88	215.43	214.37	218.67	212.74	214.22	209.05	205.65	211.59	210.61	216.55	211.17	216.69	206.42	209.48	213.07	214.64	211.57	206.13	207.76	214.64	206.74	207.66	214.66	211.79	209.58	208.04	215.73	216.04	208.61	213.7	212.39	216.92	216.11	211.78	212.54	213.34	217.88	215.54	221.34	211.51	206.7
212.48	211.42	208.45	209.64	200.08	208.21	209.34	205.89	207.6	211.13	210.25	205.8	203.82	206.44	205.77	209.08	210.12	208.99	208.21	206.03	204.06	202.29	203.58	204.85	213.4	207.2	205	207.83	203.07	212.36	211.69	212.43	208.72	209.02	209.75	207.43	214.88	205.28	213.35	203.74	211.29	208.21	202.27	206.6	206.84	208.09	205.6	203.63	206.61	212.13
206.88	211.27	220.82	211.64	213.42	212.86	212.63	215.61	224.06	213.54	215.56	219.53	216.95	214.97	211.47	217.12	215.58	219.61	223.17	210.31	218.65	214.82	219.55	214.5	217.78	212.31	217.09	219.71	221.88	215.44	217.3	211.32	220.3	217.45	215	214.26	220.84	216.44	220.17	218.31	214.1	220.77	225.78	215.13	219.67	215.85	215.63	218.07	216.88	214.69
196.95	199.96	196.67	193.37	198.45	194.7	193.06	196.98	200.63	196.58	199.53	205.61	194.74	210.53	191.52	205.07	202.97	197.87	206.33	202.33	196.07	201.59	204.89	195.85	195.83	204.53	200.11	197	203.76	202.31	195.42	196.9	194.87	199.64	201.82	199.7	203.3	198.82	201.74	195.93	192.29	203.74	199.22	198.34	198.47	198.03	199.12	200.15	195.95	198.09
211.39	204.89	207.57	205.33	203.94	208.13	207.43	212.56	205.88	209.29	207.62	207.46	206.89	212.75	205.71	211.01	204.29	210.13	204.66	198.15	206.55	210	210.18	213.06	206.07	202.92	207.9	211.93	213.37	211.98	210.13	201.99	209.6	210.49	206.13	205.18	204.35	212.31	208.98	208.58	210.98	207.6	211.23	210.46	204.81	211.1	203.47	213.51	201.44	204.37
215.57	208.04	212.41	209.83	213	211.88	211.85	207.91	210.02	208.78	220.21	209.62	208.67	217.72	218.77	218.27	220.67	212.39	216.94	212.14	215.97	209.81	210.47	211.18	213.14	211.88	217.72	211.01	212.8	204.63	222.35	210.03	207.4	213.89	207.32	203.13	213.08	209.55	216.2	209.54	217.32	218.32	212.65	215.5	216.33	211.42	213.49	214.39	213.09	213.9
211.36	208.27	202.79	206.07	214.2	209.18	210.9	210.21	208.22	210.52	208.31	212.2	210.87	207.67	208.58	209.56	211.77	212.22	205.38	214.1	203.54	202.34	207.38	205.63	206.84	204.09	210.77	214.42	214.67	211.42	215.4	210.04	205.55	212.75	207.14	212.25	215.69	206.33	204.77	212.61	211.61	205.04	206.52	210.17	207.22	213.74	207.75	202.76	203.47	215.1
207.6	207.81	210.78	209.45	213.17	206.54	209.4	213.61	212.84	207.65	207.18	207.44	209.96	206.65	213.74	206.41	208.3	212.42	206.07	208.49	209.5	215.26	209.82	201.82	208.74	209.55	204.49	207.5	205.12	208.65	206.74	207.01	210.35	205.42	207.97	208.11	213.43	209.14	206	207.69	208.55	210.82	204.2	212.16	204.87	204	204.19	206.97	211.75	205.23
205.45	209.48	214.95	207.46	210.81	211.55	204.38	214.14	213.41	210.1	211.07	211.98	214.74	213.52	207.6	211.71	211.98	211.92	211.6	207.85	216.78	208.34	215.17	216.89	208.28	211.62	212.22	216.51	209.9	216.76	213.3	210.42	213.98	214.91	211.77	211.09	209.34	210.54	212.05	205.79	214.95	208.01	212.22	216.74	211.31	208.39	209.9	208.52	208.54	209.32
217.44	222.09	220.58	216.43	219.57	219.77	218	217.74	214.79	215.99	215	214.01	220.15	213.29	213.11	213.4	216.09	214.82	212.13	220.6	215.69	217.28	217.86	219.12	214.45	217.89	220.99	220.32	218.7	219.8	220.89	222.22	214.59	214.83	218.1	222.01	222.7	219.12	213.43	217.81	215	215.17	218.74	216.26	213.71	215.8	213.27	214.63	213.76	218.44
205.52	206.08	203.59	208.13	195.45	211.51	204.38	205.96	200.81	206.01	199.31	198.83	204.11	204.78	202.82	202.47	198.46	204.14	202.56	202.18	200.26	198.64	200.43	205.73	210.24	206.11	204.37	199.13	200.52	202.79	204.87	208.64	200.22	193.8	201.13	200.68	207.4	204.25	206.83	207.02	205.07	204.96	205.11	208.11	205.8	203.64	203.61	205	204.27	204.17
210.09	208.31	209.97	200.06	209.12	208.47	203.9	205.65	207.09	210.21	207.82	209.8	213.5	201.44	209.06	209.06	201.06	207.89	206.02	207.27	206.07	209.35	210.64	202.72	210.19	205.71	213.63	208.01	207.17	212.34	210.52	209.47	205.04	208.83	209.82	201.47	210.69	202.87	200.87	210.56	203.38	206.88	206.76	208.61	202.09	210.91	206.87	208.69	205.92	208.51
208.93	206.99	207.17	208.31	206.89	210.48	205.91	207.45	209.45	202.57	209.33	211.78	206.24	205.59	204.47	207.1	205.01	208.83	205.17	205.7	202.24	207.52	197.03	213.8	214.54	204.53	209.85	205.75	207.26	204.97	208.44	203.57	204.66	203.29	204.84	206.9	206.98	203	209.85	204.63	207.74	208.8	204.71	209.01	205.41	203.56	208.21	210.63	205.51	209.05
196.13	198.72	204.04	207.7	202.23	200.14	200.38	203.19	204.75	195.86	193.54	202.08	198.39	195.6	197.53	196.13	195.43	204.29	202.92	198.45	201.66	200	198.95	201.15	207.27	196.29	201.89	201.14	199.97	197.1	202.95	198.29	206.63	205.41	198.86	203.95	202.06	201.65	197.13	199.87	204.6	199.16	198.06	198.38	205.41	201.96	196.57	200.85	195.82	201.77
196.27	196.74	208.06	203.05	187.61	194.65	206.77	199.67	196.07	189.12	199.78	203.04	196.71	194.68	199.11	193.43	203.19	201.91	205.77	204.05	199.29	200.98	201.49	204.94	203.2	198.06	199.26	196.66	196.47	203.48	199.83	206.6	196.91	202.98	203.68	207.04	198.41	197.82	205.7	201.67	196.06	197.67	201.99	202.36	204.29	199.97	205.61	206.91	197.52	193.84
202.27	201.1	202.6	200.32	205.47	194.91	204.5	195.52	197.42	196.28	202.74	203.62	202.81	203.95	199.88	204.08	199.18	203.97	201.31	197.87	201.45	197.68	199.24	203.5	205.57	195.38	203.65	193.48	200.34	197.78	201.73	193.71	194.35	202.31	203.33	197.95	200.09	203.58	196.77	204.76	204.01	202.88	205.91	205.16	197.72	207.15	194.47	203.62	203.54	206.73
200.76	201.85	202.64	201.67	207.02	199.58	199.27	200.55	203.66	191.26	196.21	205.96	201.31	203.21	202.46	200.16	204.29	205.49	208.62	200.74	207.23	208.37	198.19	199.9	201.57	198.19	205.64	204.48	201.31	205.46	205.87	206.01	198.92	208.27	203.09	201.76	199.46	205.44	203.16	202.8	197.49	197.96	204.73	206.7	203.25	201.81	211.73	200.73	201.13	205.75
209.01	209.28	200.59	206.51	212.4	211.15	209.85	206.13	202.51	208.73	209.34	204.71	213.14	199.44	203.29	204.09	214.27	204.76	208.25	211.2	200.7	212.59	202.54	206.31	203.91	213.84	208.17	206.84	208.48	209.82	210.67	206.08	209.26	206.19	210.49	204.3	208.32	206.6	204.1	212.7	207.42	210.95	205.77	204.5	205.44	208.05	205.53	204.13	212.05	208.49
211.26	211.01	202.88	202.5	199.96	200.49	201.05	204.92	201.02	199.68	206.9	210.96	192.79	209.71	196.24	200.51	201.72	202.12	205.67	205.52	203.87	198.36	198.05	202.22	211.38	204.84	206.56	199.17	198.99	204.01	196.78	197.7	204.63	210.15	204.98	198.15	202.13	205.79	207.52	202.51	205.55	206.34	203.98	203.99	197.93	201.87	202.32	206.84	200.63	207.51
215.97	221.86	222.41	216.03	218.16	217.73	217.61	213.75	217.29	216.78	225	220.78	213.52	217.72	225.67	214.42	220.07	216.2	221.9	219.28	218.15	221.09	212.71	220.08	218.28	223.41	211.37	218.43	222.26	213.89	214.04	218.2	214.73	218.5	215.11	225.53	212.94	218.77	220.99	214.28	214.44	220.08	220.44	218.92	211.68	222.7	218.88	213.52	217.12	217.06
202.85	197.18	203.79	200.04	202.08	197.29	201.32	207.74	203.57	198.57	200.81	206.22	204.22	199.64	202.92	200.1	198.66	201.65	195.17	202.83	195.11	201.42	200.88	197.84	199.86	194.41	206.53	197.93	198.32	201.85	195.94	202.28	200.14	200.59	197.74	204.66	196.66	204.68	201.28	202.02	200.57	193.99	207.4	201.09	196.55	202.06	198.98	199.96	196.78	199.5
219.05	223.53	210.76	207.19	217.8	214.2	216.14	213.71	221.01	224.02	220.12	215.67	210.87	218.15	212.85	219.96	210.09	212.74	208.62	223.27	215.77	214.61	212.53	215.54	220.68	218.31	212.76	215.27	222.79	219.01	223.39	219.86	218.96	223.76	217.89	219.83	217.03	219.57	215.05	220.67	217.04	222.67	219.51	217.29	214.59	217.99	207.44	214.89	214	219.51
211.16	214.39	211.91	207.75	211.51	218	206.63	213.03	210.72	212.22	210.25	211.7	214.49	209.07	211.26	208.83	208.79	212.12	215.95	207.75	204.58	214.21	212.55	210.84	208.02	210.96	212.06	215.33	214.06	209.68	209.62	214.88	214.54	212.51	208.59	213.08	215.04	212.34	212.94	208.41	212.44	216.06	217.23	203.46	210.14	208.43	217.65	214.55	209.92	214.39
211.45	211.72	211.16	213.87	203.62	211.52	207.88	201.19	214.01	212.17	211.1	204.63	210.47	211.29	205.81	209.03	205.76	205.4	207.5	219.76	212.16	209.85	212.43	211.86	207.39	214.55	204.73	200.13	206.99	212.09	205.04	203.21	212.61	208.83	211.46	210.52	208.69	212.95	208.63	211.75	208.38	208.96	212.91	205.05	203.16	210.18	205.68	210.88	210.38	204.3
216.18	211.65	213.37	216.9	209.99	211.6	212.79	210.16	216.44	205.01	209.36	210.02	212.18	206.37	202.18	209.89	212.83	210.36	206.12	212.11	210.05	210.08	204.99	207.68	205.45	202.55	203.99	211.9	210.37	207.76	202.98	205.38	214.81	205.47	213.54	213.5	215.93	216.38	210.2	211.99	208.6	206.46	204.28	207.75	207.92	203.95	215.95	218.44	210.56	216.32
219.5	217.45	215.46	215.15	220.58	215.76	213.86	214.69	213.81	217.67	216.8	219.93	210.83	218.94	218.61	217.17	213.87	213.92	216.92	218.7	220.24	214.14	216	217.59	214.61	218.74	218.34	215.71	218.01	214.36	220.73	217.42	217.68	211.49	222.22	216.87	216.71	213.17	213.1	219.74	219.07	216.88	219.18	223.7	218.41	217.09	208.72	219.57	212.13	211.95
209.58	207.14	202.48	210.69	206.31	210	209.61	205.06	204.89	200.28	206.66	203.32	203.6	206.54	206.4	207.45	205.42	205.1	202.43	205.31	200.4	207.12	204.58	204.4	206.09	203.32	206.05	202.63	204.82	207.59	209.68	208.37	207.68	209.64	201.93	202.98	205.71	211.07	202.95	205.24	211.8	204.7	207.15	202.31	206.24	208.44	210.46	207.18	209.73	204.04
214.56	214.1	209.98	211.91	205.36	213.53	212.22	210.56	210.53	205.66	207.4	213.72	206.12	212.13	206.8	208.49	209.17	207.01	215.03	207.23	208.82	211.79	209.91	209.58	202.15	208.85	211.57	209.75	209.84	206.18	211.76	212.72	204.74	211.31	213	210.25	205.99	207.75	210.82	206.17	210.63	204.86	212.27	215.04	210.13	212.14	205	212.53	207.52	208.82
206.7	213.97	208.65	211.06	209.16	211.6	209.33	216.02	211.83	217.24	210.41	213.8	216.17	207.13	213.51	218.01	207	215.38	203.96	216.77	206.02	212.5	206.94	210.6	211.68	214.56	213.92	212.03	215.5	207.71	216.46	216.49	209.29	215.56	213.37	215.18	221.25	216.09	208.55	212.82	215.28	211.34	216.25	215.25	212.04	212.6	204.93	213.53	217.97	199.94
194.99	193.68	193.22	198.54	195.99	200.2	200.24	202.84	202.46	198.98	196.67	202.37	199.4	199.98	198.67	203.54	196.8	202.25	196.5	200.93	190.16	202.43	199.7	197.77	195.24	201.45	197.31	198.99	194.7	197.62	198.28	201.27	192.45	198.8	195.9	196.74	200.44	193.75	199.34	196.17	191.59	201.6	200.54	199.85	198.74	200.27	199.13	203.12	194.83	193.39
210.28	217.6	212.32	204.96	210.78	211.13	214.9	206.81	212.52	215.9	213.7	210.19	207.51	214.82	217.15	210.75	209.83	212.85	213.44	218.21	215.09	212.29	211.39	219.02	219.15	212.83	208.92	212.02	206.78	210.21	216.49	209.36	212	213.59	216.73	207.11	212.54	206.25	213.78	211.59	214.85	209.75	210.71	208.38	214.05	208.92	214.75	208.05	213.04	213.48
206.92	206.07	210.61	202.99	202.31	205.47	214.42	204.59	204.18	215.1	201.58	211.4	207.06	200.05	200.75	206.03	211.55	206.07	212	214.3	206.08	207.07	214.63	212.24	198.11	204.32	208.91	208.62	200.56	209.73	202.95	208.74	205.25	206.1	209.38	214.08	202.55	204.45	204.24	210.51	204.18	210.55	209.3	203.51	205.27	210.58	207.4	210.41	203.5	205.96
209.74	215.52	214.67	213.11	216.64	209.72	214.42	213.6	215.58	216.55	217.3	215.93	213.71	215.66	219.79	216.71	218.48	218.56	211.02	218.3	208.99	212.44	217.99	217.86	212.73	213.29	209.48	213.08	217.45	221.44	211.62	209.66	210.31	210.23	211.11	214.25	210.55	213.77	209.88	211.74	220.31	208.67	213.4	207.68	217.41	216.58	216.83	211.77	209.12	215.35
214.61	202.26	212.41	210.33	210.28	203.66	211.95	211.91	207.95	211.71	219.84	216	206.87	214.1	210.67	216.11	217.35	217.15	206.02	207.42	216.92	212.66	209.43	212.53	212.07	212.3	214.36	212.09	212.41	207.72	218.18	215.41	208.3	210.65	211.95	211.97	208.69	208.49	214.81	207.01	214.59	213.31	209.74	212	211.87	212.55	208.94	214.89	213.11	214.25
217.68	213.11	210.2	217.06	212.53	219.3	212.68	207.37	212.25	217.68	211.63	214.8	215.37	210.07	212.77	220.5	215.46	208.23	207.9	215.08	218.24	211.59	211.28	210.69	213.18	209.57	219.53	207.82	210.12	203.66	214.4	213.14	213.45	213.79	208.06	212.58	216.71	213.09	209.76	218.01	211.76	217.21	213.03	213.3	214.12	214.17	216.39	213.24	213.53	211.94
199.15	200.45	196.96	197.82	198.63	191.87	202.13	202.74	201.19	203.29	204.83	203.62	198.61	200.69	202.96	204.57	192.61	199.06	201.48	196.7	194.75	198.99	192.45	199.18	197.03	202.72	202.48	194.5	200.17	194.38	197.88	200.2	198.94	201.38	198.55	199.35	199.69	196.63	200.22	200.67	204.14	193.43	198.47	194.18	197.65	196.67	199.65	205.73	199.32	193.86
212.07	215.73	212.5	213.9	215.65	212.81	211.75	211.89	212.84	215.43	209.66	213.27	215.82	207.53	214.47	207.94	210.61	214.46	217.65	215.1	221.56	216.26	206.16	211.46	210.68	213.89	209.41	215.42	213.61	211.69	214.28	212.46	211.33	207.43	212	213.98	210.45	216.24	211.69	210.06	215.44	204.68	213.68	207.35	214.72	212.95	208.13	209.97	213.49	207.47
203.95	208.2	200.75	201.85	208.21	202.22	207.83	202.18	208.13	198.82	211.97	200.11	200.15	205.32	200.96	203.97	205.65	211.02	210.59	203.01	199.29	204.78	205.89	206.24	198.65	206.42	209.44	201.69	203.92	206.61	206.05	199.7	200.93	205.09	195.05	203.26	201.68	206.04	203.38	200.57	199.68	207.86	206.95	192.48	203.72	202.64	203.05	207.41	205.87	208.8
200.51	206.81	207.41	207.83	204.25	214.72	217.7	199.5	210.14	207.55	210.76	212.87	204.28	208.95	208.65	208.1	206.29	202.46	214.45	205.38	208.56	204.61	204.49	208.03	208.85	207.31	206.1	201.53	212.16	207.72	207.48	208.64	206.47	203.98	209.93	210.76	207.44	204.51	211.76	211.01	211.98	212.53	206.65	206.57	208.48	207.72	208	211.95	203.9	206.1
210.62	207.53	210.93	212.75	208.07	209.58	210.14	206.24	205.71	205.06	204.52	208.99	200.48	210.54	207.8	210.02	206.41	205.23	205.16	209.59	207.51	211.84	205.25	211.46	204.84	209.69	212.28	207.71	206.16	207.38	209.53	212.87	212.28	206.22	200.6	209.26	214.3	213.56	209.79	208.41	207.67	208.43	202.69	209.6	204.83	211.73	212.33	204.82	207.91	208.46
196.51	201.57	204.35	197.05	204.21	207.27	197.9	198.31	201.12	195.2	201.22	210.44	201.35	200.31	200.83	204.75	200.98	199.49	199.92	209.84	210.15	209.27	203.56	201.19	212.24	202.76	195.88	207.56	208.17	207.19	205.35	207.39	196.86	204.8	202.05	207.51	200.18	199.26	196.52	207.71	205.97	201.65	209.45	202.7	206.85	199.48	200.86	203.22	208.55	203.2
210.25	205.88	207.22	210.91	209.29	207.1	206.96	209.46	215.68	206.21	209.28	203.01	209.9	209.53	210.82	208.57	206.37	197.32	212.81	208.98	208.44	218.03	210.52	205.72	210.58	206.54	207.63	207.17	212.99	210.3	214.72	205.01	206.78	207.16	205.98	205.45	213.65	206.74	204.08	210.04	210.04	205.56	205.22	208.47	212.72	212.94	214.59	204.87	214.08	201.11
207.74	216.62	213.49	211.53	210.29	206.28	210.16	215.44	210.1	215.45	212.44	212.03	208.17	215.24	213.61	213.83	210.6	212.1	205.02	213.32	203.49	210.69	209.79	212.63	206.81	208.38	211.4	212.24	211.21	213.6	209.47	214.17	206.96	217.09	209.96	207.37	213.9	208.55	214.09	215.85	209.54	213.4	213.59	213.2	206.91	210.62	215.13	216.7	210.8	204.58
202.87	199.58	200.18	203.36	202.57	205.15	207.88	201.77	199.31	199.36	197.25	204.61	197.96	200.91	205.34	199.09	205.9	205.03	206.09	199.67	196.01	203.1	201.73	196.63	206.49	206.02	204.31	205.65	198.98	203.19	202.61	202.82	201.11	201.23	200.54	196.41	200.13	207.79	202.82	199.93	205.96	203.34	199.43	203.15	207.76	210.9	201.69	202.42	193.72	207.25
212.14	217.97	222.05	214.66	217.24	219.26	216.37	213.44	215.39	220.27	222.61	210.38	213.34	217.63	219.38	216.52	213.28	213.8	219.81	212.2	216.79	217.23	221.35	216.01	215.13	211.35	223.6	214.6	210.87	218.23	224.45	218.07	218.94	220.22	213.46	211.29	212.92	210.82	209.92	216.84	212.12	220.86	216.82	217.6	219.96	217.04	217.56	216.81	212.99	218.12
199.56	201.85	205.88	200.58	204.59	207.2	207.44	201.69	204.77	205.26	206.28	203.28	204.57	210.7	206.81	206.23	207.01	204.65	207.54	210.54	209.1	204.83	207.25	206	199.52	206.06	205.91	202.34	203.45	207.94	200.98	208.07	209.88	205.99	206.05	208.51	209.49	207.12	207.74	201.6	208.19	209.79	210.5	206.39	198.46	205.29	201.83	200.54	205.38	210.93
214.98	208.22	206.11	211.4	206.24	213.75	214.18	212.13	209.07	212.84	211.1	210.64	211.29	220.06	211.64	210.69	210.07	205.58	215.65	216.75	207.06	211.6	206.51	209.19	216.52	213.09	217.98	207.64	213.82	215.22	213.58	211.93	211.9	214.55	209.92	211.3	207.67	210.31	208.47	212.78	205.9	216.49	216.21	213.44	211.9	211.67	210.08	215.15	213.9	208.47
193.97	196.18	199.01	196.32	190.08	196.87	198.22	198.82	202.45	191.8	204.96	201.2	194.58	203.12	199.21	195.42	200.43	199.97	199.51	200.4	201.28	196.84	202.12	193.05	201.61	192.29	198.84	193.19	202.19	201.61	196.67	193.15	193.59	194.64	194.11	194.06	197.91	197.41	198.91	195.71	197.68	196.41	196.33	191.55	195.68	199.79	199.71	198.47	200.06	195.58
211.32	215.15	219.19	214.19	214.93	211.56	217.22	214.31	216.35	210.65	215.44	219.5	214.17	215.2	211.7	214.17	207.64	218.78	219.29	211.85	210.97	208.46	212.9	210.23	209.25	214.36	214.66	210.45	221.51	214.14	213.04	216.38	212.8	217.76	218.99	214.48	212.75	219.17	209.58	214.32	214.38	217.44	213.99	215.21	213.87	221.3	217.25	212.47	213.46	216.05
204.85	202	206.89	199.96	199.71	194.32	207.62	199.17	206.32	204.95	201.02	206.39	201.34	201.12	202.26	201.23	201.94	199.58	203.66	209.66	197.43	201.44	200.73	207.8	208.36	199.46	207.2	198.73	199.58	201.38	199.35	202.77	197.4	209.04	197.66	198.74	204.49	207.38	202.52	204.58	204.92	201.22	208.74	202.13	203.81	209.09	207.04	195.77	198.98	203.23
218.21	220.48	225.06	218.27	214.45	213.54	217.84	214.49	214.91	216.29	211.2	218.55	217.3	219.24	213.67	220.09	215.03	217.68	209.76	211.54	214.91	214.48	211.22	219.82	217.77	218.81	225.33	220.09	212.03	215.78	220.25	216.6	220.87	218.3	219.43	215.21	214.02	210.62	211.04	213.98	212.74	215.28	215.71	219.04	220.72	215.34	216.82	222.99	211.43	214.65
213.48	208.88	208.16	212.17	205.08	212.23	210.84	216.6	207.27	215.9	217.73	206.34	209.85	202.72	204.87	213.41	207.92	211.48	213.53	203	211.22	207.69	211.89	208.35	206.67	210.68	210.71	203.31	207.58	210.25	204.85	209.75	214.91	203.17	205.04	204.37	207.62	206.68	204.21	203.85	202.63	199.18	209.12	212.38	206.09	209.91	206.03	210.7	213.3	210.37
210.01	201.41	208.82	199.6	207.96	197.36	201.81	203.51	201.67	201.19	207.28	214.47	204.45	200.53	201.2	204.67	203.4	200.69	209.07	203.29	204.46	204.2	208.9	203.65	207.47	206.63	205.86	197.96	204.44	203.81	204.73	210.69	201.13	208.18	199.45	199.36	202.47	203.56	203.08	203.89	207.24	207.58	203.28	209.38	204.75	199.19	207.58	203.26	205.08	197.61
203.74	201.35	207.71	204.28	207.44	203.84	204.66	206.05	203.33	201	205.65	208.46	213.6	199.47	201.54	200.36	199.26	199.56	208.05	212.09	203.79	200.28	204.6	203.39	198.91	203.63	204.12	204.75	203.37	202.05	207.43	201.21	203.77	204.99	202.64	204.58	203.01	205.7	204.67	199.71	194.05	206.92	208.35	203.58	202.08	202.19	206.57	202.95	203.34	207.32
211.7	208.62	210.8	208.87	211.61	207.07	212.31	209.04	207.11	204.09	212.71	208.07	207.85	208.08	210.3	205.28	210.23	208.61	212.25	208	207.77	207.34	199.27	202.81	207.88	202.17	202.75	207.64	209.43	208.11	207.75	208.7	209.51	207.25	211.99	209.68	207.59	207.3	205.73	210.49	210.77	204.35	211.65	212.11	209.32	209.38	212.71	210.56	208.86	213
212.49	213.22	213.3	211.58	211.98	211.02	213.4	210.82	205.03	214.67	208.43	217.7	210.75	212.89	205.53	214.82	210.05	214.65	209.72	208.4	207.64	209.04	215.01	210.6	212.9	216.71	208.15	209.7	213.48	214.58	207.94	213.07	208.88	213.18	216.16	210.85	210.42	216.04	212.45	212.67	210.5	212.48	206.66	215.36	216.22	215.35	216.2	211.64	210.5	211.71
[truncated: 549 more rows]
[truncated: 150 more columns]
