# Supplementary material for: Genetic dissection of main and epistatic effects of QTL based on augmented triple test cross design
Source: PLoS One. 2017 Dec 14;12(12):e0189054. doi: 10.1371/journal.pone.0189054 (PMC5730204; doi:10.1371/journal.pone.0189054)
Supplement: S6 Supporting Information — (ZIP) [file pone.0189054.s006.zip › z1_1700_0.5_10.csv]

208.43	209.88	207.07	210.42	207.97	210.29	208.28	208.07	208.16	209.14	208.74	208.75	210.67	210.35	208.1	209.08	208.97	208.25	208.27	208.7	208.2	207.03	208.28	207.66	209.26	208.02	209.18	206.93	208.95	208.89	209.36	207.36	207.25	208.52	209.19	209.35	209.33	207.34	210.58	207.07	210.57	209.55	210.41	207.53	208.77	206.21	208.88	211.05	209.77	207.89
199.35	199.52	199.39	199.36	200.56	199.43	198.38	199.14	197.4	200.3	198.68	201.13	198.43	199.45	199.89	200.58	199.78	199.24	198.48	200.1	199.13	198.83	198.67	199.26	200.09	198.56	199.97	198.18	200.11	198.97	196.98	200.29	197.38	198.05	200.4	200.2	200.42	197.61	198.95	196.94	200.12	199.83	199.09	199.86	200.47	198.77	199.92	199.2	198.72	198.81
211.51	211.61	209.63	209.63	211.4	214.34	213.17	210.93	211.57	214.66	212.87	210.82	212.33	212.26	212.46	210.66	210.1	212.89	210.46	212.25	213.44	211.65	214.13	211.15	210.32	213.93	213.41	209.6	214.1	211.18	211.19	214.4	211.39	211.36	211.39	212.6	210.33	213.87	212.19	210.73	213.06	211.97	210.84	209.45	210.39	211.59	212.88	212.29	210.25	211.73
217.25	216.83	213.34	217.85	215.2	219.22	216.22	217.77	214.06	217.31	216.6	217.08	217.27	218.75	217.64	215.84	218.43	217.43	217.88	215.66	216.51	216.81	217.53	216.3	216	217.28	217.84	218.85	218.11	218.45	216.88	216.09	216.3	218.52	216.88	217.47	216.46	217.64	219.49	217.71	218.51	217.91	216.05	216.57	215.72	218.01	213.63	217.01	217.65	216.73
210.79	209.94	214.11	210.57	210.68	211.61	214.38	211.51	211.7	213.14	213.35	211.66	212.07	214.08	211.2	212.3	213.02	212.27	209.73	213.21	212.89	212.67	209.9	211.11	215.26	211.9	212.54	211	212.29	213.05	212.8	210.71	211.81	210.86	211.08	211.5	211.51	212.28	211.96	213.02	210.45	211.45	211.84	214.16	212.38	211.92	213.12	210.89	213.08	212.09
201.76	201.86	201.59	205.26	204.04	204.63	201.48	201.7	203.26	203.28	202.35	204.16	203.34	199.83	204.58	201.46	204.25	204.1	206.21	204.28	202.98	204.41	204.54	205.27	202.95	204.27	204.53	203.13	204.74	202.58	203	201.08	203.9	204.71	203.94	200.8	203	203.11	203.25	200.23	203.33	202.46	202.72	203.99	202.48	202.35	205.99	202.16	202.29	204.2
198.4	197.62	197.81	197.53	197.72	200.15	199.46	197.48	199.23	197.64	198.68	198.19	197.59	197.73	198.08	198.16	198.67	198.27	197.37	197.31	197.85	200.12	197.36	196.11	198.21	197	199.41	198	197	196.68	196.83	198.3	197.95	197.62	198.77	196.93	196.83	200.04	198.66	198.97	198.62	198.18	197.01	198.52	199.13	198.18	198.54	198.19	198.05	194.85
204.14	203.91	203.78	204.5	204.74	202.56	204.78	203.97	201.17	202.37	202.54	204.37	203.86	201.56	205.43	202.65	203.39	204.71	204.47	204.96	200.37	201.17	201.88	205.61	203.48	202.95	204.49	202.21	202.19	203.88	202.98	202.09	203.28	200.84	203.4	203.06	201.35	203.36	202.82	203.23	205.95	204.97	203.25	203.63	201.88	205.97	203.8	205.23	203.31	203.03
204.97	203.93	204.27	204.56	205.44	206.19	205.43	203.02	200.38	203.89	203.41	203.42	203.74	201.9	204.25	204.22	206.01	203.86	205.37	204.75	202.49	204.3	203.61	201.6	203.75	204.14	203.68	203.81	204.71	203.15	204.96	205.79	205.69	203.45	203.32	207.79	203.51	205.83	204.9	204.92	204.3	205.94	203.85	204	205	202.74	204.44	203.59	203.58	204.44
209	209.12	207.43	206.33	207.71	207.14	206.94	209.49	208.81	208.06	207.66	207.53	204.46	208.24	206.13	208.21	209.09	207.06	205.97	207.07	207.92	209.48	207.32	207.34	206.15	208.73	209.8	207.34	206.48	206.23	207.32	208.43	205.88	208.82	209.74	207.96	209.12	208.95	207.44	207.5	204.84	208.57	207.84	206.24	208.06	208.81	207.43	206.67	206.43	210.77
213.12	211.19	212.49	211.67	209.21	211.06	212.49	208.49	209.69	211.71	212.01	213.95	211.82	213.05	211.48	212.51	213.64	212.33	212.5	212.65	211.11	212.39	211.25	211.52	211.41	212.56	212.7	210.53	212.66	213.67	211.19	212.48	211.86	211.3	212.33	212.55	210.89	209.34	211.58	210.74	212.52	212.14	211.11	213.25	210.87	213.13	211.72	213.06	211.92	212.7
204.92	203.84	203.76	201.64	205.27	204.52	203.69	206.82	204.67	203.91	203.38	203.74	204.06	204.5	204.49	204.52	203.56	205.02	203.4	205.09	205.61	204.98	201.5	202.7	205.1	203.79	205.15	203.91	204.95	203.39	203.86	206.51	203.93	202.8	202.59	204.93	204.43	201.16	203.58	205.07	203.92	204.04	207.18	203.8	204.22	203.86	205.43	205.55	203.97	203.23
208.62	206.6	210.59	208.85	208.5	209.33	209.44	211.39	209.4	206.6	209.48	208.7	209.38	209.32	209.05	207.2	210.54	209.86	209.6	206.59	206.33	208.93	209.29	206.55	209.84	209.76	209.5	210.2	207.1	208.18	207.23	208.87	208.66	205.25	208.23	207.7	207.44	208.41	205.64	206.93	207.99	208.6	209.54	206.38	208.29	207.88	207.49	206.43	207.6	210.84
210.8	211.01	211	214.2	211.86	210.47	211.55	211.75	210.91	212.52	210.97	211.06	213.19	210.45	210.14	208.87	214.56	211.82	211.86	210.63	211.49	212.46	211.65	211.2	211.48	213.54	213.53	211.34	211.63	212.54	211.75	209.97	209.6	210.32	210.03	210.99	211.12	211.74	212.15	213.39	213.18	209.72	212.53	211.9	210.33	211.56	211.47	210.36	211.01	210.58
210.2	208.62	208.09	209.71	209.21	208.34	206.84	209.07	207.65	206.72	209.8	207.74	208.81	209.35	210.29	208.52	211.5	208.61	210.58	208.06	206.14	208.74	210.24	208.95	208.14	207.24	210.26	209.57	211.08	207.76	209.9	208.63	207.91	210.86	208.03	208.26	209.59	210.88	210.49	210.23	208.56	206.99	206.37	208.11	209.71	208.92	209.52	207.35	210.9	208.24
194.29	194.83	192.03	194.21	191.96	194.81	193.23	196.74	194.43	194.1	193.19	192.65	194.83	196.04	194.41	194.77	192.19	194.13	194.34	193.57	194.44	192.47	195.82	193.3	198.39	194.66	193.41	197.61	195.98	193.47	193.21	192.31	195.28	193.41	194.19	195.43	192.45	192.4	192.56	195.66	195.08	191.91	193.83	194.52	194.2	194.74	194.16	194.55	195.31	194.08
203.73	202.92	202.08	203.78	204.35	202.62	202.34	201.89	202.75	202.79	203.56	203.13	203.48	204	203.58	201.39	204.8	200.63	202.77	206.04	204.04	202	203.54	203.85	202.72	203.34	202.49	203.92	203.15	203.15	202.22	203.25	204.56	204.64	203.03	202.45	205.12	204.68	204.15	204.93	202.41	203.04	204.24	201.77	202.11	200.28	204.5	203.49	203.7	203.77
197.66	201.03	200.02	200.96	199.14	200.42	202.4	201	198.58	201.86	200.89	199.08	201.51	199.4	201.29	200.94	200.87	198.01	201.01	201.36	200.49	201.36	198.24	199.75	199.51	200.03	200.29	199.31	198.52	199.92	200.81	201.02	199.97	202.21	200.6	201.53	200.39	198.88	199.66	201.47	198.99	201.87	200.65	200.85	197.8	200.51	200.27	201.46	201.71	201.87
203.53	205.27	205.2	204.52	203.51	203.34	204.21	205.17	205.23	203.45	206.99	203.57	204.21	204.83	206.54	205.07	205.62	204.75	202.44	203.87	206	201.88	204.63	203.38	204.33	204.63	203.82	203.55	205.06	206.04	203.43	203.42	203.2	204.81	203.3	204.77	204.44	205.41	204.68	203.69	205.45	206.15	203.55	205.65	205.96	204.94	206.73	204.35	203.35	205
192.68	196.42	194.75	196.11	195.2	194.46	195.58	196.97	193.35	194.36	197.18	196.66	193.47	195.36	196.18	197.27	194.92	194.93	195.29	195.16	194.62	196.7	195.98	194.55	195.25	194.37	194.76	197.3	194.63	194.94	195.67	193.52	194.31	196.02	194.67	193.73	195.8	195.1	192.57	194.44	197.03	193.88	195.07	197.49	196.75	193.93	194.37	193.49	196.23	196.42
206.63	206.68	208.81	205.57	208.26	209.18	206.57	207.85	207.42	206.6	207.47	208.31	208.76	207.26	207.32	206.35	209.43	207.1	203.43	207.05	208.3	208.44	208.58	205.01	206.01	207.56	208.13	207.27	209.18	209.4	207.26	209.1	204.72	208.02	209.15	208.28	207.81	208.42	208.48	205.6	207.67	208.77	209.77	208.93	207.81	208.67	207.49	207.73	208.45	207.85
197.09	195.18	195.23	195.71	195.07	195.87	194.93	196.11	192.83	195.42	195.42	194.04	191.58	194.6	195.5	192.18	193.55	195.16	195.44	194.74	197.39	195.56	195.06	197.19	196.73	195.15	195.83	197.26	194.61	192.32	195.09	197.53	195.48	196.32	195.93	195.45	193.84	195.72	196.74	194.71	195.76	193.57	193.71	197.85	195.66	193.77	194.9	196.11	193.87	196.92
208.18	208.57	205.08	210.14	209.06	206.22	207.49	207.6	206.98	207.32	209.96	207.99	207.85	205.91	208.6	207.98	208.12	208.36	209.31	209.94	208.61	209	207.71	209.88	207.55	208.33	207.74	207.28	207.08	206.73	210.1	207.02	207.15	207.1	207.45	207.17	206.54	207.79	206.87	206.7	207.27	205.7	207.82	208.35	208.75	208.21	208.87	205.1	207.07	206.97
210.45	209.24	207.12	208.23	208.58	209.94	208.53	211.25	209.2	210.22	209	207.96	206.95	208.46	209.74	209.67	209.42	207.53	209.05	209.52	208.85	208.95	211.53	209.27	208.19	210.96	211.34	210.17	209.5	210.92	209.77	210.66	209.42	208.06	210.24	209.89	208.88	210.62	208.59	207.5	207.99	211.09	210.66	208.71	209.34	210.46	209.89	210.46	210.01	209.08
202.17	201.23	201.99	205.64	204.06	201.37	203.17	202.52	202	203.47	202.18	200.27	201.99	203.8	201.3	202.07	201.78	202.38	203.75	204.89	202.27	202.1	201.28	201.89	201.58	200.11	201.17	205.83	203.51	202.69	202.87	199.98	202.61	204.32	202.83	201.3	201.35	203.39	202.58	202.67	202.84	201.84	204.31	201.57	203.95	202.95	201.38	202.7	204.2	198
209.85	208.26	209.93	209.12	208.14	211.46	208.61	208.23	209.62	208.97	209.65	208.86	207.31	207.92	210.1	208.6	207.78	208.72	209.88	207.88	209.2	208.85	211.12	210.46	208.37	207.08	209.29	209.09	208.08	210.05	208.43	208.61	210.69	209.77	208.38	208.41	208.18	209.45	207.02	209.46	210.02	209.25	207.95	209.73	209.95	209.27	209.28	209.39	209.01	207.39
205.15	203.13	204.35	202.87	202.69	201.49	205.08	204.12	202.75	203.45	204.87	204.37	203.76	203.11	204.94	204.23	203.08	203.1	200.5	204.72	203.67	201.35	202.73	203.99	203.01	205.96	203.44	203.67	201.33	204.5	203.06	205.13	201.4	202.55	204.14	203.66	204.88	203.07	202.79	204.27	206.72	205.75	205.85	203.09	203.13	203.82	204.57	204	204.04	203.94
210.07	210.31	211.96	209.08	212.01	212	211.2	212.31	213.6	211.5	211.06	211.89	209.45	213.26	210.54	210.87	210.6	211.9	210.54	213.71	209.94	209.54	213.93	213.67	212.66	213.84	210.45	210.46	211.43	213.19	212.27	212.91	214.61	211.62	212.15	210.84	210.34	207.78	213.26	211.13	213.68	210.76	211.77	211.14	212.14	210.79	213.92	213.04	211.19	211.24
217.11	217.25	217.04	218.01	216.75	214.78	218.67	218.52	216.64	215.7	216.48	215.01	218.46	217.27	216.35	217.9	218.75	215.58	218.48	217.9	218.66	216.34	217.09	215.37	216.65	216.94	215.91	216.43	215.8	218.35	218.24	217.59	216.21	216.2	214.9	219.66	217.15	218.1	215.42	218.23	217.74	216.99	217.25	216.48	214.36	214.91	217.16	218.06	217.45	213.68
192.65	192.79	193.44	192.67	192.88	192.12	192.94	194.28	193.6	192.55	193.71	194.88	192	194.11	196.23	194.13	194.31	196.01	195.93	193.34	194.9	195.24	193.89	195.48	194.1	194.07	193.66	195.57	194.37	193.04	192.32	195.75	193.84	195.84	195.1	195.58	193.18	197.85	192.34	194.82	194.89	192.08	192.92	193.38	190.8	195.01	196.77	195.58	192.76	194.13
205.4	202.48	202.92	203.07	203.69	203.69	204.06	203.32	205.28	203.95	206.72	203.18	203.74	204.83	203.72	200.89	204.31	204.14	203.45	204.62	201.14	203.97	203.86	203.72	202.48	205.08	204.28	205.34	204.97	202.98	205.4	202.43	202.65	203.87	204.79	202.94	205.64	203.35	203.12	201.84	202.29	205.65	204.38	206.19	203.44	202	199.93	203.86	203.32	201.7
216.93	218.19	217.5	214.37	219.59	217.11	215.03	216.12	216.54	215.98	218.21	217.6	216.12	215.75	215.22	219.02	214.92	217.83	217.13	214.21	217.24	216.5	217.91	216.91	214.76	217.45	215.88	216.44	217.41	219.18	215.53	215.99	217.23	216.74	216.59	217.37	216.69	215.41	217.1	219.24	216.32	217.1	216.37	215.78	219.41	216.67	215.77	216.87	218.6	219.49
212.57	211.31	212.52	212.04	213.68	211.62	213.1	212.64	213.86	214.55	213.07	214.09	214.81	211.84	213.21	216.27	212.27	210.84	215.47	213.52	211.62	211.65	212.55	214.93	212.45	210.16	214.73	212.31	211.18	214.05	215.43	212.41	214.25	213.98	213.52	211.3	212.23	211.39	208.03	213.55	213.61	211.45	212.04	214.36	213.03	211.21	212.4	215.52	213.14	215.79
201.67	201.93	202.54	200.97	201.33	202.4	200.57	201.06	200.34	202.89	198.95	200.41	201.86	197.64	202.53	203.95	201.92	203.12	202.64	204.25	204.53	201.69	198.22	199.95	198.37	202.85	202.12	201.69	201.92	199.11	202.57	199.38	201.02	201.47	200.59	202.16	203.29	203.53	199.86	203.26	201.74	203.03	203.32	201.85	201.11	200.61	201.45	200.78	200.28	201.51
212.87	212.11	211.4	210.97	211.84	214.77	212.29	211.81	212.73	214.33	212.85	211.08	209.47	209.39	211.68	210.33	213.07	211.29	211.99	211.86	211.64	211.27	211.62	210.45	211.22	211.84	211.62	212.63	211.36	210.76	209.62	211.11	211.1	211.35	211.11	210.97	210.03	211.1	212.15	210.88	212.83	210.84	211.57	210.55	211.59	213.29	209.38	210.38	210.43	210.89
193.47	192.12	195.01	195.27	196.32	196.32	197.24	193.76	194.68	192.08	193.53	194.86	195.35	194.1	195.31	195.04	194.26	192.11	193.08	194.13	195.31	194.54	194.99	193.58	194.03	195.33	192.41	193.14	194.34	193.13	192.39	193.7	194.59	193.13	193.57	192.55	195.48	192.64	194.51	194.49	192.1	192.87	196.83	195.41	193.94	196.67	193.93	194.35	197.09	194.17
208.54	207.04	207.56	208.34	209.31	208.56	208.89	208.53	208.68	208.89	206.38	209.54	209.43	210.88	207.01	207.33	209.11	210.08	207.09	208.71	209.64	209.81	207.32	207.85	207.24	206.89	204.46	210.76	209.1	209.03	208.28	211.56	205.3	211.29	206.67	208.94	205.64	207.28	210.15	208.78	209.98	209.26	208.53	209.99	207.85	209.49	210	209.83	207.89	208.03
210.35	209.63	211.02	211.66	211.29	210.54	211.72	212.23	210.87	211.16	210.2	212.76	210.57	210.57	209.45	212.9	212.88	211.23	211.95	211.42	211.57	211.55	212.81	212.81	212.31	211.89	212.72	213.79	210.93	211.31	212.79	214.2	214.82	212.84	210.74	212.67	213.32	210.89	211.81	210.49	210.31	211.45	211.4	211.68	211.01	209.93	211.8	211.77	213.39	209.49
212.06	211.92	213.73	214.64	212.04	212.75	210.45	215.89	213.87	214.26	213.84	213.57	214.21	214.33	213.9	214.82	214.98	213.97	215.7	214.81	216	211.31	215.85	214.38	215.85	216.06	212.33	212.73	212.89	213	212.41	212.75	213.88	213.09	214.03	213.93	215.61	213.85	211.17	213.48	214.1	213.76	212.9	214.62	215.39	215.35	213.41	213.47	213.25	213.83
210.14	209.55	209.32	209.91	208.97	214.27	209.18	207.61	208.31	208.05	209.32	209.54	210.15	210.14	209.52	208.32	207.94	208.52	209.19	209.09	210.83	209.69	210.67	208.85	210.03	210.34	210.89	209.3	209.03	211.44	210.83	208.85	209.59	212.69	208.41	210.72	209.03	208.57	209.26	210.15	209.86	208.17	210.81	210.85	209.7	208.51	207.89	209.07	208.65	208.31
207.24	204.15	207.52	207.35	206.08	204.32	206.38	204.97	208.88	208.09	207.74	206.75	207.9	202.24	205.93	207.01	205.54	207.39	206.76	206.58	206.71	205.92	204.64	205.89	205.49	206.74	206.15	204.58	204.49	204.22	207.66	207.32	207.08	207.95	205.58	207.74	206.43	207.13	206.55	208.08	205.26	206.62	208.13	206.42	206.09	205.74	205.85	205.36	205.31	207.77
208.08	210.04	207.81	210	209.47	210.47	208.64	208.35	209.14	209.61	208.21	209.04	210.17	206.93	207.24	206.76	208.43	205.98	205.5	206.48	207.32	206.77	208.91	206.46	208.55	207.06	208.54	208.26	206.02	205.08	206.88	208.51	207.67	209.17	208.36	207.35	208.22	207.01	206.61	209.45	208.12	207.7	207.97	204.5	208.28	209.7	206.95	209.08	207.4	207.23
212.94	212.94	213.59	212.05	213.13	212.57	213.94	212.99	213.33	212.76	212.36	212.45	214.82	209.02	210.98	214.08	211.92	213.4	213.98	211.19	214.21	210.4	215.41	213.06	212.74	214.95	212.66	212.9	212.21	215.57	214.04	213.21	213.09	213.63	213.17	213.53	213.11	213.85	212.06	212.69	212.09	212.66	213.34	213.07	210.16	211.29	211.72	213.42	214.72	212.23
204.69	203.48	201.13	200.14	202.72	203.14	203.37	202.47	204.62	203.74	198.68	200.4	202.01	204.28	203.05	201.86	201.42	202.85	201.91	202.86	200.98	202.52	204.99	203.85	203.42	204.87	201.11	201.36	202.69	202.32	203.56	199.72	202.68	204	199.82	200.9	204.7	200.89	201.93	202.24	203.74	203.44	202.28	203.22	200.66	202	201.97	205.2	203.41	202.51
203.53	201.39	205.1	203.23	203.01	203.91	205.39	203.91	203.59	203.15	203.35	205.13	204.27	204.63	202.69	202.9	204.64	202.35	204.65	204.29	202.8	205.47	203.51	204.13	201.61	205.12	203.68	205.14	204.35	205.27	203.85	203.4	204.19	201.86	205.77	202.48	203.58	201.38	202.37	202.42	201.76	203.41	204.05	204.11	204.08	203.91	205.3	204.23	204.18	203.17
203.78	205.87	206.03	203.35	201.84	204.11	204.09	203.4	204.08	206.13	203.65	202.72	203.71	203.35	203.43	205.77	202.7	204.36	202.96	203.25	205.58	205.69	201.89	202.58	202.13	203.35	201.47	204.2	202.12	203.92	202.57	204.1	204.22	202.47	203.63	203.3	203.25	201.87	204.08	203.74	203.57	203.55	204.54	203.41	202.81	203.97	202.88	203.19	204.16	202.82
210.01	207.69	208.57	209.38	209.21	210.14	210.37	209.4	209.14	209.46	208.45	208.5	212.06	207.39	211.1	206.06	209.58	209.3	208.49	206.99	207.55	209.26	209.18	208.28	207.58	208.71	210.62	207.13	208.97	208.99	209.54	211.9	209.93	208.34	208.83	208.83	210.45	208.14	209.52	208.04	207.05	210.06	208.02	207.87	207.08	208.22	209.31	208.56	207.47	208.54
202.3	204.22	203.98	202.99	201.2	202.81	206.01	204.6	205.5	204.55	204.51	204.32	203.68	202.83	204.38	204.7	205.3	202	201.68	204.15	205.08	204.75	202.99	204	202.96	203.6	204.66	202.26	203.16	202.5	204.42	204.72	203.38	202.87	206.43	202.23	202.69	203.42	203.17	203.88	202.98	203.35	203.13	205.02	203.58	202.67	204.28	204.66	204.5	203.3
205.41	204.42	205	206.1	204.19	202.85	205.46	206.66	205.33	202.83	207.85	202.55	205.85	202.93	202.98	204.37	204.73	203.53	204.45	207.05	205.73	204.71	203.35	204.64	202.02	206.07	204.6	206.14	204.77	203.8	203.35	205.96	203.18	204.8	204.83	204.43	202.93	204.85	204.75	200.96	205.41	204.33	206.53	205.87	205.17	202.92	205.75	204.34	203.68	203.33
210.39	211.92	209.49	211.46	208.35	208.42	207.86	208.83	208.47	210.13	209.65	209.87	209.67	209.66	208.15	209.56	210.49	209.23	208.55	208.96	209.18	210.32	210.43	209.85	209.93	207.4	206.68	211.41	208.84	210.97	208.68	210.12	211.21	210.2	209.5	211.14	209.22	209.55	208.2	209.75	211.6	207.75	207.52	209.94	209.1	206.81	207.62	209.15	211.54	210.07
212.8	212.17	212.74	212.47	212.46	211.99	210.69	213.24	210.86	211.52	212.15	210.16	210.38	212.13	210.81	210.71	210.73	211.5	213.05	214.28	212.01	213.02	210.68	210.26	211.03	212.12	211.35	212.45	210.5	212.76	212.4	210.43	213.67	209.44	212.62	211.86	212.16	210.76	213.72	211.79	210.5	212.63	211.39	213.38	212.35	209.31	212.37	212.03	213.7	211.06
203.59	205.55	203.1	202.6	203.61	205.27	202.89	205.9	203.21	204.39	203.39	202.47	203.54	204.89	204.75	203.41	203.79	200.75	200.77	203	204.3	204.87	203.33	200.55	203.55	202.84	203.27	202.59	203.5	204.91	202.76	203.33	204.09	202.97	202.37	204.41	201.78	201.24	206.29	201.91	204.37	204.92	203.06	201.79	203.67	202.38	203.95	203.75	204.77	205.15
207.69	206.73	209.47	208.38	206.4	208.83	209.4	209.65	207.19	206.73	210.29	209.29	209.54	209.59	209.91	207.93	208.47	207.42	207.5	210.37	210.64	207.89	205.29	209.04	207.16	206.21	209.64	207.6	208.03	208.63	209.07	207.62	209.84	210.42	208.29	209.79	209.67	210.23	209.56	208.47	208.49	207.52	208.56	206.6	209.89	205.89	209.22	207.29	208.88	208.11
207.57	209.79	209.39	209.4	207.2	210.62	207.88	210.97	209.8	209.27	207.4	211.49	206.36	209.53	207.88	207.44	210.42	208.45	206.37	209.56	207.59	209.12	208.91	207.59	208.93	209.03	209.26	208.35	209.64	209.2	207.59	209.01	207.94	207.04	210.18	209.34	207.02	210.55	210.14	210.26	208.93	208.14	208.36	208.36	208.85	208.68	208.54	210.68	207.44	209.02
203.85	203.62	202.41	203.16	205.32	203.59	202.31	204.41	203.42	201.18	202.16	200.82	204.95	202.98	203.38	204.47	204.34	204.16	203.09	204.4	202.9	202.95	204.57	202.49	204.02	203.94	203.74	201.13	204.37	201.87	202.98	202.36	203.42	205.07	202.84	204.17	202.81	204.62	202.8	203.36	204.57	200.3	205.22	205.94	204.59	204.76	203.2	204.05	201.13	204.45
210.32	211.12	209.79	209.88	210.67	208.44	209.74	209.11	210.05	208.98	209.43	208.02	210.63	210.15	207.75	207.97	209.25	208.21	208.04	209.09	207.56	210.54	209.01	210.45	207.78	207.17	209.29	209.16	208.52	207.97	212.14	210.02	209.57	208.48	209.12	208.81	209.04	209.67	209.05	209.64	210.48	207.89	209.05	209.82	208.69	208.7	209.32	208.8	211.92	210.17
205.57	204.01	205.66	204.27	204.47	202.55	203.22	201.62	207.08	203.11	204.31	201.76	205.73	203.38	206.54	203.67	205.07	204.61	204.73	203.11	202.79	206.63	201.32	202.02	202.77	203.76	206.31	202.3	205.54	202.23	204.66	206.55	202.28	204.97	202.96	204.16	207.57	203.88	201.94	201.07	204.2	203.49	206.37	204.55	205.31	203.94	203.61	204.7	203.98	204.47
209.13	212.75	209.65	208.28	210.47	212.82	208.77	211.08	208.83	209.47	210.47	209.27	210.14	210.54	208.85	209.78	211	207.94	209.6	207.9	210.52	211.59	210.45	210.49	210.17	208.94	209.28	211.36	211.28	209.07	211.24	210.34	207.35	210.86	210.53	209.35	210.46	208.46	210.55	209.93	210.68	207.95	209.92	208.88	209.84	211.47	210.74	208.61	209.45	209.29
209.89	207.19	205.27	206.94	207.74	209.12	209.22	208.88	210.17	209.6	207.49	207.18	207.47	207.48	209.89	208.31	207.36	206.89	207.03	207.21	206.52	210.15	211.07	209.26	206.45	208.96	209.94	208.18	209.41	210.26	208.26	207.38	208.96	205.87	208.96	209.89	208.49	207.93	208.49	207.5	209.13	210.1	208.42	206.35	207	209	208.22	207.1	208.21	209.48
199.37	199.41	200.35	199.12	200	197.52	200.64	199.39	201.04	199.83	198.24	201.1	197.55	199.73	197.81	199.1	198.41	202.6	202.15	199.08	198.49	199.13	196.79	198.35	199	199.35	199.26	200.25	200.57	199.7	197.93	199.03	201.27	198.66	198.91	198.62	200.35	199.06	199.81	197.49	198.48	198.56	198.61	199.74	199.97	199.86	198.05	200.01	198.31	199.22
214.05	212.09	213.27	213.11	212.48	213.73	213.44	214.27	212.13	215.55	216.21	215.59	213.12	210.57	215.15	215.33	214.58	213.25	214.36	212.13	215.24	214.45	216.34	213.6	214.58	214.41	213.36	213.86	212.75	214.86	213.15	212.29	215.28	213.44	212.79	214.9	211.59	215.13	215.84	214.25	212.69	213.91	211.03	212.96	212.44	213.22	212.7	213.84	212.43	213.34
209.05	212.16	211.04	210.99	210.37	212.17	212.33	214.12	212.94	212.53	211.1	210.39	212.07	208.78	211.96	210.3	210.02	212.26	209.92	210.61	211.65	212.09	210.4	212.33	210.8	210.71	213.07	212.67	211.31	210.37	209.99	211.21	210.22	212.36	211.46	213.93	213.22	208.53	212.47	212.69	211.43	211.34	209.73	211.44	213.9	214.62	211.89	211.15	210.92	212.62
205.98	207.18	208.46	205.55	206.98	206.84	207.41	207.33	207.79	208.42	208.22	207.04	206.37	206.08	207.31	208.06	206.24	208.9	207.84	206.07	206.78	206.44	207.36	208.73	208.18	206.75	207.71	207.15	207	206.71	207.2	209.21	210.7	207.6	207.63	207.34	206.26	209.77	210.07	206.98	209.11	207.3	207.5	209.73	210.26	206.84	206.71	205.42	209.36	206.18
208.3	209.2	207.9	208.88	209.02	207.36	207.17	208.18	206.49	208.94	208.23	212.09	207.84	206.12	207.64	207.98	208.41	207.33	207.59	207.84	206.03	206.3	207.86	208.81	210.03	208.67	208.55	207.74	206.87	207.32	206.3	207.24	210.07	208.72	209.62	207.99	208.37	207.43	211.32	204.03	207.94	210.26	208.45	207.58	209.53	206.17	206.84	208.14	205.57	207.13
209.54	209.93	208.13	207.25	209.93	210.57	209.57	208.93	206.78	209.68	209.48	204.93	209.44	207.05	209.26	209.29	209.42	208.71	210.07	208.8	208.52	205.92	208.01	208.5	209.7	209.96	207.66	208.77	208.01	209.91	208.07	208.79	211.07	207.86	210.73	207.24	207.4	207.32	206.17	208.22	209.45	207.44	209.58	207.63	207.88	207.71	208.59	208.76	209.07	208.13
200.79	202.38	202.35	202.62	203.82	202.23	201	202.46	205.54	203.96	202.36	202.88	200.92	204.15	201.39	201.93	204.23	202.8	202.4	203.18	202.06	203.62	201.61	201.51	202.35	200.49	203.34	202.64	200.6	201.39	201.42	202.28	200.98	200.85	202.46	203.98	203.62	203.19	201.64	201.36	202.02	201.67	203.95	201.07	202.56	202.33	201.27	201.4	199.84	203.51
213.28	210.69	212.25	211.79	210.92	209.34	212.18	212.7	212.85	212.44	209.8	215.62	211.94	211.84	209.6	211.64	209.97	212.39	212.18	212.68	211.24	212.89	210.22	210.44	211.81	212.59	209.97	211.19	210.7	211.74	211.58	212.86	211.75	213.15	211.21	212.99	210.76	209.75	212.08	212.78	209.99	210.9	212.62	209.31	210.28	211.86	212.43	214.08	212.71	210.47
198.87	200.43	200.2	200.77	197.18	199.14	200.09	199.36	200.49	198.38	199.81	202.12	201	198.5	199.68	199.47	202.42	198.79	202.04	200.19	200.67	197.57	201.36	200.52	198.43	200.8	201.54	200.33	200.8	197.91	197.46	198.2	200.22	199.59	199.97	199.69	199.19	199.62	198.24	200.05	199.89	198.43	200.3	196.72	198.49	199.26	200.19	197.76	197.51	197.32
208.05	204.65	206.53	205.09	206	207.01	209.11	203.46	206.11	206.92	205.87	207.72	205.51	204.47	205.2	206.72	205.76	204.98	203.52	205.14	206.06	204.97	209.16	207.89	207.6	205.62	208.4	207.17	208.14	206.69	204.99	207.34	206.06	207.23	206.29	205.64	207.99	207.62	206.6	206.25	203.53	205.44	206.53	204.79	207.26	207.51	207.09	206.17	202.62	206
203.24	202.48	204.12	204.04	205.36	203.6	202.58	203.4	204.73	203.02	201.58	202.63	204.29	202.75	205.02	203.45	204.65	204.05	201.73	203.89	204.05	204.33	204.32	202.86	204.57	204.12	204.63	203.35	204.64	203.65	205.56	201.71	204.65	204.14	202.11	202.4	203	202.9	203.51	204.21	203.71	204.79	204.42	204.21	205.46	202.6	202.87	204.12	204.24	207.14
202.18	202.95	201.05	202.84	202.58	204.85	203.41	204.6	202.6	201.37	203.14	200.69	202.32	204.52	204.73	202.16	203.97	203.36	203.48	203.11	203.35	204.01	203.99	202.69	203.17	202.07	202.4	202.33	205.38	203.77	202.71	205.48	204.56	201.49	204.82	202.83	204.1	203.62	202.89	204.32	204.75	204.32	202.8	205.4	202.8	203.51	202.93	203.71	201.99	201.98
217.4	216.51	215.99	217.02	217.4	217.82	215.72	214.34	215.56	219.12	216.58	216.36	218.39	219.34	217.14	216.33	215.02	218.03	217.62	218.82	217.82	215.47	219.04	217.33	215.93	217.83	216.84	218	215.92	216.55	217.53	216.07	215.71	214.97	217.15	215.73	217.36	214.89	216.22	218.66	214.28	214.31	218.07	217.8	217.46	217.24	217.34	217.07	217.38	217
207.53	207.15	205.65	207.69	207.31	208.83	207.87	206.03	207.25	206.42	206.95	207.85	207.69	207.2	207.63	208.43	209.35	210.1	210.91	209.64	207.39	205.9	206.58	208.94	207.6	210.46	207.96	208.08	206.07	207.97	207.8	206.39	207.18	207.23	208.13	209.59	207.83	206.05	206.13	209.45	207.63	208.95	205.55	207.26	207.12	209.17	207.93	206.87	209.22	208.57
200.18	200.48	202.23	202.6	199.5	200.85	199.48	202.22	200.16	197.67	200.22	200.48	199.84	200.63	201.5	199.53	200.52	200.6	201.23	198.39	201.79	199.19	202.22	201.89	198.97	202.48	201.2	200.77	201.76	200.28	197.23	198.05	199.14	199.89	202.52	196.74	200.36	198.57	199.06	201.53	198.18	202.71	201.65	199.21	200.27	201.16	200.54	199.55	199.08	200.33
198.38	199.37	197.98	200.19	199.49	199.39	200.87	201.78	197.57	198.33	197.82	198.71	198.74	197.48	198.66	199.49	198.78	198.61	198.9	196.43	198.33	200.69	197.87	198.03	196.6	197.46	201.69	196.38	199.58	200.46	198.79	196.15	200.27	198.52	200.94	197.32	197.46	196.31	198.35	198.39	198.77	200.2	197.73	199.79	199.42	198.67	198.34	196.78	200	198.79
202.43	201.4	202.03	201.56	199.53	202.09	204.21	201.4	202.26	203.1	202.1	202.31	201.4	205.05	201.11	201.56	204.42	201.51	204.92	201.29	203.1	204.01	201.48	203.33	201.76	204.35	204.18	203.65	203.57	203.7	202.77	203.33	202.64	200.73	201.79	200.72	204.58	202.7	202.19	200.11	201.24	202.73	203.2	202.43	203.1	200.2	202.14	203.27	202.88	198.47
209.23	209.97	208	210.06	207.83	207.95	208.73	208.31	212.22	206.33	207.15	210.1	209.45	208.88	208.57	209.92	207.57	208.17	207.66	208.04	210.68	209.05	210.2	209.46	209.85	210.01	207.98	208.49	209.71	209.79	207.7	209.39	208.58	210.96	212.07	211.58	208.65	207.29	208.11	208.81	208.41	207.23	208.12	209.52	208.01	209.66	207.48	208.79	208.17	210.47
220.63	217.6	219.58	217.42	219.17	216.13	215.86	218	218.25	216	216.72	219.82	217.19	219.42	219.36	219.96	218.29	219.4	217.46	220.43	220.55	218.94	218.08	219.9	219.68	217.44	218.49	218.82	212.79	216.83	219.2	217.72	216.89	214.8	216.15	217.75	218.44	218.97	217.03	218.9	220.15	218.96	220.34	216.72	217.37	217.11	217.38	216.53	217.36	216.91
207.76	209.21	208.78	207.13	210.24	209.89	209.2	208.43	208.03	208.52	210.46	207.43	207.81	209.71	207	210.11	210.6	209.37	210.38	208.32	209.72	208.44	210.04	210.7	209.09	209.91	209.22	209.3	211.33	207.78	205.65	207.08	208.76	207.99	209.04	208.34	210.1	208.71	206.97	210.43	208.87	208.12	207.6	207.94	209.01	209.02	210.58	208.48	208.06	208.43
208.71	208.35	211.72	212.55	210.36	208.37	211.82	209	209.37	207.93	207.26	208.78	209.89	207.73	210.97	208.13	209.29	209.28	208.17	209.59	209.22	208.05	207.98	211.44	209.74	209.9	207.65	208.12	208.05	208.33	209.41	209.7	208.51	208.7	207.37	209.42	206.39	209.31	209.27	206.81	210.82	211.1	210.42	208.12	207.62	209.2	210.92	209.56	209.94	207.7
201.38	203.14	204.02	201.99	203.38	203.9	201.91	204.44	204.42	204.39	202.46	204.44	203.59	203.64	202.09	203.53	202.77	203.06	201.93	201.85	203.33	204.49	202.87	201.85	203.02	204	202.97	202.77	203.23	201.85	202.04	204.56	203.28	203.62	203.48	203.17	201.66	202.18	201.74	206.16	202.72	201.11	201.56	203.42	203.41	203.5	203.13	203.89	203.18	202.12
198.31	200.98	200.3	196.76	198.5	198.27	197.77	199.29	199.67	198.24	199.52	198.53	200.97	196.06	198.3	196.15	200.44	198.78	198.61	200.25	198.43	197.78	198	196.34	197.42	198.42	198.88	199.85	198.38	198.28	198.12	198.28	198.78	200.79	199.11	200.18	198.82	200.47	196.63	200.22	198.36	196.87	200.32	196.84	200.96	199.16	197.62	198.55	196.54	197.59
211.87	211.42	212.92	213.79	214.17	215.68	213.98	212.41	212.52	210.51	212.87	211.77	213.07	213.46	214.51	212.83	213.51	212.44	212.77	211.56	210.91	213.67	213.43	212.53	212.66	212.46	213.11	214.52	210.92	213.61	213.19	210.97	214.86	214.21	213.54	212.99	214.76	213	212.64	212.53	214.09	213.75	212.18	215.02	214.55	214.89	213.8	211.84	213.96	212.01
203.66	203.65	204.73	204.28	201.9	203.14	200.71	205.16	202.33	205.9	203.27	201.89	202.25	206.64	205.41	204.57	201.74	203.77	203.67	205.14	201.82	203.45	203.45	205.99	203.23	201.07	203.28	200.73	202.83	203.91	202.99	201.77	204.06	203.07	204	203.49	203.84	204.74	203.28	203.85	203.99	202.99	204.29	203.77	205.83	202.8	204.22	205.27	203.48	204.77
206.24	204.49	205.17	204.56	205.48	205.74	204.57	205.12	203.24	204.27	206.25	205.23	203.08	202.71	204.99	206.67	205.85	203.55	203.15	205.57	205.3	204.67	205.09	204.51	202.01	205.19	204.24	204.75	203.62	203.05	204.85	205.5	203.59	203.84	204.28	204.73	205.16	206.32	205.08	206.21	205.08	202.32	204.08	206.25	205.22	207.17	203.54	204.77	206.59	205.25
212.23	209.88	211.48	210.99	212.7	212.22	212.25	211.97	213.91	211.01	211.39	214.04	213.59	212.19	214.97	211.06	213.81	212.16	211.51	210.91	212.45	212.64	211.95	213.28	212.62	212.97	211.7	210.71	212.95	210.96	211.4	213.71	216.63	211.23	212.3	210.95	210.4	212.32	211.75	212.69	211.92	211.29	212.54	211.84	211.33	210.88	213.2	210.98	213.32	211.29
204.52	202.36	204.07	205.59	203.79	202.04	201.88	202.76	206.36	200.65	205.01	202.14	204.62	203.76	205.34	205.1	201.28	203.79	203.36	202.99	201.52	202.78	202.68	204.18	204.19	204.01	205.03	202.85	204.81	204.52	204.98	203.3	204.21	204.18	206.43	202.82	203.42	203.76	201.58	205.52	202.56	201.76	206.4	203.02	202.67	202.33	203.36	203.95	205.14	202.06
205.31	205.33	205.83	205.06	203.83	205.91	204.65	205.29	203.51	205.98	203.79	205.56	204.65	206.54	203.49	204.82	203.05	204.96	204.24	203.96	205.22	205.62	205.69	207.4	204.78	206.57	205.6	204.8	204.67	207.3	203.65	204.56	206.14	206.82	207.01	204.35	205.58	202.86	202.81	205.66	204.9	205.41	204.33	203.4	205.13	205.01	204.67	202.78	204.67	203.37
210.96	209.81	210.03	212.12	209.41	209.64	209.27	208.66	208.86	210.38	208.15	207.37	210	209.42	207.76	211.57	205.12	209.97	210.64	209.62	209.49	208.88	209.34	211.37	208.67	211.03	209.44	209.67	209.21	208.52	208.78	210.04	209.62	209.76	210.31	210.74	211.32	210.65	209.38	210.08	210.63	207.8	210.22	210.11	208.69	211.12	211.07	208.76	209.66	209.87
206.99	210.95	208.26	211.08	210.22	210.41	210.17	209.86	209.15	208.13	209.44	207.57	209.57	207.78	209.16	209.39	207.02	205.32	209.67	205.5	209.12	206.24	205.72	207.89	207.19	208.49	207.4	206.64	209.33	210.38	208.84	210.56	210.33	206.59	205.06	209.35	207.91	206.7	210.25	208	207.21	206.65	208.88	211.51	208.84	207.66	209.26	209.4	210.51	207.85
203.2	205.65	203.05	201.89	202.74	202.44	205.5	203	204.26	205.37	202	203.32	201.51	202.04	203.14	202.59	202.23	203.44	202.57	204.21	202.67	201.81	202.31	199.62	203.64	202.8	203.17	204.98	203.94	205.1	203.79	202.67	203.3	203.48	205.19	203.3	202.7	204.65	204.61	202.84	207.22	203.29	204.29	205.15	203.75	205.03	202.51	203.62	202.54	204.21
207.41	207.63	207.37	209.19	209.32	210.32	208.16	210.64	209.81	208.61	207.6	209.6	208.11	208.28	206.77	209.4	210.25	208.84	207.53	207.28	208.93	209.75	209.58	209.94	208.6	208.8	210.58	209.1	210.4	208.21	209.35	207.76	206.92	208.29	209.73	207.68	209.05	210.33	209.41	210.37	209.01	207.66	208.82	205.35	209.96	208.54	207.31	208.19	210.04	208.93
201.8	204.91	205.66	201.53	204	203.66	202.28	203.88	202.64	204.06	203.73	203.2	203.86	201.71	203.98	203.47	205.46	202.98	203.49	202.62	203.59	203.32	203.82	204.24	202.35	203.12	203.51	204.58	201.9	205.93	200.98	206.36	201.36	202.51	201.98	201.6	202.9	201.9	205.39	201.47	202.92	202.19	201.45	201.95	201.63	202.04	202.6	204.73	204.08	203.93
216.07	217.76	215.74	217.41	217.06	217.96	216.51	218.14	220.77	218.42	216.5	217.85	222.03	218.38	215.78	216.82	216.69	217.34	218.1	216.13	215.54	216.35	217.47	215.65	216.96	217.37	217.15	218.17	217.49	215.81	218.17	217.15	216.23	215.37	216.16	215.76	217.84	216.33	217.5	217.31	214.35	219.67	219.24	214.65	215.19	215.6	216.47	216.52	218.46	217.61
203.46	203.78	204.33	203.31	202.95	203.57	200.65	205.62	202.22	204.54	203.72	203.67	203.83	199.82	206.04	202.9	204.37	204.68	203.31	201.99	201.96	206.04	203.45	202.77	203.46	204.71	204.1	203.2	201.95	202.76	203.78	202.38	204.75	203.57	205.3	205.19	202.75	203.65	204.66	203.94	201.58	203.81	202.97	202.22	202.25	200.88	201.92	204.49	204	202.93
193.98	193.96	195	195.15	196.72	196.02	196.16	193.22	196.9	195.78	195.34	195.3	195.04	193.62	195.89	193.98	194.12	195.05	195.19	196.56	196.51	194.74	194.75	194.03	195.35	196.27	195.19	194.22	196.28	194.69	193.92	192.42	194.34	194.96	195.8	196.35	197.15	194.92	195.55	195.58	197.17	194.46	196.27	194.11	196.04	196.73	195.37	195.07	195.63	196.08
211.5	208.27	211.24	210.82	213.43	212.19	210.81	209.94	209.82	212.62	211.94	212.55	211.23	211.86	210.56	209.59	211.89	211.65	213.28	210.95	211.44	211.86	211.5	212.54	211.81	211.03	213.3	211.2	211.99	211.54	212.11	211.59	211.35	213.73	212.86	210.74	211.1	212.07	211.56	210.96	209.74	211.14	212.84	212	212.71	210.14	209.38	211.57	211.23	210.11
204.58	206.62	202.95	206.14	204.72	204.51	203.58	203.15	204.79	206.26	203.81	205.08	204.5	203.85	206.09	203.04	203.45	203.93	205.05	205.55	206.15	203.98	203.27	205.52	203.56	204.61	203.41	205.68	203.46	203.78	205.02	206.3	202.79	203.14	206.51	206.54	204.55	204.12	204.1	205.2	204.85	205.75	204.54	205.81	205.14	202.67	205.94	202.74	205.62	207
208.76	209.33	209.78	208.74	209.26	209.64	208.56	209.44	210.73	209.95	207.53	206.52	209.47	208.98	210.59	210.21	210.41	212.13	210.28	210.24	210.65	211.43	210.51	211.6	207.24	208.04	209.79	210.2	210.54	211.13	208.49	209.44	208.94	212.15	208.91	209.31	209.2	209.37	210.42	210.2	211.63	209.85	209.28	209.42	210.41	210.68	210.11	208.61	210.48	209.71
205.95	206.09	206.82	207.96	207.22	204.99	205.02	207.21	205.5	206.79	205.39	206.08	205.33	207.98	207.18	205.3	206.94	204.81	205.33	206.31	207.47	204.07	206.36	206.98	207.82	205.92	206.17	206.64	205.53	208.37	206.66	203.41	206.95	205.98	206.78	205.83	206.09	206.77	204.92	206.78	205.32	206.12	207.99	209	203.79	207.86	206.53	205.49	208.59	206.43
199.12	202.55	202.13	201.04	202.35	200.84	200.98	199.33	201.47	199.97	201.35	200.48	200.46	202.72	203.36	200.45	202.48	198.98	201.66	201.39	200.27	200.32	200.64	200.47	201.88	201.47	201.9	201.09	201.71	203.17	199.54	201.34	201.36	200.94	201.37	200.51	197.65	201.5	199.39	201.22	203.12	201.04	199.7	200.85	203.04	198.77	200.03	202.23	202.47	201.41
208.91	208.83	209.49	208.25	208.99	206.62	208.94	208.25	208.25	207.91	209.46	206.33	207.09	207.64	207.87	208.34	210	206.99	209.11	208.3	206.29	208.92	209.67	208.58	209.36	207.05	208.7	207.01	210.01	207.66	208.75	206.99	207.39	209.8	207.85	207.37	211.01	208.52	207.86	207.71	209.79	208.15	210.81	207.43	207.43	207.78	209.85	205.35	209.78	207.1
198.96	197.21	199.74	199.87	197.63	199.29	199.13	199.81	201.93	201.05	200.85	199.24	199.59	199.08	198.16	200.97	199.35	199.84	198.73	198.57	201.28	196.98	199.1	199.53	199.23	199.45	198.25	200.81	197.34	201.17	197.76	198.96	198.43	201.78	199.72	199.71	197.46	198.89	199.17	198.7	200.97	200.76	200.09	199.34	200.5	200.2	198.54	201.49	196.29	199.12
200.77	202.43	202.81	204.42	201.87	202.05	201.9	203.62	199.79	202.09	202.59	202.7	202.62	202.49	204	203.65	200.97	202.28	203.4	201.33	202.26	202.95	204.14	205.36	201.99	200.02	201.92	203.5	202.26	203.38	203.58	203.93	201.18	201.58	202.14	202.6	201.67	202.92	204.54	200.35	203.46	199.37	201.14	202.39	201.71	202.37	204.18	205.15	202.41	204.04
203.55	200.95	202.68	203	204.66	203.11	203.04	201.35	203.41	202.83	203.34	202.31	203.74	205.68	200.77	202.88	202.83	200.44	201.61	201.3	202.32	200.84	201.44	204.07	201.6	203.9	200.92	202.56	202.2	200.98	201.86	199.93	202.46	199.52	199.85	201.98	203.49	202.44	204.59	201.2	202.37	203.13	202.74	204.12	200.13	203.16	201.84	201.84	201.74	201.29
206.01	204.98	206.38	207.59	203.85	204.97	204.19	203.92	204.34	203.89	205.59	204.53	205.45	205.07	205.49	203.69	203.98	204.68	203.91	205.48	202.96	204.37	207.11	205.05	205.6	203.64	203.34	204.76	207.51	203.56	204	204.6	202.65	203.76	204.03	206.43	204.16	205.17	206.11	204.68	204.61	204.53	205.02	204.22	203.54	203.53	203.1	203.43	204.42	203.58
209.78	208.88	210.45	209.33	208.54	210.59	211.03	209.88	209.77	209.14	207.11	209.14	211.02	209.38	209.09	208.51	212.86	210.36	211.24	207.95	208.93	209.88	210.84	210.44	210.4	210.52	210.11	208.98	209.05	210.05	207.92	209.89	210.83	209.64	208.64	211.44	210.17	210.27	209.57	211.84	208.86	208.66	208.57	207.84	209.01	209.73	209.32	209.47	209.42	208.36
204.94	205.01	204.81	205.27	205.66	205.16	205.46	203.3	206.96	206.69	203.44	204.06	205.39	204.05	206.03	204.58	205.04	204.94	204.29	205.52	203.52	207.63	205.93	203.4	203.67	203.64	203.32	206.26	203.56	206.16	205.45	203.76	205.11	204.89	205.97	204.95	203.75	202.74	204.16	204.78	206.52	205.02	205.25	203.78	205.81	202.5	204.54	206.72	205.85	206.5
218.13	216.03	217.73	218.26	216.91	218.74	219.14	218.39	216.52	219.89	215.08	217.52	218.25	217.55	219.36	217.33	216.29	218.55	217.51	217.3	218.34	217.07	218.76	217.78	219.96	217.93	218.55	215.55	216.93	217.51	219.06	218.35	216.54	217.38	218.68	218.81	217.81	216.55	219.47	218.52	216.25	217.29	216.15	217.44	216.2	219.3	217.89	218.19	217.11	217.27
213.87	210.89	211.12	212.35	211.59	212.36	211.92	212.56	212.38	212.23	213.19	209.53	213.94	210.77	212.27	211.78	210.73	211.82	212.47	211.41	212.56	211.46	211.97	211.26	210.98	211.18	211.15	213.36	212.71	213.08	211.17	210.47	211.55	210.43	215.13	212.82	213.1	212.6	210.93	212.42	212.96	213.16	212.69	211.9	213.58	211.04	209.84	210.66	213.35	213.74
204.35	204.69	203.83	201.3	203.87	205.35	203.97	203.42	203.45	204.45	204.55	204.36	204.05	204.64	206.33	205.75	204.39	202.65	203.51	205.3	202.83	203.83	203.68	204.45	203.06	201.27	203.41	204.4	203.85	203.36	202.03	201.86	203.86	204.37	204.38	204.06	200.64	202.65	202.14	204.58	204.75	204.45	203.88	202.7	203.74	204.16	203.72	204.93	203.86	202.95
202.29	206.75	204.67	206.26	204.66	200.79	204.83	203.61	201.74	204.91	204.44	207.32	207.83	203.5	203.92	204.62	206.35	207.61	204.19	204.76	205.32	205.27	205.91	203.29	206.87	204.54	204.77	204.8	206.27	206.44	206.44	206.3	204.5	205.41	204.95	201.5	205.38	204.81	206.94	203.93	206.24	204.09	205.2	204	206.13	205.9	205.96	204.64	203.45	205.3
199.27	201.45	199.06	199.61	199.96	200.38	199.53	199.35	199.62	200.98	198.18	199.26	197.85	198.42	197.42	202.05	198.49	198.36	200.91	200.23	198.43	200.32	198.57	198.39	200.24	200.7	198.09	200.45	199.76	200.95	197.66	201.15	198.9	198.89	199.37	197.74	198.81	201.15	200.13	198.41	201.4	199.81	199.09	198.74	200.03	200.11	199.19	198.18	197.49	197.7
216.51	214.13	214.91	216.1	219.44	218.09	218.34	218.96	216.16	217.62	215.22	218.24	217.3	218.32	216.92	216.6	215.94	217.13	218.16	216.52	216.73	219.01	216.29	216.02	216.03	218.15	216.59	216.42	218.3	217.07	214.92	216.9	217	217.92	218.31	216.92	217.25	215.78	217.81	216.09	216.47	219	217.39	215.72	217.05	216.32	217.21	217.93	218.82	217.01
213.8	216.19	215.83	213.4	213.02	214.56	214.82	213.73	213.29	213.07	213.12	213.86	212.36	213.66	213.9	212.38	215.75	213.26	212	215.8	212.88	215.27	214.64	211.15	213.2	214.68	212.67	215.64	212.6	212.94	216.12	214.69	214.78	213.3	211.65	212.15	212.49	213.75	213.22	213.07	214.99	212.83	214.39	216.22	212.97	212.53	214.72	216.16	216.33	214.26
210.96	208.43	207.11	208.61	208.44	207.15	207.34	207.97	207.38	209.86	206.2	210.58	206.68	207.98	205.9	208.23	206.99	208.82	210.32	207.41	209.58	208.4	208.05	209.96	209.19	206.65	206.64	209.9	206.08	206.17	207.65	208.8	210.38	206.35	208.41	206.32	208.77	205.97	206.89	207.55	207.12	207.69	206.7	208.18	205.25	207.97	209.86	208.11	209.99	207.91
196.98	197.56	199.47	198.63	194.42	198.43	197.74	198.2	198.72	198.89	196.99	194.64	197.49	197.93	198.5	196.86	197	198.85	197.58	198.69	197.25	195.91	196.49	197.57	197.54	199.16	196.9	199.97	197.36	197.85	197.85	196.14	197.99	196.1	196.66	197.39	197.12	195.92	196.8	195.8	200.91	197.35	198.08	196.9	197.7	198.72	196.65	200.08	195.79	197.8
219.11	217.59	220.2	219.28	216.84	216.39	216.62	217.48	218.77	216.75	218	216.96	220.05	219.25	218.56	217.82	218.23	218.81	217.71	218.13	218.48	217.25	216.48	221	219.3	219.02	217.98	215.81	217.43	217.98	216.94	220.12	216.89	218.86	216.6	216.79	217.13	217.33	216.55	217.45	217.9	216.15	219.35	218.43	218.38	217.5	216.8	216.53	217.37	218.84
209.15	207.57	205.81	209.7	207.35	206.46	207.98	207.9	208.38	206.75	205.87	208.52	207.35	207.75	210.09	207.48	205.98	207.4	208.37	208.27	206.77	207.55	208.4	208.38	208.47	206.41	204.34	205.02	209.03	208.69	205.85	207.03	206.02	208.05	205.91	207.27	209.06	206.93	207.73	207.35	208.26	207	208.13	208.71	207.23	207.99	206.69	209.64	205.99	207.7
216.91	216.06	215.93	217.79	216.87	216.92	218.5	216.6	219.25	217.07	216.76	217.37	218.5	214.39	215.27	216.24	216.11	216.66	217.93	216.74	215.71	215.77	216.84	214.48	216.08	216.04	217.82	218.59	217.47	217.42	218.58	215.33	216.58	217.04	217.55	217.61	218.04	215.49	218	220.65	215.14	215.44	216.21	217.52	217.09	216.17	217.1	214.78	217.97	218.35
217.61	217.88	218.48	216.24	217.96	219.56	218.33	218.23	218.03	217.75	217.57	219.11	218.45	219.19	217.79	218.31	219.44	215.92	220.21	217.63	218.3	216.85	218.63	219.34	217.15	217.47	217.49	217.08	217.05	221.27	217.23	217.37	217.89	220.37	219.06	218.19	218.47	216.78	217.01	218.14	218.29	216.41	218.35	217.64	217.33	216.28	218.13	214.79	218.51	218.23
214.33	214.18	214.42	212.46	213.8	213.55	215.59	211.75	213.48	212.68	212.92	213.8	215.42	213.85	215.17	214.82	213.3	213.46	211.32	215.69	214.37	214.23	212.52	212.12	212.75	212.89	214.04	213.89	213.55	213.51	214.11	212.06	213.94	212.9	211.43	213.53	214.99	214.03	214.37	213.38	213.67	217.01	213.01	213.68	212.3	215.06	213.6	212.06	214.95	212.67
201.1	204.14	200.84	203.06	203.06	203.66	205.1	203.26	200.45	201.59	203.13	202.2	202.42	203.29	204.46	201.35	203.25	202.75	203.03	201.2	203.78	202.74	202.15	202.32	201.15	202.6	202.4	204.09	202.04	203.04	201.45	200.78	203.96	200.37	203.1	201.37	202.76	202.37	204.79	202	203.24	202.74	201.71	201.09	201.31	203.48	205.44	203.63	203.94	202.23
208.06	207.82	206.18	207.51	209.92	207.4	207.54	206.46	208.29	206.66	209.26	205.93	207.03	207.22	207.45	208.95	209.02	207.85	205.96	207.28	208.35	210.43	208.6	207.67	206.82	208.01	207.3	208.42	208.32	206.27	205.68	209.7	207.69	208.17	208.41	208.14	208.6	206.79	208.12	207.35	210.29	206.47	207.72	210.22	207.86	207.05	206.8	208.84	208.3	204.65
214.72	218.37	217.15	217.59	218.03	216.26	216.66	217.26	217.35	215.46	214.91	218.96	217.67	217.49	217.69	217.18	216.46	217.33	218.73	216.94	218.9	215.99	217.42	218.95	218.02	218.37	218.21	216.41	217.06	217.41	215.58	216.89	215.7	216.58	216.76	217.86	217.79	217.77	217.35	215.3	214.58	216.63	217.59	218.16	217.36	218.79	216.42	218.85	215.45	217.71
209.66	213.55	210.48	211.15	211.62	214.72	214.09	212.94	212.34	213.25	212.55	210.62	213.07	212.41	213.1	213.4	213.19	214.12	211.63	211.27	211.99	212.48	211.35	212.7	213.1	211.01	213.33	212.9	213.73	211.51	214.36	213.07	213.28	211.88	212.34	211.81	213.69	212.04	211.17	212.89	210.98	214.26	211.93	211.72	212.83	212.08	211.7	212.43	215.15	213.87
213.64	213.52	211.69	212.36	213.63	213.68	212.14	212.57	213.14	213.87	211.82	214.51	212.71	213.72	214.01	213.14	213.66	213.53	213.39	210.65	212.44	212.91	211.53	213.24	214.66	211.41	211.85	214.74	214.72	213.67	212.31	214.83	213.26	212.35	213	213.35	213.64	213.64	210.26	214.01	211.87	213.58	212.07	214.07	213.65	213.71	213.54	212.14	212.59	210.5
210.76	213.46	213.35	211.63	211.91	212.87	209.93	211.91	211.07	210.45	211.65	214.03	212.33	213.87	211.16	214.63	211.74	211.15	214.82	215.23	215.24	212.56	212.64	211.14	212.93	213.9	211.23	210.15	211.96	213.64	212.57	213.71	212.88	212.58	211.52	210.42	211.03	212.66	211.08	211.1	210.78	212.55	211.13	210.72	214.09	211.88	211.01	210.95	212.64	214.42
203.19	200.24	200.45	199.75	201.87	200.32	198.16	200.7	199.69	200.3	199.74	200.77	198.66	202.14	201.1	201.36	201.41	200.01	200.72	201.51	198.65	200.9	200.83	200.45	200.49	200.66	200.77	200.01	199.55	199.05	199.61	199.76	201.97	200.64	201.38	199.39	199.82	201.09	201.47	200.64	200.64	200.47	199.55	201.28	200.98	200.04	199.84	201.09	200.4	199.1
204.61	203.24	205.27	203.17	204.32	205.6	204.29	204.1	205.81	204.59	204.8	204.6	204.38	204.2	204.67	204.39	206.93	204.14	204.27	204.24	204.01	208.22	204.82	205.94	203.15	206.57	205.35	204.72	204.56	204.53	205.6	202.62	204.35	205.84	204.57	202.9	203.59	204.16	207.28	205.68	205.76	205.43	206.87	204.79	204.64	202.93	206.17	204.12	205.48	205.88
209.14	207.93	208.98	207.56	209.12	209.6	208.41	208.46	208.74	208.7	209.37	208.99	209.46	208.83	207.31	206.15	211.15	206.88	207.5	208.71	209.53	204.44	208.64	208.67	207.27	207.89	209.97	208.99	208.58	208.7	207.59	209.84	208.03	208.93	209.49	208.18	209	206.63	209.08	208.63	210.96	207.78	209.11	205.48	208.15	209.47	208.06	207.47	209.56	208.97
202.55	202	202.51	202.99	204.82	205.93	202.67	203.49	203.27	205.64	203.23	203.41	204.54	203.08	202.5	205.14	208.13	203.48	202.08	202.26	202.46	203.32	203.33	202.02	204.64	204.61	201.93	202.65	200.76	203.99	203.6	202.32	202.52	203.9	204.27	206.29	203.19	204.36	202.39	205.78	205.34	202	204.33	204.06	203.82	203.58	204.95	202.61	202.64	201.71
203.55	204.79	204.62	203.12	206.15	204.27	204.81	204.76	206.05	203.43	205.51	204.84	204.15	203.38	207.6	204.93	203.94	203.01	204.27	205.39	206.62	203.71	203.53	205.22	202.12	206.21	203.72	204.15	204.54	202.34	204.68	206.5	206.69	207.42	204.67	205.87	205.93	205.78	204.48	206.17	206	205.57	205.55	204.44	204.34	202.86	205.48	205.78	206.79	203.6
207.17	205.89	206.06	207.91	209.04	207.9	207.89	207.27	209.74	209.49	208.05	208.6	208.35	211.18	208.7	208.38	207.53	207.66	208.44	209.83	207.81	210.22	207.98	210.21	209.79	209.76	209	209.02	208.18	207.79	208.86	207.2	209.11	207.53	207.47	208.36	208.59	208.58	208.1	209.84	209.44	207.67	208.43	208.24	209.7	208.44	208.4	209.26	205.78	208.32
212.54	212.96	212.47	209.48	212.36	212.02	211.22	211.75	210.96	210.42	208.2	212.11	214.53	211.61	211.02	209.43	210.85	212.06	211.65	211.54	209.97	212.83	213.33	210.72	212.37	211.23	212.01	211.2	212.25	209.93	210.85	212.06	214.82	212.13	210.91	213.42	211.05	211.37	212.4	210.97	212.09	211.86	211.22	211.84	210.65	212.26	212.13	212.58	210.21	212.87
209.66	208.23	207.82	208.61	207.89	211	211.24	207.55	207.14	210.81	209.64	209.28	210.43	208.7	209.46	210.6	208.69	207.19	208.26	209.71	210.39	210.41	209.6	206.93	210.52	208.13	210.22	209.59	210.74	208.24	210.85	210.16	210.29	210.13	208.42	210.76	208.46	209.54	207.83	210.77	210.68	208.79	213.23	211.25	211.38	209.98	207.85	209.03	209.75	211.12
195.38	194.44	192.97	195.41	193.64	193.82	194.89	194.1	193.04	195.24	193.6	192.99	194.44	194.53	194.71	195.41	194.48	191.45	192.87	194.46	192.71	195.61	195.31	194.02	194.53	194	195.08	194.41	193.46	193.48	193.42	195.18	193.82	194.42	195.87	195.3	192.12	192.53	194.66	194.75	195.32	195.17	190.83	194.73	193.97	194.7	193.71	192.97	194.66	193.94
203.69	206.03	206.71	207.54	206.07	208.96	205.25	206.09	206.71	207.85	205.47	204.28	204.59	205.91	206.28	205.84	204.84	206.89	206.16	205.17	206.16	207.43	206.55	208.28	203.58	207.42	206.68	203.14	208.3	209.39	206.95	205.69	203.78	206.12	207.6	204.55	206.53	206.98	206.64	206.35	205.38	207.69	204.78	204.3	207.02	207.1	204.72	209.11	204.48	208.59
205.93	209.04	208.03	207.44	209.53	206.48	210.21	208.55	207.89	208.5	208.43	208.16	207.83	208.22	207.8	207.41	209.56	208.1	206.9	207.75	208.21	205.38	208.35	207.67	207.65	208.19	208.5	207.25	208.01	208.09	207.58	209	209.34	206.37	207.96	207.54	206.49	207.49	206.57	206.67	207.89	207.67	207.8	207.73	205.74	206.59	207.4	209.19	206.32	207.43
215.49	215.59	216.92	218.88	216.09	218.31	217.92	216.13	216.36	216.41	217.34	217.7	215.41	218.65	214.96	216.71	218.11	218.09	217.06	213.85	216.37	217.78	217.68	217.36	217.07	217.87	215.92	215.67	218.39	219.31	215.7	216.8	215.9	216	219.15	217.29	216	216.29	218.23	217.85	216.89	218.17	219.51	216.87	216.03	217.95	215.28	215.28	214.6	217.56
204.01	202.84	203.14	204.01	203.78	203.55	203.3	203.88	202.61	203.53	202.78	204.44	205.5	202.38	203.62	204.89	204.32	205.88	203.98	204.59	202.59	201.23	203.17	201.57	204.83	203.92	204.51	205.31	204.64	201.4	203.92	202.65	202.49	204.22	202.19	203.33	203.84	204.17	204.78	203.21	203.67	202.38	206.08	204.25	203.91	202.32	204.46	204.69	203.03	205.42
204.3	203.21	204.38	204.74	203.94	203.77	203.84	203.1	206.5	204.9	206.46	203.36	205.7	204.38	205.49	203.77	205.01	203.36	205.68	206.06	204.5	203.85	204.23	203.92	204.71	202.57	206.27	206.6	203.86	204.48	205.9	206.49	206.96	204.84	202.27	204.6	206.83	202.99	205.79	200.52	205.61	205.11	202.91	206.03	204.58	205.93	204.83	205.96	203.45	206.31
202.53	200.09	199.99	199.26	199.3	200.06	202.87	201.59	200.3	200.78	199.16	199.65	200.71	200.9	200.76	201.45	197.99	201.83	200.74	199.86	199.34	200.91	200.72	200.39	197.63	199.92	201.78	199.71	200.79	201.84	199.48	198.99	200.88	199.77	200.72	199.11	200.96	199.32	200	200.58	201.3	200.35	200.65	200.98	198.55	203.1	201.53	201.42	198.63	197.85
208.77	206.87	207.47	207.1	206.7	208.43	208.24	207.88	210.1	207.35	208.92	209.35	208.26	206.95	209.3	209.86	207.92	208.3	207.63	206.34	207.92	206.87	208.19	208.85	208.38	206.82	209.09	208.92	207.52	206.32	207.67	210.7	208.2	206.76	206.9	206.09	208.45	212.36	208.19	208.02	208.17	207.68	206.71	206.31	206.1	208.76	205.26	207.28	207.53	208.37
209.16	208.54	208.29	207.25	206.97	206.74	207.12	208.25	207.11	207.97	206.2	208.52	206.32	206.21	210.3	208.39	207.02	209.08	208.92	209.74	206.58	209.36	207.79	207.88	205.82	206.04	207.96	206.37	206.21	207.94	209.41	207.82	208.17	208.99	207.53	208.65	205.61	208.54	207.4	209.18	205.87	208.25	208.48	204.93	207.06	206.86	207.7	207.94	206.25	207.03
207.66	210.07	206.78	208.43	209.2	209.49	205.9	208.06	211.39	208.12	209.35	207.43	207.99	208.85	208.8	209.91	209.85	209.21	207.19	206.9	208.16	205.36	209.47	210.64	207.17	209.62	208.52	209.17	207.82	207.11	210.05	209.5	208.48	209.89	208.41	210.2	209.22	209.81	210.11	209.03	207.93	209.72	210.64	210.03	209.13	209.32	208.42	207.2	209.78	210.6
213.5	212.61	211.64	213.73	213.78	213.08	214.66	213.38	211.02	213.39	210.74	214.67	213.74	211.68	211.46	212.88	211.82	210.84	212.82	215.67	212.97	212.02	213.2	213.22	213.35	213.56	212.06	213.91	215.23	212.18	212.52	213.25	212.93	212.23	213.5	214.04	212.82	213.68	213.1	211.58	212.61	211.64	212.43	213.61	213.04	214.1	213.57	209.92	213.06	211.25
202.98	202.65	201.19	202.73	204.92	202.47	201.8	202.46	205.23	201.87	203.24	203.07	203.07	200.36	201.36	203.25	203.28	200.75	201.96	204.4	202.59	203.29	202.51	202.46	199.96	202.63	200.85	202.82	200.07	200.99	202.38	204.11	201.99	202.53	202.61	200.89	203.15	203.39	203.27	204.3	202.53	198.48	201.84	203.58	201.54	202.16	202.76	202.3	200.1	201.6
204.63	205.08	203.6	204.38	204.2	202.74	201.31	204.13	205.77	203.14	206.77	202.43	203.1	204.61	203.93	203.8	202.52	201.73	203.56	201.68	205.23	202.4	204.38	205.72	205.28	202.36	204.73	203.26	203	204.07	202.36	203.77	204.08	204.52	202.9	205.02	206.86	203.42	204.28	203.66	201.46	203	205.1	201.94	203.98	204.51	206.36	204.05	201.77	204.72
202.67	201.7	205.92	204.39	202.17	204.07	203.46	204.27	202.63	203.74	204.98	202.67	205.15	202.89	207.12	203.9	204.8	204.84	202.42	204.83	203.45	203.05	204.07	203.56	202.43	204.11	205.04	205.95	202.96	203.41	205.54	204.99	204.07	202.16	203.23	202.97	204.73	202.74	203.08	201.31	203.34	204.78	203.18	204.82	201.61	203.03	202.45	203.15	203.58	201.28
205.07	210.6	207.26	207.97	208.62	208.5	206.56	207.86	207.63	206.99	207.32	209.03	207.28	206.88	205.79	206.86	207.25	206.42	206.64	207.01	206.77	205.92	206.67	207.79	209.77	205.57	208.19	208.67	205.95	208.29	207.74	207.95	207.04	209.28	209.95	210.17	209.06	208.25	205.49	208.64	207.14	206.88	206.7	209.2	207.96	209.56	209.02	209.3	208.49	206.81
212.67	215.95	215.84	217.54	217.41	214.46	215.06	218.29	216.21	216.38	217.28	216.51	216.14	216.96	217.63	217.07	216.95	216.7	219.49	215.81	217.3	216.43	214.73	218.41	217.57	218.27	216.22	217.67	217.51	218.77	217.54	217.59	217.07	217.21	216.98	215.31	217.96	216.83	217.09	220.27	217.27	216.49	217.88	217.63	217.81	217.13	215.9	217.78	217.67	219.11
204.5	206.43	206.09	207.02	206.87	208.79	210.66	210.89	206.27	207.59	209.31	207.93	208.12	206.45	208.37	206.34	205.67	207.52	206.44	206.04	206.28	208.58	207.38	207.13	208.71	207.27	207.04	208.94	207.22	208.07	208.35	203.66	206.88	208.28	207.46	207.91	209.06	208.97	207.54	208.81	208.68	208.57	206.29	208.61	206.5	208.62	207.99	206.18	207.69	203.49
206.93	205.98	207.79	207.6	207.41	206.37	209.89	209.3	210.41	207.78	209.1	207.5	208.06	209.81	208.05	209.72	209.36	207.76	208.12	210.68	209.99	207.8	207.69	210.18	208.7	206.81	207.13	209.7	209.06	210.44	209.49	207.71	208.7	209.35	209.22	209.05	207.91	209.15	211.62	210.1	210.99	206.66	209.74	209.84	208.82	209.79	209	208.13	207.36	208.69
194.08	197.49	196.75	196.21	194.68	196.14	195.51	195.72	194.71	197.15	194.9	196.42	195.59	195.76	193.85	195.99	194.86	195.94	195.12	194.8	194.87	194.29	195.02	195.51	193.44	195.37	197.2	193.88	194.61	195.79	195.37	195.01	193.84	194.93	195.84	194.43	194.91	195.66	195.72	194.97	194.9	192.78	195.19	194.22	195.54	193.77	194.85	195.45	194.09	195.26
202.39	204.44	202.34	202.02	201.25	203.07	204.18	204.79	204.24	202.23	203.49	205.58	203.11	205.65	202.96	204.83	204.36	201.34	201.92	201.54	199.99	203.37	202.92	201.31	202.83	204.64	204.43	201.75	201.85	204.17	206.04	202.19	205.59	202.45	203.38	203.94	203.89	202.32	205.31	202.33	203.31	203.6	205.08	203.44	202.73	203.01	203.38	205.45	203.1	204.64
211.56	207.76	209.56	210.09	209.89	211.31	208.69	211.44	208.73	207.22	206.46	209.13	212.78	210.3	211.09	208.95	210.06	209.67	209.3	209.88	209.26	211.04	210.72	210.07	211.33	208.63	210.31	207.41	210.31	210.22	207.5	213.02	210.43	210.02	211.83	209.4	212.06	208.6	208.03	211.14	210.11	210.79	209.56	208.42	208.98	208.96	210.57	209.11	208.12	208.11
202.2	202.68	202.29	202.23	203.43	201.43	201.9	201.58	203.55	200.48	201.53	201.21	203.02	200.58	202.66	201.41	201.4	200.93	203.41	201.19	202.28	201.8	202.47	203.43	201.67	202.8	199.89	201.45	201.08	202.76	204.74	203.96	202.36	200.84	201.11	203.59	204.27	203.81	203.11	202.03	201.18	201.91	202.85	201.41	200.69	202.53	203.82	200.54	202.71	202.75
207.28	209.45	208.15	207.79	209.76	209.61	209.56	207.97	209.81	209.15	211.21	206.3	209.06	210.29	209.29	209.06	208.08	207.67	210.03	209.24	208.25	209.69	206.04	210.63	209.15	206.98	209.5	210.75	208.4	208.84	207.96	207.78	206.75	208	207.1	207.41	211.35	209.43	209.63	209.19	211.03	209.08	208.77	210.34	209.79	207.13	208.44	208.79	208.38	209.13
200.09	201.84	202.71	201.22	200.95	199.53	199.79	200.62	199.92	199.34	202.44	202.3	200.03	198.47	201.5	200.28	200.96	200.95	200.32	198.37	201.24	202.31	199.84	199.42	199.12	202.07	196.43	202.67	200.16	201.04	201.31	199.75	200.41	200.51	200.21	200.43	198.53	201.13	200.51	198.34	200.96	199.08	199.31	201.28	199.55	201.08	201.89	202.09	202.07	203.21
213.21	213.44	211.91	213.37	211	212.18	214.16	211.03	212.06	211.39	210.3	213.28	214.25	211.68	210.68	210.96	212.02	211.29	212.01	214.69	212.91	213.63	211.41	213	212.26	212.44	213.02	212.3	214.52	209.28	210.85	213.99	212.41	209.71	212.66	213.91	211.63	212.67	210.36	214.55	212.1	212	213.15	212.92	211.23	212.6	214.19	216.47	210.67	211.72
206.24	210.91	207.55	206.05	209.62	207.92	207.1	206.18	210.63	206.87	208.05	210.57	209.51	209.55	210.6	208.47	209.94	208.23	208.05	209.73	207.73	207.99	208.38	208.74	208.2	209.13	209.49	206.19	209.46	209.27	206.45	210.04	207.85	208.52	208.26	207.75	207.45	209.52	207.97	209.53	206.49	209.62	208.07	208.27	208.11	209.6	210.18	209.06	211.25	208.8
202.74	203.69	203.51	200.79	204.34	200.07	202.23	202.07	199.69	204.07	203.8	205.54	203.87	202.95	201.81	203.38	200.54	203.63	201.69	202.46	202.97	204.17	204.2	205.16	201.92	204.12	204.12	203	202.54	202.73	202	203.27	205.93	204.73	203.43	205.17	203.34	203.38	202.6	204.5	205.52	203.7	204.43	204.52	204.54	204.19	203.25	202.38	204.8	203.23
204.75	202.52	203.1	201.6	202.05	203.44	202.96	203.86	201.5	203.18	204.6	202.64	204.54	202.54	202.03	203.88	202.57	203.26	202.65	201.57	200.52	202.78	205.06	202.18	202.7	201.77	201.53	203.31	205.58	203.23	204.39	202.68	203.61	201.51	202.95	202.18	201.87	203.78	203.2	201.85	203.87	202.68	200.2	203.65	201.83	205.23	203.31	202.98	202.8	202.3
207.23	208.54	208.23	205.29	209.81	207.77	207.9	207.14	208.75	211.19	205.74	206.93	209.04	209.24	210.08	206.92	208.23	207.96	209.57	205.7	205.69	206.45	205.3	208.76	208.54	208.35	207.4	208.64	208.86	206.66	206.62	207.53	206.53	208.3	205.47	209.52	208.02	207.26	210.12	204.74	208.35	207.93	209.23	209.39	207.95	206.95	208.1	209.07	210.54	207.56
207.99	207.51	208.27	209.72	209.22	208.72	208.31	207.49	206.45	204.02	206.23	207.1	209.61	204.71	209.85	206.89	209.54	206.9	206.94	206.24	210.89	206.85	207.34	207.34	207.21	208.98	207.39	206.77	205.26	208.66	207.13	207.27	206.76	210.81	208.11	205.98	207.14	207.31	208.68	207.14	208.41	207.11	207.21	207.2	209.53	208.17	208	206.95	206.89	207.5
210.93	207.99	209.71	211.45	208.95	208.96	212.46	211.33	208.77	209.89	210.26	209.25	210.6	208.53	209.93	209.44	210.14	210.58	208.68	207.58	210.12	209.1	211.56	208.36	209.99	209.72	209.38	211.25	207.55	208.38	208.04	209.6	208.94	208.58	209.82	209.67	209.93	210.58	209.52	210.55	209.28	208	207.72	209.97	208.72	210.42	210.79	210.22	210.64	210.93
216.55	215.3	217.21	218.09	215.6	217.77	218.06	219.31	213.94	219.27	216.41	216.97	216.3	216.65	214.94	215.96	217.05	218.62	217.25	216.43	216.3	215.62	217.69	217.67	215.68	216.82	216.43	217.79	217.42	218.02	217.43	218.04	217.5	219.49	218.67	218.19	214.74	217.69	216.19	218.08	218.65	215.46	217.46	215.08	216.4	216.6	217.61	217.75	218.14	215.96
212.4	211.67	212.51	211.26	209.98	212.81	213.22	213.31	210.91	212.9	212.07	210.26	212.03	210.39	209.93	211.29	211.29	210.65	211.66	209.76	211.8	211.71	211.51	209.37	213.53	211.51	211.35	210.23	210.98	212	212.69	212.96	211.68	211	212.65	212.34	209.8	213.21	211.28	211.79	211.53	211.95	213.51	210.08	213.09	212.22	211.95	210.92	212.43	213.82
204.47	204.65	203.85	204.89	206.15	204.17	203.37	203.43	204.35	205.53	205.75	202.17	205.67	204.67	206	202.94	202.44	205.74	203.52	205.27	203.77	205.49	204.03	206.02	205.07	206.13	203.63	205.72	202.44	205.75	205.22	204.35	203.84	204.2	204.74	204.43	203.87	205.1	207.26	204.92	203.74	205	207.63	200.95	205.12	205.45	205.31	205.59	204.58	203.03
201.8	203.78	201.59	200.82	202.02	201.59	200.52	201.29	202.57	204.23	200.9	201.11	200.9	201.74	202.75	201.65	201.9	201.6	203.01	201.43	202.45	200	202.54	202.83	200.4	200.21	200.59	199.59	201.97	202.93	201.5	198.49	201.22	201.53	200.74	199.37	202.3	201.26	201.89	201.75	201.67	200.31	200.18	201.22	201.83	201.7	202.46	202.02	202.14	202.62
199.82	200.28	199.62	199.53	201.8	198.26	200.12	199.89	199.04	201.43	200.63	200.18	198.25	199.65	200.59	200.65	200.49	199.73	199.47	200.09	200.67	200.02	196.94	199.85	200.91	198.53	198.37	198.15	202.34	201.15	198.18	198.85	201.89	201.43	197.37	199.58	197.51	197.23	198.16	199.88	199.57	198.77	201.12	198.89	198.11	196.28	200.03	202.57	199.77	199.04
217.51	213.54	220.9	217.76	217.23	218.35	218.97	218.2	216.78	218.49	217.02	214.62	215.07	218.3	217.45	216.93	219.07	218.6	213.13	216.11	215.15	216.65	215.79	213.14	215.39	216.56	217.68	217.43	218.35	217.83	216.51	217.86	218.11	216.15	215.77	217.88	216.75	217.45	215.97	218.08	218.3	216.69	218.12	217.41	216.11	218.6	217.17	215.66	218.57	218.52
207.94	210.12	209.43	208.9	208.26	205.54	208.67	209.01	208.22	209.5	208.8	206.57	208.28	208.51	207.31	206.09	206.52	207.81	207.71	208.49	206.99	210.76	207.45	206.27	207.83	208.43	208.57	207.84	208.01	204.97	207.63	208.94	208.79	207.24	208.91	208.36	207.98	207.59	209.95	206.66	209	204.9	207.88	206.49	207.44	208.18	208.86	207.16	208.5	207.22
218.16	216.89	216.86	218.48	216.34	215.61	217.54	216.62	215.86	216.43	218.33	216.99	217.63	217.6	218.21	218.95	218.11	217.24	216.28	216.86	216	217.47	221.33	218.04	217.12	217.02	215.07	215.96	216.05	218.06	216.52	216.68	215.27	217.56	214.06	216.68	217.27	218.72	216.59	217.3	215.15	217.32	216.56	215.93	215.53	215.92	217.61	216.58	216.46	215.51
209.29	207.5	208.37	207.24	208.14	208.3	209.6	208.95	209.41	208.76	209.05	208.2	206.82	209.08	209.93	208.22	207.29	207.93	208.16	209.18	207.55	209.03	207.09	209.18	208.02	208.18	208.15	206.43	207.84	209.47	207.61	205.97	208.42	206.28	207.4	208.03	209.48	208.38	208.72	207.1	209.38	210.28	209.25	208.44	208.34	209.1	209.72	209.55	208.9	210.26
210.66	213.66	211.22	213.4	214.32	211.45	213.18	214.11	213.52	212.9	212.5	212.36	210.49	214.62	212.24	212.76	213.42	212.5	210.01	211.35	212.02	210.97	212.77	211.85	213.92	212.65	212.08	213.98	212.17	213.07	214.13	213.87	215.16	211.93	211.27	213.08	212.81	212.7	213.4	214.67	211.98	212.36	211.45	211.66	212.62	213	212.88	211.05	213.54	212.21
204.51	203.7	203.14	203.35	202.71	201.63	204.29	199.63	204.67	203.2	203.56	202.03	202.34	203.57	203.09	203.14	202.02	204.44	204.22	201.8	204.47	203.68	204.13	206.29	201.52	203.61	204.31	203.84	204.88	205.6	201.19	202.69	200.84	205.45	203.46	203.2	203.19	204.93	200.7	205.17	206.13	203.19	202.7	203.28	201.03	202.98	201.08	203.98	202.63	203.84
212.33	212.26	212.2	210.76	211.93	213.37	212.61	213.39	211.12	212.53	213.07	210.6	213.76	211.84	213.36	211.59	212.36	213.27	213.73	212.13	211.62	213.3	212.37	213.5	213.04	212.26	211.84	212.48	213.12	211.15	211.6	212.19	214.68	212.53	210.13	212.12	211	209.71	212.13	212.16	212.57	212.16	212.33	212.45	212.12	210.74	213.17	211.51	211.15	212.08
209.84	209.01	208.16	208.97	206.54	207.13	211.36	207.06	210.44	210.71	209.66	208.55	208.64	208.58	209.09	207.52	208.59	210.1	208.58	209.35	209.17	208.74	208.96	207.5	211.03	209.69	210.04	207.01	211.01	210.35	208.77	208.48	208.25	208.82	206.56	212.3	211.71	209.88	210.94	208.43	207.43	209.16	206.94	209.38	207.9	208.73	209.41	209.29	209.45	209.09
203.88	205.67	203.76	204.82	205.2	207.88	206.85	205.54	205.35	206	207	205.83	205.07	206.58	204.32	206.38	205.22	205.37	207.57	204.89	207.93	209.75	204.47	205.51	204.43	205.24	206.32	205.3	205.82	205.65	206.25	205.96	204.6	204.63	206.29	203.23	206.48	203.94	209.79	208.7	203.49	206.57	206.27	205.63	204.41	205.86	204.77	203.94	204.46	207.9
211.27	209.9	210.15	211.16	208.8	208.26	210.08	209.23	207.93	209.15	208.09	210.92	208.42	211.18	209.34	211.97	209.39	211.39	211.28	208.83	209.38	210.51	208.9	210.43	208.68	209.67	208.79	209.35	209.57	209.73	210.46	209.36	208.73	206.23	208.41	209.22	207.56	207.94	209.72	209.23	208.53	207.66	208.15	208.24	210.13	209.72	211.65	211.31	210.72	207.78
205.2	203.41	202.56	203.07	203.27	201.11	205.84	205.43	203.38	200.5	206.66	203.95	203.37	203.63	206.39	202.06	204.37	202.59	204.15	203.92	203.18	202.84	202.89	203.6	203.36	201.67	202.52	204.36	204.39	201.79	204.99	202.93	202.52	205.26	203.53	201.79	205.56	203.75	206.67	202.7	204.9	203.51	205.4	203.11	202.98	204.69	203.46	202.94	205.09	201.11
215.55	216.49	217.14	215.42	218.25	219.99	219.82	218.05	217.08	216.59	217.75	217.45	217.02	218.29	216.73	213.83	217.47	217.53	217.57	216.97	216.57	215.83	217.51	216.51	215.24	216.96	217.69	217.43	217.29	216.67	217.99	216.13	216.5	216.1	215.38	219.43	218.13	215.64	216.02	216.74	216.25	215.55	215.29	217.91	217.93	219.19	215.87	215.81	217.97	216.73
212.41	212.12	213.2	212.75	213.28	212.5	210.16	213	211.09	210.81	211.67	212.95	211.85	212.36	214.26	210.4	211.52	215.54	210.03	209.55	212.11	206.93	213.91	210.82	211.58	211.67	209.5	211.95	211.32	212.64	212.3	213.47	212.11	211.08	213.31	212.54	210.29	210.32	211.94	210.2	213.96	211.98	212.03	210.8	212.38	212.95	213.47	211.02	210.41	212.59
208.2	207.45	207.54	207.86	210.04	210.94	208.17	210.67	207.69	211.08	207.86	207.89	208.82	208.56	208.64	209.09	207.42	206.16	209.43	209.5	209.5	208.75	207.97	207.88	211.61	209.98	206.36	211.07	209.85	208.34	207.98	208.46	208.32	209.33	210.85	209.94	208.35	209.69	207.82	210.41	207.4	209.59	210.6	208.37	207.84	208.59	209.84	205.05	210.4	208.12
202.11	201.21	200.87	200.31	200.48	203.25	203.11	201.14	201.64	201.04	203.87	201.69	203	204.34	203.3	202.19	201.23	202.33	201.3	203.44	201.08	201.33	204.25	202.18	199.66	202.1	201.87	201.87	203.22	202.29	201.86	203.11	202.86	201.33	200.49	202.2	204.27	201.56	201.04	202.5	201.44	200.1	202.58	202.22	200.72	202.23	201.23	201.19	201.93	203.01
217.38	216.97	217.24	218.08	215.64	218.08	219.16	217.25	217.4	216.08	217.14	217.35	215.83	215.52	217.17	218.8	219.04	215.65	215	215.87	217.33	216.66	214.76	216.74	217.82	213.53	217.93	218.04	216.75	217.52	215.49	218.5	213.93	216.47	216.97	216.56	214.79	218.34	219.35	217.61	218.99	217.5	216.98	215.85	217.35	216.55	217.95	217.76	218.25	217.76
201.01	201.51	200.22	201.86	200.64	198.23	201.14	201.57	202.22	201.39	200.86	199.53	198.58	204.95	199.14	200.59	200.11	199.81	201.79	200.29	200.13	202.02	198.87	200.88	201.25	199.62	200.72	201.71	199.82	200.88	199.19	199.92	199.23	202.97	203.1	200.27	200.15	202.08	200.29	199.53	200.39	199.56	198.7	198.67	203.01	198.62	200.01	201.42	201.21	200.16
203.03	203.78	204.55	203.36	202.25	201.1	204.98	204.89	202.4	203	201.57	203.5	203.96	203.81	203.17	204.45	203.01	203.3	202.88	204.31	204.83	206.02	203.52	201.48	202.3	201.81	202.58	207.07	206.36	203.28	202.58	205.43	203.09	204.07	202.35	203.81	203.35	204.9	202.99	202.81	203.4	205.4	200.5	203.76	202.31	201.93	202.87	205.24	206.11	203.75
214.98	216.68	218.18	214.98	219.55	216.89	216.72	217.29	214.69	216.37	220.02	218.47	216.49	216.99	215.76	216.98	213.88	218.47	215.43	217.25	217.99	214.99	219.22	218.27	218.12	218.67	215.24	217.36	216.81	214.54	217.2	217.74	216.68	217.25	216.91	216.97	215.69	220.9	215.98	218.43	217.5	217.98	218.12	216.23	215.6	217.57	215.89	217.39	217.38	216.23
195.07	194.23	193.68	196.52	194.56	195.81	194.5	194.01	194.95	194.59	194.75	194.14	193.57	193.69	193.99	193.85	194.46	196.32	198.81	195.11	194.79	193.68	196.6	196.26	195.55	197.67	193.1	194.98	195.9	191.96	196.76	194.87	197.42	191.75	194.14	196.17	193.87	194.03	196.18	194.89	195.47	194.4	196.96	192.6	197.14	195.5	195.33	195.25	194.43	194.77
202.2	202.28	205.24	202.67	203.93	200.38	203.23	202.14	202.44	204.98	205.88	205.24	202.97	203.23	202.3	199.67	202.95	202.61	202.83	203.73	204.5	202.57	202.67	204.07	200.74	203.91	203.98	202.66	201.53	203.17	202.86	204.01	201.99	202.75	202.2	202.97	203.83	204.62	203.88	204.25	203.29	201.99	201.7	202.28	202.27	203.83	203.47	202.32	203.82	204.6
207.25	206.76	208.2	210.68	210.07	207.41	208.45	207.34	207.81	206.72	209.17	207.15	208.44	206.91	205.09	209.01	208.94	208.07	207.45	207.44	209.07	207.72	208.48	208.48	209.99	208.39	208.11	209.97	206.81	209.67	207.11	209.5	207.32	209.28	208.43	209.28	206.42	207.81	208.05	207.64	206.67	208	208.16	207.98	208.04	206.62	206.68	207.44	208.86	205.91
215.08	217.28	214.94	217.67	214.61	216.99	215.48	215.92	217.27	216.7	214.78	216.55	215.31	215.37	218.3	218.13	214.56	217.76	217.89	215.41	215.36	218.69	215.34	217.25	216.11	217.89	217.36	216.02	216.97	218.48	218.46	214.15	216.1	218.07	215.63	215.58	216.81	216.34	216.62	217.96	216.81	217.07	216.82	218.18	217.07	217.03	216.48	217.44	214.95	215.98
212.74	209.28	210.68	210.9	212.88	212.33	210.95	210.26	211.06	211.3	212.06	211.58	212.8	211.82	209.91	212.67	212.97	211.33	212.73	213.04	211.62	212.19	212.05	213.89	214.05	211.6	210.3	214.06	211.33	211.22	210.33	209.32	212.1	210.64	210.71	212.54	212.93	212.61	211.12	210.92	213.54	214.95	212.49	211.38	213.16	213.46	213.5	213.34	210.49	213.78
201.19	201.02	199.71	198.62	199.73	199.87	200.79	201.56	202.53	200.14	201.88	198.1	199.61	201.47	199.02	201.74	201.65	200.14	201.4	202.3	200.46	201.18	202.54	199.71	198.87	199.47	199.76	199.99	199.53	201.25	201.05	201.79	200.36	200.57	200.88	200.21	201.57	201.24	199.77	200.54	200.14	199.86	201.84	200.68	202.75	200.21	201.72	198.46	201.58	201.63
203.78	203.42	203.59	202.71	202.45	203.68	204.58	206.08	202.13	204.34	201.51	202.81	204.22	203.17	203.62	201.66	204.42	205.37	201.76	202.99	204.3	203.9	203.1	202.68	202.48	202.29	202.25	202.39	202.83	204.32	203.39	202.14	204.34	204.14	204.51	202.66	204.34	202.76	204.3	202.42	204.72	203.26	202.78	203.88	202.75	203.07	201.56	200.13	204.31	204.11
211.82	210.1	211.3	210.28	211.38	210.25	212.41	211.87	210.6	213.3	211.99	210.95	214.2	211.78	211.82	213.02	212.47	209.8	212.88	211.32	210.47	212.21	214.42	212.68	210.15	209.75	214.19	212.91	211.4	210.22	210.8	211.49	212.65	211.29	212.13	212.53	212.83	210.53	212.02	209.72	211.95	214.15	213.34	211.7	211.34	213.28	210.59	213.02	212.53	213.25
210.62	211.21	212.01	212.26	212.25	210.24	214.15	211.92	213.56	212.77	209.52	211.7	211.99	211.33	211.64	210.41	211.3	212.96	210.74	212.98	211.42	211.47	212.21	212.81	212.22	211.7	212.01	211.98	210.24	211.71	213.79	211.46	210.62	210.43	214.3	211.94	211.87	213.91	210.9	213.41	213.21	209.59	212.82	213.28	212.41	209.84	212.03	212.78	211.09	213.17
199.94	197.75	198.88	199.84	201.07	199.36	198.96	198.37	197.09	198.89	201.61	200.77	199.84	199.96	196.69	199.34	201.82	199.1	198.75	201.68	198.69	199.89	200.94	200.84	196.63	200.37	199.92	199.61	198.52	201.15	196.82	199.05	200.83	199.89	198.01	198.68	200.95	199.75	198.96	198.08	200.09	198.92	199.55	201.01	199.86	200.62	200.29	198.8	198.65	197.6
197.32	197.54	197.46	196.24	198.39	197.24	196.98	198.87	197.86	198.59	199.78	198.96	199.67	198.15	197.69	197.49	199.37	200.29	199.43	197.79	198.66	199.3	199.13	199.22	199.32	198.19	199.76	197.8	196.42	196.86	197.41	197.18	198.93	196.12	196.41	196.83	199.17	197.76	197.17	196.56	197.36	198.16	196.19	197.69	199.79	196.51	198.48	197.27	196	197.51
211.07	214.49	211.42	213.15	213.61	212.43	213.62	212.97	212.24	213.36	213	212.9	213.28	213.71	209.46	214.61	211.71	213.36	213.09	211.99	211.32	210.44	212.52	209.81	210.89	212.49	210.22	210.45	210.67	210.93	212.29	211.34	212.91	213.75	213.6	213.08	212.37	209.64	211.09	213.75	214.78	213.57	213.4	212.53	209.09	213.52	211.9	212.73	212.07	215.21
218.04	217.75	218.55	218.39	218.93	215.94	218.64	216.55	216.53	217.6	216.8	218.1	219.27	217.93	217.47	218.95	216.81	217.08	216.31	216.84	217.6	218.36	218.24	217.94	219.83	219.02	219.31	218.15	218.12	218.82	217.64	219.38	219.85	216.64	217.81	219.6	216.48	218.51	218.03	220.04	219.47	216.93	219.11	218.63	217.73	218.22	219.31	215.81	218.88	219.57
208.17	208.24	209.28	210.73	210.11	209.89	212.17	210.39	209.09	212.71	212.9	208.93	210.52	209.06	210.31	208.62	209.12	210.73	209.01	208.52	211.31	210.07	209.89	208.56	206.54	208.76	210.26	209.18	211.46	207.93	209.26	207.78	210.69	210.99	209.45	211.2	211.73	208.65	211.56	210.79	208.13	207.22	208.36	209.69	208.15	209.03	207.63	208.74	209.46	208.13
205.54	208.95	208.64	207.23	209.29	209.06	207.5	208.55	208.97	205.18	208.12	208.72	208.26	210.04	208.49	206.92	207.97	206.65	207.94	208.49	209.28	206.99	209.24	210.06	208.34	209.22	207.92	206.55	209.65	204.94	206.85	207.97	209.89	206.11	211.85	209.3	207.61	208.76	209.76	205.93	209.03	208.91	206.49	210.31	208.37	207.92	209.17	206.87	208.06	208.59
207.47	204.55	205.69	204.22	206.49	205.16	204.82	204.94	204.05	206.7	205.41	208	206.42	204.29	206.45	206.53	203.28	204.07	204.77	206.8	204.74	206.33	204.58	207.07	200.84	203.88	206.03	204.06	206.85	204.4	205.93	206.42	205.1	204.81	205.69	205.66	206.74	203.73	206.9	206.19	205.98	206.37	206.59	204.81	207.14	206.62	205.75	206.45	205.77	205.2
204.68	204.82	205.28	205.49	204.71	204.19	204.03	203.86	203.71	202.34	204.44	204.64	205.3	202.87	206.54	205.63	205.53	206.6	205.11	204	207.02	203.07	204.58	206.68	203.97	204.01	203.11	204.09	203.16	204.5	204.71	203.55	205.74	202.42	204.05	204.27	205.45	206	204.1	207.13	205.16	204.49	203.44	202.64	202.92	205.48	205.07	203.99	206.97	204.56
209.83	207.15	209.26	207.88	207.79	208.46	206.56	206.5	209.44	208.92	210.9	209.73	207.83	209.81	206.67	208.76	208.29	208.65	209.47	208.89	207.98	209.19	208.37	208.42	210.01	211.28	208.13	206.2	208.23	209.66	207.89	207.38	208.7	209.36	208.92	206.62	208.1	208.63	209.15	207.76	208.11	208.13	210.54	210.96	211.03	208.01	206.12	205.26	208.79	208.6
210.11	212.96	211.43	213.92	213.8	213.01	212.75	212.27	213.03	211.45	210.94	208.97	211.17	212.09	213.22	213.19	210.06	211.3	211.57	211.59	211.58	211.71	210.03	211.46	213.83	214.37	212.45	211.02	211.55	212.89	209.5	213.9	209	212.32	210.36	209.86	210.67	211.94	211.57	211.9	210.81	212.45	211.5	209.47	212.78	212.23	210.96	212.09	213.53	211.7
201.75	201.4	203.71	203.39	202.04	200.12	199.12	202.47	203.45	202.64	203.75	203.62	199.15	203.87	204.33	201.23	202.57	205.17	202.11	203.36	203.99	203.63	204.03	203.96	203.53	204.61	203.25	203.81	203.4	204.35	205.16	202.55	205.18	203.82	200.45	201.98	204.25	202.67	204.25	201.38	202.99	203.9	201.33	204.03	202.01	204.03	204.11	203.2	205.04	204.49
217.85	216.58	217.97	220.07	216.96	218.2	218.02	216.83	219.17	217.7	217.29	218.75	217.4	218.43	215.54	218.75	218.21	218.69	217.32	214.66	216.17	217.77	215.62	220.27	217.7	219.42	218.61	219.26	218.06	217.46	218.54	218.3	218.19	218.82	220.37	218.65	216.85	217.12	219.18	217.91	216.63	220.51	215.21	216.22	216.78	218.36	215.99	219.41	218.68	218.53
209.3	210.98	207	208.18	207.82	208.19	208	208.42	206.62	208.72	207.25	208.35	209.09	208.02	207.68	208.85	209.06	206.5	207.08	208.01	207.22	207.87	207.27	208.34	207.3	208.05	207.61	206.28	210.61	209.56	209.49	207.67	208.83	207.61	206.69	205.27	207.16	208.25	208.2	209.23	208.63	207.46	209.04	208.2	207.22	204.91	205.42	209.32	208.91	208.56
216.47	217.95	216.43	216.11	214.85	216.06	217.51	215.98	216.55	218.06	217.87	218.08	215.52	215.1	213.9	219.4	216.84	216.41	216.36	214.79	216.19	216.08	216.76	215.52	214.95	217.53	216.59	218.08	215.87	215.5	217.92	217.16	219.41	219.37	216.83	214.69	216.05	215.12	216.37	216.17	216.99	217.42	215.89	216.26	217.11	216.17	216.8	217.06	216.77	217.16
203.98	202.77	203.22	205.54	203.87	204.54	201.8	203.47	204.41	203.21	204.57	204.72	206.2	204.55	203.26	202.63	203.6	205.51	203.8	205.37	203.45	205.66	204.62	203.42	203.78	202.44	203.59	204.1	204.53	203.81	205.8	200.89	203.46	203.71	204.51	203.39	204.63	202.48	203.41	202.21	205.08	204.01	203.54	205.35	205.79	205.08	202.39	205.03	205.31	203
216.39	217.9	216.96	218.91	216.51	213.53	218.85	215.8	215.55	216.22	217.99	217.21	219.07	220.06	219.44	216.4	216.41	217.83	216.45	216.16	216.11	216.92	217.46	216.68	214.95	216.04	219.13	216.93	215.99	215.58	215.86	217.99	217.88	215.37	217.03	216.6	216.01	216.24	218.87	214.93	217.42	217.89	216.09	217.57	218.62	217.25	216.9	217.91	216.8	217
200.58	200.8	198.5	200.55	200.05	198.23	198.66	199.68	200.62	201.31	202.72	200.62	200.49	198.95	202.54	200.71	200.96	198.99	200.08	199.96	201.79	201.32	200.42	200.9	199.9	199.74	201.43	200.6	201.13	197.75	199.86	200.91	199.86	198.78	201.41	200.64	199.56	203.83	201.14	198.87	201.23	201.57	199.32	201.44	198.54	201.77	200.07	198.95	201.19	201.08
216.02	218.53	219.58	218.82	218.86	217.63	216.63	217.55	218.58	218.39	216.87	215.94	217.56	217.73	220.1	216.11	220.08	217.96	217.9	217.12	215.92	218.16	216.5	219.56	216.95	216.62	218.84	216.76	219.78	219.08	215.88	219.3	217.63	216.49	216.23	218.87	219.26	218.85	216.24	218.12	217.45	218.95	218.94	218.95	217.9	219.15	215.98	217.9	217.8	217.55
215.06	216.27	217.75	218.02	216.01	216.59	216.49	219.9	216.9	216.78	218.2	216.89	215.94	217.97	218.2	215.25	216.44	219.39	216.37	217.81	219.1	215.12	217.47	215.87	216.13	216.4	218.59	218.7	217.75	218.55	218.55	218.78	218.2	216.96	216.36	218.63	219.38	216.34	217.26	215.25	215.45	216.92	217.61	216.62	217.35	217.41	217.18	216.63	215.4	214.53
205.75	209.15	207.62	208.22	210.61	209.07	209.32	208.77	209.93	210	206.36	209.83	208.61	206.6	209.04	209.73	211.14	208.3	207.64	210.27	208.91	207.74	208.61	209.7	206.2	209.63	209.05	205.7	210.5	208.13	210.73	206.69	208.86	207.84	209.96	208.99	209.05	209.14	210	208.43	206.47	208.82	205.88	210.38	207.02	207.82	208.85	209.71	207.27	206.97
211.2	212.94	211.39	210.7	211.02	211.85	210.46	211.43	212.18	211.8	212.1	211.43	211.48	211.05	213.4	210.32	211.33	211.24	212.45	210.21	210.62	211.69	213.22	213.52	211.97	211.11	210.35	210.59	212.16	212.47	211.62	209.79	209.79	212.91	211.5	211.34	211.39	209.93	212.63	209.94	210.45	210.69	213.42	210.64	211.33	211.12	210.43	212.98	211.11	211.77
215.59	217.8	216.2	219.1	216.19	216.62	218.78	217.36	215.98	216.74	217.18	216.19	218.58	218.31	215.89	218.19	217.67	217.09	218.51	216.35	218.54	217.34	221.03	215.99	218.65	217.18	217.08	217.27	217.73	216.21	219.06	216.87	220.38	218.97	216.68	216.63	219.49	218.4	218.02	217.37	217.02	218.45	216.92	217.56	217.96	215.96	215.75	219.05	217.56	216.44
199.71	198.61	201.69	201.85	196.74	200.45	202.32	196.88	200.55	198.76	198.15	201.55	199.76	200.61	201.05	199.84	199.2	202.14	200.62	198.78	199.03	198.79	200.78	199.43	198.72	201.34	199.2	200.09	199.42	199.09	201.71	200.67	200.55	200.22	201.33	201.81	200.73	198.05	199.05	200.2	198.41	198.43	200.63	199.29	200.94	199.11	199.04	198.82	200.77	201.36
206.91	205.95	206.37	204.75	207.76	206.83	204.78	205.37	206.43	205.49	207.79	205.55	206.6	204.03	205.87	205.69	204.85	204.05	209.38	206.52	207.03	205.54	207.98	205.92	207.51	205.89	207.21	205.21	205.26	206.52	207.41	207.55	207.27	205.98	207.6	205.91	204.92	206.09	204.93	206.02	207	205.68	208.57	205.85	207.49	206.12	207.96	205.96	207.1	204.97
207.81	208.18	207.43	209.58	208.44	207.78	206.42	206.7	208.69	207.94	207.26	207.45	207	207.5	209.87	206.88	208.03	208.23	207.13	208.82	208.7	205.63	207.06	206.09	210.15	208.33	205.39	206.4	208.64	207.76	207.95	209.4	207.66	209.22	206.44	206.71	209.62	205.42	206.34	206.47	207.28	207.1	207.28	209.1	207.24	207.3	205.5	208.75	207.23	207.77
203.06	204	205.99	206.38	202.66	202.15	203.62	201.01	201.44	201.73	204.6	203.97	203.88	202.09	201.27	202.58	200.22	200.95	203.86	203.3	203.96	202.78	202.75	200.75	202.69	201.51	203.2	203.05	203.71	202.38	202.13	201.27	201.01	205.54	202.26	202.06	203.46	203.4	201.67	202.13	202.57	202.88	205.4	200.38	201.46	202.77	203.49	202.59	203.31	201.61
202.31	205.17	202.75	205.22	201.03	203.07	203.58	203.06	202.71	202.68	205.03	203.79	206.09	202.91	204.21	203.23	202	202.54	205.73	203.86	202.28	204.6	204.15	203.37	203.32	203.64	205.25	205.35	203.66	200.02	203.97	202.35	203.87	203.71	204.44	203.44	204.77	204.74	206.44	202.74	205.05	202.97	204.61	205.4	203.12	201.36	203.32	205.03	203.31	205.8
204.02	202.81	201.99	202.14	204.16	202.72	204.5	202.49	204.46	202.22	201.36	203.07	204.14	203.14	203.71	203.37	204.08	203.08	202.47	205.54	206.18	204.37	203	202.74	202.34	205.23	205.21	202.21	203.36	204.13	204.29	203.66	203.34	202.44	204.52	203.78	202.27	203.53	203.41	202.2	205.14	204.76	205.12	203.44	204.1	202.73	205.35	204.85	204.8	204.61
194.12	193.28	193.82	196.02	196.08	192.22	194.07	193.73	193.95	194.42	192.43	195.29	194.85	192.7	197.67	193.94	193.52	195.59	194.78	194.36	194.49	193.6	193.04	194.54	194.87	197.3	194.63	194.6	194.61	193.44	193.97	193.27	195.48	194.15	194.42	192.63	193.61	192.69	193.82	192.2	193.87	196.41	194.73	194.14	195.58	195.3	190.83	194.49	193.88	194.4
199.61	199.88	199.88	199.52	201.48	199.74	199.75	195.24	199.16	201.09	199.99	198.84	200.07	200.25	198.78	202.13	196.29	199.74	199.26	199.78	200.25	200.98	201.5	198.83	198.16	197.38	196.1	199.8	200.64	197.91	199.85	198.49	199.32	200.54	200.38	200.46	200.19	198.8	198.02	198.49	198.4	198.23	198.83	198.35	200.2	197.7	198.6	197.68	197.72	200.06
207.46	210.03	210.19	207.84	208.96	209.66	209.73	211.47	209.99	209.67	207.08	207.06	206.64	207.43	208.65	211.22	208	209.64	209.23	208.15	210.91	208.43	208.46	208.62	207.98	210.46	209.41	209.03	207.54	209.29	209.39	209.67	210.3	208.62	209.24	209.05	208.9	208.28	209.25	210.1	209.02	209.36	210.52	207.63	209.22	209.03	209.57	209.74	209.84	210.84
213.13	213.43	212.54	211.46	212.78	212.67	212.44	214.02	212.2	208.01	213.49	210.76	212.53	212.29	212.95	212.13	210.85	211.98	212.87	211.71	213.79	212.51	212.16	207.95	212.88	211.75	211.61	210.94	211.53	212.94	215.46	211.13	213.86	210.81	211.68	212.34	210.51	210.46	212.1	211.38	210.34	212.23	211.81	210.55	211.36	212.46	212.27	211.16	212.7	212.98
212.98	212.11	212.46	212.28	211.17	212.47	210.89	213.57	211.42	211.43	213.61	211.81	210.02	210.42	212.4	212.74	212.28	210.93	211.61	212.21	211.28	212.4	211.43	212.06	212.76	211.3	211.29	212.71	209.92	212.38	213.42	210.72	212.6	212.47	212.67	212.1	210.97	213.18	212.63	210.92	208.89	212.79	210.5	211.5	209.67	213.16	213.98	212.73	210.65	213.22
204.06	205.57	204.06	202.33	203.24	206.54	203.84	205.07	205.11	203.5	203.29	202.66	201.39	203.48	205.23	205.62	203.16	204.54	204.34	203.31	202.01	204.05	202.88	206.42	203.17	204.24	201.18	205.31	204.81	203.67	205.7	204.14	204.05	205.83	203.26	202.1	202.91	203.09	203.84	203.45	204.08	202.94	205.25	202.37	204.59	204.11	205.1	201.71	200.4	202.39
201.4	200.56	198.5	199.67	198.84	199.48	197.01	200.72	198.46	201.33	199.85	200.8	197	198.32	199.85	200.51	200.25	201.59	198.84	199.94	199.95	198.61	200.57	199.18	201.69	199.99	197.47	200.07	196.73	200.26	201.33	197.23	200.1	200.9	199.89	199.65	199.94	199.55	198.92	200.51	199.48	197.77	199.3	198.38	197.57	201.55	200.17	197.25	199.88	199.47
201.16	200.76	202.31	203.69	202.96	204.55	203.11	203.8	200.69	202.41	201.12	203.15	202.92	200.87	202.25	200.61	204.59	202.67	204.69	203.53	199.63	201.33	203.06	205.73	205.55	203.96	203.31	202.63	202.99	202.69	202.5	201.42	201.6	202.32	203.12	203.02	201.25	204.11	202.11	202.35	203.36	201.54	200.89	203.9	200.92	200.86	202.6	200.85	204.06	203.85
203.34	203.17	204.27	202.17	202.62	200.15	202.5	204.4	202.98	204.98	202.55	202.94	202.06	202.53	203.32	202.04	202.23	204.35	203.66	202.03	202.12	204.79	200.82	202.23	201.1	203.41	204.88	202.85	200.97	202.57	203.2	203.2	203.89	203.08	199.96	200.44	202.33	204.84	203.33	203.18	202.61	202.33	204.16	204.02	204.2	202.04	204.54	205.51	203.28	202.2
204.07	206.73	206.83	207.39	206.12	207.24	205.56	208.22	207.78	205.72	206.63	207.11	204.78	206.9	208.82	206.34	206.38	207.51	206.24	207.21	208.5	206.31	208.56	207.93	209.29	209.85	207.7	210.3	207.55	207.7	207.44	208.59	206.96	208.71	208.85	208.73	206.69	208.13	207.92	207.66	207.68	206.88	208.38	209.53	205.47	210.49	205.45	208.64	208.39	206.66
205.39	204.09	204.59	206.25	204.87	205.73	205.3	206.99	203.54	204.77	204.65	206.76	204.93	203.98	207.12	204.53	204.72	205.81	206.51	203.66	204.15	202.62	202.81	201.49	204.31	203.37	205.84	205.53	202.59	203.08	207.3	204.81	202.63	205.41	205.79	206.82	204.8	205.39	204.34	205.59	205.41	203.88	205.46	205.56	204.15	204.89	204.67	204.12	201.7	206.96
206.72	206.77	207.17	208.16	206.29	207.96	207.98	207.05	204.69	208.25	208.22	210.15	206.96	207.22	208.21	207.11	209.99	208.42	206.25	208.6	206.44	208.25	207.23	207.81	209.51	209.01	206.9	206.75	208.64	209.58	206.36	209.26	206.88	209.37	206.59	209.78	205.69	208.6	208.3	206.16	208.68	206.36	205.9	206.88	207.58	207.31	207.71	209.31	207.66	206.89
206.71	211.33	209.01	210.09	209.14	210.51	209.9	211.98	208.29	208	211.44	211.26	207.06	211.67	208.78	211.97	209.45	207.53	209.31	209.82	208.15	208.72	209.46	206.64	208.92	208.93	208.51	210.5	206.45	210.99	208.67	210.17	209.71	210.96	211.1	211	208.42	212.62	210.35	209.64	209.71	209.6	211.32	209.4	208.61	209.48	206.8	210.94	209.12	207.38
205.29	205.47	202.98	201.52	202.6	203.24	203.58	202.46	203.29	204.29	204.1	203.95	202.34	205.1	203.9	203.63	203.94	201.11	205.14	203.79	202.39	203.81	202.76	203.61	203.17	203.19	204.52	203.55	205.19	203.05	205.29	204.53	204.72	200.92	204.58	203.88	203.47	204.77	205.06	204.56	204.22	202.41	202.93	203.78	204.35	205.95	203.1	200.49	204.26	203.65
219.56	217.73	217.34	215.98	218.51	216.74	216.01	216.2	217.81	219.93	217.99	218.33	214.83	215.39	217.44	217.84	215.95	217.11	218.1	216.36	214.66	215.6	218.25	217.07	216.81	217.04	217.54	217.78	216.33	217.94	218.4	215.62	217.85	218.48	217.18	216.6	219.8	216.42	217.36	217.72	217.01	219.44	217.56	218.44	214.68	215.34	215.39	217.09	216.96	217.61
205.03	207.24	206.28	204.51	206.43	202.92	207.37	205.66	207.24	207.25	207.15	207.21	208.41	208	206.23	207.59	207.14	206.26	207.52	206.5	206.87	206.54	205.75	207.37	208.62	206.74	206.72	207.93	207.89	205.01	207.08	204.94	207.08	208.07	207.96	205.81	207.05	204.81	207.9	207.2	206.94	206.19	207.26	208.11	206.47	206.56	205.58	205.07	206.62	204.74
209.95	208.33	209.75	206.62	207.76	210.17	207.26	208.72	210.15	207.59	208.42	210.09	211.14	208.65	209.33	207.42	209.14	207.3	209.73	206.68	210.21	209.94	208.87	212.01	207.56	208.76	209.03	208.74	208.29	209.71	209.72	208.96	206.02	209.79	211.13	208.61	210.28	206.28	207.68	207.68	210.36	209.6	209.02	206.97	210.37	209.69	208.39	211.7	207.91	209.89
202.28	202.22	201.21	200.29	201.27	202.96	204.36	202.28	201.44	203.51	202.32	202.96	200.89	205.11	201.87	202.09	202.2	201.42	201.92	203.85	201.16	200.88	201.66	203.89	202.21	201.73	201.64	204.06	201.36	201.88	200.74	198.59	201.92	199.63	202.7	203.74	203.17	204.93	201.79	201.94	202.78	203.29	199.81	200.02	201.61	204.35	199.44	200.55	200.93	201.84
219	217.29	218.49	215.87	217.66	218.11	218.04	218.36	218.54	218.23	217.96	219.42	217.46	217.28	219.59	217.93	217.57	217.81	215.67	218.78	216.55	218.55	216.22	216.3	217.88	217.35	216.05	216.54	218.62	218.03	217.88	217.18	216.36	218.4	217.24	216.91	219.34	215.95	217.99	218.11	218.99	219.26	217.34	219.65	217.88	215.77	217	217.98	217.25	217.95
218.15	216.53	216.9	215.7	217.5	216.06	215.72	218.33	217.29	215.12	216.7	215.3	218.01	217.16	216.77	215.55	216.79	216.62	220.53	217.14	216.28	216.86	217.44	218.02	218.74	216.83	217.35	217.87	216.17	217.45	217.53	217.54	216.05	215.97	217.63	216.73	218.93	215.85	216.66	216.22	216.61	215.17	216.96	217.26	218.17	215.76	216.98	218.6	216.86	217.54
206.44	211.03	207.13	206.7	208.81	209.44	206.64	208.92	208.32	208.15	208.68	208.08	209.49	206.98	209.74	208.17	210.21	205.27	207.59	208.21	209.95	205.16	207.94	207.14	208.04	208.56	208.96	208.16	208.53	209.21	207.98	207.22	207.14	208.08	207.61	207.65	207.81	208.54	208.96	209.39	207.4	205.87	206.74	209.22	206.99	208.88	207.07	209.91	208.42	207.18
203.29	201.84	203.89	204.01	204.72	206.41	204.22	202.49	202.55	203	203.61	205.07	202.97	204.2	206.13	204.36	204.39	203.84	204.37	205.7	203.29	203.49	204	202.63	202.01	203.22	204.54	202.83	206.17	202.39	202.25	205.22	202.57	203.79	204.97	204.35	204.99	203.57	204.89	205.03	202.62	205.29	203.88	202.33	203.51	202.51	203.7	206.62	204.75	205.12
202.52	203.59	202.25	201.98	201.1	204.42	202.25	204.92	203.43	201.92	199.4	201.15	202.98	200.09	203.82	201.43	203.56	203.4	203.14	202.47	204.21	203.27	203.11	200.75	202.89	201.3	202.86	200.38	204.72	200.94	203.14	201.87	201.48	201.74	202.74	203.39	203.04	202.36	205.24	202.77	202.99	200.85	202.63	203.02	202.95	202.99	202.71	202	201.81	204.26
203.21	203.51	204.1	203.14	203.56	202.71	204.45	202.31	204.32	202.51	202.69	202.69	203.27	202.4	202.51	204.14	203.91	206.15	205.39	202.59	201.08	204.65	203.02	202.73	203.43	203.58	203.64	204.25	203.6	200.36	203.33	201.35	202.52	203.23	203.43	203.14	201.9	203.1	202.88	204.02	202.77	203.4	203.69	204.19	201.57	202.96	202.11	202.49	204.64	202.01
210.65	213.24	211.35	214.95	212.65	210.31	210.75	212.27	212.41	211.95	212.62	211.91	210.88	211.1	210.4	212.68	213.74	212.26	212.56	213.91	211.87	212.46	213.33	211.79	213.47	209.8	212.33	211.99	214.3	211.64	210.91	211.84	213.53	210.85	213.59	210.87	211.14	212.58	212.02	211.24	212.09	211.36	210.68	213.01	213.23	211.51	213.57	212.89	214.39	212.72
210.55	209.95	209.17	207.78	206.95	209.05	208.09	209.29	208.75	210.1	208.53	210.34	209.44	209.44	207.35	208.06	205.98	208.97	209.52	207.26	209.09	209	207.71	207.59	210.28	208.84	208.56	208.67	209.74	209.54	207.51	207.94	209.14	209.64	211.27	208.4	208.36	210.02	207.56	206.83	208.2	208.59	208.37	208.88	210.49	209.26	209.93	206.13	209.54	207.6
205.17	204.31	206.91	205.34	206.82	205.9	205.27	207.29	208.76	205.42	206.15	206.52	206.46	208.44	207.29	207.32	208.03	204.83	206.68	206.43	204.83	206.34	206.23	206	207.05	210.24	206.57	208.37	207.81	204.2	205.27	208.65	205.01	207.64	207.2	206.56	204.69	206.83	205	206.6	205.62	207.02	206.25	207.06	206.32	208.58	207.47	207.39	208.38	206.55
199.2	199.44	199.58	198.68	196.74	200.14	199.73	198.22	196.5	197.91	197	199.62	198.7	198.78	199.66	198.46	198.69	199.44	197.7	198.91	197.05	197.91	197.35	198.77	198.02	196.96	197.74	198.36	198.25	196.33	198.34	196.03	200.56	199.8	196.14	199.44	199.4	199.41	199.27	198.68	198.25	198.02	198.99	197.96	198.83	198.33	196.41	198.7	197.88	199.61
206.53	206.22	203.44	205.56	205.25	204.99	205.16	207.18	204.35	205.13	206.23	204.94	204.66	206.8	205.68	205.81	202.68	203.69	204.06	205.58	207.17	207.58	206.27	205.47	204.44	207.55	205.1	206.17	206.21	206.24	205.09	206.85	206.23	206.97	206.97	208.74	205.08	205.24	203.81	203.77	205.4	204.53	207.7	205.08	206.92	205.33	206.41	205.05	204.29	207.17
216.13	218.36	217.43	215.99	217.12	218.77	216.63	215.67	216.08	217.99	218.79	218.56	217.47	216.09	216.46	217.74	216.62	217.13	218.87	216.71	216.58	214.64	218	217.45	218.77	218.51	216.93	217.15	217.53	218.6	219.09	218.12	216.17	218.77	215.86	217.13	217.92	217.94	217.52	216.91	219.17	218.01	217.85	221.16	214.58	218.53	217.45	214.01	215.85	217.61
206.13	206.97	206.02	206.82	205.65	206.71	207.4	206.98	207.75	205.71	203.2	207.34	205.23	205.03	205.38	205.74	206.63	204.52	208.6	206.99	205.78	206.76	206.06	205.66	206.09	207.9	202.99	206.47	207.48	207.04	205.49	205.19	206.81	206.79	205.71	206.61	206.42	203.35	206.93	207.47	204.81	205.3	205.78	208.3	206	207.79	204.73	206.72	207.19	206.73
195.99	194.54	195.62	196.26	193.43	196.5	197.62	194.82	194.12	195.53	196.61	195.09	195.25	196.6	195.73	195.33	196.27	196.02	195.52	194.99	196.62	195.15	196.26	193.41	194.08	195.21	194.81	194.54	194.57	195.01	193.75	195.25	194.39	197.76	196.23	196.18	193.62	196.11	196.5	193.71	193.99	194.09	196.18	195.66	193.62	193.8	194.35	195.61	193.78	192.46
209.72	207.34	208.65	209.69	208.84	209.35	204.26	208.19	207.82	208.72	208.03	206.39	208	208.48	209.07	208.05	207.93	210.28	209.22	208.61	204.99	206.55	206.93	209.17	207.9	209.18	209.19	207.85	208.66	209.82	206.35	207.27	206.96	207.83	208.14	206.57	206.21	206.19	208.23	208.61	207.65	210.05	209.37	207.99	207.39	209.36	208.04	208.9	208.25	208.23
217.39	215.42	217.75	216.13	214.92	216.58	215.15	216.8	216.27	217.02	217.19	216.67	218.49	217.48	217.83	217.08	216.93	217.01	216.68	216.68	217.05	216.4	216.48	217.84	216.15	217.96	216.83	216	215.65	218.72	215.59	217.04	216.13	214.4	214.9	216.54	217.33	216.35	217.61	218.43	216.76	217.45	218.2	217.35	218.5	215.41	217.84	214.91	217.26	217.6
197.28	200.4	200.84	200.01	200.6	199.17	199.79	200.57	200.77	200	199.14	199.02	198.87	199.16	196.83	201.03	197.05	197.45	200.1	199.23	198.26	199.86	200.95	200.77	201.68	199.23	198.56	197.42	200.37	198.41	201.04	198.66	198.45	200.97	199.41	200.04	196.54	198.62	199.83	201.31	198.19	200.64	199.32	197.88	197.97	198.35	198.51	196.73	199.27	199.12
220	216.44	218.98	219.31	217.82	216.36	219.81	219.94	219.04	215.3	215.28	218.84	217.2	215.79	220.47	215.68	217.03	217.25	217.95	217.12	218.4	218.68	219.31	217.85	219.14	216.03	221.37	218.26	216.33	220.23	217.57	218	217.32	216.33	217.28	218.17	217.1	216.55	219.02	217.88	217.59	219.19	214.96	217.52	217.64	214.74	218.65	217.37	216.91	219.65
210.96	214.25	212.44	211.8	211.73	212.69	214.33	213.11	212.64	213	213.11	211.76	212	212.86	213.14	210.23	212.19	211.33	212.14	214.78	211.68	212.95	212.12	212.29	211.73	213.43	209.88	212.01	213.79	211.18	214.78	211.32	213.31	212.25	213.59	212.42	212.09	213.53	209.15	211.99	213.47	213.73	214.21	210.6	212.23	213.98	212.36	212.48	212.05	211.59
208.51	209.24	209.14	207.53	204.9	208.61	208.08	209.55	207.9	208.52	205.48	206.84	206.04	208.57	208	209.25	206.53	206.22	208.14	206.94	207.46	208.04	205.55	204.43	206.37	207.56	207.19	208.49	207.49	208.94	207.08	208.82	208.14	206.65	206.86	209.15	205.87	206.67	208.59	208.21	206.64	208.39	207.68	205.62	208.38	209.17	206.32	207.43	206.71	207.54
199.99	200.43	200.5	196.8	199.02	196.96	196.83	197.29	199.56	199.45	197.45	200.47	200.57	200.29	199.12	201.19	200.8	200.3	198.5	201.82	199.74	199.03	196.62	199.59	198.66	198.12	201.09	199.58	198.7	198.81	200.01	198.55	199.36	198.07	197.95	201.57	200.73	200.56	198.41	199.85	198.39	198.77	199.82	200.36	200.39	200.05	198.54	199.3	198.29	198.32
204.86	206.01	204.44	201.71	203.19	204.06	204.02	203.65	202.01	203.04	202.04	204.57	203.16	201.24	205.29	204.17	203.33	202.47	204.53	201.57	206.64	202.85	203.38	203.58	205.99	203.19	203.29	201.85	205.67	203.27	206.38	203.4	203.12	201.33	204.14	201.73	202.66	205.4	203.83	203.81	203.65	202.95	203.19	205.43	204.09	203.7	204.95	201.55	203.64	206.21
208.42	204.94	207.3	208.36	208.12	206.81	207.41	207.65	207.41	208.84	207.7	206.76	209.7	208.31	209.74	208.39	209.28	208.45	209.12	207.47	207.99	207.69	206.76	207.51	206.37	206.2	208.31	207.55	209.48	207.81	208.09	206.56	205.95	206.93	206.94	208	206.78	205.35	208.09	206.16	207.9	210.33	208.65	207.6	209.46	206.56	208.89	209.12	209.33	206.73
202.82	204.2	205.82	204.28	204.93	202.44	204.95	203.53	207.22	206.33	205.97	204.76	204.53	203.86	204.3	205.02	208.19	203.18	205.66	205.24	204.76	205.62	204.27	205.22	204.9	205.27	201.71	204.46	204.46	204.03	204.69	207.04	201.45	205.15	201.51	204.89	203.14	202.81	203.9	206.26	203.76	205.05	205.56	205	205.7	202.08	204.5	205.38	205.05	203.26
202.97	203.4	201.02	202.6	205.35	205.67	204.99	203.73	204.11	202.62	202.81	202.42	204.64	203.84	203.72	204.41	202.6	203.82	205.76	202.37	204.21	203.3	203.21	204.68	204.52	201.75	203.96	204.26	203.56	205.09	204.62	203.27	202.96	206.4	203.56	203.71	203.82	205.75	203.69	204.72	203.58	204.65	202.38	203.2	203.32	202.1	204.25	206.46	204.05	203.4
212.47	212.84	208.83	211.61	216.01	212.59	211.29	208.87	212.73	210.67	214.06	212.38	211.33	209.94	212.17	213.04	211.95	211.33	210.41	212.44	212.11	210.04	211.7	212.2	210.93	210.22	211.77	212.59	211.49	212.22	211.5	213.09	211.65	212.93	209.3	211.96	210.78	212.27	213.69	210.28	210.85	211.06	215.89	211.55	210.85	211.72	210.36	211.81	211	211.39
213.03	214.15	210.87	212.92	213.08	213.05	211.95	213.64	210.79	211.65	212.19	210.58	209.45	212.11	210.22	211.65	212.36	208.73	210.91	211.3	211.4	210.49	210.21	211.95	213.55	212.3	212	210.28	208.97	209.64	213.18	212.01	209.55	211.87	211.47	210.51	211.16	212.57	211.24	210.46	211.54	212.35	210.96	212.62	209.37	210.16	212.2	213.19	211.01	211.01
201.19	203.21	200.45	200.66	202.16	202.74	201.33	203.59	202.9	202.58	203.7	200.76	204.32	203.04	202.66	202.27	203.26	202.99	203.04	202.74	202.54	201.81	203.08	203.13	200.33	204.05	201.79	201.67	202.45	203.3	202.46	203.86	200.14	201.02	200.42	201.43	204.54	203.81	201.64	201.95	203.91	202.55	200.94	201.31	203.16	201.64	201.73	202.65	202.53	202.47
205.59	203.85	204.23	206.64	203.44	207.88	204.9	205.27	205.04	204.86	204.01	203.78	203.65	205.17	204.57	204.69	208.29	205.41	205.01	207.87	207.45	204.62	205.44	204.8	203.32	205.32	204.39	203.61	207.55	204.23	204.43	203.72	204.58	205.34	204.37	204.66	205.22	202.87	207	203.9	203.93	202.58	204.43	207.13	206.77	206.07	204.43	202.48	204.81	203.52
202.8	203.09	202.59	202.22	203.47	201.82	201.15	203.27	203.01	202.04	204.29	202.53	203.1	201.65	202.56	203.58	202.16	202.74	203.17	201.07	204.4	201.38	200.54	202.42	203.62	202.23	201.27	200.45	202.45	203.19	204.47	202.51	202.81	203.58	201.05	203.59	202.01	201.42	201.35	201.91	203.88	205.52	202.62	200.34	201.9	202.22	201.51	202.65	203.39	202.24
214.84	213.78	211.48	213.73	212.87	214.96	213.11	212.24	215.6	214.66	212.08	212.83	213.38	213.39	213.18	214.76	211.99	213.43	215.08	210.98	214.61	212.11	213.58	210.54	210.45	215.37	212.33	211.99	211.07	214.43	212.29	211.46	214.24	213.34	211.88	213.31	213.96	213.02	213.22	213.85	212.75	213.26	212.74	213	212.85	215.14	211.32	212.75	213.41	212.71
204.87	205.9	205.08	204.74	206.69	205.28	206.12	206.29	206.75	204.21	206.44	205.07	203.45	204.55	206.66	206.86	206.11	205.81	205.32	205.12	205.17	204.46	206.76	206.05	204.6	204.99	205.81	205.6	206.66	206.02	206.17	206.62	205.5	205.37	207.73	206.54	203.6	206.1	206.05	206.67	206.2	205.02	206.25	206.96	206.46	207.08	207.83	203.7	203.43	205.11
212.53	211.9	212.97	212.29	211.97	213.62	211.4	212.53	213.34	214.62	214.47	214.25	212.25	213.88	212.02	212.83	212.84	211.95	213.09	209.79	212.11	211.61	214.51	210.89	210.87	213.97	212.99	211.27	209.5	213.23	210.79	213.6	211.57	213.49	212.78	211.59	210.91	213.44	212.97	212.78	210.08	213.83	214.69	212.43	210.11	211.08	213.15	210.04	214.6	212.19
198.56	200.49	201.15	197.99	198.73	200.64	200.82	200.72	197.18	198.43	197.77	198.08	198.79	199.9	197.62	200.96	202.14	199.2	199.02	198.27	198.31	198.1	197.93	198.41	198.98	199.2	199.15	197.7	200.62	201.62	199.73	200.49	197.84	198.87	197.77	198.24	199.89	199.43	197.94	198.71	198.35	198.73	199.09	201.92	200.91	198.02	200.71	199.34	197.71	199.43
197.02	198.62	197.43	197.42	199.35	197.05	198.63	199.03	199.33	199.22	198.92	196.94	196.52	199.87	198.77	197.02	198.56	199.01	197.46	197.86	199.14	198.53	198.02	198.34	199.23	196.92	196.2	198.32	198.9	197.51	195.79	194.99	196.34	197.75	198.52	199.2	195.89	196.96	198.46	197.9	199.42	199.48	199.58	196.73	197.99	197.73	197.46	196.85	198.32	195.78
202.8	205.17	204.24	204.86	201.13	202.66	203.81	204.2	205.92	202.28	203.84	204.28	203.99	204.56	205.78	205.5	203.56	202.45	203.56	202.97	204.62	202.17	203.74	204	204.04	203.79	203.24	200.24	203.39	203.37	202.38	205.12	202.61	204.06	200.96	205.29	204.48	202.61	201.86	201.63	203.06	204.44	201.61	204.63	203.89	203.37	205.91	204.17	204.81	203.72
194.29	195.03	196.51	194.82	195.23	195.92	196.25	194.82	195.96	194.45	196.86	194.5	193.7	196.28	193.7	195.94	194.44	195.01	195.76	196.24	195.7	195.7	195.26	193.88	194.92	196.64	194.6	196.56	193.79	196.15	194.56	195.27	194.88	195.35	195.8	195	195.76	194.66	194.5	194.76	197.58	195.3	194.36	193.74	197.01	196.95	194.15	196.49	196.5	196.25
212.59	212.47	213.28	212.01	211.66	211.32	211.65	212.41	212.31	213.8	212.43	211.06	212.47	212.06	211.83	212.54	211.49	211.02	211.62	212.67	213.05	213.74	211.98	209.1	212.86	211.36	212.08	212.75	214.79	212.66	213.18	209.66	212.01	211.34	211.59	212.7	212.43	211.85	211.21	212.65	211.22	211.42	211.13	211.48	212.55	213.65	208.51	213.02	210.7	212.76
212.14	211.62	213.26	210.7	213.52	212.17	210.49	211.01	211.71	211.36	214.02	211.69	211.74	213.2	213.32	212.45	213.23	212.3	212.68	213.81	214.54	210.05	213.02	213.26	211.27	211.53	213.08	210.51	211.36	211.46	213.49	213.74	211.34	211.33	213.59	215.12	212.3	213.14	211.44	214.89	214.41	213.38	213.03	212.74	211.4	212.33	210.24	212.51	211.74	212.34
193.92	195.04	194.5	195.14	195.18	192.64	194.04	194.68	193.23	194.59	194.31	193.15	193.65	195.49	192.8	194.65	194.38	194.7	194.51	194.91	193.71	192.57	194.73	194.57	192.75	194.33	195.35	195.59	191.72	193.53	193.95	194.91	191.92	194.32	192.27	193.9	193.24	195.85	193.33	192.8	195.74	194.86	194.98	194.4	194.94	194.65	193.87	193.51	194.41	196.26
206.63	206.54	210.5	208.81	208.17	209.12	209.8	210.25	209.4	207.57	209.52	208.1	206.1	207.02	208.79	209.62	209.82	210.69	207.92	207.18	209.28	207.28	208.7	208.69	206.99	207.58	206.82	208.33	208.46	208.81	206.89	211.06	208.81	209.98	210.47	208.21	208.14	208.32	207.1	206.07	207.34	208.25	209.95	207.64	207.81	209.81	208.54	207.56	208.68	208.59
209.49	209.71	208.03	208.18	208.17	207.6	208.85	207.31	206.48	208.33	210.66	211.03	208.02	208.13	209.23	209.21	209.68	211.03	208.95	207.89	206.56	210.85	209.82	207.13	207.39	207.94	208.31	208.17	209.28	208.68	207.47	208.55	210.03	209.93	209.77	210.11	207.25	209.73	209.41	207.34	207.52	208.21	208.11	208.43	210.42	211.14	208.08	208.24	208.89	210.4
209.52	208.74	208.78	208.72	211.32	209.6	210.96	208.37	210.52	210.69	212	210.53	212.37	209.28	208.52	207.49	208.94	208.64	210.78	209.09	209.52	207.73	209.34	209.4	211.66	210.12	210.36	210.55	208.76	208.87	208.8	208.4	208.99	209.9	211.66	209.35	211	209.83	209.14	210.33	208.71	212.62	210.61	207.88	208.88	208.76	208.53	209.44	208.3	210.68
204.51	204.87	204.18	203.1	202	203.85	203.54	201.59	203.99	204.76	204.13	201.5	205.18	201.64	204.03	205.64	206.01	203.47	205.17	203.87	204.53	202.75	204.14	204.32	204.91	204.48	203.15	204.64	203.08	203.93	205.45	204.82	203.09	204.63	204.65	201.75	204.78	203.24	203.03	203.8	203.42	205.07	204.75	202.6	204.75	202.43	200.82	204.59	204.04	204.66
208.65	210.43	208.19	207.94	207.2	206.89	210.17	208.06	207.35	205.19	210.13	209.97	209.11	210.37	208.08	208.31	209.44	210.13	206.23	207.6	208.68	210.1	207.57	208.74	208.27	211.54	209.1	207.58	209.88	208.91	208.9	208.69	207.83	209.68	208.49	206.81	209.98	211.67	209.64	207.5	209.2	209.16	207.91	209.12	208.28	208	208.87	210.07	209.21	208.3
217.26	218.2	216.68	219.19	219.05	217.71	215.15	217.29	217.07	217.89	215.14	216.28	218.73	216.56	215.24	216.17	217.55	215.87	215.88	214.41	218.87	217.26	217.14	214.83	217.28	217.32	218.03	216.85	215.4	217.54	218.25	216.31	216.64	215.12	216.38	215.95	215.1	214.84	216.42	216.15	216.03	215.19	215.63	215.38	214.99	216.54	216.49	217.02	217.13	216.09
198.06	198.96	199.21	199.07	195.2	200.64	201.17	200.25	199.76	197.79	196.31	197.77	197.66	200.52	198.15	198	196.77	199.27	198.01	198.57	199.52	196.64	196.53	197.09	197.85	197.73	199.9	196.43	200.27	196.4	199.49	198.56	197.81	198.34	199.03	200.64	200.19	200.41	199.12	198.6	199.33	200.76	200.63	196.88	199.12	197.54	200.47	197.65	197.38	198.15
212.2	213.25	212.8	209.92	210.67	209.72	211.63	209.72	209.33	210.77	212.81	210.08	210.83	210.76	212.05	210.73	212.91	213.1	210.92	212.75	212.28	212.55	211.74	212.15	212.54	212.63	212.42	213.03	213.58	213.52	211.42	211.96	212.93	211.94	212.6	208.89	212.65	211.56	210.16	212.83	213.73	214.03	210.35	210.23	211.47	211.23	211.07	213.49	212.48	211.83
207.58	206.5	208.33	206.66	209.26	208.64	206.77	208.25	207.3	205.5	207.59	209.3	207.05	208.77	207.65	209.6	210.34	208.64	208.54	207.48	209.15	207.22	208.51	206.69	207.21	207.13	207.37	206.86	208.44	206.05	208.91	206.11	207.62	206.47	207.09	207.09	207.75	208.25	209.08	209.2	206.12	205.54	206.8	205.73	209.13	209.17	208.76	206.41	205.68	208.75
214.3	214.6	212.95	214.49	212.8	212.77	213.16	212.01	211.4	212.98	214.05	211	213.05	213.78	213.09	212.68	212.02	212.13	215.33	211.7	214.09	213.28	212.36	212.9	212.75	213.87	212.93	213.68	211.21	213.18	210.64	212.8	211.97	211.31	213.02	212.58	211.88	214.95	213.42	213.23	212.93	213.58	214.26	212.8	212.91	212.94	211.03	212.18	212	214.52
215.16	213.48	214.86	212.28	212.37	214.73	211.88	212.69	210.97	213.47	213.72	213.62	215.78	215	213	210.11	212.39	213.87	213.83	213.45	214.9	212.99	212.33	213.87	213.39	212.4	214.52	214.45	214.34	214.72	212.48	215.86	214.91	212.57	214.38	215.74	214.5	215.71	215.06	215.5	211.39	214.39	215.18	211.68	215.21	212.73	211.76	213.67	213.64	214.15
206.89	204.75	208.24	208.71	208.06	208.65	209.3	210.47	209.53	207.74	210.74	208.12	209.38	208.58	210.34	208.7	208.73	208.8	206.62	208.09	207.81	208.7	209.21	210.8	208.21	208.45	209.11	207.03	207.11	208.07	207.94	209.87	207.68	205.83	212.22	208.46	210.41	208.58	208.26	208.96	209.17	208.89	210.12	209.94	209.44	207.71	208.22	208.03	205.13	208.34
216.16	214.95	217.19	220.78	215.93	216.38	215.57	215.74	217.39	214.98	217.44	217.32	215.53	215.38	215.5	215.83	215.71	216.18	214.56	215.4	218.35	217.42	217.67	217.18	216.38	217.69	213.98	217.72	216.93	216.5	215.85	216.97	216.4	217.65	217.36	217.1	214.08	216.45	217.09	217.92	217.67	217.31	216.65	216.92	217.59	216.35	215.79	217.43	219.4	218.49
211.3	209.69	212.81	213.4	211.25	213.44	214.26	213.17	216.01	212.6	212.87	211.83	212.67	213.33	213.93	216.63	212.93	213.39	213.04	214.58	213.18	213.37	215.41	214.95	213.35	213	211.22	212.85	210.74	210.73	214.99	213.37	212.42	215.16	211.34	211.19	215.19	214.3	209.84	211.7	214.26	212.61	213.11	212.98	213.73	213.85	214.24	214.05	210.27	213.39
205.87	203.55	204.89	206.27	205.01	206.11	202.55	206.4	204.14	203.98	206.21	202.73	204.5	207.11	204.46	204.18	204.74	205.21	206.2	205.23	202.65	205.13	204.1	204.94	206.86	203.47	206.66	203.87	204.28	204.31	204.63	206.68	204.74	205.71	203.82	204.61	206.01	202.78	203.78	204.1	203.68	207.43	205.04	203.77	206.75	205.08	206.49	204.53	204.17	204.59
215.94	216.99	218.11	216.54	216.25	216.56	217.66	215.45	215.87	217.18	215.38	215.46	216.98	215.11	220.03	216.17	217.99	216.05	218.67	216.11	216.78	219.03	217.29	216.21	218.48	216.21	217.97	218.7	216.69	217.87	216.43	216.82	215.11	218.13	218.59	215.69	217.81	216.64	218.32	217.5	218.29	214.35	215.34	219	214.62	216.5	217.21	216.98	218.21	217.63
216.59	217.44	219.2	215.45	216.21	216.59	216.12	216.96	217.93	216.18	216.18	214.34	217.33	219.56	217.29	218.62	216.11	217.89	217.95	217.19	216.14	216.93	215.46	216.51	217.53	217.88	218.11	218.95	219.95	216.11	218.29	217.62	215.68	215.3	215.4	215.24	219.27	217.72	219.82	217.34	215.76	217.81	217.93	215.8	216.27	218.99	219.28	215.85	215.73	215.78
205.44	200.34	202.41	204.13	202.97	205.86	202.29	203.31	201.83	202.07	201.81	205.79	203.67	203.14	203.64	206.27	203.83	204.49	202.92	204.23	206.72	203.21	202.52	202.33	205.19	202.45	202.55	201.91	203.26	205.54	202.04	202.64	202.01	202.07	202.33	203.77	203	205.44	202.77	204.7	201.3	202.81	201.57	202.3	202.24	203.17	202.26	203.1	202.14	205.27
206.53	206.25	204.5	205.74	204.05	205.93	204.96	206.83	206.29	207.55	205.99	205.16	208.8	208.37	204.53	206.23	205.08	206.36	207.1	207.17	207.5	206.85	208.16	205.8	207.16	206.64	206.79	205.26	207.65	207.64	207.98	204.26	206.35	206.09	205.69	204.8	206.92	205.25	209.79	205.95	204.31	206.31	207.31	206.82	206.97	205.41	205.22	205.25	208.09	207.66
211.02	212.42	208.98	213	211.43	212.93	211.84	211.49	212.83	212.67	211.17	211.76	211.08	213.87	212.24	211.49	211.2	212.29	212.17	210.97	213.57	212.22	210.5	212.22	211.58	211.17	210.32	212.14	211.4	211.4	212.24	209.15	212.73	212.07	210.92	212.28	212.09	212.38	210.53	210.42	210.23	209.5	211.59	212.84	212.48	210.47	211.74	210.95	210.48	213.2
199.76	198.96	199.22	200.11	198.33	202.21	199.13	201.43	199.2	202.4	202.15	199.33	199.83	200.38	201.67	200.45	199.79	203.26	201.41	200.55	201.04	200.64	201.28	200.08	199.71	201.33	199.69	198.31	199.88	199.35	200.64	200.95	197.8	202.28	201.12	199.72	200.53	199.43	201.13	198.9	199.95	200.1	199.87	199.75	200.67	202.7	199.16	200.27	202.77	199.41
204.07	203.14	203.74	205.11	201.58	201.53	205.87	201.11	203.68	203.02	204.84	203.13	203.55	202.98	204.29	201.96	203.67	204.65	202.3	202.75	203.37	202.98	202.42	201.42	202.42	203.9	203.91	203.58	204.11	201.83	203.76	203.92	203.01	205.54	201.9	204.64	203.68	205.08	203.4	201.61	203.83	202.83	203.57	204.59	202.27	201.8	203.41	202.16	205.41	204.4
209.91	208.85	207.55	208.09	206.98	207.34	206.85	207.51	206.07	209.21	208.47	207.05	209.04	209.13	209.04	208.5	205.21	208.54	208.82	205.39	209.68	207.63	207.71	207.81	205.64	203.88	205.56	208.21	210.32	208.83	207.43	207.31	208.04	210.19	208.53	207.1	209.51	206.43	207.69	209.59	207.4	209.36	208.52	207.25	208.78	209.04	208.38	209.23	208.18	206.83
213.23	212.16	215.22	211.49	210.22	212.88	212.15	211.91	211.86	211.32	210.5	213.78	211.49	213.54	211.6	212.05	212.7	212.23	212.06	213.95	210.99	211.77	211.27	212.18	212.42	214.31	212.95	212.65	211.18	214.16	215.13	212.55	208.94	211.57	211.83	212.64	213.56	214.51	212.85	213.69	214.25	213.14	211.91	212.98	215.18	212.62	213.34	211.61	213.7	212.49
200.59	199.91	197.97	200.11	199.57	199.06	196.82	200.92	200.1	199.18	198.88	199.42	197.34	199.04	197.88	197.6	198.92	198.98	200.51	199.45	199.84	200.42	197.9	200.82	199.1	200.53	198.5	199.39	199.26	198.37	198.05	198.99	199.02	199.01	199.88	198.6	200.01	201.15	199.34	198.11	198.31	199.56	199.94	200.25	199.36	196.76	197.43	201.81	200.1	202.62
209.87	212.02	209.89	206.57	207.59	207.74	210.81	208.86	208.54	208.92	209.87	208.4	208.21	209.48	210.41	210.83	209.38	208.84	206.77	209.85	208.65	208.88	209.8	210.28	207.97	207.7	210.23	207.92	208.77	210.12	210.03	208.45	210.27	207.7	209.02	209.17	210.5	210.94	209.08	212.22	208.87	211.23	210.13	209.33	210.33	211.66	210.33	208.56	209.75	212.26
207.64	208.71	207.07	204.36	209.07	206.98	207.42	208.05	207.45	208.43	207.35	209.59	210.76	207.12	207.54	207.64	208.75	204.88	206.7	207.26	209.59	206.36	205.84	207.84	207.57	209.61	208.48	207.98	206.25	206.77	208.05	208.03	205.73	204.96	210.25	207.1	210.17	205.6	207.37	205.46	209.56	206.97	206.15	207.43	207.92	208.13	209.69	207.26	207.39	207.26
213.31	210.76	212.45	211.46	213.91	211.31	210.39	213.34	212.92	210.11	212.37	211.48	213.2	212.32	211.61	212.12	211.18	212.51	211.36	211.68	210.47	211.63	210.47	211.4	211.18	211.91	212.47	210.59	212.02	213.99	208.42	211.48	210.63	213.4	211.75	212.2	211.94	213.58	210.75	211.39	211.61	211.42	209.3	214.21	211.79	210.17	211.61	211.38	213.87	212.52
208.05	208.7	206.96	207.53	205.7	206.55	210.3	207.77	208.81	207.35	207.51	208.84	209.45	205.24	207.66	207.05	208.5	205.62	207.02	206.95	206.07	211.19	205.86	204.73	210.61	207.3	209.77	207.35	208.61	209.34	207.78	205.37	205.93	208.6	207.33	208.37	207.85	208.68	208.72	207.98	208.43	206.97	208.11	207.85	208.29	208.54	209.44	208.62	209.01	207.9
207.12	207.88	208.45	207.12	210.02	208.89	208.78	209.41	209.07	207.51	207.48	206.05	208.83	207.22	206.96	205.65	208.41	208.2	207.91	207.58	207.14	209.48	207.77	207.6	206.91	207.97	208.68	206.1	205.18	206.04	207.69	206.68	207.83	205.56	207.47	209.97	209.07	206.04	208.9	208.4	208.89	207.2	209.26	205.8	209.27	207.33	207.11	208.76	206.36	207.62
211.41	211.86	210.66	209.33	208.65	208.58	211.39	209.74	207.88	211.69	209.7	210.32	211.08	207.98	209.68	209.64	210.17	209.74	208.17	208.53	210.64	209.04	211.79	212	210.13	211.04	209.36	207.88	209.5	209.41	211.3	208.07	208.87	209.25	208.34	207.92	208.32	210.63	210.27	210.45	209.55	209.72	209.25	207.95	210.11	210.02	209.18	207.16	209.62	208.84
204.81	203.15	205	203.58	203.6	204.65	204.68	203.54	204.18	203.46	207.83	202.44	205.92	205.06	203.54	205.5	205.35	205.67	203.18	205.34	204.6	205.98	204.06	205.35	205.03	206.18	204.2	204.99	203.83	207.06	204.58	204.73	204.4	204.32	206.52	204.42	202.8	205.52	204.74	205.55	204.89	204.52	204.98	206.1	203.21	204.58	203.72	203.79	204.51	207.3
196.33	201.1	200.04	199.27	199.18	198.49	201.47	200.98	200.48	197.84	200.14	198.98	200	198.24	199.65	199.02	200.33	202.67	200.73	199.33	198.98	199.88	200.49	199.35	201.23	199.15	200.36	201.19	200.43	200.06	199.36	200.52	200.11	201	201.83	202.9	200.4	202.08	201.22	198.87	200.68	200.33	200.59	198.8	201.68	200.83	200.19	202.72	198.25	200.03
204.98	205.58	206.14	208.32	204.37	205.84	207.4	207.18	207.61	206.48	205.75	209.19	203.69	206.24	204.45	205.04	206.75	205.58	207.19	207.61	204.02	206.82	205.92	206.39	205.57	206.41	206.91	206.25	206.23	204.74	205.51	205.93	209.43	205.4	203.69	204.48	208.22	204.43	207.31	205.21	209.37	206.45	206.29	206.71	206.03	207.24	207.16	206.29	208.46	206.56
212.75	213.25	213.16	213.44	214.19	214.84	213.73	213.42	212.48	213.91	214.14	216.05	213.14	212.36	209.96	214.23	213.61	214	212.09	213.3	213.23	211.92	215.03	211.23	210.82	210.37	210.64	212.26	214.79	213.78	214.84	212.62	216.93	213.98	215.45	212.85	214.11	212.34	213.28	213.02	214.77	212.96	214.15	213.95	212.52	213.67	215.01	214.81	216.33	213.26
192.72	194.46	193.99	194.94	196.78	193.13	193.63	192.55	195.39	194.8	194.46	195.16	195.99	193.3	194.51	194.2	195.57	193.33	192.15	193.17	196.6	193.74	193.14	194.08	194.44	193.64	194.78	190.5	195.6	195.76	193.28	193.58	195.32	192.49	195.39	193.99	196.43	195.37	194.32	194.43	193.93	195.81	195.59	195.42	195.61	194.07	192.28	194.82	196.23	191.99
213.62	214.75	211.32	211.77	215.8	213.94	213.18	212.68	212.6	213.04	213.92	213.35	211.51	214.31	213.26	212.53	215.14	210.18	209.84	213.87	212.36	213.49	214.59	212.14	213.29	213.76	213.88	213.04	211.74	211.73	212.98	211.93	213.25	212.51	212.33	213.6	212.24	214.07	213.73	213.25	213.9	213.45	212.04	212.46	213.07	213.46	211.4	211.81	213.68	213.28
201.93	197.27	199.43	198.63	198.39	199.18	199.99	198.91	198.37	201.25	201.81	200.2	199.98	199.25	201.09	199.52	197.5	202.93	199.59	199.63	201.92	200.97	199.15	201.56	198.53	202.7	201.8	200.04	201.49	199.73	199.76	198.94	201.06	200.62	199.74	199.08	200	199.39	200.49	199.43	198.39	198.91	201.97	200.78	200.82	204.36	200.29	201.03	202.91	202.79
209.74	208.69	209.08	208.64	210.42	208.65	210.59	209.07	210.25	209.8	207.11	207.11	208.26	208.24	208.06	207.06	210.8	207.23	209.6	205.86	207.27	207.42	209.75	206.67	209.6	210.83	209.9	208.83	208.29	208.24	209.43	209.3	208.83	208.32	208.49	206.92	208.89	209.13	209.52	204.54	208.16	207.26	210.43	208.55	208.58	208.79	209.48	208.71	208.87	209.67
213.59	212.22	211.95	210.05	211.77	212.64	212.17	214.02	214.3	211.97	214.33	213.28	213.33	212.68	214.27	212.26	213	212.23	211.24	212.08	213.35	210.77	210.04	212.65	211.61	212.76	213.65	213.41	213.3	210.93	211.75	213.22	212.57	212.04	214.57	210.76	211.16	210.85	213.91	211.42	211.46	213.22	212.7	211.79	212.6	213.24	211.4	213.19	212.71	211.5
202.66	201.05	198.84	203.09	201.01	200.17	199.96	200.12	198.94	201.42	202.68	200.65	199.4	201.81	201.05	200.65	202.24	200.63	198.62	199.5	200.97	200.88	201.41	202.66	202.69	199.34	201.88	199.82	200.11	201.09	199.07	200.15	201.14	203.03	201.65	201.28	200.84	202.66	202.93	200.17	200.13	202.59	199.32	200.31	203.12	202.48	200.44	202.53	202.78	200.6
205.4	206.24	207.12	206.44	204.11	206.65	206.93	204.98	208.51	205.84	207.47	209.39	207.52	205.1	206.61	206.77	207.96	206.47	205.98	205.14	203.89	205.11	207.97	205.93	207.82	206.58	207.67	207.75	206.76	208.03	205.23	205.49	205.15	205.46	206.95	206.86	204.82	207.48	205.92	207.07	207.43	207.5	206.93	204.74	207.73	206.2	205.21	206.7	208.38	205.25
194.06	195.16	193.49	194.7	193.99	193.77	195.23	193.68	195.35	194.8	193.76	191.74	194.68	197	194.54	194.89	195.67	194.98	192.97	195.14	195.92	193.94	193.75	194.47	193.23	193.29	196.78	194.28	194.9	195.89	195.46	194.85	195.17	197.2	194.53	192.83	196.35	191.95	195.35	194.88	193.65	194.77	193.94	194.43	193.46	193.28	194.08	195.69	193.42	195.55
209.61	211.94	209.61	209.89	208.75	211.02	208.98	209.79	208.35	212.93	210	208.26	209.38	209.19	210.48	210.14	210.07	208.06	207.89	209.35	211.02	208.43	209.39	209.41	207.92	209.39	209.92	209.14	208.64	210.25	210.26	211.53	210.72	210.18	209.95	210.45	210.29	209.66	210.97	208.99	208.08	207.21	210.93	211.18	210.72	210.01	208.63	211.22	211.25	209.33
214.38	214.39	212.18	216.85	213.02	212.11	214.54	214.6	213.47	213.88	212.12	216.08	213.98	213.06	214.07	213.64	213.25	212.01	215.06	215.27	214.19	213.79	214.83	214.08	213.14	212.72	214.29	213.7	213.58	213.31	213.11	212.42	211.98	213.27	213.04	213.82	213.77	213.7	212.06	212.21	214.92	213.9	214.83	209.95	211.86	213.41	212.37	213.51	215.78	213.34
218.05	218.22	219.28	219.51	217.34	218.63	217.39	216.34	217.46	217.92	218.47	218.67	216.71	216.29	217.78	216.72	216.27	217.4	217.54	217.1	217.35	218.9	217.45	219.82	216.12	216.25	216.31	216.31	218.18	219.77	218.7	218.57	218.58	218.98	216.25	218.98	218.13	218.18	216.95	217.61	217.32	218.65	218.4	217.63	218.12	217.75	217.37	215.15	215.13	217.4
215.08	213.45	214.9	214.1	212.46	213.64	214.74	213.95	212.74	213.59	212.88	215.19	216.56	215.12	211.87	211.19	212.04	212.74	212.83	210.34	213.39	214.78	210.11	214.42	212.24	214.26	213.77	213.35	213.48	213.46	213.88	211.85	210.84	212.08	213.33	213.71	214.18	212.04	211.94	213.55	212.98	214.16	212.46	212.4	213.58	212.58	213.61	213.5	212.66	213.04
209.53	208.91	207.01	208.32	207.63	207.78	208.17	208.64	205.58	207.11	207.53	208.67	206.76	208.3	207.75	208.37	207.23	208.61	207.92	209.59	210.5	207.59	206.67	208.54	210.48	206.62	207.24	207.36	207.46	210.04	208.99	207.34	209.38	208.95	209.71	210.92	209.91	209.84	209.53	210.42	208.42	209.38	210.28	209.35	207.65	207.29	208.53	207.79	209.33	207.65
207.62	206.48	206.37	206.49	207.61	208.28	209.12	207.9	207.55	208	209.68	209.67	205.93	207.82	208.19	209.4	207.2	207.82	207.44	207.09	208.54	208.73	207.11	207.21	209.2	208.04	206.66	207.45	209.79	207.7	209.24	209.62	206.2	204.92	208.46	208.08	209.71	207.56	206.73	209.38	208.46	206.42	207.06	205.76	210.51	206	206.84	209.59	210.36	208.09
212.53	208.95	209.15	209.88	210.39	208.66	210.27	210.83	207.26	208.45	208.11	208.92	209.66	208.59	208.23	209.06	208.03	209.84	210.19	208.88	210.19	210.09	207.59	207.15	209.83	209.67	208.93	209.4	208.82	209.28	210.26	208.98	209.96	209.63	212.11	208.48	208.14	206.72	208.05	207.48	209.42	208.86	209.24	208.61	208	208.05	210.58	207.84	208.19	208.42
202.65	201.32	202.36	201.25	204.96	202.14	201.96	201.44	203.28	203.29	201.62	202.5	201.68	200.17	204.72	200.63	203.58	202.94	202.07	203.99	204.34	202.82	202.92	201.57	202.23	205.07	204.56	202.68	201.34	200.7	204.37	201.7	203.52	201.07	200.69	202.05	201.37	202.84	202.26	203.81	202.36	203.83	203.34	200.2	200.59	202.45	202.92	200.64	204.18	201.28
211.36	210.71	207.48	210.24	209.94	208.37	209.52	206.63	206.86	209.04	208.6	210.05	207.8	205.39	206.91	208.25	210.05	209.46	211.15	209.08	208.59	207.6	208.88	207.69	208.08	210.25	209.45	209.6	208.83	206.29	207.3	210.12	209.69	209.42	206.88	210.19	207.87	209.76	209.64	208.41	207.67	208.84	208.95	210.25	209.06	208.66	208.32	210.02	209.44	207.71
204.37	202.31	204.8	204.01	204.67	205.5	202.9	202.84	205.8	203.85	202.91	206.87	201.53	202.83	202.77	204.47	201.11	202.16	203.73	203.13	200.92	202.27	204.11	207.28	203.56	204.97	203.98	202.31	204.94	203.36	204.03	204.99	202.62	203.24	204.5	202.13	203.44	202.89	205.32	204.71	203.67	205.22	204.21	203.28	204.83	202.78	202.26	202.26	205.48	203.84
208.99	208.55	208.98	208.32	209.8	207.43	210.03	209.25	209.83	207.02	210.68	210.44	209.84	207.25	205.83	206.97	209.41	208.7	208.21	207.27	207.33	209.77	208.07	207.83	208.84	212.19	208.22	209.4	210.18	208.78	210	206.76	208.99	207.66	208.71	208.93	208.97	208.5	210.26	209.38	207.25	209.85	208.34	209.37	207.72	211.96	208.14	209.77	208.96	209.87
207.9	210.27	210.14	208.91	207.06	209.27	207.47	207.73	208.31	208.82	209.49	208	209.13	209.6	210.55	207.66	208.09	208.6	208.38	210.85	208.14	209.05	210.53	209.54	208.13	207.99	210.72	208.87	208.07	209.54	210.27	208.68	208.76	208.78	209.18	209.59	208.54	209.87	207.5	208.4	209.7	207.12	208.81	208.48	208.37	207.76	209.69	209.18	210.21	209.68
217.53	217.85	216.68	215.03	219.59	215.72	216.76	216.69	215.49	216.84	216.24	215.9	217.59	217.5	217.42	217.68	219.7	220.18	218.75	216.73	217.41	216.05	216.53	216.42	217.72	217.14	217.36	214.2	215.56	217.86	217.57	215.76	218.9	217.42	217.42	217.32	215.54	217.77	217.79	215.92	216.48	215.67	216.73	215.78	217.15	218.33	218.19	216.98	214.7	215.47
194.91	194.6	193.97	192.96	195.78	193.87	193.38	194.49	195.75	196.39	196.81	195.06	196.24	195.05	196.17	197.84	197.52	195.71	197.36	193.51	194.68	195.17	198.1	195.94	195.53	195.07	195.54	196.31	194.28	194.95	196.8	195.94	196.51	196.74	193.36	194.99	195.28	196.24	193.23	196.19	195.83	195.75	193.59	195.8	196.36	194.48	196.98	193.89	194.81	193.81
207.54	208.71	208.71	209.08	208.03	209.73	208.62	208.89	207.59	209.8	207.67	207.26	208.2	209.33	211.49	208.94	207.43	206.91	208.31	209.1	210.35	209.73	209.82	209.23	209.96	209.69	208.32	209.23	208.55	210.13	206.8	211.39	208.78	207.15	209.93	209.69	209.21	207.68	208.75	208.07	211.44	207.91	207.85	209.8	209.33	209.24	210.97	210.92	206.65	206.17
217.58	217	216.64	219.37	215.32	219.49	216.1	215.5	215.69	217.81	215.06	216.4	216.47	214.86	215.1	215.08	216.58	217.83	216.45	215.68	217.71	215.42	218.11	217.98	216.26	217.78	217.21	219.02	217.17	216.35	216.81	217.03	216.64	217.65	218.27	217.72	217.67	219.58	215.85	216.42	217.24	214.18	215.64	217.62	218.32	219.04	217.64	217.73	215.9	218.04
211.51	210.59	212.08	212.14	213.13	210.89	213.4	212.12	212.64	212.46	214.02	210.67	210.92	212.53	211.39	213.52	209.92	212.66	212.53	211.82	212.09	209.32	213.37	212.9	209.18	210.74	212.48	211.72	210.82	210.4	211.35	211.44	211.53	213.28	214.04	211.97	214.24	211.85	210.04	211.76	211.59	212.16	213.02	211.99	207.91	209.12	213.35	210.3	211.71	212.2
195.77	193.94	194.06	194.48	194.55	195.38	194.32	195.14	193.91	195.71	192.99	193.53	191.64	192.99	193.55	194.26	194.92	193.96	194.09	195.41	194.45	194.21	191.21	192.56	194.5	194.5	192.54	196.32	194.18	193.3	194.64	191.86	196.34	194.15	192.86	194.65	192.25	192.88	194.39	195.16	196.02	192.15	194.62	193.85	193.1	195.52	192.8	191.01	194.76	193.05
217.93	216.47	217.93	218.31	217.59	218.98	218.7	215.79	218.36	215.16	218.73	217.94	215.08	217.76	217.25	217.59	218.1	214.49	217.55	217.13	219.34	219.34	215.85	217.51	217.98	217.41	217.25	219.15	215.35	217.43	218.15	214.06	218.63	218.97	216.09	216.52	216	220.61	219.65	219.03	216.38	217.59	218.34	218.58	218.28	217.39	217.27	216.79	216.29	216.81
203.6	203.95	204.41	204.21	204.22	201.29	204.5	203.22	203.17	203.7	201.22	202.71	204.26	205.04	202.91	202.33	204.33	203	204.95	202.67	203.11	201.72	203.87	204.06	201.66	203.33	204.48	202.93	203.63	202.93	205.28	204.3	204.04	204.49	203.85	203.46	202.46	204.07	204.58	205.42	204.98	205.58	203.92	202.6	203.02	203.19	204.55	204.76	203.87	202.41
215.09	216.3	217.58	215.98	217.74	215.72	218.43	217.73	219.11	217.19	213.19	216.44	216.08	218.14	216.47	215.38	217.7	216.49	217.72	217.67	217.17	216.29	216.61	218.52	217.11	217.68	216.08	217.24	216.72	216.25	215.59	217.68	217.37	218.81	218.02	218.06	217.57	218.97	216.9	215.71	215.62	217.45	218.24	216.58	215.69	217.43	215.73	215.63	216.99	218.47
203	202.6	202.55	201.94	201.98	200.85	201.02	202.2	198.72	202.64	202.07	200.91	202.52	201.96	203.52	203.16	202.89	203.02	200.52	204.93	205.39	202.76	204.37	201.23	204.41	201.82	203.47	203.07	201.69	199.68	202.77	202.13	203.23	201.2	201.64	201.19	203	200.67	202.24	201.7	204.87	203.99	204.53	201.64	204.35	202.32	202.06	204.58	201.14	202.94
202.06	198.41	201.07	200.72	201.43	200.34	199.06	200.37	197	199.61	202.47	199.52	201.36	198.51	199.43	200.24	200.34	200.54	199.03	201.55	203.11	200.05	200.78	200.3	201.71	201.19	199.95	198.64	200.61	200.9	201.69	199.07	198.8	202.37	198.36	198	200.12	200.81	200.96	198.63	199.21	198.38	200.79	200.74	201.1	200.86	199.08	199.95	200.8	199.78
201.15	202.2	202.53	201.77	201.9	199.45	204.36	201.98	204.18	203.38	203.65	201.56	202.73	202.44	204.81	203.03	202.95	200.8	204.39	203.48	203.44	201.22	203.87	201.08	203.95	202.73	201.73	203.74	198.99	203.32	201.38	202.54	203.4	201	201.8	201.8	200.81	203.01	203.97	203.5	202.27	203.91	200.71	202.37	203.23	201.02	201.78	202.81	201.62	202.79
205.6	208.57	207.85	206.79	208.85	210.48	208.49	206.61	207.48	207.77	207.46	204.52	209.62	206.52	205.92	208.53	208.33	206.75	209.79	209.75	209.97	208.32	207.34	208.92	205.59	206.93	210.55	207.43	205.53	207.39	206.46	205.25	208.41	208.13	207.02	207.51	206.76	206.21	208.89	207.95	207.32	209.14	205.81	207.43	209.69	208.92	207.72	207.43	207.42	208.57
208.16	210.72	209.6	208.49	208.62	205.81	207.54	207.21	208.2	208.63	208.02	206.5	205.78	208.98	206.41	209.29	208.64	208.48	208.18	210.36	208.95	210.44	208.4	207.95	205.39	207.18	206.29	209.22	208.05	206.39	208.84	209.17	207.6	208.02	208.48	206.91	207.73	207.04	207.08	208.48	205.32	208.5	205.86	208.39	207.89	204.95	208.22	208.54	207.94	208.67
206.1	207.47	206.43	205.19	204.81	207.21	203.3	207.62	206	206.97	206.4	205.7	207.29	205.95	206.05	205.6	204.8	203.71	205.96	206.73	207.57	204.21	203.29	204.67	203.63	206.01	205.1	203.38	205.75	206.73	206.77	207.58	207.54	206.65	206.56	208.11	205.15	203.68	208.28	205.56	205.63	205.95	205.86	205.85	203.49	203.27	206.22	205.54	206.94	206.76
203.3	203.66	203.14	200.93	201.74	202.92	202.44	202.57	201	204.38	201.63	202.1	202.68	203.02	203.68	202.25	202.46	201.32	199.39	203.27	203.24	200.5	203.91	202.29	204.42	202.13	203.32	203.84	204.61	200.76	202.56	199.86	200.18	200.79	202.37	201.26	201.85	202.86	201.85	204.83	202.09	202.03	200.78	202.94	205.29	201.74	202.33	202.79	202.65	202.8
204.34	203.09	201.95	203.34	202.8	203.99	204.37	204.17	203.57	202.56	203.44	202.41	204.24	202.89	205.94	203.4	203.4	204.36	205.63	203.49	200.65	202.69	204.52	203.87	203.85	203.53	205.95	204.17	201.33	203.32	203.03	206.36	205.32	202.31	201.43	202.61	202.38	201.2	203.9	205.37	204.78	203.04	201.76	203.16	204.91	201.92	205.36	203.55	205.6	204.14
206.43	206.8	206.6	207.68	205.91	206.9	206.76	208.96	206.71	208.33	208.04	206.11	209.64	208.78	207.65	205.93	209.17	208.95	207.36	209.34	205.81	208.76	207.1	208.08	208.42	208.43	208.66	209.55	209.19	207.49	207.62	209.7	207.42	208.55	208.29	207.04	207.67	206.62	208.93	209.35	207.07	207.84	208.52	209.41	207.08	207.73	208.55	205.66	208.42	209.02
209.49	207.11	208.91	206.99	205.6	207.69	207.24	211.32	206.39	206.16	208.9	208.13	207.94	208.4	209.05	208.22	207.33	206.04	207.71	209.96	208.49	207.42	207.21	209.15	209.27	209.22	208.11	207.63	209.53	207.09	206.74	206.38	207.56	208.92	207.04	207.13	208.96	207.07	207.14	204.93	207.48	207.43	205.93	208.61	208.31	207.48	206.25	210.21	207.52	207.71
206.71	205.46	205.29	204.82	204.92	204.53	202.27	205.43	204.05	204.4	204.92	204.14	203.65	204.8	203.64	202.83	203.81	205.75	204.33	207	203.78	204.97	205.98	205.64	205.65	204.45	204.76	205.7	205.5	204.62	206.51	203.66	203.89	204.45	204.49	205.35	204.55	205.24	206.03	205.44	206.07	203.37	202.69	203.81	205.31	204.92	205.54	205.69	206.72	204.12
194.01	194.92	193.03	196.06	192.49	194.83	196.29	193.27	196.23	194.41	194.29	194.64	195.55	195.57	192.99	194.25	193.06	192.87	193.92	195.6	195.83	193.6	193.76	194.52	195.19	195.77	193.83	194.6	191.99	195.51	194.53	193.89	191.93	194.96	194.83	194.67	194.71	193.8	193.93	192.48	192.83	193.27	194.65	192.46	194.57	195.1	191.63	195.84	192.86	193.03
210.63	207.1	210.48	208.48	208.53	210.54	207.84	208.38	210.42	208.78	207.87	207.75	209.02	208.79	206.82	210.43	206.84	208.37	209.69	208.94	208.45	210.56	209.45	208.96	207.61	207.35	210.26	207.78	207.33	207.13	210.07	210.08	207.63	208.44	206.55	209.13	209.14	208.79	208.65	206.36	208.75	209.27	208.35	208.81	207.7	208.34	208.79	209.66	210.26	208
191.98	195.84	195.09	196.34	194.75	192.8	194.49	195.39	194.58	193.85	195.46	195.69	194.03	194.86	194.54	193.86	195.35	197.49	193.53	194.42	193.19	193.27	193.73	194.54	195.37	192.32	196.08	193.51	194.38	193.73	194.99	191.22	193.56	192.1	194.66	194.91	192.68	194.97	192.42	194.44	192.2	194.85	192.75	194.54	194.33	193.64	192.88	192.9	195.36	194.05
211.49	213.29	210.42	211.2	213.04	212.34	210.69	211.24	210.54	210.89	212.45	213.31	211.49	211.56	211.44	211.4	213.32	212.94	212.91	214.32	212.26	214.87	211.75	210.5	214.22	212.55	211.81	211.96	212.17	212.56	212.33	212.94	210.75	212.08	212.73	210.48	214.52	211.42	213.26	210.89	211.88	214.12	208.85	214.26	213.44	212.58	212.15	212.95	213.46	213.29
200.54	200.81	201.08	200.07	198.79	201.39	200.01	200.87	200.12	199.53	199.95	204.06	201.4	200.18	200.36	198.44	200.61	200.59	197.78	201.03	200.56	202.09	201.26	199.99	201.67	197.84	200.48	201.77	201.77	199.46	201.64	199.37	200.35	197.58	199.32	199.51	201.85	199.61	201.61	200.01	199.07	200.68	200.59	202.36	201.08	201.21	200.29	198.41	199.18	200.71
209.58	208.44	211.34	210.18	207.89	209.54	209.99	210.38	208.92	205.51	209.16	207.99	209.78	209.42	211.73	207.9	207.49	208.59	209.91	209.07	209.63	210.35	208.04	207.11	208.48	208.42	209.67	207.33	208.61	205.37	208.54	209.11	210.47	208.97	211.12	206.85	208.51	208.46	209.14	207.22	209.01	206.42	210.36	207.01	209.48	207.64	207.31	206.14	208.41	209.53
217.54	217.88	218.16	219.02	217.08	216.99	216.3	217.94	216.14	219.14	217.82	217.72	216.95	219.38	216.31	219.17	218	218.91	216.81	215.6	218.64	218.23	217.92	218.24	217.54	220.13	217.21	218.24	218.26	217.58	219.72	218.88	217.71	217.3	218.91	217.65	221.18	218.08	217.55	217.95	219.08	217.64	216.53	216.75	219.43	216.82	216.25	217.28	217.68	218.7
211.28	208.74	210.28	207.52	209.73	209.45	210.49	207.9	210.2	207.51	207.97	210.41	209.98	209.42	208.84	209.32	208.11	211.29	208.53	210.31	209.48	210.55	209.34	205.34	210.57	207.74	208.09	208.96	210.11	209.93	209.95	211.35	207.29	208.97	208.89	210.3	210.36	210.28	208.84	207.5	209.57	209.26	210.18	210.73	209.61	210.76	207.08	209.26	210.13	209.14
213.43	211.89	213.02	213.21	212.42	212.64	213.75	213.91	212.62	212.08	214.71	211.22	212.53	212.86	210.62	211.95	211.81	213.9	213.4	213.02	213.28	212.29	214.05	214.44	212.37	214.98	211.83	214.38	211.7	210.82	214.7	213.54	213.04	212.85	212.07	214.32	214.29	211.59	215.81	213.28	211.7	215.3	213.96	211.9	211.91	214.58	211.33	212.64	213.66	214.31
204.92	207.12	206.42	206.68	207.68	206.42	209.26	208.16	208.26	208.89	209.04	206.15	205.88	208.43	206.76	209.85	207.66	208.02	208.24	207.79	208.82	208.31	205.62	204.89	207.37	205.84	207.18	208.69	208.14	207.58	207.81	206.33	208.51	206.82	207.72	208.84	206.05	207.2	207.94	207.18	210.34	211.2	208.72	208.48	206.47	206.82	207.33	208.07	209.85	208.21
203.02	202.83	201.77	203.62	204.14	199.42	201.38	202.49	201.02	201.61	202.73	204.44	204.52	202.22	200.91	202.94	204.55	201.37	203.54	201.53	201.4	202.46	203.8	201.98	200.93	203.06	202.67	202.39	202.2	202.71	204.68	201.99	201.9	202.17	204.56	202.41	199.36	201.81	201.72	203.48	200.72	202.54	204.71	202.65	200.12	202.24	203.03	202.02	202.87	202.64
204	203.92	205.46	201.92	204.81	203.19	202.49	204.71	205.31	202.94	203.37	204.51	202.57	202.84	203.89	204.17	204.46	204.15	203.87	202.53	202.49	204.47	204.1	203.28	206.61	201.79	204.14	201.94	206.09	203.7	204.23	202.24	202.58	201.28	203.78	203.73	205.24	200.96	204.78	204.57	204.22	205.02	204.07	201.64	202.78	202.4	204.32	201.32	202.26	203.93
206.63	210.52	206.88	207.7	206.72	208.83	206.58	209.25	208.81	208.15	206.53	207.09	209.19	207.6	205.99	206.01	207.09	207.5	208.33	208.25	207.79	209.47	208.19	208.51	204.2	207.27	207.44	208.83	206.78	207.59	207.15	206.57	209.33	206.79	207.64	207.76	207.57	208.78	208.16	209.29	206.34	209.04	207.61	209.8	207.81	207.8	205.08	206.01	207.06	206.74
211.05	211.92	212.33	211.84	212.53	212.95	209.34	212.9	210.42	214.94	211.63	212.2	214.03	212.91	213.78	212.8	212.94	214.13	213.06	211.01	211.45	209.65	211.46	212.57	212.85	211.6	213.65	211.52	211.87	213.23	210.96	212.11	210.2	215.52	212.18	212.2	211.36	212.73	210.71	212.04	210.36	212.76	212.82	213.57	212.42	213.19	213.49	208.39	212.68	209.96
212.85	213.67	213.05	214.79	216.08	214	214.74	212.82	214.53	214.36	213.51	213.37	213.96	212.32	212.47	211.35	212.44	213.61	213.45	214.96	212.17	216.03	215.1	214.07	214.29	213.59	214.71	215.7	212.83	213.24	213.1	210.27	215.06	213	214.89	210.48	214.47	213.26	214.11	213.01	212.82	212.71	214.07	213.48	214.94	214.7	214.81	215.52	212.87	213.05
209.31	207.58	209.08	208.73	207.48	207.98	207.03	209.22	206.42	207.06	208.44	208.81	211.22	207.76	210.92	211.29	210.8	210.21	209.93	209.39	208.51	208.13	207.17	206.64	207.81	207.65	208.4	208.83	207.91	210.85	209.27	209.56	207.8	210.52	210.41	207.77	210.22	210	211.56	207.89	210.39	208.81	208.73	206.61	208.74	207.91	209.29	210.18	209.86	210.07
211.66	210.68	212.54	212.53	211.6	210.57	208.27	213.99	210.63	213.48	212.32	211.2	212.4	211.95	211.2	212.24	214.15	213.25	209.6	210.09	211.3	212.6	211.07	211.79	211.25	211.71	212.85	210.08	211.18	211.41	208.74	212.41	212.89	211.87	212.36	211.02	212.66	210.68	210.67	212.21	209.77	213.25	213.17	211.85	210.6	210.01	212.71	210.14	211.76	209.77
213.61	211.3	213.89	212.35	213.07	213.31	212.11	215.01	210.57	213.83	215.21	212.51	211.87	215.16	211.44	215.42	212.48	216.11	212.19	211.89	212.7	212.76	212.02	211.85	211.74	210.86	213.46	210.48	213.62	211.94	212.92	211.53	212.95	212.71	211.59	211.85	214.08	212.54	212.52	210.16	212.7	213.67	210.54	211.42	213.27	212.92	211.24	211.85	212.21	213.45
216.26	218.35	218.67	217.69	217.8	215.75	216.14	214.84	216.17	216.36	216.77	216.06	215.86	217.53	216.48	217.11	218.51	217.37	216.78	218.34	215.98	215.96	219.65	216.95	217.68	216.43	219.57	217.45	217.39	215.93	215.32	216.83	219.87	216.71	219.09	216.63	217.59	217.22	217.14	217.2	218.51	217.32	217	216.05	217.55	216.59	216.45	217.43	219.43	219.57
203.2	204.09	204.14	202.18	203.19	203.13	203.28	204.44	203.66	204.31	206.5	204.02	204.22	204.4	204.97	204.58	202.28	206.31	204.58	203.33	203.31	201.78	203.38	204.69	203.02	203.45	204.5	203.84	205.07	203.51	203.62	203.72	205.72	203.62	205.86	205.32	204.84	204.61	204.12	202.57	204.39	203.33	203.06	202.41	204.16	204.19	203.74	203	206.05	205.88
210.37	209.12	210.32	210.77	209.61	209.09	208.17	207.77	206.78	208.9	207.44	208.85	208.63	209.29	206.67	208.85	206.47	207.65	208.64	210.72	206.71	209.56	205.52	209.02	209.47	207.1	211.22	209.39	209.1	209.22	208.65	209.34	209.52	207.28	208.23	208.31	207.02	207.78	209.23	207.74	207.53	209.56	209.13	207.62	211.51	208.49	206.45	208.12	208.59	209.93
216.89	214.76	216.78	215.7	216.58	215.79	217.26	216.25	216.51	218.07	216.74	217.94	214.61	215.76	220.05	217.52	218.03	219.58	216.3	217.37	214.15	218.31	216.15	217.4	214.95	216.84	217.03	216.98	217.34	217.62	218.5	216.61	215.2	215.77	217.29	216.46	218.02	216.04	218.37	217.22	216.92	216.03	220.03	218.53	216.23	215.85	219.53	216.36	215.93	219.41
200.54	201.81	202.54	201.49	200.21	202.26	202.24	201.12	200.79	201.64	202.86	201.95	202.03	198.16	201.14	200.95	200.4	201.01	202.98	202.26	204.35	202.59	202.23	200.25	203.11	200.66	203	198.99	201.66	198.73	201.41	202.74	199.33	201.68	201.53	201.54	202.18	201.56	200.07	200.79	203.14	200.61	200.79	200.11	202.58	202.18	200.05	201.14	201.29	199.77
192.46	193.23	193.09	193.45	194.76	194.1	195.65	194.91	194.86	196.21	194.08	192.73	194.15	196.13	193.6	194.4	195.33	195.54	195.05	194.35	192.99	194.36	194.3	195.35	191.44	191.52	195.35	193.1	194.51	193.8	195.92	195.18	195.92	193.79	194.21	192.89	194.58	194.33	194.14	194.45	192.98	194.06	194	193.04	193.22	193.78	193.94	194.95	192.74	195.43
199.05	198.86	197.13	198.29	200.3	198.39	198.62	196.41	194.56	200.06	197.09	198.09	200.97	195.6	198.46	198.91	198.66	198.16	197.16	197.19	198.05	199.25	196.92	200.71	198.59	198.1	197.99	198.87	198.75	196.63	198.45	197.64	197.39	199.54	197.86	196.78	197.81	198.01	198.51	196.99	197.6	199.99	197.8	198.52	198.93	197.42	197.83	195.05	198.79	197.01
209.41	207.54	207.3	207.82	207.22	206.68	208.64	207.26	207.31	208.03	207.23	206.92	208.21	206.52	206.9	206.75	206.81	207.15	206.64	207.18	208.15	208.05	206.83	207.34	207.52	208.59	205.7	207.42	206.98	207.97	207.59	207.75	208.29	207.48	206.54	207.6	209.13	208.55	206.57	207.76	206.58	205.14	207.58	207.08	208.8	209.75	208.7	208.11	207.73	207.48
209.22	209.19	210.36	211.33	209.49	210	210.28	210.98	209.82	209.48	211.09	209.18	208.21	209.2	212.02	208.28	210.25	208.78	210.32	208.68	209.15	211.24	208.77	210.17	209.17	209.07	208.56	209.45	209.69	208.95	208.61	207.65	208.85	209.93	209.94	209.3	210.46	208.91	210.45	209.94	209.84	208.8	208.07	210.04	208.65	208.94	211.36	209.85	210.2	211.84
208.93	209.82	211.15	209.94	209.66	211.65	207.48	209.6	209.77	209.21	207.44	209.27	208.46	208.64	208.66	211.15	211.11	210.11	211.34	208.6	210.29	210.02	208.77	209.89	209.24	209.08	210.78	208.67	210.65	209.08	209.91	210.05	207.81	206.87	209.38	212.27	208.78	210.11	208.14	210.99	209.56	212.89	210.68	210.21	209.32	211.49	210.39	210.66	209.44	210.44
208.89	208	207.87	207.66	208.91	209.83	209.08	209.9	208.27	209.49	209.78	207.67	208.1	208.72	208.15	209.06	209.81	207.41	205.78	208.84	209.84	209.46	208.54	207.48	208.78	206.01	207.93	208.67	208.71	206.79	207.88	208.1	208.82	207.18	210.04	208.07	209.03	207.57	209.17	207.24	210.91	206.91	210.48	208.4	208.43	208.4	206.92	207.67	208.16	207.97
203.32	205.29	206.24	204.38	204.99	202.78	203.59	204.56	204.45	204.88	201.79	205.75	201.82	202.57	204.35	203.01	204.98	204.66	203	202.19	203.39	205.14	203.86	201.95	204.43	201.72	203.66	203.94	203.44	204.47	203.47	202.57	204.49	203.1	204.66	203.3	204.73	202.14	204.88	202.9	203.58	202.17	205.34	203.61	206.82	204.05	205.47	203.75	206.52	204.48
207	209.54	210.15	210.76	208	208.88	207.37	210.94	210.74	208.89	210.77	211.94	208.73	211.72	209.94	208.73	209.96	208.85	208.66	209.01	207.73	208.74	209.15	207.15	209.52	207.25	209.64	209.41	208.28	209.67	210.45	210.22	210.44	207.61	208.05	209.84	208.77	208.09	209.64	207.92	210.57	210.92	209.03	211.83	210	208.23	207.8	209.2	209.1	210.55
217.58	216.48	216.02	216.81	215.71	216.13	216.8	215.48	216.49	216.43	215.1	216.19	217.12	217.51	217.79	214.09	216.03	216.78	217.23	215.66	217.11	216.27	216.41	215.68	215.78	217.94	215.69	218.87	216.38	216.06	216.42	217.12	215.86	217.1	219.86	217.04	215.25	215.81	216.82	217.34	217.85	217.3	216.27	217.86	216.94	217	219.94	216.85	216.49	217.36
209.83	211.5	213.76	211.29	211.29	209.9	211.62	211.9	211.21	212.52	210.99	212.02	210.53	211.82	209.81	213.03	212.14	213.49	210.87	211.35	210.1	214.56	209.05	210.99	214.54	210.71	212.49	212.09	210.3	211.15	212.95	212.53	213.69	209.55	211.03	212.64	212.12	210.63	210.4	209.84	212.78	212.66	212.77	210.68	211.54	212.7	211.42	213.42	213.15	212.4
211.41	211.57	210.63	213.4	211.49	210.52	210.07	209.43	211.34	211.56	211.3	211.23	211.3	211.87	212.94	211.09	214.01	212.41	212.64	211.49	210.71	211.99	212.41	211.76	211.69	211.15	212.37	211.8	211.17	212.09	212.49	210.36	212.46	213.32	211.66	211.59	210.58	211.01	211.24	212.33	212.78	210.46	212.62	211.87	211.15	212.41	212.3	211.71	210.58	210.84
217.09	217.29	216.38	215.18	214.98	217.87	215.35	217.03	218.62	214.82	213.61	218.53	216.43	217.82	218.87	213.11	216.29	217.64	212.78	216.85	217.19	217.48	216.77	216.16	215.34	215.9	217.36	217.06	218.41	220.38	216.9	217.37	217.4	217.06	215.61	217.41	216.22	219.25	215.31	217.67	219.55	219.21	214.37	216.91	215.13	218.71	215.55	215.6	217.26	216.27
208.73	205.99	206.12	207.32	208.32	206.72	209.47	206.94	208.81	207.33	209.35	206.62	207.82	206.87	206.66	208.39	208.79	207.75	207.45	210.15	208.97	210.34	206.75	206.79	205.93	206.95	205.96	208.67	208.23	208.1	208.64	207.16	206.89	208.17	207.42	207.15	207.79	208.41	207.5	210.25	209.23	207.11	209.76	208.07	205.58	209.82	205.78	208.87	206.35	205.92
206.07	207.74	204.68	210.17	208.14	209.3	210.16	208.23	207.85	206.83	208.65	208.54	208.22	207.76	207.53	205.36	206.4	208.18	207.23	207.95	208.5	206.49	207.42	206.61	207.19	207.99	211.69	207.63	205.54	208.95	206.62	207.51	206.2	205.81	206.96	208.81	204.81	206.82	206.3	208.71	209.36	208.55	208.21	208.65	209.02	209.11	208.78	208.01	207.23	207.56
201.49	205.71	200.73	202.68	204.66	201.2	202.12	204.19	203.17	203.14	203.91	203.03	202.27	201.66	203.94	200.81	205.12	203.67	205.82	202.06	204.59	202.46	203.68	204.88	205.19	204.91	204.84	204.33	204.5	204.51	204.59	202.25	203.05	204.04	203.94	205.17	204.91	202.53	203.49	201.21	202.06	201.93	202.58	203.89	203.8	202.56	203.91	203.28	203.09	200.72
211.29	209.79	212.13	211.44	211.62	212.02	212.52	210.95	213.37	211.19	210.72	209.55	212.79	211.73	212.77	210.42	211.44	211.79	212.51	211.77	210.33	212.37	211.54	214.22	210.84	212.22	212.25	211.54	211.68	212.83	211.78	211.13	213.22	211.57	212.57	214.25	212.12	212.92	210.24	212.05	212.95	209.99	211.3	211.98	211.93	212.55	212.35	211.01	213.65	211.45
202.21	202.37	203.6	200.95	203.28	203.89	201.78	199.56	200.28	203.28	205.29	201.19	201.42	203.54	201.37	203.33	203.41	203.2	200.79	203.24	202.05	202.4	201.48	204.4	203.47	202.82	201.23	202.26	201.1	201.02	205.14	201.5	202.91	203.05	203.2	204.17	202.14	203.77	199.38	203.7	204.41	202.2	201.71	202.64	204.5	202.99	203.63	201.14	202.69	203.69
218.22	217.62	215.44	219.89	216.8	216.36	217.01	215.76	215.78	216.2	216.03	217.2	217.94	216.07	215.15	215.11	217.14	217.21	215.25	218.42	216.33	217.05	217.03	215.1	218.53	217.87	216.15	217.12	219.07	217.64	214.51	216.75	217.31	216.69	217.01	218.87	217.17	214.72	215.05	215.52	217	214.5	216.52	215.29	216.35	217.9	216.17	218.72	214.55	217.3
204.52	202.6	203.9	204.87	201.5	205.88	203.75	203.25	202.46	203.41	204.29	204.91	202.51	203.68	201.25	203.25	203.8	204.95	203.07	203.23	204.03	204.71	202.43	204.5	206.49	202.94	202.56	205.12	205	203.26	203.68	203.78	203.37	201.85	205.17	204.68	206.09	201.54	205.67	203.93	204.53	201.48	200.92	203.3	204.92	204.99	202.55	204.98	203.85	204.58
208.66	208.7	211.68	210.08	209.06	208.81	207.86	207.04	208.35	206.64	208.82	207.58	208.43	206.74	209.08	207.36	209.87	211.7	210.11	207.12	210.9	208.48	208.71	207.85	209.24	206.5	207.93	208.06	210.01	209.44	208.68	208.02	208.71	207.19	208.12	209.62	210.79	207.61	210.57	209.34	208.07	210.22	209.29	207.26	207.89	209.55	207.85	207.46	208.09	209.37
204.83	204.08	203.14	204.04	203.31	204.9	205.09	205.12	205.53	204.43	201.73	204.33	204.98	202.65	205.32	204.25	203.18	205.77	202.86	203.17	202.86	204.44	206.67	201.9	202.41	200.72	205.25	204.78	205.03	201.53	205.08	204.02	203.61	203.5	203.6	205.42	201	204.57	202.79	202.79	204.78	202.87	203.43	205.96	203.6	202.59	202.52	204.54	204.71	202.35
208.46	208.57	209.75	209.13	210.04	207.88	208.73	207.66	208.2	207.69	207.38	209.67	209.25	206.36	207.58	209.8	208.47	210.97	206.69	208.78	208.63	207.61	208.64	208.76	208.01	208.45	210.32	208.54	208.13	209.31	206.82	210.48	209.14	208.8	207.87	211.34	208.52	208.57	208.84	208.84	209.96	207.83	210.43	208.78	208.27	207.49	207.66	208.73	208.69	208.81
202.72	204.26	202.31	204.97	205.19	200.97	201.01	205.17	203.85	203.24	203.63	203.8	202.06	205.19	203.9	201.9	205.28	201.84	203.05	203.54	203.85	201.97	203.8	203.54	204.63	203.44	203.39	204.64	203.86	200.24	203.72	200.22	204.41	201.4	200.84	202.58	204.1	203.01	203.72	202.86	202.96	203.94	203.39	201.63	204.65	204.16	202.52	202.28	203.11	202.7
216.09	213.15	211.3	214.06	212.4	213.75	213.62	213.21	212.76	214.24	212.16	213.8	216.11	214.76	213.57	212.11	215.36	213.8	212.89	213.47	213.69	214.3	214.24	212.87	211.53	216.09	214.65	213.26	213.02	213.14	213.41	215.37	212.61	213.54	214.18	215.48	215.46	213.85	214.03	213.09	215.19	211.43	217.25	215.89	214.89	213.58	210.45	212.55	214.27	214.18
203.14	201.42	201.76	203.06	200.99	201.29	200.56	203.62	203.2	201.99	201.79	202.07	201.92	202.74	201	203.25	200.83	201.83	201.65	201.21	200.81	201.35	205.59	200.14	202.74	202.71	202.76	202.73	202.24	200.99	203.61	200.79	202.11	201.79	202.13	204.05	203.86	205.16	201.35	204.27	202.73	203.2	201.57	202.92	202.66	202.71	207.26	200.43	201.06	204.22
218.77	215.45	216.11	217.95	220.11	216.97	216.08	216.07	218.3	216.11	216.99	219.42	217.95	218.86	214.61	216.03	215.8	216.35	215.72	216.28	216.58	215.89	218.45	217.25	216.53	217.83	214.03	217.97	216.25	216.78	217.42	218.69	216.15	217.88	216.39	218.45	216.55	216.81	215.45	216.35	216.74	215.7	218.64	217.71	215.91	217.61	217.87	215.66	215.69	217.77
211.66	212.31	211.38	210.2	211.33	212.39	210.05	210.4	209.53	211.2	212.77	214.24	212.19	210.47	210.65	210.57	210.97	209.83	210.77	214	213.78	210.96	211.57	211.78	211.86	212.61	211.74	213.22	214.29	212.1	210.65	212.61	211.19	212.17	210.5	211.78	213.09	211.22	210.44	210.12	213.85	210.93	210.99	209.16	208.86	212.31	212.04	210.09	211.29	210.85
212.17	211.01	211.03	210.97	211.26	212.07	210.33	211.86	213.26	210.58	211.93	212.08	210.86	211.16	210.89	211.72	209.38	211.87	210.44	211.39	211.58	211.7	213.22	211.45	211.17	211.16	212.07	211.01	211.87	210.26	211.04	210.55	211.24	210.2	212.89	211.69	210.39	213.47	211.15	211.79	213.34	212.76	210.75	213.07	211.64	212	211.64	210.79	212.68	211.21
209.36	210.06	210.74	209.99	208.42	208.76	209.28	207.89	210.54	209.04	210.38	210.38	211.72	209.76	209.68	209.01	209.71	208.69	210.51	209.08	210.36	210.27	210.72	210.18	209.39	207.8	208.64	206.94	210.47	210.14	210.01	213.45	208.87	208.67	207.47	210.55	211.85	208.84	210.24	209.47	208.47	209.15	207.92	208.62	209.67	210.62	211.53	209.68	211.47	210.37
212.8	211.07	214.4	213.5	213.01	214.83	212.67	212.02	213.87	214.66	211.6	211.19	214.74	213.91	211.28	212.28	214.36	211.17	211.91	217.06	213.72	213.29	211.71	211.49	214.96	212.99	213.72	214.09	212.6	210.62	211.71	213.49	213.07	213.86	212.29	212.96	212.65	212.86	215.13	211.09	212.24	215.67	213.32	213.49	211.86	213.79	214.45	212.6	212.02	211.17
207.59	205.5	207.37	207.87	207.68	206.69	205.24	207.06	206.97	208.6	206.3	208.3	205.2	204.33	206.38	207.79	205.5	207.49	206.17	204.93	206.43	205.6	206.97	205.9	206.06	205.59	205.61	204.77	206.29	205.07	208.37	204.72	203.21	208.55	206.71	206.33	207.14	207.5	206.79	207.36	207.3	206.98	207.69	207.97	207.1	206.68	206.53	207.72	206.84	207.06
218.75	215.52	216.76	214.2	217.86	216.89	215.77	218.5	220.56	215.42	218.36	215.59	219.72	216.52	218.9	217.94	216.51	216.1	218.23	216.54	218.1	215.74	216.7	215.81	218.23	217.26	216.89	217.44	217.24	216.36	218.4	217.86	215.07	219.55	216.05	215.64	217.53	218.1	215.22	214.55	218.12	216.26	215.58	218.1	217.68	218.24	213.99	216.26	216.01	215.32
207.84	208.77	209.62	208.55	207.79	209.14	205.65	208.47	208.04	206.57	208.09	210.32	207.93	206.14	206.19	207.6	205.11	209.65	205.54	207.21	206.9	207.74	209.66	205.65	208.52	206.63	208.23	206.56	207.7	207.07	208.17	209.35	206.86	208.21	206.18	205.87	208.16	210.56	209.26	205.72	207.78	206.28	208.01	207.46	207.6	207.34	208.7	206.31	207.65	207.82
212.4	208.37	208.56	209.83	209.55	208.96	209.89	208.73	206.03	209.72	207.55	208.22	211.89	211.68	208.35	208.66	211.13	207.88	208.79	209.35	208.48	210.59	210.7	209.57	208.29	208.69	210.36	209.93	208.64	209.98	209.49	207.22	208.92	210.01	210.5	209.91	209.49	208.89	209.61	209.85	207.75	209.8	207.61	210.72	207.25	207.53	212.95	207.22	209.96	209.22
210.26	208.53	209.65	208.96	209.27	209.21	210.76	209.12	208.09	209.26	208.92	210.66	210.75	207.74	209.43	211.81	207.97	209.02	209.48	208.44	208.03	211.24	210.63	209.49	209.61	210.81	208.7	209.36	209.38	209.15	208.64	208.78	212.74	209.41	210.75	208.38	209.32	210.28	209.88	209.49	211.02	209.67	208.31	209.06	208.16	208.35	208.92	209.51	208.62	209.48
198.76	200.88	201.79	202.26	199.14	201.03	198.14	199.63	200.44	200.88	197.35	200.41	201.23	202.12	198.57	200.59	200.7	199.27	200.16	199.82	197.18	201.83	202.28	196.09	203.6	198.9	200.72	197.91	200.39	200	200.86	200.12	198.58	199.77	201.5	199.37	199.98	202.16	199.48	200.14	198.57	200.62	198.15	201.18	201.1	200.46	199.34	198.81	200.32	198.49
210.6	209.96	207.8	206.93	206.51	207.1	208.14	206.73	208.56	208.22	210.39	207.38	206.36	207.62	208.5	208.32	207.55	207.63	208.13	208.99	209.19	206.22	209.07	207.54	209.96	210.86	210.04	210.52	209.06	208.01	209.71	207.15	210.96	206.28	212.07	207.31	208.78	209.54	209.31	208.88	208.44	207.97	211.06	207.61	207.28	208.47	210.48	209.23	208.4	207.43
204.31	203.5	204.96	204.83	203.47	205.77	204.76	207.56	203.46	205.6	205.14	203.12	203.8	204.79	204.76	206.64	203.13	202.5	205.71	204.19	203.22	207.53	206.38	203.54	205.11	203.86	206.05	204.74	204.71	204.16	203.6	204.52	204.29	203.83	202.19	204.15	204.36	206.2	204.11	205.64	203.01	204.66	204.36	203.67	204.72	204.76	206.31	203.88	204.09	204.19
206.42	202.79	203.67	203.17	203.9	203.17	205.12	204.97	204.17	203.99	203.84	202.91	205.11	204.28	204.49	203.24	202.34	204.49	204.13	203.44	203.71	205.04	205.76	202.76	204.15	203.95	204.89	205.23	202.9	202.48	202.35	203.94	203.98	203.11	203.3	202.25	203.15	203.2	205.97	202.83	203.15	204.23	204.23	201.34	204.55	204.7	204.25	201.5	203.11	203.54
208.32	208.05	206.31	208.97	206.02	207.25	207.67	208.42	206.29	205.95	208.73	205.93	209.36	208.79	205.18	207.41	205.44	208.46	208.4	209.16	207.16	209.14	208.6	205.78	209.49	207.01	206.45	208.21	208.77	208.15	207.25	207.75	209.39	206.07	208.02	206.72	209.8	205.85	208.41	206.86	209.13	208.54	206.31	205.91	206.43	208.5	208.21	207.24	207.88	207.57
216.26	214.7	216.93	217.43	215.83	218.51	217.36	214.4	214.03	217.58	215.58	215.98	216.5	216.97	217.24	217.04	215.92	214.8	217.08	218.07	214.22	216.97	215.82	215.82	219	219.07	216.16	220	214.8	218.64	217.08	216.27	218.16	217.02	216.94	216.68	217.88	217.93	219.14	216.5	218.07	216.32	219.2	216.33	217.09	217.96	215.05	215.75	217.13	217.36
210.29	213	212.23	211.56	213.01	211.32	213.69	210.43	212.47	213.51	209.51	211.65	212.95	210.91	213.17	212.41	211.03	212.01	211.61	209.79	212.76	210.42	212.53	211.96	211.2	211.56	211.14	213.67	211.26	210.9	212.73	210.92	210.95	210.21	212.88	213.59	211.39	213.87	211.43	211.78	210.72	212.34	212.26	211.26	211.82	211.51	211.37	212.25	214.09	212.64
199.07	197.79	198.17	196.57	199.01	198.34	195.61	197.79	198.62	198.27	198.82	197	196.31	195.89	196.52	198.9	198.27	198.91	201.09	198.6	197.28	197.6	197.91	199.38	199.14	198.9	197.54	196.69	199.85	197.81	194.65	198.58	200.26	198.59	199.53	197.53	198.66	197.18	196.32	198.79	198.75	197.1	197.82	199.46	197.16	199.21	199.82	199.35	199.47	198.12
213.32	211.37	214.02	212.63	211.36	210.98	210.85	211.96	211.34	212.01	212.75	210.98	212.55	213.44	209.96	213.34	210.85	209.9	210.88	211.56	210.79	213.17	211.25	212.45	214.33	211.8	212.74	214.47	209.69	211.26	213.18	212.6	213.08	211.45	210.63	210.92	212.1	213.06	211.22	211.54	213.35	211.98	212.5	210.86	213.23	211.98	212.21	213	211.83	211.11
198.94	200.45	200.47	198.06	201.08	199.8	201.04	200.37	198.85	200.69	199.24	198.39	201.11	198.82	200.56	199.46	199.4	203.27	201.51	200.42	200.42	200.27	202.64	201.61	199.5	199.16	202.24	201.15	199.71	201.4	201.24	198.98	201.9	198.82	200.67	198.72	199.92	201.73	201.04	201.7	199.68	200.62	201.44	201.88	199.02	200.91	201.33	198.58	203.23	198.65
207.5	208.34	208.39	207.81	208.83	208.88	209.52	210.61	210.98	208.23	209.53	209.04	206.71	208.15	209.76	209.82	211.12	208.97	206.19	208.6	206.72	207.85	208.64	207.12	210.08	206.13	207.58	207.71	208.43	208.08	207.24	206.91	208.68	209.29	208.35	208.77	209.16	209.75	208.96	208.36	210.77	208.32	204.36	209.25	209.25	208.7	207.72	207.42	208.63	205.25
199.78	199.07	200.02	200.5	200.33	200.01	198.18	198.04	202.36	200.07	200.99	197.82	199.75	200.82	200.81	197.7	199.17	197.85	201.34	199.73	199.72	200.34	197.18	199.7	199.52	200.86	198.93	198.2	201.49	199.65	201.13	197.7	197.79	201.8	199.75	198.83	197.01	198.87	198.49	200.35	199.56	201.76	201.73	199.32	198.93	197.53	199.39	199.6	198.73	198.98
202.66	202.59	203.51	206.03	205.3	206.11	204.66	206.17	203.28	205.42	204.94	205.81	205.53	204.63	202.99	205.96	204.93	205.09	204.95	205.33	204.39	204.32	204.2	207.05	204.94	204.15	205.27	205.85	203.68	205.6	206.21	202.83	206.14	203.73	203.81	203.52	201.96	204.43	204.52	204.08	205.94	204.05	205.18	203.43	205.15	204.97	206.64	202.82	205.37	203.59
205.17	205.23	204.43	204.83	205.32	203.65	206.19	203.35	204.34	204.16	203.67	207.64	206.11	203.53	206.26	204.29	203.31	204.24	205.19	204.88	203.49	204.85	203.58	204.16	204.84	202.55	207.11	205.63	206.63	201.77	203.48	204.99	205	205.69	205.84	204.64	205.6	205.67	203.54	203.94	204.63	203.92	205.44	204.16	205.93	201.67	204.91	204.24	203.1	206.57
210.26	210.35	208.36	207.04	208.82	209.12	209.94	210.4	210.63	210.03	206.82	209.39	209.12	206.51	207.86	209.18	208.71	209.59	208.72	207.1	210	208.21	210.69	208.24	208.3	206.24	207.48	207.83	210.67	208.41	207.75	206.7	207.53	209.38	208.05	209.26	210.05	209.44	209.09	209.84	208.71	209.16	209.4	209.52	208.87	208.64	209.01	207.72	209.68	208.63
206.56	209.04	204.32	205.75	208.55	208.76	208.75	209.1	207.95	207.01	208.48	208.1	206.32	206.58	205.85	204.75	206.72	207.17	205.67	208.22	207.96	208.78	207.31	208.25	207.59	207.34	208.45	207.09	211.33	208.72	207.33	208.08	209.06	207.99	207.46	206.68	208.36	208.48	206.47	208.49	207.06	207.23	206.23	208.15	207.84	209.01	206.62	206.97	208.26	205.72
212.89	211.78	212.36	214.5	211.06	213.58	211.13	210.27	212.01	211.87	211.47	212.89	213.02	211.4	211.7	210.6	213.3	213.46	213.14	213.35	210.8	213.5	213.23	210.62	208.9	210.46	211.98	213.31	212.43	215.11	214.11	211.09	213.4	211.52	211.65	211.97	212.64	212.35	210.06	214.08	212.47	209.93	212.45	209.25	213.18	213.11	212.82	212.38	209.8	211.24
200.64	198.99	197.36	202.12	199.94	198.41	197.7	198.81	199.4	199.26	198.25	199.54	200.94	200.14	198.82	197.65	201.69	199.02	200.94	200.16	200.14	200.66	200.57	199.67	199.77	200.12	199.77	200.77	199.78	199.24	200.47	199.01	198.04	200.32	199.34	198.1	197.03	200	198.65	198.72	197.83	197.97	199.62	200.9	200.03	197.66	199.26	198.09	200.69	197.68
198.1	200.64	202.84	199.01	199.29	199.32	198.79	200.81	198.18	199.82	198.91	198.71	199.19	198.58	199.21	201.19	200.69	199.3	198.67	198.17	199.93	201.19	200.97	200.87	201.1	198.22	199.33	201.29	200.35	198.36	200.27	200.64	201.41	199.67	201.02	200.51	199.88	200.05	199.24	199.31	201.89	202.68	201.24	200.1	199	199.54	201.01	199.8	199.59	199.36
210.17	208.71	214.19	208.75	208.47	211.09	209.67	209.05	207.12	210.03	211.19	208.36	210.6	210.33	209.54	209.04	211.24	207.75	208.7	209.15	211.11	207.29	211.05	209.91	210.01	208.77	210.27	211.3	210.71	210.67	208.17	208.69	211.31	207.73	211.04	208.91	209.33	211.99	211.33	209.8	208.43	207.69	209.6	209.84	210.64	209.96	209.71	209.91	207.2	210.02
205.17	206.52	206.98	204.42	206.49	206.04	209.15	206.96	207.9	207.45	204.81	206.29	206.79	205.53	207.21	206.52	204.64	209.64	206.74	205.98	207.93	207.95	204.85	207.1	206.25	206.09	207.2	206.48	205.43	205.56	205.7	205.87	206.91	205.34	205.64	205.97	205.94	206.8	206.07	206.89	207.24	207.29	206.68	205.62	207.84	207.11	206.93	206.26	206.56	208.12
196.55	193.05	195.25	193.83	195.08	194.24	194.86	193.79	193.14	194.87	193.34	193.58	194.43	194.14	193.91	194.46	194.98	194.57	193.2	195.21	193.14	194.44	193.59	194.32	193.83	196.95	197.62	195.16	195.3	194.8	194.45	193.81	195.15	195.89	194.54	195.8	196.32	193.96	195.31	196.12	194.89	196.36	195.28	194.8	195.31	192.54	195.53	192.1	193.21	193.89
211.03	215.05	213.93	211.4	211.99	212.45	210.43	213.13	212.32	211.94	212.17	211.33	211.57	213.69	210.92	215.54	213.01	211.29	210.51	213.89	213.82	210.56	212.82	212.39	211.31	213.1	214.32	212.65	213.81	215.54	211.43	213.98	213.14	214.81	214.33	213.62	211.01	213.15	211.66	211.58	212.34	213.91	210.93	214.34	213.13	212.13	213.16	211.43	213.26	212.74
205.65	203.56	202.25	201.78	202.25	203.46	203.96	201.2	203.6	205.54	204.23	202.57	204.34	202.18	203.72	204.07	204.01	203.03	201.53	204.56	202.5	203.26	202.3	204.24	202.5	202.87	204.36	203.43	203.99	205.49	202.93	202.1	203.58	203.35	202.08	203.88	204.66	204.81	200.67	204.44	201.48	203.32	202.74	205.03	203.76	201.97	202.71	203.08	202.99	202.97
212.59	211.46	211.16	211.35	213.11	213.62	214.27	208.05	210.47	210.1	208.12	210.14	210.82	213.14	213.46	211	211.71	211.76	211.22	211.03	214.43	212.1	212	211.04	209.46	210.7	212.76	212.86	211.28	209.93	210.49	210.13	210.13	211.36	210.96	211.05	214.45	211.47	211.67	213.22	211.94	211.46	210.7	211.77	213.58	214.11	209.47	211.31	212.28	210.63
206	210.85	208	210.08	207.51	208.7	208.93	207.85	209.01	206.2	208.5	206.53	208.18	210.37	208.26	207.88	208.01	207.73	207.08	207.07	206.31	207.5	209.16	208.09	208.4	207.96	207.2	208.4	209.4	207.26	209.9	208.79	207.32	209.68	209.4	207.17	207.04	210.59	206.97	207.62	207.22	209.95	209.66	205.67	207.77	208.85	208.75	209.62	208.07	208.79
210.63	209.05	208.94	205.91	207.9	208.39	210.09	206.71	207.83	209.39	210.24	209.35	205.72	208.56	210.02	209.11	209.91	209.35	209.86	209.26	207.29	209.16	210.07	208.11	209.4	207.21	206.23	207.26	207.93	211.29	208.3	211.02	210.15	210.59	208.14	207.29	209.91	206.95	210.64	210.17	207.83	209.02	211.1	207.78	210.5	208.68	210.81	208.16	209.83	207.49
208.23	208.34	208.82	208.9	207.73	210.41	208.77	208.9	208.28	208.72	209.85	209.17	207.76	209.39	208.87	206.72	207.75	208.73	208.12	208.63	208.54	208.9	208.31	209.49	209.17	209.37	208.76	207.31	207.44	208.14	206.64	209.64	206.98	210.26	208.51	207.56	210.16	208.65	210.18	209.31	208.09	209.01	207.79	208.06	208.78	209.95	208.26	211.18	210.51	212.3
207.77	209.42	209.3	207.91	208.76	208.64	208.22	206.61	206.43	209.31	207.21	208.82	206.77	206.91	208.65	209.52	208.4	209.19	207.44	207.72	208.82	208.11	206.33	206.33	207.15	208.96	206.71	207.2	208.77	208.43	209.03	206.46	208.85	205.58	209.57	207.18	207.89	209.1	208.09	208.81	205.71	207.32	207.2	209.03	205.44	208.8	208.23	210.69	208.29	208.54
212.98	211.44	214.04	213.94	215.3	213.47	213.7	212.82	210.97	213.44	212.65	213.72	213.05	215.41	211.24	214.13	212.38	212.79	212.36	214.04	213.88	211.56	213.77	212.77	214.3	211.44	214.46	211.05	214.81	214.25	213.63	210.91	212.3	212.61	213.89	213.02	212.68	214.05	212.23	212.77	213.97	212.62	215.81	211.21	213.36	212.83	212.92	213.9	213.61	213.13
208.02	209.86	208.89	207.77	205.95	209.16	209.89	209.68	208.91	207.46	207.36	208.29	207.95	208.74	210.02	205.68	207.67	207.93	209.61	210.53	208.13	207.75	208.24	208.06	209.11	207.67	210.61	208.86	208.74	209.12	207.11	208.4	208.22	209.34	207.41	207.85	207.87	208.86	208.67	210.75	208.79	207.24	207.06	206.89	208.7	208.4	208.79	209.39	209.72	207.55
219.5	219.01	219.59	218.63	219.79	218.43	215.54	219.64	218.86	218.21	218.83	216.65	219.34	218.13	216.97	219.33	219.47	218.06	215.61	215.82	218.54	218.63	219.87	215.45	219.54	215.79	217.52	217.6	216.69	218.36	217.66	218.16	217.93	216.04	218.35	219.21	218.89	216.98	216.63	217.68	218.06	217.15	219.17	217.91	215.53	217.52	217.9	217.84	218.83	217.69
217.4	216.02	216.74	217.43	218.43	216.85	219.13	216.85	217.94	217.9	218.64	217.55	218.58	217.07	215.48	216.34	216.57	218.56	218.6	215.92	215.62	217.48	217.57	217.15	214.96	217.3	218.58	216.12	218.46	218.96	217.57	218.44	217.96	220.08	218.91	218.62	216.95	218.46	218.41	216.27	217.37	218.36	218.53	217.89	216.59	217.14	217.83	220.1	219.78	216.22
208.2	211.52	208.48	208.7	208.77	208.98	208.4	207.5	207.77	206.53	209.69	209	210.53	206.96	207.18	206.79	208.79	208.11	210.53	210.21	208.81	209.57	209.69	208.02	208.8	207.93	207.53	208.85	209.91	210.16	211.31	209.06	207.94	211.93	208.92	207.51	210.88	209.51	208.88	207.99	209.08	209.37	211.5	209.37	210.17	209.33	207.23	206.26	208.58	209.2
212.53	214.24	213.45	213.72	212.99	214.23	211.73	213.95	214.33	214.29	212.19	212.68	213.48	213.76	212.97	212.52	214.41	211.96	214.85	214.15	214.22	213.49	212.12	212.3	214.58	214.86	214.72	213.82	214	212.25	214.86	213.29	212.17	212.19	211.92	213.5	213.04	214.13	213.45	214.95	213.81	213.68	210.85	213.42	214.4	213.82	214.64	210.14	216.41	212.37
210.52	210.44	206.95	209.03	207.07	208.88	208.77	207.37	208.51	210.15	209.15	207	206.53	209.16	210.95	205.48	206.57	209.55	207.48	210.78	206.12	209.05	208.79	208.51	208.77	206.83	206.73	207.87	210.97	206.8	207.82	205.6	205.76	209.82	208.9	207.57	210	210.17	209.1	208.57	209.18	209.32	208.62	209.02	206.32	207.96	206.67	210.4	208.16	209.35
205.47	200.96	205.11	201.45	203.37	202.93	204.85	201.76	204.29	203.55	203.9	203.11	201.67	202.37	205.18	202.76	204.87	205.76	202.59	203.09	204.03	204.18	204.56	201.96	202.64	201.34	202.76	202.36	203.09	203.48	203.95	202.07	202.58	203.03	204.15	201.41	202.51	200.84	202.05	204.21	203.11	204.05	201.94	201.1	202.42	203.45	203.47	204.23	202.4	204.6
217.8	217.83	216.74	218.54	219.47	218.44	214.74	218.83	215.71	215.67	217.63	218	215.44	215.41	216.91	215.14	217.01	215.39	218.13	217.57	217.09	217.75	216.84	217.56	217.57	214.45	217.5	216	218.93	217.1	215.19	215.94	214.35	214.78	217.39	214.73	214.31	215.94	217	216.05	217.25	219.45	218.21	216.09	216.89	216.29	218.13	217.2	215.22	216.74
208.12	206.82	207.7	208.51	207.77	209.14	207.75	208.71	209.22	209.39	209.19	209.53	209.41	207.85	209.09	206.95	209.64	206.65	209.76	207.77	208.43	209.21	205.88	205.98	208.06	209.25	208.26	207.27	206.75	210.4	206.09	208.43	209	209.85	208.59	209.05	206.89	209.28	207.96	207.36	207.34	209.6	209.66	208.78	209.3	207.58	210.64	210.18	208.42	208.45
208.8	208.87	205.83	208.73	208.53	208.59	207.72	207.97	208.74	209.02	208.63	208.28	211.57	208.97	209.61	209.07	208.4	207.37	209.85	209.43	211.62	208	208.59	209.11	207.47	208.68	208.3	207.91	209.22	207.77	209.44	208.42	207.6	209.51	209.05	208.75	208.38	210.52	209.43	207.98	208.86	207.47	209.93	209.82	211.37	209.27	209.72	208.49	211.01	209.56
203.04	204.2	205.12	200.3	202.67	203.28	202.21	202.56	203.4	203.96	203.53	202.03	203.21	204.98	202.57	203.09	202.97	204.15	203.1	202.05	201.92	205.84	204.2	203.77	202.44	202.98	203.49	204.37	204.33	202.48	203.54	201.83	202.56	203.37	203.03	203.26	202.74	201.55	202.49	203.09	202.24	203.63	201.88	203.22	204.56	204.61	202.85	203.47	202.96	201.1
213.99	212.78	211.35	210.59	211.28	212.6	210.24	212.93	210.59	211.02	210.63	211.81	213.36	213.83	213.39	210.18	212.1	208.84	213.07	212.01	210.8	214.57	211.3	210.99	212.86	208.97	213.04	210.3	214.35	211.82	212.01	212.22	213.37	213	212.77	210.18	213.42	209.53	213.46	208.96	209.41	211.8	212.56	210.86	212.03	212.02	210.82	211.46	210.38	212.6
204.18	203.97	202	202.27	201.37	205.53	202.64	202.98	202.84	202.26	202.6	202.06	202.73	201.21	202.69	203.8	200.59	201.99	204.35	204.99	204.1	203.68	207.79	203.12	203.22	203.46	204.29	204.64	204.71	201.84	202.18	204.69	202.42	200.79	204.77	203.59	204.23	202.88	206.37	204.68	203.09	203.45	203.39	201.25	203.62	202.39	201.54	203.72	203.69	202.97
193	192.52	195.78	193.26	196.54	195.33	193.81	194.95	194.51	192.8	193.32	193.54	197.08	194.42	197.53	193.65	193.5	193.98	196.22	194.26	194.65	193.82	194.61	194.58	190.7	194.05	193.85	196.81	192.55	194.08	194.71	196.24	193.63	193.31	191.62	194.55	193.91	193.93	196.22	196.42	194.16	194.55	194.15	193.46	194.61	194.43	194.85	192.52	196.3	195.5
204.86	203.8	204.15	203.58	207.01	204.69	204.78	203.46	202.72	205.88	202.36	203.35	203.48	201.51	204.8	203.43	201.62	203.17	203.91	202.37	204.46	200.8	204.46	203.06	202.88	202.87	204.46	204.29	202.32	203.66	203.04	204.22	202.6	203.32	203.58	202.92	201.54	202.73	202.72	202.44	205.23	203.58	199.32	204.15	201.53	201.62	199.92	204.3	204.77	203.4
217.99	218.74	217.03	216.91	217.08	219.28	217.86	215.66	218.81	218.3	216.94	216.39	215.21	215.84	217.63	216.08	217.14	218.21	216.2	216.32	217.1	217.24	217.54	216.8	215.87	217.19	216.67	216.36	215.68	218.67	216.64	216.47	218.37	217.69	217.94	217.72	217.99	217.41	217.46	217.94	215.95	215.62	216.16	216.62	217.07	216.63	215.01	216.9	217.38	217.5
202.93	202.47	205.91	203.44	204.33	203.32	203.05	204.69	201.97	207.41	201.97	205.69	203.11	202.93	202.83	201.48	204.96	203.62	202.21	203.98	204.59	203.75	204.29	206.49	200.97	201.34	205.03	204.57	203.26	204.13	204.28	203.73	204.35	205.19	203.2	202.54	203.11	203.29	202	202.82	205.9	203.21	203.68	202.6	202.84	204.02	205.46	203.7	202.19	205.46
217.99	216.85	215.14	219.66	217.02	217.31	217.19	218.36	215.33	215.8	217.47	218.29	217.32	217.29	218.01	215.8	218.21	216.73	219.68	214.48	216.01	216.64	215.8	216.62	219.09	216.84	220.41	215.72	218.13	217.55	215.62	218.03	216.47	216.48	217.9	219.68	215.21	217.2	216.69	218.48	217.47	216.63	217.4	218.51	215.78	217.41	216.68	215.26	217.18	219.34
201.13	197.32	199.92	200.32	199.65	198.75	198.86	200.24	197.67	200.21	200.23	199.99	201.64	198.66	201.47	201.57	199.09	201.55	201.07	199.68	196.33	198.86	200.4	199.21	200.26	200.96	199.04	202.97	199.74	198.94	198.97	199.19	200.04	198.78	200.89	200.67	201.06	202.71	199.12	200.27	199.51	202.07	202.79	202.23	199.19	201.47	201.49	197.34	201.63	199.32
216.56	216.4	216.62	215.71	215.7	216.94	218.07	216.89	217.4	218.62	217.15	216.93	214.63	215.91	216.29	215.39	214.6	215.41	217.37	215.24	216.84	217.31	217	216.67	216.77	217.33	217.89	216.49	218.34	219.26	217.39	217.75	216.85	216.05	217.19	218.48	216.73	216.96	218.23	217.62	216.5	217.53	217.38	217.3	215.84	218.39	218.09	217.26	218.45	217.95
207.27	208.56	209.15	208.26	209.51	209.49	208.55	208.66	208.06	207.77	208.97	207.35	209.17	207.51	209.03	207.88	207.03	209.7	207.33	208.34	208.59	210.62	210.74	209.09	210.87	209.18	208.58	207.37	209.58	208.03	208.75	208.92	207.36	210.15	207.98	205.28	208.96	208.8	207.99	207.49	209.76	209.08	210.82	208.84	208.86	207.71	208.54	209.06	209.57	210.12
205.98	205.64	205.67	205.65	205.41	206.27	206.66	205.23	205.7	204.46	205.28	206.97	204.89	206.48	205.31	205.86	208.19	205.82	204.69	207.01	203.68	206.71	204.72	203.86	205.02	204.64	203.21	205.65	204.71	205.62	205.87	205.89	207.72	203.47	205.38	207.24	206.19	205.27	209.05	206.64	205.95	204.38	204.29	205.9	206.07	206.8	203.85	205.21	207.72	202.89
206.37	207.03	206.64	205.01	208.17	207.01	206.28	208.3	206.97	207.88	205.48	204.78	205.52	205.46	209.12	207.21	204.9	208.11	207.05	207.35	207.57	205.87	208.5	205.72	206.38	208.04	207.26	207.49	207.29	206.47	207.21	206.81	203.78	207.04	206.3	204.75	206.48	205.35	205.03	206.52	206.75	208.19	208.05	205.58	205.7	207.03	205.51	207.73	206.04	206.14
206.02	203.18	205.93	205.44	203.26	203.39	204.25	205.12	204.74	204.47	204.11	204.65	205.13	206.17	205.14	205.47	204.29	206.37	203.56	207.6	206.4	202.69	205.36	205.99	204.82	204.06	207.22	204.22	205.49	206.9	204.82	206.32	203.97	203.89	203.13	205	205.12	204.76	202.83	206.54	206.58	205.93	206.33	204.62	204.36	202.92	204.06	204.76	203.75	206.48
210.99	210.18	210.42	213.27	213.17	211.44	213.92	210.31	210.67	213.74	210.78	211.76	211.86	211.3	210.52	213.87	209.69	211.65	212.37	213.58	212.01	211.58	209.88	211.98	212.91	210.8	211.33	210.97	210.22	211.39	212.33	211.01	211.63	210.88	210.86	212.34	212.73	212.73	212.42	213.99	212.04	212.08	208.68	209.76	211.38	210.35	209.87	212.63	212.01	212.38
213.38	210.92	213.26	214.74	212.64	216.68	214.04	211.64	214.01	212.78	214.33	213.06	212.8	214.72	214.72	214.33	214.08	215.95	215.16	212.96	212.93	215.13	212.86	214.67	212.1	213.92	213.36	212.67	212.58	214.7	214.58	214.12	213.75	212.27	211.78	213.42	213.28	215.27	215.73	214.92	213.67	214.6	214.25	212.37	215.12	215.84	213.62	212.89	212.36	212.48
203.54	205.93	203.88	204.65	202.66	203.52	201.55	205.08	203.45	203.87	205.41	204.35	200.05	204.28	203.06	204.25	202.58	205	203.47	203.91	204.24	206.13	202.34	203.79	204.29	202.63	204.25	203.63	206.01	202.89	203.13	204.84	204.74	203.31	202.94	202.76	201.93	202.83	203.79	203.61	202.53	203.99	206.02	205.84	204.75	201.08	203.13	203.98	205.04	201.6
206.67	207.11	207.21	206.05	208.54	206.79	209.75	207.7	208.09	207.17	206.58	207.4	207.44	209.56	207.8	204.89	209.07	206.93	207.12	206.53	207.09	208.89	208.42	209.98	205.82	207.41	206.42	206.9	206.5	206.63	209.26	205.52	206.13	208.7	206.41	208.58	205.93	205.81	209.66	207.34	206.97	208.42	208.71	208.88	206.22	206.12	209.52	206.67	207.08	207.84
208.15	209.59	208.29	209.47	208.43	208.08	208.19	206.57	206.85	208.02	206.36	208.66	209.76	207.81	207.91	209.64	209.91	207.23	206.15	207.11	210.55	209.34	208.39	207.01	211	209.85	208.28	209.01	208.53	208.48	209.47	208.98	208.9	207.09	208.51	208.63	207.65	210.73	207.71	208.78	209.06	204.76	209.59	209.8	208.94	209.64	208.31	207.6	209.6	209.43
217.36	217.32	217.93	218.49	216.71	218.08	215.59	219.05	217.66	217.48	219.44	217.54	217.12	218.19	218.8	217.58	217.57	219.54	217.99	217.64	217.67	217.92	218.8	216.9	216.77	217.94	218.33	218.05	219.24	217.23	216.82	218.15	217.37	218.48	216.65	216.9	217.9	218.52	218.86	217	216.01	219.72	218.82	217.07	216.39	217.67	215.77	218.89	217.79	217.87
214.22	214.06	215.99	214.84	214.18	215.43	213.19	216.28	213.32	213.21	217.37	213.69	214.03	212.02	214.64	213.57	214.59	212.68	215.5	214.63	214.08	212.81	213.57	214.21	214.68	215.46	213.04	213.66	215.15	212.52	214.53	213.81	210.69	213.16	213.74	213.79	212.53	213.84	213.38	215.46	212.31	213.61	214.34	213.82	214.05	214.04	214.96	213.48	214.14	211.86
215.19	220.03	216.95	217.37	217.51	217.66	218.15	218.16	216.74	217.5	215.67	217.92	218.03	217.08	216.07	215.61	217.45	217.43	219.33	221.31	215.9	218.03	216.74	217.28	217.4	215.28	218.24	215.05	218.35	215.76	216.89	215.84	217.51	218.02	215.85	218.85	218.37	215.39	216.62	219.65	216.02	215.2	215.93	216.71	216.27	219.11	216.04	219	216.9	215.28
210.19	212.62	212.42	212.71	210.48	212.42	211.2	211.3	210.3	211.46	213.35	209.94	211.38	211.73	213.13	210.93	212.23	213.08	209.51	213.53	210.76	210.64	211.22	212.32	210.21	211.79	210.22	211.93	212.16	211.45	211.76	212.21	211.26	213.77	211.07	213.82	213.59	211.6	213	213.6	212.89	211.13	210.63	212.28	210.36	212.24	211.01	210.38	214.21	213.34
216.59	217.01	218	217.03	216.12	217.35	214.75	216.96	216.48	217.56	216.46	217.63	216.12	218.19	216.01	218.28	218.34	217.52	215.87	218.76	218.89	216.87	217.56	217.96	216.04	218.21	217.73	217.14	217.94	218.42	216.48	214.9	216.98	215.74	215.43	216.41	215.59	219.07	218.59	216.8	217.16	216.37	218.63	218.56	216.11	218.64	217.01	217.31	216.69	215.07
198.79	198.94	198.94	197.53	201.19	197.21	198.81	200.25	199.42	199.31	199.37	197.98	198.44	201.24	200.12	199.33	199.17	199.32	200.68	197.57	201.26	198.2	198.66	199.39	199.58	200.77	198.77	199.16	200.15	198.78	201.28	199.28	200.77	199.78	199.44	197.72	201.42	199.89	199.36	200.09	199.34	198.13	199.12	199.93	200.93	200.57	201.89	199.49	200.26	199.18
198.11	199.2	197.02	200.66	199.93	200.33	199.97	200	197.36	199.32	198.27	201.36	198.98	198.65	199.8	201.18	201.12	197.67	198.79	202.18	198.46	199.2	197.69	200.59	198.88	200.6	199.21	199.23	200.28	198.23	199.74	199.55	201.57	200.15	199.71	198.1	200.22	200.74	199.81	197.51	198.9	200.95	200.31	199.78	197.47	199.13	201.82	201.38	200.75	197.27
215.38	217.2	217.68	217.59	217.77	216.22	216.3	216.99	216.62	217.21	216.13	215.54	215.28	216.41	216.11	216.53	215.32	219.8	217.77	216.99	216.02	218.71	215.97	214.46	217.52	218.44	216.04	216.57	217.58	215.89	217.68	217.41	216.88	218.1	220.41	215.4	218.71	216.46	217.49	216.64	218.01	219.76	215.09	217.55	216.99	217.17	216.5	216.2	215.36	215.6
211.62	211.37	211.95	211.17	212.39	213.48	211.39	208.18	212.84	210.01	211.45	211.32	213.37	211.2	211.69	214.47	210.94	212.48	211.31	212.41	213.16	211.19	213.26	212.89	211.18	210.95	213.23	211.01	212.1	213.14	211.66	212.38	211.73	210.48	211.53	209.26	209.13	211.02	212.54	211.67	212.23	211.5	210.55	213.18	209.72	212.35	212.96	211.46	210.62	211
210.47	210.76	209.26	209.12	208.83	210.21	210.55	210.67	209.79	208.2	209.19	208.46	207.65	209.96	208.17	209.18	207.89	209.12	208.97	210.77	210.73	209.9	210.56	210.34	207.16	211.04	208.42	211.18	210.35	210.18	207.88	212.49	209.98	208.45	209.12	212.12	207.71	209.1	208.18	210.82	207.8	208.14	207.8	209.47	209.69	210.36	207.24	207.68	211.84	208.79
217.44	210.86	211.08	214.81	214.77	213.47	213.29	212.52	212.79	212.56	214.26	213.68	210.99	213.45	212.51	214.18	209.61	213.44	213.96	214.13	213.15	213.98	212.22	212.98	213.3	213.37	213.08	211.43	214.38	213.27	213.42	211.93	213.21	216.17	211.87	212.21	211.95	211.91	214.44	213.01	212.7	213.15	212.23	208.87	213.47	211.69	212.57	212.83	214.85	212.5
206.97	206.53	208.89	209.41	208.78	208.02	208.66	209.11	210.41	208.96	207.72	209.02	208.87	211.19	207.8	207.75	208.81	210.25	208.69	208.69	210.18	209.15	209.56	209.27	210.15	206.56	208.99	207.94	208.81	208.65	207.91	208.25	209.36	209.36	209.05	207.64	209.99	207.6	208.16	206.18	207.92	206.18	208.3	209.72	208.91	208.6	209.95	209.29	208.57	207.84
210.33	209.4	207.56	208.35	210.46	208.91	207.31	207.57	207.92	209.71	209.22	209.01	207.21	209.26	208.51	209.09	208.5	210.42	208.91	207.1	208.67	211.52	208.51	208.61	209.73	207.32	207.83	208.56	210.87	208.37	207.61	207.54	205.18	207.9	207.83	208.97	207.37	209.85	208.7	206.75	207.2	210.48	208.92	209.13	207.97	208.89	208.54	207.43	206.79	210.28
205.69	207.83	205.21	205.5	207.53	206.4	206	204.93	208.9	206.97	205.47	207.42	205.71	207.07	207.76	205.47	206.02	206.15	205.16	205.88	203.48	205.42	206.59	205.6	206.23	208.6	204.83	206.28	207.6	207.54	206.47	207.69	203.7	207.55	206.57	207.59	205.47	206.9	206.42	204.68	208.45	207.19	205.59	205.82	206.87	208.73	206.95	208.66	205.2	205.5
212.11	213.92	212.7	212.92	214.26	212.1	214.28	212.67	214.38	212.49	213.64	215.15	212.38	212.75	215.16	212.22	216.39	214.15	214.44	213.04	212.85	214.64	214.17	214.81	214.26	213.5	213	213.5	213.41	212.24	215.09	213.08	214.62	211.06	213.01	213.19	214.45	213.22	214.59	213.69	212.84	215.58	213.93	215.93	213.98	214.2	215.77	217.03	212.74	214.27
201.42	203.19	202.08	202.7	200.95	202.08	202.93	202.01	202.07	199.95	202.17	201.21	201.91	202.58	201.06	203.38	203.71	201.34	200.71	201.12	202.42	202.12	201.28	200.83	202.1	203.06	200.71	200.91	202.71	200.61	204.84	203.92	202.66	201.17	200.68	200.91	203.93	202.52	201.74	201.06	202.58	202.57	203.53	201.8	201.95	201.84	202.99	202.43	201	202.6
201.01	202.27	202.83	203.95	204.63	202.79	202.93	203.79	204.42	201.97	201.98	203.31	203.01	202.74	204.61	201.96	204.11	203.03	202.54	204.57	204.53	204.34	205.18	204.44	201.86	204.52	201.85	203.59	205.5	205.44	203.1	204.48	202.46	205.32	205.63	204.35	203.18	207.41	205.5	203.3	204.6	204.44	200.9	204.81	203.48	205.65	205.11	204.42	201.53	204.64
200.92	199.94	203.42	201.78	201.05	202.19	202.59	199.98	201.27	200.44	202.54	200.92	200.19	201.04	202.32	200.85	200.21	202.54	201.4	200.57	201.04	201.18	198.53	199.89	202.43	200.16	200.57	199.25	200.69	198.79	198.46	202.29	201.6	201.53	201.06	201.62	199.22	203.4	200.33	201.29	200.57	201.11	202.13	201.18	200.8	198.78	199.3	203.74	200.85	202.65
209.57	207.23	209.65	206.81	210.85	209.24	209	208.5	209.63	209.44	209.59	207.94	208.25	208.29	209.99	208.66	210.44	209.95	207.22	209.71	208.42	208.8	209.03	209.4	209.01	208.6	207.59	208.09	210.08	207.65	209.36	207.71	211.07	206.7	207.67	208.89	208.6	208.06	209.54	206.09	208.21	207.78	208.3	210.73	204.06	209.82	207.79	208.77	207.26	207.49
213.07	210.67	211.33	212.22	210.23	211.96	210.96	212.79	211.38	211.36	212.54	210.92	212.36	209.25	210.91	208.52	213.31	209.63	211.42	210.81	212.05	211.78	209.72	210.78	211.89	212.64	211.95	214.88	213.05	209.83	211.77	211.2	209.77	211.17	211.66	213.84	210.54	209.34	210.82	212.04	211.02	211.83	210.18	213.51	211.26	212.11	208.34	211.61	212.96	210.11
200.85	200.48	200.64	203.01	199.74	201.86	202.8	200.73	198.84	199.3	201.7	201.54	202.66	199.72	202.58	203.34	200.63	201.26	201.46	199.82	201.18	199.05	202.73	202.96	200.25	201.3	199.42	199.65	202.32	202.81	200.88	201.32	201.2	201.72	200.74	200.7	201.97	202.29	201.39	203.29	200.84	202.61	202.37	200.83	201.15	199.42	201.19	202.64	201.26	198.74
209.97	206.75	209.35	206.46	206.72	207.26	208.6	206.98	209.32	207.69	207.12	209.01	209.58	207.93	207.29	209.16	205.42	207.77	207.62	206.92	205.95	209.14	209.41	207.61	206.74	206.04	207.21	208.33	209.03	207.53	207.63	207.02	208.27	207.12	209.89	206.61	206.87	206.24	209.92	205.89	206.14	208.75	206.67	206.57	205.31	206.16	205.68	207.14	205.3	206.46
207.6	206.7	208.82	208	206.52	208.11	207.24	205.76	209.35	209.45	207.95	208.2	206.03	209.48	207.99	207.07	208.41	206.21	207.59	208.7	208.96	206.73	208.45	209.17	208.32	209.97	208.01	208.56	208.77	207.48	209.89	205.34	206.79	206.26	209.19	208.92	207.29	209.47	206.96	207.49	205.16	209.71	205.78	209.37	206.5	207.72	207.96	207.1	208.73	211.67
208.64	209.33	208.56	210.06	208.38	209.75	208.22	209.98	209.27	209.93	210.02	208.32	210.15	210.45	210.13	209.8	208.76	209.19	208.54	208.28	209.84	208.3	211.92	208.39	207.57	205.82	209.56	208.29	210.69	207.11	207.12	206.37	208.48	209.23	211.25	207.47	210.95	208.12	208.03	206.78	206.82	210.57	207.39	208.23	208.11	211.46	209	209.16	206.17	209.38
205.13	205.16	204.18	203.94	204.97	202.91	202.19	203.55	204.26	203.04	204.5	204.37	205.53	203.7	205.39	204.81	203.62	204.47	203.38	203.99	203.81	202.51	203.07	200.77	203	204.28	203.39	203.77	202.47	203.64	203.12	205.88	202.94	202.91	205.41	203.85	201.68	204.02	207.11	203.66	202.53	202.22	204.69	206.2	202.69	205.36	203.73	203.99	202.5	203.59
201.75	198.08	197.75	201.84	198.69	199.61	199.51	198.46	200.13	198.79	198.5	200.5	202.02	200.95	201.2	199.97	201.41	199.43	200.43	200.79	200.95	199.88	199.92	197.06	198.28	200.99	199.6	200.86	199.04	198.1	199.13	199.67	198.66	199.91	200.04	198.64	199.94	200.26	199.27	199.68	200.52	200.95	197.41	202.32	199.08	200.72	199.06	198.73	203.22	199.55
205.19	209.25	208.16	207.22	210.37	208.51	207.91	209.09	206.07	206.68	207.63	209.66	205.91	209.42	207.64	209.4	210.42	208.44	208.02	208.43	209.81	208.38	209.46	208.49	207.54	209.56	208.67	207.74	207.15	206.99	208.8	211.55	209.52	208.36	209.55	206.9	207.95	208.39	207.19	208	208.41	209.62	209.02	208.99	207.35	207.78	207.63	210.19	209.59	209.96
220.12	218.22	217.81	220.06	218.78	217.54	217.17	216.88	217.83	218.64	219.28	219.63	217.86	218.64	217.09	219.59	217.94	219.21	217.78	219.05	217.99	216.73	219.39	218.26	215.9	219.23	217.78	218.94	217.87	217.43	216.19	220.24	216.57	218.47	218.87	219.09	217.85	216.3	217.27	218.61	218.11	217.97	216.97	216.95	215.41	214.86	218.48	218.2	217.44	213.33
208.78	208.63	206.79	209.35	208.39	210.96	209.18	208.28	209.66	206.68	209.4	210.95	207.9	210.41	207.95	209.86	208.13	208.37	208.11	210.63	210.13	209.97	208.83	205.33	208.45	209.15	208.7	208	206.63	209.04	207.71	208.87	206.64	208.74	205.42	208.03	210.73	207.14	207.55	208.46	207.57	210.22	209.34	209.16	208.97	209.26	208.8	209.01	208.27	210.26
216.75	217.79	215.4	217.72	216.11	218.4	215.34	216.56	217.68	217.51	217.01	216.04	217.57	217.54	216.27	217.25	215.59	214.84	217.99	215.46	217.74	218.55	216.87	217.65	216.73	218.2	218.62	217.64	218.85	215.87	218.25	216.35	216.55	217.63	217.7	217.02	217.21	217.01	217.98	218.23	215.53	215.95	219.28	216.73	216.91	216.24	217.49	216.69	217.34	216.45
215.02	214.08	215.45	217.41	217.44	216.61	216.89	216.82	218.24	215.97	215.11	215.78	217.07	215.5	216.18	220.2	216.7	218.93	216.38	216.26	217.22	217.06	216.49	217.91	218.25	216.37	218.23	216.45	216.88	217.33	217.91	218.57	216	217.49	217.11	220.09	215.97	215.07	217.25	216.56	217.82	217.26	216.8	217.16	215.55	217.13	217.55	217.16	218.1	217.36
208.59	207.93	206	206.83	206.03	209.06	210.14	210.41	206.93	207.67	206.35	209.13	209.21	208.85	207	206.79	208.19	210.62	207.7	209.11	210.17	207.89	206.2	209.52	208.47	208.18	209.91	210.14	205.52	209.44	207.25	207.74	209.39	209.68	210.02	207.86	211.32	208.84	208.07	209.78	207.08	209.27	207.6	208.48	209.39	207.66	206.96	206.77	210.55	208.26
200.63	201.74	200.52	200.24	199.67	201.23	200.76	200.83	203.45	201.81	204.04	198.01	199.32	201.08	198.59	200.31	197.97	201.54	199.5	199.25	200.73	200.57	197.96	198.66	199.79	202.09	198.17	202.39	201.33	200.98	200.82	197.47	201.57	202.74	197.14	199.12	201.16	201.6	202.26	203.26	201.49	201.53	199.89	200.27	202.57	200.39	200.88	201.4	202.54	200.15
199.46	199.01	201	200.39	199.6	202.73	197.71	201.88	202.52	199.1	198.37	200.44	197.6	199.28	199.4	200.53	199.43	202.31	200.54	199.36	197.89	200.33	202.51	200.21	200.07	200.44	198.28	199.63	200.68	198.38	201.61	200.02	201.22	202.47	198.8	200.1	200.51	201.18	198.04	200.14	198.92	200.12	199.85	198.6	200.99	199.12	201.16	200.17	199.9	201.7
200.72	201.91	199.65	199.59	199.21	197.34	199.76	200.3	199.29	198.99	198.73	198.39	199.32	200.88	198.87	202.03	197.38	199.96	198.37	198.76	199.63	201.97	200.08	197.76	200.86	197.47	200.1	198.68	200.02	199.37	199.69	200.51	199.89	200.65	196.65	200.22	201.02	198.1	199.85	200.83	197.85	199.79	199.89	199.97	198.71	199.64	198.89	199.05	196.33	198.38
216.78	216.04	215.75	220.56	219.21	215.46	217.62	216.29	219.55	215.75	215.38	217.14	218.86	218.09	215.22	216.63	216.23	217.25	216.27	218.17	218.32	215.33	218.83	216.73	217.02	216.93	219.31	218.8	215.58	215.92	217.14	213.78	215.16	216.32	216.31	218.1	216.2	215.38	215.56	216.97	218.56	216.32	217.47	215.7	214.4	216.28	217.59	216.85	217.53	218.59
211.24	212.26	216.87	213.39	213.66	213.35	213.9	215.89	210.7	211.95	213.67	212.78	214.52	215.83	214.46	213.44	213.04	213.49	214.18	213.45	214.88	215.57	212.32	215.06	212.2	214.53	212.84	216.12	212.17	213.97	213.97	213.18	213.07	213.38	214.13	215.4	216.34	212.88	217.41	212	214.69	214.03	212.7	216.23	213.43	215.48	215.95	214.67	213.33	215.11
209.9	207.15	207.72	207.8	208.12	209.16	207.62	210.3	210.07	209.66	208.13	208.24	210.03	208.89	209.72	211.83	211.82	208.98	210.23	208.05	208.23	207.99	208.19	208.72	208.44	209.59	207.74	207.36	209.44	209.31	209.88	209.28	211.45	207.35	207.76	208.46	207.11	209.37	207.98	209.46	207.68	207.53	209.8	209.32	209.9	210.1	209.93	209.94	210.06	207.11
216.53	215.54	218.56	217.31	215.31	216.24	218.31	214.36	216.5	217.34	218.19	215.4	217.94	216.22	215.32	218.83	217.9	219.36	214.9	215.94	217	216.8	218.27	217.28	218.05	218.2	218.33	217.81	216.11	217.73	219.04	217.39	216.95	218	215.95	215.94	220.18	216.56	216.99	215.23	214.86	216.63	217.06	215.23	216.48	216.95	218.52	216.37	215.69	217.85
209.16	209.8	208.92	208.19	209.51	209.45	207.95	210.88	208.72	209.84	210.38	207.82	211.59	209.42	209.76	208.96	208.57	207.91	208.96	211.18	208.67	208.92	209.94	208.24	207.64	209.97	209.7	207.16	209.2	209.11	209.86	209.56	207.98	209.37	211.01	207.43	207.38	208.11	209.09	207.06	209.69	208.98	206.33	208.94	210.43	206.67	211.1	210.95	210.87	209.22
213	210.66	212.41	212.18	211.45	211.13	213.94	211.14	212.62	211.2	212.16	212.18	212.2	211.06	210.79	210.53	212.79	209.9	213.52	212.25	211.94	210.35	211.94	211.25	213.59	213.67	212.13	211.29	213.09	211.33	213.23	212.34	213.81	212.39	211.66	212.44	211.17	210.34	214.03	212.63	210.49	210.96	212.13	212.46	209.98	212.8	213.2	212.42	210.62	212.34
206.87	208.46	206.45	209.96	208.96	209.24	208.51	205.93	208.54	208.3	208.09	206.05	209.04	207.88	209.93	206.2	209.87	207.08	209.93	208.12	207.74	207.65	210.66	206.5	210.72	207.95	209.87	207.58	208.66	207.86	206.68	207.89	208.27	207.7	206.98	207.94	208.01	208.86	209.73	207.97	204.61	209.43	207.62	210.65	207.09	210.81	207.37	206.36	206.22	207.95
210.24	207.79	211.35	211	208.17	211.16	208.59	209.61	207.99	210.37	207.15	209.16	208.5	207.34	208.89	207.38	208.19	207.69	211.79	206.92	205.86	205.41	208.47	206.13	208.39	209.72	208.17	209.02	210.93	209.2	206.6	208.84	207.51	210.2	209.28	209.71	207.04	206.62	209.49	205.93	207.98	210.15	208.1	208.34	210.57	207.63	210.26	209.56	207.35	209.27
212.98	212.99	214.43	214.93	211.9	211.41	211.83	213.45	213.4	212.92	212.76	213.44	216.28	213.95	211.91	213.03	212.45	213.85	214	213.38	212.5	213.9	212.46	214.23	213.76	214.56	213.28	213.09	211.43	213.9	211.23	213.82	216.12	211.11	211.27	213.12	213.13	212.64	211.98	210.53	213.53	212.85	213	213.86	211.99	211.62	211.45	211.66	213.47	213.81
210.75	207.98	208.99	208.39	208.61	208.04	209.25	210.94	209.22	209.26	206.79	210.78	208.54	206.89	208.79	208.55	209.27	205.85	208.35	210.92	211.49	208	208.62	207.98	210.04	208.6	208.25	209.07	209.88	206.37	207.08	206.62	209.85	208.73	209.18	207.19	210.72	209.66	210.14	206.07	208.26	210.86	208.85	206.69	209.34	210.27	207.76	208.03	210.13	209.55
200.83	200.95	200.18	200.93	200.07	199.07	200.95	199.53	201.13	199.75	202.34	200.83	200.64	199.5	200.28	200.17	198.78	198.59	198.2	199.44	198.68	200.69	198.76	203	201.08	200.11	201.57	198.96	201.37	200.9	200.58	199.74	198.29	199.42	202.45	198.76	199.77	200.97	201.12	198.18	198.54	199.57	198.26	199.6	201.44	197.88	200.21	201.33	199.9	203.58
208.99	210.28	210.89	209.41	208.62	208.83	209.42	207.06	208.51	210.63	210.74	208.4	207.08	207.92	205.92	207.41	205.93	207.78	210.71	208.63	210.43	210.73	207.9	208.03	206.48	209.28	207.96	209.77	210.53	206.82	206.09	209.85	209.14	208.59	208.01	211.13	209.2	208.92	209.33	209.1	207.75	210.47	205.98	212.35	208.22	211.19	210.7	209.54	209.33	210.16
195.09	196.58	195.99	194.59	194.98	194.13	195.37	194.46	195.64	193.51	196.79	195.16	196.85	196.2	195.91	195.44	194.76	196.83	195.54	195.55	195.28	195.24	194.73	194.75	193.25	197.39	194.36	194.93	195.13	196.29	194.51	196.13	196.64	195.74	194.28	194.09	193.77	195.86	196.89	194.86	193.49	194.07	193.38	194.87	193.89	194.78	195.48	195.18	194.44	194.97
201.41	200.5	199.86	202.04	201.08	197.58	201.04	199.02	202.06	199.82	201.16	201.8	201.5	201.08	201.42	201.45	200.69	201.88	200.82	203.05	203.67	199.11	201.96	198.99	203.01	199.28	202.13	199.91	200.69	201.24	201.67	200.95	202.64	200.62	202.05	200.06	201.9	204.11	199.73	202.3	200.85	202.62	201.98	200.19	200.45	201.46	201.53	200.87	201.39	203.17
208.41	207.69	210.69	208.22	207	211.4	208.54	207.76	208.36	208.72	207.85	205.79	207.68	208.4	207.73	207.4	207.52	210.5	208.38	206.9	207.22	209.18	206.8	206.92	208.57	209.61	207.21	207.88	209.35	208.15	207.88	207.87	205.91	208.68	207.43	208.5	208.84	208.68	207.85	206.31	207.86	208.53	208.07	206.06	209.94	205.78	209.08	206.66	209.61	208.72
199.13	202.06	199.04	197.7	200.25	198.28	197.61	200.45	198.32	196.9	197.66	197.04	199.69	199.26	198.54	198.24	197.76	199.08	199.54	198.35	199.62	198.21	198.88	199.89	198.01	199.1	199.84	199	200.05	198.74	197.79	199.79	197.73	200.85	198.79	198.09	198.72	198.32	197.29	197.55	200.16	198.5	199.02	199.38	198.52	199.85	198.06	197.94	201.13	202.17
204	203.35	207.3	205.27	204.56	204.53	204.86	205.06	204.66	204.71	204.36	205.84	205.1	206.26	204.8	206.45	205.69	203.08	204.16	204.24	204.26	205.46	203.77	206.73	205.9	203.13	205.93	204.79	205.28	207.08	203.14	204.84	204.92	205.13	205.19	206.48	205.57	203.59	203.73	205.69	205.5	203.94	203.34	206.53	202.69	204.8	203.87	204.88	205.51	204.64
210.51	209.05	209.45	208.03	209.26	207.43	208.84	207.89	207.47	209.58	208.19	208.6	210.22	209.1	207.62	209.81	207.87	209.07	209.78	207.23	208.75	209.43	208.19	207.48	204.48	207.03	209.47	210.1	207.28	212.5	207.81	211.6	207.33	207.57	210.8	211.01	209.71	208.44	208.78	206.08	208.03	211.34	209.92	209	209.69	210.4	209.53	207.2	207.13	208.24
209.21	207.71	211	209.71	208.69	209.86	208.49	205.66	207.31	208.25	210.37	207.87	210.5	208.79	210.08	210.46	209.16	210.74	210.14	207.03	208.91	212.27	209.12	209.16	206.64	209.43	208.91	208.15	211.89	210.03	208.78	208.96	208.56	208.98	208.29	211.19	208.62	210.96	206.27	210.54	208.99	207.54	210.61	207.13	208.86	211.66	208.49	210.11	209.6	211.09
200.41	201.48	200.82	199.79	197.48	198.66	198.64	197.07	200.07	199	198.24	200.21	199.85	198.91	199.94	201.33	198.48	199.29	200.67	200.33	199.22	199.92	200.3	199.99	198.36	197.61	199.95	198.05	198.42	200.61	198.29	198.92	199.64	198.27	199.94	199.65	202.06	198.08	200.93	198.8	198.42	199.61	200.85	199.15	199.11	200.6	200.46	197.77	199.56	198.8
209.42	210.76	210.61	208.05	211.19	211.21	207.81	207.19	208.78	208.71	210.45	209.78	208.03	207.75	209.24	210.63	210.45	210.87	210.83	210.74	208	209.82	209.6	208.35	207.34	208.55	209.59	211.47	211.05	208.62	211.83	209.06	209.42	211.82	210.55	211.17	210.12	209.56	208.62	208.87	209.76	210.7	206.73	208.68	208.72	210.48	209.82	210.9	209.04	208.35
201.95	203.08	204.36	205.5	204.02	202.82	203.43	202.5	203.12	200.81	203.02	201.99	203.44	205.11	205.4	202.63	203.4	203.69	206.79	204.12	202.72	203.46	204.33	203.32	203.5	202.08	206.51	200.34	202.87	204.27	204.22	205.2	205.68	204.92	204.16	205.94	204.33	203.04	201.94	203.11	204.03	204.51	203.59	202.6	205.09	203.64	205.34	202.5	203.62	203.64
211.97	208.31	207.01	209.52	208.61	208.42	208.69	207.47	208.49	207.21	207.77	208.33	209.5	206.95	207.45	209.08	211.18	211.5	208.75	210.92	208.28	207.46	208.27	209.45	208.58	210.55	206.83	209.25	210.15	208.06	208.03	209.51	209.81	207.95	206	209.7	209.36	209.99	209.94	210.9	208.61	208.63	209.7	209.64	206.26	210.66	208	209.2	206.68	209.05
212	213.07	214.2	213.33	213.52	215.58	213.28	212.61	213.37	212.12	211.61	213.25	212.64	211.38	212.25	213.39	211.84	213.05	213.58	213.39	210.56	212.86	213.47	213.59	212.97	211.64	214.06	214.46	211.81	211.52	211.3	211.48	211.48	213.55	212.35	213.55	210.9	214.3	215.5	212.18	213.03	211.74	210.93	211.5	212.85	213.27	211.7	213.49	212.3	210.45
207.05	208.37	207.82	207.54	208.67	208.42	208.16	209.22	210.3	207.73	209.8	211.77	209.8	209.42	210.29	206.82	207.54	207.54	206.56	209.42	209.3	207.27	210.6	204.73	208.45	207.25	208.71	208.51	208.82	206.64	210.1	209.38	211.3	209.2	209.5	208.5	208.89	209.14	210.3	208.37	209.27	207.31	209.92	210.46	207.62	208.88	208.73	206.23	211.03	209.87
206.84	209.53	208.22	210.77	209.79	210.43	210.02	210	206.88	208.63	209.12	210.88	209.16	209.53	210.46	207.62	209.09	209.43	207.11	207.87	206.44	208.97	209.83	208.5	209.27	205.84	208.48	210.16	210.09	209.08	208.8	208.46	210.9	210.6	207.75	206.52	208.11	207.56	208.98	208.93	206.81	207.52	208.55	207.97	208.56	208.76	210.26	208.32	211.9	206.33
205.79	204.7	204.96	204.11	205.16	206.23	203.47	202.52	206.49	202.32	206.25	207.1	204.02	205.87	202.96	204.22	203.85	204	204.97	204.33	202.15	203.6	203.57	204.37	204.59	204.54	204.91	204.67	207.7	203.37	206.15	206	205.91	205.41	203.41	203.31	204.57	204.75	202.8	203.67	204.83	206.56	205.89	203.44	205.07	204.68	206.63	202.91	204.27	203.46
206.03	208.33	210.58	209.5	206.76	209.03	210.68	209.32	209.94	207.84	209.64	208.64	209.82	206.88	205.8	207.21	208.19	208.51	207.81	210.42	209.52	208.68	207.86	207.12	207.7	207.57	206.54	207.93	209.71	209.02	207.72	209.07	208.29	208.16	208.94	208.08	209.11	208.4	208.49	208.29	205.81	209.08	209.95	208.72	209.13	207.3	208.58	208.65	207.86	207.96
208.68	207.24	210.37	210.16	207.96	209.56	208.71	208.73	208.38	208.43	208.33	209.32	210.3	209.36	208.22	212.78	207.21	210.4	207.59	208.62	208.02	209.22	208.52	209.7	209.93	208.35	210.22	207.97	206.88	207.65	210.31	209.35	207.79	209.01	209.15	209.82	207.81	209.08	207.53	205.64	208.8	207.98	208.52	210.03	209.3	206.64	208.8	207.57	209.56	208.18
203.54	203.85	201.16	205.01	204.06	203.71	202.48	204.64	202.48	204.16	202.63	204.17	201.48	204.94	203.66	202.64	203.56	203.45	202.86	203.78	203.9	202.58	203.82	205.15	203.91	202.8	203.64	204.11	203.78	201.45	203.19	200.84	202.39	203.11	201.04	204.71	204.72	206.23	202.47	205.46	202.32	201.77	205.78	203.4	203.34	203.6	203.94	204.42	202.96	206.5
207.38	207.97	206.45	206.97	209.28	206.46	208.72	209.42	207.96	209.14	209.77	209.37	208.69	206.93	208.95	206.13	207.59	205.91	207.47	207.79	207.28	207.36	210.21	207.86	209.6	207.04	209.42	207.65	207.69	208.86	208.86	206.18	208.53	208.56	205.26	209.76	206.08	207.32	208.34	208.05	211.91	208.4	206.63	209.4	207.77	206.9	205.87	208.36	206.68	207.46
208.76	210.1	209.41	210.35	207.94	211.35	207.76	209.27	208.54	210.47	211.12	209.29	208.89	211.95	207.18	208.25	208.39	206.61	206.97	208.43	208.99	208.73	209.66	209.35	207.35	207.82	207.94	206.98	207.55	209.54	207.32	210.85	206.91	208.92	209.42	207.2	212.07	208.23	206.72	210.81	209.31	208.97	209.18	208.18	210.02	208.56	207.16	208.36	206.71	209.04
213.33	211.85	215.05	215.78	213.13	211.95	210.79	213.26	212.47	212.65	212.6	211.85	214.91	211.61	212.51	209.99	211.33	214.76	211.45	212.39	211.27	214.42	214.48	213.23	213.75	213.66	213.22	213.87	213.55	211.32	214.37	212.27	212.29	212.98	213.93	216.63	214.49	212.02	214	212.15	212.14	212.43	213.87	216.41	214.16	213.24	213.27	210.37	214.26	212.12
198.01	197.21	196.44	196.07	198.75	197.63	199.52	199.94	197.99	199.46	198.19	199.86	199.46	198.89	199.26	198.89	198.32	197.66	198.42	199.18	197.14	197.76	198.65	200.64	197.46	199.07	199.58	198.95	198.64	198.44	198.87	197.47	198.43	197.93	197.68	198.09	198.33	198.57	199.02	198.15	198.24	198.96	199.6	196.93	199.46	197.92	197.37	198.27	199.28	198.53
205.12	205.8	205.97	205.82	208.01	207.29	204.73	206.68	204.34	205.06	207.52	205.32	205.86	208	206.86	204.45	204.1	205.02	207.08	206.46	205.54	206.23	205.95	205.21	205.62	204.07	206.7	204.62	206.47	203.83	205.54	205.04	205.68	206.96	203.87	207.53	205.45	204.9	204.29	207.16	204.09	205.99	206.86	207.33	201.83	205.45	204.8	205.91	203.71	204.76
202.5	201.88	201.35	201.62	201.83	203.28	201.91	202.03	201.35	201.66	201.63	200.94	202.74	204.39	200.58	200.31	200.29	205.12	201.82	202.29	203.57	203.3	200.27	201.5	202.36	202.6	201.55	203.72	204.17	200.52	201.19	202.92	201.61	202.18	202.55	202.11	200.36	203.02	202.95	201.63	201.06	200.18	203.54	201.51	202.3	202.82	204.44	201.95	201.32	201.23
204.7	204.11	204.79	204.68	203.54	204.74	203.51	203.51	203.81	202.93	203.97	201.96	202.66	203.3	203.18	204.6	204.13	202.45	203.16	203.5	204.72	202.41	204.59	205.08	204.25	203.88	203.32	203.49	205.62	205.81	206.37	201.78	201.96	203.78	205.11	203.73	204.45	202.9	202.4	203.44	204.74	205.56	204.73	202.61	203.07	201.85	202.79	203.76	202.01	203.83
208.87	208.41	210.36	210.3	209.38	208.25	211.88	208.9	209.19	208.6	208.95	208.29	207.13	207.93	208.77	210.07	209.78	207.6	208	211.48	208.93	212.49	211.16	209.89	208.12	210.03	209.12	210.82	210.23	208.88	209.38	208.54	211.61	209.25	212.67	210.02	209.67	208.4	210.95	208.45	209.76	206.69	209.47	210.27	210.8	209.97	208.41	208.33	209.77	210.73
205.32	209.31	208.23	207.44	206.6	209.03	206.66	205.97	210.64	206.08	207.58	208.17	210.11	206.45	209.66	207.86	208.12	207.82	206.31	205.6	207.19	206.4	206.56	206.75	208	206.21	207.98	207.51	210.26	206.35	208.09	208.88	208.53	207.11	210.72	206.78	208.32	208.81	209.06	207.73	207.14	207.09	208.17	206.81	208.25	208.88	207.56	207.18	207.79	206.97
205.12	204.39	204.74	206.48	205.23	204.1	204.96	202.57	200.87	204.18	204.86	203.52	204.64	202.66	203.83	202.01	203.07	205.67	205.75	205.87	204.27	202.08	203.16	203.74	203.03	203.13	202.48	204.32	202.49	203.67	204.54	203.24	202.94	205.36	203.26	202.8	204.03	201.98	202.44	203.3	201.77	201.84	204.92	203.58	204.35	207.01	205.5	201.26	202.82	202.44
205.01	205.53	206.86	208.4	207.87	204.38	206.65	208.63	207.7	208.29	207.77	210.35	206.97	208.4	206.53	206.41	205.71	208.07	207.43	208.24	208.44	210.78	208.53	206.67	209.11	206.68	207.23	209.14	206.5	208.86	207.01	208.07	206.44	209.96	208.52	208.08	205.42	207.93	208.19	206.36	207.55	208.34	206.02	207.85	208.18	206.81	206.1	207.5	207.12	207.91
205.47	208.31	207.87	208.19	205.25	205.88	207.96	206.33	207.06	208.02	209.9	207.06	206.32	206.69	209.14	207.92	207.82	209.86	208.41	205.92	208.35	209.31	208.96	206.55	208.34	208.7	208.38	210.23	207.7	208.9	208.51	207.76	206.43	207.05	209.35	209.59	207.79	209.07	208.75	207.57	209.41	206.65	206.82	205.99	207.36	207.01	207.2	205.64	207.57	208.82
216.7	217.74	216.72	218.92	217.3	217.5	218.94	217.16	218.66	215.74	217.04	214.57	216.97	215.62	217.8	217.25	216.61	216.76	217.07	217.15	218.04	217.1	218.85	217.14	217.83	215.47	216.77	217.93	217.78	217.14	216.27	218.22	215.89	217.65	216.07	217.1	218.28	217.02	217.5	217.35	219.05	215.97	216.23	214.97	215.38	215.36	216.98	217.04	217.58	217.97
205.07	203.46	204.82	202.53	204.45	203.92	204.22	201.81	203.59	206.73	205.25	202.39	202.73	205.58	202.83	201.13	204.36	204.85	204.97	202.95	204.95	203.24	202.82	202.8	203.61	202.74	203.48	204.73	205.1	203.64	203.23	203.63	201.85	203.04	204.21	204.64	203.92	202.1	203.25	201.23	203.02	204.77	202.77	204.21	204.42	205.07	202.99	201.48	206.49	202.86
211.63	211.08	211.41	212.51	214.48	210.9	214.47	210.77	212.2	211.36	212.02	211.78	209.09	211.97	211.02	212.19	213.54	212.85	213.57	211.52	212.57	213.35	211.33	211.35	210.82	210.89	210.89	208.67	211.05	212.27	211.6	213.17	211.59	211.31	214.74	212.83	212.53	211.18	211.48	214.87	213.71	211.23	213.24	214.11	211.88	211.32	211.33	211.9	212.76	211.48
203.61	204.55	204.04	200.98	202.8	206.05	201.5	200.81	202.18	202.25	204.97	202.74	204.06	201.86	203.72	205.48	203.07	202.32	202.69	203.41	201.98	203.79	203	201.6	203.05	199.99	202.57	203.75	199.57	202.21	202.93	203.89	203.69	204.14	205.6	203.77	202.28	202.84	202.56	205.72	201.15	203.33	204.23	203.7	203.66	202.18	201.68	204.42	204.3	203.43
199.86	202.58	201.59	197.14	202.67	200.2	198.4	200.54	200.23	199.99	201.68	203.21	202.06	199.27	199.33	199.12	200.02	198.6	199.54	203.12	201.12	200.22	199.97	199.79	200.85	200.32	202.33	199.95	201.1	201.34	198.93	199.57	197.36	201.39	199.64	201.23	200.8	198.62	198.76	201.65	200.27	201.34	201.19	199.1	197.56	200.18	201	198.4	199.6	200.97
218.07	218.46	216.28	216.22	215.5	214.35	216.34	215.86	218.92	216.76	214.62	217.52	217.74	216.41	218.31	216.4	220.06	217.2	218.3	215.36	215.55	217.08	217.78	218.37	215.88	217.48	217.5	216.59	219.82	217.42	216.06	216.51	214.1	215.15	215.48	217.7	215.85	216.07	215.72	218.84	217.7	217.06	216.01	215.3	216.83	215.57	214.81	218.08	216.64	219.89
207.14	208.55	207.91	205.99	207.45	206.89	208.37	208.27	206.72	207.39	205.62	209.74	207.15	208.8	207.11	209.41	207.89	209.51	207.34	208.1	208.16	208.67	208.29	209.08	208.32	208.28	208.99	206.55	207.91	205.96	207.57	207.52	206.93	207.02	206.03	206.71	208.05	209.07	209.36	208.3	206.19	207.76	208.27	208.97	207.44	207.52	208.61	208.08	205.82	208.99
206.76	206.14	206.83	206.24	206.98	205.05	207.09	206.89	208.2	208.15	205.15	203.17	207.62	208.68	209.27	207.09	203.22	206.64	208.01	204.55	209.28	209.26	205.02	206.17	207.53	206.14	208.17	206.1	206.77	202.49	207.49	204.48	205.44	205.95	207.4	206.4	207.3	206.16	206.71	207.75	204.86	207.33	208.3	206.51	204.83	207.65	206.52	208.55	207.02	206.56
204.28	206.7	203.08	203.27	202.14	203.49	204.9	205.24	205.92	203.14	204.86	203.24	205.24	203.02	204.53	202.17	203.45	203.98	205.21	204.93	202.64	202.14	205.02	200.94	201.92	205.02	204.29	205.12	200.71	202.2	204.2	203.5	202.14	204.29	205.2	203.73	203.31	205.24	203.66	202.78	203.39	204.99	203.55	203.8	201.59	206.55	204.07	201.07	206	202.06
217.59	216.96	217.63	217.44	217.37	217.41	215.7	217.58	215.05	217.23	214.3	214.94	216.74	217.34	216.84	216.35	216.14	215.03	216.77	217.54	215.72	216.19	216.86	218.25	216.57	219.18	215.75	218.19	218.36	219.18	217.33	216.52	216.27	215.26	216.11	215.83	216.92	217.32	218.03	217.05	218.89	216.73	216.19	217.26	217.93	217.97	217.53	217.47	217.55	216.97
206.35	208.7	208.81	210.12	208.55	207.96	209.31	207.02	208.67	209.87	208.45	205.57	208.68	208.21	208.55	208.62	209.19	207.79	209.33	209.61	208.46	208.07	204.99	207.79	209.15	207.35	207.8	209	207.16	206.77	206.93	207.57	209.2	208.9	206.7	208.02	206.55	208.49	209.33	204.4	206.05	205.9	209.83	207.57	208.58	208.58	208.39	208.14	208.72	210.59
201.37	198.81	200.45	198.19	202.04	199.81	201.79	200.72	198.8	199.62	200.77	201.49	199.04	199.05	197.54	200.24	199.92	198.65	200.75	199.28	199.2	202.54	200.05	201.2	200.03	199	199.69	202.53	200.5	200.09	199.81	201.01	201.48	199.65	201.53	201.43	199.38	200.47	200.37	198.78	200.13	199.94	197.89	198.99	200.89	200.3	198.44	198.47	200.4	198.44
208.34	208.94	207.75	207.9	205.24	208.63	208.24	207.9	209.08	209.08	205.95	206.63	208.21	208.23	207.02	205.77	208.65	207.97	206.19	205.72	206.31	208.78	209.15	204.75	208.17	206.71	207.44	208.78	206.84	208.13	207.59	208.31	206.88	209.05	208.62	207.02	207.8	208.88	208.25	210.06	207.51	209.1	205.29	208.43	208.15	208.37	208.18	207.57	207.06	206.5
208.11	206.12	209.21	208.34	206.37	209.34	207.88	209.34	209.16	208.68	208.64	208.2	209.22	209.21	208.44	208.97	206.75	209.5	212.25	210.09	207.83	208.52	207.99	211.72	209.77	208.18	208.41	208.29	208.99	206.44	209.38	209.1	208.81	208.68	208.84	208.26	208.5	209.01	207	206.96	210.91	207.85	208.9	210.6	210.84	210.92	208.26	207.25	207.95	209.97
208.7	208.57	210.94	206.09	208.41	210.49	207.69	207.08	208.98	207.69	209.03	209.7	210.23	207.9	208.64	207.12	208.18	210.38	206.4	210.21	210.08	209.58	211.78	209.95	211.28	209.06	210.24	212.1	209.18	210.32	207.67	211.15	207.35	206.39	208.76	207.85	210.48	209.04	209.01	209	206.15	207.41	208.41	210.18	209.33	211.68	208.72	209.56	207.66	209.47
219.84	218.9	216.62	215.03	216.03	218	216.31	216.11	219.4	217.8	217.67	217.19	217.49	218.11	218.57	216.65	217.51	220.07	217.46	216.66	218.44	215.49	218.71	218.11	218.84	214.94	217.57	217.6	215.21	216.03	214.65	217.04	216.34	217.63	216.5	217.11	219.64	216.83	217.95	218.08	218.43	215.52	215.66	218.59	216.55	219.43	214.77	218.55	218.13	217.79
206.81	206.75	206.98	209.99	207.79	209.61	206.15	210.27	208.16	209.12	208.25	209.7	208.89	207.69	208.62	210.91	208.2	209.89	210.29	208.38	205.95	209.98	208.43	208.95	208.99	208.26	208.71	209.66	207.77	208.21	209.87	208.13	208.75	208.07	207.51	206.98	208.43	207.43	206.54	210.11	207.21	209.2	206.25	209.46	207.52	209.53	208.25	210.63	207.21	207.98
218.11	217.68	217.47	218.59	218.95	218.99	216.9	216.51	217.3	217.12	218.97	219.95	219.47	218.18	216.82	217.58	218.72	217.1	218.97	217.93	218.94	217.71	219.38	218.71	218.11	217.09	216.31	218.16	216.11	217.14	217.48	216.12	218.09	215.37	216.98	216.89	218.15	219.2	218.79	218.66	217.76	218.63	217.04	218.51	217.97	216.64	216.71	218.36	219.2	217.96
211.31	211.04	209.85	207.74	208.69	207.23	208.99	209.56	209.41	207.87	209.42	207.91	206.31	208.8	207.06	207.16	206.96	209.08	209.02	208	210.39	210.1	211.2	208.43	208.18	206.56	207.53	205.26	208.16	208.38	209.38	209.44	209.58	209.2	207.18	206.8	208.55	208.3	208.73	207.33	207.82	210.13	209.04	207.3	206.31	208.14	208.09	207.32	207.74	210.49
202.52	203.8	200.08	202.59	201.29	201.38	202.66	204.72	202.15	203.08	202.93	202.83	199.85	202.88	201.1	200.28	202.43	200.74	201.42	201.37	204.55	202.18	202.87	201.99	203.83	201.13	203.05	202.17	203.36	204.7	200.79	201.43	202.62	203.86	201.22	203.91	202.42	204	201.96	204.23	202.55	202.82	202.05	202.63	201.47	202.72	203.42	202.76	202.06	204.47
203.1	200.72	200.42	203.3	202.91	203.9	203.37	202.44	202.7	200.27	201.66	201.76	202.04	203	205.32	203.52	203.67	204.92	205.65	198.42	201.25	203.27	203.45	201.23	203.01	200.85	203.5	200.98	203.65	202.09	205.18	204.4	201.47	204.03	201.46	202.15	202.69	201.28	203.82	202.54	201.76	203.16	202.14	203.96	201.38	204.08	201.03	201.28	201.28	203.13
205.16	206.11	205.38	206.45	204.04	204.03	206.27	206.21	207.05	206.63	205.04	206.44	205.72	202.82	207.44	204.55	205.79	205.05	206.23	206.48	204.84	207.28	206.47	206	204.68	206.13	205.33	204.15	205.11	207.69	205.12	205.75	205.49	202.67	205.83	206.17	206.12	207.16	204.85	206.3	204.83	205.84	207.53	204.56	206.5	204.9	206.25	205.5	207.47	205.78
203.37	204.53	205.8	205.84	205.6	206.73	204.34	205.15	204.8	203.98	204.52	204.33	205.38	205.2	204.62	204.54	205.4	206.3	204.52	204.33	205.36	205.5	203.57	204.48	203.95	202.52	206.16	206.57	204.49	206.18	205.81	205.1	205.5	203.8	204.39	205.16	203.22	205.19	203.73	204.65	205.79	205.21	205	204.72	204.79	205.14	203.36	209.03	205.88	205.13
213.72	213.63	213.64	212.92	211.96	211.22	213.08	214.15	211.4	212	213.23	213.22	213.32	213.77	213.2	213.16	210.54	211.29	211.84	210.54	213.25	211.48	211.8	209.66	210.65	213.64	212.18	210.53	210.76	208.2	210.83	210.18	213.01	211.82	212.11	212.57	211.71	213.78	210.01	213.09	210.79	212.1	212.14	211.41	211.05	213.21	211.72	213.06	212.87	212.35
213.57	210.57	212.95	210.92	208.85	211.23	211.8	211.09	211.06	212.49	212.51	211.4	210.48	209.68	213.14	209.64	213.52	212.2	212.16	210.59	210.09	210.4	212.23	211.99	213.74	213.34	211.63	213.36	209.5	213.23	211.45	214.18	212.63	213.22	209.84	213.54	213.35	212.12	213.32	210.04	209.41	212.35	210.67	211.72	212.97	212.21	210.27	209.77	212.74	210.89
199.52	197.97	199.95	198.21	200.06	196.39	196.57	196.15	198.87	196.32	198	199.7	199.45	199.54	198.98	197.84	200.92	201.02	198.57	200.79	198.98	197.22	198.62	198.38	197.89	196.84	198.04	199.22	197.19	198.37	201.06	196.91	197.26	200.34	198.97	198.65	202.04	199.56	198.33	198.66	197.73	200.17	199.19	198.8	197.33	200.26	198.08	200.29	199.47	197.96
213.28	213.26	212.36	213	212.63	211.88	212.26	212.56	211.24	208.04	213.29	211.58	212.25	208.49	211.55	212.76	213.29	212.33	210.76	213.52	211.93	213.25	213.77	210.26	211.49	212.18	213.04	211.68	212.32	211.3	211.95	211.56	212.66	210.39	211.83	209.76	215	211.75	212.22	213.3	215.62	211.53	212.22	212.75	211.78	213.02	213.88	214.34	211.67	212.57
203.25	204.61	204.11	206.28	205.85	203.89	205.66	202.24	206.5	206.79	205.62	203.97	204.25	204.03	204.12	206.37	205.67	205.02	204.33	205.01	206.63	204.24	205.19	206.42	204.37	205.68	204.94	206.26	205.23	204.89	204.28	202.91	204.17	205.21	205.4	205.67	205.1	204.37	203.38	205.22	204.42	203.21	206.9	205.94	205.93	205.98	205.37	206.63	203.17	206.39
212.08	212.11	211.78	212.38	212.87	210.21	212.27	210.42	209.52	210.72	212.41	211.51	212.7	212.36	211.92	211.65	210.6	209.96	210.51	209.51	211.14	211.58	211.16	211.84	211.97	210.74	211.73	214.21	210.45	212.53	210.47	210.29	211.66	212.47	209.94	213.24	211.39	209.62	211.52	213.23	212.27	208.99	211.16	209.06	209.43	209.97	212.82	209.64	210.26	211.58
209.36	209.15	208.75	207.86	210.16	207.42	209	209.09	209.07	208.66	208.17	207.83	208.45	207.41	209.75	204.95	207.44	211.52	206.55	209.57	207.61	208.64	208.95	209.64	205.59	207.22	209.6	208.66	209.76	207.55	209.78	208.75	206.88	207.06	209.09	207.82	209.39	208.9	210.54	207.95	209.59	208.39	207.42	209.21	209.08	208.2	208.11	208.94	206.97	206.56
208.86	209.12	208.72	207.65	209.76	207.59	208.11	209.2	207.57	208.25	210.39	208.7	209.25	209.37	209.27	207.86	208.64	210.52	208.72	208.71	208.87	209.11	209.62	211.21	210.37	209.53	208.6	209.39	208.18	208.9	208.06	209.85	208.65	208.67	209.68	210.94	208.04	208.31	209.88	208.32	207.95	209.32	207.25	207.56	209.57	209.15	209.35	210.37	207.35	207.77
204.37	200.27	201.81	203.02	203.36	202.89	203.28	204.23	204.06	202.66	201.71	202.87	203.4	201.46	200.49	202.4	202.67	201.32	199.39	203.32	203.01	200.69	203.45	199.63	200.44	205.54	200.87	203.76	204.09	201.24	202.28	202.56	203.06	206.34	204.58	202.01	203.72	202.71	204.81	202.82	201.75	204.67	205.29	200.91	202.79	201.7	203.71	202.65	200.71	203.01
199.86	200.94	199.95	199.51	200.57	200.82	199.81	200.35	201.8	202.74	203.63	200.24	199.23	200.28	200.41	198.76	201.03	200.94	201.31	200.43	201.82	200.71	199.74	199.81	200.65	200.62	202.25	202.1	199.95	200.24	199.55	202.25	199.67	199.32	201.29	198.94	200.64	200.92	198.58	200.22	200.08	199.67	200.71	201.03	200.32	199.81	200.01	200.78	200.09	201.43
212.92	212.66	212.92	214.86	210.13	212.09	215.16	212.39	210.29	211.47	210.97	214.9	212.33	214.04	213.46	213.65	209.76	210.15	211.8	212.53	213.19	212.07	210.44	214.63	211.94	212.59	213.43	212.66	212.93	213.08	213.07	212.42	212.28	212.92	213.88	210.97	212.24	211.29	210.75	214.98	212.5	212.96	213.56	212.33	212.52	214.22	211.86	213.9	212.41	211.68
203.07	202.54	205.35	204.33	202.97	205.51	202.26	202.98	202.79	204	202.28	204.23	204.85	205.68	206.84	203.39	202.8	204.33	205.37	204.88	205.25	203.05	203.97	202.82	203.94	202.17	202.15	201.93	200.75	204.11	203.95	204.79	202.47	205.27	201.2	203.12	203.89	205.31	204.56	205.43	203.66	204.74	205.33	201.52	203.28	203.3	203.43	203.27	203.12	201.69
207.71	209.8	208.76	208.95	207.89	209.38	209.49	211.86	208.35	208.65	208.89	207.95	208.47	206.28	208.88	208.54	210.88	208	207.62	210.53	207.43	209.06	208.45	207.71	210.32	208.18	208.32	208.25	211.05	208.37	208.74	208.62	208.89	209.98	210.21	211.92	208.18	207.57	209.19	210.57	208.4	212.88	210.21	207.03	208.2	209.94	207.82	208.86	207.6	208.17
215.62	214.62	219.13	217.85	213.7	215.84	215.15	218.31	219.98	217.31	216.79	215.79	217.78	217.56	215.1	215.78	216.3	216.63	214.65	217.38	215.01	219.44	215.19	216.51	215.77	215.51	216.71	219.06	216.43	217.46	218.3	216.27	217.99	218.11	216.06	215.13	219.16	217.98	216.62	215.69	219.98	217.6	219.1	216.25	216.57	215.98	218.97	219.07	220.31	216.93
200.18	199.67	198.26	198.27	197.85	197.72	200.04	197.98	197.25	198.42	199.03	196.32	196.46	197.98	198.76	197.65	198.55	197.73	195.71	197.53	197.04	196.86	200.57	199.68	196.75	198.19	200.06	198.56	197.22	199.65	197.97	197.64	197.71	200.2	197.01	197.54	197.32	196.97	199.36	198.51	200.36	195.52	197.98	195.39	197.8	196.74	197.23	199.26	197.5	198.98
209.73	209.02	210.38	207.35	210.24	210.07	210.36	207.48	212.17	209.2	210.04	210.07	208.54	209.99	210.46	208.25	211.7	207.54	207.63	209.98	209.3	210.36	209	211.04	211.67	211.09	210.65	209.51	213.03	208.76	211.48	209.06	211.59	209.65	210.9	208.68	209.01	209.6	209.23	206.68	208.78	208.77	211.2	209.22	210.35	211.96	207.38	209.58	207.33	209.95
202.65	204.21	205.63	203.49	201.81	202.67	205.18	203.07	203.37	204.31	204.05	204.01	205.34	204.1	203.83	203.89	205.61	204.73	201.84	202.8	204.16	203.26	205.6	204.39	203.03	203.43	199.14	204.97	204.78	206.29	203.09	202.68	204.56	203.74	204.41	203.42	201.79	203.37	203.95	203.84	202.93	203.48	204.62	203	205.84	204.85	203.22	203.15	203.56	204.34
204.09	205.35	202.53	203.29	202.15	201.5	202.36	203.21	203.68	203.75	204.43	203.17	202.86	204.06	203.94	204.33	203.79	202.25	203.43	204.13	200.24	204	201.7	202.54	204.46	203.38	201.68	203.88	202.46	201.46	203.74	201.89	207.92	200.59	202.17	203.94	201.45	204.52	201.82	204.14	203.52	203.71	201.5	202.92	203.87	206	201.92	202.51	202.67	204.82
199.81	199.33	200.5	201.97	201.3	199.18	200.07	202.42	199.63	201.17	199.31	198.95	199.28	200.32	201.56	199	198.37	199.74	199.53	199.01	199.16	200.62	199.11	199.12	200.36	199.47	200.67	200.67	200.63	201.59	199.88	200.39	199.73	198.33	199.45	199.87	199.68	199.32	199.63	199.81	199.7	198.64	200.66	197.61	198.53	199.55	199.78	197.77	199.79	199.01
211.46	206.64	206.68	207.97	209.03	208.12	209.39	208.91	207.41	206.36	209.73	207.31	206.68	207.12	210.89	207.5	209.34	207.12	208.41	207.27	208.97	209.05	207.33	207.25	208.65	206.89	208.95	207.82	207.19	207.6	210.72	208	209.49	208.03	208.16	210.78	210.81	209.03	208.5	206.85	209.52	207.01	207.12	207.8	204.94	207.6	209.79	208.75	206.57	207.12
213.92	217.6	216.63	217.41	214.49	218.98	217.5	218.27	217.89	215.9	214.98	218.87	216.09	218.26	216.71	217.34	217.06	217.2	218.71	216.97	218.49	216.55	216.43	219.02	215.74	214.67	218.83	219.55	217.49	217.16	217.51	214.41	217.24	215.48	217.12	216.82	215.69	216.72	216.25	216.75	215.12	216.92	217.02	215.61	219.22	214.76	216.16	218.35	215.62	216.73
202.07	201.92	201.52	204.48	205.89	204.47	204.33	204.98	204.63	203.05	205.33	205.92	205.14	202.32	204.68	201.98	203.83	204.82	203.98	204.57	204.05	204.38	204.26	200.82	204.26	202.63	201.55	203.44	205.33	204.38	204.39	202.82	202.27	203.81	202.73	204.06	200.5	203.61	201.36	205.43	202.55	203.49	203.27	202.82	203.19	203.13	206.63	201.93	203.91	204.02
207.65	208.87	210.17	208.62	207.35	210.61	208.9	209.34	210.94	207.59	209.68	209.34	206.43	209.2	207.58	206.95	209.74	208.35	207.97	209.54	205.2	208.88	207.94	209.57	209.57	209.43	208.63	207.23	207.92	207.31	208.44	211.95	207.96	209.09	209.07	207.85	208.7	209.79	210.06	208.18	208.03	209.31	208.45	208.49	208.29	209.44	210.16	209.06	206.95	208.56
204.93	206.73	204.5	206.1	206.63	205.7	204.12	205.27	202.1	203.72	204.5	205.37	203.37	204.83	205.93	204.05	204.48	207.28	204.47	204.93	204.81	205.41	204.66	203.28	203.17	205.51	205.02	201.85	201.84	203.87	204.29	204.11	205.83	204.71	206.01	206.06	203.63	204.68	204.3	206.02	203.23	204.58	205.49	204.78	205.88	206.48	204.99	202.73	205.3	204.65
203.1	202.69	202.44	203.74	206.72	203.87	204.52	205.59	204.73	202.77	205.92	207.28	206.59	203.37	206.27	204.81	204.51	203.28	204.82	204.61	205.65	204.19	204.99	203.22	206.68	205.76	204.45	206.78	205.85	206.08	203.8	202.04	203.81	202.22	204.83	206.63	206.07	204.41	205.61	204.91	204.33	202.43	204.47	203.6	203.3	206.87	201.85	204.92	204.8	203.38
208.96	208.94	210.96	207.96	206.81	207.54	209.7	207.99	208.6	207.16	208.82	209.42	207.73	208.58	207.92	209.65	207.62	208.76	209.92	208.43	209.48	206.58	209.72	207.43	207.91	208.38	208.05	207.62	210.17	208.36	207.15	209.76	209.81	209.62	208.57	207.17	209.55	208.43	209.58	207.68	206.62	207.15	207.71	209.73	208.32	208.91	209.32	211.56	209.88	207.61
209.87	211.73	210.19	209.82	210.45	209.69	209.05	210.29	211.13	210.24	209.76	207.71	209.89	210.59	208.12	209.63	207.99	206.9	210.31	211.23	208.38	210.26	210.2	210.05	209.72	207.89	208.98	209.55	209.29	209.73	208.85	210.05	209.07	209.16	209.75	208.51	209.13	211.43	209.94	210.99	209.79	206.39	207.35	209.35	209.74	212.03	208.98	209.05	209.46	208.34
205.98	209.12	206.88	208.24	207.59	208.37	207.51	206.17	208.55	209.67	208.9	209.54	207.91	206.42	206.37	208.17	206.2	209.86	207.68	207.62	209.55	207.91	208.32	210.35	209.9	207.14	209.43	208.39	207.41	207.54	208.67	210	208.65	206.41	208.58	207.01	206.86	206.53	207.75	207.08	209.35	207.29	205.48	206.54	206.65	205.84	207.18	208.36	205.6	208.15
213.47	211.86	211.94	213.32	213.46	209.6	210.78	213.07	212.61	212.85	211.4	213.03	214.33	212.77	214.55	212.17	214.41	209.26	212.13	211.56	212.08	211.45	214.66	212.87	211.76	211.67	213.02	214.55	210.6	211.98	212.76	212.79	213.53	212.58	213.05	214.17	213.88	213.88	211.78	216.41	214.07	211.75	214.91	212	213.87	213.24	212.83	212.01	212.26	212.8
199.13	201.65	200.76	198.52	199.97	201.66	198.74	199.65	201.49	201.53	200.59	201.3	198.72	202.56	199.69	200.22	200.94	200.11	200.61	201.59	201.48	200.59	200.43	200.46	200.67	200.41	201.84	201.18	200.59	198.31	197.58	199.47	198.75	200.76	201.4	203.09	202.38	201.21	198.49	201.36	199.74	201.44	200.71	198.87	201.31	199.07	201.49	197.74	201.21	200.33
214.02	209.68	209.26	212.72	211.82	211.4	212.02	210.97	210.9	212.55	213.96	212.99	210.43	211.18	210.69	212.12	210.37	210.2	213.87	212.05	208.91	212.55	212.95	210.07	210.62	212.87	212.31	211.32	209.83	209.08	210.38	210.91	209.77	211.72	212.79	213.6	210.36	209.7	213.79	212.12	211.94	210.29	210.68	213.78	209.87	212.98	213.04	210.36	211.1	209.67
205.88	206.26	204.73	202.55	205.95	204.99	205.08	202.61	204.11	207.46	205.07	204.18	203.67	205.55	203.35	204.54	204.76	204.87	204.7	206.63	204.09	205.09	205.88	203.71	204.72	206.97	205.62	204.49	204.07	203.61	204.42	204.42	205.13	204.59	204.54	204.13	202.22	203.15	205.38	204.3	206.23	206.14	205.06	204.1	204.49	203.75	205.16	204.54	205.2	204.08
209.82	207.1	207.35	206.56	209.75	208.21	208.13	207.97	208.3	208.96	207.17	210.13	210.2	207.26	206.31	210.94	208.24	207.83	208.24	210.74	205.05	205.82	208.2	207.06	207.51	207.53	207.14	210.04	207.43	211.02	207.96	208.04	207.15	208.43	206.88	207.75	207.6	207.26	208.88	206.89	208.91	206.19	209.25	207.36	210.6	207.91	209.71	209.38	207.11	210.26
195.17	195.98	193.28	194.35	193.9	191.87	194.72	195.43	192.84	194.72	192.72	194.62	191.62	194.07	193.93	193.09	193.72	194.54	192.89	193.06	191.35	193.77	194.84	192.16	193.69	193.94	194.76	195.98	194.41	194.19	194.08	195.13	193.4	195.4	193.93	193.12	194.02	195.46	193.79	194.57	195.31	194.95	196.96	195.1	194.9	193.57	192.47	193.97	194.93	195.81
204.49	204	203.3	203.95	204.08	206.08	201.6	203.91	201.05	202.53	203.66	201.12	205.11	203.86	202.18	203.14	202.29	202.86	204.16	202.89	203.22	203.79	203.66	204.75	202.05	201.4	201.33	203.17	202.55	205.27	202.86	201.84	203.57	205.43	202.69	204.2	200.6	203.24	203.5	203.54	202.89	204.59	203.39	204.56	203.75	203.92	204.21	205.21	204.14	206.17
217.63	216.13	216.42	215.8	216.33	214.06	216.12	217.24	219.76	220.19	218.1	216.49	216.85	217.76	216.96	218.47	215.21	214.19	217	216.99	216.92	216.25	218.39	217.22	216.32	216.06	217.3	215.47	217.69	214.83	216.25	216.53	217.34	216.27	218.4	217.9	215.72	215.54	215.51	218.53	216.63	214.96	216.56	217.64	217.84	217.82	218.07	218.6	217.31	217.86
208.32	205.37	207.63	207.62	208.03	204.04	207.73	207.38	205.58	208.46	207.49	208.3	208.61	207.86	210.45	210.13	207.6	208.78	207.13	204.49	208.13	208.89	209.23	208.13	208.91	209.65	207.99	205.24	208.18	209.04	208.06	207.39	208.53	207.71	208.07	208.04	206.14	208.43	208.59	207.82	207.58	206.2	208.18	205.59	206.56	208.23	207.59	207.66	206.58	207.65
194	195.33	195.23	194.76	194.58	192.92	195.93	195	193.77	193.12	192	195.05	192.51	194.87	193.58	194.3	192.99	194.84	194.07	192.77	195.21	192.77	192.47	193.87	193.26	193.16	193.16	192.32	193.76	196.77	192.37	195.35	194.91	195.12	193.48	194.24	195.34	192.84	195.51	195.16	193.24	195.28	194.29	194.98	192.11	192.81	193.03	193.99	193.64	193.31
203.3	202.92	202.55	203.15	204.65	202.34	203.54	201.2	201.96	203.76	202.75	200.77	204.33	201.71	203.15	203.28	201.52	203.61	203.89	201.49	201.77	202.65	202.14	203.02	201.09	202.48	204.52	202.68	203.21	200.9	202.55	201.88	203.05	200.23	204.81	202.65	201.58	203.01	202.99	200.45	202.23	202.5	202.12	201.8	205.5	203.82	201.82	202.7	202.9	200.68
204.72	204.11	204.18	203.79	202.74	204.46	203.68	202.91	206.28	201.8	203.64	204.98	206.2	206.26	204	205.17	205.11	203.02	205.33	204.1	204.78	202.02	203.17	202.63	206.02	203.15	205.07	203.98	205.01	202.34	202.6	204.14	204.03	205.6	206.4	204.1	204.69	205.54	202.88	205.05	202.71	202.96	204.69	206.09	204.33	200.59	203.51	205.15	204.39	203.92
203.16	203.55	205.19	203.03	202.05	203.78	204	203.71	203.38	203.98	200.78	205.15	205.32	204.59	203.2	202.21	205.38	203.01	203.14	201.67	204.7	203.37	203.24	204.05	203.67	204.63	205.6	202.5	203.71	205.27	201.77	204.5	204.8	203.29	203.37	201.23	203.73	204.5	204.35	204.54	203.4	202.76	202.95	203.12	203.74	203.84	204.96	201.22	202	203.49
209.68	207.55	206.09	209.53	209.66	209.42	207.06	207.58	208.45	205.96	209.3	208.58	206.57	209.65	207.84	207.85	208.1	210.59	205.61	205.21	209.65	205.72	209.76	210	205.35	210.93	208.58	209.88	207.82	209.79	208.1	206.94	208.66	207.18	206.73	203.39	208.66	207.96	207.83	206.03	208.04	207.74	208.24	209.01	207.96	206.54	207.42	207.82	208.78	208.04
210.09	209.42	210.29	207.65	206.34	208.84	209.79	210.99	207.1	209.37	208.07	209.78	208.12	210.11	208.78	209.49	207.27	208.49	207.49	208.81	210.21	210.19	208.09	210.94	207.74	207.66	210.54	209.27	207.79	210.92	207.96	206.24	209.36	207.46	208.82	206.55	209.11	208.9	208.52	210.42	207.04	208.86	211.55	207.11	206.81	209.13	209.68	208.16	208.34	207.76
208.03	209.26	206.74	208.64	205.26	207.99	208.8	209.8	207.76	207.36	208.02	208.78	210.17	206.96	207.71	209.38	209.32	206.86	205.11	207.66	207.92	208.14	206.57	208.83	208.38	207.81	205.85	207.46	209.04	209.46	208.25	209.62	208.98	206.15	208.3	206.98	208.35	208.34	207.62	208.86	208.69	206.76	208.79	208.65	207.26	207.97	207.71	208.87	208.72	206.59
209.97	210.44	210.51	211.53	210.51	214.24	211.72	210.37	208.56	212.96	211.93	210.16	210.72	209.13	211.34	212.47	212.95	211.78	212.91	211.24	213.5	210.4	211.99	212.02	211.01	211.81	211.06	212.72	210.12	214.87	209.97	211.57	211.83	210.25	212.04	212.26	210.79	212.79	211.76	212.67	211.61	211.71	210.1	212.67	211.68	210.06	211.82	211.77	212.59	211.21
207.23	206.61	207.89	208.03	208.03	209.3	207.65	208.14	206.51	206.44	207.92	207.25	209.08	210.24	207.52	209.05	208.47	211.92	207.9	210.54	208.55	206.27	209.02	209.2	208.62	208.31	208.03	206.78	207.8	208.01	210.02	209.71	206.59	207.48	207.73	208.4	207.37	208.9	205.89	208.12	206.78	207.75	207.89	207.78	207.38	205.05	207.62	210.28	208.45	207.31
217.66	217.85	217.15	216.56	218.23	216.37	219.74	218.39	217.06	217.32	216.7	217.65	215.79	217.34	215.95	216.55	217.33	215.93	217.52	218.62	216.2	217.14	216.55	217.22	218.54	217.89	215.79	217.38	219.25	217.49	218.11	217.79	214.96	216.49	216.93	217.54	217.23	215.68	215.74	217.39	218.44	218.11	218.56	214.2	216.15	218.02	217.59	215.34	216.27	220.1
209.37	206.48	206.93	207.97	207.16	207.86	210.98	208.24	206.12	208.06	208.17	207.25	206.19	208.76	209.3	208.39	206.96	207.84	209.37	207.62	208.41	206.51	206.14	207.02	207.9	208.39	208.13	208.86	206.38	208.36	205.18	208.84	209.1	205.91	206.7	208.12	205.81	207.84	207.94	206.78	208.06	208.61	208.62	207.08	208.01	208.69	205.92	210.12	208.55	208.59
202.78	202.65	202.6	202.34	203.3	202.8	203.29	202.95	202.91	203.41	200.62	204.07	201.72	203.16	204.61	202.58	201.54	203.91	199.99	203.58	202.24	203.64	204.24	202.64	203.32	203.14	201.77	202.7	202.11	203.95	205.45	202.61	204.84	202.34	200.3	203.47	202.55	203.17	203.71	205.38	202.29	202.49	203.64	202.14	204.81	204.62	202.84	203.52	201.47	201.85
202.64	203.49	202.64	202.13	201.5	200.37	202.57	203.37	203.14	203.1	202.95	202.83	203.59	202.99	204.79	200.84	203.95	202.69	201.1	204.7	201.74	204.72	200.58	202.18	202.12	201.24	201.21	202.99	202.87	201.33	201.71	203.9	202.82	202.43	201.97	200.83	202.89	202.22	203.82	203.1	200.56	205.08	200.76	204.22	203.45	203.59	202.66	203.26	200.25	204.47
211.94	212.5	212.38	213.55	213.23	211.73	210.92	213.44	215.87	212.97	213.46	215.26	213.43	214.48	214.07	212.91	212.11	213.59	210.98	213.28	212.35	211.84	214.14	213.24	210.63	212.91	213.84	209.73	212.45	212.08	213.61	210.84	214.18	214.46	212.02	212.89	213.76	210.77	212.96	214.29	214.65	212.92	213.91	210.8	211.85	213.97	211.99	211.18	211.85	213.48
210.45	209.26	209.16	210.96	209.33	210.12	210.18	210.98	209.26	210.25	208.5	209.34	207.11	211.22	208.36	208.8	210.1	208.94	210.65	207.09	208.29	206.01	207.58	206.97	205.32	207.94	210.5	207.91	205.86	205.99	211.26	207.86	208.97	209.1	209.35	210.43	208.1	210.45	206.11	207.57	210.37	210.87	208.65	209.54	210.25	209.93	207.03	208.71	208.58	210.17
197.23	196.89	197.72	198.35	197.77	196.61	197.75	198.54	197.83	197.28	197.68	197.98	198.07	198.62	198.28	197.38	198.27	197.94	197.12	197.77	197.42	195.89	196.48	197.45	197.55	197.92	197.61	198.81	198.83	196.93	199.59	196.99	198	198.62	196.03	197.25	199.03	200.59	197.03	196.56	198.88	198.18	199.14	197.93	197.48	198.3	198.01	198.42	197	195.31
202.39	201.55	203.17	201.91	204.85	203.26	202.93	201.2	200.91	202.11	202.49	201.71	203.1	202.16	201.44	202.72	202.43	202.14	201.6	202.81	201.2	203.29	199.7	203.89	202.63	201.16	203.06	203.27	202.5	202.08	202.64	203.74	202.62	201.82	203.23	201.9	204.09	201.6	204	202.48	200.87	202.21	203.99	199.55	203.3	202.53	200.66	201.43	199	202.41
197.91	197.9	202.97	201.66	201.27	199.6	197.8	201.17	199.68	200.79	199.62	199.23	201.1	200.3	197.56	198.66	202.14	198.42	198.31	202.93	198.32	199.07	199.99	196.7	199	201.57	201.19	200.27	200.19	200.15	198.8	199.97	199.54	199.73	200.1	198.38	199.01	200.41	200.02	201.64	199.59	198.71	200.18	199.5	199.19	199.13	200.48	198.77	198.52	199.11
203.4	202.06	205.78	205.03	203.63	202.88	200.67	204.71	201.97	205.09	203.28	203.85	203.69	203.38	202.93	203.28	204.96	205.52	203	205.68	205.2	204.46	204.71	204.32	203.96	205.02	203.18	203.72	203.5	205.82	201.96	204.8	205.02	204.3	204.34	203.22	204.95	205.87	203.03	205.16	204.69	203.66	203.82	203.11	203.39	203.76	203.9	204.4	203.69	203.07
193.8	195.98	194.21	195.03	194.6	194.82	193.71	194.24	193.44	195.03	194.05	195.94	194.11	193.79	194.57	193.85	193.92	194.18	194.55	191.4	197.11	195.82	193.29	194.22	192.33	195.65	195.62	194.03	195.04	196.43	191.46	193.33	192.27	196.19	192.88	192.92	195.94	194.28	194.84	195.39	194.21	194.12	195.45	191.82	197.09	195.35	195.57	193.95	196.91	194.7
211.48	210.96	212.15	211.83	211.21	212.09	214.25	209.6	211.2	212.48	211.7	210.81	212.13	213.19	211.24	212.69	210.61	211.75	211.67	211.07	211.46	211.75	210.92	208.03	211.04	211.97	212.77	211.42	209.42	214.91	210.18	212.38	211.26	208.8	211.45	213.54	212.78	210.98	211.17	211.45	211.5	209.37	210.49	209.97	211.81	209.07	210.8	211.75	211.91	212.66
203.6	205.55	203.59	204.92	205.71	204.57	206.19	205.01	205.53	206.22	206.8	207.43	206.22	206.3	205.54	203.95	204.93	204.08	207.67	205.68	206.04	204.07	205.63	204.93	203.43	206.65	207.38	206.05	206.96	205.16	204.65	204.07	205.1	205.66	206.08	205.31	205.31	207.06	204.72	203.95	206.34	203.11	204.54	205.86	206.19	206.23	203.72	205.26	203.72	205.21
212.33	210.83	212.76	209.39	210.21	211.86	212.18	211.86	213.97	212.63	208.26	211.43	212.55	210.1	212.21	212.44	210.68	210.91	211.94	214.75	211.32	212.25	212.06	209.66	210.55	210.24	209.06	212.72	211.82	211.22	211.03	210.9	212.41	212.26	212.44	211.47	212.24	211.35	212.85	212.08	210.02	213.42	209.79	211.66	209.29	209.94	212.18	213.59	212.25	212.48
212.85	211.9	211.2	209.47	212.92	210.86	213.99	211.11	211.73	215.22	210.75	210.49	212.71	213.11	212.72	214.74	211.42	212.32	211.95	211.93	211.38	211.87	211.92	211.95	211.61	214.14	211.5	212.29	211.41	215.08	212.52	212.05	213.24	210.16	212.82	211.2	212.98	214.78	211.85	211.92	210.76	211.84	211.74	213.24	213.49	212.88	212.77	212.88	212.2	212.46
201.94	202.79	204.82	205.31	203.9	205.54	202.44	203.24	204.34	205.39	204.63	204.61	204.42	203.19	205.18	202.26	205.05	203.39	203.86	202.98	200.9	201.48	205.32	204.1	205.5	202.19	201.84	203.8	205.29	202.83	203.78	204.41	203.11	205.35	201.94	205.7	204.2	202.3	205.18	205.16	202.75	203.36	201.08	204.51	203.59	203.54	204.72	204.4	201.05	206.33
195.83	195.4	195.95	196.14	195.66	194.2	195.1	195.58	195.58	195.22	194.49	196.28	194.66	195.42	196.68	194.09	196.82	196.15	193.08	196.89	195.97	193.52	193.78	195.52	194.18	196.35	197.21	194.2	196.21	196.53	195.73	196.07	196.42	193.07	194.81	195.07	195.41	196	192.24	196.52	193.99	194.14	195.81	195.68	193.74	195.08	194.57	192.79	194.84	194.19
209.21	208	207.6	207.6	212.01	206.33	208.96	209.46	208.19	208.44	206.59	207.17	207.37	207.58	208.43	207.67	207.78	207.43	204.71	209.41	206.04	208.99	209.81	207.29	207.49	206.97	207.81	207.35	207.69	207.69	209.1	209.74	207.56	207.65	208.43	209.11	206.09	210.75	211.32	208.19	204.65	209.02	208.59	209.09	207.57	209.22	208.46	208.24	208.81	206.06
211.55	211.49	213.01	211.74	212.05	210.98	211.07	209.43	210.52	211.6	210.96	212.92	212.28	210.45	210	211.98	213.31	212.34	211.63	213.48	212.23	214.41	210.84	210.75	211.13	211.15	211.34	210.54	213.47	211.73	212.02	210.77	209.4	208.49	210.57	210.78	212.28	211.51	211.71	212.72	210.19	210.28	212.5	212.62	211.86	210.8	213.68	214.2	211.6	209.7
207.19	208.82	208.77	209.15	211.82	208.56	210.48	209.63	207.91	208.93	207.86	208.91	209.63	209.15	209.96	207.97	209.38	209.82	208.3	208.93	208.02	210.38	205.73	210.54	206.17	207.85	207.36	206.63	207.46	210.65	208.48	207.31	209.76	207.2	208.04	210.2	209.36	208.43	208.08	208.62	207.88	208.66	206.99	208.48	210.21	209.25	208.23	208.52	206.5	208.8
210.54	209.61	208.6	208.59	207.87	209.29	206.83	208.91	207.31	208.64	211.11	209.12	208.66	208.76	211.59	209.53	209.77	209.81	209.77	209.41	207.14	208.94	208.51	209.58	210.86	207.35	206.43	208.42	209.55	210.74	207.62	209.82	207.63	209.31	209.07	210.52	209.96	209.8	208.58	208.08	208.14	208.19	208.32	208.72	208.68	206.98	210.14	207.74	209.33	210.25
209.82	208.58	208.96	207.17	211.9	209.27	209.07	209.1	209.93	208.47	209.45	207.51	209.73	210.11	209.25	208.15	207.83	210.61	208.79	208.5	208.58	207.54	207.81	207.9	210.85	209.18	208.63	211.14	208.1	208.18	208.18	208.83	210.11	209.12	211.6	206.45	209.77	207.06	208.22	210.28	208.83	209.23	209.56	209.84	209.13	209.18	208.14	208.92	209.5	209.22
204.71	204.92	203.01	204.72	202.53	204.18	204.56	206.46	202.06	203.4	204.58	206.24	205.99	203.94	202.31	205.18	204.26	202.11	204.92	201.79	202.9	203.35	205.53	203.42	203.35	205.62	202.68	202.62	203.34	204.98	205.13	202.89	205.28	204.11	202.98	204.63	204.02	204.44	206.72	203.69	203.95	205.19	203.13	204.57	205.04	202.58	205.59	204.56	206.12	202.95
195.94	193.92	195.68	194.86	196.83	194.77	195.49	195.39	191.54	194.65	197.09	195	196.7	194.61	195.58	194.31	194.69	196.03	195.01	194.1	195.46	194.52	194.88	194.9	195.76	196.41	193.68	194.33	194.77	195.8	194.43	192.89	193.83	195.58	196.89	196.79	194.68	196.64	196.97	196.85	197.22	195.46	195.98	195.71	194.27	196.55	193.79	193.32	193.44	195.87
206.18	205.86	206.62	204.03	206.27	206.52	208.11	206.57	206.38	204.77	204.65	207.35	207.54	207.47	205.66	206.34	205.19	205.83	205	208.63	208.94	206.29	205.07	204.47	204.29	204.88	205.97	206.49	206.86	206.9	206.27	206.11	207.16	205.61	208.01	205.88	205.37	205.34	206.94	206.27	207.47	205.39	207.64	206.44	207.63	205.12	206.04	208.44	208.45	207.85
202.74	203.36	203.55	203.88	203.1	201.86	202.06	201.85	202.85	203.01	203.21	202.1	200.6	203.44	202.92	201.8	202.36	200.04	202.15	203.89	202.08	203.4	204.72	202.39	202.14	201.89	202.33	202.49	205.24	202.92	201.55	203.21	201.61	203.95	202.19	200.72	203.48	203.76	201.03	204.47	201.35	200.84	200.15	201.93	203.29	202.11	203.56	202.53	199.92	202.25
218.14	220.79	217.69	215.93	219.8	217.4	218.57	217.1	216.54	219.85	216.09	218.68	216.77	220.39	219.45	219.91	216.63	216.39	218.48	216.17	217.17	221.28	217.28	218.88	220.2	216.17	219.7	217.33	219.14	217.86	218.46	218.27	217.06	218.99	217.75	217.86	216.78	217.66	217.15	220.17	216.9	217.02	217.29	218.19	220.29	219.41	218.12	220.38	218.77	216.72
213.3	212.88	213.66	213.46	214.09	213.12	213.56	212.76	214.87	214.5	212.93	213.16	213.23	214.48	211.6	213.49	213.23	210.75	214.01	212.29	212.69	213.5	210.29	211.91	211.96	213.06	211.43	212.14	214.73	214.32	213.54	211.83	213.15	210	212.27	212.07	212.89	215.91	213.82	214.89	214.7	214.07	211.29	213.46	212.07	212	212.31	214.73	213.64	213.35
201.54	203.37	205.15	205.23	204.28	201.46	201.8	203.79	201.16	203.49	204.11	203.27	201.83	203.87	204.88	200.86	204.34	202.65	203.79	207.38	202.58	203.45	203.44	201.26	202.87	201.94	203.9	202.27	203.38	204.47	202.69	202.12	204.55	203.92	205.36	202.39	201.56	203.11	205.12	200.65	202.01	201.82	203.95	203.88	199.99	203.98	202.44	204.86	204.31	202.17
200.81	199.59	200.49	196.56	200.69	199.39	200.45	198.36	199.17	200.8	200.39	196.23	198.34	198.9	198.63	196.01	201.54	198.4	200.11	199.33	199.6	199.48	199.06	199.06	200.8	200.51	200.87	196.77	198.01	199.66	198.76	201.61	197.84	198.45	197.62	198.56	198.22	197.95	201.02	197.27	200.03	201.06	198.44	198.29	196.9	199.71	200.77	199.62	197.52	201.19
208.42	209.92	208.55	210.26	208.76	210.18	213.18	210.92	209.04	205.84	209.2	208.76	208.75	209.29	209.01	210.36	207.89	209.9	210.26	208.96	211.55	208.71	210.43	207.2	208.35	208.06	210.22	208.78	209.38	211.73	210.43	208.47	211.17	205.8	208.87	210.86	210.59	207.65	208.52	210.77	208.94	211.96	209.3	209.7	209.5	208.49	207.73	209.82	210.68	210.03
210.22	210.45	208.3	207.1	207.98	209.95	209.08	209.9	209.31	207.13	207.89	210.12	209.55	207.67	208.45	207.6	205.52	206.74	212.55	209.59	209.68	208.13	208.48	209.32	208.14	208.24	208.97	208.88	208.21	208.8	208.78	207.21	208.17	207.16	208.03	207.97	211.38	208.35	209.84	207.95	209.51	209.15	207.69	208.33	209.29	207.93	208.99	208.1	209.63	207.64
204.13	204.06	201.67	201.59	206.37	204.49	204.98	204.29	204.39	203.71	205.21	204.02	203.28	204.04	205	202.61	203.39	202.86	204.73	205.18	201.33	203.62	204.56	204.11	205.54	202.3	203.61	202.94	203.26	203.83	203.43	204.85	204.45	203.51	202.6	204.62	203.81	202.62	203.77	204.75	203.67	201.75	206.54	202.86	203.41	202.78	203.78	203.52	203.7	204.54
201.71	202.92	203.85	204.64	204.3	204.6	204.4	205.36	205.15	204.22	204.52	206.01	203.36	203.27	201.72	206.53	203.55	202.74	204.08	203.89	204.76	204.73	203.26	203.99	204.41	202.3	204.61	203.38	202.9	206.07	204.27	204.6	206.1	205.71	204.09	205.55	203.76	203.93	205.18	204.53	204.84	201.74	201.47	204.97	204.4	205.26	204.22	203.66	206.27	201.73
199.99	199.01	199.9	200.7	201.11	200.35	197.26	198.63	199	201.83	198	201.44	198.88	199.03	199.38	199.06	200.6	198.71	199.18	197.19	197.71	198.43	199.15	200.24	200.85	199.65	197.28	198.09	196.41	197.68	198.65	197.5	198.7	200.5	201.3	199.61	196.94	199.86	197.26	198.86	199.02	199.55	197.95	198.55	200.39	200.43	199.79	197.08	198.88	197.26
197.24	199.12	198.04	199.87	200.51	199.43	199.81	200.84	198.36	199.04	199.33	199.89	197.04	198.87	200.28	201.7	202.41	200.51	199.17	199.26	197.27	197.2	199.18	198.4	200.5	197.49	199.07	200.31	198.58	197.87	200.3	197.66	201.03	200.24	199.6	198.47	197.28	198.11	198.43	197.3	199.3	196.17	199.49	200.16	200.06	199.01	199.4	197.68	198.93	198.07
200.36	198.66	197.61	199.41	197.25	197.63	198.52	199.18	197.2	198.84	197.14	198.61	198.92	201.07	197.94	198.43	197.58	202.2	197.39	198.76	197.77	198.14	197.88	198.06	197.17	199.56	197.67	200.36	200.09	200.42	198.36	200.46	198.02	197.3	198.5	199.2	198.85	197.7	195.64	199.25	199.28	198.81	197.59	198.73	196.61	196.68	199.55	198.67	198.1	200.18
203.28	201.92	201.5	200.18	201.6	199.39	201.91	201.03	201.26	202.12	201.47	200.67	200.31	202.47	200.24	200.11	203.01	200.8	201.9	200.04	201.71	200.86	199.41	202.03	201.78	202.76	199.74	202.29	202.3	201.08	202.04	201.28	201.99	202.32	200.74	201.73	200.85	201.28	200.19	201.49	201.15	200.54	200.41	200.71	202.6	198.49	202.76	203.47	201.91	201.1
208.86	210.94	212.16	210.8	214.57	211.38	209.91	211.73	212.57	212.14	211.16	210.9	212.39	211.35	213.09	213.09	211.52	212.42	213.54	214.01	212.67	212.47	210.66	213.26	212.78	211.69	209.65	210.24	210.97	213.07	212.65	211.13	213.15	211.62	209.32	213.06	211.28	210.85	213.39	209.59	210.85	211.07	212.33	212.53	211.93	211.46	211.15	212.54	212.5	213.87
210.95	205.82	208.87	208.29	205.63	208.12	207.59	208.79	208.21	207.38	209.96	208.86	209.9	210.64	206.73	209	208.04	208.12	208.05	206.97	207.23	209.98	208.51	206.89	209.04	210.2	208.94	207.6	207.61	207.4	209.79	207.76	208.86	207.38	208.5	208.52	207.64	208.44	209.52	207.82	208	208.75	206.66	209.82	208	209.35	207.45	207.89	207.34	208.76
203.38	205.86	203.68	202.56	203.77	202.88	203.73	204.26	204.01	202.38	205.38	203.78	202.6	203.36	203.11	203.61	202.83	201.78	200.99	204.22	202.65	203.97	203.22	203.75	203.41	203.91	204.26	202.59	205.5	204.26	204.67	204.27	204.3	204.26	204.11	202.44	204.8	201.36	201.56	204.07	205.19	203.59	203.28	203.78	202.2	203.67	203.52	206.13	203.19	204.49
216.77	216.58	217.34	215.77	217.54	214.34	217.19	216.45	218.8	215.11	215.6	215.65	214.64	214.82	216.97	216.63	216.8	216.96	217.77	216.25	218.03	216.48	216.24	217.19	216.52	214.95	217.68	215.89	215.04	216.24	217.4	214.71	219.34	217.41	217.73	217.47	218.07	218.57	217.79	220.51	217.1	217.35	216.59	215.85	214.71	217.17	217.63	219	217.69	217.32
207.93	207.91	209.05	207.49	210.36	209.34	210.17	208.99	210.72	206.89	210.09	208.18	208.5	206.39	207.03	207.33	208.39	207.22	210.23	212.5	208.61	208.08	208.84	206.87	207.46	209.54	207.78	207.75	210.25	209.11	210.39	209.9	209	206.52	207.59	205.54	208.38	207.89	208.84	209.04	205.91	209.53	208.91	209.87	209.58	208.59	209.45	208.7	207.91	210.32
198	198.98	199.1	197.73	198.25	197.82	196.66	198.46	197.12	198.32	197.7	198.37	194.87	198.71	198.59	195.96	196.79	200.54	198.59	198.78	197.37	195.39	198.27	194.44	197.75	197.44	199.23	196.66	196.6	199.63	198.11	198.75	196.81	198.27	196.91	197.98	199.29	197.29	198.19	198.55	197.87	195.04	196.33	198.94	197.9	197.93	197.18	197.17	197.73	201.25
193.1	195.04	196.33	193.69	192.04	193.96	196.8	195.49	196.11	196.69	193.03	193.27	192.37	195.29	193.18	195.31	195.39	194.02	194.96	194.65	193.78	192.53	194.38	194.41	193.06	193.99	194.72	192.36	193.58	194.36	191.28	194.59	192.43	197.92	194.59	192.27	193.59	192.53	196.2	194.38	193.83	193.5	193.52	195.24	192.92	193.19	192.56	195.73	195.06	196.94
210.17	206.52	211.08	209.37	207.17	208.66	208.11	209.07	209.94	209.03	207.98	208.49	207.75	208.62	208.27	208.12	207.14	206.17	209.44	208.73	209.15	208.81	210.67	211.55	210.17	209.73	208.81	207.36	208.68	207.71	207.53	210.37	210.06	207.87	209.1	208.56	210.84	208.02	207.64	207.8	208.51	210.68	209.47	209.17	208.19	211.61	209.03	208.88	210.27	205.87
205.79	204.51	206.6	202.42	203.8	203.27	204.54	205.56	205.43	204.58	205.39	204.24	202.51	206.18	205.4	206.1	206.98	203.16	204.23	204.22	202.66	206.74	205.64	204.3	203.11	204.24	204.3	204.33	204.12	207.43	203.73	204.7	203.03	205.75	202.73	206.07	204.34	206.13	203.04	203.33	206.74	204.34	203.98	202.88	205.21	204.6	206.22	205.51	203.89	203.48
201.56	203.74	201.34	203.62	203.13	200.85	203.56	202.83	199.71	202.49	201	201.14	202.02	202.66	200.99	201.12	201.84	203.33	201.89	201.6	204.09	201.06	201.58	202.43	201.94	203.79	202.96	202.97	203.75	203.2	202.07	203.34	201.88	202.85	203.7	201.79	200.55	202.77	204.17	201.2	203.68	202.89	202.8	199.79	201.89	201.1	202.03	201.34	204.9	201.89
202.35	204.05	203.03	203.52	203.05	203.71	201.87	202.15	201.96	205.96	204.17	203.67	204.75	204.63	202.71	203.83	205.38	204.05	203.73	204.24	203.41	205.03	206.86	203.57	203.8	202.63	203.07	204.86	203.53	204.74	202.73	204.52	201.98	204.56	203.41	204.2	202.45	200.85	203.28	204.55	204.15	204.49	203.23	204.81	204.28	202.4	205.34	204.08	205.99	204.62
216.91	216.79	217.48	215.85	217.13	218.6	217.31	218.77	217.67	216.62	216.52	216.04	218.24	216.44	216.05	218.14	216.05	219.24	217.13	217.25	217.73	220.12	217.7	218.52	218.81	215.85	218.51	215.87	217.87	218.47	215.7	215.96	214.51	217.53	218.43	216.02	217.42	218.27	215.41	217.31	217.07	218.01	220.1	216.83	218.16	218.06	217.97	218.44	217.19	215.88
210.01	210.12	207.52	208.07	207.23	208.41	209.32	208.2	206.97	207.78	208.3	210.64	208.43	208.35	207.68	210.22	208.9	208.89	209.14	209.38	208.77	208.39	209.04	211.18	209.79	207.11	208.6	207.92	207.43	210.34	210.75	208.95	208.97	208.81	208.99	207.29	209.94	206.86	210.83	207.77	208.09	208.7	207.51	208.36	210.53	208.67	209.89	210.71	208.88	210.66
198.97	201.63	200.8	198.5	200.83	198.68	198.18	199.57	201.15	199.25	200.51	198.12	200.07	200.18	200.85	200.04	199.59	201.33	199.19	201.65	199.53	200.88	199.19	202.93	199.89	195.8	200.02	201.7	202.81	199.27	200.46	202.61	201.37	200.6	201.3	198.09	199.82	201.83	201.48	201.59	201	199.78	200.34	202.93	200.9	201.55	202.13	199.06	200.49	198.76
212	211.15	211.05	213.3	209.55	210.42	212.31	212.39	214.03	210.44	211.34	215.16	210.4	213.94	211.15	211.22	211.92	211.43	212.51	213.52	211.35	209.96	211.08	210.95	210.51	210.14	212.91	213.82	210.53	211.17	212.3	210.57	212.46	211.54	214.15	212.71	212.7	212.05	211.1	213.24	210.31	210.31	213.19	211.99	209.96	210.52	211.47	211.07	212.46	211.45
203.73	201.3	202.1	201.16	200.07	204.04	203	203.31	201.51	204.59	203.42	203.5	202.04	203.4	204.81	202.15	201.78	202.44	200.85	202.87	203.67	201.59	201	202.77	203.36	202.09	203.76	204.55	204.67	205.23	204	202.91	201	201.31	202.01	201.52	202.65	202.55	203.78	203.64	201.52	202.68	201	202.56	203.35	202.63	199.78	202.91	203.2	199.83
195.57	194.06	194.23	198.16	196.33	195.5	196.39	196.39	196.7	195.07	194.47	195.65	195.66	196.04	192.6	194.89	195.32	196.04	195.91	195.04	196.27	196.75	196.64	195.57	195.16	194.26	197.06	195.32	196.22	192.35	194.13	194.48	193.17	196.19	194.17	194.7	196.16	194.51	196.2	194.58	197.56	194.07	195.84	195.6	192.99	195.92	194.43	193.37	194.24	196
206.55	205.93	208.02	206.09	205.12	204.95	204.1	205.94	205.18	207.56	206.93	206.9	208.87	206.23	205.69	205.79	207.88	204.39	207.18	209.45	205.95	205.06	208.86	205.69	207.1	208.45	207.18	203.94	207.38	206.19	206.86	208.77	207.41	206.92	207.06	205.34	209.53	207.66	205.95	206.15	205.71	203.49	205.13	207.9	204.8	207.66	209.05	206.6	205.62	205.09
209.49	209.28	206.21	207.8	208.77	208.11	208.07	206.96	209.39	208.1	211.61	206.75	208.86	210.36	209.16	210.81	210.19	208.04	209.39	206.38	209.34	208.87	208.01	208.15	209.22	208.19	209.29	209.29	209.06	207.63	208.51	209.2	206.97	208.16	207.9	208.4	209.09	208.28	207.57	209.12	209.4	208.19	208.76	208.93	208.86	209.61	209.11	208.54	211.64	207.38
218.23	218.97	213.67	217.35	217.65	216.08	216.81	216.73	219.95	218.17	218.47	216.85	216.56	218.21	220.41	219.64	220.07	217.8	216.03	216.08	218.25	214.96	216.84	216.61	217.04	217.54	217.6	217.48	217.92	215.99	216.77	218.85	217.32	216.68	218.67	217.93	213.85	217.32	219.41	215.75	215.39	215.78	217.51	215.27	215.51	218.1	219.84	217.59	216.92	217.83
209.33	207.59	208.08	207.74	207.23	207.07	208.48	208.63	209.48	206.78	206.57	206.89	207.44	209.26	206.51	208.14	204.74	207.72	207.4	206.72	207.64	209.88	209.02	207.68	207.9	209.58	207.6	210.63	206.47	208.11	208.96	208.07	204.63	207.57	206.2	210.12	205.6	206.93	208.39	208.58	210.3	206.25	209.45	206.22	207.48	208.48	207.82	205.9	209.86	208.72
205.79	202.96	204.55	204.57	203.39	204.97	204.44	204.52	203.95	205.55	203.87	203.8	204.67	204.77	203.1	202.62	205.36	206.68	203.26	204.43	203.65	205.17	203.12	203.1	204.17	202.19	202.11	203.19	202.97	205.03	203.11	204.17	203.47	201.65	203.22	204.16	201.35	202.49	202.69	203.73	203.36	201.15	204.84	203.88	205.02	202.78	204.8	203.98	203.55	202.94
215.58	216.46	218	217.08	217.78	216.87	217.02	218.37	219	218.02	217.83	216.14	216.7	217.24	215.61	217.14	215.75	217.21	214.77	219.33	216.67	217.36	218.22	215.68	214.98	216.35	217.67	215.57	215.26	218.89	217.4	215.45	217.81	217.1	218.47	218.24	218.31	216.35	218.78	216.41	216.3	216.02	215.46	218.2	217.42	217.24	217.17	214.16	219.51	217.28
209.44	208.07	208.52	207.31	207.5	207.99	210.78	208.76	209.2	208.17	207.65	208.48	207.06	204.84	204.42	208.54	207.98	207.61	207.62	206.67	208.48	207.64	208.2	208.16	205.49	205.78	205.65	207.42	210.26	205.76	207.63	206.74	207.58	209.02	208.38	208.31	207.33	205.68	207.17	208.12	207.23	206.62	207.12	206.84	207.37	208	207.49	208.92	206.47	209.06
213.25	213.45	212.53	211.08	213.65	212.06	212.13	211.59	213.74	213.14	213.29	211.97	213.99	212.92	214.49	211.3	212.53	215.25	213.04	212.36	212.05	211.47	211.26	214.15	215.38	213.82	212.91	214.06	211.66	213.71	211.7	211.94	213.38	212.29	210.44	214.97	213.8	213.64	212.49	213.17	212.76	213.7	212.44	211.22	214.75	211.8	212.3	214.65	211.07	214
215.06	216.01	217.71	219.01	214.83	218.23	216.92	218.24	217.84	217.44	217.08	218.85	217.79	215	216.68	216.28	217.89	215.17	218.76	217.04	215.19	215.11	217.03	217.48	215.7	215.72	215.89	215.66	215.29	216.02	217.42	217.1	218.52	216.78	216.93	215.2	216.99	216.87	215.49	214.44	218.02	217.07	217.27	218.7	217.34	218.94	216.08	216.79	216.93	218.44
218.63	218.16	219.54	218.19	219.78	219.12	216.9	218.43	218.07	217.66	217.47	219.34	217.83	218.82	216.47	217.63	217.23	217.92	215.4	218.9	218.24	217.22	218.32	218.39	217.56	215.41	218.37	216.54	218.43	218.37	217.61	218.78	217.49	217.86	215.92	218.41	216.98	218.55	217.92	218.19	219.79	216.58	217.99	217.56	218.69	218.63	216.55	216.6	218.15	218.72
207.28	207.21	206.42	208.54	207.32	207.58	207.33	210.23	206.85	206	208.72	209.66	207.13	208.93	207.73	205.98	206.95	206.52	206.58	207.11	209.49	206.93	208.52	206.36	205.54	209.43	206.95	209.17	206.98	209.52	207.48	206.19	207.59	207.26	209.12	207.94	207.46	205.82	207.93	208.21	206.98	205.94	207.68	208.34	207.06	209.91	208	207.16	207.45	207.15
221.46	215.7	216.09	216.59	219.32	218.36	217.87	216.88	216.94	217.93	216.69	219.03	217.83	217.55	217.59	218.22	218.26	217.66	217.49	216.82	217.92	218.95	217.26	219.22	218.32	217.8	216.99	218	218.93	218.53	218.2	217.11	215.71	217.77	217.8	217.01	215.68	218.42	216.28	218.26	217.56	218.16	216.28	216.05	219.43	216.89	217.47	218.7	217.43	216.05
216.48	217.52	216.33	216.77	217.48	219.74	218.59	217.54	216.98	217.77	218.45	217.99	215.61	216.34	217.69	219.55	218.93	218.29	219.8	217.23	217.04	217.13	219.27	218.15	218.83	218.79	216.56	217.43	217.33	218.43	217.3	218.84	215.89	218.54	219.09	216.58	216.17	219.01	218.88	215.92	218.64	216.76	216.42	216.3	218.17	218.46	217.96	221	218.85	219.29
205.42	203.24	203.29	204.52	206.22	205.81	203.7	203.75	203.34	205.52	203.13	201.07	203.35	202.64	203.42	203.06	203.9	203.96	201.09	202.01	202.11	202.42	205.08	203.36	199.05	204.01	203.26	205.6	203.58	203.11	203.73	202.88	202.91	204.22	201.2	203.4	203.22	202.74	203.05	204.24	202.7	203.59	203.39	203.12	200.38	203.7	204.61	202.02	199.31	202.82
202.85	202.36	205.92	203.61	204.2	203.33	203.95	204.75	203.05	205.45	206.09	203.93	202.7	205.98	203.1	203.65	203.64	203.28	203.1	204.09	202.16	204.22	204.91	204.41	203.21	204	203.63	204.89	202.68	202.95	203.47	204.14	204.07	204.69	206.4	205.49	203.57	202.81	204.59	202.63	202.1	205.19	204.45	204.25	203.92	201.8	201.98	203.64	203.08	202.19
209.6	208.77	207.46	210	207.9	206.65	208.24	209.45	209.23	209.28	208.64	207.74	207.81	209.42	210.96	209.07	208.11	208.77	206.82	207.17	210.89	209.07	206.34	209.76	207.35	209.69	208.96	207.33	209.35	207.56	209.11	211.07	208.34	208.33	210.4	207.9	205.74	207.63	207.18	209.53	208.76	208	208.8	210.38	209.26	207.29	209.58	208.14	206.95	210.16
206.83	209.5	208.56	209.7	210.93	208.37	205.28	209.78	209.29	208.78	207.23	208.66	207.22	209.33	210.86	210.16	207.87	209.02	209.45	208.29	209.26	210.5	208.81	207.83	207.25	211.64	206.74	209.04	210.79	208.19	208.35	207.11	209.62	208.3	208.72	207.94	208.9	208.57	209.81	207.78	205.62	207.83	208.36	209.7	207.67	209.81	205.09	209.35	209.12	206.73
203.44	202.93	203.24	204.15	204.14	201.92	204.41	205.2	200.86	206.31	203.68	203.21	202.02	202.57	202.01	203.5	201.75	199.9	203.37	201.45	204.67	202.36	204.43	203.39	203.61	202.54	200.93	203.42	202.12	204.23	203.54	205.54	204.26	203.09	201.78	203.47	201.94	201.58	200.64	202.27	203.84	203.67	200.31	203.62	204.82	202.66	203.93	203.63	202.22	201.08
200.14	200.46	201.66	200.71	202.15	202.42	201.32	201.43	202.53	200	200.4	199.45	202.76	202.64	200.1	201.17	202.57	200.12	200.93	201.24	202.84	201.14	200.56	201.14	201.86	199.94	201.39	201.55	201.2	202.42	198.51	200.58	200.45	202.57	201.86	201.95	201.86	201.4	200.32	201.2	200.96	200.69	200.59	201.62	203.04	201.67	202.43	200.17	200.42	201.17
195.4	194.92	196.18	196.59	192.53	194.34	194.21	195.75	192.44	195.16	194.18	193.73	196.04	195.8	194.73	195.16	195.23	197.04	196.22	198.03	195.73	196.27	195.31	195.54	195.2	195.27	196.51	194.86	194.96	198.78	197.15	196.09	194.41	195.17	194.77	197.15	192.84	195.81	194.01	195.64	196.74	197.04	195.2	193.81	196.63	194.61	193.43	195.18	193.48	196.22
201.03	203.2	204.89	203.6	203.62	206.06	203.82	203.15	203.09	204.44	205.92	205.34	203.57	203.94	206.3	203.63	203.07	205.12	206.15	204.52	204.38	205.22	203.71	202.58	203.8	202.82	203.27	204.28	201.52	202.76	203.07	202.48	203.6	202.37	203.92	203.03	204.8	204.98	203.35	203.85	203.7	205.26	204.46	206.61	204.12	206.14	201.75	202.14	207.06	203.27
208.77	208.67	211.08	210.25	209.07	210.69	208.96	208.25	208.61	209.56	211.72	209.42	211.59	210.14	207.68	210.27	209.94	210.36	209.83	209.05	208.38	207.84	211.19	210.39	209.15	210.12	208.06	209.28	212.81	210.19	210.65	207.91	209.43	209.33	211.2	212.57	211.56	209.69	210.17	207.63	208.53	210.24	207.94	208.64	207.58	211.81	208.99	208.35	211.31	208.7
206.16	210.84	206.35	207.99	206.75	208.41	207.49	209.25	210.01	205.17	208.2	207.61	208.97	209.26	208.52	207.52	206.8	207.66	205.89	207.16	208.49	206.69	206.68	206.13	206.84	207.4	208.82	209.96	204.73	210.51	209.26	208.24	207.37	206.59	208.46	209.36	209.8	207.49	208.81	209.73	208.96	209.37	208.73	209.18	207.72	208.12	206.48	208.59	207.56	208.49
204.66	202.16	206.09	201.46	204	202.89	203.37	201.07	201.6	202.97	201.29	205.14	203.88	203.3	202.67	201.94	201.16	203.19	204.53	205.12	203.19	203.89	201.69	202.94	201.53	202.7	202.7	203.62	203.31	202.5	202.99	205.01	204.04	205.11	204.43	202.37	202.87	204.51	205	202.7	202.02	203.8	202.08	204.8	202.5	205.96	202.89	202.25	202.61	204.19
204.34	206.32	204.42	202.89	204.06	202.95	206.04	202.89	204.98	203.67	204.15	205.34	202.36	204.94	203.56	203.31	204.3	203.98	204.83	202.74	202.4	206.07	204.33	203.64	205.59	203.15	205.67	204.61	204.22	203.85	204.93	204.93	204.5	203.2	201.82	203.08	206.3	203.16	204.5	205.33	204.7	203.64	204.17	204.02	204.89	205.03	203.3	204.78	204.53	203.18
203.68	203.65	201.54	202.98	204.11	203.17	201.07	202.43	204.67	203.25	203.42	204.27	201.13	203.79	201.02	205.04	203.98	200.57	202.53	203.03	204.08	201.68	203.15	203.41	204.34	204.08	202.58	202.26	206.51	203.3	202.99	203.1	202.98	203.47	205.49	203.43	202.37	203.16	203	202.78	201.33	205.32	203.27	202.29	202.26	204.33	203.42	203.38	202.54	204.45
206.24	206.72	208.23	206.78	206.83	207.09	206.63	208.42	208.26	206.41	208.1	208.14	207.96	207.91	208.63	209.28	207.05	209.6	209.56	208.02	210.76	207.85	206.61	207.47	208.38	206.82	204.57	207.21	208.4	208.93	208.38	209.23	207.69	209.64	207.57	207.68	208.07	207.76	208.48	205.9	207.58	206.77	208.49	207.63	211.12	207.77	208.17	207.96	209.3	207.31
200.57	201.5	200.38	201.76	199.84	200.84	200.62	199.53	199.74	200.97	200.94	200.16	197.36	201.54	199.7	201.04	200.12	198.15	199.7	201.4	201.19	201.22	201.63	200.02	200.86	200.64	201.39	200.39	199.62	200.42	202.34	200.93	198.67	199.66	199.49	201.94	200.69	203.24	202.54	199.94	199.51	200.79	199.89	201.36	201.16	199.12	198.12	199.1	198.77	202.14
207.82	207.54	210.06	209.24	208.01	208.68	210.09	209.68	207.62	208.86	208.7	207.49	211.57	207.72	207.32	208.45	210.46	209.11	207.06	210.34	207.91	210.1	207.22	207.35	207.53	207.49	206.17	207.92	207.13	208.63	207.55	207.8	208.8	207.64	207.85	207.97	208.22	209.23	207.98	211.7	208.66	210.46	206.18	207.88	207.11	208.72	207.42	211.41	208.91	207.89
208.37	208.89	209.45	208.27	208.54	210.37	206.62	206.74	209.21	208.62	207.14	208.76	210.78	210.35	210.15	209.02	209.38	207.86	208.68	206.58	208.15	211.48	209.02	206.99	209.23	207.64	208.53	208.02	208.78	210.23	208.15	210.34	208.44	209.51	210.25	207.89	210.76	210.01	208.79	208.13	207.87	205.82	210.28	207.01	210.43	208.29	208.48	208.02	206.89	208.29
216.36	217.85	215.64	217.82	217.97	216.07	217.95	215.64	217.05	217.74	216.69	217.8	218.94	215.55	216.7	216.14	216.72	218.77	219.18	218.17	218.24	217.37	216.57	216.16	216.47	214.3	216.25	213.89	215.9	215.7	217.18	215.35	218.15	216.45	218.56	216.73	214.9	217.9	216.29	215.67	217.16	218.29	218.04	216.68	217.72	219.18	217.6	217.05	218.88	215.04
204.06	206.82	205.98	204.79	204.4	204.95	204.29	205.19	205.23	205.32	206.81	204.89	205.38	205.13	204.27	205.05	205.13	203.58	206.69	204.73	204.16	204.93	203.84	206.45	205.41	206	203.78	207.54	205.18	204.86	204.8	203	206.4	204.27	204.42	203.7	204.14	206.19	204.24	203.57	203.08	206.95	204.93	204.84	204.02	206.36	204.83	202.67	203.92	204.38
210.42	212.98	211.33	212.5	211.35	211.83	214.02	213.26	211.28	214.64	212.72	211.69	211.85	210.66	211.79	210.03	212.74	215.02	213.31	213.93	212.15	209.96	213.52	211.3	211.75	211.32	212.66	213.9	213.47	211.51	211.97	213.85	211.81	213.09	211.57	211.87	211.36	211.07	213.38	212.06	212.88	214.17	213.53	213.53	211.67	212.5	214.4	208.84	212.64	212.35
205.67	209.18	207.21	206.55	208.58	204.69	206.03	206.89	207.91	206.99	208.77	210.93	208.36	207.8	208.1	206.92	207.56	207.64	209.35	209.06	208.19	206.4	208.15	208.37	208.68	207.62	207.17	206.27	207.13	209.36	207.15	208.02	208.94	207.76	206.6	207.88	209.98	206.3	205.6	207.33	208.82	207.68	207.4	209.12	209.92	208.51	208.31	207.73	207.03	207.63
206.33	205.07	207.1	208.67	206.12	206.61	207.67	203.53	206.57	205.93	207.89	206.45	204.03	206.43	208.42	204.65	206.82	205.11	207.44	205.15	209.08	207.31	204.71	204.4	208.58	209.03	204.55	208.91	208.44	206.34	205.4	207.8	208.6	204.51	204.65	208.2	206.37	208.69	206.72	205.24	204.72	208.6	205.23	207.66	207.03	206.07	207.69	207.16	204.7	208.27
202.03	202.42	203.82	203.59	203.18	200.51	203.65	204.29	203.63	202.89	203.46	202.5	202.19	203.7	203.39	203.69	203.99	204.65	202.68	202.7	202.82	203.43	202.74	202.89	204.12	203.22	202.51	202.98	203.51	204.52	202.29	202.99	201.07	202.26	205.39	203.5	202.8	202.36	203.49	202.12	203.31	203.04	200.87	201.64	205.38	204.63	204.21	203.45	205.07	202.53
203.2	202.4	205.3	201.88	200.07	202.12	202.3	202.52	203.36	203.65	203.05	200.23	203.24	202.79	202.46	202.07	202.08	203.18	203	202.8	202.36	204.22	200.91	202.63	205.13	201.18	201.44	204.95	203.34	202.12	202.38	202.94	203.63	203.41	203.07	202.92	202.16	202.31	203.92	200.94	203.94	203.41	203.44	204.64	204.39	201.79	201.53	202.81	201.78	201.56
211.4	208.49	208.95	208.71	211.83	208.11	207.16	207.14	209.65	208.29	208.95	208.03	210.74	207.9	205.96	207.52	208.47	210.86	210.37	207.31	208.15	208.77	208.49	207.99	208.47	206.52	208.35	208.75	210.23	210.06	208.22	209.56	209.63	208.1	207.55	208.71	209.56	208.25	208.91	208.94	209.94	210.32	208.22	209.47	208.25	208.62	209.23	209.32	210.35	208.74
213.76	217.17	215.3	217.01	219.22	217.42	216.1	217.57	218.03	215.68	220.09	217.93	217.25	217.37	217.04	216.09	216.97	214.49	214.65	217.95	216.68	216.96	217.59	215.73	217.82	215.34	217.19	215.51	217.87	216.57	216.58	215.52	216.74	216.83	217.69	216.73	217.92	216.3	217.42	217.39	216.19	217.23	216.05	217.95	215.91	215.86	219.54	217.64	216.59	218.6
209.05	209.08	210.31	206.73	208.1	209.2	209.1	206.34	210.02	208.43	209.22	208.4	207.85	208.31	207.2	210.87	210.11	210.36	208.7	208.66	207.41	209.71	209.57	207.13	209.45	205.79	209.46	210.28	206.75	208.78	209.31	208.81	209.8	208.96	208.21	210.49	207.62	210.02	208.41	207.44	207.8	209.22	206.83	207.69	208.1	209.28	207.48	210.19	207.97	207.34
210.38	211.38	214.47	213.35	211.05	213.11	212.23	214.74	214.74	214.57	213.38	212.15	210	213.48	214.48	209.44	211.16	213.59	214.61	214.39	212.55	211.5	214.76	214.61	212.82	213.05	212.46	212.83	211.56	213.75	213.14	210.94	213.55	213.56	214.24	214.35	211.82	213.93	214.28	210.04	213.54	214.22	212.64	213.69	213.43	213.29	214.24	211.86	214.8	215.21
207.92	208	210.92	211.34	208.11	211.41	211.63	208.5	208.53	208.96	208.72	206.8	208.18	208.42	211.59	209.82	209.42	210.69	208.74	208.2	207.75	208.69	209.66	210.07	207.64	211.55	209.73	207.82	207.81	211.08	206.53	208.53	207.43	207.08	207.57	208.53	210.91	209.72	210.41	206.69	209.39	208.84	208.44	209.2	208.24	206.82	208.95	207.68	208.17	208.24
206.07	205.28	207.88	204.11	207.55	206.77	206.11	206.9	206.55	207.81	208.79	206.61	205.61	205.99	206.14	207.57	209.73	207.46	204.79	205.24	207.26	205.86	205.1	206	207.33	206.6	205.97	206.94	204.81	208.8	204.64	207.94	204.57	207.35	203.94	205.17	207.91	208.95	207.25	209.54	206.42	205.77	208.03	206.61	206.87	205.58	205.42	207.34	206.33	205.99
202.49	201.21	202.91	201.21	199.44	200.45	201.87	201.78	198.9	202.18	201.48	199.38	201.02	201.52	201.01	201.67	197.92	200.99	200.39	199.9	199.67	200.81	200.38	199	201.81	200.81	200.42	201.64	202.06	201.9	202.13	199.62	199.1	198.07	199.72	200.73	200.92	199.55	201.42	199.09	199.42	198.16	201.91	200.3	200.33	200.98	200.14	200.48	200.12	202.13
214.51	211.82	211.29	212.95	212.88	210.7	210.67	212.84	211.37	211.11	213.11	213.88	213.63	211.19	213.11	213.09	214	211.93	211.5	209.83	211.01	212.33	209.44	209.89	211.44	211.46	211.39	212.2	211.03	212.29	207.77	211.82	212.17	210.29	212.43	213.12	213.08	211.2	212.01	211.97	212.21	211.84	209.43	210.49	211.09	212.27	209.49	213.18	213.57	211.33
203.13	204.25	203.25	202.1	203.64	201.4	205.21	204.45	203.46	206.09	205.77	202.8	203.93	205.54	203.52	202.68	203.95	204.35	203.6	205.06	201.36	203.11	204.46	202.61	204.75	205.93	203.38	206.03	202.02	203.53	202.94	202.3	203.92	203.45	205.35	202.53	204.63	203.73	205.54	203.65	204.92	202.44	203.99	204.25	202.7	204.22	202.54	203.35	204.81	202.73
206.41	204.01	206.37	207.45	204.99	204.97	207.52	205.38	204.95	202.91	203.39	205.98	205.95	203.57	206.67	205.23	206.35	206.67	205.07	207	204.83	204.13	206.14	203.52	206.93	206.39	207.33	207.58	206.42	206.48	203.31	204.94	205.81	206.05	206.66	204.54	206.14	204.39	205.33	207.19	207.57	207.26	206.04	205.23	203.24	205.74	205.8	205.34	206.78	206.5
210.92	211.68	211.22	213.12	212.98	212.37	213.06	212.83	213.24	212.83	212.07	210.73	213.75	211.51	210.99	211.87	212.03	211.34	212.63	211.01	211.8	212.71	210.54	212.64	212.48	213.36	212.14	211.26	209.86	212.32	213.09	210.03	211.54	210.96	212.43	212.97	211.19	211.19	208.22	212.36	212.92	214.18	212.17	210.45	213.01	211.02	211.26	210.49	212.67	211.44
201.14	198.19	199.54	198.05	197.9	199.18	200.88	198.8	198.91	201.14	199.76	198.53	199.43	199.66	198.92	197.28	202.08	199.38	197.96	199.6	199.88	199.15	200.08	200.36	198.85	198.11	201.69	199.59	201.24	198.09	197.29	199.49	199.58	200.75	200.86	199.42	198.76	201.28	199.55	200.54	197.67	199.65	201.27	196.45	197.1	200.72	198.65	200.65	201.02	199.95
208.68	207.18	208.96	209.58	207.01	208.79	206.86	206.91	207.52	209.4	208.56	207.55	209.52	208.8	209.28	209.74	208.04	208.38	209.28	208.73	209.25	208.2	209.37	209.6	208.46	210.51	209.63	208.71	207.34	206.8	208.16	209.06	210.35	206.11	207.1	208.87	209.65	208.07	207.37	209.59	209.21	207.18	208.15	208.31	207.91	208.96	207.58	208.17	208.94	210.1
205.06	203.9	204.12	203.1	204.01	204.35	203.47	200.75	205.25	206.12	202.93	201.7	203.69	201.23	202.27	202.27	202.35	204.03	203.77	206.2	205.15	204.36	204.37	203.58	203.46	204.18	203.83	203.51	202.98	204.42	202.28	203.33	202.8	204.69	201.81	205.39	202.94	202.72	202.04	204.32	205.48	203.06	203.8	204.16	201.77	205.61	202.44	202.47	201.84	204.59
205.48	205.18	204.87	207.18	204.31	202.13	205.18	204.77	205.43	202.33	205.57	204.36	204.28	205.48	205.48	202.35	203.92	204.82	205.39	203.33	203.2	205.45	203.82	204.29	203.53	207.03	202.41	204	206.58	202.23	204.86	204.14	205.77	203.76	204.99	206.26	204.26	202.18	205.45	203.6	204.19	205.57	203.64	205.35	204.8	204.38	203.31	205.65	206.47	206.53
207.84	208.39	208.26	209.6	210.35	206.38	208.68	208.85	208.62	209.55	205.86	208.17	208.49	207.74	207.75	208.48	209.1	208.23	208.88	209.92	209.28	209.02	208.83	209.79	209.01	210.54	209.4	208.82	209.38	207.53	207	208.41	207.78	209.15	206.75	207.42	208.43	209.45	208.56	207.81	209.87	209.75	207.9	208.43	209.02	208.93	209.45	208.69	208.06	208.89
206.6	207.14	205.4	209.1	209.04	212.15	208.26	206.99	208.14	207.62	208.18	207.07	207.43	210.36	209.76	207.01	206.26	207.53	209.89	205.48	206.54	206.44	207.33	208.01	208.54	208.02	208.37	205.75	208.37	206.04	207.92	207.88	206.99	209.63	207.43	209.66	210.24	205.93	207.7	206.61	206.07	209.61	208.67	208.71	208.9	207.28	209.1	208.66	207.32	206.94
199.1	200.18	200.96	202.21	200.52	201.64	200.67	201.41	199.54	202.45	200.3	204.2	200.89	201.59	199.62	201.82	200.01	199.67	201.74	198.45	201.18	203.29	200.66	200.87	200.65	202.9	200.29	203.74	200.23	202.59	200.18	201.05	202.4	204.37	199.21	199.98	199.8	202.86	202.28	202.56	198.74	201.13	200.23	199.85	201.78	199.89	203.49	199.08	202.39	200.35
207.7	208.56	208.85	212.32	210.03	208.61	210.53	209.72	209.72	210.04	210.02	209.47	209.48	209.24	209.46	209.75	209.99	208.6	206.91	206.84	208.15	208.6	209.14	210.51	209.36	210.88	205.69	209.79	209.79	208.7	207.62	211.59	207.87	208.77	211.45	210.89	208.05	207.95	208.17	208.92	209.75	209.02	208.16	209.18	210.47	208.27	208.01	209.41	209.77	208.97
209.1	208.17	210.23	208.54	207.73	209.33	210.01	208.82	208.69	210.17	208.79	209.54	208.5	209.78	207.28	208.54	208.25	210.91	208.95	208.31	210.06	210.18	208.6	210.13	209.91	207.4	208.12	208.65	212.26	207.84	209.24	208.96	209.3	211.51	208.29	207.02	209.74	209.24	209.14	208.4	210.62	208.08	208.37	208.2	209.26	208.98	209.78	208.98	209.85	210.45
203.09	204.05	204.39	202.63	200.95	203.89	205.04	203.14	203.36	203.21	201.73	203.28	207.09	202.43	204.5	202.88	204.27	204.58	202.7	203.21	205.19	204.23	204.62	200.88	201.91	202.84	202.92	203.79	205.2	200.08	204.92	202.44	203.06	205.83	201.65	201.76	202.96	204.48	204.78	203.69	206.09	202.55	204.24	202.29	203.95	203.64	203.7	202.4	202.3	204.51
208.86	210.44	213.67	211.45	211.39	211.49	210.59	212.85	211.38	211.99	213.92	210.25	212.39	209.59	210.26	213.44	211.04	210.35	211.73	211.72	211.11	210.5	212.98	211.61	212.6	212.03	213.31	209.96	211.72	211.97	213.47	207.12	211.05	211.7	211.16	212.07	211.4	211.07	211.49	211.29	210.55	210.66	211.47	210.67	212.56	211.63	212.68	212.89	211.37	210.44
203.24	201.92	204.31	205.87	205.04	203.35	205.7	206.18	205.78	205.75	204.38	205.01	203.21	204.83	204.35	206.13	206.24	205.51	204.85	203.07	204.83	203.84	204.79	204.18	204.01	205.51	204.48	204.72	206.51	202.34	205.43	205.83	205.8	208.11	203.61	204.03	204.29	205.64	202.67	204.15	202.42	203.38	203.52	204.57	204.1	204.95	203.21	202.78	206.41	205.26
203.06	203.87	203.86	205.52	206.24	202.73	204.34	205.38	206.72	207.16	202.43	203.37	206.2	204.62	205.34	204.78	205.21	205.48	204.35	203.66	204.3	204.9	203.33	204.31	203.98	203.6	203.68	204.46	204.62	203.5	204.07	203.07	206.69	202.65	203.29	202.94	205.14	204.98	205.69	205.37	204.33	206.33	205.52	206.64	203.95	205.49	204.69	204.42	203.93	207.17
217.07	216.6	219.75	216.88	217.1	215.51	218.84	217.7	217.04	216.43	216.18	216.37	217.3	214.58	217.3	215.18	216.78	218.79	216.95	218.37	217.8	216.09	215.1	217.79	216.43	216.37	216.24	216.34	216.85	214.13	215.26	219.9	215.52	218.31	217.91	215.82	217.48	219.2	215.6	215.51	217.74	216.11	217.33	215.88	217.72	216.76	217.04	217.02	215.98	218.35
203.59	201.31	203.04	202.34	205.35	203.12	203.27	202.78	201.16	206.06	201.83	201.77	202.85	203.34	202.97	201.77	201.8	201.69	204.93	202.73	201.59	203.94	201.66	201.62	203.83	201.79	200.89	201.07	201.54	202.71	199.87	201.32	201.64	203.83	201.82	202.08	202.27	201.56	202.9	202.04	201.74	203.67	202.17	202.59	202.73	202.08	205.07	202.4	200.75	203.84
212.09	211.56	212.79	211.91	211.13	209.87	209.99	210.51	212.4	214.21	211.22	211.58	214.03	211.04	209.68	210.69	210.7	210.84	211.95	214.33	211.26	213.26	212.95	212.93	213.53	211.31	209.71	210.72	212.67	210.81	213.47	213.33	209.76	212.01	212.61	212.49	213.13	213.83	211.19	212.41	212.39	212.03	211.69	211.65	212.69	212.4	213.37	211.72	211.74	212.45
213.02	210.44	211.61	211.62	210.74	213.98	210.22	214.09	213.33	212.08	210.46	212.24	211	211.32	212.85	210.9	210.97	210.82	213.72	211.05	210.94	211.04	211.2	210.34	213.1	213.81	210.63	210.99	212.07	211.93	210.38	212.82	211.07	212.95	214.09	210.48	210.85	210.04	211.54	211.2	211.71	212.4	211.9	210.9	210.21	210.73	213.16	210.63	211.39	211.39
207.39	208.53	206.66	206.59	207.17	206.26	208.56	207.17	207.88	207.94	207.54	207	207.63	207.85	205.64	206.62	208.09	208.72	208.88	207.07	208.18	207.57	207.42	206.36	205.86	205.57	207.55	205.52	210.56	208.73	207.3	207.27	210.4	208.3	207.14	206.82	207.63	206.81	210.1	208.52	207	207.6	206.21	206.74	209.09	206.63	206.52	209.87	207.03	207.75
198.02	201.92	202.49	199.38	199.9	201.13	198.35	198.75	201.82	200.03	199.05	200.91	201.57	199.34	198.49	201.33	197.99	200.64	198.19	199.73	197.2	200.63	197.5	199.1	201.72	201.58	197.7	198.91	199.34	201.25	200.2	200.11	199.42	198.9	198.64	198.04	199.8	198.77	200.67	199.72	197.84	201.26	198.75	199.48	199.26	197.92	197.27	200.78	198.93	200.05
207.32	209.45	207.93	209.47	208.84	208.95	208.18	209.87	209.97	209.92	210.31	206.85	208.95	208.06	207.49	207.76	208.45	209.42	206.59	210.8	210.86	208.6	205.75	207.82	209.73	208.6	209.74	207.48	206.72	209.28	207.78	208.23	208.43	209.64	207.42	208.55	207.91	209.27	206.56	209.46	209.74	206.45	209.79	207.88	209.01	209.03	207.47	208.99	207.62	208.44
201.27	198.89	199.97	198.96	200.67	199.69	199.26	201.01	199.68	200.38	200	197.44	200.38	200.06	199.13	198.43	199.8	196.97	198.47	199.49	198.77	199.6	199.13	198.94	199.65	198.92	199.78	200.37	199.2	200.03	197.59	199.68	200.16	199.26	200.61	200.4	200.41	200.45	197.1	199.04	200.35	199.31	198.08	199.14	197.29	199.97	197	200.94	199.29	200.29
218.43	216.08	219.2	220.06	218.33	218.46	215.36	218.21	213.39	216.33	216.66	218.47	215.34	216.72	215.98	215.92	218.83	217.12	215.85	216.81	215.83	216.48	217.76	215.8	219.4	215.02	217.02	215.42	214.1	219.01	216.78	218.05	216.47	216.27	217.96	216.89	218.47	219.52	218.6	215.91	214.82	214.47	217.09	215	217.51	217.17	217.48	217.33	216.42	218.29
207.22	207.72	208.74	207.85	209.24	207.5	207.93	208.89	209.3	207.12	207.85	207.66	208.99	207.4	207.33	209.18	205.85	207.62	208.22	208.24	208.9	207.27	208.37	209.12	209.48	208.7	206.69	207.57	208.66	207.15	208.65	207.79	207.87	208.1	208.94	207.53	206.35	206.94	210.54	210.66	206.45	205.8	207.12	206.68	206.01	207.3	208.54	205.52	206.81	206.38
207.65	209.38	208.06	208.93	208.56	207.32	206.82	206.55	207.23	208.75	208.79	209.21	207.92	208.19	206.83	206.32	208.53	205.32	208.15	210.17	206.54	207.29	209.12	206	207.93	208.35	206.78	206.07	207.63	207.7	208.65	208.2	208.48	208.98	206.93	208.74	209.72	207.44	207.14	204.47	207.2	205.61	205.93	207.12	208.08	210.03	208.64	210.09	208.34	207.7
212.74	213.03	214.21	213.45	211.93	211.87	215.12	214.92	214.79	215.2	216	211.87	213.39	216.66	212.45	214.74	211.72	214.66	215.19	214.31	213.12	214.54	214.72	215.27	215.25	212.97	213.67	214.21	215.46	211.46	215.72	212.65	214.68	214.51	212.32	213.92	213.7	214.62	215.71	215.71	213.05	210.92	213.82	212.83	213.07	213.83	211.5	213.32	211.78	213.83
217.31	216.85	217.08	217.17	219.01	218.49	218.01	218.54	218.45	216.46	218.22	217.39	218.21	220.31	215.85	219.68	218.19	216.84	216.78	216.85	217.15	219.88	218.87	218.79	218.99	217.34	218.79	218.18	217.02	216.86	219.1	220.19	217.16	216.74	218.13	220.02	216.75	217.99	216.36	216.71	218.69	218.17	218.44	218	218.24	216.97	215.99	220.07	218.94	216.64
208.84	209.84	207.51	208.48	209.82	207.37	206.91	210.92	209.08	207.61	209.27	208.13	208.83	209.71	208.67	207.73	207.5	207.96	204.27	208.85	208.19	207.41	208.56	209.66	206.12	208.83	210.52	209.93	209.21	208.89	208.78	209.12	208.82	210.49	208.33	206.83	208.58	207.39	207.29	207.9	209	208.74	207.44	209.94	211.49	210.29	208.17	208.45	208.42	210.3
210.08	206.97	207.64	210.19	209.75	208.43	207.44	209.02	208.94	208.88	207.03	207	209.13	205.23	211.31	207.14	209.21	209.73	210.45	207.92	209.01	210.21	206.89	209.94	208.07	208.27	208.07	206.84	210.42	206.57	208.11	207.73	209.29	209.62	208.94	208.38	209.75	207.5	209.8	208.83	209.37	208.68	211.66	209.42	208.9	209.37	208.49	210.95	208.97	210.34
210.97	207.42	208.76	210.22	209.32	208.18	208.26	208.42	206.89	207.85	208.61	208.6	208.97	208.34	207.35	208.95	208.91	210.46	209.34	208.52	208.49	210.77	205.3	209.36	208.56	208.14	210.09	206.8	208.27	208.22	208.11	209.51	209.69	207.74	210.87	206.91	208.77	208.98	207.62	211.26	209.05	208.54	208.02	211.17	207.31	205.41	210.81	207.3	210.09	207.61
216.16	216.18	214.77	211.69	212.06	214.93	214.68	215.24	213.25	215.29	215.65	214.2	213.03	212.55	213.49	211.76	212.64	214.91	212.46	213.25	216.1	214.09	214.52	212.63	213.79	211.06	214.29	213.09	211.59	211.61	216.36	213.56	214.16	214.43	217.2	213.8	212.89	213.36	213.55	214.18	213.27	214.78	212.36	213.24	215.02	214.69	212.79	213.39	213.42	214.83
207.09	206.53	204.14	204.35	204.84	205.6	203.86	203.97	201.26	202.18	206.75	202.53	203.93	202.84	204.96	203.41	204.37	201.32	205.04	205.26	203.82	203.79	202.96	205.09	199.86	202.91	203.95	205.25	201.32	204.77	207.79	202.65	202.72	201.44	202.8	204.07	205.01	205.93	204.11	202.31	206.09	204.83	204.23	202.28	203.49	202.08	203.22	203.52	204.35	205.13
201.38	199.86	201.62	202.13	202.29	199.44	200.19	199.08	202.09	202.06	202.28	202.44	200.96	203.71	201.3	201.39	202.21	202.08	201.33	201.43	201.73	200.46	200.87	202.18	204.33	201.13	202.34	201.04	200.32	200.13	201.87	201.43	201.49	202.29	200.01	203.17	203.89	203.19	202.87	200.84	198.06	200.8	201.84	201.12	202.29	200.92	201.8	203.6	202.04	200.68
205.36	202.77	202.38	202.46	205.17	202.89	204.94	203.11	201.89	204.48	205.11	202.71	203.68	202.22	203.96	204.03	206.34	204.77	203.04	202.35	203.62	203.2	203.84	199.97	203.08	203.74	206.38	203.17	206.19	203.66	201.54	205.51	205.77	204.58	201.6	205.05	203.98	203.25	204.75	203.75	202.73	204.09	202.77	204.07	203.65	205.45	205.31	205.32	203.25	206.85
210.59	207.63	208.46	208.87	207.11	210.19	208.07	208.72	209.32	209.38	209.48	207.71	207.77	208.77	209.76	210.85	207.91	209.21	208.51	208.95	208.23	210.66	207.76	209.42	208.49	210.77	209.95	212.16	207.85	207.62	207.18	209.17	209.23	207.68	207.48	210.48	209.17	209.73	208.82	209.1	208.75	209.56	208.84	208.03	208.49	210	210.04	211.03	211.81	207.76
198.56	199.48	198.05	200.17	199.89	200.93	200.32	199.06	199.18	198.15	198.89	199.63	199.64	199.74	199.39	198.89	198.97	198.54	197.14	202.53	200.44	200.83	199.25	202.31	199.09	200.6	198.19	197.79	200.71	199.84	198.54	200.96	196.77	198.69	200.29	201.4	199.86	200.13	199.94	199.15	200.6	201.08	199.12	198.69	200.08	199.27	199.61	198.57	197	197.03
203.7	203.25	205.26	204.27	203.35	204.51	203.68	203.41	204.15	203.44	201.71	203.78	203.31	201.79	202.14	203.01	203.69	205.16	205.89	203.24	201.11	203.53	204.08	203.55	204.3	204.1	203.22	204.02	204.62	202.31	205.3	204.24	200.96	203.62	203.06	202.31	205.63	204.71	204.44	202.73	205.95	203.65	202.49	204.66	205.84	204.44	203.46	204.07	203.21	203.03
201.91	202.13	201.66	199.63	199.26	200.02	202.86	201.62	201.87	201.72	202.92	202.21	200.05	202.68	199.73	201.64	198.16	201.46	200.4	199.09	202.58	201.26	199.24	200.41	199.81	202.17	199.56	202.9	201.58	203.62	202.91	201.82	202.09	203.68	200.96	200.63	200.51	200.73	201.47	201.22	198.4	201.67	204.11	201.48	201.36	198.81	201.17	199.37	199.97	201.75
207.6	208.09	212.01	207.84	207.53	207.06	207.88	206.5	207.4	205.65	209.66	207.29	205.84	205.92	207.36	206.66	208.51	207.66	208.14	208.05	209.64	208.11	207.88	208.35	205.57	207.26	206.46	207.23	209.36	209.46	211.12	207.47	207.22	204.11	208.3	209.05	205.63	209.32	205.03	205.99	209.13	207.61	208.4	209.4	208.24	207.89	207.74	209.25	209.67	207.74
213.81	214.97	213.67	212.75	215.96	214.57	213.9	212.89	213.61	213.3	212.68	215.32	214.53	214.79	214.85	213.25	213.73	214.05	213.3	215.22	213.16	213.74	213.96	214.92	212.88	213.66	213.29	211.3	215.13	216.92	212.3	214.83	213.05	215.05	214.84	213.17	212.86	213.68	212.94	213.66	213.48	212.35	212.47	213.33	213.17	213.63	214.25	215.16	212.4	212.58
205.29	208.03	207.8	208.04	208.53	208.05	206.15	206.97	209.48	206.59	207.39	210.32	207.85	207.89	205.28	205.77	207.13	207.93	208.67	207.78	206.6	208.97	209.29	207.24	205.34	207.25	209.88	207.96	207.49	208.87	207.67	208.15	208.55	207.63	209.37	206.34	209.04	208.03	207.65	207.2	207.89	210.06	207.12	206.2	208.97	209.08	207.31	206.55	207.81	206.76
206.67	207.21	207.35	209.2	205.33	210.31	210.71	207.8	211.2	206.58	206.35	208.36	206.73	206.39	210.32	207.01	208.17	208.65	210.02	206.48	208.95	207.71	206.98	206.23	207.84	208.32	207.92	210.88	209.5	207.3	208.53	207.37	208.05	208.61	211.51	209.6	207.42	209.63	207.62	210.26	208.4	208.54	207.96	210.44	205.88	207.37	206.58	208.72	207.49	207.03
200.53	199.91	197.02	200.82	201.46	200.67	201.66	200.96	199.27	202.24	200.3	201.96	200.18	202.57	200.81	198.91	201.24	199.74	198.5	199.27	200.29	199.97	202.42	201.69	201.62	199.4	198.84	199.93	201.38	201.44	201.17	202.74	200.7	200.83	200.31	202.12	198.96	200.32	199.64	198.5	198.04	201.2	202.54	200.36	201.03	200.96	199.23	200.5	199.11	201.39
200.43	201.46	197.77	199.32	198.59	197.89	199.76	203.41	200.56	197.55	196.68	198.96	199.56	198.22	202.3	200.96	200.74	199.59	198.15	200.44	200.13	198.98	200.12	198.21	198.46	199.81	200.11	198.76	198.94	197.87	198.94	197.89	199.04	200.13	198.42	200.73	201.54	199.84	200.36	200.92	199	199.6	199.67	199.49	199.93	197.92	197.54	198.61	199.34	199.32
206.55	203.89	206.79	202.97	205.4	203.82	203.8	206	205.56	204.71	203.1	204.54	202.11	202.82	203.77	205.67	207.03	203.7	205.75	204.35	204.57	204.85	207.37	205.49	204.86	205.42	204.53	203.24	205.12	203.19	206.22	205.25	204.59	205.08	204.17	205.24	205.35	205.82	205.49	205	203.37	203.86	203.99	204.15	203.39	205.01	206.4	203.62	205.57	202.28
206.45	206.91	206.65	207.32	210.57	205.38	206.41	206.26	209.1	208.19	210.72	206.91	208.1	206.1	207.13	206.71	207.01	208.73	207.74	206.41	206.25	206.27	206.78	205.81	207.14	207.19	206.89	207.75	208.02	205.24	206.55	208.32	208.45	207.74	207.48	206.52	205.47	208.29	207.25	207.98	206.59	209.94	207.14	208.67	206.57	205.28	206.53	206.22	208.52	208.52
199.21	200.2	200.7	199.54	199.79	197.68	197.62	200.13	199.64	199.1	198.53	199.39	198.97	198.67	198.96	197.53	199.55	199.79	199.74	199.21	199.96	198.85	200.6	200.34	200.63	201.07	199.5	200.05	199.59	200.92	198.75	198.63	198.25	198.78	200.27	199.77	198.57	199.76	202.28	199.11	199.77	199.98	197.52	197.77	199.95	198.91	199.46	199.97	199.13	198.22
215.38	215.01	209.42	213.27	211.56	211.18	213.63	212.03	211.74	211.94	212.24	214.36	211.69	211.11	213.79	212.31	213.04	213.71	212.35	213.23	212.93	212.65	212.94	214.11	210.88	211.67	212.12	211.97	211.33	212.18	213.92	213.64	214.72	213.73	213.67	213.82	211.93	212.51	212.73	212.38	210.9	213.38	211.89	215.82	211.76	212.08	212.98	211.12	215.43	212.66
200.82	201.24	201.89	202.78	203.05	202.8	203.71	201.85	203.88	202.95	202.2	202.72	203.26	202.34	205.74	202.57	204.36	201.76	203.41	203.03	205.34	203.72	202.27	200.96	201.62	202.36	205.18	202.28	204.07	200.85	201.37	200.84	200.32	201.96	205.44	204.33	201.19	203.86	203.12	202.58	203.33	201.03	204.47	201.64	200.9	202.29	199.5	202.66	203.64	201.81
201.16	202.29	202.61	204.45	201.17	203.99	202.9	200.69	201.28	204.03	203.23	203.36	200.9	201.7	201.85	202.57	202.62	201.83	202.43	202.31	204.53	205.49	203.37	203.4	202.63	201.04	203.33	202.03	201.09	204.23	203.6	204.28	202.21	203.63	205.57	202.03	202.61	201.65	202.62	201.94	201.05	199.77	204.65	203.16	202.7	203.29	202.89	202.74	199.97	203.46
213.19	211.07	210.97	212.04	211.11	212.71	212.11	212.62	210.95	210.48	210.37	212.3	212.29	213.98	211.63	213.67	213.19	211.76	211.67	212.9	212.02	213.22	210.05	213.94	213.8	211.8	213.04	214.11	212.61	210.98	214.25	211.05	213.71	210.49	211.55	211.45	212.54	213.88	214.26	209.93	211.43	213.39	211.8	212.16	214.96	212.76	212.9	211.65	213.84	211.9
213.62	217.1	216.68	216.79	216.2	216.96	216.52	217.4	216.21	217.13	220.21	216.64	216.9	215.42	216.84	216.55	217.5	215.19	215.53	218.08	215.99	217.46	216.82	217.76	216.6	217.88	215.53	214.82	214.03	216.83	217.44	217.04	215.41	217.42	215.22	218.74	215.97	217.18	217.33	216.27	216.3	217.5	217.79	217.42	216.46	215.53	215.85	220.05	218.53	216.9
214.15	211.69	208.89	214.52	210.99	211.86	212.29	212.14	210.73	212.8	213.64	212.42	211.31	212.19	212.25	213.45	209.44	212.42	213.86	211.22	210.69	211.12	212.02	214.99	213.1	211.6	212.65	210.93	211.67	210.5	211.69	211.14	214.29	211.53	210.89	210.46	212.11	213.04	210.43	211.93	211.95	211.78	213.15	213.34	213.17	214.25	211.88	211.23	210.64	211.77
203.88	206.79	204.35	204.17	206.19	202.13	204.43	205.76	203.84	204.52	206.09	204.38	206.33	203.52	203.9	205.68	202.74	205.16	204	204.29	207.16	203.88	205.63	205.2	206.41	203.96	206.5	203.3	204.72	204.03	206.67	206.37	203.16	203.72	204.54	205.78	204	204.25	203.12	207.64	205.24	204	205.52	204.19	205.79	203.53	204.29	204.76	203	204.04
209.24	208.74	208.92	207.01	209.36	210.14	209.76	208.04	208.72	208.01	207.72	208.24	210.55	207.22	208.86	209.8	209.74	210.49	207.7	209	208.16	209.39	208.41	209.11	209	207.28	209.86	209.72	209.4	208.23	206.87	208.51	209.7	208.16	207.03	208.53	210.35	208.86	209.7	208.91	210.16	209.87	208.16	209.41	207.07	210.25	209.76	208.57	210.31	208.52
216.82	217.4	215.31	218.58	216.16	216.97	217.92	216.74	215.7	216.44	214.82	215.44	215.78	217.8	217.67	216.46	216.26	217.51	216.39	215.45	216.56	216.63	214.23	217.26	217.18	216.21	215.31	214.94	217.26	218.75	217.22	218.03	216.79	215.25	219.21	217.72	218.25	215.5	218.06	218.41	216.53	218.32	216.47	219.06	217.89	216.98	218.12	215.45	218.33	215.05
205.95	208.56	206.86	208.04	207.74	208.02	206.36	210.26	206.81	207.44	208.76	207.68	208.98	207.25	210.16	207.87	207.56	207.7	208.92	207.62	208.66	209.15	206.93	209.48	207.57	208.05	209.52	211.41	208.99	209.33	209.86	209.86	210.25	209.71	208.42	208.82	208.88	208.47	207.22	205.85	207.02	209.34	208.65	209.09	207.9	208.83	207.36	209.5	210.25	209.41
196.42	201.55	196.4	201.57	197.67	197.96	201.24	197.23	201.11	201.46	197.49	199.7	198.8	199.19	198.22	201.27	198.72	198.68	197.96	200.1	199.84	198.38	199.63	199.3	199.54	199.55	200.33	199.05	200.16	199.56	200.44	199.8	199.04	200.42	198.75	199.98	200.43	198.74	199.41	198.69	199.22	201.93	199.95	200.61	199.05	200.1	201.78	201.36	200.03	202.62
212.53	212.91	213.73	212.64	210.99	210.72	213.52	211.88	212.13	214.91	212.44	213.21	210.52	211.89	210.86	211.07	212.85	212.29	215.39	211.57	208.52	212.93	211.91	213.21	213.39	211.73	213.75	210.86	212.42	210.32	211.57	209.63	211.35	212.55	213.39	210.88	212.13	213.81	212.03	212.55	214.67	211.49	212.49	211.05	212.97	211.66	212.23	212.78	213.55	211.99
203.2	202.05	199.72	200.2	199.46	201.92	199.62	200.65	200.68	200.03	200.53	201.11	200.11	202.72	201.23	199.64	199.69	199.16	201.91	201.21	199.23	200.58	200.02	201.16	201.6	198.87	199.59	197.45	202.29	201.83	198.78	200.44	199.07	201.53	200.7	201.05	200.5	197.46	199.07	200.86	201.92	200.9	200.47	200.56	198.9	201.19	199.55	201.04	199.79	202.75
214.07	211.06	212.78	210.61	212.38	210.66	209.71	212.39	210.54	211.56	211.92	210.91	210.56	209.84	210	211.09	212.85	210.04	213.34	211.92	212.74	211.42	213.12	209	210.14	211.33	212.04	211.88	210.28	212.59	214.1	209.65	211.83	210.24	211.37	212.69	212.61	210.93	210.2	211.02	211.69	213.28	210.62	212.8	209.9	210.91	210.96	215.04	210.72	211.33
201.9	203.21	200.76	202.19	202.21	202.08	201.44	202.19	201.45	203.57	202.26	199.78	200.52	201.89	203.57	201.35	202.84	202.67	202.36	202.23	203.09	200.7	204.65	200.98	202.95	203.11	205.06	201.62	203.03	201.91	202.63	201.81	203.5	202.53	201.17	203.77	202.15	205.12	203.27	201.97	199.42	202.07	203.49	204.12	200.52	203.93	201.09	203.21	200.59	202.7
201.91	197.92	199.24	200.4	197.73	198.96	199.11	200.82	199.67	199.28	199.33	199.37	198.27	199.66	197.58	201.18	200.2	198.94	203.74	198.81	200.62	198.9	201.85	199.8	199.22	199.32	199.62	200.22	199.21	200.84	200.6	199.16	199.92	199.24	200.46	200.45	198.46	200.58	198.55	200.47	200.52	199.07	200.15	198.14	200.68	199.14	202.12	201.31	198.8	199.68
202.74	206.41	204.59	204.93	205.74	206.78	204.45	205.61	204	205.13	204.12	204.33	204.76	205.04	206.46	201.79	204.14	201.37	206.03	206.13	203.3	203.63	204.68	204.97	206.16	205.79	206.78	203.17	205	202.02	205.04	205.51	205.49	204.5	202.15	204.75	205.01	205.18	205.51	204.24	205.68	204.98	205.78	204.54	206.44	206.84	204.01	205.66	204.39	204.97
218.16	218.02	219.05	219.03	218.08	217.18	216.06	219.45	218.59	216.49	218.17	217.85	216.15	218.18	217.83	216.6	217.25	217.45	216.35	216.78	217.17	218.63	218.11	217.84	218.88	217.6	216.95	220.9	217.18	220.31	219.78	217.69	218.65	217.86	217.5	216.95	215.94	220.25	215.96	218.05	216.06	220.1	218.68	218.23	221.11	218.92	218.42	218.75	217.68	217.67
212.51	213.19	211.38	212.02	211.44	211.13	212.07	212	211.23	211.72	211.3	211.23	211.91	212.42	211.45	211.65	213.34	208.57	211.11	212.99	213.5	212.53	211.4	211.57	212.4	210.55	211.23	213.04	211.95	210.35	212.41	214.44	211.95	210	211.91	212.85	213.64	210.44	210.76	209.78	210.57	212.03	211.9	211.33	211.37	211.26	212.72	215.89	209.77	213.41
209.44	209.6	209.09	207.78	207.07	208.31	208.37	205.67	207.04	207.77	204.42	207.3	207.82	207.85	206.89	208.25	207.84	207.42	208.37	206.26	207.34	208.15	206.55	208.96	206.87	208.76	209.37	207.33	207.69	207.29	209.27	207.05	208.29	207.53	207.31	207.35	209.21	206.26	208.31	205.84	209.08	206.67	208.09	208.18	206.97	206.74	208.23	206.38	209.56	207.25
207.01	206.18	206.6	206.74	204.56	208.14	206.85	207.85	204.95	207.77	205.94	206.15	206.51	207.49	208.01	205.65	206.53	207.33	203.87	208.02	204.32	206.21	207.01	206.82	207.24	206.57	208.02	204.37	207.06	205.6	206.19	207.07	206.62	209.2	205.68	206.64	206.99	206.79	205.84	203.84	206.67	205.68	205.65	207.81	204.96	206.38	205.07	205.58	208.27	207.05
212.35	211.57	210.93	212.32	211.9	209.66	211.89	209.25	212.74	213.76	211.05	212.61	211.35	212.56	212.65	213.05	211.27	210.95	212.95	211.36	209.45	209.32	211.3	212.94	211	212.88	212.3	212.51	212.54	211.79	211.25	211.54	211.68	210.85	210.32	209.82	211.09	210.89	213.51	212.62	210.7	212.83	212.88	211.15	210.65	211.66	213.04	211.3	211.62	211.44
211.91	212.62	212.85	213.45	212.52	211.04	212.74	211.27	211.56	212.06	210.14	213.66	211.13	210.1	211.88	212.64	211.61	211.59	210.05	212.77	210.92	210.75	210.8	212.42	208.69	213.52	211.28	210.79	212.58	210.24	211.79	211.74	212.33	209.64	210.37	211.28	212.31	212.88	213.21	211.58	208.68	210.77	212.34	212.48	208.64	212.24	212.61	212.49	211.18	211.52
203.35	204.93	206.24	206.54	205.6	203.01	204.24	205.17	202	202.38	204.31	205.84	203.66	205.99	205.74	203.65	204.16	203.18	204.54	202.3	204.97	203.19	203.28	203.31	204.07	206.11	202.83	203.25	204.79	204.59	204.31	204.28	205.93	203.76	202.62	204.17	203.27	204.95	203.41	204.24	203.63	206.38	204.96	203.65	204.29	205.59	200.1	203.38	205.13	202.17
205.72	206.32	204.17	204.48	205.17	204.16	205.17	203.56	205.21	203.7	206.24	204.03	206.38	204.74	202.37	203.2	206.3	203.97	204.43	205.01	205.7	203.12	205.53	205.39	204.22	205.08	202.2	205.29	205.24	204.93	204.65	207.74	203.1	206.23	206.57	201.99	206.54	202.62	206.21	204.54	202.76	205.53	204.96	205.28	205.06	205.92	205.57	203.46	204.72	205.07
215.85	218.06	217.94	215.44	217.31	215.39	217.55	214.26	216.72	215.76	216.57	217.51	217.98	216.18	218.29	217.98	218.58	217.42	217.9	217.79	216.67	218.07	215.75	217.85	217.89	218.48	217.76	217.12	215.84	215.63	218.23	216.96	217.34	216.83	217.7	216.66	217.77	217.44	217.05	212.43	217.1	214.9	217.35	217.36	216.78	215.59	217.48	217.11	216.56	216.51
200.2	199.17	199.83	196.51	201.12	200.46	200.96	197.66	199.54	200.85	201.68	200.44	198.54	197.51	198.7	198.64	199.67	199	199.84	199.33	201.13	199.77	198.4	199.76	200.52	198.84	198.27	197.84	199.84	198.26	200.33	198.7	200.04	199.77	199.55	196.5	199.08	199	201.63	200.51	200	197.38	197.49	199.07	200.87	198.3	200.27	201.21	196.93	200.04
209.76	208.81	207.22	208.99	209.47	209.04	205.67	206.06	211.51	207.17	207.32	206.44	205.96	208.23	208.91	208.12	208.65	207.63	208.81	207.88	208.53	208.16	206.78	207.32	208.85	210.56	207.66	207.55	207.83	210.07	208.03	207.89	206.71	208.96	209.84	209.49	206.73	211.39	207.01	206.87	209.67	208.29	207.94	208.32	210.54	210.56	208.04	207.86	207.25	205.91
215.33	217.07	218.39	215.75	216.43	215.33	219.01	217.76	215.89	216.77	215.43	218.78	216.77	215.94	218.75	216.84	218.54	217.88	218.96	217	217.17	217.45	216.37	216.45	217.87	216.75	219.06	217.3	216.37	217.03	214.82	215.8	215.81	216.4	216.42	218.5	219.03	217.98	217.24	216.7	216.37	217.43	215.8	215.2	216.61	215.6	217.13	215.82	217.51	216.49
215.23	215.99	218.85	217.61	214.24	216.03	216.66	218.06	219.43	217.89	215.45	218.05	219.26	215.02	215.48	216.56	217.17	214.98	216.9	215.61	217.21	215.98	217.3	215.83	216.44	215.99	217.75	218.27	217.04	218.63	217.22	216.94	218.21	218.21	216.56	215.57	218.14	217.15	214.79	218.57	215.32	216.96	216.33	218.71	216.66	217.84	218.43	217.33	217.62	215.25
209.88	213.77	213.09	210.7	209.43	214.44	212.62	210.85	214.27	211.88	211.88	212.24	209.3	211.88	212.55	213.08	211.97	210.7	213.11	211.92	213.21	210.09	210.82	214.71	213.66	212.39	214.72	211.48	211.02	212.67	212.28	213.88	212.44	211.68	212.02	211.4	215.14	210.84	213.42	213.3	212.39	211.44	210.62	211.16	212.56	211.17	213.73	212.28	213.21	212.88
209.23	208.14	208.24	207.66	205.94	206.69	209.93	209.49	209.44	208.56	209.84	210.72	210.54	207.44	207.63	209.31	209.43	209.09	209.25	206.63	208.55	208.27	208.12	208.87	206.76	209.27	209.42	209.92	207.12	209.2	205.08	207.42	207.71	206.66	207.74	207.32	206.82	206.67	207.45	207.56	208.23	206.44	209.11	206.42	208.8	208.68	206.36	210.21	210.08	208.35
198.86	199.47	195.48	198.39	197.83	198.06	198.77	198.69	196.45	197.71	194.62	200.33	198.17	196.89	198.47	197.58	198.63	199.99	197.16	196.52	198.06	200.37	197.14	196.98	198.16	198.25	197.34	199.61	198.05	199.2	199.79	199.15	199.24	195.75	198.37	200.1	198.39	196.08	198.86	198.93	196.77	197.75	197.29	198.07	196.97	197.12	197.97	199.75	199.79	198.4
216.66	217.41	219	219.51	216.35	216.06	217.16	215.18	217.7	216.58	217.06	219.37	214.7	217.93	216.26	216.07	218.57	216.74	217.46	216.49	217.98	218.15	216.58	217.96	217.17	216.82	218.35	217.87	216.7	213.82	218.73	213.79	217.78	217.74	217.15	215.49	218.12	216.59	219.24	217.46	217.23	215.66	216.28	216.71	217.49	216.7	215.79	217.26	216.13	217.4
206.07	203.56	205.39	202.93	207.36	204.32	204.83	206.92	203.99	203.02	203.23	205.57	202.81	201.79	203.87	203.12	205.93	202.26	202.16	203.61	204.46	202.97	203.55	202.49	204.21	203.5	204.42	202.79	203.25	203.82	204	202.47	203.87	204.21	204.48	204.08	205.34	203.87	204.44	203.86	204.3	204.3	204.25	203.31	203.76	201.61	201.08	202.58	203.09	203.49
198.99	200.01	199.12	198.57	199.99	197.2	199.28	198.11	199.51	197.86	200.68	198.83	197.93	201.14	201.38	198.25	199.06	199.27	196.85	199.46	198.15	199.89	197.29	199.74	198.14	199.7	197.41	199.29	196.8	198.09	201	199.46	199.05	201.14	197.74	200.34	198.44	200.04	198.02	200	199.06	196.48	198.1	199.19	198.42	198.15	198.63	198.04	198.45	198.28
209.63	209.87	209.79	207	209.15	208.8	209.18	211.27	208.89	210.51	209.03	208.7	207.48	210.3	208.67	208.76	207.74	208.29	208.28	209.47	209.7	207.77	208.95	209.95	209.17	209.16	212.51	209.02	207.64	208.12	208.52	206.88	207.77	210.1	209.16	210.67	207.81	208.69	207.5	208.57	209.9	209.06	211.68	208.07	208.63	207.87	209.78	208.52	207.93	209.35
207.92	206.3	207.56	209.28	207.11	209.03	210.33	208.09	209.97	210.1	206.75	207.55	209.83	207.99	211.51	208.45	210.07	209.95	206.19	208.12	210.22	208.12	207.71	208.41	207.98	209.14	208.85	208.89	211.18	209.21	208.4	209.06	209.76	208.96	208.91	210.87	209.09	206.33	209.55	207.81	208.21	209.94	207.1	209.77	208.63	207.97	206.22	207.68	209.43	208.78
211.2	210.04	212.5	212.15	211.57	209.94	212.25	213.27	212.8	211.45	210.29	210.09	210.05	210.98	211.06	214.19	210.51	212.35	212.12	210.58	210.62	214.04	211.2	213.6	211.29	212.21	210.8	209.85	211.21	211.77	210.58	211.82	210.9	212.45	210.32	208.77	211.05	212.16	210.49	210.74	210.05	211.22	212.18	210.29	214.13	211.08	212.73	212.07	210.77	210.86
209.22	209.73	209.99	211.36	209.46	209.54	210.09	207.93	208.15	211.55	210.08	208.95	206.21	212.39	209.87	209.02	209.56	208.18	209.82	209.71	210.87	209.57	210.75	209.9	211.89	211.09	208.85	209.11	207.47	212.96	209.93	210.54	209.3	209.07	209.08	207.96	209.1	209.44	209.02	208.58	209.01	209.91	207.17	209.27	207.93	208.58	208.9	208.96	208.61	210.32
212.99	214.47	213.7	215.64	215.23	212.35	211.37	211.47	213.21	213.07	214.57	215.12	211.91	215.32	212.97	213.51	216.67	213.13	214.19	214.17	212.32	212.57	213.72	214.88	214.53	209	214.7	214.21	213.98	213.63	215.35	211.54	212.8	214.17	215.03	214.76	215.84	215.99	212.76	215.11	214.84	213.91	213.99	213.29	213.44	212.39	211.43	214.85	213.56	213.94
208.43	208.28	209.63	207.34	208.92	208.82	209.23	209.06	207.81	209.6	208.01	208.84	209.95	208.61	209.51	210.92	209.15	209.93	209.98	211.75	209.89	209.46	209.67	211.78	211.47	209.86	208.45	208.14	209.19	209.45	209.15	208.6	209.78	210.04	208.01	208.38	211.41	209.62	209.64	212.06	208.9	210.41	210.86	210.81	210.24	208.3	212.43	210.51	209.91	209.58
204.37	204.32	203.87	204.72	204.58	204.38	205.52	204.28	203.22	206.42	204.74	201.5	202.99	203.17	204.37	204.49	203.89	205.12	206.59	205.86	206.2	205.45	204.4	204.35	202.77	203.5	205.2	206.84	203.62	205.47	205.25	204.82	205.9	204.89	203.66	206.76	205.27	204.59	203.91	203.86	203.86	202.9	202.17	202.57	205.19	204.91	204.89	203.37	202.59	203.17
197.46	197.13	199.07	201.67	197.37	199.51	199.42	199.41	199.73	197.97	199.52	198.26	198.73	198.03	198.95	199.47	198.02	199.89	197.55	200	198.97	201.02	201.67	199.59	201.02	199.16	196.55	199.66	198.28	197.07	200.88	199.43	198.83	200.1	200.24	200.96	199.3	201.26	199.54	200.69	198.44	199.93	198.9	201.26	199.73	201.11	199.78	197.46	201.25	199.95
211.24	212.11	210.48	212.54	212.69	213.87	213.09	215.19	213.36	212.51	211.71	213.33	213.69	212.46	212.17	212.15	211.82	211.53	213.11	211.86	214.07	212.87	214.44	214.14	213.11	214.01	211.49	214.57	212.67	211.72	212.31	213.08	211.64	215.49	212.04	212.85	213.09	212.73	215.24	214.73	212.59	211.26	212.98	213.72	212.97	212.51	214.09	212.77	213.85	212.66
216.29	215.75	218.42	218.33	215.39	219.42	217.1	219.11	218.79	219.01	216.98	217.57	217.45	217.11	215.09	217.13	217.6	217.11	218.07	217.37	220.04	219.5	219.4	216.95	219.31	218.69	216.03	217.18	217.72	218.37	217.62	216.02	216.62	216.92	215.57	217.82	216.53	218.34	215.41	218.09	216.26	217.16	214.81	217.39	218.77	217.6	216.91	216.63	216.29	217.45
207.79	207.87	208.04	210.33	207.28	208.26	210.33	207.29	207.92	206.81	207.85	208.53	206.57	208.68	207.65	208.37	205.74	206.03	207.81	208.95	208.21	205.25	207.31	205.7	211.35	209.14	208.34	208.5	207.24	207.84	206.96	205.76	208.61	208.69	207.71	207.77	207.1	210.23	208.35	207.1	208.87	207.53	206.38	209.27	206.26	209.12	207.51	207.9	207.25	209.57
217.7	218.56	216.93	217.45	218.31	217.64	217.25	218.93	218.18	219.83	215.53	218.92	217.23	221.24	218.43	218.48	216.67	217.43	218.71	218.23	219.46	215.9	218.8	221.53	219.39	217.72	217.97	217.14	216.54	220.2	216.66	217.74	218.94	216.54	219.51	217.36	216.47	217.09	217.35	218.39	218.16	218.27	216.21	218.7	218.37	217.89	219.61	216.14	218.97	218.35
195.99	191.68	194.68	195.68	196.63	195.94	196.76	193.93	195.36	194.83	195.46	195.84	194.78	195.22	194.58	193.86	196.07	194.72	194.03	195.88	195.2	193.5	194.94	197.19	194.83	196.73	197.54	195.79	194.47	194.54	195.04	196.77	195.15	197.15	196.58	197.84	193.7	196.39	194.97	195.12	192.99	194.1	195.12	194.66	194.92	196.11	195.42	195.94	195.56	194.48
208.44	205.59	208.27	206.83	206.46	208.82	206.2	207.49	205.82	207.72	206.27	206.78	206.94	209.98	207.2	206.96	208.17	207.96	206.11	206.3	206.57	205.56	210.41	208.77	207.82	207.69	209.08	207.79	208.13	206.83	208.71	209.38	207.83	204.34	208.31	207.05	205.01	209.95	207.22	207.13	206.17	209.25	207.86	206.16	208.69	206.82	207.84	207	207.72	208.9
206.77	206.8	208.03	207.7	209.05	205.4	207.22	206.4	209.63	206.98	209.22	207.66	205.93	207.72	207.16	207.81	206.86	207.72	206.87	206.03	206.64	206.38	206.6	207.61	208.52	209.42	208.5	207.88	206.6	209.01	209.86	206.66	208.37	208.08	209.14	208.03	205.58	211.18	207.37	207.67	208.79	208.95	208.04	207.32	209.08	209.98	207.88	208.48	207.96	207.16
202.77	203.18	202.19	203.26	204.14	204.2	203.01	202.28	203.59	206.9	204	205.43	203.82	200.82	201.97	205.2	204.45	203.51	204.79	204.47	202.64	201.94	203.68	202.61	204.98	202	203.19	205.69	204.97	202.32	204.38	205.52	203.66	205.77	203.85	203.89	204.97	204.88	204	204.84	204.27	204.48	202.99	201.54	202.66	201.93	204.36	202.74	202.53	204.09
207.79	207.18	207.56	209.01	207.44	208.45	209.76	208.43	208.37	208.3	207.82	207.69	210.49	210.69	208.1	207.53	208.28	207.91	207.77	207.74	206.63	207.41	208.39	207.95	207.82	207.98	208.03	208.67	206.68	207.13	208.24	207.15	206.8	208.29	206.79	206.49	206.66	206.55	208.39	209.22	209.26	207.96	206.74	204.45	206.72	207.08	206.68	205.83	204.96	206.79
213.55	212.44	212.5	211.19	212.9	213.43	215.28	212.27	211.87	214.8	212.18	214.24	213.46	213.89	214.41	209.94	213.21	213.9	214.83	212.66	214.83	214.27	212.56	211.97	214.88	212.99	213.48	214.67	212.09	211	213.78	212.72	213.42	213.55	213.23	212.71	212.52	213.02	213.84	214.25	212.67	212.12	211.19	215.84	210.71	210.99	214.4	215.07	211.09	214.19
202.46	199.7	199.1	201.48	200.58	197.77	198.2	200.55	197.92	199.73	199.66	199.49	200.36	198.4	198.32	198.77	197.38	201.26	202.49	198.63	199.73	197.61	197.81	199.27	199.24	199.78	201.55	199.16	199.09	198.74	199.68	199.16	199.15	199.85	199.86	199	196.55	197.4	199.01	198.28	200.31	201.04	198.65	198.93	200.52	199.43	200.12	202.2	200.3	198.19
207.34	205.87	207.48	208.46	204.8	208.42	207.97	205.09	207.22	206.15	205.04	205.28	205.41	205	206.45	205.93	204.32	205.82	206.64	205.72	205.23	206.8	203.37	206.71	206.68	204.97	208.25	205.71	203.47	204.65	204.61	207.93	205.48	208.01	204.52	207.56	207.03	207.37	207.95	207.43	204.96	204.74	208.61	205.43	205.06	205.57	207.58	207.37	206.61	205.65
205	204.97	208.31	205.81	205.95	205.95	204.68	207.49	207.03	206.43	205.02	205.02	206.55	206.48	207.29	204.19	204.89	206.32	206.3	206.03	205.67	207.19	205.47	207.51	203.81	207.92	205.16	207.07	206.47	204.1	205.32	204.94	206.26	206.11	204.77	205.13	205.88	206.11	205.65	205.79	204.96	204.41	202.59	206.64	205.57	206.07	206.05	205.06	205.85	206.13
213.74	209.53	214.03	212.36	212.33	212.86	214.68	211.2	211.8	213.32	213.05	214.43	213.34	212.29	210.95	210.54	212.35	210.78	211.44	213.69	214.6	211.36	212.93	213.84	212.53	212.37	211.34	212	212.88	213.45	211.81	214.32	214.3	212.11	213.08	211.44	211.92	212.67	210.48	214.76	210.5	212.5	212.64	213.21	210.3	212.54	211.42	213.05	213.19	211.27
203.01	201.2	202.47	204.04	203.11	201.32	202.42	201.45	204.33	204.02	204.12	203.49	202.85	203.76	199.54	202.38	202.09	203.57	204.04	201.6	204.8	200.11	202.31	203.58	204.96	202.53	201.9	204.28	204.29	201.73	200.59	200.79	201.44	203.39	201.47	204.03	200.26	204.83	201.1	203.07	202.44	202.95	203.79	201.72	204.14	201.08	203.83	202.57	198.61	201.8
216.57	217.46	216.04	214.93	215.79	218.24	217.96	217.29	216.59	217.88	218.66	217.36	215.29	217	218.33	215.83	215.85	217.17	217.48	217.39	217.27	216.7	216.15	218.03	216.03	216.94	216.99	216.44	215.43	217.18	216.43	216.72	216.36	215.78	217.22	215.06	217.91	217.71	214.99	217.16	216.76	218.89	217.24	216.73	216.27	218.53	215.36	219.46	216.75	215.7
203.49	204.03	203.48	203.05	200.12	204.96	205.08	203.48	205.11	206.41	201.15	202.98	203.9	205.06	202.87	203.34	204.12	204.37	205.69	204.15	203.72	205.09	199.79	202.69	204.36	201.43	203.52	203.37	204	203.02	205.4	201.14	205.2	201.11	202.56	202.97	203.99	204.08	202.87	203.8	204.37	202.15	202.96	206.12	202.73	203.93	202.4	201.16	201.09	201.9
205.91	207.52	206.24	204.87	205.79	204.34	206.93	205.66	206.93	206.83	206.69	207.05	205.54	205.02	207.71	204.53	207.49	202.44	207.12	206.41	205.9	205.32	206.45	206.32	206.66	205.79	206.35	206.29	203.55	206.13	205.01	205.43	204.38	207.54	204.95	205.96	206.54	204.15	206.56	205.9	207.66	203.92	206.14	209.14	207.33	208.47	205.6	205.01	204.29	205.67
203.6	203.66	204.06	205.51	202.6	205.14	204.63	204.38	205.34	201.67	204.33	203.9	201.72	201.53	203.71	202.88	204.05	203.38	204.72	201.28	202.31	205.02	204.29	205.8	204.63	201.93	204.32	202.14	204.75	204.31	204.41	200.9	201.28	203.14	202.86	203.57	203.64	204.35	202.49	203.42	205.33	205.49	206.67	205.01	202.66	203.31	205.71	203.81	202.52	203.39
198.8	196.88	196.38	197.7	197.5	198.17	200.13	197.31	196.97	198.42	199.48	196.38	197.42	199.43	195.23	198.51	197.94	199.41	200.16	198.58	195.76	199.23	198.57	199.04	197.91	196.91	197.36	197.3	198.09	198.76	198.17	198.9	198.56	199.12	199.5	196.44	198.96	198.68	198.27	200.79	196.94	199.86	197.44	200.84	199.77	197.3	197.52	199.53	197.04	196.65
199.7	198.56	200.23	196.65	199.55	200	201	197.8	197.43	197.84	199.11	200.19	201.13	198.88	201.29	200.58	198.18	196.75	199.38	199.04	199.02	199.79	200.42	199.81	198.97	200.26	199.38	198.44	196.65	198.58	198.42	199.6	196.96	198.39	195.98	197.95	199.42	195.63	199.6	201.28	203.21	196	199.33	200.53	199.91	200.83	198.87	200.64	198.48	198.18
211.91	210.58	210.57	209.38	211.48	212.73	210.1	210.53	211.28	209.66	211.76	211.19	211.46	210.62	212.73	210.56	212.71	211.91	209.84	211.83	208.34	212.24	210.18	209.54	210.14	213.42	212.54	213.1	211.1	212.85	213.67	212.06	210.78	211.86	210.4	211.15	213.89	211.38	213.82	210.9	210.72	211.59	212	211.08	212.35	210.46	209.38	211.91	212.04	210.2
200.66	199.89	201.19	200.57	201.39	199.69	198.06	200.4	198.86	200.16	198.84	198.98	199.63	202	199.84	200.83	200.82	201.55	201.93	200.77	197.44	200.51	202.4	201.85	202.71	199.88	200.91	200.62	198.81	200.36	202.72	202.56	198.95	200.39	201.22	199.58	201.7	200.83	201.77	199.19	199.25	197.56	199.36	201.22	201.21	198.86	201.72	199.83	201.98	200.58
201.55	202.43	199.64	203.48	200.96	200.26	202.37	198.5	200.17	199.63	199.57	200.86	199.36	203.53	199.35	200.52	200.65	199.82	200.59	199.7	198.79	204.72	199.87	199.33	201.14	198.99	199.28	200.62	199.13	200.28	201.01	199.97	200.87	202.36	201.01	201.51	200.27	198.83	198.1	200.04	198.44	200.67	199.81	198.76	202.08	200.14	203.28	197.9	203.07	199.5
211.15	210.98	212.89	213.13	211.95	211.36	212.01	212.22	211.42	211.52	210.58	213.22	209.79	210.83	214.13	212.95	212.9	213.49	211.25	214.51	211.82	209.68	212.29	212.32	214.12	213.7	214.45	210.78	210.12	211.36	211.6	210.75	212.54	212.83	214.5	212.89	209.76	211.73	213.22	211.84	212.89	212.11	210.74	211.27	212.61	210.83	211.74	212.39	212.05	211.49
199.79	197.59	204.67	199.51	199.56	202.27	199.61	202.37	197.61	199.63	200.11	199.54	199.83	203.67	199.56	203.25	200.54	199.49	199.1	198.81	198.64	201.56	197.95	199.43	200.08	198.3	201.01	199.14	198.4	199.97	202.35	202.03	199.9	199.47	197.45	198.25	202.01	200.66	200.95	200.83	200.82	202.88	200.34	201.83	199.88	197.56	199.94	200.29	200.37	198.03
204.48	201.59	202.43	200.55	203.16	201.74	200.66	200.74	203.78	203.13	200.31	202.83	201.56	201.4	201.97	202.6	205.61	204.39	204.16	202.33	200.02	200.23	203.75	203.6	201.66	201.4	201.77	202	199.84	201.52	205.04	203.43	202.56	203.25	200.39	202.66	200.4	203.53	202.95	202.96	202.2	202.01	202.13	205.01	203.71	202.13	202.29	204.99	202.04	205.1
200.65	202.14	200.09	199.66	201.42	204.42	200.41	202.5	200.02	202.98	199.37	201.52	201.19	200.29	199.42	202.81	202.3	200.49	201.01	201.97	202.06	202.88	202.9	199.35	201.57	200.34	200.09	201.02	202.03	199.95	200.72	203.07	200.81	201.04	201.39	201.91	200.28	200.45	201.35	199.85	200.85	200.46	200.66	200.34	200.08	201.9	202.54	200.73	200.24	199.68
196.79	194.44	198.22	200.99	200.86	197.03	196.78	198.34	197.24	199.21	198.25	198.5	198.62	197.11	197.63	197.75	197.93	198.05	200.33	197.96	198.49	196.4	198.88	201.77	198.76	198.69	197.79	197.66	197.17	199.72	199.19	196.67	197.94	200.03	199.61	200.27	197.15	198.12	198.2	197.31	198.76	196.68	198.04	195.91	196.92	195.07	199.51	198.46	199.9	196.6
205.3	202.79	202.53	203.62	203.01	202.19	204.74	202.44	203.76	205.06	205.69	202.83	202.89	204.12	203.29	205.17	204.6	201.26	203.97	203.69	203.66	203.64	203.19	202.51	202.52	203.9	203.34	202.93	204.51	203.25	203.22	207.32	204.67	202.82	204.92	202.83	201.5	203.54	202.74	202.56	204.48	202.77	203.69	203.79	203.93	204.35	204.76	202.7	203.89	203.37
201.07	200.9	203.99	200.8	203.9	203.62	202.26	202.08	202.39	202.33	202.63	201.77	203.73	203.41	202.34	204.02	201.9	201.48	203.05	204.11	201.44	202.76	202.2	201.04	203.33	201.86	201.92	202.75	201.93	201.71	199.19	202.61	199.59	204.4	201.56	203.39	199.14	202.5	204.73	203.5	204.9	202.42	200.67	203.15	201.97	200.46	201.24	203.16	204.34	201.82
208.07	205.98	209.47	210.94	209.14	207.72	209.7	210.7	210.74	208.74	208.34	208.46	207.58	207.03	210.85	212.35	210.06	206.89	210.82	210.85	206.76	209.87	208.66	207.37	208.58	210.69	208.97	211.1	209.35	208.84	208.4	208.68	206.34	210.66	209.56	209.7	210.15	208.55	208.18	207.26	208.66	210.63	209.18	207.16	209.75	210.89	206.67	209.23	208.94	208.32
199.98	199.62	201.68	201.08	200.89	200.87	200.74	201.25	199.72	202.57	200.4	203.03	198.05	199.34	199.59	199.09	199.6	200.81	199.85	200.62	202.14	199.71	202.55	199.45	201.01	200.19	200.74	198.97	202.72	199.77	200.7	200.27	201.3	200.96	201.22	200.63	200.03	200.58	201.05	198.93	200.76	201.14	201.34	202.34	200.55	199.44	201.23	200.4	202.42	199.45
207.72	208.47	206.7	207.59	208.22	206.74	209.26	207.09	207.59	206.83	209.08	208.5	208.27	204.6	208.24	208.68	208.26	208.16	208.52	209.49	208.51	206.58	208.62	207.46	207.57	208.65	208.32	207.92	209.03	210.39	210.67	207.1	208.62	206.82	207.6	209.21	207.44	207.84	207.46	208.04	208.29	208.15	208.97	209.17	209.01	209.22	206.28	209.27	206.33	210.31
208.89	208.1	207.36	205.6	206.28	208.86	207.06	209.05	208.04	207.82	208.4	208.96	208.27	209.44	207.58	206.74	207.06	207.47	208.45	210.39	210.63	210.28	208.96	207.97	208.3	207.07	208.73	205.85	208.77	210.44	208.72	209.84	207.9	210.23	209.35	207.26	207.93	206.49	204.82	209.34	208.9	207.8	210.48	206.8	208.44	207.95	207.86	211.42	206.33	208.34
208	208.19	207.15	207.67	207.02	208.12	208.62	210.32	207.32	210.33	208.34	208.3	207.66	209.74	211.41	207.43	208.78	207.52	207.75	209.45	209.55	207.01	209.48	208.68	208.33	210.69	208.08	211.53	208.68	208.44	210.15	207.95	206.32	209.97	206.18	209.52	209.79	208.81	209.47	208.41	209.59	209.09	207.73	209.4	208.84	210.96	209.62	209.61	206.73	208.56
206.42	207.64	207.48	206.71	205.19	204.99	206.53	205.8	205.62	208.48	208.76	205.2	207.23	205.14	206.56	205.69	206.08	207.8	204.78	207.77	207.05	207.65	207.29	205.86	205.52	207.75	204.21	207.4	206.89	205.56	203.63	205.3	206.03	206.27	206.75	206.42	206.66	205.44	206.8	206.63	207.83	205.38	207.02	206.07	204.92	207.73	207.34	203.39	206.51	205.5
193.65	193.22	190.73	193.34	191.77	195.36	194.08	193.38	193.63	194.42	195.11	194.4	195.29	193.79	193.36	192.13	193.13	194.66	194.82	193.32	194.59	195.33	194.38	191.25	196.95	193.89	192.93	196.55	193.55	192.91	193.84	193.76	192.08	192.25	195.68	194.43	194.33	194.75	191.81	194.34	194.98	191.17	193.08	195.01	193.92	194.85	194.86	193.13	195.84	193.67
200.74	199.2	199.96	201.75	198.31	200.74	199.48	200.68	199.79	200.74	200.56	200.41	201.88	200.12	200.22	201.34	200.5	199.12	201.16	201	198.66	202.33	199.59	200.02	198.74	203.44	204.2	200.24	202.02	200.58	201.6	200.1	200.51	199.7	200.73	200.24	201.69	202.21	198.32	201.36	199.55	197.89	198.79	199.94	198.96	199.34	198.15	200.55	200.39	203.96
208.65	210.44	206.79	209.61	208.63	209.94	208.98	211.29	209.7	210.36	209.23	207.94	208.14	207.95	210.67	207.19	209.18	207.96	207.44	208.84	210.04	209.46	208.08	211.2	208.4	208.53	207.48	208.37	208.35	208.28	207.84	208.9	209.79	207.41	209.32	207.66	208.18	208.26	209.68	209.48	209.28	206.69	207.89	209.24	208.91	209.06	209.08	207.75	207.83	208.93
218.53	216.92	220.36	217.32	219.35	216.55	216.58	217.31	219.12	218.11	220.38	217.51	217.95	219.83	218.02	217.82	216.45	218.17	215.61	218.75	219.56	218.96	216.8	217.2	216.56	217.95	216.68	216.85	218.68	217.89	219.32	217.13	217.55	215.9	216.81	218.12	217.95	217.42	218.68	220.07	218.85	217.79	217.74	217.29	216.31	216.63	217.36	218.72	218.32	219.72
211.89	213.7	211.06	211.68	211.31	211.68	210.46	211.32	214.5	210.4	210.27	210.46	212.42	212.61	209.96	212.11	213.07	211.81	211.45	212.37	212.96	212.71	211.43	210.95	212.64	212.37	213.04	211.78	210.33	211.38	212.05	210.74	211.73	212.72	213.06	211.38	211.5	213.43	211.88	211.17	213.06	212.17	214.78	211.5	210.68	210.63	210.97	211	211.35	211.88
212.48	212.91	212.46	214.03	213.24	211.77	212.35	212.24	212.73	212.34	212.37	211.25	211.92	211.72	210.82	211.66	210.55	213.57	211.76	212.33	211.36	212.76	211.98	212.24	213.32	211.78	210.98	209.94	213.34	209.69	214.29	211.59	212.67	210.48	212.59	213.43	212.58	211.52	211.47	210.03	209.84	212.86	212.59	211.47	211.63	212.71	210.47	211.65	213.7	212.75
208.75	206.99	207.46	209.62	208.81	207.06	208.52	209.42	210.29	210.26	210.96	209.69	207.47	210.73	209.23	208.09	207.11	209.34	208.35	208.19	209.99	211.02	208.16	207.18	207.44	207.54	209.03	207.91	209.45	206.57	207.52	205.62	208.91	207.67	209.91	209.1	207.73	208.64	206.68	209.61	210.03	208.51	206.15	207.77	209.73	210.41	208.71	208.39	211.1	208.78
199.8	200.72	199.14	201.79	197.01	201.8	200.26	202.26	203.47	198.83	198.04	201.35	199.73	201.12	201.38	201.89	199.38	199.51	200.56	198.78	201.17	199.97	201.28	200.33	200.37	200.97	199.66	201.32	200.35	200.45	202.38	201.27	201.36	201.62	200.66	203.1	201.22	201.62	200.73	199.8	200.59	199.61	200.26	203.28	200.01	197.65	198.26	201.8	199.47	197.35
204.5	203.2	205.02	205.98	203.67	204.78	204.31	203.54	203.1	205.22	204.51	205.71	207.12	205.28	204.04	203.95	204.77	203.89	203.82	205.19	206.5	205.75	204.27	203.18	205.76	205.11	204.64	203.3	204.23	207.35	204.46	204.58	205.86	205.01	206.36	203.6	203.85	204.9	204.81	204.47	205.47	204.8	205.1	205.31	204.44	206.24	203.09	203.64	203.23	203
202.29	198.44	200.39	200.67	200.39	203.81	202.34	200.53	203.98	201.62	201.55	202.49	201.05	202.08	200.95	200.44	199.49	201.84	202.81	202.1	202.2	201.12	201.48	202.33	203.55	201.32	200.06	202.49	199.24	201.42	204.38	202.23	198.53	202.38	201.13	200.63	199.34	199.53	200.56	202.79	202.35	201.38	199.86	201.14	199.89	199.86	199	200.89	204.82	201.24
217.68	215.78	215.34	220.25	218.21	218.83	217.18	218.76	216.06	217.35	216.29	217.57	216.57	219.64	216.53	218.12	217.43	219.7	215.61	217.32	217.13	217.43	217.34	220.82	216.25	219.26	217.29	218.07	217.55	215.54	217.79	218.78	216.27	218.02	218.48	218.41	217.12	217.69	218.97	216.33	218.32	218.21	216.71	217.38	217.54	217.98	217.59	217.98	217.96	217.67
216.24	217.7	219.77	217.91	217.22	218.52	215.85	215.73	216	216.7	217.51	218.99	214.01	214.84	217.99	216.71	216.56	216.43	216.81	217.06	214.65	218.32	216.97	212.91	215.7	215.92	216.11	216.85	218.02	217.05	217.17	218.88	218.67	216.21	215.94	217.09	217.47	218.48	216.19	217.2	221.24	216.91	217.14	217.54	215.13	217.07	215.56	215.08	214.48	214.5
204.99	203.45	203.55	200.7	205.5	201.96	203.7	203.69	205.82	201.16	202.71	202.57	204.37	202.78	203.23	204.07	203.31	201.63	204.4	204.01	205.92	205.32	203.36	204.37	204.74	202.08	203.65	203.89	203.46	204.69	204.78	203.98	202.03	203.94	203.9	205.32	206.17	203.37	203.68	202.1	203	204.64	202.5	204.54	203.56	206.02	204.55	204.04	201.21	203.78
198.3	198.2	197.61	199.99	199.88	198.52	199.4	198.36	199.49	199.36	200.4	199.25	198.21	198.54	198.63	199.82	201.14	199.93	198.52	199.38	199.06	199.26	201.02	201.81	198.99	201.18	198.03	201.23	198.81	198.4	198.42	200.05	197.82	198.94	200.89	198.54	198.03	198.88	200.02	200.12	200.17	200.53	200.61	198.11	197.75	199.75	196.09	197.56	197.84	199.56
210.8	209.93	209.39	210.91	209.63	210.03	209.53	209.81	208.33	209.16	209.45	209.68	210.58	207.9	207.51	207.73	210.63	210.64	207.89	208.86	210.1	211.41	210.73	211.42	208.42	208.84	210.84	208.38	211.34	207.72	213.09	209.33	208.14	210.7	209.83	210.95	210.05	209.89	210.44	207.72	211.19	209.49	211.12	208.72	211.1	209.91	213.07	210.37	208.63	208.71
201.17	197.18	200.58	200.11	198.69	201.19	197.35	198.19	198.34	200.3	199.35	200.37	201.03	200.09	200.39	199.48	199.59	199.28	200.02	197.19	199.39	198.9	197.77	200.39	199.93	199.2	198.07	199.9	198.01	199.16	198.77	198.11	199.29	198.68	200.24	199.14	199.63	197.81	200.21	198.81	197.66	198.79	199.95	199.35	198.6	199.24	200.73	199.84	199.65	200.34
207.79	209.77	208.8	210.14	208.41	209.68	209.58	211.61	209.11	208.69	210.22	211.68	208.94	209.79	208.43	210.76	209.62	209.62	209.1	209.63	210.48	210.66	209.24	210.15	207.24	206.15	210.71	207.34	208.45	208.67	209.78	210.04	211.42	208.59	207.88	208.71	209.15	210.05	211.8	208.59	208.86	210.49	209.25	209.49	211.11	210.08	208.8	207.86	209.16	209.27
212.36	211.07	210.78	207.96	210.16	209.54	207.18	211.65	211.06	209.66	207.57	208.84	208.82	209.4	209.32	212.31	211.48	208.51	208.48	209.43	211.2	209.08	209.32	210.61	209.22	209.1	211.02	210.56	209.14	210.3	209.26	208.4	209.94	209.22	209.88	209.42	208.44	210.85	209.19	208.57	209.72	210.69	209.96	208.88	211.08	207.28	210.91	209.68	209.4	211.02
214.23	211.39	211.76	210.15	209.77	210.96	212.47	212.13	212.52	211.97	213.99	212.54	209.92	211.23	210.99	211.74	212.23	210.73	213.39	212.21	209.92	213.93	212.36	211.02	212.79	212.22	212.76	213.21	212.31	210.85	212.18	212	210.67	214.01	212.44	212.05	211.08	211.59	211.83	210.75	212.5	212.09	209.09	215.61	208.89	211.03	213.56	210.17	210.37	210.2
213.51	211.09	209.73	212.98	209.78	210.61	211.63	211.47	211.69	210.64	213.42	211.25	212.22	211.94	210.66	211.24	210.46	213.08	212.86	210.14	211.28	211.32	210.99	211.85	210.13	211.04	211.97	211.06	212.31	211.74	211.21	212.2	211.58	212.16	208.27	210.32	212.56	209.88	210.22	212.92	211.43	210.7	211.94	210	211.04	210.68	211.95	211.4	210.46	210.8
201.97	202.56	204.02	201.87	203.44	201.27	202.39	202.75	201.24	203.46	201.65	203.24	204.4	200.69	200.55	202.72	201.36	203.09	201.33	203.48	202.45	204.86	201.43	200.97	203.58	204.97	203.42	204.06	202.33	200.38	199.73	204.31	203.49	203.4	202.65	201.62	203.51	203.88	201.79	202.64	202.67	204.26	203.5	202.43	203.67	200.82	201.66	203.99	201.92	202.71
200.19	196.48	196.05	200.09	199.38	200.6	200.07	197.4	199.08	200.25	198.24	199.61	201.06	196.68	198.58	198.47	198.96	197.49	198.82	197.92	198.34	198.61	196.75	198.73	196.85	197.61	199.53	198.33	198.8	197.03	199.26	197.88	197.45	198.52	199.46	198.42	198.72	198	197.2	200.62	198.7	196.64	202.05	199.9	198.84	197.86	200.52	199.26	200.38	199.25
213.95	212.32	212.45	210.92	214.25	211.99	212.57	211.55	213.68	213.36	214.38	213.51	211.93	213.4	212.98	212.54	212.54	209.59	213.08	213.84	211.31	213.14	209.93	210.47	214.47	212.4	212.72	213.37	211.43	212.17	210.95	213.33	212.46	216.45	213.07	212.31	211.4	211.81	213.42	212.68	213.17	212.37	213	213.92	211.54	214.42	214.17	214.63	209.15	212.99
218.01	219.28	217.99	216.18	216.63	216.91	218.02	218.75	215.59	217.75	215.41	218.26	216.78	219	217.37	220.88	215.13	220.11	218.51	216.87	218.21	215.7	218.98	217.04	217.24	217.39	217.98	216.57	218.36	217.28	216.54	218.6	218.55	219.38	218.15	219.18	215.24	220.42	216.49	217.02	218.59	216.5	218.14	217.1	218.17	218.96	220.08	217.91	219.84	217.62
203.85	207.38	204.17	205.72	204.22	205.17	207.36	205.6	204.71	204.93	205.78	202.57	206.23	206.23	204.32	205.22	202.33	203.54	205.74	203.85	203.96	205.21	206.02	203.41	205.39	204.69	202.71	207.28	204.45	204.08	205.98	204.36	203.21	204.05	204.82	205.46	204.1	207.73	208.69	207.2	203.71	204.81	205.23	204.06	203.64	203.45	203.25	207.05	205.85	204.16
201.38	200.89	201.83	201.98	200.17	201.06	201	199.33	200.06	200.7	199.1	199.07	203.06	200	198.61	201.28	201.35	199.74	199.25	199.07	202.44	201.23	202.92	200.32	198.47	201.25	199.14	199.43	201.79	201.5	199.99	201.96	199.41	198.69	199.65	202.04	201.72	199.11	198.92	201.58	202.65	199.47	200.49	201.94	201.32	201.23	199.47	199.94	200.21	202.64
199.75	198.69	199.18	198.76	199.76	196.26	201.65	199.87	200.5	200.8	199.4	197.27	198.6	196.65	199.75	198.97	199.93	197.34	198.6	199.67	197.52	200.63	195.84	198.24	199.03	199.91	199.2	199.12	197.44	199.81	197.82	199.8	198.67	198.78	199.78	198.33	199.37	198.84	197.86	199.62	199.93	200.38	200.66	199.25	199.25	198.72	198.39	201.14	201.36	201.8
202.52	206.14	205.09	203.39	206.33	206.1	205.54	204.08	204.81	204.66	206.06	206.65	207.18	204.49	206.94	205.2	205.6	202.67	202.65	204.78	204.55	205.08	203.71	205.05	204.84	204.52	205.15	202.99	202.7	202.76	206.3	203.3	204.7	205.24	204.92	207.81	203.23	205.4	205.91	204.5	204.1	204.64	204.88	205.33	204.61	204.33	203.29	203.42	204.19	204.69
206.23	205.42	202.91	203.86	206	202.11	204.95	204.39	205.65	205.27	204.87	207.41	204.99	206.36	204.67	206.8	201.92	205.32	206.55	203.72	206.73	206.47	205.25	204.38	203.83	204.35	204.87	204.8	206.82	207.64	204.29	202.21	206.58	204.29	204.7	206.39	204.12	203.85	205.85	205.96	203.85	206.51	207.33	204.54	204.53	203.91	206.04	204.89	206.45	205.22
213.88	213.23	208.76	214.84	213.18	212.7	212.64	213.16	215.6	213.87	213.09	213.75	211.83	211.31	212.84	212.87	213.33	213.77	213.49	212.26	214.6	211.84	212.49	213.18	212.74	212.47	214.66	213.17	213.46	211.63	210.88	213.31	213.27	211.66	214.14	216.12	214.78	213.15	213.55	213.82	212.75	214.3	211.43	214.08	212.42	214.33	212.9	214.18	212.85	213.85
204.14	202.92	200.05	201.75	201.7	203.39	202.28	201.07	204.12	200.04	201.48	202.17	203.11	201.66	202.1	200.65	202.4	205.04	203.21	201.45	201.75	203.93	199.59	202.64	201.47	203.38	203.28	204.32	202.66	203.41	200.48	203.41	203.09	202.06	201.18	204.04	201.61	203.46	201.83	201.26	203.41	201.71	200.11	201.52	202.86	202.18	202.96	201.67	202.51	202.03
206.99	209.85	211.7	212.12	212.71	208	211.47	209.39	207.71	211.64	210.51	211.8	208.31	208.31	208.27	208.75	211.41	208.5	207.57	211.59	209.95	209.17	211.92	209.42	211.81	210.88	210.09	210.62	208.95	210.06	208.46	209.47	212.31	210.99	209.23	208.62	208.01	211.17	208.95	211.99	208.48	211.38	211.77	210.76	209.27	210.26	209.45	209.73	209.03	210.43
194.46	194.66	196.6	192.99	193.86	194.89	194.29	192.4	194.07	193.06	195.68	194.28	194.85	195.92	195.67	191.85	194.4	194.83	193.62	193.98	194.7	193.14	193.7	193.05	192.36	195.35	194.5	193.28	193	195.01	192.64	192.53	195.07	195.53	193.77	193.21	194.62	194	193.8	197.68	195.45	196.04	194.8	193.4	196.15	195.99	194.46	195.29	194.49	195.45
209.08	209.21	209.82	206.58	209.54	208.89	207.3	208.98	208.22	208.98	207.4	207.95	207.35	206.18	208.75	206.88	207.73	207.44	208.96	209.42	206.62	209.01	210.45	206.48	207.98	209.03	205.54	207.28	208.61	204.56	208.31	208.26	208.04	206.55	205.69	208.5	208.45	208.09	207.78	211.35	210.66	207.59	208.69	206.9	208.3	206.46	207.49	206.87	205.75	208.7
209.96	209.88	211.71	209.92	208.64	207.88	210.47	211.26	207.7	210.6	212.12	210.22	208.02	210.02	209.55	210.27	211.25	208.71	210.96	207.79	209.71	209.64	209.65	209.5	207.71	210.99	210.53	211.27	211.63	208.55	209.51	209.81	208.47	211.56	210.86	210.5	207.45	211.46	209.26	208.88	210.46	210	209.06	208.07	209.49	209.8	210.33	210.55	208.22	208.94
200.84	204.91	202.07	201.12	205.67	202.39	202.05	203.13	203.19	201.23	204.34	201.61	201.58	202.82	201.9	202.46	203.93	202.89	203	203.48	201.52	202.47	203.02	203.58	202.94	200.61	202.59	200.39	201.69	202.41	202.16	204.16	203	201.92	201.02	201.07	202.13	203.97	201.59	202.22	200.88	199.89	200.9	203.75	202.92	202.88	201.55	201.34	200.59	202.99
203.12	204.03	202.33	203.5	203.3	200.79	201.24	204.39	203.23	203.57	203.53	203.27	202.7	200.89	203.14	203.58	203.23	203.17	203.38	205.01	202.77	203.22	201.67	201.97	203.08	200.82	203.59	202.59	202.54	202.79	200.18	202.32	201.81	201.77	202.15	204.25	203.86	200.68	201.5	202.77	202.43	200.87	202.12	201.88	202.36	204.24	202.22	201.64	202.23	202.68
210.33	213.19	213.66	209.21	213.43	212.08	212.11	211.28	213.38	211.26	211.36	210.23	211.94	211.54	212.04	211.24	210.46	212.09	210.29	212.32	211.84	211.42	211.74	210.64	210.97	211.64	211.49	211.3	212.44	213.19	212.76	209.88	210.63	210.1	210.95	212.16	211.87	211.05	211.56	214.06	210.98	210.83	210.34	212.71	211.09	212.69	211.84	209.95	211.13	213.46
199.44	200.06	196.87	199.94	198.72	198.53	202.45	201.27	201.92	200.93	202.08	202.42	202.31	199.45	201.39	202.08	200.15	203.64	200.76	200.66	200.51	200.47	199.37	202.78	199.83	199.98	201.88	199.81	201.23	200.85	201.23	198.67	202.24	200.04	200.07	200.42	199.49	198.82	200.37	199.06	199.97	197.69	197.61	199.86	201.45	198.53	200.35	203.12	201.55	198.95
207.17	207.7	210.19	207.9	210.71	209.82	208.94	209.41	207.92	208.38	208.23	208.59	208.74	207.25	207.04	209.37	208.76	209.01	208.74	207.38	209.01	207.59	210.29	208.93	208.52	208.09	207.41	207.56	209.43	209.57	206.44	210.88	209.24	207.06	208.47	209.66	208.98	208.21	207.3	205.82	207.98	207.26	210.08	208.02	208.43	210.65	207.04	209.24	209.71	210.42
194.72	192.4	193.34	191.19	196.96	193.44	196.85	193.58	194.38	193.17	195.04	193.71	194.56	192.88	195.78	195.86	192.84	193.31	195.79	195.78	192.25	194.71	195.12	193.4	195.4	196.14	192.37	195.08	195.98	193.58	194.56	193.41	192.48	194.44	197.72	193.12	193.3	193.38	194.74	196.1	195.48	194	195.36	195.69	196.55	194.05	193.58	194.91	194.04	194.79
203.55	203.3	204.17	201.81	207.21	203.42	202.54	201.48	201.89	203.81	203.02	204.45	200.73	201.95	202.73	204.02	204.74	204.84	203.04	202.95	202.46	205.36	205.22	203.64	205.18	204.86	202.32	205.68	202.67	207.42	204.57	204.6	203.07	204.56	204.14	204.05	202.69	203.95	203.75	205.2	205.63	202.65	202.91	202.04	203.76	202.12	205.5	203.69	203.54	204.99
207.46	207.96	209.86	207.71	209.11	210.34	209.29	208.91	208.64	209.39	209.07	210.22	210.27	211.19	206.57	208.38	209.09	208.37	207.91	208.49	210.12	210.01	209.23	210.03	208.22	211.61	208.91	210.7	211.04	210.35	210.5	209.25	207.37	208.77	210.23	210.91	210.61	210.37	212.8	209.62	209.91	209.45	210.25	209.36	211.43	206.98	207.59	209.64	208.7	209.66
205.22	202.54	204.44	204.69	205.91	202.56	204.77	204.28	202.31	203.06	203.61	202.54	204.33	202.54	203.23	205.14	202.92	203.47	203.14	201.73	203.46	205.06	204.17	204.15	205.05	204.59	205.27	203.38	205.52	203.89	204.62	205.84	202.84	202.75	201.96	204.56	204.2	203.78	204.5	206.81	202.19	204.6	200.49	206.42	203.11	201.88	206.51	205.31	204.53	206.89
206.27	207.38	205.51	210.51	205.79	206.51	206.53	206.94	209.1	207.35	208.47	210.66	208.74	209.38	206.48	210.19	205.7	211.11	208.48	206.98	207.35	208.3	206.56	208.14	208.82	209.18	206.77	209.15	207.46	207.1	208.48	207.85	209.8	208.32	209.25	206.94	208.33	208.37	205.76	207.09	208.54	208.14	206.82	208.47	206.37	207.92	206.46	206.63	205.33	206.31
216.69	218.27	216.94	216.86	217.73	216.15	215.43	216.03	217.08	219.38	216.57	216.91	217.82	216.04	216.38	216.18	216.13	218.9	217.87	217.23	218.04	218.14	215.94	218.64	219.06	215.31	215.5	217.37	216.22	216.03	216.03	216.2	217.35	216.56	217.22	214.63	215.98	214.61	215.87	215.65	218.75	218.44	215.5	218.18	215.83	216.66	215.49	216.37	217.89	218.07
204.59	205.96	204.96	206.07	202.67	204.88	205.47	204.15	205.76	203.71	203.66	202.25	204.41	205.64	205.95	204.83	204.13	203.28	203.84	204.13	202.76	206.36	205.46	201.59	203.54	205.66	204.47	206.08	203.65	204.35	202.76	204.4	204.82	202.84	204.02	206.23	203.91	203.85	204.06	202.74	204.18	204.65	203.22	205.66	203.05	204.05	207.19	204.21	206.16	202.48
204.73	205.34	204.56	205.53	204.53	203.72	202.82	204.4	203.98	203.37	203.38	204.43	204.7	203.35	206.47	202.61	207.34	204.56	204	203.5	202.7	205.99	204.69	205.9	204.08	205.27	205.09	208.36	205.74	204.43	204.06	204.18	205.05	204.78	205.62	204.52	205.87	204.9	206.27	204.52	202.57	203.93	203.74	206.43	205.91	204.27	207.23	203.88	205.21	204.47
203.71	203.97	202.4	203.83	202.96	201.94	204.86	204.64	202.61	203.95	203.62	203.91	203.67	205.69	205.86	205.48	204.99	202.04	205.12	204.27	202.72	203.68	202.43	202.42	204.27	202.57	202.38	206.17	205.03	205.41	206.28	204.05	201.29	205.9	204.21	202.24	203.09	203.45	204.61	204.15	207.52	201.14	205.9	203.18	204.33	202.23	203.34	203.14	206.83	203.49
213.03	210.83	212.9	213.97	212.64	212.38	212.42	212.51	213.17	211.68	213.37	213.31	214.67	214.12	214.54	211.61	214.01	212.1	211.49	213.23	212.06	213.97	214.36	211.15	215.76	214.9	212.27	213.44	216.11	214.4	212.97	213.85	212.68	213.51	212.92	212.94	214.68	213.37	212.13	213.55	214.19	213.23	214.57	212.08	212.8	213.24	214.18	213.08	212.35	214.14
200.78	201.88	201.36	200.72	202.1	200.98	202.23	201.09	203.17	200.27	206.03	202.79	200.67	204.13	201.29	203.69	203.94	202.96	203.87	201.18	201.86	201.66	201.07	202.49	202.31	202.65	200.68	201.76	202.08	202.64	202	201.79	200.66	202.45	201.99	201.52	204.2	201.02	203.76	200.75	202.19	202.86	200.01	201.64	202.97	202.53	203.89	200.58	202.25	201.36
208.62	208.61	207.14	208.93	209.09	207.31	210.11	208.48	210.14	209.16	207.39	208.1	211.12	210.02	209.01	209.52	207.45	207.97	208.23	207.44	207.68	208.41	210.04	208.48	208.66	209.96	207.42	206.42	207.96	209.64	207.97	207.67	208.48	205.64	208.73	208.62	209.49	210.07	209.13	208.26	208.04	208.97	207.48	208.42	208.22	208.75	206.78	207.7	208.17	209.35
208.19	208.35	209.7	207.3	209.04	208.97	208.95	210.5	210.96	208.56	210.91	208.23	208.69	210.44	211.52	209.43	211.94	209.67	208.36	208.51	209.12	208.81	207.45	208.44	207.32	210.63	210.63	209.55	209.57	207	211	208.27	211.66	208.34	208.15	208.04	207.47	209.47	209.83	207.43	211.07	208.25	209.03	209.83	208.3	211.45	208.71	209.03	209.54	211.14
199.84	199.74	198.73	198.91	199.5	199.82	202.07	201.94	200.72	200.15	201.24	198.76	199.13	200.34	201.3	200.39	198.47	199.78	198.64	201.47	200.35	200.72	201.89	198.85	200.95	199.45	201.77	198.05	199.68	200.18	200.62	201.99	199.02	202.11	202.05	202.91	199.58	200.39	199.29	199.15	199.69	197.89	202.05	201.69	201.63	197.85	199.64	198.73	198.08	200.59
209.21	207.79	209.85	209.78	210.93	210.67	210.62	210.98	210.59	209.33	211.55	207.48	210.77	210.34	209.64	208.49	207.58	208.32	211.98	212.77	209.08	208.65	207.36	210.98	208.63	209.49	209.45	210.05	208.32	206.5	209.49	208.44	209.68	208.57	207.97	210.7	208.61	210.09	211.2	209.07	208.65	209.51	210.23	208.77	208.59	211.73	208.45	209.96	208.78	207.4
199.64	199.27	200.65	198.77	201.9	200.13	200.53	202.12	198.78	199.42	198.45	200.7	200.52	201.48	201.62	201.61	199.75	201.13	201.06	199.67	199.22	196.87	198.56	201.49	200.53	198.01	198.08	199.69	200.16	199.63	199.02	199.4	199.81	199.6	200.32	198.63	200.24	200.52	200.42	198.98	199.35	202.99	200.9	199.41	201.3	199.57	200.23	202.21	198.85	199.22
206.98	203.81	205.94	206.66	205.22	206.85	205.16	207.12	205.89	206.69	204.59	206.71	205.11	207.58	205.83	206.35	208.83	207.05	205.86	207.42	205.37	203.59	205.93	206.15	209.63	204.71	207.45	206.32	204.51	203.75	207.6	207.4	204.95	206.37	207.19	205.47	207.98	208.05	206.15	205.08	207.82	206.72	204.62	206.32	206.05	206.35	204.84	205.82	207.98	205.45
211.16	210.85	208.42	207.37	211.84	209.23	209.4	210.2	211.43	209.88	208	208.72	210.4	209.34	208.51	210.13	209.14	209.92	212.22	210.66	209.93	209.84	210.88	210.27	208.24	209.22	208.69	209.36	209.24	209.97	210.66	211.35	208.93	208.2	210.92	210.1	208	210.22	209.01	208.02	209.67	210.5	207.33	211.18	209.43	208.92	209.09	210.78	212.56	208.65
203.91	202.02	201.52	201.76	201.95	203.06	204.36	202.62	200.77	202.5	203.56	203.75	203.52	202.24	202.43	203.06	201.88	202.13	201.45	200.26	201.79	201.64	202.9	201.28	200.36	202.48	203.62	203.38	201.64	203.68	201.23	200.2	201.54	203.04	202.22	201.72	201.76	202.82	203.63	201.92	203.37	201.85	202.27	201.83	201.52	201.68	201.42	203.51	199.68	201.19
208.82	209.84	209.73	209.34	208.58	209.4	211.11	206.45	208.49	210.16	205.43	208.92	209.9	209.3	207.92	208.68	206.84	209.48	209.26	209.1	209.97	206.88	206.41	207.59	208.9	209.09	210.68	208.8	207.93	210.34	207.24	207.72	207.87	208.65	208.76	209.63	209.72	209.52	206.24	209.03	210.42	210.4	208.8	211.04	206.06	210.42	205.38	207.19	208.61	208.47
211.75	213.67	211.35	214.72	214	213.66	212.73	211.93	211.41	212.61	211.37	213.26	211.73	212.59	216.6	212.97	213.04	214.59	214.02	211.53	211.78	213.08	213.02	211.12	213.36	215.1	211.99	213.16	211.35	214.7	212.49	212.35	211.82	211.71	212.41	210.59	213.43	211.75	211.67	212.91	211.93	213.25	212.07	215.43	213.49	210.71	212.73	213.87	212.78	212.38
195.04	194.88	195.83	194.95	193.81	195.18	192.54	192.95	195.38	196.1	194.26	191.57	194.24	193.04	192.02	193.14	193.46	192.8	193.72	193.11	192.38	191.32	193.41	195.07	195.47	194.46	196.1	194.19	193.69	193.99	192.76	191.15	195.31	193.41	196.07	192.8	193.16	194.56	194.67	195.15	194.67	195.06	193.74	194.17	194.07	195.62	194.36	193.92	193.09	194.41
205.99	207.25	206.97	206.32	209.06	208.66	208.55	209.59	207.02	208.57	206.15	207.8	206.71	208.87	206.4	207.06	207.35	208.3	206.68	207.23	207.81	209.55	207.36	209.59	208.33	206.25	207.83	206.7	207.31	206.58	208.39	206.34	207.26	207.97	209.87	208.09	206.68	208.12	209.55	206.46	208.42	206.59	208.23	207.07	206.19	207.61	207.23	208.64	206.37	208.9
202.41	206.13	205.03	203.45	206.28	203.42	202.74	206.69	204.18	205.31	204.7	204.13	203.56	202.59	207.04	204.14	205.08	207.15	203.24	205.94	204.61	205.18	204.36	203.9	203.59	203.08	203.31	206.29	203.17	206	204.17	202.48	203.19	204.41	203.77	204.62	204.38	207.41	205.41	206.03	204.79	204.74	204.15	205.39	206.78	204.46	205.44	204.46	204.91	203.99
208.05	207	210.5	205.43	207.59	207.78	206.51	207.71	207.87	206.55	207.68	207.86	207.5	208.51	205.52	205.58	205.08	207.66	206.81	208.75	208.36	207.55	207.1	207.68	208.48	209.48	206.75	206.9	204.87	206.26	205.13	208.43	204.03	204.76	208.73	207.66	206.35	207.55	209.55	206.75	210.23	207.15	206.35	205.67	205.52	207.5	206.47	207.62	205.87	209
207.93	210.67	208.67	207.41	210.7	209.15	208.19	208.57	208.07	209.22	209.74	209.71	208.78	211.18	207.26	209.45	209.77	209.46	208.71	210.25	208.36	210.31	209.28	212.69	209.58	209.33	208.54	210.82	210.95	209.04	207.56	207.52	209.24	208.65	213.55	212.22	210.61	210.15	210.13	212.24	207.45	210.21	211.07	211	209.15	209.51	209.84	208.8	206.44	210.75
196.53	195.95	197.12	199.37	198.6	197.18	196.84	196.39	198.26	199.13	198	198.51	196.26	197.86	199.32	199.9	198.37	197.68	198.27	195.7	197.63	196.44	196.14	198.05	197.96	197.22	196.78	196.54	200.12	199.47	196.75	196.68	194.82	200.43	198.4	200.56	196.84	198.55	200.19	198.78	197.35	196.56	196.49	197.77	198.89	198.41	197.14	198.97	197.3	198.75
216.26	215.56	218.94	216.79	217.81	220.02	218.43	216.66	216.2	217.91	217.92	217.11	219.55	220.28	217.22	217.41	218.67	217.33	218.73	215.9	220.5	215.54	219.49	217.62	220.88	220.83	218.65	219.68	218.98	217.22	219.19	216.89	217.23	217.62	217.04	219.62	218.07	216.71	217.02	217.98	216.61	219.41	217.43	218.88	217.64	219.27	217.05	219.67	216.79	217.8
210.17	210.13	208.73	208.83	208.64	211.31	211.26	209.18	209.19	210.48	208.29	206.66	210.5	208.14	211.04	207.23	209.54	207.22	209.07	209.22	210.69	206.23	209.94	208.46	209.22	209.17	208.39	209.15	210.27	209.75	209.32	206.26	210.1	210.06	209.6	210.13	208.84	210.86	210.2	209.68	210.61	207.66	210.41	205.25	208.84	206.57	207.34	209.07	207.55	206.22
208.85	207.68	207.09	208.43	208.86	206.95	209.19	209.87	208.81	209.02	206.55	208.67	208.24	208.83	208.78	208.71	208.2	208.93	207.05	209.91	211.35	209.84	209.4	208.34	208.18	210.01	209.7	211.67	209.71	207.9	208.63	209.13	208.18	209.39	208.83	207.56	208.78	208.47	208.43	209.04	208.4	207.49	206.36	208.57	207.23	206.88	206.27	209.66	210.03	206.86
208.21	208.14	206.37	206.94	205.93	206.88	206.87	209.78	202.77	204.69	206.56	205.83	205.95	206.64	205.49	206.49	205.16	206.02	205.42	207.47	207.22	207.19	205.51	205.61	207.26	207.52	207.35	207.33	205.98	206.21	206.7	204.67	208.87	206.69	204.59	203.53	206.92	206.11	207.84	205.67	209	206.64	207.56	207.33	207.06	206.31	206.84	206.86	208.71	206.35
204.08	202.79	204.93	204.07	204.38	203.15	204.57	204.94	204.58	205.13	204.18	203.77	202.01	204.56	205.89	202.96	203.92	203.54	203.89	205.23	202.73	204.45	201.47	203.44	204.15	204.18	203.66	204.4	204.23	206.25	203.93	205.6	203.39	202.21	201.92	202.25	206.02	203.82	204.74	204.49	203.65	204.66	205.87	204.49	205.64	204.74	201.78	203.44	205.83	205.68
209.3	209.21	206.85	207.03	209.95	209.22	206.62	207.12	209.03	207.97	207.7	209.12	210.81	208.55	208.63	207.9	207.63	207.78	207.04	209.59	210.03	209.25	207.38	210.19	208.3	208.96	207.07	209.98	207.27	208.56	207.93	209.38	208.07	207.17	205.01	207.6	207.45	209.22	209	206.7	207.96	206.89	207.83	207.11	206.65	205.66	207.79	205.39	207.91	209.41
198.62	200.36	200.73	199.2	198.39	199.46	199.62	199.2	199.92	199.83	197.83	200.55	198.38	198.85	201.4	199.91	198.37	198.57	200.7	199.15	199.61	198.22	199.37	198.71	199.49	200.41	200.96	201.34	199.77	200.29	198.02	199.05	198.71	200.76	199.72	198.47	200.28	198.03	198.51	198.07	197.75	197.38	201.03	197.38	197.46	200.64	200.99	201.22	199.29	200.22
200.25	200.89	198.18	201.84	199.94	201.42	199.18	199.44	200.48	198.95	199.35	201.45	201.21	200.01	201.42	202.29	199.5	201.68	198.09	201.16	201.98	200.65	198.99	199.57	195.8	198.61	198.7	200.97	200.18	197.05	200.02	201.48	200.49	198.54	199.72	201.28	198.75	200.1	198.97	200.71	201.78	201.04	201.32	200.04	198.53	201.9	200.51	198.24	200.97	196.3
205.51	204.21	205.96	203.68	203.55	204.9	202.71	204.36	203.08	203.16	204.25	202.97	206.59	203.87	203.94	202.56	206.28	205.57	206.13	204.98	203.03	206.39	205.61	205.92	202.86	205.28	204.1	204.07	202.36	203.21	204.8	203.72	202.36	203.12	202.9	201.84	203.57	205.85	204.59	204.04	202.5	203.59	203.61	204.42	203.67	205.67	206.59	203.82	202.95	204.6
207.26	208.69	209.87	209.41	208.51	208.87	207.35	207.81	210.39	213.16	209.29	208.13	206.54	209.49	207.55	209.52	208.74	210.14	210.17	211.85	210.7	209.98	210.9	207.23	211.48	208.86	209.69	209.93	211.38	210.67	210.07	208.63	210.33	209.29	211.11	210.13	207.48	207.6	210.14	206.58	208.81	210.67	209.12	209.13	212.75	210.93	208.41	208.6	208.46	209.83
200.29	197.52	198.83	200.77	200.19	200.71	199.35	198.53	198.2	197.61	197.64	197.37	197.95	196.93	198.31	197.93	197.74	200.55	198.65	198.33	200.27	197.86	197.23	196.16	197.26	198.02	198.73	198.23	198.36	199.56	198.7	199.53	200.99	195.95	198.5	198.66	197.18	197.65	199.51	195.95	199.15	197.95	199.64	198.67	198.4	201.55	199.48	198.19	198.26	198.23
217.12	217.57	217.6	216.63	219.55	217.91	218.01	217.81	218.07	214.92	216.35	216.84	215.79	218.46	217.46	215.71	218.46	216.69	219.6	219.77	217.9	217.63	216.62	219.49	218.64	219.96	218.05	218.31	215.99	217.34	216	217.52	217.4	217.52	217.32	217.32	216.46	218.54	215.33	216.07	218.09	219.13	217.97	219.89	217.92	217.65	216.13	216.09	217.28	217.76
202.9	203.61	203.89	204.21	204.82	203.12	204.44	202.16	201.7	205.54	204.32	201.69	203.06	201.91	202.07	203.67	201.05	202.62	203.31	202.43	204.67	203.33	201.65	204.01	204.02	201.34	204.39	202.72	203.85	206.09	203.97	203.92	202.05	204.66	203.29	204.79	203.87	203.37	204.26	202.55	203.62	203.34	204.23	205.17	203.42	201.96	203.86	202.3	203.45	200.61
208.34	208.01	209.41	209.4	210.02	209.56	213.66	210.73	207.64	211	209.37	210.97	209.76	208.87	210.62	211.03	208.83	210.76	211.39	209.17	207.85	207.48	208.26	209.75	210.25	208.42	207.58	210.47	209.49	208.56	208.26	208.09	207.96	210.52	210.15	211.56	209.31	210.09	209.58	208.71	208.23	210.13	208.29	206.36	208.65	209.03	208.58	208.96	211	209.62
215.92	216.85	217.9	215.44	216.39	217.75	220.39	217.79	217.55	216.79	217.45	216.84	216.09	216.8	214.06	217.42	215.89	215.7	220.32	216.15	215.63	216.36	216.73	214.97	218.6	217.15	215.38	216.97	215.74	218.75	216.02	215.8	215.52	219.06	216.94	216.96	216.81	216.46	216.34	214.79	217.7	217.7	218.19	217.41	217	216.77	214.92	220.16	217.66	216.88
208.52	205.64	207.84	207.41	204.59	208.56	209.29	209.69	206.89	206.82	206.14	207.48	209.42	207.03	209.06	206.83	208.9	206.86	207.28	209.47	208.56	207.7	207.43	207.03	206.21	208.25	208.72	205.97	208.07	207.65	208.14	209.18	207.13	207.69	209.64	207.03	207.95	207.15	208.69	204.79	205.12	208.2	208.93	206.67	208.56	207.9	207.56	208.33	206.4	205.53
207.18	205.21	205.69	206.72	205.38	207.82	206.67	205.89	205.79	207.87	206.79	209.29	205.3	204.39	206.55	207.8	207.14	204.23	204.75	206.05	206.26	207.19	205.89	206.21	206.71	206.27	203.49	204.93	205.74	207.02	206.8	206.58	207.31	208.67	206.52	206.1	207.3	206.15	206.97	205.01	208.32	205.92	207.18	207.17	204.61	207.79	207.92	208.7	207.34	208.29
205.1	205.71	204.45	204.92	206.44	206.73	204.95	205.78	205.18	205.62	204.61	205.59	207.67	206.31	202.89	205.98	207.06	207.28	203.91	206.36	204.5	206.28	206.75	206.86	205.3	207.26	204.91	203.34	207.22	206.13	207.5	203.82	204.8	204.31	206.67	207.4	206.65	206.94	208.23	204.74	204.95	207	205.65	206.62	205.46	203.81	204.11	207.15	205.5	206.86
204.33	204.71	204.22	203.45	202.67	205.48	201.58	202.42	201.3	205.49	202.16	204.73	203.35	202.13	203.79	205.77	205.08	205	204.78	202.31	204.06	203.15	202.33	203.49	201.97	204.08	205.23	203.15	204.48	203.52	204.17	202.64	201.99	201.93	203.45	202.78	203.42	205.6	204.7	203.67	203.3	203.89	202.47	202.79	204	203.6	203.92	203.14	201.87	203.14
211.23	212.6	213.73	211.77	211.97	211.67	211.43	210.6	212.33	211.29	213.03	214.63	215.58	212.81	209.52	212.01	213.66	214.33	212.43	212.67	211.12	213.8	211.12	215.38	212.36	213.59	211.8	212.23	213.85	213.14	211.18	215.27	212.2	212.95	211.59	208.95	212.86	213.12	212.94	211.04	212.67	212.96	212.77	213.56	211.78	210.24	213.42	213.87	212.14	212.24
204.89	204.18	202.98	201	202.55	201.8	204.07	205.67	203.88	201.55	201.65	204.58	204.14	204.6	201.76	203.56	203.09	202.46	203.67	204.71	204.45	202.47	202.36	203	204.77	203.52	203.43	203.97	204.82	204.07	202.62	201.32	202.6	203.42	203.3	204.13	203.73	204.67	202.99	203.44	204.11	204.67	202.35	202.38	205	203.34	202.36	203.49	202.85	200.85
195.02	195.02	194.53	193.15	195.95	195.12	196.53	194.9	195.44	195.41	195.01	194.64	196.11	193.06	195.9	195.87	195.58	195.39	194.82	193.25	194.15	194.27	196.24	195.57	197.45	193.51	195.06	195.19	195.05	193.67	193.59	196.32	197.13	194.42	196.49	194.38	193.98	197.53	193.43	193.79	196.72	195.85	196.05	193.8	195.18	196.04	195.53	195.22	194.84	193.7
211.68	209.77	211.44	211.18	210.89	212.91	212.88	211.66	211.08	211.9	209.79	212.28	212.75	211.18	210.93	211.31	211.32	212.56	212.54	212.33	212.18	212.66	211.63	208.98	212.55	210.15	211.46	211.21	212.08	212.21	211.43	212.29	212.6	211.17	213.37	211.33	212.13	212.9	213.48	212.5	212.16	211.9	211.22	211.7	209.81	211.28	210.4	212.26	212.82	212.49
204.32	204.66	202.19	201.82	202.76	202.97	204.64	201.38	202.65	204.85	205.02	201.17	204.4	202.59	201.31	203.92	201.99	204.72	202.44	205.5	202.34	202.68	201.62	203.03	202.09	201.42	201.87	201.71	205.14	202.86	203.92	204.35	203.79	201.67	202.97	203.7	201.19	203.44	201.56	201.93	204.13	204.11	204.17	203.45	202.8	202.6	203.43	202.48	203.26	205.37
205.93	201.85	202.97	203.04	200.79	202.11	202.99	202.77	203.97	203.02	204.91	202.6	202.26	203.96	202.41	201.88	203.41	203.01	203.06	202.65	203.46	201.07	203.68	202.28	200.04	202.13	201.16	204.16	202.63	203.72	202.09	202.51	205.1	202.42	201.68	202.61	202.49	204.03	202.88	202.72	202.53	203.19	204.13	202.84	200.03	202.76	201.3	201.91	203.91	201.71
208.23	205.49	206.65	207.45	208.09	209.05	209.17	209.79	209.66	207.29	208.53	206.64	206.37	206.82	205.4	206.66	208.29	209.02	208.63	208.65	205.94	208.22	206.39	205.66	208.68	206.75	209.05	209.18	209	207.72	207.04	207.9	208.95	209.11	208.46	208.69	207.92	206.51	207.74	208.77	207.25	207.76	208.4	205.95	209.55	207.04	208.37	208.81	206.26	204.48
217.34	217.68	214.72	215.23	218.3	215.12	217.67	214.49	216.69	215.13	218.3	217.29	218.28	215.47	218.21	214.51	217.42	214.89	219.74	217.38	217.82	215.64	217.06	217.3	216.81	217.06	218.32	218.84	215.92	216.73	217.76	217.07	215.89	216.06	218.5	218.43	216.72	218.29	219.13	216.78	218.17	216.59	216.49	217.78	216.62	215.83	216.87	216.49	216.56	217.57
202.84	202.39	205.11	205.41	201.77	202.74	204.48	202.22	205.5	204.44	202.82	206.55	203.89	203.33	203.53	204.81	204.38	205.1	204.55	200.82	201.17	202.07	202.48	205.42	203.7	202.86	203.44	203.35	203.06	203.51	202.91	204.62	203.98	205.99	204.16	204.29	201.85	201.14	206.34	202.82	203.8	201.17	204.3	202.82	202.95	202.66	202.64	204.58	202.78	204.99
200.9	201.46	200.75	200.89	201.04	200.03	199.88	201.49	200.56	201.49	201.94	200.01	200.33	204.38	201.52	200.35	200.12	200.32	201.8	202.78	203.11	201.1	201.53	200.99	200.61	203.6	201.59	200.17	200.41	203.17	201.75	200.28	203.51	202.32	201.35	200.87	200.9	203.18	201.06	202.56	199.07	201.86	201.96	201.34	203.02	198.83	201.3	201.96	201.2	201.42
199.5	200.01	197.76	197.33	201.27	199.14	198.23	200.28	198.5	201.38	198.45	198.9	200.05	200.08	199.01	201.03	201.16	199.22	199.94	198.56	198.76	200.22	198.12	199.11	198.91	198.21	199.72	199.15	198.12	197.54	200.12	199.17	199.56	199.91	198.88	198.85	199.27	200.11	201.94	198.37	200.75	197.89	201.25	199.2	196.61	199.37	199.43	200.85	199.75	199.59
218.52	216.67	216.82	218.86	217.17	216.37	218.63	217.95	218.51	219.3	217.41	217.16	216.02	215.45	216.85	216.58	220.61	219.94	218.9	215.78	217.6	218.09	216.57	218.71	216.96	218.59	216.61	218.8	220.28	216.93	216.34	218.65	217.93	218.07	218.17	217.16	219.51	218.27	219.23	219	217.52	218.6	216.52	214.54	219.17	219.19	219.34	216.86	217.63	215.26
201.51	198.96	200.96	199.71	201.76	199.45	200.53	197.77	199.95	201.93	200.04	201.87	198.1	199.71	198.95	198.84	199.61	201.9	201.93	200.39	201.6	201.03	201.81	198.58	199.37	201.94	198.8	199.55	197.66	200.79	201.94	200.7	200.21	197.84	199.56	200.79	199.12	198.04	201.37	199.61	199.32	201.13	200.85	199.67	200.33	198.55	201.84	200.49	200.94	200.15
216.17	216.26	216.42	215.48	216.28	218.47	216.64	216.23	216.15	214.36	217.82	215.88	216.73	216.67	218.53	218.1	214.45	217.46	218.5	216.8	218.76	217.48	216.33	217.4	217.75	214.93	216.72	216.66	217.94	218.33	217.41	217.13	217.81	216.86	219.69	215.8	216.5	216.85	216.93	216.75	215.85	216.62	217.28	216.08	216.81	218.96	216.95	218.59	215.64	216.85
200.55	200.45	196.79	196.97	198	197.99	198.32	196.92	196.4	199.68	198.68	197.47	197.47	198.12	197.94	200.01	198.14	196.6	197.68	198.16	197.53	198.89	197.69	200.44	197.3	198.66	199.09	197.39	197.85	197.79	199.05	199.53	199.31	199.61	196.92	198.54	200.86	197.5	200.19	196.66	200.61	197.83	199.69	201.68	199.09	200.11	197.83	199.29	197.2	200.79
205.96	210.06	207.16	209.88	209.3	208.68	210.2	211.08	210.3	210.32	210.18	209.69	210.95	210.07	207.53	207.3	209.71	209.64	209.72	210.65	209.29	207.33	209.75	210.01	211.02	209.31	211.41	211.07	209.58	208.41	207.75	208.38	209.4	208.86	212.2	209.39	209.17	209.06	209.73	210.26	208.6	210.25	210.17	210.8	208.54	208.07	210.65	208.31	210.5	208.23
206	207.89	209.81	207.81	207.98	207.96	208.58	209.75	208.03	207.25	207.87	207.9	208.96	208.29	206.52	207.08	205.7	207.02	206.48	207.64	208.1	208.21	208.93	206.77	207.66	207.33	207.7	206.62	209.11	207.99	208.08	205.74	208.38	207.66	207.07	207.35	208.58	206.97	208.19	208.1	207.41	207.94	208.95	208.36	206.14	208.76	207.48	207.9	205.89	206.57
205.83	203.32	204.27	203.63	203.73	202.99	204.07	202.47	201.57	203.84	203.82	204.44	204.62	204.57	199.53	204.2	202.74	203.1	202.85	202.12	202.29	202.29	205.62	204.93	203.83	202.15	203.65	203.53	204.55	202.09	203.75	202.52	206.22	204.66	201.44	202	200.91	202.55	204.01	202.46	202.26	204.95	203.52	202.61	202.45	204.71	202.6	204.39	204.01	202.75
204.55	206.05	202.9	204.4	204.41	207.38	204.07	203.72	204.67	201.86	203.37	202.96	207.68	204.09	207.9	204.67	203.78	203.6	203.9	201.77	203.95	200.87	204.23	205.08	204.11	205.76	200.37	204.13	205.02	205.99	203.73	203.06	204.39	204.16	203.6	205.73	204.62	206.95	204.11	202.95	203.82	203	203.14	201.08	201.21	204.56	202.15	203.77	203.94	203.1
201.46	199.61	201.29	200.73	200.63	200.13	200.58	201.7	198.53	202.1	199.89	199.51	200.38	201.31	199.62	199.01	201.12	202.24	203.52	201.19	199.48	199.04	201.23	201.26	200.7	202.72	201.45	200.71	198.65	200.71	200.78	199.24	199.96	200.12	201.03	198.68	200.08	201.43	201.3	202.05	200.95	199.03	199.71	199.62	201.91	199.9	200.79	200.66	202.36	198.44
211.69	212.56	212.49	211.2	214.86	210.76	211.99	210.93	212.66	212.21	210.39	213.71	212.7	212.36	211.04	212.41	215.09	211.49	216.8	210.91	212.58	211.31	209.6	213.33	213.13	212.66	214.26	212.61	210.07	212.29	211.31	213.05	211.53	212.91	212.78	214.34	211.54	212.9	211.92	211.47	211.47	215.54	212.41	211.26	210.51	210.66	214.4	212.67	212.08	213.03
204.47	205.45	202.78	206.03	203.16	202.11	205.21	203.6	203.14	204.23	202.93	202.89	204.46	202.13	202.8	200.73	203.22	204.33	203.17	203.84	202.64	202.18	204.58	202.91	202.47	202.04	204.22	203.07	202.55	203.7	200.71	204.19	203.42	202.34	202.73	204.05	203.63	204.03	204.21	203.49	202.99	202.99	203.34	203.99	203.63	201.67	202.46	201.3	202.11	205.29
203.92	203.13	206.11	205.57	205.08	206.08	204.23	204.65	205.59	203.62	203.72	205.81	205.09	204.64	204.89	206.14	203.37	205.36	204.43	204.24	203.93	204.8	204.78	205.35	203.72	203.88	203.29	203.71	207.78	204.83	202.27	203.26	206.8	205.23	204.81	206.53	203.28	204.95	205.66	203.97	205.43	205.3	205.64	203.8	204.69	203.43	204.41	204.45	205.16	202.56
201.56	199.03	199.54	201.41	199.68	200.15	197.1	199.03	201.37	202.11	200.04	200.47	200.56	199.01	200.06	198.51	199.05	200.17	197.85	200.46	201.24	199.89	197.85	201.8	200.87	199.83	201.67	200.13	198.96	197.7	200.27	199.81	199.81	201.2	200.51	201.32	200.45	204.23	199.36	201.36	199.95	199.5	201.25	199.18	202.1	200.11	201.73	201.13	199.99	201.66
210.71	212.24	210.3	211.84	212.41	214.58	212.31	212.51	213	210.81	213.46	213.92	215.35	212.71	211.69	215.9	212.8	209.66	212.25	214.18	213.24	211.59	212.34	212.99	214.53	214.21	211.69	210.55	212.74	213.96	213.8	215.06	214.31	213.94	212.71	214.35	212.77	212.73	212.5	212.76	212.1	211.93	213.76	212.85	213.78	211.18	214.25	214.16	214.02	210.66
215.58	216.13	218.71	215.74	216.55	217.44	216.96	218.27	217.03	217.84	217.12	217.12	217.07	216.83	218.92	216.87	217.82	217.21	218.28	216.12	218.14	215.89	219.22	217.04	217.21	215.98	217.45	216.98	216.89	216.73	216.74	216.27	217.41	216.14	216.37	220.28	219.34	217.09	216.47	214.56	215.52	215.27	217.3	219.68	217.77	217.85	216.96	215.92	217.78	216.07
204.73	202.67	203.14	205.45	203.5	204.18	203.25	202.34	202.15	205.62	205.24	205.73	203.67	204.25	204.43	203.78	203.75	203.64	204.52	204.14	203.67	204.68	202.05	201.24	203.4	206.21	203.59	204.36	202.74	202.41	201.97	204.47	203.41	201.62	202.75	201.19	203.8	202.92	203.18	203.74	201.47	205.37	203.9	202.45	204.26	204.97	203.95	203.78	200.95	202.24
204.1	201.33	202.58	203.57	203.7	203.62	201.04	201.83	204.53	202.39	202.03	201.42	202.11	203.91	201.24	201.85	202.45	203.74	204.01	202.27	203.24	201.3	203.9	202.18	200.8	201.63	199.82	202.07	203.05	202.75	205.38	204.48	203.63	204.3	202.08	202.2	203.55	203.25	201.34	201.77	203.59	202.26	204.97	203.16	200.88	203.6	202.93	204.26	204.39	203.33
206.93	210.82	209.71	211.81	207.63	208.34	207.86	208.42	209.59	211.6	210.42	209.2	211.64	208.26	207.08	209.9	209.75	208.16	207.42	208.35	208.63	211.01	206.17	210.77	212.03	209.48	209.46	207.72	209.68	210.33	208.52	209.54	207.75	208.19	208.49	207.23	209.7	209.14	206.59	209.73	211.81	209.07	210.33	208.58	210.83	209.06	209.64	208.22	210.71	208.19
204.02	203.95	199.62	204.48	202.71	205.52	203.1	205.91	202.86	202.59	203.49	204.65	204.1	204.17	204.15	203.98	205.06	203.01	201.66	202.01	205.26	204.71	203.29	205.59	203.97	206	204.68	203.61	203.67	201.97	203.24	203.32	204.03	205.97	202.91	202.77	201.81	203.86	201.92	204.22	204.15	204.88	203.22	204.99	203.61	204.9	202.72	202.59	204.44	204.98
200.47	202.74	200.32	201.73	199	203.32	203.1	201.95	202.33	199.74	199.78	200.78	201.45	200.33	199.72	202.13	199.73	201.21	201.64	200.9	201.36	200.14	201.77	199.94	202.59	201.92	202.86	204.11	202.64	200.98	199.38	200.49	199.86	201.05	202.55	201.53	201.18	201.11	202.37	199.24	202.69	202.13	202.53	202.48	199.03	201.86	200.58	199.66	202.11	201.81
208.92	213.88	210.72	214.3	212.34	210.77	212.7	210.74	211.15	211.29	211.02	211.18	214.16	211.05	213.09	210.77	212	211.37	212.12	213.51	213.12	211.41	209.6	213.95	212.01	212.43	211.28	213.18	212.63	210.83	210.59	211.56	210.89	216.26	212.27	211.93	212.43	211.98	210.95	213.46	211.82	212.97	213.75	212.37	213.09	210.63	211.49	212.94	211.89	210.83
205.28	205.97	205.76	204.39	206.68	208.01	204.52	203.86	205.5	206.82	205.09	206.18	204.53	205.52	204.56	207.74	205.62	203.94	207.72	204.13	202.31	203.39	206.5	206.54	207.82	203.58	206.77	204.81	204.9	205.09	206.18	201.62	204.21	207.47	204.76	205.09	206.25	207.23	203.83	205.47	207.95	205.08	205.38	206.92	206.61	206.28	207.08	203.74	205.04	205.36
202.39	202.68	206.51	204.14	203.98	203.51	204.3	202.31	203.18	205.26	203.64	205.08	204.13	200.48	202.48	204.29	202.81	204.28	201.94	203.92	204.37	204.27	203.78	204.28	202.15	200.33	205.52	203.27	203.76	201.89	205.01	203.29	201.47	201.71	201.05	206.04	202.32	202.5	205.94	202.47	203.18	204.69	203.79	202.97	203.6	204.25	204.3	203.06	204.23	202.62
213.77	213.26	211.36	211.96	212.58	214.59	213.23	213.07	210.43	212.7	214.44	212.51	210.35	210.86	213.52	213	213.27	214.06	212.75	212.08	211.25	212.59	215.5	211.03	211.38	213.78	212.56	209.38	211.57	214.56	213.94	211.92	211.95	211.54	213.62	210.19	210.68	211.39	210.07	212.41	212.26	213.73	212.12	212.58	211.32	212.56	211.54	213.5	213.01	210.37
201.17	202.26	199.77	202.74	199.02	199.56	196.84	200.42	198.13	198.84	197.37	203.1	202.11	199.1	198.71	200.44	202.06	201.38	199.35	201.57	196.91	197.97	197.08	200.22	201.19	199.23	199.42	202.68	199.32	200.03	200.88	199.58	201.66	201.84	199.51	201.83	199.85	202.38	203.43	201.16	200.46	202.37	199.5	198.99	199.34	198.52	200.33	200.99	200.38	199.06
200.31	201.15	202.07	199.52	200.18	198.01	201.33	200.06	201.41	202.12	200.85	200.52	199.69	199.63	199.12	202.48	197.96	200.57	200.01	202.59	198.27	202.01	200.48	199.16	199.56	198.97	202.03	199.19	199.46	198.55	199.97	201.22	201.96	199.87	200.3	200.37	201.13	198.81	199.91	202.19	198.75	199.53	198.23	202.47	198.97	198.06	199.88	199.8	200.4	200.33
202.87	202.84	203.49	202.45	203.42	202.65	203.46	203.12	201.36	203.01	204.33	202.22	202.58	203.44	202.13	204.4	202.98	201.24	203.65	204.58	202.46	204.27	202.92	202.84	203.68	201.49	203.93	202.31	204.07	201.99	202.87	200.67	201.55	202.52	204.51	201.28	204.7	204.15	203.13	204.13	203.47	204.65	204.39	202.2	203.86	204.62	204.82	204.82	202.44	203.5
210.24	208.39	209.75	209.02	207.92	207.13	208.89	208.17	207.72	210.19	208.93	209.34	209.03	209.05	206.58	208.1	208.55	206.33	207.84	209.97	208.66	208.81	207.99	208.01	209.49	208.49	208.13	209.63	208.95	209.89	211.45	209.6	209.1	208.07	209.07	206.83	208.55	208.54	209.1	207.97	208.01	208.37	208.64	208.52	207.45	209.36	209.67	209.97	207.31	210.07
197.42	199.14	198	197.34	200.92	196.5	197.63	195.96	197.93	196.88	198.52	198.87	200.55	196.43	199.2	197.61	197.62	200.69	197.01	199.83	197.7	196.73	198.38	199.46	197.51	198.52	197.7	196.43	196.57	196.9	200.54	197.72	198.36	198.05	199.23	197.28	197.03	197.66	198.44	201.15	198.08	196.37	196.98	199.28	196.88	199.47	198.67	197.83	198.02	200.56
202.29	203.06	199.93	203.95	205.41	201.43	201.61	204.18	203.18	204.16	203.3	202.95	203.87	204.01	204.25	205.05	204.66	205.18	205.87	203.72	203.37	205.01	204.25	201.71	203.09	204.46	204.64	204.38	203.12	201.75	204.51	202.76	203.85	204.89	204.54	206.33	205.42	205.9	205.4	203.28	202.65	203.62	202.06	204.07	204.8	206.35	204.55	203.96	203.52	203.75
207.44	203.47	206.34	203.27	204.32	204.79	203.88	202.2	204.52	203.35	204.92	205.56	206.56	203.74	204.43	204.93	204.24	203.94	206.13	204.74	203.88	208.07	202.52	204.51	204.74	204.64	205.58	206.24	206.17	205.76	203.52	204.69	202.47	202.86	205.84	202.93	205.67	203.67	201.52	204.94	204.83	205.65	205.85	204.07	204.13	205.3	205.2	204.02	205.1	203.89
205.85	210.52	208.49	208.41	206.61	209.49	208.68	206.77	209.41	207.3	208.83	207.94	207.54	209.27	206.97	207.65	208.91	209.42	209.09	206.72	206.56	208.27	208.32	210.08	206.51	207.7	206.95	210.7	209.38	209.36	207.17	208.19	209.24	211.05	208.31	209.17	209.09	206.91	208.28	208.49	207.09	208.9	209.72	208.09	210.28	209.39	210.46	206.63	205.35	206.68
202.84	204.38	203.58	204.39	204.09	202.38	202.94	202.28	202.4	203.11	205.25	203.52	202.59	201.32	201.98	203.7	203.02	202.62	204.08	202.65	204.9	202.18	201.95	201.06	200.94	202.04	204.05	204.15	203.02	201.71	201.15	201.41	202.24	203.37	203.59	202.62	202.24	202.79	205.16	203.22	201.92	203.29	202.65	202.5	201.33	203.89	202.94	204.06	203.75	201.22
192.88	196.88	195.52	195.41	193.83	196.64	197.95	193.39	194.52	195.86	196.37	194.01	193.93	196.06	196.69	193.96	195.05	195.55	196.99	195.2	194.88	194.85	193.02	196.87	195.92	195.44	195.19	193.31	195.3	195.17	194.2	193.79	195.54	196.99	195.28	194.27	193.8	194.98	196.27	193.97	194.74	196.26	192.59	193.88	195.45	193.79	195.95	195.26	196.06	194.51
207.76	209.26	209.21	208.21	207.9	208.85	209.39	213.18	207.96	208.38	207.38	209.53	207.03	209	208.06	206.21	207.36	209.14	206.76	205.97	209.72	205.78	206.69	206.28	208.13	207.41	210.58	206.1	208.02	208.21	206.53	209.63	207.7	207.29	209.76	207.01	210.03	208.81	207.68	206.97	207.45	206.86	209.37	205.05	208.54	209.48	209.23	207.39	209.59	206.68
202.27	202.93	201.44	200.3	200.14	200.07	200.88	200.6	200.44	200.64	201.4	200.86	202.26	198.5	200.45	201.45	199.59	198.79	201.3	202.3	198.34	204.62	201.91	203.33	202.1	201.57	200.5	202.15	200.81	201.35	200.68	199.86	201.02	201.31	200.71	201.06	197.75	200.1	201.8	200.21	201.19	199.01	199.62	199.85	200.5	202.33	205.01	201.92	203.82	200.47
201.77	203.49	202.22	202.19	203.15	201.97	202.59	206.86	204.59	204.47	203.49	202.28	203.81	204.08	205.78	202.91	203.81	203.42	203.91	205.21	204.23	205.29	202.74	203.12	202.29	202.23	203.63	203.33	200.21	203.37	204.56	201.98	203.86	205.44	203.94	204.09	204.68	203.79	202.39	202.72	202.64	202.7	201.45	203.86	204.17	203.83	204.96	203.16	202.49	202.79
200.16	199.84	200.14	197.38	200.22	196.85	196.58	196.73	197.43	198.41	199.86	200.3	199.78	196.69	199.63	200.65	201.81	197.3	199.32	198.03	200.18	199.93	200.77	197.55	196.69	199.88	198.22	198.46	198.04	199.52	198.92	197.74	198.5	197.47	197.41	196.94	200.89	196.81	197.76	197.86	197.35	197.13	198	197.65	198.78	200.1	199.09	199.15	199.63	199.05
211.82	209.39	210.24	209.92	210.05	207.52	210.89	207.2	208.99	209.26	210.3	210.1	210.04	210.12	207.71	209.47	207.47	209.93	211.12	208	211.59	209.6	208.88	208.92	208.73	210.96	210.35	206.52	210.41	211.49	210.09	208.86	209.38	210.45	208.68	210.19	210.2	210.43	208.16	210.76	209.64	210.24	207.99	211.73	210.28	211.26	211.24	210.02	209.63	209.13
203.19	205.03	200.46	205.52	203.57	204.84	205.71	204.33	204.68	205.67	204.16	203.91	206.27	204.92	206.98	205.36	203.88	203.54	205.38	205.33	203.59	203.98	204.81	203.84	207.57	204.41	202.75	206.05	203.57	205.18	202.2	204.27	204.3	205.83	205.09	205.55	208	204.12	205.75	206.01	204.94	208.22	203.47	204.44	205.59	204.53	204.24	203.23	204.29	204.15
210.79	210.63	210.11	207.79	209.73	207.45	210.11	209.48	210.31	210.39	208.65	209.35	208.25	211.34	210.64	208.84	207.67	208.83	209.6	208.68	210.03	210.66	210.07	210.35	208.37	209.76	208.4	209.61	209.3	206.98	210.09	210.86	209.23	207.01	209.7	208.67	209.62	209.97	210.25	209.53	210.7	209.52	208.52	209.18	208.76	210.31	209.63	210.16	209.22	208.84
213.25	212.49	214.32	214.45	215.06	211.49	212.69	209.26	212.41	212.26	213.75	213.16	212.89	214.35	212.41	213.75	211.9	212.39	211.56	211.36	211.43	212.76	213.4	213.32	213.23	213.92	211.06	210.65	212.88	212.12	210.72	212.54	212.24	211.82	211.67	210.19	210.53	211.88	211.94	212.3	211.26	213.2	215.62	213.97	212.32	211.26	214.76	211.77	211.67	212.02
199.2	199.86	197.61	198.29	196.85	195.98	198.28	198.28	197.47	197.05	200.55	198.57	198.59	199.91	197.01	199.49	198.03	198.74	196.91	199.12	200.08	197.01	198.96	198.33	198.42	199.57	198.17	196.37	200.8	199.96	200.53	198.57	198.45	196.87	197.48	198.66	198.55	198.48	197.75	197.98	197.28	197.21	198.54	199.36	198.81	199.52	196.71	197.14	197.97	200.54
205.33	205.15	203.41	202.88	204.44	203.31	204.24	206.68	203.85	204.51	201.92	203.3	204.72	201.97	203.83	205.45	204.62	203.43	204.88	203.65	203.64	203.94	203.44	201.6	204.91	202.44	202.65	206.25	203.57	203.13	204.29	204.58	202.96	202.39	200.99	202.84	203.51	204.33	203.87	202.89	203.81	202.8	204.37	202.14	204.82	200.73	204.01	203.41	204.06	204.15
214.44	217.9	218.62	216.6	217.5	216.36	217.08	215.54	214.62	217.85	218.36	214.63	216.62	215.45	215.92	216.75	214.17	217.69	216.44	216.01	217.74	217.39	214.53	216.77	219.14	216.27	216.01	215.47	218.11	217.37	215.09	218.77	215.8	218.7	218.98	217.04	217.07	216.38	215.32	217.64	218.3	216.6	216.4	218.64	217.05	216.4	216.46	216.57	217.39	217.04
210.56	211.39	212.45	212.05	211.48	211.58	209.92	210.8	210.96	212.74	211.12	212.66	210.58	211.59	211.47	210.56	214.16	212.55	212.39	210.66	213.11	209.8	211.96	211.03	211.19	211.86	211.62	211.09	213.29	212.33	212.1	209.34	209.85	210.72	211.96	211.13	211.1	214.45	210.82	211.74	213.73	209.86	211.82	212.42	213.1	211.34	209.18	209.13	211.49	209.07
197.41	197.22	200.01	199.26	196.46	199.27	199.21	196.07	198.16	196.53	197.29	198.83	197.8	198.21	197.42	198.98	196.8	199.05	195.41	198.4	199.07	198.85	198.61	198.16	198.78	199.12	197.75	196.18	197.02	196.97	197.32	200.61	197.77	200.02	195.66	197.05	198.39	198.28	198.3	198	197.6	200.13	197.7	196.75	199.08	199.18	200.59	199.15	198.12	196.87
200.02	199.03	197.43	199.84	199.51	200.41	196.37	199.28	199.58	201.38	200.11	200.64	197.3	197.64	199.38	200.22	197.26	200.17	197.64	200.23	199.28	200.77	198.9	201.43	196.8	199.12	197.7	202.41	199.25	198.81	198.75	198.41	199.89	198.04	198.46	199.22	199.29	200.29	198.59	199.08	200.75	198.37	197.81	199.22	199.43	199.29	199.96	199.76	199.01	198.62
212	211.42	209.04	209.8	213.88	211.99	212.85	208.61	213.02	211.91	211.32	208.74	210.69	209.91	210.9	212.28	209.66	211.87	210.92	212.72	212.51	212.3	213.11	213.53	211.68	211.9	212.2	213.12	211.75	211.62	209.04	210.86	211.71	211.3	211.6	212.7	212.52	209.63	213.47	211.71	210	212.45	211	212.75	210.7	212.97	213.1	210.4	210.1	210.48
204.27	203.13	204.76	203.57	202.74	203.95	202.97	202.8	201.79	202.41	201.07	203.95	204.84	201.35	204.4	205.02	203.5	204.74	203.5	204.03	204.57	204.95	204.43	203.1	204.5	202.9	205.33	203.24	201.95	204.43	200.21	201.33	203.14	202.75	203.4	203.01	205.5	203.36	204.23	205.16	203.93	204.02	203.51	204.34	201.85	206.03	203.1	204.16	203.4	204.15
212.91	210.74	215.84	214.04	211.84	215.17	212.87	214.02	212.24	215.27	214.06	214.71	215.13	213.79	212.93	215.22	213.24	214.12	212.93	213.98	213.86	212.4	214.58	211.9	213.61	212.74	214.49	212.61	213.52	214.81	213.72	213.76	214.09	214.94	213.02	213.57	214.04	211.96	212.98	212.35	212.9	214.49	210.11	213.86	216.47	213.19	212.74	214.13	213.97	212.24
201.12	200.39	199.53	199.46	199.15	197.23	199.96	197.78	199.4	197.35	200.6	200.24	200.07	200.85	201.51	200.78	197.43	199.2	200.79	198.09	198.9	200	199.98	199.11	199.69	196.98	199.66	200.41	199.46	198.06	199.53	199.77	199.41	198.21	198.12	200.17	198.06	200.05	199.45	200.16	200.57	198.5	200.93	199.51	198.7	198	200.6	200.64	200.62	200.25
204.73	206.07	207.21	204.6	207.66	204.02	204.12	205.71	204.57	206.55	204.83	205.75	206.79	207.21	205.73	208.14	205.83	205.72	208.57	203.94	206.76	204.12	203.99	206.13	204.73	205.86	206.88	207.65	204.03	203.86	205.33	205.54	205.53	205.14	205.48	205.93	206.75	206.86	206.5	205.02	205.94	205.67	205.33	206.44	205.43	207.11	205.88	206.66	206.48	203.4
203.73	203.25	202.72	203.02	203.07	200.39	203.41	201.72	202.7	201.15	201.95	202.94	201.54	203.37	203.08	202.29	202.18	202.39	202.12	202.49	203.06	202.47	203.39	203.29	200.91	203.42	201.61	202.08	203.2	201.33	200.9	201.79	202	202.04	202.85	203.44	202.17	204.38	201.99	203.69	203.28	202.07	202.53	202.13	203.84	202.07	202.75	199.53	202.17	204.28
204.82	200.5	201.34	203.01	203.73	201.47	202.61	200.66	205.85	203.85	202.29	205.24	201.64	202.5	201.57	202.26	204.24	203.06	202.43	201.91	203.17	205.28	204.05	202.51	204.95	202.74	202.56	202.58	202.8	201.43	204.81	203.8	203.77	201.61	203.5	202.62	204.14	203.34	203.63	202.36	203.3	202.35	203.52	204.3	203.19	202.78	201.31	203.67	202.83	204.09
205.22	203.12	201.96	202.54	201.34	204.09	203.49	201.66	202.81	202.73	203.85	203.8	203.74	201.6	204.71	204.47	203.68	202.85	205.77	201.9	203.7	203.05	205.22	205.33	204.04	204.58	201.37	201.67	205.08	202.29	202.4	203.84	204.89	203.09	201.1	204.4	204.19	205.04	204.56	204.46	202.64	202.32	203.09	204.62	203.15	203.4	203.44	201.52	204.3	204.81
206.89	204.13	203.04	205.23	204.38	204.29	206.33	206.54	205.41	207.1	206.32	205.84	204.83	205.54	203.67	204.35	207.54	207.85	206.73	206.48	207.27	205.76	206.08	206.78	205.22	205.65	207.56	207.01	205.77	206.68	208.07	207.05	205.52	206.27	203.13	206.33	205.17	205.37	203.31	206.48	205.76	205.7	204.63	205.29	207.63	202.43	204.53	202.96	205.25	205.8
213.32	211.85	211.19	212.25	213.96	212.39	213.36	210.99	211.28	214.62	211.03	213.41	213.31	210.65	212.85	213.78	211.16	212.92	212.33	211.2	210.67	211.5	212	212.27	213.08	213	212.95	212.83	209.99	213.6	211.83	210.9	212.89	213.02	213.2	213.09	212.86	212.6	212.82	213.97	211.38	211.33	216.44	212.19	212.7	211.05	214.43	214	213.43	212.84
216.5	217.95	214.74	216.86	217.98	218.48	219.79	215.97	219.07	217.03	217.13	216.9	215.65	216.24	216.62	217.18	216.99	217.86	214.65	217.45	218.76	217.76	219.36	217.42	217.48	219.04	218.19	212.58	218.04	217.98	217.65	216.72	219.33	217.92	217.15	216.14	218.61	218.23	219.73	219.74	216.17	217.46	217.33	215.77	218.43	215.11	219.66	218.54	216.41	219.29
202.9	205.24	206.77	205.56	205.39	205.09	204.94	205.53	202.75	204.64	205.17	204.76	206.02	207.19	206.75	208.48	204.84	204.17	206	204.73	207.69	206.17	203.58	204.41	203.5	206.74	205.77	204.75	205.18	207.24	207.28	206.69	206.82	206.4	206.09	206.02	206.71	204.87	206.36	205.36	204.14	206.16	203.95	204.24	203.21	204.19	206.61	204.21	204.92	204.91
217.76	215.45	215.68	216.72	217.75	216.42	218.14	217.22	215.33	215.68	217.42	218.18	219.44	216.84	216.16	216.35	216.77	219.49	217.52	217.71	218.96	217.59	217.18	217.82	217.11	217.68	215.14	216.28	216.34	217.29	216.16	215.19	217.06	216.42	216.67	214.88	217.88	216.28	217.79	216.16	217.83	219.96	216.66	217.39	217.77	217.7	216.83	214.66	216.57	217.06
209.28	207.08	208.32	207.52	205.91	206.5	206.8	208.79	208.49	207.69	209.37	208.47	208.9	209.12	208.87	206.43	209.62	209.08	209.37	207.39	206.69	208.79	207.93	209.43	207.49	208.7	205.15	210.91	208.37	208.32	209.37	207.5	206.52	208.78	209.02	207.55	210.61	208.03	209.01	207.85	209.45	207.38	208.63	207.42	209.83	207.29	208.91	209.49	206.38	210.04
206.74	204.48	206.01	206.85	207.51	207.46	207.05	208.19	206.11	207.7	206.42	205.63	208.63	207.67	206.16	207.32	206.49	205.97	205.03	207.62	205	205.77	207.09	208.67	208.45	203.76	207.66	208.13	205.79	205.75	205.85	207.33	205.69	205.88	204.57	205.75	204.55	206.73	206.86	206.11	204.93	206.17	204.89	205.46	205.96	205.73	206.77	205.18	207.56	207.42
203.62	203.86	203.28	204.35	203.26	201.6	206.17	202.85	204.43	202.66	204.01	203.49	205.99	201.49	203.02	203.83	204.09	203.9	203.94	202.23	203.87	201.13	201.29	203.11	202.77	203.04	204.61	202.63	203.66	203.81	203.49	205.65	204.96	202.41	203.56	203.34	203.14	201.96	203.59	203.68	201.87	204.73	205.03	204.5	202.39	204.94	201.73	203.37	203.9	206.47
211.08	206.97	210.42	207.31	207.34	208.91	209.15	208.94	207.42	210.61	208.56	209.87	208.03	207.15	208.96	206.73	210.71	207.6	207.69	208.45	208.84	209.92	209.94	211.17	209.16	211.17	208.52	209.25	207.71	208.85	206.51	206.07	211.91	208	207.94	209.94	208.11	208.6	207.23	206.2	207.1	208.06	207.98	207.31	206.18	207.17	208.31	207.52	208.1	208.64
211.8	209.8	208.81	212.05	212.31	211.43	211.03	211.23	211.97	210.44	210.83	210.42	211.37	212.47	214.15	210.7	210.43	212.79	211.35	212.02	209.81	213.64	212.15	209.59	211.23	212.19	212.3	211.1	212.76	209.77	211.96	212.89	210.64	211.34	212.27	208.78	212.81	211.67	211.86	209.6	209.25	213.65	211.62	211.45	209.95	213.25	207.32	211.78	213.38	211.16
210.32	207.08	210.5	208.49	210.54	211.53	210.86	210.5	211.68	208.15	210.25	208.49	210.24	209.05	211.05	208.88	209.24	209.81	211.91	210.83	208.97	211.25	208.91	210.14	209.12	211.34	210.77	208.91	210.81	207.39	209.72	209.13	210.45	212.11	209.13	210.26	208.8	211.47	210.16	207.61	209.51	211.95	208.23	208.6	210.37	208.76	211.55	208.23	207.8	212.03
209.51	210.43	208.19	207.77	207.19	207.05	209.52	209.07	208.67	208.21	208.5	209.14	209.44	207.24	206.44	209.1	207.29	208.91	206.69	209.15	207.89	210.37	209.55	207.73	206.6	207.46	207.77	209.42	208.14	207.77	207.77	208.27	208.28	209.54	208.76	210.11	206.07	208.85	210.25	208.78	210.02	207.25	208.23	207.27	206.35	208.63	207.3	208.09	205.5	207.45
202.03	198.33	199.7	199.11	200.67	199.12	200.45	200.21	200.74	198.66	201.1	199.89	200.07	201.27	199.79	198.54	196.93	199.84	200.39	201.05	199.13	201.29	199.63	200	199.04	199.89	198.72	199.29	198.32	199.18	199.24	200.46	199.58	198.86	199.7	200.03	200.06	199.69	199.99	197.74	199.92	202.74	201.63	199.19	200.02	197.74	197.73	198.9	200.35	199.69
202.88	204.35	204.22	202.53	205	206.04	203.69	204.41	204	204.44	204.24	205.05	204.85	205.76	203.13	203.02	202.23	201.36	203.7	204.34	203.05	203.22	203.19	203.73	203.37	203.46	203.46	204.88	201.94	203.31	203.44	200.64	206.12	201.21	202.44	204.49	203.38	203.39	205.28	203.16	204.77	204.68	205.13	202.17	204.03	203.46	204.74	205.09	203.62	201.83
211.17	211.18	211.7	214.46	212.72	212.09	211.53	214.63	210.03	211.71	212.95	213.33	211.45	211.85	213.11	211.83	212.17	209.36	212.8	213.12	211.22	213.89	212.73	210.21	209.91	213.01	212.29	211.28	212.35	212.43	210.03	212.26	209.96	208.87	209.46	210.7	212.6	212.56	212.54	213.04	210.21	208.31	211.77	209.85	209.88	211.45	212.47	211.36	212.11	208.3
210.13	211.77	213.68	213.93	212.76	212.78	212.89	213.15	211.62	212.99	214.24	211.14	210.44	212.88	214.07	215.82	212.92	212.6	212.16	212.03	210.92	212.72	211.13	212.61	214.78	210.9	210.49	211.04	211.89	208.96	214.04	216.45	214.32	210.06	212.15	211.83	208.71	211.24	212.63	215.78	213.05	211.39	211.22	213.85	212.84	213.41	213.37	211.5	210.87	214.94
205.1	202.64	205.13	204.8	201.31	202.43	204.39	202.81	204.97	205.11	203.35	204.38	203.66	204.42	203.45	203.14	205.31	205.08	203.53	204.23	203.14	206.04	200.82	204.08	202.59	204.27	201.67	205.17	203.42	202.64	202.49	205.45	204.01	202.71	204.08	203.58	205.76	205.89	201.4	203.38	203.41	202.84	203.06	204.31	204.34	202.59	202.37	203.83	203.81	204.57
204.76	203.49	203.43	204.15	205.02	203.41	202.52	202.24	202.99	202.51	205.65	203.02	203.64	202.82	204.38	204.58	204.38	203.53	203.19	202.89	205.07	203.28	205.84	204.51	203.07	204.33	203.14	201.75	202.97	205.58	205.03	204.96	205.03	205.4	202.12	204.62	203.84	202.88	205.02	204.3	204.14	203.4	200.67	204.54	204.52	202.43	203.35	200.8	203.41	202.58
204.08	204.75	202.57	204.88	204.43	203.45	205.15	204.55	204.38	205.47	202.43	203.92	203.86	207.38	204.31	205.32	205.7	205.08	204.82	205.8	204.45	204.34	204.07	203.91	203.23	203.65	203.38	206.52	204.82	206.3	205.02	202.75	205.95	204.83	204.51	208.81	207.32	205.09	207.17	204.47	206.58	202.43	206.55	203.52	205.88	204.56	204.45	205.45	203.35	205.92
208.6	205.14	208.85	208.24	207.89	209.39	209.46	208.34	206.47	206.78	208.38	208.35	209.33	209.74	207.77	207.56	209.65	208.75	208.91	208.22	206.09	207.71	208.28	206.63	207.55	207.05	208.11	208.03	210.53	206.28	207.31	207.22	207.33	207.98	208.26	209.54	209.13	207.84	208.73	206.83	208.89	206.21	206.73	210.12	205.9	207.76	208.66	209.48	209.9	208.57
204.62	204.81	205.07	202.59	204.47	203.66	203.77	203.38	204.4	203.98	204.17	204.24	202.96	203.57	205.19	202.63	203.96	203.28	204.45	206.1	202.01	203.98	205.05	203.92	202.68	202.83	203.06	200.19	205.47	204.8	203.57	202.54	203	201.65	204.89	202.29	203.23	203.72	205.21	205.01	203.26	206.45	204.62	204.17	205.13	205.32	202.21	205.6	202.65	201.77
211.92	211.3	210.97	213.23	211.81	213.62	211.95	208.23	213.7	212.44	210.21	212.88	212.85	213.65	212.67	214.23	210.31	210.94	211.24	214.92	213.63	210.75	211.29	212.63	211.86	210.23	212.08	210.26	210.87	211.83	211.24	209.95	210.49	212.49	212.88	214.08	210.07	212.72	213.09	210.75	211.02	213.06	211.32	209.21	214.14	213.75	212.31	211.63	211.89	213.38
204.45	207.1	204.34	203.42	204.09	203.9	204.39	206.53	204.35	203.89	205.41	202.92	203.68	206.7	203.02	205.79	206.16	204.93	204.18	205.16	206.27	205.69	206.15	205.69	204.65	205.09	205.45	205.37	205.38	206.81	203.07	205.38	204.58	206.3	204.82	205.75	204.91	206.3	203.32	201.62	206.81	202.37	204.83	203.71	203.96	202.95	203.48	202.82	207.36	207.02
201.04	201.15	201.01	200.93	202.19	201.11	201.21	203.85	202.4	201.11	201.71	200.29	201.9	198.28	199.3	202.62	200.92	200.14	201.44	200.08	200.07	200.71	201.66	200.95	201.24	201.47	199.33	201.74	201.5	199.54	201.47	200.26	201.25	202.36	199.93	199.24	200.65	201.47	201.62	201.59	202.76	201.97	203.45	201.08	201.38	202.2	201.44	202.09	201.02	202.42
202	203.38	202.99	201.66	204.12	201.95	203.74	201.96	204.17	203.29	203.79	203.65	202.12	202.94	201.05	200.4	202.78	202.55	202.97	202.25	202.86	202.39	205.36	205.21	202.59	202.52	203.19	205.4	201.72	202.67	203.05	202.66	201.49	202.93	204.03	202.04	201.41	202.26	204.11	202.88	202.28	203.54	202.45	205.55	201.55	202.37	202.62	205.64	202.22	203.69
209.53	208.72	211.2	208.96	209.03	208.8	206.93	206.72	209.21	205.57	207.85	207.6	208.74	208.32	207.16	208.1	210.07	207.38	208.27	207.13	208.69	210.84	208.83	208.33	205.14	208.21	209.44	206.82	208.98	206.86	209.02	209.28	208.08	207.17	208.26	207.31	209.64	208.57	207.62	208.69	210.23	209.74	209.62	209.73	208.94	210.64	209.28	210.3	207.9	209.79
212.98	211.88	212.68	211.98	214.83	214.34	213.46	213.88	212.69	213.83	211.61	211.89	211.09	213.63	213.65	210.4	212.47	214.65	212.53	214	211.98	209.98	213.37	212.69	211.79	211.56	211.62	216.62	214.04	213.56	211.75	212.87	214.46	212.1	213.75	213.88	214.65	213.94	210.71	211.87	215.3	211.91	211.5	211.3	211.59	215	212.61	211.45	212.98	211.18
209.13	207.41	208.92	208.51	208.78	208.35	207.87	210.24	207.38	209.35	210.22	209.56	208.8	210.39	205.96	209.11	209.95	209.7	210.55	210	207.75	207.85	208.84	208.39	207.01	209.94	211.55	210.34	207.85	206.66	208.9	210.36	207.46	208.08	209.38	210.18	207.24	207.92	208.09	206.68	208.32	208.19	209.54	208.97	209.09	209.44	208.22	208.63	207.78	208.12
205.51	204.77	204.38	202.78	202.93	201.83	206.56	205.11	206.03	205.54	203.65	202.75	205.15	204.12	203.38	203.84	202.75	202.89	201.14	201.97	201.5	205.48	201.12	204.45	205.05	204.67	202.17	204.71	205.78	201.71	203.09	204.47	203.51	202.04	206.2	202.42	201.29	200.85	205.49	204.82	202.4	204.76	202.93	204.58	202.95	203.36	203.26	204.42	203.67	205.21
201.39	202.63	203.53	201.91	201.64	202	202.57	203.39	203.63	202.35	202.05	202.61	202.33	204.37	202.04	204.13	201.68	202.55	203.86	202.98	202.57	201.95	201.79	202.98	202.92	203.24	203.67	201.78	205.55	201.08	202.62	205.55	201.9	201.08	203.31	202.97	202.97	201.73	200.04	203.37	202.6	204.3	201.85	201.97	203.68	202.19	203.2	203.16	201.68	204.27
204.98	205.42	205.61	204.71	204.78	203.86	206.54	203.61	203.93	202.96	204.97	205.21	206.15	206.54	206.56	204.3	204.13	204.94	204.51	207.7	203.43	204.52	208.07	204.92	204.78	205.31	203.66	204.87	206.22	206.32	203.92	205.1	205.94	203.8	206.64	207.72	203.61	205.38	205.99	204.85	203.98	207.09	205.68	204.23	205.35	206.81	203.65	207.43	206.35	206.77
198.79	199.9	198.21	199.77	201.36	197.45	200.57	199.1	198.65	201.85	201.53	200.03	201.41	199.33	198.96	200.2	200.12	200.4	201.06	197.95	198.02	198.07	197.3	197.84	199.86	198.48	198.87	201.38	197.01	199.06	200.58	200.81	199.76	198.79	201.41	201.66	200.13	197.87	200.47	201.45	198.25	199.11	199.87	200.63	202.43	202.31	199.89	198.07	198.12	198.98
201.48	199.07	199.15	201.07	200.61	196.86	199.91	201.55	201.83	197.53	199.76	200.85	201.62	199.04	200.81	203.27	201.54	200.14	200.43	201.45	198.86	201.19	201.02	198.54	202.76	200.33	199.03	199.13	201.68	201.47	199.8	199.53	199.52	200.41	199.48	198.86	200.2	203.39	199.53	200.06	199.15	201.52	199.48	199.64	199.45	199.71	200.57	200.91	202.5	201.79
216.68	219.28	217.76	217.2	217.41	217.31	217.39	220.72	218.31	216.37	217.23	218.06	215.87	215.65	215.45	217.49	219.23	216.22	218.3	217.3	217.57	217.59	218.55	214.85	217.11	216	216.89	216.18	216.45	216.22	214.84	214.97	217.32	215.96	217.86	217.75	216.57	216.61	216.91	218.47	218.6	219.69	216.04	219.09	215.88	215.26	217.01	218.07	219.95	219.74
218.86	215.33	219.39	216.39	218.53	216.18	218.59	217.66	217.42	219.61	216.46	215.98	217.41	216.85	217.1	217.29	218.42	216.43	216.93	218.79	217.33	217.46	219.92	216.47	219.3	217.54	216.97	216.85	217.51	217.37	219.73	217.91	219.56	217.73	216.06	217.27	220.19	217.5	217.61	215.67	216.7	220.66	219.91	216.78	218.87	217.74	218.05	218.23	216.42	219.36
208.28	207.52	208.39	205.65	207.67	205.06	206.46	209.08	208.34	207.91	207.45	208.52	208.7	209.29	209.76	208.55	208.23	208.7	209.09	208.07	206.85	208.48	208.35	207.18	206.69	208.73	208.14	210.71	207.41	206.61	209.75	208.67	207.05	206.43	208.86	205.86	205.83	206.42	210.3	204.39	207.3	206.96	206.87	207.61	208.76	206.9	209.55	207.18	205.19	208.09
201.05	206.41	203.17	202.42	202.76	203.67	203.15	204.25	202.41	204.87	205.33	202.84	202.77	204.05	205.34	204.75	206	203.99	203.37	202.81	203.55	204.81	203.48	204.78	204.07	205.2	201.67	202.69	202.41	202.95	204.85	203.66	202.87	204.08	203.24	203.02	204.71	202.75	204.63	204.3	203.15	204	204.58	204.25	203.56	203.16	204.15	203.24	201.5	202.57
207.67	209.91	209.91	209.99	210.65	211.28	209.28	210.66	209.84	209.87	208.89	209.48	211.25	209.06	211.59	208.12	209.83	208.48	208.37	209.23	207.14	209.98	209.42	210.16	209.45	208.98	207.93	207.7	209.89	210.78	211.22	210.97	208.89	209.73	211.41	211.67	210.09	208.14	209.3	207.12	208.5	209.27	209.67	208.92	209.16	207.28	209.83	207.02	208.7	211.3
205.54	205.71	205.35	204.8	207.22	207.29	203.46	204.96	204.11	204.45	207.3	204.76	203.87	205.02	204.63	208.14	205.7	207.9	205.04	206.76	207.06	205.54	207.32	207.22	206.06	205.74	206.93	205.92	204.16	206.3	206.47	207.1	205.29	205.99	207.85	204.55	206.56	207.72	201.76	203.97	205.24	207.26	206.16	205.68	205.62	205.01	205.87	205.2	205.8	205.29
205.25	205.33	204.48	202.62	206.61	207.24	202.73	205.7	206.57	205.45	207.85	205.59	204.34	204.45	206.8	203.77	205.93	202.08	203.55	204	208.02	207.23	205.72	206.23	206.39	203.24	205.79	203.61	202.63	204.83	204.05	204.01	205.41	202.39	205.36	201.98	204.35	201.72	203.87	206.01	204.91	205.17	205.97	204.95	204.94	204.87	204.21	204.59	204.62	205.21
202.17	203.22	203.41	201.71	204.53	204.14	199.31	200.35	203.67	201.92	203.61	203.83	204.27	203.22	202.9	203.23	205.7	201.54	203.22	204.36	202.29	202.02	201.84	203.18	202.52	204.2	204.67	201.26	202.32	203.85	203.16	203.02	202.01	204.65	202.7	202.5	203.53	201.14	205.3	202.98	202.49	201.61	202.74	204.45	203.88	202.96	201.41	202.54	202.19	202.45
204.22	202.09	204.78	203.35	203.84	203.41	203.75	203.07	203.82	204.79	203.26	200.96	202.34	203.23	203.73	203.4	204.24	204.08	205.05	201.92	204.88	201.07	204.6	202.98	205.5	202.54	202.08	202.25	205.39	203.44	205.56	202.69	204.15	204.09	201.84	202.95	203.74	204.44	205.53	202	202.22	204.06	206.25	203.66	203.99	204.34	203.76	205.18	204.42	203.32
218.26	215.54	214.6	218.4	216.5	216.45	216.47	215.8	217.71	216.2	215.95	216.64	217.12	217.03	215.9	214.83	216.31	218.87	216.66	218.63	217.44	217.14	219.18	216.11	215.89	217.62	218.09	214.69	216.77	218.03	217.54	219.01	220.24	217.22	218.99	215.14	218.56	218.76	216.75	217.51	215.84	214.89	215.99	216.99	217.28	216.92	217.97	217.21	214.92	217.1
214.13	215.46	215.41	214.33	214.48	214.17	213.71	213.88	214.77	213.53	214.48	215.68	215.23	216.12	213.82	212.17	212.97	215.99	213.32	215.15	214.62	214.62	213.57	212.78	215.31	214.14	215.94	213.92	211.6	213.19	214.83	215.32	214.15	211.82	212.33	213.12	213.1	213.61	212.44	212.96	212.38	212.84	211.15	214.05	210.94	213.26	214.04	212.68	214.74	212.19
207.78	208.85	208.75	207.58	208.66	210.11	207.45	207.76	211.61	210.8	208.72	208.22	207.93	209.65	208.92	206.54	207.88	208.18	209.33	210.37	210.14	208.91	208.1	210.61	209.97	209.43	209.22	205.89	210.57	212.35	209.57	208.4	208.97	207.65	207.85	208.87	205.95	208.54	209.9	208.48	206.45	211.61	209.35	208.4	209.9	207.19	208.07	206.55	212.06	209.87
208.61	207.36	206.65	207.67	209.62	208.8	207.26	208.66	208.94	207.94	208.57	204.9	209.66	208.8	206.37	208.52	208.28	210.8	206.43	208.6	207.43	207.32	208.7	208.46	207.07	206.24	208.95	209.47	206.66	208.06	208.03	207.48	207.1	209.47	209.2	209.35	207.77	209.65	206.84	208.59	206.33	209.56	209.92	209.89	207.88	207.87	208	206.05	207.49	209.14
203.18	205.92	202.41	205.41	205.29	206.62	204.25	205.31	204.07	206.26	205.72	204.68	205.77	206.11	207.22	203.27	210.76	207.58	203.74	205.76	206.71	208.18	204.66	207.64	206.39	206.77	204.4	205.52	206.16	205.57	206	206.09	206.87	204.54	206.95	204.3	206.37	205.99	205.75	206.03	205.55	204.37	204.74	206.87	206.76	207.01	205	203.41	203.78	205.62
203.99	204.74	205.51	204.31	206.45	205.32	203.74	201.87	203.77	203.86	204.79	204.22	204.68	204.57	203.59	205.31	205.62	201.9	204.91	203.86	204.47	204.56	205.17	205.8	205	204.22	204.59	203.54	205.41	202.63	204.48	204.79	203.97	203.24	205.43	201.92	205.66	203.02	205.57	203.63	202.33	204.05	206.16	204.52	204.25	203.9	202.75	204.15	204.81	205.42
200.1	199.23	198.53	200.49	199.29	199.79	200.39	198.72	200.18	199.05	200.35	199.08	197.01	199.19	198.35	197.94	199.96	201.76	200.17	200.14	199.85	200.55	200.74	198.48	198.69	197.67	198.52	198.05	199.71	197.94	199.94	200.1	197.59	200.38	198.74	200.71	201.28	199.93	199.34	199.45	198.78	200.92	197.11	201.23	199.76	200.76	198.03	201.72	199.05	198.92
212.28	210.78	210.93	212.94	210.54	211.79	212.4	212.48	213.8	213.78	212.88	211.01	212.28	213.11	213.01	209.9	211.91	211.57	213.29	210.89	215.46	211.06	211.49	211.65	211.07	212.66	213.51	211.55	212.64	211.67	211.19	211.64	213.43	212.55	211.44	211.73	212.19	210.88	211.79	214.52	211.37	209.97	210.13	210.75	208.73	209.61	211.32	210.76	212.71	211.7
209.71	209.43	210.45	207.64	208.98	207.73	209.11	211.32	209	207.25	209.58	209.2	207.84	208.79	209.73	209.11	208.6	207.67	209.13	208.16	209.6	208.33	207.74	207.79	207.78	209.03	207.13	207.94	209.02	207.89	210.88	209.71	210.14	208.52	207.64	208.72	207.52	208.92	207.46	207.12	208.47	206.99	207.72	208.09	208.11	209.97	208.42	208.58	209.43	210.1
210.76	210.75	211.84	211.81	211.4	211.63	211.26	210.94	211.75	212.28	211.29	211.89	209.58	211.5	211.49	211.86	211.4	211.92	212.86	209.63	211.98	211.75	211.59	213.37	213.97	213.19	210.83	211.22	212.94	211.91	210.66	213.65	212.89	210.41	211.15	209.57	212.65	210.89	210.2	210.93	211.83	210.75	211.07	211.89	209.95	210.65	212.43	213.65	213.08	209.74
206.76	205.66	204.07	206.08	206.39	205.94	204.72	207.59	206.96	203.45	205.13	205.31	205.78	207.04	206.19	207.18	207.11	206.79	207.03	204.62	206.66	205.84	206.09	207.32	206.41	206.66	205.65	205.69	205.2	205.65	206.99	207.06	205.54	205.67	207.37	207.38	207.33	205.49	204.17	206.21	207.74	204.41	207.02	207.41	205.81	203.96	208.47	203.55	207.12	207.73
208.43	206.86	206.1	208.74	206.49	209.57	209.59	208.17	207.78	206.16	208.16	208.26	207.49	207.85	207.52	205.94	210.59	208.93	206.23	206.88	209.36	206.56	208.99	208.96	208.78	208.42	207.71	209.16	207.09	206.11	207.64	207.4	207.05	207.63	208.46	208.36	207.93	205.45	207.24	207.14	209.29	207.22	207.5	207.99	209.42	207.21	209.57	208.61	207.75	208.28
208.02	208.84	207.27	212.29	208.69	209.6	211.21	208.03	209.9	209.68	210.29	206.66	208.22	208.77	207.16	211.17	207.99	211.66	207.48	210.26	209.55	210.58	209.82	206.17	209.89	209.68	210.58	210.22	205.84	208.13	209.92	207.99	207.29	211.24	206.38	209.94	208.95	208.79	210.58	209.45	209.11	209.78	207.36	208.99	209.02	208.46	209.72	209.4	211.37	208.09
207.92	208.93	211.2	208.41	209.09	208.08	207.84	208.49	208.86	211.58	205.49	210.2	208.2	208.81	208	213.03	209.78	209.92	209.54	208.47	209.9	211.18	209.19	211.25	209.33	210.18	209.52	211.46	208.02	210.51	211.06	210.2	205.59	207.6	210.54	209.32	209.43	208.45	209.71	208.51	211.58	209.66	210.64	210.9	210.7	210.52	209.67	208.69	208.78	209.31
205.52	209.15	207.05	207.95	208.04	207.3	208.7	207.85	207.58	207.41	207.66	205.87	207.07	209.29	208.68	208.64	208.36	207.4	209.91	205.85	208.55	206.78	208.23	205.34	208.77	209	207.73	208.18	207.62	207.7	209.38	207.33	204.54	207.64	206.65	208.82	205.65	206.18	207.84	207	208.74	205.53	206.29	207.21	207.67	209.15	206.96	209.33	207.85	206.69
206.11	202.88	201.37	203.13	204.53	202.7	202.85	204	202.6	203.58	204.07	204.74	203.12	205.37	203.67	200.74	203.38	202.46	203.95	205.76	202.64	202.39	205.77	203.79	203.71	203.23	201.96	203.18	202.41	205.85	204.05	201.82	203.91	203.18	204.9	204.28	202.63	203.9	205.14	203.95	205.99	205.12	204.05	203.32	202.65	203.7	203.47	202.63	203.32	204.71
209.01	208.68	208.73	209.32	210.24	210.11	206.73	208.03	207.65	207.81	209.15	211.08	208.94	207.97	209	207.7	210.1	207.27	210.01	208.02	209.11	207.12	207.64	208.73	206.5	209.73	208.34	206.59	208.01	209.21	208.24	210.26	208.86	210.6	208.21	210.63	209.18	205.96	209.36	208.05	209.64	211.13	208.63	208.58	209.8	207.65	209.37	207.73	209.12	209
203.13	205.07	204.31	201.58	203.69	204.29	204.11	202.05	203.52	202.25	202.44	204.49	202.68	203.16	202.63	203.45	202.74	203.81	204.7	205.15	202.21	204.26	204.43	204.07	204.22	203.12	204.53	203.71	202.72	205.34	203.91	201.26	201.96	203.22	203.22	204.42	203.35	205.02	205.12	203.42	202.09	203.91	204.75	204.16	203.96	203.34	204.83	201.28	204.05	203.25
216.9	216.64	217.48	218.94	215.95	216.94	216.71	217.68	216.68	215.98	217.84	216.4	217.48	218.72	216.61	215.86	217.58	217.34	217.76	219.52	219.31	217.42	218.1	215.93	215.88	215.88	217.69	214.65	218.1	217.99	216.84	216.48	217.12	217.3	217.64	216.17	215.13	217.34	217.51	216.62	216.26	218.77	215.96	216.91	218.67	219.49	218.37	218.66	216.32	219.39
208.83	210.82	208.6	208.61	206.28	209.79	210.33	208.56	208.47	207.19	210.73	209.99	209.39	209.6	209.4	208.39	209.16	206.88	210.35	207.41	208.7	206.28	209.26	207.35	207.19	207.71	209.25	206.99	205.88	207.74	208.86	207.22	208.83	207.66	208.12	210.79	208.93	205.68	208.85	207.96	209.28	207	208.19	209.68	207.95	210.18	207.35	207.65	210.67	205.9
198.11	198.8	197.45	197.84	197.52	197.85	197.78	200.46	198.85	197.66	198.35	198.23	200.45	196.23	198.5	198.48	197.17	197.7	197.05	198.11	198.19	194.88	197.67	200.32	197.58	198.98	199.02	199.38	198.34	197.77	197.58	198.29	198.1	197.7	200.46	197.87	197.68	196.34	197.32	197.3	198.48	196.76	197.16	197.6	199.08	197.09	198.46	198.91	197.46	200.13
210.1	209.59	209.23	209.31	208.05	209.81	209.51	209.45	209.27	209.96	207.59	211.45	210.29	206.75	209.4	209.07	207.93	209.96	209.4	209.35	209.64	210.29	210.93	210.7	210.31	209	208.68	209.11	209.91	207.96	212.94	210.71	212.5	209.62	210.53	208.23	211.53	209.22	209.58	209.52	211.93	209.23	211.6	209.81	209.49	209.47	208.61	208.15	208.8	209.02
207.01	208.06	206.29	205.42	206.75	205.06	206.27	207.54	206.94	206.44	206.76	207.71	204.77	206.95	205.67	206.46	205.08	205.4	205.26	207.66	207.71	206.29	207.72	207.81	206.7	209.37	207.24	208.52	205.87	204.11	206.39	206.17	205.8	206.16	208.08	207.49	207.62	206.87	207.91	208.47	207.98	205.91	208.04	207.34	205.79	207.98	207.31	207	209.29	207.33
200.19	198.27	199.81	199.08	200.03	201.67	199.37	203.4	199.11	200.34	202.18	198.81	199.93	201.14	201.3	200.32	199.66	198.79	201.49	203.04	201.23	198.34	200.99	201.25	198.52	200.58	198.22	200.51	198.74	202.01	200.17	201.48	199.33	200.04	198.67	201.19	200.36	201.83	199.97	201.85	201.35	202.1	199.55	201.32	199.1	198.61	202.36	201.35	200.61	201.07
208.84	209.14	207.32	206.93	209.62	208.42	207.91	207.31	207.91	207.35	208.16	206.85	208.31	207.29	206.94	207.94	205.98	206.81	207.57	209.05	206.69	208.95	205.7	209.06	205.8	206.08	207.77	209.38	206.69	206.48	207.52	208.4	208.87	207.19	209.02	207.89	207.38	205.68	207.94	206.48	207.69	206.35	208.73	206.64	209.53	207.2	207.83	207.56	209.29	207.12
204.66	202.78	203.12	200.42	199.61	199.75	200.43	201.53	202.4	200.56	200.46	201.37	198.02	198.52	199.44	199.65	200.18	200.91	201.11	199.95	202.46	203.09	200.36	203.47	200.64	200.94	200.97	202.2	200.86	202.14	201.26	200.45	199.91	201.69	202.27	201.47	200.76	200.56	200.42	202.14	200.47	202.48	202.65	202.64	199.61	200.43	200.47	201.35	202.01	201.97
206.01	205	206.66	206.27	204.73	204.3	207.05	205.23	205.45	205.23	205.41	206.1	202.71	204.17	203.02	204.13	203.83	204.72	208.32	205.38	205.14	207.06	206.48	206.82	205.92	205.89	204.91	205.63	205.38	206.04	202.5	205.03	206.21	204.79	206.68	204.71	205.82	204.45	205.99	204.85	204.63	207.46	205.91	204.95	204.37	206.04	205.89	205.32	204.99	205.64
200.06	197.66	198.09	201.38	202.01	198.88	199.12	200.12	201.61	197.97	201.45	199.94	197.84	199.04	200.32	199.55	200.78	199.06	198.83	200.41	201.11	197.45	199.9	198.36	198.09	200.87	198.72	197.62	200.31	199.14	197.77	198.63	201.02	199.73	198.69	198.87	199.23	197.54	198.13	200.86	197.94	200.35	197	197.29	198.85	199.67	198.14	201.24	197.99	198.87
206.86	206.72	206.86	207.08	205.58	208.24	207.63	206.25	207.47	209.72	209.11	206.17	210.25	207.8	208.75	205.94	207.93	208.29	208.33	207.61	209.11	208.51	206.77	207.09	205.9	207.2	206.88	207.23	205.67	208.65	208.09	207.02	204.53	206.89	210.93	207.34	207.69	208	205.75	207.24	207.91	206.44	207.12	207.45	208.4	206.73	206.15	205.41	209.38	207.66
213.79	215.5	215.5	212.53	213.51	215.11	213.61	213.57	212.93	215.06	213.76	211.05	213.82	213.52	210.78	212.98	212.44	214.1	213.71	214.58	214.89	214.98	214.65	211.51	213.28	214.91	211.64	214.73	213.11	215.06	215.4	215.07	211.98	215.08	213.77	214.7	214.7	212.63	215.11	212.89	210.87	212.59	214.22	212.8	215.71	214.33	214.77	217.11	213	212.18
216.99	219.21	218.46	218.6	216.32	217.33	216.23	220.23	217.06	217.36	217.07	219.83	219.51	219.59	219.3	219.44	218.77	218.93	218.28	216.78	217.78	219.45	217.45	217.82	215.74	216.06	219.43	215.8	219.68	219.29	218.07	217.53	218.62	217.35	218.86	219.34	220.41	216.59	218.12	217.91	219.05	217.87	220.2	218.18	217.58	219.43	218.08	216.36	218.19	217.41
204.13	206	204.41	205.66	203.91	204.31	205.35	206.21	204.1	205.28	205.02	204.75	205.55	205.21	203.31	206.98	204.62	205.66	206.39	205.46	205.04	203.99	205.84	205.41	202.71	204.3	205.73	204.91	207.11	205.42	203.9	204.28	202.57	207.73	206.06	204.61	206.66	208.24	208.51	205.92	206.04	205.69	205.72	204.57	206.87	205.51	207.96	205.76	205.04	205.67
208.4	208.98	207.77	205.9	209.11	208.52	209.39	210.53	207.04	208.75	206.97	208.12	208.25	208.56	208.37	206.3	208.25	209.67	209.07	207.2	206.04	208.33	210.09	209.23	210.97	209.17	208	208.68	208.86	208.93	208.93	210.61	208.02	208.24	207.34	207.7	208.1	210.5	209.92	209.93	209.23	208.58	205.77	208.16	207.42	209.07	208.63	208.34	206.91	208.85
218.7	217.01	217.3	216.43	217.32	216.36	216.79	216.39	217.09	217.66	215.16	214.93	219.14	219.33	215.31	217.11	214.41	215.18	217.74	217.45	216.66	216.77	217.16	217.38	215.84	216.83	216.14	216.39	220.32	217.05	216.82	215.83	216.81	216.02	214.96	217.88	218.8	217.19	215.58	217.76	217.42	218.34	215.88	216.17	217.33	216.97	218.04	217.69	216.67	217.39
205.84	204.7	205.6	205.68	204.26	204.33	204.43	204.83	205.92	205.34	204.22	206.97	204.68	203.88	204.07	203.53	203.33	205.07	203.7	207.22	205.41	201.92	202.71	204.67	205.12	205.34	204.5	202.9	203.38	203.21	203.62	204.16	204.95	207.23	203.59	205.75	206.18	205.28	206.3	204.1	203.43	203.65	204.26	201.85	205.6	203.93	204.52	204.64	205.19	204.34
207.75	208.26	208.63	207.95	208.69	207.98	207.37	211.14	209.86	209.33	207.12	208.79	207.31	209.32	208.48	209.32	209.01	207.3	209.11	210.44	211.74	210.42	209.27	209.16	209.13	208.56	207.75	209.02	208.4	205.74	209.11	208.85	208.93	208.15	210.3	209.7	208.83	207.05	207.31	208.14	207.5	210.78	208.01	209.45	209.49	207.35	208.41	206.04	210.37	207.51
207.48	208.33	206.91	207.51	207.95	205.03	208.23	208.78	209.41	211.32	207.14	206.94	206.88	207.16	208.38	209.3	208.98	206.9	207.1	208.36	208.48	205	208.11	207.1	208.31	206.68	207.6	206.25	207.43	207.53	208.65	207.43	205.66	206.13	209.02	207.94	207.05	207.83	209.18	208.46	208.53	206.74	207.23	207.18	207.11	208.29	204.77	208.39	206.91	207.85
211.29	208.64	209.3	208.26	209.04	209.11	206.7	208.08	209.45	208.78	210.45	208.58	210.24	208.84	211.25	207.46	208.73	209.01	209.1	208.31	211.83	208.06	209.38	208.65	208.07	210.74	208.83	209.99	209.02	209.97	210.34	208.83	210.31	208.36	207.4	210.02	209.99	208.42	207.68	210.46	209.97	208.57	209.98	209.25	207.54	210.28	211.12	207.54	210.86	211.25
207.69	208.11	210.19	209.9	208.56	208.94	209.37	209.8	206.17	209.58	206.57	209.22	206.33	208.88	208.51	208.53	209.56	208.86	210.61	209.61	209.49	207.76	208.57	208.52	208.31	209.39	209.76	210.46	210.24	207.89	208.67	209.97	210.09	210.52	208.68	208.22	206.86	209.32	207.78	208.74	208.89	207.23	210.66	209.19	207.95	206.73	209.75	209.09	207.67	205.94
209.06	210.98	210.53	210.47	209.03	208.22	210.41	210.6	208.23	210.05	210.39	208.64	211	210.16	209.72	210.39	207.32	208.79	209.09	209.67	207.93	212.78	211.14	208.91	210.5	209.7	209.97	208.15	207.88	210.03	209.14	207.17	208.9	207.95	208.33	210.29	210.3	211.82	207.77	207	211.31	210.27	210.19	211.23	208.03	208.77	212.02	205.96	211.35	209.28
192.02	193.74	192.53	195.7	195.1	192.65	195.11	193.81	194.21	194.14	194.72	194.35	195.57	194.27	195.58	196.87	193.75	197.7	195.64	194.74	193.18	194.82	194.13	192.88	193.27	192.2	194.36	194.3	193.69	195.07	193.45	194.63	190.89	192.14	195.09	196.2	195.19	192.37	192.81	195.71	193.59	193.73	193.74	193.76	194.19	197.41	194.32	194.87	192.75	195
202.62	204.92	203.51	204.4	204.67	206	203.63	203.37	206.24	203.9	204.68	203.62	202.02	202.98	201.48	206.18	206.05	203.92	204.44	206.07	203.95	204.31	203.44	202.32	202.8	203.01	204.7	202.06	202.47	204.79	203.47	205.03	202.88	203.19	204	205.45	203.42	205.67	203.05	203.61	203.48	200.62	204.98	201.97	201.58	205.28	204.01	202.46	201.61	202.98
210.32	212.08	210.67	211.29	211.44	210.47	210.84	213.63	210.57	212.22	212.17	209.48	210.46	211.14	207.55	212.08	212.35	214.53	212.07	210.92	213.56	212.26	213.36	212.22	210.55	212.58	210.2	210.7	211.56	211.64	210.7	214.35	213.19	209.87	212.74	210.23	214.61	211.56	210.52	209.97	212.96	209.69	211.6	213.18	209.85	211.29	210.3	214.01	208.39	213.66
203.34	203.89	205.3	203.1	203.34	205.56	202.19	206.6	203.93	204.24	203.61	207.19	203.91	205.21	202.99	202.22	203.81	204.45	205.62	205.9	203.84	202.92	203.3	205.71	207.26	201.91	202.75	202.72	204.62	204.69	202.56	206.68	204.63	203.96	203.19	206.23	201.55	204.35	205.37	202.47	206.87	201.45	202.9	202.29	203.87	204.52	203.49	203.84	200.75	202.74
210.1	207.74	208.57	207.86	209.05	208.09	208.82	207.25	208.41	207.01	207.45	206.73	208.17	207.26	206.36	206.93	207.34	205.59	208.02	207.4	207.49	205.69	207.72	209.48	210.19	206.38	209.32	207.5	205.91	207.74	208.02	207.89	209.38	208.71	207.64	207.11	209.25	208.83	207.77	207.12	207.9	207.98	207.83	207.33	207.72	207.41	209.07	208.93	209.5	207.19
203.66	202.58	205.11	204.33	203.27	206.32	204.73	200.67	205.86	202.8	203.47	202.01	203.16	205.42	202.63	202.8	200.95	202.93	201.86	204.06	203.96	204.66	202.99	204.64	204.17	201.74	204.22	202.87	203.13	201.84	203.51	203.67	204.26	203.89	203.95	204.71	204.15	204.89	203.42	204.79	202.27	202.83	203.01	203.95	202.23	204.07	206.02	204.83	204.34	204.56
200.35	199.33	198.37	199.43	201.21	199.99	198.5	200.99	199.93	199.26	201.35	202.08	197.67	201.86	201.46	201.65	199.09	201.57	197.01	199.34	203.02	199.04	198.55	200.94	199.78	199.89	200.2	200.38	200.42	201.81	199.4	203.05	199.38	199.76	200.34	199.75	201.08	201.73	200.92	199.37	198.8	199.46	200.6	200.27	199.15	198.88	202.55	202.11	200.25	203.1
201.56	203.63	203.38	201.71	202.08	202.14	204.25	201.24	202.53	202.87	202.87	202.23	204.42	203.26	202.57	203.56	199.69	201.62	202.21	202.27	202.98	203.06	200.48	202.56	201.19	202.68	201.43	202.9	203.49	203.87	201.91	200.99	204.09	204.83	202.63	202.23	203.25	200.82	202.59	200.05	203.36	201.28	203.13	203.04	203.98	203.85	204.56	203.85	204.14	202.91
206.36	207.3	206.19	206.6	203.36	205.67	204.49	204.66	207.61	205.79	206.47	200.81	204.9	205.36	205.79	206.13	207.54	205.88	206.51	205.64	204.87	203.32	204.16	204.98	204.85	208.33	206.61	206.93	205.78	204.49	207.21	206.51	203.24	206.72	207.18	203.69	206.53	206.28	206.55	206.08	206.98	205.23	205.28	205.95	203.71	206.16	208.68	205.75	205.38	207.41
200.85	205.14	203.65	204.06	203.32	205.69	203.5	201.99	205.23	202.43	203.08	204.4	204.06	201.54	203.62	203.28	203.97	202.37	202.93	204.73	203.81	202.86	205.18	205.95	206.45	203.08	202.41	203.61	204.27	205.17	202.17	200.25	203.66	204.05	203.69	205.74	204.17	200.73	202.08	203.37	202.78	204.53	203.45	204.3	202.16	202.56	202.37	202.83	202.63	201.82
206.02	207.13	206.54	207.29	206.93	208.03	207.11	206.22	209.53	206.76	208.17	208.39	209.13	209.29	207.95	207.86	206.6	209.82	208.01	208.3	209.93	207.33	207.76	207.52	209.15	208.29	208.72	206.95	207.09	206.54	209.72	206.32	207.11	207.58	208.67	208.74	208.03	207.19	209.42	207.63	207.5	209.04	208.74	206.03	203.42	207.46	209.24	206.22	207.9	209.74
210.21	210.34	209.75	208.18	208.38	210.19	208.86	206.95	210.38	208.35	210.45	210.55	209	209.98	211.54	212.17	209.22	211.37	209.66	210.21	209.69	210.01	208.8	209.33	210.24	210.01	210.17	210.15	210	210.94	209.54	209.46	209.27	209.82	210.47	207.91	208.74	209.48	209.31	209.97	210.56	208.1	209.6	208.56	209.7	209.19	209.54	208.57	209.7	209.84
207.05	210.57	207.69	210.88	209.16	210.82	210.42	208.48	208.06	209.6	208.85	206.52	208.71	208.6	209.3	208.54	207.87	209.34	209.16	210.04	209.27	205.3	209.18	205.8	209.29	208.62	209.19	209.53	208.81	207.49	208.94	212.19	209.35	206.72	209.75	210.88	210.46	208.74	209.21	208.61	209.86	210.49	208.77	210.51	208.96	208.74	211.47	207.68	206.99	208.33
198.53	196.72	196.91	197.35	197.19	198.26	196.59	197.64	198.54	195.55	198.19	197.6	197.41	195.93	196.98	197.45	198.85	199.76	196.56	197.34	198.71	196.67	198.58	198.75	196.7	199.36	199.03	197	196.94	197.27	199.09	198.41	199.78	197.38	198.94	199.04	200.24	197.63	196.01	199.38	199.06	196.92	197.96	196.94	197.55	197.66	197.74	198.39	197.26	199.48
195.51	195	195.51	193.72	195.66	198.48	194.14	194.83	194.29	194.4	196.77	195.55	193.94	196.14	194.4	196.43	193.51	194.47	196.09	194.65	195.01	194.19	194.38	194.17	195.71	196.63	195.04	194.41	194.23	195.36	194.7	193.08	197.41	194.84	193.1	196.44	193.7	195.32	194.26	195.73	197.01	195.91	195.29	196.21	197.45	194.79	194.05	196.98	195.79	195.52
206.96	207.51	205.2	207.21	207.46	206.58	208.37	207.03	207.06	206.08	204.67	203.2	207.09	205.59	204.62	206.54	206.88	207.12	204.78	206.75	207.38	205.87	206.06	204.56	206.7	203.85	206.78	205.64	205.41	205.19	207.9	204.81	205.89	207.45	204.98	206.71	206.04	207.05	206.91	206.92	205.01	203.61	207.03	203.98	205.54	202.8	206.75	206.95	208.18	205.57
214.86	214.04	211.14	212.98	212.57	214.86	213.97	214.19	214.22	210.12	214.16	212.17	213.61	212.91	211.54	215.23	214.52	214.28	215.28	214.12	215.2	213.66	211.89	215.08	213.99	215.63	215	214.71	211.8	212.56	211.8	214.13	214.41	213.7	214.18	214.6	213.21	214.47	213.04	212.16	214.37	215.36	214.59	214.58	214.62	216.29	213.12	213.58	213.87	214.66
213.97	212.11	211.34	213.31	212.36	211.84	212.8	214.78	215.25	213.11	213.51	213.36	212.96	212.03	213.42	213.58	212.27	214.85	211.94	213.32	215.19	213.72	212.22	212.31	214.28	213.47	213.87	211.48	213.36	211.93	213.02	212.51	212.66	211.29	214.29	210.12	212.22	213.59	210.95	212.09	210.01	213.89	212.5	213.5	213.6	213.52	213.84	212.16	212.8	213.73
212.03	209.57	209.58	210.68	211.05	211.57	211.06	212.83	212.49	214.07	210.78	211.35	214.61	210.36	211.03	213.48	211.67	213.44	212.62	211.52	212.48	211.62	209.99	211.34	211.81	211.47	213.95	213.9	212.16	211.37	211.28	212.06	211.77	211.64	212.27	211.77	211.2	211.8	213.32	211.87	210.87	211.41	212.75	211.09	210.76	211.42	210.75	210.15	212.15	209.8
204.74	201.28	201.92	200.61	203	203.18	204.9	202.09	201.91	199.92	203.32	201.14	206.2	201.1	203.42	203.96	203.07	203.13	201.62	200.31	200.43	204.58	202.52	201.79	204.43	202.44	201.98	201.98	202.44	201.13	203.01	203	203.73	201.53	202.85	201.3	203.08	202.54	204.51	203.36	204.37	202.91	202.25	204.34	202.61	202.24	202.96	203.31	203.99	199.91
209.09	211.11	211.38	210.6	215.33	212.59	212.58	212.27	211.08	210.65	211.8	211.57	211.73	211.53	211.74	210.76	211.53	211.94	210.59	211.8	209.13	211.89	211.72	210.79	211.63	212.21	212.86	212.08	211.49	211.58	211.75	211.72	213.08	210.31	209.34	212.19	213.78	211.95	212.31	212.84	210.96	209.87	211.19	210.67	211.47	210.04	212	212.88	209.57	210.8
210.7	212.07	211.44	214.57	212.69	213.82	212.32	211.2	212.05	214.91	209.06	211.08	212.64	213.54	213.2	210.58	213.74	212.72	212.59	212.6	212.57	211.2	212.49	212.3	209.72	208.89	212.59	212.81	212.36	213.6	211.68	210.36	213.24	211.7	211.78	214.36	212.62	211.24	210.84	212.4	213.02	212.99	210.94	212.86	213.31	211	212.41	211.01	212.02	213.84
203.84	204.73	202.61	205.78	205.14	203.35	205.36	205.41	204.61	204.81	204.81	204.31	205.26	206.29	204.64	202.81	203.6	205.29	204.29	204.01	204.66	203.81	205.99	204.18	205.86	203.83	204.48	205.9	205.68	204.8	205.54	206.34	207.15	205.76	202.95	205.55	205.13	205.11	203.43	205.73	202.54	204.21	203.93	205.77	205.91	204.99	203.81	201.73	202.91	204.55
203.32	203.61	202.86	204.17	203.85	204.44	205.21	204.36	204.57	202.55	204.62	204.77	203.5	204.3	205.16	204.09	204.07	205.93	204.44	206.02	203.97	203.02	204.95	206.06	202.82	203.18	205.77	203.95	204.91	205.35	202.78	204.31	203.85	203.69	203.85	203.13	205.06	205.31	203.94	203.95	205.3	203.23	206.09	204.4	206.65	203.63	204.23	205.29	202.35	205.13
219.05	216.46	217.74	216.56	217.56	217.7	217.32	214.38	218.02	215.76	217.76	216.54	214.89	215.52	219.04	216.52	219	217.16	215.26	216.91	216.82	216.67	215.16	218.81	217.18	218.18	216.42	215.69	217.69	218.16	218.39	216.45	219.72	216.67	218.36	215.81	216.74	214.4	215	216.24	217.87	214.64	219.44	216.13	215.6	216.56	216.67	217.96	218.24	218.23
215.89	214.52	215.72	217.33	217.01	217.11	215.8	218.88	216.36	216.05	217.89	214.75	217.03	215.98	215.31	217.72	217.96	219.58	215.37	214.85	217.83	216.73	217.03	215.99	218.16	216.32	216.13	216.47	216.35	217.24	217.32	216.51	215.82	215.9	217.04	217.01	215.61	217.3	218.24	218.09	217.96	219.27	218.05	215.46	214.97	217.4	217.25	217.57	218.86	215.41
200.97	203.84	204.1	198.8	202.34	202.57	204.87	202.25	203.63	202.24	202.12	203.81	203.41	205.23	200.02	203.13	202.92	203.79	204.27	204.03	203.41	203.51	203.04	200.96	202.55	201.58	203.95	202.72	204.16	203.71	201.57	204.23	200.79	204.61	204.21	201.32	202.39	202.23	202.4	202.09	204.55	200.32	204.99	204.01	202.22	206.52	204.08	202.87	204.09	203.29
215.89	219.04	214.56	216.67	215.03	218.24	216.53	217.12	216.69	215.3	218.47	215.6	217.84	219.06	217.17	217.38	215.82	218.2	216.71	215.03	216.32	215.82	216.07	216.37	217.18	217.11	216.9	216.23	216.17	218	217.32	216.81	216.7	215.94	216.74	216.71	215.04	221.08	218.32	218.77	216.92	216.47	215.64	215.15	219.07	215.18	220.06	217.06	218.48	219.48
217.04	215.48	218.52	215.96	218.83	215.35	216.31	215.94	217.22	216.65	216.1	217.29	217.26	216.27	217.03	215.55	218.34	216.28	218.31	216.74	216.65	218.51	217.13	217.45	218.91	217.69	216.25	217.97	215.66	216.9	214.17	216.82	213.96	217.52	218.09	218.65	216.42	216.29	218.4	215.47	217.37	216.07	216.77	216.53	216.99	215.97	217.86	217.37	217.7	218.48
206.4	204.77	206.03	207.91	205.53	207	205.48	205.79	206.3	207.85	206.1	204.42	205.91	206.9	204.81	206.5	206.09	204.8	206.26	203.57	206.05	207.08	204.66	205.25	206.42	209.15	205.89	205.43	207.05	208.46	206.95	205.3	206.84	204.11	206.47	205.44	207.23	208.74	207.18	208.21	206.03	207.98	205.32	206.96	205.77	205.46	206.05	205.91	205.72	206.92
208.97	211.29	207.62	206.84	210.3	210.4	209.09	208.33	209.23	211.01	210.25	208.48	210.61	209.4	209.55	208.15	209.55	210.34	210.62	208.88	210.05	211.19	211.16	211.4	208.56	209.17	210.48	208.04	208.85	211.5	210.51	210.23	209.61	208.37	210.14	207.5	208.6	209.45	208.5	212	209.53	209.84	211.18	211.32	211.31	208.13	209.21	210.28	209.04	211.68
204.18	203.93	205	202.2	202.82	204.25	203.96	203.64	206.12	202.99	203.62	200.3	203.68	202.36	203.63	203.64	203.62	204.89	203.7	202.32	206.11	202.52	201.43	203.64	204.46	203.77	205.19	202.64	203.26	203.56	203.91	202.66	201.51	202.78	202.45	204.77	203.18	205.2	201.74	204.06	202.87	203.49	205.59	204.32	201.11	205.53	204.81	204.22	205.31	205.18
209.63	209.69	209.25	207.49	211.04	209.58	208.58	211.72	207.27	206.12	209.35	207.9	208.29	209.08	207.44	209.77	206.98	209.5	207.42	205.83	207.93	211.41	208.66	207.9	208.42	208.54	210.65	206.85	208.18	209.23	207.38	209.62	210.07	210.61	207.06	208.01	206.08	208.5	209.12	207.78	208.72	208.47	210.2	209.47	208.06	210.15	207.43	206.98	208.32	210
200.76	200.44	200.89	201.88	201.66	200.49	199.14	202.94	199.92	200.32	200.48	202.03	199.39	200.47	201.56	201.47	202.09	199.6	197.77	200.92	199.89	200.71	199.73	199.72	202.57	200.23	199.86	200.06	199.38	200.26	197.72	199.35	200.4	200.62	200.14	199.56	199.67	198.73	201.38	201.41	202.18	200.74	201.09	202.36	199.69	199.72	197.08	201.55	199.56	201.8
202.07	203.27	203.17	202.67	202.6	203.19	204.64	204.41	203.52	205.48	202.19	204.62	204.97	202.62	203.3	199.94	204.02	201.08	203.91	204.55	206.7	203.26	200.67	202.05	203.22	204.94	203.53	203.79	202.94	205.23	203.45	204.75	203.72	203.37	203.29	201.43	202.39	205.27	201.07	204.22	203.36	205.02	202.79	202.5	203.17	204.62	200.49	202.1	202.32	204.25
209.83	208.19	206.35	207.09	208.11	207.38	209.52	207.38	207.51	207.36	208.3	210.93	210.1	208.48	206.22	207.25	209.97	208.17	208.92	208.41	208.52	208.21	208.45	208.13	207.97	208.43	209.25	206.1	207.3	208.6	207.19	208.47	209.92	207.37	209.63	206.63	206.86	209.39	210.62	204.76	206.82	207.51	210.62	208.03	208.19	210.66	207.93	207.5	208.72	207.77
200.92	197.75	198.58	196.81	199.57	196.95	199.49	197.05	199.72	199.53	197.38	196.01	197.42	199.12	201.03	200	197.12	197.29	195.01	199.75	196.5	197.83	199.52	198.57	200.69	197.63	197.28	199.28	200.58	197.86	198.82	197.69	198.14	201.09	199.83	199.52	198.6	199.71	197.9	198.13	199.04	199.66	199.27	198.87	200.18	196.67	198.8	200.87	199.14	199.45
208.96	208.92	209.38	209.83	210.37	210.53	208.97	208.31	209.46	207.2	210.1	209.95	210.31	210.13	210.27	209.27	211.36	207.97	208.98	208.65	209.74	210.07	209.26	208.18	209.31	208.41	208.81	208.9	209.94	208.04	209.03	209.54	210.16	211.12	209.65	210.02	209.53	211.93	207.94	209.98	208.91	210.8	211.96	209.18	209.52	209.58	209.79	209.15	210.87	209.21
205.34	205.51	205.77	204.6	207.07	205.25	206.04	203.8	204.67	205.23	204.01	203.92	206.53	205.26	205.97	205.16	204.68	207.77	205.48	203.37	205.38	205.11	204.14	204.57	205.06	206.57	205.31	203.9	205.07	205.35	203.95	206.38	207.45	205.63	206.51	203.48	206.21	205.85	204.38	205.43	206.72	204.96	206	206.22	206.97	202.75	204.44	205.14	203.27	206.1
205.13	204.53	205.16	206.73	205.69	205.94	205.97	205.8	207.64	205.69	207.27	207.66	206.6	205.06	208.94	205.93	206.56	205.69	204.41	208.08	206.04	208.09	208	208.3	206.44	206.25	206.56	208.28	206.39	207.88	205.01	206.61	205.98	207.12	206.31	205.6	206.52	207.46	207.43	205.99	201.59	206.43	207.17	205.4	207.59	204.32	207.79	207.02	205.43	206.15
216.73	215.09	216.06	220.89	219.04	215.68	218.34	218.64	215.68	217.56	217.61	219.44	218.4	217.61	218.77	217.77	216.2	219.12	216.86	220.66	217.39	217.91	218.12	216.29	219.16	217.13	219.52	218.6	216.9	214.94	218.43	217.27	217.52	217.26	218.46	217.06	216.64	215.85	217.36	218.62	217.82	218.26	219.09	218.36	216.11	220.45	217.94	219.61	219.45	218.34
203.6	204.36	201.17	200.83	203	203.8	204.88	201.15	201.32	202.62	203.91	204.01	204.38	202.75	199.69	201.75	201.78	201.4	205.36	203.22	204.71	202.26	201.48	203.2	201.4	201	203.61	201.94	201.3	199.95	201.41	203.7	201.12	204.76	203.21	203.32	203.8	203.88	202.4	201.89	201.74	201.94	203.49	203.59	203.17	201.74	203.68	201.79	201.08	199.58
212.14	213.54	212.25	209.49	213.85	213.7	210.11	210.55	211.32	210.94	213.17	214.2	212.33	212.91	211.22	211.89	212.76	212.08	212.46	213.06	214.59	212.84	211.77	211.01	210.31	211.92	211.36	209.91	212.08	211.89	213.01	210.99	212.4	212.82	212.44	210.61	212.19	212.86	211.26	212.07	212.26	212.93	210.47	211.88	211.81	212.48	209.55	213.11	209.36	210.76
217.2	217.1	217.4	215.29	216.92	214.93	217.87	216.1	216.48	216.28	215.14	216.64	216.25	217.59	216.66	217.44	216.67	217.9	217.6	216.19	215.76	216.06	216.81	214	217.53	217.85	215.84	217.95	219.12	217.99	215.77	216.07	216.59	215.81	218.72	216.08	216.28	217.73	217.41	217.73	219.7	215.22	215.33	217.19	216.3	216.6	218.91	215.55	215.04	215.88
214.19	214.83	214.4	215.54	214.55	211.59	214.83	215.64	213.86	212.72	213.98	212.61	212.58	212.69	214.54	213.57	213	213.72	211.36	213.81	211.11	212.72	212.64	213.06	213.85	213.55	213.78	214.15	213.96	213.85	213.59	213.43	214.09	212.9	212.26	214.86	211.16	213.22	214.13	214.83	212.7	212.74	215.7	212.48	213.41	211.31	213.04	210.24	211.93	211.7
207.29	207.42	208.28	208.65	207.72	210.84	208.32	208.97	206.63	210.48	210.14	210.4	207.8	208.99	207.71	209.37	208.51	208.31	210.17	208.84	211.01	210.72	208.65	210.01	208.98	208.26	207.89	209.34	207.58	211.28	209.14	209.42	205.46	209.14	207.97	209.21	208.2	206.64	207.32	209.31	208.93	208.35	210.64	206.75	211.06	207.69	210.62	210.79	209.29	210.61
212.36	211.05	212.74	212.77	210.15	212.5	211.25	213.34	212.08	210.69	210.72	211.61	209.57	213.4	211.21	211.73	210.01	213.03	211.76	212.5	210.9	212.19	211.1	214.2	210.2	211.98	211.63	209.3	212.09	211.55	212.36	212.5	211.37	210.26	212.98	211.64	210.36	212.05	212.73	211.94	209.05	210.87	209.65	213.56	212.4	210.96	211.3	209.79	211.03	211.75
207.76	208.5	208.77	208.11	207.62	210.39	206.89	207.71	206.35	209.59	208.67	207.69	208.14	208.16	207.41	209.27	208.48	207.43	207.43	206.96	208.3	209.09	205.59	207.19	207.03	204.22	207.91	206.83	210.02	207.54	207.88	206.88	209.11	208.8	207.81	207.94	207.51	208.22	208.6	209.16	206.68	206.35	207.74	211.34	208.58	206.27	208.3	208.21	208.83	208.39
206.92	204.95	205.83	206.3	202.91	204.27	204.52	206.1	204.65	203.91	204.25	204.17	204.51	204.07	203.78	204.67	204.5	207.46	205.2	204.4	206.22	203.95	205.6	203.21	204.09	205.64	207.6	204.93	206.25	204.14	205.47	205.69	207.35	205.96	206.28	205.58	204.27	206.28	204.13	204.96	204.93	208.88	205.35	205.9	205.99	204.74	205.02	206.03	203.15	205.35
209.96	206.09	209.87	209.57	208.66	207.84	207.94	208.28	209.48	208.88	208.96	207.57	207.66	209.01	208.07	206.71	209.29	207.61	207.24	209.01	209.58	208.36	207.24	208.44	208.85	208.95	208.87	208.72	209.25	207.94	208.14	209.89	207.33	207.3	207.11	208.42	207.87	208.43	206.24	208.55	209.21	210.95	207.86	206.63	209.81	209.96	208.57	207.4	210.25	210
208.43	207.31	206.04	207.55	209.45	206.64	207.04	207.4	207.3	205.99	207.56	205.75	208.59	207.72	208.03	209.52	207.31	207.2	208.46	207.45	205.92	206.8	207.41	208.4	204.97	210.14	206.17	204.95	208.64	210.68	208.04	205.88	206.76	207.18	208.02	208.29	207.17	209.28	206.15	207.51	207.76	207.53	208.37	208.46	207.91	206.76	207.96	206.95	206.32	207.79
217.16	218.96	217.36	217.58	218.13	216.1	218.04	219	215.65	216.89	218.37	217.88	217.88	218.25	217.36	216.31	217.59	217.46	216.61	216.88	219.14	218.84	217.35	215.69	217.6	215.17	219.75	218.57	216.99	218.1	218.23	218.02	218.56	219.43	217.73	216.53	219.63	218.23	218.65	219.28	218.86	218.22	217.74	217.65	219.31	219.32	217.41	217.75	218.85	219.24
200.83	199.77	198.48	198.68	198.78	198.63	199.3	201.12	198.13	200.75	199.27	198.95	199.96	197.99	199.77	200.4	202.25	195.96	200.36	198.48	198.26	200.9	197.28	199.61	197.37	201.2	199.38	198.23	198.84	197.16	197.72	199.6	200.39	200.7	202.13	198.13	198.8	198.45	198.58	200.94	200.78	196.78	199.12	199.75	198.9	197.99	199.04	200.43	199.73	199.56
208.52	207.47	207.24	208.06	207.31	204.09	206.29	204.83	206.49	205.15	205.63	207.13	207.7	206.43	206.14	206.7	205.68	206.55	208.5	207.21	206.51	206.74	205.86	206.31	206.97	207.86	207.7	206.97	204.3	206.24	206.02	207.06	206.58	205.62	207.43	205.18	206.37	206.64	207.04	204.4	208.53	205.22	208.06	204.2	206.96	207.67	207.57	205.1	206.03	205.08
205.15	202.98	200.43	203.98	201.36	201.88	203.08	200.12	202.51	202.56	202.55	202	204.02	204.19	202.44	203.29	201.7	203.29	203.07	200.81	202.84	202.31	203.98	204.11	204.21	200.45	202.26	202.93	199.58	201.79	201.93	202.5	202.75	201.94	202.5	199.92	200.72	204.18	204	202.42	203.23	202.52	202	202.11	202.81	203.17	203.69	205.75	200.57	200.21
208.39	207.9	209.82	208.88	208.05	207.09	208.29	207.1	207.54	207.12	207.57	207.21	208.76	209.59	208.25	208.42	207.3	207.67	206.8	207.71	206.9	203.92	207.01	205.92	207.08	208.47	206.77	207.74	205.57	206.45	207.29	208.43	206.87	207.51	207.75	207.64	209.15	209.44	208.08	206.86	206.39	207.61	208.19	207.72	209.63	207.64	208.71	208.38	207.63	208.46
209.17	208.84	209.42	210.41	207.36	209.83	208.36	210.78	210.99	208.87	210.08	209.52	209.18	208.82	211.03	210.76	209.45	210.3	206.94	208.73	209.24	210.4	208.07	209.98	207.63	207.16	210.19	209.89	210.21	210.3	208.33	209.49	209.73	210.23	210.46	210.64	209.39	208.21	211.29	210.46	207.36	208.71	208.25	210.26	209.35	209.45	208.24	209.71	207.84	209.44
193.39	196.51	195.16	192.34	193.4	193.38	194.97	193.61	193.36	194.67	194.58	192.58	194.5	193.18	194.92	194.2	191.9	196.15	193.65	192.87	193	196.26	194.84	194.35	193.21	192.47	193.93	194.06	195.2	193.64	192.72	193.14	193.82	191.98	193.37	194.71	196.13	195.15	195.87	194.45	193.18	192.91	194.98	196.07	192.7	195.88	195.73	195.83	197.38	191.94
200.12	199.38	196.91	200.63	199.94	199.83	202.3	198.81	198.18	199.08	199.96	200.48	200.04	200.9	199.54	199.03	199.19	198.5	199.07	199.43	197.88	200.25	200.01	199.61	200.06	198.68	199.25	201.14	198.79	200.42	200.3	198.74	197.84	199.04	199.47	199.7	199.37	196.9	199.63	200.01	199.07	197.23	199.79	199.29	199.87	200.16	198.74	199.76	201.03	197.84
209.61	211.36	210.55	209.74	212.68	211.08	213.38	209.96	212.46	211.37	212.51	209.93	209.84	211.37	211.42	209.92	212.57	211.74	210.97	211.04	210.18	213.01	210.15	212.59	211.46	212.38	211.91	213.24	211.47	209.43	213.04	211.47	208.55	213.08	212.41	211.71	210.05	209.3	211.28	211.24	211.63	213.51	212.11	210.81	212.47	211.07	210.02	212.37	211.28	211.52
201.23	199.25	199.29	196.9	197.98	198.88	199.06	198.38	199.15	198.01	197.41	197.61	198.33	196.88	199.99	199.81	198.25	200.55	198.96	196.38	199.46	198.91	197.42	197.55	197.38	198.71	199.48	198.83	199.05	198.72	197.2	198.63	196.6	198.39	196.61	199.2	197.61	198.53	198.68	197.37	199.97	194.71	197.51	197.47	197.8	199.57	198.27	197.91	201.76	198.91
205.38	205.38	205.27	204.04	204.77	202.23	203.24	204.25	206.86	206.39	206.49	205.29	204.54	205.56	204.13	205.27	203.41	206.11	204.5	205.32	204.7	205.5	203.13	204.05	202.53	202.58	203.82	206.87	204.49	203.67	205.13	207.85	204.08	205.08	205.23	203.84	203.85	205.36	203.96	205.33	205.03	204.25	205.73	205.36	205.2	201.76	202.59	204.13	202.89	204.16
[truncated: 549 more rows]
[truncated: 150 more columns]
