# Supplementary material for: Genetic dissection of main and epistatic effects of QTL based on augmented triple test cross design
Source: PLoS One. 2017 Dec 14;12(12):e0189054. doi: 10.1371/journal.pone.0189054 (PMC5730204; doi:10.1371/journal.pone.0189054)
Supplement: S6 Supporting Information — (ZIP) [file pone.0189054.s006.zip › z1_1700_0.5_5.csv]

205.08	207.67	208.11	209.73	209.33	208.14	208.19	204.33	206.91	208.48	208.7	207.86	208.48	206.92	205.59	210.19	210.78	205.67	206.66	208.57	210.57	210.94	210.67	209.81	209.05	210.07	212.25	207.16	208.15	208.69	210.03	208.41	206.84	210.73	211.52	204.47	210.54	209.56	208.5	211.98	207.96	211.29	207.69	207.48	210.42	207.17	206	210.94	207.82	209.6
217.01	212.52	212.09	212.57	211.79	213.09	215.61	211.97	213.56	214.94	213.38	213.82	212.46	211.76	212.96	214	211.75	214.45	213.64	212.47	214.49	215.03	211.7	214.73	213	214.73	215.79	212.38	211.54	214.96	214.2	211.96	213.78	211.01	214.97	214.76	214.94	210.12	215.11	213.88	212.73	213.65	213.8	213.16	210.35	215.95	216.5	217	209.52	214.03
207.3	207.19	208.8	208.43	205.7	207.03	212.16	205.62	203.71	210.36	206.77	210.5	206.62	207.84	205.8	209.47	208.96	209.37	206.96	210.98	205.76	208.74	209.13	207.18	206.27	208.34	205.79	209.42	206.84	206.54	205.89	206.73	206.06	205.86	209.03	208.08	206.01	210.63	207.11	205.81	204.95	206.7	209.26	206.43	205.38	206.4	208.91	207.09	209.3	207.35
210.73	210.88	210.37	209.44	209.02	210.56	214.16	212.19	211.57	210.33	212.48	213.14	211.12	211.39	209.11	212.79	212.02	211.06	210.79	210.79	211.24	211.59	211.88	212.58	209.14	209.86	210.63	212.29	212.2	213.11	213.51	209.95	210.51	213.06	212.76	212.16	211.27	211.73	212.69	210.39	210.4	212.42	213.51	210.29	214.11	209.82	210.52	212.63	209.1	215.42
212.72	211.32	211.79	210.1	214.65	210.04	212.94	208.93	211.12	210.94	212.49	211.87	213.64	209.76	213.76	211.88	211.42	212.87	212.03	210.99	214.26	210.93	211.14	211.05	214.27	212.71	212.4	209.95	207.92	209.05	212.32	211.49	212.83	211.71	212.42	208.81	213.63	210.38	210.6	209.56	212.14	214.11	213.04	212.12	212.83	210.21	214.07	208.45	212.37	214.78
204.89	206.7	205.46	207.62	207.4	208.75	208.8	205.8	206.73	208.24	210.32	209.56	206.98	210.1	209.1	208.1	207.85	210.23	207.54	210.15	207.32	210.15	207.86	205.59	206.83	204.42	205.49	207.03	208.47	204.66	207.22	208.66	206.31	206.97	209.72	208.26	206.87	208.73	207.66	205.89	206.98	209.62	209.58	208.15	205.46	208.36	207.87	206.9	206.25	208.65
207.03	207.57	211.52	206.96	205.33	210.19	210.64	210.74	212.48	205.74	211.87	212.4	212.5	211.56	208.41	209.22	208.02	210.62	209.57	208.12	211.1	211.2	212.79	210.11	208.14	208.74	210.79	206.97	209.27	208.85	208.38	209.08	208.51	210.82	207.87	210.06	210.1	209.25	210.35	209.62	207.07	211.92	210.77	211.22	210.82	210.45	205.7	210.36	212.1	207
198.55	203.25	199.22	203.45	197.31	198.94	202.94	199.26	203.04	201.35	200.19	201.59	199.28	199.49	202.81	201.63	197.52	199.9	201.52	200.92	203.89	200.51	199.48	200.1	201.31	201.46	198.81	197.77	201.81	203.77	200.28	199.03	201.16	201.13	198.61	201.05	200.43	202.66	203.61	202.15	201.17	201.03	198.84	197.95	199.71	201.39	200.38	198.88	201.73	201.81
203.75	202.08	203.66	199.24	203.07	203.04	204.28	203.37	200.32	202.66	200.11	201.47	201.48	198.76	201.26	202.43	202.95	205.63	202.66	203.3	201.08	207.25	203.15	204.27	200.52	204.58	202.99	202.21	201.4	203.57	201.44	203.93	204.15	202.82	202.88	202.07	206.12	202.99	202.98	202.61	204.54	201.84	204.32	200.35	200.53	200.28	201.28	202.97	205.04	203.97
210.12	209.06	208.21	210.98	206.75	210.31	209.37	209.22	208.98	210.56	211.29	207.54	207.51	208.57	206.82	208.67	208.61	209.24	209.82	208.09	208.8	208.18	209.88	207.94	209.3	211.57	208.95	208.47	207.02	205.85	209.18	208.64	204.92	208	207.97	208.55	209.01	210.7	209.04	212.09	206.17	208.63	208.97	213.1	212.08	209.33	207.96	208.79	207.74	205.78
206.8	205.39	210.15	207.76	208.13	206.21	209.43	209.82	208.77	208.25	209.92	207.58	209.49	206.09	209.96	209.3	207.21	210.41	207.55	206.06	207.77	205.37	208.89	206.9	208.64	207.36	210.18	208.41	209.2	209.19	207.1	207.97	207.05	208.09	208.04	209.13	209.68	204.67	207.29	211.95	207.02	207.4	208.79	206.87	207.28	206.93	211.08	206.99	206.51	206.42
210.62	206.42	205.37	213.6	205.35	207.32	207.41	209.5	209.53	209.61	209.02	208.88	208.34	209.36	209.45	211.84	206.71	208.21	206.52	208.77	208.46	210.69	211.41	203.97	206.87	210.09	212.73	210.43	208.78	207.19	206.84	209.33	211.07	210.08	211.4	208.69	208.49	207.95	209.44	210.64	209.73	208.32	205.76	210.72	208	209.02	210.19	206.24	210.23	207.22
210.24	210.83	210.25	210.91	210.88	209.61	212.87	211.36	213.22	214.09	215.37	212.44	210.55	210.71	209.49	210.45	214.45	212.68	209.86	210.77	213.69	212	208.67	211.22	211.1	210.53	213.18	208.48	210.6	211.75	210.57	212.37	214.17	212.72	208.57	209.58	212.41	212.48	207.28	208.45	212.39	210.33	209.95	209.09	213.45	212.41	213.64	211.57	208.3	211.34
209.65	206.94	210.78	208.95	208.22	206.5	209.66	210.54	213.98	206.9	210.35	209.06	209.52	207.27	208.1	211.31	208.57	209.23	209.53	208.96	209.41	211.66	209.27	210.32	210.94	212.98	206.85	210.71	212.15	209.28	211.29	209.47	211.15	209.84	211.09	208.6	212.39	208.44	211.01	209.89	211.12	208.2	209.36	206.78	210.33	208.98	209.37	207.94	211.4	210.09
210.95	210.88	211.16	209.85	209.12	213	211.16	210.7	213.73	212.88	213.11	214.94	211.84	210.1	214.8	212.84	209.52	214.76	208.71	209.37	213.54	209.61	210.2	208.53	214.7	212.45	214.1	209.52	212.74	212.65	209.05	212.11	213.36	209.48	212.45	210.3	211.25	212.17	211.43	209.68	209.49	211.38	211.1	210.02	216.27	213.47	211.21	212.58	210.8	209.43
212.4	213.29	213.53	215.53	214.18	212.58	211.6	209.93	212.81	210.87	212.04	211.85	211.57	209.9	211.68	215.57	210.37	211.97	209.71	208.02	213.02	213.71	213.23	210.73	212.13	212.22	209.42	210.91	211.08	210.12	212.22	210.91	210.65	208.96	212.41	210.77	212.53	210.32	208.49	214.5	213.66	212.12	211.29	212.73	210.21	214.18	209.83	213.68	211.97	210.03
206.75	206.29	210.74	206.94	208.06	209.75	209.85	207.11	211.36	207.44	210.13	207.98	209.23	207.16	209.18	210.03	207.56	210.98	207.23	208	212.46	208.18	207.59	212.08	211.31	209.32	208.03	208.87	211.31	212.17	209.74	211.31	210.74	209.43	210.43	208.76	208.03	210.05	207.71	209.46	210.85	210.05	209.41	206.89	210.94	207.51	214.79	207.56	210.42	212.6
212.43	208.18	209.92	210.88	213.42	206.43	210.6	211.44	207.92	208.35	208.59	211.9	210.84	210.79	211.03	209.26	209.7	207.95	207.5	211.48	208.21	212.7	209.81	210.79	211.77	210.29	214.65	207.52	210.17	211.49	210.47	210.77	211.67	209.17	210.88	212.11	209.41	209.13	208.73	209.03	209.31	211.51	209.92	209.19	209.97	211.41	209.23	210.97	211.07	209.12
202.6	204.95	201.7	199.52	202.1	202.16	206.51	202.56	206.03	203.73	204.95	206.39	202.19	202.52	201.01	206.26	202.29	203.54	204.2	204.71	203.57	204.86	203.18	204.18	203.65	204.18	204.07	201.43	201.08	205.56	203.63	206.16	201.09	201.68	203.28	201.78	201.38	199.02	203.42	202.84	202.48	204.13	202.22	202.73	203.25	205.53	203.81	203.15	205.11	200.62
207.97	208.26	206.93	207.54	211.2	209.95	209.18	208.43	208.83	207.94	207.63	210.65	206.36	209.33	209.67	209.6	207.79	208.61	211.03	209.29	207.97	208.5	207.93	212.81	207.93	210.1	209.49	209.06	207.46	209.61	207.65	207.7	209.15	207.34	208.41	212.22	209.06	211.2	209.44	206.1	205.47	211.19	210.28	210.62	209.93	203.78	208.47	208.15	209.94	207.89
205.03	203.62	203.03	198.74	200.52	204.48	200.76	198.61	201.52	202.77	202.92	201.49	205.34	202.67	204.84	202.09	201.22	204.46	207.44	203.54	201.61	206.63	199.52	203.34	200.22	203.48	201.42	203.32	203.22	203.35	202.11	203.41	206.89	202.58	204.5	201.1	200.79	201.92	204.36	200.89	203.55	204.96	204.08	202.64	207.61	203.38	204.75	201.89	202.8	203.33
201.34	200.67	204.07	199.49	202.76	203.69	204.55	205.05	204.07	203.33	203.62	200.71	203.71	203.22	202.8	203.32	201.89	205.06	201.53	204.18	204.62	206.65	204.21	203.82	203.73	204.02	208.4	203.62	200.73	205.54	202.6	203.18	205.55	205.9	202.2	203.14	201.34	201.96	205.88	204.19	203.7	201.4	205.19	202.22	200.35	201.3	202.02	204.64	200.18	201.69
212.76	210.64	212.38	213.33	213.14	211.81	212.19	210.85	214.02	210.79	211.94	214.63	212.05	208.52	211.75	211.99	211.65	211.78	211.67	211.31	211.17	212.01	214.04	215.75	211.07	211.02	206.71	212.82	214.02	211.45	212.33	211.49	210.88	211.13	213.28	211.41	213.97	215.74	209.4	210.03	212.13	209.99	213.78	209.39	213.06	211.74	210.43	212.32	214.49	215.49
208.98	209.05	209.76	207.67	210.82	211.28	207.85	213.45	208.69	212.89	208.82	206.52	207.08	210.01	207.04	208.94	203.93	207.93	210.51	210.42	207.85	208.31	208.82	207.24	209	206.98	206.97	208.6	206.88	207.57	210.97	208.29	206.92	208.78	209.08	208.8	209.89	207.75	208.36	205.25	208.52	210.37	209.75	207.91	208.44	209.98	208.94	206.14	208.03	206.07
217.47	215.4	218.15	218.75	218.51	217.91	215.56	219.59	217.08	217.16	215.84	218.75	215.52	218.32	215.18	217.44	215.6	218.25	217.81	217.22	217.51	217.3	218.5	217.84	218.81	218.43	219.14	217.91	218.69	216.82	217.91	217.88	217.17	219.05	220.83	218.95	218.7	216.92	214.8	215.16	219.76	218.15	218.05	217.85	218.79	216.77	214.75	217.45	215.91	219.87
210.16	210.98	208.28	208.88	209.34	207.17	206.42	214.62	208.18	209.09	208.45	212.85	206.3	208.85	210.81	208.9	208.38	208.91	212.71	207.4	212.11	208.68	210.41	209.4	209.94	212.52	210.22	208.34	207.25	209.68	209.14	211.51	210.86	208.41	207.77	208.14	209.88	211.47	211.33	211.44	211.04	209.19	208.85	210.36	212.14	210.33	205.88	209.1	211.69	207.51
203.73	204.98	200.64	207.48	203.87	201.84	204.03	202.25	204.41	207.03	204.4	200.52	202.47	200.38	204.3	201.8	203.79	201.19	202.48	201	204.93	203.39	203.1	203.82	203.58	205.06	201.09	202.85	204.81	203.05	201.51	205.45	203.97	208.56	206.9	204.54	204.66	203.26	203.25	204.89	202.48	206.48	204.27	202.98	201.95	202.66	204.04	205.67	201.56	203.96
204.75	206.07	203.55	204.66	204.58	203.32	203.48	205.88	204.28	206.69	203.35	207.54	202.32	205.56	205.45	203.98	204.61	203.85	206.69	204.92	199.64	206.64	202.09	207.51	206.4	203.86	204.56	204.98	204.47	204.51	205.44	203.56	203.32	204.03	205.6	204.01	205.82	204.47	206.06	207.77	202.72	204.52	203.29	204.16	203.17	205.22	205.33	204.99	204.8	205.03
197.98	199.28	201.28	200.79	198.62	200.35	199.06	199.88	197.65	198.94	195.77	196.36	196.33	197.77	195.82	199.53	199.5	197.55	201.1	202.24	199.47	201.37	202.21	197.23	198.96	198.09	196.85	199.7	196.98	199.44	201.81	199.24	198.17	199.26	200.37	199.97	198.09	194.92	198.61	197.01	200.81	198.23	201.45	198.52	199.19	196.76	198.57	199.48	197.83	199.57
205.12	207.19	204.42	206.54	209.08	207.26	206.58	207.95	209.21	212.32	205.33	206.41	205.92	209.77	208.88	208.68	209.59	211.2	208.47	206.84	206.51	206.94	203.72	207.47	203.96	207.98	209.99	206.05	207.74	205.38	204.55	211.2	210.49	207.13	208.21	208.77	212.4	207.34	204.75	206.54	208.01	205.69	207.47	209.67	207.16	204.4	211.92	209.56	209.03	208.38
205.67	208.01	207.61	210.05	209.24	207.62	206.74	209.41	208.82	205.38	207.2	208.02	207.35	207.12	208	207.87	207.54	208.73	210.1	208.58	208.75	209.3	208.46	208.63	208.76	210.6	208.11	207.69	209.32	206.4	205.59	204.38	207.59	208.32	209.57	211.7	207.08	207.6	209.88	208.99	209.46	209.07	205.03	206.92	208.68	207.44	207.45	206.42	210.59	205.04
208.39	206.48	208.16	205.23	206.67	207.02	209.15	205.65	206.98	210.26	206.01	209.18	206.67	207.24	208.53	203.27	209.58	205.18	208.38	208.13	206.91	206.37	208.71	209.3	208.2	208.94	206.39	210.86	209.2	208.19	206.84	207.89	208.5	208.26	207.27	206.91	209.42	209.06	207.96	209.65	210.25	207.56	209.29	210.82	208.42	209.98	205.58	209.17	207.53	210.16
202.18	203.07	201.47	204.42	204.45	197.42	201.87	202.84	201.86	202.45	207.88	200.64	202.97	203.15	200.7	201.33	205.17	200.9	203.05	199.85	199.33	202.9	203.81	202.76	202.78	204.73	205.93	203	201.08	198.58	201.85	201.94	204.18	201.89	204.31	202.41	202.39	205.04	201.42	203.15	204.19	199.88	199.96	199.98	203.56	205.16	201.61	203.01	202.18	201.7
217.91	214.18	214.13	213.42	219.27	213.75	216.93	218.91	215.64	217.03	217.66	216.63	215.89	215.72	221.7	215.83	218.12	215.08	220.47	214.29	215.58	217.22	215.32	218.39	217.93	218.19	217.83	217.6	217.73	217.55	220.1	216.17	217.12	216.68	214.55	218.35	218.63	216.49	217.5	218.95	216.06	216.01	215.08	216.69	216.71	216.9	218.43	218.28	216.86	217.65
209.36	208.28	210.29	207.31	210.34	208.81	206.4	208.87	207.78	207.3	210.06	212.58	209.57	209.12	211.88	208.42	207.35	208.43	207.22	206.43	207.85	213.85	207.64	205.93	209.15	211.12	210.1	210.71	210.6	211.86	209.3	211.86	210.31	209.74	210.77	209.72	211.75	210.37	209.27	208.48	211.57	206.07	207.66	209.24	211.21	212.3	211.08	207.82	208.45	207.58
200.63	201.93	202.19	199.04	200.19	198.72	199.62	198.85	200.33	200.18	198.96	202.11	200.1	203.14	197.13	197.07	199.3	203.72	201.85	198.14	204.4	199.99	202.35	199.29	198.6	196.56	201.53	199.74	201.27	200.76	201.49	197.02	203.74	203.59	201.88	199.83	199.41	202.2	198.56	201.47	195.44	198.26	199.51	199.57	197.35	200.12	199.41	198.88	198.24	198.46
207.72	205.52	208.85	206.21	208.37	204.06	203.17	210.63	209.93	206.78	207.84	207.95	208.25	206.89	204.63	207.99	204.87	208.88	207.4	208.69	206.63	210.21	205.9	208.61	210.76	206.57	208.55	205.24	208.76	205.6	209.43	206.11	211.04	209.6	207.04	206.65	206.73	208.7	205.24	206.93	207.66	207.12	210.25	205.92	205.69	207.35	209.43	209.88	209.98	207.55
197.09	200.12	199.51	201.31	203.3	200.79	202.49	202.81	203.61	201.19	200.98	198.57	200.97	199.07	202.01	202.19	202.53	197.98	199.13	199.48	199.62	199.96	199.26	203.02	201.25	198.02	199.18	199.92	200.27	202.66	201.23	199.44	198.68	197	197.48	198.48	198.77	198.22	200.86	203.62	200.43	199.9	202.74	197.33	200.26	201.49	198.15	198.5	199.49	199.45
200.83	201.5	203.22	198.93	200.15	203	203.14	203.26	199.96	202.48	200.25	202.69	201.33	201.38	203.84	202.2	200.47	202.44	201.57	202.13	202.07	201.11	203.44	199.59	200.69	201.16	201.35	203.85	200.52	201.4	200.25	201.12	202.75	200.05	200.96	200.71	199.52	202.43	201.37	202.39	202.12	200.84	201.88	201.95	201.66	202.45	203.78	200.94	203.17	199.89
205.39	208.91	207.68	206.91	206.12	210.85	207.96	205.43	207.39	212.17	206.8	204.79	208.13	207.05	208.06	206.7	206.43	207.89	210.76	207.49	208.2	210.26	207.62	206.44	208.53	207.59	205.96	206.91	205.3	206.64	206.72	205.82	209.4	206.1	207.26	209.43	206.01	210.33	207.13	208.58	211.87	208	205.7	210.85	207.52	208.67	205.62	207.1	210.03	205.5
204.77	206.66	204.08	202.88	204.36	203.82	206.51	202.18	200.75	204.85	204.15	203.7	202.94	204.45	202	201.82	201.68	202.44	201.82	203.19	202.82	202.89	201.87	201.57	204.59	204.84	205.81	200.66	204.65	203.87	206.15	205.11	202.27	205.46	201.77	204.18	201.83	202.91	204.63	205.8	204.08	203.24	204.69	203.43	200.12	205.72	205.66	200.55	204.27	202.23
218.55	217.32	216.54	219.47	217.89	218.37	220.25	218.1	216.1	218.31	218.15	220.3	215.54	214.37	214.65	218.19	219.58	219.75	219.57	217.84	217.12	216.78	218.79	215.35	218.87	218.75	218.41	214.73	216.48	217.62	215.93	217.43	218.04	220.91	220.08	217.74	214.71	219.82	219.1	217.11	218.93	213.51	216.72	216.21	220.26	217.91	215.76	217.02	216.4	223.02
191.79	193.92	193.16	197.53	191.34	194.77	194.74	196.1	194.02	194.01	192.93	192.71	192.35	196.66	193.13	196.98	197.41	193.95	194.86	192.01	194.7	194.96	192.07	194.14	194.86	195.72	193.16	195.03	196.42	191.78	193.83	192.89	191.1	191.74	192.36	195.62	195.47	194	194.21	194.63	195.07	194.64	196.95	194.77	196.24	195.69	195.57	191.67	197.3	196.15
201.38	202.44	200.09	202.07	200.99	197.55	202.41	200.74	200.19	201.02	200.15	201.74	198.71	199.96	201.89	200.33	200.33	202.53	201.47	202.45	201.66	201.91	202.94	202.83	203.66	199.7	198.61	201.07	203.68	203.87	205.03	202.93	202.06	198.41	199.11	199.22	200.91	201.32	197.57	202.25	201.57	200.01	202.01	200.31	199.6	200.33	201.38	202.42	202.54	201.29
210.73	208.53	213.92	214.48	210.99	208.42	209.55	216.41	215.55	214.06	212.57	211.69	209.79	211.92	212.48	214.79	209.58	212.14	213.42	214.31	214.56	208.52	212.1	211.93	209.88	213.2	212.38	209.79	212.05	213.47	210.99	214.61	212.01	212.69	211.32	211.82	214.61	210.18	212.65	214.2	215.13	212.37	209.39	213.01	212.15	211.27	213.22	210.66	213.89	214.66
209.52	207.43	208.24	206.16	209.99	212.27	206.99	210.72	209.36	211.42	212.63	208.4	209.49	210.11	207.03	209.07	210.07	212.69	210.94	208.93	210.1	210.93	211.97	208.17	208.9	208.75	206.86	211.27	209.52	209.15	208.75	209.47	209.34	208.29	210.97	210.29	210.91	211.67	210.51	208.45	207.92	209.9	208.12	212.78	210.92	212	209.58	208.51	212.47	209.13
213.22	213.56	212.76	216.37	213.7	214.89	216.14	214.68	214.97	214.71	211.08	211.66	215.31	213.19	214.04	213.22	214.03	214.15	211.55	214.42	213.07	213.26	216.24	213.07	214.3	214.02	214.58	212.37	210.75	215.4	211.37	215.96	212.63	213.04	211.77	215.3	212.4	212.56	212.16	213.73	209.75	214.79	214.7	216.37	213.7	215.7	214.3	211.3	213.56	213.6
217.43	217.6	217.74	218.05	214.8	217.91	217.48	214.32	219.06	216.31	218.6	219.82	216.16	213.82	218.64	213.05	218.43	214.39	216.22	214.9	216	217.86	216.8	219.14	215.73	217.58	217.61	216.65	214.83	218.62	215.78	215	219.07	215.54	216.57	216.92	218.71	219.38	217.94	216.38	214.76	218.18	218.05	218.07	217.99	218.07	217.99	214.71	219.58	215.94
201.44	201.31	201.23	197.46	199.32	198.86	201.65	200.68	202.45	202.49	202.43	200.26	200.1	202.13	198.23	200.81	201.7	200.09	200.03	201.98	198.94	198.41	199.2	199.36	201.14	200.46	198.59	198.9	201.15	202.46	201.06	197.41	202.21	200.37	202.59	198.07	199.8	198.31	200.87	200.86	199.64	201.15	197.84	199.02	196.91	201.81	199.56	199.2	201.22	200.06
194.56	191.97	196.14	195.41	197.7	195.2	191.47	195.72	194.73	195.39	195.63	196.33	197.8	196.53	191.91	194.17	193.12	193.49	193.86	193.94	195.14	195.32	195.73	195.81	196.86	190.9	195.9	196.62	193.1	194.99	192.6	197.7	194.32	195.61	194.79	196.88	192.3	194.12	195.85	194.8	195.89	198.23	197.25	194.31	193.56	196.77	195.45	194.24	193.89	194.93
208.73	207.67	211.71	210.99	210.27	209.07	211.52	205.92	208.53	206.23	209.84	207.01	207.44	209.57	203.72	209.12	206.29	208.12	206.45	210.08	210.41	210.51	208.78	209.61	208.69	206.92	211.32	208.55	212.81	209.78	211.11	208.83	209.41	207.92	206.34	208.71	209.13	208.39	211.26	207.43	207.39	206.93	210.03	208.71	210.55	206.08	208.14	207.33	208.06	208.13
209.77	209.62	207.92	207.34	209.41	209.47	208.25	207.85	209.05	207.71	209.82	208.61	207.99	210.81	207.44	207.17	210.49	205.99	210.11	206.22	208.53	206.85	208.03	209.98	209.26	205.47	210.47	207.74	209.86	207.07	210.1	209.68	206.84	209.73	208.24	209.26	209.36	207.56	209.62	210.87	208.94	207.06	207.01	207.8	210.53	206.87	210.61	208.13	206.56	209.13
211.07	209.15	208.44	207.91	206.53	206.69	206.76	206.42	207.01	206.71	208.89	206.17	206.42	208.35	206.6	207.84	207.34	209.27	206.2	207.04	208.37	208.72	207.34	206.38	207.41	202.76	207.82	208.05	206.4	206.57	207.03	210.49	207.01	209.52	208.9	206.61	209.17	206.31	208.75	206.58	209.58	208.94	209.09	209.48	207.46	208.87	207.27	208.76	208.2	211.65
201.3	204.58	201.94	202	201.39	201.9	206.6	202.46	200.57	198.88	201.99	202.69	201.49	202.84	204.56	202.53	202.2	204.54	204.53	208.01	203.39	203.35	200.47	202.94	204.02	200.92	205.29	202.59	203.72	200.71	201.54	204.87	206.47	203.49	202.78	200.34	201.62	204.99	201.32	202.35	200.88	202.52	203.66	202.53	202.86	196.96	204.21	199.82	206.41	200.78
204.84	203.78	206	201.9	207.16	204.81	202.46	201.98	202.4	203.53	206.31	204.74	203.63	206.21	202.77	204.45	203.2	206.06	202.86	202.38	204.84	203.4	204.73	204.1	205.25	203.29	203.53	202.19	203.38	204.37	207.67	202.82	203.38	204.51	204.33	202.84	201.59	205.83	205.7	205.46	203.27	206.58	205.92	204.36	204.09	204.9	203.57	199.66	200.41	202.57
208.41	209.75	211.5	207.34	208.8	208.63	208.34	206.17	211.14	213.46	211.37	206.47	210.18	209.46	208.63	206.99	210.62	207.44	210.73	211.22	210.99	210.42	211.78	208.58	209.97	208.22	209.7	210.83	211.15	210.25	211.88	210.92	208.57	205.57	211.19	208.48	209.62	205.48	210.32	209.47	211.32	208.79	208.91	208.89	209.9	207.96	206.76	208.94	208.69	205.27
206.35	209.75	211.66	209.35	206.47	206.77	209.25	209.5	210.74	210.42	204.75	209.06	205.68	210.01	207.01	209.49	206.59	209.02	209.22	207.69	207.55	207.64	207.33	207.76	210.37	206.67	205.69	209.18	208.49	211.03	207.11	207.53	209.78	207.63	207.01	207.52	206.66	207.38	210.99	209.96	206.07	210.31	209.28	208.59	208.24	209.38	207.12	209.64	205.56	208.44
211.7	215.12	214.3	213.49	215.68	213.09	212.91	210.77	212.95	211.44	212.18	208.77	214.41	214.65	211.6	211.37	214.09	213.93	212.83	213.01	213.33	210.8	211.81	213.93	213.34	211.14	214	213.61	212.06	211.12	214.25	214.71	214.72	214.69	211.9	214.04	212.4	214.08	213.63	211.77	214.6	214.47	211.04	216.52	207.68	214.18	213.45	212.84	214.14	213.11
209.17	207.25	206.06	210.13	204.78	209.8	204.89	207.96	205.84	208.76	206.19	209.85	210.54	206.8	209.39	207.9	209.94	206.6	206.56	208.15	207.98	206.12	208.18	206.79	207.97	208.67	208.25	209.66	210	210.28	208.57	211.4	207.87	206.26	207.75	206.08	209.49	209.19	208.77	208.92	208.5	209.08	212.27	207.8	210.51	210.39	207.49	208.08	205.29	202.54
218.06	215.46	216.58	214.07	217.24	218.69	216.29	217.19	215.93	216.76	216.94	215.86	216.48	220.03	215	215.35	219.01	215.7	215.85	214.74	221.18	217.9	220.66	215.93	215.06	215.39	216.81	216.17	220.57	218.24	218.43	215.89	220.4	219.29	214.38	216.94	217.9	215.5	215.84	216.17	219.28	218.14	217.72	214.6	215.88	216.66	217.65	215.23	217.9	216.54
198.01	198.72	199.91	198.81	199.94	198.32	201.53	198.96	201.09	197.55	198.81	199.61	200.35	199.56	201.14	201.56	202.41	201.77	202.38	199.55	201.38	199.91	199.26	197.04	197.91	198.65	201.7	199.61	197.8	197.92	199.93	201.38	199.72	200.01	201.57	200.94	198.07	198.85	201.69	196.37	197.43	202.24	200.22	201.85	201.3	198.05	199.06	198.67	204.81	203.6
199.58	203.82	200.49	199.16	197.53	202.09	199.07	198.2	196.98	201.57	200.01	202.93	198.38	200.2	197.07	199.6	199.52	200.32	198.08	198.1	197.4	201.26	196.18	195.74	201.76	197.15	199.76	196.75	197.64	201.31	197.74	201.61	200.33	199.67	201.4	200.45	201.96	200.91	197.88	202.37	199.37	203.17	202.98	201.91	202.38	199.88	201.35	202.42	199.04	195.89
212.24	210.68	212.75	208.72	213.67	212.3	214.44	211.22	213.67	208.22	214.88	213.72	211.58	211.95	213.52	216.02	210.06	214.12	208.97	211.9	212.19	212.6	213.13	211.52	211.17	211.28	211.81	211.43	213.73	220.19	211.99	213.19	213.98	212.75	212.21	210.68	207.79	211.9	210.92	207.96	212.99	212.75	212.83	211.24	211.64	212.38	211.5	213.66	213.07	212.2
205.67	201.57	202.9	202.46	203.85	201.62	205.06	203.17	200	202.28	202.6	203.44	197.58	203.45	203.88	204.57	202.12	201.95	201.36	200.52	203.97	201.33	204.3	204.26	206.73	203.28	204.5	204.86	204	202.98	204.12	206	201.92	205.66	205.32	200.67	202.12	199.32	203.06	202.56	200.7	205.26	204.26	204.01	199.88	204.13	201.7	203.46	205.86	201.84
208.36	209.68	209.64	207	207.05	211.47	208.58	209.77	207.77	206.09	208.53	206.85	210.35	209.9	209.96	210.49	209.14	206.72	205.27	208.21	212.64	205.77	211.93	209.13	206.44	210.38	206.68	208.25	209.07	208.74	208.65	205.67	211.95	207.71	209.09	211.76	207.61	209.04	210.66	207.86	208.25	206.22	210.86	206.04	209.34	210.78	206.45	212.46	207	207.03
205.41	204.59	203.87	207.9	204.35	203.31	207.97	206.1	203.23	204.99	202.15	199.38	201.17	203.43	200.17	204.46	202.71	205.33	203.34	202.81	201.96	201.61	202.98	204.18	203.6	203.13	203.13	207.11	204.03	203.98	204.18	201.34	207.56	203.48	202.52	205.2	203.55	204.27	202.09	203.49	203.58	204.82	202.17	206.76	200.62	201.02	204.39	202.51	202.32	204.08
212.24	211.56	213.52	211.6	210	214.84	207.77	210.28	212.56	209.38	213.08	208.75	208.07	209.65	210.52	211.14	213.18	211.12	213.13	214.09	212.06	213.4	214.51	212.95	211.56	214.99	214.18	210.43	210.48	210.88	213.1	211.26	208.37	213.46	212.39	210.16	213.44	210.98	211.06	211.79	212.04	212.27	214.63	217.17	211.21	213.53	213.61	213.1	214.19	214.24
205.93	204.16	205.55	203.25	206.41	204.13	206.46	205.72	206.13	205.51	204.33	205.63	202.12	205.19	204.08	203.65	204.26	204.71	204.7	205.14	203.05	208.97	207.25	206.04	207.64	207.37	205.42	201.65	204.15	202.9	203.58	205.78	201.36	208.22	203.91	204.97	207.09	207.13	204.1	201.72	202.76	207.49	203.23	206.19	205.16	204.38	204.01	207.01	204.1	206.99
204.17	204.91	203.92	202.36	202.91	206.14	202.99	205.46	204.43	206.03	202.21	201.6	204.59	204.72	203.38	203.77	201.16	205.12	201.58	204.78	203.72	200.16	201.17	202.67	208.3	206.22	203.44	200.82	200.26	203.95	208.03	202.81	202.62	204.46	203.1	204.55	203.11	201.2	201.29	203.17	201	201.81	202.85	203.18	204.62	202.38	205.9	202.81	206.54	203.85
209.86	210.83	213.37	209.97	211.3	210.06	211.25	210.95	210.24	212.56	210.8	211.15	211.86	212.29	210.84	212.87	213.12	209.03	214.23	214.76	213.66	212.85	210.12	212.74	211.05	208.57	209.68	214.99	208.46	210.74	211.54	208.61	213.81	210.55	212.5	210.46	212.57	211.38	211.79	209.44	212.44	213.47	211.65	210.54	212.23	210.51	211.95	212.63	208.74	210.96
203.85	202.89	209.41	206.19	207.45	208.46	206.5	208.75	207.91	208.19	209.92	206.59	208.96	211.96	207.6	208.05	210.26	208.16	207.37	204.9	206.95	208.17	209.66	210.93	206.41	210.58	210.85	204.51	207.39	208.87	207.18	205.39	208.29	207.6	207.28	208.1	209.8	205.1	208.34	211.07	208.46	204.81	208.78	210.93	204.99	206.41	203.7	208.94	206.52	208.37
208.07	209.72	207.04	206.8	209.23	206.45	206.32	205.59	205.68	207.06	208.04	206.89	209.85	211.67	207.86	210.64	209.39	206.92	209.22	208.06	208.59	206.29	203.6	209.17	210.04	208.73	206.13	206.14	208.85	210.98	209.7	206.96	208.51	209.77	209.65	209.86	209.32	210.31	210.57	208.58	208.23	211	209.23	210.54	210.52	205.59	210.02	205.63	207.62	211.99
213.64	219.82	215.06	216.81	216.92	215.06	218.22	219.53	217.15	212.89	216.94	215.18	218.1	217.97	217.83	217.26	215.94	220.19	218.81	215.51	215.74	216.63	214.99	217.02	218.29	217.49	216.04	216.51	219.01	215.84	214.96	215.84	216.63	217.21	216.5	217.59	216.95	217.51	218.2	217.33	217.48	217.04	215.41	216.14	216.12	214.71	216.88	217.64	216.13	217.06
212.49	212.94	209.33	215.64	214.61	212.22	209.82	214.45	211.97	210.58	214.26	214.32	210.53	212.43	212.18	211.14	212.87	210.02	213.52	212.47	213.21	208.37	211.19	210.32	213.03	210.18	210.26	213.76	211.52	212.99	210.95	210.73	215.88	212.76	212.59	212.32	209.99	209.67	209.86	213.5	210.79	213.45	211.83	212.94	211.25	210.01	214.61	212.23	210.34	211.38
205.61	207.52	207.58	206.05	211.6	209.94	208.42	207.96	204.67	209.82	208.98	210.49	209.79	209.06	209.32	206.85	209.34	209.14	205.88	205.78	210.69	207.74	210.94	208.42	209.07	207.99	207.95	206.47	207.54	207.42	208.57	210.72	208.5	209.36	208.2	209.18	208.35	207.66	206.36	208.88	208.58	209.83	211.19	206.12	208.7	208.86	209.23	212.64	209.34	209.33
205.29	205.38	202.76	204.33	201.26	205.35	202.09	203.5	206.57	205.78	202.47	204.5	205.6	204.4	203.64	202.12	205.11	199.9	204.27	202.01	204.48	204	208.37	204.06	203.55	203.59	206.58	202.15	205.35	202.2	203.75	204.72	204.03	204.76	202.28	202.6	206.65	205.07	204.2	203.59	203.76	202.92	202.81	204.85	202.97	200.71	203.15	204.56	203.93	203.42
199.85	204.86	202.74	204.59	206.06	203.59	200.42	203.41	203.7	203.19	205.38	204.98	202.89	206.86	206.37	203.29	205.86	205.13	202.92	207.05	203.98	203.33	204.57	203.55	202.29	201.85	204.03	207.68	205.72	201.99	204.13	206.37	204.47	205.18	203.08	205.85	203.69	204.96	200.71	207.02	202.9	202.94	203.87	205.65	202.59	207.61	206.12	205.34	204.83	202.69
204.18	202.16	202.75	207.04	204.63	203.06	202.42	202.14	204.73	205.19	201.58	203.22	203.5	202.85	205.18	207.01	198.03	205.3	200.87	203.44	203.1	203.21	202.47	200.47	202.09	206.31	201.6	203.04	205	202.29	203.98	203.76	206.95	203.11	202.59	204.91	203.61	202.74	202.71	201.87	204.55	203.32	205.71	203.64	203.16	201.31	205.79	201.34	202.73	202.5
207.65	207.53	206.46	207.05	209.19	204.68	209.85	208.23	209.3	208.3	207.7	209.69	211.17	207.63	210.71	211.43	208.38	210.88	207.12	210	206.26	209.76	207.7	208.42	210.36	206.44	206.17	207.05	209.7	207.51	210.05	209.77	210.58	209.62	210.43	210.27	208.78	208.85	209.57	208.74	206.31	211.35	212.65	212.3	207.33	209.27	206.69	207.45	206.35	210.8
204.63	203.95	202.04	203.29	200.72	204.61	205.95	204.67	205.88	205.25	206.97	206.71	202.47	205.54	204.44	204.8	205.64	205.45	205.88	204.13	205.02	203.81	203.81	201.68	205.53	203.61	204.44	206.54	199.17	205.26	205.26	204.31	205.52	206.76	206.15	203.73	203.81	205.72	201.36	204.2	205.44	206.33	208.12	205.16	204.37	208.17	202.74	205.07	202.81	205.24
203.45	202.73	207.71	202.96	200.13	200.19	203.4	206.45	204.84	204.19	198.54	202.39	200.81	202.88	202.57	202.75	203.01	203.11	203.24	205.32	204.32	201.96	206.18	202	202.4	201.73	202.9	204.41	203.79	204.16	203.07	205.93	206.05	201.96	206.28	201.77	201.11	203.08	205.92	204.72	203.55	203.01	205.91	202.97	205.22	204.55	206.09	207.14	204.66	206.42
208.98	204.17	208.21	211.99	209.65	205.8	211.01	207.52	210.6	206.05	206.99	208.83	209.59	208.52	208.27	207.2	210.98	206.11	212.69	205.7	206.9	207.41	209.72	209.23	210.04	209.15	210.9	211.43	207.08	207.61	209.78	210.72	210.58	207.63	210.36	207.84	207.53	207.17	206.72	209.66	212.3	207.35	207.35	208.22	206.16	205.26	207.67	209.18	207.38	209.64
199.38	197.79	201.2	197.08	200.91	199.06	199.83	200.97	199.55	198.52	200.43	200.68	195.68	201.83	201.62	203.76	197.46	201.93	198.81	200.01	200.22	201.42	195.27	196.99	198.44	199.32	199.64	200.42	201.86	198.34	197.97	204.8	199.53	198.45	199.32	200.63	200.75	196.77	199.6	201.25	198.07	196.47	199.32	198.12	198.62	200.85	197.81	197.36	201.7	197.46
213.57	212.57	213.72	211.89	214.48	210.77	212.15	211.95	213.28	215.13	211.78	214.55	211.02	213.94	215.17	215.01	209.65	214.46	213.53	213.62	215.41	209.5	211.6	213.3	210.21	214.39	207.86	215.4	211.74	212.24	212.38	209.2	210.43	212.04	210.62	212.23	210.73	209.46	212.97	209.92	211.22	211.3	210.97	207.47	210.84	210.18	211.75	210.3	208.7	208.08
203.84	208.12	210.55	209.76	207.66	211.66	209.62	210.29	208.41	209.68	208.89	208.74	206.78	208.28	207.27	207.74	208.28	209.59	208.7	206.28	207.92	203.68	209.89	207.06	209.95	207.84	206.95	207.08	207.01	206.14	205.94	207.63	208.46	207.93	209.53	205.84	205.88	208.87	204.43	209.36	206.3	206.23	206.19	209.28	208.47	209.5	209.69	209.72	207.97	209.33
202.71	200.32	200.34	199.72	199.66	200.2	203.66	202	199.15	201.18	200.05	200.68	197.59	199.3	201.22	196.77	201.16	201.92	201.41	202.81	198.88	197.86	201.2	199.63	202.41	202.55	199.96	199.37	203.25	200.34	200.36	197.7	200.13	200.33	200.87	199.5	198.82	204.82	200.94	199.22	203.02	199.64	198.31	198.19	200.2	201.77	200.96	203.22	198.93	201.98
200.09	198.43	198.16	198.63	199.2	197.88	197.83	199.29	195.78	196.19	200.1	197.9	198.27	197.91	201.06	199.72	196.26	201.68	195.57	201.38	198.04	195.42	201.9	200.01	200.07	201.65	200.54	197.79	198.91	198.57	197.79	198.69	199.51	202.42	200.73	201.75	200.49	202.48	198.81	195.57	199.55	198.61	197.96	198.28	200.28	201.05	199.31	202.19	195.9	200.21
220.73	218.09	217.77	217.04	216.61	217.99	216.78	216.29	216.5	215.64	217.78	221.05	215.42	219.25	220.4	217.22	216.21	219.78	218.44	217.61	219.95	218.24	219.15	217.57	217.05	218.24	215.98	220.15	217.4	219.55	216.4	216.3	217.96	217.5	217.34	218.33	219.33	213.06	217.72	220.93	216.51	217.84	217.84	217.64	218.66	216.36	215.32	217.35	217.06	212.07
200.12	203.79	199.72	201.27	204.94	205.06	203.45	204.78	201.47	203.67	204.83	205.26	202.93	204.55	207.81	203.78	202.31	201.21	207.68	205.24	204.21	204.01	203.51	203.46	207.27	204.67	204.99	201.79	205	202.87	203.97	205.64	205.62	201.91	203.16	201.63	204.68	208.13	203.16	201.81	204.94	205.04	203.3	205.49	202.64	204.53	199.87	200.71	202.11	201.19
207.15	207.93	209.78	208.99	207.12	206.23	211.1	210.03	208.54	208.5	209.41	210.13	207.81	208.44	208.61	206.86	207.46	207.58	207.45	209.4	209.62	210.31	207.74	209.9	207.07	205.53	208.13	211.32	208.76	211.07	208.68	209.16	207.22	212.23	210.92	208.86	212.04	208.89	207.78	206.56	209.49	211.71	210.3	206.85	207.8	211.47	211.39	208.11	208.77	208.51
208.5	205.63	208.28	208.77	203.82	206.94	204.89	206.88	209.03	209.45	208.57	208.83	206.74	206.4	210.03	208.54	207.74	209.46	207.85	207.18	210.23	207.29	205.81	204.73	209.75	207.07	207.11	212.38	206.48	205.33	206.6	207.81	208.17	208.1	206.46	207.87	209.12	206.6	209.07	207.82	208.66	207.48	207.27	211.92	206.58	206.45	203.74	208.63	207.03	209.66
205.24	205.51	204.29	204.72	204.75	205.3	205.17	204	205.6	204.34	205.86	204.46	206.07	206.88	201.91	206.37	204.69	206.06	203.65	205.51	202.27	206.26	205.63	203.97	205.23	204.64	202.15	207.76	203.77	204.1	207.27	202.12	205.14	203.88	205.19	202.47	203.95	206.78	203.29	204.47	203.89	205	206.16	205.1	205.8	204.23	203.47	203.8	202.15	205.43
212.67	214.75	210.75	213.6	212.62	215.24	212.18	213.57	213.66	215.89	214.65	212.21	212.79	213.39	214.16	212.13	212.34	216.22	211.44	213.83	215.51	213.95	214.39	212.71	215.92	212.96	213.45	214.03	212.15	213.74	209.3	210.05	211.47	216.68	213.92	214.46	211.78	213.28	212.96	214.16	213.14	213.06	210.49	210.24	209.25	210.98	215.16	210.08	214.6	213.48
210.95	213.58	209.75	211.72	214.66	213.1	212.16	215.39	213.18	213.81	213.69	210.18	213.18	210.91	211.14	209.67	209.76	211.97	210.99	212.04	208.95	208.66	215.11	212.08	211.39	210.77	209.99	212.19	215.18	212.6	212.1	212.18	207.49	213.24	211.15	211.8	212.28	215.41	210.49	213.01	212.71	213.08	211.62	212.92	213.47	210.55	212.97	212.98	212.93	215.29
202.05	204.69	203.57	206.15	202.01	203.59	204.2	205.43	206.58	206.77	201.78	201.41	205.54	205.85	201.97	208.03	202.15	205.15	204.35	203.35	206.93	205.2	201.86	206.62	204.77	207.44	202.95	204.49	203.53	201.02	202.54	205.03	204.07	201.06	201.12	199.75	203.81	206.1	207.64	203.62	203.6	204.54	203.67	203.02	199.67	205.15	200.15	202.75	203.81	203.53
200.79	198.7	200.59	202.43	199.86	200.43	200.69	199.72	199.6	200.58	197.15	201.94	200.39	198.24	202.65	202.45	202.53	200.9	198.91	201.5	197.3	202.17	200.18	199.84	199.93	199.49	199.24	198.79	201.49	202.15	201.19	200.29	203.57	199.04	200.67	198.57	199.57	199.84	200.08	201.12	200.1	198.46	202.97	200.88	198.69	199.97	200.89	201.87	198.04	199.51
203.27	202.27	200.96	202.64	201.01	203.32	205.05	203.29	202.01	203.8	201.61	204.18	206.07	204.2	204.38	204.02	204.16	206.36	204.71	202.38	205.53	202.01	201.6	203.41	203.88	203.44	203.1	200.46	205.35	207.55	202.6	203.78	202.82	204.49	203.3	204.39	201.09	203.26	203.21	205.42	206.46	203	204.67	201.03	206.71	202.83	203.41	204.3	200.37	203.66
206.03	205.77	206.46	204.45	204.23	200.47	202.55	203.48	209	200.84	204.81	199.66	205.34	202.14	204.04	203.77	202.97	204.03	199.89	202.89	204.2	204.09	202.59	202.2	204.92	203.42	204.13	203	202.89	204.48	203.09	204.32	201.27	202.19	200.13	202.93	203.91	206.58	204.58	205.59	205.24	206.11	203.87	205.17	205.09	203.31	203.28	203.3	204.11	202.02
203.62	202.02	202.9	199.45	201.59	203.87	203.22	201.17	202.36	205.34	204.45	201.47	204.07	201.53	203.58	200.36	204.06	200.1	201.9	201.27	204.47	202.88	204.65	200.87	205.15	201.7	200.42	204.6	200.32	203.64	200.2	202.53	204.33	206.34	201.9	207.87	200.92	202.63	201.86	201.27	202.91	203.02	200.15	204.33	200.81	206.29	201.75	202.89	200.5	200.88
212.49	210.42	212.69	212.92	212.76	214.12	212.55	212.98	212.67	212.11	209.81	211.38	216.45	213.18	212.11	214.5	213.22	213.22	211.23	213.19	211.57	212.25	212.13	209.83	209.33	213.55	212.92	210.6	214.93	210.85	212.95	213.24	213.4	212.27	209.44	212.96	213.85	210.13	213.8	209.43	209.41	213.82	209.27	211.66	211.54	211.22	211.97	210.44	212.66	210.87
200.5	199.21	200.12	200.21	198.43	201.44	200.68	200.73	199.15	198.88	201.4	200.13	201.57	198.8	202.27	201.27	198.17	200.85	199.8	203.51	205.62	201.28	198.09	200.88	202.09	203.97	197.95	200.47	202.39	197.51	195.26	200.18	203.14	199.48	200.04	200.12	200.13	199.88	200.89	201.26	202.5	200.72	199.17	201.22	202.42	199.56	199.88	196.81	202.27	198.41
210.2	208.83	207.12	206.12	208.98	210.8	208.34	207.74	211.57	209.4	210.98	208.73	207.46	208.87	208.94	207.3	208.83	212.93	207.11	212.02	208.71	210.79	209.03	209.22	208.72	210.32	209.17	211.65	210.41	211	210.86	210.87	208.38	208.42	210.99	212.67	208.38	212.87	207.84	210.37	209	211.92	212.15	208.98	209.34	203.87	211.51	207.26	209.81	213.67
204.48	204.86	203.92	199.47	204.86	205.85	201.69	200.38	204.86	204.29	202.32	204.23	202.64	205.37	202.11	202.31	204.56	203.93	202.95	200.85	202.33	207.28	201.52	204.08	203.33	202.32	204.35	203.34	200.15	203.33	200.72	208.51	204.93	201.28	203.39	203.29	201.79	203.52	204.75	205.54	202.51	201.35	201.33	202.84	202.33	202.6	206.18	203.32	203.02	200.92
213.75	216.86	217.15	217.21	215.74	215.74	221.38	216.35	216.83	214.83	219.15	215.8	217.14	218.81	215.57	216.32	219.63	218.44	216.87	217.11	216.01	217.83	214.39	215.67	218.18	216.16	217.89	219.63	216.72	217.6	219.49	218.69	218.97	217.32	218.17	215.84	219.1	217.97	219.41	218.62	216.24	216.58	216.02	215.8	214.96	217.45	215.56	218.05	218.92	217.89
215.02	218.42	218.58	216.39	216.09	220.19	219.88	219.06	221.48	216.85	215.77	214.4	216.31	215.37	217.83	216.71	214.97	219.96	218.37	217.37	217.83	218.23	220.08	215.66	218.14	214.24	218.4	216.99	220.16	218.18	215.38	218.3	219.66	216.51	214.44	219.37	217.58	217.74	220.73	221.87	216.56	214.68	218.2	214.5	217.93	215.43	216.58	215.32	214.36	217.29
210.61	207.82	212.55	213.72	213.04	211.34	215.06	212.4	212.97	208.95	210.38	211.99	211.3	212.02	212.91	209.99	211.41	210.87	212.49	212.87	211.47	211.46	211.82	210.33	212.4	214.55	210.06	212.44	211.42	211.33	214.06	210.01	209.15	211.41	212.02	212.88	209.89	212.3	209.19	210.87	212.61	212.15	210.59	212.51	211.82	212.19	209.57	212.71	212.78	208.55
198.53	198.78	196.52	200.05	201	199.01	198.85	197.98	199.92	201.53	198.25	199.45	201.66	201.92	201.23	196.6	199.39	201.55	198.36	203.83	199.06	202.43	200.85	201.03	201.41	196.32	199.83	201.02	205.17	202.41	200.36	203.14	204.46	197.74	199.77	197.74	198.25	199.5	198.62	202.51	199.97	201.04	202.33	202.73	201.57	200.64	200.14	201.74	202.42	201.64
209.22	206.21	206.68	208.17	203.15	204.31	206.58	206.96	206.93	208.05	206.08	207.38	204.8	207.93	207.43	207.98	205.87	203.81	206.09	205.32	209.01	207.31	206.73	206.53	208.63	205.89	208.12	201.6	207.28	207.2	209.36	206.73	207.74	205.11	207.83	204.62	206.11	204.05	204.94	208.79	208.5	205.95	207.08	205.49	205.01	207.03	205.04	208.68	206.44	207.59
199.08	198.3	201.03	202.39	199.9	198.92	200.69	196.84	202.25	199.63	200.23	202.53	197.46	199.75	202.98	197.68	198.97	198.75	200.66	197.21	199.43	199.62	198.61	199.37	198.23	199.29	199.51	198.65	200.21	199.85	198.52	200.54	200.29	201	198.99	201.31	200.27	198.01	200.97	199.83	195.99	201.62	199.13	200	197.73	199.8	199.63	199.96	197.71	199.83
205.67	205.65	207.05	204.45	202.91	206.71	204.5	204.85	205.64	203.67	204.95	205.05	208.19	207.06	206.62	204.92	203.68	202.01	204.25	206.75	203.5	206.51	203.65	204.61	205.62	206.52	202.16	205.38	201.21	203.98	203.84	206.22	205.87	202.26	206.14	203.5	203.42	204.04	208.33	203.91	201.95	205.39	201.86	201.47	203.74	202.46	203.76	203.76	208.01	204.92
206.85	204.9	206.12	209.82	206.12	213.17	208.91	209.03	207.65	208.51	201.74	207.63	208.01	204.46	205.7	206.75	210.05	207.16	205.41	208.52	208.23	209.12	203.88	206.14	207.56	206.9	207.42	208.9	207.2	206.18	205.69	206.88	207.39	206.32	212.67	207.61	207.17	211	206.26	205.74	209.34	209.44	208.88	210.84	205.08	208.24	208.09	208.66	208.5	206.96
212.38	213.08	209.14	213.6	210.65	208.61	206.89	207.24	208.67	210.82	210.46	209.54	208.74	209.39	213.01	207.77	209.17	209.2	209.37	211.11	208.65	210.74	207.61	209.18	212.46	210.64	208.51	207.04	207.49	208.22	211.73	208.7	207.24	210.74	209.86	210.06	209.94	210	208.93	206.15	211.36	207.81	209.92	212.89	209.95	208.92	209.51	207.31	211.3	210.31
203.34	205.69	204.47	203.69	204.93	202.1	206.33	202.48	201.21	206.47	203.39	204.39	205.19	202.77	200.55	202.4	203.17	206.54	204.25	204.37	204.38	203.09	202.36	202.89	203.61	204.72	203.2	208.32	205.11	204.61	202.83	204.52	201.19	203.5	206.56	201.98	206.16	203.08	205.43	205.34	205.28	205.8	204.8	206.34	203.89	202.85	204.93	202.67	205.69	204.53
214.95	216.85	213.13	219.2	217.4	215.86	220.34	215.3	214.98	218.91	218.79	217.88	216.4	214.39	216.41	217.21	217.11	215.34	217.8	217.52	217.37	218.92	217.18	217.01	214.59	215.54	216.72	217.75	216.43	219.32	218.12	218.75	219.59	216.35	217.08	217.52	216.46	214.23	218.35	214.38	218.22	218.79	217.64	216.19	217.39	216.33	219.25	220.67	216.38	216.31
216.45	215.3	215.58	218.8	218.03	221.57	218.82	214.58	220.21	218.65	215.25	220.42	214.62	219.54	218.99	213.99	217.06	216.23	215.98	216.62	220.26	216.59	218.62	217.08	215.76	217.6	213.69	218.34	216.74	219.64	215.58	215.67	216.59	214.26	216.13	217.47	219.58	217.47	216.4	217.26	214.44	218.72	217.12	218.82	216.6	215.19	218.74	216.14	217.83	216.96
200.2	199.44	198.12	199.69	199.88	201.18	202.69	198.21	204.19	199.33	199.82	200.83	200.01	202.24	201.48	199.39	200.36	198.2	199.34	200.57	200.71	201.06	199.41	202.69	202.71	198.6	197.23	200.9	201.07	199.67	200.02	199.52	198.43	199.66	201.57	202.33	202.53	201.24	200.5	198.03	198.43	198.63	199.69	201.87	201.32	200.65	199.69	202.96	198.7	202.24
211.46	210.46	209.9	214.13	208.33	214.49	211.03	214.92	211.84	208.78	211.38	211.09	213.8	209.78	212.67	214.29	209.99	210.78	208.4	209.49	211.1	216.36	208.23	210.61	207.21	214.3	211.44	214.24	211.53	209.42	210.56	210.8	214.32	212.45	212.03	213.45	207.51	211.03	211.47	210.92	211.4	215	212.34	213.05	212.19	209.63	209.95	213.04	213.26	208.32
208.72	207.5	209.72	209.1	206.47	209.31	208.63	211.22	207.4	206.84	207.85	206.39	209.88	207	202.73	213.28	206.93	211.34	206.91	207.13	206.34	204.66	208.34	209.01	207.32	205.07	208.92	207.81	203.54	207.42	207.54	209.47	206.01	209.07	209.64	209.71	206.44	206.3	209.17	207.87	206.79	208.43	207.38	209.1	209.87	208.03	210.52	207.28	208.26	206.68
210.12	209.09	207.89	206.92	209.64	210.46	207.74	208.93	209.74	209.21	204.46	204.75	208.56	209.87	209.67	209.17	208.79	209	209.36	208.85	211.35	209.95	211.76	208.34	206.98	207.51	208.41	212.34	208.82	211.48	206.16	207.44	208.71	211.62	206.73	207.88	208.73	208.74	210.11	208.79	211.12	209.73	207.2	208.19	210.41	207.98	209.01	207.7	208.84	209.06
206	203.19	209.55	208.11	204.04	204.44	209.61	207.98	206.3	205.15	208	203.85	207.81	204.84	206.22	206.99	209.7	207.99	210.35	206.02	205.74	208.03	209.06	207.9	211.47	205.56	209.2	205.47	209.6	206.55	206.97	208.03	207.6	203.62	208.04	207.73	208.32	206.11	209.82	207.66	207.38	208.8	209.2	210.73	206.45	207.61	206.83	208.48	208.38	209.3
199.57	198.82	200.87	204.23	204.76	198.71	195.4	203.32	200.55	200.88	201.7	197.61	197.8	201.83	199.55	198.91	199.5	198.97	201.06	197.92	200.9	199.19	201.39	198.23	200.11	197.13	200.12	199.88	201.3	198.42	200.38	196.77	199.14	202.24	200.64	199.32	197.11	199.54	197.74	201.6	201.27	199.86	199.69	202.38	201.25	199.27	197.68	200.99	201.76	200.74
204.11	204.38	205.04	202.88	203.81	204.69	202.21	204.42	205.35	202.31	202.51	206.38	204.12	205.75	201.86	199.79	204.54	208.5	202.7	202.44	202.66	205.18	206.19	201.97	206.57	202.34	203.84	201.6	202.55	206.93	203.04	200.1	204.72	204.44	205.58	205.08	202.69	202.94	206.19	199.83	206.09	201.84	201.63	204.01	203.34	202.88	202.95	201.93	203.65	202.86
210.07	208.69	210.57	208.91	210.18	210.27	207.88	208.56	212.05	208.89	208.31	210.5	210.24	205.36	204.66	210.34	207.5	210.9	205.88	212.2	206.78	208.25	213.05	209.15	209.44	209.68	207.06	206.46	208.71	204.98	206.25	208.25	208.68	209.66	209.2	207.62	209.35	210.68	208.56	209.89	207.57	210.13	208.15	208.97	207.52	211.1	210.54	208.62	210.37	212.94
208.86	208	208.65	206.16	208.8	208.45	209.7	209.54	212.21	210.37	209.43	210.5	207.55	209.58	207.71	210.36	206.84	208.66	208.82	208.7	209.9	206.27	210.29	211.89	205.83	208.51	209.6	209.32	209.24	208.51	211.65	210.82	207.8	206.84	210.4	208.98	208.66	207.37	209.26	211.2	207.45	206.35	207.01	208.58	207.45	209.85	205.9	211.07	210.63	207.99
207.37	209.33	205.64	207.34	212.4	207.28	210.03	207.61	208.67	211.44	211.53	205.77	207.18	210.08	208.23	210.59	209.88	204.92	210.43	206.06	206.87	207.8	207.93	206.82	209.04	211.37	209.15	206.03	209.61	208.35	208.32	206.81	208.27	205.69	209.95	208.04	209.42	207.2	208.49	213.89	204.63	209.47	210.2	209.17	204.38	210.29	208.33	209.2	207.39	212.46
199.54	201.97	200.56	200.78	200.99	202.43	202.52	200.46	199.55	201.78	198.51	201.85	199.89	202.46	201.35	200.94	200.94	201.05	202.78	204.84	201.17	198.55	200.34	204.32	201.12	199.87	200.66	198.39	200.99	203.61	201.46	200.59	203.12	199.82	202.2	201.65	200.03	202.37	203.8	202.3	200.43	199.52	198.69	201.07	199.85	201.72	202.08	203.72	201.24	200.29
215.14	211.58	212.15	213.13	214.66	214.08	215.19	212.17	214.67	212.85	211.48	211.3	211.81	213.68	215.15	210.03	212.75	212.38	213.55	211.2	211.28	211.44	210.75	212.14	211.62	214.38	211.87	211.61	213.29	213.55	214.68	212.47	216.82	211.27	216.58	212.52	208.45	212.72	213.08	212.58	209.37	211.93	211.66	213.46	212.53	213.78	212.71	210.96	214.84	214.47
208.68	204.11	206.95	207.8	207.46	205.98	208.84	205.41	208.7	207.53	211.73	206.87	209.16	207.26	210.65	206.55	207.98	211.87	207.94	207.81	208.63	208.25	209.47	209.45	206.57	206.52	206.63	207.24	208.39	209.74	209.21	208.08	208.17	208	212.38	209.02	209.1	208.74	206.21	207.91	207.89	202.92	207.68	207.28	210.08	208.69	206.91	209.24	208.69	207.17
212.63	212.86	207.63	213.64	211.38	209.52	211.9	213.76	211.56	212.44	211.51	211.27	210.72	210.55	211.87	210.35	209.2	210.64	210.04	211.39	213.61	210.49	213.68	212.01	209.98	209.41	210.89	211.79	213.76	211.83	209.92	210.94	211.35	212.25	207.29	209.5	212.82	213.69	209.83	211.63	212.3	212.56	209.94	210.81	215.33	212.28	210.66	212.99	205.08	211.92
207.19	203.69	204.93	207.52	204.76	206.67	206.94	201.85	201.32	206.9	207.76	204.27	204.43	204.54	203.81	206.87	207.76	206.7	206.61	203.89	203.94	205.04	206.18	202.07	205.08	204.5	205.99	207.16	206.35	202.25	203.77	203.9	205.85	206.22	204.43	205.8	205.55	206.92	201.72	205.09	203.08	207.95	207.1	206.29	204.1	208.4	209.05	205.56	207.02	206.75
211.34	214.65	215.16	209.49	213.62	211.68	211.68	212.13	211.27	212.36	207.53	212.23	213.2	214.27	209.77	212.26	211.52	214.28	210.45	210.27	212.97	214.88	211.46	211.95	210.31	210.05	211.37	210.95	211.33	214.5	212.24	209.95	212.83	208.73	213.14	210.46	208.96	215.06	212.61	212.64	213.77	212.39	209.73	213	210.29	210.76	212.11	209.43	209.08	208.94
203.55	199.64	200.94	202.66	204.4	200.53	202.73	200.4	201.65	202.58	204.13	201.08	202.47	201.83	199.05	205.39	202.3	199.57	203.93	201.98	206.83	204.67	206.96	201.69	205.91	202.11	204.48	204.1	204.95	201.9	202.12	201.85	200.67	206.3	199.44	204.03	199.19	202.82	202.12	204.68	203.46	201.96	204.07	198.7	203.35	203.37	202.4	199.66	201.86	203.52
201.97	202.2	202.14	206.05	201.51	206.27	203.49	203.83	207.21	203.63	203.16	204.84	204.97	206.49	205.15	202	203.88	200.49	205.08	200.13	204.29	202.03	202.64	206.56	202.59	202.32	204.05	204.31	203.62	203.51	204.45	205.72	202.72	205.48	205.06	206.12	204.27	200.21	202.32	205.29	205.02	204.42	205.03	204.03	203.4	203.08	205.74	204.55	205.09	204.77
200.33	201.78	200.3	198.43	200.43	199.12	202.17	202.1	203.99	196.7	196.74	199.29	198.9	200.26	199.72	202.41	201.89	199.38	200.29	202.13	203.13	200.85	197.14	203.27	198.3	200.8	200.82	199.73	203.5	204.56	197.33	199.59	201.72	200.06	198.99	199.15	202.95	200.18	200.6	200.57	197.5	201.7	202.9	198.31	198.92	199.83	202.98	196.56	196.2	199.94
201.67	199.74	202.94	200.04	202.82	201.01	200.46	201.95	198.37	202.68	201.15	204.04	199.06	199.45	199.84	202.02	200.87	200.19	197.97	200.7	199.06	199.46	200.1	200.52	201.43	200.58	200.06	205.13	200.56	203.92	200.39	200.05	198.97	201.74	202.37	201.79	201.48	198.85	202.51	199.57	196.32	198.83	201.04	201.74	199.05	200.46	200.31	203.35	199.14	200.76
218.35	216.09	212.24	219.29	215.63	217.71	219.48	217.98	220.44	214.83	221.43	218.21	216.85	219.27	217.98	219.23	216.73	217.48	217.15	214.64	215.82	218.2	213.42	216.96	217.85	217.55	214.95	222.05	217.12	217.63	219.65	218.22	215.47	217.45	216.8	217.86	218.91	218.6	217.8	215.55	216.85	218.73	218.75	215.99	217.87	216.7	216.44	218.19	214.98	214.98
204.75	207.96	209.21	211.31	205.01	208.01	203.41	208.53	205.8	208.94	207.93	211.28	206.35	207.52	208.16	208.86	209.26	205.46	205.22	208.19	210.71	207.91	206.65	208.77	205.65	205.16	205.86	208.22	206.18	207.28	203.7	209.05	205.82	208.68	206.95	208.23	207.26	210.58	208.74	207.9	208.22	211.12	209.08	210.52	207.94	208.12	208.84	211.03	207.17	208.49
206.54	205.96	207.11	210.34	208.26	206.98	208.8	211.7	206.84	210.02	206.99	208.25	208	210.51	208.33	211.41	204.89	209.47	205.46	208.4	209	208.95	210.25	209.4	208.62	208.36	208.4	208.53	207.96	208.97	207.79	207.18	211	207.65	208.1	207.61	209.18	206.05	207.26	209.64	208.99	206.68	205.78	205.73	212.71	209.6	209.78	207.14	210.33	210.4
207.6	208.99	209.46	206.51	209.76	210.36	210.15	208.39	210.75	208.13	210.3	206.99	210.89	207.26	210.57	208.62	208.22	210.85	209.95	209.98	204.83	206.97	209.46	210.93	207.87	210.78	204.73	209.44	210.72	209.96	209.97	208.75	206.96	212.35	209.72	209.23	209.15	209.32	209.56	208.57	211.67	210.5	211.04	210.7	206.33	210.04	204.34	209.14	211.03	209.12
204.95	205.45	210.93	209.81	210.33	208.59	207.47	206.68	207.13	207.95	207.82	207.43	207.59	207.5	206.96	207.08	205.31	207.79	207.99	208.75	208.77	208.3	205.94	205.17	209.01	204.72	209.01	205.35	209.64	209.92	209.5	208.22	208.51	208.06	207.37	206.45	207.15	206.46	206.9	208.84	209.83	208.29	210.55	205.57	209.69	209.43	208.86	205.01	206.82	209.35
209.54	210.64	206.16	209.12	208.05	208.39	208.14	205.83	210.61	207.94	213.18	207.28	208.14	209.43	209.39	207.56	207.96	211.07	207.13	209.74	207.3	210.37	211	210.59	208.61	209.06	210.56	209.1	210.74	207.95	209.96	210.71	210.13	210.92	208.7	208.8	204.83	207.53	212.01	209.03	211.9	208.05	209	207.93	209.49	206.76	205.4	209.21	210.79	204.32
207.45	207.07	209.58	207.29	208.43	207.06	208.04	206.94	207.95	210.28	206.6	210.17	207.97	208.45	209.02	206.27	207.64	208.9	209.5	211.72	206.82	207.23	210.57	206.81	209.62	205.68	203.06	206.51	206.04	203.97	209.85	208.86	208.86	210.49	206.96	207.98	204.64	207.79	209.79	210.78	205.51	207.12	205.1	207.68	208.56	207.25	209.82	207.43	208.31	208.77
205.55	206.47	201.43	203.83	202.13	202.08	203.11	202.8	201.13	201.1	203.77	202.21	204.81	205.19	206	205.78	204.05	201.01	204.9	205.94	206.53	205.87	200.93	202.75	201.5	204.13	200.85	205.06	202.95	204.78	202.05	202.88	202.52	205.02	204.02	202.89	202.2	200.05	203.87	199.96	206.06	204.22	201.77	202.55	205.45	207.35	201.74	202.14	202.9	204.43
203.33	201.96	204.26	202.42	202.94	202.46	206.88	208.78	204.52	205.97	200.2	207.52	206.12	207.38	202.49	203.49	203.95	206.74	201.79	204.14	208.32	201.97	203.61	205.44	206.36	206.1	208.26	207.07	205.86	203.44	203.96	203.29	205.05	206.55	206.5	204.92	206.44	205.91	203.67	206.45	205.77	207.16	206.11	203.98	207.17	205.23	207.79	202.96	204.25	202.37
208.52	207.9	211.96	210.28	206.14	207.27	210.37	207.97	212.57	208.8	206.7	207.63	209.84	211.23	210.98	207.28	206.89	208.7	206.24	207.47	207.63	209.68	208.15	211.71	209.64	207.82	207.45	209	208.82	209.07	209.29	207.77	210.35	208.69	208.51	208.32	207.58	210.37	211.76	209.81	208.07	207.61	206.91	210.67	206.1	208.48	208.27	207.45	209.78	207.4
198.55	198.56	199.87	196.4	200.88	203.78	200.12	202.08	199.73	200.64	201.89	200.09	202.89	198.6	199.08	199.09	199.93	203.76	201.53	198.07	203.25	195.39	199.18	198.09	200.01	199.84	198.2	199.14	199.72	205.91	203.14	201.13	199.83	199.96	198.86	199.25	201.15	200.07	198.77	201.53	202.92	200.76	201.58	198.91	200.4	200.96	200.26	200.92	199.99	197.07
197.75	198.89	196.77	198.24	199.77	196.39	199.87	196.22	198.14	198.28	200.24	200.87	197	197.87	195.38	197.51	200.02	199.82	196.68	199.06	198.36	200.58	200.72	199.39	197.88	196.93	197.85	197.7	200.82	200.52	196.95	199.19	199.71	197.97	200.83	196.11	198.58	196.63	196.97	198.3	198.51	198.92	196.58	197.95	199.22	199.16	199.71	198.28	197.08	199.93
204.15	205.39	204.48	205.22	202.99	203.87	203.24	202.4	203.96	208.15	199.06	204.2	201.79	204.85	202.56	203.05	206.3	207.92	203.73	202.12	205.5	199.98	202.47	205	203.88	202.67	202.3	203.19	201.24	206.81	202.39	206.41	202.65	203.33	203.79	206.47	206.74	200.9	203.49	203.97	204.97	203.03	205.61	203.4	207	204.45	203.6	205.98	208.12	203.49
216.74	220.25	215.19	219.57	218.45	218.26	220.43	215.64	218.04	219.22	218.09	219.47	212.99	214.61	217.67	215.44	217.61	220.17	216.96	215.49	220.34	217.35	217.46	216.88	214.46	218.34	215.13	218.25	218.73	217.52	215.8	218.07	217.41	215.22	217.54	219.23	215.93	215.75	218.59	217.69	220.58	216.39	216.44	219.83	217.52	218.32	217.74	215.78	220.2	215.45
200.18	203.85	200.56	201.77	201.47	199.94	199.98	199.22	197.01	200.13	201.18	201.94	200.99	201.46	199.65	203.4	194.74	199.96	196.44	199.54	199.52	198.91	199.18	201.02	200.85	199.91	200.6	199.2	197.72	199.76	199.34	202.49	199.61	200.15	199.07	200.42	200.52	201.62	203.63	200.35	199.72	200.74	203.18	200.05	199.13	201.19	201.05	199.51	197.76	202.51
194.5	192.41	196.31	195.94	194.41	190.34	196.61	192.52	193.83	195.66	192.72	194.32	194.58	195.38	194.45	194.23	195.14	198.38	192.93	192.65	192.59	192.12	194.59	192.44	193.46	195.52	193.08	196.16	191.17	194.48	194.15	192.16	193.34	192.48	193.9	192.32	192.78	193.47	191.16	191.48	194.91	196.32	193.7	194.2	193.57	191.01	197.43	192.92	191	194.18
205.88	207.2	204.66	203.8	205.87	206.09	207.74	207.4	207.35	208.2	206.25	206.97	207.33	204.54	207.17	205.55	206.37	207.61	205.39	205.94	208.51	205.49	207.67	208.55	203.81	205.03	207.02	204.26	202.03	208.88	207.58	208.66	208.55	204.45	211.37	204.66	208.31	203.43	205.56	207.64	208.11	204.97	207.35	205.46	208.48	205.23	207	205.75	208.85	204.5
212.34	209.15	211.52	213.78	213.7	209.88	212.37	212.95	213.18	211.06	212.91	212.68	211.09	208.73	208.68	211.68	210.82	211.91	214.57	211.63	215.52	212.31	207.33	210.31	214.99	212.7	209.65	211.58	211.07	213.97	211.87	211.45	211.3	213.55	213.41	208.94	211.38	211.61	212.21	213.56	210.98	213.49	212.24	211.03	216.15	216.16	215.17	211.24	211.54	210.13
207.11	206.18	206.25	208.07	207.51	209.91	207.35	205.84	205.42	206.77	206.93	207.23	205.82	206.17	208.67	208.26	207.44	211.44	207.28	205.91	206.19	204.85	205.4	207.11	205.08	211.1	210.88	208.35	206.91	206.18	211.83	207	205.42	209.12	209.64	208.87	208.13	209.15	210.41	206.31	209.1	205.23	208.27	207.07	208.3	210.9	207.46	209.72	208.8	208.31
204.23	204.53	203.03	205.2	203.9	200.31	201.59	206.2	206.41	204.86	201.18	204.87	205.95	206.01	206.22	202.92	201.06	202.74	203.28	201.82	202.16	203.97	205.26	203.79	204.55	202.9	205.93	205.13	200.26	200.63	205.1	204.36	202.81	205.67	202.63	204.27	202.34	202.39	203.7	203.34	205.07	201.98	200.85	202.05	202.47	202.73	204.06	203.14	203.92	200.3
205.69	202.52	201.46	199.71	202.87	201.22	203.78	203.27	202.09	199.87	202.61	199.53	202.84	202.39	200.99	204.44	199.74	201.3	199.82	200.61	201.54	199.09	205.68	201.64	201.2	204.8	202.77	201.58	198.33	201.82	198.24	201.9	199.64	199.98	200.96	197.79	200.21	203.83	201.47	198.35	201.48	202.11	200.39	199.81	200.52	200.35	202.15	200.22	200.69	199.38
206.6	205.97	208.44	205.52	209.14	208.35	205.31	205.68	209.52	209.59	206.73	206.99	202.56	204.59	206.85	205.36	207.63	208.08	206.73	204.19	208.91	206.33	206.53	202.82	206.08	210.77	208.2	207.15	205.97	208.97	209.7	205.72	208.4	207.26	204.75	206.47	202.61	204.98	206.45	204.91	203.04	207.61	206.7	208.19	209.03	208.1	206.06	207.64	207.35	207.54
202.14	206.7	201.32	199.17	203.52	201.62	204.43	203.43	203.28	203.28	204.54	203.76	203.55	205.45	204.57	200.86	201.62	203.11	205.66	204.86	204.25	202.85	204.57	205.58	203.2	203.64	204.57	207.81	202.1	205.54	206.28	202.31	198.34	200.54	202.45	201.89	204.04	202.71	203.1	203.84	203.77	203.49	206.24	201.32	200.95	201.07	205.29	202.38	204.68	201.93
220.01	217.66	220.52	219.53	216.44	219.86	217.18	221.62	216.38	215.3	217.81	216.01	216.98	216.89	217.65	219.65	216.86	218.9	215.69	219.06	215.9	212.19	219.8	216.77	218.1	217.35	215.89	217.24	217.02	218.01	219.4	216.14	218.57	215.37	221.78	218.72	218.21	218.16	217.32	217.68	219.29	220.81	216.47	219.78	217.17	216.71	217.51	217.44	216.17	217.47
201.41	201.67	204.9	203.71	204.29	202.69	204	204.95	205.62	203.44	202.86	201.98	205.01	202.68	199.72	205.8	206.54	201.31	202.47	202.16	201.71	203.61	205.3	205.1	204.64	204.26	202.03	208.12	201	206.31	206.27	201.77	205.38	203.16	206.23	201.48	204.67	202.35	202.15	206.34	202.53	203.63	204.81	203.82	201.67	206.16	210.1	200.74	204.53	206.33
215.47	218.82	214.62	215.99	216.97	218.71	216.53	217.61	215.93	216.73	216.55	215.36	215.62	219.03	220.32	216.49	217.67	218.03	216.24	218	218.14	214.88	215.02	216	213.72	218.77	219.63	216.81	218.5	214.96	214.2	220.62	216.3	216.57	216.84	214.57	216.04	217.33	218.43	215.52	217.94	218.08	217.15	217.72	217.03	215.26	214.86	216.88	218.74	217.48
197.63	197.02	202.13	196.1	196.9	200.2	201.18	196.25	198.32	198.89	197.84	196.37	197.08	197.82	199.07	198.68	200.23	199.31	196.8	196.9	196.69	196.55	199.59	196.9	201.06	198.22	195.68	199.13	196.17	194.44	197.23	197.79	198.21	198.27	200.47	196.9	198.54	198.73	195.79	198.17	199.23	196.63	198.37	198.53	196.17	200.38	198.62	200.23	198.77	196.2
211.41	212.73	212.92	212.64	212.84	211.84	212.13	209.2	215.59	210.49	214.98	210.77	210.34	211.11	211.64	208.73	212.85	212.81	213.34	211.11	214.87	211.72	211.23	211.25	210.62	213.12	214.86	213.82	211.56	211.72	211.84	215.19	211.26	211.89	213.67	212.12	212.88	211.28	210.94	210.31	211.75	209.4	211.11	213.77	211.86	209.45	211.41	211.07	211.1	210.83
203.85	201.19	204.78	204.81	199.34	204.27	204.11	205.59	203.11	204.71	204.06	205.34	206.88	204.23	204.76	201.47	204.45	205.3	201.86	204.35	203.2	203.07	201.99	205.73	203.72	202.62	202.46	204.96	204.09	202.87	202.54	200.97	204.89	205.1	200.96	202.8	202.03	201.85	205.69	202.97	200.87	204.52	201.89	204.86	203.36	207.46	203.41	204.67	205.63	201.39
208.23	209.7	210.74	208.57	206.47	208.69	210.54	206.81	208.17	210.26	209.68	207.85	207.75	207.83	208.26	210.17	209.29	209.23	206.72	207.37	208.86	207.59	203.09	207.73	207.6	208.82	206.89	206.78	207.94	211.19	210.26	207.73	206.36	204.76	207.17	209.78	206.93	208.26	207.47	208.68	207.32	205.52	210.13	210.06	206.57	207.46	207.52	204.3	209.86	209.22
198.32	198.9	200.43	197.61	196.18	196.35	197.71	199.72	197.37	196.58	200.3	196.04	196.88	196.2	199.56	197.1	197.34	198.89	197.14	199.42	197.65	197.23	197.37	199.15	202.05	195.77	197.95	199.66	198.37	199.08	198.9	199.13	199.4	199.02	199.31	199.99	198.26	198.88	199.05	198.3	200.56	196.51	198.75	197.31	198.65	198.5	197.66	195.42	197.45	199.06
206.34	209.68	207.07	212.11	206.33	205.28	210.13	205	209.5	208.03	209.61	207.5	209.13	207.31	204.7	209.6	206.7	210.57	209.19	207.85	210.01	208.57	209.26	207.27	208.45	207.69	207.47	204.2	206	207.77	211.12	212.49	206.55	208.24	210.99	210.4	208.2	208.91	205.91	209.67	209.59	207.12	210.34	207.4	212.58	209.56	208.84	208.89	207.16	209.07
203.23	203.97	204.62	204.8	206.16	206.28	206.1	204.37	206.61	202.97	203.25	202.7	202.34	205.19	202.8	202.25	201.33	204.81	206.09	204.47	205.84	202.84	201.69	206.09	205.06	204.56	205.21	202.78	203.96	208.45	202.81	205.3	205.19	205.59	205.58	203.31	204.26	205.05	204.41	206.24	202.97	204.03	206.07	207.71	206.59	207.41	204.63	204.98	209.22	205.74
195.87	201.05	200.45	199.68	198.86	199.28	197.48	197.53	196.67	197.27	198.96	195.7	196.5	199.1	202.13	197.81	197.64	200.23	200.31	196.57	197.45	198.94	198.7	197.54	197.36	201.83	197.67	196.07	196.62	197.14	196.47	196.76	195.72	197.91	199.38	200.59	200.22	199.1	199.47	198.98	199.59	197.99	201.24	199.8	195.29	199.57	196.96	202.58	200.27	198.12
198.24	198.16	199.14	198.09	200.3	199.64	197.09	198.12	197.85	199.11	200.19	197.89	197.82	200.72	198.69	198.63	199.59	199.44	203.13	199.99	199.1	201.09	198.66	197.34	197.74	200.24	198.29	196.78	201.91	200.71	200.03	200.04	200.67	202.88	199.3	201.19	198.47	198.25	202.22	195.99	200.71	200.63	198.46	197.16	202.1	199.72	199.82	198.41	201.37	202.15
208.56	211.12	212.94	212.55	209.83	212.44	211.76	214.91	213.4	208.67	211.99	210.76	212.66	213.57	207.8	211.76	213.83	211.55	211.96	214.41	212.15	215.51	213.57	211.65	211.03	211.64	209.53	208.26	210.29	209.01	211.23	210.98	211.32	208.99	213.74	210.3	212.14	210.92	213.46	214.71	211.23	209.91	209.14	212.39	211.57	211.83	210.78	210.66	211.58	213.54
201.79	199.15	200.7	200.12	197.26	197.73	198.37	202.02	196.81	200.04	198.18	204.38	198.52	198.29	196.49	200.5	197.73	204.82	200.75	199.24	198.58	198.77	202.3	197.06	198.88	202.11	200.54	202.57	200.42	200.21	199.9	200.68	198.9	201.29	197.44	198.57	202.16	198.82	197.48	199.4	199.59	198.28	199.46	199.6	202.71	197.13	196.52	200.48	200.61	202.69
201.83	204.32	202.16	204.39	202.72	204.85	201.69	197.27	206.06	200.93	201.31	200.47	201.84	202.1	202.12	202.53	200.67	201.9	203.16	201.31	201.4	203.22	197.73	199.87	204.75	202.19	203.77	204.61	202.42	199.24	203	200.06	204.85	206.51	202.21	201.08	205.47	200.76	203.71	202.94	201.67	204.63	203.28	205.93	204.52	202.99	204.04	203.01	200.68	201.79
202.42	201.18	199.78	201.24	202.34	202	201.3	201.12	200.53	199.8	204.12	204.55	200.93	205.9	202.12	199.94	205.05	203.35	203.55	203.79	203.05	201.49	202.23	200.89	201.6	202.16	202.82	204.28	202.1	201.24	203.59	201.59	200.97	202.08	205.1	202.41	202.13	203.17	205.45	202.57	201.04	204.19	207.41	205.11	204.93	201.66	203.3	203.63	202.3	201.35
209.85	211.87	211.23	212.1	208.49	209.89	212.62	212.87	209.49	206.27	209.56	212.76	208.63	212.56	211.29	209.45	208.52	215.6	210.45	211.27	210.93	210.41	210.83	214.56	213.63	214.63	208.03	207.43	211.44	213.42	212.07	211.81	209.41	213.06	216.45	212.29	212.15	211.5	211.51	211.33	207.52	211.82	213.35	212.99	214.26	211.39	210.51	207.61	209.18	212.13
212.45	211.12	209.52	211.67	214.06	214.07	210.84	211.34	210.15	212.13	212.35	214.6	212.84	212.52	208.73	212.99	213.54	212.66	213.71	213.83	212.88	212.12	211.67	209.12	209.67	214.09	215.37	212.42	211.72	214.55	211.81	211.94	214.21	212.55	211	213.44	211.74	212.63	211.6	213.4	211	213.97	213.47	209.98	214.14	214.82	212.91	212.55	210.55	214.08
205.47	205.9	206.15	203.14	206.05	205.61	206.11	207.27	204.95	204.7	207.2	207.89	205.06	204.24	204.32	204.46	203.46	206.83	205.22	205.9	202.92	208.94	202.24	206	205.68	202.79	204.21	205.57	204.54	205.56	205.97	207.55	207.35	204.02	203.14	204.96	203.24	206.16	207.91	206.5	204.11	207.33	203.7	206.59	204.1	207.05	208.79	206.84	207.05	209.41
203.08	206.42	204.91	204.25	203.96	201.53	204.48	206.86	204.05	207.27	205.4	206.89	201.12	205.97	204.8	203.25	203.07	204.78	207.31	206.15	206.89	204.61	205.59	203.67	203.46	206.07	202.45	200.96	204.32	202.24	204.93	204.82	206.26	203.87	204.86	205.68	203.48	206.13	202.87	203.8	205.89	203.83	206.15	204.29	204.4	203.28	203.82	208.2	204.3	202.69
203.09	203.04	204.38	203.66	200.51	202.44	203.38	204.24	204.62	202.55	203.49	202.81	201.06	203.66	203.21	199.18	199.76	204.07	206.23	203.93	199.86	203.59	202.44	205.55	204.35	202.87	203.42	204.31	204.84	203.06	203.67	202.98	204.46	203.42	200.4	203.56	201.49	205.46	202.34	202.11	200.79	201.96	203.61	199.73	203.49	201.02	201.79	204.11	199.77	202.27
208.68	210.59	211.3	211.84	210.74	213.09	209.45	211.44	213.07	213.14	208.75	209.41	213.62	210.95	210.67	209.55	212.8	210.34	212.24	211.58	211.9	207.65	211.69	213.43	211.78	213.96	213.03	213.07	209.65	213.07	212.66	210.4	211.06	207.81	212.33	214.27	209.9	210.17	213.37	210.73	212.34	213.27	216.14	209.7	211.53	213.77	211.73	210.23	211.57	212.59
212.66	210.95	211.77	211.72	213.77	211.96	213.21	212.79	213.5	214.56	211.96	212.43	209.84	213.93	210.6	212.51	211.74	215.53	211.11	214.39	212.4	212.15	212.61	215.04	210.76	211.5	213.32	216.61	213.66	211.04	210.74	213.03	212.52	213.06	212.75	210.76	216.57	211.3	213	211.54	215.61	212.39	215.17	212.31	213.42	213.46	212.76	217.07	210.51	211.34
194.67	195.69	195.02	195.8	195.07	195.63	196.13	197.41	195.07	193.94	194.86	198.72	194.86	195.85	193.49	193.97	196.54	193.24	195.9	192.68	197.06	193.05	192.98	194.14	197.43	195.79	193.24	194.93	193.36	198.27	196.13	195.17	191.87	195.69	192.7	196.71	194.07	200.57	193.39	193.51	196.3	198.34	194.11	195.94	193.75	192.97	195	193.42	192.04	195.26
210.73	208.16	210.87	213.88	213.91	208.66	214.11	210.78	209.36	211.46	209.61	211.96	211.05	210.1	213.01	212.12	211.22	215.36	209.7	211.48	211.62	213.91	210.86	210.99	213.61	210.59	209.06	212.31	211.84	214.36	208.64	210.43	213.46	210.52	209.96	211.72	210.08	211.29	212.01	213.59	213.08	209.2	214.28	211.54	214.89	214.74	209.9	212.88	209.4	208.69
204.6	206.12	203.12	202.6	206.13	202.86	200.2	206.33	206.51	203.47	205.07	206.82	202.75	203.27	201.67	203.94	204.73	198.5	203.86	202.66	206.16	205.52	205.25	203.17	206.66	204.89	200.98	207.3	204.77	204.59	202.2	203.04	204.34	206.92	204.24	206.03	203.74	202.81	202.14	203.43	202.36	203.73	204.04	202.84	202.65	201.48	203.08	205.47	205.48	205.05
212.76	211.92	212.62	210.99	211.11	210.53	211.95	208.96	209.72	208.18	211.23	211.77	208.69	209.16	209.24	211.78	210.89	210.28	214.25	213.67	210.16	209.63	211.81	212.3	209.35	210.62	214.95	214.46	212.66	210.47	214.43	210.96	213.48	212.13	212.56	209.87	209.59	210.69	214.21	211.69	212.95	212.74	212.19	211.13	210.67	213.45	213.29	213.07	211.37	210.84
203.95	205.31	202.46	208.94	204.42	205.59	204.76	206.66	203.41	206.01	207.32	206.62	203.4	206.2	207.13	206.9	200.28	207.45	206.78	206.66	203.21	204.59	202.84	207.62	208.15	206.33	204.1	206.15	207.27	205.94	205.47	203.58	208.19	204.99	206.98	205.63	205.78	207.05	208.66	203.82	207.91	205.92	202.64	204.99	206.6	207.57	205.59	205.52	203.91	205.21
212.26	213.46	215.41	215.09	212.91	210.92	213.49	212.54	213.96	213.35	211.93	214	213.55	212.44	214.5	215.82	212.48	214.87	214.36	215	217.21	213.59	212.67	211.92	212.32	214.74	217.47	211.25	212.9	211.65	210.07	212.09	212.09	213.04	215.09	212.53	210.26	212.35	211.51	214.38	209.71	211.18	213.17	211.67	216.11	208.71	212.79	214.01	210.78	212.5
208.31	209.23	207.42	207.55	209.64	206.27	208.44	208.39	211.25	206.77	213.45	206.49	207.08	210.92	209.51	208.6	207.4	204.89	207.84	207.71	207.8	207.56	208.53	209.22	208.18	210.63	207.98	206.33	208.6	209.67	206.02	206.88	212.47	206.7	211.14	208.54	208.35	208.16	207.59	208.11	209.45	207.92	209.68	209.53	204.79	206.8	208.38	207.89	207.2	205.98
208.48	210.6	212.88	212.66	206.89	212.83	211.24	210.45	208.68	210.39	206.68	208.65	209.73	208.4	209.07	209.08	207.71	211.3	209.02	210.94	209.98	205.84	209.86	209.69	209.09	208.6	207.85	208.31	210.15	210.71	209.8	211.15	207.24	207.27	210.82	207.93	206.23	210.43	207.43	211.92	209.95	206.89	208.46	206.11	210.12	209.17	207.38	209.97	210.92	207.34
211.21	212.57	212.87	208.92	210.18	214.27	210.65	212.38	208.95	212.49	212.32	209.36	211.84	210.47	209.56	212.2	210.79	214.56	213.73	214.54	213.31	211.11	210.38	211.86	210.68	211.6	209.5	211.79	211.63	212.92	210.96	211.89	211.58	211.75	213.43	211.05	211.87	213.53	211.56	210.69	212.91	212.47	212.3	211.05	213.2	211.79	212.04	211.03	208.51	211.92
213.81	215.57	219.5	219.32	218.56	216.17	218.3	217.61	219.56	213.87	218.33	214.54	217.95	220.04	217.12	218.53	218.41	215.58	217.78	222.12	219.76	218.17	217.52	218.36	215.99	220	214.98	215.55	217.22	218.87	217.92	218.46	216.88	218.89	217.7	218.33	215.76	216.01	216.67	219.71	218.75	221.59	219.84	215.01	213.47	218.01	217.4	217.1	218.5	218.68
201.15	199.38	203.22	201.62	199.91	199.58	201.31	200.03	202.08	199.76	201.84	198.64	203.5	200.07	197.53	199.63	202.16	198.34	199.22	198.04	198.44	199.46	203.72	201.63	198.94	197.58	199.18	199.88	199.33	199.46	200.72	203.12	197.16	201.38	198.77	199.14	198.58	201.38	200.24	202.29	198.92	199.31	200.38	198.8	203.1	199.07	199.66	200.9	198.53	199.51
200.96	200.36	201.15	197.61	199.49	197.99	202.34	199.11	197.6	199.67	197.93	196.9	198.93	200.71	201.87	201.68	201.31	195.74	199.5	199.76	199.64	200.79	199.71	199.07	200.46	201.15	199.86	200.25	200.68	200.48	201.12	201.12	196.72	196.48	199.6	199.77	203.96	199.86	194.41	199.38	198.7	199.02	196.91	200.89	197.7	196.44	198.89	203.5	199.9	198.02
217.01	217.88	218.43	217.73	214.88	217.52	214.48	216.59	219.8	219.91	217.95	216.72	220.32	218.22	218.52	216.96	219.11	216.98	217.63	218.76	215.88	218.22	215.61	216.46	214.07	215.87	218.28	216.65	218.68	219.9	218.33	215.28	217.04	221.08	218.6	219.63	219.79	217.61	218.54	218.26	219.81	215.57	217.35	216.05	217.04	216.16	214.91	217.69	216.6	218.64
216.45	214.69	219.83	219.35	220.29	215.24	217.04	217.5	217.76	216.75	215.23	216.85	217.43	216.96	217.45	217.33	215.54	218.17	218.72	217.84	217.72	215.99	215.18	215.11	217.55	216.71	216.65	219.17	217.13	218.49	218.44	218.28	216.55	220.01	216.68	217.16	218.79	219.34	217.71	217.55	218.9	216	217.28	219.76	220.11	218.25	218.97	218.33	219.3	219.31
200.73	197.49	201.26	201.73	200.27	198.09	195.87	199.92	199.63	202.59	195.14	197.51	202.31	197.99	198.81	201.4	199.08	199.62	197.44	193.03	198.98	195.68	196.79	196.05	198.23	196.63	196.53	199.74	196.14	198.7	197.06	196.68	198.6	196.72	199.09	200.56	196.9	196.11	202.29	198.32	201.36	199.01	198.33	197.42	200.44	196.58	195.88	200.05	200.73	199.06
205.71	209.72	208.94	206.2	208.48	208.24	205.15	206.7	207.96	204.97	206.29	205.61	205.95	208.98	209.4	205.99	206.24	208.7	209.83	209.06	209.52	209.65	206.66	208.76	208.87	210.86	206.78	205.53	207.48	208.71	209.86	206.22	208.22	209.27	209.08	207.66	206.74	207.66	208.31	208.87	208.19	206.35	207.47	207.52	201.76	207.54	208.04	204.9	205.76	206.89
196.9	201.52	198.44	198.83	198.6	198.69	198.9	196.42	200.14	201.67	197.82	200.2	197.58	199.9	199.97	200.85	200.09	203.18	202.98	195.27	199.94	197.12	199.95	199.73	200.79	200.32	198.89	200.31	201.89	198.13	199.91	199.41	197.83	199.9	201.76	195.93	200.63	197.81	201.15	201.28	198.02	195.58	202.49	201.57	200.91	201.82	198.62	198.8	200.25	199.06
198.99	199.28	199.78	198.55	199.82	200.29	198.76	197.91	199.89	199.83	199.5	197.32	202.73	196.38	199.58	199.15	197.88	199.13	199.53	198.72	198.42	199.39	198.14	200.15	199.37	197.82	200.26	195.54	199	196.22	196.97	198.84	198.59	197.9	198.01	199.3	198.29	200.68	197.01	202.31	199.04	198.24	199.78	200.25	200.65	195.58	200.17	197.83	198.7	199.53
207.84	205.83	206.88	212.39	207.84	208.57	207.6	207.04	208.51	204.03	208.32	207.64	205.23	207.42	211.65	206.87	206.04	205.44	208.59	207.86	203.98	208.49	206.37	209.09	206.25	208.1	206.62	212.39	208.12	208.51	210.66	208.67	207.92	208.98	208.75	210.78	210.89	210.47	211.5	209.42	208.21	209.2	211.38	209.73	209.33	205.44	208.03	210.75	208.04	208.88
223.13	216.08	221.15	215.89	218.89	215.23	218.89	217.88	218.81	217.78	216.6	217.47	217.7	219.48	220.74	217.33	215.62	214.63	221.16	215.31	221.12	217.32	219.32	215.02	216.73	219.33	219.04	217.65	216.95	218.08	217.67	217.5	216.46	218.3	219.08	218.4	217.95	217.14	217.28	218.22	218	219.48	216.87	219.07	216.83	217.02	220.94	216.28	221.62	217.76
219.37	217.07	213.54	215.15	216.47	220.17	216.38	213.89	221.65	215.32	214.43	217.85	217.55	218.94	217.17	216.14	215.15	216.93	215.77	218.28	217.5	216.05	215.06	215.19	215.02	216.34	216	218.57	217.64	214.32	217.32	219.05	215.42	217.84	219.53	217.3	216.28	217.31	217.27	216.45	218.3	215.95	218.97	217.05	217.59	214.29	216.74	216.24	216.92	218.55
199.18	199.06	202.21	196.33	199.89	200.3	198.26	198.42	201.45	198.22	198.96	199.2	197.44	200.94	201.69	202.29	200.61	201.5	197.3	198.06	199.81	199.84	200.01	198.26	199.15	199.66	200.37	200.53	196.48	198.96	197.42	199.79	202.89	198.75	197.58	196.31	197.09	198.85	200.41	200.76	198.28	199.49	200.78	199.64	199.4	200.52	196.21	201.73	198.88	198.76
216.31	218.71	213.78	216.43	216.48	219.1	217.77	217.55	214.41	217.12	217.53	220.54	218.31	216.93	217.73	217.63	215.91	218.07	218.25	214.73	218.42	221.25	215.41	217.01	217.43	216.45	216.69	215.31	218.92	216.45	218.26	215.76	218.31	213.58	214.89	217.39	217.24	220.27	220.48	214.28	219.44	219.35	216.9	215.49	219.74	216.7	216.07	215.85	215.96	218.68
212.79	212.59	211.51	211.19	212.51	214.16	212.12	213.05	210.11	214.18	211.48	210.08	210.39	214.98	210.19	214.88	212.44	213.6	210.89	214.42	210.84	210.9	207.98	212.24	213.91	210.48	214	211.89	212.39	212.7	211.01	210.97	213.28	211.06	211.89	211.64	214.03	213.08	209.31	210.64	211.46	213.92	208.72	214.42	213.26	212.48	212.11	213.33	209.69	213.81
204.43	203.52	205.46	201.88	204.45	205.49	204.99	204.16	202.88	203.84	204.15	199.21	206.73	204.99	203.78	206.93	203.79	207.2	206.59	202.75	202.05	206.77	206.21	203.86	202.84	205.26	203.56	202.52	206.16	205.98	206.99	205.95	206.13	206.51	206.55	204.54	207.64	204.09	206.46	205.3	203.01	203.18	206.53	206.57	206.01	205.33	206.08	204.59	207.78	202.09
203.96	201.98	202.52	200.75	200.61	203.92	201.78	203.46	202.95	201.97	201.33	202.95	199.92	203.73	202.79	201.61	201.63	203.33	204.45	204.19	200.09	202.7	200.06	206.17	200.35	205.58	201.88	203.01	204.06	201.04	202.44	201.44	202.83	203.29	203.56	203.15	202.28	200.1	200.08	200.13	200.38	203	200.41	203.64	202.8	204.05	203.6	202.95	203.52	201.7
213.58	213.98	213.19	213.66	214.74	210.12	214.69	211.86	213.16	214.33	212.3	211.88	213.89	211.35	212.75	213.31	210.27	212.64	209.26	216.13	212.32	212.84	212.26	213.63	214.43	215.65	215.56	212.8	214.54	212.9	211.13	214.14	214.74	211.65	213.72	210.8	211.7	211.87	214.7	211.48	212.81	214.04	214.13	212.5	211.52	214.69	213.25	214.85	212.4	213.24
209.18	208.98	209.64	209.9	211.81	208.17	207.74	206.11	206.44	204.94	209.39	212.57	209.96	208.69	209.41	205.93	207.17	209.63	204.08	206.91	206.85	207.39	205.51	207.09	209.4	210.01	212.38	206.92	210.01	208.4	209.02	208.31	207.47	207.69	209.88	205.87	209.26	209.05	207.83	207.33	208.11	206.45	208.9	210.28	208.16	208.25	206.97	206.88	208.03	208.14
208.94	209.71	208.29	209.62	208.77	209.43	210.32	209.75	210.87	205.54	208.19	204.83	206.75	204.63	207.41	209.72	208.55	207.98	204.63	206.13	208.52	210.03	207.66	206.07	208.54	209.84	210.78	205.28	207.09	211.48	208.69	211.77	208.59	207.52	207.11	204.75	207.12	207.77	208.11	205.35	206.48	214.59	208.49	208.6	212.72	210.38	209.29	204.51	208.92	207.24
211.02	211.75	208.66	210.8	210.77	211.89	211.39	214.16	209.4	209.17	212.81	210.79	212.25	209.45	213.61	211.44	211.35	212.23	215.09	211.21	211.71	212.96	210.25	215.06	214.63	208.93	215.93	213.87	215.08	215.9	210.29	212.05	212.18	208.35	209.94	210.6	212.75	213.2	212.74	207.3	210.93	214.69	206.87	210.51	211.38	208.16	213.51	211.52	210.92	210.28
211.83	213.18	209.04	208.97	211.16	213.66	209.69	210.48	208.13	211.02	211.26	207.64	211.18	208	211.24	212.23	214.31	210.53	211.17	209.82	213.46	209.56	212.27	211.44	209.28	214.16	209.69	213.42	210.83	212.73	209.85	215.01	212.11	210.04	211.63	211.47	213.23	212.23	210.17	213.37	211.31	210.29	210.46	213.49	212.19	214.04	214.19	213.03	211.42	210.82
209.57	210.25	207.64	209.67	208.09	208.74	213.71	207.81	209.62	205.55	211.19	209.85	209.73	208.25	210.63	205.91	208.02	208.66	208.66	208.99	207.21	208.66	207.81	210.92	209.39	209.18	207.04	206.5	209.62	211.11	207.2	210.11	208.77	208.6	207.37	209.63	207.31	211.37	206.87	205.48	208.94	209.71	208.46	209.69	209.71	210.05	212.62	207.75	211.59	211.6
203.41	199.46	199.76	200.85	197.57	202.34	200.37	199.72	201.46	201.34	198.94	200.41	199.53	200.52	197	200.15	200.22	200.23	201.29	197.55	199.18	201.48	200.63	200.35	199.3	201.2	202.64	199.89	199.19	198.98	200.95	197.99	201.64	200.51	202.86	198.84	201.35	198.9	200.27	202.08	203.79	202.85	197.91	201.53	195.13	202.81	201.24	200.29	203.15	200.71
214.11	211.74	214.44	214	214.33	211	212.83	213.14	214.94	214.1	209.92	215.66	215.43	212.48	209.2	214.19	213.67	216.12	212.86	212.81	214.31	214.49	214.36	214.29	214.5	213.38	215.06	210.2	213.06	213.86	213.33	214.15	213.96	216.44	216.77	215.27	214.63	212.4	213.64	214.43	209.34	214.26	215.19	212.55	212.42	213.97	214.98	215.99	214.47	214
203.37	204.68	202.28	205.2	206.99	202.71	201.57	199.39	204.87	202.34	204.36	203.54	205.18	200.91	206.32	203.78	201.77	204.49	202.45	203.58	206.03	202.5	203.63	200.87	203.4	200.4	203.04	200.59	204.46	202.34	202.13	202	203.39	200.31	200.26	201.56	202.26	204.02	205.47	204	205.09	204.25	202.51	203.7	200.44	202.1	202.47	205.34	207.18	202.23
201.51	198.63	203	200.28	199.63	197.42	199.71	201.4	200.2	202.43	202.18	198.73	201.93	201.46	198.76	200.62	202.25	203.28	199.35	200.8	201.33	201.52	199.42	200.87	205.95	203.02	199.99	203.17	201.46	199.58	200.53	198.24	200.34	200.5	197.38	201.63	198.24	201.23	203.22	201.67	196.58	202.31	200.88	200.42	201.67	202.06	201.03	201.51	202.65	201.4
212.31	216.84	211.59	209.55	208.85	214.28	214.91	213.48	212.84	212	210.83	209.77	216.31	210.99	214.71	212.92	214.6	213.88	211.87	210.5	212.88	213.25	211.7	214.79	213.9	211.25	212.96	210.94	212.11	214.04	215.96	212.24	212.45	211.74	211.15	213.9	213.81	213.22	211.85	208.53	212.8	210.89	211.17	211.54	210.78	212.74	212.55	214.02	211.36	211.32
210.44	208.6	214.06	210.1	211.96	212.36	210.36	212.64	211.11	210.58	212.18	212.11	210.61	212.78	210.99	213.4	210.66	212.04	210.41	209.98	209.8	212.33	216.63	213.37	212.83	212.2	212.59	212.85	211.64	214.07	209.07	214.11	211.94	212.28	213.57	213.15	211.68	210.03	208.94	213.56	212.71	212.93	215.01	211.07	211.57	211.58	211.73	215	212.19	215.48
204.89	206.75	202.14	205.15	203.9	200.88	204.28	202.68	205.75	204.69	203.89	203.96	202.93	203.86	199.53	206.86	205.61	203.87	201.58	203.97	203.8	202.99	203.15	202.96	205.55	202.69	204.35	200.57	203.34	205.97	204.95	202.29	204.32	202.51	204.18	205.4	203.08	206.73	204.38	201.22	207.02	204.62	201.69	204.6	203.74	207	204.45	202.75	204.22	204.05
198.54	199.88	199.99	197.85	200.66	200.67	199.86	198.35	201.04	198.44	199.89	199.92	202.56	204.33	200.54	198.15	201.46	200.53	201.12	199.21	199.92	199.52	203.05	201.69	196.44	202.18	199.98	197.46	199.1	200.14	200.55	199.85	198.44	198.85	199.55	198.88	198.25	202.28	203.45	199.67	198.98	201.01	201.05	199.15	199.05	200.38	202.19	200.7	200.36	201.53
215.45	213.36	211.35	213.9	211.98	215.44	212.95	211.15	212.14	212.91	214.05	215.2	210.93	211.32	214.4	212.73	210.48	212.46	210.8	211.72	211.89	209.34	211.57	213.57	209.56	211.55	215.56	211.93	210.96	208.95	212.73	214.87	213.25	213.27	209.25	215.53	212.07	215.49	215.26	211.27	211.85	212.85	212.5	212.8	212.96	213.77	212.27	211.59	214.75	216.96
207.45	207.96	208.79	205.98	210.16	208.95	207.66	208.85	205.92	208.81	205.27	208.8	205.41	205.39	208.23	203.81	208.04	209.27	208.68	208.57	206.57	207.76	205.23	208.33	209.42	207.3	207.4	208.16	205.71	209.55	205.9	207.84	208.56	206.43	206.55	206.5	209.27	208.49	209.82	210.28	207.87	206.66	210.07	206.48	208.36	208.27	207.86	207.69	209.38	205.82
204.38	205.58	202.86	203.51	205.37	203.5	203.93	201.47	202.4	203.68	205.76	200.44	203.85	205.42	199.97	205.87	199.84	202.16	203.16	204.4	204.83	203.44	204.91	203.01	201.59	202.64	200.21	200.64	204.01	203.13	202.25	201.3	205.37	201.62	203.1	200.21	202.41	202.65	201.7	208.18	202.85	200.02	204.07	203.55	203.09	202.29	206.46	200.85	203.16	203.7
212.31	209.33	212.67	212.29	209.15	211.16	213.69	214.12	212.64	212.15	212.4	213.37	210.76	211.59	213	211.39	211.71	215.3	211.29	212.33	214.7	210.59	212.75	211.27	212.18	212.75	214.79	210.42	211.74	215.13	210.77	210.98	210.51	212.66	212.08	212.57	215.31	211.41	211.31	216.23	210.31	212.09	209.65	212.27	212.36	209.75	210.47	211.02	209.9	212.26
214.83	217.15	215.51	217.44	216.98	221.53	215.63	213.67	215.15	217.52	218.77	215.62	217.27	220.67	215.22	214.92	218.95	217.53	218.28	216.48	219.99	218.82	215.56	216.33	219.86	217.2	216.43	218.67	221.44	220.08	216.32	216.7	219.66	215.65	215.02	218.69	216.59	215.72	216.55	215.97	215.43	218.49	215.88	214.81	217.15	215.18	219.82	217.62	218.32	215.59
210.11	211.67	215.08	208.85	210.78	211.13	211.79	213.67	212.09	211.57	215.17	210.78	211.19	214.83	209.92	212.83	210.21	212.39	210.8	207.92	212.14	211.97	211.97	210.69	209.82	209.27	210.25	213.04	211.08	216.67	210.64	209.75	209.83	209.42	212.18	210.11	211.18	211.46	212.5	211.56	213.13	209.84	211.35	209.67	211.73	210.05	212.68	213.35	211.02	216.39
208.35	207.84	208.66	209.49	210.39	207	210.03	208.89	206.68	208.75	207.98	205.47	210.71	209.05	207.12	205.58	203.08	205.98	208.6	210.55	209.17	210.49	206.71	210.18	208.53	206.05	205.83	206.63	207.41	208.37	207.66	208.44	207.47	208.22	206.32	209.23	204.83	208.98	208.45	209.41	209.39	209.41	206.18	207.52	207.44	210.65	207.51	208.05	208.8	209.11
209.44	207.39	207.81	208.46	209.22	206.75	209.39	207.41	208.88	205.63	208.63	206.54	205.83	207.38	208.08	208.44	208.04	212.89	208.12	209.44	206.67	208.15	210.45	207.78	211.37	206.92	213.53	210.08	209.46	208.81	207.51	208.6	206.41	212.29	209.79	209.46	208.43	207.9	208.3	206.62	212.3	208.07	207.48	209.21	209.73	208.23	206.11	210.92	209.74	205.46
208.83	208.16	208.41	206.27	211.69	208.52	203.84	206.89	209.27	210.11	205.76	210.54	208.38	208.84	209.87	209.2	210.35	208.65	208.42	209.96	206.43	205.17	208.69	207.58	207.85	209.06	208.95	210.76	207.49	206.62	206.83	210.21	206.64	207.79	208.84	207.71	209.3	209.24	205.42	210.8	208.43	205.83	208.56	209.69	205.37	209.36	206.92	208.84	209.88	207.59
210.93	208.82	208.59	208.77	211.19	210.31	210	210.75	209.1	207.72	211.23	210.23	208.33	211.5	207.14	208.5	206.83	206.74	209.16	205.52	208.73	207.19	209.45	212.42	205.64	208.14	208.56	209.77	208.2	211.78	204.78	207.64	208.65	208.51	209.14	207.92	210.82	210.38	209.97	209.05	209.06	206.27	208.42	205.76	207.72	208.79	212.05	210.09	209.08	205.93
214.62	214.25	212.78	215.29	211.52	216.9	212.11	217.78	214.78	212.62	214.87	212.93	212.6	212.91	213.92	209.43	213.37	212.55	213.62	209.8	212.83	215.1	210.7	213.69	213.69	215.12	213.31	212.41	216.14	215.19	216.88	214.32	214.94	214.42	212.43	215.9	213.3	214.16	213.71	214.14	218.47	215.17	212.54	214.18	214.84	216.45	212	218.95	211.16	213.13
206.06	206.68	202.99	203.46	204.84	206.14	207.01	205.66	204.03	208.03	204.47	208.22	204.44	204	206.04	209.02	203.45	207.52	207.16	207.49	206.35	207.78	208.92	204.13	210.1	206.13	205.55	207.97	208.03	206.39	204.44	206.74	207.99	206.29	205.48	207.86	207.47	206.71	207.62	206.34	208.26	206.88	206.23	207.31	205.11	208.67	206.35	208.43	203.5	205.25
207.92	211.44	208.08	207.71	208.56	207.35	210.12	208.14	206.94	208.15	208.14	206.12	206.15	208.09	209.45	208.23	208.11	208.63	209.3	205.15	205.44	205.04	208.81	208.75	208.95	207.83	207.55	206.8	208.76	205.5	206.6	207.39	209.68	204.19	206.31	207.68	204.83	210.74	210.12	208.2	209.26	205.92	208.65	209.42	207.49	209.24	211.8	206.88	207.45	210.83
204.81	204.39	204.63	205.82	205.59	205.44	203.83	204.38	202.99	203.65	202.36	201.12	202.33	204.99	203.49	205.65	207.36	205.15	202.21	202.04	205.88	205.9	204.41	201.45	205.38	204.69	203.47	201.27	203.6	205.17	199.23	205.28	206.24	205.64	203.89	201.58	202.8	204.02	199.8	204.25	205.96	203.84	205.31	202.41	204.2	199.64	201.42	205.55	203.74	206.5
217.59	215	215.44	215.17	214.65	214.52	215.17	217.21	217.39	217.96	218.73	215.87	221.49	218.1	219.99	216.46	219.65	219.14	215.11	220.19	215.87	218.31	222.25	218.57	218.12	214.24	216.62	216.84	219.05	218.83	216.75	218.43	219.06	216.87	215.73	215.55	216.67	218.6	221.26	212.04	218.99	215.78	218.14	216.17	214.28	217.01	216.75	220.93	219.19	220.79
219.52	216.02	217.13	216.08	217.16	217.43	216.97	214.97	218.76	213.02	215.89	218.78	215.57	216.08	219.57	216.5	216.79	215.32	216.27	216.54	217.38	217.41	215.76	215.92	214.99	218.44	215.57	220.89	215.39	215.76	216.47	217.62	218.18	217.27	214.76	218.16	215.87	218.35	220.96	216.68	217.21	221.01	216.18	216.41	215.27	216.89	216.89	215.33	212.09	217.99
204.35	203.22	204.15	206.05	204.77	204.16	205.97	205.22	203.54	204.74	205.46	202.61	204.52	203.49	202.95	205.48	204.07	206.98	201.12	202.84	203.32	206.29	201.46	204.02	206.11	205.34	205.48	202.82	204.96	202.52	203.97	203.63	205.19	203.8	204.79	201.86	203	203.78	201.57	202.28	204.83	201.18	201.89	206.42	202.74	202.96	203.11	202.09	202.53	206.24
214.09	213.95	211.28	213.46	210.31	210.18	215.81	213.71	213.33	214.32	213.16	216.05	213.71	211.19	213.02	213.38	213.16	212.75	212.29	208.85	217.81	211.73	214.53	213.15	214.58	214.33	210.36	211.18	211.7	213.08	210.23	213.25	208.73	214.79	214.11	212.8	214.74	215.73	212.15	214.44	211.32	213.38	213.45	212.67	212.13	212.99	215.48	211.75	210.64	213.44
210.12	214.58	213.38	212.1	214.4	213.94	214.55	214.5	214.96	209.75	212.02	216.01	209.35	213.9	210.64	211.71	211.21	211.35	209.7	211.24	213.37	212.72	213.41	214.42	215.07	213.41	215.97	215.04	212.39	214.13	211.54	210.27	213.24	215.57	212.73	213.82	216.04	213.23	212.23	217.57	212.31	214.32	214.76	215.08	212.98	216.26	213.4	212.14	208.5	213.07
206.02	205.88	209.78	206.19	209.58	212.1	208.13	210.45	208.31	208	212.08	209.04	210.21	206.17	208.03	204.09	208.42	209.57	210.49	211.26	211.39	211.3	211.53	208.64	205.51	207.5	210.8	207.75	208.84	206.83	206.41	210.64	209.06	208.8	208.82	205.23	208.79	205.29	210.08	209.06	204.82	207.46	211.73	207.22	209.6	208.57	207.38	211.88	207.85	206.52
203.82	205.17	203.05	200.79	202.13	202.38	204.55	201.84	200.71	203.95	203.42	203.16	201.11	203.81	202.87	202.8	204.97	200.94	204.3	202.6	203.83	201.5	200.71	204.86	203.71	201.28	200.68	201.37	204.37	201.86	203.32	200.07	202.97	203.44	205.01	203.12	203.06	202.93	202.7	204.27	204.06	199.22	202.31	204.81	202.45	203.76	204.47	202.96	202.38	201.92
207.38	205.61	209.88	207.24	206.81	208.08	209.5	207.71	208.2	209.11	212.52	210.82	209.27	212.59	209.52	207.97	207.89	210.01	209.18	206.66	211.28	209.65	210.05	209.76	208.26	213.1	207.78	208.68	211.33	210.64	207.93	210.11	208.27	207.18	208.98	208.81	209.06	208.35	207.67	206.29	209.82	210.41	207.32	209.25	211.37	207.85	207.09	208.06	209.42	212.03
205.71	199.79	199.48	201.3	200.41	199.21	204.59	200.11	202.05	198.95	200.2	200.93	200.66	199.28	196.5	198.01	198.74	199.16	201.67	197.82	200.32	199.15	199.02	201.15	198.02	199.95	198.85	201.71	201.35	199.97	196.37	199.1	200.47	201	200.96	198.36	203.15	200.08	197.06	200.68	199.16	197.8	200.93	201.8	201.09	198.26	200.81	200.23	202.21	201.54
200.35	202.59	202.36	198.11	197.71	198.73	201.28	200.96	199.72	197.32	198.56	202.27	200.33	199.34	201.21	201.43	198.4	200.48	199.16	199.26	198.8	198.49	198.88	197.96	198.29	200.3	204.93	197.3	203.5	197.03	200.23	198.15	198.43	201.94	199.04	199	198.28	197.12	198.95	200.69	202.08	197.52	199.04	201.79	200.94	199.57	198.46	198.28	200.33	200.62
209.25	209.48	208.96	210.74	209.88	210.97	207.77	207.55	207.74	208.33	209.7	208.03	209.46	210.15	208.85	207.95	208.01	211.08	210.43	204.91	207.09	211.99	207.23	207.86	209.8	210.15	207.53	207.56	209.92	208.05	209.34	207.14	209.8	208.52	211.67	209.03	211.77	210.59	208.41	209.25	210.59	209.42	211.18	206.14	205.74	207.07	207.86	212.88	208.58	208.3
209.22	207.89	206.72	206.25	207.47	209.37	210.16	213.38	208.62	208.03	209.55	208.19	210.08	208.11	209.36	209.13	209.61	209.54	210.37	209.72	208.31	206.75	207.52	208.57	207.49	210.1	208.37	207.45	205.51	209.93	208.15	211.61	208.83	207.93	206.38	209.8	206.8	209.56	204.7	209.28	207.82	206.39	210.08	207.9	207.61	210.82	205.18	207.64	208.21	208.27
205.75	206.18	201.64	204.12	205.57	206.06	206.37	209.24	206.81	206.07	205.5	206.03	205.15	203.85	205.69	206.48	208.02	205.03	204.79	205.87	202.86	206.2	203.62	203.34	205.34	206.27	204.21	208.2	204.69	202.83	208.26	207.28	202.09	202.91	208.05	207.14	207.11	208.55	205.58	205.95	204.72	205.27	202.04	200.81	204.49	205.38	205.29	204.98	207.47	208.21
201.33	198.4	199.88	197.3	198.55	195.34	200.33	199.32	197.36	197.59	198.56	198.21	199.24	200.32	198.15	199.91	200.95	200.42	201.15	194.94	198.23	201.72	201.92	198.59	199.56	198.12	199.34	200.31	201.96	198.07	196.63	199.05	197.38	202.16	196.67	196.05	200.12	198.54	200.31	200.91	200.53	196.8	196.97	196.4	201.27	199.93	198.15	197.24	195.75	201.6
215.84	215.53	217.78	217.86	217.18	217.6	215.42	214.02	216.95	216.47	215.6	217.14	218.07	218.29	214.72	218.18	216.69	217.26	216.86	214.02	219.74	216.81	217.69	217.48	217.85	216.52	218.65	216.93	215.77	219.02	217.7	215.24	215.8	216.41	216.94	216.1	217.05	216.47	213.28	216.72	216.8	216.57	218.41	216.47	220.18	217.01	217.52	214.94	215.49	217.06
205.74	211.23	206.57	209.48	204.83	206.72	208.2	209.34	207.96	207.24	207.46	206.3	206.86	207.37	207.48	206.57	207.02	208.72	208.05	208.46	203.94	206.3	204.43	209.75	206.45	207.13	204.91	208.24	208.1	207.82	204.56	206.58	207.85	207.25	206.07	208.57	208.94	208.86	209.54	207.13	205.62	204.85	207.2	207.41	208.11	207.2	209.58	207.23	209.99	205.89
201.46	201.46	201.47	201.51	203.58	204.48	201.91	204.84	200.73	205.4	200.63	204.41	202.21	203.44	201.64	200.75	203.3	202	200.07	199.73	200.83	203.33	204.6	201.57	203.64	204.62	203.95	201.44	203.4	203.97	203.64	201.55	203.99	203.64	203.36	204.59	200.45	200.9	202.04	200.97	202.96	202.09	204.1	201.98	201.76	205.22	203.04	201.81	202.78	204.66
203.18	204.13	202.23	204.26	202.55	204.98	202.8	199.53	205.01	201.11	204.27	202.57	202.27	200.3	204.34	206.21	200.78	201.39	200.61	201.99	204.24	201.64	203.56	202.8	204.69	203.59	202.03	202.49	205.21	201.8	203.41	202.5	202.45	202.97	203.02	204.85	202.86	205.34	201.6	202.87	199.65	204.97	204.22	200.96	203.38	201.21	202.52	202.09	203.73	201.86
196.49	194.8	197.77	195.2	194.08	191.94	193.8	191.42	196.34	196.78	190.39	194.68	192.97	194.31	197.53	192.28	196.52	193.78	194.04	197.71	192.53	194.49	195.28	194.2	193.35	192.33	193.65	196.55	194.36	192.62	193.45	194.5	193.53	192.5	195.52	193.79	192.65	197.87	194.3	197.44	196.51	193.72	193.35	191.54	196.38	194.76	194.62	195.48	197.89	194.29
220.76	214.3	215.42	217.34	215.38	216.3	215.78	215.27	218.23	215.32	216.82	219.45	218.87	221.17	215.14	219.81	217.99	215.75	218.44	216.69	219.54	216.97	217.67	220.45	219.57	217.89	216.18	215.88	219.13	214.22	217.92	219.28	215.16	214.9	219.43	214.42	216.86	216.91	219.41	215.65	216.56	215.4	216.32	218.3	214.88	218.64	215.94	216.98	217.74	216.36
216.81	215.97	215.54	219.24	217.02	218.08	217.99	216.23	216.81	220.06	213.98	216.72	216.08	220.45	217.48	218.97	216.09	216.27	217.15	215.46	213.88	217.03	219.13	218.61	219.11	215.9	216.69	214.76	216.31	215.94	215.25	219.54	217.15	216.7	218.5	218.02	217.78	217.18	217.34	218.6	216.14	212.07	215.07	217.63	215.19	219.95	216.13	217.6	215.79	217.94
204.34	204	205.29	204.6	204.67	203.79	203.6	204.52	205.7	202.38	203.51	205.5	208.37	202.85	206.63	208.26	206.72	203.64	203.4	205.9	204.5	202.73	202.39	201.93	203.64	203.68	204.99	206.16	204.5	204.6	204.61	206.59	204.41	206.3	204.38	206.74	208.83	206.19	204.24	206.56	205.76	206.3	207.21	208.15	204.03	203.72	207.1	204	207.39	204.41
199.43	204.13	203.95	203.63	206.24	202.04	200.6	201.99	204.85	201.77	200.9	205.24	202.53	204.07	204.78	204.01	204.42	204.83	202.32	203.74	203.52	204.55	202.48	204.92	203.15	201.61	205.95	204.22	206.29	203.3	205.61	202.7	205.39	200.23	205.25	203.48	201	202.71	207.94	202.34	203.23	201.43	198.54	202.93	203.91	202.9	203.33	200.75	199	204.18
211.99	213.5	212.94	212.2	211.14	211.72	211.81	213.45	212.82	211.61	211.71	211.23	214.22	213.02	211.84	211.82	209.75	211.59	210.49	210.3	213.43	210.3	210.31	211.53	214.72	211.34	211.88	212.59	212.11	211.88	211.91	213.73	211.38	209.54	208.02	214.91	214	214.63	211.41	211.23	208.89	212.69	212.07	214.17	215.51	212.15	210.45	210.17	213.05	211.36
204.93	201.12	201.54	201.22	202.63	205.63	203.32	204.95	199.83	201.98	201.57	200.79	201.27	203.51	198.54	202.92	201.15	200.72	204.5	200.55	201.74	205.25	201.18	203.25	200.42	202.56	204.92	204.85	202.8	204.05	202.9	202.06	202.27	199.15	203.1	203.42	202.2	203.96	203.82	201.94	203.12	206.18	200.98	200.05	201.8	201.14	204.04	201.42	200.32	201.17
212.99	213.56	214.12	212.48	212.2	209.64	210.61	213.51	212.38	211.29	209.37	211.79	214.31	213.27	212.59	210.42	212.87	210.23	209.94	211.89	212.8	211.09	211.53	213.73	212.36	211.55	209.69	210.64	210.23	208.59	212.3	210.2	212.23	210.34	213.01	213.71	213.08	207.55	211.75	212.96	210.14	211.81	209.12	211.12	212.68	211.06	214.09	212.78	211.74	211.51
210.41	208.6	207.32	212.63	210.5	207.97	207.56	209.29	208.33	208.84	208.13	210.21	207.08	209.22	209.09	212.09	209.49	211.94	209.77	211.77	209.63	210.55	209.17	206.82	213.39	206.29	212.49	209.41	209.75	214.19	208.28	209.27	210.66	210.55	211.11	206.91	212.91	208.93	207.72	208.73	210.31	210.2	206.04	210.81	208.31	211.94	207.54	207.82	208.74	209.52
189.65	195.86	192.23	196.39	193.35	194.8	196.29	194.85	194.56	191.07	193.15	194.24	192.44	192.21	194.59	192.74	191.16	195.85	195.27	197.31	194.27	190.27	196.04	195.68	195.1	194.09	193.01	194.36	194.95	195.59	193.52	192.99	193.14	194.7	190.66	194.84	194.04	195.23	193.48	196.45	197.08	192.6	194.37	193.34	191.43	193.26	190.5	193.54	195.6	194.34
207.25	207.04	202.34	205.33	203.14	204.27	205.07	204.5	207.9	204.4	203.74	205.27	208.09	204.9	205.42	207.62	203.99	208.11	207.87	202.91	205.4	206.69	206.53	206.27	206.41	204.1	206.33	205.26	206.57	202.04	206.96	208.47	205.05	207.12	204.47	204.21	209.35	206.29	201.38	209.19	206.52	204.91	206.51	203.87	202.73	207.98	206.83	204.39	205.43	199.71
209.4	207.89	208.93	207.67	209.64	207.53	209.64	211.4	211.95	207.36	206.76	208.98	210.2	208.15	205.79	210.22	208.32	208.43	209.24	211.1	206.37	212.14	207.59	208.66	206.27	206.5	209.26	209.98	210.79	210.09	208.92	209.48	209.37	207.26	210.5	211.56	209.92	209.05	207.32	209.56	207.6	211.19	209.48	207.44	213.67	208.86	207.49	206.35	207.56	209.39
211.02	209.59	211.88	211.09	212.62	210.55	214.9	210.72	212.86	210.68	211.19	210.74	212.71	212.33	210.96	212.3	212.53	210.75	208.55	213.09	211.99	212.13	212.62	209.04	212.64	207.13	212.49	210.84	211.14	210.91	211.72	211.59	209.87	210.94	214.21	214.93	210.12	210.38	213.25	212.63	210.73	210.64	212.65	213.79	214.42	211.48	216.31	213.99	212.68	212.42
205.17	205.32	207.54	207.04	204.03	207.26	204.91	203.3	204.56	206.5	204.6	204.35	207.14	208.29	205.66	205.19	205.1	203.08	206.41	204.97	202.04	204.5	205.14	203.59	204.13	202.5	201.51	205.88	205.26	203.65	207.44	202.59	202.39	206.05	207.68	206.98	204.45	207.77	204.74	204.17	203.61	205.88	201.83	206.98	204.51	205.58	201.13	205.18	204.22	206.57
204.6	209.6	210.74	206.86	205.1	207.73	206.05	209.44	206.39	207.11	206.64	207.03	207.97	207.03	210.7	207.97	209.28	207.97	210.02	205.3	212.23	209.17	207.29	208.03	210.22	207.64	206.67	206.01	208.82	204.33	208.84	207.24	208.12	206.77	210.38	205.3	207.09	207.7	209.24	206.04	205.02	206.66	206.06	208.22	207.92	207.11	207.48	207.78	204.91	206.99
200.16	200.51	197.18	195.21	200.05	196.38	202.98	200.52	198.86	198.74	199.38	198.12	198.24	198.43	198.51	199.12	198.2	196	198.86	199.97	200.49	198.86	197.35	199.39	197.86	199.02	199.12	199.34	197.97	200.22	199.81	199.47	197.84	198.82	197.39	197.67	195.52	199.67	198.14	197.98	199.23	194.52	201.94	199.04	200.28	196.16	197.2	199.36	196.54	200.75
208.3	208.94	211.04	208.28	210.2	208.03	209.7	207.93	209.23	209.12	209.98	209.55	210.25	208.67	208.18	210.3	208.04	207.33	207.29	210.5	207.46	205.73	207.85	207.58	208.39	207.86	207.39	207.8	210.97	209.66	207.91	205.3	204.44	208.74	210.9	206.9	211.1	206.47	205.79	209.22	211.06	209.18	207	210.09	206.52	207.45	208.65	205.95	206.18	208.42
205.74	208.58	209.03	211.5	205.76	205.89	210.43	206.56	207.43	206.25	207.4	206.89	206.52	207.97	207.87	208.63	207.42	209.59	209.31	207.73	204.48	205.24	208.58	210.48	208.98	209.56	208.33	207.71	207.62	206.88	209.16	205.09	211.33	208.02	208.51	204.42	206.79	205.23	207.16	209.67	205.68	208.08	211.92	209.01	206.35	204.77	204.62	209.05	205.32	206.53
213.19	212.79	213.29	209.28	211.17	212.64	212.69	212.89	209.96	214.32	212.48	210.45	214.8	212.51	211.86	210.36	211.51	213.64	211.82	209.21	213.76	212.4	214.7	213.34	213.53	212.53	209.65	212.45	214.53	210.62	210.54	213.28	213.18	216.71	215.15	214.77	214.04	211.37	210.8	211.47	214.2	214.49	212.67	214.4	213.01	213.82	212.67	211.02	211.26	214.01
202.18	197.87	198.21	201.21	201.94	197.23	197.92	199.91	200.26	199.07	199.65	202.34	200.92	202.42	200.12	201.34	201.84	198.11	198.59	199.54	200.5	200.7	203.83	202.16	202.2	202.75	205.38	201.68	201.77	197.95	197.85	202.32	200.34	201.34	198.19	199	201.56	200.86	202.14	198.66	202.39	200.08	198.19	199.39	202.16	200.78	196.75	200.32	203.4	199.57
211.3	213.68	211.31	213.74	209.7	212.89	211.75	211.69	211.3	210.54	212.54	208.41	209.64	214.44	216.9	214.58	216.04	209.85	211.86	211.91	209.95	210.64	210.95	207.64	213.86	211.21	212.89	213.49	213.12	214.66	209.72	215.01	210.71	210.46	209.27	214.08	211.46	209.66	208.77	209.29	215.72	212.28	212.8	209.79	211.53	210.81	210.18	209.01	211.59	211.99
207.46	209.89	209.53	208.96	208.8	207.86	209.86	208.64	206.54	208.04	206.42	208.39	206.73	207.24	208.42	208.56	207.46	210.82	208.23	208.11	208.34	204.85	208.19	208.6	210.12	207.35	208.37	206.25	208.28	204.8	206.77	204.58	209.56	209.3	204.46	208.65	208.34	206.15	208.96	208.31	208.22	208.86	204.93	211.7	208.65	206.79	207.2	207.83	206.3	211.06
199.3	203.17	200.78	199.65	200.52	197.13	202.54	197.59	200.79	200.27	199.96	200.04	200.13	199.63	200.12	203.37	201.04	200.61	199.81	202.41	201.26	201.66	200.51	198.92	199.73	198.26	198.43	200.48	199.89	198.36	197.9	199.79	197.6	198.54	202.49	198.83	200.69	198.84	200.37	199.06	198.01	199.98	198.78	198.25	202.11	201.11	201.39	201.81	203.91	199.92
207.11	207.75	209.01	206.14	207.63	212.2	207.25	209.28	207.04	206.99	207.56	207.05	208.76	205.55	206.37	206.54	208.22	207.43	206.43	210.48	210.08	208.12	206.03	205.08	206.6	206.82	210.22	209.13	206.17	208.45	210.57	208.63	205.32	205.17	206.96	206.59	204.57	205.91	208.43	208.26	212.16	211.41	208.74	209.64	207.29	205.57	206.62	208.18	207.52	211.48
211.42	213.17	212.24	213.65	212.94	212.29	211.92	212.04	212.78	212.48	211.7	209.73	216.04	211.72	213.53	218.24	210.59	213.64	213.97	214.84	211.89	212.04	211.58	211.87	215.11	212.49	211.98	213.06	213.33	214.18	211.8	212.09	212.81	213.08	212.37	213.69	214.37	211.78	211.37	210.53	215.15	215.41	211.35	214.28	213.8	209.92	213.48	215.5	214.36	213.65
208.51	203.7	206.98	206.06	204.92	207.02	207.77	208.92	203.83	205.79	208.1	206.61	204.84	206.12	206.99	205.72	207.12	205.13	208.1	209.45	206.95	207.58	207.2	208.75	206.9	207.42	211.35	208.41	205.83	209.26	208.94	207.98	206.47	209.08	206.57	209.21	207.13	204.78	207.8	206.86	206.73	208.15	206.17	203.87	206.42	205.58	208.21	208	208.4	207.51
202.71	203.83	200.63	201.48	201.1	200.82	196.88	201.9	198.71	198.16	202.98	199.76	201.48	199.09	196.68	199.36	199.01	200.63	202.92	200.08	201.98	198.57	201.82	199.46	202.36	201.75	199.07	200.69	201.55	201.11	199.86	198.21	197.2	199.6	200.61	199.68	198.71	197.75	197.78	199.26	195.75	200.44	200.31	200.89	197.6	197.35	202.69	201.68	200.32	204.66
209.07	206.18	209.23	208.38	205.86	209.27	212.15	207.81	210.36	210.1	207.26	205.57	208.21	210.41	210.17	208.88	209.28	210.42	208.34	208.37	211.18	207.8	204.89	206.16	206.76	211.28	207.7	206.68	209.29	208.54	209.58	206.7	213.34	209.62	207.43	209.76	208	206.82	206.23	207.55	208.47	208.28	207.13	207.69	202.65	207.11	207.64	206.3	210.24	208.6
204.42	202.24	205.87	201.02	198.77	203.24	202.98	203.46	198.21	203.33	202.64	204.11	203.04	204.31	203.1	204	205.91	203.92	202.78	203.18	198.45	202.71	203.22	201.34	202.46	200.99	206.3	202.54	202.41	202.57	203.45	202.75	202	201.49	200.52	203.02	204.9	205.42	200.92	202.79	202.44	204.44	201.81	203.51	201.66	201.97	200.16	206.21	203.92	203.03
213.62	208.98	212.05	212.68	212.98	213.1	212.6	212.17	209.94	211.04	208.68	213.19	209.02	216.74	211.72	212.82	212.98	212.47	212.54	210.64	211.94	211.76	206.07	212.33	210.23	208.87	211.9	213.53	211.27	214.51	214.55	211	211.73	209.17	215.64	213.79	214.15	210	210.32	208.82	210.76	210.44	211.6	209.61	209.01	213.67	209.47	212.66	212.81	211.61
210.38	208.82	211	212.09	212.87	212.91	212.78	214.25	209.59	213.5	208.85	211.76	211.89	210.98	211.85	212.17	211.25	212.37	212.04	210.88	210.51	207.15	210.59	212.28	212.92	213.6	213.75	212.09	212.16	212.39	211.03	210.71	213.13	209.09	211.79	216.36	215.2	209.3	209.56	213.79	210.92	212.56	210.68	211.18	207.91	213.06	208.6	211.14	212.77	210.88
209.09	209.51	207.31	209.76	205.21	208.49	205.48	207	206.95	204.72	205.85	210.79	206.3	206.17	208.87	205	206.89	208.16	208.17	210.45	207.8	207.45	208.47	207.41	212.28	210.89	209.56	205.05	204.23	207.96	210.34	207.62	210.14	208.96	207.27	205.21	208.13	202.52	206.43	208	208.07	206.37	208.68	206.55	206.97	208.4	209.07	208.96	208.88	208.13
201.3	202.86	202.6	203.68	198.75	205.17	201.92	203.2	198.66	202.47	202.46	203.12	200.88	203.42	202.28	202.63	204.06	199.76	203.25	204.75	200.12	203.29	201.32	203.69	204.14	203.92	206.32	201.39	200.66	202.62	204.14	201.16	201.36	203.65	202.98	200.54	201.96	200.38	203.47	202.66	204.46	201.38	202.49	202.84	202.13	206.08	204.59	204.17	201.47	203.48
214.58	213.01	216.14	212.08	212.44	212.48	215.11	213.93	212.49	214.47	212.73	211.45	212.89	214.62	212.78	217.39	214.95	215.88	213.69	212.14	212.02	215.03	215.52	212.48	213.46	214.39	213.04	214.71	216.01	216.79	212.78	215.08	211.78	212.29	213.71	212.36	213.24	212.72	218.31	211.81	212.73	208.72	215	212.95	215.11	213.95	213.62	213.04	213.81	214.65
208.54	204.92	207	208.67	207.12	209.01	209.88	207.49	207.94	208.21	204.9	207.54	207.27	203.57	208.4	205.12	208.02	207.97	205.03	209.11	208.16	206.09	210.67	209.12	208.55	208.29	208.57	207.32	210.16	207.45	207.44	208.14	207.18	209.39	208.24	206.9	209.68	204.48	207.37	205.89	205.55	209.36	209.4	206.55	208.47	205.36	208.86	208.95	207.34	208.03
208.54	209.32	208.67	209.81	209.12	208.92	209.46	207.47	211.07	212.11	206.93	211.6	208.5	209.08	207.54	207.21	205.76	209.96	209.17	208.57	211.94	207.56	209.35	210.81	209.87	206.42	210.69	211.28	207.15	210.34	208.59	209.34	210.43	209.23	213.14	209.44	211.55	206.03	209.22	208.57	209.52	209.57	208.97	207.42	209.85	208.86	210.62	209.2	207.54	209.81
201.42	202.88	202.7	203.58	204.62	203.7	201.49	200.02	203.24	200.86	204.64	206.19	202.88	203.26	205.18	204.86	202.99	202.02	204.91	204.51	204.39	201.85	204.25	205.2	201.72	201.39	202.58	205.91	203.17	203.78	203.1	202.39	208.75	203.51	202.25	203.58	200.83	203.25	203.74	201.59	206.61	203.71	205.84	202.84	200.33	203.68	201.16	202.04	202.95	201.65
215.87	217.26	218.44	220.31	215.65	220.67	214.9	219.15	216.41	217.68	215.74	217.12	216.86	218.52	219.48	219.38	216.27	218.37	216.55	217.19	218.28	215.7	217.59	216.85	215.77	216.55	217.01	216.75	217.1	219.27	218.09	217.73	216.45	217.95	216.97	218.31	217.45	216.13	217.54	217.52	218.07	216.76	219.61	217.68	220.86	215.6	217.03	218.22	218.34	219.47
216.59	216.11	218.4	218.15	219.55	218.85	219.14	220.71	215.5	219.34	219.84	218.02	219.27	216.93	218.48	220.04	217.49	218.54	216.7	217.71	219.93	218.06	217.87	216.86	216.35	219.08	217.4	218.81	220.49	216.53	218.56	220.75	219.14	214.64	219.98	215.8	220.99	216.42	216.43	218.19	216.04	216.71	220.17	219.17	217.12	216	218.45	216.38	219.96	216.76
200.07	199.94	199.43	200.31	201.28	202.41	197.62	201.17	201.13	199.08	200.89	202.71	198.81	201.7	203.91	203.21	198.73	201.34	198.49	199.98	198.31	199.04	196.63	199.75	199.32	198.56	201.46	198.76	199.76	197.96	200.68	201.21	203.67	201.68	200.16	202.38	203.71	199.57	199.79	202.01	204.29	200.75	201.29	200.49	198.89	201.67	198.81	198.71	198.94	197.02
207.34	206.83	204.82	208.9	209.26	207.55	207.47	208.58	210.24	207.51	206.57	207.29	208.56	207.33	205.13	206	207.51	205.6	209.51	205.73	207.16	207.07	209.84	210.17	207.19	211.67	205.99	205.32	208.58	205.22	207.11	207.36	205.97	209.21	210.26	210.52	208.76	208.86	207.69	210.47	204.92	208.04	208.14	205.52	206.63	207.21	207.85	207.99	206.06	209.95
207.04	208.89	207.48	209.14	209.49	205.78	208.74	207.99	208.66	211.04	209.05	207.97	209.34	209.66	210.53	209.4	209.77	207.6	208.22	207.88	210.38	211.33	208.69	209.47	209	208.02	207.85	209.73	207.97	210.57	208.01	207.13	206.65	209	205.75	208.62	208.24	209.64	210.43	213.1	205.67	205.88	209.31	209.08	208.78	206.84	211.98	208.48	211.13	210.29
202.92	207.24	204.5	200.47	204.06	203.77	201.02	202.99	199.79	204.74	202.6	203.98	204.72	202.16	204.3	205.72	203.57	203.38	201.84	200.87	205.57	207.46	205.49	205	201.98	200.79	202.19	203.94	205.04	205.59	200.63	203.41	204.4	203.19	200.99	200.75	202.64	201.46	200.58	200.46	202.26	200.43	203.96	200.58	204.59	203.98	202.1	198.13	207.03	205.34
207.45	204.09	203.82	204.07	200.97	203.22	203.56	203.5	202.97	200.26	201.2	200.25	204.22	201.29	203.24	202.55	207.2	204.95	201.35	203.53	202.86	202.97	202.47	204.57	202.36	205.03	201.12	201.24	206.84	203.37	207.39	204.27	202.11	203.68	201.78	205.81	201.06	205.98	200.92	202.8	199.29	199.86	204.36	204.53	205.4	206.8	202.44	204.63	206.93	203.7
198.08	199.61	196.97	200.66	199.67	200.42	195.92	196.91	198.34	198.7	200.93	193.06	201.16	198.96	197.01	199.68	203.1	198.63	197.61	198.98	200.21	197.18	197.95	193.94	195.1	195.98	196.82	199.02	197.09	198.74	196.91	197.73	198.99	198.05	196.89	198.84	198.27	193.76	196.63	196.63	194.07	198.23	198.5	198.45	196.71	197.08	196.54	198.62	197.58	196.03
202.53	204.54	201.16	202.31	204.95	203.53	202.08	203.37	201.64	207.25	206.76	207.05	202.88	202.12	202.7	202.15	206.07	204.12	204.52	202.67	204.45	202.9	204.32	203.6	204.67	204.7	201.99	205.11	199.1	204.4	201.73	206.23	204.85	201.41	204.43	203.05	205.1	206.46	208.04	204.19	204.61	202.44	203.71	203.12	202.19	204.24	205.99	204.94	203.52	204.04
196.84	198.54	196.78	202.28	201.17	199.7	199.59	199.71	203.27	197.96	198.96	198.12	202.73	197.62	199.7	199.66	199.14	199.37	200.75	203.93	197.3	199.39	201.27	203	201.65	197.63	197.77	204.07	202	202.32	197.62	199.78	200.52	200.19	200.08	201.29	201.94	199.14	198.86	199.52	200.06	201.98	198.23	198.5	199.32	202.47	201.25	198.48	203.79	200.77
203.4	201.88	204.99	204.4	206.63	205.51	206.65	206.85	203.59	205.72	203.84	200.87	204.83	205.49	207.03	202.33	206.32	203.5	202.19	200.66	203.98	204.67	205.3	203.35	202.98	203.77	204.58	202.24	203.83	204.9	204.64	206.87	202.48	203.58	207.42	207.56	205.17	202.79	203.53	202.58	204.41	204.79	206.18	203.95	204.89	203.04	203.32	206.59	201.24	208.78
212.96	211.32	212.97	211.91	212.1	211.04	211.08	209.88	211.38	212	211.8	211.55	208.5	211.22	211.94	210.26	212.13	213.3	210.15	215.13	210.78	213.82	209.89	213.68	209.2	210.21	213.2	213.8	211.13	212.96	212.28	211.6	211.05	208.98	209.19	211.13	214.24	209.29	213.55	211.07	213.67	211.37	211.3	211.04	212.5	215.62	214.69	213.18	210.58	210.71
218.01	219.84	216.82	213.26	218.37	216.85	215.54	214.23	217.02	214.88	219.86	217.72	220.09	217.97	213.75	220.88	215.71	217.63	220.2	213.19	218.93	219.43	215.43	216.89	214.64	215.69	214.64	217.41	217.26	217.61	218.43	217.66	215.91	216.96	221.1	217.02	219.09	215.4	219.07	214.98	216.54	218.07	215.33	214.96	216.58	214.76	217.92	215.36	218	216.33
203.25	202.62	205.21	202.92	202.11	207.23	203.7	205.06	201.97	204.95	201.53	204.29	203.09	205.47	207.32	200.29	201.44	203.78	205.61	204.57	205.22	204.52	204.82	202.33	201.66	204.18	204.61	204.05	205.39	205.6	203.09	200.83	202.17	203.52	207.15	201.36	200.9	202.42	201.83	206.17	204.2	205.76	205.68	202.47	201.71	200.22	203.1	200.4	203.99	201.62
202.39	201.54	200.96	207.27	205.03	207.04	201.58	203.68	203.79	208.18	207.42	202.72	201.89	198.92	206.68	201.71	203.27	205.12	204.37	204.72	201.05	204.15	200.81	204.52	203.08	204.2	205.1	202.57	202.86	202.97	201.09	206.45	203.81	203.07	203.57	204.95	202.73	208.21	205.13	203.24	202.72	205.95	202.44	208.02	203.61	203.14	200.98	204.72	200.92	205.67
212.71	209.59	212.25	212.02	210.95	211.56	212.5	215.43	211.72	214.26	208.77	212.55	212.59	214.49	213.71	210.87	212	211.99	214.73	212.36	212.28	210.2	211.57	212.77	212.29	211.57	212	211.61	213.63	210.46	211.37	214.36	210.8	210.25	206.88	210.08	210.8	211.49	212.51	213.62	209.63	210.84	214.7	214.33	212.35	213.14	212.22	210.96	208.03	212.6
218.07	220.61	217.27	218.37	218.31	219.99	219.21	216.62	214.08	221.38	217.95	219.03	221.49	216.88	220.93	215.74	217.91	220.94	218.19	218.55	219.67	217.59	216.73	216.98	219.65	218.73	217.57	223.31	218.6	215.95	221.06	219.82	218	216.45	217.71	219.18	216.54	216.92	217.31	221.65	215.29	217.39	217.2	217.12	215.01	216.83	216.4	217.41	220.59	219.79
201.39	205.03	202.4	204.3	203.25	201.4	200.15	202.97	203.21	205.47	202.88	201.64	203.92	203.4	201.11	204.21	204.8	204.35	202.3	204.45	201.58	205.02	202.77	204.64	203.77	202.97	200.02	202.17	202.08	202.09	202.79	203.74	200.85	203.37	202.07	203.56	199.19	201.65	203.46	202.01	205.3	201.8	203.41	201.68	202.46	203.83	201.99	201.65	203.15	205.87
218.32	220.12	216.73	215.85	215.92	217.27	218.18	218.41	217.75	217.37	218.65	215.39	215.65	214.89	217.72	217.69	214.7	217.42	217.66	218.95	216.41	215.39	217.41	217.08	217.87	215.24	217.85	219.07	214.4	218.78	216.49	216.21	216.01	215.08	220.97	213.7	215.38	215.32	217.23	214.53	219.43	216.98	215.01	216.52	216.51	219.76	216.06	215.6	216.09	218.57
198.68	201.45	199.61	202.99	200.29	202.97	201.84	199.85	199.07	200.05	199.49	200.84	198.67	198.55	203.41	197.6	202.39	201.24	197.83	201.74	201.37	201.09	202.28	199.6	201.39	199.03	199.8	199.52	200.93	201.64	198.4	200.28	200.09	201.57	198.89	202.82	200.85	203.29	198.93	199.25	201.62	200.26	200.57	199.24	203.68	201.07	198.71	200.74	198.35	200.22
195.02	194.82	195.05	194.14	193.1	193.28	193.06	192.66	195.52	195.34	194.71	197.1	194.46	196.55	197.92	194.92	197.67	196.95	195.45	194.65	197.03	195.12	195.41	195.12	195.92	194.03	196.58	195.92	193.45	194.53	193.85	194.27	195.17	197.25	197.58	193.73	193.85	195.65	197.31	197.68	197.46	195.91	196	198.28	194.39	195.21	192.97	197.05	195.36	193.95
213.99	211.78	208.15	210.25	210.52	212.95	211.19	214.47	211.91	208.81	211.18	212.43	212.42	211.83	213.57	210.71	214.72	210.68	210.27	211.78	212.19	208.99	210.09	206.68	212.09	210.94	209.24	211.89	213.35	210.14	212.18	209.74	215.17	214.26	210.69	213.11	214.48	215.28	214.2	214.56	210.75	212.92	211.36	212.42	213.81	211.78	211.33	211.91	212.73	211.23
203.12	203.82	201.97	200.87	200	200.45	201.44	201.68	204.5	204.33	198.42	201.63	202.76	204.31	202.24	200.38	201.53	200.64	200.84	198.87	202.47	202.04	206.03	202.01	201.45	202.04	202.66	204.01	202.06	201.88	201.14	203.36	204.36	203.03	204.2	202.36	200.51	201.64	202.5	203.16	200.39	202.13	203.28	204.18	202.12	203.03	202	200.48	199.67	203.94
198.32	200.82	201.76	201.26	202.4	202.94	203.67	202.37	201.75	197.77	200.54	203.42	202.59	203.95	201.36	201.4	202.15	202.31	201.24	200.17	200.08	196.72	201.62	203.04	202.95	199.88	200.39	202.05	200.41	200.68	201.72	200.83	202.72	199.1	200.07	198.53	204.68	203.59	199.34	203.13	201.44	204.64	200.71	200.65	198.69	201.76	199.38	202.17	200.82	201.96
212.59	213.15	210.64	212.33	211.84	212.33	208.04	216.07	209.66	208.4	209.13	213.51	213.15	209.13	210.95	210.1	214.22	213.07	211.69	214.81	211.18	208.55	208.32	211.83	212.15	212.42	210.64	213.8	212.35	213.11	211.94	213.33	213	212.54	212.91	215.56	210.05	209.17	212.29	210.74	210.22	213.55	212.8	211.66	211.38	213.7	210.09	209.69	211.41	212.83
196.95	199.85	198.83	198.85	198.72	201.02	199.16	198.99	199.97	197.85	201.02	196.67	198.41	195.87	202.94	198.39	196.42	195.93	197.79	198.2	201.11	197.26	201.05	199.71	195.83	197.33	197.21	199.67	198.81	195.63	196.51	196.97	199.59	195.6	199.05	198.03	198.07	195.72	199.26	204.12	200.36	195.65	197.8	199.34	201.58	195.41	199.33	197.95	197.07	196.7
206.25	207.26	205.47	204.61	205.72	203.33	202.01	202.18	204.36	205.17	203.04	204.77	204.28	202.1	203.36	203.89	202.91	203.21	203.13	201.03	201.26	203.53	202.64	203.17	203.58	200.12	205.01	204.41	207.92	205.16	205.4	204.84	201.07	201.53	202.79	203.45	204.07	201.65	202.53	203.44	202.67	209.36	205.36	200.08	201.84	206.29	204.94	204.8	202.01	205.8
201.73	202.48	197.87	197.66	198.19	197.74	196.43	201.5	199.65	199.73	198.58	200.6	199.87	198.34	196.4	198.78	201.88	199.72	196.5	203.98	198.66	202.6	199.97	196.94	199.57	198.91	200.34	199.72	200.27	203.58	198.44	200.05	197.05	197.11	200.18	199.57	199.89	201.15	201.15	199.19	201.53	198.66	196.68	202.62	197.24	200.45	197.57	199.78	199.81	197.62
209.14	206.14	207.02	210.63	205.91	206.11	211.35	206.43	207.28	210.22	205.63	207.67	208.58	206.67	206.21	207.57	209.78	210.09	205.65	206.11	205.41	208.66	208.81	208.38	209.27	209.75	209.73	209.32	208.95	207.03	206.59	207.25	208.06	211.62	211.01	207.29	207.74	207.89	207.91	206.36	206.5	206.25	210.75	206.45	209.3	207.23	206.99	208.54	205.08	207.12
197.64	197.31	199.39	199.34	198.25	200.69	198.09	201.17	198.45	200.65	200.3	199.25	198.84	198.56	200.38	198.29	198.32	202.13	197.34	200.87	201.29	197.19	200.04	195	198.77	201.49	200.19	200.44	196.48	198.68	195.94	195.77	202.72	197.75	199.94	199.62	200.45	200.07	198.77	196.92	198.71	201.72	199.94	201.7	198.58	197.65	201.22	201.26	199.9	199.32
213.1	216.62	213.22	213.45	214.19	209.97	210.9	212.72	209.98	213.17	212.81	210.48	216.8	212.75	214.92	210.57	213	211.04	211.35	211.11	209.85	210.3	211.35	211.39	212.44	210.04	213.17	213.19	211.38	210.76	213.17	212.21	212.38	212.53	210.57	216.14	211.86	208.14	211.21	210.73	212.86	214.37	208.16	212.72	212.77	212.09	212.7	212.64	214.17	210.77
208.53	206.93	207.35	204.89	206.66	207.87	207.07	210.36	208.13	211.16	207.06	205.19	210.68	206.21	208.82	207.5	209.06	207.11	207.1	208.25	209.88	206	209.26	209.35	207.78	207.36	208.82	208.28	206.12	207.55	207.41	206.18	207.69	207.66	207.66	208.25	207.14	205.59	209.25	206.11	208.89	208.56	208.01	205.78	207.75	208.97	206.62	207.25	204.99	204.54
215.19	211.89	214.88	215.14	212.3	216.94	215.14	214.19	216.89	213.26	213.07	212.24	212.14	213.24	215.77	212.56	213.16	216.57	211.44	211.47	217.35	213.48	209.69	214.64	213.23	213.84	213.45	216.48	212.94	212.89	213.12	213.03	214.46	213.05	211.59	211.6	213.29	212.27	213.43	212.85	213.4	212.93	216.59	215.25	214.22	213.83	212.38	216.58	214.91	211.98
202.94	202.05	206.2	209.59	205.91	206.74	206.59	207.53	203.12	205.04	206.01	204.24	203.61	203.3	201.88	202.65	204.62	204.43	208.15	206.98	207.99	206.35	204.23	205.51	208.34	206.48	205.12	203.44	205.31	203.48	204.07	206.32	204.17	204.77	204.14	203.37	203.92	206.27	203.23	205.7	204.88	201.71	203.33	206.32	204.47	205.67	200.92	203.67	204.73	203.21
205.72	204.41	203.56	200.1	204.16	200.29	201.56	206.93	204.78	203.99	200.15	203.08	199.22	207.77	206.13	203.02	201.46	201.1	204.82	201.28	201.43	201.74	202.71	203.73	203.11	204.2	205.93	202.32	206.56	203.5	204.01	211.3	202.7	201.54	203.9	204.24	201.76	202.68	202.61	201.13	202.7	201.13	201.34	203.75	203.72	203.49	202.54	202.3	203.35	201.76
202.51	203.56	203.67	202.03	206.11	205.01	200.32	205.24	201.7	203.02	203.43	199.68	202.32	202.36	200.72	202.71	202.43	205.53	205.41	204.73	200.41	204.86	204.59	204.35	202.8	201.89	206.25	204.52	204.25	199.5	204.4	207.86	203.76	203.7	201.48	201.88	201.65	202.29	201.58	200.66	202.65	203.47	203.02	207.46	199.8	203.99	203.56	202.19	200.63	202.45
204.55	203.92	205.28	203.62	203.35	203.85	202.89	202.64	201.51	204.85	202.58	205.19	203.79	204.62	204.19	203.06	204.74	201.85	200.81	205.12	201.14	205.44	203.64	202.08	206.65	200.9	201.22	202.79	204.71	204.07	200.02	203.45	204.14	203.24	201.77	205.4	204.46	202.19	204.68	200.32	206.77	205.33	204.44	201.97	202.27	202.23	204.56	202.82	203.08	203.87
208.74	209.56	210.28	209.18	210.56	208.59	209.42	206.89	208.48	207.42	208.87	208.25	208.5	208.06	205.62	203.76	206.17	204.35	205.93	206.03	208.91	206.4	209.68	205.05	207.27	207.78	209.88	209.15	209.65	201.47	207.38	207.79	205.78	213.15	205.38	207.68	205.43	208.1	203.45	206.83	208.17	208.37	205.94	208.97	209.26	206.91	208.7	209.02	208.18	207.8
203.03	201.44	205.47	203.56	201.11	198.98	204.36	204.63	202.62	202.16	202.48	201.67	205.55	203.4	203.28	203.13	198.87	204.85	200.73	201.58	205.22	203.68	200.54	204.27	202.81	203.22	200.48	201.38	202.37	203.65	200.33	204.04	202.45	202.4	202.56	203.37	200.72	202.25	203.83	204.5	201.26	198.82	202.67	201.4	203.56	201.43	201.47	202.7	201.79	201.33
207.74	208.15	211.76	206.34	209.17	209.03	210.33	208.44	210.83	210.22	205.55	210.45	210.59	210.17	209.39	209.14	210.75	208.29	206.28	209.31	206.99	210.23	207.23	209.58	209.35	207.29	209.47	210.15	207.18	209.69	206.02	209.5	208.53	212.25	205	209.95	210.98	208.41	207.09	208.78	207.81	209.18	210.92	207.46	210.18	210.09	210.24	205.05	210.39	210.18
208.5	208.68	208.56	207.38	206.39	206.67	207.47	207.75	204.22	207.87	210.83	204.41	206.29	205.88	208.95	209.37	208.13	203.91	207.73	209.97	207.45	205.64	207.04	206.3	207.28	205.7	205.1	208.06	205.65	206.65	206.86	208.35	208.32	210.82	208.6	208.41	207.54	209.28	206.76	207.67	209	205.53	206.9	207.78	210.19	209.04	202.89	207.89	209.7	210.35
212.11	211.95	210	210.44	212.05	210.61	212.2	211.39	214.84	213.31	210.56	211.81	212.85	212.59	210.04	211.56	210.97	212.53	211.1	213.6	211.25	211.49	212.83	211.32	209.31	210.13	211.38	213.34	212.01	209.25	211.84	215.46	210.51	212.93	212.72	213.38	211.78	210.64	213.15	210.31	213.21	213.47	213.51	212.3	211.01	213.83	209.68	210.76	208.64	209.76
207.4	212.09	207.86	213.4	211.69	209.18	212.73	210.09	207.95	211.73	211.47	209.65	208.07	210.07	211.38	208.05	206.92	210.09	210.23	209.8	208.76	209.64	207.38	210.84	210.22	211.84	210.58	210.01	212	211.23	207.97	205.78	208.05	207.99	208.41	210.76	203.15	211.57	206.7	209.58	213.48	208.87	209.95	211.6	210.8	207.37	210.45	208.68	206.76	210.79
199.12	203.05	200.81	200.65	205.03	198.94	202.95	203.02	198.74	204.48	207.05	205.99	202.56	205.61	201.48	203.18	202.75	203.02	202.1	200.63	202.91	202.28	201.97	206.46	202.75	204.82	200.56	203.4	202.52	203.09	202.79	200.72	202.72	203.77	199.06	202.16	203.37	204.58	201.16	203.62	203.33	200.99	200.31	204.95	201.94	203.78	203.72	200.63	204.08	199.6
209.06	210.22	209.21	210.11	211.16	211.69	210.51	211.46	212.32	211.25	214.38	211.63	213.13	212.23	211.04	212.23	212.59	212.49	214.46	212.75	214.8	209.75	207.34	211.93	210.27	210.03	212.09	210.72	209.76	212.2	209.8	210.44	208.28	212.42	212	212.86	208.62	213.82	212.99	212.5	209.44	212.63	212.52	217.39	211.88	209.75	212.18	211.3	212.82	210.49
208.47	213.1	213.3	211.76	212.07	212.98	214.22	217.04	209.59	216.13	215.57	212.87	210.34	211.71	212.63	212.98	214.04	213.65	211.18	216.06	214.24	215.58	210.73	213.3	213.43	212.54	215.74	210.91	210.15	210.2	213.58	215.47	212.79	213.05	213.35	213.26	212.13	209.96	212.74	212.36	214.5	212.4	212.09	215.15	213.51	215.5	212.25	214.68	214.24	212.84
205.47	206.21	207.23	205.11	208.96	203.86	208.43	205.48	205.15	206.95	206.73	207.58	206.35	205.42	206.73	207.83	205.61	203.92	205.84	207.05	206.33	206.62	204.18	206.83	204.8	208.32	208	208.69	206.02	207.38	208.2	209.91	208.39	205.14	207.31	207.23	204.81	209.09	205.93	206.72	205.46	205.36	209.75	206.79	210.11	208.46	205.93	207.12	203.34	209.21
204.4	204.31	201.36	206.5	206.18	204.11	206.63	205.76	208.3	206.22	204.94	206.4	205.45	204.51	206.05	203.04	203.55	203.04	204.75	207.43	205.89	208.5	204.07	205.28	205.26	204.43	204.44	203.38	203.97	207.18	204.5	206.69	204.46	204.73	201.77	207.68	203.32	204.23	209.31	205.53	207.8	200.72	204.05	203.7	206.31	204.28	208.27	203.51	207.22	202.61
203.29	205.02	204.57	203.53	203.18	203.25	200.64	204.9	205.05	204.74	201.53	201.52	206.91	206.92	202.67	201.94	205.72	205.68	205.22	206.25	204.81	205.53	204.62	205.76	207.95	203.03	205.89	204.02	204.82	203.84	204.91	206.89	204.59	202.88	204.04	202.75	204.11	204.74	206.86	205.5	205.05	205.1	204.04	204.21	201.64	203.05	203.72	202.67	206.38	202.32
199.3	196.67	198.4	200.42	199.28	198.67	198.57	200.3	198.84	200.14	199.84	201.21	199.13	200.7	198.33	198.69	199.57	199.7	200.31	199.11	199.84	200.05	196.92	197.15	200.36	200.82	202.72	200.01	197.54	200.06	197.73	198.16	199.84	198.56	198.87	196.56	201.33	201.12	199.4	200.24	199.94	199.73	198.66	202.79	199.14	197.14	197.91	196.07	198.45	200.43
207.27	208.6	204.36	212.24	209.01	207.66	205.25	209.2	205.81	204.83	208.69	205.91	205.21	205.62	206.57	206.7	207.03	206.42	205.87	205.21	208.15	205.93	205.65	206.15	202.81	210.51	206.15	207.33	206.67	205.59	206.61	209.15	207.28	207.26	206.31	206.35	205.03	206.25	204.63	206.09	204.76	205.34	207.32	206.52	207.1	206.22	204.26	207.8	207.29	206.94
215.58	209.84	213.49	207.86	213.01	211.67	211.19	212.28	211.33	213	212.41	213.14	211.76	214.79	211.52	209.91	211.62	210.62	209.51	208.87	212.11	214.37	213.41	211.2	213.87	210.13	212.45	211.53	213.87	207.41	214.96	211	213.97	209.61	212.65	207.75	213.26	211.92	213.25	209.23	211.39	212.77	211.01	213.06	211.4	210.33	213.51	210.59	211.22	212.18
211.19	206.59	209.39	210.33	204.9	210.16	209.08	205.45	210.58	210.23	210.09	207.18	208.81	209.15	208.11	213.16	210.79	208.45	208.32	208.38	206.36	210	208.47	208.47	208.86	205.56	210.73	209.21	209.82	210.47	208.62	208.93	209.84	205.53	208.71	208.69	209.48	209.83	210.14	207.09	208.09	207.64	208.32	209.41	208.16	205.66	210.33	207.95	210.7	208.75
207.59	210.59	210.59	207.11	206.61	210.65	209.7	208.48	208.74	213.46	206.48	210.63	207.18	207.66	209.09	207.77	210.04	207.15	206.24	208.4	210.87	206.75	210.98	209.11	208.64	209.17	211.09	207.21	208.23	208.84	207.19	205.32	208.51	210.64	210.88	208.99	211.15	210.23	210.49	209.86	207.76	211.22	207.76	210.77	212.88	209.37	209.31	207.26	206.92	208.16
205.61	203.87	208.21	207.87	203.58	206.54	208.46	206.95	205.7	211.4	207.37	206.88	203.64	205.76	208.34	207.21	206.08	208.27	206.25	203.2	207.98	205.57	205.97	206.4	207.78	205.85	204.93	201.49	205.42	210.47	204.96	209.99	210.33	208.42	205.12	205.33	205.47	206.48	207.86	206.56	204.28	204.08	205.28	205.66	207.23	206.57	206.31	206.98	207.29	205.9
211.2	207.67	205.04	205.07	209.24	207.07	207.02	204.52	206.35	206.19	208.17	209.63	210.91	208.04	206.31	208.58	205.43	209.44	206.34	210.19	210.87	207.25	205.15	206.54	205.54	209.56	210.17	209.12	208	205.67	206.6	207.79	207.61	208.12	208.42	210.43	206.29	209.35	209.83	206.6	204.05	206.46	206.54	204.48	204.38	208.05	207.74	206.4	211.35	209.4
211.19	214.62	213.57	213.83	212.29	214.68	212.03	213.6	213.52	213.13	213.31	212.36	213.57	213.21	213.84	211.93	215.5	214.65	210.38	210.61	215.6	213.01	214.69	214.42	213.52	212.53	213.54	211.76	212.32	212.84	213.11	213.55	215.09	213.93	215.67	211.08	211.36	210.26	214.12	214.8	215.86	213.03	210.27	213.78	211.5	210.9	212.01	213.27	215.12	214.32
216.47	218.87	217.33	216.74	217.78	219.13	218.19	216.23	219.61	217.51	216.86	217.91	218.35	221.46	219.07	216.11	216.01	217.51	217.22	218.86	217.43	214.5	216.7	219.32	217.39	218.5	217.79	214.66	218.91	216.73	217.63	217.92	218.16	220.16	215.73	214.68	216.29	213.91	216.25	218.53	217.56	216.91	216.66	215.61	220.45	217.31	219.77	218.32	220.79	219.78
206.96	207.27	205.54	206.96	207.25	208.18	206.33	205.48	209.72	209.55	206.53	205.78	208.35	205.43	206.09	206.42	207.06	206.26	208.19	205.51	205.78	207.44	207.81	206.7	204.86	205.6	205.55	206.55	207.66	207.8	206.54	205.88	207.79	206.86	208.34	208.23	208.09	207.83	208.6	207.66	206.17	206.11	204.11	205.36	206.02	206.86	206.28	203.62	207.42	204.44
212	214.36	211.96	213.7	213.94	213.72	213.2	212.86	212.31	212.78	211.73	212.48	215.6	211.38	211.77	210.13	212.44	212.84	210.24	213.84	215.01	214.47	211.23	213.97	211.66	215.81	211.37	215.39	213.35	217.18	214.69	211.51	211.08	210.9	211.37	216.35	213.74	210.43	214.85	214.61	211.75	212.84	212.33	210.93	210.21	212.02	211.86	208.17	209.3	210.56
219.29	216.1	217.45	215.03	218.02	216.32	220.54	217.2	212.61	218.99	218.35	219.4	217.3	218.66	216.1	216.47	217.17	213.22	213.72	217.85	216.55	217.72	217.89	216.71	218.9	218.36	219.01	216.63	221.01	217.8	217.95	218.85	216.12	216.74	215.66	217.44	218.56	215.97	215.32	212.19	216.45	215.46	215.96	216.44	219.05	215.93	214.11	213.19	217.67	219.51
203.59	200.78	204.65	203.81	205.78	203.97	207.24	205.37	204.64	203.76	204.2	204.25	204.63	201.51	200.11	202.25	205.03	204.99	201.97	201.96	205.96	205.2	202.7	202.84	205.75	200.91	204.51	200.94	203.52	203.45	202.64	205.33	202.12	201.42	202.86	204.74	207.64	207.79	204.45	203.55	200.61	202.65	204.05	206.43	205.72	205.3	200.6	201.31	203.73	202.76
199.32	201.66	203.97	197.09	199.72	198.48	198.58	200.6	205.28	197.83	198.73	200.44	201.12	198.23	199.21	199.35	196.25	202.15	200.69	200.89	198.26	197.32	197.75	199.91	199.51	198.76	198.98	196.76	199.07	195.16	200.96	198.16	201.32	199.55	198.68	197.7	199.66	199.22	200.48	197.11	198.19	198.04	200.81	200.89	197.88	198.75	199.2	199.55	198.6	199.88
208.99	207.68	210.41	205.66	211.45	208.36	208.66	208.72	207.43	208.11	206.65	211.21	207.86	206.72	208.62	211.62	209.03	209.24	209.46	210.19	207.83	209.47	207.97	207.16	210.21	205.5	208.91	209.96	210.61	210.5	207.85	209.41	208.35	208.38	211.66	208	207.29	206.93	207.48	208.7	207.69	212.77	208.32	210.97	210.89	208.04	211.27	207.6	208.1	207.95
203.27	205.17	204.54	204.32	201.85	203.65	202.93	204.46	204.76	204.61	203.61	201.76	203.65	203.41	203.21	207.53	203.65	204.17	202.47	201.28	204.51	206.44	204.37	202.14	203.41	201.53	204.96	201.57	201.7	203.74	201.21	203.48	202.84	202.51	202.56	203.35	203.29	204.02	203.7	202.18	206.38	203.64	205.54	204.28	205.24	201.97	202.32	204.74	203.99	203.34
213.96	210.79	213.49	213.39	215.81	215.27	213.62	213.46	212.69	216.88	215.92	215.77	212.27	211.74	209.56	217.22	212.81	213.89	212.19	213.61	209.71	214.45	216.93	211.34	211.87	215.04	213.41	212.13	212.12	214.44	214.37	213.85	213.15	211.27	214.47	214.45	214.22	215.67	211.43	214.61	211.22	213.74	211.3	210.58	212.86	213.45	211.73	216.67	216.65	210.77
204.17	202.64	201.46	203.21	204.16	204.76	203.69	202.14	206.43	202.63	203.02	205.25	203.71	204.87	206.9	204.04	201.13	203.27	205.95	204.21	202.69	208.51	205.44	202.28	200.52	204.32	203.87	205.09	204.01	202.75	202.55	202.32	204.11	205.16	204.15	205.83	203.5	202.57	201.66	204.19	201.69	204.58	203.28	203.74	202.87	201.23	203.13	207.21	203.35	202.55
204.11	200.8	205.66	200.55	205.29	206	205.41	204.98	202.28	204.75	203.38	203.49	201.34	199.38	202.67	206.69	199.22	201.99	201.9	203.62	203.62	201.25	200.15	202.48	204.97	202.35	201.75	202.28	205.73	202.03	203.97	202.07	204.35	203.2	205.3	203.56	201.69	200.91	200.33	204.41	204.63	205.61	202.21	204.21	199.48	205.05	200.85	202.42	199.63	200.08
205.42	204.94	205.5	202.68	205.99	201.68	200.39	203.35	204.53	205.17	202.44	205.72	203.05	206.8	204.77	207.59	207.72	201.58	205.03	202.83	206.71	205.3	203.84	205.5	203.92	205.43	202.31	204.44	206.29	202.86	203.82	203.58	202.68	203.87	202.44	201.98	205.45	205.68	203.31	206.84	206.41	202.51	203.32	198.44	204.82	202.97	204.16	205.78	203.15	204.29
207.62	208.55	208.69	208.21	211.69	208.69	210.55	212.69	209.97	209.68	207.96	207.3	210.16	203.72	209.91	207.51	209.97	210.02	204.04	209.04	207.03	209.45	207.71	209.06	209.23	210.15	209.77	208.91	206.86	211.96	206.28	207.91	207.91	212.27	208.16	208.15	210.04	211.46	211.65	209.95	210.89	209.84	211.23	209.27	208.6	206.87	215.23	209.38	212.09	209.43
200.43	199.36	199.59	200.92	194.01	202.41	199.97	198.96	202.07	201	200.56	196.44	201.41	200.33	198.21	197.19	196.03	197.94	196.9	200.63	202.12	199.41	199.27	198.04	205.94	200.19	198.72	201.13	202	198.37	202.79	198.51	200.87	201.23	200.74	199	202.35	200.4	202.82	199.95	200.75	200.85	199.8	195.96	201.35	200.84	200.8	202.69	198.27	201.19
202.7	203.65	201.93	199.68	203.16	202.7	203.81	200.65	204.98	202.39	203.43	203.4	199.37	202.91	202.15	202.41	201.23	203.66	204.14	201.67	201.84	201.44	202.84	201.93	203.64	202.42	204.2	202.56	204.63	202.3	200.72	199.2	202.01	206.27	201.74	200.46	201.06	204.55	202.3	202.55	201.97	204.56	205.08	206.33	203.89	202.53	203.21	200.81	202.82	201.06
200.64	199.57	200.95	200.86	200.79	200.2	197.98	199.27	197.19	200.37	197.43	202.18	199.94	203.54	199.7	200.72	200.14	198.83	201.47	200.25	200.9	200.33	199.63	201.59	198.67	197.17	202.03	198.87	202.86	201.33	200.73	199.19	200.15	195.6	198.61	199.06	196.79	197.2	201.98	201.28	201.59	201.69	199.46	200.24	203.15	199.73	200.98	197.13	198.31	201.7
204.71	206.74	204.17	205.18	201.28	203.12	203.87	203.78	203.81	204.89	204.02	204.47	205.71	201.45	203.54	204.52	203.92	201.7	202.84	205.13	201.91	203.69	200.3	201.1	206.65	201.67	205.16	203.53	204.91	203.83	204.14	202.92	206.25	203.86	206.1	201.15	204.53	203.58	206.4	204.68	200.54	205.53	205.8	204.17	202.81	203.78	204.07	205.05	204.39	205.54
211.45	211.32	213.76	213.88	212.78	212.38	214.72	213.15	208.33	213.5	213.24	211.79	211.32	208.93	213.92	210.49	209.19	213.4	211.88	211.89	214.42	213.96	215.03	212.8	212.44	210.8	211.89	212.7	212.89	211.74	211.76	210.06	211.01	214.12	213.32	213.9	214.15	212	213.16	210.9	207.54	214.83	212.47	216.12	212.68	214.6	214.02	211.58	214.82	213.67
209.5	206.8	207.14	205.72	205.23	208.45	210.13	206.93	209.35	207.7	207.41	208.71	206.12	206.01	207.41	209.03	210.34	202.91	205.66	207.98	208.31	209.25	207.21	205.53	206.85	207.72	212.1	205.89	210.08	207.04	208.49	207.04	205.41	209.55	209.69	206.14	208.56	211.46	209.62	205.5	205.82	207.48	206.71	206.84	208.83	205.81	206.4	204.36	207.78	208.83
201.84	205.56	203.96	204.82	204.12	204.33	203.89	203.92	206.17	202.54	206.05	204.91	205.66	203.29	205.99	204.21	204.11	201.95	206.55	203.63	203.98	204.31	204.34	205.42	206.81	206.51	202.69	202.31	208.36	202.08	205.76	202.1	203.6	204.36	204.81	202.06	202.62	202.94	205.48	203.42	208.43	204.18	202.61	205.73	203.18	205.02	203.88	204.84	204.6	203.86
207.18	210.68	209.76	209.59	212.76	211.36	212.54	208.36	208.88	209.05	210.47	213.16	212.33	209.91	206.62	207.54	210.63	210.75	209.25	210.78	207.82	211.87	208.46	211.67	210.41	208.38	209.75	209.21	212.86	210.44	210.35	210.16	208.22	210.11	210.23	209.81	213.07	209.92	211.51	211.38	210.04	209.52	207.31	209.49	210.68	211.57	208.28	207.44	209.87	210.55
217.38	216.53	220.77	218.38	214.91	221.06	215.63	216.48	216.45	219.08	217.42	215.51	216.83	219.83	215.7	217.79	214.85	216.04	218.17	216.21	216.99	220.02	214.4	217.5	215.64	217.41	218.97	217.01	220.61	217.18	211.6	218.53	218.28	217.48	217.66	216.19	214.36	215.7	219.48	213.39	223.35	217.58	216.29	218.58	213.51	216.27	217.98	219.55	217.38	218.49
215.52	215.73	213.38	212.34	215.05	215.69	213.67	213.87	215.18	214.9	212.73	215.3	217.85	212.88	213.18	215.19	213.11	211.93	213.88	213.91	217.79	214.14	213.68	213.45	216.19	210.77	214.65	213.71	216.12	211.69	213.28	211.93	212.96	209.07	213.15	213.62	212.64	212.65	215.52	213.03	210.38	216.12	215.14	216.06	210.88	213.38	213.22	212.01	214.24	212
213.41	209.8	210.28	212.37	214.56	215.67	210.31	212.42	212.93	214.59	212.91	211.31	212.85	210.37	211.68	212.97	210.87	212.6	212.78	211.83	213.05	211.85	211.78	215.43	211.95	211.69	210.29	211.77	214.36	211.86	211.34	212.28	212.24	212.36	209.43	214.1	213.11	214.02	212.38	209.95	214.09	213.3	214.53	212.78	213	213.71	209.99	213.78	210.44	210.64
201.6	204.56	205.48	204.1	204.51	201.88	201.62	203.67	202.94	206.17	203.95	203.09	203.73	201.95	206.42	206.39	205.04	203.18	200.22	202.59	202.74	204.94	202.18	203.39	204.93	205	205.4	206.25	201.46	204.18	202.97	201.57	204.9	206	203.48	205.42	204.18	204.85	203.5	205.67	201.88	206.9	203.39	203.56	201.83	205.11	203.89	201.53	205.35	204.89
204.96	199.39	200.75	202.41	201.77	204.56	202.68	203.11	205.9	202	202.13	203.51	202.72	202.56	202.14	200.75	202.7	203.09	202.4	201.75	201.71	201.9	201.14	201.53	200.49	200.27	201.51	201.72	203.4	201.66	201.88	206.08	201.54	204.6	201.09	205.09	202.29	204.49	201.85	203.79	206.87	202.09	201.99	203.7	203.01	204.86	203.87	203.37	201.07	201.86
211	213.28	213.4	211.64	212.37	211.65	214.4	215.59	208.86	214.42	210.06	210.94	211.2	210.07	212.22	210.91	213.39	215.51	208.65	212.01	208.27	214.75	212.03	210.34	212.97	207.21	209.39	213.25	210.78	211.3	212.4	209.88	208.56	211.82	210.43	212.94	210.51	211.77	210.84	214.18	209.91	210.11	210.01	210.22	214.09	209.65	212.53	208.3	211.51	212.71
206.32	205.82	205.59	205.97	205.86	208.86	207.51	205.92	203.86	207.55	205.33	207.83	206.6	204.85	206.54	205.51	204.7	203.96	205.76	206.24	206.65	205.89	204.33	207.97	205.37	206.5	203.53	202.85	201.72	206.06	206.8	205.65	207.92	204.4	202.24	205.68	209	205.04	207.72	206.67	205.75	204.08	207.99	201.32	208.43	208.46	206.1	207.19	203.58	204.22
199.66	203.09	200.61	205.61	203.1	203.06	202.19	203.67	204.78	205.47	200.66	201.17	200.38	201.25	205.62	203.36	201.4	203.4	200.26	203.48	202.11	204.94	202	201.31	203.76	202.18	199.41	200.63	204.45	202.7	203.31	197.44	200.18	198.17	202.27	199.47	201.45	205.33	200.71	202.25	201.25	202.32	199.58	200.71	203.1	201.8	204.74	200.59	205.39	204.27
207.29	207.28	206.87	208.16	205.02	208.66	208.96	208.31	205.59	207.74	208.61	204.93	211.04	207.95	207.19	207.59	207.13	206.69	211.58	206.59	206.72	206.73	204.86	206.66	208.96	209.59	206.22	209.24	208.44	211.28	206.27	209.31	207.83	205.45	204.83	209.79	207.05	208.99	207.08	208.97	208.53	209.42	206.66	210.15	208.17	205.86	209.77	206.53	206.89	205.93
201.71	203.76	205.28	202.82	202.32	205.79	203.62	198.72	205.56	203.29	203.54	200.55	202.09	201.68	204.14	204.12	202.44	200.34	203.13	204.17	203.19	204.99	205.42	203.18	205.39	202.77	202.24	201.43	205.12	201.83	203.15	202.29	201.86	203.84	204.23	201.66	203.29	203.82	204.51	203.71	205.62	204.42	203.59	204.78	203.44	203.78	204.15	203.1	202.68	205.5
206.82	208.51	211.39	206.15	207.31	209.58	209.8	207.89	209.92	210.1	209.31	209.89	209.2	211.37	208.96	208.38	208.2	210.84	207.3	205.6	211.53	206.26	209.09	208.18	209.91	211.62	209.43	209.26	205.11	208.1	207.9	213.12	209.09	210.41	209.45	210.63	213.14	207.84	209.09	208.76	210.21	208.03	208.8	208.78	207.35	206.47	210.88	212.89	211.6	206.2
207.79	205.42	206	205.4	209.3	204.69	209.83	206.06	207.5	205.68	206.42	205.68	206.48	204.42	203.39	204.42	206.25	207.01	203.8	206.33	205.34	206.6	206.47	206.65	204.65	204.08	206.44	204.21	205.95	206.45	205.08	204.59	205.12	206.74	208.75	203.08	204.98	204.75	204.61	204.51	204.34	206.94	205.52	206.34	206.4	204.22	206.55	207.24	206.92	208
199.86	206.79	202.57	203.54	204.41	205.62	208.54	201.91	203.92	203.86	204.03	202.39	202.19	204.55	206.91	205.31	202.32	205.5	203.63	203.87	204.22	203.11	204.11	204.94	207.03	207.26	204.3	206.34	206.38	201.56	207	201.88	200.82	204.31	205.67	204.85	202.35	204.85	204	204	200.69	205.34	204.31	200.24	204.76	201.77	202.68	203.93	203.89	205.39
213.65	208.65	208	207.94	209.41	208.59	209.05	209.7	207.48	208.74	206.42	210.02	209.57	207.59	209.28	210.52	209	211.68	209.9	209.75	211.88	207.47	209.29	210.06	211.37	210.55	207.61	213.5	208.12	209.46	209.49	209.06	212	206.18	208.03	208.94	210.55	211.51	206.62	209.76	209.37	206.15	208.73	207.55	210.95	207.66	208.65	207.61	211.03	211.39
201.04	198.84	200.78	197.66	201.3	199.88	201.41	199.33	201.82	200.92	200.21	201.63	203.09	197.27	201.41	201.51	200.4	199.19	201.44	201.06	203.09	197.82	198.87	200.56	201.73	198.44	200.9	200.96	200.27	200	199.59	201.46	200.77	199.79	199.51	200.57	198.62	200.11	202.98	198.53	201.5	200.07	201.93	200.39	199.26	202.7	198.75	202.4	202.03	199.47
203.04	206.1	204.38	204.16	203.94	207	204.02	203.41	204.73	203.99	205.63	202.14	202.82	199.5	203.39	201.19	205.04	204.37	205.03	205.58	204.44	203.49	204.47	204.63	203.44	204.62	203.96	203.4	201.74	200.13	203.55	204.38	201.69	202.68	208.82	203.08	204.21	204.65	202.76	205.69	199.59	205.54	206.4	204.57	204.74	205.6	204.14	201.15	205.5	202.95
209.4	208.77	204.96	206.53	209.24	210.56	207.41	209.1	211.39	206.31	208.7	207.28	209.08	208.17	207.57	206.2	211.11	209.65	208.02	206.72	206.45	207.37	206.04	208.26	210.39	207.28	205.5	207.8	207	208.82	207.79	210.69	209.85	209.43	206.94	206.65	209.93	209.37	209.45	207.57	212.38	208.58	206.74	204.9	206.35	208.66	209.32	209.75	204.26	208.26
209.29	207.24	204.34	206.08	210.05	207.11	207.24	208.31	211.41	208.98	207.76	208.7	205.38	205.16	208.57	208.09	210.7	207.28	206.32	208.33	206.11	207.69	207.16	208.46	208.56	204.83	209.21	206.69	204.21	208.56	204.59	208.34	209.41	207.48	207.02	206.84	205.41	209.91	206.24	208.47	205.88	209.62	209.17	207.85	209.16	207	209.72	206.62	208.54	205.76
218.4	216.13	217.26	216.23	218.02	219.51	216.02	218.05	213.19	216.22	220	218.95	216.77	214.98	216.72	218.1	218.3	217.16	222.02	217.39	217.12	219	217.51	216.59	216.53	217.13	215.43	219.46	218.26	216.55	217.4	214.86	219.58	217	218.78	217.13	217.1	217.21	216.15	215.66	215.37	213.69	217.64	215.65	215.79	217.6	218.1	216.89	216.31	218.56
199.12	199.27	201.17	198.61	200.74	202.74	198.07	197.86	202.66	200.05	201.74	201.5	203.53	200.31	199.21	199.77	199.8	200.94	201.05	200.39	199.9	198.44	198.32	200.11	200.23	199.08	200.89	199.15	200.63	200.61	196.35	200.54	200.76	203.24	200.28	200.32	199.44	198.83	199.28	198.22	200.09	198.75	198.64	199.78	201.73	199.8	200.86	198.2	201.93	200.31
204.72	206.65	206.17	208.94	209.39	208.15	206.09	208.74	206.73	206.22	203.79	204.37	205.15	204.69	206.61	207.65	208.1	210.94	205.31	207.86	206.88	205.67	206.08	204.34	206.29	207.05	205.48	207.93	206.5	205.69	205.28	203.7	205.88	205.03	204.83	207.23	209.5	208.89	206.98	206.12	205.31	205.73	206.68	208.12	205.74	208.75	202.81	204.71	205.77	205.04
207.97	208.92	208.49	207.07	205.08	208.12	207.87	206.14	205.3	203.18	209.79	207.25	207.56	206.34	209.53	207.5	205.5	205.85	206.69	209.22	206.88	207.14	208.34	204.55	206.25	209.68	205.43	203.99	207.57	204.83	209.28	208.06	206.87	208.83	208.81	208.04	210.25	206.88	208.68	209.32	208.54	207.01	207.77	209.49	208.41	209.16	207.07	208.49	207.16	205.14
209.64	211.66	211.49	208.61	209.51	207.8	208.27	204.14	210.93	210.66	208.43	206.33	209.42	207.61	208.44	208.02	205.91	208.37	208.82	206.45	207.43	209.26	212.4	207.46	210.91	206.29	208.32	207.73	206.2	211.62	206.81	206.49	211.6	206.81	210.25	210.62	206.87	209.83	210.39	207.91	206.06	208.4	212.84	207.63	207.78	206.61	209.76	208.88	209.85	206.73
204.59	204.55	203.26	203.93	204.13	203.78	203.73	205.71	206.34	205.24	205.78	204.3	205.52	204.84	205.84	202.35	205.37	203.57	203.75	205.83	205.45	204.45	207.67	203.62	205.22	202.82	202.85	202.86	202.91	203.26	203	203.43	203.08	201.41	203.29	204.05	208.06	201.82	202.75	203.8	206.55	204.79	202.96	203.07	205.01	203.05	204.55	204.41	201.28	204.1
208.61	209.39	209.38	203.94	206.75	203.18	208.78	211.83	209.12	208.68	209.47	205.64	206.48	208.09	209.89	205.31	209.17	209.12	211.29	211.09	207.15	208.24	206.9	203.45	204.41	208.76	205.74	208.99	205.49	207.94	207.02	210.2	209.21	205.89	203.52	207.98	206.54	210.22	207.45	209.92	208.37	209.01	205.94	208.74	207.44	209.28	209.18	207.11	206.44	204.19
197.65	203.63	199.87	201.54	202.12	199.16	202.99	199.57	200.58	199.76	200.1	199.45	201.5	201.32	196.78	200.65	201.75	199.32	198.87	200.05	198.78	199.72	201.87	198.38	200	199.48	203.48	200.64	201.29	201.4	200.69	200.13	202.2	200.37	197.89	200.22	202.16	198.74	200.22	203.59	202.63	201.37	199	200.67	203.05	202.06	200.81	202.66	196.2	200.16
212.78	213.19	213.86	211.19	212.32	213.36	213.22	213.92	212.76	210.92	213.81	211.7	209.98	210.37	212.97	214.57	213.74	212.32	208.78	213.7	209.75	211.56	214.27	214.36	211.6	214.44	212.96	212.93	211.55	214.14	213.54	212.71	213.41	212.84	211.27	209.71	210.15	212.21	212.71	210.28	216.39	214.47	213.23	209.78	210	214.17	210.52	212.14	211.09	210.69
194.59	194.29	196.68	194.29	197.9	194.01	194.05	194.03	193.84	193.42	195.39	190.43	195.48	192.09	194.64	192.48	192.59	196.15	196.36	194.52	196.67	195.59	197.01	196.63	191.67	196.13	194.61	197.08	195.35	194.01	192.73	197.17	193.18	195.94	193.94	192.34	191.74	195.74	197.65	195.83	192.85	195.06	194.21	198.18	198.53	192.92	194.17	191.07	194.21	192.84
215.47	211.39	211.06	211.86	211.22	210.81	212.44	213.1	210.28	210.09	213.8	213.27	212.36	211.06	211.96	208.91	212.8	210.31	208.18	213.07	210.69	212.15	210.79	213.74	210.54	207.8	214.46	212.65	212.21	211.23	215.95	211.68	213.82	215.2	210.96	212.08	212.38	211.19	214.36	206.97	209.19	212.88	212.87	212.92	208.59	211.21	212.16	213.69	209.52	210.11
205.97	209.13	204.45	209.2	210.52	210.57	209.99	210.19	207.86	211.6	207.21	206.83	212.23	210.42	211.54	208.09	209.7	203.98	208.24	209.34	205.68	209.37	208.68	208.62	213.05	205.22	210.9	211.96	212.11	207.89	207.06	207.75	209.24	207.26	213.81	206.35	210.47	208.87	206.79	206.01	208.34	205.78	209.59	209.37	207.46	209.85	207.18	207.19	207.86	208.51
209.59	205.82	207.67	208.02	207.27	204.92	204.54	207.77	207.24	208.71	206.52	204.62	207.67	207.69	204.8	208.2	206.51	207.8	211.35	206.57	208.41	209.37	207.2	204.58	205.67	205.53	208.24	206.3	207.93	209.41	212.65	206.3	205.43	205.77	208.26	206.1	207.22	207.93	207.85	209.14	209.66	207.42	209.45	206.17	206.27	206.39	206.64	207.33	208.42	204.35
206.77	204.41	201.97	200.84	202.64	205.96	204.41	205.02	206.03	206.11	204.72	204.43	204.64	205.26	204.42	204.41	206.38	205.37	204.02	201.91	203.5	205.99	204.11	204.98	205.65	204.58	203.24	205.63	203.87	203.43	207.15	205.23	206.06	202.57	202.98	205.89	206.48	205.89	204.52	206.05	202.75	200.93	202.52	203.93	203.42	203.27	201.94	204.86	205.53	204.35
198.98	203.44	198.82	200.54	199.35	200.54	200.13	199.17	200.79	198.67	199.04	203.28	199.74	198.3	199.16	199.13	198.59	200.38	199.72	199.55	201.05	194.79	195.87	198.71	201.44	199.78	200.99	197.03	197.77	199.91	200.5	199.47	198.7	200.97	198.53	199.65	199.35	201.22	196.66	202.47	199.55	196.24	200.7	199.93	200.36	197.82	196.49	200.12	198.85	199.59
208.02	208.52	208.25	205.43	212.45	208.36	208.73	206.55	208.84	208.98	208.41	208.51	210.61	208.96	208.92	208.51	211.22	211.26	207.5	206.83	209.77	209.5	210.29	209.1	208.43	210.29	206.58	206.13	207.94	213.43	206.83	208.74	209.45	209.72	207.43	206.99	204.87	213.41	206.38	210.43	204.54	208.44	210.62	205.53	209.07	208.39	209.11	206.63	210.81	205.21
214.9	213.97	211.5	211.75	211.06	211.29	211.62	210.8	214.2	213.06	213.7	210.74	211.58	211.17	216.22	211.95	211.84	212.35	211.75	212.33	213.53	213.32	212.38	215.51	217.29	211.41	213.89	214.09	211.72	211.01	212.68	208.43	214.33	214.44	214.08	215.38	213.43	212.72	214.45	211.32	215.38	210.49	212.27	212.82	212.15	213.48	215.64	216.36	214.13	212.57
204.28	203.59	202.38	204.11	204.8	202.29	204.33	205.06	202.58	199.9	201.96	205.3	205.6	202.3	200.72	205.79	200.96	201.29	202.86	203.23	203.8	203.83	201.83	205.88	202.56	201.54	201.43	202.05	201.35	203.53	203.45	202.5	204.6	202.93	202.88	198.64	199.75	201.62	201.39	205.93	200.07	199.32	205.26	205.62	203.62	203.05	201.44	202.01	205.07	201.62
211.27	207.56	210.45	207.5	207.79	208.19	210.65	213.01	207.75	208.34	209.73	212.68	207.39	210.1	209.72	210.16	205.55	208.44	207.69	211.9	209.16	210.77	208.72	208.9	208.28	212.82	211.78	210.81	207.88	209.33	212.4	209.28	208.45	209.12	211.08	211.3	209.73	209.3	211.82	211.45	205.6	209.52	212.33	207.97	208.98	208.98	209.37	206.72	208.74	209.64
200.61	202.69	198.24	195.93	199.94	198.34	200.79	202.68	197.74	200.98	202.85	200.54	197.39	201.39	199.55	202.21	197.23	200.07	201.85	198.78	201.23	200.92	199.35	198.75	200.84	199.25	196.44	199.65	201.1	199.45	201.76	200.01	197.99	197.66	200.75	195.82	200.28	201.22	199.34	199.7	199.49	198.59	203.39	199.71	201.41	196.37	202.81	200.42	198.3	201.9
207.36	208.45	207.46	208	208.13	207.54	209.76	207.02	204.7	206.52	205.52	207.6	207.58	213.59	209.93	209.38	206.09	205.66	204.63	208.8	208.18	204.91	208.58	207.72	206.08	205.33	208.04	209.63	209.3	202.76	210.6	209.76	206.56	207.7	205.45	207.71	207.37	206.89	208.37	208.04	207.83	210.24	208.63	206.47	205.63	209.9	206.73	208.03	209.37	206.96
205.79	210.48	207.91	210.02	206.7	206	206.53	209.19	209.42	208.54	209.34	206.33	208.71	208.71	207.6	206.36	209.82	210.64	209.06	206.97	210.53	207.53	212.18	211.49	208.91	206.91	208.46	210.62	208.96	208.39	210.63	210.43	207.69	209.02	207.89	208.02	207.59	208.01	208	207.3	209.02	209.14	211.94	208.98	209.28	209.62	209.18	209.28	207.45	210.44
202.68	201.03	205.51	203.43	206.16	202.28	209.78	204.24	207.01	205.65	203.38	206.56	207.07	203.92	203.13	207.72	203.6	204.35	203.31	203.96	202.52	203.6	200.46	203.33	206.35	206.95	204.55	205.02	206.17	205.28	204.22	202.87	205.02	205.04	204.46	202.97	203.92	205.31	204.31	205.13	203.3	204.42	204.64	203.64	204.55	204.95	206.12	204.56	204.69	204.08
212.12	210.07	207.04	212.39	214.89	212.79	213.04	211.7	209.89	209.83	216.89	212.31	211.33	213.7	213.43	208.49	213.81	212.02	212.02	212.05	209.13	212.45	209.83	213.17	211.19	209.98	211.85	213.87	213.44	209.31	212.08	210.68	209.76	211.38	212.69	209.19	209.81	209.48	210.54	214.05	207.86	211.22	211.49	212.01	213.75	210.58	210.72	213.38	211.28	211.02
212.12	211	212.36	210.94	214.13	214.69	213.02	212.51	212.69	212.08	212.62	211.29	213.97	211.82	207.78	211.24	210.26	214.28	210.84	212.67	211.6	212.42	213.75	212.6	210.46	210.33	213.41	210.72	214.13	213.76	211.16	208.03	210.44	215.07	211.42	209.97	213.33	213.7	209.68	214.71	211.28	209.71	211.31	210.68	211.09	215.19	210.15	212.27	213.71	211.69
219.21	214.53	219.07	214.2	217.42	216.35	215.59	219.49	217.95	216.92	215.06	218.87	217.92	220.09	217.13	215.7	218.17	215.23	214.43	219.23	215.1	216.26	218.62	215.73	217.41	216.48	217.89	219.68	218.6	216.91	214.38	215.91	217	216.27	215.73	217.57	218.3	217.14	214.74	217.98	212.04	216.52	220.7	218.93	217.43	217.59	214.61	215.05	217.43	215.4
197.62	197.37	200.57	198.91	197.14	195.87	196.13	198.99	198.45	200.85	198.56	198.33	199.76	198.4	200.25	198.05	199.61	197.4	199.54	198.19	199.47	198.01	196.97	199.7	201.19	199.47	200.42	196.51	196.4	198.65	198.31	199.49	198.33	197.5	200.22	198.75	199.5	200.7	200.3	200.61	196.32	199.71	198.05	203.91	200.46	199.57	197.53	200.29	199.45	197.32
211.9	211.38	212.72	211.89	213.57	210.8	211.68	210.7	208.78	213.91	212.84	214.96	212.2	213.51	211.23	208.97	214.11	210.83	212.28	210.38	211.58	213.17	213.29	209.91	212.42	213.26	212.62	213.26	213.27	211.46	211.73	211.93	213.7	209.99	214.49	215.74	214.58	209.79	212.59	213.48	211.33	212.46	211.33	213.58	213.38	215.27	218.17	214.04	212.54	213.01
218.86	216.59	217.74	216.72	219.17	216.27	220.88	217.82	214.16	214.26	219.63	218.13	214.03	216	216.68	217.16	216.31	222.87	218.1	219.4	215.42	221.75	218.18	216.66	220.13	218.21	219.54	217.11	222.8	216.85	218.58	220.88	216.96	221.29	219.04	219.91	218.38	216.03	219.97	217.13	219.08	217.97	216.94	219.83	214.32	217.1	220.1	218.71	216.58	218.24
204	200	204.68	204.13	204.82	204.05	202.46	202.96	203.01	202.51	203.21	204.77	197.72	202.02	200.16	202.08	201.38	199.82	200.11	202.07	203.43	203.29	205.21	201.46	204.23	204.56	202.49	201.94	202.84	202.03	203.16	204.93	202.35	203.32	204.17	201.41	202.31	205.28	201.26	200.37	204.76	200.52	203.53	204.08	203.12	201.94	202.65	202.94	205.15	202.64
204.31	204.25	202.79	206.77	203.57	200.98	206.55	205.66	202.81	204.98	203.65	202.21	199.78	202.07	199.46	201.61	202.78	201.84	204.56	207.19	202.78	204.47	203.41	204.8	202.76	204.23	206.48	206.73	202.06	201.16	204.61	200.86	202.89	204.02	205.33	202.52	202.76	205.49	201.97	203.69	205.55	205.78	202.45	203.96	199.31	202.89	205.34	203.84	208.15	201.85
209.85	207.71	208.98	210.12	212.31	210.75	210.46	208	212.76	207.75	206.94	209.3	210.25	212.68	210.45	209.26	209.86	210.48	210.41	208.96	209.28	212.51	207.98	207.6	210.33	209.01	210.71	210.3	210.38	209.92	207.15	210.4	210.94	208.61	205.05	211.39	209.64	211.67	209.88	210.04	210.78	206.66	209.8	211.24	211.02	208.92	207	211.41	207.71	207.35
203.35	204.71	202.24	201.8	203.27	206.23	205.22	201.52	204.86	204.59	203.91	200.86	203.45	204.36	203.7	202.73	201.5	202.25	199.7	205.26	202.7	201.51	201.32	205.06	202.07	201.21	203.28	204.64	203	204.07	200.06	201.72	200.52	202.43	202.41	204.43	205.11	198.74	203.86	204.45	203.34	201.39	201.64	202.36	204.45	199.15	203.52	203.68	208.02	207.23
206.23	206.54	207.98	210.87	209.6	211.66	209.54	207.66	207.61	205.99	206.98	206.11	207.63	210.56	204.93	208.79	210.56	208	209.58	211.56	206.77	210.25	212.52	210.07	206.85	207.59	207.11	208.03	206.7	208.5	207.37	207.28	211.25	208.78	208.69	204.43	207.87	208.27	208.24	209.92	205.11	207.35	209.24	207.76	207.34	209.28	210.62	209.51	208.94	206.27
203.19	199.53	200.39	201.23	200.71	197.48	199.26	199.47	201.08	196.64	198.64	198.33	200.16	199.57	199.94	201.32	198.56	198.9	200.04	198.98	202.83	200.31	202.13	200.66	198.88	201.08	200.13	201.11	199.63	200.86	198.92	200.38	202.05	202.45	198.65	202	201.9	202.36	199.04	200.18	199.14	200.69	196.7	198.87	200.37	197.21	200.82	198.03	199.26	196.69
204	204.1	204.59	202.39	202.78	203.23	201.03	202.8	203.65	203.94	203.16	205.98	200.85	206.21	207.39	201.54	202.2	205.13	208.33	204.18	202.94	205.2	205.6	203.64	201.99	203.77	205.16	203.9	203.36	203.32	202.92	206.91	204.2	204.18	206.83	203.24	199.71	203.63	201.58	205.08	203.74	203.55	200.97	200.22	201.26	205.58	206.84	204.84	201.64	205.79
203.81	201.27	202.12	204.1	200.39	198.91	198.55	199.14	204.09	200.52	203.3	206.01	202.99	202.73	202.62	204.45	204.54	203.85	198.57	207.62	201.39	202.77	203.17	202.29	203.12	204.06	203.06	204.65	201.86	202.92	201.3	203.56	201.04	204.55	205.13	202.69	201.34	201.36	201.89	203.69	200.66	202.09	201.9	205.96	199.1	200.76	200.57	204.25	203.98	203.62
202.81	201.58	204.45	204.6	202.71	203.88	201.56	205.21	200.19	204.98	204.37	200.32	205.65	201.57	204.37	200.5	203.24	205.82	199.67	202.26	202.72	201	205.04	201.91	203.71	199.19	203.85	206.18	203.89	201.21	199.47	200.97	202.14	203.98	199.73	207.22	198.41	206.26	202.32	197.86	198.99	200.38	200.68	201.34	203.58	204.76	206.04	205.53	203.66	202.46
208.26	206.2	206.41	206.25	208.32	208.1	206.71	210.04	209.51	206.72	210.88	209.4	211.46	209.52	209.39	210.92	206.97	204.35	208.89	206.96	206.28	206.1	207.54	208.1	209.9	207.28	207.18	212.34	207.41	206.69	203.5	207.22	208.07	205.45	207.39	210.19	211.66	209.53	206.04	206.44	205.67	206.77	208.13	205.81	206.95	210.49	208.17	208.68	208.78	209.08
207.06	209.2	206.13	208.35	209.17	209.73	210.11	211.74	208.59	209.24	207.45	208.5	210.23	208.12	209.13	207.51	208.27	211.97	210.28	207.28	208.47	205.56	209.3	207.61	208.73	209.17	206.82	211.14	206.63	210.25	210.27	211.81	207.49	207.42	210.16	211.51	209.33	207.97	207.56	208.3	211.01	209.55	206.46	207.29	209.8	206.66	206.86	208.4	208.32	207.87
203.56	203.4	207.31	203.83	202.18	202.71	200.08	204.47	201.62	203.77	202.1	202.51	203.75	203.95	204.19	203.33	202.34	202.52	201.64	203.33	201.82	201.15	201.64	207.33	202.08	203.04	201.17	203.84	203.76	200.55	201.35	202.62	201.41	201.56	200.44	204.38	201.47	201.54	201.53	205.89	203.13	203.53	203.01	202.72	202.14	201.15	203.58	206.62	200.93	203.78
206.74	211.35	207.99	205.26	207.95	206.94	207.61	210.86	209.11	209.51	211.76	208.22	208.43	210.19	210.57	208.23	208.86	209.28	204.97	209.77	209.11	211.26	208.07	207.6	207.14	209.43	206.76	209.13	208.29	212.41	211.88	207.67	209.4	208.03	210.92	209.17	209.47	207.13	210.42	208.04	210.07	210.62	209.14	207.54	207.23	207.3	205.35	211.66	210.5	210.1
207.01	210.79	204.29	206.57	207.38	206.04	205.23	207.91	209.99	205.76	207.54	208.73	209.33	212.09	212.79	211.73	209.8	212.91	207.32	211.68	206.35	208.88	203.81	207.98	210.03	205.92	206.55	209.75	206.11	209.97	207.05	204.37	209.95	210.38	206.34	207.76	207.87	206.5	209.31	209.59	206.43	207.69	209.34	213.13	207.63	208.81	210.28	206.28	205.33	208.51
206.17	209.41	211.27	206.73	208.77	207.76	206.07	210.89	207.85	205.27	205.29	208.8	209	209.87	208.78	208.24	209.4	210.09	208.04	206.65	207	207.58	207.07	210.07	207.24	209.31	203.75	208.72	210.33	207.18	210.19	209.41	206.58	207.42	209.05	206.82	201.91	209.45	211.14	207.76	209.17	209.31	205.84	207.52	206.57	206.36	208.17	207.08	206.39	205.49
210.69	210.94	212.25	212.95	212.5	214.04	209.14	212.68	209.02	212.02	211.47	214.31	209.27	212.06	210.07	214.28	209.78	213.56	213.04	210.5	212.33	211.04	212.69	207.65	211.26	209.19	211.8	212.04	212.79	211.94	213.48	210.28	212.51	211.3	213.52	210.15	213.44	215.9	212.57	207.59	214.1	213.36	211.63	212.11	215.81	211.22	212.42	209.78	214.22	213.67
218.22	216.75	216.06	218.29	217.78	218.11	214.16	214	217.4	219.31	217.37	216.51	217.74	215.05	216.01	217.02	216.75	217.02	216.31	217.22	216.5	217.41	215.61	216.38	212.66	219.85	219.02	215.64	216.89	217.91	217.43	218.33	217.81	216.94	215.05	219.12	215.13	219.26	216.57	218.31	215.28	216.65	217.94	217.42	217.04	215.88	214.58	216.61	216.61	216.31
214.87	211.08	213.28	211.56	213.01	212.2	212.44	212.42	211.85	213.15	211.07	214.86	209.63	212.82	211.59	210.16	212.18	212.88	212.84	209.96	213.89	213.08	214.55	214.32	215.48	208.62	213.77	208.04	212.72	211.22	211.01	209.26	211.55	217.02	210.51	212.26	213.45	214.12	211.48	213.06	216.45	214.2	213.41	213.1	214.45	213.8	210.72	211.28	212.36	212.22
206.63	203.89	203.69	207.92	204.18	203.5	206.11	205.65	203.47	204.19	204.9	206.09	208.86	207.64	206.36	204.59	203.21	201.36	204.2	205.58	205.3	207.62	204.03	203.12	201.97	206.17	205.69	203.52	205.08	202.56	204.73	206.92	202.28	205.12	203.29	207.44	204.5	206.03	204.72	203.61	208.01	203.55	205.42	204.68	204.63	202.16	204.18	203.68	205.03	205.48
205.33	204.45	204.94	204.1	204.26	204.39	208.78	204.13	208.7	207.3	207.57	207.19	205.35	205.18	204.26	208.62	205.95	206.05	205.55	209.12	205.54	210.02	207.77	202.88	205.01	203.69	205.42	208.15	204.83	207.82	209.31	205.95	207.6	206.19	204.29	207.01	206.25	203.97	206.97	206.24	206.73	208.78	208.82	204.24	206.58	204.46	207.86	206.4	211.44	205.64
208.79	209.15	210.07	208.09	207.43	211.09	211.66	210.82	209.78	209.33	209.55	207.58	210.74	208.01	207.08	206.37	207.68	208.25	207.98	209.1	207.26	210.5	211	208.73	212.34	210.08	205.53	211.36	208.78	210.33	207.35	210.73	208.04	207.83	205.46	206.61	210.24	208.37	210.98	209.67	208.82	206.88	208.29	209.19	208.7	209.25	209.95	205.33	208.93	213.78
199.5	199.04	198.88	198.51	198.81	198.88	200.77	200.66	202.79	201.7	201.74	198.7	200.81	202.01	199.93	203.83	198.17	199.89	199.94	199.03	202.72	201.26	200.51	199.16	201.23	197.61	202.91	204.01	200.1	202.37	197.54	202.95	200.17	201.94	200.39	199.89	200.62	196.94	200.24	202.36	200.27	202.08	196.85	202.59	202.21	198.41	197.59	199.5	199.59	199.4
210.25	206.85	211.99	208.18	211.13	209.11	212.35	211.39	209.28	208.25	211.09	208.27	210.04	210.25	210.46	208.11	209.55	211.51	209.22	208.48	208.91	211.9	207.92	207.62	208.17	210.16	207.37	211.42	207.65	206	212.22	208.99	206.72	209.93	211.86	210.95	210.67	208.36	207.12	209.41	209.03	207.48	207.93	208.81	209.54	208.39	212.43	208.78	205.93	207.49
212.53	210.64	213.3	212.67	211.53	210.54	210.66	213.8	210.68	214.73	209.15	212.85	211.91	208.51	210.89	209.37	210.58	212.03	209.41	211.54	211.38	212.31	211.17	211.5	210.77	213.67	212.73	212.12	211.56	214.94	213.35	211.75	212.5	211.84	212.49	212.52	211.34	212.19	211.72	210.46	209.77	212.48	214.13	212.88	211.8	208.74	212.02	211.22	211.6	214.93
215.99	213.17	214.65	214.53	212.44	213.3	213.16	213.56	213.25	211.35	213.83	212.29	211.45	211.24	213.99	215.3	211.7	215.08	215.04	214.96	211.13	214.43	211.57	212.9	214.03	212.69	214.53	210.89	212.51	211.14	211.32	209.68	211.45	214.17	212.96	214.88	217.32	213.44	209.99	216.4	214.09	210.6	215.38	212.73	213.41	212.76	213.9	212.37	213.36	212.81
204.66	202.61	203.83	202.85	204.09	203.17	206.82	201.65	203.38	203.56	205.41	201.84	203.38	204	206.03	204.06	204.68	210.07	202.52	203.48	204.19	204.13	204.63	204.03	201.92	203.15	201.25	201.78	202.43	205.96	202.58	205.01	202.72	203.32	200.25	204.31	202.52	200.97	204.03	201.84	201.03	204.03	203.86	206.17	204.3	207.32	205.67	204.09	202.52	206.33
206.08	208.39	211.61	202.11	209.78	207.98	206.8	207.53	207.08	204.58	206.65	206.84	208.29	209.29	206.6	204.05	210.18	209.33	207.6	207.2	206.99	206.66	207.98	207.7	209.51	205.46	205	207.21	208.76	208.36	208.56	208.33	205.85	208.26	207.78	205.96	207.87	209.07	206.87	208.12	207.57	211.07	208.8	207.57	205.89	207	204.21	210.38	206.63	209.09
196.48	195.41	203.3	196.81	200.28	199.14	197.62	198.78	198.46	197.2	200.56	199.73	198.29	200.8	196.88	195.11	199.76	196.97	200.01	195.23	199.02	198.81	197.49	195.43	198.24	196.76	196.38	199.87	200.06	197.36	196.39	199.18	195	198.26	196.1	200.72	200.05	194.44	200.6	200.01	198.43	196.82	200.6	198.59	195.09	196.89	201.24	195.55	195.75	196.51
212.19	212.95	210.88	208.79	214.57	208.72	213.75	211.39	213.35	213.23	213.4	214.13	210.38	213.13	212.41	211.5	209.99	210.95	211.45	211.85	212.97	212.51	213.27	212.26	210.18	212.76	212.75	213.76	213.03	211.06	213.97	208.46	212.19	213.02	208.14	212.86	211.23	217.04	208.99	212.17	211.92	213.06	213.19	211.46	211.69	212.32	212.56	213.24	212.19	212.47
199.98	201.8	200.71	202.79	199.48	198.72	199.7	201.05	201.54	198.63	199.02	199.67	199.86	202.28	200.73	199.58	204.25	198.42	201.1	198.65	201.6	202.51	203.11	200.59	198.03	199.09	200.59	197.87	199.37	200.03	201.1	200.4	197.28	200.54	200	202.4	197.51	199.29	198.38	201.36	202.08	200.24	199.01	200.37	199.46	201.79	199.81	199.12	200.59	195
206.47	206.44	205.39	204.96	208.51	210.32	207.19	209.1	209.33	208.15	209.42	208.44	209.61	204.9	206.65	206.68	208.63	210.76	204.43	208.61	209.17	207.18	206.04	208.2	207.25	208.64	205.65	209.81	206.64	205.78	210.37	207.8	206.08	207.65	208.93	207.4	207.15	208.7	207.4	209.22	208.58	207.72	210.48	208.12	206.97	207.57	207.8	206.48	205.62	206.6
201.02	202.32	197.59	199.69	196.65	201.16	196.16	203.04	199.31	198.87	199.72	200.4	199.28	200.15	200.5	197.1	202.24	197.44	201.55	202.47	202.58	204.22	200.66	199.32	203.4	196.26	200.9	200.03	200.39	199.75	199.18	198.94	200.54	197.81	202.65	198.86	202.65	201.41	202.15	198.09	198.46	199.7	200.08	199.38	202.2	201.76	201.75	196.99	198.22	199.82
207.28	209.02	208.07	203.7	204.31	208.52	208.35	205.37	203.73	207.92	207.88	207.52	208.61	207.92	208.32	206.67	208.8	207.95	206.33	208.98	205.04	210.91	205.21	209.43	205.26	207.19	209.54	208.61	209.56	206.41	207.44	207.22	211.27	206.57	209.41	207.38	206.34	206.94	209	208.33	207.85	209.04	209.29	205.53	207.4	206.46	205.27	207.92	206	209.56
191.98	194.05	192.07	194.14	195.15	191.05	196.88	194.13	194.22	194.44	195.64	194.5	193.42	193.43	193.6	192.79	194.61	192.97	193.93	196.64	194.09	192.95	193.82	194.88	192.12	194.54	195.54	193.74	193.52	193.72	193.8	193.85	193.46	194.74	196.68	192.51	194.52	196.59	192.01	195.21	197.34	195.19	194.6	191.45	193.96	194.84	194.01	193.78	195.4	192.26
209.65	208.36	205.02	204.65	207.91	209.37	205.84	205.99	208.51	206.79	210.52	209.73	205.68	204.85	206	207.93	207.04	207.5	210.76	205.24	208.9	211.68	209.25	208.97	207.65	207.84	205	206.16	209.14	206.98	206.95	209.13	209.04	205.77	208.18	211.01	205.44	208.75	210.41	205.61	207.08	203.59	207.9	206.2	207.1	208.34	210.93	208.18	207.07	204.88
202.23	202.52	202.55	208.38	203.64	204.16	203.88	201.2	202.44	204.61	205.43	205.99	205.63	202.8	201.51	205.98	203.58	206.34	204.98	206.6	205.89	205.05	202.78	206.41	204.47	203.74	203.72	202.04	203.84	206.82	204.57	199.87	204.35	204.7	199.63	203.49	203.68	204.24	204.33	207.31	204.77	203.92	204.44	202.96	203.17	202.13	204.01	202.26	204.26	207.87
200.05	202.45	201.94	199.3	195.57	201.95	199.64	200.13	198.47	201.07	199.89	198.51	200.23	199.51	202.37	201.24	200.4	203.77	199.06	200.88	200.44	199.6	203.65	202.66	199.32	199.37	200.07	198.52	197.69	198.08	197.85	198.68	200.99	200.14	200.12	200.39	198.99	199.47	201.09	196.7	198.18	203.17	199.03	198.88	201.02	197.91	197.14	198.74	203.81	201.82
207.29	209.49	212.01	208.37	204.96	207.25	207.69	207.24	205.62	211.18	208.68	209.34	210.18	206.59	208.56	210.19	210.04	206.65	209.76	206.52	208.93	207.57	206.81	211.81	207.12	208.97	207.49	210.03	207.94	208.77	208.1	208.51	205.53	207.1	209.2	209.05	208.4	207.7	209.45	209.27	207.64	206.93	206.86	209.66	207.75	210.4	206.66	207.72	206.37	207.55
207.07	208.28	203.88	207.41	207.14	206.63	207.71	203.71	208.45	206.4	205.41	205.83	206.35	206.7	205.05	206.61	206.1	207.04	206.98	207.79	207.34	208.18	206.48	207.65	207.25	207.18	205.03	207.89	205.2	205.13	209.45	206.55	207.11	207.05	205.35	204.99	207.13	209.89	204.83	206.03	206.16	207.4	209.09	202.84	207.39	206.22	208.66	204.41	209.41	209.43
201.93	202.13	201.16	203.77	202.02	198.23	201.69	200.06	203.05	203.58	203.15	201.68	205.18	204.66	202.69	204.08	201.24	202.42	203.8	204.82	201.27	201.21	202.06	206.1	206.14	202.55	201.05	199.57	203.27	203.38	202.4	200.43	202.3	200.55	201.47	202.28	205.21	203.59	203.51	202.16	201.44	204.9	201.88	201.11	200.98	202.18	202.1	201.65	204.13	203.89
206.95	205.16	209.47	209.07	208.31	205.54	205.16	203.2	211.7	207.82	210.85	207.34	208.25	207.55	210.73	208.02	206.25	208.26	204.17	207.03	207.62	207.92	205.51	205.4	208.21	209.2	205.97	214.34	207.53	208.44	209.05	208.46	205.93	209.26	206.92	210.05	207.13	207.39	207.82	207.46	210.8	209.13	207.4	209.36	206.9	208.09	208.15	207.73	208.04	206.23
217.66	216.2	215.94	218.43	218.59	217.25	217.06	215.63	218.26	220.42	214.02	213.77	216.4	219.57	217.68	216.31	216.45	216.76	215.98	215.21	220.41	218.2	217.71	216.4	215.42	215.71	216.01	217.41	218.83	217.62	216.57	216.14	214.39	220.24	215.23	217.22	214.09	214.94	217.98	220.59	216.94	216.06	215.3	216.36	215.33	216.88	218.44	214.89	217.17	217.23
213.22	212.67	211.12	210.11	210.78	210.39	212.21	212.53	213.62	213.95	211.44	209.21	213.05	213.33	211.72	211.33	213.04	211.99	214.67	209.22	213.6	212.22	208.59	211.81	211.83	211.09	210.1	212.78	207.97	213.69	211.3	210.78	211.22	213.28	214.28	209.72	213.74	210.86	211.26	213.08	213.03	212	212.23	211.95	210.76	213.36	212.74	210.11	211.55	209.24
204.42	206.39	205.07	203.95	209.06	207.04	209.28	204.34	207.25	209.19	207.01	210.14	203.23	206.75	203.28	208.64	204.87	210.35	203.46	209.58	204.92	207.45	206.14	209.21	206.64	206.23	205.98	205.26	208.47	206.32	204.62	208.56	207.8	205.97	207.87	206.23	206.15	205.83	209.09	210.58	207.74	209.58	206.45	211.51	209.23	207.28	207.62	205.21	206.16	206.54
214.18	207.93	210.51	211.36	211.41	212.01	213.35	210.43	209.24	212.1	214.67	212.23	213.95	212.71	210.88	213.86	210.49	213.1	210.55	212.38	210.95	212.43	210.69	214.62	213.14	213.91	209.88	211.27	212.89	213.44	216.07	213.31	213.36	210.72	215.1	211.46	212.81	210.37	212	213.64	212.99	210.04	211.29	213.31	209.57	215.12	211.64	212	210.39	210.01
199.93	202.08	202.28	206.77	206.36	203.67	204.06	203.27	206.39	205.21	205.34	199.59	201.9	205.58	204.43	203.55	200.72	203.83	204.4	205.29	201.4	205.41	202.25	204.66	203.49	204.77	203.3	201.42	198.84	201.27	204.48	203.24	200.1	206.89	204.04	201.9	201.62	204.05	202.11	201.83	202.29	203.82	202.03	203.21	205.23	202.58	204.36	203.88	204.44	205.23
206.18	207.81	204.8	207.46	201.13	207.22	205.4	205.59	202.78	207.88	205.01	205.42	205.85	201.33	205.61	203.77	208.72	204.63	206.03	204.76	206.14	207.19	202.28	203.72	203.31	206.57	206.97	206.23	205.47	203.42	206.16	205.02	205.38	204.08	205.58	202.95	205.93	202.87	207.51	206.92	207.14	206.12	204.42	204.67	208.53	204.83	202	208.49	204.61	204.28
204.07	203.74	202.8	204.98	202.11	204.09	203.89	204.55	205.13	202.44	205.47	204.62	204.59	207.19	203.86	207.04	205.85	201.66	201.86	205.01	203.3	205.97	204.47	206.63	202.51	204.47	204.05	206.84	203.71	204.27	207	205.64	204.49	203.7	204.13	201.73	205.4	204.4	206.49	202.24	205.41	203.13	207.18	207.15	204.27	206.58	202.73	205.46	203.04	203.38
204.62	204.77	207.92	206.18	207.09	204.87	205.31	208.53	202	206.59	204.95	205.12	205.58	208.3	205.57	206.71	208.13	206.73	205.24	205.76	204.51	203.57	206.25	207.75	206.78	209.7	205.86	206.98	206.51	206.93	204.38	207.82	205.67	203.33	207.81	207.99	207.3	205.75	206.49	204.78	206.63	204.12	205.31	208.58	204.29	210.25	207.02	207.71	206.69	208.18
209.44	206.4	209.64	206.65	206.61	206.67	203.06	209.15	206.86	205.17	208.63	206.87	208.91	204.01	211.86	206.65	209.45	207.04	207.93	208.5	210.12	206.96	207.77	210.26	211.82	207.11	209.04	207.26	207.9	205.83	208.32	210.2	206.73	205.84	207.37	207.17	204.36	209.65	211.39	210.89	206.35	210.38	205.95	208.15	208.29	207.97	207.79	206.04	204.65	205.75
210.85	214.29	214.08	215.72	212.95	213.42	213.17	212.85	213.04	213.63	212.74	214.47	213.86	211.91	215.28	216.71	212.98	212.99	218.85	212.84	215.57	215.99	212.64	215.31	215.86	213.8	213.92	213.67	210.95	208.71	214.6	213.19	213.35	212.91	215.1	212.31	209.71	211.76	214.33	214.96	213.24	213.05	211.88	215.42	213.97	216.19	212.68	210.82	214.14	215.87
204.55	200.99	203.2	203.51	202.86	203.58	201.75	203	203.13	202.52	202.2	202.97	204.84	202.31	202.29	201.82	203.84	203.4	200.86	202.3	204.22	202.17	202.44	203.2	204.76	200.51	197.48	201	203.84	204.87	202.45	200.75	199.92	206.02	201.23	203.82	202.98	199.74	205.44	203.41	199.88	200.91	202.74	202.36	200.43	204.26	203.54	200.34	203.89	204.32
203.66	202.86	202.87	204.87	203.04	204.4	205.99	204.48	202.6	208.98	205.36	205	204.04	205.83	199.38	203.63	203.22	205.69	204.82	206.51	204.83	205.14	206.41	204.63	202.1	203.23	202.85	205.27	202.6	202.03	204.85	202.38	202.92	203.78	204.67	204.67	202.46	202.76	202.14	206.22	203.7	206.28	203.81	204.19	202.5	201.56	203.8	202.7	206.18	204.5
203.14	204.68	202.69	200.46	202.15	202.02	198.07	201.31	202.53	200.77	202.57	200.96	203.63	202.34	202.24	203.72	201.28	204.31	203.6	202.18	202.82	202.09	206.2	203.9	203.87	202.64	203.93	202.62	204.39	202.93	204.3	202.62	203.24	202.36	204.2	201.43	200.81	203.59	203.17	201.58	203.62	201.95	204.21	202.67	205.2	202.02	200.6	201	201.13	203.89
213.28	213.48	212.27	212.05	212.78	210.58	212.19	213.24	211.68	213.07	213.97	212.32	209.73	211.19	212.91	212.4	216.21	212.93	210.67	212.8	214.05	214.76	213.46	217.1	213.09	209.7	211.35	212.56	211.79	211.28	211.84	212.87	212.09	212.17	212.19	209.92	211.01	213.39	210.01	211.51	212.82	213.67	215.61	212.63	207.52	214.89	213.29	210.46	213.16	211.66
207.36	207.54	208.42	207.12	207.31	205.47	205.58	207.17	204	209.57	206.72	207.17	205.65	209.94	206.35	209.47	209.38	209.56	209.54	208.5	208.96	209.31	208.72	207.42	204.92	204.88	210.37	206.6	212.11	210.05	208.28	207.7	210.38	205.58	209.87	210.8	205.99	208.49	210.86	207.27	207.39	206.61	209.33	208.88	208.96	207.08	211.22	207.65	207.95	206.86
210.71	212.65	209.11	212.87	214.66	213.61	212.73	212.83	211.08	211.44	213.21	212.48	214.4	214.74	213.04	214.57	214.6	213.94	211.99	214.54	214.18	213.66	214.08	213.78	211.7	214.24	210.84	214.03	214.75	213.89	212.24	213.65	213.83	214.45	215.73	212.6	213.58	214.37	214.11	215.02	211.61	213.51	214.07	212.3	212.72	208.99	214.18	212.77	212.7	213.61
206.63	208.59	212.23	205.8	208.22	206.06	207.19	208.28	209.49	210.56	207.42	210.26	208.82	208.39	210.02	209.89	208.96	208.82	208.7	209.29	207.88	208.9	207.59	208.71	205.6	207.45	210.07	208.9	206.05	209.77	210.9	208.15	209.32	208.21	210.75	208.94	206.72	207.09	209.06	207.13	208.45	205.92	207.74	207.76	208.81	210.37	209.35	204.96	207.83	208.08
211.83	212.27	214.88	212.34	209.07	210.51	213.31	212	209.45	212	208.19	211.17	214.42	211.41	212.45	211.21	210.97	210.87	212.69	211.76	212.5	211.72	209.99	214.3	209.51	209.75	209.53	209.15	211.44	211.87	208.74	213.81	210.82	210.63	215.47	209.3	213.04	212.52	212.96	212.69	211.24	213.11	211.17	209.69	210.93	212.43	213.78	209.63	213.94	209.8
198.93	201.04	199	199.54	201.33	199.28	200.33	199.48	200.81	199.5	201.94	198.58	198.65	196.27	197.88	202.84	199.78	199.26	199.72	198.37	197.3	198.89	197.88	199.67	197.2	198.91	201.71	200.92	199.61	197.37	198.12	197.33	196.27	199.95	197.42	198.37	202.88	199.45	197.74	195.13	198.92	197.83	199.62	199.98	198.28	201.08	199.85	198.88	202.34	204.01
208.45	208.29	210.04	208.67	203.07	207.2	211.83	210.25	207.6	208.35	210.14	205.69	209.03	209.84	208.48	210.13	208.27	209.59	208.23	208.01	208.34	208.81	205.38	211.44	205.35	210.04	210.16	211.73	208.62	211.55	210.98	207.65	211.84	211.44	207.64	210.23	206.72	207.28	209.93	212.16	211.69	210.64	208.3	206.52	209.93	207.58	207.31	209.01	211.1	208.57
196.75	195.67	192.95	199.7	194.13	194.92	195.29	195.92	198.8	191.96	194.82	195.14	195.54	193.55	197.67	195.85	194.16	191.65	196.34	196.11	195.51	198.33	194.64	194.17	193.82	194.5	194.93	196.18	192.63	192.36	192.06	193.59	196.91	197.89	197.75	194.74	195.16	195.61	195.98	198.22	195.06	197.96	197.14	194.99	195.37	193.54	197.66	194.98	194.56	195.54
200.82	201.79	199.63	201.51	202.63	196.89	200.27	199.73	198.75	204.64	198.53	198.99	202.3	199.01	201.28	200.11	200.04	200.75	200.21	199.71	202.69	200.3	203.44	198.21	201.06	199.65	199.35	202.08	197.92	201.98	202.84	200.94	201.57	199.62	201.92	198.72	198.38	201.05	199.97	201.65	199.33	199.8	201.2	198.37	203.69	203.15	203.6	201.08	200.01	200.91
207.76	208.69	204.59	206.79	206.76	207.15	207.06	204.62	204.54	205.05	207.83	205.1	208.05	207.11	208.6	206.12	208.11	209.49	208.56	205.31	204.97	208.62	208.55	207.67	207.16	206.09	204.96	207.74	205.91	207.24	206.96	206.08	205.56	207.04	204.31	204.86	206.22	204.31	207.82	206.21	205.97	204.25	204.93	205.09	206.15	208.35	206.96	203.28	205.42	206.48
208.14	209.9	208.81	208.77	208.84	210.46	206.9	205.97	206.62	208.73	210.93	205.61	209.09	207.55	206.85	205.31	210.22	206.84	207.51	208.67	210.63	209.32	207.91	209.95	205.01	206.66	207.83	209.64	209.13	205.48	209.64	207.58	206.28	205.52	208.17	210.84	211	207.38	207.43	209.98	205.66	207.45	206.14	208.02	207.78	206.98	208.47	208.43	207.23	208.48
208.23	210.89	208.51	206.94	207.69	211.42	209.32	210.2	208.7	207.56	209.48	208.01	210.37	210.03	209.48	207.97	207.33	211.07	210.87	209.8	206.53	208.47	211.83	209.26	206.72	207.71	211.62	209.86	212.47	209.76	208.12	210.24	211.65	211.8	209.8	207.62	210.92	211.02	212.19	211.77	208.79	208.7	208.24	209.79	208.65	207.64	209.88	208.15	212.77	212.47
217.49	218.69	219.52	218.79	214.36	216.52	220.47	219.17	217.97	217.33	216.83	218.28	218.59	219.57	220.2	215.8	216.79	217.86	215.28	214.06	218.48	218.01	218.27	216.47	216.1	216.92	217.86	215.67	216.39	219.55	217.16	216.23	217.5	217.25	215.17	218.05	214.7	218.37	214.33	218.71	218.13	217.5	218.29	220.32	219.55	216.84	218.45	219.72	217.63	216.41
213.27	208.8	212.62	209.05	210.14	210.16	212.07	209.04	209.12	207.06	207.56	210.96	208.45	210.65	210.38	209.3	207.95	206.83	206.53	208.81	209.43	208.98	204.13	210.67	210.81	212.93	210.45	206.79	208.05	209.34	212.08	206.26	207.62	205.48	207.42	207.76	208.7	207.42	205.81	208.52	213.22	207.73	210.1	210.65	207.97	207.63	208.93	207.95	210.79	205.28
209.11	210.03	211.13	208.33	209.13	206.73	211.69	210.55	211.57	209.4	209.11	210.49	209.41	207.43	211.61	212.31	210.3	207.9	210.69	209.2	213.3	212.39	208.83	209.16	207.89	210.37	211.19	210.36	210.76	207.05	211.04	209.83	207.06	212.91	208.48	207.96	209.54	211.88	211.21	210.82	209.21	206.74	211.57	212.93	209.26	208.94	211.59	209.51	211.29	208.98
208.34	212.78	207.95	210.74	210.34	205.63	209.52	210.46	207.85	207.05	207.95	208.75	210.28	208.58	208.14	208.59	209.74	208.28	207.74	211.09	212.4	209.04	209.02	209.57	207.99	208.16	207.7	209.31	206.48	210.87	207.93	208.08	211.41	209.11	214.07	204.68	209.25	206.57	207.67	208.11	211.38	210.59	206.75	203.89	210.53	210.65	205.77	206.17	210.78	208.83
208.33	208.33	206.43	207.54	208.24	207.57	207.9	208.94	206.79	208.93	204.68	205.22	206.22	206.62	208.29	210.59	211.24	207.29	209.08	207.32	204.86	207.48	208.67	204.96	206.94	206.76	208.47	207.44	204.7	207.08	205.74	208.47	206.69	206.26	207.97	211.36	206.25	207.62	207.1	209.46	208.75	207.84	213.22	207.75	209.43	207.63	209.81	208.59	208.03	209.29
208.19	211.35	210.29	210.76	208.36	208.79	206.21	206.41	205.74	209.35	209.7	205.73	209.46	209.92	207.3	207.51	208.93	208.68	206.94	205.94	209.19	212.42	208.78	207.85	205.47	209.74	207.4	206.94	209.01	212.62	207.75	207.38	210.68	211.37	209.69	209.2	207.98	208.61	210.02	209.17	205.73	209.3	208.62	207.99	210.06	208.43	208.42	209.11	210.02	208.22
205.55	205.24	203.5	204.89	203.16	204.42	204.75	201.21	200.22	205	203.16	199.94	207.21	201.74	201.27	204.95	200.94	205.78	205.32	206.21	202.38	204.82	206	205	206.48	203.48	203.05	203.99	204.72	203.21	205.02	203.35	207.6	201.54	205.37	203.59	204.27	204.49	205.59	202.9	204.05	205.74	204.12	200.47	201.63	203.52	199.59	206.14	203.54	204.68
208.59	207.17	205.55	209.21	208.98	206.9	208.51	207.84	206.73	209.33	208.24	209.07	205.04	211.96	207.16	206.83	205	206.46	207.44	208.98	209.82	203.96	209.51	204.89	205.7	207.71	206.48	206.3	206.71	208.07	206.8	205.87	205.55	207.57	208.21	207.67	207.35	204.3	209.35	208.8	207.25	206.98	208.21	206.63	208.9	208.4	207.63	210.92	206.07	207.75
199.96	198.01	198.1	196.61	197.34	200.78	199.38	201.64	196.34	197.94	199.84	200.32	201.25	200.16	197.79	198.69	200.02	198.62	197.2	196.71	197.77	199.09	198.21	199.26	194.95	198.26	198.69	198.07	201.21	199.81	201.14	199.8	198.36	198.3	196.77	194.36	199.31	196.94	197.92	196.94	197.37	198.95	200.15	198.74	196.34	198.55	199.18	198.45	197.02	199.83
207.99	209.81	213.42	212.56	213.11	210.94	208.24	209.19	213.05	207.98	215.49	210.26	210.64	209.25	213.54	209.83	217.43	212.78	211.22	211.57	216.6	211.86	209.47	212.84	213.41	210.5	209.89	212.21	210.66	208.83	211.42	210.13	212.46	211.42	211	211.07	208.53	212.48	208.25	210.63	212.48	213.03	207.64	211.48	213.18	213.11	210.94	210.53	211.54	210.96
201.56	198.23	199.29	203.72	201.19	202.01	201.14	203.65	201.86	200.74	203.79	199.08	199.79	200.62	197.77	199	200.02	201.45	197.83	204.92	203.16	202.13	199.34	203.59	200.84	198.52	203.23	200.49	200.97	203.08	202.28	201.41	202.04	201.02	199.82	199.77	203.5	198.41	204	198.72	200.38	199.86	201.14	201.31	202.17	196.05	199.95	198.99	202.14	203.87
198.39	205.51	204.57	201.88	204.17	201.9	203.05	205.12	204.28	200.62	202.2	205.76	202.68	202.68	202.48	202.66	205.74	204.69	202.15	202.61	203.13	202.04	202.86	203.21	206.31	203.86	203.53	199.44	201.49	202.65	201.15	200.62	202.85	201.64	200.98	203.94	201.32	201.79	200.44	206.08	198.95	203.37	201.54	202.79	202.43	203.15	204.05	203.37	204.53	201.28
208.34	205.4	210.4	205.18	208.97	209.11	208.32	207.33	208.39	210.66	207.78	208.4	210.73	211.06	208.49	207.57	209.26	209.56	208.29	210.32	207.55	206.94	209.17	210.24	209.56	211.04	207.11	209.09	211.12	207.32	206.27	206.43	207.74	207.34	209.94	210.81	207.75	209.24	210.17	207.08	207.83	208.05	212.33	208.44	208.48	207.9	207.54	206.42	214.18	207
199.94	197.95	197.67	201.59	201.1	201.56	197.06	198.71	193.61	199.05	197.87	198.4	198.31	198.1	204.3	200.14	202.52	199.44	197.5	199.78	199.24	198.61	198.1	199.19	197.24	198.73	199.55	201.6	199.67	201.96	200.41	199.75	200.55	199.03	200.82	196.97	202.34	203.07	198.57	201.61	200	199.65	201.51	198.44	201.02	198.91	202.48	199.32	202.29	198.72
205.11	205.54	207.46	208.27	204.97	206.92	206.83	205.8	207.01	207	206.03	203.63	206.62	205.39	204.62	207.64	207.55	206.73	204.74	206.66	205.04	203.62	204.96	208.2	204.78	206.99	203.94	209.39	206.73	206.66	205.04	210.01	204.72	207.72	203.95	204	206.24	209.35	201.64	207.45	205.88	210.06	207.01	205.15	204.79	207.57	205.25	204.08	210.23	205.31
212.31	211.13	212.49	211.18	210.4	212.27	209.52	215.44	207.35	213.37	211.76	214.23	212.23	209.61	210.14	210.9	208.7	213.28	212.81	209.73	211.45	212.28	207.47	209.95	213.22	211.34	207.74	208.93	211.26	211.91	210.83	210.99	211.46	213.1	213.63	208	214.17	213.24	213.24	213.91	210.62	214.19	209.77	210.84	211.74	213.39	210.78	212.66	213.15	212.38
205.86	203.09	203.96	207	209.82	204.62	206.8	203.95	205.06	207.67	203.2	204.26	206.44	206.26	205.54	206.34	204.7	205.43	204.98	207.11	206.6	204.57	204.85	204.07	204.54	204.99	206.62	204.69	208.44	208.17	206.19	205.46	203.05	201.6	202.95	204.58	205.72	207.3	207.5	205.36	204.05	202.7	204.55	204.07	204.51	205.1	205.4	208.1	204.18	206.14
209.04	207.18	206.53	208.76	206.81	211.25	208.4	210.98	212.25	207.03	211.67	209.99	207.98	208.25	209.65	206.99	210.43	206.63	205.47	209.1	208.88	208.73	205.47	210.04	207.79	208.72	208.12	210.24	207.05	209.61	207.38	209.17	210.73	208.26	206.85	210.14	208.91	207.5	209.68	210.01	206.1	208.93	206.68	207.7	209.11	209.26	209.66	207.69	208.99	208.36
210.8	212.3	209.08	205.31	209.81	209.95	209.67	209.66	207.48	207.56	207.5	210.06	209.78	210.99	209.59	208.53	208.42	210.43	209.09	206.64	206.39	207.96	206.85	208.64	207.41	207.55	207.82	208.94	204.85	208.57	211.21	209.87	204.87	206.98	204.8	209.85	209.54	207.74	207.28	210.24	205.16	208.93	209.26	207.61	208.31	212.36	205.27	209.42	208.77	207.97
209.91	210.73	208.38	208.47	212.11	209.8	211.47	207.3	205.66	208.82	212.04	210.57	206.58	208.85	207.97	211.46	208.82	207.75	207.69	208.2	206.84	206.29	208.26	207.18	208.69	210.28	207.78	205.61	213.62	208.29	208.68	208.7	211.7	209.4	208.69	205.64	209.33	206.36	209.27	205.11	207.39	209.54	209.49	204.21	209.87	208	207.08	207.27	207.09	207.86
211.78	212.14	210.54	208.76	207.77	205.99	207.79	206.83	210.13	208.45	207.89	207.88	207.14	211.07	210.44	211.01	209.03	212.65	210.7	207.99	211.59	211.65	210.65	209.76	208.03	209.97	210.74	209.25	206.63	210.5	209.67	207.36	204.75	207.94	208.62	206.38	208.49	205.87	209.13	209.49	208.31	208.88	212.24	211.96	209.4	208.67	209.18	208.8	209.85	209.38
208.3	210.33	207.1	209.06	209.48	205.63	206.4	207.78	208.45	207.45	207.78	208.03	204.5	207.54	205.28	207.35	208.3	207	208.48	207.55	207.1	206.6	206.36	206.33	206.69	207.97	211.27	207.17	205.34	208.75	204.46	206.04	205.89	206.01	205.61	208.55	207.7	206.32	210.75	207.34	207.25	211.41	206.43	207.06	205.21	208.82	208.82	207.79	207.21	209.24
210.61	209.66	208.59	210.97	210.39	209.32	209.67	209.97	210.54	209.13	208.21	204.95	210.32	207.68	203.04	206.02	209.99	208.61	210.6	205.39	205.81	207.21	210.64	204.17	206.72	210.81	206.55	209.91	209.32	211.88	206.11	211.38	211.82	205.15	207.14	205.95	209.82	205.32	207.03	208.24	205.87	209.07	210.56	208.83	209.33	211.33	206.67	209.48	208.38	207.67
204.68	203.33	203.16	201.78	206.99	204.03	204.39	207.37	201.17	201.27	201.29	206.5	203.35	203.38	200.95	200.48	200.82	202.67	203.74	201.42	203.77	203.77	204.27	202	203.33	201.77	202.24	206.76	204.53	200.6	204.81	201.63	201.94	204.04	205.59	205.79	203.08	202.54	203.48	203.34	205.33	203.1	204.69	204.79	198.52	203.09	203.94	204.57	203.81	206.39
212.21	212	213.75	212.93	212.37	216.6	212.46	211.63	212.95	214.24	212.31	211.92	216.06	213.52	214.9	210.61	210.91	211.5	212.16	214.06	212.66	209.7	211.7	215.37	209.61	212.71	211.6	211	214.1	212.1	213.16	208.84	210.42	211.42	211.11	210.52	211.17	213.92	213.92	211.96	211.8	212.65	212.74	212.11	212.45	213.62	215.56	213.24	208.58	211.91
202.93	206.6	207.61	206.94	204.77	205.61	204.57	206.69	207.89	205.19	208.94	204.22	207.26	206.43	205.03	205.29	205.48	205.22	205.28	204.74	206.04	206.02	209.83	204.09	205.44	206.34	199.91	204.47	207.41	208.27	205.39	205.27	203.59	205.46	206.56	204.54	203.08	206.64	206.62	206.06	205.33	204.91	202.08	205.01	207.66	203.84	203.23	207.05	205.09	207.08
198.58	200.18	203.71	199.61	200.62	199.95	199.9	204.08	201.73	198.17	201.79	198.77	198.62	198.37	199.67	197.96	199.28	198.85	198.98	200.71	200.61	203.31	200.85	200.2	198.57	201.05	199.26	201.83	197.95	198.18	203.25	199.03	197.43	199.98	203.72	196.5	198.76	201.04	201.52	200.71	200.39	201.93	202.2	200.13	200.61	202.64	199.35	200.36	199.2	199.28
205.82	202.15	200.96	203.16	202.63	202.74	201.59	204.03	202.82	203.82	203.39	201.94	205.11	206.67	201.26	202.97	203.45	205.15	205.32	199.66	202.62	202.82	202.87	201.45	203	203.03	204.26	201.11	202.95	198.4	204.35	203.65	201.97	205.6	203.59	203.04	202.35	204.42	203.66	200.09	201.06	203.25	204.55	204.55	200.81	203.78	205.1	205.76	202.1	204.29
212.59	217.69	214.63	215.32	213.89	214.24	214.82	216.13	216.01	213.51	212.68	217.05	213.46	213.22	211.95	212.64	213.73	211.35	215.1	214.96	214.97	214.79	213.89	213.19	216.58	211.65	216.45	213.23	214.03	212.63	213.33	212.83	215.1	212.48	214	213.65	213.9	209.75	215.71	213.06	214.87	212.96	213.39	213.87	214.24	213.3	215.62	214.95	214.31	215.59
214.34	215.88	217.22	221.46	214.95	217.64	215.05	217.08	217.26	217.16	221.81	217.54	220.12	216.39	218.56	218.07	215.43	218.45	217.54	217.74	218.71	216.09	218.29	214.94	219.64	217.19	219.89	214.43	219.02	218.26	214.76	216.56	218.21	217.8	215.85	215.73	215.53	216.34	212.76	216.77	216.34	218.08	218.53	215.45	216.99	215.24	217.99	219.97	217.56	219.61
208.16	208.64	207.77	208.39	207.76	208.54	208.44	209.02	207.02	205.16	206.11	206.77	210.13	208.14	207.87	207.46	207.1	207.7	209.76	206.4	207.77	209.02	210.41	206.76	206.21	207.38	208.08	204.58	206.31	208.26	208.84	204.62	208.08	205.68	208.69	208.19	208.63	207.18	207.48	209.17	205.64	207.06	204.99	208.27	208.25	206.81	209.71	208.68	207.97	209.74
193.64	190.55	193.91	197.6	194.88	192.24	195.81	198.23	192.96	193.85	193.4	191.9	195.63	195.79	193.78	196.98	194.66	193.19	195.53	193.78	195.3	192.53	193.33	197.3	197.66	192.07	193.64	194.22	196.08	194.48	194.46	193.4	193.71	195.5	193.03	190.33	199.43	192.14	195.47	193.83	193.24	193.2	195.55	192.33	192.97	194.04	191.75	193.25	192.1	194.48
200.01	194.34	197.95	199.01	199.72	197.72	199.03	198.49	199.11	197.25	199.87	195.78	196.78	202.31	198.08	201.7	197.48	199.15	202.91	198.71	197.14	199.55	197.78	198.1	198.29	198.55	203.02	199.97	198.79	200.57	199.91	200.58	196.3	201.54	195.53	198.36	198.35	196.14	199.7	196.79	197.37	199.34	201.77	202.12	198.18	196.38	195.78	197.59	200.17	199.6
204	206.21	203.35	204.61	206.54	204.87	202.67	207.26	201.77	203.35	203.8	204.37	203.02	208.09	204.1	206.65	200.89	201.33	206.27	202.29	203.22	205.85	204.79	205.06	204.71	200.05	205.31	203.45	204.09	201.72	203.82	206.51	202.72	201.65	204.32	201.27	200.91	201.43	205.37	202.82	200.67	200.23	203.22	202.29	204.4	202.52	207.63	203.09	203.86	201.35
214.18	219.3	217.79	215.57	221.13	216.8	216.83	217.08	218.19	216.06	217.26	218.58	218.81	214.04	215.82	217.94	216.61	216.99	215.65	216.37	216.7	216.32	217.75	219.38	218.23	219.41	217.26	216.3	217.56	220.05	216.58	216.41	216.12	217.82	214.46	219.33	218.32	217.2	218.35	214.81	217.62	218.72	216.01	218.58	218.15	216.77	216.31	217.58	216.1	217
211.04	205.78	209.39	213.7	210.39	214.19	210.75	212.2	211.97	210.46	210.61	211.63	212.71	212.71	210.59	213.36	213.1	211.2	209.18	210.81	209.75	207.73	210.96	212.41	212.05	209.04	211.14	215.11	211.85	209.74	213.24	210.11	213.32	212.92	210.92	210.57	210.11	211.76	210.74	212.54	213.09	210.72	211.07	210.73	210.34	215	209.62	211.28	211.68	208.89
213.72	213.21	218.96	217.08	219.06	217.09	216.92	216.78	214.65	218.2	217.43	216.69	219.01	217.9	220.58	216.09	216.71	218.01	219.26	216.44	216.73	215.47	216.75	214.92	214.43	215.39	216.14	218.15	216.79	214.91	217.43	215.49	217.41	219.3	215.8	216.86	216.78	215.97	215.37	219.8	214.05	217.45	214.34	214.7	216.87	220.38	217.1	217.85	214.98	218.51
202.57	200.07	199.63	196.67	203.12	201.46	199.74	201.31	202.46	201.82	200.39	198.13	197.63	200.25	201.94	198.76	200.72	199.83	200.51	198.92	200.13	200.36	200.65	198.82	199.23	200.77	195.89	197.52	201.18	201.15	199.65	200.1	200.95	199.87	200.64	200.05	200.5	198.16	199.65	196.65	201.59	202.96	201.09	200.86	199.17	197.42	201.3	198.7	198.18	201.06
201.44	204.77	203.46	206	200.98	204.07	199.78	205.02	204.1	203.52	204.75	201.3	203.91	204.74	201.97	204.16	199.92	203.92	205.28	200.7	203.22	208.48	201.04	200.64	203.53	203.03	200.89	203.29	202.32	202.09	201.76	201.62	204.61	204.63	203.8	205.32	201.36	204.7	204.92	205.48	203.54	202.12	201.62	203.64	203.07	199.32	203.78	202.65	206.02	203.45
201.89	202.32	206.05	200.5	200.59	205.69	202.02	204.53	204.58	200.83	203.8	202.1	198.53	201.83	204.44	201.99	203.68	203.33	202.62	203.87	207.22	201.66	204.03	201.49	203.71	205.05	203.1	204.66	203.1	202.43	206.51	202.47	200.07	204.74	204.08	204.27	200.73	204.61	202.9	203.19	201.09	203.38	200.45	206.25	202.73	201.66	200.46	203.09	206.9	201.91
211.45	212.81	207.26	208.32	209.24	210.56	208.81	207.53	209.59	209.6	208.7	211.05	209.91	207.67	208.23	209.63	204.15	204.72	208.27	210.99	209.45	209	209.56	210.51	207.47	212.08	208.69	207.11	208.5	208.39	205.16	211.21	206.3	208.39	210.19	210.06	209.79	208.41	209.64	205.24	210.58	210.31	209.91	210.62	211.81	205.11	208.47	210.55	211.83	208.05
213.19	216.89	219.13	215.24	218.27	216.21	220.17	216.19	219.85	216.13	216.13	213.98	219.83	217.13	219.77	212.04	218.98	218.31	216.46	218.57	217.26	215.59	215.53	218.33	215.73	215.56	216.41	217.11	219.45	216.04	217.89	216.3	212.34	217.85	218.38	216.93	215.88	218.67	216.67	218.02	217.22	219.2	217.3	214.77	214.59	217	220.31	216.24	214.69	216.38
211.64	211.76	211.56	209.64	211.38	211.83	210.52	212.99	211.1	212.97	210.1	211.53	210.21	212.29	213.5	212.31	210.76	213.91	213.54	210.78	212.06	212.63	211.22	213.3	212.19	212.8	212.79	212.23	212.96	213.14	213.7	211.47	212.59	212.93	216.03	213.24	211.92	210.86	213.61	212.38	211.22	214.05	207.77	213.3	211.66	214.14	213.95	209.93	214	209.58
207.53	206.77	209.08	207.76	207.63	211.68	205.77	207.56	208.01	209.02	209.1	210.86	206.03	211.16	207.98	210.28	209.38	211.17	210.55	208.48	208.13	209.65	211.6	208.75	210.53	209.31	208.19	209.76	208.05	211.59	210.1	208.61	209.3	207.82	205.73	210.15	210.25	205.91	211.13	207.28	209.33	209.13	208.38	209.1	210.06	204.56	206.83	206.9	205.94	209.38
208.38	208.69	208.63	207.79	210.44	209.46	212.17	204.02	206.61	205.29	208.32	209.37	209.19	211.32	208.61	205.04	211.27	207.21	206.41	209.97	207.83	208.17	209.4	208.58	210.48	210.06	207.59	204.08	206.56	207	207.1	210.63	207.84	209.62	209.62	210.5	209.52	208.66	209.75	207.45	209.87	208.48	208.89	206	208.67	206.54	206.85	211.59	209.99	209.64
206.84	206.91	206.88	208.15	207.88	207.23	206.13	206.72	207	204.58	204.97	207.87	205.97	206.52	206.47	207.73	204.98	203.22	208.37	207.13	207.3	205.27	210.53	204.95	207.65	208.84	209.85	208.94	207.11	208.23	208.95	210.17	206.85	210.03	207.42	207.12	207.43	208.23	206.32	203.79	206.38	208.62	207.76	205.35	206.01	205.63	208.59	209.74	205.96	208.4
205.8	203.1	200.79	201.81	200.94	203.58	202.31	202.6	204.72	200.17	207.58	203.22	201.43	204.51	202.94	203.2	203.53	205.62	205.1	204.72	203.21	202.49	201.92	203.08	205.91	204.37	202.74	202.39	203.45	203.8	200.84	202.75	206.81	202.07	203.14	202.11	203.01	202.96	200.21	204.63	204.38	202.88	204.65	202.43	202.55	204.78	202.88	199.03	199.34	204.69
210.72	211.86	214.19	210.4	212.51	214.26	210.14	213.9	211.59	212.45	211.45	209.35	211.87	214.04	208.92	210.18	211.73	210.79	211.1	211.8	211.69	208.03	211.6	208.82	210.44	210.01	207.37	213.83	211.45	209.5	213.34	209.03	213.61	209.73	212	209.07	212.14	210.52	211.35	211.53	214.79	212.53	214.68	213.07	210.56	213.19	212.19	211.57	210.1	211.1
209.31	208.47	212.07	207.92	209.58	208.88	210.46	208.86	207.47	207.5	208.53	207.35	210.34	209.56	206.79	208.12	209.35	211.64	208.65	208.08	207.85	208.52	205.99	207.09	211.06	210.64	207.65	209.93	210.01	210.73	203.62	209.26	209.38	209.64	209.56	207.74	209.41	210.8	204.1	207.59	207.69	208.89	207.06	206.67	210.64	206.19	208.59	210	211.26	210.65
207.19	200.09	204.97	200.16	201.02	202.07	202.73	202.85	200.15	201.37	202.52	201.19	201.64	199.11	201.19	201.47	203.7	203.43	201.56	202.34	198.94	198.72	202.44	205.75	201.27	200.41	201.97	202.13	201.4	201.14	203.53	200.56	199.97	201.23	204.53	201.53	202.22	203.45	199.97	201.78	200.29	198.04	202.69	201.41	203.39	204.52	206.78	202.63	203.08	202.42
207.57	209.47	205.71	206.97	207.8	210.98	207.65	207.11	207.2	207.96	208.39	206.58	206.88	210.13	204.24	208.27	210	207.3	206.33	208.72	205.12	208.63	205.12	206.61	207.44	205.48	208.97	206.5	208.91	205.15	205.91	207.86	209.74	209.41	208.3	206.76	206.89	204.07	208.67	206.35	211.17	209.07	206.76	209.48	209.08	208.46	207.4	206.75	208.6	206.76
210.09	206.48	209.52	210.31	206.62	208.81	208.26	209.55	210.87	206.94	206.85	209.49	209.07	207.54	210.67	209.3	211.64	205.6	211.34	210.11	211.24	210.73	208.35	206.08	209.27	208.8	207.37	209.54	207.29	208.49	207.05	209.63	214.68	211.3	209.88	208.49	204.84	206.69	210.43	208.37	206.44	209.44	212.84	208.1	207.77	208.38	211.42	208.83	211.8	211.71
214.85	216.87	216.07	217.23	218.92	219.08	215.44	217.52	215.95	219.57	216.68	216.37	215.66	217.18	219.68	217.65	215.84	216.71	214.52	215.2	214.94	216.43	218.98	216.09	216.69	214.43	215.44	214.64	219.08	219.74	214	215.38	216.32	219.92	216.18	216.21	215.65	216.43	217.51	218.16	218.23	216.47	218.04	211.83	215.88	216.77	217.33	217.61	215.24	217.18
201.93	199.4	200.54	195.13	199.21	200.62	199.41	200.23	199.46	201.9	199.51	200.21	202.03	199.36	196.1	200.84	196.62	200.63	201.77	199.84	198.8	198.82	197.11	200.45	198.95	196.13	197.91	201.24	202.98	199.92	198.85	198.99	196.48	197.97	198.15	199.99	195.08	199.58	198.26	199.8	196.33	199.72	200.45	199.75	196.02	195.87	199.37	198.13	197.21	197.82
208.53	205.14	206.13	207.25	206.6	206.03	204.79	207.38	207.23	207.42	207.08	208.56	207.02	209.12	209.54	208.65	206.38	207.37	207.07	208.26	209.32	209.13	206.33	207.66	205.87	207.45	207.28	207.47	209.71	209.26	208.19	208.4	205.63	208.93	207.38	208.04	205.75	203.59	207	207	207.91	206.09	209.17	208.65	207.41	207.28	208.97	207.69	208.47	209.5
203.29	204.42	205.35	201.74	204.26	203.88	203.72	207.43	205.89	204.14	203.43	199.88	203.15	202.41	202.51	202.86	207.2	203.65	203.98	201.88	204.23	203.74	204.9	202.96	202.57	205.1	199.39	204.2	201.56	202.4	201	204.36	206.27	203.65	203.84	201.56	203.63	202.39	204.78	203.67	203.64	203.55	201.09	202.93	207.07	201.4	203.98	205.34	203.57	204.96
199.47	201.25	196.75	196.91	197.97	197.81	198.1	201.54	198.42	197.83	197.85	197.41	199.24	198.22	198.93	195.07	197.66	197.94	197.38	199.93	199.46	199.63	197.18	197.61	201.28	195.06	198.07	197.33	197.43	199.48	197.4	196.4	199.96	198.64	196.96	199.02	195.12	199.21	198.63	202.04	199.39	200.35	198.4	202.8	200.37	199.63	195.38	197.83	197.12	200.34
207.46	206.84	207.23	210.8	203.47	208.22	206.45	205.51	207.23	206.88	206.86	207.62	207.37	207.71	205.91	211.62	208.99	208.99	206.87	204.78	208.47	207.78	205.95	206.96	210.44	209.49	209.15	208.49	207.34	206.06	208.86	207.71	206.57	209.69	204.56	205.8	204.97	203.91	212.1	210.88	207.65	205.3	208.67	208.05	207.27	208.2	209.7	208.81	208.69	204.56
211.83	214.35	210.06	213.57	210.84	214.19	212.14	215.24	213.02	214.57	211.63	210.77	214.14	212.66	215.67	214.07	215.5	216.4	209.47	212.44	213.66	213.25	213.76	213.01	214.17	210.42	211.82	215.56	212.77	212.96	216.31	214.15	218.29	212.57	217.43	213.39	212.43	212.47	209.52	213.31	214.41	213.37	213.58	213.27	212.45	206.4	214.1	211.76	211.87	211.84
213.42	213.07	216.15	216.74	216.02	219.52	215.76	218.94	215.34	217.08	215.9	217.52	216.77	217.88	217.5	218.96	218.52	218.67	217.94	219.09	215.89	219.37	219.48	217.58	217.98	219.11	215.56	217.83	217.53	215.11	218.2	218.36	216.02	215.82	220.55	215.18	214.92	220.21	216.15	219.01	216.81	214.86	216.95	221.24	216.37	215.6	215.77	218.19	215.36	214.63
211.33	210.42	211.15	211.79	212.36	209.95	212.2	212.67	215.11	214.03	212.11	209.4	211.31	213.86	214.88	212.78	213.25	214.41	214.87	213.1	213.81	210.43	212.79	212.74	212.16	215.69	215.41	212.62	212.65	210.12	214.08	213.05	216.25	212.1	213.83	210.44	211.27	210.64	213.52	212.93	215.64	211.17	209.06	213.16	213.76	214.05	212.57	210	208.98	211.17
206.68	207.02	208.24	210.52	208.62	206.99	207.04	209.53	206.76	207.79	210.29	209.01	210	209.18	209.78	210.42	208.67	209.76	207.8	208.17	206.86	208.61	205.88	208.73	210.24	205.57	210.01	207.85	208.59	210.44	208.2	207.21	206.22	209.47	209.25	209.65	212	208.71	209.05	206.26	208.43	209.55	204.83	210.3	210.55	206.29	207.46	210.88	207.61	208.66
215.26	215.2	221.19	217.64	219.05	219.37	215.97	216.89	216.98	218.71	214.67	214.89	212.82	216.42	217.88	216.46	220.07	214.65	216.81	217.2	218.54	217.87	216.42	215.21	217.66	219.09	217.27	219.15	214.54	218.57	217.22	216.92	218.37	219.72	217.33	218.9	218.52	218.12	220.77	218.3	217.12	214.38	217.62	215.92	218.19	217.2	215.95	218.54	214.22	217.18
211.73	210.1	212.44	212.56	212.33	210.13	213.42	213.23	211.83	208.83	209.25	211.9	207.88	207.9	214.81	211.07	211.39	209.87	214.79	213.63	209.6	207.47	209.77	208.65	211.54	214.09	211.97	213.46	214.03	211.45	211.91	209.58	212.05	213.24	210.78	212.18	213.94	210.58	215.07	214.02	213.33	213.91	211.32	212	211.56	207.32	211.35	207.51	211.75	212.85
212.31	210.32	207.32	209.48	210.52	209.93	207.96	209.15	207.4	211.33	210.66	208.85	207.78	208.34	206.6	211.46	209.77	206.67	208.26	211.79	207.16	210.95	209.05	211.21	211	208.97	206.4	209.93	209.08	212.42	210.13	209.87	210.05	209.96	211.01	209.56	208.25	209.8	207.71	212.94	207.69	211.6	210.07	211.26	208.16	207.38	210.86	206.09	209.06	210.88
218.93	220.18	217.03	216.08	216.67	215.96	215.74	217.74	218.69	216.49	219.33	220.51	217.86	219.31	214.72	219.11	216.82	218.73	216.35	219.37	216.69	217.06	215.09	217.11	218.72	212.63	218.94	217.46	214.94	218.41	217.12	220.01	215.6	217.17	217.58	217.13	216.91	217.27	221.96	216.48	215.92	215.32	218.8	216.13	219.22	217.74	217.74	216.11	217.71	215.42
211	212.16	210.1	210.45	214.18	210.99	211.7	211.96	207.58	217.73	212.09	211.87	211.53	212.98	213.65	210.53	211.43	207.72	211.8	211.82	212.37	209.98	215.51	214.11	210.35	211.44	214.37	212.65	210.58	211.83	210.69	212.72	212.01	213.94	213.06	210.92	213.98	212.36	212.98	212.62	208.27	212.84	212.83	210.73	213.44	211.76	211.47	214.57	210.3	213.62
197.14	194.94	195.4	195.37	196.85	194.89	194.67	198.17	194.92	197.42	194.53	193.34	197.85	198.82	196.31	195.9	195.06	196.88	197.35	197.98	195.45	196.29	196.5	195.07	193.58	194.94	197.05	199.08	195.49	195.7	190.75	193.98	192.75	195.19	194.52	193.67	195.66	193.41	195.46	194.06	192.53	194.15	195.59	198.2	196.13	192.55	196.51	194.17	195.2	195.28
209.01	206.55	206.22	208.27	205.84	207.93	206.56	207.33	206.43	209.6	204.37	208.13	206.18	209.2	207.33	209.27	207.86	205.63	206.66	206.38	206.7	210.49	207.84	207.49	212.91	207.31	208.49	208.68	208.88	208.6	208.91	207.28	207.65	206.69	208.08	206.27	206.79	206.48	207.48	209.36	208.68	208.24	205.03	209.8	205.61	207.49	207.09	205.67	207.8	206.49
207.59	207.6	208.64	205.35	209.45	206.09	209.97	208.51	208.15	208.34	210.13	207.26	206.7	209.39	207.18	208.32	209.4	207.31	208.52	208.77	208.11	206.75	205.58	207.06	203.46	206.76	209.37	207.59	205.54	206.68	206.27	206.2	209.49	207.47	208.21	207.42	208.25	208.39	208.69	207.58	207.87	207.22	206.62	206.13	206.04	205.87	208.54	207.52	205.15	206.05
216.74	217.28	218.07	218.85	216.86	213.92	216.39	219.16	215.9	217.64	218.53	217.29	214.36	217.56	220.07	218.65	215.75	213.24	217.71	217.06	216.35	217.96	218.28	216.91	216.37	218.75	215.58	217.55	218.91	221	214.67	218.91	214.12	217.39	219.3	218.75	218.47	218.06	219.08	217.67	218.83	217.88	215.98	216.15	218.69	217.57	218.41	217.2	217.81	215.48
209.47	210.45	210.04	205.22	207.73	204.93	207.82	206.6	208.57	206.48	210.24	210.14	207.3	209.65	210.15	209.29	211.51	209.99	211.29	210.07	208.18	211.03	207.88	206.59	211.66	209.45	209.67	209.49	207.69	208.2	207.59	207.07	208.89	208.44	213.17	208.07	205.28	206.2	210.2	208.39	209.81	212.66	208.82	207.47	207.15	208.52	206.66	208.47	209.42	207.56
217.19	219.82	219.53	215.54	218.8	216.11	217.32	217.03	216.2	216.73	217.95	217.85	215.13	217.24	214.89	214.57	217.51	218.82	215.94	217.3	216.13	217.07	212.14	216.07	216.42	216.71	219.19	217.06	215.02	216.42	217.87	216.58	218.39	218.06	216.83	219	220.56	216.81	215.14	217.59	215.86	214.3	216.07	214.96	218.53	218.06	216.41	216.77	217.32	216.05
207.98	208.3	206.88	205.79	204.59	208.77	204.69	206.17	206.79	205.79	204.99	206.22	205.68	208.91	205.99	208.58	208.86	206.64	205.49	206.49	208.46	200.83	208.6	202.87	206.86	207.54	205.13	207.85	209.15	207.21	204.38	205.73	209.87	206.23	202.86	204.94	207.8	206.52	205.13	206.6	206.24	203.52	207.82	203.83	212.12	207.83	204.31	203.06	205.71	206.6
210.4	212.83	214.85	212.74	210.56	210.25	208.95	211.13	213.93	214.72	210.54	209.28	211.89	211.93	211.81	210.29	209.05	210.74	211.56	215.13	211.53	215.93	209.36	215.51	209.87	212.82	211.47	214.99	211.51	212.86	209.17	210.56	211.78	212.72	210.65	211.36	217.15	213.55	211.5	212.78	209.79	212.42	211.09	211.63	214.64	208.47	213.8	210.74	214.61	210.26
200.09	198.92	199.29	202.11	202.7	199.8	195.65	198.16	201.15	200.34	198.88	196.19	196.63	199.75	200.78	199.64	201.64	199.3	200.65	201.02	203.16	200.6	200.13	199.43	200.07	202.14	198.67	201.17	202.41	202.9	200.76	204.3	199.27	200.93	198.21	197.49	198.22	199.84	201.84	200.98	196.96	201.75	201.22	200.63	203.82	199.89	201.39	201.87	200.3	197.99
212.58	210.54	210.8	208.08	212.81	210.79	210.64	210.27	212.7	209.7	215.15	212.63	210.79	212.64	208.88	212.88	210.06	208.65	215.98	215.26	211.87	211.36	209.05	214.11	214.44	209.85	209.46	212.37	212.22	213.09	214.47	213.25	214.33	211.11	211.93	212.1	211.29	209.91	211.38	211.55	210.41	208.8	210.62	211.32	210.83	209.84	213.61	213.62	213.87	212.96
201.72	202.57	200.74	202.74	202.96	201.68	202.74	200.24	204.75	198.21	200.78	204.05	200.6	201.07	204.53	203.43	195.14	202.46	207.24	199.89	201.78	199.16	201.44	200.93	202.16	201.2	201.91	200.61	202.63	201.08	200.99	201.18	199.56	199.23	202.51	201.91	200.27	202.52	202.21	201.57	204.05	202.22	201.64	202.57	201	199.66	196.58	198.54	202.6	203.32
212.38	214.13	214.4	210.43	211.93	211.82	212.28	215.6	212.81	214.07	213.59	215.57	213.77	214.74	215.07	213.44	213.51	213.86	214.66	209.7	211.11	216.49	211.81	212.47	214.85	212.42	209.82	213.2	214.33	212.5	210.18	211.66	213.37	213.77	212.7	214.78	209.95	214.88	211.18	216.15	216.62	213.73	213.51	212.58	212.77	212.68	215.57	209.3	213.19	211.57
207.35	207.14	209.19	207.59	205.75	208.41	213.36	208.06	207.33	210.68	205.66	212.12	206.38	208.01	208.01	205.45	209.97	208.84	208.99	210.24	205.96	209.58	205.99	208.68	207.84	209.32	206	208.69	208.07	210.45	206.69	208.84	207.6	208.37	210.64	207.67	206.35	208.85	209.33	210.15	206.23	208.9	210.47	206.06	204.95	208.44	211.17	209.02	210.12	209.97
206.7	207.38	206.05	205.51	205.24	205.92	211.03	210.45	206.91	209.37	210.23	209.34	205.82	207.4	208.69	207.61	209.31	208.56	206.32	208.55	210.05	208.96	206.05	208.23	208.84	208.12	209.23	209.7	205.99	207.78	207.64	206.41	207.84	207.45	210.06	204.15	207	206.7	209.68	208.61	205.88	209.57	210.12	209.13	210.3	209.15	207.94	208.64	207.54	209.87
198.92	200.96	203.36	199.98	199.75	201.11	197.72	200.03	201.77	200.74	200.66	200.42	201.99	199.89	200.58	200.13	200.15	198.67	200.91	203.84	200.89	198.62	198.32	195.35	198.45	197.37	201.48	201.36	203.07	200.35	198.63	200.87	197.95	200.24	198.68	202.74	200.65	197.12	201.07	199.67	197.02	201.35	201.17	199.35	200.28	200.63	199.97	202.16	197.49	201.12
201.02	202.27	204.04	200.83	204.07	201.03	201.64	199.63	199.97	203.47	202.14	204.6	201.55	201.09	201.64	201.71	200.82	203.12	200.63	203.14	202.68	202.12	204.28	202.35	200.39	199.3	203.98	202.94	205.39	204.73	202.7	204.71	204.34	203.81	205.43	199.53	203.15	204.27	201.86	201.98	200.92	200.67	203.88	203.2	200.19	201.77	204.92	204.04	200.93	202.81
209.07	208.78	209.33	207.18	208.52	208.97	206.43	208.68	207.39	208.14	209.02	206.22	210.54	205.33	209.09	207.43	208.09	208.42	204.2	208.98	209.83	210.44	206.24	208.78	206.98	209.81	206.19	207.92	209	208.99	207.17	208.6	209.46	210.13	210.58	207.9	210.73	210.32	211.76	210.17	210.55	209.13	208.04	209.24	206.19	209.78	209.25	205.84	207.38	209.59
209.38	210.89	209.93	208.83	211.86	209.99	213.29	210.24	211.32	209.26	207.96	207.65	208.67	207.17	212.22	208.84	207.92	207.92	212.94	208.23	211.38	208.78	208.05	208.43	209.85	209.6	211.2	210.94	208.57	212.08	208.55	206.4	210.95	210.12	209.49	210.67	209.54	213.18	207.99	208.28	211.52	209.06	208.95	206.12	208.26	208.49	209.27	212.35	208.42	208.68
207.54	210.04	211.09	209.02	206.13	209.3	208.21	209.64	205.46	209.03	209.35	207.79	209.91	206.76	205.72	210.57	208.4	209.2	208.71	208.6	209.53	206.25	211.22	210.33	209.49	209.36	210.76	207.52	210.94	208.29	210.96	207.97	210.54	208.41	210.71	207.27	211.06	208.46	206.94	210.22	210.54	210.76	207.9	207.95	208.88	208.12	205.73	210.45	208.26	206.33
206.27	207.99	207.57	206.09	209.75	208.22	205.95	209.27	206.11	206.82	208.38	209.21	208.98	209.32	206.24	207.78	206.64	212.39	208.36	206.5	208.04	208.7	206.97	207.81	205.45	209.89	204.87	208.93	210.25	207.23	208.25	209.34	207.63	204.87	205.05	210.54	206.33	207.89	207.01	204.45	207.87	208.74	207.1	206.12	204.17	207.72	206.71	209.96	207.38	209.83
208.47	205.12	208.25	208.15	205.2	210.03	208.23	208	205.55	205.91	204.4	205.68	209.39	207.78	209.04	208.18	210.94	207.3	206.91	207.1	207.24	208.47	210.24	205.99	205.82	210.2	207.39	206.02	212.13	209.31	208.56	206.92	206.52	209.52	213.07	205.53	207.68	208.09	205.4	208.63	206.28	210.81	206.17	208.54	210.29	208.2	207.49	208.31	206.4	206.49
202.18	195.8	199.46	198.56	199.96	200.97	198.5	198.79	200.47	199.61	200.96	200.61	200.99	200.7	197	198.47	197.57	198.04	200.27	197.12	198.26	201.27	200.43	198.89	197.41	196.94	196.81	196.67	199.76	199.16	199.45	200.2	198.2	196.78	199.78	198.53	197.17	200.92	196.53	199.34	198.62	201.72	195.72	199.06	200.05	200.06	201.42	197.61	200.27	196.6
205.92	208.79	208.81	209.5	207.5	208.22	208.84	209.07	205.89	209.16	208.64	209.13	210.36	204.7	209.97	209.26	210.91	208.81	210.69	209.8	209.36	206.44	207.59	207.65	210.31	203.43	209.09	208.63	206.34	210.52	209.4	207.25	208.6	208.8	212.32	209.2	208.57	209.49	210.32	209.45	209.89	209.62	210.95	211.14	208.39	206.98	208.03	210.87	203.9	208.09
193.12	194.39	192.23	193.84	193.66	192.62	194.94	191.99	196.39	194.56	191.45	193.08	192.57	194.81	192.83	195.29	191.64	193.46	193.52	194.96	196.65	195.2	193.8	194.66	194.84	192.87	190.94	192.94	194.1	196.62	192.76	194.51	193.97	195.44	195.75	194.58	194.21	192.4	195.03	194.21	191.48	191.29	195.54	192.93	191.48	194.16	194.22	193.24	196.35	193.17
199.28	198.34	197.3	196.81	194.96	196.99	199.21	197.18	197.24	197.84	197.45	195.21	197.55	196.06	195.95	199.18	196.92	199.99	199	199.66	195.93	196.17	197.19	199.69	197.39	194.95	194.68	197.17	197.98	199.18	199.58	197.23	198.03	199.55	195.99	197.92	200.28	198.83	200.73	196.16	197.45	197.21	196.33	199.58	197.51	195.16	198.05	200.59	198.06	197.78
201.55	200.71	201.3	206.01	203.75	202.05	202.69	205.71	205.22	204.22	201.83	205.53	200.32	198.36	203.88	202.11	202.39	199.58	201.12	201.05	207.3	203.97	202.17	202.55	205.42	202.82	203.13	203.57	203.63	202.63	201.74	206.08	204.32	204.03	203.19	201.46	201.15	198.83	204.02	203.98	205.82	202.49	200.24	204.52	204.27	204.4	200.98	202.88	202.96	204.63
213.43	212.3	214.57	215.11	212.79	212.77	212.52	212.72	211	212.07	211.92	211.54	207.45	211	211.5	213.77	213.62	211.38	212.1	212.48	213.29	212.95	213.99	208.57	212.72	211.76	215.68	213	215.52	212.52	213.38	215.99	214.1	211.71	213.25	211.38	211.44	211.5	213.12	215.25	212.87	213.65	214.98	213.2	211.14	212.06	214.72	213.17	214.58	211.24
205.48	207.23	207.61	205.42	205.54	207.83	204.22	205.48	208.18	206.14	206.87	205.62	205.45	207.3	206.56	205.76	205.79	208.78	208.09	208.37	207.37	206.23	202.68	208.01	207.94	205.89	206.21	207.98	201.73	205.25	206.63	205.04	205.09	207.67	208.17	203.64	207.78	206.32	206.04	206.74	205.78	205.11	203.8	206.92	206.07	204.77	203.55	207.79	207.26	207.57
200.18	206.01	200.22	202.7	204.89	202.72	202.37	202.68	202.51	205.42	203.47	204.47	201.61	202.77	202.82	203.2	205.15	201.54	202.6	199.65	203.61	202.5	201.23	201.38	203.61	203.74	199.16	202.17	206.98	203.68	200.27	201.04	202.17	202	202.27	201.26	201.54	204.8	204.15	204.06	208.71	202.44	205.09	200.9	204.81	207.2	202.8	207.41	204.78	204.89
195.66	195.03	194.52	195.66	196.12	198.01	194.82	195.28	198.65	197.29	196.02	198.43	193.48	195.93	193.67	197.52	193.99	195.72	193.56	196.95	198.96	198.81	196.05	197.39	194.32	194.45	189.27	194.13	193.65	195.93	194.24	195.47	191.03	199.27	196.26	197.96	190.7	193.16	194.46	198.2	197.08	193.28	195.75	194.65	195.67	193.79	194	193.78	194.41	199.08
209.16	209.56	211.33	207.13	209.13	213	210.65	211.29	209.05	211.05	212.9	208.38	209.92	208.62	207.52	210.17	210.47	211.47	211.33	209.15	209.02	205.29	210.55	204.52	207.76	208.32	206.36	211.02	208.7	210.32	211.56	208.91	210.2	208.66	211.81	208.49	208.32	209.16	208.89	210.7	211.6	211.21	211.55	211.53	207.55	207.76	208.49	210.42	211.5	210.11
211.79	213.86	215.13	213.93	211.25	212.98	209.79	212.54	214.44	214.16	209.6	211.7	210.22	210.43	214.48	213.69	211.86	214.23	213.68	208.8	212.4	212.13	210.07	211.85	213.21	211.17	213.68	217.68	213.76	209.47	214.6	210.75	210.27	214.14	213.66	211.49	214.59	213.71	211.2	212.32	214.21	213.65	210.65	211.13	213.61	211	214	209.94	211.33	211.22
208.39	206.14	212.03	209.79	208.01	209.81	212.56	210.49	208.16	210.16	210.55	211.48	211.3	209.2	206.95	209.18	208.01	207.32	209.33	209.6	212.03	207.8	209.38	209.27	210.78	209.5	211.9	209.29	212.41	209.7	207.74	210.45	208.22	208.83	211.52	209.5	208.67	207.47	210.07	208.67	209.07	209.67	208.87	210.75	211.75	207.33	211.12	211.49	210.28	211.1
208.91	209.3	205.09	205.75	207.09	205.94	209	208.21	207.73	206.05	208	205.84	206.08	208.56	206.03	207.22	208.21	206.13	207.21	206.27	204.98	209.21	208.1	207.01	205.46	209.15	208.63	210.09	205.1	208.11	206.25	206.14	204.54	204.86	207.55	209.44	205.56	209.31	209.65	209.1	208.7	209.51	207.03	207.69	205.72	207.94	207.56	208.37	205.06	205.39
207.89	210.33	211.31	207.24	208.48	210.22	212.23	210.33	210.29	212.4	213.36	208.48	209.41	209.14	209.35	209.59	211.37	211.99	209.78	206.97	211.74	205.39	209.64	204.29	211.03	208.86	213.33	210.28	208.46	209.31	208.74	208.11	207.6	211.44	210.21	209.99	211.14	212.07	211.29	208.09	208.35	214.12	209.8	211.26	209.51	209.2	209.42	207.19	209.08	210.34
206.43	208.82	209.1	211.04	208.15	208.14	209.98	210	205.88	207.12	208.54	207.81	207.07	210.04	209.06	210.67	208.17	207.68	208.01	208.57	208.73	209.15	207.75	206.86	207.61	209.6	207.52	208.8	208.85	205.35	208.56	211.01	210.25	210.5	209.93	208.53	210.31	208.11	208.04	206.39	206.91	208.56	208.71	207.95	206.84	207.83	203.17	208.32	208.8	208.31
201.86	203.85	204.94	204.32	206.79	206.7	207.81	205.72	205.85	205.09	203.55	205.99	206.76	201.71	203.29	207.95	205.17	205.74	206.27	203.36	201.39	206.77	206.1	202.38	203.9	204.99	204.96	204.95	206.03	203.15	202.41	206.56	206.54	202.23	206.46	203.41	204.09	207.27	205.48	204.34	205.02	204.19	205.44	204.38	206.19	201.11	206.23	204.73	205.06	203.82
203.51	200.94	204.94	205.68	206.16	203.22	201.46	203.17	207	204.73	202.63	203.61	204.73	201.96	202.44	203.5	204.76	203.17	205.28	201.46	204.66	204.14	206.11	202.95	206.42	203.02	204.73	203.05	204.78	207.88	204.58	203.72	206.12	201.95	206.85	207.11	203.52	202.36	204.56	207.2	206.67	203.91	201.62	205.04	200.93	205.16	204.96	203.55	205.94	203.1
206.95	205.07	205.65	204.47	208	203.11	204.27	202.6	205.35	201.73	203.85	203.45	208.58	204.06	209.21	208.41	205.06	204.23	207.87	207	205.8	205.86	203.73	205.06	205.15	207.02	207.19	205.8	204.54	206.02	205.38	206.77	204.08	204.68	206.03	202.98	203.65	207.96	202.87	205.05	205.9	205.26	208.76	208.05	206.05	204.2	207.61	207.07	206.8	206
209.24	209.59	207.42	210.23	208.95	208.69	209.31	210.36	206.54	208.3	207.26	203.56	210.98	206.65	210.18	211.31	209.36	207.44	208.81	209.99	208.65	209.32	208.89	209.54	207.45	209.24	208.54	207.06	207.1	209.72	208.48	207.6	206.7	209.06	206.28	209.17	205.94	210.08	204.98	208.29	205.93	206.2	207.27	209.42	206.61	211.15	206.72	207.46	209.9	208.3
213.52	213.02	211.8	213.68	214.74	210.25	210.54	212.16	212.39	213.03	213.77	213.31	211.85	212.65	213.48	209.24	209.5	209.37	211.74	212.54	213.2	210.36	211.76	209.88	209.35	210.85	212.56	211.96	210.36	209.16	210.24	211.89	210.43	212.04	211.27	215.88	211.44	214.09	211.49	213.11	212.58	208.95	213.39	212.25	214.48	210.81	211.4	211.11	209.63	213.94
206.22	204.06	203.94	205.75	201.92	202.28	203.28	201.4	203.31	197.87	206.25	207.12	203.65	206.54	204.23	204.45	207.07	206.71	203.8	203.66	204.61	204.22	207.7	201.89	204.5	202.66	201.69	204.74	204.34	201.89	204.64	203.16	203.09	203.71	204.07	203.33	202.8	200.76	204.08	206.43	202.63	203.74	206.89	202.35	203.84	203.86	204.99	202.42	204.03	203.83
215.84	214.23	219.65	215.84	218.36	216.6	217.38	218.58	216.68	216.63	219.31	218.08	214.58	220.05	215.7	216.44	215.25	215.67	219.06	216.1	214.56	219.01	212.31	216.65	216.39	214.58	213.23	214.89	216.86	218.69	217.79	216.57	221.21	217.06	219.84	213.73	217.6	215.83	217.64	218.25	216.24	220.03	218.48	217.61	215.01	215.3	215.77	217.12	214.77	217.29
200.19	204.19	203.06	200.94	204.03	205.57	203.92	201.52	202.09	202.42	203.01	199.97	203.1	202.18	205.25	202.55	204.51	201.51	200.69	206.26	208.01	202.67	205.18	200.61	205.27	207.06	200.48	201.76	205.66	202.07	206.11	201.06	201.57	204.84	205.54	202.66	203.08	204.1	201.94	200.33	203.67	202.92	205.1	204.05	205.82	205.22	205.65	202.92	203.7	203.43
206.23	206.18	206.84	204.46	208.84	204.51	206.51	209.39	207.56	205.61	207.64	207.91	207.07	206.88	204.07	207.52	206.7	207.68	206.81	207.21	205.3	209.01	207.39	204.6	204.03	205.39	207.73	208.03	208.28	205.25	207.99	206.08	205.32	209.21	208.16	207.19	205.31	208.5	207	209.77	207.24	206.57	204.36	207.1	210.15	206.28	205.08	204.82	206.8	206.53
195.74	193.44	195.87	196.62	191.77	196.9	197.09	192.37	193.63	192.54	194.46	195.06	195.2	195.94	195.98	197.57	196.6	193.39	197.29	194.13	195.16	195.4	195.84	195.49	196.31	193.89	197.55	194.67	194.65	190.94	194.71	193.24	191.06	195.58	197.32	193.8	194.26	192.71	193.62	195.83	195.31	194.65	195.29	193.04	199.25	197.99	196.57	195.28	196.45	194.2
211.68	207.79	207.44	208.69	210.86	213.19	209.58	207.23	206.7	209.64	211.37	208.38	210.21	209.95	210.79	214.6	210.36	210.34	213.67	210.16	211.41	209.99	208.05	206.47	207.59	208.59	208.97	209.96	210.39	206.23	208.65	209.91	206.17	208.81	210.37	207.56	211.16	208.5	207.75	209.47	207.03	208.25	203.86	208.44	213.28	208.82	210.09	208.82	209.69	207.45
202.07	199.6	200.94	201.61	198.69	200.96	200.35	198.36	200.91	202.64	200.16	202.07	201.26	196.89	201.17	199.56	200.32	199.31	200.08	203.26	202.48	197.53	199.37	200.37	197.76	200.6	201.7	201.92	198.61	198.18	201.3	203.63	201.65	196.01	203.39	204.93	196.71	201.32	201.5	200.38	197.25	198.68	202.38	200.72	198.03	200.26	204.51	196.9	199.46	198.06
216.02	216.81	215.25	214.47	218.15	220.69	218.02	219.01	215.91	217.29	215.33	215.64	217.85	217.43	214.08	215.55	217.12	220.65	217.09	215.1	216.2	216.32	218.78	219.1	218.08	216.03	216.31	216.74	217.89	221.08	217.22	216.87	219.22	221.14	218.42	217.29	218.25	218.02	216.69	217.21	217.36	217.7	217.91	217.53	216.01	216.44	217.38	217.99	218.78	216.46
212.48	215.74	211.54	212.36	213.15	214.78	212.74	213.97	212.16	213.65	212.65	208.76	209.4	210.29	215.22	211.99	212.68	211.81	211.93	212.45	215.28	213.23	213.91	214.02	215.55	213.89	213.25	210.92	211.46	211.59	212.27	213.7	211.24	211.73	213.03	213.4	213.68	214.09	213.12	211.19	211.14	210.52	208.56	209.3	209.99	215.44	209.31	214.68	214.26	212.2
203.43	203.88	203.6	202.41	202.4	202.26	204.11	201.04	201.56	202.54	201.1	202.56	201.94	202.25	202.57	199.4	203.76	204.53	205.3	202.25	204.17	203.56	201.96	201.7	203.71	203.06	202.92	205.8	205.93	200.15	203.45	202.13	202.27	204.62	201.03	204.39	205.61	203.76	203.42	204.09	205.03	200.87	204.9	203.26	205.04	202.4	205.59	201.99	204.21	201.38
212.12	217.64	215.92	210.58	210.72	213.22	211.16	213.72	213.83	213.38	216.32	213.39	213.62	211.98	210.1	211.19	211.63	213.63	211.39	211.85	215.99	213.27	212.49	212.53	209.18	212.26	212.18	212.15	214.62	211.86	212.09	211.49	210.44	212.15	210.95	212.23	214.37	214.09	216.01	211.27	215.37	212.52	212.93	214.25	211.46	212.5	212.23	212.81	213.17	213.21
206.25	202.12	211.93	205.65	204.52	206.26	206.4	204.68	205.51	205.77	202.12	205.21	207.21	207.2	207.3	203.62	205.9	208.69	209.04	206.27	209.11	206.92	202.93	204.73	204.73	203.93	206.49	203.62	205.22	202.99	205.31	204.81	203.6	207.3	204.48	207.63	205.38	204.34	207.46	204.99	204.05	203.67	205.48	204.23	205.9	202.53	207.13	206.29	203.82	201.52
211.68	205.35	209.06	207.13	207.6	206.25	208.65	207.56	208.39	208.32	209.03	209.1	205.3	209.19	211.54	210.93	203.43	209.26	209.56	207.97	211.79	209.89	210.1	209.93	205.73	207	206.11	207.03	208.89	208.79	210.12	210.65	206.05	207.98	211.96	206.99	206.8	208.78	210.19	208.02	210.04	207.3	209.49	209.2	206.91	210.84	212	208.38	209.8	209.33
205.66	207.03	205.28	203.49	208.16	205.95	208.31	206.5	204.65	209.29	204.47	209.4	204.55	205.7	207.67	205.51	207.97	211.34	205.86	208.49	206.05	201.99	206.18	205.11	209	206.83	205.94	209.43	207.72	204.98	206.78	208.07	210.41	205.62	208.52	209.42	204.62	206.37	209.42	211	206.68	207.26	206.12	208.01	205.17	204.28	206.77	206.35	208.95	204.78
196.97	195.93	194.73	194.13	196.69	194.31	193.53	194.46	193.37	197.17	197.47	197	194.12	197.43	196.88	194.62	193.45	198.38	193.14	194.11	194.38	195.06	194.56	193.45	192.74	197.66	191.81	194.04	197.35	197.38	195.66	196.26	196.96	194.63	194.95	196.43	195.67	196.2	199.16	194.6	196.63	195.52	196.86	197.88	194.8	195.78	194.22	194.98	199.2	194.13
208.4	209.97	206.29	210.25	207.25	210.08	207.62	208.49	206.76	208.94	208.37	208.64	211.3	209.26	208.8	210.04	209.27	207.06	209.38	208.59	210.73	213.01	211.89	209.96	210.06	208.58	208.6	208.66	209.64	211.17	209.92	211.9	209.81	207.97	208.12	208.11	209.01	208.7	206.07	211.23	210.27	206.2	207.45	212.42	211.63	208.88	207.35	211.46	211.28	209.17
199.35	203.19	201.9	199.52	198.87	202.11	200.83	202.67	199.42	201.8	201.89	200.75	198.23	199.01	198.79	201.65	197.35	203.26	194.91	199.61	199.06	202.15	200.14	199.5	202.24	203.48	202.06	197.62	198.38	204.02	197.51	201.42	201.72	200.86	202.61	199.77	200.29	199.32	200.49	199.27	203.64	196.69	202.72	197.82	197.47	200.7	200.81	199.5	200.46	202.24
205.25	203.68	208.96	204.23	201.37	206.46	200.88	203	203.12	203.26	203.8	202.81	204.95	205.74	203.61	206.76	201.65	207.2	206.24	205.24	200.86	202.73	204.89	203.98	202.49	203.22	205.67	204.37	205.36	202.87	204.03	207.04	203.14	201.77	199.33	201.97	201.77	203.56	205.25	201.52	203.45	204.26	205.64	207.36	205.16	205.61	205.14	203.26	206.56	205.97
209.42	211.17	208.28	208.33	209.5	208.61	208.3	209.14	208.06	206.21	208.83	212.35	207.65	210.66	206.82	206.48	208.53	209.68	207.73	210.52	208.91	209.43	204.2	208.62	212.07	207.19	207.58	209.38	207.49	210.45	212.01	207.6	207.86	209.67	207.71	212.05	208.83	208.37	206.34	206.94	206.94	205.51	209.68	206.17	208.68	208.15	211.59	210.41	208.34	206.08
210.65	209.05	209.3	207.21	210.27	211.07	206.12	209.8	210.76	210.18	207.54	207.26	209.29	210.69	209.12	208.45	207.8	213.63	209.37	207.42	208.48	208.24	208.44	208.67	209	204.96	208.99	208.07	209	209.9	212.38	209.86	210.63	210.42	207.69	211.22	209.87	206.77	207.02	210.23	210.25	207.36	208.63	211.73	209.73	212.25	212.01	208.03	209.41	208.59
210.98	210.43	212.63	212.06	213.6	210.02	213.57	210.58	210.41	214.28	212.22	211.17	208.29	209.54	209.08	210.32	210.53	213.68	213.48	209.48	210.04	214.28	212	210.75	211.11	213.66	212.11	210.71	211.46	211.59	212.53	212.62	206.79	213.15	211.15	211.74	212.17	209.12	213.27	216.7	210.67	210.8	210.43	209.58	213.02	209.8	209.65	212.39	212.41	211.48
206.72	206.98	205.46	210.03	207.66	208.57	210.88	209.11	209.81	207.53	209.34	206.4	209.1	207.92	208.79	211.25	210.14	210.73	208.04	209.51	209.88	206.07	210.42	208.69	210.64	210.2	208.33	204.84	207.16	207.8	209.6	209.45	208.6	212.36	208.73	210.2	208.78	209.36	206.51	210.76	207.89	209.71	207.97	207.16	208.82	209.04	208.12	211.17	207.18	205.32
207.34	207.68	204.47	207.6	207.43	208.64	210.58	207.93	206.51	206.46	207.5	206.18	208.02	203.82	207.27	205.93	206.15	206.34	209.24	206.96	208.22	207.84	209.91	208.98	209.16	210.03	206.87	205.46	210.21	206.58	207.44	209.06	206.86	206.38	207.36	207.09	207.13	209.4	208.46	207.97	207.45	209.97	208.59	207.33	208.05	209.3	208.26	207.84	208.15	207.05
206.06	203.7	208.99	203.13	204.11	205.94	203.59	203.42	204.22	202.44	203.48	201.33	201.37	206.21	203.86	204.65	205.56	203.55	198.27	205.01	202.03	198.32	202.36	201.33	203.49	202.6	202.25	203.94	202.48	201.33	200.7	204.22	205.88	203.29	206.57	203.44	203.57	200.81	204.04	204.35	202.15	203.16	200.41	202.69	200.77	201.52	203.78	203.77	203.64	207.88
206.05	208.48	206.46	208.18	206.87	211.13	207.8	208.72	208.24	209.01	207.78	208.93	205.75	207.95	207.4	209.59	209.01	206.99	209.03	207.68	209.86	208.49	207.09	209.12	209.78	207.08	206.15	207.83	208.14	206.96	210.67	209.55	209.9	210.35	206.69	211.62	207.59	208.06	208.1	208.61	208.64	208.24	208.23	210.69	208.86	210.73	208.94	207.31	206.05	209.84
213.07	214.98	212.69	211.26	208.43	209.17	214.63	211.31	208.32	210.6	217.21	213.13	211.73	212.5	212.56	212.83	210.75	209.14	209.22	209.25	213.33	208.26	211.31	211.55	213.37	208.87	207.03	209.95	213.72	213.17	211.72	210.86	213.89	212.59	215.48	211.58	213.47	210.98	212.91	208.27	214.09	213.07	212.91	212.75	211.19	213.53	211.58	209.43	210.68	212.51
207.36	208.46	206.92	210.98	209.31	207.11	211.23	209.72	210.07	207.3	210.34	208.73	205.16	209.77	208.07	209.57	207.85	208.64	208.64	207.84	210.5	205.64	207.2	208.97	207.78	208.16	207.38	208.35	213.38	209.79	210.52	206.43	206.13	208.11	206.99	209.26	206.85	211.03	212.16	212.49	207.99	209.57	211.23	210.54	206.84	207.5	207.58	206.05	206.63	210.55
212.74	210.88	212.06	209.94	214.06	211.65	214.96	208.52	211.96	213.97	208.98	210.27	213.82	211.15	211.19	213.51	213.7	211.48	210.89	215.33	210.43	208.27	211.56	216.03	210.95	211.45	213.2	214.85	212.01	211.95	213.92	209.89	211.75	209.98	213.08	213.19	213.17	212.93	211.97	210.21	213.68	206.59	211.84	213.76	213.95	210.62	211.25	213.85	213.61	214.57
200.72	200.39	206.3	200.64	202.63	195.86	200.99	201.44	199.61	196.37	202.06	202.7	202.22	203.18	200.25	198.92	201.21	202.01	197.89	203.46	203.98	200.85	198.27	200.84	201.46	201.85	199.63	201.39	199.19	199.95	201.25	202.43	203.28	201.51	201.67	198.58	202.62	199.34	198.31	200.68	200.71	200.29	197.59	203.35	203.55	203.78	204.99	202.73	199.4	203.29
206.67	206.76	207.04	210.71	210.4	208	210.42	206.05	207.93	207.92	209.03	206.82	206.82	207.74	208.06	207.44	208.19	206.94	206.72	207.19	208.38	208.12	208.11	208.25	207.68	208.67	210.71	206.54	206.55	209.24	209.04	210.33	205.12	206.97	209.49	208.48	206.5	207.15	205.49	208.72	207.75	206.77	209.04	210.51	207.08	212.66	206.88	207.59	207.26	207.22
211.24	206.89	209.39	209.24	208.61	207.22	205.57	206.44	212.51	207.8	206.62	207.68	207.76	205.26	210.63	208.58	208.32	210.58	205.75	206.74	210.75	206.2	206.4	206.05	207.29	207.8	204.92	202.62	206.38	210.87	207.61	206.72	207.4	206.79	209.75	210.15	206.65	206.72	209.41	212.26	208.2	205.15	205.91	210.47	208.27	209.31	207.03	207.06	210.39	205.54
208.24	207.77	205.77	204.88	208.98	205.21	206.49	207.9	204.32	207.88	207.41	206.85	204	207.34	206.6	206.98	206.07	207.4	206.65	207.45	205.7	205.78	207.47	203.75	207.76	207.7	204.34	206.81	206.18	208.64	201.34	202.92	207.89	207.75	204.57	207.56	206.84	205.4	204.93	206.33	204.95	208.28	204.19	206.39	207.56	205.23	206.05	203.91	207.03	209.69
206.29	208.85	207.51	212.35	205.4	209.16	207.32	208.07	205.81	204.36	209.7	209.47	209.77	207.12	208.49	205.94	207	208.01	208.64	207.77	207.42	208.31	206.48	203.42	205.61	205.03	208.81	204.19	205.31	208.89	207.5	206.6	207.32	210.19	206.5	206.32	205.6	206.58	204.64	204.78	209.13	204.84	208.03	207.62	208.31	203.1	209.34	209.69	205.6	209.8
205.95	207.16	203.79	205.09	205.54	202.78	208.29	204.13	206.96	205.1	207.87	202.85	204.04	204.31	208.77	207.33	205.02	206.39	206.49	209.2	208.29	208.57	208.42	208.04	209.63	204.4	204.54	207.29	206.42	205.38	207.74	207.16	209.47	205.24	204.18	206.25	206.51	208.11	207.26	207.55	207.18	205.98	204.34	206.78	207.85	206.67	208.43	208.76	208.49	206.64
199.65	200.73	201.7	199.79	201.38	201.01	201.44	203.35	200.17	201.2	201.85	199.03	202.36	200.2	197.54	199.64	202.93	198.1	198.87	198.59	201.73	198.33	198.05	199.51	201.39	200.79	201.49	197.38	203.84	197.83	200.75	197.71	199.62	200.91	202.58	203.17	202.62	200.44	201.92	203.14	202.15	199.72	199.83	203.57	197.08	200.21	200.68	199.03	198.05	201.19
202.77	205.04	202.95	204.01	203.07	202	207.15	204.62	202.52	200.87	203.75	205.43	203.47	204.52	202.86	204.73	201.58	203.09	200.38	204.48	203.21	204.84	204.07	203.87	205.86	205.41	205.24	203.82	208.04	204.03	208.82	204.09	203.35	202.99	204.46	205.14	202.54	203.14	207.1	203.68	201.39	205.53	205.72	207.5	203.87	203.64	206.76	203.95	203.01	204.25
206.13	209.61	207.23	206.77	209.33	208.43	209.56	207.08	204.27	211.73	206.91	205.26	207.69	208.32	208.48	206.39	209.1	205.36	206.52	209.7	207.18	208.99	210.21	208.68	207.97	207.81	208.45	208.63	209.49	209.32	207.31	209.66	208.68	209.99	208.79	208.59	209.33	210.34	210.12	209.9	210.05	207.1	211.93	209.88	206.56	210.97	209.58	206.63	207.1	211.76
206.83	201.5	202.88	202.02	206.11	205.4	202.8	202.14	205.04	203.19	205.2	203.07	205.24	207.28	204.78	203.32	203.57	204.75	204.5	206.34	200.72	204.13	202.77	202.83	204.56	200.88	204.77	206.02	202.2	202.92	204.46	204.2	204.65	203	203.63	204.26	203.44	204.81	205.75	204.9	200.28	202.89	204.02	200.33	204.45	202.61	201.78	203.07	204.23	204.44
202.66	208.89	202.09	201.58	202.73	203.5	203.98	204.3	205.1	204.17	203.2	204.17	203.68	202.79	203.68	204.29	202.12	203.43	203.36	204.21	202.03	203.88	204.74	203.27	205.37	199.69	202.82	203.17	203.35	202.47	203.92	201.3	201.13	203.38	204.61	202.32	200.77	205.64	204.03	201.88	203.23	205.33	200.85	204.34	201.98	201.3	204.28	203.83	203.8	203.4
214.44	211.63	212.99	213.06	211.84	211.05	210.98	209.37	211.25	212.03	213.81	210.67	215.11	211.97	210.29	214.43	212.25	211.76	209.75	211.05	210.67	210.31	212.51	213.75	211.48	209.73	213.16	212.66	213.53	207.39	211.89	211.35	211.04	211.15	213.65	211.51	211.87	212.4	211.45	210.34	211.78	209.63	214.22	213.27	209.67	211.62	211.58	209.14	211.19	215.12
207.9	209.98	209.77	207.53	208.59	205.6	209.69	209.73	206.3	206.48	209.57	208.33	205.46	209.01	208.79	209.55	210.69	209.69	207.07	204.66	204.48	204.32	206.31	208.81	209.32	205.92	208.88	209.22	207.62	208.76	209.87	207.39	207.57	208.72	207.79	207.02	206.6	207.53	207.3	206.66	206.96	207.76	205.22	208.69	207.19	205.16	208.29	209.33	208.22	208.79
199.15	201.86	198.87	196.48	200.1	197.28	198.57	199.72	200.43	198.24	201.49	199.07	199.32	198.72	201.58	198.66	202.57	200.8	200.78	199.49	199.96	197.52	196.55	198.48	195.43	200.9	200.75	198.58	200.98	200.75	196.68	198.59	199.4	201.07	197.49	198.6	199.1	197.82	197.27	199.51	204.55	197.31	200.08	198.33	195.08	198.25	197.95	198.28	199.22	199.95
196.01	200.32	199.32	196.13	199.84	199.75	200.07	197.93	199.36	195.62	198.47	197.86	201.82	197.64	199.12	200.33	198.88	199.15	201.78	199.74	198.88	198.91	199.27	199.47	202.92	199.88	200.49	196.98	195.99	196.71	195.79	199.91	197.11	201.19	197.91	198.22	199.93	199.76	198.07	197.59	197.41	195.29	198.48	198.51	198.43	200.63	195.83	197.2	200.83	200.31
209.01	209.31	207.11	210.39	209.38	209.65	208.54	207.72	210.84	210.73	206.5	209.42	209.39	207.4	208.75	208.67	207.39	211.21	212.74	209.21	210.53	210.57	210.75	209.61	205.76	208.1	210.73	208.75	210.61	209.28	209.47	210.13	207.77	209.91	210.47	209.29	208.26	210.37	209.81	207.7	211.06	210.82	205.05	212.21	210.97	207.74	210.25	210.38	207.88	210.41
205.51	204.23	199.14	199.58	201.39	201.8	203.8	200.65	203.59	200.32	204.26	202.34	207.07	202.54	204.26	203.3	204.11	202.84	201.33	203.67	204.25	204.91	205.88	203.74	204.52	201.62	203.35	203.44	205.21	203.11	204.85	203.76	205.19	205.26	200.92	202.31	204.07	200.89	202.49	204.21	204.65	202.7	206.23	201.5	204.47	202.48	202.08	205.76	201.17	202.29
210.9	215.28	211.21	212.84	207.61	213.24	211.62	210.07	212.87	209.85	211.06	214.36	214.42	211.39	211.96	214.27	209.87	210.83	212.8	210.6	214.75	211.12	210.86	212.45	212.25	211.08	212.2	211	211.26	214.24	212.32	212.65	215.41	209.92	210.97	213.83	211.8	211.01	210.7	212.54	211.54	213.33	211.46	210.23	214.93	213.68	215.7	211.69	212.45	211.8
205.36	202.7	202.69	202.31	202.91	203.05	205.36	201.68	204.59	204.14	203.8	205.66	204.82	200.39	204.26	202.79	201.69	203.85	201.12	203.1	203.81	204.31	205.85	202.35	203.38	206.64	201.84	204.56	202.2	202.09	202.23	206.85	205.2	202.5	203.53	202.75	205.49	201.19	203.58	199.03	204.24	205.61	204.19	204.51	203.31	204.57	206.01	203.28	203.47	202.85
205.44	201.77	205.5	202.91	202.93	206.68	204.97	203.7	206.21	204.8	207.79	202.94	202.26	202.41	207.55	204.96	202.88	205.89	209.71	206.79	202.83	204.84	206.92	204.66	202.52	205.51	204.22	201.44	207.24	206.26	205.23	207.4	207.22	206.18	203.6	207.93	204.92	204.81	202.86	204.87	207.05	204.08	201.58	204.47	205.65	206.34	207.13	203.98	207.52	205.64
223.22	220.02	216.53	220.29	216.73	216.37	213.83	218.04	218.11	218.13	220.31	219.03	218.28	215.4	220.29	217.54	216.87	220.79	219.55	215.02	217.18	216.45	219.58	216.89	215.67	219.85	215.35	214.14	219.25	215	219.81	216.16	218.83	217.64	216.5	216.31	216.93	217.86	216.81	217.44	221.2	219.19	219.59	217.5	217.76	215.76	215.17	220.62	217.37	217.72
211.8	211.16	213.11	212.25	210.6	212.41	212.91	213.77	213.72	210.65	211.46	212.25	212.13	214.52	212.09	212.4	213.17	214.97	211.28	210.66	208.49	213.37	211.37	211.76	211.36	210.37	212.82	212.81	211.05	210.45	209.63	213.3	212.85	211.05	206.96	209.2	209.91	208.76	215.55	208.58	212.75	210.11	211.32	212.72	206.31	210.79	213.63	211.65	213.81	211.69
203.3	207.01	205.81	206.47	203.67	203.64	202.39	201.04	204.4	205.3	206.83	204.28	205.88	206.2	205.3	205.02	203.57	201.74	206.68	205.55	207.01	202.93	202.76	207.35	204.46	205.73	204.81	206.67	206.74	206.33	202.63	208.19	205.31	203.81	202.55	201.31	208.44	202.98	206.25	203.65	202	202.44	203.58	208.07	201.7	207.01	201.68	201.65	203.04	208.2
208.68	208.64	204.96	207.77	208.73	208.8	208.1	209.91	206.45	205.21	204.9	208.48	206.83	204.58	208.08	208.16	208.9	206.75	208.56	207.52	205.81	208.45	207.47	208.81	206.69	209.01	208.05	209.13	208.09	207.68	206.31	208.85	209.05	207.75	212.88	206.44	210.78	208.06	210.48	207.57	207.38	207.35	209.39	207.65	207.94	206.5	210.08	207.48	203.05	206.64
205.89	210.06	203.43	205.58	204.64	205.52	206.35	205.33	207.77	208.09	204.19	204.12	204.56	206.59	206.59	205.57	208.57	208.06	206.87	204.81	204.23	208.03	207.45	206.58	207.43	207.4	200.5	203.62	203.95	202.62	204.86	207.2	205.59	203.74	205.21	205.22	206.42	208.64	204.91	207.28	206.63	204.92	205.55	205.31	203.93	207.81	206.85	208.65	205.42	209.99
213.25	213.27	213.77	212.14	214.36	210.58	211.82	213.35	214.04	213.21	211.44	210.99	213.97	214.43	212.91	214.07	214.83	210.23	214.26	211.84	212.13	209.32	211.02	211	213.63	212.23	211.12	213.14	213.21	213.51	213.33	212.52	210.16	215.23	210.11	212.17	207	212.5	211.85	212.96	210.29	214.36	214.65	210.05	212.55	209.94	215.15	209.78	213.17	211.02
210.18	206.81	209	209.13	210.53	207.78	209.62	205.07	205.26	207.69	206.57	206.13	208.67	207.92	206.08	206.7	208.77	207.28	204.17	206.81	209.93	206.59	205.12	204.97	207.12	208.84	209.32	208.98	208.32	205.69	207.18	205.02	208.39	206.95	205.85	211	204.72	206.06	207.79	209.32	205.88	211.14	208.46	210.15	207.29	208.29	208.82	207.41	206.96	206.21
204.11	207.21	204.92	202.75	202.64	202.2	205.84	203.03	208.66	204	201.21	204.31	205.42	206.54	203.71	203.97	204.06	204.74	198.29	204.57	203.75	202.3	203.48	203.47	204.53	201.7	205.71	206.01	206.76	202.57	200.89	205.24	204.46	203.26	203.08	205.88	203.56	204.52	206.03	208.16	206.53	200.28	202.81	203.39	202.39	202.86	202.42	205.54	202.41	204.16
213.63	211.46	211.23	212.48	210.7	213.36	211.58	209.84	214.16	211.73	210.64	213.19	214.34	211.22	214.32	212.08	211.58	210.65	211.46	212.64	215.14	209.41	214.27	211.6	212.76	211.05	211.78	211.35	212.24	212.59	214.54	211.57	211.42	208.94	213.49	216.2	213.05	211.82	213.99	209.66	211.23	211.28	211.6	211.61	210.32	209.95	214.67	211.96	212.17	215.52
200.96	197.36	199.11	201.1	198.95	199.38	197.35	198.06	197.41	201.45	200.17	198.77	198.16	202.18	199.46	199.07	195.59	198.56	200.78	199.79	199.87	201.53	198.42	199.38	197.33	197.95	201.54	204.42	198.75	196.81	199.83	201.15	198.03	200.93	201.63	201.3	200.03	199.72	198.94	196.49	200.33	199.08	201.53	196.94	198.05	203.59	200.59	200.06	199.31	201.72
204.79	206.87	202.58	204.77	205.37	203.92	205.56	205.11	204.79	201.21	201.81	203.24	206.17	205.76	205.42	202.54	205.17	201.18	202.82	203.32	205.41	204.98	205.62	202.9	201.49	206.77	204.92	203.69	207.29	204.58	202.32	203.93	203.87	203.59	202.27	204.77	205.44	201.28	203.42	203.82	203.48	208.04	203.14	203.63	199.83	201.41	207.7	205.67	202.05	205.03
216.33	215.44	213.19	210.5	212.67	211.37	217.26	211.73	216.02	211.38	211.51	217.14	211.62	217.1	212.46	213.73	214.85	214.88	212.78	215.02	212.27	212.72	212.82	213.74	214.8	214.03	212	211.77	213.18	215.94	213.38	213.26	217.04	210.87	212.77	215.26	214.81	215.17	213.59	216.39	212.04	214.44	214.32	213.98	213.6	213.5	214.05	215.99	210.81	210.3
197.89	200.14	201.37	197.9	196.42	198.93	201.47	198.55	197.55	196.3	200.21	197.99	196.02	196.67	201.95	198.98	198.16	199.51	202.62	198.09	199.93	200.58	197.32	198.19	199.58	197.73	197.35	198.63	199.62	198.09	199.34	196.1	196.55	200.01	196.11	198.77	198.7	199.11	198.19	200.05	198.13	200.07	202.87	200.24	199.47	196.84	197.7	195.89	197.54	196.58
209.25	212.42	208.78	209.45	208.53	206.03	207.81	207.15	214.24	209.99	206.67	210.78	206.17	207.78	207.3	210.32	209.29	207.41	210.48	207.47	210.17	205.77	208.23	208.03	209.19	209.77	206.96	209.58	207.93	207.29	210.54	207.1	208.8	207.27	210.97	210.63	210.42	206.72	210.95	208.58	210.11	207.9	212.38	210.07	207.11	210.41	208.32	207.71	206.65	206.68
203.46	202.14	202.35	201.13	205.35	206.46	203.1	203.09	203.45	203.06	202.77	203.98	206.46	201.23	201.45	205.57	201.84	204.65	203.68	204.77	203.4	203.1	203.62	201.46	201.48	205.57	202.1	202.39	208.08	203.37	206.62	205.9	202.73	199.95	202.29	200.49	204.84	204.25	205.79	203.05	205.93	201.17	205.83	203.92	200.64	203.47	202.99	202.36	201.33	203.34
203.73	202.21	204.07	204.49	203.22	204.83	202.98	205.42	202.11	201.85	202.83	204.85	204.9	203.26	204.19	204.04	201.46	205.66	203.86	204.43	204.09	200.58	202.95	202.63	204.26	199.35	206.95	204	204.52	203.01	204.38	200.53	200.09	204.59	201.88	203.32	202.18	200.82	200.03	205.15	201.99	203.93	204	202.64	202.99	203.53	205.72	205.2	204.46	203.93
209.71	215.9	210.21	210.83	212.55	211.92	211.7	213.38	210.01	210.96	212.7	213.04	210.43	210.97	213.19	209.82	214.27	211.98	211.23	209.63	211.01	211.5	210.34	214.83	212.19	210.18	212.06	214.59	209.63	211.69	213.05	209.08	213.42	211.25	212	211.25	210.19	209.08	211.54	213.19	211.85	211.67	210.33	213.65	214.24	213.98	208.72	211.88	210.7	210.97
214.48	219.18	217.13	217.41	215.77	220.57	215.36	216.18	217.84	215.31	215.75	219.96	219.87	220.53	215.39	218.51	218.55	217.5	220.62	216.58	217.24	216.26	220.03	219.29	218.58	221.15	217.18	215.91	218.3	216.83	216.98	217.18	216.81	216.33	218.17	220.88	214.97	217.9	222.04	214.36	215.32	216.43	215.13	217.78	219.64	215.54	218.75	214.9	216.59	213.67
209.39	211.73	213.54	217.26	213	214.72	213.28	214.47	214.19	213.15	215.07	211.24	213.28	211.18	213.51	212.69	214.17	210.85	211.71	213.44	209.21	212.92	212	214.11	216.1	213.74	214.44	212.2	212.72	212.99	213.16	214.16	212.38	212.58	214.41	214.97	211.49	210.51	212.67	213.16	209.98	212.13	212.26	212.41	213.28	212.7	216.81	214.58	211.95	212.38
207.05	211.68	209.18	209.09	208.82	210.53	208.41	211.74	208.66	208.36	208.45	208.33	208.44	209.46	210.9	210.14	212.15	208.95	211.53	209.33	212.57	206.58	210.71	209.09	208.54	209.03	209.7	211.18	208.62	207.69	210.11	214.82	210.09	209.37	209.27	210.82	210.92	209.11	208.6	206.03	208.64	210.48	207.42	207.37	209.66	208.88	210.3	210.29	210.05	210.63
214.43	213.98	213.41	209.99	211.43	213.3	213.53	209.98	212	215.32	214.83	214.2	214.93	210.94	213.95	216.36	214.77	213.79	213.75	215.67	213.16	216.49	213.94	211.48	214.16	214.73	211.16	213.98	215.43	215.56	212.76	216.08	216.87	214.55	213.97	213.95	215.1	214.18	216.9	216.1	212.52	213.5	214.09	214.96	213.35	212.11	215.46	214.74	213.68	213.55
204.8	201.31	201.38	203.91	203.04	204.11	200.97	199.21	202.83	206.59	202.89	202.18	204.21	203.1	204.16	206.13	197.85	205.55	202.28	203.82	203.1	202.18	203.26	202.57	202.46	202.31	201.71	201.44	203.13	200.42	202.02	201.7	201.89	199.33	201.87	203.72	202.58	204.4	204.23	201.92	200.08	202.6	203.03	200.33	203.19	201.83	202.5	201.94	202.62	200.07
208.18	210.32	210.3	205.66	211	208.33	209.34	207.65	207.34	207.54	205.72	210.2	205.98	208.75	208.92	208.8	207.97	206.97	207.99	208.48	208.5	209.8	208.4	207.95	208.51	209.1	211.42	209.16	208.59	204.69	206.61	207.84	210.36	207.79	212.47	209.15	209.08	207.35	206.71	209.51	207.09	205.82	210.14	206.94	208.82	207.93	208.5	208.56	209.29	209.38
213.75	210.94	213.27	215.21	210.62	213.94	214.01	213.91	210.24	211.28	211.26	211.05	212.49	212.68	208.8	212.71	211.3	214.79	215.13	210.34	211.45	212.57	213.09	211.51	211.4	212.68	209.2	210.16	209.54	212.72	211.71	214.21	212.48	210.11	210.26	210.94	209.84	212.38	212.09	211.6	208.09	212.07	213.25	213.03	211.41	210.98	211.47	211.77	213.22	207.5
209.02	211.81	212.34	215.08	208.55	211.58	209.42	211.98	211.2	211.05	212.01	210.6	209.85	211.66	212.63	212.68	215.63	211.52	213.87	214.42	215.81	213.3	213.21	212.22	209.27	210.87	214.93	208.29	211.78	213.57	212.36	209.39	212.75	210.35	212.38	209.47	212.47	210.07	214.42	212.83	212.5	210.22	212.37	214.33	212.25	210.01	212.79	210.2	214.02	210.7
201.72	202.38	203.63	206.23	204.7	204.19	202.75	200.65	205.34	203.12	200.5	204.18	204.09	205.06	202.7	205.96	203.51	201.87	204	204.24	202.97	204.72	204.83	204.3	203.11	202.66	204.06	201.9	203.09	204.01	201.82	206.14	204.28	204.37	202.64	204.3	203.39	204.66	202.81	203.12	205.13	204.1	206.62	204.34	201.17	204.55	206.05	205.79	201.81	198.47
204.22	202.08	201.99	201.16	203.35	202.66	200.32	201.02	200.42	204.17	199.76	202.09	199.27	201.69	201.5	202.94	201.32	198.76	201.55	201.75	201.84	200.73	198.51	199.92	201.34	204.3	200.74	199.99	199.82	202.26	205.34	198.21	200.64	199.37	199.56	205.02	203.37	197.52	198.5	203.36	204.73	201.76	200.84	202.21	198.67	200.44	204.36	199.7	201.57	202.52
217.04	212.94	215.6	220.92	215.29	214.8	218.96	217.37	218.96	218.58	217.47	217.98	213.25	216.6	216.33	217.2	216.03	221.06	215.39	217.12	216.9	215.66	217.98	220.99	218.03	217.75	217.52	218.83	221.05	216.91	217.39	217.36	216.13	216.18	217.19	217.48	213.6	216.7	214.87	218.09	214.6	218.03	215.57	215.85	212.21	215.35	217.06	218.01	216.29	218.61
196.24	196.03	196.02	194.7	192.07	196.32	194.35	195.27	196.72	195.35	194.49	198.96	193.54	195.18	196.79	193.6	198.03	195.7	194.71	195.72	193.29	191.89	196.94	195.11	193.26	194.2	195.94	195.82	193.29	198.64	192.06	195.23	193.42	195.94	195.21	192.95	195.31	195.95	194.82	196.46	192.53	192.01	194.06	196.03	193.09	196.62	194.33	195.89	199.92	195.48
202.68	198.91	199.97	197.73	199.4	201.54	204.43	199.98	203.33	196.88	199.41	197.83	199.85	201.18	202.4	199.76	198.82	200.68	203.65	200.75	202.14	202.09	200.48	202.95	203.27	198.22	202.05	200.1	202.23	197.93	204.42	200.26	199.29	197.51	200.89	198.63	201.38	198.72	200.62	195	199.89	201.38	200.54	196.8	198.43	196.74	196.74	202.61	200.59	199.72
209.96	212.99	208.59	209.53	209.56	208.19	210.53	209.8	210.58	213.13	209.82	210.3	212.14	211.4	206.54	208.69	211.38	212.34	210.84	212.12	212.33	209.09	207.78	212.28	212.2	205.28	209.49	209.14	207.69	210.95	211.93	211.37	207.37	208.37	211.14	209.18	204.63	209.22	208.75	210.06	211.69	209.38	211.46	212.13	210.51	206.88	207.78	210.19	210.35	210.64
203.25	203	202.87	205.18	202.23	201.2	205.51	206.49	203.03	202.41	204.21	204.19	202.32	204.44	201.72	203	207.97	205.72	203.03	205.5	203.79	206.03	203.95	203.52	206.9	204.78	206.26	204.84	205.66	203.47	203.41	204.64	203.23	200.18	202.11	202.25	204.3	205.52	206.55	205.45	202.43	203.54	203.35	204.07	204.96	205.65	205.04	201.16	204.04	204.73
210.9	207.89	210.88	207.59	211.22	208.44	208.78	209.86	206.42	207.18	208.65	209.69	208.55	206.1	209.99	205.54	207.78	207.67	207.98	207.05	209.32	204.79	209.42	206.91	204.91	207.22	206.31	211.81	208.47	210.36	206.7	207.21	207.93	210.47	209.86	207.89	211.43	207.64	206.17	209.82	208.07	203.33	207.94	209.44	204.66	204.88	205.67	204.46	208.85	208.61
208.41	210.66	208.18	206.41	210.75	208.98	207.77	205.76	210.69	209.42	208.53	203.92	205.93	209.95	206.72	210.05	209.22	210.94	207.33	209.07	208.7	207.75	211.89	206.91	211.55	209.72	209.42	208.86	204.66	209.63	211.78	211.67	207.87	209.09	208.85	209.47	209.91	206.24	205.8	209.95	206.64	208.7	209.51	207.53	208.84	210.83	210.4	208.16	210.55	207.41
206.95	207.75	208.29	206.55	209.99	207.26	208.28	206.13	207.9	206.53	207.46	206.17	208.94	209.32	209.24	205.61	210.07	208.03	203.73	207.17	207.3	210.52	210.99	209.89	205.43	208.32	208.34	206.93	203.89	206.83	206.8	207.39	206.68	212.19	207.53	211.66	206.11	206.23	209.32	208.01	208.88	210.12	206.24	208.42	209.1	206.88	208.26	206.99	207.37	209.55
202.06	199.77	200.16	201.18	201.38	202.1	203.06	201.16	201.91	200.75	201.76	198.51	199.29	200.41	198.77	199.8	200.62	200.15	198.99	204.54	205.07	201.2	200.24	203.02	204.03	200.22	206.36	201.67	200.61	199.22	198.54	206.1	201.9	203.67	202.22	201.63	201.15	198.41	201.87	201.14	201.39	200.02	204.53	201.54	200.11	198.13	201.16	201.32	204.89	201.11
213.55	212.74	211.42	211.51	212.37	210.92	213.86	212.49	210.76	211.72	212.29	211.74	214.07	210.24	212.21	210.98	211.27	213.37	209.9	213.77	210.83	213.37	214.82	213.3	214.54	212.11	213.09	212.3	212.89	211.06	209.95	215.84	215.68	214.4	212.04	213.69	212.66	209.35	210.11	211.59	210.93	209.12	211.47	210.42	212.91	209.59	214.64	211.09	211.47	211.38
212.53	212.8	208.15	210.8	211.89	211.31	212.6	209.49	208	216.08	210.47	210.08	213.97	213.04	209.1	212.08	210.21	211.79	211.38	210.39	210.66	211.12	208.59	211.38	212.74	213.07	209.71	213.39	209.34	210.08	211.05	209.63	211.77	213.12	214.47	212.9	207.58	213.59	211.77	210.2	210.48	211.77	209.37	208.31	212.01	212.19	211.48	210.43	212.82	210.27
208.7	211.48	209.5	210.68	208.45	208.98	207.89	207.41	209	207.43	209.03	209.36	209.38	205.94	208	208.72	210.15	210.81	206.17	207.89	204.6	209.09	210.08	209.48	208.01	207.88	209.82	205.72	209.43	207.45	209.83	208.38	206.06	207.75	210.65	210.24	205.63	207.5	207.77	207.48	209.48	211.47	208.59	211.41	206.95	211.23	211.49	207.43	208.94	207.45
200.2	201.55	202.94	199.96	202.37	200.47	201.87	200.45	201.31	202.83	198.16	198.9	201	206.6	201.85	202.22	200.91	201.78	197.71	200.32	201.53	198.12	198.7	200.82	202.16	201.13	200.59	200.69	199.62	199.04	200.26	200.8	199.35	201.19	200.91	200.27	199.45	202.52	202.44	200.66	202.32	199.12	198.06	200.3	198.29	200.97	199.24	202.95	199.95	200
212.24	213.44	209.66	212.88	215	213.67	212.64	214.94	214.07	210.09	210.85	212.45	215.54	214.51	215.92	215.43	212.42	209.37	211.63	208.99	212.4	210.59	210.81	212.9	212.91	210.99	211.65	210.82	211.46	215.98	212.71	213.44	207.13	212.16	211.7	214.53	212.02	213.04	213.2	211.72	213.85	212.9	212.47	213.66	210.73	210.77	213.19	213.84	211.1	212.68
206.56	208.41	207.61	202.1	204.48	205.11	210.56	208.17	204.68	207.48	204.82	205.95	205.47	207.44	207.05	205.56	206.51	204.39	203.17	205.99	206.5	206.25	206.74	209.85	205.8	205.71	205.38	208.48	209.92	207.85	208.52	205.85	209.74	205.72	206.04	207.18	210.03	204.96	206.57	201.25	205.45	204.79	204.85	208.73	209.78	204.7	208.82	206.98	207.58	207.18
207.97	209.18	212.33	208.81	207.98	206.27	208.63	207.71	208.93	208.13	210.26	210.27	207.3	208.75	205.19	206.78	207.85	209.79	211.1	208.71	208.45	206.43	209.61	208.91	210.16	208.77	207.26	208.3	210.52	207.91	208.04	210.86	209.85	208.44	209.16	208.4	208.51	210.57	208.39	210.63	205.76	208.85	208.73	208.68	209.37	209.44	206.14	207.48	207.85	209.98
213.55	213.62	213.86	211.46	212.47	212.7	213.38	213.45	212.55	211.56	212.57	210.27	211.85	211.56	213.2	212.17	213.79	214.05	213.34	212.88	211.99	214.79	210.35	213.23	212.89	215.1	211.01	215.71	210.27	211.62	211.22	213.44	211.3	210.09	214.89	210.1	216.38	212.35	210.96	214.99	214.66	216.5	212.62	211.48	214.41	212.32	211.91	211.55	214.89	211.61
209.1	207.19	209.78	209.86	205.66	208.37	211.48	208.23	211.45	212.38	207.04	211	209.1	210.73	212.61	214.37	208.55	210.1	210.55	207.55	208.35	210.76	211.24	210.98	209.31	211.46	210.8	209.13	208.67	206.43	210.61	210.87	211.5	213.23	208.8	205.66	208.9	212.44	207.86	212.8	207.32	204.71	209.43	209.31	214.39	211.31	209.36	209.65	212.1	210.13
207.16	211.34	209.81	209.48	208.57	209.96	209.34	208.97	208.26	209.68	206.17	210.12	205.9	207.94	208.41	211.14	210.73	203.26	209.7	209.02	208.35	206.14	205.83	205.12	210.46	206.95	206.78	207.77	210.12	206.48	209.31	210.22	207.68	209.77	208.7	208.56	208.86	209.51	209.87	208.15	207.67	208.26	212.99	209.8	210.12	210.18	212.01	210.53	207.75	209.45
207.31	208.92	209.21	205.76	207.93	209.82	207.62	208.22	208.31	207.26	209.66	211.59	210.04	210.82	209.27	206.85	207.05	209.12	209.33	205.46	208.41	208.43	209.94	209.29	207.69	206.72	210.78	207.13	210.63	209.5	209.6	208.06	209.77	208.3	208.66	211	209.98	208.85	205.44	208.67	209.73	207.89	210.61	209.18	211.2	208.15	206.31	209.81	208.94	208.39
200.27	199.38	199.88	204.28	199.97	201.85	205.31	201.61	202.25	201.92	206.55	203.67	202.19	204.96	205.48	202.06	202.81	202.77	203.27	203.6	204.14	198.99	201.18	202.89	203.3	206.12	199.5	204.36	200.66	203.05	205.78	206.54	204.23	204.53	202.78	207.84	205.56	204.66	203.34	200.5	203.86	202.76	203.51	203.54	203.28	203.85	205.06	207.48	204.56	203.47
217.77	216.61	216.99	215.59	216.76	216.98	219.11	218.83	216.12	217.39	218.75	219.91	218.17	213.75	216.65	216.65	217.99	216.62	215.56	215.87	215.76	217.13	217.9	215.17	215.66	217.78	214.98	217.8	217.11	214.77	217.6	214.15	219.6	216.29	218	219.33	219.09	219.64	218.75	217.05	213.52	217.41	214.71	216.15	215.33	216.1	215.35	216.33	218.77	213.78
205.07	205.28	205.93	203.48	206.65	209.32	206.36	205.43	206.19	207.94	204.84	206.04	201.82	206.15	204.17	205.81	206.64	204.93	201.97	204.28	204.23	201.9	204.46	201.16	207.06	203.92	205.78	202.96	204.9	207.2	207.49	203.88	205.34	205.14	204.97	202.85	201.48	204.23	205.33	202.3	207.36	205.22	204.01	203.68	204.13	203.34	203.23	207.89	205.56	205.55
200.34	199.89	203.24	201.55	200.1	199.92	202.79	199.5	199.42	202.34	202.75	203.35	200.2	202.53	202.41	200.6	198.51	201.64	203.33	200.94	201.51	203.05	200.66	202.65	199.21	199.69	200.41	197.94	202.2	199.56	202.49	202.03	202.21	200.78	199.75	201.56	200.22	201.55	199.45	199.65	198.12	201.03	200.2	200.92	200.57	198.3	198.86	201.58	201.19	198.73
207.67	207.48	208.38	210.42	207.31	206.49	207.37	206.04	206.53	204.69	208.82	208.2	209.21	206.46	206.35	208.9	209.06	208.23	209.15	208.13	206.98	208.6	210.57	207.76	208.45	205.88	208.53	210.85	203.47	208.78	207.4	207.75	206.45	209.38	205.84	209	206.87	207.45	209.51	211.35	206.62	211.14	209.41	210.72	205.37	207.89	207.95	206.82	206.71	206.68
209.34	206.85	209.36	206.86	209.45	206.84	208.96	207.12	207.74	209.32	206.75	209.99	206.74	209.05	207.5	209.17	207.24	207.25	207.08	208.37	207.07	206.11	209.88	205.36	208.19	206.81	204.69	205.16	207.97	209.56	209.75	206.39	208.72	207.83	208.54	208.3	209.44	210.84	203.86	205.64	207.55	208.58	207.96	204.34	206.76	208.12	208.31	210.27	209.43	209.69
207.35	209.29	208.92	208.32	207.85	211.38	209.1	209.53	209.11	209.46	208.23	209.36	210.9	208.05	206.94	207.78	207.95	206.01	207.22	203.96	207.43	206.18	205.96	207.91	210.3	208.35	207.25	204.66	209.48	208.57	204.94	207.41	206.9	210.44	207.62	206.92	207.53	207.78	207.47	209.12	207.33	210.18	207.28	209.45	209.03	210.03	213.01	208.92	210.92	206.75
201.42	202.63	203.94	199.99	201.48	201.51	202.05	197.11	203.51	198.85	195.15	198.22	200.96	204.28	200.38	201.01	201.53	201.25	203.01	201.72	198.08	200.95	199.89	200.37	201.52	198.43	199.95	199.84	200.21	202.2	200.86	202.11	200.82	199.48	201.35	200.5	201.2	198.66	201.78	199.94	199.59	198.69	199.29	199.43	200.77	198.82	199.03	198.06	199.52	200.66
207.87	205.71	209.46	210.74	207.59	207.14	208.2	207.3	209.23	208.67	211.06	208.58	207.94	210.15	209.6	209.6	209.69	211.05	209.86	209.45	211.78	210.03	206.42	210.7	209.46	209.58	205.87	210.58	207.28	212.17	209.03	212.22	209.52	208.82	210.5	208.03	210.31	211.58	208.81	207.38	208.28	210.75	208.48	212.12	208	209.59	209.17	211.65	210.5	213.38
201.05	204.67	202.95	200.9	203.92	200.53	204.13	204.38	201.68	199.91	205.5	200.54	200.27	199.09	202.39	205.47	203.62	203.31	208.16	201.96	203.81	204.47	206.61	203.16	199.3	202.01	201.89	200.54	202.75	204.87	205.26	205.26	199.42	202.27	205.43	202.52	203.69	201.92	203.43	201.8	202.31	201.71	204.5	204.95	202.37	202.7	204.48	203.09	203.29	204.56
201.62	201.03	205.86	205.03	205.4	199.64	202.05	204.37	203.61	200.61	203.08	200.91	205.61	204.32	201.91	204.21	203.15	200.08	203.22	202.01	206.16	206.74	203.57	202.61	206.39	200.8	204.9	204.7	205.15	201.63	205.49	207.26	200.99	205.41	203.7	202.77	202.08	201.04	202.7	203.51	203.06	203.99	205.67	203.6	203.08	204.54	204.28	202.66	199.55	206.06
201.76	202.25	202.86	199.66	199.04	201.49	199.03	199.33	201.15	199.69	200.94	201.77	197.61	201.56	199.89	200.69	197.28	200.92	197	202.16	201.49	197.56	199.73	201.38	199.61	198.89	199.37	200.24	204.49	200.4	196.6	201.14	200.97	200.24	200.45	202.06	199.25	202.84	201.23	196.37	198.68	199.3	200.2	202.26	199.32	202.6	197.52	200.68	201.99	201.74
209.24	209.41	209.85	211.33	206.23	205.35	208.33	209.7	205.96	206.23	208.07	208.18	207.53	211.37	208.27	210.09	206.65	209.96	206.16	206.38	208.01	208.52	211.58	211.8	208.77	208.6	208.05	210.79	204.94	205.68	203.75	204.98	205.91	211.08	206.96	208.29	208.79	207.94	211.67	208.34	208.64	206.1	209.2	208.91	208.06	207.33	206.29	207.54	208.84	210.77
196.45	193.79	197.33	195.57	189.98	198.07	193.77	196.34	194.69	193.27	195.19	196.35	194.48	193.67	196.96	196.06	193.66	194.17	195.96	196.46	195.59	195.04	197.84	193.13	197.75	197.3	197.34	194.79	193.07	194.59	197.03	196.32	193.46	193.61	196.51	195.78	197.57	195.82	197.8	194.99	193.77	193.91	194.19	190.97	192.74	197.13	195.59	197.8	191.13	196.93
208.91	211.07	206.24	206.6	207.96	208.89	209.22	207.3	212.63	206.57	206.67	205.41	210.03	210.58	208.8	206.34	211.22	207.25	213.08	208.73	208.74	206.18	204.92	206.82	205.32	204.76	206.99	208.51	208	209.81	205.16	207.62	204.97	207.8	208.07	206.94	208.44	209.38	208.33	208.22	206.02	208.13	208.8	206.96	208.91	210.74	210.16	208.92	205.63	208.71
203.13	196.13	201.14	199.19	196.94	199.27	201.56	199	199.5	200.6	200.72	201.15	198.58	200.19	199.82	200.41	200.92	198.89	196.89	200.98	200.72	199.53	197.39	195.55	200.31	198.83	199.48	198.56	202.01	199.52	201.41	200.25	201.49	196.72	199.82	201.59	196.84	198.7	198.68	198.5	197.24	201.19	198.99	198.91	200.29	196.44	196	199.87	197.42	197.84
197.24	200.83	198.15	202.91	199.54	197.59	199.72	198.86	197.5	202.03	199.36	197.42	200.35	198.84	198.78	197.45	197.98	197.94	202.55	199.67	198.47	198.02	204.27	201.57	197.69	200.73	198.87	197.63	197.17	198.85	198.22	198.09	199.4	199.14	198.94	198.35	197.66	200.1	198.67	200.39	198.54	199.75	199.65	201.44	197.52	201.65	197.71	201	199.37	199.04
199.26	199.22	200.92	202.18	201.92	200.07	200.58	199.49	201.2	197.92	201.13	200.17	201.68	199.79	202.36	200.02	196.72	203	197.72	201.1	202.34	202.9	204.24	199.18	200.6	201.61	202.72	199.34	204.02	198.29	197.45	200.89	200.83	202.64	201.34	204.12	201.2	197.73	197.97	203.17	199.13	200.82	201.78	203.55	199.29	198.84	197.72	203.92	197.69	201.38
217.14	215.48	218.97	215.97	216.81	214.49	217.54	218.78	219.9	215.66	215.85	215.94	212.96	215.66	214.54	217.86	219.06	214.28	216.36	217.39	215.33	219.42	217.55	215.54	218.06	217.82	218.94	217.86	214.89	215.58	215.87	217.1	217.59	217.61	218.2	218.45	215.25	215.53	218.23	219.24	216.28	217.31	213.4	217.27	216.36	216.22	216.24	213.62	215.93	215.49
217.73	219.72	216.31	214.65	218.02	214.03	216.02	221.72	215.88	217.41	215.35	218.74	219.52	220.47	218.67	215.93	219	218.45	217.14	216.7	216.96	215.29	217.26	216.77	216.39	217.43	216.96	218.8	213.2	216.87	216.9	215.94	216.5	214.03	217.51	216.19	216.8	215.04	217.26	219.18	219.33	213.86	215.98	217.51	215.34	216.89	216.72	215.87	220.41	219.68
210.53	210.2	209.17	208.08	208.29	210.25	210.92	207.48	209.71	207.55	207.28	206.28	209.64	213.46	208.96	208.21	210.24	209.84	209.75	207.37	209.32	210.23	210.49	210.5	206.32	207.96	207	209.26	210.26	210.57	207.78	207.65	208.07	209.09	210.5	207.14	206.32	212.49	206.98	207.74	206.13	212.06	211.39	203.77	208.25	208.27	208.38	207.89	210.07	208.25
201.18	204.79	201.42	205.25	203.19	204.8	203.31	203.69	202.06	204.54	206.11	202.78	201.09	205.48	206.81	204.68	203.2	205.31	204.63	204.47	203.18	202.37	205.72	205.69	204.88	202.51	207.86	205.85	202.66	206.78	206.94	205.51	201.33	204.34	207.13	204.06	203.14	204.33	201.43	203.52	204.52	204.64	205.88	206.8	202.57	206.89	204.79	202.18	204.99	205.06
215.62	215.13	212.21	214.46	210.2	214.25	212.1	210.9	211.59	211.48	214.38	211.94	208.42	215.94	212.23	212.43	214.76	216.02	211.92	215.62	210.91	213.96	213.77	213.47	212.94	213.97	212.38	213.67	215.77	213.16	213.61	214.29	211.69	208.88	217.19	213.58	214.41	212.5	207.5	215.87	212.38	214.14	214.16	215.38	213.14	212.7	213.96	215.71	210.55	213.49
216.5	214.37	215.15	214.19	212.72	210.8	213.08	210.43	211.58	213.6	212.35	213.22	210.67	215.64	217.01	212.05	211.73	212.85	211.55	215.33	214.82	211.93	215.43	210.51	216.74	214.06	216.41	210.77	213.33	214.9	214.28	215.87	212.74	210	213.37	213.06	214.27	216.31	213.51	212.84	215.79	211.36	213.41	214.34	215.41	214.29	215.38	216.29	213.56	213.98
202.91	203.64	207.21	202.68	205.7	201.27	202.2	203.13	204.58	206.26	203.01	202.57	205.49	203.12	199.42	203.53	204.81	203.13	205.2	199.08	205.57	198.93	201.08	205.98	200.6	203.38	203.64	203.91	202.98	201.82	202.6	201.62	202.03	202.99	203.5	204.34	202.92	202.78	203.07	200.62	204.08	202.56	204.92	203.01	204.61	200.17	203.49	202.71	199.88	201.91
200.7	202.56	201.84	201.27	199.01	199.32	201.14	200.09	203.23	203.16	201.7	198.71	202.07	200.61	198.84	201.49	200.97	201.95	201.32	201.81	200.09	205.11	201.32	199.25	201.6	202.77	201.22	201.5	203.35	200.96	200.86	196.28	200.76	201.19	202.71	200.52	198.63	200.81	204.1	202.92	199.51	201.03	199.43	200.04	198.58	200.24	200.98	201	197.56	202.41
202.86	202.41	201.83	202.8	203.02	203.18	200.51	199.88	202.93	200.86	200.51	199.96	202.94	204.6	201.04	202.61	203.03	200.7	203.45	202.52	205.34	205.43	206.11	203.95	201.21	200.49	204.61	202.36	202.84	200.72	200.03	201.86	204.84	203.4	200.27	202.61	200.79	201.93	201.68	203.46	200.53	203.27	202.51	205.22	200.74	200.04	203.18	204.53	204.24	201.41
206.39	204.38	205.07	202.84	201.5	202.95	202.05	205.81	204.48	204.69	202.07	205.93	204.52	203.34	203.19	203.22	204.92	205.57	201.2	201.51	200.79	202.08	206.9	204.65	202.3	201.94	201.11	203.95	202.55	205.62	200.59	202.72	202.05	203.34	201.88	203.78	202.07	204.38	200.99	201.24	202.48	202.04	202.11	203.97	200.12	203.24	204	201.42	207.06	202.42
209.31	207.89	207.9	209.28	209.1	208.47	208.7	209.67	204.51	205.84	209.26	207.13	209.79	210.43	210.9	209.74	207.66	208.73	204.95	207.41	206.67	209.14	208.08	208.63	207.74	210.59	208.14	207.15	206.34	206.83	207.85	210.39	210.27	206.08	209.32	209.78	209.7	207.9	209.93	209.95	208.37	209.6	209.38	209.95	207.48	209.98	205.38	209.11	208.37	206.76
198.05	198.11	199.12	198.95	197.22	198.64	201.05	201.38	197.39	196.02	195.31	197.98	198.96	196.89	196.67	198.99	198.64	200.04	198.83	196.66	196.73	199.29	199.25	198.09	198.47	198.34	198.7	197.83	198.11	197.42	199.56	198.59	199.36	200.74	197.88	198.59	195.93	198.65	195.92	196.77	199.94	199.49	195.43	197.39	198.82	197.34	196.75	197.11	197.37	196.74
202.22	205.04	201.49	203.14	202.9	204.23	203.97	203.96	203.78	203.1	204.7	203.5	201.39	203.57	203.46	202.94	201.68	203.71	202.13	204.05	203.74	206.02	200.81	202.43	204.52	204.76	203.28	201.72	203.79	203.93	201.97	202.43	202.68	203.61	205.69	203.64	208.22	206.43	201.98	203.28	206.62	204.16	201.13	206.24	201.51	201.7	202.08	204.14	203.33	203.16
208.5	205.12	209.44	207.49	205.33	206.5	209.58	207.6	211.85	209.38	207.65	211.15	210.26	208.32	207.15	209.27	210.39	205.42	212.71	207.06	206.44	207.85	207.66	208.25	210.11	209.4	208.59	206.23	206.5	206.56	208.52	211.75	207.04	206.64	207.88	205.58	210.17	208.74	205.96	209.21	205.38	209.71	208.99	210.26	208.77	209.84	207.34	206.71	207.11	210.05
202.36	205.12	207.7	200.33	203.45	205.98	201.98	205.28	203.26	201.82	204.03	204.29	202.2	204.89	202.45	201.32	205.19	200.65	200.54	205.36	202	205.38	204.57	205.54	204.24	204.42	202.33	202.97	203.74	202.86	202.53	200.41	201.71	204.13	204.82	204.51	201.82	199.89	202.38	203.64	203.49	199.5	202.66	202.81	201.42	205.41	203.36	203.16	203.49	201.47
208.95	211.73	211.8	210.53	212.48	213.79	208.27	214.51	211.78	212.41	210.04	212.37	214.64	209.4	209.88	212.43	213.27	212.07	213.41	210.07	213.38	213.77	212.05	211.11	214.57	213.66	212.71	209.85	209.55	214.41	209.52	214.2	211.25	211.52	210.34	208.78	214.99	213.4	210.72	208.65	213.34	209.44	212.34	212.21	215.79	210.61	210.57	212.61	208.84	213.2
201	204.17	204.78	205.54	203.86	200.01	206.61	202.94	201.27	203.1	203.86	202.74	205.8	202.4	202.27	202.87	203.02	205.81	204.76	200.41	203.66	202.67	203.43	204.34	205.72	206.99	205.9	205.27	204.08	204.4	204.06	202.66	207.09	203.21	202.93	203.45	203.85	201.76	204.71	204.01	205.38	205.16	203.03	200.46	203.4	204	205.2	204.64	203.11	200.49
210.82	207.74	208.55	208.57	207.74	206.91	208.96	211.5	209.06	207.44	208.87	208.43	211.96	207.88	209.59	212.13	211.75	212.31	208.34	209.51	211.73	208.99	207.78	210.75	211.68	207.37	209.08	212.03	209.65	210.97	207.51	208.35	210.98	208.66	210.54	206.41	210.15	208.2	208.93	210.37	209.32	207.15	209.85	210.14	209.16	207.52	211.23	207.36	210.28	207.79
212.02	214.3	212.24	213.81	211.59	213.57	211.09	212.06	214.54	213.22	214.89	212.78	210.87	215.16	213.13	211.05	213	211.97	214.1	213.9	210.25	215.59	211.27	211.28	210.48	212.97	213.45	212.3	212.03	210.9	211.1	208.47	212.66	212.28	213.62	210.15	212.03	213.35	212.86	213.43	212.39	215.95	216.53	212.72	211.13	211.36	211.91	210.51	212.57	216.72
209.76	209.87	210.54	207.66	207.95	208.19	207.02	209.69	207.08	207.63	211.61	208.39	213.13	208.11	207.43	209.73	207.67	208.66	204.88	208.78	211.22	207.66	209.94	209.54	208.87	206.93	208.8	209.17	209.76	210.49	213.7	207.85	209.12	208.59	209.92	209.58	208.09	208.95	206.98	208.5	212.27	210.17	210.28	207.89	207.58	206.84	212.33	209.84	206.57	210.58
208.19	206.27	208.05	205.66	208.63	204.45	205.17	204.18	208.76	206.52	205	206.26	205.82	205.41	201.04	209.63	206.61	204.9	204.84	204.35	207.75	207.47	205.48	207.7	205.53	207.51	206.86	209.15	204.86	210.09	204.82	204.99	208.66	206.32	208.8	206.74	208.16	206.95	205.57	204.91	204.21	206.81	207.9	209.21	204.18	209.89	209.26	204.28	206.81	206.54
208.1	208.57	206.75	211.67	208.88	205.94	208.19	206.94	206.1	206.44	206.36	205.67	209.7	208.2	207.12	207.86	210.38	210.79	204.4	205.73	209.25	208.58	209.19	207.98	208.6	206.08	205.32	208.39	208.83	207.67	211.73	207.64	205.79	208.09	208.61	206.71	210.18	208.95	207.65	208.29	209.22	208.22	205.88	206.43	208.02	207.96	206.28	209.86	206.45	207.83
212.02	212.62	215.1	212.82	211.51	210.48	210.33	210.53	211.99	209.99	209.35	212.66	212.67	212.11	215.06	213.72	212.48	213.97	210.2	212.27	211.94	209.95	213.78	211.6	210.42	210.41	212.59	212.34	212.35	212.58	209.31	211.03	210.97	212.23	211.36	214.03	211.1	211.12	212.07	209.63	212.52	209.99	211.46	214.42	211.83	208.7	209.62	212.72	209.42	212.35
207	202.67	208.69	206.54	205.47	207.66	205.44	204.96	201.75	205	204.98	204.67	207.72	208.27	202.83	203.53	205.13	203.46	206.23	205.53	207.02	204.41	206.3	206.12	208.24	206.77	206.78	201.59	207.01	204.51	203.79	206.02	207.83	208	204.33	206.22	203.85	207.77	203.64	206.43	205.2	205.82	204.52	206.22	208.32	206.98	208.15	204.63	203.01	206.96
207.22	207.19	210.76	211.28	207.8	207.98	209.14	210.06	207.55	206.22	209.31	207.81	211.27	210.86	206.62	207.93	208.39	209.64	212.35	211.49	206	208.08	207.38	209.03	207.48	205.83	208.9	208.18	207.97	207.33	210.16	211.16	206.25	208.45	207.73	209.08	207.12	210.5	210.96	208.97	207.06	209.8	206.43	207.89	206.78	205.45	209.72	210.06	206.82	208.06
210.52	212.37	209.84	211.07	212.3	209.44	212.07	210.29	212.44	207.41	211.02	212.5	212.07	213.87	212.88	211.19	210.55	211.03	211.09	213.39	211.65	213.4	207.94	210.42	211.25	213.92	211.45	210.82	210.24	212.4	213.49	212.81	213.6	209.12	211.89	210.24	213.71	212.99	215.79	212.33	211.07	213.63	210.52	208.6	209.76	209.23	209.08	211.12	214.88	214.52
203.93	201.18	198.39	202.9	203.57	201.67	202.2	204.12	202.87	198.24	203.57	202.86	202.21	203.39	202.81	201.18	203.42	207.15	200.52	203.15	203.74	202.09	205	201.53	202.47	203.53	203.68	204.34	203.72	199.98	205.42	202.08	203.48	203.93	206.48	202.65	201.66	202.66	202.61	204.16	205.58	202.74	204.94	204.08	203.88	203.88	204.48	205.41	205.98	207.76
211.66	206.62	210.95	209.97	212.28	208.48	208.34	209.64	207.96	209.3	208.36	209.33	212.47	211.24	209.19	210.63	211.05	210.44	208.09	209.48	209.94	207.53	210.74	207.7	209.66	209.27	205.79	207.04	210.72	208.09	211.78	206.14	210.4	208.5	209.13	209.22	207.92	208.65	208.8	208.85	210	209.46	208.37	211.9	211.32	208.93	209.55	209.83	205.54	207.28
210.23	209.77	206.6	207.3	207.76	208.66	205.62	206.88	204.83	206.71	210.04	209.33	209.23	205.67	208.81	207.31	208.08	208.58	209.34	208.14	205.67	205.86	208.74	210.09	210.27	210.27	207.81	206.16	204.83	207.14	208.53	206.92	210.2	207.91	207.74	209.1	207.49	209.5	209.62	209.71	206.37	206.32	205.15	210.39	209.12	205.88	205.71	206.3	206.67	207.55
209.38	208.75	207.7	209.7	211	206.06	206.97	210.62	204.18	209.1	207.44	209.15	211.81	210.52	206.77	207.39	211.18	209.89	207.54	208.33	207.85	209.16	208.37	210.23	210.24	209.27	211.15	208.13	201.63	209.61	207.56	211.69	210.35	208.6	206.64	206.15	209.44	209.2	207.38	209.42	208.29	208.49	205.59	211.28	207.72	209.21	211.18	207.78	206.43	211.5
208.82	205.34	208.76	207.51	209.43	209.64	211.64	209.45	211.78	210.37	209.2	210.56	208.52	211.9	208.02	209.85	210.94	210.33	208.43	210.09	207.95	210.52	210.95	210.75	209.95	209.95	213.09	209.03	206.05	209.17	207.62	207.95	209.41	209.54	206.03	209.59	208.86	209.71	210.4	207.17	209.04	207.52	209.67	205.84	211.6	206.88	210.42	207.91	205.74	208.68
210.48	210.97	209.2	208.76	207.72	208.91	203.92	206.53	209.29	208.25	209.05	210.72	208.12	209.28	207.38	205.64	206.29	206.25	207.46	209.91	205.77	208.27	210.2	208.63	207.71	208.03	210.34	208.06	209.3	207.3	206	206.02	207.52	209.08	206.89	207.99	206.27	206.78	208.77	209.73	207.79	204.31	206.88	209.14	207.1	207.67	207.59	210.05	212.32	209.04
209.2	209.25	209.47	205.43	205.29	208.97	203.48	204.14	206.35	210.76	207.78	204.38	204.55	208.55	203.29	209.65	207.44	205.68	210.31	210.25	209.03	210.09	206.43	206.36	207.3	207.82	206.12	208.1	207.16	206.4	208.38	208.24	208.2	208.93	209.16	209.86	210.05	207.64	205.33	206.61	204.74	208.52	207.16	205.98	205.37	207.44	210.98	208.52	205.83	206.98
213.16	212.33	211.81	210.17	210.26	215.91	211.54	211.46	214.94	213.58	212.28	211.75	209.54	211.26	212.3	212.2	210.96	213.57	213.53	210.36	214.23	209.62	212.58	210.44	211.61	211.75	213.67	213.35	211.44	210.97	208.85	209.62	206.72	211.58	209.96	211.83	209.88	212.39	212.65	209.81	209.33	212.36	213.34	212.73	212.76	209.59	214.33	212.36	209.28	209.36
202.76	203.44	203.96	205.45	204.2	205.44	206.67	205.54	204.17	203.36	203.62	204.1	201.53	200.38	205.52	203.85	198.17	205.1	202.48	202.28	204.18	207.35	201.35	202.31	204.8	205.88	201.57	204.21	204.09	202.66	206.11	205.62	205.44	201.95	204	203.02	199.75	204.37	205.23	206.15	206.24	201.29	200.85	204.17	202.39	201.83	204.54	201.57	204.08	203.5
206.87	207.54	204.84	209.66	204.91	206.2	207.17	206.74	203.51	205.51	206.99	207.25	205.34	202.17	206.41	207.84	208.52	203.65	204.3	209.01	208.02	207.68	206.33	206.62	205.7	209.59	204.37	203.91	205.05	206.98	206.82	204.98	202.97	205.09	203.8	205.74	208.37	209.2	204.44	201.45	208.12	206.29	203.37	206.15	204.67	206.64	206.74	208.12	209.06	205.84
201.4	200.1	200.17	203.26	197.64	201.73	204	198.12	197.78	201.1	197.42	200.51	200.85	199.93	197.63	198.85	200.01	197.86	203.58	198.79	202.22	199.27	199.51	195.52	198.92	196.11	199.77	195.91	196.99	197.05	201.35	201.6	199.93	204.31	200.57	203.18	198.95	202.08	203.42	200.57	201.01	200.86	202.29	204.77	199.95	201.43	200.6	200.82	201.41	201.61
197.98	195.89	198.39	197.84	201.06	197.77	202.53	200.4	199.44	199.97	203.33	199.84	201.7	196.7	195.18	199.15	200.02	202.49	197.19	200.94	200.68	199.44	198.67	199.21	200.67	199.25	201.53	199.25	202.15	200.89	198.82	200.62	199.13	198.62	198.88	200.17	195.53	196.66	199.47	202.84	200.11	199.01	199.19	200.97	197.86	198.69	201.35	197.43	196.45	199.16
199.91	201.85	198.14	203.62	200.98	199.25	200.65	199.72	198.34	202.31	201.66	200.17	200.47	199.65	201.38	201.44	199.65	201.06	199.91	202.48	200.3	198.79	200.98	202.73	199.84	203.78	201.57	201.9	201.27	201.57	202.11	201.64	201.64	202.34	197.99	201.17	200.98	200.72	199.48	201.23	200.78	198.06	197.35	199.36	197.69	197.9	202.31	201.53	201.47	201.05
207.7	208.53	208.04	208.36	206.2	206.84	209.97	208.01	208.06	206.72	209.92	206.8	207.8	207.81	204.33	210.09	205.22	209.64	211.26	207.83	207.06	205.72	207.9	207.84	207.38	204.9	204.75	210.12	209.73	207.76	208.89	205.43	209.13	206.95	208.53	208.93	205.89	205.25	212.25	207.74	207.58	205.65	205.95	208.19	207.33	205.26	209.19	207.61	208.89	208.43
208.48	208.17	211.2	206.04	208.85	210.96	211.6	209.96	211.08	208.71	213.36	210.18	210.04	207.31	213.54	212.36	209.94	208.37	206.4	210.98	209.76	209.27	210.64	206.75	208.75	209.16	208.56	210.85	209.73	209.58	208.39	212.38	210.91	211.19	207.41	207.23	209.04	215.1	209.4	209.62	212.39	209.66	208.56	211.25	207.27	210.58	205.2	210.97	211.08	209.06
208.6	209.94	210.03	207.76	209.07	204.55	210.8	209.82	207.4	209.5	207.79	210.06	207.83	209.95	210.09	208.14	204.8	208.33	208.97	207.7	210.26	207.08	211.94	206.71	206.62	206.73	209.66	207.99	207.54	205.41	206.36	212.06	207.19	209.48	209.16	208.48	208.48	210.47	210.84	211.05	206.83	207.18	203.98	208.37	206.39	210.33	210.21	204.98	213.17	211.35
199.72	199.67	200.53	198.51	199.3	198.71	197.43	199.74	202.36	196.91	200.61	201.32	199.47	199.33	199.64	199.08	200.84	201.29	196.48	196.74	203.23	199.53	200.02	199.17	197.87	199.66	201.45	202.92	196.05	199.01	198.72	199.12	197.41	200.88	196.82	199.76	197.91	199.2	200.32	200.21	198.88	197.22	201.33	198.78	200.15	200.26	200.19	201.02	203.46	200.61
213.45	212.46	211.42	213.39	212.47	212.33	216.21	216.12	211.38	211.23	211.05	210.94	211.77	210.61	214.66	214.3	211.87	211.58	214.11	212.12	213.6	213.24	213.83	212.6	212.84	212.81	212.42	213.42	215.68	213.58	213.05	213.28	212.93	215.65	209.95	214.36	212.11	215.46	213.1	211.25	215.33	212.5	213.98	212.2	211.82	213.8	211.41	212.04	213.74	208.55
207.7	206.53	210.27	209.21	209.25	207.19	209.42	207.77	210.25	210.43	207.96	206.26	210.34	206.94	209.04	209.37	209.5	210.54	207.98	208.75	209.38	206.15	209.89	208.33	209.13	208.24	207.4	209.37	209.82	208.67	209.89	209.99	208.15	206.94	208.23	207.69	208.04	207.8	211.56	211.02	210.2	208.13	211.32	208.84	209.24	207.01	207.54	209.63	207.62	203.57
209.07	210.37	210.64	207.9	208.57	205.12	207.25	209.99	208.54	209.03	210.08	211.14	207.73	206.93	209.25	210.12	209.28	205.06	208.51	208.11	209.64	209.28	209.61	209.97	211.06	205.52	206.82	210.55	209.37	208.51	207.89	208.15	209.77	211.23	210.44	210.62	210.41	209.43	207.82	212.13	210.99	208.12	207.72	213.4	206.25	208.91	210.55	210.27	212.36	208.85
213.07	207.2	209.05	208.55	206.09	209.05	209.73	210.81	211.01	207.24	207.42	209.87	206.1	210.36	206.61	209.28	207.49	207.83	205.9	207.6	209.61	211.02	207.46	207.66	209.41	206.77	206.68	204.08	209.67	209.23	208.39	210.25	205.79	206.8	210.47	209.67	210.49	207.64	209.81	207.76	207.43	209.32	206.87	208.58	205.72	210.19	209.57	207.9	208.16	208.3
208.36	211.54	208.41	210.31	212.99	211.55	210.63	210.97	206.23	210.44	208.86	210.73	208.59	208.91	207.79	210.89	207	209.12	209.73	209.84	208.79	211.47	210.68	210.5	206.62	213.19	208.89	208.9	210.63	210.27	208.12	212.02	210.69	206.92	209.41	208.76	211.11	211.37	210.35	208.42	210.83	209.8	209.81	209.1	210.83	211.91	211.04	207.89	208.66	212.24
198.13	193.3	194.24	192.45	191.07	191.42	195.03	195.99	194.68	191.04	194.95	194.93	195.98	194.21	194.88	191.43	191.44	195.66	194.35	194.45	193.49	193.27	188.68	192.36	195.34	196.24	193.11	195.35	192.88	192.35	194.9	195.04	192.26	193.82	195.01	191.3	189.48	193.95	192.81	195.62	194.84	191.06	193.13	195.59	193.25	193.75	194.62	191.71	192.81	194.96
202.27	203.63	206.79	206.63	204.61	206.93	206.46	201.45	203.49	203.88	205.54	205.42	204.14	202.11	204.39	203.78	204.61	207.16	202.38	202.3	206.1	204.58	204.75	205.75	201.68	205.03	205.83	202.8	202.81	204.82	203.85	204.53	205.72	205.16	205.04	204.6	202.45	204.3	200.29	203.5	203.59	203.78	201.33	205.84	204.65	202.55	201.64	202.38	199.82	203.88
209.06	210.55	211.34	211.14	213.67	208.94	213.13	211.82	210.82	212.73	210.22	213.42	210.13	210.15	211.55	209.31	210.98	211.74	216.11	210.33	211.5	211.66	211.45	213.17	210.51	212.7	210.17	208.06	211.11	211.2	212.22	208.02	210.16	214.81	208.65	209.69	213.26	209.5	207.35	207.55	210.6	210.65	213.51	210.31	208.95	213.68	213.27	212	208.7	208.76
210.26	214.01	212.77	212.61	211.6	213.43	209.02	210.85	214.23	213.2	213.13	213.88	213.81	209.64	210.91	211.23	211.69	210.54	212.8	212.16	210.4	210.43	209.67	214.2	213.28	212.75	212.25	214.79	210.39	213.45	211.22	211.63	212.67	212.3	211.59	214.43	214.26	214.94	212.63	211.75	213.4	209.39	213.25	214.46	210.84	211.56	213.23	216.28	213.42	212.21
209.31	211.43	210.85	208.05	206.22	209.55	207.1	209.46	208.55	209.08	207.86	207.47	210.24	209.88	211.6	208.54	212.54	207.01	211.44	209.17	209.93	207.01	211.83	214.16	209.77	209.91	211.71	212.83	206.87	210.26	210.59	208.4	208.46	209.69	206.5	211.4	211.53	210.19	210.77	207.98	205.14	209.93	205.94	205.31	212.22	209.29	207.97	212.34	212.22	209.58
194.49	194.4	195.5	195.42	191.87	193.05	195.44	193.14	193.32	195.78	191.87	199.14	197.3	196.73	194.16	197.18	192.65	193.72	196.11	197.56	196.41	190.36	192.47	193.42	195.81	195.46	196.29	197.36	194.08	194.62	197.14	195.46	196.64	193.76	195.24	194.42	195.95	195.11	196.54	193.7	197.87	197.19	194.83	196.04	194.41	196.47	195.71	196.33	198.04	196.18
211.48	209.92	206.51	208.13	206.88	209.16	205.85	209.04	206.09	212.37	210.34	207.98	209.42	209.63	208.54	207.43	208.65	207.16	209.3	209.8	209.2	209.53	208.34	211.32	211.22	207.31	208.13	210.97	213.9	209.96	207.17	209.17	212.76	205.94	213.53	209.7	208.89	205.42	208.65	210.27	213.18	206.44	208.74	207.33	209.13	209.6	205.87	209.72	207.87	208.93
206.03	207.52	205.42	209.52	209.74	207.81	207.15	207.62	208.12	209.17	209.01	205.03	209.85	208.65	209.28	207.36	211.09	211.82	206	209.76	209.58	207.89	207.43	208.42	211.96	207.55	206.6	211.26	211.11	206.14	209.53	207.23	207.34	209.6	211.94	206.62	210.77	207.98	208.47	207.98	209.21	209.53	207.75	207.93	210.66	209.54	207.88	208.25	208.06	207.45
218.92	214.28	215.9	218.62	218.05	220.47	219.05	216.64	218.77	214.5	218.71	219.79	214.32	214.18	214.62	218.79	213.66	220.62	218	221.41	220.43	216.87	220.23	218.47	216.48	216.81	218.58	216.62	218.12	216.77	218.34	222.02	217.82	216.02	219.43	216.07	215.78	222.64	221.18	216.73	219.31	218.69	218.26	218.65	215.6	218.07	220.25	217.59	219.96	218.97
201.24	205.28	199.9	199.16	199.59	200.92	201.51	199.5	202.78	201.93	202.92	198.65	199.06	199.26	200.18	200.7	202.5	200.9	202.07	197.58	199.74	200.41	198.51	200.7	199.42	198.4	199.57	202.29	200.78	199	201.76	199.76	201.05	198.07	201.36	200.76	201.97	198.94	197.43	202.48	198.49	200.86	198.27	200.36	199.99	198.11	203.53	195.34	201.06	199.72
210.65	207.81	207.64	206.2	209.55	207.74	207.86	205.93	204.79	207.84	207.13	209.6	207.32	205.96	209.44	211.2	204.77	208.07	204.82	208.91	207.68	207.75	205.2	209.46	207.94	208.67	212.04	204.27	208.37	207.94	208.85	209	204.43	207.9	208.74	206.49	210.41	207.26	210.63	212.37	207.51	207.86	211.45	208.01	205.99	203.25	206.74	205.94	207.84	207.47
219.36	214.95	216.95	218.65	215.76	218.45	219.75	215.92	221.27	219.2	219.27	219.3	216.67	217.02	213.96	214.82	214.26	216.75	217.92	217.23	219.35	222.59	215.33	217.96	218.35	218.24	217.16	218.36	216.82	216.26	218.41	216.84	219.79	219.76	217.29	219.03	213.7	221.24	217.76	220.14	218.21	214.77	218.55	216.78	214.42	219.9	216.9	221.43	219.51	219.48
210.83	210.83	212.08	207.57	211.12	210.32	211.18	212.82	211.93	208.64	210.03	210.07	214.15	211.52	212.12	213.49	212.28	212.22	212.66	208.14	210.95	209.37	208.31	211.3	212.51	213.95	209.35	211.87	208.1	213	212.98	212.55	211.82	212.13	212.16	208.5	212.01	213.02	207.37	210.01	213.28	211.87	215.02	211.34	211.01	211.15	208.9	214.4	211.68	211.85
212.65	207.86	211.94	208.42	210.04	205.69	209.65	208.7	211.21	211.45	209.28	209.79	211.11	209.35	212.92	213.36	210.84	211.11	210.94	213.37	207.18	210.25	209.73	204.79	207.92	210.43	208.65	208.44	208.58	211.62	210.97	208.58	209.14	211.13	209.88	208.29	212.27	206.45	211.07	212.53	208.63	211.41	209.57	212.97	210.16	209.06	211.13	211	210.16	210.31
204.92	208.92	208.68	206.88	206.1	204.38	209.03	206.33	206.66	206.21	205.7	205.58	207.6	205.52	206.21	206.56	204.52	208.3	203.58	206.8	205.51	205.16	205.71	203.31	208.73	203.5	204.69	205.86	205	206.99	206.13	207	205.91	205.24	208.05	208.05	206.39	208.39	206.98	203.76	206.42	207.72	203.23	205.07	205.76	206.24	206.74	205.91	203.54	206.85
193.78	194.47	194.7	193.27	194.24	192.42	190.25	192.1	192.02	193.2	193.05	198.1	191.91	193.64	195.03	195.7	193.36	192.97	194.72	197.71	195.88	196.6	190.46	192.13	196.52	196.39	193.48	193.73	193.31	192.99	192.76	196.23	195.06	194.31	192.91	193.08	193.82	194.49	188.79	193.07	194.25	197.1	192.08	194.24	193.84	193.26	193.25	196.45	194.4	193.09
208.61	210.59	208.39	210.11	207.91	210.72	209.1	209.39	208.59	206.49	210.3	207.11	211.1	210.07	208.85	211.97	212.32	209.28	210.78	209.65	208.1	207.02	208.35	210.41	206.69	206.82	209.34	207.45	206.8	209.26	211.74	210.94	212.83	208.2	211.75	210.92	208.01	205.99	210.5	207.11	208.57	210.68	208.67	206.83	205.65	205.24	207.84	208.28	208.96	210.71
205.1	200.91	198.5	199.73	200.61	202.14	201.72	200.04	201.13	203.7	202.44	198.63	200.94	199.8	200.86	200.95	197.6	201.44	203.22	201.03	204.73	201.82	203.23	201.7	197.49	201.01	202.94	200.9	201.22	199.72	201.85	201.48	200.88	198.94	200.68	202.77	203.19	199.85	203.42	199.55	204.77	197.69	201.2	199.8	203.86	198.32	201.9	201.96	202.42	202.45
199.83	198.96	199.14	202.91	201.56	202.77	198.69	202.93	200.41	198.98	200.11	200.28	202.09	199.82	201.51	201.59	199.27	196.5	201.72	196.39	200.82	202.25	196.66	200.39	198.65	198.6	201.43	199.6	201.65	199.5	200.14	202.81	197.9	200.1	199.13	201.71	200.68	200.89	197.98	201.88	200.18	201.39	202.75	201.17	201.24	198.68	200.1	198.24	199.41	200.42
202.45	203.48	204.26	206.21	204.57	202.5	201.7	202.23	202.36	204.58	203.74	204.32	201.19	202.12	204.42	204.03	203.92	204.04	205	202.52	200.94	204.28	201.08	202.86	202.16	199.31	203.62	202.3	200.64	204.21	200.16	205.21	200.27	202.52	204.6	203.93	201.4	202.55	204.1	203.97	204.08	201.07	202.72	208.23	198.67	203.49	206.24	203.25	201.76	202.9
210.11	215.18	212.58	212.04	212.56	212.63	212.05	215.43	214.92	212.14	214.15	212.43	214.16	210.14	209.42	211.21	212.84	214.26	215.15	212.36	210.46	210.06	212.56	217.31	212.23	211.92	211.33	214.92	213	211.77	212.53	216.15	212.34	214.2	213.53	216.06	210.4	213.83	212.21	213.03	214.03	216.33	213.68	211.18	212.69	210.85	212.41	214.23	210.67	214.3
205.81	205.34	208.31	209.57	205.91	203.17	205.98	204.5	206.56	204.77	207.97	202.97	206.39	206.29	204.34	206.27	208.09	205.57	207.77	204.98	207.65	203.61	204.99	206.86	207.05	206.8	209.2	208.07	203.93	206.96	203.19	207.28	206.52	205.45	203.95	208.01	208.07	207.95	209.04	206.26	204.52	203.89	209.22	206.08	204.27	207.52	207.18	206.23	204.85	207.4
196.16	201.42	203.16	198.4	200.21	199.71	199.04	195.6	200.46	200.26	197.46	196.97	198.94	200.8	200.41	197.69	199.61	196.11	199.26	199.14	202.63	199.63	198.61	198.19	196.56	199.66	200.4	197.34	198.61	196.99	200.24	199.14	198.35	202.03	199.79	198.72	199.64	196.55	196.2	200.88	198.39	198.54	199.87	199.23	203.31	202.82	200.02	199.65	201.57	200.69
197.36	193.44	194.47	193.12	196.1	194.96	195.39	194.84	192.26	195.72	192.13	195.98	195.91	190.52	195.89	193.92	196.24	195.29	192.14	196.63	195.82	192.16	194.42	193.14	191.07	194.19	194.14	196.23	194.22	195.88	193.52	192.2	196.69	195.3	193.19	193.58	192.21	193.72	195.11	195.5	193.49	195.43	195.95	195.54	195.2	195.8	196.71	193.4	193.32	194.95
205.6	202.63	203.2	202.79	204.81	202.24	203.16	203.52	204.21	202.61	204.72	205.02	203.26	203.28	201.9	203.76	205.92	205.77	202.78	207.12	202.43	203.51	203.52	202.5	203.21	203.26	207.08	202.75	204.33	204.15	202.91	202.55	202.92	201.63	204.69	204.72	203.24	201.45	202.47	206.51	202.26	202.98	205.57	203.94	206	203.95	204.02	201.05	199.72	202.43
211.08	211.45	210.34	212.61	213.35	215.9	213.45	217.15	212.88	213.05	208.92	216.36	206.88	212.84	213.34	214.65	211.4	213.65	213.14	208.57	216.13	211.53	212.96	212.98	209.67	214.16	212.4	212.37	211.49	213.75	213.81	212.39	213.18	212.04	213.16	212.43	212.29	213.83	216.59	216.82	212.51	214.15	211.73	212.79	212.97	215.97	209.14	213.51	212.11	211.75
210.31	208.97	209.52	207.53	206.62	205.86	209.02	207.36	207.25	209.05	207.32	209.81	210.46	206.16	209.29	209.52	208.32	207.89	208.37	207.82	206.03	211.06	207.88	208.66	205.87	208.74	209.76	208.08	207.76	207.99	211.03	211.11	208.27	210.93	208.58	206.69	209.83	210.17	207.8	206.49	211.78	207.33	209.85	204.66	205.68	207.61	207.77	206.12	209.49	210.09
211.25	208.76	211.84	203.66	210.39	208.78	207.86	206.63	208.79	205.94	210.34	207.38	209.59	205.43	210.05	209.52	210.38	211.34	209.07	210.02	208.99	206.71	205.64	208.95	210.98	207.93	208.74	207.46	206.95	211.49	205.92	210.21	208.22	210.18	205.54	209.04	209.89	206.1	209.31	208.56	210.62	208.86	203.84	205.46	207.64	211.88	207.15	213.35	209.8	215.18
209.75	208.09	210.07	208.82	205.56	209.44	209.44	209.8	209.98	207.85	209.21	209.89	206.82	206.96	210.7	207.45	206.94	211.19	207.75	210.34	207.57	211.51	207.94	207.2	212.01	209.54	207.84	209.38	211.36	209.64	209.28	208.21	212.23	209.73	208.99	207.72	208.56	211.29	209.63	208.45	206.66	208.96	211.63	206.65	211.68	210.52	210.31	210.18	209.85	208.08
203.07	204.85	203.05	205.14	201.6	202.88	202.44	204.07	204.17	203	202.78	203.14	202.34	201.33	203.92	206.59	206.42	203.67	206.25	204.67	202.88	202.62	198.66	199.47	201.97	202.19	204.54	206.07	202.75	205.05	199.39	202.49	202.46	202.23	203.76	200.4	203.2	204.18	203.4	200.71	204.03	203.82	202.52	202.48	202.79	203.15	200.89	208.86	205.48	204.01
204.76	206.61	204.24	201.56	201.63	200.57	203.5	206.34	202.66	204.74	208.26	204.43	207.15	203.5	205.27	205.04	205.04	204.51	204.74	204.93	208.73	206.2	204.6	207	206.46	203.51	201.5	205.97	203.94	201.46	203.29	202.83	205.69	202.93	204.87	203.31	206.51	205.35	202.89	206.22	205.51	202.2	205.69	201.85	203.93	205.59	204.35	201.99	202.64	202.92
218.15	217.32	216.06	215.09	218.16	217.44	216.48	218.6	214.14	215.99	216.57	217.71	216.43	217.42	215.96	215.19	216.6	216.97	217.07	215.39	214.13	220.86	216.03	220.33	218.74	212.88	216.14	218.09	213.36	219.47	215.12	215.4	216.46	217.53	218.88	218.53	216.63	213.34	215.4	218.57	216.13	218.02	220.02	213.54	215.24	214.99	216.05	218.33	216.28	217.36
207.68	205.36	209.3	209.05	206.44	207.83	207.16	209.93	207.51	209.44	210.56	207.33	206.6	208.76	209.02	210.2	207.24	208.82	210.51	207.56	206.65	212.36	208.83	206.5	208.39	206.38	204.71	209.74	207.09	208.52	210.74	208.76	209.3	206.33	204.9	206.59	206.87	208.29	207.35	208.23	203.03	208.3	208.79	207.89	208.53	209.46	212.22	205.87	208.54	209.88
214.63	209.84	212.18	213.87	212.12	206.48	210.2	212.35	211.34	212.16	211.87	211.13	213.34	211.87	211.79	209.96	213.97	209.02	212.42	208.31	213.06	209.34	207.53	210.2	212.76	211.32	212.38	209.74	209.73	208.8	216.31	215.39	210.65	211.6	211.1	211.07	213.1	212.53	210.1	213.68	208.99	213.13	210.27	212.99	210.02	212.55	207.99	211.02	213.18	210.81
210.11	211.2	210.39	210.77	212.84	210.37	205.94	206.2	208.62	208.77	209.59	208.65	210.61	206.06	209.09	210.59	211.15	213.17	212.14	208.33	208.04	209.79	207.71	208.93	206.03	208.22	208.57	209.28	210.72	209.48	210.08	213.48	209.37	209.09	208.77	205.73	208.8	210.71	212.32	208.02	206.81	209.9	209.72	210.29	208.59	209.37	209.82	208.07	208.75	208.5
208.86	208.05	207.73	208.1	209.88	205.46	205.2	209.6	208.33	209.44	208.37	206.51	206.77	204.93	207.8	211.44	206.28	209.47	209.18	209.39	207.58	205.99	209.17	208.73	205.17	209.69	207.16	207.59	213.11	208.15	208.91	209.68	207.69	207.42	206.92	208.35	207.53	209.92	211.36	208.84	205.77	208.44	210.84	208.52	207.99	211.26	211.7	211.29	208.06	210.47
199.64	199.58	200.08	200.77	198.36	199.58	202.27	199.69	197.88	198.78	197.1	200.06	200.97	200.97	199.95	199.74	196.37	200.14	201.05	201.73	197.7	200.67	201.65	199.25	202.93	202.27	202.45	200.72	199.12	203.49	204.63	201.78	200.7	201.04	197.52	200.32	201.18	201.25	197.71	200.01	201.96	202.64	201.36	202.21	203.56	199.02	198.73	200.53	199.64	201.14
205.42	206.4	205.17	205.03	203.98	204.24	206.43	204.89	206.74	200.23	203.18	207.04	206.24	204.52	202.91	201.58	205.18	200.44	205.94	204.64	203.69	205.47	201.29	199.51	203.78	203.77	203.86	203.06	208.03	203.58	207.34	205.07	205.44	204.83	205.56	205.2	203.56	203.22	206.59	205.07	203.61	204.61	206.09	205.52	204.66	206.5	203.18	204.92	205.96	208.82
206.87	207.97	208.14	209.32	206.42	207.02	207.83	208.35	206.45	206.04	205.17	202.15	203.15	207.81	206.05	208.71	205.02	206.43	209.91	207.17	208.06	209.1	204.16	207.73	208.79	206.52	205.39	211.93	208.29	204.41	206.1	204.16	206.53	203.49	207.61	204.23	207.37	204.18	207.67	204.57	206.45	202.59	206.32	204.63	209.6	202.8	206.71	206.79	205.52	202.59
203.64	203.07	200.1	201.78	201.65	202.09	203.43	200.95	201.77	203.36	204.11	202.07	200.81	199.66	200.24	204.91	206.66	202.44	204.05	206.16	202.19	199.68	203.42	201.32	203.09	202.25	205.99	206.12	203	203.9	204.81	200.96	201.05	202.02	203.73	199.98	204.59	201.71	201.66	203.26	201.22	201.56	202.79	201.59	200.7	202.17	201.28	203.89	203.35	200.62
208.55	210.19	208.68	208.35	209.88	212.08	211.98	209.75	209.12	206.23	212.97	208.52	210.32	211.05	210.14	207.77	208.28	208.46	209.26	212.44	208.99	209.24	209.8	209.77	210.36	205.61	204.65	210.06	211.36	207.73	209.79	209.84	208.74	207.51	211.33	212.46	209.25	209.34	209.63	209.47	211.35	212.72	206.81	207.06	211.85	212.96	205.85	206.72	206.37	210.05
205.3	205.85	205.71	207.15	203.9	206.63	205.67	207.18	208.6	208.53	203.87	203.67	204.24	206.8	206.24	203.73	207.58	205.43	209.35	207.4	207.98	208.03	208.78	203.3	208.94	209.19	208.61	208.38	203.85	205.05	208.82	205.85	206.31	207.94	208	207.47	210.3	204.83	205.3	206.09	208.67	204.78	203.34	205.82	207.13	208.02	202.92	206.23	205.77	206.78
199.42	198.03	199.8	201.15	198.06	199.59	194.3	200.81	200.51	196.49	203.17	198.35	199.03	199.24	201.44	202.49	199.32	198.9	199.19	201.75	201.55	201.38	200.27	196.74	198.67	203.16	198.88	201.9	200.41	200.45	199.03	197.31	202.39	201.57	196.73	198.95	200.38	200.14	200.46	201.31	198.8	199.73	198.59	196.38	201.15	201.17	198.06	195.98	200.59	200
195.49	196.72	192.18	194.97	193.53	195.66	192.47	198.52	194.22	193.98	193.01	196.2	190.4	194.45	192.94	194.76	195.84	194.95	191.79	195.56	197.24	193.62	197.26	192.31	194.89	196.13	195.51	195.89	196.74	193.56	192.77	194.84	195.8	195.35	192.34	191.91	193.4	191.17	196.74	193.19	191.97	193.24	195.23	191.59	196.08	195	195.07	192.92	193.94	193.8
204.35	209.11	208.19	213.4	207.18	207.36	206.17	206.15	206.69	209.28	207.94	208.04	208.78	206.84	208.6	210.05	205.71	208.17	206.04	209.13	209.37	208.78	206.96	210.36	208.21	211.83	208.62	209.3	208	207.72	208.77	209.71	208.41	209.23	210.33	208.53	208.14	206.4	210.28	209.38	209.68	208.64	208.48	208.9	207.72	209.24	207.18	205.76	208.64	209.24
206.92	207.61	209.78	210.94	207.42	211.91	205.32	209.77	207.84	209.83	207.66	210.48	213.18	206.26	209.5	211.92	209.66	210.04	210.36	210.08	211.79	209.04	206.19	207.3	208.48	208.1	209.51	205.24	210.19	208.65	209.31	206.52	208.02	210.06	208.34	212.58	209.88	211.57	208.87	206.84	210.21	205.88	210.27	207.76	211.13	208.08	210.67	207.92	208.11	212.07
209.74	209.91	209.43	209.21	209.11	205.77	211.81	208.37	208.69	210.07	205.84	210	204.22	208.19	210.09	208.66	208.2	212.15	208.6	206.79	209.46	208.41	204.47	208.09	207.32	209.57	208.26	208.7	206.33	208.5	208.75	207.74	209.59	208.87	210.76	210.72	206.69	213.06	210.26	209.81	212.07	208.52	205.87	204.95	208.86	209.21	208.43	207.94	209.56	210.35
208.04	211.52	210.21	207.62	210.78	208.58	207.86	211.21	211.22	209.37	209.12	208.7	210.22	210.13	209.25	211.33	210.69	210.3	206.65	206.03	208.8	207.45	208.75	211.17	210.04	208.74	207.7	209.28	208.66	210.18	209.25	208.23	207.56	208.72	209.71	207.7	208.35	208.18	211.17	208.42	205.29	213.41	209.94	211.44	210.34	207.47	208.33	211.13	211.45	211.36
201.56	201.99	200.58	199.98	204.69	201.9	204.27	204.2	201.72	205.62	205.87	200.93	202.76	202.54	203.97	203.47	201.02	203.49	204.01	203.83	203.14	200.99	202.3	203.9	208.08	204.09	204.09	203.44	205.39	204.49	204.46	204.61	201.75	204.09	205.16	200.3	207.4	199.43	204.65	203.55	200.61	205.43	205.6	203.41	202.72	202.73	205.48	206.72	204.23	203.49
202.89	199.86	198.66	201.88	202.38	203.49	195.14	200.73	195.35	203.13	198.95	202.66	200.54	201.22	196.68	198.47	201.8	202.1	199.22	201.31	196.54	198.91	199.91	200.72	199.35	200.83	198.4	202.42	197.22	200.18	198.51	200.75	201.11	204.11	199.32	200.68	200.62	201.2	199.23	197.81	201.66	198.11	200.55	199.19	199.63	199.69	201.76	203.24	202.4	199.75
204.36	205.47	205.84	205.91	203.49	205.68	203.9	202.68	203.42	206.21	200.3	204.72	203.05	202.53	206.6	205.27	203.86	201.82	205.13	203.51	200.74	203.41	202.81	204.45	203.01	203.46	205.27	203.87	206.04	202.64	203.06	204.29	202.8	202.45	202.34	203.3	203.87	203.27	202.88	203.99	203.22	203.19	204.74	202.87	205.02	201.82	204.21	200.67	202.63	202.73
207.65	204.45	203.48	204	205.42	204.72	206.92	208.61	210.86	207.16	207.57	202.79	204.34	204.5	206.13	205.41	207.24	204	207.48	202.97	203.88	204.61	204.01	206.17	206.82	204.83	206.34	203.27	204.16	203.65	204.79	207.65	207.66	206.93	205.59	205.23	205.46	203	206.32	210.13	203.58	209.85	205.16	206.39	204.64	206.5	207.44	205.73	207.87	206.89
210.7	206.07	209.11	208.64	208.03	210.26	205.97	207.15	208.07	207.56	211.09	208.47	207.12	207.33	208.53	211.04	208.11	209.91	205.7	209.79	209.33	208.05	209.08	206.73	206.72	207.5	207.79	207.8	209.69	209.71	209.11	209.91	207.77	205.85	209.78	207.92	209.21	206.3	206.94	207.79	207.83	209.5	209.12	207.04	212.13	209.6	208.48	210.63	205.93	209.85
218.61	216.46	214.39	217.33	218.32	217.12	216.29	215.99	218.04	217.55	217.44	216.4	216.13	218.72	219.74	219.77	219.32	218.41	219.51	217.97	218.56	219.19	218.65	217.83	217.33	218.94	219.29	218.7	219.05	219.71	218.13	217.96	215.88	221.3	217.85	218.03	218.85	221.22	215.22	214.87	219.26	219.38	220.34	217.73	219.98	217.71	219.36	220.37	219.11	215.88
211.14	211.14	212.42	212.17	210.14	212.16	212.03	211.68	213.88	210.64	215.72	212.28	209.32	213.04	211.12	214.82	210.61	212.34	210.51	210.55	212.32	213.4	213.39	210.22	211.39	212.21	212.19	215.53	213.8	210.86	212.71	212.38	210.66	213.89	211.87	209.72	210.92	213.93	213.26	210.6	213.51	212.28	212.03	212.05	211.3	211.02	212.85	213.44	214.74	209.78
213.12	212.68	215.9	213.02	214.05	215.24	212.13	214.09	210.71	212.04	215.29	213.19	212.28	210.16	212.44	214.04	214.09	213.37	216.43	215.57	211.27	212.02	212.28	210.4	214.1	215.16	211.88	214.55	216.47	211.2	212.93	215.56	212.24	214.28	212.25	213.72	213.08	214.84	213.13	212.51	212.97	212.35	213.62	214.39	211.29	212.45	215.95	213.21	214.93	210.99
205.44	205.79	203.08	205.92	205.88	203.42	206.65	208.17	206.45	205.45	204.88	201.39	206.32	202.21	201.5	205.86	204.11	204.36	205.75	203.91	206.21	205	204.64	202.95	204.78	202.8	204.87	204.73	205.03	204.86	206.01	204.86	203.77	205.7	208.98	206.85	203.49	203.21	202.05	201.34	205.44	205.1	208.93	205.85	203.71	205.73	202.01	204.97	206.27	202.32
197.95	198.88	198.99	197.2	201.64	199.23	199.76	198.34	202.78	200.47	197.42	199.39	198.78	198.41	200.64	198.39	198.76	203.03	202.24	200.98	197.98	197.96	201.86	201.15	199.18	200.12	197.37	200.57	200.17	199.02	199.91	199.38	199.63	203.45	197.1	197.25	198.23	201.42	201.04	198.53	197.01	198.75	199.57	199.19	198.67	198.32	198.72	198.86	200.27	199.28
209.52	207.37	202.94	207.46	206.93	209.36	206.03	207.41	206.54	206.26	210	207.84	208.96	210.84	206.23	207.83	206.7	209.86	204.56	206.96	207.36	206.62	207.1	207.4	209.41	204.77	204.48	208.48	207.26	208.57	206.92	207.82	206.73	206.77	211.44	206.52	205.45	206.34	205.71	206.66	208.79	210.23	207.11	211.6	210.4	207.94	206.6	207.46	208.59	208.6
216.53	214.21	215.7	215.6	219.62	214.74	218.86	217.29	215.77	218.92	217.98	218.08	219.36	220.11	217.16	217.71	214.13	219.52	219.07	218.25	218.39	220.92	220.09	215.76	215.96	217.36	219.44	216.16	217.02	218.12	218.4	217.66	218.66	215.13	219.95	216.98	218.22	211.92	218.1	218.45	215.82	220.59	217.9	212.36	216.61	220.17	221.59	216.8	218.65	218.25
200.02	199.98	202.1	202.58	200.67	197.6	201.01	201.93	202.35	200.78	198.76	201.29	202.19	199.68	202.81	201.87	199.93	198	199.95	199.73	201.91	200.6	199.96	202.4	201.53	199.53	199.41	197.92	199.99	200.01	200.42	200.89	197.63	199.34	196.39	200.05	200.71	200.89	198.67	201.62	200.5	198.95	201.29	197.69	199.74	201.63	199.78	200.8	200.33	199.57
211.98	211.92	215	211.22	212.84	211.63	215.65	214.13	211.38	211.63	209.95	214.44	212.61	214.39	208.67	209.87	212.32	211.98	210.26	209.43	210.87	213.14	209.03	214.13	209.68	214.45	211.79	214.62	208.7	212.16	209.15	210.31	214.11	210.81	211.77	214.16	213.8	215.15	209.95	213.52	210.33	210.31	212.47	211.01	212.65	213.44	210.86	212.17	215.54	210.25
205.08	204.26	206.52	205.21	204.15	204.43	205.47	205.13	206.38	202.05	209.44	204.2	206.03	205.18	204.83	202.48	204.14	206.03	206.1	204.98	206.58	203.67	207.3	203.18	205.82	204.67	204.21	204.67	203.69	204.21	202.36	205.72	205.96	203.36	201.49	206.1	204.74	205.57	202.23	200.01	204.41	202.39	208.02	207.65	204.48	203.78	205.14	203.18	207.12	204.38
209.99	211.21	209.24	208.28	207.86	207.48	207.84	206.91	211.37	209.99	210.54	210.9	216.24	208.04	206.58	209.84	214.47	211.52	207.58	208.37	209.89	209.17	207.46	209.44	209.56	210.3	206.35	211.03	210.06	206.71	208.68	209.36	209.75	208.93	207.38	209.22	207.86	210.77	207.91	207.53	207.38	209.79	203.86	206.82	207.22	208.34	210.14	207.38	209.2	210.44
208.79	209.06	207.78	209.4	208.97	208.65	208.76	209.37	211.6	204.18	208.15	209.1	211.39	208.93	210.16	207.64	210.21	210.78	209.89	206.66	207.21	207.53	208.16	207.86	208.09	208.55	208.03	208.58	210.95	206.06	208.39	211.87	208.31	209.03	210.06	204.32	207.99	213.66	209.27	210.01	209.72	208.07	209.12	211.48	211.24	212.74	209.72	209.21	208.8	211.3
211.37	209.38	207.53	209.68	207.74	210.86	210.09	204.79	206.15	206.76	210.13	207.87	209.21	208.53	210.23	208.17	207.74	209.73	208.49	208.83	207.04	211.96	207.75	209.76	208.48	208.72	210.04	205.4	205.43	207.38	205.98	207.6	209.22	209.41	207.74	209.17	206.44	211.41	205.9	208.31	209.62	208.48	209.29	209.64	211.45	204.91	210.06	210.65	204.96	209.04
210.99	210.55	211.62	210.86	208.05	208.76	208.83	208.41	209.62	209.75	210.32	209.13	209.86	211.05	210.58	209.58	210.1	212.26	211.99	211.66	205.96	210.24	208.24	212.56	208.36	210.14	206.19	210.34	206.33	209.37	211.87	209.59	211.13	209.83	208.38	208.51	210.46	207.52	209.72	212.51	209.38	210.08	209.73	208.85	211.17	210.12	210.76	208.9	210.15	208.74
209.06	206.46	209.7	209.89	209.11	211.77	208.78	207.29	206.8	209.94	206.7	208.24	206.39	207.47	210.09	207.74	206.08	207	208.39	210.05	207.59	208.81	210.11	206.07	204.61	207.11	205.12	207.44	208.09	207.86	207.09	209.24	205.81	205.99	209.43	205.34	209.03	206.46	208.15	206.17	204.42	210.28	205.08	206.74	205.28	209.86	209.33	209.46	207.85	208.7
204.81	203.72	209.56	205.41	206.21	204.01	204.37	205.44	206.59	207.8	206.49	206.33	205.11	205.05	204.27	208.09	207.3	205.28	208.58	205.92	207.29	206.17	208.75	207.56	210.26	211.06	204.41	208.83	208.96	205.95	206.91	208.38	205.61	205.68	206.39	208.45	207.15	206.03	207.26	206	204.85	205.97	207.46	202.76	206.03	206.39	203.78	206.91	205.4	206.12
214.74	217.36	219.66	219.9	216.69	215.83	216.22	217.27	218.76	218.31	217.69	220.27	219.05	215.65	217.22	216.74	217.78	218.37	215.64	220.52	214.05	217.95	218.26	214.31	218.43	215.71	215.19	216.69	218.42	218.97	218.66	218.18	214.32	218.42	216.95	217.24	214.73	216.85	215.21	216.51	214.26	217.22	222.24	222.43	216.42	216.85	215.92	217.92	218.04	217.62
195.73	192.94	190.66	193.09	194.38	192.51	192.5	194.64	194.32	194.38	194.01	192.2	194.94	197.05	195.61	195.78	191.45	197.57	194.54	196.88	193	194.68	194.61	192.79	196.04	195.96	194.67	195.01	196.45	194.84	195.35	195.25	192.38	193.64	196.47	195.32	193.76	196.31	192.7	190.44	194.75	195.52	193.18	191.22	194.35	195.19	192.14	193.07	192.38	192.6
202.81	203.58	203	200.23	203.99	204.88	203.47	203.51	203.42	200.33	202.95	205.52	202.54	203.23	202.73	202.88	201.42	199.76	204.42	202.41	202.39	202.52	203.54	205.32	203.96	206.06	201.78	201.27	202.59	201.96	201.25	203.96	201.88	204.05	202.96	204.65	207.54	202.73	198.67	207.11	200.78	203.49	203.24	204.43	205.53	201.07	199.06	201.78	201.37	201.91
200.68	203.86	202.69	199.43	201.23	202.26	204.63	206.63	202.51	203.68	201.79	204.42	204.13	201.73	201.96	204.66	203.14	201.78	204.86	201.4	202.02	201.8	202.59	203.26	203.43	203.78	205.09	200.61	203.21	199.16	205.44	203.95	203.68	203.5	201.58	203.65	201.82	203.48	201.17	201.71	200.79	199.92	201.4	203.37	205.98	203.84	201.97	205.6	202.72	204.79
207.86	211.14	206.86	207.79	209.54	207.72	205.04	204.7	207	206.02	205.35	208.76	209.55	211.45	209.97	212.23	208.3	208.69	208.4	210.37	208.49	207.22	206.43	204.93	208.54	206.59	209.21	206.81	205.59	207.5	210.84	208.32	203.21	207.72	208.22	210.81	209.03	207.46	202.83	208.89	206.99	209.11	209.46	203.69	205.97	208.05	206.49	203.93	207.52	209.45
211.92	207.22	207.69	207.28	209.27	206.95	204.17	207.92	209.03	208.85	206.06	208.78	208.88	206.85	206.72	209.32	206.13	205.06	207.25	205.47	205.18	210.21	209.23	208.13	211.26	203.92	205.39	208.54	207.13	205.8	209.19	209.26	208.74	208.12	206.87	207.37	205.64	205.27	210.08	206.93	209.63	211.14	207.26	209.84	209.8	210.32	207.46	207.31	206.82	209.07
206.64	206.53	205.05	204.68	205.95	204.1	205.34	204.62	204.44	204.65	205.26	207.14	205.78	203.65	204.74	201.74	205.63	204.67	205.56	205.32	203.23	202.78	202.55	205.71	203.64	205.66	200.59	205.34	205.24	207.61	203.05	205.19	204.82	202.23	205.39	204.95	205.18	202.2	207.22	206.7	204.23	207.23	205.69	205.59	205.62	206.76	204.8	201.88	204.49	205.85
218.32	218.41	218.23	214.02	216.53	218.26	217.27	219.51	220.51	221.85	215.5	218.26	219.41	219.01	217.49	217.54	215.15	217.43	219.81	217.15	216.39	214.56	214.59	219.38	217.66	215.92	220.5	216.56	219.12	216.85	219.72	217.05	220.05	217.77	215.57	217.58	215.14	215.07	216.49	216.6	214.79	215.3	214.32	215.62	218.45	217.45	215.35	215.82	218.12	215.87
207.88	212.71	209.72	208.63	207.88	209.66	210.28	207.88	206.9	208.73	211.94	209.99	210.26	210.97	207.72	206.68	208.76	208.47	210.17	205.48	208.16	212.36	207.17	208.77	210.2	211.37	206.49	210.92	208.01	211.16	210.08	207.93	211.3	211.6	208.07	208.22	209.55	210.64	208.53	209.14	210.61	207.48	206.95	212.72	209.94	209.29	207.35	207.03	206.29	208.47
203.08	204.02	204.22	203.86	203.79	206.91	205.26	201.76	204.02	204.18	204.5	202.33	201.42	205.85	204.85	204.89	204.85	207.65	204.54	202.28	201.89	205.41	206.71	206.51	203.36	202.29	200.04	200.89	203.24	203.88	202.57	205	202.85	204.47	204.91	204.05	204.14	203.71	204.71	201.17	205.77	206.7	204.04	204.95	205.06	206.76	205.22	206.63	200.29	207.33
193.61	194.47	195.46	194.32	195.77	195.73	193.1	194.2	194.82	192.56	192.05	194.16	192.75	190.64	194.28	195.81	191.36	194.25	195.97	192.57	194.07	193.92	193.89	195.6	191.78	193.93	193.84	193.6	194.84	194.51	194.9	194.07	197.21	193.19	194.21	193.15	197.01	193.48	193.95	190.37	190.47	197.06	196.16	192.26	193.46	194.01	190.69	193.21	193.14	194.23
212.12	211.77	209.1	210.63	212.94	214.79	212.56	213.67	213.12	211.93	212.57	212.99	216.93	213.42	211.58	211.98	210.3	211.73	212.27	209.21	211.67	208.9	213.6	211.73	208.06	210.48	211.43	215.58	212.48	210.69	212.48	209.2	211.5	211.21	213.96	210.2	213.93	211.06	211.39	210.95	211.47	209.73	209.91	210.66	214.51	214.76	214.25	211.55	212.79	210.3
206.94	208.84	206.36	207.12	208.83	209.37	213.1	209.08	207.07	207.47	207.94	206.96	207.55	205.88	209.26	211.39	207.26	207.06	206.47	208.39	207.32	213.65	210.04	208.86	208.58	208.33	209.33	206.53	209.47	208.45	207.87	210.96	210.38	206.18	210.08	205.87	207.54	207.32	207.2	212.24	208.8	208.25	209.79	207.3	206.83	211.23	205.89	209.57	206.49	208.59
210.33	212.81	213.26	211.42	209.59	209.67	209.21	209.95	210.4	213.28	211.5	209.39	210.82	210.7	214.13	211.27	213.48	213.04	211.92	212.73	213.04	210.19	211	212.5	212.82	209.24	212.06	209.47	212.61	212.74	210.59	211.91	209.46	212.5	214.65	212.79	213	214.7	210.32	210.17	211.37	210.69	209.06	210.48	209.91	212.79	212	211.53	211.37	210.06
215.18	212.88	214.8	214.28	213.35	211.65	216.47	214.61	211.13	213.22	213.47	212.35	214.85	214.81	213.67	208.44	211.45	213.39	216.34	213.95	213.83	214.18	212.78	211.21	214.58	215.38	216.41	213.97	212.93	213.46	214.15	214.35	212.83	210.07	211.99	212.61	215.5	213.19	215.83	214.76	214.1	215.14	214.78	212.71	212.83	209.05	213.41	212.74	214.09	215.53
210.57	208.81	209.29	205.95	211.15	210.33	210.3	212.68	210.01	205.37	213.3	208.02	205.31	211.67	207.02	210.66	210.38	209.05	207.23	205.22	206.09	209.14	206.89	210.24	209.26	208.75	206.48	207.72	209.87	211.18	208.08	206.83	211.38	208.25	210.68	209.99	211.59	209.03	206.94	208.33	206.73	208.79	208.61	207.69	208.97	212.02	207.89	210.77	207.47	208.49
209.26	206.66	205.8	204.48	205.65	208.46	204.69	208.79	207.33	207.12	205.64	206.24	209.07	208.83	207.84	205.57	209.84	207.54	204.94	206.67	210.73	206.43	206.14	207.69	210.47	206.04	206.44	207.01	205.77	209.38	209.63	208.75	207.85	206.2	210.61	205.69	207.83	208.81	205.18	208.35	211.77	208.42	207.04	210.72	206.76	211.9	208.09	208.79	206.29	207.04
198.59	200.07	199.74	200.76	200.48	200.75	197.01	198.99	199.65	196.46	199.75	200.68	201.4	200.23	201.9	200.94	198.21	201.26	201.14	200.88	200.6	200.96	198.14	197.32	199.49	199.28	199.04	200.32	200.56	199.24	199.35	202.54	200.59	197.27	202	201.78	200.73	198.43	200.64	200.52	199.89	201.93	196.41	200.58	200.2	198.89	201.2	199.53	200.01	200.02
196.1	198.07	199.29	200.23	198.54	196.68	197.94	198.95	198.82	199.7	197.08	197.86	198.86	197.5	200.74	198.07	196.44	198.95	197.48	201.85	196.35	197.29	199.46	199.45	196.86	199.87	192.24	198.42	196.53	200.38	197.75	198.02	198.52	198.4	197.58	197.94	201.44	202.33	200.87	200.85	197.01	198.97	199.74	198.87	198.74	200.61	198.4	194.74	198.75	199.1
215.92	214.86	208.72	214.39	215.54	210.51	214.65	211.36	212.26	209.24	212.98	213.39	215.06	210.37	213.31	208.77	212.92	211.79	213.44	212.16	211.72	213.98	210.12	206.91	211.18	213.73	211.2	212.61	213.57	214.16	213.65	214.39	210.94	212.93	212.04	209.56	210.22	211.36	210.94	213.63	214.29	210.84	211.85	212.67	212.3	212.68	211.92	212.95	215.85	212.21
207.13	210	206.61	210.23	207.59	209.83	206.9	207.87	208.46	206.22	205.75	207.55	207.41	205.41	207.72	205.89	209.83	210.69	209.68	206.94	205.97	208.34	206.63	209.42	208.29	207.11	211.05	210.26	206.84	207.3	209.73	208.15	207.39	209.01	208.91	209.31	208.06	207.78	206.65	205.5	207.25	205.59	206	207.27	211.03	210.94	207.01	208.27	209.29	207.92
216.85	218.58	214.98	217.53	215.34	213.99	215.73	216.96	218.32	219.12	217.69	216.34	212.99	218.62	218.43	215.8	220.85	216.36	218.47	215.04	217.31	219.42	217.69	215.72	216.05	214.92	214.99	214.63	214.53	215.26	214.77	213.22	218.03	216.68	215.62	217.37	214.49	215.08	218.19	215.53	215.26	217.2	216.9	218.67	217.85	217.45	217.01	217.25	217	216.13
204.28	204.32	200.25	203.91	203.27	206.19	202.14	202.96	201.61	202.49	205.55	203.03	201.59	206.32	203.57	206.97	203.38	206.79	202.91	201.84	199.74	204.03	203.7	203.96	201.18	202.22	205.79	202.37	200.94	202.8	204.27	204.36	202.32	202.54	202.59	203.99	203.92	204.59	204.85	202.74	201.1	203.98	203.45	203.67	205.81	205.13	206.02	203.4	202.55	203.9
209.42	208.36	208.12	206.58	208.39	208.36	204.78	205.78	206.21	205.45	208.14	207.46	205.86	208.67	206.53	207.16	205.46	206.71	209.38	208.85	208.29	209.48	207.65	206.38	206.43	205.88	209.14	208.88	206.51	210.91	206.55	209.69	208.96	205.39	209.46	207.77	207.43	205.77	205.94	207.31	209.07	209.85	209.54	210.9	208	208.35	206.71	211.63	208.08	208.56
208.02	206.78	202.61	202.99	204.97	204.78	206.18	203.03	203.89	203.01	204.48	204.6	204.6	204.03	204.17	205.28	202.8	203.11	204.45	205.05	202.87	201.99	206.42	205.55	206.82	202.9	204.01	206.77	201.58	205.49	203.28	204.79	203.9	203.86	204.77	202.8	203.18	198.48	203.92	203.05	203.44	204.04	204.33	206.24	205.54	206.04	203.87	203.84	202.99	206.05
207.64	203.23	207.38	206.39	206.02	207.28	212.07	206.61	203.71	208.19	205.67	205.48	207.07	206.18	203.34	204.95	208.31	209.67	206.69	204.13	208.19	205.65	207.03	206.48	205.45	207.95	203.72	208.6	204.27	205.42	205.75	208.35	207.59	205.06	206.6	207.02	205.59	204.67	208.17	205.53	204.32	207	204.9	207.47	211.44	206.11	206.61	208.5	206.88	209.8
200.94	198.84	200.21	198.49	199.92	198.75	198.24	199.97	197.95	198.03	199.24	200.01	198.95	200.95	198.82	200.57	202.17	201.97	202.63	200.18	199.44	198.02	202.47	200.8	196	199.45	198.33	201.42	198.23	199.27	199.54	198.89	199.16	200.27	202.78	199.29	203.19	200.81	200.87	198.3	200.59	198.38	198.76	200.87	201.09	202.68	198.54	197.71	198.38	197.26
202.19	201.07	204.08	203.87	203.8	204.25	203.36	203.15	202.02	203.03	205.68	203.51	201.36	203.89	201.8	204.37	198.12	202.28	203.19	201.99	204.77	202.98	203.92	201.92	205.87	201.47	197.82	201.82	203.3	202.67	204.01	202.23	201.33	202.01	201.88	204.79	202.93	203.38	203.16	205.06	203.06	204.97	204.48	200.27	206.99	203.81	205.32	203.03	202.34	203.6
198.41	203.5	198.79	198.97	200.91	200.98	199.37	198.66	200.43	197.34	202.05	201.39	204.51	198.92	202.07	200.05	200.25	198.15	198.1	200.42	198.29	201.52	201.52	199.76	200.56	200.27	201.62	199.07	200.32	199.43	201.83	205.19	200.24	199.51	197.69	198.77	200.25	201.28	201.35	202.94	201.49	200.96	199.78	199.93	200.03	199.6	199.61	199.77	198.35	201.9
204.65	204.26	205.19	204.11	203.56	203.56	207.1	205.87	205.21	205.62	202.75	204.71	203.84	203.75	205.45	204.7	203.95	201.82	205.82	202.67	206.32	203.51	204.08	203.72	206.66	205.94	202	204.61	206.39	205.18	204.7	204.91	206.09	203.43	204.47	202.61	203.11	201.71	204.73	205.06	206.22	201.08	204.11	202.35	204.26	205.6	206.59	201.45	206.72	205.73
213.17	215.94	219.41	219.18	217.65	217.18	215.9	217.47	220.98	217.38	215.85	220.21	220.43	214.46	216.45	216.8	219.65	216.16	219.48	216.72	217.27	218.58	219.29	218.49	219.9	216.49	219.08	219.26	217.31	219.02	216.94	213.1	218.06	217.88	217.54	215.71	217.9	219.99	221.21	218.98	216.56	219.47	219.48	218.16	218.71	214.81	217.63	220.62	216.06	220.07
201.45	201.02	201.09	201.24	203.27	197.57	200.54	198.25	202.29	199.63	200.64	199.33	200.36	202.44	200.77	197.54	202.37	203.42	201.28	202.97	200.48	197.21	200.54	202.07	197.36	198.61	196.42	201.71	200.29	201.59	199.21	201.99	198.03	200.38	200.54	199.79	198.28	199.42	200.12	198.97	201.61	200.95	198.42	198.85	199.53	202.64	203.94	198.12	199.23	203.06
206.22	202.13	203.64	205.13	205.48	204.38	204.39	202.89	202.84	204.75	204.79	205.71	204.49	205.03	204.67	207.62	207.45	207.62	200.89	206.29	205.71	204.59	204.41	203.2	204.09	204	206.9	206.11	205.82	204.31	206.01	206.04	203.87	205.57	202.63	203.2	205.52	205.03	208.87	203.99	206.25	204.55	209.85	205.76	204.87	202.25	207.34	205.23	204.93	203.4
199.28	204.01	203.89	202.01	205.82	201.92	201.6	200.14	205.73	205.2	205.41	201	201.16	204.87	202.06	202.04	204.33	204.46	203.89	204.75	201.2	201.4	200.47	205.18	202.09	201.84	201.9	204.38	201.48	200.2	202.05	202.03	202.87	204.56	203.38	203.49	204.39	199.48	204.82	203.36	202.53	202.35	200.94	203.96	202.65	206.06	203.3	203.22	202.98	206.14
205.5	206.76	201.97	204	203.26	204.74	203.35	208.86	204.27	203.13	208.09	202.94	204.23	206.37	203.63	202.97	203.42	207.56	203.42	206.59	203.56	203.05	204.16	206.27	205.81	204.75	204.08	205.63	202.53	205.21	205.5	205.32	202.6	205.01	203.43	204.05	202.95	203.44	205.86	205.52	205.01	205.02	204.09	206.59	206.81	206.1	201.76	206.17	204.06	204.03
202.2	203.26	200.23	200.02	200.54	200.73	199.62	204.77	201.81	201.18	199.64	201.73	203.84	202.47	199.91	198.72	200.97	198.43	200.43	198.88	202.07	201.68	199.25	199.3	199.63	199.69	199.2	203.2	197.1	201.33	201.78	201.15	195.91	201.71	201.24	202.2	199.85	205.03	201.62	202.66	204.83	198.46	202.45	199.52	199.74	199.82	200.46	198.7	204	203.45
204.64	208.88	209.72	210.36	209.1	209.06	211.6	209.58	208.82	212.17	208.21	207.29	206.82	207.62	209.41	208.52	205.94	207.47	208.62	208.21	207.32	208.89	205.68	207.71	208.72	210.03	209.87	208.65	207.09	212.95	207.69	206.3	208.19	204.82	208.29	209.54	205.37	210.89	210.65	206.49	212.26	210.39	209.73	209.08	210.72	210.72	212	210.7	209.52	209.22
206.6	206.91	203.87	204.11	205.97	204.7	203.13	204.72	207.18	203.99	205.08	206.45	203.43	205.12	206.63	204.44	207.35	204.92	206.13	202.74	206.98	204.65	204.88	202.93	205.56	205.88	204.71	207.17	204.46	205.54	203.32	206.94	206.7	203.48	203.22	203.67	206.11	210.53	204.98	202.81	202.98	204.43	201.05	202.63	208.4	207.14	204.52	208.36	206.01	206.19
202.46	201.48	202.73	200.47	201.3	203.4	201.74	202.63	203.81	203.23	202.61	201.57	201.68	202.93	201.07	200.3	203.39	201.74	204.29	202.23	197.92	204.01	203.01	203.48	202.94	201.01	202.72	201.04	200.42	202.83	201.04	200.07	203.25	201.84	201.77	203.43	203.02	202.06	200.56	200.06	203.32	201.6	201.48	201.25	201.98	201.79	202.45	204.82	201.15	202.58
208.66	207.43	209.9	210.14	208.88	207.38	208.16	208.32	210.28	212.63	206.62	211.56	208.73	207.1	207.45	208.6	209.89	205.45	208.4	207.39	209.67	205.24	209.79	204.97	206.33	208.16	207.72	209.99	206.82	208.68	211.17	211.02	211.87	205.52	205.33	209.5	209.93	209.61	208.03	207.73	209.53	207.55	207.32	205.14	211.58	210.56	210.44	210.17	208.95	208.21
213.25	209.78	211	210.37	207.33	209.06	205.03	208.42	210.59	211.78	209.06	208.15	209.77	213.78	209.16	208.47	207.06	208.34	211.11	206.84	208.88	209.35	210.75	209.39	208.42	208.55	211.83	204.99	208.77	208.64	210.73	211.25	212.51	210.22	207.84	210.82	209.08	213.88	211.22	209.7	210.79	207.43	208.17	208.91	209.1	210.3	210.42	209.7	210.25	211.3
197.25	196.8	197.8	198.86	197.58	195.76	197.05	201.47	198.15	200.71	200.23	200.26	200.43	198.93	200.87	201.36	196.78	195.12	199.79	198.21	196.23	200.06	201.92	197.55	198.88	202.62	197.78	201.51	200.74	198.79	196.67	198.9	201.26	201.29	199.08	197.83	198.6	199.15	198.8	198.29	198.92	195.61	198.58	200.65	196.75	198.46	198.75	199.78	197.75	200.25
205.13	212.03	210.04	208.67	211.81	208.7	207.79	208.81	211.25	207.05	209.26	209.78	210.76	209.51	211.13	209.75	209.72	210.65	205.62	207.3	206.25	208.26	208.66	209.38	207.67	210.43	207.68	208.29	205.95	208.84	212.94	208.33	209.09	209.67	210.95	208.37	210.24	211.61	208.86	209.85	211.21	207.86	210.07	208.27	208.53	209.76	208.8	209.42	206.87	210.51
202.62	205.81	204.69	206.99	203.92	201.7	206.42	206.17	204.57	204.59	205.55	204.15	204.52	204.58	206.98	207.34	203.54	209.91	205.5	205.97	205.13	205.6	204.44	204.93	204.57	202.57	207.96	207.49	202.98	205.55	208.26	206.5	210.39	201.28	205.08	202.91	204.17	206.09	205.69	206.43	206.6	202.66	203.1	205.86	207.3	207.23	206.71	209.09	203.79	204.39
203.08	203.25	202.24	205.98	200.63	202.59	202.51	201.43	204.19	203.3	200.87	203.09	203.33	200.2	200.84	203.73	203	201.06	202.75	200.22	201.61	203.11	201.09	202.1	204.83	201.42	202.23	203.56	203.23	202.41	200.13	202.59	202.97	202.55	203.31	204.3	201.2	201.87	197.33	200.62	201.34	200.97	203.98	204.38	200.71	201.68	203.22	201.3	204.24	203.52
201.83	197.96	199.95	201.93	199.83	197.69	200.51	199.21	197.32	199.82	198.4	198.52	199.85	199.19	204.11	197.18	201.09	199.64	198.98	198.07	199.1	201.52	197.51	198.69	195.75	199.33	199.41	199.36	199.39	202.69	196.1	200.61	201.5	198.6	198.08	200.59	197.29	200.25	204.44	200.03	199.04	197.19	200.31	198.12	200.39	197.23	199.12	198.38	199.7	202.66
207.04	209.97	209.37	208.36	211.61	210.18	207.14	207.61	209.16	206.49	209.53	208.94	212.66	209.21	207.01	212	208.38	207.52	209.77	211.62	209.58	209.64	209.71	208.73	210.3	210.29	209.81	205.49	205.47	207.01	208.72	207.36	209.2	206.98	208.56	210.05	208.97	211.21	206.95	208.11	208.21	210.03	207.23	206.03	209.48	210.91	208.81	208.81	206.81	210.08
202.32	204.4	206.81	205.35	201.74	199.98	204.32	206.43	203.89	202.98	203.26	205.78	207.77	202.61	204.36	203.53	205.91	203.66	201.94	205.21	205.87	202.81	204.9	205.64	203.12	205.9	203.54	206.07	204	205.3	203.84	203.71	204.78	204.94	203.19	204.72	204.65	204.62	201.14	198.66	204.96	204.1	205.1	206.48	205.29	200.94	201.41	201.37	202.86	204.16
201.29	198.93	201.97	203.36	199.87	199.65	205.4	201.24	199.92	201.29	199.84	198.34	200.19	198.18	196.55	199.07	200.14	197.39	199.87	197.33	199.17	198.38	200.57	201.87	200.34	198.87	204.75	200.27	199.57	202.12	199.69	203.34	197.81	202.52	200.88	202.94	201.61	199.36	198.47	199.82	197.74	203.61	199.46	200.32	201.63	201.59	201.92	197.88	201.92	199.11
199.16	198.99	198.8	198.74	200.52	200.66	197.23	196.04	197.06	196.3	197.02	195.98	198.7	197.47	196.97	199.4	201.47	196.83	197.58	198.89	196.25	198.96	197.37	199.86	197.72	197.38	199.13	197.3	197.18	196.1	201.17	197.82	193.53	198.17	199.66	194.33	198.28	197.98	195.99	198.76	197.72	196.83	196.79	201.13	198.24	197.09	198.44	196.82	199.2	196.33
201.18	205.36	202.76	203.14	203.08	201.87	206	204.76	203.15	202	203.78	205.74	201.98	202.74	202.05	201.08	200.62	204.49	201.19	203.29	203.77	202.47	203.65	203.04	201.63	202.26	200.23	204.37	204.8	203.55	200.67	205.31	202.25	200.33	201.32	205.76	201.33	201.59	203	203.29	205.18	205.49	202.82	204.64	199.9	202.79	203.37	201.69	203.19	202.83
201.55	199.47	202	198.77	199.67	199.41	201.22	199.04	199.51	196.39	201.15	196.86	197.9	200	198.22	198.42	199.07	197.61	198.16	197.88	198.3	200.71	200.03	200.35	201.86	199.12	197.87	199.84	197.75	200.58	200.4	200.17	196.91	202.24	198	198.41	197.16	198.91	200.16	198.55	199.62	201.94	197.96	198.6	197.6	200.53	197.6	197.66	200.83	196.04
207.79	208.81	208.49	210.3	209.48	206.89	208.94	208.05	209	207.19	207.58	208.32	208.36	207.29	207.38	210.82	212.91	209.13	207.59	209.41	208.61	212.41	210.86	207.51	206.99	208.48	206.91	204.75	206.45	208.14	210.41	210.43	209	208.97	209.92	209.92	213.11	206.03	209.68	209.83	207.88	209.57	209.42	207.31	205.35	209.1	207.23	206.76	209.26	210.22
201.57	201.21	202.49	201.8	201.65	202.02	204.45	204.29	204.35	202.6	202.38	203.63	203.93	201.06	199.03	203.99	198.2	203.99	201.47	202.5	204.24	204.84	203.02	200.24	201.02	202.49	201.48	202.03	200.97	201.83	198.83	199.47	200.52	201.14	201.4	203.24	203.47	201.91	201.75	204.02	206.13	203.09	202.03	205.26	201.47	202.96	203.01	202.41	202.26	201.73
201.02	200.38	198.65	203.31	204.16	201.48	204.88	201.94	202.59	201.66	197.61	202.46	208.05	199.75	202.83	203.22	196.11	202.14	202.55	204.72	203.59	206.38	198.97	203.62	201.45	202.11	200.12	206.47	202.42	205.52	202.59	201.13	205.78	207.13	200.1	200.87	203.68	201.86	205.81	202.01	204.31	201.73	202.24	203.23	202.78	204.37	205.74	201.81	205.81	203.26
208.3	209.09	208.93	203.74	209.76	208.06	208.33	207.67	206.31	206.68	206.64	207.89	210	207.63	207.25	206.25	207.95	205.17	205.95	206.51	203.83	210.4	208.38	209.39	207	208.1	205.99	207.78	204.96	209.26	207.99	207.87	207.68	204.49	207.6	206.51	206.79	208.99	207.41	207.44	203.35	208.13	207.23	205.3	210.93	211.41	204.42	205.86	205.65	208.98
195.46	192.83	194.85	195.69	194.36	194	195.83	197.84	193.45	192.67	192.59	193	194.9	194.8	194.32	193.1	197.1	194.19	199.07	195.83	197.07	193.38	193.32	191.05	196.09	194.5	190.32	197.51	194.3	196.21	191.97	192.02	190.89	193.39	197.16	192.42	193.76	193.43	191.78	195.5	194.23	192.42	192.62	196.16	194.42	193.19	196.22	193.78	194.45	195.03
194.33	195	195	193.18	192.08	192.44	197.64	195.54	196.35	195.71	195.92	197.15	196.27	195.44	197.11	195.06	194.46	198.04	193.27	193.75	196.82	195.84	194.4	194.65	193.49	193.86	195.51	195.23	193.02	196.61	196.02	196.39	195.13	199.3	193.99	194.83	199.41	193.33	196.21	192.03	197.04	196.28	195.67	195.28	195.53	192.63	192.22	195.5	194.77	196.29
206.39	203	205.02	206.72	203.8	199.97	202.53	202.34	203.21	204.56	201.4	202.94	203.16	203.41	207.06	198.66	202.7	202.77	201.1	202	201.44	202.84	203.18	201.33	206.01	201.23	199.06	201.78	204.53	204.82	204.77	202.44	203.39	201.56	203.17	206.93	202.3	203.54	204.71	204.37	200.58	202.68	203.12	200.38	204.59	204.63	203.95	200.89	202.01	203.78
209.99	207.09	207.57	209.49	207.57	205.44	211.18	209.02	208.45	207.44	208.58	210.81	210.14	209.51	205.2	209.37	210.94	209.04	211.75	210.24	209.36	208.43	206.09	209.49	210.7	206.44	209.21	206.1	209.29	209.34	208.67	206.83	213.78	208.61	210.24	209.7	209.62	207.74	212.03	208.42	208.68	207.56	208.82	211.58	207.21	210.9	212.72	209.08	209.83	209.16
208.58	202.61	201.14	200.61	200.53	204.76	208.97	199.31	202.58	203.97	204.92	199.4	201.22	198.68	203.17	204.49	202.72	205.25	202.26	202.58	205.14	205.67	204.88	203.82	203.27	201.23	200.95	199.87	204.48	203.81	203.21	205.32	201.08	204.11	203.82	207.62	203.39	203.85	203.6	204.71	205.07	202.75	202.35	204.36	206.15	202.65	202.88	204.65	203.89	206.33
207.74	208.14	209.35	208.88	208.36	207.62	208.38	210.45	208.72	207.41	207.62	210.42	208.96	209.27	208.62	207.26	206.82	209.45	208.77	208.33	208.41	207.69	210.75	210.44	207.05	207.93	206.75	208.94	209.76	208.76	207.3	211.1	210.71	208.92	206.57	207.29	209.19	208.87	208.92	205.81	208.68	206.04	208.96	209.2	208.71	209.05	207.96	208.18	207.99	207.58
216.55	216.25	218	216.44	217.15	218.2	217.91	214.18	212.24	216.88	217.38	218.67	217.77	216.77	221.47	218.27	217.92	216.17	216.35	218.26	219.78	218.58	214.42	217.84	214.49	218.98	218.47	219.83	219.26	216.32	215.46	217.46	215.05	213.32	216.68	217.18	216.54	219.04	214.48	216.98	214.65	219.89	216.18	216.36	216.61	218.14	218.28	217	213.92	217.32
210.39	207.59	208.75	207.44	209.47	209.67	207.05	208.73	206.82	210.36	210.5	207.03	210.85	212.46	207.64	207.51	208.03	211	208.5	208.26	209.53	208.75	209.16	207.63	206.67	208.77	210.78	207.96	209.3	209.3	210.86	211.43	209.32	206.07	209.75	208.08	207.6	208.87	205.49	211.8	205.59	208.77	208.1	210.56	209.68	209.1	206.67	210.86	209.98	207.78
205.47	204.57	205.58	206.14	205.77	208.84	207.37	205.36	207.07	206.47	207.25	204.7	205.37	203.7	206.33	207.28	206.51	210.41	207.79	202.09	206.29	206.86	205.4	203.28	204.9	204.37	202.44	208.08	207.57	205.43	205.74	204.85	206.43	205.33	205.22	206.22	204.24	203.68	204.58	206.03	206.8	201	202.51	204.89	206.94	205.7	207.41	207.95	205.72	207.12
203.77	205.89	204.18	200.18	205.47	204.22	203.75	203.86	202.67	203.05	200.35	206.55	204.08	201.16	199.34	203.59	205.38	207.54	202.32	204.13	206.24	205.1	202.24	202	205.49	203.01	201.9	203.99	205.92	205.5	202.69	204.36	207.13	202.77	204.94	202.42	203.07	201.93	204.08	202.94	205.07	204.51	202.5	206.32	204.99	205.05	202.57	202.44	202.85	204
199.56	199.86	199.32	203.29	203.15	198.15	198.8	200.76	199.79	202.7	199.2	202.17	201.44	200.99	199.02	200.66	198.13	201.13	199.63	200.78	202.97	199.8	200.21	200.36	196.65	196.8	198.94	201.33	202.91	201.19	199.86	200.13	197.77	198.75	197.83	201.78	201.38	203.36	199.28	200.26	198.01	202.1	201.92	198.8	199.41	200.41	200.2	197.83	196.66	198.41
208.74	208.28	209.67	208.85	207.81	210.8	206.26	209.51	212.33	209.76	209.1	208.18	207.71	208	209.28	209.38	210.59	207.48	208.84	209.95	207.27	213.61	209.25	208.85	209.82	210.07	209.39	210.66	208.64	209.62	209.05	210.2	209.43	212.8	210.2	211.57	208.97	212.29	206.04	211.59	208.65	207.6	211.6	211.2	210.55	209.02	208.3	210.48	212.39	206.07
210.4	209.55	207.14	207.61	208.93	207.49	208.68	205.46	209.64	209.17	207.19	209.07	205.38	206.09	207.76	206.53	208.89	208.2	208.88	207.64	208.65	206.79	207.21	204.09	210.4	213.05	211	206.32	206.94	205.7	206.75	210.4	209.81	208.24	209.13	208.86	209.26	206.64	206.72	208.43	207.29	208.08	211.44	211.34	208.17	210.14	208.13	207.38	208.81	208.87
207.02	206.95	205	204.62	206.46	203.88	205.45	204.16	202.73	201.62	206.04	204.48	206.48	206.3	203.41	208.93	203.75	203.85	200.64	201.53	204.24	201.33	200.78	205.25	203.14	204.55	201.07	205.19	205.69	207.29	207.12	206.23	206.28	203.85	203.56	201.57	203.07	204.79	205.86	206.79	205.78	204.09	205.61	203.07	204.45	207.36	204.11	206.64	206.78	201.62
210.64	213.36	212.65	209.77	212.44	212.08	212.52	213.78	212.19	213.13	211.7	215.86	213.94	212.6	213.6	212.65	214.7	215.01	214.52	213.1	212.03	209.93	214.49	212.89	215.77	214.91	212.42	211.44	213.29	213.73	213.15	212.14	209.56	210.99	210.84	213.53	210.56	210.56	210.75	213.09	211.82	209.83	210.23	213.96	209.91	211.27	213.72	211.92	210.84	213.56
217.99	217	215.47	217.86	217.63	216.72	215.81	220.43	217.72	218.27	216.81	217.42	216.26	216.76	218.35	218.58	216.45	216.36	215.57	218.65	218.96	215.62	217.63	215.55	218.72	218.42	217.83	216.39	214.22	219.72	217.07	218.3	216.4	219.85	216.13	217.28	216.24	218.65	220.27	215.53	217.05	217.09	217.56	218.6	217.23	217.72	215.78	216.38	216.08	218.74
208.69	209.54	210.12	210.98	213.84	211.19	211.31	213.28	212.87	213.61	206.35	213.96	211.23	208.84	207.36	210.62	209.58	214.2	213.35	209.58	214.17	211.67	210.69	214.97	216.93	210.73	213.85	210.86	210.55	209.13	211.74	211.35	212.76	213.9	210.78	209.83	211.05	211.72	212.56	211.78	210.07	212.08	210.49	213.93	213.45	212.68	211.72	207.28	209.12	208.48
202.61	211.9	208.81	207.69	206.66	207.97	205.3	208	204.5	210.22	205.64	207.78	209.18	207.38	208.46	211.64	206.42	206.77	207.78	209.26	203.78	209.14	209.02	207.41	211.5	206.14	205.02	209.11	207.98	210.27	210.18	206.35	205.72	209.97	212.46	203.95	209.1	208.03	207.09	206.51	207.68	206.51	206.69	205.75	207.61	208.84	207.64	206.37	211.99	209.02
209.2	207.48	207.79	207.73	209.17	209.02	205.91	209.86	209.58	206.52	210.57	206.82	208.93	207.22	207.56	213.05	210.64	209.65	211.27	210.67	210.22	210.51	210.93	208.18	208.6	206.15	211.39	211.18	205.84	208.87	210.11	208.46	210.04	207.3	210.98	212.84	214.01	210.55	206.83	210.04	208.33	210.69	213.46	211.23	209.54	210.34	206.92	211.61	210.44	208.83
207.47	207.94	207.92	207.3	205.88	211.08	211.27	204.35	207.39	207.87	206.9	207.97	208.63	208.46	207.81	202.85	208.94	206.06	209.16	207.61	209.71	207.46	206.29	209.03	203.86	208.81	208.78	203.68	208.73	212.02	204.63	208.91	203.45	208.41	208.24	209.19	208.09	205.86	208.31	207.33	206.62	207.04	207.07	206.38	208.8	206.48	204.73	209.03	206.98	207.79
200.72	206.41	205.61	205.12	203.06	203.5	202.31	200.92	205.73	206.36	202.62	202.87	205.17	206.61	204.87	205.76	203.08	203.17	203.95	204.14	201	207.84	205.81	204.04	203.94	204.04	204.49	204.67	206.09	204.3	203.39	205.8	205.96	206.05	202.88	206.34	204.5	205.34	204.48	203.23	205.19	204.81	205.29	206.99	206.16	204.47	206.3	203.03	201.82	205.18
211.67	212.26	214.38	210.08	208.61	208.93	211.18	213	214.34	210.35	211.3	208.65	212.75	211.92	211.52	208.73	209.71	211.69	210.1	214.65	211.64	213.26	210.21	211.11	210.57	208.63	212.17	209.55	212.93	212.56	209.12	212.13	215.18	211.61	210.25	210.84	212.49	213.7	211.3	210.73	213.07	212.66	212.2	210.69	212.65	208.13	212.23	210.52	212.46	210
207.62	205.43	206.42	208.38	211.3	205.33	209.95	205.82	210.18	208.49	210.81	205.75	208.23	209.79	208.66	205.39	207.45	206.83	208.52	205.75	205.13	211.22	210.83	209.06	207.92	208.35	208.4	209.36	208.45	207.88	208.49	210.4	207.06	208.32	209.63	209.79	205.32	210.5	208.63	207.45	208.84	206.87	209.15	208.66	211.42	207.44	210.37	213.09	210.69	211.27
202.11	203.01	203.19	201.25	201.29	204.67	202.7	203.11	205.8	203.83	203.87	200.53	205.28	204.51	201.43	202.78	202.48	203.77	204.2	203.68	203.35	203.52	204.35	204.28	199.27	205.39	202.79	201.47	204.16	206.53	204.94	201.39	204.33	201.73	202.39	201.32	204.43	202.22	203.38	204.74	202.88	202.26	205.14	202.1	204.15	201.41	203.28	202.19	202.8	202.18
217.04	218.3	216.2	216.12	216.71	219.2	214.67	218.43	219.48	219.48	219.7	219.17	216.61	217.81	219.92	218.6	216.21	220.74	218.33	217.56	217.65	219.87	218.2	221.06	216.12	215.79	218.4	217.2	219.81	214.81	217.49	215.78	218.96	215.35	216.75	216.09	219.73	218.51	217.1	218.72	216.19	218.86	216.81	216.82	214.8	219.05	218.7	219.21	219.24	217.11
216.1	216.03	214.25	211.19	213.41	211.59	212.87	214.02	212.84	212.95	212.17	212.74	212.46	213.77	214.47	214.51	214.94	215.81	214.48	213.73	213.56	214.35	214.4	215.72	210.16	215.39	216.26	217.6	212.98	212.26	211.26	213.62	211.28	215.23	213.32	212.59	215.41	215.24	213.91	213.48	213.4	215.72	214.67	210.94	213.6	214	213.84	210.53	213.68	209.91
203.52	206.77	206.81	208.94	208.1	205.83	205.6	208.52	209.03	208.33	205.88	204.78	206.93	205.14	206.39	206.2	206.78	203.96	205.9	207.38	207.36	205.28	208.57	206.77	210.55	208.3	205.24	208.38	213.2	208.47	207.35	205.66	201.72	208.17	206.57	205.88	207.3	207.02	209.56	205.63	206.05	207.99	207.83	208.51	208.27	208.58	208.53	207.7	205.14	209.36
206.36	202.21	203.67	206.96	204.3	203.24	206.82	203.89	204.95	206.28	205.37	201.49	201.68	201.61	202.22	203.58	206.5	204.44	204.58	204.29	201.47	203.19	206.17	204.92	208.45	202.65	203.8	204.93	204.61	203.29	204.48	204.19	205.58	203.97	202.56	203.94	207.15	202.12	204	205.66	202.22	205.4	204.41	200.76	206.18	206.02	205.82	203.88	203.13	206.26
221.15	215.68	212.33	215.63	217.16	218.2	219.41	213.08	216.88	218.63	217.85	217.02	218.37	217.89	219.07	218.23	216.13	217.77	216.85	217.18	214.3	216.3	217.63	217.53	217.19	215.36	216.23	218.28	220.55	216.66	213.48	216.2	217.24	216.16	216.24	216.81	218.83	214.56	216.89	217.85	216.08	220.02	219.18	215.41	217.28	218.7	215.43	214.38	215.7	217.24
203.55	201.1	202.68	204.98	203.21	204.31	200.5	203.51	203.97	203.28	201.82	202.8	199.26	200.31	201.36	201.51	203.88	202.65	201.26	204.08	201.97	203.21	203.12	205.93	202.42	202.67	203.32	203.08	202.8	204.33	201.08	201.83	204.81	202.5	203.15	202.86	204.68	199.56	204.01	201.14	204.02	205.63	203.62	200.29	203.35	201.11	201.32	204.05	202.9	204.03
208.6	207.57	207.45	207.32	208.6	206.57	207.43	210.15	210.15	207.25	205.54	210.47	210.73	208.7	205.78	210.21	208.12	205.03	208.39	206.3	208.42	211.7	205.71	206.07	204.94	208.24	208.41	205.12	205.78	204.24	206.68	206.46	208.75	208.96	210.37	207.39	205.67	205.27	211.41	207.39	209.92	206.05	208.15	203.71	208.36	205.83	205.1	207.36	206.02	207.78
204.19	204.38	205.96	203.41	201.48	202.94	204.76	202.25	200.94	199.9	202.13	204.26	200.95	201.47	200.17	202.77	200.06	204.35	200.05	200.53	201.48	205.23	205.27	207.21	200.9	204.9	204.25	202.88	198.61	203.78	203.66	204.69	203.23	201.64	200.51	200.81	199.13	205.27	200.09	200.17	203.55	203.47	204.64	200.2	202.44	200.41	201.33	203.76	199.92	205.32
204.98	209.3	209.61	208.78	210.12	209.23	208.68	209.07	207.48	208.8	206.42	209.15	210.17	210.05	208.12	208.8	209.74	205.99	209.78	206.84	210.43	207.55	209.67	213.86	207.38	207.21	209.47	209.08	209.32	210.6	210.39	208.31	208.43	204.87	204.83	205.71	208.75	210.43	208.17	210.62	209.39	208.76	210.16	211.57	208.48	207.84	208.79	209.2	209.21	204.97
204.65	201.98	203.02	205.62	202.15	203.23	201.2	202.75	202.1	202.43	203.09	201.7	202.13	199.65	202.3	203.36	200.75	204.31	202.85	204.12	202.25	201.83	201.49	202.21	202.89	204.9	200.41	202.42	201.38	203.36	204.38	201.05	201.09	201.16	202.7	204.43	202.56	201.74	200.99	203.01	202.6	202.61	203.08	201.13	203.99	204.53	199.53	200.96	202.91	204.14
204.21	198.88	197.56	200.4	198.93	198.59	199.5	199.22	198.75	201.11	201.89	200.22	206.06	198	201.19	201.27	205.21	198.61	199.06	202.35	203.12	201.12	199.25	200.16	200.44	198.4	200.17	203.64	203.83	200.67	201.49	200.75	201.88	202.48	200.03	199.31	202.4	200.71	202.72	203.12	203.17	197.35	199.05	199.3	203.93	201.53	198.14	202.4	200.24	202.38
215.39	212.42	212.85	213.26	211.03	213.97	212.21	210.85	212.9	215.98	215.44	214.49	213.53	211.72	214.76	210.93	213.01	211.13	211.59	215.55	214.69	212.06	213.26	212.54	213.65	212.35	215.91	212.03	212.05	212.54	210.89	215.73	213.54	210.77	212.86	210.68	212.56	214.69	216.54	212.4	216.97	213.18	212.56	213.67	213.39	214.93	213.78	210.85	212.21	212.15
210.32	216.73	210.73	209.33	212.61	210.78	210.55	209.72	210.32	208.65	213.89	208.96	212.68	211.07	212.4	210.75	213.78	214.22	212.36	210.33	209.82	213.3	212.21	211.52	207.77	211.79	212.5	213.87	211.63	210.97	209.74	214.21	213.96	212.34	210.6	209.94	215.2	210.21	212.04	212.84	210.96	213.54	212.75	212.89	210.85	211.8	213.72	209.85	213.63	211.2
198.28	201.42	200	203.88	200.38	203.2	198.46	197.05	200.66	199.65	200.54	200.13	199.15	201.58	199.3	200.03	202.41	199.89	203.25	203.22	199.73	201.36	200.84	200.35	200.17	198.3	200.15	201.52	199.71	201.64	200.22	199.28	200.26	199.45	199.47	199.89	201.43	201.74	200.31	199.81	202.78	202.25	202.38	201.91	198.59	201.86	200.51	198.25	201.7	198.76
206.6	203.36	207.64	206.62	207.7	208.1	205.07	205.58	207.09	203.04	205.59	203.95	201.7	204.02	203.84	206.27	209.31	205.88	204.22	205.61	210.94	209.25	206.97	206.6	206.65	206.64	209.21	204.67	207.36	207.57	206.38	203.09	204.26	208.1	205.44	205.29	205.86	205.56	207.87	208.1	208.46	207.88	205.21	207.62	205.33	207.53	202.56	207.93	205.73	203.82
207.98	208.37	209.51	209.2	207.63	207.45	210.18	208.28	210.83	209.83	207.44	209.41	212.3	209.6	209.38	207.53	209.56	207.96	206.87	209.36	208.5	207.31	207.36	210.29	209.17	210.97	210.5	206.36	206.45	211.13	210.61	208.28	206.2	206.13	207.1	210.34	207.85	208.14	209.9	205.8	212.05	204.17	210.75	208.16	209.59	209.75	209.3	208.39	208.41	206.37
217.44	218.52	216.16	220.76	217.7	217.24	214.19	216.88	216.92	215.77	216.17	219.04	218.81	213.68	213.95	217.3	218.12	215.71	217.97	217.96	214.84	215.68	216.67	219.29	218.53	216.68	218.54	214.73	216.15	215.35	219.74	216.28	215.36	214.93	216.32	216.19	216.07	214.98	218.73	214.86	215.73	214.18	215.93	218.4	219.23	215.7	216.02	221.02	218.89	216.79
203.59	204.9	204.38	204.25	203.75	203.91	202.7	203.26	202.6	202.7	199.62	202.4	202.63	203.1	202.04	202.18	204.82	202.06	203.21	203.85	205.53	202.01	204.02	203.67	204.16	201.81	202.11	204.99	202.16	203.85	201.74	201.55	203.71	201.24	200.65	201.38	204.92	204.13	201.71	201.05	205.36	202.5	202.99	202.73	203.6	203.28	208.05	206.84	203.2	204.93
196.09	196.2	195.86	195.14	193.25	195.58	196.57	195.04	192.44	196.75	192.5	192.32	196.32	194.2	194.5	191.82	192.08	195.3	190.04	193.76	193.24	195.74	192.98	194.27	193.4	195.19	197	194.27	195.94	194.69	195.89	193.47	193.9	195.55	192.28	191.51	193.95	195.06	191.63	192.19	194.18	191.64	196.47	194.7	195.78	192.07	193.45	191.62	194.02	195.21
205.77	201.46	199.57	206.56	201.09	199.93	202.81	203.48	206.09	202.21	200.8	202.83	199.99	203.95	202.74	205.2	203.32	203.46	202.88	201.66	202.96	203	201.21	203.18	206.91	202.93	201.03	204.01	200.95	203.49	202.66	202.84	203.39	202.27	204.45	204.77	202.86	203.58	205.05	206.58	203.6	205.08	204.04	203.85	203.89	205.48	204.32	204.63	203.43	204.57
206.82	207.46	206.71	203.05	206.71	202.31	206.47	205.69	204.3	204.4	203.18	207.43	205.92	204.52	206.01	205.94	203.28	202.54	198.29	205.37	207.53	204.15	207.3	206.87	205.72	202.64	204.99	205.56	205.44	200.92	203.19	205.31	202.43	205.99	204.83	205.67	201.79	204.37	207.67	204.53	201.5	205.67	203.93	206.49	205.76	207.64	201.9	205.03	203.85	205.33
207.49	206.89	209.4	209.27	207.22	207.43	208.88	212.59	210.27	209.61	209	209.33	210.11	206.51	205.44	209.77	211.01	208.97	204.44	209.41	208.2	210.02	210.56	207.77	209.74	210.36	209.51	209.05	209.61	210.99	207.66	209.21	212.27	209.41	207.87	210.91	209.27	209.28	206.37	209.11	210.93	209.67	209.68	209.57	205.22	211.11	206.4	205.12	208.21	206.16
203.59	202.45	201.36	207.81	203.02	202.04	206.78	205.01	202.59	205.97	206.52	205.11	206.22	199.94	204.43	204.08	201.77	204.68	201.08	201.69	203.9	201.95	203.68	200.57	201.81	202.1	201.15	203.89	202.05	198.23	205.4	202.89	200.95	200.2	205.24	202.34	203.6	204.24	203.84	203.71	202.93	203.08	201.91	204.42	203.29	203.26	204.97	203.92	206.14	203.33
206.03	206.46	205.83	201.86	202.82	208.04	205.23	205.15	206.02	202.28	210.23	204.33	207.65	205.1	205.75	205.88	206.66	205.83	206.21	204.99	204.48	208	204.48	206.51	204.46	202.73	205	205.18	205.95	205.93	208.11	208.07	208.73	204.05	204.86	202.13	207.18	206.67	206.03	204.09	202.89	209.69	205.54	208.46	203.45	204.75	206.71	203.93	203.96	206.36
218.82	219.22	220.06	213.16	218.34	214.26	216.74	217.65	215.99	219.48	215.71	221.43	217.06	219.04	218.78	217.96	217.34	214.84	221.02	214.75	215.66	218.01	216.13	216.92	216.59	216.84	216.03	217.07	215.11	213.95	217.73	218.13	216.5	216.83	219.48	213.76	217.81	215.47	218.28	217.64	219.21	218.18	214.16	216.32	216.76	219.29	217.29	213.5	217.06	216.31
216.08	215.53	215.84	215.18	212.29	214.5	209.81	214.1	214.38	213.22	213.85	214.42	211.43	212.85	211.89	212.84	211.69	211.82	211.4	217.13	213.52	214.19	211.27	210.14	216.52	212.45	212.43	211.4	209.95	213.92	214.52	212.96	214.77	209.13	211.75	213.08	215.67	211.86	216.17	211.15	211.02	211.45	211.86	208.63	214.7	210.73	211.59	212.85	214.41	210.26
209.9	210.61	208	208.4	208.16	213.82	210.05	205.29	207.72	208.7	207.29	208.88	207.39	209.26	207.01	209.86	208.11	210.06	208.19	206.16	208.34	208.87	208.13	207.67	207.29	208.18	211.16	208.89	210.47	208.7	206.91	212.72	208.39	206.83	206.75	212.34	209.51	210.25	211.09	208.99	208.55	208.15	210.71	211.21	205.4	205.51	204.47	208.5	206.09	208.59
201.45	203	205.46	205.08	203.06	202.19	202.34	202.9	203.26	202.32	203.82	206.5	202.98	202.88	204.57	201.82	200.87	200.2	203.92	205.29	202.15	201.95	202.15	204.02	206.72	202.63	203.28	202.07	201.59	201.37	203.9	204.58	202.5	202.25	203.67	202.26	203.14	204.4	204.27	202.33	202.31	203.52	202.39	201.3	203.23	204.58	202.7	198.85	203.6	204.74
205.5	202.83	206.46	204.49	198.73	204.58	203.58	202.75	205.88	204.23	204.39	205.44	203.5	202.81	207.11	204.66	201.64	204.55	202.99	203.93	203.05	205.12	202.44	202.71	205.47	202.47	203.12	204.14	203.98	203.09	206.02	203.23	205.21	204.59	201.43	203.09	204.49	201.12	205.6	201.66	202.79	202.88	200.21	205.1	206.99	203.12	206.9	201.78	203.18	207.2
215.39	216.98	211.96	212.49	214.43	214.03	217.02	213.14	212.64	212.35	213.9	212.8	214.72	214.06	213.08	213.93	215.29	211.32	212.96	212.93	215.31	213.49	213.16	216.07	216.04	214.61	215.02	213.34	214.97	213.77	213.54	213.98	212.08	211.14	213.61	215.45	213.36	213.95	210.51	215.17	218.01	213.15	212.49	214.37	211.77	212.9	213.59	213.96	211.55	214.77
211.21	210.09	211.31	209.32	210.2	212.49	212.07	213.16	213.28	208.4	210.63	210.91	211.36	213.66	213.24	212.77	210.48	212.83	208.13	212.31	208.9	214.57	213.71	209.16	214.61	213.77	211.19	213.66	213.31	210.69	212.83	208.53	210.46	212.93	210.73	209.51	211.97	212.58	211.94	209.35	213.57	212.56	211.76	209.47	214.1	212.07	210.97	210.74	212.39	211.73
198.75	201	197.09	202.82	199.42	198.68	199.43	199.87	196.4	198.63	196.45	200.11	197.52	202.36	200.51	200.36	200.55	201.69	197.98	200.35	202.36	201.61	201.27	199.37	195.66	199.41	197.63	198.02	197.29	199.37	201.06	200.69	197.22	201.83	198.64	200.62	200.92	200.68	201.06	201.06	198.87	199.83	199.28	200.97	198.81	197.07	198.83	197.78	198.01	197.91
206.62	207.42	205.73	208.91	206.65	206.33	206.19	206.56	210.43	205.69	211.1	208.82	210.97	207.55	208.48	208.06	205.07	206.21	209.51	207.38	209.38	207.24	206.93	206.18	207.12	203.62	209.15	207.56	205.67	206.81	210.08	203.63	209.5	205.99	208.83	208.32	208.01	208.66	208.15	204.32	210.38	206.76	207.23	203.92	207.32	210.1	211.13	210.02	206.43	209.55
199.44	193.15	199.41	195.71	202.09	200	199.24	193.44	199.46	199.88	198.05	198.6	197.42	196.15	197.51	198.91	198.82	196.53	197.98	199.31	194.45	196.91	197.02	200.96	195.97	199.56	198.02	199.89	195.85	202.12	199.94	201.75	196.88	198.2	197.91	197.56	198.04	198.9	195.81	196.72	196.78	198.26	198.21	195.75	197.5	198.09	199.17	198.38	196.56	200.26
211.88	213.44	208	208.96	211.34	212.82	212.66	213.19	214.48	211.17	212.74	212.36	210.03	213.18	210.39	211.22	209.33	210.36	214.25	210.85	211.86	212.78	208.42	212.62	212.42	209.22	212.67	211.7	209.81	213.51	214.41	210.84	212.39	214.16	210.1	214.53	209.6	211.37	216.65	212.21	210.03	209.03	212.03	211.46	212.64	210.71	210.15	211.04	211.19	211.78
203.87	206.6	205.69	200.68	205.48	202.78	202.25	202.33	202.39	203.02	201.91	204.3	203.01	205.27	204.06	202.69	204.47	205.64	204	203.72	206.31	202.59	207.12	203.88	202.38	204.02	200.79	203.11	202.79	206.57	203.42	202.51	203.82	203.23	201.94	204.55	204.39	202.18	201.66	204.28	202.01	205.08	205.63	200.91	207.86	203.31	202.2	202.78	203.02	201.75
202.24	201.83	204.51	202.69	203.54	201.2	200.53	205.43	202.79	203	203.06	204.58	201.1	201.26	204	201.92	202.56	203.31	201.9	203.78	201.56	203.94	202.54	205.76	204.13	205.28	202.71	203.46	203.03	203.15	205.91	199.89	203.34	203.4	203.87	203.4	203.97	205.63	199.29	203.72	205.99	206.9	201.68	204.11	204.87	204.26	205.87	204.97	200.96	202.71
212.58	216.17	216.07	218.62	216.67	217.43	214.73	218.46	216.47	214.71	218.24	214.85	216.19	217.9	217.3	216.29	218.7	219.46	221.75	217.46	216.51	215.92	216.07	215.8	217.63	214.53	217.21	218.82	219.41	215.11	217.88	215.45	214.49	218.08	213.39	216.12	217.09	215.25	218.2	216.42	219.19	216.66	218.92	215.52	215.87	215.72	215.85	215.34	217.06	218.76
218.07	219.12	216.27	219.88	214.14	217.66	220.8	218.62	217.14	216.78	218	217.95	215.89	215.9	216.98	218.9	216.85	218.92	218.03	220.32	218.56	216.94	219.17	217.34	221.42	218.76	218.64	219.36	213.62	219.05	221.01	216.89	218.03	218.61	217.22	218.08	215.76	219.03	219.38	221.33	215.47	220.39	216.79	216.24	221.44	215.77	214.8	217.34	220.04	216.72
211.82	213.84	211.4	212.86	215.97	209.63	216	213.07	212.06	211.74	213.93	209.91	214.62	209.97	213.74	214.71	212.21	211.71	211.89	211.71	214.81	212.51	212.33	212.35	212.57	214.58	211.98	213.79	212.12	213.54	213.99	214.54	214.8	210.17	213.56	211.25	212.11	211.77	215.22	211.71	214.47	214.62	213.72	212.77	212.45	212.43	211.94	211.74	213.33	210.41
199.96	200.22	202.14	195.14	200.05	200.84	199.05	197.19	198.05	195.66	196.62	199.64	201.05	193.92	199.56	198.42	197.13	200.4	195.76	195.81	199.23	197.86	196.8	199.16	201.33	201.33	196.66	196.43	198.63	198.43	198.41	198.34	200.53	194.88	199.42	199.77	201.23	197.2	199.28	197.63	196.51	197.09	198.52	198.09	197.18	200.28	200.39	199.17	196.33	200.61
214.6	218.02	210.87	211.72	213.48	213.01	213.05	213.44	212.42	213.97	215.6	214.51	214.54	214.98	214.71	216.39	213.38	210.04	214.39	216.13	212.62	216.38	215.87	218.01	214.51	212.59	216.37	216.04	212.39	214.62	215.76	211.04	213.66	213.9	212.01	216.02	215.69	213.79	210.76	214.28	213.85	213.27	210.84	213.6	211.48	213.12	214.73	213.7	213.44	213.31
207.19	209.4	211.62	206.77	212.39	208.02	208.4	204.29	209.12	207.01	209.83	213.62	206.63	207.95	210.7	210.49	206.29	208.44	209.97	206.01	206.89	206.96	205.77	208	211.64	206.6	205.74	207.3	207.73	208.31	208.08	208.79	205.91	208.14	205.08	205.48	207.17	210.64	206.25	207.84	207.38	209.82	208.38	205.14	204.41	210.98	208.16	207.65	207.43	208.2
203.13	205.83	203.73	202.22	199.56	199.94	205.95	207.16	202.8	205.57	202.12	204.85	204.66	204.37	204.19	205.47	202.14	202.17	202.96	202.37	203.37	203.71	204.56	205.7	203.2	204.73	204.66	201.75	202.83	203.97	205.34	203.67	203.54	203.38	202.8	201.49	202.05	202.91	202.93	202.84	202.96	202.82	206.35	202.75	204.98	198.49	204.45	206.82	201.65	204.68
207.76	209.85	211.12	205.45	209.37	206.55	207.32	209.32	205.14	207.13	204.67	209.24	207.65	208.34	207.63	208.44	206.64	205.6	206.22	207.77	209.52	204.58	207.41	209.31	206.84	208.77	207.51	204.49	207.86	210.58	209	206.24	210.76	207.66	208.86	207.9	209.99	208.64	204.67	208.92	206.11	205.74	208.41	206.82	210.1	209.06	209.39	208.34	205.74	210.14
204.55	206.03	204.83	206.71	204.33	205.57	202.48	206.33	202.76	202.92	205.27	202.1	207.76	201.92	204.14	204.57	205.13	205.11	206.16	203.61	209.18	203.26	201.51	205.55	202.85	203.05	203.25	202.59	205.98	205.62	205.01	204.42	203.17	205	204.28	203.1	203.66	207.88	205.45	204.97	203.43	201.77	207.37	203.59	204.52	205.17	206.29	202.08	205.77	204.02
200.59	201.3	199.92	201.91	199.91	198.49	201.13	199.13	198.04	199.53	197.13	199.34	198.91	201.55	200.39	199.21	199.88	201.74	198.46	201.3	196.46	200.42	198.66	201.08	199.48	201.72	200.43	197.43	199.54	196.31	202.09	200.75	203.36	200.98	199.36	200.83	199.21	199.97	199.87	199.49	195.29	200.85	200.42	200.71	199.44	199.96	199.54	199.55	199.18	197.75
204.33	203.14	205.95	204.34	201.04	202.74	203.47	204.68	202.17	199.81	204.61	201.15	202.79	202.34	204.85	203.09	202.63	204.1	205.94	202.42	202.53	201.55	202.99	203.44	201.98	199.88	202.62	202.28	205.5	202.47	203.15	206.77	201.82	203.01	203.2	202.22	200.41	203.85	202.95	206.54	202.95	199.04	201.58	199.78	205.68	203.44	203.55	205.27	203.83	203.45
216.88	218.08	215.57	215.63	217.17	220.64	219.71	218.69	219.32	218.9	216.44	217.13	218.74	215.27	219.39	217.7	216.29	217.36	217.28	219.08	212.99	218.94	218.68	219	217.77	219.41	217.61	217.27	216.93	219.98	218.05	216.19	220.01	222.56	216.44	219.61	215.36	217.71	218.21	218.31	216.7	216.41	221.89	216.64	216.28	218.91	220.42	219.33	213.79	218.98
206.4	207.73	209.77	207.94	208.76	209.06	205.37	208.55	210.53	210.07	210.87	207.93	210.01	210.69	211.36	207.54	207.34	205.47	208.43	207.61	210.41	209.53	208.53	207.54	207.54	207.23	208.26	210.74	211.99	208.58	208.78	205.7	208	208.91	212.81	207.81	208.21	208.96	211.96	210.35	210.2	207.38	208.47	205.35	210.11	209.81	208.64	207.88	209.39	213.11
206.97	209.28	208.04	208.17	208.5	207.47	207.56	205.68	207.28	209.04	206.42	207.6	207.47	207.01	208.83	212.03	208.04	208.99	207.86	202.88	207.36	207.9	208.24	207.23	210.51	205.51	206.2	207.32	209.13	207.69	208.53	209.43	207.51	209.19	206.32	208.27	204.05	207.39	207	207.54	205.86	210.39	210.94	206.51	207.1	207.46	209.99	205.17	207.35	207.38
207.76	207.62	209.47	209.67	205.33	208	209.69	206.81	210.84	208.68	208.18	206.57	209.52	209.96	206.93	209.67	207.34	208.76	208.42	209.9	210.43	208.14	211.07	207.4	205.53	209.72	209.44	208.19	209.12	209.67	209.42	208.3	208.56	207.49	208.74	209.87	206.33	207.43	209.87	207.71	207.02	207.99	208.09	210.26	208.14	208.84	210.01	208.86	207.45	204.39
208.39	206.39	204.36	207.74	208.73	210.02	210.32	205.55	210.84	207	206.3	206.08	208.04	210.5	206.39	207.91	203.83	211.82	205.46	208.19	208.29	211.11	205.9	206.51	208.21	206.97	210.3	206.1	206.16	207.12	208.25	207.46	207.34	209.8	205.23	210.5	207.26	205.69	208.41	207.29	207.33	210.34	209.69	209.19	207.87	206.29	205.95	208.31	205.93	208.5
206.14	210.66	207.88	208.51	209.09	209.81	210.9	209.61	210.61	212.63	210.55	211.44	210.76	207.24	209.48	210	207.61	212.87	210.69	207.29	211.38	209.41	209.12	211.1	211.9	212.2	210.43	213.93	209.54	207.77	209.88	207.25	207.34	209.58	206.36	210.67	207.47	210.63	212.28	207.07	211.3	208.05	207.65	209.84	209.11	208.27	208.01	209.8	210.58	211.45
199.54	198.21	197.72	200.49	201.68	200.18	200.36	198.3	198.48	198.39	201.54	199.44	199.55	204.47	197.99	199.87	198.91	201.21	199.25	199.34	201.9	201.08	201.94	198.72	201.01	199.72	204.08	200.15	197.95	201.41	201.86	198.3	197.81	200.74	202.41	198.88	202.85	201.84	199.58	201.25	200.47	197.61	202.23	200.24	199.59	202.64	198.84	198.16	200.95	201.65
200.21	199.64	198.02	202.53	199.25	198.77	196	200.91	197.89	198.15	196.38	201.71	201.06	197.82	199.75	201.75	198.79	200.01	198.97	196.26	197.84	199.32	199.59	201.49	196.31	197.82	196.46	201.47	199.34	198.68	195.57	195.49	197.8	198.49	197.37	199.5	199.11	198.24	199.7	199.12	195.98	197.73	199.52	201.23	199.26	198.81	198.53	202.74	197.63	199.03
207.07	201.61	205.66	202.3	206.26	202.13	205.21	203.55	204.82	206.4	204.74	205.54	206.3	203.87	204.42	203.47	200.68	204.8	204.65	206.19	201.49	203.21	203.58	202.89	204.85	202.34	200.75	205.86	205.57	204.5	205.87	203.74	201.65	201.76	206.27	204.07	204.36	201.68	203.82	205.42	203.59	204.48	207.58	205.69	203.68	202.52	203.81	203.35	203.15	204.07
209.79	209.37	207.34	210.84	211.5	209.11	210.37	207.85	207.71	207.26	205.93	205.82	210.76	208.21	208.3	208.36	207.06	211.79	209.4	212.75	208.68	208.67	210.34	207.72	206.67	210.15	210.06	206.27	209.85	209.52	209.73	207.45	210.33	209.3	208	207.66	208.79	210.14	209.3	209.41	208.19	208.7	209.36	208.8	208.67	209.2	208.8	209.66	209.35	208.01
211.26	212.21	212.29	211	213.1	213.29	211.82	212.42	211.63	212.54	209.54	213.68	211.18	214.9	211.52	209	210.01	213.09	214.87	213.33	211.09	209.6	210.2	215.98	212.13	215.57	213.63	213.78	210.66	211.56	212.68	213.44	211.68	214.38	214.29	209.95	211.4	212.94	212.75	209.51	212.22	212.89	212.23	209.44	209.36	211.35	214.79	212.39	208.5	213.05
206.61	204.42	204.74	205.72	204.5	205.64	206.26	209.17	204.04	204.05	204.69	201.23	200.67	207.33	203.45	203.93	204.57	205.78	204.91	205.42	205.64	206.18	206.45	202.87	202.61	204.38	206.27	205.18	203.23	202.18	205.51	205.29	206.46	205.58	202.48	201.98	204.94	206.69	203.38	203.04	206.29	201.72	205.99	202.16	204.97	202.34	202.08	202.82	204.78	204.14
205.47	203.92	204.25	206.32	204.86	204.16	206.48	206.05	204.11	205.17	206.57	205.25	201.73	207.74	204.15	207.03	205.66	206.76	207.78	206.98	202.47	207.37	204.01	205.01	205.87	205.75	207.69	204.89	204.43	204.32	205.13	207.23	206.89	208.2	203.91	204.37	204.83	206.86	204.94	205.28	203.97	209.03	206.11	203.23	202.63	204.73	206.26	207.34	206.27	203.95
207.22	204.43	204.02	207.63	207.4	203.83	209.08	205.69	204.39	204.91	205.85	206.74	205.97	206.89	205.68	204.85	205.29	205.74	204.1	204.72	203.07	204.12	204.31	204.64	206.15	204.44	205.06	205.65	206.47	204.61	206.82	204.28	203.13	204.27	207.23	203.68	206.35	206.49	207.14	208.83	205.61	205.67	205.68	204.87	204.87	205.17	208.79	200.17	204.27	206.05
196.97	198.27	199.79	197.54	201.15	198.96	199.93	199.79	198.24	199.11	196.95	198.18	200.21	197.98	199.28	197.86	201.72	195.37	198.09	196.73	198.91	198.47	195.39	195.4	197.2	196.56	197.92	199.98	197.42	198.59	197.32	197.38	196.65	196.27	197.07	200.63	198.89	198.21	199.32	198.58	197.09	200.92	200.63	201.39	195.96	200.05	197.89	202.48	200.27	197.99
208.36	209.01	208.08	211.39	211.91	206.52	210.1	207.35	209.12	210.2	205.84	207.57	208.46	208.72	212.57	210.52	208.46	208.9	205.7	207.82	209.82	208.31	208.66	209.24	209.43	206.35	210.54	208.18	206.73	205.33	207.23	208.96	207.94	205.55	209.39	209.05	206.35	207.38	206.7	207.94	205.53	207.32	206.56	205.85	204.3	207.71	207.29	207.17	209.76	210.68
218.31	217.26	221.66	218.53	218.54	216.62	216.55	220.88	221.9	219.1	217.01	221.94	217.44	217.42	214.75	218.35	219.22	217.14	215.52	217.04	216.17	217.57	217.91	217.6	216.65	220.63	216.22	215.99	222.38	216.45	216.35	214.7	218.7	216.11	217.51	216.58	217.57	217.73	217.58	216.86	220.78	218.22	216.83	218.28	218.24	214.27	216.96	216.76	217.7	218.35
205.7	206.47	206.09	202.85	202.31	200.4	201.94	205.74	204.28	200.43	204.4	204.19	205.73	201.87	203.11	207.2	202.42	202.28	206.75	202.5	205.45	204.23	204.19	205.74	207.15	205.4	202.74	201.87	203.68	204.61	205.56	201.66	202.01	201.6	204.96	205.02	205.48	204.87	203.71	203.09	203.85	204.39	203.59	206.73	203.2	203.07	202.41	205.05	203.4	204
206.65	207.77	197.78	201.87	205.17	206.07	204.85	202.1	202.78	203.4	203.65	204.54	204.24	203.12	207.17	200.42	201.32	200.3	200.36	205.58	203.5	202.26	204.02	204.41	200.06	205.49	204.57	204.63	204.64	200.9	205.07	202.74	203.7	202.59	205.56	201.77	201.73	203.45	203.34	202.16	205.7	199.86	201.49	203.21	204.36	204.25	205.19	204.17	203.15	200.26
203.87	201.12	202.64	203.42	204.56	201.72	204.24	202.11	208.5	204.02	200.04	204.5	202.84	204.53	199.89	203.35	204.7	202.84	203.42	205	205.64	203.64	203.64	203.64	204.56	203.5	201.67	199.04	203.92	203.31	206.9	205.14	204.5	203.51	201.88	205.72	205.05	203.15	205.54	199.4	206.88	200.32	202.34	204.5	205.82	202.6	200.77	202.21	202.86	205.43
198.97	199.29	201.52	199.49	199.08	198.21	198.38	198.92	200	200.07	198.23	196.91	199.7	200	199.99	196.39	200.87	197.46	198.12	199.6	200.25	198.12	198.73	197.66	199.62	198.76	197.83	199.55	203.63	197.08	198.78	200	198.77	198.02	193.44	198.84	200.72	196.71	198.64	192.3	197.1	199.42	196.03	198.25	196.52	200.44	197.15	200.79	197.18	196.23
217.16	213.3	214.63	215.03	214.34	220.08	218.51	216.39	220.33	216.82	216.72	217.04	216.31	219.61	215.71	220.09	215.15	217.98	217.61	217.83	218.88	218.26	217.81	215.43	216.21	215.35	217.31	217.44	217.07	216.52	219.29	217.63	217.11	217.02	219.83	215.51	218.21	216.75	213.78	216.48	218.89	216.73	217.43	214.91	219.05	217.76	217.45	215.82	215.41	216.91
194.09	192.98	193.37	193.43	192.76	196.14	194.07	193.24	194.63	194.18	193.93	192.34	195.14	194.12	192.26	195.55	190.18	194.82	193.72	193.43	194.1	195.84	193.75	194.27	195.47	193.58	191.67	196.72	192.95	193.33	194.28	196.7	195.21	194.52	192.82	193.81	192.94	195.94	196.42	195.42	190.97	193.05	196.57	194.74	196.02	192.28	192.01	193.9	194.39	193.84
210.99	210.11	210.3	210.51	211.76	206.93	211.44	214.95	210.96	210.54	211.14	212.21	212.31	207.87	211.4	210.98	212.35	212.58	212.52	212.82	213.14	212.09	210.3	213.02	210.34	212.33	209.74	211.69	213.62	211.1	210.41	209.56	210.83	211.42	207.53	211.44	210.43	210.93	205.35	209.47	211.86	213.79	207.77	211.54	214.46	211.69	209.19	213.53	212.61	211.69
203.82	203.92	203.68	201.51	199.02	204.55	203.42	203.71	202.7	201.93	204.93	205.31	204.7	202.7	203.26	204.27	204.68	203.04	205.23	204.93	205.79	202.67	203.27	203.07	206.37	205.03	201.97	203.67	202.99	204.22	202.69	205.14	203.39	202.95	202.83	202.7	203.32	203.37	202.63	202.76	205.51	201.1	203.51	201.05	204.72	200.21	204.84	203.24	204.8	204.74
213.68	216.92	215.95	220.46	216.63	212.32	217.27	218.63	215.04	215.68	215.71	216.39	214.69	216.85	214.83	216.83	218.91	220.05	217.12	217.05	217.45	215.53	218.65	218.28	215.15	218.15	218.45	213.62	215.53	216.42	216.75	216.72	215.1	216.82	215.93	217.12	218.11	216.47	221.38	216.38	214.08	217.48	216.49	219.85	222.45	220.2	216.29	221.5	217.29	215.08
200.58	196.39	198.78	200.39	199.68	198.08	198.42	199.61	197.81	197.95	198.94	198.95	198.71	202.31	198.42	198.74	201.9	193.48	197.38	199.51	201.05	200.99	200.18	201.29	198.31	199.09	199	199.89	199.32	197.93	199.53	201.27	200.93	199.59	200.82	200.85	198.47	197.71	196.28	198.59	197.99	199.39	197.98	194.81	201.3	202.32	196.2	200.07	203.22	201.46
205.52	205.91	202.51	205.9	205.9	205.17	206.19	203.51	203.78	202.55	203.84	203.36	205.3	202.95	204.22	204.94	204.8	205.44	203.02	202.86	203.32	201.29	204.62	203.1	203.96	203.82	208.95	204.34	205.09	203.95	206.08	204.88	205.79	205.62	206.13	205.46	204.62	202.62	203.82	203.45	208.72	205.72	205.39	204.95	203.7	206.54	201.43	202.79	204.05	205.48
210.8	210.13	208.29	208.24	208.78	208.14	209.27	209.41	205.91	211.73	208.63	209.38	209.65	208.88	208.63	209.43	209.57	209.26	210	208.31	210.66	206.86	205.54	209.45	208.46	206.91	206.27	210.31	208.25	208.21	207.69	207.8	209.59	211.24	211.42	206.28	206.09	212.77	207.98	211.35	206.12	209.78	207.18	210.21	208.15	207.74	209.42	212.88	210.03	209.28
213	213.03	212.91	210.29	214.52	213.58	208.38	214.76	210.98	211.25	211.75	209.64	208.69	211.78	209.51	214.39	212.51	211.1	210.99	212.49	214.05	210.86	211.14	211.38	213.46	213.24	209.54	211.17	209.96	209.94	213.38	214.16	210.76	214.81	212.12	209.05	211.05	214.82	211.72	208.42	208.77	209.39	214.43	210.75	210.41	211.11	210.02	209.7	213.6	212
196.99	200.05	198.71	197.42	198.91	195.05	198.19	197.63	197.4	196.37	200.29	196.29	198.94	198.45	197.68	196.91	195.81	196.4	199.11	200.18	196.95	197.63	196.54	198.34	199.43	199.25	200.67	197.98	197.54	198.09	199.08	198.06	194.49	195.27	197.83	199.61	194.9	198.64	199.31	197.41	197.75	195.63	198.63	193.65	198.6	198.71	195.48	194.23	197.88	198.52
208.94	213	213.43	208.98	213.37	212.63	212.72	210.96	210.11	211.65	214.48	209.39	212.1	213.09	210.56	210.77	214.21	212.04	213.86	210.74	209.73	212.89	211.66	209.88	210.8	212.93	211.9	210.26	213.36	209.63	212.5	210.29	211.25	214.38	211.41	212.51	210.44	212.21	211.35	212.66	211.12	211.17	212.47	214.85	210.8	210.71	212.74	209.49	212.48	213.67
204.4	208.6	209.75	209.93	212.3	211.15	207.86	210.11	210.62	211.35	211.23	210.13	209.88	211.07	206.85	207.48	209.8	207.85	206.98	209.6	210.57	209.99	209.13	209.37	206.71	208.11	211.49	208.35	214.91	211.26	208.53	208.47	209.37	209.38	208.28	210.1	211.06	210.62	209.84	211.69	210.08	206.87	208.27	209.85	209.3	212.4	212.94	208.26	208.38	212.3
218.02	216.37	213.78	215.89	218.6	217.6	218.91	215.88	214.86	216.52	218.58	220.2	216.83	218.46	216.63	218.23	219.55	218.71	217.9	218.17	218.19	215.84	215.53	218.18	219.05	216.45	216.66	219.93	219.28	218.81	217.68	218.28	216.37	219.15	219.72	214.57	218.34	214.59	217.41	219.66	217.2	218.65	220.26	216.58	217.08	221.45	217.61	221.25	217.15	216.2
212.7	211.28	209.6	211.74	208.82	210.06	209.03	213.37	210.68	208.52	210.01	207.6	208.31	210.77	208.72	207.46	207.54	207.82	210.9	209.67	209.9	209.62	209.04	208.03	209.55	208.47	209.49	210.08	211.51	211.03	207.22	211.02	211.58	209.01	209.5	211.78	211.97	211.23	212.71	211.37	209.66	210.73	207.49	209.35	210.12	208.7	210.94	211.08	208.14	209.09
215.63	212.56	215.56	213.4	212	216.25	214.35	212.28	214.22	217.22	212.22	213.38	214.66	211.52	211.02	214.94	211.81	211.05	213.31	212.66	214.15	215.82	212.77	213.17	214.12	209.54	211.61	213.64	211.37	211.63	214.91	210.21	215.23	215.78	214.24	212.17	210.43	215.99	212.58	212.27	216.01	215.85	212.86	212.24	210.83	211.42	213.61	213.14	210.8	212.97
201.07	198.6	202.95	200.68	198.69	200.5	199.8	200.08	200.42	198.58	200.43	202.44	200.99	201.14	199.49	198.95	200.74	201.39	200.32	202.71	203.07	202.23	198.06	197.8	200.97	199.98	202.79	199.55	200.73	198.9	200.68	197.92	201.29	199.46	200.19	198.4	204.04	196.34	202.51	197.58	200.65	198.75	199.28	202.61	201.19	200.53	199.92	201.3	199.83	198.23
200.42	201.06	201.41	197.19	200.47	199.98	200.71	203.83	199.53	198.97	199.86	202.45	201.1	196.95	201.25	203.05	204.45	201.89	203.24	201.67	199.76	200.75	198.16	198.97	200.71	197.02	201.46	199.02	201.47	196.2	198.7	197.01	199.52	200.65	202.85	196.67	200.79	199.69	202.13	198.64	201.44	200.69	199.1	198.76	202.48	200.81	199.02	200.1	198.03	201.6
212.17	213.06	211.32	209.33	213.92	214.79	212.82	211.91	212.1	208.86	214.76	213.42	212.61	212.23	210.89	211.82	210.79	215.1	212.82	210.65	212.37	212.68	210.13	211.81	212.21	213.61	210.07	210.79	212.12	212.45	211.5	213.53	211.86	211.48	210.34	210.97	214.94	210.04	207.99	215.33	215.16	210.45	214.38	211.47	214.42	212.8	215.35	211.28	214.82	214.64
203.35	203.16	201.22	201.59	204.28	204.9	201.51	203.81	202.3	201.29	206.55	199.92	201.07	204.43	200.17	202.2	202.39	201.65	201.54	200.17	203.9	201.9	201.29	202.62	202.87	197.93	202.17	202.59	201.94	203.6	203.11	202.98	201.28	200.7	202.72	201.75	202.3	201.51	203.95	202.58	202.59	203.45	205.79	205.9	200.79	202.63	200.15	201.69	207.45	205.41
208.09	204.18	206.73	211.25	207.71	209.22	207.15	209.15	207.43	207.16	206.46	207.23	210.75	211.74	205.05	207.28	214.36	203.01	211.19	208.37	207.3	205.83	204.65	204.06	206.98	204.09	207.22	203.93	207.99	209.4	207.53	209.79	212.53	205.14	207.57	209.52	207.66	206.32	209.41	207.17	209.16	206.48	210.14	207.47	206.54	205.73	208.49	208.52	206.81	207.99
203.89	206.97	209.99	206.72	209.31	207.09	207.89	207.26	209.87	208.66	211.61	209.01	211.66	210.98	208.35	207.67	205.92	207.5	209.75	206.59	212.76	207.08	210.08	205.43	209.04	208.34	210.63	209.94	207.17	206.3	207.72	207.98	210.24	210.22	206.38	208.27	209.78	211.13	206.31	209.29	205.92	208.45	209.85	210.11	213.4	209.72	207.65	207.71	210.4	207.11
207.79	207.95	209.75	212.56	211.99	207.11	208.95	210.6	207.29	208.68	209.48	207.8	207.76	209.39	205.8	210.42	205.45	206.75	210.21	209.95	208.57	207.48	209.17	206.2	212.09	208.92	208.99	206.48	211.89	209.9	208.86	209.03	207.63	209.36	210.42	209.5	209.69	209.73	208.18	208.56	209.08	207.85	210.16	207.22	205.28	211.48	205.17	205.8	208.29	209.63
213.27	208.01	210.57	212.29	212.15	210.2	211.59	213.79	210.26	210.63	210.71	213.24	210.88	207.8	211.39	211.54	211.7	214.3	211.93	214.13	209.74	212.94	211.9	210.95	211.11	213.48	209.93	213.74	213.85	211.57	211.58	209.92	212.86	209.16	210.58	212.54	212.39	213.64	210.26	211.26	211.11	209.76	213.56	212.41	210.95	210.32	212.24	212.93	211.89	212.97
205.27	205.44	206.19	206.91	202.92	205.32	204.97	204.35	204.75	204.01	203.55	205.57	205.85	205.89	201.87	203.58	202.39	201.97	205.98	203.87	202.45	202.92	204.24	205.25	201.06	204.86	203.03	202.5	203.46	205.2	202.72	203.71	207.37	204.36	203.53	203.8	202.36	203.4	203.44	200.43	202.43	203.13	204.55	202.44	202.7	200.94	203.65	201.5	202.24	205.21
209.58	207.02	208.48	207.91	209.44	208.43	206.94	205.52	208.69	208.77	209.45	206.22	212.2	208.57	212.51	209.01	206.88	209.81	204.95	206.3	207.31	207.06	205.03	205.73	207.92	206.69	210.51	208.91	209.62	208.37	206.16	210.27	209.31	206.41	204.57	205.22	207.99	205.55	209.18	210.95	207.27	206.26	208.02	207.31	205.74	208.3	204.96	208.61	209.01	207.37
200.66	202.3	207.46	201.8	202.67	203.63	200.79	203.43	204.29	204.56	204.22	199.96	205.5	201.89	205.57	204.55	204.78	204.8	204.31	205.06	204.19	206.11	203.36	203.34	203.61	203.31	205.98	204.37	203.58	203.01	205.46	206.59	201.36	205.42	204.91	204.99	205.58	204.96	204	204.22	206.91	204.25	204.91	204.45	204.94	204.27	205.97	203.59	204.99	204.65
206.5	210.92	205	208.6	209.02	211.96	206.18	204.91	206.24	208.32	209.81	206.24	207.15	210.94	208.56	208.2	207.85	207.15	209.96	206.62	209.62	208.71	211.17	206.33	207.09	211.42	205.93	206.18	204.5	206.08	205.51	206.09	208.12	206.23	204.63	211.14	207.8	208.81	208.82	209.73	207.09	208.16	207.77	208.74	205.59	208.45	205.84	209.19	204.6	206.91
205.88	203.66	205.11	205.66	204.39	203.61	209.41	204.06	205.63	207.28	207.76	205.4	202.93	203.08	206.1	205.46	206.06	204.21	204.37	204.18	203.8	204.76	204.08	205.8	204.39	201.07	206.37	203.6	207.72	203.38	205.03	205.39	203.38	203.12	203.85	204.93	206.19	204.83	204.4	204.36	207.64	206.27	206.5	202.49	206.97	202.82	204.88	204.42	203.58	205.51
203.7	204.3	203.7	206.02	207.45	203.08	203.92	201.1	201.41	204.68	201.66	202.13	205.62	205.51	208.9	204.37	202.02	206.01	199.71	205.38	201.53	204.11	208.95	205.26	200.2	204.72	204.25	205.13	204.45	203.77	203.57	204.36	204.31	204.78	202.58	204.64	202.83	204.55	203.76	201.87	201.83	206.35	205.3	205.76	203.84	202.91	204.26	205.27	202.83	204.45
204.75	203.22	206.25	204.15	203.96	199.01	202.58	204.87	203.86	204.42	204.74	205.23	200.59	203.88	205.77	203.42	201.61	204.22	205.07	205.65	204.48	205.48	205.48	202.75	204.32	200.49	202.11	203.46	204.07	203.94	205.52	200.1	204.01	203.37	206.2	204.8	199.77	201.87	202.17	207.14	205.21	205.88	202.08	202.99	202.71	204.26	203.18	202.96	200.12	204.3
208.91	208.99	209.67	211.25	208.05	209.34	209.59	211.19	211.77	206.19	209.32	209.65	210.74	211.34	210.64	208.45	207.35	207.34	209.36	211.25	207.23	210.31	211.3	209.31	206.51	205.34	209.27	208.38	207.24	207.7	210.29	206.54	208.03	209.24	206	210.39	208.94	210.67	210.26	207.51	210.09	208.93	208.6	209.87	207.49	207.62	209.52	211.21	208.42	209.93
202.83	204.79	204.08	200.38	199.56	202.78	204.98	201.09	203.7	200.31	203.28	201.4	200.36	199.24	201.12	200.66	204.92	202.53	199.41	201.39	202.44	197.64	199.45	200.54	201.77	199.95	201.15	199.99	199.02	204.68	206.62	201.88	203.68	205.3	197.19	204.32	205.99	202.88	203	198.22	202.91	201.97	200.55	204.26	201.43	204.03	201.8	205.14	202.65	203.04
201.36	199.57	203.49	204.63	200.07	202.38	202.58	203.72	201.46	203.68	202.05	203.57	202.6	201.69	203.16	199.57	200.7	202.19	200.9	197.42	203.53	202.32	201	199.16	200.53	204.37	201.35	202.18	200.5	203.65	202.04	196.95	201.02	200.25	204.29	200.51	200.93	200.2	202.89	201.33	203.53	199.86	201.32	199.07	199.33	200.41	200.52	206.14	200.74	201.35
218.45	218.13	217.71	218.31	220.22	218.57	217.18	217.43	215.5	218.23	216.39	220.42	212.89	215.54	217.6	218.48	216.54	216.23	217.73	217.65	218.95	215.08	217.67	216.22	220.28	217.15	217.83	217.58	218.7	217.6	218.2	215.34	218.56	217.64	219.21	218.67	216.3	223.95	218.21	220.76	216.42	219.5	217.48	220.94	219.47	214.98	218.2	217.57	217.94	216.18
211.72	213	208.5	211.86	210.14	208.76	207.29	206.38	214.67	208.84	207.14	209.98	205.55	206.14	213.48	204.33	210.7	210.48	208.87	208.1	211	210.94	210.58	210.78	208.76	207.1	207.41	210.66	207.21	205.71	208.32	211.52	208.96	209.05	209.41	207.86	208.76	208.93	209.56	211.79	212.75	209.38	208.24	210.51	208.56	207.96	209.48	208.5	210.64	208.65
212.5	210.56	210.1	215.37	215.78	212.35	212.67	214.23	213.51	212.77	209.04	212.86	214.73	213.64	211.38	211.29	213.24	214.38	211.69	210.72	214.17	214.6	211.08	211.21	212.18	211.8	211.31	216.5	213.37	216.55	214.68	211.39	213.3	211.67	211.36	212.63	212.77	214.99	212.04	213.07	213.87	212.1	213.73	210.6	213.47	211.82	214.98	214	216.2	211.94
211.99	209.27	212.74	211.21	213.11	215.97	210.2	212.17	213.83	212.31	211.06	211.93	210.79	211.04	211.11	214.84	214.49	214.69	214.33	213.65	211.7	211.71	214.37	209.97	214.5	212.71	212.02	212	215.02	215.83	210.37	209.07	213.15	212.67	211.02	212.37	212.83	212.19	213.7	212.17	214	214.58	211.56	212.02	212.65	212.56	212.4	211.4	211.49	207.67
198.13	203.07	205.6	200.42	204.42	201.78	203	204.15	203.48	202.03	203.56	199.16	203.67	202.61	206.3	205.75	207.03	205.66	202.42	201.35	201.81	203.28	204.82	203.23	204.31	201.68	203.66	201.31	202.11	204.36	203.39	202.37	203.67	201.62	202.68	205.6	205.37	201.68	204.76	200.38	205.54	205.19	207.46	202.04	202.05	205.38	203.51	204.49	203.6	202.67
198.68	199.22	199.33	200.94	199.65	202.39	201.98	201.4	199.53	202.1	200.78	196.2	202.83	202.32	199.82	198.44	201.04	200.28	198.44	198.49	199.52	198.53	196.82	198.66	196.7	198.58	199.8	197.99	198.44	198.65	203.45	197.41	199.01	202.17	200.27	197.96	201.62	200.48	203.57	199.59	201.01	199.62	199.76	199.31	200.51	202.94	200.37	199.81	203.52	196.23
204.6	204.73	205.13	205.71	203.87	203.3	204.92	202.28	204.92	201.25	202.87	205.34	208.28	201.92	203.4	201.85	204.1	205.53	203.15	202.95	203.92	207.95	204.76	202.63	206.94	200.05	203.53	202.19	201.33	204.67	203.99	202.01	203.29	203.72	201.5	201.67	202.62	203.59	203.21	205.24	204.72	205.73	201.74	203.14	206.96	204.26	205.08	203.6	204.61	205.12
201.72	202.27	198.37	201.82	199.43	199.74	200.32	199.56	201.8	204.28	201.6	199.13	202.84	200.7	201.58	198.9	199.02	202.66	198.48	200.91	202.36	197.59	199.22	200.09	202.11	204.35	198.76	200.84	201.09	201.16	200.97	200.4	198.48	203.55	202.54	201.67	200.4	203.65	201.43	201.45	202.16	199.92	201.87	200.57	202.75	200.12	203.54	200.71	199.86	201.66
206.5	208.04	207.24	206.46	206.59	209.33	207.1	208.12	207.76	209.3	209.72	211.99	208.16	206.57	207.14	211.11	210.84	208.29	210.12	210.08	209.99	209.63	207.83	209.81	208.81	210.08	207.38	207.94	208.74	209.55	209.62	212.53	205.41	206.39	208.89	211.47	210.36	207.72	208.53	210.98	207.01	211.04	210.07	203.47	208.81	213.24	204.15	209.76	206.58	209
211.37	208.89	208.94	208.62	206.91	210.24	207.5	206.09	206.68	209.58	209.16	208.63	210.03	209.9	209.98	208.9	208.9	211.81	209.45	206.02	211.45	209.81	209.89	206.16	209.56	210.05	207.75	210.47	207.21	206.43	209.57	209.31	210.1	206.46	209.28	205.3	211.63	208.28	210.04	209.9	208.31	207.51	212.5	210.45	208.22	207.37	207.94	211.19	211.76	207.97
208.1	210.71	212.26	206.73	208.06	208.37	211.71	205.6	208.97	210.32	207.35	207.4	209.04	211.01	207.93	208.41	208.18	209.01	206.52	208.42	207.51	206.14	209.47	209.33	206.55	210.91	207.68	210.97	209.89	210.33	210.46	209.21	206.98	210.19	211.74	213.24	210.77	206.57	208.93	210.03	211.85	211.51	206.82	209.25	208.6	209.71	207.97	207.8	208	208.27
195.64	194.74	194.6	193.61	195.3	194.3	196.74	193.42	194.31	195.67	194.05	195.87	196.6	196.26	195.71	196.01	193.45	194.6	193.62	195.8	194.16	191.47	194.57	195.54	194.86	197.54	193.98	195.92	193.77	195.08	193.98	198.57	194.64	196.18	195.28	193.15	194.89	197.06	193.42	192.52	192.38	192.67	195.28	193.67	196.1	196.92	194.98	193.44	197.01	195.24
212.09	214.86	213.09	216.63	213.72	207.9	215.33	213.93	215.06	215.76	214.01	214.47	214.57	217.8	214.46	213.82	211.97	213.54	213.88	213.34	215.78	213.13	216.87	215.04	212.98	211.68	212.1	212.46	211.29	212.88	212.29	214.93	215.95	216.51	214.14	210.29	213.06	217.56	215.29	216.77	215.8	214.83	212.02	211.73	214.7	213.82	211.83	214.94	213.09	211.06
205.16	202.91	202.89	205.55	203.96	206.24	208.06	205.83	206.24	205.36	206.56	203.24	203.89	205.03	205.44	202.11	204.41	205.81	205.64	205.66	203.83	204.39	205.08	204.57	205.27	204.51	206.01	205.14	203.63	203.44	207.78	200.7	204.24	203.41	201.65	203.77	208.32	203.64	206.49	201.92	206.59	205.46	204.4	202.58	204.21	204.34	204.67	206.33	205.62	204
205.75	204.28	206.66	208.47	208.11	210.68	207.87	207.09	208.21	206.72	209.59	209.72	207.14	211.48	205.66	207.79	207.39	209.21	210.29	208.26	211.4	206.06	209.5	207.95	208.79	205.22	210.27	206.91	205.68	207.42	209.82	206.7	207.88	208.75	208.09	205.7	209.28	210.02	208.75	208.9	206.53	203.45	207.47	206.52	202.61	207.38	209.83	209.48	207.74	207.51
197.42	200.48	202.06	198.24	194.7	199.49	199.14	196.98	201.07	199.14	196.74	197.97	199.6	201.59	195.57	198.04	197.08	198.24	198.14	198.33	198.68	198	198.99	197.88	197.27	198.55	198.45	196.97	197.19	197.1	198.8	199.06	201.37	198.54	197.9	198.86	197.47	198.87	199.98	197.38	196.85	195.78	198.06	199.49	198.5	198.67	198.95	200.33	196.47	199.32
212.73	212.31	209.02	209.01	215.26	213.31	213.6	212.5	211.18	212.46	212.75	211.13	212.16	210.74	210.19	211.7	209.97	208.19	209.87	210.97	210.69	208.29	210.08	211.44	212.09	213.55	210.81	210.96	209.58	211.05	210.7	212.99	211.2	211.84	212.48	212.17	214.99	211.52	211.87	210.84	208.14	210.67	212.28	210.07	210.53	211.68	211.98	212.17	209.94	211.6
217.32	212.64	212.9	213.96	212.49	214.66	213.25	215.5	211.68	215.52	212.58	211.64	215.62	212.35	212.58	214.42	216.34	215.15	213.62	211.33	215.37	212.21	212.55	215.34	214.21	214.24	215.74	212.6	214.3	212.67	215.16	213.79	214.08	214.34	210.07	216.2	213.19	213.81	215.17	216.07	214.46	210.48	216.58	207.86	213.6	213.13	215.09	213.27	214.99	214.68
199.16	202.41	201.17	200.29	200.95	200.25	201.35	202.21	201.32	200.54	197.4	198.51	200.25	199.48	198.6	200.93	201.68	194.75	201.28	200.45	200.12	198.49	204.24	199.6	202.62	200.49	199.94	200.46	199.88	200.32	198.58	199.28	201.73	200.17	196.07	201.19	199.65	198.25	199.19	196.67	201.73	200.09	201.72	204.1	200.19	200.1	200.95	202.69	198.55	202.01
220.38	217.83	211.95	218.76	216.84	216.65	217.82	219.71	218.71	219.92	219.03	221.88	218.12	217.19	221.27	219.03	218.28	217.33	221.74	218.21	215.29	214.82	221.7	220.86	216.45	217.57	215.49	217.32	218.93	217.93	218.58	216.88	216.42	216.32	218.12	216.82	220.04	218.52	218.94	217.34	217.21	216.73	219.75	219.02	217.51	220.24	217.86	217.68	216.84	218.46
217.32	215.57	216.49	216.49	218.49	218.33	216.69	219.69	217.11	214.14	216.37	219.78	218.49	213.05	220.13	218.89	214.63	220.27	218.61	215.65	218.8	219.49	218.84	218.86	217	215.43	215.55	216.25	216.47	216.76	219.5	218.99	218.82	219.41	215.38	221.86	217.15	217.93	220.75	219.84	218.15	215.04	218.18	221.29	216.15	216.89	216.53	219.3	217.77	219.07
207.92	209.67	207.81	211.24	205.53	208.86	209.03	210.35	209.29	208.42	209.3	211.85	205.33	208.05	205.18	207.4	210.08	205.98	208.01	206.24	205.69	205.97	205.33	207.46	209.27	205.84	208.12	209.63	209.4	211.63	205.75	210.2	206.13	206.59	205.4	206.73	206.98	210.68	203.59	208.86	208.3	205.55	211.58	208.07	209.04	205.23	207	206.22	209.04	206.59
203.25	203.92	201.34	201.14	202.32	203.87	201.69	204.74	206.9	206.75	202.21	197.88	202.89	201.34	203.86	203.16	205.01	203.02	204.42	206.55	203.64	202.21	201.49	204.36	202.91	202.9	203.26	204.52	202.59	201.04	202.06	203.38	205.34	202.19	203.75	200.87	204.37	204.33	203.94	200.52	200.95	200.76	201.78	204.52	201.72	200.64	202.64	203.31	202.53	203.34
207.76	212.5	205.26	206.52	205.77	208.17	212.85	207.47	210.22	208.48	207.26	210.51	210.08	210.97	209.28	206.75	206.25	209.39	207.69	206.46	208.2	207.93	211.15	208.72	210.72	206.25	209.8	207.29	211.66	209.12	207.78	208.86	211.05	210.9	210.44	207.14	208.15	210.17	208.96	208.12	210.65	209	206.94	212.47	206.52	207.58	208.75	204.83	213.35	210
211.26	211.99	213.74	214.13	214.18	214.19	213.74	216.57	211.96	210.03	215.29	213.92	215.73	215.81	213.89	216.32	213.01	214	216	211.56	216.89	210.29	214.11	212.56	212.5	214.59	210.37	213.3	213.86	214.04	213.08	210.97	211.89	214.81	214.51	212.99	217.53	212.37	211.26	214.6	212.79	212.87	211.33	214.39	215.17	214.02	210.55	210.5	211.77	212.98
212.24	209.18	210.39	209.19	209.92	210.99	207.34	209.18	209.17	210.88	209.66	207.24	209.24	206.73	208.62	211.24	210.08	209.83	208.41	205.93	210.07	210.58	209.88	209.15	208.53	209.09	210.77	208.05	205.47	208.5	211.25	208.9	209.59	207.47	210.51	210.13	209.71	206.57	206.72	208.81	206.97	211.04	211.1	209.2	206.73	210.93	208.37	209.52	209.65	209.15
208.24	210.06	208.99	208.99	209.11	206.67	207.54	212.84	206.77	205.1	210.45	211.82	209.05	209.03	207.73	208.28	210.11	206.24	207.68	207.35	207.66	211.16	210.83	209.53	209.86	212.13	207.62	213.15	209.09	210.59	211.38	208.52	206.58	209.26	210.1	208.92	209.18	208.99	207.02	209.92	208.14	206.32	207.45	210.58	207.8	209.87	211.16	207.87	210.49	208.25
205.58	205.95	207.62	205.58	207.89	206.96	199.68	211.14	205.53	207.07	207.73	206.24	202.54	206.05	207.03	210.22	206.63	208.02	208.28	202.98	205.74	208.21	207.17	206.94	205.38	204.56	209.39	207.15	208.89	204.71	204.94	205.69	203.45	205.92	208.86	209.37	203.7	206.74	208.33	206.5	208.97	209	203.78	204.72	209.15	206.09	207.27	206.27	205.16	210.97
215.32	211.1	210.51	210.65	211.17	214.12	212.32	212.25	211.77	212.47	213.58	211.57	210.68	208.81	212.21	214.25	212.14	209.49	213.04	211.33	214.15	212.59	214.22	212	209.5	208.37	210.01	211.53	211.05	211.16	211.35	213.25	213.68	211.8	213.38	210.47	211.42	210.98	216.87	211.14	212.75	210.55	212.91	212.99	211.68	212.33	211.3	212.93	211.74	211.79
210.16	211.28	206.6	207.89	211.95	209.49	211.32	209.55	211.5	207.94	209.26	207.33	208.45	208.11	210.36	208.89	206.56	208.86	209.99	209.52	208.9	209.75	209.85	212.69	209.73	207.37	210.27	211.49	211.16	208.28	210.09	207.27	212.16	207.34	210.3	210.54	209.69	208.97	209.76	208.56	207.13	208.57	209.97	210.61	209.63	210.1	209.1	207.19	208.79	210.83
208.25	210.53	209.2	205.65	207.59	208.85	206.27	207.61	206.64	206.27	205.14	203.26	203.64	208.53	204.76	204.74	206.86	209.19	204.29	206.68	205.55	205.85	207.92	212.49	207.48	208.66	206.88	202.82	209.09	206.86	208.56	204.79	211.19	207.38	207.69	205.08	206.4	206.13	208.82	207.51	208.22	206.52	206.51	204.53	206.28	207.2	208.71	207.21	206.44	208.77
208.72	209.68	206.34	210.75	206.56	207.1	205.53	202.49	210.94	207.83	205.76	204.57	207.72	207.17	208.79	205.38	207.2	206.13	209.57	207.61	210.04	205.33	207.04	208.56	208.68	208.91	207.46	207.88	207.26	209.92	210.61	208.48	206.36	209.52	205.49	209.33	208.42	208.09	207.78	208.19	211.36	208.94	208.83	208.74	208.4	209.73	209.25	210.72	206.33	207.79
207.6	211.64	210.27	207.45	209.5	209.51	209.56	211.68	210.19	207.97	209.62	207.8	208.84	207.57	209.2	212.87	211.81	209.29	211.82	212.43	211.64	208.31	208.15	211.08	206.2	210.77	207.24	210.91	208.14	207.07	207.82	208.25	206.36	209.99	210.88	209.76	207.26	207.55	210.63	210.1	208.54	209.57	209.06	211.28	209.42	210.32	210.53	209.54	211.08	206.66
216.25	217.85	218.34	215.96	215.98	215.74	219.05	216.77	215.23	218.17	218.91	218.15	215.95	214.6	212.27	218.32	216.59	217.85	217.44	217	215.83	220.15	216.96	214.25	214.64	217	219.66	213.78	215.52	213.55	217.18	219.61	218.29	219.03	217.25	217.29	216	217.15	216.02	213.27	215.01	218.87	215.7	220.49	216.77	216.61	215.41	215.56	220.65	218.91
207.29	208.28	208.45	208.29	208.71	210.86	208.39	211.77	208.53	206.95	210	208.62	209.01	208.34	209.52	205.78	205.01	206.03	208.19	211.16	210.49	207.27	210.75	209.18	210.69	209.2	208.58	208.87	210.27	206.63	207.45	204.82	207.89	207.82	207.57	208.1	208.62	208.19	213.13	208.18	210.06	207.42	207.1	207.41	208.91	210.42	205.75	207.22	208.59	209.89
204.74	203.66	202.58	202.2	202.89	203.59	201.68	206.31	203.35	202.74	206.09	201.78	202.83	205.87	204.98	202.12	204.34	203.92	205.43	203.69	209.12	203.95	202.99	205.54	204.22	203.18	206.01	205.05	201.84	203.08	200.24	203.98	206.13	204.25	205.09	203.66	202.98	201.45	206.03	205.94	205.49	202.75	203.43	203.87	204.5	206.35	202.51	206.44	206.68	203.63
206.15	206.56	208.06	207.58	208.07	207.51	205.93	209.76	205.78	209.16	208.93	212.56	205.31	212.46	210.09	207.22	207.25	209.92	208.74	205.58	207.9	207.39	208.68	205.9	204.11	205.93	212.23	209.08	210.97	208.17	208.89	210.64	209.43	207.74	207.83	211.38	207.05	207.38	206.96	211.02	207.78	208.56	208.79	207.56	209.58	206.53	210.84	207.53	208.98	206.77
200.11	200.93	198.97	198.55	199.37	202.83	202.02	199	199.07	203.26	205.53	199.23	202.3	200.11	199.81	201.4	201.61	201.6	202.29	202.55	203.47	201.02	202.08	202.31	199.9	202.6	198.53	196.53	198.11	200.02	202.17	200.17	201.51	201.65	196.13	201.43	198.12	202.1	203.27	201.26	199.57	200.65	198.3	199.34	197.13	198.22	201.45	199.77	199.81	199.14
204.59	207.65	209.2	208.63	205.03	205.15	203.34	208.92	208.51	206.14	207.89	207.38	207.88	204.9	206.35	208	209.6	208.05	206.9	206.99	205.99	206.97	208.47	206.19	208.64	207.92	207.22	211.23	206.28	204.85	207.01	208.13	209.19	206.68	202.54	206.35	208.53	206.23	209.31	210.2	204.78	206.99	210.58	209.98	208.08	208.47	204.65	210.44	207.98	209.53
210.5	208.08	209.53	212.05	211.01	208.21	210.71	208.68	209.37	210.83	208.88	211.3	208.02	211.03	208.2	211.09	207.65	208.85	211.42	208.57	210.89	210.66	205.59	212.75	210.05	207.62	212.6	209.63	206.19	210.75	208.56	211.01	208.3	212.82	209.43	208.46	214.03	209.07	207.26	205.67	206.88	209.02	208.28	210.22	207.74	210.89	207.04	209.56	210.61	210.11
215.19	220.07	219.17	218.87	218.43	217.72	217.88	216.79	216.41	215.22	216.28	213.69	217.26	216.32	218.08	218.67	217.16	218.59	214.04	215.26	216.57	219.35	215.86	209.76	215.19	215.08	213.98	215.96	214.22	215.86	217.08	218.74	213.55	218.12	215.68	219.83	218.9	216.88	218.95	213.91	219.09	215.51	219.88	216.54	216.16	214.22	215.29	217.02	218.2	219.68
199.87	201.26	199.54	200.79	196.82	202.29	198.89	200.15	203.44	201.01	200.49	199.89	199.09	202.77	201.94	197.78	197.71	201.21	199.57	202.16	200.19	198.32	198.93	199.98	201.28	199.67	200.54	197.16	199.93	202.53	202.89	200.38	200.44	201.05	200.13	200.23	202.42	199.68	200.99	199.12	200.13	201.5	198.26	202.67	200.77	204.22	202.42	200.39	201.37	199.52
205.66	206.84	205.6	209.04	206.64	208.27	208.36	208.01	208.71	205.38	207.5	208.18	205.67	210.63	210.03	208.74	208.66	210.38	208.12	206.42	204.18	211.7	207.39	205.95	207.61	209.33	204.33	209.57	208.44	208.69	206.95	208.95	208.96	207.88	205.61	207.94	205.24	207.24	207.95	208.42	210.84	206.32	207.2	203.33	208.96	206.11	206.27	204.21	206.12	205.35
211.76	209.94	208.76	205.51	208.41	211.17	209.61	208.04	212.05	211.01	210.77	208.91	212.49	212.02	209.41	209.48	212.11	210.51	208.77	210.67	213.06	208.16	207.7	211.68	209.96	212.53	207.63	209.98	210.13	210.49	210.8	208.51	209.02	208.02	212.38	211.44	209.91	212.73	211.3	207.36	210.28	206.86	211.16	210.7	211.17	208.21	209.77	210.27	206.8	210.68
216.25	217.94	215.19	218.31	219.08	217.08	219.46	215.42	217.71	217.65	218.56	216.37	218.76	218.49	219.31	213.41	215.33	219.33	216.55	224.11	216.75	216.05	219.35	216.23	219.65	216.7	217.57	219.44	219.61	218.8	218.37	218.31	218.38	216.12	219.73	218.66	216.16	219.5	218.51	215.94	220.07	215.17	216.98	219.57	215.6	219.25	216.2	218.77	220.84	220.14
208.77	209.87	204.85	209.87	203.23	207.15	206.66	204.29	209.6	207.62	204.97	207.49	208.48	211.08	208.37	206.79	210.03	209.99	209.79	210.29	206.01	206.44	207.77	205.32	207.52	208.67	206.62	208.06	206.36	209.93	207.65	210.75	207.36	207.27	209.38	206.98	205.69	208.51	206.74	204.81	205.33	204.25	210.14	205.78	208.24	207.88	207.96	206.56	208.2	211
204.57	202.4	203.07	204.33	199.23	205.01	205.9	202.22	203.71	202.44	203.7	204.49	202.31	201.67	199.87	204.28	206.75	204.75	200.74	205.33	203.64	205.62	206.1	204.85	203.74	203.98	205.65	204.56	204.43	201.53	202.71	203.57	204.67	204.03	205.3	202.28	203.69	203.4	203.11	201.91	204.36	203.01	203.29	203.46	203.74	210.02	205.73	203.27	200.88	205.03
203.32	203.79	202.99	204.94	201.67	202.89	201.64	202.74	206.1	206.09	203.66	203.79	203.27	203.39	205.13	198.66	204.01	203.92	204.82	201.12	203.96	203.52	204.07	201.61	204.77	201.79	202.7	203.32	204.73	200.03	204.49	204.13	207.99	202.62	202.78	205.69	203.92	206	202.77	204.87	204.62	206.92	203.34	204.77	203.11	203.64	202.67	203.02	202.4	206.27
199.34	202	204.84	199.68	200.12	197.88	200.74	197.74	200.92	199.16	199.98	198.81	200	199.91	201.69	203.9	198.92	201.08	203.25	203.06	199.5	199.39	199.79	201.16	198.29	199.44	201	196.9	196.86	199.87	200.06	198.85	201.86	200.86	202.16	201.26	199.41	198.7	199.88	201.26	201.52	195.55	200.74	197.34	200.59	200.39	202.08	198.13	201.31	200.45
208.64	207.45	209.13	211.12	207.22	210.57	209.55	211.27	212.1	208.34	208.55	206.35	208.07	209.51	207.71	208.73	205.96	208.42	210.47	209.47	209.84	209.82	210.51	211.2	207.8	209.72	210.25	210.16	210.98	208.58	208.38	207.96	209.76	206	210.15	208.97	211.21	206.87	211.63	208.23	211.9	212.79	206.15	209.66	205.09	211.52	208.13	210.38	209.4	210.97
209.32	206.18	209.12	205.72	211.9	209	206.05	206.11	203.93	209.69	205.33	209.28	207.76	207.01	207.53	208.17	206.11	206.58	208.95	208.52	210.26	206.94	206.29	209.81	210.59	207.99	206.4	205.92	206.67	208.96	209.82	211	206.52	205.21	209.12	206.57	205.94	209.22	204.25	206.9	207.35	204.26	204.78	207.07	207.09	208.18	205.58	209.79	207.45	207
201.91	201.35	197.14	201.65	202.02	200.44	201.04	198.98	199.29	199.81	200.66	201.16	197.83	200.86	201.26	197.76	198.95	203.24	201.03	198.67	199.17	200.24	200.27	201.57	199.39	201.78	199.51	197.17	200.11	201.42	197.19	201.68	201.27	200.43	203.14	201.33	199.94	198.62	202.31	199.06	200.27	200.42	199.39	199.45	200.7	196.03	202.87	198.43	201.35	202.69
208.21	212.1	212.24	212.46	211.91	209.04	209.36	211.71	210.29	206.88	212.79	212.41	211.18	208.22	205.87	210.61	210.16	210.42	209.79	208.74	206.01	210.62	209.34	210.07	206.85	209.01	210.52	208.33	210.91	209.12	210.42	208.26	210.5	211.22	208.61	209	213.05	209.21	205.5	210	209.16	209.87	209.23	209.77	210.74	208.43	207.98	210.77	208.93	209.14
205.56	206.21	203.71	202.63	201.45	203.46	206.88	204.82	203.57	201.85	201.96	203.26	202.25	203.7	203.45	202.53	201.81	204.51	205.63	203.29	203.71	204.09	202.45	202.9	204.17	202.6	203.02	201.63	208.74	203.37	203.73	205.13	206.01	200.68	206.13	206.44	204.34	202.39	203.87	204.74	207.78	204.24	206.82	207.59	200.31	205.02	203.84	203.41	205.64	204.13
205.25	203.85	203.26	204.92	201.59	201.76	202.24	202.12	204.75	204.96	204.22	202.47	204.03	204.76	205.93	204.31	205.6	206.43	204.25	204.75	204.56	202.8	201.86	200	204.44	204.39	206.68	203.64	203.11	202.21	203.93	202.04	204.86	203.35	200.09	201.2	201.5	206.76	205.31	206.49	205.33	203.32	204.5	204.31	206.1	205.07	204.1	201.55	201.78	203.78
201.17	201.36	200.79	200.53	202.09	202.57	204.31	203.63	204.78	202.87	202.93	202.36	204.24	200.53	200.4	201.12	199.78	202.98	200.91	202.57	203.7	197.23	203.6	203.1	205.73	203.66	204.95	200.94	200.88	199.89	199.07	200.22	204.15	198.86	204.3	204.82	201.11	203.18	202.86	203.68	201.5	203.93	201.67	200.56	200.14	203.06	205.83	203.76	202.6	203.43
201.54	201.19	200.17	202.11	201.62	204.07	200.51	200.84	203.16	200.53	198.07	200.26	199.86	199.89	197.49	202.21	201.3	199.39	199.83	200.35	200.47	200.89	200.86	197.92	203.03	201.11	201.95	201.57	199.46	200.24	197.84	201.87	202.07	195.78	199.57	195.93	201.32	199.88	200.07	200.34	202.78	200.6	198.96	200.36	199.89	200.33	199.03	199.99	203.72	202.71
214.32	219.37	216.3	218.19	219.53	214.38	218.16	217.9	215.46	218.49	217.45	217.17	216.01	217.51	215.61	212.93	215.88	219.97	216	216.55	217.9	215.25	216.7	216.39	217.22	212.88	213.94	214.24	215.58	218.93	214.54	218.02	214.01	217.26	216.75	215.8	217.96	218.73	216.56	215.98	216.39	216.52	216.86	214.8	217.25	216.95	212.77	218.55	216.98	215.04
216.58	217.19	217.22	214.32	216.48	213.48	216.57	215.56	218.74	216.94	218.14	215.75	218.92	217.7	215.34	215.81	214.96	216.13	218.68	218.05	218	217.55	213.92	215.17	214.34	215.82	219.66	216.57	216.38	217.82	212.71	218.55	214.76	216.49	217.12	214.93	216.88	216.34	216.52	215.46	216.5	216.56	220.16	215.25	213.83	217.77	216.35	216.58	216.53	220.66
210.59	207.64	207.53	211.2	209.86	207	212.48	208.73	208.57	209.8	209.6	209.17	210.7	212.95	210.03	207.93	212.79	206.69	210.21	208.13	208.05	211.45	205.34	208.45	208.73	208.09	207.61	208.71	212.01	209.97	205.59	209.66	209.9	211.4	209.98	210.11	212	209	212.43	205.07	210.89	211.35	209.12	206.69	207.61	211.2	209.02	209.62	209.62	208.13
206.18	205.15	201.33	203.16	207.5	206.71	202.04	207.93	201.57	202.09	204.58	202.21	204.15	205.69	201.75	202.95	203.04	207.75	201.83	204.45	205.28	204.58	205.23	201.94	203.06	202.09	203.66	203.59	204.93	202.6	205.08	204.23	203.84	205.86	202.54	204.94	201.12	204.72	199.38	205.91	202.62	203.73	206	206.16	204.41	198.71	207.16	204.6	207.05	205.03
208.27	203.85	204.97	207.97	206.14	205.4	208.03	205.87	205.94	210.49	209.66	207.16	207.49	206.66	207.22	209.48	204.9	206.43	209.91	207.43	205.21	206.33	213.8	207.56	211.08	206.22	208.87	205.25	206	209.73	207.13	209.2	209.64	206.47	206.62	207.18	209.27	210.44	209.05	209.16	211.77	208.8	209.02	209.2	207.5	208.55	206.72	206.6	207.46	208.24
203.03	202.79	203.86	202.8	201.44	201.08	204.42	202.59	202.55	202.85	202.96	202.53	203.1	202.93	201.4	203.8	203.55	201.7	200.81	201.02	203.07	204.57	204.26	202.88	199.3	200.62	203.46	203.43	203.93	202.86	201.7	204.21	204.62	201.99	204.5	204.54	202.88	205.16	204.27	204.24	200.86	202.28	200.96	202.44	204.07	202.48	204.16	206.59	203.06	203.58
199.91	199.84	200.77	201.86	201.37	199.04	200.93	199.98	205.58	199.57	200.33	199.63	200.98	197.18	202.12	201.59	200.1	200.84	201.98	202.35	201.8	200.98	199.04	197.33	201.2	199.36	199.64	201.2	200.45	202.56	198.68	203.62	200.59	201.92	201.69	201.05	200.67	198.42	199.51	200.03	200.25	202.35	198.67	197.74	197.12	199.54	198.95	200.65	199.3	203.24
204.91	205.2	205.5	204.32	204.39	202.47	201.89	203.28	202.41	204.27	200.99	205.53	202.72	202.77	202.6	201.45	202.95	203.16	203.48	201.09	205.13	200.95	203.3	201.78	205.02	205.21	206.2	206.46	202.85	202.29	203.65	202.29	202.1	204.39	204.4	200.65	204.22	200.65	204.64	203.78	202.53	203.73	201.62	202.81	207.09	204.91	204.49	203.72	206.57	199.67
203.1	200.55	200.38	204.4	201.98	202.69	202.38	204.34	201.87	204.54	202.34	202.34	202.97	203.75	202.95	201.08	201.32	203.37	203.97	200.51	206.5	204.61	199.93	201.64	201.21	202.72	204.41	203.32	200.52	202.75	200.94	203.17	201.95	199.81	202.56	200.07	201.74	202.4	205.52	203.49	203.62	202.85	202.04	204.81	203.61	203.09	198.96	204.79	202.23	202.45
212.11	214.22	211.95	210.09	210.14	213.34	207.61	214.9	213.6	209.89	211.26	209.19	209.88	212.2	211.66	211.96	210.88	210.64	212.42	210.58	210.97	210.68	213.92	211.85	211.6	212.36	213.03	211.05	213.58	213.68	212.16	212.82	211.16	213.34	214.41	212	212.17	214.74	212.95	211.5	209.77	210.15	212.33	211.96	208.91	215.19	213.83	214.07	213.05	208.09
207.39	211.04	209.8	211.02	210.2	205.17	206.98	206.51	210.37	209.48	210.87	207.44	209.2	209.4	209.7	211.21	209.29	210.86	205.74	207.7	205.67	207.98	210.39	211.2	206.42	210.6	209.37	210.1	203.8	209.26	208.23	206.52	209.69	208.54	207.11	209.95	207.38	208.78	207.31	209.52	209.8	208.54	206.07	207.11	209.21	208.93	210.75	205.46	209.8	209.88
209.53	208.73	208.97	203.97	210.48	208.21	209.68	210.6	210.41	206.61	205.92	208.49	207.38	210.4	208.74	206.77	207.72	208.7	209.69	211.22	207.22	209.21	207.33	208.36	209.94	205.16	209.7	208.85	208.9	211.06	207.64	207.97	207.63	209.39	209.09	208.68	207.66	207.14	208.84	212.91	207.83	209.06	206.08	209.76	208.22	207.73	209.65	207.72	208.73	208.06
208.75	211.9	209.06	208.63	211.64	212.56	209.45	212.95	214.35	212.39	211.9	214.35	209.52	212.34	213.53	215.1	209.48	213.73	210.77	213.96	209.96	206.7	212.4	211.43	210.48	206.66	211.46	210.99	209.93	213.19	211.03	211.44	211.28	211.99	213.06	212.05	214.28	211.32	212.24	213.44	211.42	214.58	215.47	209.81	212.7	211.28	212.76	212.47	213.93	213.25
201.34	204.8	198.97	198.05	202.28	199.11	199.94	201.94	199.28	196.36	199.24	198.16	198.22	201.14	198.74	199.56	195.95	200.26	200.87	198.24	198.34	198.92	200.71	200.43	201.29	199.82	198.19	196.71	197.73	196.88	199.11	202.99	196.98	201.59	196.67	201.11	199.42	196.75	196.39	198.79	197.06	200.32	198.92	200.76	199.64	198.06	198.74	198.48	200.06	200.59
194.95	196.79	194.11	196.81	195.03	193.53	193.85	190.78	193.94	190.17	194.09	193.52	193.42	191.98	195.66	192.42	196.09	192.18	193.9	193.96	193.56	195.37	191.21	193.72	196.73	193.44	193.49	196.88	193.33	194.86	194.86	192.42	194.98	193.19	196.71	195.22	193.02	191.84	195.75	196.08	196	196.6	194.69	197.78	193.03	193.82	192.75	194.26	192.87	195.46
214.81	219.87	222.55	216.52	217.82	218.89	213.62	219.23	215.89	216.66	215.46	217.55	219.59	216.71	217.95	219.05	219.6	214.97	215.7	217.43	215.96	215.03	219.31	219.26	216.98	218.95	216.68	218.01	220.12	217.09	220.36	218.89	217.69	220.19	217.95	217.74	216.97	215.84	216.19	216.36	215.81	221.15	215.79	216.85	216.49	218.68	216.62	216.61	214.58	213.93
206.61	203.43	204.74	205.17	206.9	205.58	205.07	202.74	206.55	203.81	207.82	204.33	207.55	206.26	205.78	206.26	205.75	205.23	204.82	203.61	204.66	205.61	205.33	209.66	205.93	208.08	205.56	205.9	205.61	202.09	204.45	208.71	207.58	203.5	202.69	204.21	204.31	208.2	203.62	204.58	203.04	204.2	207.86	204.26	208.01	206.43	209.2	203.59	204.81	206.92
211.65	212.92	213.09	212.25	213.99	210.53	210.29	210.99	208.55	210.02	212.36	211.38	212.28	211.59	209.08	212.43	213.66	209.6	214.49	211.67	210.11	215.55	213.18	213.34	207.71	212.07	210.5	210.47	211.19	213.26	210.91	211.08	208.62	214.27	209.69	212.04	209.89	211.99	211.83	210.2	212.71	211.76	214.76	213.52	211.75	212.86	210.32	212.08	209.32	211.29
207.35	211.52	206.46	209.39	209.16	208.15	210.93	207.41	209.73	208.61	205.76	206.97	209.21	214.1	207.4	209.71	207.95	210.59	207.55	212.88	209.89	210.3	209.39	209.11	206.07	210.06	206.9	209.75	210.64	208.96	209.39	207.59	210.93	209.71	206.17	210.06	209.24	209.86	209.67	209.54	207.42	208.51	208.25	209.92	206.9	210.62	207.6	209.88	210.71	209.37
195.09	199.54	199.91	196.97	198.22	196.16	199.24	199.39	198.25	200.47	199.22	197.22	197.75	197.6	198.75	198.39	196.77	196.71	199.66	197.79	196.74	196.57	197	199.91	200.1	197.98	198.2	199.55	199.41	199.73	197.54	198.37	196.12	200.31	199.03	197.37	194.04	195.9	199.8	194.04	198.95	196.96	198.01	197.99	196.57	198.65	196.98	196.26	198.51	199.67
199.82	200.12	201.02	199.3	202.06	196.02	197.87	199.61	200.87	196.29	196.51	200.3	201.04	199.73	196.84	201.33	200.89	196.74	203.7	200.88	197.83	199.25	202.76	201.06	198.79	197.31	203.45	198.49	197.86	201.13	199.74	199.74	198.03	198.58	200.88	202.03	203.07	199.67	200.51	203.14	200.38	202.62	199.54	200.17	201.92	202.11	200.77	204.26	201.16	201.41
213.97	211.84	210.65	213.39	210.67	210.55	209.54	213.28	210.92	209.81	213.06	213.5	209.99	209.79	210.85	211.43	212.82	212.14	207.66	211.49	209.09	209.03	209.54	212.23	211.4	212.42	213.7	209.12	211.23	210.6	210.33	210.76	211.1	213.1	208.8	211.92	208.66	211.34	210.54	208.94	210.13	207.01	211.42	214.5	213.39	211.36	209.66	211.32	212.83	211.5
202.85	205.17	201.84	201.7	205.43	204.05	203.09	202.4	204.89	205.01	203.26	202.82	201.75	204.11	205.75	203.09	203.32	200.5	204.69	202.3	202.37	202.39	198.75	202.15	201.25	204.45	203.59	200.6	201.63	206.84	202.72	204.43	204.83	201.51	200.55	202.2	200.6	202.36	201.02	204.19	201.37	206.64	203.79	202.78	203.42	202.29	203.57	203.02	207.39	206.19
197.78	194.35	192.75	198.19	197.5	192.87	193.32	194.67	192.82	195.49	194.08	194.91	194.32	194.49	194.5	194.14	197.84	192.8	198.2	195.68	193.24	196.48	190.79	192.57	195.27	194.23	194.62	197.12	195	191.77	193.25	197.69	195.77	197.14	195.4	195.55	195.46	195.16	195.16	193.31	195.12	193.4	192.79	191.02	189.65	191.8	195.71	194.11	196.29	194.2
206.85	208.33	209.95	209.81	208.68	206.29	209.77	209.34	208.92	208.46	209.2	208.99	206.86	205.64	208.24	207.94	208.35	210.77	207.84	209.65	210.9	210.05	208.48	211.53	210.21	210.14	207.15	207.74	211.71	206.36	208.52	208.58	208.03	208.5	209.01	212.33	207.99	208.63	211.45	208.7	210.67	209.65	208.61	208.56	206.32	209.01	209.46	212.97	204.44	209.81
212.11	213.09	212.39	212.52	212.41	213.12	212.81	208.64	213.4	211.15	211.56	213.28	210.48	211.19	212	209.8	213.68	211.23	211.64	213.52	212.9	214.27	213.48	211.73	207.79	211.63	212.78	209.05	212.85	215.47	213.99	210.79	213.65	212.55	213.68	212.21	212.12	212.36	213.58	210.45	212.86	209.53	213.5	212.48	212.49	211.81	210.33	215.21	212.1	215.16
214.63	212.52	213.23	212.32	212	209.45	210.61	212.97	213.47	214.23	211.97	212.54	212.46	212.66	210.4	214.04	211.38	214.18	210.81	213.58	212.3	209.52	211.29	214.86	210.36	212.09	211.55	213.98	210.99	212.27	213.53	211.92	212.53	213.87	212.1	214.58	210.73	213.87	211.47	213.46	209.24	213.82	211.92	211.96	215.54	212.28	213.06	213.59	211.45	212.75
212.15	209.27	211.89	207.26	208.9	207.19	210.8	207.78	210.53	207.59	211.8	212.64	208.37	209.04	207.83	210.2	209.4	208.37	205.83	209.92	209.26	208.01	209.85	205.42	210.44	207.82	207.74	209.37	206.89	209.29	210.53	207.97	209.25	210.97	209.37	209.71	210.06	210.71	209.27	206.57	209.73	208.44	209.97	209.52	209.75	208.36	211.21	209.11	209.88	209.38
211.82	209.48	210.4	210.36	207.71	213.48	215.26	211.48	212.37	213.65	211.86	211.14	215.42	215.12	210.91	212.29	208.05	212.6	215.6	211.39	211.1	211.91	212.3	210.13	210.82	211.74	210.03	209.39	208.41	209.88	211.32	212.28	210	210.53	211.23	212.6	212.07	213.95	210.29	210.6	214.59	214.39	208.73	214.74	213.34	209.36	208.95	208.18	212.87	214.51
201.8	204.32	199.34	202.46	204.03	206.15	203.39	203.95	202.44	205.62	204.18	203.6	200.7	200.9	206.8	200.93	203.8	204.92	206.94	202.88	205.25	205.55	202.17	204.5	202.55	202.96	203.26	202.79	201.3	204.93	205.02	206.08	204.66	206.63	201.65	204.21	202.85	206.56	200.27	202.4	205.88	201.96	200.47	201.37	203.11	205.57	206.56	203.46	208.38	202.68
209.03	212.02	208.78	211.07	209.76	210.47	211.6	211.87	207.25	209	208.04	210.78	208.81	210.28	210.74	209.85	207.66	209.91	209.37	213.61	208.67	207.31	208.41	209.03	211.35	211.01	211.06	208.98	210.32	208.06	213.8	206.84	206.92	205.4	208.37	209.57	206	209.15	208.34	210.33	209.59	212.15	209.79	209.16	210.1	211.25	210.11	211.5	208.49	210.84
204.09	201.6	204.27	204.44	203.01	202.01	199.13	202.86	201.4	204.05	201.86	204.63	198.37	202.71	204.56	200.48	203.72	202.43	201.81	203.57	204.02	202.29	201.11	202.73	201.07	202.67	201.09	200.39	203.36	199.03	203.93	202.07	203.84	202.01	204.25	203.46	201.32	206.62	203.76	204.11	205.24	200.21	203.8	203.29	199.37	202.4	201.96	203.86	202.38	202.77
219.1	215.05	213.28	217.62	219.21	216.52	216.26	216.02	216	216.86	218.02	215	216.54	220.68	218.02	216.13	215.78	216.12	217.36	219.27	218.67	218.75	216.01	218.26	215.24	215.62	218.52	215.43	218.16	215	217.64	217.11	218	219.22	215.86	217.29	213.83	217.47	214.15	216.51	216.37	218.33	214.45	216.57	220.31	216.22	217.55	219.15	220.53	219.12
199.74	198.82	202.27	194.96	198.85	197.3	199.1	200.72	201.62	199.81	198.71	199.29	198.86	199.51	196.84	197.72	198.36	200.96	194.6	197.75	201.12	196.55	197.66	199.53	200.47	198.82	197.53	198.26	199.11	199.88	199.73	195.8	197.51	203.65	198.3	201.51	198.41	199.55	199.39	198.87	199.57	196.59	198.68	202.18	202.1	199.64	201.57	203.7	197.79	199.3
212.16	209.5	209.11	209.15	211.01	211.4	211.04	211.43	211.58	208.97	212.93	210.54	209.26	210.76	211.17	209.45	208.57	212.18	213.27	213.46	209.56	211.4	214.42	211.34	212.27	210.5	213.32	210.53	210.82	211.41	209.94	212.8	211.78	211.66	212.19	212.49	213.67	210.88	208.75	210.87	212.63	212.52	213.28	213.6	211.82	212.1	212.69	213.43	209.42	213.7
202.87	203.93	203.51	206.37	201.26	201.71	203.78	203.69	204.42	203.59	199.96	200.07	202.58	203.01	204.53	206.82	209.82	201.64	206.23	206.69	203.9	200.53	204.41	203.91	198.76	203.88	203.62	205.33	204.61	204.81	205.45	202.11	204.06	202.84	203.01	201.86	206.01	203.16	203.93	205.97	205.23	206.32	205	201.91	204.73	201.36	202.94	202.72	201.71	202.14
211.48	212.67	214.46	215.57	214.54	214.33	213.63	210.43	212.26	213.13	214.89	214.08	211.04	213.19	212.85	212.61	214.21	213.72	215.38	210.25	213.36	214.29	213.99	214.64	211.16	215.26	213.12	213.16	214.33	211.18	212.64	213.16	211.75	214.22	213.66	212.34	210.51	213.8	214.64	211.67	212.7	212.13	213.83	214.85	213.47	214.51	211.59	213.89	209.83	214.66
208.64	209.11	204.12	207.36	205.87	206.35	204.82	204.78	209.73	204.65	204.39	205.25	207.11	202.91	208.43	209.24	204.28	205.91	208.64	205.35	209.34	206.47	205.75	203.97	209.26	206.53	207.78	205.96	207.26	206.61	207.38	204.31	206.31	204.82	206.51	208.16	209.06	205.13	203.9	204.06	205.44	205.02	203.93	205.74	209.09	206.61	209.33	205.79	206.89	205.47
210.91	212.58	209.97	210.05	210.64	210.59	210.08	213.68	211.36	214.11	211.68	212.33	210.69	214.74	215.46	214.17	211.67	210.03	211.68	210.17	210.44	211.4	210.83	210.5	214.07	212.19	212.97	211.56	212.77	211.8	213.72	210.42	213.05	212.02	211.59	211.33	213.91	212.48	212.23	211.77	207.23	212.93	210.44	214.99	212.69	213.43	212.66	210.76	216.56	213.08
208.96	207.11	205.51	207.42	207.29	209.01	208.3	207.1	209.66	209.35	209.91	208.31	207.02	209.68	208.37	207.78	208.64	209.66	211.15	208.4	210.88	205.64	208.61	212.4	207.95	206.5	210.42	208.69	207.47	212.88	206.19	206.93	207.49	211.52	210.43	210.97	209.77	209.75	207.66	209.22	211.33	209.18	208.07	211.78	206.33	208.9	208.95	209.26	209.55	209.7
212.7	212.74	211.52	212.43	213.53	212.76	212.51	212.06	210.6	210.25	212.19	211.89	210.26	211.36	210.99	210.4	214.22	216.17	210.48	210.53	213.53	212.45	211.08	212.61	212.19	210.38	211.23	215.32	209.8	211.15	211.7	212.52	210.43	209.85	211.33	213.34	210.04	211.34	211.6	212.54	211.45	211.65	216.69	213.03	211.68	209.56	214.59	212.12	214.19	213.29
204.26	205.55	204.05	202.34	204.51	206.66	201.18	204.14	206.7	204.58	204.23	202.28	206.63	202.05	207.13	203.32	206.13	206.25	205.13	208.11	203.95	202.65	201.83	205.65	204.38	200.28	201.21	202.77	203.17	202.15	203.59	203.04	206.52	202.91	208.8	202.66	204.41	205.9	206.63	205.33	207.16	203.27	203.83	203.48	202.49	202.01	205.35	202.84	203.14	203.64
208.21	210.43	211.64	207.49	206.37	203.83	206.41	208.72	207.8	209.25	208.91	207.08	207.5	207.15	209.79	209.25	205.42	210.59	210.26	209.28	208.07	210.87	211.26	209.75	210.96	208.69	206.51	208.99	208.61	210.66	208.28	208.42	212.33	208.71	208.63	209.75	210.05	211.06	209.21	208.65	208.33	206.25	209.44	208.23	207.73	207.05	208.07	209.02	209.38	211.8
204.36	208.99	205.61	207.15	208.63	208.73	210.98	209.16	204.73	206.36	206.34	208.72	209.09	206.75	211.25	205.63	205.09	206.78	206.08	208.17	208.28	210.03	207.95	207.26	211.46	203.71	209.98	211.3	207.38	209.5	208.7	210.75	207.19	209.41	209.3	206.78	209.9	209.72	208.15	207.55	206.09	207.83	207.11	208.63	210.54	209.22	209.69	209.64	209.57	206.87
202.05	204.46	205.61	206.7	204.7	205.65	203	207.96	205.58	202.78	201.46	202.48	204.24	204.87	204.31	204.51	203.35	205.94	204.31	202.64	207.75	206.27	205.71	206.12	204.88	204.67	203.44	204.4	207.27	207.65	200.93	207.9	205.67	204.53	203.87	204.21	207.25	205.18	201.86	203.97	205.76	202.3	205.01	203.3	202.91	208.82	200.62	207.71	205.43	203.13
211.4	208.99	210.63	210.92	211.86	208.59	210.46	210.35	211.83	204.47	208.27	211.37	208.29	207.74	210.75	206.17	208.15	208.69	204.72	209.33	210.92	208.39	207.76	209.02	205.83	207.79	208.55	210.14	208.3	209.43	206.77	210.74	211.17	210.43	208.43	209.54	210.18	207.44	209.97	207.86	211.18	205.81	209.26	210.4	208.91	210.02	207.44	208.46	209.48	208.05
206.8	205.13	201.14	203.02	207.8	206.32	206.11	201.21	206.01	206.62	201.79	206.66	205.4	203.88	206.22	203.99	203.93	203.27	206.56	200.45	205.65	205.66	203.08	205.05	206.29	206.78	205.93	203.63	206.21	204.58	204.12	202.29	205.77	202.9	206.18	204.77	205.15	203.62	205.47	206.22	203.75	204.23	206.8	205.35	204.91	204.82	203.63	208.83	206.29	204.17
195.81	195.68	196.93	197.57	199.44	196.15	196.88	197.07	198.77	197.59	197.97	194.57	200.87	196.4	196.65	200.77	196.76	198.53	200.08	197.61	196.83	196.51	198.97	198.98	198.74	197.39	197.27	197.62	198.55	196.82	195.26	196.61	197.28	197.22	196.27	201.03	196.04	200.2	198.82	194.49	198.11	196.22	199.91	197.19	202.57	197.83	199.46	196.79	198.48	194.58
214.88	212.14	208.68	212.88	215.43	209.73	209.66	211.29	212.19	209.79	214.07	212.41	212.78	213.03	213.08	212.21	210.4	209.98	212.02	211.94	212.09	210.91	211.53	211.17	213.68	212.16	211.6	212.76	207.39	210.61	211.49	211.68	214.37	210.42	208.56	213.08	212.83	209.93	212.75	216.34	215.04	212.03	210.92	208.86	211.32	211.03	210.4	212.09	215.61	208.69
201.01	203.28	206.1	204.73	204.73	203.24	202.38	204.25	200.58	200.81	203.52	202.56	204.25	204.46	206.48	203.44	202.82	203.57	199.68	202.75	201.83	200.82	200.37	201.82	205.32	200.71	205.2	202.85	200.33	204.02	202.68	202.47	204.41	203.21	200.87	202.94	204.47	202.97	203.17	204.83	201	199.56	203.22	203.17	203.26	202.94	204.2	204.17	205.63	206.16
206.88	207.59	210.71	208.48	208.93	208.45	209.79	206.68	209.89	205.85	207.8	206.79	206.28	209.45	208.28	208.75	207.06	208.59	207.43	208.41	210.86	208.39	209.11	208.34	210.48	203.94	212.17	207.88	213.98	207.25	207.77	208.55	208.41	207.89	209.96	210.35	209.08	205.82	205.27	208.27	209.27	207.94	207.83	211.5	208.41	208.29	207	207.45	206.31	209.67
206.11	206.04	209.18	207.83	209.22	206.96	209.75	207.99	207.32	209.55	209.53	209.42	207.67	208.65	209.36	210.93	209.15	209.37	209.71	212.22	210.19	210.74	206.59	208.04	210.12	206.56	208.43	209.04	207.26	209.04	212.04	206.64	210.93	210.54	209.38	209.86	211.37	209.03	208.29	208.92	208.98	207.55	211.55	206.39	207.4	209	208.98	211.25	209.1	211.47
199.41	200.49	197.53	196.4	198.61	200.49	201.92	200.15	200.59	203.28	195.7	201.64	199.91	199.25	201.41	203.44	203.21	198.64	200.82	198.56	201.95	201.89	196.55	202	202.05	199.42	201.1	203.58	201.94	200.83	201.28	203.02	197.59	201.71	201.23	197.53	198.58	200.42	202.72	198.76	199.88	199.82	201.82	200.41	199.68	200.33	202.63	199.94	200.67	200.12
212.22	212.57	212.75	211.14	214.93	212.67	213.83	212.32	216.21	211.14	212.9	213.51	209.16	211.8	217.27	209.8	213.91	212	208.46	207.27	213.44	210.33	212.52	213.85	209.19	213.63	212.48	212.81	212.14	212.95	211.19	206.05	212.74	214.12	211.29	212.81	214.79	214.85	214.58	213.98	214.35	211.68	213.27	211.86	212.05	212.15	211.32	212.72	211.83	210.94
210.39	209.09	206.9	205.1	209.29	210.21	209.29	207.77	209.01	207.37	209.84	207.59	208.85	209.72	207.33	210.76	209.61	208.95	207.84	205.41	211.23	209.27	208.14	208.86	209.45	208.91	209.77	205.79	209.14	207.94	206.28	209.24	209.81	209.13	210.66	208.04	209.49	206.97	207.58	208.61	208.21	210.61	209.95	208.31	209.69	206.46	206.13	208.45	205.59	209.82
210.25	211.08	209.7	209.4	207.37	209.47	208.11	205.9	207.61	207.22	208.78	208.19	209.4	208.2	207.19	207.07	211.99	208.74	208.32	207.44	207.68	208.12	206.94	205.49	209.63	209.89	206.64	206.62	209.72	208.55	204.04	204.4	208.38	209.13	208.7	206.82	208.94	206.99	206.44	205.48	208.27	209.36	206.36	206.02	208	208.02	209.69	210.35	206.84	207.44
211.51	212.3	210.43	209.31	210.03	213.59	211.13	213.99	211.84	211.06	208.03	209.5	210.84	212.54	208.21	212.29	210.02	214.14	211.42	214.22	216.01	214.45	212.8	209.02	211.32	212.46	210.93	212.82	210.69	210.38	208.95	211.44	209.33	213.39	211.1	208.82	212.59	210.48	212.44	208.95	212.21	213.12	213.7	211.98	211.73	212.2	212.13	212.56	213.15	210.79
204.56	204.45	202.65	202.73	199.32	206.2	206.02	201.4	204.52	201.66	203.59	205.08	202.24	202.65	203.21	205.08	205.51	202.4	200.02	199.66	202.77	204.53	204.67	204.04	202.07	201.97	202.1	206.26	203.18	206.46	204.23	203.87	204.08	203.76	204.97	204.43	203.94	201.83	204.16	204.05	202.21	205.83	200.37	202.4	203.31	206.48	203.25	202.89	204.94	202.78
203.43	201.44	203.29	203.98	201.53	205.07	201.62	202.79	200.6	206.99	204.22	202.04	207.8	204.5	203.07	202.63	203.02	200.87	203.9	202.71	206.76	203.51	205.37	203.57	204.35	199.2	205.33	202.83	205.57	202.88	202.45	204.67	200.63	201.77	199.35	205.25	203.87	205.49	201.58	203.59	203.3	205.1	202.94	203.66	205.22	205.22	205.22	203.34	202.09	203.39
207.23	208.95	207.09	208.63	204.05	208.78	208.16	208.61	210.57	206.52	207.57	206.14	206.53	207.26	210.72	208.92	207.66	206.83	204.65	207.23	207.96	211.17	210.92	206.11	207.79	209.44	207.46	204.81	206.56	207.01	207.69	207.31	207.37	209.22	206.72	209.99	206.66	209.48	206.89	208.45	207.57	208.54	207.11	206.71	207.99	207.93	210.18	206.61	207.16	210.7
211.34	212.32	208.72	212.34	211.62	208.77	210.92	210.25	210.89	213.28	212.15	208.22	213.47	212.79	210.49	211.82	211.58	209.45	213.61	210.5	213.64	213.07	210.47	206.99	208.68	210.36	212.04	211.71	213.34	214.77	208.63	214.02	209.63	208.87	212.37	211.35	209.82	211.82	212.65	213.58	212.66	209.31	211.51	211.69	211.66	211.61	206.44	211.9	212.37	211.82
201.12	202.3	201.07	201.59	200.67	201.34	199.81	202.67	199.45	199.8	202.07	202.92	201.38	201.98	205.38	202	202.11	198.08	202.82	204.79	204.27	200.03	205.05	202.71	199.45	201.03	202.18	199.7	202.7	199.78	204.58	204.48	201.17	202.46	202.56	201.88	202.35	200.63	200.08	201.51	202.57	199.6	199.92	202.99	200.69	202.44	203.03	202.1	199	200.51
204.55	208.5	209.44	208.29	209.07	209.28	205.52	205.63	209.82	206.15	210.21	207.42	209.16	207.92	206.38	205.08	207.85	207.34	207.77	205.27	210.9	208.24	207.09	202.72	208	210.1	207.77	208.22	206.72	204.19	208.14	205.28	205.69	205.53	210.94	205.11	207.91	207.56	206.56	207.57	207.76	206.18	205.62	210	208.83	206.05	208.98	208.59	203.39	205.38
204.01	205.29	204.79	205.61	206.43	204.61	204.89	204.45	206.42	205.41	206.14	204.65	205.73	204.2	202.85	205.61	203.04	203.3	205.25	203.5	203.28	204.59	208.53	204.21	205.01	203.49	206.36	206.24	205.75	203.65	202.21	203.19	206.89	204.52	204.36	206.79	206.38	202.59	204.69	200.72	201.85	203.91	204.22	205.02	202.52	205.37	203.9	203.12	204.82	204.49
211.84	213.76	211.9	213.04	209.81	212.58	212.25	214	211.24	210.41	212.09	211.07	213.6	212.01	214.08	215.01	214.07	213.04	212.63	211.2	213.5	212.96	214.21	214.89	211.97	212.54	212.81	214.92	212.89	212.67	213.2	213.04	216.2	214.88	213.78	211.31	214.44	212.72	214.68	213.4	208.48	214.05	214.16	213.86	210.86	210.18	211.33	214.61	211.83	214.3
205.99	206.19	204.57	204.3	202.78	202.41	204.06	204.19	202.94	205.35	202.93	203.21	204.42	201.99	203.08	203.78	203.89	202.8	200.77	204.42	200.68	202.55	201.92	205.48	202.45	200.87	204.81	202.25	202.2	205.84	204.58	206.24	205.64	205.28	201.02	203.5	202.86	201.03	205.94	202.84	202.14	205.85	203.26	202.83	202.57	203.82	205.84	204.48	201.21	200.7
200.91	199.08	201.71	201.29	201.62	201.15	202.19	200.63	197.66	201.49	199.64	201.06	201.33	197.8	201.38	198.56	201.49	200.95	201.16	200.55	202.66	199.33	199.91	201.01	201.52	200.33	200.6	203.13	201.59	199.52	200.06	202.28	203.1	201.57	197.67	199.33	201.82	201.06	199.38	198.94	203.14	200.65	202.94	202.64	196.13	201.49	199.17	200.85	200.79	204.36
198.84	200.8	198.1	196.94	201.15	198.61	199.9	201.89	200.16	200.17	203.13	201.38	200.06	200.44	196.96	200.79	202.17	201.02	201.55	201.84	200.68	196.66	199.93	198.19	197.81	199.82	203.95	199.42	201.35	199.76	199.5	198.85	202.2	196.8	200.31	200.3	199.91	199.68	200.12	201.57	201.5	197.86	201.44	201.79	201.27	202.34	202.17	200.9	201.46	197.36
200.26	198.5	200.76	203.26	196.06	202.73	197.54	197.2	199.94	197.51	201.04	198.26	200.45	197.57	199.9	198.91	199.52	199.27	200.34	201.56	197.92	201.13	202.53	198.55	200.56	198.44	200.32	199.46	200.52	201.54	198.98	200.79	200.3	200.11	200.48	197.07	200	202.52	199.68	198.86	199.43	201.74	199.06	199.42	199.33	198.85	202.36	198.67	201.67	198.04
211.84	207.25	211.76	213.76	211.88	210.5	213.57	209.55	214.31	211.2	211.76	209.68	211.08	211.16	208.6	209.97	213.44	210.5	210.25	213.93	211.62	212.68	212.69	210.25	210.29	211.52	212.79	210.47	212.99	213.2	210.55	208.86	210.73	210.33	208.33	213.04	212.1	210.16	211.69	214.32	213.91	211.6	210.85	210.96	210.04	211.57	211.53	210.09	212.86	211.9
205.2	206.95	208.2	209.41	209.59	209.15	210.07	205.69	211.13	207.65	208.75	211.01	207.98	208.89	208.56	207.56	209.46	209.55	209.64	208.25	208.64	209.12	206.87	210.11	207.82	209.59	211.04	209.04	211.33	208.84	206.56	213.83	206.48	210.91	209.8	207.86	207.49	209.57	207.63	207.85	211.55	207.33	209.08	206.04	205.15	209.87	211.08	207.53	208.88	208.15
206.34	204.21	212.92	209.73	210	208.5	205.44	210.96	210.81	206.89	204.09	208.15	208.4	207.22	206.31	209.2	208	208.02	208.04	208.21	205.23	207.13	207.92	210.09	203.81	209.17	206.83	205.8	209.13	205.68	209.86	211.1	205.7	208.22	206.15	208.75	209.37	204.87	207.99	210.21	206.35	212.54	208.13	208.74	208.53	207.31	210.5	204.58	206.76	209.67
205.02	204.49	206.01	204.68	205.1	203.32	207.11	204	205.08	204.01	206.34	206.52	205.25	203.74	205.88	205.05	204.15	203.62	206.04	203.25	202.99	202.17	204.25	204.1	205.44	203.84	202.33	205.61	204.91	205.16	200.78	202.35	208.4	206.67	203.24	204.65	203.73	204.93	202.45	203.52	208.01	203.4	203.36	205.23	204.9	205.79	204.43	204.12	203.45	206.08
198.89	202.5	201.76	200.97	202.71	201.86	198.36	202.35	200.7	200.98	198.75	198.1	200.09	202.9	199.86	199.94	202	203.55	203.64	203.61	202.73	201.14	199.54	200.05	201.14	201.11	199.38	198.48	202.36	200.36	200.86	206.43	201.83	200.39	197.93	202.44	201.01	203.01	199.45	206.15	200.62	200.71	201.32	202.49	199.24	198.35	201.81	201.27	201.64	200.84
214.52	214.35	212.43	213.52	211.65	213.87	212.53	212.91	215.83	214.39	214.14	213.61	211.54	215.68	213.29	214.89	211.31	210.27	214.68	216.5	212.58	215.72	214.03	214.25	211.37	213.83	215.02	213.12	212.12	211.52	215.46	212.42	213.6	213.29	213.89	214.08	214.87	214.31	215.17	211.83	213.42	213.79	213.62	214.36	213.07	211.04	215.31	213.18	212.51	215.32
199.87	198.57	197.32	198.5	195.92	197.12	200.78	196.38	196.6	201.51	197.78	198.95	200.06	199.68	199.41	198.35	201.9	197.07	200.75	196.76	197.29	202.01	197.65	198.28	198.53	196.09	198.98	197.03	198.09	197.39	198.78	198.42	202.43	196.21	198.54	201.11	201.65	199.09	201.62	200.11	200.86	196.19	198.33	199.7	199.66	200.09	196.95	197.47	197.36	196.39
206.77	203.27	206.62	202.65	203.99	206.24	202.34	202.98	201.99	203.45	201.64	199.09	206.02	204.94	204.8	207.11	203.25	204.22	203.84	202.55	203.12	203.8	206.37	205.58	204.18	204.96	203.56	202.31	202.3	205.75	203.62	204.56	207.18	203.64	205.02	203.4	203.85	204.24	203.49	204.81	204.4	202.45	206.32	203.4	203.44	204.88	203.88	203.94	202.72	203.86
209.78	209.64	212.48	211.31	208.55	209.24	211.35	209.05	211.49	207.26	212.37	211.96	212.15	209.62	206.36	210.12	207.91	209.78	206.48	207.32	210.42	209.5	209.97	208.44	211.21	208.25	209.56	211.7	208.24	207.53	207.56	208.76	211.62	204.98	208.73	210.55	209.5	210.22	213.2	207.93	206.19	209.01	207.91	213.39	208.87	210.95	209.78	210.12	208.82	206.68
202.14	200.71	201.22	204.97	202.76	201.85	205.17	200.45	201.36	200.54	203.78	204.14	202.07	204.03	199.95	202.65	199.92	203.51	206.36	202.06	202.51	204.87	202.66	202.82	203.37	203.49	202.69	203.21	203.37	201.84	201.09	200.65	203.9	202.37	205.06	202.3	201.66	204.64	204.25	201.81	203.76	205.33	205.42	204.67	203.18	203.82	202.84	199.62	201.74	203.58
195.43	194.29	192.68	190.68	193.9	195.71	192.06	193.36	193.39	193.53	194.3	195.04	193.95	193.04	191.06	193.64	192.32	191.51	195.28	196.96	192.95	195.12	195.42	192.15	197.3	197.76	196.28	193.97	190.99	195.02	192.77	195.59	194.62	191.91	193.56	193.62	196.49	193.16	194.96	195.23	195.62	192.82	194.71	192.88	192.42	192.78	193.36	194.96	194	195.65
207.82	211.13	206.62	205.19	206.19	204.18	206.48	209.47	207.09	206.1	209.55	207.73	208.62	206.66	207.85	209.65	208.86	204.03	206.84	205.47	207.91	205.21	209.4	206.39	209.02	207.95	204.71	205.92	208.68	206.62	208.88	206.8	209.04	208.04	205.29	206.19	209.14	203.99	206.96	209.59	209.34	205.21	207.29	209.56	206.64	206.87	206.72	211.56	209.89	210.08
200.33	198.06	197.96	199.99	197.86	199.34	198.16	199.87	198.97	199.12	195.44	198.91	200	200.6	196.9	196.56	197.96	198.89	198.66	196.98	200.96	201.16	196.18	201.37	196.29	197.72	198.13	197.38	197.56	199.76	198.2	199.29	197.51	201	197.29	198.83	198.79	202.76	198.49	197.93	198.3	201.24	197.81	198.78	200.57	198.77	197.87	196.44	200.06	197.89
202.47	201.32	202.67	201.06	206.09	200.43	202.61	202.5	203.53	202.87	206.19	202.51	201.84	203.11	204.04	204.87	204.97	204.14	200.67	200.66	202.37	205.81	202.52	203.08	203.42	204.81	203.11	200.56	202.92	205.95	205.6	202.52	200.26	201.54	201.44	203.44	205	204.42	203.43	202.83	202.59	205.17	203.38	205.16	200.15	202.77	205.57	202.69	202.06	199.74
205.35	202.26	202.29	206.51	203.22	203.65	202.88	204.2	201.32	203.81	203.41	203.9	204.15	202.91	201.65	200.64	203.91	204.13	202.96	202.35	202.2	203.66	204	202.25	203.81	203.27	199.03	204.72	207.15	203.04	204.49	207.58	199.53	200.37	203.32	203.58	201.89	201.46	207.31	202.38	204.81	200.97	203.8	204.7	201.22	207.14	202.49	203.54	203.7	204.11
204.34	202.26	203.57	203.08	206.59	207.15	207.24	204.69	205.06	205.34	204.33	205.32	202.45	204.52	204.76	203.76	204.95	202.78	203.45	204.86	201.99	203.49	208.1	203.79	205.64	203.35	202.11	201.77	204.55	204	202.15	204.23	206.18	202.39	205.52	201.94	200.5	202.96	203.32	205.43	202.01	202.78	203.61	202.07	204.04	201.82	205.25	202.59	203.96	202.49
208.71	210.96	208.42	208.68	207.04	211.74	208.87	205.14	209.27	205.48	210.6	209.56	207.67	207.45	206.04	208.23	209.41	209.51	206.97	209.92	208.31	206.28	203.02	207.82	205.7	212.47	209.73	207.97	207.46	210.84	206.83	208.17	207.97	211.8	207.49	209.05	208.56	207.43	208.49	206.82	210.74	207.94	209.98	205.3	209.89	208	207.52	208.43	209.64	207.46
200.82	199.38	199.9	201.94	201.55	200.58	202.73	203.74	203.77	203.58	202.31	205.42	204.04	204.97	199.16	203.33	201.8	199.26	203.34	202.07	203.53	202.13	200.66	201.54	204.92	204.71	198.28	200.72	201.14	203.37	203.06	202.87	204.12	199.15	203.01	201.88	202.04	202.44	201.93	202.45	204.99	203.18	201.71	200.62	201.78	200.18	203.72	201.16	199.41	201.04
219.69	219.02	217.39	216.88	218.86	213.78	215.82	215.89	218.32	217.69	218.74	217.46	215.17	217.26	217.35	219.54	218.73	219.53	214.15	214.73	215.67	219.12	213.61	221.33	215.74	216.39	219.44	217.53	214.55	217.25	216.83	218.2	215.5	219.94	219.1	219.3	215.87	216.62	216.38	214.71	219.61	219.91	216.92	215.61	220.4	216.91	217.23	218.22	217.95	216.8
218.66	219.59	216.21	219.18	217.48	214.57	218.21	218.33	214.3	217.63	216.53	219.17	215.57	219.9	218.69	218.81	216.42	213.48	216.58	216.07	216.54	214.59	217.98	214.24	216.93	216.32	216.7	217.27	220.18	215.29	216.71	217.52	219.52	214.26	220.99	217.19	217.18	219.02	216.74	215.89	218.32	215.62	217.13	218.74	216.49	216.85	217.13	217.69	218.36	217.42
213.48	212.18	210.36	209.95	210.93	212.78	211.29	209.77	211.45	209.49	211.8	212.47	213.51	208.09	211.97	211.33	212.85	214.27	210.62	208.77	211.11	211.79	212.18	211.82	213.1	207.37	213.74	212.7	212.91	212.48	211.37	210.95	211.04	208.56	214.15	212.46	211.84	213.41	213.32	211.01	214.31	213.69	211.31	211.33	211.63	212.52	212	211.64	211.56	212.75
208.91	209.7	208.1	203.68	206.9	208.71	206.52	209.63	204	206.87	209.52	208.35	205.82	206.74	206.89	205.9	207.2	205.97	208.5	210.93	207.78	207.92	208.07	209.92	208.47	206.89	207.44	204.96	207.23	208.59	206.86	204.27	206.45	207.8	205.08	206.7	208.7	206.33	206.76	207.26	208.37	206	204.61	206.24	206.1	210.6	209.29	208.46	208.4	208.85
199.44	199.96	205.03	199.24	201.17	201.13	202.35	200.04	201.17	199.62	202.24	196.51	197.64	200.15	202.62	198.67	200.38	204.91	200.9	202.58	198.96	202.7	199.01	198.4	200.97	200.7	199.9	198.12	199.88	197.02	203.3	201.88	202.29	203.83	202.84	201.07	198.04	203.35	200.06	199.71	200.18	201.33	199.41	197.83	200.42	200.43	201.64	195.77	199.88	199.12
197.19	194.76	195.77	197.87	199.36	195.25	197.18	197.27	195.91	200.25	194.69	197.99	196.17	201.24	198.01	200.21	198.58	199.39	199.48	197.37	199.39	198.77	195.24	197.62	197.89	197.87	195.12	195.79	195.27	198.93	195.81	199.53	197.81	195.88	199.73	200.49	195.56	197.23	200.02	199.21	199.37	195.07	194.73	197.46	199.31	197.31	198.87	197.76	197.34	195.61
[truncated: 549 more rows]
[truncated: 150 more columns]
