# Supplementary material for: Genetic dissection of main and epistatic effects of QTL based on augmented triple test cross design
Source: PLoS One. 2017 Dec 14;12(12):e0189054. doi: 10.1371/journal.pone.0189054 (PMC5730204; doi:10.1371/journal.pone.0189054)
Supplement: S6 Supporting Information — (ZIP) [file pone.0189054.s006.zip › z1_1700_0.8_10.csv]

207.87	206.92	208.88	208.63	208.25	208.34	207.94	207.02	208.15	208.53	206.77	207.22	208.04	206.91	208.24	208.56	208.5	207.15	207.49	207.15	208.35	207.75	207.62	207.45	207.27	209.02	207.19	207.22	208.12	206.43	207.53	206.72	207.36	207.29	208.68	207.89	208.79	207.86	207.97	207.12	206.69	207.58	208.19	208.67	208.75	209.54	207.55	207.64	207.51	207.7
203.72	205.18	203.52	202.84	204.6	203.74	203.17	202.62	202.27	204.07	203.87	203.76	202.35	203.39	204.74	204.04	202.93	203.79	202.96	202.66	203.66	203.17	203.07	202.5	203.25	203.65	203.61	203.5	203.72	202.75	203.3	203.51	202.89	202.87	203.2	203.02	204	203.28	203.76	203.66	204.99	203.11	203.32	203.23	205.04	202.81	203.62	204.36	202.71	204.27
207.83	210.54	207.55	208.22	206.96	208.8	209.09	209.79	208.6	208.42	208.01	207.95	209.05	208.84	209.69	208.62	208.91	207.75	209.43	209.36	208.31	208.23	209.03	208.19	208.71	207.83	209.41	208.56	208.02	207.03	208.77	208.4	209.21	208.35	208.86	209.03	207.44	208.63	208.61	207.7	208.88	208.65	207.8	207.72	208.29	207.74	208.13	208.34	209.44	208.52
200.13	201.06	200.77	200.1	200.67	199.66	202.25	200.46	200.6	200.05	199.63	199.81	198.99	201.44	201.05	200.65	200.05	200.3	198.94	201.46	200.11	200.45	199.84	199.9	200.43	200.96	201.27	200.7	200.79	200.81	200.33	200.43	200.4	200.51	199.36	200.1	201.09	199.79	198.96	199.98	200.84	200.79	200.02	201.57	200.66	199.96	200.48	200.7	201.07	200.25
214.25	212.88	212.04	212.44	212.6	212.87	212.78	212.28	213.24	212.7	213.56	212.56	212.72	212.71	213.22	213.51	212.37	213.92	211.18	213.24	212.82	212.51	213.21	212.6	212.44	213.22	212.51	212.15	213.59	213.32	212.98	213.34	213.36	213.65	212.91	212.73	213.23	212.85	213.63	212.24	212.93	213.26	213.5	212.81	213.25	212.13	213.4	212.82	214.14	211.64
202.84	203.12	202.78	203.11	202.84	203.56	203.49	203.82	202.39	203.17	202.4	203.09	203.47	201.77	203.14	204.27	203.43	202.99	202.15	203.87	203.11	204.23	203.77	202.71	203.87	204.02	203.22	202.44	202.87	203.92	201.72	203.64	202.34	203.04	203.55	202.9	203.31	202.45	203.4	203.69	201.72	203.97	203.15	202.69	204.27	203.06	203.13	201.54	202.35	204.06
200.05	199.87	200.66	199.88	200.35	199.62	200.39	200.98	199.61	200.64	201.5	200.37	199.97	199.89	200.23	200.31	198.79	201.22	199.49	200.14	199.94	200.81	200.11	200.48	200.9	199.04	199.59	199.67	199.99	200.89	201.15	199.64	200.08	200.54	200.4	200.52	200.93	199.93	200.59	200.1	200.11	200.07	200.31	200.43	199.06	200.27	199.68	199.87	200.65	199.98
210.61	211.99	212.1	212.17	211.98	211.77	210.69	211.91	210.69	211.99	211.72	211.37	210.61	210.34	211.52	211.77	212.29	211.21	212.08	210.87	211.65	212.23	211.27	211.61	211.22	211.38	210.72	211.84	212.11	211.06	212.3	211.68	210.91	211.97	211.13	211.23	212.08	210.92	210.98	211.77	211.61	210.74	211.96	211.77	212.21	211.48	212.55	210.05	212.3	212.36
208.56	208.58	207.7	209.03	208.81	209.03	210.11	209.37	208.26	208.65	209.06	208.81	208.92	209.56	208.84	208.33	209.4	208.51	209.38	209.28	208.95	209.13	208.63	207.8	207.86	209.41	208.88	207.65	207.49	208.88	208.61	208.87	208.93	208.6	209.1	209.68	208.38	209.03	209.21	208.86	208.93	208.48	208.17	208.23	209.65	209.05	208.92	208.39	208.04	208.46
199.47	199.49	200	200.34	200.57	198.96	199.28	198.52	199.83	198.2	199.18	198.39	200.03	199.46	199.94	199.72	199.61	199.93	199.87	201.07	199.07	199.83	199.85	199.22	199.85	199.96	199.66	200.01	200.67	197.81	199.76	200.16	200.43	199.33	198.2	200.46	198.09	200.38	198.4	199.84	200.11	198.91	199.08	199.63	199.68	199.47	199.85	199.73	199.56	200.58
202.52	202.26	203.32	202.13	202.72	202.43	202.89	203.13	201.75	202.01	202.35	202.79	201.16	202.88	203.41	203.32	200.83	202.79	202.96	202.94	202.34	202.07	201.26	202.5	200.34	202.69	202.58	201.47	202.56	203.15	201.94	203.04	201.98	203.71	202.92	201.79	201.64	201.8	203.71	202.55	202.22	203.49	202.97	202.61	202.37	202.24	202.42	202.91	201.99	201.65
209.79	209.52	209.76	207.93	209.66	210.18	208.53	208.56	208.39	208.91	208.09	208.55	208.79	208.53	209.39	208.42	209.57	208.89	209.22	208.42	209.34	209.31	208.66	209.93	208.76	208.52	210.07	208.67	208.46	208.61	208.77	208.69	208.77	208.53	208.16	208.54	209.12	208.71	210.19	209.73	209.43	208.87	208.57	208.39	208.81	208.75	208.53	209.57	208	208.89
207.54	208.44	207.51	206.63	208.18	207.41	208.06	207.29	207.5	207.95	206.79	208.11	208.53	206.49	207.62	207.49	207.36	208.66	207.52	208.18	207.23	208.29	208.99	208.77	207.3	207.26	207.47	207.83	206.79	207.28	207.53	207.63	207.37	208.33	208.54	207.51	207.64	208.25	207.12	208.03	207.4	207.69	206.57	208.34	208.19	207.24	207.34	207.86	208.91	207.69
213.25	213.38	212.44	212.9	213.15	212.86	213.43	213.31	213.59	212.64	212.52	212.61	213.89	213.48	213.41	212.74	213.33	213.43	212.59	212.34	214.07	213.05	211.71	213.19	212.73	213.4	214.17	213.82	212.74	212.1	212.52	213.49	213.34	212.91	212.54	212.97	213.78	213.44	213.44	213.58	213.92	213.2	213.38	212.83	212.69	213.54	214.27	212.51	211.97	211.82
210.73	211.69	211.59	212.2	212.27	211.39	210.96	211.13	212.21	210.25	211.72	211.43	211.84	211.41	211.71	211.78	212	212.45	212.27	211.03	211.56	211.51	211.97	211.12	211.76	212.44	211.92	210.94	211.65	211.87	211.06	210.43	211.39	211.66	212.02	211.78	212.54	211.88	211.78	212.37	211.99	211.7	211.18	210.95	212.45	211.51	211.34	212.68	211.07	211.87
211.14	211.81	211.93	211.72	212.69	210.67	211.01	211.61	212.46	212.15	212.34	210.85	211.18	211.96	212.57	211.17	210.59	212.02	212.91	211.77	211.58	210.7	211.28	212.22	211.33	212.29	211.39	211.22	211.64	211.33	211.3	211.68	211.18	211.16	211.89	211.07	211.45	212.2	212.38	212.75	211.42	211.48	211.8	212.05	212.99	211.31	212.31	211.56	211.36	212.24
206.67	206.09	205.59	206.86	206.34	205.55	206.79	206.35	205.81	206.71	206.55	206.38	206.94	206.06	206.37	206.86	204.8	206.92	205.91	205.39	207	206.16	206.82	205.9	206.94	206.31	207.43	204.93	206.41	205.49	205.13	206.92	204.49	205.98	206.28	206.81	205.44	206.09	205.23	206.33	205.06	207.43	206.72	205.29	207.75	207.83	206.33	206.47	206.84	206.97
200.96	200.95	200.07	200.84	200.81	200.66	200.8	200.57	200.88	200.17	200.39	199.12	200	200.74	199.77	200.47	201.25	200.8	199.84	200.3	200.75	201.62	200.86	200.72	199.89	200.74	199.98	200.27	199.94	200.96	200.76	199.79	199.32	200.56	200.11	199.69	199.92	199.94	201.28	200.1	199.59	199.83	200.18	200.31	201.05	200.18	200.22	200.33	200.74	199.81
202.71	203.46	204.71	203.47	204.39	203.81	203.7	204.72	203.8	203.64	203.58	204.28	204.2	204.32	204.36	204.24	203.67	204.14	203.75	203.62	204.6	203.67	203.2	202.92	204.22	203.22	204.23	203.25	202.75	203.59	203.6	203.63	204.05	203.42	204.01	203.48	203.15	203.05	204	203.67	203.71	203.63	203.43	203.36	202.44	202.69	204.96	203.55	203.56	202.97
211.21	211.05	211.29	210.39	211.38	211.19	212.21	212.32	211.48	210.95	211.59	211.09	211.03	211.76	212.75	211.84	212.44	211.87	211.89	211.45	211.84	211.57	211.42	212.45	212.03	211.34	210.97	211	211.61	212.18	211.69	211.7	211.38	211.9	210.8	210.99	210.41	211.54	211.24	210.89	212.21	212.29	210.79	211.23	211.09	211.44	212.7	212.99	210.81	211.71
204.97	202.86	203.25	203.64	203.28	203.02	203.46	204.99	203.7	204.13	204.67	203.82	203.69	204.62	204.07	203.46	204.68	203.77	203.16	204.99	203.58	203.5	203.23	203	204.07	203.27	204.1	204.06	204.55	203.84	202.42	203.36	204.35	203.69	204.17	202.96	204.01	203.7	204.6	203.17	205.05	204.52	203.83	204.91	203.28	203.91	203.14	203.98	203.3	203.78
203.88	205.2	203.92	204.46	204.93	204.17	203.35	203.32	202.81	202.97	203.93	203.38	203.51	203.19	202.98	203.58	203.04	202.67	204.31	202.82	203.27	204.03	203.06	202.57	204.74	204.78	203	203.33	203.24	204.27	203.36	204.39	203.49	204.1	203.53	204.37	203.31	204.23	205.27	204.5	204.73	202.76	203.7	202.74	203.27	203.94	204.78	204.99	204.56	204.35
207.52	207.43	207.83	206.95	208.48	207.02	207.14	207.79	208.57	207.36	207.3	207	207.65	208.37	208.28	208.03	207.43	208.55	208.02	207.65	207.99	207.95	207.29	207.33	208.22	208.44	207.73	207.43	207.95	206.78	207.42	207.05	207.27	208.5	208.48	206.99	207.72	208.87	208.51	208.8	209.49	208.1	207.51	207.91	208.51	207.16	208.53	208.49	207.38	206.86
207.53	205.96	205.47	205.93	207.41	205.92	204.97	206.34	206.66	207.1	206.21	206.01	205.95	204.26	207.39	205.88	206.42	205.71	206.57	205.86	206.18	207.17	205.96	205.94	206.72	206.13	206.71	206.48	208.3	207.01	207.11	206.09	206.32	205.81	206.04	206.66	205.97	206.04	206.56	206.73	205.53	205.9	206.57	206.38	206.82	206.35	206.27	206.69	206.4	206.48
202.6	202.86	202.45	203.06	202.72	202.71	202.44	202.69	201.62	202.36	203.19	203.41	202.57	201.75	202.86	203.44	201.78	203.8	202	202.62	202.17	202.24	202.45	202.39	202.81	202.05	203.05	203.06	202.52	203.12	202.33	202.51	202.04	202.31	202.29	201.97	201.17	202.11	202.52	202.59	203.06	203.16	202.45	202.89	202.97	202.59	203.43	202.32	203.36	201.32
203.91	204.28	203.82	203.13	204.73	205.27	203.36	205.17	204.24	202.63	203.51	203.83	202.78	203.62	203.72	203.54	204.82	204.18	204.34	203.89	203.43	205.2	202.9	204.27	204.4	204.08	204.72	203.42	203.71	203.34	202.6	203.32	204.62	204.17	203.38	204.69	204.41	203.89	203.86	203.9	203.43	203.39	204.09	202.78	203.4	202.91	203.87	203.84	204.47	203.84
207.47	208.2	209.05	208.36	207.9	208.93	208.9	208.63	208.21	208.67	208.2	208.86	208.67	208.14	207.91	208.15	209.27	207.8	208.73	209.76	208.32	209.05	207.76	208.24	207.26	208.17	208.67	208.48	207.6	208.75	207.72	208.28	207.17	207.58	208.38	208.85	208.05	208.85	207.7	209.37	208.77	207.89	209.37	209.52	208.31	207.07	207.21	208.38	209.22	208.48
207.54	207.84	207.51	207.15	206.66	208.13	208.21	208.84	206.89	207.21	206.9	207.46	208.55	207.5	208.12	207.63	206.93	206.68	207.57	208.67	208.81	207.27	207.68	206.69	207.79	206.11	207.23	207.86	207.55	207.74	206.47	206.89	207.54	207.88	207.76	206.72	208	208.35	209.59	208.65	207.93	207.69	208.19	207.12	206.94	207.43	206.71	207.66	207.54	206.27
204.07	202.85	204.28	203.05	203.92	203.75	203.53	204	203.54	203.69	203.58	203.82	202.97	204.07	202.91	204.92	204.13	203.16	204	203.56	204.26	203.89	204.79	204.66	203.19	204.77	204.17	205.54	203.18	202.85	203.55	203.87	204.51	203.96	203.66	203.42	204.91	205.09	202.66	203.51	203.9	202.86	203.1	205.12	204.11	203.98	204.25	204.47	203.93	204.98
198.81	199.83	198.77	199.56	199.6	198.45	200.21	198.27	199.68	200.04	200.39	200.06	199.49	200.75	200.02	199.73	199.03	199.02	199.85	199.2	199.64	200.17	200.21	200.18	199.46	198.11	199	199.76	199.28	199.1	200.66	199.24	199.54	198.73	198.81	199.92	198.99	199.29	199.99	199.68	200.05	200.17	198.7	199.65	199.44	199.73	200.23	198.83	199.79	198.63
200.66	200.61	199.8	199.9	201.44	200.4	201.96	201.09	200.39	200.27	200.36	201.44	198.84	200.8	200.27	201.39	200.02	200.35	200.29	200.6	200.25	201.01	201.68	201.84	199.8	200.7	200.47	199.53	200.29	199.86	200.9	200.99	199.68	199.13	200.01	201.19	199.45	200.49	199.61	200.04	200.43	199.57	199.86	199.69	200.37	200.07	200.61	200.9	200.11	200.1
209.76	209.16	209.52	207.51	208.79	209.16	208.45	206.69	208.42	209.43	208.65	208.16	209.12	208.06	208.85	208.29	208.97	209.06	209.28	208.2	208.96	208.23	208.78	208.77	207.77	207.92	207.67	208.61	208.13	208.97	208.55	207.95	207.99	209.4	208.99	209.04	208.63	209.08	208.04	208.29	209.31	209.24	208.93	208.94	209.69	208.58	208.04	208.45	208.63	209.46
197.88	197.56	198.05	197.68	197.45	198.39	197.45	198.13	197.6	197.58	198.12	198.9	198.17	197.29	198.48	197.22	198.29	196.99	198.29	197.22	198.43	199	198.86	198.98	196.85	198.25	198.79	198.52	197.43	197.17	197.34	196.96	198.31	197.6	197.57	198.7	198.93	198.27	198.02	198.85	199	197.3	197.43	198.27	197.03	198.48	198.58	198.71	196.81	197.92
206.97	207.42	206.81	206.85	206.95	205.94	205.92	206.14	206.03	206.83	206.46	205.67	206.13	206.88	205.65	207.08	205.59	205.26	205.63	207.45	205.45	206.95	206.12	205.62	206.17	207.04	205.19	206.96	206.48	206.18	204.94	206.39	204.61	207.81	205.64	206.4	207.07	205.55	205.53	206.94	206.63	206.89	206.61	205.66	206.49	206.28	206.98	206.27	205.37	206.53
208.41	207.66	208.54	208.21	208.73	208.74	209	208.81	210.06	208.34	209.26	209.48	208.74	208.98	208.15	209.36	208.96	209.43	208.6	208.78	208.87	208.23	208.13	209.67	209.16	209.7	208	207.65	208.1	209.47	207.52	207.83	207.8	209.91	209.19	208.2	208.75	209.04	208.1	209.23	208.64	208.47	208.22	207.39	208.17	208.04	208.95	207.78	209.35	207.96
202.7	203.12	203.53	203.73	202.64	202.44	202.96	202.8	203.72	202.48	203.58	203	205.12	203.21	203.36	202.91	203.04	203.96	203.44	203.96	202.35	204.73	203.35	204.04	203.3	203.3	202.57	203.48	202.05	203.98	203.36	202.81	202.54	203.48	203.91	203.48	203.95	203.82	203.03	203.17	203.76	203.2	202.06	203.31	203.98	203.22	203.63	202.31	203.63	203.63
202.38	202.08	202.23	202.42	201.88	201.13	202.64	202.72	201.57	202.73	202.44	202.5	202.23	202.51	202.91	203.11	203.03	202.36	202.86	202.29	202.52	201.88	203.86	202.05	202.81	202.8	202.91	203.42	202.6	202.32	202.38	202.9	202.73	204.25	202.41	203.48	202.1	201.49	202.98	202.07	203.41	202.76	202.6	202.55	201.38	202.78	202.77	202.94	203.08	202.4
205.65	204.29	204.06	202.11	204.44	203.75	203.8	203.8	204.39	204.71	204.42	203.67	203.85	204.14	204.04	203.59	204.42	204.39	203.88	203.87	203.52	204.06	202.47	204.79	203.67	203.2	203.23	203.36	202.98	203.35	204.81	203.16	203.45	204.65	202.72	202.91	202.98	204.1	203	203.62	203.62	203.13	203.47	203.54	203.03	204.22	203.11	203.45	203.5	203.85
211.76	212.03	212.28	211.34	210.58	211.77	211.89	212.42	211.65	212.33	212.58	212.25	212.51	210.84	212.38	211.78	211.77	210.85	211.42	212.4	212.51	212.24	212.53	211.52	211.93	212.11	211.78	212.4	211.86	211.01	212.52	212.02	211.34	211.26	211.47	211.42	213.89	212.54	212.71	211.42	211.65	212.08	212.32	211.59	213.24	211.09	211.93	212.3	211.74	212.51
213.27	212.64	212.49	212.42	212.56	211.92	212.05	212.54	213.2	213.31	211.59	212.3	211.64	211.93	212.25	213.06	211.9	212.46	213.16	211.7	212	212.26	213.11	212.43	212.21	212.28	212.44	212.37	213.16	212.16	212.26	213.06	211.39	212.45	212.98	212.78	212.16	211.75	212.29	212.71	213.18	212.32	212.43	212.24	213.31	211.64	212.5	212.28	212.1	212.75
207.84	208.12	207.65	208.21	207.43	208.13	208.09	207.53	207.28	207.53	209.93	208.79	207.53	207.68	207.84	207.56	207.79	207.17	208.27	206.79	207.59	207.78	207.18	207.39	207.53	208.08	208.17	208.07	208.3	207.74	207.41	207.56	208.4	207.03	208.02	206.55	207.97	207.59	207.78	207.62	207.25	208.5	207.9	208.55	208.22	208.19	206.91	207.32	207.28	207.66
208.78	209.27	209.95	208.29	208.08	208.41	209.55	208.33	209.18	208.78	208.38	208.48	209.41	207.38	209.08	208.92	208.78	208.89	208.58	209.8	208.52	208.36	209.38	210.06	209.78	208.51	209.39	208.73	208.95	209.38	207.92	207.45	208.48	209.82	208.75	207.89	208.32	208.84	210.01	208.51	209.98	208.68	208.82	208.71	209.92	209.16	209.33	209.05	209.29	208.63
202.66	203.72	203.38	202.83	202.37	203.7	202.47	202.8	203.25	203.72	202.03	203.1	203.5	202.38	204.05	201.92	202.67	202.27	202.92	202.66	204.29	203.09	203.86	203.69	202.47	202.71	203.03	202.95	203.53	202.1	204.01	202.82	203.23	203.55	202.04	201.99	203.3	204.02	202.4	203.29	203.44	202.26	203.25	203.94	202.68	204.42	202.96	202.53	203.27	203.62
208.3	208.59	207.52	208.43	208.38	208.05	209.07	207.8	208.87	208.5	209.47	207.75	208.19	208.59	207.94	208.6	208.67	208.13	207.55	210.21	208.3	208.24	208.17	208.34	208.5	208.53	208.86	208.91	209.51	208.92	208.81	208.08	207.93	208.34	207.25	209.12	208.82	208.75	209.11	208.39	209.33	208.84	208.41	208.07	208.98	208.6	208.05	208.4	208.42	208.41
201.28	199.82	201.55	201.4	201	201.82	199.35	199.63	199.83	200.04	200.53	200.33	199.89	199.96	200.25	199.57	200.68	200.54	201.05	200.2	199.71	201.23	200.38	199.59	200.36	200.78	200.36	200.63	201.07	199.85	200.8	200.08	200.09	199.78	199.25	201.58	200.39	199.65	200.21	199.71	199.08	201.09	201.91	201.77	199.94	200.17	201.15	201.3	200.94	200.59
200.89	200.46	200.98	200.59	199.66	199.94	200.68	199.97	200.41	199.57	200.28	201.23	200.1	199.72	200.28	199.2	200.11	200.09	201.07	200.22	200.1	201.34	200.34	199.91	201	200.2	201.57	201.42	200.11	200.98	199.02	199.59	200.4	201.15	200.98	200.73	200.27	201.2	199.68	200.84	200.8	200.59	198.37	200.27	200.73	201.06	199.95	200.67	201.39	201.08
207.73	207.65	207.73	208.07	208.77	207.09	206.3	207.7	207.32	207.26	208.31	207.72	207.69	208	207.86	207.87	207.32	208.16	207.56	208.92	207.3	206.84	207.67	206.75	207.54	208.68	207.24	207.37	207.71	208.27	207.39	206.8	208.06	207	207.82	206.9	207.91	208.9	207.39	208.3	208.1	208.18	208.38	208.36	207.85	207.95	207.92	208.44	207.33	208.06
206.39	206.97	208.3	208.17	208.13	207.25	208.27	206.86	207.7	207.37	207.82	208.13	207.5	207.3	207.23	207.43	207.36	208.14	208.03	206.27	207.87	207.36	207.24	208.03	207.35	208.42	207.94	208.46	208.82	207.43	208.56	208.18	208	207.49	208.1	207.64	208.38	207.18	208.21	208.01	207.86	207.33	209.65	208.37	208.05	207.16	208.16	207.1	207.48	208.67
199.17	198.52	197.12	198.66	199.06	199.11	198.18	197.96	199.3	197.97	197.99	199.35	200.45	198.3	199.18	198.55	198.57	198.58	197.84	198.32	198.44	197.67	198.96	197.85	197.55	198.77	197.65	198.09	199.76	198.62	197.28	198.11	198.48	197.31	198.62	198.58	198.34	199.32	197.79	197.75	198.11	197.37	198.53	198.39	197.65	197.48	198.78	198.99	198.71	198.86
216.86	215.99	216.14	216.98	217.4	217.36	217.56	218.22	216.85	215.87	217.9	217.01	216.71	216.9	217.17	217.48	216.99	218.46	217.77	217.38	217.21	216.63	217.4	218.41	217.26	217.36	216.32	217.63	217.07	217.24	217.15	217.03	216.92	217.79	217.12	217.54	217.56	217.67	217.81	216.81	217.06	217.23	217.24	216.07	217.17	217.19	216.07	216.75	215.88	218.07
209.8	207.98	209.3	208.58	209.25	208.95	209.47	208.01	208.52	209.19	209.72	208.7	207.36	208.82	208.37	209.19	209.31	209.55	208.49	209.03	208.83	209.21	207.62	209.18	207.99	207.94	208.75	207.96	208.74	209	209.83	209.07	208.06	209.85	208.92	209.35	208.64	208.92	208.02	208.37	209.15	208.61	208.55	209.84	209.01	208.87	209.43	207.95	208.7	207.95
212.29	212.45	212.45	213.76	213.36	214.35	212.98	212.5	212.87	212.45	213.91	213.34	212.43	212.51	213.16	211.99	213.53	213.12	213.21	213.4	212.62	213.01	212.3	214.57	211.76	211.94	213.76	211.53	213.65	212.2	213.22	211.76	212.58	213.2	213.03	214.13	212.57	212.82	213.16	213.07	212.47	214.32	213.36	213.42	213.9	213.67	212.2	214.16	213.99	212.16
208.76	210.07	209.51	208.52	209.92	208.93	209.91	209.22	209.04	209.27	209.84	209.96	209.76	210.56	209.65	209.53	209.22	208.8	208.93	210.69	208.8	209.05	209.7	208.64	209.01	210.26	210.07	208.81	209.58	210.41	209.51	210.29	209.86	209.49	209.86	209.04	210.45	209.51	209.02	209.17	209.43	209.35	209.69	209.52	209.34	210.32	208.73	209.27	210.56	210.11
201.63	201.82	201.01	201.7	200.79	201.03	201.83	201.98	200.7	201.28	200.39	200.67	201.72	200.84	201.33	200.21	201.1	201.14	200.58	200.26	201.66	201.7	201.23	201.53	201.42	201.71	201.92	201.04	201.06	201.86	200.93	200.9	200.98	201.21	200.85	200.8	200.5	202.33	201.3	201.99	202.04	201.11	200.47	200.95	201.39	201.24	201	200.93	201.69	200.31
206.63	206.41	206.51	206.68	205.88	207.02	207.05	207.23	205.42	206.07	206.94	206.31	206.51	206.95	205.86	206.26	206.79	206.56	206.65	206.86	205.76	206.19	205.51	206.16	206.49	205.43	207.36	207.64	205.82	207.6	206.45	205.62	207.29	206.42	207.16	206.09	206.76	207.01	206.45	206.51	206.15	206.56	206.01	207.15	206.43	205.99	206.8	206.86	206.08	206.97
211.29	212.39	211.36	212.83	211.76	211.3	211.73	211.96	211.31	210.97	211.54	212	211.17	211.98	210.72	212.07	211.95	211.19	211.27	212.13	211.83	211.85	212.72	210.67	210.63	211.83	211.76	211.39	212.07	212.77	211.36	211.37	211.16	212.17	212.09	211.85	210.4	212.21	211.85	211.11	211.24	212.55	211.07	211.9	211.59	211.04	211.84	212.2	211.37	211.5
217.93	218.62	217.35	218.48	217.55	218.15	218.11	217.57	217.83	218.98	217.71	218.14	217.6	216.95	217.35	217.37	217.47	217.88	217.31	216.5	216.5	218.51	218.25	217.45	217.29	218.14	217.03	218.06	216.8	218.15	217.77	217.58	216.72	218.28	217.18	217.53	218.02	217.39	217.23	218.29	218.67	217.59	217.67	217.98	218.72	217.47	216.62	219.14	217.99	218.67
205.05	204.39	205.04	203.74	205.22	205.01	204.46	206.57	203.2	205.44	205.19	204.48	205.37	204.44	204.23	203.73	204.3	204.49	204.07	204.86	204.65	205.07	205.21	204.41	204.93	204.82	204.85	204.65	204.88	203.4	205.08	205.15	205.09	205.61	204.83	204.77	204.33	204.88	204.4	204.97	205	204.7	204.87	205.12	204.95	205.29	205.3	206.84	205.17	204.55
216.51	216.1	218.21	217.92	216.12	216.71	217.31	217.51	217.29	217.64	217.02	217.85	217.25	217.03	217.59	217.1	216.73	217.04	216.77	216.68	216.83	217.4	217.23	217.62	216.93	217.33	216.73	216.63	216.99	217.31	215.95	217.65	217.98	217.14	218.23	217.21	216.53	216.94	216.76	216.4	217.75	216.75	216.21	217.06	216.95	216.57	216.19	216.61	217.91	216.36
206.26	204.88	205.26	206.16	204.99	206	205.61	205.4	205.19	205.86	205.48	204.67	205.67	206.61	205.43	204.49	205.71	205.51	206.14	205.95	205.22	205.6	205.91	206.24	205.27	205.16	206.52	205.53	205.06	206.2	205.28	204.07	204.84	206.09	206.44	205	206.21	205.91	205.58	205.58	204.55	206.47	205.38	205.49	205.67	205.12	205.92	206.06	204.61	205.27
208.77	208.39	209.46	210.42	209.61	209.68	209.61	209.9	209.12	209.64	209.51	209.63	209.1	210.78	209.61	209.99	209.03	209.05	209.31	209.08	209.67	209.47	210.28	208.62	210.75	208.65	209.58	210.73	208.97	209.47	209.5	209.21	209.14	209.38	210.06	209.35	210.02	210.15	209.27	210.42	209.05	209.5	210.26	208.82	209.54	209.73	209.12	210.38	210.47	208.45
207.87	207.47	207.43	207.21	208.71	207.79	207.87	208.74	208.33	208.03	207.06	207.56	207.48	208.9	208.05	207.34	207.7	208.4	208.2	207.31	209.22	207.21	208.28	207.97	208.68	208.3	207.58	209.01	209.3	208.42	208.51	207.67	206.82	207	206.68	206.66	208.01	208.1	207.69	207.74	207.97	208.42	208.25	207.72	207.6	207.62	207.97	206.71	207.62	207.58
200.67	199.5	198.87	199.09	199.53	199.3	199.62	199	199.85	199.11	200.03	198.39	197.7	198.99	199.82	199.57	201.12	197.65	198.19	199.3	198.94	199.6	199.62	199.19	199.93	199.48	199.37	199.9	198.76	198.94	199.79	198.59	200.27	199.85	201.01	199.79	198.8	199.83	198.85	198.62	199.58	198.92	199.47	200.63	199.87	199.2	199.8	199.96	199.4	199.92
212.51	211.57	212.02	211.89	210.75	211.27	211.8	210.99	212.51	211.95	211.14	211.78	211.82	213.21	212.22	210.98	211.82	212.52	211.01	212.27	212.07	210.12	211.93	211.69	212.07	211.3	211.09	211.12	212.13	211.82	212.19	211.52	211.5	211.97	212.06	211.63	211.37	210.57	212.39	211.31	211.61	211.08	212.76	211.35	211.93	211.76	211.04	211.67	212.84	211.89
205.4	206.89	206.86	206.08	206.26	206.95	205.97	206.66	206.46	205.39	206.52	206.92	207.15	206.44	206.76	205.62	206.05	205.97	206.75	205.83	206.31	206.59	206.41	206.77	206.4	207.47	205.85	205.96	206.53	205.81	206.82	207.35	207.37	206.33	206.38	205.36	205.65	206.72	206.6	206.87	206.8	206.34	206.26	206.67	206.21	205.76	206.81	205.54	206.48	206.75
217.44	217.22	216.84	218.19	217.27	216.69	218.51	217.42	218.03	217.02	216.94	217.3	216.74	217.76	217.55	217.4	216.99	216.4	216.78	216.55	217.62	216.96	217.61	217.47	218.09	216.68	217.43	217.62	216.91	218	216.37	216.99	215.84	217.26	216.04	217.08	216.76	217.02	217.26	215.98	216.16	215.95	216.82	217.58	215.83	216.4	216.82	216.58	218.22	216.65
205.65	206.15	206.71	204.88	206.28	205.8	206.49	205.29	205.22	205.15	205.8	206.16	205.91	205.73	205.5	205.28	204.04	205.63	205.36	205.54	206.47	206.16	205.72	206.62	205.66	206	203.69	206.69	205.23	206.77	206.24	205.02	204.32	205.87	205.69	206.09	205.44	205.96	205.19	206.52	206.23	206.22	206.17	205.95	204.82	204.61	206.05	205.76	205.04	206.34
209.35	209.17	209.42	208.51	208.7	209.13	206.99	207.66	209.87	208.92	209.6	208.65	208.81	208.63	206.99	208.78	209.37	209.68	208.6	208.14	209.2	207.96	209.09	209.45	208.45	208.93	207.56	210.23	209.09	208.93	207.85	208.68	208.12	208.96	209.34	209.2	209.5	207.69	208.97	208.32	208.06	209.41	208.89	208.12	209.59	208.6	208.15	209.51	208.12	208.83
206.63	206.08	206.43	207.77	206.12	207.15	205.72	206.59	206.55	206.77	206.34	207.43	205.39	205.68	207.14	206.56	206.48	205.84	206.52	206.46	207.14	206.79	206	205.29	206.21	206.64	206.11	206.27	206.45	206.73	207.68	205.92	206.85	205.16	206.59	206	206.13	206.61	205.8	205.67	206.59	205.97	206.99	207.34	206.49	205.46	205.64	206.7	207.58	206.53
212.85	211.36	212.01	211.82	211.22	211.82	212.53	211.33	211.4	210.86	211.68	211.12	210.78	211.24	210.37	211.57	211.3	210.67	210.94	211.23	211.39	212.38	211.41	210.67	212.74	211.95	213.16	210.81	210.83	211.17	212.65	212	211.6	212.23	210.25	212.53	212.34	212.25	211.35	211.37	211.66	212.22	212.44	212.12	211.14	211.56	212.1	211.99	211.5	211.17
207.11	207.9	208.72	207.01	207.6	208.33	207.01	206.97	207.55	207.26	206.83	207.86	208.21	206.46	207.21	207.21	207.8	207.48	206.71	207.57	207.18	207.85	207.76	207.77	206.73	208.32	207.83	207.83	207.12	207.58	207.91	207.24	207.61	207.64	207.99	207.64	208.4	206.88	207.82	208.21	208.72	207.06	208.02	208.38	207.23	206.76	207.93	207.48	207.51	208.04
206.8	208.09	207.47	207.99	206.82	207.8	207.91	208.56	207.74	207.7	206.62	208.23	206.48	207.2	208.72	207.17	208	207.34	208.34	207.19	208.24	207.33	207.03	207.11	207.49	207.83	207.16	207.38	208.25	208.17	208.51	207.73	207.5	207.2	208.11	208.81	208.13	208.58	207.78	207.74	207.95	206.63	207.6	208.39	208.42	208.69	207.37	207.68	207.85	208.21
202.44	202.99	202.62	202.11	202.98	201.58	202.2	202.95	202.75	202.65	203	202.57	202.09	202.51	201.94	201.05	202.53	201.88	201.84	202.16	201.96	202.04	203.29	203.09	202.2	202.97	202.67	202.03	202.78	201.91	202.63	202.33	201.71	201.52	201.48	204.03	202.28	202.83	202.37	201.49	202.32	202.65	203.19	201.5	203.11	202.18	202.86	201.63	202.25	202.28
199.14	198.91	199.38	198.99	199.59	200.29	198.54	199.73	200.44	198.63	198.37	199.75	198.25	200.19	199.51	199.45	200.32	200.88	200.43	199.87	199.59	200.05	199.07	200.28	199.04	199.77	201	198.22	200.45	197.71	199.18	198.61	199.89	199.48	200.24	199.29	199.77	198.65	199.07	199.98	199.7	199.49	199.48	199.99	199.71	199.22	199.18	199.77	201.34	198.6
212.67	212.86	212.95	212.09	212.19	212.51	213	211.57	212.26	213.27	212.45	212.09	213.9	213.6	213.35	212.71	213.34	212.79	212.01	212.71	212.97	213.07	212.72	212.9	213.91	212.51	213.98	212.21	213.8	213.06	212.36	213.01	213.25	212.87	213.19	213.05	212.95	213.02	212.19	213.08	212.84	213.48	213.4	212.99	212.8	214.41	212.99	212.84	212.27	213.08
204.98	205.16	204.26	205.37	205.17	205.76	205.61	205.85	205.81	204.69	206.16	205.45	205.43	204.65	206.36	204.81	205.37	206.5	205.8	206.25	206.67	204.98	205.75	204.66	205.73	205.77	205.51	205.85	206.12	205.14	207.48	206.74	206.39	205.09	206.02	205.76	205.87	206.43	206.07	205.43	205.84	206.11	205.31	205.55	205.89	205.06	204.56	205.42	205.43	205.88
204.89	204.62	204.62	205.23	204.65	204.41	205.41	204.66	204.71	204.92	204.4	204.53	203.65	205.69	205.73	204.92	204.4	205.36	204.97	204.47	205.02	205.28	204.26	205.57	204.6	203.26	204.31	204.48	204.94	205.53	205.08	205.46	205.53	204.7	204.09	207.13	203.72	205.01	206.01	205.5	203.91	204.15	204.33	203.79	204.53	206.25	205.58	205.76	204.73	204.59
203.25	203.2	203.58	203.84	203.49	203.26	205.14	204.38	203.38	204.55	204.17	205.08	203.37	205.18	202.85	204.36	204.88	204.17	204.58	203.74	202.36	203.38	204.78	205.25	203.15	202.79	204.4	204.92	204.2	203.84	204.78	204.1	204.51	204.24	203.4	203.01	204.32	203.58	204.21	204.28	204.05	203.75	204.75	204.07	203.75	204.42	203.57	202.71	204.08	204.23
209.01	210.54	209.55	209.73	210.44	209.58	208.62	209.7	209.75	210.3	210.76	210.3	208.58	209.38	210.39	209.22	208.1	209.19	209.26	209.61	210.01	210.38	208.73	210.41	211.05	209.61	209.59	209.2	209.77	209.87	208.88	208.5	209.25	209.1	209.69	209.42	211.04	209.32	210.03	210.06	209.3	208.59	209.91	210.09	208.92	208.79	209.51	208.15	209.03	209.48
213.37	213.91	214.26	213.63	213.67	214.06	212.41	214.6	213.04	213.76	214.36	213.68	214.24	215.2	213.18	212.11	214.42	214.51	213.71	212.82	214.91	213.59	213.98	212.04	213.97	212.97	214.3	213.92	214.43	213.34	213.55	213.11	212.87	214.94	213.67	214.45	213.94	213.22	214.29	214.69	214.54	213.45	213.42	213.09	213.91	215.11	213.07	214.89	213.59	213.58
217.29	218.54	216.8	216.96	216.91	215.8	217.18	217.17	217.63	216.49	216.95	216.73	216.41	216.68	216.6	217.19	217.85	216.6	216.91	217.13	216.76	218.31	216.69	216.89	216.25	217.63	215.8	217.33	216.24	217.58	216.58	216.86	216.92	217.6	216.7	217.39	217.49	216.47	217.19	216.99	217.1	217.61	217.58	217.1	216.69	216.99	216.63	216.14	217.58	216.84
207.32	207.31	207.44	208.51	207.93	207.34	207.17	208.35	207.45	206.71	206.4	207.36	206.96	208	206.93	208.05	207.59	207.55	207.56	207.78	208.39	208.95	206.71	207.24	207.53	207.39	207.51	207.1	206.89	207.61	208.28	206.62	206.86	207.52	207.69	208.62	208.31	207.2	207.18	207.89	207.75	207.72	207.97	208.14	208.14	207.51	208.2	207.86	208.73	207.25
211.64	211.94	211.3	212.08	212.35	210.5	211.57	210.76	211.46	210.67	211.65	211.72	211.92	210.43	211.52	210.95	212.06	211.28	211.25	211.18	211.23	212.24	211.92	211.4	212.31	210.09	211.13	212.94	212.22	211.52	211.95	212.65	212.22	210.85	211.84	211.22	211.61	210.88	211.89	211.76	212.06	210.28	211	211.81	211.45	211.57	211.3	212.03	212.23	210.8
204.78	205.33	204.01	204	204.45	205.23	205.26	204.89	204.45	204.29	204.37	204.81	205.21	205.45	203.65	203.94	205.31	206.17	203.62	204.61	205.23	204.95	204.23	205.24	205.29	204.56	205.26	205.33	203.59	204.17	204.89	204.82	203.96	205.2	204.83	204.83	204.81	205.88	205.15	204.69	205.02	203.83	204.18	205.25	205.02	205.04	204.86	204.58	205.17	203.97
210.96	211.86	212.23	211.59	211.45	210.99	210.96	211.12	212.57	211.3	211.95	212.03	212.62	211.98	211.36	212.07	211.19	211.31	211.58	211.33	212.19	211.59	212.91	210.28	211.23	212.19	211.14	211.78	211.63	211.92	212.2	212.5	210.67	211.08	211.12	211.36	211.05	212.15	212.3	211.64	210.78	211.59	211.59	210.66	211.91	211.72	211.59	211.26	212.34	211.19
195.58	194.53	194.47	194.75	195.01	195.69	195.48	194.73	195.18	194.79	195.48	196.35	195.22	194.64	195.3	195.06	194.94	194.17	195.91	196.13	195.28	195.26	195.9	195.45	195.89	196.32	195.38	195.47	194.08	195.63	194.94	195.52	195.43	194.63	195.42	196.56	195.71	195.76	195.19	195.27	194.59	196.19	195.7	193.4	195.1	195.22	195.48	195.61	195.77	194.64
210.78	212.46	213.63	211.93	211.65	211.23	212.18	211.39	211.11	210.65	211.55	212.04	212.17	211.37	211.34	211.53	211.43	211.55	211.77	211.58	211.81	211.28	211.12	212.53	211.28	212.34	212.92	211.06	212.22	211.08	212.13	212.59	211.85	210.33	211.53	210.87	210.99	211.45	211.56	212.5	212.3	212.05	211.37	211.42	211.25	211.61	211.95	211.54	210.7	213.16
207.97	208.04	208.76	209.12	208.13	208.29	208.96	208.99	208.55	208.64	209.35	209.32	208.88	209.54	208.92	208.58	206.99	209.12	209.17	208.76	209.1	209.16	208.21	208.87	209.22	209.15	208.78	208.12	208.51	209.43	208.63	208.34	208.72	208.83	208.11	208.14	208.16	208.82	209.24	207.66	208.17	208.91	209.12	209.48	209.37	209.39	209.52	207.91	208.08	207.92
209.58	208.12	208.26	208.25	209.61	207.64	208.72	207.81	208.79	209.66	208.14	208.13	207.72	208.27	208.5	207.95	208.9	209.37	209.37	209.63	210.08	208.33	209.07	209.04	207.85	208.24	207.7	210.15	207.57	208.42	208.33	209.49	207.72	209.65	207.5	209.51	208.13	209.18	209.47	208.6	209.15	209.64	208.52	208.1	209.75	209.43	208.75	206.96	208.91	208.89
194.82	195.24	196.15	196.26	195.8	196.17	194.57	194.46	195.45	194.34	195.56	195.36	195.07	194.12	195.61	194.54	194.59	195.07	194.99	195.57	194.57	195.32	195.27	194.88	194.08	195.74	195.08	195.09	194.31	195.58	194.94	193.47	195.08	195.31	194.71	195.09	194.95	195.39	195.17	195.47	195.57	194.77	196.01	195.71	195.78	195.59	195.9	195.17	195.18	195.31
198.98	199	200.08	198.83	199.61	198.79	199.06	199.58	198.55	199.35	199.64	198.76	199.5	199.45	199.53	199.49	199.58	200.06	199.31	200.35	199.68	199.23	200.23	199.21	199.13	198.58	198.64	199.27	199.74	200.02	199.57	199.97	199.29	200.11	200.79	199.95	200.39	199.25	199.21	200.08	199.4	199.87	200.33	199.07	200.8	199.24	199.25	198.84	198.82	199.62
204.49	204.19	205.03	204.11	204.55	204.02	206.81	205.72	204.92	204.88	205.2	204.73	205.12	204.59	204.8	204.7	205.18	204.34	204.09	205.05	204.6	204.01	205.82	204.6	205.12	204.66	203.77	205.44	204.34	204.53	204.95	205.31	204.66	203.51	204.34	204.69	205.32	205	204.67	204.31	204.77	205.33	205.39	205.26	205.46	205.36	204.82	204.69	204.95	203.58
213.9	213.83	213.95	213.38	214.65	214.02	213.14	213.92	213.77	213.38	213.25	213.09	214.72	213.24	213.97	215.08	213.7	213.66	213.65	214.05	212.89	212.79	213.98	213.28	214.51	213.25	213.45	213.3	213.32	213.73	213.77	215.05	212.65	214.37	213.25	213.18	212.59	213.48	214.54	213.29	213.41	213.78	213.53	214.42	214.01	214.48	212.95	213.65	214.67	214.4
208.77	208.64	208.07	208.15	207.24	209.63	208.97	208.34	208.95	207.66	207.39	208.36	206.75	209.01	208.84	208.73	208.2	208.55	207.47	207.15	208.38	209.45	207.98	208.61	209.1	208.42	207.91	207.48	208.76	207.68	207.45	209.16	208.87	209.77	208.76	208.84	208.37	209.33	208.66	206.95	208.96	208.63	207.86	208.34	207.83	207.64	208.16	208.02	210	208.56
207.65	209.48	209.06	208.81	209.57	208.61	208.06	209.08	207.74	208.16	209.23	208.67	208.81	209.03	208.79	208.9	208.09	207.56	208.33	208.76	208.88	210.23	208.58	208.3	209.2	208.08	208.63	208.39	209.06	208.31	208.3	209.03	209.34	209.17	209.16	209.91	209	207.87	207.29	207.41	207.53	208.67	209.01	209.43	209.2	208.29	208.87	208.74	208.4	208.42
213.2	212.42	211.56	212.83	212.65	212.81	212.86	212.28	211.95	211.89	213.47	212.15	211.83	212.75	212.44	212.18	211.84	211.79	211.67	212.86	212.2	212.33	211.72	212.97	213.55	212.35	213.77	213.45	213.18	211.94	212.01	212.8	212.33	212.84	212.57	213.44	212.19	213.27	212.24	212.14	212.46	212.93	213.06	212.52	211.38	212.13	212	212.4	212.03	211.79
202.48	202.75	202.19	203.01	201.93	202.3	202.93	202.39	202.84	202.72	201.88	202.49	202.95	202.62	202.51	202.01	202.44	202.6	202.45	200.98	202.95	202.67	203.28	202.12	203.08	201.5	201.46	202.92	200.95	202.76	203.3	202.64	202.68	201.6	202.42	203.04	201.58	202.97	202.09	201.94	202.51	202.49	202.76	201.39	202.55	201.73	202.79	202.54	202.22	202.22
211.03	211.93	212.14	212.86	211.79	212.14	212.94	212.92	212.35	211.51	211.42	212.06	211.55	211.68	212.1	210.51	212.3	212.28	211.38	211.1	212.2	212.32	210.66	211.92	212.23	212.17	211.77	211.22	211.98	211.35	213.19	211.59	212.41	211.81	212.4	210.21	212.09	210.48	212.07	210.75	210.87	212.17	210.78	211.92	212.03	211.6	211.54	212.99	210.63	213.13
204.03	202.71	203.06	202.88	202.09	203.3	203.18	202.56	202.62	202.19	202.17	202.1	202.26	202.87	201.65	201.52	203.28	203.13	202.78	202.35	202.82	202.57	203.33	202.15	202.02	202.04	202.41	202.34	202.84	202.39	202.49	202.63	202.11	201.8	203.02	202.22	202.07	203.15	202.7	202.69	203.18	202.69	202.57	201.89	202.38	201.82	202.04	202.55	203.08	202.69
199.64	199.03	199.78	199.14	199.51	199.07	199.74	199.43	199.4	199.09	199.94	198.83	200.66	199.02	198.48	199.4	199.4	198.59	199.75	199.37	198.5	197.94	197.94	199.71	199.88	198.37	199.36	198.9	198.55	199.44	199.1	199.98	199.94	199.69	200.38	200.34	198.79	199.21	199.71	198.09	198.68	198.62	200.43	199.71	199.38	200.05	198.93	198.23	199.1	200.06
212.21	211.71	211.09	211.49	211.6	211.34	211.79	211.89	211.91	211.59	210.55	212.2	211.06	211	211.26	211.82	211.4	211.62	213.72	211.11	211.33	211.35	212.66	211.46	211.72	211.77	211.55	212.4	211.1	212.34	211.13	212.36	212.52	211.99	211.29	211.74	211.78	210.16	212.02	212.12	210.73	212.34	211.14	211.81	211.82	211.23	211.44	211.66	211.42	212.06
206.34	208.38	208.78	207.8	207.44	207.75	208.99	208.03	207.35	207.99	207.73	208.2	208.12	207.66	208.02	206.58	209.33	207.46	206.41	208.29	206.55	208.05	208.57	206.38	208.12	207.96	207.46	208.08	207.8	206.24	208	207.35	208.25	208.33	207.8	206.76	207.39	208.67	207.33	207.8	207.75	207.67	208.14	207.84	207.59	207.11	208.98	207.73	208.69	207.55
194.04	194.1	195.9	194.55	194	193.55	194.15	194.21	194.65	193.7	193.85	193.85	194	193.26	194.34	195.28	194.43	193.93	195.2	194.56	194.45	194.76	194.62	194.31	194.71	194.22	194.04	193.37	193.58	193.88	194.39	194.38	193.67	193.42	194.11	193.42	194.56	194.03	195	194.87	193.59	193.93	193.51	194.41	193.86	193.82	195.22	194.5	193.95	193.11
208.42	207.51	207.74	206.56	207.47	207.46	206.21	207.1	207.8	207.42	207.86	207.8	208.08	207.09	208.61	208.52	207.06	208.3	208.34	207.6	207.2	206.63	206.86	208.53	207.13	207.12	207.52	207.51	207.14	208.18	208.41	207.83	206.1	206.69	206.99	207.88	207.69	207.48	207.88	207.13	207.39	207.43	207.34	208.32	208.4	207.49	208.11	207.97	208.42	208.6
199.53	200.33	198.73	198.6	199.37	198.02	199.7	198.63	199.63	199.52	199.33	199.66	199.67	199.09	198.26	199.78	198.84	199.32	198.68	198.99	198.97	198.99	199.11	199.84	199.61	200.65	200.07	199.78	199.37	197.73	199.42	198.37	198.76	199.97	198.81	199.34	199.65	198.39	199.67	199.59	200.68	198.93	199.59	200.03	198.74	198.19	198.93	199.76	199.7	198.65
209.02	208.65	209.31	209.33	209.67	209.59	208.01	208.83	208.52	209.38	209.01	208.14	209.17	208.77	208.51	208.98	208.84	208.54	209.37	209	209.74	209.46	209.58	209.04	208.96	209.16	208.78	207.39	207.87	209.19	208.29	208.61	209.16	209.75	208.67	210.09	208.91	208.52	207.81	208.86	209.32	209.03	209.12	209.46	207.88	209.18	208.78	208.99	209.19	208.68
202.1	202.03	203.05	201.99	202.92	201.65	202.42	202.11	203.51	201.6	201.48	202.55	202.63	202.26	201.42	202.52	201.72	202.16	203.05	202.83	201.6	202.15	202.78	202.06	202.67	202.79	201.6	202.64	203.24	202.36	202.11	203.38	201.97	202.71	202.17	202.67	203.12	201.73	203.01	202.73	202.15	201.92	202.53	202.35	202.66	202.66	202.34	202.41	202.58	201.91
203.16	203.24	203.02	202.38	202.62	201.68	203.79	203.55	202.4	203.1	202.92	201.23	202.79	202.56	203.25	202	203.16	203.07	202.48	203.63	202.94	201.57	202.72	201.8	202.88	203.5	202.94	202.73	202.97	202.2	202.83	202.98	201.94	203.31	203.65	202.27	202.28	203.04	202.41	202.12	202.07	202.42	204.88	202.43	202.69	203.37	201.92	203.73	202.28	203.24
195.03	196.04	195.06	195.86	195.32	196.07	196.29	195.38	196.21	195.88	196.07	195.44	194.71	195.78	195.81	194.99	195.51	194.24	195.76	194.88	194.64	195.66	195	195.15	194.06	196.02	196.22	195.79	194.49	194.3	195.09	196.18	195.13	194.7	195.86	195.42	195.39	196.5	195.99	194.94	195.44	195.69	195.06	194.94	195.14	194.53	194.25	195.75	194.54	195.35
217.16	217.77	218.25	217.55	218.99	217.8	217.5	218.08	218.1	218.31	218.24	217.78	217.44	218.11	217.5	217.85	218.67	218.41	218.24	216.26	217.97	217.87	218.31	218.5	217.27	217.83	218.96	217.43	218.68	216.51	217.69	218.02	217.3	217.91	218.18	218.22	217.63	217.52	217.7	218.63	218.02	218.32	217.6	217.42	217.44	217.37	216.72	218.01	218.79	217.83
217.41	217.27	217.47	217.67	217.72	218.48	217.89	217.17	215.82	219.09	218.34	218.99	218.29	217.51	218.78	218.41	218.43	217.6	217.32	217	217.83	217.52	217.59	219.07	217.17	217.93	219.09	217.72	217.68	217.92	218.28	217.65	219.23	218.73	217.35	217.84	217.43	217.61	217.98	219.22	217.1	218.21	218.47	217.64	217.7	217.83	216.3	219.63	218.5	217.89
208.55	209.22	207.8	209.1	209.08	209.6	208.86	208.61	209.16	208.15	209.51	208.2	209.79	207.75	208.34	208.82	208.21	208.6	208.82	208.75	208.96	209.32	209.32	209.72	209.14	207.42	209.07	209.55	208.01	208.67	208.2	209.27	208.86	209.24	208.28	208.79	208.68	207.25	208.9	208.51	208.86	208.55	208.68	208.98	209.27	208.78	208.97	208.17	209.27	209.9
212.81	213.36	212.71	213.29	213.18	212.74	212.51	213.68	212.84	213.33	212.6	213.06	212.66	212.69	212.39	211.75	212.92	213.69	213.51	214.04	212.86	213.81	212.77	213.22	212.03	214.71	213.3	213.15	212.47	214.09	213.15	213.15	213.14	212.43	213.24	213.23	213.93	212.6	214.14	212.98	212.07	214.46	212.92	212.61	213.69	213.32	212.13	213.01	213.94	213.04
207.51	207.35	208.69	207.69	208.73	207.16	207.3	208.03	208.56	207.53	207.87	208.55	206.52	208.21	208.12	207.81	208.55	207.89	208.73	207.75	207.5	208.01	206.95	207.98	208.71	208.6	206.54	207.72	206.42	207.56	207.88	207.27	206.98	207.09	207.19	206.73	206.94	207.99	207.9	208.18	206.94	208.34	207.8	207.42	206.94	208.29	207.53	208.22	208.74	206.96
206.63	207.14	207.42	207.24	207	206.13	207.74	206.47	207.62	207.69	207.2	206.55	208	206.02	206.84	208.81	207.41	207.8	207.47	208.3	207.65	208.17	207.79	207.91	207.88	208.01	207.9	207.34	207.21	207.53	207.37	205.88	207.26	206.9	207.42	208.44	207.73	207.28	207.43	208.61	207.75	207.52	207.51	207.23	208.11	207.18	207.75	207.29	206.93	208.76
209.62	208.86	209.93	209.62	209.56	209.81	210.05	209	209.54	210.07	209	208.31	210.2	209.55	209.68	208.42	209.93	209.89	208.29	209.56	208.94	210.94	208.96	210.05	209.72	209.48	208.1	209.29	209.32	209.32	209.88	210.32	209.6	209.62	209.06	209.83	209.31	210.04	209.9	209.13	209.57	208.48	209.15	210.3	209.16	208.98	209.51	209.51	209.42	209.85
212.4	211.68	212.51	211.45	211.36	212.41	211.46	212.4	212.15	211.53	211.42	211.7	213.03	210.93	212.53	211.66	212.59	212.33	211.5	211.68	213.52	211.71	211.2	212.11	213.71	210.72	212.14	211.1	211.75	211.59	211.88	210.7	212.09	211.65	211.62	211.35	211.93	211.53	211.64	211.89	211.02	211.78	212.25	211.62	213.16	211.92	211.53	211.69	211.06	211.84
208.18	207.18	206.5	207.48	208.04	208.35	206.89	207.3	208.32	206.86	207.52	208.46	207.91	208.35	207.79	208.16	206.24	207.84	207.92	206.88	208.02	208.13	207.54	209.57	207.62	207.15	208.42	207.54	208.64	208.28	207.51	207.14	208.02	206.84	206.89	207.71	207.39	207.72	208.22	208.99	207.84	208	207.97	207.32	208.46	208.21	208.92	208.43	209.62	207.07
212.38	211.42	212.41	211.65	211.4	211.57	212.49	211.73	211.27	212.62	212.11	212.27	212.07	211.43	211.67	212.34	211.43	212.57	211.64	211.39	211.18	211.93	213.1	211.36	211.83	210.14	212.17	211.18	212.16	210.69	211.41	211.17	212.26	212.21	212.1	211.86	211.14	210.96	212.1	212.42	211.19	211.54	211.58	211.74	211.64	211.24	212.5	211.3	211.56	211.83
203.66	203.62	203.38	203.39	204.01	204.17	203.21	204.13	203.44	204.09	203.35	202.81	204.27	204.08	204.2	203.75	203.55	203.82	203.75	202.92	202.17	204.78	202.37	203.84	205.18	203.23	204.16	204.16	204.13	204.82	203.22	204.52	204.46	203.63	204.08	203.91	203.56	204.13	203.28	204.08	203.46	203.32	203.39	203.65	204.09	202.6	204.42	203.26	201.35	202.66
217.78	217.32	217.35	216.83	217.4	216.66	218.22	217.71	218.09	216.59	216.34	216.81	216.6	217.22	217.18	216.44	216.66	217.73	216.44	217.23	217.44	217.48	216.88	216.47	216.61	217.91	216.35	218.57	217.13	216.37	216.64	216.37	216.51	216.72	217.15	216.43	217.09	216.57	217.25	218.28	216.13	216.67	217.37	217.62	217.77	216.24	217.09	217.61	217.19	217.65
212.15	211.38	211.39	211.52	211.44	211.78	211.55	212.15	210.85	211.82	212.54	212.04	210.56	212.21	212.23	210.91	211.38	211.35	211.83	211.32	211.41	211.44	211.33	211.79	212.85	210.09	212.2	211.74	210.82	210.83	212.29	212.39	210.35	211.85	212.92	212.15	211.53	211.41	211.59	212.01	211.51	211.13	212.41	212.19	211.07	210.86	212.04	210.68	209.71	211.66
209.08	210.58	209.18	209.21	210.21	208.58	209.89	209.9	209.4	209.29	209.58	209.89	209.36	209.88	210.1	208.81	209.33	209.14	210.1	209.68	208.67	210.09	208.7	209.16	209.46	210.1	208.5	208.62	209.03	209.19	209.65	209.24	209.2	208.87	208.87	210.07	210.34	208.55	210.08	209.76	209.47	209.18	209.28	209.85	209.28	209.12	209.11	210.74	210.81	209.32
203.26	203.29	202.91	203.29	203.55	203.95	204.26	204.24	204.05	202.98	204.14	204.84	204.72	204.78	203.86	203.93	204.3	203.81	204.15	203.56	204.43	203.75	203.81	203.28	204.35	203.36	202.95	204.37	203.38	203.98	204.66	203.73	203.68	202.38	205.23	204.43	202.89	203.71	204.19	204.21	204.98	204.33	203.69	204.34	203.78	203.88	203.56	204.12	203.75	204.13
209.29	208.78	208.59	208.67	208.23	207.75	207.92	208.45	208.95	208.39	208.36	209.47	209.76	209.26	208.21	208.42	209.4	209.63	208.42	208.66	209.02	208.63	210.27	209.08	209.25	208.95	207.92	210.24	208.35	208.94	208.08	209.39	208.99	208.99	209.69	207.79	208.08	208.83	208.37	208.49	208.7	210.55	208.94	209.4	209.78	208.65	208.13	208.43	209.05	208.63
213	213.61	213.05	212.12	213.25	212.82	213.2	212.75	212.98	213.25	213.5	213.73	212.7	212.4	212.95	212.34	213.71	213.33	212.04	213.97	213.98	212.48	213.64	212.82	213.32	212.84	212.81	212.95	212.92	213.67	213.26	212.63	213.65	212.64	213.67	212.38	213.45	212.4	213.52	212.84	213.94	211.7	213.02	213.65	213.66	213.75	212.87	212.88	211.94	213.42
215.03	213.11	213.83	214.46	214.46	214.15	213.66	213.62	214.16	213.26	214.01	213.12	213.96	213.34	215.03	214.06	215.05	213.99	214.83	214.01	212.6	214.06	214.4	213.92	214.36	213.2	213.02	213.18	213.66	213.91	215.05	214.78	213.72	213.95	214.04	213.34	213.53	213.98	215.21	214.39	214.35	212.9	214.42	213.88	213.07	213.69	214.33	214.39	213.4	214.23
202.8	203.42	203.11	204	202.9	202.89	204.03	203.62	202.52	203.45	202.99	203.18	203.69	203.42	204.32	204.1	203.69	203.09	203.02	203.74	203.33	202.81	204.09	202.82	204.42	204.28	204.09	202.11	203.05	203.91	203.34	204.83	203.35	203.3	204.08	203.56	204.38	203.32	202.73	203.07	204.32	202.35	203.87	203.32	203.68	201.58	203.93	204.07	203.41	203.44
208.93	208.82	208.4	208.95	209.82	209.25	209.12	209.44	208.57	209.09	209.4	208.76	208.65	209.14	209.45	208.34	209.44	208.73	208.99	209.25	208.67	208.8	208.27	208.64	209.45	209.73	208.48	208.13	208.66	208.62	209.31	209.17	208.66	209.5	209.98	209	208.26	208.35	209.35	208.2	209.27	208.91	210	207.94	209.25	209.28	209.6	208.81	208.21	208.96
209.12	209.64	209.68	209.42	209.02	209.92	209.64	209.86	209.2	208.92	209.16	208.99	208.65	209.02	210.2	208.88	209.67	209.93	208.94	209.34	210.35	209.6	210.02	209.74	208.8	209.15	208.69	208.34	210.56	209.62	209.95	209.95	208.8	209.89	210.31	208.38	208.74	208.31	211.37	207.67	209.36	208.81	210.02	209	208.91	210.34	209.51	209.92	209.99	208.38
208.16	208.93	208.92	208.29	208.42	209	209.68	208.94	209.63	207.46	209.3	208.59	208.32	210.47	208.17	208.4	208.6	209.24	208.47	210.42	208.57	208.71	208.06	208.96	209.4	209.82	208.85	208.03	210.03	208.81	208.61	208.95	208.72	208.86	208.61	209.53	210.2	209.12	208.2	209.44	208.45	207.52	208.76	208.38	208.64	208.56	208.62	209.11	209.69	208.86
206.96	208.75	209.25	208.76	208.51	209.57	208.54	208.06	208.08	207.25	208.2	208.14	208.44	209.53	209.27	209.61	208.36	209.61	208.4	209.53	208.54	207.08	208.5	209.48	207.11	207.99	208.19	209.47	208.74	206.93	208.67	208.5	208.34	207.67	209.13	207.65	209.19	207.74	208.37	208.81	209.69	208.21	207.72	209.91	208.65	207.82	207.92	206.97	208.56	208.33
207.94	209.28	208.67	208.46	208.7	209.22	208.33	207.96	208.91	209.15	208.7	209.62	208.65	208.48	209.25	208.32	209.26	208.66	209.25	208.49	208.68	208.53	209.42	209.05	209.31	208.13	209.27	208.49	207.97	208.46	208.78	208.85	208.54	209.49	208.96	208.26	208.97	209.1	208.85	208.97	207.98	207.96	208.17	208.76	208.18	208.81	209.2	208.27	208.95	207.75
205.35	204.28	205.22	205.04	204.62	205.04	205.02	204.84	204.58	205.1	205.06	204.56	204.23	203.56	204.83	203.84	204.44	204.87	203.52	203.34	205.32	204.94	203.58	204.11	204.99	205.08	204.23	203.92	203.53	204.84	204.71	205.3	204.64	204.75	204.74	204.95	204.9	204.75	204.31	203.36	204.71	204.6	204.85	203.64	205.28	204.39	203.39	203.98	205.16	205.68
216.39	217.78	216.09	216.64	215.84	217.85	215.92	217.25	217.31	216.68	216.6	217.77	216.84	216.29	216.71	216.25	217.45	216.27	217.27	217.29	217.42	216.42	216.58	218.37	217.05	216.46	216.88	218.14	216.97	216.63	216.5	217.48	216.91	216.61	216.16	216.44	216.27	217.59	217.62	217.23	216.89	216.25	217.1	216.81	217.38	218.2	217.26	215.38	217.35	216.49
218.36	217.42	218.16	217.71	218.01	216.13	217.8	218	219.75	219.12	217.4	218.4	218.34	218.01	218.13	219.44	217.05	217.68	218.13	218.94	217.92	218.69	217.36	218.03	217.87	217.66	217.47	218.04	218.31	217.02	218.01	217.33	218.31	218.31	217.43	218.25	217.3	217.49	217.79	218.34	218.27	217.57	217.34	217.67	217.61	218.17	217.51	217.3	218.8	217.96
217.57	216.76	217.12	217.55	217.41	218.06	217.22	216.86	217.07	216.21	216.4	217.96	216.42	217.26	218.12	217.25	217.52	217.81	216.78	217	216.9	216.67	216.86	217.35	217.45	217.28	216.9	216.41	216.84	216.38	217.89	217.36	217.26	217.9	216.53	216.26	217.04	215.44	217.49	217.6	216.33	217.94	215.84	217.26	216.3	217.07	217.1	216.56	216.42	217.21
212.27	211.35	211.05	211.48	210.36	211.69	211.23	211.12	212.13	211.59	210.87	211.58	211.58	212.13	211.18	211.02	210.87	211.5	210.36	211.24	210.87	213.14	212.73	212.14	212.41	211.44	212.36	211.7	211.66	212.3	212.61	212.1	210.93	210.44	212.28	210.33	211.51	211.52	211.29	211.82	211.96	212.62	211.07	211.83	212.27	213.88	211.89	211.52	211.69	210.4
209.95	209.08	209.34	210.57	209.37	209.79	209.12	208.8	209.21	208.89	208.48	209.78	208.8	209	208.96	209.42	208.6	210.55	209.41	209.85	210.31	209.61	209.73	209.56	209.98	209.65	210.08	209.25	208.98	209.68	209.39	209.34	209.56	209.03	210.36	210.68	209.51	209.51	209.88	209.16	210.3	209.45	208.63	210.08	209.63	208.5	210.23	210.01	209.9	209.88
194.55	194.85	193.16	195.27	195.02	193.52	193.62	193.71	194.79	194.4	193.64	193.64	194.98	193.05	194.28	193.4	194.94	194.25	194.96	194.27	195.37	193.82	193.41	194.41	194.64	194.63	194.53	195.19	194.78	195.24	194.05	194.14	193.78	194.37	193.37	194.11	193.5	194.58	193.78	193.83	194.78	194.7	194.14	193.82	194.04	195.57	194.28	193.82	194.24	193.88
209.05	209.12	208.02	208.51	209.2	208.1	208.74	209.23	208.35	208.26	209.33	208.84	209.78	209.52	207.89	209.73	208.22	208.67	208.06	209.84	207.94	208.47	207.88	209.21	208.49	208.94	208.52	209.11	209.52	209.29	209.29	208.59	208.28	208.48	208.62	209.57	208.23	208.23	208.68	208.47	208.76	208.24	208.39	207.69	208	209.11	208.45	209.19	208.24	207.42
207.61	207.13	207.28	208.98	208.67	208.11	209.02	208.35	208	208.2	207.46	207.22	207.07	208.86	207.41	206.94	208.16	207.38	206.84	207.09	207.54	207.64	207.61	207.41	207.29	207.74	207.79	207.61	207.7	208.27	207.19	208.18	208.71	207.84	207.7	207.95	207.59	208.43	207.51	207.73	207.37	207.46	207.84	207.9	207.35	207.55	208.36	207.69	207.69	207.93
211.22	212.53	212.44	211.93	211.68	213.68	212.22	212.06	212.91	212.6	212.92	211.87	212.52	212.29	212.5	211.64	212.94	211.32	212.1	213.3	212.3	211.83	212.17	212.08	211.63	212.45	212.8	211.48	212.95	211.38	212.62	211.53	211.94	212.37	213.24	213.09	212.76	212.43	213.34	213.53	211.9	212.4	211.12	211.95	212.45	212.62	212.81	213.05	213.1	212.74
209.09	208.66	209.18	208.57	208.9	208.3	208.7	208.55	208.96	209.61	208.62	208.78	209.66	208.64	208.83	209.8	209.45	209.68	209.01	209.02	207.98	208.67	207.33	209.21	209.81	208.74	210.05	208.73	208.33	208.19	209.69	208.85	209.02	208.69	209.38	208.61	208.32	209.19	208.66	208.1	209.75	209.48	208.55	208.65	209.44	208.81	209.91	208.93	210.01	207.96
208.92	208.9	208.65	208.31	209.11	207.77	208.31	209.09	208.41	208.79	208.64	208.32	208.87	208.12	208.35	208.02	208.37	208.61	207.53	208.35	208.13	208.29	207.88	208.11	208.37	209.45	208.47	208.9	209.88	208.44	208.42	208.23	208.73	207.31	209.4	208.78	209.7	208.74	208.02	209.42	208.22	209.53	208.55	208.06	208.43	208.06	207.87	208.17	207.93	207.28
205.33	204.95	204.8	205.91	204.71	205.55	205.93	205.74	204.98	205.88	204.51	205.5	205.59	205.3	207.42	206.37	206.52	204.72	204.85	205.94	204.98	205	205.36	205.8	204.95	206.01	205.83	205.72	205.06	205.89	205.59	206.05	206.09	205.58	204.85	205.92	204.91	205.42	206.17	205.32	205.21	206.75	205.85	206.08	204.68	206.46	205.79	205.6	206.3	204.85
203.63	204.01	204.11	202.89	204.6	204.21	204.98	205.01	204.87	204.41	204.67	204.86	205.13	205.41	204.98	204.83	204.82	204.41	203.56	204.95	204.4	204.47	204.42	203.77	204.4	204.76	204.4	204.9	204.91	203.45	204.16	204.49	204.86	204.53	204.58	204.93	204.93	205.03	205.04	205.77	204.23	205.2	204.22	203.62	204.41	205.05	205.59	203.88	204	204.17
203.99	204.81	205.05	204.7	203.48	204.59	204.55	204.77	205.18	205.64	203.9	203.99	204.69	204.66	204.49	205.3	205.88	204.89	203.95	204.45	204.2	205.01	204.77	205.3	203.92	204.74	204.75	204.83	205.37	205.5	204.19	204.62	203.68	203.88	204.62	205.62	205.32	205.31	205.24	204.78	204.69	204.34	203.42	205.36	204.83	205.18	204.66	204.84	204.98	204.57
214.38	213.47	213.47	213.11	214.04	215.27	213.72	213.92	213.75	213.9	213.52	213.47	213.7	213.81	213.48	213.21	214.25	214.85	214.02	213.53	213.51	213.49	214.77	213.15	213.48	213.87	213.99	212.8	214.75	212.74	212.23	212.9	213.99	214	214.47	213.67	213.38	213.26	213.78	213.96	214.91	214.08	213.28	214.01	213.3	214.83	213.28	213.08	213.29	214.03
200.33	198.59	199.1	200.79	199.38	199.45	200.61	199.73	198.9	199.96	200.37	199.79	199.64	198.87	199.17	198.82	199.77	200.27	200.11	199.76	200.27	200.02	200.33	199.94	199.78	200.03	198.51	199.48	199.44	200.27	198.74	199.75	200.85	200.35	199.25	199.17	200.47	199.47	199.83	200.19	199.86	199.32	198.69	198.51	199.54	200.79	199.79	199.7	200.53	200.51
210.86	209.02	209.81	209.72	209.54	209.41	209.99	209.49	209.56	208.66	209.39	208.38	209.85	210.34	209.51	210.1	209.85	210.14	209.12	209.63	209.15	208.57	209.14	209.41	209.12	208.73	209.06	208.93	209.19	209.64	209.27	208.97	210.26	209.49	210.84	209.15	210.05	209.84	209.07	209.33	209.46	208.94	208.67	210.45	209.83	210.54	209.65	209.44	209.59	209.78
216.75	217.49	217.26	218.15	217.7	216.82	217.16	217.18	216.79	217.95	217.74	218.41	217.89	217.93	217.65	217.88	218.28	217.85	218.65	218.35	218.17	217.81	218.25	217.74	217.19	218.07	218.1	217.03	217.38	217.63	217.44	217.55	217.71	217.06	217.6	218.68	218.78	216.91	217.27	217.18	217.51	217.95	218.26	218.61	218.69	218.24	218.22	218.36	218.68	217.36
211.22	212.09	211.28	211.78	211.42	211.09	211.79	211.63	211.5	211.07	212.03	211.11	211.59	212.84	212.2	212.42	210.89	213.04	210.95	212.31	211.85	211.74	211.38	212.49	211.72	211.2	210.59	212.86	211.59	210.93	211.75	211.07	211.36	212.44	211.11	212.09	210.96	212.18	211.53	212.81	212.87	212.62	212.48	210.76	212.43	212.14	212.24	210.76	211.98	212.35
212.07	211.66	211.25	210.4	212.22	210.19	211.5	211.85	211.21	210.7	211.31	211.42	211.55	212.17	211.68	212.14	210.89	212.34	211.17	211.09	211.28	211.22	211.19	211.86	212.25	211.15	211.15	211.62	210.79	212.16	211.9	210.7	211.55	211.38	211.13	212.49	211.59	210.38	211.42	212.33	211.04	211.4	211.2	211.73	211.26	210.96	211.24	212.03	211.36	212.04
211.79	211.93	210.94	212.07	212.01	211.33	211.9	211.55	210.98	212.38	212.21	211.7	210.8	211.89	212.75	210.28	211.76	212.37	212.94	212.42	210.52	211.33	212.37	211.42	210.37	211.92	211.28	211.91	211.83	210.9	212.01	210.77	211.1	212.27	211.44	213.03	212.02	211.09	210.95	210.94	211.23	211.77	210.72	212.64	210.54	211.81	211.08	212.92	212.36	211.18
208.5	208.75	208.88	209.07	208.73	209.1	208.24	209.26	208.57	208.82	208.83	208.68	208.14	208.63	208.58	209.25	208.74	208.75	208.65	208.27	207.36	209.69	209.6	208.97	209	209.39	207.61	208.03	208.81	208.45	208.59	208.88	209.07	207.88	208.99	209.4	209.77	209.44	209.6	208.66	209.03	208.61	208.31	208.73	209.86	208.19	208.49	209.03	208.31	209.48
207.99	207.78	208.38	206.99	208.91	208.51	207.54	206.86	208.14	208.12	207.27	208.68	207.17	208.48	208.47	208.41	208.15	207.93	207.11	208.77	206.66	207.69	208.01	207.87	208.31	207.05	208.49	208.13	209.71	208.8	207.71	208.41	207.78	207.76	207.68	208.35	207.5	208.07	207.8	207.45	206.75	207.84	207.08	206.9	208.65	208.44	208.33	207.88	208.67	207.05
207.45	208.28	207.09	206.36	207.89	207.87	207.2	208.26	207.35	206.94	208.04	207.62	207.88	208.17	206.41	207.98	208.46	207.85	207.02	206.98	208.29	207.32	208.36	207.95	207.09	207.24	207.74	207.83	207.08	207.68	208.87	206.13	208.26	208.18	208.51	207.95	207.58	207.15	207.59	207.83	206.78	208.06	207.15	206.65	208.76	208.82	207.52	206.51	207.42	206.81
199.52	198.86	199.63	199.62	199.94	199.42	198.35	199.03	198.6	199.83	199.14	200.16	199.25	198.65	199.35	199.23	199.53	199.63	198.57	199.46	198.68	198.81	199.25	200.51	198.44	200.23	198.65	199.63	199.32	199.57	199.39	199.77	199.98	199.66	200.22	199.92	199.96	199.68	199.56	200.01	198.07	199.64	199.17	199.16	199.45	199.86	199.46	200.21	200.08	198.71
218.09	218.04	217.57	217.03	217.53	217.99	217.02	216.89	218.32	217.32	217.65	217.3	217.63	218.68	217.54	218.02	217.07	217.71	217.6	217.99	217.89	218.52	218.26	217.43	218.08	217.66	218.92	216.36	217.49	218.24	217.65	217.62	218.48	216.79	217.67	218.4	218.32	217.63	218.43	218.45	217.54	219.69	218.76	217.89	217.86	216.73	218.96	217.84	218.07	217.52
207.36	206.63	208.12	207.92	206.55	207	207.85	207.44	208.86	207.41	207.21	208.19	207.12	207.46	207.04	207.62	206.05	207.59	208.28	206.65	207.72	207.12	208.54	208.09	208.24	207.14	208.26	208.63	207.9	207.44	207.76	208.29	207.96	206.76	207.32	207.7	207.18	208.79	208.73	207.65	208.31	207.72	207.89	208.42	206.47	206.66	208.41	207.8	207.81	206.8
207.51	208.82	207.28	206.56	207.88	207.76	208.23	208.96	207.84	206.54	207.93	207.8	206.7	208.14	207.01	207.7	207.26	207.07	207.45	206.84	207.58	207.86	207.15	207.23	207.49	208.22	207.84	207.72	207.86	207.59	208.2	208.44	207.11	207.87	206.54	208.02	207.84	208.45	208.13	207.47	206.64	207.33	206.67	207.18	207.24	207.46	206.98	207.34	208.16	207.58
202.25	203.36	202.79	202.86	203.75	203.3	204.18	203.97	203.76	204.2	202.97	202.3	204.05	204.07	201.33	203.71	203.23	203.98	203.08	203.5	203.4	205.22	202.92	203.13	202.02	204.48	204.11	203.4	203.42	203.73	204.34	203.18	203.48	203.99	203.92	204.23	203.06	203.37	204.2	203.09	204.37	203.62	203.16	203.61	204.65	204.34	203.55	203.42	204.23	204.37
201.18	200.37	200.09	200.37	201.27	201.45	200.2	200.33	200.48	198.73	201.34	200.23	201.5	200.41	200.92	199.89	200.59	200.39	198.79	200.61	200.89	199.77	201	200.74	201.28	200.16	199.3	200.3	200.61	198.93	200.47	201.04	199.92	198.95	200.19	200.97	199.63	198.84	201.14	200.97	200.33	200.86	201.3	200.21	199.54	201.24	199.72	199.94	200.86	199.78
201.18	200.56	201.22	199.77	200.5	200.73	200.21	200.41	200.94	201.16	200.28	201.05	201.52	200.56	200.54	200.64	201.23	200.79	201.24	201.08	201.76	199.97	199.61	201.2	200.81	200.05	201.21	201.35	200.25	199.92	200.31	200.06	200.34	199.96	200.89	199.66	201.22	200.57	200.27	200.82	200.94	200.45	200.09	199.74	200.04	200.81	200.05	200.21	200.35	200.93
211.15	212.15	210.87	212.38	212.42	210.89	211.43	210.91	211.36	212.15	211.8	210.87	211.44	211.39	211.6	210.86	212.18	211.91	211.84	211.52	212.73	212.19	211.64	211.65	212.02	212.33	210.61	212.33	211.3	211.4	211.53	212.01	211.33	209.85	212.03	211.12	211.75	212.45	211.97	211.38	212.04	211.19	211.75	211.84	211.79	211.16	211.33	211.89	211	211.47
208.59	208.77	208.41	208.7	208.84	208.97	209.48	211.02	209.25	209.45	209.23	208.64	208.7	209.12	209.02	209.17	209.08	208.94	209.44	208.15	208.48	209.49	207.52	207.12	208.1	209.11	209.1	207.99	209	208.13	209.33	209.78	209.28	209.57	208.27	209.43	209.13	209.06	209.07	208.51	209.11	208.39	208.33	208.9	209.59	208.72	208.57	209.4	208.4	207.95
200.18	199.48	199	199.1	198.86	200.07	199.94	199.46	198.91	199.17	199.56	199.39	199.47	199	199.66	198.29	199.02	200.09	200.71	200.26	200.08	200.4	198.86	199.64	198.78	200.3	199.29	199.75	198.31	199.32	200.25	199.18	199.2	198.33	199.3	199.99	198.78	199.52	198.11	199.45	200.14	198.78	199.3	198.66	199.1	199.79	198.88	200.06	199.16	199.79
207.67	207.83	207.94	207.72	207.12	207.91	208.17	206.47	208.27	208.05	207.18	207.53	206.89	206.78	208.38	207.54	207.5	206.54	208.54	207.24	207.5	207.89	208.26	208.32	207.8	205.87	207.32	209.34	209.37	208.6	206.26	207.57	207.04	208.58	207.78	208.25	208.18	207.34	207.52	208.87	206.94	208.33	208.45	207.86	207.57	208.73	208.37	206.84	206.9	207.05
207.24	208.32	208.47	208.66	207.71	209.19	209.05	208.36	209.38	209.39	208.69	208.48	209.36	209.52	208.87	208.86	207.51	208.89	208.54	208.41	208.75	209.38	209.32	208.91	208.89	207.99	207.97	208.62	209.88	209.92	208.06	209.2	207.72	209.78	209.19	207.64	208.7	208.68	209.01	207.44	209.52	209.04	207.28	208.61	208.9	209.55	208.91	210.02	208.55	209.3
194.72	194.79	193.78	193.82	194.16	194.63	193.64	193.55	192.2	193.27	195.04	193.41	194.31	194.19	194.14	192.53	193.14	194.62	192.52	193.38	193.81	193.93	193.77	193.63	195.14	195.31	193.65	193.7	193.31	194.1	194.63	194.31	194.72	194.01	194.2	194.16	192.93	195.34	194.33	193.24	193.87	194.09	193.66	193.83	193.02	194.33	194.19	193.41	196.11	196.07
199.22	200.16	199.7	198.65	199.27	198.57	199.69	200.1	199.84	199.71	198.74	198.86	199.33	199.56	197.94	200.29	198.64	199.22	199.22	199.06	198.55	199.74	199.4	199.2	198.56	199.09	199.24	199.53	199.85	199.73	199.61	197.72	198.03	198.71	199.51	198.76	199.08	199.85	199	199.06	198.74	199.08	199.87	199.36	199.96	199.3	199.16	198.57	198.77	199.27
209.41	209.81	208.58	208.62	209.22	210.72	211.42	209.68	208.63	210.44	210.39	210.07	210	209.8	209.31	210.16	209.38	209.21	209.53	209.88	210.09	209.28	209.4	209.58	208.97	209.85	210	209.11	209.24	209.85	209.74	208.74	210.47	209.86	210.21	209.79	208.77	209.19	209.86	208.98	209.12	209.13	207.83	209.89	208.83	209.17	208.2	209.03	209.31	208.89
204.08	203.74	204	204.29	203.58	202.89	204.2	203.93	204.21	202.79	203.1	202.89	204.22	203.75	203.79	202.55	204.06	202.83	203.46	202.27	203.87	203.72	202.99	204.19	202.46	202.67	203.58	203.27	203.31	202.94	203.78	203.78	202.93	203.76	203.37	203.95	204.42	204.34	203.61	203.03	203.99	203.26	203.79	203.67	202.06	203.34	203.24	204.47	203.75	203.64
212.88	212.5	213.54	212.91	212.76	212.76	214.48	212.87	214.23	212.43	213.69	213.69	212.81	213.74	212.48	211.96	213	213.42	212.89	212.92	213.46	212.02	214.11	212.32	213.11	213.45	212.74	213.37	211.99	211.77	212.59	212.27	211.54	213.13	212.59	213.07	213.28	213.51	212.42	212.18	212.83	213.06	213.37	213.24	214.22	213.02	212.65	213.35	213.35	212.27
208.92	209.84	208.82	209.93	209.89	209.45	209.84	209.97	210.44	209.1	209.31	209.87	209.34	208.9	209.77	209.08	209.62	208.62	209.1	210.03	209.53	208.49	210.03	209.8	210.12	208.98	210.01	209.64	208.7	209.82	209.91	209.7	209.43	210.45	209.8	209.76	210.07	209.5	209.07	209.92	210.43	209.07	209.58	210.31	208.93	210.44	209.83	209.72	209.97	209.96
212.42	211.25	212.12	211.54	211.61	210.7	213.02	211.53	211.2	212.32	211.41	212.73	211.9	211.63	212.47	212.63	211.7	211.91	210.94	212.47	211.51	211.81	210.9	211.94	211.77	213.02	211.68	211.38	211.62	212.81	211.87	211.79	211.27	212.12	212.02	211.69	212.03	212.72	210.99	211.45	211.26	212.29	211.27	211.14	211.68	211.26	211.86	212.68	211.12	210.74
216.68	218.21	216.24	216.97	217.2	216.44	216.24	218.08	217.19	216.97	217.48	217.78	217.54	215.66	217.09	216.96	217.39	216.34	216.62	217.32	216.89	217	216.46	217.63	216.33	216.75	217.3	217.24	216.89	216.68	216.95	217.67	217.69	217.4	216.94	216.76	216.84	217.02	216.92	217.52	217.83	217.31	218.06	218.43	217.42	217.15	217.17	216.92	216.43	216.54
203.18	202.83	202.83	203.36	203.27	203.66	203.65	203.93	203.42	203.54	202.8	203.74	203.04	203.6	204.12	202.27	203.53	203.3	203.18	203.12	202.83	203.18	204.09	203.9	202.81	202.49	203.29	203.29	203.37	203.18	203.09	203.76	202.73	202.38	203.39	203.93	201.99	203.13	203.79	202.81	203.06	203.44	203.54	203.55	202.6	203	203.98	202.72	203.15	203.69
199.41	199.73	199.55	199.66	200.63	200.34	200.33	200.03	200.4	199.87	200.05	200.71	200.47	199.99	199.72	199.9	200.33	200.78	201.36	199.67	200.3	201.21	200.1	200.61	199.79	200.74	201.26	200.81	200.72	200.2	199.7	199.76	200.28	201.33	200.3	200.69	200.03	199.65	199.77	200.49	200.91	200.91	201.09	199.56	200.81	199.63	199.65	201.8	199.91	200.92
203.67	205.12	203.2	202.89	203.65	204.02	203.39	202.16	203.09	203.74	204.1	202.52	202.98	203.45	202.82	201.88	202.57	203	203.86	203.16	203.28	202.24	202.69	203.3	202.83	203.23	204.94	203.73	203.76	203.51	203.64	203.53	203.05	202.86	204.01	204.27	203.15	203.29	203.51	203.87	203.16	203.6	204.2	202.63	204.73	202.55	204.91	203.18	203.81	203.5
211.76	211.75	212.09	211.9	211.56	211.69	212.76	211.87	211.19	211.91	210.93	210.8	210.73	211.54	211.81	210.44	212.08	210.98	210.93	212.01	210.57	212.15	211.28	211.06	211.33	211.4	211.09	211.96	211.18	211.92	211.9	211.53	211.19	211.47	211.77	210.72	211.47	211.5	211.37	212.45	211.53	212.3	211.94	211.95	212.2	211.43	211.74	211.25	211.81	210.97
194.7	194.58	195.04	196.67	194.69	195.67	195.03	195.07	195.22	195.14	194.65	195.56	194.65	195.09	194.91	194.99	194.8	194.68	194.83	194.89	196.21	195.05	194.69	195	194.08	194.92	195.38	195.23	195.49	194.34	195.22	194.52	195.44	194.62	194.64	194.84	195.05	194.65	196.66	195.6	195.19	195.37	196.17	195.84	194.72	196.31	194.56	194.88	194.76	195.26
207.73	207.1	207.45	207.86	208.46	207.34	208.09	208.4	206.85	208.58	207.7	208.04	208.19	207.54	208.14	207.92	207.62	207.75	207.9	206.65	208.37	208.16	207.9	208.37	207.94	208.78	208.13	207.58	206.63	208.4	207.05	208.16	208.1	207.22	207.64	207.7	208.29	208.76	207.21	208.96	207.79	207.79	207.46	205.4	207.09	208.11	208.13	207.38	208.15	208.89
218.09	217.97	217.4	217.31	217.68	216.64	218.62	218.07	216.9	217.85	217.34	217.77	217.64	217.33	217.62	217.43	217.41	217.5	217.83	217.21	217.08	217.59	218.39	217.61	218.53	217.63	217.45	217.35	218.58	217.4	218.3	218.31	217.42	218.11	216.67	217.25	218.27	217.85	217.3	217.13	218.68	218.08	217.24	217.97	218.05	217.42	217.19	218.29	218.22	217.3
208.77	206.82	207.02	208.28	206.79	208.1	208.51	208.41	207.32	207.93	208.21	207.36	207.52	207.01	206.83	207.4	208.31	207.32	208.22	208.47	207.64	207.15	207.26	207.23	208.04	207.19	208.29	207.11	208.02	207.79	209	208.98	207	207.97	207.14	207.83	207.77	207.71	207.32	207.61	207.41	208.81	207.38	208.72	207.52	207.58	208.47	208.02	208.43	207.39
204.51	203.84	204.68	203.29	203.29	203.99	203.97	203.49	203.57	203.8	203.4	202.99	203.97	203.98	203.76	202.91	203	203.64	202.32	205.03	203.51	202.89	204.42	204.02	203.11	203.26	203.7	203.58	204.29	203.4	203.39	203.64	203.06	203.4	204.43	201.87	202.96	203.51	203.13	202.5	204.45	203.76	203.57	203.5	203.46	203.84	203.24	204.14	203.13	203.44
204.3	203.26	203.66	203.97	204.13	203.91	203.53	204.48	203.03	203.1	204.07	204.97	203.76	204.5	203.54	204.76	203.93	204.96	205.04	203.6	204.28	205.45	204.1	203.68	202.79	204.32	203.91	204.02	203.47	204.02	203.23	203.48	204.27	203.35	204.2	203.4	203.02	203.85	205.37	203.63	203.4	203.62	203.9	203.74	202.6	202.14	203.35	204.29	202.64	203.48
212.31	211.73	211.52	212.65	212.11	211.67	211.16	212.31	213.47	210.58	211.9	211.35	211.82	211.73	212.08	212.43	211.45	210.52	213.31	212.28	211.06	212.62	211.86	212.31	212.5	212.01	211.73	210.81	211.48	212.95	211.88	212.21	212.28	211.88	213.15	211.37	212.31	212.28	211.42	211.53	210.83	211.89	211.84	211.35	211.28	212.71	211.71	212.45	211.33	210.94
210.15	209.69	209.52	208.47	209.22	209.9	210.12	209.11	209.38	210.32	208.78	209.72	209.97	209.38	209.67	209.57	209.4	209.63	208.33	210.05	209.85	209.2	209.48	210.35	209.04	208.67	210.14	210.05	209.29	209.81	209.62	209.38	209.56	210.2	209.89	208.95	210.23	209.01	209.9	208.64	209.99	208.91	209.7	210.05	208.98	210.37	209.82	209.38	209.27	209.91
216.8	216.94	217.61	215.65	216.24	217.38	218.52	217.02	216.53	216.95	216.97	217.28	215.64	216.06	216.95	217.13	216.96	216.1	216.33	217.6	217.66	217.12	218.35	216.83	216.68	217.23	216.34	218.05	216.68	217.65	217.92	216.45	216.68	216.43	216.32	217.09	216.7	217.81	216.36	217.22	217.06	217.17	216.05	217.03	216.74	216.49	216.99	217.43	218.05	217.54
207.97	208.34	208.54	208.57	207.55	207.98	207.27	207.19	208.55	206.69	207.05	207.01	208.53	207.36	207.83	207.28	208.44	206.42	208.33	207.24	208.32	208.58	206.66	207.47	207.67	208.36	208.66	206.98	207.41	207.86	208.81	208.06	208.07	208.01	207.53	208.3	206.79	208.56	206.74	208.24	207.73	208.92	206.95	208.3	208.11	207.2	207.87	208.17	207.47	207.19
215.93	216.88	216.5	215.38	217	216.02	217.17	217.33	216.34	217.89	217.36	216.34	217.43	216.44	216.81	216.52	217.09	217.47	217.86	216.46	218.47	216.42	217.14	217.4	216.75	216.52	217.9	217.41	217.41	217.77	216.7	217.15	217.48	218.33	217.84	217.6	217.45	215.99	216.68	218.6	217.03	216.77	216.84	216.13	216.14	216.86	216.7	217.58	216.44	217.71
211.42	211.97	212.62	211.97	212.17	211.1	211.12	211.93	211.73	210.61	210.47	211.49	212.56	211.84	211.21	211.72	211.56	210.86	210.89	211.56	211.22	210.59	211.4	212.43	211.37	212.08	212.22	211.75	211.93	211.09	211.76	212.01	211.7	211.05	211.63	212.27	211.89	211.4	211.82	212.2	210.73	212.12	212.21	211.41	211.61	210.87	211.86	212.44	212.38	212.49
202.88	203.52	203.91	203.39	203.11	202.61	203.98	202.22	203.66	204.41	203.33	203.22	203.63	205.12	202.61	203.99	203.86	203.2	202.96	202.24	204.03	202.89	202.64	203.16	203.9	204.66	203.21	203.86	203.71	203.4	203.41	204.05	204.06	203.02	203.21	203.27	202.99	202.72	204.02	203.67	203.9	203.13	204.3	202.85	203.44	203.18	203.1	203.84	203.35	202.82
200.45	201.01	200.47	198.74	200.71	200.08	200.5	201.42	200.17	200.25	200.96	200.04	199.56	200.53	200.4	200.03	200.65	200.76	200.13	200.49	199.77	199.94	200.4	200.93	200.92	200.77	200.86	201.63	200.51	200.7	201.12	201.04	199.61	199.89	199.77	200.36	200.12	199.44	201.53	200.73	201.18	201.01	201.18	200.5	200.24	200.19	201.27	200.36	199.84	200.18
203.1	202.57	203.92	204.01	204.62	203.19	202.9	204.52	203.49	202.86	204.48	202.68	203.11	203.41	202.71	202.96	203.31	202.04	202.42	202.6	204.82	202.69	204	204.9	204.2	204.33	202.8	202.97	203.02	203	203.5	202.68	203.87	202.84	203.79	204.07	204	203.55	203.07	203.54	203.36	203.77	203.59	202.79	204.06	204.26	203.78	203.76	203.27	202.57
195.2	195.75	195.77	193.47	193.79	194.16	195.3	193.86	194.01	193.23	193.6	192.98	193.67	193.46	193.5	194.99	194.37	193.37	193.02	194.14	194.61	193.1	194.16	193.77	193.34	195.03	194.41	194.3	194.58	193.62	194.58	194.4	194.05	194.53	194.07	195.1	194.47	193.8	194.13	195.74	194.12	194.71	194.24	193.2	194.01	194.69	194.24	195.33	194.35	194.45
193.74	194.94	193.53	194.57	193.57	193.04	195.19	193.09	193.74	194.64	193.89	193.59	194.63	195.23	194.24	194.82	194.73	194.62	193.94	194.49	194.4	193.29	193.77	194.13	194.16	195.22	193.78	194.37	194.44	194.01	194.43	192.99	194.73	194.56	194.51	194.4	193.59	193.8	193.2	194.37	194.25	194.79	194.77	193.68	195.07	192.74	194.42	193.38	193.62	194.14
207.37	207.64	207.81	207.85	207.14	208.85	207.65	207.06	206.61	207.24	207.7	208.25	207.99	207.67	209.1	207.03	206.5	206.84	207.23	207.6	208.18	208.47	208.07	207.08	207.82	208.07	207.63	208.44	207.55	208.26	208.1	207.08	208.03	207.7	209.99	207.9	208.64	207.55	207.99	208.59	207.13	207.55	207.06	206.82	207.49	207.96	207.56	208.24	207.8	208.27
210.22	209.59	209.86	209.53	209.25	209.55	209.66	211.52	208.89	210.81	207.51	209.73	209	209.79	208.79	208.95	209.32	210.43	208.87	210.64	210.19	209.71	209.81	208.78	208.22	209.07	209.04	210	209.19	209.72	208.35	209.66	209.11	210.78	208.9	210.28	210.92	209.86	209.06	208.92	209.25	209.86	208.47	209.52	209.36	210.35	210.13	210.02	209.35	209.1
208.36	208.87	209.08	207.87	207.61	208.65	208.6	208.52	209.16	208.55	208.93	209.76	207.94	208.75	209.67	208.07	208.51	207.59	210.2	207.35	209.76	209.61	208.46	208.2	209.28	208.78	208.99	208.36	208.41	209.24	209.04	208.62	207.8	208.35	207.83	208.06	208.98	208.92	207.54	209.16	208.89	208.3	208.67	208.96	208.29	209.18	208.31	207.76	208.5	207.44
208.99	208.59	209.3	209.22	207.9	208.59	209.05	208.59	208.4	209.04	208.86	208.61	208.42	206.54	209.32	210.55	209.32	209.07	208.61	209.04	208.48	208.08	207.82	209.13	208.53	207.95	209.73	209.02	208.22	207.97	207.87	208.24	208.38	208.65	209.68	207.9	209.09	208.75	208.37	209.38	209.23	208.65	208.89	208.02	209.64	209.45	207.47	209.53	207	209.26
209.74	209.28	209.63	209.66	209.55	209.37	209.66	209.49	209.1	209.11	210.25	209.61	208.85	209.19	209.58	209.5	209.72	209.58	209.07	210.42	209.51	209.32	210.5	210.48	209.49	208.73	208.89	209.8	210	210.04	209.62	208.7	210.16	209.37	208.92	209.47	208.89	208.84	209.87	209.16	210.04	209.71	208.76	210.25	209.62	209.84	208.94	210.27	211.03	209.67
210.67	210.76	211.79	211.94	212.54	211.75	211.49	210.99	212.12	211.46	211.67	211.6	211.57	212.32	211.16	212.53	211.14	211.53	211.74	209.83	211.22	210.26	212	211.13	212.52	212.54	211.44	212.32	211.48	212.11	212.41	210.51	212.07	212	211.38	211.05	212.62	211.26	210.88	212.42	211.43	210.8	212.01	211.93	212.67	210.96	211.26	211.7	211.01	212.28
208.8	209.02	208.53	208.9	210.01	206.93	208.45	209.07	209.4	207.74	206.43	208.26	208.69	209.85	208.53	209.06	208.73	208.71	208.57	208.11	208.34	209.23	209.41	208.68	208.69	209.21	209.87	209.41	208.9	208.97	208.43	207.78	209.37	208.3	208.61	208.26	208.12	207.52	209.21	208.07	208.87	209.09	207.34	207.4	208.34	208.72	208.73	209.08	209.62	208.54
210.69	211	211.06	211.87	212.83	211.6	210.51	212.27	212.12	211.06	212.22	212.39	210.9	211.35	211.78	210.73	211.46	211.88	211.63	211.96	210.96	212.31	211.23	211.6	211.51	211.79	211.79	211.47	210.62	212.03	212.36	211.63	210.59	211	211.53	210.64	211.83	210.54	211.89	213.31	212.02	211.29	211.33	211.38	211.61	212.7	212.39	211.62	210.85	212.2
202.91	202.58	203.87	201.67	202.28	203.35	203.08	202.44	203.11	202.94	202.85	201.36	202.24	202.02	201.39	203	203.1	203.52	203.12	202.03	203.76	203.83	202.14	201.87	202.55	202.37	202.3	202.86	202.09	201.78	200.83	203.84	203.31	202.32	203.39	201.68	203.19	203.1	202.32	202.76	202.2	202.68	203.49	202.74	203.49	202.1	203.08	202.78	201.67	202.33
203.13	203.4	204.07	203.2	203.63	203.42	204.36	203.84	204.11	204.27	202.85	203.29	203.27	203.19	204.25	203.07	203.69	204.28	203.96	203.45	202.89	203.16	203.23	204.13	203.63	204	203.76	203.75	204	204.42	201.91	203.51	203.83	203.87	203.78	203.49	202.88	202.66	203.64	203.43	204.69	202.81	203.8	204.47	203.36	204.68	203.04	203.53	205.14	203.47
205.4	204.76	204.86	204.21	204.24	206.56	205.47	204.78	204.52	205.84	204.97	205.11	205.84	205.55	204.97	204.74	206.44	205.3	205.03	204.26	204.63	204.5	204.98	203.54	204.63	204.45	206.05	204.47	205.44	204.38	205.16	204.7	204.46	205	205.4	204.65	204.48	204.3	204.66	205.23	204.1	204.8	206.1	204.7	203.99	206.03	205.12	204.82	204.44	203.97
207.78	207.97	208.84	209.55	208.42	209.04	208.17	208.2	208.81	209.62	209.03	209.12	209.46	207.25	210	208.59	208.43	208.83	208.64	209.45	208.45	209.26	207.97	209.56	208.83	208.67	207.26	209.1	208.1	209.54	209.49	209.3	209.2	208.74	207.27	209.57	209.59	209.67	208.89	208.41	208.7	209.39	208.23	208.36	209.06	208.12	210.08	208.78	208.68	208.28
200.41	200.85	199.1	199.93	200.44	200.75	200.88	201.05	199.97	199.84	199.57	199.81	200.01	199.67	200.19	201.18	201.35	200.52	200.84	200.79	200.29	200.03	199.74	200.87	199.92	199.36	200.62	200.41	200.72	200.24	200.58	200.07	201.32	200.06	200.97	198.89	201	200.55	200.46	198.99	199.63	200.3	200.28	200.07	200.69	200.03	199.88	199.84	200.89	199.47
198.63	197.57	199.02	199.55	198.73	198.95	198.05	200.11	199.09	199.12	199.28	198.5	198.23	198.19	198.74	197.78	197.71	198.19	197.9	199.2	198.04	199.75	197.81	197.72	197.7	199.1	198.63	199.31	198.93	197.95	198.97	199.93	198.97	199.44	198.88	199.61	199.57	197.14	199.01	197.93	197.76	198.22	198.58	197.94	199.01	198.12	198.85	197.56	199.35	199.57
209.63	208.1	208.5	208.61	208.41	208.65	208.29	209.4	207.94	208.06	209.81	207.96	208.49	207.43	208.15	208.09	209.22	209.37	208.82	208.4	208.5	208.42	209	208.68	210.08	209.13	209.16	208.78	208.1	208.5	209.58	208.88	207.67	207.45	209.41	208.32	208.92	208.08	209.16	208.84	209.36	208.73	208.22	208.74	207.8	208.73	209.6	208.5	208.82	208.61
213.76	212.82	213.43	212.43	213.29	211.81	213.47	213.03	211.31	211.81	212.33	213.48	213.42	212.97	213.21	212.66	212.75	213.09	213.48	213.7	212.07	212.92	213.17	213.84	213.9	212.5	213.52	212.17	212.99	213.67	213.09	212.21	214.04	213.88	213.35	211.21	213.12	212.54	214.12	212.76	213.58	214.31	212.19	212.42	212.25	212.2	213.78	213.15	212.54	212.31
211.77	213.07	212.49	212.08	211.63	210.92	210.27	212.51	213.22	210.97	211.54	211.31	210.96	210.75	211.06	212.08	211.96	210.97	212.12	211.97	212.33	211.94	211.1	211.44	211.97	211.35	212.42	211.53	212.18	212.02	212.37	211.31	211.6	210.99	211.63	209.83	212.9	212.44	211.68	211.04	211.35	211.97	211.15	211.09	211.35	211.32	212.25	211.25	212.4	212.38
203.75	203.28	204.06	202.63	203.86	204.74	203.9	203.37	203.5	203.26	203.17	204.85	203.01	203.72	204.04	203.62	204.56	202.6	203.27	204.24	202.72	204.13	204.22	204.62	204.13	204.61	204.16	204.23	203.62	203.9	204.21	203.22	204.92	204.02	203.64	202.97	204.12	204.78	204.16	204.23	204.59	204.23	203.23	204.71	203.89	204.59	204.22	204.7	203.25	203.38
204.24	203.4	204.89	203.66	202.96	203.6	204.71	202.48	203.67	203.67	203.18	204.64	203	203.95	203.16	203.05	202.73	203.38	203.07	204.25	204.3	202.46	204.04	202.48	202.91	202.69	203.71	203.27	203.03	203.76	203.84	203.65	202.74	203.33	203.54	203.57	202.91	202.61	203.46	203.66	203.64	203.06	203.77	203.6	203.03	203.86	202.86	204.54	203.3	204.76
216.93	217.39	218.19	216.18	217.19	217.87	218.08	218.02	217.62	217.07	218.02	217.31	218.34	217.73	218.61	217.17	218.05	219.33	217.37	219.06	217.64	217.4	219.01	217.69	217.34	217.99	218.17	216.92	219.45	218.86	217.06	218.39	218.89	217.82	218.23	217.79	218.34	217.71	217.15	218.68	218.77	217.79	217.26	217.89	218.13	217.03	218.43	217.85	217.87	218.5
205.59	204.77	204.01	204.69	204.7	203.69	205.64	203.82	205.11	205.17	204.16	204.82	204.58	204.41	204.69	203.84	204.68	203.44	205.07	204.95	203.33	204.69	205.99	204.35	204.65	205.58	204.64	205.74	205.34	204.74	204.71	204.74	204.51	205.49	203.43	206.2	204.66	205.41	204.74	205.03	202.5	204.33	204.62	204.23	204.41	204.93	205	204.61	205.21	203.89
212.27	212.66	212.53	212.03	213.23	212.27	211.93	212.75	212.23	212.18	213.12	212.83	213.25	211.86	212.5	211.55	212.54	212.01	212.18	213.44	211.85	212.83	212.09	213.3	213.94	212.55	212.97	212.46	212.4	212.85	211.61	212.12	211.8	212.94	212.17	213.5	211.97	212.95	211.42	212.75	211.38	213.59	212.22	212.08	212.56	213.97	212.38	213.19	212.87	213.5
209.39	209.05	207.63	209.12	209.57	208.88	209.62	208.23	208.53	208.4	208.24	209	209.59	208.81	209.15	208.18	208.36	208.59	208.7	209.44	207.68	208.91	207.8	207.84	209.39	208.13	208.81	207.9	208.1	209.12	209.07	208.65	208.61	208.28	209.59	209.1	209.15	208.63	208.25	207.66	209.41	209.11	207.82	208.97	209.36	209.61	208.27	209.08	208.51	208.74
198.39	198.06	198.27	199.37	197.79	196.71	196.79	198.41	197.52	197.9	198.19	198.71	197.63	198.49	197.68	197.64	197.09	198.52	197.9	198.13	197.8	197.41	198.03	198.1	197.41	197.08	199.13	198.91	198.29	198.35	198.21	198.46	196.93	198	197.97	198.79	198.12	199.62	198.06	198.34	198.69	197.27	198.22	198.91	197.58	197.25	198.64	198.38	198.08	198.71
208.81	207.92	207.64	207.83	208.32	207.79	206.77	207.19	208.32	207.97	206.12	206.8	207.74	208.33	207.33	208.09	206.98	208.07	208.55	207.77	207.92	207.34	208.8	208.1	207.57	207.5	207.69	209.36	207.84	209.01	208.01	208.39	207.99	207.79	207.48	207.29	208.14	207.52	208.23	208.41	207.81	207.48	207.69	208.72	208.27	208.05	208.45	207.59	207.66	207.09
208.97	209.41	209.89	208.39	208.13	210.28	209.05	208.66	208.53	208.64	208.62	208.77	209.53	208.03	208.86	208.29	208.65	208.22	208.46	209.75	209.89	209.04	208.33	208.36	207.53	208.7	209.34	207.42	208.91	208.76	209.62	209.01	209.04	207.72	209.23	209.16	208.86	209.26	208.94	208.61	208.11	209.2	208.96	209.3	209.04	209.16	208.81	209.39	209.12	209.25
204.35	204.49	205.15	204.54	204.73	205.18	203.93	205.21	205.07	205.94	203.83	203.98	204.83	204.37	205.01	204.68	204.62	204.16	204.05	204.96	204.54	203.89	205.28	204.99	203.71	204.95	204.43	204.1	205.15	205.01	205.31	204.14	204.75	205.58	205.56	204.81	205.59	204.57	204.89	204.76	204.13	204.22	205.24	204.02	204.37	203.87	205.04	204.24	205.32	206.04
210.03	209.19	209.75	209.48	209.83	208.83	209.75	208.94	210.2	209.28	209.01	210.04	209.25	208.81	209.8	209.62	209.57	208.65	209.88	209.63	209.99	209.96	210.63	209.73	210.49	209.81	210.59	209.69	209.71	208.77	210.03	209.85	210.68	209.75	208.84	209.19	208.8	209.6	209.06	209.05	209.39	209.45	210.09	209.15	208.84	209.79	209.86	210.59	210.2	209.27
203.23	202.9	203.19	201.83	203.3	203.24	202.66	204.42	202.25	201.96	202.91	202.75	201.9	202.09	202.54	202.47	201.96	201.41	201.43	201.72	202.28	202.56	201.44	202.42	202.24	202.15	203.03	203.01	202.62	203.21	201.42	201.75	202.9	202.91	203.02	202.25	201.31	202.57	201.35	203.7	202.44	200.03	202.88	201.85	202.39	202.61	202.38	201.82	202.59	201.59
209.12	209.09	208.47	207.98	209.91	208.55	208.89	209.64	208.77	209.05	210.21	209.01	208.55	208.47	209.51	209.51	208.74	208.84	208.69	209.7	208.84	208.93	208.96	208.76	209.02	208.1	208.63	207.42	209.26	209.21	208.75	209.46	210.11	208.88	209	208.86	209.36	209.55	209.31	208.56	208.72	208.06	208.28	208.68	209.02	207.7	209.08	208.26	207.87	209.61
215.93	217.2	217.5	216.72	216.51	216.02	217.09	217.63	217.83	217.22	215.91	215.87	216.39	216.41	216.38	217.56	216.02	217.34	217.33	216.85	217.19	217.27	216.72	216.06	218.78	216.5	215.75	216.42	216.47	216.58	218.1	217.5	216.92	215.93	216.35	217.09	217.09	216.31	216.93	216.93	217.23	217.38	217.48	217.68	216.88	217.04	216.81	217.45	215.74	216.57
210.85	211.62	213.11	211.21	211.08	211.09	212.16	212.07	211.56	211.6	211.49	210.39	211.68	212.44	211.81	211.33	212.86	211.97	211.82	211.88	209.81	211.68	212.48	212.11	211	211.9	211.07	210.87	210.98	210.76	210.84	211.04	211.95	211.41	211.48	210.86	212.29	211.87	211.11	211.84	212.54	212.1	211.8	210.64	212.77	211.64	211.7	211.88	211.7	212.6
210.32	209.88	208.83	208.54	209.32	208.99	209.7	209.85	208.64	209.52	209.53	209.48	209.23	210.28	208.22	208.73	210.39	210.17	208.94	208.65	209.26	209.49	209.5	209.11	209.34	209.32	208.82	209.86	209.43	210.36	209.87	209.28	209.85	208.45	208.55	208.94	210.15	209.73	209.73	209.48	209.43	207.95	209.07	209.24	208.75	209.05	209.04	208.62	209.35	208.22
211.92	211.9	211.92	212.36	213.3	212.22	211.11	212.72	212.38	211.98	212.81	213.31	212.36	212.35	212.5	211.7	212.95	213.22	212.8	212.66	211.97	211.86	212.93	212.6	211.79	212.56	211.86	213.48	212.04	212.92	212.63	212.44	213.3	213.35	212.44	212.26	212.13	211.77	212.9	213.48	212.33	212.33	211.98	212.44	211.55	212.81	211.71	212.8	212.4	212.55
203.54	204.05	203.41	203.69	202.81	203.84	202.88	204.1	203.31	202.88	202.41	203.66	203.22	202.82	203.92	202.38	203.64	203.14	203.96	202.86	203.06	203.03	203.14	203.37	203.69	203.95	204.21	202.81	203.54	203.25	203.37	203.7	203.81	202.8	202.96	203.37	202.31	203.97	203.03	203.74	204.25	203.46	202.42	204.42	203.28	203.51	204.24	204.25	202.5	202.56
212.37	210.23	211.89	211.07	212.01	210.71	211.69	212.26	210.67	210.55	211.35	213.15	212.02	212.05	212.26	211.25	211	210.65	210.94	212.09	211.57	210.76	211.22	211.3	211.69	211.74	211.18	211.66	211.89	212.07	212.62	211.09	210.45	212.29	212.67	212.15	210.75	211.62	211.66	212.34	212.95	211.23	211.82	211.57	210.89	210.4	211.08	211.43	212.39	211.37
219.02	217.75	218.03	217.8	217.09	217.75	218.16	218.02	217.01	218.02	218.05	217.09	217.65	217.72	218.51	218.9	217.16	218.96	217.51	217.69	217.69	218.42	216.64	219.04	217.93	217.37	217.58	218.36	218.28	217.6	218.74	216.97	217.56	217.93	217.66	218.16	217.52	217.91	217.97	217.66	216.94	218.03	216.71	217.98	218.49	217.7	218.38	219.19	218.23	216.59
207.34	209.63	208.13	209.56	209.85	208.91	209.32	210.16	208.92	208.57	208.39	207.61	208.31	209.83	207.73	208.57	209.58	208.82	209.81	208.06	208.89	209.09	207.74	208.32	207.57	209.4	209.28	209.08	208.86	209.08	209.34	209.84	208.28	209.31	209.75	207.58	209.04	209.13	209.46	209.15	208.86	208.84	209.01	208.28	208.65	208.66	209.04	209.28	209.49	208.93
211.65	211.38	212.69	212.22	212.58	212.14	212.19	212.15	212.74	212.01	212.28	212.6	211.75	213.72	211.75	212.04	212.22	212.21	212.2	212.01	212.52	212.57	212.69	211.47	213.1	211.25	211.41	213.32	212.52	212.1	211.54	211.56	213.61	212.4	212.96	212.79	212.08	213.03	212.01	212.07	211.96	212.84	212.03	212.04	211.61	212.23	212.33	212.21	212.06	212.52
208.5	208.54	209.87	209.66	209.55	209.83	209.38	209.52	210.03	208.78	209.32	209	210.1	210.32	209.15	208.95	211.19	209.91	210.46	208.47	210.52	209.1	209.14	209.36	210.15	209.18	209.45	210.26	209.44	210.29	209.88	210.27	210.33	209.15	211.01	209.8	209.64	209.37	210.37	209.28	209.26	209.68	210.41	208.99	211.24	210.12	209.7	209.85	208.8	208.46
202.14	202.57	204.02	203.99	203.05	204.41	203.38	202.81	202.91	202.93	202.84	203.49	204.41	203.55	204.76	203.15	203.44	203.66	203.8	204.29	204.1	202.95	203.74	202.93	202.9	203.36	205.15	203.62	204.07	204.03	204.04	203.41	203.09	201.64	203.44	202.51	204.32	203.82	204.25	202.8	203.18	203.81	202.79	204.34	203.68	203.75	202.39	204.11	203.88	203.05
212.99	212.95	213.92	212.07	212.16	213.75	212.65	212.66	213.17	212.42	213.34	212.68	213.21	212.76	213.77	213.42	212.13	213.5	213.2	212.91	212.56	212.14	213.34	213.16	214	213.62	213.21	211.76	213.07	213.34	213.43	213.75	213.66	213.43	213.96	213.88	212.65	212.49	213.88	213.35	213.26	213.2	213.17	212.86	213.13	213.3	212.8	213.41	213.66	212.87
211.97	212.62	213.4	212.11	210.93	211.68	212.55	211.92	212.65	212.51	213.01	212.5	211.64	212.59	212.3	213.27	212.43	212.08	211.96	213.48	212.35	211.71	212.01	212.71	212.91	212.85	210.87	211.77	212.23	212.24	212.03	211.64	212.59	213.78	211.47	212.78	212.46	212.83	212.46	211.92	212	213	212.48	213.03	213.02	212.93	211.97	213.17	211.8	212.06
199.43	199.19	199.8	199.53	198.96	200.52	199.01	200	199.87	199.26	198.98	199.59	198.97	199.81	199.48	199.35	199.52	199.65	199.59	199.61	199.58	200.47	199.77	199.06	199.62	200.04	199.34	198.9	199.06	199.74	199.54	198.95	198.49	199.13	200.19	198.73	199.33	200.76	200.65	199.5	199.31	198.78	199.66	199.47	199.99	199.63	199.42	199.39	200	199.96
218.25	217.78	217.35	218.11	219.36	218.92	217.78	216.87	217.66	218.18	217.24	217.58	217.49	218.06	217.8	217.97	218.35	218.32	219.37	218.96	217.39	217.45	217.65	217.42	218.48	217.1	217.86	218.57	217.81	216.97	218.35	216.78	217.43	216.72	217	216.84	217.93	217.13	218.1	217.89	217.97	218.92	217.63	219.18	217.63	217.58	217.57	217.3	218.78	218.72
216.68	217.45	217.49	218.1	217.37	216.06	217.28	216.78	217.96	216.9	217.75	217.04	217.1	216.55	217.55	216.38	215.74	217.6	216.94	217.69	216.23	217.95	216.72	217.42	217.98	217.27	217.16	217.21	216.72	216.6	216.63	215.46	216.72	216.62	216.67	217.72	217.14	216.88	216.94	217.14	216.71	216.3	216.75	217.44	216.2	217.02	217.29	218.3	216.31	217.38
204.43	204.28	203.14	203.07	203.2	203.51	203.39	204.61	203.25	204.34	203.41	202.99	204.13	202.7	203.92	201.81	203.95	203.91	203.14	204.48	203.27	202.87	204.22	203.13	204.61	202.56	203.54	202.22	203.81	203.76	202.87	203.8	204.02	204.05	204.26	204.29	204.58	203.86	204.25	204.68	203.33	202.86	203.19	202.82	203.9	202.89	203.54	203.79	203.82	202.76
206.95	208.02	207.24	207.66	208.4	208.12	208.73	207.7	208.1	208.24	207.36	206.98	208.04	207.59	207.48	207.63	208.26	206.85	207.97	208.33	208.94	207.69	207.49	207.42	208.04	208.47	208.17	206.27	207.43	207.34	206.24	207.8	207.96	208.2	208.64	208.09	208.09	208.41	207.43	207.14	207.52	207.52	208.16	207.2	207.64	207.54	207.02	207.79	208.59	207.81
217.69	216.77	216.46	217.01	216.3	217.24	215.6	216.65	216.93	217.76	216.75	216.69	217.77	216.13	216.72	216.35	217.22	216.61	216.61	216.46	217.36	216.07	217	217.7	216.7	217.96	216.71	216.67	217.52	217.03	217.21	216.36	216.92	216.61	216.29	217.18	217.26	215.92	216.62	217.65	216.59	216.44	216.94	216.9	217.15	216.8	217.68	217.22	217.55	217.8
211.77	211.32	212.42	211.99	212.38	213.11	211.66	211.8	212.15	211.21	212.4	212.53	211.55	212.05	212.18	212.41	211.29	210.85	211.37	212.86	211.04	212.36	211.45	212.18	211.77	211.77	213.24	211.77	211.12	211.54	212.08	211.09	210.58	211.4	211.86	211.44	212.14	211.6	211.7	211.35	210.92	211.82	211.31	211.58	212.94	210.86	212.81	211.57	212.23	211.3
209.1	208.74	209	208.34	209.42	209.07	209.35	210.25	209.05	208.95	208.52	208.93	208.12	209.52	209.09	207.52	208.44	208.69	208.5	208.87	209.12	211.37	208.76	209.24	209.4	207.66	208.33	209.43	209.35	208.33	209	209.85	208.25	208.66	208.82	208.97	209.06	208.36	208.32	208.15	209.29	209.29	207.94	209	209.56	208.15	209.16	208.86	209.35	208.06
197.51	199.11	197.76	198.53	199.33	196.95	197.64	197.16	197.26	197.34	198.22	198.43	196.92	197.46	198.15	197.77	198.19	197.63	196.55	198.2	196.72	197.39	197.89	198.87	198.68	197.86	198.93	198.13	198.22	197.89	198.65	197.71	198.88	197.78	197.08	198.51	198.33	196.84	197.06	198.04	197.87	198.01	198.43	198.28	198.2	198.15	197.88	197.62	198.39	197
207.7	207.64	207.23	208.57	208.25	207.35	208.75	207.07	206.59	207.85	208.39	207.06	206.75	207.5	207.95	207.43	208.33	207.28	207.75	207.81	207.76	208.06	207.5	206.86	206.66	207.32	207.2	205.57	207.85	207.97	207.34	206.73	207.81	206.57	207.74	207.06	208.5	208.05	207.15	206.88	207.58	206.55	207.85	209.18	207.83	207.8	208.6	207.81	207.6	206.48
207.36	207.84	208.06	208.38	208.7	207.67	209.1	208.64	206.87	207.64	208.18	206.69	208.52	208.37	207.09	206.63	207.8	206.96	207.92	207.83	208.12	207.81	208.11	207.3	207.77	207.24	207.72	208.92	207.36	207.35	207.1	207.03	208.08	207.3	208.03	206.58	207.92	208.62	208.23	207.75	208.52	209.03	207.93	208.33	207.59	208.29	207.62	207.28	206.17	207.43
200.63	200.13	200.19	201.55	200.01	200.27	200.29	200.5	200.43	199.33	200.57	200.18	200.54	201.33	200.07	200.98	200.61	200.94	200.31	201.12	201.31	199.63	200.57	201.26	201.14	200.16	200.88	200.14	199.53	200.79	200.65	201.66	199.75	200.35	199.27	199.89	200.2	200.62	200.55	199.95	200.28	201.06	199.57	200.96	199.23	199.48	200.78	200.39	201.26	199.38
208.47	209.01	209.17	209.1	210.44	209.68	209.97	209.1	208.66	209.51	210.16	209.33	211.78	208.51	209.03	209.89	209.04	210.59	209.18	209.58	209.2	209.11	208.42	209.16	209.24	208.69	209.94	209.93	209.35	209.93	210.03	209.73	209.03	208.39	209.5	209.8	209.21	209.4	209.02	209.84	208.97	209.45	208.81	209.19	209.05	209.41	209.51	209.55	208.95	209.13
208.57	208.48	207.38	208.52	208.25	208.98	208.16	208.98	208.14	207.43	208.09	208.5	209.28	207.74	208.79	208.13	208.79	209.03	208.94	208.42	208.39	208.85	208.46	208.39	208.2	208.61	208.87	208.16	208.19	208.37	208.52	209.34	208.31	208.5	207.73	208.77	208.83	207.78	208.58	208.83	207.94	207.84	208.63	208.49	209.21	208.42	207.67	208.63	208.75	208.72
207.48	208	207.13	207.06	207.74	207.91	207.98	207.95	206.65	207.67	207.17	206.44	207.16	206.58	207.81	208.54	207.1	208.18	206.7	208	207.09	207.89	208.12	206.57	206.99	208.99	208.77	208.59	206.89	207.42	206.43	208.05	207.71	207.83	206.81	208	206.88	208.58	206.9	207.06	207.65	207.53	206.94	207.3	207.65	208.03	207.22	207.26	208.15	207.49
201.52	202.22	202.87	202.39	203.15	203.33	203.43	203.46	202.97	202.9	201.95	202.24	202.74	202.67	203.32	202.95	202.59	202.82	203.12	202.8	202.04	203.22	203.07	203.74	201.6	202.54	203.32	203.07	203.41	202.35	201.72	202.59	202.67	202.91	203.47	203.96	201.4	202.83	203.32	202.84	202.74	202.39	203.68	202.29	201.87	202.45	202.18	202.49	201.22	202.18
211.9	211.69	212.27	210.82	210.53	211.26	211.44	212.1	211.57	212.03	212.16	211.97	212.56	212.73	211.84	211.64	212.3	210.85	212.11	211.87	211.08	212.46	211.66	211.65	211.99	211.5	211.67	210.43	210.88	212.04	211.95	211.26	210.43	211.29	211.97	210.81	212.23	210.96	211.3	210.96	211.39	211.35	211.59	213	210.56	211.3	211.08	212.51	211.02	211.48
199.63	199.3	198.94	200.2	199.13	199.15	198.92	199.39	199.59	200.05	199.98	199.65	199.02	200.45	198.94	199.83	199.21	200.68	200.12	200.08	199.02	199.53	199.58	200.24	199.37	199.63	198.04	199.78	199.98	199.67	199.91	199.61	199.63	198.87	199.3	200.74	198.87	198.66	197.91	198.71	199.35	199.38	201.15	199.04	199.77	199.6	199.48	199.77	198.65	199.63
208.35	208.02	208.17	209.93	207.34	208.73	208.69	208.84	208.82	207.7	208.89	209.19	210.12	209.03	207.6	209	209.03	208.18	209.67	208.85	208.46	208.34	209.01	209.12	207.95	208.35	208.73	208.81	208.88	209	209.3	209.94	208.57	208.23	208.03	209	207.97	209.31	209.13	208.2	209.11	208.48	208.88	208.48	208.39	208.79	209.87	207.96	208.86	209.39
212.06	212.92	211.74	211.89	212.08	210.57	212.01	212.29	211.76	212.24	212.38	211.99	211.34	212.65	211.43	212.61	210.87	211.61	211.57	211.41	210.92	211.27	211.76	211.52	212.03	211.74	211.47	211.49	211.14	210.49	211.32	211.13	211.2	211.44	211.04	211.3	210.8	211.39	212.41	211.21	211.63	212.07	210.93	211.26	212.12	211.28	211.83	210.63	211.16	210.95
215.33	217.54	218.39	217.85	217.79	217.42	217.16	217.16	217.22	217.68	216.1	217.43	216.84	217.25	217.3	217.44	216.59	217.05	217.92	216.89	217.4	217.16	216.59	217.11	217.13	216.98	217.08	216.84	216.38	217.45	216.17	216.11	216.96	217.28	217.65	218.29	216.66	217.33	216.73	217.65	216.75	217.85	216.93	215.72	216.32	217.22	216.22	216.44	216.27	217.66
205.85	208.11	206.58	206.14	206.75	205.21	206.66	205.91	207.09	206.75	207.33	206.36	206.67	206.71	206.43	207.04	206.04	206.44	205.78	206.46	206.76	206.01	206.33	205.88	205.8	206.91	207.64	206.37	206.34	206.3	205.84	206.78	207.21	206.09	206.77	206.8	206.6	206.39	207.12	206.51	205.76	206.31	206.96	205.5	206.7	205.84	205.49	205.81	205.8	206.38
200.65	200.96	200.63	201.51	201.13	200.2	200.84	201.78	201.05	200.97	201.98	200.79	201.41	201.45	202.06	199.61	201.05	200.66	201.51	201.45	201.38	202.29	200.52	202.13	200.29	200.36	201.48	201.06	201.65	201.74	200.64	200.35	200.42	200.41	201.58	201.83	201.11	200.64	201.13	201.78	201.4	201.69	200.7	200.47	201.69	201.8	200.47	200.76	201.44	200.86
199.92	200.39	199.22	199.43	199.85	200.91	200.69	200.81	199.42	201.09	200.51	200.75	200.63	199.65	199.2	199.67	200.52	199.82	199.96	199.95	200.59	200.46	197.81	199.65	200.62	199.84	199.68	200.06	200.51	200.7	199.33	202.07	201.12	200.6	199.89	199.8	199.32	200.38	200.46	200.15	200.21	200.19	199.57	200.03	199.57	200.19	200.77	200.72	200.37	200.72
209.35	208.45	208.55	208.49	209.97	208.53	209.26	208.88	208	207.28	208.84	208.23	208.94	208.34	208.72	208.49	208.75	209.01	209.22	209	208.97	209.32	206.94	208.16	208.65	207.96	209.15	207.55	208.49	208.3	208.73	206.47	208.47	208.97	208.96	208.2	207.19	208.84	207.51	208.69	209.6	209.23	208.88	209.75	209.75	208.31	208.4	208.55	208.31	209.57
212.93	211.46	213.24	212.45	211.99	213.09	212.53	212.44	212.71	212.29	212.93	213.4	212.39	211.71	213.09	212.65	213.79	212.44	211.56	212.6	212.34	212.63	212.52	212.05	213.31	211.72	213.57	213.56	211.92	212.48	212.51	212.5	212.26	213.02	211.72	211.84	211.97	212.42	212.83	212.51	212.43	213.36	213.42	212.27	213.02	212.42	212.29	212.27	212.87	212.18
202.62	203.36	202.26	202.63	201.44	202.72	203.08	201.71	202.94	202.86	203.75	201.7	202.31	203.01	203	202.3	203.63	201.75	202.22	202.47	202	203.5	202.57	203.03	202.82	202.94	202.38	203.66	202.23	202.85	202.19	203.21	202.95	203.14	202.67	203.45	202.57	202.71	202.49	202.93	202.72	202.02	203.5	203.64	202.9	202.84	202.49	202.85	203.03	201.41
213.3	211.87	212.04	211.43	211.83	211.97	211.59	211.02	211.22	212.45	210.69	212.56	211.26	212.46	212.45	210.52	211.88	212.04	210.56	212.3	211.44	211.19	211.39	211.41	212.44	210.77	211.56	212.58	211.42	211.77	211.57	211.46	211.3	211.31	211.38	211.11	210.91	211.2	210.29	211.18	211.24	212.39	211.39	211.59	211.34	211.04	211.4	212.2	211.19	211.79
212.25	210.82	211.96	211.92	210.72	212.46	212.21	211.01	212.62	212.69	210.92	211.51	211.88	211.07	211.31	211.78	211.91	212	211.74	210.32	212.24	212.35	211.37	212.07	212.07	212.22	211.21	211.08	211.77	212.36	212.98	212.72	213.34	211.14	211.68	211.72	211.95	210.92	210.49	211.98	211.71	212.07	211.94	212.88	213.17	212.45	210.89	210.69	211.58	211.49
204.17	203.15	202.81	203.08	203.24	201.93	203.55	201.97	203.73	203.49	203.77	203.42	203.05	202.61	202.75	204.02	204.46	204.35	203.18	202.82	204.39	202.68	203.38	204.03	203.36	203.25	203.01	203.97	203.46	203.18	203.08	203.17	203.7	203.7	202.94	203.45	203.21	203.21	202.86	204.18	203.27	202.97	203.59	203.36	202.89	203.23	203.44	203.57	203.42	202.69
199.95	200.06	199.55	198.55	199.05	198.93	198.91	198.82	199.25	197.94	199.06	199.69	199.19	198.34	198.65	199.04	199.27	198.96	199.62	198.56	199.89	198.75	199.57	199	199.01	199.46	199.99	199.7	199.6	198.13	200.13	201.61	199.57	199.3	199.33	199.2	199.2	200.43	200.85	198.99	200.18	199.49	198.65	199.45	199.13	200.4	198.78	199.3	199.22	198.66
208.21	209.49	210.14	209.84	209.38	209.37	208.86	209.05	208.91	209.44	210.02	209.2	209.69	210.03	209.68	209.3	208.15	209.78	208.97	209.47	209.34	208.74	211.09	208.96	209.52	209.2	209.05	210.12	209.65	209.7	209.59	209.48	209.09	208.78	209.4	209.6	210.23	208.67	208.88	209.17	209.66	209.1	209.98	209.03	209.25	209.17	209.98	209.85	209.86	208.79
203.85	203.75	203.81	204.08	202.98	202.9	202.93	204.23	203.44	202.77	204.02	204.02	204.09	203.74	203.96	203.21	204.15	203.73	203.58	202.89	203.87	204.19	204.25	204.46	203.06	204.17	203.13	204.12	203.06	203.22	203.29	203.84	204.47	202.83	203.38	203.84	203.15	203.32	205.12	204.87	204.2	204.46	203.72	204.23	203.18	203.62	202.68	204.58	203.88	203.62
210.51	212.73	210.75	211.25	211.82	211.89	212.18	211.4	211.12	211	212.48	211.43	211.06	212.44	212.81	211.76	211.95	211.62	212.03	211.19	211.95	212.34	211.26	210.9	211.13	211.16	211	211.75	211.3	211.89	211.57	212.26	211.31	210.72	212.23	211.99	211.98	211.47	210.69	211.13	211.69	211.67	211.84	211.44	212.22	211.49	211.72	211.76	212.04	212.5
203.04	203.66	203.99	204.24	204.07	203.84	203.4	204.79	203.88	202.77	203.4	204.57	204.25	203.09	204.31	203.39	204.53	204.06	204.28	203.17	204.13	204.29	203.62	203.48	204.18	203.74	203.65	203.62	203.31	204.9	203.99	204.27	204.14	203.66	204.32	203.52	204.02	202.75	203.97	203.04	204.99	202.28	203.89	204.75	203.81	204.28	203.99	204.65	202.25	203.69
205.13	205.32	203.84	204.79	205.01	205.15	204.62	204.63	205.04	205.83	205.1	205.34	204.85	205.02	205.71	205	205.14	204.14	205.57	204.82	205.11	204.93	204.56	204.96	206.16	204.82	205.11	204.95	204.93	205.28	204.41	204.91	205.48	204.89	204.61	205.55	203.95	204.89	205.18	204.88	205.62	205.8	205.25	204.56	203.66	205.57	204.69	206.25	203.85	204.98
204.59	204.14	203.63	203.74	202.68	202.95	203.08	204.55	203.25	202.71	203.2	203.42	202.94	204.11	204.8	203.6	203.83	203.38	203.25	203.64	203.91	203.4	204.28	204.22	203.5	204.25	203.8	203.54	203.73	203.56	204.07	203.74	203.38	202.77	204.09	203.07	202.83	204.29	203.62	203.24	203.82	204.02	203.13	204.89	203.35	204.16	204.52	203.04	202.41	203.96
208.96	208.6	208.5	208.63	208.29	208.94	207.37	207.4	209.02	208.87	208.64	208.2	208.47	208.51	207.75	207.88	209.47	208.58	208.93	208.67	208.89	207.67	207.41	207.16	208.3	208.39	208.62	207.61	208.72	208.74	208.87	206.88	207.6	207.94	208.34	208.6	208.4	208.28	208.36	207.17	207.7	208.23	208.72	208.31	208.08	207.74	209.18	207.56	208.58	208.58
208.83	207.49	207.49	207.34	207.78	208.01	207.18	208.01	208.65	208.08	207.8	208.07	207.38	206.84	207.96	208.11	208.29	208.75	207.4	208.73	207.63	208.09	208.91	207.77	207.96	207.73	207.56	208.53	209.05	208.38	206.87	207.87	207.14	208.15	207.92	207.54	208.14	207.59	207.82	208.12	206.6	207.13	207.07	207.81	207.89	208.66	207.53	208.9	206.57	206.58
209.03	209.67	209.23	210.22	209.97	209.58	209.94	210.16	208.28	210.15	209.09	209.45	209.52	208.94	210.15	210.08	209.03	209.19	209.89	207.96	208.8	209.62	210.15	209.98	210.53	209.16	210.13	209.05	209.9	209.82	209.18	209.93	209.67	209.86	210.08	208.33	210.33	209.69	209.95	210.07	210.89	210.23	209.38	210.46	211.65	209.93	209.5	210.56	210.9	210.56
203.08	203.25	202.13	203.45	203.71	204.25	202.59	203.6	202.99	203.02	203.18	203.51	203.64	202.43	203.37	203.96	204.27	202.3	204.41	203.25	203	203.98	203.75	203.37	203.19	203.02	203.53	202.42	203.62	203.17	202.09	201.27	203.78	203.24	203.39	204.49	203.59	203.43	202.34	204.28	203.17	203.45	203.33	203	203.23	203.51	202.91	203.49	204.21	202.59
206.72	204.7	205.34	205.85	205.48	205.17	205.72	205.73	205.02	205.47	205.43	206.72	206.65	206.32	206.24	204.32	205.38	205.68	205.44	204.72	206.65	205.58	206.74	206	205.18	204.7	204.92	206.04	205.91	205.8	205.42	206.15	205.05	204.73	206.37	204.79	206.67	205.62	206.29	206.17	205.65	205.11	206.31	206.84	205.41	205.29	205.14	205.79	205.81	205.87
211.74	212.59	211.7	212.88	212.57	211.49	211.79	212.16	210.91	212.66	211.52	212.1	212.46	212.93	211.85	211.36	211.83	211.74	211.38	210.9	211.18	211	211.74	210.9	212.33	211.5	211.59	212.75	212.67	211.97	212.38	210.79	211.98	211.03	213.25	212.98	210.73	212.11	211.09	212.16	212.25	211.67	211.54	212.21	212.26	211.87	210.97	211.49	212.01	211.96
212.72	213.66	211.63	212.45	213.04	212.08	212.18	212.63	212.34	211.4	211.58	212.16	212.92	212.66	212.56	212.09	211.82	213	212.2	212.3	212.69	212.66	213.46	211.84	213.38	212.29	211.81	211.9	212.98	213.17	213.14	211.88	211.84	211.84	213.55	211.78	211.1	213.71	213.21	213.17	212.84	212.55	212.19	212.46	211.64	212.28	213.29	211.97	212.58	210.95
206.03	205.38	205.62	205.34	205.96	204.45	205.89	204.96	204.89	205.37	205.19	204.99	205.67	205.34	205.42	206.28	206.04	205.82	204.63	205.93	205.1	205.65	206.15	205.68	205.32	205.46	205	205.53	205.05	205.84	205.42	205.82	205.13	206.02	206.4	206.56	205.17	205.59	205.99	206.15	206.17	205.71	206.53	206.64	205.42	205.76	204.87	205.3	205.54	206.05
200.73	201.87	202.14	201.74	201.97	200.61	200.51	202.48	201.4	201.64	200.77	201.47	201.76	201.18	201.08	200.66	201.76	201.08	201.83	201.45	202.58	200.36	201.74	200.62	201.7	201.58	201.31	201.44	201.48	202.05	201.86	200.2	199.48	201.74	201.27	200.96	201.41	200.48	201.34	200.44	201.39	200.96	201.45	201.57	201.24	201.83	201.88	201.95	200.55	201.28
198.92	198.15	197.39	198.3	198.64	198.3	197.47	198.23	198.89	197.83	197.75	198.68	197.35	196.59	196.61	198.27	197.93	198.08	197.32	198.52	198.28	197.36	198.37	198.34	198.56	197.19	198.84	197.73	199.19	198.69	198.26	198.67	198.3	198.45	197.28	197.86	197.44	198.24	198.36	198.52	197.8	197.46	198.61	197.33	197.46	198.17	197.76	197.69	197.41	198.33
200.41	200.5	200.22	201.23	200.65	200.81	200.35	201.08	199.96	199.77	200.83	200.52	200.39	200.01	199.94	200.21	200.35	200.56	200.87	199.43	201.4	202.31	201.47	201.23	199.58	200.62	199.71	200.91	200.49	199.88	201.11	199.55	200.18	200.97	200.99	202.02	200.69	200.82	199.44	200.34	200.57	200.69	200.48	201.02	199.1	200.33	199.44	200.6	200.8	199.49
204.16	204.28	204.43	204.63	203.12	203.78	204.53	205.28	204.17	204.06	205.2	204.33	204.23	203.7	204.4	203.45	204.47	203.89	203.83	204.38	205.4	204.6	205.06	205.27	203.73	204.59	204.69	204.41	204.86	204.83	204.32	204.68	205.13	204.1	203.95	204.23	205.16	205.45	204.66	205.47	204.47	204.63	205.01	205.11	204.74	205.27	204.99	204.52	205.49	203.57
201.14	199.12	199.83	200.73	200.15	200.4	198.81	200.1	202.66	199.95	199.56	199.89	199.83	200.32	200.33	200.69	200.12	199.67	200.7	199.82	200.29	199.85	200.91	201.55	199.64	199.26	200.11	200.1	200.58	200.54	200.66	200.54	200.53	200.36	200.08	200.97	201.08	199.97	199.95	199.53	200.65	199.9	200.13	199.58	200.49	201.17	200.48	200.13	200.3	199.79
211.84	212.8	212.68	211.28	211.11	211.93	212.73	212.98	210.95	213.73	211.64	212.42	212.46	211.93	213.03	212.75	212.56	214.33	213.31	212.94	212.54	212.81	211.57	212.46	212.47	211.83	212.43	212.87	211.78	212.77	212.42	211.16	213.56	211.77	212.34	212.66	212.32	212.46	212.87	212.27	211.63	212.66	211.95	212.83	212.27	211.88	212.87	212.94	212.1	213.27
212.28	210.67	210.84	211.67	210.85	211.38	212.16	210.34	211.38	211.98	210.27	210.64	211.74	211.64	211.66	210.76	211.98	211.66	210.88	211.62	211.34	211.53	211.57	211.85	210.86	211.11	211.36	212.07	211.33	210.98	211.93	210.66	210.7	211.1	211.69	212.17	212.27	211.9	210.64	212.28	211.32	212	211.29	211.88	211.96	211.77	210.61	211.62	210.95	212.36
193.96	194	193.98	194.15	194.25	194.45	193.98	194.64	194.08	193.98	194.26	193.02	194.05	193.27	193.3	194.76	194.48	193.51	195.23	194.23	193.72	194.23	194.55	194.79	194.23	194.01	194.72	193.94	194.13	193.49	195.26	194.96	193.5	195.55	194.37	193.79	194.01	195.16	193.28	194.63	194.44	193.62	195.01	194.01	194.24	193.63	195.3	194.24	193.73	194.8
218.54	217.05	216.92	218.3	218.23	218.45	217.05	216.74	217.48	217.54	218.85	218.29	218.39	217.52	217.43	217.77	216.35	217.23	217.81	217.21	217.02	217.66	218.5	217.86	217.01	217.77	217.79	217.52	217.54	217.17	216.7	216.1	218.58	217.37	216.54	218.24	216.61	217.92	218.3	218.26	218.03	217.49	217.22	217.65	217.55	217.52	217.73	217.36	217.49	217.19
202.53	202.66	202.46	201.8	203.55	202.34	202.67	202.29	202.44	202.62	203.47	202.91	202.57	202.63	201.79	201.91	202.78	202.3	203.42	202.08	202.98	202.41	201.52	202.6	202.1	202.95	202.3	202.79	203.33	203.08	203.01	202.44	203.13	202.25	202.86	202.15	202.36	202.4	202.18	203.44	201.31	202.19	202.47	202.69	202.59	201.73	202.4	202.35	202.7	203.26
200.87	200.28	199.62	199.76	201.2	202.06	200.86	200.32	200.12	200.79	199.82	201.16	200.15	200.24	200.22	201.14	200.77	201.01	201.06	200.16	201.18	200.97	202.42	200.4	200.45	200.42	199.48	201.07	200.49	200.67	200.25	200.99	200.61	200.21	200.71	200.43	200	200.35	200.44	200.71	200.71	200.93	201.58	200.82	198.93	200.02	198.76	200.07	200.22	201.05
207.88	207.7	207.19	206.56	207.61	207.71	207.75	207.33	207.89	207.72	206.85	209.24	207.59	207.75	206.77	207.82	208.15	206.15	208.48	207.67	207.78	207.24	208.08	209	209.2	208.45	206.28	208.68	208.02	207.74	207.41	208.46	208.11	207.92	207.3	207.9	208.04	208.92	207.4	207.48	208.44	207.68	207.27	208.2	208.03	208.14	207.09	208.53	207.71	207.94
208.74	209.24	209.44	208.61	208.37	209.79	208.62	209.2	208.47	209.76	207.72	208.54	209.65	209.25	208.57	209.08	209.05	208.2	207.99	208.89	208.82	208.32	208.54	208.67	209.14	210.09	209.02	209.18	208.71	209.75	208.32	208.33	209.68	209.26	209.22	208.22	209.58	209.27	208.53	208.61	208.16	208.34	208.99	209.34	209.43	208.65	208.07	208.76	208.49	208.19
208.09	208.09	207.98	208.05	208.71	207.7	208.79	207.55	207.53	208.87	206.91	208.31	207.52	207.46	208.77	207.98	208.09	207.05	206.99	206.61	207.74	207.9	207.92	207.14	207.95	207.91	207.82	207.34	206.66	207.87	207.2	207.09	206.59	207.5	207.45	207.74	207.85	206.79	207.07	207.9	208.54	207.55	207.97	207.62	206.65	207.84	206.1	207.88	206.81	207.23
202.63	203.54	203.78	204.48	204.01	204.11	203.81	203.74	202.41	203.64	203.03	203.25	203.7	203.27	202.7	202.97	204.42	203.12	202.78	203.43	203.3	203.36	204.07	203.6	204.22	203.33	203.49	203.02	202.65	203.89	203.49	202.88	204.17	203.9	203.37	203.96	203.59	203.99	203.23	204.12	204.87	203.13	203.63	203.83	204.38	202.84	203.77	202.53	203.38	203.66
207.84	207.15	208.09	207.49	207.15	206.35	208.28	208.22	207.54	209.18	208.11	208.54	207.97	207.44	207.15	208.01	207.7	207.85	207.66	208.7	206.86	207.7	206.6	206.62	207.38	208.23	207.2	206.8	207.65	207.19	207.9	206.76	207.18	207.62	208.37	207.35	207.27	208.47	207.59	207.87	206.43	206.66	208.39	208.5	207.61	207.31	207.58	206.14	207.18	207.9
200.47	199.43	199.66	199.95	199.7	199.86	199.36	199.09	198.66	199.06	199.14	199.21	200.1	199.78	198.95	199.45	200.17	198.72	199.66	200.22	198.68	198.71	199.61	200.64	199.94	199.25	200.37	199.44	199.37	199.6	200.16	199.68	199.39	200.28	200.51	199.71	198.88	199.91	199.65	199.52	199.81	200.14	199.06	200.47	200.48	199.85	199.37	199.4	199.46	200.72
201.24	199.45	199.68	200.04	200.61	200.84	201.08	199.06	199.9	199.96	200.92	200.39	200.35	200.36	200.55	199.47	199.99	200.83	201.58	200.29	200.38	200.45	199.67	199.67	200.54	199.8	200.68	200.24	200.61	200.44	201.13	200.9	200.83	200.44	201.06	199.45	199.97	202.24	200.51	199.84	199.84	199.69	199.84	200.07	200.93	200.77	200.25	200.06	200.35	200.36
209.17	207.9	208.83	209.09	209.25	208	208.62	208.54	208.75	209.64	208.77	209.23	208.87	208.63	208.99	208.76	209.35	208.44	208.07	209.07	208.92	208.83	208.5	209.03	208.58	209.43	209.26	208.57	208.19	208.48	207.7	208.03	208.46	208.31	209.17	207.57	209.39	209	208.25	208.52	208.72	208.92	208.47	208.22	209.29	209.9	208.96	208.55	207.84	208.85
207.37	207.78	207.92	207.81	208.59	208.96	207.07	208.29	207.77	207.92	208.44	209.21	206.83	207.29	207.73	208.32	207.86	206.72	207.38	208.72	209.14	208.42	208.24	207.51	208.72	207.44	208.49	207.46	208.34	207.53	207.73	207	205.72	207.46	207.33	207.64	207.63	207.76	208.47	208.09	207.16	207.83	207.37	207.52	207.27	207.34	208.35	206.65	206.82	208.12
209.09	208.09	208.37	208.19	208.06	207.78	208.56	208.62	208.17	207.87	209.21	208.76	208.51	210.37	209.39	208.45	208.12	208.98	208.29	208.79	207.35	209.09	208.42	208.86	208.96	208.85	209.08	209.02	208.65	208.38	209.59	208.76	209.05	208.53	208.61	209.38	207.96	207.83	209.09	210.01	208.52	209.84	208.76	209.5	209.62	208.51	209.35	209.47	208.54	208.57
203.52	205.23	203.6	204.06	203.94	204.12	203.63	204.49	204.74	203.56	203.6	203.59	203.99	204.04	204.13	204.27	204.79	203.54	203.76	204.06	204.29	203.6	204.43	203.28	204.25	203.16	203.28	203.52	204.7	203.25	204.17	203.46	205.43	203.63	204.43	203.37	204.25	202.98	205.03	204.27	204.78	203.33	204.72	204.62	203.59	204.13	202.76	203.3	203.85	204.43
203.71	203.26	204.02	204.6	204.42	203.23	204.4	203.16	203.47	204.82	204.63	203.57	203.46	203.74	203.7	203.04	203.93	204.32	204.48	204.52	204.59	204.62	203.91	203.37	203.47	204.84	203.78	203.5	203.54	203.67	203.1	203.71	203.92	203.92	204.65	203.82	204.23	203.18	204.77	203.18	204.06	203.16	203.15	204.1	204.04	202.81	203.27	203.53	204.93	202.88
212.48	212.71	212.49	213.95	213.48	212.95	213.03	213.57	214.12	212.67	213	213.16	211.64	212.22	212.95	213.43	212.7	213.23	213.05	213.19	212.95	213.37	213.24	213.32	213.85	213.22	212.76	212.97	212.35	213.24	213.43	213.68	212.12	212.48	212.06	214.67	213.84	213.38	212.92	213.94	212.96	214.12	213.2	212.23	213.66	213.28	212.36	211.69	212.73	212.96
205.08	206.34	204.88	204.61	206.65	206.02	205.99	205.54	205.6	206.37	205.95	205.78	206.58	205.44	205.5	205.86	205.06	204.84	205.26	205.32	205.27	205.63	205.8	205.83	204.65	205.18	206.04	205.84	204.36	205.7	204.56	205.77	205.36	205.25	206.05	205.29	205.67	205.99	206.93	204.98	205.58	206.52	205.18	204.76	205.57	204.82	205.13	205.9	204.72	204.4
211.83	210.97	211.71	211	211.76	211.03	211.42	210.79	212.54	211.99	211.81	212.37	211	211.22	211.01	211.76	211.76	211.8	211.56	212.37	211.72	210.93	212.06	211.42	212.08	211.46	210.69	211.29	211.92	212.39	212.37	212.04	211.22	211.81	211.77	211.16	211.58	212.39	211.1	212.04	212.14	210.59	211.89	211.25	211.16	211.53	211.8	210.12	211.17	210.88
207.63	206.76	208.28	207.39	208.17	206.94	207.69	207.84	208.23	207.47	207.82	206.97	206.6	208.19	208.61	207.41	207.86	207.85	207.54	208.14	207.4	207.67	207.51	207.4	208.65	207.08	207.73	207.26	207.47	206.62	207.55	207.34	207.56	207.15	207.78	208.04	206.75	208.46	207.11	207.48	206.78	207.52	207.53	207.1	205.98	207.3	207.3	208.44	207.82	208.34
207.71	209.53	209.18	209.16	209.11	208.81	208.84	208.53	207.86	208.89	207.69	208.82	209.49	210.15	208.54	208.53	209.38	208.66	209.27	209.07	210.54	208.93	209.08	207.71	207.97	207.73	208.84	208.31	208.68	208.89	209.78	208.93	209.11	209.16	208.6	208.2	208.61	208.52	209.54	207.93	208.3	208.41	208.65	208.14	208.49	207.8	209	209.1	209.02	208.59
201.55	199.59	202.25	199.98	200	199.91	199.97	199.9	199.85	200.38	199.89	201.25	200.51	201.11	200.95	200.64	199.82	200.37	200.56	199.73	200.97	199.93	199.98	200.57	200.95	199.67	200.8	200.01	199.72	200.73	199.8	200.81	199.74	200.67	200.64	199.81	199.96	199.91	200.49	199	198.9	200.53	201.06	201.71	200.21	200.51	200.26	199.36	199.52	199.47
202.72	202.07	201.64	203.16	202.03	202.15	202.54	202.95	202.23	202.99	203.19	203.49	202.96	201.89	203.37	201.72	202.8	201.99	202.55	202.82	201.62	202.04	201.36	203.1	202.69	202.75	202.44	201.92	202.71	202.93	202.91	201.6	203.52	202.28	202.31	202.44	202.94	203.21	201.98	202.65	202.65	202.75	202.96	201.7	202.63	202.23	201.16	202.98	201.54	202.07
200.95	201.63	200.73	201.64	201.42	200.69	201.63	200.66	201.22	201.72	201.86	201.66	201.71	201.52	202.86	201.16	200.82	201.2	199.59	201.12	200.88	200.46	201.94	200.27	201.43	201.63	202.02	201.04	200.82	201.5	201.65	201.24	201.34	201.43	202.01	201.09	201.19	201.15	201.71	201.21	200.46	202.63	201.38	200.9	200.73	200.73	201.56	201.6	201.45	202.11
206.71	207.13	206.69	206.45	206.35	206.88	206.62	206.44	206.08	205.69	205.98	206.29	205.87	207.02	206.71	207.38	206.12	206.73	206.88	206.02	206.6	207.08	207.08	206.98	205.4	206.63	206.32	206.23	206.07	206.27	205.88	208.52	206.41	206.23	207.11	206.43	206.05	206.39	206.69	205.46	205.79	207.06	205.3	206.39	206.34	205.52	206.17	206.16	206.67	206.5
208.74	209.13	208.05	208.28	208.11	209.47	208.39	208.33	208.75	208.67	208.17	207.03	208.14	209.23	208.32	207.62	208.49	208.07	208.84	208.16	208.55	208.8	209.18	207.01	208.07	207.25	207.94	208.11	208.44	209.24	208.49	207.78	208.38	208.99	209.24	208.36	208.11	208.03	208.47	209.87	208.55	208.04	209.06	208.34	208.92	208.61	209.19	208.01	208.59	208.54
208.08	209.71	209.05	208.63	209.08	209.03	209.13	208.16	208.45	208.44	208.13	208.28	208.05	208.15	209.92	208.62	208.54	209.39	209.29	208.04	209.01	208.73	208.51	208.69	209.46	208.98	207.87	209.15	207.89	208.6	208.39	207.99	208.52	208.19	208.58	209.67	208.62	208.76	208.99	209.22	208.53	210.23	207.42	208.13	207.9	209.49	208.86	210.36	208.87	208.77
198.58	199.3	199.39	199.74	199.15	199.73	199.52	200.11	199.49	200.05	199.39	199.72	199.41	200.58	197.89	199.07	199.94	199.34	200.68	200.99	200.99	199.78	200.31	199.84	199.43	198.89	198.65	199.67	199.63	199.03	199.79	200.1	199.66	200.02	199.63	198.42	200.21	199.16	198.82	199.47	200.29	199.31	199.79	200.48	200.16	201.06	199.87	198.71	199.53	200.26
209.54	209.31	209.3	210.09	210.28	209.76	209.6	210.18	209.94	209.3	209.85	210.14	209.26	209.17	210.28	209.94	209.56	210.08	209.12	209.69	210.07	210.09	209.03	209.4	209.71	209.23	209.87	208.7	209.92	209.28	209.24	209.99	209.78	209.07	209.14	210.37	208.79	209.79	210.86	209.29	209.26	209.18	209.53	209.28	209.88	209.37	208.84	209.31	209.34	208.84
209.97	208.66	208.69	209.48	208.94	209.11	209.13	207.87	208.34	209.43	209.39	210.06	209.05	209.04	209.05	208.49	208.45	208.9	208.05	208.93	207.91	208.92	208.89	208.22	208.34	208.91	208.73	208.17	209.49	208.74	209.96	208.81	209.53	207.62	209.83	209.44	208.16	209.27	210.03	208.63	207.98	208.81	207.9	207.9	209.23	208.65	207.9	208.55	209.1	207.01
211.74	211.39	211.25	212.04	211.1	210.82	211.65	211.9	212.32	211.73	212.03	211.43	211.77	210.14	212.04	211.07	212.34	211.49	211.77	212.68	211.49	211.02	212	212.29	211.3	212.81	211.49	212.08	212.15	211	211.49	211.37	210.69	211.67	210.91	211.36	211.42	210.28	211.19	211.98	211.31	212	210.98	212.61	211.46	210.95	211.35	211.39	211.81	211.36
208.07	208.31	208.2	208.32	208.41	208.8	208.22	208.51	207.2	208.76	208.66	208.74	208.47	207.26	208.26	208.82	207.84	209.64	208.69	209.02	209.1	209	208.12	208.61	208.08	208.71	207.76	209.35	207.51	208.63	209.77	208.18	208.86	208.77	207.64	208.73	209.35	209.26	209.04	209.38	208.47	209.16	208.42	208.47	209.32	208.21	208.15	208.55	208.39	208.88
216.54	217.42	216.68	217.37	217.35	216.47	217.01	216.86	216.94	216.67	217.49	216.72	217.93	216.39	216.63	218.42	216.94	217.15	215.45	217.71	217.39	216.32	217.67	216.19	216.83	215.54	216.06	216.74	217.32	217.16	217.55	217.31	216.47	217.46	216.6	217.1	217.71	217.25	216.81	216.44	218.22	217.21	216.47	217.3	216.82	217.23	217.34	218.18	216.6	217.21
201.61	200.73	200.33	201.39	202.49	201.07	202.19	201.72	201.61	201.34	201.4	201.5	201.07	200.78	200.85	200.8	201.21	201.37	202.42	200.8	200.2	200.52	201.08	201.02	201.5	202.5	201.92	201.43	200.93	201.62	201.7	200.95	200.91	200.83	201.1	201.51	201.38	201.18	200.54	202.31	201.73	201.77	201.05	201.02	200.35	200.97	200.23	201.97	201.41	200.74
212.14	211.34	211.74	211.96	211.7	212.05	211.84	211.83	212.46	211.43	212.01	211.2	211.38	211.52	211.98	211.6	210.54	212.28	211.34	212.58	211.76	211.82	210.12	212.67	210.36	211.82	211.29	211.39	211.76	212.78	211.53	211.55	211.61	211.79	211.95	212.51	211.23	212.06	211.49	211.95	212.09	211.94	212.42	211.57	211.59	212.02	211.54	211.77	211.54	211.99
207.79	209.07	208.02	208.05	207.17	208.15	208.43	208.43	208.83	208.66	208.59	209.44	207.69	209.05	209.17	209.23	208.49	208.97	209.04	208.22	209.53	208.01	208.95	207.08	208.77	207.16	209.04	208.85	208.53	208.5	208.18	207.41	208.48	207.92	208.86	207.36	208.98	209.08	208.63	209.23	208.2	207.57	208.04	208.06	207.85	208.11	208.44	207.99	208.82	209.56
202.6	204.76	203.25	203	204.33	204.74	203.03	203.36	203.39	204.74	203.75	203.27	202.32	204.06	202.58	203.55	203.3	203.08	202.48	203.6	202.61	203.29	203.27	203.47	204.34	203.84	202.72	203.52	203.03	203.63	203.18	203.23	204.05	203.63	204.36	204.03	204.44	203.75	203.47	203.4	203.77	203.78	202.83	202.79	202.51	203.86	203.38	202.93	203.31	203.76
211.6	211.06	211.32	211.56	211.55	211.67	210.59	212.65	211.28	211.6	212.02	210.4	212.04	211.84	211.68	212.29	212	212.27	211.99	211.32	211.45	211.76	212.16	211.1	211.95	211.59	211.37	210.48	210.77	209.67	211.3	211.07	212.53	211.07	211.01	211.02	210.91	211.48	211.5	212.76	210.8	211.76	212.68	211.73	211.05	211.51	211.35	210.51	211.7	211.72
207.18	208.62	207.03	206.82	207.17	207.49	207.59	207.07	206.71	207.7	207.46	206.82	207.07	208.15	207.91	208.18	207.55	206.55	207.8	208.28	207.85	206.58	207.25	208.52	207.2	207.61	208.53	207.76	208	207.23	207.21	207.75	207.6	207.25	208.38	207.11	207.58	207.19	206.69	208.07	207.83	206.61	208.62	207.77	206.46	207.91	207.27	208.58	207.68	206.83
209.45	208.97	209.65	208.99	208.63	208.82	207.93	209.67	208.65	208.91	209.11	208.46	207.62	209.25	209.89	208.33	209.39	209.48	209.11	208.1	207.99	209.22	208.88	208.94	208.58	209.6	208.59	209.07	208.96	208.23	209.25	208.79	207.42	209.99	208.89	208.6	208.64	208.42	208.94	208.42	208.28	209.46	208.72	208.08	208.35	207.35	209.43	208.34	209.25	209.17
208.8	208.72	208.33	209.47	208.26	209.15	208.3	208.61	209.75	208.36	207.62	209.17	209.12	208.12	208.29	208.06	208.34	208.42	208.28	208.84	208.44	208.73	208.54	208.43	208.26	208.55	208.46	209.25	208.66	209.04	208.12	208.89	208.27	208.46	207.59	208.12	208.33	209.54	207.83	208.91	208.92	208.84	209.36	209.34	209.39	208.07	209.1	208.54	208.54	208.57
203.17	203.16	204.23	204.04	203.1	203.24	203.83	202.84	202.92	203.14	204.03	202.96	203.17	201.96	201.9	203.3	203.27	203	202.8	202.88	202.29	203.24	203.45	202.82	202.77	202.54	203.71	203.5	202.11	202.93	203.85	203.9	203.47	202.79	202.32	203.21	203.14	203.64	203.23	202.99	202.92	202.85	203.24	202.14	202.86	203.26	202.85	202.74	203.49	203.83
206.08	203.9	205.49	203.78	205.24	204.25	205.29	204.46	204.94	206.49	204.16	203.41	203.14	205.59	204.78	204.91	204.4	204.11	204.35	205.59	204.92	204.51	204.15	203.18	205.21	204.16	204.33	203.78	205.08	205.01	205.04	204.12	204.02	202.9	204.93	204.03	205.08	203.96	203.78	203.61	205.58	204.51	204.46	205.57	202.92	205.58	204.25	204.9	204.09	204.43
207.93	207.72	207.47	207.55	207.43	208.26	207.59	208.15	207.17	207.24	208.46	207.71	208.54	207.36	209.39	208.26	208.24	208.55	208.36	207.81	206.84	206.82	208.1	207.95	208.11	206.95	208.16	207.53	207.41	207.3	209.13	207.9	207.33	207.95	208.14	207.61	208.53	206.93	207.84	207.39	207.33	208.63	209.04	208.16	206.85	207.73	207.5	207.03	208.19	208.02
200.83	200.16	201.55	201.82	201.47	201.22	201.52	200.89	201.14	200.59	202.11	200.55	200.97	201.77	201.66	201.45	201.1	199.44	201.3	201.88	201	201.3	201.46	200.77	200.61	201.27	201.34	201.58	201.87	201.59	200.59	201.76	202.12	201.39	201.32	201.98	202.11	200.47	201.57	200.3	200.83	200.47	200.33	201.68	200.56	200.64	201.08	201.95	200.67	200.6
207.27	208.42	208.53	208.9	206.67	207.93	207.73	207.8	207.7	207.45	207.55	207.64	208.09	209.03	207.63	207.03	207.32	208.75	207.8	208.09	207.28	206.54	206.33	206.53	209.25	207.66	207.36	207.16	208.08	207.49	208.67	207.08	207.5	206.66	207.27	207.19	209.09	207.29	206.93	207.66	208.58	207.5	208.15	207.37	208.66	206.73	207.52	208.11	208.41	207.81
209.28	208.43	209.04	208.68	208.14	210.14	208.9	209.94	209.37	210.24	207.9	208.36	209.05	210.04	208.09	209.36	208.85	209.76	208.9	209.66	209.25	208.53	209.82	209.34	209.02	209.32	208.15	209.26	209.2	209.2	209.7	208.46	208.28	208.44	208.67	208.77	208.74	209.78	208.9	208.34	208.81	208.45	208.16	208.28	208.4	208.31	209.5	208.57	208.42	209.05
207.46	208.14	207.57	208.22	206.38	208.59	207.07	207.89	207.65	207.37	207.92	209.27	206.88	208.39	206.5	208.39	208.06	208.99	207.55	207.8	207.73	205.74	207.85	208.06	208.21	208.22	208.44	207.84	207.35	208.18	208.14	207.73	207	207.47	207.94	208.13	208.18	209.01	207.3	207.26	206.78	208.26	207.78	208.79	209.12	207.74	206.74	206.83	207.91	208.3
205.15	204.64	205.36	204.46	205.74	205	205.07	204.47	204.1	204.91	205.37	205.3	204.86	204.55	204.54	205.18	204.4	205.73	206.71	205.13	205.52	205.04	204.81	203.8	205.11	203.6	206.4	205.77	204.32	205.16	205.69	204.47	204.35	204.94	205.34	204.76	204.03	204.61	203.17	205.76	204.63	205.86	204.76	204.57	205.35	204.69	205.78	203.26	205.37	204.71
207.57	208.36	209.19	209.31	209.31	209.48	208.85	208.43	207.67	208.72	209.48	209.2	209.11	206.41	208.62	208.08	208.79	209.2	209.29	208.13	209.09	209.77	208.14	207.43	209.02	210.39	208.22	209.03	209.23	208.75	208.09	208.78	209.73	210.19	209.63	209.34	209.21	208.84	209.56	208.63	207.71	207.85	208.19	208.18	208.49	209.56	209.47	208.9	209.53	208.1
206.6	207.2	208.27	207.48	207.09	207.17	206.71	207.82	209.03	208.09	208.11	207.13	206.33	207.59	207.93	207.56	208.63	207.22	207.25	206.86	208.13	206.89	207.58	207.97	207.41	207.49	207.84	207.3	207.12	207.72	207.73	207.67	207.47	207.87	207.07	207.72	208.06	206.5	207.55	208.29	208.56	206.91	207.4	207.21	206.69	207.05	207.8	207.71	207.25	207.15
199.67	198.65	200.99	200.38	200.86	201.9	200.19	200.14	200.42	201.2	201.47	200.56	200.01	200.69	200.41	199.75	199.76	199.95	200.93	201.18	200.14	200.66	200.21	199.76	199.6	200.44	200.31	198.82	200.74	198.92	200.52	200.41	200.48	200.84	200.57	199.66	200.09	201.89	199.3	201	201.12	199.48	199.64	200.87	200.68	200.17	201.1	200.43	200.93	200.27
212.3	213.03	212.78	211.21	210.74	210.84	211.95	210.59	210.72	211.12	211.65	209.87	211.3	211.04	211.12	211.43	211.99	212.37	211.71	210.73	211.92	212.78	210.68	212.09	212.12	211.41	211.8	211.42	210.9	211.35	211.81	211.99	211.56	212.07	211.57	212.16	211.5	212.23	212.49	210.17	212.05	211.39	212.46	211	211.96	210.82	212.15	211.96	210.3	211.66
200.63	199.21	198.76	201.08	198.81	198.8	199.58	199.15	200.14	200.46	198.83	199.59	199.57	198.81	199.08	199.02	200.22	198.38	200.19	200.44	198.91	200.15	200.76	199.35	200.29	199.26	200.46	198.88	200.5	199.83	199.54	197.78	199.94	200	198.52	200.38	198.9	199.34	200.14	199.66	199.29	199.02	199.38	200.48	199.16	199.56	199.15	200.86	200.92	200.52
203.56	203.64	203.1	203.03	204.26	203.9	204.88	203.77	204.45	202.77	203.14	203.18	203.8	203.36	204.09	202.82	204.14	203.68	204.07	204.27	203.36	203.05	205.16	203.86	203.69	204.19	204.09	202.91	203.88	203.88	204.6	203.59	203.46	202.66	204.18	204.03	204.14	202.64	203.77	203.81	202.89	204.67	202.75	203.39	203.57	202.7	204.12	203.35	204.95	202.4
207.89	207.52	207.59	209.07	208.24	206.83	207.02	207.15	207.73	207.83	206.81	207.78	208.55	207.42	207.64	206.76	209.64	206.3	207.54	208.83	207.19	207.33	207.22	207.24	207.63	207.48	207.47	207.82	206.89	206.81	208.04	208.38	207.81	208.08	209.1	206.89	208.39	208.39	207.92	206.74	208	206.83	207.37	207.51	208.29	208.1	207.22	209	205.83	208.82
211.44	211.97	212.74	211.2	211.56	211.17	212.24	211.25	211.82	211.92	211.95	211.82	211.53	211.17	213.6	211.63	212.76	211.33	211.99	211.17	213.01	212.12	212.37	212.21	212.4	212.03	213.33	212.04	211.38	212.22	211.31	212.87	212.17	212.94	211.58	211.37	211.43	212.06	211.25	210.82	212.25	210.63	211.1	211.68	211.92	211.72	212.35	212.6	212.11	213.05
210.74	209.06	209.56	210.03	209.76	211.12	209.29	210.49	208.78	209.25	208.65	210.55	208.79	210.12	210.26	209.13	209.74	209.13	209.27	210.13	210.7	209.81	209.67	208.88	209.69	209.19	210.2	210.64	209.81	209.37	210.44	209.57	208.62	209.79	210.28	208.97	208.55	209.62	210.47	210.59	208.61	209.42	209.86	209.57	210.02	209.59	208.39	209.48	210.44	209.54
200.28	198.69	200.56	200.78	199.12	199.71	199.13	199.65	199.36	200.87	200.29	198.81	200.32	199.58	198.47	197.91	200.27	199.29	199.39	199.75	199.01	199.25	200.22	200	199.39	198.89	199.37	199.27	199.95	199.96	199.39	198.51	199.77	199.36	200	198.87	198.14	200.42	199.47	199.12	199.59	198.42	199.24	199.89	198.96	199.84	198.83	200.03	199.44	199.64
202.27	202.01	202.88	203.1	202.4	201.93	203.06	202	202.9	202.89	201.37	201.54	203.3	202.9	202.44	201.92	202.16	200.86	202.75	201.34	201.58	203.25	203.62	203.45	203.12	202.44	201.43	202.94	202.47	202.46	202.81	202.21	202.74	203.02	202.67	201.92	202	202.52	203.17	202.7	202.83	202.21	202.27	202.33	202.93	202.69	202.26	202.14	202.21	203.09
204.02	203.46	204.57	202.75	203.08	204.19	203.82	202.75	202.7	203.06	203.92	203.42	203.44	203.28	203.91	203.39	202.94	202.47	202.93	202.94	203.25	202.47	204.12	203.11	203.6	202.04	203.26	202.65	202.61	203.63	203.1	204.14	203.31	203.12	204.48	203.38	203.3	204.04	203.8	203.26	202.9	203.69	203.45	203.07	203.1	203.87	203.46	204.21	204.13	203.22
202.19	202.49	202.73	202.2	201.96	201.99	201.43	201.75	202.99	202.13	201.49	202.95	203.72	201.66	202.28	204	202.18	202.81	202.63	201.68	202.19	202.4	203.15	202.99	201.49	202.33	201.71	202.43	202.69	201.61	202.07	202.42	202.21	202.42	202.04	202.01	202.18	202.64	203.56	202.36	202.1	203.2	203.36	202.22	201.5	203.26	203.14	202.35	202.57	202.27
212.38	212.95	213.4	212.59	211.56	211.51	211.89	213.12	213.1	211.83	212.33	212.47	211.5	212.74	211.7	212.12	212.33	212.21	213.22	212.43	212.12	213.48	212.69	212.52	210.82	213.49	211.99	212.49	212.29	214.4	211.87	212.51	211.43	212.19	212.97	211.66	211.74	212.25	212.06	212.5	212.88	213.36	212.49	212.35	213.25	211.66	213.63	212.06	213.18	212.81
199.43	198.07	199.52	199.77	199.03	198.39	200.58	200.58	199.79	199.58	199.54	199.28	199.24	199.2	198.39	199.28	199.31	198.29	199.41	199.05	199.58	199.71	199.26	199.1	199.99	199.21	200.5	200.44	198.74	199.27	198.75	199.06	199	199.26	199.7	200.33	200.03	198.98	200.02	200	197.55	201.07	198.76	199.98	198.5	199.39	199.49	198.68	200.86	199.78
200.03	200.54	199.42	199.04	198.68	198.99	198.53	199.16	198.75	199.91	198.66	199.58	199.14	199.98	198.95	199.47	199.39	199.79	199.64	199.47	198.85	200.47	200.33	199.31	199.53	200.03	199.98	199.33	199.77	198.65	198.81	199.63	200.56	198.74	199.72	198.29	199.06	200.5	199.17	199.27	198.84	200.1	199	199.64	200.33	199.13	199.43	200.13	199.58	199.28
194.02	193.64	194.57	194.07	194.03	195.14	193.4	194.37	194.3	194.89	194.44	194.7	194.21	193.38	194.41	195.69	193.52	194.14	194.95	193.09	194.55	194.77	193.52	195.59	194.6	192.96	193.95	194.77	194.36	194.21	193.7	192.94	193.67	195.44	194.25	193.79	193	194.84	193.96	193.58	194.27	194.6	193.88	193.28	193.09	194.25	194.37	194.55	193.87	193.58
212.02	211.05	211.5	211.17	211.18	211.06	210.87	211.38	211.15	211.2	210.36	211.7	211.9	210.27	210.99	210.87	211.9	210.82	211.88	212.37	212.32	212.3	211.06	211.57	211.5	210.83	212.01	211.55	209.94	211.38	211.84	211.99	211.75	211.68	210.75	211.31	211.29	211.32	212.57	213.14	212.04	211.61	209.99	210.42	211.97	211.06	212.32	211.13	211.91	210.96
216.71	218.01	217.37	218.03	218.24	217.19	218.04	218.74	218.29	217.4	216.78	217.49	217.52	218.4	217.81	217.1	218.32	217.05	219.16	218.04	216.73	217.41	218.08	217.97	218.14	217	218.06	219.57	218.71	217.6	217.24	217.82	216.62	218.33	218.07	217.8	217.88	217.58	217.99	218.88	218.13	217.52	217.55	218.17	217.89	217.54	217.97	218.28	217.31	218.12
216.7	216.22	216.77	217.69	218.5	217	218.6	215.77	217.22	216.7	217.7	217.06	218.49	217.44	217.63	217.36	216.29	216.78	217.35	217.15	217.71	216.35	216.59	217.1	217.78	217.5	217.03	217.1	217.4	216.78	218.27	215.63	216.75	215.96	216.51	216.75	217.61	218.31	217.24	216.58	216.57	217.32	216.86	216.96	216.54	216.75	217.79	216.38	217.64	217.77
210.54	211.57	211.62	212.63	210.99	210.78	211.13	211.08	211.19	211.01	210.99	212.28	211.34	211.01	211.22	212.11	210.52	211.41	212	211	212.17	210.96	212.23	212.58	211.76	212.07	211.37	211.8	211.44	211.05	212.26	210.76	212.18	211.46	210.99	211.81	211.37	211.93	212.78	212.97	212.11	212.05	212.06	211.21	211.44	211.42	211.02	212.99	212.03	212.35
212.1	211.49	211.8	211.82	211.26	213.32	210.81	212.15	211	211.7	212.08	211.37	211.92	210.67	211.89	211.09	211.15	211.43	211.18	213.03	212.31	211.56	212.22	211.31	212.08	211.38	211.6	211.75	211.07	210.79	210.62	212.41	212.62	212.31	211.59	210.63	212.65	212.37	211.12	210.88	211.58	212.65	210.57	211.83	211.41	211.77	210.42	211.82	211.86	211.4
209.08	210.08	209.52	210.04	209.59	209.76	208.93	208.43	210.35	209.85	208.65	209.3	210.05	209.49	209.34	209.9	209.74	209.03	209.44	208.08	209.63	208.44	209.47	209.89	209.8	209.6	209.18	209.2	210.12	210.03	209.83	209.24	209.36	209.01	211.03	208.29	209.5	208.24	208.81	208.93	209.07	209.59	208.73	208.18	210.38	209.32	207.76	210.29	211.08	209.34
208.57	208.7	208.59	209.83	208.73	209.82	208.17	207.3	208.09	207.2	208.67	208.82	209.8	207.85	207.37	208.38	208.63	209.36	209.04	208.98	209.28	208.48	208.9	208.15	209.17	208.43	208.48	209.72	207.54	208.95	207.73	208.33	207.68	207.78	208.68	208.6	209.76	208.8	207.63	209.7	209.79	208.12	209.75	207.61	208.48	209.03	209.26	209.03	208.68	209.24
201.96	201.99	202.15	202.56	202.55	201.8	202.93	202.61	200.91	202	203.02	202.59	202.78	203.28	201.18	202.09	201.49	201.67	201.94	202.19	202.41	202.18	202.97	202.62	201.82	202.13	201.73	203.17	202.41	202.64	201.68	203.35	202.34	203.02	203.37	202.98	203.26	201.17	203.06	202.83	202.02	202.87	200.89	200.12	201.43	202.99	203.54	202.84	202.4	203.23
214.58	214.47	213.39	213.64	213.12	215.18	214.23	214.32	213.37	213.93	213.64	212.92	214.92	214.04	213.99	213.3	214.4	213.88	213.97	213.43	213.04	215.06	213.43	213.38	213.43	214.88	214.43	214.04	213.55	212.76	212.95	213.07	213.68	214.08	213.6	214.01	213.35	214.05	213.73	213.42	214.71	213.76	214	213.49	213.29	214.97	213	214.27	213.52	214.82
208.83	207.52	207.74	208.08	207.37	207.95	207.41	206.89	207.56	208.35	207.66	207.89	207.16	208.94	207.46	207.63	208.26	208.77	208.42	208.67	208.21	208.02	207.16	207.98	208.31	208.04	208.41	207.05	207.69	208.61	207.4	208.07	206.85	206.53	207.96	208.27	207.15	207.64	207.24	207.9	208.34	207.73	207.68	208.23	207.4	207.91	207.85	207.25	207.28	207.52
208.86	207.09	208.41	208.26	209.11	207.32	207.15	207.2	206.88	209.43	207.1	208.2	208.15	207.87	207.8	208.24	208.09	208.41	207.54	207.42	207.4	207.68	207.78	207.09	207.18	206.93	208.44	208.53	207.18	208.15	207.84	207.46	207.56	206.85	207.9	207.96	207.63	206.25	207.76	208.11	207.63	207.8	208.13	207.89	207.41	207.17	207	208.4	207.78	208.37
204.2	202.52	203.38	203.15	203.43	204.07	202.14	203.12	205.14	204.81	203.86	203.7	203.11	203.36	203.27	203.3	203.54	203.99	202.37	203.57	204.47	204.29	203.84	203.47	203.58	203.4	204.17	203.79	202.64	203.53	204.96	203.67	203.61	202.54	203.33	204.17	203.56	204.12	203.97	203.11	203.98	204.99	204.41	203.01	204.19	203.41	203.45	204.08	202.27	203.6
198.54	198.53	198.49	198.59	198.21	197.02	198.1	197.87	198.04	198.67	197.81	197.16	197.49	197.64	198.44	198.96	198.76	197.89	197.57	198.45	198.31	198.34	198.87	198.74	198.68	197.94	197.73	197.69	198.63	197.63	197.97	197.96	197.26	196.96	198.11	198.83	197.62	198.54	198.48	198.92	197.94	198.47	197.99	197.23	197.92	197.66	197.95	198.43	197.77	197.5
209.34	207.13	208.71	208.89	208.7	208.23	208.51	208.92	209.08	208.81	208.46	208.73	207.8	208.24	207.81	207.59	208.84	207.82	208.71	208.58	208.67	208.8	208.31	208.86	208.25	208.82	208.11	208.76	209.37	208.35	208.58	207.76	208.26	209.69	209.11	209.18	209.31	208.77	208.19	208.91	208.97	208.88	208.64	208.32	208.28	208.28	209.16	209.65	209.47	208.7
199.75	199.89	200.62	200.77	200.59	200.62	200.68	200.69	200.33	199.69	201.09	200.2	200.06	200.48	200.87	200.02	200.11	200.51	199.83	200.1	200.49	198.86	198.84	199.5	200.58	200.51	201.16	200.15	201.28	199.27	200.37	200.57	199.85	199.83	200.56	201.35	200.23	200.07	200.43	201.55	201.05	200.36	200.4	200.86	200.37	199.78	200.1	201.1	200.28	200.73
195.38	195.33	194.43	194.4	194.63	195.37	194.84	195.12	194.76	195.6	194.47	195.14	194.63	196.42	194.18	195.17	195.39	194.97	195.61	195.1	196.21	194.68	194.07	194.82	195.17	195	195.74	195.52	195.17	196.04	195.36	195.89	195.47	196.73	195.59	194.89	194.72	196.21	195.66	195.21	194.7	194.92	195.76	195.98	194.59	194.59	193.61	194.48	195.14	195.93
207.22	206.97	207.77	208.67	209	207.44	208.1	209.16	208.18	207.99	208.65	207.98	207.64	207.97	207.45	207.43	206.83	208.25	208.44	207.18	207.21	206.96	207.59	207.95	207.49	208.13	206.77	208.28	207.48	207.6	206.67	208.57	207.3	208.27	206.41	208.32	208.97	209.18	208.04	207.97	208.36	207.54	208.65	207.72	207.91	208.55	207.23	208.33	207.39	207.77
202.68	202.02	201.9	201.1	200.27	201.16	201.56	201.72	201.43	201.59	201.22	201.98	201.83	201.08	201.94	200.22	201.58	201.39	200.62	201.46	201.42	200.16	200.34	201.56	200.99	201.3	200.9	200.3	201.63	202.32	201.64	201.97	200.78	200.59	200.87	200.5	200.89	201	201.33	200.53	200.75	202.27	201.47	201.14	201.16	200.82	200.83	201.37	201.45	199.95
201.16	201.02	202.47	200.39	200.97	201.02	202.19	201	200.93	201.31	200.3	201.25	201.59	200.48	201.03	201.84	201.92	201.27	201.29	201.58	201.09	201.53	200.81	201.34	201.4	199.98	201.22	201.26	201.21	201.04	200.77	200.27	200.82	201.52	200.37	201.8	201.12	198.85	200.37	201.17	200.88	201.99	202.05	200.2	201.83	200.55	200.53	201.35	201.48	201.26
198.06	197.53	197.64	198.41	197.26	197.57	197.58	197.47	198.18	198.55	198.55	197.94	197.78	198.59	198.17	197.96	197.86	198.25	198.13	197.88	197.74	198.23	197.9	199.04	198.67	197.27	198.81	196.26	198.41	198.67	198.79	198.35	197.19	197.5	197.97	197.98	198.22	198.04	198.19	199.83	198.19	197.83	197.23	198.66	198.87	198.1	199.04	197.82	197.49	198.69
211.62	212.66	211.63	212.85	212.41	211.09	210.18	210.55	211.21	212.34	211.78	211.11	211.48	211.55	210.97	211.85	211.18	212.09	211.47	211.03	211.97	212.32	212.46	210.82	213.03	210.66	212.41	211.39	210.68	210.2	210.91	211.28	211.38	211.66	211.51	210.9	210.75	211.73	210.53	211.85	211.97	211.26	211.2	212.32	211.29	212.33	211.57	210.56	212.01	211.92
209.87	209.04	209.19	208.56	208.82	210.09	209.99	209.44	208.66	209.49	210.2	209.67	208.84	208.97	210	210.12	210.51	210.47	209.03	208.51	209.91	210.66	210.54	209.05	209.98	210.23	209	211.56	209.94	209.57	209.63	210.21	209.66	209.22	208.32	208.26	209.99	208.77	209.47	209.33	209.99	209.76	209.17	208.71	210.2	209.44	208.95	209.73	210.05	209.1
207.59	207.52	206.83	207.76	208.44	207.63	207.29	206.81	207.02	207.78	208.94	206.37	207.17	207.43	209.22	206.75	208.39	207.51	206.6	207.52	207.88	208.02	207.89	207.86	208.96	209.45	207.16	207.5	208.13	207.96	206.98	208.05	208.25	207.29	206.98	207.33	207.93	208.24	206.77	206.49	207.13	206.43	207.59	208.17	207.01	208.92	206.48	208.01	207.02	208.13
204.8	204.76	203.31	204.12	204.48	204.14	204.94	205.61	204.83	203.41	205.23	204.74	205	203.63	204.53	204.77	205.07	204.27	204.54	204.73	204.29	203.23	204.33	206.02	204.13	203.69	204.4	206.21	204.94	205.12	204.58	204.24	204.98	204.42	205.89	204.3	204.18	204.46	204.02	205.04	204.97	205.95	204.69	204.83	205.06	203.65	204.98	204.27	204.99	205
208.61	209.77	209.16	208.42	209.52	208.21	208.46	209.74	207.62	208.92	207.86	209.27	208.14	209.35	208.28	209.19	208.88	207.55	208.1	209.51	208.54	208.81	209.47	208.37	208.3	208.67	207.76	207.71	209.16	207.71	207.81	208.15	208.53	208.4	208.92	208.96	208.43	208.02	208.45	208.56	208.93	208.8	208.46	207.58	209.55	209	208.79	208.12	209.54	208.33
217.91	216.94	216.23	217.43	216.63	215.58	217.75	218	217.9	217.36	216.39	217.54	216.64	216.35	216.98	217.61	216.67	216.63	216.66	216.31	217.97	215.84	216.39	217.95	215.32	217.15	216.72	217.57	216.92	217.34	217.47	216.37	216.35	216.34	216.82	218.29	216.83	215.12	216.92	216.9	217.75	216.96	217.5	218.36	217.46	218.46	216.87	216.85	217.64	217.69
197.8	198.15	198.21	197.98	198.93	197.63	199.09	198.92	197.23	198.68	198.16	198.73	197.85	197.9	198.92	198.06	198.38	198.71	199.19	198.01	197.91	198.38	198.53	198.3	199.06	198.65	199.59	199.88	199.89	198.29	199.57	197.11	199.77	198.18	199.72	197.74	198.79	199.1	198.82	199.18	199.69	199.31	198.49	198.02	199.57	197.7	198.49	199.94	197.91	198.61
207.58	208.06	207.69	206.4	206.64	208.81	207.79	207.7	207.35	207.02	207	207.61	206.61	207.38	207.81	207.08	206.86	208.01	207.83	207.49	207.48	206.97	207.21	208.16	207.63	206.88	207.53	207.3	207.61	208.85	208.16	207.33	205.74	207.53	207.4	208.02	208.22	207.18	207.11	207.54	208.17	207.36	207.26	207.35	208.43	207.95	207.35	207.56	209.12	208.51
203.12	202.43	201.73	203.82	202.65	201.55	203.12	203.35	202.74	202.78	201.1	201.42	202.27	203.01	203.05	202.12	202.43	203.13	202.5	203.18	202.86	202.57	201.93	202.43	201.39	203	202.3	202.13	202.13	202.4	201.31	202.05	203.12	202.71	201.6	203.33	202.24	202.05	203.32	202.52	203.58	202.69	203.01	201.22	202.29	202.02	202.26	202.89	201.9	201.99
202.66	203.7	203.68	203.87	203.1	202.88	203.27	204.99	202.73	204.39	203.95	202.99	202.93	203.29	202.94	203.83	203.56	203.29	203.17	204.16	205.05	203.73	203.17	204.03	204.3	203.39	204.31	203.59	203.46	204.45	203.16	203.8	204	203.43	202.39	203.98	204.39	204.22	203.45	203.18	204.54	203.69	204.06	203.52	203.37	202.68	203.4	203.22	203.71	204.21
212.42	212.03	213.77	212.41	212.7	212.94	213.22	213.42	213.33	213.05	212.02	212.5	212.14	213.18	213.1	213.78	213.55	213.26	213.43	212.9	212.66	212.17	213.05	212.58	212.54	213.27	212.65	214.2	212.23	214.47	213.56	213.16	212.62	213.33	212.51	213.74	212.81	213.54	213.17	212.61	212.93	214.81	213.4	213.03	214.25	213.31	212.94	213.03	213.44	212.93
200.84	202.09	200.74	200.84	200.19	200.55	201.11	201.62	202.64	201.38	201.27	201.63	201.44	201.55	202.86	201.08	200.86	200.77	201.48	201.46	201.83	200.36	201	200.57	200.75	200.29	200.75	200.49	201.53	200.72	201.24	200.06	201.25	201.06	200.17	200.17	201.44	201.69	200.78	201.5	201.74	201.54	201.34	202.41	201.59	200.92	202.53	200.41	201.72	201.81
210.83	211.42	211.17	210.99	210.98	211.89	211.47	211.74	211.67	211.82	211.89	212.45	210.97	211.39	211.3	210.03	211.73	210.04	212.02	210.86	211.28	212.74	211.12	211.91	211.36	211.04	210.48	210.41	211.4	211.41	212.32	211.03	210.75	210.43	211.92	211.61	212.03	212.24	211.57	212.06	210.84	211.41	212.16	211.62	211.31	210.92	211.87	212.44	211.45	212
200.27	201.22	200.79	199.65	200.35	200.36	202.37	200.99	200.41	199.7	200.63	199.19	200.55	199.6	200.1	200.54	200.02	199.28	199.92	199.62	200.19	200.47	199.86	201.43	200.24	199.86	199.4	200.72	200.33	200.73	200.79	199.9	201.1	199.95	199.45	199.15	199.7	199.83	200.24	201.34	200.19	199.36	201.55	200.23	201.31	201.23	200.31	200.55	199.87	200.51
205.21	205.13	204.21	204.72	205.08	204.4	205.5	204.82	205.17	204.72	203.99	204.69	205.05	205.1	204.32	204.81	205.44	205.63	204.89	205.07	205.56	205.05	205.13	204.88	203.77	204.88	205.3	203.93	204.01	205.36	205.21	205.54	205.3	204.71	205.08	205.71	205.21	203.96	205.06	205.15	203.81	204.48	205.65	205.71	203.9	205.4	204.76	204.58	206.28	204.3
204.15	203.79	203.77	203.59	204.12	203.87	202.98	203.45	204.25	203.63	202.79	203.74	202.99	203.7	202.79	203.14	203.04	203.81	204.95	204.1	202.49	203.14	203.94	203.09	203.21	202.76	203.01	203.1	203.93	205.36	204.02	203.8	203.05	203.22	203.22	204.02	204.58	204.27	202.53	204.09	203.32	202.96	204.03	204.35	204.34	203.83	204.42	203.08	204.56	204.56
209.06	208.96	209.04	208.67	207.69	209.05	208.6	209.01	209.13	208.84	208.16	208.66	208.78	208.7	208.62	208.59	209.19	208.58	208.57	208.71	208.99	208.36	208.63	208.81	208.6	209.23	209.3	208.35	209.2	209.59	209.36	208.37	208.7	208.57	208.73	208.87	207.18	208.27	208.17	208.67	209.13	209.79	208.46	208.45	208.61	209.95	209.45	209.07	208.64	208.44
207.87	207.24	208.9	209.07	208.85	209	209.36	208.42	208.71	208.62	209.28	207.32	207.99	208.67	207.76	208.35	208.43	208.84	208.1	208.78	209.2	207.78	208.84	208.33	207.8	209.33	208.78	208.86	209.5	207.57	208.54	209.42	208.78	207.76	208.46	209.72	208.74	208.63	208.31	209.52	208.55	208.51	208.14	207.73	208.94	209.56	208.63	209.16	208.9	209.63
217.56	217.04	216.64	217.1	216.7	215.9	216.54	216.69	216.26	216.55	216.91	217.3	218.03	216.43	216.41	215.88	216.74	216.32	217.25	217.11	216.4	218	216.32	215.41	216.89	216.69	217.33	217.97	217.08	217.21	217.75	217.96	217.68	216.72	215.93	217.06	216.88	216.54	217.56	217.89	218.08	216.89	216.18	217.03	216.45	217.9	216.81	217.64	216.91	217.33
212.32	212.32	210.92	211.86	211.5	211.43	212.49	211.93	210.41	211.71	211.17	211.12	212.88	212.71	211.63	210.85	212.04	210.8	210.95	211.81	212.03	211.94	211.34	211.66	211.59	212.32	210.69	211.79	210.99	211.76	211.52	211.5	210.75	210.59	210.89	212.1	212.46	211.46	212.95	211.36	211.72	211.3	211.8	211.38	211.46	212.71	210.82	210.74	211.84	212.47
208.67	208.6	208.52	208.24	207.9	209.75	208.99	208.74	208.83	208.15	208.61	208.79	208.91	208.69	208.55	208.17	208.76	209.17	208.36	209.19	209.29	208.5	208.78	208.19	209.15	208.95	207.92	208.97	207.85	208.85	211.22	207.89	208.53	207.65	208.86	208.62	209.65	209.46	208.33	208.37	207.37	207.97	208.47	208.28	209.1	207.79	209.91	208.87	207.7	208.52
202.29	202.36	203.01	202.63	202.74	202.09	202.66	203.65	202.6	202.84	202.54	203.18	203.25	202.49	203.32	202.57	202.49	202.12	203.32	201.73	202.3	202.46	204	202.12	203.34	203.1	203.49	201.7	203.07	202.34	202.46	202.35	202.57	202.82	202.94	202.85	202.99	203.23	202.29	202.71	202.91	202.56	202.67	203.71	203.16	201.98	201.77	201.93	202.36	201.47
207.42	207.35	208.64	207.44	206.92	207.86	208.7	208.53	207.82	208.34	207.88	207.67	207.35	207.41	208.17	207.25	207.62	208.03	208.49	206.82	206.65	208.05	207.89	207.14	206.58	208.13	205.72	207.56	206.95	207.88	207.8	207.75	207.59	207.56	208.71	207.4	208.2	208.33	208.67	207.47	207.53	207.92	208.04	208.24	207.25	206.87	209.25	209.3	208.01	207.62
208.41	208.69	206.65	207.97	206.94	208.91	207.46	208.25	206.99	206.78	207.57	207.35	207.33	207.96	208.46	207.56	207.67	207.75	207.7	208.54	207.52	208.11	207.61	207.37	207.64	207.57	207.31	208.91	208.75	207.59	207.85	206.59	208.32	208.01	207.64	207.74	207.73	208.07	207.32	206.98	206.94	207.04	208.29	208.11	207.67	207.03	208.49	207.31	207.77	207.98
206.49	209.19	206.15	207.2	207.13	207.65	206.82	208	209.28	206.85	208.08	208.36	207.41	208.66	207.4	208.11	207.39	206.76	208.09	207.84	206.89	206.56	207.82	207.48	207.05	207.19	207.96	207.08	207.14	206.95	207.83	208.14	208.2	208.53	208.91	208.21	208.18	207.34	206.86	208.71	207.8	207.6	208.59	208.43	207.93	207.83	207.58	207.63	207.81	207.34
202.89	202.65	202.24	202.22	202.57	201.79	201.86	201.05	202.27	202.29	202.8	202.22	203.37	203.16	201.79	201.73	201.79	202.46	202.34	201.32	201.86	202.49	202.52	202.51	204.27	203.11	203.31	202.96	201.95	202.64	203.21	202.55	201.58	202.52	201.71	202.01	202.88	202.74	203.28	202.76	203.24	202.64	202.85	202.84	201.76	202.48	202.75	203.51	202.12	203.4
194.22	194.36	194.98	193.69	193.4	193.96	193.62	194.34	193.56	194.05	194.79	193.89	194.85	194.36	195.15	193.81	194.13	194.14	193.74	194.88	194.01	193.73	194.86	194.13	194.83	194.21	193.45	194.39	194.3	195.43	194.21	195.14	194.7	195.22	193.79	193.99	194.68	194.62	193.25	194.3	193.99	194.91	195.41	194.1	194.78	193.26	195.37	193.89	193.36	194.39
211.9	212.27	212.27	212.33	211.34	211.93	212.16	211.53	211.76	212.31	211.69	212.12	210.47	212.9	210.56	212.06	211.38	212.05	210.59	210.89	211.52	211.64	212.2	211.06	211.5	211.8	211.64	210.64	211.6	211.81	211.95	211.38	212.67	211.82	211.19	211.85	211.46	211.24	211.27	212.27	211.18	211.24	212.56	213.42	211.33	212.1	211.39	212.14	211.58	212.59
217.14	217.06	217.31	217	216.19	217.41	217.21	215.42	216.38	216.45	216.73	217.6	217.2	217.22	216.76	216.38	216.84	216.45	218.17	216.7	217.07	215.9	217.02	216.92	216.22	216.32	217.25	216.94	217.57	216.87	215.77	216.73	217.23	217.15	216.63	216.97	217.24	216.72	216.62	216.67	216.15	217.76	216.61	216.96	217.26	217.09	216.73	215.25	215.16	217.32
202.05	200.67	202.02	200.61	201.13	201.62	201.2	201.76	202.35	200.76	201.65	201.43	202.01	200.38	201.81	200.7	201.46	200.76	199.85	201.28	201.55	201.62	202.22	201.85	200.53	202.05	201.59	201.92	201.62	201.13	200.76	199.57	201.22	202.33	201.23	200.71	201.22	201.4	200.19	200.73	201.29	200.48	201.59	200.93	200.88	201.13	201.59	201.16	201.27	201.2
201.34	201.61	199.86	200.7	200.06	201.51	200.92	200.13	200.27	199.92	200.44	200.53	200	200.15	200.03	200.51	200.74	199.29	201.01	200.2	199.24	199.84	200.94	199.81	200.93	200.08	201.05	200.08	200.12	201.87	201.24	200.6	200.81	200.28	200.25	200.44	200.17	200.67	200.16	200.61	200.79	199.68	202.03	200.61	199.39	199.72	199.07	199.6	199.7	201.4
211.96	211.31	211.77	211.21	210.19	212.44	211.97	212.21	210.83	211.89	211.19	212.27	211.59	211.61	211.45	212.3	212.14	210.91	210.94	211.39	210.59	210.98	211.68	210.72	211.38	212.44	212.22	211.37	210.81	211.28	210.46	211.04	211.66	211.85	211.26	211.21	212	211.43	211.69	210.62	211.5	212.19	211.14	211.37	211.04	212.55	212.41	212.05	210.96	210.99
202.9	203.56	203.91	203.83	203.07	204.33	202.57	202.88	202.36	203.91	202.96	202.83	202.84	203.66	203.78	203.9	203.41	202.88	202.67	203.77	203	203.18	203.51	203.04	203.39	203.31	203.39	202.64	202.51	203.22	203.81	203.38	202.86	204.11	202.95	204.05	203.94	203.53	202.23	202.94	202.87	203.47	202.87	203.45	202.37	203.17	203.2	203.49	203.74	204.34
208.15	208.2	209.16	207.81	208.74	208.76	208.17	209.94	209.79	208.82	208.67	209.32	208.68	207.87	208.77	208.68	208.72	208.43	208.53	208.2	208.57	209.27	209.16	208.58	208.5	208.63	208.84	208.7	209.4	207.86	209.36	209.26	209.37	208.8	208.58	209.47	208.02	207.82	208.8	208.74	209.69	210.09	208.42	208.78	208.18	209.75	208.33	208.48	208.67	209.3
204.12	203.6	202.83	202.51	202.22	201.6	202.08	203.53	202.46	203.3	202.64	202.01	203.59	202.46	201.57	201.69	201.27	202.45	202.44	202.26	203.14	202.02	202.26	201.95	200.59	202.35	202.64	202.76	202.8	202.76	202.03	202	203.42	203.4	202.07	202	203.21	202.9	203.15	203.4	202.46	202.24	202.87	202.33	203	202.93	202.81	201.51	202.77	203.98
211.22	211	211	211.64	211.11	211.18	211.68	210.7	211.75	212.53	212	210.14	211.31	210.62	210.52	211.39	211.49	212.14	212.51	212	212.35	210.34	212.87	212.11	212.19	211.74	211.64	212.65	211.01	211.71	211.31	212.47	212.85	211.6	211.54	211.13	212.18	211.4	211.6	211.34	212.51	210.76	211.24	213.69	212.45	211.05	212.11	210.83	212.07	212.89
197.55	198.23	198.14	198.3	198	197.55	198.19	197.96	197.9	197.9	196.98	199.01	197.95	197.88	197.7	197.76	198.66	198.03	198.49	197.84	197.5	198.47	198.69	199.4	197.25	198.03	198.21	198.67	197.85	198.67	198.14	198.57	198.4	196.56	197.17	198.14	198.24	198.64	196.88	197.87	197.88	198.68	197.41	198.46	197.83	196.99	196.91	197.98	197.77	198.9
211.23	211.49	211.56	211.29	211.78	211.57	210.91	210.7	210.54	211.78	213.28	212.39	211.44	213.08	211.05	212.44	211.9	211.57	212.19	211.37	211.15	212.06	211.34	212.3	210.34	212.17	211.19	211.26	211.55	211.19	212.03	211.74	212.26	211.87	212.62	211.41	211.88	211.13	212.04	211.16	210.6	212.57	210.88	211.46	211.97	211.94	212.72	212.1	211.22	210.57
211.98	211.57	210.65	211.23	211.66	211.34	211.08	212.73	211.13	210.83	211.94	211.88	211.13	212.1	212.05	211.81	212.09	211.86	211.55	210.38	211.32	210.28	211.7	211.82	211.01	212.57	211.77	211.41	212.13	212.45	211.03	212.3	211.95	210.85	211.59	211.46	211.18	210.82	211.43	210.81	211.2	211.1	211.41	212.19	210.02	211.97	210.38	211.74	211.95	210.96
217.64	216.59	218.21	215.69	216.7	217.23	216.35	218.17	216.61	217.01	216.83	217.1	215.98	216.96	215.97	217.19	215.78	217.8	218.08	217.72	216.45	216.09	216.63	215.8	215.42	217.39	217.57	217.76	216.2	216.94	217.2	216.65	217.42	218.06	216.78	217.22	216.51	217.12	217.2	215.85	216.59	215.88	217.1	217.07	217.25	217.17	217.44	216.69	216.08	216.83
199.63	199.21	199.6	199.75	199.88	200.13	198.9	201.3	200.13	200.37	199.35	199	201.35	200.88	200.89	200.93	201.56	200.5	200.43	200.34	200.06	200.18	200.63	200.24	201.44	199.42	199.72	200.07	199.83	200.98	200.47	200.14	200.68	199.42	199.26	199.8	200.54	199.95	200.27	199.66	199.32	200.12	200.84	201.41	200.62	200.09	201.13	200.35	201.07	199.55
204.75	204.68	204.48	205.3	204.95	205.19	204.36	204.51	203.52	204.47	205.65	203.16	204.83	204.14	204.71	203.99	204.14	204.43	203.68	203.62	204.88	203.94	205.13	205.18	204.5	204.39	205.29	204.87	203.99	205.18	204.17	205.64	204.46	204.91	205.16	204.09	205.41	203.95	203.46	203.95	204.48	205.3	204.77	203.83	204.12	203.91	204.59	204.91	205.6	203.89
201.94	202.41	202.61	202.34	202.52	202.75	202.57	203.11	202.93	202.18	202.73	201.8	202.64	202.01	202.38	201.36	203.11	203.47	203.95	202.85	202.27	203.35	202.44	202.23	203.02	203.39	203.27	203.36	203.2	202.83	202.87	203.15	201.62	204.32	204.04	201.66	202.12	202.45	202.37	203.56	202.65	202.45	201.51	203.32	203.03	202.49	201.98	202.26	201.99	202.74
200.68	198.14	200.63	199.22	200.17	199.57	199.12	199.27	198.94	199.69	200.63	199.74	198.52	199.74	199.51	200.08	198.88	200.91	200.28	199.48	199.53	198.21	199.53	200.33	199.98	199.4	200.05	199.97	199.5	199.1	198.55	198.82	199.85	200.45	198.78	199.59	200.42	198.41	200.21	199.46	200.76	198.79	200.17	199.56	199.54	199.74	199.29	200.05	199.61	199.19
213.04	213.21	213.03	212.12	212.58	212.16	212.35	213.25	212.62	213.35	212.4	212.85	214.05	213.46	213.93	211.98	211.76	213.21	213.2	213.25	213.11	212.39	213.25	212.6	212.9	213.9	213.93	212.71	213.21	212.83	212.87	212.9	213.53	212.57	212.96	213.33	213.15	213.36	213.36	213.01	212.58	213.31	212.47	212.22	213.39	212.46	212.76	213	212.87	212.96
212.37	212.68	212.89	211.31	210.82	211.36	212.85	212.62	211.23	213.14	211.09	212.11	212.86	211.62	211.62	210.41	211.78	211.41	212.32	212.12	211.26	211.53	212.16	211.51	212.67	212	211.69	212.47	212.01	210.88	211.45	212.64	212.06	211.2	212.24	211.36	212.38	211.81	212.02	213.6	211.01	212.24	212.27	211.46	211.5	211.36	211	210.73	211.37	212.44
208.93	208.73	208.86	207.86	207.9	207.3	207.42	208.39	209.01	209.01	207.68	208	207.9	209.43	208.26	209.16	209.25	207.98	208	208.13	207.82	209.1	208.7	208.02	208.96	208.65	207.73	208.02	208.02	207.78	207.46	208.57	207.55	208.24	208.52	208.03	207.79	208.86	208.39	207.67	207.64	209.14	208.35	208.5	208.19	208.11	207.52	209.61	209.05	207.88
204.84	202.34	204.09	202.99	204.24	204.54	203.37	203.55	203.91	202.83	204.33	203.81	203.51	202.3	203.28	203.03	203.74	204.5	203.14	204.11	203.77	204.19	202.78	204.88	203.64	203.43	203.42	203.46	203.56	203.02	203.26	203.56	203.49	203.87	203.78	204.86	203.81	204.53	203.03	201.91	203.07	203.23	204.02	203.91	203.89	204.28	204.95	203.88	204.18	203.5
208.98	209.77	209.86	210.18	209.73	209.68	208.99	210.53	209.41	211.02	210.69	209.21	209.16	208.53	209.47	208.72	210	209.38	209.46	209.57	209.51	209.06	208.66	209.04	209.76	208.63	208.56	209.42	209.72	209.83	209.41	208.99	210.18	209.94	208.5	209.69	209.39	209.12	208.93	209.78	209.5	209.74	208.78	209.74	209.81	210.65	208.78	209.92	209.25	209.6
193.74	195.27	194.71	193.99	194.07	192.58	194.19	193.92	194.68	193.5	194.22	196.04	194.91	194.1	194.43	194.36	194.99	194.08	194.29	194.12	193.48	194.72	194.33	193.9	195.21	194.7	193.75	195.09	194.99	194.45	193.62	194.79	194.09	194.01	192.69	194.96	193.75	194.29	194.99	194.38	193.73	195.01	195.19	194.25	194.99	194.37	193.98	194.66	193.65	193.49
208.8	208.9	209.41	209.41	207.94	209.5	208.76	207.99	209.48	208.5	206.69	208.6	207.75	209.46	208.99	208.37	208.52	209.51	208.64	208.8	208.19	208.25	208.1	208.07	208.95	208.52	208.52	208.43	208.36	207.01	208.43	209.39	208.79	208.88	208.49	207.73	209.81	209.02	209.33	207.91	209.04	208.67	208.8	208.48	209.03	209.1	209.39	208.19	208.04	209.29
211.58	211.19	212.03	211.42	211.71	211.84	211.32	212.47	211.5	211.82	210.94	211.91	211.75	212	212.29	212.33	212.18	211.4	210.39	211.31	211.85	211.8	212.44	212.27	211.53	211.75	211.27	211.16	212.44	211.65	212.83	212.12	211.15	211.25	210.89	210.42	212.15	210.85	210.32	211.92	211.44	212.21	213.41	210.69	212.03	211.03	211.61	212.18	210.92	212
208.3	208.82	207.47	207.56	207.86	207.66	207.34	208.13	207.17	207.73	208.31	207.83	208.34	207.76	207.79	207.84	208.28	208.55	208.54	206.64	208.35	206.96	207.36	207.3	207.06	208.3	208.5	208.16	207.8	207.97	208.12	207.84	207.49	207.69	207.96	207.81	207.72	207.93	208.47	208.28	207.26	207.66	208.06	207.09	208.86	208.29	208.08	208.09	208.26	206.87
201.07	200.27	199.54	200.84	200.62	198.59	200.95	200.53	199.82	200.32	199.54	200.78	200.76	200	200.24	200.36	199.01	200.14	201.11	200.07	199.83	201.25	199.98	200.24	199.97	199.9	200.81	200.43	199.39	199.88	200.95	200.49	199.95	200.18	200.95	199.71	199.53	199.15	200.89	199.78	200.25	200.3	199.6	201.1	200.2	199.4	200.21	199.68	200.48	199.68
213.2	213.64	213.03	213.64	214.02	214.49	212.7	214.47	213.56	213.43	213.67	214.08	214.5	213.54	214.57	214.65	214.59	214.99	212.59	213.56	213.89	212.94	213.45	214.09	213.56	213.54	213.64	214.39	214.8	213.99	214.19	213.78	213.51	213.13	213.08	213.85	212.69	214.05	214.15	214.05	212.31	213.5	213.61	214.46	213.94	213.32	213.65	214.96	212.88	214.49
208.65	208.5	209.86	210.27	210.25	209.44	209.22	210.03	209.95	209.02	208.67	209.97	210.53	209.4	209.2	209.75	209.03	209.45	210.99	209.91	209.21	209.4	209.06	209.99	209.28	209.44	209.52	209.06	209.46	209.62	209.64	209.81	208.82	208.64	209.64	209.31	209.5	209.84	210.77	209.47	209.61	209.78	209.02	209.79	209.65	209.24	210.15	210.41	209.75	209.65
212.34	212.12	211.09	211.37	211.38	211.23	212.3	212.17	211.25	210.8	211.21	210.86	212.28	212.27	212.43	211.63	210.03	210.37	212.17	211.51	212.31	211.21	212.33	212.43	212.19	211.17	211.7	211.71	212.57	211.48	212.57	211.34	211.57	210.96	211.86	210.84	212.17	211.8	212.29	212.1	210.98	211.86	210.8	210.69	210.63	211.28	211.76	212.21	211.25	211.77
207.55	208.81	208.25	206.81	207.65	209.33	206.83	207.86	207.36	208.53	207.56	208.34	207.29	208.34	207.18	206.88	207.55	207.2	207.61	206.86	208.25	207.93	207.42	208.21	206.61	207.35	208.58	209.61	207.99	207.36	207.44	208.07	207.07	207.9	207.97	207.86	207.57	207.69	208.79	208.1	207.72	206.82	207.75	206.71	208.49	208.31	208.3	208.26	208.32	207.96
198.65	199.13	198.98	198.34	197.9	197.96	198.79	199.17	198.32	198.28	198.94	198.8	198.43	197.73	198.59	197.9	199.39	198.57	198.31	198.21	199.19	199.91	198.18	198.38	197.76	197.66	200.08	197.91	197.78	198.88	198.51	198.55	198.82	198.83	197.77	198.69	199.05	199.17	197.43	198.27	198.85	197.13	198.32	199.1	199.93	198.84	198.63	198.91	199.22	198.49
208.74	207.39	208.41	206.07	207.33	206.88	207.43	206.97	207.42	207.31	207.23	207.05	208.57	207.62	207.98	208.33	206.38	207.74	207.37	207.78	207.09	207.76	207.95	208.02	207.19	205.73	206.92	207.52	207.25	206.93	208.52	206.51	207.94	207.89	207.35	206.3	208.42	206.95	207.18	206.97	206.58	208.09	208.01	207.43	209	207.33	208.07	207.33	206.07	207.47
200.46	199.78	200.35	200.77	201.47	200.57	199.5	200.2	200.79	200.04	200.88	200.49	200.02	199.21	200.47	200.43	200.15	199.79	201.25	200.85	200.84	199.99	200.43	200.9	199.6	200.14	201.02	200.32	200.71	201.61	202	199.99	200.48	199.64	200.76	200.39	201.24	199.58	200.29	200.53	201.01	200.3	200.51	200.09	200.04	200.3	200.21	201	200.25	200.3
209.5	208.45	209.22	207.84	208.42	208.23	207.87	208.96	208.84	208.13	208.7	207.2	208.35	209.1	208.66	208.46	208.96	209.58	209.26	208.6	208.51	209.23	207.81	209.29	208.32	207.51	208.65	210.14	209.47	209.59	209.27	209.85	208.39	209.07	208.74	209.89	208.35	209.3	209.1	209.34	206.99	209.31	209.79	208.5	208.8	209.6	207.47	206.87	207.87	207.88
204.15	203.26	202.82	203.56	203.48	203.88	202.44	204.28	203.87	202.51	204.86	203.84	203.16	203.14	204.46	203.77	203.92	203.88	203.78	203.71	204.57	203.52	203.36	202.86	204.22	203.82	203.93	204.24	203.72	203.65	203.37	203.13	203.03	202.23	204.32	203.29	203.63	204.04	203.28	203.4	204.75	204.33	203.91	204.57	204.69	203.24	203.16	203.68	203.79	204.73
208.19	206.13	208.11	209.12	209.01	209.61	208.16	209.34	208.37	209.68	208.87	209.06	209.07	208.64	210.6	208.99	209.26	208.03	208.32	209.08	208.94	208.41	208.59	208.13	210.29	208.68	208.28	209.02	208.91	209.06	209.43	208.14	208.32	208.8	209.57	208.3	208.21	208.46	208.88	209.98	208.81	209.16	208.35	208.98	208.71	209.28	208.22	208.36	207.9	209.16
204.89	206.48	206.37	206.46	205.58	204.87	205.43	205.01	205.77	206.22	205.11	204.96	205.46	206.79	205.77	204.77	205.93	205.11	205.54	205.69	205	205.22	206.8	206.09	204.88	204.95	206	205.52	205.08	206.08	205.86	205.82	206.04	205.22	205.53	205.01	206.38	206.11	205.27	204.93	206.13	204.85	205.66	204.62	205.09	205.56	205.22	205.5	205.23	204.03
202.68	202.68	202.47	202.54	202.95	202.57	201.62	200.96	202.02	202.98	202.28	202.03	202.62	202.72	202.96	201.72	202.01	202.53	201.53	202.82	202.91	202.68	201.72	203.08	203.14	202.07	203.3	202.32	202.57	202	201.51	203.34	203.37	202.45	202.7	202.21	203.3	203.38	202.22	203.11	202.63	202.84	201.82	203.19	201.8	203.86	203.09	203.11	202.85	203.35
208.9	209.05	208.67	207.52	207.94	208.84	206.99	208.81	207.59	208.81	207.8	208.92	208.72	208.72	208.4	208.65	208.71	208.61	208.94	208.23	208.23	208.62	209.72	208.73	209.49	209.13	208.36	208.44	210.77	208.11	207.23	209.81	209.44	209.02	208.12	208.96	208.7	208.58	208.02	207.98	208.45	208.94	209.02	208.71	208.22	207.39	207.7	208.62	207.6	207.61
211.48	212.62	211.91	211.87	212.01	212.06	212.39	211.71	211.84	210.42	212.37	211.12	211.54	211.01	211.53	211.91	211.48	211.1	210.95	211.36	212.38	211.04	211.55	210.04	211.97	210.81	210.86	210.38	212.14	210.73	211.12	210.21	209.87	212.21	212.19	212.07	212.2	211.02	211.05	211.73	212.4	212.55	211.51	211.55	210.94	212.34	210.1	211.47	211.44	212.23
200.4	198.4	199.77	200.38	199.44	199.35	199.81	199.76	198.49	199.57	199.1	198.16	199.41	199.15	199.74	200.1	199.27	199.64	199.87	199.08	199.96	198.93	199.42	199.11	200.14	198.79	199.4	199.68	199.1	200.18	198.65	198.7	198.76	198.78	200.14	199.86	199.62	198.5	198.84	199.1	200.22	199.32	199.6	198.97	198.22	200.49	198.3	199.37	199.84	199.17
198.66	199.59	200.48	200.96	199.27	198.62	199.56	199.29	198.66	200.14	199.63	198.4	200.59	198.22	199.13	199.91	200.14	200.88	199.13	199.23	199.21	199.43	200	198.8	199.67	200.88	199.34	198.75	199.21	199.89	200.36	199.67	199.33	199.47	199.57	199.46	200.22	198.58	199.62	200.68	199.71	199.79	199.32	199.33	199.21	198.88	199.02	199.31	199.91	198.34
208.2	209.47	208.73	208.69	208.3	208.31	208.9	208.24	208.76	208	208.76	209.27	208.81	209.29	209.28	208.5	209.03	209.28	208.9	208.21	209.08	208.46	208.55	208.94	208.93	208.79	208.5	207.37	208.61	209.6	208.12	208.46	208.12	208.18	208.78	207.92	207.25	208.86	208.33	208.92	207.37	207.37	208.18	208.89	208.31	208.33	208.68	208.34	208.24	209.06
194.94	193.78	193.61	193.39	194	193.96	194.06	193.73	193.3	194.96	194.69	194.1	194.14	194.54	193.66	193.73	194.79	193.42	193.02	193.85	194.16	194.88	194.44	194.54	194.68	194.23	194.5	194.68	194.71	194.94	193.5	194.21	194.25	194.67	194.52	195.14	194.12	195.22	194.57	194.29	193.2	195.25	194.56	194.21	194.16	194.07	194.25	193.65	193.9	194.17
209.33	208.58	209.07	208.47	207.18	209.07	208.72	209.06	209.15	208.62	208.89	208.71	208.49	209.4	208.37	207.69	207.59	207.87	208.08	207.58	207.86	208.26	207.64	207.74	208.27	208.39	208.7	208.23	209.47	208.89	208.72	209.15	208.6	208.59	208.81	208.46	209.35	208.15	208.74	210.14	207.89	207.93	207.58	208.67	207.81	208.02	207.79	209.35	208.29	208.92
196.39	195.45	193.96	197.04	194.25	195.13	195.22	196.14	195.03	194.67	195.4	194.28	195.91	194.96	195.36	195.09	194.89	196.86	195.07	195.82	195.5	195.61	195.6	196.43	194.37	194.95	194.89	195.59	195.61	195.19	195.66	196.29	194.79	195.62	195.47	196.23	194.34	195.52	194.42	196.07	196.19	196.12	195.22	194.92	195.23	194.55	194.73	195.59	195.62	195.95
204.69	202.67	204.11	203.23	202.74	204.26	204.78	204.77	204.42	204.27	203.09	204.14	203.53	203.99	203.02	203.26	203.2	204.44	203.72	203.55	203.41	203.37	204.28	203.05	203.64	203.93	204.13	202.89	203.4	203.88	203.98	203.44	202.51	203.76	204.18	203.29	204.33	204.76	203.58	203.74	204.21	204.87	203.24	204.82	204.02	204.07	203.69	203.78	204.93	204.52
202.16	203.11	203.18	203.04	202.15	202.91	202.02	202.72	202.69	201.7	203.01	201.74	201.65	202.83	202.38	202.94	202.65	201.96	203.79	202.39	203.51	202.92	202.93	201.95	202.43	201.49	202.7	202.79	202.36	201.92	201.6	201.93	202.14	202.72	201.26	203.33	204	202.06	202.73	202.76	203.18	202.21	202.33	201.85	200.57	202.6	201.39	202.43	200.23	201.96
204.9	204.45	204.79	203.22	205.99	205.14	204.92	205.7	205.34	203.86	204.62	204.25	204.41	204.61	202.91	205.14	204.59	204.22	204.99	205.85	204.86	205.61	205.21	204.68	204.03	204.93	204.3	205.29	204.73	204.26	204.92	204.82	204.8	205.45	203.78	204.68	206.21	204.9	205.28	203.98	204.16	204.86	204.67	204.83	203.94	204.78	205.2	204.84	203.47	204.88
206.69	206.26	206.67	206.58	206.7	206.13	204.91	206.44	205.85	206.1	206.81	205.23	206.01	206.86	206.54	206.44	206.93	205.96	207.19	206.32	207.36	206.43	205.73	207.17	206.33	206.55	206.47	205.9	206.05	207.8	206.69	205.64	207.35	207.06	206.38	206.28	206.01	205.82	205.13	206.02	207.13	206.92	206.4	206.48	205.98	206.06	206.64	205.67	205.8	205.03
207.91	207.58	207.66	207.89	207.01	207.72	208.22	207.5	208.24	207.9	207.96	207.71	208.66	207.37	208.53	208.4	207.8	208.2	207.66	208.55	208.57	208.48	207.1	208.91	206.02	207.69	207.71	207.01	207.71	208.35	207.11	208.45	208.71	208.92	207.08	207.65	208.25	208.64	208.01	207.55	207.95	208.56	207.5	207.64	207.08	208.92	207.6	207.47	207.48	208.76
197.86	198.24	197.12	197.28	197.16	197.78	197.27	198.71	198.13	198.37	198.01	197.84	197.58	197.86	198.52	198.32	198	198.61	197.99	198.3	197.84	197.91	198.4	197.1	197.69	197.56	198.42	197.71	197.78	197.78	198.93	198.7	198.52	197.77	197.92	197.8	197.75	198.44	199.31	197.33	197.52	197.86	197.77	197.89	198.73	197.66	198.7	198.52	197.24	198.78
213.45	212.71	213.62	213.17	212.58	213.18	213.12	213.99	211.17	212.85	212.08	213.53	213.39	212.54	212.48	212.15	213.11	213.25	212.39	211.96	213.1	213.51	213.73	212.15	212.22	213	213.62	214.21	212.51	213.05	213.08	212.85	212.89	213.03	212.82	212.43	212.85	213.32	212.91	213.92	213.37	212.44	213.15	213.59	213.17	212.44	213.64	212.65	212.91	211.86
209.09	208.48	208.22	208.61	208.67	206.63	208.07	208.27	208.76	209	208.23	209.37	208.29	208.48	207.99	208.21	208.13	207.68	208.4	209.31	208.99	209.03	208.38	208.61	208.42	209.21	208.44	208.13	207.8	207.7	209.74	209.06	208.16	208.35	208.81	209	207.32	208.84	208.32	207.76	208.31	209.04	208.62	210.13	207.9	209.86	208.31	207.58	210.27	209.4
208.61	209.03	208.68	208.62	209.37	208.47	209.5	208.12	207.73	209.12	209.9	209.32	208.75	208.46	208.25	208.9	208.46	210.19	208.8	208.47	210.32	209.48	208.39	208.49	208.84	209.14	210.56	209.59	208.27	208.18	209.25	208.52	209.24	207.82	209.01	208	208.38	209.2	208.77	209.1	208.05	209.14	209.69	208.61	208.85	208.5	208.96	208.5	209.78	208.2
203.7	202.75	201.72	203.02	202.03	202.47	202.79	201.93	201.91	202.71	202.94	202.5	202.9	201.98	201.52	202.49	202.16	203.06	203.25	202.89	201.9	202.45	202.5	202.87	202.15	202.63	202.83	202.77	202.68	202.6	202.32	202.39	202.72	202.41	202.73	202.6	200.93	202.68	202.31	202.72	202.19	202.12	203.14	203.4	202.59	202.11	202.39	203.36	202.17	203.37
203.51	204.7	203.77	204.16	203.21	204.73	202.43	203.43	202.59	201.98	203.93	203.8	203.82	203.09	203.83	203.68	204.21	204.05	204.59	203.83	202.71	203.74	202.57	204.49	203.72	204.15	204.45	203.9	203.43	203.78	203.63	203.1	205.09	204.56	203.27	203.46	203.95	204.11	203.94	204.77	203.89	202.75	204.26	203.09	202.67	202.87	203.05	203.87	203.28	203.63
218.09	218.14	218.04	218.08	217.38	217.45	218.1	217.55	217.99	218.11	217.59	217.69	217.88	216.74	217.68	217.92	218.05	216.66	217.99	215.97	217.17	217.38	217.66	219.09	218.17	218.11	218.31	218.33	218.94	218.09	218.1	218.15	217.91	217.99	216.85	218.55	218.57	217.96	217.15	217.99	217.83	217.49	218.29	217.24	218.03	217.35	218.14	217.54	217.99	217.26
210.58	210.82	210.74	211.84	210.95	210.49	210.99	212.31	211.36	211.72	210.86	210.81	212.28	212.34	212.04	211.4	210.96	211.14	210.83	212.09	212.31	212.49	212.16	211.7	212.03	211.31	211.64	212.05	211.22	211.41	211.19	211.35	211.75	211.57	212.15	211.73	212.8	210.71	210.6	212.07	211.56	210.72	212.35	211.05	211.94	211.14	210.69	212.58	211.35	212.51
203.17	202.59	202.34	202.27	202.11	201.89	202.09	202.96	203.07	200.97	201.15	202.28	202.79	202.45	202.04	202.06	201.43	201.72	202.28	202.73	202.59	203.15	202.24	202.55	202.93	202.28	202.34	202.71	201.74	202.11	202.58	202.35	202.3	202.12	202.67	201.6	202.41	202.58	202.43	202.42	201.76	202.21	202.85	202.51	201.59	202.4	201.39	203.29	201.63	203.41
197.15	198.19	196.67	197.87	197.7	197.78	198.02	198.51	198.07	197.63	197.78	198.32	197.22	198.46	197.12	198.17	197.4	197.9	197.26	198.18	198.78	198.81	198.13	197.14	196.84	197.9	198.25	198.32	197.76	198.23	198.7	198.37	197.99	197.02	198.94	197.3	197.36	198.3	197.67	198.76	197.13	197.94	197.88	198.33	198.6	197.64	197.4	197.62	197.4	197.56
199.69	201.25	200.36	200.38	199.2	201	200.59	200.89	200.23	200.53	201.53	199.34	199.77	200.34	200.55	200.63	200.23	200.28	200.17	200.88	200.8	199.97	200.01	200.2	201	199.46	199.61	200.27	200.6	200.24	201.27	199.77	200.22	200.68	199.67	200.35	201.16	200.44	201.26	200.49	200.89	201.17	201.07	200.94	200.66	200.35	200.61	200.13	200.78	201.14
205.56	203.83	204.69	206.01	204.19	204.42	205.17	205.42	204.25	205.25	205.64	203.55	204.59	204.32	204.7	205.35	204.82	205.22	203.63	204.82	204.59	204.98	205.25	204.32	204.83	205.04	204.48	203.88	203.96	204.02	204.84	204.56	204.9	204.3	204.45	205.4	204.01	204.22	205.41	204.72	204.17	205.31	205.29	204.63	205.38	204.87	203.74	204.65	204.52	205.63
209.39	208.48	208.17	208.5	208.21	207.07	208.54	209.05	208.29	207.91	207.48	208.77	209.22	208.3	208.84	209.13	209.8	209.7	208.12	208.64	207.79	209.18	209.09	209.54	208.97	208.19	207.23	206.86	209.14	209.59	208.16	210.6	208.85	206.57	208.42	208.67	208.51	208.79	208.89	207.53	207.88	207.57	208.47	208.72	206.86	208.28	208.04	208.8	207.85	208.54
203.63	203.56	202.95	204.06	203.73	202.55	202.68	203.69	204.1	203.45	203.01	204.19	204.01	203.75	203.55	203.47	202.48	203.05	203.93	202.97	203.26	203.36	203.41	203.6	202.61	202.54	202.11	204.12	204.23	203.88	203.86	203.77	203.01	204.14	203.42	203.58	202.94	203.79	202.86	203.64	204.07	203.53	203.01	203.95	203.04	203.44	202.29	203.77	202.09	203.29
212.84	212.22	211.99	212.31	212.9	212.9	211.41	212.91	213.29	212.2	212.37	212.16	212.1	212.19	212.81	212.76	212.95	212.9	212.3	212.33	213.62	212.66	213.05	212.77	213.87	210.72	213.34	212.47	212.45	213.18	212.87	212.44	212.05	213.43	212.76	213.24	212.3	213.16	214.06	212.95	212.63	213.88	213.34	213.75	212	212.95	212.98	213.76	212.81	212.47
205.66	204.45	203.86	204.06	205.66	204.82	204.61	204.78	204.99	203.66	204.8	204.77	204.98	204.41	204.52	204.95	205.37	204.13	204.95	204.16	204.61	205.44	204.96	205.39	204.88	203.2	205.65	205.09	205.52	204.64	205.3	204.76	205.25	204.36	204.85	205.36	204.06	203.68	205.09	204.27	205.06	205.29	203.88	205.25	205.56	205.46	204.44	204.31	204.71	204.9
211.44	213	211.65	211.3	210.33	210.82	210.67	211.72	211.27	210.68	211.41	210.59	211.25	211.49	211.78	211.26	211.6	210.79	212.09	212.59	210.92	211.69	212.21	211.84	210.9	210.88	213.01	211.98	211.12	210.15	210.92	212.07	210.66	212	211.32	211.94	212.84	211.89	211.18	211.88	211.9	210.73	211.64	212.05	212.34	210.94	210.35	212.73	212.67	211.28
202.93	202.92	203.03	202.81	203.78	203.14	203.45	203.06	203.28	203.37	202.91	203.05	203.57	202.91	204.28	202.85	203.34	202.99	203.28	202.35	204.19	203.9	204.53	203.41	203.7	203.45	203.44	203.59	204.32	204.27	204.04	202.95	202.23	203.32	203.35	203.38	202.25	202.39	203.53	203.04	203.55	202.18	203.59	203.23	204.48	204.11	203.82	203.07	203.24	202.72
207.93	207.28	207.63	208.43	207.73	206.99	208.54	207.71	207.96	208.87	206.54	208.94	208.21	207.68	208.06	207.86	207.27	206.9	207.82	207.15	208.47	207.81	208.22	207.73	207.53	207.86	208.2	207.79	208.16	207.32	207.07	207.46	207.63	207.26	208.33	207.25	207.93	207.13	207.04	208.16	208.24	208.07	208.43	208.19	207.55	207.75	208.39	207.25	207.19	207.7
212.15	212.95	214.68	213.65	211.95	213.4	212.62	213.48	213.53	211.5	212.53	212.88	212.67	212.49	212.25	213.55	212.35	212.3	213.4	213.5	213.78	212.14	211.58	213.2	214.28	211.85	212.73	213.33	213.52	213.23	213.44	212.44	212.82	212.07	212.24	212.58	211.73	213.49	211.72	212.9	213.09	211.51	213.11	213.58	213.07	212.83	213.56	213.39	213.15	213.34
204.86	204.71	204.74	203.98	205.32	203.78	204.52	203.7	204.28	205.84	204.42	204.17	204.75	204.17	203.87	203.61	203.93	203.57	205.3	204.13	203.83	205.22	204.18	204.16	203.55	205.03	203.73	204.86	204.59	204.17	205.18	204.66	204.78	205.84	205.18	204.01	204.91	203.52	203.89	204.63	204.3	204.31	205.95	204.49	204.53	204.35	204.86	203.83	204.47	204.16
200.6	200.35	199.87	199.71	200.93	199.8	200.52	200.35	200.5	201.48	199.77	199.65	200.21	200.08	198.55	200.42	199.42	199.08	199.97	200.67	199.21	201.7	199.81	199.76	199.99	200.82	200.6	199.94	200.1	199.74	200.1	199.22	200.14	199.55	199.74	200.12	200.23	200.3	199.12	201	200.5	199.33	200.48	200.83	199.7	199.73	200.52	200.5	199.94	200.53
201.17	201.53	201.31	201.74	201.29	201.42	201.38	201.27	200.29	200.79	200.76	201.8	201	200.7	201.29	201.64	202.36	201.5	201.17	200.11	201.94	200.51	201.82	201.23	201.41	200.91	200.82	200.95	200.2	202.13	202.65	201.89	202.54	201.62	200.58	201.3	200.04	201.01	201.36	202.22	201.58	201.06	201.38	200.53	201.34	201.36	202.01	201.43	200.08	201.99
194.59	194.36	195	193.59	195.05	195.77	194.26	194.23	195.15	194.19	193.37	194.76	194.18	194.61	194.11	195.47	194.14	193.79	195	194.58	193.96	194.67	194.96	194.03	194.39	194.19	193.08	193.86	194.24	193.97	194.72	193.67	193.3	194.69	194.6	193.91	194.39	194.79	193.64	195.63	193.49	193.66	193.25	194.98	194.42	193.39	194.62	194.16	192.95	194.73
205.07	203.99	205.67	205.29	205.25	205.41	204.39	205.22	204.06	204.37	205.25	204.06	203.62	203.82	204.51	205.27	204.86	204.42	205.56	204.24	204.54	205.96	205.27	204.97	205.22	204.76	203.66	204.38	205.08	205.34	204.65	204.69	204.32	204.83	204.49	205.49	204.61	204.8	204.13	205.31	204.07	204.99	205.06	205.32	205.66	205.21	203.83	205.1	205.05	204.29
203.01	205.26	203.56	204.11	203.13	204.87	203.5	204.75	204.13	203.24	204.71	202.89	203.72	203.86	203.88	203.66	204.34	204.79	204.16	204.74	203.48	204.76	203.84	204.5	203.44	203.79	203.61	203.47	203.57	203.67	203.79	202.91	204.27	203.99	204.11	202.56	204.07	202.71	203.94	203.95	202.36	204.83	203.93	203.96	203.58	202.48	204.47	203.35	203.88	202.49
207.83	208.08	208.37	208.41	205.99	208	207.62	208.07	207.48	207.04	207.81	207.87	207.74	207.61	206.82	206.33	207.11	207.04	207.71	206.51	207.23	207.53	207.14	207.25	208.14	207.73	208.09	207.02	206.91	206.45	208.66	207.1	207.88	207.62	208.13	207.42	207.49	207.75	207.66	207.8	207.98	208.71	207.31	207.89	207.66	206.48	207.44	206.81	207.71	207.1
208.79	208.02	209.43	208.7	208.4	208.42	207.54	209.1	208.93	208.59	209.11	209.27	206.9	208.31	206.75	208.41	207.74	208.19	209.03	208.25	208.14	208.38	208.97	208.52	209	209.29	210.39	209.91	208.17	208.24	208.07	208.85	209.26	208.3	208.47	207.83	208.73	208.15	208.9	209.36	208.98	208.91	207.62	208.93	209.88	208.29	208.4	208.82	209.3	208.25
208.94	209.39	208.59	208.44	209.04	208.38	208.41	208.96	208.45	209.32	208.39	207.69	208.26	208.11	208.85	209.19	208.55	208.7	208.28	209.42	208.6	208.53	208.04	208.22	209.29	208.25	209.34	209.04	207.95	208.97	207.64	208.68	209.22	207.98	209.75	209.28	208.32	208.91	208.22	208.31	209.75	208.35	208.88	208.26	207.39	208.79	208.84	208.49	208.17	208.82
217.47	218.15	217.28	218.48	216.87	217.49	218.13	218.08	216.15	217.1	218.29	217.85	218.23	216.85	217.52	217.62	217.73	217.79	216.43	217.71	218.53	217.25	216.55	218.2	218.13	217.2	217.97	217.26	216.33	217.58	217.58	218.08	217.8	217.09	218.47	217.45	218.48	218.8	217.68	217.65	217.68	218.92	218.05	217.87	218.3	217.22	218.64	217.28	218.33	217.41
202.69	203.53	202.76	202.78	203.17	203.85	203.35	203.12	203.81	203.23	203.83	203.51	203.78	203.98	204.19	202.58	203.68	203.3	203.49	201.84	203.06	203.14	203.72	203.2	204.1	204.44	203.39	203.67	204.13	203.75	202.78	202.57	204.01	203.26	203.63	202.32	202.88	202	203.76	202.42	202.97	202.67	204.78	203.96	203.59	202.77	203.04	203.41	203.52	202.84
204.71	204.04	203.47	203.71	204.52	203.71	204.08	204.46	203.92	203.72	204.25	203.79	204.39	203.71	203.7	204.55	204.56	202.98	204.63	203.42	203.51	204.24	204.9	204.15	203.53	204.13	203.58	204.46	203.82	203.4	203.79	203.05	203.74	203.67	204.76	204.52	204.59	203.96	203.63	203.41	203.56	203.51	203.5	203.59	204.85	203.01	204.35	203.96	203.69	204.31
204.46	202.99	203.69	203.77	202.26	204.35	202.76	202.46	203.41	204.27	203.37	203.41	204.1	204.7	203.68	204.03	204.32	204.53	203.14	204.45	203.84	205.03	204.09	203.98	203.72	203.47	203.96	204.1	204.67	203.54	204.47	203.85	203.31	203.5	204.64	203.79	203.44	204.88	204.12	203.61	204.44	203.04	203.96	202.96	204.14	204.55	203.89	203.14	204.54	202.76
212.6	212.3	212.24	211.25	210.32	211.49	211.81	211.83	212.92	211.11	212.49	211.54	212.11	210.56	211.83	212.14	211.91	211.65	210.71	212.22	211.91	211.38	210.98	210.17	211.32	210.9	211.77	209.92	212.07	210.21	211.61	211.15	211.32	211.54	210.94	211.07	211.11	211.7	211.33	211.74	211.79	211.85	211.49	211.2	211.39	211.91	211.42	212.98	210.62	211.16
211.33	212.37	212.83	212.9	213.21	213.09	212.81	212.49	211.9	212.94	212.84	212.3	211.68	212.18	213.07	212.41	212.18	212.55	212.99	212.72	211.96	212.69	212.1	213.29	212.26	213.53	212.42	211.56	212.52	212.05	213.21	211.94	212.41	212.25	212.19	212.86	212.83	212.12	211.82	211.82	212.99	212.33	212.88	213.37	212.91	212.75	212.83	211.91	211.95	213.18
207.81	208.75	208.24	208.5	208.73	208.38	209.29	208.65	208.2	208.77	207.82	209.14	209.08	208.54	209.37	207.6	208.43	209.24	208.88	208.87	209.03	208.39	208.57	209.1	208.25	208	207.91	209.96	208.03	209.37	207.08	209.49	207.51	209.17	208.84	208.64	208.14	208.94	208.27	208.4	208.54	208.02	207.29	208.52	208.5	208.14	208.98	209.18	208.38	208.1
203.07	202.93	203.17	204.69	204.74	203.18	203.75	203.24	203.85	203.03	205.4	204.75	205.31	203.84	204.03	203.63	203.61	203.35	203.01	203.46	203.83	203.18	203.79	203.59	203.95	202.91	204.32	202.71	204.74	203.43	204.34	204.24	204.57	203.26	203.48	203.08	204.18	203.41	203.73	204.68	204.13	204.93	203.67	202.64	204.07	203.92	203.14	202.66	202.93	203.87
207.22	208.45	208.59	206.71	207.11	208.26	209.05	208.37	208.27	208.05	206.84	209.2	207.78	208.1	207.44	206.69	207.89	207.13	207.89	207.99	207.6	208.65	208.38	207.96	208.2	208.85	208.29	208.57	209.13	208.33	207.88	208.17	209.26	208.18	207.47	208.31	206.63	208.32	207.86	208.05	207.89	206.27	206.99	207.43	208.51	207.78	209.52	207.97	207.52	207.68
204.04	202.9	203.56	203.95	204.24	203.08	203.52	203.97	203.66	203.44	202.79	204.06	203.42	203.69	204.64	203.75	204.22	204.04	203.6	203.18	204.52	203.83	203.46	202.62	203.56	203.72	205.84	203.37	203.62	203.83	203.14	205.62	203.57	204.14	203.9	203.97	203.33	203.87	203.91	204.55	203.39	204.03	203.76	203.3	203.19	203.23	204.8	203.71	202.22	203.92
211.38	212.09	211.55	210.08	211.08	211.09	211.78	210.59	211.08	212.62	211.96	210.81	211.7	212.28	211.39	212.36	211.35	210.63	212.97	212.16	211.7	211.7	212.1	211.83	211.47	211.64	212.23	210.81	211.99	212.33	211.86	210.87	211.01	211.89	211.23	211.3	211.43	210.01	211.19	211.07	211.09	211.58	211.44	211.87	211.89	211.64	211.65	212.14	210.55	211.55
200.66	200.19	200.22	200.2	200.66	200.03	199.02	200.7	200.98	200.3	199.55	200.54	199.68	200.38	199.36	200.13	198.6	201.33	200.27	199.92	200.68	200.73	200.22	199.6	199.54	201.19	200.46	200.4	200.84	199.49	200.04	199.98	199.88	200.34	200.89	200.8	200.36	200.25	200.89	199.86	201.48	200.51	199.77	200	199.51	198.61	199.37	200.58	200.11	198.77
200.15	200.63	200.95	201.13	201.01	200.49	200.85	201.33	200.01	200.46	200.86	199.72	200.17	199.25	198.81	200.45	200.72	199.97	199.45	200.14	201.14	199.87	199.96	200.08	200.56	200.01	200.11	200.6	200.3	200.1	200.49	199.42	200.77	199.6	200.8	200.52	200	201.45	200.79	200.21	201.7	199.81	200.26	200.01	200.31	200.75	200.35	201.18	201.2	200.03
212	212.05	210.78	211.84	211.62	211.68	211.85	212.11	212.73	212.19	211.16	211.09	212.08	211.41	212.42	210.41	211.46	210.22	211.08	211.87	210.53	212.83	212.05	211.87	211.01	211.21	211.74	211.01	212.5	211.58	211.23	211.92	210.95	211.38	212.28	211.31	210.6	212.03	211.77	211.34	210.84	211.03	213.14	212.07	211.43	211.95	212.18	212.25	212.26	212.38
208.76	208.86	209.56	209.22	209.15	209.01	208.84	208.64	210.16	209.31	209.32	208.58	210.3	209.09	209.76	209.76	210.05	210.05	210.75	209.8	209.64	209.05	209.44	209.28	209.05	210.01	210.17	208.78	208.7	209.49	209.45	210.18	208.3	208.94	209.37	209.93	210	208.85	208.14	209.63	208.71	209.17	209.43	208.73	210.22	209.08	209.38	208.93	210.93	211.39
207.53	208.83	207.91	207.16	208.17	208.6	207.59	208.19	208.46	208.15	208.45	207.56	207.93	207.88	208.34	207.85	207.19	207.68	208.26	207.31	208.64	208.04	208.46	208.36	207.69	207.66	207.22	208.78	207.88	207.82	207.81	207.55	207.72	207.81	207.74	209.1	208.27	206.81	208.34	207.35	208.14	207.15	207.71	207.9	207.46	208.1	207.96	207.37	208.14	208.86
203.49	204.9	205.33	205.18	205.85	204.24	202.25	205.13	206.16	204.65	203.31	205.05	203.51	204.76	204.41	204.05	204.46	205.3	205.64	204.78	205.51	204.48	203.4	203.99	203.77	205.22	204.24	205.17	203.32	204.94	203.58	204.44	204.22	204.26	204.56	204.06	204.75	204.57	203.45	204.33	205	204.49	204.41	204.53	204.46	204.96	203.86	205.22	204.49	204.56
216.78	216.38	216.8	217.22	216.58	217.18	217.19	217.48	217.33	216.65	217.05	216.74	217.07	217	216.43	216.87	216.52	216.83	216.66	217.11	217.28	216.63	217.4	216.84	216.86	217.09	217.24	217.45	216.57	216.77	216.77	217.56	216.98	218.04	216.34	216.87	217.44	217.33	216.9	216.86	216.31	217.31	217.16	217.56	216.78	217.41	217.8	216.87	217.27	217.88
208.13	208.04	207.54	207.77	207.42	207.59	207.45	209.04	207	208.76	208.77	208.79	208.8	207.58	208.61	206.57	208.16	208.29	207.47	207.99	208.06	206.16	208.2	207.76	208.26	207.96	207.97	208.49	207.73	207.26	209.16	209.09	207.45	207.48	207.82	207.92	206.87	207.48	208.03	207.67	208.32	207.96	207.07	207.99	208.7	208.19	207.55	207.92	207.31	207.14
216.31	217.98	216.83	216.94	216.49	217.29	217.18	216.04	216.45	216.88	217.11	216.2	216.34	216.85	218.48	216.15	218.1	217.4	217.57	217.11	218.15	217.44	217.85	216.84	217.03	217.13	216.32	217.85	217.06	217.08	216.89	217.23	216.44	216.52	216.77	216.98	218.28	216.38	217.31	217.61	216.37	217.06	218.43	218.14	217.01	215.42	216.78	217.09	216.76	216.41
216.3	217.03	216.64	217.89	216.66	216.96	216.81	216.58	216.99	216.79	216.62	217.42	216.86	216.16	216.2	216.98	217.38	216.34	217.52	216.98	216.89	216.13	217.14	216.83	217.39	218.19	216.39	216.1	217.15	218.18	216.6	217.22	215.58	216.91	216.45	216.65	216.76	218.05	217.08	216.72	216.5	217.67	218.74	216.83	218.15	217.77	217.45	216.67	216.7	216.86
213.36	213.73	213.96	213.67	214.49	213.88	213.65	213.63	213.85	214.94	213.9	214.05	212.83	213.63	213.4	214.41	214.07	212.89	213.97	214.23	213.84	213.34	214.06	214.53	214.25	214.58	213.72	213.44	214.16	214.41	213.64	214.24	213.88	213.61	213.66	214.55	214.89	214.82	211.91	212.86	215.4	213.32	213.49	213.95	214.51	213.52	213.03	214.4	212.87	213.3
209.3	209.4	208.86	209.22	209.24	208.56	209.05	208.37	208.36	207.41	208.91	209.09	208.05	207.62	209.74	209.77	209.37	208.66	209.57	209.62	209.18	209.42	209.16	208.52	208.52	208.87	208.23	209.3	208.26	208.94	208.12	208.73	208.8	208.67	209.64	208.59	208.84	209	209.01	208.18	208	209.25	209.18	209.25	209.73	208.38	208.84	208.63	209.02	208.31
204.03	204.86	204.47	204.21	205.6	204.79	205.08	205.75	204.13	203.97	204.75	204.78	203.88	204.16	205.94	204.9	204.2	204.69	203.66	204.12	203.9	205.01	204.73	204.44	205.19	204.26	204.08	204.99	205.96	204.3	204.91	204.9	204.91	205.19	205.59	205.01	203.77	204.59	205.16	204.36	203.15	205.84	205.09	204.84	204.8	204.85	204.33	205.25	205.67	205.34
218.36	217.7	218.03	217.84	218.27	218.01	217.72	216.81	218.35	218.99	217.87	218.32	217.87	216.89	217.49	218.51	218.23	218.48	216.98	217.26	217.97	218.03	218.1	217.36	217.7	216.65	217.95	217.74	217.73	216.95	217.94	217.96	218.22	219.02	217.63	218.13	217.3	218.42	217.11	217.55	217.59	217.09	216.57	218.8	218.06	218.1	216.52	217.72	216.29	217.26
206.69	206.76	205.96	207.39	206.63	205.72	206.19	205.21	206.04	206.92	206.44	205.43	206.36	206.69	207.28	206.79	206.4	205.31	206.71	205.45	206.35	206.8	206.03	206.24	206.14	206.72	206.74	206.39	205.72	205.43	206.11	206.05	207.01	206.56	207.5	206.8	205.45	206.83	206.12	207.13	207.06	205.55	205.81	206.29	206.79	205.74	206.22	206.78	207.17	206.82
201.42	201.52	201.83	202.43	201.35	201.66	202.12	201.43	200.34	200.2	201.06	201.69	201.19	201.3	201.17	200.1	200.71	201.13	201.74	200.06	201.55	201.48	200.15	200.92	200.01	201.16	201.21	200.07	201.16	201.72	201.35	201.26	200.21	201.41	201.42	200.59	200.98	202.67	201.57	200.86	200.41	201.21	201.84	200.74	201.12	202.26	200.67	200.38	200.24	200.29
201.15	202.35	201.95	202.94	202.91	201.89	202.92	202.77	202.38	203.02	201.16	202.89	202.71	202.49	202.1	202.7	202.76	203.04	203.47	203.07	204.39	201.91	201.67	201.88	203.56	203.23	203.2	202.91	202.82	202.63	201.65	202.55	203.24	203.12	202.12	202.96	202.7	202.87	202.68	202.23	202.38	202.77	203.65	202.47	202.56	202.22	201.43	203.2	202.52	201.3
202.84	202.13	203.24	202.4	202.63	202.66	203.12	201.61	202.18	201.69	202.08	202.18	202.75	201.3	202.02	203.43	203.11	202.89	202.1	201.96	202.81	203.1	203.33	202.03	202.94	202.07	201.37	202.88	202.53	202.08	202.29	203.18	202.1	202.13	202.62	202.7	202.47	201.83	202.18	203.77	203.15	202.14	202.27	202.43	202.39	202.37	202.49	203.94	201.45	202.2
207.71	208.56	208.13	207.85	207.98	207.37	208.18	207.13	207.88	206.88	207.68	207.34	207.61	208.13	207.91	207.26	206.23	207.46	207.74	208.34	207.33	207.63	208.72	207.18	208.47	207.19	207.71	207.5	208.83	206.91	208.01	208.2	207.37	207.41	207.95	208.04	207.05	209.01	207.82	207.75	208.02	207.29	208.29	207.62	206.83	207.94	208.47	207.92	208.33	207.7
209.21	207.68	207.65	207.89	207.87	208.21	208.33	208.64	208.01	207.1	208.21	208.94	208.93	208.27	207.91	207.55	208.01	207.56	207.65	208.93	208.07	207.25	208.69	207.36	206.81	207.58	208.49	207.14	208.16	207.89	207.07	208.45	208.54	207.59	208.04	206.89	208.36	208.07	208.05	208.08	207.73	207.84	208.09	209.11	207.91	207.47	208.2	208	207.46	207.59
198.8	200.08	198.69	199.45	199.04	198.54	198.98	199.48	198.49	200.31	199.48	198.99	199.35	199.39	198.35	200.43	199.85	200.67	199.23	198.8	199.57	199.65	200.05	199.75	200.19	198.35	200.86	198.77	198.63	199.64	198.57	200.59	199.22	199.16	198.59	199.95	198.29	199.02	198.99	200.21	199.82	199.2	198.78	199.25	198.64	199.18	200.06	199.31	198.36	199.4
207.98	209.12	209.06	208.52	208.31	209.84	208.05	207.92	208.63	208.9	207.41	207.61	208.01	208.3	210.41	208.95	208.68	208.99	207.72	208.15	208.57	209.02	208.77	209.8	208.61	208.58	207.76	208.71	208.09	207.64	208.86	207.31	208.46	208.67	208.44	209.32	208.33	207.64	209.52	209.37	209.4	209.31	209.37	209.23	208.93	207.53	207.79	208.37	209.3	208.52
205.08	204.28	204.11	205.91	204.98	203.84	205.07	204.15	203.71	205.83	203.83	204.73	205.61	204.78	204.91	204.48	205.47	204.69	203.75	204.57	203.87	204.66	205.04	204.72	204.66	204.24	204.6	203.22	204.92	206.03	205.42	205.15	205.03	204.46	204.49	203.89	205.67	205.43	204.69	204.78	204.73	204.52	204.49	205.06	204.86	205.27	204.29	204.81	204.17	204.53
199.87	199.32	200.62	200.1	198.74	199.75	199.24	198.75	198.48	199.48	199.7	199.68	199.65	198.98	198.39	200.31	198.51	199.71	199.43	198.98	199.61	199.36	199.22	199.81	200.2	198.95	199.48	200.27	199.24	200.19	198.81	197.26	199.53	199.16	200.47	199.52	200.14	198.98	198.49	199.16	201.15	199.6	198.74	198.17	199.02	199.81	198.97	198.78	199.13	199.01
206.02	206.88	206.19	206.28	206.27	206.83	206.16	206.83	206.44	206.83	205.7	205.99	206.42	206.91	206.09	205.44	205.6	206.3	206.47	205.75	206.93	207.33	206.4	206.89	206.36	205.69	206.23	205.59	206.29	206.92	205.78	205.86	206.29	204.8	206.59	206.12	206.57	206.55	206.63	205.39	205.58	206.12	206.82	206.85	206.37	205.55	207.14	206.91	206.84	208.19
204.55	205.46	204.72	203.84	203.68	204.5	205.19	203.88	204.31	205.8	204.25	204.13	205.36	204.81	205.4	205.02	204.66	204.75	204.69	203.54	203.73	204.44	204.05	206.04	204.01	205.42	204	204.97	204.37	204.09	203.53	204.25	204.8	204.69	203.91	204.31	204.34	203.07	204.56	205.79	204.38	205.07	204.53	203.79	205.15	205.18	205.04	205.6	204.07	203.68
208.49	208.82	208.28	207.43	209.82	208.46	207.83	208.4	208.29	208.41	208.12	208.75	209.04	208.69	208.32	208.51	208.72	207.79	208.51	208.67	208.29	208.69	209.67	208.81	207.94	208.96	208.33	207.87	208.51	207.71	208.8	209.18	209.05	207.98	208.7	209.02	207.72	208.43	208.02	208.1	209.63	208.81	208.74	208.22	207.95	208.77	208.55	208.51	209.19	208.71
207.6	207.72	207.09	208.24	208.38	209	209.14	209.15	209.41	209.76	207.9	208.68	209.12	208.58	208.6	209.69	207.94	208.52	208.46	208.39	209.15	208.73	209.12	208.39	208.72	208.03	208.96	208.8	208.87	208.94	208.56	208.66	208.65	209.1	208.93	208.92	208.74	208.16	208.49	208.18	207.82	207.58	209.06	208.31	209.12	208.51	208.11	208.73	209.02	208.97
208.9	207.7	207.91	208.32	208.28	209.13	208.72	207.32	207.91	207.39	208.31	208.87	209.16	208.1	208.07	208.64	208.98	207.9	208.66	207.88	208.1	207.83	207.58	208.02	208.14	207.71	208.94	208.75	208.62	209.18	208.14	208.48	208.79	207.38	208.41	208.29	207.19	209.19	208.42	208.19	209.24	208.74	207.94	207.31	208.01	208.22	210.28	207.22	208.75	207.16
208.42	209.11	208.93	207.5	209.45	208.82	209.57	208.77	209.66	207.08	208.58	208.84	209.64	207.18	208.02	209.37	207.83	207.88	207.9	207.7	207.27	208.56	208.67	209.55	208.81	208.82	209.66	207.68	208.2	209.1	208.57	209.32	208.66	207.62	209.4	209.34	209.43	208.76	207.39	209.04	208.7	208.64	208.02	208.25	208.71	207.97	209.27	208.14	207.72	207.72
209.29	208.3	208.56	209.14	209.35	208.73	209.4	208.52	207.63	209.74	208.38	207.74	209.33	208.65	208.18	207.85	209.17	207.83	209	208.21	208.72	208.81	208.81	208.58	208.68	210.23	208.54	208.07	208.78	207.76	209.69	209.73	208.4	209.46	208.45	208.66	209.19	208.65	209.26	208.65	208.84	209.39	209.14	208.44	208.72	208.26	208.99	208.62	209.82	208.63
200.65	200.85	201.92	200.95	201.51	200.83	201.38	199.77	200.75	201.47	201.82	201.62	201.11	201.07	200.65	201.47	200.6	200.15	200.77	201.47	201.62	200.61	200.93	200.9	199.68	201.56	201	201.48	200.52	201.17	202.37	201.31	201.06	200.94	200.88	200.82	201.58	200.42	200.66	201.4	201.44	200.35	200.64	201.31	200.66	200.73	200.47	200.4	202.01	201.88
217.26	217.28	217.07	217.13	218.68	217.31	218.64	217.62	216.06	217.17	216.7	216.93	216.49	217.25	218.01	217.67	218.14	217.8	217.04	216.71	216.28	217.3	216.06	216.85	217.56	216.97	217.82	217.48	216.48	217.29	217.87	216.75	216.89	216.8	216.74	218.03	216.24	217.5	217.81	217.65	217.85	218.12	217.07	216.5	216.03	217.04	218.1	216.68	217.04	216.91
205.07	208.48	208.26	207.24	207.98	208.05	207.8	207.19	207.4	206.7	208.7	207.77	208.42	208	208.66	207.67	207.69	208.03	206.77	206.68	208.1	207.98	207.06	207.99	208.46	207.44	207.58	209.17	206.84	208.56	207.65	207.3	208.45	207.24	206.87	208.62	208.71	207.58	208.06	207.32	207.27	207.1	207.21	207.38	207.5	207.51	207.57	207.19	206.03	207.06
203.33	202.67	203.51	205.04	204.29	203.55	204.11	203.38	205.12	203.12	203.57	204.04	203.45	204.27	204.26	203.35	202.89	203.33	203.57	203.52	203.68	203.21	203.99	203.86	204.02	204.07	203.11	204.63	203.77	203.73	202.97	203.39	203.64	204.4	203.82	203.72	203.83	203.03	204.96	203.25	204.24	203.05	204.05	203.26	202.67	203.53	203.83	204.61	203.79	204.11
201.28	201.69	201.15	201.14	201.38	200.46	200.53	200.87	201.28	200.86	201.78	201.66	201.56	201.1	200.76	200.6	200.76	201.88	202.71	200.12	201.65	201.88	200.5	201.38	200.17	200.5	201.32	201.02	200.8	201.73	201.59	199.37	200.71	200.41	201.45	201.39	200.72	201.27	201.91	200.97	200.47	201.7	201.21	200.67	201.32	201.38	201.63	201.43	201.91	201.64
208.63	208.9	208.81	208.82	209.28	209.45	209.25	209.19	208.41	208.96	208.3	208.76	209.67	209.11	210.01	209.1	209.62	209.32	208.62	209.02	208.07	208.44	208.34	208.99	207.42	208.37	208.58	208.58	209.1	208.36	208.1	209.26	209.24	209.58	207.83	208.86	209.27	210.02	209.22	208.05	209.76	209.03	208.41	208.88	208.21	208.89	208.29	208.3	208.86	208.47
199.48	200.89	200.9	201.58	201.31	200	200.15	200.18	200.21	200.78	200.51	200.32	200.79	199.93	201.07	199.7	200.28	201.06	199.99	199.65	200.25	199.97	199.86	200.88	200.25	199.94	200.74	199.45	199.99	201.13	200.91	200.16	200.91	199.7	200.76	199.46	199.99	201.36	200.7	200.09	201.15	200.19	200.66	200.4	200.23	201.41	200.61	200.52	200.88	200.05
208.45	208.22	209.17	208.81	209.06	207.6	207.48	208.83	209.06	209.22	207.13	208.7	209.16	208.37	209.26	208.9	208.61	207.92	208.67	209.57	209.03	208.76	209.02	208.74	208.11	208	208.76	209.48	208.75	208.5	207.51	208.21	209.06	207.89	209.02	209.72	207.57	208.79	207.08	208.21	208.7	208.76	209.86	208.64	208.96	208.54	208.56	208.76	209.12	209.11
202.47	203.79	202.84	203.62	203.92	203	203.27	203.63	203.06	203.8	202.76	203.66	203.84	203.45	203.05	202.93	202.77	204.3	203.9	204.18	203.48	202.57	201.43	202.99	202.35	203.23	202.44	202.67	203.07	203.66	203.44	204.89	203.92	202.07	202.16	204.16	202.61	202.67	204.14	202.63	202.29	203.84	203.36	204.33	202.94	203.38	204.19	203.87	202.08	202.73
217.53	216.82	217.59	217.79	216.56	216.88	217.67	216.82	216.68	216.88	217.69	216.81	216.18	217.49	217.58	217.59	216.16	216.75	217.14	217.18	218.35	216.77	217.06	217.76	216.44	217.41	217.03	217.19	217.04	217.94	217.53	217.32	216.98	217.03	217.42	217.07	217.68	216.9	216.56	217.82	216.13	217.28	216.19	216.48	217.49	216.43	217.2	217.77	217.41	215.74
200.53	198.55	201.2	200.23	199.57	199.81	200.15	199.51	199.71	200.93	199.99	199.52	201.04	199.57	200.12	200.77	199.85	199.44	200.29	200.44	201.68	200.48	200.52	200.56	200.63	198.48	200.54	200.58	200.09	201.17	201.68	200.24	200.34	199.52	199.87	200.56	200.93	200.8	200.69	200.74	200.75	199.68	200.41	200.41	199.94	199.99	199.98	200.67	199.78	200.48
213.28	213.14	213.76	213.16	212.4	213.04	212.82	213.46	212.14	214.09	213.34	212.14	213.06	212.61	213.2	212	213.42	214.1	213.68	214.9	212.67	213.85	214.05	212.64	213.34	213.06	213.6	212.32	211.95	213.36	211.98	213.98	212.74	212.18	213.83	213.36	212.36	213.6	212.27	213.74	211.9	212.15	212.36	211.48	213.52	211.94	213.71	212.76	213.17	212.52
195.36	194.17	194.33	194.12	195.56	194.65	195.57	195.1	195.67	194.3	193.55	194.03	193.51	193.2	194.28	193.91	194.33	194.18	194.25	193.36	195.13	194.94	195.69	193.24	194.65	193.92	194.33	194.16	194.68	193.74	194.17	195.25	193.18	193.8	194.54	194.1	193.85	194.86	195.28	194.65	194.74	194.6	193.86	193.75	193.95	193.45	194.5	194.85	194.15	193.93
204.72	203.3	203.34	203.57	203.36	202.23	202.93	203.1	203.7	204.73	203.34	204.41	203.28	203.75	203.22	204.78	204.12	203.69	203.24	204.37	204.07	204.42	204.06	205.09	204.25	204.86	203.94	203.08	203.22	204.05	202.88	204.72	203.9	203.34	203.55	204.21	202.88	203.46	203.5	203.2	204.27	203.9	202.95	202.83	204.19	204.26	203.49	204.38	205.02	203.17
203.42	204.03	204.08	203.58	204.2	203.93	204.68	204.41	204.39	203.91	203.29	204.41	204.64	203.71	202.32	205.36	204	202.85	204.59	203.96	204.09	203.88	204.72	203.72	203.74	203.91	204.6	204.04	204.72	203.81	203.86	203.54	204.58	204.55	203.89	202.46	204.48	202.79	204.2	203.85	203.43	204.57	203.66	204.27	204.89	203.71	204.39	202.89	203.48	204.28
208.34	208.11	207.97	208.05	206.13	208.22	207.14	207.49	207.46	207.11	208.87	207.26	207.44	207.9	207.99	207.26	208.13	206.84	207.23	207.99	206.98	208.42	207.42	207.9	207.29	207.31	208.39	207.84	207.21	207.38	207.44	207.89	208.57	207.88	206.94	207.69	208.27	206.65	208.49	206.69	207.53	208.14	207.33	208.5	208.01	207.48	208.64	208.42	208	207.84
204.88	204.23	205.52	204.41	205.1	204.8	206.46	204.68	204.51	204.83	204.48	204.8	203.56	205.18	203.73	204.53	204.59	205.54	203.9	204.94	204.84	203.85	205.32	205.87	204.44	204.74	203.76	204.39	204.05	204.81	205.53	204.1	204.51	205.65	204.09	204.47	203.75	205.41	204.67	203.96	204.86	204.69	205.09	204.73	204.98	204.72	204.74	204.79	204.57	203.58
207.92	208.18	208.27	207.08	207.29	207.27	208.11	208.05	207.53	208.2	208.09	207.85	207.98	208.66	206.98	207.06	208.32	208.6	207.58	207.87	207.57	208.71	207.48	207.95	206.95	208.15	207.58	206.66	208.09	206.94	207.69	207.56	206.7	208.31	207.06	208.37	207.58	208.08	207.04	208.32	207.85	208.16	208	208.39	208.01	207.66	208.4	207.38	208.49	207.71
203.12	202.2	203.55	202.07	202.06	203.52	202.87	203.31	203.11	203.35	202.7	202.03	203.1	203.31	202.95	203.92	204.69	202.19	202.41	202.57	202.83	203.69	203.95	202.68	203.34	202.63	203.89	203.05	202.49	204.36	204	203.38	203.82	203.59	204.1	202.54	203.6	202.56	203.59	202.89	203.66	203.19	203.05	203.49	203.1	203.86	202.92	202.84	202.31	202.1
217.34	217.4	218.18	218.51	217.68	217.63	217.52	218.39	217.98	217.79	218.38	217.77	216.68	217.42	217.3	219.1	218.18	217.64	217.88	217.4	218.14	216.95	218.84	218.01	216.51	217.92	217.72	217.87	218.21	218.33	217.47	217.24	219.37	217.66	217.75	217.65	217.83	217.19	217.63	217.48	216.02	217.48	218.59	217.52	217.49	217.6	218.65	217.42	218.03	217.63
206.54	206.68	206.06	206.03	207.71	205.67	205.78	205.85	207.05	206.63	206.33	206.8	204.85	206.36	206.21	204.83	205.93	207.63	206.76	206.07	206.29	206.65	205.18	206.54	206.47	206.28	205.93	207.31	207.33	205.98	206.05	206.03	206.33	206.91	206.75	206.23	205.94	206.41	206.28	205.45	206	206.21	206.55	205.98	207.92	206.17	206.99	206.93	205.93	206.36
208.11	210.22	209.14	209.61	209.46	209.49	209.48	208.74	208.6	208.78	209.29	209.89	210.74	210.12	209.28	209.25	210.96	209.06	209.63	210.38	210.01	209.49	208.21	210.39	210.47	208.55	209.75	211.02	209.87	210.25	210.3	208.92	209.68	208.85	208.75	209.63	210.54	210.05	209.65	211	210.29	210.09	208.53	209.41	208.6	208.98	208.81	209.33	209.79	210.03
217.41	216.73	216.71	216.14	216.1	216.97	217.01	216.63	216.38	216.94	217.17	219.16	217.44	217.11	216.58	216.89	216.96	216.26	216.51	215.98	216.73	216.15	216.9	218.39	216.93	217.36	216.26	216.88	216.91	218.62	217.06	217.34	216.88	217.43	216.95	216.95	216.41	216.88	216.46	217.06	216.78	216.84	217.46	216.75	217.71	216.67	218.24	216.8	217.16	216.49
213.21	213.81	214.49	213.6	214.53	214.47	213.95	214.09	214.14	214.14	215.02	212.26	213.43	214.02	214.07	214.58	213.6	214.62	214.29	213.58	214.67	214.95	214.65	214.56	215.59	213.48	214.2	213.79	213.71	213.33	213.94	212.46	213.71	213.58	213.68	214.07	213.6	212.12	213.9	213.41	213.61	213.88	213.56	213.08	212.89	213.41	214.12	213.21	213.99	213.14
207.98	207.37	207.01	207.92	207.62	208.62	208.45	208.15	207.39	207.54	206.49	207.44	207.66	207.88	207.99	207.07	206.31	207.71	206.29	208.43	207.69	207.15	206.9	207.16	208.42	206.11	206.38	207.59	208.81	207.53	207.08	207.85	207.21	207.6	207.59	206.26	206.89	208.83	207.04	207.56	207.2	208.53	208.2	208.19	206.23	207.4	207.63	207.93	208.07	208.18
208.05	209.33	208.83	208.39	209.26	207.66	208.49	208.74	209.02	209.38	208.38	209.41	208.47	208.9	209.28	209.51	208.96	207.94	208.13	209.63	208.65	208.02	210.03	208.72	209.64	209.66	210.15	209.3	209.52	209.41	208.55	207.79	209.65	208.45	209.76	208.7	210.43	208.88	208.52	207.51	208.79	208.41	210.98	208.01	208.94	208.63	208.47	209.31	208.39	209.58
208.39	208.7	208.27	207.94	209.07	208.05	207.92	208.33	208.94	208.54	208.33	207.3	208.31	208.82	208.08	209	207.66	208.56	207.5	208.08	208.87	208.7	208.59	208.31	209.06	208.45	209.57	208.71	208.22	207.87	208.64	208.58	209.7	208.56	207.27	208.79	208.48	209.18	208.77	208.84	209.05	208.3	208.8	208.86	209.71	208.17	207.84	209.76	208.18	208.38
206.48	207.17	206.55	205.78	206.84	206.35	206.49	207.85	207.43	206.41	207.74	206.68	207.62	206.75	205.59	205.95	207.72	206.3	206.72	206.23	205.99	206.4	207.11	207.47	206.7	206.83	206.63	206.22	206.47	207.05	206.81	206.34	205.27	206.9	207.31	206.87	206.19	205.4	205.57	205.94	206.08	207.21	206.49	207.68	206.49	205.73	205.93	205.88	206.75	206.55
209.33	208.58	207.78	208.51	209.47	208.56	207.82	208.64	208.48	208.7	209.14	209.19	209.57	209.15	208.3	208.01	208.07	208.05	208.64	209.17	208.56	208.74	209.51	209.85	210.13	207.72	209.62	209.26	208.39	208.85	209.32	210.19	207.95	208.87	208.59	207.82	208.39	208.28	209.69	208.76	208.84	209.54	208.2	208.44	208.95	208.22	208.22	208.26	209.15	208
201.44	202.21	201.25	199.75	200.38	201.64	200.06	199.86	201.33	201.94	200.37	200.85	200.33	201.06	201.28	201.63	200.81	201.52	200.39	201.29	200.1	201.39	201.15	200.35	200.99	201.12	200.91	201.09	201.88	201.03	201.87	200.97	201.67	201.02	201.41	200.63	200.85	200.61	201.28	202.11	200.79	200.33	200.58	200.87	201.26	200.17	200.82	200.71	202.2	201.03
202.83	201.05	203.06	203.89	202.4	202.73	203.38	202.4	202.97	201.88	203.09	203.03	201.78	202.29	201.22	202.53	203.57	202.18	203.41	201.91	202.8	201.87	202.39	202.63	201.99	202.57	202.69	202.53	202.57	202.7	201.91	203.02	202.53	203.47	202.59	202.92	202.3	203.49	203.51	202.75	203.67	202.91	203.12	202.72	202.34	202.9	202.16	202.22	202.64	201.85
202.98	203.9	204.47	204.54	203.29	203.65	203.68	202.74	203.76	203.52	202.65	203.63	204.39	204.63	203.36	204.45	203.78	203.42	204.49	203.3	204.01	203.59	203.12	204.64	204.1	204.11	203.52	205.09	203.94	203.74	204.67	203.7	204	204.06	204.67	204.31	204.12	203.01	204.45	204.24	204.54	203.55	204.17	204.71	204.71	204.08	204.5	203.92	204.18	203.89
212.91	210.61	212.25	211.97	211.65	211.73	211.65	211.5	210.89	212.45	212.31	210.5	211.39	212.53	211.96	212.02	211.93	210.87	213.05	210.96	211.36	212.45	211.39	212.21	213.45	211.6	211.29	211.47	211.93	212.07	212.12	210.95	210.69	212.18	212.36	211.58	211.46	210.5	212.29	211.48	210.68	211.41	211.04	211.01	211.82	211.08	212.32	211.97	211.35	212.27
208.33	207.91	208.15	208.28	208.34	207.54	207.71	207.5	206.83	206.8	206.65	207.61	206.68	209.3	207.99	208.22	206.83	207.76	208.21	209.73	207.49	208.09	207.68	207.69	207.78	207.83	209.36	207.39	206.43	209.16	207	208.3	206.96	207.38	207.4	206.47	208.04	208.41	208.17	208.54	207.71	207.59	207.08	207	207.63	207.2	207.37	207.83	207.37	207.87
207.76	209.04	209.25	208.08	209.21	208.47	209	207.93	208.54	208.76	207.78	208.52	209.15	209.65	208.52	209.18	208.62	209.84	209.12	210.07	208.7	208.85	208.4	208.65	209.06	209.25	208.32	209.05	209.56	208.66	207.96	209.83	208.52	208.9	208.81	207.97	208.05	208.79	208.69	208.91	209.18	208.16	208.29	210.35	207.77	209.33	209.09	208.84	209.76	209.31
203.05	203.66	203.65	203.31	203.98	203.38	204.46	204.39	204.09	202.48	202.85	204.44	203.73	202.94	203.51	203.69	202.94	204.71	201.72	203.59	204.11	203.78	203.27	202.34	204.1	204.09	204.08	203.64	203.08	203.83	204.16	204.2	202.56	203.07	204.49	204.89	203.54	202.61	203.21	204.14	204.25	203.6	202.61	204.14	202.96	203.91	204.18	204.06	203.34	203.34
211.89	212.48	211.75	211.67	212.3	211.47	211.77	211.11	211.9	210.54	212.62	212.15	212.25	210.84	211.42	212.05	211.68	212.3	212	212.16	210.23	211.78	211.62	212.15	211.35	213.09	212.56	211.69	212.51	213.01	211.45	211.95	210.78	212.94	211.5	211.43	211.57	212.25	211.5	212.87	211.52	212.31	211.59	211.03	211.87	212.19	210.68	211.96	211.67	212.07
204.57	205.28	204.8	204.5	203.77	203.88	206.33	205.04	205.71	205.4	204.55	204.24	204.23	204.03	204.95	205.4	205	204.76	204.35	203.84	204.88	204.78	205	205.82	204.23	204.08	205.52	204.69	206.13	205.53	203.97	205.32	204.61	204.31	204.29	205.85	205.23	205.07	204.59	204.32	205.09	205.08	204.67	204.15	205.04	205.47	205.05	205.47	204.52	204.91
193.87	195.69	195.69	195.36	194.96	194.64	195.83	196.21	195.77	196.23	194.11	195.93	195.89	195.06	194.71	194.9	195.64	195.13	195.01	194.93	195.37	195.24	193.95	195.38	196.6	194.49	194.87	195.21	193.78	195.55	196.86	196.03	194.66	195.06	195.13	194.91	193.35	194.15	195.45	196.53	194.45	195.73	194.81	194.75	194.82	196.2	194.61	196.56	194.77	195.08
209.17	209.52	210.13	209.31	210.32	208.97	209.16	210.1	210.56	210.27	209.68	209.33	209.92	210.89	209.69	209.81	209.52	208.99	209.14	210.09	209.19	209.44	209.71	208.98	210.85	209.62	208.92	209.23	208.64	209.21	210.55	210.22	209.73	210.28	210.09	208.79	208.3	208.86	209.24	210.3	208.69	209.03	210.24	209.35	209.19	209.28	209.54	209.92	208.97	209.09
209.33	209.01	208.22	207.41	208.84	208.71	208.4	208.66	208.36	207.72	209.58	209.43	209.17	208.85	207.91	209.03	209.06	208.04	209.98	208.48	209.33	208.84	208.03	208.96	210.43	208.08	209.03	209.71	208.56	208.56	208.98	208.29	209.39	208.75	208.4	208.54	208.94	208.1	207.74	208.46	208.83	207.93	209.7	208.99	209.87	209.11	208.24	208.64	209.06	208.93
204.59	204.72	204.71	204.37	204.78	204.05	204.06	204.97	204.72	205.74	205.06	204.64	205.01	206.18	205.7	203.44	204.86	204.59	205.76	204.42	204.85	205.95	205.51	204.59	205.11	204.38	203.8	205.36	204.71	204.4	205.01	205.87	205.4	204.26	205.42	205.29	205.81	206.13	204.54	204.67	204.67	204.35	203.85	204.64	203.72	205.28	204	204.55	205.35	204.83
203.72	203.23	204.59	203.55	203.51	203.39	202.75	203.41	203.32	203.96	204.04	204.02	203.03	203.69	204.95	203.33	203.94	203.99	205	204.77	204.82	203.27	204.46	204.57	202.5	203.3	203.61	204.12	203.02	204.31	204.12	204.25	204.35	204.69	203.36	203.94	203.89	203.83	204.87	204.71	204.3	204.2	203.92	204.12	203.51	203.24	203.72	203	204.23	204.24
209.22	208.29	210.06	208.69	210.39	208.42	209.96	209.62	208.87	208.6	209.36	209.87	209.78	210.28	209.16	209.35	209.36	209.26	209.19	209.74	208.42	209.16	209.93	210.1	210.08	209.56	209.24	209.84	209.82	209.88	209.21	209.8	207.61	209.89	210.38	209.76	208.08	209.46	209.21	209.73	210.34	209.68	209.74	209.47	209.09	209.14	209.9	209.68	209.63	208.97
216.68	216.95	218.01	216.35	216.22	215.65	217.03	216.85	217.3	216	216.67	216.98	216.78	217.28	217.22	216.44	217.26	216.46	216.55	218.43	215.78	216.45	216.95	217.36	217.57	217.53	217.66	217.9	217.88	216.66	216.52	217.22	216.81	217.55	216.73	218.05	216.5	217.5	217.02	217.46	217.73	216.57	216.34	216.51	217.84	216.87	217.14	216.67	216.2	217.08
213.43	214.24	214.17	213.96	213.31	213.89	214.76	214.11	213.47	213.84	214.67	213.81	214.05	214.12	213.94	213.07	213.95	214.15	214.21	214.97	214.45	213.62	215.58	213.9	214.77	214.17	213.54	213.68	213.36	213.7	214.04	213.23	213.94	214.58	214.31	214.44	213.26	213.36	213.52	214	214.13	214.45	213.87	213.72	213.9	214.19	213.29	213.68	213.79	214.09
203.11	203.12	202.89	204.82	202.74	203.25	203.21	202.72	203.1	203.14	204.09	204.08	204.25	204.98	203.4	203.3	202.01	203.83	202.43	202.49	203.46	202.05	202.31	202.71	202.73	204.29	202.63	203.66	205.12	204.92	204.94	202.85	203.12	202.51	203.45	203.93	204.02	202.92	203.24	204.2	203.79	204.7	202.77	203.7	204.82	203.96	203.47	203.66	202.81	203.12
198.6	199.44	200.06	199.82	200.54	199.39	199.23	199.51	199.26	199.28	199.43	198.86	200.06	199.04	199.42	199.63	200.45	199.95	199.33	198.51	200.24	199.71	200.15	198.38	199.75	199.7	199.86	197.76	198.82	199.49	199.29	199.02	199.5	200.61	199.54	199.34	199.17	199.7	199.12	200.18	199.48	199.24	198.96	199.15	200.34	197.99	199.06	199.18	200.07	199.73
217.21	216.92	217.44	218.07	216.84	217.04	217.67	217.33	216.23	216.78	217.15	216.36	216.06	215.6	216.36	217.81	216.72	217.04	216.91	217.25	216.82	216.93	216.41	217.84	217.18	216.36	217.29	216.86	218.07	217.07	218.31	217.31	217.9	216.33	216.3	217.16	216.69	217.49	217	217.39	217.58	217.28	217.51	216.54	217.23	216.87	216.42	216.28	217.66	217.92
218.03	218.01	217.71	218.47	217.63	218.71	219.29	217.95	218.13	217.45	217.35	217	216.7	216.87	217.18	218.24	218.2	218.72	217.24	217.98	217.16	217.49	217.6	218.35	217.59	217.97	217.94	217.38	218.09	217.35	218.82	217.42	216.24	217.71	216.93	218.07	217.37	217.68	217.3	218.13	217.75	217.97	217.47	216.27	217.42	218.01	218.79	216.84	217.83	217.35
216.95	217.15	218.21	218.44	217.54	217.84	217.76	218.01	218.01	218.59	217.47	218.32	219.26	219.26	218.09	218.47	217.73	218.65	217.67	217.97	218.09	218.14	218.48	218.3	218.14	217.47	218.88	217.62	218.49	218.38	218.41	217	218.05	218.77	217.52	218.25	218.06	216.88	217.57	218.09	218.02	217.75	218.57	217.38	216.24	217.28	217.93	217.56	217.76	216.83
203.56	203.89	204.17	202.64	204.05	204.15	203.46	203.72	204.56	202.49	203.3	202.59	204.05	204.15	203.27	204.25	202.69	203.13	204.16	204.36	205.07	204.43	204.28	202.92	204.26	204.45	203.73	203.89	203.99	205.19	203.89	204.11	203.71	204	203.36	204.1	205.49	203.96	203.91	204.01	203.77	204.22	203.46	203.77	203.79	204.84	203.1	202.57	204.02	203.89
207.98	208.35	208.3	208.62	207.75	208.05	208.04	208.14	208.92	207.03	208.04	207.81	208.54	207.81	207.82	207.75	209.88	207.72	208.88	207.52	207.71	208.91	207.56	208.02	207.59	208.05	207.58	207.89	207.62	207.9	208.93	208.45	207.96	207.29	207.79	206.94	207.96	208.59	207.68	207.77	208.13	208.53	207.9	208.27	207.85	207.8	206.74	206.62	208.78	207.54
211.89	212.01	211.99	211.47	212	211.77	211.44	212.86	212.68	211.85	210.98	212.38	211.76	211.94	211.72	211.72	212.16	212.06	211.68	211.4	211.73	211.88	211.74	211.58	211.19	212.03	211.57	211.35	211.43	212.07	211.87	211.74	211.51	211.2	211.96	211.55	211.61	212.35	210.59	211.2	211.04	212.3	211.86	212.37	211.92	212.32	212.78	213.46	211.57	211.22
209.46	209.97	210.2	208.8	210.82	209.35	209.9	209.38	210.78	209.51	208.91	209.76	208.65	209.7	209.49	210.4	208.57	209.78	210.2	208.93	209.5	210.01	208.87	209.63	209.88	209.18	209.52	209.08	210.02	210.13	209.63	209.86	209.55	209.16	208.9	208.81	209.63	210.21	209.76	209.81	209.19	209.68	210.32	208.51	209.24	209.44	208.6	209.74	208.86	210.04
208.51	209.48	209.88	208.81	208.69	209.25	208.81	208.38	208.98	208.33	208.82	208.74	209.67	207.67	210.64	208.59	207.95	208.8	209.3	208.62	208.31	208.82	208.55	208.23	208.73	208.8	207.92	208.8	208.5	207.67	209.02	208.97	208.51	208.53	208.42	207.38	208.85	208.7	210.43	208.17	209.37	208.75	208.48	208.85	209.27	209.19	208.82	208.63	208.99	208.88
208.16	207.97	206.64	207.18	206.27	208.38	206.83	208.4	206.74	207.26	206.71	207.02	208.24	207.31	208.64	207.31	207.26	207.73	206.55	207.83	206.97	209.46	208.5	208.04	206.8	208	207.19	208.73	208.32	207.94	208.28	207.62	207.48	207.64	206.38	208.4	206.73	208.2	207.58	207.63	207.16	206.78	208.58	208.37	207.33	207.15	208	207.82	207.94	207.38
208.98	208.26	208.98	208.58	209.43	207.94	209.4	209.34	207.85	208.94	209.34	208.22	208.83	208.99	209.39	207.95	209.69	207.86	208.79	209.17	209.57	208.5	206.9	208.43	208.63	207.73	209.03	209.93	208.92	209.86	208.95	208.5	208.4	208.08	208.75	208.69	208.06	209.08	207.36	208.37	208.44	208.76	208.78	208.76	209.01	208.37	208.76	207.46	208.82	208.4
211.29	210.49	210.91	212.26	212.3	210.97	212.06	211.46	211.78	212.44	211.57	211.29	212.35	211.64	211.58	212.25	212.68	210.44	211.08	211.59	210.51	211.95	211.27	212.17	211.03	210.37	211.82	212.6	211.58	213.02	212.08	212.13	211.07	211.89	210.1	210.28	213.17	210.82	211.27	211.34	211.5	212.05	211.66	211.5	211.3	211.83	210.43	212.31	211.4	211.95
211.34	211.9	212.99	213.3	212.43	212.53	211.9	213.1	212.96	212.5	211.79	212.86	213.02	212.77	212.26	212.94	212.86	211.45	214.14	212.94	212.01	212.11	212.61	212.68	211.87	212.27	213.31	212.8	211.03	213.01	211.73	213.06	211.71	212.46	211.07	212.76	211.76	212.29	213.41	212.48	212.5	211.95	212.53	212.36	213.41	212.6	213.05	211.63	211.21	212.74
204.21	204.31	202.69	203.18	202.83	205.25	204.43	204.03	204.25	205.47	204.58	204.04	204.36	205.07	204	204.92	203.97	203.12	204.64	203.21	204.43	204.38	204.24	203.18	203.35	204.19	203.25	204.13	204.22	204.81	202.74	204.59	203.28	204.59	203.63	204.85	204.23	203.95	205.58	203.29	204.86	204.14	204.46	204.24	204.6	203.98	203.88	203.8	203.66	204.87
202.59	202.93	201.77	203.73	203.55	203.08	203.67	203.74	202.51	202.3	203.68	203.42	202.74	203.43	203.22	202.69	203.49	203.94	203.08	203.84	201.89	202.1	202.98	203.62	203.23	203.3	202.15	203.11	203.19	202.98	202.76	204.01	203.73	203.44	202.52	203.44	202.17	202.76	204.12	203.31	203.73	203.2	204.67	202.93	203.05	201.57	203.39	203.8	203.4	202.93
208.62	208.04	206.93	208.88	207.4	207.45	207.68	207.12	207.81	207.68	207.88	208.79	207.87	208.21	207.56	207.56	208.18	207.11	208.57	207.43	207.61	207.21	206.82	207.48	207.16	207.88	208.46	206.52	206.98	207.8	208.55	208.17	207.56	208.05	208.01	207.55	208.03	207.33	207.45	207.56	207.52	209	207.59	208.33	208.44	208.6	208.38	207.06	207	207.85
203.72	203.66	203.92	203.41	205.02	202.61	203.61	203.17	203.79	203.45	203.42	204.54	203.01	204.42	204.14	203.73	204.21	202.05	204.84	203.09	203.69	204.39	204.16	202.32	203.93	204.03	205.29	203.18	203.75	203.28	203.32	203.87	204.12	204.76	204	204.28	204.12	202.54	203.54	203.84	204.43	203.76	203.92	204.16	203.61	204.23	203.33	204.41	204.25	203.24
208.62	208.8	209.07	209.85	208.76	208.03	210.29	208.35	209.24	209.49	209.4	209.74	209.58	208.9	209.39	209.21	209.9	209.26	209.37	208.88	210.21	209.61	210.1	209.77	209.26	207.66	208.8	209.94	209.71	208.92	209.66	209.08	208.6	209.32	208.57	208.65	209.48	208.75	209.8	209.84	208.96	209.4	208.67	209.78	210.13	208.77	210.27	209.87	209.45	209.81
209.19	208.72	209.95	209.72	209.93	207.56	210.5	208.46	209.79	210.18	209.74	207.66	208.72	209.06	209.45	210.29	209.11	210.32	210.17	210.04	209.4	210.07	208.93	210.48	209.95	209.58	209.44	209.54	209.52	209.3	210.05	210.8	209.13	209.96	211.32	210.67	209.48	209.69	209.45	210.25	209.01	209.16	209.53	209.41	209.66	209.03	209.1	209.62	210.53	208.97
203.83	204.87	203.64	205.24	205.22	204.44	204.06	204.95	203.59	204.63	204.86	204.21	204.2	205.77	204.95	204.16	205.64	204.99	204.08	204.43	205.16	206.41	205.01	205.08	205.38	204.55	205.76	205.5	204.27	204.92	204.7	205.32	204.66	205.26	205.81	205.72	203.47	205.2	204.32	204.65	205.11	204.05	205.43	204.92	205.01	204.09	205.01	205.18	205.53	204.09
198.27	197.78	197.23	197.65	197.46	197.8	198.79	198.18	198.51	198.01	197.54	197.36	198.6	199.49	197.91	198.63	196.85	196.74	197.65	199.09	198.97	198.43	197.6	197.43	198.36	197.81	197.47	197.28	198.56	198.82	197.19	198.82	197.4	196.97	198.68	197.98	197.75	197.05	198.24	198.04	197.92	198.16	197.91	197.41	197.73	198.78	197.46	198.59	196.65	198.42
217.11	217.36	216.65	216.14	216.58	215.48	217.72	217.22	216.77	217.11	215.78	215.78	217.68	217.43	217.39	216.53	218.39	217.23	217.49	217.01	217.66	215.52	216.39	217.78	216.82	216.85	217.44	217.09	217.11	217.19	216.34	217.07	215.66	218.15	216.67	217.02	217.15	216.97	217.09	217.9	216.61	216.38	217.45	217.3	216.78	215.87	218.16	216.59	215.31	216.16
208.92	209.07	208.16	209.09	208.66	210.31	208.09	208.65	209.84	208.67	209.16	209.18	208.5	208.2	208.08	209.47	208.71	208.98	208.96	208.39	208.88	209.46	207.86	209.1	208.39	208.46	209.83	208.97	208.76	208.19	208.51	209.24	209.13	209.08	207.76	207.5	208.72	209.44	207.44	208.66	208.78	209.02	209.54	208.78	208.8	209.68	208.66	208.58	208.98	208.94
217.35	215.68	216.72	216.53	216.65	217.13	217.95	217.53	216.58	216.95	216.24	216.76	217.45	217.01	216.47	216.85	216.57	216.13	217.1	217.33	216.41	216.09	216.98	215.42	215.89	217.1	217.88	217.93	217.7	217.2	217.63	217.86	215.77	216.38	216.22	216.12	217.35	218.07	216.73	217.94	217.64	216.6	217.47	216.91	216.59	216.59	217.35	216.42	216.74	216.21
195.68	195.15	195.23	194.63	194.79	195.26	194.92	195.1	193.83	195.28	195.18	195.09	195.71	195.5	194.29	196.11	195.32	195.44	195.22	195.13	195.52	195.12	196.98	195.6	195.38	194.37	196.12	195.77	194.79	194.78	195.81	195.28	194.73	194.65	194.33	195.82	195.45	195.25	195.17	192.87	194.81	195.85	194.45	195.45	195.2	195.67	194.67	196.27	196.03	194.68
210.58	211.12	211.95	211.12	210.86	211.65	211.09	211.59	210.77	211.76	211.19	212.33	210.74	210.91	212.04	211.69	211.22	211.45	212.23	210.87	212.76	211.61	210.92	211.27	211.41	212.66	212.42	211.96	211.07	211.11	210.82	212.17	210.95	211.19	210.65	211.06	211.31	210.38	213.03	211.87	211.56	212.17	210.85	211.6	210.91	211.49	212.64	212.26	212.16	211.1
202.95	202.99	203.41	202.78	202.46	202.97	202.93	202.1	202.62	202.45	202.6	202.97	202.16	202.06	202.23	202.52	202.75	202.59	202.82	202.06	202.63	202.19	201.13	202.9	202.48	201.92	202.84	203.5	203.23	202.47	201.46	201.56	203.05	203.39	201.7	203.13	201.64	202.66	202.45	203.09	202.55	202.69	203.02	202.16	202.18	202.17	202.86	203.77	204.4	202.33
202.81	204.03	202.93	203.05	203.65	203.47	203.58	203.25	203.17	203.06	202.26	203.16	203.17	202.73	203.86	202.9	203.72	202.69	202.82	202.42	203.97	203.23	203.59	203.19	203.57	202.17	204.2	203.71	203.93	203.74	203.59	202.93	202.81	202.38	203.77	203.06	203.09	204.03	203.08	203.64	203.43	202.81	202.95	203.35	202.02	203.18	202.71	202.05	202.98	203.21
211.48	211.14	211.21	211.69	211.69	210.88	211.32	211.75	212.38	210.94	211.68	212.51	210.74	211.26	213.04	211.21	211.96	211.68	212.01	210.61	211.15	211.87	211.49	213	212.24	211.79	211.7	211.43	212.32	211.62	211.83	210.29	211.17	210.02	212	212.53	211.41	212.02	211.5	213.18	212.33	210.87	212.29	210.49	212.08	212.27	210.59	212.25	211.9	211.2
209.45	209.83	207.4	208.21	209.2	208.64	208.67	208.87	208.38	208.74	209.72	208.83	209.42	208.85	209.41	208.48	209.07	209.18	207.21	207.79	209.22	209.26	209.18	208.97	207.41	208.93	207.61	208.98	208.97	207.7	207.72	208.95	209.55	208.43	209.2	209.18	209.12	209.3	209.29	208.9	208.82	208.03	208.54	207.97	208.62	209.31	208.21	209.65	209.24	209.9
208.69	208.68	208.29	208.39	208.72	208.46	209.08	208.18	208.63	208.16	208.33	209.84	209.02	208.46	208.52	208.27	208.81	208.81	208.8	209.67	207.94	209.76	209.7	208.66	206.35	209.28	207.99	207.59	209.16	209.16	208.28	208.85	208.96	208.32	209.26	209.89	208.53	208.71	208.59	209.88	209.84	208.64	208.12	207.94	208.51	208.63	209.13	207.96	208.32	209.16
202.65	203.45	203.23	203.23	203.6	203.72	203.19	203.48	204.75	203.07	204.23	202.59	201.96	204.77	203.52	204.38	203.3	202.82	203.71	203.15	202.51	203.46	203.46	202.79	203.46	203.37	203.36	203.52	203.69	203.41	203.63	203.24	203.09	202.7	203.41	204.02	203.45	202.82	203.41	203.42	203.63	202.96	202.29	203.61	202.97	202.56	203.29	203.24	203.4	203.62
217.97	216.95	215.64	217.31	216.66	215.83	218.18	217.94	216.87	216.05	216.71	217.65	217.05	217.9	216.49	216.46	216.44	217.42	216.93	216.38	215.85	217.97	217.01	216.05	217.55	217.43	215.66	217.15	215.66	217.65	218.04	217.05	216.27	217.07	217.5	218.73	215.94	215.99	215.81	216.96	216.71	216.97	217.15	217.61	216.55	217.32	216.38	217.49	216.76	217.16
201.72	200.96	200.94	201.64	200.72	202.03	200.42	199.96	200.51	202.26	200.92	201.84	202.12	201.06	200.75	201.47	201.84	200.07	201.95	201.46	201.5	201.96	202.89	200.93	201.29	200.56	201.1	201.72	201.06	200.38	200.71	201.64	202.05	201.58	201.27	200.54	201.85	200.76	200.69	201.5	201.34	202.01	201.54	200.44	200.35	200.17	202.36	201.13	201.04	201.65
208.22	209.72	210.07	209.12	209.02	210.17	210.01	209.66	209.71	210.21	208.89	208.48	210.11	209.56	209.7	209.22	209.92	209.25	210.02	210.57	209.1	209.48	210.09	209.58	209.59	210.45	210.2	208.41	208.83	209.73	208.71	209.79	210	209.09	209.47	208.54	209.51	210.17	209.83	210.7	209.46	209.8	209.29	209.3	210.71	209.66	209.02	209.65	210.25	209.84
208.43	207.52	207.92	207.38	207.78	207.46	207.44	208.54	207.74	207.45	207.36	208.26	208.06	208.29	207.83	207.14	207.45	207.76	208.88	208.01	208.25	208.1	208.06	207.56	207.69	207.59	208.4	207.36	207.52	206.43	207.95	208.14	208.15	207.81	209.08	207.78	207.74	207.06	208.19	207.71	207.26	208.89	208.06	207.38	207.66	207.37	208.42	208.44	208.2	207.04
212.95	212.56	212.15	212.11	212.15	213.16	212.51	212.1	213.69	213.29	213.23	212.59	213.67	213.72	212.5	214.03	213.95	211.3	212.58	213.09	212.76	212.84	213.25	212.54	213.7	213.5	212.52	213.77	213.57	213.49	213.36	212.94	213.11	212.93	212.48	213.72	212.88	212.18	213.51	213.72	211.49	211.58	212.85	213.15	213.01	213.67	212.91	213.74	212.6	212.18
217.55	218.7	217.45	218.16	218.66	217.02	218.26	217.84	218.29	218.38	217.32	217.52	218.01	216.63	218.56	217.11	218.39	218.64	218.31	219.18	217.53	218.82	217.69	217.95	216.99	218.14	217.94	218.34	218.17	218.22	217.89	217.74	217.1	218.48	217.86	218.09	218.21	218.23	217.63	217.9	217.32	218.15	218.42	217.93	216.89	217.44	218.39	217.73	216.58	218.43
216.44	217.83	218.13	218.16	217.46	217.63	217.97	217.44	217.91	218.46	217.62	217.84	217.87	218.46	217.65	217.16	217.42	218.05	217.99	217.82	217.49	217.57	218.07	217.55	217.32	217.79	218.31	217.74	216.82	217.03	217.86	217.34	218.01	217.72	217.89	217.06	217.72	218.57	217.57	217.12	218.68	217.58	217.53	217.69	218.32	217.36	217.65	216.97	217.65	217.6
208.38	208.01	207.26	207.18	207.93	206.98	205.97	208.53	207.02	207.22	208.12	206.59	208.07	208.81	207.41	208.07	207.65	207.48	206.93	209.54	208.48	207.68	208.03	207.69	207.72	209.26	208.28	207.27	207.36	208.35	207.45	209.41	208.7	207.37	208.22	207.82	208.52	207.05	208.65	207.62	207.24	207.42	208.66	208.2	208.38	208.03	208.36	207.85	208.09	207.51
204.42	203.14	203.8	201.88	203.47	203.46	203.92	203.3	203.5	202.94	204.04	204.42	203.03	204.41	204.4	202.85	202.37	203.35	203.4	202.48	204.77	204.98	203.63	202.49	204.08	203.99	204.85	203.66	204.11	202.98	204.92	202.87	203.8	203.73	203.61	203.67	203.73	204.8	203.17	204.26	204.22	204.17	202.28	203.26	203.37	202.87	204.62	203.35	204.67	204.12
207.62	208.29	208.57	207.84	207.75	207.7	207.93	206.82	207.24	207.94	208.56	207.52	208.9	207.72	208.72	207.04	207.64	206.73	208.07	207.44	208.61	207.13	207.94	208.14	207.04	206.93	207.95	208.55	207.7	208.25	207.51	207.62	208.57	207.8	208.46	207.49	208.02	208.81	208.58	207.63	208.13	208.09	208.26	208.87	206.14	207.66	208.15	207.6	207.26	207.34
203.6	205.33	203.83	203.71	203.67	203.34	203.84	204.14	202.92	203.87	204.24	203.04	202.34	203.68	203.34	203.57	202.96	204.02	203.73	203.13	204.43	203.66	203.77	202.89	202.55	202.5	202.56	203.85	203.56	202.89	203.49	203.93	202.78	204.3	204.14	204.2	203.38	204.11	202.94	204.28	203.35	204.66	203.8	202.98	203.07	204.25	203.27	204.72	203.92	203.27
217.72	218.97	217.35	217.16	217.99	217.68	218.77	217.75	217.83	218.42	218.07	218.79	218.15	217.81	218.59	218.21	216.35	217.6	216.94	218.7	218.21	218.62	217.6	218.94	216.95	217.1	217.76	217.76	217.65	217.71	217.96	217.79	217.49	217.57	216.69	218.78	217.57	217.08	218.48	217.68	217.91	218.12	218.51	216.76	218.41	218.5	217.06	217.64	217.48	218.88
208.01	208.32	208.73	209.68	208.99	207.59	209.15	209.07	208.75	209.25	208.13	208.75	209.36	208.67	209.4	209.23	207.62	208.48	208.97	208.02	207.79	208.49	207.78	209.5	209.16	208.08	208.43	208.87	209.59	208.68	208.86	209.14	207.65	209.08	208.36	208.6	209.46	209.81	208.46	208.55	209.49	208.95	208.83	209.38	209.37	207.48	209.05	209.74	209.19	209.1
209.49	208.24	208.21	208.29	208.83	208.38	208.97	208.32	207.48	208.83	207.94	207.84	208.11	209.3	208.59	208.69	210.3	208.57	209.53	208.15	208.33	207.82	208.49	208.8	209.18	208.13	208.7	209.3	209.26	210.16	208.3	207.9	208.61	208.59	209.31	207.84	209.92	208.5	208.31	209.17	209.38	208.38	209.6	208.82	209.43	208.32	209.36	209.65	209.14	208.22
211.98	213.41	212.43	213.45	212.26	212.82	211.56	213.25	213.32	212.44	213.08	212.07	212.37	213.58	212.74	213.73	213.48	212.32	212.77	214.13	212.72	213.61	213.04	213.84	213.93	213.3	214.03	212.34	213.21	212.91	212.04	212.57	212.86	213.23	212	211.93	212.76	213.22	214.19	213.49	212.69	213.44	212.54	213.43	212.64	212.74	213.7	212.72	212.9	212.22
208.99	207.56	208.42	209.04	209.18	208.98	208.62	209.13	207.57	208.92	208.15	208.42	209.47	208.02	209.21	208.96	208.4	207.83	208.73	208.72	208.5	207.97	207.8	208.22	207.85	207.96	208.42	208.34	209.71	207.75	208.06	208.08	209.13	208.14	208.59	209.71	209.85	208.79	208	209.74	208.53	208.89	208.08	208.85	208.88	208.39	208.67	208.75	208.18	208.89
200.32	200.61	200.77	199.32	199.35	201.23	200.19	200.65	200.47	200.5	200.82	201	200.88	198.94	200.82	199.83	200.75	198.8	200.76	201.23	201.12	199.63	199.58	199.77	200.51	201.22	200.75	199.59	199.79	201.16	198.38	199.54	200.38	200.82	200.77	199.7	201.04	200.16	200.55	201.19	200.9	199.3	200.59	200.82	200.58	200.08	200.42	200.06	200.73	200.74
200.96	201.79	200.9	201.65	201.37	200.45	201.11	202.07	201.75	200.78	201.16	201.33	200.03	200.46	201.41	201.1	200.31	201.31	200.92	200.92	201.21	200.54	199.86	201.78	200.69	199.64	201.17	203.16	201.19	201.58	201.19	201.66	202.19	200.21	201.46	201.67	202	201.14	201.05	201.82	199.97	201.53	201.08	200.47	201.49	201.09	200.3	200.65	200.95	200.58
198.95	200.27	199.87	199.77	200.32	198.59	199.53	199.44	199.9	199.83	199.29	199.44	199.34	199.2	199.7	199.6	199.23	199.78	198.06	199.28	198.84	200.27	198.91	199.29	199.22	198.52	198.88	198.18	198.94	198.89	199.61	199.42	198.74	200.33	199.05	197.54	199.53	199.43	199.07	199.4	198.63	198.96	198.94	199.47	199.12	198.72	198.68	200.19	199.9	199.41
208.71	208.87	208.09	209.68	208.39	208.58	208.63	209.09	208.42	208.43	209.28	209.14	208.57	208.66	207.41	208.09	208.71	208.37	208.08	207.18	209.89	208.89	208.7	208.59	209.4	208.16	208.8	208.68	208.1	209.1	208.21	209.12	209.15	209.38	208.78	209.5	209.09	208.36	210.32	208.65	207.98	210.04	207.21	208.87	208.24	209.16	209.15	207.91	208.07	209.16
204.82	205.32	205.75	206.48	204.84	205.64	204.33	206.07	206.52	204.74	205.65	206.02	205.42	206.17	205.31	206.07	205.56	205.07	205.53	205.71	204.99	204.66	204.96	207.12	204.09	205.66	205.7	206.29	205.5	205.24	205.37	206.3	205.89	206.03	205.17	205.99	206.45	204.56	204.87	205.15	205.58	205.7	205.88	206.73	205.51	205.21	205.85	205.94	205.24	205.73
202.68	203.45	203.51	203.41	202.23	202.03	202.52	203.28	202.22	203.49	203.12	202.05	202.02	202.93	201.98	203.33	203.15	202.95	202.78	202.64	203.68	202.88	201.88	202.33	202.59	203.12	203.56	202.1	202.32	203.83	203.21	202.97	201.98	200.36	202.23	202.69	203.72	202.38	202.98	203.06	202.29	202.83	202.69	202.66	201.93	203.12	203.62	202.78	202.27	202.52
209.01	210.09	209.38	209.18	208.6	209.32	208.5	209.66	210.01	209.1	209.42	208.59	208.23	210.27	209.05	208.22	209.4	208.73	209.64	209.35	209.05	209.61	209.59	210.05	208.6	209.42	209.76	209.98	208.56	211.02	209.58	209.58	209.57	208.59	208.92	209.05	209.18	209.54	210.02	208.71	209.56	209.45	208.48	208.84	209.29	210.14	208.63	209.67	208.13	209.73
205.89	205.47	206.88	206.62	206.74	207.35	205.94	206.95	205.71	206.99	206.9	206.38	206.01	205.9	206.38	207.06	206.24	207.48	205.78	207.07	207.66	206.58	206.91	206.23	206.25	207.22	207.04	207.36	206.83	206.44	206.82	205.44	207.18	206.51	205.66	205.89	206.88	205.48	206.36	206.09	205.66	206.86	206.46	206.03	206.33	205.93	207.8	207.18	206.05	206.03
212.47	212.74	213.43	211.59	211.63	213.23	213.89	213.34	213.27	212.31	213.36	212.19	212.96	213.79	213.22	213.32	213.59	212.47	212.8	213.15	213.66	212.54	213.07	213.02	212.61	212.49	213.52	212.97	212.46	213.99	213.19	212.25	214.27	211.94	213.67	213.61	212.44	213.95	213.17	213.18	213.12	212.34	211.98	212.15	214.4	212.64	212.81	213.05	212.37	213.38
206.44	206.87	207.24	205.54	206.81	205.53	206.59	205.9	206.82	205.4	206.89	206.03	205.75	206.82	207.19	205.91	206.88	206.5	205.59	207.81	207.08	206.94	207.14	206.1	206.9	205.67	206.59	206.32	206.77	206.71	206.2	204.93	206.89	206.13	206.32	206.95	204.89	205.05	206.05	206.29	206.54	207.13	206.15	206.58	206.23	205.87	205.88	206.66	206.11	206.04
202.33	203.91	202.57	203.23	202.72	202.68	203.52	204.04	203.88	203.71	203.35	203.78	203.67	202.46	203.14	202.83	202.81	203.96	202.8	203.88	203.3	203.37	203.89	202.13	202.86	203.18	201.97	203.78	202.75	202.76	202.68	204.42	202.38	203.1	204.15	203.35	202.21	203.82	202.36	202.24	203.32	202.05	202.47	202.67	202.08	204.07	203.24	203.34	203.6	203.02
209.35	207.81	208.88	207.92	209.58	209.19	208.56	208.09	208.49	208.48	208.86	209.28	209.53	209.2	208.12	208.43	208.2	208.48	208.02	208.68	209.02	209.66	208.82	208.61	208.81	208.72	209.68	209.85	207.85	209.01	208.67	208.71	207.99	209.76	209.59	209.19	208.92	209.35	208.35	209.5	208.39	209.52	208.06	209.16	208.37	207.87	208.03	208.29	209.22	208.7
209.22	210.71	208.8	209.91	210.21	209.05	208.91	209.42	209.33	209.51	210.33	208.99	210.03	210.52	209.93	209.95	210.3	209.23	209.77	209.96	209.2	209.79	209.48	208.5	209.55	210.08	209.85	209.09	209.88	210.8	209.4	209.95	210.61	208.74	210.43	209.71	211.63	209.11	209.78	210.28	210.7	210.43	209.92	209.54	209.07	210.31	210.49	209.09	209.4	209.32
208.64	209.34	209.31	208.36	207.73	209	208.02	209.74	209.42	208.05	208.78	208.05	207.93	208.62	208.28	209.15	207.95	209.22	209.09	208.16	209.9	209.77	208.12	209.07	209.09	208.87	208.23	208.62	208.26	207.7	207.63	208.75	208.14	208.45	208.47	208.63	207.5	208.15	209.03	208.32	208.57	208.37	207.78	208.59	207.77	208.41	208.71	208.39	207.61	208.08
209.24	208.18	209.11	209.38	209.94	207.17	207.83	209.05	208.42	208.61	208.88	209.56	208.32	208.2	209.43	208.98	208.98	209.4	208.09	209.92	207.67	208.64	208.29	207.93	207.63	208.43	208.66	207.95	210.09	208.77	207.88	207.53	209.61	208.66	209.2	208.27	208.94	208.89	209.53	207.91	209.49	208.3	208.41	208.78	209.19	208.01	208.93	208.57	207.99	208.57
201.06	200.67	200.55	200.36	200.64	199.89	200.24	199.68	201.34	200.42	201.03	201.4	200.65	200.28	200.12	201.11	199.78	199.6	200.12	199.08	199.04	199.02	200.04	199.7	200.43	200.13	200.96	200.18	200.96	200.99	199.61	200.68	200.36	200.96	199.96	200.98	200.97	201.11	200.75	199.01	200.93	200.52	200.47	201.75	200.11	200.53	200.4	200.16	201.36	199.3
207.73	207.32	207.98	208.51	207.45	208.11	207.48	208.75	207.96	207.32	207.17	206.79	206.89	207.12	207.45	207.51	207.67	206.95	207.56	207.67	207.19	207.89	207.99	207.59	206.66	207.14	207.5	207.36	208.01	206.64	208.27	205.98	208.66	206.17	207.38	207.05	207.05	207.84	208.61	208.17	208.09	208.08	208.17	207.43	207.54	206.6	207.58	208.49	207.35	207.48
199.36	200.09	199.42	199.82	199.32	199.84	199.71	199.74	200.78	199.6	199.85	199.96	200.77	198.88	198.96	199.51	199.09	199.28	198.63	199.38	198.77	198.7	199.66	200.21	200.03	199.51	199.81	199.32	200.3	198.87	198.2	200.03	198.73	198.89	198.39	198.02	199.47	199.41	198.88	199.98	199.65	199.13	198.56	200.14	199.93	199.86	199.76	199.24	199.22	200.36
203.22	204.08	203.73	204.73	203.77	204.13	203.58	203.96	204.23	203.54	204.41	204.33	203.89	203.89	202.37	203.3	204.83	203.64	204.19	202.65	203.77	203.38	203.87	204.66	203.66	204.09	204.26	204.29	203.9	204	203.53	204.44	203.42	204.94	203.87	203.1	203.9	202.62	203.28	204.39	202.65	203.67	202.18	203.03	204.75	204.15	204.07	203.05	203.02	204.08
207.61	208.06	206.44	207.68	207.36	207.99	206.88	208.65	207.38	208.42	207.32	206.85	207.89	207.34	208.34	207.58	207.18	208.69	207.26	207.56	207.51	208.23	207.91	208.18	207.39	208.16	207.69	208.11	208.55	208.45	207.41	207.76	207.75	208.11	207.99	207.01	208.19	207.95	207.42	207.29	206.69	207.96	207.47	207.43	208.54	207.5	207.95	209.12	206.98	207.39
209.47	208.76	208.61	208.34	208.37	208.87	208.48	208.62	208.48	208.96	207.13	207.69	207.48	207.79	208.34	208.98	208.46	208.41	208.4	209.06	209.13	208.33	209.72	208.24	209.42	207.92	209.26	207.9	208.73	209.31	208.87	208.69	208.08	208.47	208.94	209.71	210.38	207.44	208.21	208.47	208.99	207.55	208.87	208.11	209.68	207.96	208.12	209.12	207.55	207.94
209.11	209.33	209.57	209.49	209.95	209.22	209.09	209.11	211.01	209.23	209.39	209.94	209.74	208.54	209.48	210.13	210.61	208.67	210.24	209.91	209.85	210.3	210.48	208.97	209.53	209.14	209.98	208.6	209.27	209.57	209.45	209.55	209.12	209.42	209.49	208.46	209.83	209.81	208.86	209.86	209.47	209.29	209.35	209.79	209.97	209.35	210.2	209.57	210.71	209.73
199.95	200.06	200.05	199.36	200.49	200.19	200.7	200.07	199.86	199.99	201.14	200.28	201.86	200.43	200.09	199.98	201.16	199.49	200.78	200.36	199.06	199.61	200.73	201.42	200.32	202.01	199.97	201.08	199.48	201.76	200.33	200.53	199.74	200.02	200.72	200.4	199.26	200.05	200.93	200.91	201.31	199.47	200.16	201.38	200.09	200.4	200.03	200.29	200.47	201.48
209.22	208.01	208.26	209.76	208.75	209.17	209.19	208.82	208.87	208.39	209.07	208.45	209.52	208.95	208.89	208.91	208.75	209.5	208.61	208.65	208.99	208.91	209.03	209	208.5	210.46	207.94	209	209.28	208.86	208.37	209.79	209.14	208.54	208.99	210.46	208.99	209.02	208.36	209.25	208.66	208.83	209.56	208.21	208.63	208.83	209.2	209	208.52	208.91
202.19	202.7	202.51	202.76	203.47	202.12	202.29	204.54	202.31	204.05	201.41	202.48	203.1	202.11	202.63	202.19	203.12	202.24	202.33	202.87	202.56	202.75	201.78	203.26	202.58	203	202.69	202.96	201.85	202.6	202.21	201.94	201.33	203.12	203.4	202.64	202.72	202.91	201.74	202.15	201.1	202.18	201.58	201.94	202.58	201.94	202.34	202.98	202.87	202.15
217.74	216.92	218.38	215.81	217.05	218.11	217.9	215.74	217.62	216.94	217.7	218.51	216.57	217.08	216.14	217.65	217.21	216.51	216.67	216.13	217.15	216.89	216.95	217.09	218.3	217.15	216.5	216.86	217.35	216.51	217.51	217.11	216.64	216.92	218.63	216.79	216.91	217.39	217.51	217.82	217.04	218.2	216.43	217.23	216.33	216.56	215.81	217.09	216.24	215.55
205.01	203.7	203.8	205.17	205.23	204.9	205.31	205.39	204.65	204.55	203.98	204.51	205.27	205.04	204.14	204.2	204.18	204.54	204.61	204.76	204.78	204.98	204.61	204.62	205.97	205.38	204.23	205.2	206.09	206.12	205.92	203.81	205.04	204.98	205.12	204.57	204.65	205.13	205.21	204.8	204.23	204.6	205.64	205.17	205.85	204.18	205.92	204.42	204.55	205.74
212.85	211.33	212.66	212.37	211.31	211.88	211.94	211.94	211.31	212.66	212.06	213.24	211.58	211.97	213.3	212.56	211.95	211.78	212.29	213.24	212.04	212.72	212.54	211.85	212.32	212.59	212.79	210.85	213.22	212.92	212.06	211.84	212.78	211.76	212.76	212.66	212.23	213.07	212.34	211.96	212.65	212.15	212.31	213.24	212.84	212.41	212.66	212.02	212.25	211.97
213.16	212.93	213.48	212.77	212.46	212.15	211.96	212.22	212.29	212.94	212.77	212.5	212.15	212.49	212.23	212.18	213.22	211.39	212.87	212.4	212.93	213.58	213.25	212.36	211.93	211.72	212.3	212.36	212.83	211.37	212.72	213.22	213.84	211.96	212.57	212.34	211.48	212.83	212.57	212.6	212.42	211.33	213.17	212.88	212.13	212.25	212.47	212.49	213.65	212.26
197.48	198.92	198.95	197.95	197.75	198.3	198.04	198.2	197.09	196.82	198.93	198.99	198.06	198.15	197.68	197.22	199.01	198.33	198.05	198.67	198.22	199.46	197.75	197.78	198.82	198.19	198.09	198.01	197.61	198.18	197.25	197.99	197.44	197.79	198.44	198.04	197.76	198.61	197.77	198.23	197.02	197.32	199.02	197.74	198.25	197.84	197.69	197.72	198.25	197.18
207.94	209.2	208.98	208.52	207.78	206.83	207.52	208.44	207.85	209.21	207.14	208.25	206.38	209.83	208.66	208.05	209.13	206.92	206.72	207.88	206.7	207.37	207.54	207.96	206.85	208.41	207.52	208.57	206.42	207.67	208.75	207.15	208.78	208.11	207.44	207.21	206.87	207.88	207.44	208.22	208.21	208.41	207.59	208.12	207.99	208.04	208.09	207.97	208.71	206.24
202.79	202.24	203.53	202.21	201.64	202.17	202.27	203.06	202.8	202.61	203.88	201.54	201.92	202.73	201.77	201.64	202.36	202.28	202.27	201.99	203	202.74	203.66	202.03	201.84	201.59	202.6	201.17	201.55	202.83	201.92	202.48	203.38	201.13	202.82	203.1	202.71	202.15	201.08	202.2	202.53	202.2	202.3	202.12	202.29	202.72	201.92	202.79	202.69	202.02
211.8	211.89	209.5	211.67	212.84	210.93	211.83	211.91	211.38	212.19	211.17	211.46	212.02	212.12	210.78	211.91	211.51	210.76	211.19	211.79	211.58	211.44	211.73	211.59	211.19	212.32	212.04	211.63	212.8	211.43	210.91	210.73	211.33	210.79	211.83	211.98	210.38	211.48	211.49	212.36	211.32	210.9	210.81	210.48	211.43	211.82	212.06	213.12	211.62	210.97
209.57	209.2	208.35	210.36	209.53	210.37	209.08	210.16	209.64	209.51	209.38	209.42	210.57	210.42	209.45	209.58	210	209.8	209.31	209.92	208.84	209.25	210.24	209.77	210.39	210.31	209.26	209.31	209.79	209.01	209.54	210.06	208.42	210.5	211.16	210.2	209.45	210.12	209.97	210.03	208.63	210.22	209.81	209.98	210.4	209.79	210.22	210.58	208.59	210.37
200.77	200.96	201.63	201.5	201.39	201.34	201.25	200.83	201.29	201.88	201.65	202.09	201.06	201.34	200.11	199.57	200.69	201.47	201.79	201.99	201.49	202.92	200.3	201.11	200.46	201.7	200.28	201.32	201.47	202.19	201.44	201.64	201.06	201.3	200.59	201.3	202.25	201.74	201.26	200.59	200.57	201.11	201.19	201.57	200.73	200.6	201.22	200.75	201.79	201.37
199.94	199.21	199.95	198.71	199.35	199.58	200.08	197.67	199.39	198.43	200.01	199.65	199.34	199.03	199.19	200.1	199.65	198.93	199.1	199.15	199.15	199.4	200.03	199.72	198.67	198.44	200.63	200.13	198.45	199.1	201.5	200.06	198.68	199.75	199.89	199.94	199.31	198.8	198.25	199.85	199.98	199.7	200.44	200.55	198.69	199.59	199.02	199.39	198.91	198.59
211.82	211.89	211.67	212.2	212.28	213.07	211.72	211.95	210.83	211.33	211.02	211.01	212.29	212.42	211.01	211.48	211.37	212.65	212.64	212.27	210.9	212.2	211.76	211.68	211.86	212.96	211.13	211.79	211.46	211.38	212.02	211.87	211.11	210.95	211.02	211.67	212.64	211.07	211.04	211.95	212	211.87	209.85	211.69	211.77	211.34	211.31	213.16	211.73	211.5
203.31	203.56	203.42	203.55	202.8	203.17	203.92	204.07	204.27	203.26	202.68	202.31	203.67	203.8	202.39	201.23	202.8	202.05	202.99	203.54	202.72	204.3	204.15	202.79	203.52	203.3	202.53	203.55	202.81	202.52	202.17	202.76	202.73	203.38	202.61	203.31	203.31	202.52	202.79	203.44	203.15	203.59	204.29	202.86	203.72	203.22	202.53	203.51	203.21	203.34
212.49	212.84	212.58	212.64	212.5	212.53	213.55	212.26	212.35	213.46	212.5	211.68	211.86	212.62	211.83	213.04	212.37	212.8	212.59	211.84	211.57	213.31	212.44	212.82	212.33	212.52	212.63	211.9	211.56	213	212.43	211.93	212.48	212.55	212.17	212.89	211.99	212.28	212.2	211.58	212.37	212.17	212.41	211.58	211.59	212.15	213.36	213.55	212.56	213.51
209.16	208.3	208.59	208.94	209.73	208.77	208.93	208.12	208.9	208.28	208.53	208.11	209.68	210.05	208.4	209.02	209.09	208.12	209.45	208.32	209.4	208.69	208.41	209.1	208.39	209.43	209.53	208.6	209.68	208.09	207.92	208.17	207.93	208.62	209.72	208.88	209.02	209.92	208.43	207.85	207.65	209.34	208.99	208.82	209.05	207.39	208.1	208.44	208.85	209.13
211.88	213.34	212.28	212.15	211.84	212.45	213.04	213.2	212.93	211.89	212.95	212.52	212.74	211.18	212.93	212.34	212.41	212.44	210.71	212.67	212.32	213.11	213.02	212.79	211.91	213.48	211.3	211.93	212.68	212.77	213.14	212.71	212.37	212.99	211.71	212.47	212.6	213.12	211.66	213.14	213.21	212.49	212.03	212.7	211.69	211.9	211.99	212.59	215.01	212.68
199.31	198.78	199.34	198.92	199.76	199.92	200.43	199.24	198.24	198.69	199.74	198.93	198.63	198.4	199.04	198.95	199.15	198.46	199.52	197.72	199.67	199.64	200.03	199.48	198.46	198.93	198.67	199.14	200.65	199.1	198.92	199.34	199.84	199.13	199.24	198.62	199.03	199.19	199.18	200.42	199.08	199.09	200.31	199.55	200.14	199.5	199.3	198.85	199.88	200.08
204.93	203.58	204.55	204.52	204.82	206.17	203.6	204.85	204.65	204.6	203.54	204.1	204.78	204.9	204.49	204.36	204.55	204.22	203.55	204.82	204.3	204.08	204.88	205.09	203.65	204.85	204.15	204.71	204.69	204.59	204.38	203.38	204.73	203.75	204.85	204.49	204.46	204.34	203.68	204.54	204.55	204.86	206.04	204.51	204.55	204.02	204.29	204.86	204.2	205.01
197.55	198.35	199.07	198.19	198.99	198.43	198.87	198.3	199.12	199.34	197.85	197.86	199.04	198.72	197.92	199.44	198.18	198.69	198.04	199.23	198.41	197.94	198.01	197.67	200.03	198.98	198.91	197.83	198.43	199.4	198.55	198.88	198.51	198.6	200.12	197.96	198.37	198.39	197.99	198.44	197.71	199.05	198.13	197.45	198.26	198.55	198.31	198.34	198.21	198.5
199.25	199.39	198.48	199.5	199.86	200.67	199.04	199.02	198.75	198.99	198.88	199.03	200.36	199.43	199.45	200.38	199.83	201.28	198.51	199.32	201.22	198.85	199.6	200.33	198.74	200.32	200.15	199.34	200.23	199.46	198.93	198.93	199.51	200.25	199.26	199.35	200.74	199.31	198.6	200.21	200.05	200.07	198.87	200.26	199.5	199.93	199.72	199.55	199.52	200.66
217.6	218.6	217.01	217.33	218.14	217.59	217.56	217.51	218.06	217.37	218.15	217.45	217.31	218.14	217.85	217.27	218.28	217.52	217.63	217.11	217.31	217.52	216.65	218.74	217.24	217.68	217.79	217.87	218.06	217.73	217.82	216.93	218.2	217.86	217.62	218.41	217.33	217.82	218.14	217.21	218.95	218.09	218.04	218.49	217.39	218.44	217.97	218.02	217.02	217.34
205.49	206.55	204.79	205.89	207.21	207.18	205.67	206.74	206.39	205.42	205.51	207.26	206.64	206.5	207.42	206.47	206.1	207.24	205.95	206.42	207.39	207.39	206.67	206.85	205.83	206.94	207.35	206.38	206.08	206.86	206	206.83	207.43	206.38	206.48	206.79	206.32	206.84	206.3	206.23	207.39	206.28	205.24	205.93	206.71	205.65	206.66	205.86	206	206.01
199.97	198.63	199.58	199.78	199.97	200.12	199.18	200.69	200.33	199.12	199.39	199.83	199.34	201.11	199.95	199.87	200.73	199.89	199.88	200.49	199.51	199.53	200.21	200.2	200.03	199.41	198.43	198.84	199.98	199.71	199.25	199.37	199.46	199.24	199.91	199.41	199.62	199.79	199.27	200.43	199.9	198.72	200.28	198.67	200.41	200.81	199.12	198.55	198.09	200.07
208.73	208.04	208.65	207.95	208.5	209.68	209.05	207.85	209.09	209.23	208.38	208.43	209.37	209.76	207.98	208.11	208.13	208.54	209.16	208.98	208.34	208.87	208.6	208.23	209.32	207.39	209.12	209.64	209.46	208.6	208.04	208.45	207.92	209.36	208.26	208.79	208.82	208.72	208.21	209.74	208.12	207.74	208.68	208.04	209.24	209.09	210.24	208.58	209.06	208.61
203.94	204.32	203.4	203.58	204.32	202.99	202.54	204.09	204.45	203.71	202.99	202.13	204.37	204.54	204.14	202.83	204.29	202.88	202.31	204.19	203.63	203.45	203.16	204.16	203.44	203.83	203.71	204.45	203.11	202.25	203.8	203.85	203.27	203.8	203.58	204.52	204.2	203.92	203.28	202.97	202.51	203.38	203.89	203.52	204.05	203.45	203.75	203.1	202.22	204.16
214.54	213.62	212.87	214.28	214.02	214.01	214.29	213.7	213.72	214.43	214.13	213.48	214.16	214.25	213.88	215.22	213.37	213	215.21	213.46	214.34	214.15	213.25	213.44	214.14	213.86	212.96	215.52	214.06	213.31	213.26	213.82	214.53	214.39	212.85	213.64	214.94	213.52	213.11	213.96	213.18	212.88	214.06	213.36	212.69	213.28	214.31	213.38	214.7	213.99
207.72	207.19	207.59	209.21	207.81	207.3	208.13	207.89	208.23	208.49	206.98	207.38	208.12	208.38	208.09	207.6	207.32	208.15	208.88	206.83	209.02	208.52	207.91	207.07	208.82	209.13	208.11	207.14	207.29	208.33	208.73	207.79	207.99	208	208.19	208.69	207.54	208.46	208.96	209.23	208.05	207.4	207.76	208.04	208.18	207.39	207.99	208.72	207.51	208.59
205.7	206.59	204.69	205.99	205.85	204.47	205.76	204.91	205.54	205.8	205.77	206.75	205.2	206.06	204.75	205.92	205.64	205.8	206.15	204.36	205.74	205.88	205.99	206.02	205.51	206	205.58	206.78	204.88	205.44	205.67	205.37	205.29	206	205.56	205.85	205.14	204.83	205.93	204.71	204.8	205.52	205.46	205.51	206.97	205.55	204.26	205.3	205.44	205.29
200.61	200.09	201.2	200.3	200.54	199.8	199.83	201.26	200.68	200.52	201.47	200.72	199.71	200.59	200.74	199.25	200.65	200.39	199.43	201.16	199.9	200.05	199.11	199.66	201.41	200.97	200.82	200.5	200.02	201.26	201.33	199.9	199.89	200.17	199.35	200.06	201.32	201.87	200.66	200.42	200.68	200.79	200.31	200.03	198.81	200.77	200.57	200.24	200.88	198.68
207.4	208.07	207.64	208.38	208.4	207.9	207.87	208.46	208.9	207.14	208.34	208.52	208.73	207.18	207.07	208.42	208.09	207.44	207.39	206.72	207.69	208.38	206.99	208.3	207.6	208.57	207.55	208.07	207.31	208.3	207.81	208.21	207.4	207	207.52	207.42	207.45	208.85	208.24	207.99	207.86	208.36	208.84	208.2	207.1	208.02	207.72	206.5	207.93	208.15
206.39	206.33	206.9	205.6	206.07	206.3	206.01	205.68	206.2	207.16	206.24	204.97	205.49	206.58	205.85	205.99	206.88	206.44	206.95	205.67	206.73	205.93	206.16	206.58	206.87	206.51	205.74	207.04	206.84	206.5	206.83	204.42	206.52	205.98	205.56	206.99	207.32	206.52	206.54	206.79	206.85	206.76	206.94	204.85	205.41	206.34	207.76	205.6	206.77	205.89
208.23	209.08	209.63	209.1	209.08	209.6	209.31	210.41	209.03	209.55	207.97	208.73	208.96	208.33	208.88	208.05	209.22	208.71	208.66	208.73	209.14	208.04	209.27	207.93	208.73	208.52	208.64	209.85	208.16	209.11	209.49	208.33	209.76	208.87	208.47	209.09	208.95	209.03	209.34	209.63	209.15	208.99	208.84	208.47	208.58	209	208.96	208.95	209.39	209.1
199.55	199.81	200.65	199.45	200.53	200.46	200.31	200.1	199.58	200.36	200.28	199.77	201.88	199.37	200.89	200.76	199.7	199.04	199.16	199.68	200.59	200.06	199.34	200.13	199.54	199.4	200.37	199.99	200.23	200.39	200.83	200.38	200.37	199.4	199.87	200.16	200.02	200.32	199.06	200.81	200.91	199.68	199.62	200.92	199.72	200.18	200.78	199.31	200.17	200.85
203.71	204.7	203.33	205.9	205.64	204.89	205.92	204.35	204.58	204.5	203.95	204.47	205.75	204.88	206.51	206.1	204.16	204.91	205	204.24	203.82	204.98	204.61	204.08	204.99	205	205.18	205.73	205.2	204.61	204.28	205.06	204.69	204.87	205.19	205.79	204.95	205.35	205.52	203.96	204.61	206.06	205.33	203.57	205.05	204.12	204.18	205.12	204.3	206.57
203.82	204.29	203.47	202.01	204.34	204.01	203.41	202.92	202.94	203.15	203.21	202.92	203.42	202.77	202.82	203.04	203.23	204	203.56	203.29	203.38	202.68	202.54	203.63	203.26	203.23	203.64	202.48	202.3	202.58	203.26	203.23	202.58	203.53	203.74	202.45	202.65	203.41	203.59	203.68	202.6	201.81	203.24	202.87	202.51	202.72	203.31	202.57	203.24	203.14
215.9	216.47	216.29	217.36	216.54	217.62	216.8	217.38	217.04	216.11	218.35	218.32	216.67	216.76	216.98	218.04	217.18	217.25	217.73	216.48	217.35	216.56	217.77	217.66	216.12	216.22	216.15	217.29	217.38	216.88	216.02	216.76	215.15	217.09	216.65	216.36	216.43	216.52	217.31	218.2	218.01	216.16	217.86	216.72	216.29	216.38	216.46	216.29	216.46	217.1
207.82	208.77	209.39	208.91	209.11	208.77	208.45	207.92	208.32	209.38	208.6	209.25	208.73	208.97	209.47	208.51	208.47	209.05	209.8	208.29	208.66	207.79	208.28	207.94	208.76	208.98	208.94	209.14	209.23	209.01	208.65	208	209.23	208.19	207.76	209.89	209.65	208.84	209.52	209.08	208.87	208.81	208.92	209.45	209.08	209.47	208.6	209.24	208.01	207.86
201.59	202.58	202.47	202.79	202.38	203.31	202.56	202.43	202.12	203.45	201.81	202.17	202.75	202.87	201.49	203.8	202.81	202.21	203	203.6	201.16	202.66	202.47	202.32	202.7	202.83	202.65	202.72	202.21	202.22	203.14	203.4	201.82	202.33	202.83	202.66	201.26	203.52	202.28	202.37	201.96	202.55	202	202.62	203.25	203.15	202.43	202.48	202.36	202.64
212.53	211.83	210.91	211.05	211.28	212.6	211.64	210.82	211.81	212.28	211.54	210.87	213.06	211.92	211.78	212.16	213.34	212.24	211.2	212.32	211.44	211.84	211.63	212.24	212.22	211.24	212.63	211.25	212.4	211.19	211.52	211.5	212.35	210.85	211.06	212.54	210.71	211.98	211.76	213.16	211.81	211.12	211.04	211.56	212.26	211.93	212.05	212.29	211.08	211.21
204.53	203.43	203.64	203.86	203.76	203.16	203.8	204.68	203.4	202.72	203.94	204.25	203.65	204.39	203.51	203.72	204.4	204.24	203.51	203.09	202.57	204.38	203.71	203.42	203.56	203.59	203.55	203.46	203.77	204.17	203.01	203.39	203.94	203.58	202.64	204.06	203.7	203.76	202.79	203.41	203.45	203.43	203.64	203.36	203.81	204.02	204.45	203.66	203.42	203.44
205.66	206.76	205.81	206.52	206.39	206.22	207.07	206.07	207	205.88	206.46	205.91	205.93	205.73	205.74	206.1	205.62	206.54	205.76	206.55	206.23	207.1	205.96	205.96	207.07	206.09	205.97	207.01	206.96	206.95	206.11	206.79	207.8	206.31	206.47	207.55	207.73	205.69	207.2	206.62	205.13	206.62	205.65	205.66	205.99	205.31	206.69	207.12	206.5	206.48
198.49	199.94	198.5	199.64	199.43	198.79	198.88	199.51	199.31	199.47	199.29	199.18	199.15	199.02	200.4	200.45	198.65	198.54	199.48	199.14	199.63	199.89	200.06	199.12	199.76	199.99	199.62	197.71	199.03	199.63	199.8	200.41	198.61	198.58	200.51	199.08	199.4	199.71	199.53	199.73	199.66	199.41	198.89	199.58	198.98	199.23	199.97	200.15	199.43	199.64
212.87	211.9	212.48	212.33	213.07	213.92	212.11	213.88	212.86	212.65	212.03	212.28	212.67	211.05	212.49	212.53	213.23	213.17	212.61	212.04	212.82	211.18	212.84	212.67	212.82	211.54	212.24	212.6	211.63	212.66	213.51	212.76	212.44	212.21	212.94	212.91	211.97	213.16	212.4	211.46	212.36	211.56	213.17	212.03	210.54	213.48	212.78	212.59	212.91	211.63
203.07	203.14	204.44	202.94	203.9	203.98	202.76	204.05	204.38	202.58	203.46	203.7	204.06	203.65	203.32	204.36	203.5	202.31	203.9	203.08	203.63	203.58	203.22	203.07	203.76	204.05	202.21	204.02	202.55	202.87	204.65	204.16	204.12	203.12	204.05	202.53	203.32	203.07	206	204.26	203.66	203.5	204.93	202.17	203.26	202.66	203.05	203.8	203.68	203.27
208.01	207.9	208.95	207.16	207.82	208.63	208.66	209.72	209.31	209.4	208.72	209.32	208.51	207.77	210.48	208.11	208.99	208.47	209.16	208.68	208.49	209.09	208.3	208.11	207.91	207.84	208.61	208.24	208.48	209.52	208.87	208.27	209.25	208.71	207.6	208.64	208.46	207.45	208.3	209.41	208.77	208.1	207.98	208.7	208.35	208.48	209.12	208.24	207.4	209.13
202.9	203.82	203.28	201.98	203.6	204.63	203.1	202.35	202.48	204.32	203.08	203.3	202.95	203.7	202.73	202.76	203.17	202.8	202.86	203.75	202.98	202.23	203.19	202.91	202.27	203.16	203.23	203.16	202.53	202.46	202.83	203.19	204.22	203.7	202.21	202.42	202.7	203.01	203.75	203.51	202.61	204.23	202.93	204.37	202.96	203.41	203.81	204.16	202.97	203.21
204.83	206.26	205.87	206.21	204.66	205.19	206.45	205.38	204.74	205.63	206.54	205.38	205.61	206.14	206.59	205.06	205.4	205.3	205.23	205.53	204.78	205.4	205.24	204.81	206.27	206.07	206.06	206.09	204.6	206.09	205.8	204.19	206.13	205.09	204.98	205.72	205.62	206.17	204.63	205.36	205.81	205.41	205.54	203.96	206.14	205.58	205.36	204.42	205.8	204.94
211.99	212.05	211.61	212.19	210.53	211.59	211.03	211.39	211.87	211.16	211.2	211.96	211.4	213.75	211.08	210.67	212.93	212.43	212.49	212.46	211.3	212.99	212.48	212.74	212.23	211.67	212.21	211.39	212.21	212.48	211.96	211.03	210.91	211.56	212.17	211.91	212.89	211.55	211.66	210.57	210.52	210.65	211.66	212.43	211.82	212.06	212.58	211.63	210.71	212.21
208.7	208.75	208.87	209.96	209.18	208.48	207.46	207.52	207.82	208.15	208.56	207.47	208.13	208.28	209.81	208.73	210.22	209.05	208.84	208.51	210.07	207.24	209.65	209.6	208.54	208.94	208.9	208.01	208.76	208.23	209.19	208.91	207.08	208.97	208.26	209.28	207.73	208.51	208.56	209.25	209.48	208.23	208.36	208.86	208.8	209.51	208.42	208.66	208.41	208.47
212.37	212.99	212.7	212.06	213.21	212.68	211.53	213.01	211.08	212.53	212.74	212.27	212.15	212.82	212.59	212.58	212.69	212.09	212.48	212.59	212.36	212.65	213.56	212.87	212.98	212.03	213.12	212.57	212.13	212.43	211.16	211.82	212.91	211.18	211.56	211.58	212.91	212.26	212.15	213.01	212.89	212.54	212.86	213.14	212.33	213.41	211.97	212.38	212.11	211.9
212.5	213.88	213.19	212.21	212.65	213.25	212.97	211.97	212.84	213.35	212.68	212.6	213.06	212.77	211.74	211.87	213.11	212.86	212.64	212.2	213.21	212.27	211.97	212.24	213.04	213.27	211.78	213.98	212.69	212.46	213.23	212.98	212.93	212.5	212.3	212.71	212.36	211.82	212.6	212.13	212.89	211.65	212.08	211.91	212.91	212.3	212.58	211.14	211.95	212.42
207.94	208.06	207.19	208.8	206.92	208.66	207.13	206.78	206.79	207.33	208.09	208.91	207.15	207.88	207.12	205.85	207.45	207.05	207.47	206.51	207.79	208.05	208.43	206.41	207.05	208.37	207.74	207.27	207.32	207.91	207.87	208.27	207.38	207.17	207.8	207.22	207.34	206.83	207.11	206.79	207.87	206.85	208.08	207.75	207.99	207.84	207.01	208.7	206.88	206.88
209	209.73	210.47	209.96	210.01	208.83	209.88	208.9	209.27	209.17	209.44	209.02	210.66	209.49	209.71	209.41	208.39	209.53	208.86	209.58	209.96	210.15	209.92	208.51	208.96	208.9	208.51	208.85	209.25	209.51	209.35	209.69	209.95	210.73	208.92	209.73	209.32	210.64	210.88	209.65	208.99	210.07	209.05	210.1	209.16	209.28	209.89	210.28	208.97	208.44
204.13	203.01	204.5	202.65	203.2	203.73	203.32	203.64	202.48	202.01	203.25	201.38	203.6	203.35	202.75	203.02	204.11	203.66	204.19	204.65	204.14	203.23	204.59	204	203.77	204.55	203.64	203.74	204.06	203.16	203.4	201.72	204.05	203.38	201.41	203.43	203.56	203.06	204.08	203.33	202.73	202.96	203.84	203.55	203.12	203.5	203.25	203.29	204.08	204.14
193.4	194.33	194.88	193.82	195.03	195.41	194.02	193.92	192.77	194.03	194.09	194.78	193.54	193.82	193.73	194.01	193.56	193.83	194	194.89	193.87	194.02	194.83	192.78	194.01	194.12	193.29	193.18	193.72	194.29	193.93	194.17	194.18	194.26	194.25	194.55	194.46	194.46	195.73	194.15	193.54	193.12	193.75	193.72	194.21	194.19	194.31	193.15	194.56	193.99
203.19	203.01	202.69	202.37	202.69	203.07	202.64	203.2	203	204.56	204.3	203.78	202.25	204.11	203.35	202.52	203.09	203.04	202.93	203.5	203.2	202.89	201.59	202.66	203.35	203.52	203.31	203.66	203.94	203.56	203.79	202.88	202.66	203.06	203.39	202.42	202.97	203.3	203.52	203.44	203.5	203.71	202.42	202.72	203.32	203.06	203.7	203.03	202.14	202.72
209.29	209.21	208.84	207.95	208.16	209.06	208.79	208.37	210.13	208.85	208.02	209.6	209.07	208.31	209.2	208.94	209.2	209.34	207.59	208.58	208.17	208.31	206.94	208.59	209.47	209.18	208.18	208.28	209.63	208.52	208.35	207.79	207.95	208.91	207.39	207.89	208.34	207.67	208.85	209.48	208.46	209.1	209.14	209.07	208.11	207.73	209.02	208.6	207.24	208.81
211.8	211.84	210.72	211.42	211.43	211.56	212.06	210.92	210.44	212.13	211.83	211.2	210.87	211.04	212.08	210.51	211.34	210.95	211.13	211.71	210.74	210.99	211.45	211.18	211.32	211.73	212.21	212.24	211.15	212.28	211.45	211.64	211.26	211.93	212	212.26	212.54	211.78	211	212.48	211.97	212.16	210.61	211.86	211	211.75	212.17	212.19	210.98	210.74
209.3	209.5	207.13	208.8	209.43	209.07	208.12	207.64	208.08	208.65	209.92	208.77	208.17	210.52	209.15	208.03	208.26	207.66	208.66	209.46	208.63	208.3	209.61	209.54	208.12	208.25	208.92	209.26	209.38	209.86	208.44	209.23	209.22	208.7	209.08	207.95	208.79	209.22	208.64	208.97	209.01	208.44	208.38	209.77	208.16	208.95	208.8	209.16	208.17	208.83
202.35	203.12	203.02	203.61	201.23	201.57	202.05	203.89	201.97	202.39	201.83	202.53	203.1	203.16	202.67	201.78	202.48	203.11	203.17	202.67	201.99	201.6	203.05	202.36	201.95	203.69	202.39	203.08	202.58	201.73	202.92	201.55	202.95	202.49	202.53	202.74	202.52	202.09	201.88	204	201.77	203.62	202.11	202.55	202.12	203.25	202.46	202.92	202.5	202.47
201.42	202.15	200.96	200.94	201.19	201.05	200.89	201.75	200.94	200.85	201.19	201.63	201.74	201.57	201.72	201.01	200.84	200.86	200.64	200.72	202.04	201.27	201.91	201.09	200.82	201.59	201.82	200.87	201.53	200.9	200.6	200.4	200	200.93	201.55	201.8	201.55	201.45	200.9	201.2	201.53	200.73	201.63	200.77	200.93	201.11	201.53	202.64	202.02	201.87
195.54	195.29	195.91	194.78	195.88	195.1	194.45	195.89	195.22	195.09	195.08	195.21	195.25	196.4	195.69	195.24	195.32	195.12	195.34	194.46	195.03	195.05	196.36	195.02	195.53	194.11	195.2	196.42	195.07	196.16	196.2	196.15	195.03	193.87	196.65	195.47	195.46	195.24	194.42	195.07	195.05	195.14	195.47	194.42	195.28	196.23	195.22	195.72	194.91	194.62
211.83	211.64	212.53	210.44	211.69	212.49	211.16	211.86	211.72	211.62	211.58	211.1	213.17	211.89	213.2	211.66	211.88	210.61	211.15	211.08	211.01	211.02	211.66	211.07	212.08	212.93	211.34	211.36	213.59	211.18	211.4	211.3	211.66	211.11	211.25	212.29	211.68	211.59	211.85	211.38	211.76	210.33	211.85	211.8	212.14	211.78	211.95	211.88	211.95	212.32
208.01	208.74	209.06	207.73	208.86	209.52	208.48	208.87	208.35	207.63	209.02	208.55	209.55	207.73	207.74	207.63	207.94	208	208.68	207.76	209.13	208.25	208.18	208.34	208.03	208.27	207.64	207.24	208.73	209.03	207.75	208.48	209.79	208.45	208.36	208.15	207.43	208.77	209.54	209.21	209.3	207.88	209.87	208.4	207.7	207.89	209.43	209.2	209.12	208.71
204.31	204.07	205.74	204.78	205.94	204.7	203.85	205.12	205.6	204.08	206.02	205.78	204.58	205.23	206.11	205.33	204.45	205.41	204.45	204.13	204.74	205.15	205.34	203.71	204.51	203.96	203.99	204	205.1	204.13	205.27	204.39	205.39	204.48	204.65	204.28	205.29	204.7	204.85	204.72	204.01	205.63	203.71	205.26	204.86	204.29	204.46	205.63	204.41	204.65
207.99	208.27	208.83	208.04	207.99	208.64	209.19	208.32	208.75	209.02	209.74	208.36	207.75	207.58	208.34	209.73	209.51	208.9	209.05	208.65	207.48	208.06	209.48	208.9	207.21	208.27	208.81	208.6	209.69	208.13	208.95	209.19	209.31	208.74	208.49	208.28	208.97	209.1	208.67	207.16	209.11	208.07	208.82	207.48	208.64	208.85	209.37	208.86	208.74	208.6
199.31	198.51	198.63	199.9	198.76	199.72	198.47	198.22	200.19	199.15	200.88	199.46	198.91	199.17	200.83	199.47	199.16	198.61	198.79	200.15	199.42	199.99	199.1	199.75	199.9	198.91	199.48	199.36	199.29	199.55	198.18	199.84	199.48	199.7	199.28	200.35	199.52	199.48	199	200.56	199.72	199.63	199.55	199.63	198.96	200.85	199.74	198.69	199.04	198.73
201.71	202.91	202.86	202.11	203.13	202.61	202.73	201.95	203.29	202.69	201.49	202.34	202.91	203.96	202.36	202.09	202.26	201.76	202.49	202.93	202.13	203.13	201.83	202.32	202.45	201.91	203.7	202.51	201.59	202.56	202.41	202.98	203.05	201.62	204.25	202.57	203.37	202.79	202.89	202.59	203.31	202.93	202.9	204.15	202.12	202.53	202.21	202.25	202.26	202.4
199.58	198.84	199.14	199.53	199.5	199.51	200.2	197.8	200.96	199.64	199.56	199.12	199.47	198.89	200.14	198.72	200.21	199.44	199.33	198.36	198.95	199.87	200.58	199.51	198.64	199.46	199.31	199.55	198.55	198.62	200.1	199.29	199.12	200.1	198.73	199.12	199.16	200.11	198.85	199.13	199.98	198.22	200.23	199.36	200.53	199.34	200.58	199.11	199.66	199.05
203.5	203.89	204.01	203.39	203.32	203.62	203.35	203.21	203.32	203.16	204.28	204.27	202.82	205.17	204.04	203.35	204.37	203.37	203.45	203.32	203.36	203.64	203.09	203.38	203.85	203.52	204.1	202.95	203.07	203.01	204.2	203.97	203.28	204.05	202.81	203.03	203.66	203.58	203.22	203.02	203.58	202.53	204.89	203.08	203.62	203.89	203.63	204.12	204.07	203.23
202.75	203.38	204.5	203.86	204.2	203.86	203.22	204.1	204.73	202.76	202.97	204.74	203.53	203.22	203.09	203.57	203.92	203.71	203.41	203.71	203.45	204.52	203.35	203.82	203.97	203.92	203.59	203.41	204.34	203.98	204.2	203.06	203.86	203	204.78	203.74	203.67	203.58	202.87	203.15	202.34	202.68	203.59	204.06	203.59	202.51	204.33	204.54	204.33	204.78
203.86	202.69	204.1	202.83	203.76	202.86	203.7	203.16	203.56	204.07	203.65	204.14	202.26	203.38	203.43	204.4	203.89	203.52	203.45	203.89	202.37	203.74	203.63	202.56	202.6	204.03	203.64	203.52	203.27	203.66	203.71	203.95	203.18	203.28	204.79	204.08	204.21	204.02	204.02	204.43	204.46	203.73	202.55	204.11	204.01	204.13	204.15	203.98	204.74	202.99
211.82	212.56	211.69	212.19	212.07	212.33	211.52	210.54	211.48	211.62	212.1	210.67	211.53	211.26	210.57	211.73	212.03	210.92	211.05	211.25	212.64	211.38	211.17	210.77	211.09	211.26	212.28	211.67	211.43	211.32	211.72	211.54	212.39	210.61	212.82	211.86	210.37	211.55	212.18	211.12	211	211.39	211.82	212.17	212.31	211.13	212.05	211.56	211.24	212.1
209	208.57	209.71	209.07	209.85	209.27	210.76	209.17	208.99	208.91	208.54	210.25	209.92	209.6	208.6	210.47	210.35	209.67	208.61	210.3	210.45	209.61	210.85	209.51	208.26	209.53	208.99	209.49	208.83	209.49	210.33	209.29	209.52	209.7	209.51	208.96	210.17	209.05	208.55	208.91	208.79	209.53	208.07	209.13	209.98	209.71	209.17	209.63	208.18	209.55
205.66	204.36	204.39	205.62	205.1	204.2	205.3	205.45	204.26	205.73	205.17	204.22	204.99	203.25	204.16	205.21	204.81	206.14	205	204.61	205.46	204.71	204.42	204.49	205.64	204.42	205.48	204.74	204.79	204.7	205.17	205.49	204.11	204.79	205.67	203.65	205.07	205.19	204.3	205.49	204.77	205.09	205.39	205	203.82	203.94	203.67	204.91	205.34	204.64
207.35	207.79	208.37	207.8	208.3	208.61	209.79	209.39	207.98	208.96	208.34	208.68	209.04	208.64	207.97	207.95	208.14	209	207.94	209.77	208.96	208.62	208.62	209.61	208.26	208.97	209.05	208.49	208.28	207.91	208.01	207.91	209.1	209.1	208.46	209.05	209.07	208.7	208.65	207.73	208.04	208.18	208.79	209.06	208.62	208.28	209.06	208	209.72	208.2
209.61	209.25	209.21	209.24	209.34	209.75	208.7	209.34	209.33	210.3	210.13	209.54	210	209.01	208.84	209.6	209.5	209.96	210.68	209.28	209.89	210.2	209.42	209.11	208.59	209.5	209.08	207.97	209.11	209.59	208.86	209.38	209.52	210.14	210.34	209.61	210.08	209.07	208.94	209.81	209.62	209.1	209.53	209.27	210.15	210.15	209.7	210.47	209.16	209.74
208.25	209.35	208.21	208.19	207.43	207.28	207.81	208.15	208.24	208.64	206.91	206.25	207.14	207.41	207.84	207.33	207.6	207.67	207.44	208.59	206.3	207.63	206.94	207.33	208.09	206.66	208.98	207.26	207.48	209.27	206.57	208.51	208.7	207.81	207.86	207.46	207.78	206.87	208.72	208.18	209.21	208.06	206.36	208.65	206.88	208.02	206.85	207.74	207.52	207.72
207.86	208.74	208.7	208.1	207.98	208.87	208.66	208.82	208.53	208.75	208.68	208.41	208.82	208.47	207.64	208.18	208.74	207.86	208.65	208.29	208.9	208.78	209.45	207.55	208.34	208.41	208.88	207.09	209.35	207.92	208.47	208.63	208.47	209.23	208	207.9	207.61	208.03	207.37	209.27	207.99	208.17	207.22	206.85	208.85	208.77	208.06	208.13	209.38	208.56
208.57	209.13	207.65	207.67	207.75	207.05	207.63	207.2	208.58	207.14	207.08	206.61	206.61	208.44	207.93	207.57	208.06	208.1	206.82	206.77	208.99	207.5	208	207.51	208.42	207.18	206.35	207.47	209.19	208.22	208.41	206.95	208.28	207.93	208.26	207.76	207.53	207.22	207.35	208.8	208.47	206.89	206.85	207.91	207.11	208.81	208.32	207.82	208.35	209.61
209.64	209.29	209.18	209.66	209.32	208.62	209.97	208.54	209.86	209.61	209.32	209.22	209.85	209.04	209.9	210.18	209.23	210.73	209.17	208.58	209.45	209.55	207.42	208.69	210.17	209.42	208.68	208.71	209.99	209.63	209.88	210.22	209.95	208.71	208.1	210.86	209.15	210.11	208.85	209.92	210.49	209.12	209.27	209.98	210.12	209.44	209.25	209.56	209.97	209.96
209.58	208.32	208.55	208.04	208.21	209.53	208.42	208.33	208.66	207.39	210.23	208.23	208.59	208.63	208.92	208.61	209.05	208.68	208.96	208.18	209.21	209.25	208.23	209.51	208.55	208.73	207.97	208.61	208.68	208.42	207.95	208.24	208.42	207.28	208.22	207.63	207.98	208.41	208.12	209.5	208.65	207.63	209.16	207.58	209.04	208.96	209.45	208.59	209.48	208.69
211.66	212.04	212.46	211.48	212.13	212.57	212.29	210.59	211.3	212.02	212.87	210.62	212.64	210.79	211.33	212.27	212.36	211.21	212.47	211.79	212.51	211.01	212.29	211.64	212.34	211.86	211.84	211.5	211.05	211.39	212.39	211.83	211.99	212.69	212.19	212.16	212.03	211.65	210.87	211.5	213.03	212.43	212.02	211.4	211.41	212.23	212.09	212.42	211.81	211.78
207.94	207.24	208.13	209.3	208.09	208.05	208.52	208.35	207.24	207.98	208.01	208.88	208.33	208.76	209.72	207.92	208.44	208.81	207.84	208.99	208.32	208.82	208.2	208.52	208.3	208.94	207.78	207.56	208.79	208.59	209.05	208.8	208.68	208.11	208.79	209.05	208.44	209.08	207.79	208.99	207.52	207.97	208.59	209.53	208.49	208.06	208.47	209.05	209.32	208.24
211.75	212.23	212.14	210.08	210.47	210.97	212.38	211.87	212.05	210.39	212.14	211.26	211.69	211.02	212.36	211.59	211.74	211.33	211.49	212.49	211.68	211.72	211.74	211.11	211.11	212.01	211.27	212.04	210.95	211.6	211.9	211.95	211.75	210.6	211.58	212.01	211.75	212.04	212.54	210.83	211.74	211.63	211.2	212.54	211.51	212.31	211.4	210.15	211.45	211.99
209.25	209.21	208.23	209.54	208.93	208.62	209.15	208.35	208.88	208.6	209.02	208.76	208.91	209.04	209.2	208.34	209.63	209.06	208.33	209.22	208.77	208.85	208.68	208.93	208.55	208.82	209.24	208.58	208.17	209.89	209.61	209.11	208.47	209.43	208.92	207.81	208.71	208.15	208.32	208.79	208.33	209.81	209.26	208.05	207.69	209.17	209.57	208.14	208.62	209.41
211.84	212.75	211.43	212.11	212.67	211.47	211.25	210.93	211.12	212.23	212.5	210.72	212.29	211.98	211.99	211.33	211.38	212.69	212.11	211.43	211.3	211.14	211.55	210.91	211.52	211.32	211.34	213.18	211.77	211.26	212.79	211.51	211.64	212.72	211.95	211.01	212.15	211.5	212.48	212.91	212.6	212.65	210.83	210.99	212.56	211.49	211.01	210.82	210.32	212.68
217.77	218.54	218.24	218.16	218.59	218.19	217.78	218.31	217.14	217.95	218.69	218.2	219.74	216.69	218.28	218.18	217.89	218.1	217.65	218.91	217.46	218.39	217.7	218.31	218.33	218.5	218.38	216.93	217.87	217.29	217.65	217.82	217.59	217.79	218.08	217.99	217.05	217.76	217.75	217.8	218.45	217.5	217.93	218.12	217.23	218.51	218.71	217.57	217.27	217.58
211.81	212.63	212.21	212.27	211.25	212.07	211.77	212.12	211.59	212.35	211.25	211.97	212.27	212.5	210.9	213.23	212.15	211.43	212.71	211.92	212.06	212.75	211.64	212.07	212.36	213.84	211.91	211.71	211	211.31	211.24	211.86	212.07	211.98	211.37	211.54	211.76	211.23	210.86	210.7	211.42	211.75	211.44	211.03	211.42	211.92	212.87	212	210.44	211.79
207.4	208.35	208.77	207.61	208.48	208.16	207.89	207.36	207.36	207.07	207.1	209	208.64	207.94	207.09	206.93	207.84	206.19	207.2	208.54	206.96	207.96	207.44	206.59	207.48	208.75	208.31	208.17	208.17	207.96	208.38	207.85	207.78	207.65	206.7	208.05	208.58	207.22	206.81	208.28	207.54	208.04	207.69	208.1	207.15	208.73	207.27	208.17	207.46	207.96
211.33	211.72	211.42	211.04	211.2	211.68	212.86	211.45	212.69	211.01	212.92	211.1	211.69	212.15	210.81	211.83	211.93	211.39	211.69	211.18	211.52	212.94	213.31	211.91	211.14	212.22	211.62	212.14	211.65	212.04	211.24	212.16	211.73	211.88	211.74	212.57	212.32	211	210.01	210.92	211.09	211.98	212.22	213.04	212.4	211.07	211.82	210.29	210.85	211.82
217.35	217.32	216.57	216.57	217.65	217.17	216.87	217.19	216.83	217.31	218.26	219.64	216.9	217.44	216.87	216.59	217.14	216.72	217.52	216.82	217.13	218.27	217.24	218.03	216.91	217.63	216.26	217.15	215.91	216.06	217.32	217.28	216.56	217.48	217.36	216.53	217.66	216.12	217.75	216.11	217.06	217.17	216.38	216.95	216.87	216.78	217.12	217.12	216.82	215.86
211.59	211.1	212.09	211.5	211.24	211.59	213.06	211.79	211.18	211.86	212.16	212.27	212.54	210.92	211.69	211.1	210.52	210.66	211.79	210.75	211.06	211.14	212.34	211.44	211.64	211.44	212.42	212.25	212.37	212	212.46	212.58	209.56	211.09	210.8	211.77	210.37	211.3	211.29	212.6	211.84	211.12	211.81	212.22	211.93	211.39	211.03	212.28	211.87	212.8
209.78	209.3	208.92	208.35	209.12	208.57	208.85	208.91	208.42	208.72	209.97	208.05	209.17	208.54	209.25	208.38	208.44	209.05	208.09	208.67	208.95	208.99	208.86	208.79	209.2	208.1	208.31	209.13	208.41	209.15	209.24	208.59	207.98	208.37	207.75	209.15	208.66	209.48	208.3	209.66	207.59	209	209.02	208.95	208.47	207.67	208.63	209.43	208.81	209.33
202.46	202.45	202.73	201.53	203.14	201.94	201.8	202.22	202.3	202.8	202.47	201.67	202.04	203.28	202.56	202.3	202.46	202.53	202.24	203.07	202.06	202.69	202.48	202.38	202.16	201.97	202.6	202.24	202.07	202.27	203.09	203.21	202.01	202.19	202.45	201.91	202.29	202.66	203.02	202.26	201.18	202.77	202.06	201.51	201.65	202.56	202.71	202.55	204.29	203.34
208.7	209.46	207.21	208.6	208.2	207.82	208.21	207.67	209.29	208.98	207.79	207.78	208.62	207.6	208.64	208.13	208.73	207.98	207.62	208.15	208.13	208.84	208.75	207.83	207.56	208.57	207.85	209.23	208.43	208.87	208.64	207.91	208.58	208.85	208.47	208.32	208.1	209.5	209.03	208.87	209.07	208.7	209.21	208.31	208.47	208.12	207.85	209.68	207.98	207.81
209.65	208.32	208.19	208.02	207.93	209.29	208.99	208.6	209.46	209.58	208.59	208.62	209.36	207.67	209.47	208.74	209.9	208.81	208.05	208.24	208.62	208.22	208.27	209.19	208.45	208.46	209.31	208.72	207.82	208.03	210.29	208.9	208.19	208.92	208.55	207.5	209.06	208.54	208.75	208.44	209.77	209.42	208.9	208.01	208.43	209.26	208.83	209.18	208.24	209.37
200.17	202.51	201.07	200.58	201.03	200.27	199.59	201.74	200.52	202.29	200.67	202.69	202.38	200.31	201.27	201.57	202.52	201.33	201.24	201.45	200.21	200.9	201.45	201.05	201.21	200.36	201.71	201.37	201.36	201.1	202.13	201.46	202.06	200.19	201.13	200.89	201.39	200.78	200.84	200.16	201.49	201.19	201.67	201.48	200.29	201.03	200.32	200.64	201.32	200.57
211.07	211.81	211.02	211.67	210.58	210.92	211.93	212.1	212.45	210.96	212.83	212.66	212.16	212.37	210.78	212.12	210.73	211.51	211.21	212.42	211.99	212.64	212.56	212.17	212.37	211.9	212.31	212.1	211.91	211.52	212.64	211.3	211.66	211.42	210.79	211.15	210.57	212.23	211.84	212.41	212.07	211.61	212.36	211.56	212.65	211.87	211.86	210.97	212.03	211.72
203.11	204.09	203.97	203.97	203.35	203.84	205.16	203.21	203.64	204.48	203.17	202.53	204.75	203.43	205.2	203.16	203.71	203.31	204.46	203.78	203.44	203.9	204.65	203.21	202.35	203.19	204.56	202.89	202.88	203.63	204.43	202.81	204.03	203.8	203.76	202.71	203.79	203.98	201.71	203.17	203.28	204.21	203.23	205.26	203.68	205.07	204.12	204.52	203.95	203.62
202.28	203.71	202.58	203	204.16	203.24	203.38	203.31	202.81	203.5	204.03	202.59	201.8	203.06	202.2	203.56	202.62	203.41	202.81	203.48	203.09	203.59	203.35	202.43	203.26	202.38	203.93	202.3	203.2	202.74	202.44	202.61	203.94	202.59	203.38	202.34	201.61	204.4	202.78	202.22	203.66	202.42	204.55	203.41	203.55	202.59	204.2	203.33	202.73	202.48
207.96	207.13	208.05	208.07	207.47	207.76	207.3	208.02	207.27	208.59	207.8	207.21	206.83	208.41	207.69	207.94	208.27	207.65	208.36	208.53	208.4	207.9	208.22	208.29	208.5	207.1	207.54	207.82	207.53	208.13	207.54	207.58	206.95	207.72	208.71	207.57	208.39	208.47	207.86	207.81	208.26	207.23	207.9	207.4	208.44	208.52	207.94	208.77	208.2	208.32
208.39	207.85	208.11	206.9	208.55	206.36	206.83	207.04	207.28	207.61	208.1	207.79	207.48	206.77	208.26	208.28	208.2	208.13	207.82	208.39	207.12	206.17	207.77	207.83	207.51	208.08	207.28	206.92	208.24	208.36	207.99	208.57	207.55	207.56	208.16	208.48	208.73	207.04	207.77	207.64	207.42	207.56	207.51	208.86	206.86	208.65	208.19	206.9	207.22	208.8
207.67	208.04	207.58	208.27	208.15	207.49	207.18	207.03	207.68	207.45	206.74	207.43	207.22	208.12	207.36	207.8	208.18	207.71	207.18	207.9	208.55	207.9	207.12	207.72	208.01	208.24	209.11	208.12	208.4	207.57	208.25	207.5	207.23	208.57	207.32	208.05	206.94	208.08	208.29	207.44	208.99	207.87	207.98	207.3	208.86	207.24	207.13	208.33	208.66	207.36
207.5	208.15	208.78	207.68	207.23	208.24	208.13	207.86	207.22	207.38	207.68	207.37	207.6	207.36	207.66	208.06	207.52	208.64	208.65	207.46	206.88	206.48	205.96	207.77	208.06	208.39	207.92	209.33	208.01	207.87	207.18	207.56	207.19	207.85	206.64	207.89	207.18	207.66	207.53	208.48	207.95	207.52	208.25	208.38	207.26	209.23	207.45	206.57	207.67	208.08
197.9	197.5	197.23	198.59	198.66	197.91	197.82	196.62	198.59	197.44	198.88	197.48	198.57	197.54	197.67	197.54	198.21	196.51	197.98	197.38	197.89	198.87	197.96	198.91	198.27	198.2	197.62	197.94	197.85	197.46	197.83	197.84	197.64	198.19	197.65	198.47	198.48	198.2	198.42	197.01	197.84	198.37	197.6	196.97	198	197.55	198.2	197.73	196.78	198.73
203.03	202.59	201.62	202.38	202.48	201.53	201.85	202.04	202.92	202.6	201.9	203.13	201.54	202.39	203.23	202.28	202.45	202.7	202.07	201.62	201.13	202.57	202.25	202.87	202.64	202.67	202.54	202.57	202.1	202.77	202.05	201.27	201.7	201.95	202.75	202.93	202.51	202.28	202.81	203.11	202.84	202.63	201.03	201.41	201.61	203.37	202.87	201.59	202.38	203.05
206.67	205.76	205.87	205.16	207	206.66	206.35	206.44	206.9	205.96	206.9	206.75	206.16	207.21	206.45	206.76	206.76	206.67	206.25	206.03	207.41	206.46	205.51	207.51	206.61	205.76	206.04	206.33	206.03	206.53	206.14	205.98	206.39	206.7	206.39	205.99	206.4	206.65	205.75	206.26	205.87	206.1	206.19	207.12	206.19	206.51	206.28	206.51	205.81	206.7
209.4	208.86	208.57	208.64	208.68	207.97	209.37	208.51	208.24	209.06	208.23	208.61	208.27	209.29	208.48	209.59	209.47	207.61	209.37	208.22	209	210.05	209.5	208.67	207.31	208.5	209.11	208.57	208.8	208.39	208.41	208.65	208.99	207.15	208.58	208.79	208.71	208.05	208.34	209.08	208.75	209.78	208.56	209.97	208.01	208.22	208.55	209.86	209.64	209.11
199.14	200.98	199.23	199.98	199.53	200.93	199.22	199.37	200.68	200.05	200.07	200.95	201.03	199.87	200.3	199.66	200.66	200.8	199.84	201.01	201.06	199.41	198.9	200.86	200.35	199.59	200.53	200.54	200.06	200.43	200.81	200.34	201.42	199.59	199.83	199.5	199.83	200.35	199.9	199.95	199.6	199.55	199.79	198.39	201.22	200.14	200.3	199.28	200.14	200.67
205.79	205.69	205.72	206.89	207.45	206.57	206.28	207.22	205.48	206.72	205.82	205.72	206.69	206.38	206.07	206.26	206.66	204.24	206.2	206.98	206.25	207.25	206.49	206.59	206.23	205.94	206.29	207.29	207.17	206.46	207.22	205.68	204.96	205.41	206.64	206.5	207.11	205.92	205.2	206.82	206.54	205.93	206.1	205.18	206.16	205.74	206.24	205.65	206.03	206.94
218.31	216.61	218.34	217.16	217.65	216.56	216.04	217.55	216.79	216.94	216.74	217.49	217.03	217.05	217.24	218.08	216.1	215.99	216.89	217.04	216.95	215.94	218.47	217.77	217.32	216.55	216.77	217.08	216.85	216.4	216.46	215.96	215.83	216.55	218.58	218.1	217.12	216.94	216.05	217.17	217.62	216.43	216.03	217.28	216.75	217.7	216.64	216.99	217.12	216.6
203.71	204.26	204.51	203.68	205.49	204.64	203.36	204.26	204.28	204.78	204.88	203.86	203.58	205.82	204.67	204.64	204.51	204.65	205.35	204.91	203.71	203.89	205.34	203.74	204.76	204.54	204.55	204.02	204.77	205.02	203.66	203.46	203.55	205.21	204.76	205.82	203.63	203.45	204.43	204.9	205.36	204.38	205.09	204.56	204.22	205.16	204.33	204.31	205.71	204.33
217.16	217.14	216.35	216.28	217.45	217.41	216.68	217.17	216.8	216.74	216.29	217.67	216.73	218.16	217.51	217.22	217.31	216.64	215.86	217.65	216.75	217.26	218.33	215.82	217.96	217.04	216.47	217.12	217.69	217.44	216.29	217.42	217.19	217.5	218.03	217.02	216.36	217.94	216.63	216.63	216.17	217.19	217	217.23	218.05	216.64	216.52	216.67	217.57	216.72
209.09	210.39	208.69	208.58	208.54	209.2	208.56	208.77	207.01	208.27	208.72	208.95	209.13	209.34	209	206.86	209.03	208.48	209.6	208.22	209.05	209.48	208.78	208.46	208.76	208.55	208.42	207.99	209.3	209.69	207.93	208.67	208.65	208.47	209.01	209.63	208.38	208.8	208.2	208.94	208.9	208.2	208.49	208.1	208.79	208.47	207.83	207.75	210.24	208.33
217.9	215.33	217.07	216.25	216.44	216.59	216.72	216.61	216.9	216.59	216.81	217.2	216.08	217.13	217.14	216.69	216.26	216.18	216.17	218.18	217.94	216.29	217.42	216.79	217.59	217.64	216.25	217.74	216.19	216.8	215.79	217.1	216.47	216.62	216.74	219.8	217.75	216.23	215.69	216.4	216.65	217.1	217.26	217.68	215.9	217.91	217.76	216.67	216.87	216.58
209.75	209.33	209.09	210.04	209.05	208.85	210.36	210.81	208.87	208.95	209.69	209.95	209.59	208.83	210.07	209.62	210.09	208.58	209.88	209.89	209.71	209.87	209	209.64	209.01	209.78	210.09	209.12	210.69	210.22	209.86	209.72	210.19	209.37	210.57	210.49	209.56	208.96	209.4	209.6	209.16	209.87	209.28	210.66	209.58	209.77	209.4	209.92	207.94	209.01
199.94	200.61	199.18	200.43	199.8	198.89	198.75	198.68	200.57	198.76	199.93	197.91	200.27	199.13	199.65	198.9	200.33	199.7	198.72	199.09	199.27	200.89	199.62	200.24	199.95	200.23	198.47	199.88	199.52	199.09	198.46	198.24	198.81	199.73	198.57	199.45	199.32	200.73	197.96	200	199.27	198.23	199.47	199.98	199.28	199.43	199.27	199.31	199.59	199.7
208.37	208.92	209.01	209.87	209.3	209.56	210.36	208.63	209.97	208.2	209.04	208.43	208.26	207.06	208.54	208.45	208.81	209.65	208.93	209.19	209.07	208.61	208.42	207.75	210.43	208.67	207.63	208.96	208.51	208.57	209.19	208.92	209.05	208.79	208.59	208.63	208	209.63	209.39	209.66	207.99	208.44	209.95	208.59	208.88	208.24	208.77	208.79	208.44	208.02
213.27	211.68	212.63	212.35	211.26	212.28	211.65	212.04	211.51	211.68	212.24	212.25	212.99	211.72	212.28	212.61	212.21	211.77	212.87	211.29	211.58	211.81	211.05	213.59	213.06	211.72	212.3	211.76	211.13	211.73	212.44	211.34	211.38	211.97	211.88	211.32	211.07	212.01	210.94	211.02	211.41	212.39	211.95	212.75	212.03	212.06	212.29	212.49	212.71	213.4
197.56	197.89	199.18	199.03	198.47	198.7	199.03	198.84	199.07	197.83	197.71	198.43	197.64	199.22	197.87	198.8	198.89	199.16	198.34	198.63	199.45	199.18	198.25	198.3	198.06	197.86	198.29	197.98	198.56	198.42	198.62	198.65	198.36	199.38	198.6	199.2	197.81	198.37	198.64	197.72	198.08	197.93	199.43	197.97	198.21	198.79	197.52	198.23	198.77	198.57
203.01	202.76	202.06	203.01	202.53	203.53	201.62	203.25	203.7	202.48	202.16	202.26	202.19	202.96	203.34	202.64	203.33	202.76	203.18	201.7	201.76	202.26	201.77	203.05	201.95	203.06	201.52	201.98	202.91	203.51	202.56	203.34	202.57	202.89	201.63	202.24	201.82	201.25	202.87	201.52	202.52	203.13	202.84	201.9	202.08	202.5	202.83	202.43	202.25	203.44
204.29	203.03	203.57	203.22	204.36	204.73	204.08	204.55	204.21	203.51	204.39	203.51	204.15	203.04	203.47	205.07	204.4	202.66	204.92	205.07	203.06	204.11	204.37	204.43	203.33	204.82	204.49	205.6	203.09	204.65	204.41	204.21	203.13	204.42	204.11	203.26	204.84	204.76	204.14	203.97	205.13	204.63	204.62	203.52	204.73	205.43	203.72	203.4	204.48	202.83
201.76	202.8	201.52	201.94	203.32	202.55	202.32	202.57	201.51	201.86	202.45	202.23	201.85	201.7	201.1	201.59	202.59	202	202.95	201.89	202.16	203.16	202.18	203.02	202.59	203.38	202.7	201.8	202.74	202.48	202.85	201.71	202.21	202.61	202.78	201.9	203.36	202.97	201.49	201.45	202.59	202.7	202.17	202.93	202.7	202.72	200.65	202.58	201.54	203.37
210.83	210.76	211.53	211.19	211.49	211.87	211.71	211.83	211.04	212.11	211.89	210.89	210.21	211.83	211.8	211.64	211.61	210.73	212.22	210.9	211.24	211.61	212.21	210.98	211.81	211.67	210.53	210.42	211.53	211.31	210.72	210.99	210.84	211.85	211.2	211.75	211.77	212.27	211.68	211.38	211.1	211.23	212.35	211.48	211.61	209.71	211.29	211.82	212.07	211.23
216.42	217.17	216.53	217.97	217.11	215.47	216.81	216.47	216.74	217.85	217.5	216.09	218.6	216.91	217.54	216.3	217.93	216.68	216.41	217.12	216.63	217	217.16	216.24	217.22	217.1	216.61	216.76	215.6	217.03	217.92	217.05	216.78	217.64	216.88	216.27	216.96	218.9	217.9	217.54	217.25	216.58	216.09	217.58	217.1	217.02	217.11	217.14	217.48	216.93
200.22	200.57	200.41	200.34	199.6	199.63	198.87	200.05	199.93	200.75	200	201.61	199.82	199.75	201.6	201	200.06	200.29	199.94	198.98	200.55	199.5	200.51	199.5	198.95	199.88	199.98	199.95	200.34	198.73	201.67	200.91	199.94	200.07	200.84	200.29	200.49	199.89	199.68	199.43	201.14	199.95	200.16	200.04	200.65	200.28	200.45	201.11	200.22	200.51
213.25	211.06	210.64	210.72	210.92	211.78	212.77	211.79	211.15	212.55	210.94	211.59	211.58	211.61	211.9	211.68	211.83	212.55	212.15	211.11	212.04	210.84	212.09	210.99	211.81	212.74	212.06	210.31	211.4	210.68	211.85	210.23	210.81	211.75	211.22	212.1	211.58	210.89	211.22	211.59	212.35	211.5	211.44	211.36	212.08	210.86	212.21	210.83	211.82	211.4
197.53	197.76	197.58	197.46	197.92	199.08	198.77	197.16	198.02	197.78	197.95	197.38	197.97	197.73	198.37	198.77	197.69	197.44	198.21	197.18	198.42	198.28	197.72	198.49	198.52	196.55	197.6	199.1	199.21	197.65	198.47	197.86	197.63	198.84	197.96	198.22	197.53	197.22	198.62	197.13	197.91	198.14	198.64	197.01	197.48	198.35	197.67	198.84	197.7	199.11
198.55	199.84	199.72	200.26	198.6	199.53	199.81	199.61	198.94	200.82	198.64	198.77	200.24	199.34	198.5	199.73	198.84	198.9	200.4	198.95	199.38	200.14	199.04	198.66	198.06	199.71	199.41	199.82	199.24	199.28	199.61	198.74	199.53	199.58	198.98	199.49	198.28	197.87	199.44	199.48	200.35	199.64	199.68	200.37	199.3	199.74	199.04	199.38	200.05	199.7
202.32	202.4	203.41	203.67	203.4	202.8	202.7	201.56	202.46	202.84	201.94	201.69	201.61	200.78	202.58	202.8	203.42	202.23	202.67	202.13	202.45	202.56	202.72	202.08	203.07	203.92	203.58	202.85	203.66	203.57	202.56	202.01	202.35	202.89	202.69	201.91	201.87	202.47	202.36	203.03	202.18	201.55	202.43	202.58	203.87	202.06	202.54	203.66	204.04	203.77
208.05	208.86	209.01	209.41	207.93	208.79	208.67	208.68	209.11	208.65	209.05	209.42	208.41	208.71	207.99	208.64	209.2	207.06	209.38	209.11	208.99	208.21	208.26	207.82	208.81	208.55	207.57	209.01	208.48	209.15	209.49	208.47	208.69	209.57	208.45	208.81	207.8	209.04	208.61	208.39	209.66	208.54	209.23	208.81	208.63	207.54	208.48	206.84	208.03	208.15
203.5	202.5	203.34	205.37	204.16	202.89	204.59	203.72	204.37	203.74	203.55	203.76	203.97	204.92	203.88	203.98	203.92	202.87	203.16	204.19	203.86	203.53	203.86	203.85	204.28	203.52	203.57	203.77	204.16	203.8	204.05	203.34	204.72	203.59	202.62	203.33	203.61	203.41	203.98	203.39	203.82	204.88	203.55	204.97	203.37	204.52	204.34	203.57	203.59	204.34
203.36	203.53	203.54	203.49	202.56	202.3	202.99	204.35	203.45	203.35	202.75	203.93	203.41	204.01	203.17	204.03	203.33	203.84	204.02	203.56	204.66	203.47	204	203.17	204.12	203.22	204.71	203.3	203.08	203.51	203.62	202.59	204.32	204.43	203.91	203.89	203.67	203.73	204.22	204.46	203.5	203.7	203.88	204.27	203.69	203.25	204.33	204.23	203.4	203.97
207.21	208.05	207.02	206.9	207.84	207.93	208.29	207.91	207.16	208.44	208.91	207.98	207.85	208.66	207.77	208.4	209.12	206.69	208.06	206.53	208.27	207.44	207.85	208.2	207.67	207.27	208.11	207.11	208.08	208.49	207.43	207.43	208.08	207.12	208.56	208.15	207.47	207.32	207.54	207.82	207.95	208.22	208.53	207.4	207.92	207.83	208.56	207.17	208.21	208.74
193.13	193.59	194.71	193.18	194.01	194.97	194.91	194.45	194.53	194.4	194.01	194.06	193.81	192.78	193.08	195.43	194.47	194.56	194.57	194.72	192.6	195.34	194.32	193.89	194.81	194.25	194.13	194.29	194.49	193.94	193.87	193.59	194.48	194.09	194.14	193.81	193.38	193.89	194.39	194.19	193.22	195.04	194.41	195.29	193.79	194.67	194.58	194.61	193.55	194
208	208.07	209.23	208.7	208.42	208.63	209	209.93	208.4	208.69	209.25	208.99	209.5	208.42	209.71	209.43	209.72	208.51	207.91	209.33	210.09	208.58	207.72	208.07	209.7	208.61	208.72	208.46	208.4	208.16	207.7	208.47	207.97	208.41	209.4	208.96	208.25	208.27	208.04	209.54	209.05	208.32	208.87	208.71	208.93	208.48	209.65	209.41	208.86	209.15
216.83	217.92	216.86	215.65	216.19	216.74	217.4	216.7	217.26	217.62	217.62	217.62	215.98	217.36	216.39	215.93	217.04	216.82	216.86	217.11	217.42	216.06	216.43	216.55	216.31	217.43	217.69	217.62	216.68	217.77	216.58	216.31	217.12	216.12	216.35	217.84	216.07	216.21	216.02	218.2	215.9	216.75	216.94	216.59	216.48	216.62	216.78	217.28	217.57	216.54
203.56	202.79	204.16	202.61	202.99	203.25	204.03	202.99	203.64	202.83	202.83	203.46	203.44	204.04	203.01	202.74	202.43	203.02	204.04	203.69	203.81	203.84	204.13	203.25	204.46	203.19	202.29	204.64	203.99	203.29	202.15	203.92	202.61	204.65	203.19	203.46	203.14	202.3	202.14	202.56	204.24	202.9	202.15	202.72	203.67	202.89	203.18	203.5	205.11	203.62
200.74	201.54	200.55	200.4	200.5	200.26	200.13	200.89	200.45	200.35	200.33	201.76	199.95	200.37	200.99	200.45	200.75	200.73	200.42	201.19	201.21	200.73	199.63	200.02	200.52	200.56	200.57	200.95	201	201.02	199.15	199.62	201.43	201.09	199.74	198.9	200.21	200.96	201.21	199.78	201.51	201.13	200.97	200.44	199.96	200.97	199.49	200.55	200.57	201.07
203.76	203.56	204.38	203.61	202.61	203.87	202.8	203.57	204.18	203.02	203.39	203.75	204.61	205.14	203.4	203.31	202.81	204.34	203.83	203.19	203.39	203.94	203.9	202.37	203.28	204	203.86	203.69	204.14	202.95	203.5	203.94	204.37	202.82	203.85	202.79	203	204.05	203.43	203.95	203.44	203.6	204.5	203.33	204.01	204.24	203.43	203.23	203.56	203.04
211.1	211.89	211.95	211.92	211.16	211.11	212.28	211.2	212.16	210.73	210.91	213.26	210.8	212.31	212.7	211.04	210.94	212.47	211.37	211.3	210.29	211.66	211.78	210.63	211.22	211.15	210.86	211.36	212.6	210.77	211.24	210.86	211.16	210.58	211.31	210.97	211.11	211.95	212.21	212.24	211.18	210.74	212.18	211.8	211.19	211.48	211.26	211	209.82	210.88
212.91	211.94	212.52	212.23	212.94	212.92	212.14	213.23	212.5	212.58	213.62	212.07	213.64	212.72	212.8	213.85	213.41	212.66	211.7	213.96	212.23	212.86	213.37	212.31	212.27	212.67	213.18	212.85	213.68	213	213.99	212.7	212.76	213.54	212.73	213.33	212.95	213.37	212.22	213.14	212.04	213.19	213.4	212.55	214	213.41	212.95	214.09	213.25	212.41
206.62	207.36	207.46	207.85	207.6	207.67	206.66	208.83	208.33	207.36	208.03	206.42	207.75	207.19	207.59	207.03	208.44	207.42	208.06	206.84	207.53	207.62	208	207.33	207.21	206.35	208.38	207.85	207.89	207.87	208.47	207.09	209.42	207.71	207.5	208.07	207.77	207.6	208.62	207.88	207.95	208.97	207.44	208.24	208.63	207.73	208.28	207.03	207.86	207.19
208.07	208.3	207.31	208.14	208.91	207.93	209.1	208.73	209.07	209.46	209	209.21	208.29	209.05	209.63	208.16	209.44	208.93	209.03	209.43	208.34	208.66	209.49	209.22	209.05	209.34	208.82	208.03	208.96	210.01	208.33	210.09	208.22	208.95	209.25	208.62	208.67	209.61	208.44	208.56	208.95	208.28	208.16	208.9	209.03	208.6	208.56	209	209.86	209.48
202.41	201.52	202.02	202.66	203.29	202.8	202.84	203.44	202.65	203.38	203.29	201.96	202.17	202.8	202.73	203.16	203.47	202.47	203.1	202.67	202.62	202.52	204.11	202.51	203.06	203.31	202.76	202.81	202.34	203.87	202.59	202.44	202.64	202.02	202.08	204.83	202.07	201.64	201.63	202.6	202.33	202.8	201.99	202.59	202.72	202.38	203.23	202.75	201.79	202.06
203.83	204.02	204.03	204.11	202.72	203.4	204.37	204.14	204.04	205.24	203.8	203.36	201.97	203.63	205.18	203.71	204.12	203.74	203.74	202.69	203.37	204.31	204.92	202.8	203.75	203.49	204.02	203.48	203.85	203.84	203.14	203.57	204.24	204.21	204.25	205.27	203.36	203.13	204.42	202.99	203.52	204.65	202.92	203.07	204.32	204.01	204.2	203.25	204.45	204.29
193.57	193.81	193.65	194.62	194.49	194.3	195.2	194.31	192.87	193.86	194.61	193.59	194.1	194.48	194.34	194.52	193.57	192.61	194	193.53	192.47	193.84	194.12	193.7	193.73	195.12	194.19	194.59	194.23	194.5	191.98	194.76	194.53	194.05	194.74	194.02	193.97	194.12	194.4	194.56	193.99	194.39	193.74	193.78	193.49	193.66	194.02	193.49	195.46	194.82
207.25	207.64	206.8	208.43	208.67	207.94	207.76	208.26	208.26	207.41	207.68	209.03	207.88	208.03	206.94	207.52	206.89	207.99	207.53	207.6	208.07	207.16	208.01	208.48	208.29	207.97	206.61	208.23	207.79	207.36	208.08	208.12	207.06	207.25	207.4	207.56	208.14	208.23	207.93	208.67	207.56	208.89	207.65	207.67	208.32	206.78	206.69	208.47	208.27	206.7
209.08	207.04	208.28	208.66	208.53	208.79	207.9	209.09	208.53	209.54	208.79	209.53	209.04	210.23	208.58	207.76	208.96	208.41	208.73	207.68	208.01	209.53	208.54	207.25	207.7	208.38	207.83	208.79	207.98	209.3	208.12	209.12	208.51	208.6	207.93	209.72	207.41	208.6	208.16	208.24	208.98	208.18	208.12	208.58	207.58	208.41	208.3	208.51	208.38	207.9
211.89	212.61	211.79	211.4	211.77	211.43	212.16	211.73	210.62	210.85	211.83	211.19	211.37	211.43	212.08	210.9	212.42	211.86	211.32	210.64	211.93	211.78	211.85	212.18	211.14	211.74	211.69	211.28	211.17	211.2	212.09	211.73	211.65	211.68	211.65	211.69	211.34	211.73	210.5	211.74	211.34	211.7	211.56	211.33	211.83	210.79	210.64	212.98	212.17	212.41
207.94	208.19	207.63	207.5	208.56	207.3	206.99	207.78	207.25	207.17	207.64	208.17	207.63	206.4	207.88	207.98	207.27	208.05	207.88	207.63	207.76	208.09	206.92	208.08	207.25	207.01	207.14	208.07	207.14	207.8	207.03	208.16	207.6	208.56	207.31	207.33	207.56	208.13	207.15	207.62	208.83	208.12	207.63	207.49	207.22	208.07	208.48	208.11	207.86	207.21
202.26	204.58	203.89	203.58	205.25	203.9	203.52	202.7	204.73	204.12	203.05	203.15	203.19	201.85	202.75	203.94	203.92	204.64	202.77	204.43	202.54	203.36	203.25	203.28	203.54	203.03	202.43	203.09	204.74	203.42	204.5	203.27	203.6	202.98	202.23	203.56	203.41	204.39	203.1	203.31	203.44	202.63	204.39	204.93	204.23	204.3	202.35	203	202.16	203.4
212.99	212.74	213.61	213.09	212.66	213.65	212.52	212.89	213.67	212.75	212.77	211.49	211.23	214.02	214.14	213.26	212.43	212.31	212.87	213.97	213.51	212.92	212.75	212.49	212.93	214.35	213.12	212.89	213.36	213.46	214	213.58	213.04	212.39	213.39	213.18	211.9	214.4	212.64	213.21	212.12	212.53	213.46	213.66	213.76	212.55	212.91	212.96	213.79	213.96
205.46	206.21	206.1	206.79	205.87	206.69	206.25	207.32	206.61	206.65	206.99	206.4	205.79	206.59	206.27	206.3	206.25	204.77	205.71	206.38	206.83	206.77	206.09	206.1	207.24	206.6	206.11	205.79	206.5	205.73	206.48	206.53	205.83	206.89	206.72	206.8	206.06	207.24	205.28	206.71	206.54	206.85	205.95	205.5	206.9	205.22	206.86	207.2	206.9	206.67
212.47	213.35	212.37	212.44	212.67	212.51	213.49	213.05	213.62	213.7	212.56	212.6	213.76	213.18	213.89	213.34	212.87	213.14	214.45	213.5	211.87	212.91	211.48	211.72	213.18	213.06	212.95	211.84	212.45	213.47	213.25	212.42	213.04	212.31	213.2	212.46	211.78	212.33	213.64	212.93	212.78	212.64	213.77	212	212.61	212.99	212.29	213.32	212.52	214.01
207.25	208.32	208	207.07	209.01	207.88	208.25	207.62	207.15	207.47	207.9	207.46	208.73	207.04	207.7	208.34	207.43	207.63	207.55	207.58	206.64	206.45	207.34	208.87	207.47	208.91	207.96	207.42	209.27	208.81	207.6	207.88	206.87	208.17	207.41	208.72	208.32	207.9	207.46	207.92	207.78	207.77	207.47	207.11	207.08	207.81	207.49	207.33	208.86	208.7
207.26	207.62	208.09	209.25	207.49	208.23	207.17	207.82	208.16	207.3	207.49	207.17	208.37	207.69	207.06	208.16	207.5	207.74	206.29	207.14	208.49	208.6	206.82	209.35	208.47	206.99	207.95	207.8	207.98	206.43	207.91	207.27	207.63	207.32	207.57	207.04	207.54	207.51	208.33	208.19	208.53	208.14	208.61	207.9	206.78	207.03	209.43	208.66	207.63	207.43
207.24	207.64	207.55	206.8	208.14	207.2	208.05	207.31	208.03	207.58	207.88	207.42	206.53	208.1	208.31	207.43	207.8	206.77	208.52	206.8	207.81	207.57	208.02	208.27	208.02	207.57	207.06	207.99	208.07	208.46	208.44	207.4	206.98	207.74	207.54	208.54	207.17	207.37	207.76	207.92	208.07	206.44	208.09	207.34	207.17	206.96	207.87	207.18	207.78	208.97
208.31	208.43	208.54	209.23	208.08	209.15	209.1	209.4	208.97	207.5	207.74	208.05	209.27	209.13	208.84	209.46	208.97	208.26	209.32	209.26	207.9	208	208.46	208.04	207.75	209.01	208.26	209.07	208.74	209.49	209.38	209.37	209.05	208.48	208.19	208.19	208.5	207.78	209.34	209.46	208.17	209.19	208.83	209.26	208.86	208.37	210.02	208.09	209.33	208.02
217.75	218.18	217.28	217.97	217.46	217.63	217.76	217.31	218.71	218.64	218.03	217.69	217.84	217.73	218.19	218.06	217.56	217.19	218.54	217.75	217.82	218.09	216.25	217.29	217.9	218.24	218.2	217.27	218.14	217.57	217.1	218.15	215.84	217.6	217.83	218.47	217.59	216.44	217.97	217.63	217.53	216.77	217.84	217.45	218.8	216.98	216.44	217.41	217.99	217.72
207.85	207.81	209.24	209.81	209.32	210.45	209.14	208.9	210.08	209.87	208.51	209.95	209.02	209.03	209.35	209.09	209.18	210.25	209.79	209.63	209.19	209.24	209.12	209.89	209.63	209.55	209.31	209.54	208.98	209.53	209.17	209.42	208.95	208.97	209.25	208.56	209.12	210.29	209.9	209.25	208.91	210.34	208.98	209.71	209.56	208.82	208.97	209.1	208.64	209.62
198.58	199.7	199.8	199.61	199.54	199.72	198.79	198.45	199.95	199.67	199.29	200.69	198.31	198.73	199.35	199.13	200.13	199.47	199.25	198.2	198.14	198.65	198.52	199.75	199.07	198.94	199.46	198.7	198.95	199.46	199.63	198.34	198.68	200.18	199.41	199.04	199.54	198.51	200.03	200.3	199.17	199.5	199.43	199.38	198.12	198.98	197.92	199.48	199.08	199.5
214.79	213.62	213.47	213.79	214.18	214.03	213.81	213.45	215.1	214.63	213.13	213.53	215.37	214.32	214.56	213.21	213.98	214.76	213.72	214.57	214.04	213.16	214.04	212.95	213.59	214.2	213.23	212.4	214.4	214.01	213.22	214.1	213.05	214.01	213.71	213.24	213.6	214.17	213.31	214.5	213.9	213.62	214.23	213.57	215.16	213.38	212.73	213.4	214.14	213.92
199.32	200.5	201.14	200.77	200.56	199.8	201.03	200.71	199.69	202.01	199.98	199.77	198.73	199.61	199.88	200.17	200.68	200.61	200.01	200.5	200	200.78	199.67	201.2	200.11	198.64	200.23	200.56	198.84	200.39	200.07	200.81	200.87	199.82	199.34	199.99	199.53	200.31	200.93	199.84	200.08	201.72	200.84	199.55	201.33	201.16	201.73	199.95	201	199.7
217.19	216.88	215.85	217.02	218.61	216.93	217.06	216.8	217.85	218.08	217.38	217.68	217.43	217.41	216.97	217.64	217.22	218.14	216.28	216.57	218.07	216.6	218.23	216	216.47	216.53	217.41	217.02	217.32	217.46	216.22	217.87	216.93	216.4	217.11	217.49	217.03	218.27	216.29	216.54	216.7	217.07	216.58	216.7	216.94	216.85	216.73	217.06	216.18	216.65
208.54	207.19	207.67	207.67	207.95	207.73	208.1	207.96	208.89	207.75	207.78	208.64	206.9	207.66	209.42	206.88	207.14	206.66	208	208.26	207.8	207.75	208.77	208.44	207.32	207.84	206.59	208.02	209.02	206.84	208.52	208.02	207.66	208.44	207.29	206.96	207.48	207.27	208.08	207.87	208.05	208.01	208.76	207.49	206.87	207.47	207.75	208.93	207.84	209.21
207.68	208.03	208.79	208.58	208.3	208.04	208.27	207.75	209.22	207.29	208.14	207.89	208.04	207.83	207.59	207.77	208.15	208.4	208.13	208.95	207.67	206.93	207.29	208.64	208.12	208.17	205.97	208.71	209.51	206.95	207.44	207.64	207.4	208.75	208.61	208	208.17	207.93	207.32	207.46	207.34	207.49	206.7	208.15	207.25	208.06	208.28	207.98	206.74	206.35
200.28	200.07	199.85	200.6	199.84	201.38	199.83	200.46	201.69	201.1	201.14	201.21	201.24	200.91	200.39	201.13	200.19	199.43	199.5	200.91	200.39	201.14	199.42	200.22	198.99	200.64	200.6	199.16	200.57	199.9	200.13	201.86	200.39	199.81	199.95	201.23	199.95	200.67	200.46	200.17	200.53	200.02	201.28	201.2	200.53	200.6	201.37	199.95	200.75	200.99
212.27	211.81	211.71	211.77	213.1	212.36	212.28	211.93	212.58	212.37	212.7	212.9	212.08	213.46	212.77	212.94	211.97	211.15	212.32	212.43	212.63	212.27	211.82	212.33	212.56	212.24	211.9	211.07	213.73	212.32	212.21	211.47	212.55	211.49	212.28	213.57	212.3	211.96	212	212.69	211.77	212.69	211.74	213.31	212.06	212.11	212.12	212.26	213.27	213.63
200.38	200.1	198.61	200.07	198.98	200.82	200.16	198.73	199.57	199.49	200.12	199.22	199.17	200.46	199.15	200.4	200.32	198.98	200.01	198.66	200.23	199.43	199.32	199.07	198.76	199.6	199.76	200.06	200.07	199.28	200.69	200.33	198.74	200.07	200.05	199.3	199.19	199.29	200.62	199.39	199.06	198.47	200.27	198.53	200.77	199.35	200.65	199.02	199.49	199.37
212.62	211.83	211.93	212.99	211.84	212.57	212.36	212.22	211.7	212.13	211.92	211.03	211.01	209.81	212.75	211.57	211.08	212.61	211.09	211.3	210.87	212.9	211.48	211.12	212.64	212.4	211.92	212.43	211.38	211.17	212.31	211.87	212.32	211.7	210.97	211.05	211.88	211.01	212.12	211.53	210.84	212.07	212.88	212.37	211.39	212.81	211.7	210.81	213.17	211.68
212.68	211.27	210.91	210.42	212.31	211.96	210.86	212.07	211.25	211.96	211.63	211.43	212.08	211.1	211.7	211.44	211.1	211.54	211.81	211.2	210.92	211.05	211.33	211.76	211.93	211.77	210.89	210.34	210.72	211.85	211.8	211.23	212.26	210.9	212.65	211.06	212.21	211.75	210.9	211.09	212.28	210.99	212.96	211.61	211.15	212.39	211.46	212.46	212.35	211.2
209.22	208.71	209.85	208.62	208.27	209.67	207.75	209.99	208.53	207.14	208.35	208.46	208.96	209.3	208.56	210.06	208.75	208.4	207.86	208.52	209.27	207.82	209.27	207.83	209.61	208.46	208.63	209.18	208.47	209.2	208.98	208.2	209.44	208.01	208.94	208.3	209.7	209.14	209.33	209.65	208.95	208.77	208.8	208.09	207.58	209.14	208.96	207.91	208.91	208.75
207.93	207.05	207.63	206.98	207.63	208.77	206.35	207.98	208.45	207.21	207.54	208.39	207.25	207.92	206.98	207.14	208.51	207.09	209.06	206.85	208.16	207.73	208.34	207.18	207.07	208	208.31	208.64	206.44	208.04	207.23	205.75	207.19	207.66	208.52	208.28	207.93	207.6	207.62	208.68	207.54	208.1	207.85	207.41	207.57	206.57	207.1	207.88	207.9	208.11
197.75	198.31	198.71	198.82	198.04	198.63	199.03	197.9	199.33	198.7	198.4	199.09	198.08	200.02	199	198.27	199.47	200.06	198.94	197.68	198.81	198.3	197.87	198.4	198.15	198.17	198.23	197.68	198.26	198.52	199.21	199.56	198.05	199.81	197.75	199.17	198.6	198.81	198.52	199.96	198.29	198.83	197.55	199	198.05	198.87	198.57	199.54	198.96	198.58
216.82	217.27	217.35	216.91	216.53	216.27	217.36	216.27	217.33	217.55	217.66	216.92	217.69	217.8	217.41	217.94	217.14	217.28	217.42	217.5	217.18	217.06	218.13	217.96	216.78	217.18	216.25	217.66	216.74	216.58	217.7	217.04	217.06	215.83	217.17	217.57	216.59	217.19	216.46	216.62	215.72	215.54	216.94	216.38	215.42	218.22	217.43	218.08	217.31	217.75
206.11	205.74	205.34	206.54	204.12	206.09	205.41	206.76	205.9	205.97	205.37	206.38	205.2	206	205.61	205.86	205.82	205.19	205.91	204.32	205.12	206.17	205.95	205.06	206.08	205.43	206.26	204.52	205.41	206.34	204.72	205.28	205.21	205.88	206.72	205.17	206.19	204.47	205.18	204.84	206.32	205.35	205.64	206.23	205.25	205.96	205.32	205.18	205.19	206.37
201.32	200.58	199.5	201.08	200.87	200.55	200.5	200.21	200.5	198.92	200.65	200.18	200.97	201.56	199.39	201.23	200.67	200.26	200.24	200.21	200.7	200.92	200.92	199.85	200.74	201.44	200.44	200.56	199.82	200.6	200.47	200.38	199.94	198.58	200.56	199.48	200.37	200.32	200.64	199.63	200	200.53	200.31	200.68	200.46	200.1	200.83	200.22	202.01	201.99
199.69	199.91	200.73	201.43	200.41	200.61	200.59	201.77	200.38	200.67	200.7	199.88	200.78	200.57	200.07	201.51	201.39	200.72	201.51	200.08	199.82	200.91	201.15	200.95	200.66	200.92	199.33	199.4	200.44	200.79	201.03	200.47	199.4	201.24	199.6	200.24	200.89	200.76	199.84	199.72	200.13	200.44	199.69	200.48	200.45	199.9	201.3	200.96	200.4	200.3
200.81	201.24	200.57	201.41	201.21	201.93	201.86	203	201.62	200.89	200.64	201.12	199.24	201.03	201.81	200.92	202.21	202.01	199.42	202.06	201.53	200.25	200.37	201.68	200.94	202.12	201.96	200.24	201.73	200.76	201.16	202.31	201.44	201.12	201.05	199.88	200.71	200.65	201.37	201.11	201.26	200.89	201.99	202.03	201.33	200.91	201.57	200.54	200.87	202.45
212.42	211.8	212.54	211.3	213.15	212.41	210.61	212.04	211.5	211.83	210.55	210.54	212.08	211.2	211.88	211.68	212.1	212.54	211.35	211.35	211.45	211.49	210.91	211.61	212	211.27	211.49	210.54	211.02	212.34	209.82	212.26	211.8	212.11	211.55	211.37	210.12	210.79	211.17	211.22	211.57	213.38	211.66	212.92	211.7	211.01	210.86	210.65	211.9	211.68
210.96	211.9	211.78	212.42	211.34	211.24	211.35	211.36	211.1	212.29	211.23	212.88	211.78	210.21	210.11	211.51	211.32	211.79	210.89	211.41	211.82	211.72	212.05	212.67	211.84	212.18	211.22	210.85	211.87	212	211.47	211.73	211.44	212	211.39	211.14	211.73	212.87	211.05	211.46	212.73	210.92	212.63	211.47	211.76	212.12	211.13	211.65	211.1	211.23
211.85	212.37	212.73	212.95	212.3	212.26	212.6	213.05	211.7	213.5	211.15	212.01	211.45	212.44	210.82	212.22	211.3	212.21	212.65	212.56	212.27	212.62	212.49	212.8	211.81	212.77	212.28	212.21	211.99	212.31	213.04	210.94	212.2	211.41	213.1	212.32	212.92	212.31	213.37	211.15	212.75	211.48	211.36	213.36	212.75	212.71	211.59	212.69	212.13	211.85
204.26	204.63	202.92	203.72	203.21	202.96	204.17	203.3	204.23	203.7	203.25	203.37	204.03	202.97	203.13	204.27	203.03	202.89	203.09	204.29	203.52	202.89	202.9	202.7	203.51	203.41	204.19	203.9	203.42	204.78	203.14	203	203.31	203.24	202.21	202.16	203.92	202.51	204.97	202.84	204.21	202.87	205.3	203.07	202.52	204.43	203.99	203.33	204.29	203.51
199.97	199.31	200.91	199.77	199.19	200.61	201.42	200.63	200.35	199.42	199.35	200.01	201.04	199.88	200.66	199.88	199.22	199.95	198.6	200.97	199.34	201.3	199.98	201.34	201.23	200.98	200.44	200.39	199.68	200.55	200.17	200.51	199.98	202.49	201.16	200.16	200.35	200.22	199.72	200.72	200.39	200.75	199.15	199.07	199.56	200.32	201.02	200.67	201.48	201.03
204.94	203.71	204.58	204.33	203.94	205.1	204.95	204.58	204.06	205.71	205.03	205.38	205.93	205.91	205.54	205.02	204.43	204.23	203.75	204.56	205.11	205.88	204.95	204.66	204.3	205.33	204.34	204.1	205.17	205.49	204.88	204.72	204.67	203.98	204.3	205.1	204.7	205.18	203.58	204.81	205.08	205.25	204.36	203.84	205.87	203.77	204.95	205.65	204.65	205.36
206.34	208.02	206.41	206.68	205.79	206.47	205.83	205.82	206.17	206.84	205.49	206.51	206.81	206.46	206.03	206.11	206.83	206.07	205.8	207.28	206.48	206.15	206.03	207.61	205.82	206.57	205.65	205.46	206.61	206.29	206.23	206.66	206.45	206.77	206.05	205.58	204.81	205.7	206.68	206.06	207.05	207.17	206.91	205.99	206.32	205.72	206.13	206.28	206.13	206.41
197.95	197.34	196.79	196.7	197.58	198.01	197.89	198.61	197.34	197.19	197.41	197.66	197.79	196.65	199.46	198.38	197.8	197.96	198.45	198.32	198.33	198.07	199.81	198.33	198.74	196.67	197.69	198.32	197.37	198.47	197	198.9	198	197.68	198.85	198.48	197.9	198.55	197.64	197.81	198.43	198.62	199.22	197.64	197.88	198.82	197.77	198.49	198.39	197.96
199.6	201.35	199.57	200.28	201.65	199.89	200.81	201.32	199.98	200.9	200.15	200.15	200.83	199.79	202.06	199.22	201.54	200.6	200.34	200.26	200.06	200.75	199.68	200.16	201.15	201.1	199.69	199.6	200.79	200.62	200.1	200.3	200.7	200.27	200.69	199.37	200.97	199.91	199.81	200.67	200	201.91	199.81	199.86	200.03	200.5	199.59	199.11	201.16	200.63
207.83	209.37	209.5	207.07	208.6	209.19	208.81	209.98	208.81	209.25	208.56	207.08	209.93	207.86	208.37	208.56	208.16	208.58	208.51	208.23	208.19	208.34	208.87	209.01	208.16	208.67	207.99	208.67	209.64	207.89	208.57	208.36	208.41	208.33	208.7	208.66	208.03	208.77	208.76	208.17	209.21	207.97	209.3	208.22	209.63	207.64	208.13	208.61	208.38	208.13
199.21	199.69	199.08	200.23	199.3	198.89	199.77	200.09	200.32	199.69	198.56	198.32	199.66	200.59	199.82	200.08	198.9	199.51	199.74	200.43	198.32	199.45	199.3	198.81	198.56	199.58	198.64	199.33	199.86	198.74	198.63	199.94	199.77	199.09	200.79	198.11	199.62	199.58	200.01	197.69	199.12	200.08	199.47	199.29	199.66	199.32	199.59	200.37	199.97	200.53
208.14	208.01	208.42	210.71	209.25	209.09	208.78	209.72	209.47	209.61	208.76	209.21	208.71	208.67	208.29	209.3	209.69	208.87	208.06	207.2	209.73	208.25	209.95	210.17	207.33	207.93	208.79	209.52	208.77	208.51	208.98	209.64	209.57	208.92	207.28	209.88	209.11	209.2	209.06	209.15	209.46	208.87	209.73	207.34	209.85	209.35	208.26	208.08	208.04	209.54
207.85	208.36	208.65	209.25	208.92	209.15	208.9	208.48	210.19	208.49	209.43	209.63	209.73	208.1	209.04	208.51	209.35	207.04	208.71	208.27	208.2	209.49	209.1	209.14	208.49	208.13	208.01	208.86	209.55	208.27	207.5	209.62	208.18	208.98	209.44	209.17	208.23	209.03	208.25	207.74	209.28	209.85	208.66	210.23	208.42	209.01	208.95	207.62	208.69	208.58
194.86	194.21	193.52	193.94	193.65	193.78	194.2	194.54	195.43	194.42	195.42	193.37	192.8	193.99	194.58	194.3	192.99	195.24	194.7	193.97	194.06	193.88	194.28	194.34	193.52	195.17	193.61	194.2	194.71	194.79	194.57	193.47	193.84	193.96	194.73	194.44	194.12	193.89	193.71	194.37	193.95	194.55	194	194.47	194.26	193	194.36	194.91	193.72	194.77
208.39	207.41	208.16	207.61	207.09	208.14	206.93	208.38	206.86	208.31	208.64	206.78	208.73	207.33	208.45	207.99	207.8	208.74	208.02	207.66	208.12	207.81	207.24	207.52	208.58	208.44	206.98	207.66	207.87	208.45	208.91	206.79	207.7	208.55	207.67	207.85	208.21	207.31	207.28	207.26	206.9	206.46	206.98	206.42	207.67	206.46	207.27	207.46	207.47	207.88
210.24	210.03	210.41	210.14	209.91	210.19	210.32	209.18	208.85	209.38	209.31	210.21	210.36	210.35	210.11	210.48	209.28	209.39	210.7	210.25	209.97	209.02	210.3	210.33	209.93	209.1	211.2	209.61	209.52	209.78	209.09	209.33	209.17	209.76	210.36	209.96	210.23	209.1	209.71	209.73	209.59	209.92	209.4	209.72	209.59	209.76	210.19	209.69	209.81	209.87
201.47	203.31	201.71	202.34	201.73	202.03	202.56	201.65	202.28	201.89	201.32	203.36	202.57	202.65	203.18	203.79	201.77	201.46	203.65	202.32	202.23	202.21	203.13	202.36	203	202.51	203.23	202.39	202.46	202	202.42	202.65	203.08	203.26	201.7	203.45	202.19	203.56	202.86	202.77	203.27	203	201.99	201.38	202.16	202.6	201.57	202.68	202	201.98
205.84	205.52	205.94	206.61	205.8	205.45	205.8	206.11	205.86	206.07	205.61	205.27	205.07	206.41	206.67	206.31	205	205.27	205.86	206.27	205.14	205.73	205.19	204.71	206.49	205.64	204.49	205.38	206.55	205.24	205.96	206.81	205.6	205.48	205.63	205.49	206.34	205.22	205.41	206.31	206.91	205.66	204.42	205.6	205.88	206.09	206.2	205.14	205.76	206.83
202.73	202.38	202.72	201.97	202.77	203.28	203.35	203.6	203.52	203.65	201.9	203.15	202.71	202.28	202.58	203.29	202.25	202.39	203.57	202.89	202.19	203.4	204.12	202.91	202.44	202.68	203.46	201.44	202.96	204.09	203.15	203.65	202.91	203.05	202.96	203.18	204.57	203.09	203.34	202.78	202.99	204.48	202.6	202.79	204.03	203.84	203.59	204.09	203.15	203.6
198.3	198.06	199.35	198.94	198.36	198.89	199.56	199.5	199.55	197.27	197.27	197.74	199.24	198.79	198.18	198.33	197.64	198.68	199.52	199.52	198.32	198.96	198.55	197.73	199.34	197.8	198.21	199.1	198.05	198.2	198.24	198.3	197.91	198.46	199.54	198.64	199.19	198.86	198.07	198.91	197.79	198.97	199.22	198.35	197.61	198.61	197.67	199.45	198.64	198.28
208.81	208.98	207.8	208.7	209.67	208.85	208.4	208.46	208.44	209.01	208.84	207.77	208.94	209.65	208.75	207.38	207.48	208.59	208.2	209.08	208.89	208.35	207.21	208.8	208.5	208.35	208.36	208.44	208.11	209.06	208.55	208.39	207.26	208.11	209.48	208.39	209.13	208.33	207.91	209.5	208.58	207.68	207.16	208.76	207.96	208.31	207.97	208.67	209.36	207.61
213.65	214.06	213.87	212.26	214.05	212.23	214.49	213.58	211.96	213.08	213.7	212.43	211.72	213.25	212.95	212.35	212.46	213.09	211.53	212.74	213.6	213.39	213.23	212.61	212.66	212.36	213.95	212	211.6	213.19	213.32	212.68	212.37	213.13	212.2	212.61	212.67	213.3	213.26	212.83	212.86	212.46	212.05	214.16	212.39	213.1	212.45	213.4	213.17	211.84
205.04	203.15	204.07	205.57	205.97	204.94	204.82	204.69	204.16	205.98	204.74	204.91	205.25	204.98	204.51	204.26	205.27	205.58	205.13	205.17	204.3	203.72	204.96	204.18	205.08	204.87	204.01	205.42	204.51	204.12	204.95	204.9	204.77	205.43	204.72	205.49	204.13	205.34	205.73	203.69	204.41	204.09	205.2	204	205.89	205.02	204.02	205.72	205.34	205.58
216.42	218.53	215.39	217.45	217.95	217.65	215.65	216.84	216.04	216.57	217.47	217.07	216.51	216.72	216.77	216.78	216.92	216.76	216.13	216.39	215.9	216.77	216.32	217.59	217.12	217.73	216.36	216.29	216.54	218.6	216.91	217.29	216.31	218.2	216.25	217.75	216.01	217.5	217.44	216.29	216.85	217.22	215.34	217.33	216.36	216.96	216.38	218.37	217.21	217.5
200.81	200.15	201.75	199.62	200.69	200.67	200.73	200.84	200.46	201.37	200.25	200.08	199.74	200.76	200.02	201.45	200.06	199.55	200.22	198.51	201.29	201.46	200.3	199.82	200.88	199.88	201.02	200.47	200.63	199.53	199.86	201.1	199.03	199.58	199.76	198.98	200.57	199.69	200.69	200.58	200.97	200.77	200.35	200.27	200.24	200.31	200.25	200.78	199.8	201.45
208.47	208.56	207.46	208.05	206.43	207.72	208.1	208.05	207.14	208.68	207.67	207.77	207.55	207.53	208.6	206.83	207.26	208.53	207.83	207.87	207.96	207.51	207.71	208.29	207.67	208.49	209.22	208.64	208.79	206.28	207.51	207.17	208.42	208.25	206.92	208.03	208.52	207.17	208.32	208.92	208.53	207.35	207.25	207.35	208.98	208.42	208.06	207.48	206.71	207.92
199.32	198.78	198.4	198.62	200.05	197.76	198.89	199.33	198.02	198.29	198.95	199.51	199.25	199.17	199.59	198.46	199.43	200.32	199.3	199.9	199.38	199.16	199.96	199.39	199.53	199.36	200.36	198.74	198.93	199.13	200.23	199	198.93	200.38	199.06	198.46	200.09	199.21	198.43	199.16	199.12	200.09	199.86	199.55	199.56	198.88	198.91	198.89	199.77	198.81
198.35	199.1	197.69	199.15	197.58	198.45	199.23	199.62	199.7	197.73	198.83	198.51	199.2	198.16	198.21	198.04	198.83	199.03	199.84	197.48	199.06	199.25	198.2	198.28	198.15	199.84	199.54	198.47	198.81	199.58	198.34	198.75	197.51	197.59	198.03	198.36	198.06	198.82	199.18	199.03	197.72	199.84	199.64	198.75	199.01	197.88	198.44	198.77	198.08	198.53
214.41	214.69	213.28	215.67	212.96	213.62	214.2	214.67	213.46	213.1	213.35	212.64	213.75	213.58	212.69	213.74	214.43	213.08	214.55	213.98	213.77	213.67	213.88	213.05	214.11	213.26	214.04	213.58	214.49	213.12	214.31	214.06	214.24	213.77	213.53	213.96	213.01	213.45	213.61	213.42	214.06	213.07	214.07	214.06	213.67	213.23	214.36	213.4	213.44	212.65
211.14	211.41	210.4	211.03	210.3	212.03	211.25	210.71	212.24	211.22	213.3	211.75	211.88	210.57	211.75	211.88	211.11	211.09	212.03	212.56	211.83	210.75	211.36	210.92	211.63	211.55	212.79	212.63	212.39	211.61	211.79	212.1	212.24	211.04	212.02	210.81	211.46	211.39	212.63	211.94	211.32	211.49	212.02	211.56	212.39	211.91	212.55	211.32	211.23	211.11
200.8	200.34	201.31	201	202.11	201.5	201.41	200.66	201.22	202.22	200.64	201.62	201.91	201.92	201.16	199.76	201.23	201.12	201.87	201.38	200	200.07	201.56	201.49	201.41	201.05	201.96	201.53	200.77	201.72	200.93	202.32	201.42	201.43	200.71	200.55	200.91	200.45	201.24	201.26	201.36	201.11	201.08	201.32	200.89	201.55	200.21	201.55	201.69	201.77
203.79	201.78	203.21	203.57	201.93	203.46	203.98	204.97	203.08	203.01	203.27	204.42	203.4	204.4	204.18	202.19	204.06	203.32	204.1	204.2	204.43	204.48	203.79	202.57	203.11	203.52	203.59	203.52	203.73	203.93	203.04	203.87	203.65	203.69	202.13	203.5	204.75	203.66	204.6	203.62	204.04	204.25	204.09	204.56	204.48	204.74	204.22	202.44	203.75	204.77
212.43	211.7	212.38	211.35	212.44	211.58	211.39	212.33	211.9	212.52	210.92	210.89	211.63	210.45	211.43	211.12	211.19	211.21	211.73	211.4	211.17	212.3	211.71	210.92	211.77	210.84	211.93	211.54	211.58	212.3	211.89	211.28	210.87	212.28	212.05	212.11	210.31	211.14	212.01	212.08	211.09	212.41	210.72	212.73	211.91	210.7	213.09	211.68	210.56	211.49
203.34	203.83	202.57	202.85	204.37	204.42	203.35	202.77	202.74	202.7	202.68	203.32	203.47	204.19	203.36	203.57	203.92	202.96	203.15	203.32	203.57	202.28	203.79	203.87	203.41	204.13	203.63	202.41	203.11	203.41	202.96	204.04	203.98	204.21	202.5	204.7	204.67	202.93	203.87	203.4	204.14	203.49	203.57	203.69	204.1	202.93	203.51	204.5	203.47	203.65
193.57	194.19	193.47	193.7	194.1	194.96	194.67	194.72	194.67	194.01	193.72	194.04	193.92	194.55	192.91	193.89	193.03	193.21	194.5	194.03	193.62	194.13	194.92	194.19	195.28	194.55	194.46	194.8	193.45	194.27	194.2	194.02	193.63	194.08	193.18	194.09	194.15	194.86	194.3	194.23	193.81	194.73	194.81	193.88	194.59	194.66	194.22	193.66	193.49	194.19
211.66	212.25	211.53	212.81	210.68	211.86	210.77	211.92	210.85	211.28	211.48	211.64	210.97	212.17	211.09	212.04	211.32	212.53	211.71	211.71	212.05	211.28	209.56	211.42	211.21	210.26	212.09	211.09	211.57	212.68	211.27	211.14	212.9	212.06	212.92	212.66	211.79	212.95	211.4	211.82	211.62	210.33	212.67	211.7	211.04	210.85	211.84	211.7	211.62	211.79
203.99	202.41	201.93	203.09	202.6	203.79	202.99	203.12	202.83	202.94	203.53	203.47	203	203.63	201.86	202.65	203.21	203.38	202.53	203.71	204.12	203.15	204.88	202.98	203.01	203.19	202.52	203.63	204.84	203.32	202.25	202.68	202.54	203.66	202.87	203.48	203.23	203.13	203.67	203.52	203.05	203.29	203.43	203.74	204.13	202.99	203.67	202.57	204.4	204.18
204.47	205.67	206.46	206.98	205.56	206.4	206.46	205.58	208.08	206.18	205.08	206.19	205.85	205.89	206.53	206.33	206.42	206.88	206.26	206.11	206.42	206.19	205.2	206.8	205.33	205.67	206.25	207.14	206.04	206.25	206.81	205.56	207.68	206.2	205.77	206.25	206.94	206.95	205.63	207.01	206.11	205.82	207.59	206.69	206.56	206.34	206.05	207.71	205.85	206.02
202.02	202.84	201.94	201.89	202.92	202.76	202.42	200.58	202.27	202.39	202.66	202.64	202.29	202.64	202.92	202.27	202.28	202.25	202.53	204.05	203.42	202.2	201.73	201.91	201.8	201.72	203.93	201.56	202.06	203.3	201.93	203.75	203.61	203.67	202.24	202.95	201.65	202.53	202.76	203.24	202.39	201.97	202.21	201.68	203.32	202.06	202.61	203.35	203.18	202.64
212.6	212.12	212.41	212.89	212.08	211.82	212.99	212.39	212.24	212.99	211.31	212.5	213.02	212.49	213.04	211.71	212.34	211.69	212.07	213.44	211.93	212.52	211.84	212.67	211.97	213.07	212.19	212.35	211.93	213.59	212.2	211.98	212.46	212.7	212.43	213.56	212.27	212.4	211.9	211.54	211.02	212.18	212.89	212.02	212.47	212.26	214	212.76	212.43	212.45
207.81	207.92	208.08	208.18	208.99	208.39	208.4	208.16	208.78	208.46	207.67	209.02	209.07	207.58	208.69	208.52	207.97	209.19	208.03	208.67	208.05	207.78	207.99	208.46	207.95	209.36	209.34	209.22	209.41	208.87	208.2	207.48	208.34	207.77	209.06	208.53	208.14	208.56	207.88	208.97	207.57	208.57	208.34	206.92	209.17	208.5	208.11	207.47	208.51	208.28
207.42	208.56	207.6	207.87	208.41	207.6	208.37	208.33	207.91	207.29	208.75	207.83	208.11	207.24	207.13	208.27	207.9	209.02	207.68	207.87	207.68	208.76	207.35	207.14	207.93	207.26	208.24	207.94	207.14	207.7	207.78	208.59	207.63	207.96	207.2	207.77	207.94	207.68	207.17	208.87	207.71	207.42	207.84	206.78	208.66	208.55	208.86	208.49	207.42	207.31
204.04	205.66	205.27	204.72	205.42	205.13	204.28	204.93	204.99	204.77	206	206.05	204.51	204.18	205.2	205.7	204.51	204.89	204.33	204.89	205.16	204.06	203.88	205.06	204.63	204.64	204.53	203.96	205.69	204.69	204.79	204.71	204.88	204.57	204.53	203.66	204.7	204.03	204.9	204.02	205.28	204.85	205.27	205.04	204.57	203.73	205.66	204.83	205	204.56
195.44	195.2	195.28	196.26	194.89	195.81	194.64	195.52	195.11	195.74	194.85	195.06	195.58	194.44	194.72	194.38	194.32	194.63	195.02	195.63	194.65	195.44	196.27	195.34	195.39	195.31	196.8	195.7	195.26	194.44	194.76	196	195.1	195.27	194.45	195.31	194.99	194.93	194.05	195.37	195.39	196.26	195.42	195.12	194.94	194.2	195.04	195.23	194.77	194.45
209.56	210.02	209.26	210.11	209.6	208.57	209.46	208.94	208.79	209.58	208.9	209.5	210.03	209.8	208.8	209.29	209.16	209.41	209.85	209.43	209.66	208.69	209.72	210.85	208.96	209.27	209.13	209.55	209.91	208.78	209.37	210.1	209.96	208.52	209.33	210.3	209.89	209.67	209.61	208.46	209.23	209.26	209.01	209.18	209.06	208.56	209.04	208.81	209.52	210.25
203.17	202.27	202.76	201.97	201.83	202.63	201.81	202.57	202.46	201.88	201.31	202.47	201.99	202.58	202.5	202.46	202.75	202.57	202.22	201.98	202.41	203.48	202.88	203.08	203.49	202.75	202.23	202.76	201.56	201.66	201.55	202.14	203.23	202.24	202.04	202.36	202.4	202.16	202.84	202.02	202.4	201.85	203.21	202.33	202.28	203.43	202.64	202.32	202.2	202.52
202.62	204.36	203.37	204.18	203.07	203.27	203.97	202.29	203.73	203.27	203.95	203.6	202.13	203.85	202.66	202.35	202.53	202.81	203.4	204.53	202.95	204.1	203.76	202.9	202.38	203.99	202.93	203.06	203.37	202.71	202.82	203.63	203.71	203.91	203.21	203.66	202.39	203.43	202.63	203.67	203.48	202.41	202.57	202.56	204.27	203.15	204.07	203.48	203.42	202.65
202.04	202.45	202.24	202.46	202.72	202.4	201.38	201.76	202.37	203.19	203.35	202.64	202.3	203.39	202.14	201.78	202.32	202.4	202.79	203.1	202.69	203.02	203.73	204.09	202.27	203.62	202.51	203.61	202.48	201.64	202.59	202.65	203.13	202.38	202.52	202.95	203.39	202.81	202.47	202.55	201.98	201.81	201.78	202.91	202.91	201.74	202.64	201.62	202.43	203.33
202.37	203.24	203.16	204.57	203.86	203.57	203.36	202.77	202.07	202.84	203.62	203.36	202.48	203.17	202.28	202.97	203.79	202.61	203.28	203.37	203.43	202.58	203.29	202.88	201.81	203.24	202.51	202.54	203.98	203.78	203.14	203.37	203.05	203.03	202.59	201.93	203.25	202.78	203.36	203.09	202.84	204.12	202.39	202.79	203.26	202.26	202.19	203.95	203.77	203.73
217.29	217.4	217.17	217.45	218.36	218.73	218.35	218.08	217.14	217.6	217.92	218.69	217.34	218.33	218.2	217.94	217.47	218.01	218.43	218.53	218.45	217.73	218.11	218.07	217.67	218.4	218.26	217.74	217.36	217.57	217.71	218.16	217.78	218.45	217.57	217.81	218.84	218.21	217.58	217.57	218.05	217.96	217.28	218.53	218.06	217.92	217.99	218.27	216.53	217.27
212.87	212.11	211.31	213.13	211.48	211.09	212.59	211.89	212.03	211.64	212.03	212.04	212.49	211.74	211.07	212.85	212.94	212.95	211.98	211.43	212.22	211.62	212.08	212.54	212.53	211.6	211.94	212.84	212.08	212.3	211.44	212.55	212.37	212.82	211.67	211.73	212.31	213.34	213.21	212.63	211.5	213.22	213.17	212.72	212.69	213.28	212.91	212.18	212.3	212.21
216.97	216.73	216.3	216.42	216.03	216.32	217.55	216.75	216.45	216.73	216.17	217.23	216.76	216.33	216.75	216.31	218.46	218.04	216.5	217.39	216.45	218.32	217.02	216.91	216.13	217.44	216.02	216.32	216.17	216.84	217.85	217.59	217.24	217.2	215.49	217.4	216.22	216.11	217.36	218.24	216.44	217.39	216.87	216.41	215.17	217.97	217.32	217.5	217.14	217.21
208.49	208.24	208.49	209.31	208.96	208.12	208.72	208.3	208.06	208.1	209.15	208.55	209.05	208.49	208.09	208.52	209.53	208.42	209.15	208.52	210.18	210.28	207.91	208.62	209.63	209.14	209.42	208.54	209.43	208.11	208.85	209.09	208.97	208.4	208.52	208.09	208.39	208.45	209.25	208.34	208.14	208.79	208.54	208.02	208.27	208.39	208.33	208.67	208.26	208.7
218.26	217.37	217.42	218.5	217.61	216.61	218.05	218.43	218.27	217.21	217.29	218.26	217.44	217.77	217.26	217.73	217.19	216.7	217.93	217.92	216.74	218.62	217.76	218	217.76	218.43	217.17	218.41	217.25	217.63	217.51	218.62	218.19	217.58	217.88	217.76	216.49	218.52	217.41	218	217.82	218.31	217.81	216.71	217.38	218.08	218.49	217.91	217.41	217.01
216.69	217.6	217.42	216.83	215.6	217.17	217.26	216.68	215.72	217.1	218.07	216.56	217.3	216.41	217.14	217.6	216.53	217.04	217.01	216.42	217.19	215.39	217.86	217.56	216.44	218.44	216.73	216.84	217.54	217.93	218	216.05	217.44	216.95	216.8	216.88	217.3	216.33	217.52	215.46	217.99	216.45	217.14	216.3	217.59	216.54	216.99	217.11	217.67	217.72
195.64	195.3	194.45	194.28	195.22	196.05	194.96	195.67	195.08	195.69	194.55	195.48	195.78	196.09	194.96	195.5	195.63	194.49	195.37	194.96	195.6	194.65	194.91	195.26	195.74	196.08	194.95	195.51	195.89	195.32	193.6	194.68	194.03	195.14	195.1	194.96	196.2	194.26	194.86	195.41	195.86	195.37	195.41	195.41	194.55	195.53	194.93	194.53	195.13	195.13
207.6	209.52	208.52	208.5	208.78	208.75	207.36	208.32	208.65	208.33	209.34	208.47	209.21	208.9	209.09	208.42	207.92	208.64	208.54	208	208.94	209.2	209.4	209.07	207.7	208.44	209.4	207.65	208.99	208.33	208.69	210.11	207.84	207.87	209.28	208.98	207.71	208.87	208.99	208.81	209.3	208.96	210.14	209.31	208.3	209.55	209.09	209.06	208.59	208.21
216.68	217.34	216.41	217.98	218.73	218.51	216.99	218.89	218.6	217.31	218.35	217.98	218.11	218.51	218.3	218.2	217.97	217.28	216.94	218.56	217.65	218.17	216.92	217.63	217.06	218.9	218.97	218.35	218.15	217.08	218.3	218.33	216.2	217.82	217.21	218.46	217.66	217.05	217.27	217.33	217.73	217.8	218.03	218.2	217.74	217.32	217.62	218.27	219.18	217.76
212.54	211.67	212.3	211.81	212.63	212.44	213.47	211.41	213.48	213.05	212.1	212.35	212.15	212.81	212.14	212.9	212.46	212.16	212.59	213.07	211.79	213.03	211.88	212.11	212.25	212.12	211.79	211.66	213.46	211.98	211.91	212.67	212.38	212.03	212.71	211.98	211.99	212.65	212.65	211.7	212.25	211.29	212.04	212.12	211.27	212.45	212.65	212.23	211.88	212.4
205.7	205.27	205.04	206.34	206.3	205.38	204.92	206.18	204.6	205.99	205.99	204.98	204.93	206.25	205.7	205.87	205.34	205.23	204.73	206.33	204.22	205.75	206.44	205.26	206.1	205.49	206.83	205.56	205.18	205.69	204.46	205.58	206.58	205.34	206.16	205.49	205.08	206.43	204.93	205.07	206.36	205.34	205.87	206.9	205.4	204.35	204.36	205.06	206.63	206.22
203.28	201.59	203.66	202.89	202.43	202.17	202.64	202.37	203.4	201.38	202.67	202.18	201.86	201.51	202.44	201.97	201.87	202.59	203.06	202.97	201.29	202.91	201.92	201.69	203.61	202.53	202.3	202.58	202.03	201.62	202.39	203.16	202.29	201.84	202.71	202.04	202.12	202.84	203.3	202.73	203.46	202.12	201.57	202.52	202.64	200.71	201.33	202.49	203.07	202.77
217.2	217.68	217.19	216.49	217.74	217.56	216.99	216.9	217.44	216.88	216.86	216.94	216.99	217.09	217.29	216.46	216.47	217.63	216.96	217.83	217.7	216.65	217.23	216.77	216.12	216.96	217.81	217.29	217.5	217.31	216.27	216.8	216.62	216.83	215.71	216.8	217.5	216.87	215.55	216.23	217.94	216.79	217.18	216.68	216.82	216.76	217.45	217.83	217.85	217.24
200.22	199.96	199.18	199.57	199	200.11	199.87	200.06	200.4	199.78	198.68	199.7	198.92	199.63	199.47	199.35	199.56	199.79	200.27	199.42	198.56	200.51	198.86	199.02	199.25	199.5	199.04	200.1	198.29	199.82	200.16	199.01	198.93	199.33	200.12	199.91	198.95	199.63	199.31	199.38	199.62	198.81	199.68	198.7	198.45	199.89	199.01	199.42	199.89	199.26
204	204.95	204.76	204.25	204.73	204.66	205.27	205.79	204.38	204.88	206.03	205.44	204.99	204.24	205.3	204.36	205.16	206.13	205.55	205.81	204.53	203.2	205.26	204.61	205.4	205.45	204.46	204.82	205.27	206.05	204.05	204.98	205.64	203.54	205.84	205.74	205.23	203.87	204.71	204.36	204.69	203.98	205.36	204.65	203.68	205.07	202.9	204.72	205.08	204.1
210.79	211.47	212.33	211.67	211.97	212.47	211.17	210.54	212.44	210.39	212.2	212.84	212.06	212.16	212.31	212.1	212.46	211.06	212.15	212.44	212.09	212.28	211.2	211.45	212.47	212.06	211.97	210.88	212.51	211.87	211.65	211.14	211.47	212.16	210.86	212.16	211.32	212.21	211.97	211.71	211.82	211.28	211.02	211.38	212.04	211.27	210.59	211.64	211	211.62
203.53	204.77	204.35	204.77	204.03	204.72	205.5	205.01	205.51	203.49	204.33	203.8	205.34	204.61	204.71	204.99	204.86	204.73	204.47	204.17	205.88	204.51	203.9	205.71	204.45	203.52	204.27	205.95	204.66	204.49	203.16	205.04	203.7	204.94	204.39	206.18	205.06	204.29	204.11	204.35	205.04	205.19	204.97	204.01	205.4	204.83	204.74	205.42	204.98	204.31
207.94	207.61	209.43	207.28	208.31	208.34	207.62	208.93	206.75	207.65	208.81	206.64	207.94	207.61	208.52	208.58	207.64	207.89	208.22	207.02	208.41	206.67	207.13	207	207.33	207.3	208.15	206.95	209.07	206.71	207.7	207.33	208.09	207.68	208.11	207.67	208.27	206.45	207.91	208.39	207.4	208.56	208.6	207.87	206.56	207.9	207.2	207.62	207.54	208.25
209.27	208.99	210.14	209.09	208.41	209.63	209.5	210.37	210.08	208.73	208.51	209.24	209.49	210.39	210	209.53	209.73	209.46	209.29	209.7	210.25	208.79	209.28	210.16	209.69	208.94	210.04	209.61	209.46	210.05	208.46	209.46	210.11	210.08	209.96	209.42	209.13	208.92	209.07	209.61	210.14	209.2	208.17	209.9	209.65	210.44	208.55	209.57	209.51	209.03
212.41	211.52	210.79	212.15	211.61	211.99	211.32	211.84	211.27	210.62	211.45	211.15	212.54	210.26	211.94	210.96	212.36	211.94	212.22	212.17	211.8	211.38	212.73	212.21	211.66	211.7	211.97	210.5	211.11	210.65	210.41	211.06	212.03	211.56	211.4	212.12	209.97	210.93	213.05	211.39	211.85	211.33	212.7	211.28	212.47	211.01	210.97	210.71	211.65	211.51
208	208.09	207.28	207.71	208	209.31	207.09	206.48	208.09	208.99	207.08	207.31	207.6	206.89	207.55	207.94	207.95	206.96	207.93	208.22	207.89	207.72	207.35	208.2	207.52	208.31	207.1	207.93	208.45	207.16	206.36	207.85	207.63	207.76	206.59	207.84	207.16	207.54	208.32	207.89	208.42	207.51	207.92	207.4	207.6	207.34	209.36	207.99	208.82	207.3
218.14	218.03	217.56	218.05	218.87	219.1	217.66	217.25	216.46	217.49	217.49	217.19	217.99	218.87	216.76	218.14	217.69	217.66	217.93	217.14	217.65	217.86	218.68	217.16	219.29	218.77	218.51	218.66	217.69	217.97	218.29	218.11	217.32	218.28	217.74	218.99	218.98	217.47	218.07	217.87	217.62	218.2	218.78	216.99	218.17	218.82	217.64	216.43	218.33	218.05
199.49	197.74	199.68	199.13	199.8	198.62	200.45	199.13	199.06	199.89	200.9	199.04	199.48	200.46	199.76	199.5	200.07	199.17	199.91	198.97	200.16	199.47	198.81	199.26	200.65	199.17	198.62	200.92	199.13	199.88	198.28	199.98	199.83	200.01	198.54	198.52	199.21	199.64	199.39	198.9	200.46	198.88	198.44	198.46	199.17	199.16	198.75	199.57	199.75	200.03
209.64	210.23	209.69	208.93	209.99	208.41	209.32	209.68	210.46	210.28	209.27	208.71	210.34	209.68	208.81	210.3	211.15	210.93	209.3	209.69	208.8	209.26	209.94	208.68	209.13	208.31	209.26	210.03	209.73	208.95	208.98	209.67	209.42	210	210.14	209.31	209.69	208.55	210.79	208.9	209.58	208.93	208.97	210.89	209.09	209.06	209.62	209.85	208.65	210.32
203.98	204.07	203.4	203.56	204.14	203.02	203.39	204.04	202.57	203.15	203.71	202.66	204.22	203.97	202.73	202.96	204.26	203.55	204.55	202.77	204.32	203.56	204.03	204.32	204.56	203.12	204	204.37	203.65	204.42	203.87	204.07	203.38	203.43	203.91	203.76	203.42	204.25	203.57	202.16	203.7	203.74	204.26	204.74	203.78	202.95	204.93	203.08	204.06	202.99
216.38	217.24	216.34	216.48	216.75	218.31	218.13	217.41	217.4	217	216.77	216.87	216.9	218.18	216.46	217.35	217.12	218.23	217.17	218.16	215.89	216.17	216.31	216.41	216.83	217.19	216.68	216.84	216.85	216.22	216.67	216.99	216.57	216.56	217.38	217.46	217.07	217.09	217.01	216.59	216.99	217.5	215.84	218.4	217.6	216.53	215.92	218.13	216.72	217.49
216.6	216.97	217.18	217.14	216.13	216.93	216.85	217.01	217.12	216.73	216.98	217.78	216.64	217.52	216.37	216.37	217.59	217.84	216.88	217	217.4	217.28	216.91	216.09	216.97	216.56	217.52	216.8	215.8	217.75	217.27	216.57	218.15	218.34	216.84	217.83	217.34	217.04	216.27	216.54	217.38	217.19	216.69	218.03	217.31	217.8	216.46	215.77	215.88	216.09
206.8	207.96	205.27	206.85	207.8	207.07	206.38	205.57	205.83	206.38	206.24	206.71	207.72	205.19	205.59	206.44	205.23	205.31	206.1	206.61	206.31	205.89	207.35	207	205.81	206.02	205.67	207.02	206.33	206.03	205.26	208.07	206.28	207.08	206.35	207.36	207.4	207.02	205.62	205.93	205.9	207.22	206.14	205.62	206.88	206.26	206.44	206.65	207.31	206.11
212.71	211.89	213.6	212.7	212.92	213.57	213.07	212.85	213.65	213.16	214.14	213.32	211.77	211.82	212.66	212	213.08	212.05	214.15	212.81	214.22	214	212.09	211.85	213.58	212.66	212.95	213.06	213.16	213.58	212.48	213.83	213.63	212.99	212.79	213.98	212.62	213.86	214.11	213.78	212.87	211.07	212.95	213.37	213.82	213.29	213.19	213.67	213.35	212.91
201.85	202.54	202.1	202.06	203.13	202.33	201.28	202.39	202.45	202.21	202.83	202.49	202.84	203.97	202.67	201.78	203.46	201.52	202.79	202.34	202.35	201.69	202.05	202.03	203.62	203.09	203.07	202.92	203.13	203.61	202.45	202.19	202.12	202.88	203.95	202.55	203.11	202.4	202.93	202.54	203.06	201.66	202.91	202.71	202.88	202.2	202.6	202.32	203.36	201.85
206.26	206.65	206.35	206	206.39	205.78	206.69	206.04	206.29	206.02	207.76	206.17	207.23	205.51	205.23	205.75	204.95	206.12	206.32	206.45	206.35	207.18	206.12	206.99	207.26	206.77	208.07	207.45	206.46	206.23	207.6	205.72	205.98	206.98	206.51	206.36	206.81	206.76	206.7	206.07	206.8	206.82	205.38	206.91	206.72	207.03	206.52	207.68	207.16	206.78
213.06	213.54	211.9	212.99	213.16	213.73	214.07	213.09	213.3	213.42	213.65	212.47	212.87	213.43	212.89	212.74	212.64	212.54	213.81	213.64	212.31	215.07	213.82	212.97	213.24	212.53	212.89	213.81	213.61	213.93	213.97	212.79	212.04	213.19	211.71	214.19	212.45	212.46	212.93	211.84	212.04	212.39	212.39	212.71	213.71	211.87	213.22	212.65	212.69	212.39
211.26	211.73	210.63	212.09	211.84	211	211.07	212.06	211.54	211.83	212.14	210.83	211.56	211.59	211.42	211.19	211.2	210.3	212.65	212.6	210.51	212.09	211.3	211.48	211.56	210.5	211.46	211.31	212.02	210.75	211.09	212.24	212.28	211.56	211.75	211.08	212.07	212.07	211.32	212.19	210.36	211.54	211.11	211.5	212.39	211.06	212.12	212.03	211.41	211.4
208.76	208.21	208.13	207.64	208.85	208.72	207.94	207.66	208.36	209.27	207.91	209.01	208.34	209.23	209.12	209.19	208.25	208.51	208.61	208.63	209.18	207.79	208.75	208.47	208.92	208.57	208.55	209.81	208.3	208.86	209.25	208.32	208.33	207.97	209.3	209.16	208.2	209.05	207.86	209.73	208.13	208.9	208.36	207.87	209.13	208.47	208.61	208.44	207.85	207.97
197.09	198.65	198.68	198.45	198.49	197.97	197.82	199.16	197.54	197.22	197.51	198.4	196.95	197.98	197.55	197.56	197.62	197.64	197.38	197.5	196.99	197.48	197.85	198.25	196.78	198.18	198.17	198.03	197.24	198.78	198.08	198.32	199.19	198.63	198.31	197.76	198.93	198.69	198.52	196.83	196.9	197.89	198.71	197.1	197.85	198.45	197.56	196.79	198.23	198.33
204.59	203.16	203.93	205.04	204.01	203.66	203.8	203.21	204.41	204.26	203.06	204.04	203.05	204.37	203.6	203.63	204.37	203.06	204.36	204.32	203.76	203.89	204.3	203.74	204.12	204	203.57	203.08	203.28	203.04	205.13	204.8	203.41	203.08	203.69	204.06	204.04	202.98	202.85	203.97	204.88	203.89	204.29	204.21	203.41	204.24	204.06	202.81	204.06	204.49
208.16	209.3	208.04	207.95	207.88	207.83	207.93	208.58	207.8	207.95	208.4	207.76	208.05	206.97	207.31	207.71	207.95	207.92	207.67	207.55	209.06	208.2	207.77	207.51	207.62	207.99	208.44	207.01	207.53	208.04	207.26	207.46	208.14	207.61	206.67	207.31	208.09	208.42	208.9	208.24	207.89	207.76	207.94	207.49	208.72	207.66	208.25	207.28	207.5	209.42
198.67	198.99	200.22	199.58	197.91	199.46	198.54	199.01	199.19	199	198.59	199.35	200.82	199.52	198.49	198.9	198.7	200.23	198.85	199.28	199.87	199.21	199.02	199.17	199.61	198.71	200.24	199.83	199.49	198.3	199.26	199.6	200.69	200.07	198.36	198.91	200.15	199.7	199.41	200.06	199.52	198.7	198.71	199.23	200.04	200.22	199.38	198.51	200.03	198.83
205.31	205.14	206.05	206.49	204.82	205.37	203.93	206.09	205.48	206.26	206.45	206.1	205.67	205.81	204.7	206.29	205	205.76	205.33	205.1	204.79	204.88	204.91	205.42	205.28	206.49	204.46	205.57	205.35	205.71	205.23	205.27	205.41	205.7	206.04	205.86	206.15	205.29	205.61	206	205.74	204.65	205.52	206.72	205.83	205.76	204.84	206.83	205.69	204.7
198.61	198.07	198.35	199.07	197.94	198.3	199.27	199.8	197.41	199.74	198.55	198.42	198.83	199.26	197.49	198.91	199.52	197.98	198.64	198.65	198.53	197.98	197.43	199.43	198.46	198.65	198.55	198.53	198.58	199.06	199.61	198.35	198.3	197.77	198.99	198.79	198.97	198.46	198.99	199.69	197.98	198.29	197.99	199.02	198.81	199.22	199.17	198.71	200.31	198.73
217.1	217.95	217.8	219.12	217.81	217.61	218.07	219.11	217.17	217.45	218.66	217.89	218.71	218.41	217.26	218.83	218.13	217.46	218.23	218.44	217.75	218.11	217.82	217.49	217.45	217.76	218.89	219.62	217.58	217.85	218.06	217.46	217.61	216.94	216.96	217.56	217.05	217.94	217.5	217.92	217.24	217.6	217.53	218.29	217.87	218.77	216.4	217.41	217.67	218.1
209.26	209.05	208.52	209.26	209.74	208.45	207.99	207.46	208.62	209.26	208.67	208.5	208.75	208.11	208.65	209.01	208.26	209.02	208.77	209.4	208.34	208.47	206.95	208.62	209.61	208.54	209.48	208.24	208.71	208.5	209.28	208.06	208.73	209.6	209.01	208.86	207.74	209.56	208.21	208.1	209.03	208.36	208.86	209.17	208.36	208.51	209.06	208.74	206.89	209.66
202.22	203.27	201.12	202.39	202.58	202.1	201.89	203.15	202.67	202.62	202.59	202.03	201.99	202.82	203.62	202.38	202.46	202.12	202.32	201.44	202.79	200.74	203.17	201.9	202.01	201.12	202.92	202.16	204.1	202.77	202.07	202.92	201.2	202.83	202.43	202.56	203.08	203.02	203.54	204.14	202.16	201.56	201.04	203.71	203.37	202.33	201.62	200.68	202.68	202.2
212.31	210.26	212.57	211.79	211.43	212.34	211.48	212.43	212.48	211.51	211.37	211.86	210.64	211.62	211.75	212.6	211.5	212.58	212.24	212.24	212.63	212.56	211.32	211.69	211.24	211.49	211.97	211	212.25	211.34	211.23	212.35	211.44	211.85	211.75	211.85	211.65	211.9	211.69	211.87	211.84	211.02	211.29	211.72	211.01	211.48	210.84	211.55	211.54	210.49
208.47	207.7	207.98	207.73	209.62	208.03	208.25	207.82	208.99	208.76	208.96	208.26	208.79	209.36	207.94	208.79	208.54	208.02	207.85	208.58	208.86	209.48	208.29	208.55	208.77	207.5	208.29	208.54	208.25	209.35	208.47	208.32	208.5	208.71	208.93	208.52	208.5	208.85	208.81	208.49	208.14	209.12	209.38	208.72	209.31	208.95	209.23	208.1	207.28	207.8
205.49	203.59	204.78	205.73	204.68	204.67	204.22	204.97	205.08	205.65	205.13	204.22	205.21	205.91	205.56	205.27	204.44	205.37	205.06	205.16	203.52	204.67	205.78	205.81	204.77	206.03	205.46	205.33	205.38	205.91	206.44	206.2	205.15	206.68	204.81	205.25	205.23	204.64	204.73	205.24	204.89	203.97	205.01	204.04	205.04	203.96	205.35	206.31	203.99	203.25
203.25	203.37	203.05	203.16	202.63	203.29	202.66	202.34	203.07	204.54	203.68	202.99	203.89	203.74	204.2	203.85	203.87	203.98	201.74	203.36	203.63	203.01	204.02	202.54	203.6	203.31	203.64	203.82	202.75	203.45	202.79	204.37	202.82	204.03	204.26	203.81	203.17	202.97	202.8	203.74	203.5	202.44	203.59	202.11	203.73	202.59	203.15	204.02	202.96	202.55
200.15	200.54	200.84	199.71	200.44	201.44	199.45	200.46	200.88	201.12	200.03	199.61	199.5	199.41	200.66	200.09	201.01	199.88	200.27	199.43	199.75	199.16	200.5	199.67	200.42	200.21	200.77	200.87	201.78	200.21	199.94	200.2	200.95	199.38	200.38	199.93	199.85	199.59	200.59	201.52	200.17	199.51	200.82	199.8	200.3	200.95	200.3	201.42	201.46	200.83
199.03	199.36	198.86	198.08	199.43	198.66	198.85	198.62	200.04	199.27	198.46	197.42	198.57	198.68	197.75	196.92	199.52	198.38	199.45	198.79	199.08	198.53	198.51	199.27	199.21	200.47	197.57	198.93	198.45	198.86	197.99	198.69	198.96	198.92	198.02	198.3	198.9	199.09	199.02	198.95	198.47	198.32	198.1	199.02	197.73	198.68	197.16	198.18	198.37	198.26
208.24	209.33	208.1	209.54	209.01	208.01	209.15	208.41	209.41	208.54	208.53	207.84	207.73	207.42	208.36	209.54	209.22	208.8	208.84	208.64	208.53	209.88	207.8	208.53	208.28	207.92	208.81	207.24	208.39	208.36	208.07	207.8	209.09	209.25	208.34	206.93	209.24	207.88	210.13	207.85	209.36	208.52	208.79	208.11	208.61	208.93	209.2	208.85	208.81	208.85
203.16	204.39	204.97	203.76	203.85	203.34	204.25	205.44	204.21	203.87	204.95	204.16	203.29	203.98	203.68	204.28	205.05	203.93	204.13	203.34	204.15	202.47	204.33	202.18	203.47	204.6	203.68	203.9	204.22	202.97	203.58	204.33	203.97	203.4	203.89	204.12	203.62	204.09	202.93	203.38	202.99	203.13	205.18	203.17	203.13	203.68	203.04	204.55	203.64	203.38
195.58	194.59	195.34	195.44	194.8	195.4	194.72	195.67	195.28	195.47	195.59	197.03	194.94	195.03	194.65	194.99	194.77	194.74	195.18	194.79	195.57	195.18	195.77	195.48	195.96	195.96	196	194.71	195.75	194.84	194.42	195.19	195.93	195.53	195.87	195.84	194.88	194.86	195.56	194.66	194.96	196.01	195.24	195.12	195.35	195.57	195.16	195.52	195.43	194.99
213.65	213.66	213.58	214.38	213.57	214.65	214.36	214.86	213.08	213.4	214.01	213.93	212.39	212.45	213.57	214.58	214.41	213.15	214.08	214.4	213.67	214.06	214.85	214.57	214.63	214.7	213.22	213.79	213.76	214.6	212.72	213.37	214.17	213.91	214.05	214.98	213.96	213.49	213.83	214.22	215.51	214.34	214.22	214.01	212.49	213.75	214.89	213.14	213.29	214.38
212.76	210.87	212.32	212.4	212.71	212.53	212.73	212.73	213.28	212.67	213.44	212.7	211.77	212.1	212.11	211.96	210.78	212.16	213.29	213.59	211.8	212.1	213.24	212.52	212	212.21	213.16	212.92	211.76	213.38	211.58	211.76	211.86	211.23	212.88	212.46	213.59	212.94	212.83	212.95	213.35	211.21	212.84	212.46	211.81	211.19	211.95	212.48	212.27	213.58
199.56	198.74	198.82	199.68	200.55	200.09	199.92	199.6	200.29	198.56	199.93	200	199.41	199.61	199.46	200.85	199.14	199.41	200.81	200.77	200.44	199.79	199.94	200.28	199.41	200.24	200.4	201.27	200.34	199.16	201.04	200.63	199.54	199.55	200.05	200.35	200.54	199.48	199.82	199.96	200.78	201.58	200.91	200.71	199.65	200.78	199.63	199.94	201.49	200.59
216.63	217.81	216.18	217.17	216.86	217.11	217.4	217.07	217.51	216.67	217.37	215.73	216.62	217.54	218.23	216.38	216.77	217.04	217.61	215.84	217.49	217.83	217.1	217.05	217.03	217.66	217.48	216.68	216.61	217.28	217.79	217.55	217.9	217.23	217.38	217.22	217.36	216.53	218.42	216.78	217.78	216.9	216.89	218.05	217.7	218.28	216.52	216.8	215.15	217.66
203.09	203.82	203.07	203.6	203.78	203.98	202.95	204.27	204.39	203.47	203.53	203.33	204.13	203.74	203.5	203.76	204.36	202.87	203.36	204.78	203.45	203.8	203.69	204.41	204.8	203.8	203.86	203.44	203.68	204.69	205.2	204.08	204.08	202.39	204.87	203.84	203.84	204.29	204.56	202.62	203.98	204.69	204.3	204.08	204.49	204.63	203.4	203.72	203.69	203.87
199.93	200.36	200.27	200.1	199.24	199.99	200.26	199.94	200.51	200	199.88	200.01	200.59	200.86	200.06	199.25	201.08	200.06	200.65	200.43	199.45	198.97	200.04	200.6	199.11	199.41	199.79	200.4	199.7	200.01	199.75	199.88	200.39	199.87	200.1	199.78	200.26	200.45	200.18	200.4	200.35	199.49	199.53	199.64	200.3	201.47	200.05	200.96	200.59	200.78
209.01	208.48	207.86	208.79	207.87	207.58	209.27	208.78	209.67	207.98	208.66	207.88	208.64	207.45	208.26	207.78	209.53	209.32	208.93	209.08	208.4	207.98	208.56	208.27	208.13	208.52	209.19	208.56	210.35	208.29	209.2	208.45	207.66	210.79	208.74	208.76	208.01	208.2	209.67	208.59	208.54	208.44	209.05	208.45	208.19	208.59	209.25	209	209.23	208.37
207.81	208.23	207.18	207.49	207.92	207.69	207.86	207.76	208.72	207.93	208.79	208.14	207.63	207.68	208.93	207.79	207.8	207.87	207.87	207.99	208.58	207.94	208.02	208.33	207.22	207.37	207.55	207.33	208.42	206.94	208.49	207.2	207.83	207.72	207.63	207.28	208.02	207.72	207.9	208.92	207.3	207.45	207.63	207.62	207.91	206.89	208.22	207.11	207.9	208.24
203.14	203.95	203.96	204.02	204.14	202.59	203.75	203.32	204.66	203.29	204.29	203.7	202.33	203.61	202.42	203.99	204.39	202.61	204.41	203.86	203.79	202.88	203.59	203.14	203.76	205.42	203.81	203.32	204.62	203.13	203.11	203.22	203.94	203.96	204.01	203.21	203.53	203.77	203.63	203.74	204.62	203.86	203.29	204.13	203.19	202.81	204.02	204.27	203.43	204.22
207.3	207.99	208.77	209.03	209.4	208.95	208.36	208.27	207.85	209.02	209.54	208.88	208.49	208.45	209	207.01	207.21	208.71	208.16	208.01	208.81	208.51	208.26	209.16	207.75	208.86	208.96	208.34	208.07	208.03	207.64	208.41	208.52	207.76	209.24	208.08	208.79	207.69	208.65	206.87	208.55	207.32	209.77	209.45	207.04	207.55	208.52	208.61	209.14	208.14
195.86	198.45	198.21	198.63	197.66	197.36	196.45	199.15	197.7	197.8	197.96	198.07	198.11	197.19	197.89	197.62	197.66	197.33	197.22	197.97	199.21	198.28	197.26	198.37	197.45	197.51	198.86	197.57	197.73	197.89	196.99	198.92	199.07	198.39	197.91	198.16	197.95	197.6	197.7	198.25	196.51	197.89	198.66	197.8	198.73	198.33	197.51	198.04	197.4	198.32
207.13	207.83	208.38	207.23	207.01	206.69	206.73	207.45	207.48	207.7	206.61	208.62	207.61	208.11	208.25	207.8	207.2	207.82	207.19	208.41	207.07	207.39	207.72	208.08	207.01	206.45	207.03	207.09	207.64	207.38	207.25	207.6	207.23	207.18	207.69	207.76	207.31	207.66	207.67	207.65	209	207.48	208.1	207.51	208.21	207.64	209.12	207.52	207.84	207.62
207.78	209.16	207.91	208.17	208.55	209.21	208.33	208.6	208.2	207.53	208.54	208.46	208.63	209.27	209.23	207.78	209.07	208.79	208.24	209.07	208.93	208.74	208.55	209.23	209.31	208.92	206.99	208.53	209.17	208.4	208.53	209.38	209.24	208.71	209.59	207.35	209.24	207.71	208.79	208.75	208.92	209.46	207.8	208.56	206.63	208.73	207.94	209.01	208.98	209.1
208.83	208.05	209.19	207.53	209.51	209.32	208.56	208.4	209.14	209.75	209.74	208.33	209.14	209.03	208.28	208.9	209.45	209.02	207.55	208.35	207.89	208.56	208.13	209.16	209.72	209.21	208.55	209.19	209.21	208.7	208.09	207.79	208.41	209.52	209.5	208.01	208.75	207.61	208.18	208.95	209.95	207.96	209.74	208.88	209.73	208.32	208.62	209.34	209.28	208.37
200.61	200.8	200.5	200.12	199.99	201.22	200.07	200.81	199.38	200.88	201.68	200.27	199.43	200.3	199.89	199.78	200.78	199.81	201.05	201.17	199.99	199.35	201.02	200.34	200.47	201.17	202.03	200.59	199.23	201.01	200.66	200.55	200.01	199.88	199.89	199.21	199.67	201.19	200.32	200.08	201.46	200.08	200.55	200.02	199.42	200.93	201.63	199.91	201.03	199.22
206.07	206.12	206.77	206.84	206.04	205.17	205.96	207.06	207.41	206.2	206.45	207.27	206.56	206.08	207.16	206.95	206.04	207.07	206.17	207.23	205.56	205.57	206	205.31	205.11	205.73	205.08	206.23	206.42	205.62	207.46	206.35	205.76	205.72	206.56	206.17	205.09	205.56	206.72	207.2	205.46	207.26	206.92	206.21	205.82	205.22	206.33	207.31	205.27	207.2
203.5	203.24	203.18	203.55	204.23	203.51	204.3	203.18	202.35	204.22	202.85	203.56	203.75	203.39	202.46	203.86	203.99	203.94	203.91	204.37	203.52	203.73	203.94	202.94	203.49	203.36	202.35	204.68	202.66	202.44	203.9	202.35	204.57	202.95	203.45	204.33	204.25	203.43	202.84	203.62	202.56	203.52	203.59	203.81	203.63	204.88	202.2	203.24	203.84	203.49
203.45	203.45	202.73	202.99	204.3	203.88	204.23	203.44	203.78	204.23	204.74	203.55	203.37	202.45	203.71	202.71	204.72	204.57	204.01	204.39	204.83	204.33	203.77	202.64	203.98	203.26	203.36	203.79	203.04	203.43	204.13	203.52	203.65	202.66	203.49	203.69	204.3	204.21	204.22	203.55	204.29	203.44	205.29	203.85	202.05	204.18	204.78	204.11	203.9	204.07
207.63	209.49	209.85	208.79	209.05	207.78	208.24	208.87	208.04	208.37	209.02	207.63	209.16	209.27	208.58	208.85	208.5	207.72	208.72	207.96	209	208.91	209.24	209.49	207.98	208.69	209.31	208.75	208.74	208.96	208.93	207.94	208.47	207.94	208.17	208.56	208.9	208.22	209.4	210.02	209.3	208.54	209.18	207.84	209.13	208.32	209.16	208.87	208.83	209.42
217.19	216.78	217.27	217.09	216.91	217.58	216.93	216.81	217.94	217.23	216	217.06	217.18	217.06	215.95	216.2	217.11	217.15	217.16	217.45	216.87	216.06	217.01	216.91	216.92	217.43	215.85	216.82	217.65	216.98	217.99	216.32	217.76	217.55	217.07	217.26	217.45	216.75	217.69	216.86	216.42	216.81	216.62	216.65	217.16	217.11	216.48	216.33	216.99	217.54
203.24	202.12	202.91	202.06	202.12	202.46	202.24	202.2	201.35	201.97	201.97	203.31	203.07	203.02	202.96	202.44	202.32	203.06	203.52	203.62	203.19	201.61	201.83	202.1	201.8	202.47	202.71	202.52	202.85	202.54	202.56	201.74	202.31	201.63	202.42	203.59	202.91	202.51	201.98	202.97	202.37	202.93	202.37	203.31	202.87	202.13	202.77	202.29	203.33	202.8
212.6	210.92	212.31	210.59	211.49	211.03	211.58	211.62	211.59	212.17	211.53	212.15	211.56	211.76	211.27	211.3	210.9	211.79	212.49	212.73	212.07	210.66	212.51	211.81	211.75	211.86	210.95	212.99	211.1	212.57	211.59	211.52	212.22	211.57	212.36	212.93	211.75	212.93	211.78	211.77	211.19	210.96	211.78	212.68	211.8	211.65	211.11	211.43	212.24	212.44
207.84	208.56	207.42	207.21	206.64	208.43	207.35	207.72	207.97	207.37	207.15	206.78	208.33	207.87	208.66	207.84	207.87	207.05	208.2	207.02	208.41	206.91	208.22	207.79	206.93	208.5	208.14	208.34	207.71	207.78	208.52	207.33	207.92	207.43	208.13	207.11	207.98	207.17	207.67	208.18	207.76	208.04	208	207.31	207.76	208.2	209.1	207.69	207.67	207.36
203.4	202.74	202.58	203.27	202.8	202.75	204.17	202.35	203.85	202.36	202.73	203.46	203.2	203.09	204.28	203.22	203.51	203.01	202.41	204.16	204.12	202.81	203.28	202.85	203.45	203.29	203	202.06	203.38	204.57	203.37	202.54	203.76	203.12	203.29	202.66	202.35	202.88	202.89	204.01	203.26	203.29	203.03	203.05	201.72	201.77	204.01	202.8	203.73	203.22
213.4	213	213.48	214.05	214.12	213.7	213.59	213.15	214.09	214.53	212.79	213.93	214.01	212.06	214.17	214.52	213.72	212.78	213.2	213.63	214.71	213.95	213.48	214.57	214.43	215.01	213.6	213.45	215.11	213.83	213.43	213.45	213.9	213.04	215.07	212.66	213.55	213.29	213.84	214.96	213.55	214.09	213.08	213.93	213.97	213.43	213.21	214.28	213.5	213.46
198.8	198.07	198.6	199.8	198.77	199.7	198.27	198.73	199.05	197.74	198.33	199.01	199.2	199.7	199.5	199.41	199.46	198.1	197.85	198.16	198.89	198.24	198.7	199.21	198.82	198.99	199.36	198.74	198.42	198.34	198.81	198.5	199.37	199.14	198.72	199.37	198.95	199.22	198.99	200.09	197.9	198.54	198.35	199.38	198.47	198.76	199.11	198.69	198.68	198.55
200.8	201.57	200.35	200.43	200.78	201.3	201.93	200.8	202.42	200.63	201.72	201.1	201.23	200.29	201.17	202.05	199.63	202.04	201.17	201.05	202	200.89	201.6	200.76	201.53	201.47	201.35	201.96	201.44	201.05	200.91	200.75	200.84	201.46	200.32	201.1	200.87	201.46	201.64	201.24	200.49	201.67	200.39	201.23	201.28	201.29	201.14	202.16	202.27	201.09
203.61	203.95	202.85	203.39	202.79	202.88	203.96	203.56	202.4	202.15	202.88	203.62	203.85	203.11	202.91	202.24	203.63	203.02	202.33	202.37	202.66	202.55	203.15	203.88	203.17	203.88	202.79	204.63	203.39	203.91	203.91	202.51	204.62	202.57	203.52	203.92	202.45	202.1	202.03	203.22	202.84	202.99	202.83	202.6	203.07	202.46	202.74	204.55	202.71	202.88
208.11	207.96	208.61	208.28	207.74	207.7	207.82	208.05	208.4	208.16	206.89	208.35	207.97	208.08	209.08	207.41	207.09	207.61	208.77	207.83	207.77	208.17	208.57	207.9	207.45	208.44	208.33	207.13	205.71	207.22	207.6	207.58	206.21	208.83	206.98	206.97	208.11	208.27	208.02	207.08	207.67	206.81	208.24	208.17	207.8	209.08	207.61	207.95	207.63	208.34
209.04	208.45	209.36	208.84	209	209.2	208.79	209.11	208.92	208.42	208.62	209.4	209.5	208.87	208.37	210.44	209.9	208.68	209.03	209.91	208.99	208.67	208.32	208.98	208.68	208.95	209.04	208.36	207.73	208.45	208.74	208.74	208.28	207.98	209.15	208.29	209.14	209.54	208.75	208.53	207.71	209.66	209.05	209.37	207.5	208.14	208.46	209.45	208.46	208.49
208.68	207.86	208.32	207.64	209.81	209.19	207.79	207.76	208.77	209	209.34	208.01	210.06	208.89	208.1	209.03	208.22	209.29	209.33	208.79	208.98	208.61	208.02	208.66	208.74	208.82	208.98	208.68	208.08	208.31	209.71	209.12	207.98	208.28	208.73	209.03	206.93	209.17	208.89	210.46	208.62	209.61	208.44	209.83	207.64	208.03	208.27	208.97	208.17	207.91
212.76	212.06	212.35	212.94	212.65	212.93	212.76	212.84	212.71	211.63	212.61	211.6	212.52	213.12	213.68	212.12	212.6	212.41	212.21	212.55	210.96	213.07	212.12	212.24	212.68	212.04	212.33	212.32	211.91	213.21	212.68	212.82	212.46	213.47	213.1	212.33	212.64	212.22	213.07	212.61	211.33	211.86	211.42	212.64	212.86	212.44	212.31	213.15	212.76	213.34
203.3	203.6	203.18	201.95	204.55	203.23	203.34	203.29	202.43	202.96	202.52	204.24	203.33	204	203.11	202.66	203.17	203.64	203.9	202.96	202.85	201.5	203.13	203.82	204.1	203.72	203.54	202.68	202.06	203.26	203.76	201.34	201.64	203.24	202.03	203.23	203.54	204.22	203.88	204.07	202.18	203.35	203.24	203.42	202.08	202.49	203.66	204.03	203.22	203.06
199.49	199.61	200.38	199.05	199.83	198.98	200.38	198.8	199.57	199.96	199.47	199.33	200.07	199.38	200.11	199.53	199.46	199.16	199.81	199.03	199.43	199.95	199.08	199.12	199.45	199.6	200.96	199.91	199.85	199.68	200.17	199.91	198.61	198.36	198.97	199.16	198.92	199.4	199.27	199.87	200.44	200.46	199.17	198.73	199.93	198.28	200.4	201.49	199.2	198.31
212.81	212.65	212.95	213.01	212.29	212.41	211.02	212.48	212.45	212.8	212.45	212.25	211.78	211.76	212.7	213.33	212.49	212.68	212.56	211.57	212.46	211.83	212.24	212.72	213.11	212.26	211.91	211.68	212.57	213.43	211.87	213.37	211.95	212	211.53	212.66	212.18	211.7	212.3	212.55	212.26	211.78	212.41	213.77	213.07	211.66	212.35	212.34	212.61	212.26
209.19	210.97	209.26	210.07	210.29	210.18	209.69	209.47	210.06	209.81	208.37	209.73	209.01	209.25	209.58	209.6	210.09	209.9	209.44	209.81	208.93	209.6	209.6	209.98	210.26	210.89	209.31	209.03	209.61	210.32	210.22	209.2	210.17	208.97	209.95	208.99	209.96	210.38	210.07	209.91	209.47	208.88	208.87	209.4	209.81	209.58	209.19	210.22	208.78	209.32
208.81	210.18	209.17	210.19	209.77	208.17	209.27	209.55	209.29	209.4	209.66	209.67	209.33	210.29	209.42	208.91	209.75	208.96	208.98	208.41	209.57	209.79	209.34	208.72	208.44	210.21	210.23	210.52	209.29	209.47	209.44	209.15	209.3	209.16	208.71	208.93	209.49	209.81	210.05	208.98	209.89	207.79	209.91	210.46	209.5	209.51	209.77	210.02	209.38	209.41
200.69	200.46	200.33	200.53	199.51	200.68	200.06	201.02	200.41	200.21	200.27	199.84	200.23	199.94	200.59	200.47	200.06	200.4	200.72	201.02	200.92	199.7	200.49	200.6	199.76	201	200.41	201.24	201.1	200.1	200.93	201.03	201.06	200.38	201.22	200.75	201.22	200.79	200.8	200.54	200.4	200.62	199.27	201.39	200.11	199.25	200.23	199.63	199.78	198.86
212.11	211.74	212.04	210.12	211.49	212.8	211.66	211.37	211.73	212.75	212.46	212.34	211.75	212.22	211.35	211.26	212.64	212.28	211.37	212.19	211.37	210.64	211.77	211.85	211.54	210.94	211.59	211.61	212.51	212.23	211.61	210.84	211.48	211.57	210.33	211.71	210.66	211.57	212.49	212.25	211	211.93	211.08	211.47	212.49	212.45	213.66	212.18	211.67	211.63
211.2	211.6	211.69	210.94	211.9	211.68	212.55	211.62	211.52	210.23	212.88	212.33	211.25	211.48	211.91	212.54	210.85	211.74	211.58	211.61	211.81	211.07	211.38	211.94	211.82	212.87	210.72	210.82	210.88	211.84	211.44	211.16	211.63	211.35	211.57	210.36	210.47	211.83	210.69	211.01	211.55	211.58	211.42	211.85	211.53	212.25	212.17	211.74	211.23	212.41
211.51	212.82	211.81	211.44	211.44	212.3	212.21	211.93	212.32	210.99	212.58	211.1	210.06	211.94	211.13	211.97	211.37	210.97	211.95	210.94	211.08	211.34	212.09	212.7	212.43	211.87	211.99	212.32	211.4	212.3	210.58	212.36	211.73	210.81	211.69	211.45	211.79	211.61	211.56	210.98	211.84	211.72	211.9	212.04	211.14	211.5	211.07	212.31	211.84	210.98
207.85	208.09	207.8	208.08	207.09	207.91	208.3	207.19	208.02	207.05	207.72	207.17	208.73	207.54	207.73	208.38	207.6	208.66	207.6	208.95	208.57	207.52	207.16	208.4	207.72	207.58	208.19	207.32	207.73	207.53	208.05	207.94	208.29	208.43	207.7	208.06	208.24	207.86	206.96	207.42	209.11	207.81	208.1	208.13	208.18	206.99	208.95	208.59	208.13	206.83
204.45	203.48	202.96	203.72	202.97	203.71	203.35	204.7	202.78	202.73	203.78	204.05	203.78	204.49	203.67	204.06	203.26	203.07	203.41	203.07	204.62	202.58	203.14	203.1	203.77	204.12	203.99	204.31	203.37	203.65	204.17	203.55	203.29	203.43	202.92	203.6	204.24	203.5	203.62	204.11	203.07	202.95	203.42	204.15	203.52	204.06	204.09	204.63	204.03	202.77
203.31	201.12	202.2	202.79	202.6	201.47	203.49	202.83	202.25	202.49	202.33	203.48	202.64	203.72	201.96	202.95	202.78	203.38	201.32	203.27	203.65	202.58	202.49	201.28	201.43	203.27	202.72	202.78	202.97	202.41	203.19	201.27	203.55	201.82	202.77	202.41	202.58	202.98	202.17	203.14	202.32	203.43	202.09	201.46	202.39	202.52	202.79	202.85	202.22	202.78
203.42	202.87	202.36	203.82	202.98	203.93	203.56	203.47	202.94	203.91	204.14	204.06	203.53	203.34	202.93	202.91	203.53	203.49	203.27	203.97	203.59	203.64	204.12	203.64	203.27	203.27	203.86	203.07	202.55	203.41	203.49	204.3	204.28	203.59	203.51	204.04	203.16	204.01	203.7	204.21	204.12	203.52	203.7	203.83	203.37	203.12	203.5	204.08	204.03	203.65
205.95	207.38	205.23	205.37	205.97	206.41	205.74	205.04	207.56	205.93	205.4	206.36	205.45	206.7	206.44	206.55	206.63	205.31	207.05	206.51	206.87	206.15	206.81	205.56	206.51	204.8	206.22	206.31	206.07	206.93	206.23	207.73	207.07	208.08	205.94	206.01	206.62	206.42	205.38	206.65	206.63	206.4	206.9	206.63	207	205.08	206.86	206.53	205.97	205.37
209.23	209.89	209.08	209.83	209.47	209.11	210.53	208.53	210.17	209.37	210.38	209.52	209.51	209.67	209.06	209.53	210.15	210.38	209.01	208.44	208.56	209.37	209.87	210.3	209.24	209.18	209.29	209.55	208.51	209.64	210.16	210.44	209.26	209.77	209.19	209.15	207.79	209.11	209.58	209.65	210.43	210.03	209.6	209.13	209.67	209.86	210.27	209.59	209.85	209.38
207.31	204.83	205.98	205.45	206.14	204.84	206	207.45	206.08	206.4	205.79	206.64	206.4	206.37	206.49	206.5	205.41	206.93	207.53	206.21	206.58	205.99	206.64	205.41	206.19	205.89	206.48	207.37	206.54	206.37	206.83	207.22	206.4	206.22	205.58	206.64	205.98	206.19	206.14	206.02	205.81	206.66	206.13	205.97	207.88	205.97	205.56	206.48	207.32	206.18
208.41	208.2	208.31	207.98	208.62	209.28	209.57	207.84	209.06	209.21	209.11	208.51	208.94	208.32	209.82	208.25	208.21	208.07	207.82	208.71	209.47	208.16	209.06	209	208.93	209.3	207.34	209.02	207.12	207.94	209.36	208.15	207.79	208.27	208.53	208.69	207.62	208.64	208.41	208.55	208.23	208.71	209.76	208.6	208	208.91	207.76	208.91	208.33	208.5
209.86	209.94	209.51	209.34	208.96	211.33	210.31	209.67	209.05	208.98	208.99	209.4	211.26	209.34	210.58	209.63	210.02	209.39	209.89	210.08	210.22	208.79	209.68	208.8	208.99	209.89	209.6	208.49	210.45	209.4	209.51	208.76	211.36	209.19	210.15	209.36	209.36	209.22	209.07	209.63	209.03	209.6	208.6	210.45	209.73	210.51	209.05	210.02	209.89	208.95
208.75	207.97	208.85	207.98	207.64	208.5	208.24	208.44	208.41	208.1	208.5	208.49	208.99	208.87	209.11	209.16	207.79	208.38	207.98	207.95	208.11	208.6	208.37	208.25	209.2	208.43	208.71	208.86	208.31	208.24	207.64	209.59	207.5	208.81	207.7	207.6	209.17	208.26	208.86	207.53	208.61	209.55	209.37	208.16	207.39	207.18	209.06	208.37	207.69	208.16
199.28	199.92	198	198.59	199.66	199.72	198.84	199.56	198.21	199.66	199.57	198.8	199.4	199.47	199.53	198.56	199.65	198.39	199.88	199.66	199.22	199.98	199.46	198.35	199.74	199.49	199.84	199.52	200.28	198.89	199.97	198.71	199.02	199.99	198.56	198.9	199.67	199.04	200.14	199.13	199.95	200.52	199.33	199.26	199.08	199.97	199.76	199.88	200.4	199.67
207.86	209.42	208.93	208.27	209.28	208.26	208.87	208.2	208.37	208.6	207.95	208.48	208.17	207.56	207.78	209.44	208.46	207.05	208.28	209.21	208.06	208.43	208.57	208.93	207.7	208.78	208.69	210.42	208.4	207.92	208.65	208.12	209.37	208.67	208.01	207.41	207.33	208.41	208.09	208.67	209.55	207.67	209.29	208.72	208.03	208.97	208.82	208.69	209.26	208.42
211.69	211.24	211.03	211.96	211.65	212.09	211.92	211.59	212.56	211.72	212.4	210.89	212.55	211.92	211.82	213.15	211.67	212.25	211	211.88	212.8	212.56	212.24	212.44	211.49	211.67	211.05	211.76	211.97	210.89	211.32	211.61	211.79	212.4	211.65	211.61	211.32	212.39	210.87	211.82	211.31	211.98	212.93	212.45	212.17	211.95	211.35	211.64	210.78	211.86
218.36	218.27	217.29	219.09	217.24	217.53	218.01	218.02	216.4	219.06	217.81	218.36	218.2	218.04	218.11	217.95	217.84	218.23	217.32	217.54	217.97	218.24	217.52	217.47	218.25	217.92	218.24	217.36	217.46	218.43	218.41	217.99	217.22	217.82	217.48	218.12	218.45	218.34	218.12	218.49	217.63	217.07	217.84	217.61	218.62	217.17	217.7	217	218.4	218.36
217.37	216.33	217.85	217.09	216.79	217.74	216.5	216.83	216.54	216.3	217.26	217.07	218.05	216.85	215.88	216.47	217.79	216.74	217.39	217.16	216.77	217.53	217.5	215.38	215.46	216.57	216	216.95	216.67	216.14	216.25	216.77	217.53	218.13	217.61	217.71	217.97	217.63	217.57	217.05	216.99	216.81	216.81	216.73	217.18	216.26	216.45	217.25	216.39	217.59
210.92	209.17	209.22	210.59	210.14	211.59	210.21	208.66	209.87	210.11	209.75	209.14	209.93	209.44	210.01	210.2	209.54	210.08	210.18	208.78	209.28	209.78	210.48	209.58	208.95	210.49	209.27	210.43	209.32	209.92	209.13	210.73	209.4	210.03	208.79	209.62	210.22	209.56	209.41	209.52	209.31	210.27	209.79	210.46	209.31	209.76	208.82	210.02	209.4	210.19
208.15	208.01	209.9	209.56	208.5	208.25	208.35	209.19	207.86	208.87	207.97	208.06	208.86	208.17	207.77	209.43	208.51	208.06	208.88	208.31	209.32	208.23	208.81	209.04	209.24	209.61	208.72	208.66	208.67	208.31	208.64	208.15	209.04	207.69	208.53	208.19	208.97	208.82	208.93	208.59	208.56	208.62	207.91	209.06	207.5	208.88	207.48	207.45	208.63	209.22
216.99	217.27	217.5	217.62	217.59	217.38	216.63	217.83	217.65	218.44	217.7	217.47	217.23	216.68	217.55	215.24	215.88	216.87	217.35	216.65	216.2	217.62	217.14	216.7	217.9	217.35	217.09	217.14	218.12	217.92	216.66	217.54	217.38	216.88	216.86	216.37	216.86	217.05	216.16	217.17	216.72	217.51	217.45	217.47	217.41	216.57	217.46	217.54	217.17	217.01
211.19	211.27	212.04	212.23	212.78	210.67	210.63	211.74	211.65	211.76	211.43	211.49	211.31	211.95	211.33	211.52	211.45	211.71	211.53	211.44	212.01	211.83	210.85	213.31	211.46	210.64	212.22	211.72	212.24	211.84	211.68	211.49	211.14	211.67	211.55	211.8	211.1	211.5	210.97	211.78	211.66	210.6	212.04	211.66	211.94	211.77	210.93	211.27	211.47	211.05
206.95	208.4	207.03	208.33	207.09	207.99	208.1	206.78	206.99	207.76	207.76	207.12	209.1	207.65	208.41	207.78	206.15	207.27	205.65	207.91	207.47	208.03	208.49	207.33	207.19	207.94	208.06	208.16	207.79	207.32	207.31	208.12	207.69	208.08	207.88	206.62	208.45	206.37	208.08	207.65	207.35	207.32	208.07	207.69	207.95	207.6	207.52	207.59	207.42	208.37
202.95	203.77	204.27	203.78	203.19	204.78	202.74	204.56	203.44	202.83	204.15	203.27	203.83	203.05	203.21	203.94	203.61	203.21	204.05	203.31	203.83	204.68	203.07	203.57	204.83	204.57	204.04	203.06	202.67	203.04	204.96	204.29	204.31	204.2	203.63	204.69	203.39	203.96	204.23	204.23	202.46	204.66	203.39	202.78	204.67	204.04	205.24	203.46	203.29	203.56
208.8	209.02	208.53	209.32	208.27	209.17	207.55	208.08	208.4	209.63	208.91	209.43	208	208.84	208.04	209.13	207.79	209.43	207.56	208.12	208.71	208.46	208.16	208.27	209.35	208.66	208.74	208.04	208.78	209.78	208.39	208.68	209.23	208.34	209.25	209.71	208.24	208.01	208.57	207.89	208.42	207.82	209.94	207.72	208.41	209.38	207.97	209.18	209.27	207.15
201.7	202.24	202.57	201.37	202.7	203.31	201.97	202.63	202.62	203.26	202.67	202.8	202.22	202.56	202.77	202.47	202.35	202.93	202.62	202.73	202.59	202.26	202.37	202.59	202.91	202.27	203.18	202.17	201.13	202.39	201.64	201.76	201.35	202.97	201.98	202.29	202.17	202.41	203.12	202.01	202.51	202.59	202.68	202.14	202.36	201.98	202.64	202.23	201.91	201.17
206.93	208.12	208.13	207.02	207.15	208.8	208.34	208.09	207.86	207.85	208.03	207.84	206.97	207.16	206.85	208.14	208.79	207.24	206.45	207.07	207.86	207.96	207.96	207.85	207.53	207.78	207.23	207.44	206.92	206.35	207.97	206.65	209.44	208.2	207.84	207.15	208.67	207.72	206.85	207.55	208.1	208.09	208.31	208.33	207.18	207.89	207.78	206.58	207.98	208.46
211.33	211.67	211.55	211.13	211.99	211.41	211.42	212.28	212.16	211.24	211.23	211.63	212.3	211.42	210.91	212.24	212.55	212.23	210.99	211.22	213.12	211.44	211.31	211.55	210.16	211.65	211.09	211.39	210.94	211.01	211.12	211.72	210.68	211.47	211.36	212.46	213.32	212.24	211.81	211.22	211.5	211.08	211.03	212.77	211.29	210.62	211.64	211.8	211.25	211.4
199.98	200.74	199.7	199.97	199.35	200.33	200.33	199.35	200.62	199.93	200.96	199.82	200.41	200.02	200.13	200.26	201.12	201.08	199.8	200.81	200.98	200.59	200.3	200.25	200.31	199.85	199.7	199.13	199.91	200.65	200.77	200.41	200.95	199.6	200.42	199.54	200.5	200.15	200.95	200.5	201.02	201.29	200.04	200.44	201.23	199.87	199.72	199.5	200.15	200.67
210.25	208.74	209.51	210.4	208.36	209.67	210.06	209.65	211.28	209.33	209.04	208.82	209.29	209.54	209.92	210.18	210.14	209.08	208.89	209.44	209.88	208.93	209.8	209.17	209.5	209.52	209.97	209.55	209.74	209.7	209.29	208.44	208.81	209.91	208.79	210.24	210.17	209.34	208.86	210.61	211.07	208.61	208.58	209.13	208.63	209.78	208.97	210.18	208.77	210.94
212.51	211.69	210.9	211.86	212.1	211.26	211.2	212.32	212.46	211.2	212.24	211.61	211.09	211.43	212.1	212.41	211.53	211.82	210.76	211.59	211.85	211.94	211.99	210.53	212.22	212.12	212.36	212.02	212.43	211.8	211.45	211.62	211.78	211.07	211.11	211.11	212.06	212.51	211.13	212.13	213.29	214.24	212.64	211.81	212.93	211.92	211.25	210.77	210.62	212.47
199.91	198.78	198.66	199.89	198.82	198.13	199.55	200.3	198.74	198.87	198.88	200.28	199.06	199.97	198.76	200.45	200.44	199.31	199.4	199.95	198.53	199.03	197.99	199.93	199.79	198.89	199.98	199.26	199.55	199.76	199.13	199.97	199.83	198.98	199.88	198.95	199.22	198.92	199.43	199.05	199.38	198.92	199.55	198.38	198.01	200.26	199.92	199	199.61	199.78
207.36	207.7	208.34	207.63	208.23	207	207.84	207.48	207.79	207.94	208.93	207.35	207	208.19	207.09	206.71	207.2	208.04	208.14	207.15	207.67	207.26	208.11	207.04	208.6	207.34	206.73	207.27	207.44	208.25	206.8	207.03	207.54	207.51	208.55	207.74	208.15	207.81	208.2	208.36	206.7	207.24	207.76	207.28	207.51	207.56	207.2	208.13	207.95	207.96
209.42	210.07	209.28	210.44	209.25	208.13	210.1	209.68	210.09	209.08	208.33	209.29	210.77	208.79	210.09	209.7	209.23	209.92	208.81	209.36	209.49	209.01	210.21	209.34	208.75	209.29	210.32	209.66	209.26	209.44	209.37	209.49	209.98	209.88	208.75	209.03	210.58	209.99	210.53	209.82	208.83	209.93	209.04	209.81	208.23	208.01	209.83	209.36	210.46	210
208.6	207.16	208.36	207.61	207.55	208.36	207.19	207.24	206.65	207.88	207.44	207.81	207.7	207.46	206.79	208.4	207.54	207.16	206.67	207.45	207.87	208.53	207.58	207.78	206.16	207.67	207.03	207.52	207.15	207.4	208.18	207.65	206.48	207.1	207.8	207.93	207.95	207.43	206.62	207.84	208.1	205.84	206.94	206.89	208.08	206.81	206.81	209.07	207.37	207.86
206.72	207.9	207.74	208.06	207.38	208.8	207.45	207.09	206.92	207.55	208.03	207.62	208.18	206.13	207.07	207.54	207.68	207.6	208.6	206.32	207.56	207.95	206.17	207.91	207.02	207.42	206.57	207.59	207.57	207.77	208.37	207.83	207.09	207.13	207.57	207.7	207.7	208.52	208.6	207.45	206.9	207.45	207.54	206.53	207.95	207.57	207.8	207.6	207.89	207.49
208.57	208.41	207.45	208.04	207.75	207.58	208.12	207.12	206.82	207.89	207.63	208.07	208.53	207.41	208.46	208.35	208.36	207.6	207.93	207.35	207.69	207.53	207.01	207.31	207.02	206.82	207.13	208.06	208.03	207.61	207.61	207.62	207.33	207.72	208.71	208.12	207.81	207.51	207.65	208.14	207.37	208.17	209.17	207.29	207.79	208.85	208.41	207.91	207.74	207.26
207.97	207.66	208.17	207.53	207.8	207.25	208.24	207.46	207.27	208.33	207.54	207.89	207.71	208	207.4	208.01	207.73	208.12	207.9	208.38	207.47	208.7	207.89	208.05	207.83	207.7	206.19	207.6	207.98	207.22	207.92	207.73	208.73	206.9	207.13	207.41	207.46	206.99	207.37	207.46	207.92	207.86	207.52	208.01	208.3	207.11	207.24	207.67	207.75	208.46
198.23	198.74	197.72	197.68	195.32	197.52	197.44	198.86	198	197.06	197.35	198.43	198.97	197.44	198.88	199.06	198.44	197.93	198.36	197.8	197.99	198.16	198.12	198.06	197.62	198.18	197.81	197.43	196.87	196.47	197.69	199.17	198.4	198.4	198.22	198.11	198.72	198.05	197.26	197.48	197.11	198.28	197.27	197.98	198.18	197.46	197.85	199.08	198.61	197.35
207.06	205.01	205.66	206.34	206.74	207.45	206.17	206.36	205.85	206.6	206.63	205.92	206.37	207.53	205.96	206.6	206.39	206.35	206.2	205.35	206.57	206.74	206.82	206.56	205.75	206.31	206.77	207.21	206.34	204.56	206.63	205.7	206.85	205.33	206.24	206.31	206.73	206.62	207.07	205.9	206.53	205.98	206.83	206.89	206.22	205.9	205.91	205.89	205.64	206.37
205.66	204.42	205.67	206.37	205.45	204.47	205.86	205.65	206.43	205.72	205.48	206.29	204.89	204.76	205.02	205.87	206.06	205.73	205.02	206.53	204.75	206.17	204.64	205.51	206.59	205.45	207.04	206.63	206.35	205.22	206.27	205.47	205.48	204.91	206.04	206.26	204.92	206.24	205.44	205.51	205.33	206.14	205.7	205.87	205.49	204.87	206.04	207.15	206.26	205.24
203.5	203.79	203.77	203.51	204.53	203.81	203.3	203.62	203.2	202.57	204.29	203.87	203.51	202.67	204.33	204.35	204.58	202.43	203.32	203.84	204.22	203.69	203.47	203.61	203.59	204.47	202.31	202.23	203.5	204.47	203.9	203.64	202.87	202.31	202.68	202.57	202.8	203.81	203.79	203.57	203.97	204.39	203.53	203.07	203.19	203.41	203.06	203.78	203.2	203.93
202.28	203.14	202.27	203.26	202.71	202.53	204.24	203.07	203.08	202.9	203.94	202.59	202.19	203.08	203.11	201.75	202.11	203.3	202.2	202.9	202.33	202.53	202.76	203.07	203.49	202.13	203.19	202.5	202.83	202.55	202.02	202.46	202.49	202.39	202.9	202.62	202.42	202.35	202.72	202.15	204.31	202.55	202.97	202.4	202.89	202.12	203.44	201.18	204.05	203.1
209.42	208.55	209.3	208.09	208.68	209.48	208.18	209.06	208.52	208.4	209.29	209.04	208.37	208.61	208.33	208.91	210.35	208.45	208.47	208.03	209.5	209.38	209.29	207.83	207.69	208.14	208.33	208.16	208.78	209.02	209.23	208.44	207.96	208.69	209.24	207.89	208.55	208.91	209.43	209.15	209.05	209.79	208.06	207.92	208.44	209.01	209.69	208.59	208.18	209.26
205.35	204.94	205.2	203.68	204.97	205.13	204.71	204.24	204.56	204.39	204.88	204.58	205.59	205.06	206.65	204.35	205.67	205.62	204.95	204.26	204.83	204.86	204.12	204.76	205.44	205.13	205.31	204.82	204.73	204.94	204.77	204.34	204.79	204.27	204.15	205.51	205.42	203.25	204.77	204.79	204.47	205.5	204.81	203.41	205.03	203.96	204.23	204.59	205.57	205.49
203.62	203.4	203.44	203.87	203.62	204.81	203.04	203.94	204.29	204.67	203.74	203.62	203.96	203.11	203.01	204.7	205.02	205	205.19	204.26	203.33	203.46	204.24	202.68	203.74	204.26	202.49	204.08	203.67	204.19	202.75	204.5	204.06	203.21	204.7	203.53	203.26	203.77	203.34	203.73	204.75	203.27	203.69	204.16	202.86	203.16	203.23	203.17	203.97	204.09
206.59	205.07	205.83	205.82	205.49	205.25	205.55	205.86	205.3	206.45	204.93	205.03	204.89	206.02	205.76	205.53	203.83	206.06	205.8	204.82	206.17	205.37	205.77	204.58	204.56	205.87	206.45	205.13	205.39	205.17	204.46	205.77	205.03	205.82	206	206.33	205.05	205.7	205.35	205.72	207.31	205.07	205.46	205.74	206.6	206.14	205.41	206.33	205.58	205.07
198.77	199.57	200.36	199.4	199.32	199.17	199.31	199.3	198.21	199.3	198.77	199.88	199.53	199.87	199.99	199.48	198.94	199.32	199.7	199.46	199.77	200.57	199.66	199.69	200.39	200.35	199.04	199.39	199	199.05	199.74	199.4	201.17	200.14	199.53	200.55	200.78	198.55	199.88	199.42	200.06	198.86	199.37	199.49	199.81	199.75	199.9	199.45	199.68	199.66
206.16	206.7	206.15	205.31	205.44	205.92	205.57	204.7	206	205.05	206.64	205.25	206	204.62	204.54	205.42	205.61	206.09	204.76	205.59	204.7	205.51	204.6	206.59	205.08	204.88	205.96	207.4	205.58	206.11	206.53	205.59	206.54	207.11	205.31	205.17	205.09	206.18	205.53	205.63	206.26	205.73	205.27	205.08	205.65	204.8	205.83	205.15	206.75	206.37
208.89	207.57	208.61	207.59	208.34	207.95	208.31	207.7	207.99	207.31	207.9	208.55	207.46	208.7	208.12	207.75	207.78	208.9	207.92	207.6	207.3	207.86	207.33	207.71	206.56	208.08	206.45	207.81	208.14	207.93	208.73	207.04	209.03	209.4	207.98	207.51	207.62	209.07	207.9	207.97	207.08	207.53	208.11	207.59	207.77	207.83	207.54	208.76	207.89	207.66
211.73	211.16	212.51	213.04	212.81	211.13	210.3	211.14	211.56	212.18	211.94	211.92	212.29	212.1	212.99	211.52	211.28	211.62	212.05	211.01	210.46	212.39	210.89	210.36	213.23	209.82	211.27	211.59	211.84	211	211.3	211.69	212.46	211.18	212.44	211.73	211.23	211.66	212.02	211.23	212.08	212.23	210.61	211.14	212.71	211.16	211.06	211.43	212.16	211.91
201.17	199.98	199.78	199.68	200.29	199.96	198.47	199.1	200.58	199.99	198.69	200.09	199.94	198.98	200.63	199.11	199.8	198.35	199.04	199.46	199.02	200.74	199.7	199.8	199.64	199.85	200.37	199.59	199.32	199.66	199.87	200.39	199.57	198.44	200.13	198.92	198.97	198.97	198.67	198.94	199.45	199.4	199.8	198.99	199.64	200.42	200.04	199.48	199.69	200.68
210.5	209.21	209.54	209.5	208.4	209.64	210.1	209.02	210.55	211.01	209.91	210.26	209.86	208.54	209.74	208.81	209.11	208.67	209.39	210.62	210.22	208.79	208.95	209.7	208.77	209.32	208.21	209.69	209.48	210.34	209.61	210.33	210.66	209.94	208.52	209.96	209.65	209.06	209.73	209.34	210.28	209.51	209.75	211.18	209.24	210.43	209.92	209.8	209.98	210.03
207.83	207.43	207.58	208.1	208.08	208.25	208.14	207.74	208.96	208.39	207.83	207.44	208.06	207.71	207.88	208.27	207.62	208.17	206.29	208.13	207.71	208.91	208.1	208.36	207	207.74	207.5	207.3	208.19	207.4	207.59	207.59	208.66	207.54	207.51	208.02	208.57	208.55	207.45	207.9	208.03	208.23	207.9	207.23	208.63	207.68	207.84	207.61	207.42	207.51
200.76	200.54	201.67	200.19	201.05	201.27	201.34	200.05	201.72	200	201.85	201.53	200.95	200.26	200.94	202.65	199.91	200.57	201.03	200.25	199.6	201.18	201.85	201.16	201.63	202.26	201.19	200.54	201.61	201.54	200.92	201.5	200.51	201	201.84	201.68	200.54	201.88	200.17	201.86	200.6	200.87	198.87	201.98	201.33	201.33	201.19	200.97	201.43	201
216.38	217.86	217.11	216.3	216.63	217.53	217.22	217.66	215.74	217.14	217.48	217.33	217.65	217.23	217.45	216.36	217.59	216.55	215.93	217.29	216.7	216.66	217.38	217.29	217.14	216.93	216.86	217.06	218.12	216.44	217.06	217.08	216.81	217.01	216.46	217.77	216.93	216.9	217.64	216.19	216.08	216.94	217.31	217.14	217.15	217.09	216.72	216.92	215.89	216.13
207.97	208.51	208.67	207.69	209.44	209.21	209.32	208.43	209.43	209.42	208.02	208.5	209.31	208.66	208.71	209.08	209.14	208.25	208.4	209.53	207.79	207.84	207.97	208.45	209.69	207.37	208.24	209.24	210.12	208.92	208.69	209.47	209.69	210.46	208.75	207.89	208.04	209.28	208.47	208.01	207.96	208.44	208.91	207.02	209.82	208.03	208.38	209.52	208.06	210.01
216	218.1	216.37	217.13	216.22	217.04	217.73	216.67	217.29	216.48	216.3	217.91	216.62	216.68	216.9	217.68	217.74	216.98	216.14	216.9	217.05	217.33	217.34	217.15	217.59	219.01	217.36	217.56	217.34	216.79	218.2	217.3	217.16	218.2	217.63	217.17	218.1	217.1	216.9	216.7	217.78	217.47	216.66	216.7	217.52	215.65	216.77	216.56	216.54	216.3
194.34	194.93	194.61	194.93	194.56	194.44	193.22	194.21	194.66	194.38	195.05	194.32	193.75	194.28	194.43	194.23	194.77	194.27	195.59	194.43	195.02	194.99	194.24	194.69	193.53	195.4	194.16	193.42	193.95	193.89	194.44	194.05	194.68	194.29	194.1	194.09	193.92	194.8	193.27	194	194.14	194.7	194.95	193.56	194.36	194.5	194.6	195	194.04	194.35
203.99	201.76	203.22	202.39	202.12	201.66	203	202.06	202.59	201.93	202.53	203.49	202.12	202.21	202.8	202.12	202.58	202.55	203.07	202.22	202.84	202.9	202.35	202.18	201.59	202.29	202.19	203.45	203.11	202.74	203.01	202.55	203.92	202.21	202.93	202.07	202.24	202.66	201.86	202.78	202.36	203.6	203.32	202.83	202.25	201.36	202.99	203.78	202.76	203.64
199.65	197.65	198.35	197.34	197.93	197.97	198.93	198.12	198.13	198.06	196.13	196.25	198.32	196.63	198.45	197.72	198.44	198.74	198	198.3	199.41	198.83	197.35	198.12	197.37	197.65	197.75	199.11	197.5	197.63	198.44	199.68	198.73	197.82	197.73	197.02	198.11	197.21	198.8	196.81	198.16	198.31	198.56	197.75	198.44	197.47	198.92	198.71	196.46	196.78
211.31	210.4	211.89	212.51	211.15	211.34	211.27	212.58	212.1	211.54	211.7	211.75	211.46	211.83	211.27	211.67	211.09	211.91	211.68	211.68	211.32	210.9	210.81	211.35	212.68	210.91	210.37	211.48	211.56	211.12	212.31	211.79	211.71	211.21	211.28	212.36	212	212.24	211.74	213.83	212.49	211.88	210.96	211.44	212.76	210.91	210.46	210.91	212.04	212.55
209.6	209.11	209.75	210.67	207.67	209.39	210	210.02	209.04	209.9	209.02	210.68	209.71	208.22	209.58	209.58	209.59	209.28	209.22	208.36	210.2	209.84	209.13	209.54	209.82	209.08	208.16	209.08	210.53	209.26	210.48	209.7	209.88	210.95	208.57	209.07	210.03	209.91	208.73	208.63	209.81	209.34	209.57	209.79	208.5	210.03	210.17	210.33	209.55	209.88
217.23	216.79	216.12	216.92	215.46	217.07	216.7	216.19	216.3	218.28	216.53	216.56	217.44	218.06	217	216.74	217.02	217.22	216.6	218.03	217.78	217.62	216.2	216.77	217.77	216.4	216.71	216.89	217.31	216.76	216.11	217.68	215.71	216.51	217.72	216.76	217.03	215.94	216.92	217.63	216.71	216.58	217.31	217.85	216.51	216.11	216	217.72	217.11	217.45
213.67	212.31	212.86	213.08	212.74	212.87	214.17	213.22	212.98	213.68	213.67	213.89	212.98	213.59	213.02	212.65	212.67	211.93	212.88	214.31	212.95	212.2	213.17	213.36	211.91	211.8	211.86	213.18	213.62	213.37	213.73	213.56	212.36	213.27	213.16	212.33	213.44	213.86	211.97	213.14	212.56	213.24	213.63	212.85	213.08	212.5	212.53	212.28	212.85	212.09
212.33	211.84	211.6	211.69	211.51	211.98	211.97	211.56	212.69	211.49	211.58	211.17	210.76	210.73	212.3	210.78	210.97	212.26	210.26	212.03	211.6	211.57	212.52	210.79	211.26	211.21	212.7	211.8	211.6	211.53	210.76	212.54	212.45	211.51	212.02	211.17	212.58	211.73	211.11	211.67	210.41	210.6	212.51	211.73	210.85	212.37	211.47	211.77	211.5	211.68
209.14	209.8	208.3	208.86	209.2	209.76	208.63	210.05	210.05	208.97	209.87	209.8	209.95	209.51	210.18	210.09	210.71	209.51	209.06	209.11	209.09	209.64	209.75	209.28	210.16	208.86	209.77	209.78	208.75	209.4	208.73	209.79	210.84	209.99	209.44	209.31	211.73	209.31	210.28	209.38	209.23	209.77	209.27	209.93	209.11	209.79	209.39	209.32	209.8	209.73
205.01	204.5	204.19	204.52	205.36	206.09	205.59	204.44	205.01	204.86	204.28	204.99	204.74	204.53	204.26	206.09	205.2	205.33	205.57	204.41	204.9	205.36	205.65	204.92	204.78	203.68	204.81	204.3	204.79	203.57	204.72	204.39	204.62	204.45	204.91	205.28	203.19	203.66	205.84	205.15	204.12	205.07	204.68	205.61	204.54	204.83	205	205.61	204.43	204.6
213.13	213.88	213.47	213.9	213.53	213.02	213.68	214.12	213.19	213.42	213.56	212.23	213.15	212.99	212.7	213.33	212.13	212.91	212.98	213.36	214.13	213.27	212.54	213.76	212.54	211.81	213.53	213.5	212.75	212.72	213.34	212.94	213.55	212.48	212.96	211.89	213.18	212.42	213.04	213.19	212.73	213.2	214.07	213.43	212.67	212.77	212.77	212.88	211.83	213.28
204.51	203.76	204.19	203.17	205.07	203.84	203.93	203.11	203.84	203.38	203.55	204.18	203.91	204.63	203.9	203.82	204.66	203.02	204.31	203.51	202.97	203.85	203.4	203.81	203.43	202.86	203.38	204.14	203.61	202.96	202.18	203.64	204.1	204.49	203.13	203.43	203.96	202.63	204.26	203.83	203.38	204.57	204.28	203.07	203.91	204.75	203.75	202.56	202.51	204.67
208.84	208.07	207.19	208.27	206.77	207.27	209.07	207.7	207.05	208.69	207.63	206.81	207.61	207.66	207.7	209.21	207.48	209.28	206.94	208.09	208.77	207.58	208.01	207.55	208.5	207.9	208.08	207.65	207.63	207.48	208.74	207.27	207.48	208.34	208.02	208.14	206.88	208.11	207.66	207.83	207.37	208.76	207.18	208.15	207.96	208.57	207.43	207.96	207.69	207.85
216.04	216.19	217.8	216.92	217.68	217.08	215.86	217.41	217.18	217.68	218.03	216.88	217.28	216.81	216.32	217.5	216.72	217.58	216.98	216.2	216.85	217.04	217.15	216.56	216.87	216.99	218.5	215.85	216.86	217.9	217.13	217.02	216.8	216.76	217.06	217.87	216.81	217.5	217.07	216.61	216.22	217.35	217.26	215.92	217.12	215.66	217	217.21	216.45	216.4
203.33	202.71	203.59	202.74	202.98	202.67	203.78	203.54	203.43	201.77	203.57	203.57	203.43	203.92	202.58	204.25	202.96	203.14	202.82	203.54	203.05	203.78	203.19	203.35	203.21	203.11	203.06	203.12	204.49	203.35	201.68	203.3	204.23	203.41	202.48	202.84	203.74	203.18	202.73	202.86	203.43	204.23	202.89	204.2	203.5	204.23	202.81	203.26	203.24	202.73
208.14	208.53	207.75	206.53	206.13	208.1	207.56	206.88	208.04	208.14	207.97	207.8	208.27	208.29	208.49	207.57	207.86	208.15	206.95	207.68	208.38	208.08	208.98	207.42	207.73	208.17	208.1	207.76	208.78	207.89	207.84	208.97	208.87	207.24	207.76	207.73	207.17	209.48	207.72	208.01	208.08	208.4	206.88	207.33	207.4	207.86	208.57	208.71	207.66	207.25
212.81	212.4	211.57	212.89	211.77	211.76	212.02	211.28	212.42	211.74	211.28	211.8	212.46	212.32	211.32	212.95	212.97	211.77	211.41	211.83	211.07	211.67	211.42	212.1	212.43	211	211.12	210.85	211.96	212.36	210.89	211.09	212.05	212.14	212.14	211.7	212.35	211.66	211.35	211.74	212.82	212.63	212	211.09	210.92	210.47	211.16	211.88	212.26	211.38
207.09	206.38	206.65	205.76	208.42	206.21	206.97	206.38	206.44	205.75	205.67	206.1	206.49	206.57	207.34	207.38	207.12	205.78	206.62	206.07	206.01	206.62	206.71	206.28	207.17	205.58	205.88	205.89	206.81	205.82	208.13	207.19	206.96	206.09	205.86	206.65	205.98	206.93	206.63	206.18	206.23	205.76	206.9	206.41	207.74	206.34	206.48	206.04	206.59	206.85
203.62	203.64	203.67	204.38	203.46	202.42	204.29	202.59	202.96	205.1	203.42	203.49	203.32	204.14	204.56	203.49	204.3	203.4	203.42	205.38	202.52	203.87	204.46	202.71	204.75	205.18	205.08	203.25	203.51	203.1	203.92	204.12	203.85	202.38	204.86	202.35	203.46	204.39	204.1	203.23	203.05	203.41	204.04	203.96	203.42	203.63	204.33	203.72	203.14	204.39
199.08	199.91	199.49	199.54	199.63	199.76	198.79	198.3	199.99	199.1	198.78	199.78	201.48	199.51	199.66	198.4	200.38	199.46	200.52	200.31	200.06	198.79	199.26	198.86	199.2	199.95	199.58	199.25	198.55	199.47	199.73	199.63	199.54	201.26	199.24	199.64	200.32	198.96	199.74	200.46	199.93	200.87	199.37	199.54	200.15	200.14	200.14	199.05	200.3	199.43
208	208.06	208.54	207.8	207.79	206.86	206.79	208.65	208.02	207.34	207.81	207.73	207.31	209.26	206.96	207.07	207.48	207.64	207.81	207.66	207.9	208.15	208.16	208.78	207.87	207.98	207.65	208.72	207.95	208.4	207.06	207.35	208.66	208.07	206.6	207.59	206.55	207.19	207.65	206.24	208.67	207.54	206.58	207.18	207.74	208.33	207.25	208.19	207.59	207.96
211.71	210.77	210.97	211.19	211.24	211.95	211.53	211.13	212.18	211.68	212.45	212.57	210.43	211.59	210.61	211.31	212.46	211.92	212.5	211.69	211.68	211.77	211.92	209.82	211.7	212.18	211.97	211.85	212.45	211.05	212.3	212.39	210.68	213.21	211.61	211.41	210.53	211.49	211.9	210.64	211.72	212.52	212.12	212.46	211.12	212.13	212.31	211.07	211.3	213.48
201.97	201.78	201.75	201.44	201.79	201.8	202.69	202.26	202.4	203.04	202.76	202.69	203.05	201.88	201.9	203.58	202.31	203.2	202.15	203.05	201.74	202.11	201.89	202.67	203.5	202.44	201.44	202.29	202.42	202.07	202.62	202.58	201.91	201.32	202.7	201.15	201	202.43	202.33	201.03	202.49	203.23	202.59	203.28	202.9	201.81	202.22	202.06	201.99	202.07
202.97	202.85	201.87	202.87	201.46	202.89	202.42	203	201.73	203.03	203.36	202.45	202.44	203.43	201.79	202.72	202.63	201.94	201.71	202.45	202.03	201.39	202.62	201.37	201.11	202.63	202.44	203	202.48	202.95	201.81	201.59	201.48	202.27	202.16	203.27	203.12	201.92	202.59	202.61	202.2	202.24	202.35	202.06	201.59	202.99	201.79	201.56	201.65	202.46
203.72	203.35	202.77	202.77	202.67	202.8	203.09	203.31	203.56	203.24	202.31	203.57	203.1	203.07	202.48	202.99	203.39	202.36	203.55	203.5	203.23	203.27	203.75	204.05	202.05	203.44	203.8	203.68	203.76	201.98	202.86	202.43	202.88	202.58	204	202.39	202.86	203.11	203.77	203.18	202.91	204	203.05	203.14	203.54	204.33	203.99	202.7	202.86	203.89
203.24	204.21	203.37	202.98	202.74	203.29	204.37	203.35	202.45	203.4	204.74	203.88	203.99	202.93	203.82	202.48	203.47	204.17	203.87	204.76	203.31	202.86	203.27	203.79	203.95	203.23	203.75	203.78	203.49	203.56	203.06	203.34	203.96	202.7	204	203.07	204	203.93	203.73	202.67	203.27	203.07	202.78	202.95	204.3	203.23	204.17	204.15	204.47	203.25
213.39	214.23	213.64	214.2	212.59	213.31	213.4	213.06	213.41	213.4	213.78	213.85	212.34	212.61	212.84	212.31	214.08	213.49	212.59	212.92	211.72	213.22	212.57	213.58	213.04	212.59	212.23	212.93	213.29	212.32	214.48	213.88	213	213.43	212.59	213.83	213.85	213.74	212.49	212.73	213.82	212.41	212.77	213.83	212.34	213.62	213.29	213.83	213.44	213.55
200.53	201.27	200.02	200.06	199.02	199.1	200.82	200.55	199.92	199.95	200.55	199.22	199.56	200.76	199.43	199.61	199.77	200.33	200.61	200.9	200.17	198.73	200.17	200.62	200.86	200.29	199.82	200.19	199.25	198.98	199.11	199.52	200.93	200.11	199.15	199.5	200.46	200.68	201.01	200.68	200.59	199.88	199.75	200.46	200.55	200.36	199.77	199.31	199.4	199.85
209.47	207.05	209.46	208.61	209.35	209.49	208.76	208.32	208.31	208.82	207.83	207.8	208.49	208.39	207.05	210.15	209.41	208.7	208.76	208.21	209	208.07	207.68	208.22	208	207.69	208.79	208.74	207.81	209	208.36	208.32	207.72	208.19	208.4	209.5	208.54	209.14	208.75	208.91	207.69	207.99	208.86	208.93	209.68	208.77	208.96	208.25	208.65	208.9
209.03	208.38	208.59	207.97	209.23	208.43	209.81	208.88	209.26	208.39	209.26	208.16	209.34	209.64	209.04	208.41	208.89	209.27	207.56	208.49	208.95	208.27	208.18	207.56	208.77	209.01	207.6	208.74	209.13	209.32	209.12	207.37	207.72	208.2	209.6	208.11	208.69	208.73	208.94	208.53	208.51	208.27	208.6	209.55	208.48	208.21	208.24	207.4	207.63	208.51
197.6	199.56	198.65	199.49	199.98	199.97	199.34	199.43	198.3	200.64	198.6	199.68	199.25	197.22	200.33	198.83	198.56	199.51	199.55	198.54	198.84	198.89	200.07	198.72	199.34	199.46	199.66	199.99	199.43	199.08	199.61	199.78	199.28	197.97	198.88	200.75	200.41	199.5	199.58	199.78	199.16	199.9	199.52	198.25	198.94	199.39	199.03	198.84	200.11	198.74
209.34	209.13	209.59	208.41	208.75	209.68	208.8	209.1	208.95	210.34	209.16	208.67	210.72	208.97	208.93	209.65	209.06	209.17	210.47	209.98	209.89	209.48	210.41	209.9	209.91	208.25	209.1	208.46	207.76	209.2	209.18	210.81	208.16	209.09	209.84	210.75	208.93	209.66	209.2	210.03	209.8	208.53	209.5	210.13	208.78	208.33	210.36	209.73	209.96	211.04
209.45	208.47	209.35	207.79	207.38	208.15	208.35	208.2	209.17	208.56	207.86	208.65	208.73	208.17	208.15	208.28	207.45	208.14	208.88	208.5	208.09	208.44	208.84	208.47	208.2	209.39	208.27	207.83	208.73	208.12	208	208.62	208.87	207.03	208.19	208.74	207.81	208.44	208.79	208.32	207.86	209.09	207.93	209.02	208.97	208.48	207.73	209.02	208.32	208.35
211.87	211.28	211.25	210.77	210.99	210.89	211.73	211.22	212.25	210.88	211.42	212.11	211.58	211.5	211.19	210.3	211.4	210.94	212.07	212.08	211.55	212.85	212.94	211.28	211.44	212.18	210.69	211.6	212	212.08	211.27	211.63	210.69	211.25	211.25	211.72	211.87	211.4	211	212.59	210.86	211.02	210.4	211.23	211.72	210.99	212.64	211.79	210.86	211.26
209.38	208.3	208.55	207.78	209.18	208.3	207.91	208.13	208.43	209.29	208.27	208.06	207.86	208.25	208.67	209.39	208.22	208.18	209.19	209.15	209	207.4	208.22	208.11	209.06	207.56	207.51	209.36	208.9	208.57	207.65	208.55	209.35	209.82	208.83	207.77	208.7	209.37	209.67	207.85	209.8	209.11	209.34	209.44	208.43	208.32	209.39	208.53	209.17	208.42
202.79	201.55	202.88	203.72	202.26	202.31	202.79	201.66	202.39	202.52	202.73	202.79	202.8	203.09	201.88	201.83	203.45	202.92	202.15	202.01	204.08	203.34	203.21	201.89	202.37	203.41	202.21	203.25	202.09	202.88	202.74	203.06	202.6	203.8	201.51	202.42	203.17	203.82	202.59	201.5	202.68	202.88	202.14	203.37	202.53	202.38	202.11	202.77	203.05	202.34
206.22	206.77	206.2	205.38	206	206.88	206.68	206.96	207.34	205.79	206.49	206.99	205.64	206.05	207.87	207	206.63	205.63	206.34	206.31	206.7	206.26	205.99	206.47	206.72	206.4	205.84	207.12	205.61	205.74	206.19	206.78	206.63	205.14	205.38	206.2	206.68	206.64	205.72	206.28	206.8	205.66	206.17	207.39	205.78	205.64	208	205.83	207.11	206.13
202.8	202.52	202.47	202.16	202.72	203.14	200.98	202.62	202.06	203.05	202.71	202.92	202.34	201.97	202.23	201.36	202.64	202.42	201.78	203.21	201.93	203.65	202.86	204.14	203	204.02	201.15	202.71	203.59	200.5	203.21	202.19	203.11	202.29	202.65	202.15	201.03	203.16	202.16	203.13	202	203.36	203.59	203.31	203.64	201.91	202.94	201.8	202.4	202.84
212.09	212.22	211.79	213.29	211.26	212.5	212.87	212.55	211.07	212.11	211.61	212.07	212.93	211.33	212.09	211.7	211.04	210.29	211.58	212.21	212.65	212.05	212.03	211.94	212.66	211.49	212.07	210.91	211.62	212.17	211.42	211.94	211.47	211.97	211.96	211.95	211.51	212.04	211.46	212.19	211.62	212.05	211.89	211.49	211.83	212.61	213.82	212.45	210.82	211.99
209.23	208.65	207.82	208.78	208.66	208.13	208.52	209	208.58	209.68	208.02	207.89	208.6	208.95	208.35	207.88	209.1	207.68	209.62	209.06	208.7	209.32	208.9	208.58	209.48	209.32	208.66	208.78	208.65	207.93	207.79	208.42	210.22	209.08	208.49	208.87	208.82	208.71	207.98	208.19	208.86	206.73	207.74	208.69	208.42	209.59	210.01	209.53	208.21	208.42
211.73	211.24	211.31	212.4	211.96	211.3	211	211.92	211.46	211.12	211.76	212.39	210.42	211.19	211.19	211.49	212.01	211.4	210.28	210.37	212.28	210.89	210.91	210.27	212.06	211.9	212.27	212.16	211.21	212.36	211.26	213.11	211.56	211.7	210.76	212.91	212.15	210.39	211.32	212.48	211.29	210.9	211.98	211.79	212.05	212.34	211.63	211.59	209.8	211.57
218.03	217.97	216.52	216.05	215.55	217.15	216.67	217.06	215.12	217	216.59	216.81	217.05	217.66	217.33	216.55	218.08	216.58	216.83	216.66	217.91	217.82	216.33	216.78	218.09	216.39	217.66	217.1	216.16	217.22	217.06	217.56	216.99	215.89	216.4	217.55	217.26	218.19	216.63	217.12	216.46	216.49	217.14	216.94	216.89	217.66	216.28	218.28	216.61	217.43
213	213.05	212.73	211.34	212.77	212.18	211.62	210.88	211.95	212.35	211.13	211.19	211.59	212.14	211.5	211.51	210.87	212.27	211.03	211.14	211.74	212.25	212.03	212.56	212.11	212.66	211.38	211.83	212.04	212.04	212.79	211.13	212.15	211.33	211.55	211.34	212.42	210.95	211.94	212.25	211.62	212.17	212.41	212.55	211.52	211.25	210.4	210.84	210.88	211.63
202.82	202.67	202.91	202.54	201.85	202.64	202.81	201.62	202.62	202.66	203.88	202.06	202.46	202.85	203.21	203.12	203.09	203.25	201.56	203.64	202.25	203.38	202.44	203.78	202.84	202.77	202.61	203.14	202.72	203.87	202.92	201.74	203.01	202.54	202.67	202.99	202.71	202.25	203.18	202.46	202.85	202.76	202.27	203.83	202.37	202.92	201.62	203.22	203.35	203.49
211.09	210.87	211.47	210.74	212.14	212.27	211.76	212.21	212.29	211.22	211.67	211.14	212.09	210.84	212.73	210.64	211.95	212.49	211.48	212.01	211.07	211.91	211.77	210.57	211.02	212.58	210.63	211.09	211.08	211.33	211.36	211.22	211.03	211.37	211.93	211.39	211.38	210.85	212.41	211.9	211.6	211.62	210.89	212.09	211.22	210.69	211.97	212.78	211.9	211.77
204.98	205.13	205.41	204.6	205.59	204.04	205.17	204.03	203.72	204.83	204.16	204.3	204.43	205.36	204.27	204.61	204.46	205.39	205.22	204.73	203.93	205.97	205	204.69	204.38	205.08	204.49	204.08	204.42	204.49	205	204.14	204.55	204.22	204.47	206.05	205.15	204.34	204.82	204.18	205.09	205.76	205.22	205.99	204.33	204.12	205.4	203.83	204.87	205.19
218.21	216.87	218.16	215.72	215.73	216.94	216.77	216.88	217.45	216.57	216.35	218.06	216.78	216	216.73	218.12	217.3	215.83	216.24	216.23	217.47	216.71	216.46	217.09	217.96	217.61	216.65	216.81	217.93	217.5	217.13	217.93	215.75	216.39	216.59	216.83	217.31	217.04	216.81	216.03	216.78	217	216.62	217.07	216.88	217.7	216.33	216.85	216.75	217.26
199.43	199.3	198.74	198.56	198.68	198.41	198	197.94	198.19	198.49	198.31	197.8	197.59	198.96	198.46	197.88	199.98	197.99	198.51	199.09	198.52	198.51	198.78	197.58	199.98	198.7	198.46	197.96	198.68	199.45	198.64	198.65	198.6	198.63	198.48	199.39	199.05	199.28	198.22	198.41	199.39	197.74	198.68	197.99	198.13	198.99	197.4	197.38	197.87	198.2
197.89	198.53	198.3	197.78	198.27	198.2	197.55	198.28	199.07	198.71	197.69	198.71	197.65	197.64	198.63	198.9	198.16	198.09	197.52	197.56	198.3	199.08	197.34	198.23	198.89	198.54	198.96	198.05	197.44	197.67	197.98	198.12	197.92	198.74	196.86	197.7	197.89	198.91	197.02	197.95	198.08	198.51	199.12	197.77	197.46	197.66	198.51	198.93	198.07	197.66
208.19	207.7	208.37	208.06	207.36	207.19	207.7	208.28	207.53	208.59	207.95	206.98	208.21	207.92	208.02	208.76	207.53	209.2	206.58	207.06	207.56	208.98	208.27	207.59	207.92	208.57	208.28	207.2	208.33	208.64	208.74	207.2	206.97	207.56	207.87	207.86	206.58	206.96	208.01	208.43	207.56	207.24	207.38	207.23	207.48	207.66	208.12	206.58	206.71	208.34
210.21	209.44	208.78	210.13	210.26	209.65	210.26	210	209.42	210.41	210.07	209.73	209.64	209.18	210.91	209.28	209.47	209.56	208.34	209.07	209.71	210.38	208.89	210.29	209.13	209.16	210.1	209.6	209.35	209.69	209.77	208.65	208.81	209.98	209.36	209.68	210.14	209.99	209.94	208.68	208.93	209.74	208.89	209.99	209.54	209.55	208.06	209.2	209.68	209.24
210.49	212.38	211.46	210.71	211.82	212.01	211.37	212.16	211.58	211.36	210.83	211.28	211.73	212.12	211.13	211.57	211.22	211.35	212.56	211.17	211.5	210.89	211.94	211.01	211.7	211.38	212.16	211.46	213.46	211.42	211.76	212.58	210.53	211.81	212.2	211.06	211.98	211.16	211.47	211.68	211.89	211.86	211.1	212.15	210.92	211.63	212.3	212.72	211.65	212.98
198.97	198.89	200.11	200.42	200.81	200	200.27	200.82	200.55	200.76	200.15	199.56	201.51	199.43	199.66	201.42	202.04	199.64	200.33	199.52	200.08	200.01	200.82	199.29	200.2	199.9	200.49	200.08	200.13	199.74	199.69	200	200.12	200.29	201.4	201.47	199.8	199.94	199.23	199.49	200.22	201.04	199.4	201.03	199.82	200.1	201	200.44	201.6	200.33
207.3	207.7	208.8	207.05	207.7	207.09	207.74	207.88	207.4	206.89	207.52	207.57	208.76	209.3	208.98	208.19	208.32	208.8	206.72	207.65	207.73	208.3	207.47	207.61	207.81	209.17	208.13	207.64	208.49	208.06	207.71	206.57	207.54	208.01	208.79	207.97	207.09	207.76	208.02	207.75	207.57	207.88	208.34	207.1	207.25	208.17	207.43	207.53	208.18	207.55
213.52	213.2	212.07	213.21	213.58	213.58	214.04	212.8	212.56	212.84	212.09	212.19	213.4	212.87	212.23	212.19	213.63	212.64	213.44	213.89	212.97	212.21	212.75	212.12	212.39	212.72	212.46	213.55	213.34	211.98	214.07	214.16	211.62	212.7	212.38	213.19	212.4	212.51	213.83	213.24	213.16	212.41	212.13	211.39	212.81	213.08	212.95	212.48	212.03	214.52
203.04	203.68	203.91	203	204.61	204.36	203.1	204.37	204.38	203.21	203.18	203.7	202.82	205.74	202.68	204.87	203.18	203.22	203.79	204.73	203.42	203.9	204	203.56	204.28	203.89	203.77	204.14	202.7	204.49	203.98	203.15	203.55	203.48	203.8	205.07	202.93	204.54	203.82	203.46	204.99	203.86	203.95	204.16	203.56	203.98	204.6	203.79	203.66	202.57
211.15	211.11	212.01	211.03	211.31	211.14	212.61	211.99	210.73	212.65	212.82	212.15	210.97	212.03	211.01	211.8	211.71	212.35	212.04	212.26	211.16	211.66	210.73	211.8	211.71	211.55	210.55	210.45	210.91	211.52	211.66	211.71	210.99	210.71	211.67	212.51	211.27	210.8	210.88	211.37	211.26	212.05	212.29	212.2	212.07	211.54	210.61	210.49	211.34	213.04
209.8	210.06	208.77	209.73	210.27	209.56	210.3	210.39	208.71	210.55	208.12	208.39	209.8	210.45	210.04	209.93	209.97	209.91	208.63	210.09	209.29	208.92	209.98	209.23	209.83	210.98	209.69	209.52	209.34	209.77	209.3	208.82	209.19	208.76	210.3	209.1	209.84	210.84	209.61	208.96	210.69	209.12	209.68	209.63	209.28	208.82	210.43	210.4	210.03	210.32
212.55	212.68	212.52	211.76	211.34	211.8	212.4	212.59	212.65	212.42	212.57	212.23	211.83	212.08	212.66	213.08	211.82	212.29	211.75	211.57	212.31	212.49	211.63	213.46	212.92	211.68	212.86	211.95	212.18	212.06	212.49	212.46	212.21	212.02	211.44	212.51	211.93	212.07	212.23	211.68	212.09	213.29	211.75	212.51	210.74	212.37	213.07	212.54	212.42	211.38
209.23	209.23	208.17	209.15	208.94	209.45	208.2	208.59	209.4	208.96	208.04	208.56	209.08	208.9	208.87	208.01	208.63	209.09	208.7	209.88	208.38	209.9	208.68	207.88	208.48	208.47	208.86	208.08	208.25	208.32	208.39	208.5	208.12	209.27	208.02	208.46	209.07	208.96	208.47	209.22	209.02	207.61	209.01	207.38	208.66	208.98	208.39	209.45	208.08	209.22
203.71	204.61	203.68	204.31	204.19	203.41	203.45	205.49	203.28	204.75	204.77	203.58	204.63	203.46	204.53	203.72	203.69	203.26	204.37	203.58	204.1	204.3	204.12	203.26	203.98	205.07	204.08	204.46	204.66	204.5	203.87	203.97	204.79	203.65	202.84	203.53	204.1	204.09	204.26	203.67	203.58	203.42	203.46	203.29	204.17	204.45	203.97	204.14	202.91	203.9
213.5	213.62	213.72	212.73	214.09	213.4	213.8	213.39	213.81	214.32	213.4	213.7	214.2	213.65	214.32	214.54	214.53	214.09	213.84	214.04	214.82	213.99	213.02	213.73	213.38	213.26	213.18	213.76	213.24	214.78	214.11	213.3	213.83	213.86	214.33	213.01	214.14	212.92	213.39	213.06	213.91	212.46	214.94	214.23	213.95	212.41	213.95	214.25	213.42	213.92
210.08	209.3	208.96	209.59	210.63	209.26	209.87	208.97	211.02	210.37	208.75	209.41	208.67	210.51	208.86	209.24	209.44	209.49	210.31	209.03	209.25	210.09	210.43	209.81	209.39	209.5	210.14	209.79	209.34	210.12	209.15	209.29	209.06	208.84	209.94	209.81	209.74	208.54	209.04	210.38	209.64	209.62	210.46	209.28	209.81	209.02	210.04	209.36	210.04	209.03
201.62	203.56	202.36	202.69	202.8	202.98	202.06	202.02	203.15	203.1	202.29	201.8	203	201.47	202.84	201.05	202.73	202.25	201.26	201.82	202.06	202.36	201.3	202.08	202.46	204.43	202.5	202.61	203.7	202.31	202.75	203.64	202.86	200.9	202.86	202.63	202.36	201.18	201.54	202.4	202.63	203.19	202.92	201.99	202.83	202.58	202.6	202.6	202.42	202.95
208.02	208.8	208.48	207.46	207.58	207.76	208.05	207.43	207.19	208.89	208.65	208.46	208.27	207.71	207.19	207.19	207.74	208.4	207.43	208.99	206.68	207.76	208.08	207.55	208.95	206.81	207.72	207.99	206.94	207	206.67	207.46	208.4	208.22	206.64	208.46	208.67	209	208.23	208.11	207.9	207.06	207.92	207.81	207.17	209.49	208.46	208.25	206.36	207.6
198.95	199.97	198.96	199.21	199.03	199.73	198.79	198.89	198.88	200.45	197.98	199.59	198.69	200.71	199.47	198.53	199.61	199.29	199.81	199.88	199.96	198.8	197.58	199.55	198.48	198.74	198.64	198.54	199.45	199.73	200.08	199.37	200.54	199.28	199.74	199.78	200.91	200.28	199.5	199.66	198.43	199.56	199.52	200.17	199.19	200.27	198.59	198.88	199.12	199.13
203.33	203.53	202.64	203.05	204.38	202.39	203.46	203.73	203.81	203.47	204.13	204.32	204.54	203.76	204.09	204.82	203.57	204.15	203.34	202.49	203.21	202.17	203.78	204.31	203.87	203.68	203.02	202.48	204.1	203.39	202.17	203.37	203.38	203.44	202.79	203.26	202.92	203.42	204.11	203.53	203.43	203.9	203.27	203.85	202.74	203.78	202.1	202.99	204.16	202.98
204.04	204.36	203.66	205.66	204.41	203.84	204.42	203.43	204.27	205.52	205.03	205.64	204.37	205.07	203.89	204.86	204.38	204.93	204.11	204.43	204.88	205.51	203.48	205.65	204.7	204.3	203.87	203.27	205.01	205.39	205.57	204.38	204.59	204.87	204.63	203.86	205.46	204.05	204.26	204.59	203.52	203.75	205.21	203.86	204.28	205.07	205.13	204.21	203.68	204.3
217.16	216.34	217.24	216.98	217.87	217.08	217.02	216.45	217.71	217.44	217.54	217.13	217.13	216.29	217.54	217.28	216.87	218.21	216.2	216.36	217.03	217.08	217.34	218.26	216.8	217.83	216.85	217.16	216.91	216.92	215.92	217.6	216.9	216.95	216.85	217.96	215.68	217.4	217.25	217.21	217.36	216.94	216.7	216.74	216.85	216.85	217.77	217.26	217.42	217.12
209.19	209.1	209.06	208.33	208.73	209.2	209.16	208.98	209.45	209.24	208.9	208.85	209.02	208.38	209.23	209.21	208.12	208.4	207.98	208.91	209.33	209.07	209.3	207.71	208.73	207.53	208.56	209.13	210.01	208.31	208.27	210.46	208.91	209.19	209.16	209.53	207.92	208.89	208.91	208.99	208.73	209.08	208.19	208.73	208.38	209.21	208.55	208.76	209.14	208.49
208.45	208.85	208.65	208.64	209.25	208.64	208.14	208.98	209.61	209.59	208.7	209.81	209.48	210.41	208.39	208.32	208.14	208.69	208.09	209.2	209.1	208.03	208.5	208.9	208	208.78	210.54	208.34	207.97	208.37	209.1	208.7	208.51	209.47	209.1	208.49	209	208.88	209.73	208.69	210.16	208.39	207.94	207.53	209	208.92	209.61	207.74	209.35	209.23
212.37	212.58	214.43	214.02	214.54	214.34	213.08	214	213.8	213.53	213.3	212.85	213.9	213.37	214.94	214.76	213.58	212.82	213.33	213.78	214	213.43	214.66	213.03	214.38	214.19	214.15	214.52	213.25	213.39	214.51	214.07	213.35	214.25	214.48	214.56	213.14	213.02	214.43	213.57	213.98	213.84	214.23	214.9	214.22	213.45	213.88	212.61	213.52	214.26
203.62	204.64	204.09	202.47	203.13	203.2	203.53	204.25	204.46	203.59	203.54	204.09	204.01	204.34	204.14	205.43	204.47	204.64	204.92	204.01	204.72	203.77	203.71	203.6	203.78	203.88	203.76	204.74	202.43	204.44	203.27	205.24	205.11	204.05	204.85	203.26	204.5	204.72	204.87	204.07	203.41	204.55	204.55	203.5	204.02	204.5	204.34	203.47	202.81	205.1
200.41	199.94	200.25	200.33	199.55	200.45	199.76	200.64	200.09	200.51	200.97	199.56	200.05	201.13	199.31	200.62	199.83	199.93	199.77	199.34	199.05	200.48	201.27	199.71	201.21	199.92	200.38	199.98	200.03	200.26	200.13	200.55	200.29	201.21	200.65	200.06	201.98	200.11	200.16	199.7	199.89	199.16	199.7	200.13	200.26	200.39	198.91	201.39	200.93	200.06
212.67	211.58	211.52	211.56	211.12	212.34	212.74	210.41	211.73	211.4	210.67	212.07	211.12	211.58	211.48	211.41	211.58	212.53	212.66	211.87	212.25	211.03	211.29	212.7	210.62	210.74	212.21	211.54	212.29	211.47	211.53	211.16	211.79	212.25	211.92	211.87	211.55	211.74	211.9	210.88	211.12	211.77	211	212.1	211.44	212.32	212.48	213.19	211.38	210.58
206.43	207.49	205.07	206.08	204.88	205.93	206.52	207.17	206.42	206.25	207.76	206.72	205.92	207.01	206.78	206.54	205.88	206.36	207.42	205.68	206.33	205.91	206.37	207.38	206.61	205.52	206.14	206.68	204.97	206.18	205.37	207.09	206.09	206.35	206.33	206.42	207.21	205.92	206.78	206.41	207.44	206.4	206.73	207.44	206.54	204.98	206.15	207.09	206.72	207.18
210.81	212.31	210.75	211.17	212.08	212.28	210.79	212.53	211.82	212.42	212.3	210.79	212.71	212.1	211.42	211.29	211.77	211.18	211	212.04	211.14	210.95	212.11	212	212.11	211.55	210.56	211.88	211.78	211.49	211.7	211.96	211.83	211.49	211.62	211.79	211.42	210.89	210.87	212.26	211.11	210.87	211.1	211.78	211.53	211.29	211.61	211.46	211.71	212.02
217.42	216.91	216.6	216.95	217.36	217.1	216.75	216.37	217.34	217.75	217.13	217.2	217.65	217.36	217.01	216.79	217.6	216.04	216.14	217.81	216.32	218.41	217.28	217.13	216.38	217.01	217.28	218.04	216.89	216.76	217.35	217.33	217.15	217.15	216.76	216.66	216.93	217.08	217.27	218.01	216.55	216.74	217.58	217.72	218.28	216.93	217.32	217.79	217.25	217.37
203.09	203.95	203.25	202.98	203.73	203.6	203.66	202.6	202.56	202.85	203.39	203.63	203.22	203.32	204.36	203.62	204.01	203.59	204.32	203.6	202.07	203.23	202.86	202.99	202.95	203.68	202.15	203.72	203.94	203.35	202.88	204.72	203.02	202.64	203.78	202.81	202.8	204.17	202.95	204	203.51	203.55	202.29	204.14	204.42	203.24	201.91	203.37	203.41	203.34
207.64	208.12	208.21	207.67	207.26	207.9	207.9	207.62	207.13	208.47	208.59	207.82	207.21	207.1	207.56	208.86	207.48	207.05	207.71	208.39	208.39	208.88	207.17	207.42	207.57	206.69	208.26	208.97	208.07	208.38	206.49	207.88	208.27	206.65	208.12	208.2	207.96	206.14	207.9	208.14	208.11	207.39	207.06	208.28	207.86	207.32	207.51	207.79	208.44	207.92
199.16	199.65	199.89	199.01	199.21	198.54	200.05	200.39	199.65	199.1	200.51	199.83	199.01	200.08	198.81	199.43	200.49	200.31	199.06	200	200.57	199.67	199.01	200.18	200.24	199.83	200.43	199.66	199.21	199.52	199.9	200	200.64	199.71	199.23	199.67	199.74	199.08	199.33	199.73	199.3	199.88	198.62	198.5	198.98	198.68	198.99	198.18	200.82	200.68
204.97	204.8	204.65	205.3	205.12	205.13	204.59	205.37	204.64	204.58	204.42	204.77	204.38	204.55	205.49	204.23	204.45	203.98	204.13	204.28	205.25	206.11	204.6	205.22	204.51	204.25	204.64	204.36	204.5	205.7	205.43	205.62	204.34	205.93	205.45	204.4	204.36	204.91	204.79	205.13	203.92	204.27	204.18	203.76	205.35	203.83	204.74	205.55	203.82	204.71
202.36	202.24	202.15	203.55	204.52	202.6	202.72	202.94	204.25	203.82	203.88	204.25	202.85	203.43	204.17	203.61	203.2	203.78	204.55	202.47	202.52	203.5	203.59	203.55	202.85	203.76	202.95	202.7	202.95	203.23	202.64	203.81	201.99	203.09	202.76	203.54	202.22	203.08	204.41	203.4	202.98	203.77	203.11	203.09	204.48	203.09	205.26	204.44	204.2	204.37
212.79	212.45	213.17	212.68	213.5	213.26	214.19	211.96	212.72	213.06	211.95	212.47	213.03	211.98	213.03	211.6	212.7	212.36	212.28	213.78	212.27	212.75	213.46	212.71	212.58	213.48	212.9	213.62	211.38	213.59	212.99	213.18	212.96	212.9	212.6	212.98	212.96	213.11	213.41	213.62	212.62	212.4	213.62	213.96	213.65	212.62	212.1	212.58	213.1	214.02
209.17	208.5	208.18	208.02	208.33	208.35	208.97	208.32	207.8	208.79	208.79	208.2	208.67	207.18	209.08	208.62	209.19	210.14	208.64	209.51	209.28	208.31	210.37	208.46	209.36	208.19	208.74	208.73	209.18	207.85	208.28	208.74	208.99	208.95	209.58	209.58	208	207.54	209.22	209.41	207.96	209.11	208.4	209.11	208.33	208.98	209.04	209.08	209.53	208.39
204.93	202.57	203.61	202.67	204.09	204.73	206.06	204.21	203.71	203.23	204.01	203.27	204.09	204.07	204.42	203.49	204.03	204.74	204.47	202.76	203.25	204.11	204.71	203.39	203.83	202.78	202.89	204.08	203.03	203.56	203.59	204.1	203.22	204.41	203.46	203.24	204.02	202.88	204.14	203.16	203.67	203.71	203.57	202.81	203.35	203.31	202.03	203.69	204.27	204.8
203.45	204.68	204.48	204.96	204.9	203.75	204.46	204.82	204.64	204.31	204.68	204.66	203.71	205.8	205.6	205.33	205.2	204.21	204.26	204.95	204.38	204.52	204.75	204.84	204.48	204.42	204.87	204.78	204.01	204.34	204.52	204.05	205	203.96	204.62	204.53	205.4	205.13	203.89	203.81	204.09	205.24	204.42	204.54	203.67	205.11	204.4	204.1	204.67	205.45
211.46	211.36	211.47	210.79	211.74	209.88	211.01	210.62	209.71	211.49	211.88	210.72	212.14	210.25	211.56	211.38	210.72	210.26	212.22	212.11	212.16	210.72	211	211.08	211.65	211.5	211.61	211.76	212.5	210.1	211.6	211.92	212.86	211.84	211.41	211.73	211.61	212.09	211.32	212.84	211.55	211.05	211.92	211.77	211.96	212.71	211.84	211.78	211.75	212.19
205.4	207.11	206.26	206.29	206.2	206.13	207.17	206.56	205.95	207.38	206	205.99	206.3	206.68	206.38	207.04	206.63	206.43	206.02	207.11	206.36	206.05	205.3	205.99	206.92	206.06	206.34	205.78	207.05	206.93	206.38	206.51	207.11	206.87	206.71	206.83	205.81	206.64	205.54	207.1	208.15	206.44	206.08	207.72	205.08	205.36	206.75	206.98	206.92	206.63
200.67	201.24	201.17	200.06	200.65	199.9	200.22	200.32	200.89	200.95	201.54	200.54	200.6	200.34	200.36	200.78	201.11	200.66	199.42	201.33	200.91	200.52	200.33	199.77	199.38	199.09	200.86	200.43	202.11	200.82	201.44	199.11	199.56	199.38	200.56	200.96	199.41	200.64	200.58	200.91	201.11	202.19	199.77	200.58	199.77	201.61	199.67	199.41	200.25	199.8
208.5	207.94	206.44	209.11	206.31	208.16	208.7	208.48	208.75	208.04	208.76	207.37	207.13	208.35	208.57	209.06	207.54	208.03	207.26	207.3	206.67	206.49	206.8	208.13	208.36	206.72	208.57	206.75	208.27	208.49	207.92	207.27	207.65	206.67	206.94	208.03	206.52	208.59	207.51	208.51	208.56	206.83	208.76	207.79	208.16	208.45	207.28	208.21	206.87	208.47
209.2	209.75	207.25	208.26	208.89	207.34	207.46	208.41	208.43	208.27	208.34	209.94	208.35	208.73	208.41	207.31	207.54	208.03	209.88	208.82	208.66	209	208.41	210.13	208.63	209.05	209.31	209.16	208.15	207.68	208.06	208.31	208.64	208.83	207.39	209.26	209.17	208.27	208.45	208.63	208.52	209.95	208.22	209.06	209.22	207.69	208.47	208.16	206.97	208.6
203.1	203.29	202.87	201.3	203.23	202.17	202.17	202.11	202.57	202.59	203.05	203.95	203.35	202.12	201.89	202.09	203.59	202.7	202.01	202.03	202.53	203.1	202.23	201.63	202.57	203	202.96	203.27	202.71	202.74	202.4	202.81	201.87	202.51	203.32	203.9	201.82	203.51	201.44	201.43	201.76	202.74	202.32	202.55	203.35	203.44	202.61	202.46	201.55	201.89
214.37	213.82	213.79	213.43	214.21	213.8	213.38	214.01	212.75	214.4	213.84	212.8	213.69	213.36	213.71	213.72	212.76	214.36	213.21	214.71	213.51	213.29	214.17	212.6	214.34	213.22	213.83	213.9	214.07	214.35	213.52	214.63	214.48	213.83	213	213.32	213.4	213.74	215.23	212.72	213.34	213.6	214.18	212.8	213.59	213.54	214.64	213.61	214.41	214.24
214.48	213.2	213.22	214.29	214.02	213.32	214.66	212.52	213.67	213.63	213.49	214.11	213.38	212.88	213.66	213.58	213.32	213.63	213.77	213.57	213.75	213.94	214.3	213.12	213.79	212.85	213.8	214.85	213.94	213.68	213.68	213.94	214.09	214.08	212.97	214.09	214.12	213.64	214.25	213.59	213.38	212.99	214.2	213.8	213.52	212.92	213.27	213.96	214.26	214.76
207.55	206.02	207.22	207.55	207.36	207.82	206.41	207.39	207.45	207.95	207.89	208.34	207.7	207.07	208.14	207.34	209.44	208.01	207.29	207.89	208.27	208.08	208.25	207.57	207.96	207.1	206.49	207.18	208.31	206.52	207.31	207.99	207.45	207.97	209.57	207.21	207.92	207.98	207.97	207.72	208.17	207.71	207.05	208.98	206.84	206.92	207.69	207.56	208.29	208.16
208.98	208.75	208.84	207.76	207.97	209.95	208.25	209.27	208.25	208.56	208.12	208.91	207.51	208.73	209.56	208.6	208.12	209.23	208.63	208.61	208.76	209.12	208.61	209.75	207.09	208.47	208.54	209.63	208.47	208.67	208.93	208.2	208.2	207.7	207.45	207.99	209.24	208.59	208.68	209.58	207.81	209.69	209.08	209.16	209.11	207.54	208.43	209.61	208.77	207.39
212.37	212.98	212.81	213	212.18	212.59	213.27	213.07	212.4	212.47	211.83	212.96	213.23	212.04	212.97	212.96	212.38	213.58	212.41	213.19	212.62	212.62	213.13	214.35	213.66	213.22	212.82	212.45	212.64	214.39	212.47	213.94	214.21	213.83	212.89	213.2	212.65	212.67	213.13	213.28	212.6	213.49	212.62	211.32	213.71	213.18	211.92	212.45	212.98	213.77
212.53	211.37	210.89	211.54	212.8	211.16	211.14	212.7	211.48	212.44	211.12	212.27	210.99	212.18	212.03	211.38	211.74	210.78	210.91	211.48	211.97	211.75	211.37	210.47	210.09	211.6	211.72	211.45	210.71	211.35	211.79	211.95	211.51	211.16	211.35	212.2	211.01	213.36	212.35	211.98	211.68	211.48	211.93	211.78	211.23	210.1	212.01	211.1	211.95	212.12
208.67	208.79	207.62	208.42	207.99	208.97	208.7	208.64	208.78	208.7	208.34	208.5	208.42	208.5	208.74	208.28	208.21	208.11	208.18	208.36	208.67	208.33	208.78	208.59	207.91	208.54	208.16	206.72	207.97	207.69	209.19	207.44	208.7	207.56	208.76	208.9	208.22	207.99	207.91	209.64	209.08	208.34	208.4	208.62	207.77	207.04	209.56	208.54	208.06	208.16
217.25	217.11	216.3	217.08	218.64	217.32	216.92	216.8	216.92	216.28	218.19	217.1	216.5	216.52	218.3	215.75	216.75	216.52	217.33	216.63	216.72	217.65	217.54	217.88	216.29	217.7	217.42	216.8	216.48	216.69	216.82	217.18	216.42	216.82	217.08	216.39	216.83	216.54	218.1	216.89	216.42	216.9	215.77	216.53	215.84	217.72	215.6	216.73	217.52	216.31
209.44	207.01	208.4	207.33	207.85	208.01	208	208.6	207.28	207.94	208.07	208.57	207.37	208.71	207.82	208.3	206.81	207.05	208.08	207.42	207.7	207.37	207.3	208.25	207.04	208.41	207.75	207.59	208.73	208.51	208.3	207.1	208.39	207.63	207.91	206.98	206.93	207.07	207.27	207.53	207.75	207.77	208.58	208.46	208.1	206.74	208.14	207.98	207.01	207.73
211.69	211.04	211.06	211.64	212.55	211.65	211.52	211.67	211.72	212.02	212.71	212.82	210.87	211.27	213.04	211.34	211.08	212.77	210.95	211.5	210.41	210.54	210.91	211.56	211.9	211.42	211.21	211.91	210.87	212.08	210.72	211.8	211.52	212.6	211.39	211.34	211.15	211.74	210.76	210.95	211.42	211.92	212.44	210.98	211.66	212.76	211.9	210.85	211.15	211.3
207.9	208.04	209.75	208.79	209.08	208.17	208.22	208.33	209.45	207.56	209.12	209.64	208.12	209.32	208.12	208.92	209.26	208.02	209.97	208.33	207.8	208.6	209.25	208.69	209.22	210.22	209	209.29	209.17	209.8	208.98	209.89	208.82	209.16	208.48	207.84	208.7	209.25	208.2	208.68	209.33	207.89	210.22	208.61	209.09	209.84	208.51	209.37	208.73	208.27
203.66	203.6	203.72	204.67	203.85	203.69	203.87	202.93	203.64	204.5	203.9	203.49	205.15	203.6	204.93	204.34	204.5	203.57	204.08	204.12	204.08	205.77	204.31	203.57	203.25	204.71	203.37	204.44	203.93	204.31	204.17	203.35	203.41	204.91	202.6	204.34	203.67	204.44	203.95	204.05	204.14	203.7	204.28	204.42	202.51	203.89	203.03	203.21	203.5	205.17
208.06	207.84	208.47	208.82	209.99	210.28	209.19	209.27	208.89	209.78	208.54	209.66	209.91	209.85	209.33	208.74	208.91	207.75	207.86	208.29	207.51	208.86	208.96	209.47	209.33	209.5	208.32	209.39	209.42	209.33	208.23	208.27	208.69	208.34	208.65	209.53	208.64	208.3	207.94	208.24	208.88	210.48	208.97	209.71	208.46	209.85	208.7	208.51	208.47	208.03
203.7	202.92	203.25	203.45	205.13	203.44	203.37	203.31	203.47	203.22	202.49	203.56	203.78	203.19	203.26	202.47	202.83	203.99	202.13	203.36	203.03	202.6	204.02	203.62	204.5	203.42	203.66	202.26	203.75	202.65	202.74	203.57	203.19	203.3	202.37	203.55	203.49	203.31	204.65	204.21	203.5	204.5	203.69	203.66	202.89	202.88	202.18	203.46	202.95	202.46
217.17	217.5	217.49	216.25	216.31	216.31	216.86	217.27	216.17	217.63	216.75	216.74	216.56	216.8	216.32	217.15	216.16	217.05	216.66	216.61	216.84	216.54	216.92	217.39	217.88	216.08	217.68	217.27	217.01	216.98	216.7	217.81	217.05	216.42	216.51	217.51	217	216.58	216.23	218.06	217.46	216.59	216.64	216.33	218	217.64	216.88	216.19	216.51	216.99
212.91	212.33	213.91	213.28	213.5	212.61	212.53	211.8	212.71	213.3	213.27	214.55	211.84	212.63	213.6	212.86	212.46	213.17	213.85	213.07	213.7	213.71	212.25	212.43	212.68	213.48	213.26	213	212.95	213.48	212.89	212.24	212.82	212.65	213.14	213.1	212.96	213.79	213.16	214.29	213.09	212.26	213.51	213.84	214.11	213.4	214.52	213.87	214.01	213.24
204.79	204.38	204.24	204.95	204.14	203.48	205.48	204.8	204.08	204.22	203.95	205.25	204.62	204.87	203.49	204.66	204.8	205.66	205.12	204.3	205.77	204.95	204.31	205.12	204.17	204.13	204.35	203.9	204.27	203.69	205.35	205.01	204.6	204.64	204.14	205.22	204.63	204.55	204.65	205.6	203.99	203.95	204.33	205.35	204.46	203.94	205.3	204.73	204.91	205.41
207.37	206.63	208.37	207.79	207	206.77	208.06	208.48	207.4	208.45	207.91	207.61	207.77	207.58	207.17	208.13	206.91	207.9	208.1	207.62	208.08	207.57	207.28	206.86	206.87	207.98	207.55	206.65	207.85	207.47	207.86	209	208.46	208.99	208.36	208.66	207.8	206.68	207.71	208.41	207.13	207.36	208.88	207.06	206.4	207.58	207.42	206.91	208.41	208.55
208.99	209.38	208.56	208.72	208.18	208.26	208.71	208.78	208.19	209.66	209.56	208.27	208.61	208.69	208.04	208.78	209.6	208.1	208.87	210.61	209.49	209.1	209.34	208.03	208.57	209.34	207.5	209.12	208.79	208.5	208.73	209.27	209.54	209.01	209.92	208.74	209.3	208.79	208.41	208.79	208.35	208.55	208.72	208.84	209.28	209.9	208.17	208.69	208.88	209.34
206.97	207.63	207.17	207.77	207.82	207.72	207.59	207.58	207.87	208.35	207.48	207.78	208.91	209.5	207.54	206.64	207.18	207.48	206.96	207.56	207.39	206.98	208.39	207.17	207.54	208.1	207.17	206.79	207.66	207.97	207.81	207.33	207.69	207.9	208.96	207.27	207.91	207.78	208.32	207.62	206.88	206.62	207.39	207.85	208.59	208.66	208.13	207.52	207.98	209.39
209.19	208.57	208.66	208.83	208.36	209.67	208.7	208.56	209.28	208.72	209.01	208.95	208.87	208.58	208.92	209.21	208.92	209.49	208.47	208.99	208.28	208.81	209.05	208.16	208.49	208.05	208.76	207.6	208.71	208.6	209.21	209.27	207.64	207.3	207.66	209.7	210.11	208.52	207.95	207.94	208.65	209.42	208	208.98	209.53	208.52	208.44	208.39	208.18	208.69
199.46	199.87	199.19	199.68	199.36	199.48	199.67	198.72	199.65	198.3	199.43	199.75	199.19	199.71	199.69	199.37	199.28	199.74	199.65	199.16	199.04	199.21	199.87	199.91	200.04	199.47	199.57	199.74	199.31	198.79	200.13	199.41	198.19	199.17	199.69	199.83	199.07	197.63	200.33	199.89	199.38	199.11	198.85	198.67	199.75	198.16	199.86	199.2	198.8	198.7
194.53	195.76	193.85	195.48	195.86	195.42	194.94	196.7	195.1	196.58	195.02	195.52	195.43	195.62	195.02	194.72	195.02	195.07	195.69	194.67	194.91	195.69	196.36	195.5	194.54	195.77	195.36	194.95	195.54	194.34	195.55	195.11	195.22	195.72	195.34	195.01	194.48	195.65	195.47	195.46	195.25	195.34	195.19	195.04	196.05	195.01	194.04	195.91	196.02	195.66
202.38	204.98	202.7	205.06	203.98	204.37	204.52	202.49	204.06	202.05	203.62	203.26	203.15	203.4	203.71	203.27	204.53	204.15	204.16	203.26	203.21	202.62	203.04	203.37	204.53	204.14	204.02	203.82	203.59	204.87	203.63	204.42	203.8	205.12	203.11	204.57	203.56	204.21	204.26	203.64	203.52	203.79	203.08	203.64	204.76	203.57	203.64	202.32	203.67	204.27
206.61	205.98	206.41	206.99	207.19	205.75	205.7	204.83	206	205.69	205.76	206.12	207.02	206.44	206.73	206.58	207.69	206.66	205.77	206.89	207.23	205.68	205.56	206.37	206.26	206.53	206.97	205.98	206.7	206.17	206.15	205.15	207.14	206.11	206.62	207.13	208.23	206.69	206.68	206.53	205.49	206.44	207.3	206.66	205.97	206.95	207.05	206.42	206.12	206.19
216.53	216.85	217.11	216.77	217.55	218.41	216.97	217.88	217.36	216.89	217.33	217.09	217.41	217.07	217.77	216.37	217.67	216.81	216.81	216.74	216.67	216.67	216.82	216.26	218.47	217.59	216.33	216.54	217.85	216.1	216.73	216.92	216.64	215.96	216.85	216.29	217.27	216.78	217.01	217.16	217.29	216.15	215.52	216.42	215.59	216.6	217.3	215.85	215.98	217.77
211.32	211.64	211.96	209.9	212.42	211.7	211.4	211.61	212.03	211.21	212.36	211.51	211.59	211.46	210.78	211.7	211.35	211.89	211.5	210.99	211.45	211.2	212.05	210.48	212.47	211.96	210.1	211.92	212.17	210.92	211.83	212.11	211.59	211.85	212.02	212.09	212.05	211.67	211.49	212.12	211.28	211.12	210.44	211.79	211.48	211.22	212.73	210.82	211.27	211.93
209.27	209.67	210.2	208.9	209.61	209.77	208.67	210.3	209.04	208.96	208.84	209.02	209.14	208.48	209.25	209.53	209.11	210.31	210.41	208.73	210.26	210.48	209.73	209.07	208.83	209.11	209.24	210.28	209.28	208.9	209.72	207.98	209.51	209.24	209.37	210.07	208.6	209.78	209.5	209.07	208.84	210.16	208.49	208.91	209.11	208.33	208.89	210.35	210.25	210.55
203.74	202.67	203.3	202.46	202.49	202.94	203.03	203.55	203.12	203.79	203.95	204.18	203.57	202.79	203.01	204.01	202.95	202.77	202.7	203.83	203.31	202.92	203.33	203.42	203	203.12	203.11	203.43	203.5	202.28	203.34	202.69	203.62	203.07	202.13	203.69	201.75	202.73	204.07	203.24	203.28	203.51	203.27	202.44	203.92	203.79	203.07	202.73	202.36	203.24
211.62	212.32	212.48	211.56	211	211.01	213.15	211.07	210.89	212.16	211.8	210.96	211.54	212.52	211.07	210.87	211.8	212.02	211.41	212.95	211.47	212.24	212.49	210.98	212.16	210.84	211.35	212.42	211.44	211.51	212.67	211.81	211.44	210.45	210.9	211.11	211.54	211.09	212.04	211.49	211.65	211.8	211.46	211.33	211.98	212.07	210.78	211.65	212.25	212.2
[truncated: 549 more rows]
[truncated: 150 more columns]
