# Supplementary material for: Genetic dissection of main and epistatic effects of QTL based on augmented triple test cross design
Source: PLoS One. 2017 Dec 14;12(12):e0189054. doi: 10.1371/journal.pone.0189054 (PMC5730204; doi:10.1371/journal.pone.0189054)
Supplement: S6 Supporting Information — (ZIP) [file pone.0189054.s006.zip › z1_1700_0.8_5.csv]

202.83	205.21	204.03	204.96	201.93	202.57	204.58	203.35	203.68	205.15	203.62	203.91	201.84	203.53	204.43	203.09	203.9	203.92	203.06	203.41	204.52	203.88	205.06	204.13	203.05	203.92	202.43	201.95	205.6	203.52	204.09	204.19	203.54	202.49	203.85	204.63	204.63	202.86	202.81	204.2	201.99	204.99	203.76	203.96	204.19	203.76	203.3	202.66	204.3	205.3
217	218.25	217.63	217.51	216	216.46	217.6	217.84	216.3	216.3	217.33	218.12	217.9	216.57	215.97	217.25	217.14	216.08	217.7	218.87	217.57	216.26	215.81	216.48	216.62	217.18	216.83	217.17	216.99	216.82	217.39	216.85	215.71	217.47	216.77	216.75	219.05	218.05	218.1	217.73	216.26	217.18	216.12	216.32	216.89	215.83	216.76	217.79	215.7	217.05
203.53	204.89	204.11	204.27	204.37	204.34	205.77	204.72	203.63	203.95	204.47	203.82	201.98	203.81	205.6	205.48	204.29	203.57	204.44	203.63	204.2	204.62	203.57	204.87	204.05	204.11	202.57	204.43	204.77	203.58	204.58	203.33	204.99	204.8	204.79	203.25	205.48	204.65	203.75	203.75	204.46	204.06	202.57	204.4	204.13	203.64	206.94	204.73	204.42	204.35
207.83	208.12	207.51	208.12	207.79	206.81	207.17	206.4	207.08	208.3	208.35	206.72	208.01	208.04	207.46	207.46	206.75	207.35	209	210.99	208.36	207.98	209.63	207.46	206.98	207.77	209.39	206.89	207.63	209.73	207.76	207.91	206.71	208.7	207.5	207.58	207.78	206.13	207.8	206.42	208.11	206.55	206.55	208.19	207.75	207.38	209.15	207.66	206.86	207.94
199.51	199.07	199.7	199.17	199.3	198.67	200.37	200.46	200.24	199.89	199.1	199.5	197.28	200.95	199.73	200.22	198.7	197.73	199.13	200.33	197.61	199.67	198.82	198.79	199.65	199.73	198.06	199.3	198.61	198.01	199.77	198.91	199.34	199.99	198.35	198.43	199.33	199.74	200.11	198.71	199.55	199.01	199.95	199	200.06	200.25	198.84	199.69	199.15	198.13
207.76	206.86	207.68	206.57	209.67	208.97	209	207.26	207.97	207.97	208.71	207.74	207.55	208.77	207.55	207.6	207.4	209.16	207.63	208.46	207.34	208.25	208.39	208.48	207.87	209.91	208.49	206.43	207.27	209	208.84	208.23	208.48	207.92	207.09	207.94	206.28	208.12	207.15	207.61	208.43	209.55	208.88	207.05	205.19	206.47	207.7	208.77	208.55	205.87
208.92	208.83	207.04	208.7	207.93	208.77	206.86	209.28	208.49	209.01	208.9	206.51	207.35	206.78	207.82	207.43	208.15	208.06	207.69	210.12	207.84	208.36	207.52	208.25	207.53	207.41	206.18	208.65	206.78	207.46	206.81	208.48	207.34	208.11	208.91	208.88	206.27	207.14	207.16	208.71	207.08	207.57	206.96	207.93	208.37	208.71	208.17	208.39	208.11	207.51
205.84	204.33	205.38	205.27	203.43	204.87	204.56	205.46	203.39	204.21	204.67	205.73	204.36	201.98	205.26	204.66	206.05	204.81	205.08	203.24	205.11	205.34	204.97	205.19	203.33	205.31	205.04	204.62	203.37	204.7	205.08	205.53	203.51	206.46	205.66	204.89	204.18	204.59	204.31	204.31	203.34	204.14	205.2	203.59	205.97	203.98	205	206.08	203.48	203.65
207.34	207.62	207.9	208.75	208.41	207.76	206.13	206.41	208.27	208.03	205.32	207.02	207.57	206.45	209.4	206.75	206.37	206.43	207.95	207.18	207.68	207.48	208.2	208.04	209.28	207.63	210.14	207.63	208.16	208.39	208.2	207.57	205.78	208.07	206.37	209.47	207.26	207.58	207.79	206.5	208.14	206.41	206.89	207.56	208.34	207.07	208.43	208.9	208.88	207.91
207.25	207.26	208.77	207.61	208.91	207.81	208.63	205.56	206.45	206.76	207.1	208.02	207.9	207.46	209.47	207.52	208.13	206.96	208.91	207.45	207.84	206.52	209.47	207.99	207.86	208.66	206.11	209.44	208.11	208.83	208.03	206.57	207.58	209.51	207	207.76	207.59	209.01	208.11	208.72	207.9	207.68	209.73	206.8	210.28	208.65	207.95	206.64	208.08	209.73
209.03	209.43	209.31	208.39	209.07	210.13	208.2	208.54	210.92	207.67	207.68	209.75	209.62	209.39	208.6	208.04	207.23	209.34	208.72	206.67	208.67	208.14	209.63	208.81	209.3	209.04	209.68	208.82	208.22	209.7	208.82	208.11	208.88	208.64	207.47	208.66	206.93	208.4	208.54	208.8	209.63	208.92	210.46	207.98	207.88	208.19	208.47	209.94	208.49	211.65
213.5	212.21	212.14	213.4	211.69	212.61	213.41	211.03	212.77	212.74	212.53	214.22	212.41	212.71	214.05	213.31	210.49	212.39	213.3	211.52	211.28	214.42	213.45	214.14	211.48	212.41	211.61	213.2	212.71	212.27	213.08	211.68	213.5	212.08	213.14	212.49	214.09	211.38	213.89	210.94	212.89	212.57	210.87	213.25	212.19	212.6	213.17	213.55	211.81	211.01
199.92	199.5	198.51	198.41	199.24	199.92	199.66	199.71	201.09	200.12	198.93	197.86	198.58	199.54	200.29	200.1	199.96	199.32	200.46	201.17	198.47	199.13	199.52	199.24	197.98	200.01	198.98	197.76	199.01	199.72	201.39	199.88	197.51	199.64	199.29	198.91	199.25	200.37	198.97	199.43	197.94	201.55	198.57	198.26	200.08	200.23	200.21	196.67	200.91	199.72
199.64	200	198.98	198.81	201.51	200.02	200.78	198.48	198.6	201.61	198.82	198.35	199.52	201.35	199.36	199	201.81	198.12	200.58	198.11	198.99	198.92	199.79	199.28	198.89	198.5	200.7	200.06	199.51	198.41	200.68	199.09	200.08	199.95	198.64	199.16	199.01	198.05	198.41	199.79	199.12	200.57	199.62	200.51	199.2	199.5	200.08	198.47	199.22	199.42
205.24	206.21	205.24	205.77	205.69	204.83	205.3	205.88	205.58	205.57	205.37	206.77	204.88	205.28	204.76	205.51	206.33	205.55	204.51	206.93	206.51	205.66	203.5	205.83	206.9	203.81	205.26	205.39	207.94	205.99	206.59	205.9	205.22	206.31	205.81	205.06	205.18	206.04	206.16	204.16	204.54	204.7	205.06	206.12	204.72	207.18	206.19	205.5	205.88	204.56
212	212.83	214.21	210.81	211.4	211.52	210.79	211.09	210.51	211.53	211.3	212.45	212.07	212.04	212.4	211.73	211.99	210.79	212.36	211.28	212.78	210.84	211.38	212.96	211.95	211.65	213.27	213.12	212.74	210.94	210.74	211.9	212.47	209.47	212.45	212.04	210.99	211.66	210.44	211.13	211.57	210.03	211.66	211.17	211.53	213.66	212.46	213.1	211.21	213.06
202.85	203.58	205.02	204.46	203.27	203.69	203.94	205.4	203.96	202.46	203.62	204.17	203.1	204.5	203.58	204.17	204.85	202.86	204.3	204.36	204.91	203.72	205.19	203.9	203.71	205.17	204.97	204.77	202.57	202.79	204.03	203.19	203.4	203.49	204.93	203.64	204.13	204.59	205.01	203.1	204.29	202.99	205.09	204.26	202.77	203.58	203.35	203.24	203.97	203.4
206.95	206.52	206.25	205.82	204.91	207.28	205.98	206.32	206.65	205.76	206.68	206.9	205.32	206.39	206.98	208.1	208.02	206.89	205.08	206.02	206.57	204.78	206.62	205.87	206.57	206.54	208.07	206.06	205.19	205.1	204.86	207.5	205.75	206.26	205.82	207.26	206.24	206.05	206.23	205.47	204.86	205.53	207.36	205.06	206.55	205.84	207.03	207.49	205.49	207.52
205.21	205.16	205.29	204.6	206.06	204.74	205.42	203.96	204.72	205.37	204.56	204.27	204.08	205.03	205.72	206.74	205.72	206.42	203.84	203.49	204.17	204.16	204.9	205.01	203.56	204.38	204.45	205.13	204.11	204.91	206.55	204.55	204.34	204.37	202.65	205.22	204.37	202.34	205.52	204.93	202.96	205.53	205.03	204.72	206.18	205.62	206.58	203.98	204.31	204.92
209.27	211.38	208.39	210.55	209.33	209.04	210.45	209.22	209.97	208.6	210.04	211.86	210.56	209.94	210.15	210.36	209.13	209.16	209.54	209.84	208.05	210.35	207.65	209.77	209.19	208.29	208.85	209.03	210.7	208.64	209.54	208.36	209.3	208.73	210.46	209.62	208.61	209.87	210.02	209	209.74	208.85	209.81	208.32	209.65	210.33	210.38	209.48	209.72	208.78
209.49	208.06	208.67	209.16	209.13	208.87	207.67	209.82	207.83	208.51	206.46	209.84	209.27	208.35	208.73	208.42	209.26	210.47	209.08	209.27	208.43	208.58	208.48	209.08	209.78	208.49	208.34	209.97	208.8	209.03	209.4	207.75	209.21	209.76	209.16	208.54	208.41	208.26	206.81	209.69	208.83	209.78	209.56	207.25	207.75	208.59	208.44	208.4	209.88	209.56
208.38	210.08	208.33	209.35	207.94	208.78	209.54	207.46	208.77	210.33	208.99	208.97	209.03	209.37	208.29	208.23	209.07	208.96	210.41	206.8	208.91	209.89	209.6	209.21	209.69	207.64	208.42	209.47	209.97	208.73	209.79	207.93	208.88	207.35	207.92	207.97	208.51	208.02	209.44	209.61	208.51	211.49	208.58	208.61	208.46	209.07	209.35	207.97	208.51	208.92
209.32	209.81	209.27	208.73	207.87	207.52	208.9	209.47	208.89	209.83	211.61	209.72	210.5	208.92	210.64	209.93	209.15	209.49	208.27	208.88	208.57	209.35	209.68	210.49	210.22	210.48	210.53	208.46	210.65	209.06	209.36	209.54	208.98	210.3	208.74	207.36	207.73	210.97	210.94	209.11	209.06	210.35	208.47	209.43	208.24	208.59	209.69	209.58	210.05	209.51
204.78	202.21	202.3	203.28	201.54	203.56	202.23	204.11	203.07	202.94	203.66	201.32	201.33	202.85	202.15	202.14	203.08	202.26	201.93	202.79	202.48	203.53	202.17	202.31	202.39	203.93	201.38	202.83	201.33	202.78	203	201.06	201.95	203.51	203.17	200.8	202	202.98	201.06	200.04	203.48	202.45	203.39	201.59	202.32	201.95	202.96	203.36	202.29	202.04
207.73	208.75	207.13	207.46	208.78	206.44	206.17	207.16	209.63	208.05	208.06	207.63	207.03	205.92	208.81	206.39	206.89	207.1	207.59	207.93	208.7	209.41	207.67	210.4	208.15	206.89	207.49	207.69	207.2	207.14	207.88	208.24	209.39	207.5	208.29	208.23	207.13	207.72	209.14	208.15	207.82	207.39	207.01	208.24	206.85	207.64	208.69	207.89	208.8	207.34
210.66	212.31	211.25	210.43	212.02	211.24	212.25	210.13	211.02	210.49	212.27	211.38	213.28	210.6	213	211.61	213.28	212.19	212.35	212.27	209.7	210.86	210.28	211.01	211.6	211.21	211.55	210.84	211.8	210.33	210.82	213.18	210.36	213	211.67	212.16	213.8	210.82	211.86	211.92	210.18	210.24	212.67	212.03	210.35	211.83	212.1	213.27	211.6	210.61
217.86	215.13	216.65	214.91	216.32	217.22	217.59	217.47	217.15	218.03	216.88	216.48	217.88	216.28	217.11	217.05	218.29	216.19	216.84	216.99	217.87	216.17	218.06	216.47	215.6	217.13	214.72	217.47	217.12	217.18	218.02	218.45	217.39	216.72	216.43	217.88	218.33	218.1	217.19	217.42	216.21	215.84	217.8	217.24	217.04	217.32	216.81	216.85	216.98	216.63
211.57	212.55	212.13	212.54	211.16	211.19	213.28	210.42	211.61	211.15	211.6	211.9	213.49	211.21	211.89	211.94	212.91	212.32	212.28	212.66	211.94	210.93	211.12	210.95	210.61	212.56	211.24	211.83	211.72	212.71	211.96	211.62	212.28	213.43	212.53	212.51	209.62	210.62	211.03	211.28	211.31	213.32	212.12	210.08	211.62	211.61	213.67	210.69	210.74	211.67
208.5	208.89	208.38	209.18	208.97	209.56	207.87	208.48	208.48	208.24	209.21	208.58	208.68	208.37	209.03	209.13	207.75	208.93	210.12	208.14	209.59	209.9	209.61	208.11	208.87	207.81	209.59	208.99	209.99	208.41	208.84	208.26	207.2	208.48	206.96	207.31	208.99	209.52	207.53	208.24	208.12	207.13	208.74	207.59	208.33	208.11	210.52	206.74	210.88	208.11
208.41	207.76	207.98	209.62	206.23	209.18	207.29	208.19	209.26	208.18	208.74	206.75	206.94	207.03	206.85	205.39	208.82	208.4	207.78	208.41	209.16	207.96	206.64	208.2	207.63	207.1	207.58	207.84	207.75	209.39	208.05	207.78	207.7	208.52	208.47	207.62	207.16	208.24	208.16	208.58	207.79	207.16	208.2	209.17	209.02	206.63	207.65	207.5	208.5	208.6
207.6	206.74	206.56	208	207.16	205.59	207.02	205.05	205.87	206.14	205.98	205.52	207.79	206.85	207.8	206.81	206.49	208.51	205.56	207.51	206.75	205.51	205.21	207.59	207.05	205.81	205.39	206.32	207.92	207.66	206.11	205.37	206.16	207.47	206.52	205.8	207.3	206.71	205.73	205.82	205.02	205.09	204	204.65	207.09	205.93	206.88	205.24	207.48	205.88
206.23	206.96	206.58	206.86	206.72	204.98	207.04	207.35	206.51	207.59	207.17	206.91	206.14	205.79	206.72	206.34	206.46	206.3	206.97	205.42	205.92	204.82	205.87	204.23	206.29	206.6	208.67	208.34	206.66	206	208.12	206.87	206.7	207.75	206.95	205.6	208.67	206.72	206.76	205.36	205.65	208.15	205.56	204.45	207.27	207.73	205.5	206.65	205.85	206.48
207.65	208.21	208.11	207.83	207.69	206.6	208.35	207.46	208.66	208.94	207.1	207.85	207.8	208.01	208.2	207.13	207.63	208.56	208.45	208.77	207.03	206.94	209.38	207.79	207.75	209.44	208.04	207.46	208.76	206.01	207.12	206.91	207.96	206.55	208.36	207.09	207.4	207.47	207.1	208.33	206.23	207.76	207.5	206.95	208.11	207.66	208.14	208.26	207.94	208.5
202.78	203.21	202.1	201.81	203.89	203.94	202.98	203.16	203.58	202.99	202.21	203.56	203.61	202.3	203.04	202.96	202.25	201.42	202.47	203.1	201.3	202.28	203.43	201.23	204.31	202.61	201.87	202.92	202.98	202.1	202.64	202.54	203.72	202.8	201.85	202.94	203.02	204.07	203.61	202.59	202.51	202.06	202.72	204.16	203.54	201.79	203.21	203.58	201.46	203.33
201.76	201.79	203.62	202.71	203.48	203.79	201.99	202.11	201.58	201.72	203	202.99	202.73	201.84	202.87	204.26	202.98	202.64	201.22	202.35	202.66	202.74	202.23	202.89	202.99	200.92	203.18	204.03	203.43	204.16	202.16	201.8	201.93	201.96	202.45	202	203.35	202.2	202.6	202.46	202.94	202.01	203.14	202.07	204.84	201.94	202.96	201.87	202.81	202.11
193.1	194.68	193.71	195.11	195.57	195.06	193.14	191.68	193.82	194.99	192.99	193.21	195.92	193.52	192.5	193.87	195.23	194.94	194.27	194.41	192.98	193.72	194.62	193.51	193.19	195.23	193.99	194.36	194.58	193.91	193.85	193.63	194.18	193.53	193.53	194.11	195.25	194.16	195.44	192.98	193.48	192.49	194.44	194.31	194.02	194.33	193.05	192.15	193.14	193.21
209.44	207.75	208.55	207.89	209.45	208.84	208.12	206.77	207.6	207.74	208.86	207.42	210.26	208.68	209.02	208.86	207.88	209.81	208.82	209.43	208.33	207.92	207.81	210.1	210.27	208.41	208.73	209.33	208.91	209.43	209.73	208.71	209.26	209.86	207	208.33	210.2	210.06	209.02	208.76	207.55	209.69	207.75	209.01	208.13	209.83	208.94	208.44	209.01	208.53
207.33	207.29	209.03	208.06	207.87	206.72	207.58	209.47	207.73	209.26	207.63	208.73	207.41	208.08	209.65	207.37	209.35	208.48	208.93	206.78	206.35	208.02	206.47	207.25	208.31	208.09	206.74	208.5	208.27	208.36	206.88	206.51	207.78	209.57	208.19	207.32	207.59	208.25	208.29	208.27	206.52	207.68	204.98	207.9	207.61	207.94	206.35	206.34	207.19	208.43
206.8	207.17	207.77	207.01	208.06	206.01	206.64	209.25	207.07	206.24	207.86	208.24	208.6	206.64	206.84	207.28	207.48	207.44	207.4	206.75	206.65	206.01	207.05	209.33	206.19	208.32	208.39	207.49	207.18	207.73	208.42	207.26	207.35	209.2	207.3	207.36	206.88	207.56	207.7	209.13	207.6	208.03	208.17	208.41	207.29	209.14	206.47	209.58	205.92	206.62
208.59	207.84	208.35	208.39	207.4	208.48	206.02	208.75	208.15	206.17	207.14	207.27	206.19	208.19	206.87	208.32	207.95	208.09	207.17	206.69	208.43	206.67	207.46	207.26	209.23	206.73	207.75	207.42	206.66	207.92	206.13	208.25	209.22	208.2	207.83	206.42	209.02	206.79	207.58	208.83	208.22	206.12	207.75	207.9	208.46	207.82	208.78	206.44	207.21	208.66
212.94	212.18	211.54	212.14	211.13	212.72	210.59	210.06	211.44	211.57	210.12	211.17	212.11	212.35	212.38	211.55	210.59	210.25	210.79	209.94	211.59	209.89	212.33	211.61	210.99	210.85	211.59	210.56	211.6	210.72	212.43	212.34	211.27	210.29	211.7	210.31	210.96	211.15	212.17	212.02	212.28	211.64	209.63	210.43	211.82	210.86	211.08	210.77	211.96	211.85
206.13	209.22	208.38	208.14	208.5	209.2	208.7	208	208.82	209.04	209.26	209.33	208.25	209.01	208.66	207.75	208.67	207.51	208.56	210.06	209.16	209.43	208.07	208.88	208.9	207.8	207.67	208.88	208.66	208.75	208.15	207.3	208.14	207.87	208.95	209.92	208.36	208.23	209.53	208.39	207.01	209.14	209.9	209.28	207.71	209.66	208.42	207.93	209.32	209.14
211.66	213.36	212.66	211.51	212.27	211.67	213.34	215.45	212.89	212.66	213.49	213.17	213.04	213.12	212.87	212.92	213.86	211.75	212.82	213.6	214.3	215.17	214.02	212.49	214.35	213.62	212.41	212.2	213.99	211.86	212.88	211.59	212.23	212.86	214.03	212.93	214.84	212.86	212.93	212.33	212.27	212.32	210.98	212.83	213.79	212.99	213.07	211.92	213.57	212.66
208.69	209.13	208.32	209.96	207.52	208.72	206.09	207.35	206.69	207.85	207.02	207.31	207.69	207.21	207.64	207.24	209.91	207.3	206.64	207.74	207.74	209.5	209.44	209.59	207.81	206.68	209.05	209.13	208.74	209.34	208.66	207.43	207.69	209.81	208.76	208.87	208.18	208.92	206.36	207.82	210.14	209.23	208.14	207.86	205.4	207.68	208.33	207.64	209.27	208.75
203.47	205.77	205.3	204.92	203.43	203.81	204.04	204.89	205.21	204.57	207.08	204.35	205.17	204.59	203.91	204.49	204.02	205.6	204.02	205.01	205.37	204.56	205.02	205.87	204.94	204.59	206.34	203.16	203.33	204.16	203.42	203.94	207.33	203.86	204.84	202.88	205.18	205.49	204.15	205.4	205.62	205.18	204.8	204.36	204.46	205.1	204.01	205.94	201.88	206.05
213.59	213.27	212.89	214.48	214.4	213.74	213.48	214.44	213.72	213.29	215.71	213.47	212.69	213.02	214.86	214.75	213.17	213.5	213.3	214.38	213.01	214.27	214.01	213.92	213.44	214.71	212.69	215.13	214.33	214.17	215.17	215.45	212.73	213.7	213.68	213.65	211.51	215.3	215.24	213.27	214.22	214.99	213.72	215.11	213.27	214.32	212.01	213.58	214.61	213.11
204.45	203.77	204.4	205.73	203.71	202.79	204.72	206.91	203.71	204.87	207.12	205.85	206.11	205.91	204.97	204.06	205.67	205.25	205.49	204.48	205.67	204.09	203.65	204.75	205.6	205.19	204.54	203.75	205.36	205.21	204.68	203.75	204.4	204.49	206.14	204.29	203.99	204.7	206.7	204.67	204.3	204.61	205.41	205.73	205	205.53	204.5	203.53	206.29	206.04
197.83	200.27	199.6	200.46	199.98	199.62	200.69	200.58	199.02	201.2	201.11	199.73	198.84	201.16	199.86	201.48	200.43	200.13	198.67	199.78	199.91	200.17	199.44	199.74	200.67	200.07	201.99	199.9	201.02	199.92	201.27	200.74	199.52	200.47	202.36	199.45	200.15	199.4	200.42	199.68	201.09	201.2	199.88	199.7	200.23	200.82	199.77	200.67	199.34	199.65
205.53	203.53	206.48	205.12	205.97	204.49	205.47	204.85	205.01	202.84	205.76	204.9	204.82	205.21	204.59	204.76	205.36	206.16	205.38	204.62	204.01	205.75	205.07	206.04	205.27	203.84	204.79	204.46	205.82	204.12	207.42	205.01	204.49	204.73	205.55	203.81	205.52	204.44	205.38	205.89	205.11	204	206.06	206.85	207.02	204.99	203.62	203.84	203.19	204
205.65	205.88	203.63	203.92	203.51	203.41	203.39	202.68	203.58	203.73	202.69	203.69	203.35	203.46	205.13	204.09	201.55	203.82	202.87	205.74	204.02	205.61	203.68	203.61	203.37	205.27	205.34	204.31	204.8	203.26	204.5	204.16	203.91	204.58	204.79	203.74	202.97	204.02	202.3	206.44	203.6	203.35	203.8	206.35	204.16	203.78	203.59	203.45	203.97	204.05
216.05	217.63	216.75	216.54	217.45	215.25	215.75	218.22	216.62	218.94	215.01	216.93	216.63	216.42	217.3	215.91	216.78	215.73	216.39	217.44	216.69	217.44	216.88	216.19	218.48	216.07	218.19	219.81	215.77	217.37	217.66	217.29	215.93	217.83	217.3	217.56	217.97	218.51	216.04	217.81	218.09	217.77	217.2	215.89	216.11	215.57	216.54	216.51	217.02	215.62
211.55	211.56	213.06	211.53	211.22	211.22	210.73	211.49	210.71	212.06	211.31	210.52	212.04	211.58	209.97	212.21	212.32	213.18	210.39	211.03	210.6	211.4	211.46	212.85	210.05	210.3	210.5	210.02	210.43	211.54	212.24	212.22	211.64	211.21	211.54	211.1	211.51	211.2	212.39	211.17	210.16	212.49	211.86	211.52	212.44	211.66	212.36	210.93	211.09	212.54
211.25	210.52	211.66	210.36	212.08	212.79	211.41	211.47	211.17	212.2	212.25	212.07	211.68	211.47	212.21	210.37	212.58	212.13	211.72	211.82	212.18	211	211.22	210.45	210.14	210.43	211.81	210.66	212.17	212.06	211.1	212.45	210.58	210.37	211.59	212.76	212.05	211.75	212.44	212.55	211.01	211.95	212.34	210.8	211.3	210	211.7	211.86	209.78	212.43
216.42	218.28	216.74	218.48	217.5	218.14	216.79	216.53	215.61	215.73	218.46	217.7	217.63	219.61	215.09	218.42	218.87	216.68	216.59	217.23	217.06	217.14	216.96	219.16	217.88	219.14	217.49	215.92	217.22	216.3	216.55	217.4	217.22	215.72	216.51	216.05	216.55	217.79	216.32	218.52	218.71	217.1	217.95	216.79	218.46	218.98	217.36	215.88	216.18	217.09
207.15	209.27	208.18	208.28	208.29	208.49	208.23	206.97	206.65	207.66	209.41	206.58	208.59	206.9	210.13	206.55	207.91	207.68	207.91	207.35	207.64	206.26	207.25	210.19	207.65	208.11	207.95	208.65	208.05	209.41	207.37	207.63	206.07	208.62	206.2	207.08	207.94	207.64	207.19	206.91	206.99	207.51	206.88	207.35	207.29	208.39	206.38	207.14	207.1	207.73
217.01	217.72	217.06	216.99	215.81	215.96	217.03	216.73	218.39	217.61	216.59	216.58	218.12	217.98	216.38	216.94	216.85	217.16	216.9	218.36	216.32	216.79	217.49	217.1	217.55	217.2	216.21	217.46	217.28	217.01	218.13	218	216.17	216.31	216.57	217.16	218.51	216.53	216.5	217	217.77	215.55	216.87	215.48	217.44	216.5	217.24	217.48	218.4	215.87
216.75	215.85	217.81	214.94	218.01	216.68	215.85	216.81	217.61	216.73	216.53	216.71	215.66	217.28	217.45	218.55	217.32	218.96	217.37	218.22	216.06	215.9	217.58	215.69	215.82	217.26	217.77	217.69	218.54	218.51	217.96	215.8	217.69	218.08	216.79	218.41	216.04	216.93	218.65	216.38	217.25	217.53	216.94	216.35	217.79	216.7	218.61	214.49	217.81	216.18
208.56	209.11	209.92	209.48	209.69	209.03	210.55	207.28	208.78	207.95	209.65	208.45	209.27	209.85	209.19	206.96	209.69	207.83	209.02	210.51	209.06	210.54	208.92	208.68	207.99	209.69	208.28	208.72	208.07	210.58	209.38	210.8	210.3	208.78	209.54	208.9	208.82	209.34	210.73	207.57	209.5	209.2	209.09	208.25	210.53	210.33	209.32	211.39	209.13	210.42
208.37	209.31	207.16	208.18	208.1	207.71	208.4	209.64	209.21	207.57	207.73	209.73	208.54	210.22	207.23	207.79	210.1	208.28	207.59	208.35	207.94	207.74	208.92	208.58	208.69	207.53	209.33	210.75	208.02	208.15	208.13	208.43	208.96	209.87	207.29	208.59	207	206.76	208.38	208.31	207.31	208.74	208.42	207.06	207.93	208.98	209.11	208.12	207.17	208.17
196.13	195.98	195.36	195.65	194.25	194.84	195.27	196.09	196.06	195.79	196.3	193.68	194.7	194.76	194.93	195.46	195.24	196.49	196.11	196.31	195.6	194.73	194.3	194.45	197.38	194.72	196.2	195.14	193.1	193.69	194.62	196.12	195.08	195.31	194.91	193.88	195.09	194.7	194.5	194.6	194.8	195.92	195.28	196.01	194.42	195.53	195.01	195.89	194.61	195.9
205.12	203.66	203.63	203.85	205.1	204.56	205.34	203.16	204.22	203.94	202.9	205.63	204.48	203.96	204.17	201.86	201.7	204.72	203.7	203.33	204.76	202.44	203.98	203.84	203.46	204.04	205.36	204.47	204.96	203.1	203.62	204.77	204.8	203.76	205.18	205.01	202.59	204.97	204.37	203.73	204.72	204.38	204.95	202.69	203.12	205.7	203.82	204.47	204.79	202.57
207.65	208.64	210.61	208.95	209.13	208.08	208.21	208.61	208.48	208.31	207.63	209.35	208.84	209.78	208.31	207.94	206.95	208.68	208.18	208.89	207.93	207.18	208.35	208.04	208.16	209.8	208.61	208.6	209.64	209.83	208.6	210.07	208.31	209.94	210.11	208.1	209.38	209.78	209.58	207.67	208.21	207.75	210.87	208.54	208.04	209.28	207.34	209.25	209.51	208.06
204.25	206.63	203.17	201.24	202.71	203.54	203.86	202.12	204.57	204.04	203.33	203	204.9	203.03	202.98	205.2	202.62	202.92	203.05	203.84	204.96	203.49	204.3	203.59	203.56	204.87	203.14	203.76	201.89	205.03	204.08	203.49	202.22	205.26	204.97	202.81	204.12	202.3	205.07	202.89	202.59	202.37	203.29	202.46	203.49	203.29	201.82	202.04	204.46	203.04
206.8	208.09	206.56	205.92	208.26	207.27	207.39	208.77	207.78	206.31	209.8	210.26	208.28	208.63	209.74	208.1	206.4	208.39	206.86	208.21	209.61	207.98	209.13	207.61	207.18	208.04	209.26	208.81	208.95	207.76	208.29	208.18	206.07	208.5	207.87	207.88	208.51	209.27	207.75	206.87	207.8	208.16	208.12	206.79	207.48	205.43	206.58	209.49	206.99	207.38
214.72	213.73	214.22	213.41	212.69	213.97	212.28	213.4	213.72	214.29	213.63	214.63	215.13	213.68	213.09	212.92	214.41	213.31	214.81	213.26	214.44	215.59	213.58	214.13	212.66	213.1	214.8	213.14	214.38	214.61	213.83	212.92	214.44	213.87	212.82	214.39	214.22	213.57	214.19	213.74	213.77	214.06	215.4	213.51	214.65	214.66	215.15	213.29	214.27	214.75
212	211.83	212.69	212.7	211.62	212.08	211.99	212.49	213.3	214.08	213.1	212.77	211.05	212.6	211.43	212.73	213.51	212.16	211.89	212.58	211.55	212.64	211.5	213.84	214.38	211.58	213.74	210.95	213.4	211.27	211.33	212.58	212.89	212.2	213.19	211.68	212.69	211.98	212.87	212.95	213.82	212.92	212.65	211.17	212.99	213.1	213.13	211.34	211.07	213.6
207.43	207.98	208.24	206.98	207.09	206.91	208.53	207.59	207.05	206.86	208.98	205.72	207.95	209.04	206.06	207.88	207.73	206.73	205.78	207.83	208.73	207.78	207.69	207.74	207.53	207.97	207.85	206.88	205.27	207.99	207.59	205.25	207.14	208.08	208.63	206.82	206.2	205.24	206.9	207.64	206.76	209.63	208.36	207.67	207.55	207.88	207.61	206.53	207.51	207
203.1	204.21	204.31	205.48	203.71	204.19	205.38	203.82	204.03	204.39	204.58	203.77	203.66	204.61	203.52	204.45	202.88	203.81	204.43	203.84	203.38	202.46	203.68	203.24	203.54	203.75	204.83	202.9	203.81	202.62	206.11	203.44	203.49	202.98	203.4	204.61	204.77	205.32	204.35	203.96	204.28	203.2	202.53	203.88	203.82	203.55	205.75	206.49	203.76	203.25
204.44	204.11	203.91	203.24	204.01	205.03	204.45	203.73	203.84	203.12	203.72	204.88	203.96	203.14	204.17	202.85	203.84	203.73	204.74	202.86	203.34	203.32	203.61	204.03	203.01	204.7	203.97	204.52	202.51	203.8	204.81	203.72	204.14	202.87	204.96	203.63	204.42	204.33	205.45	204.15	203.91	203.86	204.26	203.15	203.1	204.95	204.98	204.82	204.7	201.8
207.69	208.82	210.63	209.45	209.75	208.24	209.66	208.72	209.78	207.3	207.01	208.92	208.96	209.16	206.72	209.6	208.44	209.07	207.03	208.86	209.09	208.84	208.95	208.96	208.99	207.45	209.4	209.13	207.38	210.74	209.19	208.44	207.78	207.86	209.36	208.19	209.08	208.69	208.68	209.12	208.2	208.51	209.94	207.56	208.28	209.36	209.82	206.21	208.78	207.64
202.52	200.46	200.35	200.16	201.63	199.79	199.48	200.22	199.19	200.62	200.46	200.28	199.18	201.77	200.92	200.65	199.61	199.34	201.24	201.85	200.71	201.72	199.99	200.75	200.32	199.06	200.73	199.84	201.18	202.03	199.65	200.43	202.05	200.15	200.37	199.53	200.52	199.38	200.13	200.26	200.75	200.81	200.9	201.25	199.9	201.39	198.43	200.85	199.74	201.25
205.6	207.29	208.19	208.3	208.03	207.39	207.77	208.3	209.04	207.71	208.54	206.16	207.41	209.49	207.51	206.66	208.43	206.23	206.79	207.57	206.65	208.12	207.05	206.56	208.07	208.86	207.13	206.95	205.28	207.07	207.79	207.25	207.86	207.13	207.59	206.82	208.02	207.53	207.63	206.13	208.07	206.28	209.06	207.24	208.94	208.32	207.11	209.81	207.74	208.39
200.16	201.04	198.72	199.2	199.61	199.55	199.82	199.4	199.69	199.81	198.99	199.73	199.56	198.37	199.21	199.9	201.21	200.23	200.83	198.57	200.08	199.16	200.38	199.78	200.44	197.5	198.92	198.58	199.79	199.12	200.69	200.03	200.76	198.26	199.11	200.78	196.77	200.73	198.66	199.46	200.19	197.86	200.57	198.82	200.51	198.95	200.04	197.94	199.75	198.91
203.64	202.92	204.51	205.16	206.25	203.9	205.08	203.34	202.67	203.38	202.55	204.98	204.41	203.73	203.41	205.79	203.56	203.22	205.02	202.43	204.59	204.35	204.25	203.72	203.47	203.59	204.33	202.74	202.49	204.49	205.12	202.39	203.49	203.46	204.19	203.51	203.5	204.11	202.14	202.23	203.1	202.65	203.57	204.2	203.46	203.1	202.65	204.03	203.94	203.06
203.54	204.94	203.36	203.5	202.39	202.87	205.64	203.5	204.28	204.37	203.01	202.99	203.72	205.26	204.87	204.52	205.24	205.35	202.96	204.3	203.55	205.95	204.33	203.34	204.65	203.21	204.17	205.48	203.23	203.55	203.61	203.05	203.09	203.85	203.17	203.16	204.15	205.36	203.35	202.17	202.63	202.37	203.28	204.93	202.91	204.41	203.79	203.88	204.25	204.54
207.07	206.91	207.15	206.99	205.83	206.6	206.14	205.27	206.66	206.51	206.82	205.93	207.65	206.24	205.37	207.21	208.02	206.22	205.28	205.93	206.26	205.99	206.57	207.89	205.99	206.61	206.71	206.23	206.91	207.96	207.49	207.9	206.36	206.77	205.31	206.13	207.25	205.28	204.86	205.07	206.13	207.31	206.06	206.46	205.06	207.68	205.07	207.19	206.18	205.57
204.06	204.54	206.43	207.12	205.6	203.9	205.23	204.94	205.32	207.05	204.15	206.5	205.66	206.16	206.12	206.84	206.12	205.56	205.07	205.38	205.24	205.39	206.28	205.51	204.83	206.46	205.43	205.56	206.25	205.21	204.52	206.88	206.36	206	204.68	204.4	206.65	205.33	207.23	206.1	205.15	205.68	204.69	206.2	207.48	206.34	205.31	204.01	207.44	206.11
213.55	213.87	213.79	213.75	210.52	213.51	212.26	214.46	212.2	212.86	211.32	212.65	214.75	213.59	213.4	211.82	213.29	211.97	212.08	213.27	213.28	214.23	213.74	214.48	214.06	212.92	211.83	211.96	211.84	213.19	212.94	213.06	213.4	213.09	212.61	213.54	213.67	212.58	212.65	213.23	213.58	213.4	213.19	214.2	213.26	214.47	212.76	212.4	212.63	212.27
202.51	203.02	202.64	202.93	202.32	202.04	201.27	202.12	202.9	201.84	204.01	202.78	202.16	200.92	202.76	202.32	201.97	202.16	202.62	202.02	202.38	203.18	202.23	202.67	202.31	201.01	200.52	202.29	201.97	202.5	202.39	202.01	203.2	203.62	201.09	202.15	202.43	202.72	203.38	203.34	203.53	202.26	203.58	201.82	202.56	203.98	203.24	204.08	203.12	202.02
211.09	212.07	213.36	212.15	210.55	211.94	211.51	211.06	211.28	212.14	211.98	212.14	211.54	211.01	211.97	211.3	212.2	211.95	210.66	213.69	210.82	211.56	211.06	211.46	212.46	212.9	211.94	211.13	211.71	211.44	210.82	212.85	210.77	212.64	209.95	211.22	213.39	211.25	212.85	211.65	212.05	212.96	212.48	211.82	213.02	213.69	211.69	211.29	211.72	210.47
202.8	203.17	203.23	203.37	200.78	202.14	202.66	201.61	202.81	201.47	201.9	201.49	202.3	200.74	202.16	202.66	202.62	203.58	201.72	201.67	203.86	203	203.28	200.84	201.75	202.21	202.56	203.57	203.63	202.27	201.18	203.04	201.87	203.03	203.53	202.37	202.82	202.1	203.58	202.74	203.62	202.95	202.53	202.78	203.21	202.68	201.61	201.77	202.21	203.53
202.79	204.57	203.02	204.64	201.56	200.62	201.82	203.72	203.49	202.95	203.03	201.84	203.52	203.07	204.39	203.72	203.2	201.97	202.85	202.98	201.63	202.59	201.94	203.79	203.36	202.48	200.74	201.51	204.47	202.49	202.79	203.17	202.48	200.86	201.89	201.49	203.89	202.41	201.1	203.76	201.86	202.9	203.36	201.87	202.43	202.16	203.7	203.36	202.01	199.91
210.38	212.82	211.61	209.88	212	210.09	211.59	213.44	212.33	210.75	213.54	212.11	210.6	210.72	211.34	211.57	214.02	212.73	209.49	212.78	212.1	210.49	211.63	212.06	211.47	210.93	211.73	210.88	212.6	211.94	213.02	211.93	211.54	210.67	211.3	211.62	211.89	211.43	210.99	210.42	211.09	210.54	212.25	211.14	212.39	212.4	210.97	210.7	209.94	209.68
202.54	204.13	203.35	204.72	204.53	204.18	202.53	203.4	202.58	203.47	202.77	201.97	202.81	202.56	202.6	202.82	202.06	204.96	204.59	201.71	205.22	204.82	205.68	204.68	202.98	202.79	204.36	204.57	204.11	203.5	203.72	203.17	204.2	203.42	203.25	202.41	203.57	204.95	203	200.93	203.58	203.59	203.17	203.54	203.85	204.91	202.41	202.14	204.47	204.61
208.44	207.49	210.58	207.82	208.34	209.25	208.07	209.63	208.77	209.7	208.23	209.34	209.47	208.42	209.83	209.24	210.72	208.62	208.44	210.01	208.13	209.5	208.52	208.88	208.1	209.16	207.7	208.91	209.5	207.48	209.82	207.8	209.16	207.88	208.92	210.02	207.38	208.41	209.43	211.59	210.31	207.54	208.54	207.75	207.4	209.14	209.64	210.76	207.77	208.48
208.59	209.1	209.03	208.15	208.32	209.5	210.06	208.27	206.57	208.1	208.66	208.45	208.36	207.14	209.37	209.33	208.52	208.22	208.89	208.48	208.34	207.62	208.04	208.03	208.6	209.63	209.75	208.8	206.55	207.31	208.38	208.29	209.09	208.91	208.8	208.06	207.99	207.45	207.58	208.63	207.87	208.45	208.96	210.13	206.93	208.24	209.9	208.9	209.2	208.01
201.72	204.02	202.78	200.7	203.83	201.51	202.59	203.02	203.24	203.12	202.22	201.84	203.4	203.36	201.02	202.94	203.65	202.87	203.39	202.55	202.01	202.92	202.97	202.48	201.75	202.28	202.82	201.19	203.64	201.98	203.07	203.4	203.87	203.45	201.36	203.54	201.09	204.44	203.63	202.22	203.41	203.32	204.1	202.79	202.07	204.18	203.27	202.62	203.06	203.32
211.7	211.85	211.77	212.65	211.65	211.7	212.98	212.56	210.63	211.43	211.72	210.55	209.16	212.13	211.2	211.61	211.28	212.39	210.2	211.22	210.75	211.27	210.73	212.74	209.7	211.18	211.09	210.53	211.31	212.46	211.75	212.16	212.63	211.44	212.39	211.37	212.99	210.93	210.55	212.88	212.94	212.3	210.5	211.66	211.31	212.38	212.53	211.75	211.12	212.22
210.8	207.61	208.25	209.22	208.69	207.3	210.05	208.73	208.1	207.74	209.62	208.04	209.49	208.72	209.46	208.47	208.36	209.55	208.07	209.9	210.27	208.88	209.15	209.33	208.03	207.61	208.03	208.49	208.19	208	210.27	209.52	209.48	207.71	207.91	207.36	207.7	208.34	206.68	209.5	210.67	208.65	209.47	208.15	209.3	207.39	208.66	208.53	208.21	207.34
199.92	201.9	200.06	200.87	200.8	198.8	198.9	200.49	201.32	200.01	200.33	199.9	199	198.82	200.09	201.26	198.76	198.97	200.63	200.52	199.71	200.7	201.71	201.51	201.7	201.63	199.6	201.63	199.2	200.05	199.3	200.3	199.42	202.11	199.61	200.14	198.96	200.6	197.95	199.48	200.66	200.96	198.03	200.19	200.25	199.63	200.69	200.51	200.17	200.04
211.39	212.07	211.11	210.69	211.91	211.03	209.11	211.21	211.47	210.62	212.84	211.59	211.29	211.86	212.2	210.85	210.68	211.6	211.21	210.42	212.54	213.2	213.71	210.35	211.2	212.14	211.86	210.68	212.82	213.3	210.95	211.47	211.61	212.02	211.14	213.61	211.06	210.78	211.55	212.08	211.01	211.18	209.64	211.87	211.99	212.87	211.72	209.81	211.16	211.8
206.92	205.91	207.91	206.45	208.37	206.71	208.91	208.84	208.28	207.41	207.35	205.38	207.89	205.56	207.47	208.26	208.34	206.1	207.6	209.55	208.02	206.33	205.43	207.8	207.42	209.09	207.28	208.33	207.76	207.33	208.18	207.17	208.14	208.02	207.3	207.69	208.09	207.85	207.82	209.05	207.31	206.85	207.15	206.63	209.1	206.06	207.27	207.47	207.67	207.44
213.18	212.78	214.07	211.65	212.95	213.02	212.02	214.41	213.37	212.93	214.5	214.96	212.26	212.95	212.46	213.43	212.46	212.6	214.2	213.18	212.96	212.15	213.63	213.4	213.54	212.43	213.11	213.32	214.45	214.47	214.37	213.04	211.96	214.65	213.15	212.89	212.31	214.65	213.54	212.56	212.88	212.27	212.56	213.85	214.33	213.56	211.13	213.17	211.39	211.88
207	207.82	209.04	209.9	208.88	209.09	208.84	209.16	209.71	207.69	209.26	207.78	207.98	207.2	208.11	210.48	209.65	208.11	206.64	207.09	208.53	208.63	208.21	208.31	208.08	208.13	209.89	208.64	207.87	208.89	209.1	208.35	209.6	208.06	207	207.43	206.31	208.18	208.59	208.45	208.16	208.47	209.28	207.36	208.89	208.99	208.83	209.33	207.67	210.28
209.9	209.3	209.56	209.79	210.22	209.93	210.64	209.77	208.83	208.98	210.52	211.23	210.73	210.57	210.08	210.79	209.58	209.16	210.87	208.99	208.45	210.29	210.78	208.97	210.2	208.95	209.75	208.92	208.89	208.54	208.69	210.12	209.94	208.95	210.34	209.22	208.41	211.12	210.61	209.01	209.85	209.81	210.63	209.29	210.52	210.83	210.3	209.49	209.87	207.86
209.38	208.05	208.61	209.14	208.56	209.3	209.3	208.19	208.69	209.51	208.61	209.45	210.42	209.8	209.16	208.56	209.51	209.26	209.27	207.6	210.07	209.34	209.35	208.9	210.17	208.43	208.59	210.73	210.02	209.04	210.36	208.69	208.75	209.66	208.9	209.03	207.55	208.53	211.84	211.17	210.75	209.24	211	209.81	209.94	208.87	209.42	209.81	209.55	208.64
197.94	197.66	198.59	198.92	198.48	197.74	195.6	197.69	198.54	196.56	198.38	199.1	197.2	198.97	198.96	197.4	198.33	197.22	197.55	196.9	199.64	197.33	197.64	197.26	197.84	198.09	196.77	197.96	198.2	196.2	197.66	196.77	197.35	197.67	198.34	199.3	198.61	199.37	197.21	198.6	196.29	198.18	200.28	197.63	197.96	198.56	198.33	197.75	198.26	198.08
211.67	211.3	211.3	212.1	211.51	212	210.83	212.58	211.68	210.82	211.48	211.31	212.8	211.09	211.82	209.37	210.56	211.07	212.28	211.41	210.55	211.07	209.71	211.78	212.83	211.51	213.5	209.81	210.17	210.64	210.54	212.65	211.33	212.01	210.98	212.17	210.76	210.28	212.68	212.72	209.72	211.9	211.58	212.73	212.92	210.3	211.63	212.49	213.64	210.67
204.01	202.12	204.07	202.98	203.98	203.88	203.24	203.7	203.72	204.44	202.65	204.8	202.16	204.22	203.41	200.62	203.21	202.9	204.12	203.61	202.98	205.46	204.97	203.54	203.67	202.82	203.09	203.77	203.97	202.85	203.56	202.41	202.96	202.65	203.05	204.86	202.64	203.02	204.72	202.26	204.73	203.61	204.28	201.91	204.65	202.12	203.67	202.4	205.46	205.91
207.71	208.69	209.08	209.14	207.62	207.88	208.61	207.34	207.83	209.04	207.21	207.83	208.85	207.75	208.01	208.59	209.71	208.43	208.16	207.72	208.12	207.88	207.75	208.79	208.43	208.61	208.57	207.83	208.63	207.63	207.73	208.69	209.37	208.27	210.33	206.86	208.47	207.85	208.79	208.47	209.81	205.81	207.03	208.03	208.05	209.16	208.74	208.34	208.7	209.61
203.77	203.32	203.14	204.04	204.06	203.15	204.43	204.03	204.23	203.09	202.69	203.92	204.26	204.04	205.22	203.51	200.24	203.82	203.35	203.48	203.45	203.36	204.27	202.63	204.58	204.26	204.31	202.86	204.53	201.45	203.5	203.78	204.38	204.47	204.26	202.1	204.85	202.62	203.45	202.93	204.24	204.94	204.86	204.44	204.05	205.3	201.37	202	204.61	203.79
211.01	208.96	208.39	208.3	208.31	209.35	209.71	208.23	209.24	208.8	209.41	209	209.35	208.8	208.17	209.08	209.23	208.97	208.6	208.59	208.32	207.75	207.92	208.35	209.78	209.64	208.96	209.73	208.37	209.86	208.81	209.8	207.82	208.55	209.72	208.4	208.64	208.64	208.93	209.24	208.21	209.3	207.48	207.95	208.3	207.84	208.83	208.25	208.36	209.58
212.65	213.37	212.13	212.94	211.38	212.91	212.69	211.84	211.04	212.18	211.77	212.42	211.75	210.49	211	212.01	210.94	212.6	211.75	212.24	211.05	209.73	212.1	211.21	213.63	213.22	211.8	211.45	211.19	211.28	210.94	212.89	211	211.51	211.22	212.13	213.31	213.49	211	212.22	211.38	212.61	210.94	212.44	212.14	212.16	211.47	211.98	213.25	211.3
198.39	198.56	199	199.64	198.45	198.54	198.04	199.09	200.9	198.6	199.97	199.21	198.02	197.83	199.21	199.16	198.43	199.53	200.09	198.59	198.75	199.17	197.79	198.87	197.73	200.04	198.56	197.37	198.19	199.02	196.53	198.75	197.89	198.84	198.27	199.51	196.05	199.7	200.08	196.89	200.49	198.46	198.97	198.56	197.56	197.03	199.1	197.53	199.96	197.92
206.95	207.5	207.65	208.16	208.47	207.76	208.44	208.05	205.39	208.3	207.01	208.16	209.24	207.8	207.54	208.37	206.71	206.87	207.49	208.6	206.2	206.23	208.01	208.51	206.91	207.45	207.27	209.96	207.64	207.66	209.21	206.67	206.9	207.37	207.15	210.13	208.13	207.14	207.85	208.2	207.33	208.51	208.39	205.87	208.08	208.07	207.63	208.74	206.68	208.29
198.58	200.68	200.69	202	200.86	200.12	201.47	199.06	199.46	200.44	199.91	199.59	198.79	200.68	200.77	199.91	200.25	199.29	201.74	201.65	198.43	201.27	200.18	200.59	199.54	198.61	200.17	201.26	199.96	199.9	199.82	199.65	199.75	201.79	200.65	200.65	201.58	200.13	200.87	199.48	199.91	199.88	200.7	200.09	200.6	199.64	201.24	199.21	199.92	199.41
208.15	210.63	208.87	208.35	210.19	210.64	209.9	210.44	209.53	209.41	209.48	210.18	209.7	208.22	208.62	208.93	208.28	209.37	208.87	207.32	208.07	209.79	209.7	211.33	210.08	209.83	209.15	210.26	211.19	209.94	209.45	209.02	209.27	211.1	208.67	207.02	208.08	210.94	209.49	208.63	209.06	207.96	209.69	208.86	209.47	210.38	209.31	209.66	211.1	209.53
217.42	217.61	215.61	216.73	218.24	217.17	219.08	215.98	216.78	216.31	218.26	218.24	216.08	216.81	217.4	217.53	217.07	216.88	217.83	216.53	217.24	215.96	215.9	218.55	216.94	218.5	217.83	216.02	216.92	217.38	216.79	216.07	216.89	214.23	217.26	216.16	217.79	217.2	217.85	214.32	216.83	217.13	215.65	215.33	218.38	217.6	217.42	218.04	219.59	217.18
208.58	209.08	209.02	209.62	208.17	209.13	207.83	208.24	208.38	208.51	210.1	207.56	207.61	209.45	210.22	207.31	208.52	209.04	209.89	207.21	208.73	210.83	210.08	208.74	209.29	209.88	208.34	208.54	208.96	207.17	208.84	208.99	207.95	210.11	208.68	209.15	209.77	208.71	207.97	208.06	209.69	209.63	209.91	207.85	209.1	207.87	208.35	208.94	208.51	209.69
209.87	208.99	209.73	209.72	209.96	209.69	209.14	211	209.25	209.17	207.68	208.9	210.85	208.97	208.2	208.84	207.72	209.34	209.7	208.53	208.81	208.64	209.55	208.05	208.47	209.64	208.85	207.97	208.25	209.34	210.42	208.06	207.93	208.26	210.68	207.58	208.48	209.48	208.67	209.92	210.44	208.13	209.41	209.38	209.68	209.34	206.3	208.46	209.18	208.59
209.95	209.81	208.83	209.31	209.67	209.51	211.09	209.24	209.44	208.79	207.88	207.95	210.54	210.83	210.39	208.99	208.95	209.5	210.5	208.94	209.05	209.39	209.83	210.06	208.36	208.14	209.51	208.13	210.8	210.02	209.27	211.08	211.4	210.56	210.05	210.8	209.93	210.8	211.75	210.28	210	210.52	209.58	211.12	209.45	210.41	210.62	209.28	209.25	210.91
202.2	202.04	201.47	200.8	200.86	201.5	200.91	202.87	200.47	201.04	201.64	201.88	201.43	201.78	201	204.31	200.21	200.1	201.99	200.51	201.93	199.38	201.54	201.87	200.61	202.82	201.99	200.56	201.77	201.66	201.87	201.77	202.56	198.94	201.12	200.38	200.74	200.85	202.64	200.66	201.8	200.8	202.3	200.12	202.25	200.59	201.61	200.75	202.33	200.33
211.81	211.96	212.74	213.25	213.2	213.32	211.98	212.05	211.49	212.64	213.9	213.12	213.04	212.5	212.95	212.16	212.39	212.97	212.98	211.46	214.17	212.67	213.74	211.76	213.49	213.6	213.96	212.79	211.05	212.6	212.3	213.8	212.51	212.33	211.45	212.55	213.07	212.98	214.31	212.7	212.44	212.82	213.04	212.26	211.74	211.38	212.93	212.81	212.05	212.63
202.23	201.84	203.47	200.5	202.79	203.02	202.95	201.5	201.27	203.1	202.96	202.78	202.21	202.79	202.46	202.52	201.79	202	201.12	203.53	200.29	201.8	201.65	201.87	201.44	203.08	201.19	202.38	202.93	203.57	202.87	203.08	202.51	202.89	202.12	203.33	202.92	202.77	204.3	202.89	202.06	203.1	201.37	202.57	202.58	201.82	200.98	201.62	202.74	201.56
202.4	202.14	202.88	203.1	202.2	203.69	202.32	203.54	203.33	202.33	203.29	203.13	204.07	201.16	203.29	202.18	202.59	201	203.31	203.29	203.18	203.38	201.07	202.29	202.96	201.82	203.03	203.09	202.67	201.59	202.03	202.25	203.37	203.11	202.97	202.95	201.41	201.16	202.21	201.59	204	202.03	203.1	201.74	202.68	202.06	202.16	201.74	203.07	202.76
207.81	207.32	207.92	208.94	208.01	207.11	207.1	207.95	209.11	209.82	209.11	206.49	208.16	206.84	208.18	207.63	206.44	208.78	208.73	207.79	207.53	207.83	207.71	207.26	208.74	207.97	206.69	207.48	207.66	208.94	206.79	207.04	207.92	206.58	208.26	208.29	208.1	206.87	208.22	206.09	207.07	206.92	207.21	207.69	207.64	207.39	208.6	206.06	208.02	207.51
200.69	201.49	201.71	202.36	201.95	201.41	201.19	199.3	201.06	201.49	202.07	202.02	202.18	199.71	200.23	201.62	201.65	202.02	200.04	201.19	200.83	200.32	199.81	201.89	201.65	202.12	201.63	200.55	200.9	200.42	200.61	199.53	200.64	201.87	200.24	201.44	203.15	200.88	202.75	200.47	200.78	200.35	200.97	200.29	201.16	200.68	201.1	200.04	201.47	201.44
204.3	203.69	202.8	202.01	204.42	204.5	203.82	203.85	204.35	203.68	203.99	204.67	204.15	203.92	204.89	204.3	202.61	202.84	203.34	204.09	203.44	204.38	203.42	202.61	202.8	204.32	202.34	203.75	203.48	203.33	204.87	202.4	202.67	204.31	204.09	204.43	206.18	203.95	204.17	203.55	203.87	203.87	204.92	204.91	202.92	202.6	203.51	205.41	203.43	202.57
219.48	216.8	217.09	217.37	218.61	216.65	217.51	218.16	217.47	219.07	217.75	217.85	217.14	219.22	216.18	217.74	218.48	216.86	216.37	218.05	216.38	218.01	217.95	218.11	217.87	216.59	217.23	217.55	218.85	217.47	217.42	219.37	216.53	217.78	219.06	219.9	217.52	218.07	217.55	217.69	216.8	217.81	216.65	219.06	217.83	217.14	219.55	218.05	219.58	216.79
201.87	203.42	203.47	204.8	203.17	201.42	202.57	204.05	203.57	205.14	202.69	203.7	203.53	203.28	204.52	202.66	203.99	205.66	203.95	203.94	204.25	204.26	203.58	203.87	203.49	202.52	203.16	202.01	202.17	204.06	203.19	203.81	203.88	203.59	204.32	205.24	203.15	204.62	204.6	203.88	203.07	203.51	202.98	202.88	205.45	203.25	205.09	204.64	204.6	203.45
209.45	208.71	210.37	209.04	210.47	209.52	210.42	210.15	208.82	209.87	208.98	208.98	210.27	209.58	209.34	209.89	210.56	209.11	210.26	208.98	210.61	210.73	208.16	209.32	208.24	209.96	209.51	207.49	210.25	210.74	210.22	208.72	209.11	210.82	209.82	209.3	207.45	209.43	209.47	209.98	209.36	210.28	209.23	210	209.21	210.4	208.34	210.4	209.71	210.34
203.78	205.46	205.47	205.24	204.02	204.75	206.19	205.91	204.52	203.69	205.83	202.75	204.72	204.03	204.11	205.67	204.97	204.15	204.18	205.41	204.74	204.17	203.6	205.22	204.27	204.77	204.27	205.01	203.42	205.88	204.54	206.38	203.78	203.3	203.84	205.71	205.42	204.92	204.6	202.72	203.21	205.34	205.17	204.17	206	203.64	204.51	203.86	204.15	204.5
207.8	204.46	207.07	208.42	206.83	206.92	207.66	209.1	207.32	207.44	206.62	207.14	208.89	208.2	208.07	207.61	207.94	208.01	208.63	208.5	207.91	206.21	207.85	208.85	208.3	208.48	208.51	207.67	206.64	206.21	208.17	207.9	208.22	207.12	209.39	208.94	206.07	208.48	206.94	208.6	208.55	209.08	208.5	207.46	207.91	206.23	208.29	206.21	209.46	206.01
210.5	208.28	210.57	208.79	211.25	208.98	210.47	210.2	209.54	209.42	209.95	209.34	210.09	208.3	209.36	208.23	208.81	209.93	210.24	210.12	209.87	210.03	212.17	209.2	208.58	210.44	210.13	210.18	211.23	209.22	209.21	210.06	209.37	209.21	209.25	209.98	211.02	210.38	210.33	210.68	208.39	209.43	209.82	209.9	209.36	210.79	209.65	209.98	208.74	208.6
213.4	211.8	209.98	211.89	211.02	212.53	211.52	212.06	213.18	211	211.58	212.05	211.01	211.56	211.33	212.1	211.74	211.42	210.24	212.47	210.21	212.58	211.07	211.56	211.91	211.06	211.75	211.27	210.29	210.88	211.23	213.61	210.96	212.45	212.3	211.74	212.21	212.92	211.3	213.05	212.92	212.01	212.42	212.35	211.52	213.87	210.96	210.56	212.88	211.23
204.54	203.38	203.27	204.93	204.53	202.8	204.57	204.09	203.04	204.02	205.53	204.19	202.88	203.07	203.85	203.93	204.16	203.81	205.77	203.65	204.2	203.14	203.64	203.6	203.34	205.12	201.96	202.33	203.85	202.38	202.04	203.57	202.86	204.73	205.43	204.64	204.2	203.32	202.65	203.24	202.33	202.21	203.13	204.65	201.07	203.27	204.04	205.93	205.07	202.88
209.95	209.24	209.23	209.44	209.66	211.59	211.1	209.72	208.97	208.77	208.73	208.94	209.95	211.38	210.21	207.92	210.52	209.34	207.44	208.37	209.21	208.21	209.25	210.69	208.22	210.88	209.2	208.83	208.25	209.37	209.23	209.5	209.83	209.29	208.24	209.07	209.16	209.72	207.9	208.44	209.94	208.88	208.12	208.35	209.96	210.04	209.58	209.76	208.39	208.27
208.87	210.88	210.13	208.15	208.51	208.29	209.41	207.6	210.36	209.34	209.15	209.13	208.92	209.87	208.6	209.9	207.88	208.25	210.32	209.26	209.25	209.8	209.54	208.65	209.39	208.59	208.43	208.13	208.4	208.93	210.27	209.47	209.38	208.03	210.01	209.66	208.29	207.75	209.58	210.02	208.26	208.21	208.74	208.17	208.79	209.58	208.18	208.67	209.87	207.84
208.36	209.37	208.7	208.69	208.67	207.89	209.54	208.63	207.74	207.98	207.23	206.6	209.76	207.73	207.62	210.54	208.84	208.78	206.41	207.6	209.44	208.25	207.61	208.07	209.65	205.89	208.52	207.72	207.59	209.42	209.52	208.83	206.71	209.3	208.32	207.45	209.32	207.53	208.63	207.19	209.63	209.71	208.34	209.48	207.3	208.4	208.25	207.6	208.73	208.3
212.29	214.07	212.4	212.62	211.78	211.26	210.55	211.22	213.43	212.41	213.37	212.44	213.68	213.83	211.76	212.12	211.6	212.07	212.24	210.99	211.59	212.75	213.4	212.46	211.58	210.67	213.77	212	214.14	212	211.14	212.4	211.51	211.95	213.06	211.91	212.53	210.57	213.11	209.95	212.81	211.99	212.13	211.57	212.81	214.2	212.49	214.43	213.12	210.42
207.81	209.21	208.88	210.73	210.16	208.78	209.55	209.14	208.17	209.49	209.62	207.14	208.05	208.41	207.43	208.4	210.29	207.72	208.52	209.54	209.05	208.13	208.04	209.49	208.05	207.9	207.3	208.74	209.24	208.68	209.35	207.55	209.56	210.18	209.76	208.47	209.16	209.14	208.52	208.6	209.2	207.59	208.56	209.12	209.09	208.29	206.37	208.98	209.46	209.08
212.16	211.84	211.42	212.33	209.96	211.86	212.2	212.43	209.93	210.04	212.55	211.42	210.84	212.39	212.62	212.12	210.95	211.83	212.08	210.52	209.87	210.41	211.3	210.85	211.95	212.8	209.32	212.35	211.87	211.51	211.3	212.1	211.85	210.83	212.68	211.39	213.28	211.53	211.54	210.92	211.95	212.69	213.11	212.78	212.45	210.33	211.56	210.65	211.3	211.29
209.07	208.27	208.27	209.49	207.84	207.57	207.97	209.18	209	207.56	207.93	209.9	208.77	209.35	209.15	209.17	208.41	208.16	208.83	208.6	209.75	208.84	208.56	208.8	208.22	208.62	209.01	207.45	208.75	208.01	208.53	211.11	209.53	208.61	208.58	209.34	207.69	207.98	207.64	208.42	208.45	208.65	208.07	209.13	208.64	209.43	208.61	208.68	208.85	208.25
202.42	201.88	203.35	202.24	202.23	202.41	203.12	203.32	200.3	201.59	201.37	201.08	202.05	203.21	201.17	202.48	203.89	203.2	201.48	203.08	203.12	202.02	200.65	201.4	201.99	203.85	202.3	201.1	202.45	202.95	203.43	203.24	203.09	201.61	201.66	201.79	201.56	203.5	201.78	202.28	203.73	203.14	201.76	201.99	202.98	202.54	202.59	201.49	202.87	203.66
208.2	207.99	206.73	206.86	207.1	207.84	207.37	207.35	207.94	207.85	207.01	206.08	208.03	207.78	209.46	208.34	208.69	208.05	207.92	207.36	206.98	206.95	207.35	207.56	207.2	207.64	209.2	209.17	206.6	207.88	207.96	208.13	207.21	207.41	207.8	208.82	205.52	207.99	206.83	205.58	207.58	207.45	208.18	208.32	208.82	205.88	207.54	207.26	208.23	208.04
212.41	213.88	212.76	212.83	213.23	213.13	212.2	212.41	214.66	212.67	212.96	212.65	214.14	213.18	212.98	212.53	212.71	211.86	212.12	212.68	212.34	213.82	214.47	213.89	213.45	213.41	212	213.77	213.19	213.26	211.35	214.18	211.51	211.85	212.8	213.24	213.03	213.25	213.5	213.81	213.15	212.94	213.71	213.51	215.04	214.35	213.89	213.78	213.47	213.28
202.75	199.54	200.28	200.54	198.52	198.89	199.39	199.98	200.71	199.75	202.83	200.57	200.36	197.96	200.2	199.99	199.08	199.2	199.78	198.72	200.33	201.19	199.48	201.28	201.35	200.34	200.25	199.92	199.53	199.93	201.15	201.02	200.79	200.82	199.96	200.33	199.9	199.52	198.98	201.64	200.55	199.6	199.98	199.29	199.17	199.83	200.51	200.08	201.24	200.43
203.74	202.27	204.68	203.9	204.24	205.56	203.5	202.91	204.58	202.36	203.76	205.32	202.39	205.7	202.93	203.72	203.86	205.16	203.9	202.57	204.07	204.52	204.64	203.78	204.33	205.01	203.93	204.8	205.41	202.97	204.33	202.72	204.65	205.13	203.66	203.88	203.31	204.69	205.05	205.78	204.15	204.42	204.1	202.14	205.68	205.39	204.28	204.23	202.96	202.31
212.93	212.47	211.67	210.9	209.43	212.16	212.1	211.26	211.58	210.76	212.02	211.18	211.85	211.24	211.52	211.48	213.43	211.58	212.25	211.35	211.43	213.55	212.4	212.62	212.14	211.82	211.9	211.96	211.98	212.47	211.39	210.97	211.64	213.69	211.37	213.35	211.4	212.45	210.98	210.33	209.04	213.03	211.81	211.18	213.12	212.34	211.43	211.57	212.37	213.03
207.03	207.22	208.78	207.13	207.06	206.31	208.17	205.9	207.39	208.91	207.3	207.19	208.8	208.81	208.99	207.07	206.5	206.1	206.78	207.91	207.63	206.8	206.69	206.71	205.97	205.64	208.19	207.43	208.68	207.9	207.8	207.78	207.96	206.43	208.56	207.67	207.9	207.05	207.73	208.23	209.85	207.93	207.37	206.78	206	208.99	207.8	207.64	208.17	208.48
207.64	207.38	206.55	208.9	208.96	207.04	207.52	207.39	207.06	208.97	208.11	206.49	206.28	209	208.39	208.34	206.84	207.94	207.1	208.14	208.57	209.06	209.22	207.03	207.97	208.25	208.27	208.11	207.07	208.1	209.14	208.26	207.46	207.51	205.91	207.79	206.93	207.36	207.62	206.84	207.86	206.7	207.51	207.14	208.51	207.81	207.82	209.89	206.12	208.96
210.83	208.66	209.34	208.17	207.05	209.67	209.49	208.89	210.03	208.71	209.14	209.01	210.46	209.38	208.65	210.39	210.74	207.64	210.15	210.88	209.77	210.02	210.8	210.33	208.99	211.12	208.98	210.04	210.82	208.34	209.47	209.2	209.39	209.68	208.85	210.64	208.96	208.89	211.11	209.72	210.61	208.05	208.75	210.45	207.52	209.41	210.48	209.24	209.43	209.72
204.62	203.47	202.52	201.23	201.36	203.82	202.49	201.49	203.13	203.38	203.13	203.99	204.05	203.03	202.21	202.8	201.9	201.28	201.79	202.5	203.33	202.39	202.66	201.27	202.7	202.58	202.59	203.62	201.71	203.11	199.76	204	203.02	203.27	203.19	203.39	203.06	203.47	202.65	203.42	202.56	203.06	201.05	201.77	204.01	202	202.38	203.19	201.83	201.97
206.45	206.57	209.1	208.15	208.99	207.29	208.62	207.25	207.23	208.28	208.16	207.34	208.53	207.82	207.87	207.05	208.56	208.7	207.27	207.27	207.29	209.36	208.64	208.1	209.86	206.65	206.93	207.6	207.63	208.47	206.63	207.92	209.32	207.13	207.25	208.6	207.02	208.76	206.2	206.37	208.83	208.19	208.12	207.64	208.85	207.44	207.69	208.33	207.56	206.97
217.42	216.63	218.27	219.08	217.71	217.2	217.46	216.81	218.43	216.28	217.55	216.36	218.89	216.85	217.24	217.93	217.68	219.15	217.69	218.53	215.99	218.57	217.44	216.28	218.31	219.08	217.47	218.03	217.22	219.17	218.45	218.45	219.33	216.76	218.26	218.67	216.81	218.41	217.64	218.38	217.05	217.74	216.69	218.57	219.59	216.72	218.04	216.67	216.94	218.13
198.33	199	197.48	199.34	196.98	199.55	198.47	199.3	198.57	197.94	199.02	197.25	196.68	197.83	197.7	198.36	197.14	198.52	197.74	197.24	196.09	198.83	198.88	196.61	197.67	197.95	198.46	198.48	198.62	198.13	198.04	197.75	198.1	198.18	197.64	197.96	198.21	196.39	198.01	197.28	197.08	196.74	197.05	196.95	197.37	197.75	198.2	199.59	198.11	196.99
209.14	209.33	209.05	209.16	209.61	208.23	209.37	208.21	210.84	207.95	207.95	209.78	208.74	207.88	209.48	209.83	210.11	209.52	209.74	209.89	211.4	209	208.83	209.3	209.97	209.19	208.69	207.48	208.73	209.46	208.6	210.47	209.85	210.2	209.14	208.27	207.8	208.77	209.08	210.89	209.49	210.12	210.46	209.4	208.38	208.47	208.45	210.81	209.25	208.69
213.26	212.5	212.41	212.68	211.3	213.67	214.26	213.06	214.1	212.28	212.38	212.28	212.59	212.89	212.5	212.04	213.69	211.89	214.15	212.4	213.12	213.88	214.03	212.64	214.64	214.57	214.13	212.62	211.3	214.09	214.06	213.4	213.07	213.51	214.25	213.07	213.8	211.78	212.1	214.7	213.04	210.55	213.71	212.64	212.78	211.59	213.65	212.96	211.65	213.9
204.07	202.5	202.67	204.51	202.52	203.17	203.9	203.36	203.66	204.07	207.14	203.98	202.71	202.97	203.19	203.68	204.93	202.96	204.11	204.87	203.92	205.3	204.98	203.88	203.13	204.35	204.46	202.77	203.86	202.93	203.46	203.48	202.89	203.32	203.01	204.09	204.36	203.78	203.55	203.54	203.67	204.26	205.32	203.09	204.31	202.45	203.25	204.53	203.17	204.02
202.18	201.32	202.34	200.52	203.25	202.61	203.96	202.77	201.39	202.77	200.87	202.78	203.91	203.19	203.31	202.04	201.57	203.12	202.76	200.57	201.78	203.14	202.39	201.5	203.17	200.62	200.63	202.37	202.91	203.02	202.57	203.08	201.27	204.05	202.36	203.77	202.32	201.9	202.33	201.14	202.97	203.61	202.11	201.39	201.53	201.41	202.05	203.59	200.36	203.61
199.02	199.69	200.83	198.81	199.36	197.63	199.81	199.21	198.85	199.25	199.86	199.06	198.04	199.86	200.69	199.84	198.94	200.18	199.53	198.55	199.72	197.7	200.17	197.6	199.32	198.4	199.41	197.87	200.37	199.06	199.86	200.47	198.26	200.06	200.45	198.08	197.45	200.54	202.77	199.55	200.36	199.28	199.93	199.74	199.33	199.85	200.04	199.21	202.23	200.31
207.74	209.02	208.53	209.08	206.72	208.18	207.59	210.3	209.38	208.53	208.11	207.86	207.09	206.78	207.7	208.63	208.81	207.37	206.23	206.56	207.91	207.74	208.23	206.84	206.29	208	208.09	208.62	207.16	208.42	206.19	208.32	208	209	208.66	207.53	206.03	206.57	208.07	207.37	208.39	206.96	208.34	206.95	206.8	208.23	207.68	208.71	209.18	208.97
207.72	208.66	208.16	209.67	208.45	208.76	208.31	208.63	208.86	207.71	208.77	207.63	209.48	207.7	209.59	208.26	208.04	207.57	208.61	209.74	208.74	208.83	210.09	210.42	208.4	208.17	209.2	208.29	208.55	208.34	208.04	207.67	208.68	210.28	208.81	208.38	208.47	207.99	207.76	208.37	209.99	208.92	209.08	207.57	209.27	208.66	207.91	208.97	208.49	209.08
208.97	209.6	210.43	207.98	209.79	208.87	209.2	209.67	209.55	208.62	209.85	210.57	209.54	209.77	209.57	208.99	207.39	208.33	207.41	209.03	207.61	208.41	209.13	208.55	207.67	209.94	208.72	208.78	209	209.84	208.98	209.81	210.1	208.73	208.76	209.68	208.56	209.09	209.49	210.42	208.07	209.55	208.92	208.69	207.53	209.31	209.49	208.63	210.62	208.08
219.26	218.83	217.38	218.17	219.53	217.17	217.39	219.45	218.44	217.05	218.14	219.16	218.53	217.74	218.32	218.02	218.66	217.71	217.82	216.88	217.9	217.72	218.6	218.89	218.74	218.75	217.41	218.02	218.28	218.24	217.97	218.93	218.12	217.75	216.71	216.9	218.24	217.15	217.68	218.09	218	217.78	217.21	218.12	217.01	218.27	218.69	216.96	219	218.01
217.27	216.13	217.85	216	215.97	216.47	216.81	218.85	215.82	216.51	218.01	216.97	217.95	216.96	218.04	217.62	217.43	216.25	217.2	216.64	216.74	217.2	216.15	216.11	217.76	218.64	218.34	216.55	217.04	217.65	216.01	216.54	217.36	217.18	217.48	216.51	215.64	218.69	217.85	216.67	218.1	216.63	216.04	218.2	217.1	216.96	216.7	216.75	218.18	217.21
218.47	216.08	215.98	215.24	216.93	216.35	217.1	216.56	216.24	216.88	216.13	216.93	216.23	216.98	219.53	215.3	216.69	216.17	216.96	217.08	216.59	217.08	216.67	216.44	217.54	218.42	217.54	216.28	216.33	217.83	217.21	215.6	216.16	217.32	216.51	217.95	217.09	215.72	216.06	216.49	217.13	217.49	217.29	215.35	216.54	217.44	216.79	218.44	217.48	216.01
211.1	212.61	210.4	212.14	210.03	211.06	213.01	212.13	213.04	211.73	210.12	209.94	211.17	212.17	211.94	211.43	210	212.74	211.11	210.94	212.07	211.27	212.13	210.61	212.68	211	212.16	212.18	212.84	212.2	210.92	211.01	210.19	211.74	210.54	212.07	213	211.71	210.29	210.85	211.62	212.21	211.89	210.86	210.66	211.84	212.48	212.7	212.89	210.08
207.37	209.6	208.71	207.39	207.24	207.44	208.22	206.49	206.34	208.11	207.72	210.12	207.68	208.44	207.18	208.95	205.82	207.65	207.49	208.54	206.82	208.3	205.43	208.11	206.37	209.27	207.88	208.47	209.36	206.37	209.38	208.04	206.63	207.15	206.98	207.87	209.76	207.19	207.36	208.29	208.67	208.64	206.44	208.81	207.81	207.96	207.57	208.61	208.01	207.57
212.94	212.36	213.2	212.79	211.11	212.72	213.83	213.9	211.93	211.33	211.4	211.84	215.07	213.41	212.02	211.42	213.13	211.93	212.19	213.89	212.48	213.03	211.62	211.86	212.49	213.15	211.97	212.57	211.93	213.85	211.13	213	211.64	213.59	211.2	212.18	212.34	212.21	211.58	212.02	213.26	210.9	211.77	213.82	212.42	213.61	211.78	213.13	211.31	212.66
201.58	203.07	202.49	201.88	202.35	201.23	203.38	201.48	202.2	202.56	202.05	201.48	201.94	202.72	201.72	202.46	203.18	202.94	202.6	203.36	202.14	203.43	203.47	203.31	201.88	201.76	200.56	202.3	202.4	202.17	202.13	203.34	201.99	203.85	203.03	202.79	201.53	204.23	203.84	203.28	202.59	203.13	201.85	202.32	203.82	202.1	202.7	203.87	202	203.25
203.93	203.76	202.08	204	201.66	202.29	200.51	202.41	203.03	204.65	204.33	203.44	202.36	202.59	202.86	202.63	202.36	202.48	204.03	204.05	203.4	205.23	204.38	203.22	203.56	202.9	203.26	203.8	203.52	204.66	202.67	202.61	203.17	203.19	202.92	203.27	203.12	204.64	201.92	204.58	204.36	202.84	204.42	203.65	203.94	203.11	204.25	202.7	203.58	203.96
208.8	208.07	209.03	209.54	208.9	209.87	209.45	210.54	209.77	208.34	208.19	209.4	208.2	209.99	208.9	206.45	210.23	208.92	209.02	209.36	209.15	208.51	209.87	208.65	208.06	207.77	208.31	211.6	208.86	207.12	210.56	208.79	209.34	208.86	208.68	208.07	208.4	207.47	209.31	208.59	209.47	208.43	208.07	208.36	207.77	210.05	210.28	206.75	208.64	209.08
207.22	207.03	207.5	208.82	206.71	207.79	207.15	208.12	209.66	207.74	207.77	207.45	206.67	207.38	207.92	207.38	207	207.26	208.97	207.32	208.68	207.39	207.82	207.21	205.7	207.1	208.91	207.87	208.52	208.26	208.64	207.03	208.05	207.2	207.3	208.48	206.56	208.2	207.58	206.95	208.23	207.8	207.32	209.15	208.3	205.77	207.95	206.52	209.22	209.32
200.96	199.5	201.13	200.76	199.33	200.37	198.92	200.1	200.98	200.01	201.66	202.12	200.25	200.38	201.66	200.07	200.87	200.54	199.39	201.62	202.08	201.01	200.59	199.4	198.88	199.55	201.31	199.71	199.66	200.8	199.99	200.26	199.22	201.37	200.99	200.3	201.27	200.01	199.73	200.26	201.32	200.89	199.28	200.09	199.92	202.03	202.72	199.04	201.14	200.43
194.85	195.59	196.13	194.3	195.42	194.53	195.84	196.02	194.93	195.71	195.04	195.64	196.13	195.99	196.51	196.61	195.59	194.01	195.98	196.55	194.36	194.98	195.16	195.13	194.55	194.12	195.62	193.88	193.95	195.11	195.23	194.03	194.52	194.58	195.41	194.06	193.15	195.62	195.21	195.59	196.48	193.74	194.43	195.33	195.03	193.63	194.75	195.5	197.49	194.93
209.71	209.34	208.28	209.29	208.5	207.45	210.02	209.46	209.46	208.49	208	209.46	208.45	205.89	208.64	206.68	208.13	208.67	208.93	208.08	209.54	208.68	209.34	209.01	208.61	209.46	209.02	209.79	207.96	208.59	208.24	210.18	209.84	209.63	209.14	207.82	208.59	208.74	208.02	208.47	208.96	208.53	206.26	207.49	208.38	209.7	208.91	209.25	208.17	208.68
209.63	213.59	211.68	210.64	212.29	210.88	210.63	209.7	212.63	210.58	211.93	212.64	210.86	211.66	211.18	212.12	210.04	210.96	212.61	212.15	210.73	211.07	210.14	211.97	209.41	210.53	212.25	212.9	211.21	212.08	211.76	211.91	210.12	212.96	210.06	212.04	211.54	211.49	211.18	210.79	211.53	212.32	211.26	211.48	210.96	212.18	210.71	211.28	213.11	212.08
193.95	193.85	194.67	193.85	193.4	194.04	193.53	196.01	193.48	193.35	193.92	195.58	194.31	194.99	194.91	194.21	193.6	193.4	195.55	194.05	194.18	194.23	193.95	193.72	195.78	195.45	193.31	194.73	193.59	192.24	195.84	192.32	191.54	194.42	194.74	195.25	195.28	195.2	194.56	194.99	194.66	193.45	193.21	195.11	194.79	194.44	193.72	192.1	195.2	194.93
204.47	203.94	203.49	204.79	203.11	204.96	205.08	205.84	204.66	204.03	203.9	204.38	203.48	203.98	203.87	204.57	204.33	204.2	203.12	204.4	204.91	202.45	205.01	203.09	204.57	203.87	202.57	204.17	203.84	202.9	202.39	203.66	202.92	204.02	204.74	203.21	203.18	205.47	204.56	202.51	204.12	205.42	205.46	204.31	205.3	204.65	203.2	203.5	203.92	203.64
212.38	212.53	212.67	211.96	212.59	213.02	212.43	213.33	213.16	211.61	212.14	212.83	212.52	212.38	212.68	212.83	212.66	213.72	211.81	214.32	214.16	212.4	212.98	212.21	212.18	213.59	212	212.23	213.08	213.49	212.9	213.32	211.7	211.99	211.64	213.82	213.29	213.52	213.74	211.88	214.36	212.78	211.32	212.59	210.9	213.33	211.71	212.75	213.54	214.52
212.04	211.14	212.17	211.54	210.62	211.43	211.22	211.44	211.19	210.72	212.17	211.11	211.48	210.78	212.78	209.96	210.47	212.49	211.56	210.27	210.61	211.8	210.14	209.14	211.43	211.79	211.47	213.34	211.44	212.19	212.63	211.72	211.59	211.96	212.17	210.43	212.91	212.75	212.59	209.52	211.59	212.37	210.99	210.17	211.26	211.77	209.87	211.61	210.79	211.69
212.31	211.3	212.57	212.26	211.43	211.04	211.56	212.94	212.08	210.82	212.07	213.11	212.34	210.79	211.81	209.75	209.95	210.6	213.07	211.36	211.74	212.7	210.64	210.73	212.26	211.03	212.62	211.47	211.75	213.7	210.82	211.82	210.57	211.88	212.88	211.74	210.74	212.38	211.14	211.02	211.07	212.12	210.42	213.61	212.58	212.82	210.79	212.32	209.09	211.53
208.54	207.49	207.04	207.22	208.44	207.54	207.47	207	208.83	207.42	208.31	208.69	207.87	205.7	208.41	208.27	207.88	209.12	207.69	208.69	206.62	208.13	207.29	207.17	208.48	208.42	207.42	206.9	208.39	207.52	207.47	208.64	208.83	207.27	207.5	208.18	208.28	208.15	208.54	207.91	208.37	207.98	209.18	207.37	208.99	208.14	210.18	207.88	207.94	208.35
203.06	202.19	204.65	202.06	202.86	202.52	203.36	201.76	202.09	203.62	203.58	201.44	203.12	203.12	202.08	202.26	203.53	201.57	202.61	204.32	202.07	202.22	203.83	203.33	200.9	202.12	203.56	203.94	202.47	203.63	202.13	203.32	202.04	201.42	204.18	203.13	204.07	202.04	201.6	204.03	203.84	202.87	202.51	203.26	202.88	203.56	203.23	201.97	201.4	202.42
201.7	200.75	200.14	198.01	198.25	200.13	200.18	200.63	199.71	200.59	199.65	201.61	200.79	200.15	199.51	200.28	200.84	199.61	200.04	200.96	200.28	199.59	200.18	200.68	200.95	200.33	200.7	200.23	200.33	199.74	199.67	200.89	200.46	200.39	199.8	201.09	200.07	199.28	201.07	199.58	199.78	200.28	198.62	201.02	199.37	199.67	199.41	201.16	199.47	200.62
201.98	201.85	202.26	200.83	202.47	202.77	202.43	202.23	202.18	201.53	203.03	203.34	201.52	201.45	202.68	202.78	203.45	201.3	203.44	203.9	202.13	201.41	201.89	203.27	203.67	202.42	200.97	202.56	201.25	201.15	202.65	203.42	203.45	202.18	202.7	202.12	202.61	201.41	203.41	202.59	202.78	202.98	201.79	202.93	203.68	201.29	203.03	202.95	202.19	203.43
206.66	208.5	208.86	209.02	209.8	209.78	208.06	208.45	208.43	208.07	209.1	210.22	208.86	209.7	208.01	208.53	208.72	208.68	208.55	208.71	208.34	207.19	208.45	207.91	208.99	209.34	206.87	208.71	208.17	209.14	207.59	207.19	207.54	208.01	209.1	207.81	208.84	209.41	208.99	207.92	207.81	208.38	208.07	208.31	207.37	210.5	208.06	207.24	209.51	208.68
213.79	213.47	211.08	211.25	212.99	214.2	212	213.27	212.85	214.53	212.99	212.45	211.42	212.99	212.93	212.92	214.58	211.59	212.57	213.05	212.63	212.02	212.75	214.22	212.3	211.57	211.75	213.91	212.19	213.09	211.82	211.29	213.68	213.15	212.94	213.74	212.13	212.03	212.45	212.99	214.25	212.79	211.04	211.53	213.1	212.97	212.3	213.17	213.98	212.42
198.93	197.8	199.15	197.55	200.43	198.87	196.64	197.7	199.76	199.19	199.18	199.59	199.42	196.6	197.06	198.84	198.74	197.91	199.88	196.99	199.71	198.98	199.02	198.39	198.84	199.02	199.65	197.28	198.62	197.95	198.95	199.44	199.57	196.04	197.84	198.62	198.24	198.06	198.66	199.82	200.29	199.82	197.93	199.11	199.9	198.33	198.79	197.4	199.5	198.24
211.72	212.46	213.58	212.04	211.72	211.62	211.63	212.04	212.09	212.22	212.89	212.86	210.51	210.43	211.67	210.61	210.08	212.42	212.05	212.32	212.83	211	212.77	211.03	211.27	209.81	211.32	211.94	213.54	212.9	212.63	211.42	211.58	211.52	212.53	211.32	210.38	211.04	210.85	213.12	210.71	212.33	212	210.82	209.92	212.69	211.86	210.81	212.96	210.26
213.97	213.71	213.74	212.73	211.93	211.9	212.49	212.8	210.79	213.02	213.79	212.24	213.56	214.28	213.71	212.05	214	212.34	212.64	214.17	213.58	213.94	212.75	212.94	211.68	213.4	212.17	211.8	213.02	215.46	213.01	213.44	212.68	211.55	213.25	213.61	212.79	213.8	211.83	212.41	213.44	212.76	212.65	213	211.23	212.75	213.77	212.87	211.75	212.58
201.35	200.82	203.44	201.61	202.41	201.26	202.95	202.27	202.45	201.72	202.93	203.76	202.64	199.15	203.17	201.92	202.25	203.85	203.38	201.98	201.17	202.87	200.64	202.93	202.11	201.43	204.66	203.23	204.33	201.96	202.76	201.97	202.21	199.97	202.74	202.84	202.4	202.06	202.46	205.15	202.27	203.88	201	202.98	203.07	203.06	202.84	201.85	201.85	201.13
196.75	197.55	197.89	197.96	197.25	196.75	197.88	198.31	198.11	198.29	198	197.86	198.27	198.64	197.56	199.03	197.67	199.16	198.56	198.65	198.25	199.79	197.81	198.98	197.89	199.82	198.01	197.08	198.04	197.63	197.29	198.11	198.23	197.87	197.29	198.21	198.56	197.2	197.34	198.25	198.63	199.37	198.49	198.45	199.05	196.98	196.86	198.16	199.12	197.21
204.17	203.67	202.89	204.19	204.66	201.81	204.39	203.7	204.3	203.76	204.53	203.91	202.61	203.48	202.75	203.24	203.67	203.56	202.51	201.54	202.58	202.6	202.74	202.4	203.73	201.86	202.42	202.48	202.72	202.24	204.02	202.67	203.54	203.39	201.56	203.08	203.35	203.39	204.09	204.39	203.61	204.52	203.27	204.08	202.41	201.9	203.84	203.04	204.71	202.4
208.58	208.22	210.48	209.5	209.25	210.56	208.05	208.33	208.97	208.24	208.62	207.83	208.89	208.45	210.43	209.6	208.5	209.16	208.92	208.75	208.7	209.68	208.39	209.84	210.1	210.07	208.59	207.93	208.64	208.26	208.66	209.14	206.98	208.08	208.32	208.92	208.56	207.64	208.16	207.8	209.15	208.6	208.3	208.21	208.56	207.65	209.41	209.49	210.28	206.73
211.14	213.3	212.43	211.04	211.14	212.4	212.75	210.7	212.11	212.16	211.7	210.76	210.79	212.01	212.8	211.62	212.37	210.66	210.23	210.73	211.15	213.59	211.86	211.25	211.46	210.86	212.3	211.44	212.04	210.81	213.31	211.85	212.2	210.85	214.11	210.93	210.33	210.74	212.39	210.97	211.59	211.93	211.01	211.24	211.37	212.86	211.58	210.55	210.34	212.02
212.36	212.56	211.77	211.97	211.09	213.28	213.46	212.97	213.78	211.09	211.85	213.89	210.77	213.42	211.47	213.5	213.14	213.45	212.15	211.35	211.88	214.35	212.72	212.7	212.57	212.08	213.54	213.01	212.92	211.32	212.64	212.84	213.2	210.64	212.65	213.15	211.98	212.66	212.85	210.84	212.53	210.85	213.11	211.77	211.59	212.56	211.53	212.03	211.74	212.14
217.44	215.49	216.52	218.55	216.89	218.06	217.33	216.29	218.53	215.84	215.83	216.96	216.22	216.48	216.76	217.92	218.77	217.38	218.2	218.24	218.87	215.65	217.81	216.3	217.21	216.12	217.6	216.03	217.19	217.18	218.33	216.9	217.42	217.4	216.96	217.42	218.61	217.28	217.23	216.22	217.66	217.09	217.48	217.23	218.04	217.41	215.94	217.25	216.34	217.97
198.65	200.89	200.14	200.34	201.62	197.97	199.39	200.09	200.25	199.86	201.89	199.42	201.79	199.83	200.53	200.81	201.17	200.26	199.61	200.67	199.99	200.98	201.03	200.27	201.87	199.49	198.92	199.95	203.12	199.63	201.81	202.31	200.09	200.03	200.62	201.34	200.27	199.56	199.02	201.16	200.66	200.16	200.1	200.43	201.43	201.53	201.01	199.57	200.9	200.12
200.09	198.59	201.1	200.33	202.12	201.12	200.14	201.63	200.49	199.21	199.71	200.94	201.38	201.19	198.62	200.26	199.64	200.29	200.17	200.17	199.86	200.09	200.13	201.4	200.42	199.54	200.1	199.75	200.77	200.89	200.06	201.04	198.72	199.25	200.91	199.3	200.9	199.12	201.26	200.61	199.96	200.27	200	200.64	199.85	201	199.36	201.83	200.86	200.24
207.3	209.37	209.13	206.87	208.97	209.56	207.15	208.64	209.07	209.9	208.91	209.22	208.11	207.87	208.97	207.93	207.69	208.26	209.81	209.74	210.03	208.91	209.44	208.84	210.56	209.36	208.18	209.13	208.62	209.41	207.14	209.94	208	208.04	209.43	208.82	208.5	208.57	208.39	210.28	207.99	207.85	209.22	208.78	207.3	210.55	208.04	208.32	208.83	208.57
204.3	203.67	203.36	205.17	205.63	205.04	202.88	204.44	204.85	203.9	202.88	203.99	205.96	206.82	204.41	204.96	204.62	203.05	203.7	205.15	204.57	203.47	203.6	203.78	205.72	205.57	205.11	206.31	205.63	205.55	204.12	204.35	205.73	205.41	206.48	203.53	205.25	203.77	203.62	205.79	205	205	203.98	203.05	204.89	204.18	204.56	206.6	204.72	205.17
200.7	203.26	202.19	202.01	200.87	201.54	200.21	197.85	201.51	200.22	200.47	202.32	200.54	200.41	200.5	202.66	203.58	201.16	201.16	200.87	200.73	201.29	199.05	200.99	201.26	202.25	201.77	202.25	201.4	200.81	201.52	202.48	201.81	200.79	202.3	200.86	201.25	201.59	201.73	201.55	200.83	202.5	201.78	200.35	200.64	200.29	200.24	201.64	202.37	201.89
199.65	197.84	199.25	199.96	200.84	199.29	200.41	200.47	200.41	198.41	199.07	200.83	200.63	200.7	200.87	200.59	200.17	199.65	199.81	200.71	199.42	200.73	199.37	200.16	199.7	200.12	199.86	200.55	199.15	199.33	200.42	200.86	200.79	197.7	200.22	197.87	199.19	200.11	200.9	199.71	197.18	200.81	198.69	200.29	200.28	200.11	197.94	201.3	199.16	200.22
204.14	204.35	203.23	203.87	203.01	203.53	204.69	202.45	204.12	202.93	204.08	203.68	202.37	203.4	203.58	202.93	204.59	203.02	202.91	202.79	203.8	204.89	202.94	204.34	203.41	201.8	204.13	205.92	205.33	204.6	203.61	203.55	201.68	205.85	206.18	203.23	205.2	203.46	203.74	204.96	204.73	202.63	204.68	203.6	205.15	203.42	203.7	203.5	203.56	204.84
217.38	217.56	218.18	217.41	217.09	216.82	218.31	219	219.19	216.52	218.26	218.45	217.22	218.68	217.51	216.01	218.55	216.56	220.39	218.88	215.93	218.16	218.22	218.71	216.52	216.47	218.48	217.59	218.98	216.6	216.68	216.71	216.83	218.25	217.97	217.95	217.61	218.7	218.23	218.41	216.76	218.19	216.78	218.84	218.36	217.07	218.19	216.32	218.28	218.23
208.45	206.27	207.36	208.21	207.75	209.08	206.33	206.95	207.52	208.46	208.51	205.47	207.79	206.75	208.26	208.29	206.76	206.58	206.76	206.41	206.55	208.74	207.36	208.62	208.23	206.6	207.99	208.7	207.92	207.79	207.09	208.45	207	207.29	207.36	205.8	207.32	207.1	208.07	207.61	209.21	206.78	208.91	208.84	207.03	208.31	207.66	208.21	207.18	207.35
211.75	211.19	210.22	211.19	210.63	211.8	210.73	211.9	212.25	210.75	211.85	211.71	211.49	212.17	212.05	210.98	212.73	211.81	211.16	211	210.63	210.52	209.81	211.17	212.61	213.85	211.89	212.44	210.97	213.38	211.5	212.55	213.07	211.99	211.5	210.63	210.13	213.25	212.21	212.21	212.35	212.29	210.49	211.44	210.83	213.15	209	211.72	213.29	211.44
200	200.51	201.02	199.72	201.33	200.75	199.79	200.36	199.31	199.23	199.62	201.32	199.77	202.07	201.51	200.11	202.15	198.64	201.09	199.61	200.98	200.1	199.96	200.01	201.46	200.32	199.52	200.51	200.93	199.76	199.62	199.41	200.01	199.46	201.74	201.52	199.87	199.81	200.22	200.87	200.12	200.33	201.02	199.87	200.95	200.47	201.11	201.03	199.4	199.15
194.31	194.34	195.37	194.74	195.45	194.41	196.4	197.74	194.34	194.01	196.05	193.99	194.55	195	197.13	195.03	196.33	196.09	193.29	195.3	194.09	196.24	193.66	194.05	195.81	194.98	194.77	195.13	194.72	195.07	195.41	195.37	195.1	193.86	195.71	195.06	195.95	194.68	194.8	195.4	195.09	197.06	194.53	195.8	193.85	195.96	195.8	196.39	195.65	196.19
217.37	218.37	216.88	217.57	218.04	216.36	216.77	216.57	219.16	217.71	216.37	217.66	217.85	216.99	217.05	217	216.53	219.28	215.7	215.37	216.87	217.68	217.5	216.52	217.4	216.61	217.91	215.03	217.02	217.37	217.01	217.56	216.97	217.59	216.62	215.08	217.3	215.54	217.41	217.52	215.52	216.29	216.29	215.97	216.98	217.28	218.69	216.72	217.31	218.53
202.57	203.53	203.31	201.46	202.77	201.68	201.28	203.22	201.2	202.05	202.72	200.59	202.14	202.12	202.68	202.79	202.07	201.57	203.92	202.63	201.65	201.75	200.98	203.46	201.9	201.7	201.72	201.85	200.23	203.97	202.51	203.7	203.69	202.3	201.04	203.33	201.87	201.38	202.38	202.62	203.57	202.61	203.57	202.16	204.13	202.42	202.83	203.43	203.06	201.82
207.52	210.3	210.3	210.16	208.42	207.57	208.97	208.6	207.46	210.01	209.57	207.95	208.85	209.2	209.77	209.17	210.02	209.29	208.24	209.46	209.23	209.77	209.93	208.93	209.86	209.32	212.37	208.6	210.22	210.22	211.71	208.91	209.37	209.5	210.04	210.36	209.47	209.06	210.29	210.38	211.67	209.44	209.52	208.97	211.88	208.78	207.89	207.1	208.9	210.69
207.77	207.92	207.12	206.7	207.45	208.46	208.72	209.3	207.54	207.84	208.25	208.51	209.56	208.33	207.81	209.54	207.14	208.16	208.01	207.33	206.2	209.76	209.38	208.17	208.59	208.4	207.21	207.68	207.25	207.22	207.17	208.36	207.15	209	207.01	208.03	206.97	208.3	208.37	208.59	206.86	206.94	206.49	209.38	208.4	207.82	208.39	208.42	208.85	207.46
204.5	204.22	205.85	203.63	206.22	204	203.78	204.02	203.65	205.11	205.1	205.63	205.86	206.21	204.5	202.8	203.93	205.25	204.23	204.76	204.18	204.17	204.16	204.95	204.08	203.8	204.3	204.37	205.01	204.47	205.65	203.56	203.25	204.36	205.24	204.21	205.55	205.24	204.57	205.22	206.09	204.93	205.66	204.9	205.12	204.98	204.29	204.33	204.41	205.89
204.08	202.7	206.26	205.17	201.67	202.78	203.27	205.42	204.21	202.83	203.38	202.32	204.28	204.06	203.18	202.49	203.43	203.52	203.51	203.24	202.07	202.07	203.79	203.43	201.45	203.48	203.82	201.7	203.47	203.44	201.89	202.16	203.03	201.09	203.38	202.08	203.23	202.74	203.65	203.94	203.03	202.7	202.79	204.05	204.37	203.19	202.03	203.46	203.3	203.26
209.47	210.14	210.28	210.28	208.88	209.05	209.99	210.58	209.93	210.43	209.57	210.38	209.84	210.56	209.1	209.96	210.01	209.82	208.57	209.11	209.9	209.13	209.8	209.21	209.79	208.41	209.88	208.98	208.74	209.71	208.56	207.93	209.74	210.52	210.48	210.53	209.85	208.98	207.22	209.2	209.04	210.83	209.7	209.99	209.49	208.62	210.48	210.96	209.89	209.16
205.18	205	205.59	203.56	204.65	206.29	205.17	203.5	205.78	204.96	203.81	202.85	205.52	203.3	204.61	204.49	204.11	204.98	203.15	206.24	204.47	204.72	205.54	204.96	206.46	203.01	206.32	205.47	204.52	203.87	205.24	206.26	205.31	203.59	204.52	204.92	204.72	203.78	204.99	204.83	204.33	203.44	204.84	204.4	204.42	204.88	203.67	203.75	205.36	206.45
218.63	218.13	217.36	217.41	215.44	215.8	216.9	216.99	216.7	218.77	216.96	216.17	217.51	216.16	217.25	217.39	216.05	217.17	216.7	215.87	217.45	214.13	217.14	216.07	216.85	217.54	215.61	216.51	216.74	215.13	218.15	216.57	217.62	218.18	217.53	216.35	218.28	216.71	216.92	218.07	217.05	216.21	218.24	215.52	216.29	217.51	216.73	217.54	217.56	220.16
194.03	194.08	194.4	193.51	194.01	195.23	194.24	193.42	195.18	194.76	193.18	197.39	194.72	193.39	193.93	193.91	194.66	193.09	196.24	194.03	195	194.28	193.08	193.31	194.06	193.42	193.58	195.23	194.59	195.43	195.04	195.34	194.96	192.7	194.47	194.67	194.22	193.92	194.5	194.28	194.86	194.54	193.85	193.9	193.64	194.04	194.45	194.13	195.24	194.42
204.62	202.47	201.8	203.56	202.69	204.51	203.35	203.15	204.48	203.25	203.06	203.7	203.48	202.45	202.98	205.35	202.27	202.99	203.77	202.83	202.49	205.05	202.79	204.87	202.58	204.19	203.84	202.75	203.85	203.92	203.96	203.03	204.41	201.34	202.98	203.57	204.21	202.49	202.51	202.97	203.64	202.71	204.27	203.02	201.72	203.94	203.39	203.71	203.48	203.41
209.68	208.39	206.6	206.84	207.25	207.36	207.62	207.4	207.04	206.92	206.71	208.1	209.76	207.6	208.72	209.17	206.86	207.75	207.77	207.3	206.19	208.5	207.77	209.38	209.03	208.34	208.26	206.99	208.13	206.97	207.56	208.48	207.41	207.55	207.5	207.91	207.26	208.86	206.66	208.38	207.76	208.75	208.42	207.43	208.45	207.13	207.64	207.81	208.14	209.08
208.93	207.1	209.92	210.47	208.98	207.81	208.47	209.73	208.74	211.16	209.12	209.31	210.45	209.84	208.53	210.76	209.33	209.69	208.6	209.02	208.03	208.45	208.87	209.24	210.81	209.13	210.64	207.77	208.83	209.66	209.83	209.6	208.97	208.68	209.59	208.97	209.17	208.19	210.6	208.79	208.61	209.92	209.51	206.9	210	209.64	212.5	208.92	210.3	208.7
204.87	203.43	204.88	204.17	204.7	204.37	202.59	203.96	202.59	203.59	204.94	203.68	203.87	203.82	203.99	203.6	203.5	202.76	204.09	202.34	203.52	203.89	203.12	204.03	201.57	203.38	203.92	203.12	203.74	203.86	204.21	202.78	204.43	202.89	202.88	203.64	204.72	202.99	202.51	204.2	204.24	204.31	204.37	204.53	202.66	203.82	205.06	202.79	202.57	203.71
210.98	211.71	210.79	213	210.93	211.81	212.55	211.57	213.85	212.38	212.11	212.29	212.67	210.33	212.2	210.05	212.14	211.35	211.76	210.27	212.74	211.71	209.97	211.83	210.51	213.12	211.29	210.74	210.96	213.77	211.82	211.57	212	212.37	213.46	212.21	209.67	210.22	212.14	212.04	210.62	211.25	211.19	211.78	211.62	213.36	212	209.77	210.51	212.16
191.71	194.59	195.35	194.33	193.86	194.61	195.25	194.47	194.39	194.82	194.85	194.7	194.53	193.8	194.82	193.52	195.18	193.57	193.51	192.91	194.5	193.86	193.47	192.95	194.03	194.22	194.28	193.75	193.62	193.88	194.06	193.59	195.26	194.31	193.09	193.82	193.64	194	195.4	193.1	194.19	194.44	194.11	194.84	194.68	194.25	194.31	194.87	196.38	195.09
202.34	202.88	201.54	200.9	202.24	202.7	199.68	202.55	201.16	201.93	200.81	202.45	201.42	201.37	200.09	200.55	201.74	201.84	202.28	201.09	200.71	202.83	201.08	201.5	202.1	199.96	201.53	199.37	201.08	200.63	200.67	199.59	203.21	198.94	200.48	200.91	201.75	200.18	200.96	201.71	201.68	201.03	201.83	201.83	201.62	199.93	200.61	200.9	200.35	200.07
211.09	211.55	212.38	211.28	212.2	211.43	210.5	212.06	210.94	211.93	212.1	209.05	211.32	211.07	210.98	211.48	212.15	210.39	211.96	212.03	211.19	211.11	210.99	211.85	211.39	210.76	211.64	211.75	210.6	211.02	212.47	211.72	211.98	212.09	212.9	212.73	211.73	211.32	211.57	211.86	211.92	213.7	212.12	213.11	210.94	211.91	211.49	211.66	211.78	210.98
214.53	212.65	213.09	213	215.37	212.17	213.2	214.22	213.04	213.36	213.89	213.44	212.49	212.94	213.64	214.57	212.64	213.71	211.97	214.31	212.53	212.17	212.78	211.98	212.45	212.27	212.5	212.74	215.6	213.23	211.89	212.66	212.93	213.02	212.16	213.24	213.78	213.35	213.38	213.7	213.05	212.39	213.83	213.38	212.56	213.39	214.18	213.54	212.57	213.87
204.34	203.29	204.28	204.17	202.5	204.49	202.07	203.69	203.22	203.96	203.16	203.39	203.09	204.41	204.49	204.18	203.87	203.98	203.19	204.06	203.82	203.17	203.53	202.49	204.32	204.85	202.97	204.31	203.85	203.73	202.83	202.89	204.04	202.62	204.24	203.75	204.53	203.71	202.53	203.67	204.39	204.14	202.77	204.55	203.03	204.8	203.01	202.8	202.79	203.19
212.14	211.63	212.9	212.41	210.54	211.43	210.5	212.48	210.69	211.32	210.13	211.81	211.28	210.97	212.82	212.14	211.99	213.68	212.31	211.46	212.89	214.11	211.6	210.89	210.87	213.65	211.55	211.61	211.44	213.31	213.28	211.33	211.83	212.16	210.7	211.92	211.59	210.73	212.24	210.91	211.33	213.75	211.71	212.09	210.74	209.66	211.15	211.14	211.32	212.37
209.39	206.74	206.77	206.77	209.09	207.39	208.54	208.64	209.59	211.01	209.27	208.7	208.01	207.06	207.77	209.28	208.17	208.77	207.52	208.69	208.89	208.09	207.22	209.5	207.03	208.84	208.23	208.89	208.12	208.43	208.73	207.64	209.09	208.18	209.28	209.56	207.85	208.23	209.95	207.9	210.02	207.78	208.72	208.95	209.62	208.3	209	210.32	208.27	209.69
212.11	211.4	212.35	209.99	210.28	212.17	211.63	212.32	210.95	212.31	211.19	210.93	211.76	212.8	210.67	212.3	210.52	210.81	212.25	211.47	212.78	210.95	210.85	212.14	212.13	211.25	211.56	212.93	212.5	211.75	212.18	212	211.37	211.16	211.34	211.5	212.16	210.56	212.49	212	211.36	212.19	210.74	212.9	212.31	211.19	212.22	212.39	212.33	210.59
202.57	203.83	205.85	203.57	205.38	204.61	204.61	204.61	204.33	204.06	204.48	203.18	202.91	202.94	203.4	204.73	202.84	202.47	205.16	202.51	204.03	204.57	204.76	204.27	204.48	203.36	203.62	202.24	203.22	204.27	204.81	203.74	203.6	203.67	205.06	203.7	203.77	203.8	204.02	203.72	203.78	204.09	203.41	204.85	204.02	204.97	202.81	203.47	203.7	204.27
218.01	218.08	216.26	216.58	216.56	219.01	216.22	219.01	219.36	217.55	217.47	217.82	218.99	218.48	218.23	216.72	217.62	217.73	217.54	217.3	217.5	219.09	217.38	217.75	217.18	218.3	216.29	217.25	217.73	214.9	217.59	218.25	217.25	218.39	218.47	218.15	217.12	217.59	216.89	217.39	217.92	218.56	217.38	218.19	218.81	218.8	216.53	217.34	216.56	218.67
198.89	199.04	198.33	196.28	199.12	197.16	198.5	199.04	198.05	196.83	197.25	198.41	198.68	197.62	196.17	198.1	197.19	197.05	198.61	199.27	196.55	198.22	196.85	198.63	197.69	198.97	199.1	198.59	198.35	197.52	199.65	197.84	197.95	198.36	197.68	196.2	198.48	198.22	199.17	197.71	198.71	197.67	197.75	197.58	197.77	197.19	197.32	199.64	197.24	196.82
209.97	212.86	209.7	210.84	210.1	211.82	211	212.61	213.44	210.86	212.32	214.23	212.25	212.09	212.74	210.39	211.86	210.84	212.77	211.71	212.88	211.79	210.92	210.92	211.09	210.81	211.37	212.67	211.97	210.25	211.63	212.17	213.14	211.09	212.51	209.81	210.3	212.4	210.22	211.5	211.76	213.68	211.48	211.39	211.4	211.43	211.88	210.7	210.94	210.69
216.37	217.18	215.81	216.35	215.37	216.54	216.86	216.86	215.62	217.02	216.08	217.99	216.56	216.72	216.04	216.99	217.89	215.07	215.27	216.14	217.2	216.92	217.62	216.61	216.22	215.92	216.35	217.41	215.85	216.34	218.26	214.44	215.74	218.71	217.41	217.1	216.48	217.13	217.04	216.6	218.39	216.94	216.62	215.79	215.32	216.8	218.67	218.15	216.5	216.2
207.97	208.1	208.65	208.39	209.37	207.57	209.4	209.46	208.5	209.64	208.87	208.73	209.91	208.3	208.25	208.32	207.96	209.08	208.75	209.04	208.18	209.77	209.91	209.71	208.32	208.72	208.49	208.38	209.66	208.28	209.63	208.82	209.11	208.63	209.15	209.93	209.36	208.19	209.22	208.21	208.53	207.85	209.66	208.63	210.06	207.58	208.86	210.18	207.91	209.8
207.41	206.27	207.81	207.24	207.96	204.92	208.67	208.24	208.98	207.77	208.17	207.92	208.28	206.13	206.6	205.98	207.75	207.04	207.19	209.76	205.51	207.78	208.09	207.44	207.33	208.57	207.13	207.6	207.45	206.36	208.58	207.92	208.45	207.4	206.7	206.6	206.73	206.47	207.92	208.74	208.49	208.99	207.6	208.06	207.1	206.95	208.42	206.98	207.86	208.92
208.74	207.88	208.84	208.85	211.02	209.33	207.29	209.03	208.62	207.08	207.63	209.44	208.33	207.05	209.63	206.88	208.58	206.45	208.08	207.53	207.87	208.78	209.68	209.71	208.79	209.59	209.66	208	209.2	207.48	208.68	207.52	211.14	208.31	208.13	209.64	207.92	208.62	208.74	209.34	208.62	206.25	209.13	209.33	208.89	208.72	207.03	209.09	208.21	207.32
198.8	199.53	199.92	197.54	200.32	200.22	199.21	200.71	200.7	199.96	200.67	198.87	199.13	199.86	198.72	200.1	199.63	199.17	198.72	199.2	199.61	199.42	198.65	199.43	199.52	199.76	198.11	199.75	201.18	199.47	199.52	198.34	198.76	201.48	199.74	198.91	198.42	199.48	199.58	199.61	199.25	198.34	197.69	199.32	200.2	200.21	199.65	199.29	197.95	199.14
209.18	210.43	208.48	210.87	210.04	210.7	209.97	209.54	208.78	210.1	209.21	209.18	209.28	209.5	210.17	207.71	210.24	210.04	209.79	208.87	211.01	209.42	210.14	209.22	209.28	209.23	209.47	208.59	209.55	209.08	208.84	211.65	209.68	209.39	209.64	210.54	211.36	210.51	208.96	209.91	209.9	207.91	208.83	210.32	208.02	208.79	210.75	209.37	208.65	209.54
209.53	208.48	208.81	209.82	208.51	206.99	208.83	207.04	209.05	207.02	208.61	206.91	210.14	208.82	208.62	209.62	208.4	208.98	208.52	209.78	209.75	208.04	207.93	207.21	208.3	209.19	209.48	209.26	208.19	207.88	209.69	209.35	208.82	208.05	207.39	206.94	209.87	208.55	206.61	209.47	208.05	210	209.64	208.05	208.41	209.72	208.86	210.56	208.84	206.71
193.43	194.47	194.85	195.18	194.5	196.79	193.9	196.4	194.65	194.74	195.28	195.56	195.5	196.1	194.81	193.06	194.08	194.99	193.97	195.3	194.21	194.26	193.93	195.04	194.43	195.46	194.78	196.3	194.68	195.8	193.96	194.99	195.65	196.53	194.87	196.28	196	195	196.55	196.31	194.23	195.1	195.07	194.11	193.83	195.59	195.38	196.16	195.1	193.03
206.96	208.14	210	209.45	207.64	211.01	208.85	208.56	207.55	207.41	207.48	208.55	208.99	209.87	209.6	208.51	208.44	209.45	209.68	206.82	208.19	207.97	208.47	209.63	208.96	210.11	209.6	209.33	208.88	207.96	206.72	208.86	210.97	207.85	210.42	208.89	210.05	207.16	208	207.5	210.73	208.23	208.08	208.92	207.37	206.99	209.05	207.62	209.2	208.85
212.03	212.58	212.76	211.59	214.07	211.9	211.77	213.39	213.36	213.09	213.79	211.07	210.61	212.42	212.62	213.68	212.3	212.78	212.31	211.83	211.01	211.89	212.26	211.32	212.68	212.34	211.79	213.36	211.83	214.31	212.96	211.26	212.17	212.87	210.52	212.32	212.19	213.84	211.87	210.69	212.19	212.61	211.03	211.75	212.22	212.58	213.94	213.7	212.7	211.25
207.9	209.58	206.91	208.24	208.38	209.12	207.3	208.67	208.39	208.94	207.71	206.19	208.13	209.17	207.3	207.49	206.25	208.15	207.59	208.76	208	208.53	208.18	207.84	207.76	209.2	208.02	206.55	206.05	207.67	206.04	208.94	208.53	208.19	207.25	206.53	208.33	207.49	206.25	207.82	207.93	208.26	208.45	209.39	208.51	208.65	207.97	207.95	207.12	207.59
216.56	217.15	217.95	219.4	216.88	216.46	217.55	216.34	217.09	216.62	216.86	216.08	216.57	214.94	217.94	217.5	217.8	218.63	216.88	216.61	218.05	217.31	215.83	217.46	218.17	216.26	218.53	216.27	215.62	216.63	217.23	217.33	216.84	216.24	217.37	217.67	216.51	216.96	215.89	217.07	217.65	217.49	218.11	217.9	217.21	217.17	216.57	215.7	216.9	216.72
208.93	208.21	209.52	208.76	209.66	208.52	210.45	208.67	209.85	210.02	209.57	209.91	209.68	209.55	210.21	209.17	208.93	210.22	210.61	207.31	209.36	208.72	208.71	210.3	209.9	209.07	211.08	208.81	210.49	209.57	209.97	210	209.62	212.36	209.94	209.16	210.88	209.45	208.39	208.14	209.58	209.28	208.73	209.32	210.12	210.62	209.13	209.43	209.82	208.13
209.52	208.7	210.23	209.63	210.74	210.09	211.15	210.38	209.87	209.03	209.19	208.76	209.15	210.22	210.32	209.06	208.41	208.52	208.82	208.62	209.82	208.79	209.54	210.06	209.51	210.02	209.22	209.67	210.55	210.41	209.08	210.48	207.73	209.89	210.12	209	211.11	209.94	209.12	209.54	209.16	210.29	209.35	211.97	208.15	208.87	209.6	208.91	208.94	210.09
199.35	198.67	199.74	198.96	198.61	201.07	199.11	202.16	198.09	200.63	200.68	200.05	198.6	199.4	199.33	199.29	201.22	200.92	200.05	200.19	201.12	199.09	201.08	201.01	200.13	199.76	199.82	197.95	199.98	201	200.31	198.68	200.3	199.09	201.04	199.29	198.17	198.89	201.51	200.46	199.45	201.68	201.21	200.45	200.51	199.68	200.79	201.22	200.03	199
204.45	203.65	204.16	206.55	202.12	203.83	204.71	203.98	203.54	204.15	205.4	203.53	204.52	204.07	205.57	204.92	203.57	205.68	205.36	204.62	206.01	204.58	204.19	202.86	202.36	203.33	203.05	204.04	203.22	204.13	205.24	203.7	203.86	203.69	204.33	204.36	204.4	203.93	205.61	203.49	203.26	203.68	204.18	204.54	202.89	202.69	203.49	205.47	204.96	204.8
198.18	198.63	198.05	197.59	199.21	198.51	198.43	199.55	200.53	200.41	199.5	200.16	198	200.79	198.64	198.09	198.6	198.63	198.94	196.3	198.83	198.23	199.5	198.67	198.43	199.26	197.95	198.1	198.43	198.12	199.04	198.63	200.97	197.9	199.51	197.96	198.31	199.68	200.31	199.32	199.74	199.97	199.15	199.33	199.7	198.27	198.28	197.52	198.88	198.35
202.97	203.81	203.51	203.02	203.39	202.69	201.71	205.4	204.43	203.13	203.57	204	204.74	202.87	204.16	205.18	203.67	202.59	202.85	204.96	202.94	204.4	204.04	203.38	204.66	203.25	203.3	204.69	204.21	205.07	202.4	203.34	204.96	202.83	201.73	203.34	204.48	203.9	204.82	204.13	204.23	203.63	202.75	202.74	204.05	201.63	203.7	204.12	204.05	205.38
216.91	215.54	216.48	217.31	216.45	216.12	217.58	215.95	216.25	216.11	216.03	219.65	217.05	217.44	217.18	216.63	217.13	216.22	216.42	216.3	217.29	217.28	216.28	217.27	217.1	215.71	217.13	218.36	216.47	218.24	216.59	215.82	216.12	218.6	217.15	217.65	216.41	217.42	217.11	216.54	217.28	216.78	217.03	216.53	218.54	217.32	217.34	216.44	217.39	217.37
209.67	206.87	206.36	207.88	208.18	207.42	208.02	207.95	208.3	207.87	206.36	207.14	207.57	207.9	208.41	208.93	207.32	206.88	207.58	206.54	208.5	208.96	209.11	207.57	208	208.49	206.76	207.24	209.06	207.7	207.04	209.04	206.65	206.23	210.25	207.5	207.25	208.64	207.5	208.92	207.88	208.31	208.66	208.95	207.96	206.23	207.63	207.91	207.1	208.13
201.48	199.77	200.5	198.96	201.65	200.26	199.77	200	200.33	199.22	200.66	201.11	199.37	201.02	200.5	199.96	199.76	199.88	202.06	200.13	197.97	200.34	200.09	200.36	200.29	199.02	200.67	200.53	201.27	199.32	201.56	199.33	199.07	199.42	200.37	200.17	200.45	198.97	200.91	199.66	200.28	199.65	201.43	200.69	199.59	200.59	201.43	200.38	200.49	200.47
203.6	204.93	203.84	202.52	201.38	203.8	202.9	201	203.01	202.45	204.06	203.78	202.92	203.63	202.54	202.19	203.06	204.48	203.12	202.37	203.09	203.94	204.46	202.17	201.95	203.88	204.3	203.77	203.37	203.4	202.63	202.22	203.73	202.6	201.86	202.52	204.48	204.36	204.23	203.1	203.36	204.07	204.04	201.12	203.57	202.17	203.69	204.88	202.58	202.6
206.19	204.58	204.06	205.64	203.72	204.83	203.63	203.38	204.6	206.54	205.16	205.07	204.31	204.54	205.48	204.52	203.06	204.28	204.83	204.59	205.49	205.19	204.46	203.55	205.12	204.02	206.15	205.09	205.59	205.33	203.69	205.97	203.57	204.68	203.52	204.17	202.4	203.33	204.14	203.86	205.48	205.08	204.06	204.01	204.76	205.45	204.99	203.08	205.41	204.24
207.01	205.83	208.54	208.17	208.72	207	206.96	205.77	208.94	207.62	208.02	207.52	206.8	208.54	206.83	208.22	208.38	207.27	207.5	208.41	209.07	207.4	207.24	208.36	207.78	208.88	207.33	208.41	207.18	207.98	207.64	207.91	208.26	207.3	208.59	207.77	206.81	208.42	207.73	206.96	207.62	208.98	208.45	208.75	207.3	207.94	206.22	207.47	206.21	207.28
211.81	212.32	211.59	211.31	212.32	210.43	210.52	213.09	210.89	211.73	212.71	210.98	211.83	211.12	211.66	211.64	210.56	213.05	211.84	211.89	210.38	212.45	211.7	212.56	212.66	212.8	210.48	211.04	212.76	212.36	209.78	212.77	212.39	211.09	210.21	211.41	211.4	212.1	211.75	210.68	210.1	212.07	212.04	210.9	211.37	211.94	211.83	211.42	212.29	211.47
207.73	209.15	208.98	208.4	208.14	208.93	206.24	209	208.58	207.87	208.3	208.17	206.85	206.92	207.66	207.73	209.06	208.44	207.82	208.37	207.87	207.37	208.56	207.14	206.66	207.99	207.23	206.42	206.4	207.02	210.03	207.53	208.04	207.45	207.32	208.82	208.75	208.23	208.62	207.1	209.2	208.08	207.32	208.62	207.37	208.34	207.96	207.94	207.21	207.92
203.38	203.41	202.34	203.33	203.71	204.29	204.44	202.88	203.79	204.56	203.23	205.81	206.12	203.18	204.49	204.42	204.54	204.82	204.35	204.12	203.63	202.06	203.62	203.59	201.97	202.62	202.82	202.95	203.77	205.77	204.24	204.87	203.88	204.21	203.9	203.51	204.55	203.84	202.61	203.4	203.36	203.06	203.31	204.98	203.12	203.25	205.42	204.91	203.6	204.82
212.04	213.17	212.58	212.44	212.24	212.29	212.56	212.88	213.14	211.79	212.64	211.93	209.98	212.84	213.41	212.71	212.62	210.87	212.36	209.58	212.13	212.31	213.76	212.32	211.53	211.55	211.8	211.15	213.11	212.31	212.03	211.31	212.83	211.66	214.2	212.07	212.33	211.49	212.1	211.21	212.76	212.37	212.44	211.4	213.04	212.67	211.68	211.87	211.92	212.31
212.81	212.93	212.51	211.97	212.21	213.57	212.72	213.47	215.26	214.1	214.35	214.31	212.71	213.67	211.59	211.63	211.74	211.67	212.07	213.31	214.31	214.23	211.93	213.93	212.17	212.43	212.48	213.5	212.94	212.82	212.96	212.17	211.19	212.28	212.78	213.4	213.71	213.36	213.09	212.44	212.23	213.29	213.81	212.49	212.44	213.69	213.14	213.51	213.53	212.45
207.6	206.41	206.35	207.2	207.67	208.8	206.97	207.47	207.42	208.67	208.1	207.36	206.63	207.5	206.13	208.05	208.27	207.37	207.3	208.48	208.59	208.93	206.84	206.73	207.95	207.47	207.71	205.9	208.11	207.73	208.48	208.27	206	207.1	207.8	206.44	207.5	208.06	208.22	206.99	208.38	208.07	207.6	207.53	208.1	209.41	207.41	208	207.47	208.93
209.68	208.41	209.29	207.75	209.31	208.63	209.49	209.37	207.96	210.38	209.33	208.17	208.07	209.32	208.5	209.74	207.41	207.1	208.27	209.97	210.11	209.39	207.77	209.12	207.63	208.8	208.35	207.69	208.25	209.16	209.98	209.79	207.95	209.41	208.25	208.91	209.12	210.48	208.35	208.31	207.32	207.6	209	207.62	210.07	209.62	209.32	208.84	206.93	208.69
200.33	200.02	201.63	200.31	199.67	201.3	201.53	200.54	198.65	201.48	199.67	199.01	198.81	199.24	200.23	199.6	200.83	201.09	200.27	199.63	200.48	199.85	200.97	200.07	200.01	200.43	200.63	199.51	202.24	200.06	200.41	200.58	199.69	200.96	201.06	200.79	200.61	199.67	200.01	197.62	200.57	199.31	199.89	200.73	199.69	200.7	200.7	199.85	200.37	199.53
208.63	209.28	208.53	210.65	208.05	209.26	206.89	207.93	209.9	209	209.77	207.92	207.81	210.21	208.17	207.92	209.31	209.48	208.44	208.48	207.95	207.64	207.89	208.41	208.04	209.76	209.31	209.76	209.2	209.21	209.13	207.76	208.8	209.68	209.32	209.72	208.34	208.36	208.31	209.13	209.71	207.67	208.7	209.9	208.45	208.65	208.07	209.48	208.9	208.57
205.28	206.25	206.55	207.6	206.77	204.94	206.73	206.15	207.32	208.14	206.24	208.25	206.42	207.34	206.57	206.09	205.96	206.76	205.69	206.53	206.99	206.16	207.1	206.71	206.21	205.95	205.28	206.59	207.31	203.83	207.51	208.44	207.19	206.85	207.46	205.22	206.18	205.87	205.92	206.21	205.19	206.48	208.48	206.38	205.75	207.37	205.95	205.16	205.55	206.51
203.5	205.67	204.63	203.76	204.66	204.44	204.9	205.65	203.48	204.75	204.28	204.84	204.2	204.4	205.66	204.17	205.57	204.78	203.86	203.12	206.34	205.06	204.88	203.37	203.27	205.56	205.58	204.44	203.32	206.13	203.06	204.16	205.16	205.33	204.22	206.13	204.62	205.64	203.11	205.47	204.55	206.55	205.04	205.44	204.81	204.71	205.82	204.48	204.39	205.83
209.51	209.43	211.08	210.66	208.31	210.13	209.96	210.8	209.35	209.67	208.88	210.39	209.27	208.49	211.43	209.42	209.53	209.48	209.12	208.59	209.15	209.85	209.99	209.68	209.73	208.5	210.5	208.22	210.65	209.57	209.61	209.98	208.27	210.65	209.26	211.3	210.53	209.32	208.98	210.75	209.55	210.02	209.36	207.17	210.07	210.28	209.8	208.92	210.9	208.01
203.55	204.27	203.93	204.63	203.34	203.06	202.27	203.69	202.8	204.2	204.68	204.53	203.37	203.64	203	204.67	204.28	203.76	203.04	204.38	204.52	203.21	205.29	203.15	203.9	204.16	203.15	203.73	202.55	204.29	202.94	204.46	203.74	203.36	203.02	204.63	203.34	203.14	203.85	204.52	203.83	202.51	204.25	203.39	203.21	203.91	203.73	202.44	202.31	204.27
216.03	212.68	211.22	213.84	212.06	213.16	211.56	212.14	214.14	212.63	212.84	212.48	213.28	213.32	211.98	214.31	211.95	212.34	212.87	211.36	213.25	214.35	213.73	214.4	214.07	214.08	213.71	213.8	213.46	212.1	212.57	212.75	213.91	212.35	211.79	214.42	212.47	212.48	211.69	212.43	210.68	212.74	213.09	211.39	211.63	213.43	213.59	211.7	212.48	212.51
214.17	212.82	213.2	212.18	213.28	212.99	212.86	211.95	212.89	212.86	213.2	212.34	213.67	212.84	214.22	213.55	213.51	213.44	213.32	211.29	213.03	213.19	212.55	213.47	212.29	211.99	213.83	213.04	212.38	212.95	212.91	212.51	213.15	212.9	213.34	212.45	212.45	212.23	212.99	212.82	212.86	213.41	212.48	213.2	211.92	211.97	212.54	213.37	212.22	212.84
207.69	207.3	206.9	209.09	208.43	208.42	207.63	205.74	208.48	208.38	207.88	206.96	209.26	206.54	209.18	207.07	208.01	207.59	206.51	208.1	207.72	207.59	207.86	207.09	206.87	207.8	208	207.17	206.63	206.98	208.7	207.61	208.14	208.31	207.44	207.36	207.61	208.95	206.62	207.73	208.59	207.15	208.77	207.05	209.53	207.44	209.2	209.82	206.96	206.93
213.29	214.89	210.34	212.73	213.13	212.79	212.12	211.44	210.66	212.12	212.96	212.08	211.58	213.74	212.24	211.54	212.29	212.52	210.42	211.63	211.08	210.83	213.12	213.23	212.9	212.73	212.87	213.8	211.45	210.88	212.6	213.11	213.92	212.65	211.03	212.78	212.17	213.9	212.35	212.67	212.23	212.79	213.69	213.9	212.17	212.86	212.04	212.46	211.17	210.17
207.03	211.63	207.71	209.25	208.86	208.15	208.28	208.69	208.27	208.67	209.34	208.27	207.98	209.6	208.84	208.49	209.2	208.47	209.6	208.29	209.07	207.72	210.24	206.67	208.81	206.9	209.44	206.56	209.1	208.41	208.11	206.5	209.4	207.31	208.31	209.09	207.87	208.62	208.61	206.84	209.16	209.78	208.26	207.31	208.83	207.42	209.09	207.96	208.26	209.85
202.23	201.95	202.69	202.71	201.99	202.57	200.51	202.8	201.99	204.04	200.36	203	203.6	204.12	201.64	203.15	203.37	203.3	202.27	204.06	203.03	202.07	203.75	200.65	203.2	204.34	202.95	203.13	202.73	201.6	201.94	203.05	201.92	201.84	202.77	203.69	203.14	202.59	202.09	203.14	203.52	203.05	203.13	202.1	202.31	201.93	202.1	201.79	202.14	203.04
202.08	202.46	200.02	200.46	201.6	201.25	201.3	200.67	200.37	200.6	200.7	199.95	199.67	201.06	201	199.64	201.98	200.85	201.56	202.73	202.48	202.45	200.61	199.85	201.97	200.95	201.11	200.96	200.86	200.83	200.79	201.21	201.81	201.3	198.65	201.76	200.7	201.75	199.32	201.54	202.58	202.67	201.85	200.85	200.83	201.54	200.73	200.97	202.02	201.32
217.24	217.52	217.87	218.41	216.51	217.87	216.6	215.99	217.58	218.41	216.51	217.94	217.11	216.46	216.24	217.4	215.64	216.45	217.57	218.03	216.72	218.96	217.25	217.47	217.62	216.41	216.37	217.51	216.56	215.68	217.5	217.25	216.02	216.94	215.04	217.22	217.88	218.4	218.33	215.65	217.17	216.39	217.1	216.84	216.96	216.4	218.35	216.36	215.99	217.6
214.68	218.11	215.99	217.4	216	217.23	216.55	217.07	215.99	217.14	216.49	217.63	217.11	218.08	217.8	217.4	215.38	217.35	216.4	216.16	216.66	216.79	216.73	216.59	216.78	220.7	216.55	216.07	217.85	216.41	216.32	215.92	216.44	217.78	216.06	214.99	216.73	215.84	217.35	216.75	216.04	218.1	216.43	216.94	217.18	217.46	217.86	216.73	216.17	218.29
209.1	209.75	209.51	208.78	208.99	208.27	209.05	208.19	208.05	209.52	209.09	209.28	209.65	209.58	208.5	209.78	209.78	208.05	208.56	209.19	208.83	209.01	208.18	209.54	209.55	208.75	208.64	210.07	208.36	209.43	209.24	208.45	209.85	208.76	208.31	209.56	208.94	209.16	209.07	207.68	208.29	210.15	210	209.14	208.9	207.56	207.44	207.94	208.64	208.69
208.83	208.41	208.64	207.03	206.87	207.23	207.43	207.04	207.54	206.91	207.92	206.3	206.54	208.21	206.1	209.47	207.69	206.81	207.37	206.72	207.71	207.94	206.6	207.43	207.96	208.18	208.97	207.78	207.57	208.43	206.32	205.94	207.47	207.54	207.12	207.52	206.63	207.04	207.76	208.1	209.47	209.02	207.52	208.01	205.88	208.27	208.53	208.44	208.24	208.1
205.59	204.58	206.27	205.66	204.85	206.2	204.77	204.84	205.11	207.41	204.87	207.66	205.31	204.39	204.65	205.52	206.57	204.92	206.11	205.92	205.29	205.51	205.62	203.75	205.2	206	206.58	204.91	206.78	205.7	205.22	206.52	205.2	205.09	205.23	205.74	205.96	204.18	205.24	206.65	204.32	206.06	204.91	206.3	206.18	206	205.54	206.6	205.85	206.55
204.57	203.75	203.36	202.79	203.93	204.33	203.17	205.14	205.16	203.27	202.65	203.31	203.68	204.73	203.25	204.3	203.92	203.52	201.83	204.07	202.77	204.32	203.29	201.93	203.92	204.46	204.46	202.98	204.58	203.64	203.31	202.75	202.96	202.71	203.32	203.19	203.18	202.62	202.28	205.23	202.38	203.01	201.98	202.52	203.15	203.29	203.24	203.34	203.24	201.99
201.27	198.14	198.22	199.62	198.86	199.34	201.45	199.88	200.06	198.64	200.6	198.62	199.76	199.29	199.76	198.62	200.24	200.35	200.14	198.71	198.63	199.13	200.25	200.86	200.02	200.21	199.67	199.64	199.55	199.15	201.02	199.04	200.53	199.5	200.23	200.06	199.04	199.02	200.01	200.68	200.14	200.49	198.59	199.81	198.53	200.5	199.11	200.1	200.42	198.99
204.2	203.91	203.61	203.31	203.44	202.43	202.61	204.65	202.61	203.33	204.82	205.75	204.5	203.89	203.33	203.14	201.87	204.55	204.85	203.46	204.1	203.16	204.26	204.35	204.21	204.78	202.59	204.04	205.12	204.34	203.31	203.82	203.12	203.63	204.13	202.35	203.55	202.95	202.29	203.59	203.88	204.76	204.2	203.21	204.92	202.84	203.34	202.58	205.24	204.27
217.13	219.21	217.65	219.4	218.17	218.27	218.24	216.71	217.22	218.22	217.37	217.2	216.69	219.05	217.31	218.66	217.22	216.92	216.35	218.82	217.5	216.35	218.66	219.14	217.14	219.06	218.05	216.98	218.32	217.9	218.06	215.85	217.12	218.51	218.07	219.48	217.45	220.61	217.64	218.45	219.06	218.18	217.64	217.81	219.1	217.18	216.74	217.03	218.7	215.58
203.13	202.83	204.08	203.75	203.38	202.23	202.49	203.16	203.2	202.36	203.09	203.08	202.63	203.64	203.4	203.94	202.35	203.72	205.21	201.43	204.45	203.09	202.88	202.68	203.62	204.8	204.51	203.44	202.75	203.95	203.31	205.3	205.13	203.79	202.46	203.36	202.82	204.77	202.4	203.72	205.11	203.11	203.31	202.26	202.21	202.07	203.7	203.41	204.96	204.29
216.75	217.25	215.64	218.31	217.76	216.81	216.8	218.78	216.23	216.77	216.44	216.13	218.13	216.79	217.63	217.32	218.11	216.16	218.54	215.78	216.73	215.25	218.54	216.81	216.95	217.21	215.92	217.11	216.95	216.91	218.56	215.33	218.51	216.32	218.39	217.5	217.74	218.6	218.22	217.66	217.05	218.07	218.5	216.67	216.54	219	217.06	217.25	217.51	217.06
203.74	202.43	203.92	201.39	202.32	202.71	201.77	203.37	202.77	201.69	202.74	200.56	202.81	201.39	204.2	202.53	203.76	202.77	201.27	201.94	203.26	203.15	203.59	202.52	201.96	204.94	202.28	202.19	202.12	202.53	201.47	201.44	202.92	201.98	203.39	201.82	203.48	203.96	202.51	202.76	203.61	203.16	202.6	203.82	202.26	201.06	202.81	201.98	203.93	201.19
209.3	207.7	208.5	206.01	206.76	207.3	207.27	207.5	207.06	206.62	207.68	206.06	207.64	208.2	207.45	208.04	207.04	208.19	208.39	209.4	209.12	207.18	206.55	206.54	206.99	206.78	206.94	208.13	208.38	208.19	207.32	206.04	208.31	207.75	206.71	208.45	209.43	208.17	206.88	207.48	207.61	207.5	207.68	209.12	205.56	207.56	210.11	207.6	209.03	208.34
205.52	204.79	204.7	205.78	202.81	203.39	202.86	203.08	205.05	203.83	205.13	204.74	202.25	204.97	205.81	203.34	204.88	204.61	203.97	206.23	205.3	205.22	205.36	205.36	206.06	203.22	204.56	202.99	203.8	204.47	204.98	205.41	204.54	204.09	203.1	203.77	203.48	205.85	204.66	205.22	204.65	204.14	203.71	204.01	204.92	204.13	203.22	204.46	205.33	205.04
206.89	207.65	207.95	206.04	208.49	207.86	208.76	207.91	207.22	205.47	206.06	208.05	207.61	207.35	208.33	207.29	207.26	209.1	206.7	207.46	206.7	206.91	208.95	206.97	207.08	208.55	206.36	207.14	207.25	207.59	206.75	206.23	207.46	206.83	208.1	206.44	206.27	206.95	207.77	206.37	207.17	208.08	206.56	207.55	206.31	207.66	207.79	208.38	206.01	207.15
200.42	202.21	199.51	199.52	201.36	200.76	200.49	199.97	197.92	199.9	201.36	200.96	200.78	200.51	200.04	200.24	200.3	201.71	201.79	199.31	200.1	201.54	200.92	200.73	200.2	200.05	202.36	199.68	200.6	200.3	200.87	199.87	201.2	200.97	201.38	200.42	200.99	200.51	198.3	202.23	201.02	200.19	202.01	200.32	200.34	199.39	199.82	199.51	199.72	200.39
200.59	201.81	200.5	201.13	198.95	201.36	201.97	198.35	200.73	198.87	200.8	199.05	199.8	199.95	201.32	199.88	200.97	200.46	201.8	199.94	201.21	201.1	198.97	199.64	200.5	199.69	201	199.68	199.13	201.75	200.34	200.85	200.23	200.84	197.02	201.5	202.4	203.21	201.58	201.2	200.08	200.52	201.44	200.93	201.47	199.49	199.99	200.52	199.93	200.29
207.99	209.7	210.2	210.07	207.73	208.32	208.21	208.62	207.2	208.22	207.27	208.55	207.33	209.48	207.34	208.09	207.05	207.67	207.81	208.86	209.79	209.86	207.07	208.22	209.32	208.87	208.45	210.06	208.66	207.69	208.04	207.84	208.54	211.15	209.1	209.37	209.34	208.01	207.42	208.45	208.65	209.08	208.55	207.6	208.86	209.31	208.5	209.6	208.21	208.21
216.31	217.6	215.96	217.39	217.56	217.42	216.19	217.69	217.97	217.19	216.01	217.17	217.45	216.57	217.05	216.76	217.37	217.49	216.62	217.43	216.27	216.66	217.1	216.68	217.81	216.25	216.37	216.39	218.29	218.09	217.98	217.64	216.58	216.87	216.28	217.62	216.46	217.1	216.68	216.58	214.95	215.51	215.88	218.04	218.61	217.8	216.69	219.1	216.71	216.76
203.66	203.83	202.73	201.59	203.54	202.65	202.82	204.01	203.18	203.6	203.91	201.74	204.52	201.63	203.68	203.02	204.75	203.31	204.11	203.92	202.19	203.74	203.95	204.34	203.92	203.46	203.44	202.36	202.06	204.29	203.62	205.16	204.01	203.27	203.35	202.32	203.27	202.25	203.08	202.93	204.09	203.24	204.43	202.94	204.54	202.87	202.25	203	203.41	201.45
212.68	211.99	213.35	211.08	211.81	211.49	211.44	211.97	211.53	212.25	210.78	212.1	210.81	211.6	212.92	210.33	211.64	211.12	211.25	210.95	211.41	210.86	210.87	210.57	210.83	212.32	210.54	211.69	211.38	212.88	211.81	211.26	211.52	212.89	210.28	211.23	211.75	210.97	212.44	211.76	212.21	211.43	212.03	210.62	210.75	211.04	210.35	210.59	211.18	213.08
209.18	208.85	208.18	209.27	210.32	207.55	209.75	209.38	208.89	208.28	208.84	208.83	209.8	208.95	209.38	208.69	208.28	207.57	208.48	208.53	208.13	208.48	208.49	207.1	207.9	209.1	208.69	208.19	208.03	209.01	208.07	207.7	210.28	208.65	208.49	208.11	208.09	207.66	209.11	209.2	208.13	210.54	208.09	209.46	209.71	210.23	209.28	208.4	206.57	209.22
209.09	208.63	210.56	207.45	208.31	209.34	211.12	209.17	211.01	210.52	208.69	209.93	209.17	209.66	211.2	208.18	210.02	209.06	209.7	209.91	209.12	209.03	209.99	208.18	209.17	207.84	208.59	210.31	209.63	210.14	208.59	208.77	210.76	212.22	209.29	210.61	209.15	210.2	210.44	210.26	209.74	209.6	210.01	209.04	210.85	209.08	209.11	210.23	209.99	209.48
203.05	204.68	204.82	203.62	204.13	202.88	204.85	202.42	202.39	205.29	205.18	203.95	203.12	206.12	202.81	201.35	203.19	204.86	204.28	204.23	202.47	205.74	205.1	203.15	202.58	204.36	204.5	203.04	203.55	203.85	202.28	204.15	205.72	202.42	206.17	202.31	204.96	203.45	203.88	204.3	204.91	204.4	204.44	203.13	202.82	203.55	204.86	203.61	203.6	203.98
208.59	208.44	209.86	208.87	209.85	209.83	207.78	208.32	208.07	209	209.76	209.08	208.87	208.92	209.39	208.13	209.26	208.77	206.78	209.33	207.84	208.83	208.85	208.07	208.03	208.21	209.79	207.69	208.7	208.87	209.14	208.23	209.19	209.69	208.39	208.9	209.17	208.08	208.61	206.96	209.37	210.98	208.18	209.14	209.13	207.84	209.69	208.03	208	209.09
208.5	207.87	206.92	208.81	208.53	207.79	208.18	206.99	208.63	208.21	207.88	209.18	208.47	207.27	208.98	209.82	207.26	208.63	210.54	207.55	209.08	209.02	209.58	209.18	208.16	209.26	207.73	208.07	211.32	208.44	208.18	207.69	207.78	208.57	207.47	209	208.86	209.38	208.27	207.15	207.86	209.15	208.45	208.06	207.99	209.3	207.88	207.12	209.02	208.2
209.37	207.14	208.64	208.65	209.42	207.88	209.65	208.49	207.99	211.12	209.22	210.12	206.82	207.78	207.93	209.01	208.6	210.46	209.27	207.06	207.77	209.71	210.34	208.09	208.37	208.89	209.37	208.31	207.95	208.77	209.31	208.73	209.93	209.34	208.35	208.75	208.72	208.41	208.72	206.92	209.69	208.06	208.24	210.43	209.43	207.72	208.02	209.19	208.85	208.87
207.79	206.88	209.87	208.81	209.82	207.84	208.53	207.9	207.12	207.44	208.21	206.97	209.41	208.69	207.18	208.13	208.84	206.43	207.91	207.16	209.39	208.93	207.53	207.34	208.32	208.45	207.69	206.63	207.92	208.57	209.12	207.89	208.13	205.72	206.92	208.54	207.51	206.81	207.63	207.69	206.37	206.58	206.91	206.23	206.88	206.85	207.77	208.02	208.64	208.02
208.29	207.76	210.11	208.18	208.57	207.97	207.54	208.85	209.36	207.7	209.05	209.61	209.08	208.21	208.11	208.25	210.31	208.77	206.95	207.79	207.18	208.68	209.48	208.24	210.1	207.97	207.76	209.33	209.16	206.89	208.74	210.26	209.54	209.19	208.29	208.74	208.7	207.42	208.39	208.68	208.45	208.91	209.47	209.01	208.11	209.67	208.55	208.1	208.24	209.21
199.08	200.28	198.75	197.63	198.88	201.86	198.3	199.66	198.35	199.52	200.07	198.71	201.51	200.07	200.2	197.77	198.98	201.64	200.65	199.28	197.92	201.03	198.82	199.56	201.08	201.02	199.05	199.99	198.77	199.82	197.56	198.7	199.23	199.06	200.69	200.06	199.75	199.57	199.66	198.48	199.47	199.81	198.63	199.89	197.47	198.28	198.66	198.9	198.45	199.99
218.73	217.57	217.61	217.28	218.29	216.43	218.69	217.51	216.92	218.21	216.82	217.85	217.01	219.52	219.17	217.55	219.07	217.78	219.27	218.07	218.93	217.55	218.51	218.96	217.73	218.34	217.93	217.16	217.96	217.2	218.39	218.71	218.69	217.03	218.27	217.64	218.77	219.61	215.79	218.75	219.76	216.57	219.3	218.43	216.94	218.21	217.7	218.7	217.64	218.02
201.1	201.67	200.63	203.23	201.64	201.32	202.2	200.71	201.44	199.78	201.26	201.41	200.71	201.3	200.01	202.54	199.49	201.45	201.99	201.86	202.14	201.13	201.08	201.09	201.19	200.01	200.72	201.92	201.85	201.06	200.85	200.87	199.19	202.71	201.79	201.59	199.9	201.04	201	200.85	201.29	200.9	201.91	201.56	202.51	200.89	203.07	199.69	202.36	202.31
206.54	207.11	207.31	206.41	206.57	206	205.72	206.76	208.41	205.99	204.78	208.13	206.51	206.02	207.97	206.12	206.83	206.01	208.42	207.62	205.85	206.86	204.45	204.97	207.61	207.18	206.26	205.74	206.06	207.31	208.64	206.65	205.98	208.02	207.13	206.57	206.25	205.13	208.71	206.05	206.84	204.96	206.08	206.04	205.44	207.22	206.39	207.51	206.2	206.72
208.29	208.49	209.29	207.36	208.18	208.31	210.06	207.73	210.17	207.22	208.78	208.62	207.8	208.69	207.79	208.97	208.21	209.5	209.36	209.91	208.66	207.23	206.75	207.71	207.29	207.99	208.97	209.88	208.54	208.12	209.53	209.14	208.81	209.33	209.79	208.68	208.02	208.02	209.57	207.53	207.18	207.96	208.55	207.23	208.55	208.52	208.42	206.98	206.98	209.08
211.69	210.85	211.39	209.79	210.98	212.36	212.29	212.35	211.63	210.47	211.65	210.96	212.59	210.92	210.54	214.27	213.37	210.59	211.14	212.52	211.73	211.16	212.97	212.21	211.17	210.95	210.84	209.83	212.26	213.02	211.76	210.71	211.88	211.61	213.68	212.04	212.12	211	210.51	211.11	213.03	211.56	212.13	211.72	211.06	213.88	210.95	211.79	211.96	211.88
209.28	207.31	207.23	209.32	207.37	207.86	208.5	208.99	206.57	207.61	209.07	209.71	208.06	209.29	207.76	208.15	208.3	208.74	209.23	208.5	209.58	210.16	207.38	208.27	207.24	209.29	209.19	208.72	209.53	209.19	210.68	209.51	208.15	209.43	208.79	207.7	207.12	208.88	209.24	210.26	208.39	209.48	209.31	209.67	209.04	208.57	208.77	209.21	207.72	207.8
207.47	206.52	210.71	208.23	208.43	207.94	207.43	208.1	206.87	207.48	207.78	207.13	208.74	208.11	206.99	208.34	207.56	208.13	208	206.92	206.64	209.24	207.73	209.49	208.24	208.63	206.02	207.38	209.19	207.64	206.71	209.3	207.08	209.98	208.14	208.56	208.51	207.89	208.36	206.24	209.48	209.18	206.84	207.62	208.57	208.28	206.31	208.17	207.16	208.39
209.48	209.22	209.22	208.62	208.56	209.77	207.66	210.25	209.19	208.16	206.96	207.75	207.08	208.98	207.96	207.95	206.52	207.27	210.89	208.37	208.98	208.29	207.46	207.34	206.86	207.5	209.44	209.46	208.8	207.3	207.15	209.77	207.87	208.16	208.11	209.84	208.46	209.1	209.02	209	208.04	207.56	207.68	207.82	206.95	207.75	208.07	209.32	208.76	209.16
208.03	208.33	208.01	209.67	207.66	206.61	208.66	208.39	206.61	208.64	209.18	208.3	207.73	207.88	207.67	207.18	208.2	207.42	208.73	208.5	206.88	206.83	208.72	209.61	207.1	208.43	209.04	209.85	209.09	208.04	207.8	210.28	207.94	207.91	206.77	210.39	209.35	208.62	207.71	208.48	208.91	208.79	208.89	208.33	209.15	209.04	208.24	207.99	208.63	208.62
199.27	200.77	199.42	200.51	197.78	199.96	200.62	199.3	200.66	200.66	199.4	199.2	199.94	198.87	197.69	200.25	200.06	198.29	198.47	200.74	200.05	198.81	198.21	199.16	199.99	201.18	199.85	199.11	198.24	200.21	200.13	200.59	199.33	200.03	200.83	200.86	200.35	198.77	201.49	200.11	199.43	200.48	199.05	200.35	199.92	199.53	198.44	199.57	199.93	201.3
218.49	215.72	217.27	217.48	218.57	218.15	215.83	217.77	217.22	217.31	216.44	217.14	215.04	216.88	217.77	218.66	216.62	217.55	216.43	216.86	216.22	216.98	216.62	218.33	217.51	217.17	217.54	217.67	218.71	217.67	217.17	217.46	217.4	217.36	218.43	215.73	216.95	216.26	217.5	215.06	216.97	217.91	216.91	218.21	216.8	217.59	217.28	217.18	216.32	216.52
208.06	210.09	211.57	210.55	209.07	209.39	209.17	209.15	209.21	207.79	209.38	209.97	209.1	210.36	209.38	209.46	209.75	209.7	209.52	209.24	209.81	210.53	210.45	209.36	209.74	210.53	208.88	210.53	209.98	210.37	208.79	210.55	208.45	210.96	209.64	209.59	209.52	209.77	209.47	210.44	210.45	209.62	209.58	208.46	210.48	209.27	209.86	210.14	208.4	210.18
212.37	213.8	213.91	214.89	212.25	214.11	214.6	213.28	213.43	214.72	213.64	213.74	214.95	212.8	213.65	214.14	215.67	214.34	213.29	214.13	213.4	212.4	213.22	213.57	212.32	214.39	212.65	212.97	212.89	213.13	213.26	213.34	214	213.07	214.34	211.83	213.34	212.16	213.09	212.49	214.7	212.54	213.74	214.13	212.52	214.57	214.42	214.86	214.44	214.47
208	206.82	208.69	208.24	208.44	209.34	208.23	206.51	206.89	207.01	207.89	208.66	208.31	207.29	207.15	207.44	206.32	207.43	208.46	208.82	207.5	207.77	207.08	207.13	208.49	207.13	207.88	206.58	208	206.25	206.3	208.33	208.51	207.79	207.62	208.02	207.41	207.52	207.05	208.56	208.23	208.77	207.3	208.02	207.82	207.19	206.57	209.23	208.05	207.78
204.03	205.11	208.54	205.39	206.38	206.91	206.83	206.08	205.56	206.81	206.54	207.4	206.99	205.22	207.53	207.45	207.11	207.57	205.67	207.66	205.64	206.27	206.6	206.06	205.36	205.82	207.12	206.17	206.7	207.09	205.93	206.39	207.06	205.52	205.43	207.32	204.8	205.8	206.42	206.66	205.91	207.51	205.38	205.96	207.26	206.89	205.91	205.31	205.44	205.47
211.09	212.16	212.29	211.98	210.48	211.23	211.27	212.09	211.51	212.75	212.01	212.27	211.52	211.58	213.66	212.75	211.51	210.87	210.9	210.85	211.03	212.57	212.85	213.85	211.13	212.28	210.78	212.87	213.68	212.2	211.38	213.94	212.28	211.24	211.04	211.1	212.69	213.18	211.02	209.86	211.66	211.83	211.58	212.33	211.56	212.61	211.16	211.69	211.68	209.84
216.46	216.44	216.16	216.84	218.87	218.12	215.47	216.44	216.11	215.68	217.02	215.69	217.92	217.82	217.39	218.48	216.1	215.45	219.23	217.91	217.73	215.86	215.84	216.02	216.27	216.87	217.5	215.2	217.73	215.3	216.46	217.2	216.21	218.41	217.19	217.92	216.87	216.56	217.92	216.23	217.68	216.55	217.52	217.11	216.03	217.25	216.69	217.66	217.42	216.98
204.93	205.25	204.05	205.15	204.33	204.73	204.6	205.49	206.35	207.03	202.81	204.68	205.49	206.49	204.51	206.23	203.48	202.44	204.33	205.19	201.96	205.55	203.75	204.49	204.08	203.92	203.99	204.58	204.2	204.19	202.82	205.3	204.5	204.44	204.18	203.41	204.2	205.32	204.46	203.64	204.71	204.2	205.67	204.93	203.01	204.63	205.17	205.72	204.65	204.79
216.14	216.84	215.33	218	215.99	217.95	217.18	215.53	214.87	216.5	216.57	215.95	216.66	218.35	217.7	214.93	218.46	215.96	217.62	216.93	216.21	216.92	217.82	215.64	216.33	217	215.62	216.93	216.31	217.08	216.94	217.31	218.06	217.77	217.32	217.12	216.44	217.23	217.72	217.24	217.45	217.62	214.61	215.98	217.05	217.18	219.08	217.22	217.36	216.88
212.21	212.44	211.97	211.44	211.15	211.73	211.75	212.23	211.09	212.04	213.03	213.13	212.04	212.2	212.92	213.28	211.9	211.09	212.8	211.56	212.13	210.52	211.08	213.16	211.65	212.75	211.38	212.83	212.43	211.91	211.63	211.52	212.19	211	209.69	211.47	211.62	210.72	211.42	211.59	210.84	211.25	212.42	211.55	211.26	211.18	211.62	211.78	213.59	213.01
199.22	200.47	198.59	200.03	199.86	199.59	200.56	201.57	199.73	201.76	200.81	199.3	200.4	199.65	199.68	201.5	201.15	199.24	199.92	200.79	201.18	201.56	199.57	200.61	201.01	201.07	201.41	200.3	199.72	199.54	201.32	200.32	200.48	201.7	201.06	200.21	200.43	198.91	201.55	199.5	198.7	199.66	199.43	200.38	200.47	199.37	200.14	201.17	198.88	200.3
202.39	203.9	203.95	204.43	202.56	204.58	203.2	203.46	203.74	203.38	203.97	204.06	205.58	202.14	204.29	203.45	203.64	204.77	203.92	204.68	204.3	202.82	206.03	202.8	204.27	202.92	204.5	202.84	204.37	203.22	204.36	204.59	202.4	203.95	203.78	203.46	204.16	202.63	203.51	203.89	203.98	203.78	203.83	204.51	205.49	203.5	204.4	203.1	204.14	203.95
216.77	217.69	217.77	218.4	216.98	217.84	218.41	220.1	218.58	216.36	218.76	217.7	217.44	216.86	217.27	216.17	217.43	217.93	218.71	217.87	219.08	217.69	216.97	217.73	218.64	217.89	219.07	218.62	217.89	219.01	218.28	216.9	218.11	218.52	218.16	216.54	217.58	217.93	218.38	217.68	219.29	216.17	217.87	217.05	217.97	217.06	218.91	216.44	218.99	217.8
208.34	210.1	208.2	209.3	207.91	209.8	209.45	208.59	208.99	208.82	209.48	207.49	208.51	208.22	210.36	208.48	208.31	208.31	209.37	207.48	207.71	208.18	207.26	209.57	208.66	209.73	209.1	209.24	208.64	207.31	208.33	208.52	209.35	209.14	209.49	209.39	209.79	208.74	208.62	209.28	209.61	208.44	209.06	208.36	208.51	208.07	208.06	209.1	208.11	208.68
203.84	202.84	202.78	203.24	205.52	203.43	205.7	202.37	202.17	201.97	203.2	203.28	202.86	204.84	204.86	203.15	205.42	202.85	204.15	204.91	202.54	203.59	203.22	204.61	202.46	205.68	203.31	202.19	203.96	203.53	202.97	204.09	202.09	203.93	205	204.03	204.27	204.37	203.06	204.43	203.76	203.57	204	202.57	204.08	202.79	204.27	203.53	201.78	202.33
202.58	203.64	201.94	202.29	204.63	201.63	203.56	204.85	202.09	203.63	203.28	203.09	202.17	203.71	202.21	202.47	203.02	201.35	204.37	204.23	202.28	202.68	203.12	200.94	201.56	201.16	200.81	203.3	203.1	202.5	202.48	202.02	202.62	204.04	200.78	202.31	203.5	203.59	202.79	202.68	203.28	203.95	203.4	202.58	202.91	202.84	201.01	204.22	202.47	204.36
204.53	203.57	205.31	203.98	205.72	205.56	205.01	205.39	206.18	206.1	205.19	204.53	206.55	203.47	204.77	205.45	204.75	204.86	204.38	203.03	205.21	205.58	205.92	203.7	205.12	205.47	205.58	204.9	205.16	206.01	205.14	205.52	205.02	205.85	204.48	204.38	205.9	204.96	206.55	206.03	204.72	204.91	203.34	204.99	205.94	206.35	205.82	204.99	206.72	204.78
212.35	211.61	209.83	212.32	212.21	211.4	212	211.36	209.39	211.06	212.44	210.07	212.21	210.37	210.08	210.56	211.77	211.88	213.18	211.92	211.93	211.87	211.22	209.43	210.87	209.14	211.62	210.33	211.67	210.76	211.3	211.62	210.8	211.7	211.63	210.85	210.35	211.54	212.48	211.63	211.65	211.94	212.04	211.37	213.05	212.04	211.01	212.41	212.73	212.05
208.11	207.23	208.8	207.55	208.68	207.74	208.11	207.27	210.22	206.25	207.86	207.94	208.1	208.35	208	207.42	206.67	205.43	206.75	208.08	207.41	208.46	206.59	207.11	206.76	207.9	208.34	206.76	206.24	207.99	209	206.81	208.42	206.74	208.32	207.14	207.8	208.43	206.34	206	207.79	208.77	209.2	209	208.49	207.3	207.51	208.01	208.24	208.61
206.16	209.66	208.34	206.74	207.02	208.62	208.79	207.6	207.81	208.77	207.74	207.64	207.5	206.99	206.71	206.65	207.38	206.22	206.81	207.26	207.97	206.08	208.56	207.8	209.14	208.01	206.82	208.17	207.3	207.22	207.54	205.72	208.01	206.21	206.9	206.85	207.31	208.95	207.98	208.41	208.12	207.58	206.45	205.83	207.53	207.27	206.47	207.2	206.73	207.93
208.46	207.77	209.1	209.67	207.26	209.09	209.42	209.96	208.87	208.59	207.9	209.18	209.06	209.48	208.14	207.86	209.97	209.85	209.11	209.06	208.67	208.46	209.24	208.54	208.24	208.63	208.85	208.39	207.75	207.89	209.54	208.47	209.78	208.4	209.92	209.34	210.65	208.81	210.13	207.69	208.63	207.92	207.86	208.74	209.02	209.19	208.4	209.39	209.31	208.09
200.21	199.76	200.41	199.53	199.57	200.46	200.75	201.51	200.4	197.61	200.63	201.81	200.24	201.15	198.95	200.03	201.34	200.99	199.16	200.31	199.64	199.58	200.49	198.77	199.6	199.92	200.55	200.06	200.19	201.25	199.85	200.25	199.47	200.12	202.41	200.62	200.12	200.16	201.17	200.33	200.74	201.24	200.55	200.82	199.31	199.35	198.92	200.65	199.78	201.8
211.09	212.26	212.5	212.88	212.82	210.77	212.73	212.38	211.13	210.9	211.25	209.2	212.18	212.91	211.93	211.66	211.5	211.5	210.23	213.15	212.55	211.15	212.46	210.25	212.25	211.1	211.35	210.55	211.32	212.59	210.92	212.08	212.13	211.58	210.99	212.12	211.36	210.81	211.16	211.3	212.27	211.03	211.56	211.8	212.92	212.13	212.13	211.64	210.29	212.38
204.39	203.18	203.63	204.37	204.41	202.96	204.08	202.71	203.12	202.86	204.8	203.94	204.87	204.21	202.22	204.19	204.52	204.29	203.76	202.48	204.27	202.24	204.56	204.83	203.25	204.14	203.47	205.71	202.48	202.65	204.77	204.06	204.33	203.48	202.99	204.68	202.73	202.29	205.21	204.19	202.89	202.25	204.87	204.99	204.96	205.34	203.64	203.76	203.66	204.25
207.5	209.88	209.86	208.16	208.6	209.92	209.96	210.48	209.82	210.14	208.48	209.38	208.53	209.13	209.91	211.18	211.43	210.32	210.68	208.35	211.01	210.33	208.63	209.39	208.78	210.98	208.86	208.75	209.55	209.51	212.03	209.83	209.23	208.06	210.05	208.82	208.94	210.39	210.97	207.64	208.31	211.09	209.56	208.28	209.67	209.58	208.48	207.18	209.47	210.71
208.13	207.86	208.82	206.84	209.39	207.95	208.42	207.85	207.62	207.72	208.19	208.49	207.72	208.75	208.27	208.51	206.77	208.4	206.69	208.13	208.73	206.09	209.27	206.44	210.6	207.8	207.52	209.02	207.38	207.69	207.62	207.76	206.88	207.91	207.71	206.9	207.29	208.87	207.25	208.14	208.46	208.81	208.02	206.84	206.64	208.72	208.3	207.33	206.71	207.76
211.64	212.62	210.98	211.29	211.21	211.66	212.88	212.35	210.21	211.76	211.21	212.91	211.34	211.85	211.53	211.08	212.59	211.98	212.9	211.69	210.9	210.43	212.28	210.97	211.99	211.55	212.64	213.81	210.93	211.86	211.96	211.48	212.62	213.16	210.42	211.22	212.73	212.66	211.98	211.18	212.14	211.19	213.38	210.94	212.24	212.01	211	211.34	212.04	210.96
208.45	208.38	209.33	209.31	208.95	208.81	208.08	208.93	208.16	208.78	209.56	208.75	208.64	211.12	209.19	208.54	209	208.36	206.24	208.49	210.06	207.8	209.17	208.41	208.45	209.32	208.61	209.54	209.81	208.09	208.53	209.85	208.98	208.97	208.98	209.46	207.84	208.76	209.6	209.04	208.17	209.41	209.37	210.89	207.8	207.63	207.36	209.18	209.14	211.01
215.74	215.63	216.71	217.66	215.86	217.14	215.76	216.03	217.52	217.05	217.22	216.86	217.33	217.23	219.15	216.39	216.52	216.28	217.59	217.14	217.37	216.69	216.39	217.01	217.79	217.17	218.92	214.85	216.61	218.84	216.7	217.93	216.97	215.34	216.47	215.24	218.38	216.33	216.03	217.4	217.64	214.99	216.75	215.76	217.94	217.22	217.08	217.24	216.61	217.83
201.72	203.66	203.16	204.07	202.97	200.61	202.85	201.93	201.58	202.72	201.31	200.39	202.23	202.97	203.96	203.53	203.4	204.63	201.88	202.01	202.65	201.94	201.82	204.11	201.56	201.67	203.11	202.06	202.38	203.28	202.1	201.83	202.32	202.06	202.85	201.85	203.28	203.52	201.92	203.34	202.61	202.42	201.78	202.71	202.39	202.05	201.87	202.39	203.46	202.11
211.8	211.49	214.13	213.23	212.62	211.7	212.01	214.03	212.55	212.84	212.12	212.75	212.5	211.79	212.26	210.67	212.29	212.56	213.05	212.65	211.15	213.66	212.31	211.15	212.51	210.65	212.72	211.93	212.58	212.34	212.35	212.3	212.94	213.33	211.52	212.94	213.58	211.86	214.27	211.93	213.37	212.46	212.45	211.25	213.91	210.59	211.86	212.65	213.53	211.81
218	217.91	216.64	217.42	217.91	216.92	216.83	217.3	216.89	215.73	218.85	217.41	214.88	216.04	215.77	217.81	214.94	216.87	216.64	217.1	216.7	215.98	216.62	217.28	215.88	216.91	217.42	217.6	216.28	216.54	217.89	218.55	216.36	218.5	217.88	217.96	216.35	217.86	217.02	216.54	217.61	216.07	217.49	216.55	216.14	218.25	217.46	217.89	217.31	216.7
203.56	205.54	205.73	205.66	205.81	205.47	203.68	205.09	205.68	206.8	204.18	204.62	203.07	204.67	204.39	206.95	204.86	205.21	204.68	205.57	206.25	207.55	205.05	207.22	203.63	207.1	204.94	206.18	206.38	206.85	205.67	206.86	204.89	205.34	204.26	204.61	205.33	206.07	205.82	205.99	206.67	206.28	204.43	205.84	206.56	205.76	205.02	206.38	204.74	205.78
203.37	203.98	203.03	204.2	204.54	202.03	201.93	203.53	202.17	202.32	204.39	202.66	201.53	201.09	203.73	203.67	202.28	201.9	201.43	204.26	202.81	203.93	203.64	201.6	202.75	203.41	202.06	202.83	202.54	201.56	201.89	202.12	200.81	202.95	202.64	202.23	202.5	203.71	202.87	202.99	204.15	204.02	202.85	202.12	202.81	201.96	202.09	201.31	202.4	204.02
205.13	205.22	206.36	204.57	204.85	204.19	206.02	207.56	206.71	206.16	206.94	206.99	204.92	204.5	205.8	206.46	207.54	204.51	205.08	206.39	204.72	205.4	206.51	205.38	206.55	205.38	206.39	205.06	206.02	206.23	205.72	204.59	206.43	206.32	205.52	206.59	205.66	206.07	206.41	205.87	205.27	206.03	205.56	205.42	204.5	204.45	205.25	204.56	206.63	203.75
207.63	206.58	206.58	206.97	208.17	208.08	207.43	208.18	208.74	207.82	206.77	208.92	208.8	206.83	207.8	206.77	209.72	208.24	206.82	208.72	208.21	210.2	207.13	207.69	206.89	208.03	206.86	207.17	208.26	208.21	206.8	207.41	209.37	207.53	207.97	207.38	206.63	207.36	208.98	207.99	208.33	208.11	206.93	207.15	207.59	207.02	207.54	208.03	208.29	206.29
208.77	208.28	209.36	209.76	207.52	208.02	209.69	208.83	209.19	210.3	209.35	208.71	209.29	209.26	208.44	207.35	208.61	209.07	211	207.77	209.37	208.98	207.31	208.71	209.45	210.32	207.38	209.69	207.78	209.3	208.64	209.3	208.75	208.83	207.05	208.65	207.04	208.13	208.02	208.92	209.57	206.54	208.32	208.73	210.11	208.5	208.09	208.68	208.99	207.89
204.6	204.02	205.07	203.76	203.3	204.13	202.68	202.78	204.92	203.18	204.25	202.5	203.25	202.6	203.29	201.21	203.6	203.96	201.73	204.65	202.73	204.3	201.48	203.5	203.61	202.38	203.14	204.63	203.68	202.06	203.33	204.83	203.95	202.37	204.04	202.81	204.49	203.67	203.66	202.33	203.26	204.26	203.97	201.94	203.47	204.58	204.27	206.46	202.85	204.88
210.85	210.5	212.72	210.21	211.1	211.49	212.03	211.14	212.42	211.6	212.2	210.71	212.44	212.54	212.83	210.57	211.36	212.21	210.94	209.73	212.44	211.55	211.77	212.07	210.9	212.21	212.01	212.06	212.78	210.5	211.02	212.62	212.43	212.27	210.36	211.2	211.05	212.86	210.32	211.53	211.8	211.17	211.24	211.75	212.24	212.78	211.45	210.8	211.92	210.31
207.42	210.4	208.54	209.4	209.2	209.21	208.72	208.95	208.3	209.42	209.33	208.4	208.4	209.38	208.83	209	208.9	208.19	210.09	208.83	208.63	206.66	209.96	208.33	208.46	208.1	208.72	208.92	209.13	207.69	207.25	206.58	209.96	209.21	209.97	209.06	207.82	209.92	207.65	209.39	209.06	209.6	208.22	208.81	206.82	208.04	208.94	210.24	210.02	209.03
209.07	209.7	209.9	208.71	208.21	207.76	211.28	207.46	207.5	208.51	208.61	208.02	210.74	208.06	209.03	208.15	208.44	207.33	207.36	208.39	208.31	209.13	209.46	207.91	208.92	210.03	209.48	208.56	210.62	208.85	207.93	208.23	208.03	209.07	206.53	208.17	209.46	209.98	209.19	207.9	209.14	209.9	208.22	206.8	208.88	210.43	209.02	208.82	207.9	207.53
205.44	204.81	202.06	205.81	202.85	204.01	202.89	203.75	203.24	205.58	202.19	204.79	202.85	202.9	204.22	203.91	204.11	202.77	203.65	203.36	206.14	203.08	202.66	203.93	203.4	205.53	204.03	203.21	203.03	202.37	203.31	202.22	204.09	203.07	203.26	204.71	203.53	203.25	203.48	202.37	204.21	203.4	203.64	203.9	204.53	203.56	202.2	205.34	204.49	202.82
204.37	203.3	202.31	202.98	204.72	202.22	202.7	203.31	202.66	205.03	205.08	205.33	204.28	204.71	203.74	204.75	202.66	203.07	203.15	203.61	202.06	204.88	204.55	204.95	202.5	205.92	203.38	203.72	201.59	204.28	204.19	202.8	205.21	204.87	205.13	203.18	204.57	204.58	203.79	204.1	204.52	203.55	203.78	202.96	203.99	203.98	203.53	203.32	202.82	202.95
208.08	207.25	208.5	206.64	206.14	207.07	206.94	208.08	208.44	206.42	207.85	207.76	209.62	208.68	208.66	206.51	207.12	207.29	206.68	208.28	207.68	207.4	207.16	206.48	208.68	208.31	208.27	208.1	208.53	208.31	206.74	207.77	207.97	208.82	207.34	207.45	206.43	208.9	208.74	207.53	207.96	207.27	207.9	207.32	208.8	207.43	208.4	206.75	208.16	207.75
196.92	199.34	198.93	197.81	197.89	199.48	198.77	201.25	198.41	199.71	200.55	199.82	200.12	199.94	198.65	197.47	199.18	198.81	199.6	198.07	198.31	199.13	198.23	198.51	197.72	197.64	197.94	196.73	199.45	198.17	199.64	197.2	199.39	198.59	198.03	199.72	198.08	198.33	198.39	198.41	197.53	196.94	199.69	199.02	198.37	197.5	198.99	198.46	198.68	198.82
206.06	207.14	205.96	207.18	205.42	206	206.23	206.97	207.48	206.39	206.62	205.31	206.31	206.53	208.28	207.44	206.4	206.21	206.61	206.89	205.34	207.32	206.55	209.43	205.79	207.05	206.86	206.41	207.87	205.15	208.14	207.05	205.37	205.49	207.21	205.61	208.01	205.05	206.62	206.58	206.92	207.08	206.31	207.95	206.8	205.67	207.5	206.99	207.72	206.61
213.75	212.37	212.09	213.37	214.85	214.26	214.12	213.73	214.42	214.53	213.64	215.41	212.56	214.98	213.2	214.93	213.27	213.06	214.05	215.22	213.62	215.07	212.97	213.04	214.17	213.9	213.58	213.69	214.89	213.98	214.68	213.06	214.97	214.22	212.3	214.23	214.21	214.37	212.82	213.85	213.14	213.43	215.55	213.85	215.42	213.13	213.79	214.18	214.61	214.49
201.01	200.41	200.39	199.99	200.07	199.52	200.33	200.26	200.32	200.03	199.91	200.3	200.77	201.57	201.46	199.5	201.45	201.21	199.1	200.01	199.56	200.47	200.07	200.89	200.44	200.11	199.1	201.08	199.17	199.85	200	201.01	200.19	199.98	202.07	200.12	200.48	199.95	200.53	201.56	200.25	200.04	199.49	200.15	199.24	199.45	199.7	199.75	200.73	201.31
208.95	209.83	207.46	206.76	208.96	209.63	209.52	208.53	209.67	209.33	209.11	208.84	208.63	209.02	207.45	208.48	209.34	209.81	208.72	210.56	208.72	207.84	210.31	208.38	207.95	209.72	208.2	208.4	208.03	208.99	209.81	209.47	208.79	207.42	209.01	209.97	208.89	208.45	209.96	209.81	209.72	209.53	208.71	208.69	208.43	210.48	208.07	209.05	208.25	208.03
211.75	213.1	210.76	210.45	211.34	210.92	212.04	211.15	211.2	211.14	210.61	213.35	210.35	209.87	211.79	211.55	211.27	210.98	212.96	211.32	211.12	211.01	212.21	210.76	211.35	211.04	211.18	212.19	210.09	211.49	211.61	211.63	210.92	212.29	210.78	212.48	210.59	212.14	211.31	211.15	210.84	209.72	212.42	211	213.79	213.83	210.7	211.3	212.07	210.57
202.53	203.4	203	202.4	202.02	202.67	203.53	202.63	201.19	200	202.42	202.52	203.39	202.24	201.51	201.09	202.73	202.2	201.77	202.56	202.2	202.21	202.64	202.89	203.11	201.59	203.63	201.82	203.41	202.35	202.57	202.05	202.53	201.8	201.14	202.61	201.36	201.91	202.85	201.96	200.74	201.48	201.53	201.86	202.96	201.47	201.43	202.05	202.68	202.11
198.72	198.51	197.66	198.52	196.63	198.21	199.06	197.94	197.78	197.58	196.35	197.26	197.22	197.17	198.51	197.46	198.95	197.71	198.35	197.83	199.14	199.33	196.56	198.66	198.6	199.03	198.85	198.41	198.16	196.32	198.43	199.09	198.81	199.49	197.59	198.56	198.74	197.68	198.9	197.76	197.58	198.3	198.45	199.84	197.94	199.05	199.45	197.61	198.24	198.37
210.51	209.15	209.52	208.73	210.1	210.08	209.44	210.07	208.57	209.93	208.73	210.9	208.12	210.32	209.12	209.02	208.85	209.58	210.14	209.43	207.34	210.29	209.77	210.29	209.45	209.92	210.03	209.61	210.65	209.41	209.44	210.37	207.73	210.26	209.1	209.38	210.53	210.48	208.38	209.98	209.83	209.11	209.54	208.7	209.39	210.58	211.48	208.98	209.9	209.76
207.98	209.41	207.72	208.7	209.78	210.78	210.48	209.58	208.62	208.94	207.77	208.82	208.16	207.44	208.15	208.58	208.8	207.82	208.93	209.01	209.96	209.05	207.62	208.03	208.72	208.53	208.24	209.97	208.67	209.97	209.44	208.42	209.08	208.51	208.89	208.45	207.78	207.92	208.64	209.14	208.71	210.26	209.07	209.27	207.88	210.69	208.23	209.24	208.36	209.6
197.4	197.04	197.32	199.5	196.65	196.9	196.97	197.23	197.37	197.86	197.76	199.62	198.69	198.2	197.67	198.23	197.85	198.25	199.59	197.13	198.99	198.12	197.85	199.16	199.24	197.01	197.86	198.16	197.33	198.13	197.97	197.64	198.5	197.22	198.65	198.05	196.6	198.62	197.77	196.37	197.38	197.81	197.66	198.94	197.75	196.76	196.95	197.46	198.86	198
202.53	203.74	203.71	204.19	203.95	201.75	202.34	203.42	204.09	203.62	203.72	202.52	204.54	202.61	202.37	203.07	203.54	202.37	204.73	202.43	204.32	204.98	204.32	202.41	204.7	203.75	203.05	205.11	203.81	203.5	204.35	203.76	203.84	203.77	202	203.1	203.81	203.4	205.61	203.86	201.27	203.84	202.59	204.52	203.16	204.12	203.68	204.51	205.83	204.1
206.15	206.29	206.65	206.36	206.88	204.87	205.97	206.56	205.42	205.24	204.28	206.16	206.39	206.92	205.42	205.79	205.07	206.07	205.4	205.96	204.68	204.19	204.71	205.35	205.75	205.33	205.05	204.84	206.3	206.78	206.07	205.72	206.41	203.88	205.15	206.71	204.63	206.14	205.41	203.44	207.07	205.62	205.89	205.84	205.93	204.82	205.47	205.1	205.91	205.18
210.17	208.85	207.16	208.94	208.79	208.09	208.08	208.4	208.29	208.72	209.43	209.48	208.19	209	209.22	208.28	209.27	207.71	209.66	208.58	208.81	208.53	208.98	209.81	208.27	210.09	210.07	209.22	208.8	209.78	208.04	208.71	208.04	209.19	207.87	207.16	208.12	208.44	208.67	207.77	209.1	209.43	208.89	208.72	207.55	208.69	208.31	208.42	207.85	209.84
194.31	194.05	193.69	194.48	195.09	194.42	195.59	193.38	195.91	195.52	197.31	192.99	195.48	196.02	194.89	195.69	196.75	195.09	193.56	195.82	195.71	195.55	195.59	196.38	195.43	196.17	195.78	195.82	196.37	195.63	196.7	196.47	194.46	196.07	192.49	193.89	193.7	195.24	196.15	195.95	196.91	196.88	195.57	195.26	194.49	197.06	195.12	195.42	196.86	195.92
208.45	208.4	210.7	207.53	208.67	207.9	209.07	208.68	207.73	208.55	208.65	208.11	209.65	208.29	207.89	208.52	208.56	208.57	209.34	207.66	208.22	207.28	207.75	208.33	207.78	207.28	210.11	209.85	208.58	207.74	207.87	208.33	209.58	208.42	207.74	209.68	207.31	208.24	209.87	208.71	208.68	208.14	209.21	207.6	207.29	209.05	209.05	208.23	208.66	209.67
217.18	217.06	218.62	217.16	217.08	217.2	216.66	217.13	215.53	216.82	217.64	216.4	218.56	216.77	217.19	217.63	217.6	217.21	215.83	216.47	217.46	217.06	216.32	218.36	216.49	217.64	215.48	215.62	217.8	216.33	217.38	216.04	216.41	217.49	218.12	215.84	217.29	215.99	216.03	215.83	217.12	216.08	217.15	216.31	216.58	217.32	216.2	216.63	216.34	217.29
209.51	209.72	210.02	209.62	207.97	209.65	208.81	208.26	210.19	210.07	209.78	209.95	208.81	209.73	210.6	209.88	209.66	209.01	208.4	210.17	209.22	209.38	210.81	209.17	209.44	210.39	212.66	210.63	211.42	208.88	208.53	209.49	210	209.91	210.27	209.3	208.6	209.18	209.38	210.38	210.3	210.17	207.92	208.05	208.2	209.36	209.03	210	210.54	210.42
205.74	204.2	204.97	203.62	204.47	204.54	205.57	204.55	206.4	204.51	204.12	204.18	205.3	205.72	206.02	204.08	205.85	206.21	203.63	204.04	205.27	204.17	203.8	204.42	204.91	204.81	204.59	206.03	204.66	204.36	205.29	206.01	205.75	201.82	204.3	203.85	204.55	204.85	204.88	204.89	205	205.44	203.22	204.36	205.07	205.51	204.13	204	203.41	204.5
208.47	208.62	206.79	208.36	208.26	208.42	209.5	207.3	207.99	208.73	210.58	207.26	208.46	208.35	207.82	208.33	208.51	208.28	208.78	209.05	208.71	208.9	207.32	208.85	208.76	209.32	208.09	207.31	208.93	208.04	208.36	207.96	208.55	208.71	208.73	208.83	207.24	208.78	209.26	208.76	208.07	207.89	208.73	208.07	208.97	207.69	209.19	208.3	207.85	208.9
212.41	212.91	212.42	211.35	212.86	212.28	213.62	210.77	212.31	211.07	212.75	211.98	211.37	210.94	212.07	210.31	212.42	211.6	211.21	210.59	212.01	212.57	212.3	213.8	210.05	211.17	212.09	211.89	210.43	212.09	212.61	210.26	212.11	211.92	211.71	210.18	212.87	211.9	211.6	212.33	211.48	212.12	211.92	211.65	212.21	213.77	212.63	213.05	210.61	211.73
209.45	208.29	207.61	207.65	207.79	208.3	210.06	209.37	209.16	209.84	209.48	208.19	207.34	209.93	207.13	208.36	208.1	206.94	208.56	208.09	208.77	208.64	207.83	209.24	209.3	208.41	209.46	206.41	207.41	209.5	207.67	208.42	209.33	208.44	207.57	209.32	207.29	206.93	208.22	207.95	207.73	207.69	206.63	209.55	208.76	207.65	208.07	207.73	209.14	208.71
218.4	218.23	218.29	217.81	217.48	217.71	218.74	219.68	218.13	218.51	217.53	218.48	218.36	218.85	217.1	218.42	218.12	216.94	217.25	217.51	219.32	218.26	218.93	216.68	217.04	216.55	216.66	219.63	218.19	216.56	216.95	217.76	217.09	217.45	218.73	218.07	218.2	218.22	217.32	217.46	219.03	217.29	217.66	217.48	218.62	218.08	216.56	217.54	217.99	217.44
207.22	210	209.39	208.27	208.39	207.98	207.54	208.5	209.66	209.91	209.9	210.1	210.15	209.46	208.58	209.47	208.98	208.91	208.95	210.78	209.94	208.73	208.34	208.03	209.15	209.64	208.39	207.55	207.84	210.25	210.12	209.48	208.8	210.31	209.03	208.77	208.79	207.82	209.01	207.9	208.36	208.11	209.59	208.36	209.21	208.53	208.79	208.8	208.16	209.63
209.59	209.96	209.22	208.91	211.02	210.15	210.37	209.82	208.11	207.55	209.36	208.27	209.02	207.48	210.07	209.94	210.57	209.62	210.82	210.34	209.3	209.4	210.1	210.01	210.59	209.53	210.28	209.54	208.05	209.74	209.94	208.84	208.84	209.11	209.72	210.1	209.39	209.22	209.51	208.91	210.02	208.89	208.25	209.45	208.09	207.97	209.08	208.25	208.56	207.09
203.27	202.45	202.63	203.91	202.39	203.48	204.22	202.53	202.57	203.4	202.33	201.3	202.76	203.03	203.04	202.92	201.86	202.36	202.88	201.15	203.19	203.25	202.62	204	202.89	203.11	203.15	202.9	202.38	202.97	202.62	203.81	203.33	203.58	202.08	203.77	203.78	204.53	204.28	202.39	203.1	203.29	204.08	201.86	201.92	203.73	201.97	202.91	203	202.55
218.58	216.7	218.21	217.76	218.41	216.51	218.26	218.56	218.48	217.66	217.52	217.64	218.46	216.75	215.53	215.26	218.87	218.33	218.81	218.66	218.07	216.78	217.04	218.71	218.63	217.3	217.32	218.28	219.03	216.62	218.02	217.88	217.6	216.8	218.11	216.17	217.82	216.58	219.66	216.91	219.4	217.5	217.67	216.13	217.62	217.35	218.21	218.26	217.17	216.07
200.6	200.84	201.49	200.02	202.14	200.79	200.07	201.01	200.45	201.52	200.44	200.56	201.46	202.19	200.77	203.03	201.68	202.56	200.13	203.07	202.11	200.49	201.27	200.36	202.03	200.92	201.88	201.34	199.39	201.62	201.22	200.6	201.39	202.13	202.05	201.16	202.32	201.09	201.36	202.21	203.66	201.04	201.2	199.97	201.44	201.47	199.57	199.33	201.1	200.3
215.21	213.75	213.75	213.36	213.27	211.52	213.14	213.28	213.41	213.64	214.42	214.23	214.25	214.44	214.43	213.34	212.27	212.59	212.39	212.55	213.31	213.91	215.28	212.26	212.83	212.26	212.07	210.96	211.55	213.38	213.22	213.82	213.04	212.62	213.93	214.24	213.82	212.89	211.96	212.53	212.17	213.31	212.43	212.22	213.31	212.38	214.7	213.08	212.66	211.88
203.75	205.13	201.73	203.88	203.77	205.12	202.66	203.47	202.62	203.4	204.84	204.85	204.57	204.07	203.35	204.2	204.46	203.66	203.58	205.29	204.84	204.23	201.75	203.45	204.07	203.02	202.61	203.09	204.57	203.05	203.96	204.68	206.24	203.09	202.61	204.36	203.8	203.3	203.19	203.09	204.59	203.97	202.99	205.21	204.15	205.9	204.34	202.92	203.83	203.94
213.23	212.36	211.52	212.69	213.2	213.2	212.34	213.45	214.15	214.22	213.52	213.55	214.18	212.51	213.86	212.35	213.56	212.7	214.54	212.81	212.18	212.06	212.42	212.69	212.83	212.68	212.92	213.61	213.87	212.67	212.45	211.68	211.87	212.5	213.27	214.07	211.9	213.84	212.94	214.16	212.82	211.41	212.95	212.63	212.03	213.97	213.21	210.57	213.55	213.68
204.98	206.77	207.82	207.44	207.76	206.9	207.49	207.21	205.89	204.92	206.39	206.14	206	206.34	206.83	206.58	206.01	206.38	205.07	206.66	207.63	207.5	205.47	206.12	206.59	205.62	208.37	207.13	204.85	205.96	206.61	205.06	206.98	207.39	205.73	206.2	206.64	207.72	204.28	207.06	206.37	206.06	206.95	206.16	206.68	206.5	206.17	208.16	206.8	204.45
203.95	203.26	202.65	201.53	202.09	203.21	201.51	204	201.88	202.59	201.07	204.01	201.34	202.93	203.23	201.64	202.66	202.71	202.37	202.17	201.85	202.38	202.86	203.35	202.3	203.03	202	202.47	203.6	203.19	200.23	202.07	200.97	202.63	202.93	202.14	202.07	204.1	202.05	202.83	203.31	202.84	200.61	201.76	202.67	201.26	202.02	203.2	202.75	203.05
211.2	212.61	212.22	210.71	210.92	211.64	212.44	212.84	212.4	210.48	210.86	212.08	213.52	212.74	210.57	211.41	210.94	212.78	211.81	211.35	212.24	211.23	211.67	212.09	209.83	210.9	210.98	209.33	213.06	212.17	210	210.99	212.07	211.07	212.92	212.28	210.89	211.61	212.03	212.28	211.88	212.08	212.57	211.31	210.74	211.12	211.52	211.32	210.94	212.68
217.58	217.92	218.36	219.14	217.35	217.98	218.66	219.43	216.35	217.2	217.29	216.59	218.4	217.47	218.65	217.96	217.26	217.03	218.99	218.34	217.78	217	218.11	218.3	218.73	220.28	218.04	219.07	217.05	218.16	217.41	217.21	217.3	217.6	216.72	217.49	218.98	218.21	217.82	217.11	217.53	217.1	217.12	218.05	218.83	216.73	217.18	218.4	217.42	217.57
203.27	202.95	203.89	204.86	203.48	202.78	202.46	202.31	202.83	203.84	203.82	204.03	203.06	204.09	203.4	203.8	202.51	202.35	203.57	204.09	202.04	202.05	204.13	203.23	203.48	201.68	202.82	202.27	201.81	204.65	202.33	201.88	204.41	203.35	202.03	203.87	203.58	202.92	204.58	202.56	203.53	203.1	202.68	203.37	203.84	204.3	202.57	202.81	204.07	203.34
207.46	206.24	205.88	206.73	207.09	207.03	205.97	207.93	206.45	205.48	205.68	205.91	206.64	205.53	204.45	206.52	205.96	206.62	207.05	207.04	207.12	206.62	205.08	207.35	205.54	206.02	207.08	206.44	204.78	206.08	206.18	205.55	203.91	206.8	207.9	207.64	206.99	206.29	205.96	206.2	206.83	205.91	206.71	206.37	204.69	207.9	206.26	205.45	206.61	206.67
209.44	206.6	208.14	208.5	208.31	206.28	207.38	206.43	207.78	208.19	207.86	210.3	207.56	207.02	209.66	208.31	207.31	209.26	206.67	206.02	208.74	208.68	207.47	207.41	208.26	208.5	208.17	208.88	209.68	209.25	208.73	206.78	205.65	207.81	207.28	208.05	206.9	207.27	206.63	209.12	209.76	206.99	207.17	206.64	207.61	209.31	207.04	208.33	206.93	208.88
195.24	193.54	195.03	193.31	192.85	192.72	195.47	195.21	195.01	193.5	192.95	192.96	194.64	195.1	194.19	194.24	194.52	194.56	194.37	194.26	193.5	194.33	195.63	195.17	193.76	193.1	193.91	193.65	192.89	195.73	194.2	193.71	194.93	193.25	194.76	194.64	195.24	195.49	194.96	195.39	193	194.91	193.32	194.73	194.46	193.67	192.94	194.61	194.62	195.86
218.54	218	216.07	217.28	216.41	218.96	217.26	215.37	216.89	218.49	217.56	215.69	215.84	217.19	216.36	218.49	216.03	217.96	217.15	216.29	217.12	216.57	217.44	216.66	217.37	219.15	216.11	217.53	217.01	217.25	215.54	216.11	217.04	216.84	218.57	218.07	217.89	217	217.43	216.2	216.21	217.87	217.79	216.91	217.63	217.63	216.8	216.23	217.01	217.86
198.39	197.32	198.8	200.13	198	197.38	196.44	198.64	199.38	196.76	197.71	199.18	198	198.38	198	196.98	199.07	198.99	198.05	198.36	199.16	197.42	198.17	197.64	197.66	199.06	196.85	197.04	199.72	196.82	197.74	196.72	198.21	198.19	198.13	197.61	198.25	197.7	199.04	196.23	198.68	197.08	198.89	196.98	198.9	197.19	199.25	194.95	198.16	197.69
218.77	216.6	217.79	218.46	217.48	218.47	218.48	218.61	217.68	216.47	217.64	218.2	217.12	218.71	217.57	219.08	218.95	217.51	218.29	219.18	219.38	219.48	215.74	217.12	217.22	218.66	217.17	218.61	216.57	218.12	218.89	217.64	219.12	219.18	215.99	216.37	218.26	219.53	218.7	218.5	217.25	218.61	217.7	215.05	217.81	216.54	217.29	217.72	217.61	217.17
209.27	209.94	209.63	209.74	209.16	209.26	208.81	209.79	210.14	209.87	209.29	210.34	209.82	209.11	209.02	210.95	209.61	211.8	210.9	209.93	209.71	209.03	210.53	208.5	207.94	209.37	209.31	209.11	208.15	208.97	210.66	211.13	207.43	209.28	209.95	211.24	210.53	210.5	208.91	210.08	209	210.62	210.15	209.43	209.53	210.58	210.5	209.72	210.26	209.75
212.38	212.61	212.62	212.21	211.23	213.03	210.8	209.79	211.16	211.17	211.23	211.13	209.56	212.91	210.92	210.79	211.32	211.47	212.84	213.89	210.98	212.02	211.67	210.31	211.04	211.56	210.33	211.08	210.79	211.36	212.59	212.09	212.29	213.22	213.14	211.22	211.82	211.75	211.18	213.93	213.06	212.61	213.35	211.83	211.93	211.59	211.13	211.84	212.17	211.99
211.39	210.87	212.04	211.05	211.23	211.73	211.25	210.41	210.65	211.21	211.8	209.68	213.05	210.24	210.85	213.02	211.32	212.62	210.92	211.46	210.41	210.73	212	210.46	211.34	212.57	211.25	212.99	211.31	212.23	211.96	211.86	210.65	210.2	210.98	212.09	211.32	212.11	210.38	211.16	210.4	211	212.49	212.17	212.2	210.41	211.23	212.2	212.76	211.58
208.32	210.62	209.12	212.35	208.9	208.17	209.05	209.91	208.92	208.82	209.41	209.34	210.09	209.54	208.89	208.68	208.97	209.7	209.61	210.11	209.36	210.07	209.2	209.46	210.68	209.52	210.77	209.26	209.3	210.78	208.77	207.4	209.53	209.52	209.96	209.22	209.67	209.76	210.15	208.56	209.01	209.27	209.07	210.31	210.84	210.02	211.01	210.15	209.2	209.73
197.7	197.33	197.8	198.28	197.8	197.13	198.85	197.98	196.87	197.8	198.22	197.89	198.32	198.15	199.87	199.08	198.29	198.43	198.05	199.51	198.14	198.21	195.93	197.73	197.32	198.89	195.35	197.76	197.87	197.01	196.82	198.67	197.88	199.1	198.39	197.1	197.82	196.75	195.78	197.07	197.91	198.87	196.77	199.28	198.54	198.58	198.3	198.8	198.37	198.68
216.76	218.1	217.4	217.55	217.69	216.65	217.79	216.43	215.94	217.1	217.62	215.71	217.71	217.53	215.32	215.77	216.86	216.42	216.56	218.2	217.24	215.32	215.89	215.91	217.54	216.73	215.69	216.6	216.83	215.89	218.47	217.17	217.5	216.54	218.05	215.82	217.68	217.19	217.44	216.84	216.27	216.03	218.59	216.84	215.64	215.96	219.12	216.06	218.05	216.31
203.05	203.12	203.87	202.47	202.58	201.93	202.8	202.08	201.21	203.95	202.06	202.58	203.25	202.8	202.46	201.64	203.25	202.44	202.59	203.11	202.46	200.93	204.93	203.6	200.57	202.19	203	203.33	201.33	202.68	201.72	202.62	202.57	202.11	200.98	200.12	201.76	203.45	202.49	202.18	204.02	201.15	204.83	204.51	202.12	203.32	203.46	202.38	203.53	203.91
201.07	204.28	205.15	206.16	202.44	203.85	204.09	203.02	203.23	203.39	202.18	203.22	203.34	202.88	202.88	204.33	204.64	202.57	203.18	202.37	203.99	201.61	203.18	202.81	204.23	203.3	204.52	203.45	204.42	203.52	204.01	204.68	204.63	204.36	204.05	203.61	204.68	203.27	202.83	205.15	204.3	204.36	204.27	203.05	204.29	203.68	202.57	205.24	203.16	203.54
199.27	199.09	199.29	200.01	198.03	199.77	199.51	199.8	200.26	198.08	199.6	199.58	199.29	199.37	200.18	199.21	200.08	200.1	198.85	198.98	199.43	197.84	200.36	199.58	199.05	199.75	199.66	200.14	200.27	199.39	201.01	199.7	198.78	199.09	199.73	197.5	200.54	199.74	198.76	196.15	199.24	199.66	200.5	198.32	200.85	198.27	199.21	199.42	199.99	198.21
212.89	212.26	213.43	211.05	213.03	211.72	211.63	213.11	212.18	212.2	212.55	211.99	212.33	212.18	212.14	213.32	213.2	213.15	213.98	210.56	213.13	213.53	212.07	212.62	212.25	210.34	211.14	211.85	213.33	211.56	212.66	213.21	212.22	214.31	210.13	212.27	212.51	212.31	213.39	214.63	212.92	210.72	210.97	212.75	212.36	212.18	210.77	212.74	211.31	212
205.46	204.98	206.69	204.08	204.08	205.87	206.29	205	205.08	202.99	203.96	206.24	204.99	204.54	204.77	205.02	205.11	204.26	203	204.5	207.02	205.55	207.18	205.2	204.71	204.09	203.76	204.74	205.68	204.24	203.32	203.42	203.75	205.21	205.84	204.85	203.75	203.32	204.54	204.85	204.4	206.73	203.94	204.96	204.68	203.83	205.82	204.01	206.05	204.42
195.48	195.39	195.96	196.05	196.22	195.8	195.47	195.31	194.63	194.95	194.83	194.59	196.18	195.15	195.09	196.1	196.37	196.61	194.91	195.08	196.37	194.69	196.04	195.37	195.06	194.79	195.13	195.67	196.37	194.69	195.37	195.43	195.58	194.07	194.64	195.63	195.73	194.6	194.28	196.47	194.9	196.39	193.66	194	194.64	195.6	195.15	195.5	194.44	195.95
215.23	217.1	216.83	217.17	215.29	215.86	216.75	217.71	218.08	218.62	216.6	217.45	215.57	215.75	218.09	218.54	218	218.93	215.94	219.74	217.22	218.13	216.43	216.18	219.36	216.75	216.96	217.36	216.93	216.63	216.56	217.86	217.03	215.95	217.33	216.52	216.14	217.26	216.13	217.62	217.24	215.84	216.26	216.64	217.62	215.89	216.64	217.28	217.19	217.63
208.41	209.35	208.76	208.23	209.47	210.11	209.46	208.25	208.34	209.64	208.19	207.82	208.72	208.48	209.55	209.68	207.89	208.7	209.64	208.23	207.44	207.65	208.05	208.8	207.52	207.8	208.98	208.36	209.19	209.34	208.67	210.28	207.81	207.6	207.66	208.54	209.44	209.67	206.52	209.78	209.54	210.47	208.19	208.87	209.82	208.41	208.67	208.62	208.27	209.21
206.56	206.21	208.15	208	206.31	207.2	205.43	206.61	205.73	205.84	206.4	205.33	207.67	205.81	207.25	205.67	204.72	206.08	206.25	207.94	207.91	208.33	207.11	205.73	207.47	206.12	208.13	206.1	205.57	206.53	207.04	204.93	207.15	205.52	206.58	206.02	207.28	205.91	206.03	205.35	207.62	206.54	207.27	206.08	206.46	204.45	205.92	207.46	206.41	205.86
208.45	208.62	209.24	209.46	208.7	208.46	208.15	207.19	207.89	208.26	209.63	209.15	209.38	209.73	209.77	208.53	208.33	207.93	207.78	208.82	209.72	209.28	208.75	210.81	208.93	207.2	209.78	208.37	209.75	208.42	208.71	209.54	209.73	208.3	210.13	209.04	208.79	209.81	210.01	208.76	209.76	208.41	208.72	208.89	208.05	208.69	210.19	208.22	209.77	209.82
196.85	197.86	197.86	197.11	198.08	198.8	197.5	198.52	199.54	198.41	198.52	199	198.53	197.76	198.53	198.45	199.27	198.49	198.45	199.82	199.63	196.89	199.94	198.03	198.3	198.82	197.66	197.66	197.56	198.95	198.66	196.77	199.54	197.44	199.16	197.65	199.03	198.31	198	199.93	198.03	198.53	198.64	198.52	198.84	199.24	199.39	197.85	198.04	197.61
212.7	211.7	212.66	213.12	211.15	212.72	213.03	213.91	210.55	213.75	213.64	213.1	213.01	212.34	213.39	211.1	213.86	212.56	212.55	213.69	212.82	213.63	212.19	211.83	210.93	213.86	212.74	212	211.69	211.76	211.57	213.27	210.82	211.77	212.9	211.41	212	212	211.54	211.67	210.94	213.02	209.99	210.73	212.49	212.26	212.68	212.24	213.86	213.08
208.42	207.63	207.35	207.85	207.45	208.3	207.68	206.03	205.82	208.2	207.85	207.35	208.29	207.21	209.09	207.7	207.27	207.72	206.59	207.92	206.09	208.52	207.76	208.52	208.01	208.26	209.77	208.82	208.05	206.22	207.16	207.15	208.69	207.31	207.84	207.46	207.44	208.59	209.22	207.08	207.83	206.5	207.48	205.72	209.13	207.05	209.63	206.75	207.21	207.61
206.26	205.51	207.48	206	206.26	204.68	205.18	205.5	206.21	206.38	205.56	204.38	207.32	206.78	206.84	206.31	206.73	207.1	206.39	207.57	205.79	206.48	207.55	206.22	205.95	206.51	205.16	207.43	208.15	207.47	207.26	206.92	206.17	206.07	207.95	205.94	204.54	207.07	205.23	207.77	206.51	206.46	205.74	205.75	206.23	205.95	206.13	206.26	206.36	206.52
199.81	200.75	201.22	199.74	201.19	201.14	201.67	202.16	200.32	201.75	201.83	202.05	202.5	200.59	200.9	201.89	200.48	201.57	200.67	200.75	199.47	199.74	201.27	201.39	202.75	202.03	201.58	202.27	201.66	200.99	202.2	200.2	199.58	201.32	200.16	201.08	202.08	200.46	202.94	201.87	201.23	200.86	202.03	200.23	201.05	202.41	200.15	202.18	200.02	201.72
207.85	207.73	206.73	208.23	207.79	207.77	208.34	207.48	206.83	207.53	208.09	206.97	208.69	209.2	208.43	208.64	207.51	207.64	209.06	206.56	206.54	206.41	207.01	207.56	208.89	207.43	206.73	208.69	209.39	206.63	207.89	206.72	206.03	207.09	207.94	208.15	208.05	207.98	208.69	207.01	208.48	207.21	208.03	207.24	207.05	207.42	208.07	207.97	207.1	207.19
205.05	203.16	200.76	201.73	202.31	202.65	205.23	203.68	203.78	201.96	203.14	203.47	202.86	201.08	202.95	203.81	204.28	202.4	203.13	202.04	203.07	202.38	201.47	201.98	203.68	201.44	202.98	201.52	202.08	202.49	203.37	202.14	201.79	201.23	202.95	203.44	201.2	202.07	201.89	201.31	201.35	202.18	202.43	204.02	202.75	202.97	202.61	203.27	202.02	202.05
207.9	207.14	209.1	207.72	209.3	208.09	209.4	207.37	207.95	208.03	208.88	207.62	207.96	208.55	206.81	207.07	209.44	207.94	208.67	210.69	207.61	208.36	207.96	210.55	208.31	208.22	208.53	207.85	209.28	209.1	207.05	207.14	207.89	208.17	210.32	206.62	209.01	208.18	206.36	207.29	207.5	209.17	210.5	208.86	209.03	208.93	208.29	207.66	209.26	207.58
212.14	211.82	212.58	212.49	211.65	212.09	212.76	212.24	212.51	211.25	212.82	211.81	210.63	211.94	211.56	210.76	212.67	209.69	212.48	213.21	211.68	212.52	212.25	211.89	212.48	212.78	211.4	211.23	211.06	210.67	210.58	213.54	211.62	210.47	211.8	212.19	213.41	211.79	211.33	211.84	211.57	210.53	210.08	211.49	210	212.06	212.63	212.73	211.92	211.94
203.72	204.89	204.77	204.5	204.76	205.51	204.06	206.25	205.98	205	204.49	204.86	205.43	204.19	203.51	206.63	204.67	201.97	205.33	204.66	204.75	205.9	203.98	205.28	205.84	205.93	206.35	205.84	204.35	204.87	206.02	205.8	205.64	205.8	204.56	203.92	204.26	206.57	204.42	206.71	204.76	204.68	204.73	206.25	204.54	204.33	204.41	205.26	206.35	205.19
215.86	217	217.18	217.55	218.38	216.32	217.34	216.36	216.45	218.13	216.17	218.65	217.12	216.01	217.43	217.82	217.35	217.09	216.1	217.87	216.59	217.12	216.5	218.32	218.62	216.69	217.27	216.42	217.79	217.64	215.67	216.59	216.87	218.22	217.45	216.62	216.84	217.38	217.95	216.84	217.91	218.18	216.99	216.04	217.34	217.87	216.79	215.95	216.58	216.18
213.25	213.09	215.28	212.84	213.99	213.43	214.33	213.04	213.93	215.63	214.39	213.47	213.81	213.83	213.19	213.86	214.72	213.04	214.75	213.12	211.68	213.8	214.23	213.7	213.59	213.71	214.89	214.53	213.92	213.8	214.82	212.51	214.52	213.16	212.48	214.86	214.1	212.87	213.63	214.86	215.14	215.15	215.46	213.4	213.88	214.4	214.38	212.78	213.52	214.24
209.04	208.09	209.86	207.52	208.54	206.99	209.72	208.26	209.09	210.23	206.75	208.33	209.9	207.35	209.01	208.32	209.33	208.09	208.24	209.11	208.38	209.38	209.47	208.48	209.87	208.45	207.72	208.83	205.71	208.27	207.59	209.67	208.13	207.97	209.96	206.77	206.96	206.54	209.06	210.28	208.21	209.15	209.26	208.2	208.62	208.73	207.94	208.29	209.54	208.91
201.82	199.93	202.97	201	202.25	201.95	201.72	202.37	201.78	200.51	200.59	202.05	200.56	201.62	201.12	201.3	200.81	201.15	200.77	201.73	201.16	200.13	201.89	202.14	200.94	201.34	202.05	200.58	202.12	202.33	202.57	200.47	201.84	200.69	201.24	201.28	203.51	203.59	201.69	200.21	202.57	202.42	200.34	202.43	201.37	199.13	200.22	199.41	200.68	201.29
210.06	209.36	209.98	209.44	209.02	209.46	208.17	209	211.49	211.38	208.83	208.46	210.35	210.28	209.19	209.07	209.95	209.37	210.02	208.78	209.52	209.55	210.18	210.71	210.18	209.97	212.03	209.05	208.71	210.47	209.32	210.83	210.07	209.45	209.24	208.56	210.6	210.26	209.17	209.69	209.72	210.64	208.61	209.53	209.56	209.12	208.35	210.08	210.41	209.33
203.81	202.5	204.27	204.52	204.25	203.12	204.8	205.1	201.98	202.42	202.88	203	203.46	203.85	203.68	205.05	203.93	205.2	203.48	204.7	204.2	202.08	203.2	203.82	203.86	203.4	205.67	204.52	202.16	205.27	205.86	203.83	203.58	203.49	203.48	204.58	205.58	203.62	206.34	203.22	205.21	203.55	202.29	203.19	202.88	205	204.53	202.9	202.84	203.91
217.26	218.08	216.67	215.59	216.41	217.11	218	216.93	217.76	217.24	216.18	217.13	215.9	216.76	218.36	217	218.99	217.43	215.91	217.25	217.89	217.14	217.45	216.61	217.74	217.9	217.92	217.49	217.37	215.51	218.3	217	217.7	216.22	215.98	216.35	216.66	215.89	216.88	217.35	216.14	216.49	218.79	216.83	217.69	216.13	217.92	217.32	216.55	217.16
206.35	207.34	208.75	208.35	205.98	208.13	207.28	208.34	208.98	207.15	207.14	208.24	209.59	206.46	208.22	209.4	206.77	208.53	207.53	206.36	207.55	207.06	208.37	207.58	207.08	210.35	206.12	207.48	207.21	207.45	207.79	209.04	207.78	207.68	209.44	208.34	208.85	208.1	208.63	209.25	208.02	207.66	208.81	209.16	207.29	208.71	207.08	208.86	208.21	208.52
208.32	209.83	210.11	209.85	208.54	208.97	209.71	209.76	206.91	209.12	208.44	206.97	210.7	208.7	209.22	211.59	209.82	207.38	209.86	208.59	208.04	208.51	209.13	208.65	209.9	209.24	208.98	208.46	207.93	208.13	207.84	208.72	209.03	209.36	207.13	209.23	208.54	208.65	208.34	208.21	208.91	208.79	208.62	208	209.75	208.84	208.74	209.39	209.1	208.13
204.93	204.9	205.02	204.33	206.83	203.55	204.47	204.51	205.43	204.83	204.43	204.62	204.58	204.6	202.96	207.66	205.67	203.76	205.48	207.07	206.35	203.77	203.64	204.54	203.11	203.71	205.94	202.45	206.92	203.9	204.8	205.19	205.02	203.34	203.83	203.52	202.43	206.77	205.41	205.38	204.74	206.62	206.08	204.16	203.75	205.1	204.76	206.1	205.34	203.53
199.91	201.79	199.5	201.22	198.69	200.9	200.7	199.21	200.17	200.76	199.29	200.8	200.63	200.16	201.19	200.46	200.79	200.81	200.94	201.23	199.63	199.57	200.21	201.96	199.21	200.28	200.18	199.44	201.68	200.59	200.1	200.25	199.85	199.43	201.58	199.85	199.37	199.41	199.71	199.67	199.99	200.32	198.19	199.39	201.15	200.05	201.88	199.53	200.17	200.03
206.92	207.44	206.93	208.35	208.48	207.34	207.31	208.28	207.55	207.27	207.58	206.87	206.68	206.85	207.39	207.39	206.59	206.76	207.08	208.57	208.29	208.37	207.31	207	209.14	208.59	208.61	209.64	205.51	209.05	206.45	205.89	208.17	208.94	208.35	207.49	206.72	207.02	209.53	207.41	208.55	208.24	207.61	209.53	208.04	207.2	208.8	207.48	208.42	208.08
210.57	208.98	209.5	208.29	208.61	208.33	209.35	209.09	209.93	209.41	210.44	209.54	208.29	209.75	209.31	210.59	209.25	209.52	208.5	209.6	210.4	211.93	210.54	209.22	209.91	208.84	209.87	209.14	209.73	210.16	209.39	209.59	208.81	209.88	211.02	209.78	209.06	210.64	209.7	209.59	208.85	209.01	209.4	209.25	208.78	211.58	207.56	209.46	209.39	209.38
211.38	214.86	213.14	212.56	212.01	210.82	212.5	211.88	212.76	211.92	212.22	213.43	213.52	212.43	213.24	212.44	212.11	212.21	212.93	214.02	213.59	213.3	213.02	214	215	212.62	212.46	213.55	212.93	212.86	212.18	213.27	212.9	212.33	212.88	210.89	212.86	212.01	212.85	211.69	212.39	214.13	214.1	213.98	213.53	213.25	214.48	212.27	213.15	213.58
199.44	200.35	199.08	199.43	200.09	200.44	199.57	198.8	198.78	201.15	198.51	200.61	199.25	199.99	197.73	198.05	200.61	199.38	199.09	198.99	199.65	201.99	200.73	199.28	199.08	199.91	200.83	198.3	198.93	199.68	199.23	198.9	199.12	200.07	200.36	199.09	199.26	199.98	198.62	199.58	198.64	198.05	199.59	198.87	200.51	199.23	200.72	199.41	201.03	199.1
200.63	200.09	200.39	199.18	198.62	199.71	200.68	198.44	200.33	200.3	202.14	201.69	200.27	201.59	200.05	200.66	199.57	199.88	199.52	199.64	202.16	200.54	200.39	201.7	200.48	201.29	199.92	200.57	200.74	199.07	200.06	200.26	199.84	200.31	201.29	201.02	200.41	199.61	201.86	200.73	200.57	200.36	200.23	201.04	201.9	200.06	201.14	199.69	199.73	200.57
216.4	216.24	217.1	216.01	217.76	216.54	218.68	218.87	217.29	217.72	216.96	215.57	218.51	217.73	218.06	217.42	219.62	216.57	217.74	218.58	218.44	217.52	218.29	218.02	217.82	219.09	217.83	217.42	218.03	217.37	218.43	216.59	218.95	217.52	217.2	218.75	217.48	218.3	218.69	217.31	217.1	215.71	218.56	217.83	218.22	217.95	218.24	217.95	217.83	217.99
208.8	208.2	206.46	207.13	206.55	208.12	207.48	207.61	206.78	208.35	208.37	207.1	207.45	207.6	209.36	208.73	206.37	208.37	207.82	207.66	205.98	208.24	208.06	207.97	209.43	207.84	205.86	206.26	207.94	208.1	206.6	208.71	207.76	209.34	207.08	206.69	207.61	208.88	206.76	208.17	207.87	210.41	208.17	206.21	208.05	207.77	208.3	207.31	207.44	207.87
211.4	211.99	212.17	211.73	211.25	212.89	212.04	213	212.32	211.95	213.17	213.89	212	211.6	212.63	211.86	211.46	212.49	211.92	213.44	212.73	211.65	212.56	212.07	212.1	212.68	210.87	211.13	211.53	210.92	212.14	211.89	213.97	211.6	212.34	211.46	212.58	212.49	212.83	212.37	211.55	211.53	213.19	211.19	212.37	211.16	212.52	211.33	211.15	212.39
204.92	205.23	204.34	204.27	205.26	205.13	206.11	206.78	204.75	204.22	205.26	205.38	205.38	205.65	205.25	205.66	204.91	205.23	205.16	205.31	203.05	206.09	204.29	203.68	204.86	204.76	203.17	205	203.25	205.52	202.75	205.34	205.15	204.47	204.51	205.39	204.03	203.21	204.35	206.71	205.1	205.52	203.57	203.99	204.45	202.72	204.49	204.61	204.72	204.19
208.92	208.86	206.42	208.5	207.61	206.09	204.8	208.03	206.65	207.09	207.74	207.44	206.44	207.76	207.22	208.4	206.91	207.6	206.99	206.24	207.54	207.3	207.26	208.28	205.73	207.36	206.83	208.01	207.84	207.2	209.16	207.47	207.96	207.49	207.54	204.81	207.33	206.79	207.44	207.22	208.61	206.87	208.93	207.24	206.06	209.16	207.15	207.33	207	207.36
208.14	206.1	209.26	207.38	207.67	207.06	208.53	207.85	206.87	205.73	209.15	209.12	208.38	208.02	208.33	207.42	208.52	208.66	206.54	208.55	206.82	207.7	208.12	208.13	208.19	207.96	207.48	208.7	207.71	207.15	207.8	208.08	208.77	205.62	208.32	208.28	207.25	206.57	207.28	207.45	207.67	207.8	207.2	207.57	207.46	207.7	207.32	208.78	206.19	207.23
207.92	208.53	208.64	210.35	210.15	208.86	209.05	208.46	208.52	209.12	206.11	209.42	209.22	207.93	209.3	208.6	207.73	208.99	207.65	208.38	209.85	207.97	208.35	209.85	209.47	208.36	209.34	208.24	208.63	209.1	208.91	210.64	208.36	208.87	210.07	209.43	207.55	209.01	209.66	207.4	208.65	209.55	208.92	206.91	207.76	209.65	207.9	210.11	207.35	208.76
204.2	204.48	204.74	204.21	203.45	202.95	203.68	203.23	202.73	203.75	204.38	202.97	205.7	203.59	202.51	204.81	204.35	202.47	204.28	204.59	202.48	205.19	203.52	204.02	203.98	204.69	204.2	203.56	205.32	204.03	203.45	203.42	203.21	205.46	204.51	204.63	202.73	203.33	202.88	203.3	203.09	203.04	203.09	203.74	202.99	202.87	203.78	205.12	201.92	203.72
199.88	199.17	199.37	200.14	199.18	198.48	199.89	199.73	199.99	199.29	198.67	199.27	199.44	198.82	198.42	200.05	199.17	198.08	198.92	199.83	199.36	199.17	199.03	199.19	199.79	198.75	198.43	199.91	197.74	199.43	199.25	198.88	200.13	198.49	198.96	198.28	198.87	198.57	199.65	198.71	198.32	200.37	199.02	197.54	199.93	199.37	198.21	199.02	199.68	199.32
206.18	209.72	207.36	206.81	208.4	208.01	208.29	206.3	208.22	208.12	207.23	206.64	207.74	207.65	208.58	207.78	206.95	206.8	208.59	206.54	209.19	208.88	207.48	206.7	206.52	207.69	206.94	208.73	208.19	206.79	205.58	208.54	207.54	207.78	208.63	207.59	207.4	206.68	208.8	206.93	207.24	207.9	208.42	207.44	206.42	209.46	206.97	207.61	207.66	209.06
202.51	202.46	202.02	201.98	202.34	203.06	203.68	203.05	203.2	201.97	202.23	202.96	201.04	201.88	201.94	203.49	203.08	201.78	202.39	202.9	203.82	201.77	203.15	202.67	204.43	201.74	203.23	201.71	203.64	202.09	204.13	202.92	202.9	204.56	203.33	201.92	201.62	202.42	204.2	201.84	202.96	202.19	202.9	202.86	202.31	202.24	202.39	203.16	202.7	202.85
208.54	207.65	209.55	208.95	209.86	207.12	207.88	207.94	207.43	209.33	207.94	207.96	206.45	207.93	207.33	207.02	207.68	208.61	206.13	208.22	207.33	207.96	206.5	208.56	207.92	207.76	210.44	207.99	207.95	207.02	208.05	209.23	208.18	207.71	209.47	208.4	209.04	208.42	206.9	206.73	209.01	207.89	207.78	207.82	206.57	207.65	208.41	207.22	207.71	206.44
200.23	197.4	197.16	198.12	195.98	198.84	197.75	198.56	197.59	199.88	198.25	199.04	198.91	197.06	197.15	199.3	198.02	198.38	198.58	198.04	198.55	198.2	197.79	197.47	198.63	197.82	198.19	198.02	197.76	197.36	197.48	199.65	197.67	198.52	197.49	198	197.27	197.76	198.04	198.18	199.06	197.9	197	197.46	198.15	198.12	196.62	197.06	197.53	196.78
218.8	215.99	218.27	217.53	217.77	217.06	216.95	216.44	217.23	215.46	218.03	217.05	215.7	216.91	217.34	218.81	217.98	215.49	215.92	215.56	217.87	217.5	216.47	218.26	218.35	216.78	214.95	216.32	217.21	215.65	216.5	218.54	216.26	216.39	215.76	217.64	218.9	216.81	216.12	216.86	217.13	216.37	216.09	216.33	216.22	218.7	218.66	216.62	216.04	215.54
200.73	200.08	201.35	199.57	199.14	199.51	199.22	201.12	198.07	199.78	198.76	199.45	199.45	199.2	200.51	199.78	198.17	201.15	199.89	200.68	198.72	198.49	198.57	198.37	198.12	199.45	200.47	198.7	199.64	199.62	198.54	200.45	199.81	198.81	198.68	199.7	199.33	200.4	200.59	198.3	199.9	199.68	199.98	196.81	201	199.37	200.35	201.1	197.84	199.72
212.82	212.28	211.75	211.15	212.04	211.53	213.88	212.89	212.08	211.29	210.81	212.01	212.23	211.43	211.54	211.68	213.02	211.6	211.54	211.31	212.63	211.59	211.67	210.93	211.35	212.45	211.23	212.73	210.46	211.78	211.91	211.63	211.01	213.74	214.43	212.16	209.72	212.38	211.26	211.52	212.05	211.68	211.28	211.59	211.16	210.76	212.58	211.54	210.06	210.64
203.77	206.11	205.03	203.48	202.8	204.3	204.7	204.15	205.05	204.19	204.23	204.87	203.4	203.71	203.71	203.66	204.34	203.41	204.05	203.95	203.16	203.48	203.59	201.97	203.8	204.69	205.03	203.21	203.42	205.12	204.2	205.77	204.08	204.1	203.89	204.54	204.28	203.06	203.22	203.28	204.21	204.44	203.54	202.3	204.41	204.43	204.46	204.99	202.33	204.68
208.97	208.6	207.99	206.25	207.49	209.42	210.56	208.94	208.09	208.04	207.97	208.75	207.16	208.13	209.76	207.17	207.52	209.14	207.18	208.47	208.58	208.87	208.38	205.93	207.91	208.9	208.62	206.54	208.71	208.01	209.5	208.19	208.21	207.09	208.25	208.02	207.26	207.24	208.44	209.63	208.78	208.02	207.16	207.64	207.41	208.4	207.58	209.78	207.49	207.97
212.79	212.34	214.25	211.85	212.24	212.9	212.61	213.6	212.61	212.89	213.38	214.24	214.22	212.54	213.48	212.25	212.94	212.57	213.29	212.83	212.47	212.44	213.58	211.99	214.64	211.96	214.78	212.55	212.73	211.3	212.32	213.58	209.33	212.28	211.42	211.75	214.75	213.69	214.53	213.17	213.5	214.68	211.71	213.67	212.96	211.46	213.54	213.34	214.17	213.59
202.52	201.57	204.12	204.69	201.9	202.71	202.31	202.52	203.49	204.21	204.64	203.36	203.51	205.79	202.16	203.74	203.84	202.99	202.72	202.65	203.14	202.35	205.09	204.85	203.14	201.64	204.42	203.54	203.87	204.36	203.49	203.88	204.55	202.18	203.2	203.24	203.29	202.8	202.54	204.33	203.22	202.63	200.7	202.66	204.56	203.19	204.65	205.25	202.99	204.11
207.75	206.96	206.6	207.22	206.98	207.61	208.22	208.43	207.86	207.55	209.51	205.15	207.88	207.24	207.13	207.55	207.98	207.5	207.55	208.17	208.26	208.75	208.83	208.16	207.41	208.38	207.45	206.71	208.49	208.35	208.49	207.98	208.22	206.68	208.09	207.48	208.21	208.62	208.28	207.39	209.45	206.85	207.71	206.56	209.56	208.04	207.24	207.28	207.62	206.96
212.98	212.38	213.84	211.59	211.61	210.47	212.19	214.19	213.61	212.59	215.35	212.28	212.68	211.56	212.34	214.13	211.27	211.38	212.2	211.22	212.22	211.59	211.66	212.02	212.03	212.75	212.95	212.06	211.73	213.83	213.36	213.02	212.27	210.92	210.75	212.14	212.58	213.33	210.89	211.01	211.93	211.07	213.68	213.04	212.61	212.53	213.22	215.24	211.23	211.02
217.35	217.34	218.24	218.71	218.32	218.37	218.23	218.18	218.21	217.41	217.28	218.45	219.77	218.29	218.4	217.92	216.14	217.28	219.71	217.39	216.86	216.99	217.95	219.28	216.39	218.34	219.82	218.66	217.7	217.96	216.59	217.53	217.37	216.28	219.27	218.24	219.88	218.34	217.16	216.66	216.06	216.8	217.98	219.73	217.46	217.73	216.08	217.16	216.04	218.38
218.8	218.47	217.99	216.23	219.18	219.32	219.86	216.68	218.28	219.35	218.49	217.73	217.8	218.37	218.59	217.76	217.79	215.85	216.23	217.96	218.4	217.35	218.32	216.6	218.21	217.98	217.58	216.75	218.91	218.33	216.58	216.89	218.35	217.47	217.42	218.69	217.41	216.24	217.73	217.86	218.15	217.92	217.9	218.1	218.28	218.48	217.21	219.17	217.9	217.86
197.99	197.67	199.39	199.02	198.23	199.74	198.88	199.61	197.69	197.85	198.2	197.5	200.27	197.69	196.41	197.36	198.53	198.27	199.48	199.38	199.87	195.68	197.9	198.24	199.26	198.45	197.47	197.16	197.37	197.76	197.29	198.38	197.94	198.21	197.79	196.21	197.26	197.14	198.75	197.98	198.46	198.64	198.09	199.47	196.98	198.41	198.21	199.59	198.47	196.83
208.48	208.86	206.76	208.57	206.51	208.89	206.82	206.18	208.58	207.97	207.56	207.82	208.23	208.46	207.85	207.29	205.72	206.85	205.76	206.27	206.47	207.7	208.16	207.23	208.95	208.23	208.52	205.88	206.53	208.17	208.4	208.05	207.02	208.08	206.67	206.63	207.39	208.78	206.28	207.49	208.38	207.79	208.14	206.82	209.23	207.98	207.92	207.77	207.69	207.27
203.35	202.93	204.1	202.91	202.26	202.44	202.54	203.32	203.21	203.41	203.38	202.54	202.25	203	204.44	203.27	203.57	202.5	201.78	203.04	202.54	204.35	203.39	201.83	201.85	202.37	203.23	203.24	203.68	204.42	202.73	204.52	203.2	203.02	203.18	202.31	205.56	203.43	202.96	202.83	203.94	203.97	204.22	202.55	204.25	203.07	203.31	202.96	203.14	201.71
210.87	212	211.73	212.29	211.5	212.13	210.13	210.72	210.56	211.81	211.88	211.1	211.52	209.18	212.27	212.94	210.34	211.61	212.13	211.85	211.13	211.76	214.44	212.05	213.22	212.02	212.15	210.73	211.3	211.86	211.88	213.45	210.65	212.75	210.39	212.03	212.95	212.09	212.66	211.37	211.4	209.87	210.8	212.86	212.25	211.62	211.1	211.74	212.19	210.36
208.22	207.07	208.64	207.94	209.08	207	209.68	208.61	209.9	208.76	207.74	207.96	208.72	208.75	209.2	208.1	209.26	210.36	209.1	208.85	207.73	208.97	207.94	208.32	207.64	209.39	211.1	210.16	209.19	209.2	208.36	207.67	208.56	208.82	208.28	208.43	208.93	210.72	209.3	208.81	209.37	208.56	209.84	209.7	209.69	208.41	209	208.87	209.54	207.16
212.97	213.19	212.92	213.43	213.13	212.18	211.38	211.42	213.24	212.93	214.9	214.2	210.73	211.5	216.03	212.5	212.35	212.81	212.36	212.79	212.92	211.88	212.53	212.85	213.99	213.35	211.84	213.18	213.07	214.87	213.83	212.46	214.55	213.2	213.83	213.02	212.14	212.43	212.96	213.19	212.18	214.13	212.14	212.66	213.35	212.73	214.31	213.37	211.82	213.1
212.01	212.26	212.93	212.47	211.99	211.66	210.18	212.63	211.4	210.13	213.06	211.38	211.9	212.47	212.22	211.5	211.77	212.85	212.95	209.98	210.45	211.77	212.14	210.59	210.35	210.9	212.47	211.77	212.77	211.6	210.82	211.15	210.72	211.73	213.01	212.32	211.21	211.55	210.61	212.1	210.87	211.93	210.72	211.06	212.71	211.36	211.02	210.47	212.95	210.61
199.44	198.8	199.68	201.57	200.37	200.06	199.73	200.24	201.91	200.36	200.84	198.64	201.35	200.59	200.25	200.12	199.9	202.15	199.85	201.77	199.41	200.31	200.91	199.44	198.78	200.65	199.46	198.22	199.87	198.77	202.54	201.28	200.25	201.34	199.19	201.52	199.81	201.07	200.34	200.85	201.4	198.54	200.7	200.98	202.04	201.57	199.23	201.34	199.95	200.04
212.7	210.45	211.57	210.94	213.25	212.4	210.89	211.18	213.22	212.52	213.21	212.82	211.88	211.76	211.4	212.37	213.21	210.78	213.02	214.11	212.99	212.32	211.84	211.99	212.97	210.33	212.16	211.99	211.48	212.13	213.31	212.46	211.01	212.08	212.56	212.51	211.23	211.49	213.57	213.35	212.84	212.71	211.55	211.53	212.01	211.56	212.18	212.31	211.83	212.61
209.81	210.84	210.91	211.72	213.24	211.83	210.19	212.61	211.68	210.99	211.74	211.38	212.98	211.92	210.7	210.84	212.79	212.06	210.78	211.06	210.42	211.2	212.98	210.57	211.53	211.5	211.49	212.15	210.57	211.27	210.97	211.99	210.57	210.95	213.2	210.79	212.67	211.66	210.8	210.17	210.59	210.27	209.89	211.26	211.66	214.11	213.43	210.88	211	210.55
207.29	209.11	211.73	208.89	208.01	208.04	208.52	209.99	209.02	207.68	207.85	207.96	209.54	208.21	209.43	209.69	208.24	209.1	209.59	208.56	209.89	207.4	209.06	209.03	207.94	209.5	208.75	208.9	209.28	208.09	206.42	209.16	208.52	210.47	208.23	208.84	208.07	207.53	209.21	207.57	208.25	209.11	209.05	208.95	207.49	210.09	208.59	209.7	208.86	208.68
211.7	212.75	212.07	211.82	212.79	210.97	211.83	211.33	212.3	211.22	211.08	212.1	209.11	210.5	212.9	210.7	211.15	211.79	213.05	212.88	211.9	212.02	211.56	212.64	210.1	211.52	212.02	211.47	211.7	212.8	209.77	212.16	212.46	212.59	210.15	213.39	211.95	212.42	211.71	213.12	212.18	211.62	211.09	211.39	211.79	209.08	210.53	211.72	210.52	211.28
203	204.19	203.25	203.65	203.12	202.33	203.86	203.93	204	204.53	204.35	203.53	204.56	202.53	204.01	202.07	205.32	205.09	203.29	204.04	204.59	203.29	204.2	205.68	203.53	203.95	204.34	204.56	203.38	203.09	204.04	204.36	205.33	203.54	204.29	204.7	204.39	203.86	203.25	202.14	203.62	204.13	204	203.96	201.48	204.65	203.16	205.25	203.59	202.14
208.05	208.52	209.46	210.18	208.3	208.94	208.78	207.69	207.57	208.53	208.56	209.27	207.62	209.21	210.27	208.59	206.95	207.51	207.88	210.53	209.47	209.76	208.58	208.39	209.02	208.93	208.87	209.37	209.6	207.74	209.06	207.76	210.51	207.37	208.93	208.32	207.94	206.98	209.13	207.95	208.17	208.82	208.7	209.69	208.26	209.07	209.05	206.91	209.78	208.6
209.33	208.36	207.36	207.71	206.12	205.84	208.39	207.68	209.33	207.29	208.11	209.96	208.35	207.26	208.05	207.53	207.91	208.49	207.47	207.36	208.3	208.82	206.65	208.65	207.99	208.07	207.93	207.79	208.14	206.66	208.4	207.98	208.26	207.61	205.99	207.4	206.57	207.15	206.92	208.85	205.23	207.94	207.78	206.93	207.96	207.96	208.93	208.3	206.94	208.3
195.51	196.06	194.6	194.12	194.64	194.3	195.54	194.87	194.32	196.4	196.15	195.38	193.08	194.9	196.39	194.52	195.39	197.83	195.46	194.72	194.88	196.82	196.28	195.11	194.97	194.6	195.74	195.74	196.16	194.67	195.31	196.31	194.44	194.06	196.78	193.76	195.83	193.57	196.68	196.18	196.68	195.44	195.2	196.51	193.68	196.41	196.32	196.99	195.08	195.23
209.9	208.78	210.15	209.7	210.26	210.82	208.68	208.51	208.81	209.93	207.43	208.02	208.77	209.7	208.95	208.99	208.39	208.72	210.33	208.58	208.94	209.48	209.35	211.43	209.07	209.05	208.41	208.74	209.85	209.36	208.75	207.5	209.98	208.36	209.94	208.67	208.53	208.38	208.99	209.19	209.45	211.26	207.82	210.12	209.85	208.75	210.49	211.42	211.12	210.64
209.46	209.29	208.45	208.98	209.4	209.06	209.71	210.01	209.65	209.39	210.09	208.87	210.58	209.86	208.71	208.94	208.85	208.63	209.74	209	210.53	210.01	209.73	209.61	210.16	209.11	209.8	208.67	208.48	208.94	209.96	210.61	208.15	208.64	209.13	209.61	209.29	211.14	209.66	210.92	209.55	207.64	209.48	208.89	209.68	209.62	211.12	209.73	209.57	207.75
209.51	208.86	208.96	207.51	208.25	207.9	208.55	208.31	208.77	208.25	209.04	209.23	208.94	208.08	210.07	209.25	210	207.29	208.53	208.47	209.37	208.5	210.05	207.94	209.27	210	209.79	208.4	209.51	209.52	209.37	209.77	209.64	208.15	209.44	207.67	208.69	209.99	207.09	207.99	208.45	209.15	209.16	208.2	209.02	208.42	209.89	206.98	207.41	208.49
207.77	208.31	206.69	208.17	208.23	207.75	207.91	208.58	208.33	207.34	207.03	206.23	206.58	209.32	207.62	209.13	207.6	206.26	206.42	207.11	207.65	207.68	206.87	207.9	207.16	206.34	207.99	207.01	207.82	207.17	208.4	208.88	207.86	208.55	208.62	207.94	207.3	208.36	205.03	207.94	207.17	207.91	207.39	208.31	207.63	207.26	207.8	207.69	207.49	207.05
215.28	215.93	217.31	216.84	218.09	217.28	216.98	218.44	216.09	216.04	217.55	216.42	215.79	217.04	215.65	217.55	216.72	216.83	216.31	216.34	216.78	217.31	216.22	216.59	216.9	218.03	216.02	216.41	217.28	219.33	217.73	218.91	216.62	217.7	217.29	217.61	216.93	217.02	215.58	216.74	219.33	218.27	218.16	217.94	216.39	217.41	216.65	216.62	216.73	218.13
211.74	212.02	210.71	212.39	212.32	213.22	210.92	212.06	213.31	210.8	212.52	212.18	212.3	213.28	210.72	211.73	212.08	211.21	211.89	211.43	212.68	212.59	211.95	210.87	211.07	210.79	212.08	211.35	209.9	211.21	213.07	214.03	212.06	211.86	211.17	211.92	212.71	210.59	212.7	211.51	210.27	212.09	211.16	211.03	210.95	211.61	212.22	209.94	210.96	209.69
208.37	208.94	207.66	207.33	206.86	208.3	206.36	208.2	206.57	207.06	208.38	208.56	208.23	208	210.1	207.85	208.69	207.1	206.63	206.97	206.62	207.45	208.59	206.31	207.83	206.5	207.19	206.65	207.55	207.83	208.34	209.65	206.78	206.74	207.25	206.17	207.14	207.54	206.29	206.89	206.59	207.86	208.53	208.45	206.92	206.14	207.73	207.91	208.79	206.63
207.05	210.12	207.16	208.33	208.33	207.98	206.72	208.39	208.19	209.09	209.09	207.78	210.19	209.48	208.11	208.82	209.67	209.15	208.59	210.25	210.2	209.07	206.95	207.89	208.7	209.4	208.03	206.33	209.15	208.1	207.95	206.79	208.5	210.14	209.49	208.39	211.02	208.86	209.37	208.12	209.08	209.83	208.98	209.01	208.17	208.22	207.73	209.47	207.63	207.81
215.53	216.93	217.03	217.71	217.72	215.21	217.77	216.58	217.15	216.84	215.14	216.37	216.98	216.45	217.56	217.7	216.49	217.79	215.88	217.02	216.94	216.94	218.97	216.16	217.59	216.86	216.01	217.49	217.84	216.67	217.08	216.98	216.49	216.83	217.51	217.49	216.88	216.33	216.97	217.62	217.53	216.85	215.62	217.4	217.37	217.23	215.48	217.54	215.77	217.96
212.98	212.08	214.45	213	213.9	211.67	213.02	212.63	212.77	213.79	211.98	212.23	213.13	213.9	213.11	211.71	213.05	211.62	213.63	213.97	212.62	211.67	211.82	214	212.2	212.67	212.85	212.5	212.25	211.76	211.67	212.2	212.23	212.24	212.23	211.49	213.81	211.84	212.32	212.41	212.3	211.82	212.13	212.53	212.45	212.15	211.45	211.73	212.42	210.26
209.42	208.13	208.9	210	210.23	207.81	209.17	209.24	208.69	207.97	210.42	209.88	208.26	211.16	210.03	209.22	209.21	209.51	207.95	210.79	207.68	208.57	207.49	208.8	207.78	209.31	209.6	207.4	208.62	209.2	208.92	208.79	209.38	209.38	209.42	208.82	208.36	209.37	208.59	209.54	209.94	208.21	209.88	208.71	208.74	207.91	209.02	207.64	209.03	206.65
203.47	203.95	205.25	204.9	204.02	205.13	202.76	204.98	203.66	205.83	204.47	202.24	202.7	203.58	203.5	203.2	203.21	205.56	204	203.73	206.33	203.25	205.08	203.32	201.75	204.49	204.74	203.76	205.22	203.78	204.93	204.48	202.09	204.48	203.79	203.65	202.89	203.66	202.25	202.81	202.91	202.55	204.03	204.34	205.52	203.65	202.74	203.6	203.54	203.98
215.98	217.56	215.41	216.41	217.74	215.75	216.87	216.4	217.39	217.56	216.29	217.6	216.23	218.38	216.21	216.78	216.31	217.56	216.55	217.51	215.76	216.41	218.25	217.53	215.82	215.68	216.67	217.54	217.04	216.48	216.45	216.93	217.87	217.54	217.74	217.34	216.81	217.12	217.27	216.45	218.99	216.89	216.19	217.99	215.88	217.58	218.59	216.85	215.08	218
212.65	213.27	214.21	212.3	214.52	210.77	211.73	212.53	211.87	211.15	212.21	211.91	212.41	212.56	211.37	211.78	212.85	213.63	212.34	212.21	212.55	212.1	212.57	213.69	212.32	212.38	212.75	212.04	211.47	212.1	212.21	215.29	210.98	211.35	212.09	212.4	212.63	213.62	211.64	213.3	213.83	213.54	214.53	212.91	212.85	210.19	211.09	210.6	213.08	213.17
204	204.41	205.15	203.11	203.97	205.07	203.71	201.96	204.17	202.76	204.67	205.09	203.73	204	203.11	203.48	203.67	204.08	204.77	204.84	204.1	204.2	204.95	205.96	203.56	202.93	205.42	203.2	203.66	205.38	203.59	202.15	203.4	203.36	203.31	204.47	205.14	204.5	202.4	204.2	204.27	202.85	203.56	204.29	203.69	202.8	203.82	204.63	204.16	203.87
204.29	201.8	203.88	203.98	202.78	205.14	203.23	204.63	203.28	204.02	202.97	204.25	203.6	202.16	203.77	204.5	206.12	204.36	204.32	203.92	204.26	204.43	204.65	204.2	202.4	203.91	202.56	203.41	204.42	203.69	204.82	203.84	202.67	203.25	203.08	204.46	204.52	205.34	203.1	203.28	204.87	203.49	203.71	202.54	204.99	204.4	203.46	204.74	206.62	204.16
204.21	204.61	204.29	203.28	203.66	204.59	202.81	202.11	204.65	204.52	203.44	205.02	203.24	203.94	204.5	203.63	204.14	203.78	202.18	203.54	204.18	204.8	203.7	204.63	204.59	202.6	203.63	203.05	203.43	202.54	203.49	204.43	203.96	202.73	204.93	203.88	205.05	204.15	202.09	202.75	204.62	203.1	202.84	203.35	203.98	203.83	202.77	203.55	203.56	204.54
210.72	212.6	211.68	212.9	209.74	212.05	211.7	212.82	211.49	210.48	212.47	213.1	210.66	210.54	211.21	210.89	212.99	212.98	210.43	209.15	211.11	211.02	210.84	211.4	211.62	212.03	213.56	211.73	211.83	211.13	211.36	211	212.56	211.52	211.95	211.29	211.44	211.35	211.47	212.63	211.52	212.49	211.17	213.48	212.7	210.39	211.12	211.47	212.47	211.45
208.03	207.35	208.8	207.91	207.06	208.59	207.52	207.83	208.82	208.8	206.78	206.73	207.26	207.9	207.09	206.59	208.37	208.63	209.15	207.19	207.71	205.62	208.22	207.43	207.8	206.54	207.38	209.48	208.84	207.66	207.94	208.41	206.59	207.7	204.67	207.13	208.08	208.6	207.55	209.03	205.2	207.92	207.67	207.73	207.65	206.31	208.77	208.56	206.64	209.37
209.59	208.21	209.16	209.56	208.2	210.26	208.82	208.96	207.65	209.07	207.62	208.78	209.65	208.84	209.65	209.67	209.54	209.26	207.72	210.69	208.61	208.84	209.33	209.12	207.03	210.22	209.56	208.46	209.41	209.66	208.83	207.87	210.28	208.91	208.69	211.76	208.61	207.67	208.95	209.87	208.06	208.86	210.77	209.67	208.92	208.58	208.78	209.63	208.64	209.48
201.5	202.36	203.58	202.31	202.78	201.77	202.76	202.96	202.03	202.36	202.77	202.46	200.35	203.65	201.25	201.3	202.12	203.31	201.9	201.95	202.27	203.23	201.74	202.48	200.64	201.59	202.21	204.39	202.42	202.42	202.5	202.48	201.56	202.01	203.89	200.88	202.65	199.94	202.44	202.36	204.5	202.6	202.37	202.35	201.95	202.91	202.44	201.71	201.9	201.88
204.48	204.85	206.12	205.23	206.48	204.75	203.68	205.36	207.42	204.42	204.31	203.72	203.61	203.17	203.66	205.09	206.07	205.01	204.87	204.38	205.98	205.41	206.55	206.34	203.81	206.25	204.91	204.1	203.62	204.38	204.96	205.63	204.37	204.5	203.69	204.32	205.25	204.26	205.26	205.25	204.21	203.48	204.96	204.49	205.2	204.87	205.79	203.56	205.24	205.26
210.63	210.77	209	210.83	209.22	207.98	209.14	209.47	208.89	210.74	211.63	208.87	211.22	210.71	209.59	210.78	208.97	209.41	209.36	210.54	207.92	211.29	209.24	209.36	210.59	210.31	209.77	209.89	209.85	209.11	210.04	208.7	208.45	207.78	208.7	210.64	210.46	210.74	209.33	209.18	209.9	210.8	209.5	208.95	207.48	210.36	208.96	210.13	211.11	207.92
202.74	202.95	201.92	203.39	202.66	201.79	204.17	202.6	201.53	202.85	202.19	202.82	202.47	203.1	202.94	201.68	202.75	203.22	204.85	203.89	202.69	201.26	201.18	204.8	203.37	202.45	203.77	202.4	202.25	202.54	202.7	203.6	203.75	203.21	202.76	203.86	203.91	203.33	202.5	203.65	203.05	200.92	201.55	202.57	202.79	201.23	201.66	202.2	202.33	201.39
207.9	208.14	208.33	207.93	209.65	209.41	208.06	207.81	209.54	210.34	209.84	207.83	209.35	208.4	207.77	208.44	208.3	209.01	210.53	208.96	208.35	209.14	206.76	208.66	208.82	209.49	210.02	207.75	210.91	209.13	208.03	209.04	207.73	207.95	208.36	209.63	208.67	207.92	208.84	207.32	209.26	209.56	209.9	208.77	208.53	209.86	209.21	208.38	208.32	208.58
199.43	199.16	198.27	199.21	198.77	197.09	199.22	199.73	198.74	200.14	199.52	196.74	200.17	199.99	199.97	198.48	198.16	200.89	200.34	199.97	199.76	197.39	198.32	199.22	199.48	198.99	199.56	201.42	200.18	199.44	200.51	200.38	199.29	198.1	198.73	200.46	199.78	199.61	200.36	200.29	200.48	197.07	200.68	199.28	199.9	198.76	199.47	198.88	198.22	198.46
207.3	207.96	207.55	207.92	208.62	206.76	208.23	208.9	208.01	207.5	206.69	210.01	206.75	208	207.09	207.95	206.58	206.16	206.59	208.43	207.92	208.73	206.82	208.19	207.39	208.43	206.77	207.84	208.4	207.83	209.08	207.57	209.14	208.36	208.53	207.1	207.2	206.85	208.29	207.72	208.56	208.13	208.81	208.72	208.97	208.34	207.63	208.01	205.96	209.25
212.84	212.75	210.34	210.77	211.45	212.66	212.43	212.3	212.56	211.03	213.27	211.95	212.2	213.22	211.9	211.36	211.05	212.8	212.56	210.03	212.21	210.77	211.24	213.43	211.69	211.79	211.1	211.97	210.45	212.44	212.36	211.74	212.3	210.93	213.19	211.95	212.24	212.54	211.22	211.33	211.99	211.25	212.39	211.37	211.46	212.54	211.1	212.08	213.36	211.53
203.15	203.33	204.05	204.57	202.48	204.34	204.23	204.05	203.45	204.24	200.87	204.54	205.11	203.67	204.09	203.45	202.93	203.32	204.58	205.24	205.6	204.45	204.02	204.26	204.13	204.52	204.03	204.86	203.81	202.73	204.18	204.46	203.09	202.77	202.89	204.45	203.25	204.77	204.39	205.34	203.29	202.95	203.14	203.93	203.77	204.67	202.86	202.46	203.1	205.03
199.29	199.22	196.01	197.6	196.96	198.58	198.57	198.58	196.72	197.32	197.89	199.2	199.88	196.27	198.27	198.24	196.92	198.64	197.14	198.3	196.98	197.71	197.53	199.13	198.49	198.84	198.13	198.06	198.74	196.76	199.37	198.27	198.84	197.27	197.2	196.82	196.39	199	198.12	198.43	198.9	196.7	197.38	197.91	198.63	197.97	198.46	197.59	198.62	197.74
208	210.04	208.65	209.1	208.17	208.44	208.74	209.73	208.42	208.57	207.72	209.1	209.52	208.17	208.7	207.96	207.2	207.92	208.92	209.53	207.98	208.15	208.75	208.99	208.44	208.69	210.2	207.78	207.02	208.1	208.62	207.71	207.21	209.4	208.71	208.89	209.61	207.39	208.45	207.82	208.44	207.87	208.89	208.71	209.19	209.36	208.74	210.36	209.99	208.32
202.54	203.72	203.81	202.56	204.54	203.93	202.79	203.07	203.48	203.76	203.53	203.75	204.67	202.56	202.21	203.5	201.97	203.4	202.99	202.86	202.67	203.33	202.31	202.57	203.47	202.56	202.56	202.73	202.39	203.22	203.18	202.25	202.43	203.63	203.98	202.82	202.42	204.45	203.52	203.36	204.55	203.58	203.8	201.27	203.1	203.32	203.34	203.28	203.25	203.38
207.1	206.95	207.5	207.2	206.86	207.14	207.81	206.83	207.74	209.29	207.05	207.67	207.55	206.47	206.76	207.08	207.32	209.28	207.75	205.69	207.14	208.48	207.69	208.64	204.85	207.04	208.66	208.22	208.03	206.38	206.56	206.39	208.45	208.99	207.81	208.02	207.54	208.35	208.15	209.91	208.42	207.01	208.28	207.7	207.76	207.83	209.3	206.67	206.71	207.42
203.03	203.24	204.03	202.97	202.96	202.66	201.08	201.56	202.26	202.51	202.59	202.43	203.07	203.11	201.68	202.38	203.02	203.71	202.34	203.43	204.34	201.87	201.5	203.54	204.6	203.39	203.94	202.25	201.07	202.02	201.85	203.23	203.5	202.84	201.72	202.94	203.42	203.75	203.01	200.75	201.75	202.71	201.91	201.07	202.39	201.81	203.69	202.72	202.25	204.04
202.95	202.55	202.3	203.43	201.7	202.39	202.63	201.57	202.74	203.33	203.71	203.58	202.03	201.31	203.52	203.52	201.58	204.6	203.17	201.62	202.64	203.3	203.54	202.57	202.12	203.37	203.05	203.51	200.64	202.5	202.12	202.99	203.77	202.84	200.45	203.87	201.95	201.47	202.32	202.1	202.35	204.17	202.87	201.94	202.5	202.19	202.6	203.12	200.89	203.42
209.48	208.99	208.54	208.18	210.43	210.06	209.6	210.4	209.32	209.76	208.08	208.35	209.67	208.88	208.74	209.55	209.92	209.04	210.74	207.83	208.97	209.19	211.66	208.99	209.84	210.44	208.84	209.96	210.63	209.79	208.94	209.81	210.07	210.76	209.63	207.85	210.14	210.07	208.15	209.13	207.91	211.66	209.64	210.06	209.48	210.05	208.05	209.41	208.09	208.74
201.35	202.19	203.48	202.54	204.26	202.72	201.54	202.02	201.75	201.99	200.79	202.47	201.95	201.89	201.55	203.26	202.66	202.92	202.07	203.69	202.37	202.85	202.54	204.14	203.22	203.85	202.54	203.76	203.62	202.48	200.9	202.48	202.72	201.68	201.75	203.04	202.98	203.05	201.72	201.48	202.96	202.72	202.06	203.97	203.58	201.73	203.66	202.47	202.71	203.09
207.23	208.96	209.77	210.01	209.5	210.48	209.49	208.86	207.56	207.35	209.71	208.5	209.31	209.78	208.42	207.57	210.11	208.16	208.9	207.26	207.97	208.27	210.12	208.97	207.85	207.7	208.63	208.79	209.61	207.54	208.65	210.06	208.53	206.36	207.66	209.39	209.43	208.77	208.3	210.14	207.57	210.05	209.23	208.44	208.04	209.16	210.83	209.1	208.06	209.68
200.78	199.41	199.3	199.23	200.04	198.66	200.28	199.33	198.85	199.67	198.76	199.99	198.03	202.16	199.8	199.52	200.12	198.85	198.04	200.03	198.72	199.11	198.08	199.15	198.69	199.54	198.83	198.64	199.14	197.35	198.94	198.01	199.67	200.33	199.91	198.74	199.61	201.09	198.07	199.12	197.72	198.79	199.25	200.52	198.78	199.57	199.6	198.23	200.82	200.36
219.05	218.36	217.94	219.6	217.73	217.74	218.17	217.86	217.18	217.34	217.15	217.25	216.59	217.15	217.61	218.74	217.96	219.37	217.93	217.4	216.7	218.33	216.96	216.1	217.93	217.92	218.46	218.38	216.6	218.17	217.99	218.01	217.36	217.18	218.12	218.45	219.01	218.66	218.77	217.64	218.32	217.57	216.37	218.18	218.19	217.28	217.84	219.83	217.46	218.05
203.92	202.65	204.24	202.77	202.8	203.52	202.94	201.45	204.8	203.99	202.21	201.75	202.29	203.8	203.04	205.1	204.39	203.14	202.95	202.02	203.69	203.87	202.61	203.09	203.65	203.48	203.1	203.51	202.36	203.33	203.24	203.42	204.34	203.39	202.67	203.08	204.03	203.88	202.64	204.66	203.58	202.98	202.14	203.93	202.54	202.56	203.37	202.98	203.35	202.72
212.14	211	211.61	211.54	212.83	212.09	212.28	211.2	210.08	208.43	211.39	211.54	210.49	210.25	211.54	211.25	211.85	211.69	210.95	210.79	211.05	211.73	212.01	212.82	212.66	213.21	212	211.58	211.99	211.89	212.09	211.08	211.05	210.16	210.73	211.85	210.55	212.16	211.71	211.63	211.48	212.28	212.52	211.24	211.32	212.01	211.45	212.28	212.8	211.99
219.07	217.27	217.47	217.29	216.41	217.6	218.1	218.29	216.37	218.13	217.49	216.62	216.37	217.92	217.1	217.16	215.76	217.37	217.14	218.2	215.66	216.7	217.7	217.08	217.09	217.72	217.23	217.95	217.53	215.78	215.08	217.21	216.7	217.08	217.17	216.23	215.08	216.8	215.73	217.41	215.56	215.17	217.33	215.6	216.94	217.25	216.97	216.78	215.95	216.74
198.58	197.02	198.6	199.31	198.59	198.48	197.48	198.72	196.1	197.96	197.59	197.89	199.01	198.17	197.88	198.13	199.4	198.06	198.09	197.33	199.44	197.34	198.12	198.26	197.57	198.34	197.17	197.37	199.25	197.2	197.54	198.97	197.45	197.74	197.52	196.94	197.47	199.25	198.06	198.49	199.97	198.56	198.11	197.32	198.34	197.66	196.76	198.23	197.45	198.56
208.14	209.61	209.42	210.28	209.96	208.52	209.34	207.93	210.56	209.26	209.72	208	210.32	209.08	208.55	209.91	208.27	209.47	206.57	210.15	210.19	208.51	208.16	208.27	207.81	209.26	208.74	209.1	208.16	209.15	207.53	208.07	209.59	210.02	209.05	208.22	209.29	210.38	209.27	208.03	208.83	209.08	209.84	210.57	209.16	207.46	207.35	208.38	208.44	208.01
204.21	202.42	202.98	202.72	203.3	203.89	203.76	202.77	201.77	202.27	204.44	202.8	202.03	205.05	204.24	203.34	202.97	203.37	202.39	204.84	204.06	203.66	202.35	201.7	203.62	203.44	203.56	204.5	203.12	202.02	202.59	204.47	202.06	202.97	202.92	204.04	202.18	202.91	203.06	202.75	203.39	203.84	203.23	204.33	201.45	204.07	204.58	204.56	202.94	201.93
212.21	212.89	211.39	211.87	211.94	211.92	211.28	211.75	210.34	211.44	210.39	210.84	212.95	212.6	211.83	212.34	211.16	210.45	210.35	211.57	212.31	210.91	211.63	210.8	212.69	210.84	211.94	211.58	211.66	211.02	213.17	211.06	211.59	212.17	210.4	213.3	211.62	210.96	211.01	212.58	212.65	212.81	210.6	211.66	211.72	210.8	211.69	211.72	212.32	210.39
199.37	201.25	199.48	200.3	200.94	200.39	199.09	202.93	199.27	200.42	201.42	200.96	200.28	201.2	200.89	199.39	201.54	199.46	200.71	199.88	199.77	199.88	199.59	200.33	200.94	200.42	199.01	201.15	200.15	201.69	201.53	200.85	199.62	200.68	200.49	199.62	198.45	201.22	200.04	199.8	199.97	199.5	199.83	199.31	199.97	200.81	199.96	199.94	200.46	199.84
216.82	218.59	216.82	217.47	218.07	216.1	218.89	217.71	216.51	217.04	216.93	214.79	217.8	217.53	217.82	216.31	216.75	218.25	218.02	217.06	217.14	217.41	216.54	217.42	216.49	216.84	216.76	215.48	217.33	217.31	215.52	216.22	216.53	217.25	215.98	215.71	218.18	216.48	217.51	217.3	215.64	216.91	216.91	217.44	217.33	216.49	216.32	218.14	217.72	216.87
213.4	213.97	213.93	214.1	214.93	214.52	212.36	213.81	213.92	212.67	214.45	211.33	214.07	214.96	214.45	215.06	213.2	214.71	213.92	213.77	213.61	214.59	214.76	212.63	213.16	214.84	216.46	214.6	213.62	214.84	212.96	212.8	215.19	213.11	215.55	214.44	215.21	214.75	213.2	213.65	213.97	214.79	213.47	214.19	213.74	214.21	213.76	213.97	213.16	212.71
211.48	210.93	211.77	212.02	213.18	211.75	210.46	211.45	211.92	212.03	213.17	210.89	211.6	211.34	211.51	211.69	210.53	212.34	211.43	212.04	211.77	214.49	213.12	212.29	210.31	212.23	212.71	210.37	212	211.26	211.06	211.84	210.7	211.83	212.02	211.07	212.61	211.11	210.81	212.43	212.21	211.1	211.89	210.54	211.03	211.13	214.34	210.42	211.16	210.39
203.55	204.06	204.11	202.57	204.31	205.19	205.18	203.52	206.26	203.77	203.97	204.72	203.64	204.62	202.53	204.39	204.18	203.19	204.21	205.04	205.37	202.75	205.15	204.12	202.09	205.28	204.3	203.9	204.13	202.23	203.47	204.48	204.23	203.17	203.38	203.28	203.36	203.28	203.63	204.21	204.78	205.34	204.23	203.7	203.22	205.32	203.33	203.59	203.47	203.95
204.23	205.66	203.12	203.22	203.75	203.92	202.95	203.59	203.81	202.66	205.11	203.65	205.66	204.78	207	203.98	203.12	204.82	204.52	205.04	204.61	205.5	204.89	204.33	205.95	204.2	204.61	205.83	204.62	203.67	204.35	205.25	203.87	205.66	204.02	204.78	205.74	205.97	205.55	206.57	205.66	204.55	204.17	205.23	204.6	206.67	203.73	204.84	205.8	204.51
202.43	202.05	203.24	201.62	200.27	201.49	202.96	202.14	201.89	202.55	203.66	202.39	202.52	200.97	203.16	203.06	201.88	202.26	203.02	200.93	202.58	203.28	202.57	204.07	200.75	201.39	202.35	201.68	202.03	204.13	202.77	203.27	203.61	204.74	201.19	204.44	203.05	203.75	203.48	201.93	201.46	203.5	201.64	203.18	202.57	202.25	204.15	202.72	203.09	201.94
207.72	208.75	209.52	208.18	209.43	209.48	207.94	208.84	210.22	207.94	206.73	207.84	210.18	209.19	208.66	208.51	208.68	207.86	209.41	209.1	208.04	207.3	208.19	206.75	206.67	209.27	209.63	205.94	208.42	207.84	209.46	208.19	208.45	209.37	210.83	209.21	208.25	207.48	207.48	210.23	210.59	210.23	206.66	208.55	206.54	208.92	206.86	207.93	207.77	208.13
201.33	199.04	199.09	199.78	200.33	200.98	200.92	199.28	201.01	198.31	198.85	200.02	199.25	200.46	199.42	199.58	200.38	199.25	198.57	199.43	198.61	199.33	196.97	199.69	198.07	199.15	198.43	199.95	200.6	197.92	199.82	198.04	200.34	199.56	201.36	199.9	199.38	199.23	199.13	199.1	200.45	199.65	199.07	200.03	198	197.5	201.2	197.08	200.22	199.49
208.64	208.51	208.66	206.96	207.64	207.75	209.17	207.47	208.17	209.17	208.89	208.01	208.5	208.15	208.09	208.48	208.89	209.21	207.25	208.85	208.47	209.46	210.84	209.98	208.56	207.96	209.23	206.76	210.47	207.33	208.32	206.1	209.64	206.43	208.2	210.14	209.19	209.21	209.83	210.15	209.14	208.79	208.85	208.77	209.55	208.7	208.8	209.01	209.02	207.78
206.83	207.73	206.95	209.39	206.83	207.59	207.85	208.05	207.54	206.87	208.16	208.48	207.87	207.19	208.36	208.31	208.02	208.29	209.37	208	206.38	207.34	206.57	208.12	205.94	206.74	207.43	207.79	208.48	208.84	208.12	207.44	208.6	207.33	208.8	208.53	207.61	207.52	206.85	208.49	207.51	208.28	209.27	207.4	208	209.16	206.81	206.48	207.06	206.73
203.62	204.04	203.73	203.47	203	203.88	206.09	205.04	203.45	204.75	206.12	204.96	203.48	203.01	203.93	205.54	204.89	204.19	204.21	205.79	204.72	205.78	204.19	205.96	204.5	204.37	205.26	204.37	203.89	205.96	204.89	204.46	204.27	202.99	204.9	201.81	203.07	206.75	205.33	204.33	205.72	204.82	204.46	203.6	205.68	204	203.58	206.04	206.42	204.68
204.57	203.94	205.45	205.99	206.24	204.85	205.92	205.07	204.77	205.48	204.21	203.89	204.64	204.7	204.93	205.78	204.71	204.99	204.34	205.08	203.7	204.78	206.32	203.66	202.67	204.62	204.88	204.23	205.12	204.4	204.68	204.85	205.78	204.92	204.72	204.84	205.9	204.12	203.54	206.59	204.83	204.32	205.51	205.61	205.07	205.19	204.71	205.35	205.28	202.84
213.87	213.33	212.86	212.76	211.51	212.83	213.78	213.41	211.16	214.26	212.7	211.63	212.82	215.48	214.14	212.23	212.97	213.97	215.23	212.05	212.49	213.37	212.98	213.93	211.77	212.66	213.08	214.43	213.71	212.94	212.29	213.01	213.94	212.76	213.33	214	211.81	213.9	212.25	213.41	213	214.74	211.62	211.5	212.54	212.2	212.61	213.3	212.04	212.99
217.52	217.43	217.62	217.87	217.84	215.42	218.06	218.66	216.82	218.35	216.91	216.52	217.75	218.16	216.92	217.14	215.47	218.67	216.6	218.8	215.99	216.71	217.36	216.89	217.34	218.03	217.12	217.1	216.41	215.92	218.9	216.92	217.7	216	216.69	216.07	216.13	217.09	217.21	218.14	217.22	218.27	217.07	215.97	215.99	216.15	217.97	217.87	217.25	217.1
212.17	212.77	211.26	212.81	213.4	212.74	214.15	211.9	212.08	213.1	211.59	210.32	212.4	213.03	211.88	214.13	212.39	212.59	213.95	211.7	212.7	212.32	212.34	213.76	213.47	212.05	211.47	211.61	212.53	211.52	214.37	211.5	212.39	212.15	212.87	215.06	212.71	212.66	212.83	212.29	211.71	212.04	211.81	212.84	214.46	211.6	214.13	212.93	212.11	212.54
207.39	207.36	207.54	208.75	208.42	207.65	207	207.63	207.54	206.92	208.72	206.87	206.09	207.64	206.9	208.11	206.81	208.25	206.24	207.45	207.72	207.88	208.44	208.61	205.75	207.68	208.08	207.05	206.44	206.07	208.04	208.19	207.59	209.89	207.53	208.41	209.49	208.7	208.02	207.99	208.37	207.88	206.41	207.2	207.43	207.84	208.51	207.26	208.91	208.44
211.43	213.07	211.62	211.44	212.01	212.45	213.16	210.48	212.32	212.83	211.83	212.24	211.4	211.53	212.46	211.21	211.81	211.73	212.36	211.3	213.16	210.41	211.95	211.33	213.02	210.92	212.42	211.84	212.08	212.38	212.21	211.68	210.72	209.73	213.03	211.5	213.9	209.89	212.49	211.6	211.32	211.85	211.55	210.21	211.48	210.89	212.38	212	210.54	211.65
208.75	208.02	209.06	210.03	208.79	208.87	209.69	209.7	208.35	209.43	210	208.9	208.87	208.64	207.82	208.1	210.46	208.32	209.76	207.76	210.22	209.53	209.84	208.94	208.12	209.78	208.49	208.98	208.53	210.4	208.19	207.5	209.13	207.25	208.96	209.47	208.28	209.74	208.27	209.68	209.5	209.36	207.18	209.23	209.42	209.16	209	209.67	209.85	210.83
203.09	203.4	204.33	203.87	202.91	202.69	203.07	204.04	203.82	203.56	203.68	202.02	203.72	204.53	201.97	203.01	203.53	201.52	202.18	201.36	204.79	204.17	203.26	204.84	203.48	204.39	202.04	201.94	203.04	203.94	204.56	204.94	203.66	203.74	204.51	203.04	203.66	202.69	203.26	203.08	203.11	203.37	205	204.19	202.44	201.91	205.29	203.71	203.46	203.44
208.2	210.08	209.78	208.73	210.1	209.34	208.64	209.22	208.22	210.33	208.1	209.06	207.67	210.24	209.03	208.72	208.63	209.84	208.75	210.35	206.63	209.13	208.01	208.34	207.42	208.6	209.75	209.37	209.24	208.94	208.9	208.64	208.34	208.97	209.47	209.8	208.18	208.45	206.99	209.05	208.82	209.55	210.07	208.48	209.01	210.09	206.78	208.22	209.13	207.3
213.76	213.66	213.96	212.42	214.04	212.1	213.87	214.26	215.45	214.89	212.77	214.01	216.71	212.66	212.42	215.53	214.42	214.02	215.14	214.44	215.01	215.26	214.11	212.8	213.78	214.05	213.21	212.99	214.89	214.06	213.17	213.21	212.45	214.1	215.56	214.02	214.59	214.9	214.13	212.32	213.09	214.12	214.99	214.87	213.36	215.26	214.65	214.04	213.64	213.35
218.88	215.88	215.22	217.12	215.7	216.83	217.61	216.18	215.73	216.78	217.66	218.2	216.23	216.99	216.37	218.34	216.25	216.64	217.74	216.11	217.87	218.35	216.23	216.8	218.13	216.69	216.74	217.37	217.57	218.21	216.9	217.41	215.99	215.38	217.51	215.83	216.69	215.19	216.76	216.38	216.05	217.42	215.64	216.2	217.18	217.1	217.2	218.04	217.84	217.28
208.9	207.58	207.33	207.9	208.97	207.63	206.93	209.26	208.35	210.69	207.95	208.64	208.61	207.74	208.24	208.65	208.31	207.92	208.62	208.74	207.37	209.29	206.79	209.37	207.77	208.37	210.01	208.67	208.09	208.98	210.23	209.38	207.22	209.21	209.32	209.43	209.8	209.21	207.86	209.43	209.92	209.75	208.93	207.47	209.89	208.64	209.88	209.96	209.51	208.12
212.71	213.46	215.15	214.1	215.37	213.98	213.74	211.96	214.43	213.58	214.05	212.91	213.28	212.79	215.08	214.01	212.85	215.32	213.09	216.47	212.48	213.86	213.38	214.47	213.32	213.98	213.46	215.15	213.44	213.73	214.73	213.89	213.66	213.56	214.69	213.47	213.19	214.48	212.77	212.84	212.8	213.36	213.58	214.57	213.12	215	211.9	213.85	211.95	215.35
213.27	212.29	213.45	212.73	213.93	212.38	213.3	212.05	214.02	211.44	212.11	213.7	212.74	213.8	214.84	213.35	213.48	214.42	211.59	213.1	212.33	212.39	213.65	212.74	213.71	213.51	212	212.77	213	212.72	213.03	214.51	210.3	214.15	211.93	212.93	213.94	212.2	212.87	212.74	213.03	214.36	212.58	212.65	212.72	213.64	212.86	211.9	214.19	212.95
208.3	209.03	206.24	209.87	207.31	208.08	208.03	208.19	207.14	208.42	207.79	207.2	209.04	206.46	209.03	207.78	209.35	206.49	206.2	208.73	207.78	207.95	208.79	208.6	207.56	206.61	207.03	207.52	207.26	208.29	208.47	209.01	208.05	206.29	207.67	207.86	207.74	208.22	210.43	207.86	208.44	208.1	208.5	207.71	206.76	207.11	208.2	208.42	207.8	209.58
207.85	208.9	207.98	207.98	208.33	208.94	209.04	209.24	208.85	210.57	209.12	208.81	209.16	208.9	208.5	207.55	208.48	208.1	207.52	210.08	208.6	209.74	209.82	209.26	208.47	209.66	210.42	208.48	208.89	208.52	209.23	209.66	208.76	208.86	207.55	208.44	208.65	209.06	208.57	208.44	208.89	209.75	209.85	208.66	207.35	208.72	208.74	206.94	208.77	208.63
207.71	206.66	208.1	207.79	206.83	206.85	207.4	208.19	207.6	207.07	207.58	208.09	206.52	208	206.81	207.02	205.06	207.71	207.39	207.38	208.01	208.04	206.97	206.87	208.37	207.75	208.55	208.11	207.32	206.43	208.39	207.93	207.63	209.82	208.34	208.47	206.65	206.74	207.01	206.93	207.5	208.18	207.42	207.89	207.64	207.1	207.38	208.09	208.42	207.95
207.55	207.37	208.7	208.98	209.79	207.31	208.9	207.71	208.21	209.13	206.06	207.13	209.78	208.64	208.34	208.63	208.19	209.03	209.25	208.13	208.03	208.4	209.95	208.91	207.37	208.11	208.64	208.87	209.27	207.98	208.13	209.47	208.54	208.21	208.84	208.71	208.8	208.56	208.67	209.43	209.25	208.01	208.49	210.09	208.87	208.53	209.4	208.82	207.43	209.13
207.11	208.44	208.23	209.51	207.57	207.9	209.03	207.5	208.17	209.28	207.92	209.41	208.35	208.04	207.16	207.47	208.77	209.59	211.37	208.06	207.73	208.85	208.79	208.16	207.52	207.16	208.65	210.9	208.48	207.27	208.7	209.29	208.66	210.48	208.06	208.26	209.07	208.93	208.35	208.67	208.4	208.82	208.64	209.43	209.56	207.83	207.82	209.07	208.86	208.35
209.21	209.89	207.93	208.75	207.82	207.49	207.66	206.6	207.48	206.7	208.65	206.62	206.29	209.29	206.62	208.54	208.47	206.95	207.42	207.64	209.36	207.43	207.38	206.59	208.37	206.82	208.03	207.06	210	209.69	207.06	207.82	209.47	207.46	208.63	207.61	207.41	208.36	206.6	205.6	206.87	207.16	206.94	206.32	208.2	207.58	208.27	207.43	207.85	208.93
207.48	207.84	206.58	208.44	207.1	207.38	207.35	207.99	208.2	207.96	207.02	206.32	208.3	207.6	207.18	207.99	208.61	207.67	206.63	205.86	209.45	208.34	206.7	208.65	207.18	208.79	208.24	206.98	205.02	208.23	207.01	208.7	207.43	208.83	206.7	207.92	208.03	206.26	208.38	207.2	207.92	207.77	207.87	207.1	207.88	207.5	208	207.94	207.4	208.66
213.16	212.88	213.69	214.17	213.58	213.52	212.12	210.8	213.8	212.49	212.79	211.61	212.6	211.43	212.98	212.79	213.02	211.23	214.08	211.41	212.31	213.69	213.89	212.89	213.1	214.51	213.15	212.69	212.61	212.6	211.45	213.52	212.7	212.74	213.4	213.77	211.78	212.93	213.22	214	212.94	211.95	212.71	212.97	213.75	212.03	212.58	213.64	212.85	211.85
203.36	202.72	204.96	204.01	204.38	204.69	203.53	204	204.92	203.93	201.72	203.5	202.53	202.64	204.14	204.1	202.34	203.37	203.89	202.9	202.9	203.27	202.68	203.04	202.92	204.29	204.07	203.99	203.66	204.32	204.91	201.16	203.85	203.87	204.12	204.14	204.07	203.65	204.44	204.01	203.2	203.86	202.52	203.96	202.41	203.4	205.61	203.4	202.88	205.15
202.28	204.82	201.98	202.75	203.62	203.5	204.33	202.82	202.89	204.48	200.61	202.48	204.29	202.24	203.61	203.1	204.64	202.96	202.99	202.43	204.66	202.98	204.52	204.96	203.56	203.99	203.07	204.03	203.98	203.85	204.46	203.05	203.81	203.31	202.92	203.38	203.71	202.61	201.73	201.01	204.05	203.25	201.81	202.42	202.89	203.07	203.56	202.14	203.57	203.05
203.42	203.41	202.2	202.07	203.86	203.43	202.11	203.49	204.25	199.49	203.77	204.26	201.4	202.35	201.83	203.87	202.01	204.05	203.42	202.62	202.45	202.59	202.33	202.02	202.28	202.56	202.24	202.13	201.77	202.19	203.71	201.56	201.72	201.3	202.8	202.91	202.53	203.7	203.17	200.32	200.93	202.35	201.55	202.54	201.78	202.9	200.7	201.73	201.65	202.41
209.69	208.92	208.25	207.58	207.51	208.93	207.74	208.51	207.75	208.14	210.24	207.92	208.22	208.61	209.06	206.76	209.11	207.33	207.56	208.85	207.67	208.08	206.81	207.89	209.14	208.37	207.94	208.43	208.47	207.18	209.14	209	207.76	208.8	208.21	207.64	208.83	207.63	206.09	208.57	208.54	208.9	207.72	209.43	207.35	207.34	209.7	208.35	208.04	209.29
207.92	206.87	206.75	207.56	209.09	208.01	209.53	208.09	208.52	207.91	211.56	208.45	206.74	207.46	208.53	206.64	209.96	208.61	208.12	208.09	207.06	206.36	205.64	207.92	206.67	207.13	206.68	209.25	208.11	209.53	208.53	208.33	207.9	207.66	208.18	207.71	210.02	208.75	207.82	206.41	206.89	207.49	208.44	208.24	208.05	209.16	210.43	208.9	206.89	209.33
209.63	211.97	211.32	210.53	211.11	211.48	211.69	212.99	209.72	212.12	210.72	211.07	211.56	214.16	212.75	211.27	210.82	211.96	210.84	211.26	211.02	210.99	211.88	211.61	211.97	212.71	211.37	211.27	213.06	211.55	211.06	211.73	211.45	211.34	212.77	212.19	212.36	212.33	212.81	211.73	212.57	210.95	212.51	210.96	212.82	211.36	211.38	213.37	211.28	211.92
204.6	205.42	204.62	206.35	205.64	205.49	205.11	205.02	204.12	204.67	202.99	205.15	205.7	205.06	203.17	205.59	203.87	204.08	204.72	205.28	204.65	205.27	205.98	205.51	204.31	205.44	205.35	204.61	204.63	203.63	205.66	204.65	205.06	204.91	204	204.19	204.21	204.56	204.25	204.8	204	206.19	203.89	204.58	204.91	203.74	205.08	203.11	205.94	204.27
204.27	204.18	206.03	205.53	203.41	206.48	205.38	206.54	205.16	206.14	206.66	205.49	206.2	205.85	205.37	206	204.57	205.61	205.83	205.08	206.29	204.74	206.37	206.16	205.08	205.99	205.81	205.49	204.58	204.01	205.22	206.58	206.13	206.25	204.69	205.96	206.03	207.35	204.74	205.08	206.47	205.58	205.34	204.96	206.68	205.96	205.62	205.91	205.59	205.51
201.02	202.61	199.95	201.08	200.22	201.61	199.57	200.66	202.28	200.42	201.72	200.4	199.59	200.21	201.69	201.91	200.8	201.71	202.16	201.2	200.45	200.29	201.54	200.07	201.05	201.76	201.3	200.44	200.71	201.52	201.31	201.82	200.74	201.13	200.37	199.78	201.13	199.58	200.15	200.7	201.93	202.38	202.39	201.23	200.27	199.46	201.1	201.38	200.58	201.33
208.64	207.13	206.14	207.05	209.02	208.62	207.33	206.71	207.31	208.7	207.85	207.82	207.15	207.99	207.43	207.14	208.58	208.36	206.48	207.8	207.78	206.82	206.41	207.18	207.05	208.6	207.85	208.05	207.46	206.76	207.78	206.68	208.59	207.08	205.88	206.26	208.45	205.94	207.75	206.35	207.35	206.76	206.28	208.74	208.66	206.79	207.85	206.5	207.53	206.49
202.12	200.21	202.96	203.41	201.64	202.83	203.12	202.5	201.38	200.23	202.67	204.07	204.76	202.24	202.34	202.03	203.24	202.99	200.97	203.04	201.26	203.22	201.54	203.38	202.81	202.88	204.12	204.07	203.65	203.57	202.99	202.65	203.81	201.67	202.24	202.86	203.19	202.23	202.79	202.8	201.93	200.87	203.76	203.34	200.81	201.89	202.56	203.38	202.05	200.85
213	212.59	212.39	212.14	211.56	212.24	212.31	212.23	211.48	213.51	212.09	212.55	214.49	212.54	211.44	212.6	210.72	211.79	212.39	213.13	210.39	213.85	212.13	213.15	212.28	213.64	212	213.4	212.31	211.84	213.65	211.46	213.48	211.05	213.32	213.22	213.19	211.25	212.56	210.94	213.78	213.33	210.94	211.93	211.95	212.71	213.55	212.79	214.75	210.52
207.69	208.7	208.05	209.89	208.32	209.13	208.78	208.74	210.58	209.97	205.78	208.63	209.83	208.8	208.74	208.32	208.02	208.27	209.16	209.58	207.32	208.09	209.55	208.97	208.39	209.24	208.12	207.36	210.36	209.19	210.87	207.65	207.68	207.17	207.95	208.69	208.63	207.98	209.95	207.78	207.95	208.13	208.23	209.21	207.94	207.03	208.35	207.38	206.63	208.7
200.22	199.26	197.94	198.5	197.17	199.71	200.8	201.03	199.74	199.57	198.15	198.84	197.47	199.83	199.14	199.59	198.86	198.31	199.53	200.1	199.37	199.26	199.43	199.64	199.29	199.91	198.72	199.1	199.43	199.83	199.91	199.75	198.4	197.51	198.58	200.05	199.28	199.27	198.91	199.77	199.44	199.18	199.37	201.84	198.19	198.35	200.33	198.02	199.94	199.81
203.35	202.93	203.99	205.26	204.47	205.49	203.55	205.2	204.88	205.6	205.39	204.34	204.69	205.94	203.34	203.29	205.79	204.57	204.75	205.74	203.6	204.14	204.4	205.08	204.98	204.2	205.3	205.56	204.11	204.53	203.42	205.74	204.79	203.65	202.99	204.92	206.24	204.88	205.02	204.56	205.53	204.85	205.08	205.11	203.87	204.74	206.81	205.93	204.26	204
212.66	212.46	212.84	214.03	214.5	212.64	213.57	211.87	211.23	212.43	212.45	213.68	213.06	213.67	213.41	213.6	211.6	212.59	213.52	213.82	211.62	212.41	211.42	212.97	213.68	213.09	213.21	212.44	212.47	211.85	212.57	213.98	212.55	212.27	212.24	213.6	211.67	211.71	213.57	212.55	214.26	212.66	212.7	212.21	212.59	213.64	213.32	213.03	213.74	211.31
209.89	208.8	208.93	208.86	209.75	207.61	207.6	207.17	208.16	208.25	208.28	208.88	208.44	207.95	208.27	207.84	208.53	207.24	207.71	207.58	208.08	208.73	207.1	209.15	209.78	207.44	209.12	207.91	209.26	207.9	208.76	209	208.15	209.25	208.45	207.4	208.07	208.74	209.05	209.67	209.04	208.27	209.92	208.12	207.18	209.29	207.62	207.6	206.74	207.9
198	199.4	199.48	198.62	199.22	200.47	199.03	198.37	199.33	200.06	200.16	199.85	199.72	199.38	198.56	197.9	200.03	197.61	199.47	199.95	199.65	199.35	200.26	197.23	200.51	198.69	200.61	198.4	199.96	199.46	198.53	199.69	199.58	199.06	199.07	200.08	201.13	199.33	199.26	196.68	198.68	198.6	200.07	200.42	199.19	198.46	201.2	198.51	201.3	199.7
206.65	208.5	207.49	207.86	207.58	207.36	207.41	207.44	207.64	206.57	207.08	207.43	208.39	207.62	206.87	208.37	208.36	208.91	206.9	207.43	206.74	208.99	207.71	206.74	207.44	207.13	206.65	208.75	208.25	205.97	209.14	209.45	208.27	208.46	207.09	208.05	207.75	207.95	209	208.92	207.39	207.19	207.44	206.39	206.98	206.82	208.93	207.66	209.06	207.87
213.23	212.91	214.71	212.42	212.74	214.34	214.75	213.21	215.05	215.79	214.61	213.83	214.79	214.47	212.41	212.71	213.27	214.09	213.98	213.46	213.71	214.09	213.52	212.54	212.55	213.44	214.63	213.81	212.1	213.83	214.89	213.81	214.75	216.65	214.19	212.32	213.83	212.16	214.34	213.07	213.98	214.46	213.68	213.9	213.48	212.29	213.59	213.34	212.65	211.94
209.62	208.24	209.84	208.86	210.46	209.09	210.63	209.14	210.07	210.18	207.55	208.67	209.04	210.13	209.31	209.25	210.57	209.37	208.61	209.89	208.98	209.49	210.02	209.06	209.89	210.69	210.18	208.78	208.8	208.93	209.03	209.17	209.61	209.66	209.41	209.18	209.56	210.15	210.26	209.05	209.89	210.12	209.61	209.86	210.8	208.17	209.95	210.39	210.55	208.92
209.41	209.5	209.03	208.16	208.8	210.13	209.56	210.5	210.35	209.17	208.11	208.39	209.87	209.79	208.69	209.89	209.73	208.51	209.75	210.06	207.93	210.02	208.86	208.37	210.87	208.45	207.48	208.74	209.02	209.64	209.35	208.89	210.26	210.69	209.19	208.52	210.36	209.66	207.96	209.62	207.98	209.84	208.2	207.2	208.62	210.42	210.43	208.3	210.44	209.53
210.26	208.84	209.89	209.36	208.56	209.75	208.23	209.68	210.31	208.53	210.3	211.3	209.79	211.39	209.15	209.44	209.51	209.81	209.38	210.57	210.17	209.7	209.72	209.07	210.77	208.75	209.03	209.03	209.45	208.47	209.01	210.38	211.4	208.9	209.99	210.49	210.43	209.86	210.01	208.53	209.63	210.38	208.75	206.56	209.01	209.99	209.77	209.89	209.77	209.46
197.3	198.64	199.08	197.62	199.17	197.32	197.32	197.67	196.69	198.26	196.95	196.74	196.56	197.63	199.71	198.47	198.2	196.91	198.93	199.47	197.69	197.81	196.91	196.7	198.14	196.93	198.88	197.81	198.11	196.79	198.67	195.76	199.68	196.68	197.83	198.22	198.32	198.83	197.24	198.83	198.3	198.05	196.82	197.05	197.74	198.55	198.91	196.42	195.92	198.47
207.27	206.77	206.74	205.51	207.12	205.97	207.92	207.16	207.31	205.53	206.98	205.7	206.78	206.75	206.37	207.43	205.7	207.06	207.94	206.49	207.64	205.63	206.78	206.07	205.7	205.3	205.55	207.64	208.25	207.34	204.74	205.93	207.61	206.49	205.54	206.55	207.47	205.13	206.21	205.84	205.34	207.1	206.21	206.9	205.64	206.23	206.73	208.07	205.26	207.33
204.65	205.95	203.34	201.76	202.5	203.28	204.74	202.25	202.02	203.9	202.76	203.75	201.78	204.59	203.2	202.53	203.81	203.2	205.33	203.46	204.17	203.68	202.99	204.91	203.96	203.16	204.68	203.38	203.72	204.17	203.63	202.42	204	203.5	204.56	202.49	203.81	202.73	203.09	203.15	203.17	204.06	203.28	203.56	203.2	203.74	202.56	202.84	204.02	203.41
212.51	211.8	211.36	212.9	211.04	212.96	212.04	213.01	211.87	211.08	210.94	211.46	211.09	210.07	210.69	210.02	210.71	211.51	211.19	209.6	209.94	210.83	210.6	211.93	212.28	211.13	210.74	211.05	212.36	212.95	212.41	211.21	212.81	212	211.17	210.84	211.42	213.25	211.37	211.84	211.88	211.78	213.61	212.44	212.09	211.03	212.02	212.02	212.49	211.47
213.21	213.08	211.7	213.38	213.21	210.88	214.38	212.08	213.72	213.05	211.3	212.15	211.05	213.19	212.35	213.77	213.73	211.34	213.02	211.84	211.21	213.55	213.14	211.65	211.23	213.65	211.66	212.08	210.53	211.35	212.37	212.08	213.08	210.22	212.83	213.36	212.92	212.41	212.85	212.43	212.05	212.35	212.93	211.44	211.4	214.38	214.14	212.82	213.66	211.39
206.35	209.04	208.53	207.93	206	207.49	207.92	208.37	208.08	208.67	207.15	208.7	207.16	210.28	207.86	207.8	207.09	207.58	206.28	208.52	208.77	207.36	205.81	205.53	209.26	208.69	207.8	209.28	206.5	207.94	207.17	207.84	208.07	206.36	206.02	209.05	206.31	208.68	207.73	208.03	207.85	209.03	207.83	206.7	207.76	207.61	208.68	208.4	209.09	207.48
204.27	204.85	203.32	203.18	203.34	203.28	203.46	205.21	203.53	203.57	204.25	203.85	203.26	204.25	204.09	202.25	205.25	203.75	203.33	204.16	204.67	203.67	203.15	204.11	203.45	204.08	205.1	204.16	202.68	204.81	202.45	203.19	204.12	202.5	203.93	202.26	203.89	204.2	203.21	204.78	204.83	205.51	203.88	203.91	203.8	203.21	202.67	205.28	203.33	202.93
211.2	211.8	212.64	212.84	211.3	211.09	211.55	212.96	211.73	211.84	212.36	211.44	212.38	215.28	212.88	212.29	213.45	213.45	212.47	211.86	213.06	212.29	210.81	211.65	213.84	212.45	212.68	211.47	212.02	211.91	213	212.19	211.53	212.65	211.03	213.63	211.2	213.9	212.49	211.61	213.28	210.48	212.24	211.98	212.64	212.11	212.34	212.13	210.86	213.69
203.1	205.02	205.98	204.89	205.59	205.27	205.17	205.57	204.4	206.32	204.91	206.8	205.1	205.75	205.15	205.2	204.62	204.76	204.13	204.85	202.95	205.17	205.05	204.27	203.5	204.98	205.59	206.66	204.62	205.63	206.5	205.11	203.75	205.07	204.69	205.13	203.3	205.47	204.33	203.36	207.1	204.51	204.24	203.51	205.1	204.79	205.7	205.47	203.23	205.4
217.61	216.79	218.02	215.53	217.6	216.53	219.62	219.2	217.31	216.82	216.87	217.6	216.77	217.05	217	216.42	217.21	218.5	216.68	215.39	217.27	216.11	219.1	217.29	217.66	217.21	216.69	216.42	217.55	216.85	217.61	216.19	217.57	218.07	217.69	217.79	215.46	218.58	218.02	217.53	215.77	216.97	217.84	217.35	217.05	217.44	218.49	215.71	217.2	217.61
203.08	204.22	204.46	203.88	201.4	205.04	204.49	204.58	205.23	203.93	204.49	203.06	203.14	202.6	203.46	204.02	204.71	204.31	206.57	202.97	204.18	204.91	204.75	204.82	203.85	202.47	202.35	206.02	203.42	204.95	203.62	203.9	205.13	205.35	204.91	203.98	204.72	203	204.36	202.99	204.33	204.42	206.79	204.87	203.35	205.6	203.56	205.24	204.91	204.12
212	212.04	212.97	210.46	212.13	213.08	211.82	210.51	211.5	212.27	211.18	210.4	212.02	210.87	212.74	212.47	210.73	212.4	210.13	213.49	209.99	211.08	210.54	211.12	211.92	210.63	212.68	213.09	211.83	210.84	211.56	213.29	212.02	210.65	211.29	211.76	211.99	213.21	212.24	213.32	212.15	211.32	213.87	211.22	213	211.1	210.94	210.83	212.9	211.23
206.56	210.16	208.17	206.31	207.69	207.06	208.15	207.17	208.04	207.58	207.29	205.72	206.86	209.44	208.27	208.15	209.86	209.11	208.26	207.46	209.69	207.51	208.56	208.49	208.44	208.58	207.67	208.01	207.59	207.42	206.9	208.33	207.77	208.92	207.3	208.06	207.02	205.61	209.07	207.79	206.88	205.92	206.54	207.96	206.86	207.83	206.65	208.83	207.38	209.05
212.48	214.33	212.28	211.28	209.92	211.78	212.67	210.58	210.99	212.09	212.08	211.99	210.24	210.82	211.37	212.09	212.77	210.63	212.59	211.98	211.56	210.78	211.82	212.44	212.73	213.03	213.57	212.16	212.59	211.75	210.56	212.18	211.18	211.76	212.31	212.33	213.38	211.77	211.7	212.65	211.35	211.17	212.19	213.28	212.12	211.14	212.14	211	211.7	212.61
203.2	202.89	202.77	202.66	202.7	202.7	201.64	203.16	202.34	203.32	202.65	201.29	202.47	202.68	204.56	204.48	203.65	203.59	203.7	203.23	204.48	204.26	203.53	203.44	201.84	203.73	200.86	202.87	203.12	203.68	203.49	202.22	204.15	202.95	203.15	202.93	203.39	202.53	202.67	202.14	202.09	202.45	203.82	203.29	203.65	203.67	203.67	202.21	201.83	202.68
207.71	208.9	206.02	209.21	208.53	208.55	206.69	207.52	206.44	208.46	207.76	207.66	207.69	209.62	207.53	207.14	208.56	206.35	206.72	206.61	208.39	207.67	208.13	208.16	206.73	205.67	208.39	208.48	207.56	208.07	208.46	206.63	209.97	208.51	208.06	207.82	207.03	206.53	209.47	207.81	207.81	208.04	207.67	207.9	207.09	207.45	208.01	207.87	208.02	206.92
208.49	208.85	209.32	208.43	209.05	208.94	209.22	208.8	208.91	208.87	209.88	209.37	208.44	208.86	208.42	209.08	208.09	208.25	208.18	208.51	208.41	209.57	208.47	209.13	208.48	209.24	208.17	209.68	208.29	206.92	209.76	208.82	209.55	209.3	207.98	208.92	208.35	211.36	209.5	207.27	208.43	208.63	207.6	208.17	207.67	208.41	207.86	208.92	207.78	209.19
200.78	202.22	202.26	204.1	201.04	203.56	201.72	202.13	201.59	202.03	202.58	201.99	202.01	202.11	202.67	202.27	203.09	203.56	203.69	202.11	202.38	202.15	202.25	203.52	201.65	201.72	201.85	202.45	201.57	200.79	200.94	202.82	202.51	202	202.21	202.7	203.28	205.35	201.52	202.7	201.47	202.78	202.88	202.26	202.83	202.05	201.04	202.69	202.36	201.34
199.52	199.32	200.76	197.82	199.37	200.07	199.19	198.18	198.69	200.12	198.56	198.56	200.1	198.56	200.98	199.33	199.96	199.84	199.82	199.02	199.19	200.14	199.71	198.88	200.44	198.08	198.92	199.68	197.84	199.95	199.53	199.91	199.25	199.04	199.22	198.65	198.29	198.6	196.18	199.13	199.66	199.35	198.02	200.88	198.77	198.6	199.97	198.65	200.53	200.62
208.54	209.71	209.39	208.96	210.69	209.99	210.55	208.72	209.2	209.13	209.34	209.87	209.21	209.46	209.51	210.08	208.86	210.66	209.63	208.3	208.63	207.61	209.8	208.35	211.47	208.87	211.36	208.94	211.05	208.4	208.54	209.58	209.97	211.03	209.31	209.57	208.12	208.3	210.44	208.19	208.66	210.8	211.66	208.89	207.94	209.11	208.71	208.63	210.02	210.18
200.86	201.53	202.83	202.34	201.27	199.46	201.43	201.08	202.44	201.47	202.85	201.26	202.11	201.56	200.86	200.98	200.46	199.97	201.97	201.48	201.11	201.98	200.64	200.4	200.94	200.09	199.77	201.02	201.81	200.78	201.21	202.2	202.17	202.11	201.91	201.5	200.98	201.77	200.66	199.95	200.97	203.42	201.52	200.46	199.79	200.5	201.09	201.16	201.4	202.77
203.11	204.55	203.13	202.94	203.25	204.52	203.81	202.36	201.73	202.32	202.1	204.92	203.99	202.81	201.49	202.58	203.29	204.02	203.21	202.17	203.34	202.8	204.22	201.75	203.37	203.87	204.07	203.51	202.79	202.78	204.86	203.23	203.59	203.76	204.5	202.4	203.19	203.15	204.58	202.4	201.85	202.17	203.57	202.73	202.69	201.98	201.92	203.77	203.54	202.92
211.81	211.91	212.48	211.63	213.56	211.97	212.41	213.11	212.74	212.28	212.38	213.42	211.98	213.14	212.57	212.82	213.26	210.36	212.7	212.85	212.81	211.97	213.98	214.24	211.79	212.98	211.63	211.98	212.73	211.84	212.02	212.5	212.02	211.68	212.64	212.53	212.45	212.96	211.07	212.73	213.58	212.32	212.88	210.67	213.07	211.71	211.22	212.22	211.81	211.72
212.73	214.05	211.7	211.87	211.41	210.89	211.55	211.35	212.2	210.88	212.06	214.01	212.78	210.72	211.63	210.98	212.96	210.72	212.33	211.49	213.09	211	211.69	212.61	212.84	210.75	211.88	211.56	211.04	210.88	211.54	211.5	211.11	212.21	212.04	212.06	212.71	212.89	211.78	209.84	212.24	211.23	212.79	212.11	210.5	211.81	211.23	211.55	211.47	212.8
208.12	207.91	208.74	207.36	209.59	208.47	209.45	209.46	208.43	208.66	207.38	208.43	207.28	209.68	207.77	209.19	209.37	209.07	209.61	209.43	206.89	210.15	207.94	207.62	208.29	208.54	208.6	208.57	207.93	208.1	208.63	209.36	207.7	208.06	208.84	208.5	207.34	209.45	206.66	210.5	209.63	209.07	207.89	208.28	208.6	207.78	208.41	209.28	209.91	209.87
210.57	213.43	210.38	209.58	212.39	210.1	212.53	209.97	211.44	211.05	211.04	210.36	211.49	211.31	213.48	209.91	211.4	211.39	210.85	211.87	212.54	212.94	211.71	211.46	211.45	211.73	212.25	210	211.19	211.56	210.71	210.75	211.73	212.02	211.99	211.75	212	211.99	211.68	211.55	212.97	210.64	211.32	210.99	210.88	209.36	211.79	211.8	212.38	211.32
206.93	208.2	207.86	209.19	208.6	209.04	208.31	208.84	207.72	207.09	208.14	207.86	207.54	208.27	208.42	207.4	208.32	208.43	208.62	208.05	209.03	208.8	208.6	210.54	210.58	207.32	209.81	208.35	210.24	209.58	208.69	208.81	209.21	209.21	207.96	208.97	208.91	208.88	209.81	209.04	207.14	208.3	209.12	209.91	208.01	208.37	210.41	208.51	208.22	208.24
200.19	199.53	199.9	201.17	199.57	198.99	200.2	198.33	198.34	199.02	200.96	201.69	199.19	198.72	199.3	200.47	200.91	198.06	200.38	198.72	201.38	200.99	199.33	200.61	199.29	201.58	200.43	198.61	199.28	200.43	198.66	198.1	199.57	197.59	199.3	199.63	199.9	199.85	199.52	202.59	200.06	197.05	201.31	200.2	199.42	198.23	199.63	200.87	200.44	200.39
202.6	204.83	203.52	204.01	203.15	204.54	203.75	202.31	202.84	204.4	203.36	202.7	202.52	202.75	203.42	204.78	204.01	204.27	202.99	203.17	203.7	203.63	201.74	202.53	203.35	202.57	203.75	203.65	203.78	202.99	205.04	202.78	204.03	203.01	203.8	203.89	204.66	204.46	204.86	203.73	203.3	203.89	202.27	204.05	203.51	203.76	202.31	203.63	203.25	203.54
204	201.97	204.4	204.81	202.5	202.16	203.05	203.02	203.02	202.54	203.56	202.28	204.62	201.28	203.92	203.01	203.77	203.5	204.93	201.97	203.36	203.26	205.07	203.66	203.68	202.87	203.94	203.37	203.02	203.63	201.6	202.46	202.22	204.03	203.27	202.95	204.11	206.02	207.32	203.75	204.05	205.28	204.91	203.74	203.6	204.36	205.59	203.59	203.5	204.02
204.02	205.1	204.99	204.94	205.14	204.88	204.59	204.28	203.52	203.45	204.99	203.72	203.33	205.34	204.18	204.59	205.33	204.94	207.37	203.85	205.1	203.9	204.64	205.57	204.46	204.46	203.13	203.59	205.64	203.42	204.42	204.49	202.99	204.53	205.29	203.97	203.69	204.56	204.67	203.87	204.47	204.01	204.62	205.18	204.96	205.87	204.61	205.46	203.51	203.12
200.16	197.62	199.58	199.17	199.36	198.71	199.88	200.53	198.12	199.76	199.14	197.68	198.8	199.17	199.22	199.78	199.71	199.49	200.6	199.53	200.55	199.34	198.62	199.82	199.35	199.37	198.71	199.81	199.37	200.49	200.81	199.37	199.64	198.71	198.83	200.82	200.67	198.12	200.1	201.49	201.2	197.73	199.43	197.88	197.88	200.36	198.11	199.82	200.66	200.15
206.93	208.48	206.81	208.46	207.41	207.8	207.87	207.76	207.58	208.02	208.03	208.5	207.59	208	207.5	209.26	209.15	210.24	206.97	206.07	208.26	206.73	208.55	207.02	207.34	207.44	208.35	208.18	207.52	206.08	208.26	206.9	206.98	207.13	209.41	208.87	209.3	206.34	207.67	208.19	209.1	209.62	208	206.19	207.18	208.59	207.83	208.7	206.81	208.01
206.3	204.12	206.06	205.47	206.03	205.7	205.68	206.13	207.35	207.13	207.69	207.4	208.01	206.71	206.61	207.59	207.18	207.51	206.21	206.37	205.6	206.26	206.97	207.02	208.18	205.93	205.78	205.8	205.6	206.25	204.91	205.68	207.33	206.46	206.35	205.87	207.91	206.4	205.93	207.84	206.34	208.5	207.29	208.39	205.08	207.42	206.51	207.45	205.9	207.43
206.64	205.68	209.27	208.07	208.01	208.86	208.02	207.63	209.1	207.82	208.12	206.67	207.28	208.37	207.47	206.17	209.51	207.69	207.04	207.21	207.62	208.14	209.13	208.86	209.18	207.58	208.49	207	206.91	208.11	207.73	205.9	205.15	206.38	208.39	206.45	206.99	208.96	206.7	208.27	208.8	205.77	208.07	207.57	207.07	208.98	206.02	207.29	208.38	208.34
199.07	200.29	200.86	200.75	199.97	201.13	203.86	201.75	199.52	200.77	201.05	201.92	201.22	200.28	199.87	202.65	202.64	201.28	201.84	201.58	201.35	201.41	201	200.71	201.96	200.78	201.19	202.2	201.63	200.61	200.47	202.42	201.47	202.2	201.37	200.68	202.43	199.75	200.59	199.31	201.26	200.21	201.1	202.35	200.61	199.75	201.46	200.21	200.88	201.61
208.95	210.2	208.56	209.61	209.56	210.06	211.07	208.2	207.81	209.71	208.84	211.2	208.51	210.37	210.55	210.17	209.28	210.54	208.67	210.38	208.67	208.76	208.09	210.69	209.23	210.47	209.54	210.16	210.94	208.44	207.86	209.05	209.07	211.08	209.91	209.7	210.08	211.1	209.53	209.91	210.34	212.02	209.72	208.92	209.7	209.63	210.14	209.24	210	209.26
207.27	206.58	207.17	207.88	208.54	208.45	206.93	208.73	207.1	208.64	208.39	207.49	206.55	207.75	207.8	208.35	207.51	207.67	209.22	207.37	208.69	208.04	206.55	207.8	208.42	205.78	206.68	210.01	208.17	208.62	207.82	209.53	207.39	205.91	208.06	207.16	206.1	208.41	208.01	207.76	207.29	207.82	207.18	206.69	207.04	207.69	208.42	206.18	207.88	207.78
208.21	208.45	208.46	207.33	207.43	206.99	208.56	208.29	206.84	208.93	207.7	208.61	207.44	207.17	207.38	207.33	209.15	206.12	206.24	206.69	207.96	206.99	207.34	208.36	207.58	207.11	208.83	205.76	207.17	206.36	206.55	206.81	207.98	208.13	207.31	209.18	207.49	208.19	207.94	207.53	207.22	205.92	207.34	207.61	206.94	208.21	208.21	207.73	208.31	205.08
206.52	206.64	206.82	207.07	205.11	206.99	206.42	207.29	205.66	206.92	204.86	207.26	206.03	208.01	206.73	206.53	206.89	205.5	206.62	206.61	207.26	206.6	206.83	208.13	206.91	205.41	205.69	205.43	206.56	205.37	207.33	205.17	206.16	204.91	206.37	206.49	207.01	206.61	206.71	207.35	205.91	207.31	205.4	207.99	206.67	206.28	206.56	205.3	205.53	207.12
216.6	216.56	216.37	216.44	217.92	215.44	218.88	216.51	217.62	218.07	216.07	216.54	216.91	214.41	217.48	215.72	215.12	216.81	216.45	218.48	217.76	217.47	217	217.58	217.68	217.17	218.41	216.16	215.58	216.06	217.53	216.27	217.79	216.71	217.56	216.94	216.02	217.09	218.46	218.21	216.2	217.51	217.27	216.67	218.08	217.05	217.25	216.4	217.74	216.68
207.79	206.45	209.73	207.87	207.95	209.54	207.72	207.81	208.37	209.93	207.82	207.24	207.35	208.23	207.54	208.31	208.56	207.34	208.02	207.38	208.09	208.28	207.23	207.59	209.66	207.09	209.85	209.5	208.44	207.9	208.2	208.33	208.53	206.87	208.2	208.39	208.64	209.07	208.15	206.82	207.56	208.82	208.85	209.27	207.65	207.98	209.3	208.25	206.24	207.67
207.55	208.25	208.1	209.55	209.83	209.9	208.47	206.44	207.21	207.28	208.37	206.23	207.75	207.61	206.92	209.22	207.13	208.92	207.48	207.66	208.5	207.14	206.72	209.78	208.01	207.98	208.44	207.52	207.12	208.7	207.3	208.85	207.57	207.23	207.39	209.32	207.28	207.26	207.76	207.09	209.41	207.77	209.71	207.31	208.86	205.65	208.15	208.83	207.8	207.86
199.66	200.96	199.65	199.95	199.93	199.5	198.67	198.72	200.05	199.63	199.01	199.36	199.47	199.04	199.74	198.56	200.86	197.51	199.42	197.94	200.72	200.5	200.03	200.46	200.96	199.77	199.84	200.99	199.33	198.93	200.63	199.06	201.33	199.79	199.99	199.4	199.84	198.49	199.41	200.03	199.4	197.7	200.06	199.79	200.66	199.04	198.73	199.04	200.6	200.54
201.94	198.14	198.7	198.49	199.05	199.59	199.28	200.13	199.29	198.96	200.01	200.12	200.9	198.22	200.47	199.34	200.13	199.48	199.53	200.8	199.82	197.76	199.82	199.36	199.51	200.22	199.87	198.6	199.38	198.18	199.99	198.03	199.67	198.63	200.85	199.04	201.1	199.46	198.52	197.75	200	199.08	201.56	197.27	199.94	199.14	198.15	199.54	198.78	200.18
206.94	209.51	206.72	207.59	209.37	209.33	207.68	207.38	208.52	207.01	207.67	208.39	207.83	205.97	208.88	207.87	207.94	207.61	208.22	208.81	207.36	208.15	208.46	207.93	206.79	209.39	207.48	207.12	209.51	207.62	208.1	207.88	207.19	208.2	207.32	206.45	206.72	207.28	208.63	207.62	207.75	207.39	208.61	208.45	207.87	209.08	208.25	204.88	208.32	208.57
203.53	203.79	201.88	201.3	202.38	202.26	203.43	202	203.36	202.11	202.13	201.29	202.14	201.76	203.7	203.22	204.61	204.64	202.29	203.84	202.68	203.47	202.21	203.21	203.05	201.94	203.31	201.88	204.09	203.3	201.7	203.54	202.28	201.89	201.5	202.36	203.77	203.59	203.3	202.23	201.24	201.98	202.59	200.54	203.1	201.56	202.91	200.89	202.74	202.34
205.29	202.68	204.22	202.94	205.01	203.7	203.96	203.13	203.35	203.74	202.72	205.46	203.69	203.13	204.66	202.63	204.74	200.95	202.17	203.3	204.71	203.44	203.08	204.29	204.89	205.39	203.41	203.72	204.16	205.12	204.26	203.56	202.03	201.84	204.49	203.09	203.49	204.23	203.88	204.86	202.21	204.64	203.67	203.91	202.99	206.21	203.56	202.98	205.55	203.92
208.03	209.39	211.17	208.85	209.94	210.06	209.67	211.6	210.76	210.77	209.7	208.26	210.86	210.26	208.28	209.83	209.2	208.22	209.66	208.37	208.66	209.34	208.52	209.09	210.3	208.98	209.48	211.79	209.79	209.2	207.87	209.57	209.6	209.43	209.6	210.15	209.92	210.16	209.62	208.8	209.13	209.35	211.07	210.07	208.89	210.03	209.08	208.46	210.13	209.95
195.99	194.22	193.93	193.99	193.16	194.27	195.17	195.61	194.71	195.47	194.56	193.84	193.73	193.66	192.53	194.25	193.74	194.82	196.33	195.32	194.73	193.94	194.39	193.02	194.82	193.86	193.35	194.06	194.02	195.19	193.87	194.14	196.06	193.62	194.81	194.57	193.71	194.49	194.55	193.16	194.34	194.28	194.28	193.36	192.41	195.26	194.33	194.11	193.36	193.65
211.51	208.89	208.5	210.5	210.08	209.82	208.64	209.7	208.48	210.4	210.04	209.34	209.49	210.32	210.29	208.03	209.71	210	209.55	209.06	208.07	208.67	209.04	208.03	208.8	211.01	209.29	210	209.82	210.2	209.33	208.18	209.16	209.38	207.88	210.45	210.14	210.47	209.3	209.01	209.94	208.87	208.23	210.06	209.09	211.68	208.92	209.95	208.68	209.87
200.22	199.67	199.97	200.07	200.24	199.56	200.76	202.33	201.22	200.51	199.63	200.42	200.02	200.22	200.62	199.27	199.52	200.45	199.29	196.74	200.27	199.68	200.06	200.58	200.21	201.18	200.28	200.75	201.15	198.85	200.53	199.89	199.53	200.54	199.96	201.26	200.68	200.33	200.75	198.57	200.92	200.79	201.29	200.8	200.06	200.65	200.25	200.58	200.04	201.55
218.09	217.59	216.23	216.45	217.76	218.29	218.22	218.4	218.29	216.14	215.95	218.34	218.41	218.35	217.95	217.81	217.59	219.52	218.41	217.23	218.49	218.11	217.18	217.07	216.68	217.58	216.29	216.74	218.36	218.19	218.14	216.44	218.65	217.38	218.68	217.77	217.49	217.5	217.75	217.37	217.8	218.34	217.6	218.49	218.36	217.61	218.28	217.62	217.73	218.82
211.28	211.1	212.32	211.55	212.92	211.71	210.04	211.78	212.13	210.47	212.2	211.27	211.26	211.95	212.01	211.61	212.03	212.74	212.68	211.81	212.29	212.45	210.27	213.11	210.02	211.51	209.97	212.73	212.05	211.93	211.59	211.5	211.46	210.6	209.6	212.32	212.11	211.4	211.35	210.5	212.14	210.69	211.42	210.73	211.36	211.63	213.45	211.87	211.23	212.18
199.36	199.99	199.99	201.26	200.01	199.88	201.57	200.76	200.42	200.01	200.92	200.04	200.5	199.29	200.34	200.81	198.99	200.55	198.71	202.18	201.09	198.86	199.15	200.86	200.54	200.38	199.87	201.33	200.13	200.95	199.01	199.67	201.18	201.3	198.76	198.9	199.95	199.92	200.88	200.09	201.42	198.58	200.78	199.54	200.06	199.5	200.66	201.58	201.95	200.57
205.19	202.91	204.4	203.04	204.65	204.22	205.11	205.33	203.41	203.05	202.8	203.78	205.2	203.64	203.3	204.65	204.4	204.34	204.22	204.14	205.35	204.66	204.64	204.38	202.65	203.95	203.84	203.71	204.92	206.12	204.73	203.78	203.7	204.64	205.02	205.74	203.02	203.98	201.63	202.68	203.85	203.37	204.24	202.25	203.86	203.79	203.24	203.7	203.45	203.06
200.04	200.42	199.65	200.34	199.77	199.65	201.27	198.29	200.04	200.24	198.58	201.68	199.87	200.02	198.62	198.76	198.38	199.81	201.2	201.53	199.26	200.16	200.89	199.59	200.89	200.18	198.33	199.87	199.46	200.46	200.07	199.16	199.87	199.96	199.51	198.12	199.48	199.18	199.08	200.38	199.63	199.07	200.06	200.34	200.48	200.49	199.19	198.91	199.34	200
212.99	211.01	213.42	212.82	211.06	211.28	211.46	212.37	214	212.29	212.85	210.68	212.73	212.85	212.35	214.02	213.09	212.84	211.48	213.14	213.35	212.6	212.35	213.97	212.81	212.44	213.45	213.17	212.77	212.55	212.8	213.8	213.34	214.54	214.14	215.02	214.3	213.44	213.81	212.36	212.92	211.29	212.78	212.54	211.89	211.85	213.54	213.29	212.51	212.94
208.96	208.82	209.09	209.38	209.43	208.33	208.17	210.09	208.05	209.56	209.42	209.01	208.72	206.55	207.2	208.4	209.61	208.87	208.59	210.03	207.29	211.21	208.75	208.59	209.07	209.11	210.02	209.72	208.06	208.65	208.94	208.55	209.27	210.37	208.45	208.55	209.16	208.1	208.96	209.38	209.37	209.58	208.13	209.48	209.27	208.5	207.26	209.44	208.09	208.96
208.64	208.88	208.54	209.58	207.7	209.63	207.49	208.82	209.75	208.93	209.54	211.03	208.98	209.23	210.38	207.04	210.01	207.43	208.59	208.18	209.54	207.98	209.89	209.65	209.12	207.68	210.4	208.81	208.71	208.75	209.04	209.23	208.41	209.61	207.69	209.93	209.35	209.74	207.53	207.4	208.85	208.89	209.28	207.62	208.45	210.3	208.25	208.46	209.16	209.48
210.17	208.99	209.78	207.87	208.27	208.54	208.62	208.27	208.25	207.94	208.94	207.46	208.27	207.55	210.04	210.69	209.67	208.76	209.59	208.11	209.06	208.72	209.55	208.43	210.09	210.43	208.05	207.94	208.38	208.25	208.98	208.67	208.65	208.39	210.03	208.34	208.97	209.22	208.04	208.65	210.37	209.5	208.84	208.94	209.35	209.74	207.89	208.81	208.69	208.56
203.22	202.41	202.39	201.41	201.1	202.72	202.88	204.16	201.78	202.86	202.82	202.87	203.08	202.24	202.95	202.26	201.81	201.93	200.4	202.75	201.42	201.9	200.76	200.59	204.33	203.17	203.62	204.14	201.57	203.57	202.09	203.51	201.77	202.02	203.02	203.92	203.81	202.41	204.49	202.48	201.71	202.42	202.24	201.98	201.5	201.95	202.67	201.99	203.56	202.18
201	202.47	202.92	200.93	202.36	203.23	202.78	202.49	201.04	201.83	202.19	203.4	201.53	201.1	203.32	202.95	201.76	204.45	203.42	201.78	201.82	202.25	200.45	202.02	202.1	203.8	203.48	202.02	201.75	201.85	201.78	202.82	203.01	202.65	202.79	205	204.22	202.78	203.23	202.63	202.59	204.23	203.99	202.5	202.09	203.43	202.64	203.85	202.55	203.53
202.67	202.8	204.61	201.36	205.07	202.96	203.35	202.73	203.79	201.24	203.28	203.31	203.99	202.84	202.1	203.07	202.72	202.52	203.13	203.68	203.42	203.43	203.03	202.74	203.68	203.96	203.92	204.37	203.45	202.7	202.16	202.03	203.27	204.39	204.38	203.5	202.79	204.1	203.27	203.44	202.24	204.6	204.88	202.34	203.72	205.24	203.03	202.69	202.3	202.69
212.43	210.08	214.5	211.42	212.08	209.84	211.65	214.43	213.1	211.69	212.13	212.28	212.51	213.38	211.76	212.78	211.68	212.79	212.36	213.5	212.64	212.19	212.38	211.44	210.88	213.81	213.33	213.27	212.11	211.57	212.37	211.46	211.77	213.48	214.57	213.87	212.45	211.21	213.28	214.51	213.81	212.26	212.29	210.72	212.14	212.69	212.97	211.41	214.25	213.11
200.11	199.99	201.39	200.38	200.06	201.07	200.36	201.13	202.07	198.69	199.2	201.83	200	201.54	201.11	200.45	200.98	199.8	199.76	198.39	199.71	199.64	201.07	199.55	199.73	201.82	199.42	200.95	199.78	200.53	199.63	199.38	201.24	198.92	199.85	201.24	199.95	199.79	199.45	201.2	201.81	200.97	200.18	200.27	199.87	199.46	199.75	199.97	200.26	199.38
207.73	206.38	207.43	207.78	208.2	209.34	209.43	207.39	207.96	207.68	206.76	206.63	209.69	205.14	208.71	207.83	206.96	208.2	206.6	207.34	208.11	206.03	207.43	208.17	207.09	208.68	206.48	208.17	207.36	208.07	208.7	208.89	206.44	209.25	206.15	208.51	207.13	207.36	207.01	206.73	207.11	207.24	207.39	209.33	208.37	207.8	207.64	208	207.16	208.24
212.15	211.13	211.37	211.24	211.01	210.75	211.16	213.04	211.29	212.36	212.75	212.66	211.22	211.76	211.41	212.99	212.16	212.41	211.36	210.95	211.7	211.3	211.32	211.56	211.3	210.12	211.44	211.71	211.39	212.8	210.85	213.79	212.31	211.84	211.75	211.98	212.78	211.82	212.68	211.95	210.55	210.34	212.24	210.8	212.02	211.33	211.36	212	211.79	212.98
201.31	200.95	199.44	201.11	200.16	202.23	199.68	200.45	200.38	199.81	201.83	201.47	201.74	200.93	200.28	199.24	201.18	200.08	200.88	198.89	201.37	202.35	200.72	201.25	202.07	200.42	200	200.36	201.14	201.01	198.66	202.01	201.02	201.92	201.04	200.76	199.96	200.88	200.17	200.25	199.82	200.4	202.29	200.84	202.71	202.2	201.36	201.17	201.42	200.79
201.9	203.89	202.14	200.95	202.89	202.16	202.61	203.35	202.75	203.28	204	205.04	202.38	206.16	204.14	203.64	203.48	202.34	202.97	202.53	203.69	202.25	202.76	204.24	206.98	202.14	199.89	201.4	204.22	203.99	204.1	203.34	203.29	202.95	203.69	202.41	203.63	203.28	203.68	202.79	203.24	203.55	201.58	203.5	204.64	202.86	202.76	202.66	204.26	203.32
194.75	195.52	195.01	197.59	194.75	195.97	196.65	195.77	195.51	195.17	193.69	193.81	195.66	196.39	194.93	196.39	193.23	194.23	195.23	195.83	194.45	195.29	195.78	195.58	195.6	194.63	195.09	193.65	195.58	195.91	194.63	195.59	196.08	195.94	195.26	195.76	196.27	196.16	194.86	194.67	194.59	196.17	195.93	195.73	196.69	195.22	196.24	195.37	195.83	197.15
208.2	208.95	207.69	207.01	208.27	206.6	205.9	207.81	209.15	205.72	207.38	207.69	207.06	207.75	207.68	207.03	207.97	206.68	208.23	206.71	207.93	208.49	208.47	206.72	206.34	208.49	207.78	208.05	206.86	208.85	205.48	208.16	207.87	207.51	207.4	208.39	208.76	207.93	208.6	206.52	208.13	208.22	208.77	209.24	207.35	207.28	209.82	207.38	207.56	206.81
218.25	218.3	218.47	217.66	216.92	217.83	217.75	218.53	217.59	217.37	216.21	219.01	219.5	216.92	217.5	218.17	218.17	217.61	217.88	217.94	218.05	217.12	218.42	218.28	218.64	218.23	216.37	217.14	217.97	218.4	217.14	218.74	219.24	218.9	217.5	218.21	218.09	218.1	216.08	217.81	217.05	219.71	219.28	217.07	217.45	217.18	217.26	218.34	218.83	216.55
206.64	207.72	204.92	206.07	207.6	206.11	206.2	207.3	205.64	206.21	206.85	205.67	205.55	207.16	204.79	206.72	206.19	204.57	206.82	207.74	205.73	207.75	206.53	205.84	206.99	205.72	206.23	207.31	205.33	206.61	206.29	206.67	206.08	205.98	207.52	206.44	204.56	206.64	207.9	205.06	207.29	206.4	206.77	206.88	206.85	203.96	206.23	205.83	208.3	207.24
212.4	213.05	213.16	211.71	214.15	212.94	212.8	212.92	212.33	212.6	211.76	213.08	212.49	211.54	212.46	213.67	212.25	212.38	211.75	213.09	212.88	209.87	212.04	211.58	211.74	212.75	213.24	212.26	214.87	212.56	213.49	213.54	212.5	212.11	212.37	214.18	211.51	211.25	212.63	212.52	213.27	213.1	212.42	212.08	212.81	213.19	213.16	212.68	211.42	212.31
207.52	206.8	207.19	206.65	208.1	207.59	207.76	207.75	207.87	208.21	208.13	208.27	207.88	208.39	208.03	206.42	209.26	207.84	205.98	208.75	207.97	208.14	206.88	207.68	205.77	207.65	207.82	210.68	206.22	207.41	207.52	207.56	206.09	208.94	208.04	209.52	208.31	208.77	207.7	208.25	206.95	208.13	207.01	207.64	207.93	207.24	207.38	208.21	206.83	209.12
205.94	207.01	206.86	205.67	207.35	206.98	206.88	205.99	206.6	206.64	206.95	206.57	206.14	206.77	204.94	206.61	208.3	205.86	206.29	207.3	205.96	206	206.35	207.09	206.87	207.65	205.93	206.22	206.5	204.51	206.25	205.85	205.45	207.95	205.81	207.7	206.27	206.78	205.86	207.3	205.75	206.57	206.52	206.21	207.64	207.03	205.9	206.78	206.15	205.45
203.29	204.53	203.26	203.46	203.09	202.83	203.94	203.05	204.13	203.46	204.34	205.78	203.44	202.82	203.83	204.03	201.17	203.23	203.18	203.97	206	204.71	203.08	202.64	203.26	203.46	203.55	204.68	203.85	203.93	202.94	203.65	203.53	203.58	203.8	205.76	203.1	203.59	202.8	203.32	203.87	206.1	204.03	203.73	202.94	204.41	204.31	203.33	202.93	205.11
208.28	207.26	208.04	210.63	208.77	207.46	208.1	207.84	208.51	208.43	208.15	209.54	209.02	208.75	210.26	207.89	208.85	209.64	208.02	205.99	208.74	208.54	208.49	207.1	208.78	209.11	207.48	208.89	208.22	208.32	209.42	207.78	208.85	207.83	207.75	208.58	207.56	208.81	207.85	208.6	208.81	208.47	209.58	207.73	208.46	206.89	207.82	209.13	207.71	209.47
207.94	206.77	207.7	209.05	208.14	209.53	208.08	210.44	208.46	208.33	208.86	207.42	208.05	207.69	207.58	209.13	207.85	208.89	209.2	208.31	208.84	208.23	208.32	208.69	207.82	209.16	209.97	206.41	207.5	208.81	205.15	209.11	210.54	206.7	208.14	208.47	206.19	208.94	208.27	207.19	207.64	208.91	206.96	207.59	207.69	208.81	207.86	208.47	207.71	207.96
204.99	205.45	203.11	203.02	204.22	203.78	203.72	204.67	202.22	205.44	203.37	201.85	203.27	202.81	203.51	202.35	203.22	202.15	201.54	202.29	203.86	205.39	204.18	202.87	202.79	204.39	203.04	202.63	202.49	201.68	202.75	203.8	205.15	204.77	203.85	203.2	203.65	204.58	201.26	204.44	203.24	203.63	202.08	204.71	203.38	203.45	203.64	204.07	203.92	203.39
216.7	218.11	218.8	218.49	217.62	216.54	218.34	217.44	219.51	217.48	217.69	217.77	217.92	216.41	218.09	217.2	218.89	219.39	217.7	217.62	217.06	218.51	216.62	219.12	218.39	216.48	218.93	215.92	217.72	215.25	217.07	217.99	218.01	217.61	220.31	218.07	218.02	219.35	219.39	218.68	217.75	218.12	218.18	217.98	215.78	217.75	216.98	217.27	217.83	218.18
217.41	217.48	217.49	215.54	216.14	218.02	216.42	218.04	217.92	216.66	216.78	216.22	217.93	217.08	217.42	216	216.76	216.4	217.66	217.41	215.91	216.22	216.87	216.55	216.06	216.26	217.38	217.05	216.52	217.82	216.43	220.72	215.56	217.75	215.69	217.83	217.37	218.77	215.47	218.3	220.23	216.07	216.66	217.92	216.56	216.59	217.21	216.46	217.66	217.42
208.13	208.34	208.36	209.76	209.35	208.75	207.66	209.34	209.82	208.47	208.25	207.85	209.43	208.51	209.38	208.53	208.35	207.72	208.98	209.83	208.82	209.09	209.22	208	208.98	208.02	208.26	207.24	209.09	207.99	208.95	208.03	208.78	208.41	207.92	207.52	209.77	209.35	208.48	208.64	209.58	208.43	209.35	208.79	209.02	206.83	209.54	209.48	209.28	209.69
211.5	210.59	211.84	210.86	212.35	210.2	211.85	210.12	212.35	211.58	211.69	211.87	211.49	212.25	212.29	212.82	212.82	211.14	211.77	212.04	212.09	210.84	209.91	210.69	210.87	210.95	210.26	212.06	212.61	212.74	211.72	213.51	211.36	210.67	210.63	212.77	212.01	211.91	213.1	212.01	212.27	211.49	212.32	209.9	212.76	211.12	211.66	212.03	211.54	211.32
193.97	194.51	192.86	195.47	193.68	194.34	194.26	194.1	194.29	194.75	194.28	194.9	193.71	193.35	195.99	193.98	193.27	193.57	195.37	194.89	194.81	194.75	193.51	193.68	195.51	193.25	195.26	194.51	194.16	194.45	196.92	193.75	193.47	192.39	195.55	194.52	193.93	194.82	193.36	194.71	193.76	194.58	192.83	194.27	194.1	195.02	194.99	194.35	195.23	192.8
214.97	216.27	216.59	216.85	215.6	216.19	217.54	216.33	216.3	215.95	215.49	218.67	217.71	216.18	216.57	215.87	218.09	217.75	219.17	217.31	216.45	217.25	216.5	217.65	215.33	217.48	216.42	215.22	216.6	216.59	218.26	217.28	215.4	216.1	216.74	217.17	216.52	216.36	215.36	216.78	217.76	216.97	216.94	216.44	216.4	217.14	217.86	217.26	216.46	216.96
203.56	202.68	203.06	202.58	202.87	202.95	203.75	202.13	202.18	204.59	206.06	202.05	201.94	204.89	205.42	203.58	203.19	203.32	203.28	204.08	204.5	203.69	202.7	202.59	202.85	204.02	203.44	204.31	205.43	202.01	201.86	204.69	200.91	203.75	203.12	204.47	204.33	203.53	203.5	202.37	203.58	203.55	204.45	203.47	202.24	201.88	204.19	202.01	203.51	202.94
207.29	209.65	208.16	207.46	209.43	206.68	206.65	208.31	207.17	208.88	207.32	207.97	207.24	207.07	207.17	207.48	207.9	207.32	207.66	207.61	209.22	207.44	205.87	206.49	208.4	207.39	207.13	208.48	207.8	207.88	209.08	208.93	208.56	206.41	207.95	207.32	207.05	208.05	207.62	208.42	208.01	207.24	207.46	206.72	206.99	207.56	207.89	206.18	207.14	207.45
207.47	207.01	208.37	208.33	209.5	206.87	206.98	206.2	207.36	207.91	208.19	206.41	207.46	208.48	207.01	209.03	207.73	206.68	207.31	209.37	206.61	209.15	208.24	208.28	207.45	209.2	207.11	207.67	209.62	206.27	208.9	207.1	207.35	208.45	207.46	206.77	208.24	208.57	208.18	208.14	206.64	205.81	208.26	210.76	206.65	207.42	208.98	208.32	207.35	208.16
209.99	209.29	212.14	209.34	209.8	209.73	209.97	209.72	211.23	210.19	210.54	209.34	209.39	209	209.67	208.86	206.98	210.03	208.62	209.45	207.31	209.71	210.46	209.83	209.55	210.08	210.77	208.88	208.54	208.98	210.24	209.57	210.31	209.2	209.79	208.11	209.02	210.56	212.34	209.05	210.3	209.57	207.59	209.29	209.1	209.07	209.43	209.85	208.81	209.82
198.49	196.97	198.82	197.88	196.12	198.28	197.74	197.68	197.57	199.34	197.96	197.2	198.09	198.79	197.58	197.41	197.1	195.82	198.08	197.76	198.09	196.24	197.19	197.76	196.05	195.26	198.12	198.5	196.96	197.78	198.01	197.53	198.54	197.97	197.71	197.46	196.39	198.43	197.31	197.61	198.38	197.22	197.07	197.31	198.16	197.69	197.49	197.84	197.75	198.6
208.86	208.43	208.46	206.56	207.86	205.85	207.26	208.25	208.1	208.42	208.02	208.7	207.19	207.64	207.69	207.95	206.32	208.74	208.04	208.09	205.28	206.75	208.46	207.82	207.88	207.81	208.67	205.53	204.42	207.05	207.78	208.75	207.36	206.65	207.93	206.61	207.5	208.65	209.37	205.85	209.06	208.6	207.72	206.34	209.5	209.27	206.07	209.72	208.14	209.17
204.45	205.23	205.74	204.24	205.28	204.71	205.9	205.11	205.27	204.37	204.78	205.39	204.38	204.97	204.45	204.33	205.35	204.25	204.35	205.44	203.99	205.5	203.23	204.76	204.83	204.7	204.92	205.78	204.28	205.08	204.38	205.27	206.07	205.57	204.99	204.13	203.79	204.28	206.43	205.36	203.7	205.11	204.11	203.98	205.05	205.45	204.39	205.18	205.65	204.74
216.79	217.44	216.19	216.86	217.16	217.8	218.06	217.19	216.17	217.06	216.19	216.97	218.01	217.53	217.51	216.92	217.9	217.5	218.64	216.77	217.85	218.68	215.28	215.66	216.22	216.98	217.71	216.12	214.8	216.38	215.82	217.46	218.43	217.12	215.91	215.68	217.17	217.84	216.7	217.83	216.93	218.25	216.51	217.52	216.29	217.9	218.2	218.06	217.44	217.67
209.24	209.02	209.08	209.65	208.09	209.37	207.99	208.42	209.17	207.97	210.26	209.3	206.95	209.36	207.86	208.47	211.9	208.8	209.72	209.42	209.48	208.89	208.02	209.43	208.37	209	208.8	207.06	207.41	209.59	209.35	209.71	207.83	208.82	210.4	207.85	207.12	207.45	209.6	209.93	207.89	208.42	208.88	208.45	208.05	209.38	209.65	208.09	209.12	210.83
203.53	203.02	201.67	203.57	203.43	202.7	201.65	203.6	202.38	202.61	201.84	203.29	203.8	202.28	203.11	203.91	203.65	204.19	203.87	202.46	202.28	203.17	203.94	202.89	204.19	202.45	202.8	203.7	201.38	202.45	203.02	203.24	203.02	202.14	203.31	202.62	203.13	202.36	203.68	203.77	203.91	204.55	203.6	202.9	202.27	203.49	203.57	203.84	203.39	202.15
204.07	202.88	201.76	201.79	201.5	203.94	203.4	202.29	202.63	201.13	202.75	201.97	202.27	200.77	204.4	204.74	202.29	204.1	203.17	202.32	202.99	202.25	202.38	201.45	200.67	202.07	201.35	201.95	202.15	202.55	203.14	201.81	202.47	203.78	202.08	204.3	204.17	201.9	202.86	201.83	201.85	202.92	202.05	201.91	202.7	201.33	202.55	202	203.3	203.03
205.37	203.88	203.79	204.62	204.6	204.22	205.12	205.1	203.85	203.76	203.4	204.74	205.58	204.32	206.13	204.09	203.51	206.22	205.26	205.2	205.84	203.28	205.73	206.57	205.8	202.77	204.72	203.81	203.11	204.68	205.36	205.12	205.62	205.65	203.67	204.56	205.36	204.4	204.78	205.33	205.24	205.41	206.13	203.74	204.58	205.13	204.87	203.68	205.81	204.95
211.64	211.53	210.27	211.34	211.87	211.75	211.08	210.87	211.65	212.49	212.04	212.69	212.01	210.76	210.81	211	212.28	210.67	211.25	211.54	211.9	211.57	211.51	211.06	212.47	213.13	211.12	211.89	210.45	212.86	211.84	211.47	211.52	212.44	211.94	209.53	211.79	212.26	211.75	211.48	212.14	211.4	212.28	213	211.72	211.28	212.26	211.75	212.87	210.55
197.51	199.41	198.82	199.19	198.02	198.95	198.77	200.02	199.36	199.75	198.45	199.28	199.9	198.82	197.6	196.61	199.08	197.39	198.12	198.53	198.98	198.36	198.83	198.33	197.39	198.77	199.06	198.11	198.43	198.17	198.54	198.37	199.58	198.31	197.5	198.86	198.34	198.87	197.88	201	200.21	198.29	199.12	197.67	198.22	199.35	197.98	199.47	198.85	198.03
203.76	203.12	203.88	204.35	204.13	203.16	202.82	202.14	202.33	204.81	204.06	202.59	204.45	202.56	203.97	204.6	204.65	203.46	203.05	202.75	203.39	204.27	201.36	204.07	203.95	204.35	205.42	204.01	203.06	204.28	203.58	203.47	202.84	203.18	203.52	204.54	203.23	204.35	202.33	204.09	203.07	203.83	203.18	203.64	203.75	203.23	203.55	202.73	202.35	203.42
201.96	202	201.17	201.53	202.03	203.27	201.61	201.5	202.26	202.3	201.12	202.6	202.21	201.58	204.11	202.38	202.14	202.21	201.79	202.33	202.93	202.77	202.89	202.15	200.38	203.23	201.97	201.46	202.49	201.67	202.55	202.11	202.03	202.63	201.61	202.27	200.89	201.93	202.96	202.44	202.7	201.66	201.76	201.71	202.84	204.71	202.3	201.56	203.41	202.45
198.75	200.15	201.14	199.99	199.64	201.3	199.36	201.38	200.48	200.02	200.5	201.01	198.74	200.24	199.65	200.06	200.36	201.47	199.9	200.32	201.41	200.21	200.84	199.77	198.65	199.83	199.38	199.76	199.96	200.08	200.13	201.23	199.95	200.74	200.61	200.73	199.78	199.84	199.97	199.56	200.46	198.43	201.74	199.75	199.65	200.6	199.61	200.64	200.02	199.66
205.19	203.39	204.77	204.25	204.57	205.17	203.21	204.4	203.7	202.51	203.41	204.43	203.76	205.35	204.32	204.5	202.98	204.82	203.96	204.22	204.5	205.2	203.68	203.77	205.25	205.33	203.44	203.36	203.5	203.99	203.88	205.82	203.89	202.67	204.56	203.82	204.18	204.37	204.34	203.63	202.85	203.65	205.68	203.95	202.03	203.69	205.4	204.47	202.89	202.26
203.46	203.12	203.41	201.64	203.14	201.74	202.63	202.39	202.45	202.81	202.97	203	203.15	202.29	202.6	203.19	202.47	202.39	201.87	202.28	203.08	202.15	200.88	202.58	202.39	202.81	203.63	202.85	201.26	203.4	203.65	203.26	203.11	203.33	203.32	201.85	203.53	201.84	200.75	203	203.25	203.74	203.69	202.52	203.47	203.72	202.89	202.63	202.36	203.23
208.41	208.7	208.17	209.12	209.02	206.62	207.91	209.45	208.08	210.31	208.35	208.36	207.33	208.61	209.51	208.5	207.61	209.01	208.06	207.23	209.67	207.76	208.66	209.7	210.72	207.91	209.22	209.32	209.79	209.38	207.8	208.44	207.51	208.26	209	208.6	208.92	208.28	209.42	210.45	209.03	207.12	210	208.63	207.99	208.94	208.92	208.98	209.42	208.67
207.73	208.96	209.39	208.77	208.64	208.01	209.35	209.22	207.9	208.65	208.64	209.78	208.75	209.83	208.2	209.2	208.06	209.42	210.52	209.24	207.73	209.4	210.3	209.55	209.58	208.51	208.84	208.1	207.74	208.05	208.4	209.98	209.17	209.35	207.73	209.47	206.28	208.38	208.92	207	207.28	209.28	209.35	209.69	207.24	208.85	209.25	207.65	206.94	208.28
208.57	206.75	207.6	207.95	208.44	207.97	208.69	208.03	209.14	208.01	206.27	208.24	208.56	206.61	207.78	208.07	206.94	208.49	206.85	207.31	206.76	205.95	207.33	207.34	206.23	207.92	207.35	208.45	209.1	207.54	207.2	206.35	208.28	209.1	207.63	206.92	207.62	207.75	206.67	207.99	209.17	208.48	207.01	207.01	206.62	207.83	207.73	208.71	207.61	206.46
202.88	203.7	204.05	202.48	204.44	205.18	203.95	205.4	203.39	204.11	204.36	204.43	203.6	203.89	203.85	203.14	202.98	203.55	203.36	204.07	204.99	203.59	204.23	202.63	204.03	204.5	204.94	203.43	203.3	204.99	204.29	204.5	205.18	204.23	203.33	204.07	204.02	204.61	202.49	203.57	202.81	203.27	203.1	203.33	204.76	202.57	204.1	204.64	203.77	204.34
202.72	201.06	202.46	202.8	204.49	202.25	203.42	201.88	202.96	202.71	201.9	202.47	201.84	203.87	202.94	201.07	201.52	203.02	204.28	202.38	202.91	203.22	202.9	201.64	201.99	203.87	203.88	202.81	204.11	202.24	203.46	200.8	203.38	201.85	204.29	203.72	202.64	202.11	202.46	201.85	203.37	202.3	203.36	202.03	200.91	202.31	202.52	201.89	203.38	201.74
207.08	208.52	207.64	208.18	207.88	208.05	209.4	208.1	208.46	208.07	208.93	208.08	208.98	207.09	208.55	208.21	209.45	207.47	208.41	208.86	208.32	209.05	207.73	208.45	207.43	207.84	207.27	208.68	208.21	207.1	208.02	208.43	209.36	208.98	208.27	209.39	209.17	208.85	209.32	208.37	208.15	209.12	208.75	207.76	210.36	207.96	208.19	209.09	209.07	208.26
208.44	209.81	210.76	208.05	208.75	209.68	210	208.16	210.07	208.92	209.73	209.7	209.01	211.1	210.53	208.75	209.92	208.86	209.48	208.44	209.28	207.79	209.03	208.36	211.15	209.29	208.78	210.42	209.62	210.4	210.13	210.37	211.94	210.2	208.56	207.94	209.33	209.11	208.83	211.1	207.94	210.7	210.31	211.51	209.04	209.56	207.94	210.56	211.01	210.54
210.2	212.74	211.09	211.04	210.51	212.52	211.23	211.81	211.49	212.13	210.46	211.45	212.77	213.12	212.93	213.19	212.26	210.43	212.19	212.36	210.5	211.46	212.01	212.69	211.95	211.05	209.81	211.82	211.18	212.47	212.2	211.5	213.61	211.49	211.43	212.11	213.26	212.74	211.23	212.18	211.75	210.72	211.53	212.31	211.73	213.39	213.33	212.06	212.11	209.93
204.4	203.75	204.01	204.65	203.78	203.99	204.7	204.44	202.78	205.14	202.71	202.35	204.58	203.04	203.37	204.44	204.95	203.83	204.36	203.87	204.06	202.73	203.07	204.17	204.71	203.37	203.44	204.82	203.48	204.03	205.32	203.28	203.31	203.7	207	204.34	203.42	202.8	203.62	205.53	202.86	203.1	204.19	203.96	202.83	202.03	204.42	202.66	203.26	204.67
201.66	201.64	200.37	202.6	200.14	201.26	201.71	200.97	200.93	200.78	200.8	200.93	201.77	201.91	200.75	199.65	201.13	201.1	200.53	202.48	201.84	201.32	201.29	199.57	201.1	200.53	200.42	200.92	201.88	201.84	201	201.23	201.1	200.98	202.13	200.21	199.03	201.83	201.78	201.56	201.3	200.48	201.46	200.46	202.22	201.73	202.41	199.58	199.3	203.1
206.48	208.6	210.71	207.66	208.48	210.89	208.8	208.47	209.05	209.66	207.92	207.4	208.37	209.57	209.08	208.59	207.24	207.37	208.17	209.52	207.89	207.81	207.95	209.82	209.34	208.27	208.43	207.44	209.43	209.14	208.62	209.33	208.33	209.5	208.38	210.02	209.83	208.92	207.22	209.88	208.55	207.81	208.3	210.13	207.36	207.67	208.29	208.13	209.11	208.35
203.56	203.38	203.41	202.74	205.1	203	203.43	202.46	203.38	201.9	202.14	202.74	203.5	204.06	203.78	203.4	200.96	203.04	202.48	203.01	202.84	201.04	202.31	202.84	201.69	201.92	203.33	204.36	203.32	201.12	202.98	203.73	202.81	202.74	202.53	201.81	202.19	201.97	202.62	201.71	201.87	202.52	202.9	204.86	202.7	204.61	204.98	202.93	203.58	203.42
202.65	203.27	203.07	202.61	203.84	203.42	203.16	203.07	204.95	203.65	201.69	204.14	204.24	203.54	202.71	205.19	204.23	202.35	202.65	203.99	202.99	202.59	204.34	203.97	203.85	203.09	204.15	203.61	204.68	204.08	205.52	202.93	203.04	204.92	203.04	204.54	203.29	203.59	202.7	204.17	204.01	203.14	204.04	204.16	203.18	204.17	204.69	203.21	204.58	203.21
198.72	198.14	201.01	199.57	200.59	200.13	198.36	198.98	200.01	198.64	199.65	201.28	201.23	199.39	198.96	200.55	199.75	200.43	200.48	199.57	199.95	199.89	200.87	199.57	198.43	199.12	198.71	199.21	199.92	201.74	200.53	200.33	199.77	201.87	199.67	198.69	200.4	201.72	200.68	199.5	199.35	199.94	201.76	200.39	199.65	198.8	198.7	200.11	201.25	198.77
207.35	208.95	207.74	206.8	207.73	208.72	208.18	208.4	207.74	207.21	207.46	207.33	208.17	206.96	206.66	207.24	207.77	206.82	207.71	207.32	207.72	207.74	206.84	208.18	208.09	208.51	206.98	206.81	205.77	207.66	207.69	208.36	208.38	207.67	207.36	207.54	208.67	207.96	209.04	207.01	207.83	208.18	209.01	206.35	207.94	206.91	207.91	209.24	207.33	207.36
212.99	212.54	214.69	212.65	212	213.06	212.24	211.73	213.52	211.2	213.43	213.43	213	213.78	213.84	213.18	213.43	212.91	210.91	211.54	213.75	212.58	213.91	213.05	213.63	214.17	211.7	212.77	212.17	211.99	212.85	212.09	212.14	213.29	212.11	213.61	213.15	213.09	212.66	213.13	213.67	212.78	213	214.09	212.2	211.47	213.02	214.14	213.02	213.72
203.13	205.38	202.13	202.53	203.21	204.22	202.76	203.02	203.82	203.4	203.54	206.04	203.81	203.75	203.88	203.1	204.85	203.55	203.56	202.72	202.94	204.1	202.79	203.48	203.32	203.87	203.12	203.82	202.81	203.29	203.51	203.81	203.18	203.25	204.44	201.23	203.28	206.41	202.9	202.98	202.49	202.46	203.63	202.69	202.86	205.02	201.79	203.31	205.17	203.59
207.41	210.51	209.07	208.51	208.99	207.6	208.89	208.27	208.37	207.23	210	208.47	209.52	208.93	209.18	208.94	209.11	208.42	208.2	210.44	207.33	207.62	208.34	210.76	208.63	208.57	209.29	208.41	209.51	209.51	208.14	208.64	209.69	210.67	208.13	208.94	207.86	209.79	207.62	208.79	209.44	208.3	207.98	208.38	207.42	210.82	210.36	209.08	209.85	210.11
205.39	205.7	204.07	204.44	203.9	203.69	205.03	206.78	205.46	205.3	204.76	203.95	205.31	204.01	203.15	206.16	203.48	204.94	205.77	203.83	205.05	204.24	205.95	205.05	204.21	205.35	204.91	205.95	205.33	205.49	204.14	203.2	204.27	204.51	206.08	204.58	203.71	205	203.76	205.21	205.61	204.43	203.7	204.54	204.92	205.87	205.89	204.56	205.69	203.78
205.04	205.37	205.84	204.24	204.37	204.78	203.74	205.22	204.48	204.79	204.94	205.92	205.68	204.08	203.69	205.6	205.41	204.08	203.64	203.29	203.76	204.65	206.17	204.11	204.47	205.07	204.81	205.36	205.03	204.72	204.46	206.3	204.04	204.34	205.2	205.29	204.66	203.44	204.45	204.09	204.29	206.13	205.46	204.36	205.72	203.74	204.42	204.32	205.32	205.67
216.42	216.71	216.48	216.43	215.9	217.18	216.63	216.19	217.05	216.99	217.69	218.07	218.79	216.81	216.74	214.66	217.91	218.43	215.11	217.82	215.91	217.25	218.12	216.86	217.38	217.02	215.21	216.59	217.49	216.71	218.71	217.9	217.21	218.1	217.33	216.42	216.16	217.4	217.39	216.54	217.51	215.96	217.9	216.33	215.73	215.81	216.9	216.53	216.31	217.65
207.48	208.5	208.72	209.06	209.02	208.19	208.52	208.53	209.57	207.23	209.92	209.33	208.5	209.49	210.08	208.59	206.69	208.22	208	209.03	210.02	208.19	209.18	209.38	208.76	208.67	208.47	208.94	208.86	208.62	208.82	207.83	208.48	208.76	209.06	209.17	208.64	206.75	209.7	208.47	208.21	208.63	206.74	210.52	209.08	208.94	208.22	208.12	208.47	208.86
203.1	205.32	204.69	204.6	205.11	203.67	205.9	206.36	207.06	204.43	205.36	203.53	205.2	204.63	205.35	203.34	204.63	205.71	204.07	206.02	206.47	203.76	202.74	204.01	204.43	203.79	205.85	204.98	204.73	206.33	205.91	203.79	204.56	205.12	206.2	204	204.59	204.32	203.87	204.15	203.26	205.01	204.24	204.99	203.55	204.51	203.93	202.56	205.68	204.81
208.96	208.86	207.46	207.65	208.39	208.28	207.28	209.76	207.63	208.01	207.66	207.92	208.32	208.47	207.61	208.37	209.1	208.72	207.46	206.64	208.93	207.41	207.76	208.33	208.26	208.61	208.36	207.98	209.36	207.69	209.14	207.57	208.28	209.05	207.84	208.23	207.54	208.69	206.72	208.05	208.71	208.6	209.85	208.19	209.48	208.93	209.43	208.75	208.26	207.56
213.08	213.73	213.5	213.27	212.79	211.96	212.96	213.9	212.64	214.34	211.83	213.1	212.17	211.77	213.14	212.12	212.2	212.73	213.29	213.77	213.18	213.06	212.87	212.86	213.8	212.83	212.21	214.7	212.7	211.81	212.68	212.55	214.12	214.13	212.22	211.98	212.07	212.47	213.1	212.55	210.88	212.08	213.9	213.08	212.32	211.7	213.23	212.3	214.1	213.83
211.1	211.84	212.84	213.65	211.5	213.23	211.94	212.14	212.71	212.53	210.96	210.01	212.58	212.06	211.2	211.61	212.18	212.2	211.64	212.63	213.63	212.72	213.51	211.8	211.5	213.19	210.87	211.51	210.59	211.7	211.07	211.66	211.5	209.7	210.88	210.51	212.5	212.38	212.41	211.92	210.96	211.78	213.22	212.55	210.82	212.1	210.59	209.84	213.17	211.34
200.72	199.75	199.54	201.96	200.37	199.2	200.43	199.67	201.68	199.05	199.93	199.9	200.99	199.65	200.84	198.85	199.45	200	199.54	200.35	199.66	199.58	200.94	200.04	200.26	200.31	200.75	199.34	201.65	198.38	198.8	199.85	199.92	198.69	200.59	200.65	199.87	201.48	200.9	200.58	200.66	202.08	200.65	200.51	198.97	200.35	202.22	200.24	201.49	200.09
209.53	207.68	210.1	208.65	208.15	208.03	209.62	207.41	210.32	208.09	208.56	208.81	208.92	208.56	208.58	210.2	208.98	207.76	209.1	209.73	208.31	208.45	208	207.19	207.64	208.74	208.61	208.94	207.76	207.46	207.01	207.86	207.72	209.47	208.89	209.2	208.14	208.08	206.64	208.88	206.76	208.98	209.94	207.43	209.3	210.24	207.84	210.2	208.81	208.73
205.03	205.64	204.79	206.7	207.12	207.02	205.69	206	205.82	205.56	205.88	205	207.17	206.88	208.29	207.42	206.32	206.46	206.19	206.36	206.42	206.54	207.15	207.32	208.4	207.64	205.86	205.65	206.44	206.47	206.58	205.09	207.4	206.14	204.44	206.52	206	205.58	207.23	205.22	207.95	204.93	206.42	205.38	207.31	206.9	206.21	206.38	207.68	207.18
217.36	217.2	216.69	217.3	218.22	218.75	219.19	217.44	218.28	217.47	220.12	217.3	217.74	216.59	217.66	216.46	217.33	219.21	218.53	217.8	217.95	216.67	216.61	216.09	217.57	217.95	216.77	217.18	215.98	217.32	218.36	219.13	217.2	216.76	218.26	216.22	217.12	216.95	217.49	219.1	216.36	216.61	217.71	218.32	217.53	216.68	217.12	218.67	215.46	217.17
196.07	195.63	196.4	195.26	196.34	194.62	194	195.07	194.71	194.81	193.75	196.26	193.8	195.1	194.06	194.41	193.82	193.76	194.83	192.98	193.52	193.56	193.93	193.13	193.66	194.5	193.55	193.34	193.86	193.1	193.99	195.68	193.55	195.61	195.12	194.1	194.86	193.47	195.53	193.65	193.77	193.69	194.66	194.6	193.51	193.54	195.98	194.27	194.44	193.44
204.33	202.87	203.96	204.48	203.52	203.7	204.13	205.06	204.79	204.46	203.87	204.57	204.42	206.28	202.9	203.59	204.22	204.32	205.51	204.39	205.1	205.77	205.3	203.81	203.3	204.66	202.52	204.18	203.32	202.36	204.62	203.88	204.08	204.48	203.16	203.73	203.3	204.36	204.93	204.14	204.01	204.26	204.26	204.38	203.37	204.74	205.84	203.65	203.68	203.47
209.44	208.79	208.64	206.23	208.73	208.88	207.09	207.71	207.83	207.53	207.18	207.96	210.19	208.69	207.77	208	208.13	208.92	206.42	206.85	208.08	207.68	206.76	207.66	206.98	208.01	206.92	207.23	206.79	205.7	208.64	208.42	208.14	207.85	207.39	208.5	208.99	207.06	208.73	207.39	207.36	208.27	208.64	207.94	208.03	208.64	207.57	208.71	207.39	208.79
198.81	197.68	198.96	198.61	198.12	196.94	197.87	196.98	198.46	198.62	198.52	198.92	199.01	197.3	196.78	197.53	198.82	198.38	199.48	198.37	198.72	197.63	198.31	200.88	196.67	199.92	199.85	198.92	197.43	200.16	197.88	201.76	198.65	198.09	198.55	199.15	198.3	198.55	198.88	197.84	199.43	199.52	199.34	198.01	199.81	200.35	197.86	198.04	198.22	198.94
217.24	218.26	218.79	218.94	219.81	217.71	216.98	217.76	217.66	217.48	217.85	217.88	218.9	217.4	216.9	217.31	218.03	218.08	217.6	218.78	217.52	218.18	216.66	218.67	217.99	218.32	218.38	218.43	216.6	217.29	218.29	219.76	217.5	218.4	218.68	217.86	217.49	218.44	217.03	216.92	218.57	215.87	217.48	217.85	219.39	219.62	218.03	216.14	217.65	218.15
210.99	212.88	210.81	212.41	212.42	212.04	210.69	211.49	211.78	212.29	211.35	210.65	210.97	210.62	211.42	211.62	210.65	211.95	211.5	212.59	211.9	213	211.71	211.3	211.56	212.39	211.61	209.79	211.84	211.21	211.56	210.05	211.17	211.63	210.63	211.16	212.8	211.7	211.79	210.54	212.45	212.15	210.96	212.1	212.11	211.94	214.03	211.69	212.27	211.8
201.9	202.91	202.83	203.68	203.49	204.96	202.54	201.05	205.54	203.41	204.08	202.33	205.03	204.24	201.89	204.45	202.74	204	203.19	203.46	205.2	203.49	203.47	204.07	203.1	203.38	203.31	202.77	204.81	202.53	205.21	204.12	204.05	204.16	204.42	203.8	203.67	203.89	203.19	202.28	203.97	202.98	203.12	203.74	202.22	202.97	203.62	202.92	204.01	203.42
203.64	203.97	202.34	203.96	203.33	203.13	202.74	202.2	202.42	204.22	203.87	203.21	203.8	202.82	202.43	202.54	203.59	201.72	202.79	202.49	203.48	204.22	204.06	205.33	204.27	202.64	203.86	204.38	202.99	204.29	205.11	204.18	203.45	204.53	204.04	203	203.05	204.93	203.73	202.42	202.96	202.96	203.76	202.42	204.01	202.08	203.68	203.78	203.32	202.7
199.09	199.02	198.87	200.12	198.4	198.67	199.41	199.09	200.95	198.33	199.22	199.52	199.5	198.69	200.78	199.94	199.29	199.89	198.73	200.84	200.85	199.54	200.13	199.83	200.25	198.82	198.82	198.85	200.14	199.14	198.71	199.84	198.8	199.85	198.21	200.48	200.52	199.99	199.29	199.29	198.45	197.97	198.41	199.59	199.66	200.53	199.1	200	198.71	199.21
205.38	204.5	205.58	205.14	204.61	205.13	205.73	205.36	205.08	204.15	205.42	205.36	204.27	203.98	205.46	205.16	205.8	203.48	205.49	204.89	204.23	204.47	204.4	204.79	206.02	203.19	204.36	206.46	204.46	205.09	204.9	203.75	205.04	203.12	204.92	203.97	204.91	204.32	205.77	204.11	204.93	204.13	203.63	203.87	203.52	205.27	201.73	205.61	204.5	205.88
214.33	211.64	212.65	211.43	212.02	212.24	213.77	212.16	213.05	213.66	212.17	212.86	212.75	214.03	213.49	212.94	213.65	211.84	215.54	214.09	213.71	213.87	212.76	212.46	213.83	211.55	213.67	211.89	210.67	213.34	211.94	212.1	212.13	212.36	213	214.18	211.33	213.92	213.12	212.83	212.62	212.04	212.99	214.11	213.46	212.75	211.55	215.43	213.42	214.32
202.8	203.59	203.37	203.7	204.39	205.75	205.68	204.58	203.38	203.6	203.25	204.58	203.55	203.25	203.58	203.88	204.02	202.93	205.12	202.39	203.08	205.01	204.3	204.05	204.67	204.89	203.62	204.36	202.88	202.96	202.01	204.11	204.25	203.04	204.44	202.91	203.52	203.94	204.95	203.9	204.3	202.98	203.2	202.26	204.14	204.27	204	202.64	204.67	204.98
208.91	209	209.58	207.56	209.84	210	208.31	209.01	207.7	207.75	209.46	207.31	208.48	209.1	208.71	209.51	208.75	209.71	208.71	210.01	208.02	209.76	209.93	208.82	208.19	209.32	207.81	209.58	207.84	206.97	209.48	209.17	209.37	208.21	209.08	209.04	209.24	208.4	209.24	209.42	208.03	208.88	208.89	207.95	208.78	208.36	208.61	209.56	207.82	208.76
208.41	208.83	207.54	205.66	208.51	206.34	208.14	207.56	207.84	208.7	207.28	208.98	207.09	207.49	206.71	208.79	206.28	206.24	207.66	207.41	208.57	207.81	208.55	207.89	208.73	209.36	207.42	206.28	207.23	206.81	205.69	208.29	207.79	207.59	207.79	208.32	206.76	207.69	207.61	207.47	207.62	206.87	206.2	209.22	208.14	207.84	207.38	208.65	207.73	206.21
209.25	208.63	209.4	208.63	209.32	210.44	209.41	209.45	208.08	207.47	207.23	209.89	209.75	208.72	207.48	209.68	209.95	208.32	208.46	209	210.07	208.31	209.73	208.92	207.44	208.18	209.78	209.25	208.72	209.74	208.43	207.76	207.03	209.47	207.61	208.88	208.89	208.43	207.28	208.26	208.26	206.54	207.5	209.89	208.71	208.18	208.88	209.09	208.29	210.29
198.07	197.06	197.15	199.25	198.63	198.88	197.96	199.55	198.35	198.49	198.69	198.7	197.89	198.49	198.98	200.51	198.73	198.41	199.09	199.37	198.85	198.7	198.05	198.96	196.7	196.52	199.13	199.96	198.51	198.79	198.71	198.15	199.22	199.61	196.5	196.58	199.73	198.5	198.23	198.59	197.71	198.06	199.49	200.06	199.11	199.54	199.32	199.33	198.46	198.89
218.47	216.3	216.86	218.05	217	216.71	217.04	217.82	216.74	217.78	217.33	217.42	217.47	216.24	217.13	218.05	216.93	215.83	217.68	216.26	216.32	216.25	215.31	215.32	218.63	218.59	216.58	216.67	217.13	217.5	216.07	216.2	216.6	216.48	218.63	215.38	217.29	217.23	216.27	216.97	217.02	216.46	216.77	215.8	216.59	216.64	218.73	216.25	217.35	215.74
201.89	201.43	202.93	203.7	201.24	200.45	203.07	202.07	204.49	202.6	202.99	202.74	203.02	201.94	203.23	202.4	202.4	202.37	202.87	202.22	202.17	202.26	203.13	203.08	202.24	202.76	202.98	201.41	202.07	202.93	202.74	202.12	202.95	202.15	202.63	203.24	202.36	202.5	201.4	201.95	201.46	203.66	202.19	202.26	201.58	203.75	202.66	202.63	204.74	202.36
209.86	208.86	205.58	208.5	207	208.94	206	206.14	206.46	207.4	208.17	208.76	210.21	210.05	208.17	207.47	208.19	206.48	208.28	207.79	207.48	206.43	208.22	207.54	208.31	207.1	208.94	208.38	207.79	206.89	209.21	206.78	208.05	206.4	207.13	208.5	208.76	207.45	207.65	207.04	208.15	207.79	205.86	207.21	206.77	206.32	207.63	209.08	206.89	208.5
212.2	211.82	212.47	210.57	211.85	211.71	209.9	211.8	211.46	212.42	211.93	210.75	212.37	213.25	211.11	209.13	210.77	213.08	211.69	209.21	210.92	210.48	211.67	212.28	213.09	212.2	212.82	211.37	212.12	211.49	212	212.74	210.18	212.23	212.4	213	212.01	210.76	210.3	211.11	211.01	210.29	211.23	210.3	211.19	213.15	210.71	212.17	211.89	212.81
202.31	202.13	202.19	203.54	203.51	204.03	203.7	202.84	204.22	201.86	202.39	202.12	202.13	202.37	202.88	203.81	201.21	201.7	204.74	200.94	203.26	202.06	202.67	202.39	203.42	204.69	202.9	203.03	201.55	201.81	203.98	203.01	203.6	200.97	202.05	201.8	204.36	203.4	202.32	202.28	202.07	204.29	202.25	201.82	204.24	203.57	201.79	203.17	203.53	202.62
206.97	207.52	209.61	208.06	208.67	208.53	209.61	210.19	210.98	208.84	207.8	209.11	208.4	208.32	209.38	208.74	209.45	207.91	207	208.35	208.45	209.91	208.69	208.77	209.02	207.37	210.11	208.88	208.78	207.37	208.26	207.85	206.16	209.27	210.3	208.93	209.47	208.81	208.47	209.88	208.81	209.61	209.49	208.33	210.02	208.17	209.33	209.28	207.67	208.12
208.79	207.93	208.59	208.95	210.17	206.96	207.98	205.85	207.78	208.82	206.4	208.23	208.43	208.66	209.33	206.32	207.12	207.78	207.82	207.93	208	207.32	207.73	208.93	207.73	206.73	208.22	206.55	207.42	207.5	208.32	208.24	206.58	206.89	208.23	208.13	207.74	207.46	208.18	208.24	207.53	208.31	208.44	208.8	208.12	207.21	208.34	206.35	208.48	207.27
211.85	211.72	210.82	212.71	210.29	211.68	212.05	213.2	210.62	211.69	211.54	211.2	214.52	210.99	212.18	212.84	212.97	210.56	212.51	210.87	211.47	212.16	212.77	209.94	211.98	211.37	211.95	211.69	212.1	210.62	210.33	212.05	210.88	211.6	213.03	210.26	211.32	211.47	212.04	210.69	210.44	212.28	209.65	212.2	210.39	211.04	211.06	212.07	210.38	212.57
208.59	208.85	208.74	209.7	208.24	207.9	207.13	209.54	209.68	209.77	209.4	210.54	209.55	207.79	209.61	208.38	209.14	208.71	208.34	209.13	207.33	208.32	207.46	208.14	207.77	209.72	209.8	209.63	209.18	210.85	208.82	208.3	208.73	209.87	209.11	209.08	210.01	208.78	208.64	208.71	209.56	209.19	206.5	208.91	208.59	208.83	207.09	208.35	209.21	208.16
217.15	215.7	216.94	215.7	218.74	217.99	215.23	216.11	215.61	216.57	216.06	216.25	217.43	217.99	218.37	218.38	216.29	217.32	216.16	218.38	216	217.02	217.75	215.98	218.14	218.3	216.73	217.01	215.65	217.05	216.33	216.76	215.92	215.7	216.13	217.65	218.54	217.1	217.85	217.69	215.87	217.38	215.72	217.26	216.03	216.53	215.57	214.42	215.1	217.97
217.66	216.93	216.03	216.81	217.33	217.75	217.45	216.26	218.15	216.42	216.73	218.38	217.69	215.11	217.97	215.43	218.18	216.01	217.2	215.46	215.8	214.95	217.74	217.94	216.66	217.09	217.31	218.16	217.85	216.34	216.74	217.78	217.31	216.68	217.55	216.76	217.47	215.9	217.6	215.29	218.62	218.53	216.33	216.45	217.42	216.83	218.85	216.51	215.65	217.71
208.82	208.32	208.83	209.29	208.3	209.1	208.82	207.49	210.01	207.72	207.89	208.51	209.72	208.61	210.4	209.5	209.86	209.22	209.3	208.48	207.76	207.54	207.38	209.79	210.51	209.77	207.57	207.6	208.71	209.03	207.58	208.73	208.51	207.7	209.11	209.66	207.54	209	209.78	210.89	208.43	210.13	208.57	210.19	209.74	209.17	208.28	208.51	208.09	207.27
216.17	218.3	216.87	217.85	217.93	217	220.06	218.34	217.43	218.75	218.39	219.31	219.29	218.8	218.69	218.11	218.26	219.46	218.12	219.07	218.18	217.9	219.2	216.05	219.41	218.03	217.71	216.96	217.43	216.92	216.8	216.79	217.56	217.03	217.13	216.38	217.3	217.76	217.54	217.77	217.13	218.01	219.54	217.82	216.73	217.9	217.86	219.01	216.73	217.06
208.14	209.18	206.3	206.18	208.18	208.78	208.09	207.27	209.13	208.17	208.31	208.66	206.52	207.45	207.75	209.68	207.92	208.9	208.39	208.22	208.28	205.73	208.55	208.44	208.02	207.59	207.38	209.55	209.11	208.5	207.39	205.6	208.66	207.02	208.35	207.71	207.36	206.91	208.81	207.49	208.81	209.04	207.9	207.3	207.53	207	209.35	207.83	206.46	207.62
201.42	200.39	201.36	201.06	200.69	201.4	201.88	201.22	201.42	199.39	201.84	201.39	199.94	203.2	201.39	200.9	201.44	203.42	200.96	201.62	202.23	199.63	199.09	198.97	201	200.12	200.45	200.42	200.25	201.63	201.48	200.07	200.5	201.04	201.71	201.89	200.56	201.56	200.43	202.23	200.08	199.66	199.95	200.76	201.03	200.32	201	202.01	201.06	200.79
200.13	199.3	197.79	198.06	200.16	198.72	198.31	200.41	200.09	199.22	199.02	199.72	197.63	196.91	198.85	200.05	198.17	198.88	199.14	197.8	197.69	199.19	199.47	199.13	198.93	197.15	197.74	197.88	197.93	198.9	199.27	197.93	197.48	199.69	199.36	198.64	198.9	198.12	198.56	198.15	200.13	198.61	199.01	197.72	199.93	197.96	198.14	199.43	198.17	198.59
207.06	207.12	205.25	206.95	205.18	204.87	207.46	205.38	205.81	204.34	206.6	205.74	204.12	206.03	203.91	205.89	203.95	206.47	205.91	206.34	206.38	205.11	204.74	205.51	205.44	206.27	205.68	206.26	206.19	206.7	205.48	204.86	204.75	207.75	207.54	207.65	205.18	203.64	205.09	206.32	205.24	208.41	205.07	207.39	205.61	206.25	206.4	205.37	205.87	205.5
207	208.04	207.71	207.81	208.07	207.9	206.92	209.34	206.99	208.69	208.17	208.62	208.47	208.46	208.87	208.15	207.27	208.57	206.98	208.57	207.77	208.51	206.85	207.88	208.9	208.19	207.23	207.24	208.67	206.34	208.78	206.61	207.3	207.4	209.33	207.26	206.43	207.84	210.16	208.7	208.28	207.35	206.14	207.28	208.41	207.29	206.47	208.33	209.76	208.31
211.35	211.34	211.8	213.08	213.07	211.66	213.45	212.97	212.68	210.79	211.64	211.1	212.62	211.15	212.3	211.15	212.26	210.79	211.34	211.87	213.35	212.55	212.19	211.34	212.31	211.59	211.61	211.57	212.7	212.17	209.75	212.12	213.27	210.89	211.03	213.48	210.9	213.12	210.72	211.78	211.46	211.2	212.44	212.64	213.11	210.49	211.95	212.14	210.71	213.12
217.31	218.45	217.39	215.88	218.78	216.88	216.78	217.28	218.24	216.46	216.33	216.09	216.76	217.31	216.43	215.15	216.44	216.33	216.52	218.82	217.55	217.78	217.66	215.88	216.54	217.11	218.53	216.63	217.6	217.29	215.84	216.95	217.63	215.28	215.96	216.9	215.15	215.79	218.73	215.95	216.69	217.89	216.08	216.2	217.01	216.41	217.13	218.48	218	216.28
207.54	207.95	206.6	207.03	206.87	207.89	208.13	208.84	205.78	209.02	208.47	207.12	208.04	207.62	207	207.54	208.16	206	206.94	207.93	207.34	207.08	207.42	207.38	207.68	206.51	209.11	208.65	206.75	206.45	207.09	205.15	207.41	207.57	208.69	209.79	207.69	205.98	208.12	208.22	206.58	208.07	207.11	206.56	205.68	206.47	206.62	206.14	207.73	206.81
209.22	211.38	209.89	209.68	209.3	208.77	211.21	208.43	208.93	210.85	210.83	208.99	209.96	210.52	210.4	209.99	209.41	208.89	210.48	208.7	207.87	207.96	210.38	211.12	211.33	209.94	208.26	211.27	210.58	209.78	210.04	210.75	209.98	209.86	209.65	209.25	210.57	209.69	210.27	209.88	207.83	208.92	209.42	209.06	208.61	208.6	209.76	209.27	209.64	210.09
211.14	211.5	211.18	211.88	210.92	211.48	212.88	212.35	211.36	210.8	211.04	211.73	212.69	211.68	210.75	211.62	211.59	212.3	213.49	212.19	211.12	211.25	210.87	210.23	210.48	211.73	211.02	212.02	212.62	209.87	209.52	210.28	210.08	213.94	213.09	212.14	211.42	211.27	211.68	212.53	211.15	212.97	211.3	210.91	213.27	211.56	211.13	212.18	211.61	210.11
207.62	208.56	207.59	208.68	207.35	210.17	208.36	208.11	208.77	208.4	209.07	207.92	209.29	207.38	209.03	209.14	208.75	207.48	206.72	210.44	209.09	209.57	208.38	208.3	208.38	209.36	207.45	206.68	208.1	208.07	209.89	208.66	208.54	208.04	209.18	209.13	207.91	207.52	208.38	208.55	207.33	210	208.42	208.62	205.75	209.76	207.63	208.97	209.76	208.6
203.11	201.84	202.99	202.71	201.94	202.91	202.72	201.93	201.17	202.1	202.78	203.59	203.06	203.17	202.27	201.41	203.66	203.49	203.91	202.01	202.35	202.78	202.34	202.52	202.54	203.15	203.13	202.81	203.45	201.36	202.85	202.83	202.32	202.94	201.45	203.63	202.37	202.39	201.8	202.62	201.5	203.17	204.48	202.58	201.07	201.73	204.19	204.62	201.6	202.18
200.87	201.25	200.23	200.18	200.7	199.62	198.68	200.58	200.14	200.81	199.81	199.9	200.81	200.59	199.38	200.02	198.81	200.12	201.95	200.18	199.72	201.41	199.69	199.65	201.6	198.44	200.45	199.65	200.5	199.35	200.02	199.34	199.61	200.34	200.46	199.44	200.45	199.32	200.41	201.03	200.48	198.87	199.34	202.59	199.75	200.91	199.21	200.54	200.99	198.97
203.64	203.49	203.16	203.57	202.87	201.88	202.8	204.66	202.77	203.29	202.87	202.01	201.95	202.9	202.89	203.58	203.43	203.97	201.95	202.42	204.29	203.54	203.39	203.26	203.73	204.34	202.44	203.34	201.76	205.25	202.65	202.71	203.42	203.9	203.82	201.95	200.77	202.64	203.26	203.63	202.44	202.67	203.11	203.06	204.17	203.81	202.73	203.27	203.92	202.09
203.85	207.56	204.19	205.99	205.19	206.36	204.57	205.96	207.47	205.3	205.76	207.07	206.53	204.43	205.86	204.95	204.51	206.82	205.25	205.09	207.03	205.31	205.32	205.41	206.98	206.06	204.81	205.5	207.6	204.59	205.34	205.28	203.99	205.47	205.68	203.77	206.71	205.05	206.21	205.47	205.99	204.95	206.76	206.25	205.96	203.82	204.85	205.26	204.18	205.37
194.62	193.78	194.24	194.34	194.73	195.55	193.84	194.66	196.14	194.82	194.1	194.9	195.23	194.27	193.94	194.6	194.03	193.14	194	194.89	191.88	194.27	194.06	193.09	194.47	194.06	193.59	194.99	193.63	194.31	194.8	195.5	194.35	194.47	194.28	194.58	194.36	195.48	193.43	194.4	194.21	195.66	195.73	194.13	193.76	193.32	194.92	193.99	193.75	195.39
205.83	204.54	204.42	205.59	205.89	203.63	204.74	204.26	204.93	204.75	207.13	204.59	204	204.01	203.87	203.84	204.23	203.82	205.8	204.57	204.86	205.61	202.92	204.65	205.23	202.98	204.33	205.21	204.1	205.4	206.23	204.4	204.34	205.48	204.16	205.49	203.49	204.33	205.51	205.38	204.45	205.14	204.46	204.19	205.89	204.73	205.87	204.46	202.67	205.11
209.01	210.84	208.98	209.68	208.72	210.13	209.91	209.63	209.22	209.47	209.09	209.67	208.68	208.66	210.76	210.05	208.99	209.51	208.8	208.18	208.27	208.51	207.78	210.47	210.34	209.57	209.26	208.76	209.28	209.95	209.7	209.25	210.04	210.23	209	209.04	209.86	208.56	208.95	209.93	209.35	209.65	209.46	210.22	208.81	208.45	209.59	210.18	209.17	208.72
206.17	205.29	203.99	204.49	204.82	204.27	207.42	205.76	204.37	205.23	204.6	204.86	204.75	205.73	205.13	203.79	206.92	205.28	204.67	205.19	204.2	204.69	203.67	204.41	205.16	204.01	205.26	203.57	205.03	204.95	205.29	203.35	203.72	204.79	205.55	205.86	204.29	205.73	203.14	205.45	203.75	203.55	205.23	204.16	203.5	205.63	205.38	204.02	204.31	205.01
218.99	217.02	216.35	217.24	217.88	217.63	217.72	216.14	218.85	216.35	217.14	216.52	217.73	217.8	217.85	217.27	217.72	215.89	218.45	216.98	217.93	217.14	216.64	217.58	217.71	215.83	217.75	214.71	217.04	217.21	216.58	218.36	217.65	216.5	217.33	215.74	218.47	217.8	216.31	217.26	216.66	217.96	216.62	215.9	218.01	216.37	217.84	217.06	215.94	216.62
203.1	200.78	201.95	201.15	202.85	201.32	203.43	201.68	203.62	202.68	202.97	200.81	203.69	203.9	201.51	203.31	200.91	203.98	202.62	202.63	202.45	202.91	202.43	203.17	201.21	203.08	202.22	202.6	205.31	201.31	201.6	201.95	203.02	202.55	201.46	202.79	203.85	202.02	202.3	202.17	202.2	202.68	202.86	201.77	203.6	203.02	203.5	201.57	202.85	201.67
211.66	212.46	212.3	211.1	211.42	212.2	211.89	211.65	211.43	212.4	209.69	210.72	211.5	212.5	212.17	211.42	210.43	211.77	211.65	212.24	211.38	212.31	211.83	212.38	213.17	212.51	211.66	211.83	212.85	211.91	213.32	212.35	210.01	211.49	213.18	212.45	211.3	213.36	211.15	212.1	210.84	212.68	211.16	210.84	210.92	211.16	212.69	210.75	211.31	212.39
207.93	206.69	207.93	208.15	208.29	207.85	207.82	205.98	210.19	209.06	208.05	206.93	208.72	207.44	206.9	206.5	207.41	207.84	207.18	206.38	207.69	207.56	207.82	207.52	205.24	207.21	207.57	207.28	208.19	206.53	208.34	208.29	207.44	209.11	208.4	207.76	208.13	206.69	207.94	207.8	206.54	208.65	209.83	207.76	206.29	205.38	207.18	207.98	208.59	207
208.41	207.94	207.41	206.78	208.24	206.87	206.92	208.89	208.47	207.91	207.7	207.39	208.81	209.31	207.65	208.37	206.81	209.16	207	208	210.45	206.84	208.11	207.32	207.74	207.19	207.45	206.09	207.42	209.17	208.54	208.33	209.06	207.68	209.26	206.24	211	208.6	208.22	209.12	207.61	207.76	209.85	208.96	206.7	208.41	207.31	207.53	208.91	207.1
207.68	210.56	209.35	208.22	208.59	208.18	207.45	209.57	207.56	210.21	208.26	209.36	210.04	208.83	207.54	208.85	208.51	209.06	208.25	208.62	208.18	209.05	209.51	208.83	208.34	208.43	209.68	209.13	208.23	208.43	210.17	207.71	208.72	208.9	210.1	208.3	208.07	208.46	208.92	209.13	208.46	209.17	209.27	210.7	209.61	208.83	207.49	210.05	208.72	207.92
211.23	208.29	208.05	208.79	210.33	208.61	209.03	209.22	209.02	209.03	208.89	209.41	209.86	208.94	207.99	209.42	208.3	208.1	208.96	208.22	207.95	206.84	209.54	208.83	208.08	209.72	208.53	208.83	207.26	209.74	208.24	209.74	207.31	208.3	209.17	209.46	207.98	208.01	209.26	209.99	208.57	208.8	207.19	208.13	208.25	209.07	208.96	207.5	209.7	209.14
205.93	205.08	205.68	205.25	205.29	205.9	205.32	204.34	205.18	203.53	204.01	204.73	202.78	204.89	205.76	204.15	203.58	203.63	205.58	206.42	203.07	203.85	204.59	204.82	203.91	205.35	204.15	205.26	206.25	204.38	206.5	203.39	203.14	205.27	204.05	203.84	205.55	205.74	204.29	204.9	205.15	204.3	202.42	205	204.83	205.06	204.75	204.5	203.79	204.06
209.97	206.96	208.1	208.45	208.25	209.28	210.17	208.68	209.01	208.74	209.12	209.45	209.58	208.28	207.82	207.77	209.49	209.48	209.31	209.52	208.96	208.57	207.63	208.88	208.51	209.87	208.34	208.27	207.69	207.67	208.54	208.98	209.14	209.1	208.55	208.69	206.6	206.68	207.85	208.3	209.12	208.6	209.04	208.63	208.65	208.44	209.39	209.99	209.98	206.86
202.3	203.2	203.15	202.6	202.62	204.47	202.09	202.54	202.66	204.28	202.31	202.54	202.87	204.79	202.95	201.41	203.61	203.91	203.04	203.86	203.85	203.29	202.85	202.53	203.33	202.09	204.57	202.73	201.96	203.96	203.38	203.36	203.94	202.29	202.31	201.91	204.47	201.29	201.99	203	202.88	203.93	203.88	202.04	204.08	202.43	202.87	202.53	201.82	203.58
203.08	201.06	202.01	200.62	200.45	202.13	201.76	199.15	201.15	200.35	202.37	201.24	200.46	202.76	201.14	202.84	201.47	201.31	202.44	200.38	201.23	200.8	202.16	201.3	202	199.88	201.59	201.62	199.88	200.53	199.85	202.9	200.98	202.7	201.94	201.34	200.23	201.32	201.46	201.75	200.6	200.22	199.92	200.89	200.65	201.82	199.68	200.25	200.36	200.82
206.42	208.42	208.25	208.65	208.34	206.13	205.17	207.35	206.49	206.09	208.53	207.04	207.59	208.44	207.18	206.26	206.2	206.14	207	205.79	206.52	209.28	207.2	206.55	207.82	208.27	206.85	207.95	208.67	207.06	206.71	207.52	208.23	208.83	208.98	208.14	206.58	207.7	206.05	208.7	206.97	207.08	207.47	207.09	207.68	208.77	207.88	207.5	208.36	208.49
209.18	209.43	207.84	210.54	209.85	208.55	209.19	210.34	208.61	209.17	209.34	208.47	209.71	209.02	210.2	211.88	207.73	207.65	210.72	208.75	209.46	210.46	208.53	209.9	210.47	209.34	210.06	209.25	208.61	209.84	209.98	209.5	209.98	210.42	208.84	209.62	209.22	210.34	209.75	209.86	210.72	208.02	211.5	207.9	212.23	209.82	209.9	209.34	208.85	207.5
217.96	217.48	218.56	217.39	217.7	220.19	216.91	216.78	216.15	216.97	217.17	218.08	218.96	216.65	217.26	219.58	217.6	217.13	218.24	218.51	218.51	219.19	216.92	217.94	216.74	216.2	218.21	218	215.68	218.17	218.18	217.61	217.59	217.62	219.05	218.86	217.44	216.96	217.72	217.49	218	219.13	217.67	216.69	217.77	218.02	219.4	216.7	217.33	219.17
217	215.85	215.98	216.49	218.22	217.34	217.41	217.63	216.95	216.71	217.1	216.88	216.8	217.25	217.11	215.41	217.98	214.83	216.74	217.71	216.96	217.7	217.8	217.55	217.15	216.28	218.13	215.88	217.48	216.61	217.28	217.5	217.07	215.53	217.52	218.42	217.34	217.33	215.93	216.11	218.11	217.4	217.01	217.23	216.15	215.8	218.07	217.55	217.04	216.61
201.75	200	200.06	200.89	198.35	200.94	199.66	200.19	200.6	198.34	199.95	201.96	201.01	200.07	200.74	201.19	200.08	200.57	200.76	200.44	200.1	198.85	199.45	200.04	200.35	199.43	200.66	198.75	199.97	201.47	200	200.05	199	199.66	200.66	200	201.38	201.28	202.87	199.52	199.71	199.95	201.26	202.03	201.3	199.93	199.54	201	201.83	200.89
204.06	203.57	204.42	204.68	202.51	203.92	202.62	203.59	202.24	203.77	204.27	203.78	203.58	204.8	203.7	203.9	203.53	203.32	203.58	203.38	204.14	202.44	203.43	203.61	203.25	203.04	203.6	202.47	203.9	203.8	202.88	202.88	203.4	203.43	203.57	204.73	201.92	203.1	201.8	204.13	204.46	203.33	203.77	204.68	203.43	204.03	204.65	203.85	201.34	204.11
217.68	215.48	217.77	215.66	216.31	216.25	217.22	217.96	216.23	217.77	217.22	217.03	217.56	218.25	216.94	218.28	217.63	217.18	216.92	217.41	217.42	217.17	216.1	216.36	217.75	217.31	217.56	216.77	216.48	216.14	217.29	218.06	216.93	217.35	216.71	217.62	217.49	216.82	216.59	215.2	217.95	218.4	218.02	217.35	217.47	217.19	217.07	217.71	217.86	218.22
213.98	213.86	214.3	215.13	214.14	212.97	213.53	214.74	211.78	214.38	212.26	214.76	214.9	214.09	213.86	214.15	213.95	216.56	213.78	215.1	212.52	212.4	214.05	213.18	214.73	214.23	213.94	214.02	215.33	214.03	215.67	213.48	212.68	213.19	213.25	214.35	214.55	214.1	214.59	212.62	214.06	214.21	214.34	214.77	214.28	215.05	212.81	212.93	212.96	213.18
201.22	202.78	201.21	201.63	202.47	201.67	200.53	201.45	200.3	201.22	201.32	199.86	201.73	201.31	198.52	200.73	200.42	202.23	201.96	201.64	201.74	200.42	200.12	200.5	200.11	202.48	201.74	200.96	200.05	200.43	201.26	200.8	202.02	202.71	201.4	202.75	201.08	201.3	202.16	199.61	202.01	200.5	202.4	201.55	201.26	201.48	201.78	201.93	200.47	201.28
196.06	193.68	193.52	194.72	194.47	194.72	193.68	194.34	193.44	193.3	195.44	195.61	193.96	194.26	193.9	195.61	194.69	193.24	192.99	193.47	195.08	194.83	194.87	194.92	195.16	194.67	193.94	194.67	195.52	193.38	194.02	194.35	194.58	193.42	195.74	194.55	194.86	193.02	193.41	194.41	193.85	195.95	193.67	194.3	194.43	194.08	193	195	196.64	193.81
213.89	212.44	212.4	211.13	211.3	212.45	211.36	211.92	210.19	211.55	211.84	209.66	211.96	211.49	212.71	213.28	211.76	210.71	213.54	212.58	212.75	212.93	210.79	210.84	211.65	213.41	211.52	213.08	212.25	211.61	212.31	212.94	212.07	212.19	210.19	213.26	212.37	212.1	212.11	211.63	211.41	211.25	213.87	210.96	211.59	210.79	212.54	212.12	211.5	210.84
208.72	209.33	208.61	208.94	209.89	209.71	210.58	208.39	210.06	209.02	209.97	210.9	208.99	209.4	210.48	210.19	209.27	209.42	209.68	207.82	208.6	210.72	209.64	209.3	209.24	209.81	208.97	210.26	207.87	210.14	208.94	210.91	208.29	209.72	208.95	208.8	209.35	209.9	210.01	210.38	208.93	210.16	209.75	208.43	210.15	208.48	209.84	208.33	209.5	207.75
216.64	216.17	216.25	216.54	216.95	215.91	216.47	218.26	218.08	216.37	216.58	217.39	216.32	215.58	215.95	217.65	215.19	216.34	216.76	218.46	217.91	216.78	217.17	215.42	216.46	215.7	216.06	217.08	216.33	218.05	216.57	217.19	216.24	217.6	216.9	216.03	219.23	218.6	218.75	217.54	216.14	216.03	216.7	217.02	217.22	215.49	216.61	217.89	218.06	216.53
203.72	205.08	201.51	203.45	203.75	202.7	203.52	203.61	203.98	203.16	204	203.98	203.13	202.19	204.56	202.16	203.39	203.48	204.23	202.28	202.13	202.82	203.27	203.03	202.39	204.83	204.08	204.92	203.26	204.56	203.69	203.72	202.72	205.81	204.56	203.42	203.57	203.58	204.8	203.57	204.48	204.74	204.78	204.17	203.7	202.36	202.63	202.43	200.98	203.16
203.69	203.99	203.68	203.58	202.46	204.14	203.78	202.81	204.85	202.58	202.84	205.24	202.69	202.93	203.18	203.97	203.36	203.68	202.46	204.77	204.55	202.71	202.57	202.29	204.77	204.76	203.49	203.46	202.68	203.03	202.51	203.2	203.63	203.54	203.27	204.04	202.8	203.23	202.95	205.19	203.76	203.57	203.21	204.41	203.77	202.55	203.6	203.99	205.25	202.85
209.82	208.16	207.17	209.07	209.98	209.12	209.5	210.29	210.26	209.58	209.28	208.24	209.88	210.04	207.71	209.13	208.1	208.51	209.37	208.58	210.36	209.1	208.32	208.98	209.2	208.7	209.4	209.36	208.69	209	207.53	209.31	209.29	207.69	207.76	208.85	207.65	208.07	208.91	209.51	208.68	209.5	206.78	208.31	208.53	208.51	207.83	209.42	207.59	208.51
203.84	204.38	203.7	203.16	202.86	204.16	204.91	203.42	203.78	205.52	205.13	203.02	202.7	203.42	204.31	204.2	201.82	202.8	202.43	206.46	203.09	203.66	203.59	204.96	203.7	203.76	203.04	202.28	205.06	203.89	203.12	204.06	201.55	204.9	202.73	204.68	203.2	202.96	202.39	204.36	202.03	203.58	202.94	203.47	202.47	204.19	204.24	202.61	204	204.14
205.28	205.61	204.02	203.65	205.67	203.18	203.01	203.33	203.58	204.69	204.16	203.32	203.58	204.98	203.06	203.12	202.97	203.04	203.97	203.7	205.09	205.85	205.22	204.08	202.43	202.74	203.73	204.19	204.59	205.23	204.94	205.13	203.87	204.3	204.12	203.47	204.1	205.99	203.63	204.59	203.46	204.05	203.25	205.23	205.18	204.3	203.74	204.61	204.12	201.56
203.47	203.6	203.07	201.91	204.82	202.18	203	204.43	204.62	202.35	202.86	205.27	203.23	203.19	203.46	205.03	203.81	203.04	202.88	203.67	202.56	204.46	203.9	204.59	203.68	204.32	202.99	202.25	201.99	203.42	204.71	204	204.83	204.28	205.31	204.04	203.53	205.69	203.22	201.04	205.27	204.77	202.67	203.25	204.55	204.1	204.57	202.81	206.36	205.54
217.31	217.56	218.43	217.55	216.6	215.69	217.01	216.56	218.73	216.46	217.33	216.13	216.68	217.2	216.95	216.42	217.02	216.87	216.53	217.16	215.82	214.84	216.41	216.91	218.43	217.92	217.59	216.71	218.42	217.49	216.01	215.05	215.19	215.85	215.98	217.67	218.32	216.99	216.49	217.4	216.69	217.84	218.62	215.48	215.74	217.35	216.82	218.5	216.34	215.99
207.34	206.95	207.85	208.27	209.02	208.11	206.41	207.36	206.95	207.39	206.26	208.3	206.85	208.08	208.29	207.87	207.41	207.38	207.81	208.78	208.55	207.77	208.77	208.85	207.4	207.56	207.98	207.6	208.66	207.78	207.99	207.34	208.01	208.7	208.43	209.26	207.26	207.91	207.64	208.17	208.89	206.22	207.72	209.92	209.15	208.93	208.6	209.04	208.96	209.09
211.49	212.17	212.05	212.35	211.7	212.02	209.64	211.63	212.3	212.55	211.21	211.79	212.49	211.93	211.28	210.44	211.18	211.66	209.49	213.02	211.57	210.97	211.35	211.92	211.46	210.5	212.32	210.82	210.6	210.93	211.86	210.93	212.43	212.36	211.33	210.96	210.22	213.22	212.35	213.39	210.24	210.9	211.78	211.95	211.18	210.32	212.07	213	211.61	212.11
210.62	210.89	211.58	212.77	211.75	210.6	213.26	212.18	211.1	212.56	212.22	212.61	209.83	212.12	210.16	211.05	212.52	212.52	211.14	211.61	210.4	211.19	211.34	210.9	212.27	212.74	213.9	211	212.41	211.93	211.46	212.53	213.49	212.5	211.04	212.56	211.88	210.8	211.37	211.3	211.55	212.01	211.91	212.77	211.49	212.59	210.82	212.73	212.18	212.78
204.21	202.26	205.25	203.98	204.38	204.52	203.86	204.22	204.83	205.94	203.68	205.05	203.64	203.83	203.42	205.79	204.49	202.46	203.94	202.54	204.58	205.26	203.52	204.07	201.44	203.16	203.94	203.67	204.16	203.24	204.37	205.21	204.11	203.21	204.11	203.35	205.31	205.66	205.07	204.94	204.02	204.31	204.76	203.95	204.93	203.95	204.01	205.55	204.52	206.02
208.44	209.42	208.42	207.36	208.34	209.31	205.27	208.82	207.6	209.49	208.21	206.5	207.45	208.72	207.34	208.11	207.69	208.62	207.63	207.97	209.14	207.99	208.04	208.32	208.9	206.98	205.66	206.93	209.54	207.54	209.06	208.12	207.85	206.49	207.51	206.43	208.1	206.31	207.59	208.66	208.5	207.52	207.56	209.1	206.88	206.62	208.54	207.16	208.43	208.76
199.35	199.63	198.1	200.38	198.9	199.66	199.89	199.63	199.42	199.68	197.82	197.66	199.67	199.31	199.99	200.2	198.81	199.81	199.93	198.62	198.97	199.58	198.52	197.78	199.8	199.51	197.8	199.4	199.88	198.15	199.04	198.09	200.65	198.54	199.99	198.07	198.76	200.56	199.19	198.63	199.43	199.17	199.41	200.87	199.27	200.47	197.9	199.37	197.83	198.94
218.03	217.94	216.57	218.93	218.14	217.81	217.31	218.52	218.1	218.14	218.66	217.4	216.46	218.29	217.83	216.53	217.61	217.9	217.2	215.95	216.39	216.43	216.95	217.45	218.2	218.61	218.7	218.5	217.36	217.48	217.29	217.11	219.44	217.39	217.12	216.58	217.31	216.64	218.53	214.6	217.12	216.09	218.02	217.65	216	216.73	218.21	217.15	218.18	217.64
213.68	213.46	211.66	213.39	215.38	214.46	211.89	213.62	213.23	213.54	214.55	214.67	214.28	213.4	214.06	213.23	211.92	211.69	214.54	214.55	212.45	212.35	212.42	213.36	212.09	213.5	213.21	211.06	211.79	213.3	212.86	213.12	212.72	212.93	213.81	213.17	212.06	211.45	213.19	214.68	212.39	214.34	213.06	212.91	212.45	213.47	214.07	211.86	211.86	213.14
199.62	199.8	200.56	198.88	200.38	198.69	198.59	199.69	199.48	199.97	197.66	199.66	197.74	197.97	199.45	199.57	200.41	199.66	199.3	199.94	198.26	198.81	200.49	199.19	198.28	198.77	200.14	201.3	199.64	198.85	199.31	199.35	199.08	199.46	199.91	198.64	198.6	196.74	200.5	199.62	200.14	198.85	200.08	198.68	200.74	201.37	200.54	199.89	198.53	199.41
208.09	209.68	208.16	208.29	208.89	207.51	208.46	205.71	207.76	207.16	208.49	207.41	208.96	207.44	208.58	207.69	208.51	208.04	207.17	209.02	207.48	206.56	207	206.42	208.87	208.11	207.45	209.17	208.28	208.4	208.12	207.39	206.51	207.73	207.57	209.04	208.94	208.16	208.06	207.59	208.33	208.65	207.75	206.82	206.11	207.54	209.17	208.37	207.32	209.61
211.93	211.7	212.13	211.23	210.99	212.28	212.37	212.16	211.95	210.7	212.2	212.2	211.83	211.68	210.94	210.01	211.44	211.97	211.43	211.22	211.47	211.21	211.44	211.31	213.82	212.22	213.45	211.54	211.33	210.75	210.84	212.22	212.33	211.58	210.51	212.67	211.61	210.18	212.48	211.23	210.5	211.15	211.71	211.05	211.98	211.76	210.15	211.64	211.65	212.62
208.77	209.37	209.2	209.09	207.99	207.49	208.78	208.94	207.12	208.71	208.31	209.84	208.65	209.43	207.99	207.71	210.53	209.41	208.27	207.98	208.65	207.91	209.15	209.11	208.71	207.63	209.99	209.23	210.2	209.39	209.31	208.98	208.26	206.84	209.56	208.92	208.79	208.58	208.94	208.88	208.21	209.53	208.94	209.23	209.41	210.58	208.79	209.34	208.11	209.19
204.9	204.35	205.65	203.99	204.68	204	205.93	205.29	203.41	204.38	204.08	206.22	205.33	205.65	206.28	204.64	206.01	203.06	203.79	204.64	206.25	205.21	204.03	204.84	205.21	204.13	206.03	205.1	203.8	203.63	204.94	205.35	207.2	204.25	206.19	204.81	203.49	203.2	204.99	205.01	205.39	203.93	205.75	204.79	204.5	202.17	204.37	205.19	204.17	205.11
208.6	209.31	207.96	208.77	209.82	211.15	209.74	208.48	207.69	210.73	208.05	210.42	209.02	209.37	209.52	208.74	208.34	209.04	209.48	209.23	209.84	207.41	208.79	207.29	209.32	209.24	211.52	208.49	207.98	210.39	210.57	209.38	210.55	209.29	208.38	209.61	209.05	209.19	210.37	208.94	209.15	210.47	208.46	208.51	209.34	210.44	210.04	209.53	209.97	210.38
218.17	217.12	216.93	215.43	216.74	215.84	217.09	217.09	217.98	217.98	216.35	215.54	216.6	217.26	217.85	217.15	215.61	218.67	216.66	218.1	216.05	216.18	217.83	216.97	217.13	217.34	216.27	216.52	214.9	216.71	216.78	217.82	216.72	217.63	218.17	218.45	216.2	216.64	216.51	216.73	217.36	217.07	218.34	217.36	218.48	217.04	215.3	216.88	216.93	217.14
210.57	211.66	210.59	211.82	211.37	213.14	212.46	211.5	211.6	212.89	211.57	212.61	211.88	213.31	210.04	212.63	212.7	211.75	210.2	213.2	212.27	211.11	210.24	213	212.95	211.32	211.86	210.66	211.82	212.57	209.37	212.24	212.2	210.52	211.94	211.19	211.46	213.29	212.86	211.86	212.55	211.26	212.62	211.67	212.29	210.57	211.58	211.6	211.4	213.09
208.42	208.32	208.96	208.38	207.12	209.26	207.93	208.38	207.71	206.9	206.53	206.79	210.49	208.68	208.67	207.75	207.98	208.86	208.21	207.81	206.2	208.22	206.52	207.65	207.4	208.69	209.01	208.69	207.83	209.08	207.48	209	208.2	208.6	206.73	208.08	207.92	207.81	206.91	207.64	206.14	207.31	207.16	206.03	207.62	207.43	209.51	206.78	206.91	206.9
204.93	203.94	203.43	205.36	204.42	204.62	202.93	205.99	205.36	204.25	204.25	205.46	205.74	204.04	204.56	204.63	204.02	206.36	205.47	203.7	205.44	205.18	203.49	203.55	204.82	205.53	202.99	206.17	205.77	203.06	204.39	203.68	205.09	204.26	205.69	205.49	205.6	203.61	205.16	204.63	205.24	204.6	204.04	202.51	205.87	204.49	203.34	205.86	205.27	204.98
198.21	198.73	198.8	199.39	198.43	198.49	199.72	199.15	199.67	198.89	198.89	200.6	200.38	200.27	200.52	198.57	200.18	198.87	199.66	199.14	201.72	200.27	197.97	199.24	198.01	199.18	198.59	198.65	198.39	199.13	199.09	198.81	199.07	198.25	198.37	201.01	199.97	198.98	199.86	198.79	199.2	198.25	196.69	199.12	199.05	198.79	198.18	199.28	200.49	199.74
208.56	209.18	209.47	210.21	209.72	209.96	209.81	210.35	210.33	208.24	207.69	209.07	209.37	209.77	208.59	210.02	210.7	208.73	211.55	208.54	209.69	209.52	207.74	209.88	207.77	209.53	210.33	209.63	209.18	210.31	208.91	210.5	209.42	208.28	208.49	207.74	209.24	211.05	209.3	208.46	208.83	207.58	210.35	211.08	209.78	209.84	209.87	209.6	206.73	209.05
200.64	204.23	201.6	202.14	202.67	202.22	201.77	202.77	201.5	200.55	203.22	203.4	202.17	202.37	202.58	202.35	202.17	203.15	203.4	202.73	203.04	202.85	201.83	203.56	201.41	203.4	203.82	203.28	202.59	203.6	202.57	202.53	203.04	202.6	202.45	202.92	204.21	203.53	203.16	202.98	202.37	202.25	202.72	202.16	203.83	202.2	203.08	201.09	203.34	202.16
217.2	215.74	217.68	217.32	215.42	216.89	217.95	217.69	215.65	218.3	215.5	216.99	216.54	217.09	216.78	216.99	217.17	216.06	218	218.09	216.9	217.18	216.34	218.08	216.34	217.43	217.12	217.28	217.46	215.79	215.53	217.51	216.67	216.98	216.04	218.36	218.33	217.37	217.04	218.09	216.45	218.17	216.4	217.48	216.91	217.99	216.44	217.26	216.28	218
203.77	206.35	205.15	203.65	205.95	205.64	203.39	205.59	205.21	205.16	204.62	204.23	204.32	204.54	204.18	204.63	205.29	204	202.83	205.66	204.78	203.4	203.59	204.01	204.64	205.39	204.24	205.5	204.09	204.31	206.84	205.14	206.27	205.46	205.53	203.92	206.56	206.5	203.15	204.76	204.82	204.54	204.44	206.02	205.27	204.18	204.16	204.78	204.85	203.64
212.77	214.7	212.75	213.29	214.06	213.25	211.59	213.34	214.54	212.56	212.79	213.67	213.11	213.3	212.5	213.68	213.48	214.05	213.47	213.84	211.87	213.48	213.4	211.31	212.66	213.44	213.26	214	211.18	211.7	215.4	212.5	213.68	211.96	212.01	212.91	212.8	212.75	214.82	212.99	214.98	212.75	213.57	212.98	213.25	211.93	213.58	213.92	212.89	212.42
203.81	204.29	202.33	203.21	204.17	202.77	202.29	202.91	204.07	203.07	203.85	204.05	202.5	204.39	202.1	203.77	203.89	202.47	201.79	203.85	202.28	203.68	201.75	204.23	202.82	202.16	204.58	205.26	203.04	203.5	203.32	203.65	205.58	203.51	204.62	203.55	203.35	202.25	202.71	203.15	201.69	204.44	204.31	202.47	202.82	203.52	202.24	203.45	202.36	202.05
212.87	211.26	210.91	211.67	209.99	212.15	211.32	212.16	212.2	210.23	211.65	211.18	211.77	210.96	211.58	212.53	210.1	212.13	211.67	209.86	211.7	210.94	212.7	212.22	210.47	211.85	211.25	210.91	212.81	211.33	211.3	211.09	211.21	211.98	211.2	211.85	213.4	211.88	212.54	213.07	210.65	211.82	212.32	212.08	212.84	212.32	210.48	211.17	211.9	211.69
216.19	217.04	219.73	216.34	218.01	216.66	217.57	217.96	217.99	218.79	217.18	217.78	218.56	216.46	217.81	216.17	219.58	216.2	217.56	217.71	218.2	217.92	217.14	217.36	219.15	217.19	217.6	218.99	218.91	217.56	216.11	218.34	218.15	217.23	218.7	217.61	217.2	217.42	218.54	218.3	217.86	217.87	217.97	216.01	217.85	218.79	219.1	217.15	219.29	217.42
202.87	203.07	204.23	202.39	202.11	202.58	201.96	203.7	202.23	203.72	202.82	203.95	203.06	203.56	202.75	201.54	201.87	201.99	202.52	202.88	204.15	202.56	202.09	203.63	203.43	204.53	204.19	202.89	203.73	204.42	204.24	203.26	201.18	201.88	202.37	203.5	203.76	204.5	201.35	203.23	203.3	201.19	202.83	204.14	203.02	203.22	202.26	205.06	203.24	202.53
209.75	209.77	210.77	208.77	210.36	210.73	208.46	208.62	209.97	209.75	209.38	209.38	210.04	210.92	210.08	209.99	210.3	210.43	211.8	208.96	207.59	209.21	208.94	209.03	210.48	209.75	208.85	209.94	208.63	210.01	209.9	208.71	211.03	210	208.94	210.09	209.1	209.78	209.82	209.54	208.95	210.81	208.57	209.86	210.07	211.48	208.78	210.69	209.08	209.64
210.53	213.09	210.55	212.39	211.57	210.29	209.67	211.71	214.57	212.13	212.44	211.46	211.13	210.18	212.78	212.45	212.41	211.4	212.28	211.15	210.75	212.67	211.42	210.35	211.23	212.12	211.88	210.73	211.17	212.67	211.83	212.41	211.47	212.42	210.53	210.54	212.66	211.61	212.07	211.98	212.48	213.72	211.81	210.49	211.37	213.33	210.67	211.41	210.81	211.66
209.2	208.71	209.59	209.92	210.02	208.8	208.92	207.48	209.61	207.7	208.8	208.82	208.15	209.01	208.66	209.77	207.34	208.21	208.99	209.23	208.92	208.35	208.59	208.01	207.75	207.97	210.03	209.71	209.04	207.24	208.7	207.74	208.07	210	207.99	208.14	208.18	208.97	208.04	208.9	208.27	208.04	208.46	207.87	208.46	209.03	207.91	206.75	207.9	209.62
209.4	209.61	208.37	209.56	209.02	209.1	208.12	207.71	208.18	208.02	209.32	209.83	207.29	207.45	209.09	208.28	209.14	207.73	210.05	207.81	208.01	207.32	209.16	208.3	207.96	207.47	207.8	207.92	209.52	208.39	207.36	208.03	209.11	207.01	206.78	208.83	209.21	209.06	209.66	209.51	207.94	208.45	210	208.57	209.31	206.4	209.77	209.59	207.63	207.11
212.61	211.42	211.16	211.93	213.2	210.27	211.53	211.96	212.62	211.75	211.7	213.02	211.11	212.62	211.88	210.57	211.98	210.42	212.21	212.68	209.82	212.64	212.53	211.86	210.73	211.26	212.68	211.66	211.65	211.03	211.18	211.62	211.73	212.54	210.41	210.97	211.63	211.68	210.93	211.31	210.68	210.67	211.58	210.83	212.67	212.81	210.24	212	212.71	211.35
209.62	207.9	208.67	208.73	209.02	209.08	209.68	208.81	209.69	209.88	207.73	209.08	209.7	208.09	208.22	209.4	208.15	208.83	208.97	209.29	208.04	208.66	207.99	208.52	208.63	209.32	210.68	209.16	206.53	209.14	210.26	210.48	208.59	208.88	209.9	208.92	207.98	208.05	209.43	209.36	208.67	209.34	209.25	209.13	208.04	208.44	207.5	210.29	207.83	210.68
209.49	208.77	209.5	207.58	208.11	209.18	206.86	208.79	208.99	207.02	209.73	208.59	208.52	208.12	209.41	208.37	208.98	208.27	209.22	208.08	208.21	209.77	207.79	207.58	208.3	208.18	208.97	208.59	207.24	207.66	208.73	208.43	209.35	206.69	209.02	209.63	208.89	209.1	209.27	209.09	206.66	208.97	209.74	209.43	207.84	207.86	208.49	209.26	208.27	206.97
211.29	211.03	210.67	211.34	211.82	212.23	211.75	211.15	211.77	212.38	213.07	212.09	211.56	212.05	213.02	211.49	212.75	211.97	211.83	211.48	211.14	211.99	211.37	211.34	211.65	211.66	211.95	212.82	211.94	209.92	211.65	210.93	213.51	210.86	212.16	210.19	212.2	210.28	210.75	210.14	213.12	210.95	212.53	212.81	214.14	211.8	212.35	209.89	211.14	210.74
202.48	203.04	202.5	202.63	203.57	202.84	206.2	201.37	202.4	203.06	203.59	202.91	203.13	203.69	205.03	203.14	200.77	203.56	202.5	200.07	202.83	202.95	205.11	201.03	202.67	204.42	203.73	202.58	200.48	202.92	203.23	203.47	202.65	203.61	203.86	202.26	204.02	201.94	202.57	203.89	202.94	202.74	204.8	203.48	202.21	202.75	201.21	203.04	204.31	203.32
208.58	210.1	210.58	209.42	206.97	210.4	208.4	210.05	209.91	209.71	209.64	209.67	209.49	209.46	209.86	208.4	210.21	210.28	209.1	209.8	210.15	207.75	208.5	210.22	208.71	208.38	207.81	210.15	209.41	208.45	210.11	208.8	209.53	208.87	208.49	209.1	210.59	210.32	210.13	208.2	209.24	210.23	209.94	209.35	210.01	209.48	208.31	209.32	209.41	209.02
210.18	211.93	211.42	212.15	211.2	210.75	210.56	211.25	211.45	210.56	209.82	212.06	210.71	213.29	211.43	211.06	212.66	212.04	211.62	211.66	211	209.5	211.53	212.19	210.6	210.77	209.33	210.84	211.37	212.35	211.83	210.37	212.29	209.52	211.21	211.45	212.43	210.91	211.79	210.84	212.08	209.7	213.08	211.71	212.05	214.25	211.09	210.24	213.04	211.16
208.65	207.51	209.01	208.37	206.76	207.82	206.86	208.16	209.16	209.04	206.88	208.29	208.9	206.07	208.56	207.87	208.28	209.14	209.41	206.91	209.46	207.21	207.77	208.3	208.81	206.94	207.34	208.17	206.42	206.93	208.23	209.73	209.86	207.07	207.6	207.33	208.72	207.42	207.22	206.9	207.43	207.3	208.27	208.14	205.45	206.65	207.98	208.51	206.46	207.55
213.4	213.01	214.4	211.63	213.56	212.91	213.72	212.84	214.04	212.46	212.1	211.99	212.25	214.12	212.63	213.22	212.96	213.3	211.92	213.5	213.86	213.48	213.45	213.22	214.14	212.71	213.8	213.49	212.43	213.69	212.16	212.27	213.3	213.79	213.49	212.46	214.82	212.53	212.91	213.16	212.98	213.18	213.7	213.47	212.92	214.12	212.38	212.97	213.43	213.67
200.05	200.29	200.93	200.21	199.93	199.83	198.17	200.12	200.07	202.54	201.23	201.18	199.58	199.05	201.5	201.11	201.38	200.94	201.05	199.08	200.97	200.02	200.04	199.29	201.35	201.58	200.41	199.05	202.33	200.42	199.31	199.36	199.84	200.36	202.56	200.36	198.4	200.39	201.18	200.57	198.52	201.43	199.24	200.46	200.91	202.35	200.66	200.86	199.92	200.9
193.18	193.97	194.2	194.45	194.33	194.21	195.17	195.2	193.03	195.04	195.46	196.14	192.62	193.15	194.25	194.98	194.79	194.44	193.46	196.12	192.42	193.5	194.2	195.18	192.71	195.24	193.11	193.78	194.44	194.07	194.67	194.22	193.05	192.86	194.9	193.29	193.62	194.47	194.48	195.7	193.29	192.18	194.84	194.29	194.72	193.22	195.22	193.73	194.42	195.53
213.28	212.39	213.27	212.79	210.25	212.21	211.14	210.5	212.15	211.68	212.92	212.66	214.61	213.34	211.41	212.98	212.5	212.22	213.12	211.67	212.66	211.95	213.34	212.1	212.95	213.15	211.51	212.31	210.97	213.29	211.79	211.61	212.61	214.42	213.07	212.66	212.15	213.01	213.49	212.99	212.89	212.39	212.56	210.31	213.62	213.1	211.99	212.56	213.69	212.2
206.68	208.65	208.82	208.84	210.19	209.89	208.64	208.74	208.55	208.43	209.6	209.89	208.72	210.53	208.53	209.75	209.27	208.88	209	208.74	209.01	208.59	208.06	209.6	208.48	208.69	208.44	209.69	209.34	209.07	207.6	209.15	208.62	208.39	208.76	210.02	209.97	210.38	209.28	208.67	208.45	207.35	209.27	207.79	208.87	207.6	209.11	209.04	207.91	210.95
211.2	212.13	211.27	211.99	213.18	212.19	210.5	211.3	211.02	212.35	211.37	211.17	211.59	211.37	210.64	211.58	211.24	212.7	211.68	211.91	210.9	212.21	211.66	211.75	212.34	211.51	212.38	211.91	212.23	211.72	212.39	211.8	211.57	211.97	210.5	210.62	211.19	211.23	211.48	212.01	212.12	211.54	211.8	212.12	211	213.2	210.92	212.48	210.29	211.45
204	203.67	203.09	204.77	204.61	204.02	203.55	204.54	205.53	203.11	203.57	203.49	205.08	204.25	202.06	204.24	204.07	204.36	205.64	205.15	204.86	202.25	203.91	204.28	204.51	203.44	204.35	202.74	205.18	202.75	204.24	204.86	204.41	204.51	204.4	203.56	204.1	203.81	204.72	203.72	205.9	204.86	202.75	203.27	203.37	204.12	204.8	203.17	204.44	204.61
199.06	199.7	200.87	199.22	199.88	198.74	198.92	199.2	198.31	199.02	197.8	197.51	197.14	199.97	197.79	198.07	198.52	198.42	200.32	198.27	197.33	198.48	197.96	196.18	198.13	198.98	200.14	200.1	198.48	199.64	198.73	198.62	199.03	200.31	198.29	200.42	197.36	198.46	197.42	198.29	196.83	198.66	198.29	198.1	198.85	197.08	197.72	197.45	198.29	199.18
217.53	217.47	216.84	217.56	217.42	217.96	216.58	217.5	217.81	217.65	216.88	217.09	216.65	215.91	217.12	217.18	219.58	215.6	216.19	215.59	215.83	216.95	216.32	215.02	217.15	217.71	216.01	217.07	216.45	218.69	215.79	216.92	216.46	216.66	216.94	216.68	219.36	216.65	217.57	216.41	217.29	219.19	216.74	216.65	217.3	216.66	217.22	218.2	216.79	216.26
217.42	216.32	219.31	217.64	217.97	218.15	218.69	217.66	217.97	219.7	217.97	220.54	217.66	218.1	217.5	217.3	218.23	217.76	217.98	218.83	216.53	219.13	217.3	217.79	219.45	218.66	218.17	216.73	217.77	217.74	217.73	215.86	215.55	218.41	217.47	216.93	218.03	218.33	216.86	217.76	217.9	216.73	216.65	218.37	217.04	218.33	218.04	219.14	217.96	216.97
209.33	209.54	209.21	208.31	207.75	207.02	208.07	208.19	208.37	208.19	208.84	207.79	209.04	206.68	208.09	206.2	207.12	206.5	208.12	207.39	208.6	206.95	207.69	206.67	208.44	206.96	207.95	207.65	208.75	206.31	207.51	207.32	206.55	209.34	207.26	207.25	207.86	208	208.1	209.27	206.95	205.94	208.32	208.88	208.08	208.83	208.4	207.42	207.47	207.98
211.76	211.63	212.92	212.11	211.25	211.85	212.36	211.12	212.92	212.38	211.86	210.94	211.78	211.28	211.23	212.94	211.89	213.04	211.22	210.72	211.52	213.61	211.43	211.53	212.02	211.61	211.65	211.73	211.69	211.42	212.41	211.51	211.69	212.65	212.1	212.73	211.48	213.97	211.14	212.58	211.18	212.1	213.41	211.26	212.37	211.93	211.64	211.66	211.92	211.4
205.68	204.82	205.52	205.94	205.39	205.43	205.51	205.67	205.12	205.68	206.05	205.68	207.53	206.34	204.6	205.02	205.39	205.26	206.01	205.97	204.54	203.81	205.53	204.58	205.82	206.16	206.24	206.22	206.47	205.13	205.77	205.92	205.07	207.43	205.07	206.17	205.51	205.82	206.29	205.68	207.57	207.06	205.89	204.87	206.72	204.93	205.53	204.84	204.12	205.82
202.79	203.09	204.06	204.74	204.28	204.04	201.39	204.18	205.64	203.15	203.24	203.9	203.37	201.34	204.25	204.89	203.78	204.53	203.23	203.24	203.81	204.23	204.04	203.61	204.48	203.36	204.22	204.17	203.13	203.73	204.03	203.18	203.22	202.73	205.09	203.65	203.85	203.19	204.47	204.82	203.4	202.77	203.74	203.36	202.29	203.32	204.29	203.5	202.31	203.69
203.82	205.71	205.83	205.89	207.46	205.07	204.64	205.5	207.28	206.15	206	205.63	205.59	204.71	203.8	204.85	205.88	205.03	205.33	206.18	204.97	205.38	207.28	205.87	204.53	206.23	205.28	204.91	204.93	204.79	204.35	206.98	205.69	204.84	205.21	207.59	206.14	205.7	205.22	205.8	207.02	207.36	205.46	205.16	206.57	205.8	205.42	205.01	206.96	203.72
203.16	202.82	203.27	203.52	203.56	202.92	203.84	200.91	204.09	203.83	202.26	203.02	201.85	203.84	204.72	204.24	204.68	203.83	203.54	204.17	203.26	203.15	204.18	202.93	204.57	203.65	201.97	204.1	201.16	204.6	203.42	202.01	203.79	203.17	204.1	203.21	202.89	202.84	202.97	201.13	204.44	202.93	203.21	203.61	202.61	204.3	203.11	203.32	202.9	202.6
209.52	209.95	207.95	209.44	209.69	208.72	207.78	209.48	209.34	209.18	207.83	208.89	207.3	207.6	206.8	209.54	208.82	209.94	208.12	210.28	209.72	210.61	208.3	207.78	207.05	208.77	207.17	208.37	208.79	209.8	208.83	208.8	208.96	207.75	208.81	209.69	209.9	209.28	207.87	208.17	206.83	207.18	207.9	207.92	209.35	208.79	208.42	207.98	208.11	210.07
207.96	207.64	208.42	209.33	210.14	209.51	208.42	208.78	209.44	210.24	208.91	210.87	207.97	207.04	208.45	209.13	208.64	208.75	208.59	208.87	209.33	209.41	207.85	208.83	209.46	209.67	208.52	209.22	208.24	209.49	209.77	210.71	210.02	207.85	208.98	207.65	208.41	209.13	208.29	207.99	208.29	209.19	207.75	208.1	208.19	208.21	207.11	208.83	208.5	208.4
208.11	209.04	207.62	207.62	208.87	208.68	207.83	208.38	209.91	208.45	207.86	209.11	207.78	208.23	207.94	209.73	208.74	207.57	207.92	207.93	209.67	207.73	207.95	211.18	211.02	208.54	209.71	209.91	210.71	208.47	209.99	208.5	210.52	208.74	209.8	208.51	207.34	207.83	210.03	208.34	207.7	210.55	209.72	209.24	207.26	207.38	207.25	207.61	209.15	208.9
200.13	200.3	198.95	200.63	201.08	201.64	201.33	199.44	200.14	200.9	200.47	200.63	200.37	200.69	199.68	200.88	199.9	199.6	199.21	198.64	199.72	200.94	201.14	201.8	200.51	200.62	199.71	200.87	201.07	199.85	199.37	200.25	200.61	199.25	200.98	200.22	199.83	199.97	199.52	200.39	201.3	200.25	201.54	199.84	200.55	198.98	200.19	199.43	201.35	201.14
196.56	193.67	194.77	194.13	194.8	196.05	195	194.64	195.51	194.85	195.22	197.16	194.76	195.91	194.36	194.03	194.61	195.43	193.39	194.29	197.16	193.33	195.35	196.1	196.74	194.88	195.33	196.06	195.09	196.39	195.99	196.74	195.79	193.98	195.61	196.16	195.45	194.39	196.35	194.24	195.4	194	196.62	195.91	196.21	195.44	197.27	195.55	193.4	194.39
209.98	211.29	212.34	209.27	210.03	209.12	210.5	209.95	208.5	209.04	210.77	208.71	209.55	211.15	209.63	209.81	209.32	210	211.34	208.74	208.99	209.75	209.23	210.02	211.75	206.97	209.71	209.51	211.32	211.94	208.81	208.68	208.79	209.75	209.38	208.91	208.97	208.8	208.54	208.68	209.35	209.7	209.81	210.37	210.62	208.99	211.04	209.7	209.62	209.55
219.42	216.69	216.44	217.33	215.73	216.18	216.65	217.91	217.47	215.89	215.83	217.45	216.34	215.64	218.19	217.54	217	217.63	215.2	218.07	215.82	217.89	217.65	217.45	217.29	217.24	218.01	217.78	215.16	216.84	217.89	215.91	216.57	215.52	216.27	217.32	216.96	219.44	216.39	216.06	217.79	217.75	215.92	217	218.39	215.42	216.77	216.76	215.68	216.15
208.41	208.44	207.57	206.93	208.85	207.65	207.6	208.78	207.45	209.01	207.46	208.07	207.16	208.41	208.27	208.26	207.34	208.32	207.82	207.54	208.74	207.53	206.99	207.93	208.61	208.74	206.2	208.23	208.74	207.29	208.21	206.62	206.6	208.98	207.16	208.46	209.11	208.46	208.75	208.21	208.55	207.84	207.66	206.34	208.49	208.12	206.68	208.01	208.74	207.12
203.63	203.89	202.95	202.66	203.68	204.03	202.29	203.85	202.55	204.34	202.44	203.6	203.45	202.84	204.53	204.41	204.57	205.8	204.95	203.55	201.74	205.17	204.21	204.79	204.68	203.36	204.55	202.79	203.72	204.16	202.92	204.88	204.52	204.19	204.58	203.77	204.59	202.53	203.7	204.58	205.41	203.17	203.29	202.94	203.45	204.87	203.11	204.67	203.23	204.14
213.12	211.55	211.99	211.81	212.69	212.16	212.98	211.66	212.01	212.6	212.61	212.33	212.81	211.08	212.67	213.17	212.67	210.99	209.29	212.95	213.27	212.41	209.6	212.97	212.27	211.28	212.49	211.89	212.34	212.66	211.8	212.33	212.23	211.92	211.74	212.31	211.94	213.34	210.65	212.35	213.55	211.49	210.16	211.02	210.53	211.32	210.22	211.51	212.27	212.76
193.86	194.53	194.54	194.86	194.56	194.77	194.38	195.94	196.59	194.69	194.27	195.88	195.42	195.19	193.91	195.99	195.76	196.25	195.12	194.79	194.8	194.67	195.03	193.28	195.53	195.31	196.97	196.12	194.7	195.87	194.21	194.61	194.32	196.15	194.68	196.07	195.02	196.6	195.88	195.59	195.27	196.59	193.6	194.87	194.37	194.5	194.2	194.24	196.42	194.41
210.92	210.89	209.07	208.52	208.44	208.39	209.4	211.21	208.21	210.38	208.96	208.69	207.97	209.88	209.65	209.03	211.01	208.65	210.27	208.14	209.89	208.17	207.88	210.34	210.54	207.78	210.22	208.84	207.31	209.2	209.92	207.75	208.82	208.95	208.42	208.62	208.69	208.57	209.12	210.61	209.79	208.61	209	211.11	209.61	209.57	209.56	208.92	207.34	208.39
198.58	197.72	198.43	197.34	197.43	196.45	199.6	199.12	198.96	196.8	200.07	198.27	199.66	198.88	197.54	199.35	196.98	197.87	197.47	197.8	196.49	198.14	199.28	199.24	200.7	198.05	198.6	199.74	199.05	198.15	198.09	198.24	198.71	198.14	199.92	197.76	199.18	199.97	200.26	198.79	198.27	199.63	198.72	197.08	198.23	197.45	200.31	198.04	198.27	198.03
209.95	208.37	208.32	207.6	210.08	208.81	207.71	209.44	210.67	209.59	208.15	209.66	207.75	207.68	207.82	208.99	210.15	208.29	207.29	208.47	207.75	209.1	208	209.31	210.07	209.22	208.41	208.14	209.17	208.57	210.18	208.7	210.03	210.5	210.31	207.69	209	208.63	209.08	207.9	209.19	209.13	210.3	209.76	210.42	209.12	207.18	210.45	209.25	209.76
209.33	207.72	210.75	210.25	209.01	209.14	210.27	209.49	210.39	208.25	209.24	209.23	210.73	209.56	209.87	209.8	210.83	209.89	210.56	209.12	209.66	210.85	209.06	210.24	209.39	208.34	209.68	208.96	211.4	208.65	210.65	208.28	208.88	210.57	208.77	209.59	209.07	207.94	210.78	208.42	209.18	208.72	209.74	210.44	211.72	210.34	208.78	211.59	208.14	209.69
204.65	206.85	205.35	203.14	204.95	206.3	204.7	205.54	203.9	205.23	205.27	205.36	202.88	201.88	204.45	204.94	205.76	205.45	205.82	205.52	203.3	205.48	204.64	204.55	204.89	204.59	204.16	205.81	203.95	204.52	206.23	203.8	206.45	205.39	206.1	206.24	205.02	207.04	204.58	203.4	204.88	204.82	206.1	204.12	204.83	204.16	205.25	206.05	206.34	204.25
216.28	218.77	216.74	218.44	217.17	219.09	218.22	219.03	217.57	219.89	217.98	218.33	218.49	216.57	218.25	218.19	217.55	217.25	216.71	218.55	217.81	218.58	216.63	217.05	216.96	217.65	215.99	217.3	217.08	217.72	217.5	220.05	218.5	217.89	218.16	217.47	218.35	217.85	218.34	216.67	218.8	218.89	217.14	216.83	218.9	218.66	216.52	218.7	217.2	218.22
207.88	208.66	207.16	207.7	208.85	208.06	208.56	209.5	205.87	206.28	208.75	208.22	208.59	207.81	209.62	208.29	208.75	207.45	208.27	207.37	208.02	206.73	208.34	207.35	206.67	207.78	208.75	208.09	207.66	209.93	207.1	206.46	207.53	206.55	207.98	207.52	207.07	206.79	207.09	207.3	205.86	208.63	207.62	208.86	208.44	208.37	206.36	207.22	208.55	207.31
202.52	203.68	203.54	203.46	205.49	205.2	204.09	204.94	205.19	205.15	203.93	205.16	205.91	206.32	205.78	204.02	204.76	203.97	204.39	205.02	205.24	204.48	205.4	204.86	203.1	204.48	204.72	204.62	206.15	206.31	206.93	204.37	204.17	205.19	204.93	203.99	205.69	204.74	204.92	205.17	203.96	206.39	205.13	203.98	204.7	206.02	203.97	204.47	204.41	205.73
198.7	200.08	200.11	199.81	198.93	199.49	200.79	200.12	199.11	200.49	198.33	198.83	201.11	199.03	199.23	198.93	199.1	199.49	198.66	200.33	199.03	200.03	199.15	200.1	199.67	199.13	199.89	198.5	200.7	198.13	199.12	198.59	199.38	199.19	200.56	200.42	200	200.97	200.18	198.21	198.59	198.44	198.58	200.02	200.07	199.56	199.28	197.42	199.27	199.65
205.08	205.54	206.15	202.51	202.56	202.65	202.87	203.53	204.68	203.95	203.01	202.94	203.64	204.1	203.91	203.92	202.79	203.13	204.42	202.96	204.52	202.61	203.93	203.55	205.52	203.58	204.62	204.85	203.96	202.43	204.49	203.25	203.28	204.35	205.6	204.03	204.35	204.95	203.72	203.91	204.08	202.64	204.38	202.9	204.29	203.61	204.55	204.63	203.64	203.34
208.24	208.98	206.4	208.49	207.9	207.25	209.91	208.17	207.86	208.5	207.7	207.16	205.97	207.6	207.83	207.4	208.18	208.79	207.21	207.64	206.19	208.46	207.71	207.27	207.36	207.7	206.9	206.87	208.06	206.77	207.43	206.62	207.95	208	207.8	207.38	206.25	207.45	207.65	206.34	207.53	207.61	208.48	207.79	207.06	207.64	206.99	207.27	208.74	208.32
204.8	202.51	203.32	204.77	203.87	204.27	201.8	203.4	203.18	202.28	204.15	203.13	204.11	203.05	203.11	202.47	201.81	203.11	204.72	203.47	205.11	202.28	202.38	201.96	203.95	204.32	202.23	204.1	202.42	202.28	202.77	204.33	204.24	203.91	202.78	203.54	203.65	202.83	202.13	202.91	202.93	203.34	203.58	203.59	203.96	204.31	202.76	202.26	203.78	202.47
202.08	203.64	201.8	202.94	202.64	202.82	203.01	203.04	202.36	202.92	202.17	202.5	201.94	200.56	202.57	202.43	201.98	202.44	203.02	203.38	203.28	200.45	203.02	204.39	203.6	204.76	203.4	202	202.67	201.85	201.52	203.24	202.48	203.3	202.39	202.37	201.43	203.08	201.21	204.4	201.45	201.79	202.78	203.47	201.76	203.55	202.99	201.42	201.64	204.64
213.87	214.21	214	214.52	214.97	213.3	212.98	212.82	213.73	212.67	214.47	212.62	214.67	213.42	213.92	214.28	213.59	214.18	213.69	212.91	212.97	213.61	213.5	212.29	214.65	214.19	212.59	214.26	214.66	211.66	213.08	214.12	212.85	213.9	214.99	216.74	214.12	213.64	213.85	213.62	214.29	213.94	214.38	212.01	215.12	213.77	213.55	211.66	213.91	214.19
199.06	198.45	199.67	201.87	198.57	198.89	198.83	199.57	200.02	197.51	200	200.25	199.22	199.67	199.83	200.46	199.42	200.64	199.03	199.9	198.75	198.95	199.77	199.76	199.33	199.4	200.5	200.75	199.7	198.43	199.83	199.97	199.16	198.65	198.97	198.96	197.39	200.62	200.23	198.63	197.89	199.71	198.11	198.88	199.06	201.65	199.84	199.42	199.3	199.15
205.81	203.71	203.73	202.62	203.71	202.66	203.54	204.46	204.56	204.11	202.91	203.84	204.87	203.74	204.37	204.06	202.34	204.9	202.84	206.51	207.02	206.24	204.73	203.06	203.8	204.48	203.93	204.67	203.97	205.37	202.91	205.69	203.69	203.18	203.2	204.51	204.78	203.59	204.65	203.82	204.4	204.21	204.58	204.75	204.16	203.93	203.63	203.45	203.92	202.45
202.42	202.72	201.33	199.85	202.12	201.71	200.86	202.44	201.84	199.97	200.96	199.45	201.04	201.4	200.59	200.94	201.7	201.35	200.54	200.8	201.53	201.61	201.51	201.63	198.99	200.08	200.05	201.94	200.87	200.01	200.95	202.38	201.86	201.49	200.97	200.84	200.65	202.33	201.94	200.25	199.46	200.11	201.5	201.68	201.08	200.68	201.34	202.08	201.78	202.9
210.74	213.66	213.18	213.12	213.85	212.87	211.1	212.35	211.99	212.17	212.05	210.41	212.31	211.44	212.86	210.81	212.14	212.91	212.74	212	211.39	210.94	211.13	211.12	212.34	211.8	212.51	213.27	213.14	211.71	213.74	211.29	210.56	211.69	212.79	211.09	211.27	213	210.78	210.61	211.84	210.79	210.36	212.54	214.21	211.9	210.81	212.36	211.14	211.88
209.79	210.69	209.11	209.04	208.83	209.32	209.66	209.15	209.19	207.08	210.23	208.97	210.4	207.52	207.95	210.27	208.08	209.99	208.13	210.16	210.29	207.59	208.29	209.78	209.79	208.84	209.86	211.04	208.92	208.33	208.27	209.05	208.74	209.02	209.02	209.13	207.9	208.68	207.44	208.33	209.28	209.11	208.43	209.36	209.78	207.61	210.77	210.49	208.83	210.45
212.49	211.53	212.98	212.17	214.61	212.64	213.29	213.83	214.61	212.94	212.1	212.86	211.7	213.9	214	211.14	214.04	214.33	212.97	212.81	212.56	213.14	212.45	213.55	214.44	212.46	211.61	214.41	213.53	212.8	213.45	211.68	213.77	212.37	214.37	213.7	213.28	214.37	212.41	213.17	213.06	213.37	211.27	211.63	214	212.41	213.31	214.5	213.03	213.21
206.96	208.46	208.61	209.26	208.14	208.84	206.67	207.49	208.24	209.03	207.2	209	208.4	208.98	208.67	206.86	208.27	208.95	208.27	208.36	208.47	208.94	208.67	208.86	210	207.43	209.39	207.75	209.84	209.49	208.99	209.58	208.23	208.97	208.64	208.46	207.18	209.87	209.75	208.69	207.76	209.11	207.68	208	207.8	208.58	207.73	208.29	208.9	208.53
208.96	208.9	207.92	209.4	208.26	209.41	208.49	208.16	208.34	208.27	209.43	209.39	209.39	207.31	209.13	208.94	208.41	207.21	209.1	209.16	208.06	206.3	208.19	210.08	209.56	209.47	208.78	206.73	208.15	208.77	208.38	208.12	208.52	208.82	208.03	209.02	209.07	208.31	208.3	207.33	208.27	207.99	207.66	208.93	209.1	207.91	207.74	206.89	209.93	209.14
217.03	216.64	217.82	219.65	218.24	215.85	216.25	217.93	220.61	215.84	217.49	216.64	217.51	216.55	218	216.26	217.87	216.45	217.77	217.52	218.16	217.83	217.25	217.18	217.35	219.07	220.69	218.39	217.47	218.06	217.62	217.73	218.96	216.56	216.7	219.91	218.19	218.61	218.05	217.23	217.16	218.11	217.5	218.26	217.64	218.56	218.43	217.06	217.4	217.53
203.78	203.57	201.98	202.51	202.58	201.9	203.03	202.94	202.76	202.5	202.42	201.95	203.6	201.72	203.66	201.43	202.64	202.35	202.38	202.6	201.52	202.64	202	203.6	203.5	201.08	202.78	203.36	201.4	201.29	201.14	203.22	202.5	202.15	202.7	202.97	202.78	202.18	202.17	202.12	201.84	202.86	203.95	203.16	202.53	202.77	202.29	203.6	203.68	203.72
199.64	199.24	201.36	200.42	200.4	201.57	200.94	200.62	199.41	200.31	200.2	198.46	199.23	201.6	199.96	199.52	199.07	201.48	201.27	200.04	201.04	200.99	202.01	200.8	200.18	200.43	200.35	200.36	201.56	202.17	200.67	199.44	200.34	197.84	200.13	199.79	200.77	199.88	200.56	200.94	199.29	200.05	199.21	199.56	200.36	199.33	200.89	201.3	201.11	200.54
208.93	208.16	208.13	208.83	206.8	208.45	208.02	209.25	209.87	208.74	209.57	208.62	207.79	208.91	207.3	209.73	209.72	209.53	208.37	208.79	208.24	209.44	208.64	207.82	209.1	209.02	209.7	208.36	209.83	209.02	208.11	208.36	208.05	208.08	207.74	208.43	208.62	207.32	210.63	209.68	210.45	206.85	208.42	207.09	208.52	209.16	210.08	209.4	208.78	208.43
212.3	212.69	210.94	211.88	208.9	213.82	213.11	211.62	211.09	212.45	211.71	211.35	210.63	210.69	211.67	210.45	210.51	211.23	212.3	211.71	210.91	211.85	210.81	210.87	211.6	212.96	211.94	212.05	210.62	211.92	213.35	212.44	210.45	211.36	212	210.9	211.92	213.24	211.77	211.31	210.22	211.72	212.66	213.36	211.4	211.76	210.32	211.77	211.22	211.25
196.52	198.45	198.37	198.18	198.98	199.2	198.4	198.08	199.14	198.27	198.78	198.3	199.53	198.98	199.37	197.64	199.32	197.58	198.76	198.81	199.94	200.07	199.27	198.79	199.4	198.55	198.99	198.66	197.33	198	198.79	199.87	198.97	199.03	199.68	199.32	198.67	199.17	199.85	198.63	197.5	197.27	199.58	199.39	197.77	199.74	198.41	199.35	198.49	197.28
211.29	213.3	213.22	210.62	210.43	210.71	211.7	212.71	212.22	210.94	211.41	211.38	211.55	211.75	212.47	211.93	210.99	210.59	211.88	211.76	210.78	212.94	211.91	211.51	211.1	210.22	210.67	210.65	213.12	211.84	211.34	213.23	210.22	212.38	210.53	212.07	211.43	212.4	211.74	209.71	212.67	211.22	213.2	211.55	210.91	212.49	212.7	210.95	211.3	212.81
209.29	209.87	208.92	208.93	209.08	209.56	209.03	209.46	208.34	209.25	210.01	207.99	209.25	209.26	207.81	209.45	208.3	209.07	209.28	208.83	207.45	210.08	210.2	209.55	207.88	207.82	208.29	209	208.54	209.7	209.66	207.8	210.45	208.17	209.71	209.19	208.06	208.27	208.1	210.36	208.16	210	207.48	209.11	209.23	207.99	209.68	207.75	207.83	208.61
193.64	193.75	194.51	195.72	195.72	194.24	195.79	193.53	194.37	193.22	195.61	194.21	192.24	194.23	194.39	194.25	192.35	194	193.64	195.51	194.61	191.73	194.39	195.49	195.04	194.83	195.17	194.25	193.38	193.92	194.27	195.45	194.67	196.18	193.75	195.17	194.09	195.02	194.09	193.57	192.32	194.41	193.45	194.09	194.74	196.28	193.72	194.72	193.76	194.57
212.57	213.81	211	213.32	213.15	210.56	212.44	214.17	213.4	213.17	214.03	213.52	213.16	214.37	210.84	211.95	211.45	213.31	214.78	214.54	213.53	211.41	214.38	212.93	212.58	213.46	212.67	213.23	211.66	212.45	211.56	213.45	212.17	213.19	212.66	212.89	212.32	212.34	212.5	212.16	212.18	213.93	213.47	211.73	211.95	212.16	213.73	212.74	214.33	213.53
212.38	213.34	212.16	211.57	211.6	212.19	210.4	211.8	211.24	211.87	212.2	212.12	211.99	211.65	210.7	212.28	211.09	210.68	211.68	211.36	211.37	212.2	209.8	211.62	212.17	210.99	212.55	210.83	210.86	210.49	210.85	209.52	211.41	212.89	212.64	210.43	211.53	211.43	211.79	211	211.78	212.73	212.96	211.4	211.26	211.84	212.58	211.47	211.43	211.41
206.25	208.01	207.63	206.34	206.71	205.65	207	208.04	205.78	206.84	204.7	207.21	207.15	206.97	206.25	206.12	206.7	205.83	205.5	205.93	205.33	205.64	205.37	206.33	205.81	207.3	206.56	206.74	207.3	206.18	205.98	205.7	207	206.89	207.19	207.31	205.94	208.79	206.82	207.52	207.7	205.19	205.66	204.14	206.17	208.45	206.25	206.96	207.5	205.2
209.49	210.22	211.84	210.89	211.4	211.94	211.86	211.43	211.33	212.48	211.01	212.4	210.83	209.85	212.4	210.25	211.28	212.69	211.4	210.21	213.08	212.06	209.91	211.31	211.42	211.77	211.54	210.99	211.7	211.8	212.43	212.83	212.27	211	211.27	212.68	212.19	210.83	211.45	212.38	212.39	211.98	211.84	211.24	210.98	212.36	211.14	211.03	212.17	209.33
213.2	212.49	213.16	212.14	212.08	211.86	211.82	214.47	212.01	214.82	213.29	211.35	213.91	212.51	212.35	212.84	212.38	212.47	214.57	212.5	212.75	211.15	211.9	213.27	211.67	213.99	212.75	210.93	211.25	212.47	211.74	211.43	212.39	213.53	211.93	212.96	213.65	211.65	213.61	212.24	213.88	211.94	214.18	212.32	212.34	213.78	212.98	212.9	212.25	212.82
200.63	205.19	204.65	204.97	203.7	200.73	202.96	203.33	204.05	201.59	203.24	204.41	201.81	204.34	204.04	203.57	201.88	203.31	201.93	204.57	203.94	201.79	203.67	202.26	204.39	203.13	203.66	202.32	203.99	203.96	204.34	204.15	202.92	203.39	203.51	203.35	202.26	203.08	202.48	204.28	204.04	201.69	200.91	204.6	203.66	202.95	203.95	202.67	201.77	202.76
204.17	204.91	204.23	204.69	204.67	204.6	204.91	205.08	204.75	203.91	204.79	205.32	205.2	204.75	204.12	206.64	205.08	204.13	204.4	205.23	205.04	204.47	204.02	203.88	204.13	203.36	204.29	205	204.69	204.26	205	204.43	202.68	204.78	204.1	204.28	204.51	204.39	205.2	206.15	203.97	204.41	204.71	204.49	205.09	205.62	204.6	203.89	203.59	204.67
199.62	200.44	198.25	199.8	199.94	199.35	199.54	199	198.92	201.6	200.61	199.53	198.79	199.87	201.01	200.25	199.21	201.37	200.09	200.36	200.3	200.26	200.32	200.49	198.68	200.81	199.99	199.98	198.92	200.97	199.33	198.67	198.62	199.81	200.13	201.2	199.6	199.52	199.93	200.54	200.07	200.88	201.62	199.49	201.8	198.59	202.32	199.43	200.66	200.38
202.08	202.73	202.75	201.25	203.14	201.46	201.45	203.15	201.88	204.56	202.84	202.6	203.75	203.67	203.19	201.48	201.69	202.18	203.04	202.79	200.4	200.83	202.5	203.18	201.75	200.4	203.18	202.36	203.37	203.09	202.54	202.02	200.76	202.7	203.41	201.36	200.41	204.25	202.51	202.84	202.76	201.6	202.85	201.93	201.7	201.03	200.99	203.6	202.89	202.17
209.41	209.06	210.15	208.75	209.84	208.71	209.24	209.62	207.4	208.12	209.5	209.25	209.98	207.59	208.69	210.59	209.03	209.21	209.43	209.91	210.51	209.1	208.98	208.06	210.88	209.76	209.44	209.13	210.42	210.57	209.77	209.71	209.75	208.93	210.28	208.46	208.9	208.15	210.37	212.03	208.94	209.27	210.89	209.41	210.11	211.52	209.23	209.92	210.79	209.56
203.55	204.39	206.55	204	205.73	203.6	204.51	206.93	203.78	205.41	204.17	205.35	205.52	206.11	205.19	204.88	203.33	204.66	204.75	203.49	206.24	204.15	205.14	204.03	205.9	205.5	203.63	205.51	205.18	204.97	205.14	204.14	205.49	205.53	204.65	205.32	205.54	205.65	205.36	205.23	204.71	204	205.34	206.31	204.81	205.28	205.11	205.41	205.81	204.91
217.15	217.62	217.14	216.69	216.44	218.79	217.43	216.76	216.86	217.64	218.04	214.38	216.96	216.79	216.7	216.95	216.55	217.22	217.27	216.56	217.55	216.93	217.78	215.39	218.37	215.98	219.08	218.32	215.67	216.93	216.87	218.6	217.53	217.23	215.96	217.44	218.22	215.49	216.41	217.44	217.21	216.5	217.66	216.67	216.04	217.62	215.72	217.1	215.24	217.68
214.61	212.19	213.28	211.8	214.45	213.1	211.72	213.33	213.05	212.48	213.06	213.78	211.96	211.63	212.65	211.88	212.97	213.1	213.01	212.79	212.52	213.48	212.38	213.45	213.6	212.52	211.71	210.52	212.21	213.98	213.26	212.65	213.27	211.22	212.63	212.64	211.57	214.01	213.99	213.75	213.19	212.23	210.62	212.86	211.35	213.15	212.04	211.76	211.79	211.49
205.79	206.37	204.34	203.57	206.22	204.39	207.05	205.02	206.62	205.19	206.03	204.04	205.67	205.79	206.99	204.7	206.14	204.82	205.09	204.05	206.63	205.78	205	205.86	205.94	205.83	205.65	204.7	205.48	205.06	205.99	204.22	203.46	205.98	205.8	204.8	205.35	205	205.59	205.29	205.75	205.85	205.4	206.32	203.41	203.55	204.94	204.4	205.81	206.65
210.78	210.82	211.78	211.93	212.53	211.97	213.43	210.8	212.08	211.77	212.09	211.61	211.44	212.42	211.84	212.29	211.35	210.77	211.9	211.66	209.39	212.15	212.5	213.07	211.02	211.42	212.24	211.15	213.22	211.46	212.18	210.58	211.86	211.75	212.13	211.99	211.91	212	212.31	211.61	213.23	210.79	210.95	212.02	211.9	212.5	211.25	211.8	212.69	212.55
208.16	208.41	206.86	207.19	208.3	205.12	207.74	207.68	206.03	207.92	207.92	208.44	208.33	208.67	208.24	208.86	207.97	206.96	208.8	208.85	208.92	208.18	207.06	209.23	209.1	207.77	206.82	208.61	207.35	206.55	206.1	207.8	207.44	207.29	207.6	208.47	207.7	207.6	207.74	207.59	209.39	206.54	208.58	208.74	207.49	206.73	207.84	208.32	206.73	208.56
207.15	208.66	207.54	209.01	207.7	206.92	208.4	207.9	210.02	209.19	208.28	210.03	207.64	209.32	208.34	208.81	210	208.22	208.53	208.5	207.32	209.24	211.28	208.93	208.49	209.07	206.68	209.13	209.42	209.08	209.51	208.91	208.61	207.76	208.25	209.37	207.39	207.66	209.38	209.68	209.51	208.11	209.41	206.31	208.45	208.87	207.15	209.58	208.43	208.66
219.1	217.37	219.76	217.15	218.12	216.98	218.85	217.02	218.07	216.94	217.49	217.71	218.64	219.09	217.22	216.47	217.02	216.53	218.47	216.85	217.1	217.16	216.73	218.68	218.33	216.64	216.77	218.94	217.99	217.85	218.32	219.9	217.69	216.89	217.89	218.7	215.87	218.81	219.25	217.95	217.12	217.44	218.43	218.1	218.58	216.45	217.44	217.47	216.57	218.63
208.29	207.49	208.17	209.34	208.77	208.01	206.4	207.62	207.29	207.92	208.14	206.4	207.95	207.83	208.41	208.4	207.14	207.14	207.22	209.27	205.42	206.56	206.37	206.3	207.76	206.36	205.86	207.89	207.67	208.96	209.44	207.84	208.13	207.81	208.42	208.28	207.41	207.55	207.66	208.02	206.73	207.27	206.19	207.92	207.9	208.6	207.84	207.87	207.88	207.17
207.29	207.98	206.41	207.52	207.33	208.17	208.68	208.05	209.26	206.18	209.05	207.26	208.28	207.5	207.87	207.43	207.84	207.76	207.52	208.35	208.37	207.22	209.21	206	208.75	208.84	208.95	209.42	208.12	207.3	208.29	208.75	207.78	208.11	208.02	207.81	205.78	206.62	208.61	206.08	207.45	208.68	207.92	208.71	207.8	208.63	209.29	207.06	207.99	206.26
202.94	204.7	203.5	203.34	204.7	203.41	204.26	204.4	203.41	204.29	202.02	203.27	202.65	204.14	203.38	202.73	203.22	203.71	203.8	202.95	202.09	203.98	202.97	203.36	201.56	203.89	203.28	201.75	203.74	204.14	203.4	204.33	203.5	203.71	203.1	203.52	201.76	203.58	202.46	203.21	201.64	202.93	202.46	202.2	203.83	203.47	201.8	203	205.08	204.43
207.35	208.47	207.14	207.35	207.48	206.88	207.39	208.2	206.55	207.91	205.6	209	207.72	205.25	208.51	206.72	206.13	207.32	207.7	207.67	208.54	208.81	209.73	206.95	207.24	208.1	207.9	208.59	207.35	206.96	208.05	206.52	208.73	208.08	208.57	207.36	206.96	208.12	207.05	207.49	206.96	206.89	207.65	207.74	206.55	207.16	206.32	206.54	208.5	208.12
202.9	202.55	203.54	203.27	203.94	203.6	203.04	203.93	204.12	202.08	204.42	203.73	204.21	205.02	203.68	204.15	203.08	202.99	203.48	204.22	203.42	202.93	203.97	203.83	203.85	202.03	204.45	203.46	204.32	204.63	204.07	205.09	202.99	204.22	204.95	203.62	204.15	202.75	203.74	202.35	203.92	203.43	204.04	203.15	205.21	204.54	205.8	204.71	202.81	204.09
203.85	204.15	202.01	202.93	202.09	203.85	205.11	203.47	205.53	205.75	202.8	204.23	204.57	205.27	203.76	204.16	204.93	203.22	205.61	203.57	203.32	204.59	204.49	204.53	203.51	205.39	205.46	204.02	204.05	202.93	203.57	204.91	203.74	205.34	204.41	204.71	202.6	203.6	203.44	203.75	206.15	203.95	204.38	204.11	204.22	204.96	204.09	204.42	204.94	205.11
209.04	209.21	208.25	208.7	206.69	210.31	208.04	208.25	208.23	208.98	208.45	209.12	207.86	207.13	209.8	207.55	208.7	209.46	206.98	207.82	209.76	208.59	207.5	208.02	207.94	208.2	207.81	207.63	208.66	208.71	208.8	207.39	208.43	209.2	210.11	208.6	208.15	208.08	209.48	208.49	207.49	209.87	209.8	207.36	207.31	207.85	208.13	207.93	207.7	208.8
197.8	199.04	199.8	200.36	200.83	199.49	199.86	199.76	199.48	199.53	199.2	199.84	199.61	200.55	199.48	198.69	199.69	199.57	199.71	199.94	198.26	199.94	200.97	199.23	199.21	200.77	199.3	198.91	200.41	199.88	199.38	199.67	198.61	198.62	200.85	198.75	199.93	198.89	199.03	199.9	200.17	198.58	200.14	200.58	200	197.88	201.42	202.56	200.76	200.87
204.86	204.63	204.87	203.25	204.24	205.04	203.44	203.82	203.33	205.31	204.25	204.7	202.88	205.08	203.43	204.44	205.27	203.65	204.99	206.46	205.17	203.34	205.37	205.27	203.51	204.44	205.73	206.03	204.57	205.15	204.25	205.03	204.92	204.57	204.78	206.87	205.18	204.49	204.64	204.07	204.41	204.01	205.39	204.77	205.53	204.47	205.51	205.72	204.94	204.21
213.51	212.35	211.67	213.5	213.19	211.99	212.79	212.97	212.33	210.4	211.49	212.73	211.97	213.08	212.64	212.69	213.11	211.53	211.72	211.94	211.31	212.28	213	212.14	213.26	212.98	211.94	211.94	211.8	212.28	211.2	211.98	211.36	212.14	212.27	214.18	211.4	210.24	212.29	213.08	211.49	211.77	213.57	211.58	211.71	212.06	211.37	212.14	210.69	213.95
217.35	217.05	214.4	216.8	217.86	217.12	216.34	217.18	218.56	217.44	215.35	215.75	218.13	217.74	218.04	216.28	217.5	217.45	217.43	216.91	218.25	217.16	217.3	216.65	217.74	217.73	217.76	216.9	216.42	217.95	217.78	217.49	217.21	216.84	215.91	217.6	217.56	216.31	218.5	217.11	217.01	218.44	217.92	217.35	216.09	217.15	217.26	216.21	217.14	216.28
201.71	201.78	200.17	200.38	201.56	202.53	200.25	200.35	203.83	201.13	201.58	202.02	201.98	200.68	201.51	200.12	200.14	200.13	201.55	199.87	201.1	200.21	201.26	200.17	199.6	202.88	201.87	201.41	200.71	200.33	200.87	203.06	199.85	201.62	199.36	201.57	201.38	202.46	200.29	201.15	201.01	200.27	200.76	201.47	201.68	200.54	199.5	202.33	200.38	199.33
211.77	211.31	211.76	212.25	211.32	210.93	210.49	211.16	212.25	211.21	212.32	213.11	210.4	212.69	211.32	212.3	211.78	210.01	211.36	211.11	211.68	210.98	212.36	212.12	211.67	211.17	210.44	210.48	212.73	212.22	212.1	210.12	211.86	213.51	210.85	211.67	211.64	212.78	211.38	211.55	211.38	212.51	211.75	211.98	212.02	209.96	211.5	212.46	212.25	211.24
201.14	201.9	201.03	201.88	200.88	200.19	202.11	202.12	200.68	201.34	201.56	202.43	202.98	201.44	202.31	200.67	200	200.4	201.55	202.81	198.94	201.28	200.05	200.62	201.54	203.58	200.67	202.79	202.45	203.1	199.95	200.5	200.92	200.77	199.39	201.36	202.07	199.97	199.81	201.24	201.51	202.46	198.62	201.32	200.02	200.05	201.57	201.76	201.18	201.03
207.04	208.57	206.91	207.85	207.3	206.79	207.59	208.42	207.02	208.22	208.23	208.29	207.75	207.93	205.53	206.81	208.66	207.78	207.95	208.53	209.82	208.14	207.61	208.26	207.27	206.25	206.35	207.58	208.46	208.08	208.52	208.9	208.76	207.22	207.01	207.58	208.57	208.13	207.76	208.07	208.56	207.03	206.89	208.54	208.31	208.23	207.17	209.12	209.46	208.04
205.56	204.44	203.57	202.95	203.91	202.76	203.94	204.59	203.49	202.84	202.56	205.12	204.67	203.71	203.79	203.32	205.84	202.14	202.97	202.63	205.5	203.63	203.27	203.4	205.32	203.52	204	205.04	202.68	204.03	204.6	203.2	204.81	205.79	204.2	204.89	203.69	203.87	203.87	203.87	204.08	204.5	203.87	202.94	201.52	203.85	205.23	203.47	204.25	203.53
199.13	198.49	199.89	198.2	197.33	197.95	196.31	198.33	196.54	198.69	200	198.4	198.41	199.86	198.33	197.64	198.76	196.75	197.98	197.32	196.72	200.2	197.46	196.95	199.15	198.55	197.77	197.72	197.85	197.26	197.91	197.87	196.33	198.26	198.29	198.05	197.84	199.78	198.68	198.22	198.01	196.82	198.16	196.96	196.89	198.06	197.94	196.36	198.88	198.07
208.23	207.47	209.26	208.19	209.23	209.75	210.09	207.66	207.46	210.2	207.1	209.5	209.8	208.5	207.74	207.92	208.5	208.64	208.42	209.88	209.62	209.41	208.2	208.44	206.43	208.94	209.27	209.73	210.1	208.23	208.84	209.37	209.28	209.39	206.9	208.14	209.82	208.89	208.67	210.3	208.92	208.24	209.53	209.54	208.61	207.54	209.59	209.53	209.79	208.38
211.81	211.98	212.39	212.95	212.42	212.07	213.29	213.31	211.62	213.03	211.61	212.64	215.18	211.36	213.37	213.51	212.2	210.93	212.88	212.33	212.75	212.24	212.24	212.49	213.26	212.73	212.05	211.2	213.3	213.57	212.96	212.87	212.6	213.06	212.35	212.4	213.55	212.71	213.79	212.7	212.24	213.23	213.19	212.45	212.75	212.32	213.45	214.01	213.7	213.95
197.24	193.91	194.72	193.78	195.22	195.28	195.68	195.65	194.81	195.13	195.73	193.64	194.43	198.16	195.88	195.55	194.2	194.23	195.82	196.45	195.84	196.93	194.61	196.06	193.98	195.99	194.73	195.83	194.8	194.26	194.6	196.89	196.5	195.45	195.96	194.45	195.7	195.52	194.29	195.79	194.65	195.03	194.57	195.63	194.66	195.23	195.9	193.68	196.61	195.61
198.89	195.96	198.07	199.12	197.22	197.32	197.32	198.65	198.53	197.86	197.94	197.58	198.19	198.77	198.82	198.13	197.43	197.56	198.99	198.54	199.12	196.86	198.11	197.76	198.61	198.57	198.59	196.15	197.35	196.8	197.81	198.47	198.02	197.64	196.41	198.62	198.61	197.75	198.23	198.24	198.56	197.16	197.09	198.34	198.03	198.96	197.71	198.12	197.25	197.11
206.56	205.54	206.15	205.88	205.61	206.43	206.36	206.74	207.42	207.5	205.04	206.76	206.05	205.21	206.6	206.62	205.51	206.35	206.68	207.43	206.61	206.69	207.47	206.58	205.5	206.26	206.31	206.37	205.9	205.78	207.34	207.31	205.47	206.14	204.7	206.12	206.96	206.53	205.75	206.65	206.07	206.32	206.95	206.86	206.81	205.97	205.78	205.92	205.79	205.43
211.21	207.02	209.61	209.34	210.22	209.05	209.44	209.32	207.83	208.73	208.35	209.78	209.61	208.93	210.46	208.46	207.82	209.72	209.43	209.46	208.08	209.6	209.85	209.13	208.39	208.19	208.5	207.26	207.95	208.57	208.73	208.18	206.55	209.18	207.31	209.33	209.14	209.33	209.52	207.45	208.93	208.96	207.46	207.75	208.91	208.5	209.93	209.92	209.86	207.06
216.36	215.92	217.24	216.18	215.59	217.71	217.56	215.23	217.68	217.34	218.53	216.22	217.12	216.31	217.07	216.56	217.38	216.76	216.8	218.5	218	215.63	216.75	216.99	218.3	217.81	218.81	216.17	216.76	214.97	217.2	217.83	218.2	218.12	218.11	218.44	217.84	215.97	219.13	217.89	216.41	217.05	217.65	216.93	217.07	216.56	217.81	215.82	217.37	217.7
206.87	208.98	207.08	207.71	208.5	208.65	208.21	208.5	207.1	208.05	208.41	208.47	207.66	208.23	206.33	206.17	207.79	207.34	207.69	209.51	207.77	208.18	207.99	207.69	208.08	207.02	208.45	207.01	207.97	207.67	208.38	210.02	207.42	209.12	207.5	208.45	206.23	209.02	206.78	208.9	208.01	209.5	207.32	207.69	208.63	207.36	209.09	209.11	206.44	206.55
200.59	201.45	200.49	200.1	199.38	198.99	201.31	200.89	200.03	200.54	199.47	200.89	199.91	199.1	202.3	199.88	200.5	200.74	201.95	200.4	201.32	200.09	199.28	199.92	199.69	199.9	200.2	200.08	201.56	201.23	200.77	202.27	200.59	198.37	199.73	199.36	199.53	201.72	199.64	200.35	200	200.88	200.59	199.3	200.17	198.89	200.41	200.17	199.41	200.37
216.76	216.59	217.7	216.68	216.59	216.67	213.44	216.67	216.92	217.56	216.04	217.49	217.81	217.72	216.82	216.37	217.04	216.93	216.34	215.84	216.39	215.77	216.65	217.24	215.83	218.55	218.09	217.01	216.69	214.92	216.23	216.45	217.86	215.7	218.11	217.26	216.96	217.51	216.67	217.45	216.39	216.6	215.56	218.34	218.09	216.54	216.65	216.22	218.14	218.31
209.77	209.56	210.14	207.66	210.84	209.05	209.24	209.87	208.91	208.4	208.38	209.72	208.72	210.02	210.25	209.07	208.24	208.54	208.89	209.14	209.18	209.44	210.14	209.52	209.81	208.81	209.41	208.19	209.12	209.19	210.69	209.84	210.13	209.57	208.44	210.66	208.62	210.64	210.07	209.04	208.29	209.77	209.5	208.74	208.93	209.16	211.04	210.54	209.85	210.26
211.94	211.89	211.51	211.45	210.6	212.25	211.06	211.7	211.07	212.08	211.83	210.79	212.72	211.83	211.42	212.05	213.2	211.07	213.1	210.71	211.63	211.99	211.94	211.24	212.62	210.46	210.95	211.27	211.63	211.52	211.23	212.22	212.07	211.18	210.29	211.55	211.85	212.15	211.7	210.44	211.24	212.97	211.88	213.09	211.27	210.22	212.49	212.29	210.51	210.58
195.15	193.89	192.95	193.95	194.03	193.03	195.2	194.48	194.75	194.98	192.9	195.63	193.95	194.27	193.77	194.05	193.86	193.37	193.6	192.43	195.71	193.63	194.59	197.39	193.07	194.5	192.92	194.17	193.58	193.54	194.28	194.93	193.81	195.67	193.62	193.26	194.51	193.42	194.69	193.45	193.28	193.74	194.87	194.09	194.54	194.32	195.29	192.49	193.49	194.13
218.41	217.01	217.1	217.85	216.92	215.81	216.02	216.4	218.13	216.55	215.41	218.82	215.76	216.31	216.56	216.48	217.57	216.14	216.9	216.16	217.16	217.11	217.2	216.28	217.41	217.71	216.36	217.39	217.01	217.34	218.55	216.43	217.33	218.47	216.77	216.38	216.46	216.67	216.42	216.88	216.14	217.93	217.79	215.91	217.45	216.94	218.06	217.65	216.76	216.67
218.17	218.07	219.37	218.22	219.85	217.49	219.38	218.1	218.2	216.79	218.61	218.45	216.37	217.51	217.49	217.38	218.98	215.69	216.75	217.5	218.27	217.67	218.85	217.63	219.03	218.43	218.06	216.37	216.26	217.52	217.66	216.5	218.14	218.32	218.02	219.5	217.21	219.43	218.21	217.95	216.99	217.63	217.4	218.68	216.67	218.42	217.12	217.87	218.44	218.78
211.62	210.52	212.74	211.69	212.01	209.98	211.91	212.48	210.61	211.26	211.16	210.57	212	211.69	210.48	210.71	210.39	211.38	211	211.99	211.22	211.68	211.52	210.49	212.15	212.63	210.86	213.49	211.08	211	211.04	211.63	211.61	210.16	210.95	211.32	209.73	211.52	211.22	212.8	211.44	210.07	211.33	210.78	211.77	212	211.03	212.45	213.07	211.57
208.39	207.65	209.05	208.99	206.88	208.33	207.77	206.8	208.84	206.17	206.3	209.32	208.13	207.94	208.36	207.69	205.61	208.71	206.77	207.24	209.67	208.94	208.11	209.32	207.95	206.71	208.71	207.48	208.07	207.99	208.07	206.89	208.79	208.11	206.21	208.55	207.88	208.72	209.24	207.18	208.65	205.19	207.39	207.82	208.86	208.86	207.56	208.07	207.78	208.26
201.3	200.66	201.04	200.91	201.49	198.39	201.37	201.68	199.62	201.73	201.36	201.63	202.35	202.58	200.86	201.81	200.87	201.72	199.81	202.17	201.11	202.13	203.08	201.76	200.92	199.85	202.22	200.81	200.87	201.36	200.15	201.26	203	202	201.31	201.82	200.07	201.42	200.26	201.93	200.38	200.24	200.28	201.62	202.23	199.37	203.32	202.3	200.76	202.04
208.3	207.94	209.28	210.46	210.66	210.42	211.09	209.73	210.01	210.26	210.44	209.28	209.18	209.5	210.69	210.01	210.11	211.34	209.39	210.39	209.94	212.37	209.05	209.85	209.6	209.52	208.9	208.96	207.91	207.42	210.61	209.13	210.27	208.54	209.33	209.01	211.68	209.09	209.51	209.48	209.68	207.62	207.61	208.63	209.96	209.44	210.44	207.32	210.29	211.73
208.54	207.98	209.85	210.4	209.59	209.89	209.13	208.57	208.07	208.64	210.3	210.08	208.18	207.54	208.64	208.41	208.84	209.06	208.47	209.47	208.4	209.06	209.02	208.77	208.76	207.67	209.94	208.55	206.74	211.01	209.73	207.15	208.91	208.58	209.6	209.78	209.19	209.28	211.05	209.09	209.54	209.13	208.36	210.07	207.59	208.16	209.41	208.97	207.6	207.11
217.42	216.42	218.79	216.03	217.18	216.13	215.69	215.94	215.49	215.33	215.65	217.29	216.69	215.65	216.4	217.56	216.99	217.28	216.08	215.86	217.75	217.36	218.24	215.42	216.38	218.59	217.29	217.78	215.85	217.49	217.49	218.27	216.96	217.63	217.27	217.74	217.34	216.59	216.48	217.22	217.32	216.83	218.08	217.52	215.79	217.79	216.71	216.89	219.29	217.83
212.14	209.87	211.21	212.15	210.56	211.4	211.6	211.7	213.28	212.17	211.99	211.08	209.56	212.23	212.81	210.86	211.4	210.43	209.85	212.16	211.11	212.72	211.95	211.4	210.38	210.91	212.11	211.62	211.22	211.38	210.87	211.44	212.34	211.22	211.44	211.54	211.82	211.34	211.11	212.07	213.04	211.35	212.28	211.92	211.54	212.25	210.93	210.91	212.05	211.01
207.11	207.73	207.9	207.96	209.48	209.26	205.92	207.97	207.16	206.53	206.64	207.61	206.39	206.71	208.51	207.86	206.56	206.64	207.55	207.27	208.69	206.46	205.57	209.98	208.66	208.56	208.09	207.61	207.42	207.54	208.86	209.76	206.34	207.42	207.47	208.69	208.41	208.11	207.91	208.01	207.59	209.27	209.59	208.13	206.83	208.62	207.75	207.43	208.54	207.8
207.6	209.91	205.3	208.04	208.7	208.31	208.8	207.54	207.97	207.91	207.44	207.6	208.04	205.96	207.36	206.08	208.03	207.77	208.46	208.29	207.75	208.16	206.81	207.39	208.38	206.03	206.96	207.77	206.79	209.25	208.24	206.39	209.07	208.66	207.44	208.48	207.74	207.45	206.56	207.52	207.6	206.8	207.87	207.22	206.78	206.31	207.35	207.54	207.44	207.68
217.76	218.2	216.39	217.83	218.55	217.85	217.23	214.81	216.77	217.29	217.62	217.34	218.8	216.52	217.15	218.06	217.7	217.14	217.33	217	218.04	218	218.46	217.06	216	216.56	218.47	216.81	217.95	216.82	217.11	217.61	217.69	217.84	217.33	218.89	215.01	216.69	217.89	217.43	216.88	216.83	215.34	216.05	217.5	217.22	218.33	217.69	215.77	216.82
209	207.99	207.42	208.71	207.14	206.56	208.87	209.02	207.02	205.89	206.32	207.99	208.87	206.76	206.77	206.44	208.62	207.03	207.56	207.59	206.66	207.24	207.76	207.75	208.02	207.94	208.01	209.74	206.59	206.89	207.99	207.52	207.59	208.34	208.74	206.82	207.19	208.61	207.71	206.98	207.74	208.52	207.03	208.86	206.35	207.22	207.27	208.01	207.42	208.15
199.93	200.06	200.66	199.21	200.83	200.45	200.33	200.54	199.75	198.82	199.35	201.62	201.53	201.71	199.45	201.1	200.3	201.79	200.18	199.68	200.77	199.32	201.68	200.96	201.31	200.71	199.87	199.51	201.07	199.78	200.27	199.65	199.47	199.11	198.92	200.43	200.12	200.55	199.34	199.99	199.92	198.39	200.66	198.48	200.76	201.46	199.38	199.77	201.19	198.88
207.89	207.88	207.87	208.47	207.55	207.5	208.15	207.63	206.52	208.39	208.37	206.16	207.19	207.83	209.6	209.2	207.62	207.37	207.21	208.53	209.97	207.63	206.53	209.39	206.8	208.53	207.55	207.5	208.63	209.31	207.14	208.32	205.81	208.19	205.59	207.78	208.31	207.54	207.56	207.77	205.47	208.4	207.81	207.65	205.98	207.35	206.4	208.29	207.25	207.93
208.56	208.17	207.76	207.48	207.07	208.4	208.94	207.44	207.22	205.04	206.22	207.5	209.22	207.72	208.72	207.16	207.33	208.76	208.44	207.93	206.45	209.17	208.05	207.46	208.6	207.96	208.18	208.56	208.59	208.48	207.32	206.82	206.96	206.99	207.31	207.44	207.56	207.29	207.91	207.69	208.5	207.57	208.58	206.72	208.18	207.63	206.08	206.69	208.8	208.98
211.46	212.44	211.27	212.82	211.48	211.34	211.3	211.11	210.85	212.11	213.15	211.27	211.23	213.66	210.19	211.56	209.89	212.97	212.32	210.97	213.22	212.98	211.72	211.04	212.58	212.22	211.72	211.8	213.27	212.3	210.75	209.46	212.25	211.18	212.56	211.86	212.92	211.66	210.6	212.82	212.6	210.65	211.6	211.97	211.3	212.1	212.56	210.6	211.92	211.13
201.74	204.78	204.39	204.45	204.48	201.82	204.02	203.96	202.81	202.69	204.6	203.23	202.9	204.75	204.04	201.75	204.05	204.29	203.15	203.71	204.02	202.62	204.51	203.74	202.84	203.58	205.14	202.99	203.29	202.95	203.54	203.91	203.27	203.16	204.74	203.51	202.6	204.23	203.9	202.35	203.59	203.13	200.84	202.55	201.49	204.65	201.95	202.83	204.18	203.37
209.15	206.85	206.61	209.11	210.5	208.94	208.71	208.21	208.24	209.62	207.27	207.43	208.91	208.42	207.12	210.15	209.6	208.84	206.82	208.92	210.8	209.91	210.15	210.36	207.21	208.18	208.79	209.55	208.28	208.84	207.95	209.65	208.55	207.75	210.16	208.1	207.98	209.04	208.42	208.86	209.54	208.52	209.09	207.89	209.12	208.34	208.09	207.71	207.4	208.61
212.59	212.51	213.63	211.43	212.33	210.35	212.8	212.28	211.72	212.21	212.33	211.81	211.89	212.35	211.64	210.26	210.89	211.91	212.1	213.44	211.88	211.47	212.27	214.34	210.24	212.72	210.5	211.38	211.32	212.26	214.08	212.09	212.13	210.38	212.7	212.1	212.57	212.06	210.04	212.29	211.03	210.6	213.19	211.75	212.18	209.63	211.03	211.88	211.99	211.77
216.82	216.82	216.34	217.12	217.41	216.63	217.42	216.85	218.17	216.47	217.83	217.47	217.24	217.5	218.48	216.4	218.72	218.05	216.94	219.37	215.91	216.95	215.59	215.47	217.43	217.28	219.21	217.93	217.08	216.63	217.55	216.91	216.53	218.69	216.82	216.3	218.31	216.8	216.92	218.11	216.95	217.39	217.89	216.82	216.9	215.95	217.67	217.78	216.57	218.24
199.34	199.89	199.75	200.63	199.44	199.83	200.96	199.81	200.95	199.03	198.09	200.78	201.11	198.84	199.48	199.93	199.66	200.55	199.85	200.57	198.71	200	198.83	199.27	199.11	200.8	198.58	199.88	198.12	198.91	199.77	201.08	198.54	200.65	199.04	200.99	199.7	199.08	198.65	200.72	199.59	198.93	197.72	198.78	198.19	198.71	198.57	199.59	198.97	199.16
203.28	203.79	203.52	202.44	203.6	202.99	204.54	203.04	203.78	203.88	202.78	204.69	202.77	202.05	204.36	203.11	204.09	202.89	204.65	202.86	204.69	204.65	204.31	203.71	203.17	204.94	202.84	203.75	202.32	204.78	204.08	203.59	203.58	204.66	204.19	205.37	202.78	204.55	202.43	204.29	201.97	202.05	204.35	202.72	203.39	203.04	205.27	202.99	203.86	202.11
204	205.6	204.5	205.9	206.3	206.36	206.01	204.75	205.75	205.31	205.71	206.12	205.07	204.86	206.52	205.59	205.28	205.84	205.12	203.88	206.39	207.23	206.09	205.96	205.29	206.6	205.74	205.31	205.39	205.04	205.42	204.71	206.95	203.84	205.76	206.31	204.11	207.4	206.52	207.49	205.18	206.3	203.98	204.64	205.48	204.62	205.43	205.74	206.33	205.59
207.21	207.31	209.44	209.69	209.74	208.51	208.07	209.23	208.67	207.65	208.58	206.06	208.49	206.38	208.51	206.96	206.95	208.25	207.28	205.9	209.83	206.21	206.79	205.56	207.96	207.19	208.86	207.89	207.71	209.38	208.59	208.12	207.28	207.83	208.96	206.75	207.45	206.97	208.53	207.1	207.19	207	208.36	207.74	208.31	209.96	208.54	207.87	207.7	206.86
213.11	211.98	213.01	213.53	212.95	212.18	212.18	212.51	213.36	212.3	212.17	213.6	213.79	214.18	214.72	211.56	213.38	213.41	214.17	211.99	213.37	213.67	212.91	213.71	213.49	212.89	211.97	211.35	213.3	213.51	214.28	211.8	212.44	212.61	213.72	213.85	211.7	212.32	211.12	212.89	212.54	213	211.82	213.82	212.12	213.15	212.86	214.36	213.41	211.25
201.57	200.48	199.75	201.36	198.85	201.1	202.28	201.42	198.35	198.79	199.07	201.47	200.85	198.94	200.57	200.75	199.93	200.44	201.55	199.4	200.47	200.46	199.7	200.06	200.29	200.99	200.25	200.64	200.51	199.53	201.43	199.59	200.65	201.62	199.26	200.63	200.36	200.17	200.61	200.54	199.58	199.04	200.22	200.33	201.11	199.54	201.68	199.98	200.39	199.93
209.23	207.97	209.03	207.51	208.62	210.36	210.59	209.63	210.35	208.75	210.19	208.47	210.07	209.72	209.42	208.97	209.71	207.92	208.59	209.03	207.06	210.19	208.54	209.07	206.85	208.22	209.24	209.83	208.5	208.87	208.89	210.19	207.94	208.52	207.17	210.37	208.87	209.11	208.11	207.7	209.63	207.2	209.14	208.31	209.55	208.97	209.18	209.58	208.53	209
213.97	212.76	212.53	212.87	213.83	213.72	214.41	212.42	212.13	214.09	212.94	213.01	211.89	213.49	212.7	213.53	213.14	212.48	213.3	212.37	211.05	214.04	211.36	212.16	213.78	213.66	212.99	212.23	212.52	212.75	212.1	214.07	211.98	214.1	211.49	213.15	212.09	212.53	212.81	213.83	213.37	211.83	213.45	212.35	212.4	213.85	213.2	212.42	211.93	211.56
208.74	209.69	208.61	210.27	209.58	208.9	209.1	208.15	207.24	210.14	209.05	208.44	209.27	208.65	208.11	208.83	209.29	208.99	209.58	209.19	206.78	209.01	208	208.11	207.62	209.62	207.57	209.16	208.52	209.63	207.25	207.83	208.08	208.67	207.43	208.11	209.65	209.82	208.33	208.14	208.93	209.57	208.46	208.72	209.29	207.98	207.77	208.31	209.53	208.24
200.64	200.01	199.78	198.14	199.41	198.8	201.27	200.25	201.43	198.51	199.85	200.81	199.79	199.33	200.14	199.58	200.56	200.33	199.78	200.77	200.62	200.35	198.23	199.77	199.58	199.04	200.11	201.5	200.21	199.99	200.28	199.44	200.17	200.28	199.27	199.51	200.5	201.39	201.31	200.55	199.62	199.57	198.55	199.56	201.31	201.28	200.8	198.15	199.32	201.29
213	210.82	211.89	211.22	210.71	211.93	211.82	211.11	211.84	214.19	213.57	210.74	211.51	212.58	211.53	212.53	211.41	212	210.79	210.8	210.69	210.02	210.94	210.19	212.46	211.41	210.11	210.28	210.81	211.76	209.86	211.19	212.8	210.41	212.48	210.8	212.72	212.2	211.62	210.77	213.48	212.08	213.07	213.52	210.84	210.74	211.53	212.94	212.22	212.32
201.97	202.8	203.82	201.25	202.31	203.42	203.71	202.73	204.72	202.67	202.48	203.68	202.91	202.4	203.08	203.18	203	202.39	200.87	203.42	201.58	202.35	203.28	202.33	202.51	203.98	202.55	203.25	202.04	203.32	202.18	202.83	203.06	201.87	203.39	202.73	203.57	202.08	202.98	201.65	203.09	201.85	201.83	202.19	203.18	202.13	202.29	203	203.5	202.01
212.84	210.82	210.87	213.26	212.05	211.89	211.77	211.16	211.71	211.51	211.5	210.85	211.31	212.91	213.17	212.12	211.32	211.61	212.87	210.02	209.81	211.63	212.19	212.13	212.53	210.82	211.85	211.21	211.95	210.2	212.71	213.17	211.29	211.83	210.7	210.73	211.63	211.92	211.57	210.76	210.89	210.33	210.96	210.9	210.37	212.35	212.89	213	210.26	211.06
202.72	203.22	201.8	203.08	201.77	201.42	200.71	203.35	201.7	200.31	202.94	202.43	201.9	203.66	202.18	201.92	202.66	203.51	203.16	203.48	203.14	201.74	201.57	202.04	203.83	202.22	203.31	201.92	202.99	202.57	203.15	201	203.34	202.88	203.55	202.73	203.3	202.49	203.99	202.54	202.51	203.32	203.41	201.74	203.92	202.92	202.6	202.2	201.51	204.48
211.1	210.18	209.07	208.34	209.11	208.94	208.11	209.77	209.59	209.24	209.92	209.1	210.21	207.59	209.97	208.82	209.66	209.67	208.95	210.65	209.69	210	210.87	209.38	208.97	209.1	208.36	209.95	209.29	210.57	209.14	211.22	209.87	208.21	209.63	210.37	209.86	210.14	210.1	208.06	209.17	209.56	208.62	208.92	208.6	209.02	208.45	209.62	210.61	209.7
198.42	198.33	198.56	198.96	198.2	200.26	198.9	199.75	200.64	199.34	198.58	198.13	198.07	199.14	199.09	201.06	198.45	199.74	198.35	198.85	198.87	198.42	198.94	199.46	198.9	199.4	200.11	200.23	199.29	198.7	200.67	200.54	200.32	199.2	199.49	198.32	198.41	199.21	199.06	199.54	196.28	199.47	198.66	199.26	200.32	199.58	199.09	199.52	199.18	200.25
208.65	208.34	207.54	207.41	207.43	207.13	208.74	208.96	208.17	206.28	207.18	208.04	208.41	207.93	207.69	208.33	207.82	206.5	207.08	207.32	207.57	209.01	207.77	208.38	207	207.97	207.71	205.51	206.12	208.12	208.77	206.94	207.48	207.79	207.71	207.41	207.11	207.23	206.6	207.34	207.68	207.59	206.55	208.72	207.98	206.72	207.88	208.26	208.46	207.82
217.8	216.12	219.39	219.74	218.55	217.96	217.47	217.98	218.24	218.24	216.71	218.87	216.9	218.35	220.04	218.88	217.87	216.39	218.96	218.73	218.88	218.14	217.05	217.56	217.2	217.49	217.47	217.16	218.31	217.02	218.03	217.71	216	218.29	216.84	218.13	216.64	218.03	217.25	217.64	216.8	217.64	218.19	217.63	218.39	218.28	216.79	218.19	216.76	217.21
210.68	210.8	210.63	210.81	210.53	211.16	213.5	210.22	213.8	210.21	210.91	210.69	212.53	212.02	209.97	211.16	211.5	211.5	212.16	210.72	210.9	212.37	212.67	210.52	211.86	211.85	211.27	211.63	211.74	210.65	211.92	211.25	211.36	209.83	210.8	212.09	211	212.94	211.31	212.09	211.97	211.34	211.29	211.05	210.84	211.08	210.45	211.54	211.89	211.11
210.67	211.39	212.3	211.43	212.73	211.4	212.41	211.88	210.61	211.74	210.84	213.21	210.91	212.78	212.17	212.07	211.53	211.99	211.32	212.24	211.4	211.12	210.56	211.46	212.03	213.46	211.71	210.79	211.15	210.35	210.78	211.23	211.68	212.65	211.46	212.04	213.33	211.87	211.3	212.52	211.33	213.99	213.01	211.92	212.38	212.49	210.79	212.04	211.55	211.15
193.91	194.09	193.6	194.4	194.69	194.66	191.95	194.05	194.58	193.47	194.81	194.4	194.1	195.42	194.5	194.8	194.29	194.16	194.51	195.15	194.63	194.85	194.9	193.36	194.08	194.23	193.46	195.12	194.08	195.07	194.72	195.29	194.67	192.19	195.02	193.29	194.93	193.57	193.7	194.15	193.59	194.08	195.09	195.34	193.4	193.09	193.94	193.84	195.19	194.35
203.36	206.68	204.67	204.74	204.95	205.04	204.79	204.44	204.85	206.49	205.46	203.44	204.63	204.18	205.17	205.32	203.06	205.25	204.23	204.75	204.94	206.53	206.1	203.93	204.19	205.17	205.3	206.28	205.49	205.6	203.64	205.06	203.11	205.13	203.57	203.84	205.1	205.41	203.54	205.3	204.8	204.98	203.67	204.47	205.71	204.92	205.75	205.02	205.35	205.94
207.75	208.42	206.81	206.28	208.29	207.19	208.3	208.87	207.59	205.98	208.72	207.18	207.61	207.61	208.71	207.49	208.28	207.52	208.98	206.39	207.42	206.5	208.2	207.54	208.17	209.35	208.18	208.15	208.81	207.38	207.38	209.03	207.18	207.79	207.31	208.64	207.29	207.27	206.14	209.11	208.93	207.23	206.74	207.02	207.96	205.76	209.45	206.39	208.16	207.55
205.18	205.64	205.42	204.01	205.05	205.14	204.75	205.49	203.8	205.03	206.28	206.6	205.14	204.23	203.99	204.07	207.39	204.25	205.28	205.87	202.45	205.06	205.11	206.02	204.85	205.82	203.57	205.66	205.84	204.14	204.26	204.03	205.17	202.77	204.39	203.7	204.64	204.13	205.51	206.19	205.01	206.15	205.38	204.19	204.01	205.25	205.61	206.22	205.43	203.62
207.99	207.38	208.01	207.58	206.7	208.29	208.17	208	208.87	208	209.11	207.41	209.65	207.27	207.05	209.91	207.61	208.38	207.52	208.35	209.41	209.66	209.03	208.79	208.92	208.97	208.16	210.2	210.05	207.82	208.49	208.33	209.48	210.67	207.75	210.7	208.55	209.94	209.35	207.66	208.62	208.6	209.2	209.39	209.22	211.34	208.62	209.14	208.89	207.55
208.06	206.87	207.62	207.98	207.11	208.48	207.52	207.49	207.8	209.39	209.01	207.16	207.57	208.96	206.91	207.38	207.57	207.69	207.64	208.55	206.19	207.11	207.64	207.17	207.31	209.31	209.78	208.02	207.7	208.62	208.58	206.68	208.23	208.36	207.75	207.5	207.8	208.03	207.65	208.42	208.74	206.83	208.17	208.49	208.66	207.62	207.79	206.7	208.59	208.82
219.12	217.26	218.92	217.82	218.81	216.83	217.07	217.61	217.44	216.77	216.46	217.79	217.7	218.49	217.48	216.25	217.47	218.01	216.59	219.62	215.97	216.59	217.19	217.95	216.35	217.84	217.05	215.43	216.22	215.74	218.7	216.26	217.38	216.92	218.04	218.88	216.44	216.68	216.28	217.15	217.36	217.05	216.17	215.53	217.51	216.47	216.99	218.13	216.49	217.7
200.61	199.72	198.16	197.31	199.89	198.68	197.79	200.46	198.19	200.21	197.86	198.92	199.31	198.62	197.19	199.74	198.57	200.19	198.97	198.02	198.44	199.52	197.91	198.74	198.31	197.54	198.58	198.66	197.95	199.31	198.53	198.34	197.54	198.73	198.71	199.88	198.01	198.65	197.77	198.57	198.52	198.29	200.84	198.45	197.91	195.77	199.21	199.16	198.36	198.54
206.7	205.9	207.83	206.04	207.25	205.95	205.31	208.02	204.47	207.02	207.33	205.68	208.41	206.35	204.62	206.91	206.03	205.02	208.67	206.73	205.46	206.99	205.42	207.92	205.19	205.13	206.32	206.98	205.87	205.66	206.11	205.22	205.92	205.79	207.16	207.15	205.64	204.98	207.27	206.7	206.78	205.35	207.31	204.61	207.82	205.37	206.8	206.58	206.57	205.32
197.57	195.02	198	197.98	197.59	198.06	197.39	197.41	198	198.02	198.35	198.18	198.02	198.89	198.07	198.35	198.18	199.16	197.53	198.66	198.16	197.27	198.07	199.09	199.54	198.3	196.74	199.54	197.84	197.83	198.24	197.76	198.68	197.11	199.63	197.95	198.42	198.45	196.52	198.67	199.75	198.34	198.66	197.52	197.52	198.31	198.1	197.61	197.51	197.02
207.23	207.2	208.23	207.65	208.83	207.17	207.38	207.51	208.25	207.15	208.09	208.78	207.65	207.51	207.69	208.13	207.94	207.9	208.49	207.81	207.42	207.54	208	207.18	208.49	209.36	207.7	207.76	209.32	207.75	208.83	206.74	207.4	207.17	206.55	206.41	207.99	207.51	207.6	208.19	206.93	207.63	208.15	207.95	207.22	207.84	207.49	208.86	205.7	208.14
209.17	209.38	208.03	207.64	208.76	209.48	209.85	207.7	208.18	209.33	207.97	209.14	208.58	208.6	209.25	208.57	209.06	209.36	207.75	208.85	208.43	209.16	208.42	208.55	208.79	209.8	207.31	209.51	208.68	209.05	208.4	209.57	208.58	207.72	208.14	208.75	208.91	207.74	209	208.06	208.46	208.13	210.1	208.09	209.33	207.25	207.81	207.94	208.07	207.55
205.22	204.15	202.97	201.63	203.08	203.43	201.52	202.28	202.95	202.2	203.79	201.61	202.57	202.4	203.85	204.1	202.7	201.44	202.77	202.31	201.64	202.91	202.04	202.83	203.41	202.05	203.15	201.42	203.4	202.3	202.42	201.9	202.63	203.04	202.82	202.6	202.78	203.79	203.52	203.92	201.77	202.22	203.1	203.2	199.13	202.46	202.74	202.34	202.47	204.39
205.37	205.36	205.66	203.81	204.95	205.46	205.6	205.02	205.81	204.89	205.81	205.92	204.66	205.25	203.93	205.8	205.5	204.97	203.6	204.79	205.28	204.6	204.85	204.67	205.31	204.29	204.35	204.49	204.41	205.79	205.28	205.19	206.11	203.8	205.81	204.69	204.47	203.71	204.29	206.1	204.69	202.65	205.08	205.2	205.41	204.31	204.4	204.81	203.86	203.43
200.13	200.98	199.65	198.92	200.43	200.12	199.02	199.76	201.9	200.05	199.29	200.29	200.95	200.47	200.45	198.89	200.12	199.68	198.72	199.8	200.85	199.45	199.57	201.59	201.23	202.16	199.89	199.83	200.31	201.66	199.32	200.31	200.31	198.61	201.15	200.75	199.18	200.99	200.07	200.29	200.16	200.42	200.24	200.22	200.43	201.25	199.02	201.28	201.42	199.92
209.61	208.98	208.24	208.28	207.13	208.33	208.09	208.68	208.5	207.59	210.02	210.36	208.11	209.8	207.92	208.3	209.34	208.1	207.93	208.15	208.15	210.28	209.46	206.68	209.86	208.38	208.47	208.63	209.24	209.28	208.82	207.16	208.94	208.42	208.15	207.79	210.6	209.02	206.13	209.13	208.39	207.15	209.13	209.58	208.41	209.13	207.73	207.99	208.62	209.67
211.03	211.61	212.3	210.65	212.5	211.58	210.42	211.61	213.56	213.8	211.35	211.82	212.44	211.75	212.12	212.58	212.29	212	211.21	211.72	211.55	210.36	211.11	211.29	211.69	210.75	209.8	212.34	214.05	211.62	211.92	211.27	210.9	211.17	210.89	211.35	210.73	212.27	212.66	212.83	211.11	212.61	211.62	212.58	210.48	212.23	212.15	211.16	212.83	212.27
207.91	207.35	206.9	205.14	207.37	207.31	208.06	207.37	208.65	207.24	206.9	206.67	207.71	206.7	207.58	208.78	208.05	208.25	207.49	209.57	208.09	206.78	208.17	207.14	207.1	205.39	206.76	208.42	207.55	208.5	207.39	206.92	206.77	208.77	207.06	208.5	208.23	208.06	208.73	206.41	208.18	206.62	206.34	207.89	207.86	209.59	206.81	207.06	209.49	206.85
209.26	208.98	208.67	210.53	208.7	208.19	208.78	207.77	209.29	208.89	208.89	210.43	209	207.39	209.48	208.93	208.99	208.57	207.96	209.82	209.86	209.11	206.85	207.86	207.63	209.65	208.54	209.72	209.31	208.66	206.96	209.75	207.6	208.76	207.78	210.73	209.01	207.71	208.86	210.21	209.91	209.6	207.83	209.65	209.74	208.37	209.69	209.43	207.97	207.04
202.73	202.56	203.55	204.05	204.48	203.58	204.69	204.34	204.18	202.88	203.24	203.21	204.44	204.21	204.31	205.32	204.83	204.11	204.04	203.34	205.61	204.87	203.9	203.36	205.09	203.46	203.94	202.55	204.12	203.65	204.06	202.36	204.14	204.75	204.12	202.99	203.27	202.14	203.72	202.9	203.3	203.24	204.21	204	203.31	205.87	204.41	203.78	204.82	203.41
211.51	210.28	212.47	213	212.09	210.64	212.07	213.25	211.97	211.46	211	210.31	212.12	212.56	212.06	214	211.28	211.14	212.45	212.08	210.68	211.67	212.35	212.19	212.31	212.06	213.97	211.88	210.89	211.99	212.62	210.12	212.19	212.46	212.76	211.53	212.29	210.54	210.29	210.63	209.57	211.45	210.44	210.25	210.85	210.73	212.1	210.26	210.34	211.47
208.52	207.41	207.23	208.07	207	207.38	208.02	209.78	207.82	207.48	207.14	207.15	207.3	207.06	208.12	208.6	207.95	207.3	208.42	207.29	205.98	206.91	208.6	208.11	208.76	208.17	207.83	206.47	208.15	206.4	207.5	207.3	208.55	207.06	208.15	206.91	208.12	207.89	208.36	207.73	208.47	208.08	208.76	209.77	208.12	207.98	206.15	208.69	208.8	209.19
217.17	217.28	218.29	217.49	216.52	215.14	215.67	215.87	217.43	217.8	217.86	216.92	216.13	217.61	214.96	217.81	216.97	216.91	217.47	216.65	217.69	217.03	215.94	215.47	215.66	215.49	217.47	216.77	216.03	216.83	219.11	217.32	216.97	216.66	216.89	216.78	217.54	217.41	215.69	216.32	214.2	217.45	215.8	216.76	215.23	218.86	215.71	216.6	216.63	216.73
217.73	217.66	217.05	219.31	217.32	216.75	217.31	216.2	215.66	216.41	217.72	215.94	216.82	217.43	217.71	217.63	216.91	217.76	217.56	216.48	217.59	216.83	216.23	217.72	217.57	217.39	217.83	216.27	216.97	217.95	216.57	217.66	215.85	217.39	217.27	216.84	216.98	217.45	219.28	215.93	217.73	216.77	216.09	218.73	216.7	215.37	216.51	217.51	216.41	216.24
208.55	209.91	209.51	207	208.51	207.83	208.25	209.1	208.22	207.69	208.81	208.18	209.74	207.98	208.78	208.62	208.74	209.39	208.56	208.05	208.64	207.4	208.56	207.91	209.1	209.06	209.25	208.23	209.95	208.75	208.17	209.25	207.57	208.15	210.08	209.72	207.94	207.67	209.26	207.52	208.84	211.01	207.09	209.68	207.21	207.89	207.09	209.87	208.48	209.27
199.31	198.99	200.22	198.81	198.84	198.49	201.53	199.07	200.15	200.35	199.56	199.37	199.07	199.64	199.71	199.32	198.53	200.68	199.5	198.5	200.95	198.59	199.1	200.29	198.35	199.47	200.15	199.46	200.53	198.73	198.38	199.37	197.86	200.04	200.3	200.3	199.35	198.48	198.33	199.61	200.96	199.3	199.36	198.36	200.01	200.6	199.64	199.67	198.87	199.68
213.66	212.52	212.16	210.5	213.79	211.62	212.77	213.42	211.39	213.07	212.92	212.95	212.44	212.82	213.59	211.83	212.52	211.75	213.51	213.31	213.62	211.86	213.49	214.13	213.44	213.45	213.1	213.11	213.85	211.56	212.03	212.58	212.04	212.8	213.59	212.75	212.73	213.69	213.6	213.12	212.04	214.1	210.71	214.87	213.23	212	212.51	212.39	212.35	214.15
203.62	202.8	203.65	203.77	203.11	204.73	204.4	204.35	205.02	203.85	203.65	203.53	202.42	203.78	204.02	206.14	204.26	203.24	204.88	205.39	202.38	204.57	203.35	204.07	203.98	203.36	204.06	205.75	204.42	202.09	203.5	203.18	203.97	204.03	204.23	202.38	203.19	203.21	203.13	203.17	202.74	204.75	203.63	203.75	202.43	204.15	202.05	206.49	202.93	204.39
203.54	205.42	201.52	203.05	202.88	202.89	201.99	204.39	204.96	203.96	204.43	203.61	203.9	204.87	203	202.1	202.07	202.68	204.88	205.06	202.31	204.25	204.56	204.11	204.02	202.89	202.82	204.42	204.45	204.42	203.17	203.49	203.64	203.03	203.46	204.26	203.5	204.1	203.97	202.55	203.29	203.29	202.63	202.78	204.23	205.76	203.56	203.3	205.14	203.44
208.7	208.12	209.12	208.78	208.79	207.97	207.99	206.78	209.86	208.44	208.94	208.1	209.27	209.3	209.09	207.83	209.88	209.06	207.88	208.06	208.49	209.22	207.56	209.36	208.79	209.7	207.74	209	208.32	207.1	207.68	207.8	207.38	206.84	208.31	209.55	207.4	209.27	207.56	209.48	206.85	209.01	209.09	207.7	208.88	207.7	209.81	207.16	207.81	209.29
212.72	211.96	212.66	211.28	212.11	213.47	211.23	212.94	212.4	210.65	210.55	211.48	210.93	211.89	211.74	211.62	211.95	211.49	213.09	211.82	211.89	212.04	213.53	211.51	211.29	211.27	212.04	213.6	212.22	213.29	212.3	212.1	211.02	211.45	211.63	211.67	213.32	211.54	212.62	214.47	211.94	213.16	212.61	212.3	212.33	212.23	212.13	211.97	212.61	210.99
209.34	209.64	208.28	206.75	209.71	208.61	209.6	207.66	210.12	208.89	208.58	208.59	208.02	208.31	209.58	210.13	209.59	209.3	208.31	209.4	209.95	208.43	208.68	209.17	208.55	209.11	209.54	208.41	208.17	207.94	210.76	209.1	208.02	210.16	211.17	209.23	208.47	206.82	207.84	208	209.34	209.37	207.83	210.64	208.63	210.44	211.93	209.97	209.19	209.56
216.07	217.42	216.9	215.54	216.59	218.11	216.84	218.28	217.59	216.23	216.88	217.54	217.26	216.78	216.33	215.9	217.35	218.2	217.5	217.59	217.01	218.58	218.14	215.97	216.71	218.34	216.3	216.16	217.37	217.54	215.75	218.18	216.79	217.03	218.25	217.1	217.36	218.18	217.18	216.45	215.42	217.24	217.03	218.08	217.54	216.43	216.8	216.1	216	217.45
212.44	212.67	209.25	210.93	211.89	210.99	212.62	212.05	210.24	211.36	211.7	211.55	211.64	212.15	211.09	211.24	210.97	210.61	212.83	209.91	212.17	211.46	212.73	212.09	212.99	211.99	212.25	212.26	209.83	212.77	213.11	211.45	211.09	210.61	213.56	210.54	212.07	211.09	212.49	212.7	211.69	212.31	213.16	213.01	210.29	211.37	211.1	211.2	212.46	211.32
205.57	204.8	205.41	206.04	203.35	203.91	204.34	205.94	205.91	205.63	204.86	204.47	203.93	205.46	205.73	205.65	205.24	204.13	204.14	205.02	204.79	206.23	204.4	204.27	204.07	205.44	206.2	205.53	204.84	205.37	204.72	206.03	204.36	206.73	204.49	205.41	206.3	203.96	205.5	205.43	204.45	203.8	205.08	204.27	205.37	203.52	204.83	204.74	204.75	206.12
212.47	211.24	210.78	211.69	209.99	210.82	211.38	211.07	211.2	212.68	212.27	210.05	210.58	212.3	211.7	211.35	212.07	212.07	210.12	210.55	211.45	211.62	210.94	212.2	212.61	211.89	212.42	210.22	210.41	210.58	211.18	211.36	213.9	213.06	212.36	212.8	211.76	211.63	212.26	210.87	212.81	211.72	212.01	213.09	213.34	212.42	212.01	212.56	211.17	210.63
205.75	204.97	207.73	205.52	205.6	205.57	206.46	205.28	205.4	205.73	205.79	205.27	205.97	205.58	204.8	204.16	204.61	205.17	205.23	207.04	204.69	207.05	206.26	204.75	206.25	203.98	205.61	205.66	206.9	205.71	205.99	205.62	205.61	205.94	203.99	206.33	205.09	205.36	205.69	204.54	207.21	204.99	204.83	205.95	207.31	205.82	206.12	206.5	205.11	203.77
200.55	200.23	199.57	201.55	200.55	198.66	200.31	200.9	198.85	200.13	200.26	199.65	199.19	200.92	200.95	199.14	201.14	200.71	198.75	198.84	198.68	198.88	199.74	199.38	199.94	198.92	200.51	199.68	199.45	199.61	199.68	198.75	199.17	200.69	197.83	200.52	199.71	199.87	198.86	200	198.38	198.79	197.41	198.75	200.18	199.9	198.96	200.32	199.82	199.42
218.66	218.29	215.39	216.66	217.26	215.45	216.49	216.62	217.27	217.23	218.25	216.81	217.04	217.4	217.24	216.22	217.3	218.35	216.35	217.08	216.76	215.94	214.75	216.32	217.14	217.13	216.23	218.76	215.82	216.83	217.71	216.79	219.54	215.89	217.59	215.1	216.85	217.32	216.49	216.76	215.38	216.83	217.58	217.43	216.83	217	217.21	219.03	217.74	216.87
202.35	202.82	202.14	201.94	204.38	202.99	204	202.25	201.88	202.26	202.25	204.68	202.99	202.79	201.75	203.62	203.42	202.92	203.26	203.29	203.27	204.36	202.69	203.91	203.15	203.35	203.61	203.91	200.94	203.37	204.14	203.21	204.04	203.49	203.46	201.93	203.96	203.08	202.8	203.7	203.31	202.42	201.57	203.2	204.2	204.35	201.93	204.02	202.71	203.08
201.52	199.96	200.41	199.88	200.39	198.54	200.71	200.42	202.05	199.57	200.39	200.91	199.82	200.79	201.48	200.39	200.46	200.42	200.16	200.33	201.69	201.49	199.83	199.99	200.76	201.67	200.57	199.97	199.05	198.58	201.74	200.08	200.82	199.85	199.77	199.64	200.26	200.93	199.76	198.55	199.74	201.14	200.37	201.74	199.28	199.14	200.73	201.1	200.92	201.87
207.21	209.2	208.66	209.9	209.41	209.36	209.11	209.58	208.56	209.68	206.63	208.59	208.21	207.31	209	207.6	207.69	208.78	208.91	207.21	208.3	209.49	208.97	209.88	209.21	208.72	209.82	210.2	208.82	208.43	208.75	207.02	210.31	209.12	207.96	207.2	209.64	208.69	208.94	209.97	208.44	209.96	208.08	208.43	210.53	209.78	207.72	209.73	210.31	209.22
208.69	210.34	209.32	209.67	208.04	209.64	209.81	208.99	207.48	207.46	209.83	210.34	208.91	210.18	208.96	210.17	209.53	209.18	208.79	209.12	210.14	209.99	208.11	207.94	210.43	209.73	209.34	207.43	209.34	209.68	210.77	209.52	211.25	209.83	209.19	210.33	209.82	209.22	209.37	209.13	208.85	207.28	211.02	210.01	207.2	208.01	209.2	208.51	209.5	209.5
208.46	209.52	208.35	208.9	208.97	208.73	208.14	208.63	209.98	208.66	207.72	207.76	208.45	207.68	209.15	209.36	209.4	209.04	208.79	208.71	209.37	208	208.82	208.04	209.82	210.18	208.96	208.77	208.79	209.16	209.53	208.43	208.26	207.05	208.18	207.36	208.01	208.04	208.06	209.01	209.05	207.56	209.02	208.43	208.22	208.92	208.46	207.16	208.9	208.79
217.93	218.16	218.29	217.01	216.99	216.82	218.51	217.65	217.38	217.94	218.66	217.52	218.23	218.68	217.23	217.66	217.76	217.28	218.97	217.43	215.91	217.82	218.13	216.33	218.22	217.05	218.28	218.15	219.61	218.24	217.14	217.59	218.15	218.22	215.75	216.2	218.5	217.49	217.4	217.98	218.49	217.91	217.68	216.43	217.18	216.88	217.77	218.29	217.57	217.46
193.87	195.15	193.13	193.62	194.35	193.67	195.66	192.29	194.43	195.09	194.14	195.53	193.4	194.67	194.46	194.41	195.43	194.31	194.1	193.6	194.67	193.87	193.55	195.08	194.05	192.39	194.91	193.65	194.79	193.83	193.15	195.44	194.07	194.99	195.13	195.06	193.19	194.27	193.58	193.25	194.36	195.01	195.13	194.72	192.3	194.91	195.74	193.91	192.45	193.07
206.92	206.53	207.11	207.43	206.87	208.94	209.32	206.85	206.51	207.84	208.39	206.83	208.02	208.36	207.62	208.46	208.67	207.19	205.91	208.84	207.44	207.81	208.74	208.25	209.29	208.27	208.51	207.79	209.21	206.46	207.94	209.65	207.75	210.41	207.86	208.1	208.49	206.92	207.81	207.4	208.18	206.68	207.24	208.38	208.19	206.92	208.18	209.85	207.72	207.18
201.44	203.51	201.09	202.25	202.76	200.99	202.83	202.87	204.15	203.12	203.94	201.75	202.13	204.59	202.48	203.95	203.23	203.11	203.59	202.47	203.24	202.76	203.7	203.1	202.94	203.43	200.93	202.55	202.67	202.25	203.08	202.46	203.39	201.71	201.08	203.41	202.84	202.33	203.11	202.07	203.33	203.52	203.99	202.08	202.21	202.03	201.35	204.04	202.03	204.47
202.28	205.75	205.04	205.15	203.85	204.41	202.81	204.74	203.75	204.63	205.31	205.9	205.47	203.69	204.46	204.76	204.65	206	203.76	204.58	204.92	205.54	203.77	204.72	207.16	204.8	206.24	205.5	204.97	203.68	203.38	204.71	204.31	204.52	205.73	204.32	204.58	203.43	203.1	205.15	204.27	205.14	204.68	204.54	203.64	204.55	205.04	204.95	204.63	204.87
203.74	202.56	203.07	201.83	202.43	201.29	201.54	202.92	204.1	201.21	202.58	202.67	202.64	203.68	203.95	203.94	201.21	202.63	201.96	201.84	202.49	202.62	202.9	202.72	201.86	202.62	202.35	202.64	201.6	201.16	203.16	202.14	201.84	201.96	202.33	201.72	203.22	201.88	201.99	202.78	201.8	202.44	203.16	202.56	202.94	201.84	202.26	202.29	204.18	202.74
208.11	208.83	208.43	209.44	208.52	207.55	208.66	209.72	208.59	209.47	208.25	208.74	208.73	208.86	209.95	206.82	207.92	208.34	208.75	208.27	207.11	207.77	209.37	207.65	209.49	209.83	209.79	209.11	210.14	210.14	209.17	210.61	209.03	207.31	208.75	209.92	208.51	208.11	206.18	207.71	210.85	208.03	207.45	209.15	207	209.09	208.76	208.31	209.22	208.39
217.34	215.84	216	217.72	217.35	216.05	218.01	216.99	216.08	215.45	217.38	217.19	216.71	218.39	218.36	217.55	216.84	216.67	215.64	217.11	217.17	217.6	218.51	216.71	217.16	216.74	217.51	217.95	217.73	218.34	218.64	216.07	217.44	214.73	217.46	218.2	215.35	217.47	216.7	216.18	217.2	217.06	216.82	217.64	217.09	216.75	217.74	217.42	217.46	217.01
200.81	201.14	201.16	200.3	199.95	200.9	200.43	199.57	198.83	201.57	199.97	199.13	198.71	199.29	199.89	199.97	200	200.46	199.85	200.06	198.73	200.26	200.25	201.34	202.32	200.42	201.75	200.52	199.5	198.72	200.86	200.02	200.97	200.05	200.39	200.54	199.8	200.51	200.09	199.16	199.62	202.04	199.14	199.4	199.78	200.58	200.54	200.08	200.47	198.23
205.72	207.1	205.52	206.38	205.33	205.78	206.3	204.94	204.71	203.76	204.88	206.11	206.67	205.53	206.33	205.04	205.21	206.82	206.7	205.43	205.11	206.78	207.44	203.9	206.81	204.83	205.56	204.79	206.65	205.08	205.98	205.3	206.3	205.17	206.78	205.85	205.25	205.4	203.57	207.07	205.85	207.56	206.27	206.53	206.31	205.61	205.87	207.67	206.82	206.82
212.47	213.05	212.28	212.04	212.05	212.76	211.78	209.52	212.33	211.21	211.78	212.45	210.57	212.79	211.63	211.99	212.11	211.64	212.58	212.29	210.97	212.12	210.91	211.63	212.69	213.12	211.28	211.99	211.77	212.18	211.42	212.87	213.04	210.76	210.85	212.8	211.91	213.32	212	211.3	211.58	212.59	211.13	210.63	211.37	211.94	211.25	212.41	212	212.64
216.48	217.56	217.49	217.01	217.29	216.86	216.6	217.98	217.05	217.19	219.12	217.62	216.53	219.82	217.03	217.1	216.22	217.91	217.2	218.48	217.77	216.71	217.38	217.47	217.29	216.39	214.94	216.86	217.02	216.07	216.51	216.22	216.08	217.14	217.37	215.8	217.41	218.26	217.5	216.8	215.55	216.58	216.47	217.07	217.06	219.11	217.17	217.13	216.79	216.32
213.48	213.43	211.43	213.2	212.74	211.68	212.61	212.21	212.76	211.96	214.21	211.8	212.22	211.24	212.88	211.24	213.62	211.43	213	211.87	212.86	211.32	211.96	213.92	213.23	212.02	210.99	212.08	212.59	212.77	213.11	212.61	214.33	211.45	212.08	212.63	211.78	211.87	212.63	213.17	212.09	212.76	212.12	211.91	212.44	212.37	212.15	212.62	212.87	211.35
207.83	207.12	207.73	207.86	207.87	207.39	209.09	207.43	206.77	207.88	207.99	208.01	206.87	207.97	207.55	210.46	208.53	206.52	207.12	206.64	207.77	208.56	206.82	208.13	207.68	207.87	208.53	207.89	208.02	208	208.21	207.49	208.56	207.63	208.94	207.39	207.18	206.91	207.45	208.95	209.39	208.11	207.69	205.89	207.53	208.48	208.25	206.96	208.97	208.26
195.19	194.5	194.66	194.77	193.31	194.44	195.08	194.12	192.67	193.63	195.05	194.9	193.9	192.94	194.21	195.67	193.78	194.94	195.53	193.82	194.48	192.41	194.2	194.06	193.85	193.28	193.47	194.88	194.35	194.11	192.85	195.78	194.56	196.56	193.42	194.93	194.32	193.99	194.8	194.13	194.99	193.7	194.55	195.05	193.47	194.23	193.77	193.51	193.67	193.18
201.84	203.68	203.34	204.37	203.7	203.02	202.58	202.66	203.68	202.89	202.97	201.31	202.83	203.49	201.08	204.71	203.38	203.01	202.38	202.87	203.62	203.11	202.85	202.28	204.01	204.09	204.06	203.68	202.85	203.27	204.09	202.88	204.4	202.25	202.46	202.32	206.44	202.98	201.9	202.88	202.68	200.78	201.89	201.33	204.64	204.36	203.81	204.72	201.64	203.81
211.39	209.86	211.61	210.63	211.29	211.71	212.27	210.33	211.18	211.61	212.25	212.16	211.47	209.88	211.61	213.02	210.73	211.59	211.06	212.84	212.05	211.78	211.04	212.75	210.85	212.76	213.01	209.93	210.02	211.63	212.01	210.17	211.56	213.5	211.49	211.97	211.75	211.87	210.07	211.92	211.7	211.33	210.4	212.65	211	210.74	212.3	213.45	211.58	212.33
207.18	208.42	208.48	209.13	207.73	207.84	208.43	209.85	209.57	209.3	209.25	209.9	208.17	208.75	208.46	210.08	208.31	210.08	208.25	208.36	207.47	208.68	208.99	208.94	208.49	209.53	210.26	209.1	209.05	209.19	207.24	210.01	207.42	208.2	208.16	209.09	208.1	208.18	209.12	209.76	208.58	209.18	209.29	209.93	208.33	208.22	210.09	208.66	209.1	209.37
202.84	202.95	203.71	205.97	203.46	203.74	204.84	201.84	202.36	203.83	204.54	202.91	200.92	203.05	202.79	202.62	201.89	205.06	202.89	203.03	203.71	203.01	205.02	203.4	203	203.48	204.85	203.36	203.09	203.09	203.29	202.61	205.93	201.38	202.73	203.57	203.22	202.82	201.96	203.37	203.84	202.41	203.26	203.96	201.36	200.83	203.97	202.82	202.54	203.07
217.62	217.14	218.7	216.01	218.35	219.31	217.43	215.97	217.59	217.99	217.69	216.82	218.34	215.78	218	216.7	216.91	216.1	216.56	216.03	218.64	218.06	217	218.39	215.48	217.63	216.06	217.67	217.02	216.26	217.95	217.1	216.82	217.48	218.16	216.45	217.75	216.72	217.57	217.66	215.59	216.77	215.94	217.48	219.63	217.25	216.31	217.08	214.99	216.34
209.42	210.44	209.85	209.3	208.19	211.39	211.94	209.01	209.29	209.62	207.77	211.06	208.78	207.89	209.64	209.22	209.79	211.67	209.76	211.1	210.03	210.01	209.42	209.67	210.76	208.44	209.5	210.29	209.16	208.86	208.63	209.87	208.76	208.68	207.96	210.29	208.32	209.03	209.57	208.77	209.35	207.9	210.79	210.43	209.98	208.82	210.92	209.84	209.45	208.35
209.41	207.85	206.72	209.44	208.46	207.59	207.57	209.04	206.65	207.69	207.7	207.01	206.92	208.96	207.48	208.4	209.23	208.03	208.24	207.89	207.7	206.85	206.87	207.45	208.26	208.01	209.45	208.17	207.32	208.21	207.17	208.08	208.2	208.15	205.71	206.87	207.91	206.94	207.08	209.69	209.31	207.68	207.06	205.84	207.41	206.87	208.88	208.34	209.5	208.37
216.5	217.9	215.63	217.3	216.85	216.28	216.08	218.35	217	215.15	216.29	215.3	214.22	217.71	218.62	217.38	219.56	216.85	216.79	216.59	217.32	215.68	217	217.16	214.67	217.96	217.58	218.76	217.43	216.86	217.84	218.9	216.12	216.34	216.39	216.42	217.11	217.4	216.68	215.97	217.74	216.27	216.62	217.11	218.94	216.2	218.6	217.91	215.08	215.94
207.96	209.67	210.2	208.3	209.83	208.53	209.24	208.4	208.2	208.67	208.99	207.9	208.67	208.17	208.66	208.9	208.44	208.22	207.17	208.78	208.28	208.1	206.79	209.51	207.78	207.97	207.04	209.71	207.83	208.82	209.49	208.34	207.97	207.39	209.77	207.66	210.48	208.14	208.06	207.35	208.04	208.93	209.29	208.46	208.22	208.14	209.36	207.54	209.7	210.04
205.57	203.35	203.3	204.45	203.78	203.22	204.33	204.34	203.46	203.29	203.01	203.23	203.45	202.25	205.1	203.35	204.17	201.49	203.76	204.69	202.68	203.9	203.91	203.19	203.86	205.01	204.13	203.32	204.56	202.25	204.51	202.75	204.57	204.1	203.64	203.42	202.62	203.04	204.26	203.22	202.67	204.12	203.97	203.52	205.28	203.75	203	203.3	203.45	202.65
199.88	199.21	199.63	198.93	200.74	199.01	199.63	198.71	198.55	199.86	200.19	199.91	198.84	199.7	200.16	198.77	199.39	199.54	199.7	198.69	199.46	199.02	200.69	199.44	198.71	198.48	199.79	199.55	199.88	199.11	198.24	199.4	201.38	199.31	199.68	197.96	198.47	198.35	199	199.24	199.72	199.58	199.35	199.5	198.34	199.82	199.1	198.35	198.43	198.99
203.78	204.29	202.15	204.73	202.99	205.78	202.78	204.45	203.6	205.03	203.13	202.02	204.12	202.06	204.04	202.79	203.72	203.16	204.96	203.67	203.09	204.49	203.61	203.31	203.64	203.17	204.57	202.35	203.39	203.27	203.84	205.08	203.21	203.49	203.71	203.87	204.33	203.35	204.28	204.1	202.49	203.22	204.25	203.08	201.62	204.89	202.42	202.8	203.54	203.32
204.18	204.61	204.25	204.56	205.06	203.99	204.09	202.06	201.74	203.45	203.65	203.69	202.9	204.25	203.6	204.02	202.96	202.62	203.42	204.12	203.54	203.98	203.42	202.02	203.52	203.03	202.59	202.8	205.06	203.63	205.17	204.87	201.79	203.89	204.37	203.02	203.38	202.65	204.03	202.99	203.77	203.99	202.31	203.17	203.46	203.65	203.47	203.6	204.42	203.92
209.27	207.86	209.24	208.66	208.16	208.27	209.05	207.36	207.97	207.24	208	207.61	207.44	209	207.84	208.4	208.07	207.64	210.4	209.02	209.51	207.34	207.07	209.63	208.49	207.47	207.93	207.94	208.24	207.32	209.74	207.95	209.08	208.29	207.22	207.67	208.24	206.44	208.34	208.12	208.13	208.41	209.11	207.67	207.76	207.48	209.3	208.84	207.84	209.27
201.15	201.32	201.43	202.05	198.92	200.33	200.14	199.57	200.45	201.75	201.03	200.81	201.53	200.22	200.14	200.93	200.4	199.77	200.81	202.47	199.47	199.83	199.04	200.73	199.17	200.87	201.63	199.97	199.8	200.03	199.04	201.28	202	199.38	199.12	199.51	201.02	199.27	201.62	200.78	199.32	200.08	198.52	201.03	200.19	199.49	201.13	201.46	200.72	199.82
202.63	202.42	201.92	202.77	203.63	201.95	202.74	202.89	202.86	205.46	201.69	202.25	202.32	201.93	202.71	203.36	201.59	202.73	202.76	201.58	203.5	201.4	202.69	202.1	201.94	201.7	204.1	203.47	201.5	202.19	203.31	203.45	201.09	201.44	201.87	202.69	203.17	202.7	201.35	201.7	202.3	202	202.57	202.48	202.83	202.19	202.91	203.28	200.47	202.02
204.45	204.43	203.94	202.84	203.03	201.85	203.29	204.75	204.43	201.2	203.51	202.79	203.39	202.13	205.33	203.69	203.55	205.48	204.46	204.81	202.99	202.25	203.9	203.92	204.66	204.74	203.38	203.53	202.6	204.85	202.71	203.3	204.88	204.74	204.04	203.97	204.31	206.04	204.4	204.96	203.48	202.29	204.59	203.35	202.31	203.52	204.22	204.46	204.39	203.16
199.67	199.67	201.6	198.73	200.54	199.74	199.11	200.13	200.71	199.83	199.43	202.03	199.68	200.22	200.29	199.59	200.46	200.27	201.82	200.89	198.59	199.83	200.13	200.43	198.8	200.68	202.86	199.94	199.98	201.24	200.69	200.05	201.45	201.83	201.13	199.28	200.02	201.53	199.8	200.3	199.82	201.44	200.43	200	199.92	200.85	198.63	202.28	200.4	201.06
208.89	208.31	209.91	209.05	208.15	208.51	208.47	210.14	209.38	207.33	207.72	208.77	208.36	207.55	209.55	209.48	207.36	208.57	209.16	209.23	208.61	210.02	209.39	210.66	209.73	210.89	210.1	209.09	207.92	208.57	209.01	209.39	209.37	208.22	207.58	212.16	208.98	210.23	208.49	208.29	209.87	207.38	207.63	209.95	208.64	208.4	208.66	207.6	208.53	208.68
212.41	213.89	212.83	213.8	211.6	213.06	212.94	211.46	214.38	209.75	212.48	211.64	212.26	212.87	211.44	212.62	212.09	213.19	211.99	213.33	212.11	212.53	212.15	213.46	211.16	212.33	211.37	210.81	213.52	213.9	211.51	213.24	212.48	211.33	212.34	211.78	213.08	212.05	211.11	212.36	211.24	212.51	213.32	211.88	213.57	211.71	211.91	212.18	211.53	211.99
208.49	207.21	208.79	207.93	208.55	207.24	209.4	206.4	209.47	208.9	207.67	206.43	210.62	208.5	209.82	208.14	207.82	208.17	206.75	207.87	208.53	208.91	209	207.15	208.63	207.7	207.68	207.99	208.71	209.08	208.59	208.71	209.29	208.13	209.68	208.55	208.26	208.2	209.47	209	208.58	208.58	206.94	209.3	208.35	208.53	208.3	207.95	209.08	208.91
195.14	194.09	194.56	194.47	193.42	194.06	194.14	195.89	194.09	193.81	193.31	195.41	193.88	193.65	194.63	193.06	194.21	194.64	194.84	194.21	193.57	194.24	194.78	192.96	194.3	192.62	195.47	194.68	194.45	194.62	193.25	194.69	193.92	196.06	194.81	193.67	194.1	191.86	193.69	194.38	192.68	194.98	194.33	194.89	194.26	194.06	193.1	193.87	193.36	193.57
200.89	202.95	202.15	201.37	203.09	200.56	203.64	204.61	201.85	201.92	202.09	202.18	202.28	203.64	203.11	202.32	203.39	201.95	202.67	202.95	203.18	202.17	202.13	202.67	201.03	201.54	202.71	203.18	203.04	200.32	202.22	202.85	202.98	201.72	201.26	203.18	203.45	203.16	201.22	201.68	202.21	202.47	201.93	203.24	202.43	204.66	203.3	202.27	203.72	202.4
204.24	205.62	205.65	204.04	205.2	205.36	205	205.24	205.22	203.58	206.14	203.96	204.15	204.22	206.55	203.06	203.71	204.89	204.23	204.46	203.53	204.61	206.18	202.96	203.91	204.98	205.36	205.28	205.3	205.34	204.43	206.92	206.26	204.52	205.19	205.69	205.45	206.39	204.41	202.5	202.09	203.96	205.04	205.41	204.18	204.37	205.48	205.32	205.98	205.34
208.38	205.57	207.88	206.52	210.24	208.73	208.38	208.32	208.82	206.37	209.24	208.08	210.08	208.77	208.1	209.52	207.87	208.57	208.85	207.95	209.47	209.44	208.49	208.88	208.02	207.08	207.71	209.33	208.6	210.1	208.93	208.88	207.42	209.64	207.47	207.67	209.32	207.86	209.41	207.22	209.52	209.69	208.79	208.31	207.64	208.8	208.37	207.19	207.88	208.7
202.82	202.85	206.15	202.83	202.69	203.02	203.52	203.75	202.96	204.85	202.73	203.65	203.47	205.97	203.51	203.14	202.98	202.04	203.67	204.82	202.87	203.78	203.9	204.46	201.23	203.65	201.82	204.03	204.37	203.02	204.68	202.51	203.64	203.94	204.65	202.65	203.67	204.1	202.29	203.61	204.53	204.31	205.35	204.15	204.92	202.92	204.98	203.26	203.32	202.68
216.36	214.84	216.76	216.32	216.08	218.05	217.48	217.05	217.02	215.75	217.58	216.48	215.53	216.15	216.49	217.81	216.58	216.79	217.36	216.19	217.07	218.6	216.66	217.61	216.69	217.06	217.63	217.33	216.99	216.56	217.86	217.16	215.82	218.45	217.13	217.47	217.28	217.61	215.58	216.21	215.97	216.07	215.81	218.42	215.52	216.6	215.86	217.53	216.82	218.18
208.56	207.73	207.73	209.16	208.32	210.58	208.12	207.99	208.78	209.2	209	208.47	209.8	208.66	208.24	207.99	209.57	209.55	209.34	208.85	208.49	210.6	207.87	209.12	209.29	210.24	208.2	208.29	210.18	208.83	209.54	210.93	208.26	207.42	207.47	210.28	207.29	209.93	209.45	208.72	209.83	209.88	208.03	208.92	209.31	209.1	207.36	208	207.37	208.14
210.86	214.23	212.85	211.88	213.77	210.36	211.53	211.92	211.84	211.49	212.81	213.72	211.97	210.94	212.21	212.44	211.37	211.26	211.14	212.7	212.28	213.38	213.46	211.47	213.91	212.64	213.53	211.98	213	213.2	211.82	212.92	212.09	212.38	211.06	212.13	211.53	211.09	212.73	212.07	213.25	213.13	212.2	213.6	212.47	211.82	211.61	212.99	211.39	212.06
211	211.68	212.27	211.24	211.92	211.32	212.24	211.23	212.77	212.47	212.36	211.32	211.57	212.99	211.69	209.95	211.5	210.43	212.39	212.03	210.33	212.18	211.06	212.13	211.61	210.33	212.34	212.17	211.53	213.13	211.56	211.41	211.57	212.16	211.92	213.28	211.05	211.8	212	212.53	211.23	212.43	213.12	211.06	211.51	213.05	213.08	212.5	211.22	209.55
217.85	217.23	218.59	220.09	218.27	219.53	217.93	218.68	216.39	218.63	216.74	217.88	217.89	218.34	217.61	216.18	218.97	218.3	219.02	219.3	217.84	219.12	217.37	218.67	217.76	217.86	217.29	217.23	217.67	218.12	218.15	218.93	217.82	216.36	218.52	217.89	218.58	218.51	217.51	218.02	217.84	218.45	217.08	217.36	217.33	218.54	218.02	218.42	217.12	217.88
206.94	207.84	208.36	208.45	207.72	208.48	207.08	208.04	206.33	208.17	208.81	207.89	208.65	207.44	207.33	207.7	206.96	206.86	206.51	208.33	207.74	207.26	207.47	207.44	207.76	208.72	207.01	208.33	207.87	207.69	207.63	207.47	208.61	207.34	208.12	207.48	207.66	207.37	208.16	206.96	208.1	208.58	208.19	209.2	206.78	208.02	207.89	206.94	207.16	207.95
213.23	213.33	212.08	213.58	212.67	211.55	210.8	213.97	211.59	213.81	212.2	213.71	212.03	213.45	212.58	212.33	213.37	212.5	212.74	212.77	212.86	213.31	212.61	213.26	213.44	213.01	213.91	212.4	212.75	212.73	214.53	212.31	214.75	213.93	212.2	213.53	212.61	212.2	211.72	214.49	211.14	213.02	214.21	212.54	213.95	212.8	212.21	212.55	212.47	214.64
211.76	210.93	210.95	212.54	211.31	211.89	212.26	211.62	212.84	211.21	212.61	211	212.05	210.16	211.21	211.69	213.14	210.28	210.8	211.59	211.05	213.19	212.73	210.46	212.16	211.53	213.25	212.23	211.45	212.24	210.61	212.84	211.85	212.78	211.1	210.56	212.79	210.31	212.35	213.03	212.31	212.18	212.86	213.46	210.77	211.25	211.06	212.7	211.46	210.09
210.82	211.21	211.05	210.59	210.54	212.95	211.69	211.01	212.18	211.05	211	211.86	212.21	210.5	213.49	211.11	210.95	210.65	211.3	210.55	212.73	212.21	210.88	211.08	211.37	211.31	211.27	213.4	211.73	213.04	211.65	211.48	211.13	211.25	210.93	212.95	211.71	211.69	211.51	211.08	213.39	213.39	211.33	210.85	213.26	211.47	210.21	212.11	211.67	211.97
203.01	203.3	203.51	203.98	204.51	203.47	204.54	203.41	204.05	202.91	205.01	205.05	203.84	203	202.9	202.86	201.31	203.38	202.92	203.72	203.46	202.74	205.7	204	204.33	203.92	202.74	202.27	203.33	201.71	202.73	204.24	202.88	203.21	204.76	202.75	202.96	205.29	203.21	204.88	201.85	202.59	204.53	203.43	202.28	205.1	202.54	201.55	204.2	202.24
208.21	207.43	207.47	208.43	207.92	206.91	210.37	208.48	210.65	207.61	208.07	209.07	208.77	207.07	207.75	209.32	209.34	208.21	208.7	209.2	208.68	209.45	209.05	208.47	207.04	208.85	210.19	209.21	208.96	207.91	207.08	209.07	208.19	209.13	208.76	208.47	207.63	209.42	208.86	208.92	211.01	206.99	209.57	208.74	209.05	208.55	208.68	207.75	210	208.95
202.75	202.98	203.61	202.77	203.89	205.43	203.65	203.42	203.54	202.81	202.71	205.07	201.43	202.7	202.72	204.02	202.43	202.19	204.92	202.64	203.69	202.45	202.93	202.91	204.14	202.97	203.23	202.38	202.61	203.87	203.28	204.86	202.77	204.12	202.86	202.34	202.6	204.09	203.55	203.65	202.2	202.81	203.67	201.49	202.36	203.84	203.55	203.19	203.52	203.31
208.83	206.71	210.03	208.16	207.57	208.49	208.95	207.77	208.1	206.9	206.77	208.75	208	206.6	208.39	207.14	208.52	207.78	206.91	207.37	206.81	209.17	207.3	208.29	206.56	206.85	208.01	209.1	208.56	208.87	208.39	208.27	207.31	207.73	207.41	206.07	207.3	207.53	208.52	207.4	208.69	207.46	206.83	206.08	208.34	207.98	206.52	208.48	207.84	205.91
203.95	205.89	205.43	203.89	204.65	205.7	205.21	204.45	205.79	205.17	205.23	206.28	206.1	205.49	204.62	204.57	205.06	204.85	203.65	204.84	204.53	204.58	204.01	205.56	203.83	203.21	205.05	204.12	204.25	206.02	203.73	204.51	204.23	205.81	204.17	205.28	203.42	204.36	205.37	204.98	202.61	205.41	202.84	205.47	204.3	205.18	204.06	204.43	204.8	204.82
202.9	203.38	203.11	203.89	202.72	204.38	204.27	201.92	204.85	202.91	203.79	203.72	203.14	201.76	205.55	204.08	202.63	205.81	204.19	203.99	204.84	203.68	202.34	202.11	204.48	203.18	203.98	202.73	201.8	204.34	202.78	203.22	201.76	203.56	204.96	202.31	202.48	203.76	203.32	204.05	203.97	204.14	201.92	204.36	203.19	202.96	203.18	203.84	203.87	203.6
216.88	215.74	217.68	216.59	218.29	217.92	216.14	217.12	217.95	217.68	216.1	219.63	217.11	217.12	217.92	216.27	217.12	217.1	215.02	216.34	217.54	216.38	218.18	216.79	215.01	217.71	218.45	217.26	217.33	215.8	216.95	216.3	217.12	217.63	216.6	218.78	216.65	218.92	217.18	217.94	218.65	216.42	217.17	216.23	216.81	216.21	218.47	216.52	217.46	216.53
204.13	204.79	204.27	202.85	203.4	204.19	204.11	204.35	203.93	202.37	204.96	203.71	203.91	202.81	205.71	204.37	202.81	203.92	202.84	203.03	203.58	204.68	203.4	203.16	204.51	203.83	204.16	203.23	202.83	204.25	204.35	203.62	205.06	204.72	204.45	202.1	204.57	204.21	203.46	202.76	203.68	204.65	203.75	203.65	203.84	203.73	203.29	203.6	206.37	203.09
204.36	202.37	201.74	204.4	204.32	202.34	203.05	202.96	203.43	203.58	201.92	202.64	202.57	202.92	203.6	203.76	203.57	202.75	201.11	200.92	204.5	202.02	202.31	203.02	202.53	203.95	202.52	200.7	204.18	203.86	203.22	203.51	203.58	203.18	204.31	202.77	203.69	203.62	202.37	202.99	203.8	203.74	204.41	202.8	203.75	203.35	202.86	202.53	203.44	203.31
212.57	210.63	211.35	212.07	213.05	211.64	211.36	211.89	211.42	210	211.02	213.37	210.61	211.24	212.79	211.66	213.58	211.15	212.54	210.72	211.77	212.08	212.39	213.2	212.27	212.5	210.62	210.73	212.29	212.15	212.47	211.24	211.65	210.41	211.67	210.85	211.27	209.84	213.73	212.53	212.58	211.87	211.68	212.07	212.73	212.6	211.01	212.38	212.08	211.22
208.88	210.74	208.2	209.78	210.08	208.97	211.66	209.8	208.64	208.91	210.44	210.42	209.61	208.73	212.18	210.09	208.14	209.32	207.98	210.53	210.41	210.4	209.39	209.3	209.46	211.57	208.93	208.96	210.96	209.66	209.16	209.6	209.22	209.04	209.33	209.23	207.95	209.25	209.81	210.16	209.85	209.45	208.4	210.16	209.29	208.83	210.22	210.39	208.88	209.5
202.17	200.88	202.47	199.48	201.1	201.08	200.5	203.18	200.73	201.48	202	201.83	201.16	200.76	201.62	200.69	200.09	202.05	202.04	200.54	201.34	198.65	202.09	200.94	201.04	200.86	201.55	201.35	201.84	201.21	202.93	200.74	199.85	201.27	199.55	200.6	201.61	201.2	200.81	199.98	200.93	202.27	201.45	200.59	202.04	200.12	199.2	198.84	201.21	201.38
198.35	199.33	199.75	199.21	199.36	201.63	199.77	200.63	201.44	199.83	200.49	201.08	200.3	199.31	200.8	199.38	199.45	200.72	199.41	201.64	201.32	199.68	200.48	200.59	200.97	201.54	198.96	201.43	199.52	200.35	200.99	200.17	199.6	200.78	201.3	199.83	199.65	199.1	199.94	201.98	201.21	200.47	201.2	201.71	199.31	200.58	198.49	200.05	200.41	200.71
208.8	208.97	207.36	207.59	208.98	209.94	208.95	208.16	208.48	209.93	208.51	207.69	209.78	208.3	208.57	207.98	209.3	207.74	207.69	209.16	208.4	209.58	208.49	206.85	208.12	208.21	209.19	207.28	206.87	210.65	209.5	207.59	208.25	207.36	208.67	208.81	208.42	208.55	207.7	208.01	207.95	209.12	209.37	209.17	209.6	207.8	208.6	210.23	209.29	209.08
198.61	198.48	198.9	197.32	198.25	199.83	197.56	198.71	199.41	196.59	199.53	198.96	199.02	198.18	197.85	197.49	198.64	198.3	197.96	197.81	197.16	198.73	197.18	199.46	199.82	198.63	199.72	198.64	197.27	197.41	195.36	199.52	198.85	198.55	200.14	197.91	197.75	198.5	197.9	198.76	197.85	197.67	197.46	198.28	197.87	197.4	198.37	197.03	197.83	199.89
194.58	194.54	194.52	194.36	193.22	193.06	193.47	194.69	195.93	193.68	194.08	192.77	194.73	193.4	192.65	196.44	194.92	194.31	193.11	193.84	194.06	193.59	193.25	193.45	195.73	194.7	193.55	195.33	194.16	195.13	193.35	195.17	193.88	193.1	195.06	195.41	194.61	194.23	193.32	192.59	194.03	193.55	194.4	194.19	194.4	194.97	195.91	194.87	195.31	194.53
199.79	201.3	201.11	199.71	200.98	201.33	202.09	199.54	199.59	200.68	202.1	200.7	201.82	201.53	201.25	200.87	200.81	200.39	200.88	199.73	198.9	198.58	202.51	200.77	201.42	200.81	201.45	201.2	201.9	200.53	199.99	199.3	202.14	202.36	199.39	200.33	199.53	200.98	200.77	200.04	200.95	202.4	200.19	200.71	199.43	200.36	200.08	200.15	201.38	200.41
203.83	204.69	204.04	204.28	204.43	202.94	204.06	205.1	202.33	204.18	205.29	204.1	205.99	204.69	205.35	203.31	204.25	203.2	204.93	202.66	203.79	203.52	203.72	204.65	203.36	201.8	204.08	204.4	203.19	203.46	204.15	203.42	204.27	203.94	202.77	203.16	203.57	203.33	202.9	204.17	204.78	204.16	202.94	205.23	203.29	203.1	203.47	203.51	204.31	201.42
206.41	207.45	208.64	209.01	208.32	208.44	210.2	209.27	209.12	209.17	208.66	209.98	207.88	208.57	210.61	208.74	209.14	207.57	208.92	209.61	209.51	208.77	208.79	208.89	207.9	209.79	208.14	208.33	209.53	209.29	208.69	209.69	208.12	210.03	209.95	208.17	207.88	208.76	209.49	208.26	208.7	208.03	209.41	208.54	208.63	208.81	209.06	206.87	208.18	208.98
208.26	210.11	209.01	208.64	207.92	209.21	207.81	207.83	209.99	209.61	207.7	209.59	208.14	209.44	209.28	209.23	209	208.04	207.75	208.61	209.35	209.55	208.27	208.67	207.82	210.25	208.63	207.89	208.81	208.74	207.45	208.55	208.48	208.94	209.9	208.11	209.13	209.35	208.07	208.78	208.44	209.18	207.72	207.05	208.76	209.59	208.69	207.97	209.37	208.03
210.22	209.92	210.84	210.06	210.12	209.43	210.4	209.96	208.75	211.17	209.81	210.17	208.15	207.94	210.04	210.18	208.95	210.19	209	210.01	211.75	209.81	208.92	209.38	207.94	209.75	209.52	211.12	210.21	208.74	209.41	209	210.16	209.93	209.16	208.38	209.42	209.91	209.75	209.49	209.93	208.87	210.18	208.67	209.67	210.05	209.92	210.7	210.6	209.22
203.59	203.47	205.21	203.85	204.38	203.11	203.33	204.05	203.58	204.79	204.45	203.52	203.78	203.99	202.97	202.95	203.91	204.79	202.83	204.39	204.23	204.7	203.87	205.7	204.33	203.92	203.92	204.61	203.75	203.71	204.43	204.77	204.27	203.53	203.09	203.47	204.44	204.71	203.85	204.75	202.52	205.18	204.27	203.55	203.21	203.51	202.81	204.6	201.64	205.24
213.22	213.32	214.56	210.76	213.01	212.83	213.79	211.01	211.49	212.49	211.21	213.81	214.64	214.26	212.16	212.21	213	213.41	213.54	214.83	213.8	213.2	212.99	213.51	212.77	211.18	212.41	213.27	212.7	212.09	213.53	214.2	211.09	213.64	212.09	213.26	212.93	212.3	214.72	212.26	212.97	213.63	212.82	212.09	213.29	212.47	214.12	211.98	212.62	213.3
204.63	204.26	203.68	205.02	206.47	204.36	205.48	204.15	204.41	206.27	204.79	204.73	204.37	204.98	203.57	205.48	204.75	203.66	204.43	204.47	205.63	204.34	205.33	203.74	204.29	204.25	204.92	205.61	202.69	206.76	204.04	204.82	205.31	205.15	204.48	204.78	204.25	205.42	204.29	204.33	202.98	203.27	205.08	204.62	206.01	203.95	204.06	205.49	203.29	203.43
206.26	206.25	206.14	207.27	206.12	207.3	205.59	205.92	207.8	206.72	205.45	205.65	208.29	204.87	205.7	205.17	204.56	206.95	204.33	203.57	206.8	205.28	206.74	207.76	206.33	207.65	205.61	204.99	206.73	207.03	207.49	207.13	206	207.31	205.6	207.5	205.77	208.18	204.84	207.19	206.44	206.44	205.28	207.16	207.75	208.3	206.36	206.16	206.66	208.73
201.92	202	202.17	202.19	202.86	203.79	203.22	201.16	201.53	201.32	202.65	202.4	203.54	201.98	201.61	201.87	201.7	203.05	201.87	203.58	201.88	203.08	203.91	202.05	204.88	201.16	202.46	202.33	204.12	201.48	203.05	203.06	201.98	203.8	201.56	205.11	203.93	203.7	200.83	202.32	203.42	202.36	201.98	201.86	204.29	202.55	203.36	202.07	203.18	202.81
201.05	201.26	198.71	200.75	199.02	199.05	200.63	198.95	199.04	200.13	199.19	200.31	199.77	199.89	196.97	198.91	198.27	198.81	201.25	198.11	200.71	198.58	199.25	199.86	199.14	201.64	198.24	199.59	198.29	199.67	199.38	198.35	199.21	199.9	200.06	198.83	199.63	199.58	198.1	199.89	199.56	199.04	199.45	198.96	198.34	199.18	197.95	200.74	199.9	199.39
204.14	204.65	205.68	206.01	202.8	204.83	205.05	203.57	205.22	205.41	203.87	204.73	205.22	204.89	204.85	204.57	203.49	204.7	203.64	203.95	206.45	203.81	204.92	204.75	206.22	205.45	204.57	204.71	202.9	205.2	203.55	203.58	205.16	204.37	206.28	203.83	205.34	204.39	204.96	205.2	204.14	205.73	206.19	204.36	205.17	204.54	204.23	205.63	203.83	203.93
200.23	200.18	199.1	198.73	200.3	198.92	199.36	198.26	199.23	199.59	200.72	199.18	199	199.41	201.01	200.65	200.07	197.45	197.81	197.9	197.99	198.73	199.22	196.7	198.53	201.23	199.91	198.8	199.54	199.65	200.55	199.53	199.88	198.76	199.94	197.85	200.25	197.72	199.22	198.59	199	198.31	198.97	198.05	199.36	198.84	199.04	200.03	198.43	200.81
212.63	214.09	211.01	211.53	214.33	211.64	213.02	213.38	212.84	210.84	213.17	212.59	210.71	212.89	212.74	213.7	214.28	213.12	212.93	213.34	213.28	211.97	211.97	210.76	212.76	214.29	212.82	213.53	213.21	211.68	213.75	213.52	213.06	213.36	213.27	213.37	212.81	214.12	212.21	212.14	212.1	213.85	212.51	213.04	214.19	213.34	214.03	213.27	213.48	212.53
212.16	212.41	211.06	212.64	211.39	211.41	212.93	212.69	212.21	212.61	210.98	210.76	213.02	212.23	210.79	212.43	210.78	210.83	212.73	211.7	211.17	211.68	210.67	209.6	210.86	211.19	209.88	209.83	210.53	213.02	210.85	211.25	211.56	212.36	212.88	211.4	212.49	210.75	210.52	212.34	212.54	211.01	209.27	210.56	211.99	211.7	210.85	210.3	213.1	212.87
207.04	207.52	207.4	207.97	208.61	207.8	209.67	207.42	209.65	209.34	206.98	206.44	207.27	207.58	208.12	207.74	206.41	207.93	207.42	207.05	208.34	207.79	206.22	205.87	208.35	207.35	208.5	209.25	207.35	209.13	207.31	207.16	208.07	206.2	206.52	207.52	206.24	208.25	206.91	208.75	206.65	207.48	209.92	207.59	207.26	208.35	207.53	206.63	205.94	207.79
208.49	208.47	208.68	208.24	207.65	206.91	206.36	208.04	206.19	207.34	207.21	207.09	208.18	207	206.62	207.43	208.11	208.9	209.31	207.17	208.18	206.78	207.84	206.7	207.27	208.28	207.94	207.63	208.07	208.82	207.88	206.86	207.34	206.23	208.11	205.35	207.68	207.32	208.29	208.82	205.21	207.31	208.63	208.59	208.94	208.83	206.54	208.76	208.94	206.73
207.72	208.64	207.72	207.97	208.09	208.19	209.29	206.74	208.06	207.92	207.24	207.96	207.17	207.92	208.69	207.04	207.71	208.24	206.88	209.14	207.73	207.92	207.61	208.39	208.15	208.26	207.55	206.88	207.19	207.73	208.86	208.3	206.01	207.72	206.91	208.97	206.05	207.16	206.98	207.87	208.74	207.48	206.94	207.71	207.67	208.06	207.18	208.44	208.11	208.37
207.72	210.09	209.34	210.16	209.75	210	210.59	210.33	209.81	210.64	212.09	208.36	210.21	210.4	208.48	209.66	212.14	211.27	208.01	208.77	208.98	210.94	208.47	208.8	209.29	210.98	209.07	208.8	209.13	209.42	209.99	207.6	210.31	209.14	210.02	210.08	208.93	211.99	209.9	210.88	208.99	209.25	208.43	210.32	210.54	209.1	210.89	210.38	209.56	209.75
206.36	208.41	208.74	207.2	207.91	208.15	207.11	207.5	208.03	207.68	207	209.07	208.63	207.65	207.55	208.33	207.79	206.66	205.71	207.76	207.5	207.26	208.9	209.49	208.16	207	207.38	207.95	207.45	208.49	206.09	206.04	207.36	207.59	208.06	207.52	207.89	206.73	207.64	206.98	208.35	207.75	206.62	206.77	208.72	208.6	207.97	207.39	208.27	208.07
206.59	206.18	206.86	206.36	206.06	206.6	205.98	207.08	207.61	206.76	206.04	206.42	206.79	206.06	207.5	206.85	205.4	206.54	205.74	206.08	206.28	206.71	205.89	205.83	205.2	206.62	207.13	206.76	206.14	205.37	205.68	206.62	205.58	206.78	206.51	208.07	206.59	205.3	207.33	207.55	206.77	205.93	205.99	207.19	204.53	206.69	206.5	205.93	206.7	206.51
204.59	201.39	203.83	202.1	204.56	202.11	203.23	203.63	203.62	204.02	203.31	203.98	203.56	204.09	203.37	204.4	203.89	203.34	202.92	204.2	203.22	203.29	203.05	203.09	203.83	203.87	205.4	205.12	204.14	204.02	203.29	204.5	202.16	204.26	203.72	202.88	203.79	203.94	203.41	203.22	202.18	203.59	204.52	204.17	204.95	202.96	203.58	204.48	202.96	204.48
210.99	207.86	209.62	209.9	208.72	209.03	209.11	209.59	209.14	209.69	209.45	209.16	207.26	209.81	208.21	209.84	210.55	209.05	210.89	209.37	208.09	207.95	209	209.14	207.69	210.3	209.84	210.68	209.78	210.48	207.4	208.86	209.78	210.16	208.99	209.11	210.75	209.86	208.25	209.97	209.3	209.72	211.01	209.25	208.71	209.05	209.96	208.31	210.81	210.89
206.69	205.42	207.66	205.43	206.51	206.23	206.23	206.69	206.79	207.94	207.19	206.66	206.83	206.81	206.84	205.66	205.74	206.04	206.57	205.39	206.85	207.6	207.16	205.79	208.22	204.79	205.91	206.08	205.75	205.72	205.76	204.92	208.27	205.14	207.38	206.72	207.33	205	205.61	205.45	204.99	205.02	207.75	205.96	206.76	205.77	205.55	206.69	207.03	207.45
207.69	210.05	208.44	207.73	207.09	208.63	210	207.28	208.83	209.65	207.09	208.5	208.53	208.31	207.72	209.98	206.31	208.7	208.73	209.14	209.88	209.03	209.21	209.36	207.61	208.86	208.31	207.46	209.43	207.52	206.66	209.26	207.25	208.64	206.41	207.82	206.84	209.22	207.7	209.39	208.45	209.57	209.36	206.92	207.93	209.03	208.18	208.82	209.22	209.67
207.25	207.13	208.87	206.29	208.22	207.27	207.59	206.77	207.7	208.62	208.32	207.55	208.89	207.78	207.02	207.45	207.51	208.03	209.04	208.41	208.34	209.43	207.73	207.23	207.5	207.67	207.98	207.04	208.11	209.41	205.28	208.73	208.37	207.79	208.39	207.77	207.66	207.18	207.47	206.56	207.54	206.41	208.1	206.82	208.07	206.9	208.38	207.47	207.54	207.62
197.99	200.27	201.11	201.08	200.36	200.66	199.77	199.47	200.8	198.6	201.39	199.51	199.63	199.84	200.44	198.13	200.4	200.29	200.27	202.05	199.52	200.01	200	200.18	198.82	199.94	198.76	201.15	201.06	199.48	201.01	201.1	200.52	201.42	199.8	198.71	200.46	200.67	201.67	199.2	200.23	199.85	199.46	200.81	199.2	199.51	199.64	200.94	200.67	200.52
203.44	203.71	205.14	204.47	202.94	204.81	204.1	204.87	202.9	203.93	203.87	203.89	204.52	204.7	203.29	204.55	202.6	204.2	200.83	205.72	204.57	202.52	204.7	204.13	204.36	202.47	204.41	205.15	203.9	204.22	203.41	203.08	205.37	205.29	203.16	202.62	203.75	203.45	204.4	203.58	204.18	203.39	203.95	203.99	203.52	202.93	203.15	204.04	202.53	203.97
206.88	205.96	207.56	207.56	207.34	208.62	207.68	208.95	206.67	208.19	208.75	206.23	205.39	206.14	207.35	207.63	208.35	208.52	205.29	208.49	209.31	208.07	208.68	208.59	206.03	206.12	208	207.65	207.83	206.94	208.05	208.31	208.18	206.41	209.07	206.83	209.02	208.14	209.42	206.52	206.35	206.33	207.94	207.89	207.99	205.05	208.49	207.28	209.21	207.82
211.97	210.63	212.12	211.83	211.39	213.33	211.01	212.83	211.57	211.5	211.3	211.61	210.75	210.78	210.22	211.19	212.96	210.91	209.45	211.57	211.55	211.22	211.62	211.2	212.26	211.6	212.13	209.83	211.35	211.79	210.46	211.17	209.64	210.71	211.88	211.09	213.49	212.26	212.07	212.47	211.98	212.27	210.4	210.95	211.83	211.39	211.88	210.59	212.25	211.93
212.12	213.03	214.37	213.11	212.49	212.8	212.08	213	212.02	212.4	212.83	214.16	212.94	213.65	214.26	213.91	212.76	212.9	212.54	213.56	213.64	213.41	212.06	213.2	212.45	212.99	212.64	213.01	211.1	212.75	213.49	215.67	211.52	212.68	213.16	212.96	212.85	213.25	213.62	213.96	214.43	213.5	212.36	212.69	212.23	213.36	212.41	213.01	214.51	211.07
202.96	202.47	204.87	204.8	202.39	205.57	206.61	204.77	204.54	203.05	203.46	204.22	203.59	205	204.72	204.29	205.3	202.6	203.87	203.62	203.78	205.21	203.47	204.35	204.76	202.53	202.64	202.54	203.31	203.77	203.3	204.75	204.6	202.53	204.07	202.87	203.48	206.13	203.31	204.05	203.29	204.02	204.84	203.92	202.62	204.08	204.86	203.77	204.87	201.84
198.81	197.9	199.79	198.96	197.96	199.21	200.5	198.72	200.3	199.98	198.54	198.04	198.18	198.82	198.82	199.68	198.23	199.52	199.06	201.39	198.94	201.61	199.96	197.92	198.49	198.81	199.04	198.03	200.2	200.9	199.47	197.86	198.61	198.99	197.6	200.55	198.51	198.24	200.91	199.73	199.75	198.84	200.07	199.09	198.17	198.4	199.83	200.16	198.76	198.9
208.1	208.15	206.34	207.81	209.24	207.23	205.82	206.95	206.94	208.04	205.77	208.67	208.71	206.55	207.46	207.47	208.2	207.08	208.16	207.77	208.42	209.22	207.84	208.59	208.8	208.58	209.96	208.28	210.19	208.46	206.39	208.75	208.68	208.48	208.79	208.22	206.34	207.58	208.84	207.64	207.26	207.63	209.99	206.86	206.7	208.2	208.02	208.89	207.24	206.97
209.29	207.7	208.31	208.69	205.87	208.17	208.03	209.25	207.23	210.1	207.99	209.17	208.02	208.68	208.78	208.08	207.73	208.35	209.04	209.23	208.93	206.77	209.45	207.09	208.79	208.28	208.41	207.9	208.98	208.02	207.63	209.27	208.8	209.5	207.77	208.6	208.49	207.41	207.83	207.63	209.63	207.45	208.83	209.38	209.55	208.68	208.52	209.47	209.08	209.14
203.08	203.23	204.47	204.5	203.03	204.53	202.86	203.6	202.91	205.52	204.35	201.37	205.33	204.16	205.5	203.6	202.53	204.42	202.72	204.75	203.33	202.98	204.46	203.15	202.09	204.5	204.93	202.27	204.5	201.83	203.56	203.33	205.1	203.4	202.34	204.57	204.16	203.61	203.21	204.94	202.6	203.7	203.14	205.31	204.26	203.17	203.39	203.83	205.83	204.8
200.93	201.53	200.21	201.18	200.38	199.55	200.72	199.93	200.32	199.95	200.1	200.85	198.99	200.88	199.9	201.34	199.13	200.07	200.49	199.68	201.02	199.09	199.88	201.14	200.55	201.43	201.71	200.66	199	200.78	200.62	202.36	199.15	200.16	199.6	200.36	202.52	200.76	201.14	200.36	200.45	200.05	201.22	199.8	200.51	201.46	199.77	200.81	201.02	200.5
209	209.15	209.01	208.13	210.13	207.61	208.62	209.62	210.07	209.12	208.42	209.89	207.85	208.65	208.62	208.4	209.23	207.1	207.73	208.37	208.01	209.37	209.07	208.34	209.21	208.98	207.81	209	208.79	207.49	209.86	211.06	210.44	208.71	208.8	208.17	207.99	206.74	208.93	209.54	208.87	207.5	208.97	208.73	209.05	208.79	207.32	207.55	208.82	208.29
210.83	209.67	207.61	208.48	210.48	209.1	208.61	209.82	207.92	209.21	209.74	209.76	209.05	209.96	209.52	209.63	209.94	209.16	209.16	209.25	208.76	209.65	209.69	209.19	210.56	210.09	210.38	209.49	209.99	211.25	210.79	210.34	209.55	209.48	209.95	209.35	209.67	210.58	209.06	208.51	208.58	211.84	208.65	209.99	210.66	208.54	208.59	209.75	210.08	210.78
201.09	202.13	202.19	201.08	203.62	201.16	202.16	202.83	202.4	201.45	200.77	201.98	200.36	201.2	202.05	202.72	202.71	202.93	201.47	202.63	200.65	202.34	202.14	203.64	202.81	202.99	201.51	202.71	202.26	204.02	202	203.44	202.72	202.7	201.53	202.51	201.73	201.19	201.25	201.42	202.66	202.31	202.48	201.85	202	202.13	202.73	201.35	203.99	203.17
201.79	204.53	203.11	202.53	204.31	202.64	203.84	202.36	201.07	202.42	203.25	201.19	203.12	202.99	201.91	204.04	202.37	203.97	203.46	202.92	202.78	202.98	203.81	202.24	201.21	203.39	203.26	203.33	203.27	201.66	202.83	201.79	201.79	201.27	202.51	202.04	200.98	203.55	201.92	201.84	201.52	203.21	201.35	203.71	199.17	202.44	201.61	203.24	204.15	200.51
211.52	211.12	211.53	212.07	211.91	211.9	212.87	211.52	211.72	211.89	212.31	211.47	212.06	211.67	211.43	211.45	211.54	211.4	212.67	212.14	210.39	211.99	211.8	210.74	211.2	212.41	212.11	210.84	210.91	210.69	211.68	211.48	211.78	210.92	210.33	210.99	212	211.48	211.6	213.03	212.11	211.84	211.04	210.51	210.81	213.18	210.6	211.7	211.21	212.03
202.43	201.85	202.73	203.07	200.89	201.46	202.25	202.56	202.3	203.31	203.17	203.74	202.73	202.1	203.85	202.26	202.57	202.52	202.9	202.95	201.66	201.24	202.81	203.53	201.19	202.51	202.33	203	204.33	203.02	200.95	203.05	200.67	202.39	202.17	202.59	202.2	202.77	202.14	203.12	203.29	201.71	203.38	203.81	204.29	202.95	203.28	202.63	202.93	200.64
201.05	198.77	199.5	199.92	198.41	200.37	200.7	199.02	201.74	200.22	201.7	202.01	201.11	198.66	200.59	200.94	200.98	199.66	199.84	199.99	201.87	199.72	201.36	199.53	200.97	199.98	201.05	200.46	200.51	199.38	201.74	201.59	199.75	198.88	200.38	199.7	201.17	201.08	199.33	201.22	200.17	199.66	198.8	199.23	201.3	200.27	200.06	199.05	200.87	201.01
209.61	208.86	208.44	207.82	207.91	207.7	208.52	208.73	208.85	206.78	209.24	208.21	209.61	208.45	209.1	209.57	209.28	208.41	207.21	209.2	209.01	207.48	208.62	210.43	208.64	208.49	209.8	208.97	210.12	209.13	209.54	208.01	209.28	208.54	208.49	207.45	209.31	209.09	207.75	208.66	208.93	209.71	207.55	208.48	208.71	208.77	208.04	209.65	208.64	207.42
204.44	203.37	204.51	204.78	202.84	203.53	203.29	204.73	203.92	204.32	204.5	203.31	204.56	204.8	204.35	204.53	204.51	203.86	204.11	203.99	204.36	205.04	203.51	204.5	204.47	203.58	204.27	205.01	203.48	203.91	204.17	202.84	205.24	203.84	204.27	203.86	204.04	204.22	204.9	203.77	204.94	202.76	204.82	205.14	203.26	204.68	204.66	204.07	203.65	204.16
200.84	201.39	198.68	201.26	198.51	200.85	199.53	199.86	200.38	200.64	198.69	199.71	199.62	199.01	199.77	198.42	201.24	199.92	199.82	200.95	199.7	199.33	201.99	199.15	199.83	199.78	198.58	198.38	200.49	200.99	200.33	200.17	199.13	199.47	198.14	198.2	200.02	199.91	200.42	198.46	201.45	199.17	199.05	199.52	200.22	199.69	198.49	198.86	200.53	198.38
202.3	203.23	203.56	204.15	202.63	202.79	203.57	202	203.53	203.25	201.71	201.58	203.11	203.13	201.64	203.21	201.91	202.56	203.22	203.15	201.1	202.33	201.54	202.07	202.49	202.11	201.63	202.49	203.19	202.06	202.08	203.62	202.26	202.58	202.14	203.5	203.73	201.79	202.11	201.38	203.33	202.85	203.38	202	202.03	203.02	203.26	203.57	203.18	202.74
212.15	211.38	212.44	212.27	212.34	211.44	212.73	212.25	212.57	212.14	209.74	211.27	211.35	211.49	211.69	213.01	211.28	210.15	209.49	211.98	210.09	211.73	212.46	212.04	211.17	212.54	211.96	210.26	212.69	211.21	210.22	210.85	210.64	211.2	210.82	211.27	211.8	211.58	210.25	210.88	211.57	212.27	212.08	211.78	211.08	211.68	211.55	211.56	212.01	211.79
213.39	214.43	212.3	213.12	212.41	213.35	211.47	212.76	213.23	212.01	211.66	212.78	213.82	214.07	213.82	215.12	212.79	213.33	214.55	212.81	212.46	211.81	212.81	213.78	213.04	213.92	213.99	212.09	212.44	211.38	211.05	212.06	213.85	214.04	213.99	213.41	212.75	212.81	214.02	213.58	213.86	211.47	214.36	212.12	210.37	211.82	211.39	213.58	214.07	213.02
202.87	203.79	205.12	204.85	203.26	203.97	203.71	204.14	204.98	205.76	203.43	203.58	202.31	204.01	206.17	203.99	204.29	205.02	203.69	202.86	203.48	203.85	201.74	203.68	204.5	203.92	205.06	203.54	201.6	204.5	205.86	205.11	203.46	203.5	204.33	202.41	204.31	205.01	204.45	204.16	202.62	205.79	204.2	203.41	204	205.68	203.95	204.12	202.74	202.16
198.15	197.58	197.78	199.55	198.41	200.18	199.08	197.3	198.58	198.48	200.11	198.02	197.03	198.41	198.74	198.47	197.19	198.51	197.54	199.49	199.83	198.65	197.4	198.59	197.44	199.1	199.33	199.23	199.5	198.98	198.15	196.56	198.22	199.82	199	199.72	199.45	197.34	198.98	197.36	197.1	198.65	199.36	197.73	198.71	198.57	198.7	198.87	198.32	196.95
199.42	198.7	198.37	199.38	198.41	199.29	198.16	197.3	199	197.94	199.09	197.73	199.07	199.5	199.34	198.71	199.33	198.68	200.91	199.3	199.67	199.6	199.17	200.63	200.41	198.2	198.66	199.44	197.94	198.64	199.88	197.78	197.03	198.66	198.56	199.92	199.31	196.24	196.47	199.41	199.73	198.17	198.5	197.74	198.21	198.62	198.29	196.77	198.07	198.48
212.6	214.77	212.16	213.52	212.54	211.99	211.44	213.04	213.07	212.34	212.88	211.87	213.47	211.34	214.04	211.92	214.14	211.71	213.5	211.71	211.02	212.51	213.15	212.36	213.42	213.64	213.17	214.3	213.93	211.79	213.64	212.7	212.83	213.8	214.77	213.11	212.27	213.96	212.23	212.35	212.03	212.29	215.06	213.67	213.51	212.76	212.09	212.61	213.31	213.83
206.9	208.62	209.02	208.04	208.88	209.77	207.88	210.03	209.08	207.66	207.1	207.92	208.1	207.06	209.25	208.56	208.71	208.23	208.53	211.39	209.02	207.43	208.61	209.74	208.64	208.77	210.18	207.97	209.62	209.62	208.02	207.98	208.19	207.78	207.79	207.57	210.17	209.98	208.89	208.69	208.12	207.49	208.58	208.24	208.97	208.35	207.86	207.68	208.97	208.52
[truncated: 549 more rows]
[truncated: 150 more columns]
