# Supplementary material for: Genetic dissection of main and epistatic effects of QTL based on augmented triple test cross design
Source: PLoS One. 2017 Dec 14;12(12):e0189054. doi: 10.1371/journal.pone.0189054 (PMC5730204; doi:10.1371/journal.pone.0189054)
Supplement: S6 Supporting Information — (ZIP) [file pone.0189054.s006.zip › z1_1750_0.2_10.csv]

211.76	209.52	210.01	210.5	208.67	209.26	209.22	205.92	205.72	211.84	207.52	210.37	208.37	205.3	208.87	205.76	205.29	208.71	209.21	206.44	212.33	209.88	207.87	208.6	208.82	208.89	208.57	210.11	205.17	210.72	208.52	210.97	207.59	212.76	211.32	207.16	207.65	207.62	207.9	208.96	210.15	207.92	210.86	208.52	211.55	203.23	207.18	207.38	212.06	208.63
208.14	209.1	205.74	206.36	209.35	207.5	208.52	208.81	209.25	209.56	208.73	204.93	207	210.01	209.69	204.6	208.94	212.7	205.79	205.12	203.67	204.64	207.65	205.91	209.73	210.64	204.38	203.75	205.7	207.92	209.77	208.11	208.09	209.71	205.46	205.78	206.98	206.44	211.52	208.53	206.56	213.35	212.26	204.68	207.99	206.96	208.32	210.79	202.5	205.23
208.72	208.06	208.7	207.87	206.51	213.34	205	210.17	207.07	207.61	210.46	205.93	207.5	208.69	206.76	207.72	207.56	206.78	209	203.16	206.6	207.22	207.36	209.78	204.51	210.32	208.09	203.22	208.86	209.39	208.55	207.66	209.5	207.22	206.93	206.18	206.38	209.47	206.54	205.88	207.32	205.89	209.47	209.43	209.37	208.18	211.95	203.99	209.02	212.99
212.1	209.54	211.61	207.79	210.42	210.82	208.26	207.58	209.53	214.76	207.13	208.48	210.47	206.87	205.83	207.56	207.95	206.88	209.34	210.02	209.2	215.19	203.85	204.02	211.91	209.35	206.52	212.33	209.89	208.07	211.45	206.09	206.01	209.92	213.67	204.94	202.89	211.88	208.88	206.87	214.09	209.53	206.7	208.88	204.03	209.62	204.63	206.62	206.7	211.16
208.51	206.15	203.08	206.16	207.67	205.34	211.88	205.42	211.82	208.1	207.54	203.8	208.61	208.01	209.55	205.34	210.27	204.52	206.38	212.42	206	203.13	207.2	206.69	211.07	204.85	208.61	207.72	207.56	210.66	204.21	209.59	206.77	204.15	204.38	210.53	211.92	207.47	206.2	206.04	204.12	204.49	204.08	205.87	210.8	206.24	212.33	206.56	209.67	213.3
201.95	209.04	203.57	203.87	204.07	204.06	204.09	205.03	207	205.89	206.23	201.24	202.86	206.73	201.97	204.4	204.59	203.96	202.11	199.55	201.9	201.84	200.99	200.81	206.95	205	200.16	207.8	202.28	201.84	203.28	202.28	200.18	201.89	199.39	203.72	200.66	207.34	198.54	201.29	201.55	206.21	195.41	203.46	200.57	207.02	203.7	205.3	204.04	200.55
204.04	206.11	204.94	206.78	205.74	204.5	206.18	207.28	209.78	210.59	210.64	208.76	211.08	210.18	208.59	204.82	208.24	209.64	212.39	208.26	202.66	206.46	205.82	208.06	209.57	209.43	205.85	206.46	210.83	210.25	206.44	209.81	209.07	210.9	210.08	209.5	208.47	209.04	203.96	204.89	208.31	209.66	209.76	210.64	204.3	210.08	211.7	207.21	205.86	208.99
204.45	206.73	207.72	205.82	206.07	209.16	205.14	204.84	208.21	208.1	204.94	212.76	208.91	208.33	208.4	206.1	211.47	209.39	208.47	205.82	207.21	207.24	211.01	208.03	204.88	211.51	206.06	210.9	206.58	206.68	204.79	209.36	209.07	207.69	207.71	207.77	206.65	214.33	206.85	207.51	207.02	203.95	207.95	203.34	210.05	211.9	210.45	207.54	208.38	207.45
197.66	196.8	200.21	200.61	193.77	197.34	196.13	201.44	205.16	196.97	195.48	197.71	195.2	201.06	200.78	199.23	198.75	197.43	198.22	200.44	203.47	202	194.74	196.5	201.92	197.32	201.27	196.83	199.05	197.8	199.38	194.01	201.52	198.38	199.61	198.99	195.57	199.93	202.29	200.38	199.02	200.14	197.21	197.01	204.48	198.75	199.88	197.68	200.11	199.85
219.12	216.93	216.11	222.47	213.63	213.37	219.85	216.44	222.93	218.85	216.06	222.96	217.41	219.46	214.2	212.85	220.07	214.98	221.15	214.15	216.46	217.31	221.91	221.18	217.26	220.07	212.32	219.78	218.8	218.52	219.31	215.8	214.37	218.77	215.81	217.79	219.78	217.52	215.09	217.15	213.7	213.41	215.36	216.16	214.75	218.46	219.68	216.55	215	213.68
203.08	201.83	205.25	208.47	210.32	209.92	208.57	212.62	208.08	206.89	208.55	207.99	205.05	210.33	205.15	208.4	201.94	204.89	207.92	211.81	212.04	204.64	206.67	210.06	206.64	208.53	208.06	201.92	204.87	206.65	208.35	202.25	211.13	208.65	207.78	206.42	207.14	213.63	205.05	210.86	208.54	206.37	206.83	202.47	205.29	206.24	209.08	207.55	205.25	211.64
204.53	198.24	198.13	203.57	202.28	200.57	202.26	202.21	197.01	203.04	204.93	200.79	201.41	198.42	199.11	196.3	200.1	202.02	199.21	196.75	198.04	203.08	200.89	196.81	198.59	199.74	199.13	198.2	200.29	194.53	199.46	200.92	202.37	201.14	196.45	195.74	200.84	199.62	198.69	201.79	198.51	200.75	199.67	200.28	200.73	199.14	202.57	198.87	200.22	201.97
202.92	202.05	201.06	203.21	207.85	207.35	200.73	203.36	204.85	201.06	205.9	207.75	205.32	205.07	202.57	207.24	204.59	204.97	205.95	199.97	210.57	207.27	207.07	204.56	203.02	202.52	204.12	209.11	207.03	204.19	200.45	207.79	202	203.53	204.92	209.01	204.71	206.24	198.85	210.24	202.05	203.86	207.85	205.49	207.43	201.89	201.88	205.63	199.25	204.98
211.01	208.01	211.44	211.19	205.58	202.91	205.86	207.96	207.53	209.67	207.86	208.44	208.68	203.35	210.31	205.92	213.25	206.33	203.97	210.74	207.97	205.77	208.02	205	206.75	207.93	206.18	208.22	210.98	205.83	209.56	208.85	209.19	205.22	206.01	207.75	210.74	205.89	204.55	208.91	207.22	210.74	205.63	206.23	205.07	210.05	208.43	209	209.56	209.51
199.91	201.83	202.36	199.92	200.7	200.61	199.48	202.67	202.79	205.46	198.66	201.96	199.28	198.99	199.84	199.35	200.63	199.3	200.14	198.15	207.46	202.92	203.4	205.14	199.15	201.12	198.16	201.26	198.57	203.16	195.12	202.39	202.71	199.37	198.07	199.97	200.21	203.93	202.92	203.96	195.36	201.38	200.41	199.15	199.41	201.79	201.82	202.26	199.98	204.69
197.33	198.11	200.52	201.69	201.6	198.26	201.51	203.46	203.69	199.56	198.44	206.04	204.41	197.03	202.8	203.98	200.93	200.61	200.86	197	200.07	199.81	194.48	202.11	204.51	198.43	197.17	195.81	198.73	199.74	199.57	201.79	200.85	197.97	202.61	200.4	197.24	199.13	199.11	199.77	196.11	204.37	197.28	202.91	202.37	201.01	197.81	203.14	198.4	201.59
203.81	212.06	207.1	204.94	208.81	208.26	206.9	207.25	204.42	208.89	208.6	207.44	202.2	212.9	211.02	210.65	206.4	212.23	209.82	205.04	209.87	203.87	206.88	205.64	201.11	210.33	200.33	203.32	208.89	203.38	204.3	208.39	209.35	205.85	209.21	208.13	204.99	212.49	208.16	211.99	206.47	205.39	208.46	207.95	208.03	205.71	203.76	204.65	208.48	211.6
210.44	204.43	210.14	206.83	208.54	210.03	207.08	205.23	211.52	212.19	211.34	206.86	211.16	205.76	207.57	209.51	206.24	210.28	207.77	207.8	204.49	206.75	209.44	204.68	206.84	205.06	209.55	208.76	209.66	210.88	212.21	211.75	214.61	207.07	203.36	208.82	210.53	209.56	206.85	209.5	211.97	207.38	205.13	208.26	207.17	208.41	212.6	209.96	209.5	208.1
196.54	201.29	198.62	201.98	198.84	201.01	201.24	202.19	199.34	203.39	202.81	199.57	198.52	198.52	200.19	197.96	205.58	199.89	205.42	193.07	198.34	201.77	202.72	200.82	201.32	200.9	198.57	204.36	201.33	201.54	205.6	196.94	205.8	196.54	196.18	196.69	199.67	199.67	198.79	202.94	201.79	206.95	197.11	202.86	196.31	201.47	196.28	199.77	201.77	202.35
202.32	204.29	206.02	197.58	202.4	205.33	201.5	203.03	203.45	204.93	203.78	199.93	202.13	198.52	201.93	202.83	200.9	203.44	201.44	202.6	205.42	199.6	202.83	205.53	201.68	206.08	204.03	201.46	201.2	204.48	201.46	209.38	198.58	199.87	204.41	202.25	204.17	201.44	204.39	206.26	203.77	201.84	207.04	203.12	202.26	203.27	203.75	202.57	202.89	201.69
211.86	217.06	214.47	218.18	216.15	217.3	213.41	217.2	220.42	214.21	219.42	216.66	218.09	220.34	215.1	213.78	220.57	216.6	213.21	218.75	214.92	218.64	216.36	210.22	219.75	215.05	213.1	217.21	217.1	219.23	220.69	219.28	212.79	214.12	219.09	220.84	213.99	215.89	220.41	219.48	216.78	215.47	214.64	216.56	216.71	214.71	214.66	211.59	219.01	216.42
205.96	206.12	204.23	206.74	205.92	209.62	210.36	210.9	209.07	213.5	207.59	209.28	206.92	209.49	210.4	207.8	208.48	210.22	204.91	209.49	208.07	213.29	208.63	210.74	207.56	204.78	205.84	210.32	208	206.4	210.38	207.61	206.18	209.8	207.41	202.38	208.82	208.79	209.71	206.72	209.88	209.78	203.74	208.73	206.74	209.11	208.83	210.66	209	207.09
203.12	199.93	202.65	202.97	207.68	206.09	205.2	204.45	206.52	202.98	202.6	202.24	205.12	203.08	205.97	201.44	200.29	200.11	200.85	202.88	204.19	202.19	201.06	202.7	199.04	203.73	201.93	207.15	202.99	205.05	203.64	204.2	199.85	208	202.62	204.17	205.4	204.68	203.44	204.99	205.65	200.18	209.83	203.17	206.98	205.57	202.06	205.99	204.7	201.48
200.33	201.21	204.87	195	198.54	197.28	199.08	198.84	195.26	201.34	196.45	199.04	205.17	198.82	200.49	199.86	197.71	200.8	200.21	200.75	200.17	195.84	196.96	198.42	197.31	201.82	197.16	196.67	197.8	199.95	197.27	198.7	203.23	199.9	196.11	204.76	194.42	197.42	199.78	202.2	201.78	197.16	198.3	197.95	196.6	202.25	200.55	204.81	200.06	202.98
203.73	198.26	203.76	202.09	204.04	204.08	204.12	205.33	204.3	204.01	203.3	200.33	206.27	205.68	209.65	198.44	207.2	205.21	202.7	205.48	200.99	204.44	199.98	202.54	203.13	207.55	203.52	205.69	207.26	201.05	205.99	201.84	204.61	202.77	207	205.98	204.04	205.58	205.1	205.48	206.1	206.3	202.38	207.01	207.99	201.43	207.95	205.99	200.93	203.41
217.06	214.64	216.98	217.34	221.59	219.94	216	216.77	218.89	215.19	217.5	218.13	215.47	221.14	219.76	218.21	218.42	221.24	218.3	221.84	218.67	215.14	215.78	217.11	213.16	216.14	220.55	217.06	222.91	217.23	212.89	214.83	218.74	215.86	212.09	216.3	219.48	210.87	218.06	215.69	216.68	219.71	215.85	221.55	215.02	219.77	220.85	217.33	220.62	217.41
203.73	200.69	205.4	205.18	202.9	203.29	206.85	203.69	205.01	197.18	205.75	205.94	203.88	204.68	203.82	199.87	206.5	202.78	200.6	205.37	205.9	202.14	205.01	208.11	204.64	202.98	206.47	203.07	207.82	204.16	201.86	205.74	203.59	200.58	198.33	201.18	206.2	203.69	204.91	207.61	200.9	199.15	205.26	202.03	203.24	204.58	204.66	203.54	208.86	207.06
205.88	207.51	212.15	212.15	204.19	207.23	204.83	207.16	207.26	207.66	208.19	210.04	207.54	208.25	209.77	207.11	210.42	213.05	204.09	210.55	212.77	205.78	207.67	209.35	209.55	208.83	210.24	208.77	207.27	209.14	209.11	212.37	210.12	207.05	207.64	210.29	209.13	211.22	205.28	206.17	206.16	212.58	210.75	208.12	209	209.5	209.77	207.28	203.24	206.94
203.1	203	198.26	197.81	196.7	196.71	199.47	197.54	195.94	200.27	195.41	197.43	194.03	200.84	195	199.43	201.86	196.53	197.4	196.34	198.88	201.72	198.94	197.71	197.26	198.36	199.29	195.63	200.79	193.55	198.47	202.79	201.99	200.28	195.59	196.32	190.39	199.02	197.87	200.83	196.78	198.29	198.28	201.64	197.23	197.5	201.25	192.56	195.04	197.64
208.42	210.68	208.63	211.42	209.15	212.54	208.7	209.48	207.64	213.17	206.95	211.31	210.13	210.71	206.52	205.29	206.06	209.37	203.99	210.23	214.01	207.53	210.18	211.43	209.77	211.09	214.11	210.65	210.09	211.6	205.43	206.39	208.2	211.07	207.08	210.39	210.8	207.01	208.36	209.12	208.71	204.59	211.77	209.36	211.2	207.76	211.84	206.86	205.47	208.6
210.3	211.13	206.14	212.99	207.94	213.03	207.82	209.57	210.87	207.76	206.41	210.09	211.71	207.62	212.57	206.51	208.74	208.76	209.26	212.1	211.33	209.31	209.95	210.98	208.56	209.3	210.82	211.08	209.75	212.22	212.51	210.34	214.13	211.96	216.29	207.79	207.14	208.08	208.64	206.92	206.25	211.27	206.82	205.4	208.39	213.52	209.03	211.81	212.01	209.6
206.97	201.75	204.9	202.97	206.19	205.86	204.51	206.91	203.86	203.48	201.94	205.36	205.79	209.02	202.84	199.66	203.87	202.47	204.21	204.91	202.6	197.34	200.86	206.26	203.69	202.32	202.16	199.73	203.99	204.83	205.31	206.38	201	203.69	204.43	205.27	205.35	203.79	204.17	206.57	201.41	204.32	204.41	205.5	204.27	205.8	204.4	204.46	201.81	203.68
209.11	208.86	201.7	210.59	208.36	212.65	211.13	207.27	208.33	211.13	205.7	206.3	210.25	208.91	209.45	208.86	209.23	214.79	207.55	210.29	210.79	206.8	210.09	207.87	209.95	208.67	211.2	210.26	204.08	206.39	208.68	212.85	210.16	212.85	212.11	206.5	205.35	209.5	209.38	210.83	211.54	211.03	210.32	207.23	211.47	207.39	209.4	209.06	210.53	210.17
218.1	218.22	216.05	218.6	221.72	213.94	219.98	218.98	216.59	213.36	220.79	216.04	214.58	213.66	218.49	217.63	217.97	218.36	217.97	215.17	218.44	218.27	219.73	218.45	219.52	213.89	216.35	218.25	215.36	219.14	214.83	220.37	212.81	214.49	220.06	214.67	221.17	218.81	215.11	219.34	216.66	220.08	213.79	213.97	215.26	216.13	216.54	219.93	216.29	214.68
211.2	207.81	211.01	210.73	212.85	213.21	212.79	211.61	210.23	209.91	214.62	213.24	213.47	211.28	213.76	211.07	210.77	215.95	212.8	212.79	213.37	209.24	212.82	211.67	214.58	208.5	213.79	212.2	210.5	214.02	214.41	213.24	204.06	209.88	210.82	213.06	211.41	210.12	214.02	211.75	215.58	213.86	209.9	211.08	215.1	212.36	208.28	212.9	216.57	212.38
209.38	207.38	210.54	206.94	209.58	210.28	212.73	205.2	211.59	212.27	207.56	212.34	206.51	209.24	211.47	207.13	215.34	210.24	208.62	209.55	207.23	211.54	210.5	209.28	209.25	211.46	208.01	209.34	208.8	213.14	210.18	211.1	212.51	209.77	209.23	211.49	212.46	208.15	206.97	205.05	208.18	209.75	206.26	209.54	206.65	209.99	208.21	206.46	209.54	211.37
207.9	207.69	208.21	205.8	207.43	202.92	206.79	210.08	202.56	206.11	206.29	205.99	205.77	208.89	203.28	205.01	207.21	204.43	202.68	201.68	204.49	208.39	206.13	205.66	209.07	212.59	204.01	202.2	203.99	212.86	211.14	205.29	204.55	208.89	205.85	207.17	210.21	206.28	206.22	206.74	214.58	203.06	207.4	201.76	202.2	207.68	207.53	210.75	203.62	207.14
207.54	207.57	211.98	210.32	211.94	211.03	209.24	212.43	210.98	209.91	209.23	205.31	207.37	209.83	206.55	212.43	208.08	206.85	212.22	208.05	209	205.75	209.07	206.84	211.82	211.37	209.08	208.78	207.02	208.68	206.97	209.14	211.43	208.74	208	205.16	211.8	213.23	212.52	203.16	212	214.17	208.33	211.12	210.13	212.62	206.88	209.73	202.15	210.44
202.82	200.99	200.09	202.23	203.04	200.72	205.71	201.82	201.24	204.45	201.44	207.42	205.15	207.14	205.28	202.64	207.6	203.44	209.83	203.76	202.66	201.39	204.06	203.38	201.23	206.12	204.05	203.34	205.18	203.85	202.12	202.19	203.75	206.79	197.44	202.15	205.04	201.67	202.5	203.16	202.07	206.23	202.29	197.32	204.39	200.84	205.25	205.72	204.06	208.31
204.62	199.64	204.87	204.83	206.72	207.09	200.69	204.48	201.37	205.33	199.94	206.61	202.36	206.85	207.82	202.15	202.89	205.41	206.31	203.19	202.74	199.64	205.17	201.96	209.14	206.17	203.2	201.48	200.84	202.91	201.75	200.04	203.73	202.23	206.22	205.43	203.88	205.11	204.35	208.06	208.11	202.53	200.4	203.33	205.01	201.78	202.66	202.99	201.47	204.48
208.18	204.98	205.56	209.75	207.24	203.66	206.21	205.51	207.23	206.51	207.82	205.45	211.53	208.52	207.07	207.18	199.99	206.21	205.85	207.78	207.94	208.65	205.49	208.66	208.07	207.44	205.25	207.25	205.28	211.15	206.65	206.49	209.51	204.85	208.69	204.07	203.76	206.62	209.75	215.48	208.77	211.22	207.84	207.31	210.63	210.47	205.56	209.28	207.64	204.26
212.93	217.01	210.74	210.22	206.35	217.31	214.98	212.08	214.04	216.62	210.82	209.36	209.39	208.15	209.23	211.52	207.53	214.67	209.3	207.14	208.27	216.57	218.44	212.04	209.26	208.45	212.31	212.38	213.43	214.11	209.11	211.61	210.18	210.82	211.35	209.15	206.85	209.49	210.52	213.65	212.86	210.1	217.77	211.63	210.97	211.92	211.92	212.02	209.8	216.53
219.31	214.19	216.2	214.53	218.72	220.02	224.42	215.61	218.98	220.05	219.21	219.55	213.17	217.55	214.01	215.86	217.79	214.1	217.07	215.62	217.25	221.1	219.51	219.17	217.07	217.25	215.92	220.03	218.11	218.64	218.11	216.68	214.39	218.22	215.93	212.95	211.08	218.72	215.94	212.94	218.41	216.1	218.75	211.02	216.67	221.41	214.99	213.75	216.3	217.86
213.27	205	208.75	209.6	204.69	211.74	213.81	211.12	209.89	207.52	208.38	213.42	210.18	213.57	214.49	215.27	210.15	210.29	205.38	207.27	209.08	209.81	209.96	207.47	210.34	205.06	208.97	209.46	208.77	207.14	207.63	214.78	210.58	210.87	205.11	212.69	210.54	210.53	213.17	208.73	212.61	205.45	213.16	209.58	213.33	212.6	210.6	206.25	208.08	209.76
212.78	211.82	209.72	214.5	207.37	210.48	213.04	217.19	210.78	206.67	210.53	216.12	213.43	208.58	213.49	216.86	207.42	210.48	210.41	212.5	212.46	215.85	212.38	211.63	212.13	215.13	213.44	213.04	211.48	210.36	209.96	212.1	209.11	210.07	207.45	207.42	209.6	206.06	212.84	209.21	210.12	209.52	211.19	210.37	213.49	212.26	207.79	209.13	207.34	213.9
204.35	204.59	203.64	196.51	205.8	201.26	203.58	210.05	200.54	206.73	206.72	207.41	206.97	204.83	197.87	202.96	205.02	206.06	204.01	206.15	206.12	204.01	202.2	199.63	200.24	205.7	207.38	204.15	210.77	204.66	202.33	202.03	204.15	203.3	202.63	205.99	205.56	205.21	205.89	199.56	201.35	203.15	207.56	203.49	201.68	201.76	201.82	206.05	205.17	203.74
205.74	202.78	203.4	200.64	199.68	199.29	200.21	198.58	197.52	199.59	200.58	198.69	198.34	198.63	198.93	201.24	203.42	196.58	203.63	200.42	200.25	196.13	198.2	201.58	200.74	200.04	202.5	201.93	197.03	199.76	199.5	202.01	203.69	201.89	200.98	199	202.36	197.93	198.35	200.68	199.17	200.28	199.77	203.2	195.7	195.27	194.81	196.51	200.06	198.38
215.04	225.68	219.04	215.7	218.85	220.01	216.67	215.62	214.25	214.71	216.03	215.18	219.23	216.96	216.88	218.17	219.34	220.54	220.22	213.17	217	217.89	215.14	216.97	217.53	220.56	216.93	217.01	214.66	216.85	220.58	215.3	218.55	219.24	215.32	212.15	215.34	219.22	214.73	219.29	216.09	214.91	217.32	216.42	220.47	217.69	217.45	216.43	219.69	220.97
206.94	208.22	203.44	206.83	207.74	211.22	203.12	208.06	208.34	207.95	201.34	204.83	209.93	203.72	207.81	205.2	205.63	207.18	202.44	206.39	207.31	203.81	204.01	204.93	203.22	204.53	205.54	207.3	206.14	205.45	209.09	208.66	204.22	209.97	202.75	204.45	200.95	209.61	205.01	204.67	205.81	206.21	203.45	206.06	211.97	207.87	207.74	205.62	201.77	205.47
213.28	209.58	213.03	213.57	210.2	210.65	211.79	208.5	210.89	213.73	212.85	216.87	212.07	212.75	209.37	208.75	210.45	216.72	210.7	210.04	217.15	209.96	210.97	215.45	215.9	209.92	215.67	210.6	212.63	216.46	209.62	209.67	213.27	216.52	213.07	211.19	210.55	214.65	212.09	214.38	214.17	213.43	212.39	210.75	211.59	210.28	215.72	214.06	210.29	211.95
207.12	214.82	213.99	208.85	212.12	208.36	216.47	212.71	213.28	214	216.43	214.07	212.84	213.36	214.56	212.17	211.29	219.53	210.48	219.52	210.28	216.86	213.11	213.78	210.92	209.58	217.42	212.59	215.89	213.24	220.47	220.06	212.58	212.98	213.48	215.83	214.38	214.34	217.42	212.76	210.2	211.03	214.52	216.56	211.2	216.53	213.37	216.02	212.02	214.29
209.57	210.63	207.2	208.3	210.25	209.96	203.69	208.95	207.87	205.49	210.32	209.57	204.83	211.29	206.61	215.26	208.64	209.06	208.23	209.53	208.97	212.29	208.57	210.01	207.79	211.19	206.88	210.48	208.99	208.72	203.48	208.17	212.52	206.43	209.97	210.54	209.35	208.12	212.14	205.66	203.53	208.65	207.11	214.43	210	214.25	202.08	204.88	210.45	206.65
198.03	201.03	200.64	202.3	200.29	200.48	196.94	195.62	197.42	196.19	200.51	197.25	201.71	199.95	203.96	195.28	202.74	196.61	201.07	193.44	199.61	197.15	201.68	197.2	195.84	199.46	201.08	200.34	196.2	201.66	198.15	202	200.36	196.95	200.94	195.51	199.57	199.12	202.63	196.67	202.58	199.19	198.72	198.07	203.88	196.61	197.98	197.9	200.12	203.47
206.23	206.31	204.09	208.9	206.8	206.23	208.17	205.9	206.84	208.6	209.2	203.93	204.93	208.01	203.66	209.95	204.85	204.34	208.06	210.34	210.99	204.65	209.03	208.43	207.41	206.74	204.89	205.94	205.61	205.84	204.54	201.82	210.45	207.17	203.25	208.47	208.13	206.07	203.39	204.95	207.25	203.03	207.72	206.03	207.28	206.22	203.66	203.6	206.91	205.71
209.17	210.19	209.24	207.46	208.89	211	212.67	213.66	208.11	208.37	212.13	212.39	211.66	209.39	213.1	209.13	214.45	207.1	211.69	208.23	208.18	204.88	211.67	205.89	208.79	206.37	208.16	207.93	212.3	204.42	207.13	211.14	206.5	206.95	209.26	208.8	211.45	209.56	207.32	213.9	209.96	209.05	209.58	207.75	204.01	208.54	209.98	209.33	211.71	205.19
209.42	207.33	209.84	208.48	207.08	206.67	208.99	208.36	206.4	207.33	201.96	207.35	204.29	211.09	200.84	208.51	210.22	209.66	207.61	205.03	207.13	207.9	208.71	214.45	211.01	206.2	205.45	214.24	205.04	208.31	209	207.46	211.26	209.97	211.25	210.84	207.51	210.42	206.43	203.24	204.57	203.24	208.45	209.56	205.04	209.38	209.58	208.77	207.87	211.46
205.42	206.05	207.46	200.63	199.79	203.38	199.5	206.55	202.41	206.38	202.35	202.33	201.68	204.29	201.53	202.88	203.33	202.28	203.7	200.3	206.33	202.83	200.02	207.02	201.04	202.03	199.42	207.4	198.64	201.06	205.14	206.14	198.97	204.38	201.53	196.39	206.35	202.8	201.59	199.65	202.6	198.99	200.36	202.57	204.73	206.48	202.5	205.91	203.61	201.94
199.92	204.71	201.4	203.14	202.6	203.64	206.74	207.5	209.38	199.75	196.91	204.65	201.23	203.67	201.51	200.27	206.64	200.62	203.06	199.62	204.34	205.25	208.43	200.82	203.2	201.61	205.3	203.63	202.31	203.01	202.17	201.1	201.61	200.7	209.05	198.89	197.86	207.87	200.15	196.75	203.3	203.72	203.44	202.32	202.85	202.15	205.86	205.05	203.57	202.11
208.79	206.15	202.6	209.45	211.61	208.86	209.02	202.8	201.25	204.71	211.92	212.86	210.33	202.43	207.63	212.53	207.7	206.82	205.42	209.56	203.69	209.18	211.59	205.54	210.64	207.52	209.39	204.98	205.45	202.97	204.93	210.08	210.71	208.65	203.5	206.68	204.9	208.25	209.29	208.4	206.28	208.84	207.68	209.82	202.44	211.01	207.02	212.52	207.66	212.03
206.26	209.64	205.42	211.04	207.27	206.27	207.37	208.4	211.37	206.41	206.59	205.79	210.04	214.81	207.76	210.18	209.31	211.01	209.37	209.16	208.34	203.77	210.46	205.19	207.15	208.34	209.5	208.85	210	206.86	211.84	206.47	209.21	212	211.89	206.94	210.96	207.14	206.87	205.53	208.37	207.58	203.34	212.99	208.2	206.52	208.55	208.7	207.94	204.66
202.38	202.28	200.96	202.33	203.22	203.67	200.93	203.45	203.39	204.38	204.66	201.87	203.36	203.1	199.86	199.34	202.42	199.55	201.74	199.82	200.34	202.14	204.18	199.6	202.4	205.81	199.54	199.48	205.92	202.96	203.57	203.2	203.35	200.55	206.51	202.96	199.85	197.31	202.67	204.63	205.06	205.08	200.42	202.46	203.32	207.36	205.49	206.94	197.72	204.57
208.58	212.22	212.93	213.52	212.54	216.39	213.67	210.54	209.55	208.48	209.86	211.7	217.49	213.54	215.73	213.23	210.87	212.2	213.01	208.05	210.41	210.55	213.94	211.71	211.91	208.55	212.18	215.13	212.01	213.77	208.02	213.04	214.78	211.53	213.16	212.24	210.32	209.39	213.19	212.66	217.39	211.79	211.24	207.5	211.24	210.04	212.24	210.29	212.81	214.84
202.5	209.88	207.89	208.1	209.61	205.34	209.27	203.15	207.22	209.17	207.5	206.69	209.48	208.19	211.65	207.71	213	208.71	212.16	203.15	211.12	208.72	206.49	205.14	205	207.71	207.24	206.72	211.92	207.39	213.26	208.53	209.71	211.44	208.02	206.3	207.47	208.18	209.52	210.84	207.9	202.98	209.26	207.19	212.5	208.85	211.37	206.77	211.27	207.54
219.89	214.46	221.05	221.46	213.94	219.22	220.48	223.06	213.37	220.69	219.63	219.19	224.54	216.16	220.89	215.9	211.86	221.1	217.43	216.15	218.36	217.32	217.83	217.49	217.71	219.33	217.61	219.61	211.33	216.4	213.21	214.94	216.14	216.95	219.07	213.21	218.54	213.63	218.83	216.88	214.84	215.26	218.93	219.19	214.02	216.31	217.67	218.77	217.67	217.3
213.16	215.27	214.37	214.44	210.15	211.11	217.01	206.93	209.18	209.91	215.68	206.68	209.63	211.76	214.05	211.14	215.93	209.14	211.62	212.67	208.73	211.06	209.63	211.34	214.96	217.37	210.78	214.14	213.08	208.79	212.1	209.11	211.63	211.98	211.77	214.71	212.92	209.11	211.9	213.52	208.77	211.88	210.77	214.97	207.94	207.43	207.14	214.94	210.5	209.43
214.08	218.36	215.82	213.96	216.57	214.63	215.19	218.49	218.64	215.66	217.97	218.36	216.27	218.99	213.08	216.88	222.21	217.27	215.73	218.41	217.38	219.21	218.61	217.62	217.39	218.11	215.05	216.46	219.06	217.62	217	218.73	217.11	220.78	219.72	211.31	220.39	216.22	217.65	214.89	218.87	214.29	219.51	216.54	218.39	213.63	216	220.5	216.11	213.67
203.29	209.18	209.32	208.15	207.33	203.98	203.5	207.14	204.44	207.68	205.24	203.05	206.98	208.28	206.89	201.4	207.22	204.63	202.49	208.76	205.35	205.43	204.43	205.7	202.7	208.77	204.25	207.85	205.03	209.61	202.94	205.01	205.5	203.95	199.95	206.56	204.38	202.77	206.69	207.63	204.92	202.26	205.05	206.37	203.88	202.33	203.89	205.84	201.87	204.7
203.58	208.13	203.18	203.28	201.52	202.43	206.35	204.17	205.64	197.88	200.82	197.98	208.06	201.7	201.33	204.59	204.34	206.42	207.93	202.66	205.28	202.56	198.38	203.01	206.67	204.4	203.22	200.52	207.39	203.99	202.91	208.2	208.67	202.49	206.49	207.11	203.2	205.16	205.22	208.98	206.51	199.42	202.17	207.02	202.76	207.23	204.95	203.02	204.83	202.13
208.96	208.53	208.36	205.02	204.79	206.58	205.77	210.79	202.95	210.09	205.8	208.1	212.35	209.46	208.56	208.91	204.73	211.94	206.89	210.41	210.69	208.15	207.48	205.77	210.05	206.13	206.57	211.86	205.95	213.81	208.06	209.23	208.91	211.32	212.24	205.23	209.28	208.7	203.19	210.99	213.87	211.76	214.18	207.04	205.83	206.01	209.64	206.4	205.59	204.88
203.94	203.41	202.87	203.59	205.54	204.84	201.14	203.21	208.28	203.48	205.8	203.81	207.7	204.34	204.67	204.17	202.74	205.1	201.51	204.79	203.91	206.01	201.17	202.11	199.8	205.75	203.68	202.5	207.95	202.15	202.82	199.79	203.08	204.9	205.87	206.5	207.12	203.76	200.31	203.74	200.51	203.4	203.45	198.37	198.66	208.25	204.2	200.95	205.03	200.6
205.95	202.55	204.14	203.43	205.26	203.33	201.02	204.14	203.99	203.01	206.57	203.76	204.62	198.53	203.56	203.37	202.04	201.01	202.97	202.9	202.6	205.37	201.49	204.04	200.5	202.03	203.11	205.08	203.53	202.23	200.25	201.95	205.71	200.18	207.01	199.26	200.25	205.96	204.32	203.26	202.76	202.21	209.22	205.68	204.65	203.37	204.35	202.9	199.21	205.23
211.43	211.9	216.64	210.82	212.02	212.69	207.66	215.42	210.44	211.46	209.75	210.16	213.51	210.51	211.57	214.06	215.14	212.28	212.73	209.6	213.72	210.58	214.42	212.42	207.87	209.46	206.89	211.59	206.57	218.28	212.91	214.75	208.98	207.65	215.34	216.85	213.88	208.71	206.65	217.34	217.53	209.41	212.3	211.56	211.57	212.07	211.2	213.31	209.47	212.99
207.91	213.03	208.29	207.57	210.29	206.44	209.75	209.37	208.58	205.99	205.13	204.52	207.58	207.33	208.65	207.81	207.38	208.14	203.94	209.22	207.68	207.24	208.77	206.27	209.67	203.48	207.92	206.11	209.49	213.68	207.71	207.51	209.56	210.91	216.33	212.6	206.13	209.5	206.45	211.83	210.68	206.67	213.77	209.69	210.49	208.3	212.46	204.73	202.47	209.05
208.53	206.53	207.27	207.84	205.86	209.91	205.2	211.1	214.51	212.49	207.87	203.85	208.72	207.09	207.84	209.51	206.99	204.44	207.09	210.86	204.91	208.55	207.87	201.75	208.65	210.42	206.81	205.09	206.07	211.99	204.98	209.01	210.93	205.71	203.32	208.89	206.85	206.36	205.06	209.97	207.97	208.1	207.31	205.9	206.52	206.56	204.68	206.12	208.72	207.09
203.12	207.64	205.35	211.13	204.45	210.71	206.23	207.8	208.49	207.47	208.2	204.82	205.5	207.07	209.28	202.69	209.47	203.6	205.99	199.82	201.25	203.59	207.68	204.26	205.47	204.77	206.72	209.09	204.25	213.43	205.2	208.08	205.44	207.76	205.69	206.46	208.04	203.13	204.64	202.65	202.66	202.43	205.52	206.02	209.41	208.33	204.17	203.79	203.75	204.01
213.73	209.66	211.17	208.82	210.64	208.01	209.86	215.99	213.09	209.66	214.57	214.45	212.91	208.45	214.19	209.06	212.62	211.22	211.89	209.94	209.94	213.7	215.73	211.55	210.8	211.03	209.1	212.25	211.74	207.21	209.65	210.55	208.58	220.38	211.32	208.77	212.25	210.21	209.05	211.94	206.78	210.97	211.28	209.03	212.18	210.58	210.77	209.39	211.07	213.15
199.09	203.57	200.8	200.71	202.02	204.43	199.48	203.05	199.81	198.32	204.96	201.9	199.81	203.37	201.1	200.34	200.3	207.05	204	203.74	201.44	202.31	200.89	207.75	205.39	199.76	207.12	201.12	200.29	198.78	200.36	200.39	203.89	201.31	205.37	197.39	197.16	206.1	200.96	203.52	199.84	200.43	200.96	200.45	200.16	208.3	203.08	198.79	200.85	201.91
203.71	196.67	200.07	200.12	200.63	198.76	198.84	201.19	203.51	198.17	199.99	195.9	199.32	199.31	201.2	200.91	203.52	205.84	196.88	200.61	197.62	197.01	201.3	199.96	196.69	197.01	198.09	198.75	201.93	199.32	199.13	197.44	200.06	194.66	200.64	197.69	194.56	199.63	200.02	200.27	198.83	198.09	204.9	205.09	199.87	199.9	198.13	196.76	198.69	200.1
213.58	208.49	204.19	210.72	210.76	207.96	208.52	207.46	210.72	210.67	203.18	207.94	206.65	209.01	202.28	207.3	208.17	210.39	213.05	205.27	206.98	204.33	211.25	204.84	208.42	203.35	207.48	205.69	209.04	215.86	203.89	203.76	204.6	204.31	211.39	204.46	212.43	208.32	205.13	209.02	207.13	209.56	209.07	209.8	204.13	211.07	211.43	207.57	209.03	209.65
208.53	210.48	209.1	208.81	211.24	214.11	203.83	211.89	204.83	209.38	211.03	206.21	212.01	213.92	207.92	208.59	210.9	214.28	212.01	207.26	213.28	209.95	209.29	209.12	212.19	205.06	210.4	216.82	211.27	207.58	207.1	211.54	216.39	205.67	213.21	207.79	211.26	205.26	211.16	215.24	211.42	212.62	204.51	209.69	213.48	203.39	203.87	210.09	212.49	210.36
208.61	212.02	208	207.24	206.47	209.53	207.83	210.63	209.52	205.37	209.55	208.9	206.7	211.64	212.93	207.57	206.71	207.81	212.81	207.99	205.8	210.32	208.07	209.45	209.65	207.18	208.87	209.57	208.44	214.24	202.95	212.87	208.76	213.31	207.58	208.51	212.1	208.86	211.76	214.25	207.26	209.72	209.39	208.41	208.27	210.21	208.85	211.52	210.43	206.97
192.38	201.71	197.59	193.7	196.95	199.73	199.35	197.18	201.9	195.04	196.76	194.32	199.47	195.79	201.59	201.02	196.55	197.33	192.05	193.03	196.95	188.72	197.01	198.42	199.82	199.85	199.42	198.29	200.21	193.36	197.57	196.39	198.94	197.43	197.04	195.17	199.48	200.65	193.5	201.28	197.92	199.82	197.45	198.44	202.06	200.07	198.92	199.18	194.11	198.26
217.93	217.14	214.01	216.67	217.02	218.29	218.81	216.37	216.79	212.23	214.16	213.72	218.57	218.05	217.05	220.1	217.26	210.73	217.87	219.3	217.71	216.34	218.58	217.68	217.1	217.77	214.9	217.77	214.1	213.96	216.92	219.17	216.12	215.45	213.46	215.95	217.6	216.56	219.18	220.37	218.21	218.17	216.78	216.56	216.2	214.98	216.2	216.15	216.77	215.65
202.5	202.25	200.63	200.72	203.91	193.83	205.8	200.16	202.48	203.39	197.91	205.18	206.59	199.26	201.74	201.34	205.17	201.52	203.82	205.64	199.41	204.76	200.51	200.76	201.48	203.75	200.57	198.88	201.64	203.7	200.94	206.22	204.75	208.03	202.51	204.48	204.46	198.8	200.54	205.89	199.96	202.06	202.53	199.02	203.38	204.89	207.25	201.42	206.01	205.6
219.64	218.47	220.07	213.06	220.94	221.26	219.41	219.72	217.8	213.72	218.11	214.86	215.69	221.13	217.31	214.73	214.94	215.54	215.65	210.25	214.2	218.46	220.56	219.81	217.16	211.16	219.84	221.65	218.33	215.73	216.93	216.6	215.73	219.84	213.27	219.03	212.96	217.02	217.07	215.12	215.58	212.28	213.72	216.19	223.7	216.46	212.47	214.6	209.18	216.99
202.96	202.75	206.09	204.03	203.63	203.82	205.06	201.82	201.84	205.72	206.28	203.75	200.72	202.2	206.96	207.05	202.36	205.43	208.48	207.37	202.94	204.71	203.16	205.63	208.66	202.99	201.72	202.34	201.71	201.19	202.49	205.98	204.57	203.91	199.14	200.37	202.68	201.28	199.75	202.79	200.54	205.51	198.09	206.03	202	202.11	206.2	202.86	203.85	206.76
208.86	215.46	213.33	211.29	213.55	209.91	212.94	218.28	215.5	213.06	207.92	210.76	212.91	215.17	212.42	209.89	209.31	213.65	212.57	209.96	212.58	208.36	212.18	212.07	213.6	208.51	208.61	207.79	210.43	214.04	212.77	208.44	210.32	209.36	206.94	209.85	213.21	212.64	213.01	213.98	207.36	213.98	219	211.9	214.51	211.38	205.99	217.61	210.72	217.17
199.96	205.45	207.23	206.42	205.44	204.54	201.6	202.91	202.03	201.7	199.88	204.28	196.9	202.32	207.78	201.46	200.77	198.94	201.76	201.13	204.36	199.64	206.54	206.73	204.22	202.58	205.27	203.8	204.99	204.71	207.55	205.08	205.01	200.65	201.61	201.31	203.37	201.66	206.62	205.62	205.09	204.82	203.19	203.88	205.03	203.72	203.93	202.89	202.74	205.44
199.9	202.71	204.8	202.5	202.77	202.04	201.34	201.91	203.55	200.19	203.65	202.15	202.31	201.04	203.55	202.37	202.42	203.42	199.63	201.19	201.5	203.54	201.16	205.23	202.81	196.94	194.11	198	199.23	198.49	204.59	203.32	202.06	202.67	198.71	204.95	198.75	201.54	203.45	200.23	198.68	199.35	200.79	203.43	201.09	200.37	201.1	198.81	201.21	204.39
221.24	214.36	215.67	217.55	213.76	212.49	215.23	216.51	216.8	212.74	217.18	215.34	215.22	220.78	217.69	222.49	216.52	216.83	219.55	220.8	219.16	215.01	216.22	208.89	212.45	215	220.91	215.72	216.4	212.14	219.01	215.98	217.76	216.19	220.4	215.15	217.36	218.94	219.55	214.7	221.12	216.24	213.8	217.96	213.24	218.29	216.59	215.74	217.14	217.75
205.4	207.79	206.32	210.24	211.37	208.04	205.05	209.61	208.26	207.64	203.01	209.81	208.99	209.77	205.82	206.96	211.44	211.88	206.41	209.38	210.28	208.33	209.54	211.43	207.99	207.33	207.31	210.12	207.31	209.83	203.36	208.75	207.67	206.67	209.71	209.61	206.46	209.84	208.21	213.03	208.76	203.07	204.71	206.23	203.89	207.61	207.06	208.6	203.4	210.2
210.32	208.61	208.95	203.24	208.99	208.54	209.53	203.37	209.59	206.96	211.14	209.83	208.02	213.59	206.09	208.63	204.79	206.82	205.91	209.96	212.45	209.87	210.63	208.51	208.13	209.47	205.61	215.42	209.33	206.27	211.56	211.81	207.92	206.49	209.35	217.48	213.33	211.66	207.15	206.8	208.36	208.6	212	214.19	211.25	207.27	209.82	211.44	209.07	213.18
202.07	203.41	196.94	203.6	200.29	203.06	205.19	205.66	207.13	201.42	200.83	202.78	203.48	206.31	202.56	203.35	200.65	206.12	203.43	205.93	207.46	204.98	202.04	207.44	196.11	207.04	207.61	204.46	202.85	202.08	206.93	201.75	203.34	203.59	203.7	206.26	203.97	208.52	204.99	199.3	204.87	204.79	202.15	205.08	206.18	210.12	203.59	203.4	200.51	203.95
205.81	204.47	202.91	212.25	207.54	206.95	208.75	207.92	211.9	205.17	208.7	205.61	206.28	206.04	207.24	206.08	205.13	208	209.88	210.65	202.03	206.23	210.3	212.94	212.77	204.76	208.05	206.64	210.02	208.33	206.85	207.65	211.24	207.72	207.03	206.82	207.79	206.09	207.4	205.82	207.01	210.1	208.28	212.42	206.44	209.62	208.84	212.25	206.67	208.59
204.43	204.32	205.24	203.54	204.27	201.39	201.14	206.28	204.53	206.17	203.97	204.73	208.63	207.1	205.74	204.87	205.6	210.19	204.07	199.4	204.78	203.18	206.69	205.72	205.45	205.96	199.06	204.02	206.6	203.35	203.73	204	199.5	198.77	206.08	205.83	203.96	206.33	208.07	200.89	205.83	203.73	205.59	205.13	205.28	205.58	205.88	204.89	207.17	201.93
205.44	197.93	200.65	203.45	206.23	203.99	201.98	203.45	202.99	200.14	202.45	199.62	204.95	199.37	202.29	202.41	201.04	206.66	207.89	208.36	206.12	201.26	203.51	201.95	203.84	203.47	205.61	201.29	198.52	199.17	204.41	200.77	204.76	200.43	201.33	200.44	205.27	204.67	204	202.06	204.75	201.89	205.83	203.71	197.3	202.7	203.2	204.4	202.52	204.78
198.39	201.78	198.97	200.04	201.35	201.48	202.52	200.44	200.16	201.33	202.14	197.41	201.06	201.85	201.13	201.07	202.55	201.76	198.12	197.22	198.6	200.98	198.31	196.59	204.9	201.2	205.49	200.16	200.66	200.12	200.29	198.23	202.45	196.19	199.7	200.17	196.55	199.98	199.47	196.31	199.31	201.13	198.22	200.67	202.29	201.71	202.49	201.85	194.48	201.18
200.56	203.56	207.74	205.6	208	206.65	210.35	207.35	211.69	210.23	207.74	213.41	206.2	209.53	210.09	206.19	207.67	203.5	208.46	204.6	209.04	205.56	209.62	205.45	214.02	205.88	203.48	203.07	205.08	206.79	207.74	208.65	206.89	207.97	205.73	208.21	206.35	206.24	211.37	208.9	208.47	207.13	211.4	205.23	203.84	205.25	210.02	205.87	208.43	209.66
215.91	217.75	213.49	218.49	220.02	218.33	220.43	215.11	215.3	221.54	217.26	213.72	218.11	215.13	215.62	215.47	220.01	215.55	219.74	219.02	217.07	219.69	218.03	211.2	210.86	215.74	217.83	216.2	217.2	220.54	219.43	219.66	216.27	213.56	215.97	213.61	220.39	219.95	216.18	219.79	215.14	217.67	216.42	212.92	215.43	215.41	219.2	214.49	217.16	214.06
215.01	214.22	215.79	215.4	210.19	213.22	212.68	213.15	213.92	212.25	218.05	210.98	215.02	212.03	209.58	209.25	211.12	210.17	211.35	213.8	213.43	211.97	209.63	216.9	214.83	218.94	215.73	216.02	211.73	213.87	214.51	215.49	213.75	212.79	216.05	212.72	216.42	210.7	210.65	215.27	207.53	211.32	215.23	212.59	214.98	214.43	210.68	215.32	210.81	209.87
191.54	196.79	191.67	193.76	189.8	196.75	197.75	191.62	192.38	195.66	190.96	192.55	194.11	189.59	192.81	193.13	193.89	192.25	195.38	195.32	193.46	192.13	197.77	191.71	198.29	200.85	190.73	192.23	193.26	191.67	188.65	192.58	191.25	195.34	195.15	195.04	193.77	193.78	196.02	195.8	192.77	196.5	193.8	194.29	195.37	195.96	193.35	196.8	192.87	198.5
209.61	208.93	213.28	210.13	210.73	213.75	206.07	205.92	207.52	209.7	211.83	207.58	205.77	212.33	214.45	206.76	212.59	206.23	207.18	209.72	205.24	203.65	210.11	208.74	216	209.22	204.31	208.05	208.64	210.94	213.37	211.03	207.6	206.66	213.38	205.71	209.21	207.93	210.83	212.07	212.58	209.45	208.84	207.86	209.99	206.46	210.75	207.52	210.94	207.46
208.21	203.28	210.49	207.44	206.51	208.37	203.91	207.98	208.19	207.99	207.45	206.1	206.96	205.1	205.55	208.33	209.01	207.35	206.49	208.62	208	210.37	206.89	205.71	208	207.09	208.49	209.28	203.86	205.41	208.01	206.58	200.78	208.19	209.25	206.46	207.71	205.8	205.74	206.9	208.71	202.51	212.76	211.86	208.24	212.33	206.28	206.96	205.46	208.42
215.04	220.02	220.54	214.3	219.72	218.79	211.81	217.6	215.03	216.15	218.97	218.01	220.57	214.39	215.82	216.97	216.28	216.05	217.27	214	220.76	217.27	209.4	218.12	218.64	218.28	219.48	222.66	213.79	219.7	218.94	220.73	216.53	218.46	216.25	214.58	212.96	221.29	214.06	216.37	219.67	215.79	216.47	216.12	216.91	208.69	219.4	219.06	220.09	221.67
211.29	209.53	211.54	210.77	204.02	214.08	206.22	210.55	208.62	205.25	204.17	213.66	208.07	208.06	205.63	204.15	211.42	209.18	207.72	207.08	205.77	206.01	210.64	210.32	209.37	206.8	209.62	206.06	204.83	207.83	209.58	208.31	208.6	206.65	207.11	206.97	202.97	208.19	212.6	205.61	209.92	206.33	201.06	208.9	209.28	209.63	206.13	212.26	205.87	209.62
209.92	211.79	213.26	215.04	212.83	212.43	205.61	210.49	213.87	209.95	212.11	209.47	213.46	211.33	215.45	214.44	208.45	217.2	214.38	211.22	210.35	211.12	208.92	214.5	207.31	206.27	209.05	210.21	206.49	211.05	211.12	213.63	212.48	211.41	213.22	214.95	209.36	203.89	210.95	215.67	212.43	206.81	208.15	211.98	211.72	212.75	211.01	207.38	212.1	211.09
201.58	200.96	201.3	207.34	197.27	202.62	198.62	205.13	201.3	205.04	202.69	200.11	200.72	199.53	202.12	199.86	203.71	199.98	201.41	202.66	204.35	201.71	202.74	200.17	203.83	201.5	201.13	201.42	199.17	208.53	196.02	203.97	200.74	201.57	205.74	202.78	199.43	201.77	204.41	202.19	203.21	203.93	206.44	199.79	204.01	204.18	202.28	203.51	204.32	202.8
208.93	205.75	207.31	209.59	202.77	213.97	209.91	205.76	209.55	214.88	207.45	212.08	208.61	214.81	209.05	203.79	206.68	209.8	207.17	207.39	204.95	212.81	205.37	212.96	209.26	210.72	207.5	213.34	205.95	210.37	209.97	211.86	208.67	209.34	211.14	205.61	208.02	206.13	209.17	210.98	207.36	207.26	203.39	210.28	209	206.16	211.41	207.53	208.06	212.07
200.85	203.63	201.21	205.31	205.94	205.17	204.34	204.61	204.08	205.05	202.33	204.53	203.53	202.08	202.94	206.41	204.36	209.66	201.57	200.86	205.78	208.25	200.99	202.1	202.33	201.89	200.56	203.31	204.38	205.49	202.73	204.02	199.44	203.18	204.75	201.34	201.32	204.36	206.13	204.33	201.88	205.86	205.17	205.45	204.63	203.11	204.37	201.57	198.31	203.3
205.79	205.54	203.76	203.71	203.43	205.77	202.29	204.2	205.82	204.07	208.61	205.66	201.67	200.99	205.76	205.47	200.71	205.41	199.68	205.41	206.93	203.73	203.79	205.69	204.57	206.73	203.72	202.54	201.25	203.96	202.77	205.17	203.2	206.37	205.89	204.81	205.68	203.52	205.5	207.84	205.56	206.04	205.2	207.01	207.99	205.8	208.02	203.87	204.26	206.09
203.18	200.2	201.26	203.38	203.31	201.61	197.53	198.99	198.19	196.31	206.59	199.15	200.67	198.67	201.31	200.17	200.25	199.28	198.35	200.26	197.03	202.77	199.4	195.54	201.43	199.39	199.11	200.78	196.86	201.91	200.15	200.37	198.72	199.2	201.34	200.57	203.23	199.02	202.64	197.55	198.04	205.3	200.28	197.06	198.05	199.25	196.95	196.98	201	200.36
204.72	210.7	209.01	209.42	211.66	208.32	210.63	208.24	206.69	207.53	209.73	209.15	211.69	211.16	207.49	207.9	211.47	203.54	211.26	211.64	206.21	209.31	208.34	212.25	209.42	206.75	208.93	206.42	212.61	208.68	209.8	212.57	207.63	212.14	204.02	209.3	209.54	205.98	209.95	206	209.41	210.97	209.58	210.36	206.63	211.41	208.79	211.31	210.45	208.15
204.49	206.51	203.29	205.16	205.65	204.67	202.1	200.9	202.39	203.51	207.06	204.05	206.08	203.91	206.99	200.23	206.52	201.37	205.83	204.8	202.83	206.15	204.6	206.37	200.2	205.42	200.45	203.67	207.29	200.92	205.9	208.73	205.44	201.98	202.83	202.45	206.24	208.21	205.69	209.32	203.9	202.52	208.41	204.23	203.9	205.85	201.1	198.5	203.8	201.16
216.24	211.5	216.27	214.55	215.72	217.89	216.8	220	218.99	220.66	217.69	211.5	215.64	212.81	217.56	218.65	214.99	219.62	215.29	218.16	216.59	213.32	217.75	216.82	220.6	213.24	209.87	218.3	218.81	214.92	215.4	213.99	215.32	215.53	215	215.66	214.27	213.67	218.47	218.57	216.4	217.93	218.57	216.95	216.21	212.93	218.91	218.3	219.63	218.57
210.33	207.41	207.07	209.97	207.27	205.54	209.03	211.96	205.36	208.29	208.82	205.5	209.12	208.4	206.77	210.42	204.79	204.13	209.94	208.54	208.72	210.73	212.35	208.1	205.75	205.43	210.64	205.85	210.16	213.12	207.21	207.75	211.54	210.79	207.57	211.69	212.17	214.57	207.01	210.89	206.94	208.96	203.22	210.09	210.9	211.2	207.57	211.78	204.99	204.09
200.29	201.75	203.35	204.86	200.99	200.85	201.36	201.49	201.53	206.6	205.52	202.07	205.95	201.59	199.72	200.49	198.9	200.64	204.83	202.11	204.71	195.53	204.35	198.5	202.33	201.57	199.94	199.89	200.17	200.26	205.85	204.19	196.74	205.12	200.46	205.05	199.78	200.23	202.1	202.49	201.92	204.57	199.91	204.01	206.67	203.25	196.71	200.92	201.47	202.39
201.43	203.87	201.64	199.66	199.74	198.9	201.31	199.38	201.02	201.87	202.63	200.25	201.26	201.5	205.92	206.47	203.03	204.2	203.33	204.51	202.89	206.45	198.7	200.92	200.45	202.76	206.35	206.02	202.33	201.88	201.3	202.68	202.92	201.63	208.14	201.8	202.79	200.73	202.13	200.43	201.87	204.15	205.67	198.44	204.12	201.5	203.45	200.6	199.96	204.7
211.96	210.35	207.9	208.34	208.95	209	215.06	211.23	210.39	210.45	215.13	206.92	211.58	215.27	207.75	209.83	212.2	213.78	208.42	215.1	209.98	209.34	215.05	209.92	213.31	211.74	209.11	210.39	209.07	208.51	210.25	211.36	212.58	213.05	212.16	213.71	208.44	212.43	215.19	210.64	210.52	206.85	212.21	216.46	211.49	213.28	212.27	207.7	208.25	213.47
199.7	198.62	198.44	199.51	202.05	191.95	197.24	199.15	195.39	199.2	201.28	197.73	196.61	198.64	200.65	195.29	199.66	197.45	196.79	199.04	199.95	200.61	197.22	199.62	200	203.14	199.57	198.96	201.53	197.89	193.59	198.33	199.56	195.92	196.83	198.5	197.92	199.91	198.79	202.26	195.1	195.29	200.18	198.53	202.67	194.72	197.53	197.52	196.92	197
205.01	205.9	210.51	210.44	208.07	204.13	209.27	207.58	205.58	206.35	209	207.75	200.98	208.15	202.88	205.98	206.71	204.63	201.72	208.2	205.91	208.41	210.04	207.3	209.63	208.16	207.7	207.44	205.94	212.65	209.14	211.24	205.52	206.41	209.31	211.96	212.42	208.79	204.5	209.04	206.49	210.81	212.99	211.61	207.14	209.1	206.15	209.48	204.79	201.76
213.5	217.48	218.3	216.18	218.59	217.97	221.98	219.54	216.15	222.32	219.05	218.72	219.02	220.21	218.75	218.69	220.07	218.84	220.84	214	220.03	218.65	221.25	217.56	215.15	216.63	215.64	219.6	216.46	218.92	210.6	217.93	217.21	218.47	217.4	219.83	219.47	218.24	219.22	220.46	216.36	216.56	219.03	219.75	215.44	216.56	215.96	216.78	218.82	215.75
207.48	214.59	211.01	211.17	206.72	211.18	214.78	210.24	206.69	213.09	211.45	207.81	205.23	210.24	202.68	208.8	204.7	212.1	211.16	207.1	205.85	210.87	207	210.48	210.68	209.84	206.93	205.79	209.13	205.16	211.06	210.09	206.31	211.8	212.27	208.45	206.61	208.17	212.04	209.84	207.21	208.47	210.05	212.46	209.35	208.09	212.82	209.47	209.47	211.83
204.7	210.04	208.34	213.8	208.32	212.1	207.35	205.89	210.78	211.29	212.56	208.76	204.87	204.01	210.61	207.53	209.18	212.24	210.29	208.84	208.7	208.14	211.87	210.19	209.1	212.36	208.21	206.8	208.57	213.82	207.74	213.74	210.85	209.58	212.13	214.47	207.28	210.85	209	212.68	210.48	211.51	211.28	211.97	214.5	214.16	210.39	209.55	207.94	213.36
215.07	213.25	211.04	204.29	209.55	209.24	212.67	213.46	208.62	209.53	215.59	211.96	207.24	204.92	213.93	212.18	213.56	210.81	209.62	209.75	207.44	211.89	210.86	214.02	212.62	209.41	212.78	213.31	210.35	213.75	213.45	207.83	209.01	207.31	209.22	207.58	211.78	212.23	210.64	211.2	213.26	208.05	213.41	209.32	209.68	213.92	210.26	212.19	207.38	214.31
203.18	209.73	206.93	209.62	210.24	204.14	206.18	212.41	206.73	206.85	207.4	205.97	206.16	207.63	209.23	208.8	212.3	208.31	204.84	207.42	206.1	205.19	211.75	208.75	212.66	212.45	208.44	206.51	208.13	210.35	210.63	207.3	203.11	207.23	208.59	206.51	206.68	215.45	205.97	210.82	202.42	210.09	206.18	211.77	208.86	201.55	207.53	208.58	204.7	212.66
210.83	212.01	211.01	210.99	210.12	211.84	208.45	210.78	208.56	207	204.77	204.67	203.43	209.22	211.7	202.76	209.66	207.61	205.09	211.46	212.43	213.88	206.66	209.91	210.31	206.72	212	208.46	208.37	209.63	205.27	209.65	206.64	209.21	209.36	212.89	211.44	212.52	204.81	213.65	209.32	209.21	208.79	212.91	206.31	206.96	207.02	205.01	210.07	206.31
196.91	193.61	195.73	195.53	194.29	193.64	197.01	193.99	199.65	191.98	192.75	191.38	195.63	190.2	195.39	193.27	193.26	191.44	188.41	193.87	196.88	192.49	191.51	193.63	196.57	193	191.89	191.45	194.14	196.47	193.64	195.89	195.5	192.63	191.95	197.41	195.66	188.69	193.09	189.6	193.52	194.6	192.81	193.25	191.26	192.85	190.8	190.47	196.64	190.94
207.74	208.29	208.86	204.07	203.48	207.18	211.54	208.03	206.05	206.12	207.8	208.67	203.11	206.85	206.42	210.21	210.12	205.91	202.38	203.82	204.04	210.18	208.5	204.8	201.29	207.98	204.71	202.78	201.17	211.26	202.79	200.89	205.3	205.08	207.82	206	202.66	210.01	208.09	207.67	209.08	208.98	210.5	207.72	203.13	203.74	206.62	205.7	204.58	207.29
202.19	205.29	203.68	204.95	202.7	205.78	203.67	208.67	204.72	201.77	207.11	203.79	202.02	201.93	203.23	201.73	202.39	206.49	207.3	204.8	200.04	202.29	203.69	200.29	205.27	204.9	203.97	207.23	206.96	204.02	202.83	206.99	204.27	205.25	203.76	208.19	206.13	204.85	202.23	204.82	203.44	204.64	201.91	203.19	207.03	203.68	209.24	202.49	205.41	204.49
196.38	198.48	201.49	193.95	194.77	192.24	197.91	200.09	197.14	201.72	200.72	195.59	198.31	198.59	198.52	196.66	198.48	195.07	197.27	196.73	197.2	199.17	195.96	198.87	202.76	199.38	197.95	198.82	200.45	196.33	194.82	198.34	198.3	200.5	197.93	198.01	195.34	198.39	198.8	195.39	192.48	194.98	193.66	197.46	199.55	196.42	201.76	196.48	196.8	198.86
204.95	211.84	210.93	207.73	204.34	211.18	205.8	212.19	210.49	213.1	203.95	205.58	211.07	205.72	207.73	200.38	208.67	209.47	207.57	211.02	210.24	205.89	208.78	211.04	213.12	208.57	208.19	210.62	213.2	210.44	212.94	210.94	212.49	209.62	211.41	208.42	212.99	205.8	206.46	210.34	204.88	206.64	207.03	210.47	211.49	207.92	209.66	210.21	205.18	210.67
207.07	201.14	208.35	206.21	200.05	208.19	205.67	205.45	206.35	208.59	204.01	204.82	204.66	209.73	206.53	203.45	210.42	207.3	211.25	208.83	208.49	212.58	207.36	204.72	208.1	205.88	204.78	203.92	209.56	205.5	203.29	209.74	204.01	209.5	205.3	206.83	208.09	205.51	200.87	208.93	206.37	204.56	207.63	202.67	204.03	206.5	206.89	209.3	208.67	202.55
213.34	205.73	209.35	205.96	208.2	206.59	207.43	207.07	205.83	204.52	207.18	209.47	210.61	208.87	208.29	212.24	206.49	210.54	208.76	207.51	206.75	207.23	206.45	208.74	208.28	212.22	212.77	209.03	209.98	208.54	209.14	210.93	211.85	209.06	208.15	210.35	207.47	207.37	212.54	207.05	211.93	209.38	210.37	201.46	206.23	208.93	211.73	210.81	211.11	210.23
206.55	203.76	202.99	203.48	202.94	202.42	206.35	203.36	203.6	200.39	204.26	201.07	205.6	203.95	201.73	205.35	202.41	201.23	206.02	204.16	206.49	200.62	198.22	204.38	203.57	205.63	205.27	197.97	202.72	203.78	205.06	203.74	197.14	203.02	199.76	203.92	201.7	203.25	200.83	206.21	203.48	203.05	206.67	199.17	207.93	204.14	207.91	203.96	202.12	202.47
210.2	214.25	212.65	210.46	214.6	213.2	212.12	209.56	213.82	209.79	207.95	210.46	207.08	213.91	216.84	215.23	213.08	215.67	209.33	213.57	214.58	216.59	207.09	208.16	211.95	215.2	212.4	209.21	210.21	211.89	211.22	205.5	213.91	213.1	208.22	213.54	208.07	211.6	213.71	210.87	213.96	211.43	215.04	208.73	212.02	214.08	210.87	208.14	213.86	213.29
205.85	208.68	206.09	206.71	208.87	213.34	213.26	206.96	202.25	210.01	211.71	204.12	208.54	203.48	209.96	205.83	208.89	205.76	210.03	207.71	208.2	207.55	211.81	209.45	211.48	208.15	207.9	201.6	206.5	212.42	206.25	207.84	210.42	202.85	206.13	206.44	204.58	205.39	208.51	210.31	206.22	211.85	203.77	210.86	208.07	206.44	203.66	208.2	210.11	211.99
201.23	200.87	197.65	200.77	196.9	199.22	202.28	197.4	198.39	201.44	201.28	196.48	196.97	196.7	200.28	202.19	202.66	198.18	201.66	202.99	201.12	199.89	203.3	201.17	197.68	199.24	198.25	199.35	199.9	205.31	202.93	202.39	201.34	193.41	195.32	200.47	198.2	195.23	200.72	205.61	196.13	194.64	198.03	200.02	201.4	199.86	199.52	201.15	198.51	202.69
205.39	205.7	206	208.9	214.65	211.22	207.7	206.41	206.11	208.38	212.65	206.73	208.52	208.24	209.61	206.75	209.24	209.89	209.91	206.23	211.42	208.47	205.63	206.77	202.76	203.32	206.03	204.57	209.72	210.9	206.77	207.5	210.34	205.62	206.68	207.23	209.61	206.73	210.22	204.33	205.56	211.45	208.96	206.98	207.11	209.02	211.29	210.59	211.89	211.84
204.17	201.53	202.2	206.7	202.77	206.54	206.66	203.41	205.79	207.71	201.14	206.59	207.25	205.63	201.42	203.84	199.72	205.83	208.18	201.98	206.88	207.34	205.08	204.63	211.23	205.44	207.03	203.64	200.7	208.03	202.21	203.61	202.97	205.34	203.04	208.17	204.11	205.38	203.54	204.74	206.36	206.95	208.77	205.92	200.57	205.51	208.74	200.98	206.81	202.88
211.41	210.2	209.7	208.67	203.53	208.09	206.99	208.24	211.09	208.32	210.84	206.79	210	212.66	211.72	203.34	204.78	209.34	205.94	208.17	208.65	208.47	202.42	206.41	204.27	211.41	211.21	209.58	208.48	207.12	204.39	209.06	211.88	210.48	203.32	210.82	208.04	207.11	205.61	207.93	205.84	204.13	212.95	205.33	207.6	204.61	210.06	212.18	206.93	208.73
211.83	209.88	208.49	210.26	203.77	210.44	210.86	206.8	213.85	209.41	208.41	211.32	210.66	208.44	213.85	210.7	205.64	209.46	212.13	214.75	210.19	213.48	204.7	211.14	209.61	209.93	210.61	210.17	210.94	209.3	211.75	211.93	207.85	209.81	208.11	212.73	204.99	209.86	208.12	208.53	204.43	209.64	211.37	215.65	213.85	212.85	212.36	204.66	207.92	205.2
210.35	213.48	216.32	213.03	209.52	208.94	212.1	210.1	214.78	209.54	210.87	208.91	211.78	212.89	213.26	211.86	212.13	215.5	210.53	210.2	208.54	210.71	211.39	206.67	215.31	209.12	210.29	211.85	209.04	208.48	211.08	209.15	212.63	213.53	211.45	207.89	208.68	213.74	211.04	213.64	208.7	214.22	214.94	214.57	214.6	207.52	212.15	213.25	207.82	209.14
203.95	204.78	202.75	203.92	197.71	203.54	202.67	199.74	201.91	207.88	202.47	204.63	204.13	203.39	203.4	200.71	201.83	201.88	203.92	200.6	205.71	204.84	198.92	202.91	202.06	199.59	199.7	201.6	199.89	201.57	201.3	199.97	206.97	199.32	200.25	204.35	206.73	198.9	200.86	203.45	207.92	204.32	201.22	200.48	201.93	203.67	206.72	203.63	203.58	198.96
206.02	203.46	201.69	209.39	200.42	197.98	200.42	203.48	209.03	205.86	203.49	204.79	201.68	207.83	207.55	208.2	204.25	208.44	205.2	208.6	205.93	202.42	204.93	204.62	203.92	204.66	206.51	203.57	203.8	206.38	202.89	203.85	204.84	204.98	201.88	207.33	203.2	204.49	203	200.89	205.62	205.4	203.02	204.66	204.68	204.64	206.85	207.57	204.58	203.3
212.49	209.9	213.99	212.73	210.16	209.71	210.74	212.02	215.73	212.23	213.92	205.74	213.08	210.44	214.46	214.38	206.47	212.21	213.18	206.72	213.13	212.38	213.27	213.21	211.79	212.23	211.74	213.12	208.85	215.56	208.02	212.35	212.73	212.69	210.53	209.77	206.73	214.03	214.15	213.47	211.21	210.32	207.14	213.2	206.82	216.28	213.48	209.17	214.42	208.43
208.16	210.82	208.14	209.05	209.34	207.73	211.59	208.18	210.99	212.98	208.53	206.19	208.31	207.89	209.65	207.63	211.21	208.87	208.93	209.16	207.58	210.2	207.43	213.4	209.84	204.68	206.18	210.33	208.83	205.74	210.51	208.37	210.96	207.77	210.03	208.7	208.92	209.83	207.15	209.89	209.35	205.37	213.67	210.29	206.09	210.42	212.41	210.21	206.11	208.19
197.87	199.26	199.24	195.65	195.65	197.26	196.52	201.05	197.43	202.85	195.68	199.75	202.58	200.23	202.67	199.41	200.39	197.37	201.29	205.58	202.99	200.43	198.16	197.58	201.71	195.86	198.87	197.92	195.85	203.9	200.57	201.12	201.87	200.28	201.57	195.92	198.53	198.38	198.06	198.49	201.94	204.71	201.17	197.76	195.82	199.1	199.39	198.13	199.02	196.11
202.5	202.27	197.07	193.32	203.99	198.15	199.28	195.5	197.68	201.41	202.43	199.37	200.44	199.87	194.76	200.99	206.06	204.04	199.65	197.91	202.06	195.55	200.92	199.32	206.41	201.82	200.2	199.37	201.32	199.3	199.31	197	199.97	200.7	202.56	198.07	198.35	203.95	198.09	199.62	200.42	196.79	198.38	199.03	197.03	201.67	202.04	200.05	198.11	200.52
215.71	214.49	217.44	215.79	219.95	214.64	216.7	218.9	213.55	214.92	218.19	216.11	217.42	215.45	214.1	217.73	218.75	218.61	215.26	227.2	215.87	217.5	218.52	214.65	215.3	217.78	218.11	214.42	220.52	220.99	215.39	214.68	218.66	216.58	220.73	213.92	219.49	215.44	216.24	214.3	214.39	218.78	218.32	216.67	215.57	214.51	217.56	219.02	218.22	214.36
202.59	203.06	206.51	202.46	206.93	205.73	204.25	205.26	205.64	203.92	205.46	205.19	208.76	201.26	200.7	202.4	204.96	203.88	201.95	200.59	204.26	205.39	202.45	203.35	200.94	201.18	201.35	201.34	206.06	205.01	203.72	206.51	202.19	204.47	205.1	199.98	201.8	204.65	204.37	199.5	200.48	201.34	203.93	204.66	199.6	204.49	203.88	203.24	200.36	200.19
206.51	207.73	204.42	208.94	206.7	207.08	213.06	206.12	206.81	210.35	210.64	201.48	208.9	218.06	209.63	209.6	211.65	207.05	209.45	205.06	210.49	207.82	208.18	206.37	203.77	207.53	210.18	207.43	209.57	209.36	205.82	204.01	201.4	209.35	207.89	206.72	207.66	210.87	204.46	212.04	208.79	210.76	206.43	207.31	209.67	210.05	210.29	203.93	207.91	209.79
204.25	207.74	207.02	201.49	203.51	204	204.7	205.83	207.36	202.36	201.02	206.45	205.75	203.06	204.38	206.68	198.6	202.92	206.82	201.7	207.38	204.5	201.15	204.41	204.06	199.24	206.01	204.35	203.41	205.42	205.7	203.25	204.66	206.12	199.79	202.54	199.37	202.23	212.05	213.01	206.11	199.79	205.76	203.95	203.3	208.8	204.87	204.56	198.47	201.58
201.13	199.97	200.93	207.38	204.53	204.2	206.34	203.3	202.32	204.28	204.39	205.49	201.31	201.7	205.7	202.71	203.22	203.23	204.39	204.01	198.22	206.1	205.36	206.04	203.07	203.78	198.15	202.44	206.95	202.21	204.35	201.72	201.46	203.44	202.03	199.94	203.18	202.06	203.8	207.41	200.6	205.93	203.3	203.76	207.55	202.61	200.05	202.71	201.15	204.4
205.37	207.47	205.73	205.06	207.98	205.41	205.08	200.07	204.48	204.47	205.67	200.93	201.87	206.24	205.46	206.97	201.94	204.84	203.25	203.01	202.12	207.68	203.53	206.22	202.56	203.91	205.94	204.14	207.97	204.67	203.96	205.34	206.86	206.39	206.98	206.09	195.65	206.97	203.82	203.38	201.88	203.52	209.74	199.7	200.87	199.64	206.12	202.75	199.98	203.52
215.06	212.07	213.49	218.43	220.53	218.23	219.52	218.44	216.97	214.84	215.33	221.11	215	217.87	216.46	213.01	214.73	216.44	217.78	216.12	212.44	220.3	221.72	216.34	216.29	214.42	219.82	215.82	222.26	220.37	214.21	219.72	215.54	214.82	217.19	215.39	218.43	218.49	217.01	214.52	218.91	220.06	218.96	218.31	212.07	216.2	215.97	218.6	213.29	221.51
221.58	217.02	216.79	219.14	216.68	218.26	213.85	214.8	219.09	215.03	217.75	214.94	218.06	217.95	219.46	212.55	219.25	218.08	221.71	216.02	213.61	216.27	215.24	215.62	214.94	211.05	216.82	223.41	217.66	218.4	217.25	211.93	218.55	217.05	217.97	213.41	217.69	214	219.57	216.54	219.17	216.49	219.07	217.79	217.24	216.4	220.08	214.99	220.16	215.88
206.31	201.53	201.47	203.12	209.08	206.1	207.68	204.21	206.78	204.17	201.38	203.64	208.93	205.95	203.69	202.73	209.02	207.27	205.1	202.66	210.78	205.29	205.5	208.75	207.9	204.35	203.93	206.43	204.76	201.06	208.07	204.34	209.74	204.8	202.26	207.05	206.1	210.95	207.34	204.4	198.73	203.17	205.99	202.55	205.96	198.23	207.41	206.17	207.34	209.21
207.93	210.53	209.25	204.49	212.14	208.81	205.41	205.62	203.84	208.64	208.12	205.7	209.37	205.21	206.41	202.58	207.21	207.33	211.68	207.28	207.46	206.2	206.35	207.24	204.58	202.84	202.38	207.55	208.94	208.05	206.81	209.94	206.92	210.15	209.02	207.79	206.34	204.97	211.69	210.01	205.45	206.28	209.03	204.9	210.35	214.1	211.93	209.38	206.95	203.35
195.81	194.69	197.21	192.48	195.11	198.87	191.14	194.94	194.43	190.76	195.65	198.44	198.03	194.77	197.07	197.26	195.76	198.01	194.58	196.54	194.93	193.7	194.31	192.04	191.55	192.07	196.97	197.54	194.29	197.28	199.39	193.35	196.56	198.18	193.07	192.24	194.09	192.2	195.31	193.82	191.22	193.82	198.98	196.04	194.38	194.92	192.56	198.63	196.75	195.41
221.6	216.06	216.1	217.91	218.26	219.56	213.48	217.16	218.36	218.46	219.47	220.65	219.1	219.37	220.15	220.51	220.18	217.46	217.76	220.12	219.14	219.08	213.07	219.97	218.96	217.28	218.96	214.24	213.8	219.04	220.65	222.92	217.79	214.39	216.89	215.3	221.3	220.11	221.17	220.02	217.92	218.09	220.14	214.69	223.75	220.84	220.34	216.28	217.56	220.8
200.64	200.61	203.39	201.7	201.02	206.85	202.29	201.01	205.07	202.7	203.64	201.33	202.66	197.67	203.11	200.78	201.87	200.59	207.49	200.47	203.17	199.66	199.41	199.94	210.01	203.91	202.36	205.16	205.45	203.93	206.25	206.53	199.08	205.14	207.27	202.81	202.56	205.34	202.66	197.84	199.38	202.91	204.79	203.17	199.96	199.24	199.99	203.9	194.89	204.91
212.4	215.64	213.45	208.52	213.44	210.19	209.2	211.36	212.41	208.1	210.89	212.91	209.48	206.07	212.23	212.45	208.79	208.27	209.38	207.81	213.77	208.93	209.53	212.32	208.14	210.64	209.5	211.58	212.38	212.87	210.66	213.63	213.6	212.22	204.35	212.33	204.78	209.09	209.37	209.03	211.64	211.16	209.62	215.73	216.38	208.74	211.68	209.66	214.66	212.06
210.49	213.44	211.08	213.84	210.9	211.72	211.87	213.34	211.81	212.98	213.54	209.64	212.07	209.25	215.47	209.78	215.27	217.64	210.76	214.43	214.68	215.93	210.84	213.68	210.45	209.78	209.15	214.08	213.2	212.82	213.44	213.7	215.03	207.47	211.85	212.71	212.89	209.18	216.52	211.2	215.46	212.77	219.69	212.13	214.08	211.79	213.15	213.27	214.91	210.16
199.16	203.07	195.9	195.49	193.92	197.86	199.38	201.81	198.86	197.45	197.04	195.62	203.11	201.77	200.03	199.12	192.49	200.74	198.07	198.47	199.71	197.74	198.61	197.86	200.11	198.68	204.57	196.34	198.17	196.68	196.85	199.63	193.77	195.62	197.33	196.41	195.95	198.44	202.78	197.33	198.23	204.49	201.27	196.21	202.15	198.01	200.53	199.48	199.46	202.63
208.26	209.36	209.13	208.02	212.76	214.5	213.97	213.2	211.13	208.17	209.21	209.48	211.42	207.85	206.41	209.32	213.83	208.66	212.04	212.45	211.92	206.11	209.45	206.69	213.42	211.01	208.01	209.73	207.75	208.07	211.34	207.78	207.23	204.68	206.37	208.4	204.35	207.48	211.75	208.96	206.24	206.58	209.18	211.27	209.62	205.3	212.32	203.55	211.76	211.58
202.67	201.23	201	204.26	197.44	202.84	202.33	205.33	200.19	203.13	207.89	206.54	201.48	207.6	201.91	203.76	203.7	202.65	205.51	204.01	201.56	203.1	198.8	202.38	202.34	204.26	204.83	204.2	202.41	203.79	204.46	207.79	202.53	204.18	204.7	204.65	206.33	198.56	201.07	206.97	201.28	205.45	200.22	206.07	203.65	200.14	208.7	206.02	201.96	202.47
207.9	210.44	210.91	207.74	210.37	204.14	209.78	210.76	203.83	204.14	209.44	206.15	208.27	208.35	210.55	208.5	203.93	204.28	209.99	211.67	208.54	210.44	210.66	211.62	208.67	209.49	210.2	210.82	207.32	209.48	203.79	205.84	205.36	206.41	207.76	211.53	208.45	209.9	206.1	208.16	205.93	207.13	211.77	208.05	212.02	208.42	209.53	209.21	209.82	212.64
209.14	213.3	208.7	205.33	208.91	208.59	210.14	207.53	209.13	212.98	208.29	210.46	207.39	210.78	208.87	208.86	209.22	206.27	208.18	211.7	203.23	208.47	209.72	210.59	208.03	212.24	206.74	206.29	212.3	203.96	213.4	209.63	208.44	209.68	211.45	206.73	206.04	207.1	210.37	210.17	207.67	207.87	208.2	210.44	210.21	211.63	209.4	213.77	204.03	204.12
200.54	200.14	196.75	196.96	200.59	198.42	197.47	197.95	196.76	200.57	200.07	197.77	200.09	200.1	198.25	199.97	198.83	199.75	198.1	196.08	196.26	194.44	194.28	201.1	202.05	202.77	201.85	202.65	198.74	202.05	199.55	196.17	203.05	198.74	197.64	202.36	194.55	199.25	200.21	202.81	202.86	200.96	198.91	201.03	201.31	194.21	202.36	199.76	201.07	205.86
218.59	217.33	217.67	219.04	220.28	218.29	215.45	214.34	220.23	215.51	215.88	218.63	217.98	214.34	217.09	213.46	217.81	216.93	219.79	218.55	216.77	216.59	217.12	221.18	215.77	217.86	218.61	218.02	217.38	217	220.2	218.51	219.07	218.42	218.44	222.63	216.43	217.4	219.29	217.61	219.68	218.73	214.73	214.87	219.31	216.52	216.44	215.65	217.43	220.69
218.61	217.41	216.95	216.8	217.67	215.81	215.34	217.32	222.51	222.24	221.41	217.64	217.78	216.08	218.55	220.67	221.97	217.28	213.07	215.74	218.71	213.32	217.28	219.65	214.95	219.97	222.53	216.64	215.26	221.25	217.44	218.77	216.48	219.31	217.86	219.74	216.56	215.8	223.87	216.87	218.3	217.79	221.27	221.74	219.54	219.13	217.51	217.38	220.4	215.89
214.57	215.46	217.88	212.1	217.52	213.97	209.6	211.05	214.72	217.91	218.06	215.05	213.18	209.9	212.82	212.5	209.23	215.39	211.94	217.82	211.83	211.65	215.28	214.89	210.44	212.96	213.69	208.01	209.1	219.17	215.14	214.72	216.45	216.77	214.74	211.88	209.27	213.07	215.6	212.63	213.17	210.85	211.54	213.23	212.06	214.86	214.89	211.7	208.28	212.78
213.42	217.7	210.8	210.97	209.83	217.19	210.07	210.99	212.7	211.07	214.07	209.12	213.14	213.8	210.62	214.23	217.91	212.01	210.43	214.02	213.34	215.72	207.15	217.28	210.28	214.45	211.38	213.05	212.35	214.58	208.31	208.54	216.73	218.43	209.25	214.32	209.32	216.29	221.38	209.44	218.29	210.66	215.41	216.77	214.27	208.15	216.43	212.84	214	215.2
205.12	205.83	203.88	202.66	203.11	201.94	203.16	201.18	201.14	203.66	199.61	203.65	201.6	202.84	201.65	203.38	203.18	202.86	202	203.1	206.49	205.13	204.2	205.24	206.09	202.1	201.79	203.25	207.92	204.09	201.11	202.81	206.85	204.19	204.77	207.03	197.53	200.96	205.46	204.6	211.6	204.43	208.05	203.02	204.61	208.94	204.65	209.3	204.95	204.26
209.11	209.69	210.77	209.79	213.03	212.68	210.69	206.62	210.09	205.16	208.99	210.79	209.55	210.91	212.99	209.47	215.42	210.57	210.32	213.58	210.6	211.87	207.77	209.45	212.13	210.82	211.67	212.96	213.3	209.84	210.44	210.63	211.28	211.93	211.75	207.24	214.88	207.94	215.27	209.22	210.04	212.41	206.79	211.3	209.65	212.78	213.22	211.91	209.65	213.71
206.92	205.41	208.54	202.73	207.02	202.99	206.47	203.32	205.38	209.4	210.88	204.33	204.91	204.6	205.68	207.48	207.86	211.3	198.67	207.21	205.64	209.05	202	204.72	205.33	203.92	204.85	207.15	204.91	208.76	204.34	207.38	200.98	208.2	208.14	206.81	202.65	204.63	204.48	208.29	206.68	210.42	209.01	207.44	206.63	209.45	206.59	210.94	207.8	209.48
198.25	205.03	209.09	206.06	203.25	203.26	205.38	207.4	204.38	205.14	202.94	201.33	199.92	205.02	202.13	205.33	201.47	207.66	204.58	206.2	205.16	201.7	207.32	204.55	202.8	201.49	203.97	205.52	201.46	201.23	205.3	203.74	202.15	200.76	199.54	198.39	200.52	211.32	204.12	202.8	207.02	202.93	202.64	200.16	204.16	205.66	204.88	200.34	199.53	208.39
208.62	209.78	203.61	207.64	205.52	206.23	211.25	206.29	213.41	206.02	203.11	211.62	204.85	208.51	209.1	208.45	207.59	206.01	212.41	205.86	208.12	211.16	204.22	207.53	207.7	206.02	206.28	206.84	209.64	206.76	206.99	205.7	208.72	209.87	205.22	206.75	208.42	206.91	206.64	205.16	207.02	208.94	202.33	208.86	207.93	208.08	207.52	209.19	208.67	209.71
195.19	195.67	197.61	205.51	200.68	200.03	200.98	196.22	198.87	196.73	196.68	199.07	196.97	193.95	198.41	203.68	197.57	203.32	204.43	197.02	201.77	204.33	202.21	201.59	192.36	194.11	200.29	198.08	201.24	198.67	203.1	200.87	203.38	197.6	201.33	198.5	197.02	198.23	198.08	196.74	194.54	192.06	199.75	198.16	194.84	200.43	200.96	201.87	199.08	199.9
206.82	196.45	208.23	198.25	199.99	201.1	200.9	200	202.88	200.33	200.57	202.13	206.77	203.26	204.42	202.7	200.22	204.22	202.21	202.37	199.73	203.29	202.7	199.32	203.74	201.65	202.82	205.37	204.08	203.93	204.7	204.09	201.33	199.97	200.23	203.73	201.59	204.96	203.34	205.02	201.69	205.57	201.05	205.15	202.41	200.94	207.77	201.91	201.81	201.31
204.96	206.9	207.68	206.69	203.33	207.72	206.15	208.02	206.09	204.48	208.21	211.22	206.1	206.88	207.46	204.49	210.8	206.53	206.33	204.44	204.58	209.07	208.29	211.32	209.09	205.01	211.72	204.89	206.61	210.79	206.98	208.75	204.18	205.4	206.03	209.41	208.93	205.57	215.35	209.05	206.25	204.46	205.53	206.71	203.17	205.93	203.28	206.71	207.06	203.84
208.57	211.39	211.41	211.82	211.29	209.24	210.72	214.88	210.55	208.16	211.29	214.61	211.66	211.33	211.03	213.28	211.49	211.23	211.77	210.17	216.57	210.17	208.77	212.15	210.49	211.09	207.41	211.78	211.72	210.92	212.58	210	218.71	210.53	214.59	216.94	212.87	212.39	211.7	210.63	210.53	212.67	216.23	213.52	214.49	215.35	210.06	209.68	210.89	209.49
196.84	200.72	195.15	200.74	199.96	198.95	197.24	197.93	199.19	198.11	203.14	193.41	197.05	198.18	197.05	197.78	198.68	199.91	203.15	196.8	199.26	198.62	196.7	198.66	201.05	202.26	198.35	198.81	202.05	204.1	202.49	198.27	204.62	201.9	199.47	198.33	196.94	193.11	199.53	198.97	195.86	197.15	199.3	198	201.6	195.52	199.84	201.04	199.84	199.47
203.82	203.99	201.23	209.82	205	203.95	204.47	198.16	203.08	203.1	205.31	195.92	202.37	203.57	201.49	201.64	203.5	203.52	207.48	202.67	204.12	201.37	200.33	204.12	205.32	207.85	207.1	202.7	203.21	201.71	201.69	202.41	207.29	205.37	200.83	204.04	202.31	205.32	207.55	206.44	207.43	205.65	204.14	200.24	202.03	203.07	202.21	201.22	206.89	203.53
210.06	212.95	208.96	206.59	208.3	206.56	207.64	206.25	208.19	210.34	211.86	207.97	204.81	206.66	209.77	210.69	206.58	207.84	209.72	208.03	208.42	208.61	207.81	209.78	206.7	211.55	204.29	211.34	202.04	211.81	203.56	207.28	206.52	206.82	205.52	207.75	207.62	210.8	212.69	214.74	211.62	206.58	208.43	208.9	209.65	210.61	207.23	209.89	207.66	202.77
209.48	210.97	214.77	213.17	213.27	214.03	213.91	211.44	211.02	216.68	210.22	214.55	215.25	215.83	212.79	212.29	215.55	211.54	214.25	211.6	215.48	214.38	208.21	212.28	211.66	212.89	212.72	214.43	209.01	212.88	215.28	212.02	212.83	213.89	212.64	213.23	210.13	212.36	210.53	211.45	213.82	213.53	214.41	210.62	212.57	215.12	215.6	212.96	214.84	214.19
203.37	209.2	207.51	208.47	210.73	208.91	211.75	210.42	209.65	203.66	206.24	210.01	213.14	206.84	204.37	210.46	209.52	209.55	211.33	209.79	208	209.14	206.8	207.91	211.12	204.78	207.71	207.75	212	207.67	210.4	206.8	210.29	210.65	209.49	209.46	210.31	210.17	203.97	212.27	208.82	211.52	208.22	207.67	210.46	206.9	204.22	208.61	207.73	208.51
207.91	208.21	205.33	206.59	209.29	202.43	211.58	208.05	208.26	209.46	210.71	206.92	205.81	202.63	203.54	208.59	209.06	207.77	207.73	207.05	205.53	210.73	208.49	208.67	206.82	210.11	203.53	205.81	209.31	212.64	211.01	207.68	209.27	205.88	205.14	208.48	211.56	208.59	209.64	209.58	209.74	209.04	208.57	208.43	210.26	208.48	205.45	208.98	208.49	209.01
210.26	210.1	208.42	206.63	213.09	206.19	204.57	206.18	212.03	205.46	207.2	204.96	208.24	207.91	204.47	209.23	207.38	206.4	209.68	205.77	208.57	210.72	209.74	209.72	207.01	204.76	204.77	209.95	205.88	210.24	203.87	211	201.6	207.62	210.65	208.8	212.06	209.92	206.53	206.93	206.41	203.82	203.1	205.18	205.81	206.65	210.31	204.97	206.81	208.46
205.28	213.22	214.89	210.94	213.85	214.97	213.94	217.23	213.72	210.82	217.03	213.85	213.09	212.72	213.14	214.11	208.34	210.56	204.95	213.26	212.14	213.99	208.35	214.91	209.94	210.45	211.87	213.47	210.25	212.68	210.39	211.56	210.32	207.52	211.49	208.58	210.53	209.24	209.72	212.02	208.22	210.67	208.3	212.76	211.68	211.62	210.45	209.66	210.25	213.26
212.08	212.59	209.88	209.33	215.31	209.33	209.31	210.23	208.17	210.52	209.49	207.29	207.21	213.15	210.3	218.11	208.83	210.85	212.4	211.68	213.2	211.45	213.86	213.82	214.6	214.8	213.06	214.95	213.61	216.09	211.1	215.62	212.92	213.94	212.55	212.68	214.23	214.05	212.39	210.47	215.12	209.17	210.74	207.81	210.85	211.77	212.23	205.39	212.95	212.52
204.05	209.56	208.8	206.34	206.24	203.97	211.13	211	208.76	206.49	201.57	207.36	205.12	205.78	205.16	203.48	206.05	206.78	207.97	207.84	204.02	209.42	203.84	207.26	209.18	207	208.44	204.21	206.93	207.02	212.14	206.95	207.05	204.99	205.14	209.47	208.81	206.48	203.7	209.15	205.12	208.77	204.33	209.95	207.49	203.33	208.09	208.4	208.51	203.41
212.46	205.69	205.38	211.06	206.71	208.26	205.09	204.73	210.97	211.16	211.87	212.32	206.43	209.94	209.61	208.34	211.56	211.82	204.31	209.06	209.29	210.67	207.18	206.35	210.38	210.9	208.94	209.04	211.06	208.04	209.36	206.05	208.15	206.05	207.07	211.57	207.55	207.63	207.19	208.83	211.28	208.8	206.22	205.9	211.9	208.89	208.91	208.52	205.5	210.64
209.71	205.55	209.9	211.48	209.4	204.23	209.71	206.8	205.66	211.19	209.58	203.79	206.93	210.16	205.32	210.78	209.2	207.89	205.37	207.09	208.09	210.26	213.3	212.43	213.59	206.16	207.22	206.81	210.67	211.18	212.48	211.14	209.08	205.67	208.26	208.82	204.14	206.27	207.71	210.04	213.1	212.38	208.09	210.55	207.66	208	208.89	210.49	214.5	213.04
209.27	209.49	205.26	210.63	207.67	205.32	208.46	210.65	213.36	205.08	205.14	208.1	208.81	205.95	208.97	207.67	208.99	210.48	204.56	209.63	205.78	209.17	206.04	206.26	205.02	207.37	208.17	208.36	210.56	209.99	211.2	209.5	206.36	209.18	212.7	210.41	204.11	206.44	208.27	209.26	209.43	211.72	211.49	212.54	207.73	207.13	203.99	210.3	205.29	207.73
201.87	204.74	203.01	202.19	199.69	204.36	204.01	200.67	200.3	201.57	204.47	204.76	200.94	204.42	206.87	201.98	204.94	202.8	200.38	199.91	206.85	206.77	201.06	203.21	206.83	201.05	202.47	202.32	203.35	200.44	204.68	201.89	202.48	201.14	205.62	201.4	208.5	200.76	205.49	206.81	203.35	201.72	200.54	204.04	205.82	203.94	201.99	203.4	206.94	200.76
219.52	216.69	219.81	216.63	215.78	220	215.21	214.25	219.95	221.6	223.39	217.34	218.03	221.99	217.53	218.17	220.51	221.83	218.51	218.52	214.21	222.1	218.55	218.87	220.92	218	213.45	217.94	215.49	216.21	212.77	217.88	217.63	217.66	214.92	215.75	219.3	214.23	216.57	218.71	215.77	218.94	218.66	216.31	212.59	213.05	218.42	218.57	216.73	217.17
205.6	202.46	201.88	207.98	204.74	205.37	204.34	200.7	204.12	201.61	209.2	206.88	205.08	204.94	207.53	204.18	199.96	199.85	203.11	202.49	204.29	203.61	206.19	205.63	204.01	205.05	204.48	205.45	206.69	204.37	206.95	203.46	204.08	207	204.5	199.05	207.7	205.41	208.46	203.78	202.08	206.59	203.51	209.89	202.74	209.31	204.17	207.32	203.99	210.88
198.67	197.65	196.15	195.69	199.32	200.6	203.18	200.33	198.91	196.15	200.41	203.45	202.98	199.84	197.37	197.17	199.38	201.77	195.08	200.73	199.04	196.51	200.32	198.08	198.77	197.07	199.61	198.31	197.85	200.44	202.47	198.2	202.5	195.52	196.31	205.61	198.24	200.12	201.62	195.94	204.05	203.48	200.26	199.35	199.4	196.91	203.5	198.02	199.74	197.19
205.54	212.07	209.08	208.28	209.71	205.43	205.01	205.53	208.17	211.14	204.76	205.35	211.5	207.84	208.86	213.09	208.88	211.97	212.07	209.62	208.09	205.81	211.46	211.47	212.85	211.84	212.37	209.48	212.93	207.88	206.9	213.99	206.02	211.44	207.73	210.45	208.31	206.91	214.99	209.43	213.8	208	210.82	203.31	206.26	207.11	209.99	205.64	205.04	207.82
211.21	208.23	211.7	209.1	214.12	204.69	210.19	206.4	213.35	212.5	213.41	209.34	210.41	216.69	214.63	213.39	217.44	214.7	212.8	211.73	209.46	207.94	213.52	213.45	215.15	207.65	208.04	219.59	207.16	207.32	208.65	212.83	212.45	209.47	210.86	211.38	212.12	216.27	210.01	205.66	215.37	211.7	214.27	213.59	211.28	216.23	208.68	212.06	210.65	215.26
206.81	202.32	204.5	198.7	202.14	205.88	200.8	205.56	205.57	203.44	204.81	203.52	200.61	201.72	197.91	202.02	205.07	201.19	201.14	203.38	202.54	202.02	198.43	202.99	200.69	201.57	202.08	202.54	204.56	199.28	199.64	205.76	201.78	205.53	203.59	199.94	204.72	204.24	205.18	203.01	196.46	202.44	206.85	201.98	200.37	200.99	198.89	200.68	202.76	202.88
200.32	197.37	196.04	191.35	198.37	199.75	194.38	196.29	196.47	193.43	197.19	194.77	193.78	190.83	194.96	193.96	194.13	196.7	194.04	194.97	193.18	195.01	194.99	197.66	193.95	196.31	196.45	196.12	196.07	198.15	196.49	194.29	190.25	194.5	194.71	197.1	191.21	198.81	195.21	193.12	192.96	195.31	197.63	194.91	196.17	193.72	195.24	196.66	199.68	193.62
201.67	198.62	200.25	206.47	196.65	198.76	199.26	197.7	201.55	199.78	196.56	197.52	204.02	202.99	193.62	199.67	202.56	203.31	197.71	202.08	200.46	201.83	200.71	200.69	200.79	197.45	207.44	201.7	196.93	201.16	200.07	199.67	200.44	200.87	207.45	201.14	195.98	199.06	199.48	201.58	201.5	194.45	201.58	197.09	199.22	199.35	202.83	196.95	200.07	197.78
211.4	210.16	210.31	215.65	209.69	215.47	207.39	210.32	215.54	214.66	214.58	215.81	211.44	211.27	210.1	215.71	210.79	206.21	212.28	207.38	214.64	213.43	212.56	209.49	212.98	214.28	210.63	212.33	212.33	214.28	209.74	211.09	210.38	209.17	208.86	214.6	211.13	215.04	212.38	211.79	213.66	212.16	215.49	214.55	208.89	212.44	204.9	213.33	211.03	213.03
215.77	218.85	222.87	215.24	220.83	213.7	219.71	216	216.63	216.41	218.11	216.33	217.15	216.57	213.61	213.36	214.81	212.15	216.28	216.28	219.29	216.34	217.1	216.22	216.88	217.87	214.95	216.61	215.75	215.33	218.53	212.7	213.62	219.12	216.75	215.12	214.16	216.93	219.91	215.19	216.15	219.84	215.52	216.84	212.85	212.68	216.17	211.95	217.99	217.8
208.66	208.31	211.61	209.93	210.34	208.22	215.2	215.17	211.98	217.61	209.03	212.52	208.81	220.06	211.89	208.81	209.28	215.43	211.7	215.51	214.1	212.15	214.17	210.38	213.33	209.83	211.51	209.55	212.84	209.91	213.06	212.93	209.21	215.1	212.74	206.82	211.41	213.52	212.33	208.78	209.86	208.94	212.35	218	211.27	214.62	212.95	212.69	213.4	211.5
210.42	208.59	207.57	208.85	206.87	206.53	205.2	209.44	203.15	208.62	203.68	208.22	206.63	202.17	203.17	208.05	206.64	209.49	208.47	207.19	205.84	207.95	206.43	211.79	209.35	207.4	202.79	208.23	214.93	205.73	206.42	211.8	203.29	211.1	208.09	208.11	207.71	204.6	211.02	206.03	206.93	206.46	212.8	205.04	205.66	206.18	207.77	207.84	205.36	207.69
207.92	210.57	210.73	211.18	207.57	206.83	207.7	209.29	208.2	207.44	204.72	208.35	206.75	209.79	210.08	210.97	201.24	206.12	203.31	209.8	205.64	208.63	204.04	206.87	210.99	210.59	205.81	206.64	207.46	205.2	212.55	209.9	205.59	206.19	210.02	208.98	207.27	208.96	211.16	209.85	207.95	204.67	207.47	205.88	211.92	202.42	208.69	209.71	208.62	209.64
205.54	205.9	204.85	203.18	208.17	204.37	205.55	204.33	208.23	206.66	208.89	204.74	205.83	207.64	207.06	205.19	205.47	202.01	205.8	204.46	208.89	206.76	203.23	208.44	208.11	208.35	207.51	203.59	204.21	210.12	201.51	201.62	209.79	211.22	207.26	201.97	210.2	199.85	208.8	211.8	211.69	206.47	209.94	208.84	203.16	207.55	208.64	209.23	205.9	202.87
200.59	198.08	199.41	201.37	196.47	203.81	202.4	197.15	198.3	196.43	198.38	201.72	195.32	203.53	201.53	199.69	202.13	199.73	200.54	197.47	201.57	199.45	199.59	203.56	199.4	199.62	199.77	198.65	195.94	200.65	199.96	197.56	203.73	198.54	197.25	197.37	202.07	197.15	196.94	195.39	200.01	196.82	200.35	196.62	205.84	200.87	198.06	201.51	200.23	199.97
204.38	199.66	197.5	201.73	198.99	201.31	203.52	200.54	202.94	206.9	203.3	200.73	209.06	203.1	205.34	199.07	202.61	205.62	204.56	205.75	204.94	203.22	204.75	206.61	198.52	198.01	203.67	196.12	209.25	203.81	201.71	201.93	200.96	202.24	199.05	205.79	204.02	205.53	203.93	201.41	200.84	201.68	200.01	205.36	205.52	201.47	201.93	198.38	207.33	207.9
204.75	204.23	202.86	199.23	205.82	209.31	199.26	206.05	199.49	209.05	204.65	206.14	201.9	206.69	202.89	209.08	205.74	201.24	203.09	210.11	207.27	205.73	209.17	205.53	207.45	210.74	208.33	198.44	198.48	203.45	207.19	208.13	205.4	206.72	202.75	208.26	204	201.17	203.25	207.04	204.41	207.25	206.57	206.11	205.09	205.11	201.1	208.03	201.74	203.39
212.84	208.72	209.23	208.7	207.55	203.5	208.77	210.18	210.46	209.25	208.74	205.37	209.37	207.74	210.72	211.02	210.84	215.9	209.76	212.99	212.79	205.49	208.24	207.08	206.33	212.75	213.23	211.52	210.42	210.98	213.35	207.51	209.77	209.58	208.86	206.03	207.58	207.48	208.45	211.26	207.58	207.87	210.75	211.53	209.93	207.01	209.49	209.66	208.83	209.74
202.64	204.05	206.81	203.24	201.84	202.48	202.76	202.9	204.95	205.04	203.19	203.99	203.48	200.66	200.01	208.85	202.06	202.1	199.86	206.84	206.07	205.81	208.2	201.63	204.2	200.47	202.98	204.45	200.71	208.46	202.22	202.76	206.44	206.58	202.01	201.99	197.07	201.48	204.55	202.91	204.87	206.2	201.88	205.25	203.23	202.75	202.55	204.58	203.09	203.48
205.12	207.49	203.56	205.44	210.73	208.33	212.15	209.59	211.65	212.76	211.55	212.26	208.96	209.68	210.49	208.18	207.01	211.11	210.55	210.37	209.16	214.7	209.48	209.1	202.95	210.57	211.77	209.82	205.2	209.2	208.87	208.39	206.28	213.55	205.2	208.23	207.99	207.82	206.1	207.31	213.75	211.06	207.13	204.57	213.05	210.27	207.09	209.85	208.68	209.66
211.71	216.4	211.42	213.7	214.54	213.35	213.47	211.68	212	210.21	214.53	211.7	212.88	213.32	210.67	211.34	210.78	213.06	212.62	211.57	208.27	210.96	212.25	211.49	213.06	213.76	211.26	210.44	216.36	212.98	216.26	213.7	208.76	213.67	216.96	213.27	216.64	210	217.03	209.75	215.61	213.98	212.3	213.97	211.94	213	210.05	216.16	210.91	214.79
205.95	206.4	207.93	208.21	206.82	212.84	209.15	205.2	206.28	209.33	211.51	204.69	204.15	201.44	210.68	210.69	208.44	209.26	206.64	201.51	207.34	205.17	205.16	209.35	210.46	210.49	208.34	205.99	209.04	209.47	210.1	210.8	211.81	210.2	210.91	209	211.81	204.71	208.88	205.12	207.38	205.07	208.65	206.84	210.84	208.39	210.85	208.92	208.82	206.1
206.07	203.59	204.3	205.29	207.54	201.07	205.53	200.37	204.02	201.29	206.32	204.93	202.12	204.01	202.53	206.55	204.35	202.56	204.54	206.96	206.33	204.15	209.51	201.52	205.27	202.53	201.23	208.34	209.36	199.91	206.6	204.68	201.79	203.63	202.47	208.76	200.74	200.78	206.94	201.55	198.3	204.49	202.97	204.92	196.1	207.3	202.83	205.05	202.05	202.25
212.02	210.83	210.54	214.29	211.11	208.43	218.01	214.01	219.12	215.65	211.73	212.73	208.9	212.18	207.88	213.56	218.12	208.68	211.05	212.44	213.33	217.03	214.29	218.7	214.29	215.36	213.49	209.25	214.29	214.4	215.31	213.41	212.57	209.36	217.33	211.58	210.45	212.3	214.84	216.79	212.47	213.73	213.86	208.82	217.48	213.75	217.65	211.29	213.21	214.09
209.14	205.39	200.44	208.64	201.41	203.16	205.17	204.1	203.38	198.54	200.5	200.49	201.75	200.43	201.16	201.09	198.69	199.55	203.14	201.32	199.91	206.28	201.6	196.95	203.27	202.24	203.08	202.74	205.18	204.93	201.45	196.38	203.39	199.2	200.84	202.37	198.37	201.87	204.91	202.65	203.29	208.27	203.05	203.44	201.03	202.26	199.38	199.31	198.18	197.92
205.05	201.74	200.14	205.68	199.18	204.07	200.39	203.07	202.31	206.82	203.4	206.01	209.2	203.34	198.81	204.87	204.41	205.21	203.59	198.67	206.78	204.04	203.84	208.26	205.25	205.09	208.84	204.22	204.94	202.93	205.18	204.66	202.92	200.75	206.99	201.8	207.66	202.6	200.85	202.34	201.9	204.8	204.65	204.14	200.28	203.83	206.17	203.16	206.5	204.5
206.4	200.01	207.65	204.32	205.55	201.51	199.71	205.34	199.29	200.89	199.97	204.06	202.67	206.69	204.99	198.78	201.99	206.12	201.75	203.9	205.46	207.74	203.8	204.47	200.42	203.9	199.39	201.36	200.77	204.91	201.72	205.77	204.83	204.78	204.04	197.11	205.59	200.64	204.05	205.36	201.47	200.83	204.22	203.72	204.45	201.68	202.24	202.38	201.41	205.18
208.46	205.26	207.02	200.67	209.29	207.47	204.22	200.15	209.92	204.98	203.99	202.97	206.99	206.29	205.65	204.97	206.67	212.39	209.53	206.85	204.65	204.54	205.98	207.57	209.63	210.57	205.05	209.81	204.65	207.14	202.73	209.23	207.2	208.13	203.42	206.07	208.67	202.54	203.43	208.32	208.64	209.92	207.98	208.41	208.9	204.09	210.88	202.64	207.1	208.83
200.82	201.48	199.62	199.67	199.44	199.98	199.68	197.35	200.84	197.98	199.8	203.9	200.34	200.58	200.94	196.24	197.9	202.08	199.34	201.79	204.55	199.88	201.33	203.91	198.31	203.24	202.75	204.53	199.59	203.16	200.19	198.86	203.55	199.25	201.24	201.54	203.03	203.75	199.93	202.08	204.22	201.41	195.81	199.22	200.6	197.67	201.07	200.7	204.3	195.72
200.92	206.45	203.6	209.18	209.03	203.66	207.26	206.8	203.9	200.25	200.46	203.68	204.06	210.35	205.4	204.72	206.98	205.06	204.78	207.95	203.14	205.42	203.85	201.11	205.13	200.69	206.85	204.74	204.8	205.9	208.97	199.84	203.6	202.25	206.18	201.19	208.56	202.66	203.45	203.11	203.26	202.49	202.41	206.85	211.14	207.01	202.54	204.63	209.24	202.58
205.17	205.77	201.07	203.36	203.43	201.79	199.52	203.12	201.9	201.76	202.43	202.3	201.92	203.52	205.05	206.14	200.19	200.69	206.05	204.87	201.68	204.06	201.49	198.54	201.83	200.57	204.1	203.52	202.75	203.62	199.26	201.26	207.81	200.35	200.75	207.19	204.42	203.83	203.55	202.35	202.77	201.97	200.28	203.7	203.51	203.89	200.83	201.04	201.4	203.72
197.24	196.59	193.76	192.34	194.67	198.15	195.37	196.95	197.63	194.26	196.9	197.94	196.71	196.13	191.8	196.08	197.64	193.9	196.48	195.34	191.31	192.45	196.49	193.25	194.54	199.19	195.87	196.87	193.48	193.29	193.82	193.02	193.67	198.12	192.79	192.92	195.35	195.52	197.59	201.37	195.4	195.16	197.34	194.43	191.71	197.34	196.3	195.81	198.73	193.23
214.4	215.18	214.71	218.21	220.78	216.7	214.87	216.25	216.2	220.02	219.13	214.79	215.79	218.9	216.84	216.03	219.77	218.04	216.58	213.79	212.98	216.81	219	217.79	217.01	221.71	219.04	214.01	212.49	218.68	217.08	213.67	217.84	217.65	217.83	218.11	220.37	217.97	218.29	215.42	216.03	219.18	218.96	219.32	217.97	218.64	217.65	219.7	216.24	218.75
205.12	209.2	207.77	210.04	208.94	207.68	212.96	208.47	203.56	206.05	208.02	207.3	208.4	206.7	205.68	210.59	206.36	209.32	207.26	205.96	206.18	206.72	208.67	201.66	208.21	209.43	212.11	205.44	207.17	210.06	209.75	206.73	206.04	208.31	205.07	209.05	207.12	210.38	205.05	210	210.31	208.84	206.22	207.41	207.22	206.02	206.94	210.1	212.03	206.64
217.65	213.95	215.28	215.64	204.81	212.51	217.82	212.96	215.55	214.22	216.03	212.91	210.1	217.66	216.6	215	211.95	216.65	213.02	213.47	216.16	211.3	211.87	215.52	211.83	213.55	212.37	212.91	212.52	210.21	210.61	216.13	215.28	215.86	217.95	211.86	216.69	210.17	216.55	211.89	212.49	215.68	208.56	213.88	215.25	215.45	211.42	212.7	214.99	212.87
203.69	206.55	210.73	204.87	203.85	206.53	212.32	210.61	213.04	202.6	208.04	208.66	209.29	207.84	208.22	212.15	207.69	206.49	203.78	205.45	208.79	206.38	208.12	207.56	203.96	209.07	207.11	211.35	210.16	206.77	211.15	211.01	209.04	209.31	206.65	210.32	207.45	206.91	203.15	208.72	208.35	210.94	204.9	209.16	206.51	209.39	207.4	206.28	207.58	213.49
208.99	211.16	213.52	209.41	215.37	210.65	211.01	212.45	206.64	209.72	211.92	210.24	211.11	211.11	212.52	215.22	212.08	205.7	212.48	213.79	215.17	218.03	214.34	214.86	211.17	214.76	210.52	208.8	207.94	211.27	207.76	208.98	211.56	209.26	214.17	215.29	212.88	211.27	211.42	211.11	214.18	213.27	208.87	211.38	213.78	209.86	208.65	213.06	215.4	211.45
205.08	210.27	207.61	208.4	207.94	202.75	211.01	206.82	207.6	209.24	208.45	207.37	210.89	210.38	206.68	205.74	204.89	206.07	211.31	209.32	209.89	205.41	206.15	209.54	205.71	206.82	205.09	204.69	213.24	204.98	199.6	206.93	205.22	205.26	210.15	208.23	207.13	208.31	206.79	211.38	205.18	212.75	207.94	213.33	204.68	205.91	208.76	203.51	209.36	214.35
200.14	203.25	203.25	201.92	200.97	197.09	203.33	201.54	200.39	199.15	200.1	201.15	201.98	203.84	198.17	198.78	201.18	200.23	206.44	202.63	198.03	197.52	198.11	202.66	201.58	201.03	199.65	196.68	202.39	200.66	198.92	200.72	200.18	204.88	201.16	197.91	202.53	197.66	200.56	205.73	204.18	203.15	200.68	196.69	204.6	199.05	203.37	200.03	200.5	200.69
199.75	204.94	206.17	201.35	204.36	203.6	199.8	202.65	200.93	208.6	204.77	205.63	209.26	207.07	196.04	201.91	202.31	205.84	202.47	203.22	203.84	202.78	206.39	199.11	205.29	201.8	205.16	201.79	202.33	200.08	206.51	206.12	206.01	203.51	204.33	206.52	199.65	196.46	203.82	204.72	203.42	202.64	205.46	203.2	204.33	204.95	202.89	211.14	200.94	203.75
217.77	221.17	216.87	220.32	214.41	223.26	222.58	220.75	222.11	218.82	217.63	217.96	217.12	216.77	216.24	218.08	218.27	217.63	221.09	215.16	214.95	219.46	214.06	219.22	218.33	221.5	220.86	217.99	216.09	217.74	213.71	218.95	219.85	218.51	218.92	223.15	217.42	220.27	213.08	215.75	218.95	214.32	216.19	214.9	218.71	216.56	219.78	216.42	222.05	219.99
219.72	218.04	217.54	213.49	218.71	215.17	216.18	217.47	219.12	216.04	214.95	218.35	220.08	215.83	215.94	214.89	216.08	215.46	217.89	217.11	217.66	212.39	217.78	213.73	217.11	219.39	217.69	215.87	220.47	219.41	216.55	214.6	217.31	215.6	216.9	211.3	218.53	220.99	221.36	219.49	212.65	220.09	217	218.29	215.24	216.89	218.58	217.2	214.23	214.61
217.07	220.43	217.92	220.8	218.26	218.49	217.23	216.3	219.66	219.13	220.3	219.97	216.23	217.91	215.73	217.14	218.3	215.75	218.7	220.84	220.56	215.91	220.17	220.06	220.71	219.11	218.76	222.49	215.4	220.3	217.6	224.13	217.57	218.56	219.65	218.8	218.89	212.74	213.75	216.14	215.46	219.52	213.23	213.35	223.11	216	219.07	220.53	219.89	220.56
213.82	210.68	211.41	218.03	210.94	209.71	209.09	214.93	206.35	214.13	211.96	215.63	216.23	211.12	206.34	209.49	215.24	215.18	215.41	210.94	215.53	210.26	212.54	210.84	214.44	211.26	213.68	214	211.68	215.05	211.13	211.1	210.72	216.52	218.98	212.24	209.99	208.21	213.4	212.46	212.42	213.24	214.75	216.3	216.51	215.89	212.4	212.29	212.93	207.73
207.68	210.97	208.69	205.45	205.86	209.1	205.36	208.57	203.32	208.85	205.85	207.36	205.31	206.68	209.81	210.36	208.15	209.12	210.93	209.64	213.19	206.14	207.71	209.88	206.32	204.83	203.56	205.84	206.16	206.82	208.12	207.71	211.41	208.8	209.28	213.56	204.69	210.95	205.18	210.02	210.31	208.01	207.4	208.86	206.37	208.31	209.68	205.12	205.7	210.76
202.36	201.75	206.14	201.54	199.56	201.82	206.29	208.91	202.67	202.07	201.1	197.48	203.74	202.02	201.13	204.62	201.92	206.3	205.01	203.57	207.34	199.35	204.59	199.04	208.63	199.03	199.35	202.69	204.23	202.68	200.11	202.7	205.14	199.54	202.73	200.38	203.22	206.82	205.75	201.43	206.39	205.13	199.72	203.79	200.92	206.76	203.1	203.52	204.41	205.09
198.91	201.11	198.76	198.35	200.09	198.21	198.77	201.45	201.87	198.51	202.18	202.82	196.82	201.75	195.58	200.14	197.15	200.46	199.55	197.78	202.72	199.3	199.51	199.88	200.92	195.53	202.42	196.5	196.65	202.79	199.79	198	202.05	200.45	202.15	204.33	200.25	201.25	204.18	198.78	198.64	199.5	193.86	203.12	203.02	203.28	199.35	194.33	199.13	201.67
217.47	215.98	220.35	214.93	214.15	221.43	219.13	216.85	221.07	217.79	220.76	213.01	221.19	218.4	218.57	218.63	216.39	218.27	222.48	214.78	218.97	214.99	219.36	220.07	213.68	215.76	219.25	218.46	214.74	220.13	216.59	217.59	217.33	218.06	217.57	222.19	215.98	218.25	219.76	215.1	220.68	213.94	216.59	219.94	216.26	215.9	217.68	216.46	221.56	214.41
210.31	205.65	207.91	207.55	205.78	210.87	206.61	205.1	211.22	206.2	210.38	206.81	211.21	206.49	207.39	208.47	206.91	206.69	204.54	209.65	201.47	202.36	208.28	205.7	204.16	207.93	205.91	203.2	212.26	210.58	207.63	209.27	207.77	210.71	208.98	204.61	203.99	210.03	207.05	205.99	206.24	208.33	204.91	204.54	205.74	207.68	210.36	206.67	207.31	201.97
207.74	209.61	206.48	208.56	204.64	203.55	207.39	208.05	208.24	208.29	209.17	206.74	204.35	208.58	210.52	206.82	209.69	210.35	208.67	207.91	206.79	206.94	210.01	211.64	209.15	214.39	212.85	209.61	206.84	211.15	203.91	207.18	208.82	208.24	205.99	209.23	210.75	210.43	211.06	207.84	207.33	209.38	206.4	204.64	214.42	208.87	208.65	207.58	209.84	214.65
208.5	207.48	204.13	212.48	207.48	206.62	208	211.55	211	206.99	210.5	209.25	204.67	208.99	209.01	201.81	205.49	210.1	208.38	207.48	207.09	211.69	206.13	207.51	209.7	209.05	205.83	206.15	207.23	206.62	208.26	210.47	206.83	213.47	204.25	204	208.41	208.94	204.19	203.92	204.82	210.46	205.96	204.73	204.57	206.02	209.05	211.86	211.67	208.38
206.91	212.23	206.13	202.44	207.15	207.65	204.54	205.38	209.31	207.98	205.11	213.14	204.07	204.42	209.64	209.78	207.2	209.11	208.43	209.83	208.42	209.07	211.65	211.68	209.61	209.36	206.5	207.73	203.1	209.04	209.97	207.81	206.92	210.19	205.48	209.38	211.06	207.45	203.84	208.52	210.88	207.25	206.47	209.13	205.81	205.62	206.85	207.47	206	210.36
205.67	202.8	210.62	207.07	206.55	207.01	211.12	203.11	201.37	208.02	204.97	208	208.23	206.5	209.04	203.67	208.24	205.05	206.51	208.85	207.63	205.35	205.22	209	206.35	208.1	207.85	207.05	209.94	208.17	204.05	205.57	203.81	206.16	202.7	205.39	208.91	207.61	207.03	204.86	210	207.72	206.05	203.55	208.95	206.84	207.27	210.43	202.76	206.48
216.12	210.79	211.2	210.59	209.77	208.65	209.51	206.15	212.9	211.48	212.83	214.49	213.08	213.82	210.01	212.66	210.37	214.77	213.14	211.87	212.62	209.01	210.65	213.66	211.41	208.46	210.85	209.05	215.35	214.92	210.77	205.42	212.68	210.96	211.08	214.75	212.87	216.7	211.86	213.42	212.1	212.62	211.47	216.27	211.3	213.6	214.42	210.36	213.94	214.95
197.26	198.57	199.87	201.83	197.41	200.04	202.55	196.7	202.42	197	200.62	196.88	197.88	203.95	196.11	200.96	201.32	198.98	203.55	201.11	201.79	198.58	198.52	204.14	198.75	197.84	200.36	199.56	199.25	199.43	201.63	201.23	197.77	200.82	201.51	202.41	202.33	204.23	195.84	197.15	199.94	198.85	197.17	197.38	200.09	201.79	201.59	204.91	201.96	195.82
204.48	205.15	203.39	199.46	203.21	204.8	200.83	202.36	203.55	203.3	200.38	200.68	206.11	205.22	202.67	205.32	201.21	205.08	203.92	205.34	206.5	201.52	205.37	199.71	204.81	201.79	201.18	202.15	204.41	200.8	203.36	206.29	199.91	199.7	205.23	201.66	199.04	200.77	200.85	200.3	207.27	202.57	199.59	205.18	203.41	208.09	200.72	199.82	200.89	206.67
206.54	203.1	209.44	205.24	207.12	206.13	210.5	207.94	205.42	208.24	214.8	209.14	206.56	206.44	203.85	209.25	207.83	208	206.92	206.43	203.55	204.67	208.42	208.34	206.63	207.76	212.37	208.11	209.8	208.69	208.35	211.96	205.66	205.51	210.11	210.85	208.33	209.15	205.87	213.5	209.58	207.36	211.23	210.2	209.7	202.72	209.99	206.27	204.93	209.64
207.4	207.67	208.09	206.5	204.38	209.19	207.56	204.04	205.18	204.46	210.89	206.25	212.39	204.46	210.55	211.05	209.86	205.23	208.01	207.1	209	209.21	212.72	206.01	209.58	205.82	204.51	205.1	207.6	208.91	209.09	204.63	204.1	205.19	208.33	205.94	210.04	208.36	210.67	203.98	210.19	209.54	205.55	209.98	210.85	211.74	208.92	211.51	209.21	209.67
203.99	201.5	204.78	206.23	206.42	206.55	204.45	203.35	203.59	200.21	205.51	204.92	202.89	202.84	206.92	206.71	203.94	204.6	206.13	203.75	204.67	203.36	209.96	202.51	204.88	207.89	206.11	206.14	202	205.95	203.11	201.22	201.22	202.27	205.05	205.22	203.81	204.06	201.91	208.14	200.56	205.71	204.59	203.77	202.41	200.9	201.5	197.37	207.92	202.76
210.21	208.6	212.46	212.47	213.02	208.08	211.01	213.43	210.06	212.2	208.97	211.21	209.44	208.66	211	212.62	214.25	213.33	210.92	211.72	214.52	212.76	215.91	209.81	212.67	215.18	214.91	213.18	210.69	208.33	212.65	212.42	212.13	211.89	211.96	208.68	215.46	212.02	213.48	206.67	207.65	205.47	214.05	217.52	217.91	213.88	215.23	205.04	209.11	212.34
208.47	205.69	202.34	203.24	204.63	200.02	206.28	203.57	204.19	205.45	204.01	202.74	205.96	210.65	204.73	200.45	208.93	199.96	205.88	208.47	207.24	209.78	206.33	206.83	200.51	204.18	205.02	208	209.82	205.93	208.57	205.37	208.14	203.14	203.05	202.24	201.44	205.54	207.91	206.67	201.07	201.28	205.23	202.31	206.34	205.27	207.9	206.36	203.11	203.91
215.03	219.48	219.57	214.02	213.54	216.91	210.75	209.71	214.51	216.89	212.55	214.6	212.09	210.64	213.11	214.32	211.82	211.4	211.1	218.18	217.98	214.68	211.7	210.63	213.66	213.98	215.45	218.18	210.77	213.22	213.54	214.09	211.97	213.83	212.89	215.69	214.24	212.43	212.84	213.53	213.23	213.22	212.86	213.26	211.74	218.19	213.31	216.27	213.05	213.72
199.18	199.87	200.36	203.42	204.89	195.15	199.49	201.53	201.7	198.98	194.89	201.69	197.02	203.69	202.98	198.66	201.95	201.92	199.54	197.18	202.4	194.6	199.74	200.41	198.61	200.67	201.79	198.99	196.86	203.46	198.11	201.64	198.22	200.05	196.71	198.44	200.77	200.81	197.29	200.47	200.02	197.91	205.81	199.32	198.2	196.76	199.17	204.09	197.52	197.76
200.72	199.79	205.56	204.64	202.53	206.04	205.97	208.38	200.24	202.52	204.89	206.33	204.05	206.59	201.76	201.74	203.58	204.39	197.1	201.05	203.23	204.12	206.9	203.77	198.33	200.86	203.54	208.2	202.83	199.56	199.78	202.53	203.22	206.05	206.08	203.97	204.13	202.35	204.36	200.47	201.8	203.02	202.38	202.1	202.94	201.65	204.92	206.05	203.91	198.94
208.04	208.08	204.53	208.12	204.55	210.8	208.5	207.58	206.95	205.17	205.19	208.42	209.09	209.06	210.3	204.28	205.43	208.38	206.3	207.85	204.07	209.7	211.97	203.13	211.38	207.52	209.66	207.51	205.51	208.04	203.37	210.54	207.15	211.3	206.11	210.86	205.33	209.69	208.39	211.1	211.82	209.8	202.75	209.19	202.99	208.86	208.76	207.75	205.16	207.03
205.78	206.97	209.91	209.57	205.98	208.36	213.53	207.83	201.94	208.32	203.89	209.73	207.35	210.97	209.33	208.84	201.6	203.21	209.96	207.76	210.69	206.17	207.62	208.96	204.4	207.4	206.18	209.44	205.35	210.63	208.94	205.69	206.85	207.24	206.69	206.82	207.01	212.16	208.94	201.02	205.7	208.17	207.11	201.09	205.64	207.58	210.24	209.42	208.01	205.39
200.49	201.36	198.6	198.94	200.72	197.69	195.11	203.85	193.4	199.78	199.57	197.81	203.17	197.82	199.69	198.84	201.42	196.2	198.17	191.92	199.4	199.93	199.51	202.07	198.02	202.01	198.51	197.38	201.35	200.2	196.88	199.62	197.37	196.51	201.64	196.35	196.24	197.42	200.51	197.91	196.01	195.96	200.98	200.04	204.13	196.3	201.83	201.01	199.74	206.6
214.23	214.09	214.54	209.92	205.83	209.35	212.27	211.92	213.1	211.26	212.32	213.04	211.35	213.55	208.73	213.69	211.4	211.48	213.89	211.54	211.76	210.64	209.98	207.83	217.42	214.37	211.95	214.93	210.47	214.4	213.49	213.21	213.24	214.62	209.93	211.11	210.13	208.93	208.58	210.83	210.03	211.68	211.62	210.43	215.23	210.48	212.16	210.76	212.7	213.1
201.09	204.64	203.47	204.34	201.94	204.96	201.99	204.73	207.52	207	202.53	203.93	206.89	201.04	206.24	205.36	202.87	208.57	209.6	203.45	200.65	202.4	206.82	204.49	203.73	203.95	202.42	201.9	203.39	201.79	204.74	201.94	203.89	211.55	200.28	203.48	202.36	204.3	201.65	202.06	203.37	209.94	200.88	206.53	204.16	205.58	202.57	202.44	204.83	201.14
197.15	189.7	196.77	196.09	193.58	193	194.78	189.15	190.87	191.12	196.46	193.81	194.22	199.37	197.02	193.52	194.01	193.75	190.43	194.08	196.72	195.1	192.92	192.57	195.02	192.81	196.81	195.51	195.19	199.47	195.61	189.52	197.01	190.99	195.1	192.44	193.68	189.85	189.43	194.66	188.54	189.4	192.9	192.78	189.79	194.82	191.18	197.13	196.06	198.58
210.41	208.35	204.14	211.86	210.94	204.53	206.17	207.6	208.55	203.53	212.74	207.79	212.03	205.7	209.24	209.85	209.88	208.31	211.55	206.01	212.12	208.14	208.72	205.95	203.73	205.69	202.82	206.32	205.5	208.28	211.49	206.77	206.92	205.26	212.86	203.45	206.33	210.33	208.91	203.37	210.97	210.04	207.48	207.43	207.51	207.69	209.02	210.67	205.52	207.5
208.64	207.35	209.64	210.2	207.65	208.2	205.73	210.58	211.26	204.87	210.92	209.94	214.45	207.59	207.81	209.62	204.11	207.13	209.43	211.21	206.61	207.22	208.09	209.45	210.24	206.97	209.22	207.88	209.66	207.72	207.62	208.52	210.86	210.96	215.15	211.11	211.61	207.7	204.23	209.72	204.01	208.46	210.04	209.37	207.27	210.88	208.19	210.36	208.06	207.36
208.53	212.11	208.95	212.94	209.52	206.18	208.36	209	213.11	204.5	213.09	206.15	209.12	203.26	207.15	208.01	208.59	207.5	207.02	211.47	211.02	207.73	208.86	209.8	208.74	209.97	208.94	203.1	209.9	213.51	205.27	207.88	208.47	212.27	201.98	210.27	210.3	207.58	209.18	204.1	212.52	207.24	209.62	206.74	210.78	208.77	213.68	209.85	203.36	210.07
211.06	210.33	212.1	207.9	209.69	209.72	210.14	210.51	215.43	211.71	209.27	211.35	212.61	215.41	212.75	214.53	215.72	213.28	211.16	215.34	207.8	212.42	209.56	214.35	209.89	209.21	210.21	214.81	213.92	211.38	209.24	211.06	212.96	209.55	211.68	213.98	214.09	208.54	211.85	217.43	213.51	210.65	213.43	207.14	208.23	213.91	211.48	207.37	213.92	208.31
208.86	207.1	210.61	207.49	209.65	208.8	214.07	209.6	206.02	212.38	207.74	211.23	207.38	206.89	211.18	209.83	207.11	207.88	208.89	206.28	209.56	210.29	211.69	202.31	212.15	209.06	207.97	210.04	206.41	212.02	210.05	213.76	210.55	205.52	212	208.39	210.73	211.73	206.83	207.84	210.77	203.64	208.48	209.03	205.77	207.95	209.17	204.73	207.22	206.07
199.19	205.21	196.83	204.12	199.37	198.67	200.76	207.36	202.58	200.24	209.01	196.14	200.69	203.28	202.17	203.79	203.23	202.47	201.69	207.02	204.42	196.2	204.95	199.85	199.7	206.37	201.99	200.91	203.88	202.03	207.19	204.82	204.41	201.22	197.92	202.1	202.6	203.87	203.6	198.56	200.73	202.59	200.89	203.25	203.6	200.65	203.51	201.6	207.44	204.02
199.95	201.18	202.51	202.78	204.03	208.27	201.66	200.58	206.88	197.34	198.42	200.37	201.81	199.84	203.54	199.92	202.73	203.62	206.23	200.54	198.25	205.84	205.45	203.24	205.71	201.22	199.64	203.02	205.37	201.56	206.25	198.81	201.36	201.96	207.13	204.43	198.84	200.24	206.24	199.54	204.19	197.56	199.79	200.59	202.42	202.64	204.6	199.89	200.23	205.27
205.8	200.24	197.69	197.96	201.73	206.82	199.7	201.4	196.87	197.47	207.01	203.6	202.2	206.33	204.2	201.82	198.78	203.58	205.56	203.87	201.28	200.58	198.58	197.94	202.85	200.32	201.41	203.92	198.15	198.66	206.78	204.14	204.12	203.7	201.01	202.49	196.51	203.99	199.96	201.02	200.79	200.32	200.3	201.91	204.11	206.5	205.35	204.25	201.93	201
210.1	208.31	206.58	212.03	209.29	204.04	207.08	213.26	204.9	204.09	210.72	206.41	205.55	205.82	210.88	211.68	203.35	210.59	211.21	208.59	205.26	212.65	211.11	207.87	209.8	209.67	205.44	206.21	212.8	211.98	208.89	208.51	210.6	206.73	207.44	209.73	206.09	210.52	208.95	210.38	208.49	208.7	210.29	208.76	209.83	209.84	207.6	210.71	207.07	206.15
209.03	208.41	211.76	210.83	207.77	203.53	206.98	211.75	208.97	209.99	206.47	209.56	205.36	210.3	209.86	211.52	209.15	208.72	211.3	205.12	207.77	210.53	211.04	208.33	209.85	211.97	208.76	202.71	205.5	209.33	205.93	209.61	212.03	206.26	206.51	207.04	212.84	205.23	205.67	207.3	207.94	208.59	210.48	209.12	206.84	204.29	205.87	204.63	209.45	209.45
198.11	197.7	203.13	199.22	203.6	194.28	198.64	199.85	203.29	197.66	199.49	196.86	198.8	199.59	197	200.52	203.35	198.55	195.07	198.59	198.39	198.82	201.09	197.69	201.8	203.97	204.75	198	196.08	196.38	197.77	198.66	197.94	200.71	200.9	200.1	197.79	200.77	201.3	201.66	197.59	199.6	196.38	201.07	197.05	196.69	193.85	202.33	200.93	199.48
205.45	201.48	202.47	202.5	202.63	202.35	201.86	200.97	201.41	207.23	208.42	209.35	204.85	200.27	202.36	204.65	203.28	201.95	202.84	202.24	206.13	200.98	208.52	200.88	199.09	207.13	206.88	205.33	203.73	200.25	204.84	203.32	207.62	202.5	208.07	200.95	208.35	203.8	204.77	202.64	204.13	203.68	203.13	203.48	201.63	205.63	204.09	200.9	203.69	205.16
206.05	205.39	206.31	205.81	210.2	208.33	208.98	205.06	213.84	207.41	207.57	208.07	210.35	210.12	211.09	206.91	208.45	207.62	207.2	206.61	205.22	206.09	207.59	212.25	208.51	208.18	203.4	211.68	208.12	209.5	210.99	205.43	209.55	205.02	208.99	210.45	205.3	207.1	211.79	207.51	207.79	204.75	213.7	205.35	206.93	207.3	209.14	207.86	209.55	205.51
206.51	206.33	197.38	200.29	198.95	201.7	199.26	197.49	199.02	202.06	201.91	198.43	203.39	198.04	202.87	198.73	204.15	196.47	201.82	198.83	199.71	202.86	200.72	203.62	200.18	205.24	197.99	198.29	203.69	201.06	200.16	203.94	199.91	198.48	201.62	200.65	196.17	205.3	203.17	198.62	200.67	200.73	198.75	196.96	196.24	201.92	202.02	200.18	201.21	197.4
208.24	207.32	204.92	211.93	213.31	210.18	206.5	208.91	212.53	204.95	205	213.88	208.48	206.61	203.42	212.85	207.97	213.36	208	206.89	207.96	209.08	211.64	206.87	209.03	201.13	207.12	206.15	208.17	208.11	211.9	208.12	208.85	206.9	204.02	205.86	204.11	207.63	212.86	207.18	208.72	208.28	213.26	208.29	210.56	207.78	212.16	206.92	212.59	213.17
210.87	213.82	216.34	215.5	212.52	213.72	216.91	211.5	215.68	210.27	214.08	212.67	211.68	211.76	210.79	217	213.25	213.78	212.23	211.33	210.26	211.88	213.09	213.47	210.7	211.43	213.92	217.18	212.34	213.71	211.38	211.54	214.54	211.32	214.28	212.35	216.16	213.53	212.27	214.89	209.07	213.4	213.01	214.65	209.2	212.65	219.83	214.03	213.03	215.6
218.75	213.96	219.62	216.87	216.51	216.11	219.98	214.56	214.96	215.71	214.1	220.06	218.57	218.89	214.95	214.15	219.33	215.91	215.47	215.03	215.35	219.86	217.19	216	218.22	217.68	217.62	218.08	218.59	221.65	217.04	218.2	217.25	214.21	212.41	221.83	217.5	216.83	213.53	213.88	217.92	211.48	217.62	217.95	216.25	214.46	213.77	216.15	215.74	221.51
205.56	204.19	201.94	206.63	204.04	210.18	210.76	198.21	206.01	210.83	201.6	206.04	203.6	207.96	203.09	206.97	210.07	202.17	205.45	209.01	205.7	207.88	207.6	205.86	206.05	206.67	208.9	203.69	208.48	207.99	208.57	206.17	203.6	206.8	205.19	207.87	202.38	204.5	203.93	199.92	209.37	209.31	207.07	205.13	201.52	207.68	205.96	206.41	207.27	202.05
222.34	217.68	215.07	218.81	215.04	214.79	214.47	219.23	219.37	219.18	217.2	215.79	219.6	215.9	217.24	216.82	217.71	220.77	219.15	217.87	218.83	216.42	219.13	212.17	219.77	218.59	219.13	222.76	217.86	217.73	219.23	218.06	218.9	217.47	215.44	213.37	221.4	220.57	218.15	218.84	213.55	215.18	217.02	217.19	224.07	218.67	215.5	211.12	216.96	214.4
210.84	209.52	210.77	207.01	206.53	211.11	209.6	206	207.92	210.37	206.55	212.07	211.58	211.89	207.76	213.92	214.68	214.52	212.97	207.94	212.25	212.64	213.55	210.02	214.97	209.27	212.4	210.31	212.64	212.58	206.3	207.89	212.61	207.83	210.37	211.02	212.16	211.21	207.77	213.14	213.5	212.82	207.25	213.65	212.02	211.41	209.07	209.11	212.02	208.4
209.78	205.1	210.52	209.91	209.36	210.21	208.99	208.34	209.32	212.39	210.88	207.68	208.31	208.72	207.09	207.21	210.24	210.21	208.39	209.91	207.79	211.08	205.18	210.04	210.99	210.11	204.45	210.37	206.9	206.28	207.57	210.4	205.29	214.18	207.52	209.71	206.29	208.64	209.31	202.87	210.08	207.48	207.43	209.85	212.32	209.68	206.29	214.12	207.39	206.38
205.53	202.94	201.19	203.69	203.72	205.37	206.18	205.9	206.61	199.9	200.51	200.4	205.03	198.34	203.5	200.03	205.47	202.46	204.66	201.56	204.58	202.67	199.13	205.76	203.71	202.7	201.52	205.73	201.63	201.78	204.7	204.09	197.6	200.56	204.64	203.5	202.85	197.33	199.6	207.92	201.49	203.6	204.53	204.42	202.25	202.17	198.69	206.93	201.28	204.05
202.99	200.69	205.7	203.91	200.55	204.93	207.62	201.7	205.06	204.58	201	205.16	204.07	201.14	200.3	199.82	204.47	202.26	204.2	202.83	202.92	203.25	206.19	201.15	204.93	205.66	202.12	201.71	207.73	206.06	200.97	203.02	209.78	201.24	203.52	198.97	198.8	206.3	200.6	200.82	204.9	202.05	204.04	202.91	206.83	206.15	204.35	203.28	203.15	205.23
213.32	215.77	218.31	218.84	215.97	220.02	216.81	218.69	217.97	209.09	218.1	220.3	217.06	210.45	219.9	216.22	214.94	217.86	217.93	219.66	217.6	218.99	213.22	216.98	218.11	220.7	218.39	211.8	213.48	216.96	212.48	215.06	218.52	214.39	215.47	216.77	212.94	218.35	219.9	214.86	217.65	221.5	216.55	210.03	217.01	216.99	215.8	217.68	218.74	215.91
214.49	210.51	213.92	212.64	213.97	210.74	214.18	211.78	215.5	212.09	212.73	207.59	215.23	210.66	216.04	214.55	214.06	209.67	211.5	215.6	211.04	212.91	210.99	215.03	212.51	212.81	213.98	213.82	212.57	210.38	212.09	213.52	214.5	215.5	217.13	213.15	213.85	206.3	213.31	211.74	212.6	215.1	209.04	209.9	213.04	214.49	211.59	204.8	210.09	209.54
206.24	211.06	205.66	207.61	208.88	205.94	202.23	201.56	205.62	205.11	202.57	205.3	203.09	206.62	207.99	202.32	207.76	203.43	205.46	205.93	205.09	203.54	208.98	209.66	203.18	208.5	203.27	203.62	206.59	202.69	206.19	200.22	204.51	203.45	209.06	208.87	203.33	207.27	204.74	207.17	206.71	204.17	199.91	207.41	207.01	206.34	204.26	206.47	208.52	204.24
198.71	200.7	196.2	199.28	192.32	196.88	198.39	201.69	198.44	196.72	202.53	197.14	200.73	200.95	200.94	200.71	203.67	199.54	198.18	197.86	200.43	206.52	205.02	200.39	199.1	197.06	193.4	198.59	199.04	203.1	196.07	201.95	192.14	198.59	200.56	196.59	204.19	204.93	200.4	196.67	197.57	201.47	198.52	197.46	197.15	197.72	199.72	202.56	203.71	197.72
200.08	202.06	208.58	204.7	206.59	200.43	208.51	201.88	203.22	205.17	202.28	202.78	206.41	203.51	204.67	208.48	204.32	203.11	197.99	202.29	204.33	204.13	206.86	206.08	202.4	200.44	202.67	205.02	204.48	206.32	204.41	201.97	204.16	201.5	202.82	207.82	203.71	207.2	203.48	204.67	200.32	201.9	203.16	201.27	197.99	205.59	204.43	199.36	204.36	208.64
205.34	207.97	205.3	205.34	202.95	206.69	200.8	207.51	208.79	205.13	207.56	207.66	203.69	202.69	206.47	206.87	202.23	203.35	200.21	205.83	207.96	206.76	205.01	208.55	206.5	202.46	205.02	204.15	205.51	200.28	205.83	205.4	206.33	210.35	207.68	207.86	203.21	206.42	207.5	207.9	204.79	205.66	203.55	203.1	206.7	202.99	203.94	200.62	203.83	207.27
195.64	194.82	192.38	193.1	192.37	198.92	194.83	195.54	195.13	192.14	194.95	193.34	196.88	192.28	191.57	193.78	197.19	190.19	194.82	196.63	194.06	195.89	199.49	197.34	200.34	196.24	196.36	194.1	194.9	195.81	193.86	194.44	200.14	195.5	197.17	194.32	197.68	197.98	197.12	194.06	193.69	191.25	195.06	193.43	188.82	190.37	195.66	196.96	192.58	196.55
198.45	199.07	197.28	197.68	199.99	202.66	200.15	196.85	201.37	197.96	197.26	200.2	199.15	202.14	199.26	197.91	201.86	197.1	202.75	196.79	198.67	200.31	198.03	200.86	198.99	200.79	203.35	198.58	197.46	198.76	199.39	196.92	200.49	200.42	199.45	200.09	204.66	201.16	199.9	201.4	200.07	204.55	199.5	200.3	197.28	199.79	199.36	199.37	196.93	201.08
201.4	196.56	203.81	200.52	198.11	202	197.54	199.35	198	201.72	198.32	201.66	202.17	202.03	196.96	199.33	205.48	207.78	198.19	198.8	200.21	199.75	202.28	199.5	195.63	201.79	202.14	200.91	199.86	198.02	201.57	200.29	199.45	201.55	201.49	201.85	195.73	200.82	200.14	202.79	200.42	201.68	200.58	200.18	199.23	201.94	203.27	199.2	202.91	201.63
205.86	201.06	201.48	203.49	203.08	202.28	203.52	200.49	205.95	200.68	198.81	206.95	207.02	201.11	203.06	202.51	208.13	203.57	201.14	201.8	204.96	201.68	207.27	194.3	204.81	202.49	208.48	204.4	201.38	205.44	207.08	204.67	199.78	208.65	201.75	201.76	203.47	199.66	203.17	199.92	207.43	201.6	200.58	202.54	201.56	202.19	203.13	205.74	201.93	201.16
210.22	212.21	210.26	210.67	211.23	212.66	211.1	208.49	212.78	209.51	214.43	211.23	211.45	212.43	215.34	211.82	211.68	208.9	212.4	208.09	210.35	214.57	212.99	213.52	212.34	212.61	211.2	212.87	215.89	215.07	211.23	212.5	214.95	214.16	213.31	216.23	210.45	214.99	209.5	213.71	211.15	213.82	213.7	215.38	209.18	210.26	214.31	214.02	210.9	213.39
211.8	205.97	211.17	208.26	206.94	204.54	214.12	203.15	206.81	204.92	207.85	206.83	207.97	206.59	205.26	208.53	204.81	209.88	207.89	205.83	209.63	209.23	209.56	206.01	205.8	205.02	208.79	202.02	206.76	207.84	206.69	205.83	213.27	209.38	207.21	208.99	206.93	207.06	209.76	209.13	202.15	209.86	207.86	205.25	210.07	210.2	207.31	206.47	205.46	211.47
207.75	207.3	206.08	205.83	206.27	209.37	205.2	205.13	203.94	203.42	204.11	206.94	210.45	199.58	205.24	206.64	207.79	199.88	209.39	203.26	206.7	205.69	210.98	205.3	206.02	206.87	207.62	202.41	212.52	203.07	207.62	206.14	203.21	200.21	206.54	205.26	205.41	206.13	201.16	205.88	204.63	206.82	203.86	206.38	204.13	202.83	208.54	204.37	204.24	206.73
209.79	207.23	207.17	207.79	209.15	206.88	202.9	205.53	207.59	205.07	208.01	201.9	208.25	202.54	209.82	205.21	204.56	205.61	204.41	205.57	205.43	207.26	208.43	205.4	208.7	208.66	210.94	207.4	209.35	209.67	206.14	204.97	204.64	204.58	205.21	209.7	209.46	209.66	203.98	210.45	199.41	205.33	209.07	212.1	207.94	207.91	211.56	203.19	207.22	206.29
215.23	217.06	217.42	218.58	215.6	211.67	222.31	214.48	220.67	219.31	216.29	215.93	218.28	216.82	215.29	223.07	217.49	216.13	222.29	214.93	213.69	216.25	214.2	219.41	210.61	222.2	219.35	212	216.21	216.69	216.43	217.23	219.64	216.95	218.38	217.05	214.82	218.26	213.56	217.88	218	218.49	218.14	220.15	217.66	218.71	215.07	215.7	218.32	219.33
215.61	216.59	217.81	210.64	210.68	212.3	212.01	208.43	212.57	214.72	212.39	213.46	207.92	218.4	216.14	213.06	210.12	214.35	211	216.32	212.87	212.86	213.18	210.91	213.56	212.57	211.66	213.63	211.06	214.35	212.8	211.01	211.19	216.13	214	212.04	211.61	212.74	211.57	208.79	210.75	213.46	214.29	217.27	213.91	211.17	208.65	209.82	213.54	214.24
217.63	213.58	217.53	218.8	217.86	219.66	215.11	216.81	217.16	220.11	214.49	219.27	224.28	217.98	220.21	217.41	214.39	220.8	221.96	218.81	218.37	214.9	219.59	215.83	215.86	220.12	211.98	219.2	223.26	218.81	217.73	217.19	216.9	215.54	217.11	216.12	216.57	219.04	214.44	215.12	218.54	213.66	218.04	216.7	218.58	220.08	220.84	215.28	217.98	219
201.85	201.97	209.67	199.27	206.63	201.03	207.12	201.3	203.67	207.6	207.23	202.43	203.45	203.96	207.11	205.36	202.96	205.06	203.95	202.13	206.6	201.18	203.41	202.52	201.08	207.55	203.64	200.64	201.32	202.6	200.53	198.66	201.04	200.65	203.1	201.54	197.19	200.43	204.36	202.3	200.24	202.96	205.12	199.82	202.77	201.87	202.39	201.11	205.57	199.54
211.58	209.16	205.95	207.58	209.81	212.27	207.46	206.57	206.64	210.98	204.4	209.16	204.87	204.34	204.93	209.36	206.95	207.85	205.7	208.66	203.98	206.26	210.23	206.98	208.89	212.61	210.75	207.03	209.45	213.4	210.22	209.11	214.48	203.22	205.77	208.44	204.48	208.79	210.8	211.89	212.67	207.05	206.81	210.24	204.18	208.75	213.75	208.41	208.07	207.7
200.57	201.36	205.72	205.79	204.08	200.81	203.16	201.45	204.15	207.78	204.08	202.72	205.28	203.56	203.95	201.05	204.43	204.28	205.7	204.42	201.86	201.54	203.05	199.98	199.5	199.58	209.01	205.18	206.98	199.53	199.52	204.32	201.78	205.87	207.05	202.74	199.54	203.6	205.6	201.84	204.66	206.83	203.86	200.5	206.44	204.64	202.36	204.71	205.64	200.91
212.37	208.18	206.49	210.4	214.57	208.77	211.02	209.3	205.61	208.22	211.38	212.55	208.12	211.21	209.51	209.13	211.32	210.18	214.83	209.85	212.78	206.05	206.48	209.44	211.57	206.17	210.86	212.61	207.8	211.2	207.18	209.01	207.69	207.85	215.58	209.64	209.66	208	213.32	204.93	206.23	206.78	209.75	211.45	212.16	207.69	204.79	207.63	209.37	208.34
197.06	204.77	202.9	200.32	201.14	206.47	205.57	205.44	203.48	205.58	201.74	201.76	201.64	199.95	201.19	203.52	204.32	200.89	194.99	199.58	204.95	205.43	202.46	206.31	202.11	200.26	201.43	207.21	203.12	202.01	200.76	204.59	203.56	205.63	203.79	204.69	202.75	197.89	202.96	207.88	206.66	207.41	206.23	205.76	199.65	203.29	201.49	205.73	201.8	197.83
207.09	206.27	211.49	208.11	203.98	211.29	208.26	208.33	208.55	205.31	207.51	203.88	205.95	210.17	207.07	209.2	214.64	206.36	210.68	212.2	209.8	212.88	212.75	212.26	208.22	209.48	209.07	210.7	207.03	215.26	213.15	212.73	207.72	209.38	211.04	213.68	214.19	209.91	212.29	212.11	212.05	206.9	211.19	208.21	210.35	205.77	210.81	210.39	209.03	207.09
210.98	207.61	209.63	211.25	207.47	208.52	211.18	206.37	212.12	208.86	203.64	208.52	208.83	204.09	207.15	209.37	211.34	211.99	206.53	208.49	206.83	205.55	203.99	208.59	204.88	208.32	205.87	208.05	208.37	199.94	207.66	207.58	211.6	207.28	203.92	205.23	206.01	205.18	205.75	211.95	207.71	209.03	208.26	208.88	207.67	209.57	206.22	210.32	209.84	205.73
206.16	208.04	202.07	203.32	200.76	201.47	203.3	202.56	206.29	202.09	205.5	203.22	203.27	199.61	207.74	204.9	200.93	205.47	198.07	207.45	201.84	204.32	203.24	200.11	203.28	202.56	204.7	204.11	209.02	202.6	201.14	202.53	206.91	204	201.02	201.18	208.64	202.93	205.59	201.88	201.9	204.12	205.14	206.23	205.42	205.2	202.53	206.68	202.39	203.52
213.02	212.82	211.56	212.32	211.5	215.38	212.71	217.6	214.43	214.24	213.41	208.65	212.66	210.98	214.62	217.69	209.37	212.54	217.29	212.73	211.83	215.4	210.11	213.4	213.95	214.89	210.39	214.69	212.29	212.95	210.56	212.5	211.55	218.42	215.42	214.7	214.66	207.98	215.72	213.07	213.77	215.4	210.34	213.47	209.89	210.63	214.24	210.36	214.57	211.26
204.96	202.45	204.73	206.68	207.79	207	207.45	209.81	205.49	207.68	202.64	205.37	205.46	208.49	213.21	209.92	203.86	203.74	210.82	208.87	206.69	203.84	199.97	203.94	203.05	205.05	204.91	209.25	212.96	206.16	204.52	204.62	204.35	206.24	205.4	207.13	204.57	205.56	202.79	210.86	205.68	202.02	206.79	202.41	201.26	207.44	205.93	207.22	204.42	206.77
217.59	216.01	214.54	217.98	218.75	220.83	220	218.31	222.15	219.89	216.91	216.54	217.83	217.98	220.86	216.88	217.07	218.02	213.33	214.66	210.76	222.88	214.52	212.94	216.14	215.03	216.23	216.88	220.62	212.76	215.86	217.17	212.9	215.99	224.12	218.25	221.51	218.22	214.96	220.84	220.78	222.24	215.38	214.8	216.32	223.25	216.62	222.12	217.41	217.5
197.94	200.84	201.09	197.08	197.71	199.7	199.6	203.22	201.48	199.35	197.83	199.48	200.17	199.86	196.96	198.7	196.22	196.63	202.53	204.18	201.98	207.3	199.7	199.75	197.6	203.71	205.82	200.85	197.7	198.87	201.34	204.64	199.37	193.51	202.15	200.28	200.75	200.01	200.06	195.05	199.44	202.1	202.89	197.49	199.78	194	197.36	194.18	196.32	199.11
194.7	196.25	193.16	195.25	199.75	194.52	191.78	194.14	191.64	195.54	198.76	199.17	196.64	193.55	196.34	195.66	191.67	195.02	194.42	190.28	193.64	193.95	192.65	195.12	192.04	192.06	194.86	196.46	195.96	195.54	192.11	194.85	196.51	194.78	197.51	194.85	193.32	197.54	190.25	190.08	193.88	192.04	194.84	196.22	195.33	193.74	193.54	199.17	191.98	197.59
197.07	196.79	198.3	192.74	195.64	192.84	193.92	201.17	195.34	198.48	194.49	194.48	195.66	192.91	194.24	195.4	196.89	194.98	196.08	193.42	199.12	191.36	199.75	196.28	191.98	194.13	192.3	197.82	189.66	197.63	196.86	196.98	193.04	197.62	195.8	194.06	196.56	193.48	191.62	200.06	198.85	193.06	197.5	196.19	199.07	193.89	196.33	188.69	192.21	196.48
209.81	209.65	214.22	214.16	211.48	208.73	206.87	210.9	214.62	214.06	213.76	217.1	210.76	217.01	215.57	210.96	214.37	211.89	213.73	211.85	208.54	211.98	212.38	213.02	211.57	214.82	210.22	213.21	214.76	208.05	210.21	211.29	216.12	220.4	217.61	217.17	218.09	210.02	214.22	209.76	214.08	213.52	213.2	213.57	209.28	210.3	209.76	207.35	210.06	214.47
195.72	200.64	202.93	205.65	201.83	205.09	206.85	201.49	202.41	202.92	200.57	198.18	203.15	200.86	203.64	205.72	202.43	203.97	201.19	200.42	203.49	204.78	204.33	199.58	202.92	203.97	200.95	205.28	199.84	204.2	203.54	205.51	205.37	201.9	203.16	204.84	201.4	200.62	204.36	204.93	199.63	198.37	206.01	202.2	201.24	201.45	206.33	200.87	203.54	201.68
209.41	207.96	207.33	213.1	205.8	210.81	210.56	207.99	212.02	204.55	209.32	209.09	213.7	209.51	209.01	206.15	205.05	201.72	207.52	208.71	206.56	206.59	208	204.14	210.38	205.73	205	209.57	207.3	207.5	208.34	206.17	209.1	206.85	208.82	208.7	206.37	206.34	207.42	207.17	213.58	205.57	205.08	208.37	203.26	213.96	203.04	207.11	209.17	208.42
206.85	210.86	208	209.77	208.5	206.18	205.59	212.38	208.26	213.86	207.3	208.52	205.76	210.75	209.61	211.34	203.53	211.83	211.22	212.54	207.17	205.17	212.46	206.55	207.93	206.53	207.46	213.31	207.55	209.05	212.47	211.74	205.51	209.36	212.38	205.84	213.37	214.89	208.3	209.67	204.41	206.96	212.84	206.62	208.4	206.65	206.46	210.93	208.17	207.72
208.47	208.4	206.02	211.46	209.24	208.61	208.98	211.77	208.25	206.63	207.04	207.95	209.79	209.06	210.37	212.79	210.35	211.65	210.76	211.15	209.65	208.45	209.5	210.71	206.62	206.76	211.81	211.77	206.75	213.19	216.24	207.53	209.32	212.26	209.82	209.99	216.78	206.82	207.35	212.96	209.98	210.94	208.08	208.15	209.18	206.29	207.05	212.31	203.79	211.61
208.07	207.17	207.68	211.9	209.23	207.73	203.07	206.4	210.64	209.44	211.35	209.59	206.1	203.63	205.25	208.44	207.77	203.89	205.83	209.62	209.87	205.98	206.04	208.65	210.2	210.46	206.52	207.48	211.52	203.56	209.21	209.54	206.57	211.44	206.62	204.36	205.87	210.86	211.46	206.24	206.97	204.49	210.05	205.38	211.63	211.27	210.21	203.87	199.49	204.52
214.45	213.23	210.22	213.62	214.67	213.64	215.37	205.2	215.09	215.59	213.63	212.45	214.38	207.45	215.38	209.04	207.64	209.38	212.96	210.83	214.64	211.47	215.25	207.45	216.24	215.34	214.77	210.38	207.89	210.47	211.12	219.1	208.39	215.4	214.85	213.43	215.14	212.72	213.59	216.08	210.86	212.98	208.42	212.81	209.8	211.07	211.29	210.47	213.29	215.37
201.45	202.56	204.67	202.1	206.18	202.66	205.36	203.07	200.66	200.62	204.19	202.69	200.02	208.87	207.96	205.2	203.16	201.89	201.93	202.62	202.26	204.28	205.66	202.76	204.34	207.18	204.62	197.5	205.92	204.81	199.62	201.74	203.67	204.2	202.01	205.64	207.51	203.58	202.52	204.61	200.99	206.59	207.81	201.74	200.71	202.22	200.22	201.04	203.68	201.14
200.73	198.67	202.73	199.78	196.82	197.28	200.9	200.97	200.71	196.97	201.06	197.48	205.4	199.26	205.86	197.68	201.8	198.4	200.25	199.53	201.53	195.4	197.4	203.68	200.2	204.2	196.32	201.65	199.24	202.29	200.17	201.22	198.12	198.28	200.34	199.66	201.41	201.94	203.04	197.16	201.05	202.09	199.19	197.53	200.04	200.36	200.87	205.58	198.22	200.92
208.08	205.52	208.88	210.92	204.63	207.15	204.01	204.72	208.18	207.88	210.04	209.48	211.71	206.55	208.94	202.33	207.51	207.6	207.64	212.24	209.63	209.98	212.17	209.95	206.87	204.42	208.11	207.04	207.63	208.3	207	206.88	207.09	208.41	207.81	203.72	209.5	206.56	205.35	206.75	207.02	206.74	208.73	206.22	206.59	207.98	206.72	205.82	209.17	206.46
211.64	214.1	210.64	207.59	210.5	209.75	206.81	207.9	211.24	207.51	210.83	212.47	206.74	209.8	216.34	211.97	209.92	211.14	207.65	205.22	205.63	206.41	209.99	206.38	210.36	209.12	209.94	209.67	212.58	209.09	211.47	208.72	210.77	215.97	207.56	214.36	208.33	211.3	212.65	211.03	209.02	203.43	209.89	210.7	211.47	208.59	209.13	210.89	203.32	209.69
204.72	209.35	210.6	208.85	207.51	207.68	209.43	209.39	207.39	208.35	212.38	207.61	211.45	212.86	208.96	209.97	211.35	207.93	209.92	210.79	205.99	205.12	209.17	206.73	207.01	206.1	211.03	208.55	210.25	208.91	207.71	212.02	209.25	206.13	211.2	210.14	209.34	204.62	207.7	211.67	209.32	210.21	205.34	212.63	203.91	209.84	207.85	206.44	207.34	211.3
209.97	210.27	212.57	216.56	213.25	212.83	211.57	213.04	209.68	207.1	213.12	209.05	211.57	211.85	212.09	209.79	211.66	213.94	213.5	213.47	209.79	214.94	214.99	215.34	208.58	211.61	211.76	206.17	215.44	214.51	212.08	213.25	210.86	210.63	213.9	212.8	212.53	208.76	211.02	213.31	209.82	209.49	216.65	212.15	209.59	215.66	212.12	206.81	211.18	209.63
205.61	208.15	201.17	206.57	203	203.64	204.57	207.67	200.28	209.71	207.52	206.41	206.51	200.31	208.96	212.12	205.21	206.48	206.06	207.64	205.15	209.82	206.2	205.32	207.61	204.49	202.46	204.91	207.69	208.57	206.3	207.35	205.44	209.92	213.41	203.91	205.56	211.75	202.79	204.55	201.61	204.91	206.18	203.6	208.27	205.07	203.15	206.79	207.44	201.41
220.24	221.14	216.94	217.88	219.89	220.37	220.28	220.43	221.15	212.3	217.4	215.34	219.21	216.07	220.92	218.29	221.11	215.55	219.12	217.91	216.9	218.06	211.84	214.61	218.49	217.1	216.16	219.42	216.02	215.31	210.57	215.63	217.87	218.12	213.41	217.95	218.68	220.8	216.26	220.06	218.9	217.52	215.53	216.66	219.07	217.74	217.66	217.09	219.11	213.12
197.02	201.4	197.88	206.18	200	200.14	201.83	201.49	199.75	202.12	202.33	198.26	196.85	204.14	202.72	202.55	201.27	204.71	200.78	199.77	198.43	206.39	203.82	201.68	199.5	200.34	205.35	206.9	202.63	201.82	199.48	200.74	202.48	204.94	202.35	202.53	200.7	203.98	199.52	199.39	202.73	201	202.03	202.14	207.94	203.04	202.42	201.67	202.61	206.65
220.25	222.52	214.89	220.81	220.13	215.94	221.04	217.91	215.94	216.7	215.63	216.99	212.67	214.51	214.68	214.71	220.55	221.75	213.39	215.83	215.83	216.55	219.06	216.22	213.68	221.07	214.54	211.76	218.22	217.36	217.7	219.68	224.61	217.61	216.88	218.24	216.72	218.95	222.19	216.78	216.51	215.27	218.91	219.97	222.86	218.22	218.15	215	218.34	215.53
197.88	206.09	201.14	202.17	206.69	207.36	202.71	202.01	202.34	199.59	201.28	200	202.69	198.9	204.28	202.25	205.29	199.99	203.85	204.05	202.46	203.16	207.04	206.21	203.14	202.98	202	204.7	204.1	203.93	204.9	204.57	205.9	202.69	202.68	202.39	200.72	210.88	201.16	200.11	201.38	205.02	200.71	204.17	205.13	199.68	201.84	201.63	198.4	206.1
212.96	217.8	208.95	211.22	210.92	212.96	215.4	215.53	212.51	213.22	212.78	211.97	211.22	218.76	208.45	205.33	212.04	218.32	211.76	212.13	214.15	213.3	211.67	210.3	213.6	216.22	213.48	213.16	213.68	214.52	214.23	215.73	215.55	211.9	213.28	213.64	213.14	211.18	211.92	213.21	209.19	217.83	209.34	218.99	211.56	215.29	213.29	210.7	216.11	209.05
191.91	192.62	192.69	200.32	194.87	192.68	197.91	195.03	195.81	192	194	195.03	195.04	193.98	195.59	195.85	200.24	193.06	198.03	193.33	201.58	198.24	190.84	195.78	194.17	195.59	192	195.14	194.16	194.23	192.61	194.37	196.49	197.12	192.38	197.23	197.96	195.76	193.99	191.99	195.13	195.16	197.22	194.76	197.67	196.41	196.91	192.79	197.36	198.72
205.04	209.88	208.31	206.11	204.32	202.06	205.73	203.14	205.49	211.07	204.98	210.92	203.71	206.03	199.35	206.05	204.16	203.98	205.08	202.93	204.43	210.07	206.24	206.07	206.02	209.24	204.28	208.35	203.17	199.51	203.43	205.94	203.91	205.58	209.14	208.91	202.06	207.27	207.7	210.53	207.25	204.15	208.84	203.54	207.33	206.82	208.92	205.5	208.49	207.1
200.95	199.45	202.51	202.8	200.86	204.68	203.7	199.83	199	201.46	204.03	206.66	204.09	206.85	200.3	203.48	205.65	201.54	205.19	204.21	200.37	203.43	203.64	204.14	203.52	201.53	205.31	207.03	200.5	204.62	204.74	200.31	201.91	202.58	207.38	199.11	204.03	202.67	208.22	205.44	198.19	202.54	200.75	204.46	205.61	203.95	206.15	198.81	206.28	198.35
210.48	207.78	210.62	207.25	206	213.18	209.42	209.4	206.67	211.18	205.23	206.54	209.51	210.62	207.35	204.51	208.65	211.45	203.94	209.49	209.87	202.21	209.23	212.25	210.68	207.92	206.23	211.89	206.7	204.95	208.05	206.68	206.31	208.89	208.88	213.48	207.84	210	211.45	203.98	209.6	210.17	205.58	209.15	210.49	211.48	209.02	208.87	215.08	207.9
193.95	196.04	194.42	194.32	197.09	197.06	190.72	194.18	195.67	198.2	192.13	195.08	196.69	195.92	194.53	192.5	193.42	195.66	200.22	198.22	195.08	188.16	197.41	197.77	192.13	187.83	192.04	196.52	196.52	199.58	194.52	195.3	192.8	195.71	196.88	198.07	195.02	195.29	194.78	196.29	197	193.47	200.93	196.42	188.34	198.33	196.22	195.02	192.12	196.3
205.03	209.61	210.97	208.4	211.27	211.78	210	210.99	207.66	209.57	203.39	209.07	204.89	206.36	205.32	210.14	205.84	207.02	209.39	209.32	209.6	206.11	208.11	208.9	213.14	208.7	210.97	210.34	208.32	212.47	209.71	209.64	214.1	206.12	206.3	207.79	210.66	207.33	208.22	211.77	210.67	210.32	208.12	209.34	209.71	207.75	209.75	206.99	205.88	207.98
206.93	202.93	206.03	206.01	202.07	202.57	198.52	203.46	203.17	203.32	204.9	202.56	205.25	203.83	204.92	203.36	202.72	204.74	201.76	206.11	203.18	205.76	209.16	204.84	204.77	201.31	202.96	206.29	202.79	200.3	204.12	206.67	201.63	207.04	202.86	200.66	200.93	197.14	204.04	205.95	205.04	202.93	199.84	204.05	203.72	202.84	200.03	205.29	207.4	202.34
205.43	206.4	203.48	205.78	201.84	201.45	204.27	205.49	205.6	199.8	202.92	207.16	206.31	203.61	203.82	202.35	207.26	205.72	203.26	200.93	203.82	202.22	203.22	207.13	206.08	200.74	206.24	205.75	206.21	207.71	205.6	205.17	203.31	199.96	203.55	200.61	205.06	205.11	207.04	202.5	205.34	201.93	201.92	204.28	205.56	205.94	202.03	200.67	202.76	201
208.9	210.98	210.31	210.82	206.06	206.61	211.75	210.45	206.45	208.43	205.42	206.73	205.41	213.89	206.58	205.4	208.47	209.35	208.37	206.88	205.81	207.74	208.97	205.88	209.09	207.7	211.06	209.96	210.7	207.07	208.45	209.88	210.6	205.93	205.27	210.92	208.61	212.01	210.01	209.22	209.88	206.6	206.74	209.36	209.55	211.65	211.12	210.23	210.45	208.61
204.84	206.03	207.93	206.77	207.4	207.01	202.46	208.34	209.99	203.97	204.6	207.19	211.02	206.78	203.04	206.7	208.53	208.19	207.14	203.55	205.21	210.43	209.54	205.89	204.92	209.51	208.36	208.28	210.11	211.96	208.94	207.64	205.64	210.06	214.32	208.29	209.31	211.98	210.16	211.56	208.5	207.31	211.57	210.01	208.01	204.93	213.58	207.29	206	209.94
197.6	199.88	201.11	204.77	201.68	200.44	203.69	199.8	200.08	200.91	205.18	201.53	201.81	202.1	204.35	203.3	206.98	204.41	204.75	201.72	201.07	198.59	203.03	205.41	207.88	197.46	198.04	200.27	201.15	206.4	200.43	202.94	206.88	199.19	202.57	205.74	199.48	200.85	206.23	201.35	204.48	201.74	201.22	200.88	198.39	204.38	201.02	203.31	201.24	204.93
210.34	206.27	209.63	211.22	207.85	207.81	208.04	205.2	209.13	207.99	209.23	212.4	211.83	208.63	212.96	211.15	207.32	208.38	209.47	210	209.69	213	205.86	210.85	209.25	205.39	211.97	213.27	204.25	208.43	210.34	213.61	208.04	212.09	205.87	211.38	207.55	203.05	211.28	209.42	209.36	208.94	212.26	208.54	208.38	209.43	208.57	206.3	206.6	209.63
207.7	204.57	204.14	204.9	208.91	209.5	207.94	206.78	208.46	206.86	209.05	210.19	205.01	204.17	207.54	208.48	210.26	209.31	205.52	211.1	206.81	206.9	208.51	208.55	206.36	202.92	203.15	209.17	203.98	210.02	205.35	203.4	209.24	202.83	204.52	204.76	207.64	201.86	207.95	205.82	209.2	202.49	203.02	210.8	206.03	207.96	204.64	207.59	208.22	205.48
210.88	210.71	205.99	214.05	209.41	209.36	213.57	212.18	215.48	211.56	210.19	208.65	212.04	211.68	210.14	212.11	216.87	210	204.51	213.46	212.79	209.23	215.71	213.13	210.52	215.67	212.18	207.72	208.2	210.11	211.31	214.08	210.02	213.94	210.19	214.18	211.5	213.16	210.91	208.66	212.43	209.72	212.5	213.83	208.71	210.64	213.45	211.12	210.62	212.88
213.43	212.36	213.96	207.93	215.26	215.81	214.48	218.38	214.57	216.87	213.76	210.51	209.63	213.89	213.02	214.42	215.92	210.51	213.51	212.84	216.9	214.36	210.27	210.21	218.12	211.97	211.52	215.79	214.23	209.82	215.69	212.73	212.92	213.15	211.93	210.88	215.15	209.43	209.77	210.76	211.3	216.61	210.61	214	212.32	211.64	209.82	209.15	213.86	212.71
211.8	209.25	205.26	212.24	205.88	209.8	207.38	209.16	209.64	207.73	205.07	211.16	208.82	210.38	215.5	207.5	210.9	213.46	211.78	207.84	206.78	207.49	210.5	213.91	205.95	205.45	210.88	209.29	204.67	208.77	211.96	207.87	210.74	208.98	210.51	208.61	206.16	207.71	212.23	201.53	212.78	211.67	209.35	208.68	205.01	211.2	211.28	206.87	210.88	209.8
210.23	211.78	211.67	215	214.26	212.03	211.13	210.36	214.5	212.64	208.91	212.39	210.67	215.29	213.01	211.53	208.74	211.07	211.78	215.74	207.21	208.22	215.6	214.43	214.04	211.67	210.78	210.15	212.59	211.26	213.82	215.02	214.05	213.66	206.85	208.48	213.78	210.55	208.96	210.47	215.48	211.46	210.87	212.01	213.66	207.18	211.28	211.79	210.19	213.72
207.73	213.36	207.71	211.48	206.03	209.74	206.55	202.88	210.66	208.75	213.71	208.94	210.6	207.5	212.23	207.54	213.32	207.4	210.29	210.56	210.97	208.44	211.18	214.01	210.56	208	209.41	210.54	212.87	211.98	212.24	208.62	209.18	207.73	208.43	210.59	209.81	207.72	207.19	208.69	212.45	212.53	211.71	206.11	209.98	207.94	208.54	214.18	212.63	211.22
200.94	208.1	200.41	205.21	204.23	205.66	200.2	201.1	205.24	201.36	202.4	209.22	205.18	203.87	202.99	205.56	200.46	202.21	201.42	207.81	205.86	206.08	203.51	200.39	204.9	202.84	202.01	205.23	207.13	203.53	202.43	206.98	200.2	199.28	204.45	203.52	202.06	207.96	205.73	207.61	204.77	207.05	203.51	202.81	200.99	205.75	202.1	204.9	201.46	204.47
209.93	214.93	212.58	210.84	213.89	209.48	206.83	210.43	207.12	209.88	214.44	206.12	211.95	210.63	214.93	214.61	213.35	213.7	215.44	213.1	209.47	209.01	211.02	213	208.42	211.22	211.72	212.41	207.48	205.65	214.07	209.65	213.33	215.05	209.53	211.79	209.82	213.04	212.14	210.51	211.24	212.18	212.23	215.03	212.12	208.87	216.28	214.43	212.99	211.96
209.46	196.85	207.56	202.42	201.89	207.5	207.6	204.64	203.49	203.94	208.3	204.03	206.85	203.39	203.03	200.99	205.03	203.45	209.14	205.58	205.83	201.36	199.92	201.33	209.52	207.43	202.63	204.77	205.88	202.53	206.65	205.57	200.93	208.97	204.65	204.35	203.13	204.83	202.47	204.52	206.16	204.79	205.84	207.19	204.02	203.11	202.76	202.67	206.65	204.81
199.7	201.72	202.98	204.12	205.01	203.22	205.1	199.29	204.99	199.68	205.68	204.25	204.28	205.05	203.53	202.98	203.53	207.62	203.13	204.65	202.22	203.82	205.24	201.71	202.85	202.26	203.6	202.31	204.16	203.3	202.61	205.69	206.34	200.71	203.5	203.53	203.43	198.39	200.23	205.37	200.2	205.87	203.06	203.08	204.42	205.8	206.08	203.83	199.36	203.06
204.98	193.68	199.12	197.95	202.54	194.17	199.06	201.08	196.48	203.01	198.63	198.74	199.88	203.9	199.97	197.13	198.87	199.5	198.12	198.93	195.95	199.64	196.72	201.96	202.61	198.8	200.36	200.01	199.18	196.92	195.62	202.73	199.21	196.65	198.3	201.51	199.84	196.12	196.13	200.14	197.63	205.82	195.69	195.44	197.13	199.45	199.92	202.62	203.3	199.35
207.28	211.26	209.56	208.76	212.13	205.16	204.56	211.15	206.74	205.56	213.31	213.78	208.95	212.11	205.49	208.35	206.04	206.79	207.84	208.35	207.87	207.19	207.29	207.17	204.08	211.1	206.94	208.91	204.45	207.12	210.76	204.99	209.1	210.15	205.83	211.1	209.48	207.64	210.31	212	215.49	206.08	208.42	211.04	215.44	210.3	207.51	208.77	206.33	206.26
208.15	212.3	209.44	214.79	211.28	210.64	212.14	207.72	215.41	218.8	211.77	209.78	214.91	216.77	213.95	210.99	210.47	214.19	209.04	207.46	210.85	215.66	212.53	210.41	206.45	215.92	211.32	210.67	210.39	212.98	210.18	212.83	211.56	207.72	211.67	214.22	212.56	208.79	206.05	210.87	210.43	215.62	206.72	213.2	215.35	210.98	210.06	210.6	211.74	208.89
214.16	213.66	210.8	215.4	211.53	217.52	209.69	214.65	214.46	213.96	209.43	211.56	211.62	213.75	211.2	213.23	211.02	209.46	213.74	208.72	209.27	214.3	211.52	209.14	214.2	212.13	212.03	218.05	213.69	216.87	211.7	213.43	216.2	207.64	209.56	218.26	212.78	215.06	213.81	210.01	209.8	212.05	210.03	217.8	207.59	209.7	212.49	216.69	208.96	213.39
200.61	202.44	202.96	203.78	203.78	206.09	206.19	200.47	199.9	205.55	202.7	201.25	198.41	202.4	201.78	202.28	202.38	203.45	199.17	202.09	202.79	199.72	200.9	201.2	202.52	201.16	199.7	201.03	204.13	199.42	200.5	198.14	202.43	205.34	199.72	203.94	199.5	200.67	199.93	204.83	206.09	205.62	197.32	205.94	206.1	205.41	207.14	202.88	203.27	202.88
198.25	195.12	200.6	202.99	198.47	197.84	205.02	200.16	202.07	196.92	203.39	196.44	196.21	199.58	198.33	198.31	202.02	197.59	196.45	201.06	204.47	201.95	199.8	197.92	198.66	197.7	200.69	194.65	202.32	199.42	201.21	202.28	200.4	198.19	202.24	196.64	203.11	198.75	197.13	195.97	193.16	194.01	195.4	198.76	202.73	199.89	196.68	197.79	201.7	197.9
212.32	212.37	214.05	210.8	213.72	211.43	208.17	210.77	211.95	209.95	214.48	209.57	215.71	216.68	208.88	210.35	210.36	207.1	212.34	209.75	214.69	212.36	210.76	205.61	211.99	212.96	213.47	212.9	213.22	210.16	208.38	209.92	208.34	211.1	210.61	208.7	210.49	206.29	214.09	212.23	211.11	210.89	212.06	213.24	210.15	213.84	210.53	210.42	211.6	214.88
201.01	198.09	205.43	203.71	201.81	207.58	200.25	199.69	205.64	201.78	204.88	201.17	200.34	207.66	208.44	203.63	201.86	205.34	201.73	204.24	203.82	206.05	211	205.08	205.14	202.39	201.2	204.37	205.03	201.96	204.9	206.21	202.34	202.67	206.84	205.74	207.95	205.3	204.64	204.95	203.4	204.43	205.18	206.38	206.92	202.28	204.98	209.02	205.24	203.81
200.44	203.36	200.75	206.28	203.54	204.65	206.22	203.86	201.55	206.64	206.67	201.89	204.59	204.99	207.58	203.27	203.18	203.75	210.38	207.43	201.37	201.93	202.53	203.21	202.8	201.33	200.8	202.45	203.31	202.78	201.1	206.91	201.5	206.76	203.16	202.34	206.72	204.53	207.23	198.79	201.21	204.83	202.01	203.55	204.96	206.27	204	201.89	205.85	201.37
210.87	209.48	215.72	206.19	210.5	209.28	208.72	209.72	209.16	208.12	206.16	215.99	204.66	210.24	206.78	213.25	209.99	208.28	209.66	208.28	205.32	204.6	208.52	207.6	212.32	210.15	208.13	213.67	211.84	203.81	206.47	209.24	208.86	214.03	207.02	203.65	209.96	205.29	210.12	208.07	211.63	212.43	208.71	211.58	212.97	209.67	211.59	208.7	207.07	207.23
201.91	203.25	204.67	207.24	204.92	205.91	202.89	205.12	202.86	207.7	206.95	206.78	204.53	204.51	208.37	207.24	204.46	208.89	209.69	207.48	205.23	204.83	203.23	198.88	202.82	203.47	204.31	206.38	208.2	205.47	207.14	200.33	206.09	206.16	205.14	206.02	202.74	207.14	205.37	207.02	206.47	203.66	205.76	206	205.3	207.03	208.72	206.66	209.87	205.79
208.82	206.62	213.77	207.69	207.21	213.59	206.63	211.4	209.71	204.85	210.46	204.89	207.49	209.57	208.14	203.43	206.67	209.4	207.79	205.94	210.95	212.67	208.71	206.66	207.86	205.2	204.53	205.13	206.21	208.14	209.87	208.1	207.16	203.01	214.29	206.05	211.32	206.61	207.09	212.56	207.76	204.98	208.91	209.19	209.62	206.58	204.66	207.8	205.93	210.38
203.66	208.7	207.74	209.15	214.28	208.69	210.45	206.63	209.96	213.38	205.41	206.65	205.68	210.96	208.51	208.05	206.74	211.29	210.57	208.79	212.67	208.79	205.99	209.99	209.6	209.46	210.03	209.51	208.45	210.69	209.92	210.38	209.53	215.49	210.08	205.39	206.76	209.2	211.31	205.79	207.74	211.02	207.3	209.63	201.97	208.97	204.25	211.05	203.48	211.93
193.16	192.5	197.54	193.94	191.68	192.35	193.18	189.43	195.13	192.62	189.67	194.13	195.76	188.95	189.68	196.49	199.59	194.76	193.25	195.29	191.58	195.93	188.17	191.31	192.12	196.43	197.97	192.06	195.43	195.39	193.71	188.02	195.82	192.46	195.95	191.44	198.08	195.94	197.34	194.24	189.29	195.86	197.13	196.78	195.08	191.12	193.08	196.67	192.43	196.81
203.03	201.95	199.31	200.93	208.46	196.96	203.02	206.21	202.78	202.18	201.31	203.82	197.84	200.8	201.87	202.65	198.53	206.84	203.64	209.37	203.07	202.01	205.32	203.54	203.83	200.45	202.37	201.07	200.94	202.99	200.97	203.57	204.68	203.46	206.66	200.88	201.41	207.42	204.16	205.45	200.65	203.7	199.08	206.71	203.05	202.9	203.34	205.32	201.1	201.11
199.43	198.88	202.96	201.4	198.34	200.08	204.56	197.92	200.97	195.01	203.91	198.08	197.21	201.41	201.21	200.87	198.54	200.33	193.4	200.18	197.55	200.64	196.44	201.26	198.48	197.03	197.09	199.12	198.96	198.41	199.71	199.15	200.25	196.62	195.77	197.34	198.65	202.77	200.62	195.29	205.27	202.73	197.98	196.99	199.21	202.99	201.63	197.15	200.1	202.18
210.02	212.8	213.24	209.29	209.36	213.41	211.98	209.37	210.57	209.81	208.41	212.15	209.45	207.54	207.65	207.87	210.92	211.01	208.1	210.93	205.54	213.78	209.33	207.33	210	208.94	209.69	211.33	205.53	207.44	209.77	209.74	212.59	214.14	217.23	209.06	206.97	205.65	208.99	212.33	212.61	210.66	207.18	211.15	209.54	207.59	210.48	210.2	209.82	206.97
197.4	198.46	197.16	198.72	201.63	198.19	199.48	198.98	197.33	197.4	203.2	201	200.49	196.41	199.76	196.89	200.3	198.14	195.72	199.38	202.14	200.13	203.24	198.45	203.91	197.61	204.51	202.38	196.09	199.81	203.3	200.41	205.14	201.8	205.85	202.65	195.52	196.38	203.42	202.76	200.88	201.03	201.57	200.2	194.07	204.21	199.76	197.56	199.87	201.8
208.15	208.92	216.81	208.66	207.15	204.69	210.24	210.37	208.56	207.97	213.88	206.3	209.82	207.5	209.12	210.79	210.59	209.35	206.11	205.81	213.01	211.32	206.67	207.99	214.52	212.86	209.76	206.81	212.57	211.96	208.56	212.62	208.92	207.92	209.63	209.53	203.92	210.59	211.74	205.93	209.9	210.42	207.3	207.76	212.87	210.72	213.85	211.15	211.24	208.21
201.9	200.85	200.7	201.38	203.3	202.44	205.95	202.07	201.37	203.57	204.35	202.15	201.15	201.19	204.43	200.4	202.49	204.51	202.62	207.58	204.2	201.83	204.43	202.48	203.15	204.23	200.1	198.12	204.81	201.22	205.02	203.6	203.41	203.39	203.94	199.05	200.77	201.05	201.01	202.18	200.62	199.67	202.14	201.51	200	204.39	205.76	200.44	200.82	204.94
199.74	196.41	199.14	199.27	199.43	198.76	198.88	200.69	202.98	198.26	196.03	203.52	199.86	200.32	204.32	202.32	195.31	199.3	202.69	193.58	202.14	197.09	201.87	201.14	197.25	201.13	198.76	198.11	199.03	199.89	198.89	201.91	200.63	203.57	197.27	196.87	197.49	200.64	200.86	199.74	193.83	197.75	196.64	200.3	206.31	200.12	201.08	197.5	199.6	197.99
207.64	207.9	211.46	209.97	210.72	213.04	206.96	207.41	207.39	208.01	209.34	210.64	206.18	208	201.54	204.85	212.3	203.69	210.28	207	207.74	210.38	203.99	210.45	211.2	213.04	210.57	205.52	211.71	208.83	210.21	213.23	209.15	208.14	208.29	203.94	208.55	209.64	208.43	208.88	208.9	210.17	206.26	205.91	211.49	211.65	210.3	200.01	210.12	211.28
218.29	219.14	225.45	213.53	213.89	214.13	218.56	217.01	220.2	215.79	216.69	211.53	218.7	221.1	217.58	216.08	217.53	217.99	220.6	214.95	213.48	214.92	212.67	216.6	212.92	221.6	213.76	214.24	218.57	217.12	214.95	218.68	220.57	219.07	214.87	213.1	220.9	217.04	216.57	214.48	217.79	215.3	214.75	218.61	214.15	219.48	216.36	211.48	213.48	217.48
200.42	198.96	200.42	198.88	202.34	206.42	202.78	205.22	202.48	206.22	206.61	204.77	200.31	202.73	200.3	202.17	205.15	204.2	199.87	204.32	198.67	202.57	202.44	205.98	207.13	203.77	199.35	200.61	203.69	203.46	203.83	205.13	197.51	202.71	207.34	198.06	202.13	201.39	200.99	203.34	200.56	200.2	202.02	201.91	203.98	203.67	203.72	201.62	199.05	202.07
204.37	201.98	198.86	202.5	197.55	200.21	195.58	197.91	205.04	197.87	201.13	199.72	199.54	199.46	201.67	198.03	199.95	196.93	197.77	196.53	204.09	196.72	200.8	200	202.62	197.86	196.51	204.89	199.42	202.19	196.96	194.72	198.88	199.29	200.09	198.61	203.03	195.25	200.1	200.08	201.35	201.7	197.4	199.1	198.61	199.88	202.28	201.44	198.8	197.81
197.03	191.73	194.78	194.71	192.68	192.26	193.15	199.88	194.77	192.85	196.16	197.19	199.48	192.51	195.45	195.26	195.24	195.44	194.73	200.7	196.66	196.54	191.69	195.06	191.71	196.98	194.75	195.14	196.64	195.28	192.22	199.97	195.8	193.12	194.84	195.01	189.47	191.75	192.3	194.25	194.58	200.52	196.31	200.16	192.45	196.23	193.15	196.18	190.06	191.76
210.82	209.8	209.87	211.92	205.9	209.08	210.27	210.21	211.37	212	211.25	212.1	212.15	202.32	209.95	210.25	206.61	207.56	207.63	211.15	209.54	207.78	210.16	210.71	206.9	209.31	206.34	209.49	204.49	206.15	210.34	208.58	209.02	216.84	207.36	207.86	205.61	207.84	208.07	209.18	209.65	203.68	208.19	206.45	213.46	211.97	211.27	210.72	209.45	210.85
210.12	210.4	207.4	208.37	203.04	208.65	209.78	206.43	203.34	206.72	211.89	209.16	208.05	206.27	212.62	208.6	210.31	208.98	205.56	213.67	207.74	204.57	207.87	205.43	210.49	208.13	207.96	208.27	209.53	209.02	210.87	206.22	208.52	210.56	209.73	207.05	208.41	212.86	209.7	207.3	209.54	205.34	206.95	204.55	207.76	209.14	206.28	209.22	210.54	207.57
205.42	201.64	199.34	200.72	206.62	202.44	203.19	211.97	204.57	201.43	199.4	205.14	203.29	204.84	203.59	203.55	203.92	202.65	200.61	200.28	209.31	206.9	199.13	200.69	203.86	198.55	201.98	201.05	199.27	199.94	201.5	203.73	205.77	205.14	204.57	204.08	208.64	200.96	202.61	199.5	203.69	207.18	195.98	200.87	207.06	205.16	205.95	202.71	206.33	200.65
210.92	205.81	207.9	203.05	207.86	207.69	208.01	210.58	207.6	209.32	207.79	212.53	205.53	210.14	206.6	207.64	209.54	208.61	205.06	208.11	202.88	208.18	212.21	204.74	205.11	211.81	206.2	206.17	209.61	203.39	210.43	209.29	204.11	207.29	204.71	207.73	206.6	204.61	207.12	207.23	207.15	205.64	209.05	209.42	206.1	209.86	208.21	208.6	208.33	209.76
210.62	210.08	210.98	205.07	208.83	208.48	208.25	209.14	210.48	207.58	211.69	207.53	207.97	209.99	210.81	206.14	208.25	209.3	210.67	211.65	206.86	209.44	206.7	208.63	203.96	203.75	208.07	211.63	210.61	211.49	205.21	204.39	208.49	206.45	208.84	211.74	209.26	209.37	207.04	204.72	205.74	209.36	208.59	210.6	206.49	202.55	207.59	204.93	215.35	204.35
209.51	212.26	207.36	207.79	213.82	211.3	206.34	210.33	207.13	213.06	205.9	210.23	208.56	208.31	211.64	213.11	210.91	210.29	214.23	213.42	210.13	211.76	209.59	214.1	213.55	211.66	210.28	211.35	210.68	211.32	211.7	219.74	211.98	211.56	212.73	211.32	210.22	212.31	207.81	214.91	212.65	214.35	209.42	207.53	209.94	209.2	210.89	210.96	209.75	210.11
193.99	193.93	194.31	193.4	187.02	195.34	192.51	195.88	193.42	196.98	200.4	196.2	197.82	192.18	196.03	194.91	194.03	190.73	194.3	192.97	194.56	192.12	193.05	193.75	195.06	193.35	196.79	189.07	192.58	195.89	188.68	195.92	195.26	190.5	193.08	192.74	189.67	193.78	193.84	190.92	194.18	192.66	196.97	195.29	197.23	192.16	192.39	195.82	195.82	190.37
204.72	205.4	208.28	206.72	209.92	212.97	206.91	205.68	206.29	208.35	202.87	207.77	209.56	207.36	205.52	213.35	210.21	208.01	209.82	212.89	207.64	207.67	208.71	210.14	212.31	208.42	208.94	208.56	207.6	205.39	206.54	208.29	212.44	210.22	208.37	211.91	204.95	211.65	206.15	210.03	205.35	203.8	211.2	206.24	206.56	205.12	211.12	210.72	212.5	207.96
213.52	216.89	219.34	216.5	220.12	222.62	214.34	221.93	216.94	216.5	214.95	220.95	219.51	217.75	218.43	219.62	216.09	215.58	215.33	212.85	222.52	211.46	217.43	214.07	217.35	216.49	216	219.66	214.91	216.56	213.7	220.41	220.3	221.29	219.46	216.13	217.45	220.85	215.76	219.39	219.7	220.91	214.99	214.06	214.23	220.64	215.18	219.65	212.37	219.99
208.32	208.79	206.89	209.58	207.76	210.26	211.06	207.78	206.27	205.09	211.37	209.46	206.58	209.56	205.79	208.63	209.52	208.55	207.2	208.26	213.95	204.59	203.92	211.41	211.9	209.24	206.28	205.52	209.95	206.03	208.71	205.53	208.28	212.3	207.4	206.17	205.46	207.44	206.38	210.55	209.36	206.74	206.86	208.08	211.27	210.09	205.6	204.54	208.7	206.6
209.81	207.38	211.08	205.01	212.51	207.42	208.68	210.66	205.03	208.5	210.04	211.06	208.64	209.22	210.02	205.74	202.42	202.89	207.16	206.97	207.33	205.35	209.25	206.41	210.07	210.75	206.76	210.31	207.3	205.52	208.43	204.66	209.1	205.55	208.73	210.72	204.4	205.92	210	205.85	210.49	206.03	208.93	208.85	205.49	210.53	209.86	209.4	208.6	208.96
206.17	204.63	207.44	200.46	202.53	203.02	207.82	202.18	203.88	197.3	200.67	204.62	204.88	204.53	203.04	203.89	205.81	205.7	204.46	202.67	204.39	206.03	205.44	203.7	198.44	205.78	198.37	206.13	207.07	202.42	203.75	206.86	204.05	201.26	201.43	203.05	205.32	207.02	208.72	207.89	204.43	204.02	208.33	208.63	206.45	202.03	198.82	198.7	204.67	209.32
211.47	211.09	207.04	207.66	206.95	205.41	207.16	211.08	207.33	209.17	210.77	210.54	207.89	207.3	209.43	209.1	207.72	209.79	211.14	210.44	209.88	207.64	212.19	211.41	205.9	207.71	213.37	206.28	210.35	208.82	210.3	208.14	208.22	208.2	205.03	206.43	209.66	211.91	206.08	209.07	208.06	211.3	206.82	207.96	211.6	208.77	208.81	209.23	202.59	205.99
213.72	208.5	210.64	210.5	208.4	211.81	210.47	206.13	209.8	213.12	208.59	210.99	208.42	208.74	208.62	208.97	209.65	212.05	207.04	206.78	213.8	211.71	210.68	209.17	212.45	209.17	208.26	212.34	209.9	205.23	208.08	207.74	210.13	207.76	212.95	203.88	209.33	212.38	206.42	207.1	204.01	209.64	208.02	209.28	209.06	209.73	211.71	208.58	210.39	210.21
219.47	215.8	219	214.48	218.19	213.43	218.16	218.42	216.69	215.91	216.64	220.69	218.68	220.48	218.24	217.71	221.15	217.34	213.99	219.46	220.85	215.62	217.55	219.17	218.55	220.01	213.77	217.22	212.23	216.26	218.72	219.79	215.6	211.55	219.86	209.42	218.45	214.43	214.9	219.96	220.31	220.78	220.08	218.14	215.88	221.21	217.69	216.65	218.96	223.26
206.14	206.36	199.45	203.18	198.49	206.5	207.29	206.76	204.95	204.44	207.91	207.2	203.71	202.92	201.17	203.76	204.81	207.72	205.03	203.37	202.8	201.7	205.8	202.91	203.33	200.98	203.04	207.1	203.09	200.69	207.84	201.47	202.95	199.6	205.31	208.1	205.78	200.46	202.96	203.65	205.3	203.18	203.13	203.22	204.34	201.3	200.71	202.41	205.38	208.25
192.74	192.44	190.15	194.13	194.96	191.4	192.18	190.17	196.83	191.51	195	194.43	195.85	190.49	197.18	192.48	191.36	191.76	194.09	193.97	193.73	194.28	194.25	196.84	190.96	194.96	195.92	197.69	194.33	196.54	199.76	198.46	192.63	194.93	194.79	200.34	192.77	194.82	194.62	196.52	194.76	195.78	193.97	196.01	195.8	195.39	197.16	194.45	196.61	192.44
220.18	217.42	215.45	212.43	215.3	216.69	215.24	221.79	215.12	216.8	214.56	219.12	216.62	218.67	210.91	220.85	219.81	219.48	218.8	217.07	214.91	217.87	218.33	217.83	217.42	218.27	215.7	213.23	214.76	215.11	214.81	214.68	216.85	213.07	219.42	217.81	216.65	220.08	218.56	223.08	214.41	218.79	218.16	218.05	217.16	218.24	213.87	215.17	221.6	216.96
207.85	204.06	208	207.01	206.54	207	204.98	205.22	210.15	204.15	208.99	208.38	205.87	207.21	208.46	211.14	205.12	206.71	208.14	207.39	208.74	205.61	207.32	207.32	207.76	204.7	205.73	207.76	212.2	207.83	208.46	206.83	207.48	208.21	209.18	210.29	203.84	202.29	207.02	207.06	210.77	203.29	212.54	208.65	205.72	206.55	210.57	207.74	211.68	207.67
216.51	214.48	213.96	214.21	220.67	221.18	217.41	217.28	215.06	217.23	223.49	213.22	220.28	220.6	216.97	220.88	216.86	220.56	215.29	219.54	214.67	216.5	220.22	217.82	222.63	215.11	218.14	216.55	218.93	220.02	217.22	218.73	218.37	217.99	217.58	217.41	218.19	217.19	222.18	220.19	217.84	217.82	221.65	221.35	215.86	218.39	217.87	215.12	215.93	217.23
207.5	200.37	207.02	199.18	201.04	202.23	206.08	202.99	201.13	201.71	203.68	202.64	205.48	206.29	201.2	204.28	200.71	205.68	205.37	204.02	201.31	204.21	199.84	201.54	203.61	203.17	205.86	202.26	199.87	202.44	201.67	204.68	201.98	204.2	201.81	204.8	205.44	203.1	202.45	204.03	203.17	202.83	201.3	203.72	205.72	203.71	202.72	203.08	198.6	202.47
213.16	206.93	211.69	214.58	210.35	212.6	210.4	209.85	211.53	211.75	211.9	206.41	205.2	215.06	207.54	215.29	214.62	209.14	212.43	210.18	208.48	211.21	211.65	213.41	206.14	215.17	211.03	214.14	213.15	214.22	212.44	214.57	213.05	212.3	215.65	211.4	211.81	213.97	210.75	212.34	213.34	212.7	207.44	210.11	212.18	213.25	215.1	216.25	211.02	211.05
209.35	208.8	211.03	208.81	212.55	207.97	211.2	210.26	215.61	207.78	207.27	208.19	211.23	211.9	205.27	207.49	209.31	207.45	208.95	206.36	208.03	205.4	208.14	209.09	211.89	208.78	212.94	211.83	203.47	207.44	202.12	208.32	209.74	211.9	205.74	207.82	210.09	206.28	212.5	209.38	213.4	205.18	209.91	211.29	207.23	214.75	205.97	210.46	206.59	208.97
200.66	201.89	207.98	200.41	205.59	204.21	201.3	206.05	204.55	205.42	202.9	204.86	199.67	204.41	204.59	204.57	201	207.72	202.85	200.07	209.23	206.36	200.42	201.23	199.77	204.49	203.37	202.41	205.74	200.67	202.76	201.55	205.15	203.36	204.94	204.01	203.72	201.34	212.16	206.23	202.99	200.75	205.65	201.88	204.54	203.83	203.55	199.41	201.15	205.69
208.68	208.96	208.85	209.89	209.58	208.35	208.47	214.92	210.35	212.36	209.48	205.95	209.24	207.88	206.43	207.94	212.22	210.36	213.61	209.74	210.71	203.99	206.31	207.86	209.92	207.4	205.63	206.25	208.14	206.43	208.52	204.28	208.83	210.49	207.35	211.31	207.91	208.25	207.63	210.83	207.06	212.09	207.05	210.1	210.1	208.83	208.75	210.65	210.96	210.09
207.41	208.64	198.66	201.91	202.63	207.04	205.76	200.48	204	202.51	203.38	208.89	202.4	203.66	206.5	204.42	208.12	206.42	202.78	200.33	204.81	205.85	201.82	203.47	210.09	209.79	209.01	200.06	201.74	205.85	206.04	201.85	204.42	205.78	207.2	203.88	206.89	207.07	206.39	206.77	205.37	205.26	208.07	201.19	202.82	207.12	204.56	202.55	204.74	205.38
208.35	210.05	209.85	205.67	207.11	210.31	211.65	207.89	207.22	208.01	211.57	208.8	205.57	210.66	210.11	207.97	208.97	204.68	214	206.31	207.76	207.89	205.2	204.56	204.6	208.88	207.66	206.43	207.53	214.85	208.16	204.93	203.86	209.79	209.39	209.85	205.86	208.39	207.56	205.05	209.76	208.05	208.72	208.43	208.11	207.47	208.45	209.41	205.59	204.68
201.82	202.43	204.92	207.69	204.77	199.45	206.99	207.64	206.82	205.84	206.53	205.03	203.49	204.81	204.71	205.2	207.08	201.08	204.21	202.83	206.69	207.99	207.15	202.47	203.59	202.64	203.53	204.22	207.29	205.43	200.98	204.67	201.24	202.29	201.52	205.07	203.91	203.99	206.27	201.75	204.67	201.88	204.17	203.24	205.93	206.06	204.34	204.91	202.91	204.45
204.85	204.94	206.58	205.47	198.43	203.22	200.04	200.26	201.14	209.43	203.39	204.01	205.72	207.22	202.85	205.33	199.72	203.34	204.58	202.88	205.68	201.46	203.02	208.59	199.11	205.05	200.08	209.81	201.43	202.66	204.49	205.09	199.09	204.44	203.03	198.21	201.1	200.85	203.56	204.47	207.37	201.42	207.08	200.21	204.87	201.49	202.43	203.72	205.26	204.55
201.08	202.4	200.51	200.66	203.5	204.35	201.44	202.15	202.33	204.67	206.6	202.2	203.52	202.91	203.03	202.06	202.33	203.16	201.49	200.68	205.5	202.48	207.31	204.44	200.89	198.41	204.61	201.26	203.28	200.36	202.33	204.24	201.02	205.55	202.62	207.06	203.93	205.18	203.25	200.85	203.39	204.9	202.62	203.78	205.64	206.62	208.4	202.07	204.66	200.38
208.47	207.19	203.78	211.27	214.11	204.88	208.2	206.69	202.48	206.75	207.83	209.54	208.35	209.39	205.27	205.64	207.14	208.38	206.61	205.55	207.41	209.22	206.81	210.42	207.23	207.63	207.43	206.87	207.36	210.04	208.78	207.95	213.02	211.81	208.41	208.05	210.45	210.06	212.31	211.2	203.3	206.48	207.93	207.73	203.14	208.07	206.63	207.44	206.01	208.36
209.68	208.43	209.64	207.84	206.26	210.72	206.25	209.47	205.64	204.9	206.5	210.53	211.99	203.58	202.09	208.46	209.9	200.06	204.72	207.68	208.74	210.92	206.11	209.3	204.72	206.74	206.88	206.54	210.97	210.64	212.06	202.9	206.94	206.29	206.83	206.79	208.54	207.54	210.81	209.38	207.01	207.06	204.89	202.15	211.54	205.71	207.49	211.62	210.38	209.79
207.72	208.2	207.62	207.74	209.16	211.09	207.03	209.76	213.98	208.81	214.57	208.97	208.93	205.56	210.1	207.03	206.92	202.38	209.5	210.47	208.96	214.82	205.27	207.1	212.84	203.68	211.28	205.76	207.44	206.53	206.91	204.83	210.08	208.55	207.98	205.53	213.92	210.72	209.21	212.83	206.78	207.46	207.35	207.89	212.46	209.86	208.15	205.58	209.47	205.67
215.4	220.1	218.27	218.36	214.44	213.97	218.15	218.01	215.35	215.36	217.95	221.36	218.76	214.83	216.49	219.26	216.12	216.82	217.59	216.27	212.73	216.13	214.83	218.72	218.75	215.87	219.1	217.59	218.54	216.12	210.67	215.88	211.69	215.48	218.89	219.16	214.48	216.85	218.47	215.7	219.62	218.24	219.58	217.38	215.85	219.48	219.95	215.24	217.78	214.59
216.99	217.1	218.27	217.58	214.15	219.13	217.88	217.43	215.49	218.31	218.86	221.59	214.41	217.22	217.97	219.89	216.61	221.58	217.29	217.07	214.59	213.95	221.03	214.89	215.67	215.06	215.28	219.71	224.13	216.18	216.08	217.22	218.52	216.95	218.48	215.22	218.87	215.27	218.42	216.32	216.63	221.12	218.33	219.57	216.35	216.19	219.27	215.07	219.83	223.58
197.49	203.16	203.62	201.25	195.51	199.73	200.31	201.44	205.02	200.18	199.76	201.23	200.29	201.28	198.98	201.95	198.67	201.22	200.23	199.24	204.1	197.68	199	203.95	199.3	199.65	202.41	196.52	197.23	199.22	202.34	200.53	198.83	198.03	200.6	197.61	199.55	203.46	201.42	197.11	197.92	201	202.94	199.9	200.45	201.25	198.96	206.48	199.58	195.8
209.81	206.35	209.53	211.29	208.53	211.58	210.98	207.56	214.21	211.55	209.93	203.6	209.86	210.18	214.08	210.27	208.15	207.36	210.13	208.55	214.02	206.06	207.79	210.17	207.04	205.82	212.36	207.71	213.05	206.98	212.93	203.4	214.3	208.86	208.39	209.69	203.1	213.22	209.41	209.92	209.04	207.43	210.53	208.76	208.97	214.15	210.64	211.09	202.34	212.07
203.14	200.67	202.24	203.57	198.77	199.58	200.13	202.08	202.69	205.34	204.05	203.64	203.24	200.46	199.97	206.66	202.04	206.32	204.88	202.96	205.53	203.63	205.15	200.6	201.59	201.54	204.25	203.27	202.15	200.69	200.05	202.71	203.24	204.45	201.15	202.15	203.27	203.05	200.83	199.57	202.44	200.29	199	199.32	206.53	202.02	203.8	201.68	200.79	201.49
212.02	212.94	221.26	210.53	213.83	216.56	213.85	211.77	207.86	214.06	212.36	218.24	219.63	209.59	212.16	214.36	214.09	214.52	208.85	212.18	206.88	211.99	214.6	213.03	212	213.36	211.05	210.7	214.1	210.95	217.43	216.47	214.23	209.95	213.94	209.35	212.02	210.8	215.23	211.91	209.61	217.8	212.01	212.49	211.25	216.72	210.77	207.97	215.79	210.49
208.89	208.23	209.39	211.57	211.14	209.89	208.32	207.31	209.32	213.4	208.34	207.24	206.36	206.51	213.75	208.86	210.21	211.28	206.03	212.19	209.23	210.9	207.1	208.67	206.58	206.56	211.94	209.37	208	208.82	206.25	212.48	206.18	204.28	210.38	209.69	212.74	206.11	205.76	208.99	207.45	205.62	212.01	206.34	207.46	206.1	206.37	205.7	207.6	209.22
222.39	214.88	216.31	219.86	214.19	214.99	217.91	219.14	210.82	219.97	216.1	213.21	214.66	219.07	210.47	220.08	221.29	215.51	218.1	213.3	215.41	213.18	218.75	214.97	218.25	214.73	214.48	218.26	216.05	219.19	215.47	217.59	216.84	218.72	217.76	217.25	215.66	218.14	214.08	219.77	217.08	218.94	215.23	212.48	217.49	217.63	216.92	214.03	216.72	214.65
202.75	200.18	206.53	203.13	204.8	197.84	200.2	202.94	202.79	206.29	205.83	201.48	199.05	205.51	205.42	200.19	207.56	206.06	204.36	202.34	203.47	205.34	203.04	197.69	203.62	203.51	203.81	198.64	203.41	206.87	201.75	206.83	202.21	200.85	206.66	202.62	203.76	201.38	202.78	195.8	204.11	202.2	201.67	200.95	199.2	200.07	202.08	198.52	201.05	203.14
199.83	202.23	201.98	194.55	197.44	197.6	200.7	201.67	199.04	200.73	199.16	204.45	199.89	194.58	202.43	197.55	199.05	198.02	200.5	199.42	198.18	199.11	203.26	199.48	198.42	198.7	199.35	198.1	200.21	203	197.55	202.78	198.84	197.3	198.94	199.38	193.08	199.86	197.62	201.65	204.72	199.23	196.68	197.99	201.11	202.98	196.33	195.26	204.51	200.54
205.9	210.63	209.84	207.25	205.79	207.36	201.97	207.48	204.57	212.05	209.65	211.39	204.51	208.87	207.38	208.84	206.99	206.86	206.57	212.75	209.72	205.71	205.74	207.06	210.44	202.76	209.34	205.21	206.68	210.43	210.72	210.66	210.78	208.73	209.14	209.01	208.9	207.71	205.87	208.5	204.11	203.75	214.06	204.24	210.84	208.48	211.51	208.81	208.09	206.35
203.7	207.29	202.73	204.88	209.52	211.22	205.6	207.4	206.96	205.71	205.95	209.02	211.67	208.44	210.31	210.61	210.38	207.19	208.28	207.12	209.93	204.32	203.43	206.04	210.79	209.67	208.41	208.9	208.93	212.72	205.84	208.76	204.14	207.42	206.79	206.94	207.36	207.35	207.25	205.18	205.41	207.22	208.85	207.77	208.5	208.33	203.57	205.96	204.35	210.74
204.65	206.9	205.31	203.07	199.19	201.77	202.33	205.22	203.81	206.77	205.26	206.8	205.22	210.96	209.04	205.33	207.97	199.69	205.08	208.38	202.45	209.05	203.96	204.12	205.12	203.52	204.11	200.59	203.97	205.68	204.42	203.95	202.63	203.59	201.61	204.56	210.35	200.54	203.93	208.94	198.78	206.3	204.88	206.8	206.21	206.27	200.25	204.59	204.8	201.7
196.67	198.52	198.38	199.19	196.9	197.86	196.95	197.79	199.76	197.47	198.31	198.71	196.44	192.71	196.5	197.22	196.48	200.59	198.18	198.79	193.94	196.99	203.55	200.26	198.37	197.9	196.7	203.96	193.43	198.63	195.98	197.36	195.27	197.79	200.67	196.1	200.39	201.06	203.11	195.97	195	199.46	195.02	200.1	197	197.1	198.58	195.85	197.76	192.94
198	197.11	197.15	200.46	199.25	199.3	202.61	201.62	196.53	201.81	203.04	202.92	203.4	201.68	196.64	199.84	196.72	199.8	203.3	197.27	202.36	200.45	196.84	202.53	200.4	196.14	205.69	197.23	197.37	197.97	201.71	201.64	199.62	205.3	201.77	195.65	205.42	199.83	200.41	197.66	193.85	197.84	203.89	195.78	197.25	199.39	205.25	200.35	199.66	201.88
213.48	212.79	214.01	214.48	209.89	209.09	211.88	208.32	214.08	210.68	212.38	211.53	211.28	211.66	213.24	213.17	214.73	210.92	216.02	206.93	209.01	210.53	206.65	209.14	211.39	209.16	214.62	211.04	212.4	209.63	205.81	214.01	209.32	211.4	209.1	217.93	211.77	210.32	209.56	213.41	210.73	213.3	210.95	212.93	213.22	211.56	209.63	212.06	212	208.41
199.5	197.78	193.24	199.5	200.47	200.96	195.3	199.59	195.57	194.63	196.18	201.64	200.36	196.23	203.27	196.47	198.43	193.24	200.32	194.73	197.97	199.36	199.54	197.44	202.28	198.61	196.96	196.63	198.84	195.79	197.61	195.19	199.14	197.71	202.55	198.04	197.35	199.54	197.42	197.58	196.89	199.85	194.76	196.23	199.33	200.76	197.55	194.84	203.23	195.92
209.64	210.81	212.94	208.81	207.89	211.98	213.33	211.5	208.74	206.39	210.84	208.89	208.68	206.15	211.99	202.69	210.35	204.62	213.09	208.81	209.83	208.24	210.94	206.77	208.12	206.75	210.39	208.58	213.02	209.4	208.54	213.68	206.44	211.71	210.61	208.73	214.23	209.91	212.36	211.32	213.48	212.41	207.21	206.73	210.38	210.05	207.21	208.67	211.55	210.25
214.69	213.4	217.7	210.14	213.33	209.74	214.59	214.1	209.6	211.47	212.88	215.84	213.47	213.95	211.37	212.69	208.08	212.74	210.47	213.53	214.29	214.12	212.96	210.38	214.87	215.19	215.46	209.89	210.26	210.02	208.94	212.54	209.31	211.83	219.3	213.25	215.05	213.66	213.15	217.31	211.83	211.63	208.57	210.81	212.05	218.26	213.98	212.7	211.37	213.53
210.19	211.79	207.67	215.74	210.89	207.13	210.22	205.76	210.14	208.76	210.68	211.85	207.03	208.68	211.43	206.99	206.44	206.95	210.78	210.4	207.19	212.58	210.12	204.76	211.66	207.13	207.4	210.09	207.99	211.4	211.05	206.57	210.24	214.1	208.77	206.55	208.89	211.2	206.8	208.06	207.4	212.9	211.22	212.54	208.11	204.44	205.39	207.74	208.88	209.65
210.13	213.39	214.08	211.91	210.59	217.08	212.47	212.05	211.34	207.5	211.11	213.9	216.96	213.38	209.9	210	212.16	213.77	210.65	214.2	210.42	216.25	211.5	210.77	210.12	213.97	211.53	212.42	209.14	213.11	214.94	208.41	212.26	208.91	213.32	214.08	210.44	213.39	218.76	211.7	210.71	212.33	213.06	213.05	215.48	212.91	209.1	210.73	207.92	214.04
210.52	200.59	204.87	209.65	206.65	205.14	203.4	205.21	205.51	207.88	207.24	207.41	202.32	207.84	208.07	205.45	205.75	201.66	210.13	204.78	207.84	207.37	207.7	208.36	203.38	207.62	206.82	208.91	203.57	207.52	206.69	210.68	207.82	204.78	204.66	203.89	208.31	206.78	207.87	205.64	204.82	205.29	209.16	207.98	204.76	205.93	206.08	209.26	206.8	206.65
200.32	199.25	197.59	197.89	198.5	199.02	201.83	189.12	200.05	202.99	196.68	199.97	198.01	194.2	193.12	197.59	195.14	193.65	200.84	201.42	201.62	196.9	203.54	196.09	202.85	198.1	201.37	200.52	196.75	193.21	201.05	197.35	198.07	199.24	196.45	198.1	196.63	200.48	202.04	201.2	197.21	198.55	201	197.84	197.5	200.04	196.62	199.52	199.7	202.7
214.24	211.12	217.99	211.05	213.85	211.42	211.84	214.58	216.42	211.01	211.04	216.48	210.21	211.69	214.72	212.79	218.52	209.62	211.2	211.77	211.03	214.1	214.3	213.01	215.83	207.96	218.13	214.69	209.02	212.96	211.89	213.48	214.6	210.73	211.06	216.57	217.19	209.64	208.76	216.74	218.33	211.97	215.9	215.57	213.84	212.32	213.79	215.37	214.36	215.07
205.03	203.84	202.48	205.69	203.06	207.94	203.27	204.55	205.25	208.68	211.03	207.27	204.33	206.48	204.7	205.51	202.27	199.88	208.78	206.04	203.65	202.06	201.73	204.73	207.67	206.57	202.52	210.39	200.26	208.33	205.32	207.23	211.54	203.81	203.38	205.62	210.66	206.82	204.62	208.2	207.26	208.37	205.08	203.75	204.3	208.05	204.55	202.1	209.84	205.84
212.03	211.3	217.22	209.97	211.6	213.04	210.53	215.75	213.81	210.21	216.36	218.77	212.5	213.15	216.64	214.98	215.45	212.36	211.58	209.86	214.14	213.38	214.36	214.13	210.45	211.71	216.3	213.78	210.93	211.06	214.26	212.1	215.4	212.26	210.54	213.87	215.92	215.34	212.32	210.96	214.15	215.31	214.07	210.09	213.14	215.01	211.93	208.69	213.61	215.15
209.64	205.58	206.61	209.33	204.35	203.87	203.51	203.77	203.24	203.98	204.59	202.19	202.16	203.95	201.59	205.54	204.9	205.73	211.14	204.05	205.02	209.49	203.5	207.3	205.35	206.61	208.3	203.21	208.55	202.26	200.02	209.15	210.3	202.95	207.38	206.68	207.16	207.33	202.89	206.79	206.39	207.85	207.67	204.93	207.77	199.92	204.92	205.66	201.91	207.5
188.37	191.98	196.12	192.73	194.56	194.12	192.57	194.78	197.63	197.82	192.72	194.22	192.54	198.69	194.83	193.77	194.41	194.64	195.14	195.31	197.77	195.06	195.55	197.69	190.34	192.54	194.16	194.89	191.01	193.19	193.78	194.2	193.19	196.61	190.92	194.33	194.11	191.88	196.11	195.72	199.21	196.68	196.17	194.19	196.12	195.37	196.8	192.38	191.74	191.33
212.75	212.12	217.03	207.56	212.58	215.04	208.62	207.06	215.13	208.07	207.19	213.19	202.73	212.37	215.97	211.33	213.94	212.32	209.67	209.99	212.36	212.89	215.17	207.07	210.72	212.36	214.04	216.31	209.51	211.14	211.69	209.87	217.55	215.92	214.81	214.72	208.02	209.51	212.22	214.05	212.47	214.63	214.61	216.45	211.42	211.02	213.2	215.74	212.85	211.92
203.4	204.47	204.49	205.94	204.9	205.94	207.79	209.15	203.44	205.33	202.34	205.32	208.95	206.63	205.91	206.76	205.38	202.64	203.06	203.04	202.84	201.84	206.11	202.2	204.61	209.72	202.32	204.54	206.41	205.21	203.41	205.37	205.16	203.73	204.51	206.22	202.34	201.55	207.74	201.93	207.07	203.41	204.6	203.94	197.8	206.88	206.04	201.34	204.49	205.03
206.54	206.54	209.75	209.66	212.63	207.62	208.73	207.85	208.33	207.46	209.52	207.86	210.11	206.68	208.7	214.17	208.5	211.58	212.27	212.82	210.95	206.26	205.99	209.36	206.5	211.19	207.7	207.78	208.96	210.66	206.4	209.94	207.32	204.44	212.02	201.87	208.85	211.09	211.06	209.64	213.68	210.62	209.26	209.64	205.24	208.52	204.67	205.83	208.13	211.52
204.04	204.24	206.06	206.91	206.44	205.88	207.44	204.77	203.62	206.51	204.77	205.99	207.6	203.89	203.46	203.9	205.63	205.51	203.85	207.42	205.78	206.97	204.15	205.14	205.04	205.7	205.37	204.54	201.05	208.28	200.66	203.58	207.69	203.64	206.43	205.03	204.83	205.9	202.41	209.38	205.89	204.62	200.37	201.49	201.88	206.17	203.06	198.5	201.72	207.97
216.66	215.58	215.37	219.55	217.06	218.5	219.02	216.41	215.99	220.79	222.65	215.38	219.49	214.5	219.43	219.57	218.67	217.57	218.45	220.18	214.83	220.41	213.31	220.67	215.77	219.17	221.69	219.83	219.21	220.14	217.66	220.05	218.27	218.54	213.09	215.91	217.96	212.23	219.84	219.21	217.71	218.13	220.6	214.51	220.06	221.57	215.29	216.17	214.72	218
214.67	211.36	212.3	216.07	208.91	210.05	210.53	207.88	212.12	209.68	206.16	208.59	209.51	210.86	212.71	211.32	212.07	210.67	214.97	212.04	209.46	214.59	212.54	207.84	215.16	211.3	209.45	212.13	212.95	211.63	210.31	212.95	209.98	208.45	214.58	215.48	206.83	211.54	211.57	212.83	209.51	214.35	214.68	210.55	212.03	211.56	211.44	214.2	208.04	213.52
208.71	211.95	212.5	212.11	213.52	215.46	208.17	212.14	208.62	208.61	214.42	208.17	207.29	213.28	212.43	209.81	209.59	209.74	209.42	211.18	212.09	211.68	208.06	214.23	206.29	211.57	210.58	211.65	212.64	208.78	206.79	210.92	209.13	209.09	209.69	209.91	205.76	208.47	210.82	206.72	208.93	209.82	211.48	210.09	212.23	209.7	207.46	207	211.61	209.96
209.41	204.4	204.54	203.96	204.44	202.8	203.1	206.74	206.82	208.01	207.49	202.99	201.58	207.55	203.91	206.47	205.37	207.03	207.1	204.97	201.11	202.47	203.42	201.19	202.5	202.76	208.66	207.56	205.77	203.7	201.39	203.83	202.13	206.35	205.09	204.04	204.41	202.15	208.08	201.1	202.91	204.42	201.65	203.26	203.11	202.78	201.95	204.85	200.65	203.14
206.33	203.03	205.03	200.01	208.68	201.57	203.77	205.76	208.63	204.27	201.52	203.91	205.81	206.07	204.16	202.8	203.44	206.86	206.27	204.03	205.64	202.05	203.34	202.15	207.55	204.95	201.6	205.77	208.03	200.35	200.01	204.87	204.17	201.16	201.75	205.51	203.58	201.05	201.31	202.23	200.01	202.62	200.93	200.54	206.58	206.57	204.79	204.78	206.17	202.05
200.06	203.27	203.04	204.07	201.74	204.75	201.29	204.44	202.56	200.08	201.7	201.04	203.39	200.17	209.05	199.71	200.4	201.46	202.73	203.35	206.43	199.76	204.27	202.27	199.33	202.62	202.97	208.39	203.03	202.22	201.86	200.75	204.1	202.35	202.46	201.18	202.57	203.16	196.41	209.45	202.3	197.99	205.12	198.65	203.05	202.26	202.18	202.35	199.87	203.09
199.49	201.4	198.37	196.33	198.55	195.1	203.42	196.88	195.03	203.28	197.02	196.05	200.31	196.87	196.4	197.32	203.67	193.79	197.03	202.43	194.83	202.76	200.29	201.6	199.17	200.7	194.58	199.1	202.27	198.54	201.64	197.17	198.33	199.34	195.28	194.53	196.17	201.78	199.14	196.33	194.21	198.74	197.79	203.06	196.99	197.34	195.31	197.97	196.53	195.08
217.6	219.46	216.41	219.64	217.85	219.2	219.4	214.72	216.98	223.41	213.74	217.67	215.49	217.42	222.47	218.81	217.8	218.32	220.18	219.73	215.95	216.71	221.33	214.86	217.12	216.93	219.12	222.35	218.33	217.78	217.46	218.05	219.51	217.58	215.81	219.26	218.9	219.62	219.9	215.52	212.04	213.27	221.57	218.08	219.51	219.65	216.62	215.15	214.16	214.74
212.05	212.94	214.49	214.26	210.1	214.88	215.74	212.28	211.34	214.12	216.33	212.92	215	213.97	211.95	213.64	210.13	210.02	212.68	210.45	214.33	214.26	213.25	212.4	218.81	214.7	215.23	213.96	215.09	213.08	214.38	216.71	214.71	213.04	213.87	212.24	214.13	215.35	213.61	212.73	214.68	211.16	214.15	214.25	214.47	208.13	216.44	211.07	213.26	214.49
209.24	209.92	206.82	210.8	206.3	206.42	206.71	209.21	205.52	207.88	204.92	210.51	211.01	204.69	204.12	207.54	207.16	213.65	208.42	205.82	207.87	208.96	208.27	211.72	206.03	209.42	206.46	208.56	206.48	208.77	212.16	205.58	209.1	207.47	207.93	209.43	207.42	206.31	210.29	204.47	209.01	207.95	204.25	209.39	205.77	204.52	208.55	204.41	210.54	205.08
206.66	203.01	202.85	205.65	201.48	202.1	202.19	205.29	203.96	203.94	207.61	207.45	207.8	206.01	199.93	205.35	202.67	204.37	209.13	203.69	204.58	204.08	202.73	202.26	204.6	201.56	203.76	201.28	204.78	205.22	202.83	201.11	203.25	201.53	208.22	205.22	202.97	204.89	206.67	204.78	200.56	205.75	206.61	202.54	201.3	203.74	199.48	211.72	208.18	201.85
204.48	204.17	205.22	201.18	202.57	200.08	204.45	205.69	202.47	202.1	202.53	206.78	202.72	203.19	204.78	207.54	201.09	200.1	203.33	204.94	201.47	201.47	203.54	205.33	204.02	197.58	198.68	200.51	203.34	202.93	202.23	200.82	206.37	202.15	202.42	201.89	205.19	202.84	200.08	202.05	199.29	203.48	201.14	198.93	199.21	198.38	204.55	201.09	205.25	200.1
207.13	209.12	203.8	205.07	209.77	205.54	206.61	208.16	213.76	206.94	207.73	207.27	205.07	209.13	206.09	206.35	209.27	211.71	202.96	207.51	205.56	206.06	205.41	214.51	207.35	206.6	207.03	207.06	207.55	208.67	209.21	207.11	207.77	211.57	206.62	206.47	208.32	212.32	210.35	214.04	208.04	203.92	205.68	202.48	209.55	209.32	206.91	209.36	209.5	206.26
208.07	203	205.91	201.79	206.94	210.19	209.05	207.86	209.45	207.12	208.54	207.02	206.87	203.49	213.44	216.53	201.24	206.71	204.24	207.22	208	208.03	204.32	204.76	205.92	208.04	205.26	203.56	204.03	208.6	203.6	209.6	206.7	206.35	211.11	206.79	207.56	209.16	208.16	204.58	203.82	206.52	206.51	208.22	211.21	206.51	208.33	205.54	205.34	213.67
211.45	210.49	210.33	212.33	210.8	213.49	215.99	208.64	212.03	211.81	212.75	206.54	211.39	208.76	212.21	207.7	211.57	211.57	210.11	213.04	209.66	212.87	212.47	208.72	210.25	210.8	215.13	212.4	211.4	212.18	213.6	211.01	209.59	210.69	213.86	211.07	212.28	213	214.04	210.37	212.32	218.52	217.25	208.14	211.09	210.53	213.96	208.29	212.42	212.9
215.73	208.66	208.22	208.86	213.3	210.86	210.5	212.85	212.84	208.48	204.86	214.06	207.19	212.18	210.03	213.07	212.14	214.21	212.31	212.03	208.45	210.23	211.86	210.18	209.91	210.91	213.01	209.36	212.42	211.22	210.23	215.45	212.94	213.03	215.6	209.59	215.07	212.8	209.78	209.82	208.32	208.95	205.79	207.91	213.62	214.71	205.43	211.95	213.88	211.81
201.29	198.85	200.86	197.32	198.3	200.01	198.28	200.44	198.08	204.36	201.78	196.01	198.53	199.89	200.99	199.64	200.41	202.35	197.63	199.9	199.69	198.56	195.15	197.03	197.42	201.15	206.91	201.79	202.8	202.93	198.56	196.54	199.44	200.06	199.3	198.62	200.33	199.44	201.06	201.58	200.57	200.83	200.92	204.56	199.21	200.32	199.18	201.08	196.31	201.98
203.69	206	204.85	207.89	202.91	204.21	202.88	203.74	206.93	206.98	201.95	203.74	208.41	200.41	207.58	205.76	205.31	200.93	207.16	202.47	200.81	200.51	203.59	199.71	205.85	205.89	203.88	203.13	203.5	203.91	204.63	210.96	203.27	201.66	200.23	203.44	205.32	208.19	205.39	201.42	200.65	204.28	202.56	201.64	202.4	202.38	205.47	202.16	208.36	203.13
219.07	214.47	213.44	210.01	213.71	213.08	215	209.29	211.41	211.12	207.05	209.09	213.31	210.47	209.64	207.3	208.63	208.34	209.27	210.98	209.68	210	214.22	216.8	212.81	207.64	213.93	212.69	216.73	208.39	213.13	212.43	216.5	213.89	211.88	207.52	211.44	214.04	208.36	211.77	211.59	213.41	210.4	206.92	212.87	216.35	211.97	208.38	212.48	208.08
201.35	211.14	204.71	204.86	199.86	205.48	202.75	203.94	208.21	204.12	205.87	206.04	206.74	205.86	207.16	201.65	203.23	203.82	202.29	203.78	205.83	204.86	205.33	205.13	203.35	205.29	204.05	204.76	204.62	205.88	199.88	208.77	202.65	203.16	205.82	202.55	203.38	206.75	206.21	206.58	205.51	207.46	203.53	207.65	204.72	201.76	204.26	204.24	205.51	206.24
208.01	207.15	205.51	206.8	210.95	206.91	214.18	210.7	206.16	208.48	211.61	207.2	206.07	207.61	208.1	209.36	207.03	208.55	207.94	209.51	209.07	210.84	208.67	206.44	209.43	207.8	212.22	200.25	212.6	211.99	208.09	201.91	208.1	207.51	208.65	209.85	202.73	206.49	208.62	211.4	209.5	204.57	208.16	208.67	209.43	204.55	204.87	208.88	206.55	212.17
208.12	207.08	212.15	208.41	207.15	209.61	207.44	213.46	205.84	206.58	209.84	214.19	207.97	199.86	208.17	210.78	210.66	211.02	207.72	206.28	203.96	208.14	210.78	203.37	207.99	210.83	208.54	211.62	210.45	207.72	209.32	207.46	206.82	207.16	211.06	209.03	206.74	205.12	208.24	207.89	207.11	209.48	207.76	207.35	210.03	203.31	210.77	206.57	206.11	207
201.14	198.47	195.16	200.21	197.75	196.76	193.96	198.38	194.42	196.7	193.88	195.65	197.23	199.95	197.97	199.03	197.18	200.02	196.9	198.78	202.11	194.26	199.85	198.92	197.82	194.28	198.84	201.2	204.52	198.65	196.39	197.58	199.65	197.31	200.44	200.6	194.41	199.44	201.37	198.48	198.86	202.2	197.02	197.52	200.1	199.19	201.23	199.43	197.11	197.85
201.14	199.87	203	203.02	201.93	202.65	201.96	202.38	200.61	201.86	201.62	202.9	199.32	201.31	201.41	202.84	200.79	200.98	198.18	202.8	198.84	202.46	203.39	200.58	204.67	201.91	204.68	204.54	194.74	203.73	200.52	201.29	208.14	201.21	200.83	201.66	199.12	201.48	199.44	198.58	203.64	201.09	200.18	199.47	199.25	200.52	197.64	200.12	203.26	198.15
211.54	214.24	212.68	211.09	214.6	210.8	207.09	213.77	211.26	213.28	211.31	212.52	205.62	211.08	210.59	213.32	212.07	210.94	209.41	212.15	209.98	210.27	211.65	208.72	214.94	211.41	210.84	206.3	213.71	210.41	210.56	209.98	212.61	215.12	213.31	210.91	210.46	216.07	214.33	209.38	213.09	212.78	207.35	211.61	212.8	206.08	211.25	209.33	210.42	210.29
207.72	206.11	209.97	206.8	210.82	212.06	208.32	208.63	209.85	211.97	207.24	202.97	212.18	207.67	206.82	206.75	208.93	213.45	206.39	210.38	210.77	205.79	210.9	209.67	206.59	207.44	207.69	209.28	211.88	204.87	206.33	202.44	211.98	204.92	203.37	210.5	207.82	211.94	203.24	209.27	205.31	211.53	209.18	212.89	208.69	210.84	202.7	212.45	208.26	206.87
209.92	215.57	210.57	210.69	213.38	208.05	209.36	215.82	207.35	210.49	214.86	210.47	210.29	210.78	208.1	214.42	210.03	209.07	213.04	208.96	211.58	208.77	212.76	211.37	213.66	215.26	213.63	215.53	214.85	212.79	213.19	214.42	207.14	208.9	206.99	216.06	213.66	209.21	212.16	212.3	216.19	208.78	210.17	215.9	213.92	210	211.82	209.46	214.63	209.41
198.54	204.89	199.29	204.92	202.37	205.95	201.83	204.58	204.4	206.23	201.3	202.17	206.37	204.66	202.78	207.32	207.44	209.79	203.88	203.2	201.85	205.54	202.82	199.12	206.05	202.92	208.37	201.69	201.46	204.2	201.93	204.66	202.34	207.84	202.78	205.75	206.06	203.24	197.78	202.21	205.24	200.49	202.78	205.63	205.79	207.05	201.74	204.67	208.42	202.98
208.13	208	208.93	212.59	208.09	204.35	210.04	211.71	206.2	205.26	207.4	206.72	205.94	207.3	207.25	200.14	204.97	208.57	203.54	213.87	208.29	205.75	209.64	205.14	208.77	209.58	209.11	205.08	209.45	206.81	209.81	209.28	214.64	206.9	213.96	208.65	206.35	206.77	210.08	207.87	207.17	207.65	211.12	209.02	208.86	215.53	204.91	206.53	207.94	210.8
206.93	209.75	210	210.83	208	212.74	207.22	210.46	206.84	208.56	212.21	208.02	209.63	203.33	212.11	206.26	209.41	207.54	210.92	203.37	210.59	210.45	207.16	206.13	208.39	207.96	210.6	210.93	211.85	210.03	212.66	212.1	206.13	208.12	210.48	206.54	209.8	209.74	210.55	206.2	208.46	210.11	208.41	211.6	206.41	211.03	208.17	210.62	211.9	213.39
200.36	206.3	202.53	201.27	200.57	202.21	205.58	199.44	201.6	205.82	207.08	201.92	203.87	204.12	206.2	209.06	206.3	202.33	204.21	204.58	204.72	200.2	205.81	205.13	201.5	199.81	206.52	203.88	200.07	204.12	208.86	200.81	200.52	200.06	204.35	203.34	206.03	198.91	205.88	208.04	200.93	206.31	200.03	203.05	203.78	204.84	202.35	205.71	201.93	208.84
202.03	205.86	212.74	203.94	203.53	198.26	202.97	202.91	205.8	201.01	200.23	201.37	200.81	199.86	203.17	205.52	201.95	204.99	208.18	198.95	202.51	204.94	203.44	202.28	203.56	202.83	202.97	200.64	208.25	204.84	201.92	202.14	203.44	202.79	201.77	206.56	202.47	202.42	205.82	206.44	204.77	203.72	200.68	205.43	202.07	202.49	201.18	203.53	204.13	206.5
205.37	205.02	203.93	209.72	209.21	202.96	205.26	205.74	209.7	208.65	207.28	205.27	206.14	207.8	206.03	206.68	207.23	208.54	202.92	202.56	205.38	207.72	209.4	204.21	205.91	203.08	208.49	207.16	207.38	206.63	203.21	208.22	203.3	206.29	208.43	207.93	209.39	206.2	210.46	206.69	206.67	205.75	211.41	208.45	209.62	204.14	207.35	207.65	209.22	200.46
202.15	206.24	208.2	207.06	203.78	205.31	200.87	203.1	208.55	203.23	202.07	204.06	204.69	203.4	201.51	207.71	201.74	208.26	203.44	206.76	201.75	203.91	204.22	201.98	207.37	203.48	201.44	209.04	206.01	203.61	206.61	203.63	204.89	203.92	202.2	204.37	206.58	199.03	205.45	202.87	209.57	208.77	203.92	206.07	201.72	210.7	203.88	208.85	207.18	206.23
200.65	199.57	199.18	203.15	198.48	201.91	201.3	199.71	196.49	205.2	202.85	197.3	199.5	201.89	203.19	200.43	204.78	198.27	199.03	201.14	198.09	201.52	200.58	204.1	200.59	199.93	200.87	199.16	199.91	195.38	199.49	199.77	197.12	199.19	195.8	199.98	198.29	202.26	202.29	200.77	200.19	200.48	199.31	197.28	197.06	200.51	203.15	201.28	200.48	200.71
207.25	209.41	213.53	211.02	209.6	210.28	209.43	207	210.47	208.78	207.04	207.18	209.48	210.08	211.61	206.41	210.36	208.4	212.65	209.64	207.98	207.1	211.07	214.15	208.7	209.94	209.14	210.34	204.83	212.89	205.25	212.15	209.23	208.08	208.56	206.41	205.39	209.17	204.43	210.62	206.48	206.2	206.51	207.91	209.18	209.7	211.21	207.37	211.65	211.35
213.43	208.36	209.91	211.03	213.09	214.52	214.31	210.38	213.9	211.64	204.51	218.26	212.77	212.65	214.81	213.31	208.87	208.57	209.56	212.64	214.92	212.38	211.55	210.85	212.32	210.92	212.44	208.07	211.2	210.74	211.41	212.83	207.97	211.87	209.39	211.29	213.76	210.5	211.62	210.91	212.48	210.51	214.59	209.21	210.5	212.64	211.45	211.04	207.86	212.69
203.33	196.83	201.12	198.3	201	200.95	202.52	201.73	197.94	199.89	201.33	199.84	202.09	198.34	196.56	200.02	194.8	197.59	201.78	203.88	198.38	203.17	198.51	203.93	198.38	200.92	199.06	203.41	200.97	193.46	200.83	198.4	201.91	202.78	204.55	200.67	201.77	202.58	193.44	204.58	198.61	203.77	200.68	199	205.29	201.35	199.38	200.81	204.75	204.5
211.69	209.51	213.01	209.52	214.7	212.02	208.14	211.75	210.99	211.14	210.74	211.97	212.37	210.02	208.99	211.52	210.9	215.07	210.14	212.73	212.64	209.75	215.26	215.43	210.58	212.04	214.62	209	208.64	212.5	216.44	210.52	216.03	212.01	209.63	218.84	213.29	210.38	214.24	207.67	208.2	218.05	208.9	212.93	210.81	215.13	211.09	212.06	212.83	212.55
206.26	209.96	206.92	204.95	204.44	210.87	208.71	211.92	207.94	208.35	208.76	205.79	205.51	206.66	209.6	207.59	207.08	206.95	209.55	206.24	206.98	208.56	207.81	204.42	207.39	205.78	208.46	206.91	203.63	208.1	208.43	210.53	210.14	203.93	210.66	208.02	210.66	208.25	204.82	210.42	212.79	208.53	207.26	208.35	208.75	210.78	206.9	208.49	204.27	206.77
205.54	213.3	206.91	214.7	212.02	211.15	214.67	208.15	212.37	213.15	212.44	214.98	210.14	209.67	212.78	213.08	213.08	211.4	209.05	212.46	214.64	211.51	209.99	217	207.86	210.3	208.23	213.33	211.43	205.06	210.54	214.79	213.12	211.12	212.9	208.34	208.47	212.14	212.92	209.84	214.04	210.47	212.62	209.81	215.38	215.57	212.26	211.77	213.77	212.15
209.84	213.32	214.64	211.09	215.71	214.51	209.89	214	212.37	210.44	211.47	209.75	213.78	212.7	215.83	210.72	209.41	209.98	208.14	215.02	212.96	210.64	216.4	213.69	212.86	213.24	212.36	214	212.36	212.86	213.56	217.08	210.85	211.53	210.31	210.47	212.14	213.04	209.26	215.03	212.3	210.59	212.23	210.72	212.57	208.98	210.2	211.44	216.73	204.65
205.81	205.61	204.31	206.38	205.6	206.76	204.1	206.71	203.75	205.24	206.67	202.45	200.63	202.87	208.06	206.62	204.68	207.53	209.98	205.6	205.38	204.84	205.88	206.03	203.96	209.27	206.12	207.73	205.74	201.64	203.68	205.15	206.18	204.7	205.46	203.66	204.8	207.3	202.26	201.95	205.33	204.62	204.46	207.68	203.38	198.71	205.89	208.37	203.91	207.41
215.03	218.02	220.83	218.88	219.75	217.64	215.13	224.07	215.08	214.09	220.92	215.88	217.8	220.29	214.46	216.25	213.24	219.21	219.37	215.27	216.46	215.8	215.91	215.27	215.16	214.21	218.97	216.88	217.6	214.57	211.39	217.07	219.79	220.05	218.38	222.44	221.07	216.15	215.66	222.69	212.21	219.65	219.01	219.71	215.41	215.68	217.03	216.77	214.62	217.6
209.45	203.86	204.12	203.06	204.45	210.73	202.75	205.54	205.17	208.58	206.14	204.6	207.96	205.73	204.99	204.03	205.65	204.8	200.92	206.96	207.14	208.78	207.26	205.84	204.57	206.64	206.47	206.06	207.63	207.77	211.63	202.73	209.48	205.85	203.6	202.75	208.65	204.53	207.93	211.07	205.6	208.88	205.16	208.62	208.23	210	211.95	210.4	206.41	205.09
208.03	210.52	209.24	209.51	208.46	211.19	205.8	207.71	204.89	211.65	204.5	213.97	208.9	210	205.96	208.6	210.47	208.89	208.01	207.29	206.18	209.07	208.52	209.15	206.2	210.73	206.42	205.98	207.6	206.69	207.85	209.82	208.38	208.4	206.28	209.98	211.8	205.67	205.99	209.51	208.94	205.52	208.28	208.96	207.67	205.23	210.05	204.69	208.45	204.35
208.56	207.76	206.89	215.5	205.98	207.75	208.66	208.6	201.8	202.93	203.56	209.97	208.32	206.67	205.06	206.33	204.29	210.33	207.11	206.93	207.51	205.99	209.66	208.54	207.91	207.42	207.54	205.43	204.76	206.96	205.14	205.13	205.52	206.21	207	206.04	209.24	207.14	208.68	202.91	207.41	206.41	201.78	206.8	208.99	205.68	203.62	205.95	201.96	210.93
203.43	205.09	204.52	205.85	210.88	208.97	207.26	202.14	207.25	208.21	204.95	205.23	207.85	204.26	208.2	203.98	208.86	206.56	205.36	208.95	208.11	204.88	206.31	206.36	206.3	208.63	206.48	205.9	204.37	204.88	206.11	204.23	202.4	203.94	207.5	208.96	202.43	205.13	204.87	207.11	199.29	205.11	205.82	204.8	210.49	204.38	203.96	201.78	206.74	204.61
206.94	209.41	205.16	202.92	212.3	204.12	209.7	209.65	206.64	208.97	209.74	209.39	210.29	206.09	207.88	207.99	207.79	208	204.23	206.68	206.25	204.67	200.64	213.37	207.32	205.45	204.99	206.33	209.92	210.47	206.64	210.06	209.27	203.33	207.72	205.68	208.93	207	206.04	208.87	209.48	208.73	209.52	204.87	209.43	205.85	210.14	209	204.55	210.24
199.6	206.42	199	203.12	206.97	200.69	202.29	202.62	199.08	199.23	202.9	200.72	204.08	203.32	198.42	201.92	205.36	200.74	201.99	201.34	206.4	203.15	203.51	203.54	204.76	203.39	205.49	202.27	202.31	202.64	205.76	199.62	200.33	204.97	198.09	203.41	209.17	206.57	199.8	201.41	198.88	202.09	206.29	201.85	202.2	201.91	204.39	203.97	198.22	203.24
209.65	205.26	205.92	207.73	207.47	209.05	200.36	211.9	202.96	203.51	208.59	208.23	207.13	212.08	207.09	208.5	204.7	205.41	202.97	204.15	208.48	203.24	207.86	207.98	206.55	205.52	209.38	208.14	205.4	207.27	203.71	205.36	203.62	202.44	214.02	203.64	204.95	205.58	204.2	207.71	205.54	207.46	210.44	205.08	205.53	206	207.78	208.36	209.62	209.24
209.91	204.28	212.54	212.03	210.86	211.45	209.35	208.46	209.71	206.98	212	215.58	208.67	211.11	207.01	212.85	206.48	204.89	208.78	212.09	208.83	211.81	207.16	210.28	209.54	211.45	207.28	209.16	209.17	207.31	208.32	210.3	213.31	206.57	205.89	208.44	208.48	210.24	205.54	206.35	208.15	205.39	209.76	212.36	209.9	213.55	212.44	207.14	207.84	211.37
209.2	205.92	208.65	210.84	214.64	211.36	213.51	207.38	210.72	208.99	211.55	212.15	206.89	207.63	205.6	210.2	205.38	211.8	210.79	209.8	206.83	209.71	206.97	210.87	211.71	206.14	209.08	208.3	209.23	210.45	209.85	210.27	211.37	208.73	211.19	208.6	209.5	207.44	209.77	207.89	211.34	209.29	215.69	211.57	210.42	206.23	211.15	211.33	208.02	214.14
202.9	201.59	201.61	205.29	204.86	201.13	206.31	199.42	202.9	202.25	200.33	206.17	204.72	200.2	203.93	204.97	202.15	207.38	200.9	202.16	205.13	202.59	201.77	198.52	201.65	202.33	199.81	205.89	206.28	205.33	203.33	202.96	203.96	204.01	206.94	204.73	207.06	199.77	204.71	204.13	205.24	202.28	205.65	205.49	208.87	198.65	206	200.05	204.16	207.54
202.64	199.5	205.28	199.5	202.78	201.35	202.71	205.78	199.87	200.83	204.33	202.36	200.51	200.43	205.08	199.78	203.81	204.41	204.46	210.01	201.15	202.46	201.02	205.22	197.63	196.84	204.28	206.06	207.32	207.02	201.58	204.74	197.52	202.41	202.37	200.44	204.98	201.09	198.56	198.17	196.64	204.94	206.42	201.82	199.42	208.08	203.42	201.38	201.13	203.94
210.92	210.68	208.05	210	209.17	210.88	208.44	211.41	208.14	207.02	213.02	209.51	210.28	210.81	209.42	209.65	209.88	206.9	205.25	208.86	206.83	209.05	211.9	209.67	214.89	211.56	206.4	208.98	209.98	208.54	209.23	206.23	208.64	207.82	209.54	213.02	209.63	210.74	208.76	201.77	204.11	206.92	210.41	211.89	208.65	211.44	209.61	211.55	205.59	204.64
211.4	218.53	217.51	219.71	217.93	220.78	214.33	215.9	214.32	217.03	216.52	218.01	215.32	214.85	218.33	221.95	214.17	218.07	215.35	217.26	220.06	214.2	216.86	219.75	218.53	215.47	214.51	215.31	216.39	216.75	215.46	210.92	214.42	207.72	216.55	217.29	216.44	222.13	221.06	220.08	219.91	219.03	214.65	217.23	216.22	216.29	219.07	215.05	220.44	220.23
207.27	209.41	207.77	208.95	210.22	210.77	206.83	211.17	211.26	212.28	205.37	206.53	209.14	208.08	210.61	211.91	208.03	207.17	211.67	206.71	210.13	208.81	206.41	209.23	207.86	208.58	209.63	209.8	208.83	214.3	213.26	209.2	208.95	212.02	207.78	206.49	212.12	208.47	209.95	209.17	206.67	208.07	212.63	208.68	207.58	212.79	211.46	206.61	202.17	210.95
209.43	209.1	210.02	204.71	207.49	212.55	209.33	206.81	208.65	207.19	210.37	207.25	203.82	206.96	206.33	209.18	204.56	211.17	209.49	206.96	205.66	202.74	206.14	207.07	207.5	210.39	208.1	207.57	208.88	208.59	205.6	206.55	209.26	206.41	204.82	204.61	206.52	208.3	208.22	209.74	209.18	209.73	211.83	205.31	202.94	210.94	207.28	211.17	209.68	206.7
202.58	194.03	202.07	201.43	202.76	198.39	202.49	198.41	202.8	204.75	200.68	196.96	202.22	200.08	202.74	199.01	201.58	201.09	200.98	200.84	196.37	201.61	197.63	197.48	196.64	202.93	198.16	203.61	199.64	198.96	199.77	197.47	198.54	198.62	200.25	201.16	195.13	199.23	199.15	197.36	196.79	202.11	201.14	196.86	194.13	199.13	204.42	201.49	202.29	199.8
199.45	199.57	196.6	200.41	197.45	203.63	200.75	200.88	201.21	200.38	201.85	198.48	199.64	197.55	203.61	198.65	200.35	198.52	197.43	198.83	199.93	197.15	195.66	204.34	202.92	201.62	199.76	202.43	200.56	199.69	196.67	201.29	202.46	203.12	198	202.27	200.44	199.01	200.57	196.99	204.07	200.94	200.56	200.71	200.86	203.75	202.88	208.24	201.49	199.01
203.9	206.55	202.71	202.83	206.21	203.62	204.81	206.73	204.12	203.8	202.85	204.88	203.8	204.2	200.09	201.56	203.9	204.21	204.16	204.45	200.75	205.07	201.48	204.69	205.27	207.38	207.01	207.64	206.72	203.27	202.11	205.31	207.98	207.27	207.45	203.45	202.29	203.51	205.99	204.13	203.97	206.02	203.52	203.51	202.67	205.22	206.36	199.79	206.03	204.29
206.83	208.56	209.15	211.75	211.56	211.62	207.82	207.42	205.68	209.45	204.55	213.44	206.55	214.51	209.22	210.48	204.1	212.95	204.05	206.67	208.23	214.55	205.11	209.07	206.42	209.4	212.84	208.87	208.37	211.13	208.72	211.36	210.8	207.25	212.36	209.39	208.59	208.29	211.1	206.9	208.79	209	208.77	207	209.09	205.36	205.03	211.01	208.54	211.32
218.53	220.75	214.3	220.25	216.46	223.34	215.17	218.56	219.37	217.16	215.82	215.32	216.17	214.65	218.48	217.53	218.82	216.57	215.42	213.91	218.91	215.73	220.36	216.8	216.47	217.35	215.38	217.84	217.64	214.7	216.28	217.35	217.94	216.6	221.1	220.68	219.39	216.38	218.98	221.7	220.72	221.09	221.34	219.78	219.58	217.14	215.48	215.06	220.61	219.83
211.54	212.73	210.83	211.99	211.66	211.72	221.26	210.6	214.52	210.3	212.06	209.88	210.94	209.4	210.15	213.23	206.01	214.64	209.35	214.32	209.3	210.05	204.35	214.26	209.23	209.39	208.88	205.54	209.47	212.23	210.82	207.28	213.67	211.57	215.92	210.18	209.35	214.05	209.13	212.23	210.48	209.17	208.92	209.98	211.57	213.52	213.54	210.52	213.82	209.14
197.33	199.94	199.03	200.81	198.89	202.63	198.19	196.07	199.4	201.51	200.16	205.05	200.23	196.8	197.39	198.67	203.08	199.74	201	198.91	200.85	201.26	197.85	202.64	199.03	199.99	198.6	198.93	201.85	195.71	198.86	199.1	199.08	199.51	197.9	202.24	196.1	205.05	202.4	200.01	196.82	195.76	201.53	202.31	201.92	199.66	198.85	199.71	200.08	199.01
199.61	199.02	200.81	200.19	199.34	198.99	192.34	198.69	200.81	198.79	196.54	199.81	198.91	200.83	200.79	195.65	196.58	199.56	201.69	200.33	200.56	201.55	202.64	200.57	199	201.14	199.9	196.93	198.05	198.22	202.99	196.89	198.49	200.95	199.53	197.9	201.05	196.34	199.15	194.75	202.69	197.7	199.22	198.84	199.48	201.01	202.27	199.74	198	196.34
205.77	203.14	199.61	208.36	201.28	198.38	200.31	200.75	209.27	205.54	206.71	201.71	205.5	204.32	205.25	203.68	207.38	205.74	202.85	211.21	206.1	198.88	201.13	209.03	206.94	199.26	206.98	209.69	206.88	203.74	204.6	199.4	210.19	205.31	199.56	202.61	203.79	203.15	202.64	208.46	205.32	203.28	209.64	209.92	203.56	204.71	206.99	207.54	206.36	210.28
203.83	206.7	204.36	205.17	199.58	205.71	204.78	204.23	201.84	204.18	203.48	202.69	200.18	198.89	202.18	204.46	201.84	205.9	205.61	199.63	203.46	205.86	203.64	204.84	199.78	206	202.84	202.43	202.28	208.61	201.93	202.93	202.5	200.16	203.19	208.54	203.84	202.89	203.95	207.76	201.7	208.15	206.89	203.48	202.19	203.73	202.04	200.47	201.98	203.47
203.39	207.62	209.18	208.93	203.35	203.65	205.49	203.48	206.19	206.14	205.4	206.48	203.87	204.7	204.4	202.28	203.93	208.1	205.78	201.38	205.75	204.84	203.27	207.67	203.5	211.44	205.37	207.02	204.59	210.35	206.72	206.96	205.73	203.28	207.57	202.58	204.82	204.67	201.17	206.18	205.12	209.78	206.81	206.22	199.7	205.52	204.35	204.78	205.28	202.9
213.59	217.12	211.6	216.37	222.81	217.23	213.69	216.13	217.1	218.55	217.87	216.86	215.48	214.88	213.62	217.77	216.9	212.22	219.03	218.68	219.5	212.72	217.5	218.92	218.09	216.6	217.07	215.88	214.72	219.15	214.57	217.39	215.1	215.93	219.73	217.37	222.74	213.44	218.63	213.35	220.06	219.05	219.91	221.45	213.59	218.84	214.47	215.01	218	218.06
200.07	200.82	197.08	201.24	196.99	198.32	199.79	202.51	199.11	200.7	197.58	199.53	204.03	198.13	199.27	195.89	195.88	200.39	196.17	198.07	192.57	194.1	200.07	202.13	199.86	201.56	199.19	206.43	197.45	201.2	198.36	193.63	198.24	196.82	198.98	199.76	203	201.26	198.88	198.7	199.06	200.08	197.56	198.64	196.62	197.8	198.34	200.99	198.69	196.49
202.19	209.34	205.09	205.72	205.45	211.48	202.2	204.19	204.97	202.18	202.34	204.73	204.16	204.33	205.08	208.74	204.91	205.56	202.58	200.37	201.93	200.54	202.42	204.62	206.02	206.68	201.77	207.46	205.22	199.75	210.29	205.44	203.13	201.72	204.68	199.59	204.72	207.33	202.24	206.91	204.66	202.79	206.32	205.24	201.9	204.21	205.06	203.52	199.81	205.62
212.07	206.73	206.36	205.16	210.21	205.7	206.01	210.78	211.17	215.31	207.65	208.56	208.72	212.54	207.87	209.05	210.26	208.8	206.98	211.43	211.11	208.44	209.89	208.27	211.24	209.28	209.54	207.56	209.75	212.32	211.39	204.51	209.07	208.38	209.97	210.1	212.54	204.37	211.26	204.73	212.63	211.43	213.08	205.73	208.85	208.15	209.06	212.07	206.8	208.49
208.04	208.02	207.86	211.11	209.45	207.93	206.15	204.58	212.18	207.41	209.98	211.17	204.59	211.37	204.72	209.83	208.23	209.21	210.69	206.87	208.51	207.51	203.42	206.32	206.04	205.5	208.79	212.1	204.53	207.93	212.17	206.14	205	210.47	211.03	206.16	202.68	212.82	209.86	209.39	204.39	206.85	208.92	209.31	209.42	207.93	212.67	209.64	212.53	212
215.57	211.19	210.72	210.95	207.46	210.19	209.15	215.24	213.65	205.08	212.74	210.2	209.34	209.72	210.46	213.59	214.7	211	209.4	211.45	214.93	209.24	212.82	207.61	214.1	211.03	213.77	210.75	211	211.8	213.46	211.29	212.29	210.78	209.83	210.35	208.23	213.24	214.12	211.59	213.49	216.24	212.39	215.28	209.62	210.63	214.26	208.24	215.27	215.96
207.28	199.16	199.04	195.27	201.4	199.86	200.96	199	199.91	200.7	197.26	198.72	199.33	203.22	198.17	201.22	195.26	200.74	202.51	196.06	201.46	193.65	201.13	198.8	203.37	203.53	200.11	202.19	201.06	195.12	201.86	198.68	198.02	199.4	202.13	198.38	201.24	199.8	199.51	200.48	202.8	195.76	201.73	203.53	200.42	201.67	199.48	198.87	204.53	196.28
202.18	203.54	200.99	198.75	197.75	203.74	198.52	200.68	202.18	203.91	201.59	201.95	201.1	200.39	204.17	208.3	198.43	202.65	203.16	202.18	197.92	201.31	204.43	206.1	199.83	197.7	199.28	202.49	205.35	199.98	201.83	201.4	202.97	208.98	198.14	205.18	200.65	202.17	201.36	205.73	203.12	202.68	207.39	203.35	199.69	204.66	206.45	200.12	203.3	203.94
208.33	209.91	214.55	207.16	208.03	205.15	209.16	209.14	207.12	202.08	208.74	211.75	210.73	208.03	210.44	203.12	206.48	208.05	202.71	208.41	204.91	207.2	210.4	207.62	206.37	208.45	205.47	208.89	201.07	210.9	205.86	209.27	208.23	205.29	210.55	207.34	209.47	209.38	207.39	210.17	205.25	208.94	203.47	209.21	206.87	204.5	207.62	211.12	208.56	203.76
194.3	199.81	193.4	192.03	194.68	195.29	193.62	191.46	193.69	191.61	196.18	190.2	192.1	192.38	196.16	191.45	201.17	196.98	195.01	193.58	196.73	192.67	191.72	192.36	192.94	194.26	193.87	196.37	195.47	198.68	195.82	191.83	196.05	197.12	198.29	194.81	196.12	195.25	200.67	194.82	199.44	191.34	198.07	192.15	197.33	192.79	195.96	195.22	196.12	195.9
197	201.34	203.74	199.53	203.63	201.3	194.35	201.34	202.97	200.26	196.29	197.77	199.16	199.04	201.38	197.53	196.85	197.96	195.91	207.57	202.91	199.88	203.55	197.45	200.34	202.84	199.87	200.48	202.06	200.21	202.14	202.07	198.46	198.37	199.16	198.82	199.7	198.46	194.48	199.05	199.76	197.31	200.71	202.84	199.04	199.77	195.56	198.74	200.76	200.59
210.36	208.49	213.38	206.53	205.24	210	211.5	209.2	211.53	206.47	210.3	211.25	206.64	208.18	207.75	206.97	205.82	209.3	209.65	205.94	207.25	209.55	209.95	209.48	207.71	209.41	205.13	204.74	205.44	204.51	204.64	207.5	206.88	210.72	208.37	205.14	207.74	210.26	206.86	207.03	208.12	207.49	208.83	212.28	212.13	208.72	205.56	205.49	210.89	209.28
208.13	208.35	204.9	204.55	203.9	205.34	206.51	211.04	205.67	208.65	200.78	207.15	203.05	202.35	206.43	203.42	205.77	208.88	207.33	204.26	208.24	203.52	206.79	206.17	204.68	207.56	204.38	210.77	203.06	208.22	212.48	208.99	203.86	206.9	202.4	210.36	202.43	203.39	204.87	211.4	203.96	202.78	204.96	206.47	210.11	206.86	208.82	204.83	206.11	209.05
201.1	199.84	201.74	203.64	203.85	206.6	208.02	203.84	201.47	204.05	202.59	201.44	196.8	205.11	204.68	205.4	203.77	205.17	204.38	201.68	202.89	206.09	202.56	205.64	204.61	200.57	200.93	203.79	203.18	201.5	200.35	204.96	212.13	205.35	200.52	201.88	202.7	204.65	201.03	205.22	200.07	204.9	202.77	205.91	201.75	205.28	209.36	205	205.57	207.39
202.71	200.6	203.61	203.18	202.18	195.04	195.83	199.64	200.74	199.35	197.41	201.49	198.64	199.63	201.78	200.32	203.87	202.9	198.92	199.36	198.92	199.35	203.01	201.04	204.3	202.91	199.68	202.19	197.44	205.12	202.01	196.24	200.01	199.15	196.64	198.86	196.32	205.16	200.43	200.84	202.13	200.36	200.7	201.43	202.61	202.39	199.33	197.26	197.42	207.08
210.82	212.03	210.76	217.44	213.3	212.68	214.8	211.01	214.13	209.19	210.02	213.4	220.38	219.45	212.73	210.22	213.62	213.68	215.16	212.01	213.43	215.12	213.88	213.7	212.28	216.52	213.74	212.47	212.18	217.12	214.95	212.43	211.88	215.88	214.15	219.75	208.32	210.79	214.85	216.66	212.08	215.15	212.79	210.54	213.81	207.15	211.63	211.94	213.3	215.49
211.82	211.67	209.77	211.22	212.17	214.56	211.53	214.63	211.48	217.93	213.27	209.21	208.28	211.27	210.48	212.66	209.73	215.11	215.15	211.63	213.73	211.06	206.65	210.17	211.6	211.18	206.98	209.38	212.69	216	212.49	215.27	209.72	207.05	208.05	216.53	211.37	211.8	214.87	210.06	213.19	209.23	215.85	209.36	215.39	208.98	210.68	206.83	211.22	212.18
212.8	212.09	218.89	208.97	215.96	214.39	217.28	214.54	209.9	216.57	216.29	213.42	212.87	208.55	216.6	211.45	212.24	212.08	215.02	214.99	213.26	213.65	216.34	213.55	212.11	212.06	206.94	209.47	213.69	216.27	215.65	207.82	211.63	215.77	215.56	217.8	213.46	209.9	210.04	212.99	215.51	214.72	215.76	212.64	213.44	207.74	210.35	215.03	213.02	212.99
209.17	210.95	209.78	216.29	218.38	218.27	212.94	211.1	213.32	207.65	212.79	212.74	214.32	213.92	217.01	215.28	216.99	212.7	216.2	213.16	213.99	210.83	216.72	209.95	206.23	215.22	208.84	210.43	215.39	213.76	210.34	215.38	216.25	208.97	211.37	212.67	210.28	211.76	212.5	211.71	208.37	212.72	205.23	207.59	207.93	210.35	214.98	216.32	211.04	211.98
194.04	193.39	197.52	194.47	190.97	195.98	196.62	195.91	194.92	193.45	197.13	191.61	197.12	198.9	194.01	196.49	194.03	194.49	197.46	195.1	194.7	195.3	195.95	194.56	197.14	198.11	189.73	195.32	193.07	194.74	195.04	193.47	193.18	195.13	197.59	196.19	197.2	196.15	197.09	194.61	195.35	197.19	197.52	194.91	197.89	195.23	197.05	194.28	195.79	192.71
212.89	206.85	207.88	207.8	208.9	203.78	204.68	211.19	209.34	205.74	206.25	210.3	211.35	207.75	208.82	205.74	206.8	209.44	207.36	208.31	211.21	206.44	206.57	209.31	208.08	209.42	209.05	210.26	208.61	208.37	207.24	208.27	208.62	208.13	208.91	209	208.89	209.86	210.08	204.21	212.91	212.89	209.2	210.37	209.99	207.46	210	208.35	208.86	209.78
208.28	210.11	211.57	205.87	207.15	206.01	206.9	206.31	206.94	207.92	207.25	204.76	208.91	208.66	210.97	204.56	206.19	209.08	208.51	206.66	209.06	206.37	204.81	200.8	208.44	206.9	205.33	210.92	204.5	205.59	207.79	209.25	206.47	206.99	206.3	209.71	209.36	202.86	207.03	210.66	208.05	211.66	205.68	208.57	206.53	201.65	208.44	212.33	208.73	206.51
208.48	206.78	208.94	212.37	208.89	212.62	211.1	211.2	211.82	208.5	213.88	209.69	207.36	212.7	209.41	213.71	207.67	208.58	209.51	208.09	211.2	212.56	204.34	209.06	211.55	211.73	213.8	211.1	211.08	210.21	207.3	210.3	213.27	207.26	211.6	213.97	210.4	208.01	212.53	211.12	206.74	207.18	207.01	209.27	207.12	208.62	205.15	213.27	211.84	213.18
220.54	221.53	214.37	215.35	216.06	218.79	217.37	215.85	216.91	219.33	218	219.59	218.71	222.48	219.16	219.6	216.08	216.72	220.29	219.81	219.91	224.06	221.53	223.94	213.79	220.79	216.81	221.99	217.45	212.04	223.18	213.52	215.56	216.47	217.27	222.27	216.99	216.48	215.2	216.39	214.81	216.6	220.53	218.5	216.34	217.13	217.6	218.13	221	218.29
211.14	212.57	208.26	208.61	214.44	212.08	210.06	208.67	213.34	213.87	213.69	210.05	212.54	208.83	212.67	211.93	214.13	207.09	214.24	215.16	205.37	211.02	210.31	209.76	212.7	211.84	210.88	212.34	212.14	207.24	210.18	204.27	214.31	211.39	213.04	213.23	215.52	214.24	214.7	214.76	212.35	211.68	209.98	209.34	213.09	209.07	211.75	208.5	208.08	213.15
202.78	199.8	204.14	204.68	203.95	203.25	202.25	201.73	201.72	206.56	203.73	197.72	201.25	201.94	206.75	198.92	201.49	205.61	201.33	203.97	209.13	203.5	202.03	205.52	205.13	204.43	204.94	199.44	203.93	200.84	203.59	205.89	200.71	206.33	199.32	203.56	201.67	202.85	205.14	205.99	203.38	205.28	202.99	206.56	202.82	204.87	205.78	204.88	200.51	206.26
196.02	202.18	200.29	194.42	196	201.61	202.35	205.1	199.57	204.15	201.6	199.42	200.31	193.49	201.42	202.49	198.5	197.76	197.1	199.6	202.74	200.07	200.34	198.67	198.04	198.73	198.81	202.52	198.45	198.48	198.93	201.45	199.75	199.45	195.96	201.27	195.38	199.15	198	202	199.26	200.44	200.27	202.68	202.82	193.89	201.59	196.49	198.38	206.99
208.41	212.54	211.37	205.74	206.64	208.94	211.78	206.01	212.58	211.03	211.6	207.29	213.45	207.69	210.91	207.28	211.37	209.21	210.28	208.99	208.24	213.25	212.46	211.78	214.86	207.16	207.53	212.6	209.75	209.3	213.1	209.21	212.08	207.83	212	209.02	210.11	208.14	209.97	207.14	215.89	209.31	203.61	215.5	211.2	209.27	210.1	208.24	211.27	210.41
199.2	199.86	209.03	202.66	203.71	199.93	205.38	201.67	203.36	202.38	201.13	201.79	200.78	206	198.6	201.38	203.08	206.52	206.07	197.28	204.24	206.77	201.28	203.76	203.25	203.9	197.16	203.64	203.19	201.16	202.88	204.13	204.89	199.55	199.89	201.97	203.93	199.46	202.87	203.46	202.75	205.83	203.26	201.83	202.35	201.13	199.81	201.39	201.94	201.9
209.2	207.78	208.72	207.99	209.48	205.86	208.58	211.94	212.06	212.21	210.1	205.67	208.7	209.22	206.56	210.99	207.9	202.87	208.79	209.74	205.48	207.01	206.32	209.1	208.83	209.97	206.04	208.2	209.07	206.42	205	210.59	208.84	211.16	205.14	205.06	212.67	208.34	209.14	211.07	207.85	211.09	206.69	207.31	209.08	210.68	207.82	211.24	208.45	210.05
204.73	204.44	207.06	204.41	204.71	203.35	201.35	202.95	210.17	204.53	202.75	207.93	201.93	202.52	201.68	202.82	203.73	202.36	205.68	205.89	202.09	203.52	207.13	206.96	201.24	206.75	206.78	203.27	204.9	208.03	204.47	207.75	206.46	208.91	206.02	205.86	202.4	205.62	204.7	207.53	204.99	201.09	201.35	205.63	203.52	205.44	207.57	206.45	202.84	203.89
200.61	201.42	204.73	203.18	203.63	204.77	200.29	206.08	205.9	204.1	204.46	202.06	204.37	204.53	200.59	203.69	202.6	198.34	200.59	207.22	200.98	203.32	206.16	198.2	199.29	203.57	206.13	204.43	200.17	204.55	207.44	205.72	200.92	200.97	205.06	203.76	205.91	199.16	201.27	201.06	203.79	204.17	206.28	205.63	204.05	203.63	204.86	207.78	196.16	203.33
205.52	198.72	201.82	202.23	201.03	199.88	198	202.05	201.22	204.58	201.46	206.32	199.84	201.59	206.79	202.51	204.17	205.31	207.51	200.9	205.34	204.63	204.95	203.86	202.42	202.55	197.11	203.53	203.03	204.71	198.69	205.55	203.47	206.03	201.56	199.38	201.71	205.66	198.57	205	207.08	201.42	198.9	198.92	201.16	207.07	201.52	201.7	201.15	205.72
216.55	217.1	218.73	219	219.17	213.81	218.07	211.12	218.71	215.8	215.79	218.63	214.34	218.95	216.24	219.08	217.06	214.78	219.03	212.76	217.83	216.14	214.12	213.28	217.22	215.92	211.81	222.59	218.13	215.1	221.6	217.79	214.86	215.15	219.09	217	218.74	219.64	218.07	220.99	218.74	218.57	219.21	218.58	217.5	215.57	216.02	219.76	216.45	218.85
211.38	211.21	210.85	212.33	211.42	211.31	214.33	212.11	207.66	208.27	213.19	209.43	211.9	212.53	207.79	203.05	214.07	215.07	213.1	213.93	216.4	211.94	212.49	209.66	209.31	207.02	209.52	213.07	208.27	212.7	210.48	213.67	213.09	216	214.49	210.34	213.94	216.62	210.03	208.98	209.82	210.74	208.57	210.17	212.68	210.01	212.86	214.25	213.57	213.33
208.42	211.72	203.83	209.19	211.33	210.66	209.19	206.6	208.52	209.63	212.73	207.42	209.61	206.75	211.2	209.68	209.36	213.95	208.52	206.02	211.52	205.32	211.41	201.44	209.72	209.13	208.27	208.92	211.97	207.42	208.67	210.91	208.45	210.25	214.41	207.45	210	207.9	207.31	210.86	207.48	206.76	208.79	210.02	209.18	209.58	204.18	205.19	209.01	210.88
202.46	196.31	199.98	201.88	203.74	199.6	196.29	202.73	200.6	198.09	197.76	196.82	197.6	204.62	196.83	203.87	198.96	198.77	198.45	201.26	200.85	199.45	201.04	198.82	197.74	194.89	198.19	198.55	202.22	196.73	200	199.82	197.81	199.53	196.76	201.3	199.58	198.35	201	201.69	202.96	194.22	198.97	197.45	197.97	199.51	196.52	199.88	195.35	201.91
196.51	200.61	201	194.53	202.62	196.82	194.93	200.89	197.28	199.77	197.53	200.91	198.24	200.29	199.11	199.07	199.29	199.43	201.56	200.75	201.39	196.17	198.85	194.78	203.25	203.18	203.45	199.88	199.79	201.74	203.06	196.96	201.95	203.1	199.99	201.72	197.73	201.64	198.88	201.55	193.9	202.21	200.3	197.99	198.6	201.83	196.73	201.4	201.2	200.45
202.48	201.83	200.67	198.7	199.93	197.63	198.16	199.21	201.56	201.41	200.48	197.95	196.68	202.17	201.77	201.04	192.3	201.68	194.7	199.21	194.28	197.86	200.79	200.34	198.3	199.31	197.63	203.79	194.07	199.24	199.7	197.39	192.76	201.45	202.24	200.49	196.13	202.42	199.27	199.9	204.33	195.59	203.63	202.84	197.28	199.71	202.45	199.99	200.6	200.77
205.65	215.22	206.22	211.58	211.37	210.68	212.77	209.98	207.56	207.73	207.77	210.19	208.63	214.71	209.59	214.2	208.18	209.26	212.67	211.13	214.61	205.05	212.19	206.71	208.35	208.99	209.98	209.13	208.92	212.93	206.06	215.08	204.69	210.02	212.25	204.64	209.71	209.93	203.49	205.64	208.95	207.84	215.78	206.21	207.79	210.9	213.16	214.58	207.75	209.12
214.64	213.65	215.94	217.89	213.33	221.79	214	217.24	220.08	220.46	219.07	219.96	215.01	219.19	219.91	217.52	215.04	216.77	218.94	216.85	218.01	216.48	217.77	215.94	218.05	218.21	214.12	214.42	220.19	221.59	212.34	216.56	217.21	217.83	216.8	217.77	214.67	220.08	216.75	215.27	220.9	217.14	215.78	212.48	215.89	219.92	215.81	214.23	217.11	216.81
214.37	208.62	210.74	212.97	213.01	214.15	212.04	208.97	213.55	211.35	210.8	209.5	217.03	215.36	213.2	211.38	206.48	206.4	215.54	211.77	209.16	214.92	211.36	210.56	213.16	207.81	206.74	210.9	211.03	211.49	209.24	212.66	213.95	213.99	211.87	211.83	213.66	212.85	216.22	215.2	215.53	217.66	208.77	212.24	214.31	211.32	213.62	210.2	210.48	214.76
208.7	204.65	206.89	208.19	208.9	211.23	213.02	211.91	212.33	209.93	207.75	213.08	208.73	209.63	212.47	212.19	210.74	210.28	207.88	207.05	210.94	211.51	209.47	208.72	208.99	211.65	206.94	205.75	211.8	204.89	204.67	207.74	211.94	207.87	206.68	209.34	205.92	209.45	210	208.11	206.24	208.53	210.25	211.88	209.93	212.51	210.31	207.6	209.9	207.8
208.81	208.62	210.81	210.81	213.6	213.06	207.23	207.74	211.26	211.82	213.28	208.55	216.2	212.14	212.22	207.81	210.53	211.36	211.35	207.18	208.09	210.28	212.07	213.26	209.48	211.79	211.15	209.01	214.32	210.29	215.8	213.06	212.44	215.08	216.44	216.69	211.41	215.07	210.78	218.72	207.79	210.02	215.48	215.69	211.02	208.34	213.49	211.01	211.38	212.64
208.97	213.28	211.8	210.04	216.41	211.87	207	209.89	213.36	207.32	212.05	208.36	212.08	207.18	209.38	211.63	205.07	207.17	207.48	209.18	211.13	204.89	209.97	208.52	211.22	204.62	212.38	210.99	212.21	211.31	212.38	206.17	208.42	209.58	209.28	206.22	206.86	210.22	205.41	209.79	212.15	209.06	210.74	208.81	205.06	210.43	209.32	208.51	208.07	205.77
212.83	209.95	208.37	208.52	211.05	206.14	205.39	209.53	207.04	207.95	207.77	211.48	208.62	211.52	208.75	206.85	208.08	210.36	212.16	207.48	213.56	209.41	204.33	207.33	212.52	211.18	208.25	208.45	204.82	212.06	205.8	209.57	212.75	210.12	212.91	205.53	208.79	207.22	206.42	210.39	208.72	207.8	208.35	206.45	208.84	205.38	210.24	209.98	211.37	208.07
205.51	203.93	202.44	201.91	200.46	204.63	204.22	198.44	207.07	204.6	203.14	198.78	203.57	204.41	205.05	203.79	204.9	209.67	202.54	205.64	206.39	201.66	205.06	202.26	206.74	205.81	197.93	201.03	202.21	200.91	206.91	203.17	206.44	201.29	201.74	202.71	197.21	200.06	207.37	202.06	207.85	201.97	206.59	202.91	198.53	201.21	206.06	206.34	201.03	204.38
208.07	204.82	204.96	204.32	207.42	206.97	206.9	203.87	204.15	204.33	205.65	203.12	205.36	204.6	207.16	205.03	204.46	201.54	203.82	206.59	202.27	206.44	197.38	204.89	207.19	204.36	205.58	205.58	204.44	203.51	201.12	203.59	205.38	202.94	205.71	204.94	206.33	200.95	201.62	201.76	203.06	198.96	205.59	205.88	203.97	203.75	203.67	205.12	202.77	204.24
204.01	207.76	211.59	210.72	202.82	205.38	205.48	210.72	210.27	202.99	204.8	208.74	203.64	207.33	206.55	206.24	212.39	210.78	208.95	206.19	205.4	204.39	204.59	210.28	207.42	207.3	209.11	206.88	209.06	205.05	208.31	207.71	205.9	209.91	206.95	212.71	205.12	209.1	210.16	208.77	205.32	208.32	208.28	209.43	207.95	209.67	207.52	202.41	208.14	205.58
208.12	207.18	203.61	210.89	206.09	207.07	208.18	211.73	210.38	213.12	207.87	208.4	205	207.07	204.06	205.3	211.25	212.09	209.66	205.79	205	211.75	208.67	206.75	208.7	208.73	212.36	208	208.67	206.14	201.02	205.8	208.51	208.52	209.07	207.22	201.51	207.57	206.38	207.57	206.23	206.36	206.71	205.31	201.24	208.79	207.99	208.89	205.86	206.65
209.57	210.53	211.28	213.78	212.39	211.05	213.51	213.26	209.29	210.14	211.34	216.01	210.59	212.06	206.96	214.91	213.63	217.91	215.16	211.23	207.15	212.03	214.35	208.2	210.51	211.86	209.54	213.46	207.21	209.41	210.94	214.19	211.54	210.78	209.9	209.6	212	210.41	213.01	215.42	213.65	210.21	207.22	216.39	210.83	212.52	213.87	211.49	211.77	209.56
212.75	213.3	213.72	212.43	209.14	211.9	211.58	212.86	219.24	213.48	214.25	211.33	211.15	214.62	214.27	215.23	213.92	213.72	215.77	211.75	213.16	212.11	212.83	213.27	211.54	211.4	214.69	216.97	214.41	216.11	215.7	212.67	214.44	215.87	216.14	216.02	215.91	213.76	212.87	212.34	209.92	214.7	212.79	216.34	214.41	213.91	213.82	211.73	214.4	215.11
199.27	200.73	201.37	203	200.96	201.63	203.95	201.09	201.02	201.09	203.78	204.83	201.57	201.07	202.12	199.45	203.93	199.1	198.61	202.6	200.84	198.96	204.35	197.9	200.27	199.26	200.52	201.68	198.66	198.57	200.03	201.96	203.51	201.96	203.57	203.87	204.45	200.87	202.12	200.09	204.71	199.48	205.48	204.13	201.96	200.98	198.92	204.83	200.66	202.67
199.34	206.02	201.71	202.53	202.5	206.42	199.83	200.47	201.3	203.19	203.51	204.2	205.36	201.33	202.53	200.27	205.21	200.61	210	202.03	205.15	204.82	202.2	202.24	204.57	200.87	200.85	209.65	207.15	203.71	205.11	199.61	203.84	205.17	202.06	201.47	205.02	203.36	202.24	204.85	197.47	205.88	204.23	197.45	201.2	201.7	204.75	205.41	206.08	207.36
200.85	198.75	197.76	199.47	200.55	197.85	200.09	200.68	198.28	196.64	200.79	197.31	198.53	199.8	199.33	197.69	197.1	195.45	194.36	197.39	191.2	195.26	199.65	200.75	195.2	197.71	196.01	194.64	199.8	196.19	201.05	199.78	199.62	195.64	197.55	204.2	198.94	198.08	199.15	195.53	198.78	195.14	197.68	197.04	191.88	203.53	200.12	200.01	195.44	197.04
206.07	200.41	204.36	204.52	206.18	204.18	208.17	203.96	199.56	202.43	204.54	200	204.35	201.44	205.31	203.75	206.5	204.72	201.26	203.13	198.87	201.46	202.36	209.31	205.33	204.78	204.66	204.91	208.12	201.72	199.87	203.66	202.87	202.68	199.03	205.11	203.45	201.53	202.22	199.31	204.64	204.09	203.03	202.8	200.95	200.88	202.97	206.15	203.75	203.67
213.62	216.65	219.92	215	219.43	213.96	220.2	216.87	213.84	216.41	220.46	219.33	217.67	219.18	218.46	217.48	221.36	212.87	220.83	215.5	217.78	219.18	217.21	214.87	218.32	216.5	218.58	216.97	215.99	212.74	211.27	217.45	217.34	218.85	215.67	218.8	216.46	213.85	217.34	213.69	218.9	214.17	221.89	212.35	213.55	219.13	219.09	218.86	218.34	216.25
203.93	208.49	206.54	207.78	207.36	206.43	212.37	206.34	206.2	207.46	206.6	215.29	213.86	210.66	208.15	208.07	209.41	205.48	211.12	212.28	211.28	210.53	206.5	207.82	210.45	207.3	206.8	210.47	207.98	212.16	211.13	207.7	208.14	211.15	212.72	206.39	211.54	207.85	211.66	210.9	209.07	216.97	208.21	204.87	207.56	214.4	207.97	205.02	208.87	207.78
204.57	203.53	208.83	205.59	203.74	203.4	200.54	203.32	204.89	202.45	205.23	202.68	203.68	204.5	207.95	199.35	205.76	201.37	206.32	203.15	204.52	200.97	200.11	205.28	202.91	204.78	202.08	205.07	202.27	202.63	205.22	207.09	204.92	200.12	207.41	206.64	197.63	198.87	200.97	205.2	207.34	204.95	203.74	203.75	203.47	203.75	201.42	204.17	204.13	204.3
198.71	201.69	198.02	200.04	199.58	200.88	199.6	199.93	198.65	197.16	198.46	195.78	200.16	199.73	197.92	199.56	200.82	199.51	196.48	197.84	198.75	199.24	195.09	197.92	202.05	202	200.75	198.83	198	195.45	197.43	199.88	198.22	204.29	200.2	197.73	204.51	198.23	198.2	200.51	198.56	201.74	196.37	202.35	203.06	204.23	203.19	197.46	201.12	203.28
211.3	213.02	209.75	212.59	208.91	207.55	209.19	211.87	207.33	215.57	210.62	211.26	209.29	214.23	206.77	211.12	213.91	209.44	208.96	210.58	217.64	210.34	212.81	212.53	210.04	213.32	210.81	215.37	211.22	216.41	210.44	208.7	210.19	208.15	208.33	213.99	209.71	212	213.8	210.09	206.86	209.09	208.69	211.43	211.7	213.34	213.36	214.58	213.51	211.25
206.37	207.35	208.67	207.02	204.06	210.49	207.2	205.38	207.89	203.23	207.55	206.67	210.52	203.14	207.8	207.58	206.18	212	203.29	203.19	205.28	208.64	207.99	210.26	204.9	206.97	207.93	205.99	207.11	206.82	203.58	206.91	202.34	206.03	205.4	209.25	211	202.21	205.29	206.01	207.5	205.34	209.43	202.35	206.31	205.6	203.29	204.81	204.58	206.56
203.28	199.95	203.57	199.67	200.33	203.1	204.39	201.93	203.97	201.19	207.29	199.52	204.34	205.71	203.52	200.25	198.91	198.98	202.02	201.45	200.8	206.3	202.84	206.2	201.14	203.97	206.18	205.67	201.27	209.26	201.98	201.14	199.44	199.05	203.36	198.82	202.25	202.52	204.91	203.73	199.17	202.14	204.81	202.67	203.09	205.68	203.91	203.9	201.65	202.48
213.81	210.2	212.34	211.43	209.79	213.52	213.43	208.4	212.61	209.88	208.42	213.43	216.26	210	213.01	212.77	211.2	215.24	213.77	209.05	212.79	202.18	210.25	214.6	213.71	203.6	213.25	213.36	210.71	212.54	209.08	212.35	213.07	210.81	213.96	214.66	214.81	212.69	212.19	209.57	212.48	207.52	211.77	209.03	216.81	210.05	209.68	212.37	214.35	209.24
203.45	206.25	208.46	204.8	202.72	203.79	204.83	205.63	203.41	206.34	199.98	205.81	206.74	202.43	209.54	203.72	204.46	204.44	203.06	204.27	207.11	207.53	209.04	204.6	204.96	205.33	203.42	203.23	201.38	203.25	203.74	208.75	208.04	207.91	203.65	205.74	202.33	206.19	205.01	201.39	205.6	206.79	203.11	206.42	201.22	205.05	203.69	209.46	207.26	203.11
203.27	204.33	199.84	199.42	201.34	204.34	206.1	205.18	203.93	201.51	201.89	201.3	207.3	206.12	202.8	204.04	204.74	204.41	201.37	203.75	206.67	202.9	199.72	201.48	200.95	207.55	202.91	208.74	203.77	201.93	204.18	199.7	204.8	202.92	201.24	202.03	199.76	203.1	203.62	205.69	204.91	203.97	206.41	201.78	199.92	208.62	210.25	204.78	203.72	209.98
204.39	207.31	205.39	206.43	212.11	203.72	208.1	208.82	209.8	208.88	208.54	206.7	211.48	207.79	211.68	209.62	205.84	207.5	204.4	201.18	210.92	209.5	207.47	207.81	210.28	210.08	210.17	206.87	214.45	205.63	209.08	209.25	211.76	204.93	206.72	209.69	205.96	208.72	206.82	209.42	209.04	210.36	206.17	211.4	207.48	209.32	211.81	208.47	206.6	208.88
213.96	213.42	209.02	212.95	211.48	209.65	208.49	209.25	212.16	209.56	212.97	212.12	214.93	213.01	210.37	217.38	212.88	214.54	213.37	209.63	210.22	207.04	210.87	211.55	209.04	212.14	215.22	214.4	213.65	206.85	208.06	214.39	215.46	212.64	212.31	214.1	210.47	216.96	210.48	211.96	211.8	208.85	210.83	211.2	210.26	207.89	210.31	214.88	215.38	216.7
206.82	211.31	206.37	211.51	204.41	210.95	213.02	208.3	205.35	205.43	208.62	205.79	207.88	212.47	210.98	205.3	210.05	205.78	212.2	209.22	210.92	211.99	208.77	210.65	208.94	205.26	209.97	211.37	210.71	209.93	212.19	210.64	205.74	210.27	204.52	202.45	210.17	210.83	208.11	205.58	211.84	209.66	210.17	208.23	204.92	209.02	208.7	204.63	205.94	210.3
193.71	195.55	192	196.68	195.14	196.01	197.53	196.97	195.12	194.71	195.52	199.83	196.65	197.32	191.71	192.2	190.4	192.66	193.36	200.82	191.1	189.37	193.62	195.28	196.95	195.71	197.45	194.45	197.45	193.51	199.57	196.42	194.31	196.06	194.61	196.47	196.75	197.57	194.69	198.85	193.87	188.98	196.74	193.51	195.86	195.79	192.76	193.7	192.29	195.29
213.05	216	210.95	215.34	214.44	213.39	211.99	212.37	208.3	213.3	210.69	218.8	209.64	210.92	213.54	213.02	217.19	207.64	215.35	208.25	212.01	215.26	213	211.68	210.87	212.77	208.98	211.8	212.17	213.58	216.19	206.28	211.48	211.26	210.05	210.75	215.39	213.28	210.91	215.15	214.4	209.99	211.6	210.97	212.83	214.77	208.83	215.24	214.67	211.14
209.86	214.33	217.12	215.27	209.2	210.74	212.14	211.32	217.84	212.47	211.29	208.75	213.54	209.41	211.71	215.14	214.51	209.42	214.36	213.82	213.41	212.84	208.43	210.16	208.26	213.92	208.29	207.52	207.59	210.06	213.45	215.01	214.55	210.54	213.98	214.44	215.63	216.51	207.95	212.82	213.18	212.16	210.78	211.95	209.82	210.63	208.81	209.46	214.88	214.03
211.69	212.59	211.41	217.17	213.16	211.67	208.51	212.62	211.66	211.22	210.59	207.62	210.58	215.61	212.25	209.63	209.52	213.92	209.83	211.92	214.96	210.03	211.6	211.95	213.99	207.13	216.51	213.1	213.44	210.74	215.23	209.61	213.96	208.52	214.65	215.11	210.46	214.77	211.12	211.02	220.33	213.14	212.23	209.62	214.91	210.12	213.79	212.39	216.18	213.13
207.47	205.78	205.62	200.66	208.63	200.8	201.83	202.85	207.75	209.96	208.49	207.13	207.12	205.99	203.98	206.23	202.39	206.13	209.43	206.83	204.68	201.78	200.64	207.45	205.31	204.1	203.05	207.2	204.6	205.3	207.18	204.04	207.68	203.13	204.16	201.77	205.13	202.37	204.37	201.69	204.6	201.07	202.09	203.6	206.31	207.91	203.69	202.11	204.66	206.99
219.83	214.28	217.27	220.9	215.84	221.21	213.14	213.88	218.02	214.88	215.15	215.72	218.44	222.6	214.63	215.91	218.29	215.39	216.88	219.37	214.97	218.14	221.96	217.03	220.85	212.2	212.42	214.69	222.89	222.04	220.81	216.96	217.07	219.14	221	217.14	215.57	220.94	217.57	213.22	216.93	218.93	215.63	219.28	217.87	216.07	211.26	214.54	219.75	217.45
198.53	198.85	204.65	203.18	202.36	202.52	202.75	202.73	202.24	203.01	200.18	202.86	199.08	202.37	197.25	202.36	203.18	200.9	200.07	200.71	198.01	200.51	204.31	200.95	204.01	197.05	201.26	195.77	202.18	199.81	199.44	200.32	202.76	200.66	201.14	203.79	197.83	198.95	202.81	201.49	202.94	203.91	198.65	199.83	196.94	205.79	199.97	198.32	198.6	203.67
212.42	210.92	212.83	214.45	210.08	211.86	210.32	210.7	212.63	212.91	218.17	208.94	215.75	216.09	210.44	210.04	215.18	210.96	214.92	214.44	215.72	213.5	206.97	210.73	213.14	211.5	210.73	214.99	207.51	211.94	213.78	210.59	210.5	211.78	209.57	214.63	212.81	212.54	209.95	213.73	213.89	213.97	206.18	214.52	215.52	213.36	208.76	210.58	217.65	211.14
200.57	201.39	201.61	201.45	206.96	206.07	201.44	206.53	203.62	201.02	202.89	205.18	203.86	205.12	200.98	203.03	206.81	207.59	204.42	205.22	204.64	201.38	202.16	203	209.79	202.02	203.78	203.67	206.85	204.23	200.99	203.44	205.1	204.64	202.51	202.95	202.1	204.63	203.79	199.82	204.25	201.54	203.95	201.79	206.55	202.01	202.51	203.04	204.07	205.23
208.51	206.12	204.14	215.89	208.1	206.92	211.04	213.1	208.94	213.86	210.52	210.5	207.34	210.74	209.66	210.27	211.42	210.89	214.92	206.56	209.81	210.23	210.12	207.25	211.2	210.22	208.54	211.2	208.69	208.43	210.8	206.51	208.83	209.76	208.03	207.83	207.01	209.81	217.01	209.94	207.05	209.96	209.47	208.83	209.49	206.85	208.08	206.63	209.85	207.48
215.36	216.5	218.09	223.09	219.14	212.99	217.94	218.46	217.32	214.56	217.71	219.99	220.09	219.93	218.84	211.3	222.97	216.19	218.04	218.16	218.04	217.25	214.59	218.58	215.59	220.25	216.07	217.28	216.8	214.45	218.96	218.12	218.6	213.18	215.72	219.89	223.55	218.21	216.75	215.39	214.46	216.64	218.76	215.74	219.05	216.79	213.83	215.77	217.16	218.57
205.56	204.47	206.05	202.33	205.46	201.15	201.13	202.86	208.02	200.55	202.72	202.83	204.84	202.18	206.43	206.84	202.41	205.21	203.88	204.88	203.34	203.44	204.61	202.56	202.76	202.78	201.05	200.63	208.85	202.39	205.59	203.12	204.34	204.35	203.85	208.94	202.34	205.75	204	203.16	206.63	204.8	203.94	205.77	202.99	204.95	203.64	203.9	203.55	205.52
218.53	219.46	215.23	215.78	215.5	214.25	218.92	223.04	215.99	216.87	217.38	218.21	213.83	218.2	209.68	216.4	216.98	215.04	215.37	212.22	213.12	214.45	216.17	218.67	215.34	217.44	214.81	214.13	214.7	212.33	217.39	216.54	211.12	218.85	219.4	215.03	220.79	220.35	220.85	220.68	216.62	220.25	218.2	214.36	212.53	218.52	217.24	215.27	216.87	217.98
210.39	213.16	213.01	215.16	213.68	214.12	207	211.22	212.15	211.43	209.89	208.76	209.74	212.18	212.47	207.48	208.77	212.78	210.54	211.63	212.43	212.81	212.18	209.3	209.68	213.94	214.24	210.03	214.66	210.71	211.66	214.29	211.45	210.1	214.67	212.25	214.81	211.75	212.56	211.3	213.19	214.43	210.44	210.59	210.13	208.07	206.94	211.02	211.87	209.76
207.62	212.98	207.25	208.29	209.25	207.8	205.26	210.1	212.49	211.11	204.87	210.95	208.66	207.09	208.63	213.2	208.45	206.36	202.21	210.11	209.57	211.1	203.41	209.13	211.23	208.81	210.52	208.16	208.68	208.16	209.07	208.96	212.82	211.41	209.76	206.31	206.65	211.73	208.83	210.8	204.66	206.45	204.2	207.9	208.15	209.29	208.35	206.33	207.08	208.53
209.34	214.67	210.74	212.94	213.51	211.2	214.36	214.16	212.9	214.36	211.11	214.11	207.79	208.94	213	207.75	212.18	214.97	214.47	210.41	214.07	208.41	208.46	214.49	209.47	214.21	209.81	214.27	211.39	209.84	212.17	210.72	206.69	211.22	213.03	214.51	216.46	212.3	209.02	207.84	209.69	213.21	211.43	208.65	211.07	211.42	210.96	213.15	214.16	214.32
206.27	205.02	205.72	205.53	202.53	202.81	203.91	202.26	203.7	202.71	199.67	203.67	204.09	202.54	201.56	201.31	209	203.85	203.14	203.36	201.97	206.01	207.29	208.18	200.69	207.24	200.5	204.27	203.59	202.83	202.06	199.96	204.42	198.58	203.83	201.16	212.52	202.48	208.31	201	203.18	211.98	201.76	202.71	203.24	200.5	203.1	201.17	201.54	201.6
208.37	208.88	207.41	204.34	198.57	210.13	204.08	204.67	209.74	203.73	207.95	203.92	206.96	211.24	209.56	205.01	206.61	207.75	207.44	208.67	202.18	207.65	206.07	206.28	206.98	203.39	209.4	203.7	206.24	210.82	208.36	205.59	205.13	208.63	203.57	205.11	204.63	205.19	204.37	198.05	205.23	208.64	205.04	209.04	208.74	214.15	204.94	203.95	203.05	207.89
207.33	205.17	208.36	208.9	206.25	202.48	208.36	199.86	207.97	204.36	208.71	207.12	203.87	200.06	204.54	204.69	203.27	200.36	203.65	202.2	202.72	206.11	202.9	203.83	199.16	202.05	201.18	206.94	205.3	205.08	201.78	205.86	205.67	208.59	203.56	205.91	203.7	205.84	203.32	204.94	204.95	205.53	202.62	202.11	206.38	202.77	203.95	204.32	203.46	205.63
216.23	214.84	210.23	210.76	214.37	216.27	212.6	212.61	211.73	213.66	213.85	210.38	212.04	210.77	207.83	213.51	213.26	212.79	214.11	217.62	214.7	208.86	212.87	211.16	211.82	218.42	217.23	211.61	209.79	213.51	214.31	213.54	212.46	219.15	216.5	214.6	214.9	212.51	212.27	212.98	215.56	215.55	215.53	209.66	209.96	213.29	212.19	207.65	212.59	207.78
204.83	212.18	212.06	205.91	208.77	211.07	208.75	210.72	213.46	210	212.46	210.12	209.53	207.35	213.63	206.76	209.63	210.08	209.01	207.2	208.99	206.89	206.58	203.87	212.77	211.9	208.07	213.81	205.45	213.16	216.01	208.79	209.25	205.2	206.94	210.66	204.67	210.72	208.69	209.84	211.91	209.1	208.26	206.77	213.96	213.67	208.68	206.45	208.55	207.53
199.99	199.69	204.21	199.44	205	204.98	203.29	203.41	207.88	204.48	205.54	203.04	205.74	206.53	205.14	203.28	204.9	200.62	204.59	203.67	202.06	204.92	202.79	204.66	204.02	206.09	201.91	199.25	202.36	204.52	205.5	202.69	206.68	203.57	203.13	203.3	202.05	201.08	206.15	205.36	201.55	195.97	202.28	204.2	204.22	205.11	204.58	199.97	203.2	203.34
198.42	196.05	193.91	194.5	193.17	194.03	195.85	197	194.1	196.57	197.07	200.32	195.67	193.76	194.66	193.05	195.42	197.49	195.91	193.26	196.91	198.09	196.23	199.19	196.18	190.67	195.13	194.31	193.19	203.53	197.51	197.66	194.89	195.7	197.16	190.88	194.71	197.59	197.77	192.99	197.74	193.38	201.9	195.26	195.23	194.76	197.69	196.12	195.23	197.73
203.93	203.91	207.04	203.28	200.82	205.22	205.14	197.21	197.48	201.22	204.17	199.72	201.28	199.87	207.04	204.98	208.12	201.77	203.56	203.48	202.95	199.69	198.68	204.66	205.82	201.62	207.98	198.72	207.14	202.18	202.23	203.79	201.66	205.86	200.53	200.51	201.91	198.04	202.55	204.42	200.67	203.8	204.1	202.74	204.11	204.35	198.79	204.54	198.94	199.03
198.94	201.31	203.79	204.2	207.21	203	199.05	202.17	205.69	205.32	204.71	198.26	203	201.14	200.17	205.75	202.4	202.16	203.78	202.62	203.47	204.46	207.46	205.6	200.94	200.76	204.47	201.92	204.82	201.58	202.06	200.91	206.47	197.86	204.13	204.16	202.66	204.84	204.69	207.07	198.63	207.13	203.03	198.87	200.73	203.28	200.14	201.65	203.17	204.06
211.9	213.87	212.54	215.81	213.74	210.88	212.24	215.1	210.7	215.49	215.59	214.81	208.32	212.32	207.56	210.26	211.92	216.59	214.71	211.3	215.67	211.56	211.6	212.32	214.97	212.56	213.97	213.54	217.22	216.26	211.51	215.82	212.33	209.15	215.52	213.02	213.41	214.24	215.21	216.45	212.52	213.51	214.01	215.1	213.59	214.97	212.85	209.29	210.17	214.6
214.15	207.99	215.2	217.27	207.74	213.94	216.63	214.69	211.28	214.07	211.71	208.37	214.59	211.43	212.25	209.75	215.41	212.93	217.63	215.03	213.8	213.81	210.11	213.27	214.84	211.16	212.72	213.1	215.43	215.01	213.73	207.36	211.38	214.95	212.33	207.4	218.12	218.91	212.55	210.91	212.18	216.01	215.7	211.78	205.81	209.03	212.69	210.2	214.35	209.15
204.83	203.07	205.31	202.71	204.97	199.72	205.16	205.56	201.58	205.32	204.44	205.74	206.15	201.63	197.13	206.45	205.3	203.19	201.65	205.14	208.14	203.56	201.3	203.27	203.8	208.65	203.55	208.72	202.16	206.96	203.03	205.4	197.83	201.34	199.84	203.97	202.65	205.59	204.83	201.56	202.83	201.71	206.68	203.51	205.16	203.95	199.02	208.34	205.34	203.87
206	214.38	209.69	208.99	208.41	209.46	211.97	213.93	208.04	212.81	218.25	216.94	211.5	212.41	214.74	207.88	211.36	211.65	211.87	213.04	214.79	211.34	212.61	213.59	214.22	214.04	213.15	218.02	208.7	211.01	213.62	216.42	214.93	209.49	211.76	211.76	215.23	211.54	210.42	214.49	213.26	213.13	207.03	210.14	210.59	209.13	208.88	207.81	210.94	216.34
204.28	208.97	205.92	208.63	209.27	209.7	205.53	205.55	205.56	207.52	212.56	207.09	208.4	211.12	209.92	212.42	208.96	207.22	206.21	206.82	206.39	208.48	207.34	205.54	204.4	212.38	205.15	212.05	209.58	206.89	208.61	208.4	208.52	206.23	209.86	205.48	210	207.4	208.24	208.79	207.05	207.35	204.45	211.37	208.82	208.68	206.63	205.79	210.6	205.15
216.71	214.19	211.94	213.19	214.07	215.74	209.17	216.65	212.38	210.52	215.04	214.66	214.52	210.12	211.19	215.12	212.16	217.31	214.1	215.71	214.95	212.15	219.9	216.17	210.44	209.7	216.59	212.91	212.43	209.84	213.12	206.93	208.95	211.1	216.66	212.58	215.37	211.71	213.23	213.41	212.01	210.78	210.87	213.3	211.9	212.89	209.74	212.56	210.47	210.26
211.1	212.14	207.1	209.74	212.89	212.89	213.1	208.88	211.92	209.44	207.75	207.93	207.75	211.43	210.3	214.9	204.38	208	211.61	207.19	210.6	212.26	210.1	208.42	210.16	213.32	208.04	211.33	205.12	209.79	209.45	210.95	209.49	209.6	210.38	212.78	208.03	209.25	209.29	210.26	208.94	208.04	214.03	211.08	204.94	209.24	207.22	207.89	212.37	205.28
208.5	210.58	206.89	209.95	208.35	211.1	208.55	213.56	210.25	205.03	206.41	208.82	211.55	211.15	207.26	205.33	209.96	212.03	208.45	211.94	208.86	205.73	212.28	208.89	212.64	208.91	206.5	210.06	203.9	211.55	206.54	206.21	207.1	208.52	209.12	206.27	204.09	212.27	211.59	209.67	209.18	209.37	209.63	215.38	207.71	204.48	214.83	212	209.96	208.12
217.46	213.11	215.26	217.42	215.79	219.45	215.05	215.5	218.02	219.04	212.17	215.98	219.09	218.55	213.74	216.55	216.82	217.88	215.31	220.84	216.74	211.52	220.23	219.12	219.54	215.92	215.74	219.39	218.07	216.27	217.69	218.94	218.32	216.61	216.57	214.87	220.15	219.53	219.36	221.48	214.31	220.08	220.43	217.37	212.39	219.62	218.93	218.6	219.41	214.55
205.63	206.65	204.76	199.47	203.14	201.38	197.91	199.52	201.23	203.14	200.02	201.47	202.91	202.43	199.76	201.07	200.04	204.78	201.21	205.98	199.91	202.23	201.09	200.85	199.17	206.97	201.49	199.69	202.53	205.11	202.94	201.78	202.22	202.99	196.36	208.54	205.68	201.81	202.38	200.35	205.15	201.82	203.97	206.14	204.07	200	202.92	201.33	203.54	198.53
214.11	212.58	212.44	211.04	215.82	211.6	213.02	215.74	210.5	215.84	215.38	212.39	210.04	211.25	210.22	213.85	215.42	208.8	212.48	212.1	216.12	216.9	215.44	211.17	216.41	212.67	214.59	212.47	214.6	215.78	210.87	209.29	210.97	217.2	213.25	216.29	209.19	217.89	214.12	210.11	212.39	211.72	214.58	210.32	213.1	211.49	210.22	210.72	214.24	213.75
210	208.44	208.22	211.03	204.84	211.26	210.82	210.3	206.2	211.4	208.18	212.46	202.85	212.11	208.19	206.28	207.85	212.27	213.4	211.14	207.73	204.92	208.42	207.72	207.62	208.04	209.72	213.49	211.43	212.05	210.01	210.74	207.43	209.62	214.8	208.27	207.99	207.83	210.97	210.43	210.02	205.93	207.39	213.43	208.54	207.69	207.94	206.93	206.98	210.08
219.31	219.01	216.23	218.44	219.97	214.44	215.43	215.04	220.37	217.38	223.09	216.67	221.06	222.13	216.21	216.77	215.72	215.1	217.73	220.13	218.07	217.54	217.09	215.33	218.69	219.58	215.6	221.18	219.64	216.98	212.99	219.96	215.57	218.68	215.4	217.03	216.52	219.89	217.93	219.82	218.38	222.38	219.66	220.09	216.48	218.32	218.06	216.82	220.83	220.53
206.94	210.42	210.39	211.41	209.27	208.56	207.09	209.3	211.71	207.19	214.52	207.33	207.02	211.03	208.1	210.23	207.74	207.5	205.41	207.52	209.81	208.75	212.69	207.98	208.83	209.55	207.33	208.7	205.13	211.54	208.78	210.91	207.52	207.8	207.61	206.33	206.82	212.09	207.46	208.26	207.96	209.19	213.06	209.71	210.44	207.33	207.29	210.14	202.94	204.47
205.55	208.91	207.72	204.92	212.01	209.61	208.86	209.22	206.73	213.72	206.61	208.59	211	210.89	207.49	205.54	208.23	211.82	206.78	211.7	209.92	205.64	206.82	214.23	203.44	207.64	203.25	206.12	208.29	208.2	208.97	213.52	209.46	205.19	208.5	208.29	209.24	210.62	207.59	213.2	215.72	205.99	209.36	210.03	213.28	204.69	212.7	210.05	208.53	206.8
211.07	211.79	212.54	214.27	215.01	216.08	214.15	213.06	212.74	205.25	211.89	211.52	211.62	214.22	212.03	213.26	213.52	211.37	213.33	206.96	216.85	211.41	212.62	214.31	212.72	209.7	214.86	214.41	216.09	217.6	210.74	213.77	210.13	212.46	210.48	211.63	212.17	213.67	216.13	213.97	212.36	213.53	207.66	215.19	215.81	213.2	213.19	213.3	213.82	214.69
217.46	220.12	218.41	215.38	218.44	219.34	215.44	220.08	218.38	218.15	218.19	208.5	216.12	217.65	216.23	218.29	218.85	218.89	213.51	216.88	216.22	211.76	221.86	216.36	215.79	220.82	220.26	215.22	218.34	217.17	215.51	220.48	214.88	215.19	217.67	215.69	221.44	211.18	220.19	216.42	217.39	214.95	217.72	217.14	213.54	210.84	215	216.16	219.14	219.28
216.16	210.92	214.6	219.25	212.07	213.35	212.67	209.33	211.94	214.7	215.14	210.41	215.2	207.37	214.9	212.13	214.56	214.2	212.88	210.69	212.66	214.71	213.49	212.46	209.73	210.9	213.64	211.21	212.97	211.13	214.76	211.34	216.82	209.24	216.81	210.14	209.99	211.11	210.44	207.72	214.07	211.06	213.1	216.1	216.7	212.59	214.87	210.29	213.01	215.78
210.86	214.81	215.46	212.51	211.48	215.21	217.52	214.15	215.31	212.24	215.43	211.34	220.88	212.59	209.87	210.72	212.18	214.07	215.78	211.94	216.1	218.65	213.89	213.59	212.1	213.36	212.15	210.58	212.57	211.19	213.14	210.8	214.99	210.35	218.81	216.77	213.72	209.59	213.56	209.07	211.48	215.38	215.02	213.81	213.37	214.7	211.6	213.5	212.08	212.26
209.54	205.39	206.98	209.41	207.14	207.46	208.87	211.47	209.38	213.45	214.45	210.8	210.28	212.44	208.93	210.79	211.07	206.67	206.34	210.24	209.23	207.13	211.22	208.72	206.74	210.34	207.31	205.3	213.31	212.53	208.77	211.17	208.7	204.44	205.73	212.13	207.77	210.04	207.66	208.1	207.46	208.52	204.41	208.01	207.59	206.92	210.75	210.41	209.44	210.53
205.57	205.84	211.59	209.74	205.54	198.98	203.33	205.04	203.91	209.99	204.82	204.93	204.67	209.87	206.01	205.39	207.5	206.57	204.6	205.94	201.17	206.57	202.88	203.08	208.66	208.83	205.79	205.97	206.7	207.42	207.82	203.99	203.26	201.19	209.49	201.06	208.57	209.5	204.28	203.68	204.16	207.84	202.72	203.68	203.04	205.58	207.04	205.17	207.57	203.65
208.25	202.11	200.63	199.84	197.04	209.94	201.94	202.02	201.79	204.81	203.98	204.47	208.34	202.12	200.52	207.34	206.03	203.78	204.19	199.11	202.2	200.94	199.73	203.49	200.38	202.1	204.43	203.55	204.2	202.42	202.4	206.77	203.82	206.69	198.27	206.05	202.91	199.56	203.18	207.41	205.32	201.83	203.22	202.63	202.02	202.55	198.42	203.72	201.79	203.86
204.62	205.64	206.12	209.7	209.88	205.28	208.64	205.24	204.52	201.96	204.97	200.86	202.48	207.42	207.62	202.73	208.28	206.68	206.14	207.48	203.31	206.37	205.55	208.41	206.55	200.1	210.75	202.1	204.89	207.06	203.33	205.57	204.16	204.44	205.75	197.86	207.38	205	205.53	203.91	206.56	208.59	205.34	206.47	203.93	211.47	205.48	209.21	203.7	208.58
208.28	211.12	216.43	210.61	211.27	208.77	212.4	210.5	214.71	212.39	211.88	215.64	215.41	214.45	214.44	213.89	213.82	211.8	213.64	214.18	211.67	210.51	219.47	212.55	213.86	211.15	213.42	212.81	209.25	215.35	214.28	216.29	211.97	214.38	217.58	205.25	211.55	211.69	210.94	206.13	209.87	210.71	213.52	210.37	217.78	214.31	214.06	215.17	216.11	211.47
211.18	205.37	208.03	213	206.31	206.89	210.02	208.41	212.74	210.13	210.61	211.14	208.71	207.79	211.71	211.71	206.54	208.85	208.02	207.57	215.41	208.85	214.03	212.6	207.75	211.01	214.02	205.12	211.41	208.05	209.63	204.26	212.71	211.78	212.05	209.46	210.27	210.51	210.07	211.75	211.74	208.81	202.6	205.34	209.56	204.51	207.51	207.75	206.43	208.46
206.27	208.1	206.63	209.35	209.24	213.6	207.69	207.86	209.05	206.76	205.37	206.04	203.81	204.56	214.13	214.65	208.58	211.61	200.26	212.09	206.5	205.57	206.52	211.68	211.67	210.89	209.48	207.01	209.64	203.09	212.46	209.4	205.72	211.57	207.45	207.71	207.54	207.86	208.55	215.96	210.91	208.19	204.67	209.55	207.67	204.27	211.92	213.68	207.69	212.31
204.8	202.97	200.8	196.73	204.89	203.16	203.02	200.63	203.77	198.4	200.29	208.15	199.79	201.24	205.57	202.99	201.44	199.85	202.46	202.04	207.21	199.86	201.04	205.17	200.85	200.25	206.45	205.18	200.84	204.25	199.28	205.45	199.97	197.68	205.86	199	205.91	200.8	206.39	202.63	204.02	199.18	204.99	206.48	204.93	201.02	205.72	197.8	200.87	200.88
213.51	213.73	217.57	211.83	214.81	212.08	211.92	213.92	214.1	213.21	213.2	213.81	214.61	214.06	212.96	216.05	211.8	210.7	210.64	214.26	213.12	212.49	211.99	215.44	215.87	217.6	214	212.15	210.71	214.67	216.66	212.82	212.78	214.43	212.87	214.19	210.58	209.97	213.12	212.2	209.19	213.75	209.07	213.6	210.96	213.56	213.51	211.13	212.84	211.11
203.84	202.51	204.19	207.58	200.2	205.82	202.49	202.49	207.6	200.38	203	202.32	201.44	202.96	198.92	201.42	204.69	204.34	202.55	204.63	200.85	206.01	198.48	204.73	205.61	205.13	206.57	201.42	200.18	206.89	202.54	203.96	203.18	202.96	204.17	203.76	205.53	206.97	200.31	203.44	199.42	206.07	203.98	202.68	200.11	202.26	200	205.37	202.29	205.02
199.39	199.51	195.27	196.8	193.66	198.48	198.81	199.09	203.92	199.88	200.88	198.56	195.34	195.67	195.02	196.7	198.06	195.96	200.04	198.23	195.72	194.84	198.29	197.29	200.18	203.87	201.16	201.36	194.07	197.68	195.39	192.78	197.19	203.53	196.25	200.96	196.29	200.87	196.29	195.28	196.69	203.85	203.26	195.03	200.96	196.15	198.28	202.58	196.18	194.61
198.94	198.21	201.45	200.56	202.71	203.41	201.16	198.81	201.84	201.82	203.45	202.07	202.73	199.78	202.92	198.49	201.51	200.74	201.09	198.77	192.98	197.47	200.62	200.44	199.53	199.02	198.96	205.19	200.17	203.94	203.59	202.7	198.78	200.43	205.25	204.01	201.38	196.81	196.32	202.5	201.99	200.64	197.6	201.43	203.18	202.95	197.47	199.85	202.16	201.91
207.74	207.77	212	212.87	206.22	209.14	209.74	211.99	208.87	204.37	204.13	211.46	210.08	210.73	211.15	207.44	208.74	207.79	202.78	206.19	209.67	207.66	208.35	209.98	213.51	206.05	208.51	208.56	211.39	206.99	205.78	211.68	207.33	206.65	209.03	215.02	211.1	204.51	209.68	211.8	208.2	207.1	215.45	207.39	213.73	205.95	208.31	211.18	210.12	208.71
198.41	199.96	201.71	201.92	200.01	202.06	201.89	201.62	199.98	200.7	198.88	202.54	197.16	199.08	195.62	201.48	203.1	200.96	200.24	204.21	200.03	200.91	200.91	197.59	201.49	200.91	197.75	198.13	202.9	204.77	201.67	202.48	204.09	201.14	200.56	199.61	198.52	200.98	202.11	197.29	198.02	203.2	198.64	198.46	196.62	196.52	202.27	199.14	202.39	198.3
201.38	204.94	204.21	206.88	206.88	206.22	203.31	203.95	205.99	196.08	201.02	207.39	203.7	208.45	204.16	207.46	208.09	209.14	204.27	204.19	199.45	207.65	205.97	200.51	208.31	206.37	205.04	204.66	206.32	203.57	203.71	207.17	205.97	209.71	202.75	204.78	202.66	207.44	203.58	205.47	202.4	204.18	208.32	201.48	208.03	206.95	208.33	200.27	207.69	205.89
205	205.25	199.53	211.47	206.17	207.71	207.69	204.21	210.88	205.25	207.79	207.23	209.98	207.35	203.65	202.31	203.93	206.12	207.28	205.64	207.05	210.38	205.18	207.99	205.93	206.97	207.6	206.45	205.71	204.57	208.59	204.41	204.2	204.82	206	207.29	204.95	210.51	206.11	203.47	207.89	210.15	206.57	208.73	205.69	203.43	211.25	204.82	207.59	203.97
195.15	193.1	191.78	192.64	196.34	202.99	201.38	193.13	199.4	194.43	191.79	194.92	193.91	196.26	193.84	197.9	193.58	193.93	194.21	195.3	198.52	196.02	195.71	199.13	194.42	193.58	190.11	189.58	197.09	193.71	197.77	199.57	198.87	197.02	195.03	193.98	191.06	190.07	195.59	194.63	196.16	194.74	195.36	193	197.05	193.04	194	197.86	194.73	192.17
200.2	196.55	200.6	202.77	195.1	202.51	195.21	203.59	195.03	198.63	197.19	199.34	199.44	197.67	199.22	197.27	198.26	199.04	199.64	195.94	199.31	195.19	196.24	197.88	198.43	199.39	195.64	197.02	196.7	194.53	198.56	196.33	196.34	196.81	192.97	195.55	199.19	197.8	191.68	194.17	196.66	196.75	198.08	197.65	197.26	200.36	197.8	194.76	198.5	196.67
205.46	201.81	202.63	203.69	208.05	203.52	202.48	199.92	205.37	206.08	198.95	203.2	202.99	202.36	203.9	203.53	205.33	202.19	204.98	201.95	208.88	201.75	197.23	204.35	202.34	204.11	201.09	200.08	204.06	204.34	204.18	208.01	205.01	204.38	207.46	203.36	205.6	198.76	204.06	200.03	201.13	203.51	204.95	201.2	203.24	207.09	202.98	205.9	200.96	202.08
204.39	200.82	205	208.67	206.18	202.4	203.02	196.86	201.74	203.82	204.36	205.59	203.13	205.7	202.95	204.69	204.21	203.59	204.48	202.21	201.78	204.94	202.84	208.57	201.45	205.23	206.74	207	205.91	202.93	205.93	202.42	200.46	199.98	205.56	202.1	201.53	205.36	200.18	202.16	207.04	207.42	201.86	206.02	210.08	201.95	204.21	203.64	205.14	206.57
208.33	206.29	205.42	207.98	211.26	207.25	204.82	211.64	209.26	204.79	207.84	207.35	208.66	209.27	202.5	205.48	205.94	208.29	210.47	205.6	208.79	206.05	206.34	211.08	210.38	206.46	208.82	208.01	210.27	207.14	203.58	208.56	204.94	205.45	205.77	205.89	205.43	205.84	209.54	208.64	205.37	204.4	207.76	201.27	207.27	205.9	207.37	208.71	210.24	209.51
207.03	205.7	214.33	211.05	204.66	210.75	210.49	208.29	207.85	210.35	210.89	208.15	212.17	207.67	207.96	206.91	206.11	211.79	210.28	208.11	209.25	212.05	209.88	212.93	205.81	205.39	208.17	206.34	206.68	211.08	205.73	208.07	207.14	206.08	203.63	206.68	214.13	204.31	207.65	206.97	209.97	209.78	206.12	203.38	207.97	211.31	205.83	203.82	210.84	210.22
218.93	219.11	218.83	215.44	218.86	220.59	215.65	215.53	213.71	215.63	217.34	215.03	214.37	217.21	219.02	217.64	217.28	212.77	214.69	215.09	213.59	216.83	217.95	217.4	223.54	216.3	219.35	215.7	220.95	220.58	219.04	217.53	217.35	215.8	216.6	217.4	216.95	220.83	214.98	215.88	219.77	216.79	215.75	216.71	215.29	214.11	214.61	219.71	214.34	215.03
199.15	201.26	195.55	198.06	200.35	202.25	197.49	198.47	198.69	198.81	196.38	195.81	199.39	196.62	200.73	197.97	198.61	194.37	201.57	200.07	205.47	197.8	196.51	202.67	198.43	197.8	197.96	198.32	199.37	201.5	202	197.3	199	201.16	195	195.13	199.46	200.07	200.1	199.73	199.64	196.92	199.46	199.76	195.77	202.32	196.55	202.59	199.02	200.45
211.15	206.84	212.79	207.88	209.66	205.35	205.54	206.17	210.7	206.12	207.14	207.45	211.81	208.86	210.53	207.57	201.9	209.59	206.23	201.53	206.42	204.66	205.58	206.01	208.49	205.92	204.2	208.5	206.62	205.55	213.41	208.97	209.38	205.76	207.41	209.51	206.64	209.83	207.44	205.79	206.36	207.96	211.45	206.07	210.78	212.01	210.43	205.06	202.88	207.11
209.28	207.87	208.22	206.99	207.46	205.63	209.68	212.67	212.2	207.13	205.22	204.69	210.17	208.54	204.48	205.65	210.82	206.77	207.67	208.3	206.5	207.6	208.19	205.46	208.18	210.44	210.85	206.9	206.82	209.07	205.4	208.35	210.15	210.72	202.99	205.18	208.8	209.47	206.88	210.63	202.51	207.71	207.72	206.9	205.33	206.11	210.34	214.12	208.98	210.47
211.3	214.09	210.74	211.22	209.59	214.26	208.7	206.87	210.14	209.71	209.49	206.09	208.05	206.1	208.76	209.86	207.13	208.14	205.81	206.33	213.31	210.13	208.88	205.35	206.96	206.55	213.14	208.77	207.46	207.78	206.3	214.88	209.65	206.71	208.53	205.24	208.47	207.33	212.49	209.9	215.6	205.16	213.08	207.63	209.05	205.26	210.84	210.56	210.02	209.35
206.26	203.12	209.07	205.86	199.71	205.84	201.6	202.49	204.92	209.97	201.1	206.37	205.76	208.83	203.37	206.42	202.96	208.71	204.86	203.2	205.3	206.78	201.53	203.44	201.5	205.95	205.16	206.19	208.5	212.79	203.06	202.19	204.23	201.49	201.55	205.55	207.71	204.64	208.98	207.41	200.38	208.21	198.74	208.84	207.56	199.58	204.78	205.27	203.39	204.29
211.71	211.26	209.56	206.99	206.89	209.64	211.74	205.57	209.73	211.02	205.59	208.95	205.49	209.87	207.91	210.21	211.51	208.97	206.54	209.47	209.72	203.82	210.34	205.6	204.91	203.27	213.05	205.7	212.98	207.5	206.1	207.83	206.97	215.26	207.21	211.99	213.38	208.14	208.99	215	209.35	207.2	207.2	208.29	210.93	207.88	205.21	211.24	212.56	206.78
207.92	207.46	208.89	205.6	208.4	204.92	209.58	211.13	211.09	212.62	208.36	208.68	211.67	204.68	210.43	208.04	206.39	210.88	208.92	212	209.01	207.19	207.74	207.26	204.86	209.11	207.43	208.21	206.35	210.75	204.97	205.82	213.09	209.65	211.63	208.36	210.01	212.93	209.33	209.08	207.02	210.94	212.79	208.73	207.21	214.02	208.75	202.45	209.49	210.57
211.72	212.52	206.95	209.68	212.86	216.43	210.88	210.5	215.78	209.17	213.35	215.62	208.72	210.66	216.16	214.2	209.24	213.4	211.07	212.44	213.58	210.11	210.57	207.85	208.05	215.07	213.62	212.51	211.22	212.04	208.72	213.41	208.21	210.16	208.33	216.71	211.26	211.52	214.47	213.12	212.59	205.87	213.71	211.09	211.01	214.99	218.17	213.96	211.77	208.37
211.3	207.28	209.82	210.8	210.55	211.89	210.05	212.15	209.74	214.98	207.21	203.48	207.77	207.52	207.12	211.48	209.99	212.44	210.61	208.57	207.75	205.28	212.19	207.66	210.86	213.5	210.75	205.98	209.15	212.08	209.2	209.31	209.41	207.1	209.59	210	205.27	203.93	209.83	210.93	211.86	211.32	213.21	206.73	206.22	211.19	213.34	211.98	204.47	204.74
207.97	205.34	208.35	210.02	204.59	214.17	209.39	206.78	210.08	209.88	208.92	209.7	209.14	209.58	213.9	205.25	205.02	207.21	211.13	209.09	208.63	205.25	202.89	208.13	208.47	210.28	211.21	208.07	207.64	205.94	210.98	204.57	208.47	207.65	205.75	208.32	211.3	205.95	202.54	203.75	208.34	208.19	215.21	206.14	209.64	207.59	206.7	204.03	207.36	204.47
206.2	205.37	206.29	206.79	208.76	205.94	208.36	210.03	207.35	203.17	205.45	208.63	205.69	208.55	211.11	207.5	200.75	209.2	207.56	209.03	205.41	208.36	208.66	206.1	211.71	213.19	208.38	202.36	208.82	211.4	202.28	207.28	208.17	206.81	209.99	210.9	208.79	211.12	205.12	207.58	206.43	202.47	209.44	209.23	214.12	209.6	205.8	208.29	206.88	206.79
202.52	203.35	197.02	197.51	201.29	195.94	198.51	200.79	203.55	199.92	201.34	194.82	201.88	198.53	204.14	197.03	202.25	201.27	196.78	199.1	198.38	195.85	200.04	203.11	199.08	204.54	197.53	197.6	199.84	200.95	199.72	194.71	197.4	199.27	201.73	198.57	198.42	199.15	203.16	201.04	198.26	195.16	200.33	202.8	200.26	201.85	194.66	194.96	206.62	199.39
222.52	217.22	214.8	214.56	214.68	221.58	216.88	216.1	221.38	213.23	220.97	221.45	221.03	218.21	216.89	215.68	216.27	219.65	216.71	222.07	217.76	214.26	224.05	220.01	217.7	215.44	217.66	221.49	218.01	215.49	221.38	218.56	215.55	218.14	219.13	221.04	217.84	216.55	217.7	217.35	218.81	216.91	213.37	218.41	215.72	214.13	212.44	216.95	220.05	216.91
212.09	210.8	212.94	214.95	207.24	211.26	211.93	213.02	212.73	211.59	211.26	210.91	216.15	215.8	213.03	215.43	213.49	212.82	216.61	214.66	212.87	212.3	213.41	212.48	211.36	210.83	212.39	209.76	214.54	214.19	213.36	213.57	213.14	214.24	213.8	212.24	213.83	212.3	211.31	218.43	214.2	211.28	211.45	214.4	212.06	212.54	211.13	215.72	212.14	213.42
206.44	206.76	205.42	207.07	203.16	211.72	206.51	201.27	209.24	203.77	208.99	203.89	210.69	201.98	205.68	208.06	203.17	207.76	205.97	207.32	203.3	208.68	211.66	207.63	206.17	205.17	203.58	208.01	204.83	203.57	207.47	207.29	206.76	205.41	203.71	205.31	209.78	209.05	209.8	208.13	205.84	203.7	211.1	204.3	203.67	205.12	203.8	204.02	207.62	207.32
208.28	208.27	207.8	204.4	203.16	209.44	209.41	210.8	205.69	207.07	211.02	206.06	208.59	209.45	204.87	205.88	209.38	210.77	211.33	210.29	206.53	209.65	206.05	202.91	208	207.6	207.73	207.18	211.17	214.64	212.44	205.27	211.45	210	208.84	207.63	207.14	206.99	209.44	208.5	205.54	206.54	213.2	207.88	206.61	209.01	210.3	205.36	207.24	211.2
210.95	213	213.13	215.02	210.91	209.13	215.68	210.41	205.51	215.3	214.42	210.5	209.45	209.93	210.94	212.75	212.66	208.72	208.61	212.25	210.69	209.33	215.82	214.27	207.81	214.31	211.08	210.09	209.31	209.37	211.49	212.13	209.92	207.02	210.01	214.96	213.64	209.91	218.41	210.78	217.17	209.25	211.54	212.44	210.14	211.61	208.53	216.64	211.54	207.45
213.18	215.04	209.64	209.13	211	210.94	211.17	213.42	211.43	214.28	208.89	210.86	211.53	210.74	213.24	209.75	209.63	212	213	210.54	212.08	217.71	212.09	211.83	212.54	210.37	209.1	213.82	210.25	210.77	209.21	211.66	213.12	211.93	213.1	214.06	211.13	214.3	209.34	212.84	209.97	210.25	210.14	212.64	209.13	211.79	213.62	210.42	211.25	214.27
198.39	198.27	198.73	202.46	200.75	197.6	200.27	199.86	199.55	201.22	202.94	200.71	197.97	198.14	201.28	201.24	204.66	201.78	200.19	197.67	199.8	197.02	192.8	203.04	195.41	201.48	196.38	200.65	195.65	203.48	195.04	200.16	198.03	200.48	194.1	199.48	199.25	196.27	199.28	201.31	198.16	202.16	199.09	197.19	199.73	202.86	195.92	202.17	195.44	200.22
196.69	198.73	200.04	195.54	197.85	197.96	198.38	202.01	196.08	201.86	201.4	196.14	200.18	198.19	196.87	198.36	197.83	197.28	200.25	201.27	197.22	196.1	199.99	192.8	199.64	198.07	201.25	200.43	198.55	199.73	201.27	191.56	199.32	197.23	197.8	197.94	198	199.26	201.19	200.58	199.95	204.05	201.65	198.65	199.32	200.3	200.74	197.23	202.65	192.87
217.5	222.17	217.97	212.38	215.05	213.66	216.39	217.91	221.14	218.93	218.73	215.55	215.89	220.71	217.49	220.59	212.77	217.82	217.7	214.91	213.72	215.4	216.13	218.65	217.07	222.52	214.19	211.45	213.32	214.18	216.17	219.92	215.88	219.66	210.91	215.61	221.56	220.74	213.18	219.85	213.52	218.56	220.09	216.47	220.54	213.06	215.57	213.01	216.17	219.02
205.39	207.35	208.19	206.33	206.98	203.54	201.35	208.41	205.8	206.58	206	208.76	207.69	208.26	207.1	208.28	203.54	204.31	205.13	212.18	203.96	205.28	206.56	204.62	207.7	204.8	202.55	204.23	204.9	209.87	207.53	209.39	209.44	206.21	207.87	207.61	210.72	208.83	207.65	203.83	205.11	203.97	209.15	204.21	207.84	207.64	208.61	205.68	203.91	207.55
219.36	209.32	212.13	212.58	214.37	218.83	214.97	212.53	215.71	212.98	215.63	213.8	219.86	206.72	217.4	216.52	211.24	212.73	215.86	212.97	218.21	216.18	215.89	212.43	214.43	214.73	216.38	215.09	209.34	218.15	214.92	217.23	212.99	212.58	216.24	212.74	207.48	213.86	212.66	212.31	212.85	214.06	213.56	208.68	215.94	214.14	211.43	211.65	213.93	216.15
203.53	203.19	202.36	203.78	204.16	202.14	202.79	208.1	202.53	199.68	206.2	202.8	198.32	206.97	203.7	205.69	203.41	204.35	203.12	200.25	201.19	206.81	202.01	202.09	203.14	204.52	203.01	204.74	200.63	204.25	203.84	204.67	202.01	204.3	204.57	204.66	201.95	201.25	207.34	205.42	207.82	205.61	203.11	203.46	203.41	206.44	204.72	202.1	210.66	205.12
208.31	207.59	209.55	206.47	208.97	213.09	203.15	208.89	203.78	211.86	208.53	208.87	208.67	211.65	208.13	210.67	208.81	209.49	206.9	213.21	208.85	208.69	209.77	211.49	208.97	215	203.16	209.06	208.37	210.59	208.05	209.91	208.05	212.01	208.02	209.69	208.26	207.17	207.07	209.16	210.1	208.03	211.82	206.16	208.01	210.41	208.92	209.2	208	210.4
195.68	196.73	200.43	198.01	196.41	197.28	191.39	191.3	192.66	197.52	202.21	197.23	198.62	197.68	200.04	195.58	196	200.7	200.01	198.28	201.58	196.94	201.72	198.56	199.12	196.12	199.68	197.63	195.99	197.47	196.78	198.74	195.04	196.35	197.82	200.82	202.14	201.36	198.04	198.54	194.98	200.59	197.39	195.15	197.98	199.35	196.64	198.71	194.35	200.54
212.86	209.25	208.97	212.04	211.06	211.45	212.31	214.51	212.53	211.59	213.81	210.66	211.2	214.52	210.6	209.22	213.58	212.72	215.08	214.08	210.29	211.68	213.9	209.09	216.1	209.23	211.35	212.72	213.44	213.94	213.43	214.43	211.65	214.1	210.54	209.47	203.2	211.94	213.59	208.72	208.32	210.7	207.97	212.56	205.79	213.75	209.51	211.83	213.46	214.21
198.37	201.17	199.5	201.47	202.66	200.71	200.53	203.57	201.4	201.5	204.04	201.47	203.35	201.81	202.48	203.88	201.85	201.93	200.71	199.58	200.02	201.9	205.54	197.96	198.56	199.55	202.78	206.62	205.05	199.2	205.72	202.79	203.77	202.85	205.11	206.68	204.7	203.69	204.11	199.42	203.04	204.78	203.4	201.6	203.04	203.14	198.62	202.93	202.27	204.24
211.84	209.18	209.74	210.9	212.5	207.75	207.31	208.11	210.66	208.66	211.62	206.55	209.57	202.9	209.98	205.15	211.87	211.06	209.86	205.67	206.08	206.66	209.57	206.48	210.08	208.56	209.34	206.35	206.91	208.12	207.84	207.28	205.87	205.61	206.79	207.18	208.38	208.81	207.17	207.6	207.86	205.81	206.69	204.83	209.07	209.59	207.84	200.65	206.62	206.78
207.01	212.92	208.64	205.37	210.88	204.67	205.81	208.31	203	208.58	206.92	210.9	210.81	212.77	206.44	208.33	203	208.16	207.7	209.7	207.26	207.92	210.94	213.12	206.75	210.65	210.85	209.27	211.81	211.6	212.24	211.39	208.67	210.47	205.35	212.35	207.05	203.12	209.38	209.36	209.72	208.44	207.95	212.47	208.54	209.89	206.6	209.19	208.76	206.17
206.46	206.22	206.99	208.75	210.16	212.54	202.07	208.61	208.16	206.34	210.31	208.98	207.62	209.33	206.27	205.51	210.34	204.77	207.27	208.54	207.2	204.9	211.81	210.98	207.67	206.76	209.1	211.65	206.12	210.81	206.63	207.29	203.9	209.23	206.85	207.07	210.75	207.98	208.12	209.51	209.05	207.13	206.12	214.56	207.37	206.03	209.16	204.05	206.63	204.96
204.3	204.14	201.79	203.08	199.28	200.64	199.79	202.02	203.76	198.19	202.33	201.57	208.62	200.77	199.15	202.06	202.17	203.76	202.5	203.54	203.89	202.51	197.98	196.79	206.06	199.54	203.81	198.64	205.08	204.41	202.42	203.1	198.02	207.57	200.81	201.61	200.64	199.83	204.92	201.67	201.49	202.8	202.35	203.23	204.09	202.11	199.45	201.69	203.1	199.09
218.37	216.74	212.87	213.09	216.97	217.02	221.12	217.31	215.11	218.68	222.12	219.5	215.13	216.08	218.22	218.97	218.79	215.99	214.89	215.29	217.18	217.48	216	218.31	215.82	216.93	215.64	213.4	214.34	217.11	218.54	219.23	221.16	219.63	219.61	216.73	214.31	218.67	218.29	218.25	223.33	219.41	215.08	215.18	218.11	218.77	214.95	219.96	220.22	212.51
199.63	204.88	202.98	202.61	197.94	201.95	201.22	198.77	202.67	202.17	201.96	204.17	202.39	202.46	200.75	203.77	205.59	204.46	198.01	208.08	199.44	204.51	202.26	205.14	201.82	204.46	204.96	206.29	204.02	203.3	204.98	204.54	200.78	205.78	205.23	200.6	201.97	198.25	205.26	203.98	205.78	200.87	205.45	204.66	205.97	208.67	200.05	205.12	200.13	202.42
197.32	200.27	200.33	197.91	198.61	196.88	196.72	198.43	198.6	200.66	200.35	199.92	197.71	198.06	197.12	199.73	196.54	203.19	200.26	196.83	195.93	200.54	201.5	200.08	205.27	201.26	199.07	201.38	200.7	203.61	200.95	201.88	200.75	204.39	199.81	200.96	201.24	196.99	198.4	198.49	200.56	200.66	204.27	202.88	196.07	199.68	197.3	201.72	197.88	198.39
195.15	202.61	197.31	201.23	200.97	199.79	198.44	199.86	199.2	194.78	193.58	201.5	196.14	201.94	198.45	198.94	198.59	194.13	203.58	196.51	195.86	196.16	198.51	198.68	200	198.92	199.68	198.83	196.66	196.27	200.14	199.04	196.98	198.01	201.66	196.43	198.28	198.43	200.34	190.94	197.17	199.96	201.71	200.01	196.38	202.72	197.05	194.81	201.93	198.13
204.72	200.97	202.16	201.96	200.83	198.38	202.53	198.05	194.54	197.54	197	205.35	194.29	201.85	197.45	205.35	200.11	200.69	199.71	200.73	200.42	200.51	201.47	200.81	199.85	199.43	199.04	199.45	199.91	201.38	199.31	204.32	198.48	204.63	198.93	201.65	202.69	203.28	200.93	201.81	203.55	200.2	203.31	204.37	195.84	197.1	198.07	207.36	202.8	201.95
204.41	212.8	207.8	203.73	208.19	209.11	203.83	203.82	209.04	208.23	208.54	212.64	206.89	210.83	205.37	201.16	207.2	207.98	207.45	208.22	208.57	203.3	208.06	204.9	208.03	209.04	208	209.56	209.44	208.72	214.46	206.16	202.68	204	205.24	209.81	207.25	206.75	212.17	206.54	208.81	207.86	203.57	204.67	206.16	204.25	205.83	205.3	205.22	205
206.38	203.61	209.99	208.12	209.08	204.32	202.97	209.26	209.04	209.96	205.22	206.18	209.87	211.81	214.13	211.73	208.41	202.1	205.38	211.59	207.41	209.37	208.66	205.01	210.54	211.93	206.19	204.86	208.87	207.67	210.34	209.98	201.05	208.16	205.63	209.79	207.06	209.83	209.49	206.76	209.38	206.43	206.19	206.62	205.01	208.58	211.42	208.71	208.67	208.4
204.22	196.25	200.7	195.5	199.59	201.28	199.96	198.67	198.71	205.16	195.75	198.94	201.31	196.53	201.58	201.81	198.24	200.93	201.8	198.93	196.48	195.98	198.29	197.5	201.46	198.71	197.51	204.36	203.52	196.38	200.1	199.92	202.47	201.83	194.78	195.97	197	194.33	202.04	198.32	197.3	193.49	198.67	200.57	196.29	196.44	198.54	197.96	196.11	194.87
205.56	207.63	207.9	206.13	209.39	209.18	207.42	209.13	206.98	206.46	214.13	208.99	205.6	209.01	208.79	207.3	208.87	212.41	213.35	210.93	210.14	207.78	210.8	208.83	213.66	210.62	204.34	205.68	209.98	209.01	210.63	209.38	206.77	211.03	209.09	205.4	210.19	209.09	214.29	205.33	207.14	212.93	207.52	204.22	207.02	207.57	209.97	214.4	205.72	211.21
198.61	204.67	202.37	202.3	202.77	205.61	202.82	201.97	203.07	201.48	207.35	210.22	199.91	199.39	204.36	204.57	203.42	202.78	207.02	207.09	201.84	202.5	204.81	204.02	205.06	210.16	204	202.4	204.82	204.51	205.74	202.49	207.41	206.37	206.84	205.41	206.24	204.83	202.13	204.07	202.84	199.77	204.26	204.94	202.67	203.57	204.65	199.86	203.43	200.83
204.84	198.92	200.19	200.79	205.25	199.32	200.78	201.34	204.42	197.85	198.93	199.65	204.37	206.06	198.93	201.64	204.46	201.66	199.83	202.55	201.07	201.45	204.29	206.07	201.78	206.12	202.89	202.7	204.78	206.7	201.41	204.45	204.22	201.68	205.76	206.7	197.54	200.15	206.74	199.12	202.08	200.93	201.49	202.01	202.8	199.63	202.41	202.84	197.13	202.53
203.39	209.96	205.69	206.28	212.36	208.72	205.83	209.82	210.91	206.99	211.16	210.64	206.92	207.46	208.79	209.57	208.64	205.72	209.23	209.93	206.75	207.84	205.07	207.06	205.25	205.81	208.62	206.81	207.71	209.77	211.42	208.63	206.23	209.16	211.94	211.43	204	206.2	208.38	207.83	206.8	208.02	206.47	210.04	209.06	207.07	208.16	205.84	208.62	205.34
195.06	204.17	200.69	202.17	203.29	204.07	204.76	202.19	196.24	205.01	199.59	201.59	206.56	201.14	199.27	200.89	200.05	199.56	203.08	202.83	202.27	203.26	198.18	202.73	196.76	205.03	197.24	201.68	198.97	202.01	199.88	197.85	200.68	202.36	199.33	201.24	196.96	203.96	201.48	197.41	202.93	197.49	204.58	201.43	203.86	203.15	199.95	204.34	199.35	202
207.65	206.92	209.42	208.42	205.54	211.68	206.03	211.49	209.06	203.49	207.82	202.82	208.56	207.78	205.2	209.5	207.06	208.34	214.81	199.99	207.23	206.2	206.22	204.24	209.25	210.03	205.46	209.03	210.96	210.03	207.68	209.61	204.99	209.45	210.86	207.74	208.41	213.77	205.7	216.03	206.51	202.8	207.04	206.88	205.32	209.79	208.04	206.89	209.03	209.67
197.53	197.6	196.44	196.74	199.61	192.76	199.17	198.7	199.25	199.74	197.48	200.16	199.63	199.03	195.25	197.89	193.92	192.43	200.56	200.69	201.1	200.09	196.94	199.58	198.11	197.84	196.94	197.56	199.09	202.5	201.01	201.27	199.25	198.98	194.56	198.69	198.79	195.37	198.12	194.42	202	198.17	195.47	195.45	201.74	194.82	199.54	201.42	192.46	197.99
201.82	203.32	198.48	201.53	206.46	202.57	200.89	201.21	204.17	203.8	201.38	201.19	201.88	203.42	202.38	202.1	205.36	204.42	203.03	197.8	202.89	205.75	202.41	201.36	202.87	200.57	201.76	199.59	202.68	202.06	199.02	207.61	205.73	198.97	204.19	206.38	196.48	202.4	200.32	203.38	200.81	206.66	199.44	202.98	200.5	202.67	204.42	201.82	204.73	206.82
211.1	203.73	208.94	212.08	209.34	208.62	206.25	213.34	211.93	208.31	209.64	211.44	209.09	208.21	208.43	212.09	205.01	208.46	207.98	207.1	209.78	209.43	209.47	209.79	208.25	210.95	208.57	206.33	205.65	205.59	212.45	206.24	205.71	209.34	215.32	203.83	207.63	210.21	206.78	208.15	207.29	207.91	208.73	209.55	207.99	207.17	205.48	209.4	213.96	208.7
211.9	211.33	211.77	210.6	212.6	208.05	210.76	212.92	206.96	208.66	210.11	211.65	212.72	213.5	212.55	205.59	216.51	211.55	209.31	209.55	216.05	212.38	213.31	213.66	213.14	215.09	212.29	211.43	212.97	210.35	216.58	207.55	210.62	210.11	212.79	211.35	213.37	210.14	213.96	218.01	214.16	211.74	211.28	213.43	210.77	210.58	212.9	214.17	212.26	213.18
206.55	208.15	204.96	203.75	204.63	202.86	202.62	202.3	202.7	205.68	204.51	207.19	201.59	203.72	197.68	202.57	203.52	202.52	202.65	207.25	202.16	204.94	198.28	203.63	203.3	202.61	206.63	201.59	198.09	207.49	201.19	200.49	206.9	204	204.82	207.35	202.01	201.28	204.53	203.25	202.92	204.19	207.78	200.97	202.98	206.4	201.79	204.36	201.82	203.69
207.53	209.44	209.94	212.85	207.64	206.13	209.59	208.48	207.71	205.18	208.6	210.27	209.24	209.57	209.4	207.9	210.14	207.01	208.88	205.62	211.72	208.91	204.87	210.44	206.65	202.2	215.06	208.69	207.33	211.91	207.02	208.57	210.51	206.24	208.19	207.74	209.46	210.1	211.77	209.74	208.36	210.09	206.31	207.28	214.9	210.57	210.43	209.77	211.02	206.81
206.47	205.96	203.81	198.79	209.33	205.07	202.7	209.99	202.94	199.99	205	203.36	205.95	202.91	202.93	206.59	207.63	206.75	206.35	206.86	203.07	204.93	204.92	208.04	204.66	201.87	205.36	206.58	206.11	207	206.44	205.57	202.11	207.17	203.15	204.82	204.46	205.37	204.38	205.52	205.07	205.97	211.99	208.09	207.2	206.06	203.02	207.11	205.91	205.07
212.99	211.62	208.44	210.44	208.86	206.49	210.8	204.55	205.04	209.45	207.86	207.51	212.87	208.38	206.97	208.85	206.86	213.33	204.38	208.28	206.15	206.14	204.33	203.32	211.24	208.22	208.27	207.65	206.93	210.7	212.18	206.72	211.05	211.3	206.19	207.33	204.97	211.29	205.97	210.21	207.52	209.33	211.05	207.58	206.04	205.86	208.98	207.35	207.14	209.43
210.75	213.13	211.78	207.85	206.74	208.93	206.14	206.58	206.54	206.07	203.52	207.21	203.88	207.77	209.41	206.43	210.49	208.16	206.08	209.18	211.77	207.82	208.37	203.74	202.74	204.21	208.31	201.35	212.06	211.68	207.1	208.28	203.34	207.35	211.39	207	206.18	210.22	210.82	209.7	205.6	210.06	204.09	203.72	210.05	208.29	205.1	200.56	209.05	207.74
193.36	194.92	198.13	194.48	191.36	196.16	193.99	190.95	191.21	191.2	194.99	196.66	196.22	189.25	189.58	192.67	196.77	193.56	194.35	194.31	199.41	195.61	194.17	193.74	195.55	190.83	197.97	192.16	193.46	190.65	194.39	194.96	192.73	193.12	196.81	187.11	191.61	195.01	192.34	194.75	192.55	194.29	198.38	192.72	194.27	195.32	193.42	194.96	195.99	195.82
206.53	201.78	200.94	199.23	208.2	198.49	202.25	204.82	209.15	205.67	205.05	205.49	207.16	203.51	199.49	203.77	208.88	203.61	204.87	206.21	205.04	207.33	207.4	205.17	201.83	206.88	206.17	201.25	200.27	203.59	206.23	203.89	205.68	207.06	202.73	203.57	205.39	205.64	205.41	206.15	202.13	207.93	201.59	211.11	207.99	204.06	204.79	204.1	201.87	205.94
217.83	218.34	218.22	217.15	220.08	214.35	220	221.17	219.38	216.17	218.22	220.13	213.29	215.13	214.31	218.27	218.12	220.07	217.91	216.85	214.22	221.59	218.97	217.46	221.53	215.18	221.11	216.92	221.08	216.5	215.3	215.38	218.65	218.14	215.98	217.44	215.35	218.4	216.08	217.34	215.92	215.96	216.51	222.11	217.22	214.59	217.95	217.06	215.17	213.85
214.66	211.77	214.76	212.37	211	211.79	212.01	212.79	214.52	208.9	209.45	210.5	211.67	215.33	213.75	212.11	212.85	207.96	214.86	208.76	211.98	210.8	211.53	210.43	203.57	207.16	210.58	211.24	212.28	214.12	212.18	209.87	211.44	211.96	211.26	212.14	214.32	206.43	210.46	216.37	212.3	210.33	208.84	212.41	212.29	214.51	207.33	207.1	208.5	210.42
200.73	202	201.38	201.36	207.39	200.53	206.13	206.57	199.56	203.18	205.13	205.38	200.86	205.65	208.23	204.61	203.53	203.45	202.78	205.16	202.17	200.05	203.02	200.39	202.43	203.75	201.34	206.48	203.96	206.57	205.31	201.96	202.02	204.79	205.02	203.29	207.51	203.22	202.83	204.54	203.73	199.24	199.76	198.92	204.38	198.5	202.61	200.3	205.82	206.87
194.96	198.15	195.82	201.54	201.74	200.51	204.5	198.96	202.65	202.07	199.89	205.82	206.78	200.26	201.82	198.47	197.75	201.78	199.5	197.59	204.48	198.09	200.33	204.6	200.47	196.23	204.51	199.84	199.59	197.29	202.41	203.86	196.62	195.29	199.34	201.58	195.76	201.14	201.66	204.28	200.38	198.08	201.56	201.76	202.31	202.09	201.77	204.45	203.02	200.27
207.5	210.29	212.43	209.1	211.32	205.71	211.5	206.95	209.87	208.77	209.91	209.03	210.63	206.89	206.54	208.69	206.49	207.53	206.38	209.14	212.49	210.25	210.97	204.64	206.8	211.8	209.94	209.31	209.13	212.63	211.77	211.22	207.09	208	206.51	209.7	205.47	203.96	213.17	211.18	205.09	210.63	204.36	210.03	205.71	210.07	208.56	206.93	210.61	208.35
201.41	208.41	208.77	203.17	207.18	205	203.09	205.07	200.33	203.2	198.91	205.98	198.55	205.45	203.14	204.46	202.67	205.57	200.52	207.41	204.38	205.64	204.54	203.24	205.08	203.6	205.07	202.38	205.68	209.88	201.09	204.62	198.31	206.15	205.67	205.36	203.95	201.31	206.04	209.58	205.48	200.92	203.47	208.66	206.9	204.84	203.05	202.76	202.05	203.47
216.51	214.83	218.72	220.35	219.98	215.48	218.43	217.79	219.83	213.34	211.91	219.12	221.08	214.72	217.93	211.15	213.69	218.02	219.17	216.28	220.92	220.01	217.97	217.33	218.79	219.26	218.15	221.19	214.31	218.62	217.73	214.7	218.24	217.37	214.65	212.25	216.53	220.73	219.22	218.86	217.04	219.73	213.32	217.34	216.47	211.31	213.01	213.3	217.33	218.82
219.86	215.9	216.15	216.25	216.16	217.14	215.2	218.15	217.9	223.61	218.94	217.73	216.27	214	213	210.13	215.89	217.61	217.28	220.35	219.66	218.61	216.52	218.73	216.05	215.58	221.49	215.56	217.94	218.98	218.11	217.21	216.37	214.77	210.09	216.08	215.97	221.47	219.78	218.88	221.1	217.81	217.99	214.23	218.08	221.83	220.38	214.86	214.66	219.96
202.1	204.18	207.38	208.46	204.5	204.48	207.27	205.45	201.66	197.77	203	204.44	207.29	203.06	206.95	202.13	209.89	208.92	201.74	202.79	209.59	204.91	203.53	203.03	202.5	202.83	204.64	203.02	204.26	204.5	203.29	209.63	205.92	206.44	209.88	206.82	203.34	200.82	203.28	203.92	205.64	206.36	204.1	204.88	205.71	201.25	201.9	205.26	203.53	207.67
210.74	206	208.73	205.65	210.74	213.57	210.41	206.66	207.68	207.87	205.79	209.88	205.82	209.15	207.42	205.53	213.15	208.7	209.31	209.32	207.37	208.26	213.57	209.84	212.84	212.35	209.25	204.85	209.99	209.02	208.77	206.85	207.27	207.42	210.92	209.43	208.83	208.57	209.62	212.64	208.66	210.59	205.59	208.49	209.4	209.95	207.53	207.72	207.32	213.91
199.2	201.65	199.96	195.53	202.53	202.4	202.75	204.94	200.8	203.55	203.28	199.59	204.37	204.53	203.43	204.28	200.37	201.08	202.89	205.18	199.01	207.15	204.38	205.13	204.01	200.66	206.81	203.09	210.23	203.22	200.44	203.54	203.5	200.77	202.33	203.44	207.01	205.73	201.86	203.34	203.29	200.81	204.23	202.08	204.47	201.04	195.69	198.25	204.16	204.76
218.09	216.9	216.47	215.28	217.44	219.12	218.29	219.19	221.27	220.76	220.13	211.25	217.31	219.5	219.37	216.5	214.06	218.01	213.91	219.67	211.82	219.41	217.39	219.43	223.01	217.9	218.74	214.22	217.81	216.76	213.23	218.61	213.79	216.01	219.66	218.68	218.1	215.07	216.18	215.21	220.66	218.87	213.68	217.2	216.6	214.97	222.31	213.57	216.74	219.44
213.29	212.11	210.16	209.16	207.7	210.91	214.58	211.14	212.51	213.75	212.25	211.83	213.94	210.53	212.06	209.77	213.2	212.62	214.03	213.42	210.34	207.24	213.63	212.48	207.71	208.21	209.59	211.46	210.73	209.45	211.74	207.83	210.4	207.64	209.32	212.86	214.34	208.14	210.4	209.75	214.13	208.64	209.1	213.06	209.24	212.32	212.35	207.49	212.01	210.55
206.02	205.97	199.9	206.34	208.44	207.33	204.64	212.19	204.47	203.71	207.82	207.65	205.96	203.65	201.76	209.14	204.28	208.11	206.52	204.57	201.91	203.86	205.22	205.51	204.28	205.75	210.4	208.59	202.93	208.4	210.17	207.12	205.55	205.45	206.46	202.22	207.34	207.9	210.29	207.58	207.36	207.32	207.83	206.65	211.26	205.62	208.43	205.6	210.33	207.33
208.41	206.63	212.98	209.65	207.96	207.49	209.02	208.04	209.34	204.63	207.82	202.42	212.64	208.72	214.38	207.69	210.42	205.31	209.27	207.79	205.96	211.24	204.3	207.13	210.22	206.71	208.26	209.49	207.31	209.13	205.74	210.35	208.35	210.64	210.12	205.99	209.37	207.91	210.52	207.68	209.31	211.71	209.76	204.88	209.82	209.44	209.74	207.19	207.76	204.62
210.03	209.94	218.55	211.8	212.88	211.72	210.45	210.87	211.89	209.83	212.86	210.94	211.35	209.3	217.15	207.24	213.44	210.54	213.96	212.75	212.21	210.87	216.22	206.49	212.56	214.6	209.65	212.27	207.23	212.17	209.75	209.66	214.26	212.14	210.59	207.42	212.67	211.03	210.84	213.7	211.7	213.89	210.68	211.23	214.45	211.29	214.91	212.88	214.45	213.45
212.68	209.08	208.81	209.12	209.1	209.29	207.29	203.94	208.99	207.54	205.19	212.17	209.16	207.2	206.53	210.36	208.86	211.93	207.36	208.69	205.72	208.59	208.39	212.22	211.56	207.86	206.93	208.08	210.91	211.74	209.05	210.19	208.04	208.55	211.21	205.82	208.19	205.23	209.38	209.95	210.63	210	212.16	210.52	208.33	209.36	209.28	207.52	210.07	208.4
197.48	195.58	205.34	203.04	198.5	203.76	198.47	194.88	199.62	198.99	197.12	199.11	200.09	195.09	198.75	201.31	200.17	196.18	196.04	196.74	196.74	195.18	198.39	197.17	198.94	200.48	196.25	200.33	199.43	196.46	198.21	198.21	198.94	196.98	197.33	200.54	195.64	198.46	198.05	200.38	199.16	199.03	200.91	195.22	199.66	195	201.64	193.52	199.01	201.29
198.86	202.34	199.28	201.66	194.92	199.03	202.43	201.92	199.13	204.09	201.87	199.65	198.82	198.3	201.54	196.71	197.84	197.28	198.43	202.41	198.39	203.84	202.66	199.4	200.91	197.05	202.3	200.78	204.1	201.81	200.19	201.33	201.97	204.38	197.35	199.15	195.53	202.78	201.34	198.49	199.78	197.05	199.82	197.46	204.41	202.93	199.12	200.6	204.03	198.8
211.02	203.27	205.56	211.58	209.17	212.79	207.96	208.05	211.24	212.12	206.11	204.95	206.63	209.92	210.41	207.83	210.65	207.6	208.93	208.55	207.83	204.05	209.75	209.43	206.73	209.18	207.53	211.49	211.33	207.45	209.63	205.03	206.43	209.39	203.02	207.78	204.21	206.14	211.14	207.45	212.79	208.1	201.75	210.3	203.87	208	206.08	205.49	213.87	206.34
209.2	202.55	203.82	210.91	211.01	211.17	207.19	207.06	209.68	209.88	210.41	208.55	207.74	207.67	208.01	210.6	213.42	207.57	211.28	208.35	207.33	209.66	210.22	206.16	203.17	206.16	209.82	207.5	211.03	211.3	208.07	212.31	206.19	207.86	207.96	210.62	211.86	206.24	208.93	210.75	208.03	209.57	205.88	208.8	209.64	204.25	209.28	206.81	210.21	203.32
208.27	210.69	206.38	207.56	209.08	209.6	206.98	205.89	204.72	206.84	206.62	206.79	207.51	208.37	211.55	207.44	207.94	208.86	212.36	210.36	208.08	205.34	202.6	208.4	209.12	208.64	209.02	205.44	212.73	207.54	212.79	210.63	210.34	202.74	210.13	207.28	207.43	208.09	204.13	210.46	206.68	204.72	208.18	209.68	203.12	205.44	203.45	204.18	208.48	210.78
190.82	198.29	193.24	198.59	198.15	198.34	196.15	194.76	194.21	196.59	192.7	197.54	200.21	197.59	195.13	192.69	194.53	192.55	193.89	196.88	192.4	191.17	192.98	194.51	196.7	197.6	195.7	190.64	196.93	193.72	196.99	193.93	198	192.34	193.59	194.64	193.04	194.03	190.85	195.59	191.5	196.92	194.01	197.3	198.47	196.41	190.34	194.54	196.35	197.77
201.22	204.77	202.81	203.62	201.65	202.47	205.93	200.25	201.2	201.91	201.39	198.79	198.23	196.79	201.57	198.62	200.29	195.29	201.59	200.05	198.17	201.13	201.11	203.67	199.48	196.02	201.27	201.97	203.73	200.91	198.49	197.75	197.05	198.01	197.49	198.73	198.43	198.64	204.57	197.04	199.35	201.35	201.34	196.03	196.46	198.22	200.11	202.27	202.54	201.43
214.35	213.73	209.42	213.78	212.29	212.78	213.39	215.39	211.55	210.19	215.49	213.62	211.18	216.29	207.44	210.6	211.18	211.45	214.16	211.23	211.71	211.74	212.26	217.28	213.11	212.37	214.94	213	212.45	214.15	210.49	209.51	208.57	211.84	213.9	208.79	214.24	214.02	215.74	213.01	210.98	212.29	215.66	213.32	212.99	210.94	211.17	208.77	211.01	208.81
198.67	201.26	201.14	205.17	201.22	205.56	204.25	201.18	199.84	201.42	200.1	200.72	201.05	199.36	203.65	203.44	202.38	198.88	200.21	199.25	205.22	204.5	202.56	198.72	200.59	200.73	198.5	198.44	199.39	198.89	204.22	202.87	204.21	198.5	204.97	202.4	199.12	203.64	204.5	201.37	201.18	201.17	201.51	203.24	200.6	204.11	202.76	198.49	202.52	200.41
205.67	205.67	207.91	207.07	207.03	204.13	202.18	208.3	207.27	204.65	205.94	205.9	203.99	200.95	205.43	204.69	206.27	198.19	202.26	206.07	201.88	202.6	209.85	203.75	203.38	205.08	206.48	206.56	206.95	202.6	206.55	204.66	210.75	206.41	204.76	199.96	206.29	210.55	205.24	208.1	205.76	201.7	208.49	202.75	203.96	205.33	206.54	203.34	206.28	207.13
198.23	194.91	198.44	191.75	201.48	195.92	199.75	196.58	199.3	202.17	199.81	196.87	192.84	200.84	200.62	197.62	197.89	198.43	199.3	195.23	198.23	201.58	199.28	197.92	195.28	193.64	200.01	199.68	196.42	205.25	199.47	196.53	193.46	195.77	199.73	201.44	196.49	198	199.32	194.6	194.72	197.27	198.14	199.07	202.18	199.96	197.94	200.56	196.59	197.82
199.67	201.79	199.86	202.55	203.68	202.27	197.47	200.11	200.18	200.08	197.82	199.08	200.82	202.06	197.92	196.56	196.2	201.37	199.92	199.29	204.89	200.15	202.03	201.44	204.85	203.01	202.39	201.43	198.39	201.8	202.7	200.28	196.69	196.73	199.94	202.08	201.35	197.35	199.59	197.93	198.65	199.78	201.71	205.13	204.41	198.04	201.44	201.68	197.37	200.98
213.52	215.66	212.7	218.47	214.25	216.71	217.28	220.6	214.95	223.85	219.33	215.56	216.05	216.08	214.85	217.66	217.68	221.82	216.65	218.44	219.64	213.51	215.17	213.16	214.81	221.67	217.08	213.59	220.65	219.23	221.29	213.88	215.75	219.65	215.03	216.87	213.38	218.87	214.79	216.66	216.8	215.79	215.03	215.87	215.08	216.49	222.48	218.55	215.53	214.24
203.02	203.93	201.24	202.86	201.91	203.55	200.15	201.77	199.68	205.39	205.79	201.49	204.54	204.47	206.3	205.61	203.65	206.76	201.07	203.66	205.02	204.33	201.66	203.45	209.72	201.34	203.6	201.45	203.2	204.2	206	205.18	206.34	200.95	201.95	206.22	205.48	202.44	202.45	201.36	201.74	203.27	203.5	205.72	209.83	204.53	208.38	202.03	201.67	202.51
202.2	202.36	199.7	201.51	206.2	199.2	196.8	203.5	203.65	202.4	202.36	205.98	200.12	200.08	203	204.6	208.15	205.27	202.59	199.05	205.95	205.78	200.91	200.4	201.67	204.26	208.74	202.64	204.46	202.11	204.34	201.2	203.18	204.07	205.59	205.38	206.68	206.05	207.13	200.65	204.31	201.38	204.6	200.24	199.96	204.69	205.68	207.62	202.77	201.68
201.18	197.95	195.08	198.42	199.67	198.75	200.08	200.95	195.29	198.12	196.99	197.68	198.99	199.1	194.38	196.37	201.07	201.77	195.25	195.54	195.24	195.57	197.72	196.49	200.99	201.07	200.07	201.37	198.94	198.88	198.6	196.67	198.82	198.46	202.02	194.96	191.99	199.34	200.41	197.86	198.31	197.39	201.21	199.78	196.48	198.43	198.86	200.43	201.32	199.74
216.07	217.26	217.71	215.51	217	216.59	216.18	222.38	210.62	222.05	215.56	216.11	218.91	217.12	214.38	214.4	219.33	216.9	220.58	212.54	216.88	213.91	218.37	213.94	218.92	219.56	214.75	219.55	217.38	216.3	219.21	218.44	216.04	212.17	213.62	217.67	221.1	216.88	220.95	211.51	216.07	220.57	218.83	214.25	214.28	219.15	218.17	217.71	218.02	214.61
215.23	216.8	221.76	210.92	214.54	223.06	217.55	217.38	220.84	223.22	218.01	215.17	214.78	216.84	214.88	215.72	217.21	215.05	214.61	216.71	216.55	215.37	220.42	215.98	219.54	217.76	220.14	215.27	214.36	217.5	220.83	215.1	215.49	220.05	218.68	221.1	216.74	222.22	212.61	212.62	215.5	221.85	214.17	212.14	216.11	213.79	215.66	215.52	216.09	215.67
216.99	222.71	216.35	218.23	220.35	215.88	216.41	216.6	214.96	216.97	218.01	214.81	216.51	215.05	216.37	217.76	213.4	210.92	218.16	220.13	221.3	214.89	218.99	219.49	219.28	215.46	219.52	218.46	218.58	219.37	212	220.22	217.17	217.25	217.61	214.58	215.43	216.91	216.99	218.43	219.74	216.97	214.18	220.12	220.8	214.62	219.53	219.78	215.71	221.07
210.95	208.53	210.61	208.27	208.36	211.76	208.36	209.14	207.3	210.49	210.44	210.35	209.66	207.88	212.08	205.6	209.07	205.98	211.92	210.09	212.41	209.86	211.13	213.9	205.24	202.83	206.16	205.66	209.93	210.11	210.06	207.98	205.33	209.06	209.42	207	208.09	210.61	206.23	206.69	211.4	211.57	207.9	208.38	210.97	209.94	208.12	209.87	213.64	206.9
198.69	197.29	199.55	202.45	196.59	199.27	198.7	197.64	196.6	201.96	204.41	195.47	197.9	202.49	198.36	197.21	198.81	199.87	200.17	195.76	200.91	200.83	197.9	200.44	200.66	201.24	198.94	196.17	197.97	200.39	195.37	201.18	199.54	200.58	199.85	196.4	203.02	198.88	198.06	202.26	198.21	201.47	191.44	198.99	200.09	200.82	197.63	201.04	199.77	201
203.17	206.35	202.1	208.27	202.43	203.15	200.18	203.17	207.25	206.81	203.73	204.54	206.64	202.23	202.11	204.58	207.61	201.28	205.16	206.07	204.28	204.15	204.11	204.97	205.03	207.2	199.51	200.49	201.27	204.66	205.71	204.29	204.99	207.8	203.62	209.55	206.4	202.19	201.46	201.92	208.2	201.24	203.59	204.86	204.24	203.62	208.34	202.91	205.33	200.6
214.17	212.54	211.48	213.07	210.61	214.88	214.55	217.24	208.59	208	215.61	214.98	208.99	215.82	210.73	214.52	212.6	208.65	213.33	210.47	212.08	216.68	210.25	214.59	206.35	216.11	211.31	209.46	211.62	211.14	213.63	207.94	210.65	210.27	212.18	215.55	213.39	213.27	211.47	214.28	211.77	217.66	210.37	205.9	212.04	213.69	210.31	211.52	212.53	216.31
208.14	212.32	212.96	211.54	214.52	211.66	213.81	210.78	214.77	208.15	208.17	207.87	210.33	207.61	213.82	209.67	213.13	211.75	211	211.05	211.45	218.71	209.22	212.94	207.38	215.38	208.71	207.7	210.88	213.71	211.72	209.32	213.17	212.56	211.94	210.19	209.34	213.87	211.82	211.92	209.78	210.66	211.07	209.82	206.31	212.02	210.67	212.26	212.57	208.7
209	209.51	208.82	208.27	211.79	206.57	211.81	212.66	207.94	207.24	206.16	207.16	212.25	208.74	206.26	207.28	207.09	207.31	206.93	209.86	210.97	208.93	205.76	208.61	205.72	209.01	209.16	207.22	208.9	209.36	206.01	208.34	208.89	206.95	208.45	207.53	208.61	206.13	208.26	211.7	208.41	208.52	211.11	205.41	212.32	207.02	208.52	210.92	205.27	209.18
211.22	217.47	216.24	216.81	210.56	214.2	210.95	211.84	209.99	215.34	213.98	214.97	212.9	208.78	212.79	212.14	211.77	216.83	215.34	216.97	214.7	209.06	215.57	212.45	214.2	212.52	210.37	216.35	214.88	211	213.36	215.94	210.24	214.68	209.29	214.38	216.98	214.8	213.87	218.6	214.33	213.46	214.73	216.31	211.51	214.13	217.02	211.7	215.99	218.72
211.15	211	207.23	206.38	207.6	208.09	208.01	204.4	210.74	212.88	210.79	209.57	209.23	213.03	204.96	211.96	210.01	210.02	208.1	207.33	212.35	214.26	211	211.48	208.06	207.41	206.48	204.86	209.11	208.86	208.59	208.62	207.54	210.03	204.48	202.65	206.43	208.16	206.47	206.65	205.03	210.49	205.47	210.38	207.43	209.15	209.92	210.32	206.57	205.55
205.8	199.34	205.71	202.94	205.48	203.62	200.35	201.31	207.39	202.81	204.54	203.53	210.38	206.75	198.16	201.58	203.72	199.24	201.16	204.42	205.05	203.1	202.02	201.85	205.22	204.42	201.97	202.1	207.12	201.29	200.7	205.2	200.72	199.31	204.12	207.35	203.19	207.22	201.61	206.56	196.81	200.8	206.37	203.18	205.79	201.29	204.04	205.51	208.02	207.46
204.92	211.71	208.81	208.24	214.31	210.53	204.34	211.52	211.07	208.83	209.97	206.23	207.96	209.13	210.34	212.63	207.94	201.55	206.81	211.74	210.02	207.96	209.75	208.58	204.62	209.2	211.48	206.43	207.66	213.52	209.21	216.18	210.21	205.48	211.23	204.95	208.06	208.43	205.95	209.09	205.81	207.61	207.2	206.12	208.34	208.48	212.33	210.74	206.06	205.78
213.47	207.01	209.14	204.88	210.73	206.19	208.79	210.07	207.85	210.51	206.24	206.46	209.7	205.03	207.7	203.25	206.6	209.97	209.88	208.19	208.52	205.74	210.26	207.41	205.25	210.81	209.47	204.92	208.15	209.19	205.42	203.04	211.86	207.95	209.1	213.84	212.18	208.07	206.57	209.69	207.3	209.34	210.74	214.03	206.94	207.34	207.17	207.5	209.67	206.2
199.54	199.47	196.4	199.66	196.09	198.41	194.19	196.72	194.94	199.12	199.2	198.69	199.9	198.25	198.78	197.11	193.63	195.55	196.77	200.05	199.55	198.11	196.82	194.64	199.26	199.28	200.57	197.16	198.4	200.06	200.43	198.47	197.49	199.6	199.15	198.34	194.42	199.68	202.55	193.57	194.34	198.92	198.27	193.61	201.97	197.95	201.51	195.02	199.39	198.56
202.86	209.3	203.01	205.64	206.31	206.96	206.16	208.89	203.28	207.56	206.97	205.47	204.97	205.03	205.66	204.62	201.01	203.13	207.75	203.97	206.54	205.44	205.46	205.29	206.81	206	206.6	205.23	201.34	207.22	205.58	205.11	204.5	206.11	205.14	202.47	209.19	210.41	205.85	209.61	206.67	206.26	207.12	207.62	206.18	209.12	197.07	200.97	203.38	204.33
209.14	207.69	206.18	204.67	211.03	206.18	213.58	211.66	204.72	207.48	209.38	208.48	206.63	207.59	204.29	208.57	203.98	207.97	203.27	211.84	205.03	203.81	207.59	208.38	207.16	208.52	211.06	206.54	210.53	208.15	212.78	209.63	213.61	210.2	208.38	207.1	204.33	205.36	207.35	208.4	207.8	204.31	206.8	207.52	210.05	208.13	205.37	210.85	204.63	207.9
198.98	194.09	191.64	198.85	193.45	198.89	199.56	194.97	194.24	192.93	194.3	194.83	194.89	195.62	197.18	195.76	194.96	195.15	193.29	190.35	196.39	196.34	191.48	195.01	198.41	192.72	192.98	196.65	196.55	194.23	194.43	196.72	195.82	199.58	190.66	197.1	192.32	189.55	197.2	193.16	192.05	193.64	196.93	194.9	198.73	195.18	192.7	199.46	195.47	196.88
208.44	216.11	211.36	212.71	213.41	208.83	209.67	208.78	208.74	212.72	214.08	211.04	204.98	212.95	208.76	205.89	211.67	207.31	213.19	208.94	209.37	211.62	211.42	205.12	207.81	207.3	215.87	206.48	207.27	206.29	211.61	209.37	213.92	208.52	212.09	210.82	206.18	207.86	210.38	209.52	211.15	212.43	208.21	207.81	207.46	213.04	208.6	211.33	206.8	204.64
212.25	206.54	209.43	212.11	208.47	208.13	210.09	207.88	208.77	209.05	211.19	208.09	209.42	204.57	206.9	206.82	212.66	209.27	205.85	207.15	210.33	206.98	209.56	210.99	210.21	210.92	211.75	210.43	207.4	209.75	210.18	208.19	210.34	207.9	205.18	213.42	208.94	208.88	208.58	210.62	206.68	209.04	214.74	207.55	211.47	212.83	209.92	210.1	207.16	214.57
201.69	202.55	203.1	206.27	206.44	200.87	202.95	204.15	206.74	205.92	203.25	201.6	206.26	208.53	201.12	199.3	199.66	204.94	199.75	204.03	198.74	205.4	204.42	205.02	199.25	206.2	205.09	202.54	204.41	206.3	203.08	202.7	205.3	204.6	204.72	204.94	202.64	200.51	202.57	203.06	208.59	200.49	203.02	205.55	201.21	206.87	206.24	211.82	203.77	203.88
206.85	209.2	207.69	206.4	210.73	205.81	208.08	207.81	205.51	207.79	212.06	207.17	205.57	210.08	209.65	208.76	206.55	206.74	204.21	213.45	203.87	209.24	207.25	208.65	204.81	206.51	209.97	207.77	206.01	206.01	212.48	201.48	208.38	209.66	210.39	207.29	208.15	207.73	209.1	205.12	204.91	208.89	210.06	208.8	205.58	210.15	206.71	211.18	204.46	207.71
213.11	212.38	216.3	217.19	215.69	217.89	222.1	218.73	216.23	217.43	220.43	220.09	221.05	215.74	216.29	214.92	215.06	220.56	215.23	221.51	219.69	219.44	222.85	219.19	222.41	214.93	217.82	215.31	217.11	217.83	220.05	215.5	216.73	214.86	214.63	217.56	219.58	218.39	215.5	223.29	216.15	217.29	210.86	220.35	215.61	215.72	224.19	218.95	215.34	219.18
217.38	216.55	213.63	219.02	214.22	218.46	211.43	217.79	217.93	218.55	211.69	214.35	219.3	217.68	220.65	216.83	216.2	216.06	214.98	218.03	213.69	215.69	220.48	214.59	216.97	216.93	211.56	214.39	215.15	217.89	217.66	217.2	217.57	217.2	215.98	217.23	214.28	217.8	214.97	213.28	218.38	219.54	218.4	220.24	214.19	213.42	218.82	221.17	214.67	214.45
208.14	211.81	207.76	212.11	207.22	206.19	207.72	209.18	205.96	207.6	210	206.35	210.94	212.49	207.64	209.76	204.88	211.39	207.08	207.75	210.38	206.29	210.26	208.21	206.02	205.45	204.89	206.57	206.01	208.1	205.67	209.31	208.09	206.05	206.61	211.84	207.83	203.1	207.75	201.93	209.09	208.7	206.75	204.92	210.69	206.48	205.06	202.1	206.55	205.09
190.72	195.52	194.02	193.96	196.33	197.22	194.72	201.06	196.55	196.39	197.06	194.83	192.71	193.11	194.4	199.02	189.54	195.77	192.17	190.17	191.18	186.55	195.76	196.97	190.78	195.13	194.16	189.16	197.01	194.65	195.09	194.42	197.81	196.74	194.64	192.27	189.35	196	195.13	196.25	191.36	196.39	193.45	191.67	191.6	191.91	197.86	198.41	194.99	193.64
201.95	198.26	200.35	205.59	199.9	205.35	199.79	201.88	199.99	205.08	202.18	198.45	203.54	201.98	202.41	202.53	203.17	205.26	201	203.39	200.29	200.32	200.01	203.49	206.98	200.31	203.88	200.48	202.36	200.53	203.87	207.92	203.7	200.85	203.13	198.46	205.5	201.36	204.31	204.62	197.72	199.29	202.14	203.42	200.24	204.64	209.06	208.79	204.82	199.09
198.09	193.68	193.5	191.19	194.33	199.73	203.08	196.37	193.27	191.48	193.27	196.1	193.61	197.41	195.24	191.93	194.83	196.35	194.41	194.83	193.19	194.47	195.75	193.59	195.37	191.61	192.6	197.98	191.92	196.38	197	196.67	194.72	196.41	197.96	191.42	191.65	194.12	194.26	193.34	195.45	192.9	192.09	195.35	192.91	189.66	198.97	191.56	196.71	191.06
208.03	203.14	209.55	204.26	208.02	206.1	205.77	204.11	199.85	206.11	202.85	204.79	202.07	203.38	206.01	204.01	206.47	208.2	202.67	199.26	204.97	204.71	203.53	202.93	201.99	203.13	203.12	205.66	201.71	203.07	199.88	208.73	208.45	204.8	206.1	207.53	202.01	206.3	204.44	202.7	207.96	208.49	201.71	206.59	204.85	204.91	201.39	200.87	203.98	207.33
206.88	205	206.58	202.61	202.15	201.89	203.76	203.65	204.85	196.97	201.12	203.23	201.1	202.12	203.71	202.15	203.45	201.99	197.73	202.67	203.18	205.43	202.65	204.22	199.03	202.44	204.25	204.15	198.93	202.18	205.52	200.3	207.68	203.88	203.17	204.46	203.95	203.54	203.94	202.31	200.9	201.72	200.03	202.99	203.78	201.96	204	204.54	199.93	198.99
195.15	201.25	199.21	194.09	199.62	195.81	200.07	199.35	196.41	202.5	199.47	196.02	202.23	199.74	201.19	196.06	199.23	199.71	201.58	197.67	202	193.93	201.89	200	198.15	194.02	197.13	195.56	201.9	198.47	195.27	196.49	191.56	201.42	195.24	197.18	194.71	196.64	200.39	198.67	202.01	199.04	197.87	197.61	194.76	199.19	199.83	200.51	201.57	199.49
202.91	203.46	205.21	208.1	202.55	210.21	201.61	204.91	204	200.54	201.89	204.99	208.61	206.56	204.93	206.47	201.41	204.09	200.93	205.88	206	200.19	209.89	203.96	207.48	203.07	201.83	207.71	202.49	202.38	203.49	207.56	201.14	207.41	204.56	209.16	196.7	202.51	200.7	202.9	203.92	206	208.46	204.36	202.54	201.09	204.99	203.55	206.45	202.73
204.57	211.52	204.6	209.52	206.05	208.75	208.22	205.39	206.38	205.93	206.67	201.04	209.64	208.18	207.87	209.19	212.5	209.75	204.91	210.09	207.67	205.84	213.31	206.78	207.32	210.57	203.65	207	208.05	211.23	206.99	209.96	204.94	208.77	209.72	208.97	211.35	209.19	208.69	210.01	209.96	208.78	208.45	209.01	207.38	207.19	207.29	203.13	208.99	204.44
210.43	210.72	209.2	201.4	208.05	211.4	214.21	204.43	209.98	214.06	207.75	213.03	208.58	209.21	213.66	207.88	212.34	208.98	209.84	208.5	209.68	212.46	212.87	206.74	211.94	212.81	209.02	206.74	211.21	208.01	209.16	209.06	213.71	209.15	209.19	207.29	209.5	212.34	208.05	209.65	212.8	210.92	208.59	205.84	207.94	208.01	211.53	207.24	212.2	205.94
218.06	214.19	216.45	220.2	218.48	217.63	221.12	216.16	220.75	214.76	215.22	217.95	217.62	216.78	220.62	217.89	213.23	217.15	215.88	217.69	214.46	219.02	219.65	215.02	216.08	217.53	222.51	211.95	218.52	215.9	217.04	216.51	217.29	220.1	217.71	215.53	217.7	212.32	219.67	217.79	217.23	221.95	214.31	218.14	215.22	215.22	219.13	219.32	221.61	219.98
205.94	210.18	207.87	204.04	211.31	209.3	206.67	208.18	205.71	204.79	210.46	208.31	210.37	204	206.52	213.57	206.12	213.8	208	208.1	208.43	204.54	205.66	212.4	204.95	207.99	200.49	207.69	210.52	208.66	210.94	206.54	209.31	207.89	208.29	207.5	211.46	207.77	210.54	207.47	206.01	207.11	204.74	205.49	211.7	206.82	211.9	212.04	211.15	210.47
206.18	212.54	207.89	206.01	207.92	207.69	212.63	207.63	211.98	208.83	210.69	210.9	206.17	212.64	212.48	208.22	214.22	212.6	209.83	206.22	213.48	207.15	206.88	209.31	205.01	209.65	208.87	207.24	212.49	208.01	207.41	206.02	205.66	207.21	205.65	211.85	209.95	211.66	213.41	208.35	210.45	208.62	204.9	208.43	205.69	210.53	208	211.48	209.11	210.35
202.98	206.15	206.78	200.51	205.04	202.05	202	201.78	205.69	205.34	202.77	202.7	204.85	205.64	204.91	202.66	199.75	200.89	205.55	200.83	201.22	204.66	204.27	202.93	201.34	199.34	208.75	203.2	207.39	199.23	202.96	205.39	202.9	206.12	203.2	198.73	203.53	205.1	200.64	206.16	202.35	198.34	202.51	200.04	200.27	201.98	203.9	205.26	203.32	203.69
211.38	207.62	212.26	214.07	213.28	211.15	210.62	212.24	218.06	211.7	208.05	218.12	213.11	215.09	211.77	210.63	218.41	213.7	214.46	209.3	211.38	215.77	210.81	216.85	213.89	213.01	212.26	213.42	214.41	213.69	216.13	213.11	214.78	214.28	217.3	215.13	218.44	212.29	214.7	213.11	210.32	215.37	215.11	215.62	214.66	217.08	211.73	213.51	213.55	220.15
208.72	205.99	209.86	205.42	212.84	207.46	211.23	207.62	209.55	211.74	205.46	207.44	208.06	208.11	207.43	206.07	204.8	209.07	208.06	210.81	205.07	207.34	207.86	206.89	210.45	211.91	208.92	209.57	205.15	211.95	208.59	210.38	206.25	205.06	213.74	206.34	208.21	207.16	205.89	206.46	210.53	207.96	212.28	210.89	211.5	210.09	206.78	210.56	205.2	207.98
199.48	197.42	201.49	201.2	197.44	205.87	202.93	203.14	203.31	196.27	200.69	197.39	199.99	199.88	200.76	196.39	205.13	199.78	197.49	200.53	199.29	201.12	198.2	200.93	203.18	199.15	200.21	203.24	198.8	201.39	200.5	199.72	200.73	197.68	200.98	201.02	198.15	197.89	201.37	200.87	199.37	201.17	200.31	201.35	201.63	203.31	202.97	200.13	197.44	196.23
210.53	207.78	205.87	208.55	207.74	207.92	207.57	210.08	209.13	211.47	207.29	208.66	205.48	207.53	210.49	204.93	203.09	213.11	204.28	204.76	206.5	211.71	209.11	211.18	205.89	210.33	209.11	212.61	208.5	207.22	209.82	210.23	203.15	212.01	205.36	211.83	209.5	208.03	211.9	206.26	207.69	212.21	207.5	206.13	207.23	207.79	209.09	202.32	204.46	211.03
207.15	201.93	203.54	203.73	202.21	207.3	204.89	209.1	203.01	199.91	210.17	205.03	203.43	203.58	200.36	204.61	206.62	205.86	207.72	209.05	203.4	204.72	203.98	207.21	210.75	204.04	207.35	205.08	203.72	208.15	203.46	200.07	209.48	207.55	204.24	205.83	204.7	200.66	204	202.45	206.67	202.93	202.06	202.03	203.09	206.69	199.85	204.79	203.6	201.84
217.18	211.71	210.96	215.27	213.91	212.91	215.27	214.52	219.47	212.2	211.02	211.39	213.64	212.64	214.95	213.26	211	217.48	214.79	209.58	214.05	213.34	213.82	209.78	216.18	215.34	208.62	213.59	214.44	211.53	216.1	206.14	208.77	213.3	213.23	213.51	216.33	212.07	211.14	213.26	209.93	210.93	208.75	213.09	211.19	211.8	218.08	211.68	215.48	214.36
211.49	208.01	218.41	211.33	212.15	212.26	211.25	207.61	213.73	213.4	216.34	213.96	211.11	212.35	214.79	213.66	213.71	208.83	213.77	216.48	218.65	215.69	215.05	210.71	216.77	210.25	212.24	210.74	215.4	212.24	217.11	210.46	215.1	211.82	215.03	217.52	216.61	211.75	214.7	213.28	209.97	216.58	212.38	214.62	211.57	215.11	214.56	212.6	211.23	213.74
202.51	209.57	208.8	207.63	209.6	210.54	209.44	203.72	211.25	202.2	211.95	209.03	209.26	206.91	205.58	206.66	206.63	205.58	207.13	209.92	210.03	207.59	207.57	206.63	209.79	206.84	205.71	211.19	207.77	207.81	208.46	207.08	207.04	211.96	206.72	207.38	209.42	202.19	210.62	208.91	210.11	205.69	208.51	205.72	210.05	208.16	205.5	203.84	204.73	207.74
213.33	221.35	213.48	218.29	218.16	220.93	215.59	215.74	218.98	216.57	214.19	219.77	216.9	217.26	217.01	223.55	224.1	221.59	215.75	218.34	218.65	215.2	218.55	219.13	224.36	218.22	216.29	215.22	216.32	219.31	214.65	215.55	213.22	219.75	222.42	218.76	212.9	216.88	218.99	220.53	212.98	217	215.96	215.34	216.21	215.36	218.87	215.68	221.53	221.5
203.28	206.46	202.14	198.83	203.59	200.71	205.38	204.95	203.75	202.2	204.21	202.92	206.65	203.71	203.81	201.99	201.87	199.79	205.03	204.23	204.84	204.75	204.74	202.08	204.42	203.09	204.99	204.07	206.56	202.52	206.9	205.3	200.92	205	205.32	202.77	200.53	206.28	198.31	203.71	201.84	199.58	207.71	202.57	203.76	200.07	201.61	206.32	199.88	207.36
206.85	209.99	208.35	207.98	208.97	209	208.6	210.33	209.34	207.33	206.41	209.67	206.3	205.16	213.86	205.37	209.08	212.57	207.02	209.07	207.95	202.73	205.97	208.37	206.62	207.76	208.36	203.83	211.42	206.28	210.62	206.45	209.71	206.68	207.99	207.54	208.68	208.29	205.77	213.42	206.75	209.19	206.43	205.92	206.53	205.8	211.76	210.9	212.83	208.58
200.13	204.16	200.89	203.05	206.85	201.58	202.7	203.58	201.5	203.59	199.04	207.85	203.08	205.41	201.46	200.29	203.76	201.31	202.53	201.23	205.83	205.92	202.05	204.36	198.31	200.27	206.08	200.11	200.26	201.25	196.06	198.87	202.79	207.33	203.99	202.94	205.11	198.92	200.46	204.55	204.46	204.34	199.32	204.79	203.26	201.98	196.03	203.53	205.52	200.4
197.64	204.92	202.66	204.11	208.89	199.02	203.88	207.18	205.37	205.89	201.96	203.03	200.82	202.03	202.55	202.88	203.84	199.31	201.08	202.13	203.2	203.8	205.87	197.31	197.57	200.88	207.25	204.19	203.95	203.68	208.6	208.29	206.33	205.89	207.24	201.28	204.25	204.4	197.44	201.89	202.87	205.18	201.46	198.51	201.78	202.69	201.45	201.25	202.03	206.51
204.91	207	202.18	203.41	203.95	204.27	204.49	203.52	205.16	202.52	203.74	203.59	206.44	205.25	202.91	206.35	207.24	204.1	206.19	203.97	207.3	208.88	204.78	200.36	202.87	207.24	206.64	206.52	203.32	203.18	209.43	202.75	205.31	198.88	202.8	203.52	207.78	204	202.62	207.24	205.08	206.27	205.55	204.08	206.09	204.96	205.95	204.02	204.69	206.87
198.39	205.01	204.22	202.85	206.83	208.17	201.56	204.43	202.96	202.2	205.06	202.77	204.41	205.17	205.04	207.78	205.76	206.79	200.72	204.76	200.92	203.78	204.32	201.98	203.44	206.59	207.82	203.39	201.94	208.32	201.89	205.13	204.13	199.42	203.14	206.95	206.49	209	207.1	205.28	202.54	204.86	204.14	203.45	203.69	203.75	206.12	207.22	200.88	206.57
199.76	202.2	202.41	202.76	200.76	202.25	201.62	206.53	198.72	196.91	203.19	201.02	204.42	196.45	202.77	199.74	201.64	202.64	201.35	204.68	204.91	199.26	201.91	197.65	202.07	200.98	203.92	203.28	198.77	201.18	205.32	205.7	198.21	198.51	205.29	203.07	205.53	203.18	205.31	208.73	204.51	200.46	200.05	203.92	203.77	198.8	200.35	207.01	200.18	199.49
198.45	200.73	202.5	197.78	203.13	204.84	204.59	203.34	201.4	201.16	201.39	198.06	204.98	201.73	202.25	202.34	200.29	204	203.58	202.78	205.31	201.46	203.65	203.7	199.15	204.46	202.81	196.91	205.07	204.43	200.29	195.95	202.55	202.31	201.23	206.42	199.64	204.77	202.28	200.71	204.39	203.7	205.07	195.25	201.69	204.27	205.64	203	202.56	200.4
196.64	192.93	191.76	196.37	196.5	200.33	196.81	196.49	201.07	198.75	199.97	197.28	199.46	201.6	201.47	199.94	197.56	195.34	198.22	195.18	195.73	200.22	198.66	195.92	198.2	200.73	197.65	196.58	198.52	202.07	195.6	200.56	201.66	193.07	199.52	199.14	200.49	193.9	197.54	200.41	203.33	193.76	199.26	201.69	202.64	201.91	196.72	196.1	197.25	198.11
216.97	214.2	216.26	216.86	215.87	220.39	219.82	214	221.48	219.23	213.77	216.1	216.53	217.47	217.13	223.31	214.02	219.41	216.59	214.49	217.65	214.44	214.79	214.01	214.1	214.9	215.59	217.37	214.73	213.99	214.59	218.33	216.6	216.44	220.24	217.1	215.73	216.76	219.09	219.38	216.28	210.98	217.01	215.36	218.56	216.59	218.52	216.64	211.57	217.98
206.57	208.11	207.93	205.34	210.22	209.45	208.22	213.6	210.96	206.13	214.25	205.92	205.78	205.21	210.36	205.65	206.04	205.94	210.57	211.07	206.22	208.09	213.09	207.11	206.79	207.91	203.34	209.61	211.58	204.12	212.04	209.86	209.78	206.07	207.23	206.94	207.68	207.87	210.73	208.11	210.55	208.29	209.23	209.93	209.61	210.57	210.74	204.4	210.44	206.77
211.73	206.55	205.63	209.82	209.31	211.92	204.73	207.78	209.15	204.99	208.12	210.62	211.06	207.73	212.92	206.04	206.44	205.99	208.58	207	212.37	205.85	207.76	204.98	211.8	206.88	213.5	210.15	207.34	204.09	210.39	212.1	209.83	210.22	206.66	210.62	212.15	207.68	206.34	210.29	210.1	204.89	210.97	210.72	211.58	205.85	212.75	209.71	207.85	211.94
217.29	221.96	223.55	215.42	217.06	212.08	217.81	212.38	212.92	215.26	219.38	216.65	216.63	216.71	218.84	217.41	214.43	216.53	221.09	213.53	218.47	217.54	217.94	217.41	221.8	216.87	217.26	224.95	215.51	219.8	218.27	220.16	218.04	216.21	218.58	221.91	215.19	217.34	217.03	214.74	219.3	216.46	216.42	216.89	216.41	222.57	217.05	216.65	217.86	221.28
217.94	217.59	219.63	216.47	213.63	217.75	215.2	221.7	220.01	218.54	219.3	219.15	218.95	215.5	214.52	215.14	218.91	218.87	216.87	215.16	217.58	216.86	210.56	217.02	218.47	215.93	221.15	222	219.15	213.59	220.96	219.93	218.78	222.67	214.96	221.33	215.59	213.99	214.25	215.58	214.79	217.15	216.63	216.56	212.49	222.01	223.09	217.21	216.5	218.99
198.09	202.64	201.7	202.11	203.3	202.23	194.59	204.04	200.14	201.1	199.63	198.01	198.87	199.68	195.91	197.61	197.58	199.78	195.66	203.15	198.12	200.91	200.53	193.41	201.22	202.16	198.15	198.81	201.73	202.65	202.57	199.08	195.87	198.43	200.18	197.92	198.35	198.09	201.56	195.1	197.07	200.69	196.46	198.56	198.45	199.18	196.7	198.09	202.78	197.08
204.86	204.02	202.86	202.24	202.04	200.51	204.92	202.64	199.77	200.03	200.85	206.38	200.17	203.96	200.65	202.96	199.49	201.41	204.53	203.17	201.7	200.21	199.82	200.43	207.56	200.72	204.32	205.73	204.46	205.99	200.03	198.82	198.56	198	205.15	198.46	204.64	207.51	201.92	202.63	205.2	199.63	201.34	201.96	202.8	200.57	201.58	200.32	203.17	200.64
205.46	207.35	202.31	202.46	205.17	202.7	208.45	200.83	202.93	206.75	204.29	203.54	203.22	203.81	199.69	201.86	204.33	204.66	202.82	201.64	205.1	203.95	203.33	203.21	207.55	204.37	206.7	202.83	201.61	202.67	203.95	203.98	201.33	199.73	201.72	204.6	205.31	203.37	205.05	205.07	205.31	203.53	201.74	201.76	203.11	201.71	205.59	198.27	197.89	201.95
214.01	220.41	214.36	216.88	220.15	215.94	216.32	220.82	215.45	216.05	214.86	213.61	215.6	216.75	215.85	218.66	221.43	216.76	216.25	215.55	218.8	217.94	217.08	217.16	217.19	216.03	220.41	217.29	213.91	222.97	218.14	216.52	217.18	216.05	217.67	216.93	217.04	220.04	219.4	220.7	217.62	218.02	217.34	217.72	217.18	218.14	217.43	215.27	219.34	219.21
211.74	209.01	208.92	212.88	206.23	205.65	209.84	207.71	207.3	208.81	210.9	206.53	205.87	206.31	207.24	211.01	209.7	205.54	208.26	208.64	204.8	208.3	205.09	212.51	210.38	205.97	209.66	209.13	209.41	207.04	210.76	210.16	207.14	208.01	205.05	205.76	209.04	209.3	205.72	211.53	205.64	208.86	206.33	206.01	210.69	206.32	207.62	208.79	212.53	211.47
213.54	207.55	211.69	208.18	210.15	206.91	208.25	211.87	203.77	208.71	207.38	207.09	209.56	208.57	210.12	205.66	205.4	203.13	212.25	207.96	209.74	207.92	205.69	207.97	213.53	205.47	208.83	209.74	209.66	211.48	208.24	212.41	211.94	210.61	211.15	200.12	207.45	210.34	209.24	206.5	205.3	195.87	205.23	208.59	207.91	207.77	207.2	214.67	208.55	207.29
212.67	213.38	215.9	212.02	212.3	210.29	213.2	214.68	212.23	212.2	211.93	212.98	211.07	212.62	206.48	210.59	218.84	212.91	209.51	213.7	212.29	210.46	212.49	212.72	208.5	206.65	212.25	210.61	211.99	213.66	214.22	209.61	213.35	212.55	211.11	209.29	210.33	210.73	211.25	210.53	214.94	209.73	211.4	216.17	209.1	211.82	211.16	210.25	209.7	208.82
202.57	199.44	201.03	202.64	207.43	204.47	204.22	205.4	200.94	200.72	200.94	203.61	202.8	202.54	201.54	200.53	204.57	199.76	201.61	201.18	198.47	201.23	204.45	202.59	202.37	202.59	202.83	203.86	202.89	197.49	202.99	202.02	202.2	206.9	202.68	204.34	201.86	207.24	197.85	200.54	204.87	199.4	202.42	202.55	200.8	204.09	202.56	206.48	199.24	202.53
214.82	211.98	210.66	212.3	215.3	213.52	214.94	213.71	215.36	212.2	215.17	210.26	210.15	212.34	210.28	214.29	211.65	215.46	216.71	209.62	210.13	213.96	213.67	216.09	213.88	210.62	216.35	214.15	213.74	217.25	210.37	212.55	211.93	214.82	213.54	212.41	208.77	214.85	206.56	211.24	214.06	213.77	214.57	209.14	212.52	213.43	216.79	212.54	212.64	216.05
199.65	196.5	198.08	199.82	202.47	203.6	200.63	202.2	197.26	202.04	199.53	202.98	196.74	203.27	200.07	199.37	196.51	201.24	202.39	200.85	200.4	199.63	197.82	203.72	200.91	199.7	196.09	198.86	204.69	200.06	203.05	198.89	199.88	202.61	197.96	203.48	203.1	201.27	203.83	201.84	198.03	203.95	202.89	205.11	198.44	197.19	200.56	199.48	202.52	201.14
213.35	210.71	206.07	212.6	214.52	215.88	215.29	217.1	212.34	210.1	211.17	212.21	207.99	210.45	215.7	209.55	214.98	216.36	216.99	209.88	216.27	211.38	217.75	213.48	212.55	208.15	212.4	209.63	216.35	209.74	207.09	212.53	209.98	215.35	209.81	211.26	209.04	207.32	211.52	212.57	208.84	215.71	211.98	206.79	215.72	212.17	207.78	215.55	210.95	210.58
208	209	210.06	205.36	201.42	210.23	202.02	209.23	208.43	208.56	208.5	207.97	208.81	204.89	207.3	208.18	209	208.85	208.42	206.26	206.42	212.07	210.37	206.64	205.44	207.28	206.47	211.28	206.98	210.88	207.42	210.71	208.78	205.79	206.11	206.74	211.06	205.16	208.97	209.28	211.23	206.1	206.24	207.24	207.8	210.38	210.42	205.15	207.15	204.42
210.37	210.04	208.56	208.32	209.44	210.01	210.57	218.77	211.68	209.88	209.29	209.06	205.4	211.07	206.98	207.55	206.85	206.45	203.55	208.61	210.24	208.55	207.65	209.5	210.97	207.53	202.03	206.33	210.26	211.59	205.73	207.58	204.93	210.25	207.52	212.18	209.41	203.59	209.28	209.33	208.63	208.77	210.43	210.06	215.17	210.7	211.38	206.88	207.07	210.52
209.98	210.01	205.66	211.06	211.77	212.42	210.82	216.25	209.96	215.19	217.12	212	214.21	213.15	211.8	212.34	214.32	216.61	213.59	208.68	212.3	208.76	213.44	213.49	211.08	211.49	214.93	213.92	215.43	213.28	215.37	214.11	210.55	212.63	215.92	209.1	211.42	211.44	208.23	215.71	215.09	216.61	216.2	209.96	212.89	215.94	214.86	214.04	212.09	213.78
210.95	202.64	200.4	203.45	202.35	202.4	207.01	201.07	203.38	198.15	202.93	201.68	207.51	198.87	202	198.84	206.63	207.31	201.5	202.62	204.13	199.08	203.68	203.04	206.88	203.11	204.1	204.15	205.26	202.57	201.61	206.26	199	201.56	201.79	203.11	202.92	202.5	203.94	207.58	203.44	205.48	204.57	202.22	201.93	200.84	202.49	206.68	200.67	200.22
210.16	203.47	202.54	208.62	204.52	202.18	208.21	204.18	204.35	209.77	207.39	211.42	207.74	208.49	212.14	204.78	204.08	206.05	203.8	214.73	211.08	201.61	208.08	206.32	207.16	209.51	209.74	207.37	208.95	210.71	206.63	211.17	213.47	207.25	211.37	202.29	209.82	210.77	209.16	208.12	208.6	210.94	205.39	208.79	206.23	209.63	208.35	210.59	204.64	209.46
196.02	197.48	198.32	197.95	197.54	201.14	196.87	200.42	198.38	199.99	197.11	195.79	197.51	198.1	199.12	198.8	196.26	196.05	202.6	193.8	196.04	200.89	200.39	202.22	195.39	201.55	200.26	197.45	201.09	197.26	197	195.32	193.35	200.1	201.29	199.11	200.22	196.34	197.07	198.84	197.12	198.13	201.73	194.45	194.87	197.8	199.27	196.99	189.38	201
202.4	209	204.42	204.85	204.47	205.31	205.69	206.32	196.43	210.6	205.05	205.44	202.2	202.61	206.01	206.03	209.28	205.51	207.9	203.67	200.21	205.93	207.51	201.84	203.63	209.18	207.45	201.11	201.88	203.44	202.47	208.68	201.77	205	202.93	209.04	207.99	202.14	208.16	206.26	204.56	206.92	205.47	204.41	199.24	202.62	203.96	210.79	205.46	202.13
209.66	213.62	209.74	213.12	210.56	216.27	210.82	217.29	212.47	212.21	214.25	215.3	218.83	211.49	216.2	212.31	213.88	209.98	212.64	214.97	213.95	214.98	215.49	216.14	208.39	210.21	215.36	214.04	209.06	214.8	216.81	210.03	211.29	211.89	215.56	214.32	217.08	210.96	218.49	217.23	212.04	212.96	213.52	209.3	212.1	216.1	210.84	211.73	214.97	211.96
208.69	209.08	208.11	206.88	207.84	208.19	205.75	212	212	207.83	206.61	208.21	207.78	209.68	205.21	205.99	207.75	202.98	212.84	208.94	207.05	209.52	207.74	209.79	204.88	211.67	209.26	208.86	209.35	214.47	211.18	214.5	214.29	209.35	207.01	212	205.96	208.84	209.2	208.45	210.85	207.58	213.71	214.17	207	204.49	204.44	209.21	208.23	209.56
203.74	206.5	214.09	203.12	208.01	206.94	209.36	206.15	208.91	212.71	209.35	211.9	213.67	205.22	205.57	208.89	210.1	209.44	207.51	207.89	202.21	210.78	205.71	209.9	208.07	209.36	208.42	206.27	213.61	208.14	205.29	207.55	210.7	207.12	209.54	209.91	211.69	204.65	202.88	209.2	209.26	206.83	210.46	211.9	209.55	207.8	208.93	207.94	207.64	209.2
206.5	203.43	206.6	207.81	205.13	206.9	205.78	204.57	207.6	204.02	203.63	203.7	206.21	206.92	205.55	207.9	203.2	203.81	207.76	207.52	207.6	208.65	209.63	202.86	203.23	206.32	207.11	203.16	206.81	206.98	205.84	205.91	207.57	201.4	206.06	207	206.38	204.97	203.72	203.8	206.96	209.64	203.23	206.03	201.27	207.81	205.38	203.72	202.91	206.14
207.54	209.61	208.14	207.18	210.34	209.17	214.33	211.03	211.43	210.43	206.76	208.11	209.57	212.58	206.26	212.57	210.06	211.56	205.69	209.65	211.49	207.78	210.54	209.76	213.25	213.1	209.79	209.42	211.63	208.38	213.52	209.51	209.23	211.36	208.18	205.22	208.99	207.27	212.57	208.32	204.21	208.31	206.75	213.21	208.42	209.94	211.24	206.94	214.15	210.34
210.2	207.39	213.29	208.45	214.42	207.58	211.09	207.17	208.76	207.33	208.88	206.43	209.21	201.29	207.5	207.15	208.44	204.02	211.39	210.5	206.86	208.2	208.6	209.3	210.7	209.93	211.56	206.83	207.81	208.43	210.01	203.85	207.02	206.84	207.77	211.32	205.38	210.24	206.98	208.95	213.88	211.64	214.19	207.39	211.67	212.28	209	207.77	208.04	206.39
206.22	198.24	203.42	207.9	207.36	201.54	205.06	204.8	204.11	203.75	205.36	206.37	200.96	206.66	198.42	206.36	205.03	199.1	203.84	202.69	202.18	206.11	203.39	203.15	205.4	208.71	203.85	202.97	203.49	205.68	202.57	206.09	203.72	207.15	197.4	201.42	205.09	200.15	200.88	204.57	205.26	199.01	202.82	203.84	205.63	202.54	201.9	202.59	203.52	205.14
195.64	193.48	196.36	195.14	190.23	197.56	192.7	192.35	196.42	196.73	199.66	194.86	200.15	196.13	192	197.29	197.38	194.84	188.12	191.59	195.76	193.5	190.59	195.6	194.91	193.91	192.7	194.94	197.82	189.59	194.7	188.38	190.85	195.28	195.8	192.33	195.9	195.22	196.12	193.09	193.67	197.65	200.02	192.03	192.48	189.83	193.01	196.83	194.27	190.7
203.93	197.63	203.08	199.96	198.79	197.72	201.02	198.68	196.28	201.66	198.29	206.01	200.72	200.27	197.09	201.64	199.39	201.26	201.53	199.12	198.66	200.13	203.4	200.11	197.93	194.43	201.92	199.07	198	201.24	197.92	198.77	203.52	198.95	199.61	202.83	201.48	201.93	201.26	202.89	199.79	205.77	201.99	199.55	197.26	202.63	197.5	198.5	199.53	201.79
205.06	202.53	202.13	203.85	202.89	198.28	202.12	201.04	203.14	198.94	198.79	203.24	205.84	198.74	204.03	200.64	199.79	201.42	201.62	201.86	199.9	203.95	204.35	206.42	203.65	201.1	201.37	204.54	200.81	202.3	205.54	205.32	204.48	204.31	203.13	201.43	203.6	200.73	200.45	200.57	202.93	202.81	202.01	202.55	203.85	207.67	205.05	200.95	198.85	199.63
214.16	219.02	217.7	217.99	221.29	218.93	214.89	218.06	218.37	213.01	216.78	215.29	214.81	217.08	211.48	213.12	219.87	215.35	218.59	222.2	216.98	219.16	218.6	220.03	219.45	215.93	217.73	214.16	213.19	219.78	216.44	219.9	212.45	214.53	214.56	214.38	217.12	215.36	218.88	211.95	218.9	217.74	219.56	210.56	221.85	221.97	218.41	218.78	212.76	216.28
207.5	208.61	211.02	211.23	209.23	204.94	208.87	207.29	209.41	210.21	208.97	210.91	213.41	204.08	207.52	213.6	206.87	208.48	209.95	208.72	206.41	208.54	206.15	208.75	214.15	209.99	208.8	203.29	210.77	208.47	204.97	210.3	210.68	206.96	206.24	207.97	205.92	207.7	207.88	210.33	209.11	206.61	210.21	206.25	207.62	208.34	209.62	208.06	208.68	209.99
202.1	203.2	196.45	202.48	203.06	203.82	201.96	203.01	205.41	197.66	201.57	202.2	204.72	200.59	204.27	205.9	204.23	201.86	202.77	203.42	202.56	204.3	201.45	207.37	201.16	205.09	203.89	198.96	203.61	199.74	206.37	206.75	203.23	203.28	199.48	197.79	201.04	203.59	200.07	202.73	200.04	204.56	196.59	206.59	202.6	200.62	199.85	201.68	203.1	200.79
211.46	213.55	212.45	208.33	213.63	215.19	212.4	209.24	213.84	211.73	212.22	212.4	210.13	209.92	217.02	212.88	216.41	208.93	212.47	214.66	210.85	208.92	213.65	217.92	215.52	207.6	216.23	212.03	211.46	209.29	213.1	212.32	210.49	214.96	217.33	215.69	213.67	208.29	206.54	213.5	213.91	213.47	211.52	210.91	213.65	211.91	207.29	216.67	215.37	213.55
198.95	196.32	195.2	200.2	197.59	198.44	201.17	199.31	199.44	202.09	199.77	202.67	202.47	199.19	202	199.68	197.45	196.47	198.51	196.23	198.97	199.71	202.23	198.24	195.67	197.26	195.8	200	195.58	201.53	201.28	198.98	198.24	202.43	198.98	200.45	197.18	198.07	200.06	201.98	198.35	195.93	199.94	202	201.45	198.1	199.93	195.05	201.55	197.92
198.96	201.58	204.58	209.86	200.34	206.77	201.49	206.51	201.97	203.79	203.41	205.47	202.16	201.39	202.42	202.49	203.89	198.28	201.65	202.64	207.63	207.78	201.42	197.58	202.29	204.78	202.93	204.68	204.26	200.88	202.31	203.95	202.78	200.93	203.54	199.18	202.69	207.24	202.02	206.5	198.58	203.31	209.61	204.5	199.77	204.94	208.45	206.33	209.5	202.71
201.48	204.21	204.33	198.94	203.09	202.13	206.83	202.06	210.39	202.76	204.35	210.86	204.58	202.84	203.69	202.8	205.29	199.9	202.54	205.44	201.87	203.78	204.72	201.66	199.96	205.86	198.68	204.11	202.77	204.32	201.44	202.25	208.19	201.77	201.28	205.59	203.63	203.2	205.57	197.42	200.84	202.3	199.92	204.75	204.59	199.91	206.68	199.8	203.6	197.66
200.95	204.44	200.3	205.4	199.18	206.42	199.01	209.41	199.36	202.66	202.75	202.13	200.34	201.74	206.95	202.19	204.77	205.2	204.75	206.77	202.05	204.18	204.05	204.6	205.96	201.14	202.81	205.22	202.23	206.88	204.74	204.28	202.4	204.23	199.86	203.43	204.99	204.84	203.69	200.79	206.53	202.44	199.92	198.97	202.89	202.99	200.83	199.92	200.25	205.15
203.49	209.61	210.7	206.75	207.32	207.14	208.09	209.97	205.91	206.79	211.68	209.13	210.28	208.95	210.03	210.93	205.3	206.6	207.06	204.71	205.25	208.49	201.79	205.69	202.81	208.56	200.04	209.3	205.2	205.96	209.57	208.33	202.87	207.28	205.91	202.87	203.43	206.96	210.74	207.97	207.95	208.01	211.62	206.22	206.75	210.34	205.17	207.31	205.37	204.63
201.72	202.3	199.02	196.53	203.09	202.59	205.61	199.54	203.54	202.29	206.36	204.41	203.8	206.11	200.26	203.61	200.02	199.13	205.4	206.71	201.8	204.96	205.89	207	199.38	204.98	205.46	204.53	205.2	202.91	200.47	204.65	202.41	206.5	204.83	196.49	200.41	202.99	206.52	206.56	203.86	198.15	197.65	204.4	199.43	205.39	202.76	196.34	197.84	202.03
202.33	201.67	205.26	205.85	205.35	205.26	207.09	204.79	205.96	203.77	200.82	207.72	201.32	200.21	202.02	206.35	205.34	202.52	205.55	201	200.47	198.77	205.72	207	204.94	204.63	201.34	198.12	205.71	204.64	208.03	207.23	202.49	203.21	203	204.11	202.51	199.42	203.08	209.41	203.48	205.16	202.2	207.41	202.37	204.68	203.81	202.85	204.62	204.88
211.56	208.59	213.24	211.93	214.03	208.46	214.72	207.37	204.58	209.45	209.73	208.56	206.73	207.36	208.48	208.55	207.88	203.87	207.68	206.25	209.28	209.48	207.8	206.37	209.88	209.44	207.04	213.01	210.06	206.3	209.5	208.12	211.68	211.95	209.49	204.52	208.69	208.77	206.02	207.69	206.06	213.16	210.84	206.98	207.7	209.12	209.14	212.36	205.91	207.26
204.85	202.86	198.27	205.05	206.4	196.3	201.79	198.2	199.79	195.62	197.81	201.09	197.26	198.28	201.59	196.99	195.54	200.52	199.84	200.24	199.51	202.23	196.79	200.63	197.9	200.16	198.97	195.14	199.7	200.4	193.55	198.95	197.86	202.43	199.75	199.16	202.76	198.32	198.2	195.43	199.7	198.64	199.27	199.42	200.24	201.65	201.28	197.68	199.67	198.35
201.34	202.66	200.68	201.37	206.05	199.09	203.64	205.54	197.83	200.93	203.31	198.3	206.46	199.05	198.91	204.42	206.34	198.42	198.66	204	206.51	201.13	201.35	202.07	207.26	197.18	201.89	204.19	203.4	204.6	205.27	201.98	198.22	201.86	201.87	202.08	204.16	199.67	201.14	205.25	203.13	198.9	201.81	206.09	202.4	203.44	204.46	202.9	208.03	207.01
204.93	201.64	200.07	202.8	200.3	195.86	199.41	202.08	206.94	205.8	202.87	203.94	204.59	202.4	200.79	203.77	206.82	204.69	200.55	199.26	202.68	207.33	201.42	201.7	203.18	201.48	199.83	202.56	204.56	203.19	197.54	206.43	203.45	201.35	199.81	204.53	198.42	204.85	201.3	204.28	204.75	202.06	203.45	202.04	202.3	196.54	209.73	204.34	203.16	205.04
195.05	195.31	196.98	191.92	199.99	195.31	195.01	195.44	192.92	188.71	194.15	192.88	196.56	196.06	199.07	196.81	197.5	193.18	193.43	195.29	197.86	191.59	193.78	193.66	190.99	195.24	195.16	195.07	196.21	194.15	191.98	193.49	194.65	198.11	199.75	197.03	193.82	197.96	195.02	189.83	194.57	197.27	197.61	198.13	194.21	195.49	192.89	198.78	191.85	196.64
207.77	204.49	200.13	204.84	200.83	203.25	200.19	208.95	207.93	202.25	204.2	199.31	211.11	206.39	208.86	203.32	201.12	210.16	202.21	204.09	204.56	201.84	208.19	208.94	205.07	204.35	204.27	205.9	206.82	206.43	205.09	202.18	204.67	208.27	204.13	203.33	206.4	201.67	201.33	201.98	205.83	208.53	199.14	201.42	199.33	201.16	203.89	206.42	205.83	208.75
211.55	215.37	220.6	216.15	219.99	219.51	215.72	218.13	217.57	222.39	214.93	215.14	216.83	222.65	218.47	221.23	214.91	210.38	212.89	214.72	216.32	221.43	219.49	216.21	213.32	217.98	220.59	219.43	217.28	217.88	218.06	215.7	215.9	215.91	221.03	218.71	215.77	218.96	217.95	214.88	218.71	215.77	218.78	214.18	216.97	218.41	215.49	219.47	217.88	216.23
200.9	203.66	204.1	202.93	199.89	201.19	199.45	203.1	200.64	203.69	199.69	198.23	201.39	205.22	209.45	203.02	205.64	201.62	199.29	199.23	202.66	203.73	201.52	204.41	205.2	203.74	204.64	203.35	205.64	202.84	199.43	206.03	199.8	201.66	202.98	203.07	202.48	204.6	202.31	201.59	202.73	204.65	206.01	202.51	204.17	198.18	200.97	200.73	202.65	198.75
218.66	211	212.21	215.62	212.49	213.25	210.2	214.16	212.11	214.35	211.74	210.23	204.52	209.69	215.26	215.02	209.11	211.79	212.68	209.55	213.15	212.4	214.2	207.64	210.66	212.79	214.71	213.87	209.73	214.49	213.78	212.38	213.31	210.69	210.64	210.36	211.32	211.21	213.72	214.45	209.39	211.79	212.29	215.06	212.54	214.14	212.81	211.4	208.05	213.82
209.03	208.23	206.86	205.64	205.69	207.34	208.64	207.5	207.1	207.74	207.65	205.95	206.24	204.1	207.62	210.57	205.81	203.56	208.47	206.37	208.81	205.29	212.02	207.38	209.15	204.6	208.86	208.42	204.28	209.03	204.27	204.2	210.03	202.3	209.03	208.04	207.93	207.39	210.74	206.28	206.79	206.52	206.17	212.34	208.71	209.23	206.89	207.08	207.83	205.89
202.46	205.12	208.68	209.38	207.57	211.33	206.56	211.1	213.74	206.68	214.69	208.11	204.28	206.11	210.49	209.11	205.21	210.56	208.6	205.3	210.24	209.4	207.69	208.43	207.11	210.27	205.96	212.24	210.54	210.74	208.02	208.83	211.71	206.51	205.49	207.58	210.45	209.02	209.67	210.26	207.95	208.07	206.69	210.79	207.14	212.83	209.33	210.02	207.06	205.38
208.95	213.11	211.16	212.67	213.29	215.49	212.29	215.46	211.91	210.81	212.82	211.83	213.43	213.34	209.94	215.42	210.8	211.62	214.35	214.86	206.34	209.19	212.4	205.49	211.51	209.49	213.18	212.46	213.65	211.31	216.65	215.22	209.32	210.45	213.02	214.8	210.02	212.11	212.48	217.56	217.15	213.38	209.7	211.62	215.26	213.53	207.19	212.27	211.99	213.19
218.01	216.55	214.92	219.62	218.09	220.17	215.1	219.08	217.32	214.74	218.94	218.59	221.03	218.04	219.1	217.12	220.17	220.09	215.64	216.08	219.66	213.04	218.83	218.57	215.2	215.3	216.77	218.94	214.85	218.72	217.35	218.48	215.01	217.13	214.16	220.99	214.7	218.41	220.75	214.34	216.79	219.73	219.03	216.58	220.22	216.59	214.29	219.02	215.07	217.91
208.21	204.27	209.57	211.72	207.69	208.61	205.5	208.87	207.85	206.68	208.91	206.29	205.55	207.14	209.65	212.99	208.34	212.53	205.52	206.59	207.79	206.53	207.58	207.55	209.34	209.48	209.78	208.12	207.29	211.02	211.11	209.79	206.15	211.61	209.93	205.83	206.78	210.17	202.35	207.21	204.26	207.46	210.2	209.86	210.84	206.52	206.29	206.57	203.69	206.11
204.45	206.21	199.36	203.05	200.76	200.41	205.58	204.99	201.48	203.39	202.51	204.45	202.73	203.86	205.55	204.53	203.14	199.48	204.29	205.41	203.95	206.01	206.88	202.75	201.66	205.73	204.06	204.71	208.52	206.87	210.87	204.68	204.65	208.45	201.92	208.99	205.19	205.77	199.04	207.68	205.64	196.75	203.86	205.83	202.15	204.02	205.92	207.66	202.38	205.58
208.67	208.66	205.91	207.98	212.17	204.07	208.95	205.94	205.53	206.38	204.87	208.51	208.35	203.23	206.18	207.05	203.16	209.55	212.25	212.08	204.02	204.86	206.96	211.39	203.44	208.93	208.75	206.54	209.2	207.04	205.83	207.71	208.05	204.06	206.82	204.06	210.19	210.15	209.94	203.84	206.82	208.03	210.9	206.45	207.69	202.51	207.95	209.23	206.59	210.43
221.97	213.21	214.33	222.04	213.02	222.68	212.81	219.02	219.13	216.19	218.35	218.32	212.27	215.78	220.03	217.86	215.85	215.37	215.9	219.95	216.26	218.25	218.2	218.71	217.06	220.51	218.38	211.15	216.97	217.64	215.44	212.98	216.39	211.8	218.64	217.77	217.39	218.34	215.82	218.2	216.77	221.33	214.8	218.67	215.61	218.75	212.63	214.09	218.65	211.79
208.45	206.45	206.96	204.86	205.11	206.15	204.44	210.31	204.84	204.99	206.28	206.75	206.04	203.6	206.89	207.91	209.34	202.84	206.51	204.54	205.49	208.52	203.73	205.62	207.24	207.88	205.34	205.76	202.75	204.35	207.48	204.95	204.68	203.5	202.3	202.74	207.63	205.29	201.78	205.86	207.1	206.78	204.55	211.59	204.09	210.31	208.76	203.41	205.38	210.13
212.49	209.4	213.88	209.62	210.8	210.14	210.59	208.23	209.33	210.52	208.45	210.44	209.94	208.23	211.23	209.38	210.76	210.08	208.21	213.02	210.26	208.94	210.1	210.67	208.53	208.37	210.27	206.7	212.53	204.86	212.9	209.95	209.46	206.68	209.99	211.39	207.91	204.03	209.1	208.52	207.08	207.93	209.65	208.53	208.11	210.37	209.59	208.76	210.89	205.55
198.8	199.06	198.97	196.69	200.71	201.6	199.2	200.97	196.8	197.98	201.82	199.26	195.55	197.49	199.26	201.08	200.33	196.54	199.86	195.76	199.7	202.37	201.37	198.59	198.15	201.16	199.66	195.65	194.71	200.94	197.95	199.57	198.26	199.01	197.02	200.67	201.87	196.03	202.04	194.5	206.18	200.3	194.43	196.46	202.01	198.29	200.59	205.75	205.39	200.83
218.52	213.05	216.59	217.11	213.89	222.52	218.9	223.45	218.08	215.22	216.19	214.52	216.21	214.97	218.63	216.77	215.21	216.99	218.01	220.32	218.59	216.7	218.9	215.09	215.76	211.46	215.38	220.98	211.51	216.95	224.74	217.18	219.77	213.27	217.62	212.58	214.35	219.72	218.38	219.48	215.34	218.8	217.85	217.24	216.96	217.65	215.52	219.25	216.99	216.6
207.8	205.63	208.39	209.11	208.66	209.6	203.77	207.48	210.49	209.45	209.66	208.04	204.93	211.82	211.23	204.66	208.26	207.81	208.92	210.11	211.95	208.64	209.58	209.16	211.18	208.96	206.23	205.16	207.98	205.86	203.04	208.63	199.35	205.69	210.33	208.43	206.63	210.37	205.88	210.86	206.67	206.81	201.92	205.31	207.12	204.72	208.4	212.13	206.11	206.83
208.9	212.78	208.1	211.19	207.27	207.65	213.19	211.46	213.88	205.72	214.38	209.88	208.35	206.25	210.83	209.07	211.2	206.48	215.52	210.56	205.98	207.49	208.75	212.76	212.92	211.03	207.54	210.43	209.76	205.01	207.21	210.97	213.08	207.74	206.7	206.21	210.48	205.71	211.43	217.18	211.73	214.83	208.67	209.79	208.67	210.04	208.16	207.04	210.61	210.1
201.75	200.37	199.66	201.49	202.85	202.64	202.7	197.68	194.08	196.37	200.29	200.28	200.71	205.04	203.36	202.22	195.82	196.07	200.97	198.86	198.15	206.1	201.03	201.59	198.77	202.35	200.02	196.87	198.23	204.2	200.2	198.7	203.22	199.59	200.45	204.52	200.53	198.99	201.71	198.02	205.92	200.29	198.22	203.72	203.68	199.23	203.59	203.21	202.27	200.61
202.27	207.76	207.06	201.22	207.52	203.37	210.02	195.83	204.27	205.18	204.15	209.4	206.78	205.02	198.04	203.73	205.06	201.57	201.08	209.81	209.98	206.28	207.78	204.34	207.21	204.95	209.85	204.74	203.74	203.87	199.16	204.68	207.19	205.12	203.88	204.51	202.73	206.11	205.11	198.7	200.24	202.63	200.54	201.97	205.89	204.52	199.06	204.57	200.12	210.6
210.45	214.75	211.58	208.68	209.38	207.8	214.12	211.85	216.3	210.79	212.35	214.51	213.05	209.02	213.14	212	213.05	215.29	213.54	210.1	212.74	210.14	210.43	214.03	213.16	209.01	215	216.26	215.46	214.83	210.5	207.57	207.49	212.69	213.76	209.88	211.88	215.54	214.81	215.68	213.18	212.36	215.54	217.96	215.66	208.36	215.98	214.65	210.2	216.54
198.95	201.08	198.76	198.61	201.8	202.62	201.41	205.55	195.02	200.32	193.77	201.8	204.34	204.76	205.15	202.59	198.23	197.54	200.07	199.11	202.02	200.37	202.87	199.32	198.31	199.02	200.44	195.34	198.33	198.33	203.79	196.98	202.32	200.07	201.36	199.67	198.22	200.38	201.84	197.33	198.63	201.98	198.02	197.12	200.09	197.52	196.53	204.48	196.75	203.13
200.12	199.14	200.82	197.86	198.72	201.64	200.08	200.71	194.07	203.17	201.22	197.92	202.96	197.75	201.68	197.19	197.92	204.74	190.72	197.31	200.9	197.4	194.61	202.42	198.64	199.02	194.61	194.86	200.09	200.38	199.5	199.77	200.06	199.9	197.17	200.78	199.88	198.14	199.86	197.25	199.98	203.31	197.06	193.6	200.85	197.99	199.45	196.3	204.61	205
206.59	208.53	213.89	205.85	211.89	211.01	211.23	207.29	211.04	212.57	207.2	208.1	213.58	211.8	211.29	211.64	210.94	207.92	209.36	206.67	209.21	209.28	207.65	208.32	208.89	208.16	209.04	211.47	206.2	207.46	205.2	208.48	213.3	208.08	205.67	210.54	208.25	210.83	208.39	211.89	205.86	213.46	208.6	208.75	207.49	210.95	207.48	208.26	206.48	205.82
203.37	208.05	202.69	204	203.94	203.45	205.06	198.03	202.08	202.2	206.72	204.13	203.8	197.87	204.65	202.32	206.21	200.54	207.31	207.7	199.71	208.48	210.05	207.46	207.64	204.07	209.03	201.33	204.21	201.79	203.54	199.16	202.58	204.71	203.88	205.53	200.55	207.3	205.79	201.97	201.61	204.86	201.36	199.66	203.37	202.85	205.91	199.12	205.19	201.59
203.47	209.5	210.01	210.95	205.67	202.53	206.58	204.3	206.12	209.9	207.66	208.99	209.85	208.85	204.14	203.22	208.98	210.28	205.99	204.13	213.73	204.96	213.54	206.9	209.28	212.42	203.69	210.77	211	207.18	207.67	208.21	204.48	208.04	208.39	207.43	207.39	208.96	206.23	206.51	212.26	200.29	207.48	209.04	208.75	208.96	206.4	207.53	212.14	208.18
217.49	219.04	215.81	216.73	219.86	218.5	213.62	219.61	218.86	219.48	216.7	217.46	215.44	213.98	217.77	217.91	216.37	219.43	221.01	217.2	217.74	215.69	218.69	215.43	219.04	215.29	218.91	218.67	215.39	220.39	217.44	219.31	220.26	215.37	214.08	217.48	221.98	212.36	221.4	214.9	219.82	219.34	216.06	218.58	222.94	220.72	219.52	219.25	218.01	216.12
204.6	204.87	199.04	203.66	204.64	205.74	200.5	207.3	202.24	203.7	207.73	203.21	199.26	207.46	203.43	204.73	206.35	202.13	204.49	202.41	200.36	205.43	203.62	201.85	204.1	201.87	204.34	207.82	204.19	204.09	209.18	201.15	206.31	200.55	205.28	201.21	203.16	204.63	201.45	203.51	204.1	201.98	205.69	203.02	201.95	207.59	207.47	209.31	202.66	202.3
208.55	206.57	208.65	208.84	206.31	205.11	209.91	209.53	206.66	206.8	208.1	205.41	211.36	207.49	206.54	205.84	205.92	209.39	203.3	204.25	208.11	206.35	208.68	212.34	207.62	206.93	210.96	209.24	209.33	209.05	205.64	209.53	206.78	205.99	205.19	209.54	208.99	206.8	198.97	209.71	208.32	211.33	206.56	205.07	213.07	207.72	208.94	206.31	201.81	205.82
206.99	204.6	207.21	205.56	201.34	203.7	202.64	204.92	204.46	199.35	203.63	204.58	206.05	205.89	207	208.93	207.44	200.35	200.99	204.04	202.5	204.5	200.75	203.18	208.25	203.96	204.33	206.23	203.78	201.6	208.6	198.72	203.46	199.62	198.83	197.83	204.96	202.76	205.94	207.54	203.18	205.82	197.32	203.95	206.89	203.81	205.59	203.89	205.48	206.26
209.31	205.87	207.45	206.07	210.36	211.26	209.02	207.1	209.64	210.73	205.69	210.87	211.19	210.93	206.54	209.56	209.69	206.94	211.1	205.67	204.68	210.99	207.4	209.51	208.52	206.91	206.8	209.49	207.76	206.36	208.25	207.94	211.56	213.66	209.94	211.07	208.56	210.65	207.58	211.05	206.27	206.89	211.52	210.69	204.74	210	209.67	208.95	204.16	213.78
212.32	214.17	212.8	209.31	211.54	213.33	213.36	212.29	214.68	212.81	215.96	209.82	214.46	209.61	208.23	210.71	213.77	213.91	210.58	209.08	206.65	212.56	206.96	212.72	213.22	212.02	209.61	211.12	215.88	211.55	208.98	207.21	218.31	212.38	213.66	208.59	210.32	212.62	211.4	214.82	209.25	209.74	209.14	217.6	211.82	213.1	210.37	212.9	209.2	210.82
201.79	207.69	202.2	200.9	203.56	208.43	202.99	201.13	208.08	202.63	206.43	211.08	206.89	203.29	198.52	204.51	202.92	204.24	202.32	200.02	203.04	208.29	209.63	198.25	204.99	198.88	204.31	201.92	201.64	206.23	204.27	206.96	200.2	207.72	197.82	202.9	206.89	200.3	203.09	201.85	202.48	207.6	201.9	198.5	205.34	202.58	206.5	204.99	202.74	204.44
209.25	209.17	205.93	210.45	210.17	210.23	211.24	203.97	207.74	215.45	212.88	212.98	212.54	208.51	211.44	208.05	210.62	206.81	205.84	208.83	207.77	204.67	207.78	207.36	205.56	210.68	206.4	208.33	214.87	205.33	206.06	206.28	207.91	206.54	206.69	210.06	210.33	209.08	211.73	206.59	208.76	205.21	209.78	208.6	204.59	210.43	212.44	207.24	209.77	207.5
206.44	202.42	200.34	201.06	199.47	206.48	201.12	199.79	209.25	205.37	202.12	203.71	202.31	200.82	206.87	205.43	205.11	203.67	205.92	202.84	203.68	205.2	201.99	199.14	197.99	206.14	203.2	206.5	201.74	200.52	205.8	201.26	197.72	200.07	207.61	201.39	202.26	203.7	200.51	205.05	205.79	206.77	205.22	201.86	205.37	199.42	204.88	206.28	203.54	201.05
195.69	193.12	194.56	195.44	197.4	193.45	197.77	193.28	196.87	195.77	190.21	195.01	194.82	200.03	197.59	198.39	195.55	194.18	196.73	190.04	192.03	192.39	199.19	191.47	193.39	192.34	191.28	192.86	193.63	193.93	191.82	195.71	193.93	191.86	194.46	194.78	190.12	196.14	198.42	192.28	197.17	190.8	190.03	193.63	199.25	192.72	195.24	192.62	196.13	195.51
205.54	210.4	210.18	205.63	206.24	205.65	206.42	206.98	203.79	211.05	204.44	203.56	208.16	206.31	207.11	205.77	215.16	211.09	203.53	206.24	206.59	206.45	209.66	208.87	206.34	206.29	208.6	211.99	209.75	208.95	202.48	209.81	209.24	205.87	209.35	206.06	208.21	211.14	204.1	206.68	207.96	208.1	213.88	206.47	205.17	207.97	208.9	208.55	208.46	208.25
212.39	218.22	207.77	213.77	210.12	211.99	214.45	210.58	207.29	209.6	213.95	213.72	210.21	209.73	208.97	211.73	211.96	215.8	214.51	213.93	214.05	216.59	208.16	209.7	206.07	214.57	209.84	204.3	211.01	207.25	211.55	211.78	211.78	211.15	211.56	217.33	211.91	212.74	214.29	212.52	214.67	212.47	214.24	212.38	209.12	207.91	212.74	209.07	208.68	208.1
220.03	221.47	221.73	215.11	219.26	215.65	217.93	215.95	218.31	216.52	222.32	218.6	213.5	215.67	215.2	216.4	214.18	218.9	216.76	216.42	217.8	213.47	216.17	215.72	218.49	218.74	217.44	216.74	215.55	221.66	215.62	217.83	215.94	215.93	214.86	213.2	215.92	213.28	217.78	215.44	214.86	217.26	217.39	220.37	221.63	215.56	219.72	219.01	219.22	223.13
205.9	200.78	201.83	203.53	199.48	204.6	206.84	204.4	204.94	201.89	206.4	202.12	207.21	205.28	205.78	203.6	206.28	206.49	205.2	208.58	205.39	201.73	203.38	202.95	202.27	205.12	204.82	204.93	203.16	204.04	206.94	204.61	206.18	202.78	197.16	201.64	203.29	203.91	206.5	207.15	202.18	201.78	205.49	206.71	200.58	206.78	205.84	207.88	205.9	203.84
199	206.95	201.94	201.58	201.04	196.53	197.68	202.24	204	192.9	196.74	197.31	201.79	199.78	199.49	207.63	197.36	197.52	198.47	201.3	200.45	199.41	200.92	199.36	197.29	199.37	203.12	198.42	199.84	199.4	198.3	196.72	201.35	200.54	199.9	196.26	199.83	201.41	201.31	202.34	198.4	199.61	201.86	200.37	203.36	199	198.35	201.65	200.47	199.62
212.71	207.57	209.05	213.29	210.88	213.39	211.03	207.69	211.22	211.56	214.64	211.76	211.76	214.64	209.75	213.76	210.61	212.5	213.27	209.58	209.73	210.24	216.09	213.5	211.47	210.21	214.2	209.7	211.09	210.37	207.42	212.65	215.55	212.65	211.05	213.7	210.21	208.63	210	212.16	211.41	212.6	214.4	210.45	215.25	209.85	213.32	214.22	209.13	206.14
211.51	209.33	208.93	208.59	211.07	207.84	206.67	207.45	210.26	216.35	206	205.19	205.08	209.17	209.53	207.08	205.77	204.37	208.12	208.48	213.07	210.08	205.87	212.29	209.68	208.02	207.21	208.18	212.77	208.52	205.53	209.45	205.32	205.99	203.34	208.11	210.13	204.44	206.65	206.47	211.32	205.9	208.55	204.39	207.53	210.43	208.38	205.63	210	209.63
195.77	199.83	199.3	199.6	203.19	204.57	201.88	206.14	196.19	204.09	204.12	205.42	202.32	202.92	202.7	200.67	203.96	206.3	198.91	199.07	201.05	198.32	202.37	199.88	198.23	201.11	200.19	202.21	198.56	198.94	198.56	202.2	200.38	200.91	200.58	200.54	199	200.19	202.54	197.99	198.84	203.2	198.34	204.81	202.03	199.36	200.88	199.16	193.63	200.33
198.89	195.41	192.97	206	203.58	204.13	195.41	199.7	201.3	198.18	196.01	197.52	195.33	197.72	197.06	201.23	197.43	203.46	197.91	200.99	199.5	197.47	193.64	197.14	199.2	198.82	196.97	200.01	201.9	200.98	199.74	194.89	199.31	199.58	197.02	195.57	200.03	196.48	196.37	201.02	199.08	198.62	192.73	196.25	199.26	197.56	197.68	202.51	199.39	198.91
210.25	214.97	206.13	206.82	212.71	209.19	209.42	211.21	210.98	214.68	203.57	210.38	209.45	210.08	213.07	212.92	212.97	209.45	208.61	213.05	210.22	208.03	214.64	207.47	213.98	207.55	212.11	215.13	210.79	211.42	212.34	215.62	213.63	212.31	213.63	208.86	208.49	213.9	213.35	209.91	211.94	215.52	212.17	215.16	207.94	214.6	211.47	208.92	211.79	211.33
212.31	208.37	209.7	205.95	206.64	211.3	210.13	203.11	205.54	207.66	208.7	207.16	210.15	205.79	205.03	202.09	205.53	200.13	206.71	209.87	209.08	207.94	206.6	209.81	214.46	206.54	211.46	205.96	204.36	206.21	205.7	205.36	204.75	206.54	206.41	208.01	206.65	206.08	208.41	206.45	213.94	208.08	204.12	201.29	203.8	209.15	204.63	206.05	207.04	205.41
206.74	203.4	204.2	204.46	206.57	204.91	202.81	200.09	204.59	206.76	200.42	207.67	204.86	209.78	208.61	206.35	203.53	205.41	205.87	204.58	202.14	208.51	207.15	205.62	205.21	205.53	204.89	205.47	204.7	206.07	205.37	201.26	205.23	205.9	203.24	207.31	204.18	208.37	206.96	205.27	203.8	204.85	203.61	204.92	206.53	201.79	206.81	208.54	206.14	201.49
213.29	208.41	211.33	212.22	212.54	215.27	209.69	209.86	213.65	212.78	213.74	212.46	214.15	209.35	213.13	212.46	209.72	210.19	211.98	211.33	216.18	213.37	214.15	214.53	210.81	207.34	213.88	210.48	212.38	210.05	210.21	207.73	210.96	212.19	209.8	211.41	210.97	215.88	210.34	208.6	211.4	211.78	211.98	212.28	218.66	211.12	210.77	210.84	214.09	214.08
210.02	208.82	210.7	213.82	207.62	215.7	214.83	208.97	213.32	211.18	215.98	211.97	208.38	211.68	210.93	209.69	214.62	210.27	217.77	210.96	214.78	213.37	212.73	216.66	211.66	215.8	209.83	215.06	216	211.89	214.1	213.9	215.16	217.3	215.62	213.2	213.48	210.01	218.85	212.35	215.47	211.98	213.72	213.19	209.4	213.57	212.18	214.64	212.85	213.92
214.34	214.11	213.39	211.32	214.59	218.36	212.54	209.81	210.12	210.71	212.11	217.35	214.08	211.09	211.66	215.55	206.98	207.13	214.46	210.1	212.01	206.94	213.99	213.57	211.48	214.31	215.81	212.92	216.71	219.9	210.23	211.76	214.1	218.37	208.56	215.68	209.01	211.89	209.5	217.01	215.17	211.55	217.99	208.03	214.93	212.47	214.04	217.36	210.39	214.05
204.11	204.51	207.39	203.87	201.74	204.98	208.28	206.12	211.26	204.31	206.92	206.45	204.75	206.08	209.85	208.12	204.03	205.91	205.94	209.28	205.09	205.99	203.59	207.84	206.73	208.3	204.67	204.43	203.15	199.87	205.14	203.6	207.48	198.95	205.27	209.37	204.17	204.44	206.46	202.63	208.31	208.82	205.28	207.54	205.47	202.02	203.04	204.88	204.74	213.18
212.56	213	211.01	210.76	210.6	210.14	213.02	215.45	211.55	212.72	211.06	213.58	212.48	213.03	211.15	213.98	211	210.24	216.31	212.7	209.08	211.18	211.59	210.15	213.62	213.34	212.21	208.81	213.57	212.97	214.88	218	215.5	213.87	216.18	211.7	210.5	212.07	218.33	215.5	209.64	213.03	211.21	210.83	212.11	214.66	208.87	215.25	212.94	212.81
214.12	214.29	212.25	215.68	209.2	214.35	211.01	215.3	213.82	209.55	214.6	210.73	212.55	210.46	214.51	211.7	210.17	210.59	211.9	212.73	215.52	212.83	211.82	207.34	209.95	213.92	211.33	208.04	214.74	211.52	207.99	210.04	213.64	212.21	212.46	209.84	214.33	208.55	213.66	214.18	210.16	213.38	210.9	209.02	207.93	211.92	208.8	213.84	213.67	211.66
209.6	209.52	212.67	207.2	204.44	211.03	215.89	212.15	212.76	208.35	209.5	212.66	211.66	213.58	211.48	215.9	214.25	212.45	208.4	211.7	209.66	211.76	213.29	212.27	212.14	211.59	215.07	214.03	212.17	210.96	211.2	211.57	208.99	211.79	208.99	211.63	212.71	210.62	207.74	208.75	215.63	214.08	211.82	209.94	209.69	209.51	207.48	206.86	214.12	212.49
199.58	195.39	196.99	197.1	199.53	195.36	198.56	196.75	195.77	194.41	197.64	200.08	196.59	196.74	194.67	198.49	199.44	193.56	195.72	199.63	198.11	194.61	194.91	197.84	200.46	202.06	195.66	197.42	196.66	201.09	198.35	195.19	197.89	200.41	198.53	198.4	197.77	197.08	200.87	199.63	200.59	194.78	201.49	198.46	196.61	198.4	200.33	199.49	196.89	201.04
210.9	208.71	216.3	209.92	208.7	208.25	217.38	214.2	211.37	206.87	211.44	212.66	211.52	210.54	210.95	215.38	211.63	214.73	214.01	212.16	215.62	212.24	209.14	206.15	214.27	214.24	212.99	212.2	214.22	211.4	213.49	212.94	211.35	211.23	211.89	210.65	216.31	210.64	211.43	216.19	213.38	219.3	211.22	214.55	213.47	213.68	211.36	208.73	217.85	212.94
209.64	209.48	206.71	210.21	206.85	208.74	207.36	208.61	206.23	211.23	209.29	207.84	209.78	209.61	211.64	206.77	203.42	211.7	213.88	209.55	212.13	206.94	205.74	214.98	205.72	210.62	210.1	210.92	209.78	205.24	208.11	205.98	209.04	204.55	204.8	206.85	212.89	209.79	211.63	207.59	206.52	205.07	206.26	208.57	202	208.47	206.85	205.86	207.08	207.91
203.85	202.53	201.1	203.38	201.69	203.94	201.4	203.32	200.13	202.88	200.55	200.97	204.47	201.68	197.14	200.12	199.58	199.5	203.27	200.86	201.11	202.42	203.11	197.17	198.12	202.68	200.9	198.34	203.83	198.14	197.7	205.41	198.77	201.47	203.38	204.85	199	203.71	205.56	202.68	201.17	203.55	199.73	199.18	204.56	200.45	201.24	202.31	203.24	202.52
207.76	210.97	211.35	209.62	206.34	210.93	210.71	206.58	207.94	208.57	208.84	209.59	207.15	205	208.37	208.15	207.35	210.66	210.14	209.77	211.39	205	207.19	209.99	209.44	210.33	208.28	204.49	208.42	209.4	206.84	211.08	208.85	212.12	208.48	215.41	211.55	210.19	208.49	215.14	211.24	209.91	210.33	210.07	209.82	206.28	208.35	210.92	209.61	209.67
203.2	210.69	208.91	209.2	213.16	213.36	207.06	209.26	207.69	206.97	206	207.59	213.25	208.06	210.78	206.37	209.82	208.32	202.29	206.68	210.91	210.01	207.81	203.19	204.56	213.05	209.66	211.41	211.33	206.45	205.95	205.71	212.94	205.58	208.67	207.45	203.1	209.7	208.13	205.6	212.24	207.17	204.64	208.13	208.1	209.71	207.77	208.08	212.91	204.65
215.73	210.03	218.35	215.22	212.48	210.73	212.69	214.59	213.27	212.03	214.77	209.23	214.78	214.2	210.88	212.47	207.97	212.72	209.6	214.85	216.34	217.76	216.36	210.08	212.48	211.48	212.74	212.14	215.69	213	211.56	215.49	214.23	212.88	217.38	213.53	213.44	216	210.76	209.48	210.7	212.19	212.62	215.12	211.67	210.44	210.82	209.83	213.73	216.03
214.44	216.23	225.04	217.5	217.04	216.1	213.75	212.31	220.85	218.61	215.05	217.23	215.75	213.53	219.38	217.53	219.06	213.48	217.42	218.86	218.94	218.59	211.55	217.98	219.03	215.64	220.79	213.51	217.56	212.91	219.28	217.74	216.57	219.55	215.06	217.52	217.97	218.73	219.39	211.96	218.72	216.12	216.36	216.15	217.93	216.57	216.83	216.03	214.26	208.94
195.33	197.11	194.73	192.65	192.4	192.58	194.44	198.13	191.72	194.67	195.08	195.9	196.31	199.09	199.81	196.17	190.99	194.73	198.32	195.93	191.77	192.07	197.11	192.27	196.86	194.47	192.51	192.75	194.7	198	198.35	196.55	198.04	193.77	193.78	191.92	192.34	193.22	194.22	202.18	194.86	190.96	197.25	199.51	195.53	193.29	199.46	193.3	194.82	190.04
199.4	197.66	198.55	199.69	204.96	199.59	203.71	204.97	200.25	199.63	198.04	196.91	202.03	194.59	200.09	198.45	201.19	199.83	197.65	204.1	198.13	202.25	201.36	198.23	200.78	203	199.91	197.56	203.93	200	197.02	199.93	200.39	200.6	205.11	196.89	198.31	201.13	201.17	203.26	200.2	198.81	195.08	203.57	199.23	200.57	198.73	203.96	201.26	198.56
207.75	213.98	214.55	214.2	214.84	215.57	217.9	211.18	211.55	210.98	210.98	209.23	211.59	211.69	210.88	211.24	209.66	205.43	211.54	211.35	213.89	215.83	212.12	216.34	215.82	211.26	212.63	214.02	214.68	212.21	216.56	213.94	211.95	215.57	210.24	213.32	215.6	212.74	217.18	206.47	214	210.81	210.89	211.3	212.81	214.17	212.36	215.11	210.54	209.22
214.08	212.18	210.62	214.26	214.7	213.81	211.03	213.97	216.32	213.16	216.26	212.3	216.79	215.24	216.54	212.34	211.48	210.77	213.71	210.32	213.62	214.89	209.72	214.67	214.33	213.13	214.69	211.94	215.36	211.19	206.5	215.93	210.85	213.22	212.85	213.56	211.73	213.77	212.74	209.2	212.14	209.58	212.85	211.27	208.3	212.29	213.52	218.67	209.96	210.12
206.21	202.2	206.6	203.13	198.75	206.49	199.91	205.66	197.06	198.78	203.09	200.42	198.19	203.83	199.56	197.89	201.89	198.93	200.39	200.59	205.06	200.32	201.25	198.98	202.66	197.55	205.26	199.35	202.41	204.57	201.93	206.54	203.93	200.28	195	199.29	205.51	205.39	199.55	203.1	204.15	200.34	202.95	202.22	199.39	202.17	199.75	200.86	199.69	197.33
217.18	213.66	213.66	212.41	214.03	213.03	215.88	209.35	220.42	208.67	207.4	215.93	209.27	211.46	214.23	206.63	215.83	216.72	215.73	210.92	210.28	212.35	216.84	214.8	214.99	208.05	217.01	212.08	209.91	215.38	216.01	217.13	212.86	212.24	214.64	211.48	213.88	209.24	206.76	212.31	217.85	209.62	216.29	215.56	210.2	214.83	207.76	210.59	214.04	208.87
203.23	200.96	197.71	205.42	205.41	203.35	204.41	199.34	203.28	203.67	203.18	205.74	199.5	200.27	199.03	202.85	204.33	201.51	205.24	204.2	203.26	201.45	204.21	200.82	202.4	201.11	200.59	201.81	198.14	200.61	201	202.98	203.03	203.46	204.54	202.28	198.21	198.72	202.11	203.46	202.29	202.89	203.09	202.77	201.73	205.05	206.84	204.14	205.24	201.86
206.47	201.42	205.4	201.64	202.69	199.69	204.6	201.14	203.22	203.13	208.65	203.02	202.24	201.22	203.54	202.64	202.3	207.47	204.12	202.26	199.67	203.24	198.99	205.23	201.22	199.24	200.18	200.05	197.74	201.17	200.72	203.07	201.74	202.39	203.92	200.07	201.81	199.07	201.96	203.95	199.74	199.33	200.09	203.38	202.23	205.02	202.41	199.96	202.02	201.26
204.84	202.8	199.53	202.24	201.4	200.78	203.16	202.46	206.51	203.18	205.41	201.36	204.14	207.19	206.76	204.08	204.31	203.27	205.3	204.32	203.6	206.89	206.69	202.44	203.26	205.08	203.24	200.32	202.5	204.6	207.61	203.34	201.57	204.53	207.64	202.11	201.75	203.81	205.21	201.98	207.3	201.43	204.56	201.45	198.45	204.69	207.71	204.93	202.86	201.55
203.34	202.51	203.57	206.27	205.56	203.95	199.53	208.79	203.68	201.94	201.15	202.03	205.82	203.87	204.03	204.15	204.82	206.85	202.82	202.59	200.8	207.75	203.4	202.36	207.51	198.47	204.89	204.97	204.51	200.82	198.57	203.57	202.9	202.08	206	202.76	212.76	204.87	204.18	206.15	210.27	201.13	200.98	197.5	208.53	200.56	203.32	206.88	203.62	203.17
204.82	210.18	204.15	207.58	206.63	204.57	212.14	207.77	207.6	207.75	207.2	207.73	206.22	205.41	214.37	207.75	207.76	206.81	208.8	205.77	208.37	207.86	206.74	208.15	210.34	206.16	207.71	207.36	207.3	212.15	209.82	203.59	208.56	210.96	206.7	208.35	208.23	206.56	207.84	207.71	203.44	207.72	205.12	210.2	205.36	210.73	210.18	209.76	201.09	210.27
214.25	207.5	202.62	211.2	208.8	209.01	204.36	202.97	209.04	209.66	204.89	211.28	212.64	215.16	209.12	205.39	207.73	211.77	209.27	208.33	210.17	209.85	207.48	210.45	205.67	211.28	213.56	210.62	205.68	210.01	210.2	206.08	215.7	212.64	210.55	209.91	205.19	206.7	209.28	210.24	211.68	206.06	206.68	209.33	210.7	209.44	211.26	210.25	210.78	207.28
206.08	206.95	202.49	205.48	206.11	200.19	203.86	202.21	206.3	202.56	196.77	203.05	204.28	204.99	205.33	200.51	204.33	201.24	205.14	203.23	201.37	202.45	203.31	206.67	202.4	207.84	199.87	203.04	196.19	200.8	203.21	203.3	202.2	201.07	200.03	203.09	202.92	203.85	202.82	206.86	199.64	205.5	201.65	202.64	202.47	203.88	201.83	200.48	205.18	205.49
199.41	207.31	203.04	202.37	200.84	205	200.77	202.01	205.74	204.38	201.93	202.81	202.03	204.16	201.41	205.88	202.47	204.6	203.89	204.42	203.89	202.93	204.79	205.85	201.53	204.89	203.8	201.33	209.32	201.92	201.66	201.17	201.41	206.43	206.71	206.28	206.97	202.32	201.49	203.93	203.1	203.79	202.16	207.67	208	199.96	205.94	205.57	208.64	204.77
217.25	213.33	219.49	217.22	220.97	219.41	221.14	221.39	221.02	217.07	217.87	213.02	216.4	218.56	219.84	211.48	219.67	218.93	220.07	216.97	214.29	217.74	218.44	216.22	221.09	214.18	216.79	218.23	222.7	213.85	215.39	218.96	220.09	215.14	219.46	218.05	217.29	218.02	218.54	218.07	218.89	219.15	217.86	220.18	214.82	213.14	223.39	217.89	217.24	219.51
206.68	206.66	202.82	203.77	203	198.99	206.05	204.98	203.26	199.87	204.42	203.64	201.66	202.83	208.49	204.48	203.36	203.72	208.05	200.78	201.27	201.55	205.4	205.81	206.08	203.64	209.19	204.18	203.98	203.54	206.43	203.9	202.03	204.58	201.29	201.77	204.37	208.25	207.34	205.94	203.56	208.44	204.89	205.52	206	208.28	207.93	203.35	203.64	201.72
199.66	194.6	199.52	200.03	199.54	199.23	199.98	197.09	195.54	198.86	198.59	197.65	198.98	200.28	198.86	200.83	199.51	199.68	199.93	197.11	198.8	202.61	197.87	199.13	198.42	197.85	197.54	198.8	202.49	196.48	192.76	196.47	195.3	196.88	199.02	199.16	197.06	198.67	200.82	201.77	202.5	201.06	197.25	201.15	203.92	199.86	197.92	199.6	194.87	197.96
200.01	202.01	204.18	205.78	205.73	201.31	207.57	210.31	203.22	203.77	202.75	206.05	205.51	198.6	206.78	201.68	202.41	203.73	206.98	203.84	207.03	204.97	199.71	205.66	204.55	200.54	206	202.15	202.42	205.5	201.43	205.75	203.09	206.71	203.3	202.52	199.04	204.01	203.88	199.99	202.72	204.61	207.78	205.62	204.44	200.93	200.2	204.82	202.2	205.28
200.95	197.7	202.07	199.62	200.47	195.76	196.96	201.87	200.77	202.03	199.95	201.28	199.92	201.06	196.02	202.45	200.18	200.37	201.89	201.17	202.21	206.55	200.68	202.83	204.32	203.81	203.48	202.9	198.54	202.06	195.68	202.64	198.05	195.58	199.2	199.99	203.67	202.03	202.48	202.18	203.72	202.31	201.73	198.37	201.57	203.91	203.82	202.42	203.15	200.82
215.03	217.1	218.43	215.63	217.29	218.32	218.6	216.28	218.88	218.73	215.14	217.55	216.79	215.37	214.75	218.66	216.87	216.06	216.91	216.28	218.91	218.83	217.37	218.33	216.53	218.19	221.1	219.17	219.67	216.01	214.68	212.5	219.62	212.52	219.91	219.25	218.32	213.86	221.62	212.97	215.94	212.52	219.66	220.06	219	216.61	217.32	216.71	216.83	209.5
200.3	203.82	205.53	202.71	201.44	201	210.34	202	201.7	205.43	202.16	202.94	201.98	200.28	201.65	200.09	197.76	204.12	207.91	202.5	203.33	201.38	203.6	198.12	202.24	207.55	206.91	199.54	203.71	204.88	204.08	201.67	201.9	203.69	199.85	205.79	201.11	200.66	201.84	204.45	205.56	199.42	204.45	200.85	197.83	201.46	206.34	202.46	204.7	202.44
202.73	209.28	201.74	208.83	206.59	206.94	204.63	207.66	207.76	206.31	207.16	203.48	209.94	206.31	210.61	209.48	209.62	206.3	210.58	209.45	207.73	207.74	206.18	208.52	209.96	207.7	206.53	205.44	210.15	212.08	209.94	206.04	207.25	207.58	210.15	210.12	210.22	215.16	209.15	207.55	207.63	207.46	208.35	205.17	208.99	207.45	204.91	206.47	203.5	211.87
196.46	199.43	202.81	201.82	200.8	204.93	202.33	207.43	203.35	204.6	203.54	202.5	207.38	198	205.86	200.14	200.97	207.31	205.11	207.48	205.11	199.86	204.14	202.57	205.45	201.37	206.11	202.45	205.72	208.41	203.66	202.77	200.94	206.34	203.06	201.58	200.67	201.03	202.3	204.77	204.43	206.32	201.86	205.19	208.61	202.52	202.26	203.42	203.76	206.7
199.25	201.17	203.47	197.49	197.69	200.66	197.41	200.32	202.13	202.26	202.07	198.87	201.8	195.05	197.51	204.8	203.66	200.83	199.65	197.93	201.88	205.93	203.51	197.35	203.15	202.05	200.32	197.44	193.55	201.14	197.57	200.29	204.54	197.02	203.4	199.05	200.87	199.68	199.22	198.58	202.77	195.91	198.63	198.47	201.88	200.42	203.11	198.67	202.91	200.14
208.23	204.19	205.39	201.9	204.98	202.08	206.6	198.64	203.94	204.27	202.05	203.19	205.07	205.14	204.37	201.28	206.87	196.99	201.83	201.72	205.46	204.84	202.64	204.19	203.14	201.09	202.39	200.09	203.01	203.38	201.59	201.31	202.08	204.6	200.13	203.22	201.36	206.32	203.73	201.07	205.05	199.95	204.17	207.02	204.14	202.79	198.51	204.77	203.58	203.83
219.42	210.7	215.82	213.71	212.07	213.97	214.09	211.93	217.65	215.94	214.42	212.01	216.41	212.73	214.76	219.99	209.44	214.44	213.19	217.03	209.62	216.5	208.4	215.2	218.82	216.34	215.02	212.96	212.78	212.83	208.41	213.1	214.6	212.82	210.47	217.95	215.3	214.75	217.25	212.19	211.2	210.09	210.99	211.49	214.77	217.01	211.45	213.46	211.76	216.07
210.08	211.45	211.05	209.65	211.6	207.27	209.98	213.99	210.48	208.59	213.65	215.59	212.49	211.74	211.26	211.63	211.67	213.07	207.7	209.64	211.33	211.2	212.57	214.99	208.35	211.2	208.97	211.06	211.58	215.04	209.91	212.7	210.55	212.23	217.5	212.71	212.79	211.21	211.04	217.36	213.79	209.11	208.2	215.69	210.45	211.06	209.89	215.21	215.98	213.08
208.66	207.2	209.81	213.05	207.16	211.15	208.46	208.14	210.02	208.86	208.79	208.19	208.24	207.33	207.4	213.48	212.1	210.79	209.42	214.87	209.26	209.91	209.21	211.17	214.27	216.04	206.51	206.63	212.9	208.39	203.87	204.6	213.3	211.77	208.7	208.72	212.68	208.73	209.1	212.92	207.11	210.13	207.84	206.18	212.51	212.88	209.5	208.64	205.88	211.29
208.5	205.55	204.34	201.56	199.31	202.78	209.52	207.84	203.92	202.57	206.04	209.7	208.58	206.33	200.85	206.78	205.44	201.93	205.27	204.83	203.94	204.9	208.53	204.36	208.94	204.09	208.62	204.48	204.87	197.33	201.81	204.76	202.36	205.61	203.74	208.74	203.33	205.23	203.42	205.48	205.77	203.31	202.75	204.28	205.26	204.7	202.67	207.72	202.7	204.71
208.61	210.38	210.94	208.65	207.7	203.58	209.67	206.41	207.18	207.69	205.71	206.25	209.52	208.34	207.84	208.5	209.43	203.55	208.29	208.28	210.86	204.55	213.42	210.32	205.56	210.46	207.74	203.25	209.88	210.23	205.64	205.55	208.49	207.85	209.49	209.06	209.1	205.78	210.74	207.86	215.26	208.54	206.85	208.99	209.69	209	202.21	208.89	210.19	208.84
202.81	201.02	203.06	210.22	201.27	207.55	204.84	204.96	202.84	201.87	201.44	204.41	205.41	206.54	201.18	203.69	210.1	208.55	200.57	204.52	212.31	204.62	204.09	203.74	208.71	207.25	204.54	206.24	207.52	203.98	204.91	203.16	198.64	204.34	204.4	203.67	204.55	204.62	204.08	202.84	202.58	207.04	206.92	204.01	208.9	205.32	204.66	206.69	211.34	206.03
208.35	214.31	207.2	203.51	208.9	205.95	204.36	204.81	211.91	206.59	211.13	207	210.03	205.47	207.26	208.86	208.82	207.92	204.48	211.32	204.43	208.53	207.3	206.14	206.92	210.39	211.66	211.03	210.94	207.6	206.23	211.57	205.93	210.52	210.23	209.32	210.61	210.33	200.82	208.54	207.8	207.06	209.74	207.4	210.25	213.87	206.56	205.11	210.47	206.45
204.06	207.47	206.59	207.37	209.63	205.76	204.83	204.49	208.19	210.61	205.27	209.83	205.62	210.27	206.51	209	206.27	207.53	209.13	208.2	209.06	208.06	203.12	211.23	209.85	211.96	206.29	210.48	208.5	206.05	204.11	206.55	209.91	211.83	212.49	207.91	207.53	205.28	209.7	209.44	211.08	210.53	211.55	209.22	208.22	205.87	209.85	206.41	206.21	212.5
209.65	207.18	211.23	210.95	210.33	209.54	208.61	209	209.46	209.13	207.7	208.59	208	209.91	206.77	209.41	211.25	205.71	211.32	212.77	210.04	208.26	202.91	205.3	207.85	208.93	207.52	211.62	208.94	210.6	214.27	204.53	209.54	208.85	204.45	211.49	211.14	206.61	209.72	207	213.5	211.51	211.14	210.69	205.31	207.03	207.26	206.04	208.56	209.44
212.36	212.68	215.65	213.78	212.91	209.82	214.28	210	212.21	215	209.77	212.53	213.44	212.45	220.41	212.67	212.46	210.92	213.87	215.32	213.81	211.43	216.1	216.36	211.81	212.38	208.11	207.78	210.46	209.68	210.47	208.66	208.65	212.18	208.72	210.18	210.42	210.34	212.35	212.62	208.84	215.74	210.41	215.18	216.11	213.56	214.15	212.94	215.46	209.85
216.18	213.3	213.49	217.53	211.14	213.18	213.96	213.83	210.45	211.89	208.22	206.67	215.74	212.9	214.33	211.86	211.15	214.88	205.32	214.84	207.45	210.21	212.87	212.78	212.95	211.2	213.3	213.51	213.13	209.16	214.87	220.49	214.9	209.86	210.2	212.2	208.86	210.61	209.25	214.47	210.63	213.31	213.39	211.16	212.09	210.28	215.01	212.11	208.63	213.8
204.71	202.19	205.37	205.71	203.63	206.25	205.77	199.84	202.77	203.45	203.71	196.22	203.14	204.88	197.08	200.32	206.62	206.36	202.76	201.88	203.15	203.54	200.54	206.69	202.95	207.58	202.23	203.79	205.78	204.76	203.68	204.83	206.09	206.4	205.72	204.8	210.3	198.13	206.14	202.36	204.54	201.9	196.78	204.25	203.15	204.16	201.52	203.29	205.88	202.99
217.94	213.8	213.45	217.36	217.97	216.12	219.88	216.83	217.06	215.3	220.36	220.62	218.48	212.56	220.09	217.71	218.44	217.88	219	218.4	211.67	217.01	219.07	218.06	218.35	219.37	218.57	218.09	216.29	218	219.28	214.86	217.83	216.59	221.2	217.53	220.49	217.42	217.92	214.59	217.23	217.78	214.42	216.14	216.98	220.31	217.8	216.74	213.63	216.46
209.17	207.32	200.91	209.87	211.13	208.87	204.7	205.24	204.19	206.63	204.23	206.39	211.08	209.01	208.49	209.66	207.65	208.05	208.43	206.36	205.21	201.75	204.76	208.1	203.03	205.07	207	202.77	202.86	204.86	204.23	203.09	206.68	208.71	205.53	203.59	205.46	206.79	204.71	202.5	204.2	201.26	204	207.66	205.44	207.93	205.36	204.55	206.64	205.37
210.89	211.24	209.26	219.76	207.65	207.68	208.54	208.34	205.78	210.5	206.04	211.15	207.61	205.84	206.5	207.75	208.38	210.14	205.8	205.85	210.17	207.3	207.81	204.32	207.18	210.83	205.79	207.65	202.71	212.35	204.25	210.13	209.36	206.44	207.61	206.69	207.24	215.41	206.95	206.38	204.97	208.29	205.79	209.25	211.26	207.56	210.89	211.84	210.92	212.12
212.16	209.36	212.03	213.2	209.86	210.87	206.82	213.51	213.04	212.23	212.56	209.25	212.52	212.27	210.66	211.23	213.88	212.25	214.41	208.69	213.74	210.73	214.58	212.06	211.12	213.48	213.48	209.56	209.86	213.96	211.88	213.52	211.49	208.9	209.09	209.5	211.25	211.13	211.83	215.14	212.4	208.7	209.03	207.54	209.83	212.38	215.19	209.87	211.54	208.43
209.76	205.26	205.65	204.57	210.17	201.38	203.03	208.42	202.45	206.84	202.58	202.26	204.92	202.05	202.39	201.38	202.33	202.34	205.58	204.12	202.51	204.1	204.45	204.29	205.39	205.52	206.17	206.49	205.01	206.79	203.49	202.45	201.36	204.2	200.01	209.47	205.34	204.92	206.42	205.02	206.44	202.01	202.56	206.62	206.02	202.64	207.24	202.74	204.47	205
203.35	210.84	210.59	209.9	209.57	206.98	204.49	210.35	201.66	209.91	207.8	206.6	208.87	206.37	205.18	203.75	204.54	202.84	207.42	210.21	207.63	206.01	204.36	205.23	206.42	210.18	206.73	208.08	207.05	207.02	209.2	202.21	210.51	210.06	207.15	205.36	205.23	205.73	205.81	204.61	203.05	209.44	205.6	210.19	206.18	206.27	207.8	210.7	208.96	212.05
198.82	201.41	199.26	201.28	206.97	199.26	201.79	200.29	200.68	200.5	200.3	200.02	196.49	198.29	197.85	200.12	199.36	205.68	201.43	198.89	198.02	201.89	201.72	198.46	199.26	197.92	203.08	197.41	197.55	198.31	197.69	201.27	201.22	203.39	198.53	199.37	200.49	205.25	196.89	199.87	202.24	203.07	199.23	197.52	200.43	203.76	196.69	202.24	203.44	200.45
210.53	209.61	207.8	212.14	206.41	211.58	212.93	211.82	214.61	210.45	211.36	211.26	213.11	212.27	209.34	212.67	208.32	214.08	211.74	210.24	211.3	213.89	209.8	211.9	211.27	217.11	212.54	211.92	212.92	208.27	213.13	209.96	217.35	214.72	212.63	212.29	212.7	213.6	209.85	209.5	206.04	213.38	212.26	208.57	210.44	214.35	210.9	211.5	209.22	209.99
208.69	212.39	212.63	209.33	212.8	213.46	210.24	215	207.84	216.35	215.36	217.41	211.82	212.72	209.37	210.96	212.23	214.37	212.9	209.06	213.73	213.54	210.33	209.21	210.77	207.17	213.6	210.09	216.76	212.97	212.25	210.76	208.51	214.53	212.83	211.76	212.21	213.45	213.98	211.3	215.97	216.76	209.68	214.52	213.18	211.13	212.48	212.02	206.23	209.94
217.12	218.69	214.9	215.68	218.1	219.59	218.84	219.16	219.74	219.88	214.5	219.28	217.79	220.12	222.02	218.19	217.88	215.12	218.29	217.91	210.68	218.63	214.64	220.34	218.77	224.12	216.68	220.06	222.42	217.34	223.98	217.21	217.58	222.91	216.11	216.47	215.16	218.64	216.47	211.22	220.02	213.47	216.31	220.7	212.38	218.12	219.85	215.36	223.22	215.05
200.65	203.9	199.63	200.32	202.24	202.2	200.15	206.32	203.62	201.64	202.04	201.9	199.36	201.14	203.18	202.75	201.97	201.14	203.16	206.19	205.11	202.74	199.93	207.13	200.27	202.79	202.14	204.5	203.37	204.74	205.78	205.81	204.1	199.39	202.95	209.81	203.73	203.16	200.98	205.81	205.52	204.63	206.67	203.24	203.93	199.93	201.86	200.59	204.75	202.77
207.68	207.03	208.11	211.91	209.32	210.57	208.68	206.77	211.27	212.58	210.68	214.9	211.53	214.37	209.38	209.48	205.19	207.49	207.69	209.36	211.65	208.1	213.04	208.15	207.09	210.71	210.66	212.64	213.54	211.22	211.65	208.09	207.96	210.09	209.68	206.21	209.71	211.55	208.1	210.17	209.7	206.11	210.42	211.5	210.64	213.64	206.08	210.37	209.23	205.48
206.92	205.8	210.44	206.46	210.23	208.78	207.07	206.86	209.49	212.37	209.43	214.37	210.21	209.86	211.11	207.65	215.81	205.66	208.28	212.12	210.76	207.9	213.02	208.71	206.1	208.36	206.89	207.1	210.23	210.89	209.37	208.96	206.34	205.25	207.73	206.5	207.45	211.31	210.44	207.84	213.51	207.89	210.46	211.65	206.3	214.03	208.76	205.54	206	203.04
217.33	211.6	210.5	211.89	216.08	211.74	214.95	213.78	213.32	213.96	213.27	211.89	215.52	215.97	213.56	211.11	213.49	212.53	209.29	212.95	210.24	212.55	207.55	208.4	213.01	208.86	213.62	214.05	208.68	211.14	216.94	209.64	211.34	211.82	214.14	212.17	210.48	210.71	216.78	214.86	213.69	211.14	208.59	213.42	210.43	209.83	207.17	215.65	211.54	215.22
211.07	215.83	214.55	209.08	210.91	214.97	213.51	214.18	208.59	217.85	213.7	208.1	210.33	207.86	212.36	210.2	211.7	213.71	212.75	211.43	212.08	206.93	207.79	206.15	206.95	207.95	211.51	203.91	213.03	213.46	209.92	209.61	211.94	212.54	210.53	209.78	213.89	209.14	213.58	210.39	208.67	209.92	211.91	214.96	207.06	213.59	213.36	214.82	213.42	211.19
209.76	206.9	209.05	208.28	207.6	212.14	206.55	203.66	210.97	206.12	203.04	204.98	206.75	205.8	209.55	209.11	207.25	208.31	208.65	206.57	209.99	208.55	208.34	208.83	212.07	211.84	210.95	207.32	209.12	208.79	210.79	203.69	206.89	206.19	204.16	204.21	210.84	210.53	203.68	211.84	205.18	208.31	209.02	208.18	212.76	205.92	208.32	206.75	207.19	206.65
200.15	201.99	198.09	198.97	192.55	197.5	198.55	201.03	199.07	200.95	190.72	192.61	193.62	196.77	201.65	202.99	199.77	201.68	201.95	200.28	200.14	196.58	196.57	200.68	197.3	199.99	197.23	198.8	197.43	199.23	197.05	201.91	200.2	198.16	202.84	196.34	202.19	198.56	199.47	191.87	201.12	199.06	202.11	197.08	198.34	199.31	195.31	197.29	199.28	194.71
206.05	204.65	207.35	206.87	204.06	202.13	199.31	201.08	206.92	201.21	204.84	204.02	201.12	202.97	203.53	202.64	203.84	204.7	203.02	203.78	206.05	202.72	199.96	197.32	207.07	205.74	203.86	203.19	200.42	200.59	206.48	203.87	203.58	200.34	200.13	204.88	204.58	204.63	201.48	205.41	204.78	207.36	201.8	204.63	206.72	205.66	204.84	203.14	204.97	204.12
203.4	207.1	205.55	205.11	207.83	211.1	208.94	204.41	211.55	208.84	211.11	204.37	208.52	208.61	212.51	209.06	210.54	205.35	206.42	205.58	204.07	207.32	209.49	211.57	204.04	203.54	209.29	210.01	207.99	206.17	207.36	212.71	208.22	206.86	207.75	209.55	210.69	204.57	203.64	207.91	211.66	203.25	209.42	212.81	211.33	211.93	208.4	205.51	205.99	209.62
208.77	209.48	216.57	211.39	217.13	210.83	214.19	213.91	209.94	209.04	215.05	217.61	210.67	208.82	214.91	209.83	213.93	212.67	211.23	209.79	210.49	211.84	210.77	213.18	211.46	211.6	209.41	213.07	212.1	209.73	213.75	208.73	213.54	210.59	212.5	214.18	211.92	216.26	206.44	209.46	205.6	211.82	210.66	210.94	211.99	209.17	210.77	211.89	216.67	213.42
214.89	217.64	220.5	217.09	216.15	212.99	222.73	214.74	217.84	211.84	216.38	216.43	220.18	216.23	219.8	218.47	215.05	218.94	219.47	211.8	219.75	217.57	217.85	219.51	217.45	213.73	213.5	216.85	219.4	213.69	221.37	213.06	215.85	217.61	215.67	217.71	217.05	214.88	215.78	216.07	217.65	216.31	216.89	215.86	215.77	214	215.31	213.39	220.4	218.31
207.27	207.12	205.76	207.01	207	212.71	208.11	207.51	205.51	210.49	210.72	210.9	207.73	208.29	207.97	207.54	210.83	209.43	209.33	207.12	214.21	210.95	212.84	212.31	210.46	206.95	212.59	212.05	211.75	208.44	205.17	208.15	209.2	206.7	209.54	207.81	209.87	208.03	206.89	214.27	208.76	207.08	209.2	208.07	209.27	207.42	209.07	209.01	205.28	208.32
200.27	203.78	203.15	203.55	202.91	204.12	202.39	204.7	203.41	205.75	206.26	201.49	201.49	204.17	202.98	204.42	200.85	206.97	205.63	204.4	201.12	207.54	203.15	199.75	205.01	205.84	207.27	203.66	204.28	208.66	203.51	201.31	201.02	204.72	202.87	203.03	205.78	201.27	200.92	202.83	199.77	204.83	202.47	201.34	199.06	203.71	202.61	201.15	206.4	199.44
211.74	215.24	206.68	214.85	212.67	210.87	213.2	209.32	212.74	217.22	211.91	212.6	217.87	212.36	215.17	210.61	210.27	214.65	211.66	211.66	209.85	211.82	212.02	212.41	211.98	212.4	211.12	213.94	208.21	214.96	211.63	211.59	216.22	211.46	212.71	213.48	213.1	217.77	213.33	209.09	212.73	214.75	210.74	214.62	213.93	209.66	213.06	206.31	212.58	213.29
203.41	206.66	200.69	201.18	201.32	203.38	206.77	202.59	201.06	203.01	200.16	199.28	208.86	203.06	201.03	205.69	201.25	201	204.52	204.51	201.24	202.26	200.46	202.39	198.29	195.81	204.98	201.05	197.99	200.77	202.39	201.94	203.34	201.18	203.91	204.92	199.66	201.3	205.76	201.03	208.38	204.49	202.8	204.46	200.53	202.88	198.87	202.34	203.23	206.45
214.47	202.75	208.36	206.94	208.84	205.16	210.03	206.16	205.79	209.43	213.36	210.72	207.01	206.64	211.03	208.53	206.67	211.87	210.62	210.24	206.67	210.78	212.64	209.75	209.64	210.99	208.91	208.54	205.93	208.66	207.11	206.69	210.18	208.3	209.12	206.27	210.14	207.65	205.75	210.93	208.16	206.44	207.3	210.26	204.15	206.74	209.93	208.37	208.86	207.01
202.63	201.7	201.24	203.21	202.2	201.58	203.71	203.55	202.16	205.3	204.81	201.43	205.36	204.75	207.94	202.47	202.29	207.7	199.48	206.56	202.7	205.65	200.27	202.08	205.83	202.25	201.17	207.51	206.54	205.26	204.34	205.11	203.52	206.53	199.94	203.14	207.85	201.28	205.25	199.08	206.84	202.01	208.35	207.02	203.01	205.05	204.53	202.26	201.26	203.2
213.71	218.88	212.42	210.94	216.78	213.06	214.43	209.91	218.27	213.5	212.94	211.01	211.13	211.48	214.3	208.82	213.04	212.28	211.67	209.49	211.27	211.3	212.9	207.47	212.7	213.19	213.02	208.9	211.99	212.26	208.7	216.22	214.21	209.86	212.64	215.03	205.76	211.62	213.57	215.73	210.72	215.83	213.43	209.52	214.53	210.19	210.24	207.23	214.81	217.99
206.27	202.81	207.02	208.4	205.91	209.71	211.78	209.85	210.99	210.14	209	212.08	205.95	209.96	207.64	202.44	209.48	212.94	204.85	207.67	206.82	209.99	210.1	208.84	204.07	208.74	207.73	208.05	205.81	213.68	207.46	207.15	211.18	208.14	212.36	212.28	207.84	209.4	211.1	209.66	211.72	208.24	207.64	212.48	205.74	207.64	208.22	207.85	211.03	210.76
202.08	201.3	202.98	200.04	201.04	198.92	199.35	199.31	200.83	197.13	203.41	197.97	200.71	200.39	199.37	196.26	197.78	199.92	200.6	202.63	198.13	200.79	200.51	198.16	200.42	198.3	204.22	198.15	202.77	201.45	202.81	199.52	198.28	202.06	201.03	204.28	202.05	198.77	204.72	199.37	201.86	197.08	203.47	200.3	203.05	196.43	199.18	204.3	200.32	196.49
205.14	209.3	205.76	206.78	205.82	206.24	211.25	208.28	206.49	208.74	208.76	206.47	207.35	207.59	207.56	206.54	209.39	207.92	208.49	211.8	211.11	206.35	204.94	212.5	207.39	204.03	209.19	207.8	209.38	205.93	210.03	209.66	208.44	212.76	206.83	204.25	209.52	211.53	210.62	207.98	209.59	204.95	210.62	207.13	209.88	209.68	206.68	204.11	213.53	206.09
210.46	208.85	209.5	209.78	203.26	205.7	206.98	206.13	207.56	202.55	203.68	211.19	209.31	211.16	211.23	214.64	205.97	209.22	207.19	208.3	208.75	208.44	209.22	209.9	214.08	205.94	210.68	209.59	206.52	210.77	206.64	209.48	208.88	209.48	211.46	210.02	207.62	206.29	210.1	206	207.47	207.86	211.25	210.97	208.09	204.37	211.52	205.86	209.31	207.85
211.59	212.8	208.27	216.22	208.18	212.52	205.9	211.02	211.12	210.81	209.53	207.33	208.12	210.46	208.84	209.2	210.74	210.27	206.76	209.04	207.45	209.22	208.46	208.47	210.12	214.32	208.97	211.46	214.16	207.45	210.34	208.33	210.21	210.61	209.48	205.58	212.98	205.29	209.26	207.95	206.31	211.51	206.51	204.89	207.61	209.01	209.05	210.02	209.67	204.31
206.03	214.27	209.38	204.92	208.67	206.61	204.45	212.01	209.19	209.57	207.84	206.76	206.69	205.2	204.99	206.22	208.47	207.83	209.21	208.19	210.33	206.31	208.74	202.91	209.26	211.71	206.44	206.69	208	206.37	210.96	210.49	209.12	208.08	210.7	205.91	210.08	204.84	208	207.4	211.02	209.63	207.41	212.3	210.13	207.62	207.68	205.77	208.22	206.26
211.2	207.93	207.58	209.54	213.27	211.99	209.58	209.85	207.4	210.4	212.67	208.9	208.29	204.25	211.32	206.76	211.24	208.62	213.23	212.11	209.29	210.01	208.07	208.68	212.23	207.27	211.28	207.6	208.33	206.7	208.77	207.83	209.82	210.31	214.38	209.35	205.67	207.01	209.12	213.46	209.7	208	212.98	211.05	209.14	210.37	209.84	210.38	208.17	206.65
208.96	210.22	212.19	208.07	202.29	210.15	205.93	208.28	209.57	210.14	210.65	210.77	212.85	211.62	208.44	208.62	209.26	208.32	208.82	212.19	208.45	207.87	212.2	212.67	210.51	208.06	208.29	209.48	211.91	209.06	207.16	203.2	208.63	207.43	212.57	212.63	214.48	207.99	208.37	206.19	208.48	207.34	204.56	208.25	208.85	209.24	207.71	211.34	209.86	212.92
210.96	204	210.02	208.88	211.93	204.45	208.74	203.35	207.99	206.87	210.99	211.03	204.79	208.3	209.37	208.02	203.89	209.43	213.08	208.18	202.88	203.65	205.05	210.6	212.6	207.41	206.38	208.45	205.71	208.16	207.46	206.3	208.38	207.54	208.27	208.23	203.67	212.79	206	212	207.07	207.78	207.36	208.11	209.35	206.82	209.74	207.25	210.17	206.39
213.65	213.17	210.99	213.27	218.34	215.16	211.62	213.81	210.72	211.14	213.11	209.19	210.69	212.25	208.42	211.77	210.69	214.34	214.71	214.39	217.32	209.97	208.07	213.62	210.91	214.91	214.62	213.6	212.16	212.47	215.83	214.46	214.44	213.08	213.56	216.87	216	212.24	207.95	213.41	213.04	215.36	210.9	213.88	212.75	210.86	208.68	212.99	208.23	216.27
204.51	200.57	204.63	204.53	205.48	206.33	204.59	203.92	206.66	208.27	206.79	204.64	205.92	207.76	203.03	205.32	205.97	209.95	205.76	205.71	203.83	207.04	207.06	201.77	199.8	207.82	207.44	206.51	204.62	203.61	205.13	210.19	203.69	207.84	205.21	203.36	203.51	205.72	203.78	203.14	204.48	203.68	204.51	203.36	203.32	204.36	204.23	202.92	203.18	207.29
219.84	220.13	214.92	215.61	219.88	218.18	219.24	215.28	215	215.55	213.81	215.57	215.15	218.86	214.93	216.57	216.74	218.38	219.34	216.3	217.81	217.15	214.18	215.02	219.93	216.78	214.98	221.11	215.32	216.14	217.54	215.87	213.47	211.57	215.37	217.26	218.27	216.83	217.02	214.9	218.78	214.15	215.64	215.58	218.87	217.4	214.5	216.04	215.47	212.05
210.36	210.71	208.69	207.32	210.83	206.64	209.79	208.07	210.52	211.84	210.95	210.75	208.86	207.51	211.08	208.34	211.18	206.75	209.75	207.59	209.7	206.79	213.12	212.12	204.15	210.33	212.77	212.95	212.19	209.58	211.93	207.01	210.23	211.49	204.82	212.8	211.69	211.7	208.52	209.96	211.6	207.45	208.7	209.68	213.03	210.54	208.2	211.33	208.96	208.37
203.98	208.11	206.37	207.39	206.56	209.51	208.25	207.16	209.92	205.2	207.42	208.24	207.91	209.07	210.18	209.17	210.6	207.05	210.81	210.42	211.76	207.69	209.64	209.38	208.46	204.09	209.61	207.84	206.41	209.77	211.35	209.62	207.53	207.63	209.36	205	206.44	206.03	209.83	206.45	206.05	205.49	206.79	206.31	210.74	207.15	210.3	205.78	206.11	209.83
205.7	207	207.57	202.45	201.49	206.37	199.77	201.07	202.81	201.88	208.09	206.69	203.74	199.25	204.49	204.3	206.23	201.68	200.1	204.37	204.71	202.16	203.2	205.89	204.82	202.8	201.84	200.08	200.07	201.34	204.24	207.02	201.21	205.2	202.29	206.11	203.57	207.76	208.23	203.12	201.83	203.02	201.22	205.92	204.06	204.06	205.01	201.32	201.49	206.45
214.58	209.71	206.43	209.49	209.1	210.24	207.93	210.97	209.89	205.57	208.54	203.51	206.03	207.16	208.73	211.13	209.18	211.13	206.44	210.59	207.99	215.4	210.81	211.1	206.87	211.42	210.22	210.86	208.25	211.84	210.42	209.27	210.26	208.93	202.89	210.33	206.91	209.02	209.69	206.07	209.37	207.99	208.94	206.24	208.47	213.66	210.6	205.65	209.7	211.06
200.62	195.42	199.51	204.44	203.73	199.52	198.96	200.56	200.63	199.67	203.77	199.32	201.85	202.19	204.06	206.08	199.97	198.1	200.13	199.9	193.88	199.86	193.83	195.08	200.19	200.91	200.38	196.71	202.42	199.36	204.36	202.39	201.97	204.67	205.18	200.71	199.4	201.3	201.57	201.16	196.8	198.05	200.56	202.97	198.91	201.48	194.84	203.31	198.92	203.18
208.57	199.2	206.31	199.05	202.37	205.44	207.75	205	203.59	200.74	204.5	205.65	206.41	201.53	206.59	203.42	205.9	201.55	200.22	202.32	200.13	200.53	202.19	205.84	201.43	202.08	205.71	197.17	201.76	200.41	203.52	205.28	204.16	203.96	205.85	202.72	205.42	201.46	200.45	204.16	210.79	204.16	205.22	203.53	200.5	204.23	201.91	206.03	197.82	204
210.18	204.27	207.24	206.9	210.69	211.34	209.45	209.26	211.32	206.83	213.07	209.32	210.97	202.57	209.96	213.89	208.4	206.54	207.16	205.16	208.34	208.47	208.02	207.74	212.91	209.66	209.95	208.17	212.44	205.44	209.01	213.23	210.26	207.45	207.69	211.36	212.36	211.93	208.05	206.21	210.49	211.17	206.96	205.95	210.32	205.96	206.02	212.7	205.01	208.8
203.89	203.34	202.74	210.21	207.28	208.7	211.6	207.4	210.43	206.57	204.99	202.73	207.38	206.06	209.34	209.99	207.66	213.94	211.78	208.56	207.65	207.39	209.11	205.87	207.71	209.91	204.61	209.72	206.82	203.78	209.57	208.91	208.17	203.28	213.72	210.76	211.59	205.65	204.6	209.32	208.34	208.52	207.93	207.7	209.44	209.65	204.84	208.66	207.64	204.83
210.21	211.39	214.07	212.05	213.64	208.75	211.78	214.79	209.27	211.18	208.63	209.03	216.19	216.67	211.2	212.63	213.65	210.08	209.63	208.75	211.95	214.34	214.53	211.65	213.58	209.98	210.1	212.81	209.26	211.96	211.13	215.22	215.28	210.24	215.61	209.84	210.94	208.28	211.4	209.12	212.7	211.02	210.16	208.89	209.84	212.34	213.81	213.7	209.88	210.85
199.23	200.66	198.32	196.64	200.23	196.08	203.82	196.52	202.51	199.64	199.96	198.15	201.53	198.94	196.82	195.23	201.55	200.59	194	198	194.45	195.05	199.13	197.65	201.89	198	197.92	198.4	202.73	198.6	198.97	198.52	198.78	198.43	194.77	200.39	197.78	197.58	198.89	196.38	194.3	194.84	195.97	202.18	198.28	194.1	200.52	195.71	202.76	196.07
195.11	193.39	194.99	191.42	193.64	199.32	194.03	195.33	192.72	194.52	193.69	195.85	196.67	196.94	193.59	196.01	197.39	191.01	199.76	193.32	192.26	195.69	196	193.78	197.4	191.09	195.5	196.71	191.21	196.14	192.48	197.61	195.16	195.78	195.46	191.96	192.22	199.14	195.27	193.72	194.96	195.82	196.08	197.63	194.33	195.85	196.28	196.79	194.44	191.66
209.16	210.69	211.28	209.4	206.78	207.66	203.55	209.35	212.76	209.13	206.54	210.05	212.45	204.82	205.67	209.45	204.51	207.88	210.09	206.85	203.71	212.09	204.59	211.22	207.73	203.89	211.69	208.36	209.35	209.8	209.15	209.5	207.33	204.98	206.13	207.61	210.22	211.29	210.33	209.92	204.82	203.16	204.13	209.11	203.64	206.61	210.38	210.63	207.05	204.02
199.11	200.78	198.69	199.02	196.15	195.23	193.42	200.94	203.62	202.71	197.69	199.74	196.74	196.99	202.3	196.5	201.07	197.77	198.36	202.66	199.9	194.5	203.28	200.96	200.06	195.36	199.19	198.81	198.82	196.6	203.01	200.18	199.59	199.66	197.99	197.59	200.57	201.38	200.89	199.92	199	200.27	193.79	201.62	197.04	200.6	196.76	201.52	199.28	199.73
207.99	211.54	210.32	206.84	206.67	208.17	207.67	210.83	204.78	211.85	209.24	211.23	207.88	207.75	212.42	205	206.96	204.53	208.26	209.42	207.23	206.55	209.82	209	211.83	205.88	210.68	206.39	211.98	208.31	211.95	208.19	211.32	212.67	210.22	208.07	208.97	214.38	206.23	207.68	210.25	209.58	210.26	204.91	206.37	211.73	211.42	210.74	208.99	210.85
205.3	207.4	208.78	208.5	207.97	201.48	206.38	208.92	206.55	207.62	210.38	205.34	207.61	202.75	210.37	203.34	205.44	206.73	204.55	207.13	212.51	209.66	205.57	208.6	214.51	208.09	205.03	209.12	207.77	211.25	203.28	208.19	211.32	208.15	207.77	208.76	212.01	207.38	205.17	206.19	205.49	208.43	208.79	209.96	206.41	211.1	210.82	210.78	207.47	210.32
200.55	197.5	206.37	203.06	198.83	197.38	199.72	200.94	203.15	199.81	198.25	199.31	196.8	200.14	200.03	201.07	200.33	205.87	201.57	202.49	200.86	198.02	204.56	196.86	199.34	200.92	201.53	202.09	206.48	203.03	199.85	199.63	200.11	198.49	200.6	198.39	201.21	203.6	198.02	198.6	203.53	199.7	193.53	198.11	196.88	195.83	202.8	200.22	204.52	201.84
216.38	217.59	222.1	210.29	219.26	216.69	215.84	218.93	211.59	217.75	215.92	214.94	217	220.2	219.04	214.59	216.82	216.64	217.2	215.95	218.65	213.21	223.44	216.23	212.12	217.48	217.2	213.9	218.5	216.5	223.27	212.3	215.3	215.36	220.57	219.19	216.27	214.09	214.14	218.22	221.16	217.19	215.3	217.59	217.43	213.94	222.75	213.44	215.41	217.3
195.8	195.75	202.32	200.7	197.7	199.06	195.96	200.51	202.43	199.75	194.7	195.66	195.55	195.29	200.76	196.14	203.25	200.6	198.31	198.37	193.86	197.79	198.9	193.45	199.11	197.23	198.5	202.21	199.29	199.14	197.08	196.86	194.18	202.42	200.49	193.01	196.89	198.6	199.91	201.49	198.55	200.95	193.28	205.84	198.42	199.59	196.78	197.61	192.92	195.3
211.02	209.8	206.42	211.64	206.75	205.92	204.39	211.02	212.06	208.39	209.95	218.29	211.99	214.71	211.57	214.51	213.73	209.93	208.87	211.61	214.89	211.9	211.49	213.65	210.77	206.59	214.66	213.47	212.61	214.94	212.7	211.26	206.3	215.14	207.14	212.83	213.2	208.94	213.65	211.73	207.68	206.57	209.46	208.12	205.56	210.82	207.68	213.58	209.86	206.34
208	205.63	205.23	204.93	206.28	209.66	208.93	209.2	208.27	206.66	207.82	207.56	204.93	205.93	207.99	206.58	207.63	210.54	206.72	208.67	207.61	207.96	210.38	211.33	208.5	209.94	204.22	206.65	207.14	209.88	203.38	203.94	209.41	209.2	209.16	205.09	210.49	206.03	202.81	202.47	210.13	207.36	205.43	206.22	204.25	209.59	203.26	205.41	212.38	209.48
204.21	198.9	203.56	206.03	202.77	204.92	205.65	206.99	202.25	200.12	204.37	205.49	201.8	206.37	208.19	203.84	203.73	200.88	202.86	205.12	202.67	203.9	205.03	206.04	204.88	207.25	202.45	202.86	201.38	205.06	206.18	204	203.23	201.18	202.94	206.7	204.68	210.56	202.81	204.13	206.67	205.62	202.84	200.91	206.23	207.56	201.09	204.41	203.75	203.28
212.99	214.32	214.12	211.47	213.04	210.22	214.81	216.54	212.45	209.33	217.17	219.7	211.2	211	213.66	211.55	213.18	214.04	210.76	212.7	211.7	209.87	213.48	215.05	218.68	212.07	215.02	217.51	213.86	218.3	215.34	206.51	215.01	212.43	214.95	215.63	210.63	216.68	218.5	214.46	209.51	217.11	211.46	215.76	208.51	205.94	208.94	208.88	211.82	213.85
206.81	206.78	211.68	208.22	208.87	209.09	203.62	211.04	208.19	203.99	209.79	206.93	207.32	203.09	210.09	211.31	208.78	203.96	211.75	212.48	208.61	206.95	208.42	212.27	207.62	205.79	206.73	209.52	210.12	205.57	209.54	209.05	209.07	210.92	208.17	206.5	209.92	207.63	211.89	203.92	207.52	207.81	210.06	208.51	215.38	205.61	207.19	206.66	212.18	208.12
206.11	210.45	210.82	203.75	206.66	204.59	205.25	209.7	210.54	206.98	208.67	206.84	210.3	206.33	207.91	213.14	204.68	205.98	205.91	209.89	206.8	207.83	212.1	208.66	204.07	210.26	207.56	210.71	209.42	205.32	208.01	203.33	211.79	208.24	210.07	208.19	209.48	207.61	208.51	206.95	207.96	211.48	207.69	211.5	208.47	206.89	208.11	207.11	204.74	207.37
208.93	208.6	209.6	205.59	207.17	209.75	210.33	208.02	209.92	204.59	209.99	210.87	209.83	210.7	215.62	206.73	206.82	205.44	208.53	209.17	212.94	209.02	206.57	210.73	208.06	209.4	210.82	211.76	208.47	210.22	210.36	206.68	213.48	209	208.2	210.95	207.14	212.7	209	211.93	208.6	208.18	208.17	205.31	210.21	204.48	208.54	210.61	209.49	210.99
200.07	202.12	200.33	199.59	198.6	197.66	203.89	198.68	201.62	200.69	203.78	201.72	203.79	201.07	199.79	203.84	196.65	200.82	197.43	202.5	202.69	199.65	199.34	197.88	197.73	202.48	200.71	201.84	200.76	199.06	202.53	196.02	198.57	200.55	200.89	193.2	200.68	198.11	206.01	198.48	200.24	200.49	197.92	202.54	199.08	202.16	200.49	201.88	203.54	201.2
207.07	205.29	207.32	209.84	207.98	207.42	210.19	203.49	208.55	208.27	207.72	210.51	210.4	205.87	206.41	206.21	210.06	212.67	206.35	206.55	209.11	206.2	204.89	211.14	206.36	209.46	206.55	206.89	205.84	203.67	209.69	206.24	206.68	208.02	205.57	209.39	206.47	206.52	208.59	205.05	211.03	206.68	207.08	205.37	204.11	207.76	210.1	209.97	206.98	207.58
204.8	200.09	204.24	203.74	204.81	206.24	204.04	204.5	201.79	203.69	207.66	203.83	200.64	206.89	205.5	202.87	204.63	209.78	204.58	200.54	203.81	205.84	203.35	202.32	198.61	204.09	205.07	202.13	203.74	204.8	205.56	207.7	203.36	200.86	206.86	202.55	203.59	201.56	200.7	201.8	206.52	213.04	199.44	205.32	199.88	203.31	203.75	203.58	205.21	200.13
208.92	212.09	212.68	217.79	211.59	212.47	207.65	208.26	208.26	210.18	204.07	207.95	209.74	212.61	205.51	209.98	206.45	203.96	204.27	208.84	207.91	206.54	209.31	208.26	206.85	210.63	201.78	203.46	208.57	207.13	207.67	206.29	210.86	200.34	206.73	209.13	209.45	207.58	211.91	207.92	212.64	205.5	206.35	213.67	211.06	210.21	208.97	204.99	213.91	205.29
207.41	201.9	201.11	204.88	203.49	206.81	205.34	199.77	207.86	202.81	204.56	201.3	204.27	204.35	203.13	205.64	206.59	203.84	206.41	208.79	199.37	203.62	204.11	207.89	207.73	203.06	205.68	208.55	204.37	205.44	207.53	202.97	201.86	205.72	205.7	202.27	208.58	205.92	205.31	204.35	202.38	206.52	204.79	208.36	207.5	207.94	207.37	201.18	207.85	201.05
210.58	209.23	206.3	211.27	203.85	210.62	214.77	212.37	205.13	208.58	210.48	209.72	212.08	213.14	204.77	209.06	213.1	209.53	207.73	203.24	212.41	207.75	209.59	203.41	214.1	207.8	208.42	207.1	208.31	212.25	206.97	210.43	212.6	206.09	209.96	210.75	208	207.45	210.48	208.69	210.65	209.86	209.25	210.23	207.28	212.44	210.26	214.21	211.67	207.82
212.32	208.36	207.04	215.54	212.85	215.27	215.92	206.76	211.16	214.3	210.23	211.87	204.7	210.66	212.57	206.43	211.62	215.57	213.68	212.68	207.33	210.27	207.51	208.64	209.23	210.55	212.56	213.16	213.67	212.41	210.55	209.29	214.69	212.37	211.22	212.99	216.35	212.17	210.09	215.4	211.44	208.58	207.27	209.84	210.33	211.81	213.95	212.36	211.58	213.94
209.62	205.56	207.26	210.23	208.17	208.63	212.03	211.28	210.46	211.68	213.88	208.53	205.2	206.94	209.15	207.01	208.6	206.95	211.63	206.2	206.66	211.41	210.73	209.15	211.62	209.72	205.51	208.33	210.48	211	206.2	206.14	208.78	207.36	203.77	212.72	209.2	209.28	208.47	206.68	208.27	206.64	204.75	210.87	209.43	207.62	208.26	211.35	211.11	212.15
199.5	202.45	199.85	199.57	196.58	197.68	202.52	202.22	195.09	198.51	202.1	198.34	203.49	199.3	202.29	201.66	204.07	201.57	203.55	202.16	205.85	198.71	203.47	201.53	201.26	201.15	199.73	203.17	199.82	198.15	199.89	196.78	198.63	198.29	203.03	202.81	202.95	198.35	199.7	200.15	202.88	196.31	196.98	200.56	199.8	200.68	200.01	197.72	199.99	201.65
216.07	218.84	216.48	220.37	216.47	218.21	214.27	216.04	217.78	213.89	218.09	218.02	217.34	213.95	219.67	217.79	216.93	217.94	214.96	220.26	214.64	213.63	215.43	214.27	218.08	213.68	216.32	217.24	216.65	216.31	216.35	215.9	217.45	214.05	218.34	216.31	214.36	214.4	217.85	218.48	215.58	215.47	216.54	216.58	217.33	217.8	214.36	220.16	219.55	211.04
201.01	203.67	207.08	202.17	203.15	209.08	202.66	204.15	202.68	207.82	206.29	204.78	203.54	199.56	206.25	209.17	202.76	204.92	200.24	198.81	201.7	204.84	197.67	199.33	204	200.66	203	203.94	199.8	209.27	203.48	205.04	202.63	201.53	202.35	205.76	206.38	203.06	208.51	205.57	203.14	201.94	203.22	199.05	202.71	209.28	203.98	209	201.08	204.33
208.65	211.93	209.78	209.85	217.73	213.32	212.95	212.63	210.88	212.23	211.9	210.09	208.93	211.51	211.76	213.13	212.7	210.88	205.98	204.99	212.06	213.15	214.47	213.88	209.83	217.9	213.12	209.06	213.49	210.07	213.61	209.6	212.55	211.23	208.17	210.7	209.8	211.51	209.18	208.98	216.82	217.83	212.7	208.13	212.49	219.84	209.74	209.03	208.83	210.62
211.63	209.65	213.66	213.35	206.86	208.44	211.11	212.49	210.94	212.57	209.18	210.35	213.16	213.39	214.68	213.69	210.56	208.06	209.16	209.43	210.99	208.65	206.84	212.58	211.6	212.75	209.86	206.45	210.7	206.68	208.72	216.19	211.97	212.14	208.94	209.69	209.08	208.45	209.39	212.58	216.49	212.42	211.27	205.38	210.88	215.4	212.43	215.62	210.13	213.09
206.66	208.95	210.31	210.64	209.99	212.56	208.58	214.87	204.69	210.18	207.15	206.99	213.4	208.78	206.71	204.53	211.1	205.75	208.81	207.99	209.19	207.64	213.83	203.56	213.03	207.37	206.64	209.37	207.73	209.39	205.94	207.12	206.43	207.84	205.99	210.39	210.15	210.61	206.95	210.58	207.19	204.9	202.24	210.47	207.09	213.69	210.01	205.68	208.85	208.07
200.12	204.28	202.71	202.37	201.99	204.6	205.56	205.28	207.07	203.82	204.3	202.52	201.88	200.51	201.74	203.45	206.59	204.69	198	204.56	202.61	199.75	206.59	204.76	203.5	204.4	203.98	206.66	205.52	207.63	204.98	196.46	200.56	201.52	202.62	204.51	200.86	203.05	199.17	204.6	201.42	203.73	200.05	201.03	203.73	199.01	206.63	202.82	204.1	202.81
203.59	204.35	202.33	204.59	202.81	200.88	209.23	203.35	206.97	204.2	206.42	207.48	203.95	203.78	205.33	202.6	205.55	202.92	205.61	203.21	201.22	205.84	206.11	205.38	207.49	202.93	207.04	206.19	200.1	205.66	205.61	210.14	206.69	205.46	203.59	204.63	202.06	205.81	205	204.34	206.43	208.63	206.62	204.43	206.54	205.75	209.22	204.65	208.48	206.81
201.94	206.58	204.67	204.94	205.76	199.41	204.12	199.61	204.68	205.15	202.5	201.21	203.86	204.75	199.27	203.37	204.41	201.96	202.82	204.95	207.1	207.37	201.04	203.63	204.75	205.01	206.69	205.04	203.71	203.58	201.36	206.1	199.73	208.39	203.07	203.07	202.46	204.48	201.91	203.06	204.01	202.35	206.8	199.07	205.7	205.69	197.55	201.75	203.55	200.82
210.34	211.1	209.11	210.25	210.02	209.53	213.33	206.89	206.82	208.05	206.96	205.79	208.57	205.3	204.76	210.17	210.58	208.36	209.05	207.38	210.93	210.34	209.01	208.4	210.46	208.34	204.72	205.47	215.32	206.5	207.04	211.25	207.9	208.04	212.22	208.65	208.6	207.42	208.35	205.13	209.69	207.7	205.6	204.19	211.88	208.69	207.85	213.34	209.12	207.67
212.35	207.09	206.94	208.77	206.96	209.76	208.39	207.88	211.32	206.02	209.45	206.84	207.82	212.81	206.92	207.76	207.49	210.79	207.28	212.94	208.94	213.18	206.21	207.55	204.83	207.5	207.72	208.34	210.46	210.85	209.75	210.44	205.36	205.5	208.95	205.35	207.76	212.24	210.15	209.67	210.45	206.55	205.01	208.4	208.9	210.22	207.79	208.66	205.61	206.49
208.16	208.06	207.9	203.43	202.24	210.27	204.73	204.38	210.3	214.43	211.77	208.19	211.53	206.44	206.74	210.53	202.84	206.65	204.15	209.33	211.35	205.53	210.62	207.01	204.87	201.01	207.66	204.95	205.8	208.4	207.01	209.12	209.49	209.07	205.01	208.39	207.61	207.19	210.4	209.49	202.76	205.54	207.24	209.25	205.81	206.65	203.67	209.08	209.47	203.4
193.39	192	197	197.06	193	194.7	196.56	193.73	195.81	194.26	196.59	189.62	193.55	192.04	194.53	197.01	195.29	190.46	194.82	195.5	194.06	190.59	195.65	194.61	195.69	192.29	195.89	196.94	193.02	196.2	191.91	191.45	192.6	192.29	195.66	190.22	191.65	195.13	193.14	195.13	191.39	195.02	192.81	194.44	190.85	199.45	198.21	197.48	200.13	190.31
209.4	205.93	202.61	207.32	207.25	207.55	209.42	210.28	208.59	208.58	213.54	212.51	208.61	209.48	207.1	205.46	208.32	208.12	210.59	205	207.57	208.84	209.35	211.57	210.2	202.96	205.81	207.32	208.85	205.96	208.3	211.14	208.64	206.65	209.79	207.12	208.14	208.75	208.15	205.7	209.82	203.08	206.74	208.48	212.19	204.53	207.69	202.72	206.73	208.31
207	208.58	207.74	211.31	203.55	211.3	209.74	209.01	209.81	208.07	208.21	210.81	208.76	208.27	207.23	207.01	211.28	210.38	208.12	205.67	210.75	203.81	207.12	209.16	210.95	206.69	207.55	206.31	211.66	206.8	206.33	205.85	210.33	207.18	208.49	208.58	211.11	207.97	207.9	210.67	210.3	206.07	210.56	208.51	207	207.48	207.51	210.04	209.76	214.88
204.62	204.18	212.23	210.26	206.53	207.11	204.15	208.87	210.19	206.87	207.71	207.18	208.81	207.34	207.9	207.72	211.7	209.9	208.79	208.32	208.4	208.48	205.6	207.84	210.68	202.98	205.38	203.74	214.68	202.95	204.27	210.28	211.49	211.08	208.52	211.46	205.2	202.68	207.23	206.49	205.82	206.29	207.02	210.62	203.87	209.47	212.86	210.11	207.67	209.94
189.6	193.17	192.31	195.59	191.65	192.94	192.5	194.02	195.68	194.74	195.81	196.15	193.95	191.64	195.49	199.21	196.85	194.05	188.04	193.7	192.26	188.39	195.25	189.05	192.44	191.45	196.09	193.21	195.61	193.91	192.63	194.93	192.95	193.03	194.89	195.16	194.09	191.42	192.36	193.61	192.76	193.9	194.79	195.96	196.21	191.87	195.92	193.68	191.46	195.12
200.83	205.28	200.62	204.05	201.33	197.84	199.84	202.03	200.92	203.13	206.64	203.76	203.56	198.47	196.8	199.65	202.39	206.35	205.01	200.1	204.01	202.45	199.79	199.28	196.84	200.4	201.47	201.7	202.96	203.4	199.34	199.95	202.28	202.22	205.4	203.38	198.37	199.24	208.36	199.78	204.03	194.93	203.75	203.34	200.69	200.64	202.15	200.82	198.69	205.68
212.08	218.64	212.06	211.41	211.43	211	210.13	207.17	216.8	214.37	212.29	208.1	212.16	208.95	213.78	213.06	214.16	211.55	213.46	214.47	210.54	212.57	212.96	212.67	207.98	211.1	213.6	216.43	210.72	213.62	217	212.44	214.45	212.59	210.7	212.4	217.49	213.74	215.49	212.99	212.54	208.81	211.83	214.68	211.58	213.89	209.94	212.43	208.55	212.06
204.34	198.43	204.16	204.33	202.89	201.96	205.14	207.2	201.2	207.83	203.92	202.64	202.58	203.21	199.88	207.57	202.4	202.97	204.58	204.13	205.44	207.68	207.94	200.85	202.21	205.42	201.42	203.03	201.05	202.07	200.56	202.9	207.45	202.85	202.31	199.54	203.54	201.38	203.95	201.34	199.94	207.9	204.09	202.9	204.78	203.76	205	203.84	204.23	205.91
214.48	217.14	221.66	216.12	215.75	219.02	217.89	213.3	215.23	216.37	216.05	218.57	219.8	220.13	214.77	219.8	216.53	215.6	220.42	223.51	216.6	219.63	217.41	214.89	217.36	216.89	216.6	216.15	214.58	219.98	217.34	219.11	213.72	218.51	213.02	217.1	215.17	215.37	218.26	216.95	215.96	214.79	218.42	218.41	217.71	211.33	222.95	221	213.7	214.33
206.47	210.84	210.75	211.12	206.32	208.63	208.85	212.1	202.34	206.76	205.98	208.77	212.46	207.83	209.35	209.55	212.31	205.99	206.79	204.45	214.49	207.37	213.37	205.66	205.2	207.24	209.8	209.15	208.7	210.8	205.91	207.64	207.59	209.98	209.08	210.95	211.13	209.27	208.95	211.82	211.1	210.52	204.01	201.33	208.54	209.24	209.83	208.36	209.1	210.9
206.25	205.19	203.23	207.67	208.35	207.21	205.96	210.18	204.24	204.51	208.76	207.58	204.57	206.36	207.6	206.01	206.34	204.99	205.78	205.44	203.01	204	207.14	204.68	207.16	203.93	203.27	206.53	203.4	205.05	207.52	208.86	206.77	210.7	204.71	208.1	205.63	204.86	202.95	208.86	209.33	203.15	203.25	210.07	203.26	208.21	205.61	208.04	206.62	203.79
214.49	215.3	211.89	213.15	212.26	209.13	212.02	211.03	210.61	212.13	212.71	210.3	215.52	212.11	213.55	211.86	216.44	205.6	216.77	214.58	213.27	219.01	211.61	212.68	210.73	215.26	212.86	206.87	210.79	211.03	209.9	210.64	213.2	210.88	212.99	209.74	213.81	208.95	208.51	212.48	213.87	212.73	209.93	212.08	206.98	212.42	207.25	206.56	215.52	210.31
204.92	199.25	204.55	201.26	204.84	200.43	205.95	205.33	201.7	201.47	203.74	208.55	203.33	199.26	200.51	205.2	204.2	209.86	200.02	206.89	204.05	203.27	206.3	206.26	199.61	203.93	198.26	204.61	198.53	199.61	202.42	205.05	207.95	201.89	202.54	205.3	201.4	202.62	204.67	206.34	205.12	207.95	203.03	202.67	207.44	202.65	204.87	206.15	199.45	202.39
207.47	208.4	209.73	208.64	204.76	213.08	205.7	209.44	206.71	207.23	207.97	205.56	207.34	210.59	209.68	207.4	209.92	205.15	211.12	211.91	209.17	209.99	209.1	207.15	211.97	207.04	216.29	207.9	209.76	206.77	209.64	211.57	209.76	209.39	212.6	206.96	206.23	212.1	207.96	207.77	206.79	213.6	211.4	209.36	205	207.09	207.08	204.25	204.55	210.32
208.24	206.25	211.67	209.58	213.93	209.04	206.92	211.42	208.02	205.22	209	209.23	207.37	204.58	207.44	207.5	210.46	211.31	211.9	211.73	204.39	205.01	208.58	208.7	208.71	207.79	209.61	211.92	207.1	213.28	213.33	211.32	205.74	207.96	209.23	208.88	209.53	206.84	206.41	213.14	211.09	212.72	212.08	205.95	209.57	202.17	205.04	205.62	211.21	206.44
209.63	208.73	210.83	210.4	207.39	212.13	207.38	209.18	213.05	213.52	207.48	207.04	209.97	209.64	203.05	207.87	211.26	212.7	207.4	208.98	209.3	207.43	208.91	214.12	211.32	204.76	209.21	214.42	207.97	207.12	209.58	213.91	210.18	207.54	209.73	208.28	207.39	204.62	212.29	205.35	210.17	206.38	204.26	201.55	208.51	209.47	210.31	206.42	205.84	208.53
213	212.33	215.71	212.08	208.45	217.71	207.56	212.59	210.29	215.41	212.54	211.97	214.66	208.92	213.14	215.32	216.58	213.09	212.33	207.87	217.18	210.82	215.23	212.1	211.48	213.24	211.9	210.45	212.22	212.86	210.36	210.76	211.24	211.11	211.41	215.99	205.84	213.72	211.31	214.32	204.46	211.95	209.58	213.13	207.81	212.81	209.55	214.84	210.21	217.46
208.98	210.27	209.85	207.96	206.33	213.63	212.52	208.04	209.14	208.72	209.24	210.23	207.76	208.22	211.2	209.51	213.65	207.55	211.59	206.25	207.51	209.66	208.95	211.1	212.2	207.3	205.71	209.66	206.72	206.56	213.02	207.2	211.4	210.04	205.56	210.14	210.47	207.72	210.16	210.36	208.56	205.77	212.58	209.26	212.9	213.3	206.71	208.76	210.05	208.62
209.39	207.04	201.3	201.73	206.17	204.46	203.83	204.91	203.34	208.8	202.06	203.8	201.87	203.9	200.88	202.58	201.73	203.5	202.23	204.21	201.78	204	202.38	201.68	203.21	204.6	203.22	204.21	201.75	198.53	204.93	209.44	202.99	205.64	204.55	204.43	202.95	198.64	203.01	198.38	203.1	200.2	202.71	205.24	201.5	203.89	199.18	202.71	205.91	209.9
199.92	197.18	200.56	202.65	203.37	203.39	202.57	201.58	200.9	198.55	200.41	200.72	198.13	196.79	201.73	195.68	200.19	202.02	204.12	202.95	200.7	194.37	200.94	195.42	199.51	200.53	201.64	197.75	199.4	199.18	199.13	193.68	195.41	199.93	204.82	198.12	197.25	197.51	205.46	201.12	195.9	203.22	199.49	201.26	200.66	202.57	200.21	203.24	199.6	203.48
208.68	208.3	208.45	208.33	203.73	211.2	206.75	207.91	203.56	211.42	210.36	204.82	210.43	206.52	209.39	209.39	204.01	207.76	210.57	207.39	209.42	207.85	207.28	210.02	209.69	211.39	205.59	210.12	208.08	207.57	208.26	202.12	208.61	209.33	209.49	207.72	205.42	205.6	210.46	208.11	205.63	208.06	208.17	207.61	206.79	209.22	209.5	204.41	211.08	206.97
216.44	217.68	212.66	216.54	212.32	216.06	214.44	214.55	214.17	214.82	214.53	215.69	218.13	211.45	216.34	211.17	209.9	211.41	212.09	212.36	217.35	212.58	210.95	219.83	210.85	216.12	215.43	211.28	214.69	214.79	209.63	214.37	213.37	214.39	215.19	212.31	215.36	214.82	215.46	213.13	209.47	208.93	215.2	216.1	214.12	214.1	210.15	212.42	213.96	213.78
203.4	206.13	203.11	201.39	205.39	201.53	198.89	203.71	201.17	200.28	204.89	205.46	204.2	199.18	205.69	205.12	200.06	203.38	202.3	205.51	199.82	204.46	206.19	203.43	202.1	201.42	200.52	206.18	201.06	201.44	198.04	204.45	203.97	202.83	205.41	207.19	199.1	203.87	207	204.49	200.26	201.12	199.07	204.5	203.95	198.99	204.2	205.42	205.2	204.17
212.46	213.27	214.4	210.42	212.73	214.21	214.38	215.97	217.51	210.07	212.34	212.31	212.94	212.48	208.65	209.36	213.62	211.63	210.55	211.33	208.63	209.66	213.21	212.3	211.11	213.14	213.59	214.62	210.81	209.56	211.96	215.95	217.79	214.06	212.55	216.54	214.62	209.7	210.97	215.66	215.34	213.24	215	211.08	215.85	212.74	212.04	207.88	209.18	209.48
207.98	204.31	206.87	211.12	209.01	208.14	204.38	211.98	207.97	209.73	206.45	204.23	210.27	210.86	205.45	209.24	207.86	205.34	215.92	207.4	207.75	203.8	204.16	209.09	207.11	212.76	210.99	210.63	206.07	207.96	205.71	211.22	209.15	207.6	211.9	207.54	206.67	204.71	209.89	205.66	211.08	207.93	211.66	210.21	208.04	212.04	208.09	209.38	206.18	209.21
212.14	204.74	208.33	210.95	207.33	207.4	208.82	210.56	212.2	208.65	212.31	208.22	203.21	208.46	206.4	209.11	206.74	206.82	206.8	207.58	206.65	209.84	207.02	209.56	204.33	211.02	205.97	207.03	203.35	203.71	206.44	210.7	207.54	208.7	212.95	210.11	208.22	210.94	202.46	204.42	211.36	206.35	203.87	209.03	210.6	206.5	205.58	210.9	204.55	204.08
206.72	206.58	212.35	208.72	213.37	212.11	214.01	215.35	218.18	214.37	215	213.14	208.55	216.19	215.66	211.6	215.3	211.2	214.55	213.71	209.05	209.49	211.34	213.07	211.47	215.68	211.71	216.57	212.82	211.09	213.87	210.1	207.57	214.12	215.04	213.23	216.3	212.15	215.57	210.09	211.86	208.98	210.07	213.45	203.71	213.42	210.4	217.32	207.61	213.09
206.54	210.68	206.28	208.36	208.41	207.01	210.59	212.54	212.68	212.77	206.96	205.12	206.81	208.99	206.5	209.63	213.33	204.31	207.44	209.59	211.53	203.89	212.93	211.26	214.31	209.45	208.29	207.41	206.85	206.43	211.05	209.71	209.08	210.14	210.85	211.88	207.41	208.21	210.53	206.66	211.07	206.24	205.41	209.03	213	211.25	212.23	208.45	205.08	210.07
211.66	210.35	215.39	210.23	217.37	212.48	218.02	213.98	215.85	212.22	211.49	213.5	215.29	214.04	214.11	213.63	213.18	211.46	214.43	215.89	215.61	219.99	213.52	214.19	213.09	213.16	212.81	210.69	214.53	218.03	216.91	212.28	212.27	209.57	215.78	213.88	210.21	215.88	210.5	212.48	208.85	213.76	215.55	213.58	216.98	212.14	217.77	213.07	214.33	214.6
199.53	198.56	198.28	198.51	199.6	199.11	205.42	202.38	200.25	203.48	202.65	196.7	199.65	199.37	202.06	200.98	204.14	199.43	199.05	199.6	199.68	200.46	201.46	204.47	201.2	199.65	200.07	202.62	202.2	201.07	200.18	197.51	200.16	204.72	200.5	201.61	201.02	201.53	201.79	197.41	196.93	199.44	198.99	200.66	204.32	203.14	196.86	201.64	198.63	200.27
197.78	200.96	199.22	200.89	202.06	203.71	204.96	200.06	204.3	208.58	206.91	208.81	199.96	197.59	204.04	206.9	203.74	203.01	197.39	197.32	204.31	206.34	206.09	203.21	198.2	205.73	208.32	206.92	200.23	204.1	206.48	206.67	205.47	205.29	203.11	204.77	204.34	205.55	202.16	208.21	201.82	201.87	205.77	201.52	199.88	201.46	206.15	204.41	203.85	202.38
218.93	219.72	218.35	213.42	220.5	212.82	217.48	217.61	219.48	215.51	218.67	216.71	215.75	222.64	221.02	220.1	218	212.73	214.38	221.95	218.55	217.38	220.92	216.69	217.3	214.37	216.74	216.91	215.98	213.38	217.04	218.43	214.11	214.85	214.22	219.44	214.89	213.46	208.38	215.55	219.3	216.4	218.56	216.68	213.9	214.28	218.08	219.05	216.62	218.53
211.22	213.64	210.11	210.22	210.69	209.26	207.5	211.02	212.9	213.75	216.04	210.06	212.25	212.41	213.21	210.09	214.29	210.57	215.57	213.29	208.79	212.6	214	212.11	209.72	210.83	209.76	215.34	211.47	211.65	211.99	209.77	211.05	213.6	212.07	210.47	207.15	210.66	208.24	211.61	207.86	212.46	212.83	210.2	208.97	213.12	210.37	210.04	217.39	210.28
204.88	209.23	207.08	207.51	209.94	212.79	211.04	204.81	212.48	208.21	212.31	211.34	211.3	211.74	209.18	210.31	209.48	210.93	208.72	210.6	208.05	213.79	207.25	205.38	209.45	204.98	212.01	210.05	212.82	209.32	208.07	208.36	212.19	210.44	208.34	214.21	206.92	210.49	211	204.6	213.49	209.81	210.27	209.85	212.73	207.11	213.23	210.09	211.53	208.63
216.33	219.66	221.24	217.19	218.1	212.99	219.38	217.77	217.65	217.5	212.41	221.26	217.52	213.87	213.44	218.58	216.89	217.37	218.1	217.6	214.19	216.95	214.99	217.73	217.96	215.8	216.5	216.74	220.62	222.18	219.38	221.45	216.59	223.14	218.25	217.72	217.06	215.68	219.45	215.61	213.93	219.28	215.59	209.94	219	219.25	214.99	219.29	220.91	212.99
211.18	206.87	199.5	211.44	208.17	208.43	207.25	212.15	212	212.31	204.89	207.62	206.86	209.75	210.67	206.47	209.4	204.63	211.32	209.52	208.71	210.53	210.27	211.38	208.9	210.33	205.33	207.63	211.56	203.11	211.62	207.67	212.23	210.85	209.45	206.17	209.35	207.22	210.72	214.26	209.23	207.22	209.64	208.04	208.48	206.21	209.27	207.77	210.16	206.91
201.76	203.45	202.51	202.85	198.64	207.63	203.68	203.2	206.03	200.63	202.41	205.91	201.94	197	201.33	199.13	200.88	202.49	200.88	201.84	200.47	206.09	204.83	206.51	205.01	203.85	207.47	200.91	205.2	199.58	199.33	197.68	202.41	197.69	201.01	200.2	204.89	202.74	204.96	199.11	202.94	201.57	206.22	200.03	203.6	200.36	205.6	202.35	204.81	204.47
209.87	209.13	215.29	207.79	209.07	208.55	206.72	211.99	209.74	202.91	208.12	205.16	209.62	213.06	205.5	210.15	206.69	203.65	209.09	208.26	210.27	210.75	208.04	209.08	211.65	209.01	209.02	206.96	209.36	203.5	209.14	211.46	206.28	208.41	211.43	208.47	207.38	209.81	206.77	206.74	212.84	213.67	206.36	208.38	207.58	206.69	204.55	206.75	209.93	210.75
212.47	209.34	212.31	206.94	210.19	210.7	206.69	214.06	217.67	209.3	212.26	211.47	210.46	210.07	206.54	215.22	209.79	215.6	211.94	211.43	211.17	210.52	210.66	212.24	210.66	213.98	211.82	205.78	216.37	213.79	215.38	212.37	212.95	210.33	216.28	210.64	214.8	212.52	206.18	209.52	208.75	209.17	207.93	209.26	211.98	206.7	211.54	211.48	209.1	204.99
212.04	209.61	207.95	209.89	215.54	209.07	211.82	215.1	213.8	210.53	214.72	214.38	210.59	209.93	209.53	208.42	214.37	216.01	210.97	208.66	209.77	211.58	208.39	209.18	212.18	214.55	214.29	208.9	213.84	212.91	215.19	212.66	213.77	213.27	212.22	209.24	213.51	209.47	213.59	214.87	209.26	216.44	214.78	209.3	211.53	211.07	209.73	212.02	210.24	211.27
216.2	219.46	212.31	214.66	218.95	217.54	220.15	219.79	215.47	215.9	217.64	221.72	216.69	214.75	214.93	222.65	214.38	220.26	221.27	220.9	216.57	220.11	218.11	219.23	217.77	218.91	222.66	217.87	217.14	216.59	220.48	217.31	217.7	215.13	217.94	217.15	215.15	218.72	221.59	220.85	217.16	217.54	217.4	218.75	217.18	223.02	216.77	219.37	217.87	220.79
215.02	211.9	215.16	212.76	215.65	212.14	214.56	214.31	212.01	213.05	209.41	210.48	210.44	217.92	214.16	213.08	213.06	212.66	210.86	209.89	210.68	209.63	215.48	213.08	212.56	214.15	211.71	210.82	211.22	211.48	212.17	213.62	215.42	213.21	213.46	214.37	213.44	211.67	209.63	214.18	209.24	216.59	210.95	214.3	214.47	212.81	214.57	208.03	213.36	208.96
195.59	196.22	202.93	205.08	195.69	197.58	199.79	200.7	199.61	201.15	203.67	200.85	199.19	195.76	199.72	194.69	195.05	202.01	204.08	196.17	199.48	203.71	200.5	202.05	201.68	198.77	198.04	201.41	198.88	203.73	204.13	198.42	200.95	195.67	197.38	199.22	199.2	199.66	199.57	196.92	194.29	199.82	200.43	196.94	196.16	201.41	203.95	198.74	199.65	199.35
207.91	207.83	203.65	205.76	207	209.38	210.27	206.26	212.08	210.22	205.61	208.58	208.17	209.41	212.35	211.42	205.08	207.34	206.57	204.24	205.96	208.44	203.3	212.37	205.93	209.56	208.3	209.79	204.92	208.33	211.23	207.11	209.66	206.6	206.36	205.21	212.61	207.43	206.61	205.58	207.14	204.24	206.02	210.91	207.92	208.46	208.94	208.48	206.66	213.96
191.16	193.27	192.38	192.81	195.86	194.13	193.73	193.54	191.05	195.08	192.19	195.91	195.06	195.85	193.44	193.39	193.93	197.86	194.62	193.3	197.01	199.58	194.51	195.23	192.65	196.62	199.84	195.84	196.98	192.17	194.53	197.27	196.11	194.24	197.51	193.09	191.16	192.95	194.28	194	190.64	194.43	192.27	195.38	195.04	194.15	192.31	193.24	187.63	197.73
211.87	209.47	210.8	209.14	210.67	211.67	213.43	204.28	209.38	209.55	208.28	209.85	208.79	207.33	207.44	206.87	211.1	206.89	208.75	210.36	208.57	212.1	207.19	205.03	212.85	211.51	212.47	203.99	208.84	209.39	215.96	207.1	207.68	209.54	205.04	207.13	210.86	211.07	208.69	209.08	202.49	206.48	212	203.25	206.48	206.32	208.98	209.81	212.06	207.59
209.05	211.24	208.99	209.75	207.71	205.12	208.25	208.56	206.51	210.59	207.83	208.02	206.94	210.16	207	207.93	209.49	208.87	206.75	209.61	206.93	211.46	210.53	208.19	206.84	207.2	204.5	204.7	211.99	210.91	209.78	212.53	210.96	205.92	205.42	207.24	206.93	207.35	207.03	208.55	207.24	210.8	206.33	210.83	207.53	206.11	207.59	207.92	207.68	210.14
195.1	194.35	191.82	195.98	194.2	197.48	193.23	199.22	195.16	197.62	196.75	190.59	195.69	199.61	196.06	194.47	191.92	195.99	198.3	198.89	196.09	200.09	191.96	190.1	191.84	194.93	193.76	191.84	192.68	194.53	197.54	193.16	195.09	191.8	190.54	194.5	189.14	198.43	198.68	194.65	192.19	195.94	194.04	196.66	193.66	191.71	197.72	191.88	194.25	196.26
203.4	198.97	199.07	207.66	199.26	204.2	202.06	202.4	202.06	198.99	203.55	201.93	202.7	202.93	200.5	197.65	206.32	201.06	202.86	203.39	209.42	200.24	202.67	196.46	199.93	205.57	206.66	200.55	206.16	202.41	204.05	202.37	199.52	204.97	205.4	203.15	200.62	198.28	203.87	208.45	200.3	201.08	206.72	200.37	200.72	208.93	206.01	196.9	204.41	204.11
214.19	214.8	212.83	214.32	212.09	211.06	212.75	213.04	213.41	210.67	208.96	214.14	213.12	212.77	210.04	214.34	211.52	213.3	207.08	211.05	209.14	210.22	210.9	206.96	213.41	215.35	212.34	210.03	214.81	211.13	206.2	211.8	210.3	212.01	210.48	214.93	211.84	209.91	212.25	211.87	214.42	211.12	209.23	210.16	210.01	212.58	209.93	215.39	216.76	209.52
208.54	207.82	210.77	212.53	208.55	201.48	209.81	207.84	209.91	209.23	206.65	211.09	211.84	205.02	207.68	207.66	210.58	205.19	206.53	210.7	213.19	208.55	207.87	203.72	209.85	208.96	208.5	214.72	209.77	207.03	214.25	210.12	203.5	209.13	206.35	212.84	206.56	205.54	211.21	206.88	209.32	207.43	209.74	204.71	211.72	206.19	207.4	209.15	209.05	208
201.34	198.82	200.16	207.26	206.38	202.06	199.5	207.9	206.58	199.56	197.8	203.36	202.69	207.34	194.95	200.01	203.81	201.49	204.48	200	207.79	203.61	198.18	202.39	206.54	203.37	206.55	204.56	200.87	202.41	203.14	199.75	205.46	203.48	206.73	201.02	202.64	205.8	206.99	199.24	205.55	203.17	204.11	202.52	205.95	201.07	196.73	205.26	204.86	202.88
203.21	197.97	200.31	201.98	195.88	203.41	200.23	198.41	199.07	203.51	196.5	203.18	201.36	201.07	199.96	202.68	202.51	199.89	198.57	198.88	203.16	198.19	201.42	202.92	203.06	202.62	206.08	196.89	201.57	196.67	205.97	202.17	203.35	203.98	205.26	203.23	200.61	204.54	198	199.29	201.3	204.88	199.93	202.56	200.21	201.99	202.34	204.4	198.64	200.76
203.02	207.5	201.05	205.08	203.2	205.66	207.3	205.3	206.31	205.27	204.67	203.84	202.12	203.26	201.59	204.59	205.18	204.47	202.75	201.01	200.77	203.98	206.22	205.51	204.09	209.67	201.58	204.51	201.94	205.45	202.24	209.37	203.56	204.13	205.43	209.02	206.6	203.88	204.4	205.14	207.46	208.16	198.4	202.7	207.14	201.66	204.35	202.96	208.04	203.57
203.45	205.29	202.37	205.26	204.93	200.39	203.72	203.98	200.32	201.49	204.68	205.75	206.43	204.8	201.08	200.97	204	202.19	203.26	201	206.21	205.58	198.15	201.2	208.23	203.35	201.23	205.69	202.26	203.34	203.61	202.64	202.53	202.6	200.26	200.99	201.68	206.09	201.41	201.22	202.2	205.57	204.82	200.94	208.08	203.63	201.19	203.75	203.1	199.01
196.7	199.8	199.6	197.46	201.64	199.75	198.79	199.99	198.21	202.15	201.73	206.49	200.87	198.32	202.4	202.65	201.76	199.56	199.13	196.82	200.03	205.13	202.35	203.09	202.8	199.56	203.71	198.97	201.27	202.39	200.77	202.62	202.53	199.99	202.3	202.11	201.71	205.17	197.08	205.04	196.59	199.37	205.56	201.62	202.24	202.02	198.36	198.17	198.79	200.45
210.34	207.2	208.84	202.1	211.37	206.71	209.26	211.19	209.98	213.72	209.83	207	204.33	212.53	213.36	204.74	209.27	208.77	211.14	209.17	206.11	210.08	206.12	207.74	205.08	204.42	210.82	207.48	209.6	205.85	206.41	203.91	211.18	207.29	209.9	208.33	205.65	212.86	208.95	204	205.33	206.6	206.18	207.54	209.68	205.33	207.41	215.39	210.69	211.26
217.19	218.68	215.34	212.38	214.8	213.95	214.03	219.45	213.32	214.7	221.15	221.02	218.06	220.9	213.65	218.87	218.68	216.02	218.66	218.37	217.5	217.5	214.96	218.28	217.03	217.19	219.89	216.9	218.39	218.36	216.5	213.8	217.14	217.53	214.64	216.86	218.9	214.16	216	218.03	215.71	220.01	212.55	219.68	220.53	213.18	214.58	219.26	214.21	215.8
206.87	207.12	208.32	208.39	206.36	208	211.24	208.07	208.08	208.3	209.75	210.74	214.01	206.5	206.5	211.87	213.96	211.52	208.84	206.11	209.15	208.02	210.63	208	205.15	213.85	209.21	204.71	208.65	211.64	210.82	207.59	210.81	207.52	206.18	207.52	209.89	211.9	211.04	208.08	210.15	203.4	207.9	210.63	205.96	206.1	204.41	209.81	210.36	209.53
205.98	206.25	203.4	210.56	202.47	202.39	202.93	202.82	207.42	205.43	205.91	202.74	206.32	199.37	205.24	202.41	203.07	201.77	206.11	203.91	198.86	204.72	203.13	201.68	203.71	201.99	200.29	200.18	202.57	208.27	209.11	205.04	205.11	203.77	202.07	203.63	202.98	207.79	203.39	205.69	207.19	202.08	202.44	205.03	203.61	204.51	199.26	201.32	206.12	199.89
202.44	201.42	199.12	201.34	202.06	200.84	206.53	202.95	202.13	199.96	200.9	197.66	201.27	201.38	201.36	195.64	201.19	202.47	198.4	204.54	203.21	201.5	197.43	198.74	201.25	200.21	206.74	199.58	201.52	197.26	203.88	202.22	198.35	198.16	196.57	200.67	201.04	201.85	203.83	196.8	202.95	201.73	198.4	199.95	206.26	197.3	198.51	200.83	194.93	196.29
209.19	217.21	214.53	210.69	206.73	213.29	214.04	212.06	211.31	208.61	215.46	212.73	209.73	209.38	215.92	209.96	216	211.43	206.91	216.94	212.47	213.05	208.14	213.38	212.52	210.81	206.83	211.56	208.5	210.67	212.38	216.83	215.98	206.75	210.3	212.69	214.15	210.1	210.03	216.26	212.08	210.51	212.27	209.74	209.91	207.21	214.52	207.4	215.09	209.3
203.65	199.45	202.3	199.16	194.96	196.66	203.22	201.73	200.63	199	199.86	203.62	202.01	200.59	197.2	196.88	198.94	193.63	197.9	199.77	201.53	196.78	208.41	203.01	196.3	201.27	199.7	198.09	194.79	201.05	198.81	199.27	200.8	203.65	198.23	198.31	199.66	196.21	199.97	202.07	204.48	202.21	201.29	204.33	201.19	195.27	201.62	196.01	193.71	201.63
213.34	213.54	214.12	212.81	212.41	216.21	211.85	213.88	209.56	215.76	209.93	210.93	216.21	212.11	213.64	213.78	213.18	211.45	212.89	211.97	207.15	216.32	213.75	209.95	210.75	214.87	212.15	219.24	210.69	209.59	214.48	214.56	216.38	210.9	213.19	210.36	219.4	208.94	211.51	213.98	213.59	216.36	218.14	217.56	211.58	213.89	214.85	210.01	213.59	213.15
202.62	202.79	201.02	199.19	198.73	196.58	203.8	198.36	202.12	200.5	190.74	196.51	200.52	196.74	198.96	194.48	199.2	197.22	198.21	201.63	200.3	198.2	200.36	193.41	203.99	198.89	201.87	198.89	196.52	199.65	199.74	198.43	199.16	201.32	195.8	193.6	198.22	199.76	202.87	200.56	202.76	200.01	197.19	199.21	208.83	196.18	203.27	198.01	200.96	199.68
206.76	211.32	209.04	210.24	213.4	212.05	209.99	209.09	208.82	208.62	209.56	208.22	212.09	210.68	209.76	212.21	208.48	212.96	212.37	208.19	213.56	208.31	208.08	207.85	212.95	207.86	211.84	207.76	210.09	206.97	207.42	210.88	206.85	205.7	209.6	209.74	206.73	209.92	208.69	209.16	205.34	208.13	209.46	210.37	211.76	207.1	208.54	215.84	207.68	209.08
206.92	204.8	209.59	206.68	209.52	203.91	210.57	209.63	208.71	208.76	207.22	206.09	209.11	204.32	207.38	205.44	211.16	204.84	203.46	207.55	206.15	209.57	207.04	207.75	207.8	211.04	212.01	212.06	206.4	209.72	206.9	210.9	209.45	207.94	204.91	208.57	209.48	206.31	209.87	210.47	211.02	212.08	205.28	210.25	206.38	208.59	211.99	206.05	206.54	208.95
206.96	204.33	204.18	205.6	200.7	202.62	202.37	197.67	202.23	202.45	206.06	198.88	205.83	202.46	204.98	206.28	200.33	202.39	204.37	205.92	202.11	199.25	198.08	199.88	204.21	200.13	204.66	204.01	198.54	204.34	203.68	201.21	205.59	203.45	201.92	206.4	203.26	198.9	202.09	201.72	203.37	199.47	205.77	199.67	203.34	196.75	203.72	202.44	202.52	204.52
215.82	220.76	219.9	207.04	217.5	221.06	216.57	219.58	222.17	214.71	219.29	219.28	219.94	213.08	218.03	217.82	215.18	215.81	216.91	212.97	216.45	223.07	213.33	215.15	217.95	220.18	219.02	214.97	218.04	223.94	218.72	220.26	214.82	217.48	215.58	219.73	218.92	215.74	218.89	217.99	219.82	214.86	220.85	218.5	221.93	218.14	216.63	219.64	217.77	219.3
212.48	215.8	217.66	216.43	216.84	217.92	215.91	219.04	217.55	220.9	219.61	225.14	217.92	217.31	215.36	218.33	217.01	217.95	217.76	218.9	216.82	216.95	215.94	217.19	217.5	215.31	220.85	214.37	216.52	213.22	222.3	220.93	214.69	216.74	214.65	220.21	215.11	218.69	215.08	216.33	216.15	213.24	217.76	216.7	215.47	220.65	220.59	217.66	218.07	214.52
198.59	196.79	203.54	200.79	207.25	201.16	201.15	202.35	199.56	203.86	199.87	198.24	202.56	203.99	201.63	202.12	202.77	205.3	200.67	199.06	199.87	205.68	201.44	204.71	203.57	202.35	204.39	197.93	200.54	199.19	201.96	203.48	198.54	200.77	201.06	203.41	203.11	200.48	200.89	201.36	200.68	201.42	206.77	197.3	197.98	196.56	209.75	198.59	197.12	203.04
214.63	218.03	221.27	219.5	214.28	218.74	218.01	221.46	213.29	214.45	214.97	220.93	219.55	218.37	218.1	212.4	218.65	215.58	212.66	219.68	216.92	217.14	218.87	224.78	217.34	217.83	215.35	218.62	215.77	215.43	222.3	216.29	215.04	219.25	214.89	216.88	216.05	218.37	212.49	217.87	213.27	218.47	215.62	218.87	218.36	220.76	213.24	219.62	219.32	215.85
201	208.07	202.16	204.73	205.84	201.31	204.97	200.96	203.84	204.85	204.3	202.57	199.22	201.73	204.57	205.35	203.38	203.79	203.16	205.46	202.49	203.33	206.39	205.38	202.55	205.51	201.6	204.7	207.14	205.96	206.42	199.7	199.33	201.41	201.09	203.36	199.97	205.64	202.5	202.02	200.76	203.36	202.2	201.34	204.51	198.45	203.08	200.77	203.27	202.34
201.36	205.04	204.9	205.62	204.95	207.51	200.3	206.57	202.1	201.96	208.04	206.52	210.41	205.37	205.48	203.1	205.6	204.75	205.61	202.17	206.16	204.92	204.1	204.03	199.85	208.74	200.68	206.26	207.14	197.9	214.35	204.41	205.36	205.78	210.13	208.31	207.01	200.78	202.96	206.16	204.29	203.37	205.87	205.24	206.85	209.84	203.93	205.12	207.07	203.15
202.68	206	207.87	201.91	205.05	204.35	204.63	201.77	199.91	202.95	202.52	206.65	203.02	202.97	208.68	207.4	207.23	206.76	200.43	207.37	206.1	205.01	209.11	206.04	206.95	203.64	207.94	205.78	210.35	208.67	201.34	204.73	208.86	205.55	207.93	207.8	209.56	208.47	208.87	202.93	207.87	210.76	204.03	206.12	208.89	204.81	207.75	210.85	208.94	205.32
208.57	211.18	206.14	211.93	209.12	205.81	213.64	207.63	203.65	205.6	209.87	206.98	210.98	207.46	211.48	209.24	204.11	209.09	210.93	207.65	208.9	204.98	210.67	211.46	213.82	212.54	209.19	208.99	211.01	209.24	209.24	212	206.73	208.4	211.13	211.62	207.72	210.67	210.21	210.65	204.73	214.9	203.64	210.38	204.97	210.61	211.88	208.04	210.75	210.22
209.73	212.61	218.49	208.11	215.45	209.6	209.97	215.04	208.78	212.35	213.28	210.22	214.13	210.22	212.79	216.94	216.42	212.47	210.98	210.73	212.3	213.12	209.85	208.14	212.41	212.11	208.64	209.65	211.44	209.63	209.44	210.39	210.15	208.03	210.49	211	211.38	211.05	210.36	206.53	212.98	209.95	213.05	208.94	207.71	213.49	209.74	215.34	211.29	214.63
206.99	210.36	212.9	213.7	214.81	208.77	205.95	208.75	207.79	207.99	203.88	214.63	207.44	209.71	211.68	208.7	211.04	209.45	209.19	208.41	211.01	204.43	207.18	205.97	213.4	206.84	208.9	210.47	213.54	213.63	208.88	211.95	209.84	206.51	206.36	208.07	208.82	206.5	211.45	213.84	210.32	210.83	205.88	205.57	209.26	206.56	208	210.21	209.24	202.76
220.22	215.29	215.3	222.93	215.05	220.65	215.75	218.78	213.71	215.09	213.5	216.92	217.56	213.78	218.57	220.06	218.48	219.6	219.55	215.55	221.75	214.03	215.86	217.91	218.03	216.38	215.68	216.9	219.76	216.05	218.26	215.95	215.13	216.13	223.37	216.2	213.31	217.45	213.95	220.24	218.42	213.58	221.14	215.87	219.8	219.54	213.9	215.74	220.64	218.39
216.59	224.41	217.23	218.15	218.49	218.3	217.25	218.08	217.49	215.5	218.77	216.8	219.72	219.41	216.24	216.73	217.32	213.87	220.4	215.25	219.11	216.76	218.74	215.41	208.53	218.03	213.22	217.88	216.44	216.57	219.46	216.16	218.43	223.04	217.64	216.56	216.25	213.52	217.53	213.6	219.98	217.45	213.08	213.72	219.47	215.96	217.03	214.86	213.79	216.16
199.75	200.37	198.68	199.06	201.93	203.2	198.31	201.09	200.23	200.2	200.76	193.52	197.97	199.42	197.64	204.1	196.67	195.06	200.75	198.86	202.85	199.93	201.01	200.01	198.13	200.93	196.13	198.45	199.87	195.45	202.7	196.97	200.71	201.07	199.91	199.74	197.84	202	201	194.41	201.06	204.56	197.52	201.56	200.9	200.08	201.12	202.18	201.1	201.11
216.05	215.72	214.63	216.68	216.23	220	217.07	221.65	216.83	220.24	214.46	216.98	211.32	220.99	218.38	217.56	216.3	217.65	221.93	219.42	217.99	220.73	218.22	216.24	215.46	215.77	218.47	214.38	212.69	215.78	216.82	216.79	218.69	216.27	219.11	219.35	217.04	217.46	217.33	214	217.53	214.88	211.37	217.06	220.84	219.08	217.89	222.99	217.97	218.59
200.51	204.66	206.6	198.11	205.12	208.31	203.64	203.5	203.29	202	204.22	206.92	207	200.49	201.51	202.1	203.34	207	204.11	206.8	200.56	203.72	204.28	198.5	202.6	202.68	202.19	204.31	203.3	205.25	205	205.04	199.53	202.6	206.49	202.28	204.89	200.59	200.31	199.81	202.36	205.41	200.63	205.43	204.57	203.8	205.51	202.83	206.68	196.2
208.69	213.69	205.78	206.05	208.42	210.7	206.57	211.82	209.71	209.12	208.73	213.78	206.86	204.46	208.4	208.4	210.83	208.02	206.18	207.36	207.22	210.74	208.81	209.36	201.06	209.22	204.76	211.05	207.44	206.91	206.59	208.75	210.23	207.95	209.59	210.15	209.81	205.27	208.77	211.65	207.35	207.39	211.2	207.25	206.67	204.42	206.34	212.37	209.13	212.61
197.19	196.56	194.4	194.17	193.05	199.86	195.27	199.85	196.91	192.98	194.19	194.89	199.27	193.88	196.17	190.36	193.62	195.82	194.86	196.85	196.1	195.17	194.4	197.53	195.24	190.77	197.72	190.64	197.44	195.51	197.66	193.74	194.27	192.98	189.42	199.32	195.52	193.04	193.18	194.28	195.52	194.15	193.42	194.02	194.93	193.25	198.32	189.86	196.5	191
196.66	200.9	204.46	198.11	201.53	199.24	206.17	200.91	202.69	201.45	198.91	197.81	200.26	198.65	202.56	199.34	202.72	199.98	200.96	203.3	203.87	198.4	204.52	200.75	204.91	197.89	200.6	201.9	200.62	204.28	199.95	205.17	206.56	201.27	197.62	201.32	202.58	200.38	195.43	197.66	203.97	201.99	199.53	203.31	201.19	202.11	202.42	199.29	196.44	204.92
210.51	206.94	207.67	208.32	205.7	213.12	211.18	207.09	205.33	204.72	212.18	207.05	207.55	211.15	206.02	209	210.43	210.29	215.69	206.03	209.76	206.8	209.03	205.22	211.89	206.37	205.75	206.32	210.02	206.24	209.61	204.74	207.08	209.72	207.22	213.72	210.54	205.4	209.39	205.07	206.71	206.26	207.71	208.81	207.63	208.3	208.57	206	208.89	209.08
210	209.41	213.55	209.37	215.1	208.6	214.75	212.75	208.33	218.03	213.6	214.65	211.36	213.35	214.19	215.03	211.18	211.81	214.48	213.36	210.55	209.64	214.89	214.95	211.27	215.63	212.18	210.49	211.73	215.31	218.28	214.22	213.82	216.94	213.06	209.92	211.92	216.49	213.06	215.15	213.27	211.72	213.13	211.77	214.31	212.59	214.6	217.17	209.48	215.27
215.44	218.33	218.5	213.18	220.29	223.4	217.16	214.56	214.42	222.4	218.92	223.4	218.02	214.24	218.02	219.11	215.97	221.66	219.94	216.32	212.91	217.38	218.05	218.14	220.24	220.27	216.44	215.49	218.02	220.15	223.99	218.21	213.29	215.34	217.56	219.31	217.44	218.78	216.07	215.12	219.9	219.12	217.15	222.64	222.39	215.97	220.33	217.36	217.77	218.58
206.28	206.5	207.82	202.02	202.83	203.28	201.45	205.38	206.5	206.09	199.89	202.1	198.5	203.43	204.13	203.5	205.56	205.06	201.59	202.9	205.76	203.43	206.57	205.74	211.14	207.62	203.1	201.01	201.59	204.64	203.86	205.09	200.92	207.33	205.67	204.1	199.01	202.51	206.14	208.17	206.52	204.89	198.13	203.16	200.87	202.53	203.78	202.45	202.5	205.65
207.66	204.29	202.7	202.72	207.31	207.71	203.86	201.35	202.8	199.81	203.68	202.39	205.5	202.99	207.16	202.09	205.38	199.66	198.61	204.64	199.94	203.86	202.88	201.77	205.94	202.44	198.56	204.82	198.32	199.71	206.12	201.99	204.79	206.51	203.64	205.45	205.76	205.45	205.07	205.1	202.97	200.31	200.61	203.56	202.31	200.3	202.1	199.04	201.93	202.69
217.27	216.25	220.17	215.8	217.02	214.42	215.05	214.87	216.43	217.35	215.22	216.92	221.03	215.89	217.52	216.37	222.93	215.2	217.05	218.66	215.79	219.9	221.19	214.88	213.89	219.45	216.33	216.95	215.87	216.54	217.5	219.59	219.39	220.28	214.29	214.09	218.87	215.07	218.75	219.04	216.78	217.41	215.72	218.7	221.46	219.12	213.12	212.52	222.17	211.45
212.02	212.38	216.65	214.48	217.03	210.44	211.65	212.26	213.21	218.16	217.07	214.63	211.92	215.1	212.25	218.23	215.29	213.27	217.44	217.79	212.94	214.94	211.3	211.04	212.46	211.64	214.37	215.89	214.21	215.37	210.92	216.42	214.29	212.69	218.68	214.86	216.2	214.82	213.39	215.6	213.55	213.44	211.87	215.47	213	210.96	212.88	215.26	212.95	213.65
206.79	211.07	212.15	208.31	208.98	209.74	206.83	212.68	209.65	208.53	214.53	211.06	207.21	209.81	208.02	206.87	204.94	209.65	210.75	213.78	206.07	210.36	205.98	210.86	210.01	206.53	213.54	213.31	208.64	205.69	208.07	208.55	211.68	213.2	213.32	206.3	208.97	209.08	208.06	210.5	212.22	208.12	211.42	218.79	213.98	210.13	207.45	208.15	212.03	207.18
196.78	200.88	198.94	198.93	199.78	200.08	197.57	200.73	197.43	200.13	202.84	200.86	202.48	198.27	196.88	198.45	197.61	203.81	200.15	198.72	193.63	201.61	194.69	197.19	200.32	195.97	198.92	199.72	199.03	203.23	196.14	200.52	199.39	198.66	197.65	197.79	196.96	199.24	197.71	203.3	196.25	202.8	202.04	200.99	202.11	198.61	197.81	202.14	193.76	203.69
209.53	209.84	206.48	211.34	206.04	208.7	211.89	202.48	204.67	208.15	211.45	210.43	207.9	207.09	208.23	207.34	205.46	204.16	206.54	203.74	213.95	207.75	206.96	207.08	207.18	210.37	204.08	209.84	211.46	204.23	207.58	208.69	209.36	210.42	206.05	213.24	211.15	204.26	209.63	206.01	209.45	204.07	210.25	209.65	208.95	212.14	206.72	210.82	210.86	207.04
204.65	204.87	204.34	203.9	209.82	207	207.55	207.19	205.18	203.29	210.15	205.53	208.91	206.25	206.57	207.52	201.27	204.62	203.6	199.44	208.6	208.08	206.45	207.38	203.41	206.42	203.05	206.09	204.88	205.34	206.85	205.25	204.63	204.78	209.85	208.64	207.55	207.4	210.68	209.42	203.67	210.32	201.15	205.6	206.08	206.56	205.85	204.39	202.62	203.09
208.23	211.72	211.08	210.15	210.71	209.52	210.67	208.66	206.42	209.5	209.42	211.85	208.15	210.27	209.43	210.45	208.73	209.63	209.82	209.07	208.07	214.8	210.87	213.42	208.61	210.82	205.73	209.86	209.57	210.82	210.09	207.76	206.92	212.07	208.97	206.67	205.74	210.99	213.02	209.64	207.02	204.56	207.17	210.2	208.15	207.14	210.52	210.2	213.85	204.49
208.08	210.58	210.95	206	207.29	207.79	205.55	204.99	209.29	210.13	208.96	209.16	211.56	205.65	211.21	210.12	205.41	206.41	206.25	208.22	206.45	206	208.19	208.56	206.68	209.79	209.17	206.04	208.9	209.88	206.01	209.79	202.91	207.67	209.99	207.91	211.94	209.37	211.06	207.25	207.49	205.54	207.05	210.4	202.2	205.98	204.27	204.65	206.93	205.82
207.94	211.1	208.87	211.83	209.89	208.36	206.74	207.81	207.76	204.28	203.02	210.02	210.12	207.34	209.17	207.65	208.22	212.22	210.01	206.76	206.48	206.19	208.24	209.62	210.65	208.93	206.57	206.13	210.16	209.89	208.11	208.05	208	205.52	209.48	209.78	206.03	208.18	207.11	208.46	209.16	207.66	210.12	204.4	204.76	209.18	211.98	206.97	210.05	211.13
210.57	213.53	210.89	208.67	214.39	217.23	212.94	209.81	210.5	210.76	218.06	212.68	211.6	211.24	216.75	210.18	211.98	208.27	214.06	213	215.32	211.71	215.03	211.37	218.9	210.82	212.64	211.44	218.36	208.61	214.52	211.3	213.07	210.71	210.9	215.35	213.22	208.5	210.36	216.27	204.26	214.45	217.18	217.7	215.12	213.74	208.16	215.69	212.31	216.17
211.59	210.63	201.94	210.01	206.56	203.68	211.27	207.39	206.3	206.06	210.54	209.42	207.99	204.9	207.72	212.08	205.6	206.87	208.04	207.53	209.43	204.89	206.74	210.69	207.84	209.25	205.95	209.81	207.48	207.13	207.74	214.29	207.36	214.18	204.3	210.47	208.14	204.69	210.1	203.73	209.7	205.47	200.97	206.31	206.97	206.93	206.87	212.85	212.44	204.74
207.82	203.12	206.17	204.59	206.75	203.44	204.27	204.67	204.53	203.74	206.48	198.64	199.64	204.36	204.23	203.77	203.74	201.39	201.36	201.73	204.03	205.38	203.25	203.23	204.46	206.58	205.89	204.41	203.03	200.63	200.49	204.17	197.87	206.93	199.74	199.97	198.64	205.27	203.82	204.93	204.4	204.95	202.51	206.61	201.53	200.55	205.25	205.25	205.83	195.51
209.24	210.81	207.66	210.49	210.25	208.17	202.8	206.12	208.52	211	207.76	208.38	205.49	203.07	205.98	206.21	209.4	209.97	211.48	210.7	213.32	205.96	211.89	209.52	211.45	210.44	210.46	207.01	210.89	213.36	209.43	206.04	206.2	209.04	211.81	209.9	208.7	204.91	210.78	209.79	213.01	200.73	206.91	211.53	206.91	207.12	212.82	204.59	210.32	207.98
204.98	202.82	202.12	202.05	204.59	201.09	201.98	204.01	205.74	201.82	206.07	203.13	206.59	204.66	207.35	205.81	204.04	206.95	207.48	202.48	201.17	200.73	203.32	199.85	206.15	203.05	199.06	205.13	202.98	203.64	204.51	205.33	207.82	203.32	198.89	203.17	207	201.16	206.82	206	201.68	203.48	205.52	198.92	207.29	206.27	203.37	203.69	205.4	205.2
202.66	203.4	201.83	201.86	204.79	208.78	201.95	197.45	204.67	204.22	203.65	204.48	205.63	202	199.82	199.23	203.85	200.56	199.82	207.89	200.76	202.92	205.01	206.43	206.26	203.54	204.46	202.33	204.79	205.3	202.32	200.57	204.42	201.04	209.45	198.34	203.99	207.56	204.26	203.72	208.41	204.62	204.3	202.85	203.66	200.83	201.26	208.8	201.23	204.1
205.85	205.61	206.35	208.55	203.38	209.55	204.79	206.2	204.28	206.86	208.94	203.25	205.3	205.46	206.13	208.55	202.63	204.74	205.31	207.88	198.17	207.11	206.94	207.92	204.43	202.18	201.02	208.08	209.1	205.02	205.44	206.91	208.48	213.69	207.9	201.36	206.59	202.27	198.72	203.24	205.37	207.07	207.55	204.19	209.4	203.42	204.48	206.98	209.3	200.22
217.84	215.76	218.93	211.13	218.18	216.2	215.23	219.63	218.53	215.39	218.95	215.15	220.31	216.3	218.16	217.21	217.32	214.71	217.03	219.75	218.27	215.13	216.5	218.78	215.18	222.35	213.85	218.37	217.93	217.12	215.86	216.2	216.77	212.28	219.04	218.48	215.41	212.08	217.36	211.2	215.2	212.59	217.84	215.33	216.84	211.02	215.72	216.76	214.98	212.43
201.15	202.52	204.32	202.38	205.09	201.96	203.4	202.93	203.15	202.14	198.59	203.26	199.24	207.21	204.18	205.62	208.68	200.78	201.55	203.22	203.49	207.99	205.9	202.95	206.77	201.87	202.46	207.79	206.78	200.04	207.3	207.35	199.77	203.58	203.16	200.33	205.24	202.34	205.91	201.89	203.11	204.93	200.59	200.7	206.17	202.04	204.58	199.6	201.6	209.43
205.92	210.66	202.13	209.3	202.75	210.6	208.93	207.72	204.06	206.54	205.66	209.72	207.2	208.24	207.61	209.59	205.27	209.35	204.23	208.07	213.12	202.74	209.7	209.64	210.84	206.47	204.64	207.58	207.13	208.59	200.89	209.92	207.54	209	206.91	206.52	208.68	204.59	206.67	202.72	204.52	207.12	207.33	208.82	209.7	205.51	207.6	205.29	203.02	205.36
210.46	210.61	208.43	208.38	208.8	208.04	206.68	207.28	205.07	211.05	209.19	206.84	208.2	209.41	204.43	204.23	210.59	207.09	203.03	212.72	205.48	206.22	208.36	205.61	210.58	208.81	208.09	209.74	206.94	206.09	208.35	208.85	206.92	206.16	207.13	210.46	204.25	212.02	206.78	212.96	205.94	206.22	209.85	211.22	208.72	202.29	205.75	208.88	204.75	209.29
211.87	210.48	207.85	208.21	206.98	212.87	207.99	209.75	207.13	208.17	207.22	208.04	206.24	209.6	207.56	206.38	207.03	209.27	211.02	202.63	210.69	206.22	206.78	206.72	209.02	211.68	206.24	206.97	210.2	206.69	207.36	206.32	206.99	207.75	209.99	208.04	208.49	200.9	204.42	207.83	202.87	205.5	208.77	210.06	210.82	208.26	207.9	205.89	209.69	211.17
204.6	204.7	205.78	205.29	202.11	206.42	203.4	206.1	200.89	209.49	199.33	202.91	200.3	207.7	200.67	202.13	202.43	201.74	205.7	200.85	203.04	199.7	202.47	202.08	200.55	200.96	202.19	206.75	202.95	197.62	201.03	204.77	203.93	203.26	197.91	205.16	204.5	205.81	202.23	201.18	204.75	207.77	203.61	202.27	199.45	200.18	199.47	204.78	199.65	207.72
[truncated: 599 more rows]
[truncated: 150 more columns]
