# Supplementary material for: Genetic dissection of main and epistatic effects of QTL based on augmented triple test cross design
Source: PLoS One. 2017 Dec 14;12(12):e0189054. doi: 10.1371/journal.pone.0189054 (PMC5730204; doi:10.1371/journal.pone.0189054)
Supplement: S6 Supporting Information — (ZIP) [file pone.0189054.s006.zip › z1_1750_0.2_5.csv]

203.2	207.78	203.07	209.93	207.38	211.25	213.92	208.89	208.78	205.51	208.41	207.01	204.51	212.45	208.5	210.86	201.38	205.08	209.55	207.17	205.47	208.63	213.83	206.6	208.62	207.97	204.74	212.96	215.97	215.49	214.92	206.35	205.05	212.32	199.94	209.66	214.56	210.57	207.46	205.12	204.56	206.51	210.63	203.09	201.63	206.37	214.45	210.3	203.75	210.26
196.56	201.77	200.91	207.28	206.75	202.29	198.6	204.17	195.13	205.43	196.87	197.69	204.72	201.93	202.87	202.05	206.95	198.5	206.31	200.97	202.84	205.77	198.85	193.59	197.97	197.59	198.41	202.7	199.04	202.84	202.7	207.1	198.02	197.58	202.4	199.98	201.6	195.5	207.7	197.2	203.57	199.38	194.48	199.58	207.28	208.26	201.99	196.71	202.47	203.77
198.08	201.64	207.93	208.42	206.46	209.79	207.6	203.81	207.93	202.85	210.46	206.48	202.05	204.19	199.75	207.63	207.52	201.9	206.8	201.6	205.35	201.8	202.88	209.02	202.38	204.35	199.89	205.41	207.88	196.53	203.33	205.81	203.15	198.7	204.13	207.6	208.87	203.53	202.67	200.14	202.79	205.16	204.96	215.21	208	205.44	205.32	198.54	206.19	208.84
207.87	204.93	203.98	205.76	207.68	208.04	202.98	212.49	211.6	211.99	202.25	206.15	204	206.33	204.88	203.52	207.54	213.04	207.52	211.42	207.35	212.19	209.74	207.5	202.55	208.18	199.89	209.65	204.6	209.73	212.09	213.04	213.34	209.68	210.76	209.91	206.13	213.62	204.81	211.23	209.39	215.02	209.43	204.5	210.07	200.91	209.26	208.47	212.95	207.89
205.97	205.44	205.73	198.02	199.64	202.9	203.12	202.25	206.81	206.57	202.59	206.69	205.23	197.59	203.87	210.6	209.71	201.22	202.1	202.12	201.5	197	210.48	205.1	200.85	199.83	204.41	201.26	201.02	201.63	207.27	204.83	200.95	202.12	206.73	205.93	203.76	207.74	201.85	203.06	204.57	199.71	198.46	202.07	210.02	201.99	204.59	205.82	207.07	205.96
208.38	197.27	202.88	200.36	204.97	206.25	204.37	206.07	207.71	203.65	199.78	202.45	204.68	205.16	203.68	202.05	206.86	204.47	206.49	205.14	201.93	207.04	205.02	202.08	207.44	207.41	202.79	203.66	207.58	198.76	206.37	204.97	202.75	204.89	197.68	204.8	199.72	204.46	207.67	203.38	204.64	204.19	201.28	201.21	201.51	203.53	204.74	203.02	204.33	201.65
195.15	200.99	199.87	202.25	202.19	204.25	198.98	196.3	206.65	196.03	201.2	200.58	198.77	195.46	195.55	199.16	204.33	205.01	201	198.78	202.32	198	196.38	200.82	198.6	199.75	200.88	204.78	195.26	191.41	203.89	196.76	199.54	193.53	199.67	198.18	201.21	200.58	202.76	198.94	199.51	200.5	200.83	202.71	203.56	197.57	205.82	202.48	204.74	192.37
210.95	212.83	201.17	205.47	211.25	202.28	209.81	212.49	207.51	209.38	209	205.76	202.73	209.72	209.17	204.55	207.32	208.86	213.79	209.2	210.17	207.19	211.66	212.76	200.56	206.79	201.95	211.06	206.49	209.29	204.11	213.44	211.61	199.48	206.91	215.3	211.06	208.6	209.59	209.12	208.31	206.73	212.83	204.24	205.31	202.52	206.67	207.64	211.76	209.51
210.4	210.71	213.59	208.89	210.9	208.71	203.78	213.16	210.09	212.05	213.46	206.48	211.24	213.47	198.49	209.67	207.68	210.4	211.37	206.18	207.67	208.74	213.04	211.27	209.47	208.82	204.68	206.84	204.14	211.52	208.71	206.57	208.55	218.45	215.86	212.38	209.1	208.26	203.2	203.11	206.33	209.46	208.68	207.73	206.19	211.72	212.41	211.58	213.45	206.38
219.54	216.14	216.36	214.39	216.6	220.39	215.65	223.48	214.36	218.89	211.09	218.95	218.35	217.54	219.3	218.81	212.4	215.87	216.21	218.4	221.45	220.81	213.17	221.6	221.95	222.36	222.91	214.31	220.67	217.43	218.66	205.33	214.04	221.29	215.5	221.68	219.78	215.6	216.91	222.34	221.55	209.11	219.36	217.38	219.55	222.56	220.96	218.64	218.54	214.44
199.16	202.22	198.63	199.63	199.11	188.23	196.12	198.3	201.24	194.22	195.6	208.58	196.77	201.52	197.41	198.72	198.96	199.15	201.55	198.41	202.23	204.04	197.49	200.72	205.58	201.76	200.62	194.75	202.68	202.85	202.11	196.58	195.9	195.87	204.14	198.88	197.84	198.86	196.01	204.28	203.19	201.88	201.49	205.85	196.52	197.45	199.22	201.31	198.21	198.06
210.33	210.47	216.56	211.68	210.28	213.23	214.13	211	213.04	213.42	208.92	211.09	212.38	204.64	208.5	211.12	204.34	210	206.6	206.65	212.78	213.22	208.64	214.73	210.81	213.67	217.24	216.84	216.8	206.68	212.36	211.73	213.2	212.86	208.11	213.51	210.36	216.78	211.06	207.16	211.23	210.99	207.49	216.69	211.46	212.53	207.73	211.75	212.31	215.21
216.74	217.36	220.37	219.29	217.14	213.76	219.87	214.72	213.66	220.27	220.45	221.92	218.64	218.48	213.54	213.72	213.01	220.58	211.96	226.42	218.38	222.1	215.37	217.19	219.06	215.81	224.7	218.71	221.59	213.96	219.16	220.81	217.99	225.02	216.81	217.5	213.83	214.27	221.83	219.95	220	209.5	224.38	215.53	221.6	219.07	218.03	221.56	220.25	218.66
216.81	216.5	210.65	208.18	214.02	209.5	209.75	200.31	213.48	211.29	212.34	214.2	212.12	210.66	207.22	209.83	207.2	213.48	208.39	210.55	214.38	214.15	215.42	205.59	212.82	213.21	213.74	207.6	212.27	207.66	212.59	213.05	208.65	209.27	216.18	210.55	217.51	219.72	211.11	207.19	209.22	209.84	216.78	217.2	209.61	208.62	210.32	211.32	217.16	213.13
206.37	208.91	205.89	205.05	200.95	201.96	201.6	201.2	200.12	199.99	202.82	204.95	204.82	205.86	201.57	201.87	204.24	207.48	204.26	209.83	211.28	203.84	206.36	207.62	204.16	208.43	204.82	204.96	205.13	207.42	204.37	206.28	200.68	202.05	202.19	203.6	199.42	204.02	201.46	212.51	203.47	202.91	196.6	205.79	203.19	203.66	201.7	209.15	199.94	198.89
197.75	208.25	202.44	206.9	204.96	205.79	204.87	208.39	199.77	210.42	209.94	200.57	204.14	202.52	203.67	197.29	204.34	204.56	205.34	200.47	209.66	201.62	201.79	203.93	205.68	215.47	198.23	202.83	201.37	199.47	202.52	201.77	202.4	204.02	207.9	204.95	201.99	200.73	203.98	205.36	196.66	204.36	205.81	203.73	205.96	207.87	197.81	202.38	205.94	205.53
205.39	210.17	205.26	205.95	208.17	208.23	206.35	214.79	200.14	202.66	203.4	206.13	206.5	204.13	204.19	204.13	210.79	207.76	204.23	208.73	206.47	210.65	202.02	211.56	206.56	204.59	206.56	205.61	206.48	206.97	211.71	208.03	206.24	204.75	207.85	202.82	211.49	215.16	203.71	204.6	208.6	209.88	212.89	203.97	206.74	212.04	208.61	206.57	206.39	204.86
208.59	206.54	206.74	207.13	203.81	207.76	210.43	208.02	205.24	207.66	213.76	211.81	201.29	206.45	207.52	207.66	208.48	210.81	209.94	205.76	207.76	214.46	205.86	206.49	207.3	208.66	203.84	215.26	208.11	210.91	208.78	207.65	209.71	210.82	204.49	203.3	213.03	206.64	207.68	209.23	203.21	209.17	209.79	210.82	211.44	206.3	204.09	209.16	207.01	204.87
208.32	213.08	211.2	202.91	212.38	209.24	205.41	211.25	207.82	209.96	209.51	205.06	202.23	207.34	216.19	209.93	206.17	209.02	208.14	209.02	206.26	204.83	207.62	215.77	207.63	213.81	209.93	208.32	211.78	209.04	209.88	205.78	209.53	207.76	201.3	207.88	203.38	206.9	210.87	206.88	202.19	207.04	211.78	205.25	213.27	208.23	210.69	203.17	209.1	209.41
211.57	222.71	219.46	224.52	221.8	222.08	211.4	220.32	212.53	216.91	216.02	210.94	222.2	212.7	220.52	215.25	218.18	217.42	214.23	223.33	216.69	213.14	212.67	216.71	212.68	210.93	221.01	214.93	219.63	217.98	219.59	216.98	216.49	221.43	221.24	219.17	211.92	221.91	215.55	213.43	210.41	219.28	211.39	217.57	216.21	215.63	219.5	218.21	218.4	216.19
206	199.12	205.8	197	200.84	201.95	198.05	207.92	204.78	203.91	208.39	205.81	205.11	204.98	202.17	208.5	204.39	201.76	201.98	205.22	208.97	206.61	203.41	199.94	204.1	206.74	201.77	205.07	203.73	208.03	202.18	205.04	201.61	207.53	206.04	214.1	204.36	204.05	206.98	203.6	207.59	200.75	196.79	204.34	211.87	200.35	204.32	205.5	206.18	201.18
203.01	204.22	201.92	204.18	200.18	205.45	209.08	205.57	204.56	199.13	205.8	210.33	204.01	199.52	199.24	198.87	203.59	195.36	203.92	201.49	197.34	213.34	210.36	200.8	201.83	205.56	206.02	204.39	198.95	206.29	201.38	199.47	204	204.83	197	202.18	201.03	204.34	200.05	196.77	205	195.21	209.08	207.38	208.51	195.21	205.07	195.76	199.92	204.82
204.57	210.51	212.62	209.46	211.2	206.22	206.41	199.47	201.08	212.77	212.04	214.9	207.38	202.35	206.93	210.08	208.12	207.99	209.19	213.41	207.07	209.02	208.52	201.55	208.59	206.62	204.59	208.97	211.18	209.09	206.56	205.18	206.69	206.29	214.23	211.22	204.86	205.55	208.2	213.02	211.4	211.18	202.61	200.68	208	205.25	204.39	212.05	206.98	213.01
206.91	213.88	203.92	210.96	207.13	208.41	202.55	205.46	206.59	202.14	205.68	210.35	204.72	205.16	208.05	205.55	208.16	209.53	202.79	210.65	202.36	207.79	215.86	214.03	198.29	201.53	206.29	205.4	211.66	210.03	206.02	208.05	206.2	208.54	213.54	201.14	203.97	212.07	208.68	206.42	204.77	210.34	204.34	202.56	200.65	209.51	209.89	204.82	204.95	210.08
211.66	206.48	206.68	207.93	198.39	206.26	207.64	204.66	206.16	205.56	200.24	207.45	205.57	206.11	205.33	203.31	207.36	207.72	209	209.26	205.45	202.24	210.63	205.15	203.35	208.46	203.04	210.26	205.76	207.66	206.56	205.3	214.37	208.32	208.78	204.62	203.3	210.42	201.01	202.33	207.74	202.43	207.85	206.77	210.15	201.94	209.91	211.51	207	203.53
201.07	210.12	209.29	206.29	209.84	211.47	208.03	208.93	210.52	207.67	210.91	209.91	211.88	212.68	211.25	203.35	211.13	212.48	214.04	210.69	206.23	209.68	204.21	206.75	201.16	207.7	205.66	199.28	212.59	210.46	213.04	211.52	207.25	205.83	199.05	207.69	211.31	209.99	209.11	211.15	212.65	201.7	209.19	210.79	213.91	205.63	215.66	203.03	209.96	207.75
218.11	217.38	214.99	216.18	219.18	213.04	213.88	218.65	224.75	218.57	221.42	212.3	213.92	221.23	216.48	214.27	223.07	215.48	216.77	216.84	216.97	218.79	214.02	219.54	220.11	215.95	216.37	215.4	208.75	218.12	212.99	218.22	220.45	218.98	218.91	214.67	220.99	213.92	222.06	213.76	210.45	222.83	217.61	225.57	221.52	216.08	218.38	213.43	222.08	215.74
209.05	212.43	211.13	200.17	209.23	211.92	207.83	207.15	207.12	201.57	207.89	203.57	205.17	204.3	214.24	213.47	204.87	205.07	211.55	211.51	210.59	211.85	213.28	211.57	208.26	207.01	210.84	208.93	204.57	213.32	207.38	210.26	203.22	208.42	215.93	211.81	204.13	211.77	203.57	208.27	214.25	208.34	210.08	212.06	204.57	211.81	206.93	210.84	201.94	207.38
206.32	208.49	206.34	208.32	209.54	199.85	205.97	209.83	212.33	203.76	208.93	203.56	203.51	203.28	217.24	202.49	205.12	209.38	199.03	216.56	205.94	208.58	209.13	208.58	212.48	200.69	211.72	207.48	202.62	209.6	207.78	212.91	211.23	210	207.59	207.24	209.32	210.45	209.84	206.49	202.03	201.71	209.62	198.26	211.01	202.32	209.94	206.98	206.89	209.27
210.14	213.47	208.52	206.18	209.26	206.25	207.13	212.45	217.01	213.05	210.39	213.57	212.24	203.24	211.51	210.2	209.98	208.83	209.19	204.8	207.4	203.32	212.84	204.65	206.72	211.42	211.01	208.91	206.79	206.96	211.04	198.98	206.73	205.35	208.04	208.18	205.12	209.41	207.58	207.7	212.12	206.4	209.06	212.09	210.19	208.61	207.5	213.83	203.92	213.04
218.48	220.18	218.02	213.39	213.69	215.51	213.03	219.01	219.61	221.15	215.96	217.07	220.56	218.84	217.65	214.98	219.55	217.29	214.77	216.54	221.96	220.54	216.69	220.26	217.62	223.75	214.82	220.22	217.04	214.12	217.36	221.93	218.56	211.82	213.37	221.2	220.68	215.01	215.44	221.58	213.75	213.7	219.58	213.62	223.26	221.37	222.91	217.35	216.48	219
201.16	203.27	204.83	204.42	201.38	213.97	204.77	203.52	202.04	202.13	207.54	203.16	204.59	197.1	203.9	201.29	202.53	201.95	198.77	207.76	201.57	202.93	199.5	212.75	199.6	206.08	199.9	198.01	210.75	201	205.55	205.17	208.57	200.07	191.93	198.57	206.64	207.07	201.41	199.44	201.75	206.99	199.33	209.11	196.55	206.09	198.61	202.41	206.97	199.16
211.48	206.55	208.6	212.89	210.53	219.15	213.4	214.58	213.57	210.12	208.98	213.16	208.73	216.56	213.26	213.88	215.23	208.91	211.72	202.02	211.08	213.32	216.13	212.86	208.92	211.85	215.18	214.76	210.42	209.15	214.07	208.75	211.79	216.88	211.28	210.95	212.36	214.61	213.61	211.3	213.86	217.26	211.06	213.42	211.41	212.83	214.3	214.38	206.64	204.62
210.65	210.44	204.14	209.79	204.27	206.27	211.02	214.72	207.78	207.77	204.37	206.85	210.06	206.77	206.33	207.76	206.77	211.61	216.52	203.71	208.86	206.47	207.56	208.37	210.33	205.84	209.15	203.37	208.01	211.59	207.35	212.68	208.05	208.58	215.39	211.92	206.92	209.56	206.12	214.74	209.65	193.86	208.96	215.53	206.11	210.27	214.75	210.8	204.33	209
204.06	199.7	210.19	199.88	197.87	202.9	201.87	202.9	203.04	210.4	213.03	204.84	207.85	204.25	205.79	207.07	202.1	200.17	206.64	207.78	203.19	205.32	207.65	204.37	205.53	200.27	207.14	207.75	206.72	202.88	208.18	202.78	201.11	200.7	203.46	207.75	203.37	204.68	200.03	202.55	206.26	208.92	202.81	207.93	205.02	207.08	199.93	201.3	205.65	201.69
210.47	216.87	214.84	216.62	218.91	218.1	217.92	212.11	221.38	218.14	217.61	224.82	220.58	225.94	224.5	218.56	214.11	217.42	214.25	218.63	210.92	216.45	222.41	217.9	223.77	217.22	218.39	215.92	210.57	218.07	212.86	216.79	212.62	217.35	215.27	210.02	218.85	211.87	213.09	220.5	221.91	213.71	219.72	216.53	215.61	218.13	213.67	219.31	213.22	214.59
210.48	207.64	211.52	207.57	213.77	213.24	214	206.8	206.19	209.18	202.88	208.59	211.51	204.48	210.79	211.46	207.85	208.98	213.25	202.78	212.08	208.37	216.22	209.03	202.29	205.16	207.19	212.91	212.23	203.79	201.4	206.63	205.29	203.78	206.14	211.34	212.04	209.54	214.13	204.96	210.76	206.38	213.58	207.55	213.78	213.7	205.95	206.63	208.31	207.99
211.56	206.23	200.41	210.01	211.33	206.89	205.68	205.59	206.36	207.35	204.54	211.1	214.32	216.12	216.19	203.22	204.19	212.99	208.8	207.56	209.68	215.41	208.9	210.58	211.82	213.64	207.17	209.31	210.81	205.35	206.6	208.76	214.58	214.08	205.84	212.16	204.26	207.09	210.35	209.59	206.44	210.08	206.57	207.04	211.08	204.43	211.71	215.16	214.34	208.44
203.89	207.33	201.51	211.78	201.74	201.74	202.01	199.73	199.07	205.42	201.92	201.86	203.39	201.22	205.1	197.91	197.9	206.79	202.56	202.26	202.71	209.47	205.32	199.05	206.48	202.57	209.71	195.99	200.69	211.24	198.26	202.49	197.95	200.46	200.26	205.85	206.16	207.84	203.64	199.41	200.53	201.23	200.57	199.5	205.65	200.97	200.45	204.65	200.13	209.18
209.46	212.35	210.68	208.6	209.35	210.7	209.33	203.71	205.08	203	207.61	209.08	207.96	207.42	206.19	207.88	208.94	210.65	208.41	205.51	211.48	203.87	210.33	212.06	208.41	213.33	206.51	204.73	205.5	209.35	207.54	210.04	210.88	209.95	206.31	208.37	207.68	202.17	210.65	204.17	203.73	211.06	205.64	208.14	211.74	204.89	210.58	203.68	208.56	208.04
199.68	198.72	202.57	196.15	202.21	198.9	198.91	199.22	199.93	203.73	199.36	197.68	202.96	193.38	204.83	191.95	194.79	198.97	193.88	195.73	199.22	194.69	196.31	199.4	196.4	208.26	207.79	195.45	195.76	201.64	197.99	200.17	203.15	200.34	201.27	198.07	197.66	199.5	194.31	199.78	196.17	202.6	192	194.27	203.05	202.34	204.39	203.55	199.45	204.9
209.72	210.09	209.15	217.14	213.85	205.35	210.82	213.95	208.99	208.36	204.88	203.01	210.17	214.17	207.06	206.95	206.83	203.41	209.96	209.05	209.23	214.15	209.64	209.54	205.74	211.68	214.32	211.95	207.09	210.68	207.27	205.25	209.67	209.13	205.26	208.57	209.29	204.8	203.95	213.47	213.05	204.53	210.7	202.01	211.23	211.31	205.51	212.39	208.66	208.06
212.49	211.08	210.81	207.27	210.04	202.75	205.53	210.38	205.61	209.58	212.59	213.52	205.53	213.05	210.32	209.78	206.27	205.86	208.88	208.99	204.61	212.94	206.25	211.6	199.15	210.86	202.45	206.9	206.79	206.88	199.44	202.4	201.85	209.34	211.18	204.34	207.54	204.84	209.04	202.39	207.03	203.46	199.91	216.25	204.47	210.68	209.39	205.48	211.89	204.63
203.4	213.49	211.02	210.69	215.76	210.94	217.93	205.86	217.75	210.55	208.41	211.28	209.2	211.02	210.1	212.46	213.62	215.27	212.84	216.66	212.29	210.8	208.76	207.55	209.38	216.1	209.11	215.77	210.35	207.59	211.15	210.78	208.93	214.71	204.99	206.38	221.78	215.73	208.67	210.55	213.36	216.09	214.15	209.14	204.44	212.26	209.15	209.2	216.56	207.58
210.95	216.03	222.2	219.27	217.68	218.9	213.14	218.67	212.08	216.7	220.52	216.94	218.02	211.21	216	221.82	208.62	220.77	217.22	218.36	214.78	219.8	214.99	213.14	211.36	212.05	216.59	222.24	222.38	219.59	211.48	228.06	213.71	215.75	222.75	214.2	214.34	214.06	210.22	215.61	214.32	219.89	216.99	219.71	215.78	216.89	213.23	228.78	214.61	214.7
214.56	220.42	216.56	210.74	218.61	219.17	214.02	214.42	221.08	213.06	216.64	221.51	219.46	211.74	215.08	221.86	217.31	214.56	217.01	220.51	214.69	221.12	215.05	212	222.62	216.71	217.76	219.33	216.18	222.1	215.57	219.78	212.43	216.82	213	216.53	216.39	212.31	219.19	217.21	214	215.9	212.3	213.67	215.53	219.27	217.44	221.88	211.55	208.77
198.18	209.02	205.91	211.9	204.34	210.18	205.75	202.36	205.75	203.01	201.62	197.79	207.04	204.31	204.22	206.66	207.19	204.97	203.49	208.2	203.97	203.65	206.7	207.06	198.7	208.89	198.62	213.03	207.89	204.85	209.94	210.81	207.91	212.19	200.45	202.02	201.58	207.11	207.79	202.22	206.47	205.76	206.2	207.55	208.68	210.05	202.83	206.57	198	206.65
196.47	199.34	190.39	202.52	199.35	198.55	199.5	193.12	198.9	196.99	196.8	195.73	207.79	199.97	196.67	198.03	200.41	197.02	199.6	202.96	199.58	197.4	198.08	193.88	201.65	197.57	196.85	202.65	198.15	198.7	199.59	191.83	200.38	193.18	195.02	193.64	196.88	203.92	199.93	198.45	207.06	203.13	193.82	196.87	196.9	193.67	195.6	199.62	196.07	196.1
204.48	203.31	204.18	200.24	207.85	208.51	201.8	204	201.62	210.84	210.68	210.43	207.33	198.78	206.93	196.69	202.07	202.78	198.51	206.72	199.71	209.92	202.9	192.95	197.46	209.4	208.97	202.76	206.97	202	211.65	201.49	204.58	202.89	208.12	203.3	208.87	205.71	201.88	205.58	202.7	201.94	204.18	205.05	202.81	204.28	211.66	204.34	203.57	205.94
199.56	203.62	201.73	200.02	204.62	204.42	205.95	203.35	199.67	202.91	204.37	206.25	199.87	207.02	198.87	199.35	203.47	206	207.77	193.13	199.8	195.09	211.79	208.77	201.65	209.39	199.21	205.22	203.87	198.7	205.14	205.35	203.87	200.04	195.53	199.11	197.07	201.58	199.57	207.91	197.84	205.91	199.24	203.19	204.59	204.91	205.73	202.29	205	204.11
203.56	205.63	200.24	205.14	208.91	208.38	201.96	207.69	208.95	201.91	202.85	205.53	209.7	207.13	205.1	210.89	206.26	208.05	208.29	208.74	203.31	200.32	209.05	207.12	194.65	201.51	211.61	198.29	207.68	196.35	199.07	205.29	204.16	207.52	201.64	203.92	203.84	209.1	206.31	206.1	208.03	206.87	205.74	205.56	200.95	202.89	205.38	205.98	206.02	205.16
215.72	215.46	220.23	224.35	217.89	211.77	212.78	217.1	217.76	222.81	214.98	218.56	216.1	208.42	220.6	220.02	213.75	212.66	218.02	222.28	214.06	222.94	215	218.68	220.07	215.06	216.45	218.22	222.9	220.66	222.81	218.5	218.57	214.86	221.41	220.62	214.53	211.15	220.99	220.3	222.82	222.9	216.16	212.75	214.89	221.34	218.95	223.44	219.17	227.43
203.15	209.79	206.12	210.72	210.58	206.53	206.44	219.25	213.47	202.33	208.88	205.77	210.69	209.69	210.71	204.25	204.12	212.3	208.21	208.13	204.23	209.14	205.38	209.51	206.28	210.14	206.4	206.48	211.61	207.9	212.92	203.71	207.54	201.64	209.94	205.3	205.7	198.01	218.32	201.83	203.55	209.69	208.31	205.59	208.95	215.58	210.48	205.08	210.45	204.78
197.99	201.19	204.52	205.39	195.54	198.5	202.59	202.14	208.81	204.3	213.03	205.14	204.23	207.02	204.16	206.37	211.88	202.23	199.57	201.38	200.49	204.14	203.25	206.13	201.67	197.87	206.47	202.96	201.46	200.39	205.38	210.17	201.55	205.12	199.76	204.48	205	205.6	204.7	209.69	204.46	206.54	204.84	204.48	202.55	207.88	204.14	203.29	202.95	200.73
205.68	202.53	202.12	200.99	202.98	204.63	197.8	212.1	203.81	204.38	201.37	206.87	205.96	205.38	199.85	201.32	207.3	206.87	205.72	211.77	203.6	200.93	216.38	205.51	199.82	196.74	211.85	201.2	195.95	208.73	204.08	210.36	202.96	199.11	201.96	201.27	203.58	199.06	200.5	197.96	203.86	200.41	207.1	198.01	210.82	200.73	203.49	206.41	203.42	201.83
216.75	205.39	209.46	210.3	214.21	209.73	211.62	212.2	207.38	213.5	201.65	214.39	211.02	216.94	208.93	207.05	215.54	213.76	214.8	206.12	214.47	208.58	210.14	212.45	212.33	212.74	214.18	209.98	205.17	215.1	219.84	212.81	207.84	213.79	210.05	211.94	214.18	208.38	213.2	216.6	209.69	214.53	213.72	211.68	217.66	211.41	215.85	207.05	207.04	214.63
215.86	214.29	218.95	210.82	210.5	212.53	215.94	213.31	210.1	216.47	212.76	218.49	216.18	219.15	212.03	211.24	211.63	213.42	208.03	215.63	208.23	216.1	215.86	208.32	213.32	209.37	211.65	217.5	212.63	212.66	207.92	209.84	213.14	207.57	212.1	208.56	213.02	221.1	210.05	212.25	215.61	210.35	211.08	207.93	214.5	217.63	214.64	215.5	214.36	210.03
199.37	200.44	198.84	204.74	197.68	202.97	193.45	197.85	199.76	197.08	197.28	194.58	199.54	198.24	197.42	197.77	193.26	204.2	202.64	199.66	198.16	193.95	193.31	197.87	200.9	193.66	195.95	201.87	202.4	200.54	203.21	196.87	198.5	199.43	199.82	203.85	199.19	197.46	201.03	194.91	202.41	203.79	199.01	194.61	196.44	196.72	200.65	203.55	201.03	200.54
199.23	202.31	203.47	201.93	203.28	202.64	199.34	210.43	209.67	198.04	202.75	205.17	202.27	202.69	205.01	203.95	199.87	201.71	208.66	206.23	201.94	200.69	209.03	208.48	203.32	208.15	206.25	196.35	204.74	197.6	197.4	206.1	208.33	206.7	204.29	205.15	205.98	206.02	203.36	207.65	205.08	203.42	201.63	200.62	198.52	206.29	197.07	202.19	202.66	203.58
195.2	199.86	196.59	189.46	199.97	194.96	194.31	193.66	190.98	191.22	195.7	193.21	200.82	196.49	196.06	192.78	197.49	189.28	196.35	193.39	189.38	195.75	195.26	198.54	190.22	198.77	195.75	190.44	196.83	198.26	189.57	194.36	202.3	198.74	196.67	196.05	197.7	198.21	201.41	193.27	200.07	198.36	196.68	197.67	195.78	201.2	197.24	199.56	199.13	187.47
213.86	210	218.59	220.72	217.24	213.9	219.82	223.66	216.45	215.59	215.91	219.91	219.1	222.09	223.05	225.73	214.72	215.3	218.98	217.41	214.8	217.56	213.77	212.7	212.27	213.99	219.66	214.42	214.17	224.68	217.6	217.41	224.58	220.2	214.37	217.18	213.6	220.23	214.77	218.69	220.94	217.53	219.89	218.01	216.82	213.19	220.41	211.97	217.75	214.83
205.25	213.45	216.02	208.82	206.04	211.72	212.08	206.96	215.19	206.81	210.28	213.78	211.81	209.36	214.24	210.8	212.85	213.29	211.3	211.28	212.87	210.33	217.39	213.1	211.26	210.43	209.74	212.27	211.29	210.53	209.69	219.88	206.82	219.03	217.66	213.53	210.44	208.65	207.66	209.11	207.12	209.99	207.75	207.4	208.13	213.09	214.93	209.2	209.19	211.27
195.18	189.28	193.56	198.63	195.39	198.2	194.3	196.56	190.9	197.96	190.78	193.39	196.38	195.53	199.69	197.84	192.3	196.43	190.84	195.2	193.93	198.69	195.45	191.06	204.73	199.77	195.38	192.8	191.66	197.45	199.64	189.15	193.16	192.54	199.65	195.93	194.69	195.71	193.71	194.21	192.39	192.54	191.55	198.91	197.84	194.3	192.08	196.72	191.96	198.65
212.14	210.96	205.3	207.91	200.88	205.35	212.68	210.76	202.45	211.61	207.45	208.37	206.4	215.42	205.12	210.51	208.69	204.23	204.74	216.75	212.27	206	200.85	208.27	210.47	206.38	208.19	203.26	207.03	210.34	202.43	206.88	212.5	215.84	205.81	212.27	207.86	202.9	205.53	208.88	210.81	210.3	216.77	207.98	205.66	207.76	205.63	213.03	206.42	216.25
200.59	199.17	199.95	204	194.21	200.1	194.3	198.74	200.23	199.41	204.34	195.85	200.37	198.4	198.71	198.52	198.15	200.29	198.41	198.91	197.18	205.67	199.66	195.77	200.06	202.95	191.39	196.06	194.73	198.92	195.59	202.74	201.72	195.67	197.6	198.73	202.28	197.05	201.19	195.13	197.29	206.56	202.32	202.87	199.89	201.12	201.75	198.52	201.95	197.02
203.38	190.85	195.17	194.91	196.61	200.11	197.81	200.38	198.41	203.11	192.3	195.23	199.16	202.51	202.57	196.63	197.73	202.58	197.9	195.93	191.34	202.66	196.57	195.98	195.13	198.61	193.98	203.25	195.27	198.47	198.12	202.44	203.31	201.5	195.8	201.06	196.1	196.39	198.98	193	199.87	196.53	198.62	198.98	195.23	197.59	206.2	201.92	198.48	194.75
202.8	198.39	196.64	205.58	202.12	207.84	205.09	203.72	204.72	200.68	200.6	202.46	199.81	196.69	209	200.48	202.42	207.06	199.07	204.94	196.35	205.91	194.33	198.59	206	201.35	200.31	201.56	195.34	200.6	202.76	206.58	202.86	204.47	202.17	202.29	204.58	209.87	204.21	202.87	199.02	205.67	196.93	200.35	195.73	204.39	203.88	206.22	201.75	193.15
208.25	209.5	204.02	203.7	217.48	211.55	212.63	207.69	215.26	208.42	211.03	212.99	211.94	211.63	209.16	209.71	204.13	203.43	208.27	212.15	209.47	202.86	209.18	213.68	205.08	209.77	209.75	211.88	206.24	210.29	206.01	215.69	211.22	208.72	204.36	207.25	208.59	204.85	209.08	208.1	207.24	204.35	209.36	211.25	212.59	207.26	204.76	209.02	201.22	206.78
209.18	217.62	207.2	215.67	222.24	217.57	210.34	211.04	213.91	214.64	215.64	218.19	214.54	216.09	213.13	211.32	217.84	207.32	215.91	210.76	210.91	216.1	218.49	214.35	206.82	214.59	211.79	215.74	213.07	209.17	216.73	208.57	209.3	214.13	212.7	220.59	214.73	213.31	215.92	213.11	210.63	214.69	206.89	210.86	210.93	206.78	216.53	213.09	214.24	213.77
204.84	203.41	196.47	197.4	201.89	202.11	194.52	201.51	195.47	206.83	198.3	201.01	204.72	197.68	206.32	204.19	196.04	201.95	205.17	207.28	200.39	198.5	194.23	197.15	203.16	200.88	206.65	192.99	206.82	199.61	204.32	205.96	199.28	209.62	198.6	203.89	204.25	204.6	199.87	200.46	204.4	204	202.76	205.04	204.35	200.87	203.25	203.33	198.7	199.19
215.06	215.83	204.75	208.75	213.83	208.79	214.57	218.59	218.45	216.04	211.38	210.29	211.78	214.03	209.2	212.53	217.51	208.88	210.07	211.7	211.12	214.56	205.06	209.27	216.92	213.24	212.57	216.6	210.08	206.56	210.23	205.49	211.07	210.32	212.31	214.18	210.72	215.31	212.06	211.55	216.51	216.06	209.62	206.8	210.11	222.71	208.48	211.76	209.5	206.51
203.75	206.2	205.23	207.34	204.48	198.83	211.67	196.71	203.45	199.49	205.32	206.88	200.81	200.86	201.43	200.02	206	201.22	208.23	195.54	202.14	204.78	204.11	206.67	204.58	198.71	202.44	200.36	197.34	201.37	205.34	204.05	198.6	204.64	196.13	208.11	200.06	205.1	204.42	206.67	200.08	204.23	204.36	206.11	203.06	198.26	203.61	197.03	199.49	204.13
205.81	208.33	200.43	204.58	210.03	204.02	204.46	206.45	206	205.63	208.22	206.99	206.36	208.5	210.8	199.55	205.53	210.34	207.46	202.21	215.56	207.29	201.53	203.58	205.59	202.02	207.16	205.46	205.23	210.73	208.81	201.23	208.2	198.86	208.82	206.75	201.77	204.4	212.44	209.14	207.29	209.12	208.62	205.68	205.45	204.14	203.48	207.14	204.48	205.13
209.13	212.28	204.72	210.28	209.74	205.71	209.38	219.86	208.24	206.37	214.52	206.71	205.71	205.96	209.35	209.83	201.07	209.35	202.5	209.65	204.42	203.29	203.37	207.75	210.15	203.36	204	207.87	210.08	203.23	213.05	210.34	200.73	213.35	211	204.77	209.8	207.68	206.16	205.91	211.77	209.91	204.42	216.57	208.96	210.11	205.69	201.54	202.94	201.69
201.07	199.77	202.31	203.7	204.56	202.51	205.27	201.05	200.36	206.76	203.3	195.52	200.34	210.9	197.68	198.94	203.06	210.55	205.37	203.88	204.53	205.46	204.75	200.26	206.67	201.17	203.24	215.48	196.5	211.13	203.51	202.51	202.35	205.01	200.35	198.38	200.87	200.14	200.12	210.61	200.51	204.73	208.49	199.69	202.46	201.82	205.36	204	208.41	200.23
215.19	213.2	212.3	214.13	211.56	214.17	213.6	210.17	217.5	213.28	206.16	219.41	213.69	219.14	208.24	212.17	214.77	214.26	213.76	205.77	208.93	211.8	210.66	213.89	214.51	213.2	215.65	217.94	209.36	218.29	214.78	214.77	214.07	212.81	215.98	213.76	216.1	214.1	216.14	216.09	208.62	212.83	213.65	210.73	219.77	217.16	214.98	216.74	215.61	212.57
212.31	206.06	217.36	212.48	206.78	202.08	209.44	203.31	201.37	206.74	208.63	198.32	203.11	209.67	207.11	204.61	206.47	210.18	204.77	207.69	206.13	199.06	202.74	203.75	204.02	210.79	209.23	204.8	205.7	201.37	205.94	199.68	208.05	205.74	205.49	199.32	209.73	204.94	199.74	203.85	202.8	203.16	211.26	206.61	204.66	206.33	205.39	203.84	209.33	205.86
200.95	207.69	209.29	207.04	207.21	209.02	205.53	205.08	207.08	215.81	205.98	209.94	214.45	216.21	216.5	218.9	201.77	205.61	205.69	209.85	207.52	211.35	202.85	202.87	212.16	210.46	209.45	210.74	211.49	207.86	210.31	209.38	212.25	208.94	209.46	207.13	197.62	209.36	211.19	204.39	207.73	201.2	207.5	212	206.37	208.62	206.46	206.95	215.61	211.02
206.17	212.8	203.5	205.66	207.23	207.23	204.68	204.05	203.03	209.34	201.57	206.73	204.59	201.5	202.98	206.91	204.82	201.58	197.84	202.71	194.52	205.97	203.56	201.18	205.44	202.41	206.05	206.7	204.31	198.88	208.36	201.52	207.39	203.53	204.36	201.65	201.01	204.5	199.88	202.11	206.51	206.76	204.93	200.58	206.09	209.19	209.31	203.44	198.33	198.18
214.18	212.69	207.7	202.76	208.3	200.05	209.77	202.62	209.69	209.74	208.9	206.62	203.6	207.3	210.8	214.4	209.12	208.27	213.73	205.54	211.65	205.43	206.06	209.87	213.68	210.15	209.23	210.35	210.02	212.67	208.81	207.52	201.41	205.17	206.45	204.51	204.62	212.94	208.92	211.06	206.29	217.52	213.42	206.14	210.75	212.1	212.33	203.47	207.85	210.65
200.36	199.53	196.31	197.75	208.67	204.56	202.02	207.29	197.47	204.29	202.76	195.99	204.69	198.86	201.93	202.77	202.72	194.68	199.27	198.11	207.65	199.73	198.3	193.16	194.74	205.4	205.51	202.7	200.07	207.24	201.03	201.81	199.94	196.16	198.73	204.35	202.47	200.65	208	202.24	194.16	195.56	201.89	201.34	200.34	190.97	207.64	193.49	205.86	204.23
216.23	214.67	211.01	212.82	215.25	207.75	209.79	206.54	214.93	213.91	220.71	209.52	208.24	209.27	212.15	217.88	217.71	214.24	204.26	215.07	210.38	211.43	214.64	211.37	208.74	209.05	219.97	213.53	212.3	211.99	208.77	211.94	220.25	221.28	209.01	213.37	213.46	208.32	220.39	212.08	208.29	219.99	217.31	209.13	213.85	213.79	214.79	220.69	214.76	212.38
204.77	208.22	203.17	212.01	208.56	211.59	202.03	211.46	210.71	212.98	211.3	199.39	204.78	208.68	207.61	205.69	205.92	209.83	206.78	200.67	204.52	210.31	201.4	203.17	208.96	209.09	205.7	211.92	206.1	211.83	212.08	214.19	206.57	206.53	202.99	211.56	205.23	209.66	209.16	210.4	208.9	209.17	210.12	208.24	208.47	206	201.66	203.38	207.68	206.78
197.26	199.07	201.96	199.3	197.7	199.8	200	200.55	206.53	201.58	206.41	193.32	194.75	192.5	198.55	202.66	208.13	194.26	199.38	196.86	200.45	197.1	205.03	195.92	204.54	198.26	207.22	199.09	205.56	199.05	202.92	200.91	200.79	197.01	196.05	199.27	193.15	196.74	202.41	200.87	194.83	205.73	201.86	191.54	192.81	191.86	200.23	195.48	203.69	206.71
211.58	214.41	218.96	211.37	216.2	214.82	214.1	210.82	207.32	213.9	202.29	205.12	212.21	207.76	210.88	207.54	207.63	202.72	214.87	205.41	212.86	208.84	211.76	211.89	210.93	218.83	212.24	204.54	215.16	209.51	214.9	215.76	208.56	208.11	208.37	210.09	210.86	217.17	208.44	211.03	211.23	205.94	218.01	203.78	209.5	208.91	210.64	214.04	209.84	209.94
205.6	210	206.87	207	213.4	205.39	214.29	203.96	205.31	209.76	216.25	204.44	206.97	207.13	211.34	203.25	209.45	210.57	213.23	211.17	209.57	204.89	215.73	213.46	206.57	209.75	209.88	208.57	212.72	211.54	211.06	208.84	207.39	211.39	206.06	209.25	205.17	210.71	213.97	213.03	214.66	205.4	207.09	210.61	211.44	213.14	209.82	210.68	211.89	214.23
216.57	211.59	220.37	211.51	210.93	215.47	210.95	213.25	213.85	210.18	212.72	209.36	209.35	218.93	215.21	208	211.2	210.64	210.11	204.85	207.85	209.65	213.15	214.22	210.47	209.51	214.09	214.87	209.86	207.39	210.4	213.43	206.33	210.82	214.25	212.27	211.22	203.82	213.37	208.38	205.19	208.62	203.84	213.06	217.2	212.72	219.53	211.66	208.89	213.03
211.69	207.49	208.02	199.21	206	208.58	211.13	203.32	213.26	210.43	207.91	208.09	213.59	205.57	210.57	209.38	213.77	211.06	203.93	209.95	203.52	204.81	212.04	208.84	212.92	215.16	210.07	207.51	209.36	200.28	208.65	208.98	213.27	209.04	206.88	206.84	208.99	209.38	214.88	207.36	205.25	206.95	205.8	210.14	207.18	209.75	210.43	204.15	212.08	201.16
225.59	220.31	216.27	219.92	213.1	218.24	218.02	219.16	214.44	219.93	223.13	218.85	214.77	215.06	217.59	214.4	223.91	213.51	214.24	215.31	216.15	215.63	213.28	218.98	214.74	219.79	214.96	214.77	221.88	220.77	219.02	216.85	223.1	215.7	223.5	220.63	214.2	217.26	213.9	219.01	218.13	217.02	217.2	220.53	219.43	215.23	213.72	215.7	220.84	219.44
200.25	199.61	199.99	192.55	206.66	202.24	197.31	207.04	199.58	192.9	199.08	202.97	196.94	199.32	195.57	197.43	194.95	196.56	202.15	197.32	201.59	206.62	200.21	199.39	193.96	200.24	197.89	201.62	204.46	198.57	204.95	207.67	198.92	195.57	197.25	196.55	199.86	190.75	198.89	200.76	200.68	197.71	199.23	204.22	198.19	197.78	196.13	198.01	197.85	201.59
208.5	201.86	209.34	214.11	208.53	207.97	209.24	212.92	208.28	211.75	207.49	208.33	205.48	211.93	216.03	211.81	214.04	209.97	209.3	207.42	210.45	208.68	207.09	214.75	209.93	211.49	204.41	212.62	203.47	211.98	212.68	210.06	211.09	208.79	211.73	203.78	215.45	212.41	212.55	214.1	203.44	211.85	209.65	213.62	208.1	208.22	209.46	210.28	206.83	205.15
205.49	196.62	193.99	197.44	203.74	191.72	190.34	199.68	192.29	197.6	202.6	203.04	201.96	203.42	203.39	201.84	207.44	199.79	198.9	189.67	195.93	194.6	199.82	200.75	197.44	195.52	201.11	197.05	201.93	196.95	197.79	195.29	197.49	197.96	202.19	197.84	199.8	196.35	200.32	200.19	198.26	196.23	192.1	204.01	201.04	205.41	198.87	203.56	194.56	198.1
210.66	212.13	213.31	211.02	209.87	209.97	208.26	209.14	212.41	215.34	206.06	211.21	202.36	208.68	201.72	200.8	205.46	203.89	208.78	209.64	208.86	208.37	208	208.82	213.85	206.21	207.61	210.25	216.26	209.33	205.73	210.09	204.32	204.4	213.56	212.56	209.84	207.17	213.15	211.14	209.78	209.92	210.12	209.55	207.39	205.25	202.83	211.41	206.19	206.54
206.61	212.89	208.77	210.6	209.29	213.58	211.87	216.28	216.89	212.55	212.84	202.64	202.9	210.71	209.11	210.08	213.05	212.69	216.74	209.42	215.03	212.68	211.09	211.22	214.81	215.8	213.69	208.45	212.59	212.01	214.01	210.24	208.91	212.79	210.84	214.28	213.23	210.15	212.13	215.79	211.68	211.96	209.06	220.29	204	216.77	216.57	214.18	208.72	219.07
204.16	202.4	202.89	214	209.65	211.8	209.41	211.76	203.55	213.3	206.28	211.92	211.04	209.29	209.89	209.69	208.46	206.57	208.26	211.15	208.45	207.31	217.3	214.09	208.74	206.28	206.85	208.36	210.08	203.18	210.46	207.89	199.03	207.38	212.08	207.5	207.71	212.86	202.02	205.83	206.52	209.03	202.46	212.06	202.46	207.14	205.09	207.32	214.19	201.98
197.48	195.35	203.04	198.71	204.3	200.44	200	202.29	199.55	201.66	205.93	201.34	205.21	196.19	197.98	205.43	199.72	199.01	200.47	203.63	199.17	198	200.92	199.53	201.03	196.25	201.24	198.34	195.99	200.21	207.87	208.99	201.06	195.85	200.01	199.91	201.16	199.95	200.34	202.51	201.07	204.76	198.41	208.75	200.3	198.32	202.66	199.08	198.69	204.62
212.82	209.42	207.48	209.93	203.51	209.84	200.72	208.95	207.38	206.2	205.66	204.65	207.45	213.35	215.98	207.37	210.58	203.18	206.23	205.88	205.35	206.97	208.11	209.66	205.27	205.63	210.46	201.11	210.73	209.49	207.38	209.36	202.98	204.39	199.4	205.2	210.05	213.1	203.52	213	212.61	210.13	210.47	207.51	213.77	217.44	206.43	212.57	210.39	214.77
208.3	203.67	206.77	209.68	210.11	207.42	203.5	208.35	208.51	206.72	209.11	208.27	210.03	200.74	204.12	210.96	214.52	210.77	208.48	204.17	203.98	213.76	208.13	211.35	213.05	203.47	208.53	205.68	209.18	204.61	210.64	204.36	212.95	213.11	209.82	203.38	213.93	205.34	204.93	211.65	210.6	210.64	214.08	206.35	206.49	214.17	210.7	205.65	208.26	205.08
211.97	209.35	204.95	210.05	214.65	213.45	204.49	210.36	204.41	207.19	211.27	207.72	213.64	206.79	208.56	212.01	213.71	207.81	210.19	211.99	207.2	207.83	212.46	211.87	203.14	206.64	209.71	209.14	200.06	207.97	206.51	202.9	204.8	208.95	203.11	213.57	205.83	208.14	212.53	208.25	210.9	208.5	209.43	213.61	209.02	212.02	207.27	209.25	206.89	207.09
219.22	217.63	220.8	219.35	222.59	214.93	218.17	223.84	216.16	220.68	221.01	212.45	209.67	223.2	218.99	209.86	217.37	223.74	224.19	219.21	217.79	212.11	215.37	220.58	214.99	216.9	219.62	221.45	227.37	218.33	219.11	214.2	213.71	216.56	217.97	218.49	218.02	217.81	218.39	219.81	215	223.93	219.36	219.34	216.37	220.08	219.43	217.79	221.94	219.36
193.72	200.87	200.64	195.92	194.43	187.91	188.3	199.43	195.71	194.62	197.54	200.33	194.07	191.96	192.05	196.78	199.07	188.62	193.79	194.71	196.93	193.19	192.31	188.3	190.58	200.9	198.89	194.09	187.42	190.86	189.29	195.11	201.39	195.86	193.79	188.57	195.03	191.1	195.83	196.42	189.71	195.01	188.91	188.38	191.13	186.43	193.88	194.78	190.07	191.77
211.16	207.54	205.23	204.87	215.28	205.96	214.42	212.49	211.02	206.33	217.76	212.79	211.92	209.17	208.56	206.72	216.26	210.26	208.56	209.42	213.49	208.34	202.07	210.77	206.73	209.48	214.79	213.25	209.18	208.23	210.28	208.59	209.72	209.71	206.44	212.08	215.09	208.47	208.15	215.19	207.9	209.47	205.36	212.93	202.86	208.63	205.01	210.63	212.83	207.17
210.66	215.85	213.5	207.49	215.22	211.98	211.19	210.66	216.28	216.16	212.3	209.86	211.49	214.93	213.36	215.35	213.7	213.75	213.58	211.51	217.12	208.94	212.41	212.19	218.66	217.93	211.51	217.19	211.86	213.15	216.67	214.6	213.71	212.92	215.5	209.6	213.79	212.37	210.29	213.97	213.76	218.38	220.74	218.41	209.99	210.26	220.17	216.83	210.61	214.81
206.13	206.87	210.71	209.05	206.95	213.95	207.87	202.33	209.53	208.31	208.09	204.9	208.14	202.81	209.12	205.08	213.2	213.63	207.24	206.67	205.65	204.29	207.53	207.19	211.84	203.92	205.73	203.82	206.29	205.54	209.69	209.8	206.42	208.57	207.34	207.83	205.38	215.12	211.91	200.49	212.18	207.65	203.99	206.24	211.65	209.57	209.91	204.95	204.57	209.47
197.72	200.47	197.73	201.9	194.4	195.11	199.25	194.75	203.22	200.78	200.22	200.48	200.66	197.25	206.89	199.07	197.77	194.07	189.67	196.76	201.78	195.78	198.99	198.62	199.02	197.03	201.62	203.42	197.39	198.4	199.15	193.27	198.38	203.03	204.09	201.57	198.32	196.05	200.77	199.81	201.87	199.11	195.02	202.33	201.78	197.97	199.16	195.48	201.14	198.04
205.74	204.23	212.5	203.74	202.5	204.82	205.65	211.19	208.63	206.1	203.61	207.31	207.25	201.25	199.02	209.69	210.53	210.18	200.24	209.81	210.39	202.52	209.24	207.87	201.29	200.63	205.07	201.21	203.04	204.9	205.78	207.54	204.17	199.48	200.56	215.4	207.81	205.54	207.62	203.7	203.79	204.84	207.29	205.66	206.49	204.55	210.99	198.07	202.27	201.87
195.63	198.68	199.31	202.36	205.84	202.85	202.58	204.44	204.62	206.06	199.68	202.64	199.78	203.21	204.46	201.21	197.04	208.68	202.63	198.64	208.22	198.63	197.32	196.68	201.16	206.13	203.19	200.37	196.81	200.51	202.57	199.7	198.73	207.2	197.74	204.81	205.3	207.8	200.98	209.04	201.7	206.35	201.95	210.42	207.87	203.09	200.7	204.34	201.88	202.6
208.69	210.33	208.79	209.98	204.89	206.23	211.56	212.45	206.88	209.8	202.8	211.41	208.73	208.63	209.28	211.26	204.28	213.77	215.87	205.66	209.45	206.33	210.44	211.78	213.47	212.28	207.52	202.34	210.6	215.87	212.19	213.71	206.49	207.79	207.87	211.18	205.57	206.91	206.5	215.47	211.97	205.62	210.35	207.79	205.07	204.03	210.17	208.46	213.06	209.78
211.89	213.12	209.8	209.84	218.25	214.26	219.67	213.28	219.24	220.42	215.77	224.23	210.92	221.3	217.26	222.72	220.45	218.87	218.58	219.08	220.66	212.66	216.72	219.05	222.77	210.98	213.44	214.27	218.38	210.28	222.37	211.8	215.45	217.75	213.29	211.89	215.42	215.41	217.54	214.23	217.99	213.59	215.43	215.21	220.36	214.73	218.37	213.34	216.96	219.88
214.12	216.95	209.17	208.21	209.27	217.39	209.75	211.09	212.4	214.77	214.36	211.91	211.71	213.63	210.95	213.67	212.76	209.2	213.16	214.72	204.94	217.4	220.21	209.26	209.39	218.85	209.95	209.99	216.98	209.89	206.86	209.81	212.89	215.38	218.22	212.4	212.81	215.35	213.53	209.71	217.77	219.4	213.25	207.82	207.63	214.77	214	210.45	206.73	206.73
204.67	206.8	209.21	209.5	206.16	197.84	205.37	207.47	211.09	209.21	203.76	211.16	209.57	204.13	211.25	210.15	208.53	213.12	216.88	200.36	206.97	203.68	208.08	207.61	212.29	210.32	210.82	206.96	206.14	207.12	213.96	214.41	210.84	208.71	215.04	205.53	199.17	210.41	203.99	207.15	204.75	207.54	205.01	206.63	210.43	206.14	204.62	205.37	209.27	206.36
208.26	204.88	208.46	201.34	210.86	206.89	203.25	209.38	210.17	209	208.14	207.12	209.73	208.95	213.94	210.97	207.04	209.02	208.36	210.29	209.65	209.53	204.17	208.53	212.88	210.94	201.75	209.6	208.55	207.79	207.36	204.41	208.52	207.02	211.5	213.21	209.21	204.8	209.62	204.37	215.23	213.61	212.25	212.27	207.41	212.64	216.4	206.09	207.69	214.32
201.61	202.02	201.03	202.09	199.14	194.3	204.65	203.24	200.04	196.19	201.99	202.25	196.55	198.25	198.99	201.95	200.62	195.57	202.74	203.62	202.39	202.49	198.33	197.67	196.59	200.55	206.57	194.83	198.63	207	202.03	203.66	196.38	203	199.52	198.34	200.94	200.63	199.19	193.39	203.09	207.32	201.21	200.01	204.72	198.46	196.69	199.2	200.2	202.11
207.54	206.98	207.5	205.39	209.23	206.07	206.41	208.85	209.87	206.39	212.51	211.45	205.5	214.58	209.26	209.59	206.4	208.89	208.51	209.43	206.6	211.47	215.32	210.59	211.05	213.07	202.98	204.74	206.85	207.77	209.14	211.88	207.21	213.1	209.03	209.2	205.16	206.08	206.91	212.32	205.84	210.48	207.29	210.55	204.46	208.35	215.64	202.41	208.36	208.92
203.09	205.03	209.34	205.78	202.51	198.68	201.52	200.94	204.31	207.1	198.85	207.81	206.33	203.86	205.04	209.95	210.9	203.7	205.57	202.89	207.04	204.97	209.93	201.42	203.44	208.36	208.38	203.7	204.57	199.4	211.53	206.49	203	201.28	201.76	207.7	201.82	198.17	204.55	202.62	200.41	203.03	202.02	206.75	200.58	199.73	203.96	200.52	199.33	206.67
202.86	208.55	205.72	206.94	208.76	200.1	202.57	201.29	203.65	199.76	202.81	207.83	209.77	201.87	200.43	202.27	201.73	204.28	199.85	198.64	205.76	204.52	207.1	202.95	199.92	205.81	206.83	201.63	206.94	196.58	202.16	208.51	208.29	200.9	203.15	206.29	201.27	205.46	200.07	203.7	209.24	206.63	203.65	204.47	204.73	208.63	205.42	205.59	203.7	199.45
203.94	204.51	207.96	207.21	203.11	198.77	198.98	211.46	197.12	198.36	199.29	200.17	196.55	205.53	201.76	208.38	211.23	201.34	199.48	208.43	203.22	202.76	202.23	208.02	200.21	206.32	204.03	202.65	208.14	200.06	200.65	203.06	200.14	202.16	196.84	203.61	200.46	205.14	206.56	203.21	202.91	203.56	196.4	204.56	203.26	212.11	201.05	203.59	202.63	205.82
206.77	202.81	208.9	209.96	211.24	207.68	219.99	208.7	211.06	209.44	207.02	210.94	212.52	209.57	212.3	211.04	213.84	209.78	208.71	214.4	213.99	207.81	209.87	214.32	207.82	211.39	216.14	210.56	214.82	209.87	211.18	211.16	213.53	212.82	217.61	217.25	214.96	207.57	212.21	212.15	214.96	210.02	212.15	211.36	211.34	207.9	209.63	216.96	213.86	209.57
215.09	209.84	209.43	212.47	216.47	214.15	209.63	212.68	207.19	208.55	215.93	203.96	215.06	211.84	206.13	210.44	212.65	212.89	217.12	208.85	214.54	206.8	216.04	213.7	207.41	211.14	207.43	215.27	212.51	220.02	209.96	209.15	211.32	213.03	212.38	212.88	213.71	212.54	211.17	211.6	218.33	217.05	216.67	208.63	210.28	207.22	209.37	211.41	209.71	208.72
192.97	193.35	191.67	196.44	196.46	200.22	200.55	190.15	195.05	193.71	190.34	191.46	196.23	196.17	203.92	199.7	199.71	193.48	189.18	195.78	202.33	193.96	197.42	193.18	188.39	194.21	194.75	193.31	189.72	190.16	191.28	199.17	194.64	195.71	191.66	200.28	193.26	200.14	194.56	194.43	194.93	194.72	194.42	193.16	193.37	192.69	188.82	186.31	196.35	191.79
204.33	204.57	206.63	207.22	207.25	196.66	206.14	204.56	199.43	203.1	207.98	200.96	205.89	202.02	201.75	208.77	204.61	204.36	206.04	203.84	205.79	204.3	205.14	207.87	200.4	204.29	203.17	198.52	205.89	206.94	204.29	198.54	204.81	206.06	204.12	199.89	201.79	200.03	205.26	202.32	201.32	203.48	199.49	196.51	204.16	200.13	203.15	202.77	202.54	199.43
210.19	207.88	201.96	207.88	217.18	208.05	213.41	207.89	219.03	215.29	212.42	213.35	213.16	202.03	209.24	211.04	208.35	217.97	209.64	211.69	210.84	217.06	211.86	205.82	210.71	207.11	205.73	220.63	219.09	211.44	213.19	212.02	215.19	212.9	213.92	218.78	208.93	209.88	210.6	218.94	209.47	215.74	212.57	209.19	211.5	212.79	210.27	213.7	213.9	211.86
204.34	211.24	210.01	206.92	208.16	204.58	211.57	210.1	209.21	215.24	205.28	206.39	200.67	208.56	210.34	206.59	207.78	214.09	207.45	204.44	205.94	207.87	205.8	210.82	215.35	212.84	206.8	210.5	210.49	202.77	206.34	213.84	208.67	203.55	207.14	207.27	210.09	207.12	205.01	209.21	209.68	210.18	210.61	211.69	209.95	204.43	214.18	203.92	214.22	205.71
200.54	196.66	211.1	205.66	206.87	206.04	198.79	204.73	204.21	205.18	201.71	205.4	200.26	208.17	203.84	201.49	211.75	202.77	197.18	206.9	199.43	202.14	197.06	203.9	200.7	206.48	205.13	212.64	201.8	205.4	206.94	197.4	205.24	199.09	217.03	201.03	199.27	204.83	199.96	209.05	200.04	201.83	199.81	203.54	204.63	202.76	206.45	209.94	197.38	206.45
220.48	211.14	221.06	213.16	217.81	215.46	214.14	215.43	220.78	218.67	222.92	222.06	218.71	218.14	219.45	218.56	216.02	219.03	222.48	214.22	217.67	217.66	212.56	208.26	222.6	221.84	215.96	215.93	219.8	217.03	215.58	217.22	217.4	216.55	214.7	224.95	210.71	223.62	218.93	223.13	216.72	219.2	220.92	219.93	217.53	218.75	221.04	216.53	224.56	217.84
210.78	207.43	209.2	213.02	205.51	210.21	210.94	207.98	212.56	215.81	215.47	213.93	210.01	211.07	216.2	204.23	211.94	206.72	214.18	211.04	216.61	210.51	214.87	210.56	212.2	211.83	210.86	205.32	207.69	211.64	215.58	215.79	210.49	208.46	209.78	209.66	211.71	214.22	213.29	216.33	213.38	211.02	211.65	205.45	213.04	216.29	216.76	214.78	214.96	208.87
195.95	197.97	206.73	207.73	198.99	196.73	201.79	201.15	204.57	201.89	209.57	206.6	207.02	202.36	204.11	202.18	192.86	201.19	202.01	209.71	204.8	199.21	202.22	207.44	199.1	202.51	205.64	201.84	208.84	205.63	195.82	200.32	200.33	206.91	207.19	201.61	204.68	202.31	203.48	204.59	198.22	201.94	204.76	203.86	199.99	201.17	199.05	205.34	209.64	208.55
208.08	204.44	200.31	207.55	206.78	204.34	202.03	207.02	204.82	207.92	200.63	205.27	201.64	202.72	203.98	200.07	204.61	207.96	206.96	209.99	205.91	206.49	209.61	202.39	205.02	205.02	201.72	201.87	205.4	204.18	200.53	200.04	202.55	205.25	209.97	205.01	207.97	199.58	200.17	211.39	204.01	198.17	206.84	208.79	200.34	197.78	205	209.92	198.41	200.46
207.18	210.36	208.36	210.97	212.92	207.75	207.15	207.86	204.79	203.31	210.71	209.54	206.73	201.48	211.37	208.88	211.41	205.71	206.82	207.27	201.97	212.04	208.5	203.59	207.89	206.39	207.52	200.66	202.58	205.8	210.73	210.32	209.28	207.88	208.11	202.61	200.49	208.6	207.23	207.6	210.66	206.84	210.79	205.76	210.61	204.12	210.73	209.62	212.34	207.4
204.71	199.94	203.98	201.7	207.28	204.99	204.16	198.47	209.24	196.82	209.7	202.74	200.55	204.44	205.35	202.24	202.7	205.8	200.27	207.77	202.56	196.54	200.95	204.96	199.88	200.23	211.53	202.6	202.5	206.02	203.24	200.92	205.14	202.55	203.26	202.58	209.09	205.78	204.53	199.65	200.38	201.45	207.73	201.05	198.4	207.43	203.16	203.41	200.05	209.19
214.2	206.02	213.13	213.31	218.67	204.7	211.06	208.65	215.71	218.5	212.74	212.36	214.71	211.76	218.65	210.97	216.21	204.2	212.83	210.68	215.68	220.24	215.95	216.93	211.2	210.47	214.18	216.57	205.68	214.29	215.31	205.03	220.47	221.43	209.25	212.07	208.8	209.06	213.07	216.01	209.36	210.39	209.27	209.93	211.82	210.38	210.11	213.63	212.02	216.02
222.74	216.46	222.4	219.34	212.44	217.63	221.13	215.86	217.51	214.8	212.58	213.06	217	217.89	216.01	207.19	208.44	215.48	219.49	223.31	218.34	213.98	222.8	211.4	215.82	219.09	213.52	214.85	217.18	218.77	215.83	218.57	218.56	219.63	221.87	221.94	210.57	217.9	220.23	210.59	217.71	219.15	218.29	218.46	221.23	222.16	216.68	217.65	215.01	214.77
213.31	209.5	206.69	210.05	205.66	209.96	206.84	211.21	210.31	213.07	216.17	209.12	211.94	206.11	202.04	208.4	209.04	211.76	204.75	207.85	207.27	210.62	205.02	205.01	214.61	206.22	209.96	208.11	208.85	209.83	207.69	205.5	212.33	204.22	209.46	209.52	203.22	205.86	208.7	206.42	203.51	208.23	208.39	210.47	210.13	208.78	210.98	207.51	210.94	215.66
204	207.99	203.53	205.59	213.39	209.46	211.22	206.35	204.34	206.04	204.15	205.03	207.95	212.2	204.62	203.34	210.75	209.27	206.15	211.78	207.75	210.09	207.16	208.61	213.75	214.64	209.38	204.3	207.09	205.36	211.21	206.31	210.27	209.73	206.43	209.15	204.16	213.6	208.51	208.43	215.26	207.35	204.29	204.9	212.59	209.35	203.7	200.22	206.21	212.42
210.98	212.37	216.56	216.94	211	204.12	206.46	209.91	213.54	207.51	211.37	219.31	222.25	209.39	207.2	214.86	219.08	215.54	216.7	212.05	210.16	216.53	214.06	213.94	213.86	212.24	215.42	207.22	211.64	216.45	208.67	211.96	205.18	209.73	212.94	213.44	209.76	218.41	212.42	205.16	212.81	211.91	210.64	209.76	213.56	215.82	214.79	217.23	216.7	211.76
206.99	211.37	207.45	212.08	215.22	212.04	213.12	209.54	215.1	212.54	210.42	213.71	209.26	215.06	213.41	206.95	205.56	209.06	216.89	207.32	213.59	214.27	212.97	215.6	206.55	209.15	212.54	205.47	208.57	209.4	210.25	214	210.38	215.19	213.3	209.57	210.8	218.31	216.05	216.9	216.69	213.46	207.25	215.82	210.06	210.6	212	209.63	210.6	213.05
205.53	198.73	202.23	202.65	201.34	203.38	201.19	199.57	206.37	206.33	206.83	197.68	198.86	200.37	202.48	202.01	199.24	205.11	204.51	200.31	204.51	205.45	206.41	208.13	204.02	204.28	206.76	209.12	204.83	197.02	198.6	198.65	202.14	202.86	209.8	204.17	202.07	205.35	200.62	193.76	204.91	200.74	201.93	208.39	204.73	201.93	195.07	202.59	209.45	203.71
208.72	211.65	205.86	215.63	205.51	209.09	207.8	204.32	204.9	210.16	207.57	209.92	200.98	208.74	205.44	209.21	207.44	205.63	209.41	204.36	218.67	208.9	212.81	213.86	204.29	207.2	208.13	201.65	208.53	208.19	211.66	208.34	207.59	207.58	210.54	202.92	208.54	209.55	203.41	209.99	209.56	209.18	208.02	213.02	210.76	213.53	211.11	199.12	207.72	207.06
209.95	203.89	209.91	211.27	211.65	212.83	212.88	207.25	212.58	197.9	210.63	199.81	198.22	204.96	206.85	202.25	211.66	217.39	213.31	201.76	205.89	204.51	205.51	205.56	205.78	210.49	208.63	209.63	204.2	211.18	210.4	212.53	211.31	207.44	209.87	212.59	208.71	207.03	210.34	207.7	203.89	200.65	215.67	205.73	204.95	204.48	203.82	212.48	210.76	209.34
214.82	214.99	213.16	212.86	213.9	208.58	211.93	206.86	208.4	214.34	213.87	208.42	211.13	214.37	216.03	212.04	216.02	215.17	212.55	204.15	207.83	216.32	216.95	214.16	213.45	214.23	218.52	208.91	211.97	206.26	206.69	215.67	214.39	215.34	211.36	215.57	209	206.28	215	218.7	209.65	209.03	212.42	210.42	203.33	208.35	211.54	208.11	211.5	214.84
201.71	200.31	199.81	196.37	201.45	193.68	204.39	206.5	208.28	203.73	203.13	202.72	201.6	194.93	201.59	210.84	201.34	200.29	198.44	203.94	203.2	198.89	198.55	205.44	207.64	198.51	203.52	198.43	197.9	204.49	195.96	203.81	197.47	205.98	203.15	195.04	200.13	201.82	202.36	197.83	194.93	197.9	203.04	208.54	202.93	204.15	206.69	202.96	199.05	199.92
198.01	200.67	202.23	208.47	197.28	204.2	208.5	208.19	201.47	209.22	208.16	202.22	205.17	201.87	205.37	206	205.49	206.32	204.77	205.26	204.22	205.81	213.36	207.28	204.6	205.87	210.16	206.48	199.54	206.91	208.96	200.28	201.58	199.32	207.16	202.42	205.99	204.99	202.85	207.3	204.33	203.51	209.06	205.39	204.69	201.47	202.21	203.33	200.34	200.42
206.24	209.18	210.03	202.37	206.12	207.3	206.23	206	209.33	212.65	213.38	210.56	214.47	206.71	207.65	214.35	215.19	204.72	208.03	208.08	200.15	212.55	207.44	204.09	207.66	205.46	217.76	204.6	214.62	211.75	212.82	204.05	209.31	205.39	209.96	210.42	202	211.07	206.99	205.61	207.39	209.97	208.33	214.96	208.46	210.01	210.23	208.34	214.74	207.78
214.31	212.9	208.25	204.24	205.37	211.49	205.71	215.94	212.88	208.84	205.46	210.18	211.32	211.17	208.7	210.67	210.35	203.93	206.7	210.95	207.17	208.45	213.02	209.4	208.48	210.36	214.71	213.78	208.64	208.46	209.49	210.89	214.23	209.98	208.97	207.78	202.61	208.67	210.44	209.6	208.48	211.85	203.05	213.6	207.35	210.23	207.17	215.06	203.89	209.07
204.92	212.38	211.26	204.12	209.07	205.92	209.84	208.77	210.7	209.9	211.42	206.58	208.21	207.06	216.7	210.81	205.76	214.4	208.05	205.12	208.95	212.47	202.05	211.57	204.5	207.8	212.76	204.12	211.01	215.1	210.9	204.2	212.61	207.22	212.15	210.87	207.69	205.63	205.69	213.52	211.28	208.16	208.9	212.15	217.89	210.37	212.87	211.53	207.96	208.04
205.6	204.7	202.58	210.59	201.68	211.77	205.65	204.91	206.16	208.19	206.15	206.66	206.37	205.49	208.67	213	207.59	205.61	208.04	206.27	208.28	208.13	204.83	207.33	205.26	206.46	201.52	214.79	208.67	206.48	207.52	207.67	207.84	211.44	199.9	207.91	209.09	213.42	204.04	205.02	202.45	210.86	204.14	205.68	210.81	204.01	205.92	204.79	200.58	205.2
214.23	211.33	217.3	217.27	212.08	217.74	210.18	208.03	211.31	215.98	216.82	202.33	212.08	219.44	210.3	214.71	218.03	210.03	216.86	211.4	216.71	217.76	209.31	208.64	205.01	210.72	213.84	207.41	212.67	211.38	209.42	212.95	216.82	211.06	214.71	208.45	212.04	206.89	215.46	208.62	214.01	216.11	217.27	214.38	214.94	213.14	211.01	212.05	215.9	209.93
208.96	203.37	207.98	206.34	200.78	208.7	203.09	209.29	206.58	214.6	208.62	208.17	209.31	205.68	206.06	212.84	212.5	216.01	204.86	209.15	204.62	203.6	208.67	211.27	203.79	205.64	210.23	209.74	208.09	211.97	210.57	206.74	207.84	209.59	203.63	205.82	215.82	213.56	207.06	207.05	209.27	209.15	205.63	205.51	209.48	209.51	212.78	208.82	205.19	208.58
199.12	206.85	199.54	203.01	202.41	206.22	203.28	206.46	206.03	199.7	203.69	208.16	199.8	203.87	201.41	203.45	206.11	203.36	202.58	201.82	208.65	202.35	199.19	204.05	205.92	205.12	204.02	206.46	201.96	203.43	204.99	205.89	203.8	193	201.19	206.79	199.23	204.42	203.07	204.2	194.34	195.23	200.02	205.91	204.92	197.87	202.59	202.55	206.54	201.34
208.13	207.05	206.84	205.24	210.49	210.68	207.95	204.17	212.53	214.82	211.15	206.33	209.44	212.85	210.23	211.92	212.13	208.53	200.49	210.25	209.02	208.5	207.44	212.9	207.91	208.92	214.95	213.07	216.83	207.68	202.49	207.48	209.55	205.05	204.69	209.49	209.66	208.42	209.62	204.74	204.49	208.05	208.88	204.62	211.49	209.25	212.33	204.38	204.68	201.92
194.53	198.67	200.5	198.41	195.63	198.95	195.5	196.14	208.52	199.69	200.9	207.39	201.9	203.67	196.28	199.95	202.43	200.26	198.25	204.1	195.02	198.93	198.29	197.57	195.54	194.96	202.79	199.28	197.19	201.12	199.61	202.42	203.4	204.21	198.75	201.67	206.43	197.6	197.06	203.63	195.2	199.02	204.07	198.34	198.8	198.77	192.1	199.16	194.59	199.73
217.48	221.89	220.7	222.25	218.6	224.8	217.37	214.45	219.71	219.28	224.12	217.65	217.34	214.21	220.19	216.94	216.89	211.17	217.2	221.85	215.16	218.51	219.56	221.02	217.49	224.61	220.65	214.32	210.09	214.57	215.34	214.76	219.48	215.15	216.62	217.77	222.75	214.38	214.34	225.26	215.41	215.92	219.24	219.19	218.36	220.64	220.04	214.51	220.44	219.24
209.87	213.38	209.1	206.42	207.66	208.81	206.25	203.54	202.77	210.09	212.11	209.82	210.31	210.95	212.14	214.32	207.59	213.71	211.4	213.44	211.46	211.22	215.46	208.9	205.86	212.97	214.28	213.65	204.61	208.38	203.13	207.87	209.85	204.88	203.37	212.04	208.85	209.8	206.32	208.34	207.82	207.92	214.21	216.38	207.89	203.26	205.64	210.9	209.6	208.78
209.52	202.83	205.67	204.46	205.75	207.12	202.21	209.92	203.77	204.34	204.27	203.93	211.3	201.83	201.69	198.7	207.14	211.43	204.77	204.44	198.35	204.73	199.68	205.7	192.53	204.53	204.27	205.97	201.92	205.16	205.49	198.32	204.89	212.81	199.63	201.63	200.68	206.72	203.42	205.92	205.9	196.73	206.07	200.09	200.53	206.67	203.63	202.26	212.36	203.95
202.58	201.9	203.47	206.82	196.15	203.23	197.18	197.82	201.9	208.41	206.89	194.62	198.78	204.95	204.25	200.78	205.4	204.14	204.28	209.15	205.31	204.1	202.71	195.79	204.61	198.74	202.37	202.68	204.28	204.12	202.17	197.68	203.53	202.33	201.01	199.49	198.45	201.28	203.5	208.22	200.04	198.26	198	193.58	201.04	206.61	196.18	199.42	200.84	205.33
205.01	203.51	213.36	206.15	204.39	200.09	206.82	204.71	208.44	202.97	204.6	203.93	205.06	205.15	201.52	202.57	201.35	204.61	203.98	204.64	207.55	209.27	209.79	204.56	206.57	203.6	199.44	204.12	197.48	212.21	201.82	198.35	203.44	201.35	201.37	204.29	204.58	212.52	202.31	204.36	199.86	211.53	199.24	200.77	204.23	205.45	204.28	204.93	199.89	202.51
209.38	206.18	205.82	206.9	210.51	211.74	210.83	213.81	211.76	210.44	207.25	210.61	205.26	210.45	206.42	210.06	206.95	204.04	205.51	199.11	203.61	213.39	209.06	207.84	210.19	208.29	207.15	207.13	203.23	209.49	206.39	202.48	204.58	212.66	211.92	209.01	214.85	212.1	206.7	208.97	203.28	204.07	211.94	207.6	210.56	209.59	204.5	204.64	207.59	201.75
217.59	209.91	207.89	207.93	204.55	213.45	211.65	217.68	214.4	207.56	214.69	212.96	213.89	212.88	207.55	211.29	221.31	210.61	215.72	213.73	209.82	217.24	214.99	209.41	209.45	211.04	211.92	217.12	209.79	211.02	212.99	215.34	211.24	213.86	210.33	211.46	211.2	214.45	207.96	212.24	212.67	210.69	212.82	213.46	211.53	216.57	209.45	208.46	210.03	204.99
202.83	209.74	206.17	205.67	210.01	204.12	204.28	206.93	212.51	209.92	209.8	207.66	209.23	215.45	207.93	202.18	216.51	205.9	205.41	210.89	203.75	205.26	208.47	212.65	209	207.98	208.52	210.12	208.61	209.55	212.73	197.04	207.97	208.97	201.36	209.08	207.88	208.82	207.66	208.67	213.64	214.06	211.3	203.99	209.83	205.28	199.86	210.75	205.62	212.85
209.7	203.16	209.6	193.8	196.56	197.84	205.28	198.73	206.7	194.59	199.26	201.05	204.72	202.18	198.91	198.23	197.98	198.12	200.08	199.42	197.8	204.94	200.07	197.61	208.49	200.17	200.71	198.95	199.24	195.2	201.58	199.3	204.06	195.24	201.36	203.62	199.14	202.3	199.98	201.25	195.39	204.33	196.23	193.23	197.18	194.93	199.11	197.76	198.77	202.22
205.32	200.88	202.97	204.27	211.43	205.05	197.64	197.5	200.43	207.98	199.6	199.47	200.27	203.91	208.11	206.64	200.86	198.18	202.2	210.44	203.3	203.17	205.61	195.92	204.23	209.08	204.63	206.43	205.92	199.19	207.68	203.07	206.49	203.62	195.55	201.7	203.59	198.53	204.36	203.93	197.17	198	198.65	196.6	200.12	202.1	206.63	195.89	204.53	199.55
209.29	210.16	217.08	210.54	213.89	207.25	207.87	210.85	214.37	213.35	212.37	211.97	207.42	210.35	213.5	212.41	209.31	215.96	212.64	212.82	215.9	207.43	210.1	210.23	211.43	213.67	206.38	205.16	209.32	210.41	210.74	217.25	207.54	211.45	209.26	209.69	211.53	213.61	209.32	213.33	215.75	211.97	211.12	219.64	207.47	212.57	215.63	207.84	213.18	213.55
221.14	224.13	219.88	222.22	214.24	214.44	219.46	221.05	215.62	219.1	218.71	213.62	214.32	216.84	219.01	217.07	221.75	217.28	217.76	219.05	219.58	220.35	222.35	225.58	218.92	220.82	213.58	216.5	214.1	216.24	219.45	216.19	221.15	214.45	214.85	214.28	217.02	219.13	214.66	219.37	220.28	222.91	223.11	215.28	218.88	219.65	215.7	213.82	215.04	215.58
209.87	208.24	217.61	214.5	207.2	219.57	219.04	213.05	212.58	212.15	215.41	210.04	212.56	215.2	213.93	210.2	214.5	215.86	212.4	217.04	211.69	214.56	212.04	216.85	215.54	208.17	215.21	214.79	216.55	214.78	208.78	211.36	213.98	208.7	217.47	211.42	211.54	212.58	208.91	216	213.77	218.94	217.36	210.47	208.89	212.64	216.35	221.38	209.49	218.86
208.48	205.25	207.79	205.31	209.04	206.21	206.15	207.09	210.76	201.13	207.44	212.97	204.05	208.39	207.68	203.75	210.92	204.5	210.83	208.62	204.09	204.64	202.29	205.32	209.37	207.29	204.11	204.48	206.74	207.9	204.29	208.45	207.66	205.08	202.42	206.09	202.56	209.23	203.96	202.26	201.23	212.76	206.75	207.07	205.74	203.8	208.96	204.37	204.05	202.58
203.69	204.83	201.88	199.32	199.99	206.37	207.62	205.73	206.07	195.89	204	199.19	214.17	205.05	203.08	202.12	203.63	198.84	204.02	202.94	206.79	208.41	197.84	200.72	206.38	203.15	201.05	204.06	203.63	199.98	196.22	196.92	199.58	204.8	206.97	203.24	197.46	193.16	199.86	195.15	203.85	195.41	202.15	200.82	200.34	200.81	197.69	200.92	203.8	199.16
210.12	207.89	204.98	201.19	204.98	209.07	204.48	215.03	206.06	209.9	211.43	202.87	202.61	203.21	204.62	205.46	204.33	212.05	203.16	208.68	208.2	202.44	207.74	209.89	204.67	211.66	212	207.41	204.83	207.88	215.84	205.49	205.53	212.24	203.6	207.47	208.63	215.77	202.13	207.44	206.89	209.25	206.69	205.07	211.25	207.86	204.48	205.42	211.48	212.71
208.99	210.88	211.11	206.74	213.99	207.7	211.61	211.14	210.44	206.45	212.31	209.61	215.03	210.84	209.38	215.84	210.24	211.52	217.48	215.06	218.72	212.22	210.18	209.86	215.4	213.33	207.5	210.37	212.4	211.18	209.27	212.99	215.51	210.97	218.92	208.52	208.9	213	207.16	208.73	213.26	211.83	210.3	215.35	213.04	209.69	213.33	209.58	216.61	217.71
202.04	205.08	202.96	208.99	197.46	192.33	198.93	204.6	201.05	200.94	204.27	200.63	200.68	201.8	207.77	205.12	202.67	201.11	207.33	198.15	200.24	207.29	207.38	203.65	205.38	197.8	203.83	200.15	200.2	201.17	203.5	208.4	207.63	200.58	199.11	212.74	204.37	201.74	207.71	198.07	191.94	199.66	205.86	204.58	200.43	197.97	203.63	210.34	196.67	204.23
208.39	213.58	216.18	213.08	210.17	215.35	211.13	210.99	210.78	218.22	210.23	210.83	210.71	209	216.23	217.47	210.09	213.19	205.08	216.78	207.66	209.92	213.27	211.03	215.75	212	207.65	209.82	214.2	212.53	206.11	209.26	211.42	217.48	210.38	216.23	213.55	217.65	214.96	214.81	216.14	213.21	208.76	217.15	208.44	211.98	212.98	204.12	210.98	216.54
209.2	215.06	217.09	214.68	216.55	215.19	218.38	215.8	221.58	217.79	220.06	212.47	215.1	217.26	214.44	218.1	211.31	213.77	215.01	220.59	210.54	210.12	211.97	218.26	218.29	217.69	210.78	216.15	221.31	215.02	212.89	221.83	214.86	216.65	219.25	216.63	215.35	212.36	224.69	215.16	215.68	215.45	212.24	217.04	214.48	220.58	217.23	220.24	222.07	211.55
203.24	205.21	200.47	201.25	203.53	205.73	199.31	204.39	204.98	207.35	200.07	205.64	201.31	206.37	204.62	204.46	207.89	204.71	199.48	203.75	197.83	208.16	199.15	199.67	202.39	199.4	207.93	208.77	197.62	204.78	204.21	198.06	200.34	208.21	204.97	203.36	203.09	201.99	197.42	205.05	198.24	195.15	205.22	199.08	198.72	208.1	201.75	206.5	197.82	197.68
209.57	197.6	195.44	206.02	206.9	201	202.65	194.27	204.88	200.89	201.29	201.15	203.48	202.01	206.98	202.02	200.08	206.58	190.55	201.83	205.23	202.97	198.83	202.76	203.73	203.61	201.73	201.49	202.21	203.18	203.22	207.48	205.91	201.77	201.09	199.84	199.54	203.53	195.54	200.81	211.38	200.07	207.14	202.91	199.77	201.05	198.37	199.07	202.01	207.46
217.98	220.38	216.62	219.95	215.31	213.48	218.61	215.11	217.81	220.21	218.19	217.03	211.76	221.96	219.25	215.09	212.78	211.28	225.88	221.24	217.29	219.4	219.77	208.33	212.52	213.07	215.79	212.31	213.09	209.05	217.05	219.16	215.91	221.07	220.58	221.03	217.51	213.69	213.99	210.37	213.71	217.33	223.24	215.56	218.65	218.03	217.57	219.11	213.63	214.04
211.53	207.36	212.32	207.78	208.85	208.46	204.86	209.75	210.78	215.21	204.58	207.17	207.44	209.36	207.5	202.93	200.82	215.22	207.24	214.1	202.85	209.83	210.44	208.67	202.83	213.29	205.38	205.24	206.71	207.87	207.82	207.44	203.37	205.53	209.93	207.75	214.35	210.62	207.93	205.56	207.8	206.12	216.98	210.64	212.65	212.82	208.41	206.29	208.53	209.12
214.06	213.1	210.23	212.32	214.07	205.37	213.49	216.11	216.99	214.68	216.61	208.02	214.66	212.86	216	214.21	211.31	214.14	212.58	207.81	216.6	209.68	213.19	215.93	220.99	216.45	216.75	220.12	211.56	211.64	208.46	207.39	220.21	212.01	218.61	214.71	209.33	209.98	213.61	207.67	221.56	212	215.23	215.34	211.56	217.49	210.96	214.87	214.08	211.09
207.24	203.46	211.21	211.57	208.53	210.55	211.26	203.93	213.72	205.89	206.54	203.99	207.06	211.56	205.23	207.98	199.68	208.32	203.49	205.41	206.44	208.6	208.1	207.85	207.2	207.38	205.75	205.93	208.63	203.31	209.29	205.7	199.47	205.92	199.58	204.26	206.08	201.45	202.12	208.76	204.46	200.34	204.94	205.53	205.97	198.91	202.56	204.68	204.2	204.87
208.75	207.6	206.04	208.76	212.71	207.32	208.07	208.99	210.62	208.69	208.83	207.44	207.04	208.65	209.56	209	203.94	208.8	204.58	201.19	206.25	216.51	210.46	203.63	202.77	206.24	207.14	199.83	210.11	204.9	212.24	205.07	202.41	214.76	206.52	214.67	210.81	206.74	210.84	207.72	207.99	207.73	202.41	211.54	202.48	211.26	206.61	209.98	209.48	210.43
205.59	215.32	211.14	214.71	212.42	208.75	210.17	214.2	212.66	205.51	205.49	213.1	203.71	202.99	210.37	214.79	205.88	209.12	205.17	206.62	207.67	211	205.88	206.61	205.25	209.79	205.56	210.64	217.99	212.92	208.91	215.05	207.62	209.33	200.07	210.68	208.58	207.95	208.31	211.03	214.3	208.71	209.76	211.72	208.05	207.52	212.31	204.54	204.03	206.58
210.93	209.07	204.28	207.04	211.62	210.23	214.52	205.84	202.74	211.43	206.3	214.66	216.34	206.17	208.9	205.38	214.72	211.15	209.2	211.17	205.71	209.53	214.79	210.65	205.03	208.11	205.56	204.13	211.88	212.23	205.4	209.74	212.22	207.86	208.74	213.53	207.04	209.27	212.34	210.9	207.38	209.26	206	209.67	208.56	209.3	208.46	208.74	201.8	205.77
210.55	208.02	206.94	211.33	209.21	206.33	217.03	208	207.96	203.79	209.75	208.13	212.22	209.51	209.79	212.91	204.59	208.68	207.54	208.16	204.62	212.07	207.65	207.75	208.02	207.26	209.32	203.93	212.68	211.42	211.84	207.46	204.71	203.74	209.72	205.39	209.66	216.95	208.67	208.33	209.45	204.62	212.06	208.27	215.74	204.08	212.97	213.68	204.04	211.15
208.4	211.6	205.75	214.04	216.41	211.93	222.45	214	215.03	215.07	212.45	220.31	223.18	206.09	212.99	215.89	213.11	222.1	208.91	210.02	212.7	223.21	211.95	219.02	214	208.08	214.18	215.26	210.58	217.57	215.55	210.3	208.59	211.45	208.67	215.47	210.2	214.85	214.97	214.41	211.18	214.79	213.42	212.11	213.95	211.52	216.23	214.87	210.5	209.46
199.26	207.74	202.12	200.57	204.18	200.83	202.49	205.21	203.97	199.01	208.61	200.34	199.4	203.72	203.25	200.88	203.09	207.91	205.82	205.14	211.47	204.59	212.74	207.65	201.11	205.26	202.93	207.99	204.79	201.56	200.58	207.87	206.6	206.22	203.57	210.49	194.35	203.19	207.06	207.41	204.25	203.5	198.45	207.81	205.15	210.18	199.41	203.73	202.54	203.49
207.2	208.41	207.01	198.09	203.05	210.03	203.95	197.19	194.74	205.3	210.4	207.87	200.18	205.42	203.75	207.44	208.78	210.23	203.11	208.63	201.97	199.05	206.45	208.23	207.66	205.8	199.82	201.2	204.89	197.23	205.12	201.28	206.44	212.02	204.37	206.93	202.24	206.45	203.58	206.4	208.36	201.95	208.37	209.68	201.45	202.82	208.91	206.34	198.61	204.75
219.55	214.94	220.12	214.93	213.52	226.75	215.3	209.64	221.52	214.62	215.77	218.28	222.11	215.49	216.02	220.59	221.95	206.11	216.83	220.21	213.14	214.95	217.15	215.49	216.42	217.15	211.71	215.09	213.8	220.67	211.58	220.13	222.53	219.47	215.83	212.05	215.52	215.05	214.53	220.52	219.24	213.19	218.09	216.25	218.21	218.99	213.69	219.31	223.63	217.24
218.84	214.03	219.26	216.69	217.86	219.34	216.6	211.68	214.02	215.23	208.74	217.2	219.67	216.07	210.67	211.1	215.61	216.25	215.62	218.61	213.87	219.4	222.48	215.41	215.85	223.1	217.65	224.73	208.43	221.3	216.14	221.41	215.52	211.46	214.73	213.02	213.38	221.71	211.82	216.71	219.07	220.88	211.25	218.28	218.46	213.65	222.04	224.67	221.28	213.75
213.8	215.7	214.47	219.89	220.33	220.62	212.59	220	211.12	216.1	221.21	217.88	220.01	219.64	218.41	217.6	220.01	220.48	216.76	212.97	214.85	220.02	213.49	215.29	220.29	214.98	217.12	217.25	219.72	218.88	217.82	217.65	213.1	216.54	217.07	213.59	219.14	218.85	212.64	217.13	213.18	216.86	213.32	224.61	212.94	219.45	221.03	213.93	218.74	212.64
198.36	194.6	198.08	190.96	192.42	189.15	190.32	195.5	194.03	193.67	194.24	198.95	191.92	194.66	198.24	188.99	191.69	192.86	196.11	194.34	195.18	197.27	189.86	199.45	198.91	191.88	199.76	200.49	195.97	190.6	191.54	195.71	198.1	193.63	203.26	191.11	194.94	198.11	193.72	193.64	204.75	189.59	190.77	192.28	195.45	198.62	198.49	198.74	188.82	195.98
206.64	208.85	207.75	202.41	204.21	199.11	201.61	202.75	209.23	203.41	207.48	202.84	207.56	211.68	206.13	203.69	206.13	202.23	208.34	203.94	203.1	208.07	205.38	202.93	204.17	202.41	203.81	209.77	205.1	202.03	208.54	206.28	203.79	207.81	211.58	205.14	203.03	204.34	204.5	208.42	204.67	209.16	205.06	211.01	200.41	210.31	210.99	203.78	212.83	205.35
204.47	197.62	197.11	204.32	201.86	200.16	203.17	201.02	199.41	203.21	200.19	197.43	207.12	201.38	196.46	200.5	193.31	208.17	198.71	192.18	199.14	200.4	203.95	202.2	199.63	196.4	201.9	192.6	197.37	197.96	199.39	200.44	197.94	196.31	200.11	198.9	204.38	199.98	198.69	198.63	207.2	203.01	200.5	194.45	203.49	201.34	193.97	200.25	200.14	204.79
208.48	203.63	203.18	199.45	208.41	198.92	201.27	201.4	199.56	199.69	206.67	200	197.76	202.68	201.84	209.32	203.89	206.23	203.75	193.08	202.36	203.2	207.3	199.43	200.9	199.25	202.91	206.95	204.21	199.59	200.91	203.31	203.06	204.94	201.51	197.81	201.86	202.99	199.19	200.33	205.53	207.34	197.23	202.9	199.24	206.76	204.15	209.39	203.77	206.93
204.18	205.79	195.81	209.74	201.82	205.74	194.17	202.59	206.98	203.6	197.08	204.89	203.86	204.49	202.46	199.11	195.48	199.16	203.94	202.93	193.25	198.95	202.65	204.85	200.86	196.14	200.48	203.46	200.71	200.27	205.2	200.1	208.15	204.95	199.12	202.75	197.74	204.56	198.35	201.78	203.19	204.44	204.96	202.71	193.1	203.39	203.07	203.01	204.22	207.95
198.59	201.78	197.5	192.11	199.11	201.8	198.51	200.75	196.24	202.28	200.05	199.42	196.81	194.63	198.99	197.33	201.59	199.3	192.39	201.37	203.92	192.73	195.59	198.74	197.04	195.88	198.9	202.33	196.36	191.79	199.67	200.24	202.79	200.86	197.33	195.6	198.43	202.57	202.37	199.44	201.69	201.23	200.06	201.02	197.74	203.49	194.53	193.92	197.7	200.06
206.07	207.93	208.25	211.33	215.18	206.4	215.34	205.34	205.11	213.42	214.17	207.37	208.12	209.74	210.59	209.33	214.86	210.69	211.19	211.28	207.74	209.6	206.32	204.53	206.02	204.41	208.69	212.26	207.97	213.14	209	205.86	203.84	196.73	221.52	212.95	209.92	214.85	209.8	212.99	210.04	208.76	207.35	211.45	203.37	207.67	208.96	204.56	208.54	214.54
212.03	219.69	217.35	218.14	213.63	214.82	208.24	206.6	214.66	215.98	216.09	212.54	213.07	213.46	211.91	210.82	216.5	210.43	217.62	217.41	213.31	208.72	212.89	207.05	218.03	208.16	211.89	208.38	212.45	208.75	214.72	217.76	211.45	209.95	215.53	213.68	215.35	206.91	211.12	212.66	217.95	211.86	209.74	213.94	216.64	218.07	224.77	217.94	211.97	216.16
204.21	211.95	210.92	206.53	211.11	208.8	209.4	209.09	204.79	207.9	203.12	204.17	204.13	203.45	204.89	208.09	206.18	209.28	208.01	202.19	205.69	199.13	204.98	206.9	210.09	203.7	206.53	207.07	210.03	205.33	207.69	209.53	209.17	206.23	207.58	211.41	201.23	206.01	205.28	204.61	204.42	211.24	204.27	204.68	208.74	213.28	205.15	211.96	208.83	206.26
209.47	210.92	208.71	210.12	209.42	204.41	214.49	207.7	209.52	205.49	216.33	207.02	206.75	211.81	202.08	213.01	204.11	206.62	206.63	213.8	204.13	205.96	206.85	212.31	204.04	209	200.76	201.79	211.05	207.99	211.8	212.5	206.09	212.76	209.13	208.91	213.09	209.83	209.79	213.79	203.97	212.09	209.08	208.77	210.82	207.85	209.36	212.91	213.21	205.52
209.98	210.53	209.34	207.34	203.47	199.77	203.18	203.51	206.64	205.73	204	203.57	207.63	201.1	205.49	203.47	202.62	210.55	197.59	211.08	209.09	203.25	206.08	210.21	201.7	203	204.34	205.59	205.67	206.97	203.48	205.68	208.55	203.11	203.68	202.7	202.92	204.23	199.12	208.67	205.59	204.65	204.8	202.97	210.9	201.47	209.37	203.42	211.06	200.5
221.11	207.94	210.29	221.69	214.95	213.08	220.98	213.55	219.3	218.64	215.27	215.4	216.48	214.95	223.55	219.14	213.8	213.07	222.86	224.98	209.63	219.16	212.51	216.91	217.29	217.98	215.95	223.17	217.37	215.65	212.89	217.13	218.36	208.25	220.95	213.37	219.23	217.05	214.69	214.96	217.34	209.69	221.33	213.9	215.1	213.44	212.29	223.94	224.64	215.51
207.91	202.82	204.21	203.96	207.9	203.07	209.22	203.09	207.52	203.97	205.47	201.89	210.25	203.57	203.56	202.91	202.83	202.52	208.12	202.23	198.54	206.33	206.36	207.4	204.22	210.49	199.88	208.26	206.42	203.25	197.39	209.66	204.37	200.88	204.69	206.31	205.67	206.55	206.62	205.47	206.9	206.02	199.53	206.77	209.04	206.48	202.57	208.31	193.9	205.58
198.79	195.71	191.53	191.46	199.52	190.11	192.74	196.05	198.44	189.97	198.45	195.23	196.27	187.53	194.77	194.95	187.62	191.84	195.22	192.11	200.61	192.91	194.25	195.87	195.74	199.45	191.6	192.2	198.64	197.07	194.15	194.56	193.83	200.71	192.13	192.56	198.72	188.95	201.89	187.02	188.68	198.67	192.78	190.26	196.16	195.8	194.41	194.87	196.11	193.16
199.21	199.57	198.87	198.22	198.66	193.06	197.37	199.19	198.12	197.46	198.68	191.55	202.17	197.18	197.33	201.57	193	198.85	201.76	201.43	200.73	194.08	199.32	200	192.82	204.71	198.61	196.66	199.51	201.36	194.23	203.03	194.88	200.37	197.19	203.19	205.5	202.78	196.51	196.96	201.38	201.31	205.36	194.28	202.14	196.22	199.21	197.12	199.25	203.02
213.99	214.64	213.07	211.52	211.18	208.3	206.24	214.82	217.7	209.51	211.78	208.81	212.25	209.93	216.08	209.31	210.7	213.94	214.28	213.07	209.57	207.48	215.84	216.72	213.26	208.33	215.19	219.68	212.38	211.75	210.99	215.14	210.65	210	207.91	202.84	206.43	215.72	207	212.5	216.9	204.5	205.06	206.97	214.51	209.73	205.84	208.36	208.51	217.31
208.32	204.56	203.81	207.09	205.77	208.55	190.56	207.2	210.58	210.15	201.01	203.9	205.32	211.21	206.72	207.52	207.76	203.06	200.3	202.76	207.97	198.92	204.92	204.4	203.89	205.13	205.82	198.17	205.01	207.56	205.44	203.31	201.65	206.97	205.04	205.13	199.31	207.12	212.04	199	203.45	203.31	196.57	202.27	203.38	198.94	199.77	204.19	201.02	201.61
208.57	210.06	207.39	199.41	213.01	203.89	209.63	206.36	207.6	215.25	203.4	203.82	209.12	208.63	206.56	203.58	205.32	211.08	211.22	205.33	215.93	200.09	207.04	204.99	198	204.86	212	208.25	208.95	211.49	212.18	215.64	209.19	202.8	215.3	215.55	209.61	206.51	203.5	206.64	211.12	210.75	210.91	206.9	207.89	207.23	212.71	204.78	207.83	209.98
215.83	218.37	213.81	206.19	208.16	210.26	201.8	210.71	215.03	209.31	206.9	212.84	209.13	218.7	212.7	212.7	216.18	210.29	212.58	207.72	207.73	213.93	206.06	207.19	214.89	214.19	213.25	206.77	212.17	212.96	217.59	210.12	215.47	210.56	208.02	211.8	213.64	213.82	215.03	207.98	216.31	214.89	219.01	214.37	209.09	212.38	213.26	210.48	214.81	211.66
204.52	201.79	200.68	206.93	205.19	203.78	201	203.26	204.7	199.85	200.14	203.28	208.25	198.4	199.42	203.78	201.3	200.97	207.76	205.64	203.65	199.39	196.72	203.31	201.62	204.84	202.92	205.99	203.99	204.99	209.46	205.94	203.93	202.03	197.76	202.46	198.84	203.14	200.78	202.82	193.54	206.21	201.16	207.95	196.72	196.97	201.05	200.16	202.35	199.57
204.51	209.63	203.35	204.67	211.25	201.68	205.53	209.73	204.42	207.51	203.9	205.68	207.41	207.61	203.59	207.58	215.29	206.78	202.81	206.27	203.53	203.28	201.83	207.37	207.94	197.73	208.9	200.05	208.12	208.46	205.96	205.83	204.26	201.65	212.36	210.47	206.27	206.18	202.33	202.6	212.45	205.71	207.84	210.27	208.02	204.41	200.28	206.31	203.87	199.81
211.12	211.62	209.22	210.08	208.72	203.46	207.97	204.74	208.17	206.31	208.38	207.17	202.95	215.26	205.08	209.62	208.24	206.86	204	201.87	209.89	202.4	216.18	197.32	204.24	209.67	206.73	212.42	207.16	208.98	206.45	209.19	206.22	205.76	203.35	203.11	210.76	209.64	206.52	207.11	208.45	209.84	207.85	209.25	209.65	208.14	209.12	208.36	208.42	211.19
209.37	211.37	215.16	210.97	217.18	203.93	217.71	213.94	217.3	213.52	212.41	214.53	211.42	218.88	208.83	214.47	211.55	215.11	218.29	208.61	211.46	215.88	213.5	214.11	211.13	212.76	215.05	214.83	218.73	212.9	212.88	208.88	214.23	218.28	214.38	218.14	217.51	213.65	209.53	218.18	210.59	214.64	211.8	213.15	211.62	210.18	216.75	217.32	207.55	209.12
206.93	210.86	206.11	208.26	206.62	209.36	205.34	205.54	202.79	216.94	202.82	207.11	203.12	205.38	205.35	206.22	208.67	211.08	210.88	209.32	207.43	208.16	209.95	211.37	211.21	210.36	203.73	204.97	202.72	205.13	205.14	210.42	205.38	200.41	208.65	205.99	209.92	217.37	208.04	211.18	209.49	206.83	210.34	209.26	206.96	214.95	211.64	210.73	211.35	210.79
198.32	197.96	204.16	200.96	199.97	198.79	200.77	194.06	196.2	201.81	198.14	202.25	193.62	196.61	201.59	197.35	204.66	196.55	194.91	198.43	195.32	199.68	202.52	197.8	198.98	199.18	204.22	203.08	202.54	194.71	203.63	204.22	198.52	196.95	202.1	200.68	193.06	197.16	202.01	200.36	205.27	206.29	205.11	206.78	203.19	201.84	199.65	202.61	201.27	203.44
202.9	197.36	204.46	204.3	204.27	204.27	207.91	205.33	202.59	206.44	202.37	204.95	206.66	208.02	205.1	205.71	200.87	204.18	195.66	201.48	200.56	201.14	209.67	200.95	207.91	208.93	203.08	205.21	204.96	203.72	203.74	205.33	200.99	203.02	205.73	200.21	206.23	200.77	203.32	206.19	205.18	205.08	200.37	200.8	204.61	207.9	208.61	199.93	198.68	212.5
209.36	206.05	201.51	208.23	204.86	205.87	196.93	200.23	197.48	207.14	204.92	199.53	201.09	202.08	208.35	206.7	200.72	202.68	199.12	201.33	195.5	202.69	197.39	203.86	203.53	203.87	210.03	203.32	208.1	201.7	206.2	207.91	202.41	205	200.31	206.72	207.15	205.4	208.79	201.78	199.89	203.19	206.7	212.93	205.03	209.95	198.33	201.02	204.14	200.68
203.68	206.6	200.63	201.74	199.26	202.38	210.63	204.24	201.95	201.01	203.29	205.48	207.44	198.86	200.56	203.69	206.58	204.21	206.52	206.66	201.62	204.65	207.61	211.41	208.61	209.33	203.27	204.87	200.4	206.21	208.17	206.85	204.05	207.24	210.76	210.44	197.84	201.85	204.61	204.75	203.95	204.58	206.7	207.95	201.56	203.98	204.05	210.08	208.55	200.69
211	209.99	206.72	208.23	207.64	203.28	213.84	206.94	204.75	213.39	202.79	210.13	210.05	209.73	208.77	210.75	197.34	207.94	214.53	205	204.24	214.34	200.51	205.25	211.48	199.03	210.97	211.59	209.54	207.76	203.6	207.19	207.73	210.73	204.93	208.7	204.14	207.21	205.7	207.02	209.47	206.44	207.2	207.07	209.02	213.49	204.45	205.77	205.82	212.03
201.08	205.44	203.68	202.85	202.42	203.08	207.61	195.08	202.13	203.83	202.39	203.34	200.36	204.74	203.19	202.51	201.6	201.97	202.24	205.92	206.58	200.07	209.94	203.97	200.45	205.06	200.5	199.3	208.3	205.02	197.97	208.75	201.21	208.8	207.52	197.4	203.11	206	202.94	198.03	203.45	198.04	205.19	202.97	205.95	205.4	204.11	206.68	205.08	212.05
204.1	201.75	196	201.43	206.67	200.3	203.04	203.55	200.03	207.14	196.32	198.96	198.51	208.59	204.34	204.9	202.15	202.37	195.73	202.82	196.38	207.29	204.18	204.14	197.28	203.85	203.79	211.72	214.05	203.77	208.19	199.25	201.28	205.73	200.62	202.5	206.12	200.4	201.91	203.6	200.73	203.75	204.61	207.16	200.12	208.1	203.2	205.98	211.35	208.96
216.68	212.91	209.18	213.46	211.38	216.04	210.49	211.01	214.44	211.25	211	212.18	208.94	211.45	211.27	210.37	208.27	211.49	216.69	209.35	216.85	207.02	216.51	212.23	211.55	217.87	213.79	216.84	206.7	211.18	213.13	215.23	207.58	209.92	215.03	219.29	214.13	208.35	214.17	206.49	216.11	215.57	210.91	207.03	206.91	216.31	213.06	211.4	217.03	210.68
214.43	219.16	210.44	217.92	214.25	214.68	217.18	213.23	221.36	216.12	217.4	215.76	218.5	221.95	213.2	213.39	220.65	218.29	211.23	211.7	220.13	217.49	223.82	215.44	214.19	214.12	215.38	219.58	214.36	216.4	216.46	217.1	211.85	217.26	217.79	215.47	219.99	219.77	215.04	211.38	222.3	214.19	222.02	215.64	217.67	215.51	211.38	219.04	217.68	219.08
190.75	197.6	203.59	199.02	201.55	199.79	194.09	199.24	202.16	200.1	201.99	193.87	199.97	201.51	206.26	205.73	199.75	199.91	192.23	199.94	196.69	197.46	196.19	203.64	202.42	196.98	195.19	199.33	196.69	198.61	203.73	200.87	197.39	200.4	193.92	199.45	202.93	205.09	203.32	192.1	200.2	202.66	198.27	200.71	202.46	196.84	205.89	195.72	197.96	200.92
215.86	211.37	216.74	213.68	212.32	216.36	210.84	208.31	211.53	212.66	211.17	215.12	208.09	220.13	208.22	210.1	216	217.43	216.57	214.84	212.81	213.74	214.83	215.72	211.54	213.53	217.06	213.35	209.52	208.19	214.68	216.18	215.06	219.46	214.04	213.9	219.16	208.51	214.47	210.59	217.08	216.48	215.23	216.62	213.19	211.07	211.14	211.89	215.48	214.72
212.62	211.23	208.91	209.21	207.75	207.95	202.49	210.92	209.14	202.21	207.14	212.16	208.61	205.24	207.26	210.67	210.29	205.81	209.38	209.87	215.2	202.54	204.73	211.13	212.39	207.76	205.36	209.02	213.08	205.93	210.4	209.11	210.09	210.75	211.64	207.61	216.02	202.91	206.17	209.12	214.35	207.99	210.91	207	207.76	205.5	203.17	205.83	212.07	207.87
192.86	201.31	197.84	199.27	203.76	196.38	204.29	198.81	198.92	195.74	199.08	200.32	200.64	197.06	200.96	195.13	196.43	202.05	202.37	195.75	200.63	211.45	199.47	195.01	204.4	189.5	204.04	199.94	200.74	204.6	197.59	201.6	198.12	202.14	195.42	195.27	203.32	200.36	200.82	200.5	203.42	197.49	203.15	200.27	199.08	193.32	198.67	202.82	200.56	198.14
204.25	206.23	203.58	208.39	200.6	201.43	205.3	202.52	199.26	207.51	201.44	202.18	203.81	208.9	202.29	200.43	204.91	208.7	199.64	207.12	203.12	191.9	202.61	195.92	207.24	209.19	203.24	204.27	202.33	197.37	198.62	199.33	200.13	200.93	200.22	203.93	207.6	208.8	202.58	204.88	202.84	205.2	205.4	196.69	203.65	202.35	202.85	205.35	200.24	202.19
202.31	205.15	199.78	200.76	200.46	197.36	202.3	202.15	203.6	202.71	203.96	200.17	201.77	196.09	203.93	199.9	197.72	198.26	205.47	201.24	200.64	203.83	200.81	200.12	200.73	200.73	199.95	202.58	200.72	210.04	198.34	197.2	203.23	209.72	205.35	199.96	199	201.13	201.71	207.05	199.13	203.36	197.56	197.77	198.29	198.23	198.16	207.62	199	196.09
201.75	205.91	209.3	208.45	200.47	201.93	205.45	200.23	205.3	199.38	201.8	196.86	207.52	195.29	204.05	203.29	205.54	202.19	202.06	209.56	202.36	203.61	199.74	203.62	207.27	203.28	198.77	205.63	208.88	206.38	199.09	202.21	205.51	203.44	200.95	207.34	202.98	204.37	201.44	207.95	209.04	205.88	199.99	204.23	198.25	202.31	198.79	204.18	199.92	201.06
212.71	211.79	209.5	211.6	221.5	206.98	216.27	213.78	219.99	217.35	209.77	217.14	206.93	214.98	211.45	215.59	213.31	214.33	209.09	208.5	225.8	211.57	214.92	214.78	214.66	217.85	216.73	219.82	216.03	216.71	219.31	213.49	220.32	213.77	213.9	213.95	220.1	216.09	207.47	211.52	212.3	212.22	215.42	220.78	213.4	216.54	213.04	213.95	213.82	216.84
211.04	211.69	211.32	207.53	208.24	209.46	210.68	213.44	207.38	210.72	212.43	215.47	216.12	213.97	216.02	207.44	217.43	213.08	213.39	211.57	209.67	214.11	207.45	212.02	210.13	208.21	212.23	216.78	209	210.03	213.54	210.45	216.96	209.54	213.61	208.13	207.3	215.65	210.16	214.01	215.03	210.53	209.44	212.99	220.88	211.47	208.64	211.27	207.64	211.26
208.35	204.95	201.04	200.89	205.47	210.55	205.29	198.94	204.49	206.85	207.46	199.68	202.19	201.62	206.39	206.18	203.3	202.3	204.7	198.06	207.69	200.41	210.68	203.82	200.8	211.89	210.45	199.74	212.8	205.62	205.32	201.03	200.13	206.84	206.5	202.57	198.96	196.19	203.71	205.08	209.68	202.18	205.59	198.72	198.25	206.05	201.68	198.42	206.23	200.35
212.82	211.6	201.81	210.03	210.82	206.96	202.19	207.93	209.32	209.48	202.79	205.54	209.18	210.03	206.24	205.69	213.19	207.65	206.66	209.63	205.61	210.3	205.14	201.67	212.84	216.71	211.13	204.17	203.91	205.05	203.79	213.05	202.79	213.81	206.49	206.82	211.36	205.35	202.89	207.06	212.02	201.11	208.94	200.73	201.08	206.94	210.43	209.77	212.82	213.68
218.49	214.77	206.57	214.3	214.28	209.24	214.33	213.6	213.19	212.48	212.78	210.76	213.03	214.9	211.35	217.57	214.89	213.46	204.98	211.68	217.58	218.95	203.06	212.84	210.73	213.58	221.63	206.5	213.48	208.25	211.82	211.52	209.1	210	213.4	214.79	208.24	216.15	210.17	216.33	221.29	214.34	210.48	216.39	212.57	216.97	209.59	213.39	212.71	212.96
214.9	213.17	215.51	208.03	210.51	212.74	219.19	214.75	209.47	210.01	212.41	214.85	217.28	209.28	212.69	212.78	210.88	220.76	213.86	205.47	212.38	211.93	217.96	214.58	216.28	213.09	211.68	208.24	211.1	210.9	210.52	216.51	207.79	214.29	214.47	214.11	208.06	213.22	212.63	211.76	215.16	218.23	215.84	213.51	213.89	210.95	214.08	214.21	210.11	218.03
197.57	201.6	200.98	203.17	200.42	197.77	201.73	202.28	198.3	202.81	196.48	203.15	196.06	200.11	199.62	205.2	199.87	201.33	204.37	196.34	200.29	196.78	203.28	203.7	203.34	207.47	195.52	202.4	195.52	200.67	208.11	201.57	201.8	201.03	205	203.26	200.21	195.82	201.99	202.54	200.44	195.74	200.11	203.73	197.63	203.46	190.86	200.82	194.54	195.86
221.33	221.25	215	216.92	219.84	225.26	221.66	215.48	217.27	217.12	217.84	219.67	208.9	216.71	218.93	216.18	221.17	217.75	217.19	215.19	215.62	215.08	222.08	216.66	217.82	217.34	212.74	221.23	214	219.91	216.37	216.34	216.7	216.33	215.48	209.39	216.19	216.5	216.27	213.97	220	215.47	214.03	219.07	214.44	218.94	217.45	214.84	220.11	220.43
212.76	209.96	213.93	215.31	209.84	215.11	210.94	214.41	210.71	211.19	214.59	209.42	213.36	213.43	215.25	211.33	207.71	214.27	203.87	215.23	212.21	210.26	209.6	207.84	206.86	218.56	215.79	209.79	209.48	207.41	215.91	214.76	212.77	212.78	212.5	214.45	211.65	212.1	218.81	206.92	212.93	213.05	216.94	215.89	210.88	211.68	214.67	204.05	213.87	208.38
202.02	202.74	195.65	192.44	205.76	207.89	203.03	200.9	205.02	207.61	200.66	205.66	205.24	204.32	203.51	206.56	201.01	200.84	202.36	200.22	204.27	202.91	202.77	199.28	205.94	197.94	201.43	207.74	198.61	198.15	205.59	203.21	198.86	199.19	202.28	202.16	202.14	197.43	202.61	198.46	206.6	204.02	203.64	204.02	199.45	198.97	199.83	200.84	203.07	202.06
207.33	195.2	197.98	204.56	201.55	201.59	205.33	201.72	203.9	201.21	202.37	209.3	202.23	207.37	205.42	199.67	202.78	203.59	207	205.01	202.73	209.95	205.02	202.77	204.32	199.18	207.14	203.67	202.57	205.15	204.37	205.55	204.51	201.75	203.49	201.91	203.89	200.67	204.2	208.86	209.03	209.23	202.26	200.94	203.02	202.26	200.63	207.19	198.37	209.34
199.65	199.4	198.7	193.5	195.05	198.96	198.18	205.81	196.99	197.97	204.28	194.04	197.07	194.08	199.96	196.06	193.7	195.96	193.37	198.37	193.88	201.59	198.68	202.12	194.91	191.86	198.69	198.49	200.38	194.52	196.59	193.79	195.82	197.02	196.07	198.49	195.34	196.07	198.87	194.1	199.26	196.09	194.06	194.6	202.93	194.96	202.04	191.03	195.86	194.93
211.93	207.55	213.04	210.22	206.97	204.54	208.62	205.13	215.04	210.76	204.78	204.28	203.76	208.23	207.69	204.43	209.08	204.18	209.91	207.7	205.38	214.77	205.18	210.17	207.49	212.52	204.92	207.73	209.38	205.93	211.55	198.07	208.37	208.89	209.5	211.49	210.83	206.97	207.81	208.87	210.33	212.72	213.4	208.11	206.35	202.6	203.78	207.19	205.72	202.66
203.97	205.79	201.27	202.29	205.01	201.58	206.95	203.47	204.27	202.07	203.51	201.49	200.95	203.64	205.61	200.99	203.18	204.37	199.42	205.88	199.99	202.15	207.55	205.96	203.42	207.12	205.81	204.46	205.15	203.71	203	204.55	202.98	207.48	209.49	206.03	203.53	201.3	203.01	198.8	201.6	200.09	208.4	202.16	203.12	198.68	199.94	216.44	205.82	201.47
204.98	208.79	201.94	198.29	212.76	204.93	200.29	210.99	204.23	200.66	195.26	201.84	204.16	203.09	206.52	208.66	204.94	205.78	195.5	206.88	205.45	210.95	204.1	200.04	206.4	202.45	204	204.94	202.39	204.94	200.26	205.23	200.23	207.49	207.43	196.68	195.99	207.51	198.45	204.81	204.78	203.56	205.94	201.67	204.72	202.15	196.92	201.76	198.86	204.64
209.45	207.15	205.71	216.55	205.33	196.8	205.82	212.2	210.19	205.19	208.5	207.52	206.88	210.96	213.87	206.4	208.18	212.77	214.25	209.11	210.55	211.31	202.81	209.49	209.29	206.1	212.25	208.69	212.87	202.42	205.68	202.58	208	205.12	216.39	208.56	209.1	209.15	213.82	213.01	206.17	206.82	207.91	203.13	202.96	209.42	203.67	214.74	205.21	209.46
210.98	207.07	206.32	204.82	205.29	216.92	210.59	208.02	210.6	209.11	203.25	214.07	207.18	207.23	208.81	207.78	209.33	205.2	206.24	208.39	213.34	212.07	205.2	214.86	206.26	210.5	204.04	210.54	207.02	208.4	207.19	211.98	210.19	203.98	205.95	210.15	205.12	208.45	211.97	208.87	215.06	212.85	202.87	210.45	213.81	210.59	209.26	209.27	212.73	204.82
212.38	203.13	207.42	209.32	218.73	209.43	208.34	210.49	207.6	210.83	206.68	204.37	209.92	209.07	209.17	205.21	209.79	208.56	201.69	208.47	207.59	208.38	210.11	208.87	207.21	204.58	210.77	208.82	204.35	203.21	216.21	207.15	207.96	207.92	206.73	210.47	210.9	207.45	214.25	203.85	209.79	206.79	207.04	213.87	212.09	208.82	207.3	213.22	202.73	207.44
210.38	206.22	210.93	208.84	210.88	209.62	218.83	216.46	211.29	203.11	207.61	210.74	205.16	207.17	212.02	209.74	209.37	198.15	213.71	206.81	207.98	212.31	215.66	215.51	206.84	204.32	209.84	207.63	205.49	210.53	209.63	210.53	207.66	207.39	205.96	208.55	209.34	207.14	213.57	208.08	207.89	213.87	209.29	210.87	215.29	208.72	214.82	208.43	214.22	216.7
202.82	203.09	196.86	197.69	196.06	196.6	201.6	203.2	208.94	199.31	203.28	205.62	204.38	198.34	195.89	206.82	198.69	200.36	199.43	201.52	201.79	197.53	199.09	198.51	199.35	204.46	199.58	199.4	194.87	200.55	198.78	203.92	205.49	201.29	196.73	201.75	194.93	200.43	201.05	193.31	200.45	195.09	197.49	200.25	200.53	200.52	202.28	198.55	195.37	198.65
199.67	199.72	200.45	196.33	200.9	201.1	209	197.32	204.69	202.56	198.68	195.64	204.06	209.83	201.26	197.36	195.36	196.05	203.18	195.81	199.96	201.39	205.36	203.7	191.88	199.51	196.91	199.44	204.52	199.94	199.77	200.96	202.11	206.71	202.54	192.14	200.8	204.25	199.69	201.24	203.24	201.44	206.76	196.33	196.98	199.47	201.77	206.27	200.81	202.26
201.8	202.26	203.75	198.5	195.61	198.59	202.91	196.86	202.09	202.82	203.81	209.18	195.68	202.59	196.16	200.18	196.88	200.48	195.08	197.67	199.3	206.06	197.65	202.81	198.56	197.89	195.63	191.01	205.44	203.45	200.08	200.81	194.43	205.84	201.16	202.44	202.43	202.53	207.52	199.46	199.06	207.95	198.46	199.08	200.36	207.31	199.25	197.88	201.01	203.03
207.62	210.66	198.6	206.48	204.19	201.39	198.02	207.64	204.83	205.49	199.84	207.19	206.51	202.19	203.81	206.83	207.38	208.1	204.43	205.27	212.26	202.74	206.21	207.1	209.01	197.64	203.16	203.41	206.07	201.64	206.8	206.25	202.89	205.01	208.54	202.4	200.04	208.31	214.66	213.44	204.92	205.7	202.04	205.55	206.17	204.44	215.15	205.7	206.04	206.89
218.27	220.07	222.17	215.16	218.02	217.81	216.02	214.78	215.26	213.38	214.56	217.64	218.57	223.4	213.15	216.9	207.49	214.39	213.68	219.49	209.46	214.43	215.94	213.22	212	217.95	211.17	216.9	214.91	221.38	222.94	222.07	210.74	217	211.77	216.14	222.37	209.44	218.83	215.33	216.91	217.11	214.83	218.58	217.83	215.56	219.34	220.89	213.93	219.52
212.22	208.84	214.59	217.21	207.25	207.15	218.09	214.26	212.16	214.97	208.85	214.38	209.23	214.66	210.57	217.26	213.07	213.14	212.78	213.16	213.51	216.71	205.78	214.55	209.92	209.98	212.12	212.29	206.68	210.88	215.1	208.11	210.7	213.65	211.32	213.54	214.22	211.68	211.55	213.37	210.84	212.12	216.7	208.67	209.68	208.54	212.09	214.78	211.55	212.45
194.6	196.43	194.11	193	193.32	194.48	196.72	189.65	195.83	192.12	192.11	198.56	196.05	196.03	193.72	193.94	199.52	205.74	198.99	198.94	192.91	197.82	190.34	194.19	197.7	202.13	199.66	198.31	195.72	195.78	197.02	198.96	198.55	197.43	195.44	198.42	193.75	191.78	193.13	198.99	189.65	203.32	197.85	195.3	196.58	201.37	191.46	194.9	201.12	192.84
203.68	199.85	209.09	210.64	203.23	203.12	200.6	204.92	205.1	198.36	201.36	207.82	200.56	202.31	201.95	205.3	206.5	206.24	206.06	199.91	204.45	208.25	204.8	205.2	202.79	203.63	209.04	203.71	202.62	205.89	205.66	201.66	205.61	204.2	205.2	199.97	202.13	207.67	201.72	202.52	196.16	205.42	199.9	201.93	204.81	210.29	200.97	200.11	204.69	204.85
213.97	209.86	204.19	210.92	213	210.63	211.25	207.59	208.44	209.53	217.78	211.19	209.15	216.46	212.49	214.59	206	211.87	212.03	213.69	212.63	214.48	209.99	212.65	214.47	204.42	205.71	211.34	207.57	207.52	210.11	215.3	201.05	212.07	210.7	215.3	204.81	210.7	217.97	210.82	214.16	209.58	209.6	209.22	211.95	215.85	205.5	214.04	213.48	206.3
201.5	200.48	201	198.03	200.63	197.6	206.18	200.33	200.02	202.24	200.82	205.36	206	201.27	200.64	200	203.87	200.37	204.34	199.2	203.08	197.14	195.68	203.16	199.3	204.86	204.42	196.83	198.32	202.96	202.11	202.71	195.48	201.69	194.12	197.72	194.47	196.35	203.43	200.04	204.14	206.5	199.44	201.34	201.64	200.15	199.85	198.63	203.62	206.99
210.15	214.61	210.47	210.75	209.38	221.25	212.46	210.29	213.64	215.78	218.23	213.94	211.36	213.77	217.39	217.62	210.36	218.48	218.06	217.02	213.12	208.66	211.9	214.68	212.63	212.38	215.28	213.83	218.21	210.19	217.7	214.12	214.66	209.27	217.22	210.02	215.1	216.45	215.81	216.29	210.6	212.23	210.42	223.5	211.22	208.93	211.14	219.36	206.26	221.46
206.49	209.21	205.54	203.53	209.18	199.55	204.33	203.7	203.93	205.7	203.05	199.48	203.31	204.1	200.49	205.54	199.13	205.87	196.5	203.68	200.65	204.96	201.91	207.67	210.75	197.51	205.24	201.59	205.84	206.2	208.88	202.42	207.22	204.97	210.39	203.58	207.83	204.22	201.6	204	205.97	205.23	201.16	204.28	211.05	208.1	206.89	206.62	209.41	201.42
192.78	196.29	190.47	201.29	193.96	189.31	190.54	200.86	195.08	191.71	193.22	194.53	198.73	191.27	196.84	200.99	198.1	196.06	195.48	194.56	192.83	201.03	191.7	190.21	200.39	201.06	193.98	192.78	188.32	193.5	196.83	191.24	190.97	193.63	196.18	194.7	190.57	194.46	192.03	196.61	191.24	189.8	191.7	201.23	197.31	200.39	194.34	191.98	196.09	194.05
212.26	218.58	213.61	206.92	214.03	215.47	217.55	209.19	215.54	206.68	211.8	210.24	214.8	218.18	211.7	212.27	213.25	212.35	208.33	212.57	213.38	212.87	212.02	211.24	211.7	210.05	216.47	208.76	207.13	216.32	218.51	214.39	209.49	214.13	210.81	213.87	218.16	213.54	215.74	216.83	213.89	212.08	214.6	215.32	213.32	214.37	210.19	209.73	215.31	209.03
213.31	214.49	216.75	213.15	213.68	217.94	220.23	217.07	220.84	223.29	219.77	220.95	216.87	218.84	217.99	211.92	222.15	214.08	219.16	222.16	214.78	213.42	214.48	212.21	214.23	210.82	218.28	217.96	212.94	217.41	218.6	213.92	219.38	206.03	215.9	219.8	222.64	217.74	218.7	214.57	218.29	210.5	213.94	216.37	213.8	218.98	216.65	215.32	217.13	212.83
206.76	205.04	207.04	200.96	202.82	200.26	205.42	202.67	202.89	207.65	207.74	204.54	202.72	202.2	199.85	204.43	204.99	207.57	210.3	204.91	206.62	202.79	210.9	203.06	201.55	209.65	204.79	208	204.39	198.84	204.41	206.58	208.61	213.21	202.14	206.25	201.35	201.33	201.76	211.47	205.73	205.95	206.75	202.2	207.57	206.84	197.11	212.22	207.98	201.12
199.88	198.54	200.47	199.04	198.23	203.72	196.85	201.57	198.02	199.14	200.38	195.39	195.72	199.07	191.51	192.51	197.56	197.4	193.71	204.52	201.91	195.97	198.62	194.29	199.11	191.66	197.24	205.8	194.54	193.84	205.16	205.22	195	198.71	194.24	197.62	195.68	205.32	193.08	199.24	194.53	196.82	193.88	192.09	201.78	203.22	191.21	194.6	196.7	199.44
223.6	219.43	217.47	214.55	222.39	216.76	217.82	222.29	211.64	211.33	215.55	215.76	216.27	215.05	221.81	220.16	226.95	216.18	208.12	216.14	219.97	213.89	219.12	221.54	216.77	216.93	217.05	220.66	216.63	218.11	219.5	217.6	214.19	216.95	216.96	215.86	213.91	218.17	216.11	221.71	216.36	221.79	221.12	219.37	223.12	218.62	212.29	220.98	215.55	214.28
205.66	196.92	198.58	199.59	195.64	199.63	203.29	198.53	197.79	200.66	198.47	201.74	195.24	205.28	201.32	204.59	198.72	198.59	189.87	197.39	196.09	196.82	203.18	198.31	200.02	201.23	202.47	201.7	199.16	201.28	203.88	199.4	193.92	201.74	195.77	199.82	196.84	201.08	202.82	195.45	200.77	194.33	199.77	200.39	199.36	199.84	202.42	198.49	191.9	200.3
192.77	197.43	194.34	198.5	192.59	202.2	198.58	191.41	196.56	199.98	198.76	195.85	195.7	189.89	194.13	196.04	196.32	188.67	196.31	197.05	194.42	193.61	199.1	191.83	194.75	192.98	201.41	195.5	193.29	193.38	199.39	194.86	197.6	192.93	193.24	195.88	195.9	200.71	194.78	195.23	193.59	196.8	193.7	201.35	188.93	195.25	193.1	189.94	197.15	192.5
206.14	194.23	204.98	203.62	200.62	205.49	205.47	205.22	205.88	207.4	198.7	201.26	204.92	204.98	198.88	199.71	207.9	205.26	203.95	207.84	200.94	204	206.07	206.68	205.23	205.8	203.26	209	200.35	202.29	211.91	206.03	199.09	204.3	205.89	202.27	201.6	204.38	202.19	208.07	198.61	201.51	197.54	200.48	203.24	206.17	204.66	205.82	209.08	206.07
198.61	200.63	196.56	206.69	205.1	202.82	201.41	198.4	200.91	191.77	194.99	202.12	204.37	200.77	193.87	191.3	202.93	199.02	197.59	200.21	193.34	205.92	199.34	200.07	199.14	201.2	200.76	199.03	195.93	193.36	208.12	205.93	202.14	196.25	196.41	198.53	198.03	197.61	200.71	198.56	201.12	197.28	197.73	203.59	202.08	201.76	201.78	200.31	200.78	193.49
205.67	208.14	200.1	202.96	205.4	206.6	204.7	205.86	211	204	201.54	202.09	203.66	205.32	210.04	203.49	204.36	199.79	206.85	199.79	203.71	206.85	198.96	207.72	203.79	201.1	202.74	205.52	203.41	204.35	207.06	205.88	197.62	202.86	208.06	199.7	202.54	207.08	205.78	203.44	207.65	201.2	207.1	205.92	197.84	202.62	208.18	200.09	202.92	205.74
207.88	203.35	207.41	208.33	206	206.07	206.15	206.71	207.16	203.73	202.25	210.71	203.24	203.3	202.67	205.41	208.76	199.92	207.17	208.42	205.06	214.43	198.29	207.79	208.81	206.34	206.85	205.71	201.85	204.53	210.44	200.39	200.07	213.7	201.01	201.46	199.79	206.56	209.3	207.83	204.22	203.9	208.05	205.39	211.88	210.29	209.96	200.65	207.67	204.98
205.11	204.76	207.26	206.2	204.69	207.19	199.6	198.41	199.66	205.4	199.68	200.41	201.87	200.62	201.51	209.36	201.13	200.11	202.66	196.6	206.86	202.02	210.83	201.79	202.56	204.09	204.35	204.95	204.43	206.1	198.45	201.33	201.3	199.92	200.38	205.58	196.44	198.01	204.9	202.62	197.39	199.62	203.8	200.33	200.86	203.87	202.56	203.14	200.24	205.44
191.91	198.51	199.93	200.92	196.24	192.97	196.52	194.81	199.71	193.69	197.87	200.45	203.44	194.12	198.93	202.24	197.18	199.09	206.01	196.9	195.62	198.53	194.12	202.69	205.18	199.7	198.29	199.18	198.19	202.1	198.63	206.35	202.07	200.05	200.26	195.48	199.53	199.69	204.47	206.28	197.66	195.9	195.98	200.08	202.05	198.31	203.57	198.65	188.68	202.22
209.5	200.64	202.27	202.29	198.71	207.02	197.81	204.55	209.06	203.85	202.57	202.8	206.39	201.12	203.36	198.73	207.27	201.76	198.95	202.7	206.95	202.49	199.49	208.47	203.8	199.97	208.54	202.6	205.08	205.38	207.49	206.55	205.1	204.92	202.88	203.56	199.18	202.97	201.04	210.86	202.95	200.73	198.6	204.42	203.45	204.52	200.99	203.15	198.27	204.05
199.34	199.89	201.09	201.28	197.68	198.65	195.55	202.04	200.49	199.42	200.41	206.33	203.71	194.02	201.59	202.95	198.68	200.7	207.1	196.3	199.77	200.22	202.81	195.52	199.68	202.33	199.85	195.88	202.59	205.75	200.54	198.87	202.48	195.58	202.93	197.54	197.99	200.47	194.92	191.59	204.72	196.73	205.87	202.56	202.01	201.81	199.33	193.73	196.44	208.01
210.75	213.53	210.07	208.54	208.11	211.87	204.43	208.78	210.38	206.44	207.49	210.19	212.09	215.51	213.86	208.23	208.96	204.09	209.52	209.23	212.08	214.98	207.53	209.51	207.79	204.58	210.53	208.65	213.85	207.41	209.04	215.51	207.92	207.81	209.54	212.96	212.02	208.04	215.42	208.57	217.46	204.97	212.32	217.24	209.57	209.3	209.45	205.11	207.23	208.94
208.85	211.17	214.72	210.3	211.78	211.44	208.61	214.35	211.59	210.71	213.98	205.86	206.08	211.96	206.99	209.05	208.65	216.99	213.19	213.13	207.91	216.78	205.46	212.59	210.25	212.92	215.99	210.39	211.65	212.54	211.19	212.89	203.42	212.03	212.67	213.29	208.44	208.92	222.54	203.1	212.83	214.66	212.18	214.46	221.08	209.3	208.97	215.03	206.52	209.56
196.36	197.81	194.05	198.2	193.23	197.57	196.14	194.53	187.09	199.8	196.28	192.39	205.43	194.72	200.05	194.69	198.07	192.23	190.87	191.38	198.21	189.13	191.07	198.86	195.99	197.36	193.1	197.54	193.59	195.88	192.04	193.27	196.48	201.1	198.61	192.55	191.5	192.36	192.19	202.33	198.17	191.41	191.02	189.47	193.18	197.13	189.95	195.88	195.38	192.43
213.03	212.37	215.08	216.23	218.69	220.04	216.41	216.55	215.33	216.55	216.04	220.28	219.14	211.68	218.78	212.2	216.41	212.9	214.18	215.05	220.08	218.81	218.01	216.65	210.89	214.65	215.86	212.88	219.85	213.28	214.99	217.75	218.76	218.31	218.69	215.4	217.7	222.41	220.11	223.98	221.27	211.65	218.17	220.93	222.55	221.71	220.7	222.91	217.74	213.68
203.84	206.94	207.66	192.12	202.03	209.61	202.15	204.8	205.65	207.16	209.78	206.3	206.77	205.72	202.45	201.72	207.93	199.61	204.55	209.59	204.21	203.43	205.74	207.74	198.78	199.02	205.98	205.04	202.16	210.92	201.94	200.07	202.62	206.82	204.31	206.88	205.79	200.6	200.9	208.32	205.8	199.49	205.31	209.58	200.87	203.87	208.96	207.85	209.96	207.01
200.58	205.05	204.02	200.56	200.94	212.44	204.03	197.48	205.74	204.38	207.86	204.02	202.94	205	199.26	203.17	206.14	209.21	197.24	207.03	200.86	206.1	206.57	199.58	204.9	201.37	206.05	212.88	204.23	210.58	207.87	202.34	203	200.59	202.92	206.3	203.98	210.79	202.36	203.69	206.15	205.1	208.41	204.97	201.82	199.35	205.71	199.34	208.97	209.43
210.44	210.81	209.08	199.63	201.78	204.42	211.22	206.33	208.98	206.47	205.2	208.94	208.46	212.87	208.14	206.58	204.3	205.79	210.2	206.8	206.82	205.82	208.66	206.75	206.3	210.54	208.73	205.74	206.29	207.93	208.68	209.39	203.94	208.53	200.35	201.39	204.04	207.14	206.16	210.14	207.52	204.89	208.9	209.89	205.3	201.63	212.77	209.31	213.95	204.24
195.58	207.62	213.35	216.86	215.05	205.75	208.83	209.3	218.12	208.89	213.36	208.15	208.84	214.42	206.37	209.81	210.52	211.52	216.41	212.02	210.45	209.39	214.08	213.29	208.26	209.81	211.53	209.57	208.78	208.31	215.37	208.18	203.28	211.59	207.65	217.83	216.71	209.38	209.95	216.82	222	209.96	215.01	205.93	210	207.44	209.61	214.27	211.67	208.22
208.53	209.54	216.7	213.04	207.09	208.45	211.49	208.28	208.06	204.43	212.01	209.52	203.39	202.27	207.88	210.66	213.98	210.97	212.55	213.3	208.97	206.72	209.09	205.34	212	209.54	203.01	209.9	203.31	207.84	207.75	207.56	214	203.95	208.22	216.54	209.64	208.67	210.34	213.09	200.36	201.35	209.51	206.11	210.46	213.91	206.1	201.67	211.42	209.98
213.86	207.4	212.37	212.05	209.44	211.84	214.69	214.74	209.97	209.34	211.86	215.23	215.88	211.76	214.75	208.63	210.75	209.01	212.99	215.31	210.56	212.95	212.83	212.01	216.44	212.48	209.75	212.68	212.23	212.94	217.83	207.9	214.2	213.58	208.08	212.07	212.45	211.59	212.92	214.44	209.44	215.22	209.44	210.01	214.4	208.61	208.54	205.67	210.94	214.72
208.23	205.17	209.04	211.8	209.06	204.9	207.95	200.6	202.84	204.69	201.3	199.68	205.45	204.55	208.83	210.58	204.58	205.16	204.25	205.57	214.93	204.03	208.12	204.67	200.31	213.97	203.44	204.89	206.73	210.44	202.91	211.99	201.6	204.31	202.92	207.22	208.55	202.56	210.72	203.54	205.94	207.48	211.05	202.53	212.12	208.23	208.04	212.62	208.13	209.67
207.62	211.06	214.03	213.93	219.36	212.97	207.82	215.97	214.4	211.9	212.27	207.08	210.09	210.22	212.28	217.24	208.54	220.19	211.51	221.18	216.81	213.93	215.91	217.03	210.78	217.36	214.66	207.75	206.98	208.17	217.51	216.65	206.34	214.84	217.33	219.06	206.72	212.53	218.72	216.75	212.24	209.99	211.13	215.34	220.58	216.38	211.08	212.9	210.4	216.44
214.34	208.9	209.02	202.8	203.36	203.47	205.38	212.94	204.14	209.49	211.15	207.35	208.81	205.29	210.17	205.35	209.34	211.94	214.24	210.23	216.51	209.34	205.25	213.36	203.61	208.23	207.85	203.76	205.08	213.57	213.16	209.6	212.18	211.57	205.25	208.89	210.03	206.82	210.5	208	205.51	211.64	207.39	205.91	210.61	202.86	204.56	219.43	208.79	214.28
204.02	213.25	199.46	206.87	205.3	204.42	199.8	205.19	212.38	202.72	202.52	203.28	210.57	195.32	201.25	201.11	202.03	200.83	195.28	203.27	205.99	202.17	204.74	206.46	207.15	209.71	204.7	209.11	204.73	211.02	206.65	201.78	202.05	201.87	205.76	198.91	199	207.47	203.83	206.77	210.83	198.46	197.79	204.51	203.69	206.32	203.81	205.17	204.85	204.4
214.25	209.85	206.48	207.32	208.66	207.62	209.53	209.22	211.16	210.63	211.62	202.1	219.2	213.73	207.69	206.12	207.98	207.34	211.32	208.39	208.28	207	211.46	206.71	207.19	209.02	212.3	204.01	210.32	211.86	207.23	209.36	205.73	206.28	208.31	206.44	203.67	207.15	209.23	214.56	210.1	203.72	210.02	208.6	209.02	209.3	199.21	207.11	204.11	210.63
209.95	212.3	214.32	211.16	210.34	212.75	212.16	209.4	205.6	214.37	214.62	210.6	209.65	211.93	212.7	207.74	205.95	210.67	216.49	207.41	217.89	214.14	214.26	221.54	212.28	210.89	210.67	216.08	211.47	216.76	214.41	216.38	217.92	216.11	211.83	209.53	209.08	211.69	215.97	212.55	208.39	210.58	210.04	211.67	217.91	206.19	210.27	211.65	220.71	216.26
196.92	198.69	196.31	198.76	204.09	195.07	197.84	202.02	202.48	205.74	198.75	200.97	196.45	196.1	196.95	202.31	197.36	193.36	201.61	199.02	198.02	205.99	200.19	201.29	200.38	203.44	197.67	203.19	198.6	203.92	205.74	207.21	192.48	201.43	196.77	193.12	196.51	195.07	200.85	198.62	199.96	201.06	203.92	203.11	202.92	202.89	199.61	200.83	200.65	190.98
210.19	209.73	204.75	201.29	211.68	205.79	206.93	205.96	207.25	208.83	211.21	205.24	210.15	212.16	204.09	204.34	211.95	209.49	208.83	208.17	204.57	209.41	204.42	207.69	207.22	210.35	208.98	204.19	211.25	202.04	212.13	204.85	208.14	206.96	205.57	213.85	205.19	209.14	202.1	210.86	210.11	208.01	203.1	203.31	209.17	207.06	200.72	212.52	208.7	206.9
219.78	214.3	220.76	214.63	214.65	213.01	216.59	211.87	219.05	213.47	214.32	211.75	218.8	217.95	221.89	217.19	220.88	215.3	219.38	219.93	213.5	223.26	212.79	214.66	219.22	215.19	215.29	220.51	213.97	213.07	211.74	215.95	221.22	219.06	217.41	214.3	218.24	211.84	217.09	211.94	220.17	215.1	222.01	213.24	216.71	213.55	218.1	222.24	215.51	220.61
217.24	217.29	219.66	218.86	223.74	218.53	215.4	227	214.11	215.23	217.54	222.43	218.9	217.93	218.84	221.13	217.32	218.09	219.14	220.15	216.88	213.56	218.7	217.2	211.29	216.72	217.58	215.58	218.72	219.57	217.26	216.75	223.68	218.83	220.65	217.47	213.33	218.68	215.99	215.77	221.6	224.91	216.39	214.74	220.83	215.65	215.58	219.26	215.62	216.85
209.84	204.99	215.7	205.36	219.21	209.31	212.62	213.46	212.27	211.09	213.14	210.3	212.2	215.63	212.64	214.24	209.23	212.18	203.53	214.75	218	211.15	208.43	209.99	209.34	208.53	205.33	207.86	212.13	211.06	216.97	207.93	217.24	203.06	205.09	211.1	209.69	216.85	214.21	214.86	210.19	214.38	211.5	210.64	211.02	210.12	209.57	205.83	212.11	215.83
211.31	212.17	212.26	212.53	210.12	205.07	214.93	210.96	212.72	210.43	219.45	216.22	211.05	208.26	211.99	209.28	209.06	213.6	202.13	205.1	212.68	209.51	214.4	206.92	212.95	208.62	208.35	211.04	209.67	212.77	209	214.61	209.78	214.18	211.26	211.84	215.45	213.66	207.25	213.94	213.54	207.36	214.69	206.04	209.2	217.68	214	209.39	211.39	203.2
220.33	214.19	206.1	213.58	214.15	211.52	209.34	220.44	214.28	214.01	212.88	212.71	210.98	208.29	212.06	206.66	211.63	209.33	215.86	206.93	213.32	208.08	211.56	212.81	214.6	214.06	206.38	210.7	211.98	208.78	210.49	214.01	207.67	210.33	207.05	220.08	216.57	215.03	211.2	215.3	209.63	211.44	209.34	209.17	206.19	217.05	211.63	211.53	210.98	216.88
222.93	208.76	216.3	217.96	216.97	220.08	213.69	219.32	214.44	215.29	220.21	217.77	209.16	219.24	208.01	222.63	220.53	219.34	216.77	222.34	219.32	215.86	218.26	220.23	216.77	215.58	213.19	218.86	226.34	219.24	219.6	223	220.17	214.71	218.37	213.82	222.1	216.57	222.8	216.5	215.94	211.06	220.25	217.68	218.55	213.15	217.31	208.56	214.6	220.2
210.09	202.46	208.23	207.23	206.85	203.42	206.06	209.43	204.78	215.6	210.29	213.22	209.41	203.94	204.08	208.6	201.15	203.27	208.84	206.06	207.75	205.4	201.14	215.68	208.14	208.22	204.74	209.48	207.72	205.79	212.48	205.65	207.73	201.61	208.57	206.45	205.41	202.89	200.82	212.12	204.19	204.57	211.94	197.61	207.98	205.49	206.6	208.75	210.5	209.77
208.08	210.52	207.56	202.35	214.68	208.66	213.71	207.51	212.17	208.63	209.86	210.32	208.07	209.78	211.05	215.17	207.81	210.14	213.15	203.13	209.08	213.24	209.84	209.98	208.08	215.67	210.86	210.74	202.58	215.65	206.37	204.62	212.39	207.2	219.54	207.52	210.15	213.2	208.64	209.72	208.01	210.04	208.3	205.76	205.94	213.06	209.11	205.53	213.88	210.42
208.43	199.48	203.06	203.81	208.34	205.48	207.44	208.12	207.78	204.36	203.03	209.71	201.57	209.01	204.48	202.56	204.64	201.08	209.59	206.71	205.77	200.85	205.69	202.33	205.56	202.11	204.35	206.07	204.12	209.27	199.33	200.89	203.34	209.45	204.24	204.04	208.47	202.23	201	197.46	194.81	205.96	198.17	204.96	202.61	208.25	196.24	200.46	200.41	203
203.2	204.82	198.39	205.59	201.69	211.85	206.82	204.23	204.17	205.83	203.81	210.82	209.23	208.76	202.39	202.34	205.76	204.83	212.67	198.32	207.94	205.97	208.04	206.25	205.43	207.97	201.25	203.82	205.81	204.54	204.65	208.92	205.55	209.88	204.15	201.53	202.71	199.92	203.63	211.45	203.2	197.96	207.93	210.85	199.71	200.93	201.02	206.73	208.99	211.95
208.89	208.65	207.29	210.39	208.07	210.66	205.62	210.86	207.77	216.09	211.25	201.94	204.88	212.56	208.49	211.71	207.17	207.4	208.62	214.19	214.23	198.19	211.31	205.82	208.44	204.9	205.07	207.64	205.97	216.4	213.54	204.9	205.44	212.29	207.01	204.98	210.03	203.48	213.97	210.82	209.4	203.73	213.7	203.11	204.46	206.45	204.74	209.78	214.58	205.86
206.47	203.27	204.85	209.05	211.49	205.42	205.9	205.45	200.9	208.51	206.03	202.43	206.57	207.49	208.92	202.48	205.08	199.34	209.76	203.99	208.9	201.9	202.61	204.99	209.59	201.57	196.76	205.09	198.9	203.69	205.24	204.57	207.26	198.99	204.07	204.12	210.22	200.96	205.39	208.35	205.7	205.48	195.99	209.28	205.92	210.49	207.74	201.79	204.7	210.15
211.68	204.98	212.58	204.02	205.06	208.48	213.9	208.95	210.41	214.16	210.66	210.02	206.16	213.44	207.78	213.75	210.37	206.52	210.22	213.32	209.88	215.5	209.17	210.74	203.99	202.28	207.44	206.63	206.28	201.48	201.88	214.61	206.05	207.8	205.71	204.77	210.27	206.79	204.39	209.3	207.88	206.87	210.05	208.94	203.45	213.53	198.8	207	206.16	212.28
211.55	209.89	210.34	202.73	209.84	208.53	210.91	208.03	204.43	214.53	210.53	217.19	216.04	213.52	214.26	206.01	209.85	207.98	209.75	213.48	211.71	207.44	207.42	209.36	211.29	208.76	208.95	214.56	207.37	213.56	213.96	207.39	215.45	210.24	210.73	208.9	206.86	210.14	216.17	208.05	207.53	209.12	213.7	206.12	210.6	217.5	208.97	213.18	205.97	214.41
214.48	206.88	207.41	217.11	215.2	202.15	213.76	210.07	207.59	213.74	206.24	208.11	211.19	214.52	210.69	209.67	203.89	214.56	208.88	207.12	209.12	216.87	215.59	209.25	208.76	211.35	209.32	205.94	213.3	214.64	213.52	214.38	211.42	206.37	203.27	210.29	209.7	209.36	206.63	208.14	207.56	215.89	203.59	210.92	207.55	212.05	208.29	209.9	207.16	209.98
208.27	209.12	205.93	214.25	210.39	212.65	216.34	210.72	206.31	205.99	208.59	207.83	201.77	208.79	212.46	208.48	212.39	214.01	209.34	202.16	209.67	210.81	210.9	213.37	210.04	218.3	208.14	205.99	207.91	210.66	213.88	209.71	211.1	210.14	212.81	209.22	210.17	208.04	209.43	212.42	204.37	206.5	203.95	213.16	212.74	209.74	207.05	206.69	205.63	212
201.7	204.28	207.92	202.79	208.67	204.08	203.84	205.82	206.43	200.69	199.54	199.76	206.06	204.57	204.72	208.61	208.18	201.19	205.22	203.94	201.9	205.16	205.45	205.21	206.39	200.68	210.54	203.56	199.17	202.11	208.85	202.68	208.81	196.86	203.85	200.03	203.43	205.46	202.55	205.08	199.89	208.74	205.4	201.9	197.14	202.12	196.91	201.92	201.57	208.9
215.77	211.63	208.33	210.45	208.63	203.14	206.29	208.89	209.92	211.01	211.71	205.4	207.77	202.85	205.02	211.49	210.16	207.59	208.25	211.61	204.7	213.71	208.55	208.16	206.86	207.46	207.58	210.59	206.89	205.47	206.49	208.74	213.72	204.48	216.05	215.81	215.35	208.79	212.87	201.99	210.76	209.06	210.09	212.83	205.72	204.66	204.45	209.87	206.96	207.97
200.8	200.26	202.32	200.33	198.85	199.86	196.55	195.75	199.35	199.72	201.76	195.23	203.84	195.03	205.48	208.2	199.52	202.66	202.88	203.82	201.48	197.27	202.27	207.61	207.98	202.89	205.76	205.58	204.36	201.8	201.67	207.08	204.03	207.86	199.4	204.18	192.75	205.98	206.51	202.8	203.17	206.22	200.46	203.41	206.42	193.41	198.66	199.94	199.19	201.19
208.04	201.99	205.51	203.38	211.5	209.03	205.11	203.82	206.97	200.88	208.19	200.71	207.65	210.64	204.1	206.11	211.28	204.66	208.57	207.15	211.22	212.27	209.37	211.29	207.89	203.82	210.58	210.29	198.51	207.89	201.17	200.82	201.82	204.33	205.91	208.9	205.56	203.95	208.54	205.57	205.07	208.08	199.02	204.42	200.55	206.04	208.33	205.67	210.79	208.33
209.5	199.84	204.23	201	207.7	200.5	215.34	215.76	207.5	210.92	207.97	207.47	211.27	201.73	207.88	206.6	211.31	205.19	212.49	216.92	211.29	208.73	205.55	205.28	211.3	211.38	211.2	208.81	204.62	207.19	207.27	211.77	201.35	208.1	208.61	201.88	207.98	214.3	206.03	203.82	211.44	211.48	199.6	214.57	202.86	202.5	212.86	205.1	210.62	206.18
203.58	212.48	208.46	218.55	214.33	214.09	212.19	215.48	214.4	208.63	214.97	212.88	211.82	212.12	215.76	212.62	207.11	210.96	213.75	214.31	214.06	206.9	214.7	213.84	209.23	217.21	214.61	217.58	213.34	215.17	219.16	212.98	211.27	210.65	211.85	214.39	213.98	201.18	215.26	210.1	211.57	208.84	213.31	213.83	211.31	209.3	212.05	212.43	207.69	216.02
197.92	196.77	195.78	193.88	200.35	201.91	200.49	194.99	199.64	200.48	195.81	199.58	197.62	197.45	198.37	197.88	201.96	199.23	196.8	200.51	204.61	202.28	200.16	199.61	201.42	196.59	194.89	196.62	204.33	191.75	196.27	200.73	197.41	205.5	199.78	205.3	197.75	198.03	203.3	197.16	203.39	194.85	196.34	199.2	197.26	198.53	192.55	196.13	198.23	194.5
201.56	216.99	208.56	213.79	206.57	210.78	203.22	203.38	211.11	206.32	209.42	204.61	204.08	206.93	213.12	211	206.57	212.46	199.22	205.13	213.77	208.75	207.7	207.59	210.2	212.99	202.66	206.12	209.37	205.68	206.83	198.61	208.58	207.74	201.96	199.56	213.26	204.93	211.27	209.34	210.2	203.56	211.61	203.77	208.19	210.45	210.32	209.95	210	206.39
212.02	212.26	204.93	204.06	211.95	214.46	215.32	212.86	208.26	205.34	211.2	207.19	205.38	204.9	205.73	210.25	208.73	207.19	207.47	206.83	209.77	199.89	209.08	216.1	206.82	213.79	207.74	204.78	215.77	209.94	208.68	209.34	207.96	213.4	206.04	206.72	204.22	203.09	204.01	211.81	209.23	206.61	208.42	206.64	209.68	209.21	204.58	208.73	204.65	201.27
207.91	202.92	209.34	209.3	206.03	210.1	206.13	208.22	210.92	207.57	203.05	212.55	207.08	206.39	209.19	211.06	210.37	212.04	204.54	215.24	209.72	212.79	211.09	203.5	216.89	210.57	205.67	206.61	205.31	211.56	211.06	212.48	206.07	211.49	206.35	207.77	213.83	205.6	206.09	207.82	210.43	212.21	208.65	212.46	208.99	211.54	211.03	204.72	212.9	208.95
204.74	202.14	204.1	203.16	206.14	206.62	201.5	207.19	201.65	209.11	201.56	204.57	206.78	209.57	207.21	211.34	206	200.29	203.28	203.95	202.29	203.07	204.1	208.5	199.2	203.51	200.81	199.81	203.15	204.72	204.72	200.66	200.41	198.26	201.83	204.81	207.71	205.47	206.09	203.12	199.76	209.15	202.88	203.1	200.03	202.45	202.29	209.32	205.82	208.54
212.8	213.22	217.66	221.1	223.25	211.93	211.25	216.81	218.18	217.91	224.48	219.4	218.09	212.28	217.16	215.33	218.04	218.04	222.82	220.29	213.94	215.57	222.9	217.93	219.2	220.75	211.23	217.96	216.85	217.83	216.95	225.19	217.53	214.72	208.43	212.59	217.83	213.69	212.84	216.68	225.12	220.42	223.29	217.15	211.71	215.92	223.09	221.17	216.41	217.72
206.34	198.12	200.52	201.33	199.06	202.92	200.33	204.21	198.24	194.72	202.88	196.43	198.41	198.06	200.78	195.11	202.32	198.31	196.83	204.83	206.99	199.77	198.69	200.75	198.39	201.42	202.87	198.15	198.83	205.38	197.35	203.02	197.58	204.51	200.55	193.59	193.79	196.32	207.09	200.01	198.12	207.49	200.8	200.1	198.92	199.22	202.94	201.85	206.23	202.19
196.74	198.64	201.32	198.41	201.6	200.39	199.16	202.91	199.66	205.04	206.34	198.82	204.79	198.33	203.87	197.11	193.77	194.01	193.81	193.08	204.55	196.96	199.03	205.6	195.14	196.41	203.62	196.96	194.57	206.24	198.69	194.88	196.73	201.98	202.55	203.12	200.41	200.33	194.1	196.32	198.73	185.54	199.19	199.86	203.16	191.75	206.04	204.92	196.53	205.22
195.63	197.62	196.54	198.92	193.01	196.94	190.39	191.59	196.04	194.25	195.29	199.04	198.38	195.5	191.81	192.25	197.8	194.96	192.3	196.6	192.01	195.06	195.83	195.11	188.14	193.56	195.82	199.6	191.17	197.42	192.77	194.71	192.19	194.79	192.15	191.07	191.92	191.71	194.95	192.7	193.09	203.22	195.23	201.66	190.01	188.73	194.36	187.31	192.02	195.55
205.29	202.91	202.52	202.09	197.78	201.08	205.68	207.21	207.96	198.13	200.48	204.28	203.86	208	202.35	199.53	207.65	203.52	197.82	199.05	200.7	204.22	211.35	206.71	201.56	208.55	199.62	209.16	192.32	203.63	199.28	204	203.38	202.41	210.07	204.42	201.66	204.51	199.96	206.29	198.44	204.2	209.63	204.7	194.83	199.9	203.97	207.65	204.37	198.36
207.44	211	209.34	207.41	209.35	202.63	205.75	204.73	200.59	197.83	206.58	204.24	207.42	209.77	204.53	208.55	206.28	214.71	206.49	213.02	208.15	211.89	209.66	205.07	206.22	202.31	202.31	215.78	205.88	202.71	205.71	208.56	208.7	201.69	203.86	206.6	209.26	208.13	202.35	210.91	211.33	198.96	209.73	211.6	199.99	205.48	208.37	213.88	207.39	209.4
196.06	193.68	192.85	192.56	193.7	190.26	194.75	198.3	199.33	189.03	190.41	197.98	192.32	192.65	197.94	193.63	188.56	199.66	190.66	193.03	190.61	192.11	197.78	192.91	196.56	202.18	195.86	194.39	194.18	189.46	197.17	192.47	196.41	191.96	198.09	191.06	191.18	198.17	191.87	193.94	187.99	195.64	193.09	195.76	195.4	188.23	196.01	192.95	196.57	197.71
223.44	214.72	221.44	217.28	220.2	209.3	218.3	217.72	214.2	218.65	216.43	210.79	220.85	221.48	215.26	214.28	220.68	221.28	214.06	218.87	224.34	223.39	218.27	215.37	213.1	209.93	224.29	213.27	219.57	215.61	221.11	219.65	218.96	217.51	210.24	217.14	218	210.25	218.6	211.88	222.46	213.29	215.4	218.23	219.09	216.76	218.15	214.59	218.11	228.21
200.39	203.03	201.43	208.45	200.33	200.46	204.35	208.7	204.46	204.53	197.04	202.25	205.64	207.66	191.91	196.8	198.61	201.46	194.98	207.62	201.3	203.92	204.77	211.73	206.1	204.79	204.57	204.5	200.84	204.65	203.18	205.53	196.65	202.39	202.7	204.28	210.43	206.72	204.31	202.33	201.08	203.57	204.16	197.15	207.17	202.05	203.34	205.26	204.02	198.74
206.64	203.07	206.76	206.09	202.77	209.62	205.88	211.24	210.04	207.08	200.6	208.69	210.78	209.01	204.14	207.13	206.37	210.64	212.51	210.35	211.51	205.43	209.59	205.11	204.48	209.76	208.51	207.94	204.38	203.18	211.4	205.11	207.73	204.59	203.83	205.61	205.89	206.43	201.54	206.98	203.5	207.25	198.54	205.75	208.43	206.42	209.36	205.14	210.38	209.21
212.88	209.29	207.25	209.04	212.6	211.71	213.42	201.53	212.03	211.21	211.39	208.1	215.5	207.26	207.18	206.41	211.51	208.33	204.92	204.63	207.38	214.66	213.39	208.74	205.73	207.53	207.38	211.69	213.94	203.71	210.99	213.91	200.26	209.1	205.1	208.89	206.03	207.42	210.52	210.55	208.62	205.67	208.92	216.06	208.21	205.51	213.56	204.43	214.69	204.68
209.25	206.01	205.14	211.89	209.76	211.62	206.09	205.6	206.35	209.37	211.42	206.81	212.14	210.87	205.59	206.15	211.24	212.51	205.65	203.58	212.99	199.57	205.4	212.55	209.16	210.18	211.03	207.72	212.38	208.83	207.28	209.61	210.65	202.81	214.27	211.01	205.53	204.34	208.99	204.93	209.53	205.81	206.54	209.52	209.94	207.82	214.6	201.7	203.65	213.34
203.13	204.75	205.3	198.8	201.97	209.51	205.21	206.5	204.4	202.86	206.19	204.08	202.2	207.34	204.21	199.45	205.79	202.14	210.78	201.01	198.5	202.63	203.69	200.49	207.6	201	206.75	206.16	209.49	205.08	204.22	210.03	210.54	204.99	199.09	205.62	200.55	200.9	208.73	208.57	203.08	202.18	201.45	210.33	203.31	198.13	193.37	202.38	203.9	206.29
211.43	208.59	217.17	209.83	214.31	203.21	215.51	210.98	213.48	212.12	206.47	207.34	214.91	212.9	215.42	208.84	220.6	212.74	210.59	213.41	209.44	211.11	222.12	216.27	206.71	212.73	212.62	207.76	214.06	213.53	208.49	208.47	207.87	210.03	213.95	212.38	214.55	217.19	206.32	220.51	205.09	214.52	212.6	215.25	212.66	208.97	216.95	210.1	214.17	216.95
207.95	201.21	209.35	205.25	205.49	199.73	208.42	202.56	203.21	205.36	203.27	204.21	206.58	204.5	197.41	198.38	206.59	199.27	205.39	197.02	201.25	203.04	202.6	201.98	202.54	202.6	205.01	205.81	195.95	204.49	199.72	209.12	206.66	206.25	202.13	203.98	201.11	194.3	203.42	201.99	204.64	206.4	209.72	201.17	205.54	199.13	207.34	204.46	200.58	205.2
202.3	205.5	207.51	202.49	208.1	207.32	213.15	210.38	211.63	209.59	207.39	206.65	213.18	205.48	200.37	205.76	208.03	206.58	208.81	210.56	213.58	208.49	209.06	213.24	209.4	206.29	210.04	210.9	205.14	211.64	214.78	208.25	210.4	204.78	202.57	206.62	207.92	213.85	210.76	204.3	209.02	213.56	212.73	210.81	209.76	208.95	210.83	211.39	210.26	214.67
209.82	207.91	199.87	205.58	210.66	206.96	207.18	202.19	204.73	209.76	208.09	204.17	206.14	212.74	207.2	202.48	208.36	208.08	210.16	206.47	203.63	203.65	207.31	199.51	207.7	204.6	209.92	206.36	203.68	208.09	209.69	204.87	205.45	208	201.3	208.09	204.77	203.8	210.42	206.37	212.26	204.26	210.24	205.03	206.08	211.74	206	204.15	206.14	205.94
213.17	207.33	206.7	210.61	212.29	207.1	204.85	214.39	203.95	205.37	208.21	218.08	206.7	206.44	198.14	209.68	217.45	212.64	208.78	205.48	207.93	205.31	210.06	211.52	206.63	202.01	213.95	205.38	209.8	211.61	206.35	209.53	209.46	205.74	210.27	207.2	208.15	210.9	206.28	212.79	206.82	208.34	209.18	212.37	206.18	204.91	207.06	207.97	210.51	204.28
201.16	211.54	206.32	204.88	207.2	204.98	200.12	207.43	205.84	196.19	206.28	207.1	200.63	204.79	215.02	205.24	207.01	204.21	204.97	210.63	202.89	205.44	204.08	202.39	202.31	207.65	205	207.19	205.37	202.7	206.12	205.23	209.87	212.18	206.61	203.33	204.23	204.28	212.21	202.57	201.82	212.11	203.07	203.65	207.34	201.78	205.04	201.08	198.2	205.76
211.38	212.97	208.34	210.87	213.85	213.66	211.31	214.61	207.73	213.53	218.2	207.39	214.47	200.99	206.09	212.52	204.24	206.09	215.96	210.19	208.99	214.21	208.73	216.96	204.94	212.03	210.32	207.09	209.45	214.01	207.42	214.53	210.45	213.89	214.19	214.96	206.02	206.25	214.01	214.48	212.74	208.25	216.55	210.72	215.21	213.82	208	209.98	205	213.37
204.91	205.76	201.84	206.93	203.79	209.03	197.52	205.92	208.55	199.87	202.67	196.14	201.94	208.89	203.57	202.75	204.4	199.63	202.52	198.86	205.08	204.75	207.19	203.07	206.82	203.68	208.78	202.17	199.71	209.09	207.13	196.06	202.62	202.61	213.42	206.77	202.87	202.17	198.71	200.76	201.91	200.35	203.3	205.11	197.1	200.01	207.65	199.75	202.14	209.22
202.61	207.46	198.94	205.66	204.73	201.47	204.35	208.31	196.93	196.94	200.65	195.27	203.58	208.8	203.62	198.26	200.65	202.88	198.45	196.84	201.03	204.44	204.2	204.91	202.82	200.56	196.95	204.05	198.81	200.27	195.37	198.77	200.85	195.97	198.85	207.68	201.46	194.91	207.31	203.24	205.85	198.6	202.66	199.44	201.05	201.14	203.35	198.17	197.72	194.71
219.11	205.69	208.16	215.28	215.57	211.12	207.19	208.7	211.04	208.28	221.24	217.18	211.25	212.55	210.15	210.65	206.62	215.86	212.97	211.15	214.17	212.13	211.45	212.35	215.76	216.18	213.46	207.87	213.52	212.87	211.61	210.08	208.28	212.51	206.53	208.67	213.87	210.15	207.89	210.2	212.24	204.8	207.49	213.37	212.67	210.79	206.3	209.54	212.82	210.23
212.18	207.11	211.84	213.31	203.63	208.43	214.43	203.74	215.55	208.27	212.8	217.23	204.3	210.53	212.22	208.67	206.33	201.42	205.35	213	208.74	206.31	208.47	209.01	210.51	211.35	206.35	211.33	210.58	207.24	205.03	214.23	208.13	206.45	211.02	208.02	212.5	210.43	202.46	214.9	209.25	211.85	213.48	214.23	210.6	205.54	213.13	210.87	207.72	209.2
212.87	207.27	213.22	213.61	202.21	209.58	209.31	204.52	213.09	211.44	223.4	213.54	212.87	214.99	210.59	210.61	214.6	216.22	216.02	213.38	212.04	214	216.39	211.61	213.86	211.48	211.33	207.66	207.93	213.88	218.26	209.61	208.57	208.1	216.99	213.42	213.22	207.09	212.2	210.57	204.29	210.34	205.28	213.53	211.62	205.64	209.36	210.08	208.94	211.68
206.12	204.21	206.73	208.32	204.84	199.94	210.32	202.66	203.52	202.08	207.01	208.19	204.39	204.72	199.45	201.82	206.69	203.45	207.78	206.96	202.23	206.19	208.74	203.65	199.76	204.14	205.41	204.92	205.19	207.49	201.1	207.31	200.41	209.44	202.31	205.58	201.66	196.59	209.1	200.11	200.18	206.75	205.41	205.85	202.69	207.17	200.92	203.91	206.09	205.85
199.93	198.45	199.9	202.4	200.82	201.21	202.52	194.91	202.94	200.18	202.59	201.25	199.11	203.18	199.32	199.66	201.45	205.26	197.97	202.88	194.05	198.67	196.29	204.28	196.69	197.9	202.49	201.21	198.13	196.97	200.37	200.26	199.64	195.23	198.32	193.94	202.65	203.27	200.07	203.96	206.95	196.62	200.48	203.99	196.41	194.44	197.81	196.63	198.78	204.83
188.85	197.84	195.99	195.85	196.57	196.31	195.79	198.01	196.11	191.17	194.62	197.23	194.92	188.09	191.76	201.02	195.29	195.57	196.28	198.2	196.44	199.53	198.3	196.51	190.56	197.17	191.38	193.18	194.32	194.13	199.5	192.83	195.65	191.76	193.87	190.02	194.84	196.65	191.79	194.79	192.05	195.75	190.99	186.55	192.97	190.03	193.61	186.67	201.79	191.42
200.89	204.57	200.98	198.32	205.83	193.5	211.03	196.31	201.75	198.38	202.09	200.76	204.25	201.49	200.43	201.17	203.2	197.14	198.71	199.63	197.43	197.55	201.18	204.67	198.96	200.18	205.08	200.09	200.16	203.15	203.3	202.33	200.82	200.74	202.94	202.84	203.44	198.52	203.86	203.8	202.68	202.19	203.74	204.01	202.05	205.66	204.4	201.55	198.64	205.73
220.1	219.42	217.83	218.85	222.62	213.78	214.39	220.23	218.99	216.14	214.39	222.02	217.02	219.3	222.77	216.76	213.93	212.09	217.37	219.13	212.22	209.63	217.9	220.87	213.5	216.98	209	217.37	217.12	213.46	225.49	223.39	226.36	221.19	220.76	220.63	213.13	222.71	218.17	209.44	222.04	216.04	215.3	223.45	216.48	218.97	218.88	220.56	218.55	213.96
210.18	208.58	203.96	208.81	205.26	205.41	204.78	213.6	206.33	208.18	218.38	202.92	211.4	208.03	202.27	201.45	208.71	198.72	201.83	201.89	204.89	207.02	205.06	204.67	213.04	208.59	209.26	212.47	216.68	207.48	202.93	207.92	208.93	211.14	210.11	211	213.68	206.36	210.64	208.72	207.95	207.56	211.01	210.04	206.04	202.54	207.19	209.47	202.01	207.08
214.59	203.5	210.44	211.05	207.34	207.36	210.62	203.65	216.34	214.57	212.39	209.4	200.21	205.92	211.58	207.81	209.68	209.01	204.31	202.7	205.76	205.21	210.35	212.76	206.36	207.85	206.48	208.79	211.02	212.25	207.3	207.53	208.71	204.37	210.86	201.07	207.18	207.83	208.9	212.43	205.44	208.64	211.6	208.6	206.25	198.76	206.87	209.08	210.75	202.79
201.58	207.17	202.37	209.2	194.78	205.1	208.84	205.29	202.7	203.22	202.8	198.81	191.75	199.8	201.73	204.76	200.88	195	209.85	207.34	211.39	207.72	210.51	201.86	206.18	205.08	202.16	207.58	209.31	206.95	201.06	202.4	199.87	203.45	200.58	207.07	211.88	197.75	204.92	201.24	210.52	204.89	205.77	200.2	195.22	204.31	198.08	204.94	202.79	198.99
206.56	202.02	207.69	209.47	214.89	206.28	205.03	210.86	211.29	209.03	205.85	206.22	210.43	205.39	212.29	212.41	206.97	206.27	211.34	209.7	207.26	203.98	202.8	211.73	206.69	204.36	203.55	210.73	209.59	212.95	204.03	207.83	210.93	209	210.57	211.87	204.3	205.07	208.87	209.15	206.06	208.09	204.22	206.26	206.03	209.64	204.5	206.15	204.74	200.88
201.32	210.25	211.14	208.39	208.62	214.9	210.29	206.39	208.09	206.06	207.23	204.04	202.16	203.36	204.72	210.91	210.24	202.4	211.19	205.57	211.92	206.3	203.13	207.31	205.34	216.78	207.55	201.64	215.87	208.36	204.04	202.25	207.99	201.95	202	209.32	211.04	210.31	205.21	214.63	205.11	203.37	208.95	204.91	208.54	210.32	202.73	203.81	206.71	207.11
211.65	202.43	207.38	212.45	203.47	206.01	211.66	211.14	203.44	206.01	213.29	210.37	204.6	204.39	206.29	207.34	213.6	210.17	210.44	211.31	201	201.05	205.94	205.05	209.88	206.59	209	201.68	204.7	211.83	201.4	208.32	210.95	211.82	209.57	206.33	211.39	204.82	208.81	202.97	212.11	211.11	206.11	209.86	210.34	204.16	210.84	205.78	214.79	203.58
207.08	209.04	205.85	209.19	211.33	209.99	207.92	205.73	202.87	207.23	206.61	204.96	207.18	210.99	209.38	204.96	211.16	208.31	206.94	211	209.64	202.61	206.99	208.47	208.61	210.74	211.77	213.05	215.9	208.41	214.5	208.44	207.37	206.29	212.49	203.16	195.86	209.68	206.99	206.79	208.06	215.43	211.05	212.19	208.23	209.21	209.4	211.59	201.9	208.49
192.39	194.11	196.99	192.53	198.98	193.38	199.92	192.23	199.93	201.08	196.58	202.69	198.91	191.27	192.75	193.73	192.33	187.06	199.52	192.66	195.67	192.63	199.9	196.77	186.83	197.55	192.91	197.7	194.28	190.84	197.69	195.24	184.84	187.17	197.39	190.04	196.72	197.47	192.3	199.11	201.95	197.97	192.07	196.93	200.1	196.33	199.46	196.81	197.94	196.75
199.39	193.99	198.67	198.82	196.41	199.81	201.41	194.32	189.88	197.39	196.59	197.47	203.92	198.64	195.9	206.79	198.18	201.59	197.47	196.93	200.79	202.51	194.19	197.67	204.17	205.93	197.57	200.55	199.16	203.84	200.7	200.39	202.44	205.23	198.34	196.91	198.92	198.72	200.96	198.89	200.78	201.5	200.72	200	196.97	193.3	206.65	199.55	198.84	199.93
207.52	213.64	212.08	208.68	210.57	208.18	211.1	207.03	212.18	209.87	207.06	207.97	209.63	216.13	209.14	211.04	209.77	211.09	207.79	212.39	209.93	210.48	211.81	211.09	210.19	209.59	209.13	211.47	206.74	212.16	209.25	211.33	206.53	214.01	209.92	212.21	203.6	211.42	205.84	204.55	207.04	210.54	212.58	211.83	202.83	204.42	218.01	210.21	210.65	205.64
213.14	213.42	214.62	220.02	216.39	204.69	211.21	218.87	208.84	212.91	212.89	214.11	206.67	204.89	215.19	212.56	211.39	218.22	217.27	209.28	211.76	206.08	212.89	213.16	214.76	211.98	205.18	208.48	214.89	216.25	211.68	211.44	209.92	209.77	206.05	210.79	211.64	206.15	223.1	209.04	214.59	211.25	209.42	207.43	211.54	215.38	216.82	216.68	216.52	208.83
202.08	204.27	207.33	200.75	198.53	200.16	201.36	198.11	196.17	202.81	203.43	202.85	198.93	197.04	201.85	197.02	208.25	203.19	204.97	204.8	196.6	200.18	201.15	211.48	204.93	200.46	197.71	202.78	203.16	202.6	198.54	201.95	202.89	196.66	207.74	202.55	199.52	200.33	196.75	196.95	202.91	200.47	200.44	205.71	198.27	201.7	199.93	198.76	199.61	206
203.02	211.28	209.08	211.08	214.81	212.65	217.27	210.06	210.94	202.18	211.33	209.26	208.02	213.35	211.53	204.82	207.75	211.6	205.61	212.36	217.66	206.74	205.73	206.21	205.45	209.41	209.67	203.4	213.34	205.82	212	208.63	208.03	208.73	206.83	213.6	210.12	208.84	215.15	214.38	209.31	214.05	212.84	208.82	213.96	214.01	214.24	210.57	211.28	208.36
202.75	198.1	201.7	197.94	202.31	201.48	199.74	192.85	192.26	203.24	199.03	201.26	200.09	193.05	201.6	200.85	201.55	199.3	202.05	199.03	201.6	197.67	199.96	197.45	195.43	207.38	203.39	201.45	192.33	199.77	200.88	194.4	197.07	202.54	199.62	205.63	202.23	195.6	198.05	196.1	199.19	200.69	200.01	204.13	203.98	197.87	203.38	201.85	194.47	197.14
203.25	209.62	202.4	208.28	209.24	204.87	203.71	209.12	204.64	210.08	207.72	216.1	201.84	200.55	203.48	206.67	210.62	208.16	208.66	215.8	206.95	211.95	199.49	209.94	205.43	198.94	205.06	209.79	207.56	208.5	217.38	205.91	210.51	210.7	198.65	211.11	210.64	209.8	206.65	207.2	209.94	206.93	204.96	205.54	208.21	210.85	209.23	208.51	211.14	204.39
196.95	205.36	203.18	201.31	201.49	193.63	203.25	202.39	188.54	197.91	205.79	194.4	199.94	202.68	203.07	203.01	203.64	204.15	201.54	200.46	200.68	200.97	200.68	196.89	201.34	199.94	194.88	202.82	203.15	202.06	196.32	195.89	199.61	200.82	200.59	203.32	209.14	197.79	204.26	203.74	198.46	192.74	209.55	198.9	199.8	200.84	198.45	199.12	200.15	202.72
208.25	207.35	209.23	211.09	208.17	203.48	198.75	210.46	206.92	212.54	201.32	203.9	203.88	209.99	203.74	211.92	214.32	207.86	209.55	208.75	208.74	215.54	205.44	211.89	207.74	205.34	209.79	209.9	209.43	211.8	211.35	204.87	206.24	210.91	201.65	215.75	211.75	208.39	208.62	206.12	207.68	211.25	203.49	208.09	211.77	206.68	207.02	216.9	207.74	211.33
209.54	207.59	219.34	210.08	212.84	210.65	207.98	217.61	215.23	209.51	215	215.47	209.94	212.28	212.88	213.82	214.55	214.61	215.33	211.01	214.42	210.07	216.79	218.26	206.04	215.87	216.86	217.86	212.8	218.49	211.48	212.32	211.7	214.44	215.74	207.78	212.52	218	220.46	211.74	216.99	213.4	212.14	215.84	213.54	217.82	219.35	217.94	215.19	218.67
210.46	218.79	212.32	210.86	210.69	210.58	209.09	207.37	207.39	207.88	212.56	203.19	207.49	212.12	205.47	208.59	209.77	210.54	204.3	207.25	208.36	210.77	202.27	213.73	211.41	205.39	216.96	206.5	207.85	211.56	204.62	207.91	205.63	197.82	209.34	206.91	212.99	208.9	210.8	209.12	218.5	207.9	206.63	208.72	206.39	208.28	207.22	210.38	207.81	203.67
208.74	205.55	212.66	205.81	203.58	201.73	212.21	212.8	203.39	207.95	210.79	206.73	202.85	204.29	212.27	201.63	204.22	211.59	213.41	204.77	200.99	210.77	201.95	209.07	211.54	200.2	215.27	207.55	208.45	206.96	208.29	210.62	200.7	204.76	205.89	204.95	206.24	204.77	204.13	214.65	206.61	213.63	206.4	205.14	206.92	208.48	205.42	206.01	209.6	207.42
204.81	196.31	203.59	212.86	200.77	205.16	204.79	202.61	201.18	207.79	210.23	205.92	207.69	209.78	205.42	200.14	198.16	202.3	204.65	204	200.78	202.45	204.42	205.73	200.9	203.95	210.05	204.07	204.42	200.64	206.75	201.92	195.05	200.81	202.47	203.65	204.83	206.97	206.71	206.7	200.37	199.82	203.51	206.66	205.67	203.79	203.34	202.47	207.71	207.22
215.78	211.42	213.95	207.15	206.39	210.68	202.5	205.09	207.16	207.56	209.68	215.54	213.85	207.75	197.49	213.02	206.47	220.85	206.7	201.51	205.2	208.31	203.57	212.74	209.42	209.31	202.32	206.77	209.84	203.96	203.42	211.37	207.84	206.84	214.59	204.96	207.95	214.1	204.95	205.5	205.25	212.14	210.96	212.58	210.47	208.1	208.21	210.24	209.68	215.35
200.97	207.05	208.4	207.77	203.55	208.38	203.12	208.51	201.35	206.39	207.42	210.6	203.59	199.86	203.86	206.1	207.31	205.39	210.75	199.85	207.9	203.73	205.65	204.48	205.95	203.93	217.95	208.92	206.4	208.24	206.17	202.93	204.09	209.66	199.68	203.29	204.96	199.44	207.83	202.91	203.13	198.37	207.77	206.35	202.01	208.22	208.34	207.53	202.98	208.78
212.42	214.63	208.9	214.02	208.26	210.62	216.09	215.44	209.37	218.46	208.03	206.71	213.91	214.38	201.33	218.35	209.51	210.07	215.98	211.36	210.69	209.46	203.48	215.08	215.03	210.9	211.7	216.02	211.91	214.41	211.38	213.55	210.37	205.46	211.53	217.13	204.91	208.21	212.51	217.54	215.1	204.22	215.69	214.14	212.51	209.06	219.3	213.93	213.07	204.67
217.76	220.95	220.32	220.21	216.75	217.23	215.29	218.93	208.47	217.81	219.37	216.91	220.79	217.32	216.96	216.56	220.08	218.58	212.01	214.41	214.97	210.36	217.56	216.59	213.44	217.69	216.07	213.16	216.83	215.73	217.61	217.48	224.12	215.19	211.32	219.63	218.52	211.83	215.56	220.1	219.62	222.65	213.09	215.99	213.57	218.85	219.08	211.23	215.27	223.29
195.02	197.32	195.61	195.59	199.04	197.51	190.56	197.17	188.97	195.05	204.57	197.43	196.96	202.3	198.26	203.8	200.83	196.63	197.24	194.55	200.33	204.01	193.3	205.07	199.7	202.5	194.21	199.68	196.02	202.17	200.79	191.41	198.47	198.47	198.47	196.84	201.7	198.56	200.23	198.9	195.97	195.36	197.16	193.56	196.08	202.39	193.09	198.83	202.32	196.61
205.52	200.94	206.3	209.71	209.02	210.2	211.68	207	205.89	211.96	208.87	208.38	200.9	212.38	203.74	210.07	211.93	212.51	203.47	212.93	204.97	210.46	211.94	203.19	209.89	202.41	213.52	206.08	207.33	203.29	210.09	206.08	211.66	209.35	204.48	210.2	208.92	205.51	204.26	212.97	207.53	206.57	210.05	201.78	201.61	211.46	208.04	211.62	208.93	212.17
191.59	195.24	193.9	194.9	192.6	188.43	192.98	190.87	196.45	196.3	201.41	193.22	190.08	195.18	190.82	197.76	202.08	194.25	191.83	199.59	187.96	194.82	193.71	189.86	193.32	188.49	193.38	192.25	195.62	185.39	193.66	201.33	194.5	194.35	195.52	191.52	195.31	192.53	195.73	195.29	193.19	196.88	194.3	200.09	196.6	194.59	197.65	190.94	191.78	187.58
211.99	203.14	208.5	209.59	205.11	206.92	203.43	206.69	206.26	204.7	207.34	199.22	210.24	204.89	211.97	206.7	209.75	207.35	213.24	208.11	208.08	207.8	210	207.44	205.4	209.83	212.85	208.61	203.35	207.54	207.12	207.36	214.14	200.1	210.37	206.85	210.76	209.4	204.37	209.91	206.21	207.22	202.23	209.41	207.94	208.76	203.49	214.4	204.64	205.39
217.67	214.22	217.46	220.59	222.79	213.75	220.63	219.78	218.33	216.74	213.62	216.22	216.8	213.31	221.73	224.83	211.7	216.17	220.74	220.09	216.4	216.54	220.87	214.17	221.52	218.47	217.72	221.83	218.96	222.45	216.22	216.6	216.48	212.81	216.32	215.78	209.3	217.88	220.68	216.68	213.18	217.71	220.38	220	220.95	216.59	218.23	219.63	217.36	211.97
203.66	199.38	206.84	206.41	209.87	204.1	206.09	212.66	200.34	207.46	205.86	209.01	207.91	204.62	211.03	209.75	206.52	205.15	212.08	206.32	201.18	204.03	206.16	200.24	202	206.59	214.28	201.19	206.72	207.03	201.61	207.9	202.43	207.31	201.78	206.79	199.76	205.08	214.07	201.93	204.86	209.9	205.45	207.91	203.85	207.8	203.08	213.45	200.09	207.52
200.59	211	201.37	205.72	207.78	205.65	202.92	205.61	207.36	202.67	205.79	204.77	209.78	205.32	207.7	214.62	204.8	206.22	208.65	203.17	205.84	210.95	211.38	200.02	206.55	201.98	203.21	206.26	206.93	204.43	211.51	201.58	198.23	200.44	205.48	205.12	204.83	198.58	203.39	209.67	199.71	202.92	208.8	203.12	207.85	200.49	202.48	205.49	201.48	211.22
192.34	188.94	191.37	199.73	198.21	197.04	192.35	202.25	194.46	193.18	194.85	196.46	186.55	196.66	194.41	199.08	195.56	193.76	197.72	195.01	191.69	196.42	197.15	194.14	198.16	192.69	191.56	198.38	184.92	191.1	196.25	193.75	190.57	193.37	199.42	189.86	193.89	200.33	195.99	195.32	191.34	195.29	193.45	184.38	200.56	196.25	196.7	192.49	195.04	197.27
214.5	223.32	217.77	216.87	213.42	213.35	213.7	215.26	214.32	214.84	213.97	218.58	212.85	219.68	213.43	216.01	217.35	216.82	212.24	221.34	217.72	224.87	210.95	221.37	217.49	212.08	213.73	219.13	215.93	218.43	217.56	215.93	218.58	209.44	218.84	219.54	216.1	214.36	214.1	220.19	215.28	225.78	211.48	210.54	217.76	212.9	211.74	219.25	213.2	214.01
224.36	216.87	218.65	223.85	217.71	219.49	221.88	218.88	219.2	216.09	219.38	219.44	222.06	214.02	214.11	217.02	217.6	211.35	214.17	218.93	214.63	212.97	224.54	218.67	214.99	220.62	221.01	215.21	215.6	223.25	216.71	219.31	213.73	221.71	221.7	214.43	216.45	218.7	217.2	213.02	219.49	223.09	218.81	221.2	217.49	217.15	221.12	215.24	213.26	220.06
205.69	199.3	203.48	202.08	203.71	196.33	201.55	204.33	201.83	211.24	206.47	207.41	204.17	213.92	201.44	206.83	208.93	210.21	205.69	201.03	200.21	205.8	201.35	209.88	209.4	202.14	200.37	205.05	201.64	203.54	204.9	205.61	210.05	202.02	208.03	209.84	205.24	209.42	200.73	207.69	201.02	207.14	198.55	205.83	204.58	205.57	201.45	206.86	201.82	204.86
198.07	204.65	201.44	208.38	207.2	205.61	206.34	203.35	205.01	204.26	210.37	202.93	199.6	209.71	203.65	206.18	204.17	206.83	201.35	201.02	201.09	201.81	207.42	211.76	204.31	203.83	200.22	208.99	203.04	195.42	208.67	204.54	198.85	206.76	199.51	202.55	206.95	205.03	204.29	209.91	207.15	195.91	204.93	205.06	207.97	194.18	205.06	206.85	200.77	208.3
209.43	211.89	208.59	205.19	205.66	211.85	209.28	201.39	204.58	207.39	207.05	211.95	205.48	209.21	212.61	210.96	204.32	209.2	206.91	199.67	206.51	210.52	203.41	214.58	211.11	200.83	203.96	210.58	205.02	207.94	210.82	206.12	204.98	207.92	205.32	213.87	213	206.02	205.78	208.49	205.48	210.96	208.28	212.33	207.07	206.37	212.98	204.55	209.48	212.17
211.41	209.93	212.52	208.18	207.47	212.22	207.4	202.88	201.9	207.86	207.79	208.23	199.41	208.13	217.2	204.36	211.36	216.51	215.21	209.91	205.22	202.94	205.66	206.49	210.12	209.91	209.5	207.81	210.27	206.42	204.35	207.89	206.77	210.24	207.27	208.19	207.73	211.95	207.02	207.74	206.15	200.81	206.76	205.95	208.2	209.91	205.1	208.57	209.39	211.23
211.59	213.1	216.5	214.65	214.41	214.05	208.88	212.61	215.63	219.35	213.82	218.28	215.46	211.19	210.08	211.22	210.26	213.79	209.14	214.59	214.31	214.44	210.01	218.87	220.81	210.14	208.72	220.15	209.67	211.98	212.92	217.5	212.99	210.24	212	215.16	211.91	208.12	211.35	214.25	215.25	216.18	211.69	209.2	204.73	215.96	214.01	216.41	214.46	202.8
199.56	194.84	203.09	203.89	202.99	201.42	198.13	200.7	200.67	201.74	196.09	202.96	198.75	198.47	200.46	201.96	205.96	195.94	199.3	195.94	198.02	203.78	199.66	206.66	198.77	192.61	203.78	197.46	201.41	196.73	201.65	195.05	195.63	194.61	197.58	194.76	204.31	205.36	203.72	200.3	200.3	199.99	197.79	198.99	195.25	198.46	196.18	202.96	196.13	199.99
211.46	208.88	207.06	212.92	211.39	215.51	214.43	211.67	213.98	214.04	207.84	211.86	210.34	211.91	212.31	216.14	215.39	214.12	203.73	206.26	212.64	211.03	209.4	215.81	212.29	213.74	221.69	206.31	213.57	210.66	208.41	212.27	209.91	204.25	208.52	204.29	211.27	212.39	210.96	210.71	213.13	210.44	210.82	205.1	209.3	212.63	208.7	214.36	209.73	210.02
198.63	202.16	205.8	202.71	204.82	201.02	198.86	197.4	202.37	207.83	205.01	199.39	204.82	205.11	193.61	204.14	204.88	211.77	202.97	196.59	200.78	205.53	206.85	197.84	195.35	202.89	201.6	197.49	209.27	206.44	198.76	201.58	198.3	196.04	206.25	201.83	207.75	199.79	199.09	205.21	197.65	205.68	203.09	201.91	199.61	205.72	200.24	192.27	209.04	198.05
206.73	203.74	206.01	202.78	206.42	200.59	204.84	203.73	203.23	206.58	214.81	213.95	200.86	202.89	207.9	201.95	204.75	210.97	206.48	205.84	206.69	204.32	206.16	201.68	211.04	211.41	202.56	203.77	214.82	205.18	203.31	203.72	202.76	201.66	206.87	211.6	204.93	210.03	211.21	211.14	209.5	210.56	203.49	201.47	202.38	206.79	204.49	205.95	207.86	207.46
207.47	216.19	217.89	212.47	207.2	207.53	213.11	213.27	213.54	210.37	214.88	217.7	209.7	212.29	211.3	218.1	210.82	212.57	208.43	210.96	210.92	205.52	217.56	212.77	213.61	211.09	211.82	211.31	216.46	214.09	204.88	214.52	215.4	214.51	204.66	215.83	209.84	215	216.45	211.3	210.09	217.53	211.46	214.15	214.22	212.42	210.03	205.65	212.33	211.68
213.27	223.64	216.36	214.35	220.47	218.6	223.65	216.98	213.88	223.22	219.13	215.98	220.33	209.86	224.9	217.42	221.12	218.96	223.31	223.37	218.23	219.87	222.24	216.51	214.74	221.55	226.37	216.24	219.61	223.62	213.74	218.18	215.5	217.21	221.73	221.37	214.34	214.56	214.51	222.18	214.65	217.66	213.51	221.99	219.15	222.16	216.78	224.32	209.72	219.23
215.75	205.91	214.26	219.24	212.17	203.5	213.7	202.06	211.1	212.7	210.13	212.22	220.56	212.43	212.78	215.72	211.32	204.32	211.96	212.72	210.23	211.5	213.3	217.15	212.32	213.16	210.05	213.68	211.42	212.44	210.55	209.12	209.06	209.78	217.87	214.92	208.53	215.38	212.21	208.41	217.2	214.74	217.82	213.35	208.47	206.15	210.55	214.17	209.4	210.85
209.04	206.69	199.65	214.74	204.96	212.44	214.64	214.14	208.2	205.71	213.54	207.46	211.58	205.88	208.41	213.47	204.18	210.62	202.56	199.22	209.66	207.22	207.27	207.01	210.86	208.52	204.43	204.96	207.58	207.41	213.88	211.07	214.79	208.12	203.84	211.64	205.02	203.88	204.07	205.52	209.82	212.68	207.54	206.92	212.93	202.21	206.14	207.05	209.5	207.92
205.29	196.31	198.64	198.82	206.1	198.62	199.65	199.9	193.71	199.38	200.13	200.19	200.38	197.91	197.08	202.31	200.12	203.14	193.39	204.57	202.05	198.46	200.19	199.68	202.23	204.55	200.16	197.73	205.68	197.63	202.1	196.1	201.71	197.41	203.02	200.62	194.77	198.77	201.86	203.34	197.66	199.15	202.55	195.89	197.19	200.2	199.89	197.69	204.23	204.83
204.58	207.16	208.64	205.49	204.98	207.79	204.09	204.69	209.41	202.42	206.22	205.6	203.35	214.33	205.34	202.15	208.96	212.21	203.52	206.25	204.68	211.29	204.87	204.74	206.67	206.09	202.62	211.95	200.36	204.12	205.61	208.47	213.8	208.14	214.85	207.94	209.09	205.51	203.06	210.18	204.88	202	210.74	218.63	207.66	208.65	202.03	203.98	205.16	205.28
209.18	211.21	207.87	204.71	210.02	211.97	204.42	205.53	214.68	212.74	210.99	202.27	209.45	207.03	214.04	201.17	214.96	205.22	210.2	207.45	205.09	210.1	204.87	205.13	202.88	209.75	210.21	201.5	213.9	215.39	210.2	202.46	203.6	205.94	207.1	205.71	209.75	213.12	198.62	205.73	207.28	209.93	205.33	204.04	209.64	209.57	210.75	209.79	207.12	211.06
215.27	213.86	207.87	210.83	214.26	213.38	215.47	215.47	211.6	210.46	215.37	201.13	206.77	213.16	207.99	212.42	212.13	212.71	212.52	214.78	209.19	209.34	205.53	218.34	212.96	209.34	206.18	205.14	213	217.8	209.78	214.48	217.2	213.89	217.7	213.86	203.83	215.24	207.16	209.72	211.28	206.92	213.6	209.55	214.47	208.06	209.18	213.08	213.65	207.81
195.42	202.03	198.37	195.36	201.27	193.35	204.66	199.98	204	202.83	200.65	196.06	191.76	203.04	200.16	199.99	201.78	203.79	200.05	195.7	197.56	198.45	202.39	200.24	195.86	195.64	200.07	203.33	200.56	201.55	202.89	205.04	197.46	207.07	203.48	198.38	200.55	194.31	196.16	204.41	196.7	206.58	206.73	200.76	198.47	206.52	199.02	204.07	196.17	197.09
206.04	206.1	204.47	200.98	206.73	208.08	196.61	203.99	207.91	206.57	208.02	210.74	212.24	205.78	210.7	211.44	205.53	202.33	202.9	208.91	212.32	208.37	195.12	207.45	204.96	201.42	206.84	205.24	207.97	205.67	208.25	210.72	207.54	203.04	207.61	209.58	207.61	212.56	209.47	213.3	204.66	212.43	207.5	207.46	210.26	201.12	203.86	207.58	214.62	202.5
209.63	203.19	209.62	206.64	209.8	203.92	212.29	211.72	208.94	206.51	208.48	205.95	206.24	206.75	203.73	205.95	211.17	210.55	205.88	205.76	212.05	205.18	204.36	203.86	206.77	205.23	211.45	209.79	207.87	212.8	210.06	210.28	199.9	214.14	206.87	212.35	209.99	208.68	208.69	204.79	207.08	209.29	210.3	210.02	209.58	210.1	210.51	213	206.68	204.86
208.51	203.37	209.59	204.34	209.02	203.22	202.35	200.02	204.39	212.09	202.3	200.75	208.01	206.72	205.81	202.41	204.13	209.36	212.33	206.07	216.82	209.86	203.38	212.05	209.35	204.18	207.05	205.8	208.24	211.63	202.42	205.53	207.18	208.59	207.63	202.49	210.4	210.84	205.14	208.06	210.57	215.41	200.36	208.64	213.09	207.29	206.51	199.74	207.52	210.59
207.18	214.01	210.52	213.01	209.37	215.29	216.13	208.68	208.49	210.07	211.61	209.5	212.25	212.24	213.37	217.11	210.38	213.62	210.18	217.33	212.22	209.93	209.52	215.7	210.55	210.21	213.19	214.07	206.4	212.23	212.8	211.61	208.14	210.09	208.23	216.61	212.87	212.88	209.9	210.28	212.35	207.04	206.38	216.12	209.42	213.74	207.1	209.05	208.94	207.2
204.42	205.69	206.94	208.12	205.09	201.2	201.88	200.18	211.81	207.21	206.86	206.42	200.08	210.21	208.42	204.88	207.11	204.04	198.86	205.29	203.7	199.47	208.27	205.39	201.59	205.83	198.85	209.48	205.04	206.43	201.96	207.27	199.79	206.46	201.9	206.19	202.21	205.46	204	202.54	203.85	204.3	206.98	204.69	206.93	200.57	204.17	201.29	206.75	205.25
203.54	209.76	199.98	207.88	206.56	211.69	206.32	199.8	204.23	199.51	199.98	201.75	195.98	199.85	203.49	202.85	205.74	205.9	203.76	202.85	207.09	210.06	208.88	207.66	198.44	198.21	199.94	208.58	206.96	204.77	200.84	205.83	208.84	206.34	201.52	207.05	203.76	206.12	206.92	210.05	202.83	209.79	202.24	202.16	203.52	207.33	206.37	208.68	202.93	205.62
196.44	201	196.91	200.12	189.67	196.4	195.43	200.48	193.14	194.91	190.4	190.21	192.38	195.43	193.15	198.61	201.2	192.12	197.19	191.02	195.84	202.35	188.88	192.71	199.01	198.28	195.69	196.2	198.63	191.57	196.57	190.66	200.1	200.22	196.72	195.06	195.96	192.48	198.3	193.13	193.52	198.99	194.59	192.47	199.77	188.71	196.3	196.06	199.46	199.41
208.79	213.13	210.59	207.39	202.81	210.68	215.27	212.43	209.67	204.17	209.93	208.04	212.39	207.07	208.91	216.97	213.43	213.25	209.93	204.82	210.87	212.41	213.55	213.69	200.55	209.2	207.24	209.73	212.33	203.8	210.92	210.11	204.41	211.88	210.12	205.59	204.77	204.83	213.73	210.56	208.36	212.13	215.57	210.61	211.16	205.94	211.56	209.55	212.2	206.87
206.79	191.75	198.15	209.52	201.46	203.32	201.25	204.12	207.16	208.37	207.28	205.11	203.2	198.51	198.81	206.65	204.11	211.71	204.6	203.2	209.24	205.22	205.96	201.68	200.59	208.68	207.21	198.8	203.19	206.4	202.57	202.32	204.21	201.42	209.08	206.64	200.47	213.35	205.72	203.34	201.76	206	197.81	202.52	203.88	205.33	205.56	199.39	209.36	197.26
212.56	207.39	217.77	212.34	214.37	212.82	214.85	212.44	207.62	217.49	214.25	206.46	210.42	213.2	211.42	211.91	213.24	206.52	213.24	214.27	214.99	209.2	216.41	217.43	209.48	209.16	213.24	209.57	210.55	218.04	212.79	212.05	216.34	213.96	213.96	212.43	211.06	212.81	214.61	213.34	212.23	207.99	211.54	217.22	211.02	214.48	217.37	207.52	211.19	211.63
209.75	201.3	201.93	206.81	204.51	195.22	208.93	197.78	207.39	205.26	201.42	210.5	200.86	203.21	202.32	208.78	206	200.61	207.81	201.21	205.93	205.93	199.17	194.65	204.31	203.06	205.03	204.85	198.83	204.24	197.74	209.78	205.14	203.96	202.05	200.53	206.67	204.73	201.05	206.83	199.67	202.61	209.68	210.5	201.97	205.64	198.4	209.82	203.67	202.95
212.12	208.99	220.32	212.47	207.53	211.32	207.99	213.09	215.36	219.84	214.83	213	215.46	218.94	212.97	215.03	212.14	211.52	206.29	209.54	205.68	214.48	210.4	213.92	210.87	215.67	211.68	210.77	212.82	215.97	215.54	216.32	213	212.68	212.3	212.48	214.06	212.9	208.15	211.53	215.42	210.42	210.15	214.3	212.85	213.05	204.95	210.83	217.42	215.45
213.19	211.52	209.82	217.67	207.23	209.53	209.11	209.93	206.2	202.56	207.45	213.29	205.19	207.3	213.86	212.58	216.11	206.74	212.4	211.47	211.94	212.68	204.98	212.32	208.78	210.25	199.8	211.69	206.34	213.13	211.16	210.66	211.58	213.42	208.08	211.16	216.66	211.88	212.44	210.67	205.06	206.58	211.38	208.55	203.87	201.88	210.74	212.79	203.87	209.06
207.67	203.41	200.75	202.05	205.38	199.08	207.36	208.82	199.18	202.09	201.58	208.59	207.17	205.27	202.21	201.54	202.02	205.61	204.54	202.82	200.96	205.22	199.39	200.44	201.57	200.53	204.8	201.38	199.88	205.63	205.4	207.1	202.66	206.32	203.46	201.91	204.19	201.97	203.98	203.99	208.18	201.55	210.91	207.25	204.34	202.67	201.77	213.13	202.76	202.02
210.25	211.85	210.66	210.06	215.12	211.66	214.03	209.93	208.83	203.91	206.35	224.09	205.77	208.21	222.25	213.82	211.15	210.13	210.94	205.4	209.39	214.13	212.68	211.93	211.12	206.02	208.73	212.42	210.06	220.37	209.04	211.57	211.68	215.82	211.51	212.18	203.86	213.13	212.46	211.16	206.87	217.75	214.57	208.98	213.96	208.14	210.22	216.98	218.63	209.71
222.62	216.39	216	217.43	206.73	220.2	219.2	215.47	221.82	215.53	219.67	222.02	219.11	218.36	223.83	214.51	219.97	218.61	216.02	217.01	212.12	214.8	220.05	218.61	222.05	210.04	217.99	218.43	225.31	223.11	212.66	215.37	222.42	220.77	220.47	220.38	214.12	220.66	214.37	216.09	218.22	216.77	222.33	215.07	220.81	222.87	213.02	226.69	220.16	216.96
198.32	192.16	193.24	191.01	192.9	198.53	195.12	192.29	196.13	197.24	195.56	199.55	196.34	198.37	198.85	190.03	193.88	190.97	192.09	188.52	195.18	190.31	193.63	194.94	190.97	193.27	193.27	196.54	189.68	190.23	188.03	187.53	192.06	195.31	196.98	188.66	197.18	198.88	196.1	196.6	201.14	195.53	199.9	198.77	196.48	194.36	197.46	195.47	195.03	192.78
215.72	222.47	221.85	215.99	206.06	219.35	222.6	218.67	219.23	219.53	211.49	221.4	218.71	213.33	220.88	217.96	223.55	217.73	221.39	215.63	214.86	218.13	218.33	216.23	218.24	213.75	214.33	220.19	216.12	216.61	218.98	219.12	215.83	219.14	216.93	219.03	212.11	220.59	212.01	220.45	217.23	215.71	216.86	214.5	218.86	215.5	218.62	219.2	219.35	220.24
215.33	211.63	214.86	216.57	212.5	206.63	209.25	205.25	210.28	214.15	207.62	204.95	204.51	204.61	208.86	212.85	210.37	212.72	225.47	207.21	213.14	208.75	210.78	205.92	211.89	211.3	210.12	209.21	219.05	206.07	204.47	205.09	207.05	211.07	210.06	204.74	208.26	218.12	217.26	210.82	209.91	205.99	206.68	208.1	205.96	205.69	211.06	208.62	216.18	211.45
197.62	206.19	196.61	205.87	198.01	204.98	197.19	204.11	203.17	202.56	208.54	204.99	204.39	199.12	204.25	207.02	203.33	204.81	203.11	201.55	196.5	202.46	201.54	204.46	201.66	202.95	203.95	204.65	205.94	204.88	205.97	202.42	201.68	208.07	202.43	205.39	205.13	204.36	200.29	202.71	207	200.74	204.7	203.62	203.51	203.59	202.03	203.96	206.97	204.92
212.83	203.41	207.93	209.34	206.06	204.27	205.32	205.85	205.25	210.92	205.91	207.14	204.21	203.95	213.27	203.44	204.88	208.66	206.71	205.55	212.71	210.85	209.05	207.55	208.63	211.98	213.07	210.24	208.19	211.07	204.54	207.95	209.54	205.01	205.06	212.01	205.23	209.78	210.97	208.11	209.54	209.45	208.43	213.1	211.13	203.44	206.77	208.23	210.34	203.07
200.11	199.97	205.75	205.15	203.48	203.77	211.1	204.56	205.04	200.09	207.14	200.91	204.32	198.85	204.32	206.85	204.23	204.96	197.52	198.97	209.4	203.16	206.69	204.19	203.58	203.8	201.55	208.04	201.81	200.41	202.58	209.39	212.14	200.45	200.78	208.64	200.32	199.91	203.67	212.14	202.75	201.32	208.51	203.02	208.06	208.14	204.23	205.12	198.77	203.24
209.8	210.11	214.25	210.13	210.65	206.89	212.21	217.54	208.41	208.3	214.99	210.76	207.48	216.05	207.77	214.1	208.85	207.78	210.72	207.73	207.7	208.26	211.45	211.39	216.39	210.63	204.81	212.14	205.33	208.46	212.31	206.62	205.96	210.2	206.99	205.81	207.38	211.69	208.6	212.3	211.78	207.31	211.04	204.92	212.08	205.3	214.4	211	203.8	208.53
202.55	206.87	204.24	213.53	203.49	212.65	208.49	208.58	206.81	200.04	202.48	208.98	204.77	212.12	208.28	212.79	208.92	206.53	205.54	205.15	207.12	209.74	209.88	205.9	213.76	210.42	207.9	209.65	206.78	213.32	208.94	206.07	205.11	204.65	206.03	208.71	209.85	201.58	205.79	208.71	207.34	213.14	207.85	210.91	211.79	205.08	206.93	208.5	204.85	208.8
208.88	204.27	203.69	204.75	201.86	203.71	205.74	206.95	197.95	201.89	197.28	207.23	201.92	207.54	198.65	203.9	210.99	205.09	210.94	197.07	204.11	203.62	202.68	207.01	201.74	209.57	205.95	194.72	201.51	200.39	201.6	204.96	205.01	205.07	201.25	202.75	205.07	206.41	202.86	204.33	203.18	206.38	206.01	207.52	202.35	210.25	200.03	203.02	203.1	201.93
202.58	198.3	199.19	194.07	196.51	202.23	203.48	199.41	201.37	204.31	198.3	198.68	196.87	197.66	202	200.7	197.49	203.5	205.74	200.36	202.49	201.72	200.27	208.65	200.79	201.78	204.15	198.68	194.48	204.44	200.52	196.37	196.61	200.87	201.3	196.31	202.04	199.43	194.82	198.63	201.03	196.49	197.89	197.89	193.8	197.26	197.8	205	190.38	193.59
217.32	211.07	207.78	213.16	218.32	217	216.82	213.29	219.42	219.81	220.73	215.51	216.08	213.58	218.43	217.21	217.79	219.69	215.71	218.84	223.33	220.79	216.27	218.58	212.6	217.06	218.38	219.28	222.58	220.06	219.48	222.68	219.29	217.87	218.33	217.81	217.64	220.94	217.27	220.75	221.45	223.12	216.96	215.16	217.91	219.65	215.61	215.25	212.8	217.35
197.49	205.56	206.16	203.02	203.43	206.26	204.83	207.18	214.17	205.98	206.65	202.54	204.88	203.09	204.9	210.35	200.52	205.32	209.26	208.35	203.27	207.83	212.05	207.43	201.81	205.49	205.21	208.76	205.61	210.12	205.73	197.67	208.7	203.17	210.93	207.2	206.66	203.53	204.23	211.37	206.05	210.21	190.83	206.65	207.64	211.81	210.7	203.26	206.68	204.53
212.46	215.2	212.16	214.75	213.05	211.67	209.55	210.89	212.78	217.82	216.24	208.07	210.93	206.12	213.83	212.57	213.61	210.76	200.77	208.16	210.33	208.13	208.73	210.38	209.33	208.74	211.28	208.06	207.64	210.26	213.47	209.54	218.44	216.72	209.88	207.74	213.34	213.84	208.68	216.91	206.5	206.93	214.3	209.54	209.45	215.32	212.14	209.39	211.15	214.68
221.11	214.89	208.78	218.54	220.09	209.93	213.41	210.58	211.93	210.62	217.41	213.18	207.77	216.97	204.88	216.55	214.23	207.98	215.94	212.89	209.55	221.62	211.57	211.77	219.2	208.72	212.74	204.73	212.13	216.38	223.34	205.63	212.57	209.63	213.93	218.92	215.06	209.12	211.7	212.41	212.49	215.31	207.52	209.64	207.05	219.34	209.54	206.35	213.38	214.04
195.34	195.34	196.05	193.45	197.7	195.39	199.23	194.65	209.48	195.61	198.39	193.74	198.8	197.36	200.39	194.24	197.33	197.66	203.27	194.45	193.91	195.78	193.08	199.36	200.56	201.28	203.75	200.7	194.7	190.49	197.87	198.69	191.83	207.72	195.69	199.85	188.3	197.6	201.5	198.34	204.03	197.83	197.23	194.3	195.61	193.39	199.58	196.11	201	202.61
214.72	212.2	212.18	213.2	208.89	207.66	215.08	208.91	212.51	217.89	206.53	214.53	208.9	211.89	210.15	213.45	209.91	208.36	217.74	204.09	215.53	205.13	203.96	213.2	208.07	217.14	215.6	208.65	213.4	211.14	205.76	211.68	213.2	211.03	210.78	210.02	206.55	210.77	214.12	210	208.23	212.45	209.64	211.52	209.64	212.36	213.52	206.36	207.78	212.71
209.42	218.94	203.31	209.02	210.05	204.97	209.5	209.36	206.92	212.32	203.32	208.23	207.86	208.16	203.54	212.55	201.35	204.29	212.58	214.09	206.88	210.89	209.91	208.99	218.04	215.84	209.09	199.9	209.41	209.02	212.2	209.08	212.15	207.76	207.02	206.97	207.6	204.99	209.36	209.31	211.18	212.35	213.89	211.28	208.09	209.76	207.13	214.02	212.72	212.62
213.62	212.49	214.74	210.53	202.88	214.29	209.05	215.55	211.43	215.03	217.7	211.09	211.6	209.31	206.19	213.87	209.77	214.04	213.74	214.23	210.08	203.28	210.32	210.52	205.49	210.44	211.58	202.83	206.52	213.74	208.86	210.49	215.54	213.15	208.78	212.32	205.44	211.59	214.38	211.66	203.92	216.43	208.64	212.36	207.91	214.97	220.22	207.78	209.34	205.25
206.5	206.68	202.37	207.24	203.62	206.78	211.36	200.25	207.5	209.09	205.13	206.26	215.66	208.66	206.22	210.25	197.23	212.16	215.98	206.12	205.92	207.01	210.68	204.62	207.68	212.08	209.72	201.73	209.25	203.42	202.32	201.87	205.77	205.94	212.93	206.24	210.02	209.48	203.72	211.09	206.56	206.31	208.91	210.52	201.19	209.84	209.25	207.81	209.23	209.63
205.37	199.61	205.22	197.08	200.88	189.37	200.21	203.62	195.4	197.63	203.53	198.95	197.27	200.22	201.14	197.65	196.49	202.43	199.44	196.42	202.02	197.12	202.78	192.56	194.1	205.71	196.48	198.99	201.18	203.71	199.05	193.25	199.44	206.13	203.23	206.6	198.8	197.4	198.43	193.75	204.29	197.84	197.14	199.7	197.45	193.79	195.7	201.22	199.37	191.55
211.16	209.57	210.86	209.46	207.76	202.26	205.47	203.4	205.11	200.85	208.67	203.24	211.07	208.76	204.97	203.48	206.34	212.21	205.23	209.9	211.1	204.43	204.59	209.3	208.27	212.49	202.73	207.36	205.32	204.96	214.37	209.63	209.69	209.26	207.07	208.98	208.43	203.7	208.17	214.17	198.99	206.89	210.88	204.33	211.01	203.4	210.52	208.82	206.45	208.18
202.9	199.03	200.96	199.93	195.45	198.17	204.32	199.46	202.28	197	195.52	203.59	197.79	205.27	206.3	196.71	204.5	200.68	195.2	202.43	198.34	199.22	191.75	208.89	199.73	198.05	201.73	196	204.59	206.63	189.25	196.73	200.85	202.55	202.54	206.47	198.56	201.18	201.6	198.8	197.13	196.37	198.56	198.2	196.48	197.98	197.26	205.99	207.8	199.69
210.05	212.58	213.45	208.83	212.7	210.8	212.56	210.62	216.27	209.87	216.46	208.1	208.28	202.03	212.66	212.74	211.06	206.45	213.2	213.74	213.27	211.1	207.85	213.09	210.23	206.79	209.71	214.42	215.36	213.81	208.68	207.7	206.85	218.26	207.55	211.9	214.37	213.06	207.8	207.67	211.48	213.87	208.2	214.86	213.34	212.37	208.52	214.93	213.17	208.46
207.99	209.48	210.22	204.24	211.06	210.65	204.01	211.27	207.61	211.53	209.94	209.19	208.13	210.36	207.33	208.21	207.61	205.77	213.21	203.87	205.75	211.7	208.67	204.21	204.46	211.54	204.95	211.18	207.07	208.82	202.73	211.17	212.21	209.73	213.5	212.62	202.48	205	210.35	201.65	207.37	205.56	208.28	205.45	206.61	204.93	209.37	208.76	212.27	211.63
199.79	208.18	199.28	196.5	204.05	204.56	202.46	206.94	202.81	200.61	198.24	201.06	204.24	198.21	199.56	204.2	195.93	204.45	201.69	201.43	204.22	209.03	205.86	209.28	201.17	205.43	197.87	207.13	210.51	204.04	201.12	206.41	209.73	209.12	208.46	205.05	201.68	203.05	207.83	198.48	205.16	202.28	204.98	208.02	201.89	209.05	206.41	204.35	201.62	200.17
206.33	202.67	206.74	211.71	208.14	206.51	206.71	209.09	206.98	207.87	212.43	203.04	204.23	206.47	208.6	211.4	205.68	210.41	210.44	213.81	203.95	209.46	207.45	203.64	208.56	207.62	212.07	210.62	207.57	206.69	208.89	208.29	206.78	208.81	210.99	205.59	207.58	210.39	212.92	205.17	210.15	210.4	212.75	209.08	208.83	207.95	214.69	211.68	208.08	209.89
203.97	207.18	202.63	202.18	201.18	189.9	206.56	200.17	201.61	202.56	202.68	201.37	198.11	198.8	204.06	201.79	197.66	199.58	202.89	203.57	200.32	194.26	195.63	203.13	206.59	202.52	201.09	196.4	195.33	203.21	203.26	200.89	199.18	202.79	199.93	206.1	205.28	195.67	199.57	204.27	205.31	197.21	193.02	196.02	200.5	196.38	203.4	194.83	207.3	195.6
201.54	201.38	198.41	203.93	208.78	192.78	200.87	208.92	197.65	201.5	197.54	203.13	201.98	199.43	202.98	204.53	205.98	203.81	199.48	201.48	201.44	197.48	195.69	203.76	206.22	199.5	194.33	196.22	204.3	194.69	200.01	198.67	194.61	199.21	196.54	199.13	196.65	193.19	200.96	199.74	195.28	197.79	200.01	201.12	202.02	203.86	204.95	202.17	202.79	199.74
212.93	211.76	209.23	217.3	213.5	215.13	214.4	214.02	217.26	220.15	214.83	221.5	217.78	217.63	216.65	216.28	218.17	220.12	215.06	213.93	215.78	213.12	216.7	210.23	221.89	217.89	216.41	217.55	212.73	223.73	215.17	213.8	220.08	216.8	215.85	220.95	225.17	211.62	210.62	222.17	222.54	221.4	219.78	214.91	222.89	226.37	212.76	210.03	214.2	215.74
204.58	209.04	208.05	208.12	214.25	201.24	205.74	204.87	206.76	211.08	209.31	211.22	199.56	218.16	203.56	204.12	208.88	211.81	212.06	208.6	204.82	203.31	204.06	207.34	210.42	208.66	209.31	207.87	204.3	206.6	213.23	210.76	202.57	202.2	206.5	206.02	211.03	213.4	203.24	202.62	215.07	209.55	208.79	211.55	205.53	201.56	205.91	210.87	207.61	214.25
207.84	209.07	207.7	210.24	206.06	212.36	210.68	213.36	210.47	207.45	200.51	210.84	210.68	208.46	212.7	207.12	207.63	209.37	210.05	210.32	210.46	211.9	209.39	212.69	209.88	210.27	210.92	206.65	202.71	211.37	210.4	208.72	204.6	213.44	207.6	205.99	210.38	208.79	211.71	202.13	211.84	207.84	205.31	212.06	210.48	216.78	208.87	210.29	214.13	207.88
211.9	206.58	201.49	207.12	206.95	205.72	208.69	209.65	209.04	210.26	208.96	207.94	209.79	207.16	200.33	202.03	207.95	209.89	206.73	213.07	213.73	210.72	209.75	205.33	206.31	204.22	206.34	204.33	213.5	212.4	211.35	213.05	214.94	203.92	204.9	215.2	213.08	206.38	211.37	200.31	210.73	208.56	211.42	207.44	209.29	207.6	207.88	208.38	208	216.34
203.76	204.31	199.69	204.44	197.2	200.77	209.21	207.86	203.49	201.54	211.43	201.29	208.04	200.36	208.87	205.26	200.98	200.25	208.16	201.67	204.33	198.51	203.59	203.73	204.03	203.55	199.6	201.91	199.85	208.99	207.78	204.33	204.32	202.9	204.86	198.64	206.82	200.64	208.03	204.78	212.54	207.97	208.14	207.7	207.3	207.46	206.34	205.83	204.96	209.46
205.07	207.04	206.3	205.15	209.59	204.45	202.76	206	201.48	206.73	206.07	205.32	204.27	208.5	203.64	206.43	200.61	208.82	208.74	206.55	201.63	204.31	216.33	204.27	212.04	202.89	200.76	211.47	206.68	207.3	206.85	208.65	203.43	204.29	202.54	203.58	203.9	205.59	204.79	202.38	209.51	206.98	205.28	203.73	202.98	212.16	206.8	212.39	210.81	207.82
200.57	205.63	198.53	208.56	202.75	202.39	198.59	210.55	198.54	208.87	206.33	202.24	206.06	203.61	211.15	203.06	206.47	207.32	202.22	200.73	201.85	206.82	197.64	207.97	200.75	201.23	206.27	200.44	201.1	209.28	201.66	200.97	209.33	206.85	197.54	197.92	202.91	204.91	204	200.42	207.06	198.8	209.18	206.22	204.17	205.85	206.18	202.11	208.13	206.01
211.02	209.21	209.38	207.9	207.06	203.89	207.69	206.26	209.79	207.06	210.07	199.78	207.24	209.71	213.68	208.3	213.94	210.07	207.85	211.18	210.19	204.26	211.58	208.27	212.28	212.74	210.69	210.35	205.59	206.7	205.12	205.1	209.47	209.69	214.68	208.55	204.79	206.58	207.05	212.12	204.68	212.01	214.97	208.33	210.82	213.8	207.48	204.96	212.1	209.36
188.57	191.3	189.85	192.34	198.18	194.29	197.61	195.4	197.9	199.75	189.13	193.81	194.08	191.14	195.22	194.91	199.07	199.86	192.31	200.08	189.98	196.67	196.2	192.1	199.86	193.89	200.29	195.2	201.94	192.75	200.4	192.26	194.27	197.75	196.13	196.88	192.1	190.74	200.02	192.55	194.79	198.05	197.95	188.85	195.29	197	197.93	196.59	196.23	197.47
217	215.11	213.87	215.03	215.8	221.25	217.42	210.55	218.54	219.16	219.77	218.38	217.29	217.3	216.23	216.16	214.86	223.17	216.48	217.83	222.49	215.81	219.6	212.66	218.94	219.19	219.97	219.56	216.82	219.15	221.66	225.41	219.07	215.88	211.43	220.2	218.95	218.24	213.09	225.39	210.43	213.16	214.27	225.91	218.74	214.51	215.92	216.47	218.15	222.98
206.31	209.38	220.68	204.62	215.72	215.96	209.16	205.42	198.63	211.93	207.97	202.53	208.6	206	205.39	210.71	208.63	209.07	208.82	209.76	216.66	202.8	209.48	207.41	207.31	206.35	204.98	204.85	204.71	210.18	209.97	209.16	213.56	206.42	210.6	207.33	211	207.67	209.65	205.17	213.07	209.08	207.42	206.85	208.68	207.1	208.55	214.14	210.23	211.74
218.4	218.23	219.7	217.44	220.9	213.05	214.61	214.1	216.95	227.64	220.39	213.83	219.86	212.5	217.43	214.95	222.81	218.36	222.09	218.73	220.66	219.36	220.09	215.74	215.95	215.03	217.4	220.13	213.77	219.78	219.72	218.13	212.46	215.76	212.71	215.23	220.1	215.97	211.58	218.38	211.92	219.15	216.25	215.69	216.43	214.64	218.51	218.83	222.86	218.9
201.17	198.73	202.47	202.21	200.25	204.94	199.21	200.53	207.55	209.81	202.57	208.84	199.27	205.53	204.18	205.91	198.31	206.92	203.25	200.26	203.43	201.69	205.97	201.48	203.18	205.48	206.06	204.76	203.79	201.63	206.45	204.63	203.83	202.97	205.49	201.69	207.87	207.99	210.42	204.38	208.33	206.17	206.59	211.69	200.25	204.56	201.16	202.65	200.1	203.59
190.76	201.2	203.2	200.52	205.17	198.8	206.56	199.79	204.64	203.63	201.37	201.78	200.56	200.91	204.46	201.32	198.38	205.08	205.45	199.72	203.49	201.3	200.2	197.25	201.84	200.33	197.43	206.57	201.08	206.23	200.18	203.58	199.76	209.93	198.68	198.08	202.13	195.31	203.3	197.7	203.05	202.36	195.31	204.83	191.34	203.63	204.55	200.02	200.87	204.23
211.1	203.78	214.52	208.51	213.03	205.12	209.51	201.34	206.78	207.67	213.72	209.13	211.68	207.14	211.34	201.51	204.44	207.14	212.31	210.27	216.86	207.84	209.26	210.64	204.5	206.34	207.39	209.42	214.59	202.16	206.79	213.26	206.55	204.74	203.9	206.9	206.75	209.96	212.15	205.69	206.64	203.48	213.64	209.19	200.02	210.58	208.94	207.18	203.1	203.82
206.99	201.2	208.6	203.52	196.19	202.99	202.09	202.97	202.49	204.35	210.7	208.02	200.35	203.45	204.13	204.67	203.15	213.16	208.7	206.58	203.47	204.64	206.92	209.26	203.99	202.06	203.7	195.5	205.26	202.3	207.3	202.79	195.23	201.8	202.8	210.07	207.54	205.64	200.02	202.4	202.98	206.16	202.66	201.85	204.93	198.5	204.62	199.8	208.83	203.6
212.73	208.78	207.19	206.68	208.83	213.02	202.41	205.16	209.32	203.31	209.94	204.88	204.56	208.99	206.57	211.79	199.68	199.96	204.06	206.73	208.75	206.35	205.24	210.41	206.9	211.6	207.2	207.28	214.79	208.38	205.06	203.01	204.4	206.49	207.48	207.72	204.8	210.46	207.35	206.9	210.49	208.58	208.14	207.04	206.7	206.4	216.17	204.69	209.29	206.99
211	204.03	199.52	205.43	200.21	203.79	199.97	207.4	202.01	200.62	201.42	201.16	201.78	203.95	203.44	196.97	197.42	206.88	196.36	204.14	197.34	201.91	206.09	204.18	198.95	200.96	198.69	205.55	207.21	205.02	204.39	204.71	201.76	203.38	205.25	202.01	197.39	199.7	205.64	191.72	206.46	202.93	203.18	205.06	204.09	200.82	212.75	205.89	202.78	205.91
212.42	210.08	209.44	217.64	203.99	211.15	206.04	205.57	209.17	208.53	213.27	208.84	209.79	217.81	210.68	205.29	211.27	207.16	206.11	201.48	211.88	205	207.87	204.26	209.95	207.82	205.32	209.91	207.48	204.82	204.57	212.44	202.06	205.18	210.16	210.03	213.03	206.05	210.04	198.9	207.33	206.91	210.98	210.06	207.06	203.37	207.46	209.63	208.65	204.74
202.62	200.69	196.06	193.64	200.21	202.52	198.93	200.91	196.64	199.99	195.45	201.62	199.47	204.44	198.36	195.73	199.68	205.72	203.51	197.87	195.46	200.87	197.64	197.41	191.57	197.16	204.04	197.41	196.65	195.15	195.1	197.97	202.67	195.25	194.57	196.27	205.74	201.52	198.4	198.61	198.56	202.17	200.65	192.23	199.96	198.65	196.99	196.58	195.28	197.48
218.1	216.33	210.85	221.35	214.86	221.44	217.31	215.88	213.59	219.02	222.9	202.23	218.01	217.74	221.27	223.42	211.59	210.75	213.94	215.8	215.08	222.96	225.6	220.15	218.01	217.01	218.12	212.85	215.69	218.09	219.35	224.38	221.47	214.84	219.88	215.24	217.76	219.03	219.02	216.96	214.12	222.95	213.56	216.85	217.54	221.59	214.33	214.68	222.5	214.02
215.62	215.04	216.39	213.88	224.11	218.35	217.39	220.14	223.41	218.19	220.47	211.99	216.89	211.77	212.98	216.05	215.59	220.75	212.3	218.46	216.8	215	224.35	216.71	216.32	218.64	217.52	219.71	214.2	217.62	218.75	221.12	218.23	216.88	222.02	216.65	219.22	218.6	215.57	224.71	221.94	217.66	217.52	217.9	219.15	220.09	216.88	212.02	222.03	217.07
204.31	197.71	201.25	199.13	199.2	203.64	199.89	198.29	199.2	204.24	204.11	201.26	205.86	209.53	208.62	207.87	198.42	204.45	204.93	200.13	205.9	206.24	199.31	203.11	197.45	211.75	202.84	204.96	203.75	199.62	206.21	203.63	208.22	198.14	200.84	204.78	201.22	203.67	201	197.87	201.59	201.7	205.2	203.05	208.75	198.68	201.61	209.97	204.82	194.74
209.18	220.63	218.11	214.57	216.39	223.54	222.67	212.24	222.24	213.9	210.83	216.02	222.2	218.5	220.66	213.51	224	214	218.81	211.88	225.54	216.72	215.55	215.82	216.86	218.73	226.69	219.6	217.16	213.38	219.97	224.83	219.22	213.74	217.44	219.5	219.87	217.83	220.96	217.24	214.99	215.1	223.71	220.64	215.96	213.77	220.5	217.21	219.7	215.53
197.32	205.28	198.49	202.89	207.36	204.72	205.72	203.61	201.5	196.45	195.88	197.67	206.53	204.24	197.89	197.22	201.07	209.5	195.8	198.89	200.75	201.12	203.24	199.26	194.78	209.73	195.33	201.25	198.42	197	204.88	200.04	196.25	201.25	202.32	205.4	203.48	201.71	197.47	202.71	198.5	203.78	197.18	200.9	200.57	204.93	201.27	204.87	196.28	206
201.84	198.2	197.55	198.86	194.09	195.72	197.31	193.96	199.33	197.45	199.94	203.4	201.08	200.59	197.02	200.39	202.78	197.54	202.35	197.46	197.32	199.17	193.55	203.74	193.94	200.41	201.11	196.56	201.88	197.39	210.41	201.53	199.03	198.89	191.06	191.93	206.05	197.27	203.23	196.71	193.71	201.44	197.89	197.26	204.92	200.33	203.48	202.14	202.09	204.06
213.71	198.54	206.1	209.26	211.37	207.44	208.3	210.27	211.88	206.84	213.05	211.82	210.39	207.87	209.95	209.7	207.04	203.93	207.19	209.94	212.09	204.71	217.26	207.53	212.28	208.18	198.82	209.82	215.75	205.06	208.2	207.12	207.02	211.93	207.68	203.96	199.61	212.1	216.34	208.19	207.65	204.28	208.28	205.9	203.83	213.4	213.54	209.97	208.67	210.85
211.04	210.66	203.02	210.3	211.44	217.38	212.29	210.1	206.26	209.33	203.31	200.67	213.47	198.67	213.74	212.58	211.01	208.36	208.67	205.36	206.71	213.4	205.62	205.2	205.79	210.71	212.22	204.23	208.2	209.02	214.86	205.82	202.37	214.59	208.69	203.92	215.52	215.45	212.59	209.15	210.49	205.42	208.98	208.39	204.81	206.49	213.4	208.84	210.38	205.32
202.14	206.2	210.82	209.95	208.07	204.34	205.7	203.98	210.49	204.62	208.8	206.27	208.15	205.04	216.18	213.09	206.43	206.12	212.29	203.54	203.64	210.32	208.28	214.84	204.26	211.26	210.44	214.27	208.16	212.08	213.28	210.23	199.13	207.37	213.97	210.02	206.76	208.33	210.02	213.35	210.14	211.5	208.63	212.47	208.96	205.75	210.26	209.11	208.36	202.72
204.56	204.52	210.97	205.58	212.88	212.6	210.29	206.92	208.59	206.68	218.16	210.31	200.19	209.22	204.25	203.82	204.66	203.74	212.3	206.49	201.75	205.24	210.46	202.27	205.02	214.19	212.11	203.02	209.59	210.38	208.38	204.04	207.89	205.17	209.29	206.73	211.74	208.75	200.93	203.84	211.42	202.3	211.59	217.24	207.17	208.74	207.38	208.16	207.98	205.88
211.76	210.31	208.21	207.62	210.77	211.3	216.54	215.13	207.84	213.85	212.07	207.96	209.93	209.57	213.24	208.03	210	208.05	208.18	211.04	211.18	209.34	210.33	208.47	209.27	206.18	205.15	208.64	214.2	212.22	211.7	210.36	202.59	206.6	205.07	210.42	211.93	210.34	203.75	209.64	208.11	207	208.78	206.65	205.88	212.29	206.25	212.5	210.03	213.42
214.06	210.79	209.93	215.44	208.43	215.87	206.42	209.03	213.34	209.95	204.12	202.92	212.95	210.21	210.75	209.53	214.84	211.32	207.54	209.26	205.19	202.95	218.45	205.07	208.44	215.47	212.03	211.59	206.52	212.46	213.34	207.92	212.42	211.76	208.61	210.13	208.57	207.42	210.51	205.29	210.25	207.64	203.93	204.72	205	212.65	214.74	210.8	208.2	215.11
204.79	204.18	210.97	206.08	210.74	210.78	209.89	211.83	207.14	208.29	205.79	207.89	211.41	210.69	203.4	210.35	208.25	208.34	215.53	208.6	213.3	207.81	212.52	214.92	205.74	207.55	204.88	211.86	211.44	211.65	210.1	203.55	207.32	211.29	201.94	209.92	208.29	209.93	210.36	208.28	211.95	210.02	207.7	205.69	202.43	203.98	210.96	210.05	209.58	210.35
206.53	198.7	211.22	213.46	203.75	203.35	207.83	200.35	206.67	207.48	205.47	198.2	207.7	204.37	202.5	208.92	204.51	207.26	205.02	207.08	211.23	208.42	203.6	199.96	202.62	192.77	203.76	202.63	201.67	210.13	208.95	206.98	209.62	207.62	200.13	210.04	205.62	207.86	207.97	208.84	198.54	210.24	206.11	204.95	199.34	205.44	207.14	200.21	201.71	201.73
213.24	208.73	208.95	207.91	207.82	207.09	207.13	209.14	211.29	207.5	205.07	211.78	203.13	204.35	211.72	204.65	206.74	204.48	208.28	203.95	200.67	206.53	211.54	208.79	208.1	208.23	208.57	212.76	209.21	211.72	204.35	210.98	207.35	201.97	202.91	205.52	209.19	211.91	206.89	215.36	211.89	208.27	206.48	204.78	207.19	202.56	208.97	216.54	208.36	214.16
205.95	212.9	203.54	211.65	204.1	205.42	207.06	208.22	211.57	210.36	205.59	205.95	211.66	208.58	202.36	213.74	210.63	211.51	212.56	211.93	202.5	215.53	204.94	209.22	210.57	205.21	207.74	209.87	209.99	204.37	210.93	205.07	206.73	207.61	208.69	210.58	209.27	207.08	211.13	210.38	211.82	215.68	202.85	212.32	204.23	209.15	212.72	207.11	203.75	205.58
208.96	208.2	212.46	209.05	203.71	201.77	211.58	209.35	208.57	201.85	208.32	206.14	207.4	207.91	209.99	206.96	204.26	209.93	203.77	209.5	205.51	206.4	207.79	207.48	207.66	203.05	204.85	216.99	207.82	201.57	208.93	202.43	201.63	196.59	209.76	210.45	203.16	213.17	204.75	211.69	203.37	209.35	211.69	206.46	205.78	211.68	201.63	208.03	205.25	211.93
202.88	199.74	207.6	207.89	205.36	202.79	202.29	196.02	204.07	210.02	203.77	197.66	206.43	195.57	200.42	204.97	204.28	198.05	203.1	201.06	205.57	200.01	207.99	209.47	197.79	200.53	211.65	202.51	207.68	205.25	197.59	202.61	206.27	195.84	205.08	199.99	195.71	212.95	200.08	206.83	203.32	205.91	202.44	211.68	202.52	206.53	200.71	206.25	204.87	202.61
204.56	199.68	206.23	199.8	203.85	204.01	209.27	206.35	206.77	198.65	206.41	206.95	209.52	209.33	208.16	206.02	206.05	205.63	198.19	204.5	207.18	208.76	205.91	203.07	204.91	202.4	207.42	202.96	203.55	203.68	194.99	202.62	202.65	203.14	208.76	200.79	204.94	209.08	202.12	209.34	206.04	211.36	203.81	204.34	202.96	205.63	204.88	205.54	210.26	206.66
210.54	211.7	212.9	218.56	219.17	213.33	207.92	214.01	215.65	220	207.23	209.7	211.82	212.68	212.45	211.23	210.61	211.76	212.24	211.54	211.04	207.7	216.93	210.05	214.05	207.42	211.37	219.63	207.77	221	215.1	209.92	210.44	208.44	215.05	211.91	212.26	206.11	213.01	210.74	217.8	210.33	216.18	217.64	209.74	215.33	214.41	209.77	213.14	212.17
214.32	208.58	206.41	204.1	210.74	212.65	210.82	207.91	202.61	206.5	203.56	210.23	209.06	203.74	208.9	207.37	207.31	207.01	204.88	205.81	207.03	206.88	203.05	206.19	205.73	205.39	208.77	207.1	209.38	202.96	205.93	206.88	210.26	211.26	203.94	209.01	206.64	208.21	211.1	200.44	210.48	198.04	199.46	211.58	204.09	205.93	207.29	207.18	209.33	204.73
197.62	199.57	197.46	194.86	203.17	197.21	201.36	196.8	196.75	198.77	194.08	198.99	198.28	202.45	203.33	197.59	209.8	198.69	196.5	202.1	202.35	201.6	197.03	198.29	199.58	204.79	201.16	204.75	206.68	200.39	200.51	195.39	204.73	197.93	206.11	199.47	200.89	200.88	196.78	193.77	192.07	196.47	197.2	201.95	203.32	199.96	193.77	199.94	195.17	206.11
206.52	200.72	203.96	207.55	205.14	205.25	203.94	209.13	197.38	207.18	203.29	199.71	202.87	204.57	199.23	203.72	206.4	207.02	204.44	203.38	202.55	201.59	214.4	206.21	201.81	202.3	206.02	202.35	210.13	213.16	205.62	202.15	202.63	205.44	195.48	208.5	208.89	199.79	207.23	201.79	201.36	198.57	207.16	213.44	212.8	208.43	201.64	202.03	206.59	202.06
204.56	199.45	203.38	204.44	207.42	200.55	208.65	205.28	207.41	199.41	196.93	203.99	201.81	205.94	202.46	205.27	202.09	198.84	210	203.79	205.08	211.9	203.97	197.92	208.79	206.77	204.3	201.83	203.1	204.7	203.26	205.64	202.44	196.25	210.75	205.5	198.79	207.55	201.7	207.16	203.01	200.09	201.79	201.14	203.33	205.27	209.98	206.4	203.5	205.37
197.75	195.53	200.01	201.08	204.45	197.78	202.52	201	197.55	202.96	202.14	203.78	203.68	205.89	199.88	208.85	205.67	208.98	200.72	209.89	210.56	197.88	200.77	205.56	202.52	203.29	202.96	201.37	200.32	199.06	207.93	198.03	207.72	207.07	210.82	200.23	199.85	202.91	208.72	202.24	200.7	203.34	199.04	199.76	199.9	197.89	205.13	202.89	199.04	193.47
222.3	211.88	217.41	215	220.17	215.33	221.74	220	220.35	211.17	222.33	211.1	217.01	222.87	218.79	214.52	216.56	224.78	212.21	210.84	210.07	220.76	214.29	217.87	220.67	220.7	214.92	214.75	219.05	219.55	219.09	214.17	218.12	212.64	213.23	212.35	216.4	215	215.47	215.69	218.25	217.39	215.24	222.68	213.74	212.88	222.31	223.02	214.1	219.96
213.99	213.78	215.11	210.78	208.7	215.96	215.65	212.41	214.54	212.75	217.48	215.4	205.87	216.31	209.83	214.09	213.04	223.09	210.87	214.75	212.68	212.15	215.22	212.65	211.47	211.02	210.4	209.68	212.21	209.88	218.23	212.23	214.07	212.63	210.76	212.31	213.88	215.21	210.77	211.71	211.61	210.93	214.56	214.98	213.88	211.98	213.36	211.83	208.75	212.61
203.47	208.07	203.53	200.6	201.77	202.85	207.8	204.28	206.39	198.27	198.42	200.74	201.97	208.55	206.64	210.56	204.96	204.72	208.27	200.92	198.4	203.69	206.81	205.85	211.96	203.87	204.02	194.98	200.57	205.58	198.06	198.92	203.4	203.83	210.48	204.15	203.2	208.21	202.13	203.63	204.62	204.26	206.28	200.62	194.1	211.14	197.44	209.07	208.54	204.29
216.56	211.02	210.87	215.33	217.36	221.23	212.52	213.46	208.39	214.83	214.6	210.99	212.49	213.7	211.2	210.58	217.87	210.22	211.19	211.12	208.19	210.99	213.43	209.27	216.3	211.17	216.84	212.98	215.43	205.74	215.88	207.96	210.82	207.03	207.08	214.05	208.96	216.91	209.99	208.59	214.74	213.59	213.84	218.14	209.18	218.48	215.18	211.23	201.14	215.25
193.08	193.84	194.86	194.79	197.1	190.07	190.13	190	199.54	197.18	192.31	196.14	199.15	195.52	194.01	194.31	190.83	194.4	195.52	194.12	196.76	195.8	197.56	194.48	193.47	192.59	187.26	191.69	198.78	196.59	195.88	194.11	201.78	198.74	190.91	190.34	199.63	192.61	198.84	198.89	193.97	199.16	190.33	196.72	200.12	196.19	188.32	192.44	193.39	191.63
208.95	203.09	207.6	208.6	197.53	206.19	202.67	209.33	201.39	208.07	204.14	199.19	203.45	203.58	201.14	199.75	202.92	201.83	199.57	204.57	203.18	208.05	197.59	202.14	200.09	199.59	198.76	204.39	202.84	192.2	203.84	203.15	204.26	208.12	198.45	208.17	203.21	206.02	201.68	205.8	200.9	202.75	206.18	203.1	208.64	202.74	205.87	199.47	207.89	202.48
213.76	210.29	212.12	210.79	213.25	210.74	209.89	209.66	204.62	206.7	220.35	208.96	210.52	211.96	210.11	207.71	212.88	210.66	213.04	213.36	213.89	212.23	211.59	207.86	212.15	208.28	211.58	209.9	207.3	205.56	211.49	213.91	217.68	210.9	215.15	208.55	214.83	205.35	206.58	210.53	207.63	217.42	210.24	211.69	213.72	211.16	209.17	211.67	212.27	210.89
213.7	215.99	209.25	221.96	210.38	218.63	216.69	214.91	220.94	211.57	208.44	209.28	215.94	220.39	220.28	214.57	210.92	211.36	216.13	219.69	214.05	215.9	218.8	211.72	217.47	218.23	217.78	219.88	212.87	212.47	212.8	219.84	222.05	222.65	222.69	222.77	213.64	217.35	214.47	209.91	217.24	220.29	216.55	216.29	211.43	226.87	212.47	223.22	211.52	225.46
203.91	205.14	206.14	205.3	196.54	204.58	203.94	205.91	200.8	203.36	201.94	200.08	204.41	201.65	203.65	201.51	211.69	205.88	203.83	204.23	205.73	201.96	202.65	205.85	201.19	203.9	204.39	209.61	197.7	198.31	204.85	198.35	205.72	205.86	202.98	203.81	197.31	207.09	200.52	201.4	204.58	203.34	200.89	209.04	209.01	209.48	204.36	203.88	200.03	203.74
202.17	200.23	203.84	200.64	202.97	201.87	197.56	194.3	204.91	207.31	205.96	198.5	198.94	202.63	204.07	207.42	201.06	203.59	199.69	201.79	195.29	195.19	201.16	203.08	204.3	204.98	202.16	201.74	202.63	200.95	199.22	200.02	206.05	195.68	199.64	197.83	199.77	207.64	201.07	206.62	199.49	198.5	200.25	194.27	203.46	197.5	199.84	196.87	200.61	194.15
221.79	216.93	215.73	213.5	219.28	220.23	220.06	219.06	216.21	220.93	213.36	217.98	219.33	217.52	213.97	215.97	214.72	213.25	212.36	216.23	219.2	217.82	215.58	213.82	222.53	213.38	220.14	213.55	220.8	213.38	215.33	215.3	214.32	208.43	210.99	220.94	217.43	218.1	219.41	215.31	222.24	212.67	212.44	225.85	216.44	223.57	219.13	220.2	213.04	217.36
212.29	212.03	217.29	205.46	210.97	216.35	211.1	205.55	215.71	213.5	205.07	211.38	214.45	205.87	207.08	208.06	217.14	211.91	213.72	216.14	210.76	211.78	204.79	211.76	207.54	210.34	215.95	214.61	212.08	213.26	215.79	210.48	212.56	207.86	219.43	214.77	211.91	216.9	207.54	215.26	213.02	217.98	209.54	209.92	210.9	209.87	208.67	213.06	219.46	217.55
214.24	209.15	211.82	220.29	212.44	209.23	212.79	203.46	212.87	214.39	214.23	212.4	214.99	207.93	205.9	216.35	207.01	214.48	213.85	214.79	206.39	209.79	215.96	215.38	204.21	207.87	216.23	215.62	208.66	213.13	212.2	215.86	214.4	216.31	205.65	204.16	215.46	217	215.32	208.99	217.14	214.51	213.49	218.39	214.64	217.17	222.79	208.94	214.1	203.09
205.55	200.75	206.95	203.56	206.22	205.57	212.33	206	207.31	205.56	209.28	206.78	210.43	200.11	201.81	203.4	197.78	207.47	202.34	201.97	200.21	202.7	202	211.41	200.27	201.23	209.18	207.02	200.52	202.17	201.37	205	206.13	200.13	211.51	210.01	207.43	207.31	206.35	202.76	204.75	203.82	199.95	201.55	206.58	203.46	207.99	202.63	203.13	211.94
217.12	210.62	205.09	208.11	212.8	199.49	209.39	206.49	208.64	208.65	210.97	204.44	206.37	207.59	208.41	214.04	207.32	202.66	208.37	207.62	209.99	209.83	207.05	210.4	210.48	204.7	209.18	214.67	214.15	208.03	206.72	213.69	211.93	210.87	205.89	211.52	206.74	206.89	215.77	212.65	211.31	214.2	207.77	215.36	210.3	205.23	212.37	203.24	209.6	210.3
197.77	199.43	198.02	204.2	200.31	192.57	192.83	195.15	200.32	195.59	195.34	206.77	198	194.49	198.68	196.12	196.6	194.66	199.5	198.7	200.01	195.08	199.67	199.62	193.55	196.18	198.81	198.98	198.23	202.09	196.93	202.22	194.84	191.5	206.84	196.29	202.36	198.54	201.1	194.16	202.9	198.58	201.39	198.71	202.67	187.59	195.84	202.45	199.52	192.21
204.94	198.62	207.4	199.03	207.97	205.38	203.89	201.84	203.92	205.44	200.75	203.41	196.61	207.5	206.22	200.25	204.69	201.41	203.3	204.05	201.11	201.83	204.4	197.01	204.74	205.51	200.54	203.6	200.24	199.09	197.44	206.44	200.97	204.74	198.74	203.02	200.33	211.18	208.16	207.43	204.11	200.34	206.27	197.84	201.82	203.8	197.71	213.06	201.33	192.91
213.88	210.99	212.78	206.52	206.93	209.01	202.34	211.43	209.88	202.15	207.21	207.49	203.48	207.32	207.6	203.94	214.21	203.26	212.13	209.9	209.99	206.24	207.21	208.88	209.19	208.56	208.88	208.25	201.39	207.77	205.6	209.47	213.17	208.48	203.27	212.37	209.02	202.3	203.13	209.73	209.35	206.23	209.1	208.05	209.85	201.61	201.36	204.91	208.95	209.26
208.69	213.22	209.22	212.33	207.19	208.01	214.97	200.95	212.89	208.59	209.11	203.88	205.25	213.82	215.8	207.62	210.18	211.26	204.31	217.81	205.57	204.71	213.29	209.87	211.83	200.68	213.6	209.49	216.6	202.23	213.17	212.95	211.19	202.83	210.56	203.18	203.55	205.51	208.08	211.38	212.27	209.11	204.56	208.83	210.32	207.78	213.77	210.58	209.79	204.91
199.98	203.75	198.19	200.53	212.59	202.05	201.65	199.09	204.67	206.22	205.66	199.76	201.61	205.91	206.31	202.77	197.23	205.07	206.14	200.45	212.06	205.15	199.72	200.61	199.64	204.85	202.54	205.76	204.04	208.99	201.75	206.12	208.18	203.04	200.8	201.5	204.87	201.09	200.65	202.66	205.49	204.1	202.26	206.72	210.77	201.41	202.77	207.14	205.9	205.98
212.52	216.35	214.88	209.34	216.61	218.2	218.69	226.76	219.28	223.98	217.82	210.52	220.8	214.11	215.08	215.46	214.72	221.76	211.72	215.37	213.93	219.06	221.97	215.15	218.13	213.63	215.25	216.27	215.62	211.94	215.29	214.71	212.05	218.63	220.02	220.75	219.72	217.83	218.91	216.44	215.1	216.46	216.42	227.95	212.19	217.46	216.8	225.21	216.38	214.73
203.85	204.89	212.08	204.52	200	204.89	204.48	205.84	202.29	200.54	211.74	205.2	200.22	211.41	207.43	203.17	200.82	205.84	205.65	207.73	208.96	205	208.15	205.67	205.42	201.46	206.3	203.06	204.56	205.6	205.06	211.83	205.41	206.1	196.37	210.74	200.85	206.87	202.07	207.73	206.65	200.83	202.64	199.04	202.99	206.77	203.38	202.02	200.55	207.98
202.95	206.95	208.11	205.07	204.26	207.71	200.65	200.87	202.42	202.29	207.07	205.14	203.09	202.13	207.66	206.28	203.07	203.5	205.75	206.94	202.53	205.3	207.65	208.25	203.4	211.94	203.97	204.4	208.62	203.5	206.24	203.75	208.43	204.78	208.21	208.85	203.22	205.94	208.15	200.64	206.68	204.66	204.43	207.49	204.75	202.72	203.92	204.57	212.44	208.47
203.66	210.45	206.27	203.91	206.24	200.76	206.17	202	201.13	203.68	197.27	200.63	203.13	203.63	204.36	202.15	207.21	207.6	201.81	200.96	200.61	207.14	200.39	205.06	209.08	206.63	207.59	206.9	200.84	202.36	202.03	206.39	203.08	200.29	210.82	208.96	209.74	200.35	207.93	206.18	208.9	204.89	208.71	198.07	202.49	205.71	205.9	206.6	202.63	207.41
209.57	208.92	211.6	210.24	206.53	218.82	207.2	211.61	212.24	210.59	208.94	204.21	207.63	208.17	209.52	203.3	206.68	209.42	216.51	205.54	208.4	207.12	208.99	206.11	211	213.92	207.98	213.81	213.15	213.71	209.17	211.31	209.75	213.13	216.5	214.94	209.5	211.91	208.86	205.45	211.25	202.31	215.59	202.4	216.01	210.39	214.88	210.87	214.53	205.88
204.02	201.23	195.45	199.43	197.97	204.98	200.62	203.1	206.46	200.51	205.07	209.27	204.43	201.5	204.38	199.9	199.52	204.54	206.04	200.29	201.47	208	198.38	205.51	201.78	200.75	204.11	203.43	205.33	209.37	203.67	203.16	201.44	208.38	198	204.59	207.49	200.97	202.14	202.83	208.6	205.48	201.87	201.16	205.74	202.09	203.5	207.44	210.28	201.83
204.95	206.67	209.91	213.38	212.95	214.72	210.04	203.07	211.32	213.73	200.12	211.02	209.76	210.06	208.7	202.41	208.47	209.61	211.16	212.6	218.53	207.89	208.26	205.5	213.36	213.61	204.53	211.12	214.1	201.7	209.93	212.27	206.22	208.31	207.75	202.43	205.33	205.76	208.13	209.26	209.02	209.74	208.46	211.57	215.17	209.28	206.02	209.16	214.51	208.8
210.21	209.86	210.2	208.06	207.31	207.65	209.45	204.23	213.43	208.62	208.22	209.45	205.18	212.6	205.88	211.32	211.54	213.16	205.72	208.58	208.85	206.04	208.68	205.11	207.08	204.74	212.91	206.15	205.74	210.79	207.61	207.09	212.65	207.33	204.35	202.14	207.63	208.61	209.27	207.75	209.68	205.76	210.09	207.72	204.02	204.01	206.7	211.54	208.96	209.89
202.93	206.56	207.34	208.91	205.67	211.82	206.62	203.43	206.63	202.21	205.97	198.82	206.32	208.77	208.94	202.37	203.24	204.13	206.95	206.45	208.22	201.39	205.34	204.59	202.68	206.42	202.37	202.25	205.53	206.48	209.07	201.43	206.03	204.98	196.82	201.81	205.7	205.01	203.87	210.24	204.27	208.2	208.79	206.72	197.8	203.76	208.23	210.15	198.23	207.07
204.01	205.97	209.33	208	201.92	205.84	200.04	203.59	203.83	198.79	206.5	199.35	198.93	200.78	208.23	209.02	206.15	199.52	201.61	202.25	208.54	206.04	204.8	206.92	199.27	206.3	207.57	204.38	210.1	207.95	206.15	202.49	204.24	204.11	206.42	203.98	210.19	198.61	207.97	206.63	204.82	205.58	200.74	209.96	207.78	205.63	203.58	210.17	205.17	206.2
201.31	196.56	204.68	194.84	192.48	202.52	195.95	195.91	192.65	200.94	193.33	195.59	197.29	201.53	200.69	200.58	193.26	198.55	199.95	195.45	201.7	197.93	202.79	198.43	197.24	196.19	198.71	199.22	195.12	192.46	198.72	192.17	203.17	193.42	201.03	199.98	207.27	196.49	201.55	198.31	196.88	198.74	198.85	204.78	194.53	198.61	202.89	199.95	200.72	196.44
215.54	206.69	209.93	209.67	207.75	209.65	210.14	210.06	204.87	204.69	206.61	204.6	209.45	212.06	207.49	208.66	209.12	209.91	206.84	207.37	207.58	209.89	205.76	207.9	206.82	207.24	206.42	212.28	208.88	205.5	210.5	208.7	210.67	214.15	204.03	206.96	210.41	210.62	212.25	207.02	204.67	211.95	216.72	210.49	203.19	208.5	212.61	206.68	209.22	209.38
208.01	205.16	200.6	203.13	206.08	201.54	202.18	200.25	204.11	198.05	196.73	203.1	207.33	204.05	202.86	207.17	205.07	205.48	207.51	203.61	204.56	203.3	201.2	199.9	213.47	203.09	202	203.61	199.96	205.99	206.41	202.96	199.27	205.19	208.28	201.21	205.16	204.26	206.73	204.88	195.63	200.58	201.49	199.79	199.9	196.27	204.62	194.3	201.95	209.74
200.87	197.77	208.25	202.86	195	204.19	198.51	206.66	204.7	202.8	201.57	198.39	197.05	202.48	202.82	201.48	206.46	201.4	198.76	208.96	203.56	198.32	206.18	204.53	203.75	210.14	199.96	206.31	200.01	201.32	201.29	196.35	205.87	206.43	206.5	202.35	202.68	208.27	202.38	199.37	202.55	201.56	205.44	208.69	200.07	210.59	203.24	201.02	205.25	199.43
200.18	198.54	197.39	196.71	200.07	203.04	197.65	202.13	195.07	196.37	206.32	202.88	201.59	208.22	203.32	204.76	199.05	199.26	200.77	203.47	206.95	196.65	198.94	199.56	198.49	196.87	204.34	198.85	201.02	197.52	205.67	198.83	201.02	197.52	205.53	198.75	203.71	208.67	194.33	206.33	195.78	199.68	201.97	204.17	197.99	203.54	206.4	205.02	199.96	200.53
193.9	194.89	201.06	195.4	194.3	191.96	200.91	192.99	196.86	196.71	196.23	194.11	197.46	196.6	191.87	190	197.64	190.73	193.11	190.79	186.92	193.96	192.01	195.21	190.35	196.95	198.05	201.08	197.78	197.8	188.28	193.65	190.51	191.66	195.89	200.22	192.13	199.78	192.64	196.16	195.71	194.36	195.73	193.93	191.59	194.97	197.09	188.11	198.71	194.61
222.74	213.59	212.52	213.49	215.77	212.37	211.82	224.78	216.31	216.68	217.17	213.87	220.93	215.12	215.24	209.12	217.1	223.36	214.94	217.15	218.65	212.08	216.32	218.35	215.88	218.19	209.77	214.96	223.25	215.95	219.16	210.3	216.67	220.17	212.83	217.68	216.56	217.06	219.33	214.68	212.42	222.54	219.15	217.12	214.7	220.97	214.11	215.52	222.48	216.29
214.29	211.78	210.53	217.45	215.5	211.23	219.5	210.75	210.86	214.14	211.74	214.76	212.2	215.06	219.93	217.82	210.76	211.76	212.64	216.22	211.54	211.88	213.3	217.05	216.03	211.7	214.68	216.31	214.24	208.84	215.5	219.97	211.87	216.7	206.99	216.05	215.94	215.91	214.38	210.36	215.55	211.47	214.03	218.78	216.63	212.06	217.48	206.65	212.24	215.38
204.98	207.27	202.82	210.93	208.71	206.31	206.81	207.9	206.16	202.75	203.01	208.67	213.99	204.54	204.24	215.55	209.9	207.17	207.1	208.65	209.98	205.69	204.34	207.11	207.57	210.91	216.58	201.93	210.6	204.85	213.72	206.33	206.62	205.7	200.8	209.72	210.09	208.44	207.98	212.64	206.02	209.62	205.33	216.16	204.27	210.09	208.12	205.02	205.98	210.12
202.25	209.9	208.15	211.07	211.53	212.12	210.2	210.85	207.97	205.66	204.73	207.97	206.93	210.35	206.48	206.71	205.61	208.87	209.56	209.58	207.56	206.35	210.23	209.08	204.83	209.11	214.42	205.93	203.08	210.7	211.47	205.3	203.96	209.62	200.98	205.01	205.95	202.32	207.05	214.89	210.67	200.47	203.42	207.27	210.61	211.81	209.84	211.93	214.45	202.62
207.38	204.63	204.56	198.45	204.62	206.89	199.89	207.43	206.46	206.16	203	204.23	199.55	200.81	208.52	201.56	206.13	199.9	201.6	203.37	210.12	201.62	204.69	203.68	201.46	198.83	198.99	199.7	207.87	204.46	209.82	202.35	202.67	197.55	208.95	204.11	201.57	204.85	208.54	205.06	201	203.64	207.72	208.37	207.97	195.67	204.89	207.84	199.62	200.77
205.78	205.88	198.55	197.09	204.16	203.28	207.11	204.45	199.13	200.35	211.44	205.54	203.47	201.67	200.4	209.75	205.96	197.86	208.59	203.89	201.73	202.68	204.78	203.94	199.85	203.03	207.24	204.45	202.23	197.74	201.36	200.67	201.93	203.62	197.35	200.64	198.11	203.37	200.37	201.91	206.02	203.97	206.51	195.62	207.09	203.89	205.41	205.79	206.31	205.82
203.02	198.8	195.92	200.32	206.69	202.96	195.21	197.72	200.38	204.25	204.99	201.71	204.18	202.49	199.86	200.26	205.27	196.75	192.88	195.12	195.1	204.68	194.23	201.4	196.17	196.52	199.82	194.39	202.08	199.31	198.89	200.77	195.09	197.89	192.24	202.17	203.09	198.56	201.57	200.13	203.9	206.03	197.2	201.13	199.54	194.01	198.22	198.14	202.91	197.53
201.3	208.25	209.18	207.2	206.29	211.1	214.07	204.82	208.35	207.5	202.3	206.85	207.84	208.47	208.26	207.84	209.06	208.77	211.41	206.37	202.95	203.55	210.36	216.52	206.06	208.22	210.58	208.07	208.69	205.73	205.88	213.28	212.54	208.15	203.81	204.92	212.82	208.34	203.54	207.01	211.92	200.62	209.07	200.34	208.49	205.8	212.77	209.79	207.98	210.32
210.1	213.75	215.45	202.28	208.3	208.49	211.67	209.51	210.77	205.26	206.8	213.77	208.28	202.44	206.83	206.78	208.14	202.04	208.76	207.62	211.28	211.36	205.3	207.82	203.74	206.43	209.22	215.99	208.88	206.19	212.4	209.26	202.32	208.37	211.77	212.77	209.31	212.23	212.47	208.9	211.57	209.13	204.94	206.55	204.78	213.37	216.34	211.53	211.18	206.84
213.19	207.53	212.59	209.57	212.21	210.33	206.93	206.67	202.66	210.45	204.67	206.55	203.06	205.55	209.32	210.56	214.94	199.71	208.57	212.6	208.21	208.45	206.79	205.92	214.08	210.93	204.47	215.74	209.41	212.24	208.92	208	211.48	209.34	206.01	214.2	213.57	209.14	210.61	211.91	207.87	207.97	214.76	206.19	216.11	211.24	215.64	208.38	210.35	203.32
220.13	213.39	219.86	212.41	213.01	209.97	211.64	219.57	217.19	220.37	213.86	215.28	215.75	218.56	223.21	225.67	212.41	214.35	221.3	222.43	215.84	219.65	220.88	218.98	219.38	221.17	215.04	215.34	216.97	215.21	217.32	211.7	215.99	220.84	213.83	211.2	216.97	216.11	218.79	215.65	217.84	217.25	217.52	215.73	210.76	214.25	216.5	219.59	209.13	213.09
208.05	203.06	207.13	208.16	208.94	203.23	206.51	206.65	209.2	216.41	202.7	202.01	206.88	204.97	201.88	209.66	209.09	206.02	204.75	205.81	203.62	209.37	209.28	207.85	213.9	210.81	212.5	207.32	204.2	211.29	208.99	205.82	204.29	201.75	205.57	204.45	209.9	211.86	210.79	208.79	205.27	200.16	203.72	206.82	202.18	204.49	208.46	209.85	208.27	211.01
216.43	213.27	213.84	212.69	209.39	213.83	218.42	217.22	216.29	214.69	213.08	214.94	217.37	212.46	213.05	219.5	215.77	213.23	213.18	213.65	212.32	208.71	213.01	210.02	215.09	215.9	212.69	208.36	210.39	217.78	211.15	215.76	211.96	215.99	209.46	212.36	205.81	212.03	212.2	213.82	214.73	214.24	207.58	219.22	215.7	212.75	217.33	214.75	216.14	205.82
219.9	225.46	216.9	212.8	219.71	214.82	221.49	217.32	212.43	214.64	214.15	217.4	216.26	215.64	212.47	212.79	222.21	214.53	214.56	218.74	219.3	216.03	217.34	218.99	221.41	217.51	217.1	218.47	215.53	212.06	212.62	216	214.31	215.13	218.63	216.53	216.09	219.42	214.36	217.32	216.24	212.16	219.98	216.19	215.36	216.02	215.09	215.88	210.62	204.84
211.44	206.28	214.12	203.99	210.08	214.35	205.02	211.76	211.29	213.23	207.78	207.46	209.29	207.32	213.52	214.16	212.13	208.2	207.65	207.34	208.41	209.88	209.97	216.43	210.74	211.48	212.73	214.25	210.58	213.95	214.83	211.08	205.58	215.07	213.72	208.48	207.01	203.81	211.87	212.2	212.75	207.15	209.51	216.03	207.14	211.07	209.61	209.38	217.32	204.09
198.12	201.93	194.83	198.81	203.4	199.52	196.67	204.46	204.21	192.67	193.34	200.56	203.86	199.72	201.48	195.89	195.9	200.39	197.93	199.03	201.58	193.25	202.09	198.27	194.77	202.26	198.1	199.71	202.25	200.24	195.55	199.14	201.36	201.52	194.75	199.82	197.15	197.58	198	201.81	197.58	197.55	199.58	194.23	197.08	193.42	200.46	198.95	199.36	202.23
224.27	221.46	212.88	214.57	217.95	224.05	215.68	212.43	224.13	219.76	217.3	228	221.68	217.14	223.71	218.89	218.82	220.02	221.79	214.7	213.88	219.39	218.81	213.71	215.67	218.2	209.34	217	219.11	218.6	224.53	221.97	214.74	216.95	211.81	219.76	215.62	223.08	220.82	217.03	218.11	215.6	215.13	218.7	222.28	214.29	214.52	216.49	215.08	218.71
204.59	203.52	204.23	202.14	201.77	204.8	207	202.1	205.78	207.83	201.24	203.15	200.56	200.65	204.69	200.18	203.2	200.76	200.69	201.93	198.31	201.93	201.29	205.59	200.93	196.81	206.25	206.61	206.2	196.88	202.95	206.58	200.35	200.63	206.83	202.88	202.98	208.26	202.58	201.01	206.55	202.31	198.41	212.9	202.51	197.67	206.84	202.04	204.49	206.33
207.43	206.35	211.37	211.16	211.43	213.86	207.87	208.1	211.74	213.17	205.38	201.75	209.07	212.47	206.86	211.22	207.89	206.58	209.56	210.78	210.28	204.46	206.68	206.79	206.44	211.5	211.43	210.43	207.53	209.96	209.85	207.48	208.49	213.54	212.15	213.12	201.2	207.14	210.96	207.76	214.67	209.39	206.96	210.62	207.7	210.12	212.23	214.67	205.32	205.49
214.48	213.29	208.97	210.23	217.27	220.09	209.23	210.79	209.89	210.27	216.84	207.32	213.9	216.77	212.3	211.85	212.62	211.83	210.28	204.86	208.76	217.56	214.11	217.47	213.18	207.34	210.39	202.79	211.3	210.1	215.4	216.55	216.4	204.14	214.97	210.4	214.29	212.2	209.15	208.87	221.09	207.08	212.23	209.28	208.74	218.03	209.18	211.75	210.48	206.93
212.57	217.45	208.97	207.4	209.46	220.31	212.7	210.12	211.49	213.89	209.93	215.96	211.67	217.65	216.78	218.91	217.44	206.44	210.12	210.05	210.79	215.44	209.43	211.31	208.75	208.59	218.45	213.58	219.08	215.37	213.54	212.05	211.51	212.3	214.59	208.59	210.13	215.15	211.61	210.64	211.4	220.61	214.66	209.98	211.04	216.43	216.87	212.25	213.85	214.74
210.12	210.25	208.08	211.81	207.88	208.81	206.06	211.94	207.83	211.06	210.68	211.95	214.46	208.1	206.88	212.87	213.23	208.96	206.58	208.61	204.4	204.89	215.51	203.01	208.82	204.37	210.81	202.51	210.21	204.17	211.76	210.01	206.74	206.16	209.27	205.98	215.56	207.61	208.07	205.35	206.2	212.78	207.69	209.47	210.37	209.78	206.02	207.34	207.32	218.62
208.23	212.92	210.4	213.17	208.49	212.05	211.67	217.79	210.83	215.13	212.85	213.89	211.12	218.56	207.94	212.82	212.01	207.79	210.56	209.04	213.86	214.31	216.4	210.93	205.87	210.63	206.66	212.84	209.57	210.49	206.57	208.98	215.2	215.36	204.27	206.3	211.64	210.07	207.1	216.13	208.25	211.51	209.7	211.87	213.63	213.25	211.02	211.67	208.22	210.03
219.07	217.97	219.02	217.18	221.22	216.32	212.62	207.67	218.55	219.07	223.33	215.57	211.04	216.44	224.43	222.84	219.59	223.6	220.37	217.89	205.32	224.24	217.91	215.53	226.74	213.8	215.61	217.23	214.37	215.28	218.58	221.59	221.02	211.18	218.97	220.24	219.62	214.43	222.21	222.39	217.24	214.94	219.03	222.57	214.7	214.02	220.5	216.99	217.93	222.85
200.34	206.92	205.77	206.87	205.86	195.06	200.1	200.23	203.33	203.95	201.38	207.28	208.61	207.31	201.57	206.73	202.5	207.29	199.69	206.29	206.76	199.82	198.69	197.04	204.73	203.78	201.09	204.07	205.88	203.98	201.04	204.61	202.37	205.62	203.91	201.44	206.04	211.47	197.47	201.55	199.3	208.47	205.9	204.99	198.01	204.79	202.81	195.3	208.23	200
206.18	207.39	202.53	207.06	208.7	210.73	208.39	207.51	197.89	211.43	206.82	209.25	215.11	205.76	209.04	218.08	215.05	207.15	207.98	207.79	205.52	216.01	204.57	211.39	207.3	206.44	212.18	206.12	208.35	204.69	202.06	215.57	210.67	206.14	207.07	212.32	208.59	206.41	208.92	207.38	205.87	208.42	206.45	213.7	204.47	209.86	206.12	208.33	204.57	210.51
214.69	214.06	204.22	217	208.43	209.95	216.67	211.13	214.2	218.62	219.25	218.01	208.54	209.06	214.32	211.78	214.77	213.02	215.92	214.73	215.26	209.91	218.21	213.64	214.81	209.97	214.94	215.89	210.24	211.97	207.96	212	215.25	210.37	212.57	211.92	207.55	216.85	218.72	218.33	217.52	220.51	212.54	215.12	211.11	211.81	213.93	213.54	213.75	212.44
198.88	197.22	201.11	195.48	196.11	194.27	203.34	203.29	196.39	201.33	188.77	197.92	198.44	198.53	199.27	203.06	200.29	200.98	198.17	193.47	201.55	193.95	192.71	196.64	198.12	200.19	194.72	198.72	204.28	197.94	192.83	197.81	199.62	198.95	196	194.43	199.6	192.93	197.38	201.6	201.24	198.27	194.25	195.93	197.19	198.32	198.71	200.53	203.36	203.69
213.09	211.99	210.14	207.87	210.99	208.39	204.93	206.28	216.57	215.28	209.04	212.62	208.49	208.3	209.7	211.82	209.96	212.53	218.26	215.76	206.09	214.35	212.04	210.07	213.15	211.51	217.18	211.38	220.23	211.97	206.06	211.85	215.28	209.88	211.01	210.98	212.1	207.74	209.29	208.42	211.2	208.23	213.73	214.48	213.22	215.02	216.2	211.3	212.66	206.83
204.81	203.66	212.99	208.43	214.81	208.37	207.81	209.64	208.83	208.66	211.36	209.05	215.79	210.08	204.82	205.39	208.67	207.64	204.98	209.35	207.99	205.78	209.21	213.57	209.29	208.23	209.8	210.45	208.23	210.17	214.08	212.75	214.73	217.78	207.26	200.49	205.23	210.98	209.89	212.81	204.08	212.07	210.01	211.49	204.64	211.98	209.34	207.27	209.96	208.65
216.47	220.88	210.57	214.76	217.06	215.57	219.9	216.1	215.99	216.26	219.03	217.68	216.88	220.18	211.79	221.1	215.61	215.86	219.42	214.62	220.06	213.81	223.98	216.02	213.92	220.55	214.52	212.87	220.49	216.76	216.21	217.6	217.44	219.26	215.12	212.54	214.07	216.43	217.93	210.73	222.43	218.27	208.39	226.79	214.81	215.61	214.08	214.87	214.2	218.67
201.06	204.64	205.53	193.11	197.08	202.05	206.91	203.97	207.96	202.49	199.99	203.71	206.89	211.2	207.69	207.95	208.9	199.98	196.09	203.38	204.86	194.66	204.7	205.28	202.98	202.7	207.52	208.49	202.6	203.64	198.04	205.26	205.37	200.77	207.12	202.6	200.25	207.6	197.46	210.3	202.32	201.08	203.55	204.84	199.35	205.55	201.16	204.43	203.94	199.89
214.83	214.39	217.39	213.48	213.66	218.5	216.46	216.82	224.73	221.08	217.61	218.19	212.79	219.57	217.75	224.84	213.61	218.01	218.3	221.59	221.26	211.94	218.72	218.98	213.88	210.87	220.06	220.78	214.53	214.2	217.41	217.85	224.54	215	217.11	219.92	221.78	218.16	213.55	222.65	214.44	219.64	217.19	222.66	217.18	216.38	212.65	215.11	222.23	217.27
209.82	208.1	215.43	210.98	206.14	207.95	206.77	213.07	215.94	206.56	208.1	207.19	211.53	210.33	213.5	206.72	211.15	209.56	206.75	213.74	209.8	204.55	210.16	207.45	212.41	201.26	207.52	208.77	204.29	206.56	203.31	211.95	203.24	207.81	212.43	209.54	200.28	212.46	208.44	216.53	211.78	209.64	211.06	206.3	211	211.22	211.01	210.87	212.96	204.83
202.43	197.59	202.53	194.69	194.37	201.21	203.35	198.93	198.63	200.37	195.44	200.14	196.94	192.62	198.17	202.12	197.59	203.94	199.69	196.37	201.96	201.02	205.32	203.36	200.96	197.01	199.51	202.26	200.93	199.98	192.66	196.59	188.42	193.76	201.68	194.88	200.34	196.34	199.12	197.31	198.71	203.05	198.95	199.23	199.83	199.73	199.46	198.58	199.01	200.27
207.05	209.31	214.26	210.47	211.41	217.14	208.15	211.78	210.99	211.68	209.52	215.36	211.08	210.74	215.23	206.59	212.6	205.84	215.37	217.44	216.82	215.82	210.15	215.18	218.77	211.22	213.36	212.36	206.75	217.01	213.12	211.37	217.5	206.22	212.55	211.81	213.83	206.76	203.48	208.66	211.97	207	210.02	213.39	204.68	215.84	208.63	212.98	210.85	212.7
203.86	208.29	202.08	197.14	204	201.69	196.29	201.01	206.69	197.01	202.14	201.6	197.76	199.47	197.73	202.94	201.46	207.67	201.57	197.04	196.77	202.6	202.04	196.91	198.84	199.89	199.77	207.39	205.07	201.32	196.62	196.16	202.08	201.37	194.57	199.39	198.02	197.17	199.09	202.49	203.95	198.83	200.37	204.51	204.99	207.67	200.94	197.05	196.57	196.79
199.26	205.27	195.87	198.7	198.97	200.81	204.82	199.63	198.19	198.37	197.19	200.87	201.52	201.23	198.01	200.73	198.71	197.44	196.15	204.32	203.26	197.65	197.57	198.71	196.46	197.16	198.48	206.67	201.7	196.53	199.84	200.63	199.43	201.55	196.09	197.27	196.34	199.84	197.76	199.43	197.63	196.36	201.64	207.07	200.35	202.15	195.4	194.57	198.23	205.35
200.6	207.8	207.71	203.46	211.91	205.03	212.62	207.03	202.57	209.39	204.48	209.69	199.58	205.78	207.78	211.99	208.12	202.03	210.61	209.32	210.03	209.77	209.6	211.39	203.66	210.37	203.27	206.65	205.17	214.89	205.01	203.59	208.75	204.56	215.77	206.85	206	209.21	207.75	205.03	199.51	208.07	206.74	206.8	209.51	212.28	214.69	202.38	204.14	208.75
203.06	199.77	203.02	203.82	201.46	199.78	205.43	201.3	198.12	204.07	200.36	201.38	205.8	203.4	205.14	202.64	208.15	198.65	198.99	198.83	210.21	204.66	198.43	202.62	202.27	202.68	200.81	197.15	200.21	206.03	205.29	199.4	205	200.56	207.34	204.7	201.94	202.91	202.64	208.61	201.82	204.67	209.97	197.07	204.97	195.07	202.48	205.01	205.03	203.52
199.12	192.57	203.42	202.13	199.23	198.88	203.55	201.03	202.68	199.63	200.71	205.46	198.37	202.61	191.2	202.01	205.26	194.45	201.64	200.64	199.84	203	205.26	202.06	202.96	203.04	198.38	201.01	201.23	199.3	198.78	200.21	198.13	189.8	202.65	200.84	200.85	198.05	197.09	203.41	198.18	196.77	208.05	205.62	205.31	197.27	195.5	203.8	197.15	204.65
206.64	203.29	205.82	197.08	202.68	211.7	206.58	209.32	198.71	211.6	213.72	205.8	210.16	207.07	211.84	210.31	207.72	207.51	203.12	210.45	210.16	207.72	207.2	206.52	206.1	207.07	211.21	215.88	200.36	209.13	202.57	211.71	211.79	211.36	202.41	205.14	211.26	209.37	209.68	208.35	201.56	212.63	207.82	205.84	209.18	204.25	206.99	208.33	209.84	215.12
204.77	207.57	203.73	203.5	203.3	205.27	212.4	201.28	204.71	195.6	206.46	199.51	204.32	206.04	208.91	210.36	205.54	207.62	210.47	207.77	204.03	204.46	207.75	210.42	204.77	208.49	206.79	201.02	204.25	205.4	210.31	208.08	206.91	209.18	200.17	204.25	201.75	203.96	205.95	204.21	202.8	201.95	204.56	203.62	202.17	207.32	203.49	209.2	207.37	208.46
203.34	205.1	204.78	204.35	206.4	203.64	214.31	202.54	204.8	208.39	200.65	206.49	208.08	205.87	207.1	202.37	201.88	202.69	204.09	200.27	209.65	203.91	209.57	202.42	205.29	204.69	198.87	200.68	202.22	203.22	210.38	207.76	203.81	206.78	204.27	199.49	210.26	205.07	201.5	205.17	199.3	198.66	208.23	206.78	205.69	205.66	213.17	204.97	204.32	207.11
211.87	211.9	206.43	208.68	204.27	212.46	206.84	203.91	207.01	207.87	207.19	204.62	205.91	203.12	205.43	212.76	207.91	207.3	216.22	209.4	213.26	209.82	211.99	208.08	204.71	210.53	204.92	205.91	210.65	213.25	208.12	209.62	204.16	209.85	206.49	213.03	207.36	204.6	208.47	214.51	206.43	210.97	199.99	204.31	210.87	207.37	210.77	210.94	209.1	208.31
206.17	196.45	208.42	205.21	205.35	205.19	201.77	204.33	205.25	198.99	203.06	193.99	205.96	200.89	203.12	206.03	203.45	204.28	204.87	208.15	207.13	202.1	203.12	201.96	202.58	198.59	207.39	210.51	202.12	202.41	210.66	204.38	197.56	203.32	201.13	205.49	197.64	203.33	204.63	204.28	204.9	198.6	196.71	210.19	206.59	206.4	202.92	197.8	204.67	200.14
211.06	205.74	205.43	208.87	209.42	208.01	205.62	212.72	204.04	207.9	211.17	207.83	211.51	212.31	209.83	207.89	207.19	205.27	206.8	208.41	213.13	207.01	210.13	206.67	209.7	203.38	208.49	206.4	211.33	213.2	209.13	209.6	207.03	207.99	209.27	203.83	201.7	206.06	204.67	214.57	209.23	206.36	209.81	206.66	203.99	211.75	209.77	209.6	213.42	206.07
214.39	221.03	216.88	216.46	215.02	220.22	211.59	216.87	224.58	223.82	225.7	210.47	217.23	216.96	218.14	222.93	213.82	214.66	217.37	213.26	223.62	217.58	219.13	225.38	212	220.55	218.13	215.91	216.31	218.41	221.5	216.28	220.51	217.76	217.05	218.98	221.35	213.88	225.95	221.08	219.7	217.62	212.24	218.38	218.66	222.09	219.65	219.77	219.5	219.32
202	198.42	196.73	203.04	199.4	205.36	198.3	197.04	198.98	200.29	200.27	201.65	198.03	199.2	194.09	195.68	197.05	206.11	203.05	197.93	200.6	196.85	195.17	201.39	190.44	198.24	194.74	207.3	192.68	194.94	197.11	204.41	202.04	193.92	203.45	198.35	198.18	200.9	200.27	200.65	202.22	200.43	203.69	199.25	198.63	199.92	196.66	209.36	204.87	201.47
211.16	210.59	204.45	210.16	204.66	217.28	204.33	214.86	204	215.77	205.56	207.43	211.64	206.42	201.17	206.88	213.19	204.86	209.07	206.51	208.97	208.44	205.25	209.77	203.64	206.6	203.69	209.52	212.45	204.78	210.07	214.77	206.31	204.87	209.33	208.56	206.14	214.34	203.94	209.86	208.55	202.98	208.63	204.25	207.35	209.49	206.18	209.68	206.04	205.12
206.37	202.86	210.6	206.04	202.04	202.06	189.68	208.18	210.25	203.13	203.43	207.68	208.57	196.4	206.74	203.02	205.31	202.19	199.33	198.47	206.34	212.84	203.92	212.58	209.1	203.82	202.07	203.07	201.22	209.34	201.15	202.22	206.01	198.93	205.91	206.36	201.51	203.77	203.2	206.02	201.11	209.96	196.85	206.19	207.82	199.8	207.62	193.88	207.4	206.96
209.76	209.14	212.39	208.15	209.15	214.03	213.49	205.47	208.52	211.17	209.14	204.71	204.67	205.32	216.25	211.4	206.17	213.28	201.66	214.14	204.39	211.43	206.79	209.36	203.34	212.07	204.97	206.17	206.81	207.41	209.09	206.84	203.66	210.32	204.97	209.65	210.8	209.77	203.07	206.8	210.72	204.78	201.43	205.57	202.69	204.25	205.69	208.17	203.51	213.2
209.8	200.66	208.35	203.03	206.88	203.65	202.21	199.21	202.03	206.24	205.69	207.18	205.81	212.1	204.12	207.64	204.02	208.3	200.54	203.54	201.09	199.2	208.75	200.17	198.41	197.8	207.22	207.54	200.92	204.12	202.05	204.48	203.27	201.63	202.53	202.23	205.11	207.13	201.61	205.84	207.66	200.74	201.06	210.68	207.79	197.49	205.28	203.97	201.35	209.99
213.29	208.41	206.82	210.99	205.17	200.96	214.39	207.58	219.04	203.09	208.45	210.39	207.76	209.03	211.96	210.44	211.98	207.59	202.46	207.26	210.03	211.4	203.85	210.88	210.38	208.28	203.75	212.71	208.11	210.91	204.38	201.33	203.24	211.02	204.32	202.6	207.56	209.73	206.27	205.42	216.17	206.21	200.32	211.5	208.4	215.46	211.97	208.6	208.09	210.29
217.93	216.86	210.72	208.89	217.82	210.57	210.92	217.5	210.46	210.22	212.87	211.6	218.02	211.98	210.58	210.9	216.53	211.68	212.8	212.16	210.93	204	217.39	212.83	212.66	210.66	215.98	202.51	206.99	207.61	211.31	209.22	215.67	211.17	214.95	217.16	212.5	216.78	212.93	214.46	208.8	203.22	208.69	211.79	211.81	206.56	211.2	209.32	210.97	212.24
213.06	207.08	218.82	212.4	211.7	215.92	213.94	211.41	217.33	205.82	212.64	211.63	211.77	209.44	214.89	209.81	204.48	214.37	215.11	209.95	209.78	209.05	205.37	218.08	212.96	214.11	206.12	207.09	209.75	200.67	204.91	206.53	216.15	208.6	215.97	212.09	212.06	216.29	210.05	212.2	203.3	210.75	207.75	210	209.84	208.9	209.78	207.9	214.82	202.98
205.2	203.85	198.26	205.81	207.93	207.33	202.14	204.28	209.37	198.74	203.34	208.08	206.22	203.91	197.18	200.71	205.02	199.32	202.68	204.47	209.45	203.3	203.86	203.46	198.72	205.97	202.6	203.35	201.34	209.19	201.51	206.84	203.09	202.76	200.46	206.64	207.69	209.21	202.34	201.57	200.38	205.68	203.58	202.84	202.99	203.93	204.03	201.45	203.19	204.28
210.89	213.69	211.24	210.69	209.83	217.34	216.56	209.3	211.99	214.48	210.43	209.15	208.44	208.79	212.19	212.34	218.74	215.4	206.51	210.16	209.37	213.86	214.03	207.21	214.13	211.24	213.86	215.46	213.47	217.41	211.17	216.01	206.82	219.44	211.68	208.62	211.86	210.4	209.92	211.63	207.08	210.8	216.64	211.8	213.7	211.28	206.23	206.5	211.14	207.27
207.36	210.93	208.41	211.91	214.61	210.69	204.28	211.18	217.27	213.33	206.93	207.97	216.93	209.73	204.21	213.43	214.86	212.48	209.23	220.36	212.76	210.92	214.08	204.07	209.88	209.44	209.82	214.84	219.08	215.82	208.45	213.92	214.74	212.83	214.76	213.84	209.01	210.8	203.82	207.47	214.82	211.3	208.3	208.04	214.8	212.81	211.48	212.29	209.52	215.12
213	217.56	211.09	219.63	218.65	220.36	221.2	209.88	214.86	221.32	218.08	211.34	213.04	219.81	222.21	213.27	223.12	215.73	218.36	216.88	215.39	211.66	213.31	219.81	213.78	217.9	225.57	212.84	224.38	221.97	218.94	216.78	209.68	218.68	216.89	217.34	218.29	216.16	217.53	222.86	217.8	213.68	213.16	220.97	214.38	219.59	218.63	221.79	216.14	213.32
220.61	215.7	215.37	216.34	220.22	219.58	219.81	221.7	213.84	218.23	213.86	219.78	212.6	220.95	215.81	213.73	218.99	214.28	213.65	221.56	215.97	213.74	211.16	216.04	225.2	211.55	214.55	220.89	216.11	215.78	217.39	214.37	213.72	222.07	224.66	208.38	220.29	216.68	220.22	217.39	218.76	222.05	222.01	219.4	217.34	216.28	215.94	224.15	212.84	221.97
206	199.96	199.76	204.14	196.87	205.54	201.07	203.87	204.85	207.15	209.7	211.01	205.92	206.41	202.07	206.22	211.51	199.03	197	199.48	199.64	201.57	211.32	199.92	205.78	202.71	202.18	198.75	197.02	198.18	201.5	205.91	199.79	198.76	211.01	207.29	205.14	200.93	205.04	207.5	203.73	206.03	202.67	200.31	203.83	206.61	203.55	195.89	196.26	202.9
210.27	215.67	216.38	211.81	209.94	211.05	214.93	219.47	209.9	213.47	214.88	208.16	215.17	216.12	207.71	208.48	213.72	213.25	213.72	215.61	213.86	219.01	219.56	218.34	213.27	216.35	214.7	212.72	208.23	218.2	216.65	212.48	212.02	217.52	216.83	212.74	213.91	212.01	216.93	215.9	214.93	209.59	215.23	215.27	216.06	216.33	222	216.66	207.22	211.67
210.57	215.63	213.67	225.51	218.28	217.46	222.7	216.34	221.37	220.15	216.08	214.7	217.22	219.84	212.05	223.53	212.88	215.18	218.73	218.13	217.14	215.8	216.32	217.27	217.17	209.48	221.17	207.35	220.15	216.04	219.74	218.82	218.7	211.94	216.92	212.43	219.36	222.65	214.04	212.46	212.89	216.12	213.63	220.1	217.39	212.95	222.03	226.68	220.29	214.5
210.13	213.9	207.73	208.32	205.84	206.82	210.4	207.82	208.58	205.16	204.41	212.8	209.6	215.66	206.54	212.2	213.77	211.13	212.42	215.48	210.92	202.91	210.33	212.35	211.99	201.63	210.66	210.25	207.6	204.89	212.99	203.27	209.41	204.21	208.94	206.54	209.96	206.14	202.18	208.61	208.76	206.49	211.2	217.11	211.09	210.14	207.89	213.14	206.3	212.74
191.67	201.02	194.1	192.44	200.34	199.55	198.64	194.92	195.46	190.24	189.08	194.15	196.26	196.77	190.87	188.63	194.52	194.52	196.03	194.78	194.93	195.73	191.31	195.76	192.82	193.94	193.45	201.73	194.49	192.16	190.12	198.66	194.71	195.55	193.84	194.06	200	190.38	190.67	192.91	191.71	191.33	191.54	198.27	192	198.22	198.9	201.83	197.29	192.42
221.66	218.38	217.85	216.17	218.38	215.12	217.21	214.93	216.26	219.45	212.27	216.22	214.81	214.93	217.14	218.1	225.43	214.92	221.23	216.28	215.25	207.84	218.36	209.15	211.87	216.3	217.72	217.11	216.47	217.59	216.34	216.58	221.76	219.26	221.66	220.53	214.57	217.93	215.31	215.61	216.23	224.26	217.02	213.38	215.07	216.67	219.42	214.32	220.98	215.29
207.17	212.52	207.69	210.17	211.36	208.52	208.72	208.36	215.2	213.53	210.44	206.67	208.54	210.03	208.02	210.12	211.31	206.07	214.38	211.76	209.92	215	206.08	203.9	205.55	205.03	210.51	209.02	210.88	205.55	204.93	206.84	206.26	204.78	212.5	210.74	209.47	208.85	203.28	210.27	210.45	207.95	206.42	209.68	211.42	208.29	207.91	207.49	208.91	213.73
207.06	215.08	210.45	211.99	208.29	208.33	210.61	211.65	218.46	208.53	217.49	215.44	213.55	206.56	214.71	214.82	215.43	214.55	214.21	211.68	210.81	211.85	213.38	212.66	216.47	217.34	208.65	220.9	218.04	213.19	216.88	211.31	209.66	216.35	213.26	211.72	210.95	212.6	216.8	214.6	206.74	209.11	209.54	212.06	215.85	215.04	214.36	214.86	216.79	217
210	199.95	209.9	216.77	212.47	209.81	211.01	217.22	206.61	212.41	206.69	207.55	214.17	211.37	208.71	213.59	209.14	209.68	206.36	206.31	210.3	212.35	207.41	199.54	210.84	204.68	204.81	206.76	211.72	208.65	202.87	206.39	208.71	212.35	208.01	213.33	206.13	203.7	212.25	203.35	210.07	212.96	207.71	209.15	207.21	207.84	209.74	211.06	206.36	214.98
208.3	207.8	212.8	201.2	212.24	204.16	211.03	213.49	207.83	203.97	205.2	209.1	208.22	212.43	206.79	207.97	204.05	207.37	207.48	203.54	214.18	209.2	207.78	198.23	207.29	208.14	202.73	205.64	207.14	214.6	205.73	206.21	205.43	207.69	208.99	209.95	201.05	204.81	213.09	212.08	212.67	205.92	202.9	206.94	206.66	209.56	212.57	211.06	207.08	209.54
202.67	203.87	206.37	209.44	209.19	206.83	207.84	202.95	208.27	213.69	210.09	212.67	214.03	203.21	210.04	209.46	207.58	210.28	212.29	208.1	208.2	208.63	209.48	207.34	211.53	209.15	210.35	213.55	204.35	202.39	210.35	202.56	207.61	210.85	205.14	202.5	213.67	201.03	209.43	203.42	203.59	200.35	208.11	202.3	207.57	210.41	208.83	205.93	205.28	212.21
198.38	199.55	203.82	198.39	203.07	200.44	201.12	204.39	200.87	200.39	200.03	201.01	195.78	192.2	190.59	195.17	199.98	199.77	195.8	197.81	200.99	195.61	196.6	197.53	201.98	201.88	198.25	201.89	193.12	203.65	203.29	198.08	200.36	198.85	201.36	196.2	189.54	198.39	196.42	205.81	198.99	195.82	196.82	196.21	200.85	199.83	197.75	203.55	195.2	201.22
210.15	208.37	214.4	209.88	211.54	210.42	212.61	214.29	216.8	218.26	207.18	211.41	206.32	213.57	209.32	212.13	208.35	207.86	208.08	213.58	212.15	216.76	210.11	212.99	212.88	214.33	208.03	207.62	213.65	216.56	214.96	208.48	210.5	209.26	215.45	206	206.51	205.43	216.07	203.68	207.22	210.42	210.82	207.1	203.91	205.93	209.63	208.11	211.21	210.67
211.03	204.52	203.01	199.73	197.35	205.89	206.88	204.88	201.52	202.43	205.61	197.49	204.29	205.28	199.1	205.1	199.74	202.67	203.98	207.13	203.94	200.5	205.18	209.61	202.08	200.85	210.8	201.51	200.03	204.29	202.73	206.12	202.4	202.63	213.01	206.57	206.46	196.76	197.42	203.2	204.59	206.69	200.59	205.61	201.05	200.47	203.59	199.84	205.97	209.58
207.59	215.11	215.97	210.55	212.57	208.14	207.48	209.57	210.35	206.23	206.31	218.37	207.99	206.84	211.86	214.66	208.41	211.7	197.71	208.78	206.83	211.84	217.56	215.16	212.7	209.5	210.92	214.33	215.31	214.32	209.03	206.72	210.38	212.12	210.19	208.53	204.96	210.96	211.37	207.09	210.24	208.97	210.79	212.57	204.06	206.34	210.31	206.5	208.17	209.25
206.06	211.93	211.21	204.98	215.46	210.32	213.12	212.8	207.85	202.81	211.57	209.72	208.78	214.17	210.37	208.57	213.49	206.68	215.23	202.42	210.74	203.98	211.59	213.93	210.47	208.95	211.88	200.73	205.57	206.51	212.16	204.07	204.27	206.18	206.61	205.35	205.49	208.64	212.75	206.47	209.44	210.83	205.32	211.41	207.53	207.68	210.8	207.7	210.35	207.32
205.67	214.36	208.31	213.84	203.87	209.87	208.82	206.66	213.47	211.42	207.46	206.49	205.8	212.1	204.95	211.94	217.15	203.11	210.54	205.84	211.7	208.22	210.5	212.89	207.47	207.33	209.47	213.64	214.65	214.13	204.43	212.02	216.6	210.2	213.84	216.36	211.75	204.58	207.46	209.99	208.78	207.44	204.61	209.46	212.57	213.35	202.68	212.9	202	208.58
213.53	215.04	223.68	221.11	218.49	224.8	218.18	214.09	218.25	213.85	215.2	220.22	223.12	217.24	221.1	219.93	218.58	213.97	218.27	221.37	215.54	220.8	214.13	213.28	221.4	217.69	209.49	209.43	221.48	222.56	212.04	220.9	216.31	218.82	209.12	224.45	216.15	218.14	219.12	214.54	220.31	214.38	219.75	213.1	224.4	220.17	218.89	215.75	215.79	219.24
221.09	216.71	212.04	212.09	216.39	214.74	214.83	209.82	217.39	214.75	222.32	217.95	216.22	210.2	212.19	216.05	214.17	215.26	206.78	216.76	221.71	214.29	213.98	221.49	222.41	213.92	218.08	215.99	213.1	220.59	214.82	219.03	221.4	218.8	217	221.77	217.02	214.77	214.9	210.69	215.34	210.84	221.73	218.7	216.27	216.26	216.71	220.23	217.58	211.58
195.51	195.79	193.46	195.77	190.7	199.22	194.93	195.79	194.41	196.99	198.94	200.25	200.02	191.68	193.43	196.38	196.51	195.83	198.68	203.75	193.64	190.92	190.38	196.69	191.34	198.76	187.54	194.24	194.22	199.44	195.82	196.46	192.66	196.58	196.54	197.37	192.54	194.13	194.3	191.01	192.13	197.88	192.72	192.92	200.7	186.61	192.41	195.89	195.79	195.19
204.57	209.88	208.65	210.5	215.72	216.46	211	208.71	206.33	209.45	211.8	215.85	206.96	211.81	212.69	208.76	210.36	215.86	206.94	207.3	205.57	216	200.56	211.65	210.68	206.05	206.84	203.35	203.22	210.35	207.18	214.91	213.61	205.49	208.59	205.77	210.43	206.32	207.18	210.73	205.03	212.16	208.73	211.71	212.48	206.98	212.06	206.2	209.27	207.19
211.57	210.71	208.26	210.16	203.3	207.79	210.7	208.26	207.7	207.26	206.3	213.16	210.77	210.69	204.24	208.24	208.21	204.4	207.39	216.83	210.86	208.71	200.57	213.68	203.7	209.42	211.91	213.07	203.55	204.47	205.12	205.85	197.79	211.95	207.75	212.07	216.93	212.63	210.51	209.32	212.64	208.49	208.9	211.5	207.35	214.08	209.38	210.56	212.01	211.1
202.82	194.06	199.84	203.6	200.13	199.63	203.81	197.66	197.43	199.17	198.44	198.26	199.9	202.83	199.08	203.71	207.11	197.16	192.75	192.38	204.14	199.39	202.88	204.24	195.26	197.72	199.93	200.6	205.79	202.36	199.82	194.48	200.42	198.15	199.81	197.03	194.97	198.35	202.91	196.7	197.71	200.68	194.51	203.03	197	196.78	193.78	195.94	201.44	199.17
213.45	210.25	211.05	208.59	207.72	208.75	204.87	208.54	207.03	221.64	205.8	209.78	210.5	209.45	211.74	210.69	209.52	210.76	205.35	201.39	200.55	206.48	206.17	207.26	213.79	203.08	204.85	214.27	207.68	201.55	210.02	209.91	204.33	214.32	207.34	205.42	209.21	205.38	206.86	208.38	207.14	207.5	214.55	213.59	207.19	205.65	206.37	205.54	212.39	212.46
200.87	207.56	212.79	208.05	205.85	203.77	213.3	211.45	203.5	214.49	207.9	202.59	202.59	211.44	206.41	210.64	213.07	209.64	208.24	206.55	207.87	203.07	212.67	211.97	206.74	210.18	208.89	209.13	212.43	208.35	205.87	211.57	200.23	205.15	202.6	210.66	206.07	201.33	211.08	208.04	205.07	204.63	209.95	214.38	211.36	207.63	206.33	204.35	206.08	208.62
196.18	198.54	201.99	206.95	202.41	201.48	204.31	204.44	198.31	207.42	206.95	206.63	204.7	208.14	203.26	205.58	202.39	202.68	208.1	206.12	199.79	203.08	203.96	206.62	200.92	204.2	208.07	200.53	204.71	209.99	202.78	201.95	201.56	203.91	202.58	200.53	202.63	206.17	206.17	204.28	191.23	204.79	199.26	207.16	203.59	209.19	196.87	199.87	198.86	204.62
214.57	220.23	208.48	211.61	216.64	215.14	216.13	215.56	213.75	216.89	206.84	213.84	213.32	216.29	207.39	215.12	213.16	214.21	211.68	210.45	216.44	210.89	201.45	208.71	212.4	211.88	216.91	214.9	204.99	215.98	205.52	208.48	210.98	213.32	206.98	210.59	213.88	213.05	212.65	207.37	207.5	204.78	211.78	211.98	211.91	216.07	214.76	213.06	208.37	216.73
204.98	209.55	208.81	206.42	208.19	203.06	206.71	199.58	205.93	207.72	199.23	205.6	206.22	209.28	205.19	205.67	208.55	207.86	202.39	206.03	210.39	210.49	215.21	209.59	208.17	211.75	209.44	201.58	212.82	212.33	203.02	205.96	201.71	203.35	215.39	205.19	210.67	211.4	208.89	203.2	207.99	206.82	219.23	212.86	213.65	206.78	206.82	206.64	208.13	207.78
185.37	199.61	196.39	198.31	197.03	195.4	201.01	187.32	197.64	195.06	192.74	194.35	187.35	192.22	198.03	188.29	194.78	189.93	195.8	198.07	196.23	199.69	190.69	195.12	192.16	193.12	202.29	194.63	195.28	197.52	196.04	187.32	189	193.65	193.37	192.2	196.48	190.98	194.86	193.97	195.59	193.7	193.22	199.2	199.18	196.71	198.18	190.71	195.26	195.74
216.71	219.48	215.28	217.46	210.92	223.5	217.48	215.39	211.12	217.39	218.97	217.97	215.89	220.78	226.28	218.21	218.35	213.89	221.24	215.85	220.31	216.9	220.74	214.55	215.67	217.09	213.2	212.22	219.28	213.16	213.17	214.28	212.55	211.48	220.37	214.48	208.62	213.94	216.34	217.42	219.53	211.62	216.42	221.16	212.74	213.03	218.03	215.63	221.35	214.51
209.53	201.2	210.83	207.34	205.09	204.4	208.34	212.34	207.87	212.6	218.63	208.86	206.36	210.55	203.7	212.23	210.16	202.43	208.39	204.3	204.36	211.21	202.54	202.24	208.02	215.46	210.6	211.92	207.29	206.95	207.84	203.43	207.52	205.87	206.34	211.77	203.77	211.27	208.15	203.46	205.81	206.73	209.18	211.19	209.34	212.61	209.63	210.7	204.06	214.16
204.84	205.5	206.63	200.54	205.98	203.02	204.79	207.87	197.74	210.95	203.62	207.57	209.59	209.45	203.41	207.49	207.7	208.07	208.63	203.52	212.61	206.83	206.82	200.75	204.3	206.77	209.31	201.26	201.96	206.3	202.61	202.32	204.71	204.77	203.1	207.3	201.07	201.59	206.55	202.31	207.17	201.53	208.33	208.1	208.05	211.36	204.14	198.47	203.36	208.25
209.92	211.53	214.52	217.29	218.01	206.74	214.13	213.04	209.59	209.48	217.06	210.54	204.95	211.12	212.11	203.6	210.64	212.53	208.41	218.41	212.21	208.64	209.3	207.33	211.24	212.29	213.24	209.15	211.83	203.98	203.12	210.79	208.51	216.25	214.02	207.14	212.42	211.04	217.45	207.5	212.02	216.52	217.82	210.97	213.31	208.18	212.79	209.94	214.35	210.27
210.8	207.47	208.15	212.41	201.46	208.71	208.78	213.87	207.5	209.9	214.25	215.44	215.7	209.54	216.5	213.8	216.07	215.29	209.57	209.44	208.13	209.43	213.24	203.88	214.6	209.54	216.47	213.02	210.09	210.23	204.36	205.22	214.67	217.37	212.4	213.4	211.29	204.44	211.51	203.96	204.35	215.2	205.02	206.13	211.75	207.83	203.51	216.04	209.71	208.37
196.39	192.91	199.83	192.47	199.97	203.88	200.84	197.43	193.54	195.33	197.84	204.08	198.21	196.51	201.65	195.71	201.23	193.9	188.16	199.78	196.35	198.02	203.03	201.5	202.48	208.77	201.9	201.59	197.6	198.4	200.1	195.06	195.74	199.88	200.81	202.2	194.23	200.95	204.23	203.28	201.23	196.63	197.64	199.07	194.65	197.48	201.09	198.94	199.57	200.67
212.45	215.46	204.59	198.01	204.85	207.67	211.59	203.88	210.11	205.99	214.62	212.41	204.18	208.82	207.28	212.94	207.34	206.11	211.27	212.53	207.61	205.38	206.16	209.66	215.41	212.8	212.19	209.37	213.96	205.86	207.09	208.37	207.83	203.84	214.25	213.07	211.96	212.58	208.81	209.16	200.19	212.19	210.43	208.44	209.04	203.8	210.51	202.53	209.16	209.07
207.85	215.02	216.05	220.8	220.35	218.16	215.58	215.08	216.7	208.68	214.79	220.11	214.93	207.7	209.01	215.98	215.17	215.81	208.51	217.66	213.11	207.65	210.07	203.81	212.43	218.39	211.81	210.61	211.6	215.32	218.63	207.42	213.45	213.43	217.55	213.55	211.79	212.66	215.36	211.6	212.92	216.67	208.67	214.3	208.81	212.37	210.85	206.99	211.03	224.42
214.37	217.86	205.88	208.35	218.68	217.85	210.9	206.85	209.53	217.88	214.78	209.88	214.04	214.06	212.78	211.02	213.76	211.47	209.87	215.31	217.16	217.14	218.03	206.02	211.92	212.1	206.76	210.78	212.83	210.63	213.38	214.49	214.9	208.91	211.96	216.36	211.72	214.32	211.06	211.56	215.56	214.35	216.8	212.54	211.55	210.96	213.92	215.28	212.6	210.95
195.73	199.17	200.81	200	203.63	202.34	196.42	201.16	200.84	195.45	201.67	197.64	194.65	198.11	196.53	199.1	194.49	195.2	206.71	195.52	203.66	198.82	203.12	205.01	200.84	198.84	199.84	192.93	196.98	197.16	193.87	200.58	201.56	199.99	201.1	195.73	199.34	197.28	203.04	197.66	198.48	203.1	199.89	200.85	195.37	194.28	203.63	202.35	191.78	199.58
200.24	203.92	202.81	202.82	197.93	205.5	198.36	200.79	205.75	203.87	200.66	202.63	206.46	203.46	198.32	204.24	206.64	210.13	202.94	203.61	207.96	204.84	201.9	206.46	201.13	199.56	206.86	202.18	202.7	200.72	201.71	203.76	200.74	200.85	210.09	202.27	202.05	204.25	198.41	206.62	209.01	202.16	201.48	202.17	202.79	201.53	207.98	202.69	203.26	200.8
201.97	211.16	207.03	205.79	205.3	209.15	199.04	198.28	203.85	204.3	206.77	195.52	204.02	203.14	202.57	207.3	204.83	205.18	200.99	207.5	203.07	210.83	202.62	204.55	201.36	203.05	208.55	204.64	209.65	202.41	208.52	207.58	209.25	202.07	199.31	202.44	205.88	205.43	204.19	201.64	208.06	205.98	207.15	206	204.16	201.08	209.39	204.37	203.08	203.45
206.36	210.65	205.21	214.3	209.14	214.17	215.74	211.02	215.2	215.41	207.88	205.95	210.82	203.35	216.63	206.87	205.6	214.92	210.17	210.14	209.81	206.48	211.07	208.1	210.99	206.77	213.18	212.4	212.92	207.89	206.84	209.14	211.73	213.41	206.46	205.7	204.7	206.39	207.93	210.04	210.25	212.43	206.23	209.23	203.65	207.15	203.92	210.25	209.76	207.38
201.03	195.08	193.33	192.1	200.54	200.7	198.99	201.34	202.04	202.47	201.43	196.49	201.36	193.53	198.56	198.37	197.2	201.03	201.54	199.2	202	202.65	198.83	200.82	203.54	194.33	200.87	199.81	201.68	202	197.25	204.82	204.57	201.78	201.94	191.64	202.8	203.17	194.71	203.9	198.31	203.91	200.09	201.66	196.47	201.12	201.16	197.2	198.56	199.2
198.19	206.18	205.51	209.51	205.83	199.71	202.5	205.95	210.09	203.09	208.26	205.24	203.44	202.43	205.33	210.87	205.03	198.04	207.14	204.24	197.88	207.82	199.71	201.66	201.7	204.53	207.89	200.43	205.55	203.66	203.98	200.75	202.63	205.87	201.51	205.96	204.01	206.7	199.47	201.28	205.58	209.38	195.38	202.37	207.76	209.9	199.78	200.01	191.63	202
207.18	210.97	203.26	206.04	204.16	210.04	202.44	210.27	207.24	208.96	201.5	205.9	204.07	205.77	201.2	201.73	208.08	205.9	210.94	206.73	204.76	206.67	204.97	200.41	206.2	204.82	200.67	211.66	209.43	200.45	206.46	209.04	203.41	207.7	205.44	204.26	197.79	208.09	206.13	208.6	213.02	206.25	202.9	203.47	202.84	207.74	208.33	201.71	198.27	206.37
216.35	217.86	216.65	217.77	217.16	217.32	211.47	217.41	209.36	222.32	219.34	211.49	217.44	214.47	211.72	221.63	218.67	209.86	214.35	221.67	217.27	213.2	217.5	223.51	215.98	214.03	219.7	210.58	212.62	217.47	217.61	217.8	217.32	220.53	216.71	216.44	219.62	221.69	216.78	212.96	219.03	213.68	210.98	214.02	222.88	215.49	216.82	225.17	219.73	216.51
209.4	209.61	201.47	204.11	206.61	197.71	206.89	204.91	202.9	202.23	203.72	197.95	199.66	205.52	206.52	206.06	200.43	209.94	197.1	204.7	213.16	206.99	200.64	200.91	199.61	201.66	203.51	207.26	195.47	198.83	205.26	204.99	202.86	204.75	206.34	200.97	203.98	213.84	201	203.76	207.1	197.79	202.28	206	202.05	200.88	202.03	209.25	199.18	203.4
200.08	202.74	197.91	201.96	200.06	200.19	204.53	211.42	199.59	202.84	199.72	202.68	210.36	199.52	201.54	206.43	201.56	207.29	199.34	199.56	207.1	212.04	207.91	194.66	202.59	202.62	202.32	198.36	205.19	200.57	205.16	201.9	207.57	201.7	202.55	198.08	194.48	207.81	204.31	203.77	196.66	203.9	210.4	203.27	197.7	201.92	200.65	209.16	201.69	202.44
206.41	210.63	213.88	206.59	203.92	208.12	211.47	201.17	207.02	203.95	204.38	210.9	205.58	210.96	211.9	208.84	208.31	206.64	205.9	204.08	205.52	211.67	213.76	207.11	205.38	204.48	208.8	208.31	211.9	207.41	207.96	205.15	209.68	199.53	204.95	209.08	208.37	208.32	210.1	215.84	207.36	208.44	206.86	208.48	205.75	202.52	205.42	213.86	207.76	209.14
202.86	204.87	196.6	195.36	206.33	201.74	206.03	204.08	200.73	210.07	200.45	197.72	202.99	199.33	201.62	204.94	201.47	205.33	197.8	196.4	207.43	200.31	196.29	197.8	200.14	206.67	201.13	196.97	203.16	199.23	205.15	200.46	200.92	204.23	199.43	204.69	204.18	202.2	204.88	196.11	196.12	205.67	203.42	201.01	198.54	203.88	206.74	194.23	207.27	197.54
200.68	209.35	206.74	205.09	198.6	204.14	204.71	204.68	201.83	205.97	208.64	206.86	200.26	202.04	201.56	200.53	207.2	209.23	203.49	206.94	204.73	200.55	197.23	207.61	203.8	202.14	205.03	207.07	204.75	205.21	207.02	202.7	199.49	207.3	207.91	198.01	208.64	207.52	204.84	198.51	203.96	205.83	206.4	200.71	202.58	199.58	206.39	205.44	206.13	201.44
215.48	206.77	213.59	206.71	210.5	204.99	210.92	209.21	209.39	219.37	207.62	207.18	205.46	209.23	211.8	210.18	209.86	203.77	207.78	202.72	207.04	205.58	216.05	209.56	203.06	205.03	212.42	210.17	209.79	212.1	212.17	201.7	214.13	206.38	209.82	215.57	209.72	207.56	205.18	205.94	210	211.85	211.12	208.54	208.95	206.09	214.4	213.71	206.12	210.85
208.52	211.03	212.01	211.98	203.86	208.57	210.19	206.26	205.43	208.25	210.24	208.24	207.89	209.67	212.47	214.12	211.31	208.7	216.84	202.22	202.72	203.38	213.3	206.22	210.51	211.75	204.45	208.26	205.27	211.22	211.34	205.73	204.23	206.93	210.71	206.91	213.7	209.09	216.96	208.34	208.22	210.4	210.4	212.82	205.37	204.54	213.68	204.82	201.19	213.92
199.35	200.81	206.45	202.68	204.57	200.64	202.88	203.3	203.86	200.1	198.03	203.89	200	207.58	205.63	203.07	198.26	206.85	206.81	209.43	204.45	201.95	202.16	202.2	204.05	205.87	201.82	206.38	202.7	199.85	206.39	203.42	204.8	204.94	202.78	207.63	207.75	199.55	205.71	206.87	204.98	203.08	204.22	201.53	204.54	199.19	201.02	207.9	201.02	204.95
209.52	213.03	211.15	208	210.88	211.35	217.29	205.87	206.41	218.36	209.72	212.19	210.43	212.59	206.27	215.54	211.24	205.37	213.44	207.13	210.63	210.47	212.99	209.66	207.63	210.44	212.33	217.36	204.63	204.71	210.94	214.16	214.01	216.15	205.35	212.97	205.87	207.07	209.68	210.92	213.23	209.66	208.39	209.7	206.9	208.43	216.54	211.49	209.86	209.5
211.18	226.01	222.32	211.53	208.54	216.92	215.39	213.27	213.79	225.57	215.73	219.33	214.02	212.51	221.7	217.58	212.15	218.15	218.94	212.34	209.99	220.76	210.11	217.5	219.51	221.64	215.71	215.48	218.69	217.24	219.94	216.82	228.01	212.18	219.72	212.5	221.71	212.89	221.61	218.77	216.94	215.18	222.55	214.23	214.98	215.12	215.73	212.44	219.21	213.23
202.73	206.34	203.22	200.42	196.72	196.43	193.82	202.98	201.63	201.12	206.15	201.89	201.73	193.95	198.45	202.69	194.28	207.44	205.28	195.81	199.92	201.58	198.15	197.59	203.76	203.49	197.85	202.17	206.99	201.69	193.12	201.17	197.23	196.54	198.88	205.96	191.23	200.86	203.65	198.24	203.72	205.94	202.55	201.65	202.19	200.57	199.76	205.73	207.69	201.38
213.66	205.66	216.44	212.75	204.32	202.15	203.92	213.2	215.29	209.14	212.06	209.97	205.73	209.66	206.43	204.42	211.32	212.91	203.18	203.62	208.75	215.42	213.14	213.22	206.49	204.88	211.71	204.27	208.9	209.58	209.01	213.38	210.02	209.48	209.28	211.41	208.36	212.44	211.79	212.62	205.9	209.3	214.29	215.81	215.09	206.4	208.08	211.79	215.04	216.27
206.35	214.16	206.45	205.01	212.63	211.6	211.09	200.88	207.38	208.61	208.11	207.8	205.88	207.25	204.99	205.13	212.38	211.52	204.89	217.55	199.2	211.9	205.02	203.73	208.81	203.46	212.64	208.04	207.18	211.41	206.95	203.67	216.56	206.24	207.56	209.23	204.2	202.71	206.78	213.18	208.3	207.82	207.45	213.96	209.54	206.6	211.68	206.76	203.98	205.52
199.67	204.29	197.56	201.03	201.84	203.94	205.63	199.36	208.18	203.59	197.05	200.8	205.47	202.9	201.87	199.57	197.31	200.62	204.35	204.69	200.64	199.51	204.17	209.99	200.72	208.3	205.04	204.81	203.34	201.68	209.85	200.4	202.11	201.52	203.75	207.73	207.08	200.75	198.76	200.95	204.43	209.71	206.06	201.38	197.09	203.87	201.06	202.79	194.41	205.58
209.18	207.58	207.57	206.95	214.54	204.03	203.32	206.77	213	209	208.71	206.84	205.64	211.84	209.57	208.78	205.31	208.16	206.95	207.96	212.03	205.74	212.7	210.56	202.1	215.1	210.12	214.67	212.15	216.67	212.3	203.83	210.47	206.7	208.74	210.21	215.32	212.51	210.69	208.72	211.37	206.01	204.52	202.89	207.23	210.35	209.74	209.55	199.88	208.43
196.97	206.58	205.3	211.83	200.03	206.93	208.27	203.42	202.86	213.15	207.31	201.91	201.94	201.29	200.91	201.71	207.83	206.83	200.09	203.29	203.72	202.82	197.21	202.08	201.11	203.25	205.78	203.48	198.77	201.85	204.85	210.71	201.91	204.54	201.64	196.79	207.73	200.89	206.78	208.21	203.86	201.79	203.91	200.31	205.27	200.96	202.12	201.89	193.69	198.36
207.31	209.35	210.51	210.26	207.45	205.89	203.85	207.02	205.03	203.87	198.91	212.27	210.63	206.26	206.31	205.4	209.24	210.72	208.74	208.04	212.7	209.84	209.19	206.53	211.6	209.29	215.26	204.98	202.49	209.35	205.57	206.78	206.03	212.65	213.35	203.01	208.32	200.57	205.23	207.11	210.69	207.66	215.11	203.67	208.66	210.65	208.08	215.93	212.81	209.02
208.7	202.65	201.57	200.86	198.56	204.39	202.98	205.25	203.6	208.9	200.04	206.96	207.22	203.25	209.75	198.92	198.24	204.64	209.89	193.4	205.42	196.58	200.76	202.11	207.77	204.9	199.62	209.17	205.4	203.34	208.81	199.48	208.09	205.52	208.41	208.53	206.86	209.34	208.25	210.07	201.12	204.87	200.78	205.79	209.64	206.79	209.19	200.3	206.75	206.42
204.93	207.45	214.46	205.98	211.67	215.11	212.53	206.12	214.97	205.54	211.7	202.8	207.76	214.19	211.6	205.73	209.04	208.63	211.74	207.72	212.62	211.6	205.76	200.15	208.64	201.97	216.45	208.98	208.09	208.55	210.08	205.75	206.41	208.62	205.89	208.64	209.68	212.58	207.63	204.13	207.04	207.76	207.41	203.03	211.59	209.12	209.12	212.9	204.8	207.15
214.99	215.02	222.31	221.29	210.79	212.74	219.69	217.1	213.6	214.44	215.13	212.35	218.45	218.71	214.75	225.1	213.02	214.46	216.76	215.83	215.24	218.85	218.97	217.11	219.55	221.47	208.29	217.35	214.87	212.22	224.38	216.27	217.59	224.84	214.61	218.05	221.51	221.34	219.09	217.91	217.92	222.96	216.9	220.89	219.19	217.54	218.79	214.67	218.45	220.68
213.53	220.09	211.7	215.17	212.63	217.53	211.43	211.85	212.24	212.25	205.99	212.04	213.15	211.76	211.57	209.76	208.48	215.6	212.75	208.77	210.4	209.49	215.11	212.53	211.38	207.8	210.92	209.75	217.41	208.41	208.72	209.37	211.08	208.14	216.05	213.56	209.99	215.85	212.37	210.9	206.18	211.11	213.64	212.25	218.94	207.77	207.63	215.72	211.15	218.86
207.04	208.73	210.17	211.54	203.03	206.12	205.69	204.75	208.63	203.27	212.55	209.03	210.82	211.65	205.29	213.09	217.04	213.18	210.09	209.51	214.26	212.34	212.99	210.77	210.41	210.78	202.29	212.48	208.53	211.09	212.59	211.97	215.21	206.72	209.06	210.44	203.81	209.57	206.22	210.74	210.36	208.61	213.54	207.77	210.22	216.74	211.38	211.52	211.24	210.24
202.16	202.67	200.36	205.57	205.44	195.16	197.12	203.48	202.73	195.85	202.39	196.98	204.8	193.98	198.78	204.47	202.95	205.12	200.49	203.01	204.39	201.38	200.59	197.51	195.85	203.65	201.57	203.24	194.45	201.17	203.1	199.39	204.55	202.25	201.23	204.25	198.04	204.21	204.2	195.97	193.27	201.14	206.96	203.8	202.23	198.17	202.4	206.78	200.71	201.61
215.66	216.96	218.07	212.67	211.93	223.88	215.51	213.11	224.44	220.01	211.78	216.42	214.62	213.98	217.5	211.43	220.43	218.18	218.51	212.73	222.6	210.7	213.37	209.43	225.08	211.28	220.31	217.35	220.47	217.4	212.79	216.39	213.52	215.31	221.96	218.53	217.76	217.66	224.18	215.77	213.29	216.84	214.38	217.75	213.41	216.95	214.88	215.7	217.51	226.83
209.59	212.53	205.8	204.52	204.57	207.42	208.24	209.47	209.27	208.48	207.48	213.87	209.52	205.81	213.88	209.13	204.26	207.51	213.95	205.61	208.56	208.36	207.49	207.99	207.41	213.62	212.43	206.88	208.18	208.55	214.58	205.93	207.59	205.57	210.64	210.18	213.71	204.72	210.41	210.51	210.95	214.1	208.83	213.98	212.23	206.57	204.72	208.03	205.59	212.21
214.07	204.06	211.02	204.85	209	214.01	206.38	204.77	202.45	199.8	202.25	210.6	206.46	206.29	210.28	207.59	209.74	207.07	198.39	209.77	209.38	210.13	213.17	206.03	211.26	207.06	206.09	210.05	214.54	208.12	203.98	209.42	209.03	208.18	207.28	209.82	205.5	207.88	207.72	212.34	212.68	212.29	207.46	207.86	207.77	207.05	210.87	212.14	213.17	207.9
209.53	209.9	206.27	209.04	203.01	203.93	214.7	203.19	213.79	209.57	211.99	211.95	204.12	203.71	207.62	208.19	208.48	202.85	207.4	207.49	206.5	206.18	211.23	209.55	208.8	210.25	208.98	210.29	210.06	210.01	203.61	208.23	205.43	204.58	213.43	211.84	208.74	210.95	209.48	201.16	202.15	214.46	211.17	209.51	206.68	209.87	206.18	211.76	200.95	208.85
202.05	206.08	206.88	208.4	202.94	207.31	210.29	216.44	205.58	212.04	210.06	207.67	206.8	212.28	211.85	213.54	210.6	208.23	208.19	206.81	206.61	209.64	202.07	207.78	212.07	206.78	206.18	204.95	209.71	213.62	205.14	212.38	212.99	211.27	208.98	212.45	208.93	206.32	204.64	208.42	206.69	210.73	210.16	211.92	207.45	211.62	209.04	209.25	210.09	209.68
207.46	206.02	207.11	205.06	208.19	209.18	209.1	206.61	203.55	207.51	207.45	216.58	216.59	205.97	203.65	211.96	207.58	208.42	212.05	209.53	209.28	216.33	215.01	199.29	209.28	215.02	207.66	208.95	213.16	212.75	213.78	204.91	213.95	212.68	210.51	215.36	206.28	208.71	213.41	213.14	204.96	210.34	211.74	206.9	207.97	206.66	207.48	205.77	212.39	215.4
203.35	194.37	203.66	201.36	200.51	204.52	199.6	205.89	203.91	200.58	203.16	201.78	204.37	203.59	207.05	203.02	203.14	207.5	199.8	205.04	201.83	202.45	209.18	205.46	202.37	200.45	198.05	208.53	202.84	203.03	209.45	203.41	203.92	209.23	192.88	200.07	202.75	202.09	200.39	201.21	198.01	203.12	200.63	201.24	206.2	203.81	201.05	203.42	200.41	204.97
201.58	205.27	207.34	211.19	212.93	205.12	210.65	213.16	207.57	205.12	214.35	211.47	211.63	212.82	212.18	207.28	204.85	212.09	205.89	209.39	203.72	206.52	207.05	206.88	210.17	210.52	202.86	209.63	207.15	206.38	209.16	207.54	214.1	208.71	211.82	204.64	206.53	209.49	212.1	205.17	211.25	205.73	209.18	208.26	206.9	211.97	206.85	207.03	209.77	200.63
222.64	208.7	209.99	211.7	208.03	215.79	214.83	205.78	208.38	209.43	212.28	213.83	212.16	206.06	211.25	213.48	210.3	211.37	211.53	208.75	214.81	216.87	212.08	216.03	203.88	217.45	209.16	207.07	206.34	204.88	213.49	210.68	209.43	214.27	214.79	212.7	213.08	202.41	215.4	209.11	215.02	212.51	213.08	213.44	207.22	211.39	218.39	210.27	212.8	206.24
212.16	208.96	212.15	215.05	212.35	213.35	216.46	217.6	208.3	215.09	216.55	209.13	214	205.93	212.13	210.42	213.04	213.66	214.79	215.65	213.23	214.73	216.41	209.88	208.49	206.47	226.29	215.01	206.6	218.18	211.4	211.46	210.57	208.74	212.18	217.57	216.79	216.38	216.08	214.92	211.56	212.36	215.18	213.72	216.46	208.49	220.3	220.33	210.92	214.03
205.34	212.94	206.74	212.31	208.47	206.96	207.23	215.3	208.08	213.62	214.48	213.87	212.8	205.32	214.23	212.32	215	215.6	213.84	211.74	213.33	212.34	210.06	212.07	207.81	214.16	215.48	213.83	211.05	211.8	210.54	205.83	213.36	215.76	210.34	214.08	213.62	210.2	212.05	208.91	210.68	206.51	215.46	210.39	216.04	210.75	217.08	211.27	211.36	210.62
219.3	214.2	218.93	215.38	216.43	219.47	216.01	213.46	212.02	218.79	223.1	213.06	216.88	215.86	217.11	215.39	217.31	216.48	223.21	215.23	219.27	218.18	222.04	218.06	220.65	214.9	218.2	216.71	216.61	216.65	221.73	215.15	219.28	226.85	222.63	218.55	216.57	222.16	217.6	212.2	213.87	219.73	215.11	217.34	217.1	216.48	221.51	220.62	216.28	220.7
204.5	202.86	202.63	215.71	201.69	202.56	212.35	208.61	201.58	208.1	206.74	203.76	207.26	206.4	204.19	205.87	208.21	206.82	208.36	200.78	208.97	202.58	212.15	204.15	210.18	206.87	204.4	206.31	205.54	201.36	211.43	209.68	202.21	210.64	201.61	201	205.71	205.26	214.05	209.31	202.13	204.54	208.77	198	202.99	203.61	201.02	204.06	206.3	201.27
208.73	210.51	206.55	206.53	209.49	207.08	210.15	205.44	201.59	213.34	198.71	213.91	213.23	215.63	207.35	206.2	204.51	203.33	212.18	206.46	206.84	211.01	209.54	210.13	204.53	211.7	209.24	204.8	211.49	209.91	203.5	207.39	209.36	206.71	217.63	207.07	203.07	212.33	211.83	206.21	203.64	199.67	202.01	215.52	212.03	207.25	211.72	208.23	200.9	201.44
222.37	215.46	222.69	221.99	225.39	219.39	223.84	219.75	224.54	214.04	216.47	218.7	211.53	214.46	215.23	216.79	220.99	213.66	219.86	216.64	212.67	216.5	216.01	210.32	217.29	214.7	219.51	220.18	214.86	220.17	213.71	217.24	216.71	223.07	217.39	217.63	213.96	221.24	218.29	213.08	217.7	216.17	220.21	209.74	213.64	213.36	219.44	212.76	223.03	213.95
203.78	215.4	208.84	209.31	208.45	209.6	204.62	204.61	207.38	201.99	205.76	204.35	207.13	210.25	210.31	210.06	211.69	212.57	212.56	212.65	212.78	209.09	203.5	209.93	211.48	210.64	212.12	210.6	206.17	216.98	210.32	205.96	204.69	212.44	212.17	210.82	209.37	207.35	203.69	208.72	214.38	210.79	206.52	210.38	202.21	209.88	204.08	214.64	211.68	207.54
209.34	209.28	212.89	206.54	204.73	207.97	208.67	212.19	209.89	205.77	212.79	212.31	213.85	209.02	213.61	209.99	213.52	206.59	208.03	204.31	198.09	212.16	213.26	210.98	211.36	208.22	207.26	207.15	216.39	208.36	211.69	214.87	204.96	208.19	203.11	206.35	210.65	204.27	209.21	207.41	216.01	199.55	208.74	210.91	209.94	206.82	209.87	210.48	205.59	216.55
202.67	201.42	195.25	195.37	195.72	197.3	201.73	196.5	205.8	200.71	202.89	192.8	201.26	191.43	197.85	197.57	203.52	200.87	200.93	203.03	199.65	197.91	197.99	201.4	197.59	195.66	196.93	202.03	192.85	199.54	209.81	198.14	197.56	200.6	202.91	199.11	197.56	192.99	195.93	199.4	196.77	197.82	203.06	198.65	199.92	193.47	200.16	199.45	204.36	198.09
207.82	215.74	210.05	217.44	212.04	210.68	213.18	209.54	206.66	214.23	218.58	213.04	209.71	212.3	209.38	214.06	210.07	211.37	213.18	208.01	209.43	210.17	209.48	212.25	205.49	211.77	209.58	217.3	205.47	215.03	216.38	213.09	212.28	209.78	212.17	207.02	211.6	218.98	215.9	209.13	216.95	213.2	215.56	204.61	212.22	211.64	208.69	209.52	211.27	216.47
211.95	211.15	206.85	204.37	208.23	209.92	206.06	209.45	207.34	205.78	211.4	209.86	207.16	203.45	206.83	209.16	203.58	204.33	204.03	208.07	211.36	213.42	212.03	209.9	209.74	206.69	213.9	207.89	215.91	211.05	210.89	210.06	203.35	203.72	201.82	204.31	209.44	209.95	206.88	205.51	208.91	201.74	208.32	206.84	209.86	201.28	201.03	205.44	204.68	206.59
210.88	215.58	213.92	209.17	208.31	217.11	208.25	208.88	211.46	205.66	213.45	204.24	208.86	205.61	210.16	205.14	209.16	199.06	208.61	206.15	208.1	209.76	204.81	205.58	207.66	208.05	205.43	203.84	202.63	214.76	210.49	213.06	211.03	206.99	210.39	210.11	213.21	205.89	207.98	209.17	207.94	210.97	206.99	204.45	209.72	206.8	210.38	213.53	212.4	202.82
200.36	196.38	198.67	204.96	208.87	204.04	203.17	204.33	209.55	200.11	206.55	207.02	203.63	201.26	202.75	200.39	203.46	198.82	204.58	201.18	201.37	204.74	201.29	196.81	208.24	199.86	199.27	204.41	211.6	206.47	203.34	205.63	201.07	210.82	203.14	209.3	202.77	200.31	201.13	201.63	209.29	208.59	201.36	199.51	201.07	204.97	203.78	209.5	207.05	209.8
204.4	204.28	206.29	210.84	203.94	216.04	207.73	202.91	205.83	217.67	211.02	211.49	205.19	214.08	208.5	212.65	207.42	208.71	206.67	213.08	212.09	206.49	212.03	209.08	214.15	207.47	206.17	206.68	216.44	213.11	214.4	212.53	203.42	210.84	209.75	214.52	209.04	214.36	211.34	210.36	211.09	202.16	212.98	214.05	209.81	211.49	210.21	208.26	212.82	204.7
214.27	212.41	214.48	211.79	216.43	205.09	216.6	211.9	209.27	207.28	213.12	209.34	202.74	212.21	216.23	208.54	207.33	215.59	211.66	211.1	216.43	213.3	215.66	214.66	201.99	206.1	212.92	211.15	205.72	211.35	214.58	211.4	211.76	209.78	212.71	213.2	214.44	211.74	204.9	212.12	206.96	212.75	210.33	216.92	208.7	213.46	211.76	213.38	216.97	210.35
198.93	197.22	193.04	202.2	199.21	201.08	201.14	200.96	205.68	203.52	197.46	199.2	204.94	198.56	203.49	198.04	197.86	199.69	199.25	201.97	201.93	204.25	198.68	202.21	199.23	196.3	201.64	201.09	202.03	200.69	199.81	200.39	202.92	200.57	195.41	209.2	199.65	196.56	203.54	198.39	201.14	197.92	197.34	202.83	205.57	196.5	191.67	204.49	190.82	199.82
214.51	215.23	208.23	210.57	204.64	210.78	207.79	208.53	208.87	207.68	207.4	211.33	205.87	208.99	209.08	208.53	205.88	200.25	206.43	205.03	203	207.25	207.34	203.77	212.32	213.9	205.74	210.86	200.72	215.22	210.08	220.76	205.5	207.5	205.36	214.05	216.84	209.54	209.81	204.8	203.14	208.59	204.26	206.35	207.94	205.31	208.05	206.93	209.18	206.97
201.18	199.83	209.73	203.37	205.94	202.17	199.66	213.12	201.33	203.42	203.85	203.56	195.56	203.14	193.65	202.54	205.76	211.38	208.96	201.08	204.98	202.71	200.24	205.53	200.06	196.87	205.96	199.98	209.08	206.71	211.58	203.63	206.47	203.82	201.51	202.77	202.42	205.86	206.78	205.48	202.51	196.9	202.6	207.28	200.17	202.58	206.39	197.34	211.14	200.61
204.61	205.51	204.06	203.9	202.1	197.96	206.39	213.93	205.49	205.32	197.51	206.76	202.38	207.23	207.36	204.47	201.1	204.64	201.14	200.77	202.09	206.92	210.58	202.58	205.89	202.05	203.7	209.81	208.27	208.21	206.15	204.67	201.06	198.92	205.66	207.09	207.82	205.7	202.88	204.28	201.07	207.23	202.46	206.37	202.13	204.18	207.34	201.42	203.07	206.85
205.63	204.25	202.28	205.34	204.73	202.99	200.79	205.78	203.26	198.1	201.25	201.95	202.16	191.35	196.75	204.17	198.54	200.43	206.78	202.19	205.4	200.86	198.03	201.78	202.56	200.62	204.25	200.13	202.14	204.19	199.64	196.31	198.88	200	198.53	196.23	203.34	197.87	197.87	204.17	196.28	200.41	201.29	205.28	199.76	205.41	201.47	196.61	203.5	202.6
204.49	211.2	203.25	212.23	207.56	201.88	208.81	209.1	208.65	205.91	207.97	209.03	209.62	207.18	209.88	214.93	205.73	210.31	214.62	211.99	212.26	217.84	209.35	204.56	206.76	210.39	207.8	210.57	209.27	209.26	207.95	204.31	203.7	209.33	210.1	205.61	210.81	209.42	213.69	208.34	211.02	206.83	211.68	211.36	203.32	204.87	204.71	206.78	208.43	204.8
211.35	210.25	213.59	207.24	201.38	208.5	204.3	207.49	201.52	212.58	207	211.24	209.88	210.58	206.41	203.85	203.61	212.7	206.69	200.66	214.42	211.06	208.98	205.91	205.1	210.86	204.26	209.18	205.67	206.12	205.05	210.08	210.82	211.29	205.75	206.98	206.07	214.31	209.47	207.78	201.68	205.89	209.23	207.8	204.5	208.4	206.19	205.62	208.2	203.94
212.35	204.8	206.65	205.19	214.16	205.87	210.38	206.68	206.67	200.84	207.16	208.08	208.35	209.37	212.11	205.61	203.99	208.23	213.05	208.68	210.3	210.7	207.15	207.55	199.3	212.8	211.91	209.26	207.19	204.21	206.19	202.63	203.41	209.12	203.26	204.37	210.66	207.09	205.83	210.13	204.27	207.29	204.52	211.33	199.63	213.02	207.97	207.44	207.03	208.87
208.29	208.13	207.15	205.46	205.81	206.29	201.2	206.58	207.81	206.52	210.16	207.71	207.32	204.21	204.78	212.32	214.55	211.91	204.65	213.06	211.98	211.88	209.14	210.97	211.38	210.24	210.16	206.99	214.39	207.27	208.5	210.12	205.23	205.71	211.54	207.38	208.62	210.27	215.2	207.81	209.66	208.61	209.15	213.99	204.8	212.77	201.72	212.72	209.03	211.69
213.63	214.4	213.06	210.12	212.37	215.29	212.23	215.1	213.27	215.41	214.13	210.66	210.82	210.33	212.89	210.08	211.43	209.54	221.07	211.47	210.82	216.7	214.68	209.67	209.77	206.96	210.58	210.48	212.36	214.35	216.85	213.25	210.9	217.92	214.49	211.72	211.31	206.67	214.13	218.06	211.83	215.56	207.86	208.54	209.51	216.05	209.24	214.53	211.5	207.29
198.06	201.8	197.06	200.36	197.55	199.6	199.27	204.19	199.08	203.59	200.55	205.25	197.71	197.98	198.54	201.69	200.79	197.54	204.83	201.38	189.82	201.49	202.1	197.48	196.05	207.82	198.88	202.77	201.05	199.53	201.61	195.27	203.87	203.59	200.34	193.82	198.68	197.77	200.33	202.33	192.23	195.12	198.5	200.09	205.77	202.08	203.5	202.83	197.49	194.13
217.24	205.77	216.94	208.83	214.14	205.06	206.3	211.27	212.85	205.91	220.26	206.63	214.74	210.46	206.95	209.84	206.42	207.02	210.17	212.03	210.76	213.69	213.61	215.48	217.69	209.4	211.39	206.55	211.26	211.19	218.11	211.75	214.13	213.11	216.49	217.39	210.56	219.28	213.74	211.23	209.82	209.96	212.44	208.82	212.15	209.63	208.3	212.18	211.41	215.5
204.18	204.55	209.89	205.58	209.33	210.18	208.34	206.04	207.88	207.49	203.54	207.03	206.86	208.43	207.18	198.45	209.71	204.49	204.98	211.06	199.19	205.96	204.07	209.21	200.99	208.9	206.71	200.68	209.61	206.15	210.22	206.96	207.35	212.61	209.98	204.95	203.09	203.8	203.42	215.28	202.17	206.49	200.64	209.65	206.22	208.37	205.5	205.37	215.8	211.68
198.31	203.04	204.87	198.01	204.57	199.97	197.63	196.55	199.61	199.73	207.83	205.1	203.66	202.93	204.33	198.05	199.77	204.59	203.97	196.01	200.83	198.58	199.21	202.63	201.16	195.58	198.15	195.85	199.33	204.86	201.6	202.29	203.76	201.08	207.47	209.33	198.98	199.46	197.07	200.52	203.13	201.5	198.14	202.11	207.74	198.84	195.88	196.72	201.46	201.78
203.84	200.52	202.77	202.5	198.51	207.74	210.79	202.32	203.84	201.49	202.71	203.66	205.31	204.22	204.43	204.1	208.04	205.97	206.5	203.31	205.17	203.81	203.42	208.91	206.68	197.81	202.29	202.53	200.71	202.3	203.08	199.42	207.73	206.7	207.72	205.68	207.52	195.74	202.8	209.73	206.32	202.74	206.7	206.91	199.94	206.38	202.12	202.1	207.32	199.61
203.76	200.15	202.62	196.59	198.17	209.12	202.09	196.45	204.78	198.17	196.24	193.84	204.28	198.55	204.84	201.59	198.36	200.1	198.06	199.51	202.5	201.92	197.72	201.74	206.82	205.37	205.61	206.28	200.48	205.64	201.22	207.91	202.02	202.45	209.04	204.09	203.57	195.54	209.58	202.22	207.79	201.95	197.94	204.12	205.92	205.99	200.99	201.53	205.99	195.43
196.82	197.26	192.8	201.77	200.85	202.82	199.6	200.52	198.05	199.71	200.43	202.87	197.87	191.87	197.86	205.07	204.96	195.83	199.4	198.13	199.14	197.84	203.18	202.7	201.17	203.04	197.75	202.13	191.01	201	199.58	205.61	201.22	200.08	206.04	197.25	199.88	204.81	207.1	202.14	204.51	201.22	199.97	194.48	198.46	194.61	205.54	202.32	206.76	203.81
190.48	197.45	200.46	198.2	194.97	198.84	202.31	194.02	200.66	198.08	201.31	193.69	199.86	201.83	191.03	201.75	196.4	203.45	194.4	196.09	197.18	196.9	196.56	195.2	198.32	200.57	195.12	198.45	193.26	203.81	197.1	198.07	200.45	194.4	195.1	196.33	195.29	196.04	197.49	192.17	202.83	195.58	204.46	198.22	201.7	202.55	196.89	194.21	199.94	196.4
207.24	214.74	208.9	208.71	199.64	210.8	208.69	210.83	206.44	211.73	205.66	205.72	200.06	213.32	208.22	204.92	210.47	209.92	206.88	201.86	209.76	205.66	216.68	210.09	208.5	212.53	208.42	203.98	206	205.88	213.19	206.08	215.54	212.36	214	208	207.48	212.87	205.28	204.56	204.69	212.28	211.88	210.6	201.65	208.69	207.43	205.07	202.34	204.35
197.02	195.15	194.64	197.95	193.63	197.35	188.85	193.42	194.9	197.9	194.08	201.9	195.93	190.59	200.44	192.74	191.77	191.75	193.51	196.44	195.52	193.09	195.96	191.55	191.4	193.87	188.64	192.8	197.79	198.95	191.08	189.28	202.56	190.28	197.87	194.78	198.88	192.08	194.47	199.29	191.43	195.14	200.46	191.61	195.61	195.09	192	198.79	191.69	197.39
207.89	209.65	205.97	208.07	199.8	210.38	202.84	201.08	199.5	209.77	202.31	207.02	202.5	208.55	204.98	208.39	212.75	206.95	210.25	206.49	203.23	209.48	203.9	207.22	206.96	200.29	205.3	197.17	203.31	210.8	205.89	199.48	203.57	211.05	206.11	212.9	205.16	202.72	204.79	210.41	207.26	207.18	211.1	200.12	208.95	207.66	205.15	210.68	205.27	207.37
203.83	210.63	208.38	205.11	208.06	202.37	200.48	208.04	210.4	213.77	207.93	206.43	209.86	207.47	203.05	204.79	208.31	208.27	202	210.7	203.1	211.44	204.52	216.48	204.15	209.81	205.37	203.08	206.02	208.13	208.21	199.1	202.48	210.09	201.51	202.31	209.79	202.11	203.32	204.2	206.83	208.56	200.85	206.81	196.99	216.27	209.54	202.07	214.26	207
199.2	200.8	195.76	197.78	198.37	196.16	206.12	200.91	205.24	205.51	200.77	203.07	202.2	204.38	194.44	193.55	197.93	200.62	195.52	201.76	202.49	203.94	202.88	192.58	201.87	198.88	198.72	196.63	210.72	198.78	202.33	201.29	200.07	194.85	198.54	199.82	202.12	195.04	195.56	193.17	203.19	200.84	199.32	200.07	195.53	200.96	202.96	197.12	201.87	203.02
206.78	209.37	207.32	209.94	211.2	213.82	210.65	210.78	210.79	209.21	209.84	205.83	212.1	209.13	211.8	217.7	207.39	206.26	207.41	211.8	204.94	204.06	207.78	209.46	204.29	209.88	205.58	209.55	207.35	206.04	206.06	206.7	209.28	211.98	210.82	210.22	203.67	209.17	215.77	204.82	211.9	204.88	203.77	212.47	208.6	209.88	207.69	205.09	209.68	204
191.86	188.97	195.14	193.34	190.58	192.44	194.24	193.47	194.53	187.07	191.58	198.08	197.23	190.25	194.36	189.42	190.19	191.97	193.62	192.32	194.12	199.18	197.77	188.29	200.79	192.38	198.15	197.56	195.05	200.69	194.21	196	186.57	196.6	196.35	194.16	193.31	192.33	193.56	197.81	193.51	193.24	187.07	191.61	197.26	201.28	188.63	193.1	201.32	192.88
206.17	200.78	202.38	201.12	205.56	208.66	205.28	201.66	199.75	206.87	200.98	200.3	198.39	203.01	204.32	204.27	208.94	204.58	205.49	209.78	195.92	201.02	203.73	211.29	202.3	207.38	202.3	203.41	195.95	203.14	201.89	202.75	207.82	201.77	206.66	206.92	200.69	198.68	202.52	195.64	200.59	201.95	206.84	201.35	202.83	205.15	202.2	204.84	199.83	194.57
205.09	200.77	202.19	208.51	204.36	209.91	207.76	203.34	202.05	210.21	205.67	205.47	205.56	210.94	204.9	206.31	202.87	197.69	201.81	198.41	208.44	205.98	200.62	204.18	194.99	201.09	199.44	202.66	198.52	205.31	202.55	202.19	205.39	199.58	203.21	201.65	206.45	211.02	198.47	209.23	203.66	208.64	201.73	203.03	204.03	206.75	205.78	202.04	206.91	197.94
205.91	209.37	212.52	218.27	210.95	212.41	209.09	203.39	210.6	212.02	208.28	213.3	212.14	203.26	205.19	211.42	205.88	209.71	216.01	207.39	203.67	211.37	206.58	210.54	206.5	214.89	209.22	213.37	212.31	203.59	206.34	211.53	205.79	213.84	203.09	207.29	205.07	207.96	213.75	209.2	207.51	209.18	203.87	206.44	210.25	204.7	211.23	206.91	211.87	204.75
206.89	209	200.7	207.38	202.92	208.99	201.57	205.9	208.2	208.74	206.69	204.46	207.29	211.08	206.63	209.6	208.18	205.64	205.5	211.1	204.51	202.31	212.55	201.25	213.56	213.76	215.65	207.07	209.71	206.27	206.31	212.05	209.64	210.43	209.24	205.89	203.2	214.18	211.02	205.51	207.04	212.88	207.84	207.12	208.43	213.94	212.52	209.21	211.2	206.3
203.73	196.55	204.08	212.31	201.42	203.97	210.05	203.12	200.73	207.72	201.3	201.86	203.36	208.15	203.13	203.67	208.23	198.02	205.12	206.02	204.89	205.38	212.52	200.66	205.93	207.39	201.49	201.57	202.93	201.7	203.73	201.47	202.03	202.04	198.49	208.92	202.06	200.4	203.84	202.98	204.88	207.61	207.2	201.15	207.82	207.34	203.01	205.13	201.39	206.41
198.54	197.32	201.69	206.64	199.43	195.94	192.44	205.84	201.64	200.48	197.59	190.2	198.11	200.88	199	206.98	204.97	197.35	204.36	200.29	204.09	199.81	203.3	201.4	195.99	203.78	206.53	203.32	207.53	202.49	204.08	203.35	204.71	203.98	202.2	197.18	206.41	195.06	195.13	199.34	203.22	199.13	193.5	201.81	202.15	201.63	201.45	199.82	202.51	195.31
214.47	214.12	207.64	216.56	211.59	210.43	216.95	214.53	208.72	213.86	214.99	216.95	210.66	210.26	206.07	211.91	205.19	212.09	218.45	212.71	212.99	215.82	212.94	218.35	211.65	213.86	208.61	216.85	213.51	211.9	220.25	212.8	217.6	210.53	205.15	212.51	211.75	220.33	205.19	209.18	212.89	216.07	212.02	214.73	214.46	220.86	213.76	211.91	216.14	212.2
213.13	204.28	205.76	200.85	209.24	208.91	208.18	214.42	212.27	206.31	205.34	207.82	205.78	207.9	209.26	209.32	209.96	216.3	210.99	208.71	210.27	206.24	210.38	212.15	212.85	207	203.7	206.12	199.57	209.71	208.83	211.62	209.65	203.48	202.04	208.57	211.45	207.14	200.36	214.66	208.9	201.43	208.52	203.02	202.91	211.18	211.56	207.93	206.87	209.75
198.85	203.14	195.92	195.8	199.37	199.9	194.74	197.18	192.53	194.5	201.97	201.76	195.68	200.95	204.22	202.7	200.72	199.31	195.99	193.66	204.69	202.23	199.62	197.96	196.39	198.49	197.06	204.03	198.08	201.31	196.52	204.41	195.81	200.77	198.59	201.01	202.39	196.56	203.25	204.48	203.17	194.77	202.03	192.04	198.36	195.36	194.7	196.78	199.26	197.39
211.53	208.69	206.22	208.31	204.44	207.56	209.01	205.89	214.32	204.93	205.72	206.35	211.39	205.12	206.84	206.21	206.3	199.66	214.07	212.53	205.95	202.13	207.81	211.29	207.3	206.89	203.24	203.46	208.84	203.59	208.26	208.74	211	207.19	211.93	207.68	203.77	207.61	215.03	212.14	209.69	201.97	207.04	205.59	212.32	208.18	208.67	214.12	207.58	215.09
203.98	211.61	210.23	211.65	211.07	207.45	209.92	210.57	213.08	208.42	211.11	207.27	206.25	214.12	208.72	208.33	211.89	213.12	217.48	211.25	209.54	206.64	211.24	206.69	205.58	207.74	209.35	199.24	210.43	209.91	206.81	208.9	208.3	214.31	209.11	208.11	204.07	203.91	206.53	213.38	206.26	211.57	205.82	204.66	208.23	209.12	210.2	212.47	204.88	205.56
206.81	212.94	207.67	213.75	203.51	201.87	208.91	205.62	206.14	204.85	211.97	214.08	204.57	211.85	212.54	204.98	206.48	212.8	202.73	208.07	212.27	209.67	205.51	204.18	206.36	209.59	206.36	204.72	199.92	209.14	208.32	200.33	202.84	201.83	201.38	207.83	205.74	208.06	207.97	215.26	202.35	208.7	208.72	205.91	206.51	203.42	211.09	204.17	202.5	204.31
221.99	216.92	213.07	217.76	210.15	220.26	221.81	219.48	211.86	212.27	212.05	211.73	211.32	210.76	223.45	216.87	218.5	224.53	221.15	214.84	214.96	217.36	215.79	214.46	216.64	219.78	221.78	223.23	215.28	218.76	217.88	217.2	212.04	211.89	212.28	222.55	216.75	219.07	221.76	221.83	213.16	217.02	219.17	217.28	213.11	220.5	210.92	216.21	222.26	218.86
214.31	214.46	212.05	214.14	214.19	219.56	213.16	211.39	217.57	211.61	207.71	215.84	214.74	210.28	214.07	215.6	211.67	203.95	209	214.82	215.49	206.16	211.98	212.69	209.35	208.36	211.25	210.35	217.39	209.48	207.83	213.46	208.46	212.3	211.96	213.51	209.07	219.96	216.04	207.12	217.14	217.55	216.32	211.59	210.58	212.68	209.07	211.41	214.74	216.95
216.02	204.62	210.2	205.23	212.18	214.21	213.79	208.62	210.75	209.23	209.44	214.12	205.47	209.13	207.66	204.78	208.27	204.18	213.41	202.28	207.26	208.09	211.52	214.13	210.74	207.12	211.99	205.87	213.81	213.67	215.59	215.95	208.8	209.64	207.58	209.41	205.36	212.7	210.89	202.8	210.57	214.75	219.53	210.29	211.46	207.43	205.96	211.33	206.53	210.84
208.02	213.95	206.42	207.68	203.53	217.14	208.3	216.19	205.14	215.15	207.43	209	207.51	209.04	206.86	203.81	214.65	205	200.26	209.06	208.37	204.75	210.81	204.6	210.13	207.1	209.34	203.98	215.69	204.86	208.3	204.24	207.18	206.56	209.54	213.27	210.05	207.6	205.15	210.13	204.16	207.13	205.77	203.36	214.35	206.62	203.38	202.46	210.62	202.85
207.98	207.44	206.95	214.72	214.32	210.53	212.82	208.66	215.96	215.18	213.19	209.13	210.22	215.98	208.3	214.54	210.05	204.82	211.71	210.63	211.49	217.58	215.31	214.28	213.06	212.01	214.96	210.49	213.62	212.63	212.52	211.9	205.14	217.16	206.47	211.69	210.53	211.37	213.06	206.74	215.28	212.37	206.11	213.03	207.52	216.05	207.73	209.96	212.05	214.18
208.67	204.15	199.19	202.1	206.84	203.24	201.17	194.82	205.12	200.83	203	201.79	200.94	196.67	198.78	198.44	195.07	200.23	205.13	197.34	203.57	203.8	207.21	195.63	193.96	199.86	193.91	199.7	198.42	200.79	201.23	194.99	200.45	199.25	200.57	201.71	195.98	200.35	193.88	198.74	201.43	201.31	198.39	204.03	202.26	202.49	201.26	198.67	199.61	202.86
201.78	203.69	203.48	198.79	208.11	207.68	211.49	199.41	202.88	207.64	208.57	212.92	210.95	208.18	206.4	208.75	208.44	207.93	205.33	205.53	206.32	206.53	202.44	200.19	202.79	205.56	213.23	211.31	201.16	209.09	206.62	209.08	206.98	205.66	207.74	197.17	207.01	196.12	211.08	208.57	202.51	211.26	204.08	205.42	204.86	210.43	205.51	207.48	204.23	205.71
202.23	195.76	190.83	194.36	193.46	192.14	194.06	187.21	192.32	198.07	193.9	195.62	193.43	191.96	194.35	191.83	199.76	191.38	188.18	192.91	196.71	197.71	192.75	192.37	197.75	195.34	201.19	194.06	193.83	195.19	189.32	193.27	203.23	196.73	193.67	192.7	200.28	192.31	194.34	189.48	191.78	193.44	200.31	203.67	198.73	194.63	191.87	196.25	195.55	187.66
220.09	218.32	210.42	219.43	212.66	218.04	215.4	213.81	218.51	213.88	215.35	210.27	217.82	217.85	217.96	225.49	216.04	209.01	214.41	211.86	215.26	214.75	218.37	220.2	216.39	222.17	218.06	216.21	216.4	218.96	219.37	223.48	214.39	216	214.29	214.83	217.18	215.13	219.48	216.68	216.96	216.71	214.99	223.31	221.8	219.95	217.91	216.52	223.66	213.74
202.07	208.11	207.42	203.45	202.87	207.77	204.81	204.01	204.38	201.56	198.31	206.83	208.85	204.98	199.56	200.2	208.85	211.94	207.41	207.23	201.31	205.88	208.33	207.52	207.27	202.58	209.46	204.16	209.35	200.47	203.36	206.12	204.77	209.67	200.96	204.22	198.78	197.13	209.42	201.62	207.83	201.27	208.35	209.58	205.63	208.66	208.08	201.32	204.37	206.24
204.19	207.03	209.34	209.32	206.42	203.28	210.59	203.81	215.4	205.79	207.64	208.99	203.87	206.14	211.65	207.43	208.68	215.97	210.09	212.58	211.72	209.29	209.44	207.17	202.94	203.26	210.91	202.15	195.89	207.25	205.82	213.3	204.92	213.73	211.71	206.54	198.02	209.37	211.75	205.77	202.13	206.03	201.37	205.81	216.34	205.48	210.06	211.37	209.37	207.58
207.67	205.33	202.97	207.43	207.62	202.66	208.07	202.06	204.32	204.94	205.52	210.91	204.25	204.26	210.75	215.25	203.6	209.29	206.56	202.45	200.73	208.49	200.29	207.93	201.11	211.21	208.7	199.86	209.81	209.96	209.04	207.88	204.83	211.06	209.53	206.97	201.91	209.79	210.11	212.23	208.2	204.14	205.98	206.32	202.69	199.18	207.48	207.49	199.83	212.01
210.39	205.49	204.32	206.48	196.92	208.05	204.88	213.25	206.76	201.66	203.95	203.88	200.35	203.87	201.17	205.79	205.34	203.2	206.98	202.02	200.43	207.24	202.94	199.04	206.67	206.15	201.08	202.29	199.5	207.63	210.19	203.41	203.75	201.68	206.04	204.55	207.95	204.25	201.04	203.19	210.73	203.87	204.32	203.53	200.91	206.36	208.28	203.92	203.94	203.9
210.02	210.8	206.72	211.62	200.8	204.94	210.25	202.73	209.23	203.96	211.78	201.93	207.48	204.76	201.48	211.48	214.25	206.86	198.84	207.87	207.71	203.16	208.09	213.51	210.16	207.53	199.13	208.39	209.21	208.87	200.32	203.25	209.38	207.52	203.38	203.18	203.28	212.87	207.75	207.86	203.94	212.86	208.88	206.2	211.94	211.79	207.12	202.51	210.76	210.92
207.39	199.86	201.86	203.92	204.85	202.57	208.41	205.47	203.83	201.56	200.49	199.77	200.14	199.87	198.13	205.56	205.12	203.31	202.65	201.67	203.29	206.74	203.64	199.07	205.88	202.97	200.89	207.98	204.55	206.14	206.22	207.89	210.21	203.66	203.93	206.47	202	202.56	208.1	201.82	207.16	202.44	203.63	205.88	195.44	206.64	203.35	206.96	201.79	202.18
209.25	207.5	207.14	200.31	207.81	212.04	210.98	207.85	206.78	206.39	207.1	206.84	210.97	220.49	212.5	207.3	213.83	214.9	211.94	207.34	213.55	206.64	202.52	202.03	209.35	209.92	201.94	208	209.11	202.81	210.05	212.25	208.93	210.61	217.45	209.69	209.67	208.88	216.75	207.88	207.4	206.7	201.83	210.74	211.01	199.85	209.54	207.49	213.19	208.78
203.37	205.68	208.23	218.66	210.21	208.4	209.48	208.56	204.9	208.85	202.32	211.12	207.72	206.92	215.51	207.8	214.81	209.12	207.52	203.06	198.32	200.36	210.04	206.18	210.71	208.77	215.27	208.67	205.05	210.02	210.03	208.84	215.41	205.99	209.62	207.67	215.18	202.9	208.76	208.06	207.9	211.26	203.29	207.87	205.67	209.85	217.08	207.82	208.06	203.58
208.56	206.91	214.3	209.57	210.59	207.82	209.37	200.89	207.87	201.89	203.95	206.28	206.08	203.78	208.6	202.37	212.91	209.64	211.41	206.01	207.74	206.12	208.27	206.22	204.75	209.95	203.89	204.07	210.41	210.71	210.63	206.45	205.32	209.08	201.58	205.78	206	206	206.59	212.88	203.87	206.71	210.6	210.87	207.06	209.8	209.13	206.26	207.34	210.8
201.95	199.01	200.78	201.69	206.36	196.43	201.11	203.2	204.37	212.24	197.37	200.03	193.61	201.24	198.4	202.85	199.83	197.75	199.12	202.2	203.17	203.89	203.77	199.46	193.43	204.23	200.69	202.86	195.7	199.68	199.58	202.59	199.85	202.57	201.95	201.36	200.51	198.39	199.02	203.46	192.77	195.21	205.25	209.87	197.55	205.72	197.38	203.9	206.66	195.59
204.05	212.69	204.8	211.66	209.45	214.2	200.58	209.15	199.72	210.43	207.63	207.21	207.85	204.93	206.87	205.34	209.23	207.84	209.1	207.48	212.47	210.47	206.89	205.13	207.84	208.68	208.39	208.16	205.44	206.89	203.11	206.52	206.28	201.7	210.31	207.04	204.18	208.2	206.23	206.4	213.66	210.95	209.58	202.52	208.18	209.8	210.84	209.71	207.53	207.83
206.92	203.86	208.41	214.86	210.36	212.9	204.13	213.97	209.44	213.49	206.98	210.33	213.39	210.98	211.75	206.04	208.53	209.18	209.28	207.58	216.07	215.31	212.72	214.78	210.97	213.14	207.64	211.84	208.68	210.38	204.82	206.16	211.1	204.29	210.76	207.8	210.87	205.47	204.35	211.34	209.77	204.34	207.08	212.58	212.04	210.67	212.41	214.72	205.87	209.74
199.21	194.56	197.23	200.78	196.01	189.39	198.28	192.63	190.25	199.36	193.32	196.44	198.73	197.47	198.51	195.43	195.75	196.17	195.28	198.21	197.93	193.47	199.93	194.85	198.22	195.09	195.05	191.42	195.11	195.91	192	191.42	194.81	194.13	196.04	196.41	198.43	198.01	199.74	194.48	192.72	192.87	197.25	190.37	200.88	191.66	193.46	191.82	194.79	201.64
215.72	211.18	208.72	215.5	212.61	216.04	208.77	215.1	207.93	215.55	213.53	207.41	210.02	216.29	214.16	205.52	212.84	209.24	217.7	209.2	212.58	212.68	211.79	216.35	216.75	216.48	208.39	213.23	211.07	203.99	214.22	209.67	207.02	215.85	202.97	210.29	215.01	213.53	220.63	204.96	209.65	212.34	210.35	212.01	217.88	212.3	212.02	211.04	213.19	212.44
196.94	209.65	208.01	203.12	209.97	209.78	209.19	204.11	208.44	198.26	215.67	200.03	204.76	208.5	205.55	201.86	209.41	209.03	212.95	203.99	204.45	209.99	204.65	204.43	209.92	210.68	204.26	205.37	206.33	203.35	199.95	203.58	205.6	206.13	206.54	201.19	212.41	204.71	207.63	201.09	217.35	204.04	206.88	205.06	205.13	204.55	210.36	206.04	210.45	201.61
206.99	199.89	205.17	199.21	196.78	203.78	204.38	205.06	204.75	205.16	206.48	200.96	201.9	205.27	205.46	206.08	206.18	196.27	198.75	209.18	205.42	204.62	200.5	205.35	203.32	199.43	208.75	201.25	205.95	199.49	204.87	205.41	206.86	206.24	195.3	204.96	204.2	207.89	202.81	204.41	195.34	203.73	200.53	202.56	208.72	205.79	200.86	202.89	197.82	200.68
212	205.22	210.61	210.25	216.88	215.17	212.94	214.52	214.05	211.87	217.43	216.12	214.48	209.97	211.8	206.88	216.01	213.72	209.75	209.67	215.62	211.24	214.48	210.03	211.13	212.24	213.31	205.93	216.84	209.55	213.42	215.6	210.03	209.97	219.57	215.73	216.49	213.33	209.48	216.21	211.41	213.86	214.78	211.57	214.86	213.06	216.07	213.39	208.79	207.99
206.12	209.17	207.64	212.3	204.25	205.7	206.35	202.57	209.58	202.94	212.71	206.44	210.36	213.44	211.24	216.97	206.9	206.62	206.17	203.81	207.7	203.73	207.12	205.3	210.11	202.95	206.82	208.73	210.49	203.21	208.02	210.21	213.07	198.98	208.05	211.57	199.56	204.39	202.94	207.56	206.34	209.94	209.77	205.24	214.08	205.23	205.52	204.54	210.17	211.32
208.35	209.14	213.74	209	208.21	205.07	206.22	209.13	212.07	209.93	209.55	201.27	214.42	207.34	204.49	200.84	212.68	209.03	207.59	206.56	210.36	210.78	208.65	215.51	203.57	205.33	205.71	214.69	204.53	203.92	212.62	210.96	211.1	207.81	204.39	210.01	208.68	205.15	199.24	206.99	212.95	209.99	209.9	208.74	206.04	207.02	211.7	203.18	215.13	210.02
211.6	211.31	212.82	208.94	208.72	208.46	200.01	216.75	211.36	208.71	205.71	206.41	214.35	210.96	213.59	210.4	207.59	211.82	212.6	210.88	212.1	209.24	207.28	204.58	211.49	203.94	210.14	210.68	215.19	213.63	212.01	208.39	215.32	209.44	196.78	214.48	208.71	201.18	205.17	207.05	211.78	211.14	212.42	210.81	209.06	206.47	216.06	209.61	207.27	204.9
219.85	217.71	212.82	215.16	217.22	218.43	222.91	219.08	213.57	214.63	220.03	218.14	216.88	220.75	220.16	212.4	222.19	217.39	220.22	213.93	217.04	218.55	211.67	218.31	210.09	211.35	214.73	218.97	216.02	213.52	218.36	219.5	216.08	216.27	219.29	218.79	211.36	216.94	215.27	213.09	214.21	222.64	212.96	219.51	221.01	223.15	211.15	218.51	215.22	213.64
205.46	206.26	208.35	212.35	204.87	214.48	210.28	210.84	211.62	203.61	212.6	209.71	208.36	213.01	200.58	205.63	212.53	203.4	216.64	206.15	206.08	219.43	204.98	209.18	202.41	205.99	212.94	207.48	210.57	206.1	206.41	212.11	214.81	207.23	214.16	212.62	214.89	209.12	209.99	206.43	206.83	211.85	213.56	211.01	211.79	202.5	211.67	205.42	216.78	214.81
215.34	218.1	218.78	215.86	217.95	217.59	215.11	220.33	213.19	215.2	220.5	217.21	222.9	215.39	223.63	213.38	214.33	220.21	220.55	212.96	217.51	219.42	221	216.73	215.99	217.62	221.55	215.47	217.11	214.85	214.84	221	218.58	213.82	212.69	221.34	213.85	216.44	220.93	219.74	218.27	217.35	214.39	215.44	215.44	217.41	222.88	213.31	219.2	221.51
212.62	216.65	210.93	213.69	210.94	213.86	209.38	218.28	213.44	209.74	216.77	210.06	210.32	206.37	205.3	206.28	209.41	215.24	214.83	207.09	207.58	213.93	215.64	214.92	216.61	221.5	210.28	214.58	217.45	216.3	205.45	205.63	205.93	206.57	208.3	216.22	206.8	214.93	206.01	214.18	206.65	206.18	216.1	207.63	212.36	215.84	201.85	209.69	213.14	213.43
199.94	203.2	201.57	205.65	208.57	203.05	203.54	206.82	201.14	212.52	202.04	196.17	203.09	203.43	205.26	203.21	204.95	206.8	200.24	193.42	201.53	201.45	199.71	195.63	206.71	200.53	199.96	196.7	206	196.36	200.74	210.68	202.61	208.31	201.5	201.52	201.6	197.05	197.17	202.4	200.45	195.8	202.54	199.19	200.58	204.51	203.54	195.96	200.9	207.49
203.21	198.45	201.71	202.14	196.74	207.48	199	202.62	201.53	200.91	196.52	198.21	190.29	199.31	200.43	197.7	194.9	196.17	206.13	197.73	198.65	195.92	190.98	198.01	200.01	202.22	196.13	190.3	194.49	201.06	198.6	199.8	203.74	197.59	196.59	198.32	203.03	201.8	204.01	197.54	201.16	202.92	194.36	198.72	195.09	200.2	197.98	197.15	200.4	199.34
208.07	208.06	212.16	208.17	213.04	207.15	211.49	209.26	214.24	212.24	212.98	209.34	214.2	204.73	208.04	211.59	210.77	212.2	206.66	214.63	216.39	199.69	209.31	210.82	208.57	208.68	210.45	207.02	213.34	212.62	199.9	205.45	207.2	209.94	207.89	207.97	207.84	204.52	207.88	206.46	215.16	206.91	210.34	204.11	212.05	205.82	215.65	208.65	204.95	202.04
212.71	210.55	204.68	205.85	204.58	205.79	207.21	207.21	206.86	203.36	207.34	210.73	212.73	203.87	207.2	207.48	205.93	206.18	204.95	206.26	198.29	208.13	205.1	208.32	207.28	201.97	199.47	201.4	202.63	204.33	196.41	205.21	199.21	206.65	202.36	201.23	207.35	198.31	200.97	211.72	201.85	204.08	201.31	204.69	200.84	205.88	209.06	200.64	203.75	208.03
200.6	209.5	211.49	203.84	215.37	211.18	206.78	205.36	203.78	205.11	209.18	204.84	210.19	209.19	205.9	208.06	208.66	205.19	207.67	210.24	209.92	209.22	207.43	203.37	206.65	205.03	210.61	210.56	209.96	212.28	208.87	208.81	207.57	212.8	207.24	209.7	210.86	203.79	209.33	202.95	204.95	204.9	211.82	212.65	205.61	212.75	208.7	211.9	207.96	204.49
203.65	201.65	206.81	205.52	204.38	205.55	202.31	206.39	204.5	204.74	209.38	209.96	206.28	203.54	199.98	201.74	202.12	203.16	200.28	207.5	201.65	198.83	204.06	202.76	199.41	207.79	200.66	212.18	205.82	202.84	199.43	206.3	204.68	202.38	206.02	199.06	203.3	201.1	201.04	205.06	203.1	198.02	208.94	206.25	203.08	205.27	198.15	206.69	202.31	200.93
206.98	209.89	212.83	205.36	210.39	205.24	208.95	209.61	208.7	212.63	211.7	200.48	201.37	203.46	210.01	210.94	208.04	207.7	202.28	207.56	209.63	217.25	207.55	211.81	201.14	205.8	209.65	206	207.24	207.9	202.89	210.88	205.61	211.69	204.47	205.19	203.89	206.76	205.6	205.55	205.64	212.75	208.92	211.78	210.21	213.14	210.66	210.37	206.08	207.55
201.61	200.97	204.53	205.59	198.47	203.1	203.16	201.22	201.06	209.86	196.65	206.67	207.72	201.05	206.43	204.84	200.45	206.47	200.21	202.71	203.18	199.23	205.56	209.1	202.87	205.89	208.15	204.59	204.8	206.64	203.06	201.46	205.24	202.78	207.35	206.32	205.04	200.42	204.03	203.02	202.87	204.52	201.87	201.03	196.02	207.36	203.75	204.95	200.02	200.63
217.41	211.2	214.85	214.15	216.21	211.2	223.18	218.65	222.35	219.35	219.51	211.8	214.41	223.77	213.02	221.53	214.13	223.12	225.65	224.51	217.69	213.86	220.51	222.94	212.25	218.94	214.45	218.57	217.85	215.59	213.47	222.01	221.54	219.31	224.61	214.14	224.84	217.34	217.85	223.48	214.79	219.53	217.93	222.17	212.45	216.08	219.53	216.78	216.67	220.78
208.96	209.78	213.28	212.79	211.93	211	205.75	208.02	213.71	218.51	208.15	218.64	210.8	211.08	214.01	214.01	216.17	217.91	210.27	218.11	206.47	214.01	214.6	214.92	210.35	208.61	216.74	211.52	208.27	213.47	209.43	212.5	210.58	208.56	207.11	204.68	212.12	211.87	215.73	209.75	212.58	218.83	209.81	210.89	212.82	213.28	209.69	208.82	217.04	211.49
208.94	213.07	209.31	208.64	215.47	202.58	209.81	202.53	208.35	209.26	203.26	206.44	209.73	205.1	206.41	209.56	206.02	202.29	203.64	203.76	208.34	208.24	204.82	202.63	206.79	207.73	208.31	208.88	207.68	206.8	207.1	205.37	206.01	206.39	207.42	202.11	210.54	204.75	213.12	208.56	206.3	203.1	208.28	207.9	203.34	204.58	202.15	206.47	204.88	201.39
197.63	199.41	184.05	202.58	199.58	195.75	193.63	197.87	197.89	189.85	196.02	195.35	197.42	199.02	193.49	196.55	197.61	195.42	193.92	190.75	194.96	194.21	194.7	194.74	198.55	197.72	197.13	193.91	186.61	185.96	199.11	197.28	192.21	192.03	190.69	197.85	198.65	190.99	196.61	193.71	195.73	194.59	188.86	188.73	196.45	194.24	197.39	198.37	192.56	201.96
206.21	210.5	207.59	204.02	208.51	205.89	205.06	211.02	205.61	215.41	205.78	203.66	205.68	208.54	208.89	203.43	204.77	201.77	198.85	202.84	211.87	210.24	208.43	206.3	202.55	208.13	202.56	215.88	205.55	203.83	208.09	202.73	205.53	205.33	207.03	208.02	206.96	211.26	203.65	198.04	212.04	207.52	207.27	206.64	204.73	205.34	202.67	208.55	202.24	206.1
204.14	199.68	213.75	202.12	204.07	203.33	202.34	211.61	209.57	207.94	205.58	206.63	204.52	208.26	200.02	200.1	209.05	198.98	205.5	201.38	205.09	196.58	204.56	208.94	198.9	202.16	209.97	209.99	203.61	202.63	208.69	200.35	209.44	206.3	205.54	205.38	205.65	212.15	209.24	205.81	205.86	205.22	201.59	202.15	203.12	206.21	209.21	202.36	205.34	208.23
208.88	213.83	206.74	214	217.47	208.27	204.79	207.44	210.18	203.03	208.57	209.51	209.43	214.42	207.21	210.37	205.6	204.04	202.62	210.31	208.62	206.16	209.32	208.3	207.84	212.03	211.22	202.48	205.95	203.61	210.1	204.23	209.31	203.21	208.59	206.75	203.5	204.47	207.46	207.75	208.5	211.93	206.84	208.65	209.71	205.08	205.8	208.15	207.95	214.23
202.58	208.89	204.46	201.67	211.13	204.84	200.74	201.11	204.43	203.59	203.9	203.85	211.52	209.65	208.1	206.13	205.89	203.21	199.42	202.56	204.53	202.36	210.24	205.73	210.92	205.72	199.09	203.23	208.89	204.37	208.75	201.38	201.31	201.97	199.61	201.68	203.84	211.11	203.6	200.48	206.17	206.23	200.61	202.1	203.46	205.86	206.68	200.4	197.61	204.73
199.82	194.88	198.03	202.38	199.51	198.93	195.41	202.74	198.84	198.4	200.91	202.14	209.18	202.64	200.49	198.11	198.72	211.57	205.14	202.49	197.28	202.77	202.94	204.99	198.41	199.14	206.42	198.91	199.51	202.9	201.06	194.33	202.87	200.83	199.72	196.37	203.42	201.11	199.09	201.26	200.92	194.53	195.55	203.05	201.96	200.65	203.14	200.67	204.8	204.27
209.01	212.05	209.9	213.6	208.93	215.96	207.03	212.2	210.2	206.14	212.02	208.1	210.8	216.45	209.38	212.24	219.83	210.04	216.28	208.66	208.92	214.34	211.41	218.71	218.83	209.46	206	206.29	208.27	214.38	207.14	214.95	207.38	214.31	211.7	211.66	214.15	218.19	203.54	210.41	220.54	211.34	214.11	211.41	209.23	211.66	207.45	209.71	212.38	212.24
215.69	205.47	217.57	216.8	219.57	210.74	211.61	212.32	216.05	214.31	210.32	215.32	208.68	213.62	215.46	210.7	217.74	209.83	214.42	218.67	212.54	216.79	207.77	209.69	212.45	215.45	211.29	213.34	210.68	213.54	220.04	214.25	209.65	211.82	213.48	214.91	213.76	211.63	218.88	211.4	212.15	205.89	215.65	212.27	203.69	212.59	214.52	209.77	214.5	224.22
211.35	204.6	210.03	214.25	213.28	213.78	210.73	202.12	207.12	211.54	208.83	205.83	209.35	211.56	219.88	202.09	211.14	209.77	207.92	208.79	209.33	205.97	213.99	209.13	212.2	205.08	207.23	212.45	211.41	205.2	207.2	203.16	202.96	208.91	203.98	210.58	207.31	212.06	206.6	208.48	207.12	213.72	211.33	209.18	207.46	210.13	206.62	208.8	214.75	211.78
207.88	215.32	207.63	213.44	212.33	213.04	202.71	208.03	208.97	209.56	204.62	205.73	206.9	209.55	207.88	209.08	193.78	209.7	213.83	206.15	210.5	209.08	212.16	203.73	214.45	212.11	208.08	206.29	212.22	209.91	204.87	211.62	206.04	207.07	214.78	211.05	209.86	204.81	205.51	208.74	207.51	206.34	207.04	206.83	204.24	212.95	208.44	212.05	207.89	213.41
202.15	207.52	204.8	198.13	207.02	200.88	207.53	204.91	208.32	209.77	204.39	203.55	204.98	201.96	202.11	201.2	204.14	204.75	211.12	204.29	207.15	199.87	205.63	203.02	207.74	204.2	204.18	202.19	200.62	200.67	202.82	210.73	206.3	207.06	204.81	212.88	196.5	207.91	202.52	205.3	201.18	205.36	201.17	209.93	206.76	204.99	207.34	206.63	207.28	209.09
215.46	215.99	218.68	220.05	217.18	216.52	217.95	216.44	222.31	209.77	219.23	218.94	218.91	217.07	219.68	220.06	219.98	214.35	220.98	214.15	214.85	218.99	226.37	218.91	216.94	215.8	215.01	215.73	222.71	220.25	224.04	208.99	214.17	214.15	215.19	222.2	213.09	218.6	215.96	216.84	215.67	221.49	213.76	220.68	215.09	217.66	221.07	217.29	217.83	218.26
218.14	214.18	221.06	217.84	216.99	221.72	212.83	217.7	211.06	221.39	219.49	219.5	214.58	216.72	221.06	220.23	218.28	217.72	223.82	217.32	219.75	219.55	221.72	220.32	216.35	217.4	217.8	217.65	221.59	223.55	219.46	216.13	216.84	212.79	216.78	219.59	221.87	211.48	213.71	215.24	219.89	216.27	221.97	215.62	214.97	220.35	213.53	211.1	216.76	216.59
209.71	216.6	210.42	210.25	206.38	201.33	209.67	209.62	211.25	209.37	210.26	207.89	206.17	208.61	211.5	212.93	211.99	212.52	211.41	206.83	209.35	216.89	206.75	210.95	210.62	211.91	208.62	208.01	207.03	205.72	209.56	208.06	202.3	208.66	204.35	208.94	209.14	211.12	208.31	206.54	201.44	207.91	208.75	206.97	209.64	202.01	205.91	203.13	211.91	212.53
218.89	213.26	214.03	220.78	215.48	218.57	217.39	217.33	215.94	214.74	223.06	223.31	214.93	212.47	214.34	219.85	214.35	221.58	215.86	219.98	215.08	213.33	211.61	212.61	214.07	217.55	215.04	218.13	219.91	212.65	217.18	219.34	218.73	225.89	210.74	220.43	219.26	212.31	214.53	216.93	216.46	217.59	216.02	212.51	216.58	216.69	215.67	227.28	216.9	212.67
197.2	197.25	195.27	190.93	194.46	198.57	199.59	196.57	199.79	202.21	198.24	189.72	198.22	206.58	200.65	208.97	193.58	198.12	186.93	202.4	199.31	198.58	204.86	195.51	199.67	199.4	204.27	195.26	198.55	196.9	190.82	194.28	197.7	193.25	201.5	201.13	194.71	198.43	202.35	196.79	196.73	199.9	194.21	196.8	206.9	190.65	195.68	197.32	199.88	201.34
203.85	197.31	202.1	205.27	202.68	206.17	205.57	202.64	208.39	208.68	206.43	199.68	203.31	203.74	205.37	205.85	201.45	205.87	202.51	203.63	206.46	200.45	198.2	202.24	204.18	207.06	206.76	199.37	208.87	198.62	203.55	201.32	202.19	205.54	205.17	205.59	205.13	203.76	198.24	206.12	205.31	202.36	203.07	206.65	205.82	204.26	209.9	202.64	203.36	205.64
213.04	208.17	218.03	213.64	209.23	208.21	210.2	212.09	213.21	211.7	217.01	214.76	211.44	207.59	211.28	210.74	206.38	214.5	208.22	206.9	215.58	211.57	217.19	211.58	220.43	210.12	205.69	213.32	206	208.17	211.44	211.68	214.03	213.41	214.53	210.69	207.7	205.81	210.48	218.3	215.67	216.26	208.34	217.69	215.7	208.94	211.88	221.58	215.41	212.47
202.31	198.91	198.17	200.62	195.79	202.42	201.66	200.99	202.16	204.07	197.1	200.3	203.18	205.92	209.27	199.54	204.94	199.67	205.47	203.97	200.59	200.1	199.71	202.63	204.5	204	207.03	201.23	200.42	201.41	202.52	198.57	196.68	200.95	201.84	196.72	201.58	196.74	202.15	201.98	202.14	207.61	196.32	204.86	205.78	199.01	197.36	202.28	197.49	201.51
210.5	210.73	207.85	207.91	202.97	204.95	207.27	208.88	213.23	209.88	214.9	205.39	209.61	205.7	199.31	208.51	212.94	206.34	199.24	206.88	203.84	209.59	205.66	207.5	207.12	212.09	209.88	209.24	201.77	204.18	208.12	206.61	203.65	205.42	208	205.22	203.76	209.36	206.47	212.34	214.17	199.48	208.23	206.03	207.9	209.36	200.66	211.97	205.86	205.09
215.62	222.91	210.44	214.94	211.98	211.79	206.56	215.08	212.11	212.1	213.05	209.82	202.59	213.07	210.78	210.67	210.86	208.88	214.27	209.02	206.63	209.69	211.83	208.88	215.38	213.61	216.64	210.86	211.6	212.63	209.72	214.79	214.92	215.15	213.8	211.91	208.34	207.36	206.85	210.77	215.7	208.72	207.92	213.03	212.17	218.22	215.03	210.7	209.86	200.74
218.5	214.95	215.73	217.1	213.97	221.09	219.28	216.06	218.6	212.84	222.74	219.66	224.33	218.82	217.97	217.94	216.2	213.42	217.46	218.19	220.51	213.45	211.54	218.71	218.77	213.68	210.6	223.39	220.83	218.59	211.87	212	218.34	216.53	211.9	212.53	215.42	223.63	214.23	220.63	218.16	223.08	214.76	222.85	211.5	214.9	214.33	216.81	213.57	207.34
203.12	207.55	213.87	207.3	206.35	208.94	204.26	205.28	210.6	202.34	210.21	206.57	205.59	207	210.73	210.72	205.21	212.7	204.27	202.45	203.41	202.03	204.99	208.61	206.78	204.77	201.13	217.15	210.75	208.76	212.6	203.03	206.95	203.46	212.25	202.66	211.39	201.34	207.62	205.68	208.59	206.6	214.92	204.34	210.8	210.83	210.27	203.33	213.75	204.66
197.15	198.74	199.75	197.38	197.51	200.6	207.85	197.54	197.06	194.09	203.44	200.94	206.28	198.34	198	201.33	195.22	204.82	192.66	196.23	196.97	197.19	200.19	196.34	197.01	202.43	192.64	197.79	200.83	206.78	198.35	202.32	201	198.29	204.1	195.28	198.97	202.28	195.94	204.66	195.06	198.35	201.45	198.3	197.22	197.53	192.69	208.61	205.21	194.09
200.21	198.04	201.52	197.45	194.47	197.73	198.31	197.96	196.71	193.92	196.71	197.19	201.14	190.12	202.87	200.29	198	198.98	198.4	197.61	198.17	200.8	195.68	197.89	203.53	195.4	193.81	204.67	198.3	196.68	213.14	201.26	200.49	198.75	196.65	196.24	197.53	197.5	195.53	192.8	193.68	199.04	191.55	196.77	200.64	193.25	193.9	192.59	202.42	205.23
202.7	196.26	199.99	202.95	197.15	200.67	201.4	195.59	201.03	187.61	193.6	198.6	202.2	201	197.08	200.04	195.6	198.12	200.79	192.2	195.43	197.88	198.95	204.94	194.01	200.17	201.47	195.42	195.33	188.22	200.32	204.18	200.01	198.36	199.55	196.9	194.2	194.19	198.22	205.12	199.33	206.8	202.14	204.79	202.43	196.58	205.05	200.74	198.34	196.66
207.14	205.72	202.07	202.98	201.23	210.26	209.62	204.78	204.91	199.19	204.21	204.43	203.57	205.36	203.66	199.23	211.65	211.11	202.62	204.9	199.86	201.92	211.05	203.77	203.77	211.38	209.67	198.95	206.93	201.64	209.16	206.17	205.27	203.82	206.15	207.89	206.32	209	200.77	211.95	206.96	205.71	199.15	201.61	203.6	200.35	204.76	200.93	199.53	207.32
205.68	207	207.94	209.16	209.31	212.32	210.23	206.99	203.97	209.43	209.54	213.44	211.07	213.26	204.37	205.9	207.74	215.42	211.25	207.09	213.35	211.16	206.78	205.67	206.16	204.63	205.71	201.84	203.66	213.83	204.88	214.96	209.05	207.61	209.71	208.06	212.51	210.56	205.03	201.1	203.68	213.22	211.54	213.53	207.93	203.13	210.71	213.41	210.62	208.6
218.09	216.07	211.86	214.7	212.63	214.07	214.15	220.05	219.26	214.25	215.3	210.04	216.92	216.06	215.74	219.86	216.86	217.81	218.13	215.07	218.88	212.8	213.68	214.65	221.23	216.55	210.81	214.77	213.97	222.87	216.64	215.24	219.88	214.02	210.79	217.65	213.43	214.88	208.82	217.6	220.06	220.58	213.02	207.29	229.36	223.69	212.52	209.32	214.96	215.84
204.15	198.64	198.29	203.54	206.07	202.12	204.04	203.32	203.5	206.91	201.68	208.11	199.14	202.98	205.39	203.59	197.89	202.51	199.61	205.27	200.31	203.37	198.92	201.34	205.4	202.46	198.98	200.91	202.05	201.34	201.87	195.25	201.28	201.53	200.57	207.66	207.47	204.28	202.99	200.03	203.28	196.19	199.43	201.95	201.37	204.28	200.63	198.69	197.36	203.26
210.33	203.7	206.01	204.73	195.33	204.87	205.15	205.49	207.9	203.4	206.44	201.88	199.16	196.44	203.09	204.62	197.98	198.14	199.58	205.11	206.16	202.68	207.28	202.74	203.83	208.46	202.73	201.13	207	201.91	201.15	202.83	200.19	207.37	203.4	210.18	202.49	206	202	207.43	201.11	206.23	207.46	202.01	198.25	203.06	202.67	198.67	200.13	208.43
214.05	213.97	216.98	226.59	214.5	214.95	214.27	219.34	215.18	209.77	218.94	212.65	220.46	217.8	211.85	221.52	216.04	214.35	217.35	218.18	215.82	212.96	216.76	207.04	217.77	214.77	216.8	213.94	223.1	217.56	220.31	218.94	213.32	221.58	211	222.47	221.78	215.76	214.99	216.35	210.76	217.55	221.78	218.64	214.8	215.28	215.81	215.17	217.39	217.04
209.55	206.39	210.05	216.84	208.49	209.94	205.18	206.14	206.5	205.89	210.01	212.28	205.37	213.18	210.97	209.79	208.12	209.44	212.98	209.83	211.83	208.72	204.99	214.67	205.22	204.61	207.52	208.23	213.77	211.33	207.32	209.86	205.03	210.19	201.48	212.34	196.89	205.92	212.32	205.95	210.78	205.08	203.33	208.84	206.84	212.69	209.47	204.81	207.98	209.03
204.14	213.46	209.13	207.46	211.4	216.91	210.55	208.92	209.83	214.94	210.66	210.34	213.05	210.38	204.06	215.02	217.02	206.88	211.93	220.22	210.59	208.24	215.05	215.43	207.12	208.27	203.68	220.78	208.49	212.54	209.64	210.56	218.03	213.07	218.04	215.9	207.46	212.36	209.57	218.03	209.72	209.78	212.95	216.08	219.39	210.24	215.36	212.2	208.14	209.3
205.71	206.59	208.33	198.11	203.12	198.83	204.36	202.38	202.37	207.94	214.86	203.52	203.11	201.71	203.33	198.61	201.64	203.89	205.68	198.99	201.24	200.34	202.72	207.72	197.68	208.61	205.4	207.31	200.37	199.52	202.29	206.12	203.21	202.85	203.23	204.4	200.69	201.66	204.37	205	206.41	200.23	204.72	204.82	205.41	204.07	197.07	202.68	206.21	201.58
210.3	211.18	214.11	214.03	209.25	209.48	213.75	211.98	213.54	216.36	211.9	208.55	215.26	215.16	217.55	211.26	217.49	210.84	211.38	208.06	209.61	212.22	208.76	214.15	206.4	209.68	215.38	207.22	208.82	209.9	215.68	213.56	210.34	208.26	214.35	203.79	212.27	212.97	213.82	214.95	214.23	213.95	208.76	210.88	210.29	200.4	207.42	210.56	215.09	213.27
199.54	192.61	193.85	192.97	200.44	193.62	198.85	198.28	200.55	197.72	197.5	198.31	200.67	197.98	197.64	200.04	197.91	202.46	202.73	204.03	202.21	199.32	197.85	196.31	198.12	200.13	197.46	203.75	204.17	197.85	204.69	206	204.79	200.49	202.22	206.95	195.82	197.35	191.51	200.31	192.9	197.39	201.02	204.8	198.94	199.95	198.09	202.49	198.64	197.63
220.9	218.44	216.4	221.32	213.04	220.72	213.58	218.42	216.94	207.27	216.22	209.74	221.69	227.48	217.15	216.14	217.97	215.44	214.24	224.86	213.22	219.89	216.46	219.33	226.83	215.19	219.98	217.31	213.47	219.41	221.28	214.22	222.58	219.64	217.32	221.49	214.78	209.57	218.91	219.23	214.51	220.76	206.62	220.93	216.56	216.84	218.01	221.69	218.78	218.75
220.13	221.73	215.86	218.74	216.88	213.16	219.68	215.04	219.79	212.6	223.36	215.62	218	220.29	226.2	220.41	216.36	213.92	214.51	210.9	220.45	212.09	222.96	214.03	218.88	212.75	208.82	220.08	217.55	216.26	213.61	216.85	212.02	216.21	220.99	221.54	211.12	217.64	217.07	218.56	217.1	218.03	219.66	216.36	215.57	219	218.89	213.83	212.74	219.02
210.05	208.26	218.01	207.56	206.94	204.85	199.72	203	211.13	203.34	210.29	209.92	205.25	205.55	208.1	205.19	212.61	203.31	213.55	207.55	212.92	212.61	207.96	201.55	208.74	201.28	211.06	208.92	207.11	209.94	205.29	208.81	201.29	203.24	203.79	206.75	206.41	201.25	213.59	215.42	206.27	205.01	203.61	209.38	206.33	201.95	201.38	209.69	202.13	208.14
206.02	205.78	208.78	206.68	210.67	210.15	204.72	212.61	210.13	211.59	208.53	208.92	203.48	204.06	209.05	210.41	206.28	209.39	210.65	206.56	211.26	207.48	199	202.19	206.34	210.21	205.01	205.6	207.51	208.18	209.59	208.64	210.52	206.6	206.12	206.82	211.42	205.95	206.64	210.7	211.72	210.91	204.98	206.26	202.5	212.13	207.51	208.27	214.6	202.83
220.49	214.87	214.36	215.43	221.14	204.76	208.15	220.55	208.52	209.15	212.88	209.04	208.56	208.12	213.16	208.43	212.39	213.72	218.27	209.26	211.4	207.48	215.44	213.76	214.25	208.4	209.23	213.92	203.79	211.83	211.4	212.06	210.78	222.48	213.26	212.06	214.08	206.57	211.07	213.06	206.32	206.56	208.48	206.62	219.41	218.17	210.84	210.27	214.52	212.7
200.98	191.12	193.69	193.85	196.53	193.31	192.98	190.07	197.16	184.09	195.43	187.46	194.96	194.7	194.18	198.47	196.1	202.14	196.54	190.51	188.14	192.22	195.62	198.63	190.87	193.05	195.05	191.15	192.13	191.17	191.92	191.49	190.76	191.36	194.83	193.75	193.14	192.61	193.42	192.99	194.08	196.15	195.03	189.04	199.42	194.08	196.96	191.4	200.07	188.62
210.97	201.73	204.38	206.25	205.1	202.62	205.8	200.45	200.01	205.61	202.14	205.29	206.23	204.99	201.3	203.41	204.97	210.85	202.74	206.29	207.42	209.77	211.39	207.84	205.35	206.23	202.53	199.45	198.2	209.64	211.27	207.76	207.14	205.78	205.45	208.97	205.44	200.08	211.3	203.56	212.84	204.85	200.15	206.93	209.49	209.15	205.6	204.63	207.22	204.63
203.19	206.19	206.47	202.32	198.28	203.73	198.68	200.65	203.54	206.92	200.74	205.11	200.83	198.94	200.43	201.49	206.41	201.56	202.33	199.36	202.8	202.53	202.36	201.42	201.85	202.97	202.16	199.87	199.14	198.24	202.62	203.31	204.67	197.78	203.66	197.24	203.32	200.14	203.83	202.81	201.04	204.63	198.91	209.73	199.79	204.07	208.42	200.88	206.06	198.42
201.28	197.05	204.76	195.35	199.8	201.3	199.46	206.14	193.4	197.66	197.41	202.89	202.64	199.02	193.95	206.02	193.51	201.74	199.36	197.09	202.63	200.58	196.84	204.47	199.55	192.78	200.69	202.63	201.56	200.86	201.29	203.62	195.58	200.77	192.81	200.67	201.29	199.2	199.01	202.15	200.55	201.35	193.31	197.84	198.4	196.62	198.17	201.1	198.45	202.77
208.18	204.01	206.09	206.89	207.81	203.07	207.26	206.26	204.48	203.45	208.14	206.1	202.41	211.09	205.12	203.78	205.62	204.81	207.3	201	206.98	206.56	208.03	204.26	209.59	205.94	205.72	206.9	206.08	210.86	199.91	204.06	206.24	206.29	204.69	209.01	205.05	206.67	198.24	205.15	201.51	202.46	203.23	206.07	196.02	201.15	205.87	209.05	201.83	212.99
211.67	199.63	208.16	206.69	215.59	210.74	202.44	201.45	203.31	205.39	199.48	210.51	206.83	207.42	204.98	201.76	208.06	203.83	206.25	211.55	215.02	209.33	206.54	205.16	203.9	206.4	211.75	209.27	209.21	207.25	201.68	200.28	205.16	210.11	204.34	212.17	209.43	202.83	204.41	205.28	206.36	207.18	202.38	203.01	208.02	206.39	208.79	210.05	205.79	216.06
210.34	212.23	218.56	210.04	219.33	216.84	208.26	214.04	221.43	218.17	219.09	218.02	221.07	214.14	211.37	219.03	215.58	216.35	221.72	219.03	209.81	215.82	216.66	216.44	218.9	219.57	215.57	215.74	214.55	219.52	217.55	212.22	215.16	215.08	208.29	214.48	216.46	223.56	219.16	216.96	221.6	219.37	217.55	214.99	218.86	224.97	218.65	208.11	218.74	213.95
201.79	207.91	208.67	201.92	216.37	210.91	206.61	209.25	208.52	214.22	208.9	206.38	200.7	207.38	208.93	210.54	210.84	209.87	213.55	209.02	211.56	206.14	209.4	200.08	209.39	212.69	216.15	206.22	212.95	211.01	207.85	204.74	204.4	211.52	210.83	207.77	208.28	211.86	211.4	208.05	217.14	208.35	210.34	217.76	212.59	207.07	207.46	204.32	214.54	206.91
201.87	199.02	205.91	208.36	203.65	204.42	209.98	203.97	205.46	203.68	195.64	201.13	203.96	206.79	200.88	212.07	200.42	199.48	211.05	200.86	201.84	204.04	211	200.3	214.24	204.93	201.53	208.46	203.75	204.24	206.55	199.96	201.65	199.08	201.28	206.82	204.17	209.94	207.06	200.91	204.96	199.02	211.48	205.05	203.68	198.46	202.04	208.36	210.39	202.56
219.01	218.7	222.93	213.75	223.29	216.09	214.93	223.85	221.49	213.19	213.73	216.73	210.64	215.75	211.66	218.22	209.23	217.61	218.64	211.82	223.09	216.66	219.22	214.2	217.87	211.7	217.02	216.81	214.25	217.23	211.85	211.07	221.02	215.04	215.35	216.08	214.72	214.25	216.88	217.43	214.67	223.76	213.76	214.77	218.67	213.41	211.18	212.27	219.37	221.21
195.11	197.67	193.59	205.76	197.4	196.15	195.34	202.33	197.05	200.27	194.23	198.23	199.54	201.69	189.52	202.69	201.07	199.5	194.77	203.13	195.9	197.48	194.7	200.55	197.77	198.48	202.98	199.08	201.22	198.96	198.57	202.77	197.43	197.64	198.82	204.22	195.39	201.84	195.81	197.54	194.51	192.76	201.07	206.03	200.14	199.16	196.49	199.51	194.74	203.36
205.98	202.33	203.5	202.82	200.09	207.48	198.4	206.62	208.59	211.82	205.62	197.31	205.68	205.83	201.22	203.24	205.27	199.53	207.85	207.37	203.55	203.44	202.66	209.36	203.76	202.52	203.87	204.44	206.08	205.95	206.18	202.75	210.09	201.28	204.18	205.15	198.11	202.36	203.01	205.16	201.99	202.33	208.47	199.17	207.5	199.57	198.47	199.85	205.34	202.84
203.8	200.67	206.56	203.6	196.49	203.19	204.8	199.48	204.27	202.01	205.39	205.45	209	204.9	207.25	202.32	205.47	200.29	208.76	209.62	201.71	210.2	201.93	206.93	204.11	202.27	207.61	206.96	206.5	211.75	200.8	210.11	204.16	205.88	207.88	206.18	201.17	205.14	204.12	202.1	209.95	200.84	202.69	202.64	208.21	212.9	212.15	200.82	209.75	205.56
205.26	208.77	214.39	205.67	206.4	211.72	204.4	208.81	217.62	204.61	202.78	211.91	208.41	211.39	205.25	207.55	211.93	203.3	209.27	211.32	202.04	215.73	207.14	207.89	209.3	204.53	204.78	213.39	208.21	208	206.67	207.99	210.92	207.8	210.73	215.4	208.06	208.07	206.79	206.68	205.74	212.63	211.12	211.42	216.61	204.58	204.85	210.05	207.06	206.61
194.2	204.82	199.61	201.83	201.77	198.35	203.92	197.64	207.86	205.99	202.07	203.81	201.14	198.44	208.63	203.93	200.87	201.83	205	198.79	206.24	204.63	205.53	203.43	203.87	203.64	205.93	204.12	198.92	205.07	203.26	200.94	207.83	198.21	203.82	203.51	202.62	199.31	200.72	209.3	210.08	207.8	196.85	211.41	206.69	202.34	201.15	196.45	204.74	202.12
195.09	209.25	201.78	199.14	204.66	208.31	203.37	204.52	204.68	204.55	208.19	202.1	199.1	198.98	195.69	207.22	213.65	198.96	202.25	199.61	199.21	202.53	203.01	198.75	204.99	203.38	204.14	207.96	208.86	200.35	208.07	199.82	201.65	204.36	200.27	203.99	204.1	197.75	199.33	204.26	204.42	208.14	206.99	205.37	206.83	204.19	204.04	204.75	206.99	201.72
211.15	210.03	203.53	208.22	211.52	211.29	209.1	211.21	206.71	213.9	209.04	209.85	206.88	208.01	205.88	209.53	201.72	214.17	207.39	215.17	210.13	209.64	214.61	210.3	212.46	203.88	208.29	209.76	205.47	202.87	206.23	209.86	203.84	209.12	210.68	207.82	209.99	214.02	206.59	208.35	206.52	204.38	204.91	203.39	204.82	213.09	210.57	208.09	201.39	211.29
203.09	197.95	202.49	202.85	203.03	211.1	202.87	201.81	206.61	202	203.91	200.06	206.29	199.82	210.13	195.78	204.86	204.93	206.42	209.17	212.97	210.65	202.48	207.27	202.96	207.96	202.97	209.45	205.23	206	205.78	204.65	205.78	202	203.94	205.74	199.99	207.26	204.97	201.94	200.05	209.53	204.03	202.77	212.79	196.49	205.11	206.49	200.58	203.55
205.27	203.72	213.68	207.67	204.34	206.45	207.24	217.68	210.28	210.15	212.31	207.62	209.03	207.06	209.91	207.15	212.29	207.73	205.77	208.28	212.68	213.95	200.72	205.05	213.28	203.14	205.34	204.18	200.98	210.06	218.03	205.51	204.47	208.55	207.2	202.5	207.11	207.32	211.07	210.85	210.54	207.54	215.53	207.1	207.53	206.63	205.79	204.77	208.05	208.31
202.37	203.91	205.55	201.4	193.65	198.35	208.19	197.7	197.49	200.8	196.47	197.04	201.1	199.12	197.25	200.35	202.99	192.05	199.48	191.9	207.59	192.24	198.31	200.55	198.43	204.93	202.19	202.89	200.37	202.75	199.14	201.19	198.51	194.55	196.54	195.21	202.34	207.15	203	200.68	199.98	195.08	201.89	196.68	199.59	200.34	194.38	209.34	205.45	202.12
201.77	202.5	196.06	201.47	203.47	200.45	202.88	205.74	198.31	205.84	203.86	204.99	205.47	206.72	199.97	196.59	198	198.26	206.98	208.08	207.9	199.54	202.65	204.24	200.01	205.84	202.17	203.93	203.22	200.59	209.23	199.47	194.76	205.34	203.18	200.97	203.66	201.38	207.23	203.28	202.84	205.27	204.17	210.96	198.02	204.54	204.78	202.22	201.38	207.04
210.94	209.38	211.01	210.27	209.07	217.07	210.91	212.63	205.44	213.26	213.06	211.58	213.03	207.7	209.81	212.13	205.45	211.64	212.41	212.71	209.67	204.72	208.28	209.04	211.91	212.3	209.57	214.32	211.96	217.01	215.54	206.74	210.12	212.2	205.72	216.14	204.16	212.73	208.5	205.5	212.7	213.11	211.13	208.88	210.26	208	209.05	211.55	216.93	210.79
203.67	214.13	210.59	213.04	216.29	211.95	217.57	215.17	212.74	212.76	203.22	216.3	208.24	208.78	211.99	210.67	210.15	205.61	211.86	217.45	215.8	214.04	213	210.35	212.99	215.81	216.98	212.09	213.33	211.16	210.03	211.74	208.97	210.58	220.41	209.83	209.16	212.77	213.64	212.54	211.52	213.51	212.56	216.65	211.4	217.87	210.44	216.66	210.3	214.26
210.77	212.9	216.86	201.71	208.17	215.84	212.69	211.87	212.35	212.82	211.69	210.4	214.13	210.23	212.76	211.08	216.49	215.94	208.54	219.01	212.29	208.31	214.39	216.07	213.31	209.09	217.29	213.32	212.14	213.26	207.3	213.97	210.02	210.97	211.14	216.05	214.34	205.1	219.41	213.21	215.36	208.31	220.44	219.62	216.18	207.96	216.28	209.46	211.88	208.12
211.72	211.17	207.62	208.99	211.6	213.44	207.74	212.93	202.61	215.29	208.11	204.82	203.66	207.08	211.49	212.76	213.01	206.7	211.68	208	204.67	198.7	206.26	208.51	213.95	207.96	215.78	215.9	211.38	212.69	209.01	206.05	197.94	209.05	217.38	210.77	210.31	208.18	206.43	205.36	202.13	209.34	208.91	208.51	204.62	210.62	206.75	205.61	208.8	205.35
205.95	211.69	210.75	204.71	209.37	207.51	209.86	211.52	217.08	200.03	202.34	207.97	204.09	205.27	208.32	208	210.98	209.26	208.03	212.67	212.05	212.9	207.42	211.86	207.38	214.45	208.92	208.26	207.55	209.89	214.67	209.64	205.81	204.77	206.35	209.23	213.9	207.47	211.78	210.55	206.44	204.7	200.04	210.23	206.8	205.24	215.57	205.97	216.03	211.62
201.86	206.19	196.17	197.54	201.21	192.24	201.69	198.48	205.02	198.05	200.29	206.34	200.62	198.13	198.3	197.23	200.3	204.04	194.78	206.62	197.86	194.17	196.36	198	197.22	200.93	200.3	201.64	200.51	204.26	199.38	197.79	201.45	200.24	201.41	202.54	195.65	192.98	198.92	199.85	200.32	199.8	200.93	201.89	202.5	193.39	203.1	206.99	199.58	203.48
212.79	211.56	212.19	215.79	215.1	215.88	202.68	217.36	213.81	212.19	215.37	211.92	215.85	210.47	213.3	217.25	204.79	212.97	219.79	217.21	209.26	213.44	212.03	216.1	211.84	213.71	212.25	208.06	205.56	211.61	213.32	213.5	208.72	211.18	210.49	212.92	214.02	211.83	209.78	215.35	214.29	218.64	209.86	208.09	212.09	206.8	210.53	218.1	208.49	208.97
203.17	203.28	201.66	207.13	195.57	206.25	205.29	206.13	204.87	206.67	202.07	206.62	200.54	211.34	205.08	208.13	205.97	204.39	201.46	202.18	199.26	206.18	203.93	208.13	207.54	204.76	206.69	207.51	203.18	200.33	201.21	206.55	201.65	208.83	206.65	208.22	199.17	207.44	205.06	200.96	199.28	203.66	212	210.36	199.81	202.99	207.3	208.81	207.7	197.34
210.94	215.48	214.36	208.03	212.7	207.38	207.5	207.93	213.84	211.2	212.83	216.66	208.84	211.92	207.7	210	215.48	208.87	212.38	211.99	215.3	209.59	213.64	209.73	211.89	217.19	208.33	216.17	206.4	212.75	209.52	214.9	209.1	211.04	211.34	210.24	215.68	215.69	214.22	214.8	209.5	216.83	211.87	213.74	211.64	208.14	217.86	213.65	213.34	211.27
203	201.24	206.76	205.09	202.62	199.47	201.5	201.37	204.27	204.4	200.97	205.07	203.9	202.48	199.09	197.16	208.5	205.08	198.91	205.06	202.32	204.15	205.78	205.56	205.16	195.98	204.44	203.54	207.72	202.4	205.79	203.23	206.29	203.9	201.05	200.98	201.82	204.57	194.8	206.84	195.02	201.46	206.17	206.61	206.34	203.99	201.73	202.16	200.36	205.69
221.34	213.71	221.84	219.19	213.98	211.87	217.26	212.4	214.6	211.55	217.95	216.91	215.64	223.2	221.36	218.81	217.03	214.54	217.8	213.13	221.14	217.4	215.14	216.85	212.13	218.59	219.07	217.24	219.12	217.77	217.15	220.81	215.81	215.15	219.64	214.24	219.79	217.77	212.45	217.33	221.72	211.95	212.83	214.99	222.13	218.51	219.35	214.21	219.18	224.48
200.38	201.3	208.1	200.13	200.86	204.23	202.64	204.64	196.4	201.74	204.7	203.05	200.13	201.57	202.79	200.26	198.4	203.46	203.04	201.68	197.66	208.87	208.76	206.94	200.54	204.06	211.62	203.51	201	202.65	202.75	201.11	205.17	200.25	202.23	197.6	200.23	197.97	199.15	203.69	196.71	195.95	198.32	203.73	205.46	197.69	204.36	204	206.04	200.58
206.69	210.6	207.81	209.53	211.9	215.27	205.23	204.03	202.68	208.43	209.11	207.72	204.7	210.84	203.17	209.25	206.47	206.15	209.05	201.34	202.85	201.3	207.18	206.54	210.94	208.6	203.51	209.14	208.42	205.21	203.97	210.15	207.58	199.74	209.22	203.77	204.64	211.8	203.84	208.45	209.82	202.68	206.09	207.57	203.78	209.12	203.78	211.91	212.6	201.13
208.32	198.34	205.42	204.57	207.41	202.85	206.74	199.88	205.22	207.1	202.18	205.71	204.07	209.13	195.86	209.51	204.85	206.02	196.96	197.52	209.22	205.59	201.6	202.88	211.18	202.79	205.18	199.84	203.42	205.35	201.23	202.13	207.7	203.36	205.44	202.96	199.47	206.59	201.35	201.61	205.01	200.46	202.96	198.95	207.1	199.97	201.81	206.7	203.96	206.29
209.07	196.76	204.86	214.7	208.68	205.65	207.52	209.11	210.66	205.43	208.7	211	209.97	207.64	212.24	207.58	211.35	206.36	207.51	209.02	217.31	210.42	205.33	216.31	205.93	211.04	202.74	211.05	207.94	209.02	203.74	213.44	206.27	209.55	211.05	206.71	213.77	210.74	208.99	213	208.31	212.36	209.54	218.7	204.84	208.16	202.08	211.11	210.87	210.78
204.58	197.6	203.33	206.1	198.72	197.31	195.2	202.35	206.65	203.38	197.12	201.02	197.02	197.34	202.55	205.07	197.76	205.36	200.21	206.33	203.54	198.91	202.72	199.29	199.96	206.57	198.39	202.66	201.14	205.4	208.03	199.57	204.32	203.5	202.34	206.91	209.18	206.65	203.29	204.84	203.09	202.05	206.52	201.79	203.1	203.13	201.41	196.5	201.95	198.32
218.55	214.13	213.08	217.01	220.77	213.97	213.87	225.18	220.67	221.33	225.64	211.77	214.79	217.96	220.09	215.56	215.53	214.55	216.78	214.69	217.62	215.53	221.4	216.97	216.5	218.27	210.46	215.82	218.17	216.31	219.95	215.81	218.88	222.07	216.32	218.24	218.67	221.12	223.5	211.16	221.3	218.73	220.75	217.62	221.03	221.63	217.26	221.49	220.27	212.96
218.88	209.9	219.07	212.15	212.64	211.18	215.29	219.11	210.81	205.28	218.05	208.89	204.93	214.17	211.43	206.98	207.44	212.57	211.4	217.07	214.15	215.65	206	214.54	215.49	214.23	212.55	216.67	207.44	210.8	214.15	216.45	214.67	208.78	211.75	210.53	209.17	208.07	210.37	208.04	213.35	217.83	212.41	216.28	202.09	212.8	206.37	211.43	209.59	218.71
209.22	214.9	208.2	208.71	207.65	215.04	207.52	218.14	208.11	206.95	210.42	217.91	206.88	212.01	211.54	217.51	214.35	208.35	214.19	219.49	213.47	208.22	213.31	217.4	216.4	213.42	213.61	217.32	209.95	211.5	219.93	212.76	217.31	214.91	209.64	210.37	217.36	212.49	209.86	215.34	207.62	211.45	212.32	214.96	209.06	216.61	215.15	213.75	218.52	216.24
219.32	219.31	220.4	223.21	215.15	213.29	214.66	217.92	215.05	216.23	208.44	211.83	215.9	211.86	212.01	216.11	218.79	215.95	213.82	216.13	218.36	218.44	221.04	221.5	217.26	230.99	218.98	210.83	214.06	217.37	220.45	213.23	224.03	217.07	221.03	218.25	215.9	220.56	212.28	210.21	216.37	213.75	216.29	211.27	213.56	214.9	214.48	212.53	219.82	216.93
208.83	206.78	204.25	203.96	199.58	204.35	202.21	200.4	201.86	202.85	206.79	199.42	201.45	211.49	200.24	202.36	208.02	192.66	208.53	207.54	205.25	202.29	195.99	208.67	206.1	204.15	202.45	207.75	203.9	199.91	206.34	204.66	205.11	194.33	208.43	204.87	205.54	200.94	206.47	205.73	200.49	197.87	202.05	206.1	204.66	202.88	205.31	206.97	205.7	202.15
200.33	204.78	211.15	208.91	208.34	214.56	209.01	205.09	208.4	206.2	201.91	209.21	205.67	206.5	205.02	205.83	204.99	209.4	207.44	209.16	201.72	208.86	207.15	199.71	208.78	201.21	213.12	205.27	210.65	215.23	200.23	205.77	203.95	208.55	208.08	211.27	209	209.15	208.36	206.77	206.79	204.4	204.84	209.07	207.01	210.25	206.72	207.74	200.64	203.28
202.57	213.85	211.85	205.59	208.13	203.6	199.25	209.64	205.95	212.4	208.73	207.47	208.4	208.56	202.19	214.39	203.89	200.41	202.36	209.91	205.68	209.06	203.69	212.23	208.03	204.13	209.28	210.2	202.87	208.83	208.05	211.18	203.68	209.72	205.57	204.41	209.28	205.42	209.55	207.54	203.15	202.05	207.86	208.07	206.53	209.13	205.34	209.08	209.34	209.35
198.47	192.86	199.27	196.86	201.57	198.97	202.51	197.47	198.85	199.69	201.76	200.26	204.17	197.1	198.15	199.93	195.67	191.81	190.83	201.34	201.26	200.7	201.04	197.62	202.1	193.61	197.35	193.46	198.04	194.85	206.49	195.69	193.36	200.87	192.18	200.3	197.58	198.75	197.01	200.74	199.94	200.28	195.2	199.56	195.3	198.78	197.35	199.41	194.93	201.55
193.48	203.33	200.41	196.79	198.17	199.84	198.08	204.2	207.22	195.63	199.1	209.74	199.7	203.1	211.61	203.6	209.16	201.53	199.54	205.4	204.2	205.46	205.25	197.09	202.08	201.33	203.68	195.95	202.98	206.52	204.63	205.09	204.82	203.81	201.63	197.22	205.31	197.91	208.84	200.59	214.16	206.1	196.97	202.78	208.63	200.28	204.77	203.55	207.72	204.06
213.82	212.9	212.71	213.49	208.92	209.31	210.97	213.02	205.92	216.3	214.33	213.84	208.27	209.64	211.22	211.19	214.94	213.15	210.92	210.16	212.09	211.3	213.83	215.99	203.41	207.46	203.31	210.37	209.1	214.03	215.52	210.43	208.9	217.86	212.22	203.52	212.11	213.79	205.33	200.47	210.32	209.11	218.19	212.76	211.96	213.08	212.34	204.06	208.03	211.15
206.85	212.39	213.47	207.66	206.84	203.21	209.81	209.42	203.86	205.71	212.54	209.05	212.28	208.56	203.98	201.34	215.07	206.81	209.2	208.68	204.55	210.62	205.53	203.83	208.65	209.41	207.29	212.54	205.63	206.04	210.24	211.15	208.18	217.26	208.47	205.03	206	212.6	211.56	207.29	207.79	211.53	208.06	210.54	206.93	213.24	209.86	208.55	207.38	211.54
205.85	208.16	208.63	208.97	217.36	198.97	202.69	206.7	204.43	205.34	205.33	212.44	207.19	214.94	211.02	206.46	208.28	207.71	212.79	213.08	211.55	202.94	201.91	213.72	213.02	204.54	215.57	211.59	205.26	206.16	209.78	214.35	209.86	211	208.53	208.57	216.11	203.04	212.62	199.37	205.27	205.06	201.82	209.35	207.95	206.82	209.44	202.78	210.59	209.21
219.76	218.02	218.91	216.34	217.79	216.47	216.87	220.92	214.79	217.59	220.39	213.69	213.06	215.1	209.39	217.23	221.53	224.06	217.93	208.56	223.31	213.24	216.37	217.13	216.64	217.52	215.57	212.3	222.25	217.62	224.72	211.78	214.58	211.09	211.96	213.62	215.46	213.67	219.57	214.26	221.36	217.98	213.7	215.84	215.86	215.77	217.83	216.12	219.03	215.87
205.52	211.54	210.08	207.32	205.92	210.12	206.45	200.24	209.17	205.85	209.83	206.89	210.38	208.22	209.58	204.29	207.66	212.93	214.37	210.03	205.75	208.47	212.05	202.63	212.82	211.02	206.41	206.03	204.7	209.4	208.48	211.85	209.17	214.72	204.18	208.19	201.6	207.22	202.21	205.01	207.18	210.11	207.43	206.89	209.15	203.82	212.49	208.32	205.05	204.71
213.2	210.39	211.24	204.95	217.89	207.89	214.96	210.68	217.8	210.61	214.84	208.64	206.15	210.44	215.66	204.58	208.86	205.78	215.67	206.73	211.41	206.42	208.67	209.96	205.18	207.93	209.72	208.47	210.39	210.2	214.04	213.89	204.35	211.87	210.93	207.17	210.45	211.66	209.21	213.09	210.96	206.95	207.65	208.92	209.35	205.02	210.62	208.03	209.84	207.59
215.74	215.76	211.32	206.87	212.84	206.01	214.05	213.3	208.6	206.34	208.65	213.9	214.24	216.87	216.08	214.13	210.45	216.91	211.59	213.16	214.17	208.83	209.49	207.32	213.63	216.05	213.53	206.35	217	205.6	210.19	214.2	213.39	212.89	220.12	216.67	213.08	212.52	210.09	213.48	209.71	212.53	214.05	217.37	208.74	212.01	212.63	220.04	209.09	214.56
200.21	211.84	210.15	204.43	204.59	198.19	197.31	197	204.14	206.51	207.22	206.45	200.41	209.26	203.08	204.56	205.36	206.44	195.4	204.46	202.8	205.81	205.32	204.66	205.57	205.14	202.71	204.79	200.51	210.39	208.08	203.34	198.96	198.67	203.17	202.2	199.72	202.8	203.89	205.6	203.28	200.26	204.78	206.58	202.52	207.83	211.57	199.52	207.15	207
215.41	213.47	220.39	220.41	215.03	210.64	218.39	217.9	215.2	208.27	217.29	213.11	218.11	214.94	212.73	215.83	214.36	221.56	218.87	222.51	215.07	219.51	215.84	217.72	213.09	219.05	216.53	212.74	216.94	218.01	215.07	218.77	218.25	219.6	215.2	220.48	224.47	219.22	218.44	218.97	219.74	219.85	211.01	215.58	216.49	208.38	217.27	212.19	215.51	215.41
213.19	206.43	209.89	207.83	209.21	208.38	202.42	208.35	206.96	206.79	206.98	206.3	209.34	206.71	208.03	213.17	205.17	205.55	207.21	212.7	208.24	206.23	205.31	206.54	204.51	209.44	211.38	211.92	210.37	204.1	212.75	205.38	211.03	210.94	206.7	205.91	209.36	209.68	210.32	207.39	209.32	211.24	211.4	206.27	210.72	205.25	201.53	208.58	204.76	209.12
205.77	199.37	195.08	206.21	198.3	198.84	198.88	200.18	195.4	198.92	195.76	200.37	200.56	199.63	195.87	200.15	199.22	197.11	199.02	196.08	197.61	195.17	201.59	203.57	199.08	199.31	196.29	199.27	197.41	201.61	198.43	204.2	199.45	195.89	198.14	203.64	203.75	202.8	199.11	197.34	196.54	198.23	198.33	195.83	198.97	195.87	196.68	195.43	201.29	200.88
205.64	215.83	210.56	212.43	208.36	215.86	209.79	213.04	211.08	209.02	210.96	214.57	211.15	221.59	209.74	207.47	215.61	216.05	211.35	209.3	212.66	208.81	214.21	211.66	212.88	209.65	212.82	214.62	208.13	211.43	210.64	213.52	210.23	215.21	215.74	206.06	213.42	215.07	212.77	210.81	206.48	208.58	211.6	206.59	205.02	211.49	207.33	210.29	216.57	205.46
204.62	204.41	208.13	210.03	208.67	203.19	209.2	209.03	205.27	213.71	209	208.17	214.05	207.06	203.15	204.78	211.3	209.69	211.42	216.08	217.47	206.52	210.96	209.34	208.03	208.72	215.78	215.35	216.43	206.49	211.06	213.09	209.34	206.08	211.09	207.54	212.12	207.71	206.28	207.7	210.39	210.06	213.41	211.36	211.02	209.26	214.86	207.22	205.16	213.31
211.25	212.38	214.92	212.42	210.56	204.78	210.25	218.43	214.19	207.83	212.84	216.04	210.41	209.51	209.68	203.3	211.16	217.32	213.02	209.97	209.51	208.94	212.97	218.53	220.68	208.94	207.17	206.16	213.11	214.87	208.61	202.55	209.98	210.3	213.53	206.67	200.06	213.78	216.33	209.47	210.69	214.77	208.4	216.81	209.85	209.95	207.95	214.35	210.57	214.36
207.28	205.4	208.8	210.35	202.06	211.42	210.81	204.24	199.36	206.74	214.64	212.85	213.27	211	208.09	209.05	215.44	210.93	206.17	217.5	208.25	205.44	207.41	202.63	207.78	205.1	211.39	208.09	200.22	204.88	207.01	208.97	209.93	208.53	204.66	211.68	207.85	206.53	208.94	204.39	211.64	212	209.6	209.4	217.6	213.26	211.81	209.9	205.64	211.71
204.14	207.81	202.42	202.68	203.72	207.16	201.1	200.42	202.92	206.79	201.2	199.94	203.19	201.86	202.87	202.6	207.37	198.83	197.53	200.06	203.42	199.28	209.48	204.36	211.27	196.65	199.57	205.29	206.54	205.12	199.55	205.26	201.5	200.26	198.26	199.28	196.13	197.11	200.11	207.57	208.25	203.74	198.42	198.68	205.89	206.91	197.68	203.57	201.5	212.09
206.46	209.72	207.77	199.65	204.73	211.6	207.84	209.36	203.05	199.75	210.31	200.16	203.98	203.03	202.68	205.12	201.97	205.02	200.11	204.98	204.05	205.73	207.49	206.78	204.46	208.97	206.69	209.19	210.51	207.02	208.71	210.34	200.38	208.06	204.54	210.67	207.31	204.53	209.29	205.58	201.22	206.92	206.03	207.98	204.83	200.62	207.88	205.09	206.35	201.73
221.19	217.89	219.82	214.24	210.22	216.16	220.59	214.17	218.17	216.02	226.79	218.83	210.86	211.3	218	216.23	219.46	216.61	206.05	215.6	217.08	211.86	221.24	214.62	216.66	220.76	215.45	215.47	216.13	219.76	211.86	214.25	215.01	220.14	221.34	215.88	222.58	219.42	212.14	218.24	215.34	220.59	216.14	213.21	216.81	208.31	217.96	216.01	215.39	214.67
204.62	201.45	202.86	213.78	205.39	205.21	202.32	207.72	205.41	202.92	200.85	202.33	196.51	206.21	205.67	203.34	205.43	203.55	205.18	208.13	201.35	203.86	203.45	200.8	209.59	209.07	207.8	201.23	202.14	202.96	201.95	204.38	199.34	205.09	209.58	207.41	206.06	201.79	212.05	200.57	202.85	201.65	205.78	199.63	203.56	196.63	202.39	199.39	206.43	202.51
204.36	204.05	207.87	202.42	204.75	207.91	205.95	211.13	207.59	208.96	205.37	208.36	204.38	208.67	197.55	209.67	206.54	204.47	201.33	203.51	203.48	209.74	207.67	205.16	206.46	212.57	205.41	212.73	207.52	207.38	204.29	206.03	212.91	205.65	206.47	210.95	207.03	208.85	211.07	206.73	206.02	205.09	207.36	210.75	206.69	210.45	203.29	204.71	208.6	207.89
199.11	202.01	202.06	203.13	197.49	206.02	204.37	200.1	205.03	199.74	203.62	202.46	205.61	205.92	207.18	204.21	199.3	201.26	204	204.7	199.74	201.21	206.38	204.78	196.74	210.25	200.11	206.07	206.5	205.04	205.36	204.33	201.73	204.94	198.86	200.45	198.43	201.35	202.22	203.04	200.78	211.78	203.15	200.56	207.05	198.56	207.18	204.26	203.63	202.8
214.78	212.49	215.8	208.57	210.04	204.17	213.96	215.9	207.94	215.65	211.85	213.74	213.5	210.07	212.04	208.97	205.65	211.14	215.92	214.56	212.1	210.27	213.5	210.5	217.47	210.7	208.94	209.87	211.24	204.13	210.27	213.58	208.95	207.47	208.42	213.26	216.46	204.23	209.2	207.37	209.56	209.21	213.19	214.71	216.76	211.15	220.97	210.22	207.29	210.16
202.45	201.63	204.21	205.13	204.74	209.13	205.23	199.95	204.38	201.49	203.56	199.25	202.18	206.48	199.86	199.91	206.47	204.95	203.59	204.87	199.32	197.11	207.63	201.66	200.4	200.88	207.02	203.52	204.21	198.11	203.05	202.74	201.91	203.14	203.03	201.76	204.83	196.79	206.12	205.97	200.79	198.73	206.9	198.94	204.34	205.21	200.1	194.52	199.61	209.6
203.63	205.24	206.54	205.78	203.94	199.34	208.01	204.22	204.16	207.22	208.51	203.95	205.62	209.73	205.61	206.78	212.68	211.58	206.25	201.38	199.94	201.66	198.93	206.63	209.2	210.93	202.94	209.05	204.83	208.08	209.36	210.96	201.26	200.06	205.65	212.47	204.91	200.8	197.29	203.55	205.79	206.03	202.57	210.5	206.59	205.04	207.16	212.37	199.8	211.05
215.53	212.67	216.12	211.32	212.87	210.48	208.05	209.26	210.87	210.93	208.67	214.08	205.58	215.44	214.64	209.6	216.45	211.02	212.39	210.27	216.12	214.64	217.24	214.76	209.7	210.01	214.85	208.61	208.31	214.68	215.52	209.04	211.11	214.34	213.07	210.72	212.68	214.4	208.78	207.33	217.36	211.01	209.36	210.8	215.36	217.16	211.32	214.86	210.07	212.37
217.78	215.31	213.28	212	214.57	213.76	216.02	216.78	211.57	217.19	213	212.3	204.46	213.33	209.88	215.63	212.89	215.28	213.55	212.94	212.54	207.77	210.14	211.53	209.44	207.94	210.5	212.34	213.97	212.29	210.56	207.4	213.1	218.12	218.04	213.78	214.81	211.7	212.98	209.24	212.09	209.57	209.77	213.77	216.76	212.13	212.89	212.97	215.48	215
215.48	214.34	209.97	212.36	211.84	213.46	212.39	217.25	210.94	214.36	212.24	218.25	209.14	211.58	213.02	216.37	215.46	211.74	208.33	211.75	216.76	207.4	209.43	213.1	210.9	210.09	214.05	207.58	212.22	220.33	220.33	212.68	209.64	210.77	215.12	211.84	214.98	211.2	214.25	207.32	209.57	206.82	214.43	219.1	211.65	215.66	216.59	210.84	212.73	213.34
209.61	205.79	215	215.52	212.39	214.58	221.76	208.51	213.66	209.53	207.23	212.08	217.51	208.71	213.82	210.01	213.1	208.05	215.25	210.45	216.72	209.42	212.29	211.79	211.93	206.15	210.63	209.09	209.24	217.02	203.53	211.53	210.74	212.39	209.35	214.07	220.78	210.8	215.89	206.77	206.29	222.56	215.36	209.23	216.53	208.81	218.36	210.01	215.45	208.9
201.61	204.11	208.18	206.35	212.59	211.84	207.44	213.33	203.86	208.56	216.41	207.16	203.58	208.23	201.17	201.72	206.29	207.93	209.2	206.77	210.23	207.41	207.34	200.52	209.98	209.04	208.81	203.91	207.24	206.69	214.57	204.58	205.68	205.6	206.83	203.2	208.8	212.09	206.97	210.83	203.88	207.83	219.32	211.27	209.58	209.24	211.64	202.53	208.71	208.56
205.72	206.21	204.62	204.19	203.41	207.31	205.62	212.72	214.61	207.73	202.54	204.92	206.51	209.18	203.57	207.22	213.25	207.83	208.65	211.08	205.39	207.79	206.47	208.98	214.04	207.18	203.9	207.73	209.75	203.63	211.36	216.98	208.17	208.94	207.42	208.98	207.94	212.62	206.6	202.16	207.3	207.44	205.42	202.71	203.89	210.53	204.99	204.07	213.41	207.57
206.09	203.56	202.7	205.15	198.53	204.53	207.57	203.65	202.15	201.38	202.28	203.85	206.83	202.97	203.09	207.78	204.64	201.54	202.38	199.69	200.91	202.99	197.36	203.18	213.79	209.98	206.31	203.88	211.39	206.59	203.24	205.53	205.37	203.28	202.86	201.71	199.68	202.26	202.39	202.7	203.05	200.48	207.45	201.68	205.35	205.86	203.54	201.48	201.57	206.38
201.22	202.96	204.18	200.69	201.35	195.75	198.46	195.88	200.19	200.37	204.72	196.9	202.19	191.37	196.36	199.74	193.4	198.5	202.72	204.08	196.16	201.6	195.89	201.89	199.84	201.87	193.61	199.91	197.67	203.1	199.81	204.67	200	208.89	204.12	201.9	195.32	202.22	196.48	195.1	199.64	198.87	200.38	196.41	194.62	198.81	199.69	197.18	201.77	196.87
203.8	205.81	208.29	211.11	208.52	214.65	205.6	202.27	204.4	208.24	208.75	206	206.93	209.86	204.36	212.66	208.8	215.36	201.15	209.76	209.95	206.08	207.22	210.32	211.12	216.23	209.57	202.35	202.66	211.54	200.47	209.53	206.86	213.33	207.51	215.65	215.43	205.5	206.05	214.07	209.47	212.87	206.04	209.49	212.08	205.87	211.2	213.79	207.13	208.6
210.58	209.28	207.62	200.84	216.61	213.11	211.21	206.29	205.14	201.13	209.81	210.17	206.72	203.35	205.29	214.08	208.04	205.83	214.96	211.83	208.27	207.72	208.66	209.69	202.82	209.91	204.67	199.94	202.79	209.13	204.13	214.94	213.22	206.02	207.84	203.91	211.91	208.61	210.43	204.32	205.09	212	207.4	208.32	207.86	205.24	208.71	209.3	213.85	206.73
208	200.35	199.08	201.92	208.43	204.45	207.66	203.18	205.1	202.18	204.11	201.63	210.75	201.4	200.03	206.68	204.42	203.89	205.13	207.34	204.58	202.98	208.02	196.95	200.87	200.76	199.03	204.89	200.03	206.75	209.06	203.6	200.33	207.83	209.05	206.95	200.7	201.43	199.15	198.33	202.06	204.21	212.6	198.66	202.43	206.26	199.14	203.58	196.58	203.36
206.02	209.47	206.65	211.74	204.85	208.71	212.53	206.16	205.92	204.77	205.97	209.77	207.86	202.95	208.62	204.01	201.04	208.15	208.62	214.95	209.23	210.04	203.56	208.77	205.5	210.96	202.64	208.9	208.62	209.63	201.32	211.57	206.18	206.6	211.51	212.57	202.53	206.1	203	208.57	204.53	210.14	212.77	206.58	213.89	207.07	209.17	205.16	209.14	208.57
198.53	198.38	201.26	201.86	201.66	205.15	204.07	200.92	203.19	202.88	207.95	201.83	208.96	202.46	206.66	198.08	209.24	207.52	202.81	203.83	200.15	204.54	201.96	204.8	203.51	207.76	202.81	201.36	201.59	201.37	203.99	206.17	208.4	199.04	200.89	203.9	206.73	194.81	198.69	207.3	207.98	202.74	202.8	207.28	204.33	205.06	212.7	204.18	199.98	201.11
201.22	199.35	204.81	203.74	202.34	201.46	202.19	198.51	201.34	207.56	202.12	195.85	203.27	198.63	198.37	204.41	207.64	199.66	199.68	194.15	200.28	210.19	201.83	210.66	205.26	194.2	206.24	205.06	207.87	198.87	200.93	204.95	197.59	202.53	203.61	203.13	202.14	199.77	207.82	202.28	198.85	202.44	200.39	197.81	197.22	204.76	202.61	201.03	200.82	205.32
213.84	225.67	219.92	216.46	216.16	221	220.44	219.48	212.99	211.3	217.42	215.69	214.07	217.69	219.67	213.72	218.23	220.44	217.06	219.47	210.38	217.46	216.24	218.95	216.86	210.97	225.78	220.49	220.93	217.55	209.45	217.81	216.19	210.82	217.84	219.09	225.4	217.59	213.76	224.42	223.03	215.75	214.52	210.04	215.39	213.28	210.74	214.77	217.32	215.13
208.56	217.32	214.9	210.95	211.84	212.59	210.88	212.31	208.22	210.75	211.22	209.63	213.14	210.9	209.96	217.46	211.07	207.29	209.36	207.86	206.78	210.57	212.03	213.07	216.82	213.25	209.39	211.83	206.44	209.63	211.36	208.7	208.84	210.88	210.85	206.78	213.12	207.61	213.21	212.4	210.54	211.61	214.41	211.72	212.12	209.32	205.12	205.5	211.18	215.82
215.72	216.28	221.37	218.88	217.58	216.3	214.47	218.96	221.41	209.58	216.9	213.78	214.36	221.65	216.72	220.85	213.87	214.54	219.15	220.51	216.04	216.96	211.99	220	213.04	209.76	218.07	214.82	213.4	218.8	216.95	220.96	220.66	215.05	221.98	216.86	212.52	215.59	224.24	214.3	215.72	216.27	216.06	219.48	222.69	216.06	211.06	213.49	215.23	217.42
209.79	211.94	219.44	220.29	212.7	206.23	209.79	218.8	217.66	213	217.51	209.8	207.42	214.62	214.86	214.38	218.05	215.99	217.43	211.86	207.08	216.41	219.7	217.24	204.9	210.34	211.59	208.48	207.92	212.46	216.21	209.94	210.05	208.9	219.44	211.66	212.01	213.75	210.67	205.77	212.57	214.91	208.68	211.76	210.61	214.35	207.43	210.18	208.24	218.3
199.05	207.2	198.61	205.96	199.63	196.36	202.24	208.2	202.53	207.66	201.5	201.66	202.2	195.35	196.9	199.2	203.86	204.94	199.96	199.97	203.1	201.66	202.13	202.41	201.76	201.94	196.73	205.04	203.86	196.36	203.66	203.99	202.7	211.62	202.27	204.31	200.96	198.72	196.25	209.51	201.11	209.1	201.81	208.08	197.5	195.74	201.44	197.3	205.08	204.23
209.78	208.63	209.51	208.64	215.42	209.03	213.67	215.73	209.93	213.03	213.88	205.73	210.07	208.51	208.92	215.67	210.29	215.08	204.5	215.32	212.52	219.03	204.29	216.13	210.57	222.16	209.91	216.3	207.93	216.84	214.51	215.95	214.35	215.87	214.34	216.87	206.08	219.89	214.07	215.22	214.35	209.44	207.68	219.37	212.82	216.57	209.08	206.92	213.13	213.52
193.85	201.63	209.4	207.37	206.46	202.73	207.25	204.12	206.8	200.95	210.01	211.63	197.32	199.87	200.94	208.05	204.16	203.75	212.16	203.99	198.74	205.14	204.47	204.11	204.42	200.9	202.1	204.92	196.57	205.73	204.43	204.55	203.74	204.7	206.22	208.28	200.57	202.88	208.63	204.72	202.79	206.99	204.25	207.21	202.99	205.51	206.15	200.24	202.43	208.01
201.16	203.82	205.63	207.37	205.63	203.73	202.08	202.03	205.77	198.98	202.31	203.4	199.88	204.15	206.16	204.62	199.74	196.9	207.27	198.49	204.36	204.89	206.09	199.77	209.35	210.65	201.14	204.73	202.72	202.22	197.54	206.88	201.84	200.73	203.97	203.96	201.29	206.43	201.76	204.62	204.31	203.12	200.92	204.28	198.51	204.56	200.72	208.92	200.17	207.96
201.49	201.86	204.38	206.06	213.64	207.65	208.92	207.53	204.28	202.19	202.51	199.39	200.45	203.79	207.02	201.9	200.5	202.38	200.65	203.43	203.27	210.42	200.01	209.17	207.63	200.19	202.06	203.58	206.62	206.21	201.28	202.12	210.94	203.08	200.97	207.91	202.85	209.1	203.43	201.96	202.3	203.09	206.8	207.68	198.77	205.7	203.16	207.47	196.85	200.53
205.16	210.36	212.72	211.03	209.66	213.82	214.33	203.62	213.54	203.75	212.51	212.77	208.44	213.23	209.95	216.25	207.35	210.86	206.06	211.94	209.63	207.08	217.24	217.4	207.21	204.75	213.45	215.03	209.2	198.12	209.98	213	211.93	213.22	209.24	213.59	216.04	213.46	213.36	207.51	203.31	213.25	208.29	213.09	203.95	207.32	208.57	208.52	212.35	211.43
194.11	196.36	197.32	195.75	192.62	189.31	190.58	197.16	200.66	198.34	190.46	197.43	192.69	192.71	189.89	194.4	195.45	191.72	197.77	191.7	188.48	195.05	198.22	195.44	191.4	204.2	201.96	196.07	187.89	190.85	196.26	197.52	196.23	197.87	196.97	200.28	196.59	194.05	189.8	195.43	196.38	193.79	198.58	193.6	193.98	191.42	186.82	194.38	195.34	196.66
204.62	194.79	197.34	199.7	200.19	205.36	199.65	199.95	194.77	201.98	202.91	196.56	191.81	198.07	197.51	203.4	203.5	204.55	198.78	197.03	201.24	200.93	197.32	200.13	200.53	194.42	200.4	204.19	193.18	199.99	195.7	198.62	196.83	198.43	199.11	193.95	202.06	198.47	199.67	204.04	196.85	193.55	202.62	199.13	200.25	201.15	205.08	198.52	198.09	199.78
217.46	214.1	210.68	214.63	210.47	207.54	209.47	216.02	206.91	210.45	213.89	212.2	214.83	215.41	214.54	213.5	210.52	214.96	208.89	205.83	215.47	215.92	213.43	209.43	213.61	207.79	209.69	212.7	215.1	215.95	210.73	214.92	214.06	213.97	210.13	203.61	216.81	211.03	221.58	215.75	209.89	208.94	214.35	214.35	216.35	211.78	211.17	220.39	216.26	212.87
205.94	208.27	212.38	209.2	204.24	208.1	209.69	208.91	209.89	205.62	211.27	206.39	210.96	209.19	211.5	208.75	208.77	207.36	210.1	204.82	211.07	203.47	203.2	205.63	211.34	208.21	214.5	209.12	205.61	212.91	208.47	210.58	210.49	208.03	202.12	211.51	209.37	206.24	206.53	212.54	207.37	209.76	213.03	204.73	208.9	210.38	214.77	209.26	215.94	206.91
200.68	203.17	204.07	205.5	212.15	207.94	219.16	204.15	211.14	208.65	212.51	204.25	205.81	209.4	208.89	206.29	208.69	204.52	210.39	215.44	213.47	209.13	204.23	202.73	209.73	210.53	208.51	204.62	203.93	208.3	207.36	207.74	204.91	204.07	214.44	211.36	209.2	206.15	209.19	200.94	204.01	207.34	209.41	207.13	216.61	206.3	209.1	200.08	209.74	212.27
212.74	214.01	210.77	212.22	208.68	208.73	203.77	210.12	212.84	212.77	210.72	204.59	211.59	214.33	216.47	213.59	211.22	211.23	202.39	216.82	211.9	210.65	207.18	208.13	211.26	204.73	207.74	210.56	202.81	206.91	209.9	210.57	215.57	208.27	216.96	207.6	207.71	209.1	207.04	211.31	211.2	212.99	211.86	203.08	213.25	203.89	215.02	212.56	210.21	200.79
207.22	198.9	203.55	196.15	202.17	201.68	189.95	196.14	205.7	204.91	200.92	201.55	201.56	208.28	193.71	202.41	197.44	204.67	200.18	200.07	197.29	205.37	200.77	205.61	196.32	202.12	202.37	194.13	195.82	202.23	201.28	201.13	205.46	196.87	194.53	198.86	200.35	197.92	198.55	195.57	204.84	196.55	196.57	197.24	201.31	195.96	198.6	206.29	199.01	196.85
194.06	193.2	191.13	194.18	198.23	203.96	193.49	189.35	196.25	192.06	191.88	195.2	197.06	194.05	198.54	188.37	201.89	192.69	196.31	195.58	197.18	188.57	190.99	192.92	193.79	196.32	193.86	195.52	198.95	193.58	195.07	192.5	194.89	197.09	193.91	194.99	190.44	200.56	192.64	199.86	191.56	197.43	193.01	190.33	192.22	187.56	194.88	194.19	197.32	195.29
216.06	212.91	215.69	213.55	211.13	206.95	219.9	211.4	207.77	213.03	213.83	219.83	210.92	211.69	212.95	213.52	217.12	217.56	219.3	205.51	208.95	208.54	213.66	211.22	217.49	212.67	209.01	212.49	202.68	210.21	213.22	212.26	212.68	206.61	210.53	214.75	201.45	208.17	212.84	213.47	212.66	208.33	212.37	214.26	212.88	214.98	214.65	218.58	216.96	212.66
198.55	201.9	199.17	193.79	202.81	198.31	197.36	202.91	202.12	200.65	199.74	204.26	201.79	206.82	200.33	201.29	203.29	208.11	199.79	211.06	199.62	204.72	205.01	201.63	200.65	199.76	199.69	205.38	201.09	202.55	210.59	202.22	203.53	205.66	200.26	204.55	201.93	198.74	201.3	200.86	208.42	203.2	209.41	204.02	197.6	203.94	199.79	202.32	201.38	205.79
210.36	208.83	208.37	207.64	209.01	211.31	212	208.22	209.97	214.26	205.52	205.73	209.53	202.11	206.88	209.75	212.64	207.04	203.61	210.41	212.5	215.39	205.8	209.39	210.64	213.23	215.76	208.45	211.47	211.33	206.03	211.68	210.91	212.86	206.67	212.01	206.07	208.82	206.39	208.15	211.05	215.71	214.83	204.91	213.56	210.84	208.9	207.93	206.14	208.94
196.86	199.81	197.06	199.07	195.24	194.3	204.06	199.51	200.07	197.68	200.1	204.76	203.76	199.76	193.09	192.96	200.22	208.22	202.92	195.01	191.29	195.97	199.83	202.03	206.83	200.02	197.34	205.11	200.74	199.98	197.99	200.54	198.17	200.58	199.08	200.58	199.06	198.21	195.87	198.42	196.79	196.14	197.81	195.45	201.2	197.02	194.44	199.23	199.02	195.44
211.83	208.76	210.64	209.82	212.91	218.28	207.85	210.66	219.32	208.85	205.94	214.9	208.18	214.94	204.63	214.89	211.78	214.11	212.5	215.29	209.59	213.97	208.31	207.19	217.81	215.54	212.62	215.98	211.11	211.2	211.22	213.53	215.34	204.79	211.08	207.7	211.2	215.24	219.29	212.03	214.08	206	211.25	215.69	217.17	218.85	207.98	212.88	214.18	208.95
206.86	199.75	196.56	198.1	205.32	200.4	194.09	198.48	201.16	203.94	198.62	202.84	204.3	198.69	202.6	195.55	204.25	202.7	197.35	194.19	201.77	208.33	198.68	195.82	203	202.67	204.88	202.64	197.78	189.84	197.21	197.65	200.55	200.08	199.38	199.05	197.77	201.19	196.5	195.23	200.36	202.29	201.16	202.02	200.74	194.74	194.31	197.66	191.28	201.74
207.07	198	201.61	199.54	197.26	208.96	200.63	199.29	205.5	204.38	203.53	197.28	198.87	205.51	208.4	206.71	208.31	198.3	200.99	203.86	205.53	203.78	202.55	198.3	205.72	205.7	202.55	202.61	205.14	199.97	204.63	198.84	206.32	204.71	198.86	204.54	202.36	204.01	200.55	204.15	201.14	207.35	200.28	204.22	196.6	208.48	207.36	203.47	208.68	202.82
210.22	208.42	210.58	206.3	210.96	205.18	209.11	215.7	202.57	212.03	211.22	207.52	207.6	210.8	202.33	204	203.69	212.16	214.54	206.02	208.12	212.44	211.19	207.93	210.64	212.53	210	208.32	211.79	204.85	207.67	210.95	211.31	208.07	207.09	209.26	207.48	207.94	212.06	208.97	209.18	210.58	206.66	205.58	213.41	210.97	208.02	200.78	204.68	208.23
200.22	203.56	201.32	199.85	205.33	197.84	199.42	204.92	200.41	199.41	196.8	200.25	193.63	199.34	196.69	201.81	194.34	208.3	205.23	202.93	197.5	198.8	202.42	201.32	199.61	205.73	197.68	203.33	197.33	193.6	197.26	196.35	196.36	200.74	191.44	202.38	196.19	199.45	198.36	198.97	200.58	203.16	188.5	198.18	203.69	205.21	201.17	191.71	197.41	193.11
202.69	200.15	196.21	200.43	201.8	191.55	198.13	205.91	197.21	197.99	199.34	203.78	193.46	199.21	202.99	203.11	202.08	190.6	201	205.31	196.33	207.28	196.69	200.73	201.93	191.5	193.46	200.45	204.71	194.49	193.34	195.68	200.1	198.58	198.02	200.49	201.81	199.7	201.72	206.61	209.5	198.25	200.12	206.17	202.53	196.18	203.77	195.92	199.37	197.81
205.54	203.67	200.22	206.31	205.63	207.63	204.76	206.06	202.63	196.1	204.56	207.36	202.37	196.96	201.66	211.19	199.46	206.29	201.91	194.93	206.03	208.74	199.58	204.64	212.8	201.94	202.65	199.64	203.44	202.51	206.04	197.89	201.35	203.93	202.72	208.95	202.64	203.99	201.95	205.03	199.69	203.42	202.2	202.54	196.86	200.08	199.08	206.68	206.12	201.18
204.57	201.17	205.15	209.93	208.3	209.09	207.74	213.24	212.52	216.77	205.73	202.01	209.17	210.78	218.04	213.4	207.06	208.49	210.24	205.17	204.59	207.6	213.64	207.94	207.61	211.97	207.82	203.71	212.95	213	212.7	209.68	206.32	210.81	213.12	211.3	206.65	215.96	207.87	207.51	204.11	209.7	209.4	212.81	209.37	206.28	207.46	209.85	205.38	203.64
209.23	196.58	199.4	205.06	203.39	205.8	209.06	198.65	205.25	200.7	210.21	202.94	206.98	201.37	199.72	205.92	200.76	204.15	207.37	207	200.91	209.1	208.16	206.45	204.89	212.77	201.86	200.96	207.35	198.21	206.39	204.04	204.49	199.52	198.5	206.32	204.58	206.9	206.89	205.58	205.23	201.84	202.72	206.78	211.35	203.06	200.45	200.87	203.41	199.02
206.09	204.4	204.69	208.39	214.12	204.45	205.02	219.17	209.76	210.55	202.9	211.68	213.27	209.46	215.94	211.02	209.67	210.24	209.39	207.86	210.09	206.92	206.42	201.57	209.66	206.57	210.18	209.01	201.1	199.23	205.38	207.88	206.71	207.82	207.53	204.63	208.45	208.88	211.15	209.48	204.12	209.98	211.28	208.3	212.08	208.42	205.07	202.84	204.68	211.53
201.24	202.26	200.83	210.25	209.35	204.6	204.82	209.85	207.89	204.76	203.63	204.21	206.47	203.19	202.13	208.04	208.84	202.9	202.67	209.52	204.23	199.3	206.25	210.36	198.91	207.43	209.52	203.65	207.95	206.17	207.44	207.51	206.22	210.7	207.09	208.74	204.04	207.18	214.44	210.32	206.2	216.31	208.34	203.75	201.42	201.51	202.06	212.14	209.12	209.79
204.3	203.11	198.4	204.7	205.14	204.29	207.45	199.66	208.74	203.09	208.94	208.68	205.58	201.7	207.21	210.09	207.12	200.25	199.99	202.31	195.83	209.71	198.04	200.31	207.18	205.24	207.23	202.07	200.59	203.91	204.19	198.98	205.18	205.01	202.47	201.44	202.96	201.85	211.11	206.06	207.16	203.5	202.95	204.86	201.81	210.95	203.83	196.9	208.71	200.39
212.53	207.74	206.6	203.53	205.63	202.31	200.65	208.37	207.24	208.21	210.35	208.44	205.59	203.26	202.24	203.54	204.91	206.82	204.79	204.16	203.6	203.39	204.61	203.21	203.46	210.27	200.53	201.37	203.89	203.1	204.01	200.25	203.13	202.4	202.38	203.12	200.57	206.78	199.9	204.94	204.64	199.86	201.35	200.38	210.33	202.99	199.84	203.45	208.45	206.64
202.72	207.99	206.69	215.02	208.84	217.15	209.75	210.16	201.97	212.78	208.72	208.3	209.3	205.33	213.32	205.45	208.5	214.07	211.19	207.43	210.79	206.47	212.26	214.8	205.36	214.06	211.46	210.93	206.09	209.51	207.3	212.19	207.42	207.51	207.66	204.28	209.4	210.99	210.65	214.74	202.69	210.31	206.42	206.08	212.17	205.99	207.95	204.09	203.21	201.1
207.14	207.6	215.77	209.86	211.96	209.22	204.44	203.77	214.65	207.32	208.18	205.08	208.31	204.42	211.4	206.9	208.98	204.48	206.51	208.73	208.58	205.94	206.23	212.76	207.33	206.44	204.16	206.82	205.87	209.57	212.36	211.99	209.15	210.27	210.01	205.69	209.61	205.64	209.82	207.71	209.49	213.93	213.85	211.13	209.57	212.13	204.65	210.93	201.8	204.72
205.67	207.98	212.09	211.51	211.88	211.66	210.29	219.17	209.58	209.15	213.85	216.66	212.2	222.37	212.49	214.4	208.45	214.81	217.21	210.05	218.03	212.91	215.21	212.55	210.01	207.36	218.06	208.22	218.79	222.4	216.12	217.54	213.2	209.27	210.77	209.89	215.04	210.06	221.29	208.75	213.91	216.55	211.05	209.9	203	209.97	217.23	214.73	213.15	208.52
211.09	217.85	216.4	214.68	216.33	218.18	212.48	213.57	209.86	217.82	210.12	214.63	206.74	211.57	216.64	212.35	213.39	214.38	210.61	213.19	216.76	213.55	214.38	214.33	202.78	217.02	216.3	215.83	209.51	209.94	209.67	212.74	210.15	214.22	214.83	220.49	209.99	210.87	209.46	216.38	211.08	213.41	214.27	213.05	214.68	215.97	217.66	213.99	217.3	208.85
214.88	210.62	213.69	220.73	216.4	216.67	211.29	218.39	215.91	213.19	217.79	213.15	217.99	209.63	213.47	213.57	213.57	212.92	217.15	208.69	218.52	210.79	214.12	211.62	217.64	209.69	212.19	216.61	207.67	214.34	211.3	212.21	209.74	215.21	214.74	212.17	213.87	217.26	212.12	214.06	209.08	216.68	211.3	207.88	209.63	209.84	217.1	215.89	217.38	210.92
207.38	209.11	207.28	214	211.7	211.19	214.26	212.36	210.27	214.5	206.01	209.09	212.02	206.57	214.61	209.79	214.33	212.38	215.15	210.94	211.52	210.87	209.98	205.92	203.03	210.49	213.21	215.67	213.9	210.32	214.12	212.7	213.92	207.32	210.38	212.24	208.28	209.67	209.24	209.32	208.95	216.09	211.82	216.55	209.9	209.08	213.69	214.15	207.64	207.17
196.99	200.47	202.57	195.38	194.9	199.2	201.28	199.67	198.74	200.8	198.19	199.77	194.73	204.99	198.98	199.07	198.17	195.27	194.83	197.77	202.29	202.97	201.12	196.55	198.01	198.66	198.63	198.78	198.26	198.83	196.9	201.15	199.16	199.9	199.65	198.63	194.17	199.68	198.79	196.19	197.6	196.72	198.52	197.63	197.81	199.98	199.1	198.28	195.47	199.48
209.77	216.18	210.44	211.6	214.63	208.74	214.3	214.94	214.51	218.81	208.47	210.39	208.49	209.93	212.88	212.34	209.99	209.76	210	204.58	211.42	214.28	214.76	213.38	212.24	211.11	216.02	212.66	209.8	206.41	208.34	211.7	212.2	215.42	216.56	209.31	209.37	209.76	212.54	214.54	219.79	212.75	211.36	211.11	212.3	214.64	211.58	209.98	217.84	211.19
210.48	206.84	206.87	199.16	209.4	204.68	204.03	205.82	206.2	204.1	208.01	203.62	202.04	201.91	204.42	206.8	201.38	209.4	204.91	209.19	206.98	201.79	202.99	203.04	200.44	202.15	205.69	204.07	202.37	207.95	203.2	204.95	208.97	204.46	201.52	202.48	206.75	211.07	210.68	205.32	200	210.37	201.62	203.88	205.03	202.73	203.76	203.81	202.41	206.87
211.22	204.23	207.03	205.81	211.35	212.91	209.24	207.78	204.02	208.57	205.26	212.04	213.12	206.57	200.95	214.3	205.51	208.14	209.46	212.65	210.03	202.26	213.4	209.13	206.14	206.54	210.31	212.83	200.68	206.07	208.52	201.19	207.81	206.54	207.73	212.33	209.33	210.64	211.6	205.08	211.2	214.84	210.79	207.66	209.33	206.82	213.81	207.07	211.43	206.48
206.87	203.58	204.33	206.19	200.11	201.19	197.22	201.37	203.55	207.61	204.18	203.15	208.23	199.33	204.93	200.2	199.24	202.3	200.75	206.8	203.32	201.69	202.55	202.32	202.89	202.2	208.35	194.94	206.51	201.15	203.68	201.27	204.92	202.82	201.24	206.83	205.29	213.76	206.02	207.12	206.05	206.32	201.61	202.17	203.23	205.22	200.5	206.09	206.03	204.96
200.49	197.73	198.91	200.51	196.5	195.91	204.33	194.42	202.57	199.22	202.35	200.04	199.12	205.2	206.57	208.9	198.28	200.53	201.74	201.8	208.41	205.02	212.76	201.18	208.09	204.44	203.5	205.06	198.75	198.27	200.47	207.29	200.07	209.49	208.38	202.65	202.71	202.01	205.09	205.98	201.2	207.35	200.96	195.13	201.97	205.47	207.96	192.36	206.43	198.84
203.2	210.84	211.73	207.72	205.17	206.12	213.32	210.57	205.03	199.75	203.93	212.62	210.77	207.63	210.85	209.58	209.27	207.05	203.34	206.68	213.11	210.39	212.46	208.84	206.76	206.71	205.56	206.77	207.58	207.59	207.94	213.55	204.08	207.86	218.04	210.01	208.75	207.29	212.57	213.35	213.5	211.34	211.65	209.88	215.32	211.95	212.45	210.1	210.36	208.46
205.93	206.22	210.82	203.23	209.19	201.46	211.46	209.23	211.67	213.97	210.28	204	207.81	207.65	208.59	207.35	206.65	208.46	208.93	205.8	210.32	203.31	206.28	212.02	208.02	208.96	208.5	212.93	207.12	210.77	203.74	211.84	208.79	207.44	216.24	214.16	207.67	210.08	201.33	206.74	207.22	211.37	206.05	201.68	207.08	207.32	206.13	210.26	208.16	215.42
191.46	192.41	197.34	195.73	197.81	200.47	192.52	197.4	185.37	193.69	193.02	197.89	193.57	203.97	194.18	195.79	199.18	188.52	191.92	195.98	191.96	196.23	197.68	191.74	188	196.88	193.2	197.53	197.71	194.94	200.37	198.09	197.15	190.93	196.07	192.64	197.28	193.1	191.62	195.94	192.45	199.64	195.99	194.08	187.89	196.65	187.65	200.21	194.54	192.46
200.83	208.06	200.72	197.83	200.52	206.53	205.79	202.82	205.23	205.39	197.71	201.7	200.13	198.35	202.79	204.31	199.37	199.06	196.76	198.34	209.92	201.17	198.5	207.55	199.15	198.8	200.95	194.88	202.05	203.62	198.63	202.4	204.26	201.6	197.9	202.24	208.59	205.31	196.71	202.81	200.86	201.14	203.8	206.03	209.87	204.5	204.9	202.72	209.16	200.29
210.85	212.36	205.53	209.9	207.78	210.72	203.46	210.69	208.12	207.94	204.14	205.91	204.79	212.28	212.1	204.46	206.33	201.66	206.33	209.25	205.25	203.78	212.09	213.54	212.12	204.42	213.09	207.04	207.64	207.94	203.06	213.44	208.32	211.53	207.97	206.15	207.89	213.21	213.17	205.84	211.58	205.36	214.31	205.31	201.19	206.25	209.27	207.04	208.63	206.99
194.2	195.28	197.39	197.95	197.47	183.33	195.46	193.02	201.64	190.47	191.48	200.54	193.83	198.04	197.55	197.78	186.9	193.69	193.12	194.49	195.6	195.59	193.03	191.97	195.29	192.58	192.02	193.6	195.99	197.72	195.37	197.75	198.18	201.17	196.52	196.17	190.33	185.04	195.69	194.07	199.59	202.06	192.71	195.78	195.54	185.26	197.66	197.28	198.01	194.24
214.02	207.53	212.06	205.47	206.62	205.92	209.83	207.87	201.44	204.43	206.92	205.96	208.54	206.62	207.09	212.48	209.27	202.99	207.05	204.8	213.67	207.05	211.03	209.36	213.81	202.62	203.68	209.1	201.63	204.96	216.6	212.4	208.52	206.95	203.36	209.22	204.24	209.53	205.41	218.94	207.41	211.58	208.19	207.09	213	210.31	207.71	211.04	212.74	202.22
212.75	213.44	207.46	209.56	207.53	212.37	207.12	206.47	210.55	206.77	208.51	210.59	213.68	205.33	209.91	199.96	209.46	203.54	210.09	211.35	210.18	206.59	210.58	203.93	207.81	208.41	202.98	207.67	208.28	210.19	206.82	210.72	205.65	210.93	200.18	207.78	209.49	204.05	215.57	206.86	211.61	215.45	212.21	204.06	208.74	209.9	210.64	202.5	206.19	208.11
211.29	205.64	206.95	199.78	198.61	202.24	203.67	207.86	199.01	204.6	204.17	199.31	201.75	200.97	203.78	202.27	201.85	198.09	205.71	202.71	208.75	197.76	205.12	205.71	202.87	205.68	206.99	204.58	202.36	209.15	206.42	211.94	199.73	202.58	209.25	202.87	209.53	202.35	211.82	208.3	200.65	206.75	199.67	210.3	201.05	206.69	204.94	206.6	204.81	199.16
209.96	213.57	211.97	218.25	209.17	214.27	216.12	209.63	208.73	209.45	213.66	214.64	214.54	213.97	217.82	217.8	214.72	206.8	221.15	213.43	217.12	216.34	211.45	220.29	213.6	217.33	211.07	221.79	212.52	211.21	211.28	215.23	207.51	212.68	210.8	209.44	216.8	215.06	221.72	206.92	215.81	211.3	217.46	208.13	226.11	212.5	209.75	216.15	216.76	214.21
206.54	210.65	207.97	207.87	210.62	211.74	212.85	207.61	206.91	208.28	214.33	208.1	212.36	215.15	207.66	211.29	199.68	209.32	205.31	207.01	208.22	206.09	209.64	210.62	210.37	211.79	209.16	204.92	207.6	207.17	210.26	207.11	206.14	211.09	211.26	208.04	208.92	207.95	211.6	208.33	203.7	213.11	211.44	215.43	213.61	209.74	212.32	204.95	211.17	214.96
207.55	209.66	210.47	212.55	213.83	217.95	214.34	200.56	207.87	212.7	215.5	212.99	215.3	210.57	217.66	211.86	213.05	209.18	211.83	216.14	211.69	206.85	215.24	209.51	216.41	210.01	217.13	217.9	212.18	207.32	204.99	214.17	210.87	211.06	208.02	214.56	209.13	220.83	211.79	206.34	210.11	217.18	207.19	210.71	209.84	218.66	209.89	210.39	214.66	217.05
201.45	201.74	192.39	204.24	202.81	202.62	204.42	200.84	197.75	206.62	199.51	201.48	202.84	198.38	197.22	203.14	203.24	198.67	202.05	201.42	200.52	199.71	196.8	197.48	201.02	197.06	197.22	204.79	190.82	195.65	202.57	207.6	202.5	205.44	204.66	201.01	202.45	204.07	199.19	204.34	200.32	202.31	207.49	203.15	202.38	198.59	201.44	203.2	200.27	202.65
208.34	206.91	209.68	209.43	212.91	210.33	205.27	209.97	210.03	213.54	213.04	208	203.81	208.21	212.99	206.78	210.86	212.89	215.22	204.13	211.25	212.94	214	207.61	211.73	210.39	208.6	208.94	210.05	207.15	211.59	204.59	212.47	206.54	207.11	206.31	216.13	209.65	209.05	215.28	210.33	208.75	210.66	211.16	210.13	209.47	204.24	211.01	211.72	200.61
211.22	209.15	209.97	214.96	212.04	216.65	213.57	207.97	214.78	209.76	209.01	210.25	213.32	211.31	213.77	215.67	213.4	209.46	217.52	213.62	209.74	211.11	213.72	205.21	205.76	208.12	208.83	212.13	215.16	208.3	210.86	210.23	214.79	213.22	204.94	209.14	213.47	208.6	208.64	209.58	214.35	212.9	210.89	212.23	215.07	215.3	215.54	206.62	211.82	212.01
199.33	203.4	201.61	199.31	205.01	196.27	199.16	202.19	203.97	198.02	200.61	198.79	195.5	203.89	197.34	201.08	201.63	205.25	204.46	203.6	202.07	196.9	198.06	212.52	200.42	199.64	198.94	202.58	204.32	202.31	200.33	196.39	209.76	199.74	202.96	205.73	206.18	201.62	201.6	198.14	196.43	203.1	202.42	206.68	203.55	200.69	201.31	205.85	204.66	206.38
217.26	219.15	213.16	210.27	214.99	221.33	210.18	211.61	214.28	207.22	212.97	216.04	218.57	213.89	213.9	218.24	208.65	207.66	210.21	210	216.85	206.59	210.49	212.63	209.26	214.45	211.54	214.76	215.4	213.65	218.76	215.53	211.37	218.74	209.32	214.57	211.49	216.17	216.06	208.55	214.77	222.23	212.87	208.64	208.28	210.99	212.96	215.19	212.78	217.18
212.24	210.97	210.86	212	206.56	206.54	210.57	207.18	214.38	204.92	206.19	205.49	216.37	200.23	208.32	211.4	208.94	201.43	207.93	211.58	206.14	204.69	208.3	209.26	208.61	210.82	206.14	211.36	217.35	213.76	206.19	210.1	213.35	210	209.92	197.62	204.73	211.06	209.11	211.89	212.08	208.01	206.96	214.2	213.47	210.86	208.29	206.91	212.17	203
201.61	204.1	204.79	205.11	213.07	200.07	207.15	206.36	206.35	207.03	205.39	204.96	201.82	205.43	203.47	205.76	205	209.51	193.76	202.24	208.69	199.62	209.95	198.31	206.33	205.58	206.93	208.15	200.45	204.83	199.57	197.33	203.88	205.78	195.64	203.95	200.56	198.13	202.53	211.87	212.86	211.2	205.87	210.34	202.29	204.85	208.24	207.98	207.95	201.71
213.19	206.37	201.25	202.82	210.96	203.17	207.25	206.56	196.54	202.25	206.26	201.35	206.07	210.3	204.68	197.26	204.6	202.5	209.3	205.68	206.89	208.99	204.7	204.19	207.19	205.25	204.34	195.8	208.15	204.41	200.25	201.2	206.77	207.99	207.78	198.68	203.43	200.25	204.23	206.64	200.85	199.52	205.01	199.87	200.74	197.71	206.2	205.58	204.94	199.8
202.47	197.33	201.68	199.93	199.62	204.42	204.2	202.18	196.98	199.74	204.87	206.78	199.72	203.92	200.05	201.38	200.6	210.32	205.11	203.67	200.51	204.65	200.17	196.6	208.16	203.97	200.48	206.04	202.53	207.54	207.83	200.71	199.78	207.97	206.09	207.61	200.27	206.99	204.83	203.16	207.46	200.43	201.38	203.89	200.29	204.74	203.54	203.05	204.2	201.92
203.39	200.01	204.2	206.62	199.65	208.69	203.25	200.89	207.11	198.2	204.25	208.75	202.66	203.91	200.77	204.55	204.51	207.98	200.84	203.47	203.66	204.05	200.08	198.3	205.7	210.62	207.23	198.49	205	204.18	210.81	200.97	208.18	199.29	197.51	198.81	204.43	199.97	207.26	208.02	208.65	205.12	204.81	207.09	204.48	202.09	197.87	204.98	201.96	204.12
218.61	214.96	218.45	216.97	218.39	216.72	212.64	216.32	214.28	219.35	222.96	221.47	216.27	218.82	215.69	216.39	220.03	213.55	214.16	214.55	215.91	223.18	206.47	216.61	217.41	218.53	214.87	208.35	222.95	209.23	214.95	218.38	216.91	211.27	215.65	221.42	213.27	215.5	214.96	218.47	213.17	222.21	219.49	217.61	216.77	219.51	217.12	220.74	214.05	222.41
214.45	221.36	211.14	219.93	216.39	214.29	218.58	226.56	211.58	224.22	218.7	219.12	215.93	221.03	221.97	221.44	212.14	214.94	223.84	207.85	213.99	214.73	216.89	218.61	220.67	216.8	216.75	218.17	213.1	214.65	212.06	220.82	213.32	208.15	217.09	217.19	222.39	217.72	209.96	214.43	219.35	212.92	218.1	219.86	213.32	216.64	219.33	213.43	216.48	219.28
202.09	195.98	201.52	203.83	197.61	198.48	193.2	207.28	204.77	198.67	193.87	199.98	206.04	207.08	198.53	200.59	204.52	201.31	202.03	196.63	208.59	194.49	201.3	196.6	206.15	199.26	198.43	203.05	204.76	203.41	193.7	199.96	200.23	197.43	197.04	195.22	198.29	195.84	207.48	198.03	199.04	199.42	200.35	195.35	193.03	198.05	198.02	203.63	196.44	199.35
196.97	205.07	198.29	205.64	204.66	201.1	207.36	203.89	205.22	201.26	200.53	202.14	206.63	206.66	196.55	197.5	210.58	201.74	210.27	203.07	200.37	202.28	194.82	201.77	202.9	202.63	202.56	208.05	196.83	205.85	201.72	200.56	209.54	208.26	199.63	201.62	200.95	200.43	206.39	204.25	200.88	197.53	204.1	204.39	206.49	205.22	202.15	205.44	207.87	201.82
201	196.39	198	205.05	200.54	203.85	202.66	198.3	199.69	193.46	199.88	202.01	191.63	206.68	196.86	203.93	203.13	202.3	193.41	198.93	202.74	202.77	202.67	203.29	200.8	204.14	200.83	202.04	201.67	197.98	200.99	201.82	194.16	200.55	193.54	196.94	201.1	200.89	199.98	204.96	198.21	205.98	205.56	191	196.3	195.89	197.3	198	197.3	197.01
193.83	197.29	197.94	192.89	196.16	198.06	202.68	201.08	202.78	198.51	200.09	201.17	197.43	204.58	189.25	200.68	197.34	196.66	194.54	200.93	202.47	195.84	197.89	196.78	196.11	203.95	191.07	199.85	199.92	194.93	199.33	197.58	201.62	204.2	195.31	200.9	200.32	194.58	193.87	196.94	193.51	194.64	192.54	190.83	195.47	196.98	190.64	197.12	204.21	193.09
202.46	202.78	196.84	196.42	193.15	198.02	193.19	195.12	202.9	196.99	197.5	198.78	200.13	197.86	197.38	202.4	201.69	198.23	202.68	198.64	199.16	199.04	198.05	199.76	197.99	192.4	197.26	200.92	198.94	196.86	196.8	198.86	201.23	200.46	193.68	195.81	198.19	192.54	197.74	202.52	196.14	197.63	201.07	195.59	193.08	189	204.76	202.61	201	205.45
204.03	210.74	201.88	202.54	199.01	204.81	213.45	202.07	202.42	201.18	198.84	207.24	209.18	202.21	203.73	207.32	203.71	205.69	204.89	201.65	202.94	206.85	203.52	209.12	202.02	204.62	203.64	203.77	206.94	208.09	204.69	205.88	207.89	207.47	206.49	206.7	198.22	205.41	202.22	201.84	209.11	193.73	207.26	204.78	206.92	207.01	209.36	204.67	207.23	201.99
209.77	210.52	208.98	213.7	213.77	213.01	212.63	210.12	214.11	209.03	209.39	212.44	210.49	211.49	213.1	213.36	201.26	212.15	212.02	212.75	209.44	222.48	208.99	208.45	205.16	210.42	207.82	209.4	214.62	211.92	210.34	218.3	217.49	207.08	216.08	211.36	213.11	208.75	214.51	215.74	212.87	209.07	218.86	211.85	212.5	209.6	218.51	214.7	207.63	210.15
202.79	198.04	204.28	200.17	203.13	202.52	199.2	201.38	206.38	202.11	197.1	196.77	205.43	200.85	203.48	203.37	203.86	197.16	197.84	200.94	189.36	196.43	198.6	200.58	204.71	195.42	204.82	200.91	199.74	202.68	201.93	198.64	202.12	199.71	201.12	198.81	202.33	202.36	203.57	199.05	194.95	208.55	198.29	198.37	202.5	200.82	198.46	199.85	202.51	202.44
209.53	214.52	216.97	208.02	213.6	211	220.22	214.9	203.44	208.04	213.02	208.17	210.48	214.3	216.87	219.71	209.98	219.61	213.59	207.97	211.14	218.05	210.21	212.91	208.58	210.29	216.1	212.47	208.32	217.31	214.3	213.89	209.22	212.48	209.99	216.51	216.9	217.48	212.61	208.72	213.63	211.73	217.43	211	210.32	220.02	218.29	211.33	218.41	216.95
212.39	208.06	208.52	211.18	209.75	209.03	204.87	209.99	207.87	212.72	212.11	209.9	205.76	211.59	205.25	211.86	206.39	207.11	213.77	205.55	206.8	209.12	207.03	221.35	214.33	208.38	212.68	208.81	203.42	209.49	216.14	205.7	210.2	205.31	208.28	208.71	206.24	209.41	202.3	208.28	214	208.64	205.47	212.34	208.71	209.43	203.11	206.1	202.84	201.86
215.28	210.89	211.58	213.48	209.56	212.86	211.69	206.8	213.74	219.6	209.73	212.79	209.18	216.75	209.28	213.34	208.98	206.99	207.47	209.29	212.4	207.31	208.91	206.53	215.94	209.39	218.39	216.79	208.35	211.15	208.58	206.72	211.89	210.25	209.53	210.77	212.53	216.02	205.56	205.43	213.52	216.98	206.99	211.16	209.85	204.91	214.88	208.2	211.64	215.7
215.93	207.13	211.37	211.77	213.47	213.24	215.49	204.28	214.18	209.46	212.01	209.12	221.54	204.25	222.41	212.4	207.17	210.39	210.04	213.18	214.03	212.51	211.02	220.1	207.86	216.38	208.9	213.67	213.16	214.66	211.64	210.95	207.99	206.69	213.88	211.28	210.64	211.77	214.07	217.29	214.92	210.92	214.38	215.8	209.63	221.24	215.22	213.34	207.3	220.43
208.15	204.24	207.7	208.34	205.58	209.87	209.88	210.01	207.83	207.82	203.3	208.14	203.55	209.95	212.26	203.4	209.43	209.29	208.27	202.68	212.13	204.84	208.75	207.54	208.5	210.91	202.86	210.05	202.04	210.28	201.17	210.6	203.94	204.73	203.33	200.53	204.23	208.06	206.6	209.11	210.78	212.31	206.55	213.52	207.98	207	205.1	204.78	207.36	206.8
203.7	208.93	210.77	206.95	212.45	205.26	207.71	210.7	210.34	212.99	209.49	213.08	214.62	208.81	214.33	208.02	213.09	210.19	212.9	207.52	208.25	214.14	212.61	216.41	218.14	213.69	210.59	217.14	206.81	211.31	212.92	208.72	207.47	214.35	211.82	210.02	209.36	213.12	210.4	216.63	211.38	212.4	216.71	205.57	212.41	209.04	212.89	214.63	214.64	211.83
206.86	203.09	207.58	197.01	201.53	200.2	201.21	203.1	208.71	201.56	201.64	200.99	200.33	205.42	203.99	203.39	203.67	201.55	207.36	205.15	200.41	206.85	204.29	208.74	204.44	203.91	205.18	197.69	201.32	204.72	202.26	206.92	200.85	201.78	205.42	206.95	199.73	196.89	204.08	208.78	202.91	202.09	199.51	200.15	208.63	201.77	206.86	206.79	200.34	206.93
199.68	198.32	195.66	202.37	195.45	200.76	208.3	201.26	194.94	197.44	198.95	195.85	196.97	197.11	196.24	197.8	200.98	199.32	196.18	200.88	201	197.35	188.4	198.93	195.43	196.35	197.38	194.52	194.73	189.69	195.35	203.66	187.62	197.63	199.42	195.86	198.74	194.67	196.26	199.45	202.27	202.53	195.78	204.59	201.31	202.01	197.89	193.8	201.12	199.45
203.08	197.68	196.27	199.58	205.12	191.37	201.9	200.43	204.71	197.27	200.79	196.98	200.83	198.6	197.28	198.03	198.2	203.85	196.09	207.76	202.23	198.53	202.83	198.9	199.42	195.52	198.03	198.14	205.49	197.95	202.37	208.78	199.91	198.4	205.52	201.71	193.87	190.96	207.54	199.48	204.3	200.61	196.52	200.46	196.35	195.18	201.85	199.47	194.58	198.25
206.76	205.89	206.04	203.41	207.98	202.76	203.07	207.35	208.03	198.97	198.37	210.99	209.41	199.82	201.85	208.49	204.35	206.78	197.61	204.37	203.69	198.67	198.13	211.01	204.75	196.21	202.03	209.85	202.76	203.03	207.16	201.87	202.41	199.25	206.91	200.96	196.97	203.68	201.87	195.62	210.38	203.15	202.11	205.91	206.25	203.42	207.41	206.54	199.35	205.5
210.29	215.17	212.5	212.82	211.33	209.4	214.61	212.84	220.27	205.59	213.3	214.23	210.75	213.29	210.21	210.69	207.57	208.67	220.99	214.5	218.82	217.72	218.94	211.52	218.15	208.7	210.58	214.59	210.88	211.1	209.3	209.84	204.64	214.47	215.57	207.86	205.28	212.62	212.35	207.74	214.66	213.05	213.92	209.62	208.15	214.19	213.41	205.94	209.88	210.74
210.05	205.36	210.15	210	208.36	200.17	208.99	208.75	211.41	208.4	213.35	199.58	210.29	209.96	205.56	210.94	207.56	203.47	206.7	207.72	210.29	204.97	211.11	203.79	209.67	210.15	207.57	210.12	212.8	204.62	203.32	211.7	207.01	210.4	205.54	205.49	207.09	211.8	204.06	212.58	206.29	208.07	205.11	209	213.14	213.06	211.19	209.78	211.01	210.25
207.36	213.25	210.93	208.55	205.37	207.86	213.55	205.99	207.49	213.55	209.9	208.94	205.44	207.27	205.46	217.72	210.05	211.7	207.6	212.53	206.27	208.28	206.76	208.83	204.86	216.38	217.51	213.21	212.89	214.12	206.53	216.32	210.35	210.17	207.93	201.8	211.44	205.97	206.71	207.02	205.38	208.98	209.99	214.12	205.02	210.01	211.38	207.34	209.91	211.41
203.77	211.68	202.79	200.81	203.57	217.39	202.85	203.56	214.05	205.64	212.24	207.9	209.6	209.35	209.82	207.92	214.8	210.37	209.58	214.93	206.05	210.81	211.2	205.42	210.24	205.22	207.8	209.89	212.25	211.98	214.23	203.2	206.02	209.34	204.49	206.19	203.15	207.69	202.93	210.41	207.35	208.76	206.34	206.31	207.92	208.12	206.16	211.13	204.88	208.53
201.87	204.6	199.19	208.73	203.73	202.11	204.5	206.13	198.78	200.22	206.76	201.77	207.11	200.62	198.37	201.32	206.83	206.7	206.87	201.5	199.88	197.55	197.66	198.1	195.36	201.92	203.93	202.65	201.35	202.73	204.56	199.66	203.91	207.32	204.97	204.11	199.94	200.23	195.95	201.51	195.55	204.6	202.99	203.91	204.17	201.19	201.74	207.44	204.48	196.86
208.53	210.26	210.5	212.16	203.14	213.72	204.13	209.23	211.62	202.17	210.6	206.3	201.48	208.32	216.71	210.91	204.29	213.91	214.27	202.6	207.46	210.36	212.14	208.4	211.97	218.39	211.41	214.86	211.47	209.01	209.78	209.01	208.52	208.52	213.25	205.96	207.67	212.2	212.44	210.15	209.71	217.66	212.52	205.62	210.49	207.8	206.3	213.51	205.54	211.52
199.25	209.14	210.51	210.33	210.53	207.17	201.92	218.29	210.73	208.43	211.13	201.84	205.91	207.47	207.03	210.53	205.28	206.39	210.82	207.45	211.71	208.2	208.52	207.87	215.22	212.6	212.69	203.9	206.14	204.87	204.27	212.08	206.36	212.23	199.29	211.14	210.22	207.46	206.53	210.15	205.88	209.87	207.64	204.24	213.28	199.7	209.71	207.83	204.81	212.68
215.85	219.66	220.46	216.7	220.24	214.94	215.35	217.87	219.33	219.35	218.42	221.03	219.41	223.31	220.27	215.61	217.79	218.54	213.65	214.23	215.04	211.32	217.22	215.91	221.12	221.1	220.69	221.67	212.71	213.15	222.59	221.41	219.66	219.23	211.43	216.69	211.35	215.52	218.06	222.52	216.99	220.64	212.55	217.67	217.53	217.49	225.1	215.71	218.01	210.41
205.88	208.37	207.06	209.31	203.7	204.44	212.27	211.61	203.9	207.32	206.6	213.18	208.77	208.11	207.41	204.73	210.03	206.65	204.85	204.41	202.04	201.92	198.71	215.58	206.61	209.58	207.84	203.39	203.68	201	206.58	207.51	205.54	201.2	212.06	210.07	208.77	196.42	210.76	203.68	201.55	212.02	202.15	205.31	207.06	209.04	206.95	205.01	216.61	207.83
202.83	197.06	203.12	199.35	204.41	204.21	198.37	200.13	201.82	203.72	206.67	201.63	203.67	202.53	199.98	199.9	205.07	201.78	207.83	204.99	205.49	200.89	206.33	205.1	198.57	208.98	193.77	198.86	198.15	205.92	199.41	203.05	203.3	197.72	204.35	201.68	197.3	201.27	208.12	204.06	208.49	205.4	203.46	203.41	204.7	207.6	206.21	202.39	206.98	202.81
219.11	219.32	221.75	219.83	209.46	224.18	214.76	221.29	221.21	223.15	215.06	219.34	220.28	217.53	217.52	223.8	212.56	216.29	215.15	221	213.53	221.89	220.3	217.05	216.31	217.91	215.81	214.33	221.72	213.89	220.28	217.93	211.58	212.86	221.23	214.25	218.82	216.69	219.21	219.69	219.83	216.01	217.8	215.08	213.38	218.83	216.87	216.8	213.06	221.17
214.11	207.24	206.54	214.2	215.66	211.4	212.81	209.04	208.45	204.49	207.34	205.96	215.53	207.3	209.88	208.32	200.74	204.15	210.89	208.54	205.31	200.52	210.2	208.22	206.32	214.56	207.65	215.09	211.23	207.42	210.41	213.37	206.28	212.82	214.42	210.61	211.95	210.41	201.09	213.64	211.83	205.75	210.7	211.82	214.46	208.63	210.32	216.71	208.15	213.76
196.28	197.49	199.18	210.61	197.07	200.38	200.61	203.68	201.61	205.86	199.24	199.72	195.14	200.32	195.21	197.24	200	200.39	197.96	202.18	196.17	200.26	197.14	202.26	204.12	201.53	203.29	194.12	199.61	199.44	195.69	201.7	197.29	203.1	203	198.27	200.51	200.72	191.85	206.53	198.28	197.65	199.27	200.5	204.81	201.07	207.1	198.84	201.88	201.78
209.64	198.99	205.95	201.55	198.98	198.31	201.94	201.83	206	204.57	199.56	206.53	202.24	202.54	202.94	204.33	206.76	202.93	204.41	201.55	197.98	203.49	202.91	202.6	205.54	199.45	204.57	203.53	197.09	206.97	199.55	200.46	205.52	204.49	202.48	210.97	207.3	196.84	205.69	204.14	198.04	202.62	208.93	201.55	196.72	203.55	202.27	199.02	208.12	199.66
195.39	207.47	198.95	208.06	206.18	204.45	207.86	203.59	205.86	203.22	203.18	200.68	211.51	208.34	203.35	196.16	208.67	202.8	202.48	201.87	202.94	198.93	200.68	199.37	202.75	205.41	201.67	199.33	204.95	203.87	202.92	200.1	205.3	209.48	202.65	199.13	204.32	209.99	202.33	199.7	203.19	205.77	200.04	204.19	206.5	208.1	197.96	209.42	203.03	203.26
209.9	210.17	205.6	211.98	211.36	209.08	208.4	206.51	211.55	211.92	209.52	209.92	208.49	209.93	215	213.47	211.53	204.58	208.04	207.6	205.44	208.21	211.45	213.32	215.04	210.93	211.5	221.08	213.95	208.05	215.74	205.84	210.81	204.5	212.22	212.36	212.68	212.98	208.79	209.98	209.66	206.05	207.91	206.18	212.24	211.56	209.29	213.58	203.66	208.09
191.61	195.83	199.06	200.88	190.93	197.51	189.45	197.94	189.36	197.4	196.15	199.1	191.99	192.99	193.15	193.22	198.12	198.07	201.24	201.15	196.83	196.68	199.32	198.91	199.07	198.63	195.37	197.54	201.75	197.89	196.84	196.67	192.58	198.82	193.22	191.58	193.7	197.01	196.02	193.03	194.94	191.95	194.11	197.17	191.12	192.88	203.83	192.06	202.56	198.26
205.98	203.15	205.03	201.56	196.02	200.64	204.98	193.94	208.23	205.03	194.72	203.68	203.36	206.32	199.74	200.68	198.9	189.72	201.13	198.88	200.51	197.25	200.11	196.73	204.11	202.55	204.83	201.38	199.15	200.88	200.41	196.16	199.65	199.6	202.2	197.44	197.9	201.72	197.32	201.06	196.64	200.81	198.46	196.42	202.68	207.13	192.56	199.4	196.52	196.16
200.57	209.61	206.17	205.82	207.42	208.63	207.33	213.92	211.8	205.67	204.91	203.99	212.21	211.22	210.02	205.73	210.36	207.23	212.44	206.28	213.09	209.1	206.82	206.61	204.11	202.96	207.32	209.25	210.18	202.91	212.22	210.71	207.9	204.03	206.51	213.01	205.57	215.18	207.5	212.91	211.35	206.06	207.77	203.64	209.9	206.28	205.91	212.23	211.84	208.1
207.37	211.12	213.55	199.83	215.05	212.5	211.82	210.38	215.98	214.27	209.98	215.14	206.54	207.61	210.8	213.99	214.77	207.89	210.05	212.77	217.38	211.3	214.49	212.56	212.33	211.03	209.11	217.9	214.2	207.37	215.9	207.04	208.03	211.92	208.55	208.31	206.94	211.33	208.46	213.59	214.15	215.17	213.83	216.03	221.83	211.58	216.05	206.93	212.87	214.59
215.86	213.74	216.86	216.32	216.98	213.45	212.7	214.47	214.92	216.46	209.16	209.48	212.15	216	218.51	216.83	210.25	213.18	208.88	213.69	211.34	212.29	214.43	212.88	217.36	211.83	212.71	212.51	210.22	213.35	214.21	207.99	212.12	215.05	215.22	215.26	208.31	211.18	209.36	206.4	212.72	211.4	212.27	209.16	211.27	217.36	210.89	208.52	215.06	217.81
217.31	209.31	213.45	207.22	208.22	217.95	210.24	205.23	215.06	201.31	212.3	208.92	213.86	217.54	216.34	212.69	214.23	208.19	215.44	213.06	218.66	209.07	211.02	211.01	209.81	222.49	211.46	218.51	218.4	209.97	215.23	208.31	218.44	213.6	215.59	213.64	214.31	211.57	213.44	213.96	216.46	212.92	209.19	215.25	213.11	211.6	217.8	210.79	212.59	213.08
219.43	219.31	218.24	222.56	220.96	221.82	218.71	217.06	220.52	209.5	220.99	224.93	212.21	215.97	216.03	221.01	215.95	216.21	216.48	217.39	213.93	213.59	218.42	216.2	211.16	221.73	219.21	219.66	211.45	214.64	212.23	207.67	221.68	220.11	216.05	213.81	217.84	217.08	217.94	219.45	217.75	217.32	225.1	215.26	219.5	216.17	220.28	211.21	215.82	214.83
199.7	197.43	199.35	198.73	199.04	194.12	198.63	191.44	205.05	206.02	206.37	200.74	207.02	197.04	203.55	196.69	196.84	198.86	205.03	193.83	203.02	199.4	199.55	203.4	202.15	199.33	197.05	198.43	205.01	204.25	205.61	200.16	197.99	198.68	201.03	210.37	195.54	197.52	195.46	197.42	205.78	195.02	202.33	201.22	204.65	195.93	194.43	195.72	198.26	201.47
193.78	195.1	199.42	194.07	195.95	190.52	195.64	200.96	199.49	196.81	191.55	193.88	195.66	197	187.58	192.96	201.55	190.37	194.08	193.1	196.07	196.2	192.23	191.42	194.02	191.85	194.44	189.5	194.79	198.03	192	199.89	191.53	191.46	196.76	193.95	188.97	190.35	193.39	193.55	197.65	188.18	194.52	195.81	198.97	192.46	192.47	194.73	191.46	206.99
204.33	197.58	203.08	209.36	199.3	197.74	202.86	196.19	206.87	204.72	204.7	210.02	206.85	201.71	204.37	203.09	201.73	201.06	203.59	202.4	206.46	204.22	196.09	207.41	199.19	200.08	202.28	201.71	201.37	201.25	204.24	204.94	203.56	203.75	212.7	199.83	200.01	208.8	201.83	201.28	207.1	201.13	208.44	205.35	199.66	199.31	200.2	205.88	204.41	204.04
202.39	208.08	202.13	202.63	199.91	201.6	199.02	206.23	206.8	197.7	200.42	194.96	194.85	198.71	203.68	205.25	203.1	203.98	196.24	199.71	195.19	195.21	198.37	197.63	199.52	200.65	206.24	197.53	205.26	202.46	197.12	197.52	193.86	192.81	196.48	197.71	198.31	196.83	200.43	207.97	205.85	196.27	194.85	203.52	199.86	204.12	202.05	204.89	202.36	197.18
195.31	201.56	202.41	202.75	202.16	200.35	200	204.25	192.98	195.34	199.58	201.06	192.26	187.87	199.76	199.31	199.99	198.68	197.74	196.99	200.29	203.37	200.03	193.21	195.9	197.03	197.79	202.98	200.78	191.96	196.39	205.4	196.07	201.96	197.26	198.99	199.25	200.37	192.92	200.14	197.94	201.31	198.95	196.91	201.03	194.01	203.49	195.95	200.09	196.76
209.48	207.38	197.61	207.48	203.07	202	207.69	211.05	209.43	198.41	206.61	205.33	204.77	209.85	200.75	206.46	204.24	204.2	209.59	203.33	205.22	206.4	205.3	210.48	208.9	205.06	204.72	206.7	207.32	202.65	205.93	200.88	205.77	201.27	213.77	198.27	209.5	202.63	209.17	205.45	204.43	213.97	200.93	205.53	201	204.63	204.66	201.23	205.58	197.87
203.31	210.25	208.22	199.61	207.33	197.55	212.35	208.57	205.85	205.03	213.73	208.37	205.52	198.78	199.37	211.5	200.89	207.92	206.99	207.99	205.66	210.53	204.03	203.92	209.44	203.83	206.95	203.39	201.86	207.95	205.61	204.18	206.02	206.26	205.19	203.31	215.95	207.11	206.36	199.92	208.45	203.31	199.61	205.83	203.41	204.65	209.1	206.59	204.71	205.32
215.41	220.1	219.75	219.14	217.48	213.74	220.04	211.44	216.06	215.71	217.59	218.32	220.07	220.19	212.33	221.11	214.51	211.83	212.63	214.4	217.31	213.83	210.41	221.11	219.45	219.14	219.54	221.9	220.68	215.07	219.44	223.31	217.73	218.87	213.15	217.77	224.71	211.48	219.7	217.56	217.44	216.01	213.77	219.24	216.91	217.92	220.43	213.46	213.81	221.17
209.72	196.58	199.57	202.99	198.35	205.48	203.49	206.53	209.15	204.92	200.43	204.16	203.47	205.16	211.42	200.61	202.29	204.28	204.3	206.85	204.88	201.68	215.08	200.32	202.73	204.32	210.69	205.1	207.6	204.79	211.58	210.25	205.13	210.81	202.76	205.75	205.3	199.18	208.82	203.12	208.91	199.52	207.48	205.76	206.62	204.07	209.67	209.14	204.91	200.45
198.27	205.64	204.04	203.9	205.33	200.45	202.76	207.4	207.94	195.8	210.77	194.15	204.24	199.27	204.73	204.81	200.52	206.03	199.62	202.01	205.1	199.68	202.05	204.2	205.46	209.19	210.09	204.02	198.67	200.25	203.11	208.84	203.93	199.38	205.88	206.28	203.19	203.09	207.67	203	198.89	204.04	201.73	210.21	199.83	197.56	207.16	205.03	204.04	204.33
208.19	203.13	205.53	207.57	210.12	207.05	207.88	200.75	210.78	206.65	213.04	208.34	204.34	207.06	207.31	199.86	209.43	208.43	206.15	210.3	204.04	203.21	211.51	207.7	214.33	204.64	209.11	203.77	209.37	207.3	211.96	221.07	208.7	205.77	208.71	206.27	204.93	205.19	210.41	212.06	202.45	210.52	206.28	206.23	213.57	209.08	206.26	204.49	207.78	205.85
211.19	216.16	211.37	199.67	207.91	211.88	201.95	208.38	201.28	215.22	205.83	204.91	199.35	202.86	203.81	207.21	210.61	204.52	204.17	205.81	206.34	210.1	202.18	211.9	206.68	202.5	210.6	209.19	208.01	212.86	204.15	208.63	211.43	208.58	205.83	204.63	207.52	207.98	204.69	209.48	213.05	203.34	205.26	204.83	214.01	204.8	211.3	201.07	202.96	210.27
213.49	215.8	211.31	209.64	211.32	206.92	211.75	209.97	209.68	207.59	207.66	208.7	210.45	212.61	210.77	210.12	210.2	212.06	208.03	216.4	210.17	208.75	209.48	206.48	216.14	215.48	216.97	209.67	215.01	211.12	214.76	219.81	211.52	212.94	208.69	210.89	218.28	214.66	204.67	214.13	203.32	212.19	210.18	206.81	208.75	209.33	212.58	209.36	213.02	213.85
209.83	204.23	207.42	205.84	207.36	212.31	215.7	211.68	206.85	203	213.44	203.76	214.63	212.14	206.93	197.65	202.24	208.07	204.82	205.01	208.19	208.51	210.07	206.06	203	212.72	209.46	209.29	209.69	210.62	212.95	209.84	205.7	214.12	219.7	206.52	205.49	207.06	208.87	209.1	219.36	199.83	209.42	207.93	209.27	208.13	214.07	209.46	219.01	210.78
196.26	205.01	199.52	194.95	200.07	193.44	199.16	194.69	192.26	191	196.48	199.53	193.18	197.92	192.81	198.88	197.11	203.77	192.28	190.57	200.97	205.36	197.64	200.85	199.98	196.18	200.7	198.01	195.82	201.17	197.81	204.5	196.21	203.62	203.41	196.05	200.57	198.28	195.75	205.5	200.46	195.46	194.47	197.8	200.39	196.51	191.95	199.1	197.3	198.59
198.82	202.76	194.52	204.12	197.95	209.81	198.81	206.04	205.38	196.4	205.22	201.68	204.12	196.5	195.61	207.53	197.8	199.32	195.51	201.06	203.4	205.28	201.73	198.74	200.92	202.85	208.1	200.2	197.99	200.43	197.97	204.17	197.85	199.61	199.25	199.23	201.38	203.9	202.78	207.56	200.8	197.13	199.59	198.11	197.79	204.15	201.53	197.16	203.4	198.91
207.91	203.22	211.33	210.61	215.76	209.82	204.14	211.41	208.19	207.06	213.24	207.19	201.89	213.15	212.26	213.69	211.33	209.61	205	206.36	209.1	212.11	211.88	209.88	206.56	213.73	213.44	210.1	212.07	215.17	203.73	207.75	204.03	206.76	210	209.5	204.18	211.27	205.31	209.34	213.61	212.95	209.66	206.79	206.2	212.76	202.07	212.53	208.28	213.78
216.8	218.02	210.67	213.66	216.06	210.12	216.71	210.65	213.46	216.51	213.39	210.37	215.57	215.87	215.03	213.4	214.26	214.9	208.85	212.97	216.48	210.96	214.16	214.35	209.76	217.7	211.76	220.52	212.04	212.82	208.97	212.43	210.47	213.33	209.84	212.59	215.09	209.18	217.13	209.91	218.89	208.34	211.46	213.33	218.99	211.5	218.29	209.45	215.54	215.17
210.46	207.77	211.18	205.23	210.34	206.46	209.68	212.3	218.17	213.99	205.71	213.04	218.54	206.92	210.93	212.65	205.92	203.59	205.66	205.81	211.69	206.44	207.17	202.76	202.71	204.34	209.43	206.69	209.19	202.27	203.67	209.78	205.58	202.4	204.31	208.69	213.84	207.28	214.12	213.69	207.28	200.79	208.63	206.39	210.44	208.26	214.11	209.48	203.81	208.73
210.75	199.34	208.77	208.19	210.59	205.01	212.13	207.91	209.25	202.31	210.14	210.47	201.48	206.78	204.17	209.87	205.86	201.78	202.77	203.27	207.82	207.85	209.69	206.46	200.93	202.69	214	204.74	208.61	211.33	214.11	208.05	209.06	205.17	207.22	208.08	207.54	201.2	206.6	207.81	202.74	201.49	208.15	213.5	208.16	205.01	199.35	212.96	203.69	209.46
222.22	217.12	220.06	219.86	220.16	221.47	215.45	221.99	223.49	222.76	227.06	219.17	212.56	215.65	219.4	216.13	215.43	217.19	209.79	223.92	220.89	217.52	218.97	216.49	218.83	219.6	216.48	216.86	214.89	223.85	208.67	218.98	217.28	219.2	219.13	216.03	219.78	213.91	223.63	214.22	218.12	217	215.66	213.01	226.32	218.28	218.56	215.33	215.06	217.69
203.84	207.18	206.2	207.81	206.58	209.37	205.77	212.32	214.05	214.48	196.94	210.67	209.78	210.74	207.99	210.05	206.66	200.25	203.63	208.28	200.1	204.21	209.8	211.59	210.41	206.7	204.17	205.15	205.51	216.26	210.54	207.65	211.24	207.55	209.42	210.93	205.14	207.8	204.54	206.94	204.59	203.95	206.56	204.9	210.58	209.28	207.27	207.98	210.67	202.91
193.82	196.95	190.65	205.23	203.18	199.71	197.77	204.18	194.95	196.08	193.36	193.47	196.17	201.88	195.13	193.23	198.29	197.12	204.31	200.49	192.11	199.97	204.45	195.24	196.27	195.15	199.94	197.22	204.69	198.97	194.14	203.22	194.73	197.03	200.1	199.29	196.84	205.55	199.07	200.47	192.43	198.95	202.46	196.52	200.64	205.81	207.63	198.15	200.37	207.55
205.99	209.63	208.38	210.2	212.35	208.21	210.91	214.51	211.05	218.25	208.59	209.61	211.13	207.79	212.1	209.55	209.52	212.27	209.67	218.89	215.41	207.11	211.04	213.13	216.75	215.1	214.83	215.66	209.34	213.51	208.47	217.71	211.36	203.87	214.06	211.09	209.84	215.08	212.72	206.73	208.02	207.59	204.85	213.89	212.02	213.76	216.2	212.53	216.25	212.11
208.45	204.94	212.5	205.4	215.72	204.43	211.01	205.71	210.2	208.14	204.62	203.94	205.93	211.09	203.51	205.91	213.21	205.1	207.07	200.22	206.6	210.37	200.68	204.75	197.02	204.42	203.62	208.72	208.2	207.47	212.15	211.95	210.26	206.41	208.95	207.48	204.78	216.12	204.95	210.92	206.24	208.32	209.08	211.27	208.08	205.42	210.11	208.82	207.63	210.4
193.36	193.12	198.48	195.37	197.54	195.57	195.11	193.86	197.41	196.8	197.86	202.08	194.63	199.15	199	185.66	194.45	200.3	197.26	201.6	189.53	199.56	189.97	196.4	193.57	189.11	193.8	192.79	192.83	190.49	197.3	193.18	197.38	193.09	189.85	195.78	197.31	200.35	197.86	199.29	201.18	198.98	193.58	192.45	200.69	192.74	197.46	198.8	196.18	198.76
212.9	210.59	213.21	210.27	207.33	211.91	202.93	215.07	212.99	212.53	209.54	209.51	219.17	214.07	210.28	215.52	210.25	206.76	217.25	213.73	207.84	215.95	214.6	215.88	206.27	207.34	206.83	210	210.51	215.94	211.42	212.16	202.72	215.4	214.92	214.22	209.43	206.09	210.21	213.85	207.67	216.11	207.39	213.73	210.32	217.31	213.75	211.16	222.51	212.44
206.74	193.72	202.59	199.4	199.42	207.55	197.62	206.69	206.7	200.11	207.98	201	209.04	206.53	205.02	198.56	207.15	201.57	203.22	206.22	203.05	205.14	200.53	201.42	200.2	206.2	205.26	200.86	205.05	201.22	203.26	200.83	196.79	199.67	202.13	198.16	206.38	205.38	198.58	202.56	205.79	198.59	202.55	203.31	203.12	202.11	200.26	202.05	193.79	203.37
207.14	209.58	204.97	206	208.57	208.92	209.47	209.54	208.09	209.16	216.79	206.5	204.63	204.66	208.82	205.78	208.15	201.64	210.25	204.18	212.42	209.05	214.74	210.82	202.99	207.82	209.3	207.34	215.08	201.65	208.85	208.17	209.8	204.46	212.45	213.53	206.18	203.59	205.96	210.55	209.17	205.73	200.73	204.72	211.43	205.32	213.82	208.23	205.39	209.64
216.82	217.78	209.63	217.17	212.72	212.47	211.14	209.17	212.67	212.79	216.66	213.68	208.16	211.35	209.92	206.05	211.13	209.04	212.83	216.37	210.8	214.4	210.19	212.25	212.62	210.2	215.47	206.27	217.07	206.16	210.01	211.62	210.78	210.27	213.07	210.43	211.14	214.64	212.69	211.81	204.69	209.4	218.6	212.23	207.58	219.96	209.26	211.22	213.2	207.68
210.74	212.89	209.43	205.98	209.92	208.85	212.55	211.14	207.74	208.95	206.68	209.14	209.98	210.94	214.28	212.73	212.66	215.27	205.59	212.69	206.45	204.23	205.82	207.89	204	207.62	215.13	210.77	208.14	211.2	213.05	209.93	212.06	211.28	208.23	215.45	210.56	213.25	204.78	206.02	208.86	209.99	212.5	202.67	211.55	204.72	205.01	207.4	212.59	209.85
207.51	209.83	209.68	209	211.39	206.16	206.76	207.16	208.31	210.95	210.97	209.52	208.99	215.34	213.34	211.15	207.35	210.89	206.03	207.87	203.59	211.34	206.31	199.91	207.16	209.38	204.86	206.65	204.94	211.57	211.25	211.04	208.85	202.03	204.09	202.17	210.05	199.23	207.86	206	211.7	203.05	211.76	211.65	211.23	209.08	211.44	205.83	208.26	208.24
210.26	209.56	208.22	210.49	207.15	207.9	209.42	206.42	212.01	205.46	210.1	208.44	212.51	209.92	210.7	207.19	209.24	207.39	207.91	209.49	204.18	207.99	208	210.33	210.63	204.9	210.98	207.3	207.56	208.96	209.78	213.62	204.49	208.02	207.39	206.23	206.76	199.41	205	211.79	201.98	211.57	208.28	210.29	208.32	213.49	208.16	207.11	205.29	203.64
204.4	200.7	195.52	195.11	199.24	198.31	199.29	202.52	201.17	198.79	196.66	198.16	204.09	199.86	204.04	204.71	199.61	192.52	194.7	209	206.74	191.05	195.78	196.25	194.37	201.4	197.49	201.14	191.44	200.93	201.82	199.73	198.76	200.14	205.19	202.29	197.88	197.72	199.76	201.55	203.03	200.95	197.92	196.53	202.09	197.66	196.49	195.65	197.49	202.84
207.56	208.88	208.52	203	207.33	209.65	204.48	212.82	203.58	214.47	214.32	200.35	204.7	207.85	213	208	207.13	203.27	203.42	208.11	210.25	210.68	206.41	208.16	213.28	207.53	210.39	211.81	208.86	216.27	206.15	201.93	207.46	204.83	206.52	202.92	211.73	206.2	205.48	207.62	212.44	209.58	209.85	205.21	215.23	210.25	208.35	211.86	202.36	215.99
219.65	218.46	215.19	218.92	214.17	217.41	216.62	215.62	213.06	218.03	214.16	218.1	217.5	216.77	221.52	219.68	215.03	220.33	216.03	223.15	223.34	214.28	213.85	214.58	216.92	210.56	219	217.78	218.34	216.25	212.41	222.68	209.69	216.36	216.2	224.98	211.01	220.38	221.62	213.46	216.48	216.02	217.99	213.03	217.7	213.81	205.39	219.12	221.33	216.88
204.52	201.58	210.45	204.24	196.98	201.06	199.55	203.7	202.64	204.28	200.49	207.2	204.04	208.44	206.46	201	204.59	201.15	205.15	200.38	199.15	205.21	207.07	202.01	199.57	198.9	199.61	197.27	205.28	209.17	202.61	208.41	201.87	207.69	200.51	204.63	204.36	199.38	202.32	204.84	205.62	197.22	201.04	200.42	197.23	204.34	201.46	207.36	205.2	202.84
203.8	208.4	203.14	200.8	200	201.55	200.7	210.1	200.33	203.78	208.94	210.77	201.68	202.45	200	203.41	201.99	201.6	202.47	205.03	197.96	207.13	203.72	205.35	203.45	200.85	200.95	203.34	200.43	198.88	198.8	201.51	205.12	201.64	204.51	203.85	205.77	203.87	207.65	203.58	201.02	207.78	205.46	208.53	200.41	200.91	204.75	202.76	211.74	208.91
211.93	211.35	210.41	208.24	210.37	211.57	206.59	207.55	212.57	208.53	213	207.5	208.93	209.91	216.59	205.3	208.38	209.15	199.85	206.53	211.15	213.42	207.58	207.3	205.56	212.89	207.12	209.28	201.39	211.37	207.93	205.6	207.69	203.33	208.13	212.27	212.39	214.03	208.47	204.88	204.39	214.01	208	207.9	212.86	202.56	212.55	207.75	210.48	202.95
208.69	207.1	213.21	205.68	207.6	209.83	209.78	206.39	212.87	205.05	210.27	204.26	215.02	208.22	211.95	207.05	208.21	206.71	213.96	210.98	206.31	209.5	206.29	216	206.17	209.21	206.46	209.55	212.47	211.46	212.66	207.82	211.9	212.52	207.32	206.71	212.9	211.2	209.86	212.5	205.21	210.32	208.29	205.8	209.81	213.17	211.7	208.72	211.43	212.57
213.75	214.04	211.95	213.95	223.26	222.22	216.38	215.77	217.45	214.52	217.85	216.5	218.75	213.77	219.36	214.79	218.94	222.44	222.48	219.32	221.74	213.89	218.44	220.27	220.93	216.52	217.24	221.65	215.61	221	217.53	219.12	223.06	226.42	210.8	214.64	221.12	213.97	215.32	223.66	217.15	215.19	214.47	220.46	218.36	218.49	212.5	221.15	222.32	214.97
209.89	209.05	204.38	207.04	202.74	198.93	204.84	208.58	206.43	202.3	207.38	203.62	200.28	208.31	214.96	201.18	206.79	205.28	204.78	206.85	206.31	206.37	206.63	202.72	200.99	203.49	207.39	203.55	205.92	211.32	207.96	208.6	200.9	204.61	205.4	209.36	209.15	204.45	207.43	201.54	202.1	208.94	215.88	205.12	206.45	212.08	212.37	208.88	206.3	201.51
217.33	208.6	212.6	217.02	211	207.73	206.49	211.77	216.83	216.71	213.23	208.89	214.22	216.79	207.66	210.32	212.55	216.88	210.45	208.75	216.69	206.93	206.32	208.98	213.68	210.89	212.34	212.14	220.6	206.23	216.16	209.61	211.79	209.54	211.27	209.03	212.86	208.16	210.81	215.81	208.21	212.48	213.65	208.12	207.43	214.83	210.25	213.94	217.76	210.89
208.39	208.26	211.84	208.01	204.7	206.34	206.22	207.63	202.04	202.86	212.54	209.08	206.8	204.54	206.09	206.09	204.96	209.62	207.48	207.59	206.93	208.6	202.63	205.58	207.95	206.07	206.19	206.33	201.14	213.32	208.59	207.17	208.17	212.76	210.26	201.62	203.57	206.17	205.51	203.87	214.83	206.28	209.72	207.59	204.47	214.01	213.2	203.31	208.87	210.88
212.36	214.46	206.04	220.29	206.77	209.14	211.63	215.42	212.77	211.24	207.31	217.17	217.13	205.74	211.28	211.47	206.4	211.95	208.88	212.08	209.26	210.31	214.76	218.81	205.02	212.42	216.77	214.8	205.5	218.28	211.98	208.01	207.21	211.91	212.9	209.11	216.24	212.51	210.34	211.02	209.59	209.77	212.08	213.82	211.49	211.17	209.31	221.4	210.18	213.18
206.78	205.97	201.61	211.87	203.99	201.8	208.3	209.66	208.76	209.5	211.4	214.81	214.09	210.84	210.67	211.9	206.62	210.52	204.91	205.79	204.48	205.72	208.45	214.17	205.44	210.65	202.14	216.05	206.13	214.03	208.57	205.45	214.29	207.5	210.06	207.92	206.85	210.42	216	207.9	207.68	201.67	207.79	215.16	213.52	214.94	211.49	209.58	207.77	212.67
204.51	206.28	202.41	200.69	208.24	201.76	202.01	201.68	200.97	207.5	204.23	201.71	206.48	197.62	207.16	208.07	200.69	200.19	203.81	203.03	200.74	202.19	205.21	203.33	201.63	204.75	201.44	206.48	200.76	201.33	197.53	206.98	206.68	205.71	206.22	200.54	205.31	207.79	203.08	209.33	205.52	207.19	207.46	202.85	206.28	206.4	202.5	197.35	200.32	206.7
203.7	207.82	209.84	207.49	213.44	211.65	213.93	205.49	208.48	207.29	204.9	208.37	208.67	205.67	211.96	211.09	207.1	208.48	211.44	210.47	216.24	204.89	206.2	213.68	210.3	205.87	210.01	207.38	206.19	210.43	206.61	214.2	206.24	207.55	211.01	201.43	211.43	213.78	213.57	206.82	205.8	210.91	206.5	206.63	207.53	205.07	207.54	210.95	213.69	205.91
200.25	195.86	198.47	203.62	204.77	202.05	197.57	198.44	198.69	200.16	203.52	207.66	204.56	199.57	197.58	204.14	195.67	195	203.84	201.22	200.31	195.18	200.99	205.51	199.74	197.46	202.17	204.68	197.62	195.28	195.76	202.86	196.5	202.24	198.44	200.57	208.57	204.87	191.82	200.03	202.62	199.94	204.48	201.95	203.66	198.52	193.71	201.72	197.13	200.96
202.08	202.99	204.05	204.47	208	200.68	196.01	200.31	201.64	202.83	204.78	203.48	200.47	207.17	204.1	206.7	199.58	200.51	199.34	197.69	201.97	196.23	200.64	203.05	203.49	207.15	203.21	204.42	200.18	207.01	201.03	197.55	208.09	204.07	205.55	203.68	204.53	204.51	199.26	199.61	197.62	198.75	205.32	204.98	206.12	200.65	206.36	202.91	199.86	203.45
209.89	207.69	207.23	210.67	211.77	211.04	215.02	209.43	212.51	210.12	208.28	211.82	211.19	205.83	208.9	207.69	209.1	208.2	202.04	206.18	205.09	202.66	211.15	209.61	206.98	201.05	213.92	200.01	209	209.27	208.43	215.54	212.73	204.15	208.54	206.82	207.58	214.61	207.4	214.88	201.33	207.15	213.48	206.05	213.02	208.76	212.82	206.51	200.52	208.66
199.48	198.57	199.44	201.88	198.02	204.89	202.91	203.04	201.51	197.12	199.73	199.83	197.37	198.37	201.85	197.73	200.45	201.18	205.07	199.64	199.56	193.09	199.89	195.4	200.18	196.5	202.88	196.9	205.18	201.57	198.3	200.38	196.78	199.99	201.05	193.41	196.48	197.34	200.89	201.9	202.81	200.67	196.66	200.58	201.1	195.8	201.9	198.2	203.19	205.69
205.71	205.07	206.38	209.07	209.72	216.88	208.91	208.23	213.68	208.86	207.91	207.87	208.98	205.02	206.25	209.57	206.4	206.7	205.87	205.68	210.52	206.87	205.47	207.4	208.73	210.82	211.45	212.57	216.07	202.58	207.33	214.76	212.94	214.16	204.73	210.3	209.82	206.61	205.18	207.33	207.12	205.22	201.36	208.93	209.31	204.41	204.94	207.26	215.78	208.81
203.68	215	207.21	209.77	207.94	208.83	210.74	214.41	214.14	210.28	206.41	204.32	212.59	209.42	208.25	210.2	203.12	213.9	212.44	210.39	206.67	212.41	209.87	212.66	209.04	208.33	215.78	209.24	209.57	210.63	214.07	205	206.04	213.93	203.98	204.71	204.1	215.29	209.23	216.42	207.08	209.44	213.6	209.68	210.49	217.28	216.62	212.76	214.13	207.04
205.3	203.37	198.18	201.43	207.82	206.23	201.57	206.26	206.15	205.69	205.9	209.08	206.26	209.39	201.97	199.8	206.17	207.78	202.82	206.92	203.46	206.71	207.41	204.57	213.11	199.56	206.49	205.1	200.03	202.93	202.52	202.01	204.81	203.25	207.35	200	203.29	201.17	207.22	205.88	204.32	204.69	207.26	201.49	203.38	208.17	205.15	202.16	203.64	204.69
207.65	212.38	203.57	205.37	214.8	210.93	208.8	208.36	209.19	212.48	209.01	205.7	204.34	207.06	205.87	208.54	207.77	213.1	203.97	205.4	210.1	205.53	211.26	204	203.29	202.15	203.73	199.51	207.91	213.25	206.49	207.76	212.19	204.78	207.28	204.61	204.65	207.86	212.49	205.58	207.64	207	212.35	215.65	211.83	210.13	209.15	208.81	202.81	205.18
209.41	208.31	205.2	207.88	204.13	208.95	212.85	215.58	206.55	212.21	212.54	209.19	202.3	210.88	208.67	207.95	206.69	205.41	208.47	217.23	208.58	206.87	203.66	209.75	216.38	207.07	214.26	200.9	219.12	205.4	214.29	207.75	210.64	203.2	207.21	204.73	207.68	209.93	205.78	207.92	210.02	208.15	212.99	199.58	206.26	208.2	204.84	210.83	206.53	204.2
207.16	201.05	203.46	201.58	208.16	204.57	202.15	206.83	209.25	203.21	201.75	205.41	201.88	206.13	203.4	206.67	204.35	201.72	207.27	209.42	206.77	208.45	203.19	209.72	213.11	199.9	203.88	203.89	201.55	202.99	206.41	199.25	204.82	208.64	203.37	201.31	205.22	207.35	207.93	195.1	201.03	204.55	205.6	209.02	204.22	205.09	202.46	202.87	208.94	205.03
215.57	217.68	214.57	217.04	212.05	220.36	223.76	212.33	222.65	218.75	217.84	220.69	217.29	221.98	214.71	211.81	216	215.68	215.01	218.7	220.23	217.49	214.96	219.83	219.05	225.41	217.63	218.33	218.24	218.01	215.83	219.99	219.54	220.66	212.09	216.59	218.11	217.09	216.89	214.29	222.09	222.34	221.51	215.09	217.28	214.25	219.52	218.85	215.17	215.29
216.99	214.42	204.81	207.88	209.88	208.22	207.15	206.37	211.5	203.6	207.62	216.81	207.1	203.87	213.6	208.62	209.63	210.68	204.21	206.08	204.98	214.4	209.09	211.49	208.6	210.93	212.12	205.67	208.74	211.72	210.42	209.92	210.04	206.08	206.36	213.65	212.6	211.6	209.95	207.48	199.66	211.02	203.57	205.89	206.18	216.91	204.5	208.96	206.32	208.66
202	209.82	205.37	211.41	206.21	212.05	215.05	216.81	209.02	209.46	206.53	207.59	209.49	205.45	208.85	210.25	213.84	214.65	203.39	209.01	209.57	207.08	208.82	209.41	205.89	204.71	212.36	208.85	205.64	210.4	209.35	210.34	210.58	212.08	210.81	211.58	208.22	207.9	211.15	203.99	204.87	215.31	213.26	210.88	205.65	202.1	203.36	207.12	207.29	215.82
202.79	217.01	212.6	206.01	212.7	209.07	203.44	204.76	206.82	213.86	209.26	205.86	209.16	213.13	211.46	216.62	204.54	217.88	210.27	208.97	209.55	210.22	209.83	212.22	208.48	213.05	207.4	209.96	211.68	206.81	214.01	202.87	211.77	209.36	207.14	209.43	209.3	218.65	208.97	202.76	208.17	213.36	211.25	207.71	213.72	215.37	210.55	207.14	216.71	212.03
199.49	204.1	206.18	203.79	199.74	198.51	197.9	203.87	203.07	203.36	205.99	210.97	209.38	209.64	200.76	207.24	203.94	206.56	205.79	207.28	209.55	202.23	204.77	200.88	199.34	200.83	200.71	206.3	211.39	210.94	200	209.5	206.73	204.93	208.67	204.86	206.49	209.35	207.6	201.17	203.36	204.21	205.03	202.09	201.13	202.87	201.54	201.42	204.1	206.37
207.49	212.49	213.18	206.58	211.07	215.67	212.33	214.24	210.29	213.46	211.56	215.18	208.64	211.74	207.59	207.26	212.25	206.08	212.32	217.78	217.76	213.7	218.85	217.25	210.63	209.44	211.3	208.41	205.46	212.4	216.65	212.3	207.12	210.76	214.16	209.22	212.28	214.79	210.22	208.8	213.29	213.85	221.15	217.84	210.43	208.04	208.11	206.26	209.25	212.54
209.7	208.59	209.71	217.47	207.05	211.33	204.22	212.07	206.08	210.79	213.49	203.52	211.07	208.87	208.51	211.69	201.79	207.61	213.5	213.25	208.72	209.24	208.69	204.23	209.31	211.66	211.38	210.3	210.69	202.94	210.68	209.66	205.15	206.32	214.39	203.99	208.6	216.17	207.7	213.08	210.39	202.19	209.31	211.2	203.85	206.16	210.76	211.26	205.41	199.96
210.7	216.55	219.85	218.12	212.56	218.36	221.19	218.47	218.69	218.5	221.1	222.03	216.47	219.55	209.99	213.55	221.89	218.93	215.12	211.98	222.34	218.13	215.33	221.18	215.62	217.38	215.23	212.43	214.39	219.04	216.03	224.41	217.22	216.33	217.11	213.78	218.83	219.14	217.82	219.27	216.42	216.69	217.19	212.44	215.74	222.9	222.72	220.43	217.22	215.67
211.1	211.93	207.81	205.29	214.26	200.79	204.96	208.4	209.39	215.57	207.92	203.28	209.81	205.24	210.13	208.63	210.82	213.32	211.7	209.65	205.88	207.62	201.71	205.54	205.98	208.43	204.3	212.31	201.78	213.32	209.48	202.74	205.36	208.54	211.21	210.44	202.56	199.99	206.22	205.42	217.12	212.68	205.82	203.9	209.37	211.57	208.43	207.95	204.01	215.42
221.49	223.96	218.91	222.79	212.05	220.92	215.04	220.16	218.07	213.14	219.44	219.6	219.86	222.12	216.05	217.82	221.9	219.77	215.55	215.26	220.31	215.02	223.5	225.28	217.92	217.42	217.53	211.7	221.04	217.12	217.18	210.34	211.45	210.19	217.72	214.64	220.93	209.23	223.07	221.2	214.47	215.7	224.34	215.83	222.77	219.41	213.57	221.65	216.19	215.89
208.24	205.81	206.3	203.8	203.78	198.45	204.55	207.73	201.41	208.61	204.03	200.96	203.1	196.96	202.82	198.22	200.26	203	201.34	204.41	206.46	213.47	204.35	196.47	206.06	197.28	202.36	201.57	206.81	202.95	202.55	210.84	200.1	198.07	205.21	204.72	201.74	205.95	211.56	202.07	204.29	206.89	197.31	198.47	208.28	205.92	209.58	203.03	205.84	199.56
219.76	224.3	219.52	218.55	218.24	212.93	213.51	220.04	223.01	216.58	211.95	221.11	215.52	215.51	220.42	216.38	213.02	214.52	219.7	217.51	215.93	219.05	208.23	223.2	218.29	216.31	212.09	213.88	225.3	213.23	213.78	218.13	218.03	214.92	212.71	215.55	216.37	218.78	220.83	217.01	223.43	221.47	218.59	218.73	223.14	223.97	216.86	223.93	213.57	218.65
201.83	186.69	202.67	198.57	193.65	194.4	196.84	200.08	198.45	202.36	197.93	202.12	192.82	201.31	201	201.33	193.18	201.51	203.08	201.23	200.43	185.78	197.77	195.66	196.82	199.65	201.6	192.85	196.7	196.33	197.47	200.66	202.72	201.33	197.61	192.85	200.44	205.59	204.1	203.42	199.66	196.99	202.36	200.5	204.45	199.3	200.47	197.53	198.19	202.63
205.31	208.78	205.26	202.96	208.92	206.13	210.81	208.55	201.82	207.15	212.77	208.96	205.96	206.93	206.86	214.02	213.74	206.48	205.01	209.97	207.88	205.15	203.6	206.68	211.21	216.25	213.59	205.44	215.09	209.93	209.52	213.77	208.1	209.51	208.74	213.21	215.35	207.33	205.34	207.98	212.16	213.9	208.71	209.5	212.5	213.22	210.27	208.28	211.49	208.51
209.4	215.85	208.01	205.89	212.64	204.2	212.1	207.66	209.09	210.38	209.02	212.14	203.75	212.15	208.91	211.08	206.88	208.63	209.86	205.01	204.6	205.8	205.67	205.38	208.28	210.57	211	206.26	216.38	207.88	213.49	209.1	209.09	218.99	207.57	207.7	212.79	207.05	209.84	205.35	205.94	209.49	213.34	210.1	204.5	215.02	213.99	202.56	206.11	211.88
212.38	198.29	205.18	203.86	205.69	197.64	215.36	205.46	204.82	208.96	212.26	204.41	203.44	206.37	203.08	214.48	204.46	204.29	203.11	204.51	207.41	205.19	206.13	206.77	200.07	201.89	209.47	200.95	210.24	209.16	206.67	205	210.5	207.55	210.64	208.69	201.87	211.74	198.75	206.73	205.44	204.98	204.52	198.37	204.21	207.67	201.81	206.68	210.53	210.02
195.32	210.81	208.32	204.75	201.94	210.94	205.55	202.63	203.21	202.86	205.61	202.13	208.35	205.09	199.71	204.71	205.42	201	201.7	204.89	203.24	206.08	206.66	205.65	200.45	200.65	197.33	199.24	201.85	198.69	202.97	195.56	203.4	201.09	204.6	201.6	200.89	198.53	205.59	202.65	209.3	205.26	202.82	212.53	198.47	208.55	208.98	205.22	207.23	209.79
221.54	213.42	215.17	224.5	220.33	213.6	218	217.13	217.36	220.6	221.06	209.93	218.17	218.72	219.31	219.77	218.86	216.8	219.25	218.06	221.48	218.29	212.37	219.98	213.66	210.71	220.16	213.66	214.62	214.34	216.65	222.36	216.3	218.47	219.91	212.02	217.47	216.56	213.28	213.96	220.81	213.14	224.39	218.37	215.52	209.38	215.35	216.4	216.7	213.62
205.32	208.11	205.49	209.84	200.59	206.54	199.93	204	206.12	204.08	204.82	201.92	204.42	203.66	200.69	201.3	206.32	205.33	203.13	203.39	200.97	201.05	205.94	206.67	203.39	202.06	204.6	208.3	207.85	207.36	196.78	195	201.03	207.67	199.12	201.61	208.07	204.11	200.6	204.5	201.07	206.7	200.71	204.86	210.15	205.48	206.16	203.5	208.51	201.63
216.21	210.25	210.52	213.05	205.7	205.99	207.33	217.11	205.25	207.48	209.5	210.85	212.69	209.62	212.45	206.95	206.66	211.59	207.26	212.95	209.82	208.77	216.59	210	214.36	211.43	206.66	207.83	206.1	207.22	208.77	207.43	217.31	207.31	206.41	215.77	212.13	210.69	212.67	204.21	210.19	210.25	206.19	205.78	208.79	207.15	213.57	206.38	207.86	208.21
217.03	218.02	214.71	214.72	212.47	214.25	207.76	211.89	216.54	214.15	215.21	212.76	212.05	213.45	208.96	217.77	212.03	210.55	212.01	212.76	210.57	209.83	211.4	212.03	215.72	217.08	208.48	210.85	215.39	216.57	206.63	211.95	208.14	211.61	212.88	216.32	206.41	210.24	214.4	206.17	211.36	214.04	209.06	213.77	213.26	209.61	212.61	207.12	209.73	214.27
212.73	213.84	206.44	203.8	209.9	207.5	201.15	208.88	207.26	208.87	207.83	213.5	212.37	204.14	205.96	208.51	207.57	206.8	213.82	209.89	208.07	210.8	210.31	205.53	213.1	205.41	209.09	204.25	212.64	205.35	216.82	201.62	207.9	212.81	213.38	207.25	203.54	211.18	213.51	207.39	214.58	208.14	208.69	209.99	211.97	206.07	208.96	209.87	207.37	211.46
200.44	206.27	212.01	202.09	205.72	204.69	203.77	210.31	203.93	198.7	204.84	200.65	210.08	203.93	211.08	204.38	201.95	207.37	206.5	205.51	203.36	199.76	204.63	203.27	206.32	205.87	202.66	207.19	203.16	206.89	199.43	203.24	204.3	202.99	212.36	199.66	205.38	206.63	205.38	203.71	204.5	204.78	209.28	202.22	204.75	210.76	204.84	201.01	201.59	201.81
196.74	199.53	197.1	195.95	197.77	203.55	195.12	198.49	200.82	206.4	201.58	198.63	196.61	202.91	191.16	194.62	201.69	198.39	198.92	203.55	190.69	201.35	199.25	201.42	197.06	201.43	196.83	200.21	203.38	200.87	201.22	201.86	207.85	199.1	200.49	198.05	195.84	197.18	198.15	198.37	203.19	204.87	205.78	198.76	191.72	192.5	200.78	199.06	198.39	200.81
205.77	200.07	205.16	206	208.66	207.82	206.94	200.41	203.11	209.63	206.02	202.86	197.85	202.34	207.44	211.11	208.15	205.73	201.97	204.21	199.26	211.63	205.18	205.9	200.9	209.44	206.31	203.61	203.38	199.65	211.11	202.57	196.18	202.19	208.45	201.92	208.93	201.58	207.1	211.54	200.23	207.2	202.58	204.28	203.08	209	211.08	201.66	205.64	205.26
215.18	208.78	205.9	206.44	210.3	213.07	207.28	209.49	211.89	213.12	211.55	203.18	203.45	202.72	207.57	204.25	208.73	203.75	213.03	210.54	209.82	209.64	208.18	205.78	207.34	204.61	206.95	209.11	208.76	213.59	210.25	205.95	211.06	208.39	208.56	212.57	209.79	210.42	209.37	209.78	204	207.42	198.31	205.66	207.26	209.2	205.04	214.34	212.8	209.43
216.28	213.74	216.47	214.67	212.46	219.24	214.53	202.57	213.51	214.17	214.22	215.9	210.84	213.4	210.43	222.66	217.91	209.46	213.81	219.53	216.41	211.87	213.37	213.37	214.67	213.97	217.1	213.6	214.63	217.56	216.53	215.78	216.05	208.96	217.46	211.64	211.7	209.41	215.8	213.4	209.75	215.34	211.9	217.2	217.53	211.53	213.49	215.33	216.39	216.73
208.56	216.59	212.6	206.66	209.04	209.98	201.84	203.99	215.84	208.38	208.02	206.33	208.56	215.35	209.25	216.72	206.72	206.24	211.11	213	209.85	203.86	207.39	210.86	206.24	205.93	210.54	213.58	216.56	204.21	202.71	211.76	206.47	210.43	204.64	210.88	210.73	205.01	212.85	208.41	203.69	209.84	206.75	206.21	205.02	210.97	199.83	212.68	208.68	209.62
199.65	203.86	202.2	202.11	208.67	195.15	198.99	194.53	202.06	205.04	199.52	196.55	208.37	204.82	202.24	198.06	200.38	195.38	203.4	197.51	200	197.63	200.26	197.63	204.43	202.33	202.56	205.62	195.81	199.71	204.19	208.18	200.11	194.51	199.26	203.91	204.1	202.68	199.02	201.11	201.08	194.26	197.76	197.69	205.54	203.11	207.05	207.49	195.4	200.29
202.14	206.24	197.02	196.71	196.82	194.79	200.48	196.38	196.73	196.8	199.88	202.61	196.4	201.29	199.64	196.07	198.18	198.22	198.43	195.3	198.61	200.47	198.56	199.94	194.69	197.96	196.91	204.5	207.35	202.91	195.85	206.72	202.67	195.23	200.42	201.44	197.97	199.28	197.16	204.65	197.81	199.01	205.17	200.95	199.95	202.98	205.33	203.09	198.26	196.81
205.76	207.55	206.41	208	209.27	209.3	198.06	204.11	203.71	208.36	204.15	205.63	204.9	204.19	198.49	202.95	201.9	201.56	201.05	203.14	200.62	202.49	196.68	200.06	198.37	202.57	207.43	204.85	199.89	198.78	195.26	207.09	198.03	208.82	210.07	204.56	208.7	196.49	205.3	200.06	208.89	197.81	204.99	206.55	206	203.15	207.98	199.91	205.38	205.43
209.44	200.34	200.6	205.84	202.76	205.8	203.82	201.66	199.8	202.56	209.18	198.87	207.07	197.71	204.17	204.74	209.64	206.07	202.25	199.77	208.65	206.37	205.89	201.54	209.17	197.85	199.83	201.96	209.14	205.12	203.8	198.18	204.1	205.32	203.53	205.03	203.83	201.78	199.38	198.28	202.5	210.1	206.82	204.58	207.03	203.52	203.27	206.38	205.62	200.56
221.07	214.64	218.48	214.42	215.81	219.14	216.75	215.05	216.09	223.56	218.7	220.98	213.9	217.61	215	213.92	210.82	220.73	217.94	221.39	220.9	213.85	215.95	215.31	219.08	216.63	219.36	219.75	223.81	225.39	221.14	215.92	220.01	214.88	224.14	217.51	217.12	218.74	219.14	215.3	214.42	214.77	210.71	216.18	216.66	211.88	218.43	217.98	219.47	220.59
209.23	209.33	210.57	211.11	212.92	210.01	205.28	211.98	201.09	209.33	205.31	211.88	204.66	213.7	205.9	208.81	214.12	207.61	203.3	209.08	209.81	213.44	202.02	214.59	211.49	216.5	205.76	207.23	211.25	210.82	208.63	208.6	206.03	207.56	213.07	201.83	209.7	212.03	214.09	209.16	207.24	211.05	209.97	207.01	207.82	207.36	212.07	209.45	213.62	206.93
208.82	214.12	213.49	215.68	218.46	213.92	212.27	214.38	213.88	211.13	208.78	212.93	213.97	212.43	209.26	210.58	216.59	218.25	213.12	209.71	212.87	216.6	212.05	208.48	212.38	208.14	214.23	209.79	211.72	206.59	211.79	212.89	213.98	213.09	218.2	215.73	211.21	211.13	210.78	217.37	214.12	213.22	212.36	210.66	213.21	219.91	209.53	211.35	214.96	208.2
197.81	202.04	193.2	200.56	197.44	198.33	194.62	201.04	196.29	196.87	203.2	202.7	191.56	200.67	194.87	192.14	200.27	199.5	201.84	196.21	196.85	193.46	200.3	205.98	196.59	194.13	198.39	196.69	200.6	196	198.67	198.09	198.89	200.2	199.88	205.08	200.63	203.42	202.93	194.26	205.69	203.39	194.43	193.26	197.81	206.88	200.03	201.52	202.28	193.81
213.12	217.92	214.28	213.43	218.28	215.32	217.87	217.62	222.49	215.71	218.36	215.6	213.39	214.58	220.59	216.98	214.85	216.85	214.43	213.63	213.37	222.61	219.79	213.53	219.39	228.05	219.57	214.3	215.33	214.94	215.05	222.45	216.67	215.4	214.36	226.11	217.95	220.93	211.44	218.26	216.23	223.55	216.02	215.54	214.68	220.92	218.67	223.73	218.2	219.18
210.47	209.32	208.59	205.19	203.04	214.79	204.82	204.13	209.76	214.87	204.9	207.12	206.86	206.23	206.54	215.59	206.37	206.83	208.18	209.01	208.66	206.28	207.72	207.58	212.65	210.19	212.48	210.43	213.45	203.68	206.36	198.49	207.8	204.7	201.43	204.09	206.81	201.37	211.99	212.53	202.34	208.73	210.07	205.12	207.7	207.07	210.11	208.5	206.32	204.82
204.67	209.25	208.82	210.71	204.9	206.66	209.79	207.31	204.41	213.4	209.29	215.76	207.55	202.64	211.62	212.63	213.06	210.08	205.47	212.25	211.45	207.37	207.31	207.74	216.01	209.69	211.33	207.31	208.32	199.1	203.17	212.78	211.75	206.76	207.47	205.93	203.67	205.34	207.64	204.34	209.99	209.92	208.32	207.25	207.16	213.66	202.98	211.42	208.35	205.96
203.8	206.94	205.64	205.78	211.32	205.44	199.86	209.19	208.32	204.87	205.81	202.66	201.01	206.67	201.87	208.59	204.83	207.61	201.41	205.15	204.22	205.43	199.41	203.61	205.65	204.29	209.02	204.33	205.4	207.46	209.77	203.93	201.81	203.31	216.42	206.79	207.44	204.48	206.18	204.03	205.01	208.05	207.42	204.98	205.08	208.04	207.34	201.52	206.59	204.76
206.52	195.7	204.23	202.89	198.18	210.25	198.35	199.95	206.4	210.12	206.95	205.46	202.75	206.95	208.47	205.91	207.49	202.32	202.04	202.19	202.89	203.38	203.04	200.1	201.85	204.9	204.25	197.61	204.88	209.43	202.85	209.24	200.54	208.58	208.6	201.54	205.67	205.9	206.58	204.9	201.25	204.22	207.95	204.37	204.14	196.83	207.71	200.08	209.77	202.28
202.23	199.51	210.56	211.84	206.63	198.13	208.07	204.81	205.24	205.85	202.71	210.07	200.85	205.46	201.74	206.43	203.13	206.64	211.31	205.18	205.09	202.5	206.35	210.96	200.53	204.26	206.35	209.5	207.98	203.85	204.33	208.19	209.15	206.86	203.61	208.07	210.04	204.53	206.54	210.43	207.28	203.35	207.51	209.5	205.24	199.5	205.34	207.77	202.5	202.24
205.1	199.43	198.3	200.97	197.26	201.19	194.38	196.13	198.74	199.77	196.68	195.12	205.45	200.14	199.94	204.19	201.82	196.65	198.45	202.75	198.7	194.53	196.17	197.57	195.68	192.6	195.37	205.5	202.24	199.41	196.78	202.13	196.22	199.95	191.85	198.44	198.92	192.52	200.85	195.53	196.58	196.98	194.36	200.81	190.04	199.57	201.17	197.24	192.95	193.78
199.89	206.68	203.84	205.81	205.41	205.73	193.77	204.27	204.1	204.72	205.73	203.46	207.27	201.86	203.95	204.55	206.41	209.12	210.76	210.02	203.31	201	209.87	196.85	204	201.1	201.56	205.79	210.19	200.75	206.18	204.53	206.02	207.16	208.06	210.55	196.9	196.57	210.79	206.3	206.93	202.19	206.34	207.55	198.5	205.92	201.44	212.98	208.48	205.06
209.27	214.38	210.87	209.94	199.85	205.91	209.24	210.03	198.07	209.48	211.5	208.92	207.85	204.51	205.36	203.92	207.1	208.8	203.77	216.8	207.22	211.85	206.61	213.3	207.28	201.44	205.17	214.32	204.77	207.32	208.53	205.66	205.51	209.19	200.31	206.3	210.28	202.82	208.74	207.78	211.88	209.44	208.73	203.16	212.22	205.88	203.89	202.86	208.22	205.83
200.45	198.96	199.75	202.51	193.94	197.31	203.37	200.51	209.67	200.43	201.47	193.33	202.43	200.82	199.54	199.75	202.8	208.87	196.5	199.86	206.8	199.84	201.53	197.75	197.33	204.48	197.07	205.08	201.73	202.39	201.03	202.45	197.97	198.28	200.12	202.34	205.26	203.31	202.54	195.64	201.06	199.89	203.6	202.57	198.04	205.36	202.24	198.84	201.45	206.31
211.36	216.92	209.86	213.29	210.5	209.34	215.96	214.89	204.33	213.8	215.43	205.83	215.05	215.07	212.17	217.47	218.74	213.46	215.57	212.02	218.02	209.82	216.4	215.2	215.93	208.87	210.99	211.72	213.13	214.22	210.81	213.57	215.92	214.8	215.86	216.93	211.86	215.99	214.44	214.77	214.66	213	211.83	212.28	214.12	214.65	212.4	213.24	214.88	218.67
197.81	194.38	187.7	190.74	198.47	194.22	192.19	193.55	201.06	194.54	197.74	187.51	193.23	195	190.48	191.46	196.57	191.86	191.28	189.25	192.94	196.45	197.97	193.22	193.46	190.47	197.86	195.04	202.69	196.07	200.01	188.94	193.2	199.57	194.49	192.65	193.44	193.53	192.14	194	194.43	195.36	198.28	191.66	189.83	188.15	202.32	191.56	193.37	191.25
205.04	212.66	215.27	201.34	210.96	206.78	218.64	210.76	217.02	209.02	209.13	204.09	216.06	215.16	216.55	207.61	212.38	214.57	211.04	207.81	209.51	216.17	210.8	208.67	213.34	213.95	212.9	210.15	211.06	213.19	213.48	208.87	210.08	215.38	213.29	207.61	209.78	209.29	215.61	212.29	207.27	214.94	215.31	207.55	212.73	210.82	225.3	207.82	212.44	207.62
213.7	214.12	212.23	222.1	218.45	215.86	214.78	221.27	217.49	211.51	224.12	218.6	221.14	214.1	220.67	223.92	223.44	214.37	217.32	216.33	218.52	212.22	212.31	220.12	220.43	222.03	218.06	215.31	219.04	214.95	216.88	220.64	216.08	219.22	219.53	216.39	222.69	212.87	213.27	213.42	217.7	211.27	219.2	217.37	214.56	218.69	218.12	212.02	218.29	216.55
201.18	201.09	211.75	206.65	205.56	215.91	207.02	208.63	206.08	208.53	208.69	206.49	210.65	214.96	206.98	212.4	214.46	207.04	205.82	206.09	210.17	211.56	206.6	209.2	207.07	209.36	207.23	207.19	205.9	205.59	210.91	207.39	207	208.18	204.03	207.4	214.4	210.53	209.32	205.81	208.87	208.98	207.47	203.18	207.34	206.23	206.37	211.23	208.13	206.99
208.85	205.39	202.3	207.82	208.88	203.71	212.83	201.18	204.13	204.54	206.15	209.87	197.53	201.31	191.39	194.86	207.1	202.84	207.11	209.7	208.04	203.79	201.63	205.19	202.22	206.92	206.58	205.08	206.17	202.95	208.71	206.66	204.5	208.93	204.21	204.55	204.89	209.14	209.86	206.12	200.62	205.11	203.79	199.68	201.18	208.14	199.71	202.39	206.37	201.72
212.17	208.09	211.13	208.92	208.4	215.25	206.84	215.65	208.04	213.08	203.06	212.19	208.33	203.76	202.47	206.07	207.66	209.93	213.43	213.53	208.58	207.25	211.86	206	209.66	203.5	210.56	206.51	214.64	205.93	212.91	214.23	207.91	210.08	212.89	205.97	201.87	212.56	207.67	206.98	209.05	201.51	212.28	214.2	206.72	208.41	206.13	213.54	209.99	201.31
207.3	204.78	210.28	203.05	209.47	200.68	202.61	205.8	208.59	204.52	205.44	204.16	203.66	202.44	200.39	206.11	203.58	202.17	202.71	206.64	201.46	201.46	206.04	207.77	202.47	205.49	206.49	205.55	204.48	198.56	201.87	203.59	207.03	206.54	196.23	209.33	200.63	202.16	201.36	199.64	203.86	196.78	200.72	198.89	203.65	200.31	198.43	204.37	205.63	198.43
205	203.35	198.55	207.08	208.89	205.98	203.42	204.74	206.36	204.69	199.87	208.66	205.99	205.85	208.02	205.75	202.24	205.51	208.08	212.28	204.86	208.73	204.93	203.48	205.38	203.74	196.2	204.82	197.85	210.65	206.14	208.11	201.03	209.89	203.97	199.59	198.73	207.2	209.56	204.33	198.33	195.47	208.31	201.75	198.1	206.74	204.97	204.39	202.97	203.68
198.24	204.59	207.46	200.26	196.56	202.93	198.44	195.82	202.93	197.56	199.51	195.49	200.77	205.28	204.43	202.7	199.38	196.5	198.89	194.46	198.69	196.97	203.77	200.77	199.33	196.78	204.13	197.45	201.39	200.72	192.07	202.81	202.14	205.01	202.24	196.31	206.32	198.18	203.85	204.28	196.6	208.61	192.73	200.57	206.65	202.42	206.1	204.62	202.68	206.41
206.74	203.6	203.82	211.98	207.31	205.61	208.48	208.99	212	206.24	207.36	207	209	205.3	210.55	209.38	207.82	203.24	207.38	207.18	202.8	207.26	203.58	209.36	205.12	203.7	208.89	210.99	206.81	205.3	196.27	209.44	208.4	203.15	214.09	205.83	203.52	210.62	208.48	207.91	199.68	210.43	209.08	204.22	204.69	204.53	206.15	206.3	208.03	204.12
197.76	202.29	197.31	198.8	204.26	204.36	199.73	199.89	205.6	209.74	198.46	201.84	209.14	204.91	200.28	200.04	208.44	204.17	201.03	203.72	201.11	203.65	201.19	203.12	206.9	204.54	199.78	199.71	206.06	210.88	204.04	205.74	203.9	206.32	203.88	198.32	206.85	211.76	206.81	204.65	206.46	209.03	199.54	202.72	199.34	204.21	210.95	200.29	196.98	196.3
206.06	212.52	212.05	205.07	210.01	208.91	202.2	203.32	212.55	213.45	212.09	202.96	206.11	205.26	210.6	207.36	204.92	205.83	204.96	206.93	207.29	207.61	205.28	202.47	207.77	203.78	206.09	206.93	208.19	208.08	205.65	209.76	204.67	208.78	205.19	202.11	207.23	203	209.28	208.75	207.7	204.2	207.57	203.49	206.86	202.79	205.37	207.58	207.02	210.53
199.05	213.52	204.16	214.2	210.98	208.33	208.99	204.83	207.57	208.16	204.88	206.29	206.47	211.2	207.02	208.29	213.32	206.91	210.11	204.88	203.43	214.64	201.72	202.25	207.72	208.88	209.78	208.62	208.51	205.71	208.92	208.83	207.31	214.45	208.32	206.63	214.18	208.51	207.81	216.71	211.38	207.57	210.32	206.2	207.98	208.38	206.59	208.53	211.62	210.87
203.98	207.82	202.55	207.46	200.27	201.33	209.56	206.53	206.64	213.73	202.2	203.7	203.95	202.43	203.47	201.5	210.66	200.81	205.78	201.04	201.17	205.35	199.37	201.79	199.76	204.61	199.46	212.81	202.51	209.29	204.88	201.49	201.7	207.69	197.36	204.78	205.59	204.6	201.65	199.24	211.98	197.32	209.36	206.02	211.67	199.82	204.56	208.44	206.23	200.58
208.86	208.33	205.67	198.43	200.18	203.9	205.89	204.03	201.04	199.77	205	198.56	202.07	206.12	201.96	200.19	208.85	202.4	203.42	198.91	199.96	203.36	201.97	200.1	201.99	198.3	205.81	199.69	205.77	211.62	191.58	198.51	200.94	208.39	208.12	201.7	199.2	203.8	205.88	201.9	203.61	205.8	200.69	202.16	202.19	198.93	202.67	210.5	208.07	199.95
202.75	202.78	207.86	208.67	197.86	207.56	195.53	205.18	198.92	203.98	207.86	207.23	211.53	208.19	207.39	205.89	203.89	205.94	203.84	204.79	208.06	205.7	207.83	203.86	213.69	203.15	203.67	200.64	204.93	208.46	205.61	209.13	203.74	205.35	198.22	203.29	209.14	206.74	194.52	205.05	205.23	205.83	197.61	201.9	202.22	200.36	210.01	200.43	206.78	204.41
207.4	193.31	198.68	205.39	204.53	202.38	204.62	200.08	201.08	206.21	199.07	202.57	210.35	203.88	200.42	206.24	205.26	206.63	202.92	208.18	204.28	204.35	203.25	197.02	200.1	196.32	206.09	204.91	206.57	196.77	199.28	203.32	201.32	197.69	201.08	202.98	201.44	201.99	202.29	206.33	208.74	203.24	203.84	201.38	206.24	203.56	201.21	200.23	207.58	203.24
201.6	198.45	206.8	208.57	204.55	200.64	204.61	205.15	200.83	208.77	204.63	198.86	208.97	207.73	201.9	203.08	201.97	208.86	203.52	204.08	203.17	199.68	205.3	206.96	201.38	204.51	213.91	206.52	200.32	206.99	202.96	196.27	204.67	197.03	201.63	204.59	204.18	202.3	205.19	207.99	210.4	212.41	200.7	207.97	209.7	200.95	201.15	201.62	202.66	205.79
208.16	199.22	207.75	210.52	213.55	210.01	211.18	206.19	209.38	214.63	216.67	216.57	212.63	216.7	217.45	220.32	211.41	208.19	215.67	212.76	215.08	209.55	212.29	210.57	207.91	215.78	218.99	206.07	210.87	207.86	208.25	204.88	216.71	210.08	203.82	211.64	215.44	213.5	210.58	211.42	212.37	210.09	202.17	215.21	213.79	212.23	210.31	213.99	215.8	214.74
206.19	208.49	206.54	212.51	214.4	212.34	216.17	209.45	217.27	210.6	216.8	211.66	209.49	201.8	214.19	214.48	211.88	208.16	212.69	208.64	216.21	211.63	216.89	210.28	211.14	208.72	216.72	204.87	213.3	210.95	208.64	217.14	202.13	214.73	215.2	213.49	217.04	210.06	207.14	210.32	212.62	203.87	206.89	215.3	218.48	217.84	212.51	219.74	213.01	221.47
217.26	220.77	219.15	215.39	215.37	214.55	216.4	211.73	210.31	212.52	220.04	218.23	218.57	208.79	215.9	217.41	214.75	219.31	218.78	215.31	219.81	218.15	219.38	220.13	220.87	211.47	217.26	219.28	222.92	220.77	218.86	218.39	211.57	216.94	219.06	216.12	219.06	224.39	221.45	214.28	216.67	213.73	223	218.81	214.24	221.95	216.82	210.96	212.89	216.02
210.09	222.96	216.72	213.68	206.88	210.75	217.72	220.6	209.73	214.43	209.01	211.37	214.74	214.68	222.95	221.92	213.92	212.02	211.47	213.99	215.68	215.63	218.03	215.02	220.98	211.01	215.88	211.83	216.47	206.86	217.33	215.43	212.3	210.89	210.65	214.12	215.36	216.11	219.65	212.69	216.98	214.83	213.96	215.06	215.62	214.41	215.06	213.89	214.74	214.81
212.13	216.42	223.32	218.59	221.14	216.41	222.29	220.42	220.46	218.28	222.89	217.6	217.97	214.53	212.17	213.69	210.08	213.88	212.85	216.65	216.72	218.44	211.47	211.99	216.35	219.81	220.66	219.13	219.57	206.35	216.47	217.26	218.64	214.93	217.38	216.48	214.73	215.24	219.54	215.5	216.21	213.39	215.33	216.45	223.22	213.48	213.42	214.06	211.64	224.23
209.33	201.1	207.11	200.5	209.52	208.08	203.93	209.12	204.24	205.14	203.51	207.2	197.97	205.37	202.51	206.99	200.2	200.11	198.33	202.07	204	206.46	202.36	209.98	208.42	206.81	200.51	209.95	200.58	207.92	204.11	202.74	205.28	209.09	203.59	208.73	198.27	200.33	206.72	205.78	204.39	208.67	207.44	204.64	203.72	206.64	203.42	207.64	207.62	207.53
211.52	208.58	214.17	215.05	212.46	208.39	210.74	205.33	212.8	204.84	216.41	211.22	212.57	218.89	211.88	211.46	208.25	212.09	210.6	211.36	207.91	209.52	211.4	208.14	213.99	215.23	210.74	209.7	210.53	216.76	213.72	210.43	210.09	213.44	208.54	213.95	207.84	211.95	212.66	213.8	215.64	213.67	208.8	212.79	205.94	214.87	205.9	216.48	211.06	206.28
210.1	211.67	210.5	216.98	204	209.47	213.33	211.55	206.33	207.09	207.02	213.76	204.72	207.52	210.69	207.26	213.96	203.97	208.87	210.74	203.83	208.24	207.96	209.6	211.42	202.2	210.45	205.41	206.79	208.14	206.09	212.53	206.07	212.66	204.97	209.21	212.03	207.48	213.23	202.31	205.03	206.17	207.5	209.92	207.02	214.19	206.39	203.97	210.46	206.03
214.45	209.18	212.53	217.85	211.11	212.89	217.85	208.2	215.33	209.41	212.36	209.03	217.8	213.21	212.33	214.21	215.28	214.21	209.88	208.82	211.47	213.56	209.67	215.9	212.75	211.29	215.3	216.5	210.59	216.29	214.81	209.63	212.59	213.38	211.89	211.01	219.26	214.79	211.22	210.09	203.88	210.7	218.19	215.63	210.96	204.97	210.06	208.41	210.04	212.39
199.77	199.56	203.01	197.3	202.79	206.04	197.62	202.75	202.32	199.81	200.7	204.14	202.26	204.37	195.07	200.39	201.28	205.14	196.7	198.98	198.2	198.53	202.89	203.72	205.69	206.46	198.72	204.83	200.29	201.98	200.51	197.78	199.84	201.19	205.99	200.58	200.65	195.53	199.5	200.96	203.64	196.57	200.1	205.81	197.56	202.7	198.47	197.59	198.62	202.19
195.72	195.87	196.04	198.41	194.88	193	196.25	190.7	198.59	193.68	194.52	194.81	197.82	191.67	193.97	193.73	193.42	198.6	188.64	202.4	195.24	187.55	195.32	196.33	196.65	193.75	192.8	191.85	196.53	191.87	192.7	187.29	191.9	192.38	194.91	199.11	189.23	193.39	194.39	189.13	199.27	203.13	191.22	192.6	196.57	194.95	191.94	198.12	192.01	189.92
207.56	211.67	209.81	209.81	207.8	203.04	213.38	204.69	201.8	206.18	213.83	208.7	208.36	211.64	208.27	210.49	209.07	207.45	208	213.9	206.61	206.59	209.3	209.95	207.77	215.76	205.27	209.23	208.45	206.47	206.54	209.86	207.98	211.95	203.6	212.62	207.95	215.78	211.7	205.94	205.02	216.19	209.44	212.85	212.47	209.42	209.31	208.98	210.19	205.51
206.07	202.92	201.44	203.99	207.28	194.27	203.61	205.96	207.24	199.87	206.72	203.87	204.28	203.52	204.17	207.7	206.42	197.07	203.69	205.79	204.45	199.58	209.17	202.56	209.47	211.37	201.32	209.5	205.93	204.97	208.72	206.58	209.88	205.18	202.09	204.99	200.38	207.4	211.43	210.73	210.67	208.31	201.39	205.59	212.18	204.34	203.77	200.55	199.58	208.79
216.12	217.61	216.08	214.41	214.51	216.34	208.9	212.15	220.23	206.94	214.79	216.98	218.04	205.5	215.14	213.15	216.54	215.38	211.68	215.79	210.43	211.65	208.67	211.58	210.27	212.61	215.61	209.98	215.52	215.59	215.01	219.65	213.92	217.56	211.13	216.68	217.64	207.61	211.76	212.98	211.82	218.61	208.31	215.88	212.13	218.35	212.65	215.55	219.62	211.24
210.11	209.53	206.46	207.09	206.35	205.97	207.39	206.81	208.48	210.91	204.25	207.33	207.5	204.07	207.79	205.84	208.78	206.77	210.06	206.55	211.1	209.16	210.18	211.76	205.93	213.47	209.04	207.33	212.92	211.55	209.97	212.86	211.19	212.58	214.53	208.79	212.6	207.58	215.44	210.07	207.88	209.38	207.2	212.45	207.74	206.84	207.47	207.9	212.89	209.86
208.85	213.08	216.02	203.27	214.99	210.21	209.6	205.54	214.79	210.32	206.12	212.25	204.88	209.94	207.87	203.39	208.5	207.03	210.21	216.56	202.06	207.79	207.92	209.19	211.48	212.19	209.43	210.87	208.06	208.42	205.31	214.71	212.87	207.03	209.5	208.44	204.94	208.57	205.7	214.02	208.29	211.03	207.29	209.09	208.32	207.31	205.79	211.81	214.79	213.59
206.86	216.68	215.84	207.25	215.82	208.87	215.66	214.04	213.3	218.61	212.93	220.23	208.62	212.55	212.6	209.6	215.78	210.54	213.96	213.2	218.49	213.39	210.52	216.24	211.02	217.57	211.49	215.23	214.41	210.73	210.44	211.97	213.53	210.54	214.31	215.72	214.32	215.17	214.9	215.72	206.11	210.29	211.21	210.38	210.47	207.13	211.36	211.88	214.23	211.63
202.71	198.51	204.89	202.99	204.69	202.8	205.24	212.7	198.94	200.1	202.96	191.49	204.97	207.05	199.47	200.62	201.68	200.82	199.63	211.01	204.56	203.97	201.97	206.97	205.23	204.55	203.11	203.21	204.1	199.27	199.04	206.57	200.81	203.05	205.55	207.22	207.39	205.88	206.73	197.76	198.88	199	197.99	202.99	196.8	200.82	204.93	198.35	210.93	202.36
206.57	214.49	210.92	221.47	216.89	214.51	212.15	218.24	218.86	216.29	208.23	212.96	214.63	212.45	211.06	210.55	216.31	216.87	216.17	218.62	213.72	218.05	216.95	208.54	213.83	218.35	205.17	212.69	219.9	222.37	217.57	217.18	218.46	220.13	219.48	218.27	206.75	213.4	217.49	214.54	210.54	219.73	216.23	216.29	210.06	208.88	205.42	213.62	216.12	219.33
206.18	201.05	208.83	202.47	207.49	204.12	200.72	198.84	200.33	207.37	202.73	203.83	202.16	205.71	204.9	199.57	205.65	196.57	204.83	201.84	201.73	203.64	199.56	204.74	204.39	198.35	201.27	202.49	202.4	201.23	206.96	207.52	203.85	211.08	205.39	203.98	206.62	204.91	212.17	202.73	204.08	204.84	203.51	205.6	208.96	206.45	209.03	206.31	203.71	201.45
201.92	204.76	206.67	201.66	201.35	203.39	200.51	204.29	203.08	203.59	204.52	209.16	207.2	208.09	202	207.75	203.04	205.37	199.5	207.61	207.94	197.23	207.45	197.74	201.82	202.23	197.97	206.49	202.86	198.4	202.5	199.49	203.8	204.52	204.06	198.75	203.46	203.33	205.51	207.48	208.15	198.81	200.82	204.02	194.85	202.09	196.27	201.26	199.24	203.03
210.1	206.67	210.73	209.88	204.32	205.7	209.81	209.71	213.7	210.72	207.39	204.92	208.16	202.89	201.89	207.09	207.27	211.55	215.36	209.63	204.24	212.07	210.18	204.88	206.72	202.94	211.96	204.7	209.12	200.98	214.59	211.68	209.13	208.33	211.56	210.82	203.5	213.34	212.55	214.85	203.67	207.78	211.98	208.33	210.71	198.11	211.78	206.22	207.74	204.29
216.52	209.36	204.96	210.6	209.03	209.85	213.4	208.48	207.76	209.93	210.48	210.83	213.31	207.49	207.25	210.6	208.13	208.54	213.32	209.26	206.78	204.39	209.14	212.07	204.75	202.61	209.46	203.19	207.47	208.51	208.02	210.7	209.11	201.8	198.15	208.14	200.09	214.19	204.41	198.8	212.01	209.9	206.69	207.1	213.58	212.06	203.76	210.35	206.05	211.08
206.1	208.67	210.11	213.1	211.11	211.42	212.37	212.37	205.27	201.31	201.5	209.38	203.8	208.25	217.43	208.65	211.72	209.66	206.83	208.21	207.74	205.92	205.51	213.83	203.59	203.02	201.84	207.89	212.12	208.98	209.75	207.24	202.12	208.49	206.59	210.49	207.41	206.21	209.48	209.23	206.95	204.9	206.21	203.68	205.17	207.47	209.26	204.64	214.26	207.75
200.33	206.58	202.19	202.01	193.45	202.32	201.76	199.87	202.13	204.05	206.26	202.92	202.13	208.94	209.89	203.76	198.83	200.25	200.69	206.42	205.62	198.36	202.01	201.03	200.88	201.29	204.49	201.37	204.53	202.68	199.59	197.03	207.23	198.76	202.15	206.07	199.66	200.11	199.64	206.88	200.77	198.65	203.6	202.32	206.22	206.27	203.74	195.2	203.82	202.66
199.66	202.21	205.8	202.65	208.12	197.26	202.08	203.25	200.03	200.26	201.19	201.56	201.17	207.57	200.2	199.3	208.41	202.66	203.62	203.11	202.3	206.76	195.14	203.28	197.78	206.31	200.9	205.23	207.26	200.61	201.88	202.93	208.25	202.38	206.03	207.53	202.43	200.58	209.96	207.43	207.71	203.8	198.19	200.75	200.47	203.3	202.59	205.88	201.44	205.61
215.75	214.45	221.14	221.21	212.81	221	216.41	221.69	213.58	218.38	220.8	218.68	214.46	220.12	215.2	221.01	221.7	214.92	218.34	218.67	216.63	216.08	217.91	212.7	225.18	210.27	217.87	217.7	214.86	216.47	214.95	217.95	225.5	222.01	209.49	220.38	220.46	216.94	214.47	224.78	218.71	219.3	212.84	217.1	219.05	216.57	213.93	218.77	224.81	216.33
[truncated: 600 more rows]
[truncated: 150 more columns]
