# Supplementary material for: Genetic dissection of main and epistatic effects of QTL based on augmented triple test cross design
Source: PLoS One. 2017 Dec 14;12(12):e0189054. doi: 10.1371/journal.pone.0189054 (PMC5730204; doi:10.1371/journal.pone.0189054)
Supplement: S6 Supporting Information — (ZIP) [file pone.0189054.s006.zip › z1_1750_0.5_10.csv]

208.38	208.1	210.06	208.74	208.84	207.8	207.17	210.83	207.87	208.04	209.11	209.28	209.8	208.03	210.58	209.61	208.49	206.78	209.59	207.44	206.73	209.66	208.32	208.11	209.72	210.78	207.85	209.87	207.16	207.15	208.14	208.1	208.72	209.43	208.55	208.84	208.46	209.91	208.94	209.75	209.39	210.16	209.9	205.33	207.3	210.64	210.69	207.11	209.46	208.86
212.9	211.38	212.49	210.54	213.43	213.12	213.25	211.77	211.09	212.04	212.29	212.06	212.3	211.36	213.77	213.89	214.49	211.08	212.26	213.21	215.3	212.81	212.56	212.74	211.98	212.52	212.25	214.56	212.8	211.55	212.94	212.73	209.55	214.16	213.13	212.87	213.12	213.26	212.65	212.09	211.92	210.15	212.15	213.86	212.37	211.7	209.49	211.48	212.39	210.49
200.3	201.62	203.48	202.69	204.37	206.52	200.42	203.96	205.93	203.41	203.22	201.6	203.09	204.27	203.17	201.74	202.78	202.96	202.74	202.91	202.8	201.82	202.16	204.81	205.44	204.27	202.99	203.51	203.17	203.69	203.21	200.93	205.79	201.81	204.95	203.47	203.03	203.07	203.75	201.27	202.07	201.82	203.14	202.7	203.92	204.26	202.27	204.21	202.51	202.29
208.44	209.7	206.62	207.5	207.81	207.39	207.42	207.38	206.66	207.26	206.4	207.21	208.33	211.6	206.83	205.31	208.33	207.3	210.42	208	206.88	209.3	207.09	208.59	208.59	205.03	209.04	206.4	209.09	206.79	207.31	207.58	208.58	207.34	206.6	206.56	206.44	207.58	209.91	207.49	208.68	206.09	207.31	208.99	207.77	208.47	205.63	207.42	207.2	208.87
201	199.41	198.37	199.6	198.11	200.84	200.66	199.28	198.37	199.5	199.46	199.72	200.16	200.54	198.45	201	199.44	201.08	198.33	197.81	200.3	196.5	199.23	200.24	199.57	197.4	198.07	200.6	200.29	199.03	202.08	199.69	199.14	199.57	198.88	199.79	198.56	199.57	201.36	200.87	199.31	198.94	197.77	199.4	199	201.55	199.33	198.82	197.98	198.26
217.25	215.84	217.86	217.53	217.31	217.7	217.61	217.39	217.62	218.43	216.17	216.14	213.99	217.95	217.13	216.91	216.83	217.13	217.96	218.37	218.94	217.31	216.94	217.92	218.84	215.87	217.26	219.04	216.77	216.69	216.02	215.56	215.6	217.44	218.15	216.36	218.22	215.2	216.7	220.67	216.05	216.52	217.2	216.42	218.51	217.76	220.11	216.96	218.42	217.89
199.26	198.28	198.72	198.03	199.8	197.2	198.65	197.56	198.38	196.19	200.04	198.62	199.48	196.84	199.5	199.55	198.43	199.42	199.04	200.66	199.11	201.34	199.94	198.81	197.49	198.93	197.07	196.63	197.03	199.52	195.61	197.35	199.79	198.46	200.02	198.29	197.94	198.57	198	197.77	200.85	197.7	197.86	198.33	199.32	199.05	199.25	198.82	197.2	197.27
203.87	203.46	205.27	204.13	204.35	204.36	206.37	205.72	205.63	204.38	203.25	205.1	202.04	203.73	204.15	204.08	204.72	202.08	204.73	204.31	204.27	205.22	204.96	207.05	205.32	202.86	203.94	201.11	205.73	203.02	204.46	203.79	203.19	203.89	204.64	204.98	203.73	202.89	204.57	203.72	205.51	202.43	203.82	202.09	204.15	203.53	203.31	202.91	202.84	204.25
208.21	210.41	207.98	210.07	212.55	208.4	208.52	208.8	209.34	213.07	208.88	210.44	210.18	210.72	210.92	209.62	208.16	209.84	210.22	211.17	209.2	209.69	209.77	209.75	208.11	208.52	210.38	209.69	210.24	208.61	208.28	210.02	206.91	209.62	210.6	210.46	208.97	208.79	208.84	209.53	207.35	207.22	207.4	208.24	209.09	208.97	211.48	211.6	207.77	210.37
217.09	218.87	219.43	217.05	215.92	216.98	217.54	217.8	217.01	216.82	218.36	216.12	216.32	217.72	216.81	219.74	217.93	217.39	217.63	218.05	218.03	215.72	216.2	218.21	217.68	216.45	218.18	218.27	218.05	217.95	218.86	220.04	216.31	218.26	217.23	216.86	218.11	217.35	215.25	215.07	217.83	217.9	217.61	217.29	217.41	217.52	216.19	214.12	218.57	214.86
212.42	211.26	212.03	212.28	213.5	212.73	212.82	214.1	213.21	211.45	211.55	210.87	213.15	212.91	212.7	211.36	212.55	213.11	213.08	213.81	209.44	211.45	214.2	210.85	212.89	213.1	212.79	210	210.4	212.76	211.65	212.15	212.83	212.39	210.12	211.4	210.92	211.18	210.59	212.53	213.65	210.31	213.04	214.8	213.63	212.45	212.17	213.12	210.84	212.5
215.41	214.35	218.48	217.48	215.66	215.3	217.77	215.86	218.82	218.31	217.11	216.31	218.45	216.34	218.36	217.18	216.76	217.95	216.59	218.44	214.1	217.66	215.35	216.35	215.81	216.22	217.46	217.1	215.63	218.56	217.67	215.59	218.18	215.92	216.94	215.39	215.84	214.92	217.21	217.34	217.27	215.96	217.83	218.7	217.15	216.13	218.04	215.05	216.88	217.2
198.64	200.6	199.37	199.58	200.63	198.75	200.57	201.54	198.31	199.85	199	200.75	199.53	200.28	201.37	199.67	199.99	200.43	198.96	199.15	200.99	199.12	199.18	200.18	200.02	198.91	199.18	199.51	200.11	200.49	201.19	201.65	199.22	200.81	199.88	197.27	201.15	200.86	200.02	198.71	200.74	199.4	199.28	199.69	200.88	202.12	202.07	200.35	199.19	201.03
201.96	203.69	200.11	203.39	203.02	202.15	201.42	201.8	202.43	204.1	203.99	203.52	202.3	201.31	202.63	202.88	202.42	202.86	202.31	201.26	204.16	203.21	202.21	202.58	199.94	202	202	203.74	201.48	202.85	203.12	202.49	204.17	199.28	205.53	201.04	201.39	202.96	203.36	201.09	203.26	202.97	203.3	203.06	202.69	202.55	201.96	202.06	203.33	202.03
198.97	197.42	196.8	197.39	197.16	197.78	198.58	200.6	196.72	197.25	197.85	197.22	195.65	196.35	199.71	197.91	197.63	199.58	198.51	197.77	199.24	196.23	197.39	196.21	199.28	196.86	198.72	198.23	199.51	194.77	199.5	197.19	197.22	200.14	198.66	201.05	199.54	198.7	197.44	196.12	196.83	200.46	198.35	197.78	198.36	197.14	198.25	195.75	199.87	198.32
208.42	208.58	209.84	208.21	209.2	207.51	208.34	209.22	210.28	209.99	207.63	210.09	208.83	210.04	207.63	211.2	211.38	209.78	207.79	209.5	209.22	208.77	208.64	208.45	209.49	209.52	210.1	208.83	209.29	209.3	210.2	208.49	207.64	209.34	210.18	209.95	208.02	209.34	211.17	208.74	208.28	209.05	210.45	209.66	209.49	209.84	210.61	210.26	209.2	207.13
213.02	214.12	213.37	214.01	213.35	214.15	213.01	214.29	211.73	211.98	212.89	213.75	213.44	213.18	212.8	214.47	213.95	213.06	213.96	213.37	215.23	213.22	212.7	211.85	214.27	213.21	213.14	213.51	213.3	215.6	213.02	214.72	213.35	213.19	213.36	213.06	213.28	210.88	210.4	210.98	211.58	213.01	213.64	212.77	210.82	213.59	213.52	213.79	212.69	212.38
200.43	201.21	201.44	198.12	200.43	199.82	201.29	200.38	200.96	199.46	199.59	198.25	198.27	200.83	199.46	199.33	198.54	199.02	198.12	202	200.99	198.53	199.19	201.96	197.08	201.58	199.99	198.73	200.48	200.24	200.07	197.47	200.71	200.37	197.52	198.07	199.5	197.88	199.07	201.78	200.23	199.54	200.37	198.78	198.08	199.41	201.46	198.25	200.48	198.16
203.73	203.16	203.33	205.33	203.72	203	204.72	204.18	200.06	203.05	204.59	206.31	205.54	202.6	202.63	203.42	203.56	205.61	205.21	202.44	205.01	203.85	202.8	204.07	205.35	203.13	202.09	204.18	202.76	204.33	202.86	203.46	202.97	201.84	202.41	204.32	205.2	203.37	205.83	202.63	203.78	203.94	205.15	204.91	202.64	203.66	204.17	204.55	202.93	205.09
206.91	208.28	209.5	208.43	208.15	209.27	207.94	209.18	208.19	207.91	209.66	209.13	209.42	206.18	210.36	209.13	209.73	208.23	208.81	207.55	208.3	209.99	209.1	207.26	206.08	210.29	208.03	207.8	207.98	208.59	209.24	206.08	208.55	209.07	207.34	208.22	205.97	208.64	208.88	208.98	209.34	208.28	208.59	208.86	210.32	206.47	210.79	209.3	209.45	209.94
206.83	208.52	208.43	209.28	208.97	206.55	208.63	207.96	207.45	208.47	207.09	208.46	210.2	206.11	208.18	207.75	207.14	210.15	209.21	205.77	206.96	210.16	209.23	209.25	208.45	208.39	208.56	210.15	207.69	208.73	209.97	207.78	209.34	207.11	207.89	208.98	206.82	208.88	211.41	208.24	209.86	209.92	209.24	206.19	208.18	206.7	207.31	209.11	207.2	209.18
204.8	205.18	202.11	203.66	202.49	203.45	205.01	204.87	201.22	206.7	204.28	204.99	206.95	204.8	205.03	204.18	205.51	203.71	206.44	204.96	202.81	205.26	206.2	205.68	205.07	206.9	204.43	203.28	206.06	205.04	204.5	204.85	205.18	204.67	203.63	204.29	203.73	206.17	204.37	202.24	205.79	205.08	205.09	203.62	205.83	203.76	203.26	203.83	201.73	203.21
201.78	200.64	196.28	201.97	200.97	200.68	198.41	198.95	198.84	200.72	199.95	200.01	200.27	198.88	201.29	199.88	196.97	201.4	198.58	199.05	200.8	201.54	199.79	200.65	200.5	202	199.71	199.63	200.77	199.69	199.58	199.04	199.86	199.88	198.57	197.35	200.21	200.65	200.43	197.71	200.03	201.04	200.11	201.46	198.7	198.33	201.91	197.12	199.18	199.64
206.37	205.6	206.18	203.91	207.96	205.17	203.75	205.54	206.77	205.69	204.87	206.14	205.74	206.2	206.05	205.56	206.55	206.01	205.92	206.06	203.99	204.67	204.41	204.96	206.28	206.27	203.34	207.1	204.7	206.79	206.56	203.32	205.96	203.8	205.95	205.63	204.89	205.2	205.39	206.77	208.38	207	205.77	205.56	205.31	205.87	205.41	206.02	206.75	206.74
209.95	208.53	207.17	207.54	208.9	209.62	208.21	208.03	208.38	207.99	209.36	207.84	209.14	207.71	209.26	210.37	207.48	206.9	207.41	207.63	209.28	208.08	210.84	208.77	208.21	208.16	210.17	208.21	205.13	209.86	207.12	208.58	208.4	208.28	207.84	206.15	207.91	210.01	209.63	206.35	205.85	208.83	209.15	206.66	208.66	206.31	204.4	207.31	207.52	209.29
217.62	215.29	215.8	217.61	218.59	215.28	215.61	216.35	216.59	218.42	216.92	218.82	217.07	216.1	215.2	217.35	216.11	217.42	217.86	215.87	217.46	220	214.99	218.19	217.22	216.41	215.29	215.33	217.47	216.76	215.23	215	216.59	218.74	217.42	215.9	214.98	216.89	216.96	215.55	218.81	216.18	215.65	217.28	216.67	217.94	216.54	215.31	218.16	218.35
204.21	206.04	206.77	204.77	205.68	203.88	208.05	204.36	209.38	206.27	203.87	205.5	206.32	205.38	203.53	206.85	204.29	205.19	205.72	207.85	203.89	206.87	206.72	205.45	207.29	204.07	204.74	204.55	206.1	204.9	206.17	203.53	205.02	205.89	204.07	202.79	204.93	204.35	204.1	206.81	205.51	205.4	206.35	206.36	206.82	205.29	203.27	204.68	206.93	207.11
205.51	205.62	205.42	207.84	204.25	206.17	205.4	206.56	205.5	206.73	206.09	202.57	207.86	206.21	205.82	205.1	205.52	207.95	206.72	206.58	203.74	203.81	204.4	206.12	205.74	205.23	207.47	206.18	207.44	205.29	206.8	205.31	208.87	205.9	205.45	206.43	207.23	205.09	205.32	205.76	205.35	204.49	205.85	206.99	206.88	204.18	205.46	205.05	206.87	205.91
198.9	197.78	197.43	198.94	197.77	198.6	196.9	196.47	197.43	198.97	197.88	198.06	197.13	197.36	199.23	200.82	196.88	195.03	197.54	196.29	197.73	198.6	197.57	198.97	196.97	197.59	197.08	199.99	199.37	199.12	198.15	199.84	198.65	196.41	197.76	199.8	197.88	198.71	197.5	199.08	196.86	199.01	198.15	199.64	196.68	197.15	197.12	196.58	198.9	199.05
200.86	201.67	201.79	203.19	203.38	202.34	201.39	199.81	204.04	202.33	203.93	202.09	204.54	202.26	201.75	203.03	202.59	204.7	203.66	201.96	203.2	200.94	202.42	203.83	201.85	203.36	202.36	205	200.96	201.85	202.59	202.06	202.76	203.16	202.94	202.58	203.79	201.42	202.13	201.57	202.62	203.33	206.04	201.79	203.77	203.3	203.51	205.65	202.5	202.66
197.62	195.94	199.26	201.23	201.82	198.43	198.14	198.8	201.01	198.55	199.5	200.02	201.78	200.04	200.63	198.84	200.88	199	200.69	198.03	198.76	200.42	199.32	197.09	199.89	200.95	200.96	196.98	200.13	200.63	199.58	201.57	200.2	198.28	200.72	198.22	199.75	200.39	199.58	202.27	198.84	198.51	200.86	200.94	199.64	199.17	201.1	198.9	199.46	199.83
207.56	209.66	207.03	208.21	210.76	208.89	206.67	209.84	209.22	209.26	211.21	210.2	208.19	207.92	208.2	210.12	206.84	208.97	210.63	207.01	211.84	211.41	210.03	207.45	207.69	208.42	209.81	208.76	206.72	208.87	208.54	209.34	211.08	208.29	208.12	208.16	208.18	207.48	207.52	209.56	208.76	208.4	209.25	210.69	209.95	206.87	208.7	209.73	209.85	206.82
203.56	204.38	201.06	205.26	202.49	200.83	200.95	201.29	202.48	199.96	204.95	200.41	204.01	201.07	201.44	203.97	204.41	201.3	201.12	201.47	202.78	202.91	201.22	202.94	203.03	202.47	202.48	201.64	203.79	202.13	202.87	202.97	202.49	203.13	204.68	201.71	202.2	203.67	202.93	200.84	202.57	203.09	200.18	203.71	202.01	202.08	202.46	202.13	200.44	201.6
218.87	217.57	215.64	216.64	219.08	216.91	220.21	218.18	217.31	218.71	216.38	217.32	218.45	217.45	217.51	219.38	217.43	213.96	214.68	216.86	218.47	216.69	218.73	216.1	216.4	217.73	218.52	218.05	217.1	215.62	215.08	217.43	218.13	217.18	217.7	218.42	216.58	219.07	217.6	215.97	217.66	218.46	218.1	218.94	219.34	216.87	217.31	219.26	216.22	217.97
199.94	199.44	199.01	201.78	199.17	201.59	198.71	200.62	198.52	200.33	201.53	199.78	199.73	200.38	202.87	198.39	199.69	199.55	198.58	198.28	199.66	196.22	200.31	199.37	197.27	200.22	200.55	200.44	199.59	199.34	198.28	196.81	199.34	199.79	200.08	200.44	199.81	200.91	200.16	197.89	197.66	198.67	202.4	201.36	198.59	199.83	202.04	199.13	200.08	199.96
206.42	207.61	206.6	209.44	207.64	208.03	208.5	209.03	208.38	209.2	208.48	209.78	207.9	208.88	208.19	210.15	207.75	208.57	209.08	206.74	208.27	208.07	207.72	208.16	207.9	206.98	208.2	210.26	207.77	207.72	207.92	208.21	205.89	207.73	209.79	207.89	209.91	208.5	209.72	208.99	208.35	210.41	206.84	208.35	208.83	210.93	208.97	207.66	209.1	208.78
207.64	206.63	204.89	207.16	205.14	206.01	206.92	206.17	205.62	207.27	206.41	208.72	205.4	207.37	204.4	208.14	205.04	207	208.82	206.59	204.78	206.37	206.61	207.93	205.6	206.76	206.76	207.07	205.13	205.07	206.16	207.37	204.5	205.21	206.17	204.31	205.79	206.63	204.78	207.34	204.02	207.02	206.95	205.67	207.48	205.77	205.78	205.38	207.52	206.71
207.91	207.17	209.64	209.11	207.52	207.23	208.3	211.42	208.25	206.6	210.37	207.18	211.35	208.09	207.15	207.88	207.12	205.55	207.29	207.05	208.92	208.97	208.48	206.97	207.93	209.94	208.97	210.07	208.17	208.84	210.69	209.47	207.03	208.87	208.24	208.78	206.73	209.54	209.38	208.73	208.56	206.82	207.19	207.81	209.71	207.76	208.01	207.81	208.12	207.27
209.96	214.74	211.92	207.62	213.18	210.96	212.33	211.45	212.6	212.13	212	213.76	211.65	211.8	214.39	209.51	213.47	210.33	210.05	211.98	213.17	208.74	210.77	211.4	209.58	210.63	211.22	212.23	213.64	212.29	212.02	213.38	213.33	210.55	213.05	210.52	209.12	211.12	211.77	213.83	212.36	210.31	212.92	209.39	211.71	212.84	209.59	212.67	210.82	212.37
213	211.87	213.22	213.38	210.76	211.74	209.31	211.92	212.45	210.72	211.57	211.26	211.73	212.63	212.1	211.44	214.42	211	211.35	212.25	211.33	211.98	211.86	212.55	210.21	211.11	213.56	212.47	209.05	212.47	209.93	211.57	213.28	210.53	211.34	214.2	211.75	209	210.38	211.48	212.72	210.83	211.24	212.29	210.41	211.55	209.85	210.18	210.58	209.9
218.07	216.8	215.25	215.31	218.85	217.58	216.96	217.28	215.74	217.22	218.18	218.72	217.23	215.86	215.73	215.64	214.86	216.97	216.16	215.82	217.28	216.97	217.21	217.01	218.41	217.08	216.82	218.45	218.05	218.31	218.71	217.11	216.59	218.54	215.6	216.28	218.69	216.32	218.46	216.35	216.63	216.98	219.57	216.41	219.42	215.73	216.66	217.63	216.78	217.34
203.03	202.71	200.88	202.97	201.33	203.3	203.68	203.53	202.71	203.9	203.39	200.08	202.04	200.28	203.19	201.27	201.9	199.94	202.32	203.33	202.62	201.35	201.88	202.23	202.68	201.3	201.19	202.2	202.15	201.1	205.31	203.15	202	202.48	203.22	203.19	203.76	202.64	199.17	203.92	201.48	202	202.73	201.84	204.65	203.01	205.09	203.37	204.18	201.79
199.94	202.12	202.88	202.65	204.49	201.73	200.84	206.24	203.72	200.78	203.56	201.28	202.38	201.64	202.42	205.03	205.94	203.39	203.99	203.8	201.37	201.61	205.21	204.11	203.55	201.12	202.8	202.53	204.16	203.87	203.84	202.55	204.41	203.4	201.68	202.95	203.03	203.56	204.59	201.8	203.28	204.51	202.57	203.61	203	202.79	199.98	202.36	200.7	202.02
206.35	204.07	204.63	206.28	205.78	205.94	203.73	205.95	205.32	206.49	206.74	205.37	205.78	205.55	205.01	205.65	207.7	205.9	207.13	204.65	205.55	205.42	206.11	207.7	204.34	205.74	206.42	207.1	206.36	203.39	204.3	205.44	206.57	205.63	206.29	207.31	203.41	208.34	203.27	206.31	203.84	204.82	206.22	204.89	207.54	205.27	204.51	206.5	207.5	204.74
211.57	212.32	211.67	210.42	211.43	212.4	212	210.82	210.66	212.35	209.89	210.9	211.61	211.12	212.03	214.13	213.28	213.74	211.45	212.47	211.9	212.28	212.3	212.01	213.02	211.2	211.78	211.43	213.54	212.13	212.57	208.73	210.72	214.02	212.59	213.72	212.25	212.68	209.81	210.15	211.21	212.24	213.15	212.46	211.57	210.26	212.28	211.29	211.11	212.16
200.04	200.67	201.54	200.75	199.55	200.7	197.56	200.3	203.37	201.4	201.09	200.4	199.74	201.39	201.43	201.01	201.07	199.79	200.21	201.07	201.08	199.52	202.22	199.94	198.33	199.62	200.22	201.03	199.74	201.52	200.79	198.53	200.91	200.25	203.06	201.34	200.69	198.75	196.98	199.94	199.2	200.25	199.92	201.26	200.61	198.47	200.48	199.99	201.91	201.91
215.71	215.51	218.27	218.44	217.86	217.49	216.2	216.22	216.69	217.33	217.53	217.04	215.7	217.03	215.03	217.54	216.37	217.39	215.87	217.2	216.35	217.87	218.77	218.23	219.06	217.95	216.15	216.91	216.14	217.49	216.48	215.27	218.27	216.65	219.85	217.72	214.97	217.54	217.27	218.67	218.06	215.96	217.32	215.43	218.12	217.06	217.08	217.26	216.42	217.65
204.97	208.5	206.25	207.62	207.79	206.38	206.51	209.68	207.09	206.72	209.81	206.93	206.1	207.71	206.1	207.36	207.58	206.88	208.85	209.71	208.18	209.16	207.74	208.37	206.56	209.59	207.24	208.81	205.55	208.34	208.63	210.71	206.35	208.75	207.56	206.83	207.76	207.16	208.26	208.48	205.85	205.71	206.92	205.95	208.38	205.28	207.23	206.83	206.1	209.42
207.99	210.02	209.44	208.35	206.62	205.11	209.34	206.79	209.34	206.68	207.97	209.8	207.82	207.33	209.14	210.47	209.08	210.56	208.12	207.41	207.49	208.36	205.08	208.1	208.19	207.08	207.41	204.71	207.24	207.53	206.83	210.57	208.84	209.11	207.61	206.13	207.34	207.02	208.44	209.68	207.62	211.53	208.14	207.74	209.04	207.52	207.13	207.28	205.01	206.82
198.24	201.87	200.63	198.97	198.32	200.96	198.72	198.52	199.59	201.11	198.75	199.34	198.86	199.57	199.94	200.61	199.25	199.21	200.83	199.61	201.26	200.24	198.07	201.15	202.04	199.64	196.38	200.34	200.39	199.87	200.35	201.95	200.47	200.11	201.53	200.98	200.09	196.32	199.6	200.58	199.07	199.54	200.75	199.13	200.66	200.18	202.27	199.64	199.19	198.83
205.26	206.69	207.07	205.96	205.27	206.55	207.54	205.74	205.07	207.31	207.31	206.93	207.22	206.46	203.97	204.45	207.61	205.2	206.2	207.22	207.07	204.94	207.88	206.93	206.92	209.08	206.74	207.16	207.25	209.01	206.03	204.03	206.75	204.26	204.31	206.57	206.5	206.37	206.22	205.45	207.81	207.67	207.32	206.56	205.61	206.11	206.13	203.76	205.96	205.6
205.24	202.08	202.83	202.9	201.45	203.21	205.36	204.54	203.68	203.85	203.04	202.78	201.36	203.2	202.45	203.92	201.93	202.61	202.57	202.65	203.21	203.46	204.6	202.36	203.93	202.51	204.67	204.38	204.55	203.54	204.29	201.64	202.28	203.67	205.56	206.51	203.04	203.47	205.56	204.34	203.73	199.91	202.68	204.08	201.17	205.75	203.91	205.52	204.2	203.51
217.9	217.25	216.59	218.74	217.83	216.72	218.96	218.03	216.56	217.97	218.37	215.64	217.81	216.44	215.63	216.83	216.07	218.76	219.38	217.54	215.31	216.97	215.82	217.96	216.1	220.32	216.03	217.83	216.25	219.24	217.36	215.31	216.19	216	217.98	218.32	216.25	216.92	218.32	216.04	219.24	215.93	215.49	218.58	216.04	215.76	217.69	217.43	218.14	217.38
203.28	202.7	202.77	204.87	203.22	203.63	204.25	203.97	205.69	203.44	203.09	202.66	204.12	202.23	202.6	203.57	202.9	204.39	206.03	204.26	204.88	205.54	204.99	204.34	202.81	204.52	203.55	205.32	205	202.71	201.3	202.16	204.39	206.85	205.56	204.37	202.86	205.47	204.7	203.08	204.1	204.54	202.95	202.41	203.58	203.12	201.09	202.88	204.5	202.61
202.53	202.35	202.31	201.51	204.89	199.57	202.03	203.03	204.36	205.35	204.8	203.32	202.04	203.23	201.17	201.5	201.94	200.8	202.02	201.34	204.09	200.54	201.79	201.88	203.54	204.17	202.51	203.16	202.08	201.93	202.99	203.99	201.15	203.76	202.06	200.51	202.86	203.08	205.11	203.02	199.9	203.43	200.33	203.33	202.36	201.9	202.13	203.34	201.48	204.81
194.91	195.77	199.28	196.52	197.42	197.8	200.06	197.23	197.64	200.12	198.44	197.28	196.51	199.56	197.57	198.49	198.91	198.38	197.44	196.23	199.56	197.29	199.41	198.31	198.08	197.43	197.39	198.02	198.81	197.78	200.47	201.7	198.34	199.43	199.55	198.36	197.24	199.34	199.38	198.06	199.65	198.89	198.09	196.09	199.24	197.28	198.7	197.93	197.74	200.59
206.72	209.09	206.16	205.63	207.47	209.52	206.39	206.22	208.62	206.8	204.29	206.89	206.83	205.18	208.39	203.87	209.17	209.04	207.29	208.87	209.77	206.41	208.95	208.75	207.5	208.6	208.24	206.68	208.82	206.68	206.91	209.43	207.87	205.73	206.22	207.41	211.05	208.04	209.68	207.96	207.8	206.74	205.72	206.81	210.3	207.78	208.37	208.61	207.99	208.08
215	210.33	214.69	213.96	213.89	213.58	213.2	211.53	216.39	211.38	212.96	212.78	213.72	212.46	214.24	213.3	212.33	213.2	213.64	211.73	211.15	211.42	212.96	211.35	214.56	214.21	214.14	213.66	213.15	210.89	213.56	214.9	212.19	211.68	213.19	215.97	211.5	212.3	211.66	211.53	212.93	210.98	213.94	211.42	210.77	211.65	213.02	213.03	213.15	212.42
211.91	213.57	210.68	212.53	211.97	210.58	212.24	211.47	212.55	210.45	212.39	212.47	211.1	211.87	211.74	211.85	210.53	211.2	211.63	210.23	212.46	212.3	210.75	211.48	213	210.14	211.45	212.56	211.53	210.99	212.47	210.78	211.54	210.26	210.8	210.61	211.81	212.81	212.61	211.13	209.97	209.37	212.79	208.88	211.9	211.42	210.59	212.04	211.76	214.07
209.19	208.64	209.32	207.41	209.42	208.71	207.24	205.98	209.9	206.34	210.73	208.37	210.21	210.33	209.74	207.76	208.15	209.4	209.62	210.48	207.94	208.87	208.08	206.02	207.22	210.35	210.22	206.61	208.95	207.54	208.22	207.78	209.69	208.1	211.16	209.04	209.47	208.67	208.95	208.33	210.53	208.14	210.21	206.8	209.67	208.84	207.83	209.88	210.74	206.19
205.33	207.13	207.6	208.37	205.87	207.85	208.17	207.8	209.02	209.34	208.12	207.94	207.69	207.83	207.31	210.19	208.94	207.85	206.69	209.07	205.8	210.58	207.48	206.72	208.71	206.97	204.9	207.33	206.36	207.13	207.73	209.73	206.7	207.11	208.54	208.52	207.38	207.74	209.01	206.32	206.86	209.93	207.4	206.46	208.93	209.33	206.55	208.86	208.74	208.77
209.5	212	212.01	212.69	211.86	212.49	210.23	210.11	213.06	212.25	212.97	211.48	212.47	211.51	212.62	212.35	211.91	211.03	210.57	212.16	210.05	212.57	211.43	212.08	209.89	211.95	210.91	213.14	209.94	210.42	211.6	210.25	213.73	210.69	211.78	211.76	210.76	214.56	211.47	212.03	211.07	212.86	213.07	210.21	210.95	210.27	210.78	209.81	213.08	210.26
205.11	209.45	208.43	207.36	210.13	205.43	208.57	208.65	206.13	210.16	207.71	209.55	207.55	206.4	207.65	208.99	207.29	208	209.42	207.05	207.78	209.04	208.53	207.54	211.4	207.97	209.12	207.05	207.87	207.43	208.11	208.61	207.51	210	207.74	208.73	208.62	208.62	207.8	204.78	208.52	206.72	204.24	210.14	207.18	207.16	207.82	207.82	205.33	205.52
207.85	208.31	210.23	209.35	211.74	209.41	208.25	209.96	210.72	211.97	210.21	209.51	207.27	208	208.46	208.19	210.1	208.05	208.31	207.07	208.79	208.84	208.15	206.46	206.58	208.13	208.87	208.04	206.36	209.01	207.93	207.53	206.91	206.31	207.86	209.75	205.97	208.81	210.08	208.68	208.22	208.53	207.39	209.09	208.78	210.17	207.99	207.24	208.39	208.24
199.63	200.9	202.14	199.49	197.71	198.81	199.89	200.13	199.25	199.78	199.34	199.24	198.69	198.28	200.03	198.86	203.65	200.19	201.52	199.42	201.92	199.1	200.53	199.52	199.34	202.58	199.14	199.79	201.3	198.5	199.3	199.66	200.26	198.7	199.1	200.17	201.11	199.02	199.32	200.36	199.94	201.07	198.26	200.59	201.27	200.29	198.41	200.21	199.44	201.34
212.36	210.35	212.48	210.97	212.51	211.75	211.86	213.46	211.16	210.26	210.89	212.15	209.59	210.13	213.59	210.85	212.54	214.18	211.01	211.49	210.98	211.76	214.84	209.98	211.89	210.78	212.56	212.78	212.52	210.01	210.52	211.26	210.86	212.91	212.36	210.18	211.27	209.83	211.31	210.98	211	211.78	213.43	212.03	211.48	210.23	213.13	211.34	213.1	213.04
209.26	208.09	208.94	207.99	209.15	210.04	208.26	206.48	208.71	207.9	207.54	207.79	209.6	208.42	209.58	207.5	208.21	207.87	209.55	209.67	207.53	210.61	207.64	208.19	206.96	208.4	207.11	210.23	209.51	209.46	206.45	208.86	209.29	208.76	209.04	210.18	209.38	207.35	207.86	207.25	208.53	207	207.23	208.74	207.76	207.97	208.86	206.9	208.89	209.7
206.53	209.64	209.57	208.83	207.93	209.22	209.18	206.87	208.48	207.75	207.11	208.72	208.75	208.71	207.14	206.28	206.85	208.85	209.61	209.46	210.36	208.37	207.32	208.65	209.12	209.3	206.98	210.65	208.58	207.71	209	210.96	210.09	208.58	207.57	206.6	207.6	209.71	209.27	207.34	208.21	209.18	208.69	207.17	208.18	210.24	206.31	207.32	209.92	207.71
205.06	202.8	204.97	205.64	205.2	204.96	205.05	205.93	203.65	204.15	206.67	205.32	205.27	205	204.75	204.24	205.34	206.26	205.47	203.05	204.77	205.24	203.49	206.06	205.28	204.52	205.83	203.34	203.72	205.12	205.91	203.2	203.17	204.51	204.31	205.42	204.23	205.09	205.72	203.6	205.5	204.31	203.21	204.93	205.75	204.55	206.77	203.45	205.47	203.03
214.6	216.32	215.58	216.16	215.2	216.17	216.56	215.62	217.65	217.17	217.53	218.76	218.09	217.76	215.43	216.13	217.2	217.87	217.68	217.58	216.13	214.53	215.83	215.71	215.8	219.01	217.89	215.36	215.49	217.04	217.29	219.09	217.53	215.58	217.45	216.89	215.12	216.82	215.73	216.97	216.41	218.87	216.64	217.26	217.31	217.27	217.09	217.93	215.93	216.55
201.93	203.19	201.99	202.53	203.89	203	203.79	203.83	203.4	202.92	204.01	203.01	205.39	204.31	202.89	203.31	201.3	203.12	202.3	204.12	201.63	202.85	203.18	201.57	204	203.55	204.6	204.69	206.44	202.47	203.12	205.28	203.78	203.38	202.55	203.03	202.48	203.93	203.8	201.79	203.22	202.53	203.14	205.81	201.68	203.27	201.57	204.83	203.31	204.2
207.44	206.3	205.57	206.07	207.08	204.96	207.41	206.02	206.07	206.43	205.37	205.75	206.17	209.32	204.77	207.78	206.41	206.28	207.16	207.04	205.75	206.68	204.76	207.16	207.81	207.86	208.08	206.99	205.55	205.79	203.88	207.75	204.15	205.49	205.66	203.64	206.77	207.2	208.49	209.5	206.54	206.46	207.06	207.97	205.76	205.91	205.93	206.07	206.39	206.1
212.41	211.66	211.93	211.68	213.6	213.18	212.5	211.33	214.32	213.26	213.21	214.3	210.77	213.29	211.12	213.55	214.88	214.88	210.06	210.92	213.41	214.75	210.55	212.31	214.09	213.69	212.59	212.91	212.17	214.68	213.56	213.03	213	213.44	212.19	214.39	210.93	213.42	213.03	211.26	213.71	212.53	213.49	210.89	214.13	213.69	212.15	213.12	212.4	211.88
209.06	209.92	210.61	209.13	209.86	209.51	209.11	210.03	211	209.92	209.51	209.48	208.58	209.16	206.79	209.1	212.23	209.6	211.61	208.17	208.64	207.61	210.39	209.6	211.68	208.07	208.78	208.82	208.06	210.33	210.57	208.99	208.23	208.84	211.28	209.22	211.2	209.62	208.54	210.71	209.21	209.8	208.57	208.36	210.07	210.6	210.02	208.43	209.27	208.16
198.98	200.06	200.75	199.86	200.17	200.89	200.49	197.91	198.37	200.68	199.38	200.83	200.05	199.95	201.25	199.67	199.51	200.9	201.06	199.04	199.84	200.2	200.06	199.87	201.15	200.92	198.96	200.1	199.57	202.94	202.34	200.66	199.97	199.97	200.16	201.12	199.97	200.46	200.64	198.76	199.6	201.18	201.04	201.83	200.18	202.67	200.19	200.69	198.3	199.16
208.14	206.4	207.75	208.22	209.53	207.5	206.96	206.75	206.32	209.01	209.36	208.42	209.3	208.96	208.31	206.4	208.88	208.66	205.81	210.57	209.54	207.28	206.23	206.88	207.21	207.99	207.58	208.65	207.79	206.6	207.77	210.68	208.39	209.94	207.92	205.84	210.22	206.97	208.08	206.99	208.39	207.06	208.39	209.37	207.77	207.01	209.03	206.78	208.04	209.8
201.67	199.53	203.16	204.23	202.94	204.81	203.91	203.71	204.6	203.57	204.17	205.25	201.83	203.19	202.64	201.17	205.41	203.58	203.5	201.32	203.5	204.32	203.97	204.14	203.97	203.33	204.24	203.18	202.07	202.15	204.72	201.63	200.81	204.96	203.71	205.19	202.24	202.97	204.35	205.07	203.14	203.78	203.34	202.44	203.54	204.55	203.23	201.56	201.99	202.87
202.92	203.8	202.7	202.01	203.36	202.74	202.06	202.84	204.74	203.14	205.33	201.06	203.54	204.28	200.18	203.33	204.83	203.2	204	201.75	203.28	203.8	204.14	201.24	202.87	204.48	204.86	202.3	201.21	204.5	204.02	202.42	203.52	205.72	203.83	203.3	203.06	203.75	202.42	201.72	203.85	204.02	202.59	202.34	203.53	202.88	204.21	201.84	202.97	204.05
207.66	210.59	208.47	208.71	208.26	207.99	208.15	207.08	206.54	207.74	208.51	207.74	209.12	209.54	208.76	209.01	208.56	210.28	209.06	208.28	207.98	208.13	210.4	207.72	209.34	208.86	206.42	206.11	208.53	208.32	209.85	206.82	209.98	206.41	210.93	210.61	207.84	209.78	209.43	209.16	209.53	207.98	207.84	206.31	208.59	207.36	206.51	209.63	206.68	208.1
207.94	209.25	208.97	209.96	206.95	208.59	207.29	207.82	209.33	208.54	208.45	207.92	209.65	208.86	208.6	209.11	209.81	209.13	210.36	210.38	208.26	209.11	209.12	210.58	209.3	208.55	209.57	208.28	208.58	208.21	209.01	206.96	208.14	210.5	208.46	210.42	208.11	209.38	208.92	210.26	208.7	211.32	210.96	210.07	208.44	211.19	209.44	207.92	207.45	207.62
208.02	207.89	209.96	210.52	207.71	207.96	205.86	207.57	206.99	206	208.67	206.85	208.79	206.75	208.31	206.84	206.72	206.36	208.1	207.5	207.71	209.52	204.84	207.41	207.5	207.75	208.98	207.8	206.68	206.71	207.19	205.83	207.72	209.41	205.5	210.16	207.7	208.22	205.32	208.08	207.43	206.96	206.02	206.61	209.05	208.62	206.54	207.6	208.8	208.57
195.83	196.01	195.59	194.12	195.73	194.54	195.16	193.29	193.18	194.29	194.12	194.23	194.53	193.9	193.07	192.3	194.93	195.52	195.5	194.78	193.73	194.14	196.15	196.09	194.49	195.06	196.06	194.23	194.87	194.53	192.97	193.25	196.46	193.25	193.83	193.98	196.46	195.37	193.97	196.31	194.23	194.7	193.77	193.61	195.2	194.89	192.3	194.7	196.86	195.25
217.01	217.63	217.65	216.93	217.95	216.72	216.91	216.06	218.42	216.96	218.41	216.96	216.56	217.1	218.24	216.29	218.82	216.99	216.81	218.37	217.3	214.3	213.87	217.59	217.09	219.04	212.74	217.36	216.11	213.98	216.44	219.46	219.28	216.96	218.8	218.36	215.76	217.19	217.49	216.43	218.29	218.93	218.94	217.76	216.15	215.38	215.95	218.02	215.92	218.6
202.11	204.52	203.02	202.47	203.12	203.28	202.35	203.27	202.78	204.51	201.47	202.36	200.36	203.95	203.76	202.06	203.74	202.26	203.26	202.4	203.14	202.29	200.82	203.87	204.2	199.8	201.38	201.94	204.11	203.73	202.53	203.89	202.88	201.25	203.25	201.55	203.05	199.52	202.82	203.5	201.23	203.14	202	201.03	201.32	200.52	205.24	202.5	201.53	203
204.06	200.15	203.73	203.17	203.91	201.8	203.86	202.5	202.43	205.1	201.83	203.26	202.87	202.28	205.86	201.92	201.72	203.2	205.02	202.94	203.71	202.78	201.63	201.61	205.23	204.15	203.06	203.05	201.68	202.2	204.41	200.86	202.54	204.96	204	203.99	203.06	204.27	204.68	203.94	202.24	203.11	202.46	202.72	203.69	203.79	204.2	202.99	202.37	201.88
216.64	216.72	216.07	218.51	218.15	217.22	216.66	218.22	219.75	217.98	217.42	218.79	217.92	215.71	218.01	216.5	215.25	216.31	218.59	215.71	217.17	217.6	218.96	216.6	216.6	216.43	219.69	218.77	215.68	215.11	218.89	216.55	221.06	215.13	218.66	218.38	217.95	218.06	219.83	218.87	217.01	219.94	218.17	217.1	217.58	218.06	217.49	217.36	219.55	216.74
204.42	203.73	202.36	204.24	204.85	201.13	202.57	203.71	200.83	202.64	204.8	203.58	204.9	202.04	203.17	203.98	204.95	206.83	203.93	204.16	204.6	203.67	204.27	205.28	202.68	205.04	203.23	204.03	205.67	206.3	203.75	204.53	203.81	205.47	203.27	203.34	202.65	202.05	204.7	202.44	201.28	204.52	203.66	202.2	204.87	204.17	202.4	206.4	203.42	201.92
205.21	204.2	200.06	204.21	204.38	203.7	202.2	205.77	204.72	202.42	201.86	204.64	205.3	201.62	202.85	201.67	202.49	204.55	204.24	203.89	203.29	202.61	202.98	202.71	205.25	203.06	202.39	204.59	203.51	203.38	203.68	204.69	203.66	202.22	202.48	203.1	205.39	201.65	203.88	202.28	201.98	201.53	201.09	206.31	206.11	203.11	203.51	203.15	203.05	203.34
211.47	211.54	211	210.14	210.54	211.21	211.51	211.86	212.91	212.02	210.6	212.81	208.78	210.58	214.02	210.74	211.5	213.15	211.96	210.75	212.29	210.95	212.16	210.38	211.27	213.23	212.8	211.6	212.82	210.65	212.07	210.28	211.96	212.18	209.46	211.38	213.9	212.16	209	212.51	212.43	210.77	210.78	212.01	213.04	214.59	209.22	212.26	210.92	209.71
199.58	203.25	200.21	202.38	198.18	201.35	202.21	201.93	200.11	200.42	202.77	202.78	200.2	202.09	201.93	200.76	201.91	201.26	200.83	201.08	202.05	198.47	201.36	202.03	200.82	200.21	202.87	202.11	202.73	200.53	199.75	200.71	200.29	201.28	202.77	201.46	202.73	202.98	198.69	201.18	201.07	200.41	198.9	201.74	201.84	199.99	201.45	200.83	202.44	202.06
208.06	206.89	207.98	205.33	207.53	207.35	208.65	208.21	210.29	207.92	207.66	208.36	208.9	208.44	206.27	207.39	209	207.27	208.21	208.33	208.98	206.76	206.15	208.18	208.14	206.86	207.77	209.9	205.82	207.09	204.57	206.85	208.83	207.35	209.4	206.36	207.87	207.72	207.81	207.71	207.85	206.82	207.77	206.12	207.46	208.49	207.04	205.95	208.78	208.6
210.92	209.49	211.7	212.05	211.93	211.49	212.52	214.07	211.05	211.72	213.23	211.9	213.56	212.46	210.98	214.02	211.8	209.14	211.93	211.98	210.28	215.74	211.56	212.3	213.36	212.28	210.61	212.41	211.5	213.83	212.7	211.55	212	212.81	211.01	211.3	211.5	214.65	213.93	210.61	209.63	212.99	211.48	212.74	212.56	212.87	211.31	212.14	212.34	212.73
203.33	204.2	204.97	203.08	205.21	205.58	203.47	205.83	204.27	203.53	203.98	204.83	203.05	205.87	201.95	205.53	203.45	200.76	204.26	203.14	205.08	201.82	206	203.56	202.87	206.3	203.89	202.9	201.41	203.66	202.68	202.79	204.75	203.94	203.68	202.73	203.93	204.56	203.64	204.62	203.62	206.47	203.06	204.74	204.39	204.65	205.72	204.52	199.81	203.45
204.12	202.03	203.43	202.16	201.07	199.64	201.1	200.7	204.63	203.37	201.88	201.36	201.2	201.76	203.53	203.63	202.26	203.78	200.83	203.29	202.74	202.45	202.75	202.99	203.51	203.16	201.8	204.12	201.88	203.38	201.93	203.42	204.16	202.41	200.6	202.92	204.23	202.83	202.41	201.29	203.5	201.01	204.41	202.51	202.41	201.73	202.67	202.7	202.56	201.26
208.63	209.53	208.8	209	207.92	211.31	208.64	209.7	210.2	207.78	209.43	209.43	208.3	209.09	208.58	210.46	208.26	207.26	208.45	209.85	209.36	205.47	208.4	206.94	208.69	210.93	209.97	207.23	208.32	208.67	210.06	209.32	208.59	207.84	210.61	209.5	210.54	210.14	207.59	210.31	208.11	208	207.74	211.06	210.49	208.73	207.42	207.79	209.54	209.6
208.33	207.02	209.03	209.9	209.3	208.34	209.43	208.26	207.24	208.45	209.58	208.59	209.43	207.04	210.26	208.02	207.88	207.49	210.02	206.52	208.21	208.11	210.78	209.62	210.83	206.18	209.01	207.69	208.45	207.58	209.69	210.11	210.45	207.44	206.23	208.83	209.29	208.27	208.38	206.92	208.37	207.76	208.89	208.43	208.39	207.63	207.85	210.39	205.64	208.18
203.38	201.12	201.75	203.19	200.61	202.43	201.87	202.89	202.85	202.01	202.37	203.25	203.31	201.72	201.03	203.31	201.58	200.8	200.1	202.11	202.78	203.05	200.96	201.46	202.63	200.83	203.33	203.78	204.36	203.14	201.69	205.04	202.41	203.35	201.46	203.76	203.05	202.45	203.99	201.29	202.58	201.28	203.22	202.93	202.45	203.02	203.93	203.16	203.4	201.48
203.86	201.98	205.11	204.1	201.75	203.35	202.05	202.75	201.51	202.74	203.23	204.36	205	203.18	201.96	201.31	203.02	204.51	203.07	204.51	203.83	202.96	207.12	202.27	203.02	202.59	203.46	204.14	204.58	203.15	201.8	202.91	203.54	204.84	204.59	202.85	204.01	204.22	202.83	204.15	204.95	202.82	203.32	202.57	204.83	202.21	202.76	204.74	202.18	202.83
216.92	219.66	215.9	219.38	217.92	215.48	217.06	214.84	217.2	217.66	218.04	217.54	216.46	218.34	218.92	216.16	218.59	214.91	217.69	219.08	216.8	218.84	219.53	217.45	218.98	218.6	216.46	216.65	217.45	218.45	217.99	218.05	217.5	216.24	218.95	216.92	216.27	219.66	217.63	219.27	218.4	217.63	219.81	216.83	218.59	219.06	218.79	218.9	218.29	217.69
218.79	215.5	215	219.99	218.54	217.47	218.6	222.34	217.49	218	215.91	215.75	218.4	218.67	216.56	217.62	218.84	214.84	217.2	217.96	215.54	219.31	218.61	217.87	217.04	218.49	218.19	216.93	215.78	219.47	216.97	215.63	216.59	217.52	217.94	218.82	218	215.84	219.35	217.39	218.23	218.32	217.24	217.16	217.01	218.83	218.43	217.06	216.55	214.97
210.05	208.44	207.39	207.84	207.04	209.75	209.17	207.1	206.06	208.18	209	209.43	207.48	204.58	207.39	209.21	207.97	208.75	208.15	208.09	208.63	207.76	208.73	208.5	205.5	206.35	208.68	207.63	207.62	206	210.11	208.05	208.2	207.53	209.57	207.93	207.73	209.35	207.7	208.1	208.23	207.65	206.6	206.19	210.01	206.93	206.74	206.86	207.07	208.34
205.66	202.74	204.13	202.75	203.12	204.82	203.33	201.79	203.8	203.97	201.58	203.44	203.52	204.15	203.96	201.86	202.61	200.7	202.21	203.1	203.16	205.11	202.34	202.75	203.02	201.73	204.33	202.57	203.77	203.95	203.14	202.33	203.61	201.84	203.59	201.84	202.7	203.28	200.9	202.9	203.08	202.48	202.6	204.81	204.34	201.5	202.16	203.95	202.85	202.73
216.07	220.72	216.82	219.63	218.12	218.67	217.68	219.36	217.68	219.35	216.56	216.57	217.46	215.13	218.03	215.95	216.34	217.94	218.59	219.01	219.68	216.61	216.5	217.95	217.65	218.39	215.96	215.77	221.45	217.62	217.29	216.5	217.99	216.22	215.34	216.48	218.52	217.52	218.54	214.32	215.92	217.59	217.49	217.04	217.84	215.7	216.38	218.11	215.41	216.02
197.58	201.65	198.94	200.75	199.17	200.05	199.45	202.07	201.21	199.76	200.25	199.96	197.87	199.62	198.69	198.08	201.75	199.25	200.57	200.31	202.09	200.5	196.48	199.17	198.65	199.86	200.82	199.27	198.46	200.12	202.28	197.48	199.74	201.29	199.26	197.7	198.13	201.46	200.11	200.25	199.31	200.13	199.53	199.11	200.19	201.72	199.25	201.87	201.87	202.21
204.9	206.3	202.08	204.8	206.28	206.41	202.29	207.16	204.62	206.67	205.64	205.43	205.43	206.48	204.71	202.54	203.97	203.13	203.78	201.88	202.55	205.06	203.21	204.44	204.59	205.72	202.88	205.45	203.9	206.46	204.11	205.01	205.91	205.85	202.87	204.61	203.8	205.56	204.15	203.3	203.18	206.95	202.9	203.51	206.07	205.37	206.54	202.82	204.92	205.15
198.66	200.32	199.34	199.65	200.57	201.17	200.55	202	200.15	198.98	199.83	200.59	198.39	202.07	199.61	199.21	200.49	197.58	200.75	199.78	203.19	199.67	200.08	199.96	200.01	198.52	199.55	199.98	199.91	201	201.01	199.42	199.69	201.2	199.55	199.32	201.44	199.86	201.43	197.92	200.95	199.8	200.7	199.37	200.59	198.75	201.56	200.78	201.26	200.43
207.45	206.63	206.78	208.39	206.12	207.35	206.08	204.73	208.23	203.9	208.05	206.96	206.8	206.75	206.05	207.99	207.13	205.59	204.79	205.59	206.56	206.69	204.39	204.66	205.73	207.41	208.26	207.09	206.96	205.29	205.25	207.11	203.06	206.19	207.15	206.26	207.09	206.13	206.55	205.58	206.93	207.55	206.07	205.59	208.04	208.24	206.73	207.25	206.43	206.3
212.43	212.61	213.72	211.37	213.35	212.25	214.13	213.45	213.33	212.93	213.6	215.42	210.72	211.17	211.49	209.4	212.86	213.78	211.42	211.34	214.92	212.12	213.08	212.15	211.64	212.84	212.85	211.21	213.14	213.81	212.93	212.49	211.32	213.29	214.07	210.17	214.39	213.06	215.33	214.61	211.5	213.03	210.69	211.78	212.67	212.88	211.82	213.18	211.96	212.4
206.6	205.99	204.3	204.49	203.05	205.74	205.43	204.91	204.86	203.94	204.7	202.22	203.38	202.84	204.48	204.04	204.82	203.84	206.73	203.98	203.43	207.2	205.52	205	204.33	204.58	203.32	206.64	204.92	204.4	203.08	205.63	205.6	206.26	205.67	205.71	204.09	204.42	205.94	203.82	205.47	204.72	204.68	207.15	207.07	204.84	205.01	203.46	205.09	204.55
202.52	200	203.57	198.5	199.66	201.2	198.36	199.99	199.45	201	201.21	200.32	201.77	197.98	198.86	199.45	200.02	199.59	200.61	200.11	199.86	202.7	200.31	202.61	200.64	201.14	199.7	199.52	202.32	199.28	200.8	200.8	199.85	200.23	199.19	199.47	200.7	199.59	198.65	202.04	199.06	200.93	198.42	197.41	200.82	201.37	199.87	202.33	200.42	202.67
214.68	216.12	218.14	218.44	216.62	218.01	215.1	215.31	215.22	216.86	216.41	217.16	218.63	218.26	217.31	218.22	216.01	217.73	216.51	216.88	215.31	216.39	216.59	217.8	217.4	214.94	218.92	216.46	217.66	216.32	214.74	215.48	218	217.37	218.08	217.42	216.25	217.43	218.03	216.88	215.39	218.13	215.06	215.77	216.51	219.19	217.69	215.8	216.56	217.52
204.15	204.19	204.19	204.41	204.43	203.89	205.51	204.84	203.63	202.91	204.2	202.8	204.77	204	204.3	206.12	207.02	206.03	204.96	206.26	203.5	202.95	202.73	205.25	203.14	206.87	202.78	204.28	203.68	205.96	202.96	205.16	204.13	201.76	203.71	204.82	206.35	205.27	204.01	204.23	203.89	202.74	204.41	203.45	205.24	204.65	203.11	205.6	206.04	207.1
219.41	220.28	215.14	215.81	218.65	215.94	218.45	215.3	214.45	217.01	215.13	215.92	217.32	216.93	216.66	216.26	217.72	217.73	215.14	216.18	219.06	216.81	218.34	215.17	217.49	217.61	217.44	216.77	217.58	216.17	214.5	217.44	216.63	218.87	218.41	216.55	216.15	217.35	216.46	216.57	216.01	216.41	216.82	219.1	217.19	217.93	216.77	217.13	214.87	217.42
201.31	199.01	199.75	198.38	200.75	198.63	200.21	201.89	201.3	201.72	202.49	201.36	199	201.13	200.17	199.89	201.37	201.04	201.35	200.52	200.5	200.52	200.81	199.04	201.45	199.19	202.02	201.03	199.81	200.37	200.72	199.91	201.02	199.49	200.49	201	202.32	200.29	201.38	202.93	200.72	200.66	200.97	199.3	198.1	200	201.68	200.57	200.86	201.02
200.02	202.47	201.9	205.11	204.54	204.68	202.51	202.62	201.81	202.81	202.61	203.61	201.47	203.46	207.62	202.35	203.22	204.52	203.1	203.94	205.77	204.49	205.43	202.32	202.82	203.84	204.52	204.73	203.45	202.97	203.37	204.84	202.78	201.97	201.08	202	204.35	203.78	203.14	206.55	200.93	202.72	203.79	200.76	203.16	202.49	203.38	203.43	201.87	204.08
209.93	210.26	210.76	209.29	207.84	207.92	210.64	208.78	208.62	210.57	209.01	210.09	210.51	209.14	207.7	211.78	211.66	211.85	209.43	210.91	209	207.89	209.97	208.66	209.72	208.92	208.14	208.36	211.67	210.56	208.21	210.53	209.56	211.11	210.36	210.87	207.71	208.61	207.52	209.15	208.69	212.17	208.96	209.14	210.83	209.93	211.5	212.32	209.65	208.54
210.36	208.36	210.62	208.95	210.6	206.25	210.44	209.35	208.46	209.72	209.92	210.32	211.12	209.45	209.02	208.87	210.7	209.14	210.28	209.54	213.18	208.43	210.76	209.3	210.29	210.54	208.4	209.12	209.42	210.04	208.36	210.26	209.08	209.54	209.67	210.72	209.34	208.92	211.55	209.57	210.33	209.18	208.76	207.66	212.04	210.02	210.74	208.38	208.96	209.96
218.63	217.58	216.47	217.81	216.78	220.76	216.6	219.95	218.48	221.13	215.98	217.25	218.16	218.3	218	216.88	217.93	216.45	219.95	216.23	215.13	218.32	217.21	218.23	218.08	218.03	215.35	215.51	215.03	218.05	217.55	215.31	216.82	218.27	218.62	216.44	216.07	218.03	218.1	217.74	217.74	218.99	217.93	215.28	217.94	219.01	217.81	217.26	218.17	219.17
205.41	202.07	204.11	204.39	204.73	202.8	205.76	202.93	205.04	203.9	205.69	203.34	204.39	203.96	203.2	203.5	202.46	204.89	204.36	202.68	203.3	203	202.11	203.33	203.64	205	203.25	202.46	202.35	202.32	201.1	204.56	204.63	202.34	203.36	202.31	202.39	202.79	203.34	203.5	204.2	202.89	203.1	205.27	205.05	204.77	202.98	203.83	201.44	203.31
205.69	205.91	208.43	205.98	205.72	206.39	205.04	206.64	206.74	207.35	206.23	205.48	204.8	207.99	206.35	207.16	207.36	206.25	208.05	208.16	207.08	207.73	208.4	206.06	206.49	205.2	207.25	207.82	205.99	209.46	206.57	205.56	204.85	206.99	205.32	206.58	205.78	205.72	207.42	203.76	207.31	207.04	205.89	205.7	206.98	207.96	207.11	206	204.84	207.89
203.02	201.89	202.83	203.4	201.19	202.38	203.94	203.65	205.04	203.52	204.96	203.5	203.58	202.55	203.04	204.41	202.32	206.96	204.83	200.13	203.48	200.86	205.16	204.52	202.86	202.95	202.73	204.86	202.85	200.35	203.89	201.76	201.32	203.09	204.55	204.49	205.88	204.87	203.24	203.75	204.24	203.03	202.48	204.39	204.44	202.8	204.03	203.19	204.3	202.76
208.38	207.47	211.13	210.94	211.07	209.79	207.69	209.03	208.18	208.84	209.07	208.43	207.87	208.92	208.74	207.98	208.14	207.93	209.74	209.97	209.16	210.27	207.26	208.95	210.18	209.66	206.9	206.83	209.96	208.94	210.41	209.5	209.85	208.96	209.56	209.59	209.69	210.12	208.64	207.55	207.65	206.96	208.76	206.99	207.58	207.15	211.09	210.62	208.64	206.9
209	211.65	206.44	207.75	205.88	208.69	207.81	209.08	206.41	209.18	208.85	209.8	208.17	207.36	209.14	207.14	208.43	207.89	209.52	208.47	209.59	207.17	204.53	211.78	207.06	207.29	207.46	207.69	205.75	208.67	207.99	207.75	207.91	209.68	209.46	210.23	209.03	209.55	209.66	210.35	208.84	208.94	209.79	207.05	208.17	211.69	208.03	210.37	209.94	208.41
206.11	205.19	204.14	205.04	203.87	205.34	203.4	206	204.1	205.79	206.04	204.05	203.08	203.72	206.64	205.18	203.66	205.38	203.43	206.37	204.98	205.83	205.66	203.02	203.31	205.6	202.87	204.04	207.05	204.2	206.18	204.26	204.57	205.3	204.57	205.08	206.26	204.41	205.76	204.96	204.68	204.41	203.72	201.29	205.68	206.12	205.44	204.19	204.71	204.38
199.19	199.53	198.88	200.29	200.48	202.36	199.23	201.27	204.11	200.64	200.92	200.92	202.42	198.71	198.94	201.33	202.06	197.34	200.83	201.02	199.99	201.28	201.17	201.86	201.51	199.53	200.37	201.27	198.06	199.22	201.28	199.48	198.47	199.16	200.26	201.35	199.47	200.73	198.85	200.83	199.94	200.73	200.64	200.05	201.01	202.76	199.62	200.76	199.93	199.6
208.06	207.77	210.04	208.27	210.3	206.79	207.53	207.83	209.38	209.21	206.8	208.41	209.65	208.93	208.47	207.08	208.76	211.08	207.97	208.89	210.57	209.37	208.57	209.19	209.08	209.16	209.97	210.15	208.75	208.39	208.84	208.3	207.32	207.39	210.1	211.52	207.72	207.04	207.62	207.5	209.89	207.71	207.6	210.01	209.58	209.04	206.44	206.9	211.58	210.09
210.68	207.1	207.4	205.74	209.45	207.75	206.86	209.73	207.44	208.53	206.36	209.34	209.4	206.81	208.43	207.39	207.28	205.04	207.93	208.24	208.19	209.91	208.71	207.67	206.04	206.98	208.36	209.78	208.1	208.5	207.07	207.95	208.86	210.81	206.24	207.78	210.58	208.49	208.22	208.25	209.55	209.5	208.51	206.81	206.57	208.74	210.91	209.19	207	206.82
212.51	215.26	211.59	213.85	213.43	213.55	211.57	213.36	213.46	213.32	214.23	214.15	213.85	215.32	212.08	214.59	213.24	214.37	214.08	212.4	211.36	212.53	213.52	214.4	213.52	212.83	212.98	212.74	216.52	217.16	213.5	214.53	212.83	212.65	216.04	213.83	212.85	213.16	212.05	213.14	212.8	215.25	212.42	215.82	214.58	214.62	214.48	212.81	214.16	215.42
201.26	198.11	197.39	199.13	200.13	199.71	200.51	198.38	200.28	198.87	198.7	198.76	197.86	198.79	199.1	198.47	200.44	202.22	198.71	198.95	198.77	201.69	201.59	199.1	199.96	197.84	199.34	203.25	200.98	198.79	197.79	200.95	199.7	201.22	197.66	200.54	200.65	199.51	200.62	198.56	198.64	200.69	197.16	200.27	199.5	199.51	200.02	201.66	199.55	197.65
195.94	196.93	193.34	196.24	195.9	194.7	192.13	194.12	196.66	193.65	194.76	194.58	197.14	194.39	194.81	195.16	196.05	194.12	196.25	193.92	196.99	192.33	195.75	194.51	194.46	198.19	197.5	194.82	196.01	196.54	195.61	193.92	194.22	196.42	193.79	196.45	196.36	195.53	195.04	196.49	196.41	194.39	194.32	192.95	196.16	195.17	194.42	195.41	194.65	196.53
213.65	213.3	215.74	213.47	211.13	213.91	214.51	211.26	213.27	214.75	213.87	214.4	214.46	211.5	212.5	212.54	212.58	212.77	212.74	211.81	213.16	213.97	212.64	212.72	212.1	213.99	215.02	213.39	212.13	214.82	214.76	214.78	213.97	215.29	211.54	212.77	213.4	211.27	212.53	214.12	213.18	212.42	212.72	215.31	211.76	214.19	212.39	212.33	212.75	214.89
204.97	205.67	205.75	203.98	203.2	200.11	205.07	200.12	201.45	199.81	203.72	203.44	205.11	204.64	202.72	201.4	204.74	202.06	205.08	202.62	202.47	202.19	202.39	203.14	201.67	199.76	202.51	203.08	204.59	203.47	203.11	204.52	202.86	203.87	204.61	202.88	202.66	203.71	203.44	202.74	203.3	204.46	203.66	201.84	204.84	202.07	202.56	202.28	205.15	205.23
213.74	211.54	210.31	210.32	213.72	211.81	210.66	213.23	211.91	211.57	210.74	214.74	213.23	212.42	210.44	212.22	213.54	212.84	211.56	210.98	213.41	210.59	213.82	213.34	212.87	211.45	213.44	210.49	212.08	210.17	215.52	210.79	214.66	211.03	211.41	213.31	213.8	211.85	212.28	213.64	210.07	212.8	212.97	211.26	211.39	211.3	213.37	210.85	212.62	211.8
198.09	201.29	201.14	198.8	198.56	200.3	200.46	198.2	200.38	201.1	200.59	200.11	197.72	201.12	198.97	198.12	198.91	200.79	199.06	197.92	199.21	199.35	197.71	197.89	199.44	200.19	199.71	198.57	196.8	197.73	199.67	202.41	198.5	199.23	199.89	198.13	199.5	199.9	199.1	197.63	196.72	200.1	197.69	197	200.35	196.52	197.4	201.1	198.02	200.56
204.31	202.31	203.91	203.15	202.53	203.35	204.07	202.24	203.57	202	204.81	203.41	203.52	202.87	202.49	202.33	204.58	204.18	203.11	203.95	202.96	202.57	204.56	205.11	200.88	203.18	202.66	203.36	204.18	201.64	204.28	202.36	202.47	205.77	202.82	204.61	204.91	201.69	202.49	202.68	203.63	203.45	204.63	203.11	202.7	202.49	202.4	203.93	202.84	203.75
205.49	208.43	206.45	205.83	206.69	203.59	203.85	203.77	204.79	203.69	205.41	207.41	205.9	207.61	208.35	204.49	204.2	204.05	204.57	206.72	205.67	202.76	205.6	204.58	205.42	205.72	204.75	206.79	205.35	207.05	206.07	207.4	206.68	207.11	207.26	205.38	207.85	205.11	206.51	205.37	205.92	204.57	205.93	205.64	204.42	206.11	204.49	206.95	206.57	205.27
211.71	210.84	211.04	210.6	212.25	208.55	210.91	210.25	209	209.29	210.28	207.49	208.23	210.64	211.43	209.28	208.48	210.07	210.89	210.05	211.28	211.4	210.92	207.85	209.73	209.13	210.49	209.69	208.23	207.02	209.09	210.51	207.98	208.05	209.29	210.74	207.28	210.98	207.58	210.62	210.78	212.64	209.93	209.75	209.33	210.56	206.54	210.15	211.31	210.91
212.07	213.49	214.78	212.34	214.34	211.88	212.31	214.25	212.66	212.48	212.45	213.59	213.78	211.9	212.22	213.43	215.55	213.18	213.68	212.81	213.52	213.9	211.83	212.98	211.58	210.75	212.91	212.71	211.81	212.18	214.61	213.81	209.94	214.29	212.74	212.04	213.91	211.13	212.06	212.88	213.29	212.97	214.6	213	212.26	212.21	211.9	213.08	212.28	211.28
217.66	216.02	216.02	217.12	217.96	218.72	217.99	220.24	216.17	217.01	215.95	215.8	218.1	215.58	214.39	221.05	217.78	216.23	215.82	217.77	220.25	214.62	218.59	217.71	217.7	216.56	216.42	216.37	218.29	214.74	217.81	216.03	215.39	216.77	215.35	216.86	217.26	215.99	217.37	215.51	216.41	215.98	216.97	214.22	216.57	216.79	217.48	218.03	216.93	216.57
207	210.2	208.09	210.61	209.58	208.67	211.98	207.81	210.59	210.11	208.29	209.09	206.78	208.8	209.69	209.84	209.98	208.38	209.34	209.11	210.55	209.77	208.26	210.19	207.57	208.73	208.53	208	209.14	208.62	210.56	209.51	208.61	208.93	208.12	211.8	208.18	205.8	209.24	208.81	209.1	207.55	209.81	210.75	208.71	208.37	207.07	207.96	208.11	209.54
210.29	207.34	210.18	210.32	206.81	206.11	210.56	208.69	210.01	209.77	208.57	208.93	208.18	210.24	208.42	209.66	211.3	208.23	208.14	208.51	208.79	211.15	208.83	210.03	210.07	209.79	209.25	211.05	210.04	212.2	212.31	207.25	208.38	208.58	209.17	208.13	208.82	210.54	210.32	209.89	207.45	210.99	208.59	208.78	208.63	209.67	210.66	207.77	210.51	208.42
203.37	203.9	201.37	203.36	202.47	203.25	203.11	203.06	203.72	203.87	201.29	203.66	202.96	201.14	201.25	199.36	201.97	202.91	200.75	203.19	202.11	203.98	201.73	202.29	201.97	203.31	204.83	202.36	203.86	202.36	204.22	204.99	204.9	202.16	204.77	203.15	203.79	202.79	205.52	203.96	203.91	202.53	203.91	202.65	201.14	202.29	202.23	202.35	202.4	200.05
199.64	200.06	199.93	200.56	199.97	201.8	199.46	200.56	199.17	200.16	201.99	199.93	201.2	201.38	198.73	200.12	200.14	202.23	200.68	200.6	198.56	201.23	200.8	199.86	199.92	200.65	199.51	200.8	200.57	199.17	199.92	198.88	201.47	200.24	199.42	198.99	199.98	199.38	202.54	199.18	204.84	202.15	201.69	197.42	199.82	199.93	201.98	198.82	200.35	203.67
202.52	203.08	204.08	203.64	204.41	204.05	203.79	205.64	204.16	201.74	204.56	202.19	203.7	204.52	204.03	203.66	202.73	202.38	201.64	202.59	202.86	205.07	203.85	203.25	204.38	203.44	201.85	203.32	203.48	205.41	204.14	204.66	204.73	203.65	204.16	201.32	205.95	202.3	205.74	203.73	202.93	204.13	203.88	204.2	202	205.61	202.88	202.98	202.44	204.1
210.6	212.82	213.36	210.51	210.52	214.77	212.56	211.99	212.11	214.15	214.68	211.02	213.3	210.61	212.91	211.24	212.19	212.02	212.24	210.9	213.02	210.73	210.97	211.44	212.79	210.95	210.72	211.24	214.39	211.12	213.11	211.49	213.38	210.46	212.7	211.62	214.17	211.75	213.56	211.35	211.77	213.02	214.23	210.81	210.53	210.67	211.97	211.09	210.04	212.17
203.06	204.5	201.66	201.67	198.66	204.45	202.77	203.58	203.76	204.08	201.74	201.56	199.78	201.21	203.55	204.11	201.74	201.03	203.06	202.32	203.2	202.46	202.69	203.05	202.36	204.04	203.14	203.05	202.5	203.93	203.76	201.97	202.6	203.18	202.06	202.06	202.2	203.23	199.97	202.78	203.5	202.68	200.74	201.53	201.42	201.78	200.94	202.25	200.24	201.66
208.29	208.45	208.03	208.73	208.39	210.26	210.32	211.66	210.65	209.72	205.98	209.44	207.06	209.82	207.87	209.87	211.69	207.46	207.72	208.66	207.39	210.28	210.77	208.4	211.09	210.66	208.32	210.26	209.78	209.43	208.77	211.09	210.32	210.89	211.09	209.99	209.28	208.77	208.59	210.11	210.46	210.25	207.9	209.09	208.54	207.56	209.66	210.13	209.29	208.11
213.08	212.75	212.8	211.89	212.59	211.9	211.56	211.86	212.5	212.51	212.18	212.39	213.15	212.18	211.29	211.71	212.2	212.05	211.26	211.04	214.02	214.49	214.28	210.18	212.07	210.48	210.41	214.61	213.16	211.29	211.65	210.43	214.74	213.11	213.43	211.05	212.73	211.44	211.99	213.08	208.76	212.58	209.55	210.03	210.99	212.02	211.62	211.77	212.07	213.3
206.86	206.69	207.15	204.7	204.05	205.3	206.94	205.54	204.93	204.4	203.79	206.71	206.24	205.42	203.46	203.39	203.81	207.53	206.92	206.88	206.37	205.5	207.39	207.02	206.74	206.54	207.74	206.36	205.57	204.02	204.3	204.55	204.25	205.41	204.71	207.16	206.68	203.92	206.96	203.95	204.89	205.12	203.74	207.65	204.97	203.68	206.33	205.38	205.58	204.3
211.56	211.04	212.66	211.66	212.22	213.02	212.55	211.61	211.31	211.99	211.65	211.24	211.65	213.81	211.77	213.29	209.74	211.11	213.65	211.12	211.75	209.17	209.94	213.47	210.58	212.92	211.46	212.24	211.91	211.19	212.1	209.28	211.13	210.31	210.23	212.06	210.02	212.33	210.85	212.52	214.8	215.19	212.46	211.99	212	212.71	211.24	211.98	211.22	211.72
212.71	213.21	211.6	212.64	211.45	213.1	212.31	211.67	210.53	213.35	211.54	210.2	212.01	211.8	210.68	213.64	211.58	214.08	211.81	212.31	210.79	211.05	213.46	213.37	213.05	210.19	210.32	210.94	211.84	211.08	213.43	214.16	211.2	213.57	209.21	212.86	211.28	210.6	208.67	211.52	212.16	210.57	211.84	212.81	212.44	212.12	211.05	211.24	212.37	213.38
203.62	205.08	203.37	205.13	205.32	202.24	203.97	203.47	204.04	205.94	202.66	203.26	203.68	204.39	204.65	204.3	201.7	203.89	205.25	203.67	205.19	203.15	204.26	202.21	201.07	205.74	204.53	204.64	202.56	203.36	204.34	203.88	203.22	203.06	203.8	201.69	205.58	204.52	204.85	203.29	203.13	202.65	204.16	204.39	202.86	206.21	204.12	205.74	203.43	204
210.81	209.26	210.29	209.63	210.68	208.63	211.85	209.81	209.03	204.76	209.38	207.05	209.39	208.84	208.17	207.95	208.53	207.36	208.2	210.11	206.93	209.92	210.44	208.67	207.13	208.13	208.44	207.82	208.58	208.11	210.64	209.82	207.76	207.54	209.76	208.8	209.7	207.48	208.76	208.54	208.21	209.74	209.4	207.78	211.2	208.99	207.25	208.13	209.21	209.53
199.01	200.05	200.39	200.12	200.96	200.27	197.83	200.18	199.72	200.88	202.2	201.37	202.16	200.81	200.1	200.02	201.74	201.05	200.42	198.67	198.67	197.63	201.25	199.6	200.33	200.7	200.22	198.93	201.96	200.19	202.06	197.77	201.2	199.68	200.75	199.64	199.34	200.57	202.75	198.85	198.91	200.64	200.92	202.11	199.94	197.26	201.33	200.21	199.03	198.64
197.17	202.22	201.85	199.01	199.91	199.4	200.25	200.73	201.26	200.56	200.17	201.56	197.92	198.18	200.42	200.31	201.3	201.01	200.84	198.08	200.32	202.58	201.34	199.97	199.77	201.32	201.31	199.71	201.77	199.53	199.63	200.32	202.33	200.3	198.59	201.44	199.82	199.93	202.28	200.34	199.05	200.03	201.02	199.42	201.67	200.15	203.04	200.18	201.39	201.8
206.47	207.82	204.73	207.18	206.99	203.13	208.06	208.02	206.02	205.22	207.06	206.98	207.76	204.95	207.06	207.92	210.06	206.75	206.18	206.27	205.9	206.41	205.6	206.2	205.84	206.99	205.9	204.7	207.92	207.18	208.14	205.83	207.47	204.47	206.97	205.92	204.5	204.86	205.19	207.76	206.38	204.98	208.9	206.23	206.06	208.28	204.55	206.77	207.36	205.92
217.99	216.62	218.13	216.27	218.25	220.16	218.19	219.82	217.57	218	220.59	218.68	219.51	216.15	217.53	217.02	215.83	221.11	216.84	216.6	216.66	217.83	218.6	219.01	217.69	218.46	218.21	219.32	218.01	217.42	216.01	219.06	218.03	215.62	217.38	215.87	218.78	217.82	216.41	217.27	217.74	216.61	217.77	217.89	217.14	217.02	215.83	218.53	218.2	216.96
201.97	201.38	201.32	199.33	200.15	197.24	201.33	200.47	200.82	199.27	200.09	200.87	200.58	200.43	198.84	200.75	197.61	200.07	200.26	201.95	201.48	200.54	200.22	199.82	199.4	201.17	202.73	201.32	199.78	201.22	199.65	199.74	200.13	199.94	201.65	199.61	201.93	201.42	199.72	201.04	202.19	199.31	199.15	198.33	200.22	201.69	199.03	200.61	200.81	201.8
208.9	208.61	208.98	208.32	206.94	208.07	206.96	207.06	207.07	204.51	207.44	206.51	208.37	206.45	205.11	206.36	205.54	204.63	206.61	205.87	205.39	206.05	207.28	204.56	205.94	207.94	207.63	206.52	207.56	205.52	207.23	206.85	206.64	204.98	205.46	208.24	207.63	204.22	205.51	207.05	206.62	207.35	208.75	205.58	208.23	206.42	208.56	208.58	206.71	206.76
207.94	207.31	206.97	205.76	205.89	204.77	206.09	203.69	207.5	206.17	207.56	206.25	206.05	208.56	206.5	206.64	208.48	208.29	204.86	204.85	205.12	205.34	206.39	208.71	208.08	207.92	205.93	208.42	206.28	206.15	205.74	204.07	207.04	206.66	206.28	205.97	205.79	207.8	206.66	205.71	207.62	206.26	207.31	206.22	206.31	206.13	206.29	204.5	206.52	208.07
208.61	209.33	209.05	207.59	208.47	207.83	209.78	208.1	207.78	208.41	207.81	209.85	207.43	207.66	209.49	207.74	206.96	208.39	208	207.52	207.88	207.6	209.58	207.82	207.86	207.43	209.15	208.74	206.8	207.98	207.61	208.35	207.89	207.27	207.25	207.44	207.62	207.2	207.04	207.73	205.96	207.27	207.84	208.29	207.58	207.31	206.59	208.65	207.37	208.11
208.86	208.79	208.43	212.06	209.38	210.02	211.03	210.49	209.09	208.56	209.41	209.75	207.45	210.83	210.45	210.21	207.58	208.15	210.51	209.25	209.09	209.4	209.29	207.31	209.28	207.72	208.06	208.38	209.57	208.3	210.19	209.19	211.72	208.14	210.02	209.7	210.33	208.65	209.21	211.36	208.34	211	208.59	207.67	209.04	207.93	210.2	210.43	206.91	210.81
202.64	203.76	203.19	205.47	206.24	203.82	204.46	206.9	202.47	205.88	204.78	202.8	204.79	204.69	203.93	205.49	205.99	204.16	204.73	204.04	203.26	203.7	203.89	202.55	206.43	204.98	203.65	203.11	204.22	204.1	204.26	206.06	203.66	202.88	205.39	203.73	203.77	203.87	203.76	202.14	205.33	202.67	202.41	203.45	204.61	203.55	204.99	203.82	203.98	204.89
210.14	207.71	207.73	209.34	206.08	209.28	207.35	208.56	210.39	208.24	207.98	208.41	207.15	207.3	207.22	208.68	207.41	209.59	208.16	206.9	210	207.41	208.03	207.65	208.18	208.45	207.67	209.26	210.44	206.81	208.65	206.26	207.61	207.27	208.18	208.21	210.03	208.54	209.01	208.94	210.38	208.63	207.84	207.42	208.67	207.45	207.44	209.53	209	209.28
209.74	212.83	210.44	211.76	211.53	211.33	213.05	212.95	209.26	211.84	211.14	209.57	210.87	211.9	210.93	212.52	211.87	211.4	211.85	211.19	210.19	211.83	212.41	211.34	213	212.09	211.42	211.8	211.53	211.92	212.7	211.16	209.09	212.96	210.39	211.34	210.21	213.47	209.94	213.05	210.25	211.24	213.27	213.01	212.27	213.02	210.81	213.94	209.34	211.3
203.71	205.51	204.67	203.53	202.46	205.48	203.74	205.1	205.67	204.06	205.06	204.47	202.83	205.12	205.66	203.57	205.6	205.5	205.45	203.66	203.43	205.91	203.7	205.17	205.48	204.5	205.23	204.13	203.77	205.32	204.11	204.14	204.06	205.58	203.36	204.67	204.99	205.43	204.76	203.11	204.82	203.63	202.56	204.38	202.75	202.26	205.26	205.14	205.2	202.72
202.19	201.71	203.16	203.85	203.41	201.37	204.99	202.66	201.59	202.75	203.94	205.51	202.9	202.46	202.23	203.49	205.37	204.41	203.95	204.99	203.41	203.76	203.69	204.05	202.11	204.75	203.59	203.94	204.3	205.14	204.87	205.92	202.44	204.66	202.07	201.46	201.2	203.67	205.46	200.57	201.92	203.25	205.65	203.5	202.6	203.75	201.22	201	202.77	203.2
205.99	204.7	206.19	203.67	205.05	205.92	203.91	205	205.63	205.45	202.77	206.45	203.52	201.51	203.91	206.38	204.5	204.89	205.08	205.25	204.16	206.17	204.73	204.87	203.41	204.03	205.82	206.87	204.6	205.89	203.79	203.78	203.89	202.58	203.69	205.99	204.77	205.08	203.99	205.96	205.93	203.97	206.15	205.57	206.48	204.31	205.52	206.2	203.82	204.48
218.12	213.76	218.8	218.01	218.3	217.94	217.95	219.39	218.17	216.2	217.65	217.99	216.61	216.9	217.53	218.11	218.15	218.51	218.89	216.48	217.52	216.85	216.1	218.24	216.97	217.44	216.83	217.81	220.48	219.88	214.78	217.7	218.42	217.53	216.98	217.57	218.75	217.22	219.32	218.22	214.95	217.75	216.41	216.97	216.36	218.54	218.22	218.48	220.04	219.09
212.32	216.48	210.55	211.18	214.71	212.12	212.22	215.7	214.23	214.22	215.52	212.21	212.16	212.37	212.17	214.18	212.97	211	215.11	210.03	213.31	212.64	211.41	214.69	212.48	213.89	214.3	211.18	212.1	213.21	212.44	214.44	213.77	215.27	213.54	214.34	211.49	215.8	212.06	213.8	214.94	212.36	212.24	212.9	215.02	210.5	212.36	214.18	213.73	215.93
213.22	213.21	211.68	212.76	212.08	213.15	215.16	212.39	213.48	214.18	213.28	214.61	212	213.45	213.66	213.05	214.2	211.45	212.36	215.76	213.44	214.92	213.72	213.16	212	213.78	212.87	213.12	211.18	213.04	212.53	212.73	214.01	212.29	215.92	214.86	212.67	212.9	213.67	212.34	212.31	212.83	211.61	210.97	213	212.93	212.86	212.42	212.93	212.4
205.58	209.69	208.03	208.36	210.02	209.8	208.48	208.09	209.32	207.09	209.7	206.95	208.18	209.86	208.04	208.98	208.58	208.91	209.04	209.43	210.22	207.86	208.03	209.58	210	209.99	210.57	207.62	206.35	208.27	208.13	206.9	206.19	208.76	208.66	209.07	210.97	210.01	207.07	208.66	210.47	209.6	208.39	210.65	208.16	206.8	209.56	208.04	206.61	208.99
207.28	206.27	207.84	210.73	207.52	209.99	207.87	208.46	207.84	209.31	208.86	207.77	210.39	208.9	207.45	211.73	207.4	208.17	209.17	210.07	208.42	211.98	210.66	208.81	207.75	210.14	209.47	211.06	207.72	206.19	208.11	208.02	210.64	207.6	207.8	209.68	209.91	209.3	208.07	209.97	211.1	210.37	209.38	209	209.45	209.21	209.75	207.76	210.26	208.85
209.81	211.05	211.25	211.46	210.62	211.22	212.45	210.93	210.96	208.48	211.34	211.06	211.48	209.97	209.46	210.1	212.13	211.51	211.37	211.63	212.91	211.37	212.57	212.16	211.92	211.6	210.51	212.04	212.28	211.73	210.8	211.4	213.59	209.41	211.98	210.99	210.57	209.18	210.5	213.81	210.87	211.77	210.18	211.07	209.23	210.31	210.47	212.57	209.79	209.91
204.17	203.27	203.3	206.56	205.59	204.81	204.03	204.57	204.94	202.17	203.23	202.32	204.9	203.46	203.75	203.01	203.34	205.07	203.75	204.96	206.15	201.56	203.65	201.45	204.26	203.58	203.12	201.96	202.77	206.79	204.07	203.67	204.76	203.98	204.28	202.72	202.41	204.88	202.91	205.02	203.34	203.32	203.36	204.42	203.68	204.94	202.72	204.53	204.67	202.57
200.64	200.97	199.94	201.02	202.04	202.5	200.78	202.93	202.23	200.87	200.18	201.21	202.17	199.82	199.92	198.69	201.97	202.59	199.35	201.38	198.34	202.23	202.98	202.02	200.22	201.18	203.09	201.69	200.94	200.45	200.35	200.16	201.67	200.08	201.16	202.18	201.97	202.07	201.17	198.73	201.06	200.83	201.01	202.39	202.6	199.89	198.71	199.66	202.56	202.59
202.85	205.14	202.3	205.5	205.29	204.64	202.97	205.96	202.14	205.38	204.29	203.95	204.6	202.42	204.36	204.32	205.86	204.11	200.91	203.2	204.15	205.29	202.8	202.78	203.16	205.64	206.16	204.33	205.2	203.03	202.19	205.62	205.39	203.88	204.77	204.35	204.19	205.52	204.94	203.19	204.29	203.02	202.51	202.95	206.19	202.3	201.92	203.66	202.63	204.17
211.53	212.23	213.34	211.22	212.61	211.69	211.55	212.94	210.01	212.46	211.15	212.27	210.94	211.56	210.93	212.46	210.83	212.33	212.35	212.03	210.73	211.75	211.78	212.21	214.54	212.3	212.47	212.12	211.8	212.1	212.7	211.86	209.12	210.65	211.81	209.71	213.26	210.38	212.46	211.26	211.61	212.14	212.93	213.45	212.29	211.95	212.64	211.84	212.28	210.72
204.78	203.37	205.75	204.02	204.39	204.21	205.67	202.58	203.29	204.19	203.5	203.91	204.11	202.3	201.77	206.03	204.44	203.59	204.94	204.11	202.2	202.74	203.89	205.17	203.01	204.62	204.03	203.74	202.98	202.98	203.74	202.24	203.33	203.84	204.67	204.06	203.41	205.79	205.09	204.31	203.07	205.08	204.02	203.48	204.08	204.54	204.74	203.43	202.56	203.34
210.74	213.14	212.5	209.93	210.31	212.38	211.33	210.12	212.59	212.33	210.37	211.05	213.09	213.36	213.4	209.21	210.69	211.95	210.53	211.68	211.31	210.33	210.18	214.08	210.73	210.31	212.08	208.64	211.46	209	212.38	209.19	211.5	211.05	211.13	211.89	210.83	210.99	211.45	209.53	213.31	209.89	211.43	212.62	213.83	212.33	211.45	210.86	211.35	210.82
197.36	198.07	197.14	197.91	197.93	197.16	196.32	195.96	197.63	197.78	196.74	198.32	196.85	197.06	198.2	197.2	197.83	198.13	197.75	198.66	197.85	196.29	198.37	198.51	198.01	196.55	198.42	198.25	198.94	196.82	195.66	197.62	198.67	198.33	196.94	199.62	197.59	198.52	198.03	198.04	198.72	198.51	198.44	198.62	197.74	198.07	197.73	196.94	197.04	197.21
200.83	199.73	200.76	202.94	202.07	202.31	204.03	201.77	202.92	202.56	203.21	203.64	202.84	202.74	200.96	203.99	201.07	204.01	201.37	203.87	202.75	203.21	201.78	203.01	201.47	203.67	202.2	202.38	201.21	200.32	203.13	202.99	202.65	200.12	201.37	201.8	202.16	202.11	202.9	201.79	202.59	202.3	203.13	202.74	201.96	201.87	203.19	201.59	202.8	202.73
205.09	205.39	205.73	206.82	203.84	207.11	202.92	204.87	205.54	206.64	205.46	205.32	201.95	207.18	205.4	208.23	205.9	205.29	205.43	205.46	206.42	206.44	205.71	204.92	203.68	202.79	206.35	203.3	206.36	205.64	206.71	206.23	205.08	202.77	203.58	203.88	202.72	204.86	202.61	204.86	202.53	206.09	206.21	206.27	204.38	206.16	204.5	205.85	204.29	204.54
204	199.83	203.21	202.68	200.99	201.57	204.48	204.63	203.39	203.54	202.48	200.66	200.66	203.44	202.95	202.83	203.43	203.37	200.71	205.39	203.46	202.25	201.8	203.62	201.99	203.11	203.61	203.25	202.65	202.59	201.39	202.42	203.06	204.94	202.72	200.88	203.29	202.34	203.16	204.44	202.78	204.14	200.13	201.46	201.59	203.25	202.57	201.45	202.86	202.75
206.99	207	206.67	208.79	209.61	209.73	204.78	208.38	208.97	207.59	208.59	208.27	206.68	207.85	207.33	208.66	209.48	207.97	209.84	211.37	209.52	207.58	207.83	210.55	207.8	207.51	208.99	208.53	208.57	207.08	209.23	208.25	204.03	209.82	210.2	210.8	208.06	207.47	209.38	208.27	210.42	208.26	211.38	208.64	206.55	206.12	208.33	210.35	207.81	208.02
201.13	201.04	200.31	200.18	201.2	203.72	200.38	198.18	201.02	201.03	200.13	204.22	199.57	199.67	198.96	198.89	204.2	201.16	199.33	201.06	199.66	200.58	200.96	199.86	199.23	200.23	199.95	197.6	201.99	198.73	200.6	198.58	200.55	198.99	200.08	200.01	201.83	201.54	199.95	201.64	199.38	201.08	201.59	198.43	202.67	201.68	198.28	199.89	199.49	202.59
203.76	202.79	202.87	202.22	201.34	202.77	203.11	203.76	201.66	203.29	201.94	202.01	201.48	203.1	201.9	201.82	201.71	202.98	203.05	203.28	200.98	200	201.94	201.31	203.23	203.42	202.66	202.25	204.06	201.47	201.9	201.58	203.64	202.47	202.06	204.39	201.35	204.11	202.3	204.82	203.7	201.11	202.9	201.1	204.03	203.61	204.13	202.4	202.86	201.96
194.24	193.08	193.01	196.85	192.12	194.97	192.87	194.23	195.4	196.94	194.04	194.8	195.65	193.62	194.47	193.91	195.6	192.48	194.06	195.48	194.53	192.13	194.24	192.93	196.45	195.39	196.16	195.12	193.47	195.82	194.72	194.7	195.03	194.12	195.71	191.76	195	195.28	194.5	195.18	192.93	195.38	192.97	192.49	194.91	195.26	194.81	194.03	192.02	194.55
209.15	206.37	207.67	207.92	206.19	207.68	207.68	205.5	205.97	205.38	209.71	209	210.1	207.08	207.41	207.32	204.51	207.83	206.57	205.5	206.33	207.23	207.43	206.22	206.63	208.37	207.33	205.92	208.26	209.79	206.35	207.55	208.97	208.85	205.62	207.93	206.48	208.22	204.82	206.16	207.06	208.93	206.14	207.79	208.94	209.22	206.65	206.22	209.76	204.86
199.28	197.53	199.7	197.76	198.12	200.09	197.79	197.54	197.11	197.53	197.95	197.41	198.65	197.12	200.99	197.94	198.44	195.48	199.75	198.7	198.71	197.65	198.96	197.9	198.55	197.44	197.62	199.41	198.15	197.95	197.49	197.78	197.15	199.45	199.11	196.47	197.56	197.34	196.17	196.51	197	197.65	197.39	198.05	198.53	197.46	197.32	198.42	199.55	198.4
200.04	201.85	197.55	196.88	198.7	198.43	199.67	200.57	198.36	198.3	197.16	198.03	200.6	201.53	200.73	200.34	197.82	200.57	197.57	200.79	200.27	199.24	196.89	202.13	199.79	199.99	200.11	200.9	198.49	198.46	201.85	198.17	202.43	200.36	201.05	199.63	199.26	199.3	199.16	199.71	200.48	199	201.93	198.57	199.45	200.55	199.84	197.87	199.58	200.1
203.87	205.64	202.98	205.03	205.09	201.94	204.92	201.56	203.84	204.27	204.31	203.37	203.28	204.55	200.84	203.38	204.17	204.3	204.85	204.05	203.01	201.1	202.77	204.57	203.35	203.2	205.26	203.62	203.05	202.54	204.96	203.98	203.76	205.54	203.42	203.54	202.95	203.73	203.89	202.92	203.24	204.8	204.01	201.41	203.98	202.46	203.74	206.01	204.74	203.43
197.68	199.79	196.83	199.02	198.53	201.7	199.85	199.65	200.3	199.86	199.87	200.3	199.77	199.94	199.63	199.99	200.69	199.11	199.48	198.83	197.93	199.96	197.47	199.5	199.04	200.85	198.8	200.91	199.04	199.77	199.06	199.47	200.33	201.51	196.36	200.14	197.92	201.9	198.27	198.75	198.11	200.17	198.37	199.99	199.26	199.42	200.33	199.87	199.84	200.56
213.63	215.33	212.85	212.27	214.43	212.99	210.89	212.26	212.63	214.69	214.03	213.67	212.51	212.38	213.27	212.69	213.48	210.64	214.84	216.22	212.71	212.03	214.35	216	211.2	212.22	213.87	212.45	212.8	212.79	212.97	214.41	213.78	209.4	212.04	214.48	212.39	211.72	213.29	212.91	214.68	213.26	213	213.02	214.41	212.47	212.31	211.15	210.12	210.94
200.82	199.71	201.26	200.21	200.05	200.68	198.4	197.84	198.28	200.5	201.8	199.7	201.19	198.78	200.07	198.62	198.89	199.96	199.85	200.48	200.89	197.72	200.27	201.3	199.08	197.57	201.45	197.55	198.32	200.9	200.02	198.34	197.87	198.83	197.19	200.24	198.52	201.46	200.43	198.16	200.45	200.39	198.81	199.89	199.24	197.8	199.83	199.45	200.28	198.03
204.57	203.02	204.61	206.92	204.36	202.64	203.47	202.25	202.47	207.85	204.64	203.65	204.77	207.34	203.57	205.27	204.4	205.62	207.16	201.78	207.16	207.74	205.84	205.94	206.44	204.74	203.58	201.34	206.37	206.63	202.89	203.6	203.67	206.24	204.14	204.16	205.77	203.13	205.07	202.78	202.94	205.22	205.8	205.59	206.8	204.1	205.23	202.47	205.87	206.17
216.79	214.93	217.05	217.71	217.08	216.81	219.72	216.63	217.54	214.36	216.34	215.57	219.33	217.17	218.38	216.08	217.03	215.36	218.14	217.84	217.03	217.71	220.18	218.02	216.05	218.17	217.95	215.48	217.66	218.06	216.39	216.98	218.23	217.02	217.15	217.78	216.26	215.57	217.98	216.9	215.4	218.62	216.32	218.07	216.24	218.36	217.16	215.75	215.64	217.63
207.2	207.79	208.52	209.03	209.93	210.43	211.57	209	209.81	209.12	209.17	209.07	208.64	209.79	208.59	207.19	208.58	208.24	209.98	210.06	210.4	208.67	208.77	209.04	210.63	207.7	210.32	211.15	211.12	210.27	208.44	209.67	209.1	211.73	208.81	208.3	209.71	208.79	208.67	208.32	207.93	210.17	210.24	208.6	209.04	210.58	210.67	210.05	211.15	209.54
210.71	210.36	210.2	211.66	213.38	212.37	212.95	214.2	211.12	212.8	213.06	210.47	212.02	211.27	213.77	212.02	212.92	212.69	210.07	213.1	210.73	210.79	210.68	210.53	212.5	212.56	209.46	209.28	215.01	211.31	211.61	212.86	213.54	210.24	211.74	210.28	211.33	214.98	211.03	210.41	209.45	212.24	210.81	212.22	212.13	210.56	213.45	210.84	210.68	211.94
204.61	201.36	202.49	203.63	201.97	201.62	203.66	201.07	203.69	201.64	203.85	203.72	204.36	201.97	201.51	202.89	201.96	201.94	205.31	202.48	202.5	201.94	202.54	200.17	201.85	201.7	203.07	203.13	200.98	202.45	203.29	203.64	200.41	201.42	202.02	201.03	202.78	202.63	202.95	201.62	204.32	203.6	201.34	201.94	203.99	200.01	200	201.58	200.27	203.82
203.35	201.56	200.64	201.7	202.98	202.84	201.39	204.83	203.74	202.24	202.72	204.64	200.15	203.45	202.36	203.54	202.16	202.83	202.04	202.27	202.23	201.68	202.75	201.58	201.32	203.34	202.55	203.33	201.54	203.31	201.65	202.66	203.19	202.09	201.3	204.29	201.18	200.49	202.89	202.78	202.76	203.79	205.53	206.94	203.74	201.98	200.51	201.19	203.64	202.49
209.81	208.42	208.63	207.13	209.01	208.49	207.69	208.54	209.32	210.53	209.78	208.91	209.63	208.38	209.44	206.66	208.75	207.29	209.99	209.37	209.35	209.75	210.98	210.27	209.96	208.2	208.53	209.21	208.09	208.52	209.67	207.7	209.55	209.52	207.88	208.7	209.44	208.98	208.62	211.12	210.19	207.97	207.69	208.66	209.66	209.44	210.62	210.46	208.66	208
215.85	218.29	216.9	216.44	217.61	218.59	216.71	216.21	215.4	215.94	216.73	215.81	218.42	217.33	217.71	218.3	216.17	217.9	218.02	215.61	215.5	216.41	215.03	216.09	216	215.54	218.15	216.71	216.86	216.74	217.49	216.96	217.25	214.9	216.73	216.84	217.87	217.26	218.23	216.63	215.14	215.05	215.81	216.51	217.29	217.07	218.47	216.72	216.32	216.24
203.33	204.42	206.26	204.01	203.79	203.91	205.2	202.91	202.93	204.08	203.36	202.19	203.88	202.24	203.38	200.76	202.03	204.65	203.35	203.21	203.83	203.07	201.59	202.98	204.7	205.81	203.41	204.97	203.63	204.02	201.4	202.71	204.37	203.08	205.72	206.48	204.7	202.56	203.38	202.12	205.99	203.97	203.34	204.81	204.88	203.63	204.8	202.62	202.88	201.87
209.38	211.95	209.26	210.32	211.03	207.52	210.53	209.16	208.35	209.88	209.07	208.5	209.75	210.12	209.97	208.48	208.77	210.02	209.49	209.53	209.72	210.91	211.5	210.94	209.57	208.37	210.83	211.04	209.59	210.02	208.55	211.06	212.38	209.22	209.14	210.97	211.86	212.42	212.23	208.34	208.54	209.32	209.44	211.24	208.9	211.77	209.53	210.63	209.99	210.9
198.9	197.76	200.37	198.94	199.5	199.72	197.3	198.79	198.37	198.52	198.46	200.52	197.78	200.7	198.54	198.47	199.11	200.41	200.21	201.01	198.87	200.32	197.58	198.29	200.27	198.57	197.99	198.97	200.89	196.2	197.41	199.91	198.85	198.77	199.51	199.36	198.89	199.04	197.5	199.23	197.98	196.77	198.55	201.06	200.52	199.63	201.39	200.46	196.5	199.69
203.91	205.54	204.13	202.99	203.59	206.57	203.01	203.13	202.08	203.78	202.02	203.53	204.54	204.93	205.12	202.98	202.31	202.86	201.5	202.11	202.02	202.51	203.6	203.4	202.82	203.74	203.21	202.33	204.38	202.7	202.99	202.98	203.26	201.77	203.42	204.79	204.45	204.51	203.92	204.21	204.41	203.75	203.37	203.38	201.9	205.05	203.74	205.54	203.25	202.27
200.95	202.52	203.8	203.77	202.14	203.59	202.35	201.3	201.28	203.89	203.55	203.67	201.54	201.86	203.3	204.07	204.75	204.45	202.81	202.29	204.46	203.28	202.27	202.84	202.96	201.07	203.85	201.14	202	203.97	202.74	201.21	202.21	200.07	201.42	203.12	201.47	202.55	202.64	201.9	201.79	202.11	201.43	202.58	201.3	201.76	201.01	203.7	203.1	202.05
199.22	198.75	200.23	197.89	201	198.5	201.68	199.07	199.39	198.23	199.98	199.87	200.76	200.23	199.52	200.53	197.54	197.18	201.04	201.07	198.49	200.7	198.79	199.09	199.12	197.87	199.04	198.63	199.27	201.88	198.28	198.98	198.75	200.26	197.89	200.85	199.12	198.73	198.56	199.73	201.04	198.36	200.09	200.23	197.24	197.48	199.9	198.64	200.91	200.34
206.75	206.82	206.42	208.48	207.27	205.08	207.51	206.13	208.53	208.23	208.06	209.82	207.77	206.75	207.24	208.2	207.22	208.1	208.86	207.33	206.76	208.66	207.96	207.41	208.96	208.79	209.01	209.77	208.17	208.89	211.06	208.38	206.1	206.3	207.56	209.44	209.14	209.14	205.59	209.63	207.08	206.14	207.23	205.82	208.08	208.56	207.91	206.44	208.8	207.12
203.6	203.27	206.13	205.6	201.5	202.33	204.6	203.69	203.98	203.58	201.65	203.63	202.92	203.23	203.42	202.38	200.99	202.19	203.28	203.56	203.14	203.97	204.9	205.25	203.86	202.62	202.32	203.98	204.93	205.8	203.73	203.92	205.27	205.51	204.27	202.94	205.18	202.08	202.85	202.73	204.72	203.36	203.51	206.6	206.34	204.03	203.95	202.67	202.57	204.55
203.75	199.21	200.43	202.26	201.88	200.87	203.87	203.87	205.01	200.51	204.96	200.96	202.7	203.89	203.32	201.03	202.51	203.79	202.7	202.74	203.09	201.43	203.52	203.37	201.27	205.2	202.76	201.29	202.65	203.17	202.11	204.15	203.35	202.02	204.82	203.65	202.09	201.13	202.71	200.28	202.99	201.88	203.82	202.37	204.39	199.81	201.26	201.35	203.78	203.88
207.82	208.47	208.09	209.79	206.66	208.46	206.99	207.23	207.9	211.28	209.25	208.8	208.07	208.29	209.88	206.23	211.16	209.81	208.1	209.8	208.71	209.8	210.51	208.93	206.89	208.62	207.33	209.14	207.22	206.57	208.93	209.52	208.17	208.57	210.29	206.77	209.46	210.03	209.58	209.5	208.32	206.38	209.64	206.57	209.29	207.78	209.37	205.71	208.87	208.26
210.89	213.31	212.98	213.3	214.53	213.52	215.04	212.39	213.43	213.77	215.25	213.67	211.51	211.9	213.05	212.33	210.83	211.02	212.94	210.74	213.08	213.83	213.34	212.36	214.4	215.04	210.71	214.82	213.11	211.9	213	214.15	212.78	213.89	213.11	212.32	213.97	211.44	211.69	212.83	213.16	213.11	213.93	212.84	212.83	213.5	212.46	212.66	212.38	212.69
201.81	200.41	200.88	200.6	199.47	201.31	201.17	201.69	202.52	202.63	198.99	201.86	199.76	199.89	200.75	202.07	199.94	202.54	200.7	202.1	200.14	201.01	199.99	203.35	201.11	202.78	201.47	200.01	199.89	201.43	201.06	199.56	202.69	201.11	200.22	201.45	199.49	199.66	200.03	200.34	200.75	201.51	202.39	202.95	202.09	201.74	199.73	201.65	199.87	200.75
208.69	208.52	208.99	207.97	209.81	208.31	207.6	208.51	208.18	210.05	209.88	208.06	209.59	208.62	210.22	209.46	207.77	211.89	209.4	209.44	208.94	208.63	208.69	210.74	210.43	210.95	208.97	207.62	207.7	208.65	206.9	208.27	208.54	207.87	209.44	209.6	208.87	209.19	209.4	210.42	210.24	209.6	208.11	207.38	207.44	209.3	209.65	208.34	210.76	211.73
204.05	202.84	204.22	202.31	203.42	203.76	203.77	205.8	204.13	206.65	204.95	205.89	206.73	205	203.96	203.77	203.16	206.62	204.47	202.67	205.25	201.68	203.99	203.6	203.37	204.96	203.63	205.82	203.95	206.06	204.2	204.11	204.97	204.95	204.1	204.91	203.42	202.43	203.62	203.64	205.9	204.54	204.64	205.81	207.76	203.43	205.89	206.09	205.49	205.61
199.09	199.96	201.41	200.98	199.88	199.81	199.03	198.62	199.35	198.26	198.15	200.13	200.31	200.27	200.24	200.19	199.93	197.93	200.69	196.27	199.94	199.41	198.27	198.36	199.61	199.38	197.63	199.62	197.69	198.44	198.1	197.77	197.25	198.8	199.52	198.44	198.57	199.18	200.97	199.29	199.46	198.4	196.89	200.24	200.44	199.15	198.68	201.24	198.58	200.08
211.34	210.26	209.6	211.88	212.67	212.74	211.49	210.34	214.17	212.93	211.52	212.73	213.07	211.45	212.31	211.65	211.27	211.43	211.76	209.6	210.45	212.48	212.03	212.3	210.97	212.18	211.92	211.53	213.28	212.43	211.84	211.67	211.01	210.98	211.46	212.1	212.06	210.78	209.93	212.29	210.95	212.4	210.8	210.75	212.84	211.37	213.16	212.7	209.16	212.13
217.93	215.74	219.49	217.08	216.89	217.7	217.22	217.21	216.33	215.92	217.71	216.96	217.87	216.9	214.23	219	217.46	215.25	216.86	216.9	216.93	217.88	218.11	216.87	216.84	218.66	216.27	217	217.36	214.68	217.93	215.11	216.7	215.09	216.46	216.85	217.38	218.15	217.5	215.44	218.6	217.72	218.03	217.51	215.4	217.28	216.46	218.6	217.54	216.89
203.04	204.03	203.74	202.28	203.74	202.68	205.76	202.19	202.29	204.16	204.88	205.5	204.52	205.9	204.43	206.14	202.29	203.2	203.3	202.23	203.51	203.51	204.81	204.57	202.02	204.89	203.91	203.94	203.5	204.92	203.88	204.19	204.46	204.43	201.54	203	202.1	204.16	204.08	205.5	203.25	206.41	205.6	201.71	206.51	204.29	203.95	203.14	206.53	202.99
206.86	204.16	204.05	203.09	205.23	205.29	201.69	202.39	203.42	203.32	202.95	203.14	202.56	203.34	203.07	204.3	202.3	201.02	201.83	204.57	202.34	205	202.67	204.86	202.73	204.89	204.07	201.94	202.64	202.3	203.36	201.43	202.93	202.84	204.2	203.83	202.96	201.98	203.97	203.44	202.72	201.25	203.51	202.48	203.69	205.82	203	203.91	203.4	202.83
208.74	207.34	207.48	207.94	210.45	207.73	206.92	208.19	206.56	207.36	206.97	210.79	206.36	206.38	208.33	205.66	210.34	206.64	207.85	208.19	209.25	208.38	207.22	208.4	207.12	208.4	206.69	208.81	205.35	205.23	206.72	204.82	207.34	207.18	207.36	208.28	207.48	207.25	207.69	208.09	209.01	207.48	205.89	208.26	209.49	207.54	207.28	207.46	210.1	205.54
199.78	203.38	200.62	201.69	198.54	201.83	199.36	199	200.21	200.98	200.26	199.66	199.56	199.38	201.09	201.01	199.31	200.22	199.97	197.81	198.76	199.51	199.95	201.64	199.92	200.28	201.39	200.02	200.56	201.24	197.96	201.47	200.41	200.62	201.73	200.81	200.45	200.3	201.41	200.34	199.75	198.25	201.5	197.75	198.48	201.4	198.28	198.57	199.92	201
209.09	207.94	209.49	207.99	208.53	210.39	209.85	210.27	207.48	210.13	211.86	208.48	209.78	210.13	209.51	212.11	210.37	207.82	208.72	209.92	205.29	208.54	210.81	211.29	209.31	208.4	209.77	208.63	209.83	209.18	208.13	210.1	208.45	211.34	211.26	208.26	209.65	207.92	208.16	208.81	208.36	210.56	208.28	210.28	207.73	210.06	210.85	209.56	209.69	212.79
211.18	209.35	212.71	211.51	212.6	211.43	212.8	212.01	212.47	212.02	214.32	210.45	211.15	211.89	211.99	211.05	210.24	211.57	210.01	211.93	210.49	211.18	212.45	211.86	213.26	210.86	210.26	211.45	212.15	212.82	214.31	212.33	211.04	212.64	211.39	212.88	211.74	212.72	212.15	210.52	210.23	211.76	211.08	211.56	211.64	210.12	211.7	209.74	210.62	212.97
207.6	205.97	210.38	206.47	206.62	204.87	207.86	206.76	207.29	205.6	208.15	208.71	207.76	209.49	206.28	206.78	206.43	207.28	206.99	208.67	208.48	208.26	206.4	207.8	208.4	209.46	208.11	207.25	207.91	206.29	208.87	207.57	206.53	209.81	206.73	208.65	208.35	207.5	209.64	209.06	210.11	207.62	206.57	208.44	208.39	210.08	208.11	208.02	207.8	207.78
197.79	199.51	199.91	199.79	198.19	200.94	199.7	199.87	200.32	198.24	199.28	201.63	201.15	200.94	200.44	202.3	199.06	199.27	200.07	201.68	198.47	199.3	199.21	200.11	199.33	200.36	200.2	198.6	200.27	199.96	200.71	199.55	200.98	199.05	198.08	200.68	203.66	199.85	199.07	201.96	199.4	199.01	197.04	199.47	200.52	198.75	202.45	199.52	199.34	197.9
203.07	202.13	203.76	203.08	204.46	204.75	201.99	205.61	202.81	205.41	206.14	202.95	203.27	203.71	203.51	201.42	205.08	201.62	205.06	203.52	203.03	203.71	204.32	203.8	205.74	205.53	203.19	202	205.21	203.72	202.85	202.46	202.62	202.81	203.4	203.64	203.99	205.28	204.96	201.14	204.05	204.34	204.56	202.68	204.53	201.61	203.72	204.11	202.53	204.27
208.16	208.15	207.11	207.81	208.1	207.87	208.89	207.9	206.93	209.28	208.09	207.5	210.03	208.86	209.89	206.56	207.43	210.33	208.84	208.78	208.95	208.64	210.91	209.63	209.18	208.38	208.96	208.37	208.44	208.86	208.63	209.18	207.84	208.19	208.1	208.09	207.55	208.8	206.58	209.81	210.1	207.5	208.75	208.13	205.57	207.87	208.59	209.26	210.09	208.7
211.15	209.58	210.66	210.72	212.2	209.84	212.64	214.83	211.65	210.54	212.78	211.49	209.43	213.28	212.01	213.24	211.96	210.47	212.54	213.35	212.65	211.8	210.24	210.71	212.43	210.42	210.21	211.16	211.64	211.42	211.11	209.58	213.32	213.94	210.06	211.01	210.68	210.61	211.3	212.34	214.16	211.05	210.82	214.77	211.39	211.91	212.33	211.59	211.82	211.13
207.47	207.32	206.53	208.52	208.53	207.73	207.67	207.74	209.06	205.9	208.99	205.94	206.34	206.03	208.67	210.74	210.67	206.03	206.9	209.99	210.23	208.59	207.95	208	206.83	210.18	204.7	209.62	206.07	207.68	209.34	208.86	206.87	208.74	206.71	207.1	206.98	207.16	208.67	209.04	207.93	207.16	206.11	208.41	208.84	206.13	209.38	208.63	209.44	206.14
197.28	196.84	195.55	196.77	197.61	196.8	195.64	196.03	197.55	199.42	198.12	198.28	196.1	199.31	200.28	197	199.18	196.79	196.53	198.28	196.36	197.79	197.1	198.62	198.57	198.37	196.21	196.24	199.44	198.36	195.66	197.85	198.48	197.24	196.75	195.73	196.24	196.41	196.84	196.71	197.35	199.44	198.33	199.39	198.82	198.42	203.34	197.39	196.09	196.93
207.51	209.65	208.01	209.07	207.85	210.45	208.33	208.85	211.19	208.77	208.38	208.45	211.64	210.59	210.04	209.95	207.81	211.69	210.23	208.36	209.87	210.85	208.05	208	208.86	208.06	207.59	209.16	210.61	212	210.7	209.06	209.8	208.42	207.45	209.6	209.55	210.58	210.79	208.08	209	209.41	210.48	210.13	211.39	210.81	208.76	211.85	210.66	210.46
214.46	212.72	212.37	214.3	214.14	212.56	213.13	214.57	212.29	211.99	211.19	214.25	214.92	212.82	214.36	213.07	216.75	214.03	214.44	213.1	215.85	212.38	213.89	211.84	210.65	214.42	214.1	214.37	210.8	215.32	213.45	210.18	214.54	212.7	213.58	213.25	212.9	215.89	214.76	213.99	212.18	215.58	213.52	214.75	215.48	214.3	214.35	213.53	212.75	214.28
193.68	196.89	193.75	193.52	193.65	192.23	195.36	192.7	193.77	193.17	193.35	194.05	194.36	192.17	193.79	194.68	192.47	194.95	193.01	192.05	193.76	193.7	194.75	194.4	193.53	193.35	194.74	196.41	193.89	195.37	193.15	193.13	193.83	194.62	193.19	193.68	194.01	194.66	196.5	194.71	195.73	194.56	194.33	195.57	193.7	193.1	192.27	194.5	194.89	195.55
203.94	201.74	202.83	204.51	203.53	204.41	205.13	203.85	204.49	201	202.07	202.49	204.33	203.8	205.54	202.73	205.7	205.01	201.3	203.6	203.45	203.67	204.89	201.53	204.89	201.91	202.74	204.37	205.61	205.48	202.85	205.45	202.4	202.94	207.05	202.02	203.84	203.92	203.57	204.77	202.3	201.67	202.48	203.78	204.29	203.68	203.25	203.86	203.53	206.65
202.86	203.48	202.79	203.92	202.38	202.64	200.94	203.42	202.29	203.92	202.98	200.98	200.35	201.35	203.53	203.65	200.43	203.85	201.19	201.38	204.12	202.14	203.11	203.21	202.08	202.36	203.55	205.21	201.86	200.41	202.04	202.88	200.2	200.38	202.39	205.18	203.28	202.82	202.06	201.41	201.66	200.49	202.8	203.7	200.67	201.1	202.54	201.38	202.15	203.02
201.49	202.84	198.72	199.4	199.4	203.7	199.62	200.47	202.99	200.2	200.91	201.7	201.44	202.05	200.26	201.22	202.36	199.91	200.28	203.03	198.48	200.74	198.94	199.81	201.71	199.23	199.4	200.61	200.69	200.29	198.51	199.54	199.71	198.02	198.51	202.51	201.73	199.88	199.39	198.08	200.28	202.05	202.23	201.51	200.75	199.57	201.34	199.23	199.96	202.76
205.78	208	206.87	207.99	208.17	207.88	207.29	211.07	207.54	207.64	208.34	207.87	208.03	208.51	209.95	207.97	210.74	209.12	207.42	205.35	206.69	205.88	208.94	208.22	207.12	206.45	208.86	206.53	207.3	207.93	206.84	205.72	208.29	207.91	210.45	205.37	208.76	207.41	208.62	208.17	207.27	206.03	208.53	204.98	211.46	208.88	207.36	206.77	207.69	208.79
213.04	213.35	214.97	213.51	213.39	214.35	214.22	216.02	213.97	217.14	213.59	214.49	214.4	213.95	214.87	212.81	215.37	215.02	212.34	213	215.92	214.57	213.68	212.1	216.04	214.82	212.42	213.13	213.77	213.21	212.56	214.93	214.03	216.42	214.58	213.64	214.12	214.75	212.83	215.32	213.51	212.39	213.11	213.14	213.66	213.06	213.32	215.06	215.42	213.33
213.42	214.47	212.82	213.3	212.7	212	211.96	210.83	213.81	211.81	213.29	210.96	209.76	212.82	213.5	215.78	211.98	212.89	211.83	212.8	211.56	210.81	213.91	213.22	212.38	212.81	212.99	214.54	212.18	213.45	212.97	210.73	213.06	213.59	214.72	215.2	212.31	211.83	212.71	213.79	213.51	215.03	212.81	214.52	212.59	211.93	212.54	213.04	214.7	213.95
218.32	217.37	214.42	216.75	219.29	215.76	217.64	216.96	215.94	217.44	216.71	216.84	217.56	217.6	216.98	218.34	219.7	211.84	215.07	215.3	219.24	218.34	217.01	217.36	216.19	217.91	217.71	215.71	218.68	216.3	215.61	217.31	215.15	215.21	217.15	216.8	216.81	216.03	217.21	216.86	216.79	216.1	216.45	216.1	217.81	216.16	214.91	216.8	218.25	217.01
205.74	205.12	203.53	202.96	206.51	203.43	205.35	204.54	202.67	201.97	203.31	203.79	203.58	202.56	202.88	202.93	204.3	204.82	203.8	206.38	205.69	202.13	203.78	204.96	201.99	201.32	203.75	202.28	202.91	204.46	202.91	203.17	204.59	203.07	203.12	203.45	203.2	204.51	204.74	205.81	203.32	204.34	202.95	200.92	203.92	205.63	204.01	202.5	204.36	202
209.32	206.43	206.93	207.54	209.74	207.01	209.28	206.64	210.25	209.82	208.79	208.34	209.43	208.61	211.2	208.54	208.79	208.86	208.01	209.31	207.55	207.98	206.23	209.01	208.18	209.77	206.49	209.27	207.9	207.77	209.13	208.58	207.76	210.74	208.38	208.84	208.53	209.76	207.99	208.54	207.12	208.6	205.3	211.69	210.34	207.04	210.14	208.63	208.55	208.71
206.16	205.88	206.76	203.9	207.57	204.53	207.83	205.53	205.34	206.21	204.75	205.21	207.07	205.89	205.37	207.48	207.98	205.23	207.03	208.28	205.6	206.85	205.65	207.36	206.9	205.41	205.76	202.84	207.53	205.16	205.06	205.8	208.46	208	207.12	209.18	205.37	206.56	206.06	204.5	206.92	209.91	207.44	204.94	206.75	206	204.06	206.54	206.09	209.34
201.82	197.81	199.33	199.13	199.74	198.01	195.32	198.77	198.96	201.19	196.5	199.22	197.66	198.85	198.09	199.78	196.71	197.05	198.67	198.23	196.47	199.88	200.02	196.02	197.57	198.62	199.43	196.62	198.4	198.48	198.42	199.76	197.38	199.27	200.52	199.45	196.87	198.21	199.22	197.58	195.99	197.28	197.72	198.11	198.26	198.81	198.62	196.96	197.88	197.64
211.9	210.5	212.26	214.22	215.55	212.22	213.51	215.06	214.21	211.94	211.8	213.17	214.77	212.84	214.57	213.78	214.53	213.66	213.05	215.37	213.78	211.84	214.47	212.7	214.76	214.17	212.43	210.61	215.35	213.32	212.31	211.6	212.69	213.07	213.7	215.72	212.17	212.62	212.9	211.78	213.79	212.24	213.73	211.96	214.75	213.34	213.5	210.18	212.04	213.43
209.04	206.21	211.68	206.46	205.66	208.45	206.06	210.37	207.68	208.69	208.23	207.1	207.23	208.48	208.19	208.39	208.63	208.28	209.61	208.1	208.21	209.66	208.44	206.21	206.34	208.16	207.84	207.5	208.71	206	207.61	208.68	209.36	209.2	208.99	206.98	208.09	207.59	208.05	209.49	208.46	207.92	205.84	208.34	208.28	207.17	208.22	206.56	208.04	209.06
215.14	215.15	218.49	217.38	215.62	217	216.93	215.23	218.01	214.62	217.22	216.58	217.15	217.64	215.5	217.46	217.14	216.56	216.68	218.02	216.71	219.6	218.48	214.07	215.24	216.08	217.59	218.41	217.35	215.7	217.81	217	217.01	218.65	217.11	216.36	220.63	217.66	215.03	218.42	218.48	217.2	219.35	214.61	219.93	216.46	217.32	216.72	217.19	215.78
209.83	210.5	207.68	207.88	209.18	209.68	207.42	207.04	209.01	207.16	207.25	208.6	208.4	208.01	208.25	208.21	211.7	210.01	208.15	207.21	207.82	209.34	209.12	211.6	207.02	206.9	210.04	207.42	207.8	207.99	209.05	207.23	208.41	209.06	207.29	209.9	208.58	210.28	207.99	206.39	210.09	209.21	208.45	206.89	207.34	207.1	207.04	205.83	209.53	207.29
218.17	217.36	217.67	217.16	218.02	217.11	217.68	217.47	218.62	218.33	217.31	217.68	220.17	217.87	217.6	220.09	216.25	219.12	217.31	217.54	218.61	217.64	219.65	222.39	217.24	215.65	217.2	218.77	219.58	217.89	218.41	216.96	219	215.81	218.71	213.39	217.82	217.64	218.62	215.6	216.38	215.43	218.13	217.36	217.02	218.42	216.67	217.61	218.98	218.5
208.89	208.12	210.46	209.84	207.03	209.46	209	209.65	210.15	211.2	210.68	211.1	210.04	211.22	207.38	212.41	211.21	208.8	206.57	208.46	208.67	209.92	208.04	210.92	208.41	214.34	209.73	210.65	209.29	211.09	207.9	209.84	209.88	208.91	210.93	209.42	211.34	209.22	209.73	210.25	210.17	208.18	207.12	208.69	209.35	209.83	209.11	210.33	208.93	209.61
202.81	204.71	200.28	201.12	201.77	203.46	204.21	203.57	203.35	202.05	203.18	202.85	206.15	201.64	203.58	203.68	204.19	202.57	202.95	202.88	204.01	203.47	203.98	202.61	203.79	201.67	203.21	204.32	203.22	203.98	201.79	203.81	201.71	203.13	203.65	199.82	203.16	201.97	205.25	203.7	201.09	203.19	202.89	203.17	203.98	205.51	203.99	201.64	203.37	202.69
206.08	206.2	204.01	202.63	203.54	205.67	205.61	202.49	202.66	206.07	205.62	205.14	204.49	205.12	207.48	204.68	204.96	206.85	204.58	204.29	203.88	203.53	203.61	205.27	206.87	204.23	204.31	203.87	206.89	202.49	203.18	204.02	205.72	205.88	203.65	202.34	204.83	203.92	204.38	206.17	204.99	205.81	205.19	206.19	204.88	206.14	207.09	205.5	205.72	205.82
208.06	206.42	208.34	209.82	209.82	206.96	206.44	208.38	210.38	207.6	208.41	205.71	206.9	209.12	208.3	208.19	207.74	208.5	207.56	207.86	209.54	207.76	210.38	206.99	208.17	208.54	207.18	206.99	209.3	208.85	209.9	207.06	208.36	206.64	209.38	208.78	207.94	207.05	205.85	209.01	205.18	210.35	211.69	208.85	206.52	207.37	208.02	208.08	207.71	209.45
193.8	193.86	195.54	193.85	197.82	198.31	195.18	192.82	196.09	196.31	195.03	194.91	195.52	196.16	193.79	195.89	194.84	197.8	196.85	197.36	194.75	194.13	194.42	195.77	195.72	194.05	193.83	194.43	194	195.97	195.66	196.17	196.89	195.83	195.52	195.62	196.57	196.13	193.32	193.39	197.85	195.24	195.04	198.34	197.5	192.76	196.55	194.56	192.76	196.71
204.82	204.9	203.6	201.45	202.28	201.43	203.37	204.37	204.18	201.84	203.99	205.61	203.72	200.54	202	202.63	206.34	203.33	203.29	202.66	204.17	202.63	201.54	201.67	202.69	203.84	201.8	204.01	203.03	205.19	202.67	203.4	204.71	202.83	202.26	204.08	204.93	206.01	201.87	204.52	202.82	200.92	204.07	205.18	204.36	203.34	204.8	202.9	204.16	203.97
202.11	203	203.92	204.62	202.21	202.33	203.16	201.54	202.64	201.85	203.03	204.17	202.94	202.46	201.73	201.69	205.49	202.18	203.86	202.77	202.97	201.29	202.12	201.88	201.58	202.32	200.57	204.38	202.72	205.33	203.43	202.49	203.84	203.46	202.52	204.24	201.81	199.43	203.56	203.02	201.3	201.55	201.54	201.58	204.38	204.19	202.83	204.48	203.85	203.79
206.37	209.94	205.59	207.71	208.99	205.92	207.72	207.81	208.41	207.78	208.68	208.6	209.95	209.62	210.3	209.5	208	210.17	208.15	209.99	210.39	208.44	208.57	208.55	208.9	207.82	210.04	210.35	208.44	208.33	208.62	207.86	210.34	209.32	209.07	207.72	208.5	208.06	205.76	210.19	208.88	207.8	212.33	210.06	209.99	207.29	207.95	209.07	208.38	206.47
208.95	210.73	207.85	209.11	208.59	206.41	208.22	210.31	209.9	208.23	210.24	209.6	208.73	207.3	210.52	210.71	209.64	208.16	207.72	209.58	209.74	208.45	208.82	209.47	206.65	208.98	209.75	209.99	209.89	210.68	209.76	208.12	210.08	210.22	208.35	209.52	208.21	208.67	210.12	209.61	208.33	208.83	209.29	210.23	207.37	208.31	210.21	208.25	209.35	207.36
209.01	208.3	209.03	206.62	210.13	208.3	209.31	207.42	210.44	209.63	206.81	210.72	206.88	211.33	207.22	208.7	208.72	209.51	211.47	210.35	209.64	205.82	208.45	211.08	209.41	209.75	206.64	207.33	209	209.59	205.18	207.72	210.47	206.24	209.56	205.44	208.2	209.74	207.9	208.46	209.49	208.79	205.79	210.93	210.62	210.21	209.23	209.46	208.97	208.63
201.08	199.78	202.02	200.07	201.34	200.11	200.08	202.51	202.5	200.09	202.39	200.28	199.93	202.61	200.49	198.88	199.39	199.34	199.87	198.79	202.23	202.61	198.84	200.77	197.92	200.19	201.32	203.26	198.6	201.02	200.35	199.2	200.57	199.92	198.36	198.26	199.22	200.89	200.06	202.78	200.59	201.33	201.51	201.3	199.16	201.07	202.63	200.24	200.41	200.74
201.31	202.96	203.05	204.05	205.26	203.75	202.8	202.37	203.92	201.64	201.59	203.86	203.15	202.99	202.26	202.92	203.41	204.53	202.4	203.62	204.44	204.9	203.32	203.66	201.7	201.91	205.1	201.41	204.01	202.71	203.67	203.89	202.96	203.26	204.49	202.6	203.79	201.54	202.21	203.63	203.25	203.72	203.4	204.07	201.06	203.05	204.22	204.5	206.99	202.55
207.24	207.82	207.61	209.14	210.63	207.36	209.82	208.23	208.96	209.69	206.8	209.2	207.95	208.56	209.01	210.06	209.31	209.47	208.56	210.41	209.68	210.67	208.03	208.48	209.46	210.2	207.8	207.85	210.23	208.28	209.97	208.35	208.61	209.81	209.09	211.37	210.08	211.37	206.12	210.68	205.5	208.43	209.02	208.17	209.86	210.2	208.14	206.86	210.94	208.67
201.41	202.17	201.67	200.59	202.36	201.58	201.98	200.58	201.61	201.4	200.55	200.05	201.9	200.78	200.7	203.42	201.27	200.84	199.09	203.36	200.33	201.91	200.58	201.76	200.63	201.02	203.42	201	202.23	203.05	200.28	200.72	199.28	200.67	201.31	201.83	201.98	201.29	201.45	201.51	203.35	200.19	201.66	203.39	201.87	201.89	200.2	201.06	201.15	200.8
210.65	209.26	209.06	210.13	209.97	209.04	207.91	209.28	208.47	210.32	209.01	209.28	208.29	207.2	209.66	210.3	211.92	208.76	209.55	211.62	209.59	209.47	209.02	211.06	208.05	210.29	210.64	208.96	209.53	211.52	211.49	210.26	210.35	210.85	211.06	211.15	211.66	210.36	208.9	211.46	209.65	209.73	209.33	210.44	208.02	207.9	208.99	208.63	208.84	211.68
211.81	212.92	212.38	210.4	212.06	210.5	212.64	213.08	210.94	209.76	213.44	212.13	212.12	212.24	210.63	210.8	213.42	209.8	212.34	213.38	211.74	212.41	212.96	211.12	213.77	209.83	210.8	213.44	211.93	213.86	212.74	212.17	211.02	210.69	212.89	211.46	211.89	211.93	210.54	210.81	210.73	209.68	212.41	212.45	211.07	211.41	209.91	210.21	212.08	212.46
204.02	204.31	203.59	205.33	203.44	205.35	203.11	204.54	203.56	204.68	202.04	205.32	202.33	202.18	204.74	203	200.18	204.22	206.49	204.57	202.37	202.26	205.48	205.82	204.84	204.54	204.32	201.34	203.36	206.65	202.98	200.79	204.57	204.95	203.46	204.01	202.54	203.96	203.78	204.45	203.26	205.69	203.35	204.92	206.21	203.03	203.35	206.42	204	205.15
200.03	201.01	201.94	197.74	201.6	197.86	198.36	200.11	198.63	198.46	199.29	197.37	201.26	200.12	198.91	199.52	198.66	197.98	198.3	198.39	198.99	199.87	198.89	198.21	200.41	200.18	199.31	199.48	200.45	198.45	198.76	201.28	196.96	198.78	197.89	199.42	198.55	198.99	198.48	199.95	198.58	200.04	198.21	200.66	196.73	200.48	197.24	198.53	200.28	200.7
205.99	206.36	206.11	204.89	204.51	203.18	203.39	206.34	203.74	205.65	203.89	206.99	203.37	203.35	205.25	206.18	202.92	205.51	205.53	205.37	204.59	205.82	206.1	204.6	202.8	203.51	203.91	206.26	205.86	204.09	206.53	203.05	203.71	203.89	202.52	204.12	202.96	204.17	203.34	207.83	205.24	202.94	203.66	202.33	204.19	205.77	203.52	203.33	204.82	203.96
197.36	200.04	198.74	201.5	199.55	199.93	199.49	200.56	198.55	199.78	199.21	198.89	197.65	199.62	199.34	200.92	197.63	199.99	202.33	201.27	201.91	201.93	201.01	199.63	201.01	200.86	199.61	197.63	198.99	199.41	200.5	201.52	199.02	199.38	199.05	199.7	197.44	201.01	200.36	199.77	198.28	200.11	198.57	198.63	197.34	200.17	198.76	199.75	198.62	199.73
204.95	204.01	205.25	202.65	202.66	204.41	203.02	205.24	201.95	202.19	205.78	205.28	204.99	204.01	203.01	203.4	201.38	202.75	204.3	204.59	202.85	202.5	203.61	204.27	205.84	202.06	203.78	203.33	204.1	204.17	205.23	204.77	202.86	201.55	203.82	203.84	204.11	201.95	202.58	202.99	203.53	203.32	203.51	203.8	203.68	204.69	201.11	201.68	204.26	203.42
202.68	201.58	202.97	203.44	203.55	204.45	203.64	203.66	203.77	203.53	204.63	204.26	202.88	200.9	203.25	202.88	202.19	200.35	201.86	204.38	200.87	204.53	203.44	203.74	202.6	203.89	202.59	202.96	202.3	205.15	202.42	204.65	202.45	202.48	203.09	201.65	205.07	201.58	205.1	203.49	204.07	201.69	202.58	202.77	203.42	201.54	202.91	202.98	201.11	202.66
206.72	203.18	204.53	203.65	203.39	202.18	203.57	201.77	203.88	203.32	202.41	205.72	201.15	203.12	202.41	202.63	204.18	204.36	201.43	202.31	204.05	204	203.24	205.62	203.62	202.7	205.64	206.86	202.8	205.46	202.04	203.56	204.29	204.13	204.07	203.76	205.42	202.19	201.31	205.51	204.13	203.72	202.44	207.46	203.62	204.72	204.66	203.48	202.8	203.39
199.16	199.13	199.64	196.81	199.27	198.03	196.83	199.21	199.81	199.25	197.19	198.92	197.82	200.14	198.33	197.34	198.36	200.93	201.14	198.76	198.56	199.68	201.47	198.95	198.25	198.05	197.13	200.62	197.9	196.31	196.24	199.18	196.42	198.46	198.88	198.36	198.99	198.49	198.07	199.92	196.41	200.03	198.45	196.69	200.73	200.42	200.24	198.65	198.4	198.64
213.11	212.41	212.81	211.35	215.82	214.23	213.47	213.02	212.57	211.76	214.73	214.25	212.23	211.69	212.31	213.93	211.03	213.52	212.06	213.24	211.95	213.74	211.63	212.61	211.08	212.84	213.03	211.74	215.27	212.92	214.65	212.75	211.73	212.44	214.72	213.32	212.77	211.04	213.28	213.99	212.6	212.41	215.62	213.51	211.46	213.48	213.76	213.63	211.71	210.71
212.83	212.88	214.96	211.64	212.26	214.55	215.12	214.45	212.71	212.11	215.25	210.75	213.24	213.3	213.18	213.87	213.14	216.17	211.09	213.47	211.73	213.43	213.98	214.81	212.8	212.05	213.08	213.53	212.9	212.08	213.79	213.59	213.97	213.28	213.31	214.54	212.89	213.13	213.09	213.51	212.22	212.41	211.16	213.18	214.5	212.2	210.98	214.75	211.51	213.53
203.8	206.17	203.92	202.66	203.87	202.99	201.99	201.9	204.5	202.09	203.75	202.03	202.77	202.85	201.21	204.07	203.57	202.12	204.16	201.72	201.89	202.25	204.96	203.65	202.81	204.35	202.16	203.49	204.37	202.28	202.83	203.17	204.38	201.3	203.6	202.83	202.83	203.5	199.51	202.08	203.8	201.94	203.21	203.04	202.26	203.83	205.64	204.97	203.3	203.01
205.09	205.16	203.13	205.5	206.41	202.89	204.61	206.78	204.5	204.4	202.85	204.16	206.63	204.73	206.77	203.24	203.04	205.5	205.71	203.27	204.31	205.41	205.93	205.24	203.7	205.35	205.81	203.84	203.8	204.2	205.06	204.24	203.17	203.85	201.93	203.07	204.67	205.61	203.97	204.74	204.07	205.36	204.86	206.48	202.8	204.92	204.92	206.59	204.61	205.63
210.97	209.23	209.28	209.79	210.34	209.42	208.44	212.89	209.61	206.83	208.83	207.91	209.74	210.51	208.91	211.89	210.34	210.25	208.12	208.64	210.01	209.19	209.94	209.11	209.76	207.83	209.74	209.25	210.65	210.25	209.24	211.49	207.79	207.25	211.15	207.69	209.39	206.01	208.11	209.35	210.81	211.61	209.87	209.27	210.35	209.15	209.35	210.26	209.25	210.36
200.9	199.93	199.63	198.74	199.37	200.68	200.77	201.94	199.21	201.36	198.67	200.16	198.1	200.73	199.37	199.07	201.87	199.1	200.48	201.96	202.32	203.59	199	199.79	197.66	200.12	198.87	200.58	200.88	201.19	201.15	200.9	203.73	202.28	198.96	200.96	202	203.84	200.91	200.62	199.44	201.25	200.52	201.87	202.61	200.19	202.01	199.3	202.85	198.43
207.88	205.68	206.46	207.86	206.78	208.12	209.26	206.36	208.62	204.16	208.02	207.11	206.48	207.36	208.55	207.01	207.16	207.07	206.36	207.52	207.58	208.1	207.24	209.25	206.77	208.45	207.09	205.71	207.63	208.72	208.44	205.62	209.29	208.26	207.78	207.71	209.58	205.39	206.96	208.06	210.23	207.21	208.52	207.86	209.94	206.75	209.5	209.34	209.45	206.99
197.67	198.19	199.43	198.12	197.69	199.34	198.52	198.24	199.61	195.1	197.01	197.84	195.27	197.56	198.62	198.22	198.79	195.78	197.65	196.03	197.93	195.98	200.02	200.98	199.36	196.29	198.49	197.37	198.63	200.04	199.86	199.22	196	194.89	199.45	199.78	197.96	199.17	199.78	198.81	198.71	199.56	195.28	196.17	197.69	198.26	194.75	198.05	199.6	195.88
202.78	204.92	203.05	205.78	203.79	203.59	204.01	203.73	202.43	205.75	203.28	202.99	202.74	204.81	203.9	203.65	203.22	204.23	202.82	203.86	205.14	203.54	205.25	203.97	201.51	203.29	202.24	204.84	199.59	202.97	203.88	202.77	202.19	204.21	201.76	203.23	205.05	206.79	205.45	201.91	205.06	202.01	204.5	204.89	205.71	204.17	206.51	204.77	203.87	205.06
213.44	214.31	211.88	213.34	213.22	213.58	215.52	212.86	212.45	214.3	211.86	212.86	212.25	212.52	214.26	209.69	213.96	213.98	213.51	213.74	210.92	212.24	212.81	213.28	212.53	214.54	213.43	213.36	212.42	211.73	212.65	212.76	213.12	213.82	209.72	213.33	213.51	212.79	212.89	212.24	215.84	213.11	210.24	212.21	214.45	213.08	212.82	215.06	212.33	213.63
218.2	216.58	215.81	215.87	216.83	217.84	218.34	216.87	215.8	217.77	218.59	217	216.43	216.99	217.1	219.08	218.07	216.6	218.28	217.81	215.81	215.98	217.76	217.65	216.14	220.02	218.68	219.09	219.47	216.96	218.31	218.35	217.61	215.85	216.66	217.33	215.37	218.21	217.87	215.6	217.37	215.49	215.53	216.05	217.05	215.73	216.17	213.59	216.17	216.19
193.92	194.32	192.82	194.77	194.23	195.32	195.26	193.65	196.43	194.96	193.86	195.92	193.64	196.35	194.74	193.72	193.59	194.82	193.87	194.21	193.34	194.52	194.42	195.47	193.1	193.02	193.5	191.62	194.59	194.34	191.91	194.83	193.67	195.28	193.7	193.83	193.95	196.37	194.62	193.47	196.63	192.64	195.63	193.63	192.63	192.65	192.78	195.32	192.43	195.76
204.18	205.64	205.68	203.93	209.48	205.76	206.17	204.62	205.93	208.29	204.55	204.87	205.78	204.81	203.22	201.91	203.4	206.71	205.12	205.05	204.91	207.14	206.05	204.81	204.06	205.46	205.81	203.71	206.3	204.02	204.65	207.81	206.63	204.28	205.18	207.46	206.31	202.42	206.49	208.03	201.6	205.35	206.51	206.82	205.15	206.42	206.54	206.12	205.22	205.6
204.04	205.09	205.51	204.31	205.61	202.68	205.24	202.58	203.26	203.52	204.49	202.95	201.49	205.55	201.66	203.76	204.46	204.29	202.81	204.09	203.09	205.62	202.49	202.82	204.81	206.93	203.68	203.95	205.18	203.54	205.21	204.38	201.4	202.28	202.97	204.26	202.54	205.77	202.74	203.72	203.21	202.77	203.72	205.28	204.74	203.86	205.23	203.77	203.81	206.09
207.33	209.3	209.79	210.2	210.32	208.67	209.05	206.21	206.47	209.43	210.01	208.34	208.77	209.82	207.84	209.78	208.89	208.21	209.08	210.19	209.31	207.35	207.23	210.22	212.12	210.2	207.03	204.64	209.5	208.21	207.84	208.78	209.44	210.07	207.35	209.46	210.84	208.65	209.65	208.34	208.37	207.35	209.5	208.6	209.73	209.68	208.93	207.82	208.74	209.62
208.25	207.74	208.73	208.86	206.82	206.07	210.14	209.94	207.88	207.85	207.35	206.34	207.66	208.68	208.12	209.17	208.37	205.73	206.67	209.71	210.07	207.01	208.1	207.35	207.77	211.13	209.56	208.05	205.96	207.13	210.57	207.8	206.68	205.64	208.37	208.64	205.24	206.33	207.48	204.95	209.48	206.77	204.38	206.48	209.67	208.8	209.76	207.55	206.66	209.62
205.85	206.51	204.86	205.93	207.48	206.88	207.28	206.66	205.81	203.67	206.1	207.38	207.54	204.55	204.93	205.38	204.78	206.91	203.24	205.08	205.1	204.51	202.71	207.33	205.58	204.28	202.65	202.81	205.09	204.23	205.74	203.76	206.02	204.61	206.08	204.64	203.8	206.6	205.9	206.35	206.67	205.37	206.54	204.51	205.29	206.08	207.77	205.36	204.84	204.36
208.26	207.77	207.95	206.33	206.66	206.95	204.31	206.44	205.83	207.11	205.22	209.32	206.9	206.55	207.87	207.09	208.18	209.05	206.27	209.55	211.06	206.4	207.81	207.77	206.55	207.81	206.03	208.9	209.11	207.36	207.79	206.8	206.22	205.88	206.86	208.46	209.17	208.44	207.32	208.45	206.77	209.2	204.32	208.56	207.37	208.67	207.21	208.68	206.26	208.57
209.14	208.12	208.18	208.98	207.03	210.16	210.24	207.68	208.53	205.5	209.92	208.41	209.43	207.29	210.7	210.08	209.78	209.02	208.81	207.63	209.44	207.35	209.7	208.3	206.86	209.18	207.21	209.11	210.35	207.98	210.29	208.35	206.71	209.69	209.45	207.85	208.34	209.15	208.04	209.85	208.77	208.98	208.35	208.66	210.59	210.08	208.2	208.06	209.04	207.89
208.38	206.48	208.58	209.3	208.54	210.88	210.4	212.07	208.52	208.93	208.76	208.59	209.1	211.56	208.3	210.74	208.24	211.25	208.63	209.03	211.21	210.37	210.94	207.05	209.39	211.75	207.7	210.43	209.02	208.83	210.47	209.58	210.1	208.36	208.24	210.28	209.62	207.94	209.98	210.24	209.13	208.21	209.22	208.46	211.08	209.42	206.51	209.62	208.72	209.45
219.09	216.55	218.05	217.45	218.63	217.15	219.11	215.52	217.45	218.69	219.09	215.31	217.41	217.1	220.28	218.59	217.46	215.72	218.61	215.53	218.63	217.22	217.88	218.8	217.16	216.77	218.85	220.08	217.76	216.01	218.04	216.96	215.89	219.29	218.62	219.1	216.52	216.16	218.18	215.35	217.85	216.93	219.47	220.43	216.61	218	220.88	218.6	219.08	215.67
198.86	199.17	200.07	202.01	200.64	199.23	201.91	201.3	200.44	197.78	197.14	200.07	199.47	200.36	197.66	199.98	199.95	198.57	199.76	200.68	199.61	197.78	199.16	199.36	199.1	200.07	199.2	199.67	199.59	199.86	201.09	201.82	199.97	199.12	197.47	199.41	199.35	200.85	201.96	200.24	199.26	200.4	200.22	201.62	200.36	197.68	200.82	199.59	199.07	200.34
200.75	200.1	203.86	199.12	199.99	200.81	200.48	200.48	201.1	200.65	199.47	201	200.83	200.74	198.89	201.88	199.13	200.95	199.58	201.26	199.84	200.1	199.24	201.37	201.25	201.16	200.46	200.03	200.65	197.51	199.53	199.22	201.7	200.43	200.58	201.77	200.38	200.88	200.61	202.49	201.53	198.22	200.23	199.88	198.7	200.37	200.36	200.65	198.05	200.48
215.85	217.15	217.3	216.46	218	215.3	218.77	214.38	215.28	215.75	215.16	216.22	217.61	217.99	217.27	215.68	216.17	216.88	216.42	217.28	219.24	216.22	217.3	214.92	216.45	217.19	216.66	219.52	218.66	217.01	215.25	218.2	213.55	217.24	217.53	217.4	217.69	217.85	219.2	216.87	215.47	215.97	216.25	216.4	217.27	215.99	218.29	216.29	218.11	214.75
207.24	208.34	209.22	208.34	209.59	209.99	208.09	210.64	208.5	208.43	208.57	209.25	206.57	207.29	209.28	208.1	208.25	208.89	208.28	208.3	207.24	208.72	206.84	210.94	210.62	209.59	208.63	207.75	209.52	207.93	209.97	209.01	208.99	208.52	207.62	206.58	209.42	210.01	211.28	209.89	208.22	207.65	207.01	211.33	210.05	208.35	209.36	209.46	210.63	210.42
203.64	205.39	203.79	204.64	204.56	206.03	203.22	204.74	206.59	208.76	205.71	204.7	203.89	204.05	207.66	203.72	203.65	202.34	205.73	204.77	205.46	206.11	202.51	205.9	204.14	204.93	205.21	204.7	204.32	205.36	204.55	204.58	205.35	205.72	202.87	203.22	203.16	203.14	205.05	204.49	205.88	205.21	205.72	204.57	203.9	203.41	204.78	204.3	206.25	203.42
217.49	214.76	217.02	218.29	217.97	221.13	217.78	216.94	217.95	215.31	216.56	215.07	216.01	218.83	217.94	215.4	217	218.39	217.79	217.99	216.47	217.45	218.85	216.28	215.59	217.99	216.53	217.63	215.76	217.66	215.77	217.81	217.9	216.04	218.85	216.55	216.52	219.05	218.02	217.82	218.61	218.36	215.71	216.08	218.44	217.37	216.13	217.66	216.33	218.43
208.09	208.45	210.8	210.02	211.79	211.31	210.51	208.79	210.39	208.96	211.29	210.62	207.41	210.22	209.89	209.6	209.16	209.11	208.57	208.65	207.93	209.39	210.37	206.99	213.08	209.74	209.36	208.59	212.4	208.31	210.72	207.55	210.24	209.87	210.95	209.7	209.05	208.8	208.15	209.64	208.25	210.41	209.65	209.54	209.86	209.42	208.15	208.59	208.84	209.29
200.03	200.08	201.56	199.63	200.73	201.19	199.92	198.61	199.35	198.94	200.86	201.02	199.07	198.99	202.05	201.69	199.83	199.84	200.35	201.16	201.56	200.59	199.63	201.39	200.84	200.19	199.51	201.05	201.26	197.49	198.8	202.99	200.67	198.87	201.31	199.86	202.26	201.31	200.86	199.83	201.27	200.15	198.16	201.85	199.31	201.26	202.55	201.56	198.48	200.72
206.72	210.28	207.97	207.32	209.24	207.95	209.13	206.61	208.83	207.51	207.72	209.37	208.56	207.89	208.1	207.32	205.27	207.87	210.33	208.17	207.57	209.22	207.88	206.61	207.03	207.35	207.75	208.85	208.47	205.9	208.83	207.73	207.19	208.28	205.42	206.71	204.96	206.84	206.79	207.3	208.97	210.07	206.69	208.19	208.3	204.11	205.97	206.32	204.89	207.37
202.79	204.97	203.99	203.85	203.47	202.89	202.91	205	201.63	202.71	202.19	205.01	203.14	206.45	204.6	202.93	203	202.95	204.31	203.91	203.91	202.03	206.23	205.34	203.78	202.52	205.25	205.5	201.14	202.89	204.61	203.48	204.8	203.75	203.97	203.12	202.86	202.97	204.28	203.43	202.1	204.22	204.08	202.3	202.75	203.67	203.39	202.56	202.37	203.41
211.99	210.73	212.59	214.48	214.25	211.77	213.7	214.28	212.83	213.36	214.21	213.58	213.36	213.75	212.49	211.88	212.97	212.48	212.13	211.46	213.57	210.83	215.09	215.25	212.87	212.81	215.31	212.6	211.86	214.27	213.24	214.97	210.05	213.43	214.17	213.15	213.74	213.18	214.83	215.16	212.57	213.57	213.53	212.48	211.87	212.61	211.56	212.26	213.77	213.88
209.02	207.41	208.59	208.86	207.33	209.26	207.15	208.89	207.16	210.94	207.65	209.51	207.52	208.8	207.5	208.66	208.06	207.48	206.56	206.71	208.12	207.68	207.89	206.95	207.6	207.51	207.2	208.53	207.13	206.8	207.48	205.7	207.68	206.96	206.7	208.79	207.72	207.94	208.76	208.34	207.92	206.27	207.28	210.5	209.56	207.33	208.92	206.59	208.8	206.45
207.31	207.82	205.54	208.13	207.37	206.4	207.24	210.33	207.67	211.26	209.29	208.95	206.66	207.21	209.22	205.86	209.17	208.59	208.63	208.36	207.88	209.46	209.65	208.99	207.11	205.66	206.94	206.72	207.81	207.53	208.38	209.82	207.03	206.45	208.3	207.2	205.11	206.58	209.23	206.57	208.82	209.89	207.15	206.69	208.54	207.06	206.19	206.88	206.29	207.13
205.11	208.33	209.25	208.99	208.05	208.39	206.62	208.63	210.43	210.1	210.24	209.38	209.9	208.32	207.74	207.92	207.12	210.01	206.86	207.03	208.34	209.29	210.06	208.36	210.69	206.61	206.57	208.79	207.13	208.61	207.02	208.46	209.41	208.71	208.95	207.97	209.33	207.78	208.71	208.93	208.7	210.61	209.61	209.06	210.19	208.57	208.62	209.37	207.35	207.46
202.12	204.15	203.38	204.63	201.95	204.43	205.13	203.74	203.07	205.45	201.7	204.26	203.87	204.64	203.13	202.41	203.93	202.39	204.12	203.14	204.05	201.55	202.63	202.77	202.62	203.06	201.66	202.82	202.93	202.96	204.13	203.13	200.8	201.25	200.95	201.67	205.24	203.96	204.33	200.96	202.12	204.14	205.13	204.56	204.07	204.22	201.09	203.94	204.19	202.28
203.14	203.51	203.16	204.59	202.28	206.49	203	200.87	203.42	202.36	204.11	202.81	202.4	202.22	204.55	203.81	201.42	203.24	201.99	201.29	203.15	202.92	203.82	201.6	200.74	202.34	204.19	203.33	203.02	200.4	203.2	201.67	201.26	203.71	202.92	203.6	205.23	202.67	202.87	201.72	204.62	199.45	204.28	201.45	206.21	201.59	202.16	202.99	201.47	200.99
208.94	208.92	210.6	209.24	209.38	208.15	206.79	209.33	208.18	209.39	208.17	208.17	208.86	208.25	209.1	211.02	207.84	208.75	208.48	208.12	208.59	208.21	209.03	209.13	212.1	207.42	206.91	209.84	208.89	208.18	207.05	208.82	208.11	209.35	206.29	208.6	209.92	206.69	210.21	210.25	211.39	208.32	208.95	208.01	208.6	207.21	206.51	209.43	206.33	208.86
214.82	216.14	217.17	218.43	217.97	214.66	214.57	215.81	219.3	218.04	216.08	215.49	217.17	216.62	216.66	214.76	215.75	217.29	215.27	217.36	217.81	218.71	215.15	217.72	218.04	216.26	216.02	218.12	215.85	217.52	217.07	217.25	216.12	216.17	218.3	218.46	216.53	215.89	215.5	216.64	215.23	215.43	217.58	218.44	218.09	217.43	219.12	217.04	216.66	215.26
200.13	201.42	201.53	202.63	203.26	203.4	202.18	202.8	202.32	201.14	203.28	202.96	204.16	201.98	202.55	201.82	202.54	202.67	198.41	203.15	203.45	203.96	204.16	205.03	201.58	204.06	202.63	202.66	202.46	203.25	200.38	204.98	202.86	203.44	202.05	201.77	202.25	202.64	202.36	200.71	202.45	202.02	202.32	204.88	200.1	202.7	201.74	203.17	203.14	201.7
199.41	198.64	198.65	196.63	197.47	198.49	198.51	199.09	198.45	197.98	197.32	194.78	198.02	197.53	198.69	197.46	197.13	196.09	194.64	198.13	198.06	198.84	196.76	196.56	198.88	196.07	198.92	199.83	199.8	197.4	198.29	197.88	198.02	198.91	197.52	199.56	199.24	197.78	197.99	199.75	200.21	196.21	201.59	198.41	198.39	196.87	200.05	196.79	196.07	197.68
208.04	210.63	208.52	208.52	209.48	206.31	206.58	209.26	209.39	208.4	208.1	208.89	208.05	208.56	208.57	208.37	208.35	210.59	210	207.05	208.29	209.71	207.8	209.14	208.93	208.44	207.27	210.3	210.72	207.49	209.88	207.42	208.98	209.82	210.26	207.65	209.3	208.87	209.53	209.57	209.68	209.08	207.06	207.7	204.92	207.75	208.23	208.02	208.66	206.51
210.06	209.11	207.67	207.03	210.2	208.8	209.27	211.19	210.06	208.58	209.31	208.27	209.68	210.05	211.58	209.47	208.34	209.71	206.87	210.39	208.48	209.57	207.85	207.64	208.48	207.8	209.61	207.46	208.96	209.72	207.26	209.03	208.72	209.27	207.71	208.85	207.5	208.04	208.28	208.03	209.09	210.18	209.49	209.66	211.24	210.43	206.6	208.26	210.22	209.5
201.91	199.73	200.91	203.15	200.06	200.29	202.92	203.89	202.12	204.5	202.75	202.95	203.78	202.22	202.32	203.05	203.32	203.94	202.01	200.29	202.01	203.3	202.07	203.15	202.51	203.01	202.7	201.73	199.47	203.62	202.93	201.32	202.64	201.4	202.55	202.78	202.05	204.23	203.12	200.92	201.87	203.67	202.5	201.37	203.17	201.96	202.1	201.02	203.83	201.86
200.98	201.04	200.26	203.08	204.57	199.36	199.78	201.61	201.68	201.52	202.1	201.37	201.18	201.46	200.24	199.16	200.94	200.02	202.53	199.89	198.73	198.59	199.28	200.82	202.24	199.99	199.87	202.4	202.06	202.02	203.71	201.16	199.13	202.06	202.15	200.1	199.92	199.2	198.63	202.48	202.57	199.86	200.29	198.69	201.84	200.96	202.73	199.31	203.15	204.35
203.68	204.6	204.77	203.98	205.83	205.91	204.6	205.49	203.2	204.64	202.58	204.02	205.37	204.14	203.27	204.42	202.38	204.13	203.64	206.23	205.41	204.41	204.43	204.32	206.93	205.96	205.79	205.88	206.5	204.1	203.92	203.4	204.04	206.76	202.37	204.93	201.62	203.36	202.81	203.45	205.68	203.23	203.06	202.75	205.49	204.6	203.67	205.03	204.41	203.47
205.17	202.25	204.65	203.68	205.39	205.1	204.31	203.5	203.41	202.76	206.09	203.96	205.77	205.47	203.69	204.56	205.84	206.55	204.09	205.83	204.51	205.61	204.75	206.79	205.56	205.24	204.95	206.48	206.18	204.25	202.44	205.52	205.11	204.38	205.38	205.35	204.18	203.65	206.58	202.9	205.24	206.39	204.14	204.43	205.06	206.03	205.83	207.24	201.91	205.53
195.34	195.59	193.79	196.34	195.66	197.29	193.74	194.35	196.01	193.82	194.62	195.18	194.97	194.62	196.18	196.86	193.33	195.35	196.28	194.52	192.5	195.26	193.29	194.67	194.39	193.96	195.5	193.71	195.04	195.64	194.6	192.93	193.62	193.82	195.56	195.31	194.75	194.97	194.31	196.12	196.69	195.53	194.54	196.7	194.46	196.28	195.97	194.69	195.2	193.37
207.63	207.71	209.12	208.33	209.05	208.05	211.96	206.68	210.24	207.83	208.46	208.02	207.5	209.7	210.41	209.28	211.1	210.14	209.98	207.9	209.63	206.94	210	208.58	208.8	209.56	209.09	210.06	207.78	210.4	207.19	208.75	207.71	210.33	209.17	207.6	205.5	209.99	209.6	209.06	207.73	206.7	210.71	207.78	208.19	208.01	208.74	208.15	207.69	208.66
202.82	203.21	201.91	203.35	203.99	203.23	204.89	204.46	202.48	204.27	204.14	204.25	201.95	203.81	204.55	201.68	203.14	203.36	205.75	203.76	202.16	201.91	204.4	203.35	203.09	203.61	200.9	203.24	203.32	202.01	203.85	205	203.83	204.34	203.72	203.99	203.83	202.02	204.06	202.66	201.65	203.86	204.86	203.95	202.03	204.52	203.5	203.68	203.13	205.56
199.48	198.82	198.87	198.3	198.4	200.32	199.51	196.56	199.84	199.67	198.7	199.37	199.94	199.8	197	198.42	198.59	197.14	201.05	198.23	199.85	203.88	197.28	200.15	198.17	198	197.75	200.28	198.23	201.35	198.92	199.95	200.03	198.8	198.45	198.79	198.78	197.21	199.6	201.16	200.59	200.38	200.54	199.53	200.71	199.59	198.38	200.01	197.72	199.84
210.14	207.84	207.52	209.15	209.41	208.46	208.96	208.61	207.08	207.9	207.04	208.74	207.38	207.48	207.21	206.78	208.45	207.39	209.52	208.54	207.15	206.9	212.14	206.64	207.67	206.91	208.58	206.6	207.2	208.7	207.09	209.69	207.91	208.82	207.93	208.24	205.07	206.74	205.91	207.82	204.55	207.96	208.05	207.69	207.53	208.39	208.85	207.43	205.17	207.66
197.77	198.25	198.53	200.43	198.06	201.76	198.19	199.17	198.68	197.65	200.86	198.21	198.98	200.89	198.87	199.29	201.8	201.48	200.6	200.58	199.75	199.76	199.98	200.92	197.54	198.2	198.93	199.45	198.42	199.19	199.79	200.24	200.29	199.72	198.78	197.62	201.05	198.96	196.96	199.37	201.11	199.49	196.66	196.43	199.05	198.45	199.74	200.41	200.48	201.21
208.93	210.38	210.59	209.01	207.86	211.13	208.88	210.39	209.06	211.61	208.95	206.21	213.09	208.51	209.95	210	210.49	210.12	207.95	210.57	209.08	209.2	209.67	209.03	207.77	210.63	210.39	210.04	207.98	209.56	209.16	209.82	210.34	209.33	208.4	208.63	208.74	208.53	209.09	212.31	210.61	209.97	208.23	210.09	208.83	208.83	207.94	209.64	208.39	209.1
199.71	199.05	198.66	199.04	199.76	197.9	199.73	198.78	199.69	200.16	198.19	197.04	198.56	198.73	201.08	196.96	200.07	197.34	200.52	198.79	196.95	199.65	196.58	199.87	197.94	197.81	196.34	197.31	194.95	198.05	198.63	198.78	196.12	197.61	198.01	197.35	195.66	198.55	196.9	196.65	198.46	199.48	197.75	196.81	196.87	195.75	199.07	198.27	198.65	197.49
217.76	219.82	216.88	218.2	218.39	216.9	218.49	216.26	218.61	217.74	217.77	220.01	216.83	219.85	218.47	217.37	216.26	218.21	217.71	216.21	217.49	217.89	219.07	218.44	217	219.08	217.13	218.02	215.65	218.48	217.66	219.85	216.66	216.15	218.54	214.07	218.34	216.31	217.42	218.7	219.37	217.98	216.97	217.64	216.7	219.96	218.22	218.37	218.13	220.3
198.82	200.31	198.69	200.55	197.7	198.91	199.04	200.64	201.24	197.78	197.45	199.55	199.16	198.58	199.07	201.88	198.34	197.21	199.7	199.57	198.36	199.23	196.99	198.75	199.45	198.95	202.12	198.03	200.63	197.49	198.4	199.11	198.35	199.62	201.8	199.9	199.51	197.15	199.36	197.02	199.38	198.81	200.75	198.78	199.87	198.29	200.45	200.11	199.08	199.33
195.38	195.08	195.26	196.41	194.59	196.21	194.38	195.04	196.79	193.62	193.61	195.39	194.48	194.1	195.57	194.32	195.49	196.86	195.67	194.6	197.35	195.02	194.59	193.48	194.77	195.8	194.62	193.15	193.2	193.42	194.64	196.1	196.19	197.91	192.73	192.89	192.37	194.63	195.8	194.4	193.9	197.68	194.79	196.66	194.73	193.15	198.18	196.43	195.79	196.56
210.44	209.67	209.2	208.56	209.31	209.75	209.09	208.21	210.65	209.91	207.16	207.71	209.27	208.63	210.74	208.98	209.52	209.19	210.97	209.24	210.64	210.7	209.3	209.29	207.93	209.29	210.02	208.88	207.72	208.04	207.94	208.21	210.08	208.43	210.38	210.23	208.35	208.15	210.63	209.6	210.21	209.85	209.18	207.41	211.87	210.46	208.41	208.63	211.45	210.15
205.87	210.09	207.21	209.26	207.97	207.98	205.01	207.04	206.56	207.29	208.45	208.22	206.41	207.92	206.13	208.8	207.04	210.08	207.85	207.65	207.08	208.14	208.09	207.81	209.54	207.76	209.33	207.14	208.97	208.42	208.5	207.68	207.3	206.51	205.42	208.11	206.25	207.68	206.4	208.85	206.25	204.66	205.73	208.61	205.44	205.77	207.28	208.97	210.26	208.24
211.9	210.72	212.89	212.3	213.02	210.86	209.64	212.39	212.37	213.88	213.38	211.12	210.98	212.08	210.94	211.47	211.56	211.62	212.47	211.49	212.52	213.21	214.35	212.22	212.89	212.44	211.95	215.51	211.56	210.8	212.41	214.48	213.65	210.23	212.12	213.98	213.31	211.44	213.02	212.66	213.41	212.69	211.59	211.87	212.11	210.85	212.94	214.75	211.44	212.52
206.11	207.81	209.2	207.87	207.63	207.94	207.38	209.48	208.16	206.23	208.05	207.1	206.4	208.35	207.95	210.37	207.02	209.98	207.49	206.97	205.06	204.43	207.84	206.36	206.47	211.39	209.45	207.79	206.08	207.2	208.72	206	206.27	206.67	209.05	207.91	207.05	207.08	207.59	206.96	209.77	206.7	207.44	207.5	206.88	211.2	208.17	209.95	208.86	208.63
209.73	210.19	209.5	208.57	211.34	210.59	210.92	208.19	208.2	208.86	210.71	208.54	207.56	210.69	210.07	210.55	209.94	208.63	209.18	210.85	209.24	210.55	206.88	208.41	208.94	210.18	210.84	209.69	209.38	206.66	207.35	209.77	209.79	209.42	210.88	211.33	208.55	209.88	209.12	211.01	208.49	210.23	209.27	209.84	209.46	209.13	211.23	209.31	210.82	211.06
209.08	210.26	210.34	207.58	210.63	209.35	209.66	207.69	209.34	208.16	208.24	209.03	207.38	208.16	208.22	208.21	209.18	209.25	211.35	208.3	209.7	208.73	211.18	208.3	204.55	207.73	209.9	209.31	208.46	210.25	207.3	208.28	210.09	209.93	210.58	208.22	209.78	209.45	208.76	208.79	210.65	208.55	209.62	210.11	205.8	210.17	209.93	209.72	206.94	209.05
209.08	205.87	208.57	210.23	211.65	204.8	207.55	210.95	208.65	206.46	209.83	209.52	208.96	210.47	210.09	208.51	210.01	208.54	207.85	207.36	208.45	209.42	208.59	209.38	208.38	207.34	207.33	209.13	207.21	208.91	207.59	209.01	208.64	209.82	209.76	207.01	210.63	207.79	211.07	208.59	209.92	209.75	207.97	208.98	207.1	207	208.83	211.2	209.67	208.71
208.95	209.65	209.8	208.06	209.97	208.63	209.54	208.84	209.04	209.59	209.75	209.17	207.53	206.97	206.84	207.8	209.46	207.36	208.37	210.81	209.64	209.7	208.48	211.22	207.62	208.39	209.99	209.34	208.71	209.29	211.16	207.62	207.8	210.45	209.98	207.86	206.92	208.55	208.49	208.02	211.1	208.43	208.25	208	207.58	208.91	209.61	208.6	207.59	208.21
206.14	207.12	210.68	209.4	208.64	209.3	208.85	207.57	208.45	209	209	209.51	208.86	208.38	208.36	207.88	209.41	207.26	208.67	207.89	207.09	210.5	208.37	209.8	208.74	209.14	208.21	208.3	208.92	210.6	208.18	210.04	208.46	208.78	209.89	208.82	209.92	207.64	207.69	208.88	207.52	208.34	209.39	209.15	207.93	206.61	208.63	207.39	210.71	207.57
207.19	208.49	207.89	207.84	206.05	206.73	207.5	207.84	208.78	207.09	208.41	207.91	208.84	206.85	206.55	207.1	207.53	206.57	207.75	209.5	209.62	207.8	209.55	205.95	207.1	205.94	207.45	208.56	206.01	209.87	208.5	209.52	208.6	205.18	206.61	208.7	207.08	207.02	207.18	206.6	207.57	207.35	206.86	206.82	209.48	207.45	208.66	205.16	207.58	208.36
215.86	216.22	218.6	219.64	218.61	216.29	216.52	216.75	217.72	215.66	216.74	217.66	217.27	217.32	215.82	218.68	216.3	217.28	217.42	215.05	216.91	216.67	216.93	215.74	216.7	217.4	218.25	218.81	217.17	218.97	218.05	216.49	214.99	217.85	216.44	215.65	217.19	215.12	217.07	214.85	217.66	217.26	214.88	217.03	218.05	216.35	217.9	215.72	217.33	218.77
203.54	203.33	205.44	203.24	202.33	203.11	205.92	200.04	202.6	205.7	203.53	202.45	204.29	204.03	203.16	201.47	201.17	206.42	205.4	202.46	203.85	204.12	202.67	202.2	201.28	202.51	201.1	202.83	204.34	202.93	201.56	203.46	202.48	203.75	203	204.75	203.64	203.69	203.5	202.62	204.48	205.37	202.8	202.4	203.22	202.78	203.79	203.62	201.73	202.56
211.07	207.74	208.92	208.76	209.48	209.62	207.39	211.06	210.59	210.71	206.84	207.52	208.94	208.77	208.47	210.1	208.16	207.13	210.47	208.54	209.64	205.95	210.25	209.64	208.34	209.1	209.45	208.54	212.21	208.4	207.85	209.66	207.74	209.58	209.4	208.26	210.65	208.9	210.42	210.91	211.75	208.91	210.98	209.93	209.01	208.61	209.45	208.31	209.27	211.61
207.47	209.15	209.71	210.72	208.88	206.64	208.56	209.04	206.95	207.15	207.83	210.75	206.34	207.91	209.97	208.32	209.55	209	209.26	206.66	206.5	210.03	208.27	208.64	208.39	209.16	208.28	210.36	208.08	210.73	209.18	208	207.52	208.63	208.8	207.74	208.36	205.49	211.14	210.43	207.63	208.81	209.66	208.22	209.33	207.29	209.23	207.6	206.55	208.18
210.02	209.25	206.85	209.06	207.57	207.66	210.64	207.65	208.22	210.51	206.67	210.47	209.15	208.44	210.66	206.7	207.19	205.74	207.22	207.86	207.94	208.26	206.4	209.83	211.15	207.38	212.29	208.67	207.1	208.78	209.27	208.05	210.1	208.79	208.28	208.22	206.53	211.73	207.52	208.51	206.55	208.67	208.59	209.96	209.92	209.56	208.92	206.27	209.43	207.61
207.57	209.34	209.52	207.94	207.73	207.89	207.7	207.44	207.79	208.86	207.49	207.37	208.29	205.89	207.99	210.57	206.86	207.01	207.06	208.84	210.28	206.38	207.29	207.33	207.04	208.59	208.19	208.21	208.6	203.91	208.03	208.29	208.64	205.65	208.62	210.43	208.2	206.71	210.51	209.51	206.87	208.82	209.14	207.08	206.34	205.91	207.19	207.49	208.52	206.84
208.73	206.76	207.79	208.03	207.68	206.34	210	209.34	210.18	210.69	209.99	207.91	211.46	208.69	208	207.63	210.62	207.9	208.58	207.29	207.68	210.37	209.46	209.25	209.36	207.25	208.87	207.68	208.05	210.69	207.95	209.12	207.97	210.03	207.69	210.06	206.16	208.48	209.93	208.87	207.5	207.19	206.91	208.84	208.51	207.88	209.11	209.68	208.45	207.48
203.35	204.54	206.97	205.11	206.2	203.07	204.75	206.71	203.75	204.58	205.74	204.12	204.19	205.3	203.85	203.36	204.08	207.12	206.23	206.29	205.33	204.59	204.18	207.09	205.83	206.24	206.93	204.93	206.2	204.33	205.39	204.29	207.3	205.49	205.31	205.95	204.88	207.34	206.44	205.55	205.01	205.01	203.7	204.4	205.99	204.78	206.84	204.07	205.22	207.9
217.68	219.55	217.83	217.84	218.05	217.86	217.93	217.03	215.47	216.11	216.77	215.97	219.43	219.04	217.25	217.79	218.17	217.65	216.64	218.22	218.24	218.41	217.49	217.99	217.48	220	218.15	215.75	217.26	215.53	216.78	217.33	218.14	214.86	217.59	217.52	218.09	215.49	216.5	217.54	218.87	218.41	217.57	219.84	216.47	217.71	218.31	216.51	219.1	217.93
199.59	200.34	200.64	199.13	198.18	199.49	198.2	198.84	197.75	201.16	197.85	197.13	199.54	198.55	199.75	199.32	200.69	200.19	197.3	200.47	199.98	200.38	198.02	200.71	199.09	200.86	198.19	200.63	198.05	200.61	199.37	200.9	200.81	199.42	199.93	200.42	199.56	200.33	198.39	197.46	200.4	198.84	199.02	197.86	200.58	199.49	200.35	198.54	199.28	199.78
218.8	218.14	217.13	218.57	216.36	218.1	218.56	216.32	216.44	217.51	217.65	220.15	215.72	219.05	217.43	218.4	217.5	217.88	218.95	217.33	217.38	216.68	217.45	218.58	216.79	218.37	217.69	218.55	219.71	217.35	217.11	217.54	219.43	219.28	216.79	218.01	219.33	218.32	219.57	217.19	218.18	215.36	218.02	217.88	219.72	218.27	217.71	220.12	218	219.5
207.18	207.89	205.29	206.84	207.98	204.99	207.33	206.9	207.92	208.23	205.48	209.01	207.43	208.24	207.72	207.9	211.01	206.73	206.49	208.13	207.89	206.5	210.43	210.11	207.01	208.56	205.23	207.62	206.76	207.86	209.42	209.51	206.6	207.27	207.04	209.39	207.93	207.54	206.98	208.25	209.66	207.91	208.18	207.7	207.41	203.4	209.3	206.53	208.2	209.29
211.99	213.01	210.46	212.21	208.02	209.69	211.89	208.66	212.35	211.99	212.12	212.45	209.9	212.05	212.56	209.35	210.92	209.47	213.24	212.38	215.44	213.37	212.63	212.47	212.41	210.25	212.09	214.4	211.26	209.74	212.31	212.09	212.14	212.25	211.53	211.54	212.17	214.08	212.89	211.38	211.09	210.59	211.2	212.34	213.31	211.39	211.28	211.98	210.22	210.44
207.96	209.88	209.18	208.59	207.52	208.53	206.21	208.74	208.28	206.37	209.89	205.41	208.34	209.72	208.38	209.76	207.92	207.66	208.1	208.72	209.35	208.68	208.33	211.29	209.8	208.42	210.02	209.98	207.37	211.29	207.36	207.61	209.88	207.23	207.82	210.64	208.79	209.86	208.97	207.63	211.43	207.75	208.93	208.1	209.26	209.12	209.23	209.54	208.41	207.54
217.12	216.68	217.07	217.1	216.56	217.12	215.67	217.65	216.09	217.49	217.9	217.76	216.41	216.16	217.06	216.38	216.05	215.59	216.34	216.98	215.73	217.99	216.14	215.7	215.85	217.28	214.44	217.04	217.6	217.89	216.53	217.49	217.11	216.87	217.73	216.8	217.49	216.78	216.36	215.31	216.13	217.53	215.5	216.9	216.71	215.63	215.09	216.63	219.59	214.97
201.32	201.16	200.13	199.58	200.44	200.36	201.06	201.42	198.67	199.64	200.54	202.96	200.51	201.72	201.03	201.55	200.8	198.99	201.95	200.3	201.1	199.08	200.26	200.78	204.82	201.27	199.87	199.39	201.65	200.5	201.91	199.49	198.35	200.88	199.98	197.88	198.47	200.18	203.91	202.72	200.69	201.35	199.47	199.94	202.95	201.22	200.7	201.45	199.34	201.65
217.18	218.05	217.26	216.78	216.5	220.43	218.23	218.95	217.33	218.12	214.85	217.06	215.33	216.98	218.33	218.21	216.13	219.18	218.41	219.88	218.69	217.84	217.73	215.82	215.87	216.6	216.33	217.73	217.12	216.54	217.59	216.16	216.63	216.49	217.5	215.85	215.64	216.24	218.24	216.41	220.69	218	219.48	219.5	215.72	216.93	218.74	218.37	215.87	215.87
207.94	210.05	206.38	209.3	209.04	208.18	209.67	207.52	208.52	208.56	208.28	208.4	206.75	207.06	209.58	208.43	209.2	209.44	209.88	208.83	211.23	208.66	210.03	208.69	207.35	209.73	210.87	209.57	207.62	207.1	208.06	209.28	208.41	209.61	209.09	209.34	207.65	209.98	209.34	208.62	208.73	209.25	208.82	208.33	205.47	208	206.13	207.26	208.33	209.5
217.52	214.51	217.22	215.83	216.98	218.91	217.57	216.6	217.19	216.24	216.18	218.14	216.25	217.3	215.59	216.76	217.95	218.27	214.9	213.72	216.8	217.5	215.39	217.97	217.62	216.88	217.66	215.79	217.35	215.98	217.01	215.86	215.74	215.21	218.44	218.53	215.47	217.5	214.09	216.13	217.44	214.6	215.9	218.78	215.7	216.82	219.37	216.33	215.35	218.35
217.63	213.62	217.22	217.18	216.77	219.52	215.84	216.06	215.47	217.99	217.56	217.09	217.5	215.43	219.88	219.63	215.23	213.72	216.7	218.47	218.98	218.61	216.19	216.98	217.45	218.75	215.93	219.68	218.09	216.81	218.8	215.98	215.04	216.43	215.94	214.65	218.21	217.28	219.35	215.91	220.15	216.45	216.58	217.35	216.68	216.46	218.15	216.3	218.15	218.23
201.49	201.91	203.66	201.81	202.05	202.44	201.62	201.62	205.74	202.72	201.75	203.77	204.32	204	203.98	204.41	201.94	204.33	203.02	202.78	202	204.33	202.69	204.14	200.33	203.6	202.81	202.82	201.46	203.37	202.38	201.43	203.38	202.72	202.19	202.82	202.27	202.75	203.99	202.09	200.69	203.27	204.91	204.09	203.18	202.04	204.62	201.96	202.09	206.06
206.59	208.11	207	207.3	206.22	208.26	208.82	207.23	206.75	207.05	206.98	207.03	207.52	206.87	205.72	210.11	209.4	209.52	209.86	208.2	205.46	205.58	206.75	207.25	209.58	208.47	207.57	205.71	208.05	207.66	209.27	209.02	204.98	211.29	206.16	206.71	208.24	209.17	208.9	207.97	209.47	206.99	208.79	207.41	209.43	209.47	205.6	204.89	206.59	206.95
208.01	209.58	207.69	207.34	208.79	208.56	207.78	207.82	205.94	205.66	209.04	206.76	206.38	205.75	205.8	209.99	207.18	206.86	207.44	208.97	206.1	207.85	207.99	211.24	207.71	207.14	209.24	209.16	207.97	207.68	207.64	210.58	208.66	207.88	208.7	209.11	209.4	207.23	206.6	206.2	206.05	207.02	204.07	208.09	204.79	206.46	206.98	208.2	208.41	207.05
208.14	210.23	209.1	211.69	208.47	209.57	208.97	209.34	209.08	209.12	206.93	207.92	209.38	209.1	209.26	208.57	210.29	210.11	211.05	212.17	208.4	208.54	208.78	208.26	212.11	209.79	208.83	209.3	209.45	208	209.74	209.11	209.31	210.41	209.98	209.42	210.82	207.72	210.34	208.63	210.14	209.95	210.84	209.45	209.35	211.6	209.55	209.49	211.66	209.22
207.12	204.27	204.5	208.61	205.58	206.12	205.97	205.56	205.42	207.48	206.25	206.56	205.2	207.73	207.44	203.89	208.5	207.67	207.56	206.38	209.63	205.37	204.89	206.09	204.6	206.59	206.37	206.75	207.37	205.32	206.13	207.12	206.58	206.83	205.59	205.74	205.4	207.19	207.27	206.24	208.43	204	206.65	205.73	206.03	206.24	206.08	206.86	203.06	205.4
204.43	203.48	205.36	205.12	204.8	203.88	206.29	202.17	203.77	203.1	205.13	204.69	204.63	207.33	206.11	204.48	204.58	203.78	204.57	204.39	202.62	203.56	203.9	205.14	204.78	205.51	206.74	204.45	204.38	203.51	204.14	204.7	203.96	205.24	205.63	204.88	206.86	206.14	202.61	206.79	204.87	205.67	204.33	206.56	205.62	203.93	205.83	204.17	205.25	206.14
206.48	207.04	207.85	207.33	209.11	207.61	209.3	207.36	206.1	207.89	208.52	207.88	207.89	207.69	208.05	209.4	207.65	207.43	208.12	209.34	208.45	208.59	208.63	208.17	206.96	208.77	206.6	208.01	207.85	208.03	205.91	208.9	206.85	205.2	209.57	208.08	207.61	207.53	207.82	207.71	207.81	208.42	208.96	208.42	207.62	206.71	206.25	209.05	208.26	208.04
212.96	214.69	213.99	215.82	212.81	212.78	213.78	214.61	212.69	214.29	212.94	214.46	214.15	213.45	213.81	211.61	214.86	213.87	212.27	213.93	211.67	215.03	217.25	211.51	214.65	213.18	214.35	214.63	211.55	214.21	215.79	212.27	212.01	214.57	213.77	212.69	214.25	213.3	214.33	212.55	214.47	212.48	212.89	214.96	214.23	215.96	212.9	213.61	215.5	216.05
197.75	198.37	199.15	197.05	197.85	199.14	196.98	198.94	199.7	199.57	198.4	198.39	197.05	197.64	201.83	198.26	198.79	195.73	197.56	196.42	198.68	196.23	196.31	198.71	197.8	197.81	197.07	198	196.84	197.44	198.3	199.3	196.69	196.34	199.52	198.9	199.7	199.03	196.56	198.53	198.47	198.37	196.67	198.47	197.24	196.81	199.32	199.09	196.87	199.43
196.34	196.08	199.13	199.02	198.09	200.98	198.08	201.84	198.87	198.98	199.63	198.41	200.2	200.36	198.21	196.99	197.64	197.94	197.51	196.14	196.48	199.46	199.79	197.09	197.84	198.24	199.75	199.61	200.67	199.96	200.83	201.39	199.19	197.91	198.54	197.17	200.47	199.37	198.55	198.68	197.77	198.62	199.77	201.87	199.21	197.91	197.38	199.89	196.7	199.57
205.25	202.3	204.35	201.65	203.79	205.44	202.39	205.11	202.96	202.99	203.46	202.54	201.92	202.2	204.41	204.66	204.46	206.08	204.48	203.53	202.65	203.09	204.73	203.11	203.3	205.06	204.88	200.31	204.65	204.51	203.43	203.38	203.53	204.07	205.08	201.2	204.65	205.51	204.03	202.66	204.07	203.68	203.8	204.38	201.33	203.08	203.38	201.8	201.45	203.69
212.58	209.92	212.73	211.78	212.85	212.83	210.93	212.02	210.91	213.48	211.57	213.57	211.85	210.36	211.75	211.81	213.08	213.19	212.65	213.9	212.03	212.05	213.82	212.88	212.16	212.57	213.96	212.08	210.76	211.15	213.29	210.76	211.27	211.08	212.2	211.45	212.98	212.2	213.29	211.42	210.06	211.18	211.69	212.37	215.86	211.73	212.5	213.73	212.55	213.08
200.09	199.1	198.04	197.43	200.03	199.29	198.83	197.89	199.56	197.67	198.65	200.14	198.62	200.3	197.45	198.26	197.29	197.13	199.41	200.97	200.65	198.79	198.07	199.03	198.24	198.66	201.34	200.69	197.13	198.89	199.38	200.71	199.65	197.98	200.17	198.39	200.14	198.62	199.99	197.05	198.94	200.24	194.28	197.56	198.2	198.3	197.6	199.33	199.66	198.84
203.76	205.04	202.28	205.07	204.33	204.24	203.16	205.12	200.61	204.94	201.52	203.83	203.39	205.25	204.41	204.35	203.92	206.55	204.01	203.72	202.48	203.01	203.02	204.33	204.32	204.15	205.11	203.61	204.96	204.3	204.84	202.97	204.73	203.15	203.8	205.35	203.15	204.57	203.58	204.59	203.03	204.29	203.75	202.11	203.09	202.95	203.6	204.5	203.98	202.31
215.58	214.23	213.19	213.15	213.84	213.45	215.1	214.81	213.38	213.91	210.91	213.34	215.51	213.78	212.72	214.5	213	212.21	212.05	214.72	212.97	212.7	212.39	212.94	213.51	213.6	212.54	212.97	215.07	211.76	212.54	211.67	214.53	214.6	213.12	212.51	214.22	211.92	212.95	212.04	212.21	212.17	212.05	211.31	214.08	210.96	213.66	214.3	212.96	214.26
210.02	211.01	207.97	207.9	207.55	209.21	207.27	209.2	208.11	208.43	207.6	208.41	207.66	207.49	207.9	208.69	208.64	208.35	209.18	209.47	207.72	208.06	209.8	209.38	208.48	207.71	206.53	209.25	207.83	207.69	210.5	207.35	205.81	208.4	210.9	207.59	208.25	208.22	207.22	210.74	208.71	208.88	208.5	207.17	211.47	210.63	210.13	207.76	208.4	206.72
211.39	212.41	211	213.36	211.2	210.15	213.87	210.63	212.07	212.6	211.33	212.54	213.47	211.48	212.62	209.01	210.32	212.36	212.41	208.49	211.08	211.17	210.8	210.57	211.59	212.89	211.71	213	208.17	210.23	212.21	210.13	211.19	213.3	214.44	210.64	210.09	211.53	213.59	210.2	214.32	210.33	211.83	210.48	211.31	212.02	214.27	210.54	210.99	212.6
207.88	207.05	208.73	209.35	210.17	209.39	207.19	208.13	207.11	204.31	206.74	208.22	207.4	208.86	206.98	206.52	209.97	206.72	207.42	207.64	206.35	205.92	206.34	207.76	207.63	207.8	208.02	208.48	206.55	207.6	208.23	207.4	208.01	207.43	207.77	207.96	207.92	210.16	209.3	206.85	208.36	206.67	210.83	207.07	209.98	208.04	206.11	207.84	208.19	207.91
203.88	203.25	201.16	202.94	204.67	202.03	203.83	204.04	200.81	203	203.9	204.67	204.41	202.95	203.95	201.43	201.86	204.33	203.65	205.32	203.71	203.33	203.82	201.71	202.55	201.72	202.34	203.06	203.32	203.63	200.82	202.39	201.38	204.42	204.81	203.54	201.81	201.89	200.75	203.68	204.23	204.59	202.32	204.82	201.88	203.06	204.87	203.79	203.32	201.37
197.63	198.64	197.62	199.54	196.69	198.12	197.98	200.05	198.5	196.5	198.04	198.33	195.76	199.01	201.31	198.52	200.67	198.78	199.67	198.19	197.74	198.52	196.67	198	197.51	196.75	197.52	197.89	200.95	198.11	199.72	199.16	198.34	196.41	197.51	197.3	197.69	197.49	198.99	196.09	197.67	199.2	199.72	198.88	197.91	199.06	199.19	200.72	199.46	197.99
208.16	208.12	207.15	208.7	210.6	207.67	207.6	208.26	209.48	207.95	210.22	208.11	208.58	210.89	209.55	209.21	210.42	209.65	209.71	207.66	206.25	208.37	208.92	207.79	207.95	208.6	206.76	209.68	211.36	206.11	208.19	210.5	208.91	210.78	209.68	208.42	208.16	207.18	208.61	207.99	210	207.84	207.61	209.44	208.62	209.73	208.09	206.97	207.18	209.14
211.48	214.28	214.25	210.11	211.6	213.54	212.9	213.37	211.41	212.52	209.33	211.44	212.63	210.13	211.75	212.27	212.34	210.21	211.17	211.11	214.02	210.74	212.92	211.99	212.45	210.95	210.32	210.16	211.59	210.57	211.06	213.13	209.9	208.34	212.69	210.84	209.52	209.22	212.29	213.85	211.12	210.81	212.2	210.75	212.58	211	213.83	211.44	210.95	213.13
206.95	210.17	207.24	208.72	207.81	204.82	208.68	207.45	207.41	207.7	205.49	206.55	206.55	208.89	207.5	207.5	206.21	207.07	206.17	207.9	208.55	208.35	206.85	207.58	210.08	206.64	207.76	208.11	208.41	205.75	206.31	207.42	208.46	205.24	207.54	206.7	205.91	206.64	208.55	207.12	209.82	208	206.03	207.24	207.84	207.92	208.23	211.86	208.59	207.56
210.59	208.89	208.54	208.87	210.19	208.39	209.48	208.05	208.72	208.27	207.87	208.17	210.3	208.02	207.56	208.79	208.16	207.73	211.01	205.38	208.6	209.16	209.35	210.26	207.75	208.34	211.16	209.81	207.45	207.27	209.61	208.7	207.79	209.36	207.09	211.14	210.28	207.05	208.23	209.31	209.1	208.38	208.88	208.93	207.57	208.82	208.19	208.87	209.32	207
212.95	212.5	211.75	213.45	211.37	213.63	212.46	213.9	210.46	210.92	209.82	209.93	211.35	210.76	210.44	210.89	211.2	211.64	210.34	210.21	211.1	211.86	212.21	211.66	211.8	211.91	209.72	212.91	213.03	208.97	210.39	212.88	210.5	211.26	212.41	209.52	209.53	210.48	211.81	212.27	210.45	211.13	211.68	210.44	213.16	210.52	211.47	209.67	212.76	212.33
203.36	202.16	202.08	202.4	204.41	200.7	201.27	201.68	203.51	202.73	199.98	204.37	202.77	201.08	203.73	201.75	203.47	202.03	200.9	202.1	203.31	203.63	201.79	202.73	203.56	202.55	203.06	202.92	202.15	202	203.76	201.27	201.32	204.06	202.08	202.05	201.33	202.89	200.85	201.54	204.28	201.04	202.8	201.41	201.57	202.39	202.39	203.02	203.75	202.12
202.9	199.9	202.48	201.36	202.74	200.72	201.01	202.89	201.4	201.17	201.09	199.47	198.98	200.53	199.94	201.72	203.69	200.97	200.31	202.27	202.95	203.03	201.9	199.96	201.55	201.27	199.87	200.58	200.72	202.7	201.78	199.56	200.76	202.55	200.07	201.98	201.09	201.89	201.65	201.68	200.18	201.64	200.98	202.31	200.45	200.24	201.98	199.07	199.8	203.81
210.76	210.67	211.37	211.22	211.7	211.19	212.4	210.91	210.21	211.42	211.3	210.61	211.62	210.94	213.07	209.38	209.55	213.5	211.48	213.12	214.12	212.72	211.87	210.54	212.46	211.25	212.33	212.01	213.79	212.01	212.08	211.88	211.84	210.76	209.51	211.05	211.88	209.48	212.4	211.87	211.5	212.78	214.32	211.93	212.58	211.6	212.06	212.19	212.1	209.76
200.04	201.06	201.01	199.1	200.83	202.77	200.26	198.74	200.45	203.65	200.33	202.04	199.96	202.57	199.4	199.53	200.27	201.29	202.43	199.76	200.86	201.28	200.68	203.45	202.54	202.19	199.61	201.2	202.28	201.96	200.63	198.41	200.43	200.53	200.71	200.16	199.68	201.29	202.3	202.69	201.7	201.53	201.64	202.88	202.69	200.64	200.67	202.31	200.74	199.34
213.93	212.76	213.56	214.36	213.2	213.74	212.23	213.51	214.36	214.03	212.05	212.56	212.39	213.59	214.68	213.03	212.58	213.64	211.48	212.21	214.38	213.55	213.43	210.76	212.29	213.44	214	210.95	212.35	213.45	213.09	215.76	211.39	211.86	215.14	211.82	211.17	214.2	214.46	211.72	212.61	213.77	211.62	214.78	211.49	212.31	212.23	214.2	212.86	213.81
207.51	207.53	207.81	209.23	207.17	208.19	208.23	209.67	209.92	206.08	207.87	207.84	205.96	206.76	209.24	207.84	205.15	207.69	205.78	208.07	206.31	207.6	210.62	207.17	207.2	205.81	209.28	208	207.99	207.53	207.74	209.32	207.46	208.22	207.56	207.31	209.13	206.56	208.44	205.93	208.34	207.93	205.63	210.04	209.13	208.56	206.48	209.02	208.89	208.44
205.69	205.6	208.9	206.42	208.1	206.44	206.18	206.14	205.6	206.11	208.91	207.13	206.85	207.83	207.86	204.35	203.67	207.39	204.21	204.42	207.26	208.88	209.04	206.34	204.39	205.54	206.54	206.46	206.2	205.72	205.42	205.88	208.32	206.65	205.77	207.2	205.98	206.22	203.98	207.22	205.23	204.87	207.22	207.2	203.97	207.98	205.42	206.04	205.16	209.42
193.09	195.87	193.29	193.71	193.98	196.3	196.72	196.3	193.25	192.43	193.98	196.18	193.93	195.04	194.7	195.18	193.69	195.08	195	194.15	192.84	196.66	195.33	195.2	196.81	196.28	194.86	195.58	193.98	195.92	194.75	196.53	196.63	197.07	195.12	195.29	197.5	196.04	193.87	194.79	196.78	195.49	194.25	191.92	196.98	195.01	194.36	195.99	194.64	196.13
206.89	210.1	207.18	208.56	205.82	207.52	207.23	209.3	208.95	207.52	209.03	207.64	206.49	207.43	206.27	206.38	206.4	208.38	209.97	207.15	208.67	207.2	207.54	207.92	207.95	206.73	209.52	206.36	206.43	206.25	209.67	208.08	207.98	206.32	208.06	205.56	208.6	206.92	209.94	206.36	207.54	208.41	207.71	208.02	207.69	208.72	208.09	208.37	210.1	207.04
201.23	200.28	200.86	201.99	201.55	200.23	196.79	202.05	201.43	198.97	200.54	201.58	200.13	202.34	199.23	198.97	200.33	199.09	198.95	200.58	201.64	199.44	200.38	201.17	199.66	199	198.36	200.16	198.66	200.52	199.1	198.54	199.69	197.59	199.22	200.79	200.37	202.93	199.62	199.6	200.96	200.47	201.14	197.25	197.34	200.6	199.7	200.41	202.76	199.84
201.13	198.63	199.53	200.11	198.8	197.52	200.86	198.86	202.05	199.72	200.89	200.05	199.71	197.27	199.25	201.02	198.65	201.13	198.81	200	198.26	201.82	199.73	200.03	199.44	201.23	199.32	199.34	198.25	201.42	198.64	199.87	198.92	200.56	196.83	198.7	199.68	199.04	199.58	200.46	200.11	200.05	200.19	201.55	199.58	197.74	199.9	201.1	201.16	199.27
210.39	209.04	211.79	208.88	208.48	207.28	211.89	209.2	211.45	210.49	209.08	209.24	209.85	210.45	209.36	208.43	208.91	208.23	207.63	210.89	208.32	207.82	209.64	209.88	207.53	205.27	210.62	209.84	210.8	209.13	208.4	208.64	210.26	208.94	207.9	208.62	209.94	210.37	209.41	208.42	209.1	212.64	212.05	209.26	210.36	211.2	209.56	210.11	209.88	208.06
208.29	206.53	206.84	208.46	208.39	206	206.78	208.88	208.46	207.83	206.79	206.76	207.87	206.82	207.42	207.96	208.4	209.13	206.79	206.41	206.08	206.49	207.45	205.37	208.71	207.49	207.01	207.3	207.76	208.38	206.92	205.4	206.4	207.95	206.79	208.92	207.34	207.63	209.35	209.67	205.49	205.72	207.31	207.34	207.98	208.23	205.89	208.28	207.74	209.21
198.22	201.25	199.25	199.13	201.36	197.37	196.83	197.97	199.43	201.26	200.47	197.25	201.03	198.83	199.79	201.34	199.89	200.69	198.9	199.32	198.61	198.42	199.19	199.34	199.86	200.71	201.74	199.8	199.85	201.26	198.4	201.3	198.89	200.7	198.96	198.8	200.15	200.76	199.23	201.42	198.39	200.02	200.27	198.27	197.79	198.68	200.73	199.9	197.8	200.18
196.9	193.05	193.4	193.24	193.72	192.62	194.26	194.97	195.76	195.86	193.12	193.09	194.86	194.97	193.86	193.95	193.22	196.58	194.09	194.58	193.84	194.22	195.16	192.56	194.89	194.26	195.3	195.93	195.77	192.03	193.85	195.77	193.58	193.33	194.5	194.97	192.97	192.9	194.45	194.2	192.5	197.36	195.76	193.51	193.14	194.78	192.21	196.44	196.38	194.77
206.67	209.16	205.57	206.9	206.04	207.08	207.37	205.83	205.45	207.47	207.05	206.35	204.27	206.44	207.54	206.62	206.41	206.84	206.64	207.37	208.2	204.36	206.17	207.25	206.89	208.33	208.53	207.79	203.88	204.72	203.72	204.53	207.14	205.35	205.63	206.32	208	206.22	203.62	207.41	206.78	204.9	207.17	206.91	207.77	203.83	205.77	205.92	206.29	204.91
207.52	208.62	209.47	205.72	208.52	207.23	209.71	208.37	209.67	208.36	207.32	208.69	208.24	208.78	208.37	207.21	207.64	209.38	209.4	209.55	206.95	209.09	208.45	210.94	208.57	207.39	208.67	205.54	209.4	212.21	205.85	211.18	208.39	208.55	205.49	207.79	208.44	209.38	205.71	210.46	208.68	208.97	210.27	207.35	209.4	205.87	208.82	210.44	209.38	209.18
203.79	199.72	201.06	201.45	202.26	200.37	201.14	199.98	200.23	201.62	201.58	201.67	199.69	201.75	199.94	198.55	202.74	200.16	200.52	200.39	200.14	199.08	200.64	200.33	202.09	202.34	202.49	200.37	201.67	200.38	201.18	202.11	200.75	202.17	200.2	204.63	201.47	200.28	198.05	201.64	201.68	203.42	204.59	198.62	202.27	201.19	201.76	201.13	200.5	200.96
212.02	213.47	213.71	212.56	212	215.51	212.4	210.07	212.22	212.55	211.88	212.62	212.33	213.29	213.18	212.69	211.82	213.13	213.66	211.88	214.85	211.16	211.71	211.18	213.05	212.39	211.57	215.22	213.29	213.09	212.55	214.01	211.32	211.69	213.31	211.25	215.14	214.16	210.52	213.65	214.66	212.98	214.07	212.06	211.8	213.11	211.29	213.16	213.55	212.16
210.53	208.91	207.74	207.4	209.55	208.01	208.11	209.38	209.37	209.45	208.47	208.56	207.99	205.01	209	207.81	208.18	206.08	207.49	209.06	208.19	208.67	208.59	209.84	207.27	210.2	209.49	206.29	208.66	208.16	207.03	211.15	206.58	207.81	205.19	207.73	207.97	209.21	206.89	209.59	209.39	208.78	208.68	208.09	208.4	208.48	207.45	207.46	209.12	207.51
207.31	209.21	207.11	208.01	205.39	209.05	208.64	209.35	208.2	208.55	209.4	208.55	206.85	208.14	209.77	210.71	207.61	207.16	208.52	207.91	207.92	207.74	209.38	207.87	208.6	208.49	210.93	208.47	208.82	209.14	208.54	209.72	210.47	211.46	211.32	209.85	210.28	207.77	208.38	208.52	209.27	207.17	207.56	210.39	209.57	209.11	209.4	206.99	206.23	209.53
208.35	208.45	209.05	208.22	208.55	210.13	207.21	208.17	207.1	209.3	209	210.25	209.35	207.96	210.98	208.27	208.43	208.01	208.83	207.57	206.26	205.88	206.92	209.39	209.08	208.58	208.73	205.63	210.17	208.88	208.45	207.32	208.17	207.84	209.71	209.48	207.24	207.5	208.06	207.9	208.93	207.9	207.16	209.47	207.32	206.84	210.55	209.01	205.02	208.02
207.51	210.42	208.78	210.12	208.92	209.45	206.95	208.56	206.79	209.3	209.42	208.45	210.4	207.93	208.9	205.93	208.32	211.37	208.29	209.96	206.39	209.17	208.94	207.8	208.72	208.06	204.14	207.4	207.88	209.07	206.6	205.51	207.61	206.1	210.76	211.81	208.53	210.65	208.33	211.24	209.91	208.88	208.22	207.96	207.79	209.89	208.64	210.94	207.69	206.78
218.38	215.36	216.03	216.15	216.3	214.66	215.57	216.95	216.31	217.45	217.57	214.54	216.31	218.37	217.26	217.89	217.45	220.19	215.62	218.87	216.88	217.24	216.1	214.96	216.24	215.6	217.49	218.08	217.2	214.05	216.7	217.21	216.49	218.73	215.71	215.73	218.65	218.19	217.21	216.61	214.32	215.01	218.46	215.35	217.85	216.27	215.61	217.39	216.87	217.66
215.76	217.51	214.09	217.63	216.84	216.07	215.92	216.94	216.87	216.82	218.57	218.01	214.67	216.3	218.36	216.62	215.71	217.89	218.06	215.96	217.58	215.48	217.86	218.6	217.77	217.55	218.46	215.82	215.89	216.59	218.36	215.34	216.85	217.25	217.03	217.74	213.62	216.03	216.22	218.45	216.47	215.7	215.62	217.74	218.68	216.94	218.2	216.98	217.95	217.51
208.92	207.42	208.26	205.87	208.97	208.9	208.56	209.34	209.34	209.49	210.14	206.45	210.89	208.5	208.58	207.29	210.02	208.02	211.22	206.5	209.98	208.4	212.49	208.52	208.11	208.24	208.58	209.33	209.78	205.81	210.09	210.33	208.02	207.5	206.37	206.78	211.39	207.52	208.39	205.33	209.29	209.35	208.39	207.74	206.75	208.34	209.37	210.51	209.69	209.68
202.17	198.8	198.06	197.41	200.4	200.41	198.56	201.02	198.63	201.88	199.46	201.31	200.21	202.83	200.33	200.49	201.05	201.15	200	201.26	199.66	200.41	200.7	199.36	201.67	201.22	199.93	199.92	198.59	198.68	199.06	196.91	197.48	199.52	198.14	201.99	199.76	201.27	199.21	199.23	200.38	200.39	198.22	200.33	203.01	202.15	199.78	201.08	199.8	200.39
202.53	203.08	202.15	205.09	204.43	201.08	202.19	202.6	203.7	206.44	204.4	204.05	204.26	203.3	203.94	203.75	201.15	204.53	201.16	205.94	202.26	203.09	203.14	202.09	201.91	200.27	203.15	199.26	203.86	203.14	202.63	202.63	204.11	202.78	201.55	200.32	205.51	203.99	202.45	201.25	203.97	204.57	202.36	203.29	203.73	202.65	202.59	202.19	203.58	200.56
208.99	207.6	206.19	207.52	205.59	207.19	207.21	209.08	208.59	207.47	207.59	208.36	208.95	207.32	208.26	207.91	208.15	207.57	207.76	207.16	209.82	207.8	207.41	205.52	206.8	207.14	209.62	209.01	208.11	206.59	207.97	207.33	208.61	207.43	208.87	207.09	206.7	206.98	210.95	207.32	208.49	208.44	207.38	208.11	209.56	206.72	206.58	209.62	208.53	207.61
218.75	216.65	217.81	217.58	218.74	216.17	219.42	215.71	215.67	216.66	215.23	215.51	215.96	216.24	218.98	216.25	216.69	216.2	217.27	217.47	216.47	217.72	214.48	217.27	214.73	220.41	216.97	213.94	216.21	213.97	217.89	217.55	217.44	217.09	219.12	216.1	216.43	217.11	217.26	216.22	218.32	214.09	217.4	216.82	215.8	219.42	213.97	216.63	218.74	218.7
209.7	209.5	210.11	211.71	207.89	209.13	210.44	208.3	208.13	210.89	209.56	210.96	212.08	211.99	210.67	208.39	211.67	209.35	208.75	208.89	208.14	207.99	210.44	210.65	211.25	209.89	207.58	209.82	211.3	210.7	212.26	209.79	209.36	211.66	208.04	209.34	210.02	211.03	209.61	207.4	211.03	207.37	211.25	211.58	211.77	211.18	208.74	208.34	210.76	209.52
218.33	215.95	217.54	217.06	217.01	215.36	218.22	217.52	217.88	218.24	215.21	215.02	219.35	215.5	217.23	215.32	219.14	217.03	216.47	215.63	215.72	218.8	216.76	216.66	217.73	217.59	217.45	217.1	216.89	217.92	217.27	214.74	218.44	217.98	216.98	217.14	217.74	216.76	218.09	216.74	215.71	216.35	214.44	217.86	217.66	215.89	217.05	216.82	217.49	214.87
209.24	209.13	211.49	210.06	208.84	208.74	210.89	211.6	209.05	209.52	210.99	208.62	209.3	208.5	209.32	205.5	209.38	211.18	211.06	210.81	209.64	209.2	210.42	208.88	209.3	208.22	211.91	208.43	209.64	208.74	210.2	211.14	208.17	210.04	210.7	210.44	207.27	209.67	207.7	208.47	210.24	208.7	210.56	210.55	210.44	210.39	209.56	210.3	209.78	210.96
200.17	198.66	199.61	200.27	199.19	199.1	198.87	198.56	200.04	198.71	200.1	199.04	199.08	198.64	198.16	199.67	200.56	198.99	200.56	197.81	198.08	198.24	198.45	199.88	199.68	199.16	200.1	201.61	199.74	199.7	198.59	199.72	198.49	199.25	199.52	200.26	198.98	200.01	199.24	198.97	199.24	199.41	197.68	198.95	199.02	199.42	198.75	201.76	199.87	199.98
217.67	215.8	216.21	216.58	215.57	216.01	216.41	216.96	217.63	218.31	216.31	216.39	217	216.82	215.98	215.86	217.88	216.4	214.73	217.52	217.97	217.33	216.3	215.77	218.2	217.15	217	215.21	216.65	217.69	215.81	216.41	218.29	217.72	218.75	217.4	215.35	217.53	217	219.4	216.16	219.67	216.33	215.39	215.68	216.17	216.48	215.43	215.91	216.15
216.44	219.24	217.06	217.18	213.4	216.51	219.34	216.63	216.67	217.15	218.48	217.73	215.44	215.21	217.51	217.3	216.76	217.17	217.43	217.57	215.31	217.06	216.52	216.94	217.87	216.28	216.08	217.75	218.25	214.51	216.1	216.41	217.49	216.39	214.94	217.12	216.71	216.37	215.72	216.37	214.97	218.98	216.63	214.05	217.77	217.19	217.17	217.58	216.29	219.01
213.05	213.19	213.46	213.28	212.88	214.99	211.78	214.59	213.05	213.91	210.78	210.5	215.31	213.54	211.92	211.98	212.13	214.62	212.26	213.05	214.88	215.02	213.47	213.25	214.31	214.12	213.54	214.26	213.15	215.74	210.35	212.33	214.26	214.03	213.23	212.01	212.57	213.72	212.76	211.6	212.8	213.01	212.75	214.64	212.2	212.92	213.82	210.29	212.55	213.5
192.75	196.97	194.43	194.97	194.31	195.05	194.49	194	194.27	193.73	195.41	195.29	195.1	194.21	194.43	193.36	196.66	193.85	191.97	193.18	192.51	193.44	194.1	196.1	194.97	193.04	193.44	193.1	194.93	192.82	191.96	194.03	194.57	194.9	192.06	191.31	191.62	195.81	194.83	195.26	193.95	194.1	194.28	195.35	195.71	196.53	193.94	194.62	193.59	195.04
197.79	198.45	199.65	201.53	198.55	198.46	200.78	199.7	199.8	197.45	197.91	198.55	197.65	199.18	199.49	197.51	198.8	197.24	198.38	200.6	197.11	198.85	197.88	201.05	198.81	199.73	195.62	198.72	198.34	197.51	199.89	198.96	201.11	197.75	199.08	199.21	199.2	198.21	197.43	200.07	199.17	199.39	198.95	196.5	198.57	198.8	197.91	196.81	198.7	200.62
212.41	211.78	210.68	212.01	211.27	211.93	209.71	212.73	211.64	213.17	211.25	211.28	209.84	212.08	211.9	210.84	212	212.09	212.49	212.47	210.23	213.24	210.64	212.04	211.97	212.24	212.11	211.37	213.37	211.72	210.71	211.28	211.44	210.19	211.85	212.36	213.93	213.1	214.74	212.14	208.14	211.97	211.37	213.49	210.93	212.63	210.09	211.83	211.26	211.05
204.03	203.99	205.21	202.93	203.07	204.18	206.02	202.82	203.97	203.64	202.72	203.79	204.91	204.76	205.62	204.84	203.25	205.52	205.11	202.43	203.64	201.85	204.48	203.9	205.11	205.14	205.26	207.06	205.51	204.14	203.59	206.24	204.89	204.13	205.9	204.15	206.38	203.99	205.52	204.93	205.72	204.82	205.64	209.24	201.9	202.08	204.38	208.11	205.39	204.89
209.4	209.94	207.72	208.92	209.3	209.49	208.46	207.88	208.53	209.71	207.43	209.23	209.21	208.36	208.51	211.34	209.71	208.26	209.87	205.99	211.36	205.96	207.49	209.86	206.81	208.71	208.54	208.82	207.99	206.62	210.17	209.65	205.6	207.5	207.63	207.43	209.66	208.56	210.87	210.03	211.93	206.82	205.72	210.2	209.15	210.04	208.14	208.4	209.31	206.4
209.39	207.85	207.5	209.18	206.58	210.5	208.6	209.02	211.44	208.25	206.79	208.83	207.98	210.7	206.94	207.95	208.68	207.19	210.12	211.87	208.88	207.08	208.52	209.4	209.95	208.6	212.4	208.83	208.69	208.42	206.6	207.61	209.49	207.69	211.54	206.86	208.2	207.79	209.25	209.12	208.53	208.62	209.35	209.26	209.36	208.64	209.19	206.23	207.47	207.7
215.46	210.24	213.22	215.05	211.49	212.05	213.34	211.35	212.84	214.02	212.44	215.37	212.51	212.8	213.01	213.47	213.27	214	215.23	211.05	213.31	215.09	211.56	212.12	210.89	211.94	212.11	212.25	211.68	212.74	215.59	212.12	214.67	215.71	214.6	212.72	212.95	210.42	210.94	213.36	212.7	212.25	212	214.31	210.13	211.88	212.84	213.98	212.08	214.58
204.75	206.86	206.36	207.52	206.55	205.19	206.69	207.61	206.58	205.48	205.77	205.61	206.62	208.07	204.39	204.97	205.92	205.77	206.19	206.67	205.18	207.23	206.34	205.46	205.2	209.17	206.03	207.22	205.18	206.32	206.42	207.27	204.65	207.56	206.4	206.07	207.38	206.57	208.12	206.99	205.45	206.49	205.78	206.39	206.55	205.47	206.76	205.99	205.85	204.81
214.86	213.12	212.84	213.13	214.28	213.66	214.74	214.43	214.84	214.93	214.42	213.03	214.35	215.22	214.88	213.29	214.48	211.63	215.89	214.45	215.2	211.38	214.06	215.13	214.94	213.79	215.15	213.05	214.13	214.35	213.37	212.4	216.81	212.88	212.12	215.65	215.78	213.44	214.08	214.45	213.3	214.75	213.41	213.68	212.07	213.4	211.94	213.73	212.7	213.98
212.25	212.28	211.88	212.24	213.11	211.06	211.2	211.09	211.62	212.32	212.94	210.53	212.92	211.49	211.13	213.02	210.44	212.32	212.18	211.09	211.88	211.43	209.73	210.43	212.55	213.08	212.28	209.41	210.01	209.74	211.26	212.14	213.82	210.11	212.55	213.51	209.93	211.03	212.08	212.09	212.03	211.23	210.67	212.9	209.59	209.76	209.47	210.41	213.46	213.34
215.53	217.41	218.37	216.64	217.29	217.15	217.67	217.12	218.66	216.19	217.83	217.45	217.83	218.43	217.9	217.74	216.52	216.86	216.48	216.28	217.11	217.69	216.42	219.08	217.14	216.01	218.06	215.08	215.37	217.85	216.6	214.67	216.41	217.28	218.59	217.92	217.56	217.06	217.29	214.49	217.66	219.06	217.98	216.4	217.72	215.26	216.13	218.04	216.99	217.44
206.84	208.11	208.29	205.4	205.26	207.06	207.74	206.32	204.86	204.32	205.44	206.1	204.64	208.69	206.31	205.12	205.67	208.71	202.3	207.11	206.11	207.17	207.82	207.53	206.09	206.97	208.21	203.97	206.14	206.56	207.16	205.72	205.43	206.66	205.81	207.16	207.32	207.17	205.44	206.79	204.93	207.51	210.6	207.41	205.26	204.56	204.94	206.48	207.23	205.89
211.77	211.36	211.62	210.23	211.53	213.28	210.91	212.24	212.14	211.26	212.69	209.4	212.7	213.06	212.21	213.39	209.65	212.07	211.27	211.48	211.78	209.72	210.82	210.23	209.2	211.81	210.21	208.31	213.75	211.54	210.49	211.61	213.08	210.8	211.81	210.81	210.21	212.82	210.15	213.21	210.4	213.43	212.12	209.81	213.69	211.66	211.47	212.12	211.19	210.47
218.07	217.63	215.08	214.52	215.69	219.68	216.92	218.21	214.61	216.03	217.77	217.81	216	214.68	216.45	218.07	215.96	218.09	217.51	217.85	218.68	218.18	216.3	216.82	219.57	217.51	214.04	217.38	218.42	219	216.61	217.09	217.11	218.37	218.6	217.35	219.42	216.45	215.38	216.35	215.26	218.42	219.49	217.07	214.64	215.49	217.63	216.88	215.91	216.8
203.15	203.65	204.95	202.52	203.53	204.74	202.57	203.37	203.9	205.35	205.59	204.83	203.97	204.04	203.28	206	203.94	203.7	202.95	202.79	202.17	203.87	204.75	202.44	202.59	202.49	202.94	204.75	202.57	202.88	203.69	205.53	203.43	203.83	202.83	203.28	203.24	204.85	203.43	204.03	203.55	201.29	204.51	202.28	205.26	202.51	202.13	203.9	203.53	201.79
208.89	206.91	206.27	207.44	206.63	207.77	207.82	206.21	209.14	208.73	207.9	207.57	208.51	208.32	209.06	208.09	204.82	208.25	208	207.51	207.04	208.39	206.58	206.98	209.51	208.1	203.87	206.17	207.74	206.41	208.89	207.5	206.95	205.63	209.46	209.16	207.73	205.86	207.86	207.56	209.31	207.43	208.31	205.38	206.48	209.87	209.21	207.13	205.04	206.28
210.39	211.93	213.88	214.88	213.37	212.42	211.21	212.57	213.03	211.01	211.31	212.32	211.63	210.18	209.86	211.21	214.19	212.52	211.58	213.53	213.9	212.46	210.41	214.13	215.03	212.58	212.6	213.15	212.89	209.73	211.87	211.06	210.47	212.53	213.09	213.44	211.8	209.64	212.89	210.67	212.13	211.18	213.54	211.37	212.09	211.92	213.65	209.39	211.67	210.67
213	213.06	212.54	213.86	212.39	211.44	212.65	213.38	211.53	213.48	212.78	211.43	211.07	212.11	211.9	212.19	213.73	211.67	209.68	208.42	213.65	210.67	210.44	214.64	210.94	213.56	212.11	213.5	212.37	212.45	212.44	211.95	213.84	211.21	212.65	210.81	212.66	209.42	210.19	210.4	214.33	210.38	213.54	212.67	211.66	210.38	211.98	211.51	210.18	212.27
203.1	204.36	203.75	204.24	203.51	203.11	201.45	203.82	206.91	203.31	201.37	205.36	202.37	205.39	203.57	203.4	204.01	200.56	202.84	202.72	202.52	203.11	202.85	203.9	204.88	202.03	202.78	204.04	202.85	203.49	200.79	204.02	202.51	204.29	205.61	201.5	201.55	202.9	204.87	204.42	203.99	203.51	202.69	202.34	203.5	204.18	202.18	204.45	202.46	203.29
200.76	199.42	200.49	201.23	201.24	199.9	202.74	201.41	200.86	199.45	200.68	200.67	202.64	201.62	203.99	200.93	202.96	200.23	201.21	201.46	202.26	201.89	201.85	201.64	200.29	200.94	203.22	203.64	200.32	202.13	199.84	202.17	201.36	201.52	202.07	202.11	201.62	201.62	202.6	200.4	200.85	200.97	201.82	202.58	202.08	202.56	199.88	199.94	199	200.33
201.37	200.72	201.14	201.09	199.33	201.14	200.45	201.98	201.71	199.39	200.64	197.74	202.64	200.09	198.14	199.96	199.76	199.81	199.59	201.4	199.36	198.84	199.82	199.81	200.53	199.01	202.58	198.65	200.35	201.13	201.7	199.85	200.61	200.93	198.64	200.61	197.55	202.75	199.93	201.33	201.78	200.08	201.27	198.08	200.83	197.88	197.58	198.24	201.21	201.47
203.38	202.27	203.31	204.23	202.43	203.77	203.6	203.83	203.45	202.16	204.66	202.33	203.55	204.41	203.78	202.56	202.69	202.89	202.6	203.3	202.88	202.55	203.89	204.47	202.27	204.65	202.08	203.78	202.02	202.91	204.94	203.54	204.41	206.58	199.89	200.91	201.41	203.94	202.17	202.23	202.56	204.89	200.32	202.48	203.93	203.86	204.62	202.62	204.01	203.38
206.42	203.72	206.56	208.6	208.81	206.32	205.44	204.99	207.99	209.07	210.37	209	208.04	206.56	206.56	207.3	206.41	208.17	208.82	204.99	207.75	209.23	209.71	207.56	208.01	208.25	208.34	208.24	209.31	209.17	208.33	206.8	207.8	207.22	206.88	208.61	207.41	206.54	207.79	205.8	207.86	208.16	207.66	208.79	207.35	208.47	209.74	209.34	207.25	205.13
208.19	205.12	206.47	207.61	207.17	209.03	207.21	208.39	208.66	207.07	208.92	207.94	209.26	207.73	207.2	208.36	208.26	209.55	210.67	208.08	206.61	205.72	208.82	207.09	209.6	207.23	206.57	206.19	209.52	206.73	205.9	208	208.11	205.55	205.87	207.62	207.47	207.58	208.21	206.23	207.34	206.16	208.78	209	206.92	208.77	208.25	207.22	207.06	205.85
207.54	207.44	208.95	208.81	206.82	209.42	208.7	207.39	209.24	208.82	207.55	208.4	210.18	211.06	208.13	208.11	211.34	209.14	208.67	206.99	207.9	208.21	209.11	207.48	208.9	209.77	209.88	207.39	208.43	210.46	208.25	207.64	208.27	207.6	207.82	208.23	208.62	207.99	207.43	208.19	208.02	208.03	207.58	209.92	210.22	208.67	209.35	208.7	209.58	208.13
204.94	203.88	202.17	204.24	203.44	204.75	206.53	203.39	202.88	204.75	204.26	202.36	202.95	203.59	203.1	203.94	204.16	205.52	203.98	201.31	202.87	203.42	201.77	205.07	204.58	206.15	204	202.87	205.84	202.73	204.14	203.71	205.92	205.7	203.95	204.05	203.57	203.48	205.32	202.46	205	203.1	204.76	204.09	203.49	203.05	202.86	203.47	205.47	203.23
214.03	217.6	215.58	217.43	216.17	215.68	216.69	216.46	216.67	215.99	216.06	215.58	216.95	215.79	216.39	216.17	218.42	217.93	218.03	217.93	217.05	216.92	215.96	215.59	216.92	217.38	214.36	217.62	218.39	218.17	214.87	217.75	216.86	217.51	217.56	216.65	217.03	218.35	216.28	216.84	217.01	217.18	215.65	215.25	216.05	216.13	216.46	215.87	215.9	218.41
202.4	201.59	200.84	199.39	201.47	198.93	201.66	201.84	203.22	201.25	200.08	200.14	201.34	202.12	201.67	200.2	199.87	200.16	199.47	201.09	200.53	200.71	201.13	200.31	201.53	201.53	200.06	199.17	202.08	201.95	199.96	198.77	198.43	200.72	200.83	200.75	200.47	197.96	199.96	201.28	201.73	200.56	198.69	200.89	201.69	200.69	200.46	201.59	199.33	201.56
204.26	207.76	204.89	205.27	205.84	206.43	205.51	204.41	205.07	206.91	205.9	205.52	205.15	204.91	205.24	207.37	207.25	207.88	201.73	207.07	206.98	208.42	204.78	206.5	204.5	203.98	205.78	203.51	203.57	207.19	205.3	205.7	205.17	203.88	208.42	205.14	205.03	203.33	204.97	205.72	205.29	205.57	206.17	204.51	207.1	206.33	205.2	205.93	205.13	205.14
199.89	203.09	204.37	202.46	203.73	201.88	204.43	203.09	199.13	202.45	202.97	202.11	203.06	202.88	199.99	201.91	202.19	201.69	201.91	201.64	202.3	201.54	203.35	202.17	202.57	202.97	202.16	201.74	202.84	203.02	203.18	202.16	201.66	204.67	202.79	201.03	202.4	202.73	201.64	203.16	201.14	203.18	203.46	203.05	203.05	205.98	204.44	201.89	203.41	202.83
216.91	216.84	217.26	215.45	218.71	217.21	219.69	218.54	218.1	216.31	217.34	215.55	217.07	216.12	217.53	218.26	217.02	218.94	216.7	216.42	215.44	216.59	215.84	218.3	218.21	219.25	217.41	216.42	218.52	217.13	215.54	215.53	218.57	213.69	216.77	217.86	214.99	215.99	217.54	216.28	214.77	214.35	216.57	217.84	217.19	215.05	216.75	214.16	217.28	215.93
206.63	209.71	208.98	207.96	208.3	208.77	207.11	208.47	205.62	207.49	208.27	209.41	209.97	206.39	207.63	209.95	206.27	208.24	206.15	208.58	206.36	205.79	209.23	206.78	206.72	208.24	206.61	209.5	206.85	205.41	207.35	207.17	206.78	205.7	204.58	207.28	207.84	209.86	207.99	207.36	208.71	208.13	207.99	205.88	207.47	206.52	207.41	206.73	209.91	210.43
210.1	208.71	209.68	208.7	207.76	210.03	210.57	208.39	209.08	209.26	209.56	210.85	211.07	207.45	211.99	209.65	210.48	208.59	208.13	209.35	210.21	210.12	208.92	209.24	210.16	211.02	209.31	211.34	209.41	209.68	210.58	207.8	210.68	208.41	209.94	209	211.45	210.13	211.32	209.46	212.44	210.51	211.34	208.71	208.32	210.23	209.52	207.7	206.93	211.18
203.1	203.38	201.59	204.67	203.5	202.68	201.81	202.77	202.8	203.32	200.86	203.87	204.01	203.96	202.07	203.72	203.13	203.48	203.32	204.28	202.01	203.27	203.89	205.41	203.27	203.49	203.69	201.64	205.13	203.14	206.55	204.54	202.97	202.86	202.47	201.88	203.16	202.04	204.35	204.29	203.04	201.82	203.22	204.72	203.14	201.26	204.68	203.03	203.46	201.39
203.4	203.04	203.82	205.3	204.12	205.53	205.49	203.48	203.99	203.37	203.68	203.31	203.68	203.48	206.5	203.07	202.58	206.46	206.03	204.04	202.37	204.54	202.85	202.13	203.92	200.09	206.26	204.71	202.97	205.87	204.65	202.89	207.2	203.52	206.56	203.8	202.73	202.88	203.33	204.63	204.01	204.76	202.93	205.53	203.06	205.96	203.18	205.4	203.82	204.38
213.87	213.11	216.09	211.35	213.33	213.64	212.47	212.92	211.48	212.76	213.78	211.94	212.69	212.87	213.78	211	214	212.4	213.86	211.99	212.9	212.04	214.05	214.6	212.71	213.94	212.74	213.13	212.73	213.94	211.3	213.29	214.78	210.64	212.81	211.44	209.8	211.08	214.16	212.02	212.61	213.84	214.3	212.25	214.18	213.53	211.32	213.01	212.56	212.17
211.32	211.01	211.48	213.53	211.76	211.78	213.74	210.23	212.84	211.44	209.11	212.65	215.04	210.63	210.7	211.59	210.65	211.33	212.4	212.51	209.31	208.63	212.22	211.85	212.56	208.84	213.5	212.93	210.37	211.99	210.91	212.63	211.54	214.16	211.26	212.97	210.82	210.06	212.37	211.78	211.66	212.45	212.34	210.33	211.27	213.52	212.83	211.76	211.51	210.75
210.88	211.94	213.54	212.18	209.43	210.02	213.03	212.46	212.13	212.37	209.44	210.83	211.82	211.63	211.45	210.53	211.89	211.53	211.44	209.68	211.94	211.22	214	213.93	212.39	211.87	211.69	210.12	211.65	210.36	211.05	211.75	214.57	214.01	212.91	214.07	212.01	213.97	210.5	211.26	211.65	211.98	211.23	211.95	213.05	211.39	212.17	210.33	213.7	212.15
208.11	209.49	206.45	207.05	208.87	211.52	207.64	209.01	206.46	208.73	209.3	208.4	210.36	208.67	209.14	207.97	208.29	210.33	207.54	206.97	208.58	209.33	206.17	207.89	209.32	208.57	207.97	207.2	211.24	206.58	208.53	209.39	208.23	208.67	208.53	208.89	209.48	208.68	209.52	208.78	210.2	207.85	208.71	208.58	210.86	210.08	208.34	207.76	209.58	208.79
217.08	217.5	219.88	215.98	216.92	218.15	218.8	216.88	218.49	216.5	217.81	218.19	219.29	218.59	217.27	218.72	218.41	216.93	216.91	217.32	219.82	216.36	214.71	216.38	220.37	218.56	217.4	218.94	217.32	215.82	219.63	217.82	217.71	216.63	218.35	216.38	215.36	219.35	216	219.01	218.23	216.71	217.32	216.58	217.56	216.9	218.38	219.15	216.97	216.93
206.04	202.83	206.19	205.73	204.13	205.05	207.13	204.3	205.73	203.67	207.48	205.07	205	205.09	205.23	204.34	203.74	203.45	204.41	204.79	203.7	204.13	203.45	204.89	205.6	206.24	204.99	206.3	202.36	207.65	202.87	202.33	205.22	203.16	204.45	206.52	202.93	204.2	204.74	205	203.75	203.52	205.65	203.72	205	204.28	204.83	206.07	204.36	204.15
212.87	211.39	213.36	212.24	212.41	212.79	211.47	212.32	212.73	211.83	212.01	211.76	210.96	215.36	212.66	212.89	211.83	211.49	210.83	213.31	211.78	214.16	212.37	211.28	211.41	212.4	211.82	212.94	213.78	211.53	212.91	213.19	210.49	212.95	213.23	214.49	211.89	211.97	211.37	211.8	211.75	211.62	213.13	211.9	213.92	210.6	212.36	211.15	215.22	210.81
208.55	208.49	208.62	210.08	207.07	207.49	207.53	209.35	209.6	206.72	205.66	208.21	208.97	207.08	207.95	205.28	208.02	211.84	210.82	207.82	209.28	210.08	208.06	207.55	207.55	207.49	207.38	206.46	208.11	209.63	208.29	206.78	209.26	208.79	207.15	208.83	206.57	209.15	206.37	207.43	207	206.79	206.35	207.11	207.1	207.06	207.54	208.64	208.63	208.44
217.72	217.14	216.39	217.2	215.91	215.48	218.28	218.05	217.88	216	216.21	219.56	214.65	216.38	217.67	216.34	218.36	220.11	215.05	215.29	216.16	217.68	218.25	217.38	216.89	217.56	219.09	214.43	216.36	216.19	218.5	216.82	217.75	217.5	217.13	216.37	217.41	218.29	216.46	215.56	216.1	215.87	217.18	215.66	216.04	217.19	218.12	216.67	217.37	216.94
211.91	211.45	210.61	209.12	211.87	212.93	209.71	212.6	213.01	210.88	210.77	211.42	211.14	210.61	213.76	211.23	211.24	209.89	211.1	213.68	211.31	211.77	210.45	212.9	210.41	212.55	213.07	211.62	212.26	212.64	213.61	212.17	211.11	214.22	214.02	212.35	213.74	208.85	210.25	210.88	211.45	209.4	211.72	209.28	211.74	213.43	210.5	212.02	210.63	211.67
209.88	205.57	207.81	208.66	205.55	209.49	207.42	206.85	208.97	207.46	207.61	209.02	208.74	208.6	210.17	206.92	207.3	207.23	206.8	207.72	208.38	209.46	207.36	208.93	210.12	210.07	210.65	208.44	208.64	210.91	209.46	208.95	208.34	209.29	204.71	206.83	209.59	208.16	205.61	208.36	208.39	207.88	208.88	209.4	210.04	207.21	208.46	207.11	207.51	208.2
206.36	204.35	204.98	206.64	204.63	205.11	202.83	205.42	203.69	205.65	201.94	202.77	203.12	206.81	203.78	204.98	203.67	205.59	204.44	205.43	203.5	205.15	204.93	203.84	202.54	203.88	205.53	205.14	204.54	206.46	204.78	203.98	205.59	205.19	204.47	202.43	206.03	205.48	203.62	207.46	202.96	203.49	206.18	204.62	204.41	204.61	202.89	205.83	202.39	204.13
209.39	207.19	209.59	207.71	208.13	209.79	210.17	208.74	208.73	211.42	209.2	210.02	209.43	210.68	209.74	209.79	210.34	208.53	208.13	207.89	207.83	210.11	209.34	207.42	210.1	208.4	207.75	210.16	209.18	212.68	207.53	208.5	209.16	208.4	208.56	205.89	206.96	208.82	207.83	209.73	209.31	205.88	206.76	207.73	208.61	209.37	207.64	207.34	208.41	206.28
215.87	218.54	217	218.62	217.13	218.87	217.68	217.64	217.24	218.85	218.45	218.2	215.79	218.68	217.62	217.64	217.84	215.44	216.42	217.73	217.11	216.34	215.17	215.09	217.17	215.42	218.9	217.16	214.94	216.78	217.25	216.3	216.69	217.54	217.05	216.4	218.41	216.44	216.49	217.37	216.9	215.88	215.65	217.79	216.39	215.49	215.37	216.88	214.6	218.27
208	208.04	208.56	208.31	208.84	208.69	206.93	206.43	206.87	204.45	208.51	205.77	207.56	206.64	205.49	206.65	209.76	207.43	208.45	209.6	209.4	205.79	206.82	207.69	209.32	208.67	207.31	207.16	207.58	208.3	207.9	206.35	204.66	207.87	209.34	207.41	206.28	207.61	206.64	206.43	207.18	208.83	205.77	205.96	207.61	208.62	209.84	208.34	209.12	205.69
207.89	208.96	208.14	206.88	208.23	208.92	209.35	208.1	208.94	208.48	208.23	207.39	210.55	206.56	207.03	208.56	206.74	207.15	209.73	208.51	208.33	208.63	207.85	209.59	209.3	209.95	209.22	209.07	207	209.9	209.42	211.43	207.25	205.18	208.65	207.99	208.89	206.13	205.8	208.86	207.9	208.81	209.37	210.64	209.05	207.64	208.47	209.99	209.51	208.01
208.22	209.05	209.92	208.83	208.77	210.31	209.41	208.91	209.06	209.88	208.53	211.15	208.06	209.94	207.72	209.58	209.57	211.11	211.83	207.48	211.05	208.84	209.78	208.08	207.75	209.57	209.64	211	209.54	208.18	207.73	211.25	206.29	208.27	209.12	208.84	209.27	210.35	208.37	208.79	206.43	209.39	207.33	208.66	209.16	210.08	208.04	211.34	208.84	208.45
212.83	214.76	214.64	212.48	210.93	212.76	214.06	210.8	211.34	212.92	211.48	211.52	211.7	212.47	212.74	212.33	213.43	212.99	212.72	212.37	211.9	210.94	211.86	212.1	213.61	213.16	213.7	211.52	211.06	215.25	212.71	212.37	213.2	212.21	214.03	210.3	214.65	210.99	211.98	211.26	214.87	211.95	212.06	214.09	213.45	212.73	210.75	213.25	211.41	210.62
211.35	207.49	210.37	208.96	209.05	210.88	210.44	208.84	207.77	209.39	209.6	209.65	210.37	209.71	206.94	208.23	210.02	211.31	208.49	212.95	207.43	210.14	207.95	210.39	208.03	209.19	206.39	208.29	208.54	206.86	208.7	209.34	209.29	209.53	208.15	206.18	208.11	209.85	207.57	209.66	209.19	208.94	208.66	207.59	208.79	211.19	206.78	209.58	207.07	206.51
205.98	206.84	203.93	204.21	205.07	205.58	204.22	203.15	204.19	202.07	203.74	199.74	201.45	206.63	202.52	203.65	205.55	204.97	204.81	202.31	204.94	203.72	204	205.56	203.97	204.52	205.86	202.44	205.81	203.53	202.86	203.82	203.52	202.03	202.68	203.84	203.64	203.88	202.11	203.07	206.01	204.46	202.74	205.17	204.01	202.37	205.17	204.16	203.36	203.97
212.59	212.47	211.69	211.48	212.45	214.8	212.57	212.49	212.38	212.42	211.4	214.08	210.44	213.01	211.93	211.98	214.13	211.16	209.58	214.33	213.27	213.82	212.84	211.1	211.34	211.26	214.12	211.46	212.47	213.84	212.29	212.22	214.19	211.41	212.82	213.82	211.17	212.22	211.53	211.83	210.26	211.66	212.73	211.7	212.69	209.98	212.68	210.48	212.1	211.49
209.28	208.73	209.62	209.67	211.73	211.76	212.38	210.39	208.74	209.71	211.76	209.98	208.99	209.15	209.36	211.95	210.26	209.15	209.62	209.94	208.84	209.69	210.59	208.78	208.83	211.27	208.4	209.03	208.74	208.12	208.9	206.89	209.56	208.74	209.43	210.21	209.3	211.47	209.57	208.61	208.16	209.82	209.09	208.29	209.63	210.47	210.05	209.49	210.8	210.77
208.4	209.32	209.56	210.47	210.34	209.61	209.57	208.51	207.52	207.96	208.42	210.32	208.83	209.65	210.36	208.86	207.78	209.53	206.63	208.33	207.26	209.53	210.35	207.41	209.48	208.32	209.51	207.27	211.18	208.85	209.57	205.56	208.89	206.99	207.28	208.39	209.18	209.78	207.27	209.53	207.63	208.12	210.65	209.71	205.89	208.99	211.5	208.52	211.65	209.7
203.8	200.29	200.82	199.72	202.69	201.17	201.82	200.91	200.32	201.96	200.42	202.89	198.84	200.58	200.81	202.43	202.72	199.85	202.64	201.31	198.85	201.45	200.66	200.15	199.4	202.87	202.01	202.61	199.84	200.93	201.69	200.35	200.9	201.17	199.15	201.36	201.87	200.23	200.3	201.19	199.4	203.22	201.96	200.74	200.87	198.56	200.38	202.09	200.73	200.28
202.35	202.79	204.84	202.55	205.82	203.86	203.88	202.33	205.56	203.48	201.07	202.5	203.3	206.4	204.96	203.69	204.42	204.98	205.86	203.28	203.96	203.75	203.74	204.96	204.86	205.38	202.2	205.21	202.47	202.82	206.84	204.4	204.22	203.15	205.49	205.48	205.1	203.73	205.17	204.59	203.72	204.57	204.42	201.67	202.57	203.82	207.58	204.42	203.13	203.72
206.77	208.05	207.48	207.68	205.5	208.03	208.01	208.72	207.94	207.35	206.06	207.96	207.44	208.38	208.54	205.16	206.49	205.92	207.13	206.5	207.95	208.28	208.49	206.47	206.16	208.44	210.13	211.01	207.96	208.26	206.97	206.97	206.58	207.33	207.63	206.96	208.11	211.11	208.84	208.81	207.13	208.3	208.27	209.45	205.81	207.47	208.88	207.58	207.53	207.19
206.78	206.1	208.15	210.35	208.5	208.47	208.18	209.19	208.11	208.16	206.77	207.9	207.02	209.66	208.35	206.46	207.88	207.67	206.25	207.62	207.16	207.08	209.52	205.67	207.14	206.67	206.78	211.42	209.91	207.03	207.19	209.3	210.2	208.4	206.32	205.68	206.95	208.36	207.7	208.16	206.94	209.26	208.01	208.03	207.93	209	208.11	207.86	206.11	208.13
209.94	208.56	208.17	208.56	206.94	208.53	211.07	207.68	209.93	207.39	209.45	209.1	207.6	208.77	210.57	207.16	210.25	208.57	207.84	209.4	208.14	210.97	210.73	206.67	207.67	208.86	209.54	206.73	208.58	206.18	211.13	208.79	208.37	208.93	207.68	208.93	209.46	208.34	209.15	208.42	209.5	208.85	209.24	208.87	210.37	209.05	210.26	208.33	209.28	209.1
205.26	204.39	204.43	204.9	204.13	203.46	204.44	203.1	205.78	203.87	207.06	205.32	204.18	204.48	206.24	205.97	203.73	203.3	204.05	203.72	204.53	205.55	203.61	203.82	205.2	204.52	204.13	207.16	205.47	204.34	206.99	202.65	204.91	207.71	206.58	204.21	207.1	205.14	205.94	205.33	203.81	206.04	205.81	203.21	201.58	204.5	206.15	203.74	204.39	205.52
212.5	211.96	211.1	212.58	213.06	212	212.67	212.17	211.41	214.59	215.41	212.42	211.84	212.17	213.89	213.3	211.54	211.84	213.18	212.46	212.55	213.63	214.4	213.18	214.09	212.44	214.44	214.1	214.25	214.88	213.59	213.43	212.05	211.86	213.2	212.04	212.45	212.25	212.18	212.88	212.96	213.16	212.34	213.73	212.62	214.1	213.06	215.16	210.87	213.87
212.01	209.72	212.29	211.49	212.03	211.58	212.63	210.43	212.66	211.38	213.38	212.87	210.57	212.14	212.93	210.19	212.11	212.72	210.29	211.93	210.44	211.29	210.03	211.22	211.28	210.45	211.45	212.51	210.64	212.85	212.94	213.07	212.83	209.76	212.01	210.22	210.33	211.14	211.99	214.3	212.44	212.71	209.93	210.85	213.26	212.58	212.21	211.95	212.87	212.85
204.19	201.78	201.69	201.4	202.96	199.78	200.71	199.84	201.55	200.2	200.53	199.95	198.63	200.12	200.1	198.83	200.35	198.98	200.33	200.85	200.43	200.29	198.85	201.28	199.17	198.84	198.22	200	197.83	199.58	199.85	201.29	200.06	199.08	200.03	198.49	200.47	199.34	201.92	200.27	197.2	199.59	199.42	202.55	199.99	201	204.06	200.32	201.2	198.65
203.69	206.96	207.65	206.25	208.45	207.36	205.36	203.08	204.12	205.4	206.03	206.39	205.28	206.23	205.99	207.04	207.57	208.14	204.24	203.71	206.02	205.08	206.47	207.88	208.45	206.1	205.79	204.83	205.28	206.94	206.45	206.43	204.23	207.22	207.03	205.87	206.38	208.93	208.06	206.09	206.68	206.21	206.5	207.23	208.84	207.77	205.23	206.82	206.71	205.81
215.75	217.63	215.91	216.24	218.32	217.99	217.49	217.38	217.89	215.31	218.94	216.19	218.1	216.34	217.45	218.17	217.74	215.09	217.02	217.97	216.46	218.18	217.4	216.58	216.25	217.33	216.84	217.6	218.47	216.68	217.82	216.77	216.42	216.65	215.72	216.42	216.53	215.33	218.35	217.35	217.36	217.21	217.92	216.93	218.8	218.45	217.76	217.61	215.55	216.49
208.57	207.13	207.8	207.64	209.91	208.35	207.88	206.61	206.19	204.72	207.48	207.72	207.61	208.56	207.63	207.64	206.24	207.32	209.53	208.42	207.11	209.81	208.8	207.75	208.59	207.39	208	208.69	208.56	208.81	210.84	205.15	206.43	209.04	208.44	206.48	207.28	208.88	205.26	209.05	206.92	205.38	207.12	208.98	207.9	208.19	207.65	208.34	207.83	206.25
217.18	217.9	217.46	218.01	218.23	214.78	217.89	218.04	216.83	216.35	217.96	218.13	217.45	216.88	216.47	218.1	215.8	216.59	218.1	218.42	218.8	217.41	216.04	216.58	217.45	218.22	214.54	215.56	215.97	216.9	215.31	215.88	220.35	217.99	217.17	220.36	216.56	218.24	218.6	216.72	216.92	216.24	212.82	215.85	217.9	218.01	219.12	218.07	214.47	216.75
201.94	199.89	201.32	202.14	200.08	201.99	202.81	201.65	200.44	202.22	203.32	201.92	204.31	202.62	202.48	202.43	202.2	201.51	203.41	200.06	202.55	203.49	200.72	201.02	200.51	202.86	202.01	204.49	201.95	202.1	200.77	202.46	202.8	202.24	202.67	204.07	203.19	203.73	203.76	201.42	200.72	203.72	202.95	201.24	201	201.65	202.79	204.18	202.84	203.32
207.42	206.33	207.51	210.61	208.27	207.16	208.16	208.37	206.02	208.44	210.53	207.74	209.19	207.19	208.67	208.57	208.36	210.07	208.72	210.73	209.42	210.52	207.34	210.62	208.56	207.95	208.32	210.39	210.16	206.77	210.22	210.79	208.4	208.76	210.3	207.18	208.04	205.14	206.48	208.17	208.79	206.96	207.22	208.06	207.61	207.99	207.95	208.1	209.17	210.22
205.11	206.31	204.21	205.37	205.24	203.23	206.49	203.94	207.46	205.29	206.18	206.03	205.06	206.03	207.42	205.31	206.68	206.8	205.93	205.26	205.58	207.13	207.43	207.6	207.54	205.46	206.76	207.55	206.83	205.46	206.67	207.56	206.34	206.07	206.45	207.79	206.12	206.9	207.02	205.76	206.06	207.55	207.58	205.5	206.92	207.36	204.76	207.39	204.54	205.51
204.63	205.48	204.99	206.41	205.22	204.84	206.38	206.81	205.82	205.67	205.38	204.37	205.57	205.82	207.22	206.49	205.47	202.55	205.44	203.83	206.57	205.57	208.51	206.26	205.7	205.02	205.82	207.04	205.9	205.2	206.13	203.45	205.53	206.72	203.09	205.65	205.18	206.05	204.3	204.03	203.72	202.01	209.41	205.12	204.51	203.62	204.49	204.27	203.16	206.99
211.07	209.31	207.64	209.47	209.9	210.57	210.63	212.41	210.29	212.7	210.35	210.71	209.54	208.66	210.53	208.86	211.68	208.24	208.36	210.41	209.44	209.74	208.22	209.13	209.93	207.36	209.29	210.21	212.44	209.96	209.25	209.79	210.22	209.6	208.74	209.95	209.78	209.92	210.11	211.57	208.69	212.2	209.83	209.25	210.22	208.95	209.18	208.69	209.9	209.75
207.95	207.35	207.89	206.25	205.51	207.68	209.88	207.75	208.89	208.51	207.34	206.91	207.35	206.72	207.85	211.4	206.81	207.75	207.33	206.1	207.42	206.9	209.23	208.51	207.84	206.82	209.5	206.49	207.76	207.91	208.19	208.19	206.52	210.32	207.2	209.22	208.24	210	209.2	210.32	208.22	208.73	208.36	210.41	207.98	208.09	209.31	209.54	209.41	207.63
218.8	218.76	217.87	220.1	220.78	217.41	217.31	218.77	218.3	219.12	219.51	216.58	218.81	219.25	218.79	219.26	218.26	216.88	218.28	218.37	216.68	218.48	217.9	218.24	218.85	218.64	219.37	219.09	219.19	218.89	218.03	218.74	216.75	216.09	220.02	217.09	218.09	217.31	218.99	217.15	219.33	217.97	219.92	217.25	218.34	217.71	217.16	217.97	216.57	216.53
209.11	208.9	209.5	207.7	208.47	210.96	207.76	209.38	205.33	207.45	210.64	209.64	209.39	207.9	208.47	208.58	207.3	209.19	209.53	208.58	209.32	209.01	208.25	207.79	210.36	208.48	209.45	207.74	207.77	207.85	208.61	208.05	208.6	209.73	206.76	210.34	208.12	207.76	207.53	209.11	209.92	207.61	208.09	209.79	206.97	207.83	209.55	207.9	209.78	208.97
199.69	197.9	200.02	200.91	198.43	201.7	200.59	199.6	197.97	199.23	201.39	198.61	199.43	198.33	200.26	198.08	199.29	199.65	197.82	197.7	197.56	200.8	199.63	200.37	197.66	199.68	200.59	201.77	201.71	201.17	200.77	200.59	200.57	197.41	199.37	199.16	198.37	197.93	197.97	198.86	199.17	199.97	198.92	199.23	200.85	200.1	200.37	197.95	199.41	199.94
199.13	202.1	199.04	201.13	196.44	198.77	198.48	199.55	199.34	197.03	195.57	198.2	197.57	198.27	198.6	198.28	197.1	199.26	200.2	198.07	195.63	200.53	199.3	200.5	198.67	198.59	199.37	200.99	201.51	197.34	196.56	199.16	197.7	200.55	199.9	197.76	199.67	197.08	198.95	198.17	197.98	196.65	200.83	197.77	199.9	198.79	199.73	200.26	197.23	199.38
203.54	204.01	204	201.91	202.32	203.22	204.77	202.88	204.27	205.14	204.81	204.33	204.79	206.09	203.93	205.34	203.82	203.88	201.88	201.2	202.92	203.34	205.88	202.38	206.75	205.31	203.91	202.43	202.52	204.6	205.5	204.37	204.36	203.73	204.33	204.6	202.95	203.04	204.69	203.21	203.5	202.92	203.32	204.07	203.91	202.91	205.71	202.12	202.49	202.76
212.23	212.06	214.51	211.27	211.41	210.13	213.62	212	212.81	213.39	210.74	212.83	211.78	212.11	211.61	211.15	211.52	213.65	212.67	210.05	212.58	213.48	214.45	212.18	213.19	211.89	212.87	212.82	212.24	213.11	210.86	212.36	212.9	212.09	212.49	211.66	212.33	210.25	212.29	211.53	210.65	214.31	211.65	212	213.1	211.64	211.35	212.27	213.71	212.65
212.06	212.29	212.4	210.82	213.43	208.49	211.42	211.02	214.28	211.63	211.29	211.3	210.85	213.31	211.76	210.76	212.29	212.97	213.9	212.27	211.64	214.68	213.97	210.07	210.36	212.74	212.02	211.97	213.85	212.98	211.08	210.56	213.91	213.97	213.06	212.67	213.73	212.41	213.97	211.9	211.96	210.46	211.99	211.63	211.09	210.09	212.41	212.32	212.15	211.2
203.98	205.1	202.87	201.97	204.52	203.57	202.41	205.44	204.04	206.25	206.83	205.79	203.88	204.27	203.16	204.16	203.67	203.32	203.74	203.5	204.23	203.56	203.93	203.1	202.35	203.74	203.49	203.78	203.46	204.02	202.44	203.56	203.54	203.03	203.04	203.04	202.51	201.54	203.94	204.09	203.55	203.3	203.64	202.71	204.19	202.77	204.47	202.97	205.19	204.79
201.6	200.59	199.98	198.68	200.55	198.46	202.47	200.43	199.56	198.15	203.2	201.45	201.5	196.28	200.41	199.49	201.61	198.81	201.88	200.09	201.34	200.5	200.72	200.61	199.56	196.22	200.7	200.55	199.44	202.53	199.65	201.99	201.04	201.73	199.66	197.73	199.44	201.03	201.51	200.58	201.75	197.4	199.1	199.92	200.22	199.77	200.04	201.3	197.49	200.66
194.61	196.53	193.9	194.25	192.43	194.9	194.84	195.02	193.31	192.77	192.25	194.87	193.89	192.84	194.26	191.64	195.02	196.12	191.86	196.01	193.49	193.44	196.47	195.78	194.43	193.86	192.49	192.55	193.98	196.28	193.92	194.31	196.75	194.19	192.92	194.33	193.16	196.33	193.41	194.17	192.35	193.5	192.98	193.74	193.45	194	193.95	193.79	195.18	194.91
209.5	209.38	210.71	209.28	209.87	210.18	210.33	210.09	211.01	211.34	210.47	210.36	208.59	208.28	208.92	210.89	212.36	208.71	211.92	209.74	209.65	209.8	209.06	209.44	212.37	211.19	208.63	211.3	207.91	208.66	208.96	210.33	212.06	208.03	209.52	211.12	208.69	209.8	208.49	209.91	208.27	209.49	209.7	208.31	207.55	209.37	208.5	209.01	210	209.23
213.04	210.73	210.84	213.05	211.23	209.9	211.8	212.72	209.9	210.73	211.82	212.44	211.84	211.08	210.3	213.3	210.64	212.09	208.88	210.45	211.4	212.02	212.72	212.67	212.63	210.16	213.62	211.61	210.86	213.62	213.14	211.33	212.42	210.79	213.47	211.11	210.37	211.58	212.63	211.85	212.93	212.67	212.16	213.33	210.57	211.22	210.29	209.86	210.2	212.56
205.36	208.06	205.99	205.98	206.14	206.72	203.02	205.59	207.26	206.48	204.09	206.48	204.88	205.77	204.97	207.18	206.58	207.5	207.06	206.62	204.76	204.41	207.94	204.68	208.75	205.5	204.17	207.24	206.63	206.7	207.81	205.91	207.4	204.87	206.1	207.15	207.94	209.74	205.52	205.34	207.17	204.05	206.12	204.68	205.81	206.62	206.35	206.77	205.52	207.94
210.46	211.68	212.78	210.54	211	212.81	208.92	214.66	209.93	209.45	210.94	213.87	212.09	211.31	209.75	212.38	210.34	211.16	211.24	211.08	213.86	210.77	211.15	211.32	211.47	212.41	211.72	210.05	211.92	213.68	211.9	210.34	212.63	211.52	211.63	208.79	213.91	211.79	211.79	213.22	213.8	210.58	213.51	211.67	211.35	211.24	208.65	212.35	209.69	212.91
202.09	201.9	206.59	203.65	203.27	203.05	203.76	206.52	203.52	204.57	205.32	203.99	204.48	206.28	204.56	204.06	205.82	205.75	203.89	202.93	201.69	203.32	203.6	203.61	205	204.11	203.92	202.94	204.23	202.19	202.64	202.75	204.9	200.47	203.32	203.61	204.64	204.38	202.4	202.8	203.73	201.55	205.11	205.43	203.22	203.96	205.96	203.09	204.46	204.46
207.87	207.89	209.66	205.02	208.34	208.95	205.41	209.12	208.89	207.87	207.24	209.55	207.07	211.13	209.63	206.85	207.4	208.59	207.54	208.82	206.63	208.7	206.98	208.57	208.2	207.8	210.86	208.4	209.16	207.88	207.95	206.77	206.95	207.49	208.88	205.81	209.1	207.71	208.03	209.63	208.8	210.01	206.74	206.87	210.21	206.66	207.63	208.16	208.49	209.84
217.97	216.85	216.32	219.88	215.29	219.1	216.85	217.92	217.96	219.71	216.18	217.43	215.75	217.26	216.24	215.73	220.36	216.84	215.52	216.59	218.08	218.14	217.99	217.9	215.35	218.29	219.11	216.28	220.54	216.72	217.16	215.29	216.68	218.28	216.76	217.99	216.52	217.79	220.69	218.35	218.33	217.98	220.13	217.93	216.47	217.82	219.32	217.59	216.38	216.07
216.76	216.01	217.22	215.73	216	217.52	219.07	217.74	218.14	218.23	216.8	215.74	218.73	216.34	216.87	214.35	216.25	217.01	215.02	216.43	217.13	218.2	217.07	219.77	218.2	218.67	216.06	214.83	217.3	215.35	216.99	216.59	217.35	216.03	217.52	215.56	217.9	215.79	218.1	214.81	218.11	215.43	215.17	215.91	216.36	218.89	216.47	218.01	216.39	214.77
205.02	203.37	201.68	201.14	201.98	202.29	202.68	202.98	204.14	203.86	201.59	202.26	202.71	205.84	201	204.89	204.31	204.97	202.72	202.95	203.93	203.6	204.63	203.86	202.02	202.74	203.92	200.32	205.11	202.19	203.72	204.67	204.1	201.46	203.9	205.24	202.04	202.62	204.34	204.02	203.33	202.83	201.45	202.97	203	202.88	202.1	203.12	202.16	202.7
208.12	209.18	208.4	211.03	212.27	211.03	207.38	209.1	206.98	207.97	208.04	211.81	209.36	210.92	208.87	207.67	210.02	209.21	208.34	210.31	210.86	209.27	207.62	210.18	208.88	210.28	208.11	209.9	209.42	208.31	208.48	209.36	210.01	210.06	208.7	208.64	209.56	209.76	210.99	211.47	210.13	209.61	208.66	209.96	209.44	206.47	209.26	210.14	209.65	209.57
205.55	203.7	204.15	204.87	204.79	203.36	203.99	203.24	203.23	200.56	204.69	204.65	203.99	203.21	203.79	202.65	202.61	203.25	205.44	201.71	202.44	203.86	203.61	204.46	205.43	204.17	204.06	203.81	204.98	204.64	203.29	202.99	201.79	204.42	203.73	205.83	203.6	202.81	205.36	203.82	201.13	204.65	203.58	202.78	205.84	202.6	203.27	202.56	203.78	205.46
204	206.44	205.03	204.7	203.85	204.97	204.24	205.04	204.48	206.66	207.55	205.97	205.95	206.32	203.83	205.35	204.13	204.86	203.49	203.2	205.79	204.58	204.78	205.41	204.02	205.44	205.45	207.81	205.64	203.7	206.17	205.7	203.56	202.67	204.54	205.38	206.36	203.79	201.57	205.57	205.3	204.24	203.96	207.38	204.28	204.51	206.45	205.22	204.84	205.86
219.01	215.5	215.66	217.24	218.24	219.63	220.23	218.15	218.92	218.32	218.36	219.73	216.43	218.65	219.13	218.69	218.47	215.53	219.04	217.93	217.83	219.25	217.52	217.76	218.18	219.08	219.28	217.7	218.57	217.36	218.99	216.85	220.41	218.14	218.7	216.12	216.94	217.86	217.46	216.11	216.42	219.03	214.67	219.01	219.18	220.4	219.15	218.36	218.85	217.86
197.96	198.86	197.24	197.85	199.98	196.88	197.71	196.01	198.78	199.88	200.61	199.16	198.35	198.67	195.67	199.62	195.68	199.24	197.49	198.66	197.93	197.22	200.01	198.21	197.31	198.67	198.6	197.76	198.28	198.9	197.5	198.71	197.53	197.21	196.62	199.34	198.13	199.23	196.09	196.17	195.59	197.42	196.46	199.61	196.03	198.12	198.53	200.84	198.86	196.73
211.14	212.04	213.4	210.7	213.36	211.28	211.74	213.37	214.23	211.74	213.12	210.1	210.36	211.29	213.99	211.83	213.18	214.24	213.25	211.13	211.92	211.75	212.74	211.9	212.39	211.6	210.84	214.25	213.07	213.4	210.62	211.95	212.92	214.43	212.26	213.37	211.46	211.3	212.45	212.71	211.34	213.08	214.94	211.99	211.45	212.65	212.95	213.89	212.18	212.91
203.07	204.09	204.61	201.37	203.76	203.03	202.15	202.55	202.28	203.65	203.79	204.55	204.89	202.72	204.31	203.85	203.21	202.83	204.18	202.6	204.19	203.61	203.69	204.04	204.04	203.2	203.42	203.49	204.84	204.05	203.96	205.8	204.36	203.29	203.85	201.25	203.62	205.51	204.9	203.85	205.44	206.11	204.36	205.12	205.5	202.5	204.05	202.85	205.22	205.26
198.94	197.12	198.48	202.08	196.2	200.99	198.74	198.27	200.13	199.54	200.54	201.92	200.79	199.96	200.64	199.2	199.94	198.96	197.12	199.85	199.24	200.38	196.74	199.14	200.58	200.92	198.38	200.69	199.07	198.34	198.2	198.53	199.56	199.61	201.44	200.33	199.28	199.47	197.66	198.1	197.46	201.64	200.82	198.69	200.55	199.27	200.53	201.17	199.52	197.24
211.63	207.1	211.81	209.44	210.65	209.54	210.88	209.62	209.57	208.74	210.38	208.96	207.43	209.23	208.98	208.79	210.05	209.31	209.74	209.8	210.27	210.61	208.86	209.63	209.1	208.84	211.02	208.66	208.44	210.78	210.22	208.35	209.51	207.38	208.82	211.12	212.1	210.32	211.59	208.1	209.39	208.07	210.3	209.61	211.9	206.82	209.59	210.37	209.47	207.31
208.07	207.44	209.84	210.41	210.72	211.52	207.9	208.65	209.36	208.66	208.5	210.22	207.8	211.21	209.78	207.16	209.9	209.64	208.04	210.52	211.65	210.97	208.27	210.18	208.35	209.4	209.92	209.09	209.36	210.48	210.3	209.24	210.14	210.58	209.6	207.53	209.74	210.68	209.72	207.5	209.17	208.03	210.32	210.14	210.72	209.51	208.75	210.05	208.89	207.09
211.38	210.33	211.47	210.68	215.81	212.36	213.55	212.13	210.52	211.97	211.09	214.3	211.96	212.71	211.48	211.68	212.03	212.22	211.78	211.84	209.2	209.78	212.04	211.78	211.69	212.74	212.98	207.92	211.98	211.06	209.7	210.63	212.1	210.94	210.38	211.27	211.17	211.9	210.67	212.64	211.72	212.16	210.63	212.93	211.19	210.79	210.23	210.74	212.25	210.39
214.47	213	212.55	213.71	214.36	212.9	211.58	214.82	216.03	212.3	213.47	213.85	210.24	212.05	213.34	213.4	214.25	213.69	214.12	214.52	211.85	214.2	214.29	213.23	210.41	211.97	213.96	213.34	214.43	213.92	214.54	214.18	213.17	212.64	213.57	214.76	213.69	213.98	212.74	213.15	214.97	212.47	213.75	211.65	213.98	212.41	213	212.53	214.7	212.58
196.42	195.84	193.92	193.4	196.48	197.88	194.8	195.46	195.33	196.22	197.01	195.07	193	194.7	195.63	196.49	196.68	196.03	194.2	198.48	196.66	194.91	194.44	194.55	194.95	195.73	195.3	193.51	195.84	195.51	195.8	193.5	194.8	195.44	196.73	197.28	195.76	195.76	195.67	193.61	194.71	194.31	195.51	194.25	195.99	194.61	196.29	197.09	195.6	194.42
203.28	204.73	203.7	204.64	204.56	204.23	203.42	205.31	204.85	203.6	205.75	204.18	205.84	204.07	203.91	204.18	204.53	205.3	204.61	204.89	205.45	205.17	206.01	206.94	209.1	204.35	205.96	201.74	203.73	203.67	204.36	204.3	203.47	204.7	205.57	203.94	204.37	203.55	206.2	205.69	205.7	206.83	204.39	205.45	204.74	206.91	205.96	204.19	205.54	205.7
205.66	204.59	205.33	206.17	203.46	204.33	204.82	206.45	206.17	202.2	202.37	204.98	203.9	203.06	208.87	205.82	203.26	206.33	203.58	204.29	205.45	204.87	203.36	207.01	203.68	206.62	207	204.68	204.15	204.51	205.2	203.97	205.3	203.79	207.32	206.79	202.7	203.33	204.16	202.76	204.42	201.92	205.34	207.76	202.69	203.49	206.01	205.62	205.47	203.95
215.84	218.76	218.85	217.28	215.42	218.53	215.7	216.71	216.43	216.35	214.21	218.93	217.12	216.78	217.7	217.74	217.03	218.46	218.32	217.67	215.24	215.92	217.3	216.55	215.53	218.95	216.25	216.88	213.68	217.91	219.41	218.17	218.15	216.23	216.56	219.07	214.73	216.75	219.04	218.12	218.71	217.57	216.32	217.28	217.09	217.23	216.6	216.93	216.04	217.46
205.2	200.49	203.09	201.7	202.81	204.24	202.23	203.2	204.87	202.2	202	201.34	203.75	201.57	204.03	202.78	202.59	200.65	204.51	204.59	202.91	204.12	202.23	201.04	203.91	202.09	203.68	204.29	203.38	203.41	202.92	201.89	203.13	202.14	204.29	203.97	201.69	200.52	201.33	202.91	202.81	201.66	202.78	200.75	206.09	201.62	200.19	203.51	203.27	205.29
213.72	211.67	211.53	212.56	210.89	212.06	211.25	210.92	211.39	211.63	211.17	211.6	210.34	211.09	212.53	212.35	210.42	213.01	212.62	212	212.3	207.43	210.89	213.75	210.16	212.03	211.89	210.09	210.13	212.34	210.22	209.95	210.62	211.98	211.55	211.88	212.67	212.61	211.82	212.82	211.8	211.55	209.9	211.48	209.71	210.52	212.44	209.58	209.95	209.97
203.64	202.7	204.96	202	204.49	202.61	202.64	200.89	204.74	201.15	202.37	203.06	204.5	203.46	204.52	203.07	204.59	204.54	203.03	203.21	203.48	202.48	203.96	204.41	201.97	203.1	200.55	205.69	203.23	203.05	202.69	204.09	202.7	204.44	202.9	203.47	204.06	203	204.81	203.79	203.44	203.48	206.49	202.67	202.71	204.31	204.41	203.42	203.31	205.7
208.58	208.46	208.88	207.72	209.18	208.04	209.45	207.22	210.47	209.43	210.14	210.06	208.46	208.75	209.28	208.15	207.38	208.76	209.01	209.88	206.92	209.19	208.29	210.08	208.97	209.58	208	207.53	206.24	207.99	210.17	208.14	208.44	208.54	205.44	209.83	208.51	208.45	209.83	207.16	208.1	208.97	209.26	210.09	206.98	208.84	208.15	208.87	210.95	208.78
213.65	213.74	212.15	212.72	212.7	211.69	213.71	215.09	215.33	213.03	211.51	213.3	212.71	213	212.98	213.12	212.64	213.12	212.47	214.97	214.07	212.87	212.77	213.01	213.06	216.08	212.93	212.32	212.86	211.22	212.37	212.31	212.08	212.48	212.12	214.29	213.44	213.13	210.08	212.52	213.98	212.7	210.66	213.3	212.05	214.43	213.78	212.21	213.67	212
203.65	205.46	204.07	203.72	203.89	204.08	203.89	202.68	205.09	206.49	203.23	204.37	201.05	204.39	202.96	205.04	203.46	204.58	204.88	206	201.63	203.94	203.36	198.77	203.67	204.9	204.8	202.53	205.58	205.69	203.73	204.11	204.61	204.4	202.55	205.68	201.7	203.38	205.06	205.1	204.34	206.23	204.83	204.14	204.51	203.11	201.68	205.8	206.43	205.29
206.2	206.55	208.03	207.41	206.5	203.09	207.37	204.87	206.17	205.83	206.71	209.38	208.05	206.59	208.5	207.58	205.28	206.23	206.03	204.45	206.03	206.91	206.73	205.57	205.37	205.95	206.45	207.78	205.86	205.84	206.35	205.61	205.37	205.99	206.11	206.74	204.67	205.65	208.03	207.22	204.26	204.2	206.62	207.17	205.6	205.5	205.78	208.8	206.46	206.62
207.56	210.24	211.51	208.95	210.56	210.56	209.41	207.83	208.92	210.86	206.91	208.9	208.42	210.08	212.81	209.75	208.9	209.14	210.17	210.2	209.78	208.48	208.79	208.34	208.65	211.08	211.51	209.1	209.86	207.96	209.57	207.63	208.84	208.92	208.5	210.33	209.01	209.7	209.09	206.49	209.78	210.22	210.75	208.25	210.99	208.38	209.27	207.55	208.18	209.94
208.8	207.5	210.75	208.57	206.54	205.4	209.24	207.85	208.5	207.89	205.15	209.14	208.03	208.05	207.9	206.92	206.51	204.35	208.3	206.69	207.45	209.24	207.19	209.37	206.02	206.67	207.1	207.38	209.04	203.43	209.87	208.5	207.57	209.98	207.98	208.16	204.89	205.92	208.22	208.75	208.35	205.86	208.1	206.41	208.02	207.05	208.49	207.32	205.8	208.91
207.42	205.45	204.05	204.08	204.82	204.77	206.51	205.47	206.05	205.44	206.94	204.26	203.39	205.48	206.18	207.21	206.72	207.07	205.32	204.57	204.38	206.48	207.04	205.88	203.88	202.9	206.18	205.01	204.71	206.08	206.22	206.48	204.58	204.93	207.86	205.73	204.27	205.11	204.91	204.15	207.4	206.11	202.13	203.04	206.6	205.26	205.03	205.79	203.65	204.74
204.27	205.59	202.27	206.13	204.89	204.17	204.79	205.01	206.52	204.27	205.52	204.67	203.57	204.32	205.11	204	204.75	206.56	205.27	205.52	203.8	202.35	205.88	204.25	205.54	205.78	203.37	204.98	204	206.35	203.69	202.67	205.42	204.4	203.91	205.49	203.16	201.88	205.1	204.52	205.61	204.48	206.93	204	202.55	205.08	204.87	203.85	205.46	202.26
196.41	194.55	194.35	196.83	195.18	196.02	194.23	194.67	197.76	193.95	198.4	196.63	194.29	195.28	195.61	195.04	196.21	193.25	196.3	195.95	194.92	195.84	198.61	196.48	194.14	193.01	195.81	195.2	195.35	196	194.8	195.91	197.24	193.37	195.69	194.25	194.03	194.4	195.88	195.95	197.13	194.77	196.04	193.19	196.78	194.44	196.22	195.59	196.26	195.8
208.04	208.79	210.32	209.29	208.3	206.98	210.92	210.69	209.81	209.94	208.91	208.38	208.51	207.9	206.29	207.05	207.12	206.98	208.33	209.04	208.47	210.43	208.83	205.62	208.54	207.04	209.17	209.69	208.89	206.8	209.11	209.53	207.47	209.17	209.34	208.2	210.32	208.74	209.51	210.75	208.12	208.66	208.35	208.95	209.08	207.63	208.21	207.34	207.04	208.37
210.25	209.39	211.61	209.39	208.93	209.85	210.11	210.79	210.85	210.26	208.25	209.71	209.94	210.59	208.07	207.94	210.01	210.25	209.24	208.02	209.08	207.63	207.66	208.54	210.67	208.1	208.47	209.11	211.77	209.05	209.54	208.91	209.3	208.94	209.93	209.91	209.93	208.66	210.24	210.93	209.15	209.2	209.38	210.45	211.36	208.69	206.88	209.9	207.87	209.31
217.03	213.76	212.61	214.48	214.03	214.7	214.03	215.1	212.66	214.43	213.12	211.91	214.4	213.12	213.98	212.72	213.93	215	215.71	216.01	214.81	214.29	214.31	213.32	213.05	212.69	214.51	213.26	215.03	212.78	214.41	214.09	214.33	214.68	214.15	215.5	214.11	212.79	214.37	211.83	214.06	213.88	214.47	211.56	213.3	214.24	213.24	214.78	215.85	216
206.13	203.69	207.57	207.53	206.02	204.88	204.43	207.5	206.55	207.41	205.34	204.73	206.3	206.29	205.56	204.79	204.63	204.73	205.56	205.84	205.47	205.71	204.91	204.9	204.11	207.22	205.37	207.31	206.04	206.57	206.49	207.22	205.46	204.73	204.96	207.63	207.33	206.46	204.56	202.2	204.27	204.48	205.26	204.77	206.15	205.02	205.29	205.06	204.33	205.44
204.44	203.38	204.28	204.15	205.79	203.68	203.73	201.98	203.8	203.54	202.56	202.65	204.36	205.51	203.11	203.8	204.08	204.28	204.1	203.71	202.55	202.56	203.7	203.71	203.34	201.85	204.53	204.32	203.43	205.92	203.34	202.68	204.39	205.49	205.3	203.73	204.12	205.45	203.25	202.43	201.16	203.91	202.72	202.49	203.18	203.51	205.13	204.89	203.95	205.64
209.97	210.53	208.11	209.97	209.25	207.83	209.86	208.52	209.01	205.95	210.43	209.56	207.81	208.21	206.8	207.47	207.15	209.82	208.78	208.22	207.57	209.15	207.63	209.2	208.36	208.34	208	208.24	208.4	208.57	208.34	207.78	207.06	207.82	208.88	208.77	207.4	209.47	206.7	209	208.84	209.18	209.29	209.38	209.37	208.04	207.76	206.13	208.99	210.74
213.03	212.31	214.34	212.61	212.74	214.27	211.82	212.48	212.05	213.74	212.99	214.66	213.23	215.45	213.94	214.7	215.46	212.75	211.43	211.04	213.5	214.79	214.14	211.41	211.31	213.04	212.63	213.45	212.46	212.07	213.68	211.98	212.85	211.62	213.17	213.79	213.21	214.6	213.11	214.52	213.57	212.06	215.54	214.09	212.11	213.54	213.69	210.46	213.08	214.9
208.16	207.89	208.37	207.99	208.28	207.44	209.79	210.4	209.56	208.11	210.08	210.1	208.29	209.58	209.27	209.15	210.88	209.23	208.45	208.01	210.1	207.7	210.8	206.93	208.32	208.43	208.09	207.61	206.4	207.76	207.69	208.99	207.46	208.25	207.14	210.19	211.03	207.79	210.27	207.24	209.09	209.31	209.2	208.64	206.56	205.43	207.64	210.18	209.35	209.83
211.05	210.27	212.56	212.16	208.81	212.28	211.9	213.29	212.43	210.14	211.92	212.97	212.57	213.36	212.14	212	210.76	210.51	210.8	210.85	213.54	209.41	210.74	210.08	211.14	210.51	211.31	211.02	210.57	212.44	214.05	212.24	211.01	209.4	213.57	212.7	211.92	212.56	208.1	210.66	211.77	212.98	213.34	213.83	212.89	212.39	213.81	211.96	209.42	213.17
213.12	213.65	213.44	214.27	211.76	211.5	213.22	211.42	211.52	211.5	211.38	211.67	210.27	211.24	214.18	213.92	210.82	212.03	213.43	209.98	211.03	210.93	209.8	211.96	210.17	211.86	213.47	210.61	211.61	210.79	212.02	214.1	215.65	211.35	212.44	212.25	211.8	211.43	211.48	211.71	211.64	213.88	212.03	213.28	213.52	211.9	211.74	212.83	211.38	214.1
201.03	201.09	200.68	199.69	195.99	201.4	197.1	198.3	199.23	198.39	199.14	199.14	198.94	198.47	199.74	199.24	197.79	199.98	200.06	197.33	198.63	200.49	199.53	199.23	198.42	199.84	198.12	196.51	199.26	198.72	200.52	198.06	200.58	200.38	198.08	196.7	200.3	198.75	198.02	199.8	197.34	199.84	198.99	199.53	198.81	200.23	200.16	198.6	199.95	200.77
212.65	211.73	214.12	210.58	213.69	211.31	211.04	209.11	212.21	211.86	209.52	212.73	211.63	211.27	211.32	213.07	210.1	212.08	209.49	212.21	210.86	212.36	212.46	211.89	210.36	212.03	210.5	210.04	211.94	211.31	209.57	209.28	211.87	208.58	213.09	213.79	213.05	212.5	211.96	211.9	207.99	211.39	212.6	209.64	210.08	213.31	213.84	211.77	211.45	211.21
212.92	214.45	212.73	212.56	210.15	214.39	212.44	212.34	213.53	212.68	213.23	212.26	211.31	215.74	213.46	215.09	212.03	211	213.09	210.75	212.37	213.17	212.81	213.63	209.94	213.76	213.76	211.99	210.69	212.45	211.7	213.44	214.6	212.45	212.23	213.19	214.09	212.27	213.32	214.38	213.04	211.88	213.78	211.87	212.41	210.62	212.59	212.39	212.89	211.43
210.38	208.12	208.92	206.98	211.88	208.17	209.72	207.65	206.44	208.92	209.05	208.75	207.89	209.86	209.79	209.07	206.03	210.57	210.21	209.85	206.46	208.83	208.92	211.28	209.94	210.82	209.13	210.82	209.39	208.13	208.55	207.77	210.34	208.38	209.72	207.91	211.45	208.25	210.33	207.14	207.03	207.39	206.97	209.08	208.53	208.08	209.02	210.69	210.4	209.01
219	215	217.61	216.47	217.58	216.43	217.99	216.85	217.05	218.27	216.83	217.77	219.21	217.99	217.02	217.24	217.27	216.58	215.65	219.09	219.02	217.97	216.05	218.68	216.81	217.29	217.93	218.64	220.17	215.59	215.95	216.4	216.96	218.11	214.53	218.34	217.76	217.57	216.42	216.04	217.1	217.49	216.35	217.89	216.9	217.39	219.53	219.27	217.51	218.29
219.36	218.1	216.84	216.62	216.81	216.78	216.82	216.18	216.99	217.02	218.79	216.15	215.64	218.16	216.09	216.75	215.31	215.7	218.53	216.11	216.49	218.04	219	216.02	218.36	216.18	217.26	218.87	217.47	216.11	215.37	217.73	217.28	215.33	219.15	215.74	214.97	218.08	215.87	217.19	221.17	217.42	216.96	219.01	215.71	216.65	214.77	219.07	215.12	218.29
209.11	210.26	210.64	210.1	209.21	210.63	208.37	211.88	208.48	210.47	209.75	209.51	210.08	207.47	210.97	210.05	209.51	208.84	209.11	210.88	209.19	209.5	210.78	210.37	211.07	209.4	209.3	210.46	207.37	208.43	209.53	208.24	211.1	209.46	210.72	208.35	209.87	209.37	209.99	212.29	210.56	210.43	207.07	209.55	208.86	207.33	209.63	210.34	210.06	209.72
199.57	198.18	198.94	198.04	197.32	198.93	197.06	195.98	199.33	196.6	199.67	198.4	197.45	197.24	198.45	197.94	196.64	196.52	196.28	198.06	195.81	199.96	198.78	199.09	196.4	198.47	197.08	198.78	200.04	198.45	197.28	199.66	195.51	197.02	197.25	196.42	199.38	198.18	197.43	198.61	197.63	198	200.72	199.14	198.21	199.19	196.2	198.67	198.97	197.54
218.1	218.05	216.52	215.94	217.62	217.72	216.55	218.3	219.06	216.43	218.29	219.81	218.37	217.65	215.32	218.55	216.87	217.81	218.16	220.81	220.89	218.46	219.81	217.66	214.08	216.83	213.32	218.08	216.52	217.27	217.03	217.6	219.83	219.3	218.59	219.25	217.06	218.29	219.01	216.99	218.06	215.16	218.11	219.36	216.97	217.04	219.55	219.99	218.13	216.4
206.42	203.84	205.21	207.53	204.6	205.83	205.09	205.57	205.42	205.5	202.64	205.72	206.35	204.55	203.91	205.05	207.02	207.56	203.27	205.39	207.02	204	206.03	207	205.92	202.85	205.41	204.28	203.86	205.18	206.66	206.03	206.33	207.65	205.38	204.22	204.66	204.01	206.6	204.23	203.77	205.21	207.16	204.86	206.31	204.31	206.79	202.42	205.23	207.18
206.53	203.14	204	203.46	205.14	205.24	202.8	203.63	202.97	204.85	202.95	204.18	206.39	205.05	204.2	201.95	204.56	203.25	204.62	205.41	205.67	203.95	203.91	204.21	204.71	203	204.94	204.11	201.62	204.69	202.54	206.19	202.18	204.86	202.16	202.91	203.73	204.01	204.49	202.17	204.9	202.95	203.27	205.99	203.59	203.27	203.63	204.09	204.52	203.68
213.63	214.66	212.25	212.53	214.08	213.67	214.08	216.6	213.09	214.02	217.56	214.18	212.68	216.23	213.22	213.91	214.44	215.55	211.23	214.69	213.93	214.15	216.01	211.78	212.1	213.47	214.03	212.72	215.33	214.68	215.27	212.18	214.26	212.42	215.05	212.24	213.05	215.85	215.31	214.07	213.25	212.11	212.28	214.76	214.81	214.82	212.58	214.48	215.46	213.71
204.6	205.31	203.03	204.7	206.95	207.07	205.27	204.77	204.8	205.35	204.7	205.27	204.55	203.89	204.35	204.15	201.92	202.56	203.8	204.05	203.08	206.6	205.16	205.06	204.73	203.77	205.35	207.25	205.91	204.58	203.7	202.09	206.1	204.16	203.53	204.49	203.65	205.24	206.21	203.16	205.09	203.37	205.73	205.99	206.18	204.42	203.1	203.84	202.13	203.4
208.61	208.29	208.92	207.51	209.21	209.56	207.41	210.09	206.43	209.09	210.4	209.02	208.06	208.27	206.93	209.86	208.62	206.76	208	207.39	208.66	207.42	208.02	209.18	206.82	209.62	209.61	211.18	207.55	209.63	208.78	209.72	205.12	208.57	209.42	210.24	208.28	210.99	208.22	210.21	207.49	209.99	208.29	210.68	208.07	210.95	207.76	207.09	208.36	207.35
199.47	199.11	199.16	200.57	203.53	198.92	200.83	199.97	201.48	204.49	202.02	202.14	199.72	201.98	198.58	200.69	200.73	201.1	199.99	200.98	199.75	197.13	200.95	200.09	199.75	199.75	200.56	200.65	200.56	201.77	198.4	199.75	199.73	198.93	201.53	202.74	200.71	200.56	200.84	199.36	202.69	200.43	201.57	198.78	200.55	199.95	201.62	200.79	200.03	201.73
204.61	203.46	207.33	205.48	205.25	204.71	204.33	206.78	205.08	203.72	206.62	205.29	204.61	204.55	207.31	205.84	207.03	203.33	203.43	206.85	204.87	205.3	205.2	206.39	205.81	203.91	205.21	205.91	205.44	204.6	203.52	205.25	204.89	202.58	202.46	204.58	202.7	204.03	206.53	204.32	207.85	204.82	205.99	204.59	204.95	204.36	203.38	203.58	202.9	205.86
199.59	199.06	199.18	199.59	199.83	198.36	199.76	199.69	197.97	199.96	197.69	199.09	201.06	202.34	198.1	196.74	198.61	199.48	198.98	198.15	199.5	198.66	199.24	199.22	198.95	199.74	200.48	199.72	198.27	200.55	200.24	201.27	198.91	200.82	200.68	199.38	199.08	198.6	199.72	198.83	200.4	198.77	198.74	199.26	201.21	198.28	200.64	199.29	198.42	197.42
198.45	196.4	199.55	200.69	198.31	197.18	197.68	199.02	199.95	197.92	198.32	197.45	199.76	199.8	198.55	197.89	198.17	196.69	197.36	197.24	197.5	198.31	198.25	198.15	196.91	196.95	198.11	200.01	197.6	197.23	198.04	197.82	197.95	196.48	198.99	198.77	197.61	197.3	201.09	197.48	199.78	199.43	198.78	197.95	200.37	198.81	195.54	199.56	196.68	198.72
215.38	213.25	213.56	211.91	215.98	213.42	213.28	212.29	213.72	215.84	214.16	214.32	216.09	213.95	212.56	215.47	212.1	212.51	212.27	213.98	212.76	211.46	212.98	214.44	212.99	215.04	215.07	216.61	213.87	213.98	215.16	213.83	213.64	212.47	213.67	213.15	215.95	214.27	214.79	213.15	213.25	214.98	214.3	213.97	212.82	213.16	215.63	213.74	214.72	211.71
199.06	199.37	196.66	197.77	197.73	198.16	197.52	198.38	197.68	198.86	198.75	196.29	198.35	196.99	197.72	200.44	200.81	197.61	197.51	196.95	199.51	198.8	198.87	197.27	198.5	199.34	198.42	198.94	200.83	198.01	197.54	198.38	198.85	197.34	199.41	198.97	199.72	198.9	198.46	199.53	197.9	201.31	199.78	197.88	199	199.47	195.69	199.33	196.72	197.56
207.78	209.39	207.65	208.01	205.81	210.4	208.17	206.68	208.34	208.25	210.04	207.23	207.33	207.58	207.99	206.48	209.95	205.47	207.03	207.11	207.23	208.55	208.82	206.42	207.14	207.88	204.22	208.62	208.07	207.65	207.81	207.45	207.49	208.55	209.66	206.46	211.42	206.67	207.23	206.88	205.17	210.24	209.07	209.63	207.31	208.36	207.56	207.89	210.41	210.72
212.2	210.96	210.03	208.98	211.7	208.47	209.14	206.48	208.26	208.76	209.36	208.6	211.62	210.26	207.9	210.09	209.35	210.39	209.37	209.25	210.13	208.26	209.25	207.74	211.89	210	209.57	210.22	209.83	209.61	208.51	207.91	207.63	208.44	210.01	206.94	207.69	209.44	210.92	209.44	210.3	208.72	207.66	207.19	209.84	209.18	209.05	208.55	208.53	208.3
209.74	211.3	209.79	209.98	209.82	210.01	210.06	209.32	208.58	211.71	209.53	206.81	209.63	209.59	209.9	211.31	208.64	209.32	208.98	208.01	211.75	207.63	209.69	210.06	210.66	211	208.28	210.83	207.72	208.25	210.25	211.17	208.95	210.29	208.62	209.49	211.63	209	208.48	212.11	210.57	207.11	207.05	210.9	208.78	207.48	211.12	207.26	208.92	210.61
209.69	207.72	208.74	206.89	209.72	208.36	210.92	208.95	207.91	208.89	207.35	210.87	210.8	206.8	207.92	208.39	210.03	211.45	209.38	206.33	207.67	209.53	206.97	209.31	209.48	209	209.73	208.08	209.26	207.08	209.23	209.32	207.86	205.85	208.27	209.05	208.6	207.53	209.07	208.73	205.94	208.89	208.7	208.99	208.58	208.69	208.77	209.81	207.33	208.2
216.21	217.75	214.65	217.79	217.61	215.58	216.21	217.42	215.12	218.41	217.7	217.85	216.75	217.72	219.15	215.64	217.08	218.52	216.24	218.22	216.38	216.38	215.68	215.59	217.92	218.31	217.84	219.78	218.12	217.43	214.81	215.54	215.77	214.96	217.28	215.63	218.84	217.35	218.56	216.02	217.44	216.4	217.58	216.08	217.6	217.87	216.48	218.02	213.4	218.55
208.91	209.79	208.46	209.27	208.36	207.87	208.97	210.62	209.27	208.88	208.86	208.59	208.92	205.74	208.26	208.53	207.23	208.22	210.42	209.82	207.4	207.4	204.84	209.34	209.9	208.37	207.77	207.39	208.61	209.55	208.78	208.92	209.58	209.13	207.84	208.04	210.93	209.42	207.58	209.14	209.42	207.68	207.3	209.03	208.81	208.56	209.15	208.63	207.83	208.26
216.59	215.91	217.01	215.45	217.31	218.42	216.14	216.33	217.25	215.03	216.61	216.42	216.99	214.11	218.32	218.2	215.65	218.73	217.08	216.08	217.29	217.8	214.11	218.28	217.41	218.16	214.79	214.18	217.14	216.65	216.86	217.23	216.9	216.6	217.66	216.71	216.91	216.38	218.25	216.97	217.43	218.04	218.05	216.72	218.4	216.64	215.87	217.37	218.25	216.9
211.2	209.39	207.33	210.33	208.28	208.46	209.97	209.42	209.23	209.49	208.25	210.27	208.51	210.54	210.2	210.85	209.7	210.35	209	209.3	212.13	211.13	209.98	212.29	209.45	209.75	208.05	209.64	210.85	212.08	210.43	206.86	207.83	211.48	209.26	211.04	207.39	209.37	208.91	207.74	208.96	211.2	208.29	210.14	210.06	210.47	209.82	209.17	210.15	209.11
202.59	200.27	201.5	203.44	202.7	201.03	201.79	201.93	200.44	202.15	199.11	200.8	202.91	201.81	201.87	200.99	201.88	201.57	203.81	200.95	200.42	201.81	202.18	201.87	202.11	202.52	203.12	203.29	203.17	201.99	202.29	201.91	203.07	203.52	201.91	201.59	203.48	202.31	203.59	201.71	204.26	202.75	204.96	202.75	202.86	202.87	203.35	202.08	199.62	203.03
210	212.32	209.05	211.43	212.14	214.08	212.36	212.55	210.65	211.15	212.61	211.47	211.33	211.33	211.7	211.31	210.07	211.3	211.4	210.7	212.7	211.55	210.85	212.08	211.68	212.56	209.77	210.19	211.91	210.97	210.06	210.71	207.67	209.8	211.99	210.46	209.58	212.26	211.54	210.06	211.53	211.09	212.57	211.91	212.65	211.02	211.72	212.37	213.05	211
204.93	203.05	202.45	203.33	203.92	204.05	206.19	203.4	204.04	201.68	203.9	203.49	202.63	202.72	203.15	202.82	202	203.31	205.25	201.74	202.62	205.8	204.22	203.31	201.5	201.11	202.46	203.87	204.05	202.63	201.12	203.72	203.31	202.09	201.96	203.12	202.37	202.69	200.95	203.33	203.01	204.26	204.82	202.4	202	201.85	202.71	203.7	202.59	202.09
208.61	208.91	206.48	206.21	205.72	207.02	207.95	208.8	205.95	206.03	209.81	210.43	207.88	207.01	208.54	209.9	208.96	207.73	208	207.39	205.89	208.51	206	208.01	207.39	207.72	206.97	209.73	208.57	207.35	205.05	209.75	208.46	209.37	207.25	205.78	204.32	210.22	208.73	209.73	206.3	209.15	208.65	205.9	208.26	205.94	208.97	208.14	209	206.94
211.95	211.64	211.74	208.75	214.39	212.78	210.56	212.78	211.64	210.68	211.17	211.19	212.07	211.37	210.54	211.58	215.72	211.12	211	209.72	210.2	211.36	209.86	213.34	210.79	211.69	212.74	211.32	211.84	211.89	211.04	211.64	211.4	210.42	210.62	211.92	211.53	211.95	212.3	210.43	211.39	210.87	211.41	213.8	210.87	212.65	212.41	209.84	213.05	212.33
208.18	208.1	210.32	208.54	208.71	208.05	209.84	210.72	210.06	210.24	208.38	209.24	208.53	209.06	209.93	207.72	207.47	209.61	207.3	207.53	206.83	210.26	208.92	209.76	207.96	210.25	206.66	208.99	208.73	211.38	207.86	211.3	210.52	208.85	208.89	206.52	208.53	208.54	210.92	208.95	207.39	208.56	209.04	207.8	210.45	210.75	208.5	207.88	208.22	208.5
209.56	208.12	210.45	209.19	210.9	208.92	205.49	207.69	209.8	207.25	209.24	210.06	209.63	209.17	207.84	207.14	211.34	210.13	209.32	210.34	210.53	212.14	211.59	206.96	208.62	208.19	206.97	209.81	209.42	209.94	212.16	209.42	207.4	207.99	206.26	208.75	209.83	208.95	209.12	208.98	207.48	209.43	209.3	208.53	209.17	210.61	209.06	208.81	207.98	209.39
203.55	202.85	201.85	203.4	203.29	203.84	202.84	201.3	202.51	203.95	202.66	204.69	203.69	204.29	203.79	205.24	204.35	201.5	201.67	203.2	203.8	203.31	203.96	202.23	205.64	203.59	205.82	203.37	205.12	201.8	204.72	203.27	202.08	205.2	203.84	204.1	204.3	204.76	206.43	205.03	203.35	206.51	204.32	203.88	205.19	203.35	206.08	202.13	204.78	204.94
212.37	214.17	211.79	210.57	211.13	214.73	213.44	212.98	214.4	214.12	215.15	211.9	213.8	211.59	213.94	210.8	214.97	211.26	211.95	213.1	213.27	215.02	212.64	213.24	211.8	210.44	212.92	213.62	210.63	213.24	214.12	213.21	214.01	212.37	212.81	213.51	213.01	212.88	212.35	214.35	214.5	210.95	212.77	214.35	214.56	212.72	211.92	213.49	210.24	214.95
218.79	217.05	216.88	216.11	214.25	217.05	215.94	217.76	216.53	216.18	217.93	218.39	216.89	214.74	215.69	218.53	218.7	216.93	216.21	217.67	217.76	216.27	218.79	215.45	215.51	215.88	216.94	217.14	219.24	217.05	217.55	215.99	216.9	217.18	217.7	216.14	216.57	215.15	215.61	217.49	216.62	218.89	217.57	217.79	217.75	216.81	215.72	218.02	216.48	216.88
200.23	199.92	197.89	199.41	201.52	201.4	199.58	199.74	201.87	199.7	199.84	200.95	200.26	200.8	200.28	203.78	198.47	201.42	198.56	200.94	199.77	199.67	200.34	200.85	201.64	200.45	200.48	201.86	198.8	199.36	201.37	199.91	201.58	200.26	200.24	201.85	199.45	199.69	201.82	200.42	201.8	200.32	200.28	202.8	200.17	199.73	198.22	197.6	201.39	199.32
206.68	205.86	209.49	208.11	207.7	206.54	209.25	208.32	209.62	208.84	206.99	207.48	206.11	209.13	206.73	208.85	207.3	207.29	210.46	207.25	207.48	207.4	207.12	205.63	206.91	207.95	205.88	207.76	207.56	207.42	206.47	206.47	205.35	208.47	206.46	206.75	205.22	206.71	208.08	209.3	207.42	208.02	206.6	206.46	208.4	207.84	206.57	207.4	207.27	206.3
211.55	207.96	206.55	208.87	209.73	209.37	209.66	209.35	207.66	207.52	209.15	208.46	210.54	210.37	208.81	206.05	208.26	208.16	209.42	210.67	209.2	208.51	209.74	207.88	206.15	206.56	209.14	207.99	207.58	207.81	208.26	207.07	208.44	208.96	208.7	206.16	208.27	208.5	207.93	207.9	205.74	209.81	210.03	210.74	211.15	209.81	210.29	209.3	209.42	209.11
205.87	201.3	200.89	206.07	203.67	203.22	202.67	202.49	205.98	203.93	203.27	203.56	203.16	204.88	202.69	203.32	202.06	202.47	202.32	205.2	202.34	203.39	204.58	203.95	203.6	201.35	204.26	202.73	205.68	202.2	204.68	200.16	201.43	204.15	203.11	203.48	202.93	204.25	202.34	204.75	202.09	205.54	202.51	204.84	204.43	203.34	202.48	202.52	201.35	204.64
217.49	218.44	216.03	218.44	215.88	219.74	217.96	218.47	219.57	218.26	218.11	217.56	217.06	219.77	219.09	217.93	219.55	219.57	217.75	220.33	213.1	216.49	217.36	218.94	216.21	216.04	220.39	218.7	218.52	217.51	216.72	219.9	218.35	218.78	218.01	217.86	217.63	217.94	219.02	217.3	215.25	217.38	218.11	217.56	218.4	215.56	216.45	216.86	216.12	218.23
204.42	203.05	204.52	204.79	200.64	201.93	202.01	203.27	203.87	203.95	204.1	203.56	204.08	205.55	205.83	203.8	205.28	202.04	204.67	201.03	203.36	202.6	204.1	201.45	204.85	203.81	202.38	202.43	205.03	204.25	202.83	203.02	203.97	203.46	200.88	204.03	202.19	203.73	204.33	203.22	203.7	202.06	201.26	203.69	203.52	203.21	203.4	204.66	204.43	201.91
208.69	209.3	208.8	207.92	210.66	209.27	207.46	210.06	208.6	208.12	208.89	206.68	208.03	210.05	209.07	207.25	207.48	208.31	207.41	209.77	210.55	210.75	209.93	209.3	208.07	208.53	209.24	210.29	209.52	208.49	207.44	209.52	207.57	205.95	209.16	207.85	208.44	207.41	208.77	209.55	210.08	207.61	207.35	207.54	208.2	206.19	208.88	206.7	211.36	207.42
197.27	196.16	197.6	199.41	199.07	196.23	198.42	197.21	199.66	197.81	196.18	197.02	196.56	197.97	197.14	199.36	195.34	198.62	196.16	197.33	195.65	200.39	199.63	200.31	197.91	198.98	197.24	197.06	198.88	197.8	198.02	197.8	198.35	198.19	198.36	198.08	196.99	198.06	198.68	198.88	198.25	195.54	198.6	199.84	196.25	199.46	199.2	198.27	196.47	197.86
210.02	209.32	211.4	207.63	208.36	208.39	208.54	207.84	211.44	210.34	207.64	210.58	207.98	208.78	208.44	207.55	209.33	208.16	208.77	210.62	209.34	210.14	209.04	208.66	209.09	208.52	209.72	207.5	210.25	207.15	208.85	208.92	209.74	207.71	208.03	210.21	210.43	209.51	208.46	209.16	205.58	209.56	208.21	208.15	208.03	206.26	210.97	209.73	209.78	210
195.47	195.88	195.85	196.32	196.22	194.76	195	196.64	196.26	197.98	195.19	196.15	195.56	195.09	196.44	195.88	195.2	194.96	195.63	192.17	196.37	196.94	196.97	194.14	195.94	195.43	196.16	197.2	192.94	195.21	195.06	197.47	194.32	196.75	194.26	194.64	195.91	195.08	192.55	194.78	194.35	193.88	197.5	195.26	194.55	195.51	195.74	195.38	196.6	195.05
199.99	200.72	199.33	197.77	199.05	200.17	200.96	199.87	199.98	199.16	200.18	200.49	197.68	199.02	199	200.61	199.25	200.45	198.2	197.62	199.75	197.09	200.44	201	201.66	197.54	199.51	197.59	200.48	198.51	200.08	199.84	197.9	201.09	196.78	198.06	199.37	199.83	199.33	197.41	200.52	198.58	198.94	198.48	199.68	199.76	200.07	199.46	200.97	198.69
210.96	211.57	210.38	211.2	210.21	209.74	210.86	212.02	209.91	213.66	209.58	210.52	212.86	213.36	212.36	212.68	211.92	210.94	213.03	210.94	212.1	210.64	210.29	212.76	213.84	210.53	211.32	211.9	208.88	213.67	210.62	212.48	214	211.53	210.5	211.15	211.19	214.3	212.16	210.8	213.44	210.86	210.54	213.55	212.1	207.82	210.56	210.51	210.79	212.85
219.26	215.59	215.96	216.37	216.23	217.89	215.87	218.16	218.53	217.48	219.52	217.41	216.32	215.52	216.23	217.28	217.4	216.08	216.94	214.27	217.14	216.98	217.26	216.07	217.36	217.72	217.16	214.58	216.32	217.5	216.13	219.41	214.6	216.27	216.85	216.63	217.9	217.29	213.54	215.85	217.44	217.78	218.58	217.3	216.84	215.87	215.75	217.75	217.37	218
204.82	203.74	203.82	204.77	205.75	202.91	204.76	204.69	202.62	205.24	202.4	203.45	204.81	206.7	206.76	205.27	206.19	204.37	203.13	204.84	205.23	203.31	206.65	203.73	203.53	203.43	202.35	203.61	202.94	205.72	206.04	204.31	204.93	205.15	203.81	206.83	205.9	205.51	205.31	204.11	205.28	204.67	203.71	205.93	205.44	202.77	205.12	207.01	204.76	205.66
208.99	207.85	208.37	209.59	208.36	208.38	209.69	208.06	208.15	206.95	208.27	208.01	208.2	207.66	207.74	208.09	208.88	208.15	208.62	209.8	208.92	207.58	210.15	211.69	211.45	211.73	209.77	210.02	208.28	211.37	210.13	207.67	208.63	208.17	210.98	212.88	208.75	208.35	209.37	208.28	210.7	211.1	209.42	209.93	209.73	208.52	208.73	210.25	207.04	208.74
217.94	217.13	219.33	218.48	217.71	220.05	219.66	215.78	219.09	219.13	216.89	216.9	215.61	216.65	216.85	217.5	217.57	218.32	217.66	219.08	220.07	219.42	219.21	217.85	218.01	218.71	217.32	220.32	217.95	218.6	216.18	217.35	219.5	218.25	218.15	217.35	217.02	217.17	217.67	218.17	218.39	215.66	218.12	216.04	216.43	220.06	218.59	218.3	218.92	219.31
197.73	200.69	199.97	200.55	199.27	200.5	200	200.58	200.98	199.99	201.64	200.08	200.15	200.56	199.96	200.8	199.35	203.11	199.37	200.44	200.58	200.98	201.21	201.79	200.38	202.18	198.52	202.58	199.81	199.84	200.42	199.42	201.59	199.05	202.2	199.52	201.94	198.8	197.82	200.72	198.78	198.19	197.78	200.54	200.08	202.96	201.68	200.17	199.66	203.13
208.52	208.21	210.28	207.42	208.91	209.29	209.05	208.28	208.04	206.53	210.74	209.58	207	208.99	208.79	209.58	209.99	212.07	209.29	209.52	209.53	209.65	208.82	207.73	207.31	209.61	208.31	207.65	207.73	210.2	209.68	207.51	207.4	210.68	208.76	208.61	208.3	207.57	210.89	208.23	209.18	208.52	208.14	208.67	208.09	208.29	209.84	208.87	208.53	209.02
208.73	207.93	208.06	205.82	206.77	208.88	209.57	209.01	207.85	208.16	208.68	210.33	208.08	207.8	209.65	206.94	208.55	208.93	208.16	208.77	206.24	206.36	208.57	208.03	208.3	206.79	207.79	209	207.62	208.84	208.85	207.9	208.37	205.53	204.57	208.09	206.94	209.21	209.62	208.17	205.2	208.92	210.59	205.96	207.23	209.51	207.79	208.22	206.71	209.37
209.82	210.81	209.83	208.34	210.97	210.4	210.43	211.21	208.06	208.92	210.42	211.76	208.64	211.11	209.99	207.45	208.28	209.26	210.46	210.23	209.32	210.4	209.72	210.36	207.78	209.23	210.79	210.37	210.32	210.3	210.22	212.02	210.13	209.49	210.47	212.09	210.72	208.2	209.67	209.67	209.96	210.18	207.14	211.71	209.44	210.14	207.56	210.03	209.24	210.73
204.14	203.99	204.18	204.21	202.34	202.84	203.94	204.42	202.81	203.39	204.46	203.22	203.37	205.54	204.12	206.46	203.74	204.89	204.04	204.26	204.12	203.98	204.45	205.13	204.44	204.85	203.99	205.33	203.12	204.69	203.33	203.02	204.69	204.74	204.42	203.59	203.54	202.88	202.88	202.72	205.6	202.38	205.24	203.32	203	206.49	205.97	200.82	205.76	203.66
208.99	209.09	207.88	207.98	211.02	208.74	210.19	210.35	208.17	209.83	209.31	209.03	206.82	209.52	209.03	207.39	209.62	208.54	209.39	210.47	207.82	206.78	209.73	210.3	207.15	205.96	208.15	208.9	209.97	209.45	209.51	209.02	208.04	209.23	211.28	211.36	210.07	208.41	211.17	210.5	207.89	208.28	207.62	208.27	210.74	210.37	209.72	208.29	206.13	209.71
200.41	200.19	200.88	200.47	200.58	202.28	199.3	201.68	203.6	200.12	201.2	202.05	201.33	199.99	202.51	201.74	201.99	201.06	201.79	199.98	200.51	201.5	201.14	202.05	200.14	200.46	201.02	199.34	201.71	199.46	201.16	197.21	198.23	200.68	201.21	201.85	200.41	203.9	199.88	201.99	200.87	201.84	200.52	201.87	201.77	202.14	204.95	202.12	202	199.44
208.25	208.01	207.66	208.96	207.32	205.87	208.35	208.82	209.07	207.34	209.17	209.22	204.04	207.15	206.12	207.25	210.28	206.56	207.49	209.26	206.77	207.56	206.62	208.24	206.37	207.37	206.45	208.58	209.78	206.92	208.77	206.13	207.4	207.79	206.9	206.45	208.54	207.35	207.92	205.98	207.68	208.5	208.23	207.97	207.96	208.68	207.68	207.27	209.9	206.72
202.01	202.89	200.76	203.36	202.92	201.59	204.09	202.2	203.87	202.06	202.98	202.41	201.79	204.2	202.22	204.15	203.07	203.64	202.32	204.5	200.93	203	202.38	203.24	200.73	200.11	201.92	203.55	203.01	201.68	201.12	201.98	204.5	201.6	200.87	200.67	198.63	203.28	201.78	202.28	201.7	204.03	203.02	202.91	201.36	202.14	201.56	202.56	201.74	200.98
208.35	205.46	207.37	209.39	210.89	207.8	206.75	206.82	207.95	208.44	207.34	205.75	207.29	207.29	207.7	208.39	206.89	208.78	209.63	206.76	208.35	208.59	208.52	208.8	208.77	208.52	207.28	208.73	207.56	206.04	205.03	208.14	205.05	205.66	209.63	207.12	206.52	208.71	208.58	206.57	207.45	207.52	207.92	206.18	208.3	206.6	207.24	209.26	207.47	208.49
209.09	206.51	206.67	207.76	206.27	206.3	208.47	208.02	208.27	207.83	207.24	208.54	207.9	209.53	207.32	206.85	206.12	206.92	209.86	207.01	207.03	206.66	206.99	208.71	206.87	210.52	207.42	209.26	207.26	207.28	207.2	206.4	209.64	206.26	206.5	208.99	207.63	206.95	206.21	208.57	207.92	208.77	205.49	208.77	208.85	206.76	209.58	206.26	207.89	204.99
202.22	203.76	202.56	203.73	203.51	201.69	203.08	203.95	202.07	203.06	201.8	202.45	203.26	205.21	203.61	205.11	202.83	205.82	201.78	202.12	205.94	204.86	200.74	204.02	201.99	204.25	203.9	203.79	204.86	205.66	203.65	202.23	204.21	201.54	203.52	202.16	203.38	207.94	204.29	205.39	202.9	205.35	205.7	202.44	201.64	203.62	203.5	202.69	203.66	202.53
203.07	200.67	205.04	204.19	202.12	201.71	203.27	200.03	203.51	202.03	201.18	205.69	203.08	203.49	202.48	203.28	202.56	203.96	202.78	201.91	200.82	201.87	202.84	201.9	203.59	200.92	201.09	203.62	204.16	201.17	201.36	203.39	204.03	203.16	202.35	202.33	202.17	202.25	202.89	199.37	202.07	202.17	202.32	203.45	202.87	201.51	201.63	202.29	201.97	203.12
203.45	203.29	202.29	205.73	202.64	205.29	202.3	203.28	204.63	204.96	204.72	203.02	204.83	203.81	202.58	204.16	204.32	204.55	202.07	201.97	203.91	202.77	205.59	203.79	202.75	204.41	203.81	203.08	202.39	204.08	202.03	204.41	203.28	204.87	203.46	204.56	202.47	204.83	202.72	203.12	203.1	205.17	204.97	204.37	203.15	202.24	203.53	203.92	205.42	203.08
211.8	210.46	212.12	212.08	211.91	214.9	210.2	212.77	213.87	213	210.98	210.38	212.6	212.14	211.72	210.31	210.82	210.85	211.96	213	211.19	212.52	211.35	212.87	212.7	209.74	211.74	210.17	210.51	211.31	209.65	210.61	214.64	212.25	210.18	209.36	210.13	211.94	209.68	210.74	213.84	210.69	211.23	212.86	211.54	211.01	211.76	210.66	211.36	211.99
200.02	200.82	200.06	197.92	199.63	201.99	200.43	201.22	200.27	200.18	200.99	200.88	201.52	201.57	199.05	200.16	200.88	199.81	200.04	202.09	199.58	201.29	198.9	201.43	200.43	200.32	199.48	200.77	199.87	202.35	201	201.51	200.92	199.61	199.88	200.1	201.16	199.23	199.17	199.56	203.45	199.93	200.86	198.65	200.76	199.83	199.32	201.25	199.25	200.58
210.08	211.75	210.51	211.48	208.94	209.99	209.83	209.79	212.11	213.3	212.13	211.05	213.48	211.62	210.85	210.9	210.26	212.5	209.88	211.03	212.91	211.66	211.62	210.29	212.2	211.42	213.03	210.21	212.8	211.1	211.45	211.29	212.55	213.29	209.91	213.06	212.25	212.22	212.35	212.29	210.38	210.61	211.27	212.76	212.24	213.1	212.15	211.78	212.23	212.36
198.42	198.9	197.83	198.74	199.01	198.74	199.09	198.26	197.65	199.27	198.07	197.21	197.77	199.38	197.01	198.98	201.15	197.86	197.31	197.31	199.16	198.99	198.89	197.77	196.86	197.32	197.18	198.28	198.92	198.98	198.33	198.87	196.42	197.33	199.38	195.95	196.45	197.76	199.1	199.49	197.29	196.34	196.63	196.65	197.45	197.53	196.77	197.6	197.31	197.62
211.37	206.25	208.94	207.57	206.97	207.55	206.55	206.57	206.48	207.22	205.88	208.58	208.02	205.24	207.93	208.46	208.85	207.73	207.77	209.7	207.83	205.3	204.8	207.59	210.27	207.52	209.27	207.35	209.1	209.3	208.51	208.24	207.59	206.77	206.15	207.45	206.52	206.36	207.42	206.8	208.11	208.67	206.12	207.22	206.92	207.58	207.26	208.24	208.34	206.59
208.83	206.71	208.29	209.2	207.73	207.43	206.12	208.89	208.72	208.16	205.44	206.65	207.83	208.19	207.45	206.93	209.04	206.42	208.88	209.42	207.81	209.28	206.45	207.36	207.93	206.69	208.68	208.17	207.34	205.1	207.71	207.43	207.84	210.87	206.7	207.83	205.09	205.19	210.18	210	207.93	207.84	207.09	208.3	208.67	208.25	207.58	207.14	208.32	206.57
207.23	208.65	208.24	207.71	208.29	208.18	208.08	207.4	207.86	209.22	208.04	207.5	208.97	207.98	206.66	208.62	209.3	206.75	208.56	207.34	210.27	206.13	208.53	211.07	207.33	206.7	210.59	208.76	206.16	206.42	206.14	208.62	208.11	209.79	208.43	206.88	208.62	209.81	209.33	210.05	207.6	209.13	207.32	207.87	208.28	209.24	210.48	207.37	207.95	207.29
210.28	211.53	211.3	211.16	213.02	213.29	210.9	211.74	213.77	212.41	211.49	212.42	210.39	209.49	210.7	211.5	210.59	212.77	212.25	209.43	211.5	210.47	209.62	212.12	214.93	210.57	212.72	212.31	209.37	211.83	212.21	209.99	214.07	213.06	211.83	212.56	211.07	210.05	211.32	212.41	212.52	210.16	213.99	212.89	212.68	210.72	213.37	211.64	212.05	212.79
210.58	209.78	207.92	204.97	207.79	207.88	208.26	207.55	205.46	206.11	209.44	207.85	208.63	208.32	208.9	208.26	206.62	209.52	208.14	206.65	211.88	209.03	210.11	207.96	211.42	206.64	208.66	209.41	208.29	209.34	208.71	206.91	208.79	207.71	209.38	208.6	206.96	207.68	208.38	206.45	208.61	207.4	208	207.56	208.39	207.2	209.78	208.47	209.7	207.78
205.37	207.23	207.15	208.46	207.95	207.6	209.59	206.63	206.78	207.11	209.67	207.8	206.47	209.14	206.33	206.33	208.41	207.88	209.39	207.29	208.85	206.25	207.66	209.33	208.78	209.13	206.57	207.06	208.24	208.4	207.75	206.56	207.79	208.03	207.14	208.72	207.37	207.1	206.31	206.98	209.37	207.96	209.17	208.27	206.9	208.42	208.23	207.87	208.72	205.86
209.31	209.25	209.02	209.4	207.63	208.51	209.71	205.61	210.63	208.32	209.3	209.2	209.42	209.18	209.56	211.06	207.56	207.78	208.15	210.49	206.4	208.78	208.83	209.08	210.1	206.29	208.09	207.27	208.51	210.42	209.9	207.28	207.54	209.23	206.25	207.49	209.07	211.1	208.05	208.56	211.45	211.52	209.47	207.88	209.77	210.43	206.62	207.14	209.1	206.92
212.78	213.31	214.65	214.14	213.87	213.14	213.22	212.11	214.9	214.79	213.92	211.33	214.27	213.36	212.87	213.97	216.41	215.63	213.79	213.29	213.07	215.78	212.24	214.03	213.96	212.2	214.46	214.66	213.27	211.09	212.65	214.97	214.52	213.09	214.26	214.73	212.76	215.77	213.37	215.84	214.46	212.77	212.86	213.55	213.84	213.68	212.93	212.71	211.89	215.23
212.64	212.36	212.52	212.11	214.96	213.07	213.42	211.6	211.78	213.43	212.83	212.83	212.74	214.84	210.35	212.24	211.53	210.04	212.84	210.84	213.01	212.09	213.36	215.32	213.5	211.48	212.6	212.5	212.15	210.34	214.54	213.33	212.54	213.55	212.39	213.68	213.02	212.78	212.65	213.47	210.99	213.85	212.19	212.47	211.38	212.64	213.85	211.16	211.36	212.44
209.72	209.72	209.97	207.89	209.65	207.71	210.44	209.11	209.26	210.34	211.87	207.92	209.57	207.97	210.54	210.82	209.68	209.29	210.57	208.71	210.65	209.23	208.94	210.11	208.31	207.61	209.05	208.07	207.08	208.75	209.16	209.02	209.81	210.68	211.52	210.59	210.71	210	210.73	209.17	210.87	207.03	209.93	212.07	210.32	207.11	208.01	210.35	211.92	207.96
217.22	217.79	217.46	219.12	216.38	217.23	217.75	218.32	218.09	216.25	215.23	215.78	218.41	217.11	218.82	220.52	217.54	216.5	217.81	216.86	217.42	213.41	216.97	216.63	217.06	216.58	215.45	216.83	218.55	215.84	216.32	217.98	218.54	217.14	218.9	216.33	218.31	217.2	215.95	218.1	216.47	216.78	218.63	217.13	215.26	215.39	215.64	217.45	217.21	216.18
200.07	201.88	202.68	201.97	203.19	202.12	200.89	198.41	201.97	202.63	200.55	202.05	200.05	199.65	199.69	199.96	200.91	200.47	199.32	200.66	201.04	201.47	202.23	202.64	202.21	198.84	200.16	200.88	199.31	200.5	200.48	203.04	200.2	199.24	201.14	199.58	196.93	202.81	202.14	200.92	203.23	199.97	200.53	202.3	202.24	200.72	197.8	202.25	201.19	201.82
218.93	216.21	219.37	217.31	216.69	217.02	219.13	217.56	218.52	217.43	216.38	218.64	216.14	217.82	217.23	215.21	217.43	217.18	219.53	217.99	220.27	216.45	218.28	221.03	221.42	216.56	220.17	216.91	218.78	218.12	217.43	217.34	217.57	218.41	217.62	215.27	217.14	216.75	218.78	221.65	217.03	217.97	215.92	216.81	217.38	219.62	217.6	218.81	218.05	217.41
208.07	211.26	209.27	207.9	208.02	209.02	208.69	208.54	210.02	210.52	208.8	210.5	208.49	207.84	210.3	210.77	208.58	211.46	208.96	206.14	208.14	206.29	207.06	208.7	209.29	209.83	206.21	208.32	208.8	209.8	210.07	209.32	207.3	207.3	208.95	211.13	205.98	209.55	206.44	206.23	209.98	209.45	207.03	208.71	208.32	209.25	206	208.42	207.64	208.27
209.12	209.54	209.01	210.26	211.07	210.28	207.31	208.12	210.21	208.06	208.66	210.2	209.77	206.97	207.82	208.42	209.11	206.37	210.85	210.26	209.65	207.67	207.77	207.13	208.95	207.34	210.74	207.2	207.83	208.43	209.86	208.02	208.63	209.3	207.34	207.4	209.67	208.8	206.61	208.62	208.71	208.45	207.32	208.85	211.05	209.67	207.45	208.44	209	207.98
198.8	198.61	199.32	197.68	201.11	198.84	200.28	195.32	197.18	197.79	195.97	194.87	198.04	198.57	196.39	197.21	195.75	196.26	196.61	197.94	199.04	196.46	198.41	197.15	199.1	199.28	199.09	199.66	198.78	199.6	198	197.7	198.27	196.37	197.47	196.33	197.82	196.67	198.29	199.01	196.85	198.3	198.81	197.54	199.92	197.38	200.16	198	196.34	198.27
210.55	209.98	210.42	213.02	209.93	210.99	213.49	212.98	207.67	210.84	211.34	210.35	212	208.44	209.53	212.3	211.54	209.62	212.09	211.37	211.38	211.95	212.45	211.67	211.83	211.37	211.11	213.33	210.4	213.17	210.23	208.84	211.38	211.62	210.87	212.84	212.84	209.57	211.31	212.64	211.09	213.44	211.88	210.56	212.97	209.7	213.08	209.78	210.77	213.75
215.03	212.8	212.39	213.58	212.24	212.73	212.75	213.33	215.15	213.22	212.34	214.54	213.52	214.25	213.95	210.74	212.94	212.74	212.41	211.3	211.89	212.04	213.54	213.11	214.2	212.93	214.98	213.88	211.39	213.79	213.2	212.98	214	213.9	213.33	212.2	210.61	211.07	213.35	213.64	211.44	213.56	213.46	210.93	212.17	215.14	213.07	212.99	210.72	212.65
203.87	203.11	205.66	204.45	203.7	203.22	202.3	205.29	203.49	205.56	203.03	202.71	204	202.71	205.35	203.32	204.54	203.11	202.79	204.77	203.58	202.67	202.79	203.74	203.54	202.96	203.99	204.3	205.06	202.34	202.5	201.75	203.69	206.52	202.77	203.45	205.15	203.66	202.3	203.57	203.69	202.78	205.37	203.77	203.27	207.15	203.17	205.33	204.18	204
214.85	213.06	211.24	214.45	213.97	216.37	214.49	212.93	212.9	215.22	212.67	214.67	216.53	213.59	213.99	215.89	213.26	213.07	213.87	214.43	213.11	214.49	214.02	211.85	210.46	215.08	211.84	214.74	214.3	213.05	214.06	217.27	214.07	215.07	214.02	213.76	212.44	215.28	212.64	211.26	213.91	213.73	212	213.89	215.28	214.6	215.38	212.69	213.78	212.43
205.33	208.3	204.24	207.25	204.63	204.35	206.41	204.7	203.56	204.99	206.6	206.13	204.39	205.61	205.37	205.53	203.43	202.73	204.54	203.68	205.8	204.62	204.87	204.29	205.43	204.86	206.1	204.53	204.76	202.83	203.07	204.8	204.65	205.72	205.35	204.31	205.19	203.22	207.25	203.99	201.68	203.41	204.28	206.7	202.36	204.34	204.58	204.35	205.46	205.16
207.98	211.56	206.29	209.45	209.54	210.05	208.48	209.67	208.16	208.71	209.17	210.37	209.7	209.71	209.75	208.91	209.29	211.57	210.22	210.14	208.32	209.61	209.29	207.59	209.44	210.69	209.73	209.42	205.34	208.21	210.42	208.14	208.44	209.22	208.01	211.99	210.41	207.59	210.06	208.53	208.28	208.61	208.84	210.8	208.26	209.84	207.78	208	209.83	210.28
205.71	205.77	204.72	206.37	204.09	206.24	205.3	205.06	204.45	203.93	206.42	205.56	202.15	203.17	205.26	203.25	202.98	205.71	204.46	204.72	204.08	203.68	204.58	205.4	203.71	203.58	205.7	205.66	205.37	206.01	205.61	203.95	203.96	203.91	205.37	204.01	205.62	205.21	206.21	207.13	206.69	205.81	203.69	204.28	205.2	205.32	205.44	204.02	203.02	207.32
200.88	201.37	200.32	200.28	199.56	200.7	202.28	200.18	199.01	201.83	200.86	198	200.61	199.61	199.2	202.49	201.79	199.24	199.75	201.45	200.76	201.99	200.27	200.51	200.87	199.47	201.46	198.56	200.72	201.12	200.89	199.48	202	200.72	201.7	201.27	200.61	200.58	201.98	202.26	200.96	201.75	201.8	196.78	199.11	201.52	200.06	201.87	199.69	200.69
203.73	204.37	206.14	202.17	205.82	203.94	202.62	204.82	204.87	203.45	204.84	206.16	204.4	203.12	205.25	202.26	206.28	206.12	202.45	203.24	204.56	205.89	204.71	205.27	205.24	206.67	204.64	207.52	203.73	205.08	203.4	205.45	205.58	205.98	204.62	204.93	203.96	206.3	203.41	205.45	204.41	205.58	203.45	204.31	205.02	201.8	203.04	204.18	203.56	205.48
199.73	201.06	200.21	199.11	200.3	201.61	202.4	197.29	201.92	200.13	201.82	201.2	200.37	200.33	200.15	198.74	201.35	202.16	200.37	199.27	202.47	200.65	199.67	200.36	201.34	200.76	201.52	198.97	199.19	200.59	200.04	198.51	198.02	199.51	200.02	201.03	201.45	198.64	202.05	200.71	201.06	199.87	200.75	199.9	199.85	203.42	200.4	199.8	199.64	201.73
220.56	217.44	215.3	216.61	218.05	216.89	217.82	217.59	214.7	218.71	215.25	215.4	215.32	217.47	217.41	217.48	216.55	217.38	219.22	216.02	217.44	215.98	215.93	216.23	220.03	219.07	216.21	217.8	216.83	217.01	215.76	217.02	216.06	216.52	217.38	218.75	217.28	219.32	216.92	215.84	215.94	218.87	216.35	216.77	216.46	216.58	216.11	216.45	217.07	218
210.49	207.44	208.85	206.74	207.52	207.86	208.7	208.99	207.42	206.7	206.9	208.6	210.56	207.1	205.9	204.42	208.93	208.77	209.12	204.44	207.82	207.73	208.49	209.27	205.92	207.19	207.7	208.67	205.82	207.26	205.26	208.36	205.86	206.62	208.7	206.39	205.63	206.69	206.24	207.21	206.33	209.74	209.74	207.29	208.01	209.25	206.15	208.2	208.62	206.43
216.18	218.6	214.38	214.15	215.55	216.97	216.11	219.58	216.84	218.21	218.39	216.52	216.64	216.78	217.1	217.08	217.68	217.24	216.68	216.12	216.77	219.67	215.22	218.37	216.92	217.68	215.5	218.03	216.92	216.95	216.8	216.55	217.13	214.96	216.31	216.68	217.08	216.7	215.24	213.2	217.69	218	216.38	215.35	214.43	216.67	220.33	217.25	217.74	214.77
201.3	201.2	204.67	202.98	203.93	202.82	203.63	204.59	203.35	202.6	204.22	202.48	203.14	201.57	202.81	202.22	203.41	202.86	202.86	203.43	205.98	203.92	203.71	203.98	203.05	202.77	203.73	204.53	202.61	201.24	203.75	203.66	205.08	203.31	203.42	203.46	202.96	203.61	201.82	201.78	202.78	204.61	202.82	203.72	203.52	204.07	204.21	203.22	202.87	202.14
208	208.55	206.92	208.38	207.08	207.63	205.18	210.56	207.08	207.54	206.88	207.98	208.07	206.73	206.91	206.83	208.81	209.46	209.96	208.35	208.12	206.71	208.86	208.63	210	209.42	207.07	208.96	207.86	209.06	206.42	209.16	207.78	206.43	208.07	208.47	206.69	211.18	208.42	207.5	207.92	208.29	207.43	209	207.57	207.18	207.59	209.61	206.19	207.92
210.04	204.57	209.07	207.61	209.02	209.76	208.81	207.01	207.87	208.92	208.85	209.24	207.71	208.11	208.46	208.22	207.94	206.33	207.29	206.45	209.51	210.62	208.72	209.71	207.69	206.9	210.62	207.4	207.44	207.56	210.38	208.33	208.96	207.02	206.59	207.22	206.31	208.83	207.39	207.6	208.58	206.88	206.11	207.55	207.61	208.53	207.21	206.05	209.86	206.86
206.12	205.85	203.57	207.51	205.91	206.81	204.05	205.23	205.73	203.62	204.99	205.53	204.26	206.48	203.71	206.08	204.8	204.37	205.05	203.99	206.36	204.55	204.23	205.32	208.06	206.82	207.14	204.88	205.23	205.25	204.68	203.7	205.8	203.46	204.32	203.64	203.71	205.19	204.57	204.4	203.75	205.35	204.08	205.25	203.86	205.3	203.43	205.86	203.68	205.28
212.16	212.02	210.29	212.89	211.06	212	211.56	210.73	210.59	211.02	212.24	212.56	210.9	213.83	209.63	211.81	211.31	210.52	212.33	211.61	210.04	213.24	211.81	209.69	211.43	211.25	213.73	210.83	212.6	210.73	211.29	212.17	212.84	211.23	210.92	212.2	210.52	212.73	213.64	208.08	211.29	209.87	211.18	209.9	212.21	210.76	210.24	213.55	211.23	213.51
216.7	218.82	216.3	216.42	214.21	217.58	216.02	217.33	218.29	215.15	217.29	217.58	215.5	215.67	218.6	216.28	217.32	216.76	214.79	216.42	216.82	217.96	217.59	216.26	216.3	215.7	218.06	217.11	218.17	218.09	215.26	218.67	216.61	219.04	216.24	218.31	216.16	218.14	216.74	216.4	216.66	216.31	217.66	217.1	216.24	218.41	218.06	216.72	217.27	216.28
208.17	207.97	210.09	206.21	208.06	209.19	209.04	208.79	209.05	207.86	208.06	208.57	208.76	207.81	209.85	207.56	207.34	208.69	207.23	209.75	209.3	208	208.83	206.61	209.14	207.81	208.73	209.04	208.7	209.29	209.49	211.83	207.55	210.69	208.67	209.88	209.47	209.89	209.76	207.06	210.18	208.59	208.39	208.42	207.78	209.4	209.56	208.07	208.49	207.48
197.85	200.15	199.08	196.18	199.61	199.13	196.41	197.25	198.67	198.12	196.9	197.56	198.52	199.22	198.19	197.41	196.28	196.99	197.76	198.5	197.12	198.76	197.39	198.1	199.44	199.35	196.77	198.69	197.48	197.39	196.2	199.83	199.33	199.32	197.3	196.88	200.93	198.71	198.86	199.56	198.71	198.44	195.76	200.07	199.77	196.94	199.45	197.92	198.59	198.5
206.48	207.28	206.91	206.15	207.26	206.5	209.09	208.91	207.12	208.33	206.56	208.46	206.51	206.43	207.44	206.19	206.95	205.59	206.98	206.47	206.73	208.29	206.47	207.65	205.38	208.44	208.14	208.1	206.61	206.88	207.87	207.79	206.05	207.82	207.4	208.65	207.18	208.34	208.67	207.59	208.29	206.03	205.87	207.36	206.46	207.79	209.22	205.23	207.18	208.78
209.5	208	209.43	206.8	210.87	209.65	210.7	208.67	208.84	207.32	207.17	208.79	207.92	207.84	207.21	206.87	211.04	207.97	211.35	209.96	208.27	208.27	211.03	210.07	206.58	208.1	210.25	208.47	207.88	209.49	208.93	208.84	207.42	207.06	207.02	210.29	210.31	211.28	206.43	210.99	208.81	207.5	209.63	208.36	209.25	209.58	209.7	208.92	209.68	208.27
200.25	197.52	200.09	199.87	199.54	199.29	199.3	200.62	198.28	199.17	200.11	201.4	198.65	199.62	201.02	200.58	201.64	201.47	199.65	198.94	198.21	198.94	198.01	197.71	197.33	199.78	198.87	198.81	197.28	200.79	200.51	201.95	200.74	198.92	200.09	198.87	200.15	197.96	199.38	198.61	197.91	200.57	200.62	198.94	197.38	199.45	200.8	200.98	199.39	198.81
205.96	207.31	209.93	208.76	208.84	208.82	208.81	206.96	209.62	209.67	210.25	208.67	208.48	209.12	209.27	207.81	208.54	209.72	209.34	208.05	206.5	208.02	209.03	209.53	208.62	209.55	207.79	208.48	207.22	207.08	208.27	208.73	207.5	208.82	208.63	210.27	207.79	208.47	206.12	208.72	209.82	207.32	208.32	210.85	208.55	207.5	209.04	208.41	209.44	209.09
201.55	202.09	203.85	203	204.29	202.39	203.18	204.12	205.45	203.78	203.88	201.37	202.59	202.07	203.06	203.12	204.2	204.75	202.64	203.24	202.87	203.17	204.28	201.85	202.68	202.48	202.3	202.9	204.24	201.9	202.91	203.84	201.89	203.77	204.72	202.97	203.43	202.7	205.76	203.73	204.53	204.47	204.02	203.52	203.49	204.48	203.54	200.75	203.36	204.12
212.72	213.66	208.82	212.16	212.48	212.44	213.07	213.27	212.69	212.42	214.9	213.4	212.14	215.58	210.75	207.83	212.72	214.18	214.89	213.06	211.68	212.71	214.86	215.4	212.61	211.81	214.9	212.34	211.39	213.93	212.58	212.73	214.3	214.03	210.63	214.56	213.11	213.06	214.42	211.4	213.28	212.77	215.66	215.03	213.41	213.26	213.45	213.21	210.89	216.21
210.59	212.3	214	211.94	211.75	212.22	213.07	212.34	210.62	212.42	211.6	210.75	213.32	215.11	213.58	212.49	215.21	211.43	212.14	210.52	211.6	214.07	210.83	211.84	212.35	211.42	210.89	211.16	211	212.77	214.73	212.83	210.78	213.29	212.68	212.63	210.59	214.09	213.38	213.58	212.59	212.23	211.63	212.18	213.19	212.73	211.61	212.18	212.39	212.88
204.89	202.8	206.01	206.46	205.08	204.6	202.63	202.86	206.33	205.33	205.05	203.14	202.82	203.42	204.68	202.82	205.83	203.52	205.44	203	204.02	204.07	205.64	203.24	203.29	203.26	206.13	204.62	202.56	204.62	202.45	201.99	203.19	203.04	203.28	205.41	205.58	204.46	203.26	205.61	205.9	204.57	204.07	203.56	203.86	204.02	202.68	204.21	203.39	204.78
207.01	207.57	206.9	207.8	207.73	208.34	207.07	205.94	208.56	208.87	206.67	207.62	206.56	210.36	208.31	207.32	207.12	207.58	207	206.76	206.69	207.57	208.28	206.9	209.01	208.29	206.14	209.58	207.25	207.68	208.37	209.44	207.63	204.73	208.88	208.94	208.86	208.49	206.87	209.61	209.87	208.97	208.7	207.09	205.28	208	207.11	206.79	208.92	207.29
209.09	206.82	207.99	207.92	210.57	209.18	205.44	206.15	206.95	208.89	207.21	204.07	208.31	205.97	207.36	208.94	209.58	206.47	206.98	209.34	207.29	205.21	208.71	207.08	208.51	208.97	207.99	209.01	208.53	206.19	206.02	205.13	209.22	207.22	207.01	206.2	209.79	206.02	206.36	207.61	205.96	208.62	207.36	207.27	208.33	208.97	204.98	205.26	208.03	208.77
205.21	205.57	203.99	203.43	202.25	203.11	203.18	201.68	200.63	203.99	204.71	203.04	205.71	204.65	203.58	204.24	203.39	202.46	205.62	201.2	203.03	203.72	205.46	204.53	205.3	203.92	203.34	203.38	204.83	203.81	203.77	203.6	204.32	203.48	203.84	203.75	203.6	203.19	204.82	204.18	205.46	204.06	201.52	205.09	202.36	203.21	204.16	204.12	205.72	203.1
207.91	209	209.79	208.63	208.55	207.23	208.4	208.91	208.81	210.89	209.41	210.99	209.77	208.64	211.25	210.59	210.07	209.71	207.42	211.43	209.13	208.09	208.33	210.42	209.21	209.45	209.44	209.3	208.19	207.62	208.02	207.15	205.75	207.55	207.05	209.32	207.7	207.59	208.8	208.8	208.77	208.99	207.95	209.13	210.93	206.94	209.15	208.33	207.86	208.47
204.16	204.92	204.99	204.87	203.83	206.95	203.44	206.05	204.93	206.49	207.66	206.38	207.59	205.06	205.95	207.29	205.42	208.39	206.53	204.35	206.16	206.12	205.18	207.51	206.24	206.74	204.92	205.94	204.89	208.08	206.86	206.03	205.01	205.56	206.73	206.58	204.41	206.71	204.37	203.91	204.7	206.8	207.65	203.16	204.84	205.33	208.48	205.66	203.88	206.5
214.22	210.84	209.76	211.44	212.45	211.71	210.53	210.4	214.72	211.77	211.79	211.23	211.48	212.98	210.26	210.2	208.98	210.89	211.84	212.62	212.4	211.63	210.37	214.13	210.87	211.04	210.39	214.06	211.85	210.25	208.38	210.39	211.94	211.09	209.87	211.24	212.63	212.17	211.86	210.14	215.04	213.2	213.11	212.03	213.55	213.1	211.9	212.12	210.25	213.79
208.26	210.88	210.11	207.97	208.9	209.11	210.31	209.24	210.06	206.4	210.1	207.01	208.53	207.92	208.94	210.73	207.2	208.37	209.18	209.74	209.76	211.95	209.82	210.51	208.75	209.99	207.96	208.66	209.84	210.3	208.28	208.95	208.73	209.93	208.41	209.55	208.52	211.8	210.1	205.7	209.15	206.62	208.78	209.02	208.19	208.19	208.95	208.93	207.1	208.67
207.05	208.23	208.28	208.21	208.75	206.11	206.68	208.7	207.55	206.43	208.03	208.51	207.07	208.55	208.69	208.94	207.96	208.02	209.23	206.06	208.17	208.14	206.95	208.54	207.27	206.23	209.44	207.18	207.13	209.34	206.29	208.88	208.05	209.73	207.45	206.55	205.63	207.03	206.8	208.73	207.08	208.96	207.08	207.35	208.42	205.51	208.22	206.95	207.09	209.17
207.82	207.44	208.49	208.74	206.97	208.69	208.82	206.49	208.33	205.88	207.5	206.98	206.6	204.85	204.91	203.13	205.78	207.06	208.14	207.81	206.91	206.53	209	207.45	209.28	208.31	206.42	209.7	206.69	207.84	206.74	205.49	208.64	207.76	209.87	209.23	206.53	208.17	209.48	206.13	204.82	208.19	207.43	207.12	206.58	208.14	208.91	209.78	204.75	207.44
214.33	216.93	216.67	216.26	216.71	217.35	216.15	218.88	216.57	218.19	216.77	217.21	217.36	216.56	216.74	216.04	217.57	215.1	217.26	220.8	218.5	215.11	217.37	217.62	217.91	215.88	219.22	217.96	217.48	216.68	215.49	216.65	219.38	216.99	218	215.28	219.34	218.26	218.16	216.25	217.51	215.75	216.31	214.54	216.8	216.05	213.64	217.74	215.72	218.58
208.77	208.88	210.74	210.96	212.52	211.12	208.12	211	208.38	208.36	209.33	208.91	210.61	210.04	212.27	209.05	209.45	209.78	209.79	210.12	211.19	208.84	208.79	213.17	208.77	209.31	208.91	209.1	208.54	211.21	210.73	208.29	208.65	210.06	208.62	207.7	208.54	209.33	211.19	207.37	208.23	208.77	210.27	209.47	208.37	208.95	208.79	210.9	208.4	209.51
218.26	216.83	215.35	217.92	217	215.35	217.54	215.54	216.76	216.03	217.52	215.67	216.82	217.38	217.86	217.87	216.7	215.14	217.14	214.59	215.45	216.64	216.77	216.03	217.18	218.16	216.41	216.49	218.35	218.22	216.32	216.12	220.3	216.43	218.49	215.28	215.16	214.29	217.6	214.73	216.93	216.41	216.46	216.82	218.48	217.07	217.67	215.02	217.15	217.3
209.05	209.72	208.22	209.58	211.04	209.68	211.22	210.97	211.41	208.75	207.55	210.29	209.02	209.35	208.12	208.64	210.27	208.47	208.99	208.88	209.41	206.04	209.81	209.1	209.27	207.34	204.41	206.7	208.83	208.11	209.27	209.5	208.48	211.13	209.33	206.8	209.71	206.86	208.58	208.53	208.53	208.32	209.35	207.75	208.35	207.67	206.22	211.04	207.25	209.86
211.8	212.79	212.36	210.54	210.49	214.8	212.39	212.67	211.6	210.2	211.7	211.32	211.48	211.26	211.9	213.08	212.64	212.56	214.21	211.82	212.13	210.32	212.51	213.08	211.57	212.28	212.32	211.47	211.54	210.65	210.82	211.48	210.73	211.17	209.84	211.48	209.23	211.73	211.52	213.97	212.09	213.17	211.87	211.36	211.37	210.08	210.71	212.47	211.9	213.99
217.96	216.43	218.58	216.73	216.2	214.99	218.18	216.88	219.19	213.44	218.68	216.2	214.73	217.07	217.38	215.94	217.52	218.21	218.56	218.83	216.96	215.52	216.24	216.67	217.77	217.19	218.61	216.56	217.32	216.31	218.35	216.43	216.32	217.4	218.07	217.6	217.28	216.21	216.64	216.19	214.95	218.79	217.07	216.8	218.04	215.57	219.31	214.54	215.58	215.51
208.1	209.91	206.1	207.5	205.85	207.34	209.24	208.99	208.59	206.24	207.77	209.14	207.96	206.66	209.12	206.84	208.25	206.42	209.29	207.56	208.1	206.69	209.49	208.36	205.07	206.74	208.76	208.21	209.69	204.53	208.13	205.57	206.51	206.16	206.87	207.22	207.16	208.07	206.47	210.05	208.37	209.86	207.7	207.66	206.43	208.18	208.26	207.1	208.14	206.54
216.65	217.45	218.53	215.91	215.33	218.83	217.53	214.23	217.52	215.5	217.66	216.4	218.99	216.47	215.85	219.01	215.97	217.29	216.61	218.76	214.98	215.54	218.07	218.09	216.59	218.32	215.39	214.59	215.58	216.2	217.13	216.55	217.94	217.35	217.25	216.73	216.68	214.93	217.31	216.53	217.55	216.81	217.11	216.97	218.54	214.62	216.81	217.04	216.51	216.34
214.15	215.15	212.2	212.6	213.31	211.68	212.72	212.93	213.8	211.75	214.98	213.55	212.75	211.89	212.66	212.8	214.25	214.8	212.23	213.95	212.8	212.24	214.66	212.02	213.22	212.68	213.95	211.24	213.35	214.66	213.86	210.66	209.32	212.62	210.8	211.5	214.6	210.58	211.98	212.65	213.42	212.94	210.81	212.23	212.95	214.25	213.31	213.89	213.04	211.85
202.19	202.1	203	202.94	202.88	202.74	203.07	203.6	203.89	201.7	200.83	203.84	202.75	200.71	202.5	202.47	200.63	201.88	201.81	204.48	201.88	203.34	202.44	200.87	202.81	204.58	203.2	201.65	202.18	202.36	203.2	202.64	204.21	203.37	201	202.05	203.12	201.29	199.96	202.28	201.84	200.7	202.66	201.45	202.11	201.43	201.52	201.84	203.49	204.37
209.26	210.39	210.56	210.06	209.96	210.92	209.08	208.63	208.18	208.44	209.7	210.74	209.77	211.34	208.29	207.06	208.46	209	209.21	207.88	205.62	208.52	210.59	208.17	208.27	209.47	208.52	207.06	208.1	210.06	210.46	209.1	207.76	207.38	210.63	206.03	208.36	207.91	209.12	208.85	207.22	208.21	208.56	209.25	208.85	209.11	207.93	209.7	206.75	210.12
218.08	217.07	217.54	218.35	218.88	218.92	217.5	215.94	216.86	218.58	218	216.4	214.59	218.64	218.67	215.17	217.84	217.86	215.96	215.47	216.59	217.43	214.93	218.59	218.24	217.66	218.34	216.12	219.36	218.18	215.08	219.05	218.84	216.8	217.03	216.93	216.21	215.37	214.98	217.29	215.8	217.18	218.11	216.59	215.22	216.34	217.67	218.44	217.94	217.89
208.23	210.85	209.72	208.3	209.48	208.36	209.29	208.38	209.18	209.47	208.37	209.63	208.07	211.27	209.92	209.58	207.96	208.98	209.15	211.47	209.61	207.9	208.29	210.3	207.8	209.05	207.61	209.02	207.5	208.87	206.77	209.77	208.51	210.06	208.15	206.81	212.2	207.45	207.08	206.72	208.47	208.89	209.6	209.25	206.73	209.7	209.01	210.25	209.62	208.81
207.64	204.56	207.04	207.73	209.96	208.76	207.23	208.36	206.88	207.69	206.13	208.93	207.13	207.79	208.42	208.56	206.49	208.81	208.56	208.81	208.92	207.99	207.04	206.66	209.31	210.23	205.17	207.04	206.75	206.48	207.78	208.23	209.28	206.29	208.35	207.32	207.32	207.23	210.94	207.42	207.24	207.33	205.28	208.21	209.46	208.04	204.92	208.16	207.99	206.55
210.67	211.05	212.09	211.59	211.7	212.31	210.58	211.87	210.89	210.33	210.56	209.96	209.05	211.32	210.82	209.81	211.44	209.21	213.37	209.88	209.75	212.5	211.7	210.61	211.09	213.68	211.49	213.21	209.91	212.45	212.18	212.8	210.83	208.66	209.67	212.31	213.06	212.45	212.42	211.5	210.96	212.02	212.3	209.96	212.23	210.76	211.23	210.85	212.95	210.39
203.14	201.97	202.1	203.81	202.07	203.82	202.31	202.33	202.99	202.28	202.79	205.31	204.36	200.4	202.04	201.66	204.11	202.57	205.26	202.6	199.96	200.53	203.07	202.07	205.08	200	203.91	200.26	201.36	204.12	202.88	202.3	201.87	203.28	201.82	202.25	203.79	203.61	202.89	206.71	203.21	203.95	203.81	202.14	203.23	202.27	203.45	204.76	203.27	202.73
205.07	205.71	205.17	204.86	203.66	204.29	205.42	205.18	202.94	202.68	205.15	206.7	205.3	206.47	206.67	204.01	205.05	205.09	202.4	206.87	204.14	205.12	204	205.34	204.7	203.18	206.81	203.66	204.32	205.71	203.23	203.44	205.13	205.56	205.94	206.34	204.7	203.32	203.3	204.78	204.81	203.42	204.3	205.91	206	204.03	204.63	203.64	205.25	204.5
200.1	196.47	200.62	198.42	202.84	199.03	200.81	198.3	199.79	198.6	198.08	202.15	199.31	200.71	200.74	197.18	200.81	196.4	200.56	199.66	199.84	199.01	198.31	199.91	199.6	198.35	198.57	200.99	199.35	200.24	197.64	201.26	198.25	201.66	200.76	198.93	199.52	198.96	200.12	200.08	199.75	198.3	200.85	200.03	200.14	197.94	201.33	200.07	200.11	199.91
210.86	207.99	210.64	209.22	210.28	210.84	210.49	210.93	207.63	206.7	209.68	210.61	209.94	209.69	210.1	211.34	209	210.34	210.72	211.98	210.09	210.11	209.29	210.26	209.92	211.57	208.86	210.54	211.46	208.65	211.63	211.64	211.98	208.61	208.89	209.14	208.71	210.52	211.48	209.56	209.22	209.72	209.09	206.13	210.69	209.63	209.96	208.96	212.16	208.32
209.99	206.65	210.16	210.12	209.95	209.34	208.23	209.46	210.66	210.39	207.83	210.87	209.1	211.72	209.89	208.94	211.49	210.57	210.46	209.38	208.51	208.78	209.23	209.07	208.27	208.34	211.04	209.13	210.93	209.15	208.38	209.69	209.52	211.7	209.62	211.38	208.76	209.74	209.72	207.03	208.94	211.01	209.13	206.91	210.21	210.73	211.09	209.54	206.25	209.96
216.01	215.04	216.93	217.34	220.79	214.41	218.15	216.04	216.27	218.37	217.93	217.15	215.76	218.02	216.08	219.97	217.64	218.91	216.4	217.57	217.53	216.49	217.5	216.33	218.58	215.95	216.8	215.91	216.31	218.19	217.61	216.32	216.57	219.31	218.68	219.25	216.22	216.53	216.42	217.37	217.97	216.17	217.7	217.98	217.87	217.7	216.1	217.67	218.43	214.12
207.96	207.02	211.55	210.91	209.19	208.13	208.25	207.78	206.54	211.07	207.19	209.14	209.8	210.78	207.49	209.04	209.36	207.94	208.46	210.12	205.46	210.57	208.47	210.78	207.79	207.12	209.9	209.48	205.6	206.63	211.28	207.97	208.75	210.94	209.09	207.69	206.98	209.13	211.18	209.18	207.48	208.13	207.63	206.77	207.6	207.67	209.34	211.07	208.5	208.58
208.72	208.48	207.95	206.31	207.77	207.77	209.83	207.06	206.89	211.01	208.4	208.55	210.19	207.02	208.9	207.5	209.16	208.46	208.34	208.85	206.75	209.33	207.9	209.33	208.2	208.81	206.76	206.53	208.9	207.3	208.35	207.38	208.27	208.56	207.34	210.54	206.12	206.48	208.76	208.13	209.85	207.59	208.27	207.33	208.21	209.49	208.83	208.21	209.62	205.54
202.82	205.2	200.54	204.48	207.05	204.38	203.01	201.81	202.03	204.98	202.86	203.05	204.3	203.23	205.05	203.16	203.68	202.11	203.58	204.33	203.01	203.53	203.58	205.22	202.14	203.6	204.37	203.42	204.19	203.17	202.78	202.05	203.86	204.26	202.07	204.36	202.83	202.39	204.15	205.66	202.48	203.37	201.86	203.87	205.1	203.6	200.53	204.32	203.93	205.54
218.28	219.09	214.94	216.7	217.83	217.78	218.53	216.77	217.5	216.83	217.94	217.33	215.64	217.41	215.74	218.33	217.55	217.31	217.93	215.66	216.88	216.97	217.21	217.79	216.77	218.86	215.58	215.8	217.77	217.27	216.38	217.2	214.3	216.73	217.15	215.56	218.04	219.5	215.81	218.17	215.41	219.4	218.11	217.87	218.17	216.79	217.98	216.28	215.32	217.26
209.58	206.1	207.13	207.35	205.05	207.22	208.5	206.3	208.99	208.52	208.35	207.8	208.07	209.25	209.2	208.22	207.24	207.95	207.13	206.1	209.93	207.39	207.65	207.55	208.51	204.5	206.86	208.92	208.84	208.4	207.62	208.37	209.13	207.01	207.8	208.42	210.45	207.12	207.14	208.61	207.89	207.96	207.74	207.49	208.94	205.94	207.22	207.98	208.5	207.33
207.71	209.35	207.88	206.41	209.52	208.85	207.62	207.42	209.25	208.88	208.19	207.15	207.42	208.98	209.94	207.84	207.4	208.77	208.17	209.2	209	207.38	206.55	207.09	206.31	205.53	209.13	207.11	208.71	206.88	209.41	206.75	208.18	205.93	208.85	208.38	208.13	209.83	208.3	210.86	207.31	208.22	208.31	211.34	206.55	206.92	207.23	207.55	206.13	208.32
205.12	202.17	203.45	203.07	204.78	203.47	204.05	202.7	205.73	203.22	205.25	205.7	203.98	204.22	203.62	203.52	204.65	205.38	204.2	204.88	203.16	202.92	204.35	204.84	204.71	203.18	203.9	204.81	203.9	204.32	203.3	203.66	203.4	203.55	205.11	204.3	204.27	204.95	203.58	202.77	205.32	205.96	203.35	201.87	203.42	203.31	203.37	203.59	203.33	204.8
207.53	208.13	208.75	207.7	209.26	206.72	206.07	208.3	208.51	208.12	208.13	208.75	209.87	208.69	209.29	209.38	206.57	208.87	209.81	210.15	210.55	207.83	206.53	210.51	208.85	207.86	208.88	207.18	207.24	207.34	207.99	210.23	208.41	208.55	209.25	208.19	207.59	207.77	208.52	207.49	208.47	208.36	208.27	208.64	209.45	208.52	207.64	209.36	209.12	208.89
204.89	202.65	203.3	203.72	205.46	203.41	202.39	202.23	202.15	203.04	203.12	204.82	205.46	203.44	201.47	201.55	203.87	204.42	202.69	203.96	201.05	201.98	203.61	204.98	204.8	204.08	201.25	204.26	201.21	203.63	201.15	203.27	203.25	205.5	202.21	203.02	202.84	205.75	206.1	201.18	201.89	204.6	200.54	202.83	203.55	203.13	204.31	200.95	203.57	202.79
203.64	202.48	202.01	203.27	201.95	205.36	203.49	203.74	201.7	202.9	202.63	203.88	205.07	204.01	202.15	203.1	202.8	204.07	203.21	202.45	201.5	203.54	202.47	202.55	202.32	202.89	202.69	200.68	203.89	204.29	202.83	202.44	200.33	201.52	203.58	205.58	201.86	203.7	203.62	202.35	203.51	201.91	205.64	205.19	202.61	202.22	201.02	202.57	201.28	201.18
203.46	204.89	203.29	205.63	203.91	203.51	204.46	204.68	203.69	205.67	204.45	204.19	205.49	204.33	202.58	206.13	204.38	202.93	204.04	205.29	204.56	202.28	202.8	205.99	203.48	204.38	204.96	203.78	205.25	204.78	202.95	203.06	203.55	201.69	204.83	203.56	206.53	201.25	204.59	203.48	205.36	204.82	203.31	204.54	200.97	202.69	202.76	203.2	201.59	204.23
196.06	195.12	192.98	193.72	196.72	193.66	196.06	193.27	193.31	193.41	193.56	191.73	193.37	194.9	192.54	195.03	194.23	195.39	195.95	192.73	194.76	194.35	195	194.44	193.47	194.09	195.58	193.93	194.06	195.35	196.15	195.89	194.95	192.89	195.45	193.08	194.04	194.68	194.87	197	191.45	194.32	194.13	193.22	192.78	195.52	192.28	194.19	192.07	193.55
211.63	212.74	213.18	213.7	212.8	211.97	213.62	210.94	211.59	212.18	213.14	212.39	214.95	211.97	211.27	213.32	210.25	213.07	211.48	212.82	210.93	213.44	210.85	213.86	210.63	213.77	213.08	211.95	210.96	213.24	212.7	211.27	211.95	210.52	210.93	212.12	212.62	212.4	211.98	211.93	212.52	210.84	211.74	213.24	213	213.38	212.71	212.78	212.28	213.22
206.9	208.75	209.11	209.04	207.83	210.29	209.24	208.16	208.47	207.29	207.65	207.3	210.32	207.71	209.1	208.41	207.7	208.38	206.93	207.49	209.02	209.17	208.88	208.47	209.18	208.22	210.26	210.6	209.32	209.61	209.44	209.88	208	207.36	206.91	207.45	208.99	209.04	209.83	208.31	208.74	206.92	208.08	209.25	208.01	209.59	206.54	208.07	207.01	208.35
216.97	214.27	212.34	212.9	214.26	212.05	215.5	212.57	213.16	212.61	217.63	213.47	214.19	212.91	211.96	212.48	212.19	212.77	212.21	213.4	211.09	212.29	211.09	214.37	213.39	212.37	212.92	212.39	213.07	211.7	212.93	211.08	211.03	213.96	211.71	212.61	213.95	212.92	214.79	214.33	212.51	213.22	211.46	210.95	212.23	213.54	213.17	212.25	212.39	212.26
203.93	204.17	203.95	206.01	203.88	205.27	204.56	205.74	202.9	203.94	204.41	204.74	201.86	202.47	203.83	204.52	202.65	204.06	205.32	204.29	206.17	204.73	203.74	202.96	202.36	203.81	202.68	203.79	204.36	203.05	202.32	204.24	204	205.68	203.49	205.17	204.14	205.07	203.13	203.58	204.14	203.75	204.3	206.17	203.52	203.35	202.59	205.3	203.84	202.06
203.73	200.45	202.55	202.73	202.07	202.68	204.86	203.72	202.25	203.15	201.21	204.75	202.01	204.17	200.65	204.24	202.58	203.68	202.71	204.55	202.8	205.17	202.95	202.6	202.66	203.2	201.65	204.98	202.26	204.02	202.1	203.69	201.47	206.01	204.33	201.99	205.19	202.06	205	205.24	202.46	202.34	206.1	203.62	203.3	204.55	204.28	203.09	202.71	202.51
208.14	208.95	207.88	208.57	209.32	207.24	208.03	207.54	208.82	209.39	210.65	205.7	210.79	207.76	208.5	209.8	208.46	209.38	207.95	208.41	208.55	209.17	207.78	207.04	206.95	207.78	208.29	209.61	208.52	209.95	207.6	210.75	206.69	208.89	209.98	205.32	209.07	211.93	210.29	206.63	207.52	206.75	206.88	210.17	207.31	205.59	208.99	207.87	208.72	208.9
214.67	217.13	216.75	215.17	218.07	217.01	217.09	215.83	218.31	216.27	215.31	219.07	217.74	218.31	217.08	217.63	218.4	215.58	215.13	217.93	218.75	216.74	216.36	214.07	217.88	217.29	217.21	217.09	216.18	217.07	218.81	214.45	217.22	216.91	217.47	216.89	214.27	217.85	216.61	214.95	216.34	214.11	218.79	216.09	217.46	215.63	217.91	218.32	217.15	217.03
210.88	209.87	207.18	210.48	207.98	208.52	209.34	208.85	206.26	209.09	207.86	208.69	207.95	210.87	209.54	205.14	205.8	208.38	210.87	208.36	211.61	209.33	208.6	208.73	209.75	209.44	207.56	207.32	209.78	207.48	210.42	208.87	205.82	207.99	207.63	210.38	209.87	208.19	206.84	210.02	207.7	208.19	207.12	210.02	207.01	207.45	204.6	208.75	207.85	208.65
200.16	198.8	201.98	200.67	199.87	200.61	199.74	202.53	200.37	198.27	202.57	201.74	201.08	199.73	198.62	197.86	203.02	199.19	200.05	202.51	200.19	200.41	200.16	199.75	201.05	199.57	202.18	198.22	200.51	199.85	201.49	197.93	198.43	199.77	200.48	199.3	196.89	201.33	201.17	200.66	198.36	200.49	200.88	203.01	200.29	199.04	199.38	199.81	200.91	201.97
215.39	215.26	217.42	216.45	215.55	217.3	217	216.95	216.15	216.75	216.21	218.14	216.34	215.7	215.75	214.56	218.75	216.15	217.88	215.17	218.68	217.79	216.23	215.85	216.96	218.93	216.79	216.76	218.4	217.64	216.14	217.84	216.85	217.67	217.05	217.59	217.28	218.71	216.49	217.39	218.39	219.37	217.52	217.9	217.3	219.13	217.63	215.48	218.53	216.94
207.28	208.31	205.08	207.08	206.36	207.65	207.36	208.65	209.09	206.23	208.83	207	209.09	205.85	208.72	206.95	206.67	205.19	207.59	207.81	208.2	208.3	208.26	208.22	207.56	208.38	205.61	208.67	208.82	207.16	207.42	208.22	207.83	206.59	207.07	208.62	207.77	208.21	207.66	208.85	208.42	206.58	209.03	208.67	206.83	206.33	206.42	206.21	208.02	207.51
205.62	208.14	206.81	206.17	207.76	206.73	205.39	208.12	206.45	207.17	206.47	208.84	207.93	205.62	206.01	206.22	206.32	205.56	208.63	204	205.32	206.04	207.55	205.97	208.48	206.01	204.9	206.23	205.34	205.72	207	208.34	203.71	207.35	206.52	206.99	204.13	208.22	204.65	204.14	208.16	205.87	205.67	207.03	207.29	208.95	207.28	206.83	205.52	205.82
208.32	208.96	206.71	207.79	208.72	206.75	210.44	211.89	208.91	208.25	207.93	207.72	209.41	206.7	208.4	211.59	209.38	208.66	209.59	207.95	208.63	210.27	209.38	207.31	209.3	211.46	210.34	207.72	207.4	207.1	208.89	207.26	206.89	208.93	206.38	207.04	208.13	208.63	209.48	207.92	210.08	209.66	208.86	209.34	210.22	208.51	207.92	206.53	207.63	208.79
206.7	206	205.94	206.73	205.6	207.37	206.14	208.26	207.83	204.64	204.42	205.24	206.17	206.42	206.8	208.83	207.33	207.39	209.34	207.34	204.47	206.74	206.51	207.41	209.46	206.4	206.19	206.57	206.22	207.89	205.22	206.28	205.43	207.03	201.5	203.93	208.2	208.2	205.85	208.18	204.96	208.9	207.05	207.1	207.65	203.47	205.3	205.9	205.69	206.67
209.87	209.49	210	208.56	210.72	209.5	208.17	208.86	209.48	210.06	207.36	211.63	209.36	211.04	207.34	208.81	207.27	206.46	209.97	210.1	209.01	210.08	208.54	207.75	212.98	207.42	209.48	210.64	213.1	208.88	207.91	209.13	211.11	209.86	209.81	208.07	211.98	209.06	210.37	209.11	209.41	210.77	210.2	209.96	207.44	210.99	208.1	208.92	210.18	208.08
197.68	197.37	198.37	197.63	196.85	198.07	198.23	197.24	198.79	195.11	198.82	198.42	198.65	198.78	198.4	199.98	199.35	198.06	195.99	198.46	197.05	196.39	198.48	196.74	195.16	198.11	197.64	198.79	198.93	197.91	199.77	197.45	199.61	198.11	197.57	199.39	197.64	198.35	196.3	197.96	199.37	199.45	200.37	197.74	197.74	198.47	197.71	196.65	195.77	198.87
203.11	203.58	202.49	205.79	201.56	203.5	202.57	202.49	203.09	202.94	202.99	202.51	202.66	205.12	203.67	205.09	202.2	204.87	201.99	202.11	204.75	204.27	203.54	203.76	201.63	205.56	204.85	203.98	202.91	202.84	203.08	205.39	202.04	201.43	205.89	204.08	202.44	204.63	204.76	204.92	204.26	203.79	204.93	205.52	204.06	202.88	203.09	203.67	206.06	204.86
218	218.32	216.84	217.52	217.22	216.77	219.36	214.56	217.03	217.03	217.63	218.48	216.96	216.93	217.76	219.12	218.06	217.18	218.04	215.46	216.08	217.03	217.95	218.2	220.58	218.23	218.14	217.25	215.06	219.75	219.91	216.89	219.04	218.09	215.38	220.04	217.89	216.64	217.43	217.45	216.05	219.01	216.44	218.76	216.76	217.3	219.88	216.35	217.52	219.22
216.96	215.25	219.57	217.34	218.56	218.21	221.06	217.29	217.08	218.14	218.23	215.25	216.66	217.07	215.94	215.98	216.2	219.63	216.98	220.47	219.37	218.9	218.58	216.12	217.34	218.3	219.77	216.87	217.82	218.03	217.09	216.56	218.32	219.36	217.94	218.86	217.5	216.63	216.45	216.59	217.18	215.88	218.1	219.61	219.18	216.36	217.83	218.27	219.51	218.99
205.09	204.95	204.44	206.71	202.01	204.98	204.5	206.36	205.69	205.09	203.7	203.2	206.98	205.17	205.63	206.58	205.31	205.57	204.28	204.6	206.54	204.43	205.43	205.59	206.28	205.58	206.21	205.28	205.53	202.5	205.1	202.34	207.34	204.11	203.58	204.67	205.71	202.83	204.08	205.27	203.47	204.33	203.7	202.75	204.13	205.25	203.83	205.95	204.89	206.82
201.31	203.4	202.88	203.94	202.73	203.66	201.42	202.42	203.62	202.07	204.76	204.64	203.35	203.39	202.02	203.13	203.9	202.3	205.03	204.1	203.04	202.6	202.59	203.1	204.56	201.02	203	205.22	203.88	203.92	203.4	200.56	202.2	202.86	202.79	202.41	202.35	201.87	203.95	206.58	204.39	202.24	201.96	203.85	204.43	204.02	204	203.29	203.75	202.49
209.45	210.33	210.65	208.65	211.27	208.27	208.77	208.11	210.3	210.16	207.91	210.65	211.76	206.69	208.55	211.46	207.27	207.76	207.35	209.53	209.41	210.47	209.21	211.08	208.09	210.71	206.56	209.91	208.99	208.89	207.05	210.06	210.02	208.02	211.39	207.54	208.03	209.13	208.76	209.84	208.33	209.19	208.74	207.43	208.16	206.5	209.76	209.5	209.08	208.47
216.57	216.35	216.02	218.64	215.46	216.59	217.58	216.16	218.95	217.34	215.99	216.06	215.37	216.51	218.85	215.54	216.25	217.26	216.8	217.75	215.32	216	217.23	218	215.46	217.79	219.61	215.13	217.37	218.74	218.89	217.23	217.15	217.87	218.07	215.05	217	216.32	217.97	216.38	217.48	216.58	217.32	216.79	217.79	215.88	218.25	217.27	216.85	215.21
212.62	212.39	212.26	215.67	210	213.24	212.69	211.01	211.69	213.58	211.39	214.52	214.1	212.49	213.06	211.66	213.3	209.85	213.48	212.27	212.8	213.78	215.02	215.14	210.75	212.43	212.59	211.82	212.92	212.14	213.56	210.86	211.82	213.88	212.67	213.53	215.38	213.71	211.19	210.87	212.53	213.03	211.84	212.56	213.1	214.25	213.62	214.25	211.3	212.49
205.76	205.87	205.98	205.14	206.89	207.34	207.11	206.24	207.28	206.59	208.11	206.79	205.9	206.53	206.16	205.38	204.88	204.51	205.94	207.65	205.31	203.52	204.35	205.9	207.37	207.49	207.13	206.06	207.27	207.19	208.2	206.56	208.69	205.47	207.33	207.2	205.8	205.81	204.32	206.76	206.63	207.29	205.72	204.43	206.99	206.68	203.21	205.35	207.36	205.15
200.35	201.01	201.23	202.7	200.31	201.56	200.14	201.3	204.01	199.96	200.15	200.28	201.48	200.42	202.66	201.2	203	202.3	201.19	200.6	202.64	201.96	200.64	196.95	200.07	200.76	199.91	200.73	200.43	201.03	201.2	200.77	202.76	202.03	199.41	202.03	200.31	202.56	198.34	202.07	200.22	202.8	199.14	201.62	201.33	201.76	201.29	200.37	202.95	200.43
203.11	206.69	204.56	204.42	204.4	204.02	204.05	207.64	202.11	203.33	204.43	204.62	205.5	205.04	204.43	204.09	204.53	207.08	205.73	205.22	205.64	204.25	204.52	202.99	204.83	206.47	204.24	203.82	203.85	204.23	204.66	204.39	206.19	204.78	202.66	204.57	205.91	203.24	205.08	204.11	205.28	204.26	204.14	205.27	204.93	203.13	206.17	202.12	204.2	204.64
204.84	208.15	207.55	206.33	205.12	204.73	206.25	206.23	208.26	207.22	206.45	206.01	207.53	208.51	205.16	206.89	207.82	208.14	204.81	207.81	205.73	205.18	206.39	205.29	207.11	205.32	206.75	207.21	205.13	206.26	206.66	207.4	205.28	208.37	206.38	205.01	203.86	205.37	206.74	204.91	206.91	206.55	204.27	205.34	205.27	208	206.57	207.76	207.67	205.36
202.62	204.3	204.23	203.47	204.97	207.07	205.5	205.87	204.52	205.46	205.42	203.61	204.03	204.7	208.81	205.08	203.67	205.74	204.89	204.68	203.93	203.49	204.65	203.69	204.87	204.76	209.12	205.79	205.05	203.56	204.44	204.86	203.22	206.18	204.44	204.64	204.24	205.91	205.06	206.61	205.16	205.98	206.63	203.86	205.8	203.37	207.13	203.23	202.4	203.59
204.53	203.89	203.2	203.46	203.11	204.31	204.28	201.88	206.03	204.52	206.45	204.54	202.96	204.04	201.78	205.5	202.93	204.07	202.86	204.75	202.53	202.87	204.49	203.59	207.16	203.45	203.9	203.11	202.62	206.08	205	203.12	204.57	205.98	205.2	204.77	204.52	202.85	203.77	203.41	203.37	203.99	204.7	202.02	203.92	203.45	205.29	204.29	205.9	203.94
209.56	207.41	207.3	208.44	207.58	209.73	207.95	208.68	208.28	209.03	209.99	207.62	208.26	207.67	206.97	210.07	208.96	207.59	210.13	209.1	208.44	210.21	207.98	209.81	207.65	207.79	208.52	208.25	208.32	209.28	209.02	209.96	207.3	207.78	206.39	207.44	210.43	209.07	207.81	208.94	209.77	209.42	206.34	209.09	208.91	209.57	209.12	212.02	211.71	208.45
212.16	213.79	211.53	210.81	211.69	211.06	212.71	212.34	211.82	210.7	212.17	211.34	210.31	213.06	210.02	212.7	212.11	209.66	213.42	208.62	211.73	211.99	212.39	212.24	211.46	211.81	211.17	213.33	211.57	210.1	213.17	214.08	213.75	210.48	210.76	211	211.85	212.14	212.8	210.08	211.54	212.1	210.66	213.56	211.6	212.57	212.77	209.8	210.44	212.52
218.71	218.35	217.83	216.85	217	218.27	217.21	217.04	215.93	216.79	220.14	218.13	217.46	218.5	217.24	219.23	216.25	218.65	215.89	217.33	218.54	221.45	217.28	218.54	216.55	216.54	217.74	215.34	217.31	219.14	218.47	216.73	217.8	218.74	216.12	219.46	218.67	217.16	216.95	217.65	218.06	217.02	218.05	219.46	219.7	218.95	217.61	214.46	216.95	219.03
203.76	205.08	204.14	203.83	204.88	201.63	203.82	202.82	204.46	204.45	202.73	202.53	203.62	202.16	204.36	202.59	202.25	204.17	202.28	204.09	204.4	203.86	202.35	203.69	203.7	204.86	202.44	205.14	203.17	204.62	204.38	201.93	203.43	204.36	203.85	203.45	201.7	202.92	204.99	204.96	201.29	203.6	204.74	204.44	204.54	201.63	202.52	202	201.21	203.24
212.82	212	211.74	210.95	213	212.22	211.3	213.53	212.64	212.19	212.05	212.82	212.84	211.68	211.85	210.04	210.03	213.49	212.49	210.2	212.67	211.86	214.13	212.9	215.77	213.53	210.59	210.43	211.77	211.23	213.44	211.65	210.16	213.35	212.5	211.34	213.53	212.35	212.59	213.68	211.76	209.29	212.42	212.8	212.21	211.62	211.89	213.55	210.94	209.16
205.96	207.87	208.52	207.44	206.97	207.61	207.34	208.51	206.08	205.62	206.13	208.47	207.54	207.46	208.81	208.31	207.83	206.65	206.64	206.45	206	207.99	206.29	206.83	207.41	206.73	207.17	208.01	206.62	207.39	204.91	205.25	207.69	207.07	204.76	209.28	208.68	207.76	208.23	207.86	208.25	207.98	206.68	207.04	207.2	209.43	210.34	207.51	207.13	206.14
216.65	220.17	216.61	215.72	217.42	216.64	218.23	217.63	219.38	214.77	217.89	218.77	218.21	217.48	216.48	216.79	219.76	216.99	218.51	217.29	219.24	218.34	214.97	216.73	217.09	217.89	219.48	218.23	220.04	217.23	219.46	217.92	217.65	214.59	216.48	220.41	217.47	219.93	215.75	218.84	218.49	219.13	218.73	217.1	219.74	219.76	216.15	218.73	216.14	217.03
199.91	195.6	197.46	200.63	197.88	197.62	196.81	196.31	198.48	198.38	199.07	200.54	198.85	199.18	200.46	200	200.01	197.95	199.21	199	198.61	197.64	197.06	197.41	199.14	198.78	198.67	202.19	196.36	199.23	198.93	198.64	198.75	198.19	198.27	197.47	198.85	199.22	198.3	195.94	196.11	199.71	198.39	199.3	200.43	198.18	199.36	197.66	197.48	200.92
209.28	208.05	208.28	208.12	209.94	207.05	208.19	206.68	208.75	208.86	211.02	206.97	209.85	208.59	207.1	208.05	209.95	206.2	209.45	209.43	208.89	206.9	208.84	208.44	209.03	209.27	207.99	208.66	210.02	208.01	208.83	206.97	208.41	210.4	207.13	210.57	209.49	207.24	209.49	207.86	207.46	209.05	210.54	211.51	207.64	206.19	210.34	207.32	208.46	208.95
218.09	217.46	217.28	216.35	216.32	218.53	214.45	216.34	216.55	216.37	216.95	216.99	217.8	218.39	214.03	217.26	213.38	219.14	218.04	218.6	219.73	216.02	217.42	217.8	216.75	217.5	216.75	214.49	219	216.8	215.61	217.94	215.16	217.99	216.95	217.47	217.44	218.84	216.31	215.96	216.12	218.1	218.18	216.53	215.1	217.01	216.89	216.24	216.8	217.3
209.35	207.88	209.35	205.9	207.84	208.2	207.65	209.02	210.92	209.77	209.08	208.33	207.37	210.29	207.9	206.78	209.45	210.28	208.89	210.26	208.31	208.33	209.37	208.05	209.08	207.24	210.53	210.01	208.89	206.94	207.91	210.35	208.24	207.64	209.43	211	208.03	209.42	209.94	210.15	209.48	210.11	210.69	208.64	209.13	210.5	206.51	210.07	208.77	209.82
200.43	204.62	202.91	204.44	201.83	201.07	203.86	204.13	203.56	204.15	203.51	203.32	203.4	205.44	204.33	201.62	201.33	205.61	203.01	202.22	202.38	202.95	204.43	202.96	203.26	202.48	205.73	203.43	202.96	202.46	203.55	203.62	200.54	203.83	203.41	203.4	202.29	202.77	203.04	202.81	203.05	204.62	203.95	203.82	201.67	204.4	202.71	203.89	202.42	200.81
214.57	215.91	211.92	210.93	209.56	211.99	212.89	212.29	210.81	212.95	213.58	210.32	212.41	214.02	211.27	209.25	212.96	212.82	212.88	210.75	212.54	210.9	213.45	208.41	210.02	210.53	211.58	213.64	211.98	209.1	210.51	214.73	211.44	213.1	209.41	211.68	209.93	211.91	209.74	211.33	213.1	211.73	210.48	209.18	213.39	212.94	213.93	211.46	211.85	211.24
210.67	210.2	208.29	209.47	208.69	208.21	209.94	208.01	210.08	209	208.51	208.12	209.21	205.74	208.48	208.14	209.51	208.33	209.12	208.56	206.87	210.46	208.69	208.43	210.76	209.05	207.63	208.07	207.67	208.89	208.3	207.95	206.97	208.93	207.06	208.07	207.45	205.79	206.37	212.89	208.27	210.49	206.97	206.54	208.77	206.96	209.85	209.54	209.51	207.76
207.76	208.64	209.03	208.73	208.57	206.7	206.88	206.38	206.79	208.25	206.29	208.89	205.57	208.41	206.25	207.03	208.02	207.27	207.96	206.67	210.88	207.69	207.26	206.65	207.76	208.49	208.14	208.9	206.23	205.01	207.3	209.87	206.38	207.42	209.66	207.11	208.11	209.27	206.85	206.44	208.48	208.19	206.13	208.34	208.09	206.46	205.47	205.66	208.32	206.39
202.61	203.66	202.52	202.33	205.46	201.75	204.21	203.98	204.31	202.75	202.86	201.99	205.94	203.64	201.17	201.86	203.81	203.88	205.13	203.91	203.06	204.72	203.85	203.83	203.11	204.52	203.22	202.88	202.59	204.56	201.48	204.26	203.59	201.39	203.36	205.31	202.81	202.97	202.81	203.79	204.45	205.71	205.79	203.34	202.69	205.04	207.02	203.59	202.98	206.87
212.12	213.85	212.66	212.17	212.35	211.92	211.92	211.69	212.59	213.08	212.78	211.95	214	211.41	213.07	211.23	213.3	212.56	210.67	212.29	212.41	215.79	212.17	210.48	213.3	211.3	214.77	213.14	213.03	211.45	210.18	212.23	212.3	213.72	212.62	214.21	211.43	212.09	212.93	211.74	212.72	210.63	212	212.4	211.05	210.87	214.96	213.79	211.29	211.23
203.62	204.24	204.94	201.37	202.32	202.31	202.13	201.43	203.45	204.01	203.26	203.59	202.95	201.39	202.56	204.8	202.62	203.65	205.23	202.87	200.04	204.43	202.91	203.59	202.75	203.38	203.61	204.08	204	203.26	204.55	202.88	202.04	201.62	202.18	203.65	203.3	204.27	205.68	203.31	203.46	203.68	204.65	202.54	205.03	202.72	203.07	203	200.08	202.6
211.6	210.16	214	211.55	213.03	211.76	210.77	210.85	210.59	210.12	211.78	213.19	214.39	214.83	212.62	209.75	212.75	211.86	210.28	211.64	211.04	211.34	212.52	213.35	211.68	210.13	211.33	210.11	213.15	213.66	211.35	210.74	210.66	213.46	212.09	213.44	214.04	211.69	210.66	211.41	212.15	210.63	212.5	208.98	210.46	210.9	212.29	212.25	211.97	212.27
212.05	212.85	213.63	211.58	212.22	211.82	212.41	210.12	210.11	212.7	213.28	212.41	211.74	211.67	211.93	210.95	209.49	211.73	211.58	212.13	212.8	213.12	212.03	211.08	213.94	212.59	211.45	212.34	211.66	212.69	213.08	213.13	212.04	212.52	211.61	212.71	212.9	212.67	213.07	213.34	215.86	211.63	214.05	211.9	211.67	213.1	212.16	215.93	214.62	212.48
214.22	213.76	211.44	211.49	212.23	213.64	213.33	214.4	213.79	211.93	212.26	215.26	216.47	212.3	212.38	213.78	212.11	212.67	212.87	213.23	213.54	214.78	212.96	211.39	212.64	214.53	211.83	213.07	214.26	212.37	215.06	214.3	212.22	212.41	210.9	211.12	212.11	211.72	212.46	212.76	215.55	215	213.63	213.05	215.03	213.2	211.43	213.79	211.53	212.95
206.71	207.54	208.23	208.49	207.33	207.4	207.48	206.54	205.94	206.52	209.67	208.03	207.17	207.19	208.04	207.94	209.57	210.68	209.02	209.33	206.92	206.03	207.46	209.35	207.22	206.63	209.3	209.16	207.28	205.61	209.89	207.86	208.02	207.11	210.37	209.31	208.24	208.37	208.39	208.44	207.38	207.56	207.66	206.15	209.13	207.65	208.27	206.7	208.81	208.88
201.43	204.29	201.72	205.41	203.74	201.76	203.14	203.51	203.27	204.69	204.83	201.04	203.31	201.79	202.49	200.55	203.05	203.55	203.64	201.64	203.06	201.55	201.35	203.08	204.5	202.21	202.51	201.96	201.86	203.48	203.31	202.74	201.93	203.26	201.23	202.66	202.96	202.97	203.47	203.27	201.72	201.2	204.35	202.17	201.93	201.37	203.42	202.26	202.55	205.39
208.56	207.38	210.79	210.66	211.15	209.78	209.25	209.31	209.35	209.76	210.41	208.14	208.62	210.91	210.39	208.49	209.67	209.8	209.45	210.62	207.66	208.42	209.33	212.3	210.32	207.18	211.09	209.75	208.38	209.2	208.46	210.79	208.65	208.67	210.31	209.57	209.41	209.91	209.41	209.69	212.32	208.72	208.59	209.51	210.24	207.1	211.79	208.75	209.97	209.43
210.01	210.14	208.69	207.67	209.63	209.75	210.77	208.79	209.61	209.65	209.85	209.74	211.17	210.3	209.02	209.06	207.94	211.66	208.86	208.13	208.85	209.18	208.91	208.22	208.64	209.16	208.24	210.06	209.09	208.35	208.72	209.38	209.72	209.56	208.71	209.59	209.31	208.84	208.79	210.93	207.71	208.09	208.15	207.67	208.34	208.37	208.93	209.69	210.12	209.19
214.92	216.02	217.95	218.41	216.87	217.75	218.35	217.24	214.54	215.16	217.4	217.68	216.72	217.81	218.21	217.37	217.85	218.39	215.5	216.6	216.88	216.5	218.85	218	217.02	217.39	218.32	217.76	218.4	215.85	218.08	216.55	214.73	219.27	215.36	219.29	215.46	215.85	217.73	218.35	216.13	215.78	218.14	214.01	216.06	217.7	215.77	217.91	220.12	215.05
211.03	211.05	213.31	214.25	213.26	212.21	213.11	213.3	210.27	213.46	213.27	213.83	211.56	212.24	214.81	212.02	213.72	212.76	210.91	212.84	213.47	212.53	213.25	213.84	211.36	212.09	213.13	212.33	212.16	212.02	211.57	214	212.85	211.41	211.8	211.84	212.19	212.37	210.1	215.43	214.15	212.96	212.99	212.63	211.3	212.78	211.72	213.26	212.81	211.51
206.8	207.94	207.91	207.13	206.76	206.94	206.32	208.1	205.56	207.77	207.3	209.35	206.38	206.72	203.78	205.42	206.71	207.14	206.41	203.25	207.64	206.61	205.67	206.62	206.16	206.68	206.86	206.49	205.15	206.63	206.38	204.01	207.15	208.29	206.37	207.94	206.32	208.51	204.96	208.17	205.55	205.34	206.82	206.95	206.66	204.94	207.78	207.06	205.62	204.37
215.01	214.74	219.21	214.95	218.18	215.16	216.04	214.78	217.4	216.83	219.26	216.8	216.09	216.67	218.88	218.69	217.13	217.12	217.5	215.35	216.56	218.14	217.01	217.46	214.42	216.63	218.55	219.91	216.25	217.72	216.99	216.72	216.43	218.77	217.69	216.97	219.16	218.1	217.65	219.1	217.98	218.98	218.6	218.09	218.59	218.52	216	215.78	216.98	218.83
204.69	202.49	202.33	202.93	205.85	205.27	204.73	205.85	205.37	205.13	205.82	202.84	203.48	204.15	205.04	203.58	201.96	206.2	201.31	203.9	204.32	203.07	205.31	205.41	201.96	202.89	202.9	203.85	202.2	204.92	203.65	202.63	201.64	204.92	202.98	204.48	202.61	202.08	204.69	202.27	201.45	204.96	204.2	203.46	203.25	204.17	203.99	203.81	201.91	204.21
202.25	206.24	204.94	204.2	202.76	202.96	203.19	201.77	205.64	204.05	205	203	200.6	203.19	202.79	203.54	205.15	205.98	205.68	203.07	202.66	205.15	203.89	203.21	202.64	205.12	204.98	205.82	202.76	203.55	203.9	203.57	204.22	204.7	204.27	206.88	203.99	205	202.87	204.3	202.03	203.02	204.97	205.59	204.73	203.69	201.89	202.14	202.1	206.23
208.45	209.47	207.36	209.67	209.63	207.83	207.38	207.77	206.44	209.94	206.81	208.44	209.14	209.7	208.49	209.58	207.73	207.61	209.97	208.43	209.17	209.65	209.13	208.15	209.11	207.01	209.18	208.05	210.55	209.45	208.07	207.49	210.22	209.42	208.31	207.94	210.73	207.18	208.5	208.02	209.09	208.07	207.99	205.6	210.28	208.93	208.58	209.8	209.74	209.26
216.06	220.03	215.47	218.85	217.54	218.73	217.33	217.54	217.4	217.42	217.07	217.31	217.93	216.82	217	218.4	219.28	217.78	216.09	217.54	218.37	216.4	217.7	216.31	216.76	214.67	218.18	218.12	216.68	219.72	215.95	218.4	217.39	218.64	217.47	219.87	219.45	218.04	218.04	218.4	219.73	218.63	217.12	218.58	217.86	216.41	218.6	217.23	220.58	217.49
202.27	201.39	200.63	201.13	199.52	200.2	202.39	202.36	202.58	199.66	201.01	202.63	199.89	199.59	200.37	203.54	200.48	201.55	201.11	202.15	202.23	203.21	203.6	202.12	204.52	202.67	200.64	199.85	199.22	200.85	201.43	199.66	202.7	200.56	201.45	200.5	201.57	202.13	201.93	200.3	201.32	200.95	201.29	202.09	201.74	200.78	200.6	203.54	201.43	201.94
197.49	198.07	199.25	196.81	199.1	198.07	198.71	196.7	198.37	197.17	196.98	199.47	197.08	197.23	198.05	199.21	198.24	196.46	198.48	199.29	196.23	197.4	197.31	199.48	196.75	197.87	197.4	199.62	198.59	197.18	199.82	200.48	199.98	198.18	199.46	198.91	197.72	198.87	198.18	195.15	198.91	198.53	197.61	197.32	199.37	197.39	197.15	197.03	198.69	198.25
211.8	212.22	212.04	213.37	212.24	211.14	213.48	213.45	210.98	211.93	210.02	209.7	210.36	210.9	213.88	211.66	212.98	213.11	212.44	210.98	212.06	214.01	213.48	211.99	210.76	212.67	209.19	213.62	212.22	209.25	212.35	211.05	212.94	213.04	212.57	210.81	211.72	211.57	212.41	213.5	210.18	209.23	209.13	214.87	213.25	211.48	211.25	209.78	212.63	211.29
213.33	212	213.24	212.44	213.82	213.52	213.07	213.31	212.83	211.64	213.21	211.12	213.35	212	212.13	215.49	214	213.6	210.96	212.03	217.64	212.15	213.86	214.16	211.54	211.27	212.68	212.27	211.75	214.19	212.76	214.63	211.44	214.65	213.13	210.48	214.12	212.49	213.72	211.43	213.48	213.34	212.95	212.47	211.22	213.76	211.8	212.66	214.64	211.84
210.46	212.71	211.64	214.98	214.02	210.43	209.61	212.47	209.42	210.15	210.89	214.26	211.75	213.26	212.3	213.08	211.27	210.74	213.56	210.36	210.47	210.84	209.77	213.33	211.27	210.88	210.97	212.56	211.55	212.14	211.61	211.67	213.88	211.95	214	209.87	212.15	211.87	212.38	211.68	210.21	212.19	212.88	212.83	210.31	210.79	211.34	211.88	211.53	209.68
208.91	211.23	209.35	211.46	215.08	214.46	211.55	211	211.44	212.24	210.2	210.79	212.22	212.3	213.1	212.32	212.39	209.06	211.03	211.69	212.53	212.15	213.08	215.24	214.22	212.66	211.81	214.35	210.41	212.77	211	212.83	211.3	211.15	211.89	212.74	212.46	210.16	212.19	210.34	214.8	212.34	212.93	211.99	213.79	210.48	212.44	213.16	211.05	208.66
201.47	203.04	204.58	202.38	203.16	203.52	202.16	201.28	201.83	203.82	202.41	200.98	202.88	202.25	200.51	201.85	200.72	202.12	204.13	202	202.78	202.36	202.14	200.59	200.04	201.87	200.95	203.52	200.6	201.01	202.92	200.93	202.22	204.33	202.55	202.33	200.54	202.44	202.86	203.04	201.48	203.55	201.02	204.08	203.33	199.26	203.23	201.43	202.78	204.03
209.4	207.99	206.16	209.19	208.44	207.71	208.35	208.93	206.65	208.85	206.99	208.31	206.21	206.95	206.25	207.9	209.29	205.88	208.97	208.43	208.06	208.04	205.11	209.24	207.17	206.79	206.08	208.47	207.01	208.25	207.05	207.02	207.69	207.59	207.5	209.3	208.66	207.6	207.34	207.65	206.83	209.96	210.94	207.32	209.27	206.73	205.98	208.37	207.47	207.84
210.34	208.53	210.38	209.68	209.51	207.37	208.05	208.65	210.49	208.24	208.5	207.59	209.93	209.33	211.1	209.78	209.38	209.63	205.83	207.68	209.46	209.69	209.42	209.06	210.23	209.45	209.28	208.83	209.43	208.45	209.71	208.9	210.58	209.82	207.07	209.51	211.32	209.27	210.75	209.19	208.8	211.67	210.17	209.1	210.88	208.36	210.3	209.48	208.75	209.36
211.07	215.73	212.69	213.5	213.61	213.03	212.45	213.2	212.58	212.78	213.67	213.08	212.05	211.94	211.51	213.16	212.21	214.44	213.8	212	214.46	211.97	212.95	212.07	214.13	212.6	213.18	212.79	210.28	215.68	213.03	212.97	212.61	213.2	212.59	211.85	215.24	212.24	212.8	213.68	212.46	212.71	211.89	212.49	215.51	212.61	213.3	213.16	214.89	212.89
203.95	202.55	203.34	202.11	203.41	202.15	204.03	205.96	202.3	202.67	203.55	201.29	203.9	203.22	204.44	202.37	202.89	200.96	202.02	202.64	204.68	203.26	202.12	202.74	204.43	203.29	204.51	201.51	204.61	201.47	202.99	203.81	202.5	200.54	201.88	203.12	201.87	201.44	204.14	205.09	201.99	203.71	203.36	204.76	204.46	202.63	203.38	202.93	202.83	205.99
219.1	219.3	218.15	218.74	219.06	219.21	216.71	218.28	218.22	215.41	217	220.32	217.44	217.51	219.03	216.3	219.43	217.81	217.53	216.42	219.42	217.3	214.65	218.5	217.56	221.15	217.26	216.32	216.59	217.65	214.89	218.18	219.82	218.79	219.69	217.37	217.81	217.81	217.71	215.95	216.73	215.27	217.24	219.79	217.18	217.6	216.25	217.05	216.93	217.58
202.25	200.91	201.14	201.99	202.96	201.15	200.71	202.48	202.24	203.06	202.73	202.43	204.25	204.38	203.25	204.35	200.26	203.95	202.41	200.8	203.46	202.11	201.44	199.94	202.9	202.37	203.34	204.1	204.22	204.25	202.03	201.93	203.34	203	202.82	201.86	202.58	205.6	201.95	202.99	205.11	203.51	203.4	203.9	201.14	203.26	200.56	203.83	201.19	200.73
217.54	219.45	215.78	219.75	216.59	215.47	218.26	215.13	217.08	217.41	216.29	218.55	219.06	217.6	217.35	215.47	217.47	217.41	216.09	217.47	218.09	215.15	215.33	216.93	215.34	215.54	214.84	216.83	217.54	217.34	217.53	217.17	217.42	216.27	217.81	216.09	217.13	214.08	219.53	215.81	217.84	216.06	216.87	214.56	217.21	217.91	216.93	218.39	216.79	215.41
211.11	213.13	212.9	211.01	210.23	212.89	210.08	211.45	213.53	212.04	211.88	212.25	210.52	213.5	211.52	213.39	209.37	212.25	211.05	213.59	213.31	214.73	210.09	211.49	212.07	210.56	212.42	211.68	211.52	209.41	212.46	210.41	211.03	211.59	210.71	211.32	211.33	212.73	211.52	211.14	209.76	211.43	209.44	210.53	213.17	210.44	211.53	211	211.68	212.72
202.8	203.88	205.15	203.64	206.3	203.1	204.64	204.38	205.25	202.88	206.21	204.03	200.98	203.51	204.61	206.08	207.18	203.83	203.32	205.13	203.51	207.46	203.45	204.65	205.2	205	205.51	207.07	205.85	205.3	204.25	204.64	204.64	205.06	203.28	206.04	205.67	204.24	203	205.37	202.25	205.09	203.5	201.51	205.55	203.46	203.66	205.08	202.94	203.52
203.08	203.72	203.78	203.03	202.87	202.98	204.23	204.54	203.47	205.7	200.17	202.34	202.98	203.22	202.42	201.43	202.61	204.32	202.13	202.64	201.8	202	203.57	201.18	204.01	202.7	202.31	202.83	202.17	200.71	203.4	205.7	202.21	204.2	202.93	203.19	201.98	201.6	206	203.71	203.95	202.72	201.16	203.88	202.53	202.83	201.98	203.31	203.31	201.8
207.81	208.89	208.25	208.48	210.03	210.38	210.58	206.16	210.85	208.15	208.37	208.16	211.15	210.99	209.38	208.95	208.89	211.28	208.87	211.3	208.43	207.7	209.47	207.72	207.21	208.62	210.11	207.17	208.59	207.16	207.33	209.83	209.03	210.08	209.5	210.7	207.87	209.37	209.61	208.78	205.49	207.31	209.24	209	208.99	208.36	208.32	209.88	209.86	210.03
203.56	204.23	204.28	204.21	200.76	204.43	204.02	203.59	203.61	203.01	202.15	203.1	203.54	203.02	205.02	204.53	204.46	205.42	204.16	203.94	203.94	204.66	204.15	204.99	202.7	203.73	205.75	202.21	202.83	206.74	203.94	204.38	204.25	203.42	205.01	203.18	203.39	206.78	202.47	201.72	202.57	202.36	201.62	201.99	202.76	204.64	202.11	204	204.01	205
213.83	212.82	211.37	211.26	213.79	211.07	212.06	213.47	211.97	212.99	209.84	212.47	213.69	213.27	210.71	211.7	212.07	210.77	212.24	211.96	212.14	212.67	212.66	210.05	209.73	211.44	212.85	213.18	210.26	213.82	212.52	212.4	213.24	212.56	211.67	210.84	211.03	214.01	211.25	209.52	211.71	213.18	211.78	212.2	213.07	212.53	210.73	211.05	211.13	213.53
210.28	208.74	210.2	209.28	209.4	207.99	211.54	206.53	208.6	208.91	209.56	208.68	208.4	207.79	211.19	209.25	210.95	210.29	210.12	208.96	210.58	209.82	211.22	208.77	211.08	209.06	208.39	211.03	211.41	211.7	213.3	207.7	208.14	209.33	208.95	210.04	210.56	210.62	207.93	209.17	208.51	210.09	208.75	210.43	210.29	209.05	208.53	211.79	208.85	211.68
201.93	201.46	202.33	200.99	202.48	200.85	201.35	200.62	198.89	202.67	201.51	201.26	200.71	200.66	201.04	199.17	200.53	203.45	201.16	200.35	202.71	202.41	200.33	202.09	204.63	200.83	202.72	200.56	198.39	201.34	199.31	203.3	199.9	199.65	202.29	200.11	199.47	197.64	202.77	201.03	200.69	200.18	203.19	203.34	203.69	196.63	203.98	202.26	199.63	200.27
212.24	212.39	212.16	212.62	212.28	211.9	213.13	211	213.17	212.16	213.9	214.97	209.73	214.13	211.73	211.61	213.2	212.33	210.9	211.43	210.75	211.28	213.16	210.49	209.82	212.51	211.49	212.33	210.8	211.8	212.67	212.09	210.39	211.84	214.55	210.3	211.69	209.81	211.33	211.36	210.24	209.79	211.09	210.78	211.9	209.49	213.17	212.64	208.05	211.79
211.43	207.95	207.69	209.09	208.32	207.97	209.68	209.95	208.09	207.2	208.23	209.91	208.85	208.81	209.54	208.61	207.96	209.01	204.98	209.22	207.91	207.83	207.92	208.14	207.33	208.54	208.72	206.69	207.68	206.81	208.61	209.04	207.59	208.58	210.32	209.02	206.77	208.5	208.61	207.03	209.89	208.97	208.55	205.84	208.26	207.55	208.75	206.91	210.18	208.99
202.3	203.8	201	203.1	201.69	203.83	205.97	204.9	202.95	199.64	202.71	202.28	202.66	202.04	203.11	201.28	203.58	203.83	202.56	203.18	202.76	204	205.08	204.4	202.59	203.59	205.87	204.21	202.25	199.96	203.29	204.5	202.69	204.32	203.86	203.35	204.25	204.57	204	200.99	202.49	205.32	204.08	201.47	201.75	203.39	203.76	202	202.09	199.99
194.19	195.07	193.82	194.24	195.33	195.39	195.59	197.09	194.16	195.63	196.25	195.9	196.64	196.1	196.56	196.06	193.84	193.87	195.3	195.06	194.32	195.95	195.68	195.81	196.92	195.84	194.66	194.5	194.57	196.72	194.56	195.4	195.69	193.75	197.35	195.53	195.85	194.38	195.57	194.3	194.31	196.16	197.29	196.03	195.92	195.74	192.8	194.89	193.58	193.94
210.3	208.03	206.47	210.49	206.68	207.33	208.31	209.08	207.82	210.63	207.7	211.55	206.36	209.62	208.07	208.95	206.78	209.5	206.72	209.35	208.47	208.41	209.61	207.51	208.07	207.54	206.49	211.56	210.01	208.91	209.25	208.64	207.42	207.59	209.96	206.49	207.89	207.46	208.7	209.45	208.36	206.69	207.57	207.04	205.95	208.93	209.27	209.1	208.8	210.43
208.07	209.92	210.04	209.44	208.4	208.84	207.28	207.6	206.31	207.64	209.67	207.86	206.19	205.49	209.42	208.53	209.36	206.88	208.3	207.59	207.99	206.14	207.52	206.61	208.18	209.48	206.79	206.93	207.43	210.58	208.82	209.62	205.31	208.33	207.57	208.8	207.66	207	206.52	208.36	209.4	206.65	206.57	209.07	205.6	206.79	208.19	207.34	207.34	206.49
207.76	208.59	207.57	207.54	207.14	208.1	207.21	207.74	208.67	207.86	207.71	207.48	206.72	207.88	206.85	207.24	206.8	206.18	207.65	205.67	208	208.02	207.36	206.9	207.6	206.95	207.21	209.25	207.89	207	206.18	206.03	209.06	209.24	205.83	207.37	208.5	205.89	206.03	210.05	208.01	208.02	206.75	207.13	207.47	208.62	205.9	208.81	208.51	208.83
209.74	206.75	205.96	207.95	207.07	207.26	209.01	207.36	207.03	206.38	208.21	207	207.93	206.31	207.74	205.77	208.01	206.83	207.77	204.7	207.7	208.45	208.11	209.06	209.69	209.42	208.3	207.99	206.6	208.76	206.81	208	206.65	205.63	210.24	205.69	208.38	207.66	208.57	211.26	208.18	208.35	210.03	207.66	208.55	206.62	208.52	208.29	208.69	208.75
202.48	200.74	202.79	202.09	203.98	205.51	202.7	202.21	205.43	204.94	204.7	202.35	203.09	205.16	205.94	201.4	204.38	204.43	202.4	204.28	201.1	204.65	203.35	204.03	203.67	204.82	204.36	202.4	201.79	202.97	204.81	207.67	203	204.12	207.43	206.53	203.1	204.55	206.08	203.74	202.53	204.74	202.33	204.57	204.76	203.8	204.14	205.51	206.13	203.31
194.21	192.31	194.3	194.53	192.98	195.76	194.25	192.41	194.94	194.57	193.45	192.93	192.66	194.64	194.54	195.08	195.16	193.94	192.46	192.76	193.56	195.15	194.61	195	194.71	194.09	193.32	195.9	193.46	194.62	194.01	194.05	195.35	193.37	194.75	194.87	193.17	195.35	191.17	196.88	194.21	194.17	193.96	193.54	195.59	198.39	191.3	192.85	195.22	194.47
217.46	215.47	217.91	218.53	215.88	216.08	217.33	217.25	216.84	217.17	217.27	215.44	216.96	217.4	217.39	219.72	217.65	216.77	216.85	214.68	215.83	217.22	214.96	218.26	216.86	214.35	216.84	217.03	216.67	216.57	218.09	217.92	215.95	218.25	217.1	216.02	215.74	215.89	215.9	217.43	217.15	216.32	219.03	217.41	216.45	216.56	217.28	215.73	216.81	217.28
204.34	204.38	203.98	201.75	203.45	204.01	204.33	203.44	203.23	202.81	201.56	201.21	204.24	203.78	205.19	203.57	204.13	203.9	202.74	204.5	204.39	203.69	202.05	201.46	203.92	204.71	204.26	204.44	201.17	203.31	204.25	203.17	202.78	204.03	204.49	203.76	200.44	203.95	202.67	204.87	201.21	203.03	204.55	202.07	204.67	202.9	202.5	202.45	203.14	202.4
206.77	204.78	206.12	206.84	206.76	206.91	208.2	206.88	205.65	206.25	207.63	206.05	203.08	208.13	205.82	205.96	207.54	205.6	205.25	206.17	205.3	207.04	206.52	203.69	206.99	205.9	207.27	207.91	205.35	207.07	205.34	208.45	206.08	207.71	205.92	208.22	205.92	207.87	204.77	204.58	206.41	205.89	207.65	207.47	208.28	207.45	204.06	205.3	206.27	207.11
214.81	211.95	212.65	212.12	214.38	213.11	210.44	210.47	214.61	212.4	213.28	214.78	210.66	212.34	210.2	212.85	211.43	213.76	211.29	211.65	212.1	212	211.46	210.56	213.86	213.23	214.46	211.95	212.51	213.54	212.8	212.41	212.31	212.83	213.52	212.69	213.96	213.69	211.43	210.65	212.93	211.64	212.6	210.68	211.03	212.25	212.9	211.51	212.98	213.04
214.01	209.92	214.61	214.33	212.17	209.98	214.04	212.09	212.74	212.78	213.34	212.64	214.47	213.72	211.97	212.2	212.64	215.25	212.21	213.01	211.95	214.4	212.63	212.26	214.79	210.14	212.61	213.39	213.82	213.66	212.44	215.35	214.13	213.54	210.13	213	212.1	212.93	210.36	213.42	213.98	211.07	213.04	213.84	212.84	213.21	215.34	212.79	211.89	214.28
203.49	204.44	202.42	203.44	203.14	203.66	204.38	203.07	202.98	202.96	203.79	201.9	202.29	202.59	202.9	204.2	204.82	201.94	203.28	202.84	200.94	203.23	205.92	203.12	201.59	201.02	203.11	202.71	206.73	204.61	202.95	203.51	203.79	201.54	204.31	201.15	201.06	203.43	203.03	206.41	205.71	201.82	201.91	201.63	202.07	204.85	205.56	201.6	203.65	200.94
203.23	201.56	200.7	201.92	204.37	203.01	206.22	203.02	200.62	202.43	202.87	204.76	203.42	203.13	204.38	204.53	203.26	204.21	203.38	202.13	201.87	203.68	205.01	201.97	201.34	201.94	202.78	202.78	201.95	204.49	202.39	200.65	204	200.96	201.97	204.22	203.36	204.64	200.3	204.13	203.66	203.99	204.62	201.37	200.85	202.53	205.86	202.3	203.92	204.03
208.97	205.54	207.95	206.72	207.85	205.28	205.83	208.66	203.14	205.15	205.31	206.22	205	207.71	207.29	206.72	205.98	207.31	207.14	204.47	206.4	206.65	207.37	204.45	206.74	205.63	205.51	205.17	206.58	206.45	205.74	203.28	206.13	203.81	206.63	206.3	205.18	207.36	204.89	206.12	204.63	204.3	204.24	206.31	204.48	207.08	205.98	204.98	204.71	205.07
210.57	211.23	212.16	211.05	211.85	211.36	209.42	213.96	211.66	211.17	211.19	213.79	211.78	214.46	212.48	214.93	211.1	209.68	210	211.36	211.54	211.44	210.3	212.07	210.84	211.71	212.95	213.1	214.05	210.38	213.34	213.22	214.17	211.47	211.4	212.34	211.05	212.71	208.98	212.13	210.23	212.66	212.97	210.98	212.3	213.4	211.8	212.93	212.91	213.4
208.29	207.02	207.8	206.46	207.65	206.9	205.9	209.06	207.2	207.36	209.49	208.42	208.93	207.95	209.25	207.89	205.44	208.23	203.55	206.41	208.79	205.47	209.75	207.63	208.16	209.43	207.86	206.93	207.4	207.77	208.11	207.86	207.87	209.5	207.15	208.52	207.5	208.96	209.36	206.21	207.58	206.01	208.28	209.93	207.62	206.51	205.75	209.87	207.76	207.69
206.43	206.42	207.34	208.43	207.23	207.9	209.81	207.78	209.18	208.75	207.59	208.96	208.05	211.31	208.28	209.06	205.87	207.19	207.94	206.25	207.25	207.69	207.96	208.31	209.12	208.41	206.93	208.32	208.16	208.32	207.79	207.44	210.14	209.09	208.61	207.49	210.11	209.54	208.73	206.63	207.6	207.76	206.22	207.98	209.08	206.88	209.16	207.72	208.84	206.91
218.39	214.69	218	214.54	216.05	217.01	216.52	217.49	217.68	217.07	218.98	216.89	216.59	217.88	218.27	217.2	217.03	214.94	217.37	217.86	215.61	216.04	218.14	213.85	217.13	216.3	216.76	216.97	218.98	216.87	218.04	218.88	217.22	214.9	218.22	216.19	215.58	213.3	215.98	218.3	216.65	215.93	217.96	216.52	219.01	216.03	217.76	215.65	216.34	215.34
203.7	202.51	201.46	201.1	201.13	200.77	198.95	201.14	202.48	201.36	202.65	199.37	198.5	199.99	199.69	200.97	202.44	201.25	200.37	199.48	200.41	200.99	201.05	199.53	199.23	200.06	201.3	197.91	198.24	199.12	201.41	200.2	201.34	200.65	200.5	201.25	200.51	201.61	202.98	201.48	198.81	200.57	197.87	200.33	198.62	197.95	202.12	201.49	202.15	199.1
204.59	207.36	204.01	204.28	207.37	206.8	204.02	202.63	204.85	205.05	204.5	205.75	205.03	204.31	204.51	207.33	204.15	204.13	206.26	205.49	209.18	203.78	205.92	206.02	205.9	205.05	203.99	204.83	203.89	206.86	205.25	205.79	206.02	203.71	205.87	203.9	205.13	205.73	205.88	203.39	204.69	204.88	205.5	204.86	204.86	204.46	205.36	204.99	205.46	205.09
203.1	203.27	201.14	205.76	202.08	201.91	202.19	201.8	202.3	203.06	199.93	202.16	201.39	202.03	204.44	203.12	203.72	203.68	202.31	199.76	201.27	201.88	203.76	202.62	203.51	203.03	200.81	202.3	200.83	200.55	205.38	201.7	204.09	204.86	199.61	201.75	202.83	204.36	201.4	200.36	202.87	201.14	202.76	203.71	203.69	204.02	202.38	203.38	204.59	201.63
213.68	214.63	214.09	213.99	212.51	211.76	214	215.84	212.02	212.49	210.53	214.25	211.69	215.08	212.67	215.14	214.67	212.55	212.05	215.26	213.35	213.45	212.03	212.3	211.77	213.89	214.43	211.61	211.98	212.75	212.26	212.02	215.26	214.62	211.82	211.79	212.74	212.18	213.03	214.74	212.36	214.5	215.41	209.98	213.51	215.24	214.07	214.31	212.31	212.9
216.06	216.7	218.04	216.26	215.93	217.66	217.26	217.49	216.82	215.41	217.95	219.54	216.47	216.09	217.04	217.49	217.56	217.7	219.05	218.55	216.91	216.75	216.72	219.71	216.17	220.37	218.53	215.6	219.05	215.03	215.8	217.46	218.82	215.01	215.84	215	217.33	218.65	215.14	217.01	215.6	217.1	216.86	217.42	216.25	216.86	216.52	215.2	220	214.68
218.1	217.41	216.71	216.24	215.21	216.38	216.33	216.25	212.96	217.69	218.28	218.47	215.36	218.15	216.38	217.31	218.8	218.54	217.91	217.22	216.37	216.35	216.95	215.45	218.8	217.41	218.6	218.87	220.69	217.39	218.17	215.25	217.94	216.05	218.26	216.83	217.78	216.26	215.19	216.62	215.94	217.19	218.64	216.93	217.73	217.14	216.46	218.22	217.23	216.89
211.87	210.06	210.84	211.73	211.57	212.54	212.85	210.26	211.79	211.64	210.46	211.38	215.5	213.13	211.6	211.49	213.58	212.08	212.33	212.21	211.27	211.9	209.62	211.57	212.3	211.28	211.48	212.64	212.09	213.58	211.73	209.76	212.22	211.41	211.51	210.3	210.39	211.9	212.47	209.67	208.41	209.58	209.96	212.54	212.69	211.34	212.09	212.87	213.23	212.53
200.46	201.47	199.03	198.53	201.17	199.42	201.98	200.58	201.5	201.5	200.26	199.19	199.86	198.13	199.85	201.44	199.49	199.31	201.97	200.6	202.76	202.25	197.93	199.53	202.43	199.23	199.86	198.23	199.48	200.01	199.75	198.52	201.06	201.52	199.61	200.12	201.37	199.68	200.5	201.37	199.89	200.28	200.09	200.45	200.32	200.93	200.45	201.03	202.07	199.64
218.5	217.66	217.56	216.32	219.68	215.26	216.82	215.77	216.58	215.33	217.27	215.89	215.76	217.29	217.25	217.42	218.03	217.92	217.88	215.71	216.18	216.92	216.21	216.29	216.96	216.93	218.1	215.87	215.92	218.22	219.33	218.94	215.39	216.55	216.2	216.49	218.03	217.1	216.48	217.31	216.21	217.86	216.24	216.41	220.96	217.25	217.45	217.78	217.83	217.39
218.43	218.34	215.54	217.7	217.57	216.18	215.51	214.91	217.63	217.77	217.22	216.47	216.33	217.51	216.89	218.54	216.94	217.63	217.3	217.39	218.48	219.25	215.16	216.58	219.19	214.29	218.68	218.88	216.78	216.82	217.76	217.46	218	217.14	217.41	216.73	218.23	215.94	217.24	219.04	217.13	218.79	215.25	218.7	215.41	216.82	217.24	216.78	217.57	216.18
212.87	215.09	213.12	212.61	213.6	214.77	211.74	213.45	213.12	210.14	212.85	213.68	211.45	212.23	211.69	214.53	213.1	212.71	212.2	213.04	212.49	211.29	213.04	211.81	213.15	213.05	212.85	212.39	212.05	214.22	215.09	211.09	214.82	214.33	213.91	209.94	211.26	212.74	212.74	215.27	213.48	212.34	213.51	209.42	213.68	211.87	211.77	212.69	213.65	215.36
210.51	214.53	211.31	209.57	212.91	213.38	212.21	209.23	211.58	213.52	211.02	209.93	211.97	210.97	212.22	210.65	212.77	212.38	210.52	211.3	212.14	213.3	212.76	211.88	213.71	213.51	210.35	209.99	212.32	212.71	210.94	211.93	213.03	210.9	211.28	212.49	211.28	211.57	209.68	209.99	212.7	213.43	213.4	211.13	214.36	209.8	213.5	211.97	209.1	212.38
199.07	198.99	197.38	199.45	198.3	197.81	197.45	198.91	196.59	199.85	199.11	197.97	198.26	199.29	201.2	196.72	197.21	198.91	196.87	200.22	196.69	199.78	200.07	200.04	198.06	198.79	199.48	197.38	199.87	200.9	199.26	198.77	197.68	198.64	198.35	197.69	197.83	198.24	201.06	197.88	198.57	199.4	201.03	197.96	200.44	198.64	199.36	199.48	199.18	198.59
211.89	211.33	211.62	210.37	208.67	214.22	209.6	210.46	212.48	212.9	212.78	212.11	211.84	211.18	209.6	212.55	211.39	209.99	211.56	214.31	210.72	211.93	209.01	209.19	211.97	212.5	212.07	211.21	212.84	212.77	209.79	211.15	211.49	211.49	211.23	213.43	212.31	215.06	211.4	215.11	212.15	212.67	212.31	210.84	213.34	214.67	211.24	214.82	211.9	211.69
194.52	194.19	193.79	194.07	194.85	196.92	193.96	196.11	196.12	195.61	195.53	193.63	195.71	193.67	198.31	195.76	193.85	195.45	196.86	194.73	197.88	194.39	197.9	195.39	194.05	195.52	195.54	193.63	195.59	194.26	195.01	194.45	195.42	196.4	195.97	193.07	195.19	196.57	195.51	193.92	193.46	193.89	194.55	193.94	196.77	196.97	195.45	196.02	193.91	194.52
207.46	207.85	206.8	207.34	208.23	209.46	207.34	208.1	208.25	208.93	208.31	207.05	208.29	208.85	209.23	207.66	208.32	208.05	207.15	208.3	207.82	206.55	206.88	206.38	208.01	210.24	206.68	209.22	208.18	206.53	207.61	207.94	207.88	209.87	208.27	209.8	206.77	207.45	208.2	206.85	210.79	208.66	207.68	207.08	208.88	206.73	208.77	208.97	210.23	208.43
211.37	210.19	213.62	211.52	208.67	212.54	212.18	209.83	212.11	213.32	209.8	211.2	211.69	212.24	211.83	212.71	211.6	211.33	210.29	214.16	210.56	212.41	211.48	209.91	211.58	212.85	209.22	214.36	212.47	209.39	212.86	210.12	211.49	213.06	211.83	214.84	211.39	213.52	211.53	211.52	210.43	211.36	212.15	213.83	212.05	210.85	212.45	210.73	212.32	208.72
210.89	210.91	208.72	207.81	211.64	208.46	209.94	207.73	208.98	209.36	207.68	208.27	208.61	208.73	208.97	209.35	207.59	208.77	209.72	208.53	210	211.08	211.02	209.23	209.39	210.76	211.19	207.48	209.51	210.1	210.39	210.03	209.76	209.7	208.12	209.75	211.77	208.62	209.35	209.63	209.34	209.17	208.45	210.69	207.16	210.29	208.49	210.75	210.11	210.77
204.06	203.28	204.17	204.38	205.07	203.73	204.96	204.06	205.53	205.02	205.42	202.74	204.4	204.45	205.14	205.05	205.25	203.43	203.87	205.08	206.88	205.15	205.2	204.69	203.85	206.03	204.87	205.88	204.27	202.09	203.35	205.53	205.67	204.11	201.79	205.19	204.04	203.44	204.07	206.45	203.71	204.86	203.82	203.12	205.21	203.88	204.63	205.32	203.08	205.33
209.64	208.04	208.76	207.23	207.16	206.91	208.19	208.76	209.85	208.67	205.59	206.9	209.05	207.61	207.62	208.11	208.63	205.97	210.12	207.49	208.74	207.39	206.97	207.62	207.18	207.56	207.91	206.2	207.42	207.11	209.87	208.96	208.15	208.15	208.87	209.95	209.77	208.08	206.73	207.37	210.02	209.4	207.75	208.15	208.86	210.01	207.18	210.68	205.61	209.14
208.24	207.89	210.02	206.8	209.12	207.24	211.29	207.61	206.02	206.65	208.94	209.11	209.22	208.86	208.41	207.27	209.06	206.76	206.25	209.23	205.92	209.09	209.45	208.64	207.97	206.44	208.53	207.08	207.72	206.71	206.9	207.88	208.32	206.61	208.41	209.36	208.91	206.86	206.63	208.31	206.86	206.98	205.95	208.95	207.83	206.8	206.8	209.28	211.04	205.91
207.7	209.28	208.31	209.35	207.86	207.09	207.23	208.18	207.66	207.84	210.32	209.43	207.39	211.7	209.78	208.86	207.64	209.54	208.11	208.41	209.68	210.5	207.58	208.87	207.39	208.97	209.67	208.59	210.82	209.72	206.53	210.07	208.67	209.87	210.33	207.96	209.14	210.38	209.04	206.15	209.07	207.1	207.02	209.98	208.2	205.96	206.49	209.36	207.67	206.98
204.79	202	204.84	206.07	202.63	205.69	202.39	205.01	202.91	205.23	203.05	203.38	203.05	203.43	203.88	203.41	205.74	204	204.43	203.15	201.6	204.57	205.54	202.02	203.19	203.95	202.54	203.7	203.45	207.35	202.23	201.94	202.16	203.06	203.92	204.35	200.79	205.57	204.53	203.99	204.46	204.5	202.38	203.2	203.42	204.43	204.84	200.96	204.92	203.93
218.81	217.02	215.88	218.25	217.46	216.7	216.36	215.1	217.65	217.11	217.43	216.68	216.41	218.87	217.09	218.52	217.64	215.64	217.85	215.69	219.06	218.38	215.16	217.36	216.31	218.34	216.35	217.82	219.12	216.66	216.31	215.02	217.12	218.73	217.93	216.67	215.67	217.23	216.04	218.62	215.74	217.31	218.9	215.41	216.54	216.79	214.9	217.18	215.7	218.39
212.74	213.44	214.24	210.33	211.09	215.68	213.17	215.5	215.26	211.21	212.03	211.8	213.87	213.45	210.99	210.54	211.1	213.17	213.91	211.77	211.03	212.26	213.07	212.94	211.72	213.22	212.33	213.73	211.18	212.32	212.87	213.69	210.68	213.31	213.51	211.99	211.99	213.26	212.17	212.08	212.97	211.3	212.45	211.02	212.42	213.62	211.19	212.24	213.76	212.82
204.77	203.83	205.13	199.79	202.32	204.26	205.13	204.97	204.4	204.38	203.09	202.08	204.16	201.52	203.56	201.28	203.51	201.01	203.17	203.9	203.28	203.51	206.1	204.5	202.36	202.6	203.29	202.73	202.68	202.28	206.81	201.49	205.11	203.49	204.63	202.18	204.19	206.47	202.96	203.07	201.57	204.53	204.91	206.56	203.5	203.56	203.55	202.09	205.08	206.29
210.49	210.62	210.66	212.55	209.65	211.93	212.65	214.07	212.65	212.41	211.15	210.75	212.8	210.39	210.72	210.97	212.11	212.1	211.78	212.35	211.73	209.62	213.99	214.21	212.43	213.31	213.14	210.68	208.6	210.91	210.99	211.89	211.61	211.73	212.71	209.27	212.42	213.22	211.28	210.35	212.43	212.16	212.24	209.62	213.46	209.96	210.81	211.5	212.01	212.8
207.99	208.38	208.41	208.78	208.66	207.33	207.68	208.08	206.63	209.79	207.05	210.63	208.85	207.23	206.77	208.9	209.53	208.78	208.49	208.84	207.59	209.64	208.8	208.77	209.39	210.03	208.02	208.13	207.55	207.59	207.51	208.13	208.21	209.48	209.05	208.22	206.26	209.71	208.41	209.12	207.48	207.42	208.24	206.73	207.4	210.5	207.28	208.73	210.38	208.25
209.41	207.87	208.43	210.18	210.78	212.3	208.13	207.19	211.88	206.09	209.78	209.75	210.06	208.16	207.96	210.9	209.74	209.8	209.34	210.54	208.26	211.4	207.82	210.14	208.31	210.73	208.29	209.88	209.76	211.56	208.65	209	211.11	209.34	207.81	209.83	211.36	209.11	208.3	207.85	209.81	208.91	208.48	209.05	210.5	208.86	209.29	210.11	207.66	210.42
201.21	200.62	198.48	198.15	201.05	200.09	199.5	199.45	197.51	198.79	199.21	199.76	200.05	200.5	199.88	201.04	200.14	201.41	200.53	200.21	202.52	200.42	200.55	201.03	198.15	199.54	198.51	200.55	201.07	197.27	200.25	200.91	200.94	200.94	200.09	199.28	200	199.52	199.32	200.74	200.7	200.42	200.62	198.97	198.65	199.36	198.2	200.01	200.99	201.45
199.5	200.12	200.01	201.61	200.84	200.4	202.1	200.23	201.11	199.88	200.15	198.6	199.78	199.73	199.35	199.26	199.13	201.88	199.17	201.3	197.77	199.59	201.94	200.87	198.3	199.1	198.68	199.81	199.96	200.41	198.8	201.12	200.39	202.19	200.86	200.66	198.21	201.48	199.69	200.71	200.18	201.56	200.66	201.81	202.3	200.39	200.31	201.29	200.28	198.89
201.17	202.76	202.81	202.46	203.62	202.3	200.76	202.98	202.26	204.8	199.98	202.25	204.24	203.66	202.16	202.72	200.83	201.94	204.26	200.96	204.82	203.64	203.05	201.87	202.38	204.31	203.38	202.85	203.47	203.48	203.04	202.1	201.44	204.91	204.8	204.03	201.55	202.75	202.06	203.04	202.21	203.94	201.92	203.49	202.24	202.48	201.16	200.54	203.47	201.23
202.28	203.9	203.01	205.56	203.72	203.96	203.93	204.62	205.09	206.99	205.17	203.41	204.21	203.08	203.37	204.9	202.93	204.69	203.96	202.61	204.47	203.18	201.7	202.35	204.93	203.62	202.34	204.12	203.03	203.12	203.13	203.46	202.01	203.71	203.06	203.58	203.77	202.3	204.35	202.28	203.87	206.44	203.07	203.79	201.95	201.39	203.17	205.63	201.98	204.82
202.81	202.35	201.65	203.97	203.25	202.44	204.49	205.06	204.83	201.87	203.25	203.86	203.24	204.35	202.84	203.85	204.29	205.74	202.76	204.24	205.93	203.65	202.06	205.35	203.59	202.79	203.26	204.14	203.65	201.07	201.96	205.11	203.96	203.17	204.23	203.87	201.61	202.48	206.28	202.8	203.75	204.44	205.28	203.97	204.79	204.93	205.06	204.1	203.84	201.82
210.48	209.94	205.68	209.43	206.43	208.26	208.21	209.91	207.95	206.59	209.24	212.65	210.21	207.43	210.58	209.51	207.74	206.94	208.6	208.26	207.94	208.68	209.33	207.46	207.79	211.05	210.37	206.55	204.91	208.42	207.92	207.39	207.77	209.38	207.97	207.73	209.48	207.58	209.01	210.4	208.78	210.64	208.42	210.68	209	210.99	207.03	209.51	208.77	209.3
208.47	209.71	207	208.93	209.08	209.42	208.38	206.78	207.96	208.47	207.78	207.54	211.69	208.61	207.03	209.46	206.41	208.81	207.44	209.55	209.57	208.73	208.12	206.92	207.68	207.85	208.19	207.61	207.54	210.68	210.01	208.19	209.72	208.78	210.24	207.66	207.37	207.56	208.45	209.06	207.32	208.43	208.45	208.4	210.34	207.66	208.28	209.08	206.86	208.53
201.54	201.47	200.09	203.04	202.16	200.16	202.51	201.4	200.36	199.89	202.05	201.93	202.8	200.84	204.31	201.14	201.08	201.22	198.67	200.38	201.26	200.69	199.94	201.54	201.79	199.9	202.46	199.99	201.67	202.33	200.86	203.47	200.99	201.8	201.55	199.73	200.15	202.08	201.37	202.76	202.81	202.22	200.66	199.88	201.79	202.47	200.44	200.98	200.32	197.18
212.27	212.8	211.77	212.34	209.55	211.54	210.75	212.23	207.81	212.01	213.29	213.33	212.55	211.82	210.59	211.78	210.73	212.32	212.36	211.42	215.25	214.22	212.56	210.77	211.05	211.8	212.21	212.72	209.93	212.02	210.9	210.63	211.06	212.35	211.03	211.82	211.39	213.19	215.47	211.93	211.2	212.68	212.32	212.49	212.46	211.14	212.02	213.28	211.77	211.86
199.27	199.53	199.83	200.03	199.46	198.87	198.62	199.27	201.89	197.74	200.87	196.46	200.86	201.27	199.73	199.47	197.42	198.11	201.26	199.53	199.29	198.44	198.02	200.08	199.2	201.94	198.57	198.43	197.3	200.73	196.58	199.62	198.94	198.29	200.2	200.86	200.46	198.11	198.54	200.49	197.58	198.81	201.51	197.86	198.76	198.65	200.88	199.78	199.86	200.6
211.25	213.05	213.51	211.67	212.1	210.99	213.74	210.04	212.9	212.14	211.65	211.13	212.49	210.97	212.68	212.55	212.54	212.69	211.85	210.79	211.29	211.03	212.34	212.72	210.09	210.67	209.87	212.37	212.37	213.16	211.06	212.48	211.52	211.45	214.03	210.76	212.6	212.84	211.42	213.93	211.49	211.63	212.03	210.76	212.08	211.08	212.58	213.81	209.64	212.73
210.24	210.32	207.51	208.7	209.08	207.99	210.6	207.74	209.34	208.51	208.86	206.62	213.25	209.72	208.82	209.79	210.32	207.29	206	208.93	209.41	209.66	213.42	209.11	210.23	210.94	208.06	209.62	211.22	208.36	208.14	210.92	207.45	208.05	209.34	209.12	212.54	208.08	208.12	210.77	209.59	208.88	208.2	213.93	210.44	209.28	209.16	210.1	209.35	208.11
207.06	204.29	205.15	204.26	202.01	204.61	202.47	205.2	203.27	205.98	204.29	203.88	203.4	203.95	205.06	202.97	207.45	206.39	204.3	204.15	207.27	204.92	205.14	205.25	205.54	207.77	202.79	205.53	204.08	205.15	203.55	203.83	202.87	206.41	205.45	205.03	203.45	203.84	205.52	205.72	203.66	204.49	205.09	206.01	205.11	204.5	208.06	206.89	205.61	204.76
208.87	207.3	208.35	210.26	207.63	207.85	207.32	208.33	206.74	205.96	206.23	205.44	209.07	209.57	209.31	207.36	207.3	205.97	206.91	207.21	207.19	209.87	208.8	209.3	207.46	206.01	206.65	208.91	208.43	206.39	205.39	208.32	206.95	209.04	209.22	208.79	210.1	208.94	207.24	207.02	207.87	208.97	206.63	210.04	208.64	209.32	204.94	207.37	208.46	209.89
211.35	208.98	211.89	211.27	212.91	210.7	210.42	212.35	212.17	210.33	211.83	210.04	210.29	212.5	212.1	211.4	212.62	213.85	213.22	210.57	212.38	211.01	213.38	210.4	209.54	211.86	208.76	212.17	211.63	212.58	211.88	209.3	212.15	212.74	212.01	209.3	211.74	210.99	213.61	211.83	211.25	211.31	210.81	210.26	209.67	210.67	212.4	209.34	212.57	212.54
202.53	203.69	204.04	202.63	202.39	204.37	203.16	201.8	203.22	204.47	205.72	204.34	203.71	202.82	202.92	204.68	204.57	201.94	205.54	205.15	202.93	203.52	203.23	203.62	203.66	204.74	202.68	201.19	202.41	205.21	202.1	205	204.67	204.75	203.38	200.73	202.65	204.48	202.66	204.59	202.97	203.24	204.07	203.46	203.59	202.74	201.3	202.59	202.17	203.57
201.2	196.94	197.96	196.8	195	197.79	198.43	200.53	198.53	198.49	199.72	200.24	198.87	198.02	200.45	198.43	197.58	198.56	196.87	197.15	195.11	198.03	196.3	197.4	196.98	198.06	198.18	198.57	199.98	198.94	196.58	199.96	198.34	197.49	198.23	195.96	197.4	198.75	199.45	197.38	197.03	198.57	196.7	198.08	198.05	197.76	197.2	198.15	198.05	198.55
207.7	209.69	208.43	209.54	207.11	205.4	205.73	208	210.67	208.53	210.01	207.02	209.38	209.43	208.64	207.16	206.86	209.33	208.05	207.12	209.15	205.77	207.02	207.86	208.25	209.05	206.49	208.66	207.27	210.39	210.23	208.06	208.96	208.69	209.03	209.67	207.06	207.1	208.07	210.5	208.25	208.08	208.22	208.28	210.6	208.27	209.51	208.22	206.86	207.81
203.08	201.19	203.28	201.48	203.99	204.17	204.2	204.9	203.07	201.05	203.35	202.23	204.42	204.14	203.92	203.81	203.63	203.44	204.91	203.07	203.65	202.99	202.98	205.17	203.74	204.58	201.35	204.13	202.54	204.24	203.2	203.15	202.67	202.26	204.99	201.22	201.53	204.17	202.16	202.25	203.31	203.19	201.91	203.27	204.51	204.51	200.12	201.45	204.14	203.32
206.2	206.57	202.21	204.94	205.84	205.51	201.93	203.18	205.85	205.11	205.52	206.04	203.75	203.77	204.97	205.04	204.51	205.98	203.53	205.49	203.82	203.11	204.26	205.14	206.67	203.41	203.85	203.74	202.47	204.83	205.64	207.45	203.59	204.49	204.83	205.38	204.31	204.41	206.01	203.13	206.25	206.25	206.14	203.69	204.47	205.98	203.35	204.31	205.02	204.75
218.83	219.06	217.32	217	216.41	217.8	216.09	216	219.06	218.58	216.53	217.55	218.05	219.59	216.36	217.2	217.28	216.26	217.3	217.36	219.04	218.3	217.47	219.87	218.17	217.41	217.06	217.66	217.39	215.55	218.54	217.57	215.37	218.78	218.45	217.79	216.79	218.41	217.73	217.43	217.11	220.19	216.84	217.66	218.78	218.12	221.23	216.84	218.09	217.85
203.85	204.49	205.58	204.34	204.4	203.37	202.87	203.31	205.14	206.23	204.17	205.39	204.46	203.44	206.31	201.01	202.57	201.28	205.6	203.53	203.14	202.52	204.54	204.09	203.12	203.71	204.46	203.25	204.61	202.45	201.94	203.93	204.56	204.04	203.22	202.57	205.69	203.97	204.79	203.07	204.67	204.29	204.16	203.66	204.09	205.18	201.55	204.35	201.89	204.36
199.45	198.35	199.11	196.81	198.34	196.69	198.89	198.44	198.45	197.87	197.57	197.34	198.45	200.74	197.35	198.33	197.97	197.49	199.6	201.27	198.98	198.41	199.04	198.3	197.82	201.18	198.91	199.44	198.63	195.96	196.82	198.14	198.12	196.67	199.04	199	201.07	199.21	199.63	198.75	200.23	197.51	198.2	199.68	198.06	197.93	196.46	199.82	198.77	198.94
206.29	205.66	204.97	205.07	206.98	204.71	205.86	205.73	206.25	204.84	204.84	204.58	206.58	205.99	206.54	205.68	209.49	206.07	207.51	206.13	206.04	206.41	206.47	205.57	207.33	204.41	204.27	202.95	208.85	206.52	204.29	205.81	208.43	203.89	205.71	206.27	208.8	206.55	206.16	207.72	204.86	206.37	204.13	209.09	208.18	207.98	205.42	205.7	207.67	205.59
207.84	206.06	206.41	205.2	206.29	206.46	206.07	206.55	206.86	205.24	204.68	206.82	207.01	206.42	206.55	206.2	207.54	206.8	208.17	207.99	205.39	205.86	206.83	207.21	205.05	204.91	205.88	208.81	207.68	207.77	207.29	204.71	207.34	207.83	207.55	206.67	206.53	207.69	205.88	206.04	205.86	204.37	208.97	207.27	206	205.94	208.84	205.97	206.24	207.17
204.19	205.61	203.55	203	203.57	202.52	203.39	201.92	206.57	206.89	203.91	202.57	206.18	206.23	208.63	203.67	203.54	205.17	205.73	203.31	204.22	202.07	205.7	204.52	204.96	204.29	204.91	205.11	204.29	206.55	206.43	202.6	206.12	203.54	203.91	205.09	204.28	205	204.63	205.83	202.16	205.64	207.92	205.61	204.35	206.02	204.99	204.65	203.48	205.55
208.41	206.85	207.8	206.99	207.69	209.59	208.8	207.56	206.5	207.75	206.45	208.1	206.19	208.46	207.25	207.88	207.79	206.4	208.41	207.02	208.42	207.1	206.57	207.51	208.53	210.23	206.53	208.86	206.17	207.36	207.1	206.96	206.25	207.46	206.93	206.54	207.74	206.79	207.83	208.9	208.97	205.7	207.57	209.88	206	208.27	208.86	209.76	208.6	208.3
204.29	203.9	203.16	205.78	201.71	202.22	203.97	204.07	204.73	204.53	202.1	202.93	205.3	203.05	202.75	204.55	201.84	203.28	202.59	202.2	201.87	203.78	203.56	205.11	201.63	202.23	204.58	204.89	204.3	202.23	202.72	202.58	203.34	202.46	204.85	203.44	202.48	205.3	202.95	205.32	205.63	205.42	203.18	205.15	203.19	203.5	207.14	202.81	201.71	203.34
212.38	212.18	209.61	212.76	213.59	211.26	214.63	211.8	212.13	211.39	212.26	211.24	210.58	212.92	212.96	211.4	211.85	212.06	209.5	212.68	209.25	210.84	212.73	210.54	211.09	211.98	212.33	211.33	211.7	212.39	212.71	210.81	213.83	212.23	212.85	210.21	212.53	212.48	211.88	212.14	213.43	211.38	211.1	212.23	213.98	212.99	212.29	214.35	211.71	211.64
205.27	206.13	202.09	205.04	205.9	204.55	204.06	205.67	205.21	204.47	205.25	207.13	205.16	205.93	204.29	203.4	206.1	205.02	202.89	204.66	203.88	203.47	205.51	203.96	206.34	205.69	203.63	204.55	204.19	205.52	205.96	205.54	205.05	206.62	207.05	205.21	206.82	206.36	203.59	204.58	204.51	205.16	202.09	204.11	204.22	204.93	207.5	203.07	202.06	203.8
202.54	203.39	205.65	202.18	204.47	204.7	202.31	201.06	201.5	203.67	202.96	205.98	206.35	203.53	204.82	203.99	203.83	203.17	204.48	203.53	205.16	200.52	205.46	204.64	204.59	202.81	203.37	205.11	205.08	205.24	204.72	203.37	202.93	204.53	202.88	206.69	203.3	204.03	203.9	203.15	204.94	205.04	203.09	204.73	202.88	204.38	204.43	205.04	203.72	205.24
218.08	216.63	217.79	219.01	215.29	217.99	219.22	217.64	215.83	214.99	216.85	216.87	218.36	217.38	219.67	215.81	218.3	216.28	218.53	216.58	216.75	217.36	218.97	219.54	218.15	216.8	220.46	218.28	216.4	219	218.37	217.57	218.34	218.46	219.65	217.74	219.36	216.87	219.24	217.75	216.98	218.93	217.35	217.57	217.57	218.07	218.05	216.61	218.22	217.03
206.64	207.53	206.86	207.05	206.78	208.02	209.48	208.95	209.37	206.77	207.25	207.73	209.75	206.08	208.89	206.96	208.07	208.36	209.69	206.86	208.96	206.37	208.25	207.41	207.22	208.42	206.77	207.31	208.09	207.98	206.79	206.36	209.8	207.05	208.8	208.08	206.73	207.24	207.14	209.53	207.83	205.4	206.03	208.75	208.47	208.54	207.3	209.4	206.67	209.01
204.64	202.34	203.1	202.3	204.85	202.78	202.23	203.85	201.59	203.9	201.81	198.8	199.78	201.98	201.46	204.25	201.11	201.68	202.98	201.1	201.38	202.36	202.81	201.9	203.27	201.85	204.67	201.06	203.56	200.24	202.35	202.35	203.06	200.94	203.85	201.53	203.33	203.64	203.79	200.47	202.57	203.69	203.12	203.03	201.38	202.48	202.4	202.3	202.91	204.73
205.25	203.3	201.7	201.23	202.14	201.79	201	203.23	205.65	203.77	201.94	203.18	202	202.99	203.74	204.9	206.33	204.83	200.5	200.88	203.66	204.47	203.54	201.58	203.39	202.13	202.85	203.69	204.98	202.47	202.49	205.62	202.26	201.76	202.07	204.06	204.92	204.7	201.24	201.26	202.92	202.3	203.59	202.27	203.04	203.49	203.74	202.63	201.53	203.68
206.32	203.32	204.92	205.85	203.98	204.12	202.32	204.26	205.31	205.47	201.21	202.15	202.47	200.85	204.8	203.05	204.47	204.5	203.77	202.21	204.6	204.24	202.53	204.33	202.6	203.32	202.5	203.74	206.31	205.06	203.64	204.23	202.53	205.07	205.59	202.57	202.41	204.52	204.5	203.73	202.12	205.06	201.17	203.95	203.44	204.97	206.11	204.79	204.49	204.8
214.25	212.46	212.54	211.95	211.73	211.7	211.86	211.92	213.72	213.54	211	211.3	211.13	213.49	210.49	211.86	210.52	211.68	212.04	213.36	212.22	211.89	212.47	213.52	213.81	212.39	211.86	213.06	214.26	214.37	210.53	212.29	213.47	214.19	213.34	211.93	213.81	215.07	213.02	212.52	213.61	213	213.93	211.56	212.73	212.75	212.67	213.2	212.72	213.2
206.2	208.29	209.23	211.01	208.49	206.83	207.86	210.12	206.94	208.62	209.2	208.46	209.75	208.26	208.15	208.42	210.49	209.83	209.86	209.45	209.54	208.48	211.22	209.43	207.09	210.05	209.18	209.01	207.27	207.64	209.58	209.03	208.58	206.51	209.93	209.24	208.43	210.42	206.65	208.77	209.06	208.85	208.16	209.66	208.12	209.06	208.09	208.27	208.06	209.48
194.56	193.43	195.95	193.26	194.45	194.59	195.5	192.18	194.16	195.34	194.01	195.36	197.46	196.3	194.39	192.95	195.66	194.61	195.1	194.79	195.53	194.78	195.7	195.76	195.45	193.52	196.19	196.8	195.5	193.79	194.41	196.37	192.93	196.9	193.01	193.01	194.86	196.59	194.95	193.86	194.43	194.72	193.77	194.42	195.89	196.28	197.55	193.82	196.02	193.63
204.53	203.42	203.43	203.64	205.14	204.96	202.49	203.61	203.09	204.87	203.93	202.93	203.25	201.67	201.47	203.22	205.66	204.01	202.46	202.58	202.93	204.12	201.52	203.42	204.14	203.04	204.73	203.05	202.96	201.17	202.1	200.03	205.8	202.95	204.98	203.23	202.13	204.44	201.48	202.86	205.16	203.22	204.53	202.2	202.39	203.88	202.92	201.83	204.1	202.54
200.37	198.2	199.79	198.49	197.58	198.19	197.06	199.3	200.06	198.75	197.99	199.31	198.37	197.81	197.03	199.92	197.04	201.42	201.5	199.2	198.3	196.71	200	197.68	200.24	198.13	198.47	199.13	196.44	198.92	198.3	197.92	199.26	197.73	197.37	200.83	200.44	199.26	198.94	199.9	197.51	200.4	201.44	198.02	198.75	198.51	197.02	199.64	197.6	198.74
202.86	204.39	203.25	206.3	204.02	204.24	203.78	204.07	203.03	203.7	203.24	204.26	202.36	202.73	202.42	204.45	203.48	203.28	201.75	201.6	203.07	203.32	203.69	205.11	203.49	205.22	204.67	203.02	204.73	206.1	203.44	202.37	204.54	202.4	203.22	206.58	202.26	202.02	202.09	203.56	203.01	205.62	203.99	204.14	204.37	203.86	203.24	203.12	202.53	202.54
210.79	208.61	206.99	208.67	207.58	208.19	209.64	210.16	207.94	207.47	207.56	208.93	208.91	208.97	207.97	207.91	209.06	208.53	209.58	209.55	207.57	208.94	207.76	209.36	207.28	209.13	209.04	208.62	206.69	208.32	207.27	210.64	206.77	207.14	208.12	209.85	210.23	210.7	209.93	207.96	206.76	208.21	206.93	208.73	208.45	207.49	208.88	210.43	207.08	209.25
210.53	210.32	209.9	208.79	206.03	208.99	209.3	210.32	210.07	208.98	208.99	209.85	208.37	209.49	206.89	207.56	209.41	206.51	207.9	209.01	208.85	207.79	207.41	209.23	209.75	208.26	208.34	210.6	210.01	208.47	210.15	209.12	207.7	208.37	210.3	210.14	207.98	208.61	209.8	208.12	210.96	209.11	211.21	209.14	207.75	209.45	209.09	210.21	209.96	207.1
200.9	199.87	199.68	201.1	199.7	199.63	201.1	200.11	197.91	200.18	199.4	201.17	199.78	197.7	200.2	198.51	199.59	198.27	198.74	200.65	198.59	197.62	199.19	197.41	202.38	199.91	200.03	197.14	200.59	198.31	200.28	197.24	199.8	199.28	198.75	197.31	198.94	199.79	197.84	199.47	198.87	199.75	199.27	200.71	198	198.01	198.62	199.57	199.87	199.47
207.9	206.85	210.12	210.74	207.83	207.33	208.32	209.57	210.05	208.42	209.46	209.51	208.2	210.65	208.38	207.96	208.64	208.91	209.26	208.76	208.34	209.1	207.47	205.66	208.86	209.05	207.27	207.41	210.58	206.49	207.66	211.45	207.45	212.05	206.94	207.91	209.77	210.39	209.28	209.6	209.46	208.41	210.1	207.81	209.52	207.71	207.7	209.68	206.97	207.58
200.11	199.09	199.68	200.02	200.76	201.7	198.71	198.38	200.04	201.12	201.79	200.4	200.25	200.65	199.75	201.04	199.1	199.96	200.46	201.43	200.18	201.1	198.45	201.51	201.08	200.85	199.99	199.42	200.33	198.47	200.19	200.35	198.9	201.74	200.67	201.61	201.11	198.75	201.34	201.34	199.53	201.11	201.14	199.48	198.45	201.76	200.39	201.72	201.83	199.39
214.65	213.62	212.84	213.93	210.16	213.62	213.06	214.98	213.47	213.29	213.09	212.57	214.22	212.9	213.53	212.94	211.1	214.72	212.88	211.93	211.56	210.87	211.05	212.63	211.87	210.55	211.97	213.66	212.77	213.99	212.97	213.56	213.2	212.47	210.12	211.57	211.25	213.95	212.81	209.81	213.72	212.45	213.35	212.82	211.27	214.2	213.03	210.91	212.94	214.43
212	212.52	214.72	210.84	211.05	214.7	212.39	211.8	211.73	213.26	213.93	213.71	210.94	214.1	211.54	211.21	211.42	212.04	211.31	212.8	211.59	212.93	215.64	210.98	210.86	214.32	212.56	213.36	211.88	211.44	212.22	212.97	210.85	210.82	211.08	213.89	213.69	212.77	212.46	212.3	213.76	213.21	211.48	215.8	211.13	213.19	210.27	211.33	211.25	212.41
207.77	207.23	207.67	210.76	207.34	209.61	207.73	209.24	206.67	209.16	207.01	206.44	209	208.59	205.69	206.64	208.79	207.62	207.43	209.3	206.38	209.71	205.51	209.6	206.12	205.81	209	206.68	210.12	207.2	210.5	206.32	205.62	208.08	207.07	207.96	208.26	208.06	204.05	208.58	208.87	207.46	208.2	206.92	206.97	207.96	209.18	205.22	204.49	208.61
196.98	198.95	195.71	198.75	199.72	198.67	198.3	198.91	196.31	199.83	197.49	197.41	198.38	201.98	199.37	198.2	199.38	201.59	198.65	197.34	198.12	199.4	197.57	201.54	199.15	200.21	199.6	197.88	198.63	198.99	196.72	199.77	197.59	196.96	198.25	198.93	199.68	198.5	199.47	198.77	198.37	200.78	198.49	197.85	199.48	200.07	200.17	197.58	199.97	198.17
200.79	201.11	200.77	198.89	200.48	199.42	202.82	200.76	201.63	199.31	200.61	199.78	197.88	200.18	201.76	203.14	199.92	199.04	200.92	198.99	201.14	201.44	203.12	201.91	198.95	200.98	201.82	199.04	199.81	200.14	199.5	199.42	201.02	198.4	198.07	199.75	200.92	200.57	198.09	201.23	199.78	198.74	201.78	202.09	200.97	201.28	200.42	199.39	199.14	201.41
209.29	209.74	207.04	208.77	209.62	210.54	209.8	209.72	209.27	209.74	206.21	208.66	208.27	207.37	208.23	210.37	211.23	210.94	209.31	210.44	208.01	207.35	208.57	207.69	210.74	208.67	210.13	209.42	210.45	207.14	208.94	211.55	207.08	208.54	208.61	210.67	210.29	207.36	209.56	206.9	207.01	207.69	206.57	210.47	209.41	209.6	206.94	207.19	207.79	207.79
209.12	206.69	208.47	207.9	209.87	209.04	209.09	209.52	209.07	207.42	211.03	207.64	209.05	208.02	208.46	209.41	208.67	206.69	209.12	210.52	209.13	208.09	208.04	209.65	211.67	209.53	207.8	208.73	208.92	208.5	209.48	207.91	207.31	208.96	208.87	208.86	209.25	207.89	209.6	211.9	207.72	210.44	205.95	208.79	210.34	209.47	210.19	210.22	208.92	209.02
202.08	202.71	203.67	201.53	200.66	201.27	203.13	203.38	201.56	202.34	203.24	202.24	203.17	203.02	201.67	201.27	201.97	202.18	203.89	201.28	198.98	204	202.48	202.22	200.34	204.57	201.86	201.6	203.71	201.07	203.35	203.98	202.22	203.08	201.8	202.55	201.71	203.62	202	202.38	203.11	204.39	203.41	202.71	204.42	203.07	202.92	201.13	202.12	203.17
197.78	197.87	196.97	198.9	198.17	199.56	199.4	200.16	197.53	198.92	197.87	200.24	197.08	197.97	196.09	196.76	196.17	196.65	200.76	198.09	198.27	195.59	198.33	198.1	198.07	196.89	198.42	197.5	198.36	199.08	199.23	196.25	198.66	197.68	198.5	195.11	195.39	200.49	197.68	198.17	197.11	197.74	199.68	200.36	198.23	197.06	196.24	197.87	199.6	196.76
201.64	204.85	203.12	206.05	204.64	203.23	205.59	204.37	203.19	203.42	205.1	204.88	204.85	201.88	202.28	203.13	202.79	204.34	204.23	206.48	204.34	203.91	203.32	204.22	202.39	203.14	205.11	203.04	203.26	203.5	203.72	203.51	206.25	202.49	205.35	204.15	204.15	203.84	205.48	205.43	203.32	206.04	202.18	204.86	201.11	205.38	204.54	203.84	203.29	203.18
206.95	207.07	206.83	209.61	204.91	209.93	206.5	208.2	206.61	207.93	208.49	207.9	209.21	207.24	209.78	207.78	207.43	206.54	208.48	205.84	208.55	207.69	209.2	208.13	209.44	206.93	205.18	207.89	208.84	207.82	210.09	209.53	206	207.52	206.52	208.74	206.69	206.53	207.93	207.15	208.41	207.18	207.51	207.78	209.98	207.09	207.76	205.92	205.19	209.49
202.28	206.49	204.78	203.31	203.79	203.13	204.25	200.55	203.32	204.32	204.65	204.28	205.23	204.26	203.09	202.63	202.28	203.29	204.01	204.21	205.83	203.67	205.02	205.91	203.3	204.39	202.98	203.37	204.75	203.68	203.88	203.82	204.2	205.7	203.29	202.95	204.92	202.03	205.12	201.81	203.94	204.03	203.72	202.34	203.41	205.05	206.78	203.71	204.15	204.3
211.41	211.58	210.82	211.3	213.33	214.55	209.99	211.83	210.43	211.61	210.97	211.18	213.02	213.79	211.24	211.48	211.15	210.54	209.27	209.63	211.86	211.11	212.41	212.07	211.3	212.81	211.39	210.95	213.02	214.13	212.55	213.37	209.75	212.04	211.72	209.87	210.74	212.9	211.21	209.92	211.56	211.45	211.53	212.55	211.26	211.58	211.31	210.98	211.19	210.67
213.24	212.1	211.61	213.93	213.33	212.66	210.57	211.56	211.57	212.52	212.17	211.85	211.76	209.76	210.95	211.2	209.52	212.44	211.47	211.17	207.8	213.1	209.5	212.74	210.04	211.92	212.03	212.86	212.02	212.67	211.46	211.2	209.36	211.25	210.72	208.82	210.07	209.59	211.39	210.72	212.75	212.22	211.79	211.73	211.81	212.46	211.79	212.28	212.89	211.78
205.24	204.16	206.55	205.33	206.42	204.06	204.52	205.08	202.74	205.67	204.1	205.5	203.04	204.86	203.22	205.41	206.13	204.75	204.52	204.52	203.8	203.41	204.23	205.61	204.48	206.65	202.88	206.73	205.6	205.57	205.65	202.79	204.68	206.67	204.67	205.65	203.81	204.88	204.61	206.39	204.66	203.65	204.9	202.87	205.49	208.04	205.1	206.02	206.75	203.96
212.3	211.21	211.83	211.27	208.9	212.97	212.4	211.73	210.48	211.46	211.6	209.63	212.33	210.22	212.52	211.71	212.94	210.53	212.64	212.31	212.92	211.94	211.47	211.49	210.49	210.66	210.89	212.15	211.19	212.61	211.5	210	213.32	211.01	212.06	211.39	210.54	210.36	212.56	213.64	212.21	212.77	213.06	210.7	212.47	212.36	212.16	209.66	212.36	211.02
196.6	193.76	193.13	195.68	193.57	194.59	192.23	192.81	194.83	190.77	194.53	193.89	194.76	194.52	195.46	192.87	194.25	193.38	195.93	194.51	194.87	193.99	192.6	194.3	194.21	195.51	194.86	194.64	194.87	193.58	194.44	194.89	195.05	194.01	193.12	193.12	194.24	195.37	193.3	193.64	193.24	194.17	192.16	193.28	194.95	193.59	193.48	193.83	195.91	191.7
210.07	210.66	207.92	211.28	207.58	208.75	207.58	208.5	207.82	207.06	208.8	208.6	208.54	208.97	209.39	209.07	209.53	206.47	206.67	207.74	209.31	208.45	206.82	207.84	207.97	207.95	209.16	208.62	210.92	210.19	208.03	206.75	208.42	209.6	207.97	207.95	208.7	209.29	211.16	207.45	207.41	207.01	208.97	208.53	208.87	206.17	207.59	208.51	212.32	209.2
202.04	204.01	203.71	202.93	202.94	206.71	203.48	202.74	204.62	203.16	203.03	202.31	201.69	206.45	204.91	204.69	200.87	203.42	204.47	202.86	203.68	202.37	204.46	203.46	204.27	203.55	202.41	204.18	203.76	202.85	204.33	205.04	205.08	204.74	202.9	203.18	203.31	204.5	204.04	205.5	202.25	202.61	204.69	205.88	203.09	204.42	204	202.23	202.86	204.93
200.3	198.71	200.47	198.59	197.2	200.2	197.36	198.57	200.94	198.77	198.82	200.3	198.87	200.15	199.86	199.72	201.75	199.41	200.21	199.04	197.6	197.15	199.72	198.17	198.04	199.2	199.02	199	199.48	200.93	197.81	197.66	198.04	197.54	197.6	200.36	199	198.33	199.86	200.52	199.65	201.46	201.4	200.03	201.42	198.36	197.65	199.03	200.69	199.9
215.68	218.54	217.58	218.2	217.35	215.95	217.21	214.92	216.14	216.58	218.2	217.35	217.29	215.25	217.79	216.33	216.85	217.18	215.73	217.65	216.45	218.34	216.89	217.65	218.28	216.39	214.99	217.27	215.17	215.72	218.11	217.44	218.4	216.08	217.06	216.66	217.89	218.37	215.31	218.53	217.02	216.65	216.5	216.54	216.74	217.08	216.25	217.58	216.54	215.71
210.45	208.12	207.49	208.43	208.16	205.02	206.52	211.07	210.92	209.36	209.21	206.31	208.99	208.1	208.04	207.49	207.41	207.06	210.83	207	211.16	209.32	207.6	207.51	209.31	209.11	207.49	209.53	208.65	207.64	209.08	206.33	209.32	210.58	207.76	210.15	210.17	209.77	206.24	207.62	209.51	207.97	207.57	209.02	207.92	206.96	209.17	210.19	207.66	208.54
203.65	205.21	205.95	204.35	205.13	203.96	206.46	207.1	204.18	207.08	203.45	205.74	206.8	206.86	204.84	205.57	206.83	203.92	205.19	205.76	205.78	207.62	205.56	207.57	203.81	204.55	206.39	205.87	206.58	206.96	204.6	203.77	204.54	205.38	205.61	206.17	204.34	205.31	206.7	204.04	203.93	207.01	204.79	204.51	204.38	204.64	204.21	209.48	206.5	204.88
218.23	215.29	219.95	216.23	219.35	217.68	219.15	216.37	216.18	217.82	218.59	218.51	216.49	216.96	217.08	217.45	217.38	218.7	218.89	216.56	217.15	217.35	218.71	215.84	218.45	215.66	218.27	217.65	216.08	217.26	214.63	217.4	218.56	218.95	220.63	217.43	217.47	219.47	218.79	216.88	218.68	219.15	217.43	215.85	220.31	217.36	217.82	216.19	218.03	216.38
207.88	205.86	207.55	208.72	208.51	208.86	207.58	207.92	207.44	209.25	207.24	206.84	207.08	208.43	209.86	207.95	209.72	206.97	206.22	208.23	208.83	208.65	206.44	207.85	210.12	208.84	206.09	206.98	208.94	206.08	208.32	207.28	209.21	209.89	208.72	207.2	207.28	209.08	208.57	210.36	209.81	207.91	208.82	208.27	207.05	208.35	208.08	208.62	209.68	207.09
208.28	205.46	208.62	207.97	209.34	207.55	207.34	208.26	207.99	207.47	207.44	207.49	210.86	206.38	206.12	207.99	207.69	206.97	208.86	207.19	207.55	207.7	207.27	206.33	208.16	205.15	208.75	206.82	207.16	206.96	209.18	208.94	208.3	207.46	207.51	206.5	210.49	207.83	207.27	207.25	208.05	208.42	206.9	206.74	208.84	209.66	206.45	207.05	207.03	207.56
202.1	204.32	203.06	204.05	204.51	201.49	204.46	202.86	203.88	203.3	203.05	203.09	204.9	200.95	203.18	201.82	202.09	203.97	201.85	202.21	203.44	205.48	203.38	204.51	202.45	204.06	204.24	203.92	203.09	204.61	204.57	202.82	202.2	203.66	203.15	203.6	204.01	205.75	202.19	203.09	205.3	204.64	203.79	203.13	202.49	204.14	203.97	203.34	202.43	202.82
200.68	201.7	202.98	201.73	202.6	201.89	200.73	200.94	203.01	202.35	202.42	199.58	201.96	201.68	200.16	200.04	202.57	201.62	201.46	202.01	200.29	201.46	200.56	200.25	200.91	200.72	202.43	200.82	202.08	200.26	201.53	200.72	201.25	200.52	201.64	200.85	200.55	202.62	201.18	202.4	201.4	201.53	200.98	201.19	200.32	200.71	200.29	201.17	201.05	201.3
211.41	209.75	211.23	209.85	207.13	210.74	208.14	208.43	209.99	210.52	208.67	210.15	210.14	209.12	209.29	209.66	209.84	208.41	207.58	211.74	206.76	208.03	210.73	208.18	209.88	209.43	209.36	210.26	206.77	209.93	207.74	209.03	209.5	210.34	208.97	209.02	208.77	206.79	208.13	210.97	209.87	208.85	209.19	209.83	210.03	211.04	209.86	212.2	209.35	210.01
208.65	208.15	206.75	209.28	208.47	207.92	207.62	207.12	208.08	208.7	207.64	205.96	206.78	207.98	207.36	208.58	206.01	209.18	207.98	206.33	208.56	208.67	208.37	206.42	209.27	207.29	211.2	208.99	206.03	208.84	207.46	208.83	205.88	209.2	206.98	209.59	208.54	207.15	209.4	209.3	207.19	208.49	207.52	208.48	207.91	205.61	206.79	207.89	207.2	208.61
211.4	213.31	213.11	210.8	210.58	212.38	212.46	212.08	212.18	213.39	211.19	211.53	211.67	212.54	210.89	210.45	206.42	210.56	208.96	210.35	212.55	211.26	211.69	211.13	210.94	210.57	210.66	212.11	210.14	211.87	212.31	210.51	212.1	213.65	214.45	210.22	211.19	210.54	211.87	209.22	212.31	215.61	209.27	211.66	212.56	210.5	210.63	212.61	211.15	212.11
206.93	207.25	209.01	205.37	207.75	208.5	208.26	206.99	208.3	204.98	210.13	206.57	208.73	206.78	206.57	207.41	206.04	206.61	207.85	205.89	210.2	205.17	207.75	208.76	209.7	207.93	209.02	208.65	206.85	208.53	209.37	206.78	208.11	210.56	207.42	209.92	208.41	209.8	208.55	209.17	209.45	207.47	208.23	207.05	207.6	210.29	207.54	205.8	208.88	206.53
217.97	215.9	218.98	215.94	216.14	218.72	218.27	219.54	218.22	217.35	218.83	218.29	216.95	218.3	218.97	215.39	217.15	217.29	217.78	216.28	217.73	218.5	218.08	221.23	217.09	216.32	218.25	220.02	216.93	219.9	216.94	218.4	217.73	215.94	218.54	217.55	219.8	217.39	215.72	220.36	219.25	217.35	216.39	217.35	218.25	219.23	218.98	219.78	217.98	219.48
201.88	201.73	203.22	202.44	201.67	200.22	203.16	203.79	200.9	201.66	201.97	200.75	200.48	201.53	201.31	200.08	201.27	202.54	202.15	201.28	201.91	201.76	197.83	200.61	200.51	202.32	202.38	200.7	201.72	201.39	200.71	201.85	200.1	202.99	201.42	201.39	198.69	202.61	201.43	200.67	201.24	202.02	200.63	202.89	201.22	201.36	200.51	201.86	200.57	201.3
203.64	204.51	204.68	203.9	206.07	200.34	203.78	201.18	201.72	202.51	201.68	203.68	204.95	204.24	203.9	204.53	203.78	203.15	203.8	202.46	205.38	202.85	204.32	205.04	203.59	206.13	204.13	204.23	203.52	205.03	205.47	201.77	201.4	205.25	205.14	202.52	201.81	203.46	204.07	202.24	203.8	203.21	206.55	203.45	203.15	204.9	204.58	204.43	202.79	202.49
200.76	199.05	199.76	199.96	202.39	200.18	202.62	203.25	201.09	199.67	198.59	201.04	199.74	199.74	199.19	199.58	199.01	198.96	200.32	202.7	198.81	201.25	203.57	200.77	200.58	201.66	200.4	201.55	199.2	201.03	200.69	198.24	202.33	201.48	198.06	199.23	200.47	200.2	198.83	198.95	202.42	203.76	202.34	198.78	202.42	202.76	199.89	200.66	200.85	202.76
204.04	203.21	204.45	201.63	203.4	200.25	201.5	203.61	201.12	202.37	204.75	203.63	202.87	200.91	200.06	203.77	200.6	201.94	202.02	203.96	205.5	203.7	200.15	202.59	203.07	201.28	206.46	202.94	203.25	202.57	204.81	203.4	203.43	202.52	204.52	200.68	202.11	202.41	203.72	200.81	203.04	200.19	201.48	202.13	203.36	201.13	202.81	203.08	204.08	201.75
207.29	208.86	209.3	207.87	207.6	207.47	207.35	210.18	208.07	209.09	207.94	210.06	207.91	208.61	210.48	209.72	208.34	208.61	207.37	207.03	209.21	207.71	207.72	210.29	206.4	208.08	210.96	209.23	206.72	208.96	208.68	207.97	208.47	207.95	209.53	208.8	206.84	209.39	209.02	208.94	208.27	209.12	206.61	211.69	207.64	205.1	209.36	210.58	209.24	208.16
212.4	211.29	210.92	212.75	211.45	209.57	213.86	213.44	212.15	211.56	213.11	212.61	212.55	210.51	210.51	211.4	211.84	213	211.4	210.36	211.82	210.68	209.44	210.92	211.92	213.21	212.71	211.11	209.88	212.64	212.25	210.77	210.2	210.63	214.43	211.7	213.06	210.39	211.2	212.21	211.38	211.38	210.95	212.38	211.29	211.36	211	211.36	211.13	214.01
209.34	210.55	208.54	209.09	209.16	208.04	210.45	210.33	208.73	209.78	208.86	208.9	206.56	208.41	206.62	207.31	207.56	208.36	208.71	209.63	211.23	209.72	207.99	207.29	210.96	209.96	208.55	209.58	208.15	210.76	209.26	209.27	208.2	209.55	207.57	209.78	209.45	208.04	208.19	209.72	207.45	209.35	208.97	207.71	207.16	206.29	206.9	209.27	208.54	208.49
205.17	206.37	206.54	204.93	206.5	203.37	202.34	205.41	207.08	205.76	204.37	205.23	206.99	205.04	206.12	204.27	207.21	204.11	204.35	206.45	206.63	206.14	205.96	204.76	207.01	206.85	204.56	205.53	204.18	206.67	204.18	205.51	206.44	206.07	206.97	205.64	206.79	204.46	204.1	204.14	205.67	206.76	206.97	206.24	203.39	205.41	206.93	206.7	206.55	205.56
210.51	210.54	211.34	212.79	212.73	208.25	210.68	211.1	212.48	212.4	213.33	212.17	208.94	211.2	209.64	211.51	211.34	211.25	210.52	213.58	208.95	209.25	210.78	213.53	211.03	212.88	213.13	211.77	212.36	211.88	209.19	212.06	212.76	211.38	212.62	211.33	212.12	211.78	209.57	211.96	211.57	211.35	211.66	210.98	210.15	210.44	211.07	210.27	211.83	213.27
203.65	204.66	202.53	203.48	205.58	202.53	204.49	203.23	202.98	200.77	203.48	203.84	203.92	204.43	202.05	203.49	202.29	203.11	204.27	201.78	202.53	206.19	202.9	203.54	204.4	202.74	201.94	202.14	203.38	202.47	203.3	205.11	203.07	202.1	203	203.54	205.16	204.45	203.4	203.91	204.51	204.99	201.63	203.1	204.69	204.67	202.65	201.24	203.32	203.31
202.93	201.13	198.37	202.68	202	204.65	201.16	203.29	202.64	203.14	200.37	201.38	203.31	204.2	203.43	202.48	201.95	203.39	205.52	199.98	199.84	202.47	200.39	203.35	203.22	202.43	205.43	202.03	205.14	204.27	201.79	201.14	202.98	204.32	205.38	204.49	203.06	203.88	200.93	202.52	202.84	202.47	202.73	201.53	201.69	201.56	201.7	201.77	201.29	201.38
200.67	198.25	199.82	195.46	197.06	199.63	200.04	197.22	197.62	197.87	198.91	198.53	199.18	201.18	198.98	199.04	197.46	196.02	196.68	198.27	197.08	197.56	196.99	197.59	199.65	197.14	199.11	197.84	199.1	198.4	196.51	196.85	197.47	199.29	198.26	198.49	196.87	198.09	199.14	199.01	198.86	199.51	196.71	197.55	198.79	195.07	197.74	199.43	197.73	196.11
207.31	207.37	208.07	208	207.56	209.72	204.07	206.57	207.34	207.69	207.4	208.49	208.56	209.05	208.19	206.65	208.7	208.08	205.81	206.22	206.92	207.96	206.54	207.79	207.12	209.12	209.13	208.37	207.18	208.83	210.22	210.56	208.69	208.26	207.37	208.23	207.2	208.53	210.02	207.91	207.54	206.72	208.48	208.25	206.29	207.31	206.52	207.18	210.25	207.4
211.93	212.84	212.56	212.92	212.49	213.23	210.68	210.94	212.67	213.79	214.53	213.25	212.77	211.85	213.61	211.72	213.49	215.32	212.63	211.47	210.99	213.26	212.52	213	214.7	212.66	211.06	211.01	213.23	214.76	211.49	209.68	211.37	211.28	214.74	212.83	214.01	213.1	212.53	212.36	212.8	212.99	211.02	211.65	211.07	213.05	214.01	210.66	213.55	214.14
208.03	206.71	205.02	204.33	207.59	204.8	205.49	205.69	206.09	208.1	205.97	203.46	206.56	203.23	206.13	205.79	205.73	205.92	205.45	203.4	204.64	205.4	206.98	203.89	204.1	206.41	204.98	206.23	205.47	204.94	206.09	205.96	206.73	205.51	206.52	205.28	204.7	204.68	205.02	206.34	204.56	205.48	202.16	204.75	206.17	205.26	203.71	203.49	206.23	204.15
205.82	207.22	209.34	208.88	209.49	206.12	207.39	210.04	205.19	207.6	206.93	206.3	207.13	208.3	206.7	207.95	207.48	207.48	208.99	209.36	208.09	207.84	207.34	208.51	207.89	207.34	206.19	208.59	207.16	209.23	207.64	205.17	205.84	206.18	208.06	207.69	209.83	204.07	206.62	207.87	210.45	209.19	208.03	206.27	207.51	206.92	206.94	206.96	208.37	208.69
208.31	205.07	207.64	206.66	205.86	207.21	206.83	207.27	207.89	207.47	208.41	207.39	205.95	204.99	207.42	205.87	205.7	204.31	206.03	206.83	207.06	206.24	205.79	206.01	206.15	205.95	206.96	205.53	205.65	208.09	209.16	206.77	206.64	204.39	206.56	205.62	204.36	207.4	209.18	203.43	204.53	207.9	206.12	208.18	206.13	206.25	206.99	205.74	207.19	206.95
205.45	203.69	201.91	200.35	205.8	202.83	205.47	205.63	204.58	200.7	204.15	202.88	202.29	202.9	203.6	203.19	201.97	201.86	202.77	202.81	203.2	203.53	203.12	201.44	203.39	202.49	204.34	202.61	201.83	202.89	205.93	202.92	203	202.6	202.65	202.39	203.99	204.66	202.16	202.83	203.75	204.06	203.16	204.23	200.3	202.63	201.65	202.08	203.98	203.2
210.66	211.42	212.79	213.61	215.05	212.32	213.49	211.57	212.95	212.66	212.25	213.7	212.16	213.75	212.23	212.98	214.24	213.76	211.83	212.14	211.79	212.01	212.93	212.87	214.01	213.61	214.7	212.39	212.1	213.29	214.01	212.1	212.31	213.55	214.74	213.31	213.21	211.76	211.47	214.09	209.89	213.18	211.66	214.89	211.62	211.58	214.15	212.19	214.87	213.77
208.92	207.34	210.4	210.92	208.98	210.07	209.11	209.9	208.87	210.39	210.38	208.38	209.14	210.13	210.39	207.77	205.67	211.59	212.31	211.95	208.27	208.49	208.93	210.64	209.41	208.56	208.82	210.5	210.98	212.17	208.73	207.57	207.63	209.12	210.71	209.48	208.73	207.57	209.41	208.9	208.71	208.99	209.65	211.09	208.56	212.37	208.44	210.97	208.6	210.91
208.24	209.62	205.36	207.12	206.61	207.9	205.88	206.95	208.9	208.66	207.94	207.99	210.98	209.85	209.6	207.24	208.03	208.05	209.16	207.98	208.87	207.64	209.53	208.49	207.29	207.79	206.7	206.95	208.37	207.43	207.4	207.25	206.52	209.38	209.29	209.49	208.27	207.57	207.42	209.55	209.25	207.4	208.62	209.46	209.48	207.49	208.14	208.09	208.17	207.29
211.29	213.6	210.9	211.63	212.98	210.74	212.21	213.65	212.8	211.66	212.85	210.87	210.51	211.58	211.9	212.45	213.87	212.77	211.53	211.94	211.34	211.66	213.11	212.22	212.17	212.11	212.11	211.39	209.91	210.92	212.71	212.28	211.08	210.72	211.48	211.58	211.14	211.68	210.95	212.52	210.48	210.35	210.86	210.43	211.4	211.72	211.59	210.49	212.54	211.79
209.51	206.1	209.53	210.24	208.48	208.31	207.74	209.57	207.73	209.46	210.22	208.95	208.65	208.63	207.56	209.69	207.11	207.79	208.45	209.22	207.37	208.14	207.44	206.42	210.15	210.21	208.7	209.16	210.04	207.61	208.33	210.05	208.63	208.7	209.1	208.23	211.01	209	208.85	208.15	209.39	207.64	208.46	209.79	209.49	209.35	208.01	209.63	208.7	209.8
207	206.48	208.85	207.42	208.29	207.32	207.76	207.41	208.43	208.45	209.23	208.58	210.16	208.93	207.75	208.66	208.65	210.46	208.54	210.05	208.16	207.96	208.02	206.81	209.06	209.8	210.71	207.92	211.05	209.12	208.35	208.17	208.73	208.28	208	209.95	209.12	208.95	207.17	207.24	205.86	209.48	207.18	209.66	209.58	208.76	210.06	208.08	208.7	210.6
207.09	204.26	204.39	205.57	204.88	204.71	204.71	204.16	204.21	206.54	204.85	206.51	205.27	205.32	203.77	205.22	204.82	205.24	204.4	205.29	203.69	203.99	204.5	204.16	205.13	204.23	204.77	205.47	206.2	202.48	204.01	203.87	202.82	207.07	204.37	205.29	203.81	205.39	205.54	202.07	203.39	204.28	204.87	205.7	204.93	205.85	203.18	204.41	204.19	204.8
208.87	208.56	209.86	209.24	207.12	208.34	207.13	208.98	208.12	208.21	210.25	208.11	208.67	209.13	208.12	207.93	208.4	209.51	207.38	208.41	209.8	209.17	208.94	208.42	210.15	210.73	207.43	206.79	209.3	208.1	207.96	212.15	207.87	209.88	208.88	207.76	208.39	211.29	209.13	210.28	210.08	208.22	208.08	209.51	209.53	208.7	209.22	208.27	207.51	209.37
209.07	207.31	205.34	207.99	208.78	206.32	207.83	207.54	208.75	206.88	205.4	208.49	207.96	207.76	208.14	207.53	209.59	207.11	204.61	208.27	209.92	207.8	207.08	209.13	208.94	207.71	206.26	206.57	207.3	207.24	208.92	208.38	208.82	206.69	207.62	207.88	208.06	207.84	208.23	211.1	207.97	207.68	208.52	206.2	209.68	206.5	207.3	207.51	210.14	207.97
219.25	216.28	217.41	216.55	215.92	218.56	218.26	218.1	219.8	217.21	215.98	215.37	217.19	217.77	217.24	219.15	214.87	216.22	216.78	216.54	216.77	216.47	217.36	216.77	216.53	217.52	217.04	216.18	216.47	216.11	217.98	216	217.27	215.7	218.72	217.2	215.28	216.72	214.79	218.43	216.72	217.66	215.96	216.78	218.21	216.2	216.99	215.05	218.06	216.56
207.83	208.31	210.22	209.68	208.58	208.37	208.38	209.78	209.01	208.11	209.74	211.01	208.34	207.77	209.83	208.47	207.67	209.99	207.44	207.28	208.23	205.47	206.2	211.66	208.87	207.99	209.72	210.01	209.62	208.76	211.13	210.35	208.05	207.11	208.67	207.36	210.68	209.29	206.91	207.67	207.7	208.56	211.05	209.09	206.75	207.53	208.29	209.21	207.03	208.42
201.63	202.02	200.11	200.15	201.83	201.58	200	203.34	200.25	199.27	199.59	202.42	201.88	199.49	201.94	200.01	201.27	198.85	200.57	199.87	201.93	202.19	199.82	200.68	202.42	202.64	201.63	203.84	203.22	201.81	200.03	200.82	202.88	201.76	201.86	198.62	201.93	199.28	200.67	202.23	201.1	201.39	201.8	202.72	202.62	199.21	200.68	199.62	200.3	199.71
205.09	203.87	203.42	203.35	204.64	203.22	203.24	205.83	201.63	203.99	202.51	202.21	203.11	203.18	205.14	202.03	201.83	202.2	202.78	204.59	204.31	203.94	201.12	202.41	203.05	202.05	198.76	203.56	202.75	201.25	205.24	200.89	203.37	205.57	202.31	203.79	203.52	205.43	204.52	199.76	202.15	201.29	200.67	201.32	203.29	201.89	204.14	205.1	202.6	203.57
194.59	196.27	197.3	194.31	195.16	194.38	194.08	193.43	195.7	195.56	193.15	192.82	194.5	194.65	194.49	194.94	194.84	193.61	193.85	197.9	194.43	195.7	194.86	193.07	194.56	193.9	193.96	192.38	193.84	193.52	193.25	193.67	194.12	195.35	193.34	193.6	193.11	192.64	195.57	193.34	193.3	194.59	194.66	195.08	192.28	194.77	193.24	192.83	193.69	194.48
203.05	201.01	201.7	200.75	202.23	202.22	202.79	201.51	202.3	201.4	199.8	202.85	203.24	200.53	203.46	202.53	204.07	200.88	201.79	201.4	203	201.2	202.74	201.81	201.93	202.11	203.54	201.17	203.26	202.07	201.82	200.72	201.69	201.03	200.43	202.43	202.34	203.42	201.7	203.54	201.94	203.42	202.83	201.53	202.97	202.37	202.36	205.25	202.15	202.23
217.29	214.37	217.33	219.56	216.48	218.95	217.11	219.21	216.47	217.68	214.64	217.76	217.27	218.21	214.34	216.42	216.83	216.95	217.07	218.19	218.38	217.07	216.09	216.9	215.15	218.02	216.21	218.22	216.02	217.49	216.16	216.86	217.2	220.37	217.73	217.01	218.78	218.34	216.74	214.88	218.93	218.53	218.88	216.47	214.9	219.26	217.1	216.82	218.56	216.29
210.97	208.21	209.39	208.4	210.51	211.84	209.31	207.38	213.56	209.1	209.01	210.47	207.59	210.02	208.47	207.96	206.7	207.62	206.53	208.41	210	210.86	209.7	206.77	209.55	206.84	209.75	209.17	208.49	208.44	206.76	207.6	208.46	209.13	204.97	208.61	209.71	209.79	208.76	208.81	210.77	209.34	209.62	210.67	209.55	209.83	210.04	209.03	208.7	211.76
198.2	199.76	198.29	200.34	198.71	198.65	202.69	198.29	197.68	200.14	197.97	199.13	198.82	202.3	198.65	202.38	199.33	200.92	197.63	202.59	198.71	200.44	199.98	199.78	196.79	201.48	200.06	197.99	199.03	199.77	199.11	199.26	199.17	200.67	200.27	199.15	198.96	199.44	200.36	201.18	200.59	199.37	197.64	198.65	201.13	202.42	198.89	200.82	200.88	202.38
208.49	204.73	206.64	206.76	206.92	208.11	204.76	207.21	207.79	206.48	208.83	208.48	206.47	207.2	206.57	207.25	206.69	207.48	207.98	206.88	208.11	208.25	207.58	209.89	207.48	209.34	207.83	207.89	207.87	205.77	208.84	208.51	204.79	208.99	206.83	208.64	206.93	208.07	207.76	207.05	206.47	207.1	208.42	207.75	209.57	207.69	207.45	207.79	207.34	207.86
210.48	210.82	212.16	211.93	212.43	212.74	211.09	211.8	210.7	215.8	212.94	211.47	212.33	211.22	212.71	212.24	213.02	210.18	212.09	210.21	211.02	214	212.2	211.25	213.83	212.71	212.17	209.91	211.28	211.19	212.35	210.71	213.05	212.23	210.54	212.28	211.28	212.11	209.88	211.74	210.06	207.75	212.13	213.52	211.98	212.17	210.89	212.26	210.5	210.24
197.25	197.78	196.94	199.99	201.54	199.24	199.34	198.46	197.06	200.54	199.14	198.8	198.9	199.82	199.34	199.31	196.21	199.68	199.8	197.07	199.59	199.28	197.21	196.85	198.84	198.18	197.95	199.49	199.36	197.21	197.37	198.54	199.31	197.64	196.92	198.9	198.11	197.06	197.02	199.11	197.52	198.2	197.31	198.49	198.51	198.52	198.32	198.19	195.81	198.36
200.75	203.03	204.19	203.52	202.79	200.72	203.47	203.95	203.83	201.2	205.5	202.93	204.16	201.12	203.36	201.45	204.37	203.01	202.29	200.76	202.03	204.13	201.19	201.54	201.68	201.52	201.59	201.54	201.8	201.84	201.52	200.1	201.22	202.51	203.76	201.64	202.96	202	205.22	201.89	205.26	202.14	201.37	203.1	202.43	200.73	204.11	199.13	202.79	201.53
204.89	203.99	205.31	204.73	205.57	206.81	205.43	206.32	206.35	207.36	208.67	205.47	202.76	202.51	205.54	205.51	206.06	203.36	206.65	207.47	204.41	204.95	207.37	205.82	204.87	203.68	205.32	205.45	203.85	206.98	206.82	203.85	204.06	204.54	208.28	201.67	204.68	204.87	202.59	204.21	205.86	205.58	205.93	206.33	206.77	207.4	206.05	206.6	205.67	206.53
210.48	209.78	210.46	211.55	210.27	210.98	209.85	213.67	211.21	211.24	212.85	212.4	212.69	210.95	211.62	211	210.63	210.97	210.23	212.24	211.21	209.31	212.19	212.34	212.52	211.43	210.51	212.77	211.79	209.69	213.15	211.47	210.85	212.54	213.14	213.81	210.12	212.04	210.94	210.62	212.76	210.9	212.76	211.44	212.76	209.6	210.87	211.21	214.25	211.14
205.22	205.04	202.99	204.18	202.94	203.64	206.77	201.88	203.65	201.9	202.59	205.98	204.86	202.83	202.61	203.41	204.49	203.17	204.29	203.26	204.67	205.99	203.7	204.83	204.18	205.34	203.84	204.6	203.01	202.45	206.29	203.63	203.82	202.97	202.13	202.67	203.45	203.79	205.9	205.79	204.49	204.67	205.28	204.09	200.12	202.64	204.13	204.39	204.15	203.26
207.06	208.8	206.06	207.34	208.73	207.63	209.89	207.82	206.74	205.21	205.23	207.56	208.28	206.86	208.45	206.92	206.1	208.78	206.12	207.36	207.18	205.84	207.22	206.26	207.41	208.11	207.97	207.44	208.2	207.98	210.98	211.29	206.67	207.75	207.59	205.57	208.63	207.86	208.11	205.87	206.9	206.71	208.74	208.54	207.39	208.91	206.82	206.28	206.99	210.99
210.46	210.07	211.71	212.63	215.97	212.23	211.37	212.01	210.12	211.81	212.76	212.68	212.01	211.82	213.58	210.4	210.48	208.36	209.56	213.48	212.17	210.77	209.43	212.23	211.76	213.05	211.44	210.48	212.65	209.74	214.31	211.49	211.94	211.44	213.15	211.85	210.43	211.82	210	210.62	209.65	210.41	212.18	210.89	212.36	213.2	210.7	212.5	210.48	213.51
205.23	205.6	208.83	206.71	205.58	205.52	205.08	205.63	206.37	207.07	204.68	206.75	206.93	206.41	207.09	204.21	206.4	205.2	206.73	205.31	208.37	205.82	204.52	208.5	204.98	207.99	206.02	207.3	206.86	206.74	208.11	207.89	206.15	207.71	203.87	205.08	206.03	208.02	205.94	205.07	206.17	208.54	206.04	206.1	207.54	207.7	204.04	207.23	207.59	205.11
203.52	203.03	202.73	202.31	205.36	203.94	204.81	204.53	203.03	203	201.98	204.19	200.98	203.05	201.91	202.54	200.84	205.1	202.45	200.73	204.13	203.67	202.52	203.2	204.03	203.68	204.33	204.01	200.71	203.52	203.07	204.09	202.84	202.28	202.17	202.24	205.56	205.89	205.53	205.24	203.67	204.4	203.85	202.39	202.61	203.07	201.69	203.3	202.33	204.24
208.76	209.16	208.9	207.8	207.34	209.21	207	208.72	208.95	207.9	209.28	208	206.13	208.26	209.27	211.87	207.9	208.12	209.15	207.24	207.4	209.63	209.49	208.35	210.31	206.79	208.59	209.68	207.85	207.09	208.81	210.82	208.1	206.23	208.91	208.06	206.79	207.19	209.14	208.27	209.17	210.36	208.4	208.92	208.11	208.51	208.07	210.06	211.12	207.29
200.59	202.7	199.01	198.38	199.35	198	200.68	199.44	199.2	199.09	200.63	201.28	197.56	198.01	197.79	200.93	197.75	198.16	199.39	200.62	197.42	197.27	199.07	199.13	199.31	200.17	199.81	198.92	198.72	198.88	198.73	198.74	200.32	200.02	200.5	199.31	199.52	201.39	200.99	199.57	199.23	199.87	198.39	201.88	199.95	198.03	201.48	198.45	201.17	201.04
209.45	211.13	210.07	209.56	208.68	210.89	209.84	208.22	211.92	209.27	210.3	208.74	206.71	208.02	209.48	208.98	209.51	208.97	209.81	208.08	208.53	209.72	209.61	208.92	209.69	209.04	208.96	209.08	210.03	207.64	209.66	210.5	207.84	209.94	209.28	209.86	207.77	208.14	211.43	209.37	210.35	207.23	208.58	209.12	210.27	208.58	208.45	207.7	206.39	208.15
203.53	201.48	204.71	201.84	199.72	204.08	204.08	203.24	202.06	203.48	201.72	200.65	202.2	203.2	203.29	202.45	201.15	200.66	202.15	204.9	203.23	201.53	201.52	201.59	202.64	204.23	204.39	202.83	204.06	201.81	201.73	203.67	203.45	202.51	203.9	203.57	203	202.16	203.05	204.6	201.5	204.4	205.05	203.31	201.22	203.23	201.88	199.81	203.3	202.48
209.45	206.87	206.28	205.5	204.92	207.89	209.04	205.34	207.56	205.8	205.06	208.7	206.44	207.24	207.33	208.74	207.26	207.41	204.61	205.04	205.47	205.25	205.95	207.68	207.8	208.11	207.41	205.89	205.01	204.53	206.44	206.68	204.66	205.9	205.59	204.78	208.34	206.7	206.39	204.57	206.21	206.59	208.12	207.98	206.84	209.04	207.36	207.13	207.79	207.6
206.29	203.79	203.6	204.56	204.55	203.75	204.99	207.25	205.7	206.25	207.23	205.38	206.17	203.32	204.7	204.28	206.31	204.91	202.46	205.47	206.72	204.95	203.99	203.71	204.06	205.57	204.65	205.81	204.41	206.78	204.38	202.85	203.49	204.15	203.8	203.17	202.69	203.83	202.62	205.43	202.54	204.5	204.88	204.13	203.25	203.8	204.33	205.31	205.76	205.07
203.04	205.51	203.35	202.66	202.54	202.59	203.04	202.79	203.95	205.16	203.32	201.97	203.59	202.53	202.23	203.03	203.72	202.58	202.68	205.62	203.77	201.82	203.92	204.12	205.07	202.13	202.66	202.61	202.77	205.69	202.31	204.17	204.48	204.63	204.46	204.08	202.73	205.17	203.26	201.22	204.94	203.07	202.99	206.26	204.79	203.32	202.79	201.47	206.36	201.76
208.46	212.01	208.79	207.84	209	208.83	207.46	207.18	205.25	209.52	208.8	209.37	204.81	208.48	207.13	207.6	207.36	206.07	208.77	206.8	206.75	206.44	206.9	207.4	206.44	208.1	208.5	206.79	211.04	210.63	209.29	206.44	209.79	209.85	208.96	206.72	207.34	207.69	208.66	209.48	206.53	207.92	207.77	208.49	208.54	208.43	207.73	208.08	207.94	207.82
201.46	203.79	204.09	202.16	201.18	200.88	201.48	204.2	201.15	203.89	200.6	203.1	203.77	202.67	200.46	199.85	202.97	202.12	205.2	201.33	203.26	203.52	204.63	204.29	200.8	200.57	202.24	202.01	202.13	201.04	201.8	205.82	201.59	204.03	205.34	202.4	199.81	203.12	201.9	202.83	204.14	202.08	201.93	201.64	202.5	203.1	201.28	203.34	201.64	203.48
204.12	204.54	203.73	201.93	204.27	203.74	204.5	203.63	203.01	204.44	203.34	202.76	202.68	204.4	206.09	203.92	204.41	202.73	204.32	201.61	203.88	202.62	202.88	205.33	203.41	203.21	205.03	203.98	203.84	203.5	202.31	205.12	203.27	200.6	203.86	203.86	203.24	203.36	205.12	204.38	202.91	205.09	205.4	204.08	204.76	203.34	202.74	202.76	204.15	205.29
210.81	210.79	213.54	212.88	210.38	212.24	212.74	210.21	210.46	211.43	211.86	210.56	211.9	212.08	210.11	213.8	210.54	210.08	210.85	209.91	211.65	211.92	212.06	212.24	211.38	213.21	211.04	212.36	212.32	212.37	212.55	211.01	213.85	212.61	212.95	212.56	211.45	210.62	210.66	209.61	211.71	211.33	212.4	213.43	210.37	212.51	211.86	208.69	209.41	212.16
203.11	202.89	200.92	202.97	204.18	202.5	204.38	203.96	203.17	203.27	201.78	203.86	203.62	202.45	203.55	202.17	203.4	202.25	203.77	201.39	201.9	200.49	202.86	203.75	202.7	202.75	204.31	203.04	203.1	203.44	202.22	201.57	202.7	202.74	201.77	203.38	203.23	204.99	202.3	201.08	202.66	202.84	202.01	202.03	202.05	203.2	202.16	202.04	203.27	204.21
208.09	207.28	209.74	207.15	207.48	208.33	206.8	208.87	205.55	208.96	208.17	207.65	208.91	208.4	208.47	209.9	208.44	208.12	205.18	206.02	206.28	207.87	206.71	208.3	209.31	207.25	209.38	207.24	208.61	207.51	209.74	206.09	208.1	209.29	207.3	207.17	207.38	205.12	209.09	206.14	205.58	208.63	209.78	207.45	211.05	206.68	207.59	206.51	209.43	209.49
196.36	199.41	199.73	202.87	199.93	197.6	197.42	201.38	199.58	200.59	199.07	199.99	201.39	200.93	196.54	200.91	201.15	199.49	198.74	198.27	198.24	198.52	199.79	200.1	201.25	199.27	199.56	199.77	199.61	199.54	199.04	199.86	200.14	199.55	198.91	200.91	199.05	197.11	198.42	197.19	197.99	198.25	198.42	197.97	197.97	197.14	198.6	201.02	199.82	197.76
202.68	204.45	204.76	204.64	203.25	202.49	203.71	204.11	204.9	202.48	202.51	205.42	203.1	205.39	204.47	204.22	202.04	202.03	204.51	203.28	204.63	203.49	202.83	205.66	203.73	202.6	203.28	203.66	204.04	202.79	204.27	202.03	204.14	204.67	201.51	203.22	205.08	200.88	203.28	204.29	203.77	202.31	204.61	203.62	205.32	201.28	202.74	204.04	203.22	202.27
210.58	212.72	213.95	215.93	214.41	211.66	211.09	213.36	212.87	214.02	213.98	212.96	210.84	212.4	215.14	214.03	215.25	212.29	212.93	211.32	213.13	214.44	212.38	212.41	213.61	212.94	213.58	213.28	212.71	211.27	212.3	211.51	212.77	212.01	212.06	212.22	212.15	213.78	212.05	211.39	211.56	214.63	213.29	212.91	213.73	213.19	213.4	213.3	212.15	213.47
209.53	209.66	209.34	211.26	208.55	206.86	206.75	208.41	209.43	207.7	209.33	208.47	208.33	209.7	207.94	208.32	208.45	208.98	210.58	208.32	209.08	207.9	208	209.95	206.88	207.84	208.5	207.32	209.31	210.94	208.93	206.18	209.1	210.73	208.43	208.74	208.1	207.91	209.37	207.52	211.52	209.66	207.57	207.8	208.71	207.61	209.73	206.62	207.31	206.76
214.88	212.14	217.48	214.62	212.17	216.11	216.99	212.98	214.61	215.3	212.37	217.53	214.42	213.16	214.37	211.62	213.51	215.16	214.64	215.18	214.29	213.11	214.09	212.74	214.69	213.8	213.54	213.32	214.31	216.47	213.06	214.5	213.24	214.77	213.3	214.25	215.13	212.15	213.52	213.94	214.33	214.91	212.4	214.49	213.62	212.76	213.01	212.63	214.76	213.31
207.71	208.27	205.77	206.78	209.68	208.41	205.64	209.12	207.54	210.12	210.03	209.39	207.03	207.76	206.14	209.23	207.83	208.1	209.78	206.62	207.47	207.17	206.44	206.71	210.25	206.06	206.21	209.38	207.53	207.78	207.23	207.1	210	207.76	206.5	209.04	206.97	207.94	207.44	208.01	206.89	207.63	208.2	208.42	208.51	207.38	207.69	208.94	207.47	208.44
213.3	211.74	211.89	211.7	212.93	211.6	209.41	214.48	213.94	212.8	213.14	211.1	211.09	212.4	213.61	211.44	211.24	212.01	212.99	212.7	211.37	213.95	210.89	214.19	212.43	213.09	211.31	211.43	210.59	211.41	212.31	211.19	210.98	212.48	212.31	213.03	211.41	213.48	212.32	212.76	209.47	212.06	211.61	215.1	212.69	213.91	212.79	211.77	214.11	214.18
199.57	199.63	200.01	199.02	199.6	199.45	200.97	200.68	198.96	200.09	201.79	199.72	199.76	197.82	199.4	198.69	201.11	199.67	202.09	199.3	198.16	200.26	199.31	198.69	198.32	200.5	199.23	199.12	200.26	197.2	201.18	201.4	199.93	198.74	198.96	199.91	201.19	198.15	200.75	198.98	198.89	199.02	200.29	198.91	200.85	199.9	199.62	199.85	199.19	200.12
201.32	197.93	199.67	201.09	200.34	198.78	201.63	198.82	198.16	199.09	201.25	199.48	201.7	200.88	200.28	198.23	200.34	201.24	199.99	199.99	199.42	198.77	201.68	199.42	202.29	200.58	198.65	201.15	200.69	201.66	199.31	201.21	199.85	199.2	198.65	202.13	201.7	201.01	199.93	201.6	200.61	199.63	202.61	198.18	198.81	200.11	199.16	199.69	202.01	200.76
206.04	206.97	206.37	206.26	206.7	204.33	206.42	204.63	207.28	206.11	206.54	208.19	206.34	204.74	206.98	207.12	204.57	207.21	202.9	207.91	205.57	208.73	208.36	208.39	206.56	205.63	206.07	206.15	204.95	208.52	205.09	204.73	205.68	205.38	206.75	205.72	204.51	205.53	206.72	204.12	206.55	205.39	209.54	207.22	206.63	205.95	205.25	206.35	207.72	205.77
214.2	211.38	212	212.49	211.34	214.65	212.77	215.28	214.58	213.8	213.27	213.09	213.87	211.61	214.61	212.92	212.83	211.95	213.81	214.21	211.87	214.19	215.12	213.01	212.65	213.55	212.94	211.48	213.15	213.98	213.18	213.4	213.53	213.43	213.02	213.34	212.03	211.83	214.01	211.06	212.41	212.97	212.57	214.17	212.01	213.98	212.53	212.38	213.32	210.21
215.41	214.54	215.31	215.93	215.39	215.08	217.99	218.73	217.75	219.46	217.66	217.02	217.56	217.84	218.61	217.23	216.67	217.89	219.57	216.33	216.22	217.36	216.95	215.8	216.26	216.04	217.83	215.73	216.36	216.61	215.81	218.68	214.64	216.5	217.64	217.67	217.17	215.68	217.93	214.15	216.2	217.44	217.68	216.69	217.39	217.69	219.19	216.91	218.63	217.9
217.34	217.44	219.01	215.67	219.96	219.39	219.11	217.16	216	215.64	215.91	218.94	219.48	217.8	219.39	217	217.6	217.38	215.65	217.09	217.72	217.81	218.29	216.06	215.65	216.88	216.19	217.49	218.08	218.35	215.84	216.59	216.08	217.08	215.53	218.68	217.57	218.97	216.88	218.16	216.58	217.9	217.63	217.9	215.53	216.66	217.56	217.65	216.4	215.97
198.46	200.89	200.24	199.41	200.38	199.93	197.9	198.76	199.54	197.91	197.58	197.46	200.93	200.44	198.74	197.11	198.77	198.1	200.4	202.27	199.55	201.77	200.08	198.2	198.53	199.24	197.89	199.72	198.43	198.21	199.53	198.58	201.16	199.32	198.58	199.88	201.95	199.71	199.62	199.29	200.07	200.09	199.48	200.57	196.69	199.19	200.37	198.76	197.94	199.9
209.84	209.96	211.99	212.53	209.91	211.67	211.99	209.47	212.43	211.22	212.44	211.56	212.99	212.75	211.84	212.28	209.75	212.2	212.18	212.88	211.89	211.48	210.94	211.81	211.28	210.43	212.97	209.75	214.59	211.23	213.06	211.82	212.08	212.19	212.22	212.38	211.11	215.08	212.05	211.59	209.83	210.6	209.56	214.31	210.28	209.01	211.64	210.87	212.26	210.89
209.2	210.33	211.91	210.54	211.06	212.7	210.12	212.12	210.37	213.87	210.69	212.23	212.09	213.03	211.91	209.91	210.54	212.88	211.73	210.31	212.36	211.78	210.34	212.06	211.88	210.67	209.79	212.23	212.57	211.28	211.89	212.13	213.68	213.26	212.01	212.93	212.19	210.73	214.03	209.81	212.57	214.63	211.03	210.15	211.89	210.59	211.35	211.87	213.43	213.02
211.16	212.04	211.51	211.7	209.94	209.58	213.25	210.72	210.26	211.28	213.05	212.59	211.3	211.52	211.38	211.3	211.77	212.34	211.89	214.32	211.47	211.14	209.46	212.31	211.76	213.68	211.91	212.5	213.59	211.75	212.97	211.43	211.61	209.86	209.34	212.73	211.25	213.07	211.13	211.75	210.57	209.35	211.69	210.73	211	212.77	210.91	210.07	213.16	210.65
206.82	205.38	207.35	209.38	208.03	208.28	211.11	208.06	209.27	209.36	206.3	208.5	209.63	207.86	207.01	210.17	208.74	206.83	209.14	208.45	208.98	204.64	208.11	206.34	209.36	208.96	208.2	209.64	206.52	207.95	208.19	207.96	209.86	209.13	209.09	209.44	206.09	209.02	208.3	205.48	205.96	208.32	206.16	205.43	207.33	207.81	206.94	208.66	209.2	207.54
205.85	207.65	209.53	210.29	210.31	208.72	208.21	206.42	208	207.73	207.68	209.06	207.07	207.83	207.87	208.74	209.39	206.51	207.66	209.96	208.4	207.57	210.19	209.23	206.68	209.6	205.28	209.98	206.93	205.95	207.79	206.64	205.67	207.89	207.22	209.98	209.84	206.94	206.72	207.61	205.81	208.61	208.64	205.44	205.75	205.84	209.58	210.66	208.35	209.03
211.61	210.19	211.63	209.68	209.91	208.93	210.66	211.35	211.37	209.18	211.71	210.91	211.73	212.36	212.25	211.91	211.74	212.63	211.11	210.84	210.41	211.94	212.48	212.81	210.06	208.71	212.68	211.89	209.61	212.28	210.47	211.61	211.58	210.1	212.21	212.98	210.74	212.05	210.82	209.95	212.45	210.48	211.97	209.7	211.08	211.81	215.72	211.31	210.26	211.84
193.6	196.81	195.13	194.24	192.01	194.49	192.95	193.52	194.8	193.44	194.64	193.05	193.92	192.52	195.96	194.19	194.19	193.48	194.29	193.72	192.59	191.54	194.24	193.87	194.49	194.58	192.75	195.25	193.73	192.62	192.52	193.61	194.82	194.65	193.1	197.38	194.65	196.1	196.25	195.96	193.76	193.65	195.26	194.79	194.77	194.42	193.83	192.74	194.29	195.77
219.75	216.61	217.39	216.27	217.38	218.81	216.34	216.36	217.82	217.16	217.39	218.16	218.99	217.35	217.37	216.1	219.22	216.11	217.02	218.65	218.89	218.31	220.68	218.74	220.54	218.44	215.62	216.74	216.9	217.63	216.48	217.62	218.51	216.23	217.43	218.07	217.26	220.41	218.9	217.91	218.02	215.78	217.99	217.76	216.22	217.62	218.49	218.9	220.14	215.38
216.55	214.98	213.8	211.34	214.75	213.35	215.28	214.52	214.43	210.65	212.75	213.87	214.92	214.01	213.3	213.74	214.93	212.11	212.35	215.15	209.91	213.76	213.79	212.35	211.81	211.87	212.31	213.42	213.1	213.67	212.19	211.95	213.63	211.41	212.56	213.48	214.27	213.86	215.44	213.58	213.7	211.31	210.95	212.66	211.15	212.63	213.19	211.26	213.54	213.25
208.43	207.61	210.42	209.46	208.54	210.56	209.65	209.76	209.58	210.07	210.74	209.06	209.48	210.62	208.09	209.25	210.29	212.44	209.62	209.94	209.02	209.69	209.92	212.79	209.92	211.1	209.2	208.3	210.87	208.61	208.2	209.08	209.94	207.81	209.87	209.12	210.5	208.05	210.63	209.63	210.39	210.27	210.75	208.33	209.56	208.38	209.12	209.09	206.52	209.9
201.76	202.77	202.32	199.59	200.6	203.89	200.93	198.91	202.3	202.55	202.69	201.97	201.45	201.05	201.48	200.85	199.81	201.68	200.4	199.5	202.26	203.05	200.55	200.51	200.74	202.86	198.59	201.86	203.09	200.38	202.85	199.63	200.55	200.95	202.4	201.28	201.42	199.92	200.68	201.11	198.4	200.73	199.72	202.1	202.19	201.76	202.22	201.12	201.67	201.22
206.12	207.81	206.44	205.56	209.34	207.19	207.68	207.69	208.24	208.38	208.53	206.53	209.53	208.28	207.38	209.79	206.69	208.18	206.2	207.92	205.84	208.22	209.44	206.58	207.82	207.63	208.12	210.53	208.31	208.49	206.76	205.05	207.48	208.57	207.59	206.81	207.93	208.44	205.78	207.47	206.68	206.5	206.04	206.18	209.12	208.79	205.98	205.8	207.5	208.3
219.09	218.02	218.05	218.22	217.62	216.76	215.68	217.93	217.65	217.88	218.75	217.29	219.06	216.73	219.8	217.2	219.93	216.9	215.9	218.76	219.84	216.42	219.25	216.17	218.08	218.39	216.45	218.38	219.79	218.99	217.57	218.95	218.32	217.82	216.01	217.97	215.68	216.65	220	218.34	216.76	218.33	217.64	218.17	217.43	218.96	217.57	217.49	217.35	218.49
207.55	207.79	207.41	207.05	209.08	208.93	208.43	206.87	208.38	205.48	205.95	208.67	207.69	208.67	209.16	207.83	207.74	206.92	208.64	206.94	209.76	206.39	209.5	207.72	205.13	208.16	207.49	207.68	207.34	207.77	207.77	207.63	208.09	208.88	210.21	208.75	207.15	208.62	204.84	207.85	206.93	206.89	206.12	207.89	206.94	210.92	209.2	207.53	209.01	208.56
205.25	202.21	203.74	203.53	203.48	204.14	203.83	201.73	204.78	205.41	205.06	206.32	205.22	204.28	203.38	201.19	203.84	204.92	202.69	204.87	204.2	205.28	202.51	203.86	201.9	203.89	203.94	202.85	204.68	204.35	200.13	203.22	203.76	204.6	204.02	200.49	203.78	205.06	203.11	204.96	203.01	203.75	203.64	203.51	203.22	202.54	204.56	205.26	203.47	204.3
207.78	207.06	206.81	209.18	205.98	207.97	207.82	208.04	207.69	210.45	207.37	205.57	206.58	206.65	210.02	206.79	207.43	208.38	207.79	208.12	209.43	209.03	207.76	207.69	208.4	208.66	207.72	206.33	207.93	208.2	207.78	207.1	206.92	207.75	208.7	207.88	207.49	206.71	208.95	208.36	208.88	208.24	206.25	209.15	206.13	206.75	207.2	207.43	206.86	207.98
209.85	209.5	210.08	207.95	208.5	209.46	207.43	210.44	209.08	209.66	206.47	208.04	208.77	208.49	209.86	208.13	209.3	209.25	207.65	210.07	210.04	207.52	207.72	208.19	206.75	209.5	210.07	208.31	208.23	207.7	208.77	210.94	207.2	208.39	208.07	208.69	206.18	207.92	209.92	209.24	210.16	209.3	206.98	209.76	208.82	208.01	209.57	208.29	207.69	210.24
209.63	211.5	210.77	211.25	212.78	211.34	211.53	211.59	212.57	212.1	212.04	210.44	211.74	211.65	211.35	213.48	212.32	212.82	213.46	213.79	213.35	210.59	214.18	212.62	212.35	213.19	210.77	212.78	212.5	212.07	211.99	212.08	210.35	212.02	212.95	212.31	211.43	212.71	210.66	212	211.36	213.2	211.38	209.39	211.56	211.54	212.81	213.68	211.15	211.65
199.96	198.68	197.86	198.63	200.48	197.8	201.18	199.69	200.89	199.94	199.18	199.93	199.31	197.72	196.72	197.97	200.18	199.62	197.4	200.02	199.93	199.65	199.97	198.29	198.18	199.96	201.65	199.3	199.63	201.11	199.2	198.93	198.36	200.85	199.53	197.47	198.04	201.54	200.36	200.48	197.48	200.38	198.67	198.08	198.65	198.55	199	199.4	198.89	199.63
205.33	203.69	202.73	203.57	204.02	204.59	205.5	204.98	204.94	205.18	203.95	204.74	203.02	203.87	202.44	202.33	202.62	205.28	206.3	203.41	206.79	204.98	203.31	201.75	202.4	203.61	201.9	202.3	203.96	203.44	202.44	204.81	202.1	204.18	202.9	206.71	203.69	205.42	201.7	204.04	203.96	203.06	205.15	204.6	201.81	204.77	204.17	202.62	203.83	203.66
218.09	219.48	216.6	217.72	219.06	216.17	218.75	217.47	218.18	216.39	218.61	216.95	219.41	217.28	219.48	215.85	218.39	220.09	217.83	216.99	217.15	218.05	219.25	219.02	217.12	218.57	219.5	221.43	217.69	217.13	217.14	217.55	217.88	219.71	218.15	216.64	218.42	218.2	218.22	215.43	217.87	217.66	217.92	220.65	218.56	218.21	216.68	217.42	217.42	218.38
198.45	200.6	198.75	199.96	199.03	199.48	200.15	198.62	199.07	198.92	199.09	202.23	198.95	198.61	202.37	197.9	199.53	198.2	200.18	198.59	199.47	200.79	201.08	201.15	199.95	197.05	198.34	199.56	199.58	198.56	199.62	199.31	197.87	197.93	199.55	200.62	201.44	200.69	198.76	197.79	199.33	201.6	200.63	198.17	197.29	198.43	199.57	200.22	198.69	197.53
204.18	201.8	199.35	201.16	200.14	201.25	202.35	201.76	200.8	200.33	202.36	202.66	199.52	203.09	199.05	200.03	202.29	199.48	199.63	200.7	201.93	200.38	201.72	201.17	200.9	201.85	202.47	200.18	202.25	201.99	201.83	203.95	202.43	200.1	201.38	202.32	201.55	201.86	200.58	202.97	201.91	199.61	201.48	201.66	203.95	200.18	202.21	201.17	199.97	199.99
198.1	198.56	199.08	202.29	201.14	199.47	200.68	201.05	201.4	200.18	199.54	199.22	198.39	198.35	200.06	199.88	201.46	200.45	199.23	202	201.85	200.57	199.88	200.23	197.19	198.34	200.08	199.57	198.53	196.85	199.34	202.42	200.9	199.82	199.33	199.77	199.7	200.7	199.85	199.51	200.07	199.16	199.67	199.67	199.57	199.36	200.02	197.61	199.91	198.96
216.34	217.42	218.64	219.76	218.52	216.07	216.37	216.17	217.35	215.74	218.47	218.58	216.1	213.67	216.56	216.63	216.37	215.53	217.58	216.17	217.41	220.92	215.62	216.32	217.88	219.34	215.18	214.76	215.74	215.45	215.53	216.49	217.78	214.66	216.81	219.78	216.95	218.48	217.37	214.7	217.85	216.59	217.66	218.05	218.4	220.01	217.93	215.95	216.4	217.2
207.99	208.03	205.62	207.45	208.29	205.23	208.4	206.81	209.44	206.48	209.89	209.91	207.51	207.08	206.94	208.46	205.51	208.82	206.54	207.88	206.57	207.57	206.81	209.45	206.98	207.57	210.29	207.94	207.52	206.94	207.38	207.76	206.12	210	210	207.84	209.37	207.48	207.71	206.44	208.22	206.71	208.34	206.99	208.5	207.91	207.56	210.17	206.83	207.55
202.97	204.42	204.55	203.95	203.73	203.38	202.5	202.62	204.99	203.86	201.49	203.57	203.65	205.07	202.27	201.76	203.21	203.37	202.52	202.35	203.12	203.34	203.03	200.91	202.2	204.39	202.11	204.13	202.84	202.85	204.48	202.92	201.09	203.55	202.54	200.93	203.63	203.53	202.68	202.26	202.81	203.23	203.34	201.19	205.05	203.73	201.43	201.69	202.38	203.46
213.49	212.62	211.78	211.26	212.64	211.47	214.31	212.95	212.24	212.37	212.92	211.79	215.99	212.66	212.46	212.83	211.07	212.35	212.09	212.3	213.33	213.23	213.04	211.29	214.08	212.18	211.01	212.39	212.87	212.96	213.33	213.82	211.85	211.91	215.01	212.43	212.13	214.07	212.27	210.55	213.33	211.09	211.95	210.06	211.14	210.01	209.06	211.81	211.03	211.63
206.12	205.92	208.23	207.52	206.09	204.92	205.63	206.35	207.03	204.68	205.38	207.49	207.7	206.84	205.06	206.96	202.64	206.97	207.18	208.61	206.82	203.23	206.44	207.51	206.83	208.14	207.65	206.44	205.07	204.3	207.68	207.25	207.76	206.13	206.79	204.54	206.19	206.3	205.42	205.39	207.69	205.79	208.79	206.6	203.96	206.89	207.24	208.27	204.65	205.13
201.51	197.4	198.44	198.49	200.16	199.19	200.76	195.7	202.19	198.51	198.42	198.23	202.78	199.29	202.73	198.25	198.54	199.52	198.39	200.93	199.39	198.48	200.87	200.05	200.33	199.84	198.63	198.69	198.91	200.81	199.2	200.85	200.76	197.48	198.22	201.56	199.56	199.03	200.31	197.72	198.54	199.62	199.42	201.05	200.74	198.05	200.08	198.49	200.9	198.76
208.2	207.42	204.83	208.47	208.11	208.83	204.36	207.38	208.08	205.64	208.71	208.27	205.88	208.72	208.38	206.42	206.19	207.5	205.7	206.93	206.21	210.42	207.15	211.1	207.14	208.74	207.83	209.16	207.02	207.92	208.08	207.37	207.25	207.74	208.16	206.14	209.5	205.85	207.16	207.12	206.08	208.52	209.04	205.55	208.69	208.05	206.91	208.28	206.78	205.05
210.91	211.25	210.34	212.15	211.49	210.53	211.44	213.13	214.25	212.12	212.98	213.39	212.23	212.36	210.82	212.62	213.06	210.71	212.81	211.75	213.38	210.27	211.58	212.98	212.87	211.89	213.04	211.73	210.17	213.77	212	212.35	211.66	213.13	212.24	211.76	214.12	211.77	212.8	213	213.44	211.76	213.93	213	212.37	212.95	208.93	211.77	214.5	210.97
212.74	212.44	212.93	212.87	212.54	213.87	209.91	211.86	213.6	211.7	213.29	214.43	212.63	210.09	214.47	211.25	212.97	211.99	213.4	212.35	214.18	212.97	212.12	213.46	212.87	213.79	213.19	214.17	212.09	211.41	211.56	212.04	211.68	211.92	212.73	212.39	211.5	213.28	212.2	212.61	211.99	213.13	213.57	213.6	210.95	210.14	212.01	213.74	214.87	212.47
208.78	210.57	206.65	208.62	210.77	210.38	209.14	210.16	209.61	207.9	208.62	208.67	211.07	208.64	208.55	205.9	207.84	207.26	209.87	206.88	209.04	208.9	208.59	209.2	211.08	209.34	210.23	205.67	206.24	210	209.18	209.39	208.83	208.53	209.79	207.93	209.66	207.61	208.2	207.71	207.85	208.18	209	206.14	205.42	207.98	210.19	207.97	210.11	210.14
218.83	219.02	216.44	219.36	218.77	218.38	216.26	218.22	218.02	218.16	217.23	220.05	217.69	219.67	218.44	217.2	217.94	217.74	216.95	216.36	218.21	216.24	216.97	217.8	218.68	218.38	219.23	217.18	214.94	217.8	219.14	218.68	219.7	218.4	220.23	218.85	216.11	217.92	217.9	217.21	218.13	218.19	218.78	216.83	218.03	218.44	218.89	217.07	219.26	217.22
210.3	210.17	213.44	213.28	210.78	210.59	211.56	210.71	210.85	213.61	209.79	209.79	209.47	211.13	211.97	211.42	212.16	211.03	211.99	211.71	213.76	210.26	211.24	212.41	212.77	210.66	210.48	211.01	212.53	210.2	213.48	213.63	213.69	213	210.06	210.08	209.3	211.8	212.25	209.25	210.42	211.75	212.83	211.19	207.74	209.88	212	212.33	210.82	212.46
199.68	198.69	198.52	201.43	197.72	198.33	201.5	199.25	199.29	197.69	199.45	200.01	197.35	200.86	196.28	200.19	199.43	200.69	200.24	201.34	200.48	199.22	197.94	198.37	199.28	199.17	198.84	199.33	199.87	199.95	200.19	199.12	200.43	201.93	197.86	198.38	200.32	198.43	197.53	199.49	200.52	197.79	198.23	201.14	198.33	198.42	201.23	198.32	201.33	201.08
199	198.52	200.29	199.59	198.75	201.32	197.31	198.62	198.08	197.79	200.61	199.29	198.86	198.95	199.3	199.28	202.74	197.23	201	199.25	199.37	197.04	195.82	199.03	200.72	198.16	199.81	199.34	198.97	200.51	200.33	200.8	198.93	196.54	197.97	198.41	198	198.28	196.7	200.81	199.9	199.07	198.12	198.93	201.2	199.33	198.43	198.22	197.21	199.43
211.67	214.32	212.57	211.26	212.53	213.8	209.56	212.81	215.93	212.83	213.88	212	212.88	210.66	214.18	214.71	212.21	213.21	213.51	215.23	212.53	212.71	211.67	212.49	213.85	214.8	212.78	210.75	212.86	211.65	212.96	212.9	213.93	214.38	211.78	212.68	212.33	214.46	214.64	213.72	214.41	213.21	213.85	212.15	211.82	212.48	213.66	212.7	215.67	211.41
207.68	208.12	208.59	208.47	210.15	208.33	210.31	210.36	208.8	206.56	207.71	210.29	209.7	210.17	210.69	207.65	210.33	207.96	208.13	205.44	210.98	209.39	208.91	207.3	206.31	208.57	210.04	209.93	209.45	207.88	209.42	208.24	207.04	208.89	209.63	208.22	211.14	208.88	211.01	208.62	206.9	209.36	210.44	206.61	209.12	206.35	207.89	210.61	206.02	208.64
202.94	205.61	202.37	200.86	201.67	204.59	205.48	201.31	202.27	203.13	204.34	202.73	201.27	205.22	203.48	203.5	203.47	204.41	200.9	203.98	203.31	204.75	202.94	201.28	203.01	202.79	202.67	202.53	204.63	203.67	203.03	203.36	202.37	201.94	202.78	202.99	203.64	203.04	202.58	205.93	203.15	202.72	203.96	201.14	202.28	204.47	202.17	201.11	204.39	201.52
195.76	195.28	195.49	196.11	193.39	196.42	191.98	195.55	194.88	194.79	195.39	193.93	193.37	192.53	194.19	194.07	196.81	193.43	192.85	191.53	193.56	192.32	193.5	195	194.3	192.74	192.01	193.83	194.59	194.33	192.88	193.88	193.82	193.11	192.88	194.75	195.52	194.48	195.38	195.09	196.41	196.03	195.3	194.74	193.87	193.9	194.09	194.23	192.55	192.64
205.69	205.93	208.85	205.11	207.67	207.93	209.68	205.76	207.1	207.56	205.38	209.37	207.66	209.2	208.65	207.02	206.16	206.66	209.58	206.65	207.41	207.71	208.61	207.27	208.15	209.11	206.4	208.15	208.17	208.8	205.23	209.29	207.92	209.37	208.14	207.93	206.36	207.27	206.11	208.22	207.35	208.37	207.84	207.49	209.09	206.96	208.67	208.81	207.5	207.42
208.36	209.26	207.5	207.19	207.82	208.24	210	206.93	206.62	209.64	208.24	209.7	209.54	208.97	207.33	209.33	210.2	209.51	209.45	209.14	208	207.78	208.85	210.15	208.41	206.27	209.95	208.76	209.51	207.12	210.49	209.76	208.48	207.71	208.67	207.98	209.09	207.83	209.03	208.27	208.63	207.84	209.14	208.17	210.69	208.88	210.1	208.41	210.51	206.72
204.84	204.04	203.76	202.86	203.47	203.99	202.16	204.47	204.16	203.62	202.69	200.42	204.14	202.5	203.59	202.63	204.13	203.05	203.59	203.94	201.41	206.24	203.09	202.33	203.21	201.83	202.76	207.27	203.21	201.59	204.13	204.39	203.17	205.22	202.96	204.94	202.48	203.29	203.24	205.13	203.58	202.17	202.8	205	202.43	203.61	201.96	203.38	203.81	205.01
207.48	208.21	209.32	210.31	209.66	208.76	208.36	208.45	211.35	207.28	209.38	210.16	207.13	208.11	207.06	210.72	208.25	208.45	207.06	209	211.64	208.44	209.37	209.18	209.52	207.42	208.61	209.45	208.01	206.67	206.8	206.52	208.57	207.42	207.49	208.55	207.46	209.16	209.5	208.34	208.5	209.14	210.77	209.22	206.42	210.56	208.9	207.73	208.97	207.93
196.05	194.26	194.69	192.41	194.75	195.29	194.43	194.8	194.94	190.45	191.87	193.5	195.68	194.8	196.85	196.07	195.88	193.69	193.6	194.58	194.98	194.75	192.68	193.53	192.82	192.29	192.36	191.12	194.68	194.83	193.7	194.81	197.09	193.04	192.79	190.47	194.76	195.95	193.87	193.78	196.22	193.15	195.02	191.74	193.05	191.93	195.51	193.23	195.8	194.47
210.99	211.35	210.07	208.42	210.18	214.65	212.75	212.35	210.64	213.79	212.51	211.93	211.89	209.25	210.9	212.04	212.13	213.33	213.57	211.71	212.14	212.15	210.27	211.45	212.03	212.92	211.61	209.76	208.78	211.8	212.24	212.24	210.73	214.03	209.32	211.5	209.71	212.45	209.52	212.55	212.22	212	212.46	212.23	212.02	211.02	212.4	211.15	211.44	212.59
209.02	207.71	209.03	208.86	209.23	208.06	206.87	207.93	208.88	207.76	208.96	206.69	207.02	207.96	208.66	207.65	208.24	208.41	209.55	209.46	208.97	206.23	208.81	210.25	208.34	209.13	208.37	205.62	207.11	207.7	208.09	206.44	209.06	205.83	208.01	206.46	206.5	205.25	208.46	206.18	203.9	206.71	206.13	207.24	207.38	208.26	208.48	207.07	206.45	208.55
205.88	210.35	207.55	211.36	208.71	206.17	208.32	209.55	205.96	208.45	205.22	209.27	206.71	206.03	207.37	205.93	209	205.37	208.73	208.11	209.55	208.24	206.85	208.53	206.35	206.67	208.94	207.56	206.4	206.88	209.18	208.59	207.54	207.61	208.37	205.89	207.03	207.33	207.54	205.99	207.52	210.75	206.69	208.69	207.4	207.41	207.05	210.39	209.78	207.23
215.38	215.45	216.01	216.18	219.09	219.48	217.83	217.07	216.62	216.59	219.18	216.99	218.16	216.81	217.38	215.92	217.35	218.94	215.93	216.25	217.35	217.36	216.46	217.6	216.04	218.51	216.54	215.92	215.73	218.87	215.93	218.13	215.93	218.61	214.78	218.68	218.55	216.55	216.81	217.83	215.24	215.59	216.26	217.73	215.71	217.83	218.19	216.13	215.49	216.82
205.78	206.43	204.72	204.99	203.58	205.48	203.31	205.72	205.07	201.84	205.67	202.69	205.13	206.38	204.12	203.02	203.73	201.86	204.12	206.36	204.92	203.94	203.81	203.05	200.4	203.66	205.17	203.26	200.94	205.24	203.11	204.46	201.92	202.3	202.5	203.14	202.06	202.59	203.9	203.75	204.41	204.21	204.44	203.08	204.25	203.45	201.73	203.63	204.69	204.34
204.89	205.59	203.93	203.75	203.63	205.45	204.13	203.36	202.32	200.97	199.89	204.74	201.88	202.3	202.07	203.38	203.39	202.47	204.06	205.31	203.34	204.55	202.29	203.34	201.38	203.67	203.47	203.37	204.6	205.65	204.57	205.85	202.23	204.52	201.53	205.13	202.37	203.53	200.92	201.84	203.92	201.54	204.37	203	205.27	203.98	203.1	202.97	202.66	202.5
201.92	198.93	199.83	199.92	200.28	201.01	200.78	201.48	198.31	198.93	199.82	199.54	200.7	200.97	199.48	200.14	199.22	202.57	200.32	199.87	199.75	198.91	197.4	197.92	200.04	198.99	202.66	198.01	198.18	199.47	198.89	197.78	200.9	201.09	200.37	201.29	199.84	200.41	202.28	199.6	200.41	199.88	198.87	201.66	198.62	200.61	199.74	199.19	200.08	198.33
195.39	196.76	194.45	192.09	193.93	193.92	192.05	194.12	194.49	193.87	193.02	194.15	195.48	195.67	194.12	192.61	193.82	196.1	192.55	195.85	194.11	194.18	193.06	195.67	194.25	195.48	195.26	194.92	195.27	191.85	197.41	193.13	194.25	192.86	193.88	193.27	193.08	194.35	194.29	192.8	193.61	196.58	194.49	194.21	196.32	194.73	193.11	194.39	194.42	193.94
202.63	201.98	202.55	204.78	203.11	203.3	205.8	203.02	202.62	205.9	203.44	203.15	204.25	207	203.88	204.42	204.89	203.77	205.46	203.48	204.37	203.48	203.81	206.36	204.88	202.17	203.76	205.42	205.68	203.35	201.37	203.78	203.15	204.81	203.17	203.47	203.91	201.71	203.17	202.37	203.99	205.27	202.4	203.07	204.22	202.55	202.95	204.39	205.07	203.59
209.77	211.99	208.46	207.78	207.51	206.22	209.89	208.82	210.56	209.41	207.33	209.24	209.7	208.56	208.16	210.52	206.79	209.08	209.6	207.95	210.25	209.4	206.89	210.05	208.87	206.91	205.29	206.77	208.95	205.85	205.57	209.66	209.53	211.13	205.6	207.44	207.18	208.84	207.86	210.59	208.08	208.26	210.54	210.67	208.85	206.17	207.16	206.96	208.85	209.77
199.21	200.72	196.62	199.18	197.29	198.63	199.1	195.97	200.24	198.4	197.24	198.09	199.17	197.89	197.79	196.44	199.24	196.77	197.33	196.91	197.88	199.53	196.09	198.74	199.28	197.45	198.47	197.32	196.32	198.43	198.31	195.59	198.64	197.08	200.32	195.8	198.67	197.73	199.49	199.21	196.31	198.35	198	197.83	196.89	199.04	195	200.61	200.06	196.96
208.86	208.85	206.84	208.34	209.63	208.54	207.49	207.3	208.17	208.54	208.15	209.95	208.33	206.85	208.17	211.2	208	212.87	209.21	208.85	206.16	208.68	210.62	210.84	209	210.84	206.78	207.67	208.02	209.49	205.66	207.25	208.88	207.37	209.17	208.9	208.17	208.72	207.32	210.09	207.88	208.32	208.15	208.43	209.62	206.1	208.33	207.49	207.16	208
216.9	217.29	216.7	217.81	219.37	215.88	218.57	214.44	215.88	216.17	218.9	216.66	220.18	215.8	217.01	218.61	215.98	217.77	216.52	219.2	217.36	216.21	217.75	215.15	213.82	216.2	216.25	217.27	216.23	216.55	215.72	214.47	216.92	214.91	214.18	215.45	217.58	217.23	217.43	217.3	216	216.92	217.5	217.3	215.7	218.33	219.42	217.4	216.04	217.83
205.04	205.56	205.9	203.79	204.84	201.88	205.05	203.19	206.99	205.68	204.01	201.91	205.23	205.68	203.09	206.26	205.46	204.92	205.81	205.75	206.72	207.4	204.59	204.19	205.2	205.25	204.26	206.22	203.8	204.7	206.55	204.63	206.83	204.04	204.56	204.58	203.93	204.56	206.23	204.88	204.18	203.75	206.71	205.23	206.29	204.6	205.4	204.57	204.43	205.85
204.64	204.16	201.34	201.01	203.08	202.82	204.51	202.38	203.82	202.09	201.64	201.89	202.29	203.78	204.51	202.74	202.73	202.18	202	201.89	202.91	203.1	202.57	202.94	204.39	204.53	201.92	203.62	202.6	201.17	204.13	200.88	203.46	203.32	203	201.29	200.53	200.39	202.19	202.67	200.69	200.55	202.73	203.21	199.27	203.05	199.57	201.84	203.02	201.79
209.4	206.8	207.71	208.58	209.71	208.56	209.4	207.09	208.84	209.1	206.04	209.25	210.25	207.99	208.71	209.41	207.58	207.32	209.01	207.08	207.67	208.3	209.18	208.04	209.15	208.26	207.38	209.81	206.65	209.07	207.75	208.51	207.82	209.21	209.03	207.13	208.77	209.73	208.53	207.82	208.14	207.74	208.06	208.57	207.43	206.84	206.42	208.85	209.51	207.36
198.23	199.11	200.14	196.56	199.55	196.9	197.31	198.19	197.83	196.4	196.21	198.44	198.3	199.2	199.12	199.38	197.74	197.62	196.74	198.59	198.06	195.24	198.81	198	197.31	197.83	197.55	197.47	198.49	198.28	198.13	198.3	197.16	196.03	198	198.47	197.7	198.96	198.93	198.28	196.36	196.87	196.52	199.68	198.4	199.02	197.73	196.97	198.41	199.28
215.08	216.51	217.5	216.3	217.85	217.22	216.59	215.83	217.11	217.33	216.41	217.16	216.78	218.22	216.73	217.12	218.16	216.45	216.58	216.33	217.26	217	216.81	217.05	217.73	217.34	217	218.85	215.76	214.13	214.93	217.35	218.75	218.43	213.69	216.65	216.04	217.93	216.62	217.09	218.8	215.6	217.28	218.74	218.24	217.64	217.34	216.95	218.22	215.28
208.87	210.15	207.51	207.99	209.52	208.61	211.32	207.46	210.23	210.67	208.77	210.05	209.65	209.77	208.4	207.75	206.83	207.68	208.81	208.29	210.19	210.76	208.02	205.8	209.64	209.13	208.55	208.7	209.55	206.67	209.8	207.91	207.29	208.01	209.84	209.73	209.43	208.12	209.52	209.59	209.44	206.65	207.63	210.12	209.04	211.11	207.44	209.3	208.02	208.5
214.45	216.78	215.05	217.04	216.42	216.92	218.23	215.83	216.72	216.98	215.68	216.87	217.03	219.65	214.34	217.3	217.58	215.64	218.49	218.33	217.74	218.05	219.99	216.75	214.42	219.42	216.33	217.83	217.59	217.6	216.44	216.2	216.14	216.85	217.25	216.39	218.16	216.37	217.52	215.92	216.28	215.12	218.34	218.09	216.25	215.73	214.6	218.26	217.68	215.98
217.71	216.95	217.17	218.92	216.63	217.24	214.91	217.13	216.29	218.64	215.68	215.98	218.05	218.1	216.09	217.98	215.41	215.9	215.8	217.33	216.35	215.94	216.67	217.54	219.73	217.45	216.86	218.08	216.27	217.87	218.98	217.65	215.66	219.05	215.61	217.72	218.69	216.05	217.49	217.09	218.42	217.28	217.26	216.04	216.04	220.06	217.27	218.19	216.52	216.9
195.39	195.13	193.33	193.92	192.09	194.86	194.49	194.89	193.86	191.55	192.17	194.74	194.82	192.23	193.45	194.08	193.99	191.86	193.5	192.81	195.47	195.66	194.74	192.59	196.09	193.63	193.09	192.52	197.71	194.6	193.07	194.15	195.18	196.07	192.35	193.73	195.1	193.73	193.86	196.3	194.88	196.38	194.78	195.04	194.39	195.01	195.53	193.91	194.46	194.75
207.45	205.22	208.37	209.6	207.69	208.09	207.88	207.02	206.89	207.59	209.43	209.49	209.46	207.27	206.84	210.81	209.38	206.38	209.33	207.04	206.55	206.19	209.4	206.79	204.34	208.62	208.42	207.67	206.47	206.84	209.44	207.55	206.94	205.8	207.45	205.64	207.31	205.74	206.19	207.92	209.1	209.22	206.9	207.49	207.59	205.64	207.51	206.14	208.57	207.22
201.52	199.47	203.18	198.28	201.03	199.92	199.16	200.02	200.58	199.7	201.19	197.45	198.02	199.65	200.47	199.28	200.1	203.17	202.72	202.18	200.38	198.96	197.98	199.31	199.65	199.13	201.36	201.37	197.5	199.37	200.42	201.72	199.42	199.85	199.45	199.1	199.24	201.11	199.31	198.45	198.38	200.26	200.63	198.81	201.75	200.07	200.34	200.47	203	201.47
198.2	199.29	198.32	200.93	199.18	200.82	200.2	198.39	198.45	199.66	200.21	198.66	200.15	199.75	199.45	200.82	198.47	201.04	198.98	200.33	199.76	200.96	198.05	199.53	199.16	200.76	199.87	198.41	198.92	199.45	199.93	197.81	199.84	200.06	199.96	197.72	199.63	196.7	198.57	199.17	200.86	199.36	199.41	198.83	197.78	198.13	199.17	199.34	200.48	200.98
202.63	199.98	198.87	198.67	200.85	199.98	198.22	198.75	198.37	200.66	199.42	200.27	200.19	198.62	198.05	199.13	199.37	198.96	199.04	200.77	199.96	198.93	203.34	198.29	200.31	199.97	198.33	197.13	200.39	199.77	200.94	199.92	199.82	198.45	198.73	198.85	198.79	198.56	198.19	199.13	198.76	200.41	197.37	198.51	199.32	197.82	198.39	199.14	200.02	196.58
206.5	208.76	207.21	208.27	207.63	207.56	205.96	209.39	208.46	209.91	209.65	209.32	206.82	206.95	208.74	208.68	210.54	207.36	208.57	209.95	206.51	209.05	207.92	208.17	208.39	210.88	208.06	207.75	208.76	209.81	209.76	209.11	208.95	208.43	210.53	208.93	209.06	206.36	209.23	209.31	210.75	209.48	208.59	209.26	209.02	210.92	208.39	205.83	206.55	206.12
210.98	212.52	210.76	214.3	211.08	211.78	211.15	213.54	210.24	212.4	212.08	209.86	212.3	210.54	211.89	210.8	211.32	210.35	211.91	210.99	211.64	211.82	210.91	210.52	210.88	211.27	210.88	212.25	212.48	211.11	211.14	216.5	211.97	207.68	211.94	209.53	211.13	212.3	211.9	211.19	212.18	211.94	211.89	210.33	211.45	210.98	213.29	211.09	211.07	213.58
206.37	210.55	208.36	207.37	207.8	210.88	205.8	209.61	205.82	208.58	208.34	207.26	210.8	209.35	209.31	208.78	210.88	208.3	208.09	206.02	210.42	209.66	207.96	207.37	207.13	209.44	209.32	209.7	207.85	206.98	207.69	208.6	211.63	204.82	207.42	211.86	209.9	207.19	209.05	205.76	209.13	209.52	209.91	208.64	208.66	208.81	209.8	208.89	209.66	208.51
213.17	214.39	212.05	215.79	213.98	212.13	215.51	213.27	213.16	211.93	215.44	212.4	211.83	213.45	211.6	213.24	213.76	211.17	213.03	211.53	214.31	214.08	214.73	211.48	213.83	210.22	212.13	213.48	216.54	215.05	215.69	211.48	214.88	211.35	212.91	213.29	211.62	209.91	213.31	213.94	211.16	214.25	212.46	212.03	213.95	213.84	210.83	209.7	213.36	214.24
211.49	212.98	212.93	212.67	212.89	213.39	212.33	214.97	215.09	210.81	213.62	214.41	213.45	213.36	212.05	213.92	213.82	212.58	212.69	213.39	216.35	211.12	212.65	213.85	211.43	213.29	212.24	213.09	214.44	212.66	210.96	211.91	211.56	215.89	213.45	213.98	211.32	211.32	212.83	213.49	213.03	212.25	213.24	214.33	213.28	211.55	212.99	213.16	209.99	212.84
211.47	211.08	212.2	213.95	210.72	212.72	212.97	212.81	214.83	210.83	212.01	212.93	213.02	212.9	213.23	213.16	212.35	211.01	209.93	212.52	213.49	213.2	212.32	212.09	211.42	213.28	212.07	210.67	211.14	211.86	212.81	211.43	211.88	210.15	210.09	211.59	211.06	212.26	211.93	213.52	212.16	213.67	213.27	211.31	212.35	211.57	213.91	210.74	211.4	210.63
207.13	208.84	209.22	210.23	210.25	208.84	208.29	208.52	211.05	206.66	210.46	207.9	208.42	209.3	208.19	210.9	206.89	205.95	210.35	207.96	210.24	207.83	207.85	209.72	207.68	207.05	211.17	208.31	208.58	210.3	209.11	210.53	205.28	208.38	209.18	207.51	207.37	208.77	208.96	207.82	210.4	206.21	210.42	207.59	206.97	211.26	209.7	208.59	208.85	206.66
203.31	202.15	201.15	204.41	204.05	204.39	202.61	203.98	204.66	203.11	203.75	203.3	202.18	204.98	201.34	204.07	203.65	204.21	204.79	202.8	202.84	204.79	203.25	202.83	202.48	204.22	205.64	203.64	203.74	203.98	204.68	204.24	204.19	201.9	203.99	202.59	203.49	201.27	203.23	204.55	202.45	203.85	203.78	202.53	203.24	203.91	201.93	203.65	202.15	202.64
217.25	215.82	218.09	217.88	216.57	220.42	217.11	217.56	217.12	218.45	216.98	215.65	217	218	218.52	217.34	219.45	216.4	215.93	217.95	217.27	217.28	219.33	218.53	218.31	217.28	216.97	217.61	219.12	216.81	218.82	217.42	218.16	218.95	216.79	218.06	217.07	217.8	218.25	219.5	217.24	219.27	218.47	217.26	217.59	218.96	218.8	216.88	216.5	218.03
208.26	208.33	207.47	208.42	208.79	207.93	210.58	210.35	207.73	209.27	207.82	204.9	207.46	207.59	207.91	208.76	208.24	207.74	209.29	208.86	209.69	209.39	209.47	208.22	207.66	208.25	209.38	207.74	207.39	207.82	209.84	208.52	209.86	206.56	208.73	206.73	208.23	208.91	208.23	208.9	208.75	209.55	207.34	208.58	209.3	209.16	207.91	207.69	208.79	207.75
201.26	199.47	199.05	198.85	199.23	197.71	201.48	201.43	200.32	199.7	199.96	196.97	198.72	199.07	197.67	200.39	198.61	199.02	198.8	199.95	200.56	198.38	198.54	200.66	199.94	198.73	200.47	201.81	198.95	199.45	197.64	200.29	198.37	199.36	200.34	200.81	199.95	199.76	200.42	199.83	199.69	201.11	199.44	200.17	198.32	200.2	198.87	198.61	200.54	199.26
205.46	204.45	202.76	206.22	205.71	206.37	205.62	201.05	203.85	207.16	203.51	206.68	206.51	205.96	204.25	203.29	203.91	205.97	203.86	204.51	204.55	203.28	204.1	204.82	206.51	203.5	203.83	205.93	206.04	203.32	204.71	204.88	201.26	202.14	203.34	203.64	203.3	201.78	206.45	204.43	203.82	204.74	206.43	204.39	202.74	205.04	205.04	204.63	204.03	204.64
211	210.87	212.89	210.83	211.4	209.94	212.03	211.26	210.92	211.72	210.16	210.63	210.95	211.09	213.42	212.94	209.13	214.11	213.43	214.19	209.42	212.58	210.44	211.19	209.78	212.28	210.95	210.43	211.22	212.33	209.36	213.33	211.56	213.48	212.47	212.41	212.59	212.63	212.27	212.01	211.31	212.71	210.56	213.15	211.31	212.83	214.14	211.52	211.95	211.66
198.5	200.06	198.43	201.04	199.43	200.63	197.93	199.41	198.31	200.24	199.71	199.41	201.2	197.69	199.1	199.08	201.58	198.18	200.16	200.12	198.61	198.83	198.94	201.25	199.05	199.17	199.12	199.87	199.41	199.3	198.27	199.44	199.36	200.54	201.95	201.59	200.39	196.36	201.03	198.26	199.7	199.01	199.61	200.07	197.7	200.24	198.95	200.52	199.57	198.82
205.48	204.33	203.69	203.76	201.56	202.39	202.85	204.25	205.05	204.57	202.18	203.71	199.98	205.35	201.13	202.44	202.45	202.86	203.17	204.16	206.61	202.96	202.79	203.71	203.28	204.05	202.6	204.74	202.56	206.07	202.91	202.55	202.64	201.82	203.5	205.42	203.02	203.2	203.04	206.53	203.8	200.73	205.55	203.61	204.03	203.9	203.56	204.71	203.98	204.48
203.72	201.07	203.71	204.73	205.88	204.45	207.44	203.29	204.58	206.49	205.78	206.22	204.72	205.06	204.06	205.12	202.36	204.53	203.53	203.71	204.62	206.31	205.82	202	204.52	206.54	205.9	206.32	205.04	206.63	205.11	205.02	205.34	205.96	203.96	204.72	206.56	204.71	205.93	205.06	205.42	204.37	203.59	203.43	203.62	205.06	204.91	206.52	205.69	204.41
202.16	203.44	206.65	202.2	203.72	202.03	203.32	202.41	204.84	205.2	203.85	202.69	202.03	204.28	202.92	204.22	205.2	203.49	203.15	205.35	202.25	202.43	205.76	203.36	203.14	204.53	204.06	203.34	203.06	204.41	202.73	201.21	203.12	203.96	202.57	205.34	202.64	202.04	204.61	205.51	205.02	203.28	204.52	204.18	202.99	201.68	204.55	202.01	201.91	203.64
204.3	204.51	203.22	205.89	203.15	201.86	204.53	202.63	203.53	200.57	206.06	205.46	205.3	203.43	202.79	202.74	201.6	203.74	202.25	202.63	202.93	205.66	201.48	204.43	203.73	203.76	204.13	202.01	204.07	202.68	204.8	202.99	203.58	203.93	202.81	204.45	203.46	204.9	203.69	200.9	202.66	203.45	204.32	205	203.38	202.64	203.95	206.75	201.7	202.34
202.14	197.4	198.21	201.11	200.12	199.4	202	199.36	200.64	198.83	201.24	200.13	200.26	201.06	199.64	203.09	200.28	198.82	198.7	200.45	200.11	203.69	200.93	203.27	201.66	199.76	199.97	199.31	199.38	198.81	201.77	200.15	197.6	202.4	199.74	198.57	200.84	200.79	200.2	200.79	200.85	199.33	201.39	198.93	201.6	201.86	197.41	201.02	201.23	201.26
212.84	212.02	211.04	211.06	210.95	211.81	211.39	211.25	212.05	211.44	212.42	213.25	212.55	211.97	213.11	212.74	210.07	215.28	213.1	210.5	210.81	212.27	211.97	211.71	210.79	211.41	213.82	212.29	212.67	211.54	214.66	211.6	213.53	210.07	212.27	212.52	210.6	213.29	210.39	211.43	211.26	215.03	212.92	212.57	210.8	209.53	211.49	210.64	210.39	214.17
207.82	209.56	208.82	208.92	208.32	209.85	207.68	210.47	208.24	209.21	206.77	209.49	207.87	209.37	209.49	209.1	210.29	204.8	208.85	209.81	208.94	207.92	208.52	208.05	207.75	210.03	210.07	208.15	208.49	210.13	208.76	208.47	208.48	207.96	209.71	209.27	207.93	210.25	209.54	210.21	208.85	208.34	211.08	211.17	209.81	208.07	210.35	206.91	207.53	209.97
201.79	200.84	199.83	199.85	200.65	202.41	203.5	202.42	201.75	202.83	201.31	198.31	203.03	199.7	201.49	199.4	202.11	201.39	202.1	199.92	201.5	199.22	201.35	202.17	200.09	201.08	202.81	202.19	201.41	202.35	199.12	199.73	201.51	198.86	201.51	201.14	199.95	202	200.7	203.12	200.15	199.85	202.3	201.24	199.26	200.7	202.95	199.45	200.43	201.02
206.42	209.39	210.43	206.96	207.86	208.64	210.64	209.21	208.34	210.94	208.37	211.07	209.53	208.63	208.29	208.6	207.51	207.23	209.42	208.78	207.85	208.52	210.66	207.84	209.62	209.12	207.7	208.53	207.61	211.18	205.02	207.03	208.15	207.43	209.75	208.92	211.14	208.91	211.26	209.61	208.87	210.09	206.57	208.23	207.3	209.92	207.59	208.06	208.13	207.51
212.96	212.64	211	212.72	213.13	212.26	211.28	211.08	214.97	213.83	213.49	214.75	213.83	211.55	215.52	210.34	214.8	212.9	214.54	212.24	212.59	210.53	213.12	213.73	213.4	212.12	213.65	215.09	212	214.18	211.88	213.43	211.28	212.3	215.16	213.64	211.56	215.17	212.6	212.46	213.31	214.97	212.64	213.49	213.56	214.01	211.68	212.09	211.28	212.29
212.28	213.1	213.44	210.85	214.17	214.13	212.91	214.15	212.95	212.28	213.31	214.98	212.73	214	213.73	212.8	212.34	213.7	214.38	210.77	213.64	211.74	213.44	210.16	213.57	212.75	214.76	211.06	214.15	214.65	212.57	212.2	215.91	212.11	214.81	214.5	212.83	212.73	213.56	213.13	211.92	212.01	214.45	214.77	214.31	213.94	214.25	212.08	210.42	210.61
208.59	208.43	209.44	208.81	208.19	205.93	205.01	208.03	205.79	208.68	208.09	210.59	210.29	208.29	207.26	208.37	209.61	207.86	206.89	207.29	208.38	208.35	206.77	206.35	209.33	207.1	207.64	207.92	208.93	209.47	206.75	208.05	208.12	209.88	208.12	209.66	208.65	207.83	211.06	208.06	208.78	206.04	207.29	208.05	207.88	208.42	205.53	208.03	208.35	206.45
211.4	212.26	211.08	212.55	213.05	214.38	212.06	211.91	209.87	210.44	210.68	212.61	209.11	211.24	210.1	212.78	212.1	212.49	210.27	208.76	212.28	211.06	213.81	211.72	210.38	211.52	212.66	210.09	211.11	211.76	212.16	213.1	212.02	214.16	209.88	211.38	211.72	209.13	210.38	212.24	212.47	212.47	213.51	213.58	211.98	209.85	209.21	209.95	211.66	212.11
201.16	201.9	202.02	203.22	201.31	201.71	203.83	203.01	202.7	203.59	204.37	204.84	204.38	202.98	203.85	203.79	203.33	204.41	203.54	204.31	203.51	203.66	202.34	203.14	203.89	204.58	205.12	201.74	203.92	203.57	202.87	205.06	203.72	204.49	204.41	204.42	201.59	203.54	205.99	202.39	204.96	201.45	204.31	203.51	203.69	203.89	203.59	203.63	204.43	203.83
201.77	202.42	203.7	204.13	202.2	203.86	204.42	204.73	203.18	204.86	203.42	204.06	204.84	203.68	205.3	203.23	204.24	204.41	201.47	203.81	203.69	204.47	203.68	203.47	206.69	202.08	203.61	202.9	203.09	202.61	201.38	203.79	204.9	207.2	201.92	205.66	203	202.78	204.04	204.56	202.75	202.43	204.01	204.2	203.99	204.01	204.2	203.25	204.55	204
211.83	211.85	210.86	214.08	211.2	214.24	212.77	212.47	212.96	212.64	214.01	215.79	211.94	212.08	212.67	211.91	212.4	212.99	216.13	214.4	213.27	212.94	213.25	214.17	213.16	213.43	216.29	211.72	211.94	211.5	213.4	213.13	212.46	213.11	213.78	213.49	212.64	212.74	212.64	214.47	212.95	213.08	211.24	212.58	213.42	214.67	215.31	213.51	213.15	215.27
219.67	219.56	217.94	218.39	218.26	219.16	216.64	219.27	220.74	218.11	219.21	217.5	217.39	216.46	217.75	217.83	216.68	217.33	217.54	220.19	216.89	217.23	217.11	215.87	219.95	217.41	218.11	220.3	217.51	217.68	220.91	218.29	218.67	217.04	218.49	217.24	218.59	217.12	217.96	216.55	217.48	219.43	216.15	218.76	216.11	217.39	218.95	218.45	217.75	218.9
194.6	194.49	197.41	194.67	193.68	195.06	194.56	194.05	196.48	193.16	194.61	192.5	192.57	194.51	195.47	193.42	194.83	195.12	193.66	193.63	192.39	193.6	193.58	194.47	194.13	194.6	192.81	194.08	194.35	193.18	194.91	194.85	194.87	193.63	193.47	193.83	194.71	195.49	194.1	197.06	193.99	194.3	194.44	193.52	194.22	193.57	193.66	193.18	193.9	194.47
210.5	213.42	212.17	210.17	212.95	209.23	210.92	211.6	213.87	212.84	211.42	212	212.65	213.63	211.88	214	210.47	213.28	209.07	215.16	211.7	211.53	210.84	212.55	212.6	211.63	213.04	211.36	211.89	211.17	211.82	210.96	211.53	210.48	209.38	211.53	213.36	213.27	212.46	212.03	209.93	213.3	211.1	213.21	212.97	209.76	211.15	211.88	212.35	211.65
208.2	208.03	208.15	208.49	208.71	207.85	207.99	207.85	207.56	210.57	211.03	207.95	207.9	207.76	210.26	208.54	208.49	208.15	210.02	207.33	208.58	208.12	206.98	208.1	209.78	208.72	208.23	207.12	208.46	207.72	208.47	210.13	208.61	208.25	207.66	209.73	209.35	208.25	208.61	207.62	209.69	208.9	208.67	208.01	211.06	208.19	208.56	211.92	209.14	208.77
202.74	199.14	203.79	202.34	202.6	206.36	203.67	203.14	204.02	203.48	203.11	204.01	204.72	202.79	204.81	204.69	203.93	204.36	204.6	203	205.75	203.64	201.88	201.81	204.25	202.88	203.87	205	205.27	206.3	202.81	204.71	204.07	203.32	205.95	203.92	205.1	202.79	204.2	203.44	202.55	205.13	202.37	201.41	204.63	203.3	202.87	203.9	203.6	204.26
219.17	218.8	216.2	218.87	215.88	218.81	216.71	218.8	216.57	217.79	217.09	218.38	218.7	217.26	219.17	218.45	218.34	218.63	216.24	218.11	216.51	216.95	217.89	218.63	218.7	216.33	218.72	217.58	218.5	216.25	219.13	217.97	218.53	217.63	216.79	220.28	219.14	216	217.07	220.9	220.54	217.59	218.51	220.67	217.64	219.34	217.84	220.26	215.79	217.48
217.25	216.72	220.29	217.15	216.74	217.42	216.96	217.85	217.02	217.07	218.44	215.21	216.57	218.13	219.22	216.08	218.36	217.67	217.82	216.53	219.1	218.4	218.32	216.3	217.78	219.07	215.47	218.7	216.14	217.15	216.44	218.64	218.31	219.97	218.7	218.27	217.98	218.28	219.26	218.52	217.04	217.49	218.83	218.12	218.06	218.34	215.98	218.29	218.59	219.65
202.54	202.93	203.96	204.2	201.13	204.08	201.83	203.86	202.78	202.95	203.06	203.69	205.07	203.95	202.94	202.05	205.05	201.23	203.57	204.57	204.54	204.9	202.42	203.05	205.1	205.1	202.85	202.41	203.38	205.24	206.51	202.55	202.95	203.87	205.73	204.08	201.81	203.21	201.4	202.1	202.39	204.33	204.2	203.52	204.45	204.98	204.95	201.74	206.67	203.46
198.44	198.56	199.82	200.69	198.52	197.31	199.94	200.85	197.8	200.19	199.27	200.89	198.59	198.82	199.47	198	200.79	198.17	198.76	200.17	198.82	199.35	201.12	199.01	199.92	199.59	199.49	201.29	200.34	197.32	197.96	199.54	200.48	201.35	199.96	198.68	199.74	197.96	197.96	199.72	197.22	199.82	198.48	198.51	200.64	199.59	199.39	201.45	200.96	198.6
210.98	209.69	207.8	208.99	209.42	208.42	208.49	210.08	208.25	207.3	207.19	207.17	209.53	210.37	209.33	207.14	208.45	210.56	209.15	210.19	210.51	209.49	207.37	207.66	211.06	209.36	208.14	208.8	209	210.05	210.23	209.46	209.84	207.18	208.55	210.56	207.43	207.8	209.22	209.08	206.82	210.05	209.98	210.03	209.78	208.93	208.85	209.4	208.26	208.11
195.08	195.79	198.67	195.6	197.22	194.04	196.28	197.33	197.26	194.6	194.87	194.47	193.76	196.38	194.29	195.78	192.58	194.32	195.18	193.7	193.68	196.28	196.86	196.16	196.65	196.01	196.08	194.03	197.13	194.83	194.82	194.91	195.58	195.86	193.96	196.97	195.61	195.29	195.91	195.38	194.55	195.42	195.66	196.08	195.37	195.38	195.92	196.24	193.88	192.71
213.98	211.11	214.52	214.04	212.89	214.77	213.64	213.34	213.55	213.64	214.3	216.1	210.93	215.06	213.61	214.39	215.66	214.37	215.52	215.87	213.44	214.54	213.35	214.69	215.21	210.46	213.95	215.15	211.85	215.76	213.87	215.08	216.22	215.48	212.46	213.82	215.59	212.23	211.96	213.6	212.12	214.42	212.19	214.31	215.85	214.13	214.47	215.05	214.04	215.99
209.99	211.28	210.79	208.38	209.67	208.67	206.35	207.67	207.36	208.01	206.74	210.15	209.94	206.46	208.56	208.63	209.74	209.81	207.86	208.82	209.54	208.88	209.31	209.34	207.21	209.47	210.47	205.96	209.88	208.31	209.42	207.87	205.98	207.62	207.82	209.7	208.76	208.45	208.14	210.64	210.63	207.07	209.42	209.47	209.85	207.33	209.18	206.87	208.47	208.57
211.47	213.78	213.58	210.28	212.71	212.23	214.38	214.75	212.25	210.25	212.08	212.84	214.22	215.63	213.26	213.41	212.2	213.04	213.07	212.47	213	211.22	215.96	212.19	214.08	213.49	214.98	212.39	212.38	216.54	214.1	212.35	212	214.33	213.54	213.61	211.83	212.53	213.14	214.19	213.62	212.79	212.59	213.24	213.41	215.17	214.44	213.7	211.43	212.16
204.94	201.79	201.09	201.65	201.69	201.98	201.28	203.16	204.19	203.51	202.91	202.52	203.17	203.14	201.57	201.04	200.07	203.14	201.62	203.35	202.1	202.13	202.99	204.46	202.31	202.41	202.65	202.69	204.03	202.05	202.04	203.05	203.88	202.96	202.78	200.38	203.19	203.16	198.81	201.16	202.76	204.95	203.3	204.25	201.22	201.68	200.34	202.93	201.46	200.42
212.15	212.23	213.76	212.88	211.63	213.41	214.29	214.55	209.99	212.4	211.22	210.92	212.41	210.66	210.42	211.15	211.01	211.31	208.65	211.43	212.19	213.4	212.05	211.5	212.68	211.27	210.59	212.95	211.69	213.16	211.89	211.53	209.83	213.61	213.6	212.26	212.54	212.28	211.34	210.27	209.81	211.93	210.27	210.13	213.61	210.72	212.44	211.89	212.22	210.72
208.95	205.43	207.51	210.02	207.8	210.11	208.82	210.1	205.81	208.26	209.7	208.69	206.87	205.4	207.23	209.4	210.8	208.73	204.42	209.6	209.16	207.03	208.28	208.23	210.65	210.01	207.79	208.55	208.91	208.69	205.82	209	208.34	207.66	210.69	208.8	210.48	208.83	208.67	210.34	208.9	209.81	207.75	207.19	208.31	207.14	207.73	209.25	208.48	209.63
206.75	209.32	208	207.88	207.24	205.99	209.03	208.12	207.77	208.16	208.86	209.25	209.15	209.85	209.55	209.73	207.96	208.27	208.97	208.48	207.37	208.02	210.05	207.67	210.45	209.13	208.39	209.38	209.78	211.37	209.42	209.25	208.13	208.85	208.96	209.66	207.37	208.28	208.67	206.67	207.91	207.3	209.35	209.64	209.83	211.71	208.52	209.77	209.2	209.92
202.87	203.8	204.3	205.1	203.6	202.83	202.7	204.64	204.22	203.38	203.67	204.92	203.42	204.04	205.1	205.6	202.99	204.11	203.91	204.11	203.88	206.82	202.98	204.98	204.52	204.24	203.12	204.33	205.75	201.83	202.84	204.7	205.79	202.18	203.71	203.85	202.92	204.79	203.18	203.45	201.95	203.32	203.16	205.18	204.6	202.37	203.68	204.38	202.93	203.01
200.99	202.17	199.44	202.68	199.81	201.27	201.95	200.95	201.39	199.65	200.97	202.56	199.3	200.04	200.66	203.01	201.79	201.89	200.94	200.28	200.51	202.56	201.71	200.53	200.02	201.97	202.89	199.52	203.32	202.43	200.31	201.28	201.19	201.73	200.9	200.87	201.75	199.85	203.23	201.99	202.51	200.16	202.09	203.3	201.14	201.67	201.7	203.11	201.72	202.19
208.57	206.67	209.62	210.45	210	208.24	208.24	210.96	209.21	207.94	209.45	209.48	210.69	209.91	208.82	207.07	209.24	206.78	207.78	208.27	207.17	208.92	208.25	207.31	207.93	210.53	207.19	208.73	208.91	208.04	207.1	209.7	208.7	206.37	207.69	210.32	210.45	208.59	210.2	207.95	207.21	207.45	209.03	210.41	207.59	206.41	210.67	207.84	208.72	207.88
199.57	199.38	199.76	199.54	200.5	198.95	199.36	199.2	201.76	200.46	199.05	202.7	202.49	199.78	198.77	199.91	199.96	201.15	200.81	198.13	199.33	201.15	198.22	199.51	201.08	199.57	202.71	200.24	201.47	199.69	201.05	200.8	201.51	199.18	201.16	201.07	201.83	201.3	203.47	201.58	200.85	198.91	201.26	200.47	199.88	201.36	202.09	200.33	198.9	201.03
205.63	206.35	206.4	207.25	206.92	206.73	206.81	207.37	204.65	206.28	204.57	204.8	207.88	208.71	205.43	207.35	206.92	203.69	207.87	204.71	209.11	206.92	205.68	206.59	207.96	203.05	208.89	208.02	206.35	208.97	208.8	205.34	205.61	207.51	206.99	204.73	207.06	204.98	207.24	206.31	206.72	207.11	204.92	205.56	205.84	206.11	206.46	207.12	204.07	205.33
198.94	201.82	202.56	199.37	199.35	200.3	202.69	200.19	199.57	201.61	201.64	201.82	200.37	199.19	200.47	202.99	199.18	199.37	201.26	199.56	199.89	200.27	198.98	200.81	196.88	201.31	198.88	201	200.77	199.65	198.47	199.82	200.94	198.54	200.51	198.18	201.27	199.8	200.83	200.51	199.09	199.33	199.22	199.76	201.86	202.16	201.58	201.69	201.75	199.75
193.86	195.15	193.03	194.24	193.62	192.76	191.91	192.21	194.03	195.89	193.54	193.48	193.79	193.37	194.83	191.7	195.43	193.49	193.51	196.51	194.12	195.23	194.75	195.62	195.13	193.13	193.9	195.3	193.6	194.44	193.04	194.8	194.2	195.69	195.3	194.09	195.8	194.92	195.83	194.3	195.14	194.96	192.02	193.2	195.85	195.28	194.89	194.37	194.22	194.41
204.92	204.64	203.64	203.37	203.47	203.66	204.91	203.67	203.46	206.92	203.26	204.1	202.98	204.65	203.34	204.21	202.88	204.54	206.81	203.98	206.35	206.01	202.04	203.77	203.83	204.03	206.14	201.92	204.36	205.87	204.49	204.41	203.14	203.16	202.01	202.96	203.42	202.49	203.3	204.52	203.77	203.2	201.58	204.35	204.34	202.66	203	204.21	205.23	202.76
205.71	204.9	204.38	205.19	207.12	206.91	205.84	205.66	205.52	204.6	206.96	206.3	204.55	207.71	206.84	204.95	205.99	206.51	207.2	206.93	208.02	206.13	203.53	206.33	206.6	208.39	205.26	207.08	207.55	206.12	206.59	206.93	207.23	206.14	206.44	206	205.9	206.6	206.17	202.71	204.75	206.92	205.66	208.41	208.9	207.5	202.96	206.79	204.54	207.67
201.96	204.08	204.5	202.75	201.73	206	204.25	203.12	204.18	203.78	203.3	203.24	205.16	203.86	201.65	203.19	202.85	202.65	204.32	203.48	202.94	202.44	203.58	204.15	203.55	203.19	202.54	202.11	204.71	203.72	201.27	203.62	201.97	203.97	203.09	202.91	205.62	202.24	202.73	202.47	203.06	203.03	201.77	204.76	204.12	201.77	204.59	202.77	202.33	204.25
204.49	203.29	205.08	205.7	204.37	205.47	204.03	203.65	206.49	204.11	206.82	205.58	206.02	203.36	205.32	202.46	205.19	203.34	203.29	205.59	202.49	202.73	203.51	206	205.09	203.73	205.68	206.77	205.74	203.57	203.39	203.4	206.38	207.07	205.06	206.16	203.17	206.33	204.97	204.4	205	204.77	203.32	201.49	205.73	206.5	203.3	204.88	203.57	205.58
200.08	199.12	198.67	201.55	199.57	199.8	200.38	197.84	200.99	198.91	200.39	200.29	199.26	198.6	200.22	200.11	198.77	199.79	197.07	200.21	199.18	199.28	198.96	199.19	199.57	199.79	200.45	201.54	196.21	200.46	198.36	201.15	198.3	197.98	200.45	197.84	199.08	199.1	198.94	201.88	198.04	200.69	199.37	199.83	199.62	198.57	199.12	197.06	199.86	202.79
208.08	207.45	205.44	207.64	207.85	206.72	209.41	208.58	208.87	209.08	205.24	206.71	208.13	206.78	208.94	209.92	206.87	207.21	207.1	207.52	207.45	208.82	207.08	207.42	208.42	209.45	210.31	205.77	207.5	207.43	206.53	210.19	208.03	205.93	207.51	207.62	208.02	208.63	205.07	207.28	206.7	206.9	204.13	207.1	208.93	206.6	207.69	210.49	209.26	207.19
202.68	201.75	201.38	203.99	204.73	204.3	204.25	199.81	204.28	203	202.86	203.96	205.13	201.84	203.15	203.43	204	200.16	204.89	201.76	202.86	204.21	202.54	201.24	202.62	201.36	203.69	203.72	200.31	202.73	200.37	202.58	203.52	202.08	203.75	201.58	201.45	201.58	203	202.39	200.67	203.42	202.72	202.28	204.39	204.73	203.67	201.85	200.42	200.02
207.53	207.27	207.49	208.18	207.49	208.12	207.75	205.51	206.47	207.92	208.19	208.92	211.01	208.91	206.41	209.74	206.96	208.88	208.25	206.03	207.6	207.88	209.79	206.4	208.05	210.25	208.1	206.14	210.34	208.11	209.09	207.76	207.03	208.86	208.89	209.76	209.79	210.06	207.71	207.21	208.6	207.37	209.67	208.59	208.24	207.93	210.88	208.39	208.76	210.61
208.79	207.59	208.68	207.8	207.46	207.27	209.66	206.85	207.92	208	209.21	210.41	209.97	207.76	208.28	208.23	209.78	208.41	208.94	207.26	209.3	208.4	210.45	210.17	208.57	206.54	210.94	209.81	209.55	206.2	210.51	207.75	208.86	209.21	208.53	209.16	209.56	208.84	207.42	208.75	209.98	207.35	209.56	210.29	211.36	211.26	207.54	209.42	211.63	208.1
201.34	201.08	201.8	199.67	202.35	198.98	200.66	200.45	199.63	199.81	200.98	199.99	200.67	201.85	201.98	199.46	200.35	200.02	200.27	201.28	198.89	201.3	199.5	199.68	199.64	200.14	199.7	201.11	198.15	199.37	202.47	199.93	202.78	199.98	200.25	199.84	201	198.7	199.66	198.78	199.21	199.91	201.11	200.91	200.78	199.9	200.34	202.18	201.37	202.76
207.11	208.84	205.59	207.42	206.98	205.45	206.01	207.41	206.09	203.81	206.28	205.93	204.89	205.32	206.26	206.17	206.44	207.12	207.44	206.82	205.76	208.85	202.49	205.66	206.87	206.46	206.02	206.44	208.3	204.68	205.74	206.69	205.98	206.43	204.83	203.86	206.13	205.71	204.51	206.54	206.23	204.1	208.47	207.13	206.63	206.11	207.11	207.44	205.51	206.91
201.45	202.58	201.75	202.41	202.74	202.04	201.51	205.27	203.84	204.37	201.81	201.63	202.42	204.37	202.01	202.71	202.96	201.52	202.64	203.17	204.37	200.95	202.23	202.05	203.86	201.72	204.13	202.68	204.97	201.62	202.12	202.57	202.08	203.02	202.16	201.47	203.94	202.97	202.09	203.43	205.28	202.82	201.82	201.42	200.69	202.94	203.45	203.34	201.11	203.09
212.18	212.46	211.9	212.04	213.5	214.26	210.15	212.34	214.18	211.29	212.37	215.22	211.91	210.42	212.06	209.18	213.82	212.95	214.61	211.03	210.4	211.28	211.61	214.09	213.32	211.57	213.72	210.96	212.03	212.23	213.08	211.63	213.73	212.62	211.61	211.98	211.92	212.3	212.8	211.59	211.2	211.57	211.97	213.04	210.26	212.14	214.25	213.68	211.3	211.75
[truncated: 600 more rows]
[truncated: 150 more columns]
