# Supplementary material for: Genetic dissection of main and epistatic effects of QTL based on augmented triple test cross design
Source: PLoS One. 2017 Dec 14;12(12):e0189054. doi: 10.1371/journal.pone.0189054 (PMC5730204; doi:10.1371/journal.pone.0189054)
Supplement: S6 Supporting Information — (ZIP) [file pone.0189054.s006.zip › z1_1750_0.5_5.csv]

200.45	202.74	201.05	196.93	199.38	198.56	201	200.02	203.07	197.89	199.65	199.69	198.1	199.97	202.66	197.35	200.79	202.69	199.22	200.06	198.24	198.17	196.68	198.01	198.61	198.26	201.42	196.76	200.03	199.3	197.31	199.77	199.11	198.61	200.87	195.51	199.81	199.67	199.55	199	198.67	197.11	202.64	199.67	199.79	198.81	199.76	200.31	196.46	198.71
212.64	211.86	215.11	212.54	216.47	214.74	216.02	211.85	211.48	211.95	216.84	210.97	213.73	215.43	212.38	214.48	216.04	215.17	211.03	211.8	214.02	214.7	211.03	212.67	216.62	210.56	209.99	211.14	216.99	212.01	214.39	212.48	213.66	213.91	213.73	213.99	211.87	214.16	215.57	213.69	214.83	213.65	213.14	212.49	212.92	214.01	212.04	214.14	215.08	210.46
211.65	214.29	212.23	214.38	214.88	213.92	214.15	211.19	213.01	212.24	212.72	212.78	212.42	212.49	211.67	215.24	212.52	213.97	211.99	212.09	210.97	211.72	210.03	211.79	215.28	208.2	212.46	213.19	211.02	212.31	212.24	215.55	210.53	213.15	212.12	210.56	212.83	211.21	213.95	214.67	212.77	213.99	213.86	211.57	212.7	215.53	212.42	214.26	214.85	210.52
212.93	214.26	214.01	212.31	211.83	213.71	212.05	215.64	212.46	214.88	211.36	211.84	214.04	211.31	213.19	212.71	216.35	212.82	213.6	213.68	213.27	211.41	211.46	213.21	211.19	211.19	213.71	213.52	215.51	214.82	216.28	214.49	211.56	212.47	215.46	214.48	211.1	216.65	213.42	214.53	216.8	215.38	210.71	216.22	216.42	218.49	213.45	213.19	214.13	209.17
207.77	210.84	209.61	213.08	210.06	209.49	207.88	210.09	206.62	203.61	206.6	210.78	209.53	210.13	209.68	208.85	208.41	209.86	208	208.87	207.65	209.17	209.1	211.03	210.8	210.09	206.14	207.54	210.2	209.38	206.69	207.89	207.31	209.57	207.35	205.88	207.19	206.46	208.57	209.95	210.11	210.83	207.62	205.08	213.15	208.23	206	210.42	208.43	204.8
194.45	194.06	193.75	194.12	195.51	194.64	191.39	194.49	192.81	193.63	194.78	196.27	193.7	195.18	196.54	191.81	196.21	193.18	198.64	192.36	192.54	194.21	194.62	194.06	193.52	196.48	194.91	194.37	193.47	193.95	192.41	195.3	194.01	194.7	192.88	198.29	191.82	195.08	194.85	199.61	193.35	192.44	195.48	192.32	195.11	194.84	193.17	196.69	195.44	192.08
207.02	211	210.65	210.95	213.57	212.65	213.74	212.85	211.01	211.7	211.06	211.75	209.78	211.18	211.04	212.27	213.28	212.72	212.84	209.07	213.43	211.74	210.66	210.56	212.98	213.12	212.27	209.88	211.3	210.58	210.58	215.42	212.84	210.05	212.03	210.08	213.39	212.72	212.2	213.51	209.93	211.25	210.7	213.14	211.1	208.66	211.12	210.82	213.63	210.3
211.04	209.1	209.15	208.83	208.53	214.07	207.01	204.6	206.42	208.49	207.63	206.72	207.43	206.51	206.07	205.75	207.65	207.82	207.03	204.37	207.84	208.58	208.71	208.91	208.26	206.89	206.95	211.64	206.4	206.28	207.48	207.57	206.49	209.75	208.39	208.9	207.31	207.88	209.3	208.65	205.32	206.17	205.91	204.81	207.02	208.32	203.64	206.57	207.68	207.77
207.86	206.48	208.62	205.51	207.45	209.48	207.08	208.24	208.77	208.25	210.98	208.49	205.39	208.15	206.34	205.59	207.99	210.12	207.45	209.82	208.48	207.31	211.16	203.27	210.7	209.97	206.58	209.17	205.97	205.79	207.05	208.4	209.74	206.06	205.81	208.76	209.76	206.1	210.03	205.52	206.59	209.74	207.57	208.6	206.83	210.63	209.32	208.18	205.92	209.31
201.05	202.13	203.2	204.21	202.28	202.51	199.53	203.63	205.06	201.47	203.78	203.13	202.6	201.76	203.06	200.7	204.7	204.29	203.66	201.46	203.62	204.9	204.86	205.38	202.99	205.88	202.75	202.82	200.27	203.54	202.12	206.16	203.19	201.36	203.5	204.5	205.99	205.59	200.56	201.74	203.46	200.4	204.85	202.76	205.56	203.66	202.8	202.46	203.99	204.83
206.29	209.29	208.38	207.3	208.64	210.61	210.42	209.67	208.58	207.48	209.28	210.58	207.54	207.52	207.04	207.77	206.66	204.47	207.93	210.01	208.61	206.39	207.22	207.37	209.5	209.11	207.98	209.24	208.7	209.85	207.09	209.83	208.92	209.91	212.04	209.37	208.4	207.5	206.31	207.86	208.24	206.64	205.02	206.69	210.69	206.65	206.99	206.45	208.64	204.71
206.89	207.42	207.07	212.57	208.27	207.51	207.47	208.95	211.04	208.31	206.37	208.26	209.3	208.16	205.14	209.94	209.19	206.81	206.25	211.35	208.73	210.45	205.52	203.52	206.69	208.95	207.91	208.6	205.14	207.04	210.72	208.97	205.46	211.15	209.65	209.52	208.97	207.13	209.85	207.01	208.37	209.48	209.04	206.68	210.01	208.73	210.83	210.61	207.71	208.65
211.49	212.13	209.92	214.76	214.05	216.4	209.92	214.2	211.64	213.79	211.39	215.71	215.75	214.35	214.54	212.52	213.86	212.91	215.02	210.17	212.95	215.05	211.04	210.8	210.69	213.34	211.25	212.55	210.25	210.03	213.04	211.17	212.38	211.87	214.47	211.67	214.51	208.14	211.32	213.58	212.17	211.33	212.99	214.3	214.18	216.99	213.38	213.33	215.1	214.03
218.67	216.25	216.64	220.77	214.1	218.41	216.65	218.56	218.82	217.92	220.19	219.1	220.72	216.52	217.65	216.96	219.26	217.09	221.02	217.67	221.89	218.21	217.76	218.62	218.85	218.6	218.25	216.26	216.65	215.92	217.38	217.67	217.75	216.66	217.51	219.58	219.07	219.12	219.13	218.7	221.54	215.19	212.31	219.73	218.27	216.42	217.4	216.16	213.93	219.06
201.08	202.95	201.31	202.06	198.31	199.28	197.86	199.89	198.76	198.02	197.14	198.41	201.71	198.56	200.89	199.04	197.67	199.39	197.69	199.7	199.95	199.97	196.54	201.14	201.9	201.58	197.51	197.42	200.83	198.8	198.18	199.2	198.46	199.22	200.37	203.46	197.59	200.12	199.9	201.36	200.89	200.78	198.88	201.34	201.7	199.74	196.1	201.28	202.55	198.95
207.37	206.09	204.92	209.52	211.78	211.09	212.7	207.1	208.97	204.98	210.71	208.86	209.7	206.75	212.89	208.25	208.84	207.78	206.29	208.97	211.53	211.2	209.96	211.64	206.37	210.59	207.53	209.71	209.25	211.05	204.83	208.49	207.92	210.28	210.13	210.37	208.26	208.78	211.71	208.24	206.97	209.81	210.44	204.43	210.45	207.97	206.47	205.9	209.27	207.91
203.72	206.19	202.33	207.02	202.85	203.21	204.77	206.12	202.99	204.56	203.34	203.38	203.15	204.37	203.25	206.47	203.84	207.42	203.99	203.88	204.92	202.88	207.76	203.83	203.4	205.44	205.54	202.78	205.15	204.7	204.43	204.01	203.32	205.33	205.32	204.63	204.91	201.57	203.33	203.38	203.91	203.75	206.03	204.24	206.39	203.77	205.75	206.5	204.14	203.83
205.23	204.19	201.29	203.15	205.49	205.75	203.56	203.65	203.94	203.93	200.15	205.43	203.63	203.6	205.68	202.94	199.95	204.64	206.45	203.64	201.61	206.05	203.79	203.34	201.68	202.24	203.22	201.8	205.09	203.2	206.28	203.38	202.26	203.37	199.43	204.79	203.03	203.77	204.73	203.76	206.28	204.43	201.48	203.89	203.87	204.57	204.9	202.94	203.55	203.15
205.84	208.05	209.31	210.16	209.59	210.56	205.75	207.08	207.88	208.24	205.49	206.91	208.67	206.51	206.94	209.85	207.75	207.5	208.47	206.03	207.11	209.52	207.76	204.75	205.53	209.84	206	209.27	208.71	206.65	208.39	209.27	204.38	210.7	206.56	205.16	208.89	212.31	206.92	209.59	206.97	206.09	209.21	210.84	211.08	209.83	208.57	205.8	205.99	205.6
200.87	203.54	201.74	207.21	206.75	205.83	206.26	203.22	202.43	204.19	204.64	203.63	208.86	207.91	202.56	205.55	200.13	206.03	207.06	202.72	206.76	204.35	204.55	200.7	206.02	201.91	201.3	205.64	205.75	203.05	201.75	200.91	208.84	203.08	204.82	206.44	204.12	205.22	203.2	204.27	201.46	203.46	205.34	204.36	202.93	201.63	206.51	204.02	202.86	203.02
194.26	192.55	196.6	193.26	195.6	193.15	198.94	194.94	196.72	195.12	195.1	191.33	194.51	192.71	193.85	190.06	195.34	193.84	192.92	196.58	195.9	196.4	191.83	191.63	196.41	194.83	196.88	196.54	192.11	196.71	194.54	192.7	194.17	196.24	194.21	191.38	196.18	194.94	197.4	192.89	195.42	194.42	199.85	190.19	195.06	193.05	193.2	196.2	194.53	191.05
208.42	209.24	208.67	207.19	209.52	207.27	207.13	211.04	204.96	207.18	208.05	205.84	204.39	207.26	206	202.6	205.51	211.15	209.78	208.33	206	210.11	207.35	209	208.92	211.29	206.42	206.94	208.34	207.85	203.78	207.39	205.5	209.34	208.85	207.96	203.32	210.57	209.35	208.59	207.81	206.35	208.3	207.48	207.97	207.4	208.55	206.56	207.72	210.26
207.48	207.94	211.17	206.82	204.29	209.94	207.95	207.17	207.92	209.88	208.81	211.43	206.76	209.35	208.63	205.98	211.75	212.52	207.46	207.49	207.09	207.22	209.47	205.02	205.6	209.86	210.29	209.42	210.84	207.62	208.25	206.4	208.45	206.22	209.65	207.87	207.56	206.59	207.31	207.16	207.56	205.83	209.13	209.83	211.02	210.86	211.16	210.03	209.04	208.15
204.39	204.8	202.65	204.54	201.6	203.81	206.38	207.4	201.22	205.53	202.36	205.3	201.19	203.44	205.38	203.56	202.35	204.52	206.61	200.38	202.34	201.08	202.77	203	201.94	199.89	205.02	204.56	205.35	202.39	202.48	201.92	205.67	204.07	203.2	202.99	203.46	198.24	199.81	204.24	204.63	203.45	202.52	205.09	202.36	203.71	204.46	205.21	202.71	199.86
209.82	211.51	209.3	206.27	211.26	208.47	209.14	208.53	208.04	205.89	210.01	207.4	210.08	211.78	210.91	207.46	210.26	210.58	208.8	207.5	207.54	212.06	207.74	208.83	207.94	210.18	205.64	209.49	207.98	207.37	209.33	208.8	208.79	210.59	207.85	211.42	211.31	206.25	209.58	207.44	211.74	208.56	210.1	212.7	208.91	207.93	211.37	207.34	208.69	209.96
214.26	212.58	212.03	211.11	212.31	212.51	209.08	213.16	213.56	212.2	215.56	212.15	210.7	216.22	211.39	211.61	209.56	214.57	214.19	214.37	212.41	214.46	212.89	213.34	213.05	213.75	213.58	211.32	213.56	210.43	214.63	212.91	216.95	214.93	212.5	212.49	212.54	214.47	213.1	214.36	211.67	215.37	211.62	210.73	213.68	213.68	214.37	214.66	214.56	212.41
201.46	197.93	196.65	201.01	200.72	201.7	201.97	200.91	197.15	200.9	201.42	201.99	195.64	199.98	202	199.61	196.61	199.62	200.24	199.42	199.47	198.75	200.61	201.3	200.21	197.89	199.59	198.91	201.75	197.46	200.08	198.94	200.6	201.61	201.05	201.86	199.34	200.42	199.81	199.52	198.82	200.87	199.1	198.7	200.2	200.36	201.18	197.93	201.76	200.73
209.86	213.27	212.27	211.08	214.88	212.02	212.93	213.45	214.39	211.06	215.66	213.06	212.81	212.32	212.22	210.1	209.97	213.48	217.13	211.67	214.01	213.62	212.61	209.09	211.53	209.65	211.11	211.85	211.72	210.47	213.81	213.36	213.67	212.01	213.35	209.72	212.65	212.66	215.09	211.39	212.81	215.75	213.39	212.08	209.67	211.04	215.2	211.77	211.3	212.98
192.97	193.65	194.7	195.27	195.71	193.8	194.49	195.12	194.31	189.93	194.06	194.72	192.58	191.9	194.26	191.35	192.69	193.89	196.11	196.72	193.4	197.82	193.35	193.9	194.58	194.38	194.87	198.43	197	193.43	194.11	195.27	196.86	193.5	195.49	192.5	194.15	194.42	194.45	193.38	193.52	191.9	196.54	193.15	195.22	194.31	190.56	196.13	194.64	191.91
203.28	203.42	203.64	199.27	205.06	202.08	203.16	203.01	201.18	203.34	202.28	203.14	202.3	201.44	203.68	205.82	205.14	199.29	201.57	202.14	206.06	203.3	201.8	205.33	201.7	203.89	203.88	203.87	204.92	205.71	204.66	204.89	203.21	203.94	204.48	205.07	204.87	202.71	206.95	202.83	205.48	201.28	201.44	203.53	203.68	201.65	200.93	204.92	201.81	202.32
205.96	209.68	208.13	208.9	207.3	207.83	205.64	208.93	205.76	206.95	209.13	207.2	210.18	207.11	211.2	206.11	206.94	211.7	205.68	205.57	208.57	208.26	204.59	206.66	206.48	208.47	208.19	209.1	208.3	207.33	206.14	207.05	208.51	207.04	208.07	207.72	208.85	204.55	208.13	208.94	208.68	206.82	209.83	206.2	206.89	209.4	207.81	206.63	207.99	205.53
213.39	211.41	213.29	212.16	210.8	211.59	214.03	213.44	210.79	211.01	210.88	214.35	212.43	215.46	212.31	213.88	213.19	212.6	212.48	213.8	210.5	213.22	214.22	210.86	211.75	213.52	210.83	213.92	211.82	211.76	213.47	215.05	210.21	213.34	212.64	214.15	212.08	215.16	211.77	214.76	212.94	212.52	210.84	213.39	214.32	214.78	211.7	213.85	213.04	212.74
205.42	202.44	203.36	201.32	200.73	203.85	201.83	202.38	201.2	203.1	203.92	204.99	203.37	203.4	203.11	202.87	203.48	203.26	203.76	201.75	201.32	203.09	200.56	204.29	202.32	201.81	204.91	203.63	205.3	201.4	199.74	204.06	207.97	204.68	201.44	206.86	199.67	201.23	202.93	201.43	203.34	203.98	205.12	203.71	204.05	200.66	201.92	205.54	205.82	202.67
213.27	210.33	211.57	211.71	210.71	210.82	212.46	213.16	213.82	210.83	212.71	210.68	212.71	213.44	212.75	209.83	212.48	210.53	212.78	213.6	211.47	210.35	211.82	210.31	209.71	209.52	212.53	211.67	213.35	214.27	211.87	210.35	211.96	210.39	211.42	212.03	208.34	212.13	211.16	209.69	211.53	212.3	209.54	213.9	212.87	207.75	211.13	212.26	214.42	209.13
211.29	207.48	210.06	210.5	211.72	214.08	210.55	212.85	211.59	209.89	212.88	211.71	212.76	209.91	211.17	210.58	211.91	209.81	213.29	211.07	213.22	212.06	211.62	210.77	212.95	213.67	213.87	213.03	213.33	212.95	210.77	213.46	210.93	211.5	215.27	211.44	208.94	212.3	209.82	209.54	210.61	212.23	213.98	213.81	214.41	214.3	209.42	210.97	210.71	212.43
210.25	212.33	211.35	213.49	209.24	211.26	211.15	214.98	209.66	213.03	211.82	210.05	211.82	215.06	212.01	210.54	213.66	210.19	212.55	213.44	208.54	211.11	210.7	212.62	212.7	211.26	211.94	214.54	213.98	210.03	213.19	213.65	213.39	213.61	216.75	213.2	212.81	210.75	211.71	211.02	213.23	214.47	211.09	214.19	213.72	209.03	213.77	213.95	212.81	212.24
216.56	216.8	213.94	220.37	216.02	216.43	214.38	221.2	219.96	216.63	216.04	218.17	215.49	217.37	219.63	218.42	219.73	215.39	215.94	219.47	218.39	218.75	218.2	218.85	215.08	217.4	217.85	216.94	216.25	218.52	213.04	217.44	214.31	218.06	216.75	216.13	216.57	217.99	215.76	215.67	218.9	217.43	215.34	217.89	214.9	218.92	216.71	216.74	215.59	217.35
208.52	210.78	212.25	206.75	211.58	208.38	211.2	207	206.94	208.19	209.29	207.38	208.01	208.2	206.61	208.94	209.62	210.66	210.53	209.87	207.03	207.3	213.02	206.3	209.37	208.56	209.1	211.25	209.7	208.47	206.74	208.88	209.64	205.33	210.23	208.62	210.51	209.91	210.28	208.55	207.01	208.58	207.39	210.24	206.63	207.74	207.28	208.19	210.53	208.76
208.25	206.15	207.46	207.45	205.7	204.51	208.15	206.71	209.26	204	208.57	208.34	204.32	205.53	210.54	208.15	208.27	208.18	209.81	206.73	207.05	205.9	205.44	204.36	206.52	208.62	212.34	206.32	208.66	207.11	209.21	208.1	208.15	206.58	206.23	207.49	209.01	209.07	208.38	207.52	205.5	206.89	204.52	208.55	207.87	204.79	206.16	206.2	208.53	204.76
210.82	206.4	208.85	209.19	211.16	210.94	209.75	210.15	210.12	208.34	211.36	207.9	211.65	206.92	205.67	206.15	207.2	207.65	210.03	209.01	207.3	211.84	208.03	206.76	207.39	207.84	211	207.06	206.81	208.2	211.08	207.83	207.75	207.85	210.7	205.85	212.01	206.67	207.6	208.78	210.21	207.21	206.87	208.65	207.36	209.8	211.81	208.28	206.87	209.84
218.49	216.49	218.92	221.36	217.85	216.8	218.43	218.31	218.71	218.95	216.17	220.46	218.54	218.51	220.04	217.46	218.27	218.71	218.18	218.81	219.45	217.72	215.03	219.3	214.47	216.47	220.54	217.54	217.03	218.78	217.37	219.91	216.27	217.41	218.71	217.39	215.49	218.02	219.59	215.62	217.95	216.71	218.82	217.36	220.32	219.67	216.76	217.15	220.08	213.86
211.48	210.61	210.34	212.57	210.59	213.02	212.1	209.27	214.5	213.92	210.46	210.23	207.82	212.19	210.42	211.08	211.64	209.89	211.66	210.31	208.04	212.45	210.15	210.74	210.69	209.15	211.8	211.34	212.46	212.28	210.52	211.92	208.02	211.4	211.55	210.73	211.71	212.65	209.15	210.9	211.64	211.19	211.05	211.58	211.01	210.16	208.68	211.15	210.85	211.71
201.04	202.28	200.16	201.66	200.05	199.87	201.38	202.43	201.22	201.39	200.13	201.36	201.15	200.46	201.16	200.63	202.99	200.99	201.62	202.75	202.79	200.57	199.35	202.26	202.44	201.46	199.71	200.82	201.63	202.93	201.79	201.54	201.97	202.21	204.06	199.43	199.71	199.03	202.53	202.88	202.11	199.88	200.71	199.79	200.05	201.48	200.44	198.08	198.49	201.02
209.97	208.01	206.57	207.45	206.33	207.24	207.22	210.19	208.77	210.21	207.34	210.17	208.5	207.19	207.17	209.15	207.32	210.26	208.29	207.98	209.23	211.84	208.91	208.35	208.99	209.21	209.59	207.26	206.75	206.61	209.1	211.52	207.35	208.56	207.8	208.25	207.51	208.26	208.34	207.8	207.05	209.92	207.4	210.91	209.17	211.05	209.76	211.37	207.8	210.09
215.04	211.36	213.77	213.87	213.29	213.98	213.08	214.63	213.42	212.5	213.1	210.43	212.44	216.46	214.35	209.09	214.73	213.57	215.7	214.31	213.77	207.88	209.82	214.66	212.37	211.54	211.37	212.42	210.55	211.02	215.15	213.94	213.42	211.49	210.1	209.45	213.06	214.45	216.99	212.26	211.45	212.89	213.56	215.06	209.62	211.66	214.87	214.33	212.64	214.95
194.48	194.24	190.48	193.24	194.6	194.77	194.38	195.57	192.53	191.79	195.62	198.68	195.28	193.26	194.33	195.37	199	192.18	197.3	194.76	193.39	193.91	198.08	194.39	193.38	195.46	192.33	196.61	195.5	192.98	196.09	195.94	196.28	192.86	196.15	198.16	196.58	197.46	195.98	197.31	192.73	198.73	191.85	194.5	193.03	194.53	197.03	197.08	193.5	196.65
209.9	209.85	210.5	205.02	209.44	213.29	209.92	208.08	210.41	208.67	208.93	209.71	211.33	208.33	211.45	210.42	210.36	213.61	208.98	209.46	208.42	210.83	210.18	211.63	206.25	212.46	208.41	211.95	210.43	206.37	210.27	209.15	209.62	207.86	207.65	210.8	209.74	213.94	211.54	212.85	211.34	210.79	212.51	208.9	211.63	208.18	210.92	210.02	211.42	212.38
194.18	195.35	196.07	194.82	193.98	198.74	192.61	196.33	195.7	196.3	195.36	194.53	193.73	197.3	195.59	195.48	195.35	194.57	195.28	193.39	193.39	199.11	196.67	195.5	194.66	198.86	193.22	193.13	192.66	192.55	196.06	194.37	194.96	196.03	195.65	194.91	192.96	194.32	195.91	191.95	194.11	196.79	195.49	195.47	194.93	192.87	196.63	195.27	193.97	194.28
210.82	210.77	210.66	206.48	207.32	208.34	204.87	209.19	206.32	206.68	210.65	212.15	209.65	210.5	207.95	210.48	206.79	209.15	210.63	206.87	208.58	207.68	210.11	208.88	210.44	210.67	206.49	207.82	211.09	209.72	207.52	208.15	209.37	212.04	210.6	210.09	205.76	208.22	207.78	209.41	207.12	209.3	209.65	210.44	211.28	209.25	211.22	211.82	207.02	208.38
217.83	218.04	218.56	219.73	214.71	215.77	215.68	216.67	216.08	217.29	218.04	218	215.78	218.34	217.84	217.72	218.58	219.29	219.76	218.41	215.59	218.02	216.57	220.88	216.73	217.97	218.82	217.52	219.38	221.03	217.69	219.45	218.42	219.06	216.19	219.58	219.36	221.11	219.58	218.54	216.55	221.07	219.49	217.33	220.08	218.15	215.15	219.07	218.87	218.23
208.3	206.28	210.04	208.45	209.04	210.85	206.37	209.82	211.27	211.4	204.74	208.66	211.17	210.96	208.98	210.88	210.03	209.45	209.59	213.76	212	208.41	208.53	208.16	207.53	207.75	209.58	207.54	208.68	209.46	208.83	208.85	211.47	207.98	209.46	210.52	210.76	209.09	211.57	209.15	211.74	209.76	211.05	210.86	206.2	212.21	210.65	207.73	210.95	207.21
215.09	214.69	218.57	216.3	213.28	216.97	219.26	219.48	215.48	219.49	214.59	219.1	218.53	218.31	218.77	217.56	217.95	214.95	217.5	217.98	215.71	217.17	216.09	218.22	217.02	217.24	218.5	215.96	216.84	218.47	216.15	217.77	214.33	217.12	217.41	216.81	216.14	216.2	217.58	215.19	215.16	218.07	213.79	217.09	215.46	217.97	218.67	215.08	215.69	217.58
209.07	209.97	208.18	210.25	208.84	208.03	210.23	207.77	207.14	211.96	210.47	211.05	206.41	208.2	208.37	209.01	207.51	211.14	204.4	208.23	206.84	207.29	206.41	207.16	208.2	208.87	208.36	207.53	209.51	208.38	212.68	205.02	209.9	207.62	207.49	210.41	207.47	206.97	210.48	207.53	208.92	208.94	208.55	209.12	206.66	208.58	207.31	205.08	207.78	208.8
210.79	209.48	212.1	211.98	209.09	213.27	210.25	212.83	211.24	211.69	211.23	212.51	211.39	209.72	211.27	210.33	208.68	215.74	210.7	210.79	211.4	210.99	210.83	210.53	213.59	211.84	211.32	214.08	211.14	214.18	211.1	213.45	207.92	209.61	210.79	215.27	209.86	209.71	209.6	209.31	212.44	208.79	215.45	212.76	209.55	209.26	210.07	213.02	213.31	213.03
205.64	201.72	202.38	201.57	202.49	204.45	205.4	200.65	201.65	202.73	201.77	206.32	201.88	204.08	202.33	203.47	200.92	207.19	201.77	203.02	206.15	205.1	204.13	202.59	202.29	206.14	204.7	202.66	200.1	199.99	201.57	203.52	204.24	205.4	206.37	204.22	204.96	204.05	206.62	202.39	204.07	203.25	201.9	205.59	203.49	205.23	203.06	200.25	205.64	203.16
211.49	212.2	213.55	211.99	212.41	213.97	213.74	214.55	211.51	215.78	214.48	210.96	213.63	210.85	216.02	214.46	211.52	213.1	213.22	210.61	215.17	213.33	217.83	213.35	214.62	215.51	211.75	214.64	215.22	214.82	213.14	215.64	212.29	214.35	214.52	214.03	211.27	212.95	211.95	209.14	211.51	214.53	216.35	213.22	211.28	211.85	213.31	211.96	213.8	212.76
198.4	197.01	198.73	198.37	200.52	200.42	202.15	199.83	199.64	199.33	198.99	199.37	199.59	200.48	202.95	200.87	200.22	201.36	198.34	199.31	197.2	200.9	201.84	201.93	197.55	200.65	199.49	199.89	200.25	200.87	200.63	202.87	199.42	197.28	201.41	205.58	198.77	202.25	198.61	200.54	201.39	201.29	200.71	199.67	197.36	202.13	198.1	198.65	198.78	200.08
211.89	208.86	208.88	210.52	214.27	212.31	209.72	210.65	214.87	214.12	206.42	211.97	215.58	214.7	212.48	211.52	211.35	212.52	212.31	213.14	211.46	209.37	213.3	208.42	210.28	214.07	207.54	210.97	210.92	209.77	212.06	212.34	211.82	212.32	209.37	209.31	209.63	212.79	209.32	210.66	210.54	208.74	211.25	214.47	209.38	213.18	211.18	214.19	212.46	211.57
209.99	208.63	213.1	212.99	209.23	207.82	210.02	210.1	208.34	210.75	211.63	207.6	210.2	211.41	211.33	212.31	207.19	210.33	208.78	208.47	211.37	209.97	209.41	209.8	208.44	209.61	212.21	207.21	207.97	209.36	210.04	208.27	209.19	207.09	212.12	208.35	209.58	206.35	211.34	206.46	209.9	212.13	209.59	209.89	207	207.54	207.73	209.59	208.33	213.75
219.51	217.98	220.53	218.41	219.05	219.84	216.62	217.54	220.02	218.22	217.63	216.72	219.27	218.08	216.15	215.1	216.97	216.53	215.5	219.56	216.16	217.38	220.46	217.29	217.83	220.61	216.2	217.24	217.11	218.49	220.54	220.82	219.55	217.16	219.38	218.04	217.63	217.58	219.69	216.72	217.04	217.76	219.18	221.83	215.54	214.6	216.67	218.59	215.91	219.02
202.38	201.01	202.6	205.99	203.04	206.58	204.42	206.88	203.41	202.26	205.09	201.49	205.83	206.51	204.97	202.56	205.97	204.72	203.28	203.35	200.05	204.13	204.06	201.09	202.45	203.24	203.84	203.31	202.37	204.37	203.58	200.99	201.34	202.22	204.51	204.17	207.04	205.04	204.88	205.98	202.19	206.16	204.93	205.01	203.57	203.81	205.59	203.39	206.77	206.17
211.74	209.39	210.88	207.13	209.58	209.56	212.07	205.9	212.51	207.93	205.76	210.61	207.06	210.01	208.64	207.98	211.62	211.66	211.13	211.18	212.12	213.69	211.13	209.85	210.67	212.04	207.26	211.12	209.63	209.36	207.89	206.34	210.68	211.27	205.19	208.67	210.18	209.03	206.92	210.83	209.5	205.57	211.32	209.8	208.45	208.24	208.66	210.74	208.63	209.85
204.49	203.31	207.3	205.73	209.51	207.34	206.91	204.86	203.21	204.51	204.85	205.68	208.19	206.26	204.42	205.04	204.12	204.61	206.68	206	204.64	204.48	203.38	205.08	203.61	202.11	205.53	206.35	205.48	204.39	204.6	206.53	207.31	204.2	205.07	203.5	204.44	202.15	199.51	205.95	204.13	206.25	205.15	204.38	206.48	204.32	204.06	204.92	204.37	204.48
204.97	208.24	205.99	205.42	209.36	205.47	207.42	204.07	204.92	208.09	205.83	206.7	205.73	204.89	202.89	204.2	204.1	205	207.24	203.03	205.94	206.41	207.36	202.22	205.59	203.74	205.53	209	203.9	205.74	207.49	207.96	206.52	205.98	207.34	205.84	210.74	207.7	208.11	206.22	206.84	206.31	205.56	204.96	206.52	203.01	206.83	206.43	206.28	208.09
214.05	214.61	211.63	214.56	213.27	212.43	212.47	213.53	214.9	215.08	211.1	213.13	213.61	211.2	213.07	212.44	211.33	213.19	214.03	211.73	216.12	212.34	212.18	215.13	214.76	212.79	213.73	211.34	210.32	211.77	211.47	214.08	211.99	213.46	214.85	215.11	211.87	214.59	212.45	211.45	211.89	211.76	213.33	213.04	213.46	211.85	213.68	211.23	211.88	215.25
203.66	202.64	207.55	204.9	206.49	206.65	204.72	209.11	206.24	207.39	204.99	207.07	204.23	206.26	205.79	205.3	201.86	206.58	207.04	203.2	207.09	205.36	205.16	206.17	205.06	203.32	207.67	207.57	206.76	206.46	207.3	205.49	204.08	208.38	207.78	206.21	206.11	205.7	206.95	205.74	205.11	207.58	206.6	206.15	205.63	204.86	207.18	207.43	206.83	207.87
207.25	207.92	205.96	206.98	208.5	205.28	207.81	207.75	207.8	208.21	209.83	208.16	204.65	205.41	208.99	208.53	207.44	206.29	208.49	208.72	204.29	205.58	206.61	206.41	203.74	209.93	208.79	208.54	206.52	208.11	205.18	205.49	207.79	209.07	208.3	203.17	207.76	206.75	209.02	209.9	206.54	208.68	208.08	206.68	205.67	206.56	210.01	205.95	206.93	204.61
201.96	204.37	202.84	199.75	203.16	203.81	200.19	197.76	203.51	203.85	204.43	199.47	206.17	204.98	201.34	202.05	200.9	200.35	203.65	201.55	202.47	205.91	203.02	203.92	202.11	202.53	204.07	200.89	199.89	200.41	204	204.33	205.48	202.05	202.83	203.75	201.81	204.58	202.66	202.51	201.25	206.97	203.13	203.05	201.33	206.55	202.65	203.56	204.51	200.98
207.18	206.22	208.52	205.23	207.3	205.59	206.02	204.78	208	211.71	206.99	205.48	208.88	206.21	209.23	211.12	210.56	207.32	208.42	206.06	208.66	206.36	208.11	207.04	206.02	208.37	208.03	207.1	212.41	211.33	205.68	207.85	209.35	207.05	206.89	207.63	205.55	207.43	208.11	206.3	206.62	205.88	207.03	207.24	208.99	205.81	208.19	206.06	206.13	207.22
219.58	216.07	215.71	215.87	212.9	218.41	219.05	218.8	214.44	216.14	217.72	219.81	216.6	220	217.03	221.49	218.26	215.6	218.44	216.8	217.55	215.92	218.56	218.99	218.22	216.83	216.42	218.43	217.58	213.72	215.24	215.98	217.87	220.85	217.86	217.54	215.48	217.48	218.53	218.31	215.95	220.83	216.25	218.11	218.35	215.26	217.62	218.03	217.59	217.5
198.15	196.3	194.68	196.93	192.4	193.65	194.16	198.07	194.84	194.5	194.7	199.96	192.63	195.19	192.8	198.72	193.49	195.31	193.54	195.5	192.93	194.86	195.66	195.4	194.07	194.44	191.66	194.94	193.32	195.26	193.58	197.45	194.09	195.01	195.64	195.64	195.08	193.6	194.96	192.53	195.16	196.93	197.39	193.95	200.64	195.63	195.76	193.57	195.21	195.76
209.3	208.68	207.14	205.34	211.25	208.39	208.63	207.12	212.44	208.25	210.3	207.01	209.59	208.49	209.98	209.7	207.92	209.58	207.72	205.5	206.92	209.69	210.06	210.97	209.11	208.1	208.83	206.45	209.63	209.34	209.37	209.67	209.24	208.62	208.79	209.01	204.79	210.28	211.77	206.52	212.2	211.3	208.47	207.69	211.37	204.8	208.06	210.95	208.7	210.74
204.65	202.18	202.97	203.54	199.78	203.8	203.39	202.11	201.98	202.53	202.5	201.1	203.71	202.32	202.84	201.34	204.13	201.24	201.19	203.66	200.25	199.73	202.46	201.02	203.16	201.67	202.97	204.68	203.04	202.65	201.31	199.31	202.82	205.17	204.01	202.84	205.36	206.91	203.26	202.95	201.33	202.08	202.94	203.97	203.69	202.76	204.53	201.01	200.22	205.68
208.64	210.63	210.49	211.04	214.92	211.34	211.88	212.57	212.41	209.98	216.81	209.44	208.76	213.23	212.1	211.17	212.25	213.96	215.37	213.23	210.16	212.58	209.39	212.95	208.77	211.58	209.66	210.93	207.52	216.4	210.98	210.01	211.18	210.29	213.75	213.81	211.22	213.14	207.75	211.87	209.57	211.66	211.3	209.79	211.16	214.19	211.02	212.2	210.53	213.13
205.32	200.85	204.3	201.28	206.68	203.44	206.98	203.82	202.5	203.6	205.51	203.95	200.26	203.72	203.9	202.06	206.05	203.34	202.91	205.44	202.16	202.99	202.22	204.23	205.52	203.2	205.16	201.93	204.25	204.24	204.83	204.82	202.77	207.14	204.69	205.91	204.64	202.49	206.18	201.47	200.64	205.3	203.23	204.59	206.3	203.06	203.84	204.02	203.33	204.57
203	202.37	206.26	201.44	205.18	203.07	201.45	202.59	204.71	202.4	203.41	202.54	204.82	202.91	204.67	203.14	203.36	203.65	202.27	204.61	205.23	202.36	203.05	201.45	203.86	202.2	202.34	202.85	201.5	203.65	204.12	202.61	202.94	206.95	199.61	200.6	203.26	203.4	203.39	204.97	199.89	204.26	198.93	204.97	205.44	204.25	206.45	202.57	202.07	199.87
208.23	208.64	211.13	212.61	214	209.81	213.26	210.16	209.45	212.52	214.19	210.62	212.16	210.33	212.12	211.55	210.98	212.78	211.76	208.92	213.65	213.46	211.64	212.16	213.71	214.58	211.49	210.82	211.88	210.98	211.86	211.13	212.68	213.42	211.46	210.57	215.64	211.37	210.71	214.16	211.69	212.59	214.05	214.38	213.91	211.72	212.97	210.14	213.13	210.82
203.29	198.26	200.52	201.65	203.04	202.21	199.68	200.91	203.14	201.77	198.43	200.92	198.42	199.03	200.87	197.64	197.89	198.82	199.4	198.05	197.47	201.13	200.92	199.24	203.42	202.36	201.79	201.74	199.67	201.75	199.6	199.71	199.5	201.23	199.7	196.29	197.42	199.52	197.53	201.76	202.6	197.9	203.14	199.62	199.64	202.74	202.14	201.68	197.62	196.23
206.58	209.29	212.65	209.59	211.67	207.6	208.99	209.95	210.6	209.12	206.93	207.14	208.6	207.71	209.74	212.23	204.63	207.55	209.29	210.14	207.17	207.74	208.48	209.65	208.86	209.34	206.42	208.01	209.33	208.86	208.41	209.87	208.57	209.89	208.73	207.98	209.2	212.19	208.03	209.67	208.2	208.22	206.38	207.28	209.82	209.47	207.77	208.07	208.02	207.42
206.96	207.39	207.87	206.27	207.6	206.7	206.46	206.42	208.13	210.34	207.91	208.7	206.54	207.06	206.36	210.88	209.91	207.69	206.41	212.16	209.3	209.87	208.83	206.44	208.85	207.07	207.67	208.29	207.73	208.28	206.01	208.81	209.04	206.22	207.32	206.25	207.43	202.06	209.5	207.47	205.34	206.71	209.27	209.19	204.88	208.55	212.33	208.38	204.46	209.17
215.14	217.89	217.69	219.73	214.62	215.4	219.68	217.7	218.37	217.52	215.54	216.07	216.87	215.49	217.51	217.46	214.35	218.21	219.33	216.53	213.56	218.07	217.92	216.41	216.39	216.91	215.37	217.12	219.28	216.24	215.52	214.33	216.82	216.41	216.82	215.56	216.3	217.97	218.12	217.01	217.83	215.84	214.95	217.72	215.44	216.85	219.11	215.41	216.73	212.68
212.47	216.85	209.87	217.7	212.2	213.43	216.62	212.31	212.54	212.12	211.04	214.53	216.75	215.17	213.1	213.28	213.16	213.79	214.83	216.67	211.7	217.31	214.94	213.67	213.46	214.13	210.87	214.03	217.57	214.64	213.91	212.5	212.12	212.98	213.79	215.3	212.28	213.74	214.2	215.75	210.07	216.22	213.05	214.31	215.37	213.98	216.1	214.52	210.82	213.5
217.36	212.97	214.31	213.31	212.85	214.49	211.77	207.63	211.27	214.1	211.92	212.65	214.87	211.52	211.12	213.42	212.26	213.99	212.91	212.65	213.41	212.93	212.71	213.16	213.01	213.09	212.09	213.53	214.7	210.28	213.72	213.68	210.05	212.11	212.77	212.73	210.01	212.99	213.19	214.19	211.79	210.83	213.4	213.53	215.39	212.57	212.32	213.54	214.53	217.65
194.92	191.87	197.06	195.32	194.87	196.88	194.6	198.59	194.99	193.47	193.5	193.65	196.78	192.34	198.79	195.19	196.28	193.22	197.51	198.28	192.95	196.3	196.6	195.09	198.9	194.3	196.18	194.44	194.44	196.46	194.33	194.91	191.56	195.48	195.06	194.13	196.21	196	195.15	192.53	195.29	194.5	192.91	196.76	192.84	196.65	197.34	197.61	194.55	193.67
202.84	200.5	200.68	196.83	204.09	203.26	200.71	201.19	202.08	202.46	199.12	198.53	200.85	199.71	203.55	201.27	203.97	199.25	201.29	199.05	198.64	200.44	197.31	201.46	198.23	200.06	198.42	202.49	201.8	199.28	200.5	200.16	203.45	203.73	201.83	201.15	202.85	202.28	205.02	200.95	201.39	203.05	198.33	200.06	198.4	197.88	196.87	202.26	200.45	199.93
206.31	204.04	202.48	201.12	203.31	201.26	203.47	207.3	203.06	204	203.05	204.05	204.09	205.53	202.21	200.59	203.88	201.95	203.95	201.98	204.07	205.95	202.91	201.89	203.6	201.38	203.8	203.22	202.1	204.03	203.42	202.43	203.31	204.8	206.72	201.94	204.74	206.64	203.03	203.66	203.87	203.83	205.56	202.21	203.4	202.04	206.83	207.55	201.36	201.01
212.7	207.15	209.51	209.76	208.57	209.95	208.69	207.45	208.82	209.71	210.28	207.15	209.01	208.22	209.11	207.47	207.37	207.48	207	208.04	204.67	208.63	211.71	207.98	207.08	209.57	210.08	206.48	208.38	209.8	207.23	206.53	210.27	208.84	208.25	208.24	208.6	208.95	210.13	209.67	210.84	205.94	209.66	207.06	207.38	205.62	210.48	209.7	207.73	210.17
196.54	197.15	199.14	195.99	198.86	201.5	198.07	199.15	200.03	201.67	201.39	199.78	199.54	201.56	201.46	195.36	198.91	198.12	196.48	198.34	197.74	198.54	198.49	198.5	199.75	199.12	201.23	200.13	200.83	198.27	199.24	196.54	197.2	199.57	201.08	199.54	203.07	200.1	198.94	200.39	199.73	200.02	201.73	198.83	197.06	201.6	201.6	198.55	197.94	198.24
208.2	207.41	212.25	206.35	208.42	207.32	207.8	205.56	208.52	207.81	208.19	206.68	209.28	210.7	207.69	208.18	208.74	208.33	208.15	207.18	209	210.59	205.38	208.18	207.01	209.12	207.29	208.64	209.83	206.21	209.01	205.4	207.16	207.25	209.24	205.89	206.96	209.14	207.03	206.47	208.2	209.77	208.11	207.38	208.64	208.61	206.96	207.86	207.75	209.54
211.3	207.18	209.02	212.11	204.75	207.68	211.27	206.72	208.71	212.96	206.41	208.55	209.63	209.74	207.66	207.17	209.38	212.85	212.7	210.05	208.57	209.05	207.22	209.7	210.14	211.01	207.15	206.32	206.07	208.94	210.44	208.96	209.75	209.64	210.1	208.77	209.55	209.65	209.04	207.13	209.15	209.56	213.17	209.12	208.51	208.06	208.43	210.67	208.34	208.45
208.1	213.08	206.42	209.58	208.6	210.23	205.93	211.34	207.05	209.4	208.33	206.72	206.66	207.83	208.03	208.08	211.79	209.47	208.31	206.47	210.99	203.91	207.32	208.31	207.6	210.26	209.67	208.36	208.45	207.9	209.6	207.26	205.43	211.54	206.44	209.82	210.45	207.95	209.35	207.97	211.05	211.68	205.59	207.45	207.96	209.59	211.7	207.88	208.95	209.84
201.59	200.63	198.16	199.32	202.47	199.29	200.41	197.99	199.2	198.61	199.95	200.77	199.71	202.5	200.6	199.17	198.92	201.7	198.23	198.27	202.2	202.29	200.79	201.66	202.34	199.2	197.94	198.99	202.52	200.15	198.93	198.78	199.67	198.92	200.43	197.29	200.44	199.42	200.06	201.83	199.86	203.32	202.53	198.94	200.44	200.49	200.29	198.34	202.32	201.7
209.96	212.32	212.58	209.91	208.67	211.12	209.24	208.59	210.85	212.85	210.59	212.49	209.63	209.13	207.16	210.12	209.52	209.73	207.97	210.78	207.01	209.84	206.8	208.3	210.59	207.55	207.72	207.13	209.19	211.03	208.68	205.92	207.77	209.58	209.31	210	207.59	210.98	211.09	210.33	209.78	210.49	211.51	208.84	209.92	207.99	211.06	209.69	211.94	211.31
210.08	213.86	212.39	211.98	212.81	213.91	209.93	209.04	214.86	208.44	213.47	213.31	214.21	210.84	212.72	218.49	211.3	211.34	215.02	215.54	212.55	212.36	215.61	214.1	214.57	213.57	214.47	216.37	214.72	213.27	213.16	211.97	211.34	213.18	212.54	214.21	215.59	213.86	212.83	211.97	211.75	209.6	213.15	213.42	210.47	214.6	210.9	211.44	211.26	211.21
202.68	203.39	204.56	205.85	203.27	202.52	203.54	206.35	205.98	207.35	203.31	208.14	206.44	205.63	205.8	206.57	204.89	206.29	202.63	205.65	203.5	206.03	202.85	203.53	203.96	203.46	202.96	207.2	206.8	203.11	209.09	200.97	205.71	205.83	204.55	204.78	204.86	206.41	207.54	205.72	204.04	207.19	205.48	203.15	203.01	205.91	202.12	204.58	203.82	205.51
212.3	209.16	208.68	207.36	209.18	207.94	209.78	206.91	205.67	208.1	208.86	205.34	210.1	208.02	208.76	206.13	207.89	209.78	208.15	209.01	210.21	206.28	206.05	208.95	206.79	206.86	203.7	210.46	211.57	205.36	209.28	206.58	205.95	209.77	209.69	208.3	212.56	209.89	206.73	209.21	208.39	207.96	207.75	208.15	205.52	207.55	208.89	205.47	209.79	205.41
206.48	209.79	208.49	206.54	209.16	205.2	210.06	211.99	209.51	206.32	207.94	209.55	208	207.17	209.55	209.41	210.29	211.17	212.04	210.96	208.36	210.08	208.5	209.59	209.83	208.09	209.85	211.03	208.04	210.67	208.3	206.14	208.73	211.01	209.55	209.75	210.31	211.8	208.18	210.3	213.72	208.21	208.75	210.05	207.53	208.97	207.44	209.2	209.29	209.6
205.91	204.01	203.67	203.84	203.35	204.52	203.72	207.78	201.98	203.38	204.14	202.64	204.69	201.57	201.54	202.11	204.8	206.93	203.82	201.94	200.93	202.88	202.81	201.76	201.81	207.33	202.22	203.16	203.7	203.81	204.91	203.55	203.09	202.39	201.15	201.58	203.24	203.43	205.53	200.68	204.9	202.89	202.7	202.68	202.68	205.43	202.69	202.36	200.33	204.5
211.7	211.51	213.86	213.95	210.78	211.89	214.74	211.01	209.75	212.74	209.15	213.68	212.47	212.25	211.21	212.63	213.2	211.35	209.93	214.21	210.04	210.75	211.04	211.04	208.53	213.2	209.74	210.18	211.32	211.6	212.59	214.97	211.88	210.34	209.1	210.66	214.24	208.83	213.38	209.36	212.75	214.2	210.98	211.13	212.68	212.8	214.5	212.37	209	211.59
209.99	209.9	206.48	209.46	211.85	209.64	208.37	207.96	208.31	208.8	210.09	210.54	208.1	206.81	211.25	208.98	211.13	207.98	209.42	209.01	207.29	209.18	208.62	210.18	207.83	210.61	207.57	207.41	208.39	208.99	206.92	211.33	209.62	206.49	207.11	207.05	208.26	210.11	209.95	211.32	209.15	209.36	206.09	209.93	210.95	209.38	207.89	207.43	208.72	210.55
198.22	198.45	197.28	199.79	203.01	200.25	198.98	198.55	197.15	198.57	199.56	202.43	201.12	200.67	201.24	201.8	197.41	201.61	199.73	202.35	202.76	201.09	198.55	200.33	202.24	200.63	198.42	198.52	197.68	199.55	198.11	199.85	200.15	202.01	200.28	202	196.06	197.52	198.75	205.35	201.57	200.99	200.86	200.32	201.37	201.03	199.07	199.97	199.97	199.87
208.21	208.62	204.97	203.99	205.59	209.27	202.94	206.55	206.61	207	205.38	206.62	207.31	207.98	208.64	208.54	207.76	209.22	207.12	206.73	205.57	206.8	208.93	209.5	209.56	206.95	210.26	207.79	210.82	208.59	209.6	206.24	206.04	207.38	209.45	204.79	207.83	205.14	206.64	205.82	206.06	206.99	205.36	207.18	205.91	210.58	205.63	207.12	208.65	206.89
209.29	208.11	208.95	208.53	210.31	211.07	206.97	208.18	207.57	210.94	206.03	210.19	207.9	208.4	207.06	210.13	206.69	212.09	208.84	205.82	212.77	208.44	209.51	210.08	207.92	212.77	209.72	208.69	208.34	209.69	210.26	208.94	207.69	211.8	206.2	210.45	210.5	203.93	208.59	207.64	211.32	209	210.11	207.96	207.96	205.54	210.39	209.86	210.57	210.14
206.43	210.28	206.96	207.07	210.04	206.63	209.3	207.69	206.73	207.57	205.76	209.35	209.68	210.41	205.36	207.53	208.03	208.82	208.47	209.14	207.53	204.76	206.63	208.54	206.06	208.32	210.09	206.42	208.54	204.68	207.78	208.15	207.61	208.8	207.1	206.78	204.11	208.04	206.42	207.69	205.23	207.27	207.85	208.9	207.37	209.19	208.7	205.35	204.71	205.16
207.81	209.68	208.35	210.29	205.47	207.85	210.53	206.26	208.82	207.93	209.48	209.9	210.48	208.69	208.43	209.81	207.69	208.76	209.01	208.57	209.21	208.65	207.18	208.07	207.52	207.04	206.52	208.27	208.8	208.68	206.3	207.71	211.15	211.72	209.37	209.42	209.68	208.27	207.73	210.73	209.39	208.91	208.66	207.43	207.32	208.45	204.75	211.05	209.12	210.34
219.77	215.8	214.46	219.55	216.9	216.7	219.14	219.23	213.34	217.65	216.44	216.23	217.93	213.35	221.91	218.33	213.3	217.36	217.31	218.08	215.94	213.68	217.78	218.81	213.75	219.18	215.6	216.55	217.28	216.38	216.08	217.03	217.62	220.35	217.67	214.41	219.82	216.35	216.59	215.14	215.04	216.48	217.5	216.73	216.01	215.28	217.29	218.88	218.13	217.72
195.09	202.22	196.01	199.21	199.4	201.12	202.75	196.54	201.01	205.17	197.5	200.55	201.8	198.64	197.91	199.3	200.16	198.38	199.94	201.44	197.06	202.51	201.77	202.98	200.4	201.45	198.01	198.67	200.06	197.31	197.78	201.58	202.19	200.16	197.67	199.03	200.4	201.88	195.88	200.45	198.08	203.5	197.68	202.13	203.06	199.27	200.21	199.7	203.04	200.38
192.53	196.32	196.77	191.35	196.64	192.75	196.03	194.23	193.78	191.54	196.24	192.6	193.6	195.38	197.89	192.93	193.26	194.95	193.74	191.57	192.83	194.01	193.73	193.7	192.84	194.21	193.48	192.82	194.96	194.26	194.02	193.75	190.67	197.36	192.79	193.13	195	192.58	196.36	194.3	194.88	194.7	195.55	195.56	194.94	195.11	193.94	196.29	195.73	194.39
209.17	206.42	207.92	211.1	212.9	206.69	211.96	214.61	209.78	211.99	211	210.73	211.51	209.64	207.88	210.89	207.69	208.5	211.59	209.94	213.85	211.36	208.21	209.07	208.52	210.71	208.78	209.81	210.1	207.14	208.44	208.3	210.44	208.03	211.49	211.3	210.23	210.78	210.38	210.1	210.71	206.88	209.2	210.89	208.74	212.24	211.02	207.09	210.08	207.93
201.74	205.28	205.92	201.67	206.54	206.36	200.52	208.29	205.02	204.71	202.41	204.98	206.26	207.38	202.62	201.46	204.7	203.3	206.43	204.82	202.72	203.24	201.38	205.68	204.67	203.61	207.1	206.65	206.33	204.72	202.17	208.39	201.48	202.77	201.62	204.06	197.97	205.63	205.53	208.07	208.57	203.5	203.91	202.14	203.85	203.99	205.2	207.94	202.77	200.58
205.93	200.72	202.32	200.53	202.26	201.2	200.84	202.29	201.9	204.06	204.04	201.28	201.72	199.51	201.44	200.6	203.07	199.08	203.01	202.37	201.41	202.13	204.4	204.04	203.23	202.6	203.77	201.5	202.49	207.53	202.81	201.89	202.62	202.48	203.88	205.82	203.23	205.01	201.61	200.82	201.3	204.17	201.76	200.93	203.33	201.26	201.92	200.07	200.91	202.87
210.96	214.78	211.05	211.71	213.64	212.66	210.15	211.03	213.21	214.55	209.15	212.03	210.89	212.26	210.69	212.66	212.15	211.28	215.34	210.04	214.75	212.19	213.32	209.8	210.46	211.66	212.61	212.28	208.83	214.95	212.24	210.08	209.77	213.02	211.22	211.87	209.99	209.33	211.5	211.52	212.44	212.08	212.28	210.02	213.65	208.84	212.24	210.25	211.1	210.02
206.94	210.04	210.81	207.75	209.55	206.6	208.95	208.93	210.38	207.8	208.88	209.19	209.91	207.72	207.9	210.15	207.71	208.71	209.83	210.84	210.04	209.06	209.17	212.65	210.14	204.95	208.97	209.62	208.77	206.56	208.65	212.55	207.56	208.31	210.04	209.21	209.46	209.78	206.59	212.66	208.84	211.51	207.78	208.5	210.73	208.11	210.29	208.78	207.52	207.53
207.62	208.18	208.06	208.38	208.8	206.75	207.12	207.58	205.38	209.48	209.42	210.95	207.03	207.73	208.12	208.82	208.56	209.49	208.23	207.01	209.86	207.72	210	208.42	210.87	208.37	207.82	208.87	207.53	207.86	210.35	211.83	205.93	210.76	205.6	207.76	209.52	208.13	206.26	209.43	208.67	206.53	207.68	208.08	207.94	209.96	209.73	210.39	206.06	208.56
203.82	201.71	204.06	204.39	205.1	202.6	202.75	204.03	206.06	207.41	203.88	201.59	202.65	201.86	206.13	204.79	205.34	208.12	201.53	201.54	206.49	204.99	203.62	203.04	204.41	205.48	204.99	205.72	205.68	204.53	209.97	203.33	203.63	202.9	204.98	206.22	207.45	202.7	203.14	204.03	204.34	205.17	201.56	203.36	204.97	205	205.4	201.31	206.1	204.21
207.16	207.17	207.07	206.74	207.43	208.39	207.77	204.43	211.17	210.27	209.38	207.63	207.42	206.38	208.49	209.25	209.71	209.62	208.24	209.63	211.77	208.92	210.04	207.17	208.91	208.73	209.59	210.17	207.49	210.08	209.74	209.87	210.65	206.83	208.07	207.27	209.67	209.02	207.68	207.6	206.39	208.76	210.74	207.25	210.07	210.51	209.72	208.55	210.17	208.8
207.52	207.91	210.26	210.67	209.93	208.31	209.64	208.94	209.59	209.83	207.49	207.7	209.1	210.45	210.03	210.52	209.79	202.98	205.74	208.11	209.45	210.69	207.1	209.23	208.66	208.35	210.64	209.63	209.17	206.31	208.73	210.72	207.34	204.23	209.33	208.67	210.47	209.63	206.86	205.99	209.46	206.84	207.81	205.99	208.58	212.62	208.95	206.2	212.83	208.41
217.22	218.35	217.7	218.56	216.27	217.39	212.38	218.24	218.68	215.2	217.29	217.7	215.43	218.8	216.82	219.04	217.78	219.4	219.33	217.65	217.4	220.11	219.45	218.58	220.12	216.6	217.84	222.07	220.69	219.69	219.43	216.95	216.76	219.13	217.92	216.76	218.12	216.43	217.08	217.57	216.66	219.46	220.87	217.11	216.95	210.62	216.96	218.52	216.64	219.29
198.61	197.5	198.32	197.27	196.17	199.25	199.72	195.73	196.42	196.43	198.59	199.15	196.5	196.95	197.01	199.47	198.86	196.48	199.79	199.5	198.95	196.82	195.64	199.98	197.45	200.95	197.62	197.84	197.48	198.9	199.33	197.61	196.27	197.28	199.64	197.7	197.56	196.86	198.78	200.26	197.4	194.65	199.92	199.87	197.78	197.51	195.17	197.21	197.53	195.29
198.87	200.66	199.58	199.46	201.42	199.96	198.04	199.89	198.79	201.1	198.26	195.33	198.59	197.69	201.33	199.41	203.21	197.71	197	201.18	199.23	202.39	199.83	198.58	199.12	201.01	197.5	198.6	199.45	200.58	199.74	201.5	199.21	199.19	199.66	200.7	201.26	198.8	199.51	201.49	199.99	197.06	200.38	196.26	201.45	200.06	200.75	201.84	199.33	201.35
204.14	203.88	203.12	205.27	203.91	202.11	204.09	203.2	201.64	204.32	204.64	202.44	202.76	206.93	205.53	202.43	203.47	205.44	206.54	201.69	203.93	201.64	201.92	204.89	202.73	202.27	206.94	202.7	207.09	202.9	200.99	206.24	205.24	203.85	202.24	202.86	205.36	205.82	205.03	204.18	204.75	201.38	202.13	203.19	202.49	202.83	201.5	203.36	202.62	202.23
209.33	209.33	205.96	206.97	209.38	209.88	208.34	207.47	208.02	208.69	209.03	207.82	206.47	209.35	210.15	212.16	207.51	209.32	211.53	208.25	207	209.26	210.15	208.13	207.58	209.31	208.28	207.11	212.15	209.5	206.99	210.15	210.05	210.2	207.38	206.58	207.81	204.52	205.4	209.9	208.51	208.41	209.37	210.1	207.67	207.68	206.25	207.65	210.27	209.64
208.67	205.95	209.79	206.83	207.84	206.55	206.37	204.42	203.96	207.6	205.63	204.29	209.23	210.02	205.15	205.15	206.89	207.36	208.53	203.99	204.95	203.71	207.52	207.33	205.96	207.74	209.73	202.99	206.98	208.17	204.26	203.69	207.3	204.44	206.02	207.69	207.79	203.49	204.3	207.34	205.18	206.44	206.02	205.73	206.43	205.27	207.9	207.62	208.29	206.36
207.45	209.11	210.34	207.06	210.95	203.83	212.7	212.75	210.58	209.49	209.11	209.78	206.96	208.49	207.06	207.33	209.48	210.32	208.9	209.52	208.16	209.43	209.69	206.56	209.67	209.42	207.27	209.42	208.88	206.82	210.31	207.12	207.72	210.52	214.21	208.33	210.51	209.26	208.35	209.57	212.02	207.69	210.63	209.62	208.05	208.21	207.41	207.36	205.98	209
207.51	208.8	207.73	209.75	210.62	211.03	207.65	207.46	209.95	209.22	207.6	207.34	210.42	208.71	209.03	208.3	207.31	207.76	208.33	207.21	208.95	209.19	209.95	210.44	208.09	211.56	210.66	208.15	206.73	204.82	206.86	207.66	205.07	209.84	208.99	206.83	205.46	211.64	207.32	210.27	208.38	204.59	206.83	206.44	208.72	208.75	209.9	206.44	208.32	208.89
202.62	201.45	201.82	203.05	205.38	203.43	204.07	205.03	205.5	207.18	202.05	201.07	203.62	204.69	204.75	203.94	201.25	201.23	202.72	204.87	203.81	202.59	203.02	200.9	205.01	202.92	205.24	206.22	203.58	202.86	204.81	205.74	202.85	204.68	206.77	201.76	205.8	204.1	204.19	203.29	203.54	206.08	205.72	201.86	204.61	201.27	202.7	206	203.54	206.46
213.46	204.76	207.79	210.18	211.42	212.01	207.6	206.85	209.37	206.8	210.37	210.3	206.42	206.4	207.65	207.59	205.97	205.57	208.78	206.63	207.45	208.19	208.1	207.83	207.94	202.66	208.89	209.13	206.85	206.99	208.39	209.49	210.74	206.21	209.42	208.36	210.86	207.86	205.88	206.88	210.08	208.56	207.04	206.76	206.97	210.3	209.75	209.63	208.61	206.87
204.13	206.46	203.91	205.54	203.35	205.26	205.13	205.13	204.02	201.02	205.36	203.83	203.8	204.69	202.96	206.07	202.15	204.14	206.42	205.01	203.18	205.31	205.12	203.54	205.25	204.43	203.99	200.33	203.89	204.47	204.59	204.34	203.5	203.98	199.93	201.02	202.52	202.39	204.54	203.58	207.62	204.92	204.05	204.66	203.07	203.87	201.87	201.41	200.68	199.43
202.98	205.63	203.13	200.79	201.83	203.3	201.85	201.81	204.88	202.25	201.13	203.14	205.52	201.9	206.32	202.59	200.42	203.17	202.05	200.7	205.07	201.85	201.6	201.51	203.34	203.82	201.66	202.62	205.64	201.98	205.49	201.41	202.75	202.41	205.33	201.3	203.61	200.95	201.72	202.08	203.75	203.46	200.86	202.35	201.19	203.2	204.12	206.98	205.97	203.94
212.39	207.94	210.58	211.43	205.85	210.28	207.02	208.9	211.54	209.62	208.85	206.39	210.01	208.82	208.82	211.44	211.39	212	207.57	207.22	210.36	209.21	206.67	212.19	207.73	208.07	207.11	209.5	209.87	210.31	211.34	211.61	208.1	211.25	210.24	209.33	207.62	209.16	210.42	212.02	209.16	208.18	212.06	211.28	209.51	208.17	211.45	212.93	208.9	208.67
212.82	212.96	215.52	214.27	213.59	211.43	214.8	212.1	212.44	214.14	213.62	212.7	215.08	211.89	212.74	212.83	212.85	213.01	213.91	213.61	214.95	213.73	213.89	215.23	211.11	213.98	214.49	213.53	214.91	210.82	217.5	218.81	217.29	216.29	214.37	212.87	210.71	216.91	211.76	213.61	215.68	216.02	212.53	212.61	213.33	213.13	215.25	211.91	210.68	213.67
210.68	210.38	210.81	210.86	214.39	211.04	212.41	213.56	210.45	213.7	209.61	210.46	213.37	211.06	212.8	214.08	210.73	212.02	214.48	209.47	215.58	212.49	209.71	210.06	215.3	210.71	211.89	215.26	209.36	213.76	210.06	211.92	210.73	213.1	212.32	210.81	209.25	210.32	212.62	213.54	209.63	214.47	213.49	212.92	210.67	209.22	208.64	209.89	211.93	212.67
203.27	206.11	197.45	203.67	203.79	204.61	201.8	203.05	200.23	199.66	202.26	203.71	201.63	203.26	199.52	201.21	202.93	203.35	200.92	203.18	201.68	204.29	204.04	200.55	203.88	204.34	200.51	203.5	202.45	201.33	203.63	201.91	203.26	199.37	207.02	202.1	201.45	201.7	203.98	201.23	202.32	201.52	200.23	201.65	202.69	203.91	203.34	202.95	199.87	204.58
208.55	208.84	208.12	207.58	209.74	209.45	206.42	211.4	207.55	206.99	208.09	207.49	209.26	210.42	209.83	206.27	207.6	208.83	208.11	206.15	207.96	208.37	205.94	207.47	208.46	207.97	207.78	207.98	206.06	206.28	207.96	206.72	210.6	207.81	206.06	207.02	207.85	206.65	209.66	211.59	206.16	207.12	210.48	208.88	208.97	207.76	210.62	205.72	209.03	207.42
209.55	207.01	209.12	208.7	207.01	208.44	207.87	209.87	208.16	211.87	208.11	210.79	210.78	208.91	210.65	208.82	205.3	208.3	207.94	207.81	206.52	208.88	208.99	207.26	209.9	209.45	206.28	206.45	210.11	208.85	210.23	209.18	209	207.44	207.46	211.5	209.77	206.75	209.36	210.48	208.08	203.29	210.25	209.25	206.37	207.8	207.12	208.53	209.33	211.67
212.55	213.97	212.11	213.03	214.61	214.84	217.64	211.35	212.38	215.04	215.55	214.39	209.02	210.84	213.21	212.54	212.26	213.68	214.25	213.62	212.91	214.45	210.24	214.2	214.19	214.15	215.77	209.05	214.4	213.1	215.17	215.13	209.94	213.94	214.05	211.25	213.8	211.58	214.15	212.57	211.05	211.5	211.87	214.16	213.93	208.41	208.48	214.24	212.41	215.11
214.62	209.69	212.74	212.87	210.48	214.88	213.07	215.45	214.39	208.41	212.28	213.14	209.53	210.87	213.85	212.22	214.5	212.12	209.08	209.37	212.5	211.67	214.01	212.25	213.54	215.79	212.39	209.12	210.53	210.9	211.84	214.68	213.36	213.14	209.78	212.27	211.89	214.26	213.73	213.65	211.18	213.87	212	211.55	213.91	211.75	215.77	210.37	211.61	209.88
218.51	217.98	218.39	215.78	215.39	214.48	217.8	219.27	219.51	215.84	218.31	215.76	213.58	214.65	215.64	217.36	216.08	213.89	217.98	217.53	217.74	215.49	219.66	219.48	219.51	218.27	217.38	219.99	213.33	217.55	217.29	216.9	217.59	216.13	217.6	216.67	219.44	217.11	218.55	216	216.91	215.55	214.95	217.98	215.75	217.79	215.77	217.01	220.15	217.79
202.91	206.02	205.07	204.88	201.64	200.41	206.9	206.15	201.98	205.45	203.26	207.23	203.62	206.22	207.25	206.08	204.51	206.75	209.11	202.97	208.16	204.5	205.99	201.97	203.83	205.75	204.32	203.45	206.33	200.53	207.74	205.44	204.66	202.53	204.4	206.68	207.7	207.14	204.27	208.98	204.13	205.63	208.64	204.07	205.74	207.09	205.45	201.8	201.35	206.12
209.29	207	206.97	205.36	208.82	206.54	208.53	206.17	210.36	206.22	208.33	207.83	204.39	206.38	208.24	206.23	208.03	206.77	207.71	205.71	209.9	212.59	208.31	204.71	209.65	206.18	208.21	207.95	207.79	211.24	208.95	206.62	209.62	206.5	208.2	208.05	211.48	209.73	205.34	207.67	208.95	207.51	203.2	207.85	204.94	205.15	207.24	206.6	208.56	206.58
207.07	208.58	212.08	208.18	211.04	206.65	207.3	206.18	206.37	208.93	205.68	208.88	206.35	205.38	207.94	206.3	205.29	208.9	207.05	207.32	207.28	209.15	208.59	210.47	209.96	208.18	208.51	207.16	209.82	210.28	208.19	207.4	208.63	212.18	208.21	206.75	212.14	208.74	212.02	208.71	208.78	208.73	209.25	207.9	210.4	207.42	208.84	209.17	206.89	209.47
207.01	207.76	207.77	212.13	211.43	207.39	210.3	206.44	209.73	208.16	207.14	207.12	208.51	208.75	208.22	204.67	207.85	209.85	209.51	211.53	210.84	210.04	208.08	207.75	211.47	210.96	208.83	208.94	208.41	208.54	208.74	207.61	208.01	208.98	209.91	209.9	206.94	211.2	210.42	207.91	210.26	209.51	211.18	211.17	208.89	208.68	207.99	212.71	209.47	212.55
215.42	217.11	217.24	218.11	220.84	217.72	217.26	216.16	221.1	216.27	216.01	218.86	216.7	219.04	218.33	215.03	218.2	219.02	219.81	217.9	220.62	217.72	218.64	216.87	218.79	219.57	219.06	218.93	217.42	220.89	217.65	217.39	221.82	215.72	219.77	218.63	219.4	217.07	219.76	217.45	217.15	219.36	218.55	219.33	215.9	215.52	218.55	213.94	216.96	218.87
200.12	200.96	200.35	201.14	201.5	201.43	200.86	200.11	199.76	202.89	199.13	197.34	200.63	201.81	196.79	199.36	196.95	199.18	200.05	200.85	205.11	197.78	200.91	196.12	199.82	198.43	199.04	201.18	200.71	199.52	199.65	197.84	202.08	202.02	199.8	202.06	196.92	200.23	201.7	197.48	202.45	203.69	197.54	198.29	201.72	199.94	200.64	201.09	198.56	201.45
198.6	203.33	200.53	201.7	202.33	201.36	200.94	198.98	197.89	198.58	199.32	202.9	200.89	204.25	197.34	203.41	197.9	203.68	199.11	201.63	200.12	197.54	200.53	197.58	201.63	203.19	197.63	204.15	198.5	196.82	201.54	201.27	201.1	203.88	199.79	201.01	200.53	201.07	198.61	198.43	202.62	202.62	201.31	202.75	201.37	198.72	198.48	201.38	202.11	200.25
206.93	207.31	204.74	207.73	204.15	208.05	206.92	208.04	206.28	204.71	207.55	205.75	206.47	203.67	207.72	208.1	207.73	208.03	206.73	205.3	204.96	206.41	204.01	207.68	208.14	207.15	204.87	208.57	207.04	203.29	204.34	209.2	207.74	209.26	207.17	206.53	206.3	209.05	210.6	207.78	208.2	206.74	206.58	203.97	209.39	207.34	206.18	206.54	206.45	207.71
216.93	212.97	216.26	215.57	217.04	217.59	219.26	216.47	216.56	219.17	213.59	217.59	215.87	215.23	219.18	216.99	218.99	218.66	216.28	220.19	215.71	216.94	218.1	213.54	213.91	219.66	215.8	217.5	216.54	216	216.38	217.18	215	217.27	217.07	217.59	217.53	217.74	215.56	217.49	215.03	219.99	213.71	219.03	215.66	218.15	216.78	216.16	216.02	218.28
194	197.13	195.89	194.87	192.74	194.1	193.07	194.32	192.86	193.44	193.44	194.15	196.11	193.69	196.5	193.15	193.19	199.25	194.76	196.43	195.53	191.14	197.31	194.65	197.67	197.44	192.9	196.74	195.34	198.85	195.46	193.2	195.24	196.86	195.02	196.01	195.17	195.81	194.73	197.12	192.9	197.78	193.85	193.25	193.92	198.37	197.34	193.59	196.3	192.42
210.62	207.91	211.23	208.45	212.35	209.19	212.31	209.86	210.83	208.93	209.58	209.81	208.64	207.86	208.9	209.02	212.63	209.68	207.29	209.65	213.38	207.25	208.6	209.56	208.06	213.88	208.74	210.11	212.26	207.56	211.4	208.56	207.65	206.51	206.94	212.34	210.3	209.71	211.57	208.83	207.2	205.72	210.83	210.99	211.42	209.06	208.69	210.27	208.22	210.72
202.44	205.21	204.32	206.19	201.93	203.44	201.45	203.08	202.57	202.1	202.14	205.03	203.96	202.22	203.91	200.12	202.61	202.91	202	201.48	205.78	208.17	202.02	203.84	199.36	205.54	203.75	206.95	203.8	204.61	206.57	203.69	207.16	204.17	207.37	204.96	203.78	205.19	202.11	203.68	205.48	201.34	199.75	203.28	202.5	203.45	202.6	206.04	206.69	202.26
201.6	202.62	203.27	202.36	200	202.68	198.87	205.47	203.41	203.41	206.01	203.4	203.11	202.89	206.04	204.95	204.3	203.12	203.83	204.76	203.29	203.55	201.69	199.52	205.32	204.77	201.52	201.51	204.91	204.74	201.85	201.29	202.53	201.42	203.12	204.75	201.59	202.14	201.34	202.84	204.13	202.78	202.36	206.43	202.77	204.12	205.1	206.43	204.54	204.41
207.67	206.58	207.78	204.64	205.99	207.63	203.53	205.87	206.27	205.97	208.02	207.03	205.65	205.95	208	208.76	208.88	206.32	205.93	207.67	205.65	207.02	206.83	209.22	204.1	207.64	205.03	206.6	206.01	206.39	205.19	207.55	207.11	206.81	203.59	208.85	206.68	208.18	209.12	208.92	207.6	207.78	206.28	207.38	202.23	207.87	202.88	204.65	202.56	204.78
204.5	208.16	203.14	207.38	203.41	207.18	208.35	208.52	209.13	206.85	204.18	206.4	205.29	205	205.63	203.94	206.15	206.44	206.41	204.7	203.11	203.71	205.73	205.31	203.68	204.52	207.23	204.99	202.12	205.97	207.59	204.26	206.52	207.17	207.11	207.45	206.6	205.25	204.11	205.92	206.53	205.51	206.38	206.7	208.58	204.89	205.83	206.2	208.46	206.47
209.68	206.83	208.49	207.01	209.74	205.82	206.49	208.18	212.89	206.14	205.58	208.85	206.5	207.81	205.82	206.62	209.08	210.86	211.81	208.9	208.61	212.06	211.39	207.38	208.13	208.05	205.62	212.03	207.39	207.51	208.69	210.83	209.47	207.6	208.58	206.66	208.95	209.02	209.79	210.22	209.14	210.46	209.51	208.34	208.07	208.89	206.99	206.94	207.05	206.7
208.39	212.85	211.55	213.81	211.05	213.11	208.09	210.1	211.06	209.55	214.79	212.21	211.57	211.95	211.49	210.76	210.47	210.06	216.09	209.91	213.62	210.76	211.56	212.46	208.96	212.16	210.59	213.41	211.35	209.63	211.17	212.8	208.29	211.18	211.45	211.99	211.42	214.05	211.98	214.63	212.54	210.77	211.8	211.4	211.56	213.71	209.07	212.64	212.34	214.72
207.22	208.62	208.88	209.51	211.15	209.06	206.99	211.35	208.44	208.77	206.5	208	206.97	206.68	205.66	207.27	210.24	209.88	208.99	208.93	208.41	204.82	208.96	209.19	207.66	207.42	211.1	212.42	208.03	206.27	208.37	210.55	208.86	207.75	210.76	205.11	207.02	203.88	212.94	207.99	208.36	210.76	209.86	207.72	211.82	209.08	210.39	208.89	210.19	207.95
209.54	208.96	211.38	208.5	207.68	205.16	205.68	210.06	211.04	207.03	209.16	210.51	208.05	209.52	207.45	209.63	210.59	207.73	208.79	212.04	211.48	209.5	208.04	207.43	210.41	208.81	208.61	206.44	208.35	207.46	210.13	209.75	208.87	210.45	210.29	206.83	209.67	210.88	207.76	209.45	211.61	207.59	211.03	207.87	207.79	208.23	209.11	208.77	209.85	208.23
216.6	220.09	218.31	216.95	219.18	218.28	216.67	217.85	219.74	217.65	218.32	221.35	216.94	215.44	218.21	217.49	215.94	216.93	217.54	215.41	218.37	218.96	219.98	218.55	222.07	216.49	216.39	214.18	219.6	217.82	215.54	217.93	219.64	214.27	214.6	217.11	214.62	215.46	218.13	218.86	219.48	216.01	219.11	219.27	219.26	214.51	216.71	218.22	222.26	218.6
205.18	204.42	201.9	202.46	206.06	202.13	202.4	203.35	203.13	200.81	203.65	200.84	203.09	202.51	202.6	205.88	200.4	202.69	202.41	202.89	207.59	203.34	200.72	204.96	204.28	204.02	202.9	205.86	204.66	200.57	203.01	204.64	201.97	203.74	202.87	202.74	204.14	203.82	201.37	204.13	205.93	203.59	202.74	203.65	204.86	202.07	205.29	202.75	204.84	202.8
199.32	203.33	200.94	202.17	201.32	201.99	199	200.8	201.41	198.13	202.74	200.52	200.89	201.09	200.71	197.65	202.37	198.58	201.44	197.66	200.78	200.17	200.56	200.35	202.18	197.19	200.41	202.35	201.94	197.85	197.73	200.3	201.99	201.39	198.44	198.53	206.37	198.8	203.04	197.78	200.05	200.76	197.31	201.76	198.65	200.29	199.75	204.66	201.48	198.18
208.39	202.86	203.84	205.93	205.08	203.47	203.21	204.59	204.32	203.7	200.62	203.1	205.38	204.04	206.61	208.76	206.87	203.94	205.16	204.24	204.71	205.15	204.57	207.9	205.84	202.71	206.63	204.78	203.62	204.72	205.89	204.66	203.46	207.31	202.23	205.44	203.59	204.31	203.18	205.73	204.05	202.38	204.8	203.69	203.45	203.43	204.87	203.88	204.83	206.66
211.31	208.07	209.98	207.39	209.35	211.01	209.65	209.49	209.55	209.21	210.58	211.54	209.03	209.86	208.35	207.24	212.96	207.81	207.58	211.31	208.91	209.56	209.64	206.33	207.67	209.24	213.81	209.25	206.04	209.24	210.23	210.04	208.14	208.43	207.76	213.64	208.58	207.84	206.84	208.73	210.41	208.26	206.04	207.23	208.66	211.11	207.66	208.39	209.7	207.6
206.18	208.24	211.51	205.57	207.54	206.23	209.49	205.62	206.76	207.9	206.17	208.21	206.65	206.98	206.54	208.67	210.55	209.95	210.1	209.95	211.97	205.61	205.68	209.08	210.52	210.32	209.14	207.92	211.25	205.02	210.17	207.13	205.37	207.38	208.06	207.93	207.41	207.48	210.69	208.16	206.55	207.56	206.72	208.3	207.91	208.16	204.79	210.55	207.68	205.77
211.34	214.66	213.28	211.68	213.79	212.28	210.25	209.63	213.71	212.6	211.14	212.44	209.88	210.81	209.03	211.99	215.94	212.57	211.26	212.14	209.59	210.99	210.81	213.46	210.87	209.79	210.56	214.42	207.41	211.43	212.47	210.87	213.78	211.78	211.34	212.22	208.81	212.08	214.44	211.41	212.28	214.21	210.79	211.82	209.83	209.86	211.05	214.69	211.26	214.5
203.32	206.53	206.02	206.64	206.21	203.72	203.51	203.88	205.22	207.65	205.58	205.68	204.17	206.19	207.75	204.42	206.36	203.35	206.76	204.11	205.7	210.05	205.78	208.54	202.51	206.78	204.5	204.84	207.93	205.73	204.89	204.89	203.31	203.72	209.19	204.78	208.43	204.54	205.01	206.09	202.84	205.22	206.92	206.31	206.4	204.16	205.58	201.47	206.23	205.61
204.69	203.15	200.28	202.37	202.19	202.59	206.45	201.8	202.88	203.49	203.2	199.94	205.61	203.88	203.85	202.01	202.85	202.54	200.73	199.94	202.97	204.12	201.25	202.98	201.14	202.67	203.43	201.3	201.92	199.71	204.25	201.85	205.87	198.67	200.45	202.81	205.74	203.11	200.41	201.91	204.16	201.35	203.03	200	202.94	202.12	200.03	202.87	204.88	202.77
202.99	203.64	202.53	202.83	205.46	202.61	198.58	204.39	205.73	205.87	203.32	204.89	200.02	203.01	204.4	202.12	204.51	202.15	202.65	202.68	203.35	198.73	205.34	205.56	203.23	203.44	206.14	204.89	203.67	205.8	205.69	203.68	205.05	201.03	203.43	201.93	205.92	205.48	207.57	203.27	201.43	204.1	203.67	201.69	206.36	203.16	205.65	204.04	203.84	204.08
201.09	201.37	205.79	199.72	204.5	200.22	203.51	202.4	202.74	202.07	201.59	200.74	201.33	201.4	202.8	201.96	204.32	200.56	203.62	200.47	201.56	205.46	202.41	202.77	202.71	200.55	202.07	202.9	202.34	199.55	203.48	201.91	198.8	203.24	207.08	203.43	202.48	205.74	200.52	203.4	203.52	201.96	204.19	202.3	200.32	198.56	200.34	202.02	201.13	205.51
199.63	200.99	199.42	199.92	203.67	201.45	199.51	199.24	200.96	202.12	202.76	202.23	205.8	201.05	200.28	199.21	201.21	199.89	200.54	198.83	200.5	198.75	203.25	199.62	197.68	200.3	200.01	201.69	198.73	196.9	200.45	199.79	202.4	201.08	202.99	199.06	202.85	201.45	202.41	201.31	202.01	199.92	201.95	197.84	199.52	198.54	197.53	201.89	197.93	198.24
198.79	198.61	196.08	198.06	197.97	199.92	200.15	197.64	200.7	201.8	198.38	199.84	198.13	200.76	197.22	203.35	198.4	198	197.02	200.19	198.14	197.08	196.92	198.07	199	201.66	200.02	199.21	196.04	201.74	197.19	198.87	196.98	199.85	199.3	196.06	197.89	200.42	199.6	199.04	200.04	199.22	199.19	200.43	200.64	198.05	196.77	199.69	199.33	202.09
204.43	206.67	207.14	205.09	200.97	202.91	208.14	204.63	205.97	203.45	208.81	205.49	206.48	204.12	203.18	205.63	206.43	204.37	205.73	205.67	204.78	206.39	202.18	205.64	205.54	209.79	206.55	203.64	204.75	206.63	202.26	202.02	205.01	204.13	204.29	204.74	204.54	205.66	204.45	204.31	198.83	204.46	203.92	202.05	208.08	203.21	205.05	205.39	203.81	202.28
203.84	201.44	200.58	204.26	201.4	200.32	201.86	201.87	203.23	205.36	204.77	202.97	200.57	199.92	202.23	201.76	204.49	202.15	204.65	202.13	203.77	201.38	204.09	206.89	204.77	206.04	201.03	200.77	204.55	203.67	204.25	199.36	199.89	202.39	200.72	203.28	201.67	199.74	202.74	205.21	199.86	205.68	204.27	201.69	202.23	202.99	204.99	198.78	198.79	200.21
202.15	199.16	200.06	199.65	205.97	200.39	200.84	203.48	203.01	203.08	199.47	203.32	201.67	203.33	203.06	202.64	202.06	200.16	199.33	202.4	203.06	200.8	197.93	202.08	201.3	199.11	204.23	200.29	203.4	204.15	200.78	201.32	199.85	201.43	201	200.16	198.54	200.64	201.05	200.71	204.32	203.08	200.44	201.79	202.99	202.18	200.34	200.06	197.68	198.57
214.54	217.21	215.42	220.57	217.36	219.42	219.86	217.45	217.91	219.02	217.71	219.25	217.7	221.11	219.09	220.08	216.93	219.2	216.63	218.49	220.01	218.21	216.1	215.4	216.83	217.16	218.75	214.54	216.54	218.09	216.3	217.73	217.43	220.13	219.98	217.69	219.2	218.26	218.91	219.58	219.6	220.59	218.24	216.17	216.01	218.23	216.69	216.71	217.29	219.86
208.51	207.73	208.04	208.45	207.68	206.87	208.13	205.94	207.82	205.31	207.34	206.97	210.13	208.17	207.8	207.36	206.14	208.42	210.19	205.71	205.17	206.76	208.79	205.88	207.51	207.85	206.58	211.81	207.34	208.78	207.06	208	207.13	205.21	204.94	204.88	205.75	208.16	207.95	206.68	211.89	205.51	206.91	207.85	205.92	208.59	206.85	206.69	208.12	207.01
205.24	202.51	206.08	205.06	203.88	205.07	205.77	204.78	204.9	204.81	203.94	202.52	203.47	207.9	203.67	203.43	204.04	202.49	201.93	203.38	200.03	206.21	201.45	204.24	203.98	206.91	198.92	203.6	205.79	204.71	202.75	204.68	201.35	205.11	203.92	206.96	202.56	201.12	204.15	201.44	201.62	204.47	205.58	203.96	204.55	202	205.57	205.01	201.2	202.57
211.52	212.05	210.89	206.85	209.82	210.28	207.18	212.6	208.94	212.22	208.47	207.58	209.61	208.14	210.52	211.16	209.39	210.67	211.72	209.1	210.32	214.82	209.82	210.52	208.83	211.43	207.87	213.32	206.24	207.92	209.82	207.56	209.93	207.19	211.24	210.44	206.83	210.39	210.99	209.33	214.41	209.25	213.45	207.81	210.06	211.94	206.34	210.72	210.12	208.69
215.7	213.61	211.62	210.86	212.5	212.92	212.61	210.13	210.51	213.42	211.19	212.59	213.95	211.84	215.29	212.81	212.22	215.35	213.47	212.17	212.6	210.39	213.77	208.42	210.68	212.43	213.13	214.34	213.73	212.76	210.9	211.5	211.2	214.98	212.59	215.51	215.45	213.54	212.55	214.69	212.47	212.6	213.67	214.3	209.9	214.37	210.71	209.1	208.41	213.54
212.73	214.93	212.4	212.05	213.73	213.25	212.63	215.18	209.71	212.25	210.12	210.8	211.79	211.23	211.04	210.71	211.11	208.56	214.07	212.07	210.65	210.65	213.71	210.19	212.52	214.5	212.13	214.46	211.65	211.45	207.92	212.23	213.54	211.38	216.24	210.77	214.64	212.11	209.5	212.97	209.87	212.01	212.76	211.42	217.95	210.34	215.56	211.18	212.09	212.74
204.24	198.36	204.55	203.78	199.94	203.67	201.5	204.56	202.95	202.31	201.72	204.32	202.64	202	200.75	197.69	205.64	201.47	203.54	202.17	202.45	202.3	201.34	201.26	199.93	204.12	204.88	205.46	201.71	201.17	201.94	201.53	203.24	204.96	199.63	199.92	201.97	202.91	200.14	203.16	200.18	203.49	206.82	199.99	201.55	203.66	206.4	206.41	203.18	201.81
202.81	207.21	202.98	202.32	203.69	206.48	207.03	206.22	200.36	205.46	203.02	202.85	203.12	204.56	203.22	203.99	202.84	200.59	205.32	205.24	203.49	204.71	203.01	206.05	201	204.48	203.28	206.1	204.11	204.42	200.93	204.61	205.27	201.81	202.98	201.34	204.91	204.39	206.07	202.9	205.94	202.03	205.07	205.34	202.82	204.96	203.05	201.85	205.44	202.75
198.36	197.25	200.61	197.44	197.58	200.99	200.95	197.87	199.26	200.85	201.37	197.95	199.93	201.82	198.93	198.98	196.91	202.78	199.16	195.89	198.29	198.57	198.19	202.32	199.39	198.63	199.06	196.29	197.99	197.29	197.15	194.63	197.01	201.18	199.97	198.44	202.4	199.02	198.37	195.85	196.52	197.86	196.56	198.47	197.84	197.65	201.07	201.4	196.94	200.97
192.94	189.96	194.83	192.48	191.86	194.45	192.28	194.51	194.88	192.24	193.57	194.95	192.48	193.59	196.01	197.8	196.58	193.34	193.41	194.05	191.2	193.74	193.76	195.82	195.57	196.45	192.65	192.57	197.77	194.17	192.82	194.41	193.98	196.5	198.07	191.27	194.79	192.17	193.43	194.1	192.9	194.88	193.03	195.84	194.76	193.6	192.46	192.98	193.18	194.83
203.62	206.33	203.78	201.11	209.65	207.21	202.74	206.3	206.12	205.01	209.08	202.16	206.89	205.43	205.87	202.55	203.91	204.61	205.25	204.65	202.01	206.14	204.12	205.4	205.07	203.05	207.52	204.05	205.3	206.5	207.84	202.65	205.4	202.71	205.31	203.82	204.96	201.72	203.81	203.85	201.29	203.25	209.36	205.93	203.89	205.39	207.24	203.79	204.55	207.72
208.16	208.34	204.81	206.68	207.21	209.54	207.44	203.75	206.78	205.48	206.56	205.91	209.43	209.67	208.91	206.51	208.29	208.48	205.73	208.45	206.54	205.28	207.23	211.59	207.08	205.72	204.61	207.45	208.56	207.51	208.44	207.38	205.98	207.56	205.21	208.41	208.09	208.46	208.45	204.53	206.71	207.29	208.32	210.56	208.25	209.68	211.77	207.03	209.39	207.04
210.79	210.06	209.57	208.49	208.85	211.22	208.74	208.32	211.17	210.95	209.14	210.53	211.99	208.69	209.71	209.58	210.02	206.33	209.37	209.09	210.11	208.76	211.8	212.51	209.73	205.97	208.18	206.91	211.33	210.68	210.38	208.31	211.52	210.95	211.54	207.97	209.32	210.66	211.43	206.4	210.02	212.89	207.11	209.74	211.51	210.39	208.42	210.52	207.29	211.49
202.9	207.16	205.02	204.22	203.45	206.27	204.92	200.58	201.49	204.5	205.15	203.72	206.18	204.69	204.45	205.13	203.05	205.26	205.15	205.66	204.7	202.82	206.8	205.12	207.89	204.02	204.68	204.27	203.6	205.72	201.88	202.68	206.13	205.03	204.82	208.68	206.78	205.35	208.5	206.72	203.99	203.66	204.18	203.95	206.51	201.31	205.53	204.81	205.9	201.75
207.22	203.1	206.72	205.65	205.79	205.34	206.44	205.78	210.24	204.3	206.92	206.5	208.02	203.18	205.94	205.53	207.56	207.65	206.98	206.7	204.18	205.53	206.19	208.33	204.52	208.11	207.59	206.17	206.01	204.68	205.53	209.2	206.89	206.37	206.48	207.18	207.76	208.46	206.99	206.76	207.33	205.87	203.97	201.73	204.18	207.14	204.85	207.57	204.43	206.4
202.53	202.31	202.54	202.93	201.49	203.3	199.28	203.95	201.83	203	203.05	201.73	204.64	202.17	203.1	200.64	205.94	204.29	203.85	201.48	197.6	199.73	203.39	200.96	197.71	203.14	205.47	202.04	198.96	198.6	201.5	202.04	202.84	199.19	200.26	200.59	202.51	200.88	201.16	205.41	200.88	200.56	203.7	199.09	201.61	205.1	201.23	201.15	203.75	202.32
201.92	205.34	204.7	207	203.11	204.38	205.86	202.61	205.04	206	206.75	205.23	202.63	202.76	206.09	204.67	202.8	204.71	203.96	202.73	205.18	201.56	203.95	202.59	204.24	201.87	205.29	205.81	207.35	202.94	203.51	205.2	201.65	205.8	203.97	205.71	204.47	202.19	204.46	205.3	204.56	204.12	200.95	203.69	200.97	202.69	206.07	202.57	205.27	200.51
199.21	200.47	197.6	201.67	197.88	199.5	196.83	198.62	199.05	200.12	200.98	200.99	198.91	197.47	196.07	196.93	197.49	198.82	198.54	198.17	199.39	197.77	197.9	199.87	198.8	200.01	197.62	199.83	198.81	199.94	199.34	198.53	199.99	194.29	197.01	194.36	198.54	203.17	199.92	199.42	198.49	197.91	196.8	197.09	200.36	198.12	197.45	198.63	200.49	196.61
207.18	207.63	210.21	209.74	204.18	211.04	212.33	204.55	211.77	204.47	206.95	209.26	206.09	208.65	206.8	208.55	208.34	206.66	209.33	208.12	205.44	208.22	206.65	204.67	207.14	206.62	205.87	206.97	210.68	207.4	207.3	206.84	209.9	206	206.63	209.6	205.4	205.4	207.28	206.14	209.18	212.46	206.4	206.23	210.85	208.9	209.38	209.13	206.89	209.74
209.3	206.66	207.21	206.52	207.11	210.98	205.36	209.05	207.83	209.49	205.18	209.44	207.54	208.88	212.52	208.83	206.98	208.08	202.45	207.34	205.48	210.41	209.78	208.48	207.07	207.05	211.14	206.98	207.31	207.46	208.22	209.01	209.02	206.54	204.8	205.11	207.54	206.66	208	207.48	208.61	206.93	206.74	205.97	206.65	209.46	210.75	207.08	208.73	205.4
211.15	206.3	211.53	208.94	210.08	208.65	206.99	209.15	212.82	212.12	209.31	210.51	207.34	207.06	210.19	209.69	207.12	206.55	210.45	211.8	211.42	209.84	209.6	206.96	210.16	206.32	209.35	208.38	206.58	207.3	205.56	213.99	205.56	207.38	206.49	206.51	209.53	207.49	210.53	208.58	209.8	207.29	209.16	210.66	207.52	206.28	208.9	209.22	206.82	206.88
204.41	206.9	206.8	206.62	205.73	207.38	208.82	205.49	209.8	205.7	204.45	209.68	205.71	202.54	211.23	208.18	210.53	207.47	206.05	204.99	209.66	208.83	207.66	208.92	206	209.22	207.97	210.21	208.41	206.41	207.85	206.46	207.17	208.95	210.63	206.77	210.1	207.46	208.36	207.71	205.65	206.58	209.43	210.51	208.1	209.07	208.92	209.89	210.68	205.15
213.28	216.76	216.84	216.61	216.79	220.85	217.39	216.86	216.83	217.36	217.34	215.29	217.43	216.65	218.13	218.35	213.49	213.68	218.26	216.4	218.72	214.16	221	217.19	219.1	217.02	213.16	218.03	220.75	217.73	216.84	216.19	216.45	219.39	219.6	218.98	216.03	220.17	214.02	217.07	219.57	217.5	215.82	218.06	219.18	219.62	219.78	220.61	220.22	217.31
197.02	200.66	200.2	202.42	197.82	200.75	198.53	199.74	198.23	201.21	200.72	200.37	199.52	198.94	197.71	202.9	199.29	202.73	200.11	201.01	197.76	200.42	200.47	199.52	199.83	201.77	198.34	199.61	198.55	201.94	200.81	198.72	199.11	198.77	201.33	202.24	199.11	198.41	202.59	200.77	200.85	197.53	200.96	203.61	197.85	198.57	198.34	199.52	198.76	198.41
208.67	207.39	205.62	208.88	204.71	206.56	208.12	208.21	205.58	208.04	206.04	211.31	206.4	206.43	207.58	205.89	207.1	205.06	207.71	210.13	207.88	209.53	208.58	204.46	208.34	209.44	204.95	207.3	205.77	210.54	209.15	206.73	207.26	206.25	205.64	207.61	209.04	210.52	208	211.04	208.79	207.69	205.9	205.85	206.98	208.27	206.91	208.68	208.84	206.59
200.83	208.12	203.05	205.32	204.79	207.6	204.36	204.38	207.31	202.75	199.8	205.15	203.93	202.34	204.24	204.48	202.66	202.72	204.99	205.25	204.13	204.35	204.91	205.25	203.66	202.91	202.46	203.89	204.45	204.74	204.37	205.93	203.71	204.75	204.83	205.96	204.36	204.58	202.16	203.63	203.77	204.63	206.76	201.85	206.26	204.56	203	208.16	205.91	204.34
212.8	211.31	210.63	212.44	210.56	210.15	213.04	212.38	211.77	211.47	211.56	212.9	213.49	209.5	212.62	213.78	210.88	208.8	213.36	216.32	210.17	216.52	215.39	210.83	212.56	210.74	209.08	212.62	210.74	211.51	212.33	215.09	214.56	213.7	208.58	211.13	211.26	211.83	212.63	213.14	215.72	213.27	214.06	211.53	211.54	208.88	214.28	211.9	211.88	210.82
214.09	212.95	214.65	212.57	212.53	212.53	210.99	214.24	211.16	213.54	209.78	213.85	211.99	214.8	210.95	212.17	208.6	215.81	213.12	209.37	212.88	210.97	211.67	210.05	210.86	212.35	212.03	212.99	214.01	212.8	213.58	211.56	209.82	211.11	213.52	211.41	211.61	211.71	210.53	213.38	215.62	213.36	212.65	210.46	210.59	210.79	211.86	213.27	208.44	214.6
197.67	200.64	200.4	199.78	198.04	199.34	202.98	199.82	200.46	198.72	200.5	197.82	196.11	200.62	199.35	199.4	198.9	198.05	200.47	202.02	198.58	201.45	200.83	199.95	201.36	197.3	198.23	200.98	197.22	197.81	201.21	200.84	200.28	199.37	196.23	197.84	200.04	197.97	200.44	199.27	197.36	202.68	200.86	201.41	199.33	200.27	202.04	200.06	200.87	199.63
219.85	218.04	220.2	217.34	216.9	218.57	219.82	218.63	217.83	219.5	221.09	217.65	218.68	218.37	216.56	215.72	217.96	216.28	218.71	216.83	219.02	217.55	215.49	214.38	216.24	215.57	217.76	216.76	214.12	217.08	218.22	214.21	219.6	215.08	218.82	222.6	217.52	216.09	217.65	218.32	218.47	217.29	218.16	216.92	218.55	216.72	218.58	218.11	216.21	219.13
219.19	216.97	217.69	214.85	219.3	219.15	217.98	217.11	217.51	216.45	213.94	217.28	219.33	216.61	216.67	218.65	215.35	216.93	219.61	219.03	216.59	219.05	216.76	215.57	218.14	213.57	217.9	215.37	217.55	218.29	217.28	215.24	217.98	218.71	218.32	217.06	215.92	218.38	218.19	219.51	220.79	215.06	220.58	214.3	215.62	215.03	219.62	219	217.01	215.3
205.24	205.84	202.24	200.65	200.94	205.36	199.58	202.33	201.4	201.98	204.16	202.76	200.52	200.12	203.75	203.94	201.18	202.54	202.35	203.75	201.69	208.13	203.42	203.18	205.76	202.89	199.95	203.5	200.79	202.02	202.43	205.14	201.96	203.13	203.71	201.8	202.77	201.69	200.83	203.44	203.13	202.8	202.09	200.92	200.88	201.7	204.79	198.88	205.2	203.71
203.69	207.83	206.13	203.51	203.85	203.21	203.38	201.86	203.76	200.99	202.92	205.36	200.08	200.94	200.91	206.22	202.81	202.73	204.39	203.21	201.89	202.21	202.57	200.91	204.78	202.5	204.65	205.07	204.94	203.62	203.85	205.45	204.88	201.85	204.97	202.96	206.09	204.92	201.19	203.82	204.19	203.7	201.7	202.46	201.84	203.89	202.88	202.44	203.32	203.71
214.19	212.86	211.38	211.25	209.98	212.26	212.2	210.5	212.33	208.94	213.42	213.45	210.78	210.51	215.08	212.59	214.09	209.54	213.49	212.68	212.83	209.79	214.32	210.54	209.9	210.44	209.85	215.13	212.59	211.61	213.23	212.93	210.38	210.88	212.76	213.1	214.05	211.42	210.49	211.83	210.15	212.35	208.76	211.8	212.01	211.5	214.13	210.8	210.48	211.31
210.37	210.39	209.96	210.71	210.22	211.51	215.66	210.13	209.43	211.06	212.48	211.84	214.42	210.49	211.52	212.17	210.42	210.13	209.44	209.32	211.57	211.48	215	210.42	214.12	212.5	211.65	209.34	211.16	215	210.58	211.91	215.18	213.17	209.87	212.44	210.59	210.35	209.73	211.85	214.04	210.7	212.18	209.6	212.55	210.31	214.22	209.69	213.61	211.41
208.8	207.24	207.08	208.53	209	206.22	211.12	205.86	206.98	205.46	209.37	210.06	209.35	209.51	209.56	210.46	210.95	208.76	211.57	209.59	207.39	210.37	207.52	211.18	210.94	207.49	205.14	208.78	211.16	209.47	207.57	211.09	209.24	210.87	208.16	209.19	206.42	209.18	209.07	211.61	208.62	209.92	202.77	211.3	209.76	209.37	209.09	208.31	205.6	207.75
207.95	207.52	209.93	210.93	203.96	208.93	208.74	207.92	212.05	209.24	207.08	207.77	204.97	206.03	206.64	211.25	209.41	207.08	210.34	210.1	209.06	212.19	208.15	207.61	206.09	209.13	209.77	207.37	208.19	207.45	207.09	210.41	207.19	210.12	211.05	208.5	205.28	212.85	209.49	207.21	210.84	211.19	206.54	205.44	207.76	209.57	211.08	209.4	208.32	207.42
211.16	210.53	211.24	208.98	210.04	210.96	211.46	209.06	207.98	210.96	207.96	208.32	209.39	208.31	210.32	210.63	210.43	206.9	207.62	207.21	208.99	210.44	209.69	207.02	209.93	210.47	208.81	210.09	209.69	209.25	208.61	212.21	208.99	211.39	207.74	209.46	210.37	209.17	211.61	205.85	208.05	209.13	213.78	211.61	209.57	208.13	209.72	210.97	207.47	210.02
208.25	212.53	214.37	206.61	208.38	209.26	207.28	206.78	207.76	206.49	208.76	207.11	206.18	208.71	209.63	209.78	209.23	210.77	210.64	209.5	207.83	209.33	207.94	211.84	205.7	206.54	209.7	208.98	211.87	205.35	207.93	206.74	208.72	207.39	206.97	205.27	209.26	207.66	207.32	208.14	206.46	206.63	208.29	210.23	207.16	209.88	208.59	207.13	206.95	212.73
207.07	207.46	206.43	208.62	209.7	209.29	210.54	206.45	206.95	210.67	210.8	208.12	210.65	207.02	209.48	206.02	209.63	205.27	211.29	207.62	211.3	209.8	208.9	208.66	208.84	208.7	208.93	205.93	211.25	209.79	208.29	209.13	207.42	207.94	208.78	205.74	208.99	210.7	204.29	208.88	206.42	208.99	209.12	208.87	208.91	211.9	206.7	209.87	207.07	209.51
214.32	214.23	215.74	210.28	211.84	217.9	210.84	211.84	211.28	212.58	214.68	210.28	213.37	213.14	214.79	213.4	212.27	214.39	211.25	214.16	211.97	215.74	210.11	212.49	216.31	211.77	210.85	210.18	212.37	214.46	212.34	214.39	212.49	211.84	213.76	213.07	209.99	209.76	210.05	211.46	211.73	211.64	213.55	213.41	210.91	215.57	218.64	214.81	212.74	213.64
202.5	202.97	204.29	203.75	205.05	204.07	203.78	205.18	200.79	206.11	205.24	206.62	203.86	201.73	199.16	203.48	202.05	203.45	201.68	205.86	202.21	204.67	202.39	203.7	203.34	204.53	207.18	202.92	200.55	202.04	204.29	205.69	202.24	205.48	203.2	201.41	205.01	201.22	203.97	201.44	203.76	204.68	202.68	202.37	202.54	204.37	201.89	202.91	205.43	205.17
207.75	205.78	210.38	209.62	206.38	208.79	206.81	208.36	208.45	209.61	209.81	206	206.85	209.57	207.66	208	207.36	211.3	203.77	211.54	208.55	208.41	208.26	208.56	208.21	206.9	206.22	208.61	207.64	208.9	205.8	206.02	209.8	210.63	209.68	209.36	208.37	208.18	206.5	211.8	205.94	205.01	212.3	210.61	205.84	207.98	207.39	207.3	208.62	211.25
208.44	207.22	209.96	209.72	205.32	207.18	209.36	210.53	206.76	207.73	207.39	205.76	208.21	207.17	209.82	208.81	206.87	208.33	207.78	209.79	203.43	206.21	211.12	211.67	206.44	207.74	206.81	205.81	206.58	209.67	208.54	206.82	209.17	207.12	205.7	209.13	209.01	204.8	208.76	208.03	211.4	202.75	207.98	206.93	207.91	207.12	207.84	209.2	208.53	212.23
190.61	192.69	192.87	192.91	195.14	195.36	193.97	194.17	194.85	194.52	192.79	193.99	194.23	193.11	195.66	193.4	194.26	196.58	194.33	194.74	195.72	192.62	192.59	196.66	194.25	194.59	192.74	193.37	191.59	194.57	192.91	192.52	193.21	193.93	192.48	195.04	192.19	195.58	194.98	194	192.57	193.74	195.05	197.34	193.96	190.98	195.24	192.47	194.96	195.87
210.42	211.74	212.04	211.34	208.99	212.61	211.59	211.23	209.26	210.88	213.26	211.78	215.38	213.75	212.62	212.53	215.11	210.64	215.07	208.94	212.78	211.97	213.19	210.92	212.45	211.5	210.44	211.26	210.08	211.41	210.67	212.52	213.54	209.09	209.84	213.15	210.94	208.34	211.88	210.44	209.75	209.26	210.55	209.65	208.99	213.44	212.13	211.25	210.85	214.68
202.55	201.09	203.87	206.56	203.55	202.52	203.93	201.6	201.92	201.53	202.23	205.24	204.23	203.3	201	204.52	201.8	202.48	200.64	203.29	200.41	200.66	201.59	202.54	203.82	199.85	204.29	204.87	202.06	201.05	204.28	200.84	204.99	202.57	201	202.94	201.47	203.91	201.78	201.06	201.01	201.81	200.5	203.4	202.47	204.73	203.39	205.33	203.94	202.34
212.95	210.99	210.74	213.05	214.08	213.91	210.82	214.65	214.17	212.78	213.46	209.96	210.46	210.96	210.29	213.19	215.72	209.95	212.52	212.52	213.58	210.85	209.67	211.76	212.06	211.91	211.66	210.18	211.48	212.02	209.71	208.44	212.53	212.03	212.38	210.46	213.41	211.93	211.45	209.87	210.36	211.69	213.25	211.41	210.8	210.54	211.18	214.61	211.54	206.9
207.38	209.84	207.8	210.8	206.95	205.1	209.06	210.08	207.45	207.84	208.57	209.51	205.39	207.29	204.93	206.43	207.74	210.95	208.45	206.89	209.68	209.29	210.09	209.13	207.73	208.7	204.92	207.47	207	210.15	209.72	208.15	207.14	207.49	208.84	206.48	206.68	206.88	206.12	208.36	208.74	207.59	210.02	206.36	209.9	204.62	205.19	205.98	206.47	207.87
208.64	210.12	209.15	209.2	208.14	210.96	207.9	207.47	210.51	210.31	208.29	209.51	208.83	207.53	208.67	209.3	210.86	206.34	209.21	213.62	210.23	208.74	211.12	211.83	211.63	209.88	208.8	209.09	209.86	208.82	210.58	208.52	207.52	208.74	212.03	208.57	210.97	209.25	210.75	208.95	208.12	211.64	209.01	210.58	210.28	209.64	210.59	209.91	208.62	208.38
214.83	216.24	218.68	217.02	217.77	216.6	216.07	218.76	216.49	218.61	218.09	218.02	218.64	218.81	219.34	217.7	213.45	217.71	216.55	219.91	217.64	216.12	219.15	216.8	214.84	217.33	217.33	218.88	214.87	216.35	212.9	215.53	215.69	214.12	216.11	217.33	216.08	216.04	216.67	215.48	217.15	214.23	214.83	216.31	215.85	219.07	216.72	213.83	216.51	217.97
205.87	203.34	204.24	202.4	203.96	204.85	200.83	204.32	203.14	201.7	202.69	203.38	203.87	200.8	203.8	204.72	203.14	203.42	202.16	204.1	204.38	202.28	201.19	203.29	202.52	206.54	202	205.36	206.47	203.07	205.14	204.47	203.67	205.17	203.8	202.35	205.91	204.12	208.84	203.35	202.12	203.14	203.4	206.44	202.9	204.33	203.29	201.45	202.84	200.08
213.69	215.8	216.18	213.55	218.85	214.18	213.69	213.9	212.13	214.91	212.14	215.23	211.69	212.01	215.35	216.05	216.31	214.59	212.63	215.23	213.71	215.31	211.95	212.8	215.13	216.3	215.73	213.82	215.47	213.34	212.35	212.48	214.33	212.59	213.33	213.36	214.1	212.29	214.13	215.82	212.19	215.19	211.54	214.47	215.56	215.17	212.85	213.14	212.59	214.93
212.24	216.15	215.97	215.76	214.53	217.34	213.79	221.23	216.81	215.8	213.38	218.05	216.34	220	217.75	215.8	217.59	219	217.33	217.92	217.18	217.88	220.01	219.12	217.46	216.88	214.21	215.24	215.53	217.26	215.64	216.36	217.67	217.92	215.21	213.72	215.75	217.87	219.03	219.32	216.05	218.51	217.49	218.32	218.04	215.05	215.73	217.44	216.28	214.29
209.23	207.75	206.38	206.81	209.71	211.3	207.37	209.17	210.46	207.45	209.18	208.09	209.44	207.07	205.43	208.58	208.09	207.25	206.98	210.01	210.08	203.79	204.38	209.07	208.57	211.82	207.04	208.31	208.27	208.66	209.15	207.34	206.72	205.93	210.81	207.85	208.1	204.71	203.16	209.84	208.3	209.54	208.44	205.08	207.99	205.91	209.71	206.98	206.17	205.28
209.85	207.92	208.08	206.72	204.29	207.73	207.76	210.76	207.68	206.03	210.68	213.03	206.29	209.91	207.02	206.82	209.15	207.93	210.56	206.23	207.58	205.17	209.66	208.99	211.26	208.03	207.92	209.05	207.43	209.06	205.16	205.62	204.04	207.74	206.19	205.51	206.57	209.55	209.93	207.1	206.85	204.15	207.22	209.54	205.12	208.45	207.38	207.02	208.15	209.37
208.68	206.25	208.13	207.59	208.49	206.4	208.09	208.3	208.33	208.69	208.65	204.62	208.67	209.11	209.42	208.2	209.69	209.52	208.98	206.41	210.98	208.99	207.68	205.91	207.58	208.47	207.4	210.57	208.01	206.42	209	202.3	208.74	208.16	205.94	206.48	207.11	206.95	207.42	206.55	205.1	211.23	209.02	205.55	209.71	205.59	210.08	210.88	206.09	207.62
204.27	203.69	202.53	203.96	207.32	202.02	205.09	203.9	203.1	205.06	201.64	205.21	205.33	200.01	204.93	204.28	205.26	206.88	203.4	204.35	201.89	204.42	203.87	205.82	205.24	203.4	202.08	203.74	205.56	207.19	203.69	209.23	200.19	206.45	201.44	201.98	201	204.7	203.25	201.85	201.13	203.03	201.72	202.69	204.62	205.45	204.56	205.15	205.48	202.81
208.58	206.45	205.13	209.72	206.93	207.9	209.1	206.1	210.21	209.42	208.02	205.72	208.75	205.05	207.56	208.93	205.76	206.08	207.74	208.25	208.23	207.68	207.13	209.05	206.96	208.37	210.31	207.21	208.72	205.9	206.76	204.38	206.26	210.29	206.98	208.01	209.93	210.51	204.16	209.47	209.43	204.25	206.49	208.95	207.46	211.31	205.18	210.7	205.58	208.25
221	219.52	218.42	215.37	218.85	216.17	219.31	217.22	217.77	218.08	216.27	217.37	216.38	217.5	217.79	217.22	220.04	217.53	216.1	214.98	217.59	213.84	215.9	213.45	216.1	217.42	215.24	215.91	217.18	217.92	215.45	216.95	218.54	218.14	216.05	218.08	217.17	213.93	216.23	219.3	218.04	214.07	218.02	217.27	218.69	213.15	219.66	215.21	216.41	217.58
209.28	207.75	207.47	207.77	208.27	209.37	207.11	207.25	209.5	208.43	210.33	209.15	210.9	208.42	209.93	210.71	209.91	208.03	210.09	208.14	208.02	209.01	209.59	207.32	206.71	210.73	210.38	210.53	209.8	207.9	208.03	209.61	209.35	207.9	207.37	209.49	206.53	209.6	207.56	211.22	206.19	209.23	208.62	208.3	208.98	206.6	207.67	208.54	211.18	207.83
213.1	211.45	211.54	210.29	216.62	213.61	213.38	213.38	209.92	210.71	209.61	209.67	213.49	208.05	213.24	211.84	213.38	211.16	211.63	213.16	210.4	210.81	213.44	212.59	213.34	212.06	211.03	214.53	211.78	215.71	209.92	210.38	207.34	213.99	209.61	209.55	211.74	212.06	213.36	212.57	213.59	214.36	210.06	212.54	213.73	213.45	212.91	213.92	208.26	211.81
211.06	210.21	208.2	207.37	207.94	208.25	207.23	204.11	210.18	205.49	208.07	208.96	208.03	209.83	207.04	207.33	208.32	209.5	208.45	212.58	209.78	213.17	210.82	211.68	211.07	209.49	209.38	208.77	208.43	209	209.75	210.69	210.61	209.34	209.08	209.99	209.61	209.04	207.24	211.89	211.57	210.89	210.03	210.81	209.41	210.57	210.18	208.74	208.73	211.53
209.67	209.72	210.17	209.93	207.55	208.3	209.52	208.06	211.06	211.83	209.2	207.39	210.64	207.11	206.75	207.22	210.33	205.45	206.56	210.08	208.98	207.53	208.64	210.82	206.96	210.81	209.07	208.96	209.95	208.41	211.17	211.71	209.12	207.55	209.34	205.85	207.25	213.34	210.65	209.21	210.21	207.74	209.46	209.84	206.94	211.94	209.05	208.86	209.3	209.69
206.65	209.84	210.64	206.72	208.43	207.48	208.61	205.56	208.39	210.1	209.36	207.44	208.5	209.35	205.97	207.34	205.87	206.28	207.14	208.21	206.39	207.33	207.61	210.62	209.01	209.45	207.95	206.84	203.58	207.39	207.78	205.07	208.29	204.04	208.98	207.32	207.21	209.05	207.73	209.47	209.23	207.93	212.29	206.93	206.07	208.37	207.35	210.08	206.28	207.63
208.88	204.62	208	206.12	203.75	213.2	208.67	208.65	208.3	207.94	206.61	207	211.28	205.92	208.88	204.54	207.44	207.32	207.76	204.78	206.5	205.75	211.5	209.31	205.16	209.31	208.81	204.35	208.36	211.58	206.93	205.44	209.75	208.06	210.09	208.6	208.75	206.92	205.49	206.64	207.12	207.37	208.4	209.1	206.63	207.07	207.82	210.12	209.15	206.61
209.94	209.82	207.34	206.15	206.53	208.69	206.99	206.54	208.23	205.59	207.13	207.41	209.17	209.69	203.29	207.72	205.39	206.64	206.89	209.03	207.16	209.61	205.04	211.45	207.06	208.64	209.27	209.68	208.65	208.62	207.8	205.43	209.44	208.29	207.77	207.97	211.22	210.15	203.9	205.99	207.49	210.3	206.12	209.67	207.09	209.29	207.59	207.55	209.31	210.59
200.22	200.65	198.15	197.48	199.17	198.21	198.73	200.98	198.61	197.85	200.79	199.04	200.59	196.8	198.08	200.11	200.79	201.18	200.99	201.76	201.88	198.49	200.06	198.42	198.04	200.54	200.51	201.28	199.6	200.44	199.03	196.86	200.82	198.03	201.06	200.02	199.2	200.06	201.92	199.96	200.23	203.46	199.32	199.3	201.16	201.13	200.89	200.65	197.53	197.6
210.1	208.91	211.57	206.36	211.52	207.64	209.88	208.5	206.28	206.32	208.09	204.84	209.8	206.79	205.63	208.51	207.96	206.87	207.95	205.6	208.48	209.93	205.77	209.19	209.98	209.85	208.77	208.04	208.41	209.99	204.8	209.08	210.94	207	209.75	207.24	205.7	204.32	209.71	210.64	209.05	204.87	206.78	204.43	204.72	209.38	207.41	212.32	204.18	207.2
211.99	212.96	214.35	215.4	217.01	213.53	214.89	213.88	210.41	209.61	212.01	210.91	212.57	213.31	212.39	214.47	212.26	212.89	211.57	211.15	210.85	211.52	208.6	210.91	215	216.3	211.52	212.66	212.77	212.53	214.14	212.24	209.44	210.42	211.59	211.9	211.55	210.82	211.07	214.8	215.23	212.66	210.4	213.2	212.8	211.13	212.19	210.86	214.16	212.68
214.07	208.77	214.39	211.06	212.81	213.32	215.56	212.3	211.81	212.03	212.62	211.15	210.86	206.1	213.55	212.82	210.5	211.45	212.37	209.26	213.85	210.57	212.97	209.7	213.67	211.43	213.65	211.59	210.09	210.07	209.43	212.04	211.02	209.45	211.92	210.38	210.85	209.94	209.7	213.63	208.63	213.46	210.7	213.86	214.64	211.11	210.09	209.32	210.13	212.12
197.49	199.75	200.49	199.49	199.53	199.09	199.89	202.22	198.51	199.33	198.69	200.23	203.11	198.25	199.13	199.57	197.65	201.93	198.15	199.43	199.62	198.97	198.96	199.81	201.14	198.81	199.81	200.95	198.75	201.54	200.63	200.67	200.98	198.29	200.04	201.22	198.91	199.51	199.33	196.02	199.75	197.45	198.59	199.22	199.45	202.02	198.71	196.39	196.54	199.31
209.15	209.65	208.19	210.88	209.67	207.47	210.39	210.54	209.74	203.7	212.44	207.4	207.32	210.84	210.24	210.85	205.74	209.69	209.11	209.82	209.36	208.78	208.65	208.65	209.02	210.39	209.67	209.36	206.78	209	213.47	208.88	211.93	208.8	209.45	209.94	208.66	209.18	210.1	204.49	208.88	207.63	208.54	208.29	206.92	211.15	209.6	209	209.27	211.55
204.96	200.27	201.63	201.04	201.32	199.47	199.95	204.88	202.62	201.32	204.6	199.27	200.94	203.94	203.36	201.89	202.98	202.25	203.89	206.04	203.45	200.11	205.44	201.88	205.14	203.36	201.85	201.77	203.25	199.31	203.62	203.25	201.46	197.97	200.97	205.27	205.26	205.63	205.58	203.93	199.65	199.58	203.44	205.33	204.61	201.86	205.68	203.56	204.13	199.37
210.3	210.1	210.88	211.93	212.66	206.57	213.3	211.67	211.06	215.58	209.98	215.76	210.83	212.34	210.86	213.86	212.01	212.06	214.66	208.44	213.25	211.86	213.57	211.07	211.83	214.68	212.36	210.79	214.48	210.96	211.89	211.46	210.02	211.27	210.68	212.05	212.47	209.12	210.55	211.74	211.98	211.43	210.04	213.68	214.25	210.07	212.66	210.93	211.15	213.58
211.05	213.98	210.72	212.71	214.74	213.06	212.99	208.26	212.31	213.05	214.55	208.62	211.76	214.58	210.96	210.92	212.51	210.77	214.35	212.54	212.98	210.1	210.71	210.51	211.13	212.76	211.65	211.9	213.89	214.19	212.48	208.77	212.46	212.38	210.6	214.51	210.39	211.07	212.44	212.53	210	213.47	211.05	211.2	211.22	213.67	212.74	210.96	214.46	211.31
216.04	218.9	218.06	218	213.93	213.02	219.48	216.31	219.11	219.83	216.84	215.69	214.24	219.04	217.04	213.82	215.81	218.63	218.97	214.44	217.14	216.61	218.96	217.73	219.6	214.56	219.28	216.82	218.83	217.96	218.23	215.23	220.19	215.41	218.06	215.82	217.83	214.2	218.53	216.32	219.32	216.57	218.28	218.44	215.79	217.67	216.27	218.99	215.51	215.11
205.01	203.37	204.85	205.68	204.72	205.2	204.67	205.65	204.41	201.61	206.6	201.88	206.05	201.44	200.75	206.74	205.43	204.14	205.01	205.34	205.72	204.78	208.75	205.33	206.77	205	205.71	205.16	201.93	203.4	206.28	207.07	205.43	203.6	203.21	201.64	200.93	204.02	206.71	204.07	207.32	202.62	201.34	203.06	202.62	205.9	206.66	203.99	205.76	203.2
205.55	205.98	207.15	208.79	209.27	208.97	205.46	210.34	207.51	207.64	208.12	207.08	210.03	209.1	206.02	209.31	210.56	208.28	208.37	208.96	210.55	211.89	209.94	211.99	208	205.92	210.01	207.57	208.19	209.1	209.85	207.51	209.78	207.54	209.37	209.74	207.41	208.11	208.74	205.4	208.66	210.92	207.6	206.73	206.23	210.86	209.81	208.46	210.05	208
217.09	215.16	217.25	217.56	222.04	217.16	214.49	215.82	215.95	216.66	218.62	212.5	215.73	216.74	217.76	213.95	216.91	218.13	217.12	214.07	219.75	215.29	214.24	215.41	218.54	219.23	213.72	216.12	216.68	217.29	218.31	221.9	220.44	215.06	218.71	219.6	217.42	214.25	216.36	217.48	217.95	217.82	216.25	215.94	218.27	217.77	217.7	217.07	218.62	215.36
199.04	200.77	201.76	196.75	197.26	197.92	198.03	196.15	197.82	202.47	200.5	200.89	199.07	194.5	201.49	198.68	197.91	199.94	201.75	202.33	196.75	197.89	202.83	197.38	199.03	197.37	200.64	197.56	198.22	198.02	197.64	200.64	199.09	201.33	199.41	200.98	197.55	196.45	198.06	200.09	197.83	199.9	201.61	203.17	204.02	199.45	197.88	197.85	201.7	203.84
210.05	211.84	214.7	213.63	210.74	209.64	213.78	209.05	211.43	211.97	211.15	213.61	211.21	209.41	211.62	215.68	212.26	213.3	211.45	212.34	212.17	209.93	210.69	212.72	211.06	215.18	211.01	212.83	211.71	213.28	209.04	213.19	209.68	214.26	213.16	210.82	211.2	211.69	211.22	211.61	211.19	210.37	212.52	209.35	210.88	212.02	210.25	208.93	212.54	210.89
210.28	210.42	213.85	210.54	212.05	213.29	211.92	213.97	217.97	212.16	211.77	212.99	214.24	213.75	214.47	213.88	210.81	212.3	214.22	214.65	213.95	214.18	213.06	210.64	212.14	211.88	214.93	210.79	214.63	215.09	213.28	213.04	211.74	214.21	213.95	213.16	213.62	212.99	213.42	212.6	214.31	211.27	212.34	212.31	212.86	212.83	215.47	209.62	211.09	210.97
212.01	212.47	212.74	212.99	211.06	215.12	216.21	214.1	212.05	212.84	210.68	211.55	209.21	213.2	211.54	213.01	216.05	212.46	210.49	214.29	211.71	215.47	213.28	212.93	214.01	211.28	208.43	212.08	214.6	209.82	212.95	213	214.13	215.74	213.88	212.28	212.2	213.73	208.88	214.74	209.4	214.21	215.53	212.35	213.64	210.68	213.12	214.61	211.64	213.06
220.49	218.67	218.24	217.04	219.03	216.59	218.6	217.31	218.81	215.84	217.97	218.63	215.25	216.34	219.4	219.58	215.92	217.8	219.25	218.51	220.59	212.91	215.99	216.37	218.75	217.13	218.04	214.11	216.93	216.02	220.19	219.92	217.05	215.87	218.47	217.91	215.52	215.66	217.81	217.15	217.44	218.86	215.73	218.43	219.75	215.63	217.9	217.71	216.43	218.02
201.25	201.46	201.1	201.69	197.29	203.38	199.36	197.87	202.58	201.34	197.7	200.74	199.31	198.49	201.35	202.53	200.55	201.29	197.28	200.56	200.56	199.52	200.82	199.55	201.61	200.96	198.88	202.08	201.16	201.27	201.74	199.09	201.31	200.15	202.47	198.84	198.8	198.95	201.51	201.66	200.63	200.03	202.02	197.6	198.91	195.77	200.1	202.71	202.11	200.91
192.55	193.82	195.88	194.78	195.7	192.38	190.72	193.92	194.48	194.73	191.75	191.24	193.51	195.59	190.95	194.56	194.73	193.69	193.51	194.37	193.51	194.2	192.63	193.3	195.67	194.12	196.16	194.78	193.57	197.65	196.37	192.43	191.77	196.46	195.61	194.02	192.59	193.24	193.45	198	194.47	197.39	193.16	191.93	193.12	197.25	193.3	194.79	197.64	194.83
215.37	210.44	213.01	211.71	214.3	210.19	211.27	210.18	209.15	210.38	208.7	209.96	212.31	209.81	211.74	213.72	209.93	211.57	211.98	209.19	211.33	209.75	211.5	211.78	211.54	214.56	210.9	212.33	211.33	211.72	213.28	208.4	211.81	211.13	211.03	212.69	212.18	211.66	212.22	212.7	210.42	211.73	213.29	213.66	212.48	211.8	210.5	210.19	212.75	210.83
209.72	206.25	208.11	205.78	209.95	207.35	207.48	207.53	208.09	209.43	207.54	207.96	206.9	205.04	207.4	209.42	208.1	207.94	209.64	207.36	203.97	208.17	208.27	207	206.93	207.41	205.91	207.68	209.55	210.6	209.13	208.76	202.91	207.26	204.68	208.58	206.92	204.96	206.42	208.72	210.02	209.34	209.26	208.14	208.98	202.5	208.92	207.16	207.89	205.46
203.16	203.49	202.61	202.97	198.92	202.44	203.49	203.5	201.11	200.04	199.21	201.92	201.06	200.11	203.06	201.19	202.22	200.6	205.18	205.1	199.39	199.43	202.55	200.1	203.51	205.16	200.85	202.21	204.56	202.24	203.23	201.44	201.78	203.76	204.4	205.94	202.14	201.84	200.72	203.66	201.97	203.84	203.12	205.12	201.63	203.86	206.11	200.13	201.17	205.18
202.84	204.67	202.17	202.94	202.01	200.71	202.38	201.73	200.3	203.96	200.83	203.83	203.22	203.89	204.24	200.74	200.04	203.3	201.69	203.31	203.7	203.48	205.12	200.31	201.39	203	202.95	201.41	200.54	204.55	201.16	204.11	202.46	202.11	203.47	203.1	199.3	204.03	206.15	199.32	201.69	199.81	203.24	202.82	202.19	202.48	204.47	205.58	202.35	204.22
205.74	202.74	200.62	201.65	202.59	203.28	203.7	204.02	202.11	204.63	204.51	201.16	201.52	200.26	202.73	204.73	203.96	202.53	204.76	203.18	207.43	202.75	204.75	204.68	200.83	205.53	204.63	203.22	198.92	200.87	203.63	206.18	200.92	203.16	201.58	206.72	203.31	201.22	203.24	202.05	203.78	206.69	206.92	207.09	203.48	207.77	204.36	198.8	203.28	205.01
200.89	202.78	201.56	204.43	205.17	203.33	202.62	201.3	204.24	205.71	201.91	203.68	204.64	204.13	209.82	206.22	201.73	203.63	205.79	206.28	203.14	205.05	204.52	203.63	203.89	206.42	202.74	204.75	201.01	204.93	205.66	200.65	205.51	201.07	203.5	203.55	200.92	201.15	201.83	203.57	204.45	200.96	204.72	203.96	200.09	204.09	207.08	201.75	208.17	200.9
206.43	206.13	199.66	201.36	202.57	203.06	202.88	203.06	200.23	202.95	205.49	205.47	204.26	203.39	201.38	202.83	203.71	202.93	204.49	203.85	203.31	200.87	204.29	201.33	204.3	203.68	205.29	203.52	205.04	204.62	205.74	204.6	201.36	204.46	203.1	202.32	202.08	201.52	204.1	203.73	204.16	203.62	202.41	201.78	204.5	204.19	207.18	201.76	201.27	201.61
214.3	217.67	217.27	217.36	218.36	214.36	215.47	214.4	218.25	216.57	214.95	216.23	216.38	220.71	218.23	216.64	214.72	218.49	213.47	216.99	217.79	216.88	218.97	218.78	215.06	217.04	216.46	215.79	218.16	219.68	214.28	215.93	216.32	219.63	217.45	218.2	220.58	214.91	218.55	219.2	216.2	218.78	213.92	217.36	218.23	218.89	218.86	219.27	216.88	215.44
193.74	197.83	194.2	198.59	193.22	196.48	189.03	191.51	193.58	196.55	194.01	194.55	195.16	194.14	196.52	196.68	195.61	197.61	194.53	198.6	194.84	197.18	195.19	193.33	193.9	194.5	195.48	194.42	198.2	194.79	197.89	197.07	196.46	194.23	198.19	196.98	195.6	194.06	192.38	193.13	193.68	193.5	193.86	193.25	196.81	195.98	194.16	195	199.85	193.72
214.43	219.72	218.5	218.72	219.26	216.01	218.66	220.46	219.25	217.45	218.47	217.63	220.46	214.8	216.71	212.95	213.35	218.8	217.43	218.08	214.32	215.56	214.83	216.98	214.05	217.24	220.49	215.61	213.27	214.84	214.5	218.64	218.02	220.75	216.01	219.3	216.76	217.09	218.22	216.58	217.64	220.59	220.63	215.48	214.41	217.8	217.12	214.78	218.77	216.13
195.25	200.86	196.94	200.34	196.98	197.58	198.76	199.93	198.52	199.19	197.53	200.82	196.67	198.72	196.98	200.62	198.27	196.25	197.89	198.97	197.58	196.98	196.11	196.35	199.42	201.38	196.56	194.16	198.35	199.3	198.2	198.94	204.47	198	197.92	200.52	197.05	195.49	199.98	201.27	196.66	197.85	198.46	197.89	195.95	199.1	194.29	200.57	196.34	197.45
208.57	207.2	206.72	209.45	210.74	207.88	210.22	212.51	208.2	209.18	209.63	208.62	208.8	209.29	207.43	207.18	211.03	207.59	208.86	208.13	206.82	210.28	208.23	207.83	209.41	203.85	210.59	209.16	207.31	208.46	209.2	206.57	210.93	207.2	210.21	206.74	208.38	210.94	210.8	209.87	206.73	208.05	206.82	209.68	210.06	209.38	209.57	205.42	207.07	208.39
206.7	205.02	204.97	203.66	205.81	206.42	203.13	204.39	202.72	203.97	203.18	204.36	202.89	203.34	203.14	202.74	203.54	203.36	204.09	203.59	200.37	203.77	206.34	201.93	205.35	204.11	206.14	200.84	207.39	200.87	202.09	204.87	205.02	200.98	203.55	203.89	204.23	205.9	201.6	203.3	203.31	204.32	206.93	205.9	201.59	205.04	203.49	205.2	205.67	204.83
207.06	209.41	208.65	207.89	204.67	210.13	211.9	207.37	208.56	209.92	209.77	210.39	210.89	208.33	207.57	202.72	207.41	207.64	206.32	208.06	207.27	210.16	209.46	208.42	206.59	208.18	207.93	209.06	208.6	209.42	207.53	206.83	208.43	209.15	208.9	206.76	208.88	209.28	211.49	208.31	208.75	208.2	206.76	210.71	209.08	211.92	206.66	207.09	210.59	210.6
200.82	201.42	203.98	206.49	205.58	203.63	202.27	201.82	203.99	202.62	204.93	201.99	203.24	201.52	207.23	203.66	202.71	203.29	203.97	202.71	204.91	206.29	204.84	206.29	199.71	202.12	202.43	202.91	203.35	201.69	201.57	203.65	204.84	204.61	202.84	200.2	203.46	198.25	205.97	204.46	204.89	205.67	203.82	203.35	200.71	205.12	205.13	202.01	204.13	204.77
201.06	202.51	203.48	201.85	204.38	205.1	203.78	200.02	206.81	204.61	201.34	207.41	200.96	207.27	203.51	206.46	201.92	203.49	204.5	201.64	202.2	205.16	201.34	204.67	204.21	206.71	202.43	203.11	200.68	204.74	203.2	204.01	203.32	205.51	204.84	202.43	204.82	202	203.53	202.55	202.19	202.01	202.79	205.09	205.98	200.43	203.68	204.14	203.87	204.16
203.54	203.37	200.11	204.56	200.02	206.48	201.29	201.05	201.27	202.02	203.12	203.98	201.9	204.85	203.44	203.21	202.36	204.51	205.55	201.33	201.61	202.21	204.61	199.27	202.89	199.75	202.14	201.39	204.32	204.01	202.25	204.71	201.37	201.41	203.73	204.13	200.71	202.15	199.69	201.24	204.22	202.18	199.12	201.85	202.62	200.3	203.79	198.1	201.69	203.03
218.06	216.93	216.17	213.53	215.8	215.08	217.31	217.73	216.06	213.87	217.49	217.24	212.04	217.96	221.08	218.3	216.45	217.24	216.62	218.48	219.28	214.67	218.23	218.74	216.34	215.64	217.33	219.25	218.42	217.83	218.49	218.26	217.93	218.17	214.48	219.3	217.49	214.14	218.78	219.99	215.32	217.2	219.37	218.53	214.67	216.03	217.67	219.16	216.68	217.9
209.89	208.14	207.96	208.11	210.54	211	207.55	206.92	206.03	209.42	207.66	210.34	210.3	205	208.25	208.19	211.02	206.34	207.15	207.21	207.41	208.38	208.63	207.82	207.31	208.47	206.28	207.49	211.59	210.5	203.25	205.76	208.66	205.85	206.37	207.58	205.66	209.62	207.25	209.35	207.21	206.56	211.57	208.29	208.26	206.85	208.82	208.75	209.6	206.76
199.22	201.28	197.97	199.77	197.79	197.32	200.85	198.35	201.25	198.42	200.63	200.08	197.78	198.07	197.89	201.63	201.31	199.82	201.64	200.84	201.3	199.82	198.36	199.98	199.24	198.93	199.73	201.57	201.58	200.86	198.58	201.16	198.39	199.98	201.24	200.14	197.74	201.05	198.81	199.98	198.89	197.81	200.37	200.93	198.5	200.76	200.66	198.73	197.71	197.83
211.69	208.74	210.39	211.79	209.71	211.65	209.68	208.07	208.73	209.21	210	210.14	210.13	209.33	211.7	209.78	211.6	213.34	209.79	208.63	207.61	210.21	207.73	209.4	211.85	205.65	212.5	209.05	211.91	207.05	210.6	208.92	209.96	207.33	208.21	211.4	208.95	210.41	208.46	211.92	212.52	206.56	211.34	210.92	207.44	208.26	208.41	214.24	207.77	209.93
211.19	210.24	211.05	211.56	212.37	212.44	212.84	209.98	211.74	211.97	210.8	211.81	213.31	209.55	212.95	213	211.62	210.61	211.39	208.72	208.76	211.5	212.95	211.59	211.83	213.28	211.96	210.33	212.12	208.84	213.06	212.52	209.82	216.16	211.13	213.18	212.41	209.25	210.83	210.86	208.6	210.03	212.29	211.31	213.81	211.79	210.61	211.95	209.21	211.44
205.97	208.87	209	209.94	208.07	209.38	209.26	208.18	211.43	207.51	210.07	211.18	209.05	208.08	209.52	210.18	210.53	205.9	208.36	208.11	207.31	208.1	205.43	205.85	205.42	208.2	207.97	208.42	208.86	213.3	210.02	207.44	208.48	209.63	209.13	208.8	208.73	207	207.97	208.2	209.15	209.8	208.38	208.49	206.88	209.31	207.71	209.47	208.61	207.79
200.88	199.26	199.77	201.58	202.36	202.43	200.44	200.65	198.93	197.71	199.45	204.35	200.35	199.81	202.12	197.65	200.9	201.37	197.93	202.89	199.66	202.3	200.74	201.39	199.27	203.37	200.81	204.8	197.08	203.24	203.3	200.3	198.36	194.86	200.19	201.7	202.23	201.42	198.87	204.58	197.4	201.27	197.92	201.61	201.04	200.37	202.6	201.27	200.48	204.06
205.14	205.34	203.68	206.48	207.17	205.71	206.58	207.81	207.46	204.91	204.3	205.21	205.41	205.93	204.71	208.55	204.96	206.21	207.38	206.09	207.59	208.96	206.8	203.88	203.91	208.91	209.17	203.66	205.28	208.37	207.7	207.11	201.23	205.67	205.96	207.31	204.67	201.48	204.02	202.53	205.38	203.16	207.53	202.65	201.43	207.77	202.69	204.52	207.09	203.51
203.54	201.86	204.96	205.2	206.07	205.35	204.68	204.65	203.9	203.91	204.43	203.01	203.52	203.98	201.74	207.28	204.94	203.45	203.3	203.82	200.49	204.87	207.23	204.69	207.51	206.08	205.14	206.64	203.87	205.78	202.93	205.55	203.13	206.34	206.62	205.07	206.89	203.84	203.81	204.65	205.6	203.04	206.53	203.9	203.8	205.8	206.22	206.16	205.6	205.47
200.07	200.02	200.14	202.34	200.25	203.51	202.04	203.23	202.85	202.33	204.79	201.89	205.29	198.55	199.95	197.81	202.43	202.32	201.77	206.55	201.58	199.99	203	205.5	202.66	197.83	203.45	200.44	200.01	206.22	202.28	201.27	203.36	199.3	201.45	198.71	201.99	196.46	204.8	200.69	201.99	205.16	201.78	201.2	204.83	202.76	199.96	198.71	203.15	202.89
210.4	209.05	207.76	211.26	210.48	209.67	211.96	210.98	207.74	211.27	207.68	208.67	208.09	206.94	206.82	207.83	209.54	207.75	210.75	209.18	206.4	208.47	210.39	208.09	205.82	208.94	208.35	210.78	209.09	206.28	208.41	208.73	212.37	211.91	208.98	208.49	205.72	209.98	209.68	208.72	209.31	209.5	204.37	207.55	210.78	207.91	208.59	207.55	210.01	207.59
209.39	211.01	209.78	208.95	204.02	207.29	207.18	207.32	207.63	210.64	206.51	204.82	209.87	209.87	208.29	208.73	208.13	207.93	207.98	209.33	212.15	206.66	208.93	208.7	212.57	207.37	211.2	208.14	209.65	208.39	209.48	209.25	208.09	208.27	206.18	209.71	206	207.06	208.01	210.49	207.25	209.28	206	207.21	210.84	208.51	208.92	209.71	210.49	207.16
212.26	210.28	204.54	208.14	206.67	210.15	210.42	207.57	207.42	209.01	208.98	207.16	207.66	209.41	204.91	207.36	210.85	208.51	208.06	205.95	208.85	210.02	209.87	208.24	209.3	208.86	209.46	207.59	207.37	208.46	213.15	210.06	206.32	209.13	211.07	209.16	207.91	209.73	208.86	210.04	210	209.12	204.08	211.29	207.48	204.87	207.59	207.04	210.24	206.11
206.12	206.92	209.35	207.52	208.41	210.94	209.75	206.49	208.61	204.25	207.65	207.87	209.85	208.45	209.72	208.1	207.84	206.07	207.44	208.25	205.02	207.79	211.37	208.13	208.34	206.72	205.03	205.09	210.39	208.72	207.15	206.31	209.3	205.56	206.65	205.38	209.81	208.09	207.81	207.35	207.95	207.82	207.36	207.68	209.62	205.9	209.19	204.15	202.91	209.27
210.92	212.61	207.48	209.39	207.91	207.31	206.87	209.15	208.06	208.81	207.85	208.65	209.32	208.22	210.08	206.74	208.03	206.98	206.39	210.41	209.81	207.9	209.64	208.8	207.46	207.11	209.19	208.72	208.34	211.48	210.02	207.76	208.49	207.91	209.47	207.12	210.45	208.45	213.23	210.27	208.07	208.28	208.85	208.62	209.58	208.92	209.65	207.77	206.85	209.83
197.33	198.6	198.11	199.08	202.08	197.19	199.79	196.74	198.01	195.97	198.56	199.78	198.67	202.23	201.74	195.62	199.94	197.07	201.83	198.05	198.68	199.22	196.19	202.01	197.46	198.05	198.21	200.59	196.32	198.96	198.5	197.46	198.49	203.29	196.96	194.81	199.61	200.8	199.52	199.28	198.35	199.62	198.78	199.64	202.61	197	197.25	195.57	198.69	195.55
217.8	219.64	218.47	216.04	216.94	215.18	218.77	215.88	217.78	217.26	216.42	218.07	216.58	215.1	219.32	213.79	218.71	217.94	216.46	215.62	216.21	217.28	219.6	216.61	215.42	216.19	217.85	216.11	215.96	217.44	218.45	218.05	213.22	215.7	218.79	213.22	218.72	215.02	215.23	216.46	215.66	213.57	217.97	217.65	212.94	219.05	217.31	215.91	216.52	219.72
204.29	203.09	203.4	203.83	204.7	199.84	200.99	203.32	201.58	202.38	204.01	202.08	203.72	202.19	202.46	202.4	205.46	204.71	205.74	203.76	201.25	201.62	204.32	203.3	202.08	202.55	206.78	204.16	205.82	202.2	205.01	204.03	205.41	207.12	204.08	202.99	206.29	202.71	203.62	200.54	207.23	203.39	205.12	206.48	201.64	206.15	201.66	205.1	203.51	203.61
205.21	203.03	204.3	203.67	204.41	204.05	206.28	205.06	203.3	207.48	204.24	205.53	202.71	204.73	200.94	203.32	203.22	202.58	204.14	203.14	201.99	205.76	203.24	202.25	204.2	202.3	202.06	205.03	206.61	202.14	204.24	204.77	206	205.26	203.16	202.17	202.56	205.08	205.33	200.59	201.81	203.55	201.25	206.97	204.21	201.99	206.97	200.57	201.51	203.71
205.77	208.41	208.3	205.04	208.84	207.24	211.09	210.62	209.48	205.44	208.52	207.87	207.43	207.76	207.73	207.58	208.4	205.34	207.59	208.68	211.05	209.75	211.77	208.53	209.17	208.75	209.12	208.96	209.39	204.36	208.83	207.44	209.08	210.19	210.64	204.69	206.8	207.96	210.05	207.39	210.45	208.72	208.66	209.32	208.38	209.55	211.19	208.43	207.58	208.89
207.77	208.85	212.05	211.27	206.55	208.51	209.97	208.34	209.7	206.46	205.27	206.45	207.91	209.66	207.92	207.54	208.8	208.94	210.24	210.75	207.28	208.96	211.41	206.5	208.6	209.38	209.05	208.18	209.47	207.39	206.83	208.18	209.28	206.76	208.01	206.63	208.15	205.58	209.28	206.53	208.11	209.84	212.25	208.62	208.58	206.69	207.64	207.29	208.75	209.73
216.9	216.02	216.38	216.72	220.01	216.4	215.1	217.42	217.89	218.78	217.57	214.65	215.57	216.52	220.42	217.97	215.03	221	219.01	216.59	216.49	219.79	218.42	216.27	218.37	218.87	219.67	214.45	222.06	218	215.86	216.96	218	219.06	216.14	217.77	217.55	217.64	219.09	219.02	218.86	220.53	216.27	218.8	216.6	221.18	221.47	217.68	222.89	221.47
208.94	213.29	206.97	209.2	205.99	211.94	208.36	210.99	207.95	207.96	211.62	205.86	207.16	205.69	208.05	209.38	204.09	208.04	211.5	207.88	211.4	207.16	207.1	209.98	206.23	210.67	207.75	211.68	209.26	209.8	206.62	208.57	206.94	210.3	209.9	208.61	209.41	211.1	207.8	207.94	207.64	204.84	208.8	206.96	203.66	211.89	211.34	207.84	208.49	209.54
209.38	211.34	210.43	207.2	209.83	209.68	212.37	212.1	211.31	209.45	206.79	208.3	212.07	207.02	209.17	210.78	210.8	206.11	207.96	204.7	210.51	210.31	211.55	208.55	208.76	211.88	210.49	209.77	208.05	208.71	209.13	206.9	206.22	208.92	208.12	207.34	205.73	208.48	211.66	211.35	208.3	209.41	206.56	209.15	210.94	208.43	206.12	208.67	205.8	206.83
207.77	210.53	212.84	210.69	208.96	211.08	207.97	208.02	209.43	210.26	210.45	211.55	209.81	212.61	209.04	209.4	213.38	212.18	213.65	208.03	205.63	205.87	209.17	209.25	211.34	208.67	211.36	211.45	207.53	209.41	210.25	207.87	205.75	210.16	207.67	209.64	211.21	210.14	204.39	208.91	209.07	210.17	210.03	206.86	210.79	210.1	209.91	206.73	206.94	210.52
207.82	203.3	205.89	201.47	204.98	202.27	206.16	204.69	202.55	201.69	202.7	200.96	203.62	202.78	202.86	203.47	203.41	201.92	202.77	201.98	204.51	202.35	204.79	203.2	203.02	200.23	201.8	204.18	203.32	206.82	202.92	205.19	204.86	205.42	206.63	205.81	201.9	202.65	199.78	201.71	205.76	203.57	202.23	205.21	205.83	203.45	203.9	202.37	203.44	201.8
210.11	212.6	210.88	209.82	209.59	212.99	212.04	213.71	214.94	213.7	213.74	209.93	213.18	211.29	214.88	212.62	211.55	210.12	211.78	208.72	214.45	211.17	210.62	212.22	213.67	211.87	213.18	210.85	212.78	210.76	213.47	212.66	212.8	212.27	211.58	211.34	212.5	208.82	212.56	210.58	207.74	210.32	209.65	210.71	208.98	210.39	214.43	212.17	216.75	209.72
203.05	203.36	204.04	206.03	202.71	204.21	204.23	206.66	206.54	209.61	206.38	205.05	204.28	204.48	204.04	205.62	207.79	206.01	206.64	207.64	202.92	201.22	202.79	205.43	202.65	204.44	207.09	204.37	203.25	207.06	204.62	204.18	206.29	207.09	207.26	208.47	205.08	206	206.43	203.26	204.4	205.28	202.4	205.48	204.21	206.03	207.05	205.12	207.8	206.99
203.48	204.67	205.65	205.09	204.21	207.06	205.16	206.53	204.84	203.91	204.33	204.97	206.01	207.73	208.19	203.68	206.77	207.47	206.46	206.19	204.74	204.09	205.04	202.55	207.36	207.08	203.9	204.11	208.84	208.93	206.58	206.02	207.48	202.55	203.85	207.54	206.13	202.17	205.51	205.78	207.76	205.63	203.27	204.17	204.31	205.62	205.5	205.48	206.31	204.56
201.15	198.57	199.21	201.49	203.34	201.03	199.6	202.29	200.61	199.96	199.62	202.41	197.66	198.69	199.11	199.72	198.19	200.23	201.42	202.02	199.65	197.64	198.2	200.31	198.69	201.59	198.6	198.73	202.89	199.08	200.18	200.26	199.01	201.59	203.92	200.57	201.64	199.68	203.39	197.65	199.81	201.62	199.07	200.1	197.47	201.56	198.34	201.11	201.38	203.99
204.04	202.62	203.51	201.48	202.13	202.36	204.16	205.52	201.46	203.88	198.5	208.21	201.93	206.01	203.8	204.69	204.07	204.1	202.98	203.74	203.96	201.84	202.2	203.84	203.43	202.16	203.89	202.45	203.33	203.77	202.59	204.04	200.47	202.16	200.59	201.72	202.75	202.59	203.46	202.73	202.09	203.69	199.92	203.4	205.85	200.3	202.69	201.26	200.06	201.23
204.01	202.31	203.46	201.35	203.9	204.98	203.07	203.51	205.17	204.2	204.98	200.74	201.8	201.4	204.1	204.53	202.88	201.88	201.34	202.36	203.19	205.29	204.66	204.89	200.99	201.33	198.79	203.35	201.46	202.31	202.95	201.47	200.81	200.32	201.89	200.24	202.23	203.41	200.92	201.24	201.65	201.76	203.32	200	201.27	203.76	200.87	202.35	205.37	203.54
209.95	212.43	213.86	212.13	214.36	214.7	212.59	212.32	212.96	213.29	214.95	212.25	212.12	214.03	208.74	212	212.53	213.91	212.2	212.35	211.48	210.7	213.25	212.14	214.68	213.4	211.47	210.61	212.48	211.84	211.99	213.72	210.9	213.02	210.39	213.61	212.98	211.93	212.95	211.79	210.98	209.35	215.04	214.79	210.09	213.4	211.21	212.46	213.18	209.86
219.08	216.31	215.57	216.57	214.44	219.04	218.23	219.07	217.68	217.04	220.44	216.39	216.12	218.94	216.28	221.29	218.55	218.63	217.97	214.96	216.24	216.26	214.87	215.03	215.6	216.07	216.83	215.12	215.53	215.54	218.95	217.23	218.74	220.11	217.8	215.25	219.12	217.14	216.54	216.29	219.5	218.66	217.75	218.92	218.44	217.65	216.03	218.43	216.69	220.27
203.75	205.45	205.44	206.46	204.94	205.58	205.1	201.86	205.69	205.7	200.38	203.11	204.71	204.24	203.87	204.2	206.02	201.38	205.53	204.15	206.31	203.24	204.24	203.88	205.88	205.57	206.72	205.16	201.81	204.92	203.92	204.53	206.29	204.25	205.21	204.27	204.1	204.98	204.74	202.69	203.25	204.12	205.25	205.97	204.39	206.19	205.81	206.93	205.46	205.6
216.45	216.37	216.33	217.75	216.92	217.19	213.97	219.53	216.03	215.54	216.13	216.71	214.47	214.5	218.93	218.91	214.24	215.95	215.25	219.91	214.27	219.59	215.81	219.66	217.38	218.48	218.02	217.35	215.89	215.47	214.98	215.83	217.11	217.53	216.96	219.69	215.7	217.17	217.59	216.82	217.81	218.95	220.4	215.35	215.33	218.36	216.51	216.46	216.6	218.18
199.63	199.18	199.56	203.85	198.31	198.33	200.27	197.1	198.62	201.76	198.43	199.55	200.71	196.05	199.29	194.52	198.13	200.07	198.5	201.43	197.91	198.15	198.29	200.2	199.49	198.1	201.65	197.4	200.87	200.06	201.78	196.68	197.97	198.23	201.89	203.03	198.11	200.82	198.91	200.14	197.83	200.63	196.44	197.61	197.77	199.86	199.95	201.31	202.31	202.32
208.87	208.08	207.28	206.78	206.89	207.78	207.46	209.15	208.8	209.99	207.74	212.55	212.08	208.11	207.4	205.38	208.04	206.08	209.36	208.53	207.74	206.46	205.91	207.14	208.84	208.56	208.05	209.59	208.22	208.04	205.63	206.78	209.36	207.32	207.1	207.98	209.18	208.98	205.89	206.59	203.84	207.11	207.63	207.74	207.06	205.94	207.62	205.17	208.35	211.25
206.06	204.82	203.52	202.87	203.41	203.5	205.36	201.53	202.86	206.08	204.73	203.68	203.08	202.08	205.88	201.12	203.73	206.92	203.84	202.21	204.23	203.75	203.35	201.35	203.79	201.84	204.31	203.3	201.57	203.17	203.24	205.18	204.56	202.59	203.14	202.93	204.65	202.91	203.33	200.81	206	202.61	205.32	203.85	202.62	207.56	203.89	203.9	202.3	204.45
200.78	200.57	200.81	201	200.28	200.36	196.86	198.03	202.48	199.94	198.67	201.59	199.2	200.07	201.09	199.68	197.82	197	196.46	201.9	198.51	199.24	201.61	201.24	199.3	200.07	198.65	198.8	198.09	202.71	198.4	201.54	201.77	200.92	200.35	201.55	197.78	199.58	199.5	201.37	202.47	201.28	200.83	198.51	200.87	200.2	201.6	199.15	198.17	201.81
209.37	207.73	208.52	211.59	209.95	208.83	212.98	211.01	211.68	206.3	209.82	210.3	205.54	208.29	208.62	210.06	211.37	207.81	212.3	210.4	208.27	209.91	209.98	208.19	212.6	205.99	208.62	209	208.61	212.03	208.82	205.36	209.79	205.43	209.37	210.25	209.42	210.93	209.9	210.86	207.63	208.63	208.37	205.93	207.7	208.19	211.23	209.64	210.35	208.93
204.69	203.89	199.18	202.01	201.13	201.51	204.36	201.2	200.93	202.42	201.4	204.48	205.67	204.21	203.42	203.17	202.96	200.96	202.8	200.5	201.31	206.58	202.44	203.2	200.5	201.71	202.17	206.18	199.66	200.79	204.45	200.8	204.13	202	202.59	201.91	203.58	202.35	201.83	202.95	201.82	201.85	199.83	198.89	202.36	204.44	201.43	202.48	204.67	203.34
212.34	208.76	209.17	211.72	215.7	208.26	212.49	211.05	210.31	211.84	207.61	215.24	209.57	209	212.58	209	210.14	211.8	210.36	211.21	211.51	210.55	211.39	212.94	210.99	210.36	212.45	210.36	208.82	211.52	212.04	215.72	214.96	213.85	210.98	207.51	209.82	211.57	212.21	211.35	210.16	209.68	212.59	209.45	211.71	210.64	211.38	212.93	210.13	212.19
194.99	192.77	196.02	191.31	194.96	193.32	197.32	195.36	195.27	196.98	193.08	195.84	194.93	192.62	193.52	191.39	193.21	192.5	194.62	193.47	195.36	193.28	191.78	190.77	194.06	191.36	193.61	193.01	194.02	193.68	192.66	193.79	192.19	194.45	193.19	191.1	196.3	197.5	191.86	195.42	192.3	194.47	192.84	195.08	194.2	194.46	193.79	191.46	196.09	196.86
204.51	205.82	206.92	201.41	203.49	207.96	204.87	203.02	204.24	207.85	204.24	207.71	208.03	204.6	206.74	208.74	203.49	204.27	202.76	203.44	208.63	205.14	204.07	206.02	204.48	204.21	205.26	207.64	204.62	206.06	205.03	206.07	205.77	206.02	206.33	209.2	206.3	206.7	205.08	205.75	206.99	204.61	205.8	203.4	205.85	206.98	207.26	204.86	208.24	204.67
217.41	215.77	217.41	215.86	218.16	218.5	210.59	218.83	216.91	216.82	214.81	215.86	218.29	217.57	215.16	215.16	218.1	215.73	218.65	213.77	216.56	216.07	216.51	217.2	220.25	216.32	214.7	213.84	215.99	217.13	217.9	217.66	217.63	217.85	216.64	213.99	214.97	216.22	217.31	218.5	217.87	218.82	212.83	214.7	217.94	215.2	213.79	215.46	213.6	215.72
204.4	205.81	204.33	206.49	207.2	202.91	206.08	203.88	207.69	207.1	204.17	205.18	206.37	202.77	204.78	205.09	205.45	205.06	204.05	208.4	204.29	205.99	204.28	205.21	205.54	204.96	202.83	204.77	206.44	207.49	206.16	204.77	203.76	202.88	203.27	207	206.03	202.78	203.92	205.3	204.9	203.18	208.69	207.49	204.18	207.58	203.47	203.93	206.96	206.46
205.82	209.43	210.83	210.8	207.93	210.6	207.38	208.64	209.49	206.57	206.61	209.05	208.71	208.08	207.11	209.54	210.51	207.83	210.26	205.67	208.63	209.08	206.78	209.85	205.25	209.09	210.54	205.77	205.05	207.65	207.94	209.08	205.08	209.15	208.55	204.11	208.3	207.66	209.32	210	206.27	207.45	207.13	203.61	209.32	206.85	207.89	206.37	207.6	209.92
205.73	211.98	208.69	207.87	211.18	208.59	206.91	208.01	206.21	209.06	207.63	207.02	210.34	207.89	208.69	206.43	209.68	207.73	205.85	209.93	209.39	210.04	208.73	212.82	212.26	204.27	206.87	207.93	208.19	210.02	210.61	207.2	208.89	209.05	205.2	212.01	211.86	204.64	212.44	208.47	207.2	209.19	210.32	206.29	210.11	208.87	208.87	210.98	207.18	210.49
209.8	208.23	209.01	209.56	207.96	206.89	210.34	211.83	209.8	209.24	205.44	207.54	206.8	210.68	213.18	209.7	212.24	211.72	208.86	211.35	209.04	207.53	209.73	205.76	207.88	208.1	208.87	206.5	209.94	208.53	209.44	208.36	210.37	211.56	210.94	207.87	208.01	211.86	210.4	209.26	209.8	206.08	207.32	211.75	209.47	210.33	208.12	209.6	208.33	212.04
213.33	209.55	211.84	213.61	213.35	214.33	211.31	210.22	214.67	212.54	212.92	213.58	212.84	212.89	215.76	214.41	211.35	214.13	211.53	212.36	214.96	211.38	215.32	212.82	213.6	211.97	212.77	215.18	210.86	210.8	213.61	211.93	211.93	213.56	213.04	213.11	212.77	212.1	214.58	212.81	209.26	210.74	211.97	211	214.26	217.07	209.68	212.16	213.46	209.87
202.88	204.27	204.57	203.52	202.27	205.68	205.06	205.41	201.97	202.57	204.7	200.89	203.58	206.88	203.13	205.31	205.81	200.32	204.67	201.06	204.06	203.26	202.45	204.09	205.25	202.55	206.19	204.22	203.36	203.66	206.74	202.25	205.13	206.02	199.75	200.78	202.84	204.94	200.74	202.99	206.05	205.14	206.27	204.53	204.24	201.84	204	206.66	204.57	204.15
208.89	209.76	207.25	209.13	204.47	208.64	206.96	211.79	204.69	208.76	209.94	204.46	210.16	206.58	207.84	208.3	206.61	209.59	207.86	207.8	206.47	207.21	209.21	209.1	213.16	206.98	209.63	208.74	208.87	208.33	210.59	207.77	210.73	210.47	206.51	209.1	207.96	207.61	212.33	206.8	208.81	207.05	211.64	210.48	208.16	210.14	206.22	211.62	208.44	210.44
214.4	209.77	210.57	215.57	214.38	212.82	214.42	211.23	208.81	212.73	212.73	215.19	210.69	214.75	212.59	210.83	211.45	214.36	208.2	214.06	214.64	210.89	213.18	211.98	213.62	214.94	212.06	211.75	211.31	211.48	215.21	213.15	213.24	212.79	214.81	213.72	214.85	212.46	213.2	213.52	211.37	212.61	213.98	211.86	213.51	214.37	212.95	214.29	211.72	214.31
195.8	197.81	198.4	196.8	198.57	196.85	196.31	197.09	198.64	201.44	195.61	193.54	196.45	199.12	196.18	196.94	197.6	197.58	199.89	197.78	198.19	200.07	194.82	197.75	199.39	197.1	197.67	198.42	193.4	197.52	198.13	198.46	200.65	198.74	198.08	200.86	196.85	197.15	196.69	200.03	201.19	199.56	198.3	197.71	194.91	197.18	198.34	196.35	195.05	198.19
208.17	206.78	209.83	211.09	210.2	208.29	208.47	210.61	209.7	209.49	210.65	208.46	210.9	210.14	209.21	207.82	208.49	208.89	207.7	209.56	210.57	208.03	214.78	211.26	211.71	208.95	208.18	211.67	213.26	208.03	209.21	214.59	210.56	208.65	208.12	209.51	207.44	211.57	211.79	208.07	212.82	210.81	210.16	213.16	209.59	211.9	208.99	210.35	210.35	210.48
200.25	199.01	197.08	200.51	200.75	200.79	197.95	197.28	196.78	198.73	195.32	197.95	197.16	196	198.55	196.32	198.58	197.07	197.73	196.21	200.01	199.29	198.26	197.17	195.36	197.74	199.3	198.64	198.04	199.59	194.66	194.36	201.18	201.18	197.64	199.09	201.29	195.48	198.65	197.73	199.39	199.87	197.38	196.85	196.87	201.23	198.01	198.43	197.83	198.31
201.08	200.16	198.7	198.37	200.75	201.09	198.65	197.72	203.45	196.21	196.65	198.16	200.51	196.65	198.97	201.51	198.75	199.17	199.4	200.97	203.17	200.37	198.14	201.71	200.79	200.43	197.34	199.93	199.55	199.21	197.88	199.54	201.31	201.78	201.02	197.5	198.48	201.3	200.06	200.56	196.66	201	198.11	199.84	199.61	201.3	198.56	198.62	201.12	200.12
199.87	205.25	206.34	204.45	203.97	202.22	202.77	198.69	201.24	204.5	202.35	202.39	200.88	203.42	203.15	203.99	202.72	204	201.35	202.54	198.6	203.28	202.48	201.26	204.2	203.58	203.79	202.54	204.39	203.26	200.69	204.1	204.11	204.22	203.27	203.29	204.02	207.08	204.64	205.48	200.36	203.95	203.37	208.18	200.72	202.29	201.72	202.85	202.44	205.33
199.57	203.27	202.07	199.44	200.92	201.76	200.74	197.02	199.71	200.79	198.75	200.59	197.98	196.15	200.18	201.63	198.85	203.18	196.44	197.22	201	200.47	201.38	198.84	199.52	199.76	198.99	197.77	200.29	199.66	198.77	198.74	200.54	199.98	199.01	201.7	197.06	199.34	200.82	198.27	199.66	199.99	199.63	199.44	199.77	199.89	197.16	201.89	199.7	200.66
206.08	207.74	210.56	207.54	206.42	208.62	206.86	206.25	207.57	208.15	209.8	206.59	209.09	204.05	207.47	209	207.28	207.35	206.94	205.88	210.84	206.38	207.75	208.59	206.49	206.45	208.5	209.91	208.89	206.86	210.99	208.28	207.45	207.97	206.48	210.85	208.54	207.67	208.36	208.07	209.06	208.77	209.99	206.42	207.81	210.53	206.76	209.4	208.4	207.44
203.67	199.89	200.23	203.49	206.32	203.08	201.51	202.65	201.57	202.16	202.25	205.5	203.37	203.25	199.29	204.07	202.82	205.16	203.89	201.91	204	204.22	200.85	203.97	203.25	206.64	202.05	203.5	201.46	202.3	206.45	203	200.89	200.83	203.26	203.05	206.37	203.58	201.36	201.82	202.8	204.96	202.42	200.19	202.68	202.3	200.82	204.11	203.27	200.42
208.14	209.08	207.6	210.17	209.51	207.87	209.36	211.8	207.08	208.52	207.75	208.86	207.58	205.69	208.26	205.9	208.42	209.51	207.52	207.47	208.68	206.03	208.23	209.94	211.8	207.08	209.02	210.18	208.22	209	206.44	211.3	208.72	206.59	209.62	210.53	207.21	206.64	206.88	208.07	207.5	207.53	205.37	207.32	208.73	206.83	207.46	209.21	208.35	211.19
208.74	209.25	209.14	204.13	207.69	206.63	210.29	208.7	207.02	209.22	206.32	207	207.47	212.24	208.96	208.75	210.57	206.02	205.98	205.82	208.18	206.88	207.15	208.07	210.91	207.09	208.45	204.94	205.72	208.69	208.47	209.77	207.72	206.54	210.57	207.39	210.35	207.49	208.97	208.54	208.37	206.47	207.1	208.06	207.04	204.28	204.19	206.62	205.75	206.39
208.82	209.95	209.73	208.4	209.08	210.14	206.43	208.38	208.22	208.36	209.94	209.11	207.34	209.1	209.82	208.8	210.04	211.96	208.53	207.1	210.68	208.9	209.18	208.18	209.49	206.52	205.87	208.26	208.87	205.4	205.52	209.06	207.2	209.22	208.21	207.06	209.06	208.65	212.35	209.77	204.18	210.95	207.99	208.66	210.03	206.93	208.9	212.6	208.86	205.2
209.82	209.02	209.43	208.19	209.03	208.89	209.07	207.47	208.25	205.88	210.23	205.89	208.27	208.8	212.42	210.5	207.42	205.77	209.31	211.58	208.64	208.09	209.52	211.52	210.05	210.03	212.22	205.89	208.45	210.45	209.13	212.38	210.08	208.97	207.71	208.61	207.56	205.61	210.07	208.55	208.54	209.31	209.1	208.24	206.93	208.79	207.06	212.73	211.37	207.49
204.35	204.72	203.72	206.47	206.34	208.03	205.09	207.27	198.77	205.62	206.23	204.63	203.86	207.92	204.16	203.67	205.52	206.41	204.97	207.4	205.64	206.55	207.89	204.23	206.15	204.5	205.89	206.73	207.06	204.38	204.57	205.47	208.34	206.79	208.81	206.74	202.76	206.3	204.22	204.9	202.84	204.69	202.25	207.09	205.17	205.7	206.31	203.7	204.39	204.69
205.61	204.01	203.75	203.62	205.82	204.54	203.27	203.48	200.31	205.4	205.33	207.33	206.4	205.1	206.63	204.08	204.41	204.25	207.02	203.38	206.24	205.15	202.91	208.76	202.93	206.69	204.74	201.92	202.74	209.11	202.34	202.77	207.64	207.5	206.23	202.12	201.32	205.03	207.58	206.47	206.35	204.99	204.25	205.81	207.33	206.86	204.35	204.9	204.16	206
216.3	218.96	218.53	214.03	219.99	213.46	220.2	216.54	216.18	218.27	215.98	218.2	214.24	220.49	217.6	215.89	218.52	216.95	218.95	218.48	218.48	215.72	215.96	216.84	219.21	218.82	215.55	215.14	219.32	218.89	219.18	220.49	216.91	220.32	218.84	217.95	216.67	214.52	215.03	220.01	220.26	216.54	218.46	219.91	215.89	218.07	214.49	220.69	221.71	218.59
211.53	209.97	210.19	211.09	211.42	210.83	212.12	211.71	214.29	213.66	209.12	212.41	211.73	211.6	211.52	212.66	214.41	211.03	211.81	211.17	209.58	213.13	211.85	211.06	211.2	213.09	210.95	212.31	213.58	211.08	210.87	211.28	210.58	214.22	217.62	210.21	214.37	212.48	211.85	211.23	210.02	209.65	211.14	211.55	210.72	209.51	213.34	211.44	211.84	210.53
215.08	217.7	216.29	215.18	214.56	219.13	217.54	216.05	215.42	214.54	218.17	216.31	215.3	217.35	215.46	218.65	217.33	217.99	217.02	215.65	214.08	217.15	216.01	217.1	218.01	218.93	219.4	218.34	216.72	216.09	217.12	214.32	217.83	215.77	218.31	213.97	218.88	211.22	214.8	218.63	218.94	218.48	218.18	213.92	219.81	215.48	216.36	218.14	219.52	215.94
197.86	199.04	198.75	200.43	199.03	200.68	201.46	200.16	200.9	197.68	198.63	201.09	199.33	199.89	195.69	198.97	197.45	197.67	199.85	201.62	196.58	199.63	199.72	201.63	203.04	200.67	199.48	197.96	196.86	202.13	198.75	196.92	197.2	200.51	201.97	199.36	201.95	198.74	198.74	198.89	199.78	201.4	199.29	198.7	200.76	200.15	200.91	199.53	202.93	201.84
220.08	216.42	219.67	221.27	217.92	220.34	216.22	213.96	219.75	217.32	219.42	218.36	216.91	219.83	219.01	221.3	217.62	217.72	216.36	213.5	214.78	219.42	215.6	222.07	216.91	217.27	219.71	215.69	219.32	216.06	219.26	216.23	218.08	216.98	216.35	216.34	221.25	218.67	217.52	216.92	220.39	216.43	216.81	220.4	218.05	217.29	218.35	216.53	215.3	217.89
215.05	209.31	210.33	209.44	213.25	210.39	212.46	211.11	211.42	212.7	211.62	212.98	211.19	210.3	211.59	211.43	213.4	211.62	212.64	212.51	209.81	211.1	208.67	212.25	212.07	211.04	212.48	209.82	211.31	211.78	212.18	210.85	211.2	211.15	212.9	214.28	217.15	211.11	212.47	210.28	213.2	210.78	210.88	212.45	212.57	210.18	211.13	211.43	213	213.7
212.26	213.11	212.3	212.9	211.81	213.87	215.33	212.17	213.96	212.85	214.7	213.55	213.11	211.12	210.84	212.58	208.73	215.97	214.06	212.49	211.08	212.25	214.35	211.42	211.18	213.83	211.91	212.71	212.06	212.25	212.43	211.67	212.25	213.28	211.75	210.83	212.03	209.85	210.46	214.47	212.29	209.29	210.38	216.49	211.19	212.11	213.32	214.86	210.75	212.21
211.07	212.71	212.87	211.16	214.13	212.95	211.49	210.6	213.71	214.05	207.99	211.38	212.17	214.72	214.83	209.69	209.67	215.05	209.29	213.69	214.34	213.77	213.26	212.81	211.59	211.48	213.44	210.26	213.24	212.5	211.81	210.54	210.92	213.1	213.09	215.71	210.53	211.56	210.17	210.19	209.19	212.88	209.01	209.61	213.01	210.59	213.04	213.06	213.6	213.26
213.47	210.53	209	213.39	211.78	209.54	212.17	208.9	210.16	210.85	213.49	213.02	213.24	211.3	212.59	213	211.06	212.27	209.64	211.47	213.1	208.35	216.62	210.53	210.75	207.01	212.36	211.12	212.29	209.13	207.61	211.11	212.55	211.8	211.96	213.1	209.88	212.89	211.97	210.42	212.95	212.76	206.85	212.18	214.87	213.62	211.36	211.58	212.81	210.92
216.63	217.57	219.33	216.45	215.01	217.88	217.83	218.09	219.2	216.24	218.5	218.04	216.98	218.29	214.81	217.74	213.56	221.65	220.87	216.36	217.15	216.53	217.67	215.95	219.37	216.27	216.03	216.81	217.93	219.22	217.64	220.39	218.34	219.31	218.27	216.98	221.31	217.19	218.48	214.5	215.06	217.03	217.89	219.2	218.84	218.4	217.26	217.02	214.39	214.9
199.6	199.58	199.74	199.26	198.53	199.22	198.98	200.2	199.17	198.2	197.39	198.64	196.98	197.89	200.73	197.05	198.47	197.91	197.41	198.06	197.95	198.9	196.91	201.31	196.46	199.24	201.04	195.48	201.05	198.44	197.34	196.91	198.85	196.05	198.07	199.83	200.19	200	193.33	196.92	198.82	199.4	196.65	198.37	199.31	195.32	195.88	195.12	196.28	200.8
215.61	217.75	221.28	219.18	216.42	217.56	216.87	219.19	217.24	217.45	219.74	215.96	215.82	218.75	214.4	218.47	216.9	218.42	219.27	217.48	216.14	217.28	218.48	217.39	214.86	221.47	221.12	218.46	219.32	218.23	218.16	218.11	220.03	218.75	216.92	219.05	217.62	217.42	219.21	217.83	212.3	218.03	215.84	220.49	213.16	218.44	218.83	218.72	216.81	217.21
205.37	207.87	207.12	209.47	210.44	206.88	204.76	209.57	206.46	209.91	211.7	210.05	208.3	209.29	211	206.48	208.26	209.25	210.02	209.14	207.16	206.83	206.71	209.06	208.45	205.07	208.05	209.9	206.24	207.04	210.61	206.83	206.54	209.97	206.05	206.18	210.45	207.48	210.27	207.3	208.53	207.98	209.18	209.4	209.43	205.75	209.18	208.14	207.63	208.45
204.65	210.19	209.85	209.49	207.59	208.31	208.12	207.52	208.57	206.5	209.14	211.32	207.6	208.12	207.85	208.74	209.39	207.82	207.69	208.09	208.33	212.3	207.54	208.69	208.04	209.82	207.02	210.19	206.61	210.33	211.05	210.44	208.38	207.85	210.94	208.44	208.16	207.6	207.32	211.23	207.88	209.53	209.5	210.74	208.68	209.08	208.27	212.05	206.65	207.53
215.71	214.58	213.83	212.81	215	212.57	216.26	213.06	214.84	214.69	216.61	212.08	212.22	216.06	214.8	214.03	212.66	213.16	214.19	213.2	215.42	211.84	211.9	214	215.7	215.19	212.93	211.34	216.51	213.69	215.83	216.65	213.78	214.14	216.45	211.92	216.54	214.06	212.74	215.29	214.14	215.65	214.19	209.77	213.77	212.27	215.41	212.77	214.3	213.36
217.01	216.51	214.92	217.5	218.81	221.72	213.9	218.83	215.32	216.96	220.13	215.84	215.17	216.9	214.52	216.05	218.26	212.52	217.73	214.12	217.53	216.28	218.19	215.93	213.84	214.72	218.04	216.9	217.54	217.54	216.14	214.36	214.67	215.72	217.65	216.03	215.37	214.82	217.04	216.37	218.91	214.45	217.38	217.53	218.5	217.93	216.42	215.8	215.31	213.76
209.12	210.48	210.67	213.95	214.05	212.1	212.89	213.33	213.87	210.14	211.6	211.82	211.7	212.32	211.86	212.35	215.19	209.97	211.53	209.2	211.42	209.11	211.17	211.93	212.34	211.89	210.68	213.88	212.59	208.03	209.35	213.25	211.72	211.19	212.68	213.49	209.12	210.88	215.75	214.45	212.09	212.54	211.14	212.88	208.24	212.39	212.44	213.12	213.98	213.74
214.51	210.62	213.22	212.26	207.6	211.66	209.91	211.32	212.76	208.81	211.41	212.13	212.66	211.65	212.6	213.97	210.81	211.56	211.17	209.92	207.37	210.58	214.29	211.43	211.39	210.09	209.95	211.64	208.87	210.13	216.15	213.72	213.71	211.96	210.96	208.74	210.05	212.54	210.45	212.11	210.99	211.27	208.49	212.41	207.02	211.9	213.35	211.12	211.37	212.89
203.16	203.73	206.16	202.41	198.26	201.2	200.82	203.77	204.03	205.82	203.84	204.35	204.02	205.46	203.91	203.72	206.15	204.84	202.47	202.73	200.95	202.74	205	206.71	204.65	205.49	201.75	200.55	204.46	204.66	203.92	202.91	202.27	205.14	205.94	202.7	204.91	205.54	198.43	202.74	206.17	202.59	205.54	202.91	206.75	206.7	206.17	203.45	204.76	201.8
206.98	208.06	209.85	207.01	207.42	207.09	208.58	208.98	207.37	206.3	206.14	208.06	206.09	208.21	207.12	207.81	209.15	207.13	207.03	209.96	204.02	208.45	207.05	209.38	209.9	208.48	206.14	206.93	209.86	207.82	208.22	207.04	204.8	208.44	210.08	205.76	209.42	207.8	208.34	207.53	208.57	208.25	207.74	208.06	208.62	206.83	208.43	209.42	206.59	209.67
196.87	193.18	194.57	192.21	197.25	193.82	194.84	196.44	194.44	196.61	192.76	193.5	194.85	197.15	197.28	194.22	197.18	197.85	194.24	198.47	197.42	193.81	193.98	192.77	194.61	195.51	193.53	193.8	194.84	193.6	194.7	193.43	198.03	195.21	196.36	196.06	194.24	196.51	198.46	192.91	195.94	195.45	197.91	194.31	195.08	191.39	192.19	196.31	195.04	196.35
215.18	211.81	213.43	212.04	214.75	208.09	210.46	210.26	212.17	210.83	210.37	211.82	214.87	212.53	212.53	211.08	213.79	212.72	210.5	211.67	209.45	214.64	209.38	211.64	210.68	207.84	214.53	211.69	208.77	212.73	212.38	212.57	209.89	211.25	211.95	213.79	209.54	211.37	209.5	212.16	211.81	210.41	213.88	215.28	210.27	211.62	213.28	210.92	215.12	212.64
200.15	202.34	195.96	200.34	200.85	197.73	199.85	200.43	199.3	198.6	199.33	199.63	201.54	201.34	201.43	201.02	200.79	200.17	200.67	199.97	200.63	197.13	198.31	198.31	200.37	201.93	201.33	200.67	202.95	200.33	198.35	203.63	206.01	201.85	201.3	199.48	197.24	197.59	202.25	201.12	196.1	198.84	199.99	198.93	200.41	202.17	202.25	201.05	198.72	200.48
211.03	206.02	205.95	207.3	206.8	208.49	206.58	208.38	207.27	205.47	207.13	206.25	202.49	205.49	204.76	206.62	206.77	204.61	206.57	205.14	205.25	207.49	207.31	207.11	207.09	204.86	206.51	204.61	205.36	207.61	207.17	205.27	208.8	206.8	204.12	204	204.84	206.6	205.14	206.69	206.23	207.46	202.42	207.4	205.75	207.96	204.41	205.35	204.11	203.55
212.51	214.46	212.9	214.19	211.24	212.36	212.25	212.95	213.03	211.58	211.35	214.03	212.22	208.66	212.35	214.11	210.65	212.68	209.2	212.74	211.45	213.87	212.87	212.85	211.84	211.06	212.56	210.55	212.27	210.5	215.34	208.67	211.59	214.19	214.1	212.6	209.4	215.94	208.4	214.62	216.07	212.15	213.82	211.61	213.85	213.76	211.39	212.09	210.43	212.11
207.5	207.33	209.2	209.39	207.53	208.42	205.73	207.26	210.05	206.73	210.33	213.64	206.42	209.82	205.08	209.71	211.79	206.14	209.25	208.78	209.7	211.45	209.97	206.73	205.63	206.38	209.58	206.81	210.81	206.35	208.14	208.63	208.99	207.98	208.43	208.59	207.97	209.65	210.74	210.17	207.02	209.51	207.51	208.21	210.04	209.45	207.62	211.26	208.28	208.8
211.38	213.36	213.45	215.51	213.89	211.95	213.27	208.61	214.35	211.51	209.23	211.04	214.13	208.51	213.46	216.09	211.01	212.98	214.83	209.07	214.26	213.64	210.51	213.16	211.01	209.58	211.25	211.29	212.07	214.36	211.4	211.16	211.37	212	211.78	212.62	211.14	215.68	210.57	211.22	212.47	210.57	212.1	211.19	210.39	209.4	208.09	210.4	211.32	209.88
205.49	207.43	207.41	202.36	204.66	202.87	203.54	205.11	202.16	206.02	202.36	206.04	205.13	203.38	203.83	202.76	204.53	207.1	203.03	206.3	206.4	201.25	203.39	204.88	205.45	201.41	205.26	203.72	204.52	204.4	200.4	203.71	205.69	200.95	203.67	206.94	203.63	205.88	203.69	205.3	205.21	210.75	205.66	203.9	201.25	202.11	204.16	205.23	207.85	205.77
200.74	200.62	200.38	197.3	199.91	201.41	200.47	200.71	197.57	199.55	200.58	201.21	202.1	200.64	199.79	201.75	198.98	201.33	199.96	198.08	200.05	202.05	201.07	199.19	199.58	200.89	198.88	202.32	198.85	200.58	200.83	201.9	202.56	200.78	201.28	201.58	202.47	199.12	197.94	198.97	196.95	198.88	203.4	201.06	198.98	199.24	198.15	199.11	199.63	203.77
192.71	195.29	195.43	193.82	191.76	190.7	193.99	198.51	193.51	194.2	196.05	192.44	196.88	198.15	194.38	194	193.19	193.11	193.64	193.36	197.51	193.28	193.03	196.61	193.56	194.81	194.08	194.38	193.78	195.78	193.34	195.89	194.44	192.12	192.21	195.61	195.05	189.92	191.86	195.12	196.44	193.02	191.23	191.28	194.6	194.77	194	193.14	192.3	194.75
200.31	201.69	202.53	205.11	205.91	203.43	205.53	202.11	202.43	205.87	205.21	205.8	207.4	205.44	201.83	205.16	203.68	203.54	205.23	203.46	200.59	205.32	203.69	204.17	203.79	201.68	203.26	202.2	203.11	205.69	201.95	203.49	203.16	206.03	206.55	202.33	203.61	204.05	202.87	205.32	203.31	205.11	205.98	205.66	201.11	204.44	206.01	201.73	202.76	204.25
200.32	203.75	201.54	203.04	202.86	205.18	203.42	199.51	204.46	200.93	202.89	202.19	204.44	204.7	204.82	203.99	202.06	199.71	202.92	200.38	202.46	202.72	202.31	202.83	199.19	204.2	203.98	202.93	203.79	200.85	201.86	201.48	201.88	203.77	203.23	202.97	204.99	200.7	203.12	204.39	199.96	202.02	202.9	204.12	198.28	205.12	200.93	200.46	198.73	200.08
201.46	198.41	201.74	199.7	200.88	198.68	200.46	197.17	199.34	199.17	197.74	201.75	199.19	197.99	199.49	199.88	197.15	199.54	198.2	198.88	195.48	196.69	200.17	199.09	196.85	199.05	197.81	195.16	198.1	200.5	196.4	201.43	200.41	199.24	198.64	198.1	196.3	197.09	198.38	197.35	197.55	201.83	198.69	201.77	199.37	199.4	197.56	199.13	196.76	198.71
209.43	207.42	211.73	208.61	209.12	211.23	210.36	210.59	206.04	207.31	205.22	206.51	210.98	212.88	205.31	208.33	208.78	210.13	212	206.98	208.56	212.6	207.23	208.75	207.92	207.9	209.47	205.51	209.89	211.46	211.4	207.43	208.25	210.42	211.84	209.75	210.38	209.67	211.69	208.51	210.54	208.25	207.96	208.6	208.77	210	209.02	208.09	210.88	210.77
215.42	218.37	213.02	221.22	219.03	218.34	215.77	214.55	216.74	218.54	214.4	215.64	217.94	215.93	216.82	215.89	217.41	217.39	217.27	218.09	216.77	217.38	214.75	217.08	216.06	216.34	217.84	217.11	216.52	215.2	213.99	215.98	216.56	216.42	217.36	215.38	214.12	214.96	216.24	217.03	218.02	213.67	215.79	218.9	219.14	220.47	216.85	218.74	218.75	219.01
207.66	208.44	211.03	210.79	211.43	207.61	210.58	209.23	207.78	208.56	208.09	209.76	210.16	211.37	209.71	211.73	210.81	209.05	208.21	207.28	208.21	209.18	209.23	210.75	207	206.71	209.83	212.41	210.66	208.46	210.19	207.73	209.74	205.51	207.33	210.75	207.7	210.17	210.17	209.32	206.12	206.63	209.86	207.95	210.33	209.6	207.23	211.55	211.51	210.33
218.5	213.2	218.48	218.89	217.56	218.27	217.41	215.47	215.56	218.59	215.11	214.87	218.04	218.73	221.13	219.01	215.34	213.91	217.65	218.83	217.92	216.81	221.1	216.37	215.19	217.28	217.3	220.31	218.17	215.12	217.62	220.86	219.91	217.73	217.68	216.9	217.84	216.55	218.55	218.48	217.77	217.36	216.3	219.63	216.39	218.77	216.73	216.06	218.41	215.05
206.89	205.9	208.67	204.85	207.85	205.26	206.01	207.93	206.68	211.1	206.54	208.91	207.24	207.57	207.14	208.46	207.02	207.73	205.06	207.21	206.53	206.16	206.91	209.25	206.39	207.51	211.49	205.17	206.6	209.5	211.15	206.6	206.86	208.11	207.35	206.56	207.06	203.51	211.42	206.01	208.44	205.16	206.18	207.3	206.96	206.93	209.85	208.28	206.88	209.34
209.1	209.64	210.79	209.57	207.45	210.59	206.21	206.79	209.16	206.87	212.68	210.31	207.06	207.42	209.03	210.12	211.52	208.61	208.11	206.86	205.66	207.99	210.81	208.19	206.57	211.22	207.7	210.19	210.08	210.28	208.34	209.92	207.5	207.97	208.93	210	208.46	210.35	208.49	209.81	208.73	207.95	209.38	208.58	210.42	210.47	209.45	205.74	209.29	207.04
212.19	215	212.22	212.22	212.36	212.11	212.48	211.58	211.85	212.63	210.37	209.02	209.6	212.75	211.47	211.1	212.76	213.2	210.72	213.37	214.91	209.53	212.03	211.37	212.63	213.01	214.77	213.65	212.03	212.93	213.22	215.95	209.95	211.51	209.93	212.34	212.98	212.86	209.31	214.06	211.71	213.96	210.7	211.56	212.93	216.86	214.63	214.9	211.78	212.12
211.64	209.11	203.58	205.15	205.54	210.54	206.87	210.27	207.77	208.02	208.6	208.28	206.94	210.52	206.24	206.37	209.52	205.49	207.88	210.05	211.72	210.22	210.78	211.05	207.57	209.27	211.04	208.61	209.7	207.66	208.42	206.94	207.6	208.16	206.73	208.14	206.72	209.61	209.51	206.78	206.53	211.19	207.7	208.17	206.03	208.04	207.18	206.18	210.5	208.02
199.62	197.38	200.71	197.66	199.74	201.09	203.43	198.61	200.6	200.58	199.75	199.05	203.49	197.95	200.71	196.29	200.39	202.75	199.97	199.74	198.49	200.07	202.9	197.62	198.06	198.95	200.44	199.16	198.06	198.11	199.14	199.03	200.52	200.37	197.68	199.53	199.95	200.4	201.57	196.91	199.93	199.27	197.28	198.05	198.47	201.82	200.46	200.94	199.63	198.21
203.88	202.5	203.26	203.87	204.16	201.67	199.36	203.92	203.51	205.41	204.7	204.42	206.7	205.35	203.67	202.19	205.19	201.85	204.71	200.77	203.27	200.3	202.66	201.07	200.83	203.28	205.04	204.38	204.17	205.17	203.64	201.7	203.17	206.26	201.36	206.02	203.4	204.1	203.54	204.12	202.03	200.91	199.98	200.86	197.98	202.13	201.46	202.47	202.17	204.74
203.87	206.58	204.67	201.33	205.09	206.6	203.19	202.3	204.87	204.2	205.16	205	204.73	205.48	205.14	205.1	205.56	203.39	206	202.89	204.89	206.54	206.08	204.92	208.36	205.07	205.01	205.83	204.12	207.55	203.67	204.39	204.84	203.46	205.81	202.78	204.09	205.3	205.08	202.36	203.22	203.08	206.05	208.03	204.98	204.34	203.67	204.06	204.52	203.93
198.38	199.33	198.54	201.31	198.95	204.16	202.61	200.96	200.18	201.94	198.74	199.29	201.64	200.66	201.02	200.94	199.09	198.83	200.67	200.66	199.63	201.48	202.3	200.05	198.89	202.11	201.15	200.62	201.98	199.5	201.37	202.44	199.5	201.62	200.96	199.78	201.21	199.36	197.46	201.68	201.05	201.22	200.62	198.41	200.49	197.64	204.63	198.44	200.01	201.89
212.08	212.3	214.58	211.35	212.28	212.08	208.42	212.93	212.32	212.76	212.89	206.82	211.33	212.25	210.67	212.59	212.43	211.57	210.64	211.12	212.83	210.16	208.66	210.07	211.01	210.39	208.11	214.73	210.88	211.48	210.06	211.28	211.6	211.84	208.75	210.43	211.27	207.95	212.75	213.08	208.59	214.53	213.79	212.51	211.27	212.48	208.33	208.39	212.04	212.09
207.2	207.01	209.6	208.18	209.13	211.64	209.33	209.79	208.97	208.28	208.23	210.7	209.17	213.13	208.43	207.08	208.5	209.61	208.35	210.29	210	207.93	208.31	208.78	209.08	210.6	208.96	210.62	208.98	212.08	209.7	209.41	208.64	209.36	207.99	211.6	206.16	211	208.96	209.69	214.08	209.3	210.57	208.85	209.59	211.14	209.19	212.89	210.94	211.8
219.63	214.9	214.23	219.69	217.04	218.55	219.37	215.14	217.29	217.25	219.73	218.97	218.83	218.86	218.83	221.31	216.9	221.94	218.94	216.22	218.83	217.74	219.55	217.46	214.85	219.05	216.02	218.06	212.58	216.51	214.48	216.97	220.79	217.33	212.39	218.8	219.16	218.64	214.09	216.48	217.08	213.89	217.66	213.78	218.02	214.07	218.2	215.49	217.74	216.87
204.45	202.52	202.27	202.11	202.77	204.81	201.45	204.67	202.84	199.28	201.16	201.32	204.24	201.6	202.94	203.91	204.66	202.86	201.71	201.27	202.03	203.72	201.05	205.82	200.21	203.97	200.88	202.01	201.1	202.49	205.21	200.08	201.03	205.39	203.44	202.16	206.83	200.72	204.9	202.08	202.35	203.76	202.35	202.21	205.04	202.38	204.11	203.66	201.39	202.62
207.14	203.42	207.78	210.82	206.84	207.16	209.33	204.88	207.73	206.93	209.58	208.7	208.73	207.38	205.68	207.79	205.5	207.77	207.39	204.62	211.02	208.59	208.19	206.81	209.18	205.31	203.92	206.78	207.45	206.06	208.38	205.45	208.9	206.04	205.49	211.42	205.93	208.88	209.31	208.81	207.11	205.28	207.92	208.42	211.63	206.95	206.23	205.41	209.21	206.11
211.51	209.93	210.35	207.6	213.04	210.46	211.32	212.48	208.96	213.87	212.2	211.83	208.86	215.06	210.48	209.08	214.04	212.42	217.41	212.59	210.78	212.89	213.23	213.09	211.08	215.63	211.08	214.33	210.7	211.05	213.89	212.38	211.46	209.68	213.64	210.11	210.11	208.19	209.24	210.1	207.64	212.24	210.77	213.35	214.05	211.14	213.67	214.09	211.9	209.22
210.46	212.28	209.81	208.97	208.18	208.85	207.93	209.94	207.51	209.26	210.36	211.16	209.92	209.35	208.04	210.98	209.65	207.7	208.41	210.16	210.53	209.55	209.7	210.18	209.05	204.37	211.06	207.51	209.65	206.96	211.09	210.1	207.86	208.86	211.38	206.24	208.05	207.65	207.23	207.62	207.05	210.2	207.8	210.96	209.5	208.25	206.17	208.69	210.31	208.41
204.65	206.93	204	204.04	205.59	203.09	206.36	203.65	206.2	204.08	203.43	205.28	203.64	204.56	204.68	209	204.32	204.92	205.58	201.94	202.28	202.94	203.39	206.61	203.17	201.9	203.69	207.41	205.69	204.63	206.14	203.39	204.28	208.52	203.63	205.38	206.42	206.66	205.57	205.91	203.5	203.32	205.45	203.62	206.05	205.33	207.03	205.1	206.42	201.3
200.63	196.44	202.86	198.53	201.61	198.74	199.1	198.28	202.13	200.46	196.42	201.27	201.88	201.31	200.18	203.27	201.31	201.21	198.01	201.88	198.68	201.46	198.61	200.68	201.96	201.9	197.71	200.34	200.95	203.12	203.55	202.03	199.27	204.4	201.28	199.4	200.8	199.71	202.65	200.2	196.93	199.83	200.7	200.87	197.79	200.31	202.24	202.72	198.22	205.98
201.91	202.9	202.01	205.83	203.73	203.23	205.88	204.98	204.36	204.96	205.13	203.96	203.77	208.06	209.1	204.08	206.2	205.53	205.85	203.17	207	204.86	206.97	204.33	207.34	205.18	207.5	206.12	203.95	204.02	204.3	205.03	203.47	201.92	205.24	205.38	204.03	203.55	203.61	205.41	206.61	207.34	202.98	205.11	204.11	204.74	205.69	202.53	199.8	203.2
211.12	206.64	207.63	211.44	208.36	208.22	205.81	209.01	206.8	209.97	213.87	208.43	210.23	208.58	209.39	207.92	208.5	206.88	207.89	208.47	209.14	207.06	209.25	206.55	202.9	210.5	206.16	209.16	208.43	206.1	207.41	209.92	207.37	207.6	205.14	208.26	209.87	209.15	206.86	209.92	209.59	206	206.5	208.16	208.24	209.93	209.68	209.4	205.94	210.07
211.69	208.84	208.07	208.89	209.98	207.1	209.2	209.17	209.77	208.36	206.99	210.45	208.26	205.62	209.27	210.59	209.56	208.81	213.18	207.92	210.4	211.9	211.93	206.75	208.47	209.2	209.79	210.15	209.74	210.2	210.07	209.01	209.89	211.1	209.52	206.84	211.14	208.12	209.93	207.35	210.3	210.56	208.23	207.9	208.32	206.55	206.32	209.62	206.25	205.36
199.09	197.18	199.21	195.28	199.67	195.52	197.85	197.09	198.33	197.74	198.53	197.71	195.4	195.23	196.66	197.24	198.31	200.24	193.93	196.59	196.93	198.47	196.37	198.13	200.48	199.7	200.35	199.14	199.55	197.25	196.35	199.8	196.44	196.81	194.33	196.91	196.45	198.63	196.78	193.08	196.54	196.21	201.52	197.99	199.08	198.19	198.45	202.08	199.48	199.69
202.61	208.63	204.67	204.5	204.47	205.44	201.44	206.19	201.55	209.12	201.37	203.58	204.71	205.15	204.67	205.89	204.61	206	202.92	203.54	201.21	201.36	203.91	208.85	206.42	202.28	206.05	204.42	205.55	200.93	204.39	206.94	204.75	202.17	205.79	202.9	206.02	202.91	204.71	204.27	203.72	202.06	205.97	203.63	204.95	206.42	202.65	203.6	206.74	204.89
211.32	213.94	210.05	212.39	213.83	209.59	210.97	212.24	213.96	211.37	215.51	212.5	212.8	213.62	211.36	212.27	214.84	210.42	209.97	213.82	211.45	210.25	217.28	213.9	215.11	209.03	211.28	210.24	211.78	212.75	213.95	214.4	211.32	211.92	212.15	211.5	212.86	213.14	210.45	212.65	212.52	210.69	211.99	212.11	211.98	212.04	214.62	213.18	207.2	212.61
206.59	205.56	209.63	207.78	208.12	208.86	208.33	208.69	205.07	208.78	203.7	210.06	211.07	210.86	206.28	208.04	209.68	209.96	206.82	207	208.85	206.46	210.09	205.71	208.85	206.5	207.21	205.46	210.46	206.46	206.69	208.48	208.18	210.76	208.82	205.14	211.11	207.53	206.19	206.17	207.9	206.26	207.53	205.82	211.58	208.08	208.31	205.89	209.05	205.04
209.38	210.6	210.28	211.55	211.69	212.83	211.4	208.2	212.06	210.99	209.3	213.56	213.39	213.2	212.18	212.31	210.21	208.78	210.02	211.89	211.42	209.16	212.75	211.91	209.75	208.58	212.85	212.89	209.48	208.37	211.69	210.52	210.15	210.08	211.38	209.38	213.56	214.04	209.52	213.05	209.45	210.82	210.86	209.91	214.18	211.48	211.51	208.47	210.86	209.73
218.59	218.96	213.58	215.17	217.59	216.67	215.73	213.17	215.69	215.36	217.75	216.41	215.72	219.35	215.56	216.34	218.42	218.76	214.12	220.57	217.03	216.29	217.63	218.13	215.54	215.1	217.05	217.88	215.92	219.24	217.34	216.48	215.2	216.78	216.03	214.73	218.93	218.44	215.39	215.47	213.02	215.99	215.8	217.91	217.14	214.2	217.93	214.68	216.22	214.3
194.52	194.11	196.79	195.77	193.08	196.95	192.94	192.1	195.36	194.72	195.96	195.37	192.8	192.04	194.16	194.12	192.41	193.97	193.73	197.37	194.08	194.49	196.07	192.45	196.97	194.46	192.4	193.03	197.57	192.19	193.67	198.25	191.81	193.55	196.22	193.4	192.94	196.31	195.27	192.43	191.8	193.56	192.59	194.61	195.82	194.26	194	194.61	195.43	193.32
201.53	203.4	201.52	205.15	201.64	203.32	202.37	201.68	202.34	201.78	202.27	205.76	202.89	202.63	203.9	206.37	202.16	204.21	201.54	203.98	206.38	203.59	205.85	200.41	199.68	203.88	199.38	202.32	204.05	200	203.31	205.41	204.3	207.31	203.03	206.03	204.3	203.85	203.12	203.74	204.11	203.45	204.34	204.91	203.1	203.16	203.81	204.73	201.49	203.05
208.76	208.41	210.96	211.57	207.69	209.57	207.47	209.38	209.11	208.13	207.54	206.81	204.43	207.04	208.03	208.24	208.69	206.85	211.27	209.06	205.52	207.95	209.19	209.19	207.29	209.1	211.45	206.13	204.48	205.5	210	204.56	207.39	206.19	210.43	206.18	208.05	208.26	209.05	208.05	208.44	209.13	209.26	209.41	209.55	208.69	210.07	209.7	208.39	208.11
198.79	197.09	192.19	193.32	196.43	199.08	194.32	194.39	198.08	193.44	193.9	194.99	196.86	191.27	195.43	197.87	194.15	189.44	196.48	195.83	195.81	197.74	192.93	196.48	195.46	192.39	190.95	195.34	193.32	192.96	192.46	194.77	194.67	193.68	194.13	193.97	192.51	192.62	191.7	191.02	191.59	193.79	195.73	194.97	193.96	197.67	195.9	192.38	192.36	195.47
209.11	210.01	205.41	206.68	207.01	210.25	208.76	209.93	207.52	205.74	208.13	209.65	207.15	209.05	206.94	207.1	207.97	208.25	206.55	206.76	207.83	209.52	205.86	206.74	207.67	208.19	205.52	205.58	207.7	208.39	209.13	205.67	206.68	206.44	207.99	205.69	209.94	209.3	209.02	205.6	209.37	210.11	208.39	209.13	207.42	208.13	203.29	207.94	204.88	209.25
210.05	207.17	208.92	207.93	206.45	207.91	209.96	207.24	211.51	211.11	208.34	211.65	208.64	208.99	207.77	208.08	210.03	210.55	204.85	207.78	208.25	207.13	209.03	210.85	208.75	209.34	210.23	207.01	210.67	207.23	208.5	211.35	207.2	207.22	209.73	210.87	209.84	206.42	208.81	206.65	209.61	209.37	205.31	211.02	206.65	210.57	207.5	210.84	207.75	210.31
208.07	210.64	209.82	210.54	213.12	210.99	209.87	211.7	215.54	211.13	214.76	214.84	215.16	211.76	211.65	213.81	212.53	213.29	210.34	212.77	211.84	214.06	214.3	210.86	211.63	212.47	216.18	210.47	211.29	215.12	212.71	215.16	214.09	209.78	214.1	213.64	212.27	210.44	213.4	214.98	212.23	211.15	211.87	213.75	212.44	209.04	212.69	212.91	213.21	209.2
203.12	202.36	201.5	204.04	204.53	201.66	199.09	203.54	204.83	202.71	202.08	203.42	201.48	202.04	204.26	203.04	201.49	204.73	200.75	204.24	204.72	204.71	205.44	204.63	204.39	201.48	203.69	205.17	203.46	202.28	202.88	203.99	202.27	204.45	202.29	203.09	202.51	202.16	202.86	204.39	203.12	203.94	201.76	204.02	204.95	205.11	201.88	202.61	201.11	202.37
214.76	215.02	213.63	212.11	211.54	211.28	213.43	214.33	211.95	212.11	215.15	210.82	213.53	215.01	211.33	210.93	213.43	211.67	214.14	212.34	212.38	210.35	214.2	213.24	210.08	213.5	212.26	214.02	214.34	214.55	215.65	217	212.3	213	209.82	212.76	211.13	211.19	214.65	212.85	215.39	209.71	214.76	215.8	212.92	210.72	211.27	214.91	215.76	210.31
201.34	194.65	201.92	202.12	197.78	198.53	200.53	198.86	200.44	202.38	203.16	201.99	199.93	201.05	199.7	201.51	196.82	202.79	197.88	200.14	198.4	201.76	201.1	198.53	200.12	200.38	198.04	203.64	202.84	199.87	199.58	199.63	196.95	199.77	199.32	201.72	201.29	202.69	200.21	199.6	198.35	201.16	200.1	200.02	201.75	200.88	200.79	201.97	199.91	198.16
209.07	208.98	206.98	206.38	211.73	211.57	208.77	211.54	210.59	209.01	210.21	206.54	210.63	211.29	209.09	205.58	208.73	209.59	207.66	208.14	209.21	210.21	208.59	207.68	207.41	210.52	210.28	207.32	207.51	209.4	207.1	209.04	209.07	208.78	210.76	209.88	208.17	203.83	210.01	208.68	208.64	207.1	207.97	209.87	206.72	209.59	208.49	207.42	208.08	211.21
211.94	210.4	212.97	211.52	212.9	213.06	212.93	212.29	211.5	213.31	211.15	212.74	212.18	211.17	208.5	212.82	212.41	212.13	210.82	211.98	212.14	213.41	210.15	213.57	214.24	210.81	212.82	212.49	213.05	209.44	211.75	213.85	210.57	208.85	212.42	209.82	210.77	211.67	210.11	213.05	212.3	209.31	211.6	210.43	211.34	212.31	211.17	213.42	213.32	214.04
204.52	202.94	203.99	200.25	201.91	202.39	202.6	200.17	203.82	202.42	205.69	203.29	204.24	200.14	204.37	204.52	204.6	204.67	203.4	199.83	201.36	199.15	200.39	205.48	206.59	203.1	204.61	197.23	201.73	203.45	200.46	203.51	200.84	201.07	202.38	202.63	203.06	204.3	201.77	201.53	206.65	204.7	202.69	201.96	205.03	202.5	201.32	201.18	202.92	201.24
200.94	201.94	204.28	201.44	203.07	204.89	199.72	201.98	202.32	203.95	202.38	201.72	204.38	205.14	203.42	202.32	202.65	201.13	205.17	208.25	201.77	201.36	198.71	202.95	203.72	204.45	201.14	207.56	199.08	205.23	203.1	202.03	203.83	206.64	201.59	202.68	204.33	204.14	203.93	204.45	204.88	203.91	203.76	204.25	203.67	203.74	201.43	204.86	204.6	205.15
204.21	204.74	204.8	206.09	203.15	207.49	208.73	204.45	205.84	204.35	206.97	206	205.9	208.14	205.23	204.9	205.44	205.51	205.43	203.75	205.35	205.69	203.94	204.07	205.96	204.24	206.18	202.08	203.48	204.6	203.24	205.76	206.92	203.93	206.94	206.13	202.71	206.09	202.8	206.02	206.99	207.44	208.19	202.65	206.16	204.37	205.89	206.6	207.48	206.52
194.58	197.64	191.47	195.25	189.91	193.52	194.74	196.63	198.02	195.41	193.43	198.08	191.18	195.36	194.43	193.73	195.73	193.89	196.48	197.41	196.13	194.8	195.65	195.14	195.78	196.38	196.14	194.86	194.79	195.88	196.06	197.3	194.79	194.19	197.1	195.57	195.24	198.47	194.55	197.89	197.03	194.47	194.05	193.79	194.87	196.14	197.26	195.73	193.01	198.4
198.88	199.91	198.06	199.45	199.41	197.05	197.94	198.7	199.77	200.88	197.62	201.73	194.72	201.14	200.53	198.34	197.94	201.44	200.1	203	200.58	199.73	199.09	194.78	199.32	200.86	199.02	196.83	199.1	199.73	200.22	198.14	198.55	199.14	199.11	200.88	200.01	200.16	201.48	200.38	200.62	199.24	201.4	199.76	201.75	200.85	196.86	198.56	200.05	199.95
214.75	210.18	211.43	212.84	214.1	210.41	214.76	211.97	212.42	209.02	214.7	208.33	210.71	212.74	213.84	213.97	209.24	210.63	211.93	216.15	216.76	211.96	212.14	214.43	215.38	209.73	212.33	212.6	210.35	209.99	213.15	210.86	215.43	212.61	210.81	214.16	215.14	216.18	214.36	214.07	210.3	211.93	211.46	211.07	211.56	212.31	212.91	211.19	213.65	216.61
201.91	206.23	203.19	205.43	207.81	204.54	201.1	205.14	202.61	204.63	202.66	202.71	205.51	203.33	201.48	203.06	206.75	200.11	204.85	202.59	202.58	203.6	204.27	201.86	201.42	201.84	201.34	201.11	202.87	203.74	204.98	199.5	204.05	203.61	202.93	203.69	205.48	204.84	203.8	207.39	202.1	201.18	203.42	204.39	205.99	203.78	202.52	202.45	205.75	201.88
219.48	217.75	219.5	215.69	218.09	215.94	219.9	216.64	216.54	214.88	219.01	218.05	218.66	218.01	218.33	216.2	219.94	218.17	217.75	217.24	218.43	218.14	214.36	217.81	217.56	216.87	215.91	215.78	217.94	220.77	219.66	214.73	217.75	217.9	218.45	220.24	218.22	220.23	218.4	217.56	215.94	217.01	218.14	216.72	215.35	218.25	218.03	218.01	215.7	217.35
201.8	201.11	203.26	203.35	207.93	204.34	205.05	204.47	205.17	206.41	201.36	203.94	203.7	203.82	205.81	203.81	202.46	202.26	203.5	207.02	204.47	204.78	204.75	205.33	203.6	207.53	204.63	204.61	204.79	202.09	203.29	205.02	204.18	202.68	201.54	202.61	204.8	202.79	199.46	204.74	204.9	201.74	206.69	204.28	205.03	204.7	202.82	204.71	207.67	207.81
202.03	201.58	203.86	202.62	200.62	206.53	203.65	203.35	205.27	204.46	204.83	199.76	201.05	201.92	202.48	204.32	204.97	202.26	204.82	202.23	203.99	203.4	202.85	204.13	202.99	205.62	204.03	205.05	200.7	202.91	200.58	202.64	201.7	203.65	203.99	203.16	204.76	206.25	205.53	201.52	201.18	202.76	202.91	202.05	205.97	206.12	205.87	203.1	201.39	204.86
193.61	196.71	193.11	195.4	194.52	198.42	194.81	192.24	195.51	195.85	189.15	195.21	193.06	194.09	197.65	197.08	198.22	193.39	194.92	193.23	195.64	195.03	194.5	196.23	195.12	196.52	195.77	196.75	194.34	197.21	194.5	195.49	196.81	192.87	193.98	194.19	196.4	196.72	196.07	191.74	197.25	193.45	193.7	195.84	194.17	197.4	195.96	194.25	193.87	195.7
202.79	205.43	204.64	204.48	204.24	203.67	204.71	203.94	204.91	202.58	207.53	206.2	206.71	206.22	202.27	202.58	202.88	204.12	207.46	205.23	202.85	205.09	204.47	201.98	204.56	207.34	208.63	204.45	202.52	207.27	206.18	203.28	206.09	204.88	206.5	203.88	206.32	205.25	204.57	205.41	205.91	202.07	207.53	203.53	203.28	207.33	207.39	204.14	202.92	205.55
201.54	206.44	201.15	203.94	201.1	204.09	203.49	204.15	202.19	202.27	205.73	203.49	203.03	205.07	201.93	203.05	199.69	200.49	201.57	200	206.28	202.09	202.69	200.31	203.39	206.09	204.95	202.78	202.24	205.72	203.48	204.77	200.94	204.7	202.74	202.62	203.2	204.2	203.37	199.47	202.33	204.31	204.02	202.45	202.74	200.53	203.61	205.34	203.26	205.69
200.43	198.51	198.4	198.7	200.63	199.12	199.22	201.41	201.66	198.05	201.18	199.68	200.29	198.01	200.56	200.61	199.87	205.66	201.03	201.84	199.64	199.41	198.72	199.69	197.39	202.04	200.33	196.71	198.49	202.44	198.83	199.49	200.91	199.21	200.89	198.73	203.93	197.59	200.18	200.68	197.88	198.25	199.13	200.3	200.18	202.88	199.04	201.63	201.36	198.7
204.35	209.63	207.98	209.86	204.84	206.17	209.2	210.32	204.41	208.53	208.44	207.03	208.95	208.32	207.79	204.89	210.02	207.56	208.18	205.67	208.17	207.05	206.38	207.26	206.97	208.6	208.49	204.97	209.22	205.54	205.22	205.14	207.64	205.25	209.45	208.09	208.19	208.01	204.36	204.74	207.41	206.25	207.17	208.01	209.99	205.54	205.51	208.9	205.53	208.1
219.47	217.51	216.51	216.92	216.09	217.73	217.12	216.3	218.09	217.97	216.66	216.88	218.76	217.2	219.3	217.24	217.26	218.05	218.3	216.24	216.7	216.62	216.66	214.54	218.18	217.95	221.56	214.9	215.89	215.81	218.35	215.75	216.94	215.29	219.42	215.01	217.45	219.66	217.85	216.27	216.79	217.06	215.6	215.02	215.18	216.74	218.91	216.74	218.72	216.71
202.4	201.95	203.59	202.34	202.38	201.15	199.94	205.26	202.29	203.46	202.95	202.55	203.6	201.6	201.95	202.54	206.41	202.98	202.5	206.48	204.25	204.79	201.68	202.56	202.02	203.16	206.13	203.01	203.36	200.91	200.66	203.51	201.8	200.36	199.2	200.88	207.71	202.55	202.96	203.43	201.24	203.24	204.07	201.75	202.84	200.69	203.21	204.12	204.13	202.36
209.09	209.96	207.25	210.12	210.02	209.55	208.75	208.13	208.69	208.02	206.63	210.07	207.19	211.41	208.89	208.41	211.35	209.07	208.4	207.97	209.05	207.45	208.57	207.37	207.81	209.72	206.89	207.17	211.42	212.23	208.55	207.78	204.42	204.79	206.59	210.7	210.12	207.75	211.34	209.25	209.87	208.86	209.22	210.82	207.56	208.04	210.14	206.3	208.63	208.96
210.74	214.52	209	210.4	210.47	208	206.56	212.57	208.2	212.83	209.6	206.95	210.32	206.21	210.52	211.48	210.14	207.55	210.04	208.03	207.37	208.85	210.78	210.72	209.09	206.58	208.49	204.54	209.95	209.84	207.53	207.67	209.43	208.74	208.82	208.49	209.87	208.55	208.06	209.39	212.1	207.65	207.44	209.99	207.69	211.58	212.06	208.88	209.92	210.5
201.81	200.56	198.95	199.11	201.62	198.18	199.32	198.23	198.06	199.62	195.86	197.79	201.35	201.32	200.44	199.6	199.69	200.47	198.57	199.5	198.5	199.05	197.86	202.41	198.26	197.95	191.94	196.48	200.09	199.3	198.78	197.6	198.85	193.95	198.49	199.87	199.9	198.7	198.99	201.54	196.97	198.22	201.36	199.94	198.33	196.49	200.66	197.41	200.56	200.85
203.82	205.18	202.86	203.32	201.71	205.47	203.16	203.8	204.05	205.14	202.13	201.52	204.34	202.34	206.08	204.07	205.23	199.61	202.64	203.13	203.83	203.18	203.22	203.95	200.88	202.13	204.34	198.76	202.37	203.13	202.12	204.77	206.96	199.42	200.13	202.85	204.91	204.92	203.73	206.3	206.14	201.05	203.76	202.92	203.32	204.02	201.23	203.54	202.4	204.4
201.69	201.15	204.22	205.46	199.75	199.84	202.81	198.29	203.55	205.98	202.31	202.03	202.42	201.33	202.45	206.25	204.53	201.91	200.9	201.54	201.62	203.71	202.11	201.69	201.2	201.49	204.16	204.04	200.84	201.04	201.82	199.98	199.98	203.45	204.12	202	204.38	202.56	200.84	202.42	200.43	202.77	204.34	204.23	205.8	202.07	204.66	201.43	201.71	201.99
212.64	212.91	211.64	212.97	212.22	208.42	211.43	210.97	212.31	212.53	208.07	212.61	211.16	209.89	211.76	210.49	208.48	208.66	212.98	212.1	209.82	212.97	212.33	210.93	213.88	210.46	212.92	211.42	212.56	211.15	211.37	211.48	207.65	209.38	216.19	210.12	210.62	210.33	213.87	210.43	211.87	209.52	214.62	212.97	211.88	210.35	206.48	213.98	214.93	209.32
199.72	197.71	200.3	198.75	197.31	198.27	198.07	200.37	196.17	197.06	200.38	199.37	199.35	200.61	199.71	198.75	201.55	199.86	197.49	198.51	199.3	196.5	200.67	198.2	199.84	201.97	200.53	200.83	196.36	197.69	201.63	196.89	197.75	197.2	197.16	199.26	201.04	199.19	195.21	200.36	198.4	199.45	200.63	196.9	196.43	200.33	202.02	199.39	199.89	198.09
210.02	205.96	208.82	210.2	207.78	207.77	206.51	206.62	207.56	209.99	207.93	210.46	207.54	203.94	204.41	206.58	203.65	209.01	206.1	205.68	209.26	212.86	208.56	206.49	210.12	206.88	207.57	210.31	206.89	206.28	210.53	207.17	207.85	204.31	205.97	207.25	209.28	208.77	209.66	205.83	206.07	206.94	207.34	206.04	208.63	209.63	207.65	205.86	206.28	209.96
192	193.69	195.14	195.84	197.6	196.29	192.48	194.55	192.13	194.7	195.77	197.37	195.11	193.24	194.71	194.44	192.76	195.27	195	190.72	194.93	191.26	196.84	195.99	196.81	190.81	195.7	192.96	195.77	193.02	195.45	193.2	191.83	197.04	195.01	195.37	193.48	191.81	192.79	196.66	194.53	194.68	194.74	191.39	195.17	195.38	195.06	196.69	194.12	191.97
208.1	210.57	209.06	207.44	207.72	206.28	210.32	207.76	207.68	209.06	206.45	207.12	207.21	208.15	207.38	207.97	207.21	207.21	212.75	207.6	207.51	205.95	206.95	206.82	209.61	206.02	207.7	210.12	210.2	206.47	208.89	208.24	209.54	211.05	207.7	209.58	208.39	212.19	210.37	209.92	208.3	207.22	208.49	211.5	208.36	206.36	211.43	206.41	206.66	208.06
210.72	209.6	207.64	210.23	208.19	208.96	207.05	209.12	209.73	209.76	207.41	209.38	209.3	206.88	205.75	206.77	209.31	208.32	209.88	208.09	206.65	208.14	208.67	211.04	211.67	208	208.82	208.61	208.2	208.65	205.61	209.61	209.68	212.13	211.01	209.07	211.12	206.44	208.47	212.98	207.83	209.35	210.63	212.16	208.77	207.7	210.29	207.2	206.7	208.5
210.4	207.09	207.27	213.37	211.89	209.31	211.56	212.18	206.04	208.81	211.74	210.37	209.25	212.16	212.04	211.07	210.65	210.55	211.44	209.7	208.05	209.3	208.91	209.98	211.24	210.22	211.89	210.02	208.94	211.35	210.16	213.66	208.7	209.66	210.55	211.81	212.44	209.53	210.77	211.69	207.53	211.84	210.93	208.04	212.65	209.21	207.42	209.29	209.73	210.38
210.76	212.69	205.62	207.47	206.69	209.61	207.29	207.87	210.97	205.61	204.89	208.32	210.27	211	206.51	207.9	209.97	211.94	211.78	206.71	205.66	206.49	208.14	211.44	206.37	207.31	209.37	207.14	207.56	210.91	209.54	210.53	210.74	210.01	210.04	209.26	207.39	210.18	209.91	207.8	210.92	207.57	208.52	209.03	208.22	206.66	207.38	205.2	207.52	208.26
217.73	219.25	219.45	214.53	214.36	217.25	216.68	215.69	211.81	217.98	219.17	218.39	218.18	220.03	215.4	215.38	215.98	215.48	219.29	215.61	216.58	216.36	214.58	216.1	216.47	218.24	215.67	217.57	216.03	216.67	216.42	218.19	216.98	215.53	215.6	218.69	218.43	217.81	217.36	214.29	218.84	219.46	217.87	216.65	217.07	216.14	218.27	218.7	217.22	213.99
202.55	199.19	203.24	201.61	203.56	204.08	206.05	205.47	202.82	203.43	204.41	206.12	207.21	202.26	205.24	206.84	205.32	204.93	206.34	201.94	204.11	202.48	200.39	205.3	204.43	202.14	203.86	206.39	204.5	205.91	201.3	206.26	206.38	201	202.46	203.94	202.08	203.7	202.66	205.79	205.08	204.82	207.46	205.2	203.06	202.82	203.13	205.01	203.48	201.25
208.33	208.68	210.28	206.21	206.46	209.65	206.87	208.48	209.39	206.11	209.59	210.85	208.38	209.46	209.03	208.44	207.42	209.62	210.49	207.48	210.18	206.05	211.04	206.78	211.15	208.56	208.67	205.28	206.81	211.16	207.85	211.3	208.19	209.13	205.97	208.23	207.84	209.42	210.72	209.95	207.23	208.5	209.68	211.54	211.5	203.18	210.45	210.43	205.98	209.81
207.66	209	208.45	210.27	202.35	205.4	205.89	208.99	207.72	205.08	205.92	206.08	208.6	209.92	207.34	210.14	206.93	209.58	206.08	206.19	211.95	207.13	208.74	206.71	204.73	209.83	207.19	211.47	209.84	207.45	208.58	206.52	207.43	210.37	207.93	207.2	207.81	213.57	207.87	207.23	207.56	211.08	208.41	205.93	206.52	207.55	208.97	208.74	208.47	208.57
214.3	218.95	214.21	214.29	217.93	219.03	217.96	219.66	216.45	216.95	218.95	217.3	217.06	215.95	215.76	217.04	217.87	218.01	219.27	216.48	218.03	216.13	218.81	216.15	214.06	217.89	218.41	217.08	214.62	216.39	218.06	215.67	218.74	217.9	215.45	216.33	218.78	215.08	215.53	217.86	218.96	216.08	217.2	212.78	217.33	220.02	215.15	216.77	218.11	216.88
204.12	203.43	202.51	202.18	202.08	205.56	199.89	202.1	201.7	203.01	202.76	202.32	203.8	201.85	201.44	203.47	200.75	200.1	205	205.14	203.93	198.07	201.68	200.1	203.4	199.24	204.77	202.28	201	202.58	203.32	206.13	205.66	202.89	201.27	203.24	201.01	199.68	201.51	201.46	205.38	202.26	203.87	199.44	200.86	201.63	202.37	200.96	202.68	206.21
196.62	192.13	193.63	193.5	194.43	195.59	191.42	192.27	193.54	192.15	192.69	193.97	192.26	191.73	192.08	194.76	194.71	193.25	192.5	195.86	194.6	190.62	191.9	196.02	190.84	195.16	195.38	191.8	193.64	195.77	193.44	193.02	195.5	194.23	192.93	192.98	190.54	193.83	194.88	193.52	195.62	197.61	194.24	195.48	199.36	194.99	192.23	195.01	195.68	194.46
194.37	196.86	193.84	196.34	194.73	193.96	194.66	191.78	193.31	195.89	194.03	192.99	191.31	191.09	193.77	191.96	194.38	191.79	191.71	192.87	192.17	193.7	193.66	194.98	193.79	192.04	194.03	195.73	192.51	196.23	192.46	196.84	195.54	195.82	195.06	194.06	189.56	191.85	190.96	196.59	193.13	193.4	193.81	196.28	195.76	193.35	193.36	191.53	195.13	193.98
205.02	204.63	200.83	203.3	206.79	202.25	203.8	202.22	203.91	203.3	198.76	202.79	200.6	202.86	203.38	204.62	202.13	202.61	202.92	201.45	202.57	201.48	208.27	203.7	201.89	205.04	201.67	203.02	202	203.72	200.84	202.33	199.9	203.87	203.5	204.27	201.54	203.48	202.81	202.73	200.79	204.1	202.07	204.46	204.18	200.26	203.01	204.52	202.36	204.84
209.62	207.49	208.06	206.83	209.11	207.21	205.73	209.33	207.34	210.32	207.84	207.03	207.39	210.28	205.64	208.67	209.86	208.15	206.78	207.71	207.61	210.9	207.24	207.88	208.04	209.51	210.51	207.48	207.4	208.57	210.08	211.35	210.88	206.8	208.79	208.22	211.09	207.16	208.9	208.36	208.72	209.86	211.3	209.17	212.13	211.62	208.19	207.89	209.56	208.24
205.46	207.34	204.58	204.39	205.49	201.39	204.89	206.89	208.74	204.07	206.37	206.36	207.2	204.56	204.19	205.72	204.25	202.76	205.67	205.51	206.18	203.93	203.59	204.33	201.15	203.8	208.58	202.27	202.38	203.62	205.53	204.44	207.98	206.96	205.52	204.38	207.03	203.77	206.71	202.19	205.59	204.96	204.15	204.27	203.65	204.69	204.31	203.97	202.34	204.97
200.54	205.67	202.19	201.82	202.91	204.58	204.04	200.87	203.11	202.02	202.43	204.99	201.1	198.37	200.56	203.48	202.08	203.73	200.03	203.4	202.99	201.93	202.88	203.29	205.48	202.14	203.78	203.45	201.38	206.23	201.05	202.6	204.21	207.64	202.23	204.95	204.68	199.51	202.88	200.86	204.4	202.95	200.49	202.99	201.21	206.71	203.45	202.11	199.61	202.97
205.56	206.3	204.59	204.57	206.34	202.2	204.92	203.93	206.34	202.84	202.15	205.34	203.7	207.03	203.79	203.87	205.06	201.78	205.88	207.17	205.72	202.29	201.53	201.51	206.14	205.77	204.09	201.06	204.06	203.44	204.96	206.1	205.68	206.2	205.4	203.86	204.85	204.55	202.08	202.68	201.73	203.31	205.04	205.95	198.85	202.33	206.78	206.28	203.59	202.63
203.28	203.57	200.83	205.75	204.59	200.64	203.94	202.9	199.76	203.5	201.64	201.22	203.32	206.67	202.51	204.32	202.43	202.36	204.84	202.45	203.43	203.98	202.2	200.71	203.84	200.63	204.13	204.36	204.57	205.65	200.76	202.71	202.57	206.62	204.56	202.5	202.11	201.26	207.39	205.4	205.13	204.52	201.39	204.61	205.17	206.28	201.75	204.77	205.28	203.92
203.49	205.75	204.42	202.17	201.07	201.89	204.02	202.57	202.58	202.96	203.64	202.12	206.97	200.86	202.2	202.18	201.2	202.87	202.21	203.38	204.76	202.43	204.65	201.66	201.09	198.93	202.51	202.66	201.31	205.03	199.05	204.28	202.01	202.3	203.81	202.9	203.45	202.43	203.04	201.92	204.03	203.39	206.16	203.68	205.63	200.43	202.08	202.8	203.23	204.96
206.52	205.23	206.97	205.7	207.7	204.15	205.23	207.17	204.82	205.2	202.67	206.64	207.17	206.05	202.01	204.63	207.77	205.11	202.72	207.53	206.91	207.45	206.17	204.8	206.34	206.85	205	203.29	206.35	206.6	205.1	209.57	206.41	201.7	203.42	204.32	204.62	202.77	205.68	204.67	203.75	206.16	203.36	205.69	208.25	205.26	201.66	205.99	205.81	207.44
209.82	209.51	208.58	207.33	210.74	207.95	210.81	206.86	209.03	209.43	211.48	210.48	211.13	209.36	207.61	208.36	205.1	207.7	206.32	208.86	207.58	210.45	208.72	207.15	207.49	207.98	206.73	206.45	208.07	209.34	209.86	210.66	210.6	209.65	208.57	206.05	210.4	210.14	210.15	210.83	209.41	212.26	207.85	209.51	205.6	205.65	209.72	209.29	207.83	206.48
206.85	202.3	207.13	202.53	208.09	207.44	204.21	206.61	204.35	205.68	205.36	204.45	205.55	207.32	205.52	203.8	204.75	207.51	207.79	206.43	207.78	207.91	205.72	207.06	206.91	206	208.15	204.62	205.74	206.4	204.35	203.89	204.7	206.85	203.53	204.77	204.9	203.03	207.91	208.08	203.02	206.38	207.88	207.77	206.7	204.01	207.4	207.34	205.02	202.13
210.42	207.9	209.69	206.46	206	210.61	209.12	207.89	207.27	207.66	209.78	207.55	207.45	206.06	211.75	207.56	208.05	208.12	208.51	210.22	210.35	207.67	209.39	209.88	207.67	208.79	212.47	210.06	211.52	209.25	210.38	207.5	206.13	210.19	210.8	208.23	209.78	208.96	210.83	210.42	208.45	206.91	209.3	210.86	206.55	208.3	209.41	210.95	209.23	208.05
206.03	206.1	208.03	210.88	206.35	210.04	209.48	210.42	207.15	209.1	205.43	207.39	210.15	206.87	207.9	209.52	206.99	209.96	212.39	205.52	206.24	209.26	207.14	206.38	210.53	207.22	205.57	209.56	208.75	208.1	207.9	210.6	208.59	209.59	209.84	206.04	209.07	210.53	207.41	208.02	209.04	206.49	207.35	208.09	206.24	210.87	208.84	208.83	208.27	207.89
202.14	206.19	202.52	203.66	201.91	202.41	204.26	204.68	201.88	203.79	203.09	201.79	207.75	204.98	201.76	205.1	204.5	202.59	206.06	204.82	202.51	203.52	201.59	203.57	205.9	206.94	202.61	201.42	203.84	203.06	205.23	205.7	202.64	204.55	200.88	204.94	203.12	203.6	203.64	203.85	203.75	205.06	205.49	204.48	206.53	203.97	204.43	204.18	204.68	204.61
204.83	208.18	204.42	207.06	209.6	207.23	209.04	208.13	206.6	210.17	209.09	211.63	206.75	209.71	209.27	205.79	209.03	207.12	211.48	209.85	207.21	209.19	202.11	208.74	205.81	208.76	207.9	209	206.52	208.18	205.55	208.58	211.02	207.42	207.97	207.02	204.61	206.19	211.1	207.98	209.07	206.82	208.18	206.41	208.36	207.68	206.08	210.47	208.48	210.13
212.18	214.28	209.89	209.64	209.47	207.96	210.1	207.34	210.14	214.67	207.76	210.34	208.85	207.95	208.48	211.17	215.15	210.75	208.71	210.24	212.6	211.12	212.3	209.36	211.76	210.92	210.88	208.07	209.89	205.28	210.95	210.76	210.27	209.98	208.12	211.8	213.2	210.78	207.55	208.48	208	208.31	212.83	209.3	212.36	211.24	210.44	207.17	209.24	208.85
199.72	202.02	200.12	198.64	198.67	198.55	197.67	200.08	196.85	200.31	198.4	201.85	196.6	199.73	203.23	199.78	199.12	200.32	200.06	204.11	197.36	202.95	196.86	196.97	201.89	200.48	200.81	198.21	200.37	197.01	202.58	198.96	202.8	203.71	201.36	198.52	200.25	200.14	200.09	198.58	199.1	201.4	198.57	202.91	202.07	194.91	199.3	201.39	196.86	199.83
205.74	206.21	209.09	206.92	207.05	205.03	203.16	208.25	206.46	206.6	206.48	210.25	208.98	206.14	206.9	207.08	206.37	206.07	204.82	203.91	205.73	208.49	205.26	205.49	209.6	205.02	204.66	206.59	210.49	208.78	203.76	206.83	205.4	207.14	205.5	204.66	204.22	207.82	203.27	205.13	208.21	205.82	207.02	206.24	205.17	205.24	207.98	204.5	207.12	204.59
204.59	206.79	205.34	202.86	204.96	205.02	205.79	201.25	203.27	205.89	205.62	204.4	208	202.96	206.29	201.66	202.59	203.54	202.74	205.9	203.68	206.5	201.54	204.92	204.88	208.58	205.11	204.48	204.77	204.44	208.28	206.26	206.55	206.41	204.03	204.68	209.96	205.18	202.6	207.87	204.99	202.95	202.71	204.15	206.31	207.73	203.6	202.98	204.21	203.99
213.75	210.44	211.41	209.96	212.44	213.09	210.88	214.75	212.45	211.69	212.61	211.57	210.81	217.19	214.4	216.89	215.03	212.55	212.86	217.04	215.88	210.34	214.53	215.18	212.31	212.62	210.12	213.44	214.15	215.7	213.77	213.85	212.85	212.9	212.48	209.5	211.58	213.39	210.44	214.57	215.52	214.04	214.09	210.86	211.05	211.81	214.69	213.91	211.3	212.82
208.84	206.71	210.69	210.56	207.3	208.82	207.82	205.78	209.63	210.89	206.32	209.33	211.27	209.46	209.18	205.38	208.04	208.66	210.94	211.6	208.59	209.7	210.63	210.18	205.79	207.97	209.54	205.67	207.06	208.92	210.4	209.63	206.34	208.85	209.22	209.15	210.66	206.91	211.04	210.5	209.25	210.96	207.32	210.18	209.59	205.91	206.6	208.02	208	207.96
216.71	216.9	217.96	216.35	214.29	217.02	213.81	219.89	215.98	217.76	216.95	216.05	213.51	216.13	216.68	217.18	218.12	217.8	216.1	219.08	217.05	217.91	215.05	217.09	218.68	214.54	216.26	219.22	216.6	214.47	215.13	213.36	213.69	218.21	218.9	216.03	218.2	214.5	219.59	220.28	216.02	215.78	219.84	218.54	216.9	217.05	218.53	218.53	212.94	216.52
200.49	200.79	200.78	198.96	198.98	201.46	199.16	198.62	195.79	198.47	203.49	202.93	198.59	194.96	199.57	201.72	199.21	199.84	198.12	200.67	200.98	199.59	197.75	200.63	202.07	198.4	199.33	196.41	201.45	201.31	201.29	198.27	200.2	200.65	200.98	200.56	199.89	197.24	199.75	197.8	197.93	196.89	200.92	200.58	197.71	196.58	201.23	197.92	202.56	199.15
197.98	199.2	195.98	201.43	198.17	199.27	198.59	199.52	196.38	199.59	197.46	199.37	203.48	200.41	201.16	201.22	201.81	196.2	199.74	199.75	200.88	202.66	200.35	200.91	198.33	200.65	200.11	201.86	199.71	198.12	200.29	198.55	202.42	200.28	200.65	199.99	198.91	201.04	199.23	201.36	199.57	198.92	198.59	196.52	200.36	200.79	195.15	201.1	197.89	198.7
199.68	197.21	202.19	200.01	202.56	202.94	200.68	201.83	198.54	198.88	199.85	201.49	200.23	201.59	200.84	198.76	200.13	202.68	200.94	202.24	199.71	201.6	200.91	199.92	202.38	203.03	198.9	199.32	200.29	200.17	201.82	199.13	200.27	202.6	206.03	197.84	195.22	199.34	202.3	197.16	198.75	202.58	201.15	200.58	197.78	197.39	199.36	197.93	202.87	201.13
204.23	207.45	204.87	203.17	201.17	207.77	203.4	203.17	203.12	204.87	200.06	202.89	200.15	201.44	202.83	203.82	202.46	205.1	202.33	204.71	203.02	204.61	205.83	203.33	206.41	204.58	206.34	202.73	202.02	205.63	204.14	204.47	204.83	203.83	204.27	201.75	206.64	200.6	202.33	202.37	203.16	203.86	204.8	201.71	204.51	204.66	202.94	203.33	202.43	204.75
201.14	198.94	198.44	198.82	198.88	197.16	200.03	198.42	202.21	201.83	201.1	197.95	197.72	199.32	199.36	200.9	201.79	202.16	194.64	203.46	198.45	200.76	203.5	199.78	202.12	198.07	198.04	199.89	200.83	201.22	200.42	198.58	199.37	198.98	198.44	199.61	197.31	196.4	201.37	200.57	197.86	198.16	197.68	199.78	198.21	198.73	198.78	198.33	198.78	196.22
204.98	201.47	198.97	200.39	202.75	199.81	201.21	200	200.89	198.43	202.07	199.91	198.72	200.46	199.18	202.29	202.74	204.05	199.65	200.18	200.47	195.95	202.06	200.61	196.48	196.92	202.19	200.44	199.43	200.02	201	197.17	200.05	197.61	198.94	201.69	202.49	201.98	197.16	203.86	199.81	200.23	199.61	199.28	201.46	200.61	197.3	200.64	200.04	198
211.59	209.7	209.08	210.53	211.16	210.42	206.18	208.33	210.07	209.33	208.84	211	209.59	205.66	209.9	205.94	209.22	207.76	206.61	206.71	206.29	209.71	207.78	207.68	205.86	206.69	206.35	206.11	209.56	206.24	207.38	209	208.76	212.05	208.39	206.22	207.01	209.38	204.81	209.51	209	208.06	209.18	209.34	206.86	206.99	209.31	211.11	209.72	204.98
208.38	210.51	207.97	209.91	205.89	209.32	207.97	207.24	210.93	209.51	208.89	211.99	207.52	210.36	212.68	210.42	208.98	207.69	209.11	210.63	211.46	206.44	207.93	208.08	209.97	209.6	209.73	210.34	208.45	208.41	207.67	212.38	210.06	209.21	208.37	212.03	210.31	207.66	210.64	212.86	208.36	210.22	209.08	208.84	206.72	208.64	213.3	205.54	209.33	210.64
204.82	207.98	207.68	206.99	209.26	209.49	209.48	207.94	206.15	208.12	208.3	205.99	206.66	209.11	208.67	205.71	207.46	207.08	208.1	210.57	205.25	209.52	208.35	209.25	206.88	209.66	208.52	206.24	211.78	206.62	206.57	203.32	204.6	208.76	206.63	209.24	209.76	206.94	208.22	207.41	205.56	207.16	207.37	206.88	208.06	206	207.5	210.65	206.76	206.45
206.28	207.32	204.68	209.73	209.17	207.64	208.31	209.43	207	207.04	207.35	205.84	207.59	206.77	210.39	207.53	204.85	206.19	205.82	208.22	204.43	207.8	207.94	206.5	208.76	207.51	209.27	205.7	208.5	208.99	205.77	206.9	207.02	208.2	208.43	203.43	206.4	204.68	205.85	209.58	208.9	206.95	208.58	207.79	207.55	208.53	209.28	207.38	207.83	206.11
202.28	206.86	204.02	200.83	204.86	201.14	201.23	204.16	201.71	201.2	202.91	204.33	199.94	200.76	200.81	206.23	201.33	200.1	204.27	202.06	203.25	199.63	202.75	199.76	201.06	205.06	205.35	201.06	203.56	202.06	203.02	201.28	202	202.53	204.82	199.45	201.49	202.43	202.02	201.42	202.75	199.59	203.6	202.74	201.22	199.75	203.88	201.96	202.77	204.82
205.64	202.74	204.92	200.88	202.4	205.34	201.32	202.51	205.61	201.58	203.1	201.23	205.15	203.82	204.89	202.53	206.76	203.4	204.96	203.92	200.98	201.15	200.31	201.28	205.38	200.11	202.37	205.16	203.46	205.89	202.69	202.52	203.94	203.03	204.45	203.59	208.28	203.62	203.08	200.36	205.05	203.78	202.33	202.92	209.78	204.15	200.94	205.86	202.96	206.51
210.4	208.07	211.21	208.37	210.2	211.2	208.36	208.92	208.08	207.2	206.92	210.34	211.02	207.7	210.67	208.05	210.86	207.11	210.6	207.98	211.42	209.57	208.34	208.7	207.35	208.63	209.77	209.04	207.42	208.1	208.89	209.36	205.46	204.19	209.2	207.73	207.42	206.27	208.51	207.31	209.37	208.41	209.59	208.79	209.89	209.11	211.21	205.9	207.13	211.71
209.04	207.2	211.77	211.67	208.29	207.72	211.07	210.11	205.97	208.06	206.28	209.29	209.68	209.53	212.37	209.46	207.89	207.75	212.78	209.57	211.16	210.96	210.87	211.27	210.9	210.16	208.74	209.31	209.85	205.73	210.02	209.74	209.7	210.04	207.58	208.28	209.55	208.36	208.02	211.48	209.65	208.23	212.07	210.67	208.63	209.72	210.09	211.82	210.8	209.77
218.88	218.58	216.17	216.51	217.54	218.72	216.69	217.89	218.13	217.43	219.99	215.16	220.08	217.78	217.28	217.58	216.05	218.04	213.04	217.74	215.41	218.92	217.64	218.06	218.85	214.85	215.97	217.75	218.86	219.79	218.63	214.86	217.07	218.6	214.91	214.25	216.17	215.67	221.03	216.17	216.08	218.28	218.02	218.36	214.52	218.98	216.24	218.34	213.75	218.91
204.12	198.12	197.54	198.64	200.64	197.97	202.1	198.09	202.25	199.81	202.61	200.98	198.94	197.08	199.46	198.93	201.12	198.61	202.87	201.59	198.26	200.26	199.68	201.55	197.54	197.06	200.02	199.58	200.74	201.46	200.71	200.69	202.22	202.37	197.92	203.44	203.8	202.3	202.61	199.06	199.61	201.66	202.58	203.65	200.92	199.87	198.5	200.5	199.79	200.19
208.21	208.68	211.43	209.93	208.06	206.61	209.31	209.13	211.45	209.39	208.26	208.53	209.47	208.25	212.09	208.95	211.71	209.29	209.6	212.66	212.44	212.52	206.83	207.52	209.77	210.2	212.55	209.46	210.98	209.42	209.27	208.46	209.84	210.81	209.73	208.62	210.98	210.41	208.56	207.15	211.17	208.85	206.81	208.3	208.32	207.28	209.87	209.38	212.26	210.48
211.26	209.62	208.93	209.6	208.34	213.13	212.26	209.89	214.31	215.69	211.35	209.4	211.33	211.24	211.52	215.07	212.15	211.23	208.45	216.34	211.39	214.61	211.94	214.46	213.71	211.65	212.9	212.64	210.7	213.24	213.34	210.97	213.04	210.85	214.41	214.22	212.65	211.52	214.6	211.68	210.02	213.01	213.39	213.69	209.09	210.57	214.58	208.18	209.93	212.23
204.92	204.64	205.83	205.28	205.41	200	201.89	204.19	204.68	204.25	204.57	203.88	202.41	199.47	206.75	204.23	203.83	203.45	201.49	204.24	206.46	207.58	201.57	201.36	206.84	204.14	201.81	203.27	202.05	202.73	202.93	203.96	202.86	206.58	205.11	204.2	204.25	206.88	204.23	202.65	202.68	202.47	201.87	202.46	202.14	203.22	202.98	202.38	203.94	205.05
204.88	205.06	203.71	207.1	205.84	205.34	205.18	201.31	207.34	205.51	204.39	203.93	206.53	207.48	201.91	200.84	202.87	205.64	207.48	201.41	203.38	207.06	202.89	202.82	204.5	204.18	205.59	204.72	205.87	204.45	204.72	208.18	206.74	209.38	205.01	205.28	206.12	205	205.41	203.41	207.29	202.75	204.74	200.15	206.45	204	204.27	206.03	209.29	207.83
206.14	205.96	204.82	205.38	203.2	204.67	210.73	204.59	205.54	209.52	203.87	207.79	206.52	206.76	208.68	205.92	203.18	206.34	204.46	204.08	205.59	209.13	204.83	205.57	204.74	207.82	209.8	206.09	208.94	207.15	206.38	204.37	204.97	208.07	207.19	209.9	208.27	207.18	209.34	209.04	205.86	207.02	204.37	203.39	205.82	206.03	205.84	205.42	207.08	205.83
208.23	209.32	207.09	208.4	209.18	209.98	211.16	210.03	211.53	208.83	207.14	208.13	208.61	209.96	208.56	212.72	209.92	209.17	209.11	210.63	207.91	209.58	208.38	209.06	208.74	209.12	208.61	212.07	210.64	207.92	204.02	209.18	206.67	211.04	206.08	208.87	205.94	207.13	209.95	207.25	210.8	207.57	209.21	208.45	207.46	208.31	213.62	206.27	206.13	210.3
195.86	198.77	198.89	200.07	198.82	198.84	201.57	196.26	197.11	198.07	195.03	197.85	195.83	196.79	198.48	200.75	199.31	201.47	195.66	197.3	195.79	196.13	202.16	198.54	194.89	198.26	197.72	197.7	193.52	197.1	198.07	197.79	198.58	198.05	196.28	196.93	199.84	200.37	198.33	196.95	198.72	199.86	202.43	197.34	196.2	200.16	196.47	197.68	194.07	198.93
210.69	213.37	213.28	209.22	214.89	212.21	208.39	212.05	213.22	212.15	212.92	214.32	209.95	210.18	211.09	212.89	210.89	214.87	209.9	208.87	212.02	208.76	212.19	211.01	213.61	211.1	211.06	214.62	211.73	214.14	210.61	210.91	211.26	214.13	213.91	210.82	211.31	212.59	211.85	211.42	209.48	210.91	211.24	211.12	208.03	214.59	210.8	209.88	210.72	210.38
209.93	208.9	212.15	209.79	211.49	212.87	210.84	211.76	214	212.45	209.43	208.65	213.43	210.43	215.84	212.4	212.8	211.53	212.7	209.59	214.61	210.82	213.02	215.31	213	210.88	212.78	212.37	212.65	210.43	212.77	213.66	213.77	214.44	213.23	211.42	212.72	213.55	212.86	215.47	215.12	212.25	210.04	215.63	211.34	212.2	212.96	209.64	211.1	208.28
218.75	215.99	216.5	216.68	216.08	214.95	214.83	219.1	216.54	221.05	217.1	216.62	218.08	217.13	214.93	216.42	219.09	222.3	217.54	219.91	219.91	217.96	213.51	219.07	217.86	217.88	216.44	216.75	214.91	217.71	215.36	217	216.83	219.18	216.1	215.5	220	217.55	215.35	214.63	216.07	216.32	217.26	215.99	215.17	213.75	218.29	217.14	214.87	218.13
205.87	204.94	206.54	204.99	204.16	205.11	204.53	205.78	204.72	204.89	202.35	206.41	205.15	207.4	207.15	204.84	204.86	208.11	206.09	203.34	208.07	207.05	209.3	207.28	204.35	205.83	205.59	206.56	205.03	205.53	206.49	206.1	205.59	206.03	204.74	204.22	204.24	206.15	203.28	204.04	207.06	204.13	206.61	206.35	203.55	205.28	201.83	205.24	205.32	206.23
215.26	218.42	217.34	220.03	217.54	217.36	217.25	216.17	213.74	216.76	214.46	220.21	219.08	214.25	218.24	217.58	217.31	216.8	214.69	216.82	215.69	219.2	217.75	217.27	216.98	214.44	217.76	216.72	215.88	218.19	214.63	216.47	220.19	218.87	216.09	219.96	215.71	215.73	218.34	214.67	219.38	221.01	215.25	213.83	217.22	216.03	217.24	218.43	216.2	217.57
204.26	208.9	206.95	207.15	207.51	207.81	210.24	208.41	207.79	206.97	210.24	206.88	208.48	206.82	204.9	207.45	208.83	209.08	209.32	205.37	208.89	208.84	207.01	209.37	210.37	208.56	206.74	209.02	204.9	209.78	206.4	206.52	207.74	210.34	210.37	208.19	207.42	210.49	208.64	208.63	206.53	210.35	208.25	206.1	206.55	210.23	210.52	207.92	210.99	206.99
214.18	217.16	216.16	221.15	215.69	214.8	217.27	216.56	215.66	217.33	215.77	222.33	212.08	217.01	218.11	218.38	218.1	219.34	220.01	218.77	218.69	216.43	212.38	211.38	216.48	218.28	219.14	215.04	216.1	221.34	217.23	217.98	216.85	216.13	218.39	216.48	218.84	214.02	219.78	218.05	216.39	216.57	214.26	216.44	219.79	216.19	214.27	214.91	216.09	218.25
217.77	216.2	213.5	215.09	218.33	214.59	215.48	218.54	217.02	213.79	217.73	219.38	217.69	216.7	217.59	220.13	217.14	215.09	215.64	215.43	217.48	214.71	218.63	219.78	218.29	214.54	219.05	215.03	217.12	216.92	216.41	215.37	215.86	214.45	216.9	212.36	214.84	215.09	219.5	215.4	216.61	214.36	215.62	216.28	217.29	215.97	216.09	214.01	217.24	216.36
197.3	201.45	200	197.82	200.3	200.49	199.65	198.39	200.66	199.24	199.29	200.25	199.73	202.32	200.25	198.1	197.25	197.16	199.1	198.54	201.06	198.1	199.34	196.34	199.45	197.81	198.69	198.2	199.97	199.92	196.9	198.58	199.38	199.05	199.73	200.5	201.22	197.63	198.92	198.78	201.33	197.2	200.14	199.94	199.45	196.02	200.16	199.44	197.68	200.03
205.4	207.6	211.15	206.91	204.87	205.58	204.31	206.9	206.77	203.91	206.81	207.34	205.32	207.42	204.53	206.58	205.6	204.5	206.9	205.89	207.53	208.46	203.41	205.84	207.89	203.82	204.72	207.02	207.69	209.15	205.99	204.95	206.24	205.5	208.28	203.12	208.37	203.51	204.98	205.63	210.56	203.13	206.52	207.05	207.37	204.87	203.46	208.66	207.41	208.19
203.94	207.63	209.1	209.78	207.7	208.96	209.26	207.25	207.04	210.01	208.17	210.07	208.53	210.31	208.29	207.55	210.43	211.25	206.46	207.66	209.97	210.54	207.6	208.53	205.73	206.69	206.64	208.96	210.57	210.3	207.96	207.6	208.43	209.64	207.5	207.79	210.08	206.96	210.43	208.48	208.63	211.38	205.45	208	212.76	209.16	207.59	205.67	207.7	209.78
207.29	206.48	207.52	205.45	205.83	206.04	206.19	207.57	209.2	205.71	207.16	207.19	206.15	208.99	208.89	204.01	206.89	208.44	205.93	202.85	209.07	205.76	209.78	206.61	206.11	207.58	206.24	208.66	202.68	206.39	206.84	210.66	205.48	204.62	204.29	207.19	207.69	206.67	206.28	207.3	209.63	206.14	207.12	205.75	210.04	209.44	207.6	209.53	209.51	207.29
212.68	213.69	211.24	211.03	211.82	209.98	212.5	213.7	211.4	213.36	210.11	212.55	211.17	212.08	214.13	213.37	210.99	210.94	211.7	212.83	212.87	211.8	212.13	209.37	213.71	213.05	210.02	212.42	211.31	211.7	210.47	215.07	209.12	212.31	212.76	208.62	209.93	211.22	212.54	212.45	212.71	209.54	211.46	211.9	213.24	212.32	213.81	209.09	210.91	212.06
210.93	213.29	212.8	210.82	212.47	210.11	213.08	212.82	211.54	212	210.78	211.69	210.23	211.38	212.36	211.76	211.59	210.99	211.39	209.67	213.89	210.1	208.09	211.88	212.33	212.08	212.58	211.41	210.05	210.16	214	214.99	213.5	215.74	207.11	211.48	210.17	213.28	211.04	209.5	209.38	210.24	213.36	207.91	211.09	210.78	212.83	210.28	214.89	212.03
205.06	205.02	207.07	207.91	207.54	209.83	208.65	209.04	206.34	210.06	209.3	211.42	206.94	204.59	210.26	207.93	203.91	205.84	207.46	210.35	209.9	208.27	209.05	207.07	209.16	210.69	208.9	209.99	204.97	208.86	210.34	209.3	207.86	207.53	206.98	209.32	208.82	205.63	206.39	208.37	206.48	208.46	209.11	205.7	206.22	208.65	207.93	210.64	208.62	209.17
211.09	209.42	207.57	209.28	210.09	206.17	205.47	208.85	209.95	210.29	209.66	207.44	206.73	211.4	207.28	206.24	208.36	209.46	208.23	208.85	207.88	208.8	207.47	207.11	210.07	211.64	210.01	207.32	209.42	206.32	208.62	208.51	207.86	209.92	209.82	207.89	207.5	204.87	211.07	207.24	207.66	204.84	211	205.99	206.92	211.36	209.47	208.08	208.24	208.42
202.05	197.64	204.22	197.64	199.58	197.49	200.93	199	200.39	198.88	197.63	198.84	200.23	199.24	199.31	202.07	197.75	201.49	199.64	198.09	197.88	199.19	197.06	199.75	199.86	196.84	202.21	197.03	199.77	201.85	199.05	199.36	198.23	195.94	198.58	197.46	198.23	199.22	197.88	197.71	197.28	200.4	200.03	201.63	199.06	201.49	198.41	198.98	199.19	198.31
216.09	216.54	216.05	214.93	215.17	220.45	219.23	215.01	214.39	216.99	216.69	215.66	218.5	217.98	217	218.28	218.18	218.16	216.86	217.22	218.42	215.98	216.07	215.99	219.25	219.72	217.66	217.06	216.55	218.6	215.2	218.17	220.05	214.67	214.91	218.25	218.2	214.83	217.81	216.11	218.59	217.18	220.44	218.94	218.26	218.36	216.81	214.16	215.2	217.87
209.3	213.99	207.95	213.47	214.55	211.48	210.08	211.7	210.16	208.7	210.82	211.19	208.06	210.24	214.98	210.39	209.51	212.23	211.77	212.06	210.92	212.28	209.95	211.25	212.01	210.91	212.25	210.92	212.77	212.36	213.16	213.11	212.79	211.59	212.47	214.17	211.42	212.26	209.99	212.2	214.47	213.7	209.41	213.91	211.22	213.88	212.54	211.77	213.32	213.04
215.44	217.5	215.4	217.86	214.07	215.39	217.22	219.74	219.19	215.75	218.65	217.29	218.16	216.89	216.52	213.53	216.2	216.1	217.39	218.86	218.18	216.29	216.35	216.6	217.78	218.94	220.68	218.07	214.31	216.02	215.64	216.82	218.94	217.02	217.71	219.51	218.25	214.95	216.09	216.86	216.43	218.7	217.79	218.05	215.15	220.3	218.18	216.8	218.49	216.94
211.4	212.98	211.36	213.15	213.04	211.19	212.1	212.13	209.88	211.46	209.24	209.39	210.09	209.83	211.49	209.47	211.73	210.19	213.02	211.63	210.25	217.39	210.8	211.49	212.05	211.51	211.63	211	210.21	211.78	210.3	210.69	212.63	211.15	212.57	209.87	210.94	210.74	212.91	211.17	211.49	207.48	209.69	211.08	213.49	212.12	213.42	214.57	212.38	213.77
205.66	203.16	204.05	203.89	202.57	200.84	204.28	206.44	202.59	200.84	202.99	204.27	206.64	203.18	202.72	206.4	202.74	205.68	204.12	204.31	203.16	205.07	200.7	201.67	204.99	203.25	203.34	202.18	204.25	203.73	202.25	201.91	203.28	205.8	205.62	202.47	202.03	202.92	203.72	204.1	205.23	204.2	203.49	204.4	202.16	203.14	204.15	202.9	199.96	200.97
200.47	200.95	199.44	198.48	199.97	200.01	202.1	199.58	199.84	200.73	199.3	198.23	201.38	200.06	201.79	197.91	197.29	202.15	201.68	198.76	198.84	201.49	201.63	200.46	202.03	198.77	202.74	198.88	199.74	201.78	198.1	200.78	200.6	204.6	201.57	200.64	199.54	202.47	198.87	201.66	201.24	201.5	199.27	201.7	198.46	201.16	202.99	199.21	201.84	205.63
212.82	215.64	211.52	212.85	212.57	216.77	214.93	215.7	212.5	214.86	213.49	213.2	214.02	214.14	213.78	211.64	212.6	215.09	213.51	212.9	213.32	214.04	212.06	211.96	213.02	214.6	215.57	214.47	211.97	213.53	213.05	211.63	212.18	212.99	216.84	213.95	215.35	214.05	214.68	215.22	217.23	212.28	211.01	211.71	212.2	213.83	213.79	210.86	216.05	215.37
210.02	207.08	210.7	207.99	211.8	205.23	208.16	208.38	211.83	208.07	209.21	209.19	211.62	208.59	206.83	208.63	209.27	208.17	209.06	207.03	210.69	210.96	209.43	205.53	209.3	208.7	211.31	208.83	208.53	207.07	207.51	205.93	210	206.25	208.44	209.89	206.78	208.75	209.35	210.72	208.2	206.59	209.57	209.26	208.95	207.96	208	212.37	206.78	209.26
218.57	219.35	218.59	216.95	216.66	214.92	218.46	215.81	219.33	217.83	216.22	219.82	217.15	216.47	218.48	220.54	214.63	218.74	215.06	213.66	215.75	217.44	217.61	216.9	218.2	216.68	215.43	216.94	215.82	214.69	217.72	214.62	216.39	217.41	216.5	217.42	215.96	218.03	218.86	219.91	220.01	216.76	218.81	216.95	217.23	217.25	216.4	215.49	218.85	217.31
218.63	216.8	219.08	219.24	218.54	218.93	218.91	216.05	219.63	218.33	218.1	216.62	221.76	219.08	217.64	217.33	218.72	217.62	216.78	216.3	217.92	218.94	218.49	218.17	218.85	219.2	219.34	218.53	216.82	218.9	217.5	217.51	219.87	221.15	219.89	221.99	220.35	215.32	215.84	217.03	217.23	216.95	217.12	215.69	221.26	219.81	218.3	217.27	216.39	219.84
207.65	204.96	206.23	210.28	209.32	211.74	208.19	208.98	209.13	207.87	206.29	207.28	208.82	208.02	208.78	211.11	206.26	209.37	204.14	206.9	211.31	205.25	209.38	204.66	206.62	207.98	207.89	207	211.78	205.7	207.93	207.84	207.23	209.24	209.08	204.3	206.23	210.4	209	209.77	209.68	206.71	208.97	207.97	206.04	204.66	203.81	207.32	207.7	205.15
212.04	209.45	207.67	211.75	212.02	210.69	213.63	214.19	212.05	209.01	213.21	212.19	210.57	212.05	212.75	213.03	215.26	211.13	211.75	215.23	212.99	212.4	211.01	211.17	213.31	209.07	209.51	213.52	209.66	210.59	209.78	210.19	211.33	209.97	209.69	213.87	209.95	211.46	209.69	211.49	205.79	211.08	210.91	211.48	211.41	212.48	211.67	213.6	214.35	210.38
207.72	210.15	209.31	208.99	206.54	207.59	208.84	206.27	205.81	205.17	206.12	207.59	206.48	206.12	209.52	208.51	207.27	210.08	208.04	205.49	205.6	206.27	208.4	209.31	208.65	209.94	207.1	212.27	210.49	208.67	206.77	209.85	209.11	208.45	208.09	206.98	211.04	208.43	210.53	211.13	206.01	205.75	206.83	203.63	209.38	209.99	206.56	210.52	208.52	209.17
194.81	200.17	202.34	201.57	197.96	197.74	200.76	199.81	200.61	201.11	197.09	198.94	199.09	199.62	199.69	197.5	201.42	199.91	200.26	198.64	199.5	199.1	198.21	197.3	201.99	196.49	199.58	199.57	202.94	198.02	197.36	198.54	199.9	200.83	197.31	201.13	202.99	199.42	202.16	199.53	201.43	196.63	198.2	200.3	197.96	200.45	197.98	198.04	200.41	199.28
212.28	211.12	212.55	212.55	214.1	211.34	212.92	209.87	211.38	212.54	214.25	211.2	210.71	209.27	208.17	212.02	212.31	212.95	214.71	213.09	211.77	210.15	211.58	211.61	208.92	211.7	209.95	210.13	210.71	210.41	212.14	208.27	213.11	213.3	212.56	210.47	211.73	213.47	211.61	211.41	211.18	210.54	211.58	209.02	209.9	212.13	212.66	210.93	209.76	209.95
211.02	211.26	211.23	212.57	212.56	212.33	211.01	209.73	210.56	210.88	210.91	209.52	211.99	212.14	211.72	211.93	211.35	211.37	212.36	210.76	213.39	213.57	212.4	211.26	213.99	213.15	214.09	213.04	213.4	213.34	210.4	211.41	212.95	212.25	211.03	214.19	207.04	211.25	209.92	213.23	212.83	212.56	209.07	210.2	213.05	212.01	210.56	210.2	209.91	206.69
200.01	202.2	200.44	200.3	201.13	198.99	198.59	200.19	205.08	199.61	199.19	199.83	201.19	202.26	200.15	200.18	199.52	200.09	199.56	199.44	199.62	201.75	197.08	201.34	201.65	197.29	199.59	201.19	202.56	202.5	199.13	199.58	200.77	201.89	198.37	200.17	198.39	202.01	202.15	200.73	202.34	199.38	198.19	198.87	198.73	199.19	199.7	200.17	201.18	200.55
212.42	213.6	213.48	214.87	212.64	212.82	208.82	212.88	209.46	211.43	212.94	213.56	215.16	212.5	209.82	212.26	209.93	214.58	209.67	210.84	214.57	212.6	210.33	210.22	212.18	212.7	210.13	212.11	209.72	210.48	211.24	215.25	212.71	209.07	207.3	208.4	213.87	212.11	212.75	211.87	208.78	212.69	215.19	210.87	210.52	209.24	212.14	211.02	211.87	210.45
212.11	209.72	210.21	209.63	209.94	210.64	209.15	210.71	209.95	212.5	213.58	211.67	213.36	212.07	211.16	208.14	212.28	211.47	211.12	211.43	211.67	210.08	211.93	206.25	212.75	209.06	209.1	212.75	210.06	211.52	209.47	213.23	214.06	211.39	210.05	213.87	211.42	212.42	210.9	210.26	209.54	210.83	210.2	210.89	210.64	209.89	214.3	211.36	213.18	208.8
203.13	201.34	205.41	201.87	203.23	205.61	201.6	203.08	202.03	202	200.85	202.2	204.29	207.53	204.47	205.45	202.83	204.87	200.78	203.69	201.38	203.42	203.83	203.49	204.3	201.78	204.66	204.15	204.02	205.34	203.82	203.79	202.64	202	208.78	204.51	203.71	203.76	207.25	201.77	207.07	202.41	204.39	205.16	203.29	200.59	202.64	204.56	201.29	204.84
209.83	207.25	206.87	208.95	206.07	203.15	209.33	210.64	207.58	210.89	207.68	208.62	209.52	208.19	207.56	209.95	208.95	208.98	204.16	207.94	208.07	210.21	203.74	208.72	208.25	208.14	207.62	208.27	207.3	206.71	211.41	209.68	207.93	207.46	207.3	209.86	210.07	206.31	209.5	208.88	204.71	208.86	206.73	205.39	209.14	206.57	207.54	211.32	206.78	209.06
201.75	206.02	205.22	204.01	202.43	204.28	206.52	203.99	205.24	205.42	207.44	204.02	203.04	203.44	204.8	204.95	203.47	206.07	205.73	206.1	204.78	204.54	204.96	202.82	206.03	208.4	207.26	202.91	204.36	201.49	207.54	206.07	202.21	202.93	205.2	204.06	206.03	206.05	202.8	203.78	203.48	204.33	204.45	201.57	202.41	204.03	204.3	203.16	204.4	203.99
204.38	205.22	206.44	205.2	205.41	206.74	207.62	209.49	208.43	206.84	205.49	207.57	206.55	205.48	208.31	209.84	209.7	207.52	205.8	205.87	205.94	205.43	207.09	203.12	207.69	205.79	207.28	204.49	209.35	208.31	205.29	208.11	206.96	208.08	207.19	203.49	207.82	205.33	204.65	205.9	210.48	208.1	205.14	208.36	205.54	213.14	207.16	202.14	204.66	207.86
200.43	197.57	198.69	200.85	199.17	198.65	199.51	196.24	199.31	200.66	200.91	197.74	196.98	200.25	198.27	196.07	199.36	197.31	200.63	196.26	198.85	199.72	197.96	198.32	200.5	196.09	197.47	199.35	196.89	199.63	197.57	195.27	198.27	198.32	198.3	199.49	196.9	198.74	197.89	200	197.36	199.41	196	199.39	198.93	203.17	203.37	197.18	196.52	196.12
210.59	212.85	213.63	213.46	211.64	211.87	210.37	214.19	208.88	211.03	213.61	212.35	210.91	210.79	210.34	211.17	210.01	210.69	208.49	210.29	206.4	210.99	212.45	212.96	210.76	211.32	210.61	212.27	212.09	214.05	213.22	212.96	211.55	212.1	211.02	212.51	211.03	211.27	211.53	213.51	212.45	211.67	210.42	209.98	212.12	213.52	209.86	212.7	212.68	209.15
215.47	211.26	213.01	214.32	215.59	210.51	214.12	214.14	214.17	209.4	213.12	215.02	211.61	211.86	214.49	216.25	214.89	213.71	211.97	211.56	212.25	212.22	210.32	216.35	215.64	211.02	211.74	216.05	215.06	212.91	211.05	214.7	213.67	213.92	212.25	210.29	212.03	212	211.81	212.65	211.41	213.07	213.07	214.48	212.52	209.57	213.58	212.25	211	213.05
210.09	215.22	211.94	210.91	212.49	214.76	212.69	212.63	208.53	212.25	212.84	211.73	209.13	210.05	209.99	212.48	212.55	212.32	211.09	215.61	217.13	213.14	214.88	212.4	212.14	212.27	211.84	214.98	210.01	214.26	214.72	209	212.72	211.5	211.66	211.3	213.14	209.15	214.41	212.98	211.46	210.67	212.51	212.88	213.29	212.32	212.18	214.4	210.67	211.26
216.5	217.17	221.11	218.49	217.57	217.91	218.63	217.22	218.14	214.7	220.07	221.82	218.06	215.47	216.42	217.9	218.4	218.66	218.25	216.27	217.05	217.78	217.75	217.88	216.17	219.12	216.52	217.67	220.14	217.02	218.44	221	218.18	217.59	216.32	216.45	220.71	220.43	216.4	214.3	218.36	217.92	220.72	217.48	218.5	215.97	216.11	213.64	217.41	216.59
206.66	209.71	210.27	209.89	209.87	210.23	208.42	207.54	208.64	207.02	209.37	210.88	208.72	209.12	210.6	211.12	210.26	209.4	209.79	203.33	206.42	210.23	208.59	211.85	208.18	210.51	211.37	209.65	207.75	209.83	209.68	209.45	210.17	208.4	207.66	208.11	208.06	208.17	209.6	211.26	209.23	207.83	208.22	211.08	209.25	209.53	206.76	209.89	210.24	207.81
208.46	208.9	208.21	209.99	209.31	207.34	209.2	210.03	209.01	209.5	209.56	206.59	209.85	206.94	204.42	209.5	210.58	208.77	206.9	206.71	207.25	206.93	211.12	206.65	206.16	208.31	213.5	205.68	209.99	207.28	209.58	209.2	207.14	207.62	206.14	206.74	209.72	204.42	209.74	206.33	208.29	207.31	209.17	205.34	207.22	208.73	211.83	209.5	206.02	209.43
207.27	208.2	209.37	209.17	209.91	207.86	208.65	207.49	207.25	212.32	208.85	210.75	207.81	210.63	210.61	208.24	209.87	206.63	208.33	209.06	209.23	209.78	206.53	210.61	210.62	212.25	212.04	211.17	208.45	207.95	207.41	209.44	207.02	210.04	204.39	209.5	206.27	207.94	212.24	204.1	210.41	210.28	209.9	208.66	208.91	206.51	211.78	208.41	207.57	208.45
218.13	218.3	215.99	216.77	217.3	217.45	216	214.85	218.88	214.58	217.01	215.36	219.47	216.64	221.63	218.29	215.57	218.96	214.9	217.1	219.48	217.69	216.23	217.07	217.67	218.85	219.5	217.15	214.66	218.91	216.62	216.36	214.34	217.75	215.69	216.35	219.07	218.32	219.44	217.98	216.08	221.56	218.17	218.11	217.11	218.91	219.82	215.41	216.73	215.61
203.09	203.83	204.28	200.72	204	204.31	201.37	202.98	201.71	204.47	203.99	200.75	204.57	203.26	204.17	201.99	201.96	203.57	202.94	200.32	203.33	205.09	204.22	203.46	205.74	205.19	202.84	205.35	204.73	204.87	201.43	202.43	204.17	205.9	201.8	202.71	201.99	202.17	201.42	203.58	206.24	200.9	204	204.83	205.41	202.24	204.15	203.45	202.81	201.27
207.18	211.52	208.87	209.82	204.29	209.42	210.78	209	206.62	208.25	203.8	206.65	207.57	208.23	207.45	210.53	205.98	210.62	208.85	209.07	207.83	209.8	210.62	207.03	212.32	207.33	208.64	205.34	209.69	205.68	207.99	209.41	206.58	205.55	206.55	209.12	204.71	209.84	210.32	206.37	206.11	210.2	209.76	202.31	205.86	205.13	204.3	207.55	207.87	204.77
209.05	210.12	209.19	211.06	211.33	212.54	210.36	210.87	207.44	208.85	206.45	209.32	206.15	207.25	208.8	208.7	206.67	208.61	209.35	207.69	205.27	208.99	211.55	210.54	209.14	207.3	211.09	209.16	211.07	210.31	206.79	207.52	210.79	207.77	211.04	209.38	205.64	211.26	210.35	209.45	207.04	209.29	210.16	211.35	209.49	205.63	205.04	208.09	210.18	209.55
211.9	211.7	208.88	208.68	211.16	207.98	210.09	210.06	211.1	209.96	207.38	209.52	209.67	205.97	210.46	209.82	207.57	210.78	209.26	206.44	207.6	211.76	208.66	208.06	209.12	208.02	210.09	209.55	211.04	208.2	207.12	205.83	210.26	206.03	205.89	211.98	209.74	209.58	206.77	208.08	210.1	209.35	207.2	207.81	208.96	207.52	210.2	209.3	211.9	207.57
208.04	205.7	209	208.14	209.83	207.82	206.43	207.89	209.96	209.1	209.02	208.27	207.88	209.21	206.18	211.87	208.3	210.33	207.37	209.98	206.23	208.94	207.08	208.44	206.62	205.26	211.56	209.08	206.89	208.5	210.06	209.84	205.18	208.46	210.31	206.57	207.82	207.16	208.89	204.59	208.65	202.97	207.11	209.75	206.78	206.35	209.45	208.89	206.22	208.31
210.91	210.75	210.84	209.4	210.71	214.94	209.05	212.62	207.77	209.87	212.44	212.67	212.58	211.42	208.92	211.54	213.65	212.14	208.53	210.36	212.43	211.89	211.67	210.87	212.64	209.36	209.24	209.52	208.88	210.77	211.03	209.56	211.16	214.25	210.8	212.75	211.94	215.82	213.94	211.91	209.87	212.82	209.89	211.16	211.91	212.43	213.57	212.45	210.37	211.4
206.7	205.49	207.35	207.84	210.81	208.71	210.26	206.22	208.4	209.96	207.98	209.5	210.1	207.26	208.75	208.01	209.33	205.02	207.33	206.62	212.24	203.98	209.71	212.16	205.62	207.86	208.44	208.86	208.01	207.43	209.26	208.53	210.15	207.96	210.04	210.82	209.78	210.72	209.93	208.66	207.89	209.89	209.19	205.97	208.38	208.99	209.38	206.56	206.94	208.92
207.03	207.69	207.1	208.18	207.96	205.76	206.86	208.63	207.33	209.68	208.87	207.63	211.15	205.42	205.91	208.7	210.83	208.18	207.78	209.53	206.01	208.41	210.39	206.44	208.95	205.19	207.97	211.01	206.62	207.98	206.04	206.55	209.43	209.18	203.25	208.21	209.06	205.47	203.23	205.85	207.36	205.71	207.07	206.43	211.87	209.66	209.1	206.69	208.88	208.17
214.05	212.27	212.41	211.73	210.43	212.38	212.84	208.59	212.98	213.73	212.89	213.94	213.42	213.05	210.85	211.03	213.07	211.88	215.09	212.06	214.17	212.02	211.41	207.15	210.9	212.33	211.56	211.08	211.41	211.36	212.11	210.15	212.15	210.02	208.73	212.23	211.46	209.83	214.72	213.07	213	212.42	210.2	209.35	212	209.19	211.33	210.21	213.47	209.66
210.65	209.64	210.76	209.55	210.21	209.83	210.94	209.38	209.03	211.67	208.16	209.53	211.56	211.19	208.56	212.42	209.1	211.13	207.31	210.22	209.6	209	210.51	206.85	208.98	207.13	209.68	206.94	210.6	209.52	210.6	210.78	208.65	210.37	208.16	211.1	208.29	211.79	210.41	207.23	208.2	207.87	207.45	211.08	209.22	209.4	209.75	208.3	212.81	209.02
210.49	208.12	210.27	211.85	209.9	209.15	208.2	210.99	208.04	210.93	206.91	211.9	212.76	209.18	209.27	208.4	209.13	209.95	209.39	207.97	208.91	206.64	210.44	208.96	209.12	209.56	210.36	209.26	211.39	213.06	211.89	208.48	208.33	208.02	208.82	211.71	208.1	211	211.06	209.92	205.36	206.69	208.01	208.54	206.47	205.09	210.92	209.66	209.46	204.81
196.73	203.26	200.76	197.82	199.6	196.25	199.74	199.78	197.29	196.29	199.72	199.58	196.3	199.98	196.71	197.36	196.51	195.4	199.04	199.07	197.06	198.48	200.66	200.37	200.79	199.9	198.92	201.56	196.21	199.16	196.25	196.67	198.88	195.81	197.64	198.3	199.11	195.34	198.98	197.13	197.13	195.99	196.28	196.17	200.37	196.68	199.54	197.65	195.28	196.77
204.16	211.08	207.61	206.48	206.11	211.2	208.76	208.07	207.79	208.8	208.9	206.35	208.08	210.8	205.59	208.25	204.2	207.65	207.47	211.05	209.35	207.83	205.33	207.38	209.02	207.82	209.07	207.28	208.39	208.89	204.22	208.21	206	204.97	214.85	208.75	211.72	208.13	203.89	209.45	206.87	206.6	207.4	205.66	207.49	208.59	204.44	210.39	209.02	207.99
199.67	201.29	203.39	199.18	202.77	197.97	200.03	200.26	200.91	196.6	199.18	198.48	196.32	198.59	200.46	197.72	196.72	197.24	196.46	200.01	199.91	199.85	198.97	199.07	202.42	198.12	200.38	195.91	199.1	198.73	201.71	197.89	200.41	197.77	199.18	197.51	201.56	200.47	197.39	198.08	199.21	197.91	199.02	199.97	198.9	200.61	198.27	200.36	201.04	200.21
198.05	197.53	194.03	195.39	201.49	196.17	197.38	196.98	198.71	198.17	200.14	199.25	199.45	199.57	198.97	195.59	201.47	198.72	197.76	197.87	198.79	198.5	197.12	198.41	200.5	195.59	200.29	197.72	201.83	198.62	195.91	197.36	197.88	196.1	200.07	196.71	199.97	203.16	198.01	202.03	200.28	195.88	196.06	200.42	196.82	199.43	201.97	195.08	199.95	201.65
208.63	209.66	210.51	210.73	205.66	210.8	207.87	205.29	210.64	209.55	210.81	208.62	208.33	207.3	209.5	209.63	206.51	206.29	206.69	207.48	208	208.22	209.56	208.11	210.95	207.6	208.54	207.47	207.37	208.66	208.95	208.49	208.36	207.53	208.17	204.97	211.35	209.21	207.4	206.42	210.03	206.07	212.5	206.52	211.65	209.42	210.68	208.23	208.23	209.79
202.99	205.6	202.25	202.49	204.6	204.32	205.39	202.16	204.48	204.98	202.91	206.98	205.03	204.96	202.54	205.75	206.21	201.46	206.17	202.79	206.67	201.99	202.05	202.41	200.37	204.43	201.14	200.58	202.81	201.97	201.62	204.78	204.75	205.11	205.3	204.74	204.28	201.95	202.39	202.64	204.21	202.7	204.05	203.83	204.7	200.77	203.31	204.37	201.19	207.15
215.99	217.66	218.57	219.52	218.74	217.32	214.32	215.16	217.66	215.28	214.38	217.08	218.18	218.88	214.43	214.83	215.82	218.78	217.57	213.99	216.44	217.24	217.22	221.05	217.52	219.22	215.86	218.69	218.3	217.33	218.51	215.73	217.04	216.38	213.3	218.34	216.2	217.85	215.85	215.35	216.93	214.88	216.51	218.36	219.02	219.17	218.95	216	217.12	220.41
209.46	207.17	206.66	206.09	205.89	208.03	207.29	205.56	207.4	207.92	207.93	207.87	207.73	207.3	207.43	207.96	209.32	210.58	209.34	208.36	207.38	205.39	208.53	208.75	205.41	206.2	204.39	206.28	208.67	207.71	209.39	209.65	209.9	209.13	206.19	208.03	208.38	206.33	206.95	207.63	207.57	204.93	209.46	205.23	206.39	208.07	205.82	207.99	208.14	204.72
194.87	193.92	196.6	196.51	194.85	197.2	197.36	195.66	195.58	192.6	195.56	192.82	195.55	193.67	194.38	195.27	192.97	194.83	194.43	195.6	192.23	193.06	193.33	197.22	192.84	194.71	191.01	193.75	193.31	192.41	193.2	196.52	196.55	196.98	196.69	193.41	194.89	194.4	193.91	195.4	190.52	194.36	195.89	192.07	192.21	192.74	193.78	196.04	192.12	195.63
211.79	212.44	208.59	206.37	210.04	213.66	211.48	216.02	213.58	213.41	211.99	212.3	211.87	213	210.94	210.43	210.84	211.72	209.72	212.67	210.58	211.68	210.56	211.42	211.81	211.3	211.3	210.73	208.76	211.04	212.96	214.25	211.2	211.36	211.96	211	215.21	215.03	212.05	210.52	214.44	212.91	212.59	211.64	211.97	210.73	210.95	208.94	210.37	211.78
205.53	203.73	203.05	201.28	202.01	201.99	202.93	199.93	201.84	201.2	202.67	204.59	200.94	197.79	204.67	198.71	203.06	202.22	205.06	201.39	201.9	200.47	202.63	199.4	204.67	204.18	202.17	202	199.94	205.51	200.5	204.3	202.89	202.62	203.05	202.17	203.68	203.15	206.22	203.6	198.38	204.15	203.37	204.55	201.51	204.24	201.49	204.42	203.73	199.94
203.23	205.35	201.59	201.51	204.22	205.09	202.33	202.51	202.72	203.07	207.2	202.82	202.5	204.85	204.55	202.94	203.05	202.4	203.49	201.71	202.49	204.27	203.46	205.35	204.97	201.49	205.82	206.15	202.56	205.21	202.26	206.03	203.32	200.01	202.07	202.94	204.15	203.88	202.62	206.05	204.69	206.59	203.79	202.8	205.64	202.54	202.26	202.75	202.55	201.06
210.43	212.49	210.1	210.59	212.87	213.33	211.76	213.76	212.93	212.3	213.2	210.14	212.91	211.48	213.06	210.31	211.75	211.13	213.63	213.21	211.9	214.52	215.44	209.24	211.61	209.31	212.43	212.75	212.54	214.63	211.93	211.49	213.06	209.7	214.14	212.65	213.1	214.59	210.46	212.86	211.32	214.96	210.44	212.31	215.18	213.6	213.5	210.24	212.96	213.9
203.65	202.71	200.61	203.11	204.47	201.03	202.47	204.75	205.14	205.48	204.49	203.89	203.31	207.63	204.31	204.65	201.79	202.76	202.17	203.97	204.7	201.37	204.21	203.48	203.59	202.4	203.13	205.61	208.35	204.08	206.75	201.48	201.34	202.7	201.13	204.29	204.4	201.72	204.99	202.44	200.41	200.24	201.31	203.52	202.76	204.47	202.05	203.63	205.32	203.63
203.95	204.02	208.14	203.93	204.89	206.04	203.06	204.77	204.97	206.8	202.22	206.09	202.58	205.18	202.01	201.49	204.91	204.11	204.89	205.08	204.98	205.39	205.78	203.18	203.24	205.38	205.68	204.92	202.85	203.98	203.08	205.22	204.13	203.86	204.25	203.28	205.97	204.27	201.79	204.86	205.54	203.12	205.02	202.58	202.04	201.75	202.47	202.93	203.01	206.62
210.23	212.94	211.75	213.06	210.28	212.75	212.44	213.55	212.08	210.94	214.45	212.57	211.08	209.99	213.15	209	207.9	207.24	214	211.87	209.49	211.37	212.43	211.43	211.55	211.82	213.37	214.75	212.94	210.75	215.21	211.6	216.16	214.49	214.2	211.07	213.93	208.2	212.52	212.7	216.63	208.57	211.87	212.87	211.56	214.05	211.74	210.89	210.13	212.94
207.16	208.9	205.51	207.57	209.04	204.91	208.7	204.49	206.14	203.98	200.99	204.66	207.4	204.41	203.24	207.13	206.26	205.67	206.08	203.62	206.15	205.12	205.28	205.79	208.41	204.36	206.86	206.29	206.7	205.41	207.83	205.03	205.74	207.86	204.91	205.84	205.95	207.32	204.12	207.2	205.37	203.17	204.82	205.03	204.28	205.22	206.66	208.36	205.06	204.26
211.83	205.61	210.47	212.31	207.42	206.45	206.66	207.92	207.76	208.72	210.65	210.5	208.57	210.86	205.46	211.3	208.38	208.64	211.18	206.76	210.64	206.53	208.23	204.29	205.04	208.69	210.72	208.33	210.25	207.62	209.39	208.48	206.62	209.84	204.68	207.57	207	209.55	209.11	206.96	213.86	209.16	210.21	208.65	206.78	206.05	205.83	207.84	207.64	208.42
211.38	208.3	206.76	207.44	204.87	210.63	207.67	207.84	205.6	208.37	206.22	209	208.56	209.86	209.09	209.43	208.83	211.7	210.18	209.62	211.69	206.84	205.97	210.24	208.59	207.7	208.71	208.15	209.43	208.01	207.32	206.84	206.97	211.23	211.26	208	207.93	207.02	209.16	207	211.56	208.93	211.08	208.76	208.78	205.07	208.08	204.95	210.65	208.78
208.77	210.63	206.83	205.66	206.91	208.84	209.16	206.93	208.21	209.2	207.41	207.31	206.32	211.96	208.15	205.61	205.85	208.05	209.32	207.81	209.27	208.55	205.65	207.33	211.05	207.18	208.03	209.7	210.84	207.48	206.47	206.08	208.14	208.98	208.84	205.96	211.91	205.7	208.82	206.21	211.86	207.38	204.21	209.65	209.46	207.31	208.99	210.26	204.68	205.15
202.2	205.42	203.57	201.96	205.94	207.76	205.14	202.78	205.7	202.11	202.85	204.93	201.82	205.55	205.61	205.2	204.36	204.42	202.89	201.5	199.37	206.32	202.67	205.46	203.67	203.96	203.78	202	204.04	201.08	202.22	201.53	205.79	205.65	204.45	202.27	202.26	203.91	205.45	204.17	204.99	201.77	202.6	204.26	203.07	207.12	201.69	203.3	206.02	203.25
207.35	208.72	206.76	208.18	210.28	207.36	207.64	207.92	208.74	209.08	210.45	205.49	207.44	209.61	208.81	206.29	207.42	210.04	206.99	203.62	207.15	207.18	209.48	208.32	209.54	208.75	208.37	205.37	208.99	204.66	207.59	205.86	209.02	206.79	204.99	206.13	211.01	208.44	209.19	208.35	208.68	207.73	207.36	208.01	208.46	209.62	209.46	208.64	206.3	208.57
206.31	204.83	204	205.08	208.62	205.91	210.5	204.82	204.65	206.45	207.85	204.28	208.46	205.04	207.02	206.87	207.53	206.26	204.63	204.35	206.15	207.02	202.98	206.51	208.25	205.53	210.31	205.7	208.08	205.95	207.78	207.21	203.57	207.35	206.7	210.69	208.06	207.89	210.89	207.16	208.69	207.46	204.38	207.77	208.23	204.17	204.38	208.67	205.85	204.29
216.01	211.12	212.56	209.39	214.06	210.79	214.29	210.43	210.71	212.53	212.57	215.71	215.81	212.67	213.77	211.42	212.31	210.6	210.31	212.26	211.94	213.89	215.47	214.72	213.74	210.54	213.87	211.71	212.73	211.02	215.39	212.75	212.7	214.56	210.11	212.3	214.38	214.24	211.33	213.96	214.03	212.01	213.25	213.96	212.13	210.97	207.36	211.94	212.51	211.26
211.75	214.06	211.42	210.43	210.2	213.49	212.64	212.75	209.33	211.78	212.26	213.25	212.58	214.14	215.92	213.87	211.79	210.19	215.53	211.94	215.1	212.74	212.34	211.34	211.97	211.62	212.96	215.48	211.43	212.28	213.19	212.06	213.18	213.93	209.1	212.13	212.87	215.2	213.36	215.42	211.49	212.92	212.71	209.51	214.31	213.03	212.87	213.68	213.45	214.22
205.07	210.33	205.19	209.48	207.65	206.77	207.79	207.2	204.72	209.4	206.25	205.08	207.93	208.8	210.55	204.69	210.58	208.1	206.29	208.74	207.61	208.3	208.39	208.48	210.08	206.97	207.07	207.37	206.21	205.91	207.78	206.72	208.86	210.71	204.93	207.83	205.91	207.55	207.79	205.3	210.84	206.74	210.66	208.27	208.36	205.79	206.59	210.14	207.27	209.09
210.47	211.43	209.38	212.36	209.29	210.91	210.89	214.35	210.78	212.34	212.31	213.23	211.39	214.32	213.02	212.69	213.3	212.94	209.05	213.14	210.12	212.23	211.42	210.26	212.33	211.94	211.16	211.22	212.21	209.38	212.85	210.09	208.45	212.03	213.94	213.24	212.57	211.66	211.82	212.82	211.96	211.22	209.8	210.23	211.55	213.66	213.29	208.8	210.45	212.06
208.34	213.51	213	210.12	210.86	211.85	210.27	213.35	210.27	213.62	212.13	210.19	210.86	211.68	212.98	213.74	211.64	208.45	207.76	212.58	212.03	211.22	213	209.35	209.11	214.69	213.68	210.3	212.04	211.56	211.38	209.36	214.1	214.66	209.67	210.82	210.76	213.32	208.92	210.46	217.23	211.77	209.3	209.2	212.78	213.76	211.62	210	212.83	212.67
219.55	216.48	218.35	216.68	220.34	216.64	218.32	218.65	217.57	216.92	219.89	220.23	216.58	217.62	215.58	215.68	213.75	217.97	217.45	217.1	220.59	215.71	216.14	218.63	218.17	213.99	215.54	217.82	216.58	213.68	214.15	216.11	215.89	217.49	217.71	214.56	216.59	216.5	217.73	218.82	214.75	214.95	218.01	218.21	213.73	216.49	214.41	217.78	216.73	214.61
213.86	210.61	213.4	212.16	211.8	211.96	213.36	211.29	216.89	213.84	208.52	212.11	215.99	211.76	212.27	211.79	212.61	212.1	212.78	215.05	214.94	211.17	214.65	214.49	211.29	215.68	212.86	216.5	210.44	215.66	211.29	208.47	214.9	211.83	213.86	213.99	210.29	214.4	213.74	212.38	216.06	210.18	214.2	214.24	215.21	213.58	212.46	213.21	210.91	215.71
215.14	213.8	217.19	213.73	213.69	215.57	216.46	212.77	214.58	214.08	214.12	213.26	213.73	212.34	212.47	214.49	214.05	211.95	215.76	212.05	215.08	214.06	212.93	213.33	212.57	211.58	212.24	217.28	214.12	218.2	216.31	213.13	212.63	214.59	212.92	212.2	214.19	215.17	211.54	212.7	213.43	214.52	215.31	213.31	219.67	213.85	213.11	211.46	212.84	213.38
210.9	209.73	208.61	210.29	207.84	207.24	208.03	209.73	209.83	207.91	210.25	212.28	209.96	206.36	206.24	213.02	210.25	208.1	207.99	209.44	210.95	208.47	206.63	210.85	208.26	207.34	210.95	208.85	208.65	207.04	207.3	209.14	206.65	211.13	209.97	209.48	210.17	207.62	209.21	211.77	207.59	209.72	210.15	208.07	207.61	207.91	208.33	208.72	210.88	208.64
198.05	196.28	195.7	193.42	191.27	194.63	194.87	193.9	195.61	191.67	194.07	190.52	195.17	194.48	193.29	193.78	190.92	194.7	196.68	193.01	198.35	194.72	194.06	193.95	194.8	195.21	193.06	197.2	192.73	197.49	194.04	194.75	190.91	194.06	194.23	196.04	196.06	194.68	195.65	193.51	196.14	195.2	191.88	196.75	194.59	194.77	195.45	193.3	192.49	191.37
211.72	211.11	211.62	212.62	210.87	213.15	209.3	212.48	211.44	213.51	208.95	212.98	213.07	207.1	210.98	212.47	210.11	210.44	209.78	212.85	207.3	212.56	210.86	212.83	213.01	212.71	211.89	210.01	217.38	215.07	212.17	211.52	211.87	211.89	210.6	212.84	209.63	214.03	215.29	213.17	212.91	211.41	210.7	210.22	211.28	215.98	214.96	212.4	213.38	211
203.53	204.13	203	202.57	203.05	203.89	204.38	204.99	202.94	204.8	204.3	204.04	199.98	203.01	202.73	203.99	203.16	201.58	202.51	202.75	204.37	204.99	201.88	204.7	203.24	205.65	198.37	201.27	202.78	204.3	203.55	202.69	204.03	204.88	202.86	205.52	203.34	206.76	204.13	202.57	202.4	201.8	201.7	203.85	208.06	208.64	202.9	207.27	206.44	204.67
212.52	215.12	209.28	214.54	217.4	211.65	216.1	209.58	214.5	212.72	213.24	209.82	212.03	212.32	213.54	210.79	216.29	211.25	217.61	210.58	211.99	214.83	215.3	211.42	215.89	216.94	211.53	214.82	212.44	213.98	210.54	214.05	209.58	214.55	212.27	211.49	212.41	213.08	210.74	218.77	210.7	212.37	212.97	212.67	212.52	213.56	213.52	211.98	213.94	216.22
211.74	212.13	212.17	209.21	210.18	212.13	213.05	213.32	214.76	213.18	209.32	213.12	214.33	213.95	212.24	212.32	211.39	210.97	212.58	209.81	212.98	210.59	211.84	210.39	209.82	209.49	212.6	211.05	210.26	214.46	212.58	208.71	212.02	210.07	210.07	214.68	210.31	211.9	210.18	211.96	213.14	211.9	212.9	211.65	209.24	214.36	216.39	213.1	210.87	206.7
210.42	210.63	213.57	210.33	210.5	210.59	210.04	207.72	208.37	208.1	209.04	208.56	209.84	210.82	208.98	206.73	212.17	212.93	207.62	207.97	207.6	210.57	212.63	206.34	210.3	207.46	209.59	207.46	208.95	207.71	211.93	208.02	210.06	207.77	211.67	209.29	210.65	209.58	213.28	213.48	209.35	211.63	210.46	208.55	207.2	208.42	207.91	213.2	208.16	207.83
208.04	211.6	211.55	208.75	209.92	209.31	207.17	204.64	208.96	211.14	209.87	208.6	212.36	207.01	208.9	214.45	211.65	202.34	208.88	209.63	211.64	208.17	208	207.24	211.13	209.48	208.53	209.02	211.53	210.73	210.16	211.13	209.26	209.7	209.07	208.39	210.54	207.56	211.37	212.1	211.92	210.44	212.18	213.7	209.02	209.24	209.56	209.92	210.83	209.17
208.88	206.89	209.56	207.77	206.03	208.51	206.93	208.51	209.87	206.5	210.85	208.03	206.75	203.9	206.87	209.24	204.87	208.09	207.38	207.63	209.84	207.08	205.82	206.63	209.59	209.82	208.35	208.96	207.66	210.09	204.11	206.31	209.24	210.2	209.1	209.58	209.15	207.35	209.4	206.22	205.55	209.83	206.29	208.25	209.45	206.26	205.92	206.25	207.23	209.07
196.92	193.49	192.4	191.4	193.82	193.21	193.09	191.13	193.64	196.63	196.47	191.4	192.01	195.88	195.56	193.89	193.62	196.3	195.47	194.93	193.97	193.17	192.93	191.73	192.67	193.01	194.39	193.88	195.95	192.38	195.79	193.27	191.41	195.46	193.31	192.89	191.68	196.59	195.83	192	195.03	194.83	193.47	193.83	197.34	193.4	193.7	193.08	192.53	192.78
208.63	209.02	208.72	207.53	208.67	207.06	211.93	208.13	209.04	212.38	205.57	211.76	211.66	209.01	210.91	210.55	205.91	207.07	208.63	206.21	208.72	206.6	210.67	210.35	208.31	211.67	208.53	207.24	208.13	207.55	208.46	211.66	207.79	207.33	207.34	208.59	209.22	208.57	204.57	208.17	212.22	209.15	209.27	209.19	210.14	211.2	208.89	210.12	207.24	205.4
208.63	211.33	210.56	214.14	209.18	211.05	206.86	209.58	212.19	208	210.15	208.84	208.61	208.53	208.44	210.93	212.12	210.25	208.92	208.24	209.89	207.85	209.57	213.43	208.17	209.66	208.35	209.33	211.09	209.9	213.58	210.93	211.09	206.5	209.86	207.88	210.35	208.25	207.27	209.97	212.32	208.77	209.44	208.06	208.31	209.63	206.86	209.44	207.97	208.68
211.23	214.62	211.76	212.84	212.38	212.71	213.81	213.99	212.3	218.03	213.01	212.83	212.45	216.63	215.42	215.13	212.94	211.55	211.44	214.56	216.11	212.22	214.95	211.74	213.84	213.74	211.51	214.96	212.64	211.69	218.57	215.11	211.86	215.39	213.93	215.02	214.59	214.89	209.92	215.86	212.69	213.48	212.24	214.7	212.61	216.47	213.68	216.83	215.42	211.47
212.31	214.33	211.66	210.21	212.08	214.27	211.94	215.18	214.27	212.24	212.94	212.6	214.36	213.73	212.6	211.27	213.66	211.54	212.32	213.66	211.09	211.51	213.4	213.87	210.24	212.45	211.45	214.44	210.67	211.11	210.55	211.15	212.18	216.01	214.42	215.61	212.74	212.79	212.61	211.14	209.05	213.77	212.67	211.31	213.88	212.61	213.42	210.66	209.73	213.03
205.07	206.62	205.29	202.65	203.79	204.68	203.26	201.64	202.88	202.94	205.31	203.46	207.24	201.6	207.77	202	202.9	204.89	203.22	201.92	203.27	205.01	202.05	204.7	204.19	207.68	200.51	206.92	202.61	206.03	205.44	203.99	204.69	201.81	202.68	204.26	204.38	200.36	202.27	207.13	207.27	203.85	201.96	203.23	202.36	198.48	203.73	203.8	207.12	207.68
205.39	201.1	198.67	200.54	203.79	199.86	202.67	203.5	201.04	200.02	201.3	201.64	200.12	201.4	200.01	203.37	202.87	203.62	203.17	199.68	201.81	203.52	202.01	202.87	202.75	202.26	204.58	203.49	203.5	199.08	203.92	201.81	202.37	200.98	200.69	204.75	204.32	200.43	202.41	203.73	200.58	203.81	203.41	204.89	200.81	197.62	202.99	204.28	204.46	205.91
211.45	211.06	213.87	211.68	210.3	210.97	209.92	212.5	212.86	211.61	212.82	213.06	213	211.83	208.68	211.64	215.17	210.54	212.64	212.4	212.93	212.33	209.47	210.14	211.02	214.04	211.36	211.28	211.05	212.04	212.9	213.06	207.8	213.3	213.07	213	212.93	214.31	211.48	212.97	211.92	213.26	211.91	210.55	209.35	212.81	207.25	212.19	212.52	213.64
198.14	197.58	200.42	197.2	194.02	198.01	199.61	200.09	196.66	196.81	197.67	198.94	195.87	197.18	197.32	196.09	195.32	197.86	196.12	195.22	196.57	196.32	205.89	199.25	198.61	195.97	196.53	197.62	197.63	198.56	197.18	197.14	198.68	199.69	197.1	200.46	199.73	195.09	200.2	197.66	195.24	197.18	198.14	198.75	200.26	201.34	196.8	200.05	199.88	195.96
202.85	203.35	202.2	205.63	204.29	205.27	204.75	203.95	203.09	202.7	204.88	203.32	204.4	202.44	202.29	201.71	200.78	203.35	203.13	203.84	205.6	206.99	202.07	202.65	206.3	204.45	201.43	204.17	202.66	201.28	205.58	205	205.42	204.56	206.96	205.04	205.58	205.43	203.45	203.21	203.05	202.93	204.69	203.64	203.89	200.58	203.59	203.13	207.48	204.01
217.32	215.16	215.5	216.21	216.4	218.24	220.32	215.23	215.98	220.08	217.16	218.43	215.55	215.62	216.05	218.57	214.2	216.75	217.28	216.86	218.4	219.91	215.4	217.04	218.39	218.3	216.19	216.86	215.86	217.49	215.56	217.36	218.64	215.4	215.4	218.68	219.46	217.55	218.24	213.99	217.28	214.96	214.92	218.21	216.93	217.17	214.91	217.29	212.6	218.56
205.81	205.43	205.62	203.79	203.29	203.49	202.43	204.96	211.43	207.95	202.75	205.75	202.84	204.7	205.16	202.95	205.29	206.04	204.45	205.63	204.73	206.41	205.74	206.97	206.27	208.41	204.24	206.48	206.25	203.89	205.14	204.9	202.55	204.05	204.11	206	205.87	204.19	204	204.43	205.62	204.34	203.09	204.33	207.11	206.16	209.9	205.16	204.36	201.08
207.89	209.56	213.47	208.27	208.71	207.21	211.34	210.07	210.32	212.14	207.93	208.22	210.55	206.7	207.42	211.82	208.97	210.59	210.89	210.47	207.83	212.74	210.39	209.46	207.61	207.29	205.79	209.29	205.89	211.01	211.08	208.5	212.09	208.82	208.2	210.45	211.53	208.15	211.36	210.25	208.68	210.4	209.03	207.22	209.45	206.47	211.47	209.74	208.64	211.23
214.41	213.31	212.59	209.95	212.72	210.65	214.37	214.55	209.73	211.22	211.03	210.51	212.35	210.66	213.01	212.31	212.67	213.15	210.4	212.07	212.05	216.36	212.35	209.56	211.87	208.52	214.35	209.92	211.19	212.21	213.25	212.52	211.58	212.35	211.75	211.13	212.56	210.57	209.71	211.92	211.24	212.87	207.35	211.27	213.11	213.6	212.47	212.62	209.15	209.79
214.66	214.48	215.43	212.71	211.83	210.3	216.02	212.73	212.48	215.01	210.2	210.19	214.5	213.03	216.88	214.04	209.81	214.38	214.44	212.29	210.95	215.1	214.47	210.89	212.04	209.84	208.75	213.8	209.97	214.13	214.45	212.19	214.9	213.15	213.48	214.94	213.21	209.72	212.06	211.32	210.7	211.15	211.33	214.37	214.26	212.91	211.13	214.84	212.49	210.85
214.2	214.52	214.08	215.72	214.36	214.15	214.01	211.84	216.27	211.18	214.48	212.43	213.92	217.3	215.91	214.34	216.79	215.02	211.07	212.22	213.08	212.59	215.9	214.86	215.03	215.99	213.98	215.67	217.59	215.95	213.41	213.51	215.53	215.25	214.62	211.75	212.08	212.4	215.41	213	216.58	215.08	209.25	213.26	213.66	213.45	212.48	215.98	212.04	214.63
198.2	198.05	198.72	197.26	200.01	195.01	198.95	197.16	199.97	194.97	196.31	199.5	196.82	195.14	196.81	199.05	194.2	199.21	194.74	193.23	199.33	196.59	196.68	196.88	198.94	193.89	199.62	201.19	198.51	195.58	194.24	199.91	196.59	197.27	200.3	198.27	196.27	200.74	198.44	198.48	201.53	200.14	198.12	198.29	200.2	201.13	196.69	199.11	194.72	198.82
206.91	206.49	207.21	208.4	206.02	206.45	212.44	210.29	204.91	210.76	211.26	208.81	208.19	206.55	208.45	207.78	209.42	205.69	207.51	209	206.66	206.38	209.58	209.33	211.81	212.56	207.62	209.73	205.49	209.08	209.38	209.71	209.22	209.34	210	210.88	208.94	207.66	210.23	210.41	206.03	205.52	205.79	206.62	207.04	210.04	207.85	211.9	210.71	208.41
208.65	209.05	208.21	210.14	208.97	210.99	208.73	210.37	211.29	208.89	210.09	210.18	210.01	208.21	206.62	207.15	212.03	206.78	209.26	208.47	208.82	210.04	210.57	209.08	207.11	207.04	207.72	207.86	209.94	205.98	211.52	211.16	209.02	208.27	211.9	208.29	205.76	206.72	211.05	208.66	209.59	207.34	210.04	210.83	206.66	210.68	207.21	211.08	210.48	205.05
208.91	208.69	210.02	206.95	207.05	209.81	207.77	208.69	209.71	209.06	206.4	208.39	208.17	212.25	207.69	210.89	211.18	209.03	206.85	209.99	208.64	207.65	209.77	207	205.69	209.91	208.96	205.1	208.18	207.87	208.23	209.49	207.54	208.01	209.03	208.36	209.74	205.19	209.98	208.31	211.17	207.57	207.86	205.02	207.76	211.73	210.06	206.41	205.67	208.9
208.44	209.45	209.29	207.31	211.39	207.95	208.27	206.4	206.95	207.29	207.23	207.4	209.99	207.76	204.4	207.62	209.52	205.81	211.73	210.05	207.3	208.06	208.99	210.42	208.05	209.57	205.66	208.05	208.94	207.57	207.26	206.41	206.62	210.87	212.15	206.89	205.7	207.93	210.97	210.33	207.69	210.76	212.71	206.75	207.81	209.55	206.77	206.28	206.36	208.46
210.26	213.04	212.35	213.39	212.35	210.96	212.08	214.24	211.05	212.16	211.1	211.07	214.82	213.7	214.96	213.75	212.12	209.85	214.81	214.65	213.88	211.39	208.35	214.59	210.67	212.17	212.35	215.75	213.03	210.95	211.75	210.37	210.75	212.93	211.43	212.51	211.16	212.53	211.88	214.16	213.17	213.06	212.01	214.5	211.49	214.86	210.86	211.71	214.18	211.45
210.31	210.62	210.7	208.1	206.97	207.78	209.99	207.81	211.08	209.02	207.71	211	210.77	206.94	207.64	211.05	208.07	209.1	211.35	208.51	211.11	209.77	210.25	210.72	209.12	207.72	212.37	209.92	207.82	206.09	211.87	209.95	207.15	208.44	207.9	208.21	208.97	209.44	209.52	209.09	208.71	208.21	206.64	207.71	208.5	210.24	205.92	207.13	208.42	210.6
204.79	205.2	204.67	204.26	207.93	205.47	203.92	206.2	206.59	206.79	204.23	202.99	206.13	204.59	206.06	201.96	201.36	202.78	203.89	203.65	203.01	207.33	204.15	201.65	206.5	204.42	204.44	204.45	204.94	204.95	203.45	201.85	208.15	209.56	206.59	202.39	201.33	203.83	204.9	202.96	203.45	205.93	201.75	203.96	204.31	207.32	204.83	204.98	203.66	201.67
208.07	206.93	209.06	207.84	207.88	211.2	205.18	207.28	210.82	205.9	208.42	209.16	208.03	208.41	208.55	209.93	210.93	208.92	210.01	209.1	208.83	208.99	205.89	209.53	207.79	212.18	209.81	207.77	209.4	209.61	211.76	209.22	208.24	207.42	210	205.88	208.94	210.98	208.17	210.46	207.68	209.2	207.39	207.76	210.93	206.79	208.46	209.98	206.38	206.41
198.95	202.33	203.99	200.66	197.26	196.27	199.04	198.97	197.36	198.2	199.36	197.41	200.34	199.18	198.73	201.22	200.74	199.73	198.83	198.41	199.87	199.26	201.39	197.97	200.57	195.74	200.21	201.68	198.16	200.77	200.12	199.69	198.9	198.01	198.96	200.79	201.37	198.97	200.88	202.04	200.28	198.43	195.68	199	199.09	200.96	201.69	196.67	197.03	201.98
211.27	213.23	212	213.57	213.2	215.84	211.89	213.63	211.14	210.93	212.31	211.81	213.35	214.68	212.82	212.17	211.83	215.03	211.1	216.09	211.38	213.64	216.42	214.58	211.07	214.33	210.63	208.43	211.54	210.95	211.26	216.9	210.13	212.01	216.32	211.64	212.03	214.55	214.61	216.58	214.09	211.79	210.04	216.54	214.49	214.69	214.15	212.96	212.42	211.71
207.73	206.5	204.54	205.08	204.62	204.77	204.7	203.45	203.13	204.88	204.81	203.48	203.44	207.4	203.88	207.24	203.49	205.68	208.38	205.96	206.16	208.31	202.75	204.85	204.48	204.66	205.64	202.24	205.27	204.17	203.4	203.51	205.97	204.98	202.78	207.38	205.29	205.6	208.08	207.69	204.13	204.48	203.03	204.29	207.76	205.75	204.2	205.71	208.42	206.07
203.62	202.79	203.8	205.88	204.38	202.74	206.03	203.71	202.8	202.41	202.65	203.61	202.04	204.19	204.72	203.09	203.88	205.69	206.25	202.64	204.43	204.16	203.36	203.97	202.19	204.66	203.13	203.07	203.03	204.56	205.28	203.13	205.6	203.56	201.76	203.95	203.7	205.16	201.78	207.36	206.67	202.59	202.73	201.3	203.7	202.9	200.41	203.73	204.4	200.7
205.21	203.58	208.89	206.13	205.42	207.51	208.14	204.71	205.98	206.68	205.98	205.26	203.63	206.85	207.82	205.8	205.49	203.95	208.08	204.47	206.17	206.56	206.05	207.73	205.98	206.71	209.14	207.16	203.78	205.94	207.28	207.29	202.53	206.98	207.69	208.3	206.27	207.09	207.26	209.05	208.49	207.48	206.82	206.52	206.5	208.6	209.12	205.23	204.9	204.99
212.02	214.33	210.42	210.73	211.93	210.23	211.01	209.41	214.85	209.34	213.41	213.34	210.56	208.53	213.51	215.86	211.93	212.36	211.78	213.08	210.4	215.58	210.48	210.86	212.42	210.06	211.04	212.86	210.2	211.73	214.02	213.01	211.27	215.37	210.33	212.82	211.09	210.79	211.84	211.14	214.26	213.53	215.74	210.39	211.18	209.95	212.9	211.61	212.48	215.04
203.43	204.54	205.34	201.75	199.58	207.56	201.67	204.99	202.83	205.59	200.09	205.28	205.06	205.37	204.73	204.09	201.65	202.54	205.07	202.41	201.19	200.89	204.93	204.19	202.14	204.93	203.5	203.38	206.29	201.51	203.83	201.24	202.73	203.08	203.32	201.3	201.12	201.95	206.23	203.98	204.92	201.9	200.61	203.92	201.25	205.07	204.54	204.33	204.22	201.87
209.06	209.67	205.01	209.53	208.28	210.18	211.28	206.58	207.08	205.87	206.92	206.12	204.12	207.45	207.29	205.42	206.79	206.27	207.58	204.14	210.9	209.76	206.67	206.67	206.75	209.14	209.49	205.06	208.54	206.38	210.52	208.79	208.42	205.51	207.38	209.73	209.88	206.93	206.66	205.54	208.54	205.31	209.62	213.71	208.25	209.26	206.42	207.29	207.96	204.96
197.69	200.39	197.98	196.93	201.1	197.62	198.86	200.92	199.94	198.03	198.74	200.78	200.01	203.22	200.02	198.34	197.78	200.33	199.04	201.25	201.36	197.35	200.34	198.47	199.52	199.27	201.18	201.38	204.1	195.65	198.73	198.66	200	202.54	204.53	198.61	200.09	198.76	195.84	198.64	196.48	201.42	197.01	199.56	197.09	202.76	199.81	201.24	199.45	200.05
201.88	200.18	201.84	203.75	200.72	199.99	203.39	203.9	204.12	200.58	203.78	202.29	199.54	200.87	203.95	202.37	202.35	203.59	201.17	203.16	200.17	201.05	202.34	201.6	201.62	202.87	202.22	206.02	202.1	203.45	203.79	201.37	203.62	203.87	201.02	201.46	203.25	202.21	200.78	200.25	201.65	199.14	199.95	200.07	202.35	203.71	202.48	204.47	203.84	204.45
207.5	206.09	202.23	207.7	206.41	205.96	203.87	207.86	203.81	206.16	206.53	205.59	207.47	205.05	205.16	208.72	205.04	208.34	208.2	207.48	205	203.06	205.5	205.53	204.95	205.56	205.08	205.04	208.2	205.29	207.86	206.52	207.15	204.71	208.08	205.15	206.28	208.42	206.85	209.74	206.52	205.06	206.4	204.44	204.57	205.16	208.07	206.99	204.78	208.39
216.89	216.13	220.29	213.43	215.25	215.68	216.85	217.54	218.4	218.31	215.89	214.4	215.81	213.85	216.63	216.53	215.38	217.03	215.99	218.07	217.54	217.18	217.21	218.37	215.02	216.08	215.77	218.13	217.19	220.4	214.8	218.86	217.72	217.96	217.18	219.43	215.6	215.3	215.31	216.8	217.52	220.65	215.42	219.78	214.58	218.44	214.57	218.28	218.99	216.05
213.99	211.13	212.39	214.03	214.18	214.53	210.91	209.5	212.62	213.08	210.48	209.08	212.14	208.71	213.6	210.66	209.77	211.05	214.27	211.76	211.91	211.17	213.18	211.85	216.16	214.81	212.21	211.62	213.76	212.55	214.48	214.9	210.05	214.28	213.47	211.28	211.51	210.15	213.12	215.2	211.03	210.37	212.21	212.87	212.27	211.7	212.82	208.27	214.85	213.54
190.85	197.33	198.98	193.88	193.66	194.01	193.01	193.98	194.64	194.17	191.67	197.47	195.78	196.01	195.19	191.76	191.88	194.35	194.76	195.9	193.28	195.15	194.4	194.76	195.7	194.61	197.54	196.24	195.56	193.73	194.97	196.34	193.52	190.38	193.35	196.25	193.38	192.34	192.26	191.46	194.11	195.38	192.62	194.39	195.13	192.6	195.43	195.67	191.06	193.78
205.92	207.62	208.19	205.36	205.18	206.83	206.72	204.26	207.58	206.47	204.46	206.23	208.18	205.92	206.56	206.93	207.01	205.38	202.99	210.56	205.79	205.42	206.1	203.99	205.08	201.43	204.35	204.13	205.25	205.15	203.86	206.18	209.68	206.61	204.78	205.97	207.31	203.12	203.47	206.48	206.42	204.58	204.96	204.14	204.04	203.82	204.71	208.61	206.26	206.56
203.75	206.62	203.65	209.72	203.18	205.81	205.14	206.96	204.12	204.59	205.55	206.4	204	205.3	204.13	205.32	202.29	205.56	203.5	206.77	203.59	205.65	207.18	204.73	203.25	208.48	203.4	202.66	207.26	207.19	205.49	206.01	204.8	206.35	205.55	208.18	205.3	204.24	205.27	205.38	203.41	204.46	203.55	206.95	203.24	203.99	203.65	204.81	207.13	203.53
206.76	203.44	205.85	206.21	204.28	205.46	201.58	203.77	206.71	203.54	205.74	201.73	203.84	200.5	206.15	201.56	205.68	203.8	205.11	202.36	203.04	205.37	206.84	202.25	204.55	201.35	201.38	204.99	206.83	201.91	202.06	200.84	206.94	203.04	204.73	205.14	204.37	204.74	204.47	201.33	204.92	202.46	202.15	203.3	205.62	203.36	203.7	202.6	204.33	204.45
197.03	198.95	199.64	200.28	198.21	199.5	201.09	195.63	202.59	198.68	196.75	197	204.48	200.01	200.68	200.35	200.68	202.6	196.98	196.09	200.13	200.37	202.65	197.75	200.65	202.16	197.55	201.21	198.44	200.67	201.08	200.92	199.07	196.36	200.27	200.76	197.15	198.85	196.91	200.05	198.35	198.05	199.47	202.17	198.97	201.19	198.53	197.87	197.88	199.41
207.24	204.59	204.48	204.17	201.91	200.02	201.59	207.25	202.38	206.25	202.36	203.19	199.53	201.42	202.36	200	202.81	203.44	202.07	202.9	205.58	203.46	204.94	202.92	202.88	198.77	198.62	203.51	202.74	202.26	201.45	202.19	202.39	202.3	204.38	200.29	205.8	203.03	204.34	200.42	203.87	202.16	203.02	206.28	203.52	202.79	204.53	204.16	204.41	202.51
214.76	215.85	212.61	214.9	214.19	215.29	214.69	213.76	216.82	212.44	214.74	214.66	212.86	213.87	212.52	213.25	217.29	212.04	210.82	216.04	214.32	215.24	214.28	213.09	211.23	213.76	215.82	213.37	213.32	214.85	210.19	214.63	213.84	214.76	211.83	217.7	218.1	211.55	213.54	212.29	212.96	214.45	214.35	214.66	213.88	215.71	212.82	215.87	214.38	214.43
199.37	199.28	201.48	197.81	196.56	202.39	201.41	199.83	202.09	200.58	201.91	201.71	198.42	201.23	198.17	202.05	199.36	200.05	201.73	199.2	202.02	198.57	199.75	200.25	196.9	199.81	201.71	199.66	198.47	199.79	197.4	204.52	202.35	198.15	197.63	201.46	200.73	199.64	200.11	197.46	198.4	200.53	201.13	197.78	202.32	202.25	200.91	200.57	199	199.65
197.65	196.76	196.16	197.11	200.19	198.37	196.97	195.43	199.59	200.03	200.07	197.31	196.23	195.22	200.27	198.02	198.47	199.96	200.91	199.24	197.5	200.99	199.2	196.94	200.48	199.25	198.22	195.04	199.99	196.6	198.1	201.15	201.82	198.12	195.59	197.19	198.45	198.74	200.01	197.55	198.94	198.77	199.57	197.12	194.73	202.23	196.68	195.92	199.97	199.72
213.13	209.67	211.13	207.35	207.75	206.21	209.25	213.48	210.63	208.22	207.38	208.9	206.97	208.37	208.82	210.28	207.12	209.79	208.33	208.13	209.99	209.96	208.3	211.17	207.73	209.29	211.07	206.89	207.14	209.31	208.62	207.78	207.69	211.05	207.88	207.93	207.85	207.97	210.1	208.43	207.45	211.35	211.87	208.69	208.86	209.49	208.63	209.26	210.19	209.17
212.81	211.46	211.12	208.99	215.39	211.16	211.92	206.94	213.45	213.11	210.97	212.67	213.78	211.65	213.76	210.99	213.09	211.89	211.38	214.54	211.28	212.8	212.98	211.14	214.46	209.51	209.93	211.81	209.24	212.1	211.3	211.83	211.23	211.22	213.53	212.85	212.81	211.33	211.89	210.38	214.17	209.95	211.9	215.44	212.08	212.23	211.91	212.61	213.94	211.27
198.03	199.34	198.93	197.38	198.22	197.41	202.11	198.24	198.2	202.28	202.48	200.52	196.48	198.89	199.91	198.72	199.47	204.25	199.81	200.69	198.43	199.27	201.07	205.09	199.43	197.84	197.81	200.07	200	202.06	201.22	202.45	198.14	199.17	201.5	198.58	197.06	201.38	199.92	200.88	200.46	199.51	201.73	199.67	202.02	199.31	202.02	197.56	199.02	196.69
217.31	217.44	217.06	216.8	215.41	218.43	219.77	219.86	216.82	217.82	218.46	215.48	214.2	216.62	220.2	216.51	217.93	218.44	217.63	217.37	216.91	222.56	221.16	218.97	216.22	217.52	215.62	220.43	221.99	219.48	219.83	218.02	216.86	218.76	217.89	218.08	218.37	218.53	214.28	217.75	219.7	217.53	216.75	220.11	217.67	214.02	220.51	217.74	216.94	218.72
216.45	218.44	216.58	217.77	216.79	216.26	221.46	218.27	216.56	215.83	216.42	220.62	218.05	215.66	215.81	218.1	217.54	219.45	218.53	215.52	218.64	215.24	220.55	215.39	220.21	213.66	216.94	219.89	218.68	219.26	217.83	215.77	217.94	218.6	219.65	218.14	216.16	216.01	213.77	217.91	217.67	218.3	221.87	216.8	218.64	212.74	219.14	219.52	215.11	220.3
206.45	206.7	201.88	204.13	204.35	206.73	204.56	204.5	204.23	206.21	206.55	205.22	209.35	207.16	204.67	206.84	202.67	209.9	206.92	206.98	205.98	204.37	205.65	207.03	208.33	204.77	205.23	207.75	205.91	203.49	207.61	207.72	204.01	207.65	207.07	207.32	208.42	207.69	205.38	210.03	207.07	205.33	207.15	206.71	208.86	205.19	205.61	205.24	206.86	205.82
205.93	207.8	209.45	208.77	209.01	211.13	206.8	206.84	207.3	207.55	209.13	208.34	210.27	208.22	206.79	212.29	209.39	209.43	206.25	209.35	209.01	209.11	207.96	208.37	207.34	208.02	208.64	206.81	206.86	208.62	210.62	208.13	213.24	204.73	206.04	209.28	207.92	210.53	208.82	210.13	208.15	208.16	208.54	208.16	205.53	209.99	206.15	210.48	210.19	209.55
201.49	203.83	203.73	204.06	200.57	204.61	204.81	202.15	202.37	198.27	201.75	205.6	199.23	205.78	204.86	199.08	201.5	199.69	205.03	201.77	200.92	201.62	203.22	202.73	201.24	203.07	205.42	206.19	201.6	202.42	206.53	201.82	201.6	202.61	205.74	200.61	201.02	201.96	202.68	202.45	205.1	198.96	202.87	207.73	203.56	202.16	199.94	203.1	199.87	204.35
201.09	205.27	203.08	205.03	203.82	201.69	202.58	201.84	204.14	199.53	205.73	201.82	204.64	201.16	203.25	201.59	204.38	203.72	203.26	202.62	205.54	203.43	204.03	200.77	205.93	201.54	203.88	202.95	202.92	204.63	202.88	202.22	201.94	201.54	205.13	202.14	205.48	205.49	205.1	204.89	203.76	205.32	201.77	205	204.95	202.57	203.99	199.71	202.39	203.1
204.32	207.24	204.11	206.24	205.61	200.66	203.95	206.05	200.6	202.99	204.76	203.02	200.81	207.34	205.32	203.14	204.83	204.45	206.3	201.93	200.9	204.06	202.97	204.6	202.42	204.14	204.02	203.03	206.61	203.33	203.81	205.14	204.61	200.94	205.56	204.05	202.36	201.97	207.04	205.07	204.13	202.12	204.31	206.8	203.67	202.44	201.29	205.68	202.79	200.6
201.3	201.23	202.72	203.51	201.45	201.77	204.95	202.2	201.63	202.22	205.77	202.65	201.27	203.44	202.25	200.88	202.91	203.77	203.9	204.66	201.51	203.05	202.07	204.9	202.05	202.02	205.08	202.34	201.38	204.86	203.91	202.61	203.25	206.1	204.15	201.39	204.98	202.98	205.51	202.12	204.42	202.32	203.39	203.36	205.23	202.27	200.78	200.33	201.4	204.81
204.24	204.48	201.2	204.69	204.24	202.75	201.37	204.96	200.68	201.39	204.03	205.31	202.93	200.87	200.79	201.94	207.55	203.68	203.41	204.43	199.59	203.89	203.28	204.42	202.03	202.99	204.67	202.64	202.47	199.61	204.29	203.63	203.11	205.94	204.3	202.15	204.83	203.75	204.85	201.45	202.57	201.46	201.75	202.04	203.88	202.41	204.36	204.76	201.48	204.86
203.17	202.29	201.94	204.54	202.4	203.28	204.79	200.31	201.42	204.72	204.27	204	202.83	203.35	201.21	202.06	206.32	199.54	200.36	204.57	204.82	202.41	205.06	204.57	207.25	206.34	204.53	202.87	204.14	202.63	202	203.74	205.33	205.03	203.55	202.8	200.47	205.84	204.07	201.66	204.28	205.97	205.51	199.43	203.2	202.64	201.91	203.59	199.23	198.64
212.73	212.49	208.03	213.33	211.34	213.61	212.14	209.97	211.83	213.8	210.47	215.12	213.18	212.56	211.41	211.86	216.75	209.45	210.43	210.09	212.78	212.29	210.86	213.54	214.06	212.86	211.14	210.63	211.46	209.48	212.83	214.3	210.82	214.68	213.65	210.08	210.6	210.79	216.35	210.8	211.21	212.99	211.64	210.33	214.98	215.6	214.89	208.25	213.32	213.13
206.8	205.88	209.8	207.01	211.96	204.89	205.54	207.69	205.81	208.57	207.24	207.14	210.48	208	209.26	207.56	207.65	206.49	209.42	207.04	204.82	210.2	208.8	206.05	208.17	206.44	207.75	210.07	205.87	207.8	206.85	204.95	209.36	208.4	206.03	207.29	206.24	206.9	210.73	209.11	208.21	207.88	209.05	207.17	206.54	208.9	203.8	207.35	209.69	210.75
195.75	195.71	192.41	198.31	195.52	197.03	194.56	194.06	194.93	197.31	194.16	198.17	193.74	192.93	195.22	195.67	198.84	194.95	195.79	197.96	196.53	194.47	192.74	195.98	195.37	195.53	194.47	196.42	197.2	195.4	195.77	193.65	194.22	196.4	195.16	193.36	196.97	197.1	194.92	194.2	195.86	194.25	193.28	194.1	197.53	195.03	196.94	196.41	196.68	194.3
192.51	194.41	193.91	193.62	194.21	194.17	194.31	192.84	193.43	197.23	193.43	193.79	193.76	194.44	196.2	195.57	195.24	192.54	193.62	193.37	197.95	193.1	190.71	193.46	193.48	194.05	194.58	196.28	193.85	196.14	193.61	191.77	194.33	194.28	194.16	192.44	195.7	196.09	194.29	194.77	192.13	194.41	194.36	195.99	191.32	195.17	195.15	197.4	193.6	197.43
212	213.72	211.79	211.07	213.51	212.25	210.13	211.47	212.11	213.76	210.91	213.26	211.64	216.41	211.78	210.06	212.75	212.77	212.78	212.53	211.7	209.65	212.04	211.68	211.63	213.37	212.42	216.17	211.8	214.32	209.77	215.25	213.25	214.23	214.93	211.44	213.97	216.15	214.42	213.84	214.42	210.92	212.84	210.56	214.53	212.69	211.77	213.2	212.42	213.3
213.55	208.56	211.88	214.03	210.79	211.34	214.33	214.09	212.38	210.7	213.89	212.22	214.89	210.64	210.25	212.52	211.44	210.34	208.66	212.59	213.15	215.76	208.76	211.41	208.19	210.93	213.91	209.34	212.02	211.29	207.1	211.7	211.85	209.59	212.8	211.21	212.3	212.97	210.53	213	211.05	211.14	210.28	211.06	211.83	209.5	211.45	210.47	214.27	210.91
202.72	204.63	204.54	202.23	203.15	203.26	203	207.69	204.28	204.39	202.01	205.01	205.16	205.86	207.91	205.78	206.01	205.79	205.08	206.2	204.91	203.29	206	202.95	202.2	203.51	205.15	205.71	203.27	205.99	206.34	203.96	200.83	207.05	203.87	206.3	207.94	204.84	206.09	208.33	204.85	203.89	204.86	205.68	205.37	204.13	204.77	207.22	204.8	206.05
207.39	207.58	209.81	208.03	212.54	208.72	210.84	208.8	210.67	208.37	207.77	209.42	209.48	209.91	208.62	209.63	208.14	211.68	206.65	210.91	209.32	206.13	208.09	209.22	208.78	209.53	210.87	209.36	206.32	206.89	208.54	208.05	206.65	208.08	208.52	207.31	206.84	208.71	209.37	208.04	208.95	207.76	208.48	210.85	208.06	207.44	207.68	211.84	208.49	208.99
206.31	206.61	204.72	204.18	206.5	207.19	203.54	204.89	205.88	204.88	207.56	204.21	205.8	204.57	207.35	205.73	204.1	206.77	208.04	207.53	207.46	205.96	207.57	206.96	205.42	206.95	206.85	207.58	205.61	209.85	207.75	207.23	204.98	204.57	207.44	207.62	206.36	205.58	203.55	204.17	207.17	206.42	206.21	204.92	206.77	207.12	206.12	204.43	205.35	208.48
205.73	211.31	208.37	210.35	204.77	205.93	206.24	206.65	206.05	210.16	209.78	207.24	204.69	207.88	209.47	208.89	209.01	207.77	209.71	208.65	210.3	209.36	207.64	205.39	206.55	205.09	210.76	207.06	207.08	206.26	203.22	208.06	207.99	210.4	205.53	207.02	208.15	207.08	207.66	208.28	207.35	202.75	207.33	206.47	210.26	207.33	211.97	209.33	209.36	204.42
202.12	202.86	202.91	203.43	204.8	201.66	203.34	201.14	201.05	201.89	204.16	200.33	201.21	198.65	203.42	200.7	203.78	201.54	201.26	199.79	202.9	204.36	201.68	204.38	201.61	202.54	202.73	201.07	199.7	203.62	201.29	201.42	200.54	202.64	201.83	199.49	202.84	203.07	203.91	203.48	204.11	201	204.34	203.16	201.71	201.62	205.87	201.9	202.5	200.43
197.61	198.1	199.78	200.15	198.56	200.34	195.85	203.33	198.8	201.37	198.87	199.47	199.8	199.01	199.54	200.99	200.07	202.93	200.14	198.67	197.16	200.39	201.79	197.7	198.94	199.6	197.9	202.18	197.39	198.08	197.41	196.43	198.18	197.1	197.72	195.06	200.74	198.94	200.68	197.63	197.39	199.8	199.49	200.1	199.99	198.68	197.66	200.57	202.08	200.04
205.38	209.74	207.55	208.74	208.89	208.8	210.73	208.97	206.75	209.27	211.09	208.15	210.41	207.52	212.27	208.96	209.14	209.78	208.63	211.94	211.59	209.76	209.39	205.77	209	205.29	209.98	209.13	208.2	210.32	213.31	207.87	211.89	207.06	207.62	211.32	207.53	205.01	209.15	208.48	211.54	208.37	208.22	208.65	208.34	207.82	204.57	208.16	210.64	206.98
205.47	206.27	207.99	209.25	210.88	207.43	206.29	207.35	206	203.39	206.66	208.13	205.37	206.6	205.93	206.96	204.55	209.48	208.35	207.69	205.51	208.84	210.98	205.19	208.34	207.32	210.93	210.38	208.07	209.28	207.43	209.25	206.96	207.24	205.67	202.89	205.25	208.84	207.81	206.45	209.13	207.73	209.21	207.43	207.79	207.17	208.18	208.35	207.71	206.49
210.88	213.26	209.33	212.03	210.63	211.77	211.95	212.37	212.7	210.57	210.55	209.05	212.44	211.04	211.88	212.33	209.3	214.22	216.44	212.14	212.41	213.1	214.12	211.68	213.6	211.64	211.59	210.78	212.08	210.64	211.71	209.53	209.74	215.37	214.41	213.17	213.78	213.18	215.32	210.46	211.86	212.02	215.41	210.54	209.43	213.01	212.21	211.67	210.92	214.51
211.61	212.51	211.88	208.03	213.44	209.11	212.49	211.65	213.41	212.12	210.95	213.69	212.12	212.4	210.67	210.73	209.8	211.39	207.66	212.39	212.37	212.88	211.86	211.71	214.6	215.45	213.83	211.59	210.94	211.34	212.64	215.74	210.12	212.19	210.23	210.36	209.97	210.07	208.96	213.62	213.83	211.59	211.57	210.54	213.81	210.32	207.56	210.43	213.78	212.82
208.01	207.3	210.16	212.9	210.77	207.55	210.97	210.21	208.77	208.99	209.92	210.62	211.53	211.6	212.45	209.81	209.5	209.58	209.15	209.23	211.7	205.95	207.6	209.06	209.43	211.4	209.01	211.83	207.95	210.84	210.46	210.7	208.9	207.91	213.65	207.92	209.94	210.14	208.42	210.34	210.22	210.71	208.67	212.36	209.05	209.73	209.98	210.67	208.44	209.04
193.14	194.32	194.78	192.85	193.61	196.87	194.68	195.26	195.5	193.51	194.04	196.43	197.53	195.43	192.48	193.55	193.81	195.52	192.7	192.64	194.11	195.11	197.35	195.76	194.31	195.28	195.04	195.28	193.6	199.02	193.73	195.59	193.98	190.93	195.88	195.73	195.56	196.5	196.28	193.88	196.02	195.39	196.14	194.16	194.94	196.76	194.71	196.28	196.35	196.02
211.97	211.44	212.54	213.4	210.59	214.76	212.63	214.8	209.33	214.03	211.37	211.65	208.8	210.64	212.37	211.52	210.94	210.75	211.64	212.23	212.24	214.17	210.4	214.98	213.98	212.3	214.89	212.4	213.08	211.49	213.68	211.65	213.94	213.28	214.26	211.72	215.27	213.37	212.31	215.62	210.28	211.14	211.66	210.6	211.73	214.76	212.33	212.38	211.72	211.73
217.99	214.87	215.51	219.12	214.93	217.99	215.56	213.94	218.26	216.1	215.43	216.19	216.8	217.25	217.25	219.88	218.2	214.68	218.22	215.74	216.6	218.83	218.8	219.8	216.45	219.24	218.02	218.68	213.63	215.44	215.47	216.84	216.48	218.59	217.64	216.77	216.86	215.85	216.46	215.49	217.83	219.24	218.66	219.26	216.09	217.96	218.09	217.56	218.32	215.19
211.89	210.91	214.63	211.77	212.03	208.83	211.64	212.45	209.42	214.04	209.63	211.58	210.41	213.77	210.01	210.4	211.67	209.88	211.02	212.22	213.52	212.9	210.13	210.29	208.11	210.3	212.76	207.92	211.64	213.82	209.03	208.93	212.23	213.77	210.75	210.16	212.84	209.79	210.72	211.93	213.57	210.78	213.52	214.96	210.12	214.15	210.45	210.96	212.59	212.18
206.12	210.75	210.95	211.92	208.56	210.17	207.87	213.19	207.48	205.02	208.33	208.83	207.63	210.46	206.41	208.76	207.76	207.98	208.04	208.68	208.98	209.75	208.59	208.84	208.48	207.64	206.15	205.11	207.64	208.09	210.21	210.98	208.35	210.88	206.97	209.4	204.91	204.62	206.69	210.22	210.92	207.99	208.04	210.04	209.53	208.28	211.46	211.79	206.71	209.28
201.97	204.08	203.26	203.62	202.31	202.51	205.29	203.12	204.58	202.3	201.52	204.67	202.69	201.72	200.37	201.93	200.98	205.22	201.59	202.18	201.53	204.4	202.78	202.01	201.58	203.37	205.4	204.91	203.09	201.11	199.39	205.63	200.9	203.43	204.56	202.13	202.1	205.07	199.6	204.64	203.93	203.23	200.37	199.72	201.76	201.25	200.92	203.61	207.61	202.63
209.03	210.79	208.6	209.33	206.34	207.76	209.06	210.62	207.95	207.12	208.32	211.35	210.56	207.12	209.4	212.62	213.88	213.03	210.68	210.54	210.68	209.44	208.71	208.64	208.89	209.18	210.26	208.82	208.17	210.52	208.53	211.61	207.33	210.35	208.97	208.79	210.9	205.44	209.18	210.23	210.06	209.27	211.05	209.37	208.59	206.94	210.03	208.83	206.71	213.57
217.52	218.24	218.23	216.64	219.03	217.09	220.18	217.45	216.27	215.12	217.55	216.61	216	221.89	215.94	216.91	216.28	220.25	218.83	212.87	218.69	215.82	219.3	218.83	217.93	218.44	218.96	217.54	217.1	215.45	218.88	216.39	219.8	218.6	216.78	215.77	218.87	217.58	217.59	217.82	215.01	215.58	217.12	219.16	220.28	216.35	217.99	218.13	219.49	216.91
212.61	216.88	213.18	212.43	214.52	215.4	214.06	212.38	212.96	215.48	212.69	213.14	214.23	215.18	212.35	216.52	213.5	212.29	212.42	215.58	210.65	212.7	214.26	213.66	214.16	213.94	214.64	214.74	212.99	212.97	215.02	215.94	212.65	216.59	215.18	212.54	215.32	214.84	213.67	216.72	212.27	212.1	213.92	214.81	211.77	211.03	213.16	209.94	211.13	214.55
218.28	215.64	217.83	217.19	217.63	215.16	214.75	218.41	220.33	217.41	218.19	216.78	218.83	218.56	217.06	219.83	213.47	218.85	217.42	220.53	220.44	216.6	217.58	218.52	214.16	217.73	214.68	218.18	218.27	215.08	218.07	215.07	217.48	217.92	218.83	215.81	218.04	213.74	216.02	215.37	216.05	217.16	216.01	216.87	218.9	216.11	216.75	213.32	216.68	214.52
199.6	198.24	197.15	199.03	200.4	196.92	198.17	196.71	197.52	201.89	197.35	200.05	202.35	198.58	197.97	199.73	196.97	200.5	198.59	199.24	198.05	194.82	200.6	199.52	198.38	198.77	198.21	198.97	200.2	196.85	198.18	200.17	197.81	198.39	200.95	195.14	201.28	196.68	197.86	197.86	200.45	198.38	199.02	199.44	199.63	198.06	199.93	196.96	198.56	199.84
202.12	203.88	203.4	206.81	205.17	205.23	205.42	202.81	206.36	207.62	207.02	205.99	202.56	203.1	203.45	205.89	204.48	203.16	202.88	207.29	207.64	207.82	207.85	201.1	199.85	207.44	206.19	205.05	207.09	205.57	205.79	206.29	206	206.41	204.09	203.83	206.48	203.87	204.22	209.3	207.11	202.13	202.51	205.09	204.24	205.58	202.1	204.48	204.93	202.72
202.59	204.95	203.51	204.71	203.94	204.54	204.39	206.78	204.37	205.68	206.84	204.43	204.94	203.99	204.72	202.81	201.49	204.36	204.46	205.25	205.35	204.99	202.77	204.9	202.31	203.91	203.7	207.15	203.4	202.95	206.37	201.26	200.08	203.66	203.54	199.81	202.98	205.98	202.09	202.01	203.83	201.65	204.76	205.47	201.12	203.3	203.99	204.73	201	202.31
198.49	200.93	198.94	197.2	198.24	201.07	196.61	195.59	199.04	199.72	198.62	197.15	197.27	200.56	195.33	198.02	195.18	199.14	196.68	201.56	197.53	201.22	194.84	197.18	196.83	199.58	199.59	197.22	200.61	194.82	198.98	199.77	196.14	198.32	198.77	197.72	200.46	199.16	200.96	199.96	200.84	198.57	199.34	196.46	197.66	198.59	194.62	198.12	198.89	199.97
210.87	213.9	214.17	211.13	214.37	210.14	212.74	210.34	209.44	211.6	211.93	212.79	211.18	211.13	214.07	210.61	212.3	211.27	209.6	210.53	209.73	213.94	211.35	211.27	212.38	212.82	210.58	213.54	213.09	213.01	211.34	217.53	210.33	214.91	210.37	211.37	214.07	210.79	211.62	211.24	212.39	212.39	213.69	210.03	211.11	213.26	211.9	209.69	214.28	211.11
215.8	220.19	218.43	219.32	216.79	217.28	219.35	218.32	220.02	215.48	217.05	218.26	215.69	217.24	218.95	216.54	214.23	217.28	218.01	222.32	220.46	217.54	219.42	215.35	217.93	218.05	220.27	216.49	218.36	218.39	219.76	216.8	218.57	221.12	219.22	216.1	216.68	212.49	220.44	218.28	217.01	217.48	216.05	217.4	216.68	218.9	218.49	216.27	219.01	219.4
198.52	199.63	200.83	203.06	201.23	202.36	203.1	203.15	201.84	199.99	201.44	197.98	202.47	197.67	198.57	202.08	201.44	199.9	199.89	198.86	200.75	200.77	202.46	197.16	198.07	199.82	200.51	202.64	200.26	201.46	202.32	202.64	196.65	202.24	198.2	201.47	203.05	200.58	202.18	197.21	200.62	199.14	201.39	201.6	198.5	201.83	201.69	200.47	202.44	202.17
215.19	214.95	217.89	214.25	218.51	214.66	217.07	220.98	217.45	216.23	219.13	214.1	214.93	217.67	216.34	220.12	218.67	213.24	214.25	217.88	219.21	215.64	215.16	218.44	216.25	217.22	217.3	220.1	217.35	221.04	220.56	216.28	218.33	217.84	215.42	218.68	218.31	218.34	217.92	218.82	212.29	218.04	216.83	215.93	218.56	218.5	217.57	213.2	217.43	217.51
207.81	208.97	205.68	206.64	205.2	207.38	205.52	207.13	203.6	208.41	210.01	204.55	205.8	209.23	205.6	204.02	207.04	208.9	206.12	204.38	204.38	203.62	208.15	209.07	209.02	204.45	207.27	208.8	206.69	205.2	208.14	207.36	207.26	203.26	205.75	205.95	207.58	212.67	204.87	207.19	204.66	204.81	205.44	205.13	208.16	203.61	204.5	206.89	203.35	207.03
209.32	207.63	209.46	208.36	209.13	207.77	205.7	205.29	209.38	208.49	209.05	212.01	210.95	207.12	207.77	207.6	211.11	207.49	209.23	208.57	206.13	209.17	206.94	210.15	209.28	208.4	208.89	205.48	207	210.49	208.51	206.59	208.82	206.15	207.89	207.86	208.07	206.02	206.51	207.49	206.33	210.43	209.23	208.74	208.37	209.51	207.19	209.29	211.18	209.06
204.4	203.03	205.51	204.42	203.07	202.64	204.66	200.52	202.77	202.41	205.94	201.3	201.46	201.3	202.17	203.16	204.23	203.33	203.16	203.85	200.99	200.98	202.05	202.09	200.95	200.63	204.93	201.35	201.4	201.88	202.42	206.38	200.97	205.52	203.01	202.71	205.99	200.71	199.37	203.42	201.55	201.6	204.91	200.44	201.37	202.45	203.21	203.1	203.89	202.66
200.88	201.67	200.86	198.74	200.42	196.54	200.36	199.42	199.82	199.64	198.36	201.19	198.42	201.41	199.08	198.14	200.24	199.02	199.39	197.17	199.07	198.2	198.49	199.56	200.24	200.94	197.44	197.68	199.71	199.91	197.79	197.89	196.9	201.86	199.9	200.86	199.75	199.53	200.97	200.32	199.51	201.25	198.12	200.25	202.58	201.2	199.98	197.59	196.31	200.93
198.52	204.28	201.33	202.45	201.9	200.94	200.54	202.8	204.65	201.39	201.41	200.79	201.98	204.28	201.2	203.11	200.25	202.24	206.11	201.86	205.11	200.82	202.38	202.94	199.89	204.28	201.85	204.79	202.17	203.4	201.01	203.92	202.77	201.86	202.29	203.47	206.1	201.97	204.42	198.77	197.32	200.57	204.86	202.7	204.54	202.06	203.93	205.43	201.95	203.44
217.1	216.15	218.23	215.57	218.45	215.25	216.31	217.96	219.84	217.89	214.24	216.69	217.8	217.73	217.08	221.11	219.16	214.86	214.8	219.34	218.87	216.43	216.44	217.32	219.23	218.11	217.04	214.78	218.71	217.21	216.39	218.21	216.14	215.78	217.94	219.81	220	214.81	215.43	218.41	222.61	216.19	216.09	214.63	214.45	216.52	216.64	216.17	217.27	217.66
212.43	213.75	213.56	213.96	216.26	213.08	214.99	213.77	216.17	216.11	211.8	212.86	214.12	213.05	211.68	213.48	215.82	212.54	214.61	211.03	215.3	215.87	215.58	214.08	214.71	213.11	212.37	212.97	214.64	212.3	211.39	214.96	209.66	212.26	216.43	213.34	215.29	217.12	213.68	212.95	217.57	213.98	216.88	213.03	215.16	215.54	214.53	211.97	212.9	212.78
202.18	203.23	204.14	203.32	204.06	201.86	199.75	201.1	204.97	200.76	201.7	202.25	203.23	203.1	203.21	204.01	204.06	203.22	200.8	204.04	202.92	201.77	203.87	204.57	204.26	199.62	201.49	204.34	202.81	202.25	200.52	202.64	200.59	205.4	201.21	206	201.57	202.82	202.71	202.74	199.72	203.02	201.5	199.05	203.06	201.96	203.06	198.71	202.84	204.33
214.02	209.31	214.77	210.39	209.96	214.39	211.48	214.98	213.28	212.31	212.89	211.71	208.92	211.32	212.77	211.33	211.31	212.41	214.16	209.85	211.73	213.42	213.02	213.78	212.38	212.41	212.04	210.05	208.67	211.29	208.79	211.86	213.87	213.07	211.83	213.64	209.96	211.86	209.5	211.94	211.08	215.68	211.4	214.57	215.67	211.84	211.25	214.08	210.74	212.11
201.33	201.85	198.5	200.78	199.31	199.02	201.9	201.39	203.29	200.39	201.6	200.09	202.93	201.41	200.74	200.36	200.04	196.85	197.86	199.33	199.93	200.29	199.81	200.56	201.69	203.35	204.04	202.28	198.44	200.93	200.61	203.49	199.23	196.13	200.77	199.21	198.47	197.4	199.22	201.62	198.38	201.85	202.35	200.47	202.87	199.7	201.94	200.39	200.89	198.91
214.15	212.63	216.65	215.98	211.7	213.35	209.97	211.87	211.95	215.44	213.89	212.73	215.17	211.13	212.55	212.67	214.74	216.07	212.47	215.79	212.25	214.95	211.73	214.28	215.02	214.38	210.98	214.58	214.08	214.37	214.41	213.17	213.61	212.52	212.39	214.93	212.47	211.65	214.73	215.78	214.88	212.65	213.47	215.66	213.34	212.9	211.74	213.38	214.15	209.31
206.15	208.26	208.68	205.11	208.31	208.17	206.02	209.42	209.83	207.24	208.38	203.9	210.11	209.03	204.98	205.93	203.95	206.73	207.95	211.06	209.75	207.76	207.98	205.47	206.7	212.97	208.28	207	207.34	210.02	210.08	205.38	206.07	205.12	209.96	208.47	207.3	208.92	206.86	211.09	210.42	211.92	207.38	208.93	209.95	205.99	204.75	206.54	205.59	206.62
208.05	205.07	207.77	209.39	207.95	210.41	207.65	210.91	208.97	209.72	209.17	211.24	210.5	207.61	209.09	208.63	209.31	209.79	207.87	212.34	208.69	206.64	208.02	210.54	206.41	206.98	207.91	204.95	207.22	207.3	209.02	207.91	209.32	211.13	207.95	208.57	206.9	209.64	205.66	210.46	207.34	207.47	205.29	209.14	210.34	211.43	206.28	212.74	208.42	209.06
208.4	209.76	207.59	208.94	210.67	209.03	211.35	208.61	210.97	207.7	206.26	211.16	207.63	211.4	209.29	212.2	205.74	207.45	207.56	207.55	212.94	209.95	213.41	209.15	207.73	207.05	207.27	208.34	208.44	204.72	209.37	205.59	208.93	210.51	211.08	205.69	208.28	208.43	210.05	211.35	207.95	208.19	208.17	210.15	208.22	209.4	210.91	208.48	206.93	209.47
207.61	210.13	207.04	204.63	206.46	209.25	205.37	208.55	209.59	205.46	207.79	209.74	208.61	206.95	207.58	207.29	209.01	206.64	207.86	206.5	206.03	205.67	208.65	208.39	206.99	210.75	207.46	207.59	210.7	208.61	206.75	206.17	204.92	206.7	209.62	208.14	207.17	208.1	208.56	206.09	207.61	208.59	207.44	208.46	207.72	208.56	205.98	207.4	207.22	208.41
213.05	213.26	210.64	212.77	213.57	211.31	214.6	215.1	216.47	212.34	214.54	214.93	211.63	211.6	213.16	209.86	212.68	211.27	213.2	215.63	215.6	211.04	212.49	212.75	210.92	212.87	213.56	214.85	214.03	214.68	215.49	211.04	212.44	215.44	210.82	215.59	211.96	213.42	212.38	215.15	210.56	212.34	213.24	212.85	215.68	212.07	213.3	215.38	212.74	213.36
200.02	199.84	200.78	201.65	201.67	200.92	201.04	200.69	199.17	201.74	200.2	200.49	203.96	200.54	200.03	198.42	201.24	198.92	202.71	199.68	200.08	199.93	200.47	198.96	202.41	202.44	201.21	199.34	201.14	199.27	201.23	198.1	197.84	201.35	202.52	202.59	200.91	202.66	203.25	201.14	202.76	197.48	199.98	202.8	200.62	199.16	199.38	198.59	197.53	199.92
197.25	198.54	200.7	201.14	199.29	199.67	199.84	199.16	199.77	202.01	202.8	199.57	202.58	198.1	201.32	200.95	201.73	200.21	203.21	203.69	200.96	203.87	200.62	202.58	199.57	199.67	201.18	201.13	201.69	202.1	202.93	196.76	202.5	199.55	200.97	200.51	201.51	202.49	199.15	200.94	199.01	199.27	201.73	201.15	201.94	201.92	200.17	199.66	198.99	204.23
199.18	201.87	204.26	203.36	200.72	204.38	199.24	201.65	201.51	201.79	203.62	204.51	204.4	201.57	201.7	204.01	204.24	198.18	201.61	205.11	199.74	199.96	206.41	201.92	201.74	201.02	200.93	203.57	201.65	203.39	202.25	205.16	202.13	202.01	204.62	202.34	206.08	201.88	203.81	205.7	201.27	200.96	204.34	203.98	200.39	203.34	200.2	201.77	201.29	202.52
202.17	203.08	203.33	203.45	207.01	200.55	203.55	205.06	206.38	200.96	202.08	202.19	202.99	203.56	205.34	205.19	202.24	204.3	202.85	207.29	205.13	206.37	203.03	199.14	205.08	203.27	203.08	203.34	205.68	206.66	202.23	201.94	203.84	203.49	203.91	207.1	203.46	202.42	203.51	205.55	205.79	201.03	203.92	199.17	202.84	205.04	200.74	202.03	202.45	201.51
209.7	205.35	205.31	209.73	206.4	208.04	208.27	206.43	212.56	208.01	204.56	209.09	208.61	207.35	207.78	205.69	204.75	206.34	205.69	205.59	210.3	205.94	206.96	209.23	209.46	207.2	207.63	206.34	207	206.68	210.16	208.2	205.39	209.47	207.17	207.52	206.36	206.09	208.15	207.32	210.83	211.18	205.47	207.79	207.62	207.93	204.95	205.85	207.43	208.44
210.2	206.91	208.6	209.3	205.82	209.38	208.11	205.44	209.65	208.99	210.4	210.73	204.88	209.56	210.39	207.6	210.04	208.26	206.72	207.4	210.74	211.85	207.52	208.99	210.7	208.81	208.68	211.87	207.87	213.36	209.38	206.68	208.41	206.01	207.89	205.41	208.88	209.29	206.41	207.44	207.98	212.04	209.31	207.55	210.28	203.8	211.84	208	207.13	210.06
203.49	199.92	204.94	201.96	201.65	204.19	199.97	201.02	200.5	204.57	205.39	200.74	204.87	204.73	204.26	204.38	205.08	200.66	201.35	203.83	207.05	200.95	201.25	205.14	202.18	204	204.69	201.37	200.99	202.97	198.67	198.26	201.53	201.96	205.17	203.36	204.29	204.05	206.28	201.39	203.78	202.01	200.97	202.56	202.12	203.69	201.21	203.14	202.48	201.7
218.3	213.24	215.87	219.23	213.89	220.67	216.82	215.19	221.12	219.85	214.39	220.18	214.44	218.52	220.34	218.92	219.44	216.63	218.59	217.82	216.82	215.38	216.66	215.3	215.27	217.8	216.76	216.47	215.05	218.09	216.42	218.28	216.7	216.95	216.46	216.13	216.54	217.96	218.41	219.15	214.7	213.3	217.9	216.11	217.35	217.34	216.49	215.99	212.44	216.99
199.62	205.85	203.44	202.13	204.32	203.04	203.02	206.07	204.65	206.39	205.04	199.82	205.28	206.37	201.17	201.65	205.11	202.93	205.94	206.57	199.93	204.16	203.05	202.9	204.89	205.82	202.17	203.99	201.66	203.11	208.05	203.02	205.12	205.55	202.42	202.52	205.64	202.67	207.31	201.56	201.79	204.67	204.21	202.37	201.09	202.56	205.23	201.72	205.58	206.42
203.7	204.38	206.5	201.82	204.95	204.49	202.78	201.77	208.53	201.6	202.03	202.56	199.58	202.99	208.13	201.4	203.09	200.44	202.57	202.45	204.28	203.62	200.83	204.23	208.86	201.59	205.61	203.15	204.51	208.08	202.47	202.1	204.72	203.11	201.5	204.46	200.65	199.97	203.14	204.29	202.98	200.22	203.92	202.97	203.77	203.77	205.15	201.96	204.42	201.51
209.31	207.51	209.25	212.7	210.1	209.96	208.93	207.33	210.72	210.85	206.85	207.45	209.13	208.66	207.12	208.45	208.52	205.92	208.92	207.47	212.53	208.75	210.72	207.28	207.16	209.09	206.01	207.86	209.63	209.5	209.79	209.84	207.55	205.25	211.91	207.54	209.05	209.13	206.25	208.29	208.18	208.5	206.2	209.48	207.05	209.12	208.76	208.65	206.87	210.53
208.52	204.44	209.23	205.46	209.23	207.23	208.4	209.48	209.09	210.2	207.41	211.92	208.98	205.95	209.53	209.35	208.27	207.88	207	209.72	205.63	208.51	209.63	209.45	210.95	206.76	212.19	206.95	209.7	207.51	209.13	210.77	210.63	211.22	212.12	208.29	210.27	207.99	207.12	209.01	209.13	208.16	209.47	208.44	206.47	207.93	210.58	208.43	207.94	206.11
206.22	205.11	202.79	204.49	205.96	209.79	207.98	208.46	208.51	209.54	207.79	206.89	205.49	206.11	206.79	209.15	205.67	206.06	205.75	208.04	206.23	204.79	206.72	204.47	205.36	204.02	202.52	206.52	205.44	208.77	204.61	212.19	206	208.44	204.7	208.58	204.11	207.34	208.64	207.07	205.03	204.98	204.97	207.87	206.46	208.08	208.66	204.87	206.13	208.08
207.25	206.26	209.02	209.05	206.26	208.51	206.85	205.84	209.62	205.73	207.54	206.71	207.14	209.82	205.57	207.18	207.86	205.91	207.91	207.75	209.71	208.02	206.2	209.77	209.67	207.28	209.84	210.12	204.82	206.2	208.6	205.04	209.4	208.23	205.75	211.49	203.92	209.43	207.86	206.49	208.47	209.06	208.15	211.07	207.87	209.32	211.68	206.58	206.73	205.92
211.18	210.24	211.88	213.53	209.6	209.73	212.09	211.24	212.31	212.82	210.8	210.79	217.5	209.94	214.95	212.46	207.73	209.74	212.66	214.13	212.97	207.47	214.02	213.25	212.15	213.04	215.97	211.56	211.59	209.93	209.34	215.1	211.59	209.02	211.22	213.78	210.47	210.86	209.28	210.87	213.68	212.69	211.65	210.2	208.48	211.69	212.07	210.63	207.58	211.52
203.65	203.62	205.61	204.55	202.08	201.69	202.61	203.84	204.27	203.56	202.75	202.31	199.83	200.92	201.93	199.76	203.78	202.85	202.15	201.72	201.65	202.41	202.51	202.08	204.17	204.89	200.53	200.43	202.48	202.97	203.64	201.67	204.34	201.15	199.88	203.2	204.33	200.76	202.77	202.45	200.97	201.99	203.12	201.3	202.95	201.69	202.34	204.6	204.48	202.19
200.67	200.78	200.71	198.29	199.18	198.37	197.96	198.1	199.99	198.14	200.67	199.81	197.12	198.17	197.17	196.14	196.44	198.94	202.49	199.38	197.27	199.41	199.14	201.51	203.01	198.18	200.41	200.23	198.22	197.86	198.62	201.57	199.48	198.75	199.32	198.89	198.02	199.41	198.05	200.91	201.56	201	197.88	202.41	199.48	197.97	201.51	199.37	200.14	201.49
204.6	203.39	202.43	202.24	205.23	203.04	202.67	204.38	204.92	202.09	203.33	201.24	202.07	202.79	204.89	204.55	204.13	203.13	200.64	201.15	204.92	205.19	200.64	204.48	202.58	205.72	201.25	203.17	200.28	204.9	203.45	202.49	204.37	204.67	199.74	206.28	203.85	205.96	203.98	203.87	202.31	201.94	201.3	202.36	203.88	201.03	201.46	204.05	203.58	202.44
212.99	211.46	214.26	211.65	211.43	212.28	214.07	214.43	211.3	214.16	210.27	212.6	212.58	211.09	213.6	211.73	209.21	209.54	212.31	213.93	212.68	211.82	212.91	209.08	210.2	211.32	213.89	211.74	211.87	210.51	212	210.18	214.84	210.29	210.95	209.07	212.47	211.97	211.96	212.31	209.47	211.15	211.12	211.88	212.39	211.33	210.55	214.13	212.88	211.79
208.75	208.68	209.47	207.09	207.97	206.37	210.2	209.45	205.88	207.99	212.17	210.77	210.67	209.83	209.89	206.69	208.66	210.41	210.34	205.92	208.73	210	209.37	206.74	209.21	207.56	209.05	210.5	212.34	211.05	209.96	209.07	208	204.88	208.61	208.36	207.45	205.35	207.91	208.35	212.28	209.2	209	209.26	209.12	210.32	207.67	206.98	210.52	209.38
208.71	206.96	207.38	207.1	207.26	208.25	207	209.85	207.57	204.41	206.74	205.03	206.72	207.42	208.15	203.97	210.61	208.89	205.55	209.95	207.25	203.07	209.64	207.35	209.18	208.83	207.7	208.15	207.31	208.58	205.9	208.13	208.3	208.23	205.09	209.33	207.08	207.79	208.46	209.24	210.29	204.54	205.58	208.6	206.93	205.07	207.28	205.97	208.93	211.17
211.58	212.51	208.33	210.76	210.39	210.12	211.34	209.86	209.66	209.12	209.94	208.44	207.51	210.29	209.68	210.79	209.09	209.35	210.95	210.31	209.3	209.89	211.53	212.04	211.46	207.66	209.04	204.67	209.74	208.11	213.21	210.67	210.1	205.33	210.59	207.98	208.09	210.82	209.85	208.01	208.56	209.69	209.07	210.94	206.62	208.46	208.92	210.35	210.25	209.68
213.49	214.15	212.54	210.06	212.27	213.68	208.32	210.89	211.76	210.56	209.93	211.54	214.98	213.27	211.98	207.46	212.35	213.92	213.49	211.24	211.55	208.81	210.65	210.96	211.67	210.97	211.31	214.51	212.17	212.42	210.08	214.5	206.99	212.46	211.16	210.42	212.7	215.61	213.43	210.86	212.47	213.73	213.66	210.88	211.47	211.33	213.68	210.78	213.4	215.22
213.16	214.89	216.42	214.04	213.22	213.95	210.32	214.21	218.78	211	213.39	212.82	213.78	214.27	216.29	214.39	214.09	209.77	213.33	214.72	210.51	216.07	215.26	214.83	215.7	211.28	211.63	213.01	213.91	214.16	215.95	215.51	214.54	215.03	214.95	211.42	213.05	214.8	218.98	219.82	215.03	214.76	212.84	213.45	214.59	214.18	212.34	215.43	215.59	211.66
207.29	206.17	205.52	206.35	206.38	204.94	206.04	206.51	205.06	204.83	205.26	208.45	206.83	203.12	207.39	202.85	204.6	208.08	205.99	204.86	201.68	207.51	203.83	204.81	204.11	206.13	205.98	201.78	206.95	203.51	205.88	205.79	205.84	204.43	205.57	205.56	205.69	207.91	204.57	205.14	205.16	206.94	208.07	205.86	203.19	205.96	206.49	203.55	203.76	206.3
211.13	210.89	204.31	208.53	207.14	208.93	208.85	209.26	209.47	207.9	208.96	208.77	209.55	210.29	209.02	210.08	210.57	212.43	206.68	208.19	207.08	206.34	207.5	210.86	211.36	207.81	207.53	210.24	210.34	207.41	205.11	208.38	208.67	207.87	208.39	210.32	209.56	209.05	206.26	209.39	209.68	209.56	209.52	209.27	208.1	212.67	211.27	208.87	210.94	205.48
206.29	206.66	202.22	207.45	208.22	205.53	208.37	207.59	206.9	208.99	206.82	209.39	208.15	206.03	206.94	208.18	207.57	209.57	206.38	207.61	209.25	208.95	212.88	206.32	209.67	207.84	210.86	205.68	207.43	208.88	205.18	208.43	206.92	206.57	206.02	208	209.32	207.23	208.23	206.62	209.33	206.97	208.01	207.38	207.53	204.29	206.25	206.87	207.92	206.87
210.19	210	209.79	211.78	205.22	206.72	206.17	205.16	209.67	208.61	206.6	208.56	211.19	211.49	206.02	207.8	207.44	206.63	207.91	206.51	210.43	212.53	207.73	208.44	206.99	208.02	205.84	209.29	206.42	204.27	208.59	207.42	211.8	209.46	207.47	208.94	208.66	206.64	208.03	207.64	208.51	208.49	207.6	208.06	207.34	207.7	208.56	207.15	209.6	209.64
203.46	202.7	199.07	199.05	204.12	204.38	204.65	203.4	203.49	202.09	200.95	203.8	202.63	200.43	201.94	205.57	202.19	201.43	204.76	201.41	200.67	202.9	202.45	202.36	202.15	202.04	202.59	204.84	202.03	202.54	203.22	198.69	202.05	201.99	203.55	203.33	205.07	200.43	202.72	201.25	203.52	202.05	202.05	201.16	200.72	200.36	202.45	204.85	204.4	202.66
206.71	206.9	204.4	206.43	206.28	207.56	206.89	208.06	207.4	205.57	202.74	207.61	205.26	207.12	203.3	206.65	206.23	203.66	208.71	210.4	206.42	207.55	209.24	207.7	207.32	207.01	209.22	208.33	204.82	206.5	205.95	204.26	206.84	207.6	204.83	208.21	208.1	207.29	204.43	205.2	205.96	205.39	207	204.3	204.91	206.29	206.71	205.42	208.56	206.51
213.16	212.32	212.76	208.8	212.64	210.3	211.66	214.57	210.35	212.2	211.26	215.8	212.2	213.58	215.96	212.67	209.58	211.33	212.36	211.48	211.19	214.93	214.08	212.12	209.7	210.01	209.89	212.04	214.15	213.49	209.73	210.87	215.12	211.13	213.87	215.23	212.48	212.79	212.26	210.88	209.52	210.62	210.86	214.26	216.24	212.84	213.25	212.07	209.02	210.16
205.27	203.25	205.56	205.62	204.37	202.77	206.89	206.91	206.61	207.53	203.84	205.07	206.52	206.4	202.43	205.84	203.81	205.53	204.77	206.13	206.11	203.14	205.54	203.26	204.52	205.54	206.08	204.13	203.96	204.71	205.7	203.83	203.17	202.59	203.14	207.3	204.3	203.78	205.75	205.66	204.89	205.39	205.17	204.68	203.33	205.27	205.18	207.41	207.17	204.19
201.64	204.33	203.5	205.91	207.4	202.69	204.85	205.92	202.21	203.97	205.44	201.51	204.11	201.56	207.01	202.49	203.64	202.15	203.58	205.62	207.41	201.2	203.38	203.39	203.86	204.56	205.61	203.34	203.84	202.03	203.89	201.36	204.64	204.26	201.83	204.25	204.67	203.4	205.95	203.44	204.5	207.63	206.07	205.61	203.44	208.38	202.5	206.29	207.18	203.57
212.75	211.64	212.08	212.36	212.82	208.99	214.61	210.7	211.68	211.93	210.02	214.74	212.19	210.06	212.79	214.58	214.7	212.59	209.14	214.38	210.93	210.94	211.47	208.25	209.42	210.82	211.78	214.31	212.69	209.04	209.28	212.15	209.47	213.1	210.09	211.86	211.14	213.78	211.6	213.86	211.5	210.8	210.76	212.63	210.81	212.91	210.08	209.17	211.93	210.41
216.18	215.51	220.19	220.96	214.37	218.28	218.78	217.68	215.33	215.87	218.42	214.11	215.48	217.97	215.63	217.78	216.8	215.74	218.4	218.64	217.14	215.37	218.62	218.44	215.53	217.78	214.83	215.7	215.23	218.96	215.87	221.09	218.68	217.78	216.6	217.03	215.09	219.6	218.08	218.82	214.86	220.86	216.1	218.09	218.71	216.47	215.55	218.61	217.54	217.97
205.48	209.32	210.24	206.97	209.89	205.31	207.81	207.91	204.93	207.07	209.42	207.93	208.19	207.28	206.83	210.18	207.4	207.91	206.37	208.08	206.62	207.29	207.81	206.57	206.35	207.18	206.01	208.36	209.16	208.26	205.64	208.49	208.61	208.19	207.71	207.44	211.11	205.81	208.23	206.37	207.13	208.52	207.18	208.66	205.75	205.59	207.28	209.97	208.28	207.97
202.48	201.86	203.39	200.05	198.55	203.38	198.71	202.5	198.08	199.7	202.08	200.51	199	199.22	202.63	200.02	202.28	202.08	196.96	199.63	195.97	200.52	197.62	203.93	198.96	199.44	200.97	200.88	198.8	201.8	200.55	201.46	202.96	201.67	200.48	199.58	202.74	200.47	203.4	198.19	201.57	199.15	198.19	198.88	198.92	198.4	198.93	200.64	199.72	201.39
211.3	214.28	212.77	209.64	209.65	211.81	209.06	211.06	211	210.98	213.62	213.18	215.19	211.27	212.74	213.58	211.71	211.93	211.95	209.28	209.47	210.49	213.33	214.45	208.9	215.01	209.52	210.23	212.17	211.28	211.59	211.11	211.13	214.02	209.33	213.6	210.77	211.15	213.21	213.52	210.78	210.85	209.47	213.5	211.35	212.76	212.03	213.61	211.49	214.94
216.39	209.43	213.6	212.77	213.5	212.32	210.27	212.99	211.03	215.93	211.13	214.18	209.41	213.84	210.73	211.93	214.53	212.04	213.86	213.01	214.03	210.41	214.65	210.88	214.43	211.57	212.16	210.57	213.81	210.29	210.47	210.57	213.58	210.55	214.47	210.02	213.94	214.12	211.74	215.05	212.71	213.49	215.88	212.62	213.56	215.43	215.05	216.83	213.59	211.32
209.06	211.87	208.07	209.56	207.76	204.93	207.68	205.55	207.41	207.23	206.92	206.74	206.42	207.14	207.2	206.43	210.41	207.92	206.36	207.84	204.78	205.06	207.57	207.33	205.26	209.46	208.85	209.42	206.11	206.96	208.54	207.88	208.15	207.09	207.36	210.64	207.13	208.28	206.61	207.23	208.32	208.8	203.85	210.56	204.63	207.94	208.41	207.16	205.16	206.98
205.22	205.09	204.28	206.95	206.98	204.08	205.92	205.31	206.74	201.86	205.18	204.25	208.1	205.06	206.31	205.89	206.52	207.12	207.6	204.01	206.66	205.23	205.17	204.49	207.87	208.37	207.73	207.31	207.98	209	205.57	205.77	209.81	205.87	206.5	207.72	206.23	208.59	205.59	207.54	208.01	206.94	206.91	209.18	206.88	205.61	203.4	204.44	204.7	205.7
211.15	207.43	208.81	210.26	206.29	206.76	209.4	207.76	210.73	206.1	208.44	207.14	208.61	207.89	206.9	209.72	210.17	212.15	210.71	207.76	211.72	211.51	210.77	208.55	211.22	206.41	210.18	205.76	210.46	205.41	205.39	208.94	208.4	207.86	207.06	206.79	208.9	207.57	206.67	208.87	206.8	209.11	208.62	206.61	205.86	203.45	209.53	208.62	203.89	206.63
207.95	204.72	205.57	203.67	206.03	203.91	205.79	207.56	204.4	203.81	200.7	204.82	207.85	208.75	205.85	207.96	202.82	207.5	205.84	205.83	205.66	203.34	206.67	205.48	203.04	204.27	204.59	204.29	203.08	207.6	204.81	205.41	203.72	202.43	205.82	200.96	207.77	203.38	205.84	202.43	201	205.88	202.73	202.79	206.02	204.68	201.99	202.31	203.76	207.06
207.84	211.99	212.03	212.57	211.86	211.12	210.39	211.42	212.84	208.08	211.36	215	213.39	213.58	211.44	211.05	213.27	211.34	209.77	212.74	209.24	210.66	212.05	208.77	208.65	212.3	212.68	210.53	212.31	213.6	209.71	214.94	210.11	210.65	211.41	212.34	215.34	210.2	211.45	211.64	211.94	211.09	211.41	211.96	213.22	212.91	211	210.57	208.88	212.67
196.7	191.83	195.54	193.77	196.19	194.56	192.57	196.07	191.09	192.66	191.66	199.32	197.53	194.13	194.78	193.09	193.85	192.52	195.46	196.73	195.85	197.01	194.47	197.62	197.22	195.21	197.22	193.36	195.65	198.21	195.54	195.88	194.9	193.39	195.61	195.36	196.67	194.56	194.55	195.56	200.15	192	195.11	190.89	196.08	197.38	196.57	195.51	196.26	193.94
206.61	202.84	205.16	206.79	202.64	204.76	204.37	202.76	204.31	207.15	202.04	203.48	206.11	204.77	202.68	205.54	201.07	204.3	202.48	203.24	206.27	206.93	203.13	205.91	203.79	204.88	205.36	204.59	202.83	204.24	202.33	203.18	205.06	203.95	204.17	205.59	204.79	203.65	203.53	202.07	202.64	204.09	202.41	203	206.33	203.7	202.97	208.25	204.14	200.97
204.24	208.84	209.77	208.34	209.27	209.01	209.58	211.03	207.03	210.72	207.98	210.69	211.19	211.89	209.08	210.79	208.17	211.72	206.86	210.31	207.51	213.95	207.85	206.6	209.05	209.57	207.6	208.9	209.13	210.26	208.9	206.63	209.28	210	211.86	211.17	209.2	208	209.66	206.01	209.72	207.18	211.16	207.53	209.76	210.38	207.23	209.51	210.86	210.75
202.05	205.71	201.25	200.84	202.33	205.95	202.46	200.32	202.93	203.03	201.76	203.15	201.75	202.07	204.02	202.13	206.06	203.25	203.44	201.95	200.28	205.86	203.3	202.14	202.23	200.12	199.17	204.51	205.76	199.32	204.05	203.82	201.05	201.91	203.97	201.82	199.87	202.49	202.75	202.69	202.38	201.79	201.15	199.37	205.35	200.31	202.4	203.78	202.69	201.63
205.51	204.31	204.71	200.3	199.99	202.31	203.84	205.4	200.53	202.02	202.92	202.9	202.55	205.21	204.8	203.15	200.69	203.16	199.79	201.28	203.02	203.31	203.22	202.03	203.38	204.94	203.59	202.56	204.09	202.76	202.61	203.61	202.51	203.73	202.95	202.09	204.05	203.37	201.81	201.54	206.35	206.29	204.5	204.06	205.76	202.25	201.8	200.94	202.05	201.86
208.34	206.52	204.46	208.64	210.07	208.95	209.52	208.61	209.03	209.83	211.38	209.49	205.27	210.01	208.11	207.21	207.5	207.99	206.97	207.74	208.8	209.03	208.72	207.64	207.17	210.63	211.2	205.56	206.66	206.86	210.24	206.94	208.22	203.83	208.05	206.99	210.38	208.64	211.4	208.54	209.13	207.22	206.23	209.65	211.83	208.68	208.23	208.81	205.65	209.04
211.14	211.54	212.94	211.84	213.35	212.04	213.75	215.37	212.91	209.48	213.42	211.93	214.15	210.7	210.92	211.03	210.24	211.18	217.41	216.05	214.31	212.52	212.46	210.67	213.82	211.85	211.93	210.69	214.71	210.58	213.38	209.43	211.13	214.63	210.43	214.09	216.24	213.15	211.68	213.25	212.66	210.67	211.84	210.64	215.12	213	209.95	212.92	214.87	213.93
210.68	207	208.08	206.81	208.74	207.95	205.85	206.43	205.88	208.64	208.27	206.16	207.09	208.49	208.11	210.3	209.15	206.4	205.88	207.19	208.26	204.31	208.41	210.77	206.58	207.46	205.23	208.35	209.19	207.01	207.31	208.85	207.79	206.48	209.46	204.99	209.48	205.89	209.27	207.93	210.73	204.62	208.28	206.79	204.82	206.66	205.92	205.71	204.92	206.84
206.68	207.57	207.48	205.7	209.07	206.01	205.53	207.73	207.49	206.98	206.67	205.14	206.31	208.09	204.92	208.16	207.78	205.44	206.77	205.92	207.47	203.16	207.61	206.2	207.65	204.57	207.37	209.07	207.05	208.75	206.11	205.5	206	203.64	206.28	205.36	208.56	207.16	205.54	206.63	208.44	206.09	201.62	206.73	203.71	202.48	205.45	205.55	205.59	205.76
203.84	210.91	204.81	205.19	205.43	205.25	202.87	204.79	206.01	210.11	204.77	208.56	207.17	205.84	204.74	203.24	208.63	205.57	208.36	205.27	208.14	207.48	204.48	207.38	207.5	206.16	206.08	206.2	205.94	208.18	204.05	203.74	203.7	204.48	205.28	207.42	206.42	204	204.55	205.73	207.34	205.37	206.4	202.85	208.77	205.65	204.38	204.04	204.21	202.23
203.68	203.3	204.57	201.19	205.18	205.05	201.25	204.19	203.81	201.83	200.98	203.37	205.84	203.72	203.83	207.07	202.67	207.67	202.61	204.65	205.51	208.4	203.6	207.03	202.03	205.54	202.12	206.59	204.08	207.25	201.02	204.14	205.7	202.35	202.36	202.91	203.01	200.78	203.92	203.63	205.18	205.47	205.32	205.56	204.43	205.92	204.66	203.58	204.37	202.49
202.7	200.82	201.39	201.83	201.4	203.26	202.64	201.52	201.24	199.92	201.94	201.07	205.68	202.18	200.23	201.33	202.57	204.44	199.86	206.2	201.01	203.59	203.85	202.58	201.63	205.43	201.82	205.07	204.01	199.71	203.27	204.25	200.84	203.32	204.36	200.76	201.76	201.48	201.03	204.55	202.11	204.24	201.01	201.33	207.03	202.08	200.73	200.68	206.94	201.88
206.58	205.61	209.85	206.53	208.66	207.83	212.07	208.21	209.56	206.1	204.84	208.74	207.54	204.16	205.45	204.07	210.22	209.11	210.07	209.24	208.68	210.71	208.54	206.73	206.24	208.33	207.98	206.71	206.66	208.92	205.84	207.19	206.22	206.74	207.33	209.02	207.89	206.73	207.66	206.68	207.86	207.77	207.67	206.86	207.69	205.66	207.29	208.96	210.14	211.23
201.39	200.95	204.67	202.26	203.86	202.97	199.67	203.14	198.5	203.71	204.34	203.76	203.27	202.13	202.35	201.76	202.8	202.31	202.26	204.03	201.71	204.47	203.68	201.98	201.88	201.9	201.88	205.44	202.6	202.18	201.37	202.1	201.59	204.38	201.96	204.14	204.92	204.03	202.54	205.94	200.81	202.17	203.25	204.84	201.22	204.6	204.36	202.76	203.87	201.07
200.71	201.19	201.04	199.44	200.81	202.28	199.45	201.26	203.09	202.95	201.89	199.9	200.39	201.79	201.61	200.05	200.02	201.19	199.59	200.47	199.11	201.73	198.13	200.52	200.95	200.03	199.28	196.85	204.36	200.01	201.11	202.19	198.68	202.86	204.48	201.45	200.79	201.33	197.92	196.77	199.67	199.57	201.16	198.93	197.85	202.29	203.35	197.17	199.26	200.24
216.56	220	215.4	216.18	218.07	217.51	214.84	214.08	217.37	216.48	218.09	213.17	218.69	216.1	214.28	214.82	218.15	217.3	216.33	215.49	215.14	213.62	215.65	216.64	218.52	218.63	216.3	217.48	217.03	216.59	217.08	216.76	216.61	216.81	220.86	215.24	221.34	215.36	218.71	217.49	216.86	219.33	220.03	217.34	217.69	218.05	217.09	218.63	216.06	215.16
207.79	207.35	206.46	208.65	206.59	207.51	210.58	209.87	207.95	208.2	209.06	209.65	207.96	208.78	207.74	210.18	211.52	208.88	208.51	207.1	210.82	208.9	211.02	208.83	205.71	206.5	209.9	207.34	208.43	208.43	207.33	206.2	209.56	206.32	205.7	209.37	208.97	211.69	208.68	207.32	211.57	209.28	206.84	210.66	208.93	206.29	209.64	209.25	209.02	207.99
203.76	203.79	203.19	202.48	203.58	202.41	204.3	203.85	204.09	206.31	203.87	202.68	203.37	205.23	204.93	203.07	202.97	202.06	206.29	205.47	201.87	203.68	205.08	204.17	201.69	202.21	204	204.05	200.56	204.52	202.76	202.99	204.04	203.31	202.11	202.81	202.88	203.79	203.35	202.52	204.41	203.45	204.28	202.89	200.37	205.09	203.31	201.95	204.31	204.46
215.26	211.84	211.33	214.65	208.94	211.8	213.6	210.73	213.61	211.97	208.53	212.57	210.46	209.82	209.75	213.64	212.93	209.28	209.99	213.02	211.31	211.84	214.33	209.34	209.55	215.41	210.72	210.81	210.77	208.64	209.67	211.73	212.31	211.62	209.74	210.71	208.31	211.01	209.78	210.73	211.8	213.93	213.86	211.36	213.94	213.43	208.59	211.46	211.74	212.55
207.77	200.74	206.53	203.41	203.51	204.67	205.28	201.08	201.73	203.11	204.87	203.7	202.46	201.65	204.7	199.29	200.46	205.8	202.63	202.97	203.4	201.62	201.73	200.31	207.32	203.69	201.74	200.21	204.69	204.15	206.84	202.99	202.57	202.36	203.56	202.7	207.26	200.83	202.43	202.1	202.6	202.58	200.29	203.88	204.38	201.61	202.55	204.08	205.41	203.52
202.12	203.19	202.46	202.71	202.65	204.17	204.57	200.23	200.42	203.76	204.09	200.69	204.13	200.64	200.05	203.72	203.03	203.09	203.1	205.74	203.29	202.73	201.63	201	203.55	202.98	200.47	201.15	202.02	203.15	198.31	206.33	203.96	197.71	203.4	201.17	201.32	203.15	202.63	199.92	198.46	201.35	203.94	203.28	200.19	202.56	199.21	199.02	202.4	202.55
201.4	201.6	200.11	200.47	200.66	197.45	197.35	196.28	196.74	199.14	199.81	200.87	200.91	198.51	199.35	203.13	198.96	199.79	200.42	204.68	199.94	200.39	200.43	200.91	201.18	198.53	199.83	199.72	199.77	200.58	200.71	201.28	201.32	201.32	200.79	201.37	200.09	200.52	199.6	200.5	200.67	198.9	200.82	198.78	202.47	200.14	199.53	202.43	204.71	199.14
199.23	201.4	200.35	200.26	198.64	200.67	200.31	198.95	201.87	202.43	200.56	203.47	199.7	203.21	202.17	201.29	201.9	199.85	198.97	202.45	198.75	198.47	200.72	199.64	204.44	194.72	198.87	202.7	199.27	200.77	202.92	198.75	200.38	202.69	201.1	199.9	201.99	200.54	200.97	200.08	198.67	198.62	199.96	199.31	201.5	199.79	202.44	199.54	202.97	201.17
203.03	202.78	201.84	206.19	204.41	200.25	204.35	205.49	206.88	201.3	202.8	206.11	203.63	202.5	205.53	202.23	203.79	203.91	208.69	204.91	205.8	204.33	204.65	202.73	206.04	203.9	202.98	204.61	204.5	205.02	201.59	204.08	205.75	203.99	202.17	202.94	204.26	203.27	208.32	203.6	202.98	203.91	202.96	202.71	202.56	205.06	202.32	203.6	206.05	201.35
207.22	206.84	208.68	207.37	210.13	207.2	209.32	209.92	208.18	209.88	211.84	210.19	210.07	208.11	207.16	206.92	207.24	210.13	209.36	208.84	209.46	209.46	209.96	210.91	206.45	209.52	206.98	208.73	210.01	212.92	205.8	209.18	209.1	209.58	209.09	208.94	209.04	206.33	210.03	210.26	212.06	209	209.49	208.22	207.26	205.08	207.52	203.09	209.8	207.31
208.25	205.94	207.74	205.09	206.18	206.49	205.38	207.23	205.68	209.37	204.87	204	205.98	205.57	209.29	206.48	207.96	207.05	205.47	206.7	208.09	205.54	207.32	206.87	206.81	208.36	205.43	208.45	207.67	205.96	204.23	208.71	205.7	206.4	208.22	207.67	206.81	206.71	205.94	207.53	204.29	207.83	204.3	206.04	206.51	207.07	205.78	208.65	204.73	206.65
207.61	199.37	205.01	201.44	205.75	205.51	203.52	203.89	201.45	204.57	204.97	201.31	204	205.12	205.06	203.9	200.24	201.06	205.56	200.69	204.35	203.36	204.67	199.71	205.01	202.92	203.55	202.44	204.26	205.27	204.55	201.26	203.41	203.18	202.49	202.57	200.1	203.96	202.36	201.71	203.52	202.94	204.57	201.31	205.27	202.39	204.82	203.66	204.15	205.18
215.08	216.48	217.35	219.03	214.48	216.85	217.48	218.38	220.27	216.32	216.28	216.13	216.2	217.7	215.82	216.18	217.11	216.04	217.93	217.76	216.55	216.53	216.58	218.07	214.46	218.88	215.47	212.92	217.18	217.36	215.75	220.41	214.18	215.87	218.12	216.78	214.1	219.05	217.85	215.69	216.12	217.78	216.44	219.5	217.36	216.42	216.13	219.32	218.23	217.24
199.1	201.66	205.7	197.91	201.11	200.48	203.95	198.42	200.68	203.76	201.34	198.29	203.03	200.9	204.15	203.02	200.32	202.29	199.89	198.33	203.42	204.62	204.76	201.28	202.38	201.81	205.38	202.13	202.42	202.9	203.46	204.99	207.34	199.9	203.04	202.81	203.01	204.21	202.65	202.61	203.23	203.64	201.21	200.62	203.94	203.16	205.95	204.95	201.77	201.01
208.15	207.55	210.58	209.03	210.49	205.01	207.01	207.99	208.69	210.25	205.21	208.08	206.62	209.34	206.26	205.61	205.1	209.79	208.61	208.82	207.28	205.12	211.22	209.98	208.88	206.42	209.01	207.35	208.79	206.93	205.73	210.68	205.42	205.84	207.83	208.04	207.39	207.04	208.42	208.1	208.48	208.03	208.12	207.51	209.18	208.78	207.3	206.36	208.08	210.92
207.24	208.65	205.74	209.59	205.92	205.55	208.15	210	208	206.08	204.32	208.93	208.99	207.18	208.59	208.13	203.48	208.37	209.38	207.36	209.97	209.92	206.04	206.18	206.39	208.37	207.69	209.08	208.53	206.3	209.06	209.27	210.17	206.66	205.88	206.83	208.13	206.76	204.08	206.43	207.39	207.99	207.19	209.02	205.76	205.27	205.15	207.77	207.83	206.53
210.13	213.85	212.75	215.96	211.65	211.84	211.17	212.09	214.02	211.12	210.93	213.68	212.74	211.84	214.33	212.87	210.92	214.83	211.54	213.1	212.45	214.29	210.42	211.03	214.87	213.9	210.67	213.56	212.51	210.4	213.74	213.76	214.49	209.5	213.67	214.47	212.24	215.37	212.65	213.33	210.73	212.52	213.14	209.62	214.5	211.89	208.82	213.91	216.12	209.33
209.38	204.89	210.78	209.46	209.17	207.39	207.53	212.26	206.81	207.37	207.59	208.98	210.39	203.1	208.67	210.26	210.09	206.37	207.54	207.68	208.45	205.31	211.58	205.93	205.02	207.52	208.34	210.19	205.84	207.48	207.76	210.63	209.4	207.78	208.36	208.77	210.56	206.22	211.58	208.22	206.39	206.8	208.88	203.29	207.76	207.5	208.12	209.6	209.79	211.09
210.73	212	209.84	211.44	206.72	208.75	209.77	208.19	212.59	213.42	210.05	207.74	213.01	208.36	209.88	204.14	206.97	212.02	209.1	212.79	210.75	209.72	210.4	209.85	208.5	207.78	209.99	213.92	207.89	211.69	209.5	208.8	210.34	211	209.64	209.8	207.52	207.79	209.01	209.75	210.4	210.85	209.13	213.65	207.85	210.35	209.57	209.42	209.63	207.59
211.75	212.27	212.44	210.71	210.89	209.23	215.26	206.9	211.08	212.07	209.96	212.02	210.79	212.77	212.59	212.81	210.74	210.57	212.41	209.58	210.6	212.63	209.85	213.41	211.77	212.37	209.85	213.72	214.69	211.02	210.67	211.24	210.97	211.97	208.06	213.04	211.62	212.07	211.23	214.11	211.97	212.12	212.1	209.88	214.43	212.99	212.08	208.45	213.87	212.03
208.79	207.32	206.47	213.5	207.58	211.44	211.37	207.65	208.92	209.05	207.96	209.16	207.21	208.64	211.22	211.49	207.55	209.78	210.28	207.24	209.68	213.43	209.77	209.48	209.27	208.65	208.78	208.17	209.91	208.35	212.4	204.09	208.17	207.4	209.89	209.04	211.68	210.3	211.4	211.85	209.26	207.6	207.52	207.38	207.62	211.46	206.84	209.13	207.17	210.21
206.69	209.05	207.76	207.05	210.97	206	205.26	204.64	209.89	207.9	209.81	208.07	209.38	207.83	208.03	208.39	208.4	211.89	207.16	208.67	209.11	209.41	207.9	210.38	205.47	205.5	211.08	210.48	208.14	208.69	209.75	209.77	206.88	209.42	208.09	208.76	208.47	209.24	209.41	209.21	208.48	207.42	208.1	210.69	209.03	206.67	207.56	207.75	208.3	208.9
212.68	214.55	210.8	211.73	211.47	212.14	212.11	211.98	212.35	211.54	213.64	213.68	211.96	210.67	211.97	214.08	211.79	213.38	213.44	212.15	211.71	212.04	210	213.51	214.06	212.55	212.62	215.28	208.58	211.18	212.5	213.94	215.25	212.61	212.32	207.6	210.45	212.46	210.4	212.96	213.15	210.38	211.57	212.83	209.74	209.85	211.6	211.15	211.22	213.87
201.34	201.92	200.04	198.87	202.79	199.98	199.53	197.31	202.59	198.33	199.24	201.02	198.56	204.5	197.96	203.56	199.2	201.64	198.02	197.2	199.66	200.98	200.05	200.52	199.56	200.26	199.6	200.09	202.76	201.56	198.12	203.5	199.76	201.25	202.35	197.06	198.56	195.57	201.63	202.02	201.85	196.82	201.39	201.28	199.44	200.54	202.31	199.81	200.66	197.93
197.11	196.61	199.1	198.87	195.55	198.75	197.75	199.94	201.12	203.62	199.21	197.66	199.85	200.01	199.54	197.48	200.24	197.89	199.63	200.43	198.63	198.54	198.73	197.06	200.51	201.5	196.83	196.96	198.08	196.97	199.54	197.99	199.61	196.53	199.16	195.72	197.98	197.27	200.47	200.25	196.29	201.17	197.91	196.15	199.8	199.22	199.1	197.1	198.83	200.25
212.32	215.93	215.79	212.7	211.03	214.76	213.82	213.98	213.78	212.31	210.04	212.7	215.12	214.18	214.96	211.56	211.93	214.55	214.9	211.13	211.82	214.04	213.74	214.86	211.63	214.89	213.51	215.27	214.1	213.52	217.55	213.44	212.52	210.33	214.59	214.14	211.27	214.98	213.41	214.5	212.61	212.96	210.9	213.3	213.8	212.2	211.78	214.61	214.85	214.16
206.99	208.48	207.1	209.14	211.79	211.65	209.9	208.93	205.27	208.28	208.51	207.39	209.39	208.08	209.95	208.69	208.49	209.61	206.42	209.99	206.54	208.91	209.11	209.58	205.59	207.68	207.97	207.6	209.53	205.39	211.3	207.25	207.68	211.01	213.45	206.56	210.82	206.96	208.63	208.62	204.85	212.66	209.93	212.22	208.25	208.66	210.95	205.87	206.91	205.35
212.66	211.85	215.08	214.08	210.96	213.54	213.14	212.46	208.54	211.32	213.45	212.95	213.76	210.97	208.67	212.91	213.04	214.04	208.44	213.53	209.49	210.93	212.71	212.62	211.81	213.22	211.95	212.24	210.37	210.41	210.99	208.82	210.76	215.99	210.44	211.4	214.06	212.34	213.1	213.45	212.64	212.44	214.44	212.92	212.48	212.42	214.59	212.49	212.48	213.83
210.26	208.79	208.8	210.59	209.96	213.55	208.49	213.41	210.56	206.88	207.88	208.93	211.22	211.75	209.09	210.9	209.91	210.2	209.18	212.61	210.49	208.19	210.59	206.85	208	210.09	208.02	207.31	210.9	211.29	209.28	210.92	212.28	208.87	211.5	209.97	212.29	210.54	211.68	210.97	210.66	207.06	213.75	210.55	208.38	210.11	211.57	207.05	211.58	209.22
199.26	201.51	201.85	201.32	205.45	201.9	201.93	202.56	200.51	199.78	206.78	202.82	203.63	202.02	199.34	201.66	202.97	204.16	203.29	202.64	204.08	202.21	203.05	200.48	201.97	201.85	203.33	202.33	205.45	202.87	201.11	202.7	203.04	203.18	206.2	201.92	202.28	205.61	203.08	203.89	208.08	203.97	201.21	201.04	202.19	203.61	202.53	197.63	199.56	199.15
200.45	201.84	203.14	205.19	200.91	199.76	202.1	202.63	203.73	202.31	204.06	204.01	201.87	199.58	200.31	204.28	203.81	198.14	203.29	200.48	201.68	202.88	205.81	204.36	202.62	203.95	200.96	201.73	204.52	204.27	201.21	204.38	203.97	203.64	204.33	204.79	201.33	202.27	201.29	202.28	202.21	205.46	204.11	202.28	203.76	201.54	199.67	202.9	203.12	200.32
207.92	204.32	205.18	205.87	205.66	209.6	206.2	205.43	204.05	205.49	206.23	207.43	206.73	201.55	204.68	208.37	203.2	205.95	204.94	205.79	204.89	201.42	208.22	206.51	206.89	205.35	207.91	205.11	207.22	207.66	209.93	203.17	203.3	203.73	206.42	205.59	204.98	204.1	205.8	207.12	206.9	204.8	204.13	204.77	207.73	202.95	206.31	204.61	206.12	204.28
216.66	216.05	218.45	218.32	217.9	217.72	219.89	221.36	219.62	218.11	216.73	215.86	216.28	216.73	215.79	214.57	213.87	216.55	218.86	215.06	216.61	218.52	215.7	218.18	217.33	217.45	217.06	217.88	215.89	217.31	217.83	217.53	218.62	217.01	216.69	216.36	215.13	217.85	216.97	216.23	216.58	220.21	214.67	217.11	219.41	217.36	215.46	216.18	219.78	217.86
205.32	202.9	199.1	204.85	202.77	201.32	201.34	203.82	201.37	202.98	203.66	202.42	205.14	204.08	200.5	201.42	200.78	201.17	201.15	204.36	204.13	202.47	207.83	200.87	203.44	202.5	200.85	204.3	201.42	203.76	202.67	202.14	201.13	199.28	199.64	202.76	204.44	203.85	202.43	205.51	205.03	202.37	199.84	205.69	202.66	203.21	202.65	203.68	204.09	204.33
209.15	209.8	208.59	211.25	208.31	208.87	210.38	209.13	208.92	207.82	206.25	208.7	209.81	208.98	208.18	208.96	213.31	206.42	210.43	209.13	207.89	209.17	208.98	208.92	211.32	210.34	209.47	209.6	209.99	208.83	210.29	208.67	209.02	209.32	209.65	205.92	207.75	205.77	209.62	206.42	207.94	209.01	212.69	209.95	211.92	211.35	207.13	209.29	212.89	209.94
202.22	200.23	199.66	205.81	202.95	201.64	203.28	204.7	204.08	201.93	202.04	204.16	203.24	205.52	204.08	202.12	205.51	204.56	206.23	203.81	203.2	206.29	203.92	204.37	204.54	201.28	202.94	205.35	202.07	203.34	202.52	203.81	204.88	204.52	204.88	204.88	203.63	202.71	206.56	204.09	206.49	204.23	202.67	204.02	204.91	203.09	203.63	203.09	205.11	207.11
205.91	201.37	201.09	204.32	200.59	203.99	201.38	203.47	200.54	202.99	202.64	204.05	201.3	203.88	203.4	200.04	202.14	203.69	201.49	201.81	204.4	204.54	205.21	200.67	201.72	199.93	204.22	203.56	203.23	203.45	202.42	204.9	203.11	200.94	201.89	204.12	204.27	203.54	204.02	203.64	200.73	201.53	204.22	200.22	203.33	201.4	201.17	201.64	201.95	205.48
208.16	204.28	207.49	206.97	205.98	201.11	206.18	208.34	205.18	203.51	206.98	205.26	205.07	206.04	205.25	207.58	204.72	207.08	205.12	205.65	203.98	203.41	205.57	208.01	205.3	202.37	205.57	203.58	208.36	204.1	208.29	204.25	207.11	208.09	207.87	203.16	204.99	208.4	204.28	207.86	204.96	203.74	203.84	208.16	207.48	204.29	203.37	206.72	209.15	207.48
211.16	211.04	213.1	215.97	214.23	211.68	207.18	209.17	212.07	212.21	209.16	213.52	210.2	214.28	211.72	213.15	212	213.03	209.74	211.31	212.39	211.27	208.63	211.54	211.16	209.45	208.66	209.33	210.66	214.97	211.69	209.97	209.91	210.32	211.28	211.75	211.45	211.16	214.9	211.25	212.31	212.58	213.17	209.5	213.05	212.79	211.08	212.1	214.46	213.78
205.31	202.16	202.52	203.69	205.86	207.17	205.48	204.21	203.99	201.49	205.02	204.41	204.31	202.57	205.28	203.51	204.95	204.12	202.24	204.35	203.37	202.72	205.82	202.16	205.43	201.92	201.24	204.05	203.27	202.12	203.14	201.04	202.78	202.89	202.55	205.46	204.52	200.82	206.34	203.98	207	206.37	201.98	203.79	204.37	204.2	201.1	199.41	201.4	203.87
201.56	200.57	202.59	200.38	196.8	203.67	201.76	201.13	200.22	201.81	201.2	199.8	200.67	199.82	201.42	203.02	200.85	199.96	198.95	199.59	200.85	203.53	201.7	200.77	198.45	203.48	203.95	201.83	199.94	201.77	200.67	201.61	202.42	201.53	202.79	201.21	199.46	200.67	198.05	199.95	203.13	204.15	200.95	203.88	202.63	201.48	201.47	201.52	201.12	200.98
202.11	197.64	194.72	199.78	195.46	201.01	200.64	201.27	197.18	198.96	198.23	199.95	200.62	193.39	197.44	196.42	200.13	199.12	202.31	197.28	196.05	195.89	200.01	197.81	198.75	202.47	195.76	194.31	195.08	199.89	196.72	198.07	199.78	196.09	196.44	198.85	200.03	198.32	195.07	198.29	200.69	197.71	201.26	197.1	198.93	194.61	198.8	199.88	200.35	200.81
209.49	206.96	210.29	209.37	208.35	206.46	207.59	208.79	208.89	209	210.78	206.44	210.1	212.21	208.84	209.05	209.06	209.7	205.73	205.75	207.06	208.72	209.6	208.73	205.23	210.4	208.77	209.64	207.85	208.15	206.3	207.06	209.04	210.31	211.05	206.96	209.06	208.03	208.46	208.79	208.36	209.31	210.32	207.92	207.22	211.01	209	209.32	210.01	210.86
203.34	205.29	203.77	201.69	205.07	201.03	202.8	204.29	206.49	204.16	204.42	201.49	206.39	202.48	203.87	203.03	201.41	204.56	200.89	203.39	202.79	203.41	205.75	203.16	203.78	206.8	201.76	203.2	205.22	200.43	204.07	203.18	201.52	204.33	204.65	203.23	201.94	203.32	202.87	205.33	204.31	202.61	206.44	202.58	201.8	205.71	207.22	205.76	203.06	200.24
210.95	206.55	209.41	209.73	208.52	210.93	210.01	205.81	210.08	211.72	207.8	208.11	209.24	208.43	209.44	207.13	210.16	207.61	205.48	209.44	209.53	208.66	207.04	210.65	207.75	210.47	210.08	207.79	207.2	210.79	213.9	210.91	210.59	209.11	207.55	210.9	208.44	208.93	211.38	210.2	206.32	209.52	209.22	208.73	208.25	205.21	209.93	210.23	209.26	210.6
209.12	210.44	207.13	208.13	208.59	208.19	209.06	208.24	207.33	206.33	211.16	205.52	210.09	209.6	211.26	208.21	207.12	206.2	207.65	208.58	209.02	206.87	209.53	206.81	209.22	208.53	207.26	208.5	209.21	208.56	209.83	210.94	209.93	212.8	208.06	209.54	210.5	209.6	207.7	205.51	208.15	207.07	209.16	208.59	209.07	208.88	210.6	208.84	209	211.2
207.82	204.87	206.36	207.32	205.08	200.68	204.43	204.26	204.44	202.56	205.88	203.91	200.72	204.18	204.17	203.35	205.51	204.82	206.58	202.62	203.88	203.75	204.18	204.88	202.51	203.42	206.69	205.76	201	204.79	202.56	203.28	207.84	205.85	201.24	206.83	200.85	202.2	202.39	205.89	202.76	203.28	202.76	205.16	204	203.35	200.64	204.76	200.27	204.62
203.93	206.79	205.25	206.57	205.87	205.45	206.45	204.56	206.67	205.04	205.33	205.85	202.64	205.4	204	206.35	208.15	203.27	206.81	205.4	208.39	208.95	207.9	205.04	203.52	204.92	203.19	205.71	206.42	204.69	203.9	205.72	200.67	204.23	206.42	203.76	206.45	206.61	204.44	203.28	206.46	208.54	207.49	203.66	205.55	202.32	206.4	206.68	203.09	206.83
206.51	206.2	207.2	207.94	211.74	208.89	211.76	208.67	209.76	211.64	208.04	209.3	207.58	209.47	207.02	206.9	210.14	209.13	210.47	207.57	209.23	208.05	207.7	210.9	209.59	207.87	209.43	205.22	205.04	212.34	206.58	210.26	211.11	206.24	209.69	207.29	213.66	207.29	207.84	209.33	206.34	210.34	210.55	209.55	208.51	209.17	207.73	211.56	207.34	209.95
200.5	197.74	198.53	198.77	200.63	200.55	197.9	199.36	200.37	201.31	199.76	199.23	201.26	201.21	203.13	199.58	198.95	193.99	200.4	200.67	200.38	200.87	198.85	195.2	200.46	198.95	201.83	200.67	200.62	200.66	201.03	200.2	203.17	198.48	198.21	196.78	202.88	199.72	197.03	198.4	201.41	196.93	200.64	199.53	198.88	201.43	198.99	199.69	200.08	196.99
215.38	218.46	218.27	218.85	219.51	215.96	213.41	218.4	217.11	215.4	218.13	219.4	219.08	215.11	218.38	216.14	218.25	217.04	219.65	216.95	217.77	217.21	216.11	216.18	214.75	216.58	214.56	218.37	214.77	219.42	214.97	214.24	218.1	215.98	215.55	216.1	219.23	216.43	214.87	215.2	218.96	214.49	214.45	217.9	216.67	213.46	217.67	218.43	215.63	217.94
204.4	203.58	202.63	204.84	201.13	201.75	203.99	203.48	204.92	203.36	203.94	201.77	203.9	206.04	205.36	203.89	202.57	206.16	202.29	208.28	205.46	203.35	205.72	201.42	204.09	205.28	205.59	203.47	201.42	205.1	203.12	204.27	203.68	207.07	202.93	201.35	206.66	205.39	202.57	203.18	206.18	202.43	204.74	203.27	204.38	204.39	205.58	202.1	202.94	202.97
195.84	193.21	197.03	195.28	194.04	192.41	191.89	191.43	194.48	195.54	195.74	193.16	196.59	193.52	194.01	194.74	194.52	193.79	194.58	194.34	195.79	190.73	195.53	195.27	193.61	192.4	194.94	197.09	193.88	195.48	196.33	192.23	195.25	194	194.13	195.18	193.6	193.32	196.32	193.85	192.89	195.58	195.8	192.7	191.57	191.52	191.99	193.72	195.09	194.54
202.56	206.66	205.35	206.81	205.4	205.97	202.33	205.99	205.67	206.11	206.46	205.57	205.66	206.65	206.34	206.3	204.39	206.42	208.63	206.6	205.2	202.85	206.27	209.2	208.32	205.44	206.59	206.57	207.77	206.02	206.74	205.42	207.12	207.16	209.43	205.03	203.99	209.29	204.9	206.13	204.64	208.05	206.61	204.77	206.39	206.69	209.27	206.91	210.73	205.74
219.58	217	215.49	214.54	215.74	218.64	216.65	217.99	213.65	217.15	218.49	215.21	216.16	215.75	216.68	219.33	219.85	219.16	218.85	217.74	217.41	218.99	217.29	217.21	217.99	218.49	219.12	218.77	216.88	216.26	216.16	217.8	215.99	219.04	215.32	214.86	219.11	217.23	215.84	215.89	217.79	217.13	214.29	217.12	219.31	214.48	218.32	216.93	213	214.2
208.69	207.06	205.26	202.71	206.2	209.58	209.98	207.54	208.61	209.5	209.41	209.1	205.44	207.08	207.09	206.16	204.88	206.87	209.56	211.38	207.05	206.19	207.58	206.34	206.95	206.23	209.53	208.14	204.61	208.51	210.71	209.67	208.94	206.32	208.77	208.14	206.62	207.81	206.93	208.59	205.01	205.49	206.34	207.8	206.67	207.95	206.23	205.96	208.76	208.29
210.54	213.74	211.3	210.65	212.45	212.66	210.37	211.17	212.3	211.22	208.03	212.66	213.77	211.86	211.58	213.32	206.75	209.59	210.8	212.06	210.94	211.18	212.54	213.04	213.21	212.31	212.33	212.15	213.15	215.64	210.28	212.47	213.89	211.03	211.24	215.75	211.08	208.42	215.14	209.79	213.54	209.16	210.09	211.58	212.55	211.25	211.32	210.74	212.08	211.89
219.72	219.01	213.99	217.64	217.56	216.2	218.74	216.36	217.84	218.39	216.74	215.65	216.76	216.77	219.91	220.15	216.01	215.81	217.54	213.61	215.98	217.04	217.51	218.51	215.53	217.61	218.79	216.82	216.85	216.6	217.65	217.27	215.13	218.22	218.18	218.17	215.73	215.79	217.42	215.58	217.23	218.61	221.35	214.74	218.27	214.15	214	217.4	218.42	219.16
204.03	204.45	202.95	200.06	198.88	201.31	202.61	203.34	199.29	198.55	204.05	201.97	200.92	197.63	198.9	197.74	198.53	204.54	198.91	199.74	201.19	199.33	197.96	201.05	199.22	201.59	204.42	196.1	199.44	201.05	200.98	198.28	199.12	201.34	197.13	198.9	201.04	199.94	201.52	201.77	200.19	200.16	197.17	197.54	201.99	197.87	201.92	206.14	198.88	200.19
201.92	204.21	207.48	201.41	202.75	202.57	204.18	209.19	203.8	204.51	205.59	206.57	204.66	203.75	206.23	203.74	203.39	202.61	204.64	204.01	202.65	203.12	204.35	201.96	201.5	207.26	202.15	203.14	202.58	204.52	204.73	203.52	206.18	201.35	204.05	207.78	204.93	200.82	203.69	206.14	202.93	201.9	204.29	202.68	203.21	200.03	208.2	202.96	202.5	204.72
202.87	207.77	206	204.87	203.18	206.45	207.27	203.25	207.95	208.71	205.84	207.66	207.05	208.02	204.16	205.36	206.98	203.68	204.51	203.53	205.29	207.25	206.11	205.16	204.56	205.11	204.62	208.16	205.45	207.09	206.32	207.03	205.12	206.35	207.49	205.95	202.3	203.4	203.18	207.3	206.82	203.75	206.68	205.39	202.92	205.73	207.21	203.98	204.65	205.31
207.69	204.59	206.51	205.4	208.09	204.47	205.26	204.58	206.04	204.98	207.57	204.76	205.12	205.1	202.63	206.85	202.9	206.67	206.17	204.11	204.74	204.68	203.46	207.09	206.3	204.09	205.65	204.76	209.28	208.56	204.64	205.07	206.1	204.32	207.65	203.46	204.42	205.53	207.69	208.74	206.95	206.64	206.02	203.37	204.92	205.89	209.26	203.89	205.13	207.63
212.17	209.33	207.32	208.68	209.55	209.22	210.78	209.77	206.27	209.01	207.23	210.07	206.27	205.92	208.18	209.63	209.95	210.62	210.04	206.61	205.45	208.83	209.61	205.39	209.02	211.69	208	209.1	210.4	210.76	206.03	210.14	211.69	208.68	208.2	208.63	207.32	209.38	209.49	209.35	208.84	210.64	210.32	211.32	207.49	211.52	208.38	209.42	209.86	207.33
203.13	204.03	201.71	205.72	203.04	204.28	204.67	203.05	203.67	204.52	205.33	200.78	202.87	202.84	204.63	199.96	203.74	201.85	203.14	204.11	203.56	203.77	202.07	204.81	202.75	203.78	203.94	200.65	199.9	201.38	200.01	202.38	199.99	201.86	203.62	199.98	201.21	204.31	201.13	201.53	202.98	202.77	201.15	204.6	202.15	202.58	202.8	202.31	203.75	203.9
206.07	204.63	206.52	206.03	207.96	203.82	205.52	207.53	205.69	206.46	207.14	205.63	207.26	206.12	207.07	206.48	211.63	206.55	208.71	205.75	206.46	203.42	207.31	204.97	206.97	206.42	204.47	205.29	207.29	205.13	207.79	206.27	206.25	208.13	209.6	204.57	203.53	208.51	207.17	204.46	207.99	206.08	204.05	205.91	206.74	206.32	207.36	204.69	206.83	207.61
204.19	204.85	209.34	203.64	204.82	203.25	203.93	205	205.8	205.89	201.37	204.81	201.26	204.41	202.41	202.01	206	204.5	208.86	202.5	202.72	205.11	203.65	200.84	201.8	206.15	200.36	201.44	203.98	203.52	204.9	204.7	204.13	202.94	204.24	207.57	205.32	205.5	205.63	202.54	203.94	201.11	206.84	207.16	203	201.71	208.44	200.77	204.41	204.88
196.89	197.35	200.04	198.94	198.89	203.58	198.93	197.78	198.6	201.08	199.57	200.08	198.49	201.04	197.7	196.79	195.95	198.18	201.72	199.09	201.52	198.7	200.97	200.61	201.91	197.89	200.92	198.92	198.11	199.98	200.45	200.34	198.89	199.46	202.01	196.08	197.38	201.44	198.3	198.95	200.06	200.19	199.36	202.44	197.93	199.4	196.52	200.99	196.74	202.85
213.69	209.33	217.32	212.71	214.44	216.02	213.17	214.08	212.63	211.91	212.88	211.78	211.86	210.1	213.36	209.29	213.26	207.86	214.15	213.57	214.47	210.34	215.9	213.45	213.15	210.09	212.31	213.29	210.22	212.74	212.72	211.33	213.97	211.1	210.43	213.8	216.24	209.7	212.92	210.68	213.42	213.27	210.86	210.92	211.6	210.27	210.07	210.96	214.36	209.72
220.44	216.38	214.29	218.98	215.96	214.46	216.67	216.72	217.75	219.92	214.53	217	217.09	217.55	219.92	215.16	216.6	217.26	216.17	215.97	218.1	216.4	216.43	217.36	217.64	216.23	220.4	213.96	217.09	218.59	219.39	216.45	215.92	219.41	218.01	215.69	216.59	222.91	215.93	217.99	219.05	218.38	213.42	217.77	217.22	217.74	218.67	219.18	218.07	217.21
215.41	211.44	212.63	212.69	212.4	212.42	214.46	213.12	208.68	210.8	210.04	214.22	212.52	214.5	211	215.28	209.49	212.51	211.58	212.32	213.74	212.84	210.75	209.51	213.11	211.95	211.7	210.63	214.65	213.17	212.92	210.16	214.33	213.1	210.31	212.31	211.65	214.59	213.64	213.82	215.18	214.01	212.09	211.53	215.74	212.24	213.99	212.37	212.25	213.97
197.93	193.88	196.43	196.99	193.97	199.51	194.53	193.35	193.67	197.29	193.89	196.81	193.67	190.34	193.71	194.26	192.88	194.95	193.23	196.96	193.46	194.74	197.5	196.42	193.3	198.19	193.08	195.71	193.12	195.27	194.79	196.39	196.51	199.01	196.24	194.41	196.13	195.04	195.34	196.02	195.63	194.42	194.69	196.1	197.77	191.75	194.64	193.61	195.08	194.83
214.62	212.17	211.43	210.03	213.29	212.17	211.94	212.39	210.51	207.84	214.39	212.21	213.68	210.72	216.01	212.44	213.92	210.67	212.29	210.5	211.81	211.08	209.7	212.52	213.04	212.05	210.71	211.76	211.57	209.73	212.02	211.4	211.82	211.95	209.99	210.35	210.12	212.02	212.04	212.45	214.92	211.76	213.1	210.46	211.81	212.07	212.4	215.09	214.79	211.49
208.53	207.9	210.42	205.24	208.32	206.9	211.21	209.24	206.55	204.59	208.63	207.2	205.73	205.96	208	209	206.39	210.05	210.31	204.64	206.41	206.25	204.07	210.48	207.29	206.06	208.38	207.02	206.35	206.39	203.46	205.53	210.53	205.88	208.54	206.97	208.26	207.27	212.52	207.87	206.81	206.85	210.32	204.99	207.51	210.21	209.05	210.85	210.88	206.15
207.67	206.32	209.97	205.46	206.81	205.32	206.57	208.05	208.86	205.63	207.44	210.1	208.17	205.63	206.93	206.89	207.24	206.1	210.7	206.01	209.42	210.27	207.73	207.66	208.47	207.35	208.05	207.14	209.89	207.04	211.64	207.81	205.92	206.67	210.45	203.72	207.17	209.08	210.24	209.56	206.1	206.72	208.81	206.68	208.43	205.93	206.82	206.1	210.25	204.83
209.58	210.24	209.49	208.33	207.53	210.43	207.51	209.12	208.6	209.29	209.56	209.82	210.08	213.61	208.29	209.26	207.09	206.13	208.78	209.11	208.27	208.73	207.16	212.15	207.75	207.14	208.09	205.88	208.25	209.95	208.87	208.86	211.55	209.16	210.21	207.66	206.63	206.19	207.73	206.71	207.69	211.2	206.33	205.68	206.14	205.96	209.8	205.51	208.58	213.59
203.7	203.6	201.44	204.92	202.53	206.81	202.25	205.32	202.37	203.89	202.89	201.73	206.92	203.21	201.24	201.22	203.11	202.89	198.61	204.29	206.79	203.89	202.55	205.7	203	201.22	201.64	203.57	203.38	203.45	205.77	202.08	204.8	203.15	200.71	203.39	204.2	204.8	204.23	202.74	205.23	202.66	205.11	201.83	204.87	205.57	205.55	205.06	202.18	202.93
201.09	202.5	201.24	204.08	202.37	202.83	202.29	202.13	202.51	204.34	203.62	207.07	207.07	203.88	202.26	203.81	205.01	207.31	201.11	206.6	201.04	204.29	203.92	203.39	205.76	205.72	204.73	205.98	204.8	202.63	200.94	203.22	205.44	205.17	203.24	204.16	202.68	204.65	201.96	202.38	204.83	203.52	203.41	205.54	200.5	202.56	206.33	205.06	205.29	206.46
211.62	207.45	209.79	209.26	206.74	207.06	207.21	208.23	209.91	205.98	208.38	208.7	207.95	207.09	207.43	206.75	204.97	207.83	209.46	209.99	209.09	211.29	206.42	208.85	209.01	210	209.83	208.31	208.22	207.9	210.52	207.51	212.48	209.99	207.8	207.58	209.2	210.45	206.43	207.98	207.2	209.54	208.59	210.01	208.7	208.8	210.84	206.27	206.7	209.84
200.26	197.39	198.94	201.43	203.28	198.63	200.75	201.42	201.58	198.53	198.2	201.12	201.36	199.4	201.07	201.5	199.78	202.38	203.88	200.37	198.15	199.57	200.89	201.58	197.23	197.97	198.12	198.72	200.38	200.19	200.88	202.73	200.84	200.62	200.49	202.61	199.29	197.07	199.44	201.42	198.55	199.02	200.48	199.58	202.64	197.99	200.55	198.84	200.38	199.82
203.11	203.95	202.42	205.05	203.14	205.42	201.08	202.55	202.75	200.02	201.62	206.54	203.49	202.94	205.16	204.6	201.86	204.25	202.26	204.94	202.6	204.84	200.43	204.11	204.74	201.57	201.02	205.22	201.63	201.87	202.73	202.71	200.8	199.93	200.63	203.34	202.14	203.82	201.93	201.84	203.38	203.68	203.65	201.32	202.9	203.52	202.41	201.52	204.14	203.13
206.35	208.01	204.55	204.28	209.05	210.74	206.59	211.36	211.09	207.6	204.96	211.91	211.14	204.4	208.79	207.85	204.62	207.02	207.38	208.61	206.84	209.28	209.55	204.42	210.52	211.04	210.19	206.3	205.49	206.38	208.61	209.57	210.69	207.17	211.65	207.36	207.77	210.3	209.08	205.44	208.55	207.79	209.61	205.99	207.26	209.63	207.84	205.06	209.21	212.9
210.46	212.43	211.35	211.11	212.08	211.11	211.76	212.57	211.06	212.99	211	211.39	208.95	211.03	212.27	208.65	215.28	209.29	210.9	213.32	207.11	209.85	211.93	209.75	211.01	208.95	209.43	209.31	213.7	212.81	210.75	211.83	210.35	212.77	210.09	213.74	208.37	209.85	212.87	212.41	211.58	208.78	211.38	211.02	211.4	209.61	211.23	206.93	212.24	210.77
205.05	204.96	202.99	204.81	205.05	206.41	204.57	207.22	208.54	204.39	207.53	201.77	204.15	205.84	204.62	206.6	205.68	205.55	203.89	204.74	202.83	202.4	203.88	200.16	204.52	201.96	206.03	206.07	205.03	206.12	204.33	204.5	206.67	202.82	206.64	205.94	202.97	205.69	203.91	206.52	208.71	206.99	204.66	206.51	205.49	206.78	204.62	207.91	201.97	204.52
205.15	205.75	209.61	208.43	208.05	208.27	208.64	208.53	206.91	209.71	208.55	207.62	207.21	207.8	208.9	208.82	210.33	209.44	209.53	209.86	208.95	205.26	208.4	210.22	208.79	211.06	208.47	209.7	208.85	209.67	206.51	210.61	208.31	210.24	206.29	206.53	210.05	210.23	206.64	211.98	208.35	207.33	207.76	205.68	204.83	208.44	208.09	206.39	206.88	210.41
206.89	207.93	210.94	209.63	204.73	206.8	209.83	207	207.03	210.07	208.7	208.4	210.05	210.03	205.88	207.95	208.31	209.53	211.75	207.74	210.09	209.51	207.86	209.82	212.06	210.47	206.9	206.5	209.63	210.63	207.87	206.9	207.68	209.77	207.42	207.27	211.26	210.7	209.11	209.44	207.55	210.59	209.44	212.95	207.79	207.08	209.7	208.09	208.3	204.53
211.02	207.97	208.29	209.38	211.89	206.12	208.72	207.62	208.19	204.67	205.1	210.83	210.18	205.86	206.41	210.96	209.21	209.42	210.66	206.97	209.11	208.91	208.84	209.69	209.36	208.78	207.26	207.54	209.96	207.42	211.43	209.2	210.02	206.82	207.18	209.67	207.52	210.26	207.85	211.9	210.47	209.54	207.83	211.68	208.53	210.86	208.58	207.47	208.76	211.07
203.68	203.37	203.09	203.67	202.51	201.32	201.17	204.46	201.44	204.33	199.79	204.59	203.91	204.98	205.68	203.25	202.74	202.03	200.42	204.18	203.66	200.5	204.9	202.66	202.87	204.38	202.32	200.12	204.05	203.09	200.3	205.06	204.84	202.28	202.31	201.24	201.39	204.53	200.48	202.29	202.93	205.5	207.81	202.76	206.24	204.21	201.01	205.45	206.13	203.35
210.44	214.3	211.7	209.18	216.78	210.03	214.2	212.4	212.34	211.21	215.22	213.15	214.38	213.12	212.72	215.37	211.87	211.92	212.29	213.4	213.82	214.36	212.19	215.97	210.89	212.86	211.09	212.99	208.98	212.41	212.78	210.69	212.42	211.88	212.97	212.19	210.37	212.07	217.52	212.31	210.58	213.27	215.35	210.13	208.79	211.75	214.02	212.49	212.06	212.08
198.07	196.75	201.38	201.61	198.16	195.97	196.89	202.8	198.42	202.72	197.08	200.13	198.84	199.62	202	198.87	201.53	200.75	199.65	197.13	197.35	195.97	198.57	198.37	199.79	202.74	202.22	201.22	201.5	200.33	198.87	202.43	198.14	199.48	197.81	197.7	201.17	198.73	202.2	200.95	201.21	198.6	200.04	198.65	199.84	199.06	199.15	200.57	199	200.52
211.69	207.87	205.04	208.77	208.53	208.12	206.66	208.89	206.96	204.13	209.02	208.32	209.41	206.08	212.04	205.65	207.96	207.8	208.69	209.35	208.49	203.29	210.09	206.57	207.35	209.65	209.06	208.12	206.78	210.34	206.9	208.1	205.4	207.25	206.75	204.67	204.69	207.22	206.92	208.36	207.84	206.81	207.39	209.01	208.38	208.59	209.65	204.97	207.87	207.96
196.58	199.89	199.9	200.5	200.72	203.25	195.9	199.18	201.62	202.01	201.26	199.01	198.62	194.59	198.14	198.59	199.77	201.59	197.69	199.86	198.46	197.37	198.18	199.92	201.72	199.08	198.82	197.99	198.44	200.47	202.95	202.28	198.68	195.31	201.7	196.57	197.7	196.64	196.85	201.01	200.5	199.25	200.83	199.58	197.79	199.37	196.75	201.68	200.56	199.7
206.76	201.08	203.91	203.59	201.68	200.06	205.02	203.08	204.81	202.55	201.15	201.28	204.81	203.55	202.5	202.9	203.64	205.76	204.72	199.74	204.86	206.73	204.26	205.8	206.32	201.44	207.03	203.6	205.67	204.51	205.29	204.01	201.89	202.69	203.84	202.47	202.91	203.86	202.26	203.16	204.47	200.98	203.69	204	199.87	204.05	201.78	201.9	204.39	206.73
209.2	213.23	214.37	210.14	212.99	211.76	212.56	209.49	213.17	211.11	213.1	215.19	212.38	210.92	214.57	210.7	211.79	213.77	210.6	209.81	210.11	210.22	209.12	211.17	215.42	211.95	210.84	213.18	211.05	210.03	212.34	210.7	208.72	212.06	209.29	209.83	215.5	212.46	214.91	211.45	211.83	211.36	211.15	212.98	211.48	209.52	209.25	212.03	212.5	208.31
209.28	207.79	206.41	208.9	206.37	208.41	207.16	207.09	209.7	208.69	208.48	208.35	209.65	210.55	203.78	207.53	205.23	208.62	207.35	206.89	205.95	208.31	206.44	208.21	207.41	208.45	210.41	206.97	207.93	208.98	210.19	208.11	211.3	207.62	208.35	207.92	204.73	210.33	206.61	209.22	207.44	205.2	210.08	210.63	207.62	206.11	207.7	207.31	205.66	208.61
207.93	209.68	209.51	211.83	210.4	209.99	210.51	211.18	213.2	209.74	209.81	213.6	212.2	212.69	209.61	211.77	212.04	215.88	209.32	211.83	210.3	211.04	212.3	208.96	212.72	213.57	212.43	212.83	213.89	212.78	213.95	211.38	213.63	207.9	212.21	210.99	211.96	213.75	213	209.95	211.97	210.59	211.12	213.28	213.62	213.6	213.1	211.9	209.67	209.59
214.47	212.65	211.62	210.12	212.48	215.57	214.76	210.38	212.64	212.15	212.67	209.74	212.99	212.44	214.47	213.57	210.61	210.08	212.56	212.36	211.48	213.64	212.61	212.47	214.39	216.56	212.45	211.86	209.9	214.86	209.9	212.97	215.32	213.78	213.13	213.13	212.17	212.96	216.68	211.54	211.58	210.23	215.19	217.46	212.26	215.14	212.42	213.96	212.73	214.65
201.56	203.79	205.51	202.63	205.05	199.88	204.1	201.57	203.3	205.1	203.03	204.8	205.92	204.09	199.13	202.62	205.43	201.22	199.69	204.45	201.72	205.1	200.82	199.66	204.76	201.08	200.51	203.65	203.43	205.97	201	203.71	202.72	205.01	200.8	201.89	202.27	200.56	204.01	204.37	203.04	200.83	203.53	202.29	199.93	200.7	200.89	203.82	203.96	200.65
195.96	197.62	201.84	199.33	200.48	197.75	196.68	197.89	199.38	196.75	201.74	198.03	198.9	198	197.17	197.36	201.36	199	197.6	199.11	198.13	199.07	198.62	199.83	198.93	198.15	196.35	200.37	201.35	200.21	201	200.46	199.94	197.62	199.3	203.12	196.42	201.26	198.76	198.99	202.42	196.17	196.36	200.27	199.29	200.73	200.61	198.8	198.66	200.48
212.36	212.67	212.3	210.75	214.03	210.08	209.31	209.25	212.88	211.25	213.83	209.85	209.16	211.36	211.25	212.33	210.06	212.66	211.89	212.78	212.58	212.85	209.63	210.83	210.58	214.69	212.99	211.3	213.67	214.6	209.1	215.89	212.15	209.93	212.53	213.48	209.97	210.22	211.91	214.64	210.03	212.87	208.8	213.26	211.35	210.36	208.56	214.68	213.51	212.27
201.26	205.76	200.54	204.5	200.27	206.78	202.97	203.12	201.16	205.61	198.09	203.3	203.5	199.52	203.71	205.95	202.55	203.89	204.29	202.37	202.19	204.77	201.94	203.16	204.44	205.67	202.81	203.8	204.49	202.06	201.13	202.82	203.26	204.29	203.65	201.2	202.82	203.47	203.08	202.82	204.15	204.55	205.97	200.21	201.48	200.65	203.74	204.53	202.75	205.74
208.49	207.62	209.57	209.08	209.34	210.94	211.14	208.88	205.78	207.75	209.86	209.22	206.15	209.46	207.65	206.76	208.12	208.87	205.72	208.06	208.58	208.96	206.79	208.37	211.14	206.75	208.95	208.51	210.44	208.5	207.86	208.13	209.72	210.02	208.48	206.67	209.3	206.62	211.53	211.4	209.39	211.05	210.82	209.72	209.55	208.35	211.36	207.28	208.12	207.66
204.29	203.04	204.48	207.27	205.21	204.82	202.27	201.64	204.91	205.53	204.88	205.18	203.13	203.55	203.29	201.31	204.01	203.02	201.24	202.25	201.69	204.03	205.33	203.32	207.05	204.19	201.68	204.29	206.47	202.37	201.6	203.8	200.73	203.88	205.64	203.28	205.16	205.25	202.61	205.61	202.51	204.03	204.63	204.18	204.47	200.58	201.56	202.97	201	203.11
204.27	203.29	202.84	204.66	207.92	208.08	206.09	205.16	205.15	203.67	202.9	205.64	205.88	205.06	203.41	205.28	206.15	203.24	204.37	204.38	205.14	202.95	202.83	205.71	205.05	206.96	204.82	204.15	204.34	206.09	204.34	205.82	205.67	203.85	200.02	204.43	203.99	206.45	204.9	206.63	206.38	203.44	204.64	203.62	204.35	203.25	203.11	203.81	203.22	207.32
212.92	208.62	211.07	212.41	211.69	213.67	214.06	209.75	211.45	211.39	213.79	212.89	215.85	211.65	208.53	211.47	210.27	211.87	209.93	211.82	213.07	214.16	212.71	211.09	209.05	212.54	213.38	210.2	210.87	208.62	210.59	209.72	212.81	213.34	211.11	210.17	212.45	209.1	212.75	211.89	210.69	213.57	213.14	212.3	213.1	211.5	208.48	212.91	210.06	213.53
205.18	202.41	198.7	200.69	203.75	200	200.09	203.28	203.11	199.42	203.47	203.51	203.96	200.26	202.58	203.1	204.17	201.46	203.25	201.35	202.57	200.8	197.97	202.66	203.48	203.82	204.12	202.25	202.61	201.67	199.37	201.47	205.87	201.91	201.45	199.15	200.03	207.62	201.67	200.35	204.11	202.74	197.71	201.9	205.08	200.3	204.59	202.18	203.76	204.15
208.27	209.17	210.17	210.31	208.73	212.36	208.02	207.05	208.8	210.83	211.24	209.85	208.74	207.98	211.06	209.92	211.49	208.08	210.92	208.53	208.22	211.39	205.41	207.27	208.39	212.44	210.86	214.65	211.34	209.5	208.38	206.37	212.12	211.36	209.99	207.55	209.01	207.88	211.71	211.68	211.44	210.29	210.79	208.15	207.91	209.36	208.48	210.2	209.6	210.81
202.45	203.59	203.87	199.02	204.17	204.39	202.32	201.73	200.12	205.15	204.49	203.83	199.9	202.75	202.73	205.03	205.54	201	201.54	204.95	207.55	198.89	202.19	204.8	203.7	201.39	204.71	202.56	202.72	202.73	204.39	203.28	202.31	199.09	204.43	203.28	203.72	203.07	204.91	203.69	201.2	202.53	201.46	199.62	204.2	203.8	199.91	200.84	207.04	204.59
208.33	214.5	214.11	209.8	211.28	212.74	210.94	212.28	208.45	212.61	211.25	213.69	211.28	211.54	213.73	209.67	212.29	211.68	214.04	212.97	209.07	210.15	212.21	211.53	212.26	209.18	210.41	208.04	212.35	213.1	213.11	209.53	211.68	210.77	209.34	209.97	213.65	208.95	208.44	211.67	210.42	213.22	211.17	214.26	210.56	211.9	211.78	209.43	214.04	209.49
219.71	217.14	217.59	217.02	215.76	219.7	217.31	217.76	216.98	219.39	218.6	216.95	216.17	221.1	217.97	219.29	219.9	219.01	219.24	218.85	216.05	218.44	218.32	215.94	221.14	214.95	214.48	217.84	217.82	220.83	216.37	218.14	216.93	214.65	218.41	217	217.62	219.14	217.91	216.14	218.37	216.15	217.17	217.4	216.73	217.62	218.75	217.69	217.65	218.54
213.04	213.66	211.38	211.97	212.8	212.28	210.72	213.16	213.55	214.87	211.12	213.96	214.11	212.39	213.54	213.25	213.97	214.81	215.02	212.93	214.74	212.05	210.45	210.53	211.68	215.83	215.11	212.38	210.95	214.87	211.11	210.9	209.82	214.71	211.52	215.01	212.45	210.36	212.16	214.59	212.4	212.44	210.66	213.34	214.25	213.87	215.79	210.48	212.59	213.33
203.69	204.45	203.33	202.88	199.79	202.23	206.73	202.83	204.46	206.67	201.8	204.84	206.66	203	208.82	203.68	206.12	202.62	201.69	204.31	208.23	200.95	206.24	202.31	205.41	204.05	203.84	204.29	205.15	203.75	203.4	204.87	208.98	204.68	205.19	201.69	199.99	203.79	202.5	203.54	201.35	201.49	201.72	204.82	203.63	197.44	203.55	202.61	200.95	203.19
201.64	198.69	199.41	198.88	201.77	198.37	201.51	200.01	196.29	196.52	201.61	201.02	201.77	196.19	198.09	202.32	202.46	195.57	198.33	199.86	200.48	197.85	196.19	200.1	198.41	201.66	198.73	198.19	197.69	199.96	199.97	202.04	200.85	198.75	202.14	198.83	200.29	198.33	196.2	196.14	200.95	198.2	196.74	199.99	201.57	199.85	199.48	198.15	199.45	197.72
208.73	206.41	206.1	205.32	205.33	205.78	205.9	208.94	206.99	207.59	203.45	206.15	208.04	205.2	203.8	207.17	205.6	206.29	204.46	206.58	206.05	205.61	207.9	208.77	202.68	205.07	207.93	206.03	206.96	205.13	207.16	207.44	205.49	207.93	207.19	206.52	208.75	205.12	206.25	206.71	206.87	205.2	206.3	207.68	206.32	201.81	207.57	207.57	209.55	207.23
203.45	206.44	204.13	201.9	204.16	202.73	203.1	205.15	205.74	201.46	202.55	202.99	203.62	203.38	201.87	201.9	204.24	204.67	202.17	205.2	203.15	204.75	202.45	206.33	206.86	203.13	199.28	204.43	203.08	206.57	202.88	204.43	203.21	200.11	204.13	203.89	202.62	203.22	203.14	201.86	204.44	204	203.88	201.5	204.32	201.48	205.42	203.86	200.91	206.44
204.08	207.62	201.27	203.81	202.47	201	202.2	202.11	205.85	204.23	204.5	206.11	198.4	204.22	201.68	201.72	203.49	202.92	202.83	202.96	205.21	200.83	204.14	202.99	201.37	203.74	203.75	203.22	205.86	203.56	202.61	205.78	202.71	204.23	201.62	204.22	203.33	202.89	205.11	203.52	201.73	205.36	204.91	202.34	206.42	203.13	202.2	204.01	207.06	204.61
205.61	202.2	200.67	204.61	202.6	201.58	202.49	201.84	205.5	202.01	204.5	203.54	202.4	205.37	204.03	201.97	206.13	205.57	203.18	204.47	206.41	205.86	202.36	204.63	203.32	204.02	204.92	201	199.66	203.3	204.23	201.99	201.81	204.13	201.66	203.99	202.9	199.57	205.31	202.2	207.23	206.13	202.91	203.01	202.98	203.49	203.25	205.66	205.47	205.39
207.83	206.94	209.22	210.28	210.31	209.38	209.14	206.35	210.02	208.82	207.45	207.34	210.78	207.03	205.68	210.08	207.91	207.33	207.49	209.47	207.13	208.06	207.01	207.68	207.94	207.53	207.52	209.64	210.13	208.72	207.8	210.89	210.03	208.56	211.51	208.05	209.26	206.18	206.76	208.06	208.46	206.51	208.34	208.49	210.53	209.7	210.2	208.24	207.28	209.51
208.38	209.65	211.21	208.31	206.89	209.41	207.79	210.84	212.34	210.94	208.09	208.38	206.13	208.85	211.31	207.99	206.75	204.79	207.9	210.51	207.29	206.16	209.03	206.74	206.26	210.39	209.66	209.6	207.9	206	207.44	208.1	206.51	209.37	207.87	209.88	209.65	207.82	207.11	208.82	211.02	208.23	207.56	206.57	208.36	209.14	211.01	204.94	208.98	212.45
208.19	209.43	208.31	214.49	214.04	213.91	213.11	209.63	211.7	211.13	211.85	212.61	214.92	212.86	211.64	213.29	209.21	210.56	211.72	215.3	211.32	211.57	212.16	213.38	213.86	210.83	211.43	211.12	214.59	209.79	209.36	212.11	209.25	210.44	209.23	212.48	212.33	213.51	212.82	209.52	212.35	213.8	213.58	212.06	210.42	211.38	214.33	211.95	211.18	211.2
194.54	196.74	194.92	195.35	194.47	192.6	194.52	189.93	190.96	194.66	192.45	194.96	195.27	193.58	193.8	193.94	193.9	195.22	196.32	193.3	193.99	194.23	196.49	195.76	191.13	190.6	195.58	195.32	192.47	193.59	191.41	194.25	193.08	196.59	190.2	195.33	194.15	188.39	195.8	191.69	197.41	189.31	194.74	195.06	195.3	195.46	198.63	197.11	197.7	191.89
219.05	219	218.78	216.42	219.64	216.12	218.81	218.51	217.02	215.42	216.5	218.97	218.55	217.2	220.01	215.78	219.17	220.38	219	215.92	216.64	217.09	222.86	219.35	218.04	217.33	218.34	217.43	218.46	217.38	219.64	218.55	217.64	218.94	217.25	218.57	218.82	216.16	216.86	220.14	218.65	218.03	217.91	216.92	216.13	216.93	220.1	216.48	217.31	218.95
199.72	199.09	199.88	197.66	198.26	199.66	200.88	201.87	199.68	199	200.2	200.21	200.5	200.85	199.8	201.47	198.48	199.53	202.89	201.37	198.72	201.55	199.46	198.53	197.43	202.31	198.44	198.09	201.54	196.82	201.01	199	201.74	197.32	199.68	199.51	199.68	200.36	199.55	201.32	199.58	197.95	197.81	199.7	197.49	200.86	202.49	200.12	197.49	199.98
209.2	205.79	209.45	210.25	211.08	209.65	208.24	206.29	211.64	209.15	207.44	213.24	208.24	210.13	209.71	208.55	209.49	207.8	208.72	207.18	206.57	207.62	210.39	210.06	208.58	209.7	208.3	206.79	209.38	208.21	209.24	208.1	209.92	208.04	207.33	210.66	210.95	210.1	207.75	208.73	207.9	209.45	208.41	208.67	208.82	209.46	209.37	210.02	209.64	210.33
211.15	212.95	210.47	206.65	208.53	207.61	207.17	209.36	209.65	210.51	208.32	210.28	212.31	210.04	210.88	208.87	206.97	209.22	210.76	211.85	210.81	209.63	211.24	207.54	209.12	211.82	208.44	210.02	210.58	209.66	212.86	212.21	208.34	209.99	211.1	207.81	209.61	209.11	206.15	208.01	206.66	207.86	213.86	207.06	209.69	209.6	212.37	208.55	209.83	208.79
203.18	205.32	201.29	202.95	202.04	203.24	201.46	202.16	199.95	203.3	201.62	205.24	202.37	202.77	202.83	200.11	200.48	202.93	200.62	205.46	198.82	203.45	203.38	205.1	204.72	203.13	203.82	203.55	203.5	199.95	202.98	203.18	204.83	202.11	203.66	205.03	203.12	199.8	204.84	203.41	201.98	202.54	202.45	201.73	203.04	202.42	203.99	205.4	203.92	200.34
199.01	204.32	203.22	206.76	201.2	202.68	204.62	204.25	201.92	202.23	200.32	203.68	202.01	204.82	205.25	201.46	203.28	203.91	200.48	203.51	199.92	205.73	202.68	204.23	203.27	205.61	203.75	199.75	205.09	203.02	206.15	206.73	203.43	203.57	204.02	207.05	204.87	205.86	200.41	202.05	209.67	204.01	202.61	202.1	204.57	203.82	201.79	202.16	202.62	200.58
216.09	208.66	209.07	214.75	213.79	209	210.36	211.54	210.37	210.14	213.15	209.16	209.37	211	212.73	212.08	213.74	208.58	212.64	210.63	211.9	213.15	213.58	212.01	213.51	213.69	209.63	211.98	208.49	213.1	210.71	210.4	212.78	210.73	210.37	210.04	214.29	211.26	211.36	211.98	211.85	210.85	212.46	213.12	212.5	212.42	208.81	213.65	212.8	215.57
204.5	205.44	204.5	204.86	205.01	204.15	206.56	203.63	201.98	208	202.63	205.79	204.37	205.6	205.36	205.46	202.58	206.6	204.04	208.42	205.48	203.46	203.41	203.6	206.67	203.83	206.27	208.18	204.08	204.16	205.13	206.02	202.85	203.19	206.27	206.15	205.08	202.93	200.95	204.99	206.9	204.87	204.17	205.15	203.24	205.19	204.22	204.48	207.09	205.47
200.37	204.02	201.23	199.89	201.3	199.2	204.1	199.26	201.66	200.66	197.72	199.99	198.7	197.92	200.31	199.07	202.11	197.65	199.12	198.03	203.51	197.09	196.62	200.83	200	198.7	201.38	199.99	202.31	198.76	198.62	197.7	203.28	201.21	200.76	200.36	200.59	200.37	200.25	196.03	200.92	201.61	200.95	201.14	204.62	200.26	198.26	198.82	199.57	196.45
206.29	203.06	208.61	201.86	203.58	202.46	203.26	200.7	202.57	205.18	200.15	203.75	205.35	202.9	202.66	200.74	201.28	203.71	202.83	203.01	208.26	200.29	201.53	205.36	202.45	202.51	203.14	200.76	205.26	200.58	201.88	202.56	204.09	201.72	201.86	201.56	200.57	201.01	205.64	204.27	204.7	200.63	205.29	205.52	203.65	207.34	202.89	202.29	202.51	201.85
211.24	211.9	211.54	213.44	208.21	211.06	211.95	211.31	212.77	212.73	212.54	211.62	212.87	212.26	213.58	214.79	209.02	212.85	212.88	210.71	208.9	213.98	210.99	211.15	213.91	211.41	213.06	209.64	212.86	214.75	213.48	213.18	213.63	212.59	209.95	214.54	209.98	211.85	213.26	212.13	212.69	210.7	211.98	212.18	209.17	214.25	211.81	211.39	211.24	211.66
200.03	200.77	200.4	201.99	201.55	201.04	200.32	200.81	201.43	201.13	200.21	202.26	200.99	202.06	201.43	195.66	199.85	198.54	201.7	199.99	202.3	202.03	200.46	200.72	202.21	202.64	198.03	198.68	199.69	200.99	200.03	202.05	199.65	201.54	203.03	200.05	202.33	203.27	200.13	201.73	199.6	197.85	202.85	202.84	198.01	200.11	202.21	198.81	202.06	202.48
209.7	209.93	207.24	206.84	208.68	207.02	208.11	208.65	210.55	206.4	206.12	208.86	210.09	210.09	206.29	211.11	207.71	206.61	206.19	208.57	206.76	205.02	209.93	209.76	206.16	212.71	207.26	206.19	209.86	204.83	208.2	209	209.63	208.08	211.87	207.04	209.47	210.4	209.22	207.86	204.53	207.72	208.43	207.2	211.74	207.12	207.54	210.3	208.09	206.48
207.84	211.31	211.46	210.17	209.86	210.2	211.12	211.82	208.4	209.69	210.6	209.55	210.73	210.08	210.78	209.06	208.19	211.18	211.02	209.18	210.31	208.18	208.94	208.89	206.9	209.74	209.76	209.91	208.69	210.7	212.36	212.34	206.17	208.6	209.49	208.95	210.28	207.72	210.27	211.5	207.93	212.33	211.05	210.31	210.33	210.03	210.49	208.54	210.05	207.74
211.19	212.39	210.35	210.74	208.02	209.09	209.28	208.69	208.86	208.53	207.29	207.66	211.01	211.13	212.05	208.17	207.82	209.51	210.85	209.96	209.9	207.11	209.52	210.85	208.52	212.28	209.29	208.11	214.08	210.42	209.7	210.45	208.32	207.8	208.93	209.65	209.06	209.22	209.68	207.94	210.7	209.74	207.87	210.17	208.14	207.79	211.22	209.95	211.16	212.73
199.46	199.53	199.38	200.41	198.5	198	201.39	198.94	196.49	199.19	200.1	201.55	198.69	199.63	202.53	203.93	200.09	195.22	202.46	201.66	201.49	201.58	199.71	198.13	201.42	199.39	197.35	199.84	198.9	198.02	197.8	202.08	198.23	202.45	197.68	196.53	201.41	199.97	198.85	200.71	200.45	200.98	199.78	199.79	199.16	199.47	199.98	199.21	197.89	197.22
205.9	207.64	206.82	205.73	207.6	210.15	205.49	211.08	204.48	205.37	210.06	204.97	205.15	204.51	206.17	211.33	204.22	208.63	207.68	205.66	208.17	207.39	207.84	208.06	204.33	209.72	208.48	207.52	207.62	205.9	207.56	205.74	209.57	207.72	210.07	203.76	206.46	205.76	209.53	207.45	207.51	207.78	207.45	208.04	207.74	208.53	206.45	206.85	207.89	205.55
217.49	213.91	214.09	218.74	212.39	219.22	220.24	215.59	218.53	218.91	215.44	217.24	216.52	215.55	217.02	218.75	217.59	219.4	214.94	217.75	217.31	216.75	219.1	216.61	216.19	216.72	220.79	218.91	216.53	215.93	218.44	217.71	217.25	218.11	215.51	217.64	215.31	215.94	215.53	217.09	221.53	217.54	219.84	213.25	214.16	218.28	217.24	217.08	219.63	218.65
200.95	202.96	204.43	205.41	198.85	203.14	202.59	204.99	202.91	203.61	203.17	202.37	201.75	201.09	201.58	203.75	204.64	202.62	201.88	201.72	204.86	201.17	202.34	202.22	203.09	202.33	203.2	200.17	198.69	203	201.7	202.08	201.6	201.73	201.72	202.32	200.91	203.8	202.34	207.06	203.72	203.26	203.53	203.18	202.75	201.77	201.96	202.44	201.24	199.78
208.72	208.66	208.17	208.93	207.89	207.94	205.83	206.93	208.58	207.96	206.15	210.72	208.25	210.8	207.58	208.1	209.92	211.42	209.25	208.71	207.44	208.32	206.56	208.53	208.66	206.62	207.77	207.69	207.89	209.99	209.46	209.45	208.13	206.64	208.63	205.4	206.76	208.7	205.42	207.03	210.14	205.78	209.29	208.97	208.36	206.51	210.69	209.01	206.54	205.98
204.82	204.33	203.81	205.5	208.16	203.68	205.33	203.13	204.78	204.12	203.08	205.16	204.92	201.26	202.42	205.47	203.01	205.1	206.27	206.21	204.52	208	205.24	202.46	204.83	204.15	206.85	205.27	203	203.6	206.44	203.61	204.51	206.12	202.35	204.25	202.6	203.58	203.35	204.11	203.86	204.96	202.46	204.65	203.73	208.73	204.05	203.15	204.11	202.41
212.63	214.58	213.74	211.97	216.52	212.04	216.38	213.86	211.07	211.23	213.54	215.68	211.89	211.48	211.07	212.92	210.88	217.44	211.83	214.09	214.73	212.01	210.55	216.72	216.26	211.92	212.2	211.81	212.19	214.65	213.34	217.9	211.79	215.28	216.15	213.42	213.31	213.51	214.36	213.23	213.37	213.01	212.66	215.03	212.09	213.72	217.01	214.23	212.59	215.01
207.78	207.35	211.48	207.49	207.77	208.7	208.12	206.62	207.47	209.88	210.53	204.8	209.86	208.84	207.47	210.85	207.97	210.53	209.88	208.73	212.12	209.93	207.42	210.74	209.41	209.44	209.55	208.66	209.52	207.35	204.67	210.61	209.13	209.98	210.59	207.25	207.7	207	208.62	211.56	209.07	208.11	206.55	210.07	209.14	211.09	208.49	204.03	207.78	208.53
200.85	200.94	198.66	199.74	199.15	200.4	202.22	201.18	200.25	198.48	197.29	199.59	201.87	200.43	197.64	201.69	199.26	197.29	198	200.49	201.23	199.42	198.24	202.14	197.91	199.07	200.12	202.67	201.54	199.68	198.31	199.34	201.53	202.05	202.25	198.75	196.84	199.11	198.19	200.26	201.51	201.53	200.46	200.04	198.82	200.58	197.25	202.1	197.63	201.95
206	211.49	208.18	209.64	208.51	206.56	208.73	208.28	206.37	207.68	208.47	212.15	204.33	206.57	207.4	208.83	209.71	207.04	204.46	203.68	207.88	206.92	207.14	204.43	209.05	207.96	209.33	206.15	206.49	209.77	207.43	207.82	211.78	210.14	208.67	209.39	207.35	208.82	206.73	209.46	210.13	206.89	210.4	205.08	207.72	205.49	207.94	213.38	208.52	205.45
215.74	212.36	217.35	212.94	214.81	212.85	211.9	214.21	215.02	213.74	212.87	213.53	211.59	208.46	210.49	209.54	214.37	210.95	211.73	209.55	213	211.77	216.45	211.19	212.59	215.12	215.14	210.81	210.35	207.55	212.68	210.49	208.18	215.71	209.57	209.27	208.55	212.85	212.85	211.97	211.9	211.83	214.57	216.16	211.55	209.43	212.64	210.27	213.49	209.11
209.34	212.48	211.91	211.58	206	209.98	211.23	209.11	209.95	210.2	206.58	209	208.97	207.29	209.86	205.67	207.9	209.31	209.01	208.54	208.97	209.24	209.53	209.25	207.44	207.38	211.06	212.22	207.71	206.3	211.41	212.08	211.1	208.54	210.83	208.21	209.89	208.63	208.6	209.42	208.11	206.18	203.92	208.79	209.2	205.63	207.99	210.19	208.97	209.31
199.64	200.76	200.52	199.81	200.44	199.79	200.43	198.36	201.54	200.7	199.32	198.83	198.13	200.75	202.9	198.82	198.09	203.44	201.15	198.95	200.13	196.44	200.23	200.96	202.76	201.08	200.76	198.91	201.06	199.02	199.74	203.99	199.22	201.55	200.6	199.92	201.6	202.25	204	200.64	197.22	198.14	198.36	202.63	196.43	198.88	199.27	200.39	200.05	197.73
208.74	206.49	209.5	208.03	208.67	206.89	204.78	207.15	208.93	210.13	207.57	207.3	208.92	210.63	208.06	210.93	209.08	210.21	207.33	209.99	210.03	205.46	208.14	210.61	209.78	209.43	210.36	208.1	209.76	208.05	207.42	209.72	210.88	209.81	206.04	213.6	211.71	208.07	208.59	207.73	205.86	209.84	208.41	206.13	209.23	206.59	209.91	209.92	204.65	207.73
210.24	211.54	214.22	211.92	209.71	210.5	211.93	210.01	210.72	210.19	210.94	211.69	211.67	211.36	210.39	216.59	212.73	210.25	211.57	212.6	211.77	210.21	212.24	212.35	211.77	210.44	211.38	212.22	213.64	210.83	214.45	209.92	211.56	211.01	211.63	210.11	210.61	212.76	212.49	210.94	208.91	210.25	216.68	213.59	213.96	213.27	209.4	212.05	210.4	210.85
204.57	205.28	207.3	205.82	207.62	208.71	204.65	207.1	203.27	205.38	202.7	203.24	205.86	208.64	206.36	205.8	205.93	204.42	206.24	201.71	204.89	203.05	205.75	203.81	205.96	203.22	204.26	204.97	200.26	206.45	203.9	203.79	207.27	206.21	206.54	206.02	204.83	206.04	206.44	202.82	203.38	206.07	204.56	207.4	207.12	202.93	202.71	204.33	204.44	205.37
219.7	217.36	215.26	215.27	217.09	218.55	214.96	215.33	217.04	218.91	213.07	215.81	217.32	218.13	217.15	219.15	219.85	215.97	215.2	213.53	218.35	215.59	219.05	217.2	219.29	218.56	215.72	215.56	218.56	217.94	216.41	220.64	216.48	213.13	215.57	217.48	216.83	219.18	215.28	216.96	217.16	217.05	219.76	216.16	216.56	215.95	216.12	213.1	218.21	219.39
211.24	212.23	210.32	207.26	208.37	207.75	207.56	209.17	209.39	208.32	208.91	211.15	211.89	211.34	212.21	210.49	207.19	207.73	208.68	205.9	206.51	208.75	206.52	208.5	210.73	211.21	205.09	209.29	207.93	206.36	208.78	209.57	204.9	208.43	210.04	207.53	210.02	203.59	206.98	208.39	209.41	209.51	208.92	209.39	212.21	209.72	206.36	210.75	210.74	214
211.61	208.94	212.65	212.12	210.52	213.31	212.5	210.47	212.13	209.63	214.15	211.08	210.51	210.28	211.21	209.05	210.82	212.94	214.04	211.46	210.71	213.13	212.02	214.96	211.13	211.07	212.11	210.68	210.73	210.6	213.78	213.32	208.67	211.24	212.53	207.06	210.21	216.01	211.49	208.67	210.27	212.52	211.28	215.49	214.74	212.95	215.62	210.33	210	212.96
208.34	204.86	207.9	206.17	206.08	209.15	205.56	212.09	213.88	210.29	207.3	210.22	207.24	209.34	206.3	207.99	209.01	206.13	208.1	208.36	210.27	205.46	203.58	209.43	208.55	206.14	209.28	207.98	210.02	207.15	208.05	209.27	206.35	206.26	207.97	209.51	205.34	206.16	209.71	206.32	203.59	208.3	206.34	210.09	207.32	208.78	206.97	207.66	206.57	207.08
218.3	218.87	217.05	217.41	218.29	215.16	216.34	214.7	218.13	221.49	217.78	217.59	220.15	216.7	217.95	218.53	220.33	217.97	219.82	217.16	219.74	218.77	216.88	215.68	214.79	219.45	218.46	216.4	217.19	217.69	220.02	219.04	218.83	218.82	217.19	216.82	219.7	219.2	216.71	217.06	218.02	218.25	220.22	219.04	219.39	218.59	218.45	217.86	217.73	216.92
209.53	205.37	209.65	206.64	206.88	208.21	210.23	209.16	205.72	209.22	207.19	209.97	208.41	207.15	207.67	207.77	207.5	209.93	209.05	209.59	208.19	207.02	208.81	206.03	205.81	207.93	208.03	207.48	207	209.41	206.74	209.2	210.12	206.05	208.29	207.53	209.72	209.44	204.18	205.83	211.06	212.19	206.79	209.87	211.09	211.09	207.17	207.98	206.3	207.91
220.84	217.62	220	217.71	215.01	217.61	216.17	215.31	219.01	215.98	213.44	219.74	219.99	216.24	218.17	217.56	218.13	222.33	215.36	214.74	214.79	218.68	219.64	217.11	217.13	219.73	214.7	213.05	216.63	215.67	215.05	216.12	221.29	215.45	217.66	217.78	216.16	218.49	217.36	217.04	216.09	218.29	218.15	217.98	216.98	216.81	217.44	212.73	214.32	218.73
206.34	210.65	206.36	209.14	210.18	207.22	208.85	209.82	212.24	207.31	204.89	204.72	205.78	207.75	206.4	208.96	207.22	206.69	206.54	207.83	205.85	205.85	206.82	209.84	207.96	210.59	208.56	209.02	207.15	207.58	204.33	206.82	211.2	212.85	208.41	209.21	208.58	209.57	206.94	208.14	209.39	206.43	206.82	205.32	210.54	208.5	207.7	207.41	207.29	208.07
212.74	212.72	210.53	214.59	214.58	216.15	212.16	211.49	213.21	213.56	214.69	212.06	212.66	211.72	214.55	216.38	214.79	214.12	210.89	214.81	214.67	213.91	214.04	212.61	212.41	213.12	212.78	211.57	214.18	213.34	216.29	211.21	213.22	209.58	211.54	214.48	212.9	214.6	210.93	212.16	212.35	213.89	213.47	214.62	213.45	212.75	214	212.93	212.98	211.03
212.74	212.03	213.56	215.61	211.68	210.57	212.59	210.94	213.77	210.95	209.72	209.62	211.81	213.86	209.86	211.11	215.21	210.36	213.98	210.91	212.04	213.3	209.91	210.5	211.07	208.27	215.29	213.84	211.78	211.15	208.52	209.28	211.43	211.34	213.27	209.07	210.51	210.98	212.33	213.03	212.64	211.45	212.45	210.99	214.5	211.51	211.17	212.96	210	211.1
201.83	203.77	206.65	206.19	205.72	204.84	202.84	204.82	203.24	204.26	203.05	204.37	203.25	203.7	203.27	204.5	204.52	202.47	206.89	202.58	203.89	203.07	206.96	205.1	201.29	201.61	203.07	205.1	204.85	205.49	204.06	203.49	203.26	205.33	203.12	201.52	202.68	203.98	204.9	202.98	204.4	206.6	199.64	205.27	204.3	202.08	204.5	204.09	202.13	206.03
202.36	203.5	202.54	201.98	200.71	202.24	202.48	202.74	200.88	201.89	203.19	201.99	204.45	203.13	201.6	202.06	202.03	202.28	201.14	202.65	202.16	200.01	200.1	202.79	201.41	200.43	202.04	203.74	202.85	202.03	200.49	202.82	204.06	205.87	206.61	204.93	202.55	199.04	202.45	201.38	201.83	202.4	204.3	203.45	205	203.03	202.77	199.29	204.57	203.02
209.17	204.19	204.04	207.34	210.5	207.99	207.91	204.08	207.64	208.88	208.42	206.59	206.3	208.96	207.03	209.56	206.92	207.93	204.7	204.65	204.68	208.89	205.14	205.88	206.18	204.93	202.38	202.84	207.38	203.46	203.57	205.36	204.57	206.29	204.53	202.37	206.29	202.68	203.46	204.69	208.17	207.67	204.81	205.06	206.23	204.74	205.96	204.56	205.85	202.96
209.52	205.74	208.97	209.58	211.02	212.25	209.19	206.71	207.94	208.05	209.45	212.07	204.87	208.29	208.79	207.01	210.45	208.5	208.33	209.02	208.96	209.1	207.91	208.25	207.54	207.36	209	209.63	207.28	210.9	208.06	209.8	209.43	207.08	208.72	209.55	208.69	211.35	207.76	210.27	208.83	208.8	211.02	209.23	209.51	208.08	207.9	210.14	211.09	207.54
212.06	212.42	213.04	214.68	210.33	214.43	210.12	213.53	215.5	212.79	210.13	212	212.15	216.89	213.05	215.99	213.79	214.2	213.01	212.59	214.78	212.47	212.41	211.93	211.96	213.45	212.55	212.87	212.61	212.14	215.85	211.77	214.35	216.19	213.24	217.51	213.79	213.2	213.19	215.05	214.73	212.84	213.8	214.51	210.72	212	213.78	213.24	215.96	211.07
213.12	213.01	210.56	211.88	206.18	211.83	212.3	210.57	210.05	210.54	211.59	211.6	210.02	216.26	211.4	209.69	210.99	212.32	211.48	214.6	212	209.16	212.15	211.09	213.44	212.09	214.93	209.67	212.78	213.65	212.12	216.48	211.65	209.38	212.17	209.12	210.79	210.22	212.33	210.97	212.23	208.33	214.02	211.36	210.38	210.76	212.49	209.07	210.97	209.58
196.73	198.23	199.09	200.04	194.78	195.24	195.88	197.84	198.26	198.19	198.45	200.97	199.46	198.34	194.27	195.93	197.34	195.87	198.74	196.98	198.14	198.22	199.98	197.09	198.34	200.2	200.42	198.02	200.88	199.09	196.35	198.66	198.12	198.18	197.34	195.82	198.91	199.07	196.61	195.86	195.4	197.47	200.95	197.67	196.83	194.79	200.26	196.98	200.21	197.28
217.82	214.74	219	218.77	216.94	217.63	219.61	216.8	218.75	218.5	216.4	215.8	219.39	214.68	217.57	217.68	218.63	218.69	217.65	216.84	217.56	220.17	214.36	215.66	214.64	220.75	218.72	218.89	217.62	215.16	218.6	216.09	216.58	223.47	216.83	219.44	215.69	217.29	217.11	214.16	221.95	215.28	215.3	217.41	216.93	215.92	217.22	219.61	218.48	217.6
201.5	202.77	208.39	205.73	202.6	203.25	202.77	202.77	204.98	203.6	201.9	200.07	203.12	203.43	204.51	203.64	203.27	206.36	203.81	207.96	201.43	201.76	207.91	206.32	206.04	204.49	205.56	201.72	204.48	202.93	204.35	205.45	204.05	202.39	204.41	202.27	204.2	204.17	203.9	202.2	202.52	204.14	204.76	207.59	201.93	206.46	204.14	204.02	202.47	204.09
200.16	197.78	198.9	198.39	204.92	200.74	204.21	198.62	204.88	202.49	204.16	202.85	202.23	203.29	201.87	200.57	200.39	203.45	202.08	202.28	203.1	202.94	200.83	199.22	201.45	201.74	203.46	200.65	199.37	200.58	199.6	200.12	201.45	200.1	203.32	202.19	199.7	201.34	200.05	199.54	200.6	204.45	199.77	201.33	198.83	202.14	201.48	200.13	198.89	203.79
214.42	216.49	211.92	213.62	210.77	213.2	213.58	211.8	215.51	212.16	212.95	212.49	215.26	217.31	214.15	213.55	210.58	213.14	210.61	214.24	214.22	211.37	212.81	212.45	213.01	213.07	213.23	213.42	209.38	213.35	214.59	212.8	213.9	212.53	212.89	213.5	213.86	213.43	212.68	210.95	216.21	214.69	210.52	213.91	215.78	213.6	211.95	215.61	214.13	214.13
199.74	205.78	200.98	199.85	202.23	203.83	201.85	205.7	199.04	201.09	205.97	200.87	198.95	201.06	204.41	202.67	204.34	203.06	203.84	202.41	205.14	203.07	202.69	203.32	205.88	201.78	202.41	201.51	201.95	203.16	200.93	201.32	202.62	199.56	203.19	199.46	201.61	204.12	202.89	202.04	202.95	204.12	200.85	202.29	203.54	202.17	199.99	198.69	202.94	201.84
208.63	210.21	210.15	209.18	210.86	207.55	208.53	207.83	209.89	208.32	209.17	211.9	209.65	205.77	210.32	212.05	209.98	213	207.94	207.58	207.75	211.53	209.01	210.6	212.85	211.4	210.73	208.71	209.82	213.65	207.43	208.09	205.29	208.28	210.88	211.3	207.46	207.12	209.78	209.91	208.44	211.03	211.46	208.63	207.04	207.33	210.7	208.7	211.98	211.94
211.39	211.63	211.79	211.93	209.56	211.12	211.69	210.98	210.03	213.85	211.63	214.05	213.32	209.45	209.7	214.1	212.49	209.92	209.07	211.74	212.19	210.37	214.04	211.84	212.03	212.67	207.27	211.86	208.54	213.42	216.78	213.03	211.06	207.16	210.29	211.01	213.26	209.65	213.69	214.32	211.84	210.91	209.76	211.74	210.61	211.67	211.34	211.36	211.65	208.48
201.06	197.77	201.22	201.66	200.65	199.23	199.87	198.8	197.78	196.4	195.85	196.76	197.45	200.6	199.4	196.58	195.52	197.04	196.78	198.7	197.42	198.82	198.33	197.79	198.96	197.27	199.07	198.67	199.04	198	198.18	201.06	200.4	193.89	197.58	198.19	200.86	199.05	196.25	201	198.29	198.65	197.7	193.85	199.52	199.72	196.68	200.14	200.06	199.99
204.03	200.77	202.35	202.36	204.29	202.66	203.85	202.85	202.33	202.97	201.71	201.87	200.9	203.14	203.27	203.04	201.96	204.84	200.14	203.82	202.14	202.21	202.56	204.02	204.81	199.99	204.39	200.03	202.44	204.99	203.08	202.69	201.83	202.44	206.08	204.87	201.8	201.16	203.57	204.57	200.67	201.5	202.6	204.03	203.09	202.69	203.29	204.9	202.97	203.11
212.81	209.4	211.9	211.81	213.28	213.94	212.84	212.59	209.99	209.79	209.1	211.34	213.85	210.41	212.16	212.98	210.52	211.49	210.99	213.52	211.83	209.69	208.75	212.6	211.63	208.67	209.71	213.55	210.1	211.65	213.77	212.56	206.74	211.86	212.2	210.17	209.75	208.85	210.55	207.61	210.08	210.16	212.29	212.16	213.41	214.86	209.36	211.83	209.99	209.15
199.22	201.4	200.03	199.96	199.74	198.65	202.26	197.34	198.56	199.52	198.65	197.14	200.97	198.17	200.14	202.31	200.06	200.24	198.02	200.76	198.05	201.47	203.67	200.34	196.2	198.18	201.52	200.8	196.43	198.15	200.67	199.17	200.2	201.26	199.4	199.14	198.75	202.15	199.65	199.37	199.93	198.32	200.55	199.28	201.72	197.12	200.47	199.01	199.81	198.38
206.04	210.44	205.33	204.6	208.32	204.93	207.18	207.64	210.03	209.31	203.65	208.42	207.48	210.43	206.27	209.17	207.11	207.75	207.9	206.75	207.43	206.25	207.85	207.47	208.69	209.24	208.83	206.92	206.15	205.89	205.84	206.49	208.97	207.77	206.34	208.01	208.07	209.78	210.49	209.54	209.22	206.06	204.81	207.05	206.43	208.23	209.25	207.48	210.08	207.55
210.32	208.15	208.26	208.43	208.44	204.47	207.76	208.8	208.96	208.41	206.14	206.18	205.88	205.65	207.3	205.46	209.02	207.85	209.66	209.43	204.57	208.62	209.06	206.25	208.92	207.38	208.74	205.86	208.06	207.42	209.63	210.06	207.33	208.13	208.27	207.53	207.19	208.64	209.31	208.87	207.29	207.97	208.28	205.78	212.46	204.8	205.45	206.51	208.05	207.17
204.89	205.41	202.31	199.88	202	200.87	206.02	202.26	200.57	203.6	201.75	201.39	203.68	200.91	200.7	202.94	201.08	203.02	202.19	202.03	199.97	203.14	203.23	201.55	202.96	203.35	201.48	200.86	205.66	202.22	198.6	201.8	203.15	200.72	200.43	199.3	201.34	207.92	203.76	203.61	200.75	205.61	199.48	201.82	206.93	202.74	196.73	203.28	201.39	202.55
208.57	208.87	207.3	212.69	211.21	207.59	209.21	207.88	209.5	208.4	207.93	205.12	209.04	205.59	205.29	206.05	206.06	210.03	208.55	206.53	209.92	208.72	209.71	205.16	209.79	206.26	208.96	209.02	209.07	209.71	207.42	208.88	207.45	209.56	206.58	207.4	208.85	208.61	206.77	212.79	207.32	209.77	207.76	211.42	207.07	207.12	208.44	206.6	209.49	208.48
198.66	201.84	201.54	200.63	197.09	201.44	200.36	197.78	198.19	197.04	197.55	202.45	204.76	195.96	197.33	201.06	196.76	200.37	199.52	198.53	200.62	200.05	198.29	198.63	198.21	201.63	200.3	199.37	200.25	201.57	199.85	197.18	196.63	197.64	199.1	199.55	199.73	200.52	197.58	199.67	201.09	200.36	200.54	199.13	199.42	199.06	198.84	201.74	200.04	199.85
199.65	201.19	200.82	197.79	200.28	200.2	198.41	202.36	201.56	202.05	202.4	199.14	203.31	201.16	202.72	200.28	201.36	199.18	199.41	200.4	205.46	197.77	199.49	200.37	201.32	198.54	202.36	197.79	200.07	200.4	199.85	198.84	200.84	198.61	201.8	200.73	198.5	201.68	199.64	201.62	199.65	199.37	198.92	200.88	203.86	198.32	200.17	199.73	199.45	199.68
204.39	202.07	205.39	204.93	200.13	201.58	199.17	202.66	205.19	200.16	206.62	201.68	205.16	201	202.52	203.07	203.58	202.2	205.27	201.13	204.02	202.54	203.99	204.41	202.69	205.7	201.92	203.77	203.95	200.48	203.6	203.7	203.85	201.08	201.6	204.2	201.7	200.36	203.35	203.24	202.94	202.96	201.14	205.35	205.11	204.22	205.91	201.58	202.6	205.33
207.3	210.84	206.44	210.65	207.15	207.37	207.73	205.7	209.74	211.5	208.41	212.16	208.41	209.27	208.21	206.13	208.4	208.11	210.07	210.78	208.97	207.87	211.83	210.88	209.11	208.09	210.43	209.03	210.23	207.88	207.56	208.89	209.28	207.13	209.65	209.24	205.13	207.49	207.43	209.26	203.89	208.92	207.06	210.42	208.48	204.75	206.71	209.7	206.82	208.92
204.9	202.92	206.17	200.25	202.78	202.69	203.64	202.32	203.94	204.98	203.46	208.08	204.34	206.04	203.53	200.61	206.83	205.12	201.68	205.06	203.8	204.01	206.12	202.55	203.4	206.31	204.92	204.89	205.18	204.37	207.22	201.81	204.07	204.22	202.89	203.65	204.31	206.42	201.6	204.87	203.7	205.36	204.43	204.01	204.35	206.59	205.82	201.97	207.24	203.02
209.78	214.39	213.49	211.75	213.72	211.87	211.65	212.52	212.15	214.78	212.61	210.45	210.72	216.63	211.62	212.54	212.22	212.76	209.74	209.43	213.08	211.44	214.33	211.34	212.91	211.65	212.51	212.69	211.1	210.13	211.66	210.88	209.28	212.29	209.23	213.24	213.86	210.02	210.61	210.34	209.96	214.12	211.85	211.52	210.42	215.71	212.95	210.55	210.94	212.5
210.75	211.87	213.21	212.05	213.6	215.63	212.47	215.21	211.65	213.87	211.27	214.13	211.5	211.83	210.65	211.6	213.51	209.06	211.66	211.83	211.91	212.86	215.07	210.92	213.61	216.3	210.54	212.59	212.29	216.36	211.42	212.46	211.21	211.33	215.27	216.41	212.72	212.31	210.6	211.67	212.99	213.58	211.08	212.76	212.07	212.86	211.17	211.72	211.8	214.7
209.2	209.34	206.37	205.94	208.49	207.39	208.95	208.5	207.84	213.88	208.69	210.03	207.33	211.96	209.86	206.72	207.99	210.11	211.49	205.36	206.18	210.92	204.39	211.34	205.91	209.8	210.9	208.64	209.39	208.83	211.28	212.09	207.74	209.96	208.38	208.13	211.69	207.29	207.75	208.28	207.87	205.61	208.24	209.63	210.77	209.28	206.9	208.85	210.89	207.73
203.19	201.45	201.94	205.09	201.32	204.91	202.45	204.23	204.54	199.47	205	200.59	203.08	204.09	203.9	205	204.16	203.96	203.55	201.55	205.45	204.5	200.44	202.94	205.11	199.81	204.6	204.59	201.26	197.64	201.48	203.64	204.94	202.95	200.23	204.76	206.86	204.36	199.21	202.95	207.14	203.32	204.02	204.63	201.26	203.3	202.91	202.18	201.12	202.44
206.96	208.16	208.98	206.59	208.46	206.75	208.17	208.45	209.34	208.97	208.21	210.71	210.71	208.34	207.04	207.8	209.37	209.49	208.59	209.4	210.81	210.72	208.87	208.55	209.8	205.47	208.93	210.53	210.27	208.79	207.45	209.31	209.24	207.2	206.28	208.66	212.26	209.53	206.64	207.83	211.74	210.76	210.27	207.71	205.74	204.67	208.32	205.98	207.36	208.75
195.83	199.41	200.5	202.3	200.08	198.7	199.96	202.77	198.18	200.25	197.58	198.44	201.5	202.38	202.73	199.61	200.28	202.11	199.69	199.84	195.31	201.07	198.03	198.96	196.98	200.9	198.43	196.6	201.72	199.7	200.36	199.54	199.03	196.35	196.97	201.38	196.34	202.57	197.79	200.3	201.63	199.73	200.67	197.71	200.73	197.2	200.86	201.28	196.42	200.12
207.02	206.91	206.53	206.42	209.27	208.76	206.66	206.58	207.86	208.44	209.29	209.12	207.12	206.94	209.08	210.86	208.64	205.85	209.48	207.54	210.72	209.58	209.86	205.87	207.58	208.66	206.49	207.21	210.93	206.67	208.85	206.65	208.87	210.15	205.37	207.6	207.85	207.97	204.11	206.7	207.41	207.6	206.45	205.98	209.85	205.38	207.4	205.37	206.63	205.05
207.33	208.26	211.71	209.04	206.54	208.58	208.95	211.45	208.51	207.44	208.46	211.5	207.81	205.8	210.05	207.88	206.13	208.76	213.1	210.49	208.96	205.19	208.74	210.93	207.23	207.16	207.43	212.31	203.13	208.01	210.04	209.74	204.65	209.25	205.57	207.05	209.53	207.03	208.27	210.98	209.46	208.29	205.9	207.06	209.08	209.11	209.74	205.71	211.19	210.69
217.91	214.36	219.18	215.85	215.82	219.58	218.46	216.58	218.42	215.2	217.83	216.01	217.73	219.93	219.18	217.87	216.91	216.11	220.75	215.02	218.18	217.79	217.42	217.94	218.68	220.67	216.05	218.42	218.52	218.36	219.59	219.31	212.71	217.14	215.13	218.61	215.35	216.86	218.48	218.16	217.95	217.77	216.12	217.55	215.65	217.08	218.39	216.34	221.94	221.07
194.8	193.43	193.46	192.84	198.36	198.15	193.48	195.56	193.6	192.84	198.84	198.44	197.61	191.36	193.95	195.25	196.13	195.15	195.05	193.01	193.14	196.71	194.76	195.14	197.31	195.79	197.07	196.34	194.57	196.53	195.14	194.52	196.22	197.07	193.01	197.53	194.38	195.29	194.69	196.27	195.55	196.93	193.76	194.78	197.44	194.73	196.07	194.77	195.01	193.76
212.83	212.74	213.44	216.07	214.84	213.34	214.43	211.36	212.26	210.55	212.15	213.43	213.73	210.63	211.03	212.62	211.88	214.59	214.37	213.73	211.75	210.03	211.1	214.81	211.03	212.42	211.35	211	213.82	212.53	213.18	211.16	210.29	211.8	208.79	211.96	210.59	212.9	213.66	212.17	211.23	211.72	212.94	213.23	212.33	214.89	213.54	215.01	214.96	212.06
208.3	214.14	209.01	208.67	208.19	208.98	213.57	205.73	206.16	209.77	209.54	207.17	209.55	209.78	208.18	205.74	209.36	211.74	206.21	207.47	207.88	210.28	208.51	206.97	207.79	208.49	209.75	208.28	205.55	209.7	208.75	208.03	207.64	206.77	207.24	206.72	208.38	209.64	206.61	207.47	208.61	210.34	207.25	209.28	210.47	209.17	206.27	206.68	211.1	209.97
210.05	210.12	209.04	208.31	209.26	209.66	208.82	208.21	205.53	205.69	204.15	208.07	211.44	210.65	209.35	208.28	211.61	206.5	208.9	209.12	207.88	208.54	209.68	210.41	210.17	209.12	205.41	209.83	209.59	210.48	207.84	209.11	210.08	209.59	209.64	206.93	210.47	209.1	210.68	208.92	208.25	211.14	208.05	208.68	207.7	207.01	208.58	210.32	206.42	209
209.09	208.4	206.53	205.92	207.86	205.76	211.77	206.01	208.29	204.47	207.59	210.09	211.03	207.41	206.51	206.4	209	205.14	204.69	209.41	208.67	206.34	204.94	208.23	208.27	207.23	208.43	209.23	210.32	204.64	207.99	209.1	210.25	210.67	205.87	203.96	207.78	207.99	206.61	206.88	207.13	208.07	208.71	209.17	207.15	206.88	209.03	207.04	204.18	205.44
209.03	202.88	206.31	207.58	204.71	208.28	205.18	205.96	205	203.82	202.35	205.6	204.23	204.71	202.52	204.21	204.24	207.07	207.22	206.23	203.78	204.01	207.53	206.45	205.3	201.97	202.88	205.09	205.56	203.88	202.6	203.52	205.12	206.33	204.56	203.26	204.46	205.46	203.38	206.63	205.06	203.29	206.07	203.92	204.12	204.97	206.59	209.65	204.22	205.87
204.9	204.76	202.39	202.8	203.74	206.67	205.55	208.38	202.77	203.05	204.76	202.04	207.86	204.82	205.28	200.74	203.5	203.62	204.41	206.36	204.06	206.21	205.26	203.62	204.25	203.32	205.08	204.05	204.29	201.96	203.92	205.63	204.25	203.93	204.48	204.5	202.61	202.03	204.28	205.74	200.97	207.16	202.76	202.71	205.41	203.94	204.48	201.54	203.53	205.17
214.36	212.26	212.02	210.22	211.71	208.87	213.46	211.25	214.83	212.72	214.5	213.54	212.09	211.38	209.51	211.88	210	212.05	211.77	211.45	210.72	209.91	211.47	209.84	212.85	212.55	212.16	212.22	212.66	212.09	210.64	208.1	213.66	211.7	210.52	212.65	210.58	209.94	209.3	212.74	210.5	213.6	212.01	213.01	211.92	210.64	213.05	214.21	210.22	211.08
210	207.37	206.52	208.94	207.18	210.96	204.95	206.01	206.23	209.46	209.92	208.86	206.8	205.79	207.08	207.41	207.5	209.88	207.24	206.26	206.86	209.1	208.26	203.69	208.56	209.02	207.39	210.92	203.58	207.92	208.22	207.65	205.5	208.68	207.98	207.81	211.03	206.31	205.87	209.84	203.04	207.8	209.76	209.46	208.53	205.55	209	208.27	208.45	208.58
192.05	197.05	194.14	193.93	195.47	195.31	195.9	192.3	195.76	192.03	195.26	194.1	196.27	196.65	196.17	196.88	193.38	193.18	193.91	194.42	195.59	195.08	194.75	196.7	194.32	192.52	194.32	195.25	193.82	193.3	195.69	194.98	195.54	194.27	195.5	193.68	199.85	194.7	193.2	193.48	195.32	195.64	195.07	194.04	195.61	199.08	199.4	194.17	190.48	194.04
208.85	209.57	205.51	205.75	204.76	207.67	206.26	206.82	209.55	206.59	205.97	208.24	205.56	208.2	206.31	207.73	204.13	208.5	207.05	206.05	206.55	205.31	206.08	206.76	207.68	206.7	207.62	207.07	204.79	206.84	204.1	207.93	204.99	206.77	206.05	206.99	205.03	203.89	205.48	205.82	207.17	206.16	206.45	204.43	205.08	204.19	209.29	205.44	208.49	209.31
203.07	201.23	204.96	202.27	204.94	204.37	200.51	203.07	202.17	201.88	202.52	207.63	206.24	201.02	204.09	203.84	202.15	202.04	203.46	202.83	202.34	203.2	201.7	206.14	203.64	204.59	204.37	203.73	201	203.85	203.75	202.93	201.67	201.61	201.16	205.82	201.92	201.32	203.69	203.33	204.69	202.97	202.28	202.01	205.52	204.95	200.51	204.03	201.73	202.12
206.91	207.28	209.29	206.66	207.57	207.73	205.21	211.24	205.35	207.86	208.96	208.56	207.24	208.86	205.44	208.41	205.99	206.28	208.4	207.28	209.04	208.93	203.97	208.99	207.9	204.67	206.01	207.97	207.73	206.2	209.82	208.36	209.02	209.59	206.38	207	209.15	206.64	207.63	207.47	209.68	207.93	206.63	207.27	206.29	205.43	209.56	212.06	207.69	209.45
200.44	197.69	199.27	197.63	198.71	196.45	196.28	196.33	201.61	202.25	198.51	197.78	199.16	198.38	198.21	198.5	199.54	198.34	198.37	200.6	199.16	199.71	195.94	197.94	197.44	200.53	198.63	199.27	201.19	199.45	203.63	194.84	200.37	200.85	197.23	202.63	199.7	197.8	199.03	198.34	200.24	199.68	198.42	200.78	199.17	198.54	199.42	199.15	200.94	198.39
198.03	198.09	198.16	198.4	198.1	200.17	203.05	199.39	197.11	196.5	197.45	199.17	199.28	196.84	198.65	196.51	199.59	199.11	198.77	196.76	197.83	197.6	197.16	197.96	196.67	195.67	196.27	200.3	198.65	194.4	195.17	196.87	199.74	195.26	196.07	196.67	197.51	199.96	196.23	196.82	198.18	198.22	200.08	198.61	198.63	199.46	199.82	196.55	198.73	198.31
204.17	202.41	204.46	206.16	205.3	202.85	207.83	207.93	202.43	206.37	205.92	201.22	206.5	206.14	201.79	207.79	203.98	201.08	208.02	203.77	204.73	203.9	202.92	204.96	203.25	203.34	203.25	204.21	207.67	207.27	206.63	204.37	203.54	203.27	200.97	206.26	208.08	207.85	204.32	208.16	207.23	209.42	204.81	202.15	204.5	209.23	204.47	206.64	204.56	207.39
208.71	213.88	212.89	210.39	209.94	213.71	211.95	210.82	211.57	213.76	212.65	210.38	212.41	211.28	213.27	212.96	210.65	208.46	211.31	212.28	210.95	210.45	213.57	212.16	212.02	212.32	211.76	210.05	209.26	214.22	210.31	209.82	210.02	210.74	211.22	209.57	212.72	212.3	210.05	211.99	210.22	212.78	208.46	210.8	212.33	209.07	205.63	211.25	208.64	210.69
208.74	207.05	204.76	208.48	203.45	204.56	205.85	207.61	203.5	208.17	206.14	204.38	204.08	205.15	207.36	207.51	205.28	205.82	206.76	208.56	207.71	206.05	205.71	206.68	205.88	206.34	203.17	206.73	205.89	203.8	207.36	204.18	209.65	209.4	202.89	205.51	204.61	207.4	205.4	204.9	207.81	205.51	208.48	208.03	204.97	206.2	207.15	204.01	207.27	207.23
211.3	211.88	211.85	210.23	210.36	211.74	211.2	211.93	210.67	211.04	212.53	212.42	212.38	213.61	212.42	210.72	211.71	210.07	211.83	214.23	213.55	212.98	206.58	210.92	211.36	212.19	211.72	212.42	210.8	209.93	212.26	209.67	213.7	211.52	211.01	211.28	210.03	213.01	214.1	215.63	208.79	209.59	213.11	208.31	212.74	210.68	213.37	215.61	211.51	211.74
208.92	211.7	209.49	210.17	208.89	207.22	207.76	210.13	207.73	210.7	208.11	209.96	209.13	206.01	208.58	207.76	209.11	211.99	208.69	209.6	210.15	208.61	210.95	207.79	208.47	210.16	205.91	209.96	208.02	209.59	208.89	208.34	206.68	209.95	204.91	207.72	209.87	209.96	206.94	207.03	210.43	206.84	210.21	208.46	207.24	212.4	205.64	207.07	208.22	207.11
210.42	210.24	210.95	212.76	212.78	214.48	214.88	214.78	210.21	212.75	210.63	212.62	213.49	210.92	212.55	210.87	214.31	211.11	211.36	212.17	212.16	210.88	212.47	210.16	212.83	214.41	210.92	215.8	212.02	211.12	211.3	210.52	211.74	212.66	212.51	213.52	212.04	212.76	213.3	215.34	209.9	212.9	209.45	211.12	209.56	213.2	212.87	211.93	215.36	212.79
206.7	211.09	209.56	207.47	208.94	208.84	208.37	209.16	206.87	207.38	207.19	212	208.92	210.43	209.01	210.87	209.67	209.12	209.13	209.45	208.89	202.25	209.62	210.31	207.8	208.69	207.79	209.29	205.27	205.61	207	207.01	206	209.81	206.85	209.5	211.84	207.85	205.96	209.44	207.26	209.65	210.87	207.36	208.29	210.78	209.44	206.86	208.73	208.61
215.26	215.44	212.45	213.38	212.14	213.97	210.93	212.54	212.89	211	213.19	208.88	213.09	213.62	214.01	214.47	211.98	214.22	213.18	210.78	214.72	213.07	213.05	210.5	210.18	215.58	212.04	212.59	214.09	213.6	212.62	212.06	213.33	207.74	212.25	210.26	213.12	212.97	209.37	212.71	212.21	215.21	210.23	212.31	213.79	210.78	211.29	212.56	213.63	214.86
208.96	208.02	209.01	211.22	206.87	210.11	208.82	211.03	211.78	207.17	208.7	208.47	208.43	210.15	206.74	207.89	209.77	209.34	210.89	208.67	209.37	210.96	209.76	207.6	208.61	205.04	209.49	209.4	204.62	209.14	209.03	211.4	208.05	209.8	210.89	208.03	206.55	209.38	212.37	206.41	212.15	208.01	210.2	210.75	207.27	205.23	208.7	208.69	210	211.13
193	192.15	196.25	194.83	195.29	195.56	193.92	192.89	189.88	194.91	193.63	192.99	194.26	194.37	192.81	194.56	196.19	191.8	195.22	193.13	192.03	197.04	193.94	196.4	194.47	192.23	193.96	195.04	192.88	194.92	191.73	193.04	194.64	194.32	195.15	195.22	196.43	192.78	197.79	193.73	194.26	196.87	193.49	192.82	195.5	194.85	195.02	194.6	191.99	194.39
192.36	192.76	196	194.7	194.57	197.25	195.48	194.4	195.01	192.29	194.65	198.34	191.13	192.81	192.77	196.2	197.14	195.18	193.66	193.86	194.84	195.58	190.69	195.03	192.6	192.61	196.01	195.25	195.13	197	195.69	193.95	194.73	193.6	193.7	197.6	191.19	196.09	194.82	193.87	192.01	194.01	192.33	195.16	192.22	196.91	193.82	196.14	193.1	197.41
202.81	201.72	197.77	198.49	200.64	200.46	204	198.5	201.21	199.83	201.69	202.67	202.66	200.8	200.66	198.99	200.73	203.87	200.58	200	198.74	197.3	201.48	204.21	199.33	196.62	205.75	199.84	199.93	201.24	200.21	199.74	198.69	202.56	201.89	201.63	201.37	199.9	200.89	202.32	201.02	196.18	200.79	196.68	201.93	199.66	198.11	202.06	200.06	200.05
206.94	208.97	209.72	207.07	208.82	209.6	209.48	206.8	209.31	206.39	208.18	212.53	208.86	206.25	213.68	208.77	207.77	208.56	208.55	209.61	211.39	209.84	208.24	209.69	208.85	211.93	207.4	210.47	206.48	212.46	210.66	211.03	206.04	207.59	210.2	209.23	209.39	209.44	210.26	212.12	209.63	207.15	210.5	208.9	210.65	212.5	207.64	209.1	207.6	213.25
213.05	209.95	214.27	213.81	213.71	209.93	211.42	212.78	215.29	212.24	208.53	210.08	211.35	210.21	215.07	212.75	210.63	213.48	213.77	214.18	208.65	212.44	210.15	211.34	210.48	212.01	214	208.53	212.92	214.31	213.85	211.13	212.34	211.34	215.22	213	206.5	213.99	211.9	211.68	215.22	208.7	214.12	213.9	211.86	214.59	211.31	213.59	214.44	210.38
202.57	204.33	204.15	203.54	203.01	204.43	202.65	203.25	204.95	201.9	202.28	200.45	204.61	206.66	205.26	203.01	201.61	205.95	202.07	206.04	202.52	205.08	197.61	203.71	204.22	203.83	204.59	204.12	203.37	199.97	204.92	203.56	202	203.64	205.55	205	201.25	200.58	199.87	204.18	202.81	204.74	202.98	201.63	205.18	202.83	202.85	201.69	201.35	204.54
204.12	203.19	206.36	200.86	203.24	206.56	204.77	202.88	203.69	205.8	207.44	201.69	201.02	204.81	200.7	201.7	205.41	206.16	208.2	205.75	201.62	204.09	201.03	205.41	206.51	202.73	205.39	204.06	203.05	204.75	206.56	201.98	203.89	203.98	202.77	200.37	199.74	201.63	203.72	205.07	204.37	202.81	202.07	202.91	201.02	203.11	201.39	201.09	200.76	202.97
213.06	210.67	208.11	213.8	214.2	212.57	212.61	212.11	211.3	212.61	211.26	208.74	215.44	213.75	207.33	213.83	213.03	212.06	213.11	214.25	214.24	210.73	209.22	209.56	215.39	211.19	213.85	212.24	208.24	212.93	212.15	212.7	214.37	214.69	212.15	212.22	209.52	212.48	211.08	213.1	213.38	212.11	211.66	213.37	214.01	209.43	209.81	210.48	212.23	210.61
209.63	207.33	207.16	209.63	207.03	206.18	207.86	208.73	208.16	209.09	212.52	212.87	210.45	207.65	208.92	210.93	210.02	207.92	211.39	205.61	206.79	207.79	210.42	208.77	209.73	208.1	205.88	207.89	209.16	209.03	207.06	207.38	207.46	209.46	208.6	209.76	209.27	208.84	206.8	207.27	210.25	208.84	208.63	210.02	209.19	206.89	209.76	209.85	208.65	209.6
206.44	205.78	204.42	201.26	204.98	204.65	204.03	204.97	206.77	203.66	201.44	206.62	203.63	200.4	203.6	202.65	204.7	205.11	201.8	201.46	203.5	202.46	205.07	203.5	203.45	203.57	207.48	202.64	204.68	203.04	204.73	204.34	199.46	205.94	201.67	204.38	203.83	203.99	202.47	204.66	204.93	203.87	205.04	204.12	202.81	204.5	202.73	200.09	203.53	204.11
209.95	209.2	211.77	206.63	208.19	211.34	206.6	213.99	206.75	206.93	208.58	206	206.44	206.21	205.84	208.19	207.2	210.52	208.63	208.54	204.9	207.25	208.09	207.69	210.56	206.71	207.62	205.8	209.71	208.03	205.6	209.64	208.71	205.64	207.19	206.75	210.02	211.29	208.38	207.42	205.99	204.37	207.62	209.1	207.03	205.74	208.38	207.7	205.09	205.28
216.27	218.69	215.38	217.97	217.95	216.88	213.11	214.77	216.11	219.71	215.52	217.49	215.2	215.54	212.41	216.87	218.64	216	217.03	218.58	214.84	216.25	217.79	220.59	215.44	215.44	214.51	216.65	218.71	219.51	216.77	217.77	214.36	215.74	218.12	214.94	220.45	218.41	215.57	216.63	213.35	216.5	216.44	218.19	217.51	216.51	218.01	217.14	215.32	218.07
202.67	205.21	203.08	204.94	203.83	203.48	205.58	200.95	203.74	204.65	206.58	201.55	205.7	205.43	202.81	203.19	207.58	206.04	201.63	206.24	204.93	203.42	205.01	206.61	204.02	199.63	205.07	204.85	206.98	205.1	206.01	205.57	203.03	204.01	205.47	201.76	206.56	204.55	204.32	204.61	202.54	204.34	206.1	201.3	204.78	204.23	205.06	207.77	207.63	205.99
205.16	207.54	208.97	208.15	206.32	209.18	208.9	208.2	208.5	211.23	209.82	208.28	208.21	209.8	207.96	211.66	206.04	207.74	210.58	208.96	211.4	207.7	205.43	209.88	207.19	207.67	207.66	206.96	207.3	207.25	206.22	210.05	206.86	207.74	212.26	207.66	206.34	210.5	209.8	208.75	204.72	207.56	205.45	209.92	209.25	208.68	207.81	207.71	207.78	207.84
208.98	209.97	209.44	209.95	209.17	210.18	211.33	208.31	206.62	209.8	208.28	206.09	213.46	206.85	209.38	211.56	209.2	210.6	210.29	210.26	207.57	211.43	209.94	210.32	206.83	206.97	209.21	211.62	209.5	207.73	204.09	210.57	207.39	207.27	214.17	211.9	207.59	208.87	210.27	209.49	209.93	209.22	210.78	210.13	211.34	208.69	210.41	208.14	209.27	211.13
207.82	209.38	207.96	208.95	207.4	206.74	206.84	206.4	206.78	206.76	210.46	206.91	207.33	208.1	204.01	204.91	205.76	208.05	204.71	206.35	208.42	208.21	209.58	208.57	207.49	208.39	205.73	205.61	206.61	210.9	207.98	205.17	207.28	208.08	208.41	205.88	206.92	207.99	209.4	205.46	206.67	210.19	204.32	207.66	213.33	207.43	210.18	208.82	210.37	209.95
212.23	211.88	208.45	208.42	204.57	208.39	209.13	210.15	209.73	209.2	209.66	211.33	208.34	209.59	209.51	207.71	209.32	207.51	208.62	209.66	207.8	208.65	210.76	208.89	213.15	211.67	207.79	209.26	209.75	209.57	210.71	212.79	209.87	207.52	211.54	208.76	208.8	209.54	208.97	209.24	209.56	214.61	209.84	209.66	209.04	204.87	208.68	210.2	212.69	210.8
207.73	208.13	207.32	206.03	207.92	206.42	207.23	205.83	208.02	207.33	209.77	206.4	207.49	208.36	209.3	205.11	206.58	206.02	209.77	207.76	207.14	207.43	207.54	208.4	209.23	210.99	207.49	208.79	210.66	207.57	209.6	205.36	209.29	208.08	204.79	206.94	210.73	207.37	205.9	209.6	209.62	209.24	204.36	207.21	206.62	206.6	207.43	206.11	203.3	210.56
210.45	214.92	213.05	211.88	212.43	211.46	214.43	213.03	212.7	213.73	215	212.56	212.83	213.74	212.46	216.82	213.36	210.74	211.45	212.13	213.76	211.97	210.22	216.51	210.99	212.03	211.48	214.02	213.94	211.19	212.43	212.35	212.66	212.6	215.68	212	213.46	211.3	214.18	215.98	210.91	213.88	210.74	215.16	212.48	211.63	212.48	210.76	211.83	215.48
207.92	211.05	209.59	207.95	206.42	207.43	210.61	207.48	206.32	203.21	209.73	210.16	212.64	208.44	208.61	209.26	213.16	207.73	208.32	206.29	209.18	208.43	211.77	207.05	207.5	208.21	211.51	208.28	211.6	208.33	209.46	205.81	210.32	206.08	209.03	211.47	209.14	208.79	206.65	208.38	210.18	211.04	207.92	209.11	207.53	208.93	210.8	208.96	206.81	207.79
207.71	211.38	206.23	208.84	208.33	211.58	207.18	208.69	209.6	209.3	211.78	211.28	210.07	208.17	206.69	207.23	211.85	210.45	207.58	209.05	210.86	211.51	210.48	209.34	210.77	210.72	207.65	206.4	207.99	207.89	209.06	207.47	210.07	210.94	208.99	208.65	212.25	209.78	209.91	209.72	210.65	208.38	210.41	208.92	209.91	207.3	209.63	208.8	209.88	210.77
204.08	202.6	205.47	204.93	203.14	203.47	208.49	205.05	207.88	204.56	205.1	205.14	207.7	205.7	207.71	205.87	206.44	201.79	206.05	203.19	204.6	203.27	205.4	206.67	206.72	202.06	207.48	205.07	200.32	204.44	203.8	203.73	204.94	204.24	204.31	202.39	205.79	202.75	206.17	207.4	208	207.78	202.38	206.96	204.37	202.72	201.68	206.77	203.69	205.71
211.77	211.69	210.07	211.99	213.72	213.8	206.05	211.18	208.62	212.03	214.72	209.33	212.76	212.29	210.61	212.45	212.9	211.04	210.64	211.67	213.55	213.69	209.25	212.95	212.48	211.98	214.34	212.75	211.51	216.48	214.68	212.66	210.54	210.61	209.57	211.46	208.33	214.21	212.75	212.65	213.52	213.49	213.32	216.1	208.98	211.1	212.25	213.67	212.72	213.15
207.31	206.1	202.47	209.03	207.1	207.65	205.01	206.31	208.24	207.96	209.15	207.69	207.63	207.31	206.69	207.32	206.4	205.74	206.28	206.38	203.7	209.03	204.5	208.97	211.18	208.88	207.51	208.6	206.68	208.35	206.51	206.95	204.22	204.69	208.81	206.11	207.01	205.13	206.97	211.3	207.59	207.58	206.34	208.86	207.42	207.22	207.52	207.45	210.92	206.24
207.87	208.13	207.74	206.32	208.1	208.53	209.13	207.62	207.39	206.53	203.87	207.73	208.16	207.01	210.25	209.42	207.16	205.93	209.61	205.72	208.73	210.5	211.92	207.57	210.08	207.67	207.95	205.28	209.67	209.44	207.16	206.02	209.69	206.65	208.37	204.75	206.82	206.21	207.84	210.64	209.94	208.53	208.13	206.85	211.59	204.73	207.39	205.64	207.63	209.26
205.41	204.09	203.98	207.14	200.63	203.56	202.73	201.59	201.88	202.87	204.28	205.54	204.3	204.5	198.75	204.22	203.22	201.61	200.74	200.82	201.45	205.22	199.43	200.59	204.3	204.46	202.5	202.8	204.48	202.72	206.15	203.09	205.98	203.82	202.21	202.14	202.66	206.79	204.85	201	202.69	202.47	204.78	201.17	205.26	204.07	202.61	202.4	202.71	204.69
209.28	207.51	208.37	210.83	209.92	208.68	210.78	211.49	207.63	210.1	208.27	205.44	206.89	210.85	209.27	206.62	210.63	210.42	208.81	211.66	207.12	208.8	208.41	207.52	208.62	208.79	208.75	208.68	209.42	209.4	208.1	204.95	213.37	209.46	210.78	208.46	208.18	210.68	208.74	206.95	209.96	208.26	207.35	209.54	209.61	211.27	209.92	212.03	207.34	212.05
197.4	197.38	198.37	199.33	194.56	198.24	199.83	198.13	198.28	198.19	200.98	197.82	200.71	195.79	198.34	198.81	197.22	199.16	195.82	198.88	192.84	197.66	197.45	199.94	198.44	201.58	195.85	197.1	195.01	200.04	196.03	198.17	198.25	196.51	197.16	198.94	199.23	196.9	198.79	197.69	197.09	198.23	201.35	198.2	197.6	200.66	197.21	196.25	198.23	199.89
198.91	199.84	198.02	201.82	201.78	199.6	198.96	200.18	199.76	201.72	201.99	203.12	198.77	198.73	201.16	201.73	196.8	198.23	199.4	198.48	201.88	200.04	199.21	202.55	201.35	197.75	198.17	199.06	200.32	202.04	198.66	199.61	200.78	199.05	197.46	198.94	198.96	196.09	199.64	199.42	199.64	202.05	199.07	199.18	197.64	196.89	200.64	200.34	201.08	199.78
209.56	210.3	208.92	210.24	211.16	209.01	208.97	210.91	209.67	211.59	209.78	208.79	209.48	207.32	210.06	209.19	207.01	206.66	208.92	210.52	205.73	209.65	209.07	208.32	207.24	208.73	207.84	209.09	205.66	209.57	207.67	211.26	209.8	209.66	206.51	207.9	209.13	207.57	211.81	211.11	207.08	207.81	207.56	207.72	209.67	210.9	204.92	210.23	207.71	212.27
207.32	207.77	206.01	207.86	206.25	206.87	208.15	207.87	207.2	206.53	208.39	208.11	208.56	206.25	205.8	208.07	206.5	206.62	207.49	207.59	207.5	210.26	206.86	204.44	204.76	206.38	205.95	207.76	207.07	211.04	206.92	207.63	208.25	204.52	208.42	208.56	206.54	206.33	208.35	208.08	207.85	205.02	208.06	208.31	206.5	211.03	208.33	209.59	208.11	207.63
201.31	204.56	199.82	204.72	201.03	203.83	202.19	205.84	204.28	202.62	204.35	206.59	204.18	200.29	200.58	203	204.12	201.34	203.94	203.29	205.87	205.23	202.87	204.89	204.99	203.62	205.26	202.36	203.97	206.73	204.12	205.05	205.72	201.32	205.17	203.54	203.69	204.43	205.28	203.06	208.19	203.64	200.7	204.54	202.64	202.9	204.13	201.27	204.66	203.47
213.22	211.27	213.17	214.77	209.5	213.28	214.67	212.9	212.06	211.57	211.98	207.91	212.23	214.68	210.27	212.41	212.99	210.05	215.11	209.14	211.61	213.29	206.26	211.98	210.76	212.27	211.12	210.25	213.1	212.12	212.84	211.67	214.55	212.6	212.29	212.51	211.78	215.01	210.79	212.78	209.97	209.02	212.63	211.04	210.7	211.35	212.88	212.27	212.51	213.79
199.15	201.07	199.83	202.22	199.52	203.14	204.5	200.02	198.5	199.98	201.44	201.44	198.32	198.84	202.55	199.77	197.9	199.6	199.09	199.06	200.35	201.56	203.52	198.72	200.81	203.74	201.92	197.72	201.39	201.48	201.59	201.8	197.28	200.27	198.37	205.03	199.79	200.01	201.06	197.57	200.99	198.54	203.32	201.35	200.21	198.49	202.38	200.35	200.52	200.24
211.02	206.67	212.37	209.18	208.52	212.12	207.4	209.45	205.85	210.22	207.85	210.4	206.95	208.27	209.95	208.38	210.42	208.57	209.05	208.76	208.01	209.62	210.54	210.42	212.43	211.73	206.93	208.43	209.02	212.78	209.74	208.32	209.02	210.72	208.88	209.09	209.44	209.4	206.47	210.21	206.43	208.44	209.11	210.54	209.85	211.45	209.32	208.86	208.16	208.87
206.64	205.55	201.46	201.53	201.13	203.25	203.31	203.44	204.69	206.48	200.57	206.1	205.34	205.79	203.61	203.73	201.16	201.49	201.73	204.47	204.66	204.62	201.55	200.44	203.72	206.4	200.65	205.66	202.44	206.47	204.19	199.86	201.67	204.15	203.15	197.97	203.69	205.85	204.61	204.19	204.73	202.71	200.15	205.14	204.4	201.17	205.09	204.72	201.13	206.29
207.56	213.69	208.15	207.86	208.08	211.44	208.97	206.34	209.9	206.89	208.79	209.79	210.88	204.62	209.06	209.63	210.2	210.89	209.43	211.55	208.24	207.85	206.71	207.39	207.61	208.05	209.71	207.7	209.45	209.82	210.2	210.74	206.77	209.02	208.34	209.78	208.28	210.76	208.72	208.91	210.83	207.72	209.66	208.27	210.08	205.93	209.5	208.56	208.12	206.2
202.82	201.76	202.74	202.15	205.37	204.02	204.96	201.04	204.43	203.7	204.89	200.6	203.31	204.29	205.96	201.55	201.06	203.06	202.9	203.52	202.63	207.93	202.34	205.53	204.47	204.81	205.62	205.13	203.91	202.66	205.18	205.73	203.78	202.29	206.86	202.73	202.64	203.88	203.61	203.09	203.86	202.32	205.42	204.21	203.12	200.03	203.18	202.23	206	205.65
211.51	212.49	213.63	213.61	213.78	216.51	216.25	209.97	212.34	208.41	213.65	212.73	213.6	212.91	212.34	212.42	211.65	212	215.09	211.71	213.77	216.41	215.67	213.41	212.78	214.6	214.39	213.37	211.74	213.32	212.01	210.62	213.81	211.65	215.6	209.33	214.16	213.38	213.31	214.19	210.67	212.78	212.17	216.39	211.11	214.19	213.02	212.64	213.12	209.88
195	194.99	194.43	194.38	196.33	196.63	197.61	196.15	195.49	193.36	192.31	194.09	194.52	193.23	195.45	196.12	194.94	196.34	195.05	192	194.61	193.52	195.03	192.83	193.8	197.67	196.73	196.03	195.01	197.85	196.51	192.81	197.64	195.43	193	194.47	195.48	192.48	191.62	195.78	192.73	194.2	195.37	193.33	192.92	195.41	197.19	195.68	194.91	196.86
205.94	201.72	201.12	201.36	203.57	201.57	204.33	203.4	205.03	202.11	203.21	202.45	202.56	199.09	202.61	204.04	201.84	204.18	200.17	203.68	202.2	201.69	205.99	201.68	206.4	200.08	201.85	203.2	201.91	200.48	202.82	204	202.95	202.73	202.3	204.35	204.71	203.56	204.97	200	202.01	205.41	202.46	206.78	204.32	201	202.33	202.18	200.54	202.52
209.47	206.59	205.88	209.89	206.51	208.64	211.79	208.51	207.89	211.33	212.28	210.74	206.83	209.56	206.66	207.47	208.51	207.09	208.71	208.47	209.18	209.5	211.1	207.6	207.2	208.39	210.03	208.2	206.55	209.93	209.7	210.31	207.66	210.71	207.5	213.26	206.95	207.69	210.19	210.05	209.32	210.05	205.16	209.31	208.75	208.67	206.79	208.93	206.55	210.43
203.04	204.57	203.03	207.09	204.61	204.53	206.33	205.7	205.51	207.86	203.7	202.39	203.69	206.13	205.41	206.98	209.05	208.09	207.3	206.41	208.23	204.43	204.13	207.03	205.1	205.77	205.22	206.01	207.75	206.13	204.79	206.51	203.6	204.93	205.29	207.18	206.91	202.3	209.74	204.62	206.9	205.56	206.13	203.76	205.6	208.1	203.55	207.12	207.9	205.54
192.06	196.69	199.22	195.87	194.56	195.63	194.41	194.44	196.22	195.3	193.49	193.63	195.45	199.26	193.8	193.43	194.87	199.16	197.22	197.64	193.94	195.1	192.62	199.32	195.23	194.87	195.74	196.08	195.13	197.82	192.99	195.44	193.62	197.09	193.54	194.88	197.28	193.67	196.29	197.19	198.3	195.51	193.55	194.59	195.85	197.36	193.8	197.97	194.2	192.14
209.04	208.17	208.68	205.12	209.62	206.52	206.48	208.63	209.08	207.76	205.67	209.28	205.2	207.19	209.45	211.5	209.73	208.16	207.5	206.24	208.74	208.04	208.67	208.69	208.97	207.52	205.82	207.51	207.89	208.02	204.09	207.99	207.25	206.65	209.54	209.5	206.04	208.26	207.79	206.28	207.69	208.2	206.61	209.14	204.44	208.48	208.73	206.49	208.57	206.86
209.91	209.99	212.99	205.46	210.5	209.05	206.57	211.71	208.55	209.17	212.08	210.5	208.55	209	203.87	208.02	212.05	207.8	208.49	213.99	208.05	208.61	208.05	208.66	210.4	207.03	207.21	207.78	208.56	209.7	208.52	207.44	210.7	209.25	210.77	209.87	206.4	210.92	209.2	208.02	206.36	210.57	210.93	207.8	211.53	208.82	208.82	207.91	205.86	209.47
201.98	202.63	201.79	198.21	199.22	200.95	198.83	197.93	203.34	198.3	199.5	201.18	199.03	200.58	201	197.69	199.22	205.28	200.2	202.77	198.14	200.87	201.76	200.18	201.1	200.04	201.16	199.48	200.08	199.35	202.33	201.41	201.73	200.69	200.42	197.51	197.54	203.48	199.01	200.16	201.48	199.09	199.38	201.92	201.88	198.88	201.03	198.23	202.16	200.37
205.14	210.07	207.42	206.31	209.98	210.01	207.94	208.01	207.56	210.66	208.94	206.05	209.78	209.86	210.55	211.27	207.82	208.2	208.62	208.26	208.8	209.3	206.34	208.41	207.48	211.93	208.11	207.37	207.73	209.11	208.57	210.34	210.59	208.63	208.58	207.92	208.05	208.82	206.67	208.21	210.32	207.46	210.46	209.07	207.9	213.4	208.03	211.11	210.36	209.82
221.43	219.35	219.24	219.32	218.55	218.13	216.98	216.79	219.52	217.55	218.22	218.82	219.26	218.74	220	217.81	215.14	217.86	218.67	216.88	218.45	220.34	217.73	216.13	216.54	217.25	218.84	214.96	220.77	215.47	216.34	216.16	217.95	218.49	218.4	217.97	216.93	216.55	217.33	217.8	218.92	217.08	216.93	218.26	217.86	217.33	216.33	215.94	219.77	216.32
207.36	210.63	208.16	207.71	210.09	209.42	209.1	209.57	210.64	208.79	211.62	213.23	209.88	209.19	207.78	206.91	211.4	206.34	212.19	206.46	208.95	212.28	211	208.21	209.9	209.47	207.2	209.79	207.59	209.47	208.54	208.66	207.37	209.1	209.23	210.87	209.37	206.46	208.32	208.36	209.37	211.28	208.98	210.46	211.21	207.38	210.4	210.65	211.74	209.81
202.21	202.58	205.34	201.43	203.53	204.29	202.15	203.64	202.97	203.23	202.01	202.13	204.78	204.4	204.86	199.89	201.38	203.21	203.22	202.89	202.97	200.1	202.72	203.69	204.3	206.54	200.7	204.36	202.7	202.86	199.46	202.15	204.5	199.45	199.78	200.36	202.54	202.98	202.72	200.84	204.33	204.23	204.89	203.28	204.68	203.64	203.08	201.02	206.38	203.17
203.26	204.02	200.08	205.27	204.36	204.41	202.27	202.84	206.01	205.57	205.37	202.96	201.24	207.13	204.87	203.87	204.05	205.41	200.95	202.34	202.58	201.92	205.57	204.09	203.19	205.36	200.95	203.02	203.64	202.51	201.62	205.79	203.63	202.67	202.07	204.73	204.13	202.72	201.74	200.38	205.55	204.81	204.84	202.32	202.08	203.94	202.07	201.79	204.47	205.67
205.98	204.66	203.5	208.42	206.19	203.68	204.75	202.93	205.41	205.82	205.15	206.66	206.38	205.01	207.78	202.01	207.33	202.62	205.46	206.35	206.07	205.21	205.99	208.75	203.87	202.56	203.97	206.66	206.52	205.08	204.18	203.46	206.71	206.41	204.79	206.49	205.37	206.59	202.53	203.05	207.68	203.62	208.57	206.11	208.33	202.62	205.55	203.14	206.1	205.02
211.04	211.79	209.68	214.79	212.97	212.18	214.64	211.29	210.67	211.13	210.95	212.4	213.89	212.9	212.73	212.77	211.16	212.09	211.66	213.27	210.22	208.51	208.36	211.83	209.35	213.27	209.81	209.82	212	213.39	211.68	211.59	211.29	209.42	214.78	213.17	212.21	213.82	211.06	210.81	213.74	211.18	210.58	213.11	210.74	212.17	212.24	212.25	211.66	214.79
202.81	206.32	202.68	201.63	204.02	203.57	201.45	205.27	208.94	202.14	202.85	205.29	202.26	202.23	201.81	203.05	201.7	202.35	203.99	199.7	206.08	205.06	206.03	205.3	207.66	205.41	204.55	206.41	206.21	202.98	203.84	204.87	204.84	204.1	205.08	202.93	206.35	203.18	206.23	205.62	209.46	201.97	202.49	203.14	206.58	202.3	205.66	203.99	206.37	202.8
215.21	214.55	213.59	211.74	215.45	214.06	215.18	216.58	214.61	214.34	209.75	214.16	217.71	215.37	214.54	214.16	213.03	209.63	212.07	212.27	213.64	213.05	217.2	214.18	216.2	212.45	212.33	215.79	214.22	214.93	216.02	213.25	215.55	212.17	212.87	215.28	215.43	211.84	214.82	214.64	213.41	210.93	213.29	212.36	212.61	211.44	209.62	214.77	216.57	214.97
203.54	203.4	201.57	202.3	203.56	201.62	202.02	201.86	202.98	201.5	203.4	201.07	202.72	204.75	203.81	205.73	202.65	204.01	203.6	204.85	202.04	203.67	205.12	204.71	203.43	206.73	202.07	204.54	206.63	203.6	205.22	200.66	202.21	199.45	203.68	205.75	202.64	206.38	202.74	202.6	207.97	202.8	204.51	202.29	202.9	202.75	200.7	202.08	201.7	203.55
213.42	211.68	211.84	215.49	213.25	212.4	215.64	209.12	216.33	216.38	211.14	214.42	214.53	215.36	214.26	211.81	213.43	214.5	209.48	213.77	214.94	209.1	212.99	211.54	213.1	213.26	211.84	213.4	212.51	213.37	212.73	212.25	213.41	212.17	216.79	212.02	212.97	213.06	213.8	212.71	212.99	211.72	214.98	213.59	214.04	210.22	213.19	212.9	213.1	209.92
206.85	208.73	208.57	208.52	206.97	205.97	208.27	210.89	211.64	207.17	207.41	210.02	207.14	210.21	208.8	210.8	207.55	207.59	209.68	209.75	212.06	206.21	210.6	210.53	207.23	208.79	211.24	208.23	208.59	209.87	207.8	204.96	207.79	206.86	204.53	207.97	209.43	207.15	204.77	211.51	210.27	210.44	207.41	206.44	209.74	205.86	210.41	210.3	210.67	210.49
206.44	202.91	203.43	201.4	203.95	204.54	205.95	202.24	204.7	203.92	205.47	200.63	203.61	198.55	202.01	203.05	203.61	203.54	200.28	202.62	205.3	200.4	204.16	206.37	203.51	202.24	204.23	203.63	204.91	202.77	202.92	201.97	202.6	201.89	204.84	202.65	202.77	205.11	203.25	201	204.99	204.4	203.56	203.7	202.55	205.71	205.27	205.45	202.95	203.76
218.38	218.61	214.05	215.4	218.56	215.42	216.3	217.72	215.69	217.52	217.81	214.75	220.42	216.63	216.38	215.25	215.59	211.28	216.29	212.86	215.41	215.54	215.51	218.02	211.44	221.08	219.27	218.87	217.07	218.56	214.32	215.85	218.31	213.11	217.21	218.33	213.31	210.73	217.08	215.8	219.41	221.39	214.73	213.65	215.93	219.68	218.27	218.85	215.28	215.18
202.58	207.86	205.88	203.03	204.38	204.56	204.87	204.47	206.74	206.7	205.07	205.51	207.95	204.33	201.85	205.54	205.57	206.32	204.31	206.06	205.46	205.13	205.59	203.69	204.73	205.18	206.43	207.53	206.01	203.16	205.83	205.01	204.91	202.77	203.38	204.22	203.75	206.05	205.72	204.56	204.69	206.22	205.67	204.54	205.29	206.37	204.32	203.79	204.43	204.07
211.94	213.65	214.49	212.35	212	214.81	216.57	214.63	212.14	213.08	208.34	214.29	211.66	213.92	213.56	217.01	215.29	211.34	213.8	209.49	213.41	212.16	212.33	207.74	213.03	217.19	214.87	213.04	209.79	212.45	211.48	212.99	213.67	209.31	213.87	213.56	211.79	210.73	212.44	212.24	212.28	211.03	212.25	209.79	214.36	213.14	213.83	211.25	214.25	213.28
203.81	202.81	201.99	202.09	202.48	204	202.55	204.87	203.37	199.74	205.01	202.8	201.69	202.73	204.19	203.57	200.65	203.8	205.17	204.59	206.53	206.44	204.61	201.04	201.59	204.54	203.95	200.69	204.18	202.25	201.15	204.55	203.74	199.95	199.82	203.62	204.01	202.86	201.75	203.8	208.34	203.47	203.82	204.51	201.83	204.45	203.18	203.05	202.79	203.61
214.93	211.6	211.4	213.44	214.76	208.54	209.96	213.09	212.68	212.29	208.45	209.39	213.68	212.63	212.47	213.69	211.93	216.26	210.23	212.83	212.74	210.61	212.59	211.42	213.14	210.86	209.72	210.39	210.22	213.34	212.54	212.07	211.68	210.91	211.99	208.63	212.03	210.15	212.19	209.92	212	209	211.4	212.22	213.32	213.21	214.72	212.57	210.76	213.88
192.88	193.59	193.81	196.69	197.09	195.91	192.13	195.42	193.37	191.31	194.24	194.56	195.28	193	193.95	195.93	197.46	192.3	194.22	193.98	196.27	196.29	195	193.94	194.53	195.81	195.38	197.36	195.98	195.47	193.7	196.62	191.78	194.54	194.55	195.81	193.51	192.96	197.58	194.26	195.11	195.74	195.17	196.34	194.75	195.81	195.15	195.2	196.62	190.68
205.84	203.7	203.18	203.44	206.72	206.28	203.22	203.48	204.95	200.43	204.52	203.34	204.52	207.32	204.55	205.04	205.23	204.03	205.07	203.06	204.53	202.02	203.9	204.2	205.61	202.06	201.14	204.18	206.13	206.34	206.73	206.46	205.15	205.06	203.93	205.6	203.51	206.36	204.77	206.82	203.95	203.7	204.02	205.3	203.41	206.01	204.35	205.38	202.87	207.75
210.75	207.88	209.7	206.76	208.82	206.55	205.8	208.79	207.82	207.53	206.29	206.37	209.76	209.78	209.46	207.61	207.39	207.05	211.88	208.03	208.11	210.45	207.38	209.4	210.44	206.25	204.88	205.41	207.31	208.19	207.6	207.77	208.28	210.2	208.74	207.77	206.85	208.7	207.82	208.96	204.32	205.59	208.4	209.05	208.13	207.78	206.57	207.63	206.4	205.31
213.34	213.95	212.03	212.6	211.96	213.72	210.65	212.82	214.73	216.05	216.44	216.48	212.4	213.17	213.38	212.52	209.69	210.31	209.49	209.36	214.05	216.21	212.21	212.87	212.22	213.39	217.42	215.58	211.88	213.08	214.21	215.47	212.58	210.47	217.08	212.61	215.91	211.1	210.84	213.22	215.8	212.68	213.1	212.33	215.57	214.27	213.22	211.45	213.69	214.56
206.19	205.45	203.54	203.16	205.13	204.88	204.34	201.93	202.42	200.51	203.4	204.46	207.94	205.7	203.46	203.23	204.26	203.1	202.34	204.2	204.36	207.18	204.2	205.64	204.72	203.46	203.93	200.93	201.73	205.62	202.97	201.77	203.8	207.91	203.36	205.56	203.48	202.23	204.71	205.08	203.35	202.11	205.15	202.35	201.52	205.18	203.17	202.23	205.43	203.28
207.13	207.25	206.91	204.91	201.87	205.07	203.71	201.92	205.45	204.86	206.32	202.94	206.83	205.56	202.24	201.13	205.36	205.69	207.85	207.73	205.29	206.32	204.52	205.65	204.77	204.64	206.32	205.57	206.94	204.81	210.4	204.01	206.04	203.24	204.59	207.73	206.39	203.22	208.64	205.09	201.74	208.25	204.82	205.65	204.45	204.57	206.19	206.03	203.64	206.94
205.42	208.14	209.64	206.52	206.92	209.73	207.61	205.8	205.13	208.68	206.17	209.79	205.58	207.89	205.54	206.77	204.04	207.27	204.37	205.84	207.63	207.63	208.34	209.83	203.33	207.16	209.31	206.61	207.44	208.15	208.53	209.84	206.87	206.44	210.54	205.16	205.24	209.41	207.11	206.55	207.14	209.78	209.37	208.32	207.09	207.22	207.64	208.03	205.92	207
201.15	204.15	201.99	205.07	204.77	205.99	205.4	202.95	203.56	204.57	200.43	203.88	203.75	201.62	202.37	201.69	206.16	200.89	204.54	203.13	202.24	206.03	204.57	201.66	205.31	204.62	203.92	200.5	203.78	203.34	204.75	202.49	201.47	204.94	203.76	200.35	202.27	206.69	202.21	205.1	204.31	201.68	202.38	205.3	200.36	201.69	203.81	204.77	204.43	203.56
211.52	211.07	210.2	207	210.72	212.5	212.44	211.98	210.48	213.22	212.89	211.82	213.18	209.34	209.07	214.95	210.26	209.01	211.26	212.55	209.42	213.9	215.9	212.08	216.07	208.35	210.36	209.55	208.29	209.1	209.42	210.79	213.63	213.7	213.52	211.58	213.33	208.39	213.31	211.38	206.28	211.82	211.75	211.64	211.5	207.56	211.34	212.85	212.86	214.22
206.11	206.1	205.99	207.59	204.31	206.58	209.43	206.11	211.5	208.6	206.72	209.04	209.1	211.76	206.07	212.06	206.53	204.28	210.84	208.61	208.88	206.24	206.43	206.71	209.74	208.65	209.8	208.12	205.69	209.24	208.31	208.72	207.57	209.46	209.55	208.86	205.69	206.76	208.12	209.46	208.85	207.33	206.7	210.08	209.65	208.91	207.13	208.88	208.23	206.98
212.03	208.28	210.65	206.84	214.14	208.5	206.99	209.24	207.6	209.14	206.73	211.58	206.16	211.35	209.37	210.11	206.7	208.3	208.89	206.58	208	211.75	209.25	208.14	210.09	207.01	208.2	208.41	210.71	211.62	208.25	210.47	208.2	209.32	207.71	210.95	207.34	208.21	208.45	207.6	206.67	209	208.55	208.91	208.83	206.56	209.07	210.81	211.42	209.56
214.32	210.55	211.27	213.36	213.06	215.36	214.13	208.86	218.02	214.44	212.96	209.73	209.65	207.92	213.3	215.83	212.67	212.74	212.37	212.41	213.98	214.42	214.59	213.49	210.03	214.6	216.26	212.3	214.54	214.17	212.25	212.45	212.81	214.62	208.32	214.28	209.72	217.45	212.81	211.6	213.78	211.92	212.84	211.57	212.87	210.21	212.97	213.95	212.92	214.96
192.89	193.17	195.32	193.37	193.03	195.84	192.21	193.42	196.42	193.23	195.21	196.37	196.77	194.1	192.23	194.02	194.9	195.35	193.75	194.21	191.6	195.72	191.34	192.57	192.63	192.29	197.3	193.64	195.45	195.45	196.5	196.71	195.61	192.62	194.16	198.36	194.4	196.53	194.24	194.67	193.6	192.89	194.82	196.58	194.16	196.32	192.91	193.28	193.69	196.07
210.16	211.23	215.91	211.46	209.02	213.05	214.03	210.33	209.14	213.75	210.63	210.14	210.63	209	208.68	209.63	209.99	213.73	207.51	210.63	211.8	210.92	210.95	210.89	210.59	211.41	214.76	210.66	213.56	214	210.8	213.21	213.12	212.74	213.2	214.43	211.69	210.92	211.25	213.4	210.87	209.11	211.03	214.27	211.59	211.73	209.68	211.87	209.28	212.25
208.48	209.39	210.94	211.53	207.78	208.28	204.28	207.58	210.68	208.02	207.98	208.18	209.42	209.23	211.38	209.11	205.49	210.34	209.71	209.65	206.58	208.74	210.14	208.69	205.72	205.06	208.53	207.6	209.64	210.22	209.76	209.2	207.34	209.78	206.94	212.93	213.75	204.75	210.12	211.01	207.03	211.6	210.18	209.67	208.63	208.83	208.24	209.52	209.15	208.98
211.36	211.03	211.93	211.61	207.26	213.36	209.55	211.15	212.45	211.35	211	210.74	210.37	209.23	213.51	214.21	210.29	212.18	212.02	208.5	212.04	210.37	210.13	215.43	211.84	211.23	214.42	211.67	211	209.27	212.11	211.93	210.13	208.43	210.76	211.17	210.24	212.35	209.68	214	205.73	211.65	212.64	210.9	211.35	211.88	212.62	210.91	211.54	211.04
198.03	199.53	195.37	201.53	202.18	202.94	202.63	199.98	198.33	200.96	195.74	200.89	198.34	199.05	202.53	199.25	201.13	199.91	198.74	201.35	198.95	198.95	202.14	199.57	196.82	201.38	201.93	199.99	200.51	199.23	202.78	199.41	202.08	195.92	199.18	196.87	196.52	199.9	197.86	199.52	199.3	202.78	197.5	203.85	199.84	197.06	197.19	201.14	197.94	199.13
206.97	205.42	208.81	206.79	209.87	207.26	208.31	208.85	208.17	208.9	210.8	205.89	210.71	208.19	207.86	206.7	207.49	208.49	209.08	208.17	205.29	209.91	208.25	207.8	206.88	209.64	208.95	207.45	209.52	209.24	207.73	207.85	208.32	208.66	207.64	205.95	208.9	208.71	205.79	211	210.75	209.97	208.71	206.52	207.67	203.85	211.17	206.5	208.84	208.66
209.02	209.7	207.27	211.58	208.79	206.24	211.52	205.11	208.81	209.1	210.08	209.05	206.39	210.15	207.99	210.98	209.7	212.69	205.79	207.54	210.25	212.61	209.82	207.91	209.03	208.68	208.68	206.56	211.58	207.54	208.15	211.63	204.44	206.97	208.61	206.59	206.99	210.55	208.22	206.1	209.9	210.37	208.52	209.67	207.61	207.96	205.41	206.49	208.83	211.38
218.16	215.43	215.09	215.33	216.18	220.34	217.42	218.58	217.35	218.57	215.66	219.2	221.77	217.85	220.24	218.55	217.69	217.41	214.71	217.93	217.78	219.05	215.49	217.39	217.89	215.06	217.01	218.08	215.03	216.27	214.98	216.79	215.45	218.8	222.45	213.08	218.83	217.72	217.06	216.7	217.93	216.52	216.97	221.93	214.88	216.12	219.16	217.48	217.18	216.26
195.13	194.59	194.66	192.93	193.72	196.66	199.9	194.12	193.21	194.58	196.54	194.63	197.07	195.8	196.66	198.44	196.88	194.98	195.2	193.67	196.86	192.24	198.72	198.5	196.48	192.3	191.21	194.92	194.27	193.94	193.07	193.62	194.79	193.76	194.23	196.21	194.02	197.88	192.31	193.34	195.82	192.03	196.05	194.43	195.68	191.92	199.3	194.36	196.66	191.66
212.21	213.24	212	213.43	217.27	215.89	214.6	214.97	212.94	212.67	212.9	216.27	214.68	212.44	214.41	216.19	215.41	210.35	213.6	211.26	214.64	210.79	216.34	211.39	213.11	212.91	216.7	211.77	215.63	211.77	212.83	211.7	214.03	213.79	216.08	212.71	212.1	211.04	215.65	216.55	215.62	214.78	212.66	216.54	213.69	213.68	211.89	216.84	214.86	213.55
209.82	211.09	210.35	206.75	209.92	210.6	209.08	210.21	210.49	210.93	206.53	210.09	208.34	209.62	211.06	208.42	208.32	208.32	211.57	210.1	210.02	210.02	208.41	213.17	210.19	209.38	209.48	211.51	208.94	208.29	210.3	210.59	209.41	210.64	212.13	207.15	204.69	209.81	211.44	211.24	212.56	212.08	208.54	206.3	207.67	210.11	205.74	209.35	209.86	208.27
208.17	208.91	205.02	208.51	210.26	207.08	209.03	208.59	210.8	208.81	206.46	212.26	203.01	208.69	207.74	205.95	208.41	209.68	206.97	206.41	207.84	209.88	208.09	208.27	204.86	206.34	206.3	208.53	209.4	205.23	207.71	209.01	208.52	208.14	206.77	207.18	205.64	209.16	209.85	208.71	209.04	208.68	209.26	205.9	210.31	208.52	205.4	208.8	207	208.64
203.19	205.04	206.89	206.14	203.85	200.2	205.84	203.1	205.32	203.06	203.54	202.88	208.37	204.41	201.99	203.83	205.57	205.93	204.89	205.35	201.3	202.96	204.06	206.11	204.2	206.29	204.75	200.24	204	205.86	207.57	202.18	206.02	205.7	203.71	205.91	205.18	202.63	204.81	205.4	208.13	204.82	203.8	203.69	204.42	200.46	206.23	203.8	201.25	203.35
206.85	204.83	206.99	210.14	203.69	205.33	208.01	208.03	205.89	207.92	207.57	206.42	208.33	204.14	203.9	206.89	205.25	204.98	209.25	206.75	206.05	208.67	207.37	206.4	205.79	208.28	207.04	206.68	206.63	207.6	205.16	205.47	202.77	205.09	206.98	205.72	209.19	205.47	206.64	208.23	204.41	207.76	206.82	208.36	208.31	203.35	208.05	205.66	206.98	210.16
199.13	198.97	196.44	198.82	198.99	196.76	200.75	200.76	201.44	197.62	199.21	199.22	198.03	202.16	201.18	200.87	200.42	196.5	200.09	203.5	196.69	200.25	201.31	200.42	198.85	204.22	195.36	197.68	199.26	200.98	201.43	201.17	200.87	201.11	201.05	201.31	200.07	200.53	197.82	196.7	202.22	201.17	200.87	198.29	201.23	201.22	200.48	200.03	202.23	200.56
211.33	212.12	210.49	210.3	212.3	211.84	214.5	211.67	211.73	212.31	211.27	213.32	209.47	214.63	213.41	213.77	212.4	212.63	212.85	210.77	212.3	215.66	211.86	212.23	209.64	212.07	211.3	214.34	209.24	209.67	213.88	211.34	213.12	213.02	214.04	215.95	211.01	211.85	210.45	210.73	213.41	211.77	214.95	214.12	212.39	212.68	210.52	214.26	212.91	215.01
208.97	206.94	205.81	206.54	208.97	208.39	207.97	209.46	207.18	209.78	209.51	207.64	209.6	206.99	210.34	209.21	206.49	205.59	204.06	204.38	209.39	207.07	205.72	210.1	206.87	205.91	208.25	207.56	208.25	206.19	205.18	209.37	206.68	210.04	207.58	207.02	207.23	208	204.45	208.31	208.13	205.3	209.03	204.65	207.44	208.83	206.91	209.52	210.19	206.88
202.67	202.21	199.97	205.15	201.59	205.83	201.2	203.45	201.65	206.39	203.78	203.54	200.03	201.93	205.61	205.24	200.86	200.71	200.68	201.25	204.55	204.31	201.25	202.3	201.37	202.66	201.81	207.37	201.9	204.06	205.18	206.18	205.85	201.6	202.72	203.05	203.2	201.77	205.12	205.24	203.78	202.71	201.96	204.06	201.52	202.23	202.21	202.95	203.05	206.7
203.67	206.43	204.07	209.18	207.47	206.45	207.26	208.23	206.65	204.67	207.99	205.92	204.29	207.04	203.17	206.26	207.56	205.63	205.97	206.97	206.93	205.34	204.45	205.85	204.85	202.49	204.96	204.99	205.59	207.95	204.29	204.02	203.75	204.05	206.94	205.65	207.06	205.11	207.49	205.12	206.73	204.42	205.74	203.79	205.71	209.97	205.96	204.8	210.07	207.76
198.82	202.65	203.67	198.37	199.35	199.02	199.23	200.44	201.82	201.38	202.52	197.84	199.97	202.51	200.34	200.49	201.92	201.38	200.21	200.14	200.81	200.01	197.91	199.78	199.24	198.95	200.01	200.11	201.37	202.29	202.89	196.05	199.56	200.77	201.9	198.01	198.36	198.67	204.11	200.35	203.28	198.19	198	199.99	200	200.7	201.46	200.13	202.03	201.06
206.46	212.01	211.19	205.92	211.94	208.52	207.96	210.4	209.68	210.08	209.41	209.2	210.57	208.16	209.56	212.99	211.09	207.75	209.19	212.41	208.82	210.43	207.94	211.97	209.96	210.47	207.92	211.89	208.59	209.34	209.75	209.96	206.97	209.01	208.7	209.3	209.5	209.29	207.2	208.6	209.25	209.64	206.73	208.65	205.67	210.4	210.16	209.02	208.44	209.97
208.65	207.84	205.82	207.11	208.1	205.63	210.33	207.9	203.89	207.35	206.94	209.35	207.92	208.89	208.01	208.09	207.6	208.06	207.47	207.43	207.83	204.06	205.81	207.69	206.88	209.75	209.79	205.64	209.37	210.07	208.37	209.06	208.73	207.28	208.92	207.77	206.51	209.63	206.26	207.72	209.74	207.37	204.16	209.39	208.26	204.63	209.55	205.77	208.56	207.45
209.94	211.03	211.94	213.19	210.3	212.65	213.49	213.19	212.58	212.13	215.23	211.08	210.04	212.33	210.36	212.03	214.87	211.56	211.06	214.82	212.86	209.13	208	211.8	210.39	208.79	211.99	211.43	212.24	211.67	209.55	209.65	209.51	212.32	211.97	211.11	210.65	214.18	210.81	211.77	209.72	213.52	211.74	213.05	212.82	211.5	210.48	206.95	211.92	210.55
214.58	213.9	214.1	211.17	215.33	215.21	216.23	212.71	214.22	214.3	211.74	214.77	214.21	211.44	212	212.63	209.44	215.21	212.28	216.49	211.54	213.12	216.42	211.61	213.96	216.77	214.11	214.73	214.86	212.33	217.45	214.79	213.53	214.58	212.44	214.09	213.93	213.43	215.16	209.77	215.22	211.55	211.21	213.25	215.01	213.22	212.58	214.26	212.87	211.73
209.45	207	207.52	208.35	207.13	205.63	211.06	206.19	206.54	205.38	208.68	207.38	208.1	210.76	208.58	208.29	208.38	207.01	207.9	205.79	209.21	209.73	207.03	207.9	208.7	206.53	208.09	210.31	205.3	206.95	208.17	208.47	208.59	206.38	207.12	209.96	210.18	207.58	206.74	207.5	206.23	208.37	206.3	208.29	205.06	207.05	207.31	207.56	205.9	208.41
205.72	206.11	209.04	207.73	210.36	206.85	211.66	208.8	208.63	208.55	206.95	207.63	210.6	211.36	211.48	205.63	208.19	208.44	211.26	209.44	207.47	211.18	206.6	207.6	210.68	206.12	210.71	207.08	210.04	208.24	208.19	207.27	210.59	212.37	211.19	212.13	204.91	213.44	207.63	206.92	209.42	206.11	209.04	206.27	207.08	206.02	208.5	209	210.46	208.66
200.16	201.97	203.4	204.03	199.51	203.48	201.74	201.71	204.98	200.23	199.91	198.78	203.01	202.88	201.86	203.55	201.07	202.08	200.31	203.5	201.47	203.18	206.78	203.56	205.3	203.68	203.85	201.33	201.7	201.01	199.65	202.63	203.94	203.29	201.67	201.3	204.94	205.86	204.04	203.58	201.92	201.45	203.36	203.36	204.06	203.23	202.86	202.57	203.48	203.59
210.58	209.28	209.37	212.54	209.35	210.75	210.96	211.73	213.67	215.2	212.26	211.37	212.32	211.61	211.58	208.06	212.36	211.04	210.96	212.72	211.32	214.75	210.25	212.37	212.32	210.94	209.38	210.99	212.6	211.2	211.69	211.16	212.51	215.06	209.23	211.34	213.89	210.9	209.25	208.52	216.61	212.5	210.58	209.85	210.44	213.29	211.43	210.31	212.11	214.55
197.32	197.96	199.68	200.93	199.35	197.09	196.45	200.19	202.81	195.61	200.29	198.82	202.9	196.98	198.98	196.04	196.22	200.03	198.34	202.62	194.54	197.24	199.37	196.99	197.6	196.29	198.33	197.33	200.05	196.95	196.66	198.03	197.97	197.12	196.24	194.89	198.46	196.92	195.75	200.7	198.71	200.45	199.23	196.89	200.84	199.47	196.01	197.53	199.41	202.17
207.56	206.09	207.59	207.45	209.87	207.08	206.91	208.89	209.96	208.99	209.15	206.39	208.01	207.78	207.44	205.75	206.48	210.06	207.9	207.56	206.39	210.79	203.51	204.57	208.11	205.66	207.08	207.68	206.47	205.9	206.93	208.84	207.34	206.82	206.23	205.42	208.11	208.55	206.43	210.08	206.07	207.95	205.79	208.21	206.05	206.83	208.93	207.55	208.81	206.41
198.15	201.36	199.82	194.97	199.76	199.21	198.42	200.09	196.22	201.21	198.82	202.24	201.42	202.55	200.18	200.06	201.68	200.47	200.85	199.77	201.67	199.33	197.98	200.14	199.04	204.56	197.23	198.97	200.12	201.18	202.43	200.43	195.82	195.49	195.89	199.83	199.68	200.82	200.47	202.26	198.97	199.71	200.13	199.92	199.29	197.23	202.49	202.51	201.38	198.7
209.62	210.18	207.68	209.14	209.39	206.46	208.43	206.01	208.13	206.29	206.77	205.93	206.01	208.78	204.89	211.32	208.19	207.16	205.73	205.11	208.03	205.96	207.14	209.81	205.97	205.87	206.87	209.19	205.1	207.23	209.26	203.28	204.69	208.51	205.25	209.63	207.33	208.66	208.52	203.71	202.87	206.05	208.53	206.15	206	208.13	211.3	207.66	206.46	207.62
206.43	205.25	207.52	211.27	208.2	208.87	209.92	204.11	210.06	208.63	207.87	206.85	209.5	208.54	207.95	204.95	208.72	206.74	206.26	209.19	204.18	205.85	208.55	208.17	206.32	206.89	204.86	208.57	206.9	207.05	207.74	206.39	208.13	211.42	209.39	208.88	211.54	205.24	210.88	208.16	208.73	207.11	210.44	208.31	205.44	208.63	209.56	209.06	206.56	206.33
207.44	209.36	204.63	208	206.72	204.18	207.5	206.51	206.12	207.21	209.74	203.81	207.97	211.48	210.82	208.27	207.94	210.7	205.59	212.63	209.99	209.16	212.91	208.25	208.85	209.03	206.07	206.8	205.89	207.25	207.91	208.29	210.49	207.51	208.36	205.05	208.54	208.08	207.63	209.04	209.3	208.08	211.53	206.43	207.44	206.74	208.86	211.01	209.84	207.72
210.7	209.15	214.45	211.4	214.05	217.23	210.14	211.38	216.04	216.6	213.87	211.09	214.14	214.93	213.32	213.89	213.29	213.36	214.63	214	212.74	215.32	212.54	214.38	210.4	213.35	209.35	210.4	216.05	215.05	213.5	212.29	213.47	211.84	215.06	214.33	212.64	214.16	214.04	210.59	212.73	211.36	211.49	214.44	211.16	216.59	212.52	212.51	212.93	213.1
206.79	209.14	205.8	205.92	205.12	207.67	208.85	210.59	203.97	204.92	210.06	210.81	206.32	206.66	207.69	207.4	209.91	206.11	208.87	209.7	208.9	212.33	208.88	207.03	207.65	210.39	208.04	209.09	205.24	204.21	208.89	207.62	211.69	206.83	206.17	207.27	204.6	210.82	208.23	208.14	207.11	206.98	209.18	208.09	208.18	206.47	208.04	205.14	206.16	205.74
203.14	202.74	208.07	205.9	205.36	207.26	204.25	205.81	204.36	201.67	204.81	206.38	203.28	206.32	204.41	204.75	207.6	207.42	206.67	204.73	205.3	202.54	206.76	206.73	207.55	208.41	203.93	208	207.51	207.36	206.46	206.2	205.62	205.51	206.12	203.48	206.27	205.5	204.45	204.62	207.96	203.21	204.89	201.44	204.35	206.13	207.36	208.7	205.6	205.76
203.63	202.85	206.16	203.26	208.36	205.52	205.76	207.84	206.06	206.13	205.01	210.14	205.02	204.09	205.28	209.38	205.14	206.69	205.5	206.46	202.21	209.89	205.59	205.67	205.66	208.32	206.18	208.61	205.82	207.26	207.88	208.87	206.01	207.26	207.24	204.65	204.31	206.93	208.8	206.39	206.61	204.47	204.68	205.77	207.74	203.84	207.15	206.3	204.65	207.58
200.57	203.4	203.82	200.43	202.65	202.3	203.58	199.81	203.89	202.69	200.54	202.03	202.51	196.79	204.49	205.95	205	201.35	204.94	202.99	204.08	203.91	201.57	205.91	201.63	203.94	202.39	203.35	202.44	204.38	202.01	202.01	198.59	201.87	205.26	205.59	199.06	202.92	201.54	203.52	203.49	201.74	201.45	202.62	202.65	199.28	198.9	202.26	203.75	204.67
205.13	202.05	205.48	204.35	203.53	203.93	207.62	204.65	201.25	202.47	205.98	204.4	205.74	206.89	205.94	203.78	204.91	202.74	204.92	203.66	205.54	204.76	206.7	207.76	199.99	203.82	201.82	201.02	206.68	204.72	202.84	204.62	202	205.59	203.35	203.96	204.79	204.7	205.26	204.07	205.33	204.48	205.07	202.64	205.41	201.87	204.94	203.85	204.74	202.88
203.24	203.58	203.57	201.31	202.64	201.69	206.82	204.74	201.22	203.46	203.55	206.36	205.36	203.06	203.18	204.34	203.75	206.55	203.01	201.21	199.45	202.11	206.02	207.63	204.1	203.53	204.53	200.65	202.58	203.34	201.44	202.59	201.77	201.83	200.08	202.19	203.47	203.41	203.8	203.23	205.33	203.14	203.65	202.51	199.8	203.92	204.51	202.77	200.62	204.87
215.97	213.04	214.77	207.66	211.77	212.48	210.85	211.97	209.57	209.89	214.26	213.93	210.64	210.69	212.09	211.09	212.75	214.45	211.31	211.81	212.77	211.76	211.74	215.06	212.76	212.71	209.89	216.77	212.9	213.57	212.72	213.64	211.83	212.55	212.5	215.91	215.5	212.03	211.57	212.77	215.51	209.18	213.34	214.66	213.54	212.17	213.8	210.78	212.04	211.97
209.67	206.16	206.82	205.36	210.34	209.08	207.17	208.93	212.5	209.81	209.9	208.33	206.03	209.53	206.87	208.92	208.87	207.65	206.98	210.98	208.87	208.56	209.66	206.16	207.69	207.53	208.05	210.56	211.75	207.11	208.78	209.09	210.34	207.92	205.98	209.44	211.22	209.7	208.55	210.28	205.79	208.14	210.34	207.33	209.31	211.23	209.29	210.54	207.5	207.95
202.88	200.03	200.65	200.96	200.68	198.33	204.98	200.06	199.13	203.09	200.01	200.89	201.04	200.58	202.03	198.78	201.5	204.11	198.3	199.61	203.38	202.55	198.83	198.19	200.51	201.91	200.63	196.92	201.89	201.11	201.35	202.1	201.82	199.49	199.56	199.77	200.54	201.77	200.78	200.53	199.78	203.16	201.18	198.63	198.85	200.61	203.3	199.82	203.11	201.89
204.37	202.24	201.46	201.33	203.32	204.25	204.16	205.41	203.39	204.98	205.72	202.11	202.94	206.26	206.38	207.9	201.78	204.04	205.17	201.3	203.91	207.84	204.32	203.13	200.81	204.18	204.57	202.85	202.53	203.06	203.75	205.21	202.93	205.45	198.66	205	207.03	204.35	204.24	201.29	203.58	205.37	202.92	204.28	205.46	207.15	203.84	202.29	205.19	204.51
215.35	212.64	214.36	214.3	212.42	214.28	212.63	216.43	213.14	212.78	212.92	214.02	213.52	214.68	215.62	213.48	211.73	215.12	212.2	212.63	212.86	214.6	214	211.48	212.54	210.65	214.72	211.03	212.95	210.25	213.46	213.45	211.85	213.3	215.61	211.98	213.07	213.87	213.1	211.61	214.98	216.05	210.22	214.8	214.21	211.17	210.28	215.89	215.47	213.14
202.12	200.83	201.23	198.66	199.41	202.94	202.31	201.5	198.53	199.37	199.2	198.67	197.32	197.94	204.33	197.53	198.52	201.69	196.79	201.6	197.73	202.91	199.96	202.37	201.12	196.61	198.87	198.21	199.54	199.17	201.02	199.88	199.11	198.3	199.08	200.52	199.98	199.36	198.71	197.92	197.44	200.23	200.26	200.57	200.65	199.22	201.44	201.01	197.84	200.62
208.15	208.83	204.05	208.97	205.31	207.11	206.67	205.54	209.6	208.18	209.5	205.42	210.92	209.84	207.09	208.49	209.13	204.51	209.41	209.97	207.62	206.24	211.13	205.56	207.87	208.97	209.71	209.37	207.42	207.65	205.41	210.25	205.86	206.53	201.74	204.32	208.01	206.47	209.41	208.93	205.67	205.41	205.95	207.71	212.04	210.44	204.27	208.87	205.66	207.51
200.26	199.55	200.24	200.85	202.16	196.47	199.62	201.62	197.79	199.3	197.91	200.55	199.39	200.97	198.41	199.95	199.14	202.82	199.63	199.53	199.38	200.95	198.47	195.61	199.92	198.29	197.65	196.76	201.29	199.16	197.78	202.54	200.68	201.92	199.87	198.38	200.26	199	201.49	199.02	197.86	200.36	200.53	200.07	200.4	201.13	199.65	200.44	199.88	200.32
216.65	213.95	216	215.48	217.25	214.45	217.66	217.34	216.01	216.62	213.43	217.52	215.87	215.84	218.55	215.27	218.82	215.17	216.5	218.16	216.7	215.83	218.04	220.4	215.19	215.57	216.95	217.1	219.39	219.47	217.16	218.08	214.95	218.87	215.4	218.63	217.77	219.02	218.43	218.11	215.78	216.62	215.08	216.83	217.12	214.62	218.95	216.85	213.68	217.36
209.39	208.96	208.34	208.83	207.62	208.53	208.37	210.71	205.41	208.24	209.97	203.6	209.28	206.63	205.03	206.94	207.58	211.92	210.46	210.32	210.53	207.72	211.92	211.85	207.02	206.42	210.36	207.12	208.51	207.02	209.11	209.01	206.99	208.03	208.33	209.42	205.62	210.77	209.96	207.55	208.31	206.74	206.3	207.72	209.9	212.03	209.14	211.04	208.26	207.64
196.52	194.25	196.23	201.04	195.17	201.66	200.18	201.05	197.04	197.4	199.97	197.61	198.37	197.37	197.27	202.77	195.8	198.41	201.17	199.53	197.58	200.09	200.56	197.9	198.93	197.77	197.79	198.73	202.22	199.59	202.6	200.26	198.94	197.5	198.61	198.8	197.5	197.42	196.37	200.13	200.07	196.5	203.4	199.4	199.52	198.04	200.54	197.94	198.49	203.12
208.6	213.11	209.89	208.93	208.82	211.3	208.37	205.77	210.22	211.56	210.32	208.98	209.38	209.89	210.52	211.16	211.08	208.54	212.68	212.14	208.5	212.64	206.63	208.12	207.27	204.13	210.19	211.35	207.98	208.34	208.3	207.51	211.96	210.5	207.69	208.93	209.66	211.19	209.93	209.08	209.87	208.83	208.61	208.75	210.26	212.6	208.33	210.19	210.01	207
204.35	202.75	203.45	205.84	203	203.8	208.47	203.33	200.33	203.87	204.85	203.43	201.65	203.67	202.45	202.83	204.67	205.34	204.15	202.22	205.27	200.77	205.59	205.99	206.19	204.25	200.66	205.24	204.43	199.7	204.73	205.97	206.34	204.24	202.74	204.17	205.83	205.71	200.59	205.68	201.88	205.05	203.28	205.33	205.95	204.38	203.54	203.32	202.83	204.41
208.61	208.3	207.46	207.52	205.45	209.56	208.53	209.44	208.01	206.4	207.22	208.26	209.76	210.65	209.82	210.85	206.15	209.18	210.21	207.34	210	208.49	209.09	208.69	207.23	209.09	209.41	207.85	208.04	206.7	207.06	209.28	210.81	206.91	207.83	209.19	210.36	209.44	209.41	206.16	210.81	209.75	207.18	210.45	205.7	206.48	210.2	208.9	210.22	210.81
217.36	215.73	216.36	219.33	216	216.14	217.28	217.48	215.76	217.41	213.49	216.73	214.31	214.65	215.53	215.16	215.93	214.4	219.02	216.26	218	220.56	217.78	217.95	216.62	219.11	218.38	218.49	219.03	217.52	215.56	216.09	219.46	217.29	218.2	222.31	217.02	215.91	214.19	217.12	218.02	217.95	217.73	219.63	216.42	220.49	216.73	214.83	215.55	217.15
214.95	216.64	216.81	215.4	215.41	214.27	218.31	217.03	217.42	219.5	218.05	216.39	215.77	212.82	216.69	215.2	216.33	216.89	215.85	216.1	216.18	217.03	213.83	217.54	215.43	215.14	217.25	217.74	216.97	214.88	218.18	214.91	218.68	215.59	213.92	213.91	217.75	214.58	219.5	215.3	218.7	216.02	217.46	214.62	216.45	221.27	213.7	216.14	216.92	214.38
210.61	208.98	207.53	209.91	207.77	206.23	209.5	206.55	213.73	207.93	209.91	207.53	211.05	204.93	209.06	210.92	210.61	211.84	214.48	210.9	209.91	209.31	211.23	212.51	206.11	208.43	207.8	207.94	210.21	205.78	210.13	211.45	210.22	209.13	205.23	208.9	208.53	205.57	209.86	209.86	208.54	209.04	210.06	210.4	210.94	209.68	209.6	210.59	211.75	210.01
210.45	207.5	206.21	207.37	208.73	207.93	206.26	206.71	206.72	207.66	209.07	207.63	205.56	206.12	208.97	206.68	211.48	207.17	205.63	208.52	207.15	208.63	206.82	211.8	208.58	205.11	206.35	209.64	210.32	208.01	210.3	210.35	209.45	205.37	208.34	206.88	209.56	208.24	208.25	206.35	208.32	207.15	210.23	206.34	204.24	205.72	208.29	207.46	208.23	210.44
212.23	206.41	208.32	209.92	214.39	209.88	212.08	209.89	209.43	213.17	209.77	212.48	214.14	212.8	208.22	211.92	214.39	208.64	210.33	213.59	213.91	211.38	213.85	208.15	210.58	212.92	213.66	211.82	212.31	210.75	211.46	212.54	210.92	214.16	211.65	209.23	209.53	211.89	210.53	215.53	211.21	210.05	212.52	210.81	209.56	209.35	211.77	211.75	210.36	211.63
202.81	206.89	203.5	202.7	203.7	200.4	204.14	201.39	204.18	206	204.19	203.14	207.34	203.75	202.86	203.93	202.37	201.93	203.29	202.35	204.76	202.43	204.04	202.4	204	203.34	205.48	201.04	202.27	204.1	205.74	202.07	203.9	204	207.48	204.57	204.12	205.34	207.09	201.37	202.51	206.63	203.99	204.85	204.45	203.86	200.69	205.17	201.87	200.8
217.5	216.07	215.17	216.65	217.44	216.07	217.56	216.55	213.17	217.44	213.46	217.48	218.84	218.24	217.5	215.51	218.97	215.36	218.41	216.6	216.42	217.95	216.92	217.77	217.64	215.04	221.08	219	216.48	218.27	217.02	219.64	218.38	218.1	219.28	216.6	219.61	216.24	219.61	218.84	219.28	216.42	215.97	217.62	216.37	213.63	217.88	216.1	217.4	217.49
206.36	206.77	207.45	208.27	205.6	206.87	204.04	206.35	207.94	206.13	206.09	207.28	207.89	209.7	207.25	204.91	207.03	209.41	206.99	204.84	204.69	205.88	203.05	207.36	207.23	206.47	204.79	205.33	204.49	206.64	205.67	208.03	206.01	206.03	205.43	205.97	205.61	206.47	205.74	207.98	206.84	209.61	206.17	209.78	207.55	204.77	209.98	204.58	206.48	203.31
209.17	208.55	208.28	211.18	207.81	209.64	207.8	210.74	209.99	209.37	209.49	205.67	211.42	209.03	207.07	209.06	209.12	208.98	210.02	207.5	208.37	210.52	208.59	209.6	210.49	211.86	205.08	208.95	210.52	208.86	211.21	210.13	211.08	209.51	211.55	208.92	210.82	208.95	208.8	207.81	209.55	209.97	208.63	209.35	204.07	207.32	209.96	208.78	208.36	205.68
207.34	208.99	208.63	210.28	209.64	208.32	207.52	207.52	205.3	210.84	208.53	207.66	207.66	209.35	207.19	210.78	208.98	204.67	209.86	211.44	209.27	205.64	207.93	209.7	207.94	207.91	208.82	206.34	207.74	206.32	208.21	208.36	205.89	207.59	209.67	207.63	210.44	208.83	208.08	205.04	210.97	209.04	207.91	209.42	205.69	206.33	207.42	209.84	204.07	210.98
203.9	203.05	204.82	204.35	203.3	203.94	206.12	200.44	201.44	201.95	201.66	203.19	203.24	204.49	204.09	205.8	201.55	202.75	203.12	202.59	201.71	206.66	204.53	199.8	201.64	202.14	200.55	201.92	206.96	205.89	199.96	202.9	201.66	202.83	201.84	205.02	204.34	203.5	203.97	201.84	204.54	205.87	204.74	207.36	204.46	202.04	202.44	203.2	206.87	201.14
212.71	211.91	214.09	207.69	211.17	211.3	211.03	211.63	219.02	213.13	213.57	211.53	213.93	209.98	211.04	211.58	211.35	211.84	210.8	209.95	210.55	215.43	210.61	212.11	212.03	212.88	210.9	209.99	211.97	210.61	213.51	213.79	211.5	211.52	216.06	209.55	210.36	213.71	216	212.12	215.87	209.94	213.55	214.43	213.43	213.37	209.72	214.48	215.28	215.16
211.27	210.77	210.45	211.58	212.51	211.62	212.28	209.8	211.77	211.99	213.64	215.06	210.73	210.08	211.01	209.41	209.65	211.2	213.31	213.73	212.05	212.27	211.43	213.72	213.13	211.2	212.54	212.91	214.23	210.13	212.58	209.79	212.57	211.25	211.22	212.96	209.31	212.56	212.06	212.46	214.21	213.08	213.52	211.04	212.24	213.94	211.88	214	208.46	211.74
209.89	210.64	206.51	207.14	209.85	207.9	207.42	207.83	208.64	208.37	211.15	209.85	209.61	210	208.59	210.56	206.36	208.72	210.16	207.79	207.53	205.9	206	207.71	207.96	210.42	209.01	208.93	209.93	208.33	210.03	212.71	207.3	206.54	207.43	209.68	209.81	209.09	208.18	209.4	206.39	209.94	204.32	204.29	207.86	208.29	210.96	206.42	207.26	210.74
212.94	214.98	218.48	218.8	215.79	216.05	216.79	216.74	213.33	217.35	217.92	215.33	216.47	217.64	220.2	218.44	217.18	214.87	216.11	219.46	217.25	217.13	216.13	217.4	217.44	217.75	214.63	217.67	214.92	215.54	218.29	218.19	216.67	215.38	217.41	214.18	217.14	215.59	217.56	216.55	217.96	218.35	211.68	217.99	217.39	215.66	216.35	219.65	216.03	218.45
209.63	205.32	209.38	208.01	212.29	204.73	206.05	206.15	205.02	209.98	208.44	208.78	207.72	207.88	210.13	209.97	208.22	208.46	209.08	209.67	208.97	206.21	205.99	206.08	205.96	211.55	209.48	209.11	206.23	208.22	206.37	207.23	207.38	206.47	208.5	209.23	205.55	208.44	209.42	208.3	207.72	208.22	209.91	209.99	207.27	208.54	207.29	207.17	210.31	208.97
207	202.54	204.07	204.23	205.03	205.38	202.99	208.79	201.62	203.46	206.94	204.19	203.07	203.54	206.06	201.83	205.63	202.98	204.27	203.07	206.16	204.52	205.03	204.44	204.79	207.21	202.51	201.32	206.18	204.22	204.73	202.45	205.41	204.55	207.27	206.64	206.9	204.14	201.31	203.32	204.56	206.29	200.32	205.04	204.11	205.59	204.97	206.16	203.4	204.27
216.45	220.01	218.74	217.35	220.82	214.63	218.16	217.62	221.59	217.53	220.85	215.87	218.73	219.22	220.4	215.02	215.64	218.76	216.65	217.14	219.99	217.14	216.06	214.87	218.68	217.84	219.89	216.48	218.83	217.24	215.95	213.39	217.7	215.73	215.23	217.19	218.31	213.94	222.41	221.93	220.92	221	216.58	218.44	216.65	215.6	217.56	220.09	218.64	219.73
202.99	196.96	199.54	201.34	198.85	200.61	200.33	197.2	197.14	196.67	196.87	196.9	199.99	199.44	200.55	199.42	199.36	202.45	199.66	201.76	202.06	203.82	201.56	200.17	200.5	199.76	195.04	196.98	200.9	203.99	200.05	200	202.72	199.62	199.95	199.28	200.17	201.95	202.84	196.47	202.72	200.96	200.22	197.93	199.56	199.6	199.4	200.81	200.23	200.53
210.3	210.33	207.55	206.84	207.38	211.56	208.06	203.62	208.43	206.76	210.3	209.89	210.07	208.53	209.56	209.29	207.01	210.24	209.81	211.34	208.62	206.5	206.21	206.95	208.4	207.75	209.73	207.76	205.57	206.38	210.11	212.29	207.55	210.82	209.85	210.21	208.77	208.12	210.21	209.06	211.36	211.35	206.4	206.31	211.04	209.57	208.02	211.54	209.6	208.86
215.84	217.93	216.28	214.99	215.21	220.38	216.72	218.11	213.88	218	217	218.1	214.61	217.86	215.75	218.99	215.1	220.25	216.9	216.68	216.16	215.7	216.9	219.55	219.64	215.45	222.18	215.66	219.61	216.48	217.68	217.36	215.67	216.09	217.29	218.11	219.26	216.73	216.46	217.99	216.93	218.03	215.64	217.46	215.13	219.49	216.65	217.24	216.46	214.27
217.07	218.43	219.43	216.97	217.72	219.79	217.07	219.08	220.22	216.42	218.82	219.98	220.59	218.86	216.28	219.33	218.18	218.56	217.66	217.3	217.86	216.94	218.75	217.48	219.2	217.51	218.75	216.16	215.15	218.47	218.84	215.23	215.4	218.75	218.77	217.59	218.6	215.79	218.78	217.55	219.18	219.58	214.81	220.16	218.06	220.01	217.87	219.84	219.24	218.62
204.99	209.04	207.74	209.97	208.21	206.35	206.93	210.63	207.01	205.26	210.86	207.47	210.98	208.61	207.66	205.56	207.99	206.98	208.85	205.7	209.82	209.64	209.09	206.87	209.67	205.65	210.85	206.68	205.36	205.76	208.28	209.68	206.62	211.2	209.14	206.54	209.28	209.71	209.21	209.17	209.83	206.92	208.01	207.38	209.18	210.52	210.34	209.26	205.55	208.2
202.76	203.17	201.08	201.09	203.2	202.95	204.84	202.5	203.95	202.58	202.03	202.66	202.27	205.58	202.81	200.65	202.08	204.06	201.58	204.58	201.04	203.95	203.45	205.05	201.59	203.38	203.18	205.81	204.14	206.03	205.33	202.34	199.93	203.16	204.98	203.74	204.56	200.63	202.04	200.83	199.75	203.18	198.88	202.77	200.46	204.77	204.85	202.89	203.69	202.82
205.29	204.81	202.65	205.96	205.5	202.57	204.63	202.58	204.82	206.93	205.67	206.27	206.58	205.24	202.49	206.46	203.82	208	205.21	202.48	205.66	205.88	208.03	201.87	207.7	203.38	206.69	205.87	200.17	200.33	202.87	205.33	206.18	207.76	203.86	205.81	206.63	206.29	206.58	204.43	204.32	200.42	205.96	205.09	203.34	204.39	204.54	204.13	203.65	204.87
[truncated: 600 more rows]
[truncated: 150 more columns]
