# Supplementary material for: Genetic dissection of main and epistatic effects of QTL based on augmented triple test cross design
Source: PLoS One. 2017 Dec 14;12(12):e0189054. doi: 10.1371/journal.pone.0189054 (PMC5730204; doi:10.1371/journal.pone.0189054)
Supplement: S6 Supporting Information — (ZIP) [file pone.0189054.s006.zip › z1_1750_0.8_10.csv]

203.86	202.02	202.87	202.4	202.59	204.02	203.38	202.6	202.7	202.2	203.92	204.22	203.98	204.13	202.82	203.42	202.93	202.59	203.21	203.92	202.58	203.17	202.97	203.36	203.73	201.62	202.86	203.38	203.03	202.83	202.63	203.62	202.5	202.85	202.7	202.25	202.79	204.22	203.95	202.7	203.23	203.62	203.53	202.73	203.7	203.06	203.58	203.2	202.92	202.87
203.91	202.6	203.3	203.08	203.17	204.1	202.68	202.45	202.46	203.53	203.76	202.74	202.95	202.97	202.7	204.34	203.35	202.8	203.24	203.24	202.79	203.26	202.75	203.07	203.86	203	203.47	202.85	202.21	203.19	203.72	202.81	203.04	202.47	202.91	202.82	204.56	204.53	202.09	203.5	202.72	202.48	203.75	203.03	203.3	202.74	203.06	203.21	203.78	203.39
212.08	212.01	211.53	211.76	211.26	212.28	211.92	212.25	211.78	211.6	211.56	211.15	210.95	210.85	210.81	211.88	211.52	211.08	212.65	209.88	210.22	211.75	211.58	212.2	210.74	210.5	212.53	210.99	211.39	211.68	211.28	211.44	211.53	211.17	211.9	211.27	211.58	212.32	211.87	210.24	210.63	211.85	212.1	211.84	212.16	212.46	212.12	213.1	211.16	211.27
208.59	208.73	209.97	207.61	208.59	208.36	208.16	208.58	208.25	207.96	208.29	209.31	208.86	208.55	208.56	208.24	209.74	208.78	209.2	208.49	208.19	208.98	209.52	208.41	208.37	209.33	208.19	208.43	207.89	208.15	209.37	208.69	208.09	208.93	208.65	208.8	208.24	208.1	209.13	209.42	209.99	209.48	207.47	207.52	209.61	208.42	208.13	209.51	208.96	208.34
217.63	217.76	217.26	216.73	217.26	218.58	218.22	216.93	217.68	216.44	217.62	217	217.25	218.14	216.96	217.36	216.76	217.24	217.57	215.6	217.7	218.01	217.16	217.54	215.73	216.96	217.04	216.48	216.55	216.83	216.84	216.21	217.14	217.47	217.3	217.1	217.58	217.35	217.44	216.65	216.06	217.2	217.12	215.63	217.85	217.31	216.4	217.2	217.08	216.05
203.42	202.17	204.26	203.47	203.31	202.95	203.38	204	202.48	203.58	203.41	201.82	203.36	204.52	202.26	204.27	203.01	201.95	203.84	203.5	202.77	203.87	203.52	202.92	202.59	203.09	203.45	202.98	202.9	203.29	203.66	203.27	203.06	202.87	203.39	203.27	205.04	202.52	202.25	202.88	201.75	203.16	202.33	202.62	203.23	203.58	203.11	203.23	203.07	204.18
198.02	198.03	198.26	198.06	197.73	198.16	199.05	197.94	198.17	197.47	198.12	197.19	197.72	197.64	198.72	197.94	197.6	198.43	197.87	196.88	197.94	197.9	198.82	199.03	197.57	197.92	198.18	198.38	198.29	197.48	197.37	197.85	197.67	199.05	198.21	197.88	198.27	196.52	198.01	198.23	198.16	198.09	198.02	197.2	197.22	198.24	198.42	197.98	198.4	198.67
209.08	207.23	208.85	208.07	208.62	208.22	209.19	208.42	208.44	207.89	208.24	208.04	208.61	207.19	208.18	207.21	208.41	207	208.61	207.77	206.53	207.48	208.18	207.49	207.59	207.59	206.86	206.94	207.89	207.07	207.4	208.13	208.44	207.86	208.26	208.64	207.36	207.78	208.69	208.46	207.97	207.07	207.51	208.42	206.98	207.47	207.41	208.26	207.87	208.08
207.93	208.5	208.77	207.83	208.59	207.78	207.98	208.19	208.55	207.99	208.99	208.38	207.77	207.08	208.31	209.67	208.74	208.05	209.47	208.45	208.58	208.98	208.39	209.12	208.27	209.19	208.25	209.07	208.43	207.73	208.14	208.18	209.45	208.6	208.62	208.05	208.44	208.44	207.92	208.16	206.85	208.68	208.02	209.8	209.24	207.79	208.68	207.98	208.16	208.58
195.88	193.55	195.35	194.31	195.03	195	194.93	194.89	195.38	196.06	194.41	195.53	195.72	194.34	194.22	194.41	195.76	196.18	195.42	195.14	196.64	194.77	193.92	196.3	196.21	194.76	194.72	194.42	194.85	194.84	195.49	194.22	196.18	194.49	195.79	194.2	196.27	196.15	193.93	194.82	196.07	195.75	195.35	195.77	195.04	194.66	195.27	194.95	194.76	194.98
202.79	203.79	204.26	204.12	203.78	203.69	203.68	202.48	202.92	203.1	202.84	204	202.7	203.53	203.02	203.66	203.08	202.5	202.9	202.42	202.96	202.33	202.93	203.73	204.23	202.29	202.31	202.91	203.82	202.76	202.15	204.12	203.86	202.8	203.72	202.87	202.74	203.44	204.18	204.35	202.16	202.44	201.91	202.91	201.88	203.43	202.95	203.08	203.07	203.97
207.17	207.86	208.8	208.01	208.58	208.55	208.2	206.47	209.05	208.94	208.37	208.84	207.79	207.09	208.21	208.77	208.2	208.97	208.38	208.71	208.92	208.06	208.46	208.29	207.57	207.85	208.12	207.69	208	208.18	208.01	208.26	208.5	208.2	208.2	208.25	209.38	209.01	208.22	208.94	208.2	207.83	208.43	207.77	207.13	207.74	207.83	208.47	208.19	207.4
200.3	200.03	201.95	199.81	201.01	199.14	199.99	200.92	200.16	200.94	200.82	200.47	201.17	199.94	200.84	200.86	200.17	200.2	202.06	201.68	200.7	200.65	201.42	200.49	201.01	200.87	200.66	201.76	200.34	199.91	200.12	201.07	199.84	199.79	199.99	200.34	200.19	201.05	200.5	200.54	201.5	200.2	199.13	201.36	200.61	199.56	200.55	200.57	199.87	200.51
205.07	204	204.6	204.76	204.29	205.5	204.44	204.85	204.84	204.04	204.51	205.15	204.67	203.49	204.68	205.06	204.45	203.98	205.35	204.45	204.12	203.17	204.05	204.85	205.05	204.78	204.25	205.14	204.7	204.63	204.4	204.11	205.73	205.46	204.79	205.65	205.59	204.62	205.62	205.31	204.95	204.56	205.24	204.95	203.74	204.78	205.65	205.62	205.12	204.85
205.35	204.95	205.72	204.51	205.82	204.71	204.81	204.52	203.5	203.95	203.52	204.8	205.47	204.78	204.48	205.18	204.23	205.54	204.99	204.42	205.06	205.32	204.69	205.26	204.76	204.93	205.51	205.07	205.34	204.65	205.72	202.9	206.92	205.54	204.38	204.8	204.48	204.94	205.3	205.05	204.18	205.05	204.79	205.25	205.02	203.66	204.75	205.33	205.8	205.92
212.35	212.26	212.3	212.1	210.97	212.33	212.11	211.45	212.42	211.27	212.93	211.51	211.63	211.31	211.4	211.43	211.59	211.69	211.01	211.39	210.39	212.48	212.16	211.56	210.72	211.4	210.5	211.42	211.59	213.07	212.03	211.06	211.97	213	212.59	211.32	213.01	210.17	211.92	212.1	211.17	212.42	210.86	212.57	212.18	210.56	212.94	213.14	211.41	211.47
203.73	202.88	203.22	203.82	204.05	203.49	204.15	204.34	204.53	203.46	203.62	205.46	203.59	203.42	203.98	203.54	203.79	204.51	203.59	204.71	203.96	204.39	205	204.09	203.9	202.23	202.74	204.7	203.84	203.74	203.85	203.35	203.6	203.53	203.15	204.94	203.42	203.91	203.49	203.24	204.47	203.91	203.9	202.77	203.06	204.77	203.43	203.96	203.72	205.32
212.1	211.25	211.32	212.07	211.91	210.48	211.72	211.73	211.8	211.02	209.85	211.11	211.76	211.38	211.9	211.92	211.16	211.05	210.69	212.81	212.44	211.29	211.77	210.72	210.8	211.87	211.69	211.52	211.84	211.14	211.36	211.6	210.78	211.13	211.54	211.1	210.98	210.95	211.07	212.06	211.35	211.17	212.32	212.47	211.14	212.46	212.9	211.43	211.88	211
209.72	209.31	208.73	210	209.18	208.77	208.56	208.9	209.9	209.45	208.82	207.98	208.5	208.56	210.03	209.27	209.96	208.84	209.47	209.03	209.57	210.14	208.9	207.91	209.25	210.36	208.53	208.57	209.68	209.22	209.74	209.06	209.03	210.27	210.17	210.12	208.8	209.34	208.72	209.33	209.6	209.68	209.17	210.35	210.55	209.23	209.55	209.64	208.2	210.21
200.12	200.75	201.52	201.47	201.33	200.99	201.71	200.99	202.16	201.36	200.8	200.52	201.51	201.58	201.65	201.59	200.97	201.03	200.77	201.58	200.19	200.67	200.92	201.1	200.8	200.76	201.1	200.45	201.19	201.66	202.43	200.78	199.9	201.37	201.96	201.06	201.9	201.28	201.54	201.36	201.24	201.25	201.82	200.83	201.18	202.31	201.72	200.54	202.38	201.81
202.83	202.21	202.98	202.99	204.68	203.21	201.58	203.38	202.73	203.44	202.08	202.84	202.61	202.39	203.06	201.3	202.6	202.4	204.02	202.49	202.88	202.81	202.05	201.87	202.64	203.34	203.02	203.02	201.42	201.98	202.86	202.44	202.19	202.52	201.6	203.29	204.46	202.46	203.27	202.63	201.73	201.74	202.47	202.56	201.62	202.01	202.06	202.76	201.71	203.5
206.21	207.17	206.03	207.26	206.18	206.63	206.64	206.46	206.7	206.61	206.22	207.17	205.99	206.42	206.53	205.74	207.29	206.06	207.81	205.88	205.71	206.99	206.86	205.9	207.19	207.44	206.31	207.16	205.36	206.33	205.67	206.55	206.5	206.94	206.25	207.13	205.89	206.04	205.79	205.94	205.85	206.06	207.48	206.03	204.74	207.04	206.71	206.26	206.01	206.15
209.8	209.15	209.18	209.17	210.01	209.04	210.51	208.81	209.71	210.38	209.69	209.89	208.5	208.74	209.98	209.19	208.52	210.3	208.85	208.93	210.41	210.18	210.54	209.21	209.81	208.53	209.45	209.34	209.73	210.7	209.03	210.12	210.67	209.77	209.98	209.68	209.07	210.33	209.33	207.87	210.11	209.15	209.88	209.34	208.45	208.78	209.35	210.62	209.27	209.8
211.52	211.42	210.92	211.77	210.82	212.36	211.05	212.05	211.74	211.75	212.44	211.14	212.26	212.14	212.17	211.62	210.71	212.26	211.32	212.28	211.4	211.95	212.13	212.08	210.85	212.04	211.34	212.1	210.88	212.16	211.29	211.52	211.1	211.69	211.43	211.41	211.66	212.26	212.3	210.74	212.74	210.85	211.54	211.26	211.69	212.59	212.39	211.9	211.5	211.89
214.11	213.34	213.96	213.55	212.83	213.35	213.11	212.31	213.03	213.48	213.1	212.73	214.16	213.07	213.4	213.77	212.77	211.93	213.89	213.36	212.07	212.8	212.65	212.94	213.42	213.51	212.58	212.35	211.78	213.11	213.03	213.26	212.7	212.41	212.48	212.79	212.94	212.35	213.26	213.3	213.35	212.58	213.75	212.63	212.61	214.18	213.61	212.29	213.31	212.97
204.92	203.17	203.95	204.23	203.59	204.62	203.17	202.75	203.81	203.22	203.96	202.44	203.67	203.86	203.63	204.67	203.32	203.5	203.83	203.78	202.74	202.98	202.17	203.52	202.94	204.07	204.12	202.53	204	203.44	203.76	203.76	203.49	204.19	203.14	202.71	203.58	204.83	203.5	204.45	204.29	203.57	202.98	202.97	203.82	204.01	204.25	205.35	203.06	203.06
209.33	209.51	210.39	209.26	209.39	210.41	208.5	210.13	209.63	210.06	209.31	208.73	209.14	209.22	209.52	209.69	209	209.18	208.6	209.81	208.92	210.09	210.18	208.56	209.3	209.38	209.05	209.16	210.07	208.98	209.58	209.84	207.84	208.46	209.32	210.36	210.09	209.19	208.63	209.84	209.31	209.04	210	209.93	208.52	209.82	208.5	209.79	209.81	208.84
202.05	202.96	203.91	204.3	203.06	203.33	202.96	201.92	202.83	203.16	204.19	202.81	203.79	204.14	202.53	203.7	203.86	202.59	202.96	202.46	203.83	203.5	203.36	202.94	204.46	202.96	203.15	203.19	203.78	204.21	203.61	203.37	202.91	204.73	203.52	203.41	202.83	203.65	201.72	203.22	203.11	203.36	204.06	203.84	201.99	203.53	203.1	202.56	203.41	202.75
213.55	213.09	213.2	213.21	213.24	214.36	212.28	212.73	213.6	213.94	212.3	214.01	214.34	213.93	212.41	213.16	212.66	213.38	213.66	213.75	212.43	212.67	212.55	212.61	213.26	213.03	213.01	213.07	213.48	213.01	213.09	213.21	212.71	213.58	212.6	213.35	213.48	212.76	212.17	213.03	212.6	212.43	213.07	213.07	214	211.97	212.43	212.94	212.74	212.18
197.26	198.34	197.66	197.69	197.86	198.05	198.41	198.05	198.41	198.31	198.22	197.11	197.33	197.27	198.63	198.56	198.14	197.76	198.56	199.59	197.38	199.57	198.1	198.53	198.93	198.4	198.41	198.71	198.85	198.2	198.37	197.1	198.35	198.26	198.6	197.56	197.34	197.22	198.11	198.65	197.89	198.06	197.89	198.35	198.01	198.31	197.37	197.44	197.55	197.91
210.11	208.54	208.04	209.85	208.61	208.39	209.85	208.54	209.68	209.42	208.63	207.68	208.51	209.74	209.06	207.81	210.08	207.37	208.35	209.04	207.52	209.66	208.53	208.32	209.44	208.05	209.42	209.89	208.78	209.75	209	207.67	208.62	207.82	210.21	208.22	209.18	209.65	209.25	209.07	207.94	208.31	209.55	208.9	207.73	208.86	208.24	208.89	207.36	209.05
199.72	198.66	199.48	198.44	198.01	197.93	199.1	198.02	198.3	197.92	199.14	197.23	198.8	198.49	197.88	197.54	197.84	198.53	197.95	198.83	198.8	199.29	198.83	198.82	199.27	198.95	199	197.61	199.43	198.04	198.91	197.84	199.64	198.42	199.39	199.15	198.76	198.89	199.72	199.06	198.02	199.83	198.73	197.86	198.9	197.35	198.73	199.68	198.88	198.51
200.31	199.17	200.97	199.73	200.1	201.22	200.45	200.39	200.25	199.55	200.36	200.02	199.52	200.88	200.78	199.69	200.3	199.38	201.15	201.28	200.42	199.03	199.53	200.88	199.92	199.45	201.15	198.9	200.46	199.89	200.5	200.08	200.98	200.4	199.25	200.84	198.72	200.89	200.18	201.33	201.12	200.27	200.11	200.84	199.6	200.02	200.7	200.15	201.1	200.73
211.39	211.52	212.27	211.9	212.39	211.81	212.97	212.62	212.48	212.06	211.62	212.51	211.03	210.57	210.61	210.9	210.84	211.84	211.82	212.34	212.79	211.65	211.49	211.13	212.04	211.69	212.43	211.63	211.07	211.7	211.1	211.35	212.49	212.29	211.04	211.73	211.84	212.01	212.34	211.83	212.4	210.76	211.79	212.43	211.84	211.92	212.81	211.01	210.85	211.74
201.09	201.21	201.13	200.48	201.87	200.48	199.97	200.69	200.53	199.04	200.42	201.51	200.6	199.35	199.52	199.88	199.02	200.48	199.63	200.42	199.65	198.86	200.45	199.61	200.92	200.57	199.84	199.73	200.18	199.5	201.06	199.68	200.39	200.68	201.46	199.68	200.58	200.32	201	199.17	198.92	199.11	199.63	201.16	199.84	200.85	200.06	200.11	200.66	200.05
217.73	217.35	216.75	216.66	216.5	217.14	217.14	217.24	217.22	217.53	217.01	216.8	216.83	216.54	217.55	216.21	217.3	216.19	217.31	217	217.17	217.43	217.17	216.55	216.71	217.38	217.48	217	217.63	216.79	216.79	217.11	217.34	217.12	217.55	216.71	217.91	216.94	218.42	217.06	216.34	216.58	217.14	215.8	216.24	218.07	216.9	216.4	217.73	218.01
207.99	208.57	208.15	208.01	207.83	206.9	207.35	207.79	206.83	208.1	208.47	208.11	209.02	208.01	207.85	209.22	208.31	207.83	207.75	207.11	207.78	207.95	206.42	207.66	208.08	207.8	208.35	207.18	206.53	206.66	209.27	207.9	208.27	207.73	207.7	207.77	206.91	208.46	209.14	207.04	208.41	208.27	207.62	207.68	208.47	208.28	208.41	208.74	208.27	207.36
208.08	207.98	208.09	210.36	208.38	208.44	208.26	208.38	208.44	209.01	209.46	209.04	208.66	208.88	207.89	208.6	207.88	208.62	207.71	208.61	209.51	208.32	208.58	208.26	209.38	207.91	207.04	208.44	208.53	208.85	209.15	209.93	208.15	208.95	208.71	208.31	208.76	207.33	208.48	209.05	207.81	207.54	208.29	208	208.13	208.39	207.31	208.2	208.39	208.44
203.42	205.47	203.89	204.07	205.54	204.88	204.66	204.96	204.96	205.01	204.57	206.05	206.84	205.61	204.12	204.15	205.64	205.2	204.03	204.61	204.24	205.27	204.92	203.89	205.56	205.54	205.58	204.94	204.85	204.36	204.68	204.61	205.09	205.16	205.18	205.31	204.47	204.09	205.35	204.46	203.89	204.54	203.83	204.16	204.66	201.78	204.81	205.59	205.05	204.63
203.02	202.63	204.12	203.31	205.22	203.84	202.66	203.06	203.36	203.83	202.73	203.52	203.78	203.58	203.17	203.54	204.17	204.34	202.49	202.06	203.54	204.09	203.91	203.55	204.46	205.46	202.59	204.25	203.01	203.94	204.66	204.49	203.94	203.44	203.26	204.45	203.94	203.88	202.92	203.88	205.16	202.58	204.08	204.01	201.9	204.23	204.74	202.31	203.19	204.03
208.08	208.6	207.46	209.1	207.89	209.24	208.49	207.41	207.43	208.38	209.09	208.63	209.39	209.07	207.29	209.25	208.87	209.3	208.58	209.28	208.89	208.4	207.81	209.77	209.06	208.66	208.92	208.22	208.94	208.45	208.68	209.11	207.79	208.74	208.84	209.18	207.88	209.38	208.69	208.08	209.62	209	208.19	209.52	209.06	208.22	208.9	208.32	208.81	208.33
207.93	208.5	207.92	208.9	209.3	209.57	208.81	208.67	208.73	209.1	209.14	209.78	209.58	208.32	209.98	209.79	209.13	208.75	209.71	209.44	209.49	209.06	209.69	209.16	208.55	208.65	209.89	208.78	208.33	208.82	208.05	207.97	208.83	208.52	209.35	209.79	208.09	209.35	208.23	208.5	208.55	208.54	208.9	209.3	209.51	207.59	208.75	209.63	208.72	209.26
210.47	211.29	210.86	212.58	211.93	211.87	212.17	212.02	210.44	210.91	211.91	210.66	211.45	212.59	210.64	211.07	211.99	212.05	210.69	210.68	210.72	212.16	211.72	211.28	211.93	211.3	211.43	212.58	210.77	211.68	211.5	211.12	211.73	211.33	210.49	211.4	211.71	211.35	212.12	211.6	211.73	212.16	212.18	211.57	211.05	211.76	212.64	211.58	212.73	210.89
216.83	218.4	217.53	217.8	217.85	216.63	217.75	218.32	218.57	217.42	216.91	218.06	218.61	216.99	218.88	216.04	218.14	217.45	217.61	217.81	217.81	217.52	218.13	217.88	217.6	218.58	218.17	218.13	217.58	217.8	216.77	219.07	217.7	217.49	218.82	217.53	217.58	218.9	217.68	217.04	218.48	217.41	218.32	217.12	218.39	217.21	217.19	217.35	217.94	217.77
204.6	205.76	204.83	204.16	203.9	204.9	204.82	205.04	205.92	204.19	204.39	205.01	204.51	205.49	204.93	205.89	204.31	204.33	205.09	205.12	204.83	203.02	205.25	203.57	205.13	204.17	204.05	204.17	203.39	203.62	205.21	203.81	205.79	206.2	204.86	205.01	205.01	204.46	205.43	205.07	204.95	204.23	205.33	204.19	204.97	205.36	203.68	204.22	205.36	204.68
199.63	198.29	198.97	199.47	199.04	199.55	199.44	199.69	198.88	198.45	198.87	200.01	199.75	199.03	199.42	199.54	200.09	198.94	199.31	199.65	200.57	199.34	199.25	199.28	200.26	199.78	200.9	200.32	199.84	198.84	199.07	198.55	199.19	200.06	198.57	199.53	199.42	198.93	200.24	198.16	200.28	200.03	199.64	199.43	199.77	200.17	199.72	198.82	198.58	200.06
211.44	211.44	211.91	212.13	211.55	213.09	211.75	212.09	211.9	211.74	211.58	211.61	211.71	211.86	210.7	211.85	211.53	210.59	211.36	210.85	210.79	211.29	212.6	212.95	211.44	211.42	211.33	212	212.38	211.83	212.7	210.43	211.51	210.87	211.13	212.64	211.78	211.44	210.91	212	212.12	210.89	211.49	212.17	211.07	210.89	213.39	211.58	210.8	211.4
199.15	198.36	199.78	199.24	199.37	200.01	200.38	199.47	199.21	199.63	199.61	200.04	198.82	199.64	199.71	198.81	199.88	199.49	199.35	199.84	199.51	199.9	199.21	199.57	199.06	198.65	199.53	198.6	199.64	199.42	199.8	200.29	198.91	197.8	199.02	199.6	198.05	199.06	199.36	199.52	200.46	199.44	198.99	199.87	199.08	198.54	198.88	200.03	198.13	199.16
212.83	213.38	212.73	213.78	211.8	213.77	212.46	213.87	212.44	213.59	213.4	212.77	213.26	213.36	211.81	212.97	213.91	212.14	212.77	213.17	212.46	213.49	212.23	211.9	211.96	213.76	213.4	212.61	212.48	213.66	212.57	212.07	212.8	212.75	211.89	213.71	213.37	212.73	212.79	213.83	213.54	214	215.22	212.06	213.58	213.06	213.49	213.43	212.22	211.83
200.77	201.17	201.11	201.95	200.8	202.44	201.03	200.06	201.13	200.45	200.93	200.86	200.68	200.43	201.08	200.71	200.98	201.68	200.41	201.33	201.65	201.08	201.83	201.5	200.9	200.84	201.19	202.64	200.33	201.97	201.25	201.38	200.26	200.17	201.57	201.84	202.92	200.74	201.03	201.05	200.6	202.08	201.07	202.6	200.89	200.45	200.68	201.97	200.91	199.6
209.32	209.37	210.18	210.57	209.23	209.87	210.53	209.16	208.82	209.32	208.99	209.88	210.05	209.14	209.45	208.79	209.42	209.85	209.77	210.08	211.21	210.12	209.07	209.35	209.55	209.3	210.16	209.87	209.77	209.81	209.49	209.76	209.53	210.16	209.93	209.59	208.61	210.71	209.45	209.88	209.41	208.9	209.53	209.24	210.57	208.71	209.14	210.89	209.97	210.69
200.63	200.28	200.03	199.98	199.67	201.1	200.73	199.4	199.27	200.86	200.33	199.47	199.95	201.08	200.19	199.03	199.83	200.7	200.33	201.07	200.56	200.35	199.73	198.43	200.97	199.8	199.72	199.98	199.65	199.28	199.62	200.87	199.96	201.26	199.24	199.56	200.64	200.45	200.16	200.45	199.37	201.52	199.8	200.26	200.53	200.07	200.22	200.76	199.98	199.77
202.34	202.97	202.44	202.5	202.44	203.5	202.18	202.48	202.62	202.86	202.19	202.05	203.33	202.28	202.56	202.26	204.03	202.3	202.97	202.65	203.52	203.15	202.28	203.27	202.39	202.22	202.12	202.46	202.81	203.85	202.35	202.63	203.29	202.62	202.27	201.95	203.28	202.8	201.87	202.62	202.29	202.99	202.14	202.51	201.83	201.89	202.32	202.29	202.9	203.01
201.11	200.24	201.4	199.63	200.31	199.61	199.93	200.82	200.65	200.43	201.44	200.79	200.26	200.4	200.96	200.2	199.49	200.19	199.82	200.36	200.93	200.05	199.38	200.44	200.26	200.18	200.23	200.61	199.6	201.49	200.57	200.03	201.21	200.83	201.19	200.69	199.81	201.31	200.77	200.78	200.81	201.04	200.06	199.48	200.26	200.25	199.37	200.89	201.59	200.85
207.44	208.2	208.56	207.17	207.18	208.08	207.44	209.16	207.07	206.91	207.72	207.06	207.95	208.21	207.72	208.43	206.86	207.09	208.66	208.24	207.9	207.88	208.39	206.88	208.56	207.77	207.77	206.51	206.93	208.06	208.54	208.61	208.62	207.84	206.83	208.57	208.25	208.6	207.36	206.96	207.3	208.15	207.83	208.81	207.47	207.25	208	208.03	207.81	207.76
207.4	206.59	207.73	207.92	207.28	206.98	208.56	207.9	207.72	208.3	209.5	207.8	208.06	208.34	208.95	207.43	208.38	207.49	208.04	208.07	207.17	208.26	206.87	208.04	207.59	207.57	207.5	206.82	207.35	207.35	207.51	207.53	206.85	207.6	206.53	208.08	208.3	207.2	207.84	207.94	206.96	207.34	207.94	207.43	207.4	206.76	207.39	205.59	207.54	207.79
212.64	212.92	211.58	212.03	211.29	211.6	211.75	211.15	210.92	212.49	212.04	211.46	211.83	211.36	212.04	211.64	211.24	211.55	212.13	212.13	212.09	211.43	211.48	211.36	211.26	212.43	211	211.66	211.93	210.32	212.14	212.1	212.22	212.62	212.31	210.33	211.83	211.58	211.67	212.04	211.5	211.2	210.99	212.91	210.94	211.47	212.56	211.38	211.52	211.17
218.06	217.02	218.29	217.92	217.71	217.95	218.43	217.64	217.63	218.13	218.2	216.23	217.75	217.83	217.53	217.96	217.04	216.88	217.78	218.21	218.89	218.12	217.16	217.26	217.5	218.13	217.14	218.31	218.8	217.34	217.49	217.45	218.54	217.45	218.46	217.05	217.8	218.65	217.28	218.42	218.51	217.29	218.25	218.47	218.01	217.95	218.41	218.24	219.31	217.38
203.79	204.06	204.65	204.05	203.97	204.07	202.95	203.9	203.85	203.04	203.89	204.65	203.76	204.69	203.88	203.26	203.75	204.01	202.47	204.56	203.78	203.15	203.43	203.77	203.72	203.57	204.27	204.52	203.05	204.14	204.04	204.1	203.38	203.62	204.52	203.1	204.75	204.25	203.56	204.01	203.94	204.18	204.49	204.3	203.95	203.06	203.04	203.77	203.23	203.99
206.93	208.64	207.98	207.56	207.58	208.23	206.91	208.08	208.26	207.6	207.34	208.04	208.19	208.98	208.9	207.8	207.75	208.09	207.92	206.61	207.99	207.56	207.31	207.63	208.4	206.88	209.04	207.71	206.48	207.55	208.74	206.91	207.66	207.51	208.38	208.69	208.97	207.99	207.77	207.6	208.1	207.22	208.57	207.91	207.67	208.82	208.46	207.57	208.19	208.04
208.52	209.69	208.99	208.83	208.1	207.91	208.38	208.58	208.45	208.8	208.67	207.71	208.26	208.16	208.29	208.28	209.46	207.61	208.5	208.38	208.17	208.5	209.31	208.1	207.71	208.79	209.17	207.97	208.24	208.03	208.17	208.05	207.89	208.07	208.35	208.39	208.46	208.61	208.08	208.19	208.52	208.81	208.94	208.36	207.7	209.07	208.32	208.98	209.12	208
212.72	212.69	212	212.94	213.87	212.12	212.73	213.52	212.88	213.17	213.73	213.33	212.18	212.23	212.17	212.92	211.82	214.41	213.54	213.4	212.62	212.24	212.72	213.24	212.91	214.61	212.41	213.37	213.57	211.18	213.39	212.22	213.32	212.85	213.65	212.26	212.68	213.34	212.64	212.01	212.91	212.44	214.73	212.85	211.98	213.76	211.4	212.19	213.57	212.97
213.33	213.76	213.26	213.71	213.37	213.23	213.28	213.66	214.43	212.77	214.24	214.06	213.07	214.45	212.41	214.8	214.76	213.34	214.58	213.71	213.31	213.56	212.24	213.44	212.57	212.9	214.57	213.64	214.34	214.13	213.73	214.56	213.83	214.7	211.89	212.83	213.51	213.16	214.63	213.09	213.42	214.3	214.32	214.02	213.36	214.19	215.11	214.06	213.97	214.16
208.13	208.71	209.07	207.35	208.98	208.02	208.16	208.77	209.61	209.26	208.06	208.84	209.08	209.08	207.87	209.26	208.36	208.44	208.04	207.57	208.9	208.26	208.7	208.58	208.55	208.95	208.14	209.57	208.63	209.2	208	208.49	209.45	209.12	208.53	208.18	208.42	208.77	209.4	208.59	208.65	207.86	208.62	209.21	208.63	207.82	209.61	208.83	209.4	208.54
203.42	202.07	203.39	202.5	203.23	203.22	203.24	202.72	202.68	203.34	203.63	202.33	202.02	203.39	203.65	201.87	203.23	203.71	202.8	203.47	204.56	203.41	203.54	202.74	204.15	203.21	203.98	202.75	203.51	203.26	203.88	204.01	203.04	202.52	203.98	204.2	203.06	203.44	203.82	202.36	202.5	203.53	202.57	203.03	203.02	202.98	202.93	203.6	203.87	202.5
208.65	209.38	209.48	207.98	209.28	209.56	208.9	207.73	209.54	208.51	208.86	208.32	208.74	208.33	209.52	208.96	209.45	209.14	208.69	208.24	207.98	209.24	208.99	209.54	210.85	208.03	209.4	207.8	208.71	209.12	208.51	208.77	208.96	208.74	209.46	208.45	208	209.84	209.15	208.96	210.11	208.57	208.46	208.09	207.86	208.96	209.13	207.84	208.49	208.48
209.75	209.39	209.78	208.97	209.89	209.78	209.98	209.7	209.79	210.95	209.61	210.55	209.59	209.7	210.5	208.76	210.77	208.74	209.18	209.95	208.6	210.08	209.77	211.07	210	209.4	209.53	209.89	210.01	209.82	210.83	209.81	210.06	208.87	210.08	210.58	209.41	210	209.12	209.31	209.05	207.84	210.17	210.51	209.41	209.9	209.55	209.88	209.16	209.44
209.1	209.44	210.2	208.88	209.4	209.51	209.18	209.42	209.03	209.2	209.6	210.21	209.28	210.28	209.52	209.2	210.04	208.84	207.86	209.59	209.6	209.06	209.61	209.68	208.72	209.43	209.49	210.34	209.86	209.79	208.86	209.09	209.73	209.3	209.18	208.63	210.23	208.86	209.15	208.65	209.39	209.69	209.89	208.98	209.69	210.16	210.16	209.03	209.99	210.3
203.85	202.84	203.88	203.84	204.19	203.11	204.07	202.88	203.62	204.35	203.57	203.43	202.63	202.95	203.47	203.16	202.96	201.35	203.54	202.77	203.75	204.07	203.04	203.08	203.01	203.91	202.25	203.49	203.38	203.5	202.87	203.02	202.63	202.99	202.85	203.04	202.7	203.27	202.36	203.11	203.71	202.62	202.98	202.71	204.01	202.9	201.97	203.03	203.76	202.8
199.27	199.98	200.05	199.23	199.39	199.51	199.63	199.31	199.66	200.16	199.89	199.79	199.47	198.68	199.2	199.24	200.09	200.06	199.84	199.78	200.63	200.06	201.05	199.08	198.26	201.07	200.49	199.04	198.45	200.05	198.26	198.58	200.27	199.61	199.07	199.95	199.26	200.07	198.57	199.66	198.98	200.44	199.79	199.06	200.86	200.64	198.81	200.76	199.82	199.41
211.84	211.58	211.32	211.7	211.12	211.85	212.35	211.08	211.19	213.3	211.7	211.74	213.55	210.83	210.79	211.63	211.71	212.1	210.62	211.29	210.32	210.79	211.02	212.05	211.27	211.63	211.39	209.89	212.18	211.92	211.41	211.29	210.95	212.14	211.29	211.32	211.33	211.75	211.93	211.89	211.42	212.38	212.06	211.94	211.62	211.83	211.48	211.31	211.17	211.19
203.81	203.04	203.79	203.23	204.27	203.61	203.49	204.13	204.26	202.83	204.84	204.22	204.28	203.42	203.64	203.59	204.1	203.22	202.69	205.05	204.21	203.32	203.32	203.87	203.99	203.03	203.83	203.8	202.89	203.99	204.58	204.42	204.09	202.92	203.95	203.27	203.64	203.96	204.33	204.35	202.79	202.84	204.06	204.38	203.9	203.84	203.77	205.17	204.23	204.33
217.64	217.1	216.63	216.93	217.21	218.48	217.26	216.83	215.61	217.5	217.93	216.59	216.83	217.29	218.11	215.84	217.4	216.32	216.6	217.29	216.7	216.34	216.79	217.17	217.81	216.67	216.92	216.55	216.62	217.3	216.9	219.31	216.93	217.6	217.6	216.76	216.49	216.97	217.53	215.97	217.21	217.26	215.46	217.47	216.73	217.42	216.42	217.7	216.28	217.52
200.84	200.09	201	200.17	199.69	200.76	199.95	200.34	200.18	199.8	200.76	200.85	200.42	200.01	200.66	200.61	200.52	199.45	200.34	200.19	199.36	199.76	200.8	200.34	199.57	199.81	200.59	200.71	200.93	200.71	200.49	199.77	201.22	200.6	200.16	199.93	200.63	199.91	200.47	200.19	201.17	200.8	199.01	198.57	200.9	201.12	199.58	200.65	200.47	201.11
195.04	194.45	194.11	194.55	195.57	195.56	195.44	195.69	195.51	195.18	194.98	195.43	195.42	195.15	194.86	194.64	193.83	195.16	196.16	195.06	195.37	194.89	194.75	195.91	195.57	195.38	194.92	195.02	195.18	195.91	196.03	195.33	195.17	195.05	195.25	196.14	194.83	196.83	194.63	195.33	195.47	196.15	194.56	194.99	195.49	195.56	195.33	194.41	194.15	194.97
211.33	211.74	211.24	211.78	211.83	211.4	211.42	212.09	211.83	210.63	211.39	211.72	212.32	211.01	210.97	211.02	210.41	211.17	210.97	211.61	212.76	211.96	210.56	212.19	212.07	211.59	212.16	211.98	211.97	212.02	212.37	211.48	212.05	212.16	212.17	211.74	211.22	211.23	212.11	212.12	211.45	212.2	210.37	212.35	211.53	211.37	212.04	211.36	211.01	210.08
211.35	211.27	212	211.04	211.88	211.43	211.66	212.08	213.14	211.32	212.37	212.29	211.06	212.95	212.37	210.86	211.74	211.88	211.66	211.04	211.68	210.62	210.04	212.55	211.9	211.54	211.06	211.24	212.04	211.95	211.83	211.84	211.31	211.02	212.14	212.43	211.62	212.3	211.95	211.93	212.1	211.98	212.13	212.4	212.19	211	211.54	210.85	211.53	212.07
200.2	200.28	198.74	200.29	200.42	200.76	200.4	200.09	200.25	201.44	199.67	200.75	199.74	201.02	201.01	201.09	200.02	200.66	200.54	200.92	200.48	200.77	200.85	200.43	200.54	199.91	200.96	200.43	200.96	200.61	199.57	200.36	199.11	198.87	200.04	201.76	200.21	200.98	200.32	201.3	201.12	200.38	200.14	200.9	199.45	199.3	200.38	199.5	200.66	200.14
208.01	207.64	207.02	207.64	208.37	207.96	207.63	208.05	208.33	207.68	207.28	208.06	208.43	207.24	207.52	207.49	207.92	207.13	207.74	207.82	206.66	207.87	208.05	208.08	207.71	208.67	207.83	207.96	208.16	207.18	208.48	208.79	207.53	207.62	207.65	207.59	207.18	208.68	207.35	208.39	207.58	208.52	208.24	207.99	207.83	207.58	207.86	207.24	207.48	208.06
204.61	205.12	203.96	204.87	204.92	205.95	204.12	203.63	205.16	204.93	204.86	204.71	203.63	204.08	203.38	205.19	204.64	204.11	202.62	203.58	204.88	204.07	204.52	205.05	203.86	205.61	205.16	204.34	205.4	204.98	204.54	205.16	205.16	204.22	205.3	204.37	204.16	204.14	204.31	203.47	204.39	205.08	204.61	203.94	204.28	204.63	205.81	205.18	204.6	204.82
203.63	203.93	203.58	202.74	202.73	204.25	203.29	203.07	203.77	203.17	202.9	204.16	203.81	203.76	203.39	203.7	204.4	203.93	203.53	204.49	203.32	203.61	202.81	203.9	203.75	203.16	203.73	203.7	203.02	202.99	203.25	203.98	203.56	204.01	203.71	203.97	203.2	203.92	203.67	203.56	203.65	204.06	202.68	203.36	203.4	203.68	202.83	203.67	203.83	202.55
213.33	213.5	213.23	213.01	213.48	212.99	212.24	212.87	213.7	213.33	213.04	212.52	213.05	212.78	212.15	213.69	213.4	212.54	213.08	212.65	212.5	213.09	212.28	213.34	212.27	212.89	213.71	212.79	213.02	213.25	212.97	212.91	213.27	214.41	213.43	213.91	213.25	211.82	214.42	213.33	213.19	213.17	212.62	213.26	214.23	212.98	212.55	212.72	213.43	214.11
193.52	194.81	193.53	193.57	194.94	194.29	194.58	196.36	194.56	194.51	193.72	193.88	194.36	194.22	194.07	194.16	193.88	194.39	193.79	194.02	194.02	194.63	194.35	193.24	195.09	194.11	193.06	194.11	194.32	195.65	195.67	194.65	194.52	194.13	194.54	194.11	195.29	194.06	194.85	194.47	194.31	195.25	194.7	193.19	194.01	192.23	194.19	194.43	194.5	193.93
203.45	205.01	204.95	204.71	204.67	204.5	204.73	205.06	203.41	204.87	204.39	204.92	204.18	204.84	204.13	203.9	205.92	204.8	205.39	204.45	204.58	204.88	204.31	204.8	204.53	204.66	204.36	204.06	205.39	204.76	204.55	204.04	204.43	204.54	204.96	205.52	204.46	204.57	204.96	204.59	204.53	204.96	205.14	204.61	204.51	204.19	205.05	205.21	205.04	205.56
205.09	204.2	202.7	202.82	203.74	204.98	204.67	203.29	204.29	203.23	202.96	203.41	204.29	204.02	202.49	204.14	202.94	203.48	202.74	203.77	203.02	202.67	204.74	204.2	203.56	202.39	204.56	204.04	204.06	203.8	204.39	203.87	203.67	204.29	205.55	205.07	204.12	204.13	204.57	204.91	203.76	203.94	203.37	203.56	204.06	203.09	204.01	203.32	205.04	203.9
211.74	211.31	211.53	211.43	211.41	210.86	211.57	212.37	212.47	210.91	210.96	211.02	211.46	212.27	211.06	212.16	212.47	211.43	210.95	210.58	212.03	211.67	210.63	212.3	211.54	211.75	210.99	211.05	212.34	211.26	211.44	211.86	213.16	211.64	211.91	211.84	211.62	211.2	213.04	211.54	211.43	211.98	212.01	210.01	211.59	210.36	212.53	211.8	210.93	211.78
208.34	207.25	207.81	207.47	207.68	207.54	206.86	207.65	207.06	207	207.44	207.66	207.22	208.48	206.84	206	207.47	208.55	207.19	206.03	206.47	207.57	206.94	208.31	207.49	207.36	207.06	208.45	208.25	208.04	207.81	207	207.96	208.15	206.93	206.98	207.08	208.84	207.79	207.19	208.36	207.78	206.71	207	207.49	207.27	207.08	207.5	207.4	209.39
194.1	193.98	193.75	194.66	194.13	193.5	194.69	194.67	191.71	193.37	194.07	191.85	194.18	193.46	193.78	193.08	193.74	194.95	193.75	194.22	194.03	194.74	194.63	194.41	195.02	194.29	193.65	194.57	194.26	194.52	194.85	194.18	193.41	194.81	194.39	195.04	195.38	193.9	194.2	194.03	194.57	194.05	194.31	193.64	193.04	194.36	194.21	194.37	195.12	194.82
202.17	203.26	203.36	203.17	203.51	204.32	203.59	204.31	203.47	203.38	203.15	203.08	203.53	203.28	203.16	202.18	202.26	203.61	203.3	203.56	201.97	204.76	203.61	202.89	203.64	202.77	203.25	203.76	203.27	204.2	202.92	204.44	202.96	203.23	202.65	202.97	202.89	203.96	202.35	202.93	202.98	202.68	204.28	202.55	203.26	204.31	203.05	203.47	203.13	203.49
208.71	208.17	208.8	207.83	207.13	208.41	206.85	208.13	207.86	207.58	208.16	207.92	207.57	207.25	205.98	208.29	207.79	207.86	208.35	207.8	207.86	208.02	208.19	206.95	208.13	206.79	208.01	208.91	208.91	207.76	207.33	207.88	207.41	208.28	206.74	206.56	208.58	208.35	207.73	206.91	207.17	208.44	208.22	208.81	208.64	208.69	207.89	207.26	207.95	207.8
200.86	199.78	199.74	199.76	199.38	200.03	199.88	199.59	198.69	200.26	199.49	199.44	199.28	199.03	199.01	199.73	199.45	198.91	199.46	200	199.98	199.29	199.51	199.15	200.75	199.82	199.94	199.6	200.83	200.15	198.87	199.2	200.73	198.49	200.21	200.59	200	199.85	199.17	199.14	200.07	199.78	199.05	199.47	200.41	199.12	198.46	199.66	199.76	200.75
210.93	211.75	212.47	212.43	211.14	212.17	211.87	212.58	211.31	211.39	212.29	211.88	210.74	210.66	211.79	211.5	211.9	211.85	211.69	211.91	210.42	210.82	211.61	210.52	211.61	210.77	212.36	210.24	211.52	211.78	212.71	211.12	212.24	212.74	210.5	211.63	211.36	211.96	211.97	211.69	211.87	211.91	211.82	211.3	210.97	211.21	212.61	212.76	210.7	211.68
211.63	212.01	211.32	211.65	211.01	210.1	212.15	211.87	212.36	211.24	211.44	210.99	211.14	211.87	211.61	210.52	211.95	211.78	211.85	211.34	211.24	211.71	211.86	212.05	210.99	211.46	213.13	211.54	211.12	211.68	211.51	211.82	211.89	211.16	210.65	210.88	211.67	211.22	212.09	211.51	213.27	211.29	212.22	212.45	210.68	211.64	212.19	212.01	211.55	211.73
199.66	200.85	200.17	200.54	200.27	199.57	200.62	199.77	200.43	200.08	200.07	200.24	200.02	200.14	201.1	200.09	199.93	199.24	200.24	200.13	200.1	200.36	200.21	200.97	200.13	200.12	200.31	199.59	201.19	201.11	200.26	201.14	199.78	199.76	200.47	200.75	199.89	200.69	200.88	200.26	201.16	199.95	200.97	199.95	201.32	200.54	200.69	199.74	200.55	200.62
209.24	208.52	208.76	208.25	207.78	208.83	208.33	208.59	208.11	207.79	209.81	208.26	209.05	208.06	209.16	209.98	208.95	208.84	208.27	209.61	209.33	208.35	209.27	208.49	208.59	209.15	209.7	208.97	208.14	207.4	208.8	208.41	208.83	208.03	208.64	207.99	209.58	209.34	209.49	208.8	209.01	209.53	208.47	208.81	208.47	209.41	208.35	207.72	208.7	208.43
200.72	199.95	199.88	199.2	199.15	200.29	200.25	199.82	200.35	199.39	200.68	200.11	201.04	200.87	200.79	201.11	200.86	200.12	200.28	201.19	200.57	200.51	199.8	200.51	200.83	200.74	199.31	200.39	199.93	200.06	199.72	199.88	200.43	201.18	200.15	199.25	198.59	199.92	199.27	200.44	200.58	200.12	199.75	200.67	200.19	200.66	201.02	198.95	201.26	199.55
212.02	211.29	210.93	212.56	211.58	212.06	211.71	211.73	211.21	210.59	211.83	212.42	212.2	211.75	211.08	210.85	212.4	211.15	211.18	211.98	211.35	211.31	211.59	212.23	212.12	210.91	211.43	211.9	210.72	210.89	212.22	211.72	212.45	211.02	212.31	213.07	212.08	211.83	211.73	210.57	211.82	212.49	211.33	210.99	211.5	209.92	211.52	212.22	212.29	211.61
204.24	203.03	203.53	202.89	203.75	202.9	204.62	203.57	203.57	202.88	203.79	204.13	203.98	203.13	202.1	203.81	203.81	203.96	203.93	202.37	203.93	204.94	203.63	203.29	203.11	203.83	202.79	203.49	203.7	204.19	203.32	203.46	203.45	203.66	203.96	204.01	203.15	202.73	204	204.28	202.8	203.29	203.17	203.83	205.04	204.45	203.01	202.99	203.05	203.51
216.97	217	217.47	217.57	218.29	217.45	216.99	218.42	216.9	218	218.44	217.93	217.2	216.89	217.63	217.7	218.46	218	217.8	217	218.89	217.64	218.69	217.29	217.86	217.55	216.67	217.28	218.47	218.65	218.13	218.39	218.25	217.85	217.92	217.12	217.7	218.65	217.15	218.26	216.92	217.99	217.61	217.13	218.6	218.18	218.5	216.95	217.59	218.15
209.36	208.28	208.47	209.41	209.1	208.87	207.89	209.18	208.13	208.75	208.62	208.08	208.92	209.82	209.04	208.19	208.93	208.3	209.05	209.83	208.82	209.18	209.39	208.96	208.18	209.41	208.37	209.02	209.16	209.11	208.42	208.37	208.33	208.76	209.68	208.65	208.95	209.45	209.65	208.64	207.67	208.13	209.31	208.16	208.25	208.63	208.15	208.72	209.15	207.83
209.26	209.71	208.63	207.75	208.78	207.57	208.22	208.32	209.42	208.31	208.95	208.85	209.1	208.44	208.38	208.14	208.88	207.1	208.74	208.8	209.44	208.79	209.37	208.38	208.38	208.55	207.44	207.97	208.31	207.48	209.09	209.15	208.09	208.3	208.35	208.06	207.37	209.01	208.31	207.82	208.46	208.47	207.08	209.2	208	207.21	209.06	208.04	208	208.78
217.84	217.81	216.65	217.04	216.3	217.74	218.34	217.28	216.29	217.28	217.89	217.32	217.47	217.42	218.09	216.46	217.95	216.96	216.51	217.5	216.04	216.75	217.83	217.51	216.4	217.23	216.69	217.12	215.71	217.2	217.11	218.13	217.41	215.13	217.42	217.12	216.7	216.52	216.85	217.26	215.74	217.46	217.33	217.25	217.22	215.82	217.02	217.53	217.45	217.34
198.14	197.56	197.95	198.51	198.6	197.96	197.87	198.37	198.56	197.32	197.97	197.41	198.05	197.62	197.52	197.14	198.83	197.35	197.45	197.07	197.57	197.37	198.42	198.5	198.98	197.36	197.45	197.79	198.35	198.15	198.36	199.03	197.81	198.07	198.11	197.25	198.41	196.91	198.6	199.69	197.98	197.78	198.32	197.92	198.24	198.67	198.32	196.98	198.05	196.95
206.76	208.83	207.83	209.28	208.57	207.5	207.11	208.12	207.81	207.08	207.05	207.76	207.5	207.36	208.18	208	207.79	208.42	207.19	208.93	206.71	208.09	207.71	207.22	207.89	208.39	207.75	207.99	207.64	207.89	207.84	207.6	208.6	207.67	207.85	207.82	207.8	207.73	207.68	207.49	208.81	208.08	207.57	208.95	208.09	207.85	207.89	207.94	207.95	206.09
211.33	212.93	211.57	211.89	211.04	210.38	212.25	210.52	211.22	210.57	211.48	211.82	211.45	211.14	210.78	212.16	210.91	210.38	211.83	212.03	211.98	211.42	211.73	211.72	211.41	211.27	212.53	211.65	211.58	211.3	211.75	210.75	212.37	212.1	211.91	211.19	211.01	210.72	211.89	211.23	211.62	211.54	210.61	212.23	211.53	211.99	212.07	211.89	211.02	211.58
210.18	212.36	212.12	211.91	211.56	212.7	212.81	213.05	212.02	210.49	212.73	212.12	210.79	212.39	212.77	212.49	212.76	212.52	212.04	211.39	213.21	212.31	211.66	212.23	210.37	211.29	212.68	212.02	212.43	212.64	213.08	211.66	211.99	211.66	211.27	212.15	212.17	211.57	211.77	210.16	212.15	211.71	212.48	211.27	212.21	211.54	211.38	211.14	212.12	211.45
207.5	208.01	207.91	208.02	207.44	208.48	207.86	207.48	206.82	207.67	208.18	208.48	207.18	209.37	207.58	208.25	208.46	208.55	207.94	209.48	207.77	208.89	206.96	208.28	208.44	207.91	206.2	207.61	207.69	207.39	208.29	207.48	207.57	207.11	208.08	208.62	208.18	207.89	207.26	206.57	207.83	207.31	207.19	208.68	207.58	208.51	208.6	208.51	208.03	207.72
197.58	199.19	198.13	198.84	198.45	197.35	197.99	197.37	198.81	197.92	199.12	198.9	197.73	197.31	198.02	197.68	198.76	198.56	197.84	197.79	197.21	197.36	197.31	197.89	198.22	198.51	198.15	197.3	197.63	197.28	199.16	197.7	198.21	197.63	198.03	198.38	196.8	197.26	198.99	198.87	196.37	198.51	198.16	197.65	198.66	197.85	196.82	198.65	198.16	197.71
208.63	210.48	208.52	209.82	209.64	209.83	209.34	208.64	210.54	208.65	208.2	209.86	209.83	210.08	208.65	209.8	209.66	210.64	209.01	209.32	209.65	210.04	209.54	208.21	209.06	208.93	209.32	208.68	209.73	209.77	210.02	209.09	210.41	209.1	210.68	209.53	209.37	209.47	208.94	208.63	209.77	209.94	209.45	210.15	208.43	207.76	209.55	209.94	209.66	210.1
204	204.25	203.86	204	203.65	204.12	203.45	204.66	204.52	203.82	203.55	203.27	203.22	203.17	203.53	203.4	203.38	203.34	203	203.36	204.46	204.1	203.51	203.09	204.31	204.08	203.2	203.81	203.65	203.8	203.57	203.07	204.39	203.22	204.64	203.06	202.29	203.33	203.07	203.57	203.4	203.52	203.26	203.39	203.4	203.14	204.65	203.57	203.86	204.08
216.02	217.34	217.05	217.03	217.56	217.57	217.49	217.95	217.19	216.6	217.41	216.69	217.06	216.22	216.54	216.91	217.73	217.22	217.35	217.79	216.5	217.02	216.8	216.95	216.84	216.09	215.95	216.29	215.87	216.87	216.68	218	217.16	216.41	217.13	217.8	217.26	218.02	217.88	216.56	216.63	217.04	217.96	217.23	217.02	217.42	215.29	219.13	216.26	217.98
208.16	209.2	208.77	208.37	209.55	209.17	209.09	207.41	207.85	207.26	208.48	209.31	208.58	208.87	208.08	207.97	209.1	209.29	210.23	207.56	208.78	209.73	208.52	209.47	209.33	207.53	208.42	208.97	208.51	208.78	208.92	209.12	208.69	208.82	208.79	208.07	207.85	209.67	209.39	208.12	208.25	207.37	208.36	207.7	208.83	209.15	208.88	207.21	208.18	208.75
206.64	206.81	206.46	205.62	206.3	207.19	205.78	205.79	206.68	206.92	206.16	206.81	206.97	207.05	207.06	206.66	206.04	206.64	207.34	207.02	207.48	206.06	206.56	206.45	207.12	208.03	206.14	205.06	206.68	206.42	206.51	207.66	206.86	206.48	206.64	206.6	205.93	206.83	206.21	205.38	205.76	206.43	205.95	205.24	206.41	206.48	206.36	205.96	206.47	206.85
209.63	209.82	209.27	209.77	210.25	210.06	209.14	210.9	209.61	210.33	208.5	209.84	208.68	209.81	209.41	208.98	209.14	208.5	209.27	209.52	209.74	208.03	209.9	208.31	209.45	209.59	209.52	210.56	209.07	209.16	209.41	210.07	210.41	209.86	208.86	209.71	210.18	208.58	210.76	209.57	208.32	210.88	209.7	210.28	209.92	208.84	209.38	208.63	210.1	209.24
208.06	207.9	207.24	206.19	208.2	206.52	207.32	208.09	207.07	207.67	207.6	207.64	209.15	207.3	206.26	208.24	207.35	207	207.41	207.49	206.51	208.05	209.21	207.23	205.94	208.32	208.35	207.26	207.34	208.8	207.74	207.46	208.11	206.6	208.46	209.29	208.41	207.92	208.3	208.83	208.47	207.5	208.05	208.23	207.35	208.86	207.02	206.82	208.12	208.08
209.33	209.61	209.87	207.74	209.8	209.36	208.18	207.97	208.84	208.06	208.53	209.84	208.69	208.47	208.94	208.39	208.89	208.9	208	208.55	209.19	208.34	209.17	208.65	209.72	208.51	208.41	209.79	208.56	209.44	208.25	208.28	208.2	207.87	209.95	208.96	209.15	208.8	208.51	208.41	209.24	209.43	208.43	208.5	208.27	208.17	208.77	208.67	209.52	208.09
207.63	207.96	207.79	207.99	207.18	208.43	207.23	207.64	207.81	208.4	207.95	207.04	207.35	207.79	207.48	208.26	208.43	207.72	208.21	208.31	207.77	207.49	207.79	207.45	207.75	208.07	207.46	207.9	207.3	206.74	207.64	207.25	208.24	207.97	207.69	208.32	208.2	207.56	207.93	206.33	207	207.62	208.2	207.09	207	208.61	207.63	207.04	207.88	208.3
203.9	203.27	203.66	204.37	203.74	202.67	203.76	203.59	202.38	203.89	203.62	203.76	202.65	203.84	204.91	203.89	203.29	203.56	203.61	203.76	203.84	203.28	202.39	203.55	204.05	202.43	202.67	203.82	203.1	202.91	203.46	203.29	204.2	203.34	204.03	203.77	203.4	202.78	204.7	203.62	204.12	204.09	203.52	202.94	204.09	202.69	203.7	204.27	202.92	202.58
216.01	217.06	216.65	217.09	217.4	217.17	217.63	216.54	217.15	216.84	216.77	216.83	217.15	216.88	217.22	216.91	216.81	216.98	217.32	217.02	216.37	217.09	217.23	216.73	218.5	216.13	216.27	217.31	216.63	218.48	217.45	216.72	216.84	216.22	217.05	216.53	216.71	216.4	217.91	217.56	216.83	217.62	216.6	216.01	215.8	216.59	217.12	217.29	216.64	216.75
197.88	197.77	198.13	197.41	197.93	198.41	198.11	197.05	198.73	198.12	198.29	198.28	197.47	197.48	196.54	197.66	198.28	197.08	199.23	197.77	197.98	197.72	198.69	197.85	198.28	197.74	196.62	197.79	195.98	197.85	197.72	198.14	198	197.23	199.27	197.18	196.73	198.58	198.94	197.45	197.78	198.54	198.52	196.86	199.02	198.77	197.23	198.79	197.59	197.97
211.43	211.44	211.28	211.66	212.4	211.73	211.84	210.61	212.28	211.88	211.31	210.97	212.69	212.33	212.28	211.73	211.94	211.81	210.93	212	211.61	209.92	210.77	211.43	211.96	210.65	211.83	211.38	211.17	211.13	211.43	211.91	212.01	212.93	209.88	211.28	212.8	210.99	212.21	211.14	211.17	211.18	211.77	211.11	211.63	212.53	211.94	210.75	211.1	211.64
216.38	217.55	215.97	216.46	216.66	216.98	216.79	215.14	217.36	217.62	215.58	216.85	216.31	217.42	217.13	218.27	217.55	217.48	216.77	216.7	216.4	216.69	217.71	216.33	218.01	216.65	217.57	215.63	217.03	217.04	217.67	216.37	216.88	216.18	216.8	217.44	217.35	217.27	216.33	217.66	217.33	215.84	217.29	216.85	218.02	217.46	217.03	217.08	217.07	216.74
209.76	210.38	209.99	208.96	208.99	208.94	209.52	209.07	208.26	209.53	208.28	209.23	208.82	209.62	210.21	210.08	210.11	208.44	208.5	208.77	210.42	209.03	209.89	209.46	209.7	209.3	208.77	210.12	209.28	208.44	210.35	208.96	208.18	208.78	209.17	209.88	210.33	209.88	209.45	208.39	207.81	209.97	209.38	208.99	209.53	209.17	209.33	208.69	209.57	209.19
198.64	200.64	199.16	199.85	200.36	199.69	198.76	200.87	198.86	199.98	199.73	199.91	198.41	199.29	199.58	200.58	199.61	199.06	198.84	200.61	200.08	199.05	198.81	199.9	198.85	199.29	199.07	199.44	199.66	198.65	199.74	198.35	199.4	199.32	198.31	198.72	199.91	198.54	199.37	199.86	199.37	198.63	198.45	198.71	198.2	199.84	200.51	199.98	199.83	199.6
209.23	209.58	208.06	207.33	208.53	208.86	208.98	209.67	209.75	208.43	208.33	208.82	208.35	208.89	208.87	208.88	209.04	208.39	208.27	208.7	208.92	209.41	208.69	208.86	209.01	209.1	208.72	208.11	208.55	209.63	207.44	208.9	207.86	207.61	208.38	208.33	208.23	207.72	208.04	208.47	207.99	208.22	208.58	208.75	209.28	208.69	208.64	208.76	208.95	207.61
206.73	208.91	208.12	207.56	208.59	207.85	208.12	209	208.76	208.15	207.95	208.25	207.5	207.99	208.27	207.77	207.57	207.76	207.39	206.92	206.55	208.29	207.03	208.46	208.45	207.05	209.53	208.25	208.23	207.75	207.26	208.18	208.26	207.61	207.15	207.74	207.72	207.19	207.53	207.89	209.34	207.71	208.92	208.2	206.3	208.7	208.79	207.35	209.74	206.64
204.95	204.11	205.66	206.15	203.84	204.2	203.13	204.77	205.86	205.44	205.26	204.11	204.4	205.71	204.27	205.21	204.53	204.8	204.87	205	204.75	204.21	205.92	204.51	204.72	204.1	204.87	205.11	204.04	204.08	204.56	205.13	205.06	205.33	204.35	205.77	205.34	203.5	205.89	205.99	204.59	204.94	205.32	203.84	204.35	204.56	204.81	204.42	205.79	204.47
200.15	200.98	200.13	201.99	199.6	200.7	199.84	201.45	201.36	200.04	200.9	200.65	200.7	200.05	200.07	200.96	199.26	200.49	200.81	200.84	199.29	200.88	200.33	200.63	199.2	200.13	201.31	200.65	201.59	200.61	200.24	200.69	199.35	199.06	200.2	200.72	201.09	200.17	199.9	200.73	200.51	200.89	200.18	200.81	198.68	200.46	201.49	199.91	199.27	199.89
200.42	199.96	200.17	199.68	200.25	199.95	199.62	199.47	200.71	199.18	200.7	201.45	199.73	200.97	200.87	201	200.29	200.16	200.17	200.51	201.28	200.37	200.8	200.03	200.15	200.62	200.31	199.95	202.08	199.73	199.18	200.44	199.75	199.6	200.39	199.46	200.47	201.54	200.38	200.57	200.74	200.25	200.73	199.88	200.19	200.37	200.47	200.39	201.4	200.06
211.75	211.85	213.02	211.16	211.57	211.46	211.36	210.91	211.3	211.05	210.66	211.06	211.84	211.37	211.22	211.62	211.63	211.25	211.33	212.3	210.41	212.26	212.06	209.93	211.39	212.72	211.98	211.98	211.27	211.21	212.76	211.93	211.98	211.14	211.11	211.82	212.21	212.33	212.11	211.83	212	211.37	211.59	212.06	212.47	211.71	212.96	211.5	212.14	211.26
198.67	198.4	198.32	198.25	200.19	197.82	198.52	198.28	197.91	198	198.69	197.94	198.7	198.98	198.62	199.5	198.27	198.35	198.22	198.56	198.98	198.3	198.81	198.06	198.23	198.56	198.26	199.27	198.67	198.27	197.92	197.9	197.39	199.3	199.25	198.12	199.37	198.45	198.1	198.83	197.72	198.07	198.58	197.64	198.78	198.33	199.69	198.57	199.07	197.93
204.83	203.88	204.71	206	204.4	204.21	203.82	204.89	204.96	204.45	204.3	204.42	205.03	204.64	205.14	204.81	203.91	204.39	204.75	202.81	205.22	204.42	204.43	204.32	204.08	204	204.17	205.26	203.67	205.51	204.73	204.2	205.46	204.59	204.68	204.57	204.49	204.21	203.91	203.99	204.74	205.04	204.65	204.45	204.5	203.79	205.78	204.62	204.93	204.22
211.49	210.7	212.14	211.85	210.83	212.06	212.16	211.1	211.86	211.74	211.19	211.6	212.28	212.46	212.46	210.56	212.31	211.1	210.07	210.85	211.89	211.84	212.16	211.71	211.23	211.28	212.87	212.03	211.67	211.83	212.09	211.05	211.44	212.14	211.67	211.99	211.48	210.51	210.74	212.07	212.18	212.39	211.5	211.54	210.17	211.6	212.01	212.57	211.76	211.88
209.25	209.12	209.02	208.34	208.59	209.39	208.24	208.63	209.83	209.06	209.27	209.16	208.35	208.93	208.88	207.68	209.02	208.83	209.96	208.89	207.96	209.38	208.29	208.07	208.36	209.23	209.49	208.06	208.97	208.63	208.43	210.37	209.62	208.24	208.86	208.89	209.46	207.9	208.4	207.91	208.31	208.71	208.94	209.07	208.78	209.05	208.84	208.65	208.85	209.28
213.13	213.14	211.7	211.44	212.44	212.65	213.6	211.97	212.73	211.99	212.39	213.08	212.89	212.83	211.58	213.12	212.2	212.63	212.99	211.03	212.91	212.65	212.59	211.82	212.4	212.62	211.32	212.86	211.07	212.45	212.74	212.61	211.88	212.23	211.93	212.19	212.67	211.64	212.71	212.28	212.41	212.03	211.47	212.06	211.52	212	213.06	213.15	212.31	212.31
205.08	207.13	205.94	203.91	205.69	205.94	204.39	204.77	205.48	204.79	206.25	206.57	206.08	205.74	205.73	203.96	204.96	206.09	205.92	205.25	205.62	204.57	204.73	206.21	205.62	205.91	205.11	205.95	205.6	205.77	205.77	204.92	205.83	205.65	206.06	204.92	205.95	205.96	206.9	204.83	205.17	205.05	206.73	206.34	206.22	205.62	205.93	205.9	205.52	204.84
197.26	197.19	197.34	197.67	197.26	198.14	197.91	196.91	198.25	197.43	197.72	197.4	198.4	197.1	197.19	197.73	197.04	197.98	197.55	198.34	198.52	198.27	198.08	197.84	198.5	198.39	198.11	197.92	198.03	197.26	198.62	198.21	197.35	198.44	197.72	198.28	198.36	198.08	197.44	197.79	197.68	198.29	197.83	197.75	197.65	198.58	197.43	197.99	197.12	197.37
204.18	203.22	204.81	203.04	204.36	204.44	203.29	204.23	203.98	203.45	204.31	203.33	203.58	203.34	204.12	203.71	204.3	204.71	204.07	202.62	203.77	202.91	204.37	204.01	203.34	204.07	203.97	203.47	202.72	205.03	203.86	204.26	203.82	203.36	204.44	204.15	203.08	204.05	204.37	204.48	203.99	203.24	203.71	204.17	203.12	203.56	202.49	203.74	203.18	202.7
199.2	199.35	199.09	199.93	200.59	200.58	200.33	199.29	200.5	201.69	200.81	199.58	201.51	199.91	200.15	200.45	199.96	200.01	200.31	200.67	201.33	200.91	200.64	199.81	200.82	199.43	199.77	200.69	200.23	200.12	200.83	200.07	199.58	200.83	200.26	200.36	199.97	200.04	199.68	200.16	199.95	200.25	200.85	199.7	199.33	200.3	200.18	201.97	198.98	200.02
216.09	217	215.98	218.14	216.02	216.3	217.66	216.83	216.36	216.7	217.35	217.34	217.47	217.03	216.41	217.66	216.42	216.82	217.59	217.15	216.78	217.02	217.52	216.34	216.64	216.92	216.15	217.27	216.99	216.16	217.4	217.36	216.41	217.66	216.7	217.48	216.52	216.79	216.93	217.26	217.47	216.51	216.89	216.3	217.02	216.56	216.93	216.49	217.32	215.5
207.77	207.88	208.39	207.74	207.01	207.53	208.53	207.88	207.75	208.29	207.79	208.33	208.32	207.78	206.83	208.55	209.49	208.31	206.29	207.81	208.13	207.88	207.78	207.57	207.62	207.96	207.42	206.95	207.98	207.76	208.14	206.94	207.7	207.7	208.05	208.34	207.69	208.32	208.49	208.07	207.79	207.66	208.71	208.88	208.24	207.48	209.48	207.54	208.88	207.09
200	199.63	200.75	200.78	200.06	200.93	199.62	200.8	200.48	201.06	199.96	199.97	200.49	199.21	200.85	200.32	200.19	199.83	200.69	200.62	200.57	199.68	199.83	200.56	200.49	199.98	200.42	199.76	200.79	200.07	201.04	201.13	199.85	200.08	200.13	200.21	200.43	201.04	200.43	201.84	200.14	202.11	199.87	200.88	199.95	199.28	200.07	200.59	200.83	200.44
209.39	209.39	209.15	208.52	210.12	210.51	209.13	207.91	208.62	210.27	209.42	209.03	209.1	209.06	209.47	209.44	208.97	209.05	209.3	210.34	209.95	209.16	208.98	210.7	209.8	211.33	209.81	210.03	209.55	209.53	209.16	209.54	208.58	210.33	209.76	209.91	208.34	210.66	209.15	209.04	209.46	208.35	208.21	209.79	208.35	210.27	209.43	209.19	209.43	209.62
198.6	198.83	198.73	199.11	198.65	199.19	199.56	197.79	199.29	197.91	198.43	198.59	197.34	198.57	199.02	197.79	198.61	199.05	199.48	198.37	198.58	197.28	199.37	199.33	199.23	198.91	197.87	197.7	198.03	198.53	199.4	198.09	197.88	197.55	199.48	198.91	197.82	198.36	198.65	198.12	199.58	198.67	198.78	198	198.72	198.97	198.94	198.36	199.58	198.75
209.43	207.92	209.03	208	209.46	208.2	208.51	208.32	208.47	207.95	208.76	207.98	208.96	208.97	208.15	208.29	208.72	207.06	208.82	207.96	209.46	208.39	206.95	209.18	208.32	207.58	208.26	208.35	208.98	208.96	208.67	207.48	208	208.25	208.11	208.47	207.85	208.41	208.5	208.71	208.78	208.17	210.64	208.23	209.25	208.44	208.94	208.98	208.97	208.79
206.75	207.2	205.93	205.74	206.33	206.65	206.55	206.84	205.82	206.34	205.83	207.34	205.82	207.31	206.39	206.36	206.17	206.17	206.37	206.49	207.29	207.07	206.34	208.19	206.27	206.73	206.04	206.53	206.12	205.56	207.8	205.95	206.05	205.77	206.12	206	206.82	205.62	206.17	207.24	206.91	206.49	206.06	206.73	206.79	206.09	206.44	206.33	205.8	206.72
205.84	206.23	206.4	206.89	206.13	207.13	206.36	205.47	206.27	206.77	206.94	206.58	205.12	206.58	207	205.37	206.57	206.34	206.97	206.95	206.39	206.18	205.45	207.4	206.33	206.43	205.62	205.75	206.52	205.27	205.69	206.04	206.54	206.58	207.68	206.71	205.58	206.19	206.78	205.7	207.13	206.95	207.1	205.65	205.02	204.95	206.56	205.39	206.94	205.91
209.12	210.43	209.1	210.4	210.34	208.8	208.92	208.65	210.28	209.73	209	209.62	210.51	208.86	209.81	209.84	209.23	209.76	209.35	208.52	209.84	208.9	209.57	209.4	210.82	210.6	209.4	208.84	210.24	209.06	209.75	210.16	210.44	210.19	208.9	209.5	210.15	210.28	210.48	209.6	209.19	209.33	210.26	210.61	210.23	209.06	209.77	210.45	210.11	209.47
207.1	207.69	207.59	208.31	208.19	207.21	209.21	207	207.65	207.42	207.59	207.58	208.8	208.28	208.17	207.73	206.83	207.93	208.12	208.35	207.16	208.5	207.76	209.29	208.87	208.94	207.48	208.09	208.46	208.02	206.93	208.9	207.86	207.45	206.37	207.47	207.71	207.37	209.28	208.16	207.55	208.64	207.94	206.93	207.54	207.53	206.8	207.53	207.22	208.12
209.18	209.51	209.32	209.02	209.14	209.46	209.03	208.72	209.48	209.02	209.82	209.02	209.15	208.17	208.62	208.98	208.94	208.58	208.51	208.9	209.07	209.1	208.66	208.99	208.69	209.04	209.01	209.21	208.95	209.17	209.67	209.48	208.01	208.55	209.6	208.41	208.51	208.87	208.56	208.74	208.17	208.63	208.44	208.5	208.54	207.86	208.39	208.57	208.62	208.77
211.59	212.16	211.78	210.47	211.31	213.2	210.68	212.45	212.38	211.88	211.84	211.75	212.3	211.31	210.98	210.49	211.25	211.8	211.55	211.3	210.6	212.02	212.13	209.97	210.77	210.83	210.93	210.83	211.13	210.14	211.52	210.61	211.96	212.61	210.91	211.84	211.79	212.67	211.97	211.34	210.34	211.81	211.91	211.12	211.63	211.79	211.07	211.83	212.02	211.79
196.8	198.9	199.15	197.66	198	198.39	198.4	198.22	197.7	198.44	197.22	197	197.78	197.93	197.63	197.03	197.64	198.64	198.7	197.74	197.84	197.87	198.52	197.96	197.23	198.48	197.92	198.98	197.53	197.71	197.81	197.53	198.02	198.64	197.87	198.31	198.24	197.69	198.6	199.65	198.65	197.99	198.15	197.9	197.58	198.26	198.69	197.61	197.57	198.26
205.45	205.29	204.79	205.12	203.92	205.08	205.57	205.22	205.27	205.42	204.11	204.1	204.72	205.03	204.41	205.24	205.87	205.65	205	205.14	204.22	205.33	205.11	203.94	204.2	206.07	204.52	205.58	205.64	204.17	204.19	205.11	205.7	205.32	204.86	203.85	205.23	204.02	204.57	205.33	204.7	204.3	205.4	205.65	204.43	203.46	204.45	205.39	205.16	204.73
207.43	208.25	208.57	209.13	208.92	209.51	207.64	208.62	207.98	208.41	210.58	208.09	209.33	207.75	208.13	207.85	207.96	208.1	208.25	207.6	209.17	209.47	208.64	208.99	208.94	208.72	208.38	208.5	208.39	208.24	208.12	209.73	209.09	208.91	208.75	209.18	208.29	209.1	208.39	209.53	207.87	208.87	208.31	209.1	208.41	209.57	208.79	208.33	208.27	208.37
208.32	207.97	206.66	206.78	208.1	208.34	207.2	208.34	207.87	207.97	207.22	207.64	208.5	207.5	207.9	207.1	207.93	207.41	206.77	208.09	207.63	207.42	207.58	208.49	208.99	208.1	207.79	208.02	208.16	207.78	207.47	207.4	207.17	207.88	207.25	207.46	207.67	208.34	206.41	207.4	207.96	208.44	208.47	207.6	208.69	207.79	208.47	206.52	208.2	208.78
201.34	202.05	201.72	200.37	201.56	201.31	201.25	201.06	199.38	200.83	201.67	201.4	200.97	201.04	200.61	201.45	200.51	201.7	201.05	202.18	200.9	200.09	201.36	200.76	200.16	200.81	200	199.97	201.24	201.43	200.24	200.8	201.13	200.79	201.5	200.74	200.87	201.97	201.26	201.3	200.3	201.37	202.55	199.71	201.88	200.41	201.73	200.38	200.67	202.08
198.98	199.71	200.57	198.86	199.14	198.97	199.19	198.86	199.14	200.33	198.88	198.76	199.3	199.31	199.95	199.23	199.26	198.65	198.94	200.14	199.87	199.4	198.39	199.76	199.38	199.6	199.63	198.29	199.77	199.44	199.33	198.88	199.93	199.57	199.41	198.16	199.56	199.05	199.14	199.57	199.23	198.79	200.97	199.91	199.93	199.33	199.38	199.16	199.87	198.64
202.4	202.59	202.59	200.86	203.55	202.85	201.66	202.04	203.18	201.9	202.48	202.67	201.8	202.55	201.74	202.47	202.62	201.63	203.13	202.9	202.99	203.7	203.66	202.31	202.71	202.81	202.72	202.74	201.5	203.29	202.58	202.51	202.49	202.76	202.18	202.65	203.7	202.06	202.25	201.86	202.17	203.73	202.34	203.26	202.38	202.6	203.33	201.97	203.76	203.3
207.07	206.58	206.27	207.84	208.7	207.25	207.45	207.32	207.32	207.61	207.47	207.19	206.6	207.03	207.26	207.35	208.06	208.46	209.13	206.74	207.53	206.54	207.92	207.92	208.18	207.25	207.95	208.47	207.18	207.83	208.13	208.6	207.6	206.67	207.12	206.19	207.45	207.57	208.15	207.4	207.78	206.88	207.6	207.87	207.13	207.9	207.21	207.11	207.86	208.37
194.1	193.71	193.24	194.02	195.3	194.65	194.21	193.84	193.58	193.85	194.4	193.54	193.91	193.1	193.37	193.93	193.89	194.29	194.74	193.36	194.64	194.45	194.3	193.96	194.95	194.1	193.39	194.86	194.26	194.43	193.62	194.12	194.53	194.21	193.23	194.7	193.16	194.75	194.43	194.4	193.48	193.76	194.8	194.85	194.8	194.46	195.18	194.17	192.63	193.41
216.77	216.64	217.29	217.42	216.9	217.25	216.83	217.39	217.36	217.37	216.38	218.23	217.39	216.63	216.79	216.82	218.33	216.69	217.96	216.9	216.38	218.22	216.9	217.02	215.84	216.4	216.99	216.53	216.92	217.34	216.36	215.8	216.73	217.8	217.5	216.13	217.28	217.28	217.67	217.51	217.32	216.34	217.52	216.37	215.92	216.6	217.41	217.87	217.78	216.93
212.88	213.73	213.14	213.04	212.07	213.05	213.16	212.54	213.09	214.46	212.87	213.18	213.33	212.49	213.69	213.86	213.4	213.38	212.72	213.24	211.95	213.45	213.32	212.36	212.62	212.81	212.28	212.81	212.91	212.77	212.71	213.25	213.24	213.42	212.39	213.44	212.39	212.26	211.42	213.19	212.02	213.43	211.77	213.29	213.48	213.9	212.55	213.36	211.98	212.6
211.54	212.87	212.89	212.43	213.45	213.26	212.91	212.77	212.63	212.75	213.56	213.26	212.83	213.27	212.82	212.93	213.73	212.74	213.8	212.82	214.14	212.27	213.27	213.12	212.98	212.93	212.85	212.6	212.53	212.35	212.31	212.02	215.58	213.39	212.52	212.2	214.2	213.09	212.22	212.53	213.09	213.13	212.84	212.93	213.8	213.5	212.98	213.91	213.56	212.51
207.36	208.93	208.55	207.82	208.67	209.74	207.64	208.39	208.67	210.32	209.06	208.05	209.14	208.58	209.42	208.55	209.88	209.41	209.57	208.66	208.11	209.7	209.21	209.21	208.44	208.8	208.22	209.24	208.42	207.92	207.92	208.47	208.55	209.68	208.24	208.88	207.57	208.89	208.82	208.47	208.94	207.98	209.03	208.28	208.18	208.07	209.23	208.49	209.06	208.3
217.31	217.3	216.57	216.19	217.6	216.7	217.66	217.05	217.17	217.42	216.1	216.82	216.54	216.97	217.1	216.45	216.05	216.46	215.96	216.91	216.03	217.61	217.42	218.07	216.68	216.33	217.19	217.54	216.18	217.06	217.44	216.04	216.64	216.83	216.64	217.03	216.8	216.56	216.26	218.17	218.01	215.55	218.07	216.82	217.24	218.03	217.84	216.16	217.35	216.9
212.12	211.34	211.28	211.28	212.21	211.3	210.76	212.11	211.48	211.48	211.47	211.56	211.52	211.6	212.33	211.54	211.18	211.53	211.65	211.88	212.5	211.6	211.01	212.64	212.06	211.75	212.64	212.22	211.98	211.53	211.37	212.08	211.89	211.31	211.88	212.46	211.56	211.42	212.13	212.77	211.35	211.2	211.24	211.34	212.88	210.29	212.15	211.32	212.55	211.17
206.54	205.16	206.32	206.04	206.4	205.9	206.71	205.53	206.56	205.74	206.04	206.76	206.2	206.74	206.43	206.84	205.13	206.29	206.45	205.53	206.07	205.6	205.6	207.18	206.01	205.55	204.89	206.8	206.2	206.07	206.82	206.01	205.35	207	207.35	205.64	207.43	207.39	206.69	206.99	206.95	205.86	207.23	206.14	206.47	206.05	206.58	205.97	205.05	206.12
204.8	204.78	204.08	204.75	204.77	204.37	205.44	205.36	204.96	203.7	204.82	204.64	204.64	205.39	204.4	204.88	205.37	205.44	204.58	204.19	205.22	205.38	205.17	204.68	204.44	205.58	204.52	205.53	204.95	205.62	203.89	205.18	204.2	205.21	204.56	204.89	204.17	204.59	204.48	205.42	204.8	203.66	204.85	204.4	205.83	205.06	204.53	205.73	204.49	204.31
205.26	204.35	203.75	204.74	205.86	204.87	204.9	204.59	204.99	204.78	204.81	204.85	205.02	204.59	203.36	203.83	204.58	205.06	205.43	205.09	204.53	204.7	204	204.97	204.9	205.59	205.4	205.19	203.41	205.69	204.22	203.86	203.98	204.71	205.32	204.64	204.77	205.05	204.72	204.37	204.19	204.72	204.43	204.14	204.93	204.22	204.53	204.68	204.85	204.3
202.96	203.07	202.99	202.25	200.7	202.31	202.21	201.62	201.38	202.17	202.5	202.2	201.89	201.92	203.56	202.2	201.74	202.66	202.01	202.32	201.76	202.29	204.21	202.95	202.56	202.98	201.83	203.45	203.28	203.4	203.04	202.51	202.14	202.96	203.08	202.14	202.63	203.26	202.78	201.37	203.18	201.84	203.8	202.95	201.91	202.78	203.14	202.29	202.65	202.83
211.39	213.16	212.55	212.52	213.76	212.55	212.65	212.07	211.93	211.3	211.26	212.18	211.96	212	211.23	211.92	213.06	212.1	212.42	212.12	213.1	213.47	212.51	212.95	212.86	211.57	212.49	213.17	212.42	212.16	212.98	210.91	211.4	213.07	212.74	212.9	212.15	211.25	211.62	212.17	212.26	212.41	213.14	212.42	213.27	212.55	212.95	212.16	213.51	212.23
207.55	207.13	208.68	208	208.55	208.08	206.75	208.84	208.17	207.93	208.04	206.56	208.66	207.9	208.02	207.25	207.96	207.46	208.16	208.16	206.71	206.75	207.67	208.03	208.06	207.35	207.71	207.94	207.71	205.78	208.59	208.68	208.29	207.65	206.87	208.03	207.36	207.18	208.62	208.13	208.21	208.58	206.84	208.35	207.57	207.41	207.86	208.88	207.14	207.94
199.59	199.41	200.07	200.08	200.88	200.81	200.89	202.12	200.01	200.16	201	201.47	200.31	199.2	200.19	200.82	199.84	199.92	200.12	200.02	199.8	200.64	200.35	200.77	199.8	199.85	200.35	200.61	199.83	201.67	199.74	200.98	200.45	199.77	200.89	201.25	201.05	200.01	200.95	200.14	199.8	198.92	199.05	200.11	199.73	199.96	200.7	199.76	201.19	202.47
200.58	200.18	200.63	200.09	201.38	200.91	200.45	200.87	201.5	200.94	201.26	200.71	200.85	200.83	200.05	201.21	199.99	200.27	199.8	201.21	199.75	199.74	200.02	200.63	200.54	200.81	201.29	201.1	200.69	200.7	199.92	199.84	200.62	200.47	200.97	200.7	201.13	200.72	200.12	201.35	200.44	200.29	200.41	200.47	199.81	200.95	200.06	201.11	199.99	200.94
200.35	200.99	200.37	201.73	199.73	200.69	200.93	201.4	199.65	200.28	199.85	200.66	200.69	199.46	199.39	200.92	199.57	200.39	199.93	200.91	201.82	200.18	200.15	200.38	202.26	201.42	199.02	201.43	200.32	200.83	199.76	200.65	200.39	201.72	199.97	199.73	199.98	200.31	200.57	200.63	200.68	200.02	200.05	200.77	200.37	200.35	200.05	201.32	200.63	201.63
209.46	209.21	209.27	209.29	208.77	209.4	209.83	209.06	209.42	209.17	209.46	209.29	209.74	209.87	210.37	210.34	210.12	208.91	210.19	210.51	209.72	210.3	210.87	208.69	209.55	210.81	208.37	208.93	209.56	210.41	209.88	209.72	208.93	209.97	209.65	209.99	209.12	209.04	209.37	209.93	209.58	210.17	209.45	210.28	208.68	210.47	209.89	209.15	209.21	209.56
201.46	200.66	201.78	200.72	200.7	201.06	200.73	202.03	201.41	201.15	201.38	200.77	201.4	201.41	202.19	202.65	201.13	201.06	201.49	201.73	201.17	201.14	201.17	200.97	201.88	201.42	201.62	200.78	200.89	201.07	201.7	200.53	201.64	201.05	200.81	201.4	201.7	201.98	200.49	201.52	200.5	201.26	200.84	200.17	201.19	200	201.2	201.82	201.37	201.06
201.3	202	201.82	200.02	202.66	202.28	203.38	201.07	201.92	200.45	200.68	201.51	201.61	200.8	200.28	201.77	201.21	201.69	201.25	201.72	200.18	202.01	201.35	201.14	201.44	200.41	199.54	200.39	201.04	201.02	200.61	201.57	201.33	200.86	202.44	201.29	201.43	200.32	200.39	200.28	200.75	200.89	200.81	200.74	200.89	201.3	201.59	200.46	200.78	201.74
203.24	204.86	204.47	204.17	203.87	203.31	204.22	204.21	204.4	204.24	206.31	203.62	204.83	203.56	203.29	204.06	204.06	204.16	204.09	204.48	203.21	204.16	202.9	203.95	203.7	203.54	204	204.72	204.65	203.66	204.24	203.63	203.8	202.64	203.24	203.14	204.13	205.36	203.94	204.17	203.4	203.58	204.16	204.52	204.58	203.72	203.32	204.54	203.69	204.26
213.72	213.52	213.64	213.11	213.56	213.58	214.46	213.9	213.2	213.57	213.55	213.66	213.17	213.06	214.15	215.24	213.47	213.79	212.75	213.96	214.72	214.05	214.26	214.21	213.53	213.79	213.29	212.89	214.3	213.27	214.61	213.2	213.33	213.15	214.09	214.59	213.66	213.93	213.4	214.52	212.31	214.29	214.02	212.92	213.7	213.75	215.22	211.95	213.28	214.24
209.61	210.01	208.66	209.58	209.48	208.93	210.36	209.3	209.23	209.37	209.98	209.76	208.8	209.12	208.34	210.1	209.74	208.71	208.82	208.71	210.15	209.05	209.1	208.79	209.2	210.83	209.67	209.94	209.1	209.57	209.09	210.14	208.64	208.62	209.78	209.76	209.53	209.66	209.85	210.98	208.75	209.29	208.57	208.48	208.61	208.67	208.25	209.57	209.15	210.33
200.14	201.22	200.68	199.98	200.08	199.93	199.42	200.04	200.64	200.2	200.96	199.69	199.82	200.13	200.57	200.93	200.86	199.68	200.74	201.86	201.58	200.96	201.39	199.82	199.96	200.45	199.59	199.9	200.38	200.36	199.85	201.42	200.16	201.5	200.74	198.98	200.78	200.08	199.55	200.05	198.5	201	200.89	200.96	201.18	200.51	200.48	200.86	200.04	201.4
214.52	215.05	214.39	213.14	214.63	214.19	213.82	213.54	213.73	213.44	214.12	214	213.13	213.3	215.09	212.73	213.44	213.99	214.22	212.85	214.97	213.01	215.02	214.9	213.13	213.43	214.06	214.8	214.22	214.01	214.15	213.75	213.26	213.26	213.77	213.6	212.83	213.79	215.29	213.44	213.49	213.34	214.28	214.3	214.32	214.75	214.22	214.04	214.91	213.04
201.5	201.81	202.49	202.99	203.6	202.73	202.29	202.41	203.15	201.77	203.1	203.32	203.1	203.16	201.95	202.59	202.43	202.79	202.06	201.22	203.28	202.4	201.57	201.89	203.22	202.6	202.64	203.07	202.59	203.96	202.88	202.75	203.88	203.64	201.1	203.27	202.72	201.22	202.96	201.99	203.81	201.99	201.52	202.92	201.43	203.52	202.39	202.39	202.84	201.22
209.2	209.19	208.98	208.03	209.68	209.28	209.13	208.7	208.31	208.06	208.63	208.18	209.28	208.46	208.9	209.08	208.94	208.44	208.55	208.55	208.45	208.53	209.22	208.21	208.69	208.96	210.69	209.1	208.88	209.27	209.02	209.89	209.11	208.63	208.46	207.59	209.75	209.58	209.16	207.62	209.37	208.21	208.68	208.58	209.19	209.69	207.67	208.57	208.11	208.66
212.81	213.09	212.52	211.63	212.65	211.44	212.35	212.87	211.95	213.15	212.1	212.09	212.06	211.67	213.25	212.99	212.2	212.53	212.5	212.28	212.22	213.06	212.1	212.08	211.67	212.88	213.08	213.3	213.11	212.53	213.42	212.89	212.62	212.19	212.35	211.76	212.1	212.29	210.89	211.96	212.07	212.28	211.83	212.41	211.2	211.73	212.36	211.44	212.19	213.01
203.32	204.32	202.38	202.65	202.45	202.21	202.39	203.31	203.18	202.81	202.3	202.33	202.83	202.62	202.81	203.31	202.95	202.04	201.74	203.25	203.6	203.2	201.58	202.73	202.55	202.79	201.58	202.35	202.44	201.98	203.49	202.55	202.68	202.25	201.52	202.57	202.43	202.29	202.92	203.39	202.86	202.55	202.34	203	201.83	203.22	201.3	201.79	202.98	202.91
202.93	202.82	203.39	203.21	201.77	203.09	203.28	202.39	203.85	204.11	203.35	203	203.17	203.1	202.3	202.81	203.27	203.53	204.21	203.43	203.92	203.37	203.53	203.31	202.96	202.72	203.9	202.89	202.48	202.69	202.84	203.08	204.35	203.72	203.35	203.01	203.57	203.61	201.4	203.55	203.79	204.23	202.63	202.71	204.76	202.74	202.97	202.92	202.61	203.23
209.95	209.93	210.3	209.51	209.19	210.26	208.75	209.56	209.74	209.6	208.89	208.91	210.04	209.09	209.54	209.7	209.54	209.02	210.8	210.04	209.39	208.44	209.97	209.51	209.07	209.42	208.22	209.05	210.08	208.43	210.51	210.37	209.7	210.15	208.77	209.09	209.73	209.37	210.3	210.15	210.12	209.41	209.4	208.86	209.39	209.39	209.75	208.47	210.63	210.14
202.89	202.75	202.3	202.52	202.48	202.28	201.1	202.92	203.16	203.26	203.12	201.52	202.93	201.87	202.36	202.54	203.79	202.89	203.45	202.57	203.6	202.58	202.18	203.31	202.53	202.76	202.59	202.19	202.43	202.08	203.25	201.9	202	202.56	202.36	202.71	202.91	203.69	202.06	202.14	202.46	203.56	203.11	202.64	202.98	202.77	201.72	201.73	203.49	202.74
208.63	208.92	209.47	209.33	208.05	208.63	207.38	209.81	208.18	208.57	208.78	208.33	209.34	207.78	208.08	208.29	209.01	208.62	208.2	209.17	208.38	207.24	208.88	209.08	208.78	207.15	207.4	207.88	207.84	208.15	209.21	208.51	208.4	208.24	208.74	209.71	208.79	208.03	208.96	208.61	209.27	207.79	208.96	208.83	207.44	207.96	208.67	207.7	208.97	207.19
205.62	205.5	204.94	204.84	204.71	205.06	205.28	205.07	205.21	204.53	203.97	203.96	205.4	204.88	205	205.38	204.24	203.55	204.76	204.29	204.42	204.94	204.67	203.98	205.3	204.81	205.23	203.8	204.85	205.21	204.28	205.85	205.76	204.92	204.86	205.4	204.51	204.74	205.03	205.13	204.68	205.58	204.19	204.66	205.51	204.59	205.05	204.16	204.29	205.46
205	205.35	205.62	204.89	204.53	204.67	204.88	204.22	205.07	205.23	204.51	204.98	203.33	205.29	205.37	204.1	204.01	204.17	205.65	205.35	204.57	205.3	204.46	205.61	205.25	204.43	205.64	204.65	204.91	204.08	204.5	204.31	203.96	204.18	205.43	204.1	206.26	204.71	204.57	204.27	205.52	203.23	205.66	205.17	204.84	204.49	204.85	204.8	205.19	205.07
202.26	203.56	203.2	202.94	202.9	203.41	202.4	202.99	203.16	203.44	203.23	203.37	203.01	203.01	202.81	203.7	202.83	202.64	203.27	203.36	203.1	203.43	203.22	203.25	202.83	203.04	203.34	203.19	204.17	203.92	202.62	203.06	202.62	203.73	202.84	203.32	203	202.99	203	203.03	202.88	201.9	203.68	204.21	202.43	203.2	203.2	202.44	202.23	203.02
200.13	201.32	200.56	199.36	201.61	199.22	201.82	199.28	199.64	200.96	200.71	200.15	200.49	200.44	200.69	199.89	200.32	200.04	200.23	201	199.78	199.99	199.81	199.96	201.02	199.84	200.1	200.83	199.97	201.14	200.99	200.11	200.04	199.51	200.95	199.69	201.13	199.2	200.45	201	200.36	199.89	201.35	201.33	200.48	201.12	200.36	200.92	200.97	200.98
209.07	208.86	207.62	208.33	208.96	208.88	208.64	208.34	208.91	209.85	208.51	208.36	209.59	208.07	207.77	209.62	207.78	208.1	207.73	209.04	207.79	208.37	208.35	208.13	207.32	209.8	208.56	208.62	208.04	207.74	207.69	208.32	207.49	208.74	208.52	208.43	209.26	208.63	208.94	207.46	207.54	209.03	208.55	209.25	208.19	208.11	208.57	208.77	207.38	207.3
217.43	216.97	216.93	217.63	215.97	217.03	217.19	216.24	217.25	216.99	217.44	218.08	216.66	218.3	217.72	216.62	217.01	217.34	216.25	217.05	216.59	216.09	215.46	217.49	217.16	216.76	216.92	215.94	216.1	216.76	216.19	216.17	216.5	217.88	217.21	216.84	215.74	217.16	217.1	217.9	216.55	217	217.26	216.2	217.48	216.71	217.93	217.07	216.68	217.08
209.27	208.89	207.73	208.9	209.24	207.26	208.9	208.15	208.01	208.91	208.38	209.69	209.11	208.67	209.82	209.32	208.48	209.19	208.45	208.94	209.8	208.27	209.2	209.39	208.82	208.32	208.9	209.07	209.45	209.72	209.69	208.3	208.12	208.27	209.82	208.51	208.68	208.5	208.66	207.75	209.14	208.58	208.58	208.89	207.45	208.17	208.77	208.06	208.5	209.3
203.17	203.28	203.01	205.04	203.85	204.84	203.59	204.52	204.01	204.4	204.49	203.41	204.51	203.54	204.22	203.57	204.09	203.68	202.85	204.35	204.83	204.71	203.07	202.57	202.66	204.05	203.93	202.62	203.38	204.37	203.86	203.54	203.22	203.42	203.03	203.32	204.3	203.63	204.7	202.44	203.28	204.25	203.78	204.69	202.78	203.71	202.23	204.24	203.76	203.41
209.39	209	209.5	208.14	209.31	208.57	208.8	208.62	208.46	208.41	207.56	208	208.28	209.12	206.94	208.4	207.5	208.39	208	208.7	207.83	207.81	210.17	209.17	209.05	209.07	208.18	209.42	208.97	208.61	207.26	207.83	207.83	208.88	208.14	208.79	208.52	207.7	207.96	208.58	208.38	209.29	208.97	208.56	208.27	208.25	208.32	208.38	208.44	208.28
194.7	196.02	195.24	194.64	195.44	195.16	196.23	194.95	194.93	195.39	194.22	195.25	195.24	195.04	195.2	195.18	195.93	194.55	196.6	195.36	195.78	196.1	194.81	195.32	195.38	195.43	197.05	194.45	195.35	194.57	196.24	194.78	195.82	194.17	195.22	195.58	195.56	194.41	195.46	194.4	195.47	195.47	195.39	195.12	195.07	195.09	195.22	195.81	194.51	195.24
209.9	211.26	212.18	211.13	211.33	212.07	212.36	211.73	212.14	210.1	210.48	212.17	210.14	210.24	212.14	211.75	212.23	211.12	213.37	211.57	213.07	212.28	212.26	211.03	212.68	211.37	212.29	211.51	210.83	212.46	212.06	212.41	211.69	211.9	212.01	211.32	210.64	212.11	211.92	211.2	211.3	211.85	211.94	212.78	211.38	211.59	213.24	211.33	211.51	211.07
200.84	200.44	200.27	200.33	200.69	199.82	200.61	201.36	200.49	200.5	199.88	200.04	200.32	200.64	201.08	200.74	200.32	200.83	199.51	200.6	200.91	200.58	200.64	201.76	200.81	200.81	200.4	199.8	199.3	200.52	200.93	200	201.3	200.38	201.76	200.36	201.88	200.14	200.55	200.59	199.83	201	199.88	199.25	200.34	201.07	200.74	199.71	200.31	200.32
209.04	208.09	208.69	207.67	208.14	207.9	207.98	207.73	208.54	209.27	208.29	208.5	208.3	209.37	209.09	210.26	207.9	207.77	208.25	208.08	208.7	209.49	208.67	207.62	208.32	208.22	208.95	208.78	208.71	209.16	209.2	208.94	207.85	208.44	208.15	207.59	208.72	209	209.62	208.79	208.36	209.1	209.11	207.39	210	209.29	209.1	209.27	209.26	207.37
203.96	204.71	204.85	204.76	204.62	204.81	206.06	205.52	204.99	205.14	204.43	204.91	205.15	205.26	205.1	204.37	205.34	204.69	205.13	205.28	204.7	205.58	205.21	203.94	204.79	206.27	205.63	205.05	204.5	205.56	204.79	205.65	204.56	204.65	204.92	204.55	204.81	204.72	205.4	204.53	204.34	203.83	205.45	203.52	205.23	204.7	205.44	204.62	205.19	204.9
209.36	209.35	209.3	208.48	207.74	207.72	208.8	207.96	208.41	208.55	208.68	207.92	208.99	208.8	208.67	210.09	208.54	208.68	208.35	209.02	208.4	208.12	209.63	209.61	208.57	209.41	209.89	209.3	208.54	208.46	208.3	207.57	209.11	208.94	209.04	208.82	208.85	209.95	208.66	209.11	210.04	209.35	208.14	209.61	209.38	207.43	208.13	209.05	209.12	209.79
212.23	210.72	210.61	211.76	211.51	210.81	211.17	210.91	211.15	211.5	210.99	212.49	210.68	211.12	211.99	211.91	210.11	212.15	211.78	212.3	211.83	211.96	212.13	211.56	211.79	212.36	211.85	211.27	210.98	211.57	211.85	211.99	211.7	211.54	210.39	211.75	211.12	211.05	211.64	212.05	211.33	210.66	211.77	211.89	211	212.86	211.72	212.32	211.35	211.67
203.11	203.27	204.46	204.77	203.4	203.49	202.63	203.12	203.53	203.5	202.94	203.24	203.91	203.36	203.65	203.34	204.03	203.28	204.46	203.86	203.34	203.26	203.43	203.47	202.56	203.5	202.69	202.18	203.69	203.16	203.4	203.91	203.11	204.04	204.01	203.81	203.06	203.85	204.54	203.34	204.53	202.67	202.04	203.48	204.36	204.19	204.49	203.18	203.48	204.41
199.43	199.66	199.12	199.94	199.48	198.87	199.2	198.55	198.85	199.61	198.34	198.98	198.66	199.08	200.15	200.01	200.16	199.18	198.96	200.01	200.27	198	200.2	199.5	199.5	199.26	199.65	199.66	199.61	199.58	200.11	199.55	200.49	199.41	198.69	199.02	198.66	198.78	199.73	199.54	198.61	199.06	198.95	199.56	198.65	198.92	198.86	199.25	199.62	198.62
209.48	209.92	209.11	209.62	209.44	210	209.36	209.71	208.93	209.07	210.11	209.08	208.92	209.37	208.02	209.35	208.4	208.69	209.47	210.83	209.51	209.62	208.68	209.09	209.89	209.34	209.59	210.39	208.26	209.14	209.28	208.96	209.06	210.71	209.61	209.6	211.03	209.53	207.91	209.59	209.34	208.88	209.63	209.19	208.84	209.54	208.55	209.04	209.61	207.98
201.68	200.06	201.39	201.02	200.25	200.58	201.27	201.94	201.73	200.18	201.34	200.82	202.07	201.25	201.03	201.46	201.66	200.68	200.98	200.31	202.07	200.27	201.58	200.88	200.87	201.06	202.68	201.05	201.43	201.12	201.51	200.44	200.41	201.08	201.14	202.54	201.35	201.08	201.33	200.41	201.72	201.91	200.46	200.46	200.37	201.28	202.13	200.46	200.88	201.42
204.11	203.57	203.11	204.13	205.28	204.41	202.18	203.98	203.27	203.44	203.73	203.77	204.89	204.96	204.59	204.15	204.27	203.87	204.84	204.03	204.4	204.38	203.22	203.89	203.5	204.51	204.83	203.88	205.06	203.81	203.66	204.07	204.39	202.89	203.74	204.12	203.23	203.57	202.36	203.97	202.82	205.65	204.74	203.11	203.51	203.72	203.47	204.12	204.33	203.83
212.4	211.96	212.29	212.09	212.14	211.62	211.4	211.69	212.87	213.83	210.71	211.18	211.79	211.58	212.79	212.16	211.77	211.73	211.17	211.55	212.35	211.28	213.44	211.41	212.02	211.79	210.83	212.47	211.73	211.3	212.29	212.47	213.34	212.24	211.43	212.16	211.51	212.49	210.49	211.92	212.54	212.5	211.34	212.3	210.94	212.15	211.66	211.32	210.76	212.43
209.26	208.59	207.46	209.16	208.89	209.84	208.46	209.87	208.05	208.83	208.99	209.15	209.55	208.56	208.44	209.9	207.52	207.58	208.11	208.68	207.6	208.89	209.38	208.56	207.93	209.23	209.03	208.79	208.23	208.43	208.39	208.92	209.48	208.45	208.96	209.21	210.8	208.16	208.51	207.96	209.13	209.76	209.2	208.74	209.25	209.26	209.07	208.32	209.42	208.15
200.8	200.85	199.88	200.43	200.05	200.07	200.59	200.03	201.32	200.16	199.76	201.06	200.25	201.52	199.69	199.89	200.2	200	199.2	200.39	199.47	199.88	200.58	200.04	200.48	199.41	200.25	200.03	200.03	200.65	199.62	199.59	199.08	200.5	201.11	200.18	199.95	199.27	200.81	200.42	200.09	201.19	200.37	199.42	201.15	200.3	199.69	200.29	199.29	199.77
208.28	209.21	207.8	208.14	208.99	209.86	209.44	207.88	209.18	208.53	209.05	208.3	208.88	208.44	208.03	209.28	209.75	209.58	208.87	208.8	209.14	209.43	209.13	209.74	208.74	207.91	208.57	209.2	208.57	207.74	209.5	208.89	208.82	208.93	208.55	207.95	208.45	208.17	209.2	207.31	208.97	210.11	209.47	208.18	207.92	210.12	208.76	208.88	210.88	207.77
206.91	207.8	208.32	207.74	207.41	207.69	208.27	208.57	207.59	207.81	207.3	207.55	207.95	208.24	207.19	207.22	206.61	208.17	207.32	207.62	208.82	208.59	206.83	207.17	207.27	207.94	207.91	209.02	206.58	208.56	207.95	207.63	208.5	207.73	207.6	207.02	207.96	207.27	208.49	207.35	208.27	208.29	208.1	208.47	207.77	207.29	207.03	208.05	207.67	208.07
208.57	208.53	207.8	208	208.33	207.45	207.01	208.01	208.09	206.96	207.68	206.94	208.16	207.81	207.56	207.53	205.99	207.91	208.42	207.02	207.04	207.06	208.65	207.63	208.47	206.9	207.65	207.53	208.5	207.21	206.67	206.58	208.11	207.65	206.51	206.9	208.28	208.63	207.01	208.09	207.5	206.89	208.28	207.58	208.1	208.25	207.61	207.03	207.82	208.63
208.83	207.91	209.75	208.87	208.64	209.06	208.07	208.9	208.36	208.62	208.81	209.48	207.88	208.95	209.21	209.23	208.67	208.59	208.3	208.9	208.53	209.48	208.81	208.39	208.83	208.53	208.55	208.33	208.39	208.29	208.95	208.67	208.14	208.78	207.18	208.68	209.18	208.05	208.33	208.26	208.66	208.24	209.27	208.23	209.17	207.26	209.32	208.35	208.87	209.12
211.91	211.51	212.16	212.31	211.75	212.62	212.57	211.01	213.49	212.46	213.12	212.37	212.52	212.29	212.93	211.76	213.22	212.11	211.46	212.17	212.23	211.67	213.08	212.26	211.68	213.5	212.89	212.41	211.38	212.96	211.22	211.99	212.19	212.7	212.76	211.82	211.43	212.36	212.63	212.13	213.93	212.08	212.53	213.05	211.52	212.23	212.09	211.6	211.97	212.83
217.19	216.81	216.53	217.38	217.36	216.55	216.84	217.8	216.53	217.21	216.55	216.25	217.15	215.9	217.16	216.9	217.61	216.53	217	217.06	216.72	216.78	217.37	217.82	217.01	217.43	216.77	216.95	216.61	217.65	217.49	217.74	217.36	217.09	218.38	216.25	215.58	217.66	216.56	217.03	216.32	216.63	217.55	217.22	217.79	216.9	215.77	216.66	216.71	215.95
208.49	209.78	208.65	207.67	209.53	206.78	208.16	208.83	208.43	209.36	207.41	207.84	209.24	207.61	209.36	208.62	208.5	209.43	208.19	209.76	207.96	208.05	207.92	207.71	207.87	207.94	207.98	209.25	208.77	207.41	208.64	209.84	209.65	209.01	208.71	209.54	207.61	209.27	208.43	208.54	208.13	209.11	207.95	208.41	208.7	208.56	208.62	208.46	209.36	208.05
207.6	207.93	208.76	208.03	208.24	207.59	207.09	207.57	208.18	206.83	207.98	208.1	206.85	207.89	207.22	206.38	207.57	207.04	207.37	207.56	208.16	206.17	207.15	208.98	207.75	207.73	208.61	207.97	207.24	207.68	207.23	207.37	207.98	207.34	209.73	207.72	207.96	207.72	207.9	207.72	208.48	208.12	208.42	208.1	207.25	207.76	208.18	207.81	208.24	206.72
204.32	203.77	204.04	203.91	203.4	204.39	203.92	202.97	203.57	204.28	203.53	203.56	204.31	203.84	204.29	203.49	202.64	203.56	203.51	202.6	204.11	203.05	204.51	202.65	203.83	203.3	203.51	203.12	203.34	204.28	203.57	203.83	204.48	204.81	203.78	204.02	203.98	204.62	204.59	204.95	204.07	203.31	204.92	204.24	205.12	203.58	203.86	203.03	203.65	204.4
208.3	209.19	209.03	208.27	208.82	206.78	209.31	209.27	207.68	208.52	208.7	209.21	208.94	208.55	207.83	208.46	208.39	209.12	208.9	208.88	207.85	208.1	209.53	209.5	208.58	208.62	209.37	209.09	208.45	208.56	210.09	208.92	208.85	207.73	209.2	209.13	208.29	208.75	209.49	208.38	208.06	209.59	209.21	209.67	208.56	208.24	208.8	208.73	208.63	210.08
200.65	200.15	200.26	200.58	200.45	200.71	201.3	199.95	200.13	200.18	199.55	201.18	200.25	199.68	199.87	199.72	199.62	201.24	200.69	200.3	199.9	200.6	199.02	200.47	201.44	199.96	200.19	200.43	200.75	199.98	200	200.01	200.65	200.28	200.97	201.45	199.82	202.14	199.91	200.12	199.35	201.8	200.57	201.06	200.96	200.24	200.66	200.25	200.2	201.1
198.49	198.96	199.33	199.13	199.7	199.73	199.09	200.14	198.79	198.75	200.09	199.44	200.84	199.4	199.69	200.2	198.97	199.78	199.45	199.4	200.78	200.55	199.61	198.8	200.15	200	199.33	199.31	198.79	199.7	199.82	199.84	199.64	199.82	199.23	199.62	199.28	198.54	200.6	199.68	199.13	199.28	198.45	200.75	198.52	199.69	199.4	200.42	199.88	199.84
218.53	217.14	218.72	217.85	218.84	218.31	217.57	217.59	218.13	217.64	216.72	217.45	218.53	217.11	219.46	217.33	218.5	218.08	219.05	217.68	218.47	217.54	218.26	217.52	218.46	217.82	219.06	218.16	216.92	216.94	218.12	217.17	217.59	217.76	217.91	216.8	218.02	218.59	217.15	217.54	216.93	218.42	218.18	218.23	217.48	216.73	217.98	218.04	217.08	217.19
204.57	205.24	205.51	204.12	205.04	204.09	204.8	204.19	204.71	204.99	204.39	204.76	203.91	203.66	205.06	204.98	204.97	204.34	203.43	205.48	204.08	205.08	204.28	204.99	204.61	204.02	206.04	204.28	203.69	205.26	203.73	204.39	206.22	203.75	204.83	204.93	205.48	203.89	202.95	203.57	203.97	203.91	205.14	204.75	203.98	205.07	204.83	204.81	205.35	205.18
194.98	196.33	194.96	195.28	195.16	194.31	195.74	194.46	195.37	194.81	194.55	195.87	195.96	194.92	194.52	194.89	194.47	194.83	195.36	195.65	196.33	195.44	194.08	195.01	195.55	195.45	195.11	195.38	194.58	195.41	196.44	195.15	195.18	194.98	195.34	194.41	195.17	195.33	194.45	195.81	193.99	195.9	193.95	194.53	194.91	196.13	194.05	195.28	195.05	194.51
200.67	199.31	199.96	200.53	200.97	199.09	200.35	199.32	199.62	202.41	200.91	200.49	200.6	200.16	200.14	200.43	200.04	200.49	199.02	200.66	199.65	201.72	198.22	199.69	200.93	200.6	198.76	200.18	198.76	200.25	199.82	200.29	200.43	200.56	200.45	200.27	199.6	200.6	200	199.54	199.94	200.65	199.79	199.85	200.07	200.52	200.96	200.15	199.9	200.27
209.36	208.95	210.66	208.85	210.21	209.89	210.02	209.75	209.55	209.54	209.73	209.85	209.97	209.18	210.16	209.16	209.99	209.23	210.42	209.14	210.12	209.59	210.31	209.77	208.99	210.88	209.47	209.41	210.48	210.03	210.35	209.53	209	209.31	209.68	209.65	210.12	209.31	209.57	208.85	209.29	210.12	209.92	210.46	210.46	209.2	208.47	209.71	208.9	210.27
208.42	209.85	209.69	208.87	209.26	208.57	209.41	209.17	209.52	208.13	209.64	210.08	209.97	210.33	209.37	209.44	209.3	209.83	209.78	209.71	210.41	209.27	208.55	209.01	209.69	209.22	208.79	210.1	208.66	209.78	210.1	209.99	209.38	208.69	209.43	209.3	208.84	209.66	209.21	209.75	208.3	209.65	209.21	209.52	208.73	209.94	209.19	209.63	209.48	209.16
212.7	212.7	211.69	211.88	211.55	211.98	212.67	212.28	212.42	213.18	212.44	213.16	213.81	212.09	212.14	212.65	212.76	212.73	211.62	212.7	211.54	212.49	211.84	212.8	213.1	213.97	212.44	212.44	212.22	212.73	213.42	212.73	212.83	212.57	212.34	212.42	211.93	213.02	213.34	210.99	212.72	215	212.82	212	212.4	212.76	212.55	211.95	212.21	213.05
210.75	212.12	211.06	210.7	213.3	212.09	211.37	211.12	211.71	210.83	212.27	211.34	211.52	210.86	213.74	212.4	211.34	210.77	210.67	211.75	211.83	211.2	211	211.26	212.15	211.95	211.61	211.52	211.77	212.52	212.3	211.35	212.99	212.09	211.45	211.69	211.21	211.22	212.63	212.11	211.05	211.76	212.64	211.88	211.38	210.85	210.76	211.85	211.98	211.31
200.35	200.6	199.55	200.21	200.53	199.34	201.67	201.52	200.38	201.01	199.64	200.49	200.98	200.73	200.81	200.48	200.47	202.03	200.56	199.85	200.56	200.28	200.62	199.93	200.77	200.85	200.84	199.97	200.39	199.68	200.94	199.71	200.05	199.27	200.81	200.05	200.31	199.9	201.51	199.83	199.89	200.37	200.22	200.51	200.62	199.94	200.61	200.51	199.27	199.99
200.28	201.35	201.4	200.94	201.07	201.99	201.41	201.58	200.77	199.99	200.52	201.62	201.58	200.8	201.53	201.81	201.39	201.09	200.41	200.87	200.27	202.29	201.05	200.85	201.3	201.51	201.29	200.39	200.6	200.97	201.54	201.05	200.88	201.14	201.58	201.66	200.69	201.48	201.86	201.15	201.91	200.82	202.35	202.54	201.16	201.01	201.43	200.12	201.02	201.11
202.58	203.06	203.09	204.36	202.72	203.34	204.29	204.14	203.25	203.04	203.57	203.24	203.28	204.21	202.29	203.07	202.95	202.14	202.99	203.26	202.93	203.64	202.94	203.33	201.96	203.21	203.01	203.1	202.59	202.52	202.63	203.68	203.76	203.33	203.04	202.65	203.52	202.67	203.69	204.52	202.88	203.44	202.05	203.38	202.92	203.8	203.92	203.42	203.12	203.07
208.02	208.5	209.89	208.77	209.46	208.48	208.39	209.05	208.67	209.13	208.19	208.9	208.89	209.18	208.79	209.67	208.35	208.84	208.69	209.49	209.03	208.95	208.67	208.86	209.21	208.9	209.06	209.03	208.26	208.83	209.76	207.87	208.88	207.92	208.97	208.6	208.92	209.36	209.3	209.48	207.85	208.67	209	208.21	208.68	207.66	209.3	208.88	208.69	208.94
209.59	210.19	209.68	209.69	209.86	210.19	208.45	209.77	208.83	209.4	208.76	209.72	209.91	208.95	209.57	209.41	208.93	209.72	207.53	209.69	209.38	210.13	209.22	208.89	208.66	207.76	211.37	210.23	208.97	209.69	209.7	208.37	209.02	208.78	208.83	210.2	210.25	209.87	210.06	209.79	208.71	209.26	209.68	210.28	208.96	209.07	208.72	209.2	209.81	209.33
199.48	198.23	197.89	198.08	199.64	197.19	197.69	197.91	198.51	199.26	198.88	197.96	198.38	198.42	199.25	198.5	198.52	198.31	198.27	198.18	198.09	198.47	198.41	198.1	197.76	199.05	197.98	197.48	197.41	197.67	199.56	198.69	199.05	198.57	198.78	198.5	198.61	199.19	198.45	197.38	197.42	200.5	198.64	198.32	198.55	198.55	199.22	199.18	198.79	198.44
204.11	201.98	203.74	202.96	203.17	204.05	203.14	204.4	203.94	203.88	203	203.96	203.26	203.66	204.06	204.13	202.93	203.14	203.5	204.06	205	202.32	203.21	203.1	203.99	204.27	203.63	202.69	203.92	203.43	203.19	203.69	203.65	203.96	203.46	203.16	204.38	203.26	204.48	203.55	203.43	204.02	203.37	202.98	203.84	203.09	205.03	203.44	203.4	204.12
208.71	208.43	208.4	209.09	208.25	207	208.17	207.3	209.64	208.82	209.05	208.81	208.68	208.85	209.08	209.26	208.09	208.89	208.32	210.24	207.71	209.15	208.86	208.85	208.12	208.99	208.41	209.67	207.97	209.07	208	208.19	208.76	208.11	208.1	208.72	208.02	207.87	207.99	208.14	209.43	208.33	208.58	208.21	208.33	208.52	210.67	208.38	209.33	209.47
213.68	212.39	212.85	214.3	213.03	212.88	213.63	213.33	212.53	213.94	214.58	212.62	213.63	212.76	213.06	212.99	213.73	213.67	212.88	212.98	212.31	212.44	212.71	212.82	212.59	212.4	212.03	212.82	213.14	213.38	212.36	212.92	213.9	212.95	214.85	212.75	212.57	213.63	213.35	213.96	214.16	213.8	213.26	212.45	213.54	213.32	213.6	213.61	212.85	212.33
216.43	216.25	216.22	216.97	217.48	216.48	217.42	215.8	217.34	217.12	217.42	217.12	216.89	217.04	217.94	216.93	216.71	217.47	216.29	218.19	216.88	215.57	218.08	217.53	217.48	216.75	216.74	216.77	218	217.06	217.1	218.01	217.41	216.45	217.09	216.84	217.93	216.39	216.78	216.48	217.05	215.97	218.05	217.69	216.99	216.36	216.71	216.82	216.42	217.4
208.56	208.94	208.48	208.67	208.37	209.7	208.73	207.89	209.08	208.73	208.68	208.11	208.27	208.72	208.7	208.72	209.25	207.31	208.68	209.91	208.01	208.93	208.27	208.98	209.09	208.66	209.23	207.99	208.35	208.69	207.32	208.15	208.58	208.3	209.53	209.3	209.59	208.46	208.32	208.1	209.22	208.43	208.84	208.77	207.84	208.36	208.64	209.25	209.04	209.45
203.38	203.54	203.03	204.96	203.83	203.53	203.42	204.86	204.03	202.8	202.65	203.58	202.87	203.35	203.95	203.27	202.42	203.95	204.67	204.32	203.28	203.74	203.66	203.69	203.26	204	203.11	203.68	202.32	202.04	203.12	202.33	203.72	204.01	203.13	202.99	203.61	203.27	204.15	203.74	203.85	203.1	203.39	203.72	204.76	203.64	203.21	202.98	202.66	204.27
216.41	215.9	216.56	216.75	216.39	216.19	217.61	215.31	216.69	216.98	217.58	217.94	216.97	217.57	216.88	217.39	216.11	216.11	217.07	217.4	216.73	217.96	218.34	216.19	217.53	216.89	216.92	216.28	217.33	216.4	216.56	215.91	215.76	217.46	217.55	216.55	216.93	218.41	216.75	216.39	216.52	216.62	217.66	217.56	217.05	217.09	216.96	216.66	217.1	216.12
209.39	208.11	209.73	209.14	209.14	209.38	209.1	209.72	208.96	209.34	208.36	208.64	208.71	208.32	208.52	209.16	208.68	208.53	208.96	209.36	209.07	208.72	209.7	208.83	208.48	208.54	208.03	208.65	208.81	208.21	209.42	209.18	208.59	207.6	207.18	208.03	209.72	209.94	208.02	207.86	208.55	208.56	208.96	208.63	209.04	209.42	209.13	209.91	208.61	208.78
198.71	197.11	197.66	198.65	197.65	198.38	196.95	198.5	197.57	196.97	197.1	198.76	197.69	197.62	198.52	196.5	198.16	198.01	197.62	198.77	198.69	197.17	197.9	197.69	197.96	197.3	198.21	198.39	197.61	197.66	197.17	198.65	197.81	198.33	197.85	198.92	197.95	198.35	197.94	197.72	197.94	198.52	197.35	199.38	198.03	198.43	198.46	197.96	198.1	197.06
211.59	212.4	212.04	211.85	211.39	211.05	211.86	211.44	211.68	210.35	211.68	211.51	211.73	213.37	211.09	210.9	210.77	212.04	211.78	211.89	211.49	211.46	212.41	210.16	211.93	211.33	210.11	212.35	212.41	211.67	211.22	211.18	211.71	211.27	211.07	212.48	212.96	210.65	211.12	212.27	212.11	210.69	212	210.87	211.22	212.11	210.68	211.34	212.07	211.17
198.77	198.37	197.93	200.31	198.01	198.49	198.71	198.49	198.29	199.16	198.42	198.82	198.9	198.89	198.73	199.12	198.12	197.84	198.8	197.66	199.6	198	198.24	197.32	196.96	198.52	197.3	199.36	199.61	198.45	199.05	198.52	197.8	198.53	197.91	199.44	197.65	199.6	198.3	198.93	199.31	198.83	198.15	198.12	198.44	198.26	199.08	198.35	197.82	197.45
199.33	199.67	199.81	199.73	198.93	199.9	198.29	199.55	200.3	200.82	199.79	200.38	199.77	198.74	200.46	199.62	199.57	199.81	199.9	199.54	198.26	199.71	199.4	200.39	199.57	199.18	199.68	198.51	199.03	199.21	200.18	199.56	198.69	201.17	200.18	199.65	199.61	199.74	199.04	198.52	198.6	200.39	198.71	199.45	199.78	200.33	199.52	199.13	199.71	199.43
203.54	203.76	204.07	204.4	204.33	203.87	203.15	204.06	202.95	204.05	203.83	203.48	203.34	204.22	203.29	202.99	204.2	204.75	202.77	204.72	203.98	202.54	204.64	203.63	204.1	203.61	203.69	204.51	204.59	204.55	205.06	205.03	204.21	203.93	202	203.25	204.01	203.63	203.56	203.64	204.41	204.54	203.95	202.8	204.58	203.96	202.73	204.25	205.14	203.78
198.35	198.41	198.91	199.42	198.46	198.44	198.95	197.93	199.08	198.53	199	198.12	199.52	199.5	197.83	198.26	199.22	198.71	199.28	199.44	198.4	198.01	199.55	199.26	199.1	197.16	199.04	197.79	198.78	198.84	198.5	199.83	198.3	197.58	198.71	198.65	198.7	199.18	199.65	198.06	198.12	198.41	199.27	199.1	198.43	198.81	196.96	199.02	198.01	199.49
202.68	203.12	202.24	201.84	203.15	202.08	203.11	202.73	202.14	201.6	201.59	201.27	203.19	202.61	202.66	203.13	202.87	202.1	202.34	203.2	202.53	203	201.97	202.26	203.51	202.86	202.81	202.5	202.4	202.42	201.03	202.29	201.93	202.96	202.88	203.96	202.46	202.82	202.15	202.87	202.59	203.38	202.78	201.8	202.89	201.92	202.61	201.62	202.56	202.73
210.74	211.63	211.4	211.63	211.06	212.33	211.08	213.8	210.93	211.09	212.76	211.99	211.78	211.91	211.21	211.31	211.94	211.82	212.56	212.14	211.24	211.2	211.33	210.91	211.62	212.12	211.89	210.94	211.54	211.5	211.36	211.83	212.02	212.8	211.21	211.52	212.77	212.8	210.87	210.87	211.6	212.43	211.05	212.01	212.01	210.37	212.38	211.53	210.82	211.15
208.79	209.94	209.46	208.43	209.45	209.35	210	209.3	209.46	208.87	208.9	209.18	209.35	210.48	209.72	210.03	210.06	209.9	209.74	209.76	208.62	209.38	209.75	209.23	210.62	209.9	209.68	210.02	210.24	209.35	208.08	209.64	209.93	209.1	209.74	209.73	209.83	209.1	210.31	209.52	209.98	209.48	209.66	209.05	208.67	209.33	209.27	209.5	209.73	209.4
195.48	195.93	195.4	195.65	196.12	195.29	195.26	194.08	195.7	196.22	195.12	195.29	194.61	195.74	195.73	196.21	195.36	195.45	195.46	195.44	194.54	195.65	195.36	196.55	195.76	195.62	195.83	194.07	195.05	195.36	195.62	195.31	195.82	195.17	195.08	194.88	195.61	195.17	195.7	195.63	195.29	194.29	195.43	195.74	194.52	196.74	195.46	195.74	195.15	195.64
208.23	208.09	207.84	207.26	207.96	208.6	208.38	208.3	208.2	208.64	208.17	209.52	208.87	208.24	208.36	207.36	208.74	208.85	209.28	207.93	208.95	208.32	210.25	206.85	208.5	209.46	209.32	208.76	207.75	207.52	208.69	208.79	208.65	207.52	206.6	209.72	208.38	209.35	208.87	208.45	208.75	208.31	207.98	208.1	209.03	208.74	208.18	208.49	207.65	208.12
202.78	203.69	202.81	203.76	204.46	202.85	202.63	203.29	203.85	203.45	202.83	202.74	204.2	204.14	203.99	203.49	203.77	203.33	203.46	204.58	204.16	203.12	202.64	204.28	204.36	204.26	203.38	203.9	203.52	202.23	203.55	202.84	202.76	203.82	203.3	202.11	203.5	203.18	203.26	204.68	204.59	203.92	203.42	203.81	204.47	203.84	203.09	203.32	203.58	203.89
212.85	211.51	212.32	212.69	212.44	211.92	212.55	212.22	212.65	212.51	212.79	211.76	212.14	211.65	212.64	212.98	212.85	212.64	211.18	211.48	212.62	212.88	212.84	211.35	212.69	212.47	212	211.7	211.17	213.23	212.48	212.26	212.74	212.48	213	212.6	212.97	212.67	213.02	212.04	212.87	213.11	213.37	213.12	212.18	212.77	211.89	212.54	212.08	211.57
212.43	211.55	212.24	211.1	211.79	212.59	212.99	212.34	210.8	211.32	211.83	211.57	211.56	212.76	211.22	212.25	211.47	211.07	210.71	211.92	211.8	211.81	211.82	212.65	211.41	212.51	210.4	210.8	210.9	211.08	211.74	211.97	212.29	212.29	212.11	211.46	211.49	211.82	211.76	211.12	212.34	212.12	211.31	211.99	211.39	212.61	211.99	211	213.08	210.45
203.64	202.83	203.71	202.8	204.84	204.58	202.87	204.05	203.81	203.48	203.47	203.47	204.27	203.56	203.92	203.37	204.85	203.08	203.29	203.89	202.92	203.51	203.33	203.33	203.69	203.84	203.44	203.71	203.89	203.62	204.17	202.79	203.77	203.82	202.46	204.51	203.99	203.02	203.48	203.23	203.75	203.22	203.53	203.47	203.1	203.45	203.14	203.45	205	203.68
212.5	211.59	211.78	211.22	212.47	212.1	211.13	211.8	212.25	211.62	211.98	212.17	212.36	211.16	211.1	212.36	212.03	211.69	210.9	211.43	212.23	211.76	211.74	212.04	211.37	212.43	210.67	211.67	211.08	211.32	211.32	212.8	210.86	211.85	212.29	211.17	211.51	212.18	212.21	212.52	211.39	211.22	210.76	210.17	211.85	211.65	212.01	212.28	212.49	212.55
203.33	203.26	202.56	202.5	202.68	202.73	202.37	203.41	204.09	203.27	202.98	203.38	203	203.83	203.2	203.26	203.1	203.86	202.71	203.25	203.09	202.7	204.61	203.72	202.98	203.71	202.5	203.51	203.33	202.86	203.58	203.1	204.5	203.71	203.35	202.69	203.11	202.99	202.47	203.52	203.29	203.38	202.86	203.65	202.91	203.64	204.11	204.1	202.31	201.76
210.96	211.95	211.68	211.68	212.65	211.85	212.04	211.29	210.94	210.99	211.81	211.54	209.91	211.56	210.6	212.23	209.6	212.21	211.06	211.07	212.14	211.42	211.58	211.83	212.13	210.32	210.82	210.99	211.32	211.82	211.45	212.95	211.22	210.56	211.14	211.16	211.85	211.94	212.23	211.34	211.95	210.71	211.2	211.29	211.41	211.2	211.79	211.84	212.24	211.16
214.25	212.66	213.32	213.58	213.17	214.86	214.54	214.06	212.69	213.24	214.13	213.79	213.81	214.61	213.84	213.4	214.14	213.89	212.59	214.14	213.63	214.45	213.41	213.12	214.18	212.53	213.1	213.35	213.98	213.5	214.82	215.32	214.64	214.33	214.52	214.49	214.08	214.68	213.61	215.11	214.3	213.92	214.22	213.57	213.2	213.96	214.59	214.53	213.65	213.07
203.55	204.25	203.41	203.23	202.87	203.6	203.57	204.31	202.65	202.78	202.81	202.25	203.52	202.11	202.91	202.6	201.86	202.77	202.92	202.49	203.14	203.47	202.02	203.26	202.81	204.01	203.29	202.13	203.44	203.32	202.6	202.98	203.95	202.9	202.75	203.48	203.84	202.59	203.07	203.25	202.62	203.45	202.2	202.84	203.22	204.33	204.11	204.27	204.32	203.99
207.5	207.65	207.49	206.65	206.52	205.8	207.64	209.09	207.32	207.7	208.34	206.66	208.64	208.15	208.88	207.75	207.74	207.87	208.18	207.8	208.46	207.3	208.07	206.98	207.34	207.86	207.22	208.03	207.9	206.85	207.75	208.16	208.77	207.49	208.73	207.6	208.57	209.34	207.82	206.84	207.08	208.11	207.14	207.57	207.87	206.98	208.42	208.12	207.92	207.69
203.87	203.57	203.23	203.37	204.72	204.44	205.4	204.19	204.06	204.52	204.18	203.2	203.99	203.63	203.67	204.93	203.51	204.22	204.85	204.94	203.08	203.51	203.35	203.28	203.83	203.32	204.21	204.49	205.47	204.5	204.16	205.53	204.76	204.01	202.96	203.31	203.68	202.59	205.15	204.83	205.25	204.11	203.84	204	202.72	204.35	205.1	204.54	204.22	203.22
203.77	205.77	203.51	204.22	205.21	204.73	204.86	203.99	205.36	204.28	205.41	204.74	205.5	204.16	205.06	204.85	204.63	204.89	204.92	205.17	204.51	205.48	204.64	204.83	204.67	204.18	204.83	203.28	204.67	204.25	204.56	204.1	205.12	203.32	204.41	205.04	204.01	204.39	204.21	204.98	204.91	204.75	205.36	204.24	205.44	204.41	204.86	204.67	204.2	203.98
213.21	213.15	214.25	213.13	212.64	212.74	213.67	214.12	213.76	213.37	215.09	213.75	214.12	214.1	214.06	214.79	214.49	214.19	214.21	214.59	214.41	214.25	213.87	213.69	213.58	213.48	212.43	214.51	214.3	213.53	214.43	213.92	214.7	213.45	213.28	213.72	212.66	212.82	214.17	213.83	213.94	214.89	213.6	214.06	212.96	214.67	214.17	213.75	213.65	212.6
200.1	199.67	198.41	198.53	199.93	199.53	199.36	198.74	200.28	199.67	199.73	200.57	198.84	199.11	199.12	199.62	199.71	199.96	198.45	199.6	199.24	198.96	198.68	199.21	199.22	198.5	199.56	199.92	199.84	198.98	199.92	199.87	198.77	197.7	199.6	201.03	199.77	199.18	198.75	199.83	199.27	199.11	199.95	199.45	198.5	199.75	199.97	200.27	198.95	198.11
212.21	213.11	212.13	212.8	211.97	213.22	211.97	212.46	211.9	212.68	212.4	212.99	211.89	212.52	212.03	212.39	212.05	211.79	212.5	212.21	212.38	211.92	212.09	212.04	212.62	212.72	212.42	212.83	213.19	212.62	213.55	212.42	213.01	212.2	212.21	212.35	212.84	211.08	211.96	212.28	212.38	212.2	212.19	212.67	212.71	212.29	211.31	213.35	212.48	213.53
206.09	204.77	205.19	206.27	205.61	206.4	205.71	204.77	206.18	206.49	204.57	205.53	205.81	205.41	206.28	205.15	206.24	205.35	204.83	205.05	205.12	205.9	205.33	205.78	204.4	205.54	206.25	205.49	206.65	206.28	205.47	205.57	205.23	205.49	205.24	205.8	205	205.27	206.52	204.27	205.43	205.19	205.72	205.54	205.31	205.09	206.11	205.89	206.11	205.31
194.44	194.25	194.95	193	195.63	193.69	193.46	195.13	193.68	193.8	193.2	193.37	194.84	193.67	193.51	194.68	194.52	195.21	194.02	194.27	194.47	194.01	195.34	195.37	193.83	194.15	193.67	194.26	194.7	194.79	193.35	193.79	194.03	194.23	195.27	194.49	194.16	193.95	194.25	194.71	193.88	194.87	194.9	194.24	193.35	194.01	194.29	194.93	194.32	193.57
211.68	212.57	212.16	210.84	211.63	211.71	211.67	212.09	210.77	211.54	211.68	210.64	212.05	211.97	212.32	210.88	211.25	211.49	211.74	211.95	211.69	211.14	211.83	210.91	212.39	210.99	213.38	211.29	211.04	212.32	210.95	212.16	211.49	211.57	211.36	212.16	211.18	212.83	211.81	212.36	210.52	212.42	211.45	212.14	212.41	212.07	212.35	212.87	211.61	211.52
202.43	203.44	203.71	203.5	202.42	203.7	202.84	204.17	204.11	203	202.89	202.43	202.72	202.59	202.83	203.08	202.93	202.64	202.96	203.01	201.54	203.21	202.86	203.48	204.14	203.1	202.2	203	202.32	204.46	202.28	203.53	203.67	203.84	202.52	202.5	204.3	203.43	203.03	203.61	203.05	203.68	203.53	202.44	202.54	203.11	203.87	203.53	202.75	203.73
204.83	206.59	205.7	206.03	206.15	204.75	205.44	205.34	205.25	206.22	205	206.23	204.82	206.25	205.87	205.36	205.86	205.37	206.65	205.28	205.59	206.04	205.26	205.5	206.87	204.81	205.73	205.32	204.65	206.06	205.38	204.73	205.69	205.83	204.88	205.66	205.44	204.56	205.25	206.06	205.73	206.05	205.08	205.48	205.44	204.94	205.2	204.29	205.78	205.18
206.75	208.09	208.09	209.26	207.14	208.82	207.28	207.8	207.09	208.02	207.75	207.75	207.24	207.62	207.61	208.09	206.5	206.75	208.21	208.18	206.93	207.46	208.31	207.92	208.29	208.7	208.16	209.01	206.8	206.9	208.99	208.2	206.88	208.84	207.31	207.89	208.83	207.89	208.25	207.39	207.75	207.01	207.02	207.51	207.31	207.93	207.69	207.51	207.89	207.7
199.82	200.02	198.31	199.26	200.89	197.47	199.15	199.07	199.65	198.5	198.58	199.29	198.87	199.24	199.04	200.16	199.75	199.66	198.78	199.28	199.25	197.96	198.74	198.73	199.31	198.72	199.06	199.87	199.5	199.07	200.2	198.55	199.65	199.27	198.85	198.84	200.31	199.27	200.24	198.3	198.94	198.92	200.23	199.8	199.69	199.35	198.97	199.46	199.46	199.27
201.5	200.33	200.27	201.07	200.11	200.41	201.03	200.84	200.69	199.38	200.81	200.22	201.28	200.37	199.2	200.24	200.08	200.73	199.73	200.28	200.44	199.78	200.13	201.17	200.21	200.71	201.63	200.03	200.2	200.21	200.28	199.93	201.11	200.47	200.99	200.71	199.41	201.09	199.69	200.27	200.7	199.96	199.77	199.77	200.96	201.31	201.13	200.05	199.75	200.09
213.1	212.85	212.71	211.44	212.37	212.32	212.17	212.4	212.98	212.23	211.91	212.99	211.9	211.83	212.07	211.53	212.53	213.25	212.08	212.35	212.35	212.2	212.38	211.03	212.09	211.84	212.18	212.82	211.42	212.54	213.5	213.02	212.28	211.75	212.89	211.82	211.77	211.71	213.9	211.8	212.32	212.75	212.44	212.15	212.29	213.22	210.92	212.61	211.62	212.62
207.56	205.89	206.62	206.61	205.96	208.11	206.97	206.48	205.7	206.23	206.1	206.32	207.05	206.78	206.1	205.51	205.94	206.6	206.56	206.08	207.14	206.5	206.7	205.89	206.79	206.12	206.38	206.49	206.34	206.81	205.36	206.44	206.51	206.76	207.8	206.49	205.9	207.03	206.13	206.27	205.86	206.55	206.57	206.02	205.88	206.29	207.23	205.56	205.76	207.07
199.06	199.22	199.16	198.86	198.58	197.74	200.43	199.67	199.28	198.87	199.18	198.87	199.61	199.45	199.49	198.89	201.05	199.13	200.37	199.68	200.36	199.58	199.86	199.62	199.84	199.62	199.95	199.51	198.48	199.52	198.16	198.91	199.4	198.64	199.27	199.37	199.74	200.71	199.29	199.17	198.69	199.43	199.4	199.34	199.46	199.44	199.33	199.93	199.62	200.91
208.22	209.29	207.85	208.66	209.35	208.82	207.88	208.97	210.23	208.83	209.79	209.6	208.57	209.13	209.18	209.11	208.91	209.08	208.83	208.62	208.1	209.26	209.33	208.69	208.63	208.2	209.11	209.1	208.39	208.3	208.65	208.7	208.98	208.22	208.58	209.15	208.2	209.52	208.77	208.36	208.42	209.41	209.79	208.77	207.6	209.17	208.66	209.98	209.09	208.26
212.4	212.8	212.33	211.43	212.93	212.47	212.23	211.64	212.55	211.38	212.07	212.32	212.09	212.58	212.76	212.69	212.98	212.57	213.16	213.38	213.08	212.13	213.24	212.2	212.84	211.61	212.95	212.75	212.19	213.37	212.71	211.85	212.44	214.28	212.73	212.64	212.96	212.72	212.39	212.15	212.48	211.97	212.28	213.27	211.48	211.3	212.91	213.88	211.9	212.49
203.91	204.96	204.98	204.82	204.85	204.29	204.68	205.07	204.58	203.66	204.08	203.8	205.22	205.18	205.39	203.98	205.11	204.83	205.68	204.59	204.66	205.22	203.28	204.59	204.96	204.43	203.78	204.35	204.74	205.11	204.52	204.75	204.8	203.61	204.49	203.54	204.04	203.87	205.01	204.48	203.97	204.93	204.61	204.45	204.08	205.48	204.91	203.08	204.81	205.25
202.8	203.81	202.85	202.8	202.28	201.8	202.9	203.63	202.99	203.22	203.96	202.95	202.95	203.72	202.77	202.77	203	203.36	203.02	203.06	203.5	202.35	202.19	203.02	201.93	203.5	202.96	203.58	202.94	203.12	203.48	204.3	204.1	202.6	202.63	202.78	203.86	204.71	203.51	203.18	204.22	203.44	203.1	203.73	203.22	202.26	202.76	203.66	203.3	202.8
211.58	211.09	211.98	211.45	211.53	211.74	210.89	211.75	210.87	211.61	211.28	211.65	210.55	212.28	211.42	211.11	211.49	211.51	212.83	211.73	211.6	211.69	211.47	211.31	209.87	211.05	210.61	212.16	211.83	212.19	210.96	211.68	211.41	212.39	211.13	212.81	211.95	211.01	211.85	211.09	211.93	212.51	211.22	211.18	210.84	211.15	212.07	211.6	212.25	212.45
212.32	213.2	211.88	211.64	210.61	212.76	211.1	211.61	212.24	211.67	212.16	211.46	213.01	210.84	212.24	210.86	212.29	212.12	212.46	210.56	211.58	212.95	211.86	211.49	212.65	211.45	211.98	211.14	212.22	211.27	210.86	211.71	213.07	212.15	211.8	211	211.13	210.71	212.27	211.34	212.82	211.46	211.91	211.82	211.34	211.79	210.75	211.67	212.94	211.89
199.43	199.43	199.38	199.48	199.56	199.14	200.57	199.94	199.52	200.38	199.18	198.64	200.7	198.7	200.26	198.74	199.88	199.61	199.19	200.05	198.37	199.37	199.61	199.66	199.53	199.66	199.73	199.01	200.3	199.26	198.54	198.77	199.65	198.98	198.23	200.3	200.2	199.21	199.53	198.97	200.61	199.07	199.1	198.57	199.59	199.52	199.02	199.29	199.59	199.39
212.37	212.06	213.15	213.18	212.12	211.25	212	213.16	212.18	211.82	212.85	211.8	212.43	211.73	212.09	210.67	213.16	212.29	211.37	211.41	212.15	212.03	212.44	213.02	212.99	212.23	212.08	211.32	212.44	212.68	211.33	211.57	213.2	212.44	213.17	211.85	213.16	212.5	212.41	212.01	213.22	212.85	211.5	212.33	212.63	212.08	212.55	213.09	212.44	212.95
216.62	216.46	217.04	216.97	217.1	215.88	217.82	217.25	215.32	216.6	217.18	217.75	218.08	217.15	217.2	217.83	215.14	217.67	216.13	216.19	217.26	215.63	217.39	218.06	217.17	217.4	217.85	217.8	216.57	216.76	217.01	215.57	216.36	216.65	216.32	217.06	217.67	217.16	217.34	217.55	215.82	216.92	216.89	217.24	216.46	216.53	217.76	217.27	215.54	217.32
205.06	205.32	203.76	204.69	204.31	204.73	204.81	203.36	204.11	204.25	204.96	204.52	205.69	204.89	204.88	203.45	204.74	205.84	204.33	204.28	205.12	203.82	203.51	203.74	204.39	204.16	203.3	205.06	202.99	204.73	204.61	202.85	204.17	205.66	204.65	204.58	204.39	204.65	205.2	204.2	203.06	204.63	204.55	204.4	204.84	203.16	205.52	205.48	204.85	204.2
210.69	209.88	209.3	210.3	208.83	209.18	209.73	210.33	208.95	209.81	210.31	209.21	210.9	208.82	209.15	209.51	208.86	210.35	209.63	208.89	210.08	209.94	209.44	210.17	209.07	209.07	210.5	210.24	209.71	209.63	209.92	209.6	209.94	210.12	210.48	209.47	210.83	209.86	209.57	209.73	210.62	208.84	208.17	209.38	210.62	208.98	210.33	209.64	209.16	209.72
207.13	208.96	207.7	208.38	207.93	208.01	208.38	207.46	207.85	207.19	207.39	208.76	207.94	207.9	206.52	207	207.74	207.56	207.4	208.37	207.09	207.98	208.2	208.1	207.37	207.94	208.14	207.69	207.23	208.07	207.72	207.12	208.89	207.62	207.82	206.85	207.1	207.87	207.69	207.61	208.55	208.13	208.72	207.14	207.35	208.1	208.07	207.77	208.69	208.33
209.14	208.67	208.48	208.56	208.89	208.13	207.01	209.55	208.52	207.43	209.09	207.79	209.2	208.63	208.81	209.08	209.02	208.66	208.47	209.72	208.69	209.48	208.85	208.23	209.87	208.44	208.73	208.94	208.79	208.84	209.6	207.84	209.72	209.15	209.7	208.29	207.67	208.85	209.58	208.63	208.69	210.73	210.14	208.51	208.11	209.17	209.32	207.66	210.08	208.01
201.87	200.27	201.76	200.15	201.74	201.24	201.22	201.32	200.33	199.58	202.03	202.19	201.54	201.28	201.12	200.23	201.78	200.34	200.71	201.86	200.78	201.22	201.31	202.07	200.81	201.31	200.71	200.8	200.34	202.74	201.05	201.1	201.16	201.04	201.39	200.6	201.65	201.53	200.9	203.06	201.05	201.06	200.14	201.18	200.75	201.96	201.22	201.5	200.45	201.52
202.75	202.77	202.91	204.04	202.99	204.01	204.38	203.73	203.69	203.28	203.77	203.06	202.78	203.32	203	203.72	202.86	203.07	201.91	202.64	204.21	202.78	202.51	202.88	202.95	202.58	202.92	203.78	203.42	203.3	203.45	203.01	203.33	204.09	202.95	203.52	202.79	203.21	203.91	203.06	204.53	203.39	204.19	203.64	202.8	203.52	203.23	203.77	203.87	204.43
217.1	216.67	217.7	216.88	216.38	218.2	216.51	217.45	217.01	216.55	216.47	217.47	216.64	216.87	217.32	217.02	217.35	215.61	217.54	216.5	217.45	215.89	217.64	216.51	217.83	217.21	217.29	218.09	216.91	218.16	216.72	216.14	215.95	216.55	217.65	217.97	216.11	218.39	216.1	216.82	216.88	217.75	216.57	218.28	217.63	216.51	217.1	217.81	216.63	216.82
203.22	203.05	202.89	203.6	203.98	202.78	202.86	202.75	203.04	202.79	204.06	202.79	203.75	202.9	203.15	203.19	203.2	202.37	202.61	203.99	203.23	202.8	203.63	203.16	203.32	203.41	202.39	201.71	202.93	203.73	203.21	202.13	202.43	203.8	202.68	204.17	203.2	203.46	202.84	203.78	203.48	203.18	203.91	203.04	202.45	203.38	203.46	203.8	203.6	202.93
199.8	198.64	199.12	199.13	199.31	199.97	199.63	200.16	198.48	199.56	198.41	198.6	199.52	200.02	199.4	199.18	199.01	198.68	198.94	199.37	200.39	199.7	199.67	199.5	200.04	199.24	199.8	200.16	198.78	200.01	200.13	199.23	198.45	198.61	199.6	199.62	198.99	200.39	199.21	200	200.27	199.32	199.51	199.86	199.98	199.42	199.59	199.82	199.17	198.94
193.19	194.3	192.79	193.21	193.71	193.51	194.28	193.84	195.72	193.65	194.58	195.72	192.91	193.74	194.27	194.76	193.35	193.46	193.77	193.4	195.74	194.24	194.31	193.36	194.92	194.34	194.03	193.6	194.3	194.27	192.54	193.98	194.76	194.11	194.55	194.65	194.6	194.03	193.92	193.5	193.74	194.97	193.65	195.23	193.24	193.79	194.21	193.69	194.38	195.72
207.76	208.29	208.33	207.49	208.08	208.27	207.88	206.37	207.96	207.56	208.33	208.8	207.05	207.91	208.45	207.77	207.07	207.58	207.55	207.1	208.42	207.84	209.05	207.7	207.67	207.37	207.79	208.34	208.44	207.92	207.78	208.8	208.24	207.3	208.06	207.96	208.26	208.76	207.3	207.63	207.96	208.39	207.32	208.63	207.92	206.86	207.93	208.5	207.29	208.86
208.19	206.96	207.24	208.54	207.3	207.65	206.92	207.6	207.94	207.12	207.68	207.9	207.31	207.39	207.67	207.7	208.15	206.46	206.52	207.87	208.19	206.77	207.21	208.03	207.18	208.18	207.21	207.53	206.62	208.38	207.14	207.54	207.92	207.76	207.81	206.77	207.7	206.63	207.56	207.01	208.4	208.43	206.37	208.05	208.52	207.01	207.75	208.07	206.09	207.39
207.09	207.77	207.12	207.8	208.17	207.54	207.76	208.38	208.96	207.16	207.69	208.37	208.04	208.61	206.68	207.87	208.28	208.25	206.86	207.58	207.76	207.86	207.86	206.57	208.74	207.99	208.46	208.07	208.11	207.97	207.04	208.08	207.9	207.18	206.41	208.63	207.67	207.15	208.22	207.44	208.61	207.46	206.47	207.62	207.37	206.66	208.64	207.39	207.65	207.73
208.58	208.83	209.1	208.55	208.41	208.37	208.75	208.3	207.82	208.17	208.36	208.21	207.64	208.87	208.81	207.71	208.45	207.72	209.32	208	209.03	207.73	209.16	208.51	208.25	208.54	208.59	209.47	208.6	208.77	207.95	208.71	208.26	207.57	209.61	208.78	209.54	208.34	209.43	207.98	209.1	209.59	209.3	207.6	208.66	209.37	209.27	208.76	208.84	207.93
214.41	213.61	215.11	214.14	213.47	214.48	213.58	213.11	213.47	213.75	212.75	213.21	213.44	213.24	215.12	214.4	213.65	214.84	214.09	213.83	214.12	213.81	213.33	214.06	213.81	214.12	214.03	213.92	215.19	212.45	213.85	212.9	213.55	214.31	213.95	213.74	213.57	214.71	213.81	214.98	213.55	213.15	213.84	214.15	213.17	214.53	213.58	213.62	213.92	213.13
198.37	198	197.18	197.64	197.92	198.23	198.18	197.87	197.63	198.07	197.97	197.38	197.96	197.81	197.7	198.26	199.46	198.37	197.61	197.01	198.57	197.36	197.77	197.27	198.69	197.96	198.26	197.85	197.54	198.18	198.66	198.2	198.19	198.89	198.73	197.61	197.9	197.85	197.86	197.45	197.04	197.85	197.49	199	198.41	196.63	197.54	196.86	198.64	197.83
217.71	216.86	217.46	215.28	217.05	215.72	216.7	216.19	217.35	216.69	217.29	216.5	216.45	217.88	216.18	218.42	218.11	217.23	216.62	217.7	217.01	217.15	217.07	217.39	218.03	216.18	216.16	216.67	216.49	217.78	217.53	217.22	216.42	217.23	216.8	216.37	216.51	215.89	216.21	217.49	214.94	217.77	218.37	217.55	218.09	217.08	216.9	215.95	217.67	215.62
208.77	209.72	208.57	208.71	209.04	208.89	208.21	208.29	208.95	209.47	209.03	209.32	209.18	209	209.53	208.12	208.7	209.55	209.75	209.21	208.28	208.64	209.32	210.03	208.96	209.54	209.38	207.96	209.15	207.82	209.05	210.02	209.77	208.94	209.41	208.88	209.4	209.04	208.23	208.43	208.68	207.51	208.64	208.39	210.25	209.49	208.65	209.11	209.14	208.95
208.36	207.11	207.6	207.27	208.3	207.87	208.14	208.14	207.67	207.74	207.76	208.15	207.52	207.59	207.03	207.08	207.89	207.67	208.45	207.45	208.62	207.66	207.81	207.37	208.01	208.26	208	207.05	208.41	207.55	208.08	207.57	207.13	208.93	207.29	207.89	208.23	208.35	207.45	208.18	206.21	206.6	208.85	208.04	207.88	207.34	207.54	208.45	210.25	207.54
209.38	209.09	210.02	209.63	208.83	208.96	207.59	209.09	209.56	208.65	209.26	209.14	208.7	208.39	209.37	208.89	208.54	208.24	208.66	210.29	207.69	207.23	207.8	209.25	208.67	208.23	209.17	208.47	207.55	208.66	208.34	208.38	208.09	208.47	209.42	209.45	208.17	208.29	208.74	209.68	208.92	207.78	208.03	207.69	207.6	208.22	208.64	208.78	208.98	207.44
204.75	203.97	205.55	205.43	205.04	204.53	205.19	204.72	204.46	205.07	204.5	204.04	204.86	204.12	204.39	204.71	204.22	204.79	204.73	205.1	205.52	204.32	204.06	205.76	205.43	204.07	205.65	204.93	204.15	203.57	205.99	204.47	204.86	204.99	204.26	205.2	204.66	204.33	204.39	204.04	205.12	206.81	204.81	204.5	206.56	204.5	204.18	204.92	205.5	205.43
203.22	202.74	203.08	203.37	204.07	203.01	203.25	203.07	203.82	203.55	203.38	204.37	203.25	204.37	203.48	203.07	203.84	204.4	203.68	203.21	204.76	204.58	203.71	203.06	204.05	203.16	203.65	202.79	203.81	203.15	203.23	204.29	203.27	204.67	203.5	204.52	202.59	203.06	204.64	203.15	202.67	203.51	203.71	202.76	202.44	202.92	204.07	203.75	204.09	204.64
210.82	211.53	213.01	212.01	211.32	211.26	211.24	212.45	211.59	210.94	211.97	211.93	210.79	210.91	211.72	211.18	211.13	211.04	211.57	211.39	211.66	212.26	212.89	211.49	211.83	211.93	212.88	210.33	211.72	211.55	211.23	211.85	212.05	212.25	213.22	210.53	211.8	212.49	211.96	211.89	212.24	212.04	211.03	212.39	213.06	211.68	211.97	211.37	212.15	210.83
202.62	202.47	202.14	201.85	202.25	202.36	203.61	202.11	203.1	202.2	202.41	202.58	202.55	202.26	203.19	201.81	204.17	202.93	202.32	202.39	202.46	202.87	201.81	202.13	202.93	201.96	201.68	201.94	204.26	201.83	201.72	202.21	201.43	202.38	202.08	202.74	201.7	202.2	203	203.63	202.72	203.33	203.89	202.39	201.8	201.34	202.27	202.56	202.1	202.97
211.78	211.84	212.1	210.54	211.35	211.5	210.81	212.06	212.33	211.77	211.94	212.19	211.25	211.52	211.52	211.65	211.83	211.84	210.45	210.58	212.36	212.26	211.85	211.11	211.08	212.65	209.87	211.59	209.65	211.52	210.7	210.97	211.27	212.45	211.98	211.04	211.21	210.86	212.94	211.05	211.45	211.46	210.81	211.34	211.64	212.38	212.75	211.12	211.48	211.92
208.24	207.69	208.4	206.87	208.27	207.93	207.62	207.06	208.72	207.85	208.18	208.29	207.8	208.53	207.42	208.07	206.83	208.69	207.68	208.79	207.08	208.63	207.71	208.35	208.17	207.22	206.58	207.82	206.65	207.7	207.95	207.46	207.36	207.51	208.55	208.19	208.3	207.71	207.83	208.15	207.67	206.66	208.54	207.35	207.67	208.57	207.06	207.22	208.02	208.08
209.42	209.32	209.68	208.79	209.44	209.8	209.99	209.78	208.94	210.39	209.77	209.96	209.54	208.93	210.82	209.26	209.57	209.73	209.65	209.95	209.56	209.78	209.65	208.08	209.28	209.59	209.68	210.45	210.2	209.4	209.52	210.98	209.41	209.4	210.09	210.53	209.8	208.67	209.05	209.86	209.16	209.76	210.18	210	209.6	209.84	209.82	210.12	208.69	209.3
210.28	209.82	209.64	209.57	209.05	209.07	209.5	209.14	209.31	209.31	208.62	209.09	210.34	209.31	209.28	209.15	209.84	210.11	208.93	209.25	208.68	210.65	209.06	209.25	209.39	208.77	209.95	210.45	208.39	209.57	208.96	208.27	209.21	208.58	208.95	210.25	209.41	209.53	209.69	208.93	209.8	210.26	210.7	209.58	209.41	208.13	209.15	208.75	209.6	210.05
212.01	211.68	211.56	211.88	211.62	212.04	211.92	211.32	211.11	212.08	212.87	212.29	212.44	212.28	212.18	211.76	211.72	211.96	212.01	211.93	211.21	211.1	212.49	210.61	211.32	213.05	211.03	212.4	211.9	212.39	211.86	212.64	212.46	212.28	212.26	211.73	211.84	213.06	212.58	212.76	211.75	211.79	211.88	211.04	211.81	211.41	211.49	211.97	212.24	211.57
207.95	207.97	207.24	208.51	207.23	207.27	207.47	208.1	207.65	208.13	208.43	207.81	208.03	208.52	207.85	207.48	208.83	207.04	207.73	207.82	207.84	207.65	207.69	207.36	206.62	208.38	207.44	208.01	207.85	207.62	207.08	207.07	208.95	207.96	209.26	208.01	207.8	207.72	207.4	206.99	208.47	207.6	208.32	208.12	208.26	207.18	207.6	207.58	207.61	207.96
212.05	211.48	212.09	212.39	211.03	212.9	211.83	212.49	212.12	211.46	212.66	211.51	211.82	211.72	212.5	212.64	212.28	211.7	211.24	213.28	212.33	210.83	211.49	212.51	211.88	211.53	211.62	213.4	212.85	212.44	211.54	212.25	212.01	212.4	212.75	212.06	210.96	211.78	211.87	212.26	212.14	211.39	211.99	212.02	211.15	211.99	212.27	212.68	211.71	211.19
209.53	208.76	208.01	208.15	208.41	208.38	208.71	208.33	208.47	208.65	207.65	208.87	208.58	208.77	209.12	207.38	207.73	208.36	209.42	209.1	208.84	207.78	209.14	208.81	208.46	207.74	207.49	208.36	208.74	206.85	208.21	208.7	207.89	208.67	208.62	208.03	208.02	208.83	208.13	207.9	209.43	208.14	209.16	207.68	208.84	208.09	210.07	208.84	207.86	208.54
203.92	203.64	204.51	203.77	204.57	204.4	205.11	204.36	205.02	204.94	204.85	204.3	204.8	205.94	205.17	205.58	204.43	204.94	205.83	204.31	204.1	203.85	205.04	204.93	205	204.61	204.87	204.64	204.29	203.93	205.32	204.25	204.85	204.81	204.62	205.14	204.04	205.79	205.02	204.48	205.23	205.09	205.01	204.82	204.69	205.83	205.75	205.14	204.38	206.06
208.52	208.64	208.32	208.79	208.13	207.5	207.65	208.33	206.76	209.06	208.67	208.03	208.22	208.79	208.32	207.92	208.64	207.57	208.95	208.02	208.94	208.67	208.97	209.24	209.16	207.58	207.57	208.64	208.82	207.2	208.95	208.12	209.59	207.48	208.74	207.41	208.91	208.86	208.97	207.92	208.73	209.74	207.88	208.51	208.27	208.27	207.72	207.65	208.48	207.82
203.26	203.48	204.3	204.2	204.43	203.7	203.51	203.22	203.33	204.39	203.33	203.46	203.72	204.1	203.67	203.02	204.66	204.18	202.81	203.77	203.85	203.72	204.84	203.11	204.56	204.28	204.49	203.98	204.49	203.95	203.88	201.73	204	203.69	203.37	203.54	204.41	204.29	203.94	203.23	204.05	204.11	202.09	203.25	203.74	203.43	204.17	203.32	203.31	203.26
194.72	195.5	195.25	193.96	193.83	195.14	195.44	196.12	195.34	194.75	196.1	195.86	195.75	194.33	195.31	196.32	195.61	196.06	196.79	195.06	194.7	195.23	195.12	194.24	195.73	194.75	195.27	195.75	194.22	196.18	194.81	195.73	195.68	195.47	195.69	194.45	194.48	194.93	195.5	195.88	195.92	194.95	194.39	195.11	195.61	195.07	194.92	195.33	195.09	195.7
211.6	211.76	211.33	212.04	210.74	211.5	211.8	211.05	211.54	211.91	211.81	211.37	211.62	211.34	211.68	211.7	211.68	209.81	210.45	211.92	212.28	210.72	211.79	212.51	211.5	211.3	212.58	211.65	212.12	211.84	210.91	211.47	211.09	211	211.96	210.92	210.76	212.12	211.66	211.24	211.2	211.45	211.29	210.54	211.84	211.7	211.32	211.34	211.47	211.54
201.82	202.01	201	201.97	201.35	201.89	201.16	201.73	201.92	200.23	202.22	200.99	201.23	200.81	201.4	202.18	200.96	201.21	200.49	201.45	200.66	200.99	200.18	200.72	200.34	200.64	201.45	201.97	201.35	200.86	200.8	202.07	200.2	201.28	201.56	202.37	201.65	200.54	200.62	201.35	201.91	200.2	201.27	201.47	201.26	200.93	202.27	201.46	201.37	201.52
209.47	208.75	209.77	209.28	209.07	209.9	209.6	209.66	209.47	210.05	210.15	209.45	210.61	208.41	210.54	208.56	209.45	210.21	208.52	209.09	208.9	209.51	209.92	209.84	209.39	208.55	209.26	208.79	210.34	209.18	209.21	209.5	208.62	210.03	209.51	209.59	208.67	210.35	209.46	208.16	208.88	208.79	209.98	209.49	208.35	209.43	208.44	209.46	210.3	209.81
217.7	219.13	216.41	216.86	218.2	218.36	217.8	216.47	216.52	215.98	218.19	217.78	217.96	218.57	217.27	216.95	218.01	217.36	217.5	218.38	216.87	218.81	219.28	218.51	217.77	217.55	218.13	218.21	217.45	217.55	218.43	218.69	217.08	217.31	217.9	217.65	218.6	217.66	218.15	218.16	218.34	217.09	218.37	216.68	217.96	217.89	217.63	218.08	218.9	218.01
209.39	209.56	209.73	209.08	210.25	210.12	209.25	210.21	209.64	208.82	208.76	208.92	210.43	209.78	210.3	209.22	209.95	209.9	209.89	209.5	210.09	209.84	210.79	208.77	207.85	209.62	208.63	209.79	208.86	209.58	209.11	208.84	210.73	208.72	209.8	209.26	210.03	210.13	209.76	210.25	209.23	209.76	209.14	209.17	208.78	209.43	208.56	210.72	210.07	210.05
199.85	198.93	199.49	199.82	198.5	199.83	198.83	198.85	198.65	200.48	200.61	199.79	199	199.52	199.17	199.19	200.29	199.87	198.91	200.45	199.13	199.26	199.74	199.69	199.18	199.2	199.04	199.67	200.13	199.81	199.09	199.99	200.86	199.75	199.22	198.46	198.86	199.77	200.04	200.03	200.4	199.59	199.97	200	198.71	199.51	200.11	199.37	199.97	199.9
201.91	200.84	199.73	201.05	201.98	200.05	201.84	200.69	201.66	200.87	201.78	201.58	201.18	201.15	201.54	200.93	200.55	201.98	200.51	201.02	201.81	200.47	201.12	200.81	201.5	201.24	200.98	201.52	201.8	201	200.56	200.24	200.52	201.47	201.77	200.68	201.81	199.57	201.05	201.16	202.01	201.13	201.33	200.34	201.24	200.95	201.35	201.27	202.1	201.1
211.61	211.1	211.55	211.76	212.57	211.27	211.32	210.91	211.42	211.3	210.6	211.83	212.51	212.71	212.18	210.58	212.51	211.41	211.85	211.33	210.98	211.14	212.23	212.21	211.79	212.49	211.71	211.16	211.83	211.41	211.81	212.4	211.63	211.64	210.98	211.76	211.11	212.49	213.26	211.14	211.29	211.15	211.87	212.69	211.57	210.12	212.41	210.02	210.98	212.38
199.53	200.53	201.11	200.81	200.6	200.31	200.59	200.41	200.87	199.54	199.67	200.84	199.72	200.43	200.38	200.4	200.46	198.89	199.15	200.04	200.66	199.92	201.48	200.78	201.16	199.96	199.81	200.27	200.04	199.28	200.41	200.32	201.57	199.76	200.58	199.99	200.95	200.71	201.54	200.23	201.14	200.31	200.58	199.79	200.22	200.3	199.7	200.05	200.16	200.34
199.42	199.22	200.45	199.69	200.36	199.96	200.45	200.62	201.07	199.73	199.76	200.29	200.6	199.57	199.82	200.32	199.73	200.72	200.07	200.06	199.41	201.04	200.35	200.15	200.17	201.01	201.11	200.09	200.44	199.9	199.7	199.67	200.71	201.09	200.66	201.13	200.27	200.25	199.2	198.81	199.6	199.87	200.04	200.55	200.37	199.62	199.67	200.04	199.09	200.44
194.91	196.29	194.88	195.01	195.7	194.77	195.89	194.44	195.89	195.46	194.1	195.21	195.47	194.12	194.82	195.63	194.96	195.47	195.24	194.87	194.84	196.74	195.66	194.26	195.48	194.62	195.78	196.22	194.66	195.77	195.43	195.1	195.87	195.34	194.9	194.76	195.99	194.74	195.95	195.06	195.18	195.27	195.66	195.41	195.39	196.18	195.64	194.64	195.06	195.41
212.83	212.63	212.32	213.49	213.32	212.47	211.98	212.04	212.31	211.95	212.95	211.2	213.38	211.84	212.31	213.33	212.55	212.65	212.53	212.23	212.06	212.74	211.23	212.72	212.63	211.28	212.91	211.68	212.24	211.75	211.52	212.73	212.33	212.09	212.14	212.12	211.66	212.95	213.23	212.9	212.04	212.02	213.14	212.13	212.74	212.13	212.97	211.88	212.6	212.4
203.28	204	205	203.72	204.44	205.38	205.22	204.33	204.94	204.23	205.56	205.13	205.45	205.26	204.42	203.84	204.48	204.55	205.1	204.62	204.71	204.99	203.38	204.99	205.11	204.33	204.48	204.9	203.88	205.02	203.88	203.94	203.82	204.02	204.22	203.94	204.27	204.21	204.17	204.65	205.15	204.18	203.87	204.51	203.45	203.99	203.44	204.74	205.4	204.51
204.54	204.75	203.93	205.1	204.9	205.19	204.38	205.06	204.27	204.82	204.68	205.56	204.13	205.99	205.95	204.39	204.35	204.84	205.9	204.17	205.26	205.14	205.8	204.5	203.97	204.58	205.3	204.27	204.47	206.15	203.57	204.65	205.01	204.96	205.55	204.13	204.5	205.28	204.77	204.76	203.86	205.02	204.77	204.43	204.74	203.84	203.88	205.68	206.3	204.75
211.45	211.53	211.37	211.13	210.99	212.55	210.99	211.2	211.52	212.87	211.18	211.97	211.95	210.63	212.85	211.43	210.77	211.35	211.7	212.45	211.98	210.83	210.94	212.27	212.16	211	212.26	210.88	210.99	210.97	211.02	211.92	211.58	212.18	212.71	211.35	211.88	212.14	211.41	211.33	211.6	211.8	211.88	212.75	210.97	211.84	211.94	212.62	211.5	211.58
206.91	206.99	206.45	206.05	205.59	206.55	206.16	206.6	206.14	206.21	205.88	206.01	206.72	205.76	205.77	206	206.73	206.26	205.25	206.12	207.07	205.67	205.23	205.45	207.46	206.4	206.91	208.08	206.14	205.18	205.5	206.91	206.84	206.01	206.02	205.47	207.46	206.62	205.98	206.77	205.82	206.7	206.94	206.57	205.26	205.79	205.9	206.37	206.2	206.41
196.66	196.84	197.13	197.72	198.47	198.94	198.62	198.1	198.2	197.23	197.8	198.19	198.1	198.84	198.63	197.26	198.07	197.58	198.33	199	197.92	198.05	197.78	198.48	198.05	198.53	198.2	198.81	198.34	198.35	198.83	198	197.32	198.1	197.35	198.28	197.65	197.64	197.73	197.44	197.98	197.51	198.59	197.39	197.41	198.55	198.21	198.13	198.33	198.47
218.48	217.96	218.17	216.64	218.26	217.55	219.2	219.2	217.54	217.13	217.41	217.86	218.25	217.72	217.58	218.72	216.87	216.44	217.62	217.21	218.68	217.88	217.71	217.6	217.78	217.8	218.78	218.38	218.59	218.13	217.67	216.68	217.73	218.15	217.21	217.86	219.46	216.88	216.91	217.76	217.89	218.12	217.82	218.25	217.21	218.24	218.88	217.93	218.03	217.69
203.63	203.82	204.12	202.97	202.95	202.98	203.56	202.79	204.01	204.14	202.67	203.37	204.19	204.73	203.6	203.43	204.44	204	203.13	204.46	203.08	202.94	204.12	204.48	203.68	202.95	202.6	203.01	204.55	202.76	204.4	203.56	204.33	204.04	204.18	203.14	204.25	203.07	203.51	204.54	203.69	202.62	204.65	204.29	203.55	203.58	203.65	203.37	203.26	203.66
209.08	208.5	208.42	209.09	208.41	207.82	209.34	208.1	207.57	209.14	209.29	209.42	208.45	208.76	209.09	208.38	209.68	207.8	208.59	209.97	209.25	208.7	209.14	208.41	209.59	208.19	209.34	209.18	209.7	208.27	206.98	208.79	208.42	208.48	208.22	208.52	207.75	209.24	208.45	207.46	209.6	209.07	208.82	208.19	208.43	208.48	208.17	208.76	208.32	208.29
210.22	209.46	210.82	209.46	209.75	209.59	209.73	208.9	209.92	209.6	208.64	209.44	209.7	209.16	209.24	210.24	210.23	210.37	209.27	209.61	209.81	210.07	209.27	208.86	209.57	209.03	210.01	209.23	209.59	209	209.99	209.64	210.41	209.67	210.27	210.32	209.05	208.55	210.22	209.77	209.24	210.02	210.1	209.24	208.98	208.78	209.06	210.07	209.15	209.31
207.23	207.73	207.07	208.45	208.19	207.72	207.84	207.49	206.59	207.33	206.74	207.14	207.57	208.05	207.99	207.63	208.03	208.46	208.38	206.75	208.72	207	206.71	207.75	207.78	207.68	206.3	207.8	206.74	207.54	207.22	207.23	208.15	207.73	208.43	208.37	206.92	207.51	207.43	206.17	207.82	208.04	207.98	208.27	206.39	207.02	207.85	206.86	207.99	208
203.12	202.42	202.38	202.64	202.81	201.72	202.22	202.3	202.48	203.58	202.5	203.32	202.94	201.81	203.58	203.33	201.85	202.07	202.02	201.76	201.55	202.75	203.04	202.76	202.78	202.89	201.97	202.93	202.27	202.91	202.65	202.58	202.84	202.46	202.96	202.23	202.8	202.69	203.98	201.97	202.77	203.25	203.06	201.45	203.13	201.77	202.39	201.26	201.96	201.12
200.51	199.92	199.93	199.29	200.8	200.16	200.62	200.04	199.75	200.47	200.65	201.83	200.26	201.31	200.59	200.78	200.59	200.76	199.81	200.54	201.07	201.11	200.57	199.65	199.01	200.66	200.94	200.68	200.97	200.53	199.82	200.4	200.44	200.85	201.21	200.58	200.88	200	200.04	199.36	200.57	200.19	199.63	200.38	200.53	201.67	200.73	201.35	199.29	200.75
200.61	199.68	201.8	199.77	199.46	201.14	200.09	200.75	199.76	200.45	199.9	200.27	200.89	199.48	199.49	201.13	200.77	199.65	200.76	200.27	200.52	200.26	201.42	200.22	200.44	199.8	199.94	200.67	199.48	199.44	200.09	199.24	200.73	200.39	199.5	200.28	200.67	200.8	198.62	200.27	200.55	200.65	199.55	199.74	199.49	200.33	200.56	199.28	199.68	200.19
207.82	207.99	207.96	206.83	208.69	207.1	207.02	206.37	207.28	208.68	207.05	208.63	208.02	207.47	207.87	208.25	208.27	206.7	207.69	208.09	207.75	207.68	207.65	207.88	207.96	206.72	206.62	207.61	208.79	207.37	207.63	207.23	207.86	207.99	207.19	207.41	207.62	207.65	208.24	206.96	207.77	208.38	207.37	207.88	207.88	208.01	208.25	208.43	207.74	207.72
207.32	208.08	208.41	208.19	207.85	208.32	208.72	207.06	208.84	207.82	208.48	208.86	208.5	208.25	208.07	208.79	207.85	208.8	207.9	209.01	208.67	208.82	208.42	208.74	208.39	208.17	209.58	208.38	208.25	208.1	208.3	208.21	208.22	208.92	208.47	208.2	208.53	208.28	207.63	208.12	208.2	207.78	209.52	208.89	208.69	208.84	208.6	207.7	208.06	208.71
217.89	218.56	217.25	218.73	217.57	217.11	217.82	217.83	217.64	217.14	217.42	218.09	217.94	217.67	216.71	218.01	218.01	217.97	217.32	218.44	218.28	218.08	216.82	218.13	217.79	216.9	218.18	218.29	217.5	218.23	217.99	217.54	216.65	219.36	216.9	217.38	217.23	217.92	217.49	217.76	217.39	218.09	218.06	216.76	217.59	217.76	217.54	216.96	217.95	218.48
216.81	217.4	218.29	216.65	217.62	217.72	217.64	216.42	216.87	215.71	216.62	217.34	216.78	217.16	216.34	217.49	216.35	217.81	216.56	217.67	218.71	216.18	216.77	217.17	216.94	216.07	216.26	217.81	216.65	217.1	218.44	216.76	217.2	216.96	216.46	216.81	218.76	216.87	218.38	217.45	215.63	217.11	217.34	215.76	216.59	215.61	216.81	216.07	217.19	217.28
198.47	197.94	198.08	198.79	199.78	198.82	198.14	198.75	198.89	198.2	198.54	198.71	199.59	198.11	198.69	198.27	199.4	198.27	198.54	198.99	198.14	198.9	198.86	200.03	198.61	197.38	198.27	198.69	198.72	199.34	198.63	198.55	199.08	198.36	198.35	199.43	197.99	198.05	199.33	198.65	198.62	197.74	198.74	198.8	199.33	197.92	199.49	198.73	199.15	198.41
195.19	196.09	195.25	195.36	195.27	194.27	195.43	196.88	194.28	195.7	195.49	194.24	194.55	195.23	195.73	195.06	196.53	195.93	194.92	195.52	196.58	195.12	194.73	193.64	195.87	194.19	195.1	195.26	193.53	194.77	195.26	195.09	194.69	194.62	194.42	195.68	195	193.65	195.67	194.54	193.63	195.31	194.73	195.16	195.71	195.14	194.82	195.13	195.21	194.93
207.98	208.06	207.34	207.52	209.03	207.61	208.02	207.39	207.32	207.97	207.5	206.82	207.41	207.3	207.74	208.37	207.98	207.46	207.7	208	207.59	208.14	206.41	208.26	207.9	208.29	207.46	208.35	207.79	207.8	208.06	207.99	207.53	207.21	208.28	207.39	207.39	208.38	207.42	208.38	207.95	207.52	208.91	207.74	208.12	207.94	207.57	208.27	207.85	207.87
205.51	204.6	205.09	204.49	204.77	203.09	205.27	203.62	204.06	204.35	204.74	204.23	204.84	205.72	204.11	205.28	204.64	204.3	205.11	204.24	204.5	205.16	205.45	204.84	204.28	204.98	205.74	204.35	204.9	204.33	204.09	204.04	204.13	204.6	204.49	204.66	205.02	205.31	204.83	204.46	204.37	204.95	203.95	204.38	204.63	205.11	205.8	203.44	204.54	204.91
203.91	202.77	203.55	202.6	202.14	202.53	202.68	202.26	203.27	203.06	202.3	204.27	202.69	203.03	202.45	202.06	202.25	202.1	202.89	202.36	203.88	202.15	202.52	201.02	202.2	201.24	202.84	202.97	202.4	204	202.93	203.36	202.3	203.03	201.78	201.5	202.32	203.41	202.08	202.9	201.55	202.97	202.72	202.81	203.14	202.7	203.41	202.69	201.39	202.09
209.85	207.99	209.9	209.42	208.42	209.21	209.82	208.96	209.83	208.23	208.86	209.53	208.95	208.99	209.55	208.62	208.9	208.31	208.71	208.41	208.88	210.1	208.43	208.48	209.01	209.23	208.55	209.04	208.83	208.89	208.77	209.11	208.72	208.13	209.35	208.27	207.8	208.59	209.3	210.27	210.35	209.35	208.06	208.74	209.11	207.7	207.82	210.35	209.3	208.59
209.58	208.88	209.92	208.99	208.78	209.16	210.66	209.1	210.38	209.88	208.18	209.92	209.53	210.29	210.11	210.17	208.92	209.78	210.33	209.17	209.78	210.79	209.31	209.17	210.53	209.86	208.45	209.63	209.39	209.56	210.2	209.55	208.31	209.67	209.76	210.04	209.6	209.88	209.94	209.38	208.89	209.55	209.21	208.96	209.64	209.14	211.04	209.26	209.31	209.67
217.28	217.29	216.16	217.44	216.91	217.02	217.79	216.02	216.06	215.73	217.06	216.93	216.74	217.2	216.69	215.65	217.07	216.41	216.5	216.73	215.92	217.15	217.74	216.23	217.01	216.33	216.64	217.59	217.92	217.88	215.84	216.4	216.76	216.63	216.32	216.68	216.41	215.84	217.25	217	216.81	217.53	217.53	216.97	217.35	217.67	217.68	217.73	216.59	217.66
195.27	195.64	195.11	195.43	194.23	193.85	195.22	194.83	194.17	195.41	196.11	195.91	195.14	195.77	196.49	196.45	194.86	196.13	196.6	195.5	195.06	195.03	196.35	194.62	195.32	194.19	193.89	195.21	194.45	194.71	194.04	195.73	195.86	195.24	195.23	194.16	195.4	194.25	196.07	194.68	194.01	193.47	194.94	195.11	194.85	194.83	195.53	196.66	195.65	194.83
208.87	207.47	207.62	208.29	208.45	206.97	208.05	208.82	208.14	208.51	208.28	208.19	208.31	208.61	208.03	208.95	209.58	208.37	207.75	207.82	208.43	209.96	209.52	209.18	208.38	208.18	207.77	209.59	207.8	208.83	208.64	207.42	209.99	208.23	209.15	207.59	206.47	208.87	208.13	210.24	207.7	208.63	208.17	208.25	208.73	209.03	208.81	208.66	208.21	209.24
208.03	208.14	207.97	208.98	209.31	208.87	208.4	209.03	208.99	209.03	208.61	209.39	208.08	208.71	207.88	208.53	206.84	207.52	209.35	208.01	208.75	208.7	209.61	208.46	208.39	207.92	208.31	208.76	208.33	208.43	207.93	208.97	208.38	209.02	209.22	208.25	208.78	208.65	208.3	209.07	208.98	208.73	207.91	208.45	208.93	208.48	208.6	208.62	208.19	208.41
205.41	206.38	204.3	205.18	206.24	206.79	204.42	205.49	205.79	205.67	206.29	206.21	204.56	205.72	206.75	205.3	206.03	205.36	206.1	205.77	205	207.44	205.71	205.76	206.26	205.42	205	205.86	206.1	205.36	205.52	205.89	206.21	205.54	204.91	205.49	205.61	205.53	205.7	205.5	205.23	205.42	206.3	205.25	206.03	206.68	206.25	205.71	205.87	205.4
205.34	204.56	204.47	203.91	205.17	203.89	203.5	204.7	204.04	204.11	203.57	203.84	203.6	204.58	204.18	203.52	203.65	203.46	202.13	204.47	204.38	203.41	202.39	203.68	204.67	202.42	204.77	204.63	204.39	204	203.42	203.92	204.33	204.85	204.19	203.33	204.6	203.11	204	203.13	202.7	205.24	204.38	202.85	202.87	203.72	203.39	205.17	204.57	204.14
208.18	207.77	207.87	206.98	207.08	207.86	207.24	208.34	207.86	207.51	208.73	207.63	207.91	207.18	207.53	208.35	207.96	207.18	208.36	207.53	207.81	208.11	208.81	206.64	207.75	208.46	207.61	208.05	207.24	206.84	207.46	207.95	207.37	208.7	208.42	208.24	207.91	207.79	207.33	206.65	207.23	208.92	207.72	207.77	208.39	207.68	207.18	207.33	207.45	208.63
207.97	207.65	208.93	208.95	206.87	207.37	207.71	208.43	207.38	207.82	206.54	207.33	207.28	207.53	208.52	207.98	208.1	207.27	206.75	206.94	207.39	208.24	207.18	207.55	206.89	206.84	207.1	207.29	207.37	208.38	207.21	208.11	207.35	207.88	207.69	207.71	207.34	207.98	206.8	208.18	208.16	207.62	208.15	208.19	207.74	207.48	208.55	207.78	207.62	207.16
204.56	204.75	204.25	204.04	203.99	205.62	204.18	204.66	205.35	204.36	204.96	205.52	204.39	204.15	204.5	204.01	205.14	204.18	204.41	206.38	204.73	203.65	204.34	205.25	203.98	203.99	204.79	205.08	204.31	205.13	203.83	205.31	204.86	205.27	204.23	205.03	203.92	205.89	204.72	204.75	205.32	204.39	204.77	203.7	204.89	204.44	204.54	203.83	204.32	205.12
208.42	209.46	208.33	209.28	208.39	208.02	209.15	208.89	208.31	210.17	208.29	207.23	209.46	208.13	208.31	207.17	209.03	209.21	208.92	208.75	206.89	208.59	208.84	208.66	207.95	208.35	208.14	208.78	207.27	208.54	208.2	207.67	208.96	209.79	208.14	208.1	209.19	208.27	208.27	208.09	208.28	208.55	209.55	208.08	208.33	207.84	207.6	208.92	209.21	208.79
205.27	204.83	206.43	205.12	205.69	205.96	205.08	205.89	206.32	205.85	206.23	205.72	206.61	205.38	205.56	205.94	206.27	206.14	205.39	205.18	204.31	205.05	205.75	205.32	205.64	206.16	205.7	205.37	205.51	205.6	205.1	205.84	205.98	205	204.02	205.42	205.92	206.67	204.63	206.16	204.48	205.94	206.12	206.01	205.68	205.57	204.71	206.32	204.93	205.98
208.29	207.77	209.3	209.34	209.18	209.84	210.42	208.43	209.91	208.97	208.97	208.35	208.65	209.33	208.96	209.48	208.88	209.15	209.8	208.59	209.13	209.27	209.05	208.99	209.81	207.85	208.53	208.93	209.18	209.45	207.2	208.62	208.83	208.1	209.86	209.65	209.11	209.47	208.84	208.19	208.54	209.59	208.53	208.36	208.06	208.88	208.53	209.07	208.93	208.62
209.75	207.96	207.94	207.98	209.3	208.03	209.31	207.55	208.28	208.5	208.86	208.73	209.31	208.38	209.55	208.76	209.14	208.43	208.92	209.47	209.12	208.4	209.98	208.86	207.87	209.11	208.48	208.12	208.38	208.24	209.54	209.13	208.32	208.41	208.33	208.06	208.94	209.48	209.47	207.77	209.67	208.44	209.26	208.52	208.99	209.01	207.95	208.08	210.36	209.34
208.98	209.64	209.77	209.05	208.51	208.42	208.78	208	208.05	208.74	208.22	209.54	208.44	209.56	208.91	209.41	209.17	209.37	209.26	208.61	208.28	209.67	209.3	209.14	208.97	209.37	208.16	208.06	208.02	209.53	208.9	208.59	208.9	209.13	208.05	208.34	209.44	208.21	208.42	208.78	208.71	209.04	208.77	208.61	209.08	209.05	208.46	208.91	208.56	207.8
203.12	203.88	203.05	204.65	204.7	204.04	203.67	203.44	203.45	204.27	203.12	204.28	203.26	203.91	203.02	202.94	203.12	203.82	203.08	204.33	203.14	204	203.09	203.93	202.95	203.22	203.76	203.5	202.93	203.37	203.74	203.14	204.78	204.68	203.54	203.21	203.87	205.14	203.6	204.79	204.34	204.45	203.39	201.81	203.34	203.19	205.14	203.79	203.98	203.53
209.01	208.98	207.57	209.48	209.43	209.24	208.8	208.27	207.68	209.04	208.44	208.09	207.62	208.47	209.29	207.98	207.96	208.48	208.79	208.51	208.72	207.32	208.55	208.17	208.3	209.35	208.34	209.74	208.68	210.12	208.7	207.92	210.03	208.26	208.37	207.96	209.21	209.48	209.32	208.93	207.63	207.88	208.35	209.13	209.75	208.3	208.18	208.22	209.06	209.78
211.92	212.92	213.39	212.27	211.77	212.82	210.85	211.86	212.12	212.28	211.93	211.48	211.88	211.62	211.8	212.3	212.68	213.96	213.14	212.42	212.23	212.08	211.88	212.89	213.57	211.7	212.53	212.55	212.66	212.75	211.99	212.89	212.53	212.64	213.35	212.63	212.25	213.12	212.97	211.69	212.4	211.69	212.19	211.45	212.4	211.81	212.42	212.4	213.14	213.08
199.7	200.48	199.7	200.54	200.74	199.97	200.56	200.28	200.78	198.19	199.81	200.48	200.12	199.53	200.68	200.84	201.07	200.95	200.11	200.36	200.19	199.58	201	199.59	200.9	200.52	199.41	199.56	198.82	200.22	200.92	200.66	201.15	201.56	200.06	199.91	200.46	199.92	200.68	200.46	199.18	200.16	199.37	200.87	200.49	199.81	199.73	200.05	200.63	200.68
208.09	207.97	208.95	208.37	208.49	208.54	208.16	208.34	208.28	209.26	208.44	209.2	208.64	209.58	209.42	207.84	208.88	208.61	208.4	208.11	208.46	208.51	207.73	208.93	208.73	209.05	208.72	209.01	208.21	209.32	208.77	209.33	207.4	209.47	207.72	208.3	208.44	208.36	207.83	207.32	209.32	209.09	208.36	207.1	207.68	210.03	208.56	208.94	207.89	209.26
209.87	210.3	209.61	209.89	209.28	208.99	209.59	209.31	210.23	208.54	209.48	209.49	209.06	210.32	209.19	209.53	209.9	209.17	208.52	209.13	209.76	209.22	208.87	209.68	210	209.93	208.64	208.8	208.66	209.27	210.28	209.73	210.46	209.42	210.04	209.63	211	210.07	210.28	210.03	209.16	209.01	209.94	209.23	210.08	209.69	210.46	209.78	210.14	209.27
208.74	209.18	208.91	207.62	209.25	209.35	209.12	208.98	209.04	208.56	209.28	208.32	208.94	209.62	208.1	208.79	208.67	208.23	208.43	208.82	208.94	209.83	208.75	208.5	209.11	208.08	208.81	209.11	209.72	208.75	208.02	208.88	209.34	207.96	208.85	208.54	208.52	209.51	208.74	208.73	209.7	209.05	209.14	209.12	208.36	209.69	208.79	209.44	208.98	209.23
204.28	203.55	203.38	203.03	203.36	204.26	203.29	203.15	203.55	203.98	204.02	204.13	204.34	204.16	202.47	203.56	203.44	203.16	203.88	203.67	203.87	202.82	204.03	204.4	204.51	203.59	204.56	204.18	204.23	203.93	203.74	204.56	204.14	203.39	203.88	204.68	204.34	204.28	203.66	203.39	203.73	202.98	203.47	202.48	203.86	203.33	203.4	203.41	203.47	203.03
212.81	210.49	211.2	210.7	211.37	210.95	211.33	211.64	212.24	211.56	211.87	211.18	211.76	210.66	211.87	211.27	211.49	211.23	212.72	212.36	211.76	211.19	211.17	211.81	211.67	210.9	210.96	212.14	211.53	211.58	210.98	212.14	212.6	212.16	210.97	211.09	211.32	211.62	212.72	211.04	211.7	210.5	211.96	211.38	210.73	212.27	212.43	211.68	211	212.58
213.36	213.56	213.06	214.03	214.66	213.97	213.58	214.04	213.22	213.07	215.06	214.7	213.47	213.11	213.6	212.61	214.53	213.82	214.25	214.3	213.43	214.69	213.34	213.9	214.47	214.16	214.06	213.97	212.9	213.86	212.85	214.48	213.59	212.46	212.92	213.66	213.74	213.65	212.95	213.54	214.79	214.42	213.32	213.36	214.12	212.65	214.67	214.16	214.39	213.86
202.72	202.79	202.41	203.51	202.15	202.88	203.3	203.42	201.47	203.49	203.33	202.99	203.12	202.58	203.13	203.4	204.2	202.33	204.63	204.44	203.41	203.35	203.57	202.77	204.18	203	203.65	203.14	203.06	203.64	202.74	203.48	203.36	203.05	202.88	202.11	203.6	203.48	202.68	203.21	203.54	203.59	203.8	202.84	203.41	203.8	202.34	202.92	202.72	202.53
217.42	216.6	215.92	217.41	216.74	217.96	217.15	216.76	216.97	216.49	217.33	216.9	216.5	216.58	217.45	218.14	216.7	217.12	216.83	216.38	216.6	217.72	217.43	216.6	217.39	216.78	216.73	216.71	216.76	218.35	217.22	217.09	216.59	217.39	217.42	217.64	216.97	217.05	216.07	216.99	216.02	217.7	216.72	217.33	216.62	218.05	217.84	216.41	216.46	216.54
214	213.31	214.51	213.54	212.6	213.62	213.32	214.33	213.61	214.46	213.08	213.45	213.41	212.94	213.89	214.29	214.7	214.33	212.9	213.54	213.45	214.62	213.91	213.82	213	213.01	214.08	212.76	214.59	214.02	214.54	215.29	213.77	214.29	213.37	213.97	213.04	213.98	213.09	212.84	215.31	214.49	213.55	214.55	213.4	213.65	212.85	215.15	213.89	213.33
207.03	207.65	207.1	206.92	207.65	207.37	207.11	208.18	206.99	208.06	207.44	209.24	208.14	207.27	207.31	207.51	208.34	207.58	207.12	208.2	206.4	207.91	207.11	208.49	207.63	207.63	207.65	207.73	208.14	208.03	208.58	207.54	207.66	207.27	208.74	207.66	208.39	208.31	208.64	207.62	208.02	208.57	207.36	207.51	207.65	208.82	208.35	208.3	207.8	209.04
209.54	209.19	207.34	208.31	208.66	208.62	208.75	210.41	207.95	208.57	207.92	208.55	207.72	208.17	208.11	208.14	207.04	208.45	208.26	208.84	208.95	209.09	208.58	209.64	209.87	209.04	209.62	208.94	209.85	207.53	208.8	208.73	208.65	209.29	208.97	208.52	208.62	207.85	209.31	209.84	208.07	208.9	208.53	209.31	208.76	209.06	208.91	208.35	208.52	208.89
200.24	200.29	201.59	200.51	200.44	199.84	199.85	200.86	199.94	200.65	201.01	200.23	201.14	201.12	201.37	200.18	199.14	199.22	199.79	199.49	201.01	201.53	200.18	199.93	200.45	201	200.11	201.35	200.5	200.47	200.84	200.57	200.08	198.69	200.18	200.32	200.49	199.4	200.25	200.98	200.07	200.12	201.33	199.95	200.8	201.56	201.08	200.98	199.51	201.26
199.15	198.4	198.87	199.17	199.45	198.79	198.45	198.72	199.55	199.66	199.49	199.14	199.89	198.15	198.57	199.26	200.1	198.61	199.99	198.78	199.68	199.09	200.29	198.94	199.88	199.56	198.62	200.66	200.02	199.36	199.68	200.85	200.1	199.91	199.91	199.32	199.99	200.08	198.09	199.19	199.81	199.53	200.81	199.64	200.7	198.94	198.54	200.32	199.32	200.11
197.06	197.08	197.19	197.65	198.74	197.75	197.64	197.66	197.71	198.28	197.67	197.85	198.2	197.53	198.14	197.61	197.03	197.81	198.02	196.82	198.13	198.88	198.2	198.19	196.9	197.74	198.02	197.77	198.88	197.03	196.92	198.26	197.41	198.87	197.84	198.7	198.78	198.31	198.28	197.36	197.7	197.79	198.07	196.6	198.22	198.87	198.36	197.32	198.56	197.91
207.72	207.92	208.79	207.97	208.43	208.46	207.26	208.81	206.83	208.03	207.63	206.63	207.78	208.77	206.9	208.09	208.07	207.63	208.06	207.67	208.26	208.52	208.06	208.61	207.96	209.18	208.37	207.98	206.4	207.76	206.39	208.12	206.52	209.02	207.18	208.12	207.65	208.38	207.65	206.57	207.91	207.76	206.78	207.33	206.49	207.09	209.58	207.16	207.24	208.51
203.26	202.5	202.54	202.04	201.99	202.88	203.4	203.17	202.78	202.18	202.06	203.01	201.07	202.58	202.67	202.22	203.06	202.31	202.11	202.3	202.58	202.93	201.15	203.84	202.14	203.57	202.85	201.92	203.01	202.46	202.42	201.92	202.8	203.4	202.25	202.05	202.82	203.37	201.52	202.66	201.99	202.29	203.02	203.01	202.99	202.85	202.95	202.71	202.2	202.61
207.78	207.24	207.91	207.85	208.35	208.36	208.32	207.34	207.63	207.41	206.56	208.03	208.17	208.38	207.74	208.09	207.3	207.62	207.41	208.58	207.05	206.55	208.29	207.51	207.4	207.37	208.13	207.38	209.12	207.9	207.27	207.36	208.13	208.02	206.97	208.41	207.43	207.71	207.73	207.19	207.82	208.94	207.22	207.69	207.77	206.42	209.04	207.44	207.17	207.21
209.05	208.04	208.46	209.21	208.24	209.12	209.88	208.91	208.68	208.54	208.89	209.32	208.64	209	208.51	209.67	208.97	207.81	208.93	208.87	207.97	208	208.55	208.45	208.38	208.22	208.74	208.03	209.36	208.64	208.23	207.99	208.72	208.46	208.46	207.69	207.71	207.02	207.57	208.83	209.3	208.8	208.34	208.87	208.45	208.82	208.2	208.39	209.83	208.83
208.19	207.78	207.52	208.23	206.74	206.5	207.98	209.05	207.73	206.97	207.69	208.02	206.69	207	208.17	207.63	208.62	209.29	206.93	207.29	207.36	207.65	208.01	208.86	208.54	208.13	209.23	207.78	208.41	208.32	207.86	208.64	207.67	208.45	207.2	207.7	207.52	207.23	207.69	208.45	207.69	208.09	207.93	208.04	207.83	208.08	208.11	207.67	208.64	207.71
207.9	207.69	207.99	208.59	207.17	208.56	208.46	209.39	207.01	207.26	207.27	207.48	207.42	206.88	208.78	207.34	207.55	208.39	207.73	207.49	207.13	208.15	207.33	208.41	209.04	207.78	207.98	206.69	207.29	207.65	207.02	208.48	207.68	206.94	208.49	207.58	207.96	206.66	208.73	207.14	206.74	206.09	208.48	208.71	209.23	206.96	207.71	208.4	207.6	207.31
202.24	203.4	203.81	203.05	203.59	203.22	202.28	203.69	203.2	203.32	202.99	203.29	202.71	202.39	202.51	202.69	202.86	203.75	203.3	202.46	203.29	203.86	202.97	203.31	203.19	202.88	203.39	204.05	204.06	202.74	203.29	202.83	203.06	202.67	203.55	203.23	204.21	203.07	203.23	203.52	203.83	204.01	203.68	203.77	203.72	202.7	202.04	204.12	204.09	203.04
204.73	204.28	203.73	202.61	203.88	204.55	204.64	203.14	203.81	204.26	204.45	203.25	202.54	204.15	204.34	203.2	203.29	203.46	202.8	202.27	203.57	203	202.42	203.15	203.97	203.91	203.06	202.96	204.48	203.77	203.38	202.99	203.7	204.87	203.23	202.9	203.77	203.91	202.91	203.14	202.66	203.58	205.19	203.89	202.81	204.55	202.84	204.52	204.81	203.13
203.69	203.05	203.43	203.21	204.17	203.45	204.06	203.8	202.82	204.06	204.09	203.84	203.67	204.68	203.29	204.71	203.17	203.9	202.31	203.54	202.57	203.77	202.85	203.89	203.23	203.81	204.16	203.17	203.49	203.56	203.82	203.07	202.54	203.92	203.79	203.54	203.95	203.39	204.63	203.51	203.99	202.62	203.8	202.58	202.94	204.12	203.48	203.55	203.65	203.7
213.78	213.76	212.51	211.83	213.46	212.35	214.39	211.26	213.35	213.1	212.57	213.22	212.31	213.55	212.56	213.78	212.26	212.72	212.12	213.87	214.56	213.26	213.41	212.25	213.19	212.59	213.49	214.02	212.97	213.19	211.49	213.88	214.28	213.25	212.4	212.73	212.53	213.13	213.54	212.58	213.33	213.7	212.47	213.34	212.33	213.02	213.57	213.14	213.29	213.61
200.56	200.37	201.26	200.67	201.55	201.23	199.47	199.81	199.47	199.87	200.79	201.14	200.13	200.69	200.22	200.76	200.61	201.38	200.48	199.74	200.02	200.05	199.04	199.97	199.52	200.52	199.95	201.13	200.9	199.97	200.24	200.4	199.11	199.3	200.75	200.64	200.63	199.8	200.16	200.01	201.48	199.57	200.35	200.04	200.3	200.35	200.15	200.8	201.52	199.9
199.6	200.13	198.6	198.57	198.58	198.82	198.7	198.4	199.46	199.69	199.11	199.64	199.53	199.24	199.03	199.25	198.67	199.38	198.57	199.44	198.84	198.51	199.47	200.11	200.42	198.75	199.51	198.83	199.57	200.09	199.5	199.02	198.31	200.03	199.75	199.42	199.81	199.39	199.69	199.08	199.87	199.61	200.33	199.18	200.57	199.61	200.07	199.26	200.31	198.65
204.73	204.17	204.16	205.42	205.63	204.72	205.26	204.79	205.31	205.15	204.38	204.09	205.04	204.98	204.8	204.89	204.33	205.58	204.55	204.96	205.16	205.24	203.87	203.27	204.15	204.06	205.25	204.75	205.47	204.96	205	205.14	205.48	204.89	204.69	205.42	203.4	204.5	205.21	203.95	204.17	204.42	204.26	204.05	204.84	205.08	205.86	204.68	205.26	204.64
203.11	203.28	203.91	203.24	204.04	204.08	203.63	203.18	204.47	203.38	204.05	203.24	203.52	204.37	203.22	203.85	203.55	203.29	203.98	204.36	203.78	203.81	203.46	204.08	203.8	203.4	202.95	203.58	203.73	203.06	204.42	204.44	203.15	203.99	203.68	204.92	203.29	203.21	203.23	203.43	203.16	203.22	203.82	203.82	203.61	202.74	203.48	203.74	202.25	203.4
199.53	200.02	199.34	199.95	198.31	198.94	199.52	199.74	198.91	199.21	199.24	199.59	198.94	198.31	199.59	200.28	199.39	199.39	199.84	200.02	198.98	199.51	198.63	198.7	199.32	200.79	199.48	200.16	198.84	198.59	200.95	199.33	198.83	200	199.03	200.29	199.51	197.83	199.71	199.47	200.32	198.56	200.25	199.08	199.3	200.11	200.55	198.99	198.8	199.11
208.44	208.03	208.48	209.41	209.75	208.49	209.11	208.67	208.53	209.03	208.63	208.06	208.81	208.57	208.52	209.58	207.68	208.88	208.52	208.34	207.15	209.31	209.22	208.15	208.34	209.27	208.57	208.87	208	208.7	209.54	208.08	208.89	207.33	208.58	208.53	209.22	208.81	207.42	208.82	207.58	207.8	209.98	209.11	209.16	208.75	208.82	208.08	208.31	209
212.94	213.14	212.32	212.4	212.79	211.65	211.77	213	211.78	213.4	212.83	212.68	211.81	212.78	213.27	213.26	213.3	212.25	212.92	212.3	211.71	212.22	213.37	211.76	212.04	211.58	212.45	211.22	212.23	212.84	212.22	211.94	212.11	213.16	213.21	212.15	212.13	212.52	211.16	211.74	212.91	212.86	213.43	211.91	211.66	212.39	212.8	212.34	212.36	212.22
204.12	203.57	203.01	204.91	203.42	203.9	203.53	204.5	202.82	204.46	204.19	203.8	204.64	203.4	203.87	204.49	203.63	203.89	204.76	203.74	203.04	203.35	203.71	202.83	203.76	204.27	202.45	204.07	203.27	203.65	203.52	205.19	204.84	204.87	203.72	204.11	204.9	203.34	204.09	203.66	204.43	203.78	202.71	203.13	204.06	203.35	204.41	204.18	203.7	205.19
207.33	207.18	209.21	208.08	207.56	207.18	207.07	207.28	206.76	206.59	208.48	207.72	208.63	208.12	207.13	207.98	208.44	207.61	210.39	208.01	207.64	207.85	208.44	206.73	207.83	208.16	206.78	208.18	206.8	207.8	207.04	208.53	206.6	207	206.97	207.08	208.18	208.61	207.9	207.13	207.66	207.8	207.74	207.08	207	206.05	208.35	208.35	207.91	208.22
209.3	208.92	208.85	210	209.61	208.51	209.53	210.09	208.75	208.49	209.4	210.01	209.43	210	209.33	209.95	209.01	209.04	209.75	210.48	210.83	208.77	209.26	210.37	208.78	209.27	208.81	209.06	208.35	209.9	209.64	209.37	210.34	209.04	209.53	210.88	209.86	209.37	208.96	209.5	209.67	208.55	209.79	209.36	209.44	209.1	208.8	208.66	209.98	209.16
202.51	202.56	202.27	202.88	203.17	203.32	202.36	202.34	204.06	201.42	202.57	201.96	202.53	203.29	202.33	202.48	202.66	202.3	202.21	202.97	203.34	203.72	202.5	202.42	202.59	202.11	202.72	202.1	202.72	202.83	201.53	203.18	202.87	202.19	202.09	202.12	203.04	202.45	202.59	201.83	203.06	201.64	203.21	202.6	203.55	202.55	203.03	202.53	202.75	202.44
208.09	207.98	208.15	208.38	209.24	207.88	207.52	207.63	207.84	207.57	207.92	207.69	207.78	207.31	207.62	207.54	207.82	208.12	208.23	208.15	208.96	207.41	208.04	207.42	206.95	207.4	206.61	208.84	207.94	208.82	209.25	206.81	207.71	206.9	207.21	207.08	208.02	206.89	207.91	207.88	207.93	208.39	207.46	208.04	206.97	207.58	207.91	207.61	207.35	207.39
203.95	203.96	204.53	203.4	203.63	203.17	202.96	203.58	204.51	203.12	204.26	204.12	203.88	204.07	204.01	203.65	203.83	204.24	204.33	203.68	203.85	203.98	202.94	203.19	204.14	204.01	203.31	203.11	203.35	203.22	203.67	203.86	203.51	203.83	204.18	203.34	203.2	203.44	203.28	204.1	203.38	204.08	203.97	203.3	204.34	203.83	203.14	204.77	202.24	203.97
204.34	202.16	203.13	203.6	203.43	202.93	204.13	203.34	204.16	202.66	202.85	202.89	203.15	203.33	204.54	202.31	203.47	203.84	203.21	202.28	204.13	203.24	202.71	203.42	202.95	203.59	203.99	203.39	202.79	203.07	203.32	203.33	203.24	203.59	203.59	202.97	202.68	202.22	203.4	204.07	203.09	202.78	202.79	203.25	202.78	202.85	204.29	204.46	202.94	204.31
212.59	212.5	212.71	212.83	214.15	213.14	213.5	212.76	212.1	213.06	212.56	213.58	212.87	212.03	213.5	213.21	212.66	213.29	212.66	212.87	212.45	212.92	212.67	212.85	213.08	213	211.93	212.6	212.08	212.84	213.1	212.44	213.92	214.5	212.72	213.39	212.84	212.56	212.81	212.62	212.34	213.4	214.1	213.84	213.08	213.28	213.03	213.3	213.26	214.15
210.07	209.06	209.36	209.78	210.59	209.19	210.21	210.05	209.34	209.44	209.68	208.85	209.3	209.9	209.88	209.77	210.38	209.08	210.23	209.44	209.82	208.83	210.3	209.84	209.25	209.34	209.38	208.82	208.78	209.28	209.94	209.35	209.39	209.93	210.05	209.98	208.97	209.94	209.06	209.81	210	208.25	208.94	209.23	210.31	209.73	209.53	209.39	209.69	209.38
204.24	205.96	204.13	205.33	204.63	205.42	204.05	204.51	205.03	202.97	204.52	204.57	204.29	204.49	204.37	204.96	204.39	205.53	204.66	204.82	204.1	204.83	205.29	204.57	206.11	204.11	205.58	204.02	204.96	205.66	205.32	204.47	204.96	205.03	204.28	203.12	204.82	204.37	204.51	204.4	205.22	205.17	204.39	204.53	204.79	205.45	205.1	203.41	205.02	204.57
203.95	203.29	203.69	204.03	202.7	203.48	202.98	203.33	203.5	203.43	202.97	202.67	202.9	203.42	202.64	204.25	202.97	203.72	203.51	203.69	203.41	204.45	202.68	203.33	203.38	202.82	203.76	202.84	203.34	203.91	202.59	202.76	203.09	202.66	202.16	203.54	203.24	203.58	203.12	204.46	202.05	203.23	202.14	203.18	204.65	203.22	203.34	203.4	202.21	203.09
204.86	202.87	204.45	204.03	202.93	203.25	203.88	204.18	203.43	203.53	204.52	204.16	204.27	202.32	203.67	203.49	203.99	204.22	203.33	203.33	205.44	203.6	203.52	204.24	204.11	204.05	204.38	204.57	202.42	203.87	203.87	203.08	203.79	203.71	202.92	204.76	204.22	204.3	203.97	203.03	204.53	203.04	202.76	202.68	203.33	204.21	203.78	203.95	202.81	204.14
207.61	208.11	207.6	208.2	208.43	207.91	207.23	208.82	207.63	208.21	206.88	207.78	207.82	207.23	207.96	207.75	207.67	207.87	208.25	208.87	208.4	207.47	207.32	208.54	207.65	207.91	207.31	208.62	207.22	208.28	207.39	207.33	207.55	208.92	206.97	207.75	209.15	207.57	206.77	208.18	208.05	208.22	207.16	208.13	208.12	208.12	207.78	207.97	207.6	206.97
203.98	203.25	203.48	203.5	203.75	203	202.59	203.37	203.08	202.4	203.24	202.33	202.58	202.74	203.57	203.54	203.74	203.47	203.73	203.07	202.88	203.6	203.06	203.5	203.59	203.97	202.99	203.94	203	203.03	203.06	203.57	202.03	203.84	202.97	203.28	202.59	204.28	203.49	202.6	202.48	203.11	202.2	202.99	203.41	203.27	202.89	203.08	203.1	203.62
209.22	208.55	208.52	209.51	209.09	208.81	209.5	209.7	207.9	208.42	208.22	208.15	208.57	208.3	209.44	208.71	207.81	209.02	207.88	208.97	209.04	208.9	208.25	208.39	208.46	209.55	208.95	208.44	208.2	207.88	208.61	208.1	208.56	208.51	209.31	209.08	208.4	209	208.31	209.36	208.07	208.49	208.28	208.98	207.79	207.58	208.35	209.09	208.74	208.56
201.09	202.63	202.41	202.41	202.28	203.24	203.53	202.98	202.65	200.8	202.81	201.67	201.8	203.05	203.42	203.29	202.31	200.86	203.08	203.41	202.62	202.03	202.08	202	201.91	203.75	201.57	202.45	202.68	202.98	201.62	202.55	202.61	203.26	203.06	201.81	203.41	201.99	202.25	202.15	202.72	203.06	201.76	201.65	203.36	202.73	202.24	202.04	202.59	202.3
203.49	203.36	205.28	203.5	204.66	204.11	203.55	203.61	203.93	204.71	202.92	203.77	204.16	203.94	203.9	204.83	205.02	203.97	204.49	203.72	203.44	202.64	205.16	204.65	204.43	203.68	202.97	204.29	203.63	204.55	204.35	204.4	204.26	204.17	204.72	202.74	203.4	204.05	204.1	203.41	203.27	203.75	203.74	204.86	204.52	202.9	204.75	203.35	203.51	203.29
208.96	210.25	211.16	209.44	208.85	209.78	211.26	209.93	209.01	210.18	209.88	209.2	209.22	209.03	210.23	210.12	210.6	208.15	209.11	209.45	209.21	210.37	209.3	210.01	208.86	209.91	210.32	210.1	210.01	210.14	209.21	209.08	209.64	209.54	209.79	208.74	209.91	209.69	208.82	209.87	210.36	210.28	208.82	209.8	209.46	209.81	209.39	209.35	209.2	210.44
209.35	207.6	208.26	208.1	208.09	208.54	208.79	208.72	209.36	209.35	208.48	209.44	208.05	209	208.67	209.58	208.36	208.19	207.34	208.39	209.27	209.2	209.26	208.66	208.57	209.6	208.2	207.42	208.62	209.46	208.9	208.51	207.28	209.27	208.73	209.11	207.85	208.12	209.31	208.99	208.87	208.45	208.67	208.11	208.78	208.71	208.94	208.44	209.51	209.33
207.59	206.47	207.46	207.33	207.21	207.56	207.93	207.97	208.18	207.03	207.19	206.94	207.51	208.16	207.21	207.53	207.14	207.96	208.7	208.86	207.67	207.17	207.23	207.87	207.61	208.46	207.61	207.83	208.53	207.31	206.93	207.64	207.84	208.34	207.9	207.51	207.11	208.21	208.05	206.28	206.7	207.3	207.43	206.8	207.23	209	208.98	207.56	209.26	208.88
218.4	216.83	217.28	218.04	218.08	217.79	218.13	218.97	218.16	218.35	218.04	217.43	217.91	218.35	218.27	218.26	217.41	217.76	217.6	217.81	217.88	218.06	216.26	219.46	218.06	217.74	216.98	217.95	217.76	217.14	218.48	218.73	217.76	217.83	217.92	217.63	218.76	216.71	218.4	218.82	218.2	218.21	217.12	217.81	217.77	218.55	218.34	217.55	217.95	217.97
205.57	204.54	205.23	205.24	205.7	204.68	205.16	206.11	203.25	205.04	204.36	205.5	204.88	205.74	204.53	205.11	204.19	204.54	204.33	203.59	205.7	205.06	205.04	203.94	204.36	204.93	205.19	205.16	205.07	204.54	205.46	204.35	204.31	204.38	203.76	203.57	204.29	204.65	204.86	203.92	204.98	204.34	204.63	204.31	204.87	204.19	203.9	205.51	204.84	204.26
211.23	210.92	211.21	211.85	212.53	211.31	211.5	211.57	211.58	210.41	211.03	211.99	212.18	211.67	211.4	212.34	211.98	212.81	210.47	211.89	212.7	211.88	211.31	211.9	211.79	212.34	212.66	212.02	211.48	211.41	210.26	211.66	211.04	212.06	212.08	210.5	211.86	211.08	210.93	211.98	210.39	212.99	212.03	211.5	210.92	211.89	211.92	211.69	210.96	211.98
205.39	207.03	206.96	206.09	206.12	206.32	206.09	206.07	207.51	207.51	205.98	206.36	206.28	205.9	206.82	205.58	205.53	206.36	206	207.6	206.42	206.33	206.66	206.12	205.3	206.19	205.8	206.89	205.85	207.59	207.43	206.31	205.77	206.45	205.44	205.67	207.55	205.64	207.32	207.04	206.61	206.92	206.46	207.34	205.45	206.25	206.37	205.86	205.7	205.93
205.93	204.19	204.7	204.64	205.4	205.88	204.72	204.22	205.47	204.16	204.12	205.27	204.23	205.05	205.12	206.29	205.14	205.53	204.08	205.14	205.73	204.06	205.84	205.48	204.01	203.95	205.1	204.71	204.49	205.05	205.38	203.86	205.45	205.06	206.15	205.29	204.78	206.2	206.07	204.99	205.78	204.65	203.39	205.09	205.49	203.98	204.97	205.49	204.53	206.2
193.89	195.47	194.25	194.17	193.29	194.44	193.89	193.98	194.13	193.86	194.2	195.19	194.07	195.66	194.78	194.73	194.59	194.49	194.05	194.05	192.99	194.81	194.19	194.11	194.88	194.84	193.94	195.18	195.07	193.64	193.88	194.2	193.89	194.18	193.98	193.95	193.99	194.42	193.91	193.52	194.31	194.14	195.11	194.08	193.4	193.55	193.33	193.46	193.97	194.96
211.93	212.42	212.28	211.37	213.15	210.99	211.88	210.85	211.2	212.64	211.44	212.04	211.95	211.09	210.61	211.01	210.88	210.92	212.23	210.31	211.44	210.87	212.3	211.62	212.37	211.07	212.23	210.9	211.97	212.38	211.7	212.53	209.99	212.42	212.08	211.09	211.69	211.36	211.01	212.16	211.33	210.72	212.75	211.16	210.65	211.37	211.58	211.33	210.3	212.72
212.29	212.35	211.86	211.25	211.74	212.07	212.36	210.53	211.58	212.33	213.38	212.3	211.96	211.69	211.66	210.88	211.36	211.1	211.29	210.81	211.81	211.38	211.78	211.96	212.14	211.92	211.34	212.13	211.28	211.2	212.12	212.4	211.54	211.94	213.06	212.61	210.85	212.62	210.94	210.54	211.71	212.83	211.36	211.97	211.59	212.11	211.91	211.47	211.67	212.4
208.78	209.84	208.46	209.32	208.44	208.93	209.44	209.07	208.81	207.59	209.95	208.95	209.65	208.05	209.14	208.77	208.79	208.42	209.5	208.63	209	209.4	209.37	208.86	208.59	208.51	208.98	208.05	208.44	207.18	208.11	209.62	207.73	208.43	210.01	208.62	209.57	208.37	209.73	209.13	208.85	209.06	208.39	208.08	207.99	208.31	208.99	208.96	206.79	208.79
202.7	203.99	203.85	203.62	203.92	202.39	202.73	203.94	204.38	204.98	202.2	203.4	203.68	202.48	204.27	203.17	203.1	203.57	204.12	203.49	201.85	202.43	202.69	203.22	203.9	203.48	204.18	203.62	202.49	202.86	202.39	203.9	202.93	203.25	204.8	203.5	203.05	203.94	204.51	203.31	203.4	202.3	202.29	203.28	204.39	203.25	203.78	203.12	202.9	202.04
208.77	209.23	209.05	208.89	208.15	208.22	208.74	209.17	209.24	208.81	208.16	208.53	208.3	210.12	209.14	209.46	209.35	209.17	209.51	208.1	209.26	208.12	208.55	208.44	207.72	207.87	208.83	208.93	209.08	209.15	207.66	208.48	208.88	209.42	208.86	208.41	208.13	210.19	208.93	207.89	207.96	209.14	208.9	209.29	208.62	209.37	208.86	209.06	208.41	209.26
204.6	203.59	203.45	203.9	202.83	203.48	203.78	202.35	203.88	203.08	203.88	204.51	204.71	204.92	203.66	203.9	203.83	204.34	203.47	203.32	204.66	203.74	204.28	202.68	203.46	204.55	203.15	202.42	203.83	203.34	204.52	202.54	202.74	203.61	204.67	203.96	203.63	203.31	203.54	204.1	203.47	203.34	203.43	203.18	203.82	203.64	203.04	203.9	203.12	203.25
200.41	200.14	199.17	198.43	199.51	199.38	198.71	199.04	199.64	201.71	200.08	200.53	199.15	197.99	200.46	199.36	199.22	198.77	198.73	199.64	198.41	197.82	198.61	198.82	198.63	199.17	199.6	198.55	199.56	199.51	199.78	199.13	199.11	199.19	199.64	199.81	199.1	199.73	198.19	199.15	199.18	199.69	199.07	200.48	198.86	199.46	199.27	199.19	198.88	200.21
194.93	194.79	194.32	195.79	193.73	195.5	195.9	195.44	195.49	195.62	195.22	195.41	195.44	195.2	195.35	195.72	195.6	195.01	194.57	194.55	195.99	194.86	194.46	195.1	195.43	194.77	194.17	195.59	195.88	195.62	195.96	195.34	196.29	195.69	196.23	194.69	194.67	195.15	194.76	196.43	196.03	194.36	195.17	195.73	195.27	195.39	195.5	195.68	195.08	195.52
210.05	208.82	208.6	209.29	208.82	208.23	208.87	209.01	207.88	208.55	208.49	209.29	208.51	208.74	208.74	209.31	209.25	208.46	209.18	207.69	208.83	209.16	208.16	208.82	208.64	209.35	208.37	208.81	209.26	208.52	208.55	209.51	208.66	209.72	208.68	208.45	209.59	208.83	208.08	208.87	208.18	209.42	210.15	209.21	208.23	209.39	207.85	208.24	207.83	208.49
208.8	206.56	207.29	208.37	208.05	208.17	207.39	207.61	207.95	209.36	207.19	208.62	207.48	207.62	207.67	208.56	207.49	208.5	207.73	206.74	208.2	209.17	208.12	207.14	208.55	206.99	208.2	208.14	208.49	207.46	208.81	209.58	208.09	207.49	207.85	208.38	207.51	207.55	207.56	207.82	208.58	208.36	207.81	207.57	208.6	207.92	208.4	207.18	207.7	207.42
214.24	213.38	213.57	213.77	213.91	213.26	213.95	212.86	213.89	213.41	214.28	213.29	213.64	214.77	213.2	214.02	213.8	213.91	213.18	213.34	213.43	214.94	213.77	213.75	213.98	214.83	213.67	213.38	213.6	213.84	215.43	213.69	214.85	213.49	213.31	214.06	213.36	214.58	213.99	213.6	213.81	212.96	214.37	214.34	213.24	214.38	213.16	212.7	212.84	213.59
200.02	197.97	199.25	198.6	198.07	197.97	197.88	196.92	198.08	198.22	199.15	197.07	197.86	199.29	198.3	198.66	198.41	198.01	198.82	198.72	199.27	198.52	199.65	198.56	198.19	199.32	198.18	199.04	198.18	198.71	199.36	199.22	198.39	198.54	198.64	198.59	198.47	198.33	198.3	198.32	198.04	197.9	198.4	198.62	199.31	199.32	198.18	198.64	198.49	198.5
199.41	199.84	199.36	199.38	199.86	200.14	200.16	199.73	199.21	199.98	199.51	199.58	199.53	199.39	198.95	199.93	198.92	199.9	200.36	199.57	198.64	198.47	199.88	198.65	199.33	198.98	200.27	198.91	200.2	199.64	199.06	199.6	199.26	199.29	199.83	198.77	199.9	199.86	200.47	200.19	199.6	200.06	198.64	199.74	199.76	200.1	200.02	200	199.58	199.86
200.11	201.7	201.36	200.42	201.49	201.24	201.94	202.31	201.16	201.1	200.89	201.15	200.95	200.2	201.22	200.64	201.56	201.43	201.47	201.22	201.15	201.32	201.55	200.83	201.72	201.62	201.31	201.1	201.65	202.01	200.99	200.64	201.19	201.77	202.1	202.11	201.51	201.67	201.7	201.1	200.78	201.02	199.84	199.1	200.81	201.87	200.84	200.9	200.18	200.29
218.07	218.61	217.19	217.73	216.91	216.24	217.84	218.75	216.65	216.12	217.05	218.14	216.23	217.17	216.54	217.76	217.02	216.77	217.69	216.93	216.85	217.59	216.78	217.47	216.58	217.65	217.47	217.92	216.76	216.86	216.26	217.64	217.48	216.71	216.85	217.17	217.36	217.92	216.43	216.19	216.69	216.5	217.11	216.02	218.09	217.68	217.32	217.96	217.33	215.83
202.12	202.6	202.41	202.91	202.26	203.26	203.11	202.65	203.44	202.62	201.83	203.4	203	203.58	202.08	202.37	202.29	202.76	202.62	202.48	202.73	202.28	201.25	202.21	202.42	202.43	201.53	203.03	201.48	202.44	203.27	202.95	202.78	202.82	202.34	202.96	202.57	203.54	203.62	202.58	202.73	202.71	202.6	203.74	203	202.21	202.99	202.99	202.73	203.39
216.65	216.93	216.32	217.45	217.03	216.37	217.05	215.93	216.51	216.86	216.62	216.14	216.73	217.94	215.55	218.06	216.42	216.24	217.2	216.06	216.57	216	216.58	216.57	217.31	217.36	216.55	217.73	217.38	216.79	217.04	217.32	217.38	216.87	215.96	217.25	217.92	218.05	216.96	217.21	216.59	218.01	216.77	216.48	216.79	217.33	217.24	217.03	217.3	217.76
210.03	207.47	209	209.03	209.06	207.3	208.86	209.55	208.23	208.45	208.42	208.73	208.78	208.58	208.23	208.6	208.17	207.84	209.07	208.2	208.44	208.03	209.11	208.16	208.91	208.44	207.97	208.9	208.55	209.49	207.86	209.59	208.58	208.54	208.13	207.4	208.01	209.09	208.74	208.73	208.86	208.57	208.61	208.21	209.3	208.59	208.78	208.7	208.22	207.6
201.07	200.43	201.02	201.5	201.41	200.94	200.79	201.38	201.01	201.1	201.64	201.04	200.31	201.89	200.46	200.51	200.89	200.71	200.4	200.94	200.72	202.19	200.89	201.24	200.43	202.13	200.82	200.32	202.3	201.58	201.51	200.4	201.14	202.53	202.02	201.28	201.14	200.79	201.83	201.28	201.82	201	201.63	201.05	201.59	200.55	199.55	200.97	201.61	201.06
207.95	209.07	208.19	207.24	208	208.01	208.24	208.36	209.86	208.81	208.84	208.86	208.17	207.49	208.58	209.37	209.31	207.27	209.54	208.65	208.99	208.13	209.6	208.48	208.26	208.25	209.44	208.18	208.92	209.05	208.77	208.97	208.76	208.27	208.84	207.6	208.37	208.13	208.2	207.65	208.92	208.48	207.97	208.11	208.03	209.22	207.64	209.11	208.55	209.47
216.74	217.16	217.49	217.21	217.04	216.98	216.41	217.19	217.75	216.23	218.11	217.67	216.23	217.01	217.06	216.17	215.74	217.17	217.1	216.32	217.75	218.14	216.33	216.27	217.35	216.21	217.54	217.24	217.09	217.56	216.3	216.37	216.62	218.47	217.4	215.76	217.53	217.87	216.8	216.73	216.27	217.85	216.91	216.77	217.22	217.75	217.13	217.36	216.27	217.7
212.52	214.05	213.82	214.29	213.86	213.79	213.39	213.09	212.89	213.11	212.98	213.02	213.62	212.72	213.55	212.45	212.96	212.73	213.83	212.6	212.77	213.33	211.75	212.92	212.35	213.69	213.57	212.76	213.6	213.75	212.43	211.63	212.87	212.52	213.24	212.59	213.4	212.38	211.91	213.61	212.84	213.07	213.57	212.96	212.72	213.34	212.45	212.5	213.36	213.28
205.99	207	205.8	206.28	205.51	205.89	205.43	205.86	205.65	206.03	206	205.98	206.78	206.47	206.79	206.62	206.08	206.54	208.21	205.91	206.35	206.23	206.48	207.29	206.88	206.61	206.02	206.68	207.95	205.72	205.82	205.46	205.3	206.67	206	206.3	206.28	206.79	206.74	206.17	206.32	206.69	206.21	206.11	206.47	206.82	206.27	207	206.99	208.48
202.51	203.99	202.67	202.51	203.39	203.77	202.84	201.96	203.35	202.99	204.04	203.8	202.81	202.22	203.14	203.19	203.51	203.61	202.57	202.92	204.25	203.47	203.83	202.47	202.89	202.28	202.43	204.28	202.63	202.53	203.28	203.32	203.34	202.97	203.07	202.88	203.45	202.72	203.05	203.22	203.65	203.6	203.68	203.31	204.33	202.6	203.57	202.9	202.4	202.52
208.89	209.02	208.71	207.9	210.05	207.15	207.88	208.47	209.39	209.22	208.52	208.61	208.81	209.61	208.3	208.08	208.08	208.44	207.73	207.75	208.95	208.12	209.94	209.08	208.89	207.92	207.98	207.48	208.32	208.95	207.78	207.67	209.32	208.81	209.49	208.38	208.84	208.46	208.05	208.7	208.23	207.66	207.59	208.12	209.2	208.22	207.96	208.81	209.32	208.94
205.6	205.89	205.55	206.08	207.78	207.19	206.35	207.17	207.17	206.19	206.26	207.56	205.85	206.34	207.18	206.84	205.96	205.91	206.35	206.19	206.74	207.01	206.65	206.18	206.58	207.61	205.66	205.7	205.7	204.89	206.77	206.13	205.77	207.23	206.24	206.32	207.12	206.37	205.72	205.15	207.42	206.3	206.72	206.24	206.04	206.36	206.17	206.53	206.72	206.35
212.21	211.29	211.91	211.91	211.69	211.17	212.04	211	211.03	211.25	211.95	212	211.45	212	212.61	211.69	212.61	212.55	209.74	212.47	212.22	212.22	211.48	211.34	210.85	211.11	212.13	211.76	211.78	210.76	212.34	211.77	210.43	211.35	212.45	211.34	211.03	211.72	212.81	212.08	211.71	211.83	211.74	211.84	212.68	211.34	211.36	212.37	212.75	211.66
207.9	207.46	207.68	207.43	208.77	208.14	208.28	207.05	208.42	207.77	209.01	207.7	207.75	206.59	207.65	207.33	207.75	208.32	207.92	207.73	207.49	207.87	207.71	206.33	207.99	208.19	208.3	208.35	207.97	207.67	208.23	208.09	208.68	208.01	207.63	207.8	207.72	207.88	207.32	206.61	207.22	207.67	207.11	207.35	208.08	207.79	207.82	207.84	208.71	207.74
199.18	197.98	197.76	198.1	198.88	198.17	198.84	197.08	198.92	198.97	199.18	198.8	198.25	198.7	197.99	198.43	197.77	197.78	198.44	199.47	198.14	197.71	198.44	198.73	198.39	198.5	197.76	199.35	198.66	198.47	200.52	199.12	197.91	198.39	198.67	199.1	199.23	198.34	197.47	199.11	198.42	197.78	199.6	200.01	198.63	198.91	199.02	197.65	197.88	198.74
211.08	212.12	211.92	210.97	211.54	212.38	211.86	211.86	211.43	211.74	211.19	212.68	211.69	212.28	211.53	211	211.63	212.32	211.3	211.32	212.1	211.2	212.5	211.73	211.57	210.59	212.35	211.93	211.11	210.84	212.12	212.89	211.65	211.42	210.85	211.17	211.41	211.03	210.14	212.17	210.76	210.65	211.48	212.22	211.22	212.11	211.6	211.76	211.88	212.02
211.88	212.02	211.27	211.25	210.93	212.7	211.89	210.59	211.47	212.4	211.47	212.46	211.62	211.65	211.78	211.37	211.36	211.39	212.77	212.43	211.02	210.14	211.99	212.28	210.59	212.39	212.08	212.37	211.76	212.39	210.69	211.28	211.25	211.41	211.73	212.16	213.05	212.01	211.55	212.35	211.17	211.14	211.43	211.51	211.49	211.75	211.83	211.03	210.28	210.91
202.61	202.55	202.25	202.83	202.71	202.66	202.68	203.1	202.49	203.02	203.04	202.56	203.22	202.84	201.48	202.27	202.2	202.2	202.9	203.68	203.12	202.25	203.01	201.6	203.18	201.78	202.73	202.22	202.51	202.21	202.39	201.92	202.6	202.63	202.62	201.74	202.23	202.31	202.82	202.14	203.02	202.52	202.43	202.07	202.99	202.14	202.81	201.51	203.09	201.95
200.68	200.09	199.44	199.25	199.79	199.42	200.49	200.35	200.6	199.18	199.42	199.42	199.58	199.62	199.32	200.13	199.77	200.19	199.81	199.6	199.51	199.57	199.68	199.77	201.22	199.58	201.04	199.23	200.53	199.14	200.3	200.75	200.24	199.69	199.34	199.27	199.58	199.1	199.27	199.48	199.84	198.49	199.85	199.77	200.3	199.47	198.78	198.76	200.41	200.15
199.99	198.96	199.5	198.87	199.68	198.72	200.05	200.77	198.73	199.19	200.74	198.45	199.1	197.54	198.71	198.86	199.53	200.55	198.58	199.37	199.24	199.74	200.57	199.68	198.87	200.02	199.49	199.7	199.61	199.59	200.55	199.65	198.82	199.21	199.4	200.27	199.51	199.46	199	199.9	200.45	199.56	200.18	198.9	198.88	200.32	200.29	199.61	197.73	199.84
206.61	205.52	205.77	206.36	206.22	205.16	206.26	205.12	206.38	205.23	205.85	205.14	206.18	206.03	205.9	204.73	205.64	206.01	205.48	206.14	204.92	206.1	205.29	204.32	205.25	205.93	205.88	205.78	205.51	205.98	206.03	205.79	205.3	205.06	206.42	205.74	204.76	205.2	206.02	205.82	205.24	205.95	206.09	205.41	205.71	205.07	206	205.44	204.49	205.15
203.36	203.51	202.98	203.68	202.6	203.54	204.71	205.2	203.37	203.87	203.78	202.92	203.11	204	204.01	203.23	203.74	204.05	204.05	204.14	203.29	203.02	203.55	202.12	203.14	203.64	203.22	203.96	203.35	203.19	203.74	203.21	202.39	202.9	204.39	203.69	203.81	203.43	203.63	203.85	203.57	202.81	204.51	203.01	204.09	203.84	204.4	203.64	203.81	204.21
204.15	203.81	204.51	202.81	203.53	204.33	202.52	203.19	204.02	203.74	205.03	203.37	202.77	204.31	203.8	203.63	204.07	204.1	203.87	204.57	203.13	204.15	202.93	204.67	204.22	203.8	204.07	203.73	203.34	204.56	203.57	203.32	203.87	203.74	202.86	203.38	204.6	204.61	204.37	203.72	204.11	203.52	203.8	204.79	203.41	203.15	203.12	203.3	204.31	202.98
204.16	203.91	204.2	201.98	204.09	204.18	204.21	203.76	203.37	204.15	202.72	203.3	204.78	204.18	204.41	204.38	203.18	203.68	203.31	204.08	203.27	203.63	202.63	203.39	203.8	205.06	203.91	204.15	203.27	204.15	203.28	203.38	203.23	204.35	205.32	204.52	204.19	204.22	203.65	204.23	203.55	203.68	202.89	202.58	201.67	204.17	203.98	203.58	203.62	203.64
212.04	211.94	212.81	212.3	212.11	211.68	212.4	211.35	212.47	212.41	212.2	211.46	212.17	212.02	212.41	211.56	212.1	211.31	211.15	211.86	211.3	211.07	211.32	211.56	211.31	210.79	212.11	211.36	211.7	211.89	211.71	211.82	212.05	212.42	211.3	211.62	212.1	211.94	211.72	211.48	211.49	211.51	212.77	211.17	211.77	211.41	211.82	211.44	211.81	211.15
206.61	207.19	207.51	207.36	207.76	207.52	208.81	207.42	207.58	207.28	208.36	207.2	208.17	207.4	206.39	206.75	206.54	207.69	207.5	206.92	207.76	208.16	208.56	209	207.81	209.05	207.97	207.9	207.77	206.91	207.79	208.61	208.08	207.63	209.6	206.44	208.43	207.18	207.48	209.08	208.22	208.36	207.23	208.43	207.89	207.04	206.82	208.2	207.59	207.38
209.82	208.98	208.63	209.36	211.5	209.91	209.51	209.88	209.08	208.68	210.36	209.78	209.94	209.02	210.21	210.03	209.02	209.57	210.33	208.59	210.02	209.13	209.83	210.14	210.01	209.89	209.64	210.57	210.67	210.26	209.44	210.14	209.26	210.39	210.33	210.15	208.96	209.48	209.77	209.84	208.9	210.25	209.89	209.74	208.67	210.31	210.85	210.9	208.66	209.29
202.12	202.73	201.7	202.79	203.17	202.08	201.5	202.86	203.19	203.06	202.85	202.63	202.09	203.39	203.26	202.93	202.69	202.87	202.92	202.69	202.21	202.96	204.51	201.97	202.96	202.06	202.91	202.74	203.54	202.07	202.78	202.61	201.77	203.36	203.47	202.91	203.48	202.28	203.04	202.9	202.5	202.85	202.64	202.16	202.45	201.27	202.42	202.29	203.15	201.72
204.46	203.75	204.24	204.57	203.81	203.66	203.49	202.99	202.98	203.55	203.86	203.81	202.7	203.6	203.74	203.27	203.41	203.6	204.18	203.87	203.24	202.98	203.38	204.44	202.84	202.58	203.41	203.77	203.35	204.5	203.73	203.29	204.13	203.49	202.9	203.6	204.66	202.19	203.92	203.84	203.71	203.1	203.55	204.22	203.86	204.22	203.98	203.24	203.75	203.51
204.77	204.48	205.01	204.75	205.4	204.56	204.16	205.09	204.75	204.5	204.84	203.75	204.98	205.27	205.76	204.04	204.88	205.68	203.7	205.61	204.73	203.54	205.88	204.92	206.92	205.12	204.89	204.86	205.41	205.12	204.41	205.05	205.32	204.66	203.9	204.51	204.55	204.24	205.44	205.36	204.58	203.8	204.82	205.72	204.31	204.28	205.2	205.56	206.61	204.84
217.11	216.54	216.2	217.07	216.39	217.1	217.85	216.45	217.42	216.26	217.95	216.95	217.02	216.44	217.48	216.04	216.45	217.32	216.79	217.02	217.04	216	217.17	217.28	217.42	216.63	217.01	217.07	216.9	217.05	216.63	216.76	216.45	216.24	217.73	217.38	217.69	217.96	217.39	216.72	217.44	216.87	217.85	216.31	217.29	216.28	217.13	216.73	217.47	216.28
209.32	209.27	208.89	208.71	209.32	209.25	209.14	209.03	209.53	208.82	207.55	208.39	209.32	209.25	208.81	209.14	207.91	208.04	207.68	209.1	208.63	208.39	208.64	209.05	208.97	210.05	208.54	207.94	208.24	209.09	208.58	208.49	210.09	208.2	208.76	208.87	209.44	208.35	209.03	208.99	209.41	208.62	208.75	208.79	208.74	208.9	208.24	208.22	209.15	209.37
199.49	200.7	200.71	200.33	200.49	200.78	200.35	199.39	201.01	199.89	200.74	200.32	200.07	200.76	200.26	200.15	200.45	201.06	200.31	200.58	200.23	198.72	200.62	200.13	198.85	200.93	200.81	200.88	200.45	200.29	200.22	201.65	201.31	201.25	199.81	200.47	200.01	200.25	200.54	199.68	201.25	200.92	199.38	200.14	198.8	200.46	199.9	200.21	202.21	201.19
209.24	209.13	208.34	210.57	208.2	208.43	210.54	209.14	209.46	210.09	210.93	210.58	208.1	208.52	210.46	209.27	209.52	210.22	209.35	209.72	210.63	209.84	209.8	209.32	209.24	210.41	210.59	208.62	210.12	210.8	209.81	209.93	209.06	210.44	209.9	209.72	210.33	210.14	208.22	209.05	208.47	210.46	209.59	209.65	209.57	209.35	208.81	210.43	209.68	209.76
217.49	216.05	216.77	216.88	216.42	216.66	218.19	215.49	216.83	216.29	216.77	217.35	216.57	217.47	216.5	217.41	216.25	216.89	216.77	216.73	216.42	217.39	216.87	217.9	216.45	216.4	216.34	217.46	218.22	217.04	215.6	217.79	218.26	215.51	217.4	216.44	217.59	217.37	216.17	216.76	215.97	216.17	217.39	216.52	216.87	217.19	217.16	216.5	217.63	216.46
209.34	208.99	207.65	207.67	208.62	208.77	208.59	208.12	208.91	208.87	208.84	208.27	207.9	208.6	209.69	207.98	208.33	209.31	208.31	208.58	208.17	209.75	208.19	208.17	208.06	208.04	208.8	209.33	207.7	208.34	208.17	210.21	208.63	207.95	207.57	208.21	207.6	209.47	208.83	207.25	209.2	208.61	208.18	209.04	208.05	208.38	208.07	207.66	209	208.23
208.18	208.41	209.11	207.85	208.58	207.85	208.14	208.22	207.87	207.54	208.98	207.75	208.92	208.55	209.11	210.07	207.92	208.95	208.1	207.86	208.8	209.03	208.37	207.33	209.64	208.1	208.22	208.97	208.62	208.75	208.07	208.74	208.52	208.55	207.67	207.96	208.68	208.44	208.01	207.46	208.2	208.61	208.8	208.59	208.99	207.99	208.69	208.12	208.15	208.67
194.39	194.14	193.05	194.41	194.44	194.93	194.94	194.81	195.06	193.94	194.47	194.89	195.03	195	193.54	192.83	193.23	194.67	194.2	195.15	193.91	193.46	193.74	194.1	192.97	194.97	193.94	194.75	194.33	193.84	195.75	193.02	194.89	193.6	192.76	194.41	194.8	194.12	194.64	193.65	193.81	194.36	194.07	193.84	193.17	194.11	195.27	194.69	193.14	193.42
209.4	210.52	210.12	210.34	209.27	209.14	209.83	209.5	208.81	210.52	209.68	209.63	209.85	209.92	208.11	209.63	208.63	211.25	209.12	210.13	209.13	209.39	209.85	209.62	209.06	208.56	209.97	210.75	209.52	209.06	209.93	210.03	210.33	209.39	209.67	210.22	208.49	208.9	209.44	209.96	210.02	209.4	210.66	209.93	210.77	209.96	209.16	210	210.17	210.48
210.76	212.24	212.18	211.62	211.69	211.23	211.58	212.91	211.61	211.42	210.69	212.36	211.18	212.3	212.27	211.41	212.29	211.39	211.8	211.26	212.14	211.03	211.51	211.53	211.88	211.77	212.01	211.97	211.65	211.21	211.5	212.01	212.1	211.43	211.42	210.19	211.22	211.82	211.83	211.48	212.07	211.38	211.71	210.59	211.68	212.02	212.81	211.4	211.27	211.69
204.04	203.68	203.24	202.7	201.72	203.49	203.59	203.18	203.14	203.54	202.95	203.11	203.37	203.83	202.89	202.31	203.65	203.09	202.07	202.44	202.44	202.85	203.14	203.76	202.68	202.99	203.72	203.3	203.94	202.18	203.36	203.18	202.57	203.83	203.4	202.33	202.28	201.61	202.45	203.53	202.65	203.86	203.52	203.72	203.06	203.52	204.37	203.14	203.34	202.44
207.93	207.83	208.42	207.73	208.31	207.12	208.9	208.37	209.05	209.04	208.73	208.82	209.15	208.95	208.67	207.93	209.01	209.91	209.86	208.67	208.4	209.07	208.8	208.95	207.72	208.57	207.78	208.38	207.91	209.32	209.04	208.72	207.73	208.59	208.43	208.44	207.09	209.65	209.19	207.88	208.19	208.14	208.85	208.48	208.99	208.78	207.28	208.61	208.94	207.97
195.91	194.34	194.16	194.81	194.52	194.84	194.93	194.98	194.51	194.95	194.57	194.34	195.42	194.89	193.84	195.01	195.28	195.48	194.88	195.26	195.52	195.08	195.56	195.29	196.65	196.73	195.26	195.83	195.25	194.9	195.31	194.56	195.05	195.53	194.75	195.23	195.68	195.21	196.06	194.2	194.47	195.25	196.13	196.16	195.32	194.43	194.23	194.48	195.11	195.35
199.94	200.14	199.26	200.92	200.35	199.39	199.42	199.45	199.25	198.02	199.1	199.13	198.89	200.1	198.23	198.75	198.4	198.22	199.71	200.08	199.06	200.39	199.89	200.47	200.02	197.73	199.27	199.56	199.12	199.47	199.74	198.69	198.89	199.07	198.76	198.56	198.76	199.56	199.54	199.34	199.63	199.25	199.35	198.87	199.68	199.71	200.45	200.64	199.38	198.92
204.95	205.3	204.91	205.24	204.36	205.19	205.01	204.7	204.91	204.99	204.43	204.31	204.53	206.04	204.82	205.72	205.4	204.66	205.31	203.84	204.42	204.91	204.04	205.3	204.68	204.66	205.57	205.19	205.46	204.41	205.19	204.66	204.39	204.32	204.8	204.42	203.92	204.98	204.39	204.9	205.57	204.49	204.25	203.99	204.6	204.04	205.27	204.55	205.2	205.41
199.86	200.67	200.24	198.94	200.14	200.42	200.59	200.29	200.26	200.94	199.37	201.38	200.18	199.75	200.31	200.66	200.94	200.95	200.23	201.82	200.63	199.78	200.64	200.55	199.09	199.99	200.35	198.88	201.57	200.25	200.96	200.43	200.65	200.43	200.35	200.64	200.22	199.44	200.28	200.32	200.3	200.21	200.86	201.14	200.08	200.06	199.66	201.3	199.61	200.31
213.34	213.91	213.85	212.54	213.03	213.15	212.88	212.94	212.48	213.57	212.72	212.8	212.66	213.49	213.77	213.31	211.84	213.55	213.21	211.8	213.1	212.14	214.33	212.93	212.1	212.85	212.79	212.8	212.35	211.74	212.4	212.52	211.93	212.85	212.5	211.52	212.73	213.09	211.97	213.81	214.04	212.92	212.57	213.1	213.63	213.02	212.13	213.31	212.58	213.94
208.05	207.72	209.95	209.01	208.34	209.16	207.29	209.82	210.32	208.89	208.36	208.9	208.97	209.06	209.91	208.47	208.71	208.27	208.45	208.73	208.87	208.3	209.15	207.61	207.65	208.59	208.1	208.81	208.09	208.2	208.88	208.3	207.7	208.71	208.88	208.71	208.33	208.06	208.33	209.52	207.72	208.21	207.92	208.8	208.02	207.74	208.28	208.17	209.87	207.75
203.24	203.09	203.14	204.13	202.94	202.52	202.38	202.97	203.56	202.93	203.73	202.97	202.9	203.06	202.85	204.71	202.72	202.56	203.05	204.19	202.38	203.05	203.44	203.43	203.97	203.29	203.06	203.67	202.89	203.23	203	202.39	203.53	202.5	203.41	203.93	203.95	203.44	203.86	204.47	202.91	202.98	203.57	203.12	202.12	204.04	203.82	202.75	203.34	203.66
204.26	203.97	203.9	202.96	203.96	204.99	203.7	202.52	203.42	203.99	204.97	204.23	203.56	203.16	204.12	204.21	204.5	203.28	203.76	205.16	203.96	203.45	204.14	203.01	203.66	202.9	204.16	203.4	204.22	204.4	204.62	203.36	204.23	202.46	203.57	202.77	203.62	203.74	204.74	202.77	203.67	203.4	204.09	203.32	202.98	203.49	203.39	204.86	204.05	203.57
209.25	209.12	208.28	209.84	208.01	208.78	208.01	208.87	208.79	209.36	209.14	208.65	208.99	209.48	208.52	208.06	209.87	208.98	208.09	208.44	209.19	208.91	208.77	208.52	208.7	208.04	207.85	209.36	208.49	208.14	208.95	208.2	210.76	208.63	208.66	208.79	208.22	210.2	207.65	209.33	209.49	209.23	208.89	207.1	209.21	208.39	210.38	209.21	208.14	208.68
213.33	213.73	213.57	213.24	215.12	213.62	213.53	215.14	214.3	213.97	214.22	213.58	213.41	215.18	213.87	214.68	214.79	213.98	213.49	214.37	212.99	214.04	212.59	214.22	213.75	214.12	213.92	213.84	214.3	214.05	213.72	212.05	213.32	214.35	214.05	214.66	213.62	213.81	214.05	214.16	214.09	213.95	213.74	213.82	215.07	213.55	214.45	213.97	213.59	212.81
203.31	203.96	201.54	203.46	202.9	203.14	202.69	203.39	202.61	203.33	202.66	204.35	202.53	204.4	203.07	203.93	202.88	203.13	203.95	202.66	203.01	202.88	202.38	204.35	203.81	202.77	203.29	202.41	204.71	203.89	203.53	203.79	202.88	202.8	202.95	202.63	203.55	202.94	203.42	202.62	203.29	203.67	203.24	204.35	203.95	202.65	202.97	202.37	204.03	203.28
208.46	208.43	207.72	208.69	208.4	208.39	209.18	209.31	208.42	208.25	207.86	209.41	207.95	209.02	208.78	209.02	209.59	208.59	207.33	207.7	208.65	209.69	209.8	209.73	209.92	207.4	209.12	208.21	208.4	207.57	207.88	208.29	208.3	209.16	208.72	208.7	208.13	209.8	209.47	209.23	207.95	209.27	209.29	208.85	208.62	208.98	208.39	208.83	208.83	209.46
209.04	209.89	210.02	209.68	209.47	209.53	209.77	209.81	209.36	209.1	209.99	209.42	209.53	209.98	209.14	209.56	209.24	209.82	210.17	209.54	210.53	209.95	209.11	209.28	209.08	210.41	209.57	210.07	209.15	209.56	209.93	210.17	209.44	208.16	209.35	209.24	208.46	209.65	208.22	209.73	209.51	209.15	210.23	209.23	209.06	209.81	208.63	209.85	209.83	208.88
207.01	207.88	207.25	207.16	207.36	208.16	207.76	207.63	207.41	207.91	207.09	207.3	207.37	205.36	208.25	208.55	209.12	207.63	209.31	206.95	207.33	206.95	207.28	208.07	207.65	207.45	207.7	207.41	208.01	209.47	207.93	209.19	208.48	208.4	208.2	206.75	208.69	208.22	208.19	207.39	207.64	207.74	207.67	207.78	207.61	207.67	208.05	208.71	207.53	208.17
209.18	209.71	210.27	209.85	210.13	209.22	210.59	208.73	209.47	209.7	209.08	209.13	210.89	208.54	209.74	208.43	208.58	209.13	210.04	209.3	209.11	209.17	209.18	209.63	208.85	210.14	209.7	208.81	209.19	208.61	208.87	209.66	209.53	209.82	209.85	210.23	209.31	209.17	209.41	209.71	210.4	210.14	209.4	208.81	210.3	208.82	209.89	208.17	209.18	209.71
199.22	198.99	199.08	199.28	199.81	199.1	198.74	198.91	199.49	199.75	199.33	200.11	198.44	200.08	198.41	199.56	200.42	199.16	199.95	198.93	199.08	199	199.27	199.53	198.97	199.84	198.29	198.9	200.18	199.3	199.32	198.92	198.17	200.51	199.39	198.76	199.35	197.67	199.96	199.34	198.9	200.59	199.05	200.47	199.1	199.83	199.74	199.72	199.79	200.15
201.85	202.98	202.53	204.08	203.63	202.91	203.97	203.64	203.06	202.42	203.79	202.79	202.63	203.11	202.91	203.47	202.54	201.87	203.12	203.5	203.8	203.62	203.46	202.96	202.73	203.49	203.74	202.87	203.62	203.67	203.01	203.22	202.92	202.86	201.99	203.1	202.54	203.27	202.73	202.47	203.09	203.08	202.66	202.93	203.26	203.59	202.68	203.13	203.87	203.8
211.3	211.15	212.31	212.11	211.47	210.27	211.28	211.61	211.23	212.55	212.61	211.69	210.62	211.56	211.8	211.59	209.93	210.21	212.11	210.5	213.18	212.42	211.65	212.12	212.64	211.04	211.72	212.09	212.38	211.01	212.44	212.81	211.05	212.1	212.45	211.99	211.99	211.66	210.24	212.68	211.17	211.7	211.01	210.97	211.45	211.89	212.43	211.95	211.04	210.6
198.76	197.12	199.17	198.52	198.68	198.35	197.77	197.75	199.12	198.66	198.91	198.76	198.01	198.96	198.54	197.49	197.87	199.44	198.76	199	198.41	198.23	197.93	197.75	198.36	198.28	197.87	198.5	198.6	199.46	198.49	199.3	197.66	199.2	198.23	198.11	198.21	198.39	197.78	198.51	198.13	197.54	199.72	199.75	197.77	198.2	198.6	198.96	198.39	198.98
205.07	204.62	205.33	204.44	204.69	205.35	203.77	204.54	203.86	204.02	204.03	205.36	205.55	203.16	204.77	205.07	205.01	205.19	205	204.44	205.32	204.83	204.31	205.29	203.19	204.57	204.99	204.68	205.67	204.12	204.07	205	204.34	204.13	205.16	204.22	204	205.7	204.47	204.53	205.38	204.09	204.83	205.07	204.5	205	203.96	204.69	204.48	204.74
207.56	208.83	209.01	209.3	208.51	208.15	208.04	209.36	208.23	209.39	208.54	208.3	208.69	208.09	209.53	208.78	209.33	208.19	208.47	207.93	208.7	208.47	209.47	209.27	208.66	209.63	207.57	207.88	209.23	208.31	208.22	208.82	209.08	208.53	209.09	208.65	208.12	208.77	208.44	209.65	208.57	208.34	208.41	208.44	208.43	209.05	208.58	208.93	208.26	208.75
203.25	203.36	203.23	203.33	202.72	202.57	202.53	202.96	203.41	203.26	202.81	203.77	203.76	202.91	202.45	203.28	202.92	203.34	202.53	202.21	202.53	203.92	201.75	203.7	203.81	202.54	203.04	203.49	203.9	202.47	203.96	203	202.98	202.66	203.66	203.66	202.39	204.16	202.7	203.76	203	203.71	203.7	202.88	203	203.89	203.84	202.87	202.64	202.95
208.75	207.8	208.67	207.18	207.69	208.92	207.76	208.17	208.13	207.67	208.56	208.5	207.89	208.95	208.83	209.08	209.26	207.46	208.74	208.44	209.27	208.94	207.71	208.05	209.58	208.41	208.09	207.72	208.53	208.79	208.27	207.89	208.15	208.78	207.84	208.3	208.14	209.09	208.43	208.29	208.53	208.81	208.2	208.95	209.03	208.33	208.33	208.77	208.77	208.84
207.16	208.23	209.6	210.1	208.46	208.97	208.81	209.25	209.11	208.11	209.74	208.43	208.98	209.39	209.57	208.71	208.9	208.22	208.16	209.15	208.48	209.62	209.07	207.93	208.36	208	207.74	208.26	209.26	208.9	208.46	208.57	209.25	208.74	208.32	206.62	209.04	208.74	208.66	209.06	209.16	208.08	209.98	208.47	208.62	208.02	209.16	208.03	208.63	208.51
217.69	217.6	217.83	218.42	218.27	218.5	218.06	217.9	217.9	217.51	217.77	218.79	218.1	218.22	217.29	218.28	216.59	218.29	217.24	218.12	218.2	217.64	216.28	218.12	218.82	216.57	217.6	218.38	217.43	217.87	218.38	218.42	218.03	219.17	218.18	218.61	217.89	216.95	217.85	218.53	218.16	217.34	217.21	217.79	218.2	218.04	218.18	216.66	216.86	218.68
203.31	203.35	203.1	204.63	204.04	205.2	204.26	203.44	203.84	203.94	204.02	203.47	202.72	203.17	203.17	203.49	203.55	203.87	204.05	203.1	203.9	204.6	204.39	203.58	203.27	203.04	203.07	203.08	203.34	204.09	204.26	204.22	204.47	203.79	203.49	202.91	203.91	203.39	203.22	204.3	203.92	204.67	203.33	202.86	203.32	204.34	203.94	204.19	204.16	204.14
197.36	198.26	197.89	197.86	197.74	198.1	199.34	197.73	197.67	198.98	197.73	197.57	197.85	196.7	198.42	198.03	196.53	197.82	197.97	197.81	197.54	197.73	197.99	198.03	197.93	197.55	198.43	197.93	197.26	196.96	198.32	198.47	196.81	198.1	196.6	197.63	197.61	198.93	199.06	197.82	197.64	197.77	197.92	198.04	198.82	199.29	197.5	197.41	199.24	198.62
205.63	205.53	206.53	207.19	206.16	206.88	206.65	205.94	205.63	205.3	206.36	206.04	206.67	205.75	206.11	205.9	205.73	205.99	205.97	206.93	206.51	205.44	206.73	207.15	206.91	206.52	206.29	206.44	205.53	205.57	206.11	205.96	205.47	206.24	205.88	205.74	206.2	206.65	206.58	207.21	205.84	206.03	207.13	206.53	207.02	205.78	206.61	207.73	206.69	205.57
205.32	205.26	204.82	205.04	205.78	205.12	203.16	204.38	204.09	204.65	204.95	205.47	204.12	204.4	205.16	204.89	205.2	204.39	205.97	204.77	203.98	204.55	205.11	205.13	204.5	204.56	203.83	204.41	204.68	205.29	204.06	203.95	204.6	204.5	204.39	204.96	203.96	203.92	204.83	204.93	204.55	205.25	204.08	205.33	205.3	204.57	205.92	203.83	205.9	203.32
217.4	216.1	217.41	217.78	216.91	217.73	216.78	216.16	216.46	216.56	217.66	217.62	217.23	215.85	218.1	216.28	216.96	216.9	217.04	216.32	217.69	217.83	217.47	217.42	216.48	216.49	217.42	217.12	217.05	217.39	216.08	216.88	217.39	216.94	216.94	216.71	216.36	216.21	216.85	217.22	216.53	216.96	216.94	216.61	217.19	216.68	216.62	218.1	217.09	217.46
208.46	208.16	207.35	208.22	207.99	207.25	208.12	207.1	207.8	207.95	207.08	208.4	207.58	207.83	207.87	207.68	207.23	207.53	208.65	207.05	207.22	206.76	207.47	207.43	206.47	207.67	206.27	206.81	208.35	208.2	208.44	208.01	208.41	207.96	208.07	207.48	207.85	206.9	207.46	208.12	206.66	207.67	207.91	207.96	207.29	208.37	207.84	207.14	207.33	207.84
208.91	208.55	207.7	209.25	209.89	208.01	209.21	209.12	207.39	208.64	209.1	209.44	208.6	208.3	209.66	208.99	209.61	208.47	209.15	208.41	209.74	208.13	209.44	209.3	208.16	208.94	208.95	208.42	208.16	208.34	208.01	207.37	209.6	209.37	209.46	208.63	209.02	208.44	208.7	208.53	209.57	209.93	208.5	208.13	208.54	209.21	208.96	208.65	208.31	208.68
201.01	201.18	200.17	199.95	200.96	200.14	199.14	200.32	199.45	201.17	200.54	200.58	200.36	200.35	201.12	200.14	200.23	200.18	201.03	198.73	199.72	200.44	199.89	200.5	200.23	199.74	200.73	200.89	200.03	200.87	199.55	200.15	200.13	200.96	201.01	199.87	200.01	200.39	199.56	199.25	199.7	200.81	200.08	200.99	199.42	200.13	200	198.88	200.61	200.51
204.41	204.87	204.69	204.62	203.88	204.7	204.93	205.28	205.09	204.62	205.93	204.5	205.13	204.29	204.64	205.53	204.86	205.4	204.55	203.7	205.11	205.14	204.68	204.59	205.55	204.15	204.28	204.7	205.36	204.26	205.83	204.7	204.75	203.59	203.74	205.43	203.75	204.16	204.55	204.86	204.91	203.97	205.13	204.49	202.69	204.57	203.49	205.34	204.35	204.18
204.11	203.33	204.09	203.24	204.39	203.65	203.47	204.42	203.5	203.8	204.55	202.72	204.06	203.38	203.85	202.73	204.79	202.64	203.45	203.75	203.74	203.31	204.56	203.23	204.14	203.89	203.61	204.54	203.91	203.62	204.42	203.21	203.85	203.59	204.62	203.53	203.3	203.69	203.87	203.7	203.84	203.81	204.41	202.37	204.06	203.58	204.37	203.5	203.25	203.74
211.65	211.86	212.04	212.59	210.78	211.38	211.45	212.04	211.28	212.09	212.46	212.08	212.2	211.51	212.41	210.95	210.51	210.76	211.47	211.42	212.04	212.51	211.56	211.64	212.76	211.52	212.14	209.89	211.93	211.32	211.12	213.04	211.7	211.17	210.99	212.14	212.01	212.75	210.19	211.19	211.87	212.55	212.85	211.07	212.79	212.59	212.46	212.1	211.39	211.47
201.72	200.48	200.69	201.93	201.26	201.25	201.93	200.83	201.58	201.4	199.69	200.33	202.1	200.68	201.13	200.89	201.37	200.86	201.68	200.74	201.14	201.22	201.25	201.57	201.25	200.86	200.84	200.44	202.08	200.91	201.78	201.98	200.9	202.24	201.43	201.72	201.76	200.55	201.07	200.52	200.4	200.7	200.78	201.14	201.26	200.07	201.53	201.04	201.22	201.14
203.1	203.18	203.17	203.97	204.66	203.77	203.62	203.43	204.75	203.67	202.88	205.27	203.33	203.95	204.26	204.3	203.72	204.39	204.01	203.15	203.92	204	203.48	203.77	204.04	203.11	204.1	204.03	204.31	204.08	203.7	203.49	203.42	203.96	204.77	204.16	203.49	204.37	203.84	204.59	203.69	203.69	203.65	203.64	202.51	203.21	203.72	203.21	203.47	203.24
201.77	201.05	201.17	200.32	198.96	201.02	199.13	200.46	201.29	200.13	199.51	200.76	200.08	200.99	200.98	199.29	200.35	200.87	200.38	200.87	200.06	200.5	200.85	201.87	200.59	199.78	200.3	201.25	199.31	201.07	200.47	200.77	200.68	200.93	200.25	199.12	199.54	199.44	200.47	200.45	200.48	201.23	200.51	200.08	200.21	202.31	200.92	200.61	200.47	199.65
217.04	216.83	216.55	217.96	216.87	216.63	217	216.56	217.43	216.99	217.41	216.13	216.89	216.96	215.76	217.16	216.11	217.84	216.45	215.49	216.43	217.32	216.72	217.03	216.54	216.88	218.32	217.84	216.71	216.23	216.35	217.41	216.9	216.79	216.22	216.52	216.72	216.93	216.92	217.98	216.48	216.58	216.77	217.02	216.73	216.72	216.49	216.53	217.35	216.98
209.02	209.81	209.4	207.99	208.42	208.71	207.93	208.5	209.04	209.3	209.19	209.28	207.89	209.3	207.94	208.77	208.6	207.35	208.44	208.59	208.89	208.84	207.93	209.39	208.65	208.59	207.7	208.4	208.63	208.33	207.8	209.32	208.23	208.4	208.88	207.38	210.12	208.98	209.03	208.44	209.74	208.53	208.78	208.89	208.92	208.36	208.96	207.95	208.33	209.11
211.83	212.47	212.4	211.42	212.88	211.97	212.27	212.32	212.51	212.46	212.02	211.77	211.82	212.01	211.43	212.22	211.95	212.49	211.9	211.19	212.81	211.88	213.2	212.43	213.22	212.32	212.33	213.19	211.29	212.9	213	210.77	213.08	212.24	210.85	212.15	212.99	212.52	212.94	212.08	210.58	211.63	212.87	212.64	212.15	212.11	211.99	212.34	212.62	212.81
203.91	203.96	203.3	203.6	204.83	203.69	203.13	203.77	202.92	203.67	203.86	203.68	201.5	204.18	203.41	202.98	203.68	203.77	203.93	204.05	203.54	203.11	203.93	202.88	203.48	203.35	203.8	203.51	204.02	204.4	203.62	203.63	203.74	204.84	204.2	204.67	203.54	203.81	203.78	203.83	203.44	203.24	204.25	202.56	204.72	203.02	204.83	203.8	204.76	203.76
208.44	208.08	209.28	209.65	209.89	208.5	208.96	207.8	208.5	209.34	208.16	209.1	207.98	209.45	208.44	208.15	208.91	208.71	209.72	209.1	208.83	208.58	208.51	209.26	209.45	208.83	208.56	209.21	209.06	209.71	208.46	209.13	209.18	210.32	208.09	208.05	209.23	209.34	209.65	208.66	208.76	209.02	209.67	208.79	209.53	209.45	208.2	209.26	210.1	210.7
204.95	204.38	203.81	205.29	204.74	205.23	204.94	205.9	204	204.95	204.35	205.44	205.23	205.06	203.84	205.67	205.33	205.78	204.39	205.34	204.91	204.17	204.78	205.52	204.42	204.76	204.48	204.11	203.73	204.73	204.55	205.07	204.28	204.54	204.57	204.88	205.37	204.74	204.56	205	204.39	204.65	204.51	203.77	205.41	205	205.19	204.09	205.37	204.49
197.28	198.11	198.26	197.82	197.53	197.23	198.09	197.66	198.56	197.91	198.25	198.13	197.4	198.48	197.89	197.65	197.99	198.09	198.79	197.43	197.73	198.1	199.24	197.68	200.5	196.9	199.04	197.82	198.1	198.25	197.23	199.45	198.49	196.84	197.97	198.73	198.14	197.23	198.11	198.51	197.39	198.49	196.98	198.27	197.76	198.37	198.53	197.24	198.28	196.95
207.88	207.98	206.48	208.12	207.21	208.18	208.16	207.27	208.79	208.16	207.84	207.06	207.79	207.65	207.47	207.65	208.1	207.92	208.68	207.36	207.11	207.67	208.26	208.56	208.64	206.59	207.04	207.83	207.88	208.13	207.91	208.92	208.02	208.11	206.98	207.58	207.07	207.23	207.9	207.54	206.36	206.79	207.32	207.24	208.16	208.17	207.65	208.37	207.57	207.12
200.48	200.52	200.63	200.96	200.52	200.69	200.1	199.54	199.45	199.92	199.58	200.48	200.39	200.06	200.9	200.31	201.72	201.36	201.2	202.03	200.45	201.29	200.72	201.04	200.43	200.51	199.9	200.59	201.21	201.27	200.02	200.6	200.69	200.65	200.14	200.2	199.65	201.29	200.57	200.14	200.22	199.74	200.04	200.73	200.66	200.35	200.9	200.31	199.25	199.47
211.05	212.79	212.23	212.55	211.36	211.01	212.03	211.62	211.9	211.23	212.27	212.11	211.33	210.99	212.44	210.33	210.93	211.17	211.44	212.67	211.88	211.4	211.12	212.15	212.61	211.22	211.17	211.82	210.5	210.62	211.81	212.09	212.17	212.32	212.75	212.17	211.65	212.37	212.09	211.28	210.92	211.88	212.17	211.85	210.43	211.69	212.34	211.28	211.04	211.19
209.66	208.57	210.61	208.82	209.33	209.63	209.46	210.32	208.78	209.57	208.78	209.44	209.36	210.17	210.76	210.07	210.89	209.97	209.74	209.35	209.05	209.21	209.54	209.81	209.31	209.18	208.88	210.85	209.58	210.2	210.19	209.53	209.28	209.87	208.95	210.46	209.51	210.41	210.08	210.92	209.86	208.91	208.31	210	209.86	208.8	209.94	209.66	210.13	210.27
212.6	213.01	213.19	213	212.69	212.43	213.14	213.55	211.99	213.71	213.56	212.71	212.87	213.74	212.16	212.87	213.01	211.66	212.6	212.82	212.22	213.78	213.66	213.68	215.25	212.97	213.16	213.41	212.76	211.95	213.41	213.17	212.37	212.56	213.21	213.73	212.97	213.26	212.89	211.45	213.21	212.75	213.73	211.5	213.65	212.22	212.37	212.16	213.07	213.94
197.35	198.39	197.75	198.67	197.91	198	196.93	198.57	197.5	199.65	198.09	198.89	197.48	197.69	197.68	197.91	196.96	198.09	197.8	198.7	197.54	197.12	197.9	197.44	198.85	198.06	197.14	197.26	197	197.35	197.87	197.73	197.53	196.77	197.99	198.79	198.31	197.23	198.11	198.42	196.83	196.72	199.31	197.76	197.81	197.67	196.9	198.08	197.8	197.86
200.55	200.1	198.95	198.31	198.64	198.97	198.98	199.83	199.9	198.75	198.42	199.88	199.55	199.83	199.45	200.18	200.26	199.89	198.1	198.93	199.08	200.29	200.49	199.94	199.9	198.54	199.37	200.49	200.52	199.5	199.93	198.71	200.13	198.98	200.25	200.45	200.14	198.8	198.62	198.82	198.67	199.59	198.98	198.01	199.8	199.87	199.41	199.21	200.5	199.45
208.25	208.09	208.05	207.96	207.66	208.51	207.45	207.64	207.63	207.54	208.37	208.52	208.66	208.05	207.79	207.61	209.09	206.59	207.34	208.38	208.14	206.73	207.9	206.82	208.39	208.04	207.45	207.46	207.68	207.15	207.46	209.91	206.94	207.78	207.55	207.4	208.02	206.83	207.94	208.33	206.97	207.06	207.63	207.84	206.28	208.29	207.79	207.18	207.27	207.89
198.45	199.2	198.19	197.98	198.56	198.54	198.15	199.01	197.52	197.44	197.69	198.16	198.18	198.52	199.51	198.46	199.42	199.12	198.39	198.09	199.07	197.37	198.92	198.47	199.4	199.44	199.05	198.27	198.92	198.18	198.34	198.93	198.21	199.43	198.24	197.96	199.83	199.26	198.26	198.85	198.85	198.1	199.16	197.66	199.01	198.79	199.39	199.05	197.63	198.76
200.59	198.45	199.47	199.79	199.81	198.69	200.32	199.54	199.03	199.83	199.29	199.24	200.12	199.99	198.87	199.5	200.31	199.4	198.93	198.82	198.93	200.5	199.73	200.3	199.66	199.43	199.65	200.18	199.2	198.25	199.6	200.56	197.96	199.62	198.59	199.17	199.46	198.75	199.39	200.23	198.85	199.37	200.07	198.68	200.2	199.68	200.81	199.73	198.64	199.69
216.82	216.91	217.64	217.07	215.56	217.79	217.84	217.09	216.67	216.14	216.96	216.76	217	217.84	217.77	217.12	216.97	216.88	216.93	216.24	217.2	217.7	217.54	216.81	216.23	217.83	217.36	216.6	217.09	216.34	216.15	217.85	216.4	216.72	216.32	216.21	216.03	217.41	216.21	216.87	217.49	216.97	216.19	217.56	217.38	216.75	216.36	217.29	217.58	216.59
201.88	202.51	200.98	202.4	202.36	202.03	201.26	202.64	202.14	202.52	202.17	202.69	203.22	202.56	202.87	202.57	202.21	202.12	202	203.24	202.35	201.85	202.35	203.7	202.22	201.94	201.73	202.9	202.88	202.05	203.1	201.83	201.8	202.06	202.15	202.66	202.65	202.78	202.11	202.78	202.45	203.11	203.37	202.99	202.96	201.81	201.53	203.14	202.78	203.2
207.45	207.56	207.58	208.68	207.42	208.02	207.41	207.47	207.08	207.98	207.93	208	207.11	207.6	208.03	206.8	207.92	206.34	206.98	207.23	208.52	207.96	208.27	208.21	207.4	208.04	208.06	208.51	207.82	208.82	208.02	207.19	208.13	206.98	207.61	207	207.34	207.68	208.02	207.12	208.98	208.63	207.63	208	207.72	208.65	208.94	208.89	208.41	207.42
203.53	202.84	202	201.57	200.83	202.25	202.56	202.81	202.61	202.46	202.51	202.73	203.39	202.9	202.79	202.2	202.14	202.93	201.85	202.49	201.31	202.18	202.56	203.59	202.44	202.4	203.17	202.54	202.93	203.76	203.48	202.96	202.98	202.82	201.45	203.09	202.37	201.49	202.09	203.4	202.93	202.25	201.35	202.33	202	202.6	202.16	203.39	203.59	202.67
208.1	208.63	208.3	208.69	209.52	208.09	208.03	209.32	208.49	208.76	209.07	209.45	207.99	209.25	208.71	208.86	208.99	208.68	208.93	208.34	209.67	209.6	208.22	208.2	208.94	206.97	208.76	208.94	208.05	208.96	207.82	209.74	208.56	208.67	209.23	209.4	209.36	209.75	208.39	208.59	209.06	209.88	209.84	208.45	208.89	208.3	209.09	209.08	209.15	207.85
208.56	206.97	207.8	207.87	207.98	207.87	207.88	207.72	207.68	207.61	207.28	207.59	207.59	207.4	207	208.06	207.94	206.84	206.34	207.42	208.29	207.68	207.61	207.64	207.44	208.55	206.63	207.46	207.96	207.79	207.44	208.24	207.51	206.59	207.64	208.34	207.9	208.33	207.94	208.43	208.99	207.7	207.77	208.12	208.25	207.98	207.39	208.68	207.68	207.69
213.06	213.38	212.33	213.68	213.53	213.87	214.36	212.99	214.16	212.73	214.06	212.66	213.22	212.93	212.1	213.03	212.71	213.85	211.52	213.57	211.96	213.77	213.25	212.85	212.91	213.75	213.4	213.3	213.32	211.94	212.01	212.03	212.83	213.43	212.58	213.72	213.57	213.93	213.47	212.76	213.2	212.62	213.01	212.67	212.93	213.06	212.32	214.36	213.52	213.46
193.71	194.38	193.43	195.43	194.7	194.45	193.49	194.33	194.42	193.04	193.41	193.93	193.57	194.32	194.65	193.92	194.57	194.01	194.59	193.91	193.92	194.04	194.93	194	193.51	195.38	194.27	194.29	195.3	194.54	194.04	193.7	194.95	193.26	193.59	194.29	194.28	193.53	194.12	193.26	194.67	193.9	193.94	193.75	194.6	194.36	194.41	194.7	193.29	194.64
217.24	217.22	216.51	216.84	216.3	217.3	217.88	217.55	217.18	217.46	216.59	216.94	215.9	217.39	217.23	218.52	216.78	217.1	217.24	217.5	217.07	217.34	217.59	216.58	218.24	216.71	217.23	216.55	216.84	215.94	217.12	217.49	217.25	216.85	216	216.78	216.06	216.65	216.54	216.95	217.07	216.93	216.19	218.21	217.28	217.68	216.31	215.96	216.92	217.74
217.97	216.51	217.07	218.24	218.38	217.94	217.74	218.63	217.42	217.91	218.26	216.95	217.74	216.95	218.34	217.81	218.53	217.14	217.69	217.29	217.17	217.71	217.37	219.08	217.02	218.37	218.51	217.73	217.45	217.23	217.73	217.34	218.65	218.24	217.61	217.87	217.6	217.57	219.1	216.68	217.57	218.36	218.31	217.58	217.61	217.02	217.49	217.84	218.27	217.05
208.29	208	207.48	207.64	207.41	208.5	206.73	208.15	208.02	207.35	207.39	208.14	207.47	207.9	208.37	206.43	208	208.48	208.01	207.71	208.25	207.07	207.39	208.89	207.62	207	208.12	207.17	207.14	209.6	208.85	207.58	207.87	207.7	208.07	208.69	207.27	207.78	206.94	206.81	207.52	207.28	206.67	207.6	207.51	206.6	208.51	208	207.66	208.46
209.05	208.73	209.87	209.15	207.42	209.16	209.35	209.02	208.52	209.47	207.98	208.15	209.01	208.27	208.36	209.39	208.39	207.96	209.47	208.18	208.89	208.11	209.24	208.59	209.43	209.04	207.8	209.51	208.79	209.24	208.49	208.19	208.61	209.74	207.39	208.45	208.99	207.8	209.04	209.38	207.6	208.8	208.91	208.11	208.59	208.83	208.74	208.99	208.81	209.29
217.26	216.11	216.61	216.82	216.34	216.79	217.7	216.46	217.08	216.1	217.49	217.12	216.98	217.01	217.22	216.47	216.46	217.03	216.81	216.47	217.36	216.12	216.32	216	217.88	216.11	217.95	217.39	216.7	217.91	216.64	217.35	216.67	214.46	216.6	217.67	217.96	216.71	217.09	216.38	216.11	216.06	216.75	216.12	216.69	216.75	215.75	217.17	217.92	217.47
213.97	214.3	214.81	214.19	214.12	216.42	213.44	214.11	213.17	213.78	214.41	213.98	212.82	213.52	213.2	214.55	212.69	213.07	214.09	213.16	214.79	213.29	213.47	213.88	213.15	213.98	212.81	214.53	214.23	214.52	213.83	214.37	215.19	213.65	213.56	213.51	213.36	214.68	213.54	213.51	214.02	214.87	214.08	213.43	214.52	213.83	214.01	214.14	213.05	213.44
206.47	205.64	205.8	205.65	205.52	206.38	206	205.57	206.48	204.97	207.21	207.13	206.47	206.26	206.1	207.26	207.07	207.39	206.05	206.83	204.91	206.51	205.85	206.76	206.14	205.52	207.13	206.4	206.01	206.35	206.09	205.35	206.21	206.51	206.15	207.11	206.19	207.28	206.9	206.93	206.71	206.58	206.68	206.51	206.42	206.03	206.07	206.44	206.4	206.39
201.25	201	201.74	202.33	202.2	202	203.14	201.47	202.76	202.74	202.55	202.83	201.55	202.23	202.23	203.12	203.21	202.02	203.03	202.64	201.68	202.58	202.6	201	202.6	202.27	203	201.87	202.45	201.68	202.82	202.65	202.11	203.9	201.8	201.5	202.39	202.62	201.9	202.83	202.81	201.25	202.66	201.85	202.34	202.4	202.92	203.14	202.55	202.11
208.22	207.9	207.62	208.1	207.12	207.29	207.26	208.77	208.26	208.14	208.88	207.76	207.94	208.49	207.76	207.87	208.36	207.1	208.55	206.67	208.53	207.44	207.84	207.71	207.83	209.49	206.95	207.75	207.36	207.97	207.41	207.83	208.74	208.02	207.43	207.28	207.84	208.37	208.23	207.89	206.58	207.42	206.87	208.19	207.49	208.09	207.52	207.83	208.51	206.48
208.62	208.93	209.52	208.05	208.69	209.49	209.31	207.8	208.36	209.14	209.04	208.33	209.48	208.72	209.18	209.05	208	210	207.24	210.03	209.13	209.43	207.86	208.51	210.26	208.73	208.69	208.53	208.69	208.54	208.6	208.18	208.36	208.95	208.55	209.59	210.17	207.8	209.85	208.89	208.22	210.02	209.34	208.6	209.64	208.47	208.88	208.91	209.93	209.24
207.94	206.64	207.24	207.56	206.97	208.41	207.67	207.75	208.99	206.53	206.99	208.21	206.95	207.84	207.93	207.81	207.71	208.17	208.34	207.81	209.06	206.83	207.84	206.86	206.08	207.16	207.84	208.48	207.66	208.08	207.88	206.85	208.38	207.4	207.4	207.55	208.8	207.82	207.28	207.73	208.61	207.75	207.87	206.25	207.46	207.87	207.88	206.48	207.96	207.47
204.67	202.53	203.67	203.36	204.76	204.15	204.04	204.28	203.88	203.96	204.5	203.68	204.03	204.39	203.38	204.32	203.93	204.29	203.44	203.58	203.75	204.52	203.14	203.76	204.46	203.3	204.81	203.94	203.82	203.54	203.19	204.57	203.88	205.06	203.33	203.03	204.62	203.9	203.95	204.23	204.62	203.22	203.05	203.56	203.68	202.98	203.8	203.27	203.26	204.37
207.37	207.84	207.2	207.26	207.75	206.92	208.01	208.02	208.59	208.95	206.82	208.19	208.34	207.11	208.45	208.68	207.38	208.34	208.13	207.88	208.59	209.2	207.94	206.58	207.86	207.69	207.78	207.83	208.1	206.27	207.26	208.51	207.85	207.44	208.05	207.98	208.24	208.72	208.32	207.59	207.89	207.44	207.97	207.04	208.82	207.63	206.96	208.02	207.9	208.65
203.6	202.96	202.54	203.95	204.41	204.26	203.04	203.48	203.89	202.93	203.04	203.05	203.64	203.42	204.07	202.27	203.08	203.17	202.27	204.67	203.35	202.96	204.87	203.48	202.86	203.39	203.58	203.5	204.1	203.17	203.54	202.89	204.49	203.57	203.01	202.98	202.74	204.14	203.44	205.2	203.64	203.9	203.1	203.79	203.67	204.44	202.65	202.95	203.69	204.14
217.33	217.53	217.61	218.01	217.57	218.29	217.25	218.55	218.1	217.44	217.98	218.69	217.85	218.07	217.62	217.43	216.74	218.36	217.77	217.03	217.48	217.66	217.3	218.55	216.89	218.35	218.32	217.92	218.08	217.77	217.42	218.94	217.81	217.92	217.08	217.24	217.2	217.75	217.59	217.36	217.61	216.55	216.68	217.7	218.39	217.1	218.22	218.09	217.26	217.66
198.06	199.05	198.73	198.24	198.67	199.4	198.29	199.23	199.62	198.43	198.42	198.88	199.04	197.77	199.3	198.51	199.21	199.16	197.85	199.14	198.33	198.39	197.63	199.37	198.59	198.48	199.48	197.57	199.35	199.22	199.05	198.72	198.7	198.31	198.65	198.78	198.67	199.03	198.19	197.99	199.26	198.19	199.71	197.67	198.98	197.67	198.3	198.78	198.21	199.25
210.73	211.95	211.97	211.71	211.14	211.25	211.44	210.73	211.14	211.82	211.76	211.61	211.58	211.91	211.22	211.94	210.47	210.55	210.79	210.79	211.32	211.16	212.06	210.64	211.77	212.44	211.13	211.61	210.39	211.84	212.33	210.78	211.19	211.55	211.5	211.88	211.04	211.81	211.28	211.76	210.9	211.25	212.06	211.44	211.17	212.18	211.82	211.04	212.2	212.86
204.13	205.27	204.64	204.48	205.11	204.09	204.75	205.03	205.23	205.62	204.83	204.97	205.06	204.04	204.57	204.13	205.51	203.71	204.7	204.4	205.43	204.25	204.71	204.39	205.05	204.23	205.19	203.08	204.85	204.88	204.45	204.98	204.47	203.7	204.83	204.56	204.16	204.39	205.97	204.23	205.51	204.08	204.09	204.48	204.82	204.78	205.61	206.14	203.79	204.35
206.04	205.22	204.97	204.73	203.7	203.8	204.82	204.75	204.79	204.63	204.19	204.7	204.6	204.75	204.68	204.46	205.24	204	204.2	205.1	204.48	204.47	204.25	205.24	204.66	204.99	203.97	204.96	204.1	204.31	203.95	204.51	204.18	204.22	204.33	204.12	204.79	205.42	204.67	204.23	205.91	205.44	204.46	204.55	205	204.94	203.76	204	206.39	204.8
200.17	199.68	199.43	199.38	197.97	199.55	198.73	199.44	199.17	199.5	200.04	200.11	199.1	200.52	200.91	199.07	199.9	199.85	199.72	199.21	199.06	200.13	200.35	200.16	198.76	201.19	199.45	198.49	199.67	199.48	199.67	200.41	199.46	199.64	199.32	199.88	200.2	200.19	198.75	199.31	198.42	200.47	199.81	199.33	199.52	199.74	199.88	199.74	199.56	200.93
208.15	207.94	208.69	208.81	208.61	208.55	208.12	208.68	208.74	208.26	208.7	209.18	208.33	209.52	209.22	208.56	208.55	207.84	208.32	209.48	208.77	208.65	209.89	208.98	207.94	208.67	208.76	208.89	208.68	208.5	208.44	208.68	209.02	208.77	209.57	209.26	209.28	209.92	208.76	209.14	210.13	209.27	209.01	207.98	210.03	209	208.29	209.53	208.53	207.98
200.59	199.73	200.01	199.28	200.35	199.04	198.9	199.25	200.24	200.21	200.17	198.73	198.76	199.94	200.13	199.88	198.96	200.19	199.66	199.07	198.38	199.35	199.32	199.65	199.78	200.09	198.61	199.19	198.79	199	199.35	199.79	200.67	200.46	200.58	199.37	198.05	199.55	198.43	200.02	199.23	199.84	199.89	199.85	198.86	198.88	197.8	198.72	199.85	199.44
212.19	212.98	213.23	212.52	212.44	213.21	212.06	212.61	211.79	213.47	212.42	213.46	213.03	213.3	213.34	212.58	213.24	213.15	213.42	212.99	212.93	212.98	213.33	213.71	214.11	213.11	213.4	211.69	212.25	212.22	212.68	212.91	212.9	213.11	214.38	212.98	212.69	213.03	212.96	212.95	213.03	213.12	214.36	212.82	212.59	213.29	212.95	212.41	212.88	212.68
212.06	211.86	212.77	211.53	211.13	212	211.38	210.49	211.37	211.84	212.63	212.12	212.06	212.23	213.5	212.69	211.31	211.94	211.73	212.32	212.17	212.03	210.88	212.08	209.71	211.7	211.37	212.56	211.7	212.13	211.33	211.29	211.54	211.96	212.42	211.06	212.13	212.53	211.08	211.04	212.39	211.21	211.63	211.58	211.89	211.28	210.83	210.61	210.98	211.84
203.74	203.36	204.41	203.8	204.45	204.54	203.93	203.59	204.36	203.17	203.37	203.62	204.02	205.03	204.56	203.51	204.38	203.1	203.7	204.63	203.91	204.22	203.42	203.8	204.39	204.7	203.94	203.21	203.35	203.86	202.86	203.54	204.61	203.16	204.45	203.96	204.13	203.48	202.52	203.62	204.55	204.61	204.35	204.9	203.12	204.42	202.83	203.38	204.36	204.78
212.63	211.49	211.45	211.97	212.3	211.55	212.02	211.86	210.54	212.65	211.78	211.77	211.7	210.91	211.88	211.4	211.34	212.97	211.79	212.77	211.23	211.02	212.84	211.18	212.3	211.5	211.2	211.16	211.63	210.57	210.97	212.8	211.56	211.86	212.4	211.56	212.04	211.76	212.31	211.83	212.13	211.57	211.19	211.28	213.13	211.41	210.88	210.85	211.85	211.56
203.58	204.47	204.36	203.92	204.29	203.89	204.83	203.98	203.32	203.68	203.86	204.99	204.31	203.66	204.29	204.68	203.44	204.08	203.97	203.61	203.03	203.49	203.99	204.26	202.9	203.84	204.88	204.05	204.22	204.52	203.93	203.34	203.7	204.01	203.47	203.22	203.45	204.41	203.19	203.81	203.43	203.75	203.62	203.71	205.41	204.21	202.74	203.83	204.13	204.44
193.96	194.55	195.24	194.74	194.44	196.26	195.08	196.18	195.27	195.55	196.04	195.62	196.04	194.02	195.87	195.23	195.58	194.63	194.27	195.76	195.54	195.31	194.9	195.84	195.83	194.73	195.21	194.99	195.42	195.67	195.13	195.63	195.4	196.49	194.02	194.74	195.52	195.67	196.71	195.33	195.87	196.5	194.81	194.21	195.59	194.01	196.4	194.22	195.43	195.53
202.12	203.36	202.47	201.94	201.15	201.35	202.25	202.89	203.08	202.4	202.51	202.46	201.84	202.61	201.78	204.57	203.38	203.12	201.83	202.37	203.15	203.22	204.07	202.48	201.25	202.34	201.83	202.77	203.45	202.35	201.39	202.56	202.18	202.3	201.59	201.81	201.67	202.84	201.77	203.1	201.9	202.64	201.48	202.78	202.72	201.99	202.21	202.44	202.1	203.84
208.99	209.72	210.02	209.73	209.74	209.39	209.67	209.43	209.39	208.83	209.34	208.78	209.54	208.62	210.24	208.6	209.41	208.87	208.92	209.74	209.58	209.63	209.44	210.16	209.97	209.31	209.94	209.65	209.7	209.46	208.98	210.2	210.5	208.28	208.31	210.59	210.19	210.59	210.19	209.86	209.67	209.92	209.41	209.05	209.13	208.76	208.68	209.37	209.29	210.13
203.92	202.88	203.9	203.29	204.77	203.05	202.62	203.5	203.28	203.1	203.34	203.78	204.52	203.79	204.47	204.08	203.25	204.62	204.61	202.98	203.06	203.58	204.06	204.05	203.12	204.79	203.42	204.71	204.01	204.66	203.2	203.44	204.47	204.12	203.79	203.68	202.72	204.19	203.31	203.21	203.25	203.3	204.34	204.12	204.59	203.75	204.28	203.04	204.59	204.29
208.39	207.57	208.91	208.92	208.99	208.31	208.87	208.03	209.39	208.57	208.22	209.46	208	208.76	208.32	208.69	208.71	208.38	209.26	207.33	208.96	208.34	208.96	206.88	208.86	207.11	208.33	207.95	209.23	208.39	209.49	208.87	209.14	209.35	209.23	208.44	208.74	208.27	208.28	208.62	208.85	208.59	207.37	208.95	207.09	209.28	208.23	208.36	209.84	209.03
210.93	210.6	211.93	210.87	212.62	210.28	210.17	211.23	211.48	211.06	211.08	211.12	212.04	211.29	211.36	212.16	211.5	210.86	210.65	210.97	211.66	211.18	210.88	213	211.5	211.25	212.67	212.5	211.75	211.96	211.85	213.04	211.99	212.2	211.51	211.31	211.18	211.04	211.47	211.86	211.65	213.35	212.53	211.12	211.91	212.36	211.55	211.34	211.64	211.27
208.24	207.24	207.88	207.31	208	208.17	207.25	207.47	207.37	208.37	207.95	207.94	207.28	208.32	208.01	208.03	207.4	207.95	208.16	206.86	208.51	208.46	209.07	207.34	207.46	208.72	208.16	208.08	208.03	208.19	208.18	208.47	208.25	207.07	207.73	207.62	207.44	207.72	206.42	208.24	208.38	208.03	207.77	206.88	207.05	207.37	208.03	207.33	207.8	207.73
212.96	213.33	213.1	212.54	213.42	213.13	213.58	213.47	212.64	212.28	212.98	213.25	212.96	212.64	212.8	212.96	213.02	213.08	212.22	212.11	213.9	213.19	212.37	213.63	212.18	214	212.84	213.73	212.52	212.96	213.72	213.23	212.58	212.17	211.29	212.66	212.67	212.04	212.7	213.39	212.13	213.08	212.71	213.27	212.77	212.02	213.7	213.39	212.9	213.75
213.18	212.55	212.71	213.05	212.24	212.93	214.09	213.99	212.81	212.6	212.75	212.52	213.68	212.77	212.97	212.83	212.83	213.51	212.22	213.85	212.45	213.2	212.71	211.9	212.98	213.02	212.8	213.08	213.17	214.09	214.05	213.4	211.33	213.83	212.9	212.82	213.22	212.84	212.73	211.69	212.39	213.62	212.43	213.88	213.76	213.63	213.58	214.18	213.25	212.69
212.22	211.53	212.29	211.71	211.52	212.03	212	211.79	212.63	211.23	211.24	211.71	211.09	211.46	211.02	210.98	211.38	212.5	212.15	211.5	211.43	210.62	212.28	212.37	212.34	212.27	212.36	212.41	211.41	211.02	212.24	211.82	211.9	211.82	211.88	212.95	211.94	212.69	212.22	212.21	210.73	212.49	211.45	211.16	211.4	211.93	212.04	212.71	213.22	211.33
201.28	201.69	200.87	200.9	201.2	201.9	202.57	201.77	201.12	200.91	202.41	200.52	201.54	201.1	201.77	201.17	201.35	199.64	200.54	201.97	201.35	201.33	202.21	201.97	201.31	200.95	201.44	201.04	200.49	200.85	201.07	202.03	201.76	203.05	200.27	200.83	202.04	200.99	201.47	201.49	201.69	200.47	201.84	201.24	201.63	202.22	201.14	201	200.09	200.86
207.72	209.24	207.99	208.08	208.12	209.49	207.68	207.76	206.86	208.05	207.24	209.71	207.3	208.6	207.9	208.01	208.94	208.55	209.07	208.72	208.08	207.87	207.71	208.66	207.45	207.82	208.34	208.1	208.34	209.63	208.1	208.56	209.94	208.15	208.59	208.71	209.44	209.29	208.07	207.89	208.31	208.71	207.48	207.9	208.95	208.74	208.24	208.14	207.86	207.8
203.3	201.45	202.51	203.01	203.59	203.37	201.9	202.39	202.43	203.01	202.03	201.96	202.4	202.99	202.97	202.66	202.95	202.89	202.58	201.1	202.13	202.13	202.59	201.93	202.16	202.34	202.79	203	201.63	204.07	203.35	203.14	202.76	201.79	201.71	202.71	201.97	202.2	202.34	201.51	203.66	203.33	203.05	203.66	202.93	202.2	203.18	202.9	202.6	202.93
199.69	199.62	199.31	200.06	199.84	199.69	200.23	199.73	199.71	199.14	200.34	198.91	200.25	200.05	199.59	199.32	200.15	199.28	199.75	199.21	200.09	199.68	199.46	199.87	199.35	200.32	198.9	200.02	199.34	198.72	200.29	200.1	199.56	199.47	199.55	200.05	199.35	199.38	198.44	200.85	200.7	199.46	200.77	198.77	198.93	199.79	199.96	198.24	199.77	199.99
206.95	206.84	205.52	206.22	206.84	205.71	206.7	206.41	205.85	206.83	206.19	205.9	206.19	206.87	206.08	206.03	206.33	206.31	205.56	206.1	207.13	207.27	207.1	205.31	206.01	206.64	207.75	206.55	206.77	207.48	206.44	206.61	206.45	207.13	206.74	206.95	206.21	206.76	206.71	206.45	206.06	206.6	207.99	206.92	206.5	207.7	205.55	205.94	206.17	206.79
209.71	209.75	208.99	209.01	209.75	207.02	208.33	207.71	208.09	208.83	208.36	207.9	208.09	209.14	208.83	208.86	209.52	208.48	208.54	208.87	208.13	208.63	208.09	208.56	209.32	210.34	209.2	210.05	209.21	209.54	209.23	208.43	209.05	208.9	207.91	208.56	208.59	208.43	208.62	208.28	209.28	209.14	209.86	208.6	209.06	208.1	208.02	208.66	208.89	208.38
209.36	208.46	208.95	209.22	209.7	208.59	209.21	208.49	208.49	208.15	209.57	210.31	209.25	208.77	208.81	208.91	209.04	209.39	208.58	208.82	208.4	208.89	208.97	209.37	209.18	208.54	208.71	208.13	208.03	209.14	208.66	207.88	208.41	209.73	208.9	209.38	208.67	207.41	208.89	208.7	209.84	208.86	208.47	209.56	209.78	209.82	207.84	208.64	208.56	208.91
218.26	218.1	218	217.47	218.55	216.77	218.44	218.44	217.34	217.54	218.04	217.47	216.84	216.99	216.83	218.19	218.45	217.77	217.97	218.03	217.21	218.12	218.51	217.37	217.59	217.62	218.98	217.55	218.46	217.42	217.35	218.67	218.3	217.08	218.35	216.65	218.11	216.97	217.5	217.65	217.33	218.18	218.7	218.43	217.2	217.99	219.08	217.71	216.96	217.95
204.33	204.2	203.5	203.51	203.65	203.42	203.46	204.51	203.25	203.5	204.86	203.18	203.39	203.71	203.78	204.24	203.54	202.03	204.21	203.42	203.7	203.73	204.51	204.2	204.24	204.93	203.74	204.53	203.49	204.11	203.86	204.36	204.19	204.49	205.53	203.56	204.02	203.83	203.52	203.5	203.67	203.22	204.12	204.61	203.21	202.94	203.29	204.18	203.6	203.34
207.79	207.37	207.31	206.94	207.65	207	207.5	206.94	208.12	207.41	207.92	207.64	207.61	208.74	207.86	207.22	207.18	208.12	207.54	207.82	207.64	208.43	208.4	207.52	206.8	207.88	207.96	207.47	207.78	208.29	207.69	208.68	208.45	207.3	207.84	207.79	207.31	207.36	207.41	208	208.27	207.77	209.2	207.67	207.57	207.54	207.93	206.59	206.8	207.26
217.84	216.54	218.54	217.71	218.42	217.37	217.33	218.38	218.34	218.26	218.57	217.57	220.11	218.25	217.22	217.38	217.34	217.2	216.5	217.19	217.55	217.77	217.47	217.01	218.55	216.49	218.15	216.91	218.16	218.99	217.9	218.21	218	217.94	219.19	217.3	218.88	218.07	216.79	218.48	218.8	217.78	218.1	217.51	217.11	218.87	217	216.9	217.69	218.33
217.93	215.95	217.25	217.22	216.06	216.85	216.35	217.53	216.53	217.44	216.55	216.43	217.31	217.39	216.64	217.27	217.53	217.15	216.51	216.53	217.28	216.75	216.5	217.68	216.67	217.59	217.72	217.95	216.47	217.03	217.35	216.23	217.78	217.57	216.6	217.83	217.01	216.17	216.53	217.29	217.2	216.34	216.04	217.63	217.89	216.97	218.33	216.82	217.36	216.63
209.01	207.21	206.79	207.96	207.38	207.69	207.56	208.53	207.17	206.81	207.37	208.04	207.71	208.1	208.39	208.38	207.39	208.02	208.85	207.81	208.14	207.86	207.29	207.63	207.41	207.71	208.53	208.22	208.25	207.72	207.69	208.46	207.23	208.04	207.74	207.31	208.25	209.05	207.74	207.51	207.19	207.93	208.01	207.23	207.49	207.53	207.39	207.33	207.26	206.87
210.17	210	208.9	210.09	208.83	209.18	209.15	209.15	208.31	210.09	210.13	210.32	210.75	209.63	209.71	208.87	209.14	209.63	210.76	208.9	208.44	209.06	208.3	208.85	209.17	208.86	209.32	210.11	209.89	210.59	209.95	209.48	209.43	208.31	209.59	209.15	210.21	209.92	208.25	208.96	209	208.22	208.42	209.59	209.23	209.83	208.83	209.34	209.52	208.69
200.4	202.15	200.82	200.26	199.86	199.27	201.64	199.77	199.75	201.15	200.67	199.96	200.72	200.5	199.23	200.66	198.85	200.2	200.11	200.4	200.23	200.6	200.92	201.48	199.92	201.75	200.63	199.96	200.92	200.57	200.15	200.64	200.32	200.58	200.42	199.75	200.56	201.2	200.78	200.4	200.63	201.81	200.31	200.97	200.13	201.19	201	199.05	199.83	200.16
201.53	202.15	201.79	202.36	202.64	202.23	201.6	202.44	202.25	202.47	202.24	202.68	203.07	202.44	201.66	202.75	203.4	202.28	202.43	202.38	201.94	202.73	204.06	203.76	203.2	203.54	203.17	202.67	202.78	202.87	200.84	201.1	201.73	203.37	202.57	203.11	201.77	202.75	202.17	203.68	201.54	203.12	201.64	202.68	203.42	203.19	201.39	203.29	202.32	202.57
203.32	202.85	203.53	202.49	202.58	202.77	202.68	202.81	203.68	203.6	203.49	202.92	203.05	202.79	202.9	202.69	203.47	202.51	202.82	203.53	203.36	203	202.7	203.28	202.88	203.47	202.56	202.39	203.19	203.15	203.87	203.34	203.43	203.98	202.1	203.37	202.99	204.07	203.49	201.94	204.07	202.88	203.68	203.65	202.97	203.82	202.75	203.63	202.73	202.58
201.36	201.79	200.8	200.73	201.45	200.49	201.55	201.22	200.92	201.44	199.53	199.6	201.49	201.04	201.04	201.64	201.79	201.78	201.56	201.3	201.89	201.02	201.56	200.65	201.89	201.33	201.44	202.8	201.93	200.3	200.08	200.52	200.68	201	201.07	200.06	201.58	201.56	201.47	201.85	201.53	200.5	201.24	201.57	201.71	201.62	200.03	202.43	201.54	200.65
207.54	208.45	207.55	208.2	207.67	207.33	207.11	208	207.92	208.16	209.07	207.79	207.39	207.65	207.74	208.01	206.91	207.21	207.78	207.7	206.61	206.43	208.03	207.37	208.08	208.07	207.12	206.02	206.92	207.76	207.68	207.18	208.25	208.14	208.36	207.51	208.23	207.8	207.85	207.25	207.23	207.54	207.58	207.88	207.71	207.66	208.61	207.89	206.83	207.55
202.66	202.44	203.13	202.82	201.6	203.1	201.92	202.37	203.64	203.61	202.83	201.56	203.11	203.13	203.52	202.25	202.8	202.47	203.44	203.73	201.92	203	203.21	202.25	203.61	202.1	203.55	203.69	202.12	203.24	202.87	203.26	202.85	202.71	203.35	202.43	202.79	202.09	201.9	201.5	204.24	202.38	201.45	202.15	203.3	202.07	202.25	202.47	201.2	202.34
216.79	217.38	217.63	216.18	218.31	216.37	216.28	216.15	216.99	215.56	217.34	216.79	217.37	217.66	216.75	216.83	216.82	217.84	216.32	216.6	216.1	215.63	216.5	217.32	217.98	217.3	218.57	217.58	217.89	217.18	217.94	216.32	217.07	216.69	217	216.17	217.21	216.53	217.69	216.12	217.65	217.78	216.47	217.92	217.57	217.18	216.76	217.24	217.45	217.07
197.83	197.68	199.15	198.84	197.56	199.08	198.34	197.88	197.82	198.29	197.86	197.69	198.21	198.71	196.91	198.6	198.61	198.75	198.41	198.37	198.15	198.33	197.54	197.63	197.25	198.63	198.81	198.18	196.91	197	196.85	196.79	198.35	196.48	198.81	198.09	198.19	197.23	198.17	198.95	199.18	197.78	197.67	197.56	197.52	198.79	197.85	197.23	198.36	197.36
203.8	203.13	203.96	203.13	202.82	204.76	203.75	204.47	202.92	203.81	204.94	204.15	204.35	203.85	203.57	203.75	204.17	203.02	203.14	203.65	203.66	203.95	204.76	203.19	202.74	204.13	204.02	204.08	203.3	203.98	202.89	204.49	203.61	202.78	204.21	203.09	203.84	204.01	203.81	203.95	202.75	203.87	203.92	204.11	203.7	204.22	203.48	204.08	203.4	204.48
216.43	216.28	216.52	217.37	218.01	215.93	216.06	217.15	216.59	216.86	217.97	217.24	216.89	216.66	217.13	216.27	216.62	216.62	218.04	216.46	216.6	218.2	216.64	216.99	216.37	217.7	217.53	217.73	216.26	216.47	217.01	217.43	217.1	217.32	217.93	215.61	217.64	215.95	217.27	217.04	217.74	216.48	217.26	217.09	217.45	216.99	216.61	216.82	216.88	217.87
217.01	218.48	217.27	219.24	217.64	218.67	217.27	217.85	218.71	218.47	217.22	217.64	217.98	216.34	217.64	219.18	218.04	217.74	217.88	217.11	218.29	217.34	219.01	217.25	217.69	218.92	217.8	216.74	217.32	217.64	217.22	217.57	217.61	217.57	218.23	217.89	218.46	218	218.18	218.12	218.83	218.8	216.96	217.49	217.9	217.31	217.38	218.19	217.19	217.94
207.78	207.78	208.51	208.12	207.33	208.45	207.9	207.9	207.47	207.88	207.99	208.29	208.11	207.21	207.9	208.23	208.36	207.47	207.26	208.16	207.26	208.76	207.17	207.83	208.05	208.44	207.1	206.99	208.12	208.87	207.48	207.25	208.08	207.94	208.01	207.19	208.73	208.09	207.64	208.23	207.54	207.88	207.64	206.21	206.15	207.33	208.01	208.19	206.82	207.26
203.56	204.28	204.07	202.75	204.3	203.68	203.38	204.21	203.36	203.81	203.65	203.19	204.78	204.42	202.89	204.04	204.1	202.63	203.4	203.75	202.94	203.44	203.55	204.28	204.95	203.39	203.69	204.1	203.86	203.62	203.91	204.51	203.62	203.96	203	203.94	203.98	204.04	205.3	204.48	203.66	204.38	203.97	203.66	204.03	204.69	203.31	203.74	204.08	204.05
203.44	204.65	204.36	204.35	202.74	203.51	205.22	203.59	203.06	203.48	203.46	203.44	204.19	203.94	204.02	204.67	204.43	204.17	203.72	203.87	203.2	203.72	203.99	203.67	203.42	203.19	203.33	204	204.05	204.68	202.48	204.47	203.59	203.59	203.89	203.69	204.21	204.27	202.49	203.63	204.9	203.59	203.85	204.65	203.77	202.98	203.64	203.25	203.53	204.34
203.99	203.42	204.15	202.96	204.05	203.84	203.99	204.23	203.92	202.98	203.33	203.8	204.38	203.71	202.91	204.15	202.93	202.4	202.77	203.27	204.32	203.75	203.84	204.24	203.98	202.99	204.33	203.77	203.04	203.93	204.21	203.46	203.45	203.64	203.67	203.21	203.48	202.77	203.2	203.86	203.44	203.78	203.27	202.18	203.99	203.59	202.91	203.61	203.61	203.92
210.1	212.79	211.76	211.09	210.8	210.53	211.67	212.19	211.89	210.9	210.86	211.07	211.6	210.75	210.74	211.74	212.71	211.79	211.78	211.65	211.5	211.49	211.57	210.81	212.69	211.89	211.15	211.92	210.88	211.77	210.78	211.36	211.77	211.04	211.74	211.43	211.57	211.54	210.92	210.97	211.7	211.92	212.36	211.4	212.05	212.13	211.54	212.55	211.52	210.78
203.61	202.97	203.96	202.56	202.47	203.7	203.28	203.03	203.03	203.93	202.69	202.79	203.02	203.17	204.09	203.68	201.61	203.92	201.49	204.2	202.84	204.44	202.87	203.27	203.59	202.66	202.9	202.16	203.31	203.24	203	202.52	203.13	203.76	203.05	203.89	203.61	203.21	202.46	202.87	202.62	202.94	203.25	203.19	202.56	202.6	203.8	202.31	202.77	203.3
210.11	209.12	210.77	210.61	209.49	208.95	209.94	210.23	210.12	209.44	209.41	209.55	208	208.97	210.27	208.89	210.54	210.64	209.87	210.09	210.02	209.81	208.86	209.89	209.67	209.63	210.04	209.44	210.18	209.52	210.7	210.83	208.91	210.76	209.09	209.06	209.47	209.74	209.7	210.25	209.91	211	210.45	208.53	210.28	209.72	209.3	209.47	208.85	209.47
207.42	207.12	207.37	207.32	207.38	206.93	208.56	207.68	207.58	207.73	208.27	207.67	206.89	208.19	207.05	207.4	207.78	208.76	208.22	208.54	207.8	208.95	206.96	206.74	206.91	208.26	208.05	208.87	209.45	208.22	207.59	207.68	207.15	209	208.93	207.99	207.92	207.77	207.7	206.62	206	207.89	208.44	207.91	208.9	207.29	208.53	208.16	208.01	207.43
209.72	210.93	209.59	210.14	209.83	209.5	209.07	210.2	210.57	209.54	209.67	209.96	209.82	210.52	209.65	210.1	209.91	209.69	209.82	209.75	210.26	209.37	208.95	208.98	209.21	210.3	210.28	211.07	209.38	210.29	209.53	209.76	210.55	209.72	210.05	210.12	210.02	209.07	208.51	209.28	209.55	209.54	210.12	210.32	210.09	209.91	210.02	209.33	209.13	209.38
203.12	203.67	203.46	203.16	204.11	204.5	204.66	203.86	204.58	204.28	205.01	203.29	203.57	205.55	204.24	204.19	202.75	204.3	204.66	203.83	204.04	204	203.64	204.17	204.16	203.6	204.03	203.6	204.13	203.87	204.11	204.78	203.96	205.05	203.66	204.75	204.65	204.14	202.5	204.5	204.53	203.67	204.24	204.85	203.69	204.94	203.71	203.94	204.15	203.35
208.76	208.58	209.04	208.93	209.48	209.62	208.5	209.07	208.37	208.77	208.61	208.16	208.3	208.6	209.19	209.21	208.07	208.45	208.68	207.89	209	208.12	208.49	209.75	209.23	208.46	207.82	207.79	208.66	208.06	208.9	209.18	208.27	207.44	208.24	207.52	207.28	209.42	207.94	208.85	207.64	207.55	207.9	207.57	207.22	207.82	209.49	208.13	207.98	207.92
203.95	203.09	204.13	203.12	203.77	204.26	204.28	203.86	203.91	202.95	205.37	203.66	204.25	203.35	203.53	203.64	202.29	203.36	204.42	204.04	203.66	204.74	204.32	203.31	205.11	203.39	204.05	203.33	204.68	203.27	203.43	203.94	203.25	203.68	203	204.81	204.77	203.88	205.28	204.39	204.14	203.35	203.05	204.6	203.37	203.79	202.63	203.51	203.2	204.05
198.39	199.05	198.81	198.97	198.42	198.09	198.56	198.52	199.22	198.68	198.07	198.5	198.56	199.35	199.97	198.45	199.11	199.23	198.06	198.03	198.92	198.69	197.81	197.82	197.75	199.05	199.04	198.34	199.34	198.21	199.43	198.63	199.62	198.31	200.34	197.15	198.6	198.34	198.24	199.44	199.63	199.39	199.02	198.37	198.24	197.91	199.14	198.72	198.68	198.1
208.46	209.23	209.81	208.84	209.53	208.51	208.42	208.86	209.77	208.28	208.21	209.91	208.16	209.12	208.68	208	209.41	207.36	208.98	208.32	208.69	208.18	208.22	208.61	209.16	208.27	208.63	208.74	208.41	208.24	208.55	208.64	208.03	207.23	209.01	208.88	208	207.81	208.56	208.87	207.58	208.61	208.24	208.78	209.34	207.44	210.21	209.09	208.64	208.81
212.85	212.67	212.7	212.75	212.78	212.33	211.65	212.51	213.01	211.96	210.82	212.98	213.01	211.81	212.71	211.08	212.72	212.04	212.45	212.19	213.15	212.54	212.5	211.85	212.56	211.1	213.01	213.09	210.32	212.47	213.71	211.79	212.31	212.32	212.04	211.59	212.17	212.95	212.28	212.97	213.42	211.75	212.44	210.13	212.77	211.47	212.9	211.96	212.42	211.74
205.28	204.07	204.7	204.26	205.61	205.17	204.45	203.98	204.43	205.32	206.05	203.93	205.03	204.8	205.14	205	205.11	204.66	204.12	203.97	204.31	204.55	204.58	204.36	204.17	204.9	204.83	205.48	204.89	204.82	204.32	205.06	204.55	204.72	203.99	203.81	205.17	204.65	205.78	205.09	204.91	204.19	204.46	204.11	205.58	205.44	204.64	205.12	204.42	204.85
209.4	210.39	209.4	209.53	210.11	209.61	210.4	208.6	210.38	209.58	210.16	210.25	209.61	209.6	209.14	209.99	210.2	209.18	210.89	210.02	210.61	210.41	208.32	210.66	209.35	209.03	210.47	210.53	209.6	210.44	209.07	209.58	211.24	210.83	209.65	209.13	210.06	208.93	210.64	208.83	209.61	209.38	209.6	209.09	210.12	210.66	209.63	208.78	209.52	207.86
209.41	210.41	209.51	209.06	208.8	209.73	209.05	209.58	209.87	208.62	208.64	210.88	209.32	208.37	208.83	209.1	209.63	210.59	208.53	210.21	209.68	209.62	209.71	210.71	209.99	209.26	209.65	209.41	208.89	208.3	208.66	209.33	208.95	209.41	208.46	208.85	209.09	209.93	209.64	209.31	208.67	208.81	209.86	210.29	209.41	208.78	210.06	208.13	208.79	209.47
218.47	217.19	217.62	217.39	218.53	217.21	218.4	218.3	217.65	217.43	218.07	219.44	219.09	217.87	217.81	217.94	217.98	218.61	217.51	217.62	217.8	218.57	218.3	218.88	218.58	219.4	218.61	217.99	218.04	217.9	218.11	218.46	217.77	218.03	218.33	217.36	218.35	216.66	217.61	218.63	217.99	218.15	217.04	216.91	218.04	217.75	218.45	218.78	217.23	216.61
218.37	217.25	218.61	217.7	217.83	217.95	216.97	217.73	218.38	217.54	218.33	218.4	218.17	218.2	217.28	218.78	217.8	217.24	217.06	218.02	217.32	218.99	217.86	218.01	217.11	217.44	217.5	218.18	217.38	217.67	216.55	217.34	217.89	216.42	219.21	216.76	218.09	217.8	217.21	217.36	218.14	218.33	217.97	217.93	218.24	217.48	218.09	218.51	217.23	219.08
209.37	209.72	208.9	208.51	208.89	208.61	209.44	209.85	209.81	209.1	209.6	209.08	209.51	209.37	208.85	209.73	209.6	209.07	208	208.37	210.41	207.7	210.19	209.49	208.88	209.63	208.97	208.39	209.73	210.55	209.22	209.04	208.03	209.44	210.4	209.68	209.5	208.99	209.4	210.27	209.57	209.66	210.68	208.01	209.61	209.2	209.58	208.45	210.54	209
207.87	207.69	208.08	209.19	208.46	208.58	209.73	210.16	208.87	208.57	208.74	208.87	208.72	208.97	209.22	209.15	207.77	209.05	209.75	208.23	208.77	208.12	209.01	207.62	208.92	209.38	208.26	208.98	209.14	209.05	207.3	208.28	209.63	208.35	209.06	208.58	207.4	208.75	208.7	209.79	209.01	208.37	208.44	207.58	208.77	208.64	209.09	208.14	209.16	209.19
211.7	213.11	212.99	213.42	213.41	213.04	213.2	213.21	214.35	213.17	213.5	211.91	213.33	213.58	213.72	212.11	212.78	212.62	212.73	213.01	211.96	212.69	213.5	212.34	211.78	213.46	213.36	212.07	213.87	213.97	213.17	214.1	213.65	213.26	213.19	212.61	212.66	213.52	212.28	212.89	214.09	213.08	212.58	213.49	212.99	212.23	211.71	212.64	212.66	213.51
197.03	198.29	199.41	199.04	199.61	198.07	198.49	198.81	196.69	198.77	199.29	198.11	197.91	198.13	199.08	199.75	198.17	199.01	198.25	199.14	198.45	198.11	198.21	199.07	199.01	198.86	197.85	198.36	199.45	198.53	197.18	198.64	198.91	199.48	200.04	197.79	200.1	198.74	197.7	199.55	197.42	199.36	197.8	198.47	198.48	199.9	198.62	198.93	199.25	199.61
207.96	206.97	207.54	207.73	207.34	208.22	208.58	208.18	207.92	208.3	207.84	207.21	208.52	207.67	207.3	207.94	207.43	207.81	207.8	208.42	207.66	208.22	208.13	207.09	207.17	208.06	207.85	208.63	208.67	207.7	208.71	207.9	207.49	208.85	206.3	208.8	208.41	207.95	207.14	208.65	207.08	207.4	208.36	207.91	207.4	206.78	207.39	207.69	207.94	207.46
209.87	208.9	210.43	209.62	208.84	209.98	209.55	210.24	210.04	209.97	209.63	209.61	208.35	208.77	209.92	208.69	209.93	209.27	210.71	209.65	209.57	209.84	210.92	209.68	209.89	208.07	210.07	210.11	209.16	208.93	210.88	210.43	208.66	209.53	209.2	209.25	208.78	209.51	208.46	209.36	209.68	210.05	209.4	208.97	209.83	208.52	208.87	210.14	210.4	208.18
203.67	202.41	202.42	203.82	203.58	203.47	203.25	203.59	203.96	203.51	204.22	202.78	201.99	202.65	203.04	203.31	203.03	202.8	202.65	203.76	202.51	203.26	203.76	202.83	202.29	203.27	203.17	204.23	202.59	203.81	204.09	202.93	202.07	202.86	203.58	202.92	203.84	203.81	203.24	203.45	202.97	204.08	203.04	203.21	201.68	202.66	203.9	202.07	203.68	201.31
203.89	202.92	203.39	204.21	203.99	204.42	204.23	204.46	203.54	204.09	204.36	204.4	203.92	203.69	204.33	203.42	202.73	203.62	204.56	204.39	204.1	204.29	203.65	202.76	203.38	204.15	203.13	204.43	204.41	204.32	204.09	203.44	205.43	204.09	204.4	204.17	204.4	204.03	203.63	202.7	203.36	203.33	204	204.69	203.35	203.61	203.59	204.65	203.79	203.81
205.8	205.81	205.19	204.71	205.52	206.82	205.68	205.74	206.37	204.96	205.87	206.06	204.59	206.72	205.28	205.25	204.77	206.04	204.87	205.28	205.42	205.83	206.61	204.63	206.25	205.56	206.49	205	204.87	205.65	205.98	205.79	206.03	206.24	205.6	206.21	205.64	205.6	205.69	204.21	205.89	205.59	205.11	205.72	205.8	204.91	205.42	205.66	204.83	205.29
202.88	203.48	203.26	203.61	203.36	202.58	202.72	203.99	203.36	202.7	202.89	203.28	203.12	203.8	203.77	202.43	204.17	204.49	203.59	204.08	203.74	203.71	203.31	204.19	203.03	204.41	203.79	202.64	202.7	204.14	204.33	203.47	202.61	203.14	205.14	203.37	204.25	204.13	203.66	204.06	203.63	204	202.34	203.48	203.99	204.13	204.16	203.06	202.98	204.15
208.06	207.89	207.27	207.36	207.7	208.51	208.4	208.23	207.83	207.32	207.62	207.72	207.7	208.26	207.73	207.32	209.13	207.58	207.79	207.54	206.97	207.51	206.99	207.57	208.82	207.87	207.22	208.49	207.46	208.03	208.64	208.15	208.22	207.4	208.41	207.57	208.08	207.13	207.7	207.78	206.66	208.77	208.38	208.62	206.99	207.21	206.66	208.19	208.39	208.15
208.92	210.55	208.98	210.34	209.21	209.57	210.48	208.6	209.53	209.44	208.65	209.23	209.82	209.76	209.56	210.97	209	209.8	209.29	210.32	209.41	209.93	210.13	210.15	209.26	208.69	209.45	210.51	208.99	209.06	209.7	210.27	209.59	209.5	209	209.82	209.75	208.93	209.83	209.16	210.7	209.24	209.94	209.48	210.79	210.6	208.85	210.19	210.43	209.78
200.12	198.76	199.65	200.21	199.65	200.18	199.07	199.38	198.74	198.95	199.31	200.23	198.39	198.98	199.99	199.2	199.85	200.71	199.77	198.25	200.25	199.75	198.86	199.57	197.96	199.85	200.69	199.55	198.39	198.05	198.7	199.1	199	198.64	200.03	198.22	199.71	201.58	198.99	199.5	199.33	200.08	198.35	200.03	199.21	199.61	198.95	199.55	200.13	200.48
205.64	204.51	204.71	203.94	204.13	204.83	205.25	204.59	203.99	204.67	204.63	204.18	204.49	204.32	205	203.65	203.79	205.73	204.78	204.66	205.33	205.04	204.24	203.88	205.04	204.46	204.41	204.5	205.51	204.14	204.72	204.85	205.12	204.88	205.13	204.56	203.77	204.26	204.84	204.28	205.21	204.71	204.57	205.55	204.37	205.44	204.3	204.99	203.9	204.78
209.44	210	210.26	208.29	210.45	210.49	208.83	208.59	209.43	209.82	209.82	209.63	209.37	209.5	209.6	209.02	209.99	210.06	209.58	210.47	207.85	209.69	210.01	210.33	210.17	209.56	209.97	208.76	209.64	209.69	208.95	209.06	208.62	208.98	209.99	209.4	209.48	209.68	210.01	210.41	210.24	208.99	209.99	210.51	209.3	209.6	208.72	208.78	209.49	210.82
215.69	216.85	217.8	216.26	216.89	216.54	217.86	217.19	216.58	217.58	216.84	217.08	217.45	217.77	216.71	217.47	217.08	216.63	216.79	217.06	216.33	217.44	216.89	216.56	215.66	216.57	215.82	216.93	216.93	217.84	216.78	217.61	216.77	216.93	218.79	216.66	217.67	217.52	217.9	216.82	217.54	216.26	217.23	216.4	216.83	215.54	217.03	217.44	216.86	215.84
204.54	204.34	205.52	205.54	204.37	204.44	205.36	205.57	205.4	203.74	204.56	203.85	205.08	205.98	204.18	205.78	204.73	204.57	205.12	205.99	204.42	204.57	205.3	204.95	203.89	205.46	204.64	205.24	205.47	205.47	205.06	203.67	204.75	204.28	204.48	205.1	203.83	203.64	203.28	205.35	204.11	205.37	205.34	205.97	205.98	204.35	205.23	205.61	205.31	205.06
203.78	202.9	202.55	203.03	202.11	202.51	202.82	202.02	203.06	202.02	201.72	202.07	201.7	202.37	202.41	202.54	201.66	202.71	202.82	202.48	203.21	202.94	201.8	203.07	202.72	203.5	201.75	201.94	202	202.95	202.68	203.71	202.92	203.88	204.27	203.55	203.33	202.62	202.37	201.3	202.89	201.65	202.79	203.06	203.34	202.51	202.27	202.1	202.11	204.22
206.77	208.36	207.73	207.53	207.5	207.21	206.51	206.89	207.32	208.09	207.48	209.61	208.35	208.45	207.52	206.66	208.9	208.15	207.89	207.98	208.42	207.74	206.33	208.09	207.33	208.19	207.2	207.38	208.62	207.33	207.94	206.89	208.29	207.39	208.03	207.81	208.54	207.68	207.58	208.48	206.81	207.67	207.01	208.1	208.3	207.63	206.24	208	207.79	208.21
207.97	207.85	206.97	209.27	207.13	207.19	207.46	206.98	208.1	207.83	208.08	207.87	207.88	207.78	209.45	206.63	207.71	208.45	206.67	208.1	207.86	207.82	208.64	207.63	207.19	208.3	207.67	208.02	207.76	207.28	207.22	207.98	208.87	207.44	208.19	208.04	208.53	208.07	208.23	207.02	208.27	207.63	208.09	207.76	207.47	208.31	207.76	206.65	208.42	207.72
207.86	207.82	207.86	205.81	207.67	207.28	207.3	207.42	207.81	208.21	207.27	206.76	207.17	207.49	207.72	207.26	207.02	208.21	208.21	206.89	208.48	206.67	207.36	207.55	208.34	208.69	208.13	207.74	206.71	207.34	207.47	206.69	207.2	207.48	207.32	208.23	206.53	207.16	208.71	207.56	207.66	208.22	207.7	207.83	207.58	207.77	207.48	207.46	209.35	206.86
202.03	202.31	202.29	203.57	202.88	202.18	201.58	201.38	201.59	202.45	202.69	202.55	201.16	203.51	203.19	202.27	202.02	202.7	202.77	202.06	201.76	203.08	203.2	202.25	203.19	202.26	201.62	202.92	201.17	202.21	202.91	202.7	203.29	201.92	201.79	202.33	202.38	202.36	202.8	202.38	201.45	201.8	201.56	201.64	202.57	203.12	203.25	202.11	203.18	202.66
211.51	210.91	211.33	211.96	211.78	211.43	211.31	211.47	211.62	212.13	211.32	212.03	212.65	211.55	210.91	211.26	211.85	211.99	211.36	211.41	210.82	210.85	211.97	210.76	212.52	211.27	210.78	211.92	211.62	211.35	212.08	211.94	211.61	212.71	212.4	212.26	212.12	212.66	211.03	211.72	211.92	212.22	212.18	211.73	211.32	211.99	211.27	212.11	211.62	212.06
214.21	213.14	212.54	213.48	213.6	212.66	211.89	212.29	213.97	213.08	213.65	212.76	212.97	212.13	213.45	213.9	213.66	213.51	212.5	212.65	212.25	212.29	213.39	214.9	213.49	213.1	212.04	212.79	213.39	213.4	212.34	213.77	213.01	213.59	212.3	212.14	213.55	212.21	212.56	211.84	213.23	213.48	212.62	212.88	213.17	213.24	213.09	213.17	213.46	213.62
200.32	199.23	200.38	199.9	200.25	199.81	200.37	200.81	200.06	200.63	200.52	199.37	200.27	199.66	199.7	200.2	200.58	200.82	200.72	200.51	200.45	199.55	199.45	199.52	200.63	199.62	200.14	200.07	200.43	199.8	200.91	199.07	199.49	199.89	200.52	201.57	199.6	200.76	200.58	200.6	200.3	200.75	199.72	200.26	199.55	199.31	199.43	200.61	200.51	200.59
204.64	203.66	204	204.6	203.09	204.08	203.22	204.55	204.14	203.5	204.2	203.77	204.17	203.57	203.06	203.43	204.04	203.76	204.12	204.11	204.38	203.68	202.88	204.1	204.5	204.47	203.13	204.13	203.37	202.96	204.2	204.16	203.79	203.96	202.79	203.84	203.48	204.42	203.66	203.38	203.05	203.15	204.2	204.04	203.48	203.84	203.39	204.11	204.01	202.95
198.46	199.15	200.32	199.16	200.47	199.98	198.62	199.43	199.69	198.68	200.43	200.29	199.34	199.7	199.59	198.44	199.31	198.33	198.66	199.69	200.66	199.69	198.51	199.31	198.79	199.81	199.99	199.12	199.41	199.89	199.44	199.89	198.96	199.34	198.83	200.12	199.23	200.99	199.03	199.66	200.29	198.89	198.61	198.78	199.57	200.3	199.02	199.53	200.55	199.34
207.01	206.24	205.95	206.46	206.6	206.64	205.78	206.68	205.65	207.49	205.91	206.4	207.21	206.23	207.36	206.3	206.04	206.63	206.55	207.11	206.07	207.15	206.54	206.07	206.27	205.35	207.03	207.37	206.76	206.14	207.41	206.43	206.86	205.26	206.1	205.52	207.2	206.08	206.87	206.35	206.26	206.26	206.25	206.59	206.25	207.4	206.77	206.8	206.44	207.14
207.72	207.4	206.46	207.43	206.85	207.91	208.01	207.77	206.79	206.6	207.64	207.71	208.07	207.18	209.05	208.58	208.2	207.72	209.47	208.23	208.48	207.92	207.19	207.63	207.74	209.23	208.25	208.17	207.09	208.91	208.33	206.89	209.15	207.39	207.44	207.87	207.93	208.28	208.69	207.87	207.82	207.58	208.02	208.61	207.6	206.78	207.28	208.44	207.44	207.6
208.91	206.59	207.9	207.6	206.76	207.92	208.77	207.71	208.51	207.96	206.98	207.79	208.08	208.04	209.19	206.7	207.67	208.03	207.45	206.84	207.65	208.22	207.66	206.24	207.66	208.65	208.23	209.19	207.63	207.49	209.03	209	209.26	207.8	208.26	208.07	207.67	208.06	208.6	206.89	207.99	208.15	208.06	208.28	207.85	207.06	208.53	207.57	207.65	207.01
209.11	209.1	208.62	209.14	208.63	209.5	206.97	208.86	208.03	208.13	208.85	209.07	208.58	209.22	208.72	209.85	208.29	208.3	210.2	208.93	208.94	207.95	207.6	209.36	208.62	208.26	208.47	208.69	208.54	209.14	210.65	209.32	207.98	208.7	206.84	207.87	208.36	209.42	207.09	208.74	208.96	209.7	208.73	207.9	207.4	210.43	208.61	206.91	208.77	208.31
200.93	201.1	201.69	200.37	200.55	201.87	200.51	201.41	201.34	201.66	199.99	201.25	200.22	201.13	201.28	200.64	202.3	202.9	200.18	200.83	201.71	201.37	201.56	200.34	200.84	201.32	201.77	200.48	201.61	201.5	200.7	201.06	201.57	201.22	200.64	200.46	200.8	200.46	200.75	200.83	201.59	201.21	201.92	201.62	200.89	201.66	200.65	200.32	201.12	200.57
200.96	202.14	203.1	202.67	203.14	202.6	201.06	202.04	203.19	203.68	202.19	203.41	202.44	201.15	203.23	202.55	202.47	201.76	202.37	202.54	202.57	202.96	202.08	203	202.49	202.57	202.44	202.43	202.56	202.81	203.37	201.75	202.57	202.68	203.2	202.38	201.35	202.13	201.97	202.98	203.6	203.23	202.87	202.46	203.26	201.66	202.74	201.82	202.83	202.15
212.78	212.39	210.68	211.11	212.3	212.42	211.61	211.72	212.11	211.35	211.83	212.19	212.11	212.58	211.09	211.71	213.07	210.96	212.06	211.71	210.99	211.29	211.29	212.23	210.84	212.33	212.51	211.88	210.7	210.73	211.89	212.24	212.04	212.19	211.15	210.93	212.15	211.37	210.75	211.82	210.9	212.02	211.49	213.11	211.53	212.08	212.21	213.34	211.58	212.62
213.04	212.8	213.56	213.19	211.97	212.69	212.82	212.83	213.24	212.88	212.75	212.79	212.91	211.96	212.43	212.82	212.8	212.63	212.72	212.82	214.03	213.53	213.22	213.04	212.13	212.81	212.28	213.93	213.98	213.58	212.18	214.07	212.78	213.8	213.8	211.7	212.53	212.41	213.48	213.3	212.53	212.5	212.77	212.22	213.45	213.55	212.49	213.4	211.71	213.31
211.62	211.72	211.84	210.97	211.93	211.01	212.73	211.15	211.8	211.01	211.51	211.05	211.47	210.76	211.48	211.76	211.53	211.57	211.3	211.06	211.75	211.73	211.11	212.1	210.31	211.58	210.8	211.98	210.76	211.74	211.52	212.6	211.95	211.02	210.95	212.25	211.65	211.83	210.22	210.91	211.55	211.85	212.28	211.15	210.46	211.62	212.66	210.8	211	212.12
207.88	208.23	209.25	208.52	208.02	208.09	207.24	206.85	207.8	207.54	207.53	206.63	206.92	207.04	208.17	206.75	206.79	208.36	208.53	208.3	208.33	207.67	208.48	208.19	207.06	206.77	207.9	208.07	207.5	208.11	207.17	207.85	207.02	207.43	206.55	207.67	208.15	207.89	208.39	206.76	207.47	207.5	208.42	208.41	208.35	207.57	207.55	207.94	208.43	206.75
209.56	208.14	208.13	209.79	210.2	210.34	209.26	209.25	208.93	209.62	209.53	209.8	209.98	209.86	210.22	209.79	209.75	210.18	209.42	210.28	210.6	209.39	209.47	210.03	209.83	209.7	209.34	208.81	210.73	210.54	209.95	209.51	209.71	210.76	209.21	210.42	211.04	210.13	208.2	209.46	209.8	210.48	208.72	209.15	208.18	209.43	210.65	209.15	210.74	209.41
211.27	212.61	210.89	211.03	211.58	210.62	211.55	211.87	211.78	210.78	210.54	213.22	212.21	211.24	211.49	212.27	211.75	213.23	211.12	211.68	212.27	211.43	211.32	211.43	210.69	210.75	211.54	210.27	212.1	213.2	211.65	212.31	211.25	211.05	212.05	210.88	212.05	211.58	211.65	211.84	212.11	212.52	212	212.06	211.36	211.87	211.96	210.72	212.42	212.57
204.29	203.17	204.45	203.75	203.77	202.84	203.11	203.6	203.31	203.9	202.75	204.04	202.49	203.65	203.31	204.11	203.25	204.46	202.94	203.42	203.48	203.45	203.79	204.25	203.58	203.14	203.07	203.25	204.07	203.92	204.22	204.56	202.26	203.48	203.81	202.77	204.85	203.83	202.99	204.09	202.98	203.72	204.4	203.3	203.91	204.69	204.09	203.28	203.36	203.34
208.46	208.69	209.07	208.57	208.93	208.74	209.56	208.45	209.16	209.04	209.17	207.52	208.35	209.14	208.51	208.19	207.85	208.32	207.98	207.68	207.13	209.02	208.56	208.1	208.19	207.77	208.04	209.33	209.42	208.41	208.93	208.07	208.45	209.55	208.36	208.52	208.44	207.9	208.52	209.02	207.78	208.14	209.26	209.15	208.48	208.5	208.47	208.19	209.02	208.13
197.94	198.16	196.33	198.7	197.86	198.67	197.75	198.79	197.78	197.79	197.4	197.22	197.71	198.41	199.19	198.08	199.17	198.83	198.51	197.95	196.99	197.1	197.25	198.45	198.2	196.94	198.16	198.18	198.83	198.94	198.86	199.16	196.98	198.84	197.24	197.48	196.97	199.06	198.6	197.72	197.28	196.92	199.05	197.95	198.57	197.77	197.23	198.81	197.46	199.13
211.32	212.38	212.22	211.54	211.74	211.45	211.04	210.89	212.61	212.22	211.72	212.56	210.98	211.21	211.32	212.17	211.39	212.14	212.76	212.6	212.55	210.69	212.18	213.38	211.52	212.24	213.07	212.58	210.79	210.98	212.1	210.7	211.17	211.57	210.86	212.29	212.17	213.08	212.22	211.86	210.74	211.96	211.96	211.52	213.04	211.36	212.41	211.58	212.08	211.81
209.63	211.04	211.49	212.51	210.83	211.47	211.99	211.92	211.88	211.39	211.62	211.5	211.46	212.31	211.39	210.73	210.98	211.47	211.27	212.73	211.9	210.89	211.7	211.04	211.41	210.17	211.44	210.77	211.52	212.77	212.01	210.06	211.08	211.62	211.72	210.92	211.18	211.47	211.08	212.77	212.05	211.2	212.2	212.38	212.72	211.49	212.46	210.96	210.82	211.04
201.51	200	199.62	200.84	200.18	199.9	201.37	200.4	199.97	198.74	200.1	198.61	200	200.66	199.65	199.96	199.73	200.31	200.06	199.18	200.07	200.06	200.08	200.06	200.32	199.18	200.54	199.67	199.98	199.8	198.72	199.72	200.74	199.44	201.09	200.52	200.93	199.72	200.88	198.79	199	199.81	200.6	199.2	199.93	199.37	200.83	200.98	198.66	200.1
204.13	204.01	203.44	203.64	204.08	204.33	203.84	203.09	203.15	202.75	203.6	204.48	204.85	204.34	204.28	204.92	205.27	203.97	204.78	203.23	204.53	203.95	203.4	204.67	205.21	204.52	203.73	204.53	203.6	203.56	204.35	203.6	203.06	204.18	204.86	204.37	203.38	203.23	203.35	204.63	203.09	203.81	203.54	202.79	204.11	204.62	204.36	203.6	203.16	203.59
208.37	208.27	208.36	208.7	208.91	208.38	209.24	208.63	208.79	209.53	208.81	207.64	208.77	208.66	209.65	207.72	209.34	209.02	208.22	209.36	208.59	208.73	207.65	209.53	208.97	208.88	208.57	208.21	210.15	209.07	209.38	208.76	208.85	207.52	208.64	208.04	209.46	209.65	208.5	207.92	207.57	208.72	208.95	208.53	209.04	209.34	208.94	208.49	208.79	208.56
212.85	212.05	212.26	213.19	213.76	213.27	213.07	214.47	212.86	213.08	212.4	214.19	212.31	212.31	213.36	213.07	213.07	214.59	212.68	213.87	212.72	213.78	213.43	214.48	213.69	213.52	213.24	212.93	213.36	212.97	214.3	212.21	213.62	213.29	213.43	213.1	212.72	213.35	212.52	213.22	213.27	212.25	213.23	213.19	212.48	211.47	213.26	212.9	212.37	212.7
204.96	203.9	205.88	204.47	205.16	206.29	204.35	205.38	204.56	204.43	205.28	203.97	204.38	204.77	204.92	204.26	204.14	205.78	204.19	204.61	204.73	204.79	204.4	205.4	205.79	205.21	204.27	205.14	204.79	204.22	204.75	204.19	204.28	205.01	203.84	204.45	203.57	204.32	205.25	205.16	204.56	205.29	204.68	205.05	205.77	206.07	205.42	203.31	204.43	204.97
200.87	200.88	199.48	200.96	200.15	200.69	200	199.87	200.79	201.15	199.3	201.35	200.17	200.97	199.32	199.46	199.66	199.57	200.58	199.92	199.94	200.71	200.37	200.71	199.44	201.06	200.6	200.9	200.11	200.87	200.58	200.29	199.49	200.61	200.32	201.27	199.99	201.07	200.27	201.21	201.4	200.8	201.29	199	199.68	200.34	200.1	201.39	201.03	200.83
217.96	217.77	217.62	217.12	217.16	217.22	216.48	217.67	217.25	216.55	217.44	217.04	216.82	216.47	216.3	217.14	217.91	216.46	217.14	217.89	216.83	217.02	216.34	216.93	215.97	217.52	216.46	217.06	216.84	216.68	216.53	216.79	217.72	216.27	216.72	217.2	216.76	217.49	215.98	217.9	215.71	215.82	217.07	216.65	217.23	216.8	216.74	217.28	216.58	216.89
203.17	201.77	202.88	203.11	203.39	202.84	202.5	202.09	202.7	202.36	202.64	203.17	200.7	201.94	202.72	202.42	201.62	203.37	202.26	202.61	202.06	202.87	201.96	201.6	203.87	201.48	203.71	203.04	203.35	202.43	202.83	202.78	202.61	203.15	203.08	203.8	202.66	202.15	202.73	202.68	201.63	203.67	202.12	202.28	202.38	203.52	202.4	202.83	202.87	202.61
208.82	208.07	209.21	209.47	208.29	208.54	208.2	209.3	208.53	207.28	209.31	208.77	208.07	209.31	207.82	208.93	208.85	209.71	208.82	207.75	209.36	209.31	208.14	209.17	208.57	208.87	209.21	209.44	209.19	208.51	209.71	208.02	208.23	208.03	208.79	208.73	208.09	207.52	209.51	208.52	208.22	209.21	208.65	208.21	209.21	208.67	209.09	208.91	207.84	207.38
200.45	201.86	200.97	201.69	200.34	201.98	201.63	200.99	201.55	201.61	201.54	201.01	200.93	200.81	201.35	201.11	201.05	201.74	201.68	200.27	201.66	201.44	201.2	200.66	201.88	199.99	200.6	202.72	201.68	200.29	202.15	200.85	200.45	202.66	200.52	201.37	201.09	200.63	202.1	200.75	201.35	200.83	200.39	202.04	201.57	201.97	201.11	201.49	200.88	201.68
206.78	208.98	207.52	207.01	208.33	207.37	208.16	207.2	207.4	208.16	207.36	208.06	207.66	207.83	208.34	207.66	207.42	207.86	208.39	207.42	207.22	208.45	208.28	207.91	206.7	205.88	207.65	207.07	207.6	207.18	208.15	208.07	207.63	207.66	207.39	207.38	207.65	206.3	207.51	207.16	207.84	207.14	207	206.95	207.49	208.03	206.02	207.14	208.31	206.39
207.88	207.43	208.27	208.11	207.93	207.52	208.6	208.77	208.33	208.31	208.95	207.83	208.31	209.45	208.17	209.09	208.94	207.93	207.32	208.54	209.4	208.24	208	209.53	208.27	208.63	208.49	208.91	207.43	208.13	209.88	207.17	209.04	209.22	207.82	208.95	207.95	207.77	209.74	208.62	207.13	208.17	208.53	208.87	208.01	208.64	207.44	208.47	208	209.6
213.07	212.4	212.68	211.78	212.79	212.59	214.03	212.54	212.17	212.7	212.09	212.22	212.42	211.06	212.17	211.66	212.4	212.9	212.73	212.25	212.51	212.85	211.92	212.2	213.13	212.68	212.58	212.07	212.69	211.78	211.82	212.06	211.89	213.14	212.2	212.5	212.86	211.8	212.04	212.15	212.45	212.85	212.86	212.39	212.32	212.28	212.19	210.86	212.97	211.56
219.04	216.91	218.11	217.79	217.82	216.44	217.02	218	216.77	217.55	218.39	218.32	217.43	217.69	219.03	218.46	217.4	218.08	218.94	218.05	218.3	217.57	217.54	219.46	217.8	218.33	218.28	217.37	216.79	217.14	218.04	217.7	217.76	217.32	217.68	217.95	217.78	217.85	217.81	218.41	218.44	216.98	218.33	218.14	218.15	218.57	217.8	217.31	217.35	217.74
208.92	209.39	208.7	208.62	209.23	209.56	209.18	209.07	208.31	208.46	208.81	208.87	208.65	208.33	209.47	207.5	208.98	208.65	208.84	208.33	208.69	209.57	208.43	207.34	208.37	207.87	209.79	208.9	208.08	208.25	209.21	208.44	209.34	209.26	208.19	208.05	208.01	208.95	209.52	208.52	210.13	208.66	209.08	207.26	207.79	208.31	209.49	208.55	208.96	207.8
200.01	200.81	201.6	200.09	200.83	200.26	199.86	200.3	200.48	200.18	200.15	200.85	201.46	200.11	200.22	201.33	199.54	200.85	200.79	200.93	200.69	200.89	199.63	201.03	200.77	201.25	200.92	200.5	199.09	200.33	200.16	198.76	200.69	200.06	200.17	201.11	202.14	200.2	200.54	200.9	200	200.34	199.49	199.91	200.55	201.37	199.56	199.89	201.36	201.87
208.55	208.89	208.62	208.5	209.14	210.04	207.89	207.99	208.35	208.26	208.49	208.79	209.31	207.98	208.66	209.11	208.08	209.3	209.46	209.59	208.89	209.84	210.21	208.03	207.32	208.72	209.12	209.68	207.83	208.72	208.54	208.12	209.49	207.8	207.7	209.43	209.79	207.95	207.65	209.78	208.65	208.89	208.3	208.53	207.27	208.72	208.16	208.1	207.99	208.57
208.67	209.13	208.91	208.67	208.49	208.5	209	208.2	208.8	208.95	208.73	209.51	208.27	208.43	208.88	209.56	208.39	208.54	208.92	207.63	208.9	209.3	208.63	209.27	208.21	208.5	208.42	208.44	208.57	209.67	208.97	208.28	208.75	207.72	209.17	208.86	209.09	209.31	209.83	209.08	207.26	209.67	208.32	208.34	209.75	208.61	208.39	208.85	209.4	209.01
202.13	201.71	200.54	200.37	201.73	200.93	202.39	200.35	201.18	200.38	201.31	200.87	201.03	200.9	200.57	201.67	201.07	200.87	200.46	200.73	201.7	200.31	200.45	200.78	200.65	200.93	201.15	201.45	200.07	201.4	201.34	201.1	199.96	201.04	200.9	200.82	201.56	201.12	201.94	200.94	201.16	201.29	201.25	201.55	200.8	200.5	200.53	201.58	200.23	201.68
217.13	217.52	217.07	217.91	217.43	216.51	217.69	216.94	216.07	217.64	215.65	216.63	216.64	217.41	217.01	217.58	217.76	216.85	217.82	216.73	216.63	217.37	216.61	216.69	216.47	216.8	216.64	216.2	217.69	217.31	217.46	217.93	216.58	217.32	217.87	217.41	215.86	217.04	216.98	218.21	217.34	216.92	216.93	217.66	217.31	216.62	216.29	216.05	217.84	216.34
201.95	202.82	201.94	202.11	202.4	202.29	201.67	203.53	202.86	202.49	203	202.47	202	201.84	202.12	201.9	202.43	202.32	202.23	202.04	203.68	203.27	202.26	200.92	201.55	202.01	201.82	202.57	201.48	203.92	202.35	201.84	202.59	201.78	202.6	202.68	202.65	202.08	201.8	202.97	202.21	202.52	202.79	202.43	202.23	202.12	202.38	202.3	202.05	203.44
217.69	217.24	218.29	217.17	216.77	216.55	217.88	217.56	217.5	217.65	218.13	217.61	216.9	218.1	217.42	217.7	218.1	218.17	217.52	217.26	217.63	217.67	217.18	218.51	217.88	217.86	218.28	217.51	217.84	218.82	218.19	217.73	217.68	218.22	217.57	217.08	218.34	218.51	218.05	218.17	218.46	218.18	216.51	217.35	217.86	218.2	218.09	218.06	216.88	218.25
202.96	204.51	203.86	202.35	202.67	201.81	202.28	202.8	201.92	202.51	203.34	202.2	202.42	202.1	202.53	202.38	203.1	202.29	201.56	203.44	202.78	202.64	202.91	201.64	202.61	201.86	202.28	203.6	203.4	201.9	202.89	204.28	201.22	202.71	201.82	202.67	202.56	203.08	202.73	203.33	204.02	203	203.93	202.28	203.72	201.49	202.09	201.66	201.41	201.97
203.28	203.58	203.31	203.47	203.7	204.25	202.9	203.81	202.99	203.69	203.81	203.52	204.72	202.69	204.09	203.99	203.21	203.68	203.58	204.2	203.68	205.06	204.85	203.19	203.42	204.11	204.15	204.05	204.17	204.16	203.57	203.89	204.46	203.27	202.98	204	204.24	204.8	204.31	204.21	204.26	204.28	205.22	204.16	204.15	203.29	204.14	203.84	202.29	203.27
211.3	210.65	211.42	211.58	211.28	212.36	211.59	211.87	211.85	211.56	212.12	211.79	210.84	211.48	211.97	212.34	212.53	211.48	210.94	212.1	212.79	212.69	212.54	211.88	212.61	212.68	211.01	211.97	212.36	211.78	212.63	212.07	212.4	212.73	211.5	211.13	212.67	211.84	212.24	210.99	212.04	210.75	212.11	213.49	211.87	210.69	211.29	211.83	211.44	211.56
201.02	200.63	200.78	200.16	200.95	200.1	200.56	200.11	200.47	200.33	201.4	200.57	200.82	201.3	199.89	201.74	201.13	201.57	201.75	201.16	201.06	201.08	200.22	200.6	201.89	200.73	200.13	200.67	200.35	201.62	200.67	200.56	201.83	201.29	199.62	201.69	200.58	201.34	202.46	201.58	200.76	201.44	201.57	202.75	199.69	201.2	200.4	201.74	203.14	201.9
207.26	206.72	208.17	207.09	208.07	207.97	208.39	207.48	207.55	207.28	207.86	208.13	207.34	208.6	208.64	206.99	207.28	208.31	207.89	208.04	207.26	207.46	207.83	206.7	206.7	207.72	207.05	207.44	207.31	208.67	207.83	207.28	207.49	207.33	207.42	207.77	207.97	207.24	207.82	207.85	207.08	207.15	207.48	207.84	207.55	207.97	207.71	207.35	207.18	208.58
216.46	217.17	217.62	217.22	217.07	217.43	216.23	217.13	216.11	217.43	217.27	217.6	217.73	218.3	216.8	217.45	217.55	216.65	217.39	216.88	216.14	216.43	216.1	217.47	216.25	217.12	216.3	216.67	216.17	217.39	216.87	216.78	216.44	216.33	217.04	217.34	217.84	217.73	218.08	217.15	218.02	217.45	215.19	216.26	217.23	216.08	216.59	217.2	217.4	217.82
217.78	218.12	217.13	217.23	218.35	218.13	217.27	217.96	217.78	218.15	216.98	218.25	217.49	217.77	218.47	219.26	217.59	217.9	218.32	217.43	217.73	216.95	217.77	217.27	217.06	218.58	218.15	218.47	217.58	216.84	218.7	218.03	217.75	217.3	217.97	219.24	218.06	217.76	218.04	216.32	218.1	218.03	217.85	217.44	217.41	217.73	217.65	217.8	217.43	216.85
198.99	200.25	200.23	199.47	199.5	198.82	199.69	200.43	199.41	199.23	200.22	200.51	198.82	198.91	199.13	199.63	199.2	200.07	200.21	199.67	199.94	199.3	198.73	199.44	199.29	200.16	198.97	199.92	199.93	198.75	199.15	200.77	199.3	198.96	199.13	199.43	201.1	200.1	199.71	200.84	198.05	199.36	199.9	198.99	198.85	199.18	200.05	199.36	200.33	199.06
201.28	201.12	200.53	201.4	199.94	199.84	199.41	199.96	201.14	199.91	201.2	200.21	200.99	200.33	199.87	200.78	200.56	200.61	199.92	200.42	200.36	200.21	200.8	200.5	200.21	200.32	199.88	199.76	200.13	199.96	200.6	200.27	199.81	200.76	199.89	201.16	199.61	200.52	199.84	199.95	200.43	201.33	201.02	200.42	199.81	199.48	201.37	200.7	200.7	199.42
203.17	204.2	202.57	203.84	203.87	204.18	204.56	203.75	204.21	203.31	204	203.37	205.18	204.36	204.28	204.05	205.06	203.4	203.76	203.88	203.43	203.24	203.59	203.31	202.66	204.78	203.1	202.73	204.62	203.86	203.95	204.09	204.82	204.61	203.5	204.58	204.55	204.09	204.86	203.21	203.11	204.02	202.73	204.47	203.71	203.71	205.02	203.51	203.11	203.2
210.38	211.74	211.25	211.47	212.06	212.44	212.35	212.18	212.21	211.46	211.2	212.6	211.75	212.26	212.76	211.78	212.14	212.34	211.52	211.67	211.38	211.14	212.83	211.31	211.6	212.49	210.93	211.75	211.91	210.74	212.28	210.82	212.18	211.97	211.31	212.35	211.2	211.08	212.25	211.27	211.4	211.9	211.49	210.36	212.15	212.14	211.96	210.31	211.9	211.38
195.27	193.6	194.14	194.64	194.42	193.82	195.4	195.25	193.04	194.07	194.26	195.37	193.71	193.71	194.08	194.29	195.05	194.53	194.6	194.26	193.98	193.77	194.86	194	193.64	193.95	194.12	194.37	195.38	194.52	194.75	194.63	194.34	194.57	194.41	194.1	194.97	192.37	194.18	193.72	194.14	193.92	194.13	194.29	195.18	194.75	194.51	194.72	195.52	194.39
210.3	209	209.72	209.61	209.01	210.09	208.29	209.09	209.52	208.93	209.96	209.63	208.88	210.08	208.62	209.25	209.77	207.39	209.26	209.72	208.48	208.77	210.3	209.33	209.44	209.56	209.49	208.87	208.3	209.57	210.29	210.21	209.5	210.14	209.79	208.64	209.01	210.04	208.6	208.66	209.09	209.28	209.99	209.34	209.09	208.97	209.88	209.2	210.26	209.74
208.33	208.44	209	208.41	209.74	208.13	209.18	208.87	208.55	209.22	208.09	208.06	207.89	208.46	207.74	209.95	208.78	209.07	208.27	207.81	207.77	209.69	208.14	207.83	209.38	207.97	209.29	208.8	208.91	208.75	209.92	208.22	209.24	209.04	207.72	208.82	209.73	207.76	208.35	208.29	207.8	209.28	208.29	206.58	209.02	209.08	208.98	209.62	208.95	209.61
207.92	208.17	206.59	207.08	208.16	208.06	207.75	207.6	208.33	208.54	209.34	207.03	207.82	207.87	208.06	208.06	208.22	208.97	207.73	209.17	207.75	206.99	207.36	208.58	207.78	207.44	207.48	206.37	207.74	207.15	208.15	208.37	207.84	208.21	207.37	208.02	207.03	208.85	207.71	207.2	207.79	207.79	207.46	207.61	207.6	208.47	208.65	207.36	206.78	207.19
209.84	209.63	208.01	208.68	208.02	208.81	208.59	209.49	209.22	208.8	209.23	207.9	208.27	208.96	209.04	207.44	208.52	210.19	209.27	208.34	209.64	208.17	208.47	208.01	210.06	209.14	207.26	208.69	208.69	209.22	209.69	208.16	209.02	207.93	208.61	209.03	209.1	208.76	208.23	208.91	209.19	208.8	208.53	209.22	209.41	207.83	207.78	208.32	209.16	208.16
216.09	217.51	217.69	217.9	216.28	217.15	216.79	217.67	216.51	216.21	216.95	216.98	216.71	216.98	217.6	217.56	216.36	217.19	217.44	216.67	216.65	216.39	217	216.19	216.01	217.7	216.93	216.29	216.8	216.91	218.26	217.26	216.23	218.32	217.42	217.39	217.03	216.9	217.12	217.24	217.34	217.39	216.55	217.71	216.9	216.83	218.57	216.77	217.23	216.87
208.86	208.96	209.09	209.35	208.58	208.31	208.6	209.02	208.71	207.74	209.66	209.35	209.51	207.86	208.32	209.18	209.68	209.85	208.11	209.19	208.44	208.56	208.61	209.03	208.71	209.3	208.66	208	208.94	209.73	209.42	208.68	208.97	208.95	208.46	208.91	209.95	208.75	208.81	207.59	208.2	209.36	209.13	208.69	209.36	209.5	208.69	209.51	208.39	207.69
212.44	211.63	211.83	212.24	211.31	212.08	212.18	211.68	212.43	211.71	212.23	211.13	212.05	210.74	211.62	212.38	212.15	210.92	211.78	211.9	211.69	212.17	211.71	211.9	212.2	210.8	211.92	212.39	212.72	211.96	211.33	212.39	212.9	210.82	210.7	211.14	211.4	211.94	211.77	212.74	212.9	211.94	212.42	211.93	211.47	211.98	211.99	211.62	211.18	211.56
211.68	212.13	211.69	211.93	210.38	211.23	211.22	212.36	211.39	212.07	211.44	211.84	212.41	211.59	211.44	212.02	212.72	212	211.8	210.62	212.78	211.08	210.89	211.67	211.47	211.09	212.34	211.73	211.87	211.04	211.11	211.45	212.21	212.27	210.83	212.65	211.14	211.08	211.98	211.56	212.52	211.39	212.01	210.76	211.41	212.76	211.32	211.18	210.93	212.93
203.08	203.38	204.2	204.2	204.39	204.28	204.38	202.8	204.61	203.61	203.78	204.82	204.62	203.85	203.88	204.75	203.85	204.06	204.37	204.21	203.29	203.23	203.98	203.51	203.91	202.25	201.72	203.91	204.2	203.69	203.27	203.59	203.62	204.09	204.6	204.68	203.84	202.75	204.27	204.03	203.72	203.98	203.85	203.43	203.28	203.08	205.05	204.55	202.92	204.61
207.48	207.45	208.02	208.04	208.05	207.52	207.23	207.85	208.24	208.45	208.73	208.98	206.86	207.62	207.96	207.73	207.63	208.2	209.07	208.24	207.39	207.61	207.33	208.07	208.22	207.54	208.41	207.41	208.51	208.2	207.41	206.94	207.83	208.61	208.06	208.75	207.05	207.91	208.37	207.52	207.76	207.65	208.52	207.52	207.91	208.79	207.96	208.52	207.5	208.84
206.46	206.44	206.76	206.71	207.14	206.99	206.39	207.32	206.5	206.53	206.4	206.52	207.32	207.23	207.36	206.45	206.54	206.49	206.32	206.15	205.97	205.53	206.02	206.5	206.46	207.45	206.02	207.56	206.82	205.48	205.94	206.07	206.53	206.28	205.68	207.19	206.11	205.93	207.07	205.71	206.65	205.58	207.09	206.52	206.99	206.78	206.17	205.63	207.42	206.56
209.6	209.28	208.17	209.14	209.57	210.43	209.74	210.01	209.35	209.72	209.27	207.83	210.6	210.72	209.65	209.09	209.22	208.02	209.59	209.31	209.72	208.61	209.37	209.57	209.74	209.06	210.42	209.82	209.15	209.52	209.28	209.52	210.19	209.99	210.16	210.76	210.26	209.59	210.05	209.42	210.11	210.77	209.85	208.52	209.95	210.69	209.56	208.82	210.63	209.38
201.7	201.35	201.84	203	202.79	202.51	203.97	201.74	203.63	202.99	202.42	202.33	201.83	202.57	201.99	203.14	202.26	203.29	202.54	202.71	203.39	202.55	201.49	202.64	202.25	201.77	202.35	202.8	202.59	202.36	201.99	203.12	202.6	202.74	202.42	202.68	201.88	201.97	201.74	201.99	202.33	202.67	202.58	202.8	203	202.1	202.89	203.55	203.23	204.08
211.89	212.11	211.03	211.14	212.73	212.87	212.78	213.29	212.32	211.3	211.24	211.56	212.15	212.68	212.22	212.75	212.87	212.02	211.99	211.48	212.43	212.36	212.38	212.85	212.62	212.84	211.72	212.56	210.94	212.58	213.35	211.8	212.48	211.69	212.47	213.18	213.04	212.76	211.73	211.85	211.45	214.13	211.92	211.57	211.92	212.68	212.6	213.32	212.99	212.77
198.49	199.54	199.85	199.22	199.8	199.11	199.25	199.08	198.51	199.82	199.09	199.01	199.28	198.95	200.63	199.81	199.62	199.56	200.22	199.25	199.9	199.08	199.02	198.81	199.72	199.19	198.3	198.56	199.94	199.36	199.53	198.95	199.08	199.99	200.54	198.92	199.93	199.1	199.27	199.89	198.54	199.57	198.79	199.07	199.97	198.67	198.69	198.85	199.71	199.21
211.94	210.55	212.19	210.42	209.85	211.98	211.36	212.14	212.19	212.37	212.5	210.78	211.8	211.4	213.12	213.33	210.8	212.71	211.42	211.34	211.34	211.75	211.87	209.98	211.23	211.36	211.38	211.64	211.54	211.66	212.3	210.97	211.99	211.77	210.86	211.99	210.58	211.36	211.26	211.01	211.75	211.62	211.65	211.36	211.19	211.58	211.61	210.76	210.33	211.97
197.79	198.72	199.01	197.74	198.78	198.09	199.32	198.51	197.39	197.45	198.87	198.38	199.51	198.84	198.48	199.46	197.26	198.17	198.73	199.48	199.2	197.6	198.99	199.89	198.51	198.87	198.5	198.54	198.52	198.36	198.51	197.72	199.14	199.6	199.29	198.59	198.77	198.53	198.29	198.13	197.87	198.52	198.9	197.61	199.38	198.39	198.68	197.9	197.35	198.5
217.17	216.14	216.93	217.48	216.02	215.77	216.26	217.09	217.43	218	215.94	217.54	217.22	216.1	216.74	216.69	216.89	217.11	218.07	215.38	217.7	216.2	217.13	216.3	215.51	216.84	217.77	216.52	216.9	216.97	217	217.06	217.71	215.28	216.66	217.29	217.69	219.2	217.68	217.19	217.35	217.01	217.28	216.65	216.87	216.46	216.17	215.95	216.16	216.34
212.08	211.77	211.32	210.92	212.7	211.76	211.62	212.35	212.6	211.51	212.78	212.82	212.11	212.42	211.22	212.4	211.19	211.34	211	212.08	211.71	211.86	210.9	211.6	211.19	213.05	212.13	211.54	212.25	211.9	212.63	212.32	212.02	211.86	211.04	212.02	211.86	211.85	212.23	211.8	211.44	211.33	211.73	212.13	211.9	212.31	211.37	211.66	212.13	211.91
204.59	202.66	204.49	203.24	203.61	204.22	202.38	203.76	204.18	204.01	203.24	201.99	202.86	202.58	203.78	204.03	202.52	203.3	204.22	203.81	203.17	204.09	202.46	203.91	203.46	202.79	203.33	203.18	203.76	203.84	203.23	203.73	204.22	203.96	202.73	203.21	204.4	204.69	204.35	204.1	204.39	204	203.33	203.58	203.56	203.96	203.23	204.41	203.93	203.27
203.21	202.57	201.5	202.36	203.54	203.45	201.82	201.58	202.04	202.41	202.6	202.34	202.18	202.48	202.61	201.91	202.77	202.07	203.14	202.67	202.58	202.34	202.23	202.55	203.16	202.36	202.39	201.37	202.26	202.97	202.11	202.2	203.36	203.18	201.87	202.01	202.61	203.3	202.16	201.35	201.73	202.55	202.62	201.56	202.78	203.33	201.58	203.83	201.81	203.48
204.07	203.53	204.4	203.33	204.75	203.64	203.18	203.25	203.84	203.77	204.53	203.45	204.11	203.65	202.54	204.14	203.48	204.36	203.86	204.02	204.44	204.06	204.04	204.1	202.7	203.28	204.01	204.73	203.98	205.04	204.31	203.28	203.13	203.16	203.17	204.11	203.95	204	203.94	203.95	203.32	204.07	203.84	203.07	202.98	202.74	202.56	203.03	203.47	204.49
206.31	206.53	205.52	204.83	206.55	206.74	207.25	206.57	206.35	206.35	206.03	206.36	206.64	206.6	206.66	206.47	205.04	206.04	206.02	205.84	206.91	206.86	207.36	206.37	204.97	206.72	207.1	206.77	206.61	206.35	206.25	206.19	205.9	205.74	206.39	206.57	206.39	206.48	205.47	206.25	206.82	205.9	206.84	205.79	206.02	205.81	207.02	206.58	207.31	206.15
215.79	216.92	216.4	216.71	216.46	216.36	217.37	218.13	217.19	218.1	217.45	217.52	217.74	215.97	217.9	215.34	216.3	218.38	216.73	216.24	217.96	216.47	216.41	216.51	218.45	216.99	216.54	217.43	217.27	216.75	216.57	218.04	216.22	216.33	218.17	218.25	217.18	218.21	217.33	215.36	216.33	217.3	215.62	217.42	217.12	217.23	217.07	218.51	218.08	217.1
206.11	205.93	206.33	205.74	205.38	205.79	206.24	206.08	206.41	206.96	206.86	206.82	205.06	206.01	206.67	205.96	206.58	207.36	206.28	205.72	206.4	207.03	204.58	206.51	206.42	206.89	206.74	205.68	205.61	205.78	205.59	206.34	206.73	206.78	206.19	207.33	206.12	205.67	206.31	206.51	205.93	207.04	206.89	205.97	205.88	205.33	206.37	205.69	205.81	207.1
195.5	194.94	195.42	195.48	195.18	195.52	195.03	195.15	195.49	195.83	195.75	193.98	194.92	195.98	196.3	195.44	196.22	195.63	195.09	195.08	194.91	195.3	196.24	194.57	194.78	196.13	195.88	194.42	195.42	196.11	194.2	196.13	195.66	195.05	194.71	195.26	195.23	194.81	195.52	195.24	195.42	195.66	195.24	194.69	195.94	194.94	195.71	194.31	195.69	195.6
212.41	211.3	213.04	212.02	212.05	211.71	212.21	212.79	211.71	213	212.64	212.12	212.39	212.76	212.35	212.18	212.84	212.72	212.33	212.19	212.29	213.23	212.46	212.98	211.94	212.57	211.86	212.25	211.8	212.23	212.16	213.07	211.44	213.32	211.95	212.9	211.33	212.05	211.66	210.92	213.68	213.34	212.22	211.77	212.3	212.31	212.43	212.96	212.71	212.85
216.68	217.81	215.86	216.93	218.08	215.67	216.62	216.75	216.33	215.9	217.91	218.18	218.3	216.75	215.31	217.34	216.34	218	216.22	217.19	216.3	217.2	217.67	217.8	215.69	217.24	217.88	216.2	216.59	215.76	217.06	216.28	216.62	216.51	217.55	217.8	217.56	217	217.15	216.42	217.91	217.11	217.04	217.43	217.03	216.82	217.59	217.59	217.87	216.71
208.24	208.41	208.14	209.08	208.58	209.62	208.37	209.28	207.5	208.89	209.02	209.25	208.73	208.45	208.87	209.12	208.73	208.51	208.32	208.78	209.31	208.54	209.57	208.18	207.97	207.63	207.43	208.33	208.68	208	207.97	207.89	209.08	207.65	207.66	208.24	208.14	208.18	207.65	208.64	206.93	209.24	207.95	209.4	207.59	209.4	208.31	208.29	208.48	207.65
203.26	203.19	201.65	204.3	202.85	203.55	203.59	205.31	202.5	203.32	203.26	203.83	203.5	202.51	203.66	202.57	202.34	202.74	203.22	203.03	204.02	202.99	203.31	202.81	202.56	203.44	203.67	203.74	203.59	202.91	204.6	204.26	203.49	203.13	201.06	204.18	203.09	204.02	203.89	203.22	202.98	203.35	202.56	203.22	203.36	203.12	203.08	202.46	203.35	203.39
205.23	206.94	206.65	206.4	205.68	206.99	206.16	205.5	206.31	205.7	205.94	206.24	206.24	206.22	206.41	206.05	206.44	207.74	206.5	207.41	206.96	206.9	207.56	207.52	205.65	206.53	207.76	206.49	206.76	206.6	206.62	206.54	206.7	206.86	207.1	205	205.91	205.87	206.63	206.68	206.24	207.29	205.4	205.45	206.9	205.62	206.92	205.71	206.37	206.8
207.41	208.63	207.35	207.43	208.42	207.78	207.66	207.88	207.91	209.05	207.47	208.01	207.65	207.69	208.57	206.97	207.82	207.56	206	208.34	206.9	208.31	207.55	207.69	206.96	207.79	206.57	206.59	207.41	207.82	206.97	207.15	208.58	208.22	208.06	208.13	207.62	208.29	207.86	208.36	207.5	208.3	208.25	208.39	208.41	206.5	208.1	207.54	208.69	208.07
208.29	209.74	208.36	209.44	207.43	209.41	208.44	208.55	209.01	208.86	208.01	208.6	208.09	208.63	207.87	208.98	209.03	207.67	209.12	208.98	207.01	209.56	209.27	208.37	208.9	208.62	208.94	208.14	207.32	209.18	209.46	209.61	207.71	210	208.15	209.34	207.85	207.6	208.72	209.03	209.17	207.73	207.37	208.06	209.22	208.41	208.9	209.38	209.05	208.43
208.53	207.82	210.14	208.97	209.38	207.74	209.49	208.93	208.64	208.47	207.94	207.75	208.19	208.19	208.83	207.61	208.61	207.82	209.01	208.86	208.93	208.74	208.45	207.85	208.85	209.14	208.01	209.44	209.13	207.91	207.55	207.91	209.35	208.15	209.19	207.68	210.18	209.1	208.65	208.88	208.58	209.55	208.91	208.68	209.25	207.11	208.54	208.35	208.68	207.26
208.23	209.16	208.93	209.31	207.53	209.99	209.37	208.85	208.43	207.91	208.9	208.27	208.81	209.25	208.29	208.9	209.32	208	209.34	208.67	207.33	209.13	208.78	208.54	210.24	207.97	208.95	208.77	208.58	209.31	208.77	208.74	208.27	207.94	208.64	207.95	208.35	209.05	209.69	209.18	208.76	209.08	208.91	207.94	208.33	208.34	209.46	208.82	209.68	208.89
209.48	208.82	209.28	208.9	207.81	209.12	208.86	208.62	208.36	209.47	209.51	208.1	208.88	208.38	207.95	209.5	208.17	209.17	209.61	207.25	209.21	209.47	209.48	208.91	208.66	207.93	208.64	208.89	208.02	208.76	208.27	208.34	209.01	208.19	210.21	209.45	208.82	209.23	208.44	208.6	208.34	209.8	208.03	209.05	209.05	208.01	209.28	208.11	209.05	208.25
200.4	200.23	200.26	200.82	201.03	200.18	201.86	199.91	200.17	200.17	200.9	201.12	201.49	200.99	201.25	200.47	201.08	200.88	199.49	201.02	198.99	201.29	199.72	200.91	200.65	200.47	200.32	200.64	200.53	200.78	200.47	200.25	199.78	200.13	200.73	200.66	200.91	199.46	200.54	200.12	199.12	200.92	200.23	200.18	199.24	200.27	201.93	200.77	199.83	200.35
194.08	194.83	192.88	195.35	195.2	194.44	193.52	193.29	195.49	194.66	194.37	195.43	193.96	193.6	193.56	194.42	194.57	193.85	193.52	194.76	194.2	195.16	194.08	194.37	193.9	193.35	194.8	193.69	194.07	193.84	193.21	194.36	193.85	194.93	194.46	194.35	193.61	194.83	193.27	194.6	193.53	194.41	194.79	194.97	194.2	194.65	195.02	193.68	193.95	194.91
206.3	206.01	205.07	205.41	205.8	205.45	206.5	205.9	203.84	205.1	205.87	205.07	205.53	206.29	205.94	206.07	204.86	204.2	205.72	205.33	205.85	205.59	205.83	204.84	206.13	206.5	205.8	206.36	205.67	205.36	205.87	204.56	205.97	205.84	205.64	205.95	206.52	204.77	205.03	206.22	205.19	205.36	205.77	205.27	207.01	205.98	206.21	205.89	204.59	205.91
212.5	213.03	212.79	213.63	212.76	212.77	213.6	211.59	213.28	213.17	212.63	213.98	212.25	213.89	213.38	213.99	213.08	212.93	213.11	212.78	212.71	213.02	212.54	212.5	212.36	214.05	212.5	212.61	213.27	212.9	213.29	211.19	213.07	213.29	213.63	212.92	212.67	211.85	212.74	214.27	212.76	214.67	212	212.29	212.79	213.3	212.63	213.38	213.3	213.41
196.93	195.21	195	195.75	196.58	195.59	194.77	194.91	195.24	194.87	195.46	194.76	194.95	195.61	194.81	195.06	194.04	195.89	195.63	195.83	195.58	195.06	194.39	195.77	195.64	194.71	195.26	195.8	194.9	195.03	196.02	195.81	195.12	194.59	195.6	195	195.6	194.13	194.22	195.54	195.29	194.61	196.35	195.32	196.31	196.23	195.25	194.98	195.09	194.97
203.97	203.61	204.04	204.64	203.83	204.49	204.34	204.01	204.83	203.64	203.75	204.32	204.17	203.85	205.27	203.54	202.64	203.55	203.52	203.71	203.52	203.73	204.25	204.26	203.76	204.45	204.25	202.81	205.51	203.99	202.95	204.17	203.96	204.54	205.5	203.89	204.32	202.72	203.52	203.62	203.3	204.98	203.33	203.47	204.78	203.31	203.47	203.27	205.21	203.28
208.07	208.13	207.72	207.42	207.15	207.99	206.8	207.87	206.97	207.3	207.83	208.58	208	208.81	207.93	208.71	207.65	207.95	206.67	206.38	208.47	207.87	207.42	207.92	207.35	208.37	206.37	208.78	207.76	207.88	208.73	207.87	207.06	206.82	208.11	208.43	207.54	207.91	206.94	208.03	207.19	207.8	207.4	208.14	207.89	208.24	207.94	207.62	208.15	207.76
203.96	203.67	202.3	203.51	203.74	203.07	203.18	202.5	204.23	203.2	204.19	202.81	203.01	203.68	203.28	203.08	204.28	202.03	202.25	203.66	202.61	202.24	202.57	202.88	203.27	203.04	203.16	202.84	203.44	203	203.21	202.97	203.74	202.78	204.14	203.08	202.99	202.71	202.34	203.92	203.19	204.17	203.55	203.93	202.65	203.29	202.71	204.41	204.28	202.88
204.74	205.51	204.18	204.52	205.56	205.16	204.66	204.12	204.38	204.11	204.92	203.22	205.27	204.44	203.98	204.75	203.97	205.17	205.68	204.67	205.07	205.01	205.55	205.41	204.85	204.33	205.07	204.36	205.03	203.58	204.44	204.18	203.95	204.25	205.34	204.29	204.99	204.44	206	204.32	204.72	204.56	205.12	204.05	204.98	206.04	204.41	204.87	203.94	203.81
209.3	208.28	208.28	209.27	208.74	208.97	208.69	208.44	208.17	207.96	208.72	208.33	208.94	210.22	209.06	208.7	209.13	208.56	208.86	207.59	208.72	208.38	209.02	207.71	208.86	208.71	209.54	209.63	209.26	208.23	209.1	208.4	209.82	208.8	208.77	208.78	209.18	207.08	209.09	209.26	208.15	208.36	208.32	209.2	209.62	209.15	209.3	209.32	209.44	209.52
212.77	212.62	212.12	212.03	211.76	213	212.13	212.27	212.71	211.98	212.73	213.28	212.5	212.72	212.63	212.7	212.14	212.08	213.18	211.99	212.78	211.5	211.38	212.95	213.16	212.12	212.15	212.9	211.52	212	213.2	212.85	212.97	214.01	212.79	211.61	212.72	212.57	212.76	211.54	213.27	212.16	212.29	212.54	211.92	213.15	211.29	211.68	213.19	212.19
193.64	194.29	193.74	194.64	194.49	194.18	194.2	194.58	194.87	194.23	193.5	195.21	194.66	193.85	193.71	193.94	194.64	194.1	193.62	194.26	193.97	194.68	194.32	195.05	195	194.38	194.27	193.68	194.38	193.56	194.1	194.58	194.11	193.62	193.5	193.01	194.54	195.02	194.53	194.75	194.43	193.83	194.29	193.69	194.57	194.3	195.3	193.47	194.88	194.58
202.72	203.07	201.95	202.14	202.5	202.34	203.25	201.76	203.56	203.17	202.94	202	202.71	203.3	202.36	202.19	202.24	202.2	202.8	203.16	203.04	202.42	202.62	202.23	201.81	202.42	203.18	202.78	202.46	202.54	203.01	202.12	202.31	201.9	201.89	203.03	201.38	201.57	203	202.19	202.5	203.24	203.58	202.1	202.02	203.09	202	203.99	203.69	202.28
203.74	205.11	202.35	204.54	204.48	204.8	204.25	203.56	205.45	203.51	203.55	204.17	204.42	202.92	203.02	204.21	204.09	203.26	204.36	204.12	203.82	203.96	202.93	203.41	203.7	203.62	204.27	203.71	203.35	203.69	203.08	203.67	204.48	203.52	204.68	204.39	203.66	204.25	204.93	203.45	203.52	203.91	205.34	203.54	202.98	203.59	204.17	204.04	203.81	204.51
216.23	218.09	217.82	217.1	215.89	216.26	217.36	217.75	216.31	217.07	216.28	216.93	216.81	218.19	217.43	216.66	216.98	217.35	215.97	216.86	216.24	216.32	217.63	217.11	217.72	217.33	217.78	216.9	217.12	217.59	216.8	216.61	217.8	217.13	216.66	217.03	217.95	216.23	216.14	217.7	216.6	216.56	216.63	217.52	216.76	217.27	216.61	217.25	216.65	217.93
212.16	211.14	211.23	210.93	211.92	211.55	211.41	212.07	210.63	211.52	211.43	211.45	210.78	211.64	212.3	211.79	211.13	211.31	210.5	211.78	210.39	211.52	211.49	211.01	210.67	212.08	212.74	211.42	212.06	210.84	211.19	211.62	211.18	211.63	210.99	211.63	212.64	211.57	212.27	212.52	211.72	211.76	210.94	212.09	211.83	210.59	210.79	211.6	210.53	211.99
200.77	199.72	200.95	200.86	200.68	201.29	200.02	200.51	200.59	200.45	199.76	200.22	201.65	200	201.04	200.42	200.99	200.61	200	199.67	201	200.19	199.72	200.05	200.27	200.22	200.46	200.7	200.66	199.96	199.76	200.68	199.99	201.46	201.17	200.48	201.26	201.16	200.36	200.29	199.28	200.49	199.51	201.64	199.88	200.49	201.6	200.36	200.17	200.21
209.6	208.96	210.59	208.28	208.08	208.52	208.58	208.27	208.83	209.28	209.52	209.79	208.88	207.28	209.19	208.92	209.52	208.65	209.02	209.06	208.75	210	208.89	208.63	208.97	209.77	208.91	208.95	208.32	208.9	208.31	209.51	208.9	209.06	208.97	209.12	208.99	209.3	209.32	208.93	208.34	208.99	208.82	208.78	209.2	208.5	209.43	208.51	208.81	208.9
216.9	216.17	216.69	216.94	217.54	215.35	216.36	216.62	217.43	216.76	217.42	215.74	216.67	217.54	216.54	217.06	216.38	218.27	215.92	216.66	217.04	216.71	218.44	216.74	216.64	216.62	217.73	216.74	216.54	217.4	217.63	215.16	216.75	216.35	217.14	216.35	216.76	216.59	217.65	217.18	217.28	217.25	217.75	217.39	216.67	217.28	217.18	216.6	217.33	217.56
213.89	213.29	214.08	213.96	214.96	214.44	213.05	213.42	213.47	213.04	214.35	214.37	214.9	213.02	213.04	215.11	213.76	213.09	212.92	214.27	214	213.32	213.65	215.82	212.63	213.23	212.86	215.9	214.98	213.87	212.93	214.03	214.26	212.95	214.25	213.77	213.39	214.42	214.32	214.58	214.27	213.75	212.77	213.95	214.16	213.24	212.63	213.63	214.39	214.23
207.79	207.86	207.04	207.47	207.45	207.79	207.02	207.34	206.83	207.81	207.89	207.52	207.93	207.75	208.05	206.89	207.96	208.3	207.85	207.56	206.93	207.54	206.6	207.84	207.83	207.99	207.83	207.38	208.1	207.54	208.01	207.55	207.59	207.59	208.74	206.95	206.4	208.28	207.66	207.25	207.91	208.21	207.75	207.85	206.71	207.91	208.66	207.18	206.99	207.47
216.92	217.31	217.24	217.2	217.65	217.46	217.76	216.92	216.22	216.39	216.77	217.05	217.25	216.34	216	217.53	216.64	217.08	216.95	216.3	217.61	217.83	216.61	217.58	217.17	217.03	216.64	216.01	216.44	216.48	216.71	217.37	216.85	216.17	216.58	216.9	217.75	216.55	216.46	217.45	217.41	217.14	217.43	216.95	217.96	216.7	216.33	216.26	216.02	217.2
205.81	205.63	204.82	205.86	206.63	205.64	205.76	206.08	206.67	205.03	205.71	205.52	205.25	206.24	206.23	205.5	205.25	205.76	206.31	205.49	205.58	205.89	205.93	205.45	205.23	205.25	205.6	205.97	205.73	206.41	205.35	205.54	205.19	205.21	204.74	204.93	205.58	206.04	205.59	205.34	205.36	205.56	205.12	204.95	205.84	205.43	205.71	204.95	206.1	204.45
207.75	208.27	208.69	209.72	208.19	209.71	207.87	208.51	208.39	208.05	208.39	208.55	209.74	208.2	209.73	208.71	208.41	207.63	209.27	208.33	208.42	207.24	208.86	208.17	209.26	208.98	209.01	208.91	207.55	209.2	208.88	208.84	208.8	208.49	207.99	208.4	208.24	209.14	208.93	208.9	209.08	208.55	208.07	208.57	209.74	208.93	209.66	207.41	208.46	208
212.24	213.85	212.84	213.49	214.5	212.67	212.77	213.46	212.97	212.49	213.33	213.41	212.96	212.49	212.8	212.19	213.87	212.84	213.26	213.61	212.83	213.22	212.87	213.37	212.98	211.66	212.13	212.16	213.1	212.86	211.95	212.73	213.22	213.62	212.65	212.13	213.2	214.03	213.12	212.09	213.45	213.85	213.02	213.19	213.04	213.49	212.85	212.59	214.01	213.14
207.56	207.23	209.26	206.56	207.52	208.55	207.61	208.05	207.56	207.45	207.69	207.51	207.39	207.75	208.64	207.15	207.83	208.13	208.22	208.23	207.27	207.5	206.68	207.61	207.85	208.52	207.58	206.93	208.72	207.18	207.2	207.58	208.66	207.36	207.55	207.86	207.93	207.96	208.41	207.47	208.31	208.31	208.22	207.57	208.35	207.8	208.26	208.03	209.28	207.16
200.47	199.38	199.47	200.22	199.37	200.14	199.78	199.75	199.29	199.46	199.55	199.6	199.29	199.58	199.31	199.57	198.19	199.03	199.35	199.19	199.78	199.08	199.79	199.78	199.9	199.26	199.47	200.02	199.47	200.35	198.85	199.3	200	199.06	199.85	200.49	199.25	199.56	199.05	198.76	198.71	200.01	200.84	198.84	199.31	200	198.99	200.27	199.86	198.95
209.44	209.76	209.37	210.3	208.52	210	209.5	209.11	207.45	208.42	209.87	209.18	209.87	209.56	208.71	208.38	209.68	209.53	209.01	209.32	209.37	209.75	209.2	209.51	208.69	210.44	210.22	209.45	209.25	210.8	209.6	209.71	209.96	209.7	209	209.13	209.71	209.15	210.38	209.79	209.28	209.36	209.17	209.59	209.45	208.85	209.33	208.52	209.02	209.34
199.35	199.51	198.24	199.59	198.76	199.1	200.6	200.05	200.16	200.67	199.68	200.71	199.01	199.26	200.51	199.32	200.01	198.79	199.12	199.56	199.09	199.28	198.89	199.19	199.47	198.62	198.68	199.13	199.5	200.39	200.07	198.37	199.35	199.68	198.29	198.95	199.65	199.53	199.57	199.06	199.38	198.88	200.49	198.98	200	199.91	199.49	200.2	199.27	199.03
207.33	209.27	208	209.03	208.31	207.19	208.52	208.2	208.39	208.11	207.55	209.89	208.32	209.22	209.5	207.54	207.83	208.13	208.91	208.06	208.33	208.67	208.46	209.11	209.41	209.12	208.29	209.13	208.04	208.74	208.65	207.64	207.68	208.41	209.41	208.76	208.89	208.67	209.48	208.72	208.29	207.92	209.04	208.13	208.59	208.06	208.14	207.68	208.23	209.21
202.89	203.67	203.78	202.3	203.53	203.29	203.59	203.11	202.18	203.17	202.65	203.17	202.78	203.74	202.6	203.49	202.85	202.62	203.04	202.63	202.64	202.87	204.22	202.71	203.67	202.91	202.68	203.11	202.19	202.66	203.16	204.08	204.13	204.37	203.06	202.52	203.66	202.71	203.4	203.38	203.27	202.98	203.31	202.83	204.51	201.72	203.78	203.19	202.87	202.81
207.13	208.8	208.4	207.55	208.42	207.95	207.58	207.16	208.56	208.36	206.92	208.47	206.64	206.82	206.53	207.47	207.6	206.63	206.33	207.66	207.37	207.82	207.84	207.25	207.92	207.74	207.68	206.84	207.62	207.21	208.28	207.54	208.05	207.25	208.5	207.48	208.03	207.89	209.41	206.59	207.58	207.44	206.83	208.03	207.87	207.45	207.98	208.33	206.9	207.45
195.81	195.01	195.54	194.21	195.55	195.55	195.46	196.52	196.35	195.87	194.72	195.42	194.67	194.96	195.78	194.98	195.24	195.95	195.72	194.96	196.16	195.07	195.1	195.13	193.93	196.13	195.97	196.4	195	193.9	194.65	195.29	195.8	196	195.5	194.09	195.48	194.87	196.23	194.69	195.65	195.33	194.38	195.98	194.92	195.5	195.95	194.89	196.39	194.73
217.9	216.85	216.11	217.26	217.23	216	217.02	216.66	216.93	217.26	217.23	217.06	217.36	216.88	217.36	218.04	216.89	216.36	216.54	216.35	217.43	216.95	217.27	217.85	216.91	217.27	217.25	215.24	216.49	216.93	216.89	215.46	216.79	217.39	215.96	216.89	216.75	217.32	217.54	217.64	216.31	217.17	216.35	217.6	218.22	216.76	217.49	217.12	216.97	216.72
202.21	202.99	202.15	202.2	203.01	202.59	202.23	202.98	202.98	202.72	203.31	202.2	202.34	203.93	201.36	201.48	202.42	202.64	202.46	201.92	202.43	202.86	201.91	203.81	202.31	203.7	203.52	203.08	203.28	202.23	201.98	201.59	203.11	202.14	202.91	203.04	203.39	203.24	202.67	202.55	202.35	204.06	202.78	202.46	202.46	203.31	203.51	203.91	203.18	202.04
199.75	200.14	200.91	200.3	200.81	200.51	200.28	199.97	200.41	199.22	199.46	200.8	200.51	200.19	199.87	199.59	198.67	200.09	199.31	200.73	199.33	199.57	200.45	200.56	199.62	199.01	200.06	199.76	201.37	200.14	200.57	200.58	200.01	199.95	200.19	200.82	200.72	200.08	201.66	199.18	200.02	199.45	199.82	200.57	200.69	200.79	200.37	200.39	201.02	201.64
217.68	216.87	218.81	217.84	216.99	217.14	218.16	216.62	218.68	217.65	217.75	217.07	217.93	216.39	216.67	217.6	218.66	218.25	217.93	218	217.74	218.34	216.9	217.74	217.83	218.93	217.89	217.6	218.25	217.26	216.75	218.76	218.06	218.05	217.15	217.86	217.83	218.21	217.64	217.5	218.76	218.38	216.86	217	218.98	217.69	216.83	217.45	217.94	218.02
194.33	195.48	193.61	194	195.13	193.32	194.63	194.27	193.78	194.72	194.6	194	193.87	193.93	193.12	193.11	194.48	195.46	192.94	194.95	195.29	194.86	194.48	195.46	193.74	193.6	194.63	193.76	193.67	193.74	194.33	194.58	194.35	194.75	194.15	193.93	195.1	193.78	194.28	192.65	193.94	193.28	194.08	194.84	194.07	193.25	194.7	193.99	193.7	194.14
213.16	212.3	212.29	214.28	212.1	213.76	210.88	212.68	211.88	212.69	211.33	212.78	211.65	212.66	213.06	212.92	211.89	212.19	213.24	212.68	212.14	211.97	212.48	212.96	212.55	212.91	212.12	212.55	212.66	211.53	211.96	211.14	213.84	212	212.4	212.65	212.34	211.94	212.07	212.11	212.02	211.55	211.54	212.7	212.85	211.88	212.88	212.37	213.1	213.24
208.19	208.14	208.91	209.31	208.42	208.79	208.79	209.04	208.28	208.19	208.05	209.56	208.79	208.17	209.05	208.89	209.05	208.94	207.79	208.74	208.78	209.17	209.05	208.54	208.06	207.96	208.58	208.59	208.91	207.42	209.04	208.4	208.26	207.7	208.28	208.97	208.02	207.95	208.61	207.91	209.69	208.79	208.2	209.1	208.18	208.65	208.8	207.57	207.69	206.73
212.32	213.19	213.63	213.15	212.41	212.03	213.3	213.24	213.56	212.88	211.4	213.1	212.52	212.63	212.66	211.95	212.43	212.52	212.89	213.35	213.4	214.12	212.53	213.44	212.71	212.44	214.08	213.89	213.66	212.25	212.29	212.49	212.11	212.71	212.52	214.59	212.05	213.38	212.47	213.19	213.39	214.08	212.56	212.82	213.14	212.97	212.81	212.8	213.66	212.62
205.91	206.98	207.72	208.04	208.02	207.99	207.16	207.72	208.89	208.06	208.07	208.17	208.05	208.36	206.7	208.2	208.45	207.28	207.81	206.46	206.92	206.77	206.93	206.86	207.83	208.05	206.72	206.79	207.58	207.87	208.46	207.49	208.13	208.41	207.95	207.97	207.97	206.75	207	207.28	207.66	207.68	207.46	207.68	207.37	207.92	206.5	208.88	208.74	207.5
217.81	217.28	216.7	218.48	217.53	218.15	218.04	217.96	217.49	216.9	217.51	218.81	217.69	217.48	217.55	218.86	217.96	217.73	217.49	217.22	217.35	218.66	217.23	218.3	217.52	216.8	217.87	218.05	217.41	217.88	218.33	217.5	217.93	218.08	217.74	217.73	217.6	218.42	217.35	218.76	217.46	218.06	217	217.36	217.21	218.61	217.07	217.08	219.12	216.21
207.49	207.63	208.71	208.18	208.22	208.31	207.49	208.31	208.23	208.03	208.59	207.54	208.24	207.48	208.04	206.04	207.22	206	207.88	207.75	207.63	208.21	207.89	207.39	207.53	208.26	207.2	208.59	209.5	207.59	207.86	208.45	206.78	206.31	207.13	208.18	206.64	208.28	207.7	207.89	207.39	207.94	207.43	208.19	206.5	207.72	208.72	207.41	207.67	207.39
211.84	212.23	212.39	212.07	212.42	212.53	212.31	212.55	212.08	212.62	213.33	212.36	211.7	211.72	212.61	212.71	212.1	212.71	212.36	212.23	212.36	211.95	212.86	212.66	212.27	212.47	212.44	212.59	212.52	212.1	212.72	212.64	213.58	212.8	212.48	212.11	211.41	212.12	214.15	211.66	211.94	213.82	211.45	212.78	212.43	212.72	213.22	212.08	211.82	211.99
217.1	217.44	218.23	218.08	217.25	216.6	218.47	217.27	217.44	217.62	217.04	217.26	217.99	216.09	215.75	217.52	216.57	217.5	216.77	216.68	216.87	216.96	217.45	217.02	217.44	217.09	217.76	217.09	217.53	216.96	215.51	217.54	216.85	217.27	216.09	217.71	216.67	216.49	217.7	216.44	217.2	217.04	216.87	217.05	216.72	217.65	217.74	216.76	216.43	216.6
216.85	217.46	215.61	217.02	216.68	217.28	217.64	217.36	217.13	218.1	217.34	217.27	216.46	216.99	216.36	217.25	217.88	216.89	216.65	217.82	216.67	217.46	217.71	216.08	217.47	215.81	217.56	217.75	217.75	216.37	216.88	217.07	217.25	216.88	215.47	216.96	217.55	216.69	215.79	216.87	216.66	216.61	216.28	217.07	216.62	217.03	216.36	216.9	216.94	216.66
194.46	194.04	193.78	194.69	194.52	193.36	193.94	194.56	193.76	192.1	194.53	193.86	195.22	194.97	195.01	195.05	194.84	193.25	193.66	194.63	194.33	195.12	195.42	194.35	193.87	193.68	194.7	193.49	194.64	194.71	193.59	195.87	194.48	194.67	193.53	193.41	193.78	194.76	194.06	193.49	194.31	194.73	193.15	193.93	193.9	193.78	194.69	193.95	195.46	194.4
210.3	208.24	208.2	207.99	209.1	208.81	208.93	209.19	209.86	208.74	210.6	208.47	208.97	208.65	208.59	208.81	208.86	208.69	208.3	208.91	208.44	207.49	208.26	209.23	208.77	209.28	208.64	209.58	208.36	208.65	209.38	208.09	209.12	209.02	209.45	208	208.23	208.07	209.1	209.39	207.86	208.65	208.09	209.69	208.94	208.5	208.4	208.37	208.81	209.76
216.35	216.43	216.44	216.43	216.99	217.48	217.16	217.48	216.58	216.5	216.85	216.52	217	217.32	217.78	216.58	217	217.35	217.1	216.84	218.23	217.1	215.67	217.54	216.84	216.79	217.23	217.19	217.63	217.32	217.29	216.05	216.36	217.35	217.52	216.77	217.75	217.44	217.96	216.89	215.88	217.5	215.92	216.1	216.52	217.99	217.49	216.6	215.59	217.1
204.67	204.37	203.83	204.66	204.73	205.27	204.87	204.99	205.49	204.38	203.88	203.16	204.76	204.62	204.23	203.26	203.7	204.41	203.72	204.51	204.04	204.1	205.18	204.1	204.98	204.91	204.34	204.29	204.73	204.52	204.18	204.38	205.04	204.18	203.88	205.02	204.77	205.54	205	204.47	205.7	205.65	204.96	204.68	204.11	204.81	203.77	204.15	204.64	204.23
200.39	199.14	200.2	201.17	200.82	199.85	200.41	200.58	200.38	199.07	200.43	199.47	199.14	200.01	199.2	200.51	201.05	200.56	200.66	200.1	199.96	200.14	201.1	200.33	199.68	201.06	200.73	200.56	199.79	199.8	200.04	200.65	200.55	199.36	199.8	200.77	200.74	200.13	200.63	199.94	199.79	200.65	200	200.05	199.76	200.04	199.07	199.86	200.22	199.6
208.08	209.44	208.86	209.02	209.22	208.08	208.88	207.87	208.88	209.52	208.12	209.17	208.28	208.84	209.09	208.91	208.53	208.59	208.77	209.79	207.83	207.91	208.85	208.11	209.01	208.42	209.39	208.96	207.89	208	208.82	208.37	208.31	209.4	209.46	209.76	208.29	208.32	209.46	207.99	208.92	208.53	208.77	208.12	208.91	209.59	209.24	206.99	207.96	210.21
201.38	202.02	201.72	201.42	200.68	201.43	200.8	201.54	201.73	202.5	200.46	201.18	200.49	202.4	200.85	200.92	202.05	201	201.84	201.32	200.92	201.25	201.64	201.54	202.68	200.43	200.92	201.85	200.56	201.55	200.51	201.07	200.72	202.63	201.18	201.54	200.33	201.1	200.54	200.76	202.12	201.48	200.87	201.02	200.53	202.92	201.3	201.17	201.16	201.93
211.12	212.53	211.61	212.61	209.86	211.92	211.75	210.46	211.63	210.9	212.49	210.81	211.92	210.9	212.43	211.94	212.16	211.45	213.83	211.44	210.99	211.65	211.28	211.1	211.72	212.47	211.9	210.79	211.67	210.69	211.59	211.7	212.13	212.51	211.2	211.97	212.2	210.85	211.51	210.49	212.83	212.56	211.26	210.71	210.77	210.91	211.53	211.4	210.71	211.32
198.83	197.03	198.7	198.96	198.12	199.17	197.93	198.61	198.28	198.26	198.59	198.57	197.62	198.63	198.45	198.74	198.64	198.65	198.55	199	199.87	198.06	198.18	198.69	198.33	199.36	197.97	199.09	199.06	198.06	198.49	198.73	197.47	197.51	198.71	198.4	199.64	197.98	198.45	199.93	199.02	199.26	197.95	198.77	198.21	198.7	197.72	196.87	198.6	198.9
203.95	203.62	203.06	202.53	203.37	203.05	203.68	202.94	202.81	204.46	204.21	203.23	203.35	202.79	203.12	202.19	203.5	203.84	203.91	203.71	203.81	203.74	203.49	203.18	203.53	202.82	203.93	202.32	203.69	204.16	203.8	203.5	202.38	203.86	204.52	204.5	202.98	202.25	203.36	204.67	203.56	203.61	203.52	204.22	204.46	203.89	203.7	203.61	203.1	203.52
211.99	212.14	212	210.56	212.21	210.71	211.29	210.99	212.81	211.19	212.02	212.33	210.91	211.22	210.52	211.8	211.56	211.46	210.85	211.58	213.41	211.92	211.74	211.71	212.56	211.43	210.74	211.78	211.18	211.63	212.25	210.56	210.46	211.79	211.77	212.08	211.54	211.61	212.31	211.9	211.68	211.75	212.16	211.69	212.32	210.93	211.47	211.42	212.55	211.98
204.7	204.17	203.47	203.86	202.86	203.81	202.78	203.66	203.93	205.05	204.76	204.45	204.28	204.29	202.97	204.65	203.53	203.61	203.2	204.08	203.57	202.76	204.21	203.79	202.74	204.54	203.82	203.22	202.86	204.18	204.39	203.77	203.41	203.7	204.24	203.86	203.88	203.51	204.4	203.33	202.93	204.15	203.14	202.75	203.05	204.1	203.47	203.38	203.54	203.18
208.18	207.07	206.55	207.57	207.92	207.97	207.03	207.54	207.8	206.94	207.48	207.67	207.66	207.81	207.27	207.51	208.26	207.35	207.64	206.29	207.56	207.22	207.59	208.34	206.78	207.04	208.7	206.06	207.27	208.38	207.46	207.85	207.03	207.82	207.04	206.2	208.12	207.52	208.01	207.91	207.44	207.2	207.34	206.41	208.13	206.89	206.59	206.62	207.42	207.03
205.78	206.15	206.51	208.06	205.5	206.87	205.92	206.97	206.5	205.07	205.97	206.74	206.54	206.6	206.34	205.5	206.58	206.72	205.4	206.77	205.42	205.86	206.56	206.98	206.3	205.46	206.79	207.43	205.81	207.29	206.63	205.67	208.05	205.91	206.83	206.13	206.51	206.58	206.37	206.48	207.18	205.77	205.99	205.74	206.84	206.71	206.11	206.13	206.4	206.8
208.67	208.8	209.2	210.3	208.45	208.89	209.1	207.53	209.32	208.57	208.33	209.37	208.21	210.06	208.24	208.05	208.7	209.33	208.1	209.78	208.28	208.8	208.73	208.37	210.06	207.72	209.02	208.8	209.29	208.76	207.89	208.71	210.34	208.47	209.53	207.53	209.01	209.18	209.44	209.34	208.64	208.87	208.04	208.56	209.01	208.75	209.1	209.37	209.35	209.22
211.21	211.41	212.25	212.24	211.02	212.57	211.53	212.87	212.55	212.23	210.9	211.26	212.21	211.67	211.69	210.88	211.82	211.38	211.18	211.56	211.66	211.93	211.67	210.64	210.5	212.31	210.64	211.89	211.55	211.2	211.05	212.66	212.19	211.45	211.28	212.05	212.19	212.42	210.96	211.84	212.46	212.62	211.86	209.74	210.73	211.47	211.98	210.82	212.69	211.75
204.8	203.38	204.12	204.05	203.18	203.82	204.12	204.42	204.73	203.09	203.47	205.16	202.89	203.99	204.11	205.01	203.15	204.26	203.96	205.16	204.75	205.48	203.51	203.78	204.73	203.99	203.78	205.3	204.68	204.03	204.44	203.9	204.86	204.28	204.15	203.1	204.04	205	203.72	203.65	204.76	204.96	203.97	205.08	203.85	203.86	204.14	203.09	203.62	202.97
203.34	203.52	203.8	203.18	203.49	203.37	203.58	203.38	204.01	203.68	203.75	203.97	203.33	204.58	203.88	203.44	202.92	203.7	202.93	202.83	202.56	203.32	204.74	204.51	203.55	204.37	204.22	205.13	203.81	204.24	203.99	203.68	203.1	204.03	202.81	204.08	203.84	202.44	205.36	204.26	204.07	203.94	204.85	201.86	203.82	203.2	204.56	203.4	203.73	204.08
217.59	216.41	218.32	216.46	217.47	216.51	216.95	217.21	217.11	216.62	217.06	216.87	217.26	216.43	216.01	217.12	216.64	217.87	217.5	216.24	217.56	216.15	217.8	217.47	217.16	216.22	217.6	217.37	216.65	216.86	216.11	216.9	217.46	217.57	216.81	217.76	216.64	216.73	216.38	216.91	216.42	217.99	218	217.35	216.08	217.61	216.52	217.21	216.4	217.6
209.65	207.93	208.65	207.8	208.54	207.61	208.81	209.22	208.62	209.06	208.65	208.1	207.95	208.66	208.59	207.81	208.7	208.36	209.31	208.95	208.49	208.77	208.24	208.53	208.62	208.21	208.7	207.89	209.42	208.94	208.61	209.29	209.14	209.13	208.83	209.36	207.91	208.75	206.56	208.66	207.69	208.42	207.87	209.06	208.73	208.29	208.38	209.68	208.07	209.05
207.69	208.9	208.73	208.91	207.81	208.68	209.55	209.31	208.7	209.09	208.64	207.9	209.57	208.27	208.54	208.09	209.55	208.5	208.77	209.39	209.65	208.18	208.41	209.26	208.77	208.85	207.74	209.05	209.93	208.85	209.49	208.01	209.13	208.95	209.66	209.14	208.7	210.33	208.6	208.85	208.72	207.45	208.2	209.19	208.92	209.39	208.64	208.64	208.53	208.59
209.03	208.17	208.32	207.69	208.33	208.4	208.89	209.15	209.12	208.44	207.79	209.78	208.18	208.93	209.25	208.61	208.38	208.45	208.49	208.77	209.79	209.33	208.47	208.11	208	208.6	209.81	208.41	208.57	209.16	207.94	208.79	208.48	208.79	209.78	208.65	208.36	208.36	209.12	209.41	207.82	208.86	207.53	208.71	209.46	208.15	209.2	208.85	209.73	208.58
195.35	196.01	195.77	195.48	196.38	196.77	193.62	195.32	195.57	195.34	195.47	196.4	195.18	195.86	195.26	194.86	195	195.6	195.15	194.65	195.14	194.9	194.62	195.41	194.96	195.2	195.67	195.68	195.33	194.83	195.16	194.32	194.68	195.29	194.39	195.01	194.54	194.21	194.93	195.19	195.47	195.08	195	195.55	195.63	194.42	194.58	195.45	195.9	195.01
216.93	217.6	218.5	217.59	217.79	218.53	218.49	218.41	218.24	218.12	218.88	218.02	218.03	217.9	218.52	217.86	218.38	217.39	217.73	217.66	217.77	217.4	217.69	218.86	218.24	217.99	217.72	217.82	218.45	216.7	218.45	215.92	218.02	218.08	217.95	218.02	216.9	217.17	218.65	218.53	217.33	218.54	218.09	218.17	218.63	217.44	218.4	218.75	217.56	217.86
208.28	208.24	208.21	208.5	208.01	208.72	208.35	209.56	209.39	208.67	209.1	208.49	207.83	207.89	208.36	208.34	208.12	208.58	209.41	209.15	208.18	206.76	209.07	207.86	208.17	208.61	209.4	209.18	209.65	208.14	208.31	209.15	208.3	208.43	208.18	208.56	208.59	207.84	208.16	208.11	209.06	208.49	208.82	209.55	209.09	208.31	209.8	209.39	209.28	208.54
201.86	200.67	202.33	199.82	203.05	201.02	201.22	200.76	201.48	201.18	201.66	201.88	200.96	202.1	201.58	200.6	201.51	201.67	201.39	201.01	201.1	201.67	200.53	201.43	202.01	201.17	200.79	201.17	201.29	201.34	200.49	200.71	200.57	202.04	200.49	199.55	200.03	201.26	202.45	201.35	201.2	201.42	200.78	200.7	200.94	199.68	201.91	201.78	200.8	202.11
204.6	202.96	204.59	204.29	204.46	203.07	203.9	205.26	203.11	204.92	203.62	203.29	204.08	203.88	204.81	203.5	203.18	204.42	204.06	203.45	203.83	204.56	204.62	204.06	203.99	204.03	204.87	204.2	204.34	204.19	204.06	204.26	205.05	203.05	203.74	204.68	204.71	204.6	203.88	204.24	203.73	203.76	203.77	204.43	204.36	203.99	203.25	204.34	204.16	203.74
208.16	208.4	208.59	209.01	208.11	208.37	209.44	208.2	209.04	207.38	209.2	207.45	209.29	209.09	209.13	208.94	209.05	208.16	208.14	208.35	209.62	208.6	208.87	208	207.92	209.48	208.98	208.3	208.48	209.5	209.5	207.99	208	208.1	209.21	207.8	208.56	207.95	208.91	208.48	209.13	208.65	209.97	208.43	208.99	208.59	208.74	209.12	209.01	208.77
208.89	209.33	208.01	208.98	209.01	208.14	209.75	209.41	208.63	208.68	208.26	208.18	209.04	208.51	210.43	208.7	208.41	208.81	208.31	208.73	208.39	208.2	209.09	208.67	208.76	208.91	208.23	207.6	209.43	209.23	209.18	208.72	209.37	209.38	208.79	209.56	209.54	208.85	208.93	208.81	209.68	208.25	208.03	207.86	208.53	207.67	208.6	208.42	208.22	208.17
202.56	203.04	203.07	202.87	201.57	203.3	202.97	201.49	203.03	203.18	202.96	202.66	202.34	202.47	202.08	202.88	201.99	201.09	202.4	202.79	203.32	202.56	202.49	202.76	202.43	202.64	203.21	202.38	203.26	202.51	203.12	201.58	201.96	201.35	202.43	202.75	202.5	203.44	202.85	202.57	201.62	202.76	201.56	203.09	202.1	202.19	201.74	202.42	202.47	202.57
201.63	202.78	202.91	202.54	202.34	203.58	202.59	202.84	202.75	203.33	202.56	203.53	201.48	202.57	203.95	202.29	203.15	203.33	201.97	203.13	202.37	202.32	202.56	202.72	203.72	201.99	202.15	201.91	203.07	202.69	201.91	202.17	202.08	202.6	203.54	202.26	202.25	202.98	202.99	201.4	202.57	201.58	201.56	201.88	202.59	202.57	201.46	201.73	202.36	202.47
207.99	207	207.86	208.02	206.92	206.11	208.22	207.1	207.17	207.82	208.05	208.46	207.9	207.22	206.63	209.01	207.36	207.73	207.55	208.24	205.5	206.39	208.05	207.59	206.71	207.79	208.17	206.24	207.81	207.64	207.97	208.25	207.39	207.57	208.05	207.29	207.58	207.81	208.32	207.18	208.03	208.1	206.84	207.6	207.87	207.36	206.67	207.8	206.57	208.01
203.33	204.23	204.08	204.72	203.4	203.68	204.54	203.82	204	204.67	202.78	204.44	204	204.69	204.3	204.75	203.49	202.89	203.84	204.19	204.61	205.16	203.51	203.97	204.01	203.46	203.81	204.28	203.92	203.44	203.41	204.29	204.06	203.41	204.68	203.91	203.46	203.4	204.05	204.53	203.49	204.15	204.36	203.04	204.01	203.59	204.22	203.83	203.65	202.78
195	195.58	195.31	195.67	195	194.47	195.01	195.25	195.41	195.56	194.87	195.48	195.22	195.33	195.15	195.49	195.54	194.06	194.61	195.73	194.13	195.46	195.72	195.13	195.35	195.95	195.33	195.82	194.82	195.11	195.33	194.95	195.43	195.71	195.24	193.94	193.98	195.44	195.17	194.47	195.32	196.03	194.95	194.86	195.82	195.44	194.59	195.72	194.95	194.28
201.64	200.84	199.53	199.85	200.19	200.9	200.78	202.53	200.39	201.39	200.12	200.61	200.67	199.1	200.55	200.25	200.76	201.12	199.76	200.86	199.28	200.61	199.81	200.83	200.17	199.81	200.6	201.5	199.29	201.25	201.06	200.93	200.42	199.54	200.45	201.1	199.9	199.1	200.6	200.98	200.97	200.76	200.35	201.02	199.84	199.26	199.48	199.75	198.94	200.46
208.19	207.4	208.1	208.55	207.06	207.56	207.3	207.69	208.06	207.4	208.43	207.71	208.09	207.46	208.14	208.29	208.25	208.14	208.25	207.96	208.56	207.43	208.33	207.41	207.54	207.59	208.31	207.48	207.84	207.93	207.3	207.12	207.86	207.59	207.71	207.86	207.41	207.83	208.02	208.86	208.46	207.65	208.56	207.2	208.03	207.54	207.42	207.45	208.92	208.28
201.93	201.45	200.86	201.12	199.96	200.49	200.66	200.63	200.48	200.18	200.59	200.43	201.12	201.5	199.95	200.05	200.05	200.54	199.82	200.36	200.63	200.44	201.23	200.73	199.75	201.55	201.59	199.83	200.63	201.4	201.75	200.2	200.68	200.23	200.65	200.46	199.62	201.43	199.96	199.65	200.71	200.19	201.27	199.73	201.21	200.83	201.21	198.7	200.09	200.74
213.56	213.98	212.48	213.49	214.37	215.08	213.91	213.57	213.99	213.46	215.34	212.86	214.29	213.73	213.15	212.71	214.83	214.47	214.78	214.27	214.06	214.29	214.6	214.72	214.38	213.34	214.33	214	214.24	214.03	213.62	213.86	213.42	214.62	213.94	213.29	213.9	212.71	213.51	213.37	214.53	214.76	213.59	213.63	214.47	214.17	214.61	214.29	213.74	214.16
209.08	207.63	209.41	209.13	208.64	208.12	208.69	208.13	208.08	207.58	208.19	209.61	208.66	209.15	208.33	208.57	209.78	209.32	209.96	209	208.05	208.17	207.96	209.38	207.89	209.73	208.38	208.94	208.4	208.57	208.59	208.76	209.57	208.45	208.26	208.72	208.6	209.07	209.27	208.84	208.21	208.18	209.23	208.27	208.27	208.61	208.8	208.6	208.82	208.63
204.5	204.65	204.65	203.94	204.56	204.54	204.23	203.94	204.18	203.85	204.24	204.78	204.4	204.61	206.51	204.94	203.27	205.24	204.16	203.16	204.11	205.59	205.03	204.52	204.02	205.23	204.43	204.34	205.01	203.94	204.56	203.17	203.63	204.59	203.94	203.82	204.16	204.77	204.96	204.01	205.53	204.21	205.48	203.99	204.22	204.1	203.87	204.07	205.42	204.37
198.33	199.46	198.72	199.69	199.39	199.01	198.62	198.57	199.71	198.46	198.45	198.85	198.74	197.83	198.43	199.18	198.93	196.77	198.89	199.5	198.53	199.39	198.37	199.5	198.16	198.12	198.8	199.26	198.76	199.01	197.44	199.45	198.98	199.58	198.69	198.63	197.98	198.32	199.01	198.66	199.28	197.55	199.12	199.82	199.3	198.07	197.84	199.6	197.64	198.3
216.92	216.25	216.69	216.92	216.88	217.39	217.76	217.68	217.26	217.5	217	216.78	216.28	217.36	217.35	217.06	217.11	217.36	217.11	217.49	216.93	217.07	217.66	216.54	217.03	217.06	215.91	215.79	218.21	216.56	217.17	217.44	216.78	217.67	216.74	217.09	217.23	216.66	216.4	217.49	217.22	217.54	216.94	217.21	217.6	216.84	216.88	216.15	216.79	216.68
206.59	205.97	206.08	206.27	206.43	206.53	206.62	207	205.91	206.55	204.95	205.9	206.49	206.54	207.52	204.95	206.44	206.89	206.74	206.79	206.28	206.56	206.12	206.88	206.18	206.02	205.73	205.67	205.93	205.52	206.28	207.39	206.99	207.05	206.41	205.93	206.79	206.5	205.95	206.11	206.68	206.12	207.2	206.72	205.95	207.03	206	207.41	206.43	207.02
211.17	211.78	212.57	211.38	210.64	212.32	211.86	212.35	211.79	211.42	211.69	212.81	211	211.5	211.57	210.97	212.09	211.01	212.07	210.56	212.7	211.52	212.61	212.09	210.66	211.69	212.37	212.35	211.98	211.75	212.12	211.53	212.09	211.7	211.74	211.34	211.6	211.26	211.87	211.51	212.13	212.35	211.95	212.53	211.01	210.2	211.1	210.73	211.49	212.17
207.18	207.11	208.71	207.95	207.24	207.56	207.8	207.04	207.87	208.23	207.56	207.35	206.86	207.87	207.7	208.05	208.32	208.62	206.87	207.79	207.75	206.8	207.33	206.67	207.5	208.06	208.52	207.88	207.11	207.27	207.57	208.19	207.92	207.93	207.41	207.78	207.22	208.65	207.08	207.42	208.6	207.64	208.89	207.99	206.9	208.69	206.96	208.96	208.11	206.89
217.81	218.49	216.49	217.9	217.22	219.14	217.89	217.22	217.08	218.07	217.2	218.07	216.35	218.75	219.04	217.78	218.23	217.36	218.4	217.62	217.59	217.26	217.68	218.16	217.5	217.48	217.2	217.99	217.8	217.42	218.48	218.91	217.63	217.63	217.87	216.83	217.55	219.05	218.43	218.48	217.86	216.82	216.63	217.53	217.79	217.73	218.45	217.21	218.28	217.75
204.23	203.58	203.41	203.2	204.47	205.28	203.2	203.44	204.13	204.43	202.8	203.54	203.2	204.74	203.81	203.58	204.41	202.12	202.66	204.14	203.82	202.97	203.36	204.5	203.4	203.54	202.76	204.07	204.02	204.72	203.19	202.73	203.21	202.95	203.55	203.99	204.05	204.32	203.46	203.33	202.89	203.13	203.55	204.29	203.81	203.24	202.56	203.25	204.27	203.05
217.89	217.44	218.56	217.47	217.29	217.79	218.5	218.6	218.13	217.48	217.61	216.27	218.22	217.57	217.72	218.14	218.2	218.4	216.63	218.76	218.04	217.73	217.71	217.37	217.57	217.64	217.47	218.56	217.13	218.22	217.1	216.67	217.94	217.56	218.21	217.49	218.36	218.48	217.23	218.09	217.74	217.86	217.57	219.32	218.79	218.34	217.07	217.27	216.73	218.92
193.75	195.47	194.27	195	194.48	194.38	194.19	194.32	194.99	193.28	193.82	194.15	193.77	194.46	194.73	194.49	193.97	193.38	194.55	194.56	193.2	193.29	193.68	193.68	194.02	194.33	194.97	194.04	194.57	193.57	193.87	193.96	195.64	194.08	194.22	193.73	193.79	193.86	195.52	194.71	194.02	193.27	193.59	194.36	194.63	194.32	193.87	194.9	194.15	193.32
199.93	199.7	198.57	198.88	199.28	198.33	198.46	199.74	199.03	199.47	198.12	200.73	199.58	198.49	197.84	199.29	198.99	199.41	199.94	198.57	199.03	199.8	198.99	198.29	200.52	200.36	200.34	199.17	199.81	199.62	198.96	199.77	199.08	199.83	199.1	198.66	198.65	199.57	198.92	200.7	199.14	199.05	199.48	200.27	200.35	198.9	199.43	199.36	199.97	199.33
194.44	194.93	193.88	194.22	194.11	193.23	193.83	194.92	194.19	194.13	194.2	192.87	194	194.06	193.68	193.55	194.74	193.69	193.64	193.99	194.98	194.18	194.28	194.4	193.7	193.91	194.21	194.34	194.56	194.37	193.91	193.88	193.66	194.83	193.58	195.01	194.89	193.25	193.71	193.96	194.31	194.04	193.95	193.63	193.74	193.86	194.57	194.95	195.41	195.14
205.64	204.31	203.67	205.61	205.01	204.32	205.15	205.51	205.52	204.29	204.4	205.07	204.22	205.01	204.27	205.1	205.53	205.18	203.8	203.99	204.05	204.88	204.41	204.98	203.83	204.74	204.2	204.65	204.88	204.66	204.47	204.24	204.32	205.2	205.05	203.92	204.65	204.49	204.71	205.05	204.44	204.58	205.15	203.55	204.95	205.34	204.69	205.54	203.83	205.8
217.72	217.53	217.52	217.18	218.32	218.85	217.65	216.79	217.63	218.67	217.99	218.16	216.89	217.83	217.16	217.88	216.94	216.82	216.71	219.15	218.05	218.23	218.05	216.88	218.04	217.25	218.08	217.99	218.73	218.67	217.03	219.46	218.02	218.03	218.47	218.02	218.16	217.89	217.77	217.85	216.96	217.1	217.73	217.88	218.11	218.14	218.03	218.06	217.9	218.71
203.47	203.31	202.8	203.01	203.56	202.75	202.67	203.6	204.27	204.53	203.34	203.79	202.87	202.6	203.98	203.75	204.13	203.26	203.45	203.88	203.16	203.53	204.93	202.87	202.58	203.03	203.55	204.25	203.83	202.79	202.92	202.58	203.77	202.83	203.19	202.42	203.19	203.54	202.78	204.33	203.76	202.1	203.17	202.9	203.05	204.26	203.76	204.15	203.62	202.99
202.85	203.4	202.63	202.8	203.22	203.63	203.8	203.84	203.41	202.98	202.92	203.4	202.09	204.16	204.53	202.81	203.91	203.66	203.94	202.63	203.09	203.85	204.11	203.36	202.01	202.93	203.04	204.48	203.14	203.34	204.47	203.39	203.32	203.09	204.5	202.99	203.54	203.21	203.25	203.85	203.32	204.25	202.7	202.1	203.22	203.77	203.25	202.39	203.09	203.26
207.87	207.11	207.11	208.49	207.48	206.87	207.11	208.3	207.88	208.3	208.79	208.22	207.17	206.94	207.94	206.86	207.71	208.34	208.02	208.23	207.91	207.92	207.37	208.84	206.74	208.52	208.68	208.51	208.87	208.37	208.36	208.12	207.49	207.26	208.56	207.94	207.02	207.74	207.49	207.72	207.96	207.82	207.55	208.02	208.85	208.31	207.5	207.6	206.61	208.29
212.16	213.5	212.16	212.81	212.68	212.54	213.21	212.65	211.94	211.33	212.01	213.97	211.77	212.88	212.87	214.56	213.53	212.65	210.72	213.24	213.13	211.9	212.7	211.13	213.04	212.29	212.57	213.11	211.02	212.39	212.48	212.66	212.81	212.61	213.38	212	212.52	211.89	212.38	212.93	212.08	211.44	212.52	212.89	212.82	211.17	211.38	211.59	212.45	213.43
209.89	208.61	208.71	209.73	210.1	209.54	209.54	209.01	209.16	209.95	209.56	209.98	209.08	209.67	209.46	209.45	209.38	209.84	209.19	209.42	209.71	209.1	209.87	208.29	209.92	209.04	211.1	209.34	209.41	209.55	209.58	209.55	208.61	209.57	209.85	209.91	210.41	210.33	209.38	210.2	209.29	209.21	210.71	209.98	210.21	209.42	210.5	209.08	210.13	208.75
209.33	209.12	209.16	209.28	210.7	211.25	209.96	210.31	210.36	209.8	209.19	210.2	209.74	207.85	208.73	210.16	208.76	208.52	209.76	208.99	210.27	209.09	208.95	207.85	209.6	210.76	209.06	208.4	209.28	208.38	209.91	210.12	210.21	209.12	208.97	209.17	208.84	209.35	208.49	210.75	208.32	210.27	208.19	209.69	209.69	209.54	209.32	209.08	209.17	208.84
202.58	202.56	203.35	203.19	202.67	202.99	202.95	203.73	202.83	203.2	203.34	202.88	202.51	203.2	202.75	202.8	203.45	202.93	203.41	203.67	203.34	202.78	204.09	202.7	203.33	202.86	204.09	204.21	203.41	203.41	203.45	202.74	203.16	203.53	202.7	202.57	203.43	202.4	202.8	202.48	203.68	203.88	201.87	204.02	203.34	203.28	202.43	203.89	202.93	203.47
209.57	208.74	209.08	209.23	209.32	208.45	209.56	209.84	209.63	209.27	208.41	209.78	208.89	208.84	210.23	208.36	208.68	209.66	209.17	209.23	210.35	209.71	208.37	209.81	207.86	210.47	210.18	209.58	209.96	208.83	209.74	209	208.94	207.86	208.84	209.27	209.4	210.3	210.55	207.7	208.85	208.92	210.59	209.62	211.06	209.07	209.87	209.59	209.8	208.72
201.39	201.18	200.98	201.1	201.2	202.21	202.31	201.87	200.73	201.48	200.98	200.27	201.22	200.88	201.27	201.77	200.72	201.27	201.55	200.7	201.33	202.3	201.78	201.53	201.52	201.72	201.61	201.43	200.09	201.17	200.1	201.14	199.78	202.43	201.1	200.88	200.23	201.03	200.83	202.11	202.06	200.61	201.2	201.87	200.43	200.9	201.32	201.31	201.75	200.48
210.02	209.84	208.96	208.3	208.64	208.91	210.61	210.52	209.86	209.69	210.68	210.86	209.53	209.76	210.27	209.13	209.84	210.27	209.69	209.25	210.27	209.77	210.53	210.72	209.8	210.47	209.75	209.65	208.78	209.71	208.61	209.38	210.57	209.95	210	208.78	210.77	209.54	209.49	209.59	209.86	208.28	210.18	208.42	209.49	208.43	210.21	210.64	210.08	209.11
199.18	201.07	199.94	200.57	200.11	201.03	199.52	200.87	200.65	200.75	199.39	199.87	200.4	200.78	200.79	200.67	200.22	199.91	199.6	200.61	199.58	200.95	200.92	200.19	201.37	199.44	199.48	199.8	199.58	199.52	200.94	200.49	200.77	201.58	200.2	199.14	200.11	200.76	199.99	199.69	200.47	201.22	200.64	200.82	200.43	200.53	201.07	201.39	200.46	200.22
195	196.58	195.15	195.54	194.65	195.47	194.28	196.16	195.74	195.01	196.02	195.02	194.47	194.61	195.81	195.05	194.05	194.45	195.46	194.86	194.83	194.91	194.19	194.83	194.85	195.58	195.32	195.27	193.91	194.72	195.12	195	195.91	195.09	194.41	194.93	195.26	195.01	195.39	196.4	195.15	195.38	194.59	196.2	195.26	195.16	196.02	195.46	195.1	195.3
207.03	206.9	207.56	207.13	208.1	208.22	207.46	208.55	207.45	207.39	206.98	207.15	208.21	207.45	208.13	208.74	208.28	207.34	207.42	207.73	207.57	207.14	207.6	207.6	208.26	206.45	208.68	207.4	207.84	206.73	207.64	208.48	207.35	208.34	208.01	207.58	208.37	209.21	206.47	206.97	208.14	207.11	208.03	208.28	207.39	208.3	208.54	207.58	207.58	207.27
211.13	212.43	211.52	212.03	212.08	212.45	211.35	211.67	210.97	212.22	210.74	211.07	211.13	212.03	211.55	212.18	212.36	211.84	212.48	212.3	211.26	210.82	211.92	212.19	211.73	210.48	211.48	211.41	212.11	212	211.26	210.85	212.7	210.73	211.29	210.48	212.74	211.13	210.74	212.12	211.78	211.38	212.39	210.79	211.22	212.24	211.7	212.45	210.98	211.75
207.75	208.22	207.77	208.3	210.06	207.92	208.01	207.6	208.21	209.49	208.29	208.66	209	207.72	209	207.93	207.23	209.07	209.3	209.25	208.59	207.75	209.53	208.39	208.61	208.95	208.96	207.6	208.01	208.54	209.46	207.53	209.03	208.36	208.61	209	208.64	208.71	208.85	208.22	208.39	208.47	208.09	208.73	209.63	208.35	208.92	207.71	208.33	207.62
196.24	194.67	194.59	194.66	196.08	195.58	196.16	196.6	194.43	194.58	195.65	195.02	195.1	194.46	194.11	194.25	195.36	196.6	195.35	195.53	194.31	195.37	194.87	195.67	196.11	194.53	194.68	195.8	195.88	195.66	195.05	194.92	195.84	194.77	194.24	195.5	196.19	194.59	196.28	195.18	196.67	194.75	196.36	196.45	195.27	195.72	196.53	195.15	195.6	196.09
206.69	205.12	206.17	206.17	206.05	205.66	206.43	206.27	205.59	206.09	206.28	205.84	205.55	206.42	207.17	206.26	206.15	206.73	206.7	205.02	206	206.57	206.06	206.16	206.72	205.39	206.48	206.47	206.52	207.37	207.24	206.38	205.16	205.98	206.31	205.6	206.8	206.09	205.52	206.3	205.41	206.76	206.67	207.09	207.04	207	206.04	206.7	205.9	206.97
208.4	209.34	209.66	209.35	209.16	208.8	210	208.89	210.25	208.68	208.66	209.24	208.6	209.86	209.8	209	209.28	209.26	211.48	209.27	209.11	209.55	208.19	210.22	208.44	209.61	208.6	210.2	209.17	209.62	209.28	209.78	210.15	210.31	209.64	209.09	209.33	209.84	209.94	209.41	207.7	208.41	209.26	210.35	209.92	209.4	209.8	209.22	209.23	210.14
212.98	213.29	212.91	212.14	213.09	211.92	212.62	213.83	212.64	211.95	212.33	213.23	212.69	212.53	213.07	211.44	212.6	212.59	212.61	212.41	212.16	212.28	212.46	211.83	211.65	211.92	213.01	212.58	213.88	212.63	212.68	212.49	212.01	212.32	212.73	211.85	213.41	212.13	212.45	213.24	211.79	212.79	212.07	212.82	212.71	213.04	212.18	212.82	212.58	211.92
208.21	208.02	207.53	208.89	207.87	208.54	207.7	207.49	208.43	209.39	208.55	209.27	209.17	209.15	208.29	208.92	208.64	209.3	209.35	207.63	208.78	208	208.1	209.19	208.84	208.66	208.74	207.64	208.57	208.18	208.41	208.87	208.78	207.58	208.36	208.87	208.6	208.65	209.03	207.49	208.52	209.28	208.9	207.77	208.53	208.16	207.89	208.2	208.79	209.11
197.88	198.11	197.55	198.32	198.66	198.67	198.54	198.41	198.2	198.48	198.26	199.12	197.76	197.54	197.02	197.78	198.93	197.79	198.49	197.14	198.06	198.2	198.72	197.54	198.49	197.93	197.48	197.93	196.97	198.03	198.47	197.93	198.5	198.55	197.8	196.99	198.73	198.36	197.72	197.32	197.93	198.16	197.46	198.12	199.1	197.26	198.9	198.91	198.16	196.82
208.55	207.96	208.59	208.43	209.16	208.67	209.22	208.96	208.43	208.46	208.63	210.02	207.78	208.53	208.84	209.26	208.3	208.57	208.27	209.85	208.98	208.72	208.77	209.27	209.28	207.86	207.86	208.3	209.51	209.64	208.28	209.5	209.27	209.73	208.63	207.83	208.5	208.81	209.64	208.35	209.38	208.56	210.12	209.11	208.03	208.84	209.08	208.65	208.39	208.76
199.94	201.1	199.53	199.21	199.89	199.53	199.95	199.89	199.81	200.69	198.75	199.67	199.32	200.54	198.97	200.05	199.71	200.28	198.78	199.16	199.36	199.24	198.68	199.36	198.34	197.77	199.26	199.07	199.11	199.01	200.5	199.78	200.02	199.2	198.8	199.79	197.93	200.57	198.36	199.05	198.94	199.54	199.37	199.79	199.33	199.09	199.22	199.66	199.62	198.76
205.12	204.32	203.77	205.15	204.66	204.39	203.79	204.8	205.51	205.09	204.05	204.36	203.7	204.46	205.28	203.77	204.5	203.56	205.15	204.19	204.04	203.91	204.95	205.1	203.88	204.95	203.34	204.64	204.64	204.83	204.75	204.91	204.91	204.07	205.09	203.61	205.43	203.78	203.88	204.82	203.97	203.68	204.85	204.04	204.45	204.42	204.29	204.67	205.59	204.92
212.17	211.23	211.35	211.44	211.56	211.04	212.06	211.21	212.05	212.93	212.09	210.9	211.94	211.58	211.98	212.02	212.14	210.99	211.68	210.89	212.71	212.17	211.19	211.71	212.1	212.1	210.66	211.47	212.67	211.93	211.88	212.02	212.26	211.21	211.74	212.43	210.15	213.08	211.61	211.23	211.62	211.58	211.55	211.48	211.34	211.91	210.86	211.1	210.61	211.86
207.6	209.02	208.3	209.44	208.2	209	208.44	209.67	209.42	208.05	207.8	208.73	208.76	207.93	207.81	208.78	208.4	207.72	209.52	208.75	208.34	208.86	209.65	208.01	209.27	208.53	209.83	209.75	209.2	208.5	209.39	208.68	209.73	208.61	207.65	207.76	209.24	208.28	207.37	209.14	209.11	206.96	207.66	208.2	208.34	208.7	207.66	208.29	209.1	208.13
203.16	202.42	202.58	201.88	202.17	203.25	203.01	202.55	202.9	202.19	200.52	201.31	202.02	203.07	201.98	202.71	202.62	202.55	203.13	201.64	202.37	202.91	203.04	203.84	202.49	202.15	202.06	202.52	204.35	203.13	202.49	202.21	202.06	202.61	201.77	201.78	202.65	203.08	202.53	202.04	202.58	202.66	202.01	202.16	202.8	201.82	203.47	202.5	202.25	202.53
216.6	216.05	216.84	216.8	216.48	217.91	216.83	217.45	216.4	216.39	217.64	216.52	216.43	216.25	217.81	217.22	215.34	217.15	217.89	217.08	216.67	216.93	216.56	215.43	216.14	217.62	216.66	215.77	217.53	216.45	216.74	216.58	217.5	216.58	216.06	216.11	216.67	217.38	216.22	217.11	216.27	216.71	217.8	216.48	217.15	217.44	217.04	216.22	216.11	216.51
211.03	212.41	211.29	211.22	212.07	212.1	211.11	212.01	211	211.66	211.96	211.46	212.95	211.01	212.35	211.68	211.55	211.06	211.96	212.56	210.99	211.93	211.18	211.89	211.19	211.82	211.54	211.82	211.52	210.42	211.89	213.15	211.11	212.39	210.96	211.76	211.4	212.42	211.57	211.27	211.48	210.6	211.11	211.18	212.1	212.54	212.22	211.48	211.29	211.09
208.17	206.14	208.74	208.15	207.47	208.09	208.42	208.68	208.83	208.44	209.08	209.44	208.75	208.35	208.97	207.75	209.16	207.86	207.73	208.55	207.85	209.69	207.6	208.03	209.11	208.76	207.8	208.06	210.04	208.26	208.01	208	207.81	208.14	208.64	208.81	207.82	208.65	206.89	209.5	207.6	207.55	208.83	208.53	208.81	207.3	207.61	207.23	207.97	209.17
213.02	212.73	212.45	212.93	212.26	212.84	212.41	213.24	213.52	212.64	212.61	213.07	213.05	213.33	212.74	213.45	212.95	213.16	213.69	212.14	213.4	213.6	212.79	213.51	214.29	213.35	212.82	214.57	213.89	213.73	212.74	211.7	213.1	213.21	213.26	213.22	212.31	212.96	212.47	212.94	212.48	212.4	212.98	212.84	213.08	213.7	212.9	213.58	214.16	213.52
208.51	209.02	207.87	208.62	208.94	209.62	208.7	208.27	208.91	208.58	209.18	209.75	207.39	208.27	209.53	210.21	209.86	208.89	208.07	210	208.9	208.21	210.07	208.19	209.07	209.59	208.87	208.55	207.3	208.78	208.44	208.05	207.84	209.59	208.98	208.57	208.49	207.73	208.92	207.69	208.3	208.02	208.8	209.7	207.94	208.62	208.03	209.39	208.87	209.13
202.81	205.01	204.11	203	203.92	202.74	201.85	203.41	203.79	202.96	204.49	203.69	202.65	202.37	203.93	202.74	202.82	202.87	205.03	202.98	203.6	202.23	203.66	202.75	204.83	204.41	203.19	203.58	203.45	203.72	202.3	203.4	202.44	203.66	203.44	204.05	203.65	203.02	204.02	203.34	203.14	203.2	202.28	202.7	204.32	203.15	203.75	204.15	202.98	202.91
203.64	203.11	204.58	203.82	203.21	203.18	204	203.83	203.5	202.85	204.16	202.86	202.72	203.3	203.48	202.96	202.95	203.19	203.55	203.15	203.76	202.59	203.32	202.6	204.27	202.99	204.01	203.69	203.36	203.2	203.01	202.16	204.35	202.54	202.87	202.44	203.39	202.59	204.13	203.7	204.05	203.02	203.64	202.53	204.07	202.87	203.04	202.53	203.62	203.28
208.75	207.9	209.36	208.64	208.67	208.56	207.31	207.96	207.92	209.26	208.16	207.8	208.45	209.02	209.52	209.62	208.94	209.15	209.48	207.86	207.93	209.32	208.02	208.45	209.25	208.67	209.89	209.25	207.93	209.5	208.8	208.89	209.02	208.06	207.94	209.38	208.42	208.28	209.17	209.35	208.45	208.87	208.19	208.71	207.94	207.75	208.97	209.2	208.53	208.57
209.63	209.18	210.14	208	209.99	209.33	209.59	209.21	210.59	210.06	207.71	210.35	209.24	209.35	209.78	209.9	209.1	209.33	209.29	209.77	210.23	209.26	209.35	209.16	209	209.32	208.33	209.41	208.18	208.46	209.57	209.93	209.64	209.63	208.4	209.75	209.02	209.83	210.42	209.32	209.24	209.83	209.54	210.23	208.9	208.97	209.77	208.66	209	209.31
199.41	199.11	199.58	199.09	198.89	198.68	198.41	198.16	198.2	199.5	198.12	198.6	198.41	199.06	198.84	197.82	197.92	197.34	198.52	197.85	198.88	199.2	199.87	197.07	198.92	198.45	198.57	199.65	199.94	199.04	198.65	199.06	199.06	198.4	198.69	199.34	198.95	198.35	198.15	197.9	198.22	197.61	198.6	198.66	199	198.98	198.92	198.86	198.16	198.29
209.8	208.3	209.08	209.15	209.39	207.56	209.02	208.82	208.7	209.06	208.42	208.06	209.96	208.76	208.84	209.04	208.72	209.35	209.85	208.75	209.3	208.67	208.56	207.77	208.73	208.3	209.07	209.17	207.98	210.04	209.58	208.15	209.11	209.25	207.93	208.18	208.58	209.65	208.31	209.58	209.78	209.66	209.36	208.78	207.97	208.66	208.93	208.16	208.12	208.55
217.56	217.88	217.68	217.47	217.76	216.99	217.56	216.52	217.34	218.88	218.33	218.14	217.37	217.63	217.37	217.81	218.2	217.04	218.11	217.59	216.74	217.15	217.63	218.16	217.35	216.98	216.86	217.66	218.33	217.16	216.73	217.64	217.19	218.25	218.1	217.45	218.03	218.79	218.34	218.55	217.95	218.38	217.76	216.89	217.65	217.56	218.64	218.27	217.42	217.35
198.21	198.63	198	198.33	197.55	197.65	197.86	197.81	197.68	198.41	197.4	197.41	197.86	196.99	198.05	197.74	198.42	196.74	197.68	197.63	197.37	197.88	198.77	197.65	198.85	197.7	198.36	197.41	197.59	197.76	197.49	197.83	199.07	197.29	198.81	198.15	196.49	196.96	198.85	198.98	198.11	197.91	197.87	198.71	198.35	197.67	196.43	198.66	197.9	198.08
207.7	207.8	208.14	207.31	209.21	207.34	208.11	209.31	206.73	207.25	206.43	207.76	208.71	207.81	207.39	207.94	207.52	207.05	208.54	208.57	208.97	208.76	207.91	208.3	209.15	208.85	207.73	207.88	207.69	207.14	207.3	208.08	207.59	207.32	208.06	207.2	206.88	208.2	207.63	208.2	207.72	208.17	208.64	207.09	207.38	207.5	208.39	208.01	208.09	207.78
198.42	198.57	197.55	198.23	197.65	199.07	198.74	198.98	198.33	197.17	197.98	198.99	197.83	198.42	197.64	197.69	197.67	198.14	197.53	198.63	197.09	198.25	199.15	197.51	196.39	197.47	197.92	198.04	198.26	197.63	198.8	198.76	198.53	198.06	198.42	198.67	198.48	197.49	197.87	197.62	197.6	198.73	197.87	196.69	198.57	197.4	197.24	198.68	197.4	196.95
199.69	199.34	199.94	199.15	198.73	200.03	200.28	197.86	200.52	200.28	199.22	199.01	199.34	199.84	199.32	198.79	198.56	199.69	199.71	198.76	199.08	199.91	198.14	199.49	199.58	199.22	199.51	200.17	199.64	198.96	200.14	198.44	199.79	200.47	198.62	199.77	199.22	200.16	199.45	199.33	199.43	199.44	198.61	199.51	198.6	199.67	199.95	199.84	199.15	199.77
208.19	208.37	208.52	209	210.42	208.08	208.25	208	208.02	208.97	208.42	207.76	209.1	207.44	210.43	208.43	208.82	207.72	208.03	207.93	207.77	209.13	209.11	209.23	207.88	208.35	208.31	209.27	208.41	208.39	208.53	209.15	208.34	208.79	208.68	209.15	208.73	209.32	208.62	208.72	209.5	208.74	208.96	209.9	210.04	207.85	209.46	208.84	207.76	209.57
217.6	217.17	216.37	216.72	217.38	217.12	217.13	217.4	217.58	217.45	216.78	217.69	215.9	216.57	216.24	217.2	217.17	216.78	217.7	215.92	216.42	217.5	217.25	218.06	216.74	217	217.28	217.33	217.17	217.39	216.57	217.26	216.48	217.28	216.51	217.26	217.34	216.27	217.04	216.52	217.04	215.92	216.21	218.19	216.44	218.23	216.78	216.02	216.9	216.82
197.39	198.48	197.66	197.62	197.8	198.16	197.64	199.61	198.9	198.02	198.2	198.24	197.95	197.85	198.14	198.7	197.94	198.36	197.87	197.61	197.32	198.51	197.48	198.94	197.62	198.75	198.57	197.95	199.09	198.89	198.6	196.99	198.17	197.42	198.51	197.21	197.66	197.93	198.86	198.64	198.47	198.63	197.7	198.92	198.21	198.5	196.7	196.21	198.15	197.43
212.26	212.58	212.97	212.75	212.34	210.96	212.89	212.89	211.93	213.34	211.77	212.82	212.87	211.67	213.47	212.62	212.47	212.08	212.7	212.7	212.38	211.76	212.09	212.74	213.12	211.96	212.79	212.57	212.56	212.68	212.8	212.55	212.63	212.38	212.5	213.25	211.56	212.86	212.04	212.81	212.97	211.87	213.25	212.71	212.64	212.79	211.71	211.04	212.63	213.01
204.01	204.05	203.58	204.49	203.71	203.27	204.07	202.59	204.25	204.63	203.01	203.81	202.99	203.5	203.55	203.05	205.16	203.86	203.81	204.16	204.59	204.08	204.83	204.37	203.74	203.24	203.89	203.36	203.88	203.99	203.25	203.26	203.09	203.45	202.28	203.72	202.86	203.15	203.51	203.2	203.43	204	203.94	203.87	204.2	204.45	203.3	203.58	204.41	203.61
210.87	210.75	211.47	212.19	211.75	211.84	212.18	210.54	211.7	211.5	211.87	211.99	211.28	212.04	210.38	210.75	210.9	211.15	212.45	210.18	211.33	212.46	211.18	211.7	211.51	211.54	212.28	211.88	211.37	211.5	212.45	212.15	212.2	212.63	210.13	210.49	211.93	210.07	211.22	211.99	211.54	213.3	210.86	211.46	212.09	213.42	210.91	211.29	211.76	212.01
211.21	210.98	212.42	211.58	210.77	211.95	210.87	211.17	211.21	211.01	211.1	212	211.27	210.57	212.18	212.03	211.38	212.17	210.73	212.32	210.33	211.27	212.17	212.09	213.13	211.64	211.42	211.64	211.19	212.65	210.81	211.4	211.74	211.77	211.89	211.69	211.94	212.86	211.56	212.22	211.28	210.62	211.41	211.73	212.4	211.19	211.55	211.12	211.98	211.92
207.2	206.3	206.77	207.69	207.39	207.33	207.93	208.88	208.41	207.1	207.15	207.75	207.68	207.21	207.99	208.7	208.08	207.2	208.66	207.91	207.9	208.96	208.43	207.66	207.49	207.38	207.21	207.26	208.34	207.54	208.91	207.23	208.41	208.11	208.14	207.12	207.09	207.58	207.88	207.42	208.21	207.53	207.03	207.67	207.83	207.9	209.09	207.82	206.97	207.67
203.43	203.71	203.72	203.66	204.14	204.39	203.45	204.19	204.25	204.34	203.22	203.74	203.86	203.12	203.74	204.63	204.23	205.03	203.71	203.57	203.97	203.56	204.4	204.47	204.07	205.17	204.26	204.59	204.6	203.87	204.45	204.23	204.01	204.03	203.74	204.65	204.22	203.61	204.7	204.28	203.69	205.23	203.45	203.12	202.85	203.01	204.14	204.39	204.34	204.26
200.55	199.9	199.98	201.36	200.45	199.82	200.97	200.23	198.74	200.8	201.7	201.52	200.7	199.94	200.94	199.93	200.21	200.86	199.22	198.97	200.39	200.46	201.7	200.87	200.21	200.59	199.55	200.6	200.97	200.41	201.23	200.26	200.39	200.21	200.11	199.76	201.94	199.73	200.85	200	200.51	199.73	201.4	200.32	199.93	200.96	201.25	199.23	200.67	200.48
208.01	207.67	207.45	206.65	208.29	208.08	208.58	207.43	208.71	207.82	208.03	206.92	207.44	208.22	207.15	207.29	208.56	207.65	208.03	207.46	207.63	208.34	208.68	207.81	208.66	207.77	207.69	207.27	208.06	209.03	206.72	207.32	207.38	208.58	208.95	207.93	207.23	207.36	205.82	208.02	208.89	208.03	208.55	208.93	207.62	206.96	207.36	207.64	207.06	208.69
209.8	209.29	209.15	209.16	208.08	208.66	208.18	208.61	208.92	208.48	209.2	208.81	208.14	209.44	209.63	208.26	208.13	208.55	209.19	208.6	207.69	209.21	208.59	208.9	209.55	209.31	207.86	207.65	209.6	208.89	208.55	207.95	208.65	209.25	208.78	207.86	208.69	208.41	208.6	209.1	208.47	209.28	208.31	209.66	210.64	208.57	207.85	208.14	210	209.1
204.31	202.87	204.37	204.61	203.07	203.17	203.01	203.76	204.99	203.01	202.61	203.56	203.09	203.61	203.4	203.4	203.89	204.26	203.55	202.86	203.78	204.82	203.47	203.57	204.85	203.84	204.71	203.26	204.33	202.89	202.75	203.86	204.55	204	203.07	204.5	203.13	203.05	204.27	202.93	202.45	203.71	202.87	203.63	203.55	204.08	203.64	203.94	202.37	203.9
198.3	198.86	197.22	198.08	198.19	198.33	197.7	200.05	196.45	198.18	198.65	196.45	197.78	196.78	198.21	198.62	197.37	197.74	197.99	199.02	197.38	198.08	195.69	197.64	197.35	198.16	197.7	196.32	196.49	198.55	197.9	198.37	197.78	198.59	198.11	199.66	198.14	199.95	198.1	199.31	198.15	198.25	198.21	198.12	198.34	197.07	197.38	197.41	197.21	197.92
208.4	207.39	207.26	207.87	208.29	208.04	207.9	206.85	207.79	208.97	207.83	208.33	209.12	208.28	208	208.2	207.23	207.39	208.15	208.43	207.79	208.23	206.61	207.86	207.75	207.28	207.39	207.52	207.22	207.39	207.9	206.47	208.07	207.39	208.75	208.15	208.35	208.08	207.37	207.96	208.31	207.58	207.89	207.89	209.14	207.16	207.07	207.74	209.37	207.3
211.63	211.71	212.11	210.91	211.71	210.86	211.33	211.08	212.95	213.05	211.01	210.23	210.88	211.83	212.14	212.64	210.47	212.87	212.5	211.41	209.86	211.4	212.18	212.02	212.04	211.79	211.39	211.5	211.19	212.29	211.87	211.27	211.79	211.96	211.05	210.46	211.67	211.4	212.16	210.31	211.16	212.31	211.62	210.86	209.93	211.75	212.03	210.68	211.2	212.07
209.01	209.23	208.44	208.66	208.42	207.89	208.19	209.22	207.71	207.99	209.07	209.63	208.42	207.08	208.1	208.39	208.28	209.12	209.9	209.85	208.12	209.5	208.22	208.93	208.69	209.16	208.62	209.05	209.02	208.54	209.02	208.87	209.16	209.46	209.28	208.5	209.16	207.7	207.91	208.42	209.19	208.54	208.74	208.84	208.09	208.48	209.35	209.38	208.05	208.38
207.9	208.29	209.8	209.05	208.48	209.09	209.29	207.92	209.27	209.1	208.57	208.45	208.59	208.74	208.38	208.57	208.63	208.13	209.08	208	208.52	209.31	209.14	208.61	208.49	208.77	209	209.42	209.71	207.84	208.75	208.95	208.57	209.06	208.79	209.14	208.24	208.53	208.85	208.78	208.15	208.51	208.69	208.84	207.79	208.59	208.81	209.12	208.13	209.56
207.94	206.57	206.03	207.49	207.09	207.9	207.4	208.23	207.57	207.46	207.31	208.7	206.03	207.57	207.48	208.11	207.83	207.92	208.62	208.13	207.07	207.62	207.89	207.25	206.82	208.05	206.6	208.12	206.8	207.7	206.97	207.31	208.36	208.92	206.6	208.22	207.47	206.23	207.84	206.73	207.86	207.61	207.97	206.57	207.46	207.91	207.18	206.96	207.6	208.21
217.63	217.15	217.94	216.39	215.69	217.44	217.56	217.21	216.73	217.67	216.93	217.35	216.66	217.05	217.98	216.79	216.94	217.07	216.35	216.98	217.04	216.9	216.91	216.59	216.37	218.06	216.82	216.41	216.06	217.08	217.11	217.4	216.4	216.98	217.04	217.87	217.32	216.79	217.63	214.95	216.91	216.68	216.34	216.58	217.52	217.54	217.17	218.53	217	216.59
212.1	211.48	212.87	212.52	212.49	212.29	211.45	211.97	212.84	212.95	212.87	211.99	212.3	212.34	212.43	211.79	211.67	212.54	211.93	213.06	212.81	213.41	212.79	212.4	213.32	213.48	212.47	212.33	212.38	212.66	212.6	212.16	211.89	212.75	212.38	211.96	212.51	212.51	211.72	212.48	212.71	212.37	212.26	211.77	212.98	212.44	211.84	212.16	211.25	212.81
198.82	199.86	198.46	199.62	198.59	198.86	199.76	199.8	200.45	198.75	199.24	198.06	200.04	200.06	198.67	199.42	198.86	199.45	199.31	199.31	199.32	198.44	198.41	199.14	199.62	198.88	199.99	199.46	198.93	200.3	199.58	200.01	199.61	201.18	199.92	199.6	199.59	200.64	198.89	199.19	199.61	199.83	200.43	199.9	199.47	199.7	200.06	199.51	198.98	198.61
211.19	211.92	211.18	210.78	211.51	212.03	210.79	211.08	211.62	211.99	210.23	212.12	211.19	211.24	212.48	212.19	211.27	213.3	213.19	210.32	211.53	212.21	210.84	211.26	210.96	211	211.77	211.59	212.04	212.09	211.34	212.32	211.48	212.36	211.12	211.67	211.77	212.59	211.69	211.22	210.64	210.78	210.99	211.14	211.07	212.35	210.37	210.9	211.65	212.26
217.59	217.58	217.07	216.18	216.55	216.9	217.01	216.89	217.49	215.63	217.73	217.56	216.7	217.31	215.84	217.27	217.58	216.2	217.49	216.45	216.01	215.87	217.21	217.26	216.97	217.48	217.04	216.6	216.7	216.94	216.59	217.51	216.81	216.87	217.49	217.38	217.15	216.34	216.22	216.9	216.54	216.9	215.48	216.55	217.62	217.57	217.11	216.31	217.31	217.88
202.87	201.88	202.73	202.45	202.76	203.18	202.28	202.16	201.52	202.74	202.86	203.01	202.73	200.84	202.32	202.61	201.83	201.36	203.08	202.67	202.75	201.92	203.08	202.82	201.92	203.16	202.77	203.15	203.14	202.19	201.58	202.41	203.21	202.02	203.06	202.34	201.49	202.45	201.83	202.51	201.26	201.95	202.3	202.12	201.99	203.09	202.31	202.74	202.92	202.73
202.25	202.53	202.72	203.09	202.53	202.49	202.81	203.16	201.81	203.55	202.89	203.19	202.11	201.98	202.66	202.07	204.73	203.29	202.54	202.84	202.5	203.06	201.82	202.63	203.34	203.21	202.99	203.46	201.68	203.23	204.24	201.8	202.56	201.43	202.46	202.21	202.62	202.66	203.28	202.64	202.16	203.85	201.54	204.73	203.06	202.09	202.93	201.25	202.83	201.67
211.71	212.67	210.97	210.76	210.73	211.96	211.09	212.21	212.07	211.6	211.02	212.08	210.76	211.66	212.12	211.81	211.83	211.43	211.33	211.79	212.09	211.02	210.3	212.04	210.87	212.28	211.26	212.67	211.49	211.15	210.83	211.16	210.81	211.92	211.44	210.95	212.09	211.32	211.33	209.91	211.21	213.41	211.52	211	211.83	210.57	212.06	210.92	211.19	211.9
195.29	195.06	196	194.6	195.1	196.74	194.18	195.78	195.23	195.65	194.85	196.03	195.79	195.25	195.52	194.86	194.47	195.64	195.33	195.86	195.36	195.48	195.29	194.43	194.8	194.39	194.35	194.49	195.26	195.03	195.28	195.81	195.69	194.77	195.22	195.33	196.48	197.1	193.83	195.6	195.38	195.47	195.19	194.87	195.94	194.92	196.03	195.38	195.92	195.43
203.82	203.62	203.05	203.97	204.08	204.35	203.38	203.74	204.15	204.01	203.35	203.34	202.63	203.05	202.41	203.31	203.26	203.85	204	204.17	203.31	203.15	204.16	203.72	202.66	203.54	204.12	203.9	203.63	204.56	203.24	205.3	204.14	203.13	203.53	202.88	202.89	202.76	204.73	203.65	204.22	204.35	204.37	202.48	203.31	202.45	203.5	203.79	204.86	204.45
206.82	206.65	205.83	206.68	206.47	205.87	206.43	205.96	206.42	205.83	206.04	206.11	205.83	205.88	205.83	205.92	206.68	206.19	207.05	206.54	208.19	206.27	206.11	206.68	206.73	205.65	206.19	205.68	205.69	206.36	207.36	206.27	205.78	205.76	206.32	206.41	206.75	205.2	205.26	205.65	206.61	206.37	206.06	205.02	207.76	206.07	205.97	205.55	206.62	206.2
208.33	209.92	208.65	209.76	209	209.77	208.59	209.89	209.49	209.69	209.24	209.48	209.63	209.27	209.03	209.6	209.27	209.01	209.38	209.08	210.34	209.78	209.17	208.91	209.7	210.01	210.23	209.9	208.64	209.92	209.12	209.1	208.82	209.06	208.52	209.16	209.1	207.62	209.71	209.95	209.73	209.25	209.32	209.01	209.26	208.81	209.6	209.57	209.28	210.19
210.6	210	208.48	208.84	209.45	209.44	209.47	209.17	209.43	209.49	209.73	209.23	208.98	209.93	210.21	209.22	209.48	209.54	210.04	208.66	209.54	209.88	210.23	209.42	209.59	209.74	209.22	208.34	210.03	209.62	208.67	210.08	208.91	208.59	210.15	210.04	209.89	208.15	209.04	208.13	210.67	210.32	209.54	209.37	209.44	210.04	208.77	210.03	211.57	209.27
207.63	208.92	208.18	207.76	208.46	208.06	207.73	208.59	207.74	207.98	207.9	207.62	207	207.14	207.48	208.28	208.06	208.86	207.63	207.65	208.03	207.26	207.94	207.68	208.06	208.33	207.84	208.77	208.13	209.43	207.94	209.01	208	208.17	207.9	206.85	208.88	208.13	209.06	208.3	207.88	207.71	208.06	207.2	207.53	207.43	207.16	206.87	206.99	207.67
208.5	207.52	207.25	206.62	207.74	209.26	207.66	207.66	207.06	207.41	207.56	207.93	207.42	207.64	207.85	207.79	207.9	208.23	208.39	207.37	207.18	207.34	207.75	207.07	207.07	207.2	207.62	207.65	207.76	208.25	207.52	207.54	207.72	207	206.41	208.15	208.45	206.54	207.15	208.22	206.86	207.7	207.81	207.47	208.03	207.25	207.9	205.86	207.41	206.97
217.81	217.05	217.03	217.49	216.64	217.2	217.37	216.46	216.69	216.66	217	216.68	216.08	217.99	217.58	216.26	217.64	217.36	217.47	216.44	217.6	217.16	216.1	216.17	216.97	216.89	216.76	217.28	217.23	215.4	216.48	217.52	216.7	216.45	216.23	216.64	217.25	216.88	216.46	218.23	216.67	216.59	217.23	216.67	217.25	216.97	216.1	217.42	217.67	217.12
211.71	212.55	211.67	211.44	212.47	210.22	212.73	212.54	211.72	211.95	211.03	212.53	210.67	210.68	212.24	212.74	212.22	212.15	210.48	212.51	211.59	213.95	213.52	212.23	211.76	212.07	210.27	211.7	211.23	212.44	212.13	211.75	210.71	212.38	211.41	212.33	212.15	211.13	212.41	211.18	212.51	211.94	211.02	212.37	211.49	211.05	210.85	210.58	211.76	211.85
207.76	208.26	208.85	208.74	208.55	209.24	209.75	208.83	208.46	209.52	207.39	209.04	207.7	208.92	209.71	208.15	208.76	208.61	208.33	208.39	207.76	207.45	208.1	207.51	208.47	207.76	208.38	207.56	208.31	209.67	208.47	209.03	208.75	207.05	208.77	208.82	208.85	208.97	207.68	207.89	208.08	208.01	207.89	208.02	208.53	207.83	209.84	208.28	208.16	208.52
207.67	207.68	209.33	209.76	208.63	209.08	209.59	209.34	207.8	209.39	209.31	209.41	209.37	209.01	209.08	208.14	208.47	209.01	207.98	209.42	209.43	208.33	210.52	208.94	208.68	208.83	208.99	208.82	208.51	208.63	207.84	208.26	208.74	209.37	208	208.82	208.68	208.52	208.33	208.45	208.09	208.7	208.25	209.05	209.24	208.74	207.71	209.11	208.81	209.6
201.78	201.56	201.17	201.6	202.15	200.99	201.3	201.06	201.15	199.51	202.07	201.4	200.99	201.34	201.06	199.68	200.67	201.47	201.75	201.18	200.27	200.9	200.3	200.25	201.13	201.42	202.09	201.1	200.95	200.31	201.67	201.32	201.86	201.49	200.97	200.99	201.85	201.1	200.97	200.98	200.81	201.68	200.88	201.89	201.49	202.53	201.31	201.72	200.85	201.91
205.38	205.27	204.92	203.96	204.78	205.71	205.51	204.43	204.52	204.67	205.11	204.53	204.2	204.27	205.01	204.58	204.04	203.49	204.4	204.66	204.79	205.28	205.33	204.55	205.6	203.56	204.48	205.3	205.89	204.15	204.6	203.95	205.37	204.91	204.4	204.94	204.81	205.33	204.96	205.43	205	204.89	205.4	203.72	205.73	205	203.56	204.37	205.52	204.68
209.96	209.28	209.55	209.34	208.56	210.18	209.52	210.32	210.13	208.48	209.89	209.87	209.24	209.17	209.88	209.47	210.32	208.72	210.08	210.32	209.67	209.29	208.46	208.71	210.08	209.99	210.23	209.61	210.32	209.16	210.43	209.86	210.07	208.94	209.4	209.1	209.49	209.55	209.13	208.82	208.79	210.04	209.85	209.25	210.14	208.09	209.23	208.74	209.87	209.51
193.83	194.33	194.63	193.47	193.73	193.74	192.9	194	194.29	195.29	193.63	193.72	194.19	195.08	193.89	193.93	193.75	193.72	193.53	193.37	192.96	193.33	193.35	195.17	194.74	194.6	194.54	194.22	193.67	194.15	193.62	194.05	194.14	194.06	193.99	194.62	194.08	194.09	193.94	193.8	193.68	193.82	193.55	194.21	193.97	194.12	195.53	193.15	195.38	194.18
203.3	204.19	203.7	203.69	204.34	203.57	203.76	204.79	202.9	203.54	204.01	203.12	204.32	205.16	204.17	203.32	203.53	205.17	204.56	204.54	203.8	203.18	203.6	203.31	203.27	204.71	204.3	204.58	203.05	204.35	204.23	203.85	203.64	203.98	204.19	203.5	204.37	203.79	205.46	203.42	203.42	203.47	203.54	203.04	203.37	204.96	204.13	203.84	203.95	203.1
204.61	204.77	204.84	205.97	203.31	205.28	204.23	205.84	203.98	204.9	205.22	204.58	204.9	204.96	205.4	204.79	204.71	203.07	204.71	204.92	205.51	206.21	205.47	204.33	204.94	205.96	205.21	205.19	205.43	204.86	204.64	205.17	204.78	203.54	204.65	203.58	205.43	204.73	204.46	204.89	204.36	204.27	205.05	205.39	204.81	205.31	204.9	204.76	204.47	204.1
201.24	199.74	199.93	199.59	199.75	199.52	198.91	199.94	199.54	198.72	200.5	200.49	200.04	199.95	199.67	199.79	199.21	199.85	200.05	200.34	199.56	200.04	200.39	198.96	200.08	199.71	200.78	199.21	199.46	199.8	200.06	199.82	199.69	200.41	200.66	200.54	200.1	199.76	200.31	199.15	199.79	200.89	199.43	200.73	199.53	199.61	199.03	200	200.14	200.62
208.56	210.1	209.29	209.07	210.3	209.65	210.66	208.69	210.13	210.48	209.53	210.28	209.57	209.74	209.22	209.86	209.4	209.6	208.92	210.16	209.25	209.37	209.47	210.14	208.86	209.59	208.98	211.08	209.11	210.72	210.33	209.97	209.11	208.75	209.88	209.05	209.01	210.17	210.48	209.21	210.26	210.07	210.23	208.65	209.62	210.33	209.17	210.23	208.51	211.08
195.71	194.27	195.5	195.18	195.19	194.99	194.69	194.77	196.34	195.4	196.34	195.47	194.62	195.68	195.29	194.28	195.09	194.32	195.07	195.15	195.61	195.16	195.21	196.19	194.45	195.51	195.21	195.58	195.8	196.23	195.86	195.19	195	195.26	195	193.88	194.97	194.88	194.43	196.12	195.43	194.88	194.29	194.74	195.86	195.43	194.68	195.59	195.37	195.72
206.03	207.8	207.75	206.73	207.45	207.52	207.88	207.46	208.61	207.14	208.74	207.88	207.39	208.3	207.8	207.65	208.73	207.59	207.68	208.74	207.83	207.02	208.49	208.93	208.82	207.32	207.21	207.41	207.71	207.94	209.18	207.53	207.22	208.75	208.01	207.9	206.79	207.11	207.87	207.62	207.7	206.74	207.68	208.7	208.58	207.16	208.07	207.09	208.73	207.22
194.18	192.97	194.07	194.02	194.35	193.38	194.12	194.75	194.55	193.79	194.61	195.22	195.05	193.69	194.74	194.42	194.33	194.57	194.75	193.72	195.01	193.82	194.96	193.79	194.07	193.65	193.78	195.6	194.08	194.82	194.15	194.86	194.96	195.12	193.8	194.37	193.41	193.82	193.67	194.15	193.9	193.8	194.92	193.8	194.53	194.26	194.09	192.66	194.71	193.78
199.64	199.7	199.29	199.52	199.55	198.87	199.35	199.33	199.77	200.32	199.81	200.23	200.4	199.63	200.45	199.2	200.21	199.75	198.56	199.31	199.8	198.69	199.95	199.4	199.16	199.79	200.22	200.41	198.24	199.56	198.94	199.85	199.16	198.95	199.42	201.11	199.7	199.79	200.19	200.25	198.92	200.12	198.94	199.42	199.53	199.76	199.6	199.72	200.48	200.45
212.73	213.51	212.44	213.22	212.2	212.34	212.31	213.34	211.56	213.3	212.89	212.15	212.32	213.15	213.17	212.74	212.69	211.7	212.53	211.92	212.95	211.9	212.28	212.34	213.08	212.72	213.33	212.12	211.94	213.39	212.68	212.15	212.68	212.29	211.93	212.52	212.03	212.19	212.71	212.8	211.78	211.85	213.05	212.73	213.31	212.98	211.98	212.65	212.26	212.47
209.33	207.97	209.44	209.41	208.12	209.91	207.39	208.23	207.97	208.18	208.38	209.27	208.96	209.11	210.21	208.7	208.49	208.17	208.66	208.99	208.78	208.83	209.08	209.81	209.18	209.29	208.42	209.46	208.19	208.31	208.14	208.17	208.64	207.81	208.98	208.73	209.1	208.2	209.84	209.33	208.59	208.16	208.93	209.08	209.81	210.1	207.88	208.77	209.51	208.65
204.98	204.15	205.7	204.17	203.6	203.3	204.28	204.5	204.73	204.93	205.26	205.51	204.72	204.9	204.77	203.7	204.95	204.48	204.75	205.04	204.76	204.91	204.54	204.13	205.05	203.69	205.03	204.34	203.97	204.06	204.96	203.98	204.87	204.16	203.93	205.2	205.85	204.41	204.69	204.79	204.7	203.29	206.12	204.79	204.05	204.61	204.46	204.74	203.75	205.48
204.31	204.58	204.31	204.44	203.77	205.6	204.61	204.57	203.36	203.66	206.43	203.97	205.52	205.72	205	204.4	204.72	204.33	204.98	204.08	204.86	204.25	203.75	204.4	204.55	204	204.85	204.69	204.95	206.2	205.92	205.15	204.47	205.07	204.83	206.05	204.36	204.52	204.44	204.18	204.96	205.7	205.25	205.28	205.07	204.98	205.54	204.34	205.88	204.71
205.42	203.32	205.87	205.65	206.19	204.21	205.14	204.43	204.68	205.39	205.3	204.32	204.13	204.53	204.39	206.04	205.28	204.81	204.01	204.71	205.43	203.53	204.9	204.71	205.41	204.74	203.92	204.82	204.36	204.77	204.84	204.68	204.93	204.23	204.69	204.5	204.28	203.52	204.74	205.04	205.16	205	205.87	205.93	204.47	204.5	203.63	204.45	204.29	205.41
203.21	203.05	201.63	202.64	202.36	203.66	202.06	202.64	202.14	202.5	202.37	201.6	201.37	200.82	202.79	202.31	202.75	203.24	202.71	202.33	201.79	203.11	202.97	202	203.2	202.24	201.88	202	202.84	202.73	203.09	202.67	202.36	201.66	202.15	202.34	201.9	201.81	202.97	202.99	201.48	202.68	203.12	203.25	202.24	203.15	202	203.03	203.91	203.51
205.51	204.33	204.03	205.29	205.07	204.04	203.97	203.69	203.67	205.04	204.44	204.75	205.44	204.41	205.27	204.99	203.7	205.62	205.04	205.27	204.37	204.83	204.81	204.85	205.26	204.69	204.62	204.99	205.25	204.89	204.12	205.63	205.02	205.01	204.56	203.45	205.33	204.35	204.2	206.13	204.72	205.96	204.65	205.47	204.68	205.13	204.07	203.49	205.55	204.42
209.56	207.78	208.93	209.54	208.74	209.03	208.94	207.88	208.35	207.79	207.88	208.39	208.9	208.52	208.49	207.58	208.09	208.33	208.57	208.63	207.49	208.51	208.21	208.72	208.41	208.83	208.34	207.84	206.72	208.95	208.22	208.78	208.25	207.89	207.79	208.08	208.82	208.79	208.92	207.93	208.51	208.96	208.39	209.19	209.35	207.17	206.48	208.35	208.15	208.35
213.59	213.62	214.93	214.42	213.97	213.06	213.67	213.99	213.17	213.73	213.72	214.54	213.94	215.22	214.75	214.52	213.27	213.78	214.07	212.32	213.61	214.33	213.04	214.71	213.93	214.49	213.83	213.06	214.05	214.33	215.01	213.69	213.72	214.15	214.15	214.77	213.17	214.18	215.33	212.93	214.67	214.86	213.29	213.74	214.18	213.2	214.19	213.06	214.03	214.05
205.13	203.09	204.53	204.75	203.54	203.52	203.77	203.85	204.26	203.33	204.23	203.43	204.6	204.68	203.92	203.83	203.53	203.5	204.87	204.06	203.53	204.74	204.18	203.44	204.57	204.39	205.04	204.5	203.52	205.11	203.89	205.23	204.32	203.74	203.49	204.11	204.4	204.24	202.87	204.07	204.05	205.17	204.96	204.19	203.75	204.67	204.37	204.59	204.69	205.16
207.58	207.98	207.47	207.89	207.64	207.29	207.65	209.13	207.96	208.07	208.01	207.77	208.35	206.95	208	208.38	207.25	207.8	208.85	207.71	207.06	206.57	208.72	207.66	207.74	208.62	207.16	207.06	208.23	207.7	208.24	207.64	208.21	207.19	208.77	207.76	208.36	208.56	207.15	207.59	207.86	209	208.05	206.86	207.95	207.6	208.37	207.02	207.49	208.08
204.53	203.65	204.15	202.67	203.32	203.09	202.7	203.78	202.43	202.75	203.07	203.88	201.84	203.74	202.45	202.5	203.35	203.28	203.6	202.77	202.75	202.99	202.8	202.7	202.99	203.99	203.52	202.12	203.26	203.58	203.35	202.47	201.42	202.99	202.05	203.8	203.96	203.02	202.85	204.17	202.97	201.51	202.49	203.84	203.49	203.12	203.35	203.4	202.77	202.98
204.53	205.38	204.44	204.62	204.74	204.31	205.85	205.2	204.46	203.29	204.38	205	204.61	204.52	203.68	204.41	204.4	204.04	205.11	205.18	203.6	204.22	204.63	204.43	203.73	204.71	205.02	204.28	205.04	205.25	204.67	203.43	204.37	204.14	205.37	204.66	205.35	204.17	205.26	205.16	205.55	205.19	204.47	205.46	204.85	203.93	205.07	204.88	204.68	205.74
198.29	197.98	198.53	197.54	197.56	197.89	198.04	198.64	198.67	198.12	198.34	199.02	198.81	199.35	198.32	198.74	197.77	198.64	198.16	198.42	199.1	197.7	197.35	198.91	198.06	198.45	197.5	197.03	197.8	198.31	198.63	197.99	198.31	198.52	197.88	197.19	197.61	198.01	198.04	197.01	197.44	198.59	198.79	198.24	197.28	199.14	198.12	197.67	197.62	197.01
204.01	204.74	203.99	205.49	203.8	205.83	204.69	204.57	203.82	204.29	204.65	205.7	203.75	204.54	205	204.59	205.01	204.12	204.44	205.78	204.64	205.7	205.57	204.3	203.49	204.64	203.25	204.78	204.96	204.91	204.36	205.75	205.2	204.89	204.44	203.93	204.01	204.74	204.05	204.98	204.92	204.98	205.02	205.01	205.21	205.79	204.39	205.19	206.19	204.62
217.33	217.86	216.44	217.09	218.24	217.38	217.48	216.05	217.54	217.4	217.63	216.79	217.44	216.81	218.27	216.89	217.18	216.36	216.73	217.27	215.94	216.2	217.47	216.73	216.54	217.39	216.47	216.55	216.72	217.79	217.35	217.05	216.82	216.55	217.29	216.73	217.23	217.8	217.32	217.08	217.14	217.73	217.68	217.97	216.86	216.37	217.23	216.12	216.92	217.92
211.32	213.65	212.42	211.96	212.82	212.88	213.31	213.63	212.36	213.61	213.28	212.73	212.98	213.19	213.04	212.97	213.13	213	212.09	212.95	212.28	212.55	213.16	212.55	214.46	212.9	213.38	212.9	213.52	214	213.43	212.76	213.29	213.06	212.95	213.36	212.26	212.97	214.3	213.84	212.43	212.8	213.37	212.36	212.88	212.09	212.49	212.87	213.29	213.44
199.42	199.22	199.7	199.17	198.7	200.18	198.68	199.63	199.16	199.72	199.54	198.12	199.25	199.16	199.59	199.6	199.48	198.27	199.41	199.16	198.23	199.17	199.66	199.38	199.59	199.84	200.22	199.62	200.39	199.64	198.33	198.84	199.62	199.68	199.75	199.99	199.08	199.65	199.95	199.61	198.99	199.3	199.8	199.37	198.79	199.63	199.27	198.9	199.23	199.72
209.68	207.95	209.04	208.48	208.64	208.82	208.18	208.87	209.62	208.17	208.98	209.84	209.39	207.27	209.59	208.86	208.71	209.13	207.96	207.64	208.03	208.67	208.28	208.37	209.88	209.07	208.98	208.85	209.19	209.06	208.46	208.78	208.24	208.6	207.6	209.3	208.11	208.91	207.96	210.24	209.45	208.46	208.75	209.39	207.07	207.99	209.61	208.38	207.39	208.05
217.19	217.42	216.95	216.83	217.82	218.19	216.76	216.56	217.13	218.26	216.54	217.7	217.71	216.42	216.81	217.55	216.9	215.75	217.55	217.28	216.82	217.52	217.68	216.73	216.87	216.96	216.99	216.72	217.1	216.98	217.55	217.33	216.76	216.8	216.74	217	216.49	217.87	216.73	216.33	217.93	218.26	217.31	216.74	217.23	217.17	216.39	215.68	217.04	217.35
217.81	217.29	216.98	218.49	217.41	217.96	217.04	218.9	219.18	217.69	217.68	217.57	218.03	218.55	217.95	218.14	217.75	217.73	217.95	218.02	217.16	217.38	216.81	218.08	217.65	218.55	218	218.61	218.22	217.57	217.4	217.7	218.38	217.58	217.58	217.75	217.4	217.69	217.2	217.37	217.41	217.1	216.44	218.1	217.21	217.5	218.27	218.36	219.33	218.53
195.38	194.3	196.5	195.96	195.37	194.17	195.52	195.49	194.87	195.05	196.33	195.47	195.07	194.3	195.51	194.99	195.78	194.26	195.7	195.44	194.87	195.72	195.2	195.68	195.87	195.3	195.44	194.96	194.19	196.35	194.81	194.83	194.04	194.89	195.07	194.8	195.84	195.67	195.45	195.76	194.97	195.65	196.71	196.66	195.66	194.28	195.83	195.31	195.66	195.58
198.99	199.09	198.45	197.81	198.68	199.22	197.35	198	198.66	199.68	198.5	198.86	197.62	198.72	198.2	198.63	198.82	197.48	199.57	198.18	198.38	198.88	199.72	198.24	198.99	198.08	198.23	198.09	198.85	197.8	198.89	197.95	198.21	197.2	199.35	199.09	198.44	199.41	197.27	198.53	198.15	198.74	199.17	199.77	199.33	198.13	197.93	197.74	199.35	198.49
198.31	198.63	197.51	198.3	197.84	198.02	197.54	197.11	198.76	197.18	198.51	198.35	198.22	197.5	196.45	197.27	198.87	198.19	198.29	197.36	198.83	198.21	198.14	198.4	197.21	197.99	198.69	197.73	198.28	198.34	198.24	197.59	198	198.22	199.11	197.82	199	196.77	198.16	197.69	196.97	198.01	197.91	197.37	198.97	197.49	197.61	199.25	197.73	198.89
194.42	194.82	194.41	195.2	195.12	194.5	194.28	194.11	193.67	193.45	194.47	193.76	194.58	194.04	193.48	195.66	193.79	194.26	194.28	194	193.69	193.09	194.23	192.74	193.37	195.3	194.39	194.16	193.97	194.86	194.88	193.87	193.36	195.96	195.18	193.38	193.96	194.1	194.8	193.9	193.22	194.05	194.78	193.31	195.03	194.44	194.51	194.56	195.71	194.67
208.78	207.39	207.64	208.25	206.93	207.49	207.53	206.91	207.68	209.07	208.71	208.39	207.92	206.85	209.14	208.64	207.94	208.46	207	208.5	207.44	209.15	208.19	207.89	208.51	208	207.93	206.23	207.67	206.56	207.46	207.8	208.71	207.14	208.39	207.7	207.19	208.75	207.37	207.49	207.03	209.22	207.79	207.94	208.12	208.06	207.1	208.22	207.62	208.57
201.78	202.43	201.31	202.16	200.25	200.86	201.52	200.93	200.12	201.4	201.4	201.77	201	201.7	200.52	201.78	201.56	201.51	202.21	201.66	201.27	200.78	200.4	201.68	202.18	200.68	200.83	201.21	201.16	201.49	201.15	199.91	201.23	200.75	200.37	200.98	200.07	201.89	201.92	201.41	200.94	200.67	201.28	201.04	201.75	201.65	201.4	201.44	202.19	201.45
209.63	208.79	208.13	208.21	208.28	209.13	207.96	209.08	208.47	208.91	208.5	208.88	208.51	208.05	209.05	209.23	208.46	209.43	208.34	210.13	208.35	209.67	208.56	208.15	208.27	209.48	209.34	209.21	208.82	209.34	208.87	208.67	208.36	209.66	208.31	208.93	208.24	209.24	207.94	208.85	208.95	208.74	208.47	208.55	207.68	209.4	209.56	208.77	207.7	210.12
200	199.74	201.35	199.94	199.3	200.12	200.26	200.33	199.63	200.1	199.17	200.13	199.88	199.32	200.11	199.83	200.66	198.72	199.7	200.42	200.26	200.8	199.93	200.66	200.44	199.57	200.33	200.25	201.08	198.94	200.22	198.79	201.04	200.21	199.06	199.8	200.32	200.41	201	199.21	199.82	200.4	200.74	200.23	199.72	199.97	200.07	199.21	199.29	199.59
207.02	208.32	208.42	208.34	207.46	208.6	208.23	206.61	207.77	208.04	207.1	207.84	208.36	208.76	207.68	207.4	208.1	208.77	207.13	208.82	206.63	208.26	207.76	207.69	207.04	207.8	208.12	208.19	208.5	207.62	206.68	207.45	207.06	207.94	208.13	208.18	207.77	207.23	207.69	207.55	207.73	209.76	208.12	207.93	207.31	207.47	208.3	207.43	206.78	207.92
208.79	207.95	206.95	208.23	208.02	207.12	207.39	208.99	207.12	208.07	207.57	207.27	207.51	206.88	207.77	207.53	208.11	208.02	208.15	208.24	208.24	207.66	208.69	206.6	208.1	208.18	208	207.17	208.16	208.38	207.07	209.54	208.93	208.43	207.84	206.9	207.44	207.67	207.93	208.78	206.77	208.81	207.42	207.33	206.84	207.53	207.35	206.43	207.08	208.61
200.99	201.53	201.12	200	201.49	201.76	200.51	201.27	201.29	202.16	201.68	200.91	201.46	201.26	200.25	200.95	201.37	200.94	201.79	200.39	201.57	200.33	201.91	201.48	201.13	201.18	201.22	202.16	201.84	201.26	202.15	200.99	201.21	200.63	201.16	201.39	200.71	200.87	200.68	201.22	201.08	202.21	201.73	201.71	201.52	201.07	199.68	201.68	200.74	201.49
209.11	207.51	208	209.06	208.36	209.11	207.53	208.8	208.83	208.47	208.06	209.06	209.55	209.46	208.29	207.86	208.33	208.29	208.15	208.41	208.2	208.25	207.24	209.73	208.47	209.22	208.98	208.48	208.38	208.98	209.32	208.05	208.36	208.8	208.15	208.48	208.5	208.64	208.98	207.76	209.45	208.27	209.25	208.8	208.35	209.64	207.82	208.32	208.72	209.43
205.25	204.27	204.84	205.58	204.49	204.35	202.86	204.1	206.05	205.07	205.76	204.56	205.8	205.07	203.95	203.42	204.37	204.69	204.22	203.42	204.66	204.8	204.71	203.86	204.09	204.68	204.97	205.18	203.7	203.42	205.08	204.35	204.89	204.96	203.97	205.8	204.38	204.82	204.77	204.82	204.33	204.03	204.31	204.89	203.8	205.13	203.83	204.57	203.3	204.92
211.89	212.15	212.63	211.87	212.58	211.51	211.73	212.27	211.24	212.65	212.34	212.81	211.65	212.3	212.02	211.08	211.45	213.36	211.52	211.9	211.5	211.88	211.64	210.96	212.01	211.24	213.54	210.28	211.18	212.29	211.88	212.1	211.29	211.31	212.07	211.86	212.12	213.09	211.59	211.85	212.84	210.97	210.74	212.29	212.82	211.66	212.1	211.34	211.85	211.58
199.66	200.87	201.96	200.68	199.67	200.58	200.61	200.76	200.37	199.79	200.01	200.16	199.67	201.15	199.18	199.89	199.75	199.63	199.2	199.93	201.04	200.44	200.18	199.74	200.25	199.76	199.81	201.69	199.95	199.43	200.25	199.85	201.55	200.39	198.98	199.91	200.61	199.78	199.89	201.07	200.77	200.04	199.45	200.2	201.39	199.57	200.52	200.09	200.6	199.98
208.4	208.91	208.42	208.85	208.41	207.1	208.34	207.79	208.88	208.48	208.93	208.54	207.1	208.31	208.41	210.38	208.84	208.03	208.87	209.41	208.05	208.89	208.41	208.91	208.1	208.16	209.13	207.75	207.8	207.23	207.89	207.75	209.3	207.7	207.91	208.69	208.55	207.75	208.39	207.6	208.85	207.93	208.72	207.25	207.6	208.87	209.23	209.32	209.29	208.26
211.07	212.02	211.69	211.5	212.11	210.76	210.56	211.89	212.02	212.1	211.7	211.65	212.53	212.08	212.08	212.82	211.68	211.74	212.59	211.1	211.03	211.61	210.95	212.21	212.81	210.98	211.03	211.18	210.71	211.86	211.96	211.99	210.97	211.27	211.34	211.39	211.55	211.71	210.56	211.01	212.08	211.66	211.83	212	211.19	211.9	212.71	211.19	212.51	211.97
212.93	211.5	210.49	212.3	211.67	211.65	210.99	211.12	212.04	211.74	211.02	211.26	211.89	212.19	212.08	212.62	209.88	211.84	210.87	211.65	211.63	211.31	212.02	210.83	211.05	211.71	212.51	211.62	212.24	213.03	211.72	211.65	211.88	211.85	211.01	212.88	211.52	210.67	211.38	211.54	211.88	211.5	210.87	211.31	209.99	211.71	211.85	211.52	212.17	210.86
217.85	217.22	217.45	216.73	217.05	215.61	216.42	217.92	216.55	216.19	216.78	217.09	217.68	216.88	216.99	216.99	216.98	215.9	217.89	218.23	215.48	217.79	217.09	217.63	217.93	216.37	216.42	216.86	217.99	217.53	217.29	217.14	217.46	216.81	217.1	217.36	215.72	217.84	217.93	217.45	216.8	216.63	216.69	217.1	218.77	216.63	217.46	217.89	218.11	217.39
207.26	206.72	208.2	207.83	207.78	207.13	207.47	208.15	207.18	207.75	208.76	208.27	208.02	207	206.18	207.84	207.32	207.98	206.65	207.34	208.55	206.53	207.98	207.72	207	207.9	207.26	208.67	207.11	206.34	207.78	208.12	208.17	208.01	208.36	208.11	206.56	208.95	208	205.96	207.03	207.55	207.86	208.2	207.65	209.29	209.29	207.32	207.42	207.63
209.6	209.67	207.75	208.14	208.06	208.01	208.75	208.16	208.49	208.5	208.02	208.89	208.88	208.62	208.35	209.24	209.25	209.34	208.36	208.94	209.15	208.44	209.17	209.08	209.73	209.19	208.76	208.77	209	208.86	208.91	208.86	208.41	207.83	208.43	209.21	208.29	208.37	209.67	209.21	208.85	208.71	208.16	207.75	209.78	208.77	208.55	207.73	208.8	207.91
212.15	212.72	211.9	211.53	211.35	212.5	212.44	212.46	211.08	211.76	211.86	212.19	211.22	211.72	210.33	211.15	212.04	211.76	213.45	211.8	211.23	212.49	211.36	211.36	211.27	211.22	211.8	212.11	211.88	213.64	212.21	212.62	212.07	211.09	212.69	211.68	211.16	212.17	211.72	211.53	212.46	211.43	211.1	211.92	211.39	211.81	211.65	212.22	211.74	211.11
207.76	208.47	208.61	207.87	209	209.28	209.6	210.14	209.26	208.25	208.68	208.58	209.31	208.76	208	207.6	208.12	208.66	209.53	209.46	209.97	207.92	208	208.93	208.19	208.73	207.28	209.04	208.65	209.06	208.68	208.76	209.05	208.33	209.79	209.23	208.54	208.83	208.78	210.33	208.27	208.38	207.93	208.99	209.12	209.18	208.89	207.56	209.88	208.95
199.41	198.87	199.36	200.27	199.21	199.52	199.85	199.2	199.2	198.39	199.19	199.47	198.8	198.3	198.57	200.56	198.88	199.32	198.76	199.3	199.67	199.52	199.35	198.81	199.82	199.3	199.92	199	199.69	199.9	199.03	199.03	198.7	198.67	199.18	199.41	199.56	199.54	199.65	199.03	198.23	200.06	200.12	197.85	199.07	199.13	200.48	198.43	199.25	200.18
208.47	208.46	209.56	209.47	207.89	208.85	208.9	209.42	208.78	208.28	209.41	208.38	207.44	209.15	208.85	208.53	209.48	208.31	209.17	208.18	209.38	208.7	208.25	208.74	209.62	209.46	208.51	209.76	208.52	209.14	209.81	209.06	208.45	209.96	207.26	208.63	208.11	208.94	208.41	208.77	208.05	208.27	208.71	208.5	208.8	210.55	208.92	208	209.53	208.96
201.03	201.57	201.38	200.86	200.68	201.13	199.99	200.48	200.05	200.86	199.65	201.76	199.59	199.05	200.26	201.17	200.91	199.85	199.25	200.89	199.59	200.33	199.96	199.8	200.51	199.63	199.94	199.47	199.96	199.99	200.22	200.5	199.94	200.27	199.69	200.25	200.95	200.22	200.59	200.22	200.65	201.51	201.32	199.16	200.56	200.64	201.42	201.4	201.33	201.86
216.84	217.73	218.72	218.07	217.23	217.04	217.69	218.12	218.2	218.57	217.78	218.67	217.84	218.15	217.01	217.17	217.73	217.57	218.12	218.52	217.09	218.41	218.19	218.02	217.86	217.41	217.65	217.5	217.58	217.39	217.45	217.56	217.85	217.4	218.55	217.29	216.81	218.23	218.17	217.24	218.44	217.77	217.73	217.27	218	219.28	218.84	218.44	216.1	216.4
207.66	207.63	207.18	208.56	208.26	207.45	207.24	207.9	206.87	206.24	208.67	207.11	207.67	207.44	206.2	208.6	207.91	208.68	207.25	207.36	207.47	207.64	207.48	207.06	209.36	207.65	208.03	207.71	206.56	207.03	208.65	207.39	206.96	206.91	206.7	207.79	207.95	208.96	208.16	208.56	207.66	207.8	207.21	207.96	206.8	207.74	208.18	207.18	208.32	207.51
200.04	202.47	200.75	200.17	201.32	201.63	202.23	200.86	200.16	201.32	200.51	201.39	201.21	201.23	200.97	201.45	201.5	202.03	200.6	200.9	200.68	201.15	200.65	200.45	200.47	200.74	201.46	200.33	201.98	200.92	200.66	200.63	200.67	201.07	201.37	201.04	200.85	201.39	200.37	201.57	201.48	201.07	201.11	201.12	199.97	200.76	201.17	201.25	202.4	201.44
204.58	202.57	203.34	204.58	204.63	203.19	203.6	203.75	203.62	202.93	202.58	204.36	204.5	204.18	203.73	204.63	203.49	204.06	204.23	204.22	203.12	202.85	203.94	202.8	202.3	203.76	203.49	203.88	204.35	202.97	202.78	203.96	204.02	203.65	203.1	203.35	203.69	203.31	203.25	204.59	202.8	204.6	203.15	202.47	204.52	203.96	203.2	203.72	203.03	202.41
208.44	207.96	208.77	208.38	208.29	208.1	208.65	208	208.13	208.51	208.29	208.31	208.34	208.18	209.41	208.51	209.24	208.41	208.86	208.89	208.6	208.23	208.54	208.3	207.58	207.87	208.07	207.94	208.58	208.04	208.88	208.77	208.28	208.73	209.04	209.13	208.56	209.99	208.73	208.36	209.45	208.59	208.61	208.73	208.79	209.11	208.31	208.7	208.46	209.97
203.44	204.1	202.55	202.44	204.53	203.85	203.8	203.48	204.28	203.47	202.75	202.53	202.95	203.87	203.12	203.49	203.11	202.66	203.34	203.18	203.24	203.91	204.23	203.54	204.99	204.29	202.74	203.77	203.16	202.85	202.85	204.05	203.65	203.29	202.26	203.89	203.84	203.78	203.15	203.79	203.3	203.84	204.11	201.91	203.68	203.61	204.09	203.65	203.47	205.52
208.11	207.7	207.33	207.82	208.52	207.61	208.75	207.35	207.76	206.74	208.06	207.39	209.05	207.44	207.89	206.84	208.09	207.02	208.7	208.3	207.59	208.12	208.03	208.42	207.07	208.22	208.2	207.96	207.47	208.47	207.5	208.7	207.65	207.37	207.57	209.05	206.65	207.15	208.15	208.55	207.38	209.49	208.25	207.48	207.91	208.58	208.65	207.03	207.21	207.68
203.61	201.71	202.72	201.95	203.3	201.2	202.5	203.04	202.99	202.48	202.21	203.21	202.34	203.22	202.24	203.58	202.05	202.07	202.75	202.19	202.98	202.45	202.76	201.61	201.65	201.18	202.74	201.77	202.69	202.18	201.84	202.84	203.47	202.76	202.18	202.2	201.49	203.54	202.58	202.89	203.03	201.93	202.92	202.17	201.46	202.65	202.13	202.34	204	203.42
201.83	202.74	201.63	201.89	202.51	203.97	202.34	201.83	202.27	201.74	202.12	201.19	202.43	203.5	202.96	202.52	203.19	203.19	202.67	202.95	202.6	202.59	203.22	203.18	202.97	202.27	203.63	202.01	202.53	203.9	202.31	202.47	202.78	203.15	202.06	203.01	202.8	203.1	203.04	202.52	201.84	202.64	203.27	201.76	202.65	201.89	204.15	203.64	203	202.12
203.67	203.64	204.13	202.76	204.06	203.65	203.61	202.69	203.93	204.37	204.66	204.74	204.09	203.5	204.32	203.61	203.7	204.67	204.41	203.72	204.26	203.17	204.08	204.28	203.45	204.6	205.26	203.68	204.57	204.42	203.14	204.92	203.92	203.67	204.66	203.89	202.79	204.96	204.76	204.4	203.49	203.66	204.48	204.01	203.62	203.99	204.02	204.79	203.77	204.06
207.79	207.24	208.77	206.9	207.87	207.66	207.34	207.56	208.77	208.52	207.6	209.41	207.87	208.24	208.11	207.54	208.31	207.59	208.51	206.72	207.78	208.13	207.84	208.7	208.1	207.52	207.99	208.27	207.52	208.42	207.76	206.83	207.58	207.66	207.62	208.66	208.96	207.33	207.85	207.47	207.06	207.58	208.94	206.45	207.63	207.64	208.77	208.14	207.65	207.92
209.22	212.65	212.6	211.86	212.15	212.55	212.44	210.95	211.24	211.96	211.67	212.58	211.66	211.58	211.63	211.02	211.43	211.06	211.65	212.03	212.23	211.88	211.61	210.64	212.04	211.88	212.16	211.16	211.99	212.29	210.96	210.88	211.44	211.32	210.58	212.56	211.59	211.93	212.04	211.19	210.84	210.98	211.05	212.29	210.47	211.23	211.67	212.33	211.3	211.39
211.34	212.32	211.86	211.46	211.65	211.07	211.64	211.9	211.69	210.88	211.46	211.13	211.12	210.62	210.36	210.83	211.63	212.69	212.1	211.6	210.76	211.99	211.22	211.93	211.06	212.22	211.08	212.22	210.7	211.29	211.49	210.88	211.56	210.66	211.59	211.2	210.05	210.66	211.26	211.86	211.05	211.3	211.42	211.71	211.03	210.76	211.53	210.74	211.57	212.13
207.77	208.2	207.63	207.17	208.7	207.94	208.07	208.32	208.64	207.67	208.62	207.31	209.17	208.2	207.82	207.65	208.23	207.64	208.02	207.46	209.11	208.41	207.74	208.13	207.81	207.94	208.85	206.37	208.16	207.04	206.68	207.58	208.97	207.73	208.52	207.67	208.71	207.97	208.24	207.43	208.42	207.08	208.23	207.09	206.8	208.97	208.17	206.75	208.17	207.7
200.85	201.52	200.84	201.67	201.19	201.04	201.48	201.15	200.28	201.39	200.99	200.2	201.67	202.25	200.5	200.78	200.79	201.59	201.1	202.39	201.94	201.68	201.86	201.83	201.14	201.79	201	200.87	201.27	201	201.27	201.88	201.32	200.14	200.06	200.63	201.8	199.95	201.91	201.15	202.86	200.95	201.45	200.85	203.35	201.75	201.52	201.2	201.84	201.74
205.11	204.28	204.28	204.51	205.22	204.96	204.92	203.75	204.61	204.59	205.98	206.1	203.57	205	204.31	204.71	204.39	205.82	204.82	204.94	204.97	203.98	204.33	204.81	205.35	204.18	205.91	206.09	205.24	206.02	205	204.64	204.83	204.6	204.18	204.88	205.64	205.5	205.21	204.23	205.04	203.71	205.66	204.59	205.3	204.44	204.55	204.13	206.26	205.16
208.47	207.25	208.18	209.43	209.47	207.89	208.77	209.16	208	208.79	208.81	209.05	208.87	207.79	207.66	208.51	208.63	209.25	208.69	209.29	208.39	208.91	207.76	210.43	210.15	208.76	209.87	209.2	208.79	209.08	208.83	209.52	208.1	208.86	208.09	208.74	208.15	209.33	208.55	209.61	209.38	208.74	208.98	209.43	208.92	207.65	208.67	207.44	208.63	208.37
212.74	213.48	213	211.69	212.76	211.99	212.74	212.31	211.79	212.89	212.16	212.44	211.43	212.67	211.1	211.89	212.78	212.43	213.13	212.25	212.36	212.7	212.3	212.56	213.13	211.24	211.11	210.56	212.5	212.01	212.69	212.29	212.23	212.99	210.54	212.88	212.44	211.26	211.98	212.61	212.73	212.68	213	211.55	212.97	213.51	212.17	212.25	212.88	213.07
208.65	208.84	209.04	208.51	208.18	209.7	208.5	208.54	208.29	208.98	208.14	208.77	209.34	207.95	208.82	208.2	209.08	209	209.04	208.91	209.48	208.55	207.78	208.57	208.34	209.5	209.41	208.98	208.64	208.19	207.96	207.58	209.46	208.38	208.99	207.79	207.48	210.23	207.74	208.23	207.68	209.01	208.06	208.48	209.04	207.66	208.41	208.06	208.31	209.18
200.95	199.13	201.05	199.93	199.83	200.18	200.61	200.52	200.75	201.54	200.61	201.32	200.89	200.57	201.14	200.11	199.96	201.42	200.25	199.71	200.72	201.36	200.46	200.02	199.57	200.68	200.18	200.23	201.14	200.82	199.87	200.45	199.96	200.69	200.93	200.28	200.99	201.11	200.11	200.78	200.24	199.83	199.33	199.59	200.47	200.93	201.13	199.05	200.06	199.61
200.45	201.49	200.64	199.46	200.29	200.24	199.1	201.77	200.42	200.69	200.27	199.25	199.17	200.11	199.92	199.73	200.91	200.44	200.01	200.37	200.97	200.4	201.46	200.43	200.74	200.44	200.43	200.64	200.29	200.73	200.25	201.4	200.98	199.87	200.98	199.52	199.29	200.35	200.87	200.23	199.67	199.5	200.23	200.42	200.53	200.43	200.84	200.75	200.98	200.07
209.42	208.55	209.74	208.68	208.99	209.68	209.87	208.65	207.71	208.41	208.88	208.19	209.07	208.47	208.46	207.95	209.17	208.21	208.37	209.08	209.2	208.01	208.48	209.23	209.4	208.82	208.95	208.69	208.2	208.7	208.65	208.85	210.2	208.17	208.76	208.75	208.26	208.95	208.07	208.39	208.34	208.78	208.05	208.64	208.69	209.37	209.33	206.82	207.91	208.13
207.95	208.95	208.81	208.57	209.06	208.48	208.21	208.67	208.41	208.83	207.86	208.34	208.18	208.3	207.53	207.76	208.5	209.03	208.5	208.52	208.9	208.15	207.73	209.67	208.79	207.6	208.75	208.78	208.03	208.72	206.89	209.05	208.87	209.29	208.84	209.22	208.79	208.23	208.01	207.57	209.11	207.5	208.93	208.86	207.98	208.7	209.37	209.33	208.79	208.13
207.15	205.35	206.25	206.36	205.71	205.68	206.8	206.35	206.32	206.58	206.97	206.43	205.69	206.63	206.47	206.32	206.16	207.09	205.81	206.45	206.54	207.04	207.03	206.31	206.74	206.54	205.78	206.71	207.75	206.08	206.68	206.73	206.3	206.37	206.34	206.84	206.29	205.71	205.54	206.02	206.49	206.4	207.51	206.9	205.94	206.72	206.42	207.5	206.83	207.1
208.49	208.3	208.4	207.59	207.08	207.27	206.53	208.23	208.31	207.43	208.09	207.27	209.77	207.78	207.61	206.94	207.98	207.73	208.24	207.1	207.04	207.96	207.02	207.81	207.31	207.82	207.79	206.78	208.87	208.08	206.94	207.69	207.86	207.41	206.72	207.74	209.26	208.04	206.88	207.77	206.77	208.6	207.69	207.56	207.41	207.27	207.49	206.52	207.98	207.78
213.01	211.67	212.37	212.38	212.61	212	211.51	211.47	212	212.39	213.08	211.91	211.48	211.89	212.67	212.72	212.46	211.66	213.8	212.97	213.16	212.54	212.24	212.73	212.56	212.22	212.92	213.68	212.78	211.81	212.84	211.98	211.76	212.72	211.64	212.19	211.46	212.5	212.74	212.4	211.47	211.87	212.75	212.42	212.08	212.17	212.55	213.15	213.37	212.39
205.93	206.28	205.82	205.85	206.37	208.18	206.8	206.23	207.36	206.81	206.55	206.41	206.32	206.29	206.49	206.51	206.03	207.11	205.8	206.36	206.89	207.2	206.18	205.48	205.96	205.92	205.84	206.67	206.55	206.9	206.34	206.03	206.61	206.2	207.26	206.86	206.61	206.99	207.02	206.69	205.25	206.4	205.63	205.72	206.88	206.63	206.91	205.94	206.17	206.79
197.75	197.95	199.28	198.78	198.97	198.35	198.75	198.11	198.94	198.96	199.35	197.91	198.59	198.06	198.55	197.61	198.39	198.8	198.69	198.56	200.51	198.33	199.22	199.73	198.26	198.03	198.45	198.55	198.13	198.43	198.5	198.79	197.44	198.32	198.82	198.48	198.24	198.94	198.16	198.64	198.74	198.68	197.74	198.63	198.79	198.24	198.04	198.02	199.1	198
207.52	207.46	206.37	207.65	208.11	207.18	208.38	207.85	207.65	208.4	206.15	208.2	206.8	207.83	207.39	207.73	206.92	207.73	206.68	207.74	208.44	207.6	207.93	207.08	206.61	208.61	209.3	205.88	207.84	207.8	207.9	208.52	206.92	208.01	207.92	208.08	208.28	207.51	206.76	208.34	207.36	207.73	206.72	207.83	206.61	207.13	206.99	207.86	207.78	207.77
209.25	208.91	208.68	208.89	208.19	208.12	209.74	208.39	209.76	209.09	208.37	208.99	209.49	208.97	208.85	208.59	209.13	208.71	209.21	209.08	208	209.06	209.2	208.14	209.2	208.65	208.42	208.32	207.91	208.91	209.32	208.87	208.08	208.87	209.21	208.45	208.98	208.99	210.29	208.85	209.25	208.43	209.02	208.58	208.66	208.4	208.64	208.54	209.19	208.79
209.75	210.08	209.02	209.2	209.96	208.75	209.97	208.78	209.97	210.09	209.15	209.86	209.71	209.84	210.05	208.73	210.39	209.69	210.62	209.59	209.3	210.65	209.12	210.04	209.57	208.74	210.18	209.41	210.44	210.42	210.01	209.03	210.62	208.61	210.43	209.27	209.98	209.35	210.73	209.91	208.93	209.82	209.63	209.7	209.86	211.2	209.3	208.24	210.38	209.79
207.57	209.31	208.44	208.73	208.26	209.03	208.58	209.19	207.15	208.99	208.93	207.78	208.14	209.14	209.35	209.27	210.09	209.49	208.3	207.91	208.63	208.72	208.74	209.22	208.86	208.99	208.69	209.43	207.64	207.98	208.15	209.04	207.17	209.48	207.74	208.3	209.26	209.1	208.46	207.57	209.77	209.15	207.53	208.56	207.94	208.97	208.72	209.27	209.18	208.92
208.53	209.71	208.36	209.23	209.4	209.68	209.09	209.69	209.43	209.47	209.46	209.23	208.79	209.33	209.95	209.32	209.26	209.7	208.88	209.06	209.17	209.17	209.4	209.02	209.25	208.28	209.49	208.13	208.65	208.89	208.5	208.97	210.16	209.65	209.68	210.52	209.97	209.37	211.03	209.47	209.46	208.67	208.66	208.91	209.57	209.65	209.15	209.97	209.35	209.91
204.86	204.9	205.43	204.88	205.93	205.62	204.93	204.38	204.41	204.84	204.41	205.02	204.84	205.84	204.97	205.27	205.3	204.95	204.49	204.6	204.82	204.09	203.13	205.91	204.52	204.48	203.96	205.21	205.38	204.99	204.99	205.19	204.64	204.39	204.93	204.47	205.63	204.43	204.98	205.16	205.75	205.5	204.56	204.24	205.61	205.46	205.48	204.06	203.68	205.38
205.11	203.35	203.16	203.32	204.4	205.27	204.31	204.75	205.4	204.3	204.87	203.91	203.27	202.87	205.4	204.54	202.83	203.93	203.76	203.28	204.5	205.02	204.46	203.2	203.73	203.68	204.56	203.21	204.24	203.99	202.97	204.88	202.81	204.06	203.75	203.97	204.08	201.79	204.26	204.51	205.47	204.33	204.72	205.63	203.45	204.49	204.58	203.7	203.22	203.25
208.43	208.48	207.72	209.37	208.91	209.1	209.93	208.86	209.1	207.8	208.29	208.91	208.44	208.46	209.27	208.07	208.44	208.46	207.85	208.38	209.06	208.78	209.36	208.73	209.01	208.86	207.95	208.56	208.82	209.28	208.77	208.46	209.19	207.92	208.43	209.13	209.3	208.45	208.39	207.28	208.36	208.51	208.76	209	209.09	207.95	208.25	207.87	208.43	208.96
211.94	211.6	212.19	210.86	210.66	210.66	213.35	211.59	211.07	210.55	211.75	212.83	210.36	210.63	213.9	211.86	211.91	210.93	212.67	210.71	211.48	210.99	212.69	211.42	211.86	211.92	211.22	210.61	211.16	210.89	212.33	211.88	212.14	210.13	211.06	210.09	211.85	210.63	210.96	211.94	212.55	211.79	210.01	211.66	211.62	211.57	210.82	212.27	211.5	210.81
207.45	207.53	208.75	208.22	207.75	207.54	207.07	208.55	208.74	208.17	207.26	207.59	208.14	208.64	208.6	207.88	208.15	208.34	208.3	208.18	208.73	206.91	207.2	206.36	207.47	208.85	207.57	207.76	207.35	208.26	208.78	208.1	208.45	207.33	207.3	207.59	207.57	208.14	208	208.2	206.75	206.97	207.72	207.37	207.29	207.39	207.58	208.68	206.17	207.92
216.3	217.12	215.7	216.3	217.04	217.63	216.76	217.08	216.83	216.98	217.49	217.51	217.11	216.61	217.94	216.42	217.35	216.27	216.24	217.06	217.32	216.57	216.96	217.15	216.03	216.52	217.8	217.32	217.39	217.02	216.71	216.17	218.4	215.49	216.32	216.86	217.55	215.99	217.7	217.17	216.05	216.6	217.46	216.43	216.23	217.89	216.81	215.1	216.02	216.54
192.83	195.46	195.27	194.79	195.05	194.99	194.23	194.9	194.44	193.37	194.83	194.67	193.92	194.78	194.75	195.18	194.49	195.46	193.71	194.57	193.9	193.64	194.05	193.67	194.05	194.01	194.42	193.57	193.32	193.01	195.18	193.79	194.41	194.77	194.69	193.9	194.12	194.74	194.43	193.55	194.95	193.66	194.43	194.08	194.51	194.94	194.75	192.94	194.62	194.09
211.76	210.59	212.17	211.43	212.37	211.45	212.09	211.84	210.61	211.17	210.36	212.64	211.76	210.84	210.52	211.5	209.88	209.76	211.99	210.99	212.82	212.63	211.5	212.06	211.33	212.54	211.44	212.09	210.78	210.29	211.68	211.89	210.63	211.45	213.33	211.71	212.71	210.94	211.95	211.5	211.16	211.53	211.55	210.85	212.29	211.47	211.84	210.89	211.96	211.12
203.86	203.05	203.1	203.03	203.54	203.19	202.69	203.85	203.38	203.23	204.07	203.7	203.14	204.68	203.21	203.7	204.6	204.12	203.71	203.64	203.72	203.63	203.69	204.34	204.44	204.47	203.66	203.81	203.93	203.08	203.37	204.45	203.87	203.29	202.42	204.11	204.03	202.99	204.12	203.23	203.35	204.23	204.09	203.53	202.9	203.33	205.07	202.8	203.48	203.7
208.67	207.99	209.29	207.85	208.32	209.43	209.99	208.83	207.66	209.39	209.77	208.57	208.45	207.86	209.22	208.66	208.69	208.01	209.35	208.36	209.1	208.27	209.34	207.91	208.31	207.48	208.04	208.37	207.2	209.38	209.21	208.92	209.06	209.72	207.87	209.12	209.15	208.01	207.89	208.43	208.65	208.91	208.95	208.28	207.32	208.14	208.96	209.48	209.31	208.95
203.95	203.76	204.06	203.69	204.08	203.63	204.13	203.8	204.46	203.73	204.06	203.97	203.64	204.74	204.51	204.11	203.46	205.17	204.32	203.86	204.51	203.93	204.75	204.7	203.42	205.1	204.54	204.31	203.31	203.43	204.22	204.09	203.42	204.25	203.74	204.17	204.54	203.65	203.86	204.21	203.25	204.04	204.4	203.9	204.71	203.92	204.42	204.97	203.62	205.28
205.73	206.98	206.05	206.5	206.45	207.22	207.7	206.99	207.65	206.31	207.08	205.99	206.81	207.46	207.66	206.02	205.56	206.99	207.18	205.18	206.86	206.6	205.51	206.05	207.18	205.68	205.39	206.66	206.15	206.22	206.95	206.38	205.56	206.23	206.01	205.99	207.57	205.55	206.11	206.5	205.48	207.63	206.98	207.01	206.34	205.97	206.53	205.69	206.98	206.98
211.29	213.31	212.69	211.98	212.32	211.81	212.8	211.98	213.96	212.29	213.03	212.12	211.51	212.46	212.78	211.83	211.56	212.86	211.69	212.85	211.97	213.16	212.41	211.78	211.4	211.99	212.44	211.91	211.45	212.56	212.53	212.23	212.84	211.53	211.64	211.42	212.8	212.52	212.9	212.48	212.94	211.47	212.24	212.36	214.3	213.14	212.67	212.8	211.52	212.01
199.43	199.41	200.08	199.98	200.67	200.08	198.86	200.6	198.8	199.96	200.11	199.52	199.6	200.12	199.26	200.23	199.58	199.19	200.05	198.7	198.76	198.58	199.42	199.44	199.89	198.38	198.44	199.51	199.79	200.08	199.15	199.39	199.29	199.49	199.27	199.74	199	199.46	200.3	198.43	199.01	200.46	199.76	197.5	199.73	198.52	199.15	198.13	198.61	199.17
208.72	207.99	207.15	207.51	208.34	208.75	209	208.59	209.72	208.84	208.68	208.22	209.37	209.09	208.15	208.54	209.18	208.12	209.68	209.25	209.44	209.21	208.15	208.19	208.29	207.97	207.84	207.93	207.9	208.3	208.28	207.62	208.49	207.78	208.5	208.83	209.52	208.6	208.68	208.54	208.3	207.45	207.71	208.35	208.72	207.67	208.65	207.62	208.01	208.21
200.16	199.96	198.7	198.09	198.76	200.63	199.38	198.77	200.37	199.03	199.55	200.67	199.34	198.97	199.26	199.78	199.08	198.99	200.35	199.37	199.39	199.53	199.23	199.01	198.33	199.24	199.89	199.4	198.84	200.08	200.15	198.99	198.91	199.58	199.68	198.32	199.83	199.65	198.45	199.24	198.9	200.32	199.29	199.75	199.65	199.94	199.41	199.36	199.75	199.31
217.48	218.4	217.28	217.6	217.03	217.41	218.51	217.5	217.95	217.6	218.38	217.7	218.32	216.86	217.62	217.48	217.05	217.17	217.5	218.02	217.77	217.57	217.51	217.67	217.88	218.19	218.74	217.9	217.58	217.25	217.62	218.01	217.03	216.76	218.62	216.92	217.03	216.53	218.17	217.46	218.94	217.06	218.42	217.34	218.46	218.72	216.81	218.77	217.55	217.1
202.37	202.35	204.09	202.82	202.11	203.45	202.58	203.68	202.68	203.28	203.35	204.1	203.14	201.92	204.12	203.07	202.36	202.68	203.42	203.11	203.26	203.14	203.9	202.46	204.24	202.02	201.77	202.54	203.3	202.43	203.23	204.16	203.16	203.3	203.21	203.44	202.96	202.66	202.49	203.4	203.43	202.22	203.22	203.77	203.31	202.26	204.5	203.29	203.56	202.81
206.31	205.97	206.74	206.4	206.9	205.91	206.02	206.63	205.6	206.11	207.69	206.03	207.29	206.23	205.45	206.9	207	207.51	206.44	206.69	207.74	206.49	207.45	205.41	205.78	208.43	205.99	208.42	206.92	206.7	206.46	206.83	205.2	205.41	206.32	205.64	206.56	205.91	206.78	206.64	207.02	206	205.77	206.97	206.63	206.17	205.45	206.57	206.91	206.34
203.07	203.06	204.11	203.01	203.39	203.33	204.1	202.71	202.45	203.39	203.76	203.38	203.01	203.01	203.21	203.87	202.96	203.56	203.92	203.6	203.66	202.81	203.2	203.14	203.06	203.26	203.05	203.43	203.32	204.65	203.85	203.51	203.55	202.33	204.19	203.28	202.22	203.46	202.26	202.47	202.85	202.83	202.99	202.42	203.86	202.81	203.14	204.56	202.65	202.79
202.99	204.05	203.21	202.02	202.61	202.82	202.36	202.99	203	203.01	203.23	202.8	202.71	202.6	203.32	202.38	202.85	202.98	203.1	202.27	202.5	203.03	202.07	202.06	204.15	201.8	203.41	203.12	202.57	202.74	203.47	202.6	202.04	203.01	201.81	202.04	203.05	201.67	202.54	201.81	202.63	201.59	201.63	202.28	201.88	203.03	203.4	203.07	202.52	201.92
209.59	207.85	207.89	207.93	208.12	207.04	207.31	206.95	207.67	207.63	207.88	207.4	208.23	207.49	207.48	207.57	208.88	208.95	208.79	207.71	207.18	206.91	208.46	207.73	208.36	209.76	206.96	206.56	208.57	207.18	207.75	207.38	208.46	207.22	208	207.59	207.84	207.7	208.26	207.53	207.68	207.81	207.78	207.16	209.12	207.48	208.04	207.67	208.3	207.4
204.55	202.32	202.39	203.56	202.94	202.52	203.03	202.13	204.02	201.48	203.08	201.15	203.51	203.82	203.46	202.67	203.01	201.95	202.44	202.15	202.07	202.17	203.15	203.53	202.05	203.18	202.99	202.5	202.37	202.24	202.51	203.01	202.8	203.23	202.18	202.89	201.68	202.61	203.39	201.77	202.54	201.59	202.83	203.17	202.85	203.76	202.9	202.23	202.85	201.82
200.03	200.35	199.26	199.01	198.69	199.65	199.83	199.23	201.06	197.47	199.72	198.25	200.12	199.97	200.52	201.26	199.32	199.44	199.1	199.43	199.43	200.39	199.55	199.61	198.15	199.74	199.29	198.63	199.26	198.18	200.38	199.39	199.2	199.78	198.95	199.04	198.89	199.52	199.06	198.63	199.9	200.23	200.14	198.25	198.71	199.18	199.12	199.04	199.68	199.79
210.9	211.02	210.65	212.13	211.19	209.75	211.03	211.35	211.13	211.8	211.68	211.67	211.68	212	211.84	212.12	210.83	211.93	211.1	211.93	211.66	212.03	211.76	211.08	212.14	211.63	211.03	210.98	212.03	211.96	211.77	211.08	210.82	211.6	212.16	210.75	211.41	211.62	210.77	211.58	210.39	211.06	211.39	210.5	212.27	211.58	211.89	211.31	210.85	211.07
207.02	208.95	207.8	208.54	206.73	207.77	206.95	207.78	207.17	208.06	207.83	208.18	207.36	208.76	207.23	207.38	206.99	208.48	207.78	207.95	208.45	208.21	208.27	207.55	208.16	207.86	208.42	208.74	207.9	208.19	208.52	208.51	206.99	206.88	206.65	206.76	207.46	207	208.18	207.65	207.61	207.88	208.87	207.82	207.36	207.89	207.38	208.7	207.8	208.98
201.91	203.58	201.4	203.36	201.55	203.05	203.43	202.76	202.73	202.67	202.17	203.23	202.4	202.91	201.68	203.35	202.26	203.93	202.27	202.73	203.81	203.25	202.03	203.38	201.53	201.4	202.36	202.29	202.4	203.12	202.12	202.79	202.63	202.45	201.72	202.03	203.13	202.4	202.16	201.67	202.97	203.72	202.48	203.15	202.9	201.94	202.91	202.49	202.85	202.23
204.27	203.37	203.63	203.07	203.4	203.09	204.43	204.39	204.01	202.76	204.38	204.19	204.56	203.61	203.95	203.95	204.28	203.66	204.47	203.44	202.49	203.84	204.24	203.79	202.33	203.8	203.68	203.3	203.22	205.12	203.2	204.02	202.97	202.87	204.39	203.7	204.08	204.57	204.17	204.49	202.78	204.39	203.12	203.01	203.49	203.07	203.71	204.17	202.7	203.79
212.55	212.81	211.94	212.48	212.6	212.55	212.9	212.47	212.98	212.76	211.85	211.98	211.83	212.86	213.06	213.38	212.18	212.2	212.24	212.45	211.38	212.3	213.07	214.19	211.68	212.01	212.39	211.91	211.49	212.32	212.19	211.95	212.02	211.98	211.2	214.15	212.28	211.99	213.1	212.42	213.03	212	211.52	212.71	211.78	212.33	213.02	212.2	212.6	213.22
201.56	201.63	202.44	202.72	202.87	201.62	201.82	203.38	201.57	202.8	203.09	202.54	203.14	201.69	202.15	201.08	202.7	202.13	202.28	203.06	201.18	202.59	203.52	202.42	203	202.51	202.34	202.19	201.86	202.7	202.45	201.65	203.12	203.01	202.82	202.53	202.22	202.38	202.51	203.03	202.98	202.27	202.78	202.64	202.92	202.7	201.71	202.7	203.94	202.47
217.4	217.44	216.69	218	216.72	217.36	217.06	217.07	217	217.86	217.63	217.19	217.84	217.27	217.05	217.61	217.24	217.51	218.49	217.9	217.6	215.92	216.15	217.2	215.92	217.18	217.37	217.14	216.89	218.32	216.21	217.09	216.85	217.05	216.91	216.39	217.47	216.7	218.08	216.41	217.24	217.44	216.23	216.13	217.82	217.39	217.34	217.82	216.13	217.05
207.45	207.12	208.37	207.09	208.96	207.95	207.4	207.31	207.96	208	208.18	207.75	207.05	208.3	207.77	207.67	208.18	208.36	208.14	207.67	207.37	209.18	206.93	208.07	207.71	207.25	208.08	208.59	206.82	207.78	208.25	208.51	207.78	208.16	207.53	207.28	207.19	206.89	207.27	209.41	207.52	207.98	207.8	206.68	207.84	208.42	208.22	207.09	208.41	207.53
202.68	202.93	202.93	201.89	201.95	203.11	202.89	202.86	202.1	202.03	203.21	201.77	201.45	202.23	201.15	202.66	202.19	202.82	202.69	203.17	202.12	202.73	201.98	202.04	202.24	201.59	203.97	202.31	203.07	202.36	201.75	202.05	203.02	202.81	203.2	202.29	202.5	203.3	202.98	202.2	202.6	203.06	202.31	203.11	201.72	202.34	202.77	202.06	202.17	202.46
207.93	207.9	208.83	207.11	207.94	207.17	209.5	208.05	208.9	207.44	208.23	208.62	208.49	208.83	208.78	208.17	207.63	208.14	208.68	209.76	208.72	208.75	208.78	208.63	208.48	208.85	208.72	208.25	208.52	208.47	208.73	207.53	208.63	207.69	208.01	210.37	208.76	208.62	208.43	210.09	207.79	207.49	209.53	208.15	208.43	208.97	208.46	208.96	207.98	208.07
208.73	210.03	209.7	209.46	208.51	210.16	209.42	208.97	210.35	209.14	209.01	210.52	210.66	209.36	209.78	209.81	209.42	209.63	210.18	210.04	208.99	209.89	209.01	209.59	210.28	210.11	209.54	209.5	210.9	208.73	209.06	209.83	208.55	209.39	209.35	209.05	208.65	210.9	210.34	211	209.73	210.14	209.29	210.4	209.06	209.3	208.74	209.23	209.15	209.29
200.57	201.04	200.61	200.85	201.25	201.61	200.75	201.11	202.1	201.72	200.69	200.91	202.18	200.57	201.08	200.97	200.74	201.43	200.31	202.49	201.21	202.34	201.29	201.86	201.09	201.25	200.39	200.96	201.85	200.25	201.03	201.65	201.07	200.63	201.11	201.61	200.95	202.18	201.71	200.43	201.87	200.48	201.75	201.86	201.17	199.69	200.09	201.22	200.67	201.9
198.34	198.5	197.8	198.11	198.45	198.48	198.09	198.72	197.1	196.38	199.03	198.35	198.37	199.29	198.97	197.56	198.41	197.91	197.18	197.11	198.37	197.89	197.72	197.57	198.18	199.1	198.29	197.29	197.52	198.63	198.76	198.49	198.79	197.94	197.97	197.36	197.85	197.23	198.65	198.17	198.45	197.83	197.35	197.52	197.78	197.88	198.42	197.44	197.64	199.15
208.56	209.55	210.02	209.79	208.59	209.26	208.43	208.91	209.81	207.91	209.59	208.65	208.84	208.31	208.19	210.92	208.44	208.13	209.31	209.59	209.48	209.52	208.36	208.39	208.99	208.79	208.6	209.13	209.26	208.34	208.85	209.48	208.94	210.25	209.04	208.18	208.55	207.64	209.34	210	208.97	208.64	208.91	208.79	209.33	208.72	208.97	208.44	207.99	207.95
211.73	211.65	211.49	212.16	211.84	212.34	212.19	211.56	210.95	212.04	212.59	212.78	212.06	212.24	211.43	212.03	212.02	212.05	210.87	212.22	211.21	212.11	211.71	211.85	211.37	211.23	211.16	212.65	211.71	212.12	212.84	212.53	211.57	211.81	212.07	211.26	212.17	211.53	211.08	211.33	211.7	211.9	211.62	210.65	212.1	210.49	210.99	212.19	212.51	213.24
201.24	200.16	199.12	199.64	199.34	200.44	198.91	199.6	199.24	199.66	200.1	199.03	200.46	198.7	200.03	199.26	199.51	199.7	198.58	199.01	199.69	199.87	198.92	200.43	199.86	199.37	198.81	199.11	199.66	200.1	199.41	199.17	199.21	200.08	199.17	199.46	198.7	199.31	198.95	198.71	198.72	199.39	198.58	198.25	198.74	198.81	199.33	199.08	200.77	199.28
204.26	205.42	205.79	205.83	205.17	206.75	205.64	205.21	205.29	204.85	206.8	205.65	205.39	204.99	206.34	205.61	205.58	205.64	205.27	206.18	206.03	205.97	205.98	205.64	205.16	205.02	205.61	205.7	204.62	204.81	205.26	205.9	205.22	204.6	205.68	205.43	205.7	205.04	207.25	206.29	205.98	204.39	204.99	205.44	205.28	205.86	205.55	203.74	205.56	206.78
209.75	208.74	209.07	209.89	208.26	208	207.42	209.29	208.66	207.98	209.52	209.35	207.45	208.48	208.3	208.16	208.44	208.33	208.9	209.19	209.28	210.48	207.89	208.28	208.69	207.64	208.69	208.98	207.6	208.05	209.06	208.75	208.68	207.58	209.04	209.36	208.27	208.97	208.31	208.15	208.51	208.54	208.67	208.13	208.2	208.92	209.67	209.2	208.26	210.03
208.97	209.01	207.97	208.45	208.72	208.79	208.42	209.37	208.95	207.76	209.15	208.67	208.2	208.85	209.21	209.14	208.22	207.04	208.86	207.5	208.25	209.61	209.03	208.33	207.67	206.99	208.47	208.94	208.57	208.47	208.12	208.57	209.97	207.25	208.33	208.2	208.52	209.11	208.35	208.02	208.3	208.56	208.36	209.8	208.78	209.44	208.92	207.41	207.61	208.35
213.86	212.11	212.56	213.25	214.46	213.36	213.39	212.88	212.03	211.62	213.74	212.64	212.16	212.88	213.19	212.59	212.46	213.86	213.3	213.17	212.61	212.84	212.66	211.94	212.58	212.96	213.5	212.54	212.67	212.74	212.64	213.4	212.5	213.38	214.1	211.82	213.09	213.22	212.89	212.14	212.95	213.21	213.15	212.92	213.95	213.56	213.97	212.42	213.37	213.5
201.12	199.37	200.01	199.94	200.32	199.92	201.21	200.11	199.54	199.76	199.97	199.2	199.83	200.22	200.17	200.14	200.38	200.87	199.79	199.5	198.87	200.32	201.56	200.53	199.71	200.66	199.69	200.46	200.12	200.19	201.55	200.52	200.62	200.03	200.01	201.04	200.59	200.33	199.86	199.61	199.43	198.37	200.4	199.72	201.28	200.93	200.07	200.12	200.79	199.76
197.52	199.3	198.17	198.58	198.52	198.51	198.6	198.69	198.54	198.1	197.01	197.65	198.37	197.89	197.1	199.22	198.36	197.56	197.09	198.68	197.62	198.15	197.59	197.75	198.14	198.22	199.09	197.94	197.28	198.25	198.65	200.03	198.51	198.43	197.96	198.2	197.71	198.21	198.32	198.85	197.85	198.02	198.15	198.73	197.41	197.73	199.05	198.5	198.94	198.07
199.43	199.86	199.27	200.64	199.44	198.85	200.13	199.54	198.71	199.79	199.74	199.73	199.47	198.72	199.34	199.99	199.24	200.18	199.59	199.14	198.57	199.66	199.21	199.42	200.2	199.95	198.84	200.51	200.28	198.94	200.08	199.54	199.4	198.64	200	199.93	198.9	199.69	200.22	198.31	199.95	198.87	199.63	199.62	199.38	199.46	199.69	200.22	199.88	200.31
194.82	193.66	194.41	193.81	194.04	193.45	193.95	193.8	195.05	194.04	193.67	194.64	194.06	194.7	194.75	193.55	194.48	193.78	193.93	195.01	194.28	193.85	194.53	193.66	194.63	195.25	194.41	194.99	194.02	194.27	194.44	193.54	195.37	193.68	194.49	192.76	194.31	195.06	194.82	194.52	194.49	193.37	194.16	194.58	193.88	193.31	195.5	194.34	195.17	194.19
202.06	202.63	202.2	201.67	203.67	201.63	203.73	202.15	202.33	201.79	202.35	202.12	202.65	203.02	202.14	202.09	202.94	202.41	202.69	203.71	201.72	201.51	201.28	201.68	202.96	201.53	201.71	201.69	202.38	202.2	200.72	203.06	201.44	201.93	202.96	203.71	202.61	202	203.41	202.59	203.01	202.48	203.01	202.83	202.44	202.47	203.25	203.18	203.29	202.74
199.58	200.26	200.16	199.08	198.85	200.08	200.12	200.21	200.09	199.94	199.69	199.15	199.59	199.62	199.84	200.13	200.21	199.42	199.25	199.84	199.93	200.35	200.61	200.4	199.37	198.6	199.01	200.07	199.54	199.53	199.22	199.51	199.4	201.18	200.38	199.64	199.16	199.77	199.54	199.77	199.53	199.38	200.18	198.99	199.84	199.09	200.26	199.52	199.29	200.18
209.05	207.83	208.05	208.89	209.66	209.87	208.43	208.55	208.18	208.5	209.08	207.24	209.08	209.49	207.79	208.47	209.17	208.68	208.38	209.75	209.69	208.05	208.58	208.57	207.94	210.38	208.97	209.31	207.86	208.4	209.19	209.49	209.33	209.14	208.09	209.01	207.83	208.9	207.33	208.36	209.76	207.71	208.98	208.59	209.41	208.32	209.78	208.06	208.49	209.33
197.8	197.89	198.76	197.7	198.28	198.68	198.31	197.37	198.64	198.2	198.72	198.15	198.66	197.57	198.39	197.24	197.81	197.83	198.41	197.9	198.28	197.51	199.05	196.41	196.83	198	197.64	197.36	197.37	197.72	197.88	197.96	199.14	198.64	198.08	197.72	198.46	198.42	197.82	196.58	197.5	197.83	197.76	198.17	197.18	197.11	197.99	196.82	197.74	198.33
200.35	201.21	198.85	199.38	200.11	199.93	200.95	200.99	201.36	200.7	199.71	199.75	200.33	200.85	200.29	201.31	200.32	199.73	200.27	200.55	200.68	200.32	201.2	200.08	199.35	199.3	199.86	200.59	199.55	199.18	200.15	200.51	200.72	200.09	200.31	200.17	201.07	200.09	200.52	199.33	199.85	201.06	202.42	200.33	201.3	200.58	199.58	199.2	201.65	200.71
197.46	198.87	198.59	197.63	198.15	197.84	198.68	198.26	197.41	198.68	198.02	197.42	197.68	198.06	198.55	197.94	197.55	197.32	197.58	198.08	197.97	198.28	198.51	197.72	197.99	197.18	198.26	199.09	197.91	197.59	197.36	197.62	197.88	199.08	197.69	198.23	197.91	197.92	198.1	197.71	199.53	197.84	198.27	198.14	198.08	197.67	197.89	198.44	198.36	197.76
199.65	200.81	198.78	200.1	199.36	200.52	199.92	198.72	198.59	200.12	199.6	199.3	199.45	198.13	199.5	199.3	199.37	199	198.79	198.88	198.57	199.51	199.36	199.61	200	199.62	199.85	199.93	199.84	198.81	199.5	199.58	199.45	200.32	199.19	200.32	200.11	200.46	199.93	200.06	198.53	200	199.28	199.26	198.67	199.21	200.65	199.94	200.16	200.27
208.49	208.47	208.92	208.99	208.74	209.52	208.37	209.16	209.38	209.39	209.2	208.85	209.65	208.14	208.77	209.47	207.87	207	207.91	207.77	208.9	209.33	209.05	209.54	208.95	210.11	208.12	208.12	209.19	208.93	208.89	207.63	208.12	208.4	208.58	209.72	208.93	209.12	209.41	208.66	208.04	208.51	208.15	208.04	209.22	207.97	208.53	208.51	208.87	209
211.53	212.49	211.62	212.18	211.47	213.17	210.81	211.38	211.13	211.6	211.23	212.54	211.91	212.36	212.71	211.11	210.75	211.02	212.13	211.71	210.32	211.46	210.65	211.36	211.62	212.14	211.31	211.48	211.59	211.26	210.77	211.41	211.54	210.22	212.24	211.93	211.41	211.35	212.71	212.26	212.31	211.11	211.19	211.86	211.25	212.01	211.39	211.84	211.04	210.32
199.73	198.63	198.48	198.94	198.09	198.03	197.15	199.3	198.74	198.32	198.6	197.07	198.75	198.5	198.06	199.05	199.28	198.44	198	198.81	197.37	199.36	198.31	198.3	198.4	198.66	197.94	199.22	198.18	197.61	199.18	199.57	197.62	198.86	198.2	198.34	197.86	199.14	197.73	198.18	197.79	197.49	200.19	197.91	199.28	198.97	199.99	198.02	199.1	198.63
201.78	201.58	203.29	202.7	202.12	202	202.36	203.26	202.45	203.58	202.68	202.07	202.83	203.18	201.6	202.09	202.12	203.41	203.36	203.3	203.02	202.52	202.26	202.19	202.76	203.96	203.32	201.3	202.77	202.78	202.67	202.93	201.12	202.2	203.39	202.19	202.97	204	203.16	202.33	202.41	202.52	203.03	202.42	202.05	204.01	203.16	203.11	202.12	202.75
200.9	200.75	200.55	199.69	199.84	200.35	199.67	199.89	200.07	200.19	199.9	200.11	201.13	199.55	200.18	199.64	200.28	200.61	200.24	200.76	199.73	199.42	200.96	199.17	200.06	201.42	200.09	200.79	200.05	200.51	200.43	200.15	200.22	200.71	199.7	199.44	200.01	199.86	200.26	199.59	201.24	200.76	200.18	201.14	200.73	200.62	200.45	198.9	201.03	199.58
211.84	211.45	212.39	212.98	212.55	212.64	213.24	212.46	211.7	212.59	212.22	212.7	212.45	211.9	212.01	212.51	213.58	212.44	214.99	214.76	212.71	213.53	212.7	212.99	212.93	211.48	212	211.99	212.35	212.75	212.38	212.5	214.05	212.42	212.64	211.29	212.06	212.23	212.67	211.72	212.06	211.31	211.96	211.5	212.6	213.03	213.24	212.45	213.58	212.33
200.08	201.19	199.95	200.4	199.69	201.73	199.64	200.78	199.9	200.66	201.3	200.18	200.43	200.09	200.14	200.35	202.1	201.03	201.1	200.04	200.34	199.87	199.58	199.28	199.99	201.02	199.79	199.7	199.93	200.54	200.41	202.19	201.78	199.91	200.29	201.14	201.43	199.96	201.35	199.81	200.68	199.97	200.44	201.02	199.82	199.73	200.84	201.18	200.69	200.55
217.11	217.7	218.01	218.26	217.03	216.37	217.96	217.58	216.13	217.68	216.86	216.68	216.69	217.25	216.95	217.72	217.52	217.41	216.4	216.17	216.42	216.33	217.71	216.34	216.7	217.37	217.11	217.13	216.85	216.84	217.25	217.74	216.5	216.69	218.02	217.11	217.05	216.41	217.93	216.38	216.21	217.51	216.23	216.5	217.2	217.06	215.65	216.76	217.09	217.16
211.57	211.3	211.31	212.38	211.04	212.29	211.98	211.05	212.17	211.31	211.83	213.06	212.06	211.74	211.62	210.71	212.02	211.27	211.69	211.92	212.23	211.54	212.6	212.12	212.43	211.72	211.27	211.18	211.3	211.26	210.99	211.03	211.84	210.59	211.63	211.07	211.73	211.9	211.3	211	212.49	211.66	211.46	212.41	211.9	211.57	213	211.85	211.51	211.84
208.7	209.59	209.21	208.86	209.65	208.58	208.8	208.5	208.29	208.77	208.42	209.83	209.15	210.46	208.94	208.62	208.83	209.61	207.42	209.18	209.54	208.67	209.21	209.03	209.16	209.66	208.93	208.33	209.1	208.91	208.58	209.13	207.4	209.13	208.48	209.08	207.75	209.76	208.4	209.25	208.22	208.29	209.83	208.54	209.91	210.76	208.53	209.5	208.91	207.65
202.84	204.3	204.37	203.07	204.31	203.2	202.95	202.78	203.45	202.06	203.62	203.74	203.15	203.64	203.97	204.26	202.82	203.53	202.42	204.11	202.57	203.78	202.59	203.72	202.54	203.94	202.94	202.64	203.94	203.03	202.33	203.5	202.83	202.78	202.79	204.04	204.62	204.43	203.05	203.08	203.19	203.91	204.03	203.18	202.99	203.95	203.3	203.34	203.17	202.33
202.9	201.42	201.93	203.46	203.09	202.52	202.33	201.97	203.02	202.27	202.64	202.08	202.05	202.78	202.85	202.55	202.1	201.73	202.77	202.82	202.59	201.82	202.86	202.31	202.37	202.49	201.46	201.68	202.69	202.38	203.59	202.54	202.89	202.53	202.53	202.02	202.85	203.47	202.49	203.12	203.51	203.3	201.66	202.44	200.64	202.3	202.71	202.47	201.22	202.55
213.57	214.63	214.18	213.9	214.38	213.61	214.71	214.16	214.02	214.25	214.19	213.89	213.53	213.34	212.91	213.89	212.89	213.71	213.6	213.42	213.8	212.74	212.78	214.39	215.22	213.72	214.18	213.7	213.75	214.62	214.21	213.94	213.96	213.18	213.41	214.18	214.07	213.33	213.74	214.63	213.29	213.21	214.36	213.91	213.86	214.46	213.49	214.51	213.52	213.63
208.72	208.09	208.55	208.35	209.85	208.18	209.83	208.1	208.69	209.93	209.11	207.66	208.79	209.96	209.26	208.85	209.26	208.75	208.99	209.06	210.29	208.42	209	209.02	208.29	207.99	208.74	207.91	208.83	208.56	209.27	208.94	208.59	208.71	208.34	208.16	208.51	208.82	208.65	209.22	209.15	208.71	209	208.33	207.45	207.7	209.99	208.37	208.14	207.22
208.66	209.65	209.05	210.44	210.19	209.92	209	209.48	209.95	209.95	209.39	210.27	209.51	209.27	209.51	209.92	210.99	209.58	210.88	209.26	209.05	209.61	208.7	209.94	210.42	209.73	210.13	209.53	209.98	208.49	208.8	208.93	210.5	209.15	209.8	209.53	211.35	209.05	208.43	210.99	209.39	209.85	209.8	208.34	210.23	208.85	210.25	210.08	208.97	209.93
199.7	199.33	199.39	199.15	200.26	199.66	199.04	199.15	198.81	200.74	198.12	199.14	199.52	198.97	200.2	198.42	199.38	199.72	199.32	200.03	199.49	199.17	199.64	199.04	198.25	199.84	200.01	199.75	200.12	200.42	200.31	199.6	200.85	199.61	199.86	200.19	198.84	199.87	199.61	199.41	200.14	199.56	199.54	199.55	200.2	200.55	200.37	199.31	199.14	198.94
207.11	207.73	207.7	207.25	207.03	207.61	206.23	208.02	206.94	206.55	206.98	207.3	206.78	208.22	208.22	207.76	207.63	206.92	207.79	206.52	207.2	208.3	207.35	208.17	207.27	208.63	207.69	207.34	208.51	207.22	207.52	208.18	206.25	208.37	207.5	208.06	207.71	207.22	207.26	207.8	208.32	208.06	208.61	207.69	206.97	208.04	207.78	207.85	207.74	208.78
207.18	208.09	207.34	207.96	207.31	207.85	207.1	208.12	207.67	208.4	208.3	207.85	207.37	208.38	207.66	207.1	207.94	208.41	206.79	207.36	207.99	207.58	206.82	206.39	208.78	207.54	207.74	208.04	206.57	207.45	207.26	208.11	207	208.59	207.05	207.83	206.98	207.77	207.86	207.29	207.66	208.07	207.27	207.38	208.26	207.36	207.73	207.51	207.55	207.62
204.66	203.82	204.63	204.34	204.85	204.72	205.89	205.02	205.51	205.16	205.62	204.74	203.77	204.77	204.8	205.29	205.81	204.11	205.21	203.93	203.63	204.06	204.92	204.39	204.85	204.81	205.26	204.15	205.28	205.81	204.62	204.99	205.24	204.43	205.71	204.84	204.59	204.22	205.44	205.07	205.36	205.08	204.86	203.9	205.1	204.58	204.74	204.01	203.76	204.9
212.19	212.04	209.96	212.31	212.81	211.37	211.96	211.6	212.47	211.15	211.5	212.69	211.96	211.42	212.03	211.69	211.89	211.48	212.45	211.33	211.49	213.41	212.36	211.02	212.32	211.48	211.69	212.62	212.26	212.06	210.86	211.6	211.82	211.8	211.04	212.32	211.85	211.88	211.93	212.38	212.14	212.64	211.88	211.22	210.98	212.18	211.74	210.93	212.39	211.04
194.72	194.19	195.58	194.39	196.55	195.26	194.45	194.79	195.84	195.67	195.23	194.21	195.27	195.38	194.44	194.91	196.29	194.77	194.8	194.99	195.53	196.84	194	195.29	195.91	195.62	196.27	194.83	194.88	194.92	195.65	194.87	195.78	196.05	194.95	194.45	194.29	195.74	194.41	195.63	195.41	196.27	194.97	195.59	195.24	195.58	195.74	195.87	194.74	196.29
208.15	207.38	207.63	208.18	207.09	206.8	208.76	207.61	206.57	208.16	208.16	208.24	209.11	207.52	207.28	207.52	207.78	207.53	208.38	207.77	207.93	207.04	207.49	206.38	208.88	208.18	208.63	206.89	207.39	208.39	207.69	207.47	207.21	208.36	208.19	206.79	206.81	207.14	207.83	207.86	207.94	208.36	209.24	207.68	208.64	207.8	208.22	207.77	208.14	208.84
208.1	208.61	208.45	207.69	207.89	207.09	208.08	209.29	207.38	208.41	207.16	207.72	208.3	209.04	207.91	207.92	208.56	207.87	208.05	207.02	207.89	208.46	208.08	208.42	207.84	206.96	207.99	208.41	208.44	207.45	207.42	207.51	206.94	208.05	208.47	209.08	206.9	208.09	207.87	207.79	208.63	206.96	207.45	207.1	207.49	208.28	207.94	207.64	208.46	208.37
204.71	204.9	203.66	205.46	203.84	204.52	204.36	204.84	204.83	204.19	204.13	204.26	205.27	204.18	204.34	204.95	204.05	204.52	204.56	204.65	205.07	205.31	205.38	204.13	205.84	205.09	204.49	205.19	204.85	204.82	205.06	204.19	204.04	205.41	204.24	203.69	204.22	204.39	204.67	205.11	204.3	205.58	205.02	203.89	204.18	204.39	205.22	204.85	205.93	203.98
208.68	208.86	209.54	208.93	208.74	208.32	208.62	208.41	208.62	208.83	207.85	208.7	209.21	209.11	209.33	209.32	209.33	210.2	209.8	208.97	208.55	209.94	208.71	209.12	207.64	208.95	208.34	208.86	209.55	209.08	208.8	208.43	207.63	209.31	208.02	208.48	207.52	209.23	208.79	208.07	209.27	208.06	209.69	208.59	209.9	208.49	209.74	208.19	207.88	209.68
216.98	216.76	216.52	216.71	216.96	217.31	216.36	217.6	216.67	216.8	217.9	216.09	217.12	217.91	217.12	216.15	216.89	216.85	216.82	216.24	216.66	217.23	216.51	216.29	215.69	216.92	217.38	216.13	218.66	216.09	216.13	217.72	217.09	217.67	216.48	216.23	214.82	217.63	217.28	216.74	217.62	217.44	217.19	216.95	216.89	217.59	217.16	218.17	216.61	217.82
202.14	203.23	201.08	203.23	202.39	201.72	201.46	203.3	202.92	203.02	202.54	203.15	203.06	201.63	202.15	202.42	203.34	202.5	201.51	202.62	202.71	203.56	203.04	202.31	202.28	202.89	202.64	202.7	203.1	202.93	201.25	202.85	203.59	203.24	201.99	202.06	201.87	202.63	202.27	202.56	201.87	202.33	203.32	202.89	203.29	203.73	202.66	202.07	202.2	202.12
204.58	204.3	204.52	203.49	205	203.08	204.05	204.66	204.18	203.01	203.93	203.04	202.95	204	203.62	204.13	203.85	204.62	203.87	203.79	206.05	204.16	203.45	204.59	204.02	202.41	203.93	203.46	203.82	204.06	203.94	204.54	204.6	204.64	204.57	205.03	202.86	204.52	203.66	204.81	204.36	203.38	203.91	204.4	204.28	203.83	203.91	204.46	204.37	204.19
211.66	212.32	211.64	211.63	211.77	211.33	211.46	211.54	211.75	211.65	212.17	212.04	211.1	211.58	210.85	211.73	211.88	210.52	211.53	211.4	211.03	211.6	211.7	212.26	212.34	211.76	212.46	210.63	212.57	211.22	211.94	212.06	211.4	211.67	212.21	211.58	212.64	210.9	212.1	212.41	210.89	210.91	212.14	211.23	211.86	211.63	211.6	211.52	211.2	210.21
210.42	211.4	210.47	211.71	211.86	211.97	210.9	212.2	210.39	211.87	212.41	212.08	212.24	211.15	211.68	212.65	211.46	210.65	210.99	211.71	210.96	212.23	212.56	211.37	211.13	212.97	211.06	211.33	212.19	210.27	211.35	210.53	212.04	212.37	211.49	212.68	211.82	212.12	211.45	211.55	212.11	211.56	211.07	212.11	211.49	211.81	211.67	212.13	209.75	211.93
209.69	208.77	208.63	208.45	208.8	209.18	209.32	209.53	208.59	209.77	209.24	209.14	208.65	208.71	209.06	208.79	209.06	209.02	208.25	207.81	208.57	208.68	209.17	209.12	209.33	208.41	208.13	207.93	208.8	208.82	209.76	209.41	209.39	209.07	208.68	208.88	208.18	209.46	208.56	208.58	208.49	208.38	209.99	208.67	209.5	208.22	208.23	209.62	208.72	209.72
213.12	213.1	213.14	213.06	213.09	212	213.38	214.37	213.54	211.56	213.64	213.04	212.4	213.15	212.28	212.95	212.88	213.6	212.26	212.92	212.3	213.38	212.77	211.87	213.4	213.72	212.86	212.21	213.18	212.67	212.81	211.98	213	213.34	213.4	213.34	213.29	213.39	214.19	213.63	212.29	213.54	213.43	212.89	212.66	214.1	212.57	213.82	212.95	212.78
208.01	208.32	207.95	209.19	208.71	208.59	207.78	208.72	208.05	207.19	207.42	208.93	208.35	208.09	209.42	208.57	207.57	208.5	208.59	209.1	207.79	208.61	208.03	208.09	209.16	208.25	208.57	207.66	208.82	207.89	207.78	209.22	207.7	207.31	208.44	207.55	208.31	208.67	207.48	208.91	207.98	208.69	208.45	207.85	208.84	207.44	208.9	208.61	209.96	208.52
207.1	207.72	207.62	207.16	207.87	207.27	207.97	207.66	208.17	208.12	208	207.05	207.76	207.56	207.73	208.07	207.55	208.06	207.73	207.42	208.07	206.71	207.33	207.23	207.77	208.25	208.03	207.71	207.58	207.93	207.9	208.81	208.72	206.6	207.77	209.11	208.13	207.91	207.84	208.29	206.76	207.62	207.01	206.86	208.28	208.44	207.54	208.52	207.2	207.36
211.91	212.95	212.73	212.19	212.47	214.29	212.57	213.27	211.73	211.91	212.41	212.93	212.44	212.82	211.52	210.8	213	213.49	212.8	211.84	213.41	212.34	212.68	213.57	211.46	211.89	211.96	212.24	211.95	212.69	212.02	212.56	213.17	212.75	212.74	212.31	212.14	213.66	212.29	212.16	212.22	211.56	212.62	212.62	212.51	212.07	212.78	212.2	213.26	213.19
211.36	211.74	211.68	212.16	211.86	210.82	211.22	212.43	211.2	212.18	211.71	212.03	211.35	210.54	212.05	211.93	212.19	211.41	212.55	212.65	211.93	212.37	212.8	211.88	212.59	211.79	212.2	211.26	211.2	210.98	211.56	212.29	211.06	211.94	211.47	212.63	212.16	212.25	211.6	212.58	211.91	210.98	212.09	212.21	210.9	212.48	212.37	212.12	211.15	211.71
203.37	203.45	204.12	202.88	203.27	203.41	203.04	203.35	202.75	203.79	204.2	203.88	203.38	202.83	203.64	203.76	203.68	202.84	203.47	202.89	203.57	204.03	202.69	203.44	203.24	202.91	202.57	203.38	203.41	203.17	203.45	202.47	204.62	202.5	203.34	203.83	202.95	203.72	202.78	203.9	203.28	203.13	203.83	204.77	203.52	203.33	204.41	203.54	203.15	203.74
196.55	196.48	195.26	195.43	196.55	194.97	194.22	195	195.22	195.56	195.05	195.61	195.06	195.18	195.16	195.55	195.81	195.19	195	194.42	195.01	195.39	195.32	195.04	195.54	194.81	194.8	195.55	194.57	195.84	195.09	195.13	194.49	196.62	195.06	195.85	194.79	195.93	196.14	195.25	194.97	195.16	194.09	195.3	195.14	195.98	194.99	193.9	195.92	196.36
207.79	207.78	206.37	208.81	207.22	207	207.77	207.6	208.6	207.06	208.15	208.65	207.5	207.46	207.79	208.01	206.92	207.83	208.19	208.3	207.03	208.6	210.14	207.53	208.76	207.64	207.42	208.18	208.48	208.02	208.02	208.37	208.41	207.89	208.71	207.73	207.72	208.09	206.91	207.91	208.14	208.1	208.08	206.55	206.9	208.9	207.77	207.45	207.25	207.8
216.06	217.62	217.19	215.64	215.72	217.15	216.16	217.29	217.6	216.75	216.47	217.55	215.62	218.21	216.95	217.2	216.69	217.82	217.26	217.44	217.04	215.65	217.51	216.84	217.2	217.37	217.29	216.62	218.11	217.19	216.47	216.82	217.15	217.05	215.82	216.66	216.77	215.84	216.58	216.66	217.71	217.21	217.49	217.56	216.55	216.22	217.36	217.34	216.48	216.86
216.2	216.95	218.29	217.59	218.14	216.87	216.42	216.34	217.1	217.1	217.23	216.88	216.47	218.15	218.44	215.72	218.01	217.42	217.46	217.7	216.6	216.46	216.14	217.04	217.83	216.85	217.89	217.41	217.57	217.37	217.2	216.45	217.55	217.3	217.4	216.38	216.47	217.25	217.15	216.9	216.83	217.23	218.1	216.23	216.52	216.72	217.2	216.15	216.91	217.76
211.64	211.48	211.8	210.73	211.7	211.26	212.17	211.11	211.79	210.64	211.32	210.67	212.1	211.79	212.06	211.11	211.57	212.27	211.07	211.25	210.16	212.8	210.79	211.13	212.54	211.57	211.29	211.37	211.75	211.5	212.52	211.7	210.41	210.56	212.08	211.5	212.43	211.72	211.11	211.71	211.04	212.64	211.84	211.43	212.61	211.2	211.08	212	212.29	211.61
207.96	209.04	207.66	207.64	208.03	209	208.83	208.23	208.65	208.7	208.3	208.45	207.69	208.11	208.42	208.4	209.13	208.84	209.59	208.78	208.62	209.12	208.3	209.22	207.98	209.76	208.24	208.83	208.3	209.68	208.6	209.03	209.27	208.19	208.79	209.52	208.15	208.25	208.49	208.43	209.28	209.73	209.4	207.85	209.07	208.59	209.4	207.96	208.53	208.32
199	200.03	199.45	198.78	199.3	199.34	197.94	199.63	199.72	197.47	199.56	199.79	198.52	200.79	199.59	199.44	199.85	199.58	198.95	200.35	198.44	198.01	199.56	199.77	199.17	199.56	199.36	199.66	199.52	199.82	200.13	200.14	199.01	198.81	199.74	198.84	199.28	199.9	199.1	200.07	200.08	199.02	199.43	198.52	198.74	199.18	199.84	199.45	200.07	199.62
200.07	199.3	200.35	200.17	200.48	200.94	201.31	201.49	200.85	200.32	199.74	200.08	199.72	200.8	200.37	200.47	201.11	199.35	200.4	200.88	200.01	198.99	200.42	201.33	199.33	200.33	200.33	200.14	200.17	200.1	201.03	201.44	201.34	201.45	199.61	201.18	199.01	200.33	201.02	199.9	200.24	200.39	199.26	199.86	201.31	200.99	200.47	200.39	201.37	200.82
193.53	194.21	194.38	195.31	195.3	193.97	194.12	194.66	194.34	192.43	194.01	195.17	194.16	194.26	193.14	194.83	194.08	193.34	194.86	194.62	194.46	195.17	194.11	194.43	192.76	193.62	194.11	193.36	194.48	194.51	194.1	194.32	194.54	192.55	195.15	194.47	194.65	194.75	194.51	194.47	194.88	194.52	193.59	194.8	193.53	194.77	193.6	194.2	194.4	194.28
209.54	207.06	208.16	207.79	208.82	207.25	207.81	207.63	208.15	207.73	208.85	207.71	206.9	208.63	208.24	208.19	207.75	206.9	207.75	208.04	207.51	207.2	207.98	208.24	208.39	207.74	208.1	207.49	209.24	208.37	206.84	207.18	207.08	207.64	207.62	207.63	208.48	207.24	207.55	206.89	208.04	208.32	208.53	207.08	206.84	208.1	206.65	207.79	207.99	207.1
212.87	214.01	214.25	212.45	213.95	213.31	215.25	213.89	213.67	213.78	213.39	214.44	213.07	213.74	213.09	213.75	213.44	215.17	214.51	213.82	213.24	214.3	213.44	214.62	214.44	212.4	215.05	214.27	212.87	215.02	213.89	214.48	212.48	213.6	213.41	213.53	213.85	213.13	214.05	214.06	213.9	213.04	214.04	214.17	214.15	212.45	213.3	213.76	214.59	213.4
203.73	205.14	204.97	204.05	203.17	204.68	203.83	204.39	204.11	203.13	204.57	203.44	205.83	204.17	204.14	203.6	206	204.68	204.18	204.88	204.26	204.45	204.07	203.71	205.47	204.91	204.83	205.7	204.8	204.29	204.37	204.93	204.46	205.94	205.69	203.78	205.63	204.7	203.97	205.11	205.34	204.87	204.41	204.58	203.79	204.86	203.77	203.4	202.92	205.3
204.01	203.9	203.22	204.48	203.89	203.11	203.44	203.81	203.45	202.87	204.08	202.52	202.31	203.07	203.96	202.62	203.69	203.5	204.02	204.69	205.04	203.07	203.17	203.76	203.63	204.36	203.96	202.71	204.49	203.07	203.84	203.76	202.58	204.1	204.31	203.08	203.78	204.51	203.86	203.82	203.3	203.94	205.03	202.6	203.75	203.8	204.44	203.08	204.21	204.35
203.01	202.28	201.95	203.68	203.13	202.14	202.35	202.28	203.1	202.28	202.75	202.98	202.8	203.16	203.69	202.88	201.79	203.51	202.31	201.57	202.16	202.12	203.55	202.21	202.46	203.25	202.78	203.34	203.26	203.35	202.12	203.59	202.89	202.19	202.6	202.47	202.98	201.14	202.29	203.36	202.16	202.55	201.95	203.14	202.12	201.93	202.88	201.93	203.28	202.24
208.66	208.51	209.31	209.01	208.16	209.66	208.21	208.24	208.27	209.27	208.31	208.36	208.13	208.44	208.43	208.18	209.99	209.7	209.2	209.64	208.94	209.79	207.66	209.28	208.24	207.54	207.85	209.43	209.18	208.87	208.83	208.12	208.75	208.1	208.19	209.02	207.97	208.51	208.27	208.52	208.58	207.3	208.35	208.76	208.4	209.04	209.28	206.96	208.67	208.17
203.27	203.32	203.66	204.49	203.08	204.1	204.5	203.25	202.81	204.27	202.67	203.94	205.73	203.16	203.82	203.32	203.93	204.28	203.59	205.21	203.47	203.92	204.5	202.9	203.67	203.49	204.5	204.05	204.7	204.05	204.5	202.34	203.97	203.65	204.41	204.05	202.75	204.07	201.91	203.46	204.04	203.83	203.48	203.83	203.96	203.29	203.85	203.52	204.19	203.95
211.19	211.39	212.11	211.6	211.57	211.37	210.32	211.97	210.67	211.92	210.96	210.86	210.68	211.09	211.79	212.14	212.63	212.11	212	212.19	212.16	210.77	211.44	212.35	211.27	212.3	212.47	211.42	212.29	211.18	211.63	211.85	211.23	212.15	212.19	212.24	211.22	211.43	211.3	211.4	212.33	211.6	212.19	212.06	210.53	210.89	212.14	211.64	211.71	210.68
214.11	213.26	213.07	213.7	213.67	213.15	212.8	212.48	213.59	212.83	213.71	214.24	212.45	213.86	213.28	212.57	212.24	213.2	213.01	212.84	213.16	213.73	213.25	211.86	213.09	213.45	212.32	213.07	212.84	212.6	213.47	214.13	212.57	212.34	213.53	213.61	212.73	212.18	214.04	212.54	213.64	212.66	212.85	213.36	212.41	213.26	212.84	212.6	213.28	212.2
210.23	209.8	210	209.95	210.15	209.66	208.5	209.8	209.35	209.19	209.46	208.89	208.7	210.01	209.21	209.98	210.56	209.16	209.92	209.49	210.43	210.73	208.21	209.77	209.28	211.34	209.67	209.18	208.92	209.07	210	210.13	209.03	209.9	209.78	209.73	208.97	209.76	209.34	209.62	208.89	209.25	209.14	210.01	210.18	210.81	209.96	209.13	209.38	210.43
203	203.11	203.93	201.37	203	203.05	202.61	202.8	203	202.7	202.81	201.99	203	202.45	202.81	202.76	202.67	201.89	202.55	203.28	202.72	202.92	202.99	202.2	202.29	202.21	202.03	203.19	202.32	203.69	202.85	202.34	202.08	202.36	201.26	203.21	202.14	202.59	202.8	202.75	201.79	202.28	202.83	201.56	202.61	202.1	203.84	201.96	204.04	202.97
204.45	203.71	203.49	204.18	204	203.78	204.56	203.58	203.38	203.95	203.96	203.48	204.32	203.42	205.64	203.34	204.27	204.33	203.49	202.67	203.71	204.55	204.06	202.46	204.41	203.55	204.29	203.2	202.31	205.2	204.53	203.76	204.65	203.57	204.77	203.78	202.81	203.56	204.34	204.32	204.63	204.31	203.41	203.58	203.65	203.71	204.19	202.79	203.71	203.63
208.68	209.5	209.24	208.95	209.24	209.26	208.64	209.24	208.81	209.21	208.75	208.67	208.35	208.73	209.27	209.06	208.63	209.42	208.65	209.26	208.68	209.28	210.09	207.27	209.54	209.65	209.14	209.64	209.29	208.72	209.45	208.83	207.98	209.62	208.68	207.91	209.55	209.97	208.29	209.76	207.97	208.23	209.12	209.14	208.12	209.47	209.15	208.69	208.74	209.47
211.08	212.23	212.6	212.27	212.67	212.45	210.79	213.47	211.74	212.25	212.41	211.46	211.7	211.64	212.12	212.32	211.98	211.08	212.67	212.54	212.18	211.7	211.27	212.05	212.64	211.35	211.54	211.59	212.01	212.88	210.94	211.27	212.03	211.57	212.22	212.87	210.94	212.14	211.42	211.89	211.78	212.35	212.91	212.67	211.76	212.39	211.9	210.49	212.42	211.12
199.05	200.3	200.06	199.56	200.04	199.43	199.06	199.26	198.94	198.72	199.64	198.38	198.81	199.5	200.13	199.83	199.29	198.65	199.4	200.05	200.12	200.02	199.5	198.44	199.26	198.92	200.27	199.16	199.09	200.45	198.73	198.84	198.73	199.19	198.16	199.55	199.73	198.48	198.66	198.58	199.38	200.43	199.04	199.14	200.1	199.97	198.66	199.94	199.46	198.35
210.01	210.03	208.25	209.58	209.24	210.19	210.03	209.6	208.65	209.51	209.77	209.41	209.58	209.91	210.73	211.12	210.74	208.73	210.09	207.49	208.53	210.04	208.75	209.89	209.37	210.64	210.39	209.17	209.66	210.63	208.42	208.58	209.56	208.58	209.76	209.53	209.53	209.38	208.28	207.81	208.75	209.34	207.92	208.94	208.94	208.6	209.31	209.03	210.4	208.59
217.35	218.1	217.31	218.07	216.98	217.41	217.27	216.29	217.29	217.76	216.1	217.75	217.32	218.09	215.71	217.46	217.26	216.92	216.01	217.34	217.08	217.57	216.43	217.02	216.43	217.66	217.95	216.23	217.54	216.64	216.94	216.91	217.35	217.31	216.82	217.1	216.43	216.56	215.38	217.62	217.38	218.1	217.48	216.76	217.38	216.09	216.03	216.1	217.33	216.82
207.86	208.66	208.45	207.62	208.82	208.59	209.02	207.64	209.51	209.18	207.88	208.67	207.89	209.74	208	208.62	209.02	208.1	207.73	207.14	207.69	208.66	208.63	208.13	209.91	209.7	207.79	207.9	209.02	208.09	208.63	208.85	207.94	208.35	209.68	208.15	208.36	208.94	208.42	208.9	208.03	207.84	209.7	209.88	208.47	209.05	209.14	208.59	208.64	207.9
199.39	199.83	200.01	199.89	199.61	199.18	199.3	199.25	199.98	199.03	200.64	200.33	198.94	199.81	199.08	200.49	199.76	199.48	198.94	199.4	199.49	199.05	198.84	199.67	199.79	199.39	199.18	199.44	199.36	198.3	199.17	199.19	197.69	199.46	199.37	199.18	198.71	200.76	199.78	200.09	199.19	199.78	199.19	199.22	200.07	200.27	198.52	198.5	200.28	199.2
[truncated: 599 more rows]
[truncated: 150 more columns]
