# Supplementary material for: Genetic dissection of main and epistatic effects of QTL based on augmented triple test cross design
Source: PLoS One. 2017 Dec 14;12(12):e0189054. doi: 10.1371/journal.pone.0189054 (PMC5730204; doi:10.1371/journal.pone.0189054)
Supplement: S6 Supporting Information — (ZIP) [file pone.0189054.s006.zip › z1_1750_0.8_5.csv]

197.74	197.68	199.88	197.96	198.85	199.68	197.68	199.09	198.21	198.15	199.71	196.87	199.48	198.13	198.32	197.54	197.39	197.76	197.88	198.19	196.55	199.35	198.73	197.98	198.17	198.49	198.22	198.47	198.27	198.7	200.27	199.74	197.19	199.64	199.28	197.96	198.51	197.43	198.7	198.91	198.69	198.32	198.11	198.92	198.04	199.7	198.42	198.72	201.63	197.95
208.88	207.68	208	208.37	208.07	209.52	208.8	209.81	210.18	208.85	209.63	207.56	207.71	207.69	209.39	207.55	209.32	209.46	210.03	207.63	209.17	207.88	209.83	207.27	206.9	208.64	207.56	210.14	209	207.98	207.9	209.62	209.52	208.92	209.72	208.6	209.02	208.86	208.68	209.23	209.04	208.21	209.42	209.38	209.93	207.68	206.35	209.82	208.66	209.5
205.98	203.69	204.11	205.02	205.47	203.25	205.02	205.33	204.73	205.2	205.1	203.73	206.39	204.53	205.27	205.94	206.92	203.75	205.16	205.44	205.3	206.33	204.73	203.26	205.06	204	203.86	204.21	203.51	204.98	204.21	206.49	203.68	204.88	205.12	204.34	202.54	205.73	203.58	203.95	204.92	205.35	204.58	205.2	205.82	204.69	205.35	205.46	205.89	206.57
208.26	210.04	208.3	207.64	210.27	207.59	208.99	208.09	209.87	207.73	209.92	209	209.38	207.88	208.69	209.19	207.78	209.18	208.12	209.39	209.31	209.21	210	211.02	208.86	208.57	208.07	207.51	209.32	209.49	210.04	209.91	208.89	208.62	208.5	207.54	209.23	209.14	209.28	209.4	208.58	209.46	208.85	207.72	208.85	209.32	206.89	209.19	209.78	208.54
198.86	199.2	198.98	197.82	200.39	200.17	200.51	198.91	200.38	198.69	198.71	200.42	198.28	199.62	198.93	200.96	199.61	199.8	200.07	198.2	199.7	198.2	199.9	200.52	198.34	199.85	197.49	199.74	198.98	199.04	198.07	199.36	197.79	199.07	201.08	199.87	198.98	198.92	201.23	198.38	199.7	198.11	198.28	201.6	200.54	201.53	199.25	199.36	200.22	199.68
209.15	206.94	207.54	209.96	207.94	208.47	208.24	207.22	209.44	207.69	210.29	209.22	208.42	208.74	208.39	209.58	208.08	208.13	209.06	208.03	210.19	208.73	207.85	207.67	210.12	208.16	208.34	208.18	207.99	209.82	208.2	207.67	209.26	208.1	209.92	210.06	210.56	210.04	208.79	206.92	207.6	208.64	207.05	210.78	210.33	208.63	209.97	207.74	209.95	210.32
206.69	207.97	207.64	208.68	209.56	206.82	208.6	209.79	207.7	209.16	208.88	210.29	210.02	208.19	208.81	207.52	208.4	207.71	207.03	208.97	208.3	210.59	207.82	208.94	209.46	209.18	208.17	208.13	210	208.61	208.32	208.82	209.74	206.83	208.19	208.33	208.44	209.57	208.4	208.83	209.76	208.55	208.85	208.07	209.22	210.95	208.69	207.99	208.75	207.63
208.89	208.42	209.17	207.96	209.19	207.98	208.2	208.46	206.88	209.17	207.74	209.43	207.66	207.32	209.63	208.19	207.14	209.5	208.47	208.26	209.03	208.41	210.32	208.98	208.28	209.9	208.74	208.65	208.1	208.53	207.25	209.46	208.91	209.28	208.95	208.85	210.55	208.6	207.53	209.04	207.94	206.72	210.38	208.47	210.83	207.94	207.25	209.08	207.63	209.27
212.71	212.71	211.48	212.49	212.43	211.34	214.3	212.46	211.73	212.56	212.46	211.65	211.59	211.51	212.87	212.82	212.11	211.17	213	211.32	212.22	213.33	211.53	211.26	211.65	212.36	211.95	212.43	213.56	211.97	212.65	211.52	212.49	212.36	212.5	210.88	212.83	211.34	212.69	212.45	211.39	213.33	211.94	211.84	212.87	211.97	212.62	214.31	213.3	213.17
208.44	209.14	208.51	209.84	207.81	208.92	207.77	210.39	209.54	207.43	208.35	207.91	207.44	208.69	209.42	207.22	210.23	209.11	209.16	207.67	208.5	207.62	209.08	209.41	208.74	209.09	209.68	209.72	208.74	209.01	207.96	209.44	207.35	208.72	209.11	208.76	208.49	210.18	206.45	209.11	209.12	209.24	207.86	209.42	208.49	208.73	209.13	206.67	208.08	207.86
209.85	209.91	207.88	208.73	208.67	208.81	210.45	209.94	209.95	208.88	209.89	209.05	209.15	210.29	209.61	211	209.4	209.01	210.77	209.25	210.91	209.88	210.45	210.04	209.23	208.81	209.42	207.51	208.53	209.09	210.01	208.9	209.24	209.68	209.22	209.41	210.91	209.15	209.86	210.35	209.37	208.82	208.94	209.26	209.87	208.25	208.77	209.56	209.93	210.65
212.12	213.8	213.79	213.94	210.76	213.12	213.06	213.76	213.73	212.15	212.11	212.66	213.5	213.34	214.62	212.38	214.05	213.99	211.35	213.2	212.52	213.14	213.64	214.05	214.36	214.81	212.46	213.59	213.02	213.16	213.48	213.91	212.58	213.3	212.77	210.57	212.91	214.12	214.2	211.93	213.73	212.98	212.41	213.83	214.47	212.08	212.5	213.63	211.56	213.2
199.25	199.73	198.33	200.32	199.4	200.71	199.93	201.54	198.73	199.9	198.93	201.11	199.01	199.96	198.98	198.32	198.52	200.09	198.28	198.74	200.14	199.67	198.9	199.65	199.9	199.22	201.41	199.56	199.86	199.98	198.89	199.37	200.22	200.89	200.15	200.9	200.26	199.01	199.8	200.06	200.46	200.83	199.21	198.16	197.67	199.95	199.91	199.34	199.12	201.2
200.87	199.57	202.03	200.15	201.14	201.3	201.88	201.37	200.06	201.8	199.3	200.65	200.67	202.25	201.05	198.72	200.77	201.76	201.93	201.67	201.44	201.15	201.55	201.47	200.25	201.77	201.41	199.89	203.62	201.03	202.07	201.95	200.01	201.49	201.37	200.95	201.45	200.98	198.04	200.68	201.12	201.37	201.4	200.49	202.23	201.67	200.43	201.34	202.66	201.9
210.96	210.43	212.68	211.53	212.74	211.61	210.67	210.34	211.92	210.75	212.63	210.29	210.38	212.4	209.91	212.31	211.64	211.73	211.57	210.72	211.85	211.78	214	211.56	212.25	212.54	211.01	213.14	211.81	211.32	212.92	212.83	209.7	212.7	212.21	212.56	212.66	212.39	212.06	210.24	211.23	211.1	210.95	213.03	212.25	212.21	210.29	211.67	208.78	210.69
200.92	197.39	199.49	198.84	199.91	200.81	199.03	200.01	198.83	200.03	198.91	198.79	199.05	199.71	198.78	199.77	199.91	199.17	198.5	199.51	198.5	199.31	199.78	198.85	199.9	199.41	199.01	200.29	201.04	199.14	198.28	200.44	198.09	198.89	200.08	199.51	198.62	198.88	198.77	198.66	198.75	199.96	199.96	199.82	198.73	200.41	200.06	198.45	200.54	199.22
216.14	216.11	217.59	215.64	217.39	215.01	216.99	216.78	216.04	216.95	217.27	217.21	216.98	217.01	215.77	216.52	214.39	215.95	216.82	217.14	218.2	216.81	215.95	214.69	217.41	217.53	217.63	216.33	216.08	216.73	217.28	218.76	216.61	217.41	217.47	217.37	217.01	217.64	216.12	217.94	219.34	217.65	216.89	215.97	216.95	217.79	215.57	214.56	217.42	216.03
217.99	216.95	217.41	219.99	218.3	218.14	217.44	219.32	219.54	217.11	217.17	218.29	217.35	218.43	217.84	219.02	218.81	218.04	216.8	218.27	216.87	218.72	216.37	218.86	216.99	215.83	216.83	218.44	216.57	217.55	217.67	216.64	217.35	219.2	217.8	217.19	219.2	216.97	217.27	217.26	219.96	219.2	217.6	217.8	219.47	218.21	217.95	218.82	215.75	217.23
204.47	203.51	203.89	203.78	202.83	204.93	203.29	201.07	203.86	203.9	203.53	203.17	203.29	204.04	203.91	202.45	205.13	203.61	203.65	204.44	202	203.52	203.75	203.2	205.47	203.5	203.78	204.12	204.94	201.59	204.11	204.63	204.7	203.13	204.6	202.45	203.17	203.73	203.02	203.1	203.95	202.32	204.9	202.28	203.47	203.93	203.51	203.34	203.37	202.47
208.09	209.19	206.88	210.29	208.1	206.87	207.87	206.63	207.9	208.3	207.66	206.51	208.34	207.98	207.12	207.69	207.03	207.45	205.79	206.85	206.57	207.2	207.24	208.26	207.69	207.35	207.11	208.13	207.63	209.53	207.81	209.16	206.34	208.15	206.67	207.43	209.62	207.23	207.56	206.45	208.72	208.24	207.48	209.85	207.01	207.46	207.23	208.84	207.62	206.99
219.65	216.82	219.49	216.19	215.86	217.25	217.76	217.94	216.88	218.21	217.75	218.32	215.94	217.38	216.94	217.2	218.17	218.21	219.58	217.98	216.97	218.28	216.38	218.6	216.77	216.79	219.07	218.23	218.12	218.17	216.86	218.75	217.7	220.24	218.09	216.95	217.48	217.46	218.88	217.4	218.14	216.19	218.84	216.98	218.42	218.08	218.22	218.22	219.1	217.56
206.4	206.56	205.48	206.03	207.51	205.34	205.56	207.96	206.58	206.09	204.86	204.99	206.06	205.78	206.74	207.51	206.96	206.19	206.13	207.11	207.33	206.21	207.78	207.03	207.3	206.55	206.3	206.89	206.32	205.44	208.01	206	206.51	206.52	204.71	205.47	205.76	206.45	206.57	206.71	206.36	207.68	207.6	206.7	207.22	206.95	206.04	206.78	203.31	206.9
211.61	211.6	213.25	212.04	212.71	212.67	211.24	211.5	210.84	211.72	210.95	211.32	211.72	211.46	212.48	212.62	211.77	211.05	211.93	211.95	211.36	212.72	210.01	210.83	209.56	212.1	210.4	208.57	210.62	209.23	213.27	210.44	213.14	210.97	209.82	210.76	210.57	211.1	212.1	212.12	212.09	212.75	211.89	212.52	210.94	209.45	213.03	212.5	212.6	211.99
207.09	207.35	208.05	206.74	207.38	207.97	207.39	207.53	208.05	208.34	207.44	206.48	208.22	208.5	208.91	207.06	208.83	208.71	207.75	208.17	209	207.06	207.69	208.33	206.89	207.06	207.89	206.95	207.37	207.51	207.89	208.02	210.04	206.86	208.52	207.23	207.16	208.84	208.61	207.61	208.08	207.83	206.82	206.67	207.09	208.67	206.38	207.49	207.12	207.53
213.42	212.31	213.32	214.96	214.12	212.65	213.01	212.77	213.55	212.12	214.01	212.42	213.96	213.48	213.21	211.6	212.51	214.55	212.43	211.79	213.02	212.92	213.22	213.08	214.04	212.29	214.26	212.85	212.9	214.84	212.24	212.24	212.68	212.54	212.53	213.24	213.44	213.86	212.77	212.75	212.2	213.88	212.98	214.08	213.18	212.77	212.01	213.55	212.35	211.9
200.12	200.42	200.98	200.19	199.53	200.35	200.82	200.75	201.62	200.72	200.55	200.8	201.16	201.6	200.9	199.6	200.08	200.01	200.01	200.28	200.05	199.83	198.41	200.17	201.42	198.42	199.99	199.13	201.44	200.45	200.67	201.15	199.4	200.73	201.06	200.89	199.28	201.33	200.56	200.3	200.01	199.93	200.92	201.56	199.35	199.88	200.16	201.2	198.61	200.33
214.01	217.14	216.75	216.72	216.66	217.71	217.61	217.11	216.23	216.99	218.44	216.71	219.17	216.16	216.81	216.57	217.45	216.21	217.02	216.87	218.29	216.51	217.42	217.12	215.74	216.6	216.64	217.81	217.88	216.57	216.9	215.89	216.65	217.7	218.18	216.16	217.06	216.38	216.38	218.82	215.82	215.93	217.72	217.49	216.24	217.78	215.56	218.41	216.42	217.58
204.33	204.3	204.3	204.27	203.96	203.03	203.06	204.5	203.54	202.96	203.63	202.94	206	203.5	204.58	203.29	204.44	201.17	203.79	204.18	203.05	204.58	203.39	203.24	203.2	203.44	203.29	201.98	204.22	202.09	203.03	205.04	205.06	203.57	203.83	204.75	202.95	203.97	204.62	203.62	201.59	204.49	204.64	204.91	203.61	205.2	203.8	203.76	203.08	203.93
211.42	211.36	210.6	211.74	210.54	212.06	211.68	210.02	210.35	210.43	210.28	212.4	211.38	209.7	211.28	211.64	210.95	210.6	212.14	213.12	210.56	211.75	211.08	212.59	212.42	211.26	211.46	211.84	211.2	211.67	212.94	210.98	212.52	213.28	211.82	211.03	212.68	212.16	209.78	210.75	211.94	210.86	211.55	210.38	209.22	211.42	212.83	212.47	211.44	211.81
203.59	203.61	203.9	203.72	204.18	205.4	204.42	206.03	203.24	203.63	204.62	204.41	205.32	205.16	203.63	205.33	205.08	204.76	204.28	206.13	205.49	204	203.22	205.57	204.46	205.79	204.17	205.53	204.37	204.24	203.57	204.95	204.53	204.11	205.78	204.33	204.5	205.44	204.38	204.91	204.26	204.74	204.96	205.59	204.99	206.15	205.13	206.91	205.47	204.44
208.94	208.33	209.45	207.51	207.82	209.61	208.94	208.47	208.02	208.82	210.54	208.34	208.54	209.15	209.16	208.24	207.87	207.65	209.29	210.17	206.59	209.5	208.03	208.97	209.55	210.33	208.24	208.98	209.21	207.86	207.56	209.03	208.59	208.92	208.61	207.39	207.61	208.42	208.22	208.13	207.78	207.77	208.88	209.19	209.18	208.72	209.19	208.12	208.66	209.59
201.33	199	200.58	199.12	199.11	197.84	200.45	199.25	200.44	200.12	200.64	199.11	199.81	199.86	200.09	198.52	198.62	199.09	199.37	198.36	197.01	198.85	200.42	199.09	198.56	199.62	199.43	201.08	200.04	198.83	200.12	197.71	200.54	198.08	199.42	200.61	198.74	200.34	199.28	199.23	199.54	198.33	200.45	199.85	198.41	199.24	199.06	198.3	199.71	199.59
209.94	208.03	208.68	209.73	210.69	209.14	207.96	208.85	207.37	208.62	208.15	208.38	208.79	208.52	208.03	209.13	208.8	208.42	209.42	207.46	210.29	207.49	207.47	208.91	208.19	208.81	208.53	208.41	210.13	208.37	209.48	209.48	209.86	209.65	207.68	209.52	207.44	209.56	207.96	207.85	208.53	208.15	207.95	208.87	206.57	207.87	208.5	210.49	209.33	209.53
208.68	208.23	207.48	208.33	208.25	208.49	208.24	207.76	209.89	206.82	208.36	207.06	208.06	209.75	209.19	209.65	208.84	209.12	209.4	209.12	208.58	208.05	209.92	206.17	208.24	208.77	209.55	209.75	208.04	207.55	209.01	209.26	208.21	208.37	208.56	209.2	209.31	208.13	209.18	209.96	207.68	207.6	209.97	207.79	208.5	207.61	208.12	207.26	207.98	209.83
217.33	216.56	217.86	217.13	215.02	217.5	218.83	216.72	216.75	216.63	217.88	217.24	217.51	216.66	216.45	217.36	215.98	215.3	215.86	218.51	218.42	218.03	214.63	217.15	217.31	217.79	217.61	216.67	218.78	216	217.46	217.88	218.91	218.47	218.17	218.12	216.99	217.02	217.4	217.26	215.76	214.27	217.44	217.31	217.17	215.85	216.69	216.19	215.93	217.77
201.67	200.47	200.73	200.78	201.31	202.05	203.07	200.97	200.54	201.21	202.1	201.42	203.25	201.92	200.08	201.22	201.07	201.87	200.78	200.99	200.98	200.72	202.34	201.78	198.88	201.77	201.97	201.96	199.08	201.58	201.31	201.53	201.04	201.43	203.29	200.72	202.42	202.03	200.24	201.5	200.75	200.3	203.76	199.42	202.76	200.82	201.91	200.99	201.5	200.64
208.04	209.47	211.04	208.95	210.18	210.76	208.12	210.29	209.57	209.83	210.29	209.37	209.18	208.72	208.37	209.08	209.97	210.79	209.3	210.95	208.78	209.69	209.89	209.69	211.36	208.47	209.06	210.64	209.69	209.34	211.02	208.89	209.76	209.3	210.92	208.87	209.83	209.98	210.78	209.61	209.35	209.17	209.43	209.43	208.12	208.88	210.73	210.43	209.95	210.09
208.86	210.02	209.32	210.38	210.19	208.97	209.24	210.94	209.29	210.31	209.82	208.69	209.45	209.48	210.28	208.73	208.35	208.39	209.39	208.37	210.32	209.28	209.71	208.89	209.92	208.34	209.45	210.02	210.03	210.71	208.8	208.04	209.5	208.59	210.7	208.2	209.95	209.48	210.8	209.09	210.55	209.45	209.42	209.86	208.24	209.78	209.54	208.11	209.71	210.86
209.03	209.35	209.78	208.99	209	208.88	208.07	210.6	209.38	209.74	209.17	207.84	209.89	207.4	208.56	207.16	208.31	207.66	210.15	209.61	209.87	208.53	207.68	207.89	207.95	207.46	209.38	207.97	208.91	207.77	209.19	209.71	207.09	208.55	208.94	209.02	206.83	207.56	208.66	206.94	208.51	208.14	208.9	207.61	209.09	208.18	209.24	208.33	208.92	208.93
212.58	211.08	212.49	211.08	212.28	212.3	210.9	209.91	209.84	212.09	212.57	212.58	211.25	211.47	211.14	212.21	211.06	210.63	212.11	211.27	210.36	210.64	211	213.19	212.1	211.52	210.97	210.79	210.43	212.79	212.18	212.72	211.7	211.36	212.05	212.76	210.77	210.99	212.53	210.75	211.67	212.42	210.08	212.49	210.09	212.32	210.64	211.98	212.1	211.31
203.5	204.26	203.31	203.44	202.12	202.74	204.14	203.45	204.02	203.22	204.15	202.82	203.8	203.87	204.73	203.33	204.27	204	204.21	204.95	202.77	202.75	203.64	203.66	203.37	203.98	204.06	203.37	203.55	202.94	203.73	204.14	203.93	204.93	205.78	203.24	203.74	203.23	203.17	204.48	202.98	202.9	203.18	203.1	202.55	203.06	204.44	204.66	203.26	201.58
200.29	201.58	201.49	201.3	201.03	201.15	201.25	200.63	202.04	201.36	200.75	200.72	203.34	201.66	199.6	201.53	201.62	200.07	201.27	202	202.1	201.07	202.75	199.78	201.39	201.09	200.67	199.42	201.16	201.08	201.01	201.16	202.65	200.64	200.34	201.03	200.25	201.6	200.87	201.72	201.54	201.83	201.52	200.41	202.26	201.98	201.31	201.8	200.4	201.65
203.72	204.53	204.97	204.27	205.81	204.3	205.73	204.18	204.32	203.49	203.95	207.06	204.36	204.96	204.72	204.64	203.92	203.46	204.35	206.34	205.19	206.64	205.03	205.22	205.32	204.71	205.36	206.13	205.08	203.51	205.03	204.56	204.69	205.8	205.12	205.88	204.69	204.08	204.91	206.13	204.93	205.53	203.04	205.37	204.93	204.41	205.26	204.73	204.82	205.82
204.55	204.88	204.2	203.26	203.49	205.12	204.76	203.86	203.73	204.47	202.38	202.3	206.31	205.28	202.91	204.25	205.39	204.02	204.08	203.19	204.16	203.55	202.68	204.05	204.58	204.37	203.12	204.48	203.17	204.18	203.6	203.58	202.16	204.14	203.08	202.91	203.81	204.04	204.85	202.62	203.54	202.52	202.57	202.94	204.69	203.81	203.82	204.52	201.99	202.7
211.79	213.17	212.69	211.81	214.37	214.91	213.62	213.22	214.05	213.26	213.41	212.7	212.76	213.64	214.58	213.58	212.79	213.19	212.62	212.14	212.55	211.92	213.57	212.65	211.88	211	212.25	212.38	212.73	212.88	212.23	213.43	213.49	213.8	214.77	213.16	214.42	212.79	214.96	213.13	212.57	213.41	212.13	212.31	211.75	211.91	213.23	212.6	212.62	212.62
215.9	217.31	215.16	216.35	216.92	217.92	217.21	217.38	216.7	216.95	218.39	217.54	216.38	217.1	216.92	218.38	215.48	216.36	217.14	216.68	215.43	217.36	216.72	217.17	216.29	216.72	216.02	217.24	215.85	215.39	217.65	217.13	216.82	216.67	217.49	215.6	216.48	217.36	217.45	216.61	216.04	216.76	216.06	216.06	218.4	217.26	217	216.46	218.17	217.88
202.13	198.08	199.44	200.3	200.33	199.42	200.23	200.17	200.29	201.16	199.87	201.55	199.77	199.04	200.12	201.42	199.17	199.85	201.3	202.42	200.72	200.24	199.32	200.65	200.44	200.85	199.94	200.79	199.7	201.5	201.4	200.68	199.62	200.7	199.69	199.1	201.38	199.75	200.91	199.62	200.24	202.38	200.44	201.58	200.85	200.47	200.38	199.75	201.28	199.2
208.1	206.59	205.91	206.93	208.09	207.75	208.24	208.18	207.98	208.57	207.29	205.66	207.95	207.73	208.22	209.09	206.55	205.84	207.79	208.91	208.61	205.19	207.86	207.68	206.45	207.78	205.97	208.29	208.59	207.77	207.97	208.89	208.34	207.32	206.82	207.65	207.82	207.19	206.83	207.75	206.59	208.17	206.72	209.65	206.74	207.34	207.31	206.91	206.14	208.35
216.03	217.93	216.49	217.08	217.57	218.25	218.23	216.99	218.02	218.12	218.16	217.09	215.97	219.28	217.87	218.45	218.06	216.98	217.86	215.6	217.83	216.78	218.51	217.43	218.61	217.73	219.42	217.4	218.17	217.62	217.81	216.18	217.65	219.15	217.95	218.22	219.28	218.02	218.42	216.99	217.2	216.78	218	217.15	217.61	218.16	218.54	219.82	217.23	219.16
204.59	203.59	204.33	206.24	203.73	206.05	205.87	204.35	204.11	203.88	204.16	206.07	204.2	203.5	206.59	202.98	205.32	205.5	205.2	205.57	205.57	204.4	203.32	204.96	204.19	205.53	204.86	205.33	204.66	205.94	205.99	204.71	205.09	205.02	205.31	203.82	205.15	204.09	205.12	203.72	203.97	203.53	204.72	205.32	206.48	204.62	205.2	205.96	205.97	205.99
209.19	207.78	208.18	208.03	207.89	208.12	209.91	208.25	208.25	207.84	208.84	208.86	207.95	207.83	210.16	207.26	207.29	207.7	208.07	208.35	207.66	209.6	209.46	207.78	207.74	208.98	207.28	206.96	207.13	208.87	208.74	209.34	208.85	207.92	207.64	208.09	208.67	208.96	208.09	209.19	209.17	209.93	209.17	208.91	208.13	208.56	210.72	208.97	208.41	209.45
210.51	208.27	208.19	209.51	208.88	209.67	210.14	210.4	208.66	207.89	208	210.49	209.79	209.78	209.81	211.45	209.4	210.18	209.83	208.61	210.18	209.93	207.78	206.82	210.75	211.76	209.17	211.13	208.67	210.67	210.67	209.9	209.48	208.74	209.46	209.97	210.09	209.36	210.76	209.18	210.27	210.68	210.58	209.95	210.06	210.76	210.61	208.73	209.73	209.85
211.87	212.46	211.95	212.74	212.59	214.94	212.8	211.31	212.3	211.95	212.87	211.5	213.89	211.61	212.26	211.84	211.36	212.94	213.33	213.59	212.7	213.08	212.99	212.91	211.65	213.22	211.94	211.4	211.98	211.29	211.36	213.36	211.09	212.7	210.46	210.91	213.4	214.45	212.57	213.57	212.37	211.92	210.47	212.62	210.72	211.56	210.97	211.56	212.28	211.76
208.44	209.07	208.63	209.36	209.68	207.02	209.7	209.29	208.07	207.6	208.27	207.5	208.4	207.91	209.29	207.96	209.36	207.22	209.91	207.61	210.26	209.57	208.44	207.96	209.2	209.12	208.84	208.43	209.62	209.32	207.23	208.1	209.25	208.17	208.42	208.45	207.92	209.36	209.16	207.64	206.19	208.91	207.94	208.16	207.4	208.66	207.16	208.31	209.9	208.76
207.45	208.42	207.57	209.29	207.72	208.75	209.66	208.45	207.74	208.13	208.44	210.34	209.99	206.86	209.8	208.66	207.81	208.9	210.05	210.04	208.44	210.37	207.11	208.61	207.86	208.53	209.39	208.06	208.11	208.14	208.28	209.42	209.39	208.83	210.06	210.14	209.26	210.11	208.48	210.24	207.21	207.93	208.78	207.87	208.49	210.07	209.16	208.98	207.48	208.39
206.18	206.7	205.83	205.82	207.34	207.63	205.17	207.32	206.55	206.85	205.5	205.8	206.48	207.3	206.16	207.71	204.3	206.5	204.79	206.01	205.29	208.11	207.42	207.24	206.09	207.67	207.7	207.18	206.2	206.93	207.29	207.11	208.17	206.13	206.35	206.43	206.98	205.39	206.5	207.59	207.32	205.92	205.84	207.57	206.78	207.14	205.98	205.25	207.34	205.36
210.66	209.8	209.06	210.08	208.78	210.16	208.95	211.87	208.48	209.04	208.78	208.32	210.57	209.14	209.47	210.44	210.3	210.3	211.82	211.41	209.87	209.95	209.63	208.05	207.98	210.72	209.69	210.47	209.76	208.7	209.78	210.06	210.63	210.29	209.83	209.43	210.55	210.25	207.96	209.48	211.06	207.85	210.31	208.37	208.39	209.46	208.09	209.9	209.8	210.17
208.53	209.36	208.13	207.89	210.28	209.24	208.41	207.28	208.32	208.3	209.1	208.75	209.29	208.56	209.32	209.13	208.01	207.35	211.03	208.72	209.38	209.05	208.7	207.03	208.79	208.47	208.3	206.61	209.88	209.57	209.34	207.88	209.06	207.91	208.23	208.17	209.31	209.27	208.21	208.27	210.46	208.51	209.18	207.28	208.42	208.89	208.97	209.07	205.65	207.52
199.51	199.01	199.17	197.91	199.42	200.84	199.89	197.86	200.97	198.58	199.3	199.18	199.29	198.57	198.03	199.17	199.72	199.13	198.14	199.4	199.43	198.76	199.89	199.68	199.61	199.19	199.9	198.19	198.62	198.73	199.19	200.18	200.68	198.47	199.49	200.79	198.2	201.41	199.78	199.48	199.07	199.75	200.19	200.96	201.62	199.72	199.11	199.7	199.17	198.88
209.87	207.07	207.74	209.1	209.9	208	206.71	208.43	208.79	207.24	208.9	208.86	209.78	209.93	208.97	208.89	208.01	210.08	209.8	208.67	207.35	209.69	209.06	208.32	209.1	209.54	208.03	208.01	208.72	208.78	208.74	207.58	210.36	208.3	209.4	208.77	208.74	207.7	208.77	210.21	209.54	207.16	208.46	208.74	209.36	208.51	208.89	209.71	208.1	208.9
203.7	204.79	205.46	201.86	204.41	204.65	203.78	203.19	204.14	204.74	204.83	203.71	205.28	204.58	202.54	203.17	203.33	203.88	204.96	203.56	206.39	204.25	202.43	204.43	202.01	204.91	204.42	204.55	204.66	201.94	203.26	206.21	204.73	204.02	204.04	203.89	206.43	203.03	202.99	205.84	202.4	203.66	203.31	204.51	203.43	203.95	203.13	202.81	203.08	204.89
199.17	198.76	198.65	199.06	200.8	199.86	199.84	200.1	198.77	200.01	199.77	199.79	199.61	200.05	200.12	197.82	200.51	198.41	198.27	199.95	200.47	197.71	200.53	198.31	198.11	199.77	198.88	199.97	200.05	198.15	198.84	198.12	198.85	199.28	199.15	200.44	199.73	199.63	197.93	198.67	198.79	199.02	199.43	198.31	198.9	197.99	198.24	199.49	199.64	199.63
211.95	212.83	213.03	212.96	214.59	211.89	214	212.89	213.18	212.49	213.11	214.73	213.47	212.91	213.02	213.17	213.22	214.58	213.37	214.44	212.86	213.77	212.78	212.53	213.45	214.38	212.17	212.97	213.12	211.51	213.4	213.53	211.25	213.18	213.98	213.44	210.71	212.89	213.4	212.61	212.87	212.33	213.51	214.86	214.07	212.88	211.31	213.95	212.56	212.78
202.76	202.38	203.48	202.78	204.96	203.77	202.46	203.51	201.14	203.1	202.8	201.56	201.99	201.91	203.77	202.25	202.46	203.23	203.76	203.43	203.1	202.24	202.24	201.33	202.44	201.87	204.57	203.3	202.15	202.56	203.61	203.19	203.11	203.22	202.71	203.91	202.31	202.88	201.9	203.15	201.8	202.43	201.78	202.41	201.89	201.42	201.95	201.78	202.09	202.18
201.21	203.79	203.63	201	203.05	201.44	203.45	203.64	202.25	202.8	202.5	203.13	202.43	204.07	202.74	202.34	202.54	203.99	202.64	201.37	200.4	203.38	203.94	202.12	203.48	202.97	201.93	203.14	203.65	203.57	203.01	202.04	201.08	201.7	204.65	203.18	202.99	201.15	203.15	203.96	201.97	203.51	202.49	202.09	202.07	201.68	203.05	203.09	202.54	202.81
201.25	200.37	200.99	200.77	198.91	200.41	199.01	201.05	200.94	200.57	199.83	200.13	200.25	199.07	200.52	201.83	199.77	198.91	199.49	198.42	200.68	200.11	199.6	200.07	200.83	200.17	200.72	201.25	200.2	200.15	200.89	200.72	200.84	201.89	200.79	201.87	200.73	198.74	199.89	199.77	200.77	200.54	200.22	198.58	201.26	201.39	200.44	199.23	201.16	202.16
204.31	201.72	201.06	203.75	203.36	200.82	202.07	203.03	204.07	202.3	202.8	202.09	202.33	203.6	202.82	202.63	202.02	202.85	204.78	202.75	202.39	203.13	203.72	202.98	203.76	201.59	202	202.37	203.09	201.17	201.26	202.16	201.99	203.42	202.55	202.13	203.03	202.19	201.47	201.55	200.65	201.69	203.88	202.07	202.86	202.01	201.74	201.49	202.65	202.12
201.87	201.03	201.34	200.01	199.65	200.98	200.03	200.4	200.91	201.81	199.09	199.49	200.81	201.07	200.27	201.76	202.32	202.96	201.01	200.19	200.94	200.85	202.19	201.11	200.74	201.19	200.75	199.81	201.57	201.78	201.96	202.04	201.26	200.58	199.98	199.28	200.87	202.82	201.65	201.6	202.38	200.09	201.32	199.99	200.68	200.36	201.38	200.23	199.16	201.32
204.03	205.55	204.53	203.43	205.17	204.51	205.17	205.1	203.44	206.69	205.25	204.79	204.99	205.67	205.1	204.49	204.23	203.36	205.4	205.35	204.74	204.56	205.16	203.46	203.48	204.46	204.59	204.69	204.39	204.06	202.95	203.89	204.9	204.47	205.1	205.6	205.29	205.61	205.03	203.95	203.29	205.51	204.35	203.99	204.59	204.35	202.56	203.77	205.94	206.21
208.06	208.29	208.61	208.06	208.04	208.39	209.35	208.98	207.3	209.11	209.92	207.83	207.56	208.09	206.91	208.21	209.12	209.48	208.33	209.25	209.77	207.77	209.29	209.26	208.14	208.35	210.63	207.24	208.58	207.63	208.77	208.52	208.21	208.73	210.05	209.54	211.12	209.35	209.31	208.89	207.47	208.55	209.6	210.38	208.57	209.29	209.01	208.62	208.39	208.17
213.25	212.91	211.55	211.6	212.99	212.24	211.31	212.73	211.61	211.11	210.72	209.54	211.99	212.16	211.95	211.44	211.1	211.03	212.02	211.95	213.18	211.53	208.98	211.37	212.6	212.3	211.13	212.01	210.02	211.17	212.17	213.06	212.18	210.59	211.52	210.19	211.54	209.8	210.54	211.78	212.05	210.08	213.72	212.69	211.13	210.72	212.45	211.41	212.01	210.59
213.23	215.52	212.73	213.49	215.16	212.33	212.4	212.4	215.59	211.04	212.42	212.64	213.3	213.14	213.41	213.02	213.02	212.86	213.33	212.06	213.73	213.28	212.52	212.79	213.28	211.26	212.48	212.15	215.04	211.39	214.29	210.3	211.08	214.35	213.49	213.56	214.32	211.77	212.53	213.24	211.95	213.37	211.97	212.57	213.57	213.7	213.41	213.26	212.74	211.55
200.75	199.78	198.67	201.05	198.71	199.15	198.78	199.27	200.53	197.76	199.34	198.91	200.44	198.93	200.38	199.09	199.91	198.48	200.2	199.44	198.74	199.26	200.27	200.5	198.95	201.45	197.9	198.02	198.99	198.81	200.06	200.57	199.05	198.77	199.05	199.54	196.64	197.73	199.54	200.11	198.8	199.53	198.42	201.62	198.27	198.57	198.22	198.96	199.83	201.11
212.48	212.01	214.18	212.69	212.28	213.27	211.85	213.05	213.19	210.99	213.79	212.22	213.17	213.91	213.29	213.8	212.28	212.06	211.41	212.57	212.43	212.48	212.11	212.81	211.18	213.11	212.52	211.35	214.33	212.01	212.27	212.08	213.36	211.27	213.36	211.8	211.71	212.39	211.95	212.71	211.5	212.33	211.13	212.56	213.2	213.93	211.9	212.16	212.03	212.54
212.06	211.26	211.32	211.42	211.49	211.8	210.75	212.26	212.42	212.03	211.75	211.33	212.02	211.31	211.74	212.82	212.55	212.79	210.34	211.69	212.56	211.26	212.49	212.23	213.13	211.07	211.32	212.72	208.38	211.57	211.54	210.8	211.83	211.99	211.87	212.27	212.02	211.74	209.36	209.33	211.01	211.54	212.46	211.9	211.17	210.6	211.24	210.18	210.47	211.9
208.68	209.69	210.54	208.16	209.34	209.06	210.51	210.34	209.05	210.11	210.27	209.75	208.63	208.19	209.53	208.53	209.8	209.58	209.08	208.94	211.61	210.5	209.49	211.89	209.69	210.18	208.63	209.76	208.25	209.87	209.72	210.85	210.26	209.3	208.36	209.88	208.96	208.05	211.96	206.69	209.3	210.28	209.53	209.86	211.37	209.42	210.87	211.03	209.95	209.84
217.21	218.59	217.35	219.45	219.35	217.96	217.5	217.9	217.15	216.8	218.12	218.38	217.96	216.01	219.71	215.23	219.28	219.28	217.2	218.69	218.08	218.04	217.24	216.71	216.69	218.03	217.76	217.82	217.11	218.21	217.61	217.61	217.06	217.76	217.3	217.39	218.35	217.56	216.3	217.69	217.43	217.13	216.16	217.44	218.19	216.73	219.17	219.42	217.54	216.27
202.17	202.88	200.26	203.09	201.3	201.65	202.05	201.42	201.06	200.92	202.19	201.79	201.28	200.3	201.21	200.57	199.48	201.09	201.25	201.36	201.62	200.25	200.84	201.56	201.54	201.4	200.77	201.7	200.39	200.11	199.71	200.34	200.36	203.43	200.46	200.32	200.89	199.33	201.31	201.27	201.69	201.47	200.64	201.26	201.08	201.98	200.87	199.69	201.91	201.42
201.87	200.64	200.67	200.28	199.88	201.87	201.07	201.41	199.59	201.54	199.69	200.18	198.45	198.99	202.38	199.72	200.06	200.71	199.44	201.68	198.25	201.06	201.36	200.87	201.44	200.6	200.4	201.09	198.35	200.5	199.8	201.13	202.43	201.04	200.31	199.26	198.81	199.6	199.51	200.05	198.52	202.66	200.55	199.25	200.21	200.95	200.44	200.36	201.6	200.85
202.92	204.94	203.4	204.33	203.98	203.92	203.3	204.58	204.23	202.23	203.12	205.24	202.82	204.06	204.3	202.89	202.82	203.18	204.21	203.24	202.29	203.89	203.16	204.38	204.63	203.51	202.99	203.13	204.2	202.94	203.51	204.39	203.91	201.71	203.68	204.94	203	203.13	203.19	203.49	203.38	203.01	205.24	203.37	204.34	204.24	202.5	205.84	203.95	203.86
205.14	205.76	205.76	204.18	204.67	205.84	204.5	205.69	204.01	204.19	204.41	205.4	205.15	203.82	203.21	205.89	202.87	205.08	204.91	203.92	205.52	203.78	204.59	203.24	206.26	204.46	205.8	204.68	205.5	205.77	204.29	203.64	204.05	202.42	205.23	205.23	204.27	205.2	204.4	204.3	206.8	203.92	202.81	205.86	205.07	204.46	205.99	203.74	204.34	203.57
206.46	205.26	205.19	203.65	205.13	203.59	203.82	204.34	205.39	203.27	204.64	205.01	204.69	205.74	204.12	203.76	204.61	205.07	202.74	205.67	204.62	204.34	205.14	204.93	203.83	206.28	205.79	204.52	204.84	204.36	204.24	204.25	205.33	203.79	204.99	204.88	205.38	205.48	205.55	205.94	203.19	204.18	205.39	205.18	205.48	204.36	205.61	203.88	203.79	205.9
207.76	207.68	208.56	207.35	207.95	208.44	207.78	207.69	209.45	207.49	209.15	207.61	208.4	207.88	208.17	207.09	209.54	206.99	208.37	207.98	207.38	208.49	207.6	207.58	208.03	207.05	209.32	206.64	208.57	208.48	206.48	207.2	205.51	206.83	207.96	207.32	206.91	207.44	206.65	208.75	207.85	208.59	207.28	207.21	209.12	207.54	207.17	208.13	207.93	207.63
203.05	202.24	201.39	201.47	202.83	202.51	201.68	202.02	203.4	203.6	200.17	200.64	202.54	201.88	203.28	201.9	203.17	202.59	202.84	203.41	202.55	202.93	201.79	202.63	203.23	202.7	202.47	202.67	201.4	203.19	202.62	203.66	201.9	203.25	204.29	201.94	201.35	202.78	201.34	203.27	201.24	201.89	202.86	201.97	202.22	203.04	202.78	202.65	202.99	202.12
208.18	206.94	206.89	208.57	207.35	206.2	208.28	207.68	207.38	207.39	207.25	209.11	207.65	206.41	208.81	208.53	207.5	207.44	206.63	207.88	207.1	208.89	207.84	206.53	208.15	209.02	208.07	208.12	207.86	205.96	207.61	207.85	206.72	207.92	208.58	207.25	207.07	207.45	206.14	205.85	207.42	206.93	207.33	206.28	207.79	206.3	207.67	208.01	207.38	208.26
210.86	210.67	210.56	212.09	211.2	212	212.61	211.69	211.86	211.14	210.84	209.91	212	211.14	211.48	211.28	212.16	211.41	211.56	211.42	212.11	210.93	211.92	211.44	212.44	212.78	210.98	213.07	209.33	211	211.14	212.87	212.5	211.71	211.81	210.86	212.26	209.84	211.46	211.03	209.36	213.22	209.62	210.57	212.25	212.15	212.09	212.72	212.43	211.68
208.51	208.35	208.78	210.67	209.03	210.36	207.74	210.54	210.2	211.38	209.26	208.9	209.28	208.5	209.32	209.64	210.85	210.41	210.08	208.53	209.06	210.12	210.01	208.64	210.93	210.62	209.18	210.21	207.99	209.72	209.38	208.86	208.11	209.08	209.98	209.16	209.12	209.72	211.23	210.83	210.31	210.8	210.42	210.2	210.85	209.92	208.49	208.86	210.02	210.53
204.3	204.51	204.2	203.87	203.47	203.96	204.39	202.53	203.06	202.73	203.44	203.76	203.16	204.45	203.49	202.83	204.43	203.94	202.44	204.63	201.83	204.36	203.82	203.85	205.18	202.53	204.51	202.24	204.63	204.98	204.69	202.41	204.64	203.26	204.05	205.29	203.91	205.46	204.23	203.02	202.19	203.09	204.23	202.81	201.95	202.09	202.25	203.07	203.17	204.1
207.99	209.51	208.55	207.73	208.83	209.11	208.32	210.33	210.02	209.36	209.32	209.51	208.13	208.17	207.18	209	208.85	209.11	206.97	207.46	209.31	209.69	208.79	209.47	208.78	208.49	208.24	209.64	209.07	208.11	209.8	208.54	207.68	209.82	208.63	209.69	209.5	208.97	208.52	210.36	208.51	208.67	209.72	209.86	207.96	208.07	207.48	209.16	208.81	207.93
198.8	197.86	199.93	197.66	197.49	197.84	198.69	198.67	199.65	198.18	198.71	198.43	198.61	197.99	197.83	198.92	199.53	198.74	198.83	199.56	197.86	198.04	199.06	200.78	198.79	199.16	198.74	199.24	196.63	198.6	200.6	199.95	199.18	199.86	198.85	197.96	199.53	201.15	199.12	198.45	198.01	198.58	198.28	199.26	197.57	199.19	198.32	198.15	198.49	198.44
198.32	200.33	201.14	199.78	199.32	201.17	200.08	198.36	199.38	199.4	198.6	199.73	197.64	197.91	199.35	199.8	200.61	198.46	199.66	198.41	200.48	199.62	198.4	200.02	199.15	199.8	199.81	200.4	197.24	199.16	197.86	198.89	198.35	200.15	200.18	200.27	199.57	199.9	197.35	198.86	198.46	197.74	199.04	198.95	200.03	200.61	199.29	198.77	198.62	199.67
208	208.5	209.16	210.24	210.86	208.68	208.66	208.61	207.83	209.47	209.04	208.36	208.6	207.64	209.53	208.21	209.83	208.9	208.27	207.6	209.42	208.02	208.42	208.94	206.95	211.04	208.14	210.18	210.26	208.87	208.72	210.55	209.02	210.17	209.9	208.68	208.87	207.98	207.64	207.34	209.7	209.36	208.86	208.89	208.51	208.22	208.83	208.61	207.85	207.18
212.48	212.3	212.83	214.03	211.67	213.76	213.12	212.95	212.98	213.22	212.92	214.02	212.76	214	212.9	213.6	213.22	211.63	214.24	213.79	213.16	214.45	214.33	214.18	214.8	211.93	214.31	213.97	212.73	213.6	213.12	214.09	214.21	213.23	210.74	213.95	213.54	211.92	212.57	212.22	214.41	213.67	213.16	213.64	214.83	213.32	211.61	213.08	214.13	212.11
209.88	209.71	208.15	208.18	209.84	209.11	209.8	211.84	209.69	210.7	208.65	210.06	209.01	209.75	208.26	208.67	210.21	209.27	208.03	208.23	207.4	209.26	207.86	208.31	210.39	208.52	208.1	210.06	209.3	208.96	208.28	209.02	208.25	208.98	207.94	208.47	209.43	208.45	208.82	208.61	208.24	209.78	207.97	209.08	209.36	209.1	207.93	209.46	209.34	209
201.53	200.17	200.44	201.75	199.39	200.8	200.64	200.72	200.46	201.27	200.89	200.98	199.02	200.16	202.27	200.55	201.06	199.43	201.16	199.35	201.47	199.94	201.11	201.78	200.31	201.29	199.71	199.86	201.59	200.7	200.04	200.41	200.02	200.47	200.9	200.58	201.44	200.71	201.77	200.18	200.63	200.52	200.53	201	198.75	200.85	199.31	199.99	201.28	201.03
202.92	203.14	202.58	203.34	202.98	203.07	203.34	203.67	203.53	203.03	201.9	202.39	202.59	202.44	201.68	202.43	203.47	201.07	202.31	203.29	202.91	202.74	202.1	204.95	202.43	202.97	203.66	202.9	203.49	203.22	204.09	203.36	203.12	203.05	203.65	204.49	202.45	203.69	203.76	201.78	202.8	202.31	203.31	202.25	203.5	203.41	203.19	202.24	202.83	203.95
206.19	206.37	207	205.01	206.36	207.1	206.88	208.17	207.19	207.42	206.86	204.78	207.5	208.07	206.57	205.96	206.16	206.55	204.87	206.81	206.51	207.23	205.04	206.31	206.03	206.57	204.46	205.4	205.93	203.47	207	208.44	206.77	207.56	206.14	206.95	206.12	206.33	207.85	205.57	206.9	204.96	205.69	207	206.86	206.69	207.38	205.6	206.44	207.14
210.28	207.92	210.81	208.6	209.52	209.92	210.65	209.55	208.81	209.19	209.16	208.82	208.72	209.22	209.78	210.36	207.94	208.15	209.23	207.44	209.58	207.93	208.89	207.77	210.47	208.34	208.93	208.21	207.87	210.08	208.47	210.19	209.96	209.01	208.76	206.65	209.37	207.45	209.58	208.87	209.87	210.84	208.01	209.63	209.86	208.61	208.7	209.22	209.56	209.32
201.37	201.83	200.44	200.95	199.65	200.12	200.11	200.73	199.18	201.14	202	201.33	199.34	199.59	200.91	199.27	202.06	201	200.63	201.06	199.96	198.34	199.9	201.19	200.79	198.51	201.02	202.23	200.6	200.73	200.48	201.63	199.48	201.29	201.31	201.76	200.62	198.94	199.57	199.95	200.3	199.54	199.63	200.59	199.98	199.28	199.99	200.68	200.28	200.61
203.55	202.76	203.58	204.5	204.3	204.26	202.97	204.15	204.84	204.14	203.61	202.8	205.91	202.81	204.91	202.43	203.36	203.33	205.65	203.85	202.95	204.59	204.92	204.07	204.23	203.68	204.21	204.1	203.91	201.79	202.65	203.38	203.46	202.11	203.43	201.79	202.07	203.55	202.1	206.13	203.48	203.72	203.07	203.14	202.57	204.18	203.14	203.43	201.75	203.32
211	213.84	212.89	214.35	215.29	213.85	213.59	213.81	213.65	214.06	214.62	211.63	213.32	214.49	212.45	215.36	212.04	213.63	212.42	212.16	213.7	212.13	211.21	212.36	213.5	212.33	213.6	214.09	213.71	212.98	212.98	212.87	212.33	211.66	212.47	214.52	212.49	212.12	212.35	213.54	212.98	211.57	211.71	215.78	212.05	213.88	213.08	213.01	212.95	213.57
201.26	202.23	203.48	203.03	203.87	202.61	203.12	202.38	202.53	203.3	203.36	202.89	203.43	201.87	202.84	201.89	201.4	201.7	202.49	202.8	201.39	202.07	201.58	202.7	201.99	202.04	203.16	202.38	202.73	202.43	202.49	204.08	202.76	201.67	203.1	201.31	202.43	203.33	202.12	202.73	201.72	203.17	201.86	203.27	202.76	202.9	202.36	202.37	200.86	202.11
204.02	203.35	204.07	204.41	203.25	204.15	203.05	202.88	203.62	202.99	202.69	203.26	203.66	203.93	204.44	204.94	204.1	204.04	203.43	203.32	204.7	203.13	204.46	203.05	203.29	201.29	203.73	203.48	203.61	203.68	203.75	203.48	201.07	204.16	205.21	203.02	203.1	203.84	203.86	203.95	203.56	204.15	204.47	203.07	202.01	202.87	204	205.47	204.68	204.1
201.43	203.32	201.98	203.44	201.28	202.95	202.95	201.94	202.02	201.96	201.75	203.42	202.5	201.3	201.54	202.55	203.43	203.49	202.94	203.42	201	202.81	203.24	201.88	202.58	202.06	202.45	202.16	202.25	203.16	201.76	203.11	201.45	201.53	202.84	201.88	203.37	202.91	200.87	201.5	202.99	202.17	201.15	203.33	202.32	200.58	203.03	202.24	202.83	202.12
211.9	212.56	211.97	211.79	212.27	209.77	213.42	211.23	211.96	212.88	209.77	212.02	211.01	213.87	213	212.01	211.41	211.57	210.69	212.48	211.89	210.75	212.28	211.03	211.58	211.82	211.35	210.58	212.89	212.35	213.17	211.95	211.28	211.7	211.39	211.53	212.62	211.97	210.88	211.12	212.04	212.55	211.05	211.48	212.19	211.68	211.86	211.01	212.46	211.05
208.4	207.55	209.55	209.1	208.23	208.93	207.58	208	207.06	209.19	208.58	210.06	208.23	208.41	207.61	207.83	206.35	208.57	206.3	209.32	209.02	207.54	208.87	209.96	209.69	207.53	208.44	207.2	210.05	207.65	209.73	209.43	207.45	207.88	208.72	206.95	208.17	208.08	208.82	208.39	208.17	209.05	206.36	206.46	207.75	208.04	207.72	207.61	209.21	208.87
203.23	202.6	205.35	204.58	203.2	204.39	203.77	205.22	203.05	204.09	202.26	202.37	201.83	204.91	203.32	203.98	204.21	203.72	204.36	204.42	203.45	203.44	204.08	202.42	203.91	203.69	203	202.88	202.43	202.83	204.53	201.32	205.75	202.73	203.66	202.6	203.14	203.63	204.29	202.96	202.83	204.9	205.36	204.72	204.71	203.11	203.28	202.36	202.74	203.35
205.2	204.02	205.27	205.08	204.64	207.27	205.89	206.08	205.1	205.22	204.89	206.32	205.75	206.77	206.07	207.1	204.48	204.3	206.44	206.5	205.15	205.57	206.33	205.4	205.96	205.65	205.77	204.34	205.88	205.73	204.98	207.32	205.16	206.47	206.13	205.39	205.92	204.02	204.83	205.61	205.91	203.99	205.34	206.24	206.73	206.1	204.78	205.53	206.31	206.46
206.73	207.88	207.11	206.72	207.77	207.3	207.47	207.22	207.97	207.59	208.08	207.44	208.22	207.91	208.1	207.69	207.45	207.69	207.66	207.23	208.01	207.36	207.42	210.08	208.85	208.61	206.21	207.11	208.11	208.71	207.74	207.46	207.53	207.8	209.89	207.18	209.03	206.52	206.65	207.11	207.27	207.9	206.99	207.14	207.73	209.2	208.79	208.51	207.13	207.25
212.63	213.04	213.64	213.61	211.98	212.04	213.56	210.76	213.44	213.32	212.19	212.9	211.93	211.46	211.9	212.48	211.94	211.23	211.48	211.39	211.93	212.91	213.3	211.46	212.54	213.82	212.15	213.02	212.44	211.37	211.78	213.34	211.52	211.05	213.1	211.62	212.92	212.64	211.07	211.13	213.33	213.56	211.95	214.28	211.78	213.55	214.52	211.96	212.43	214.53
209.4	208.5	208.34	209.08	208.11	209.95	207.58	209.2	206.64	208.52	208.7	208.51	209.77	208.22	210.11	209.21	209.63	207.08	208.83	208.94	207.93	208.14	205.55	207.9	207.6	208.57	207.82	210.09	208.32	210.11	206.25	209.39	207.36	209.61	209.81	208.6	207.77	208.1	209.35	208.33	209.89	208.76	208.19	209.39	207.79	209.64	207.6	207.96	209.08	209.41
204.26	204.44	203.54	203.96	204.64	204.13	204.27	203.77	203.96	204.87	204.89	205.01	203.65	204.05	202.92	206.37	203.5	205	204.85	204.2	204.33	205.55	205.82	204.68	203.58	203.71	203.82	205.17	204.39	203.41	205.05	205.57	204.36	203.42	206.1	205.33	204.04	206.07	204.69	204.44	204.22	202.59	205.91	205.87	203.41	204.31	204.42	206.25	204.34	204.05
215.46	216.89	217.14	217.27	215.53	217.62	216.95	215.84	216.56	217.86	216.2	217.32	216.58	216.29	218.91	217.77	216.34	216.71	217.02	216.78	217.69	217.31	217.34	216.13	218.67	217.97	215.74	217.11	215.98	217.28	217.13	217.88	215.42	216.59	217.25	216.1	217.61	217.66	217.05	217.47	217.27	216.88	216.68	215.65	217.47	216.65	218.02	217.06	217.01	217.96
204.73	202.75	204.74	205.07	202.9	203.28	203.12	204.39	203.48	202.98	203	203.8	203.07	203.87	206.27	203.86	204.67	202.92	204.18	202.46	203.4	202.87	203.88	205.04	202.56	203.95	205.45	203.99	203.18	204.36	203.4	204.7	203.54	202.98	203.58	202.74	204.33	205.19	202.3	204.63	204.09	204.4	204.27	203.22	203.35	202.45	204.85	203.61	203.97	204.95
210.09	210.98	211.43	212.39	212.21	211.07	211.67	213.4	210.26	211.21	212.51	212.83	211.1	211.3	211.11	212.38	210.91	212.66	211.73	210.71	211.31	211.5	211.35	212.91	213.82	209.4	212.73	211.27	212.55	211.42	211.69	211.44	210.57	210.35	211.8	212.48	211.35	211.04	213.22	212.4	213.59	212.2	211.35	212.41	212.34	211.18	210.09	213.21	212.26	211.9
216.87	216.87	218.04	218.38	217.02	216.16	219.29	217.68	218.51	217.41	218.3	218.98	217.72	216.21	218.77	217.62	218.43	216.01	218.25	218.17	216.78	217.17	217.14	216.13	217.64	218.8	219.72	218.01	218.31	218.37	218.11	217.29	216.17	216.74	216.38	217.52	217.07	216.23	218.39	218.26	219.58	220.48	216.46	218.48	217.67	218.82	218.08	217.67	215.89	217.42
205.27	207.93	207.25	205.98	206.89	206.87	208.86	207.53	207.35	206.89	207.69	208.57	207.42	208.9	206.91	206.19	205.72	208.22	208.03	207.27	206.39	206.97	208.13	206.3	207.49	207.42	207.04	208.14	206.75	207.34	208.35	207.13	209.35	206.92	207.68	208.61	209.72	206.64	205.95	206.04	207.42	206.71	207.32	207.17	209.26	205.93	207.8	207.61	208.55	207.62
212.8	212.76	213.22	212.93	212.97	212.09	213.74	212.4	213.81	212.8	213.53	213.94	213.14	213.19	211.8	212.98	212.23	211.27	213.57	213.78	213.9	212.58	210.82	213.21	213.22	213.08	213.12	211.24	212.53	213.77	213.2	212.51	212.58	213.16	213.07	212.97	213.46	213.84	212.83	213.64	213.01	212.23	212.43	212.53	212.99	212.53	213.12	212.67	212.81	212.99
200.77	200.26	199.65	199.7	202.41	199.78	201.73	199.53	201.34	200.64	199.34	200.2	198.49	200.1	200.72	201.84	201.41	200.16	201.66	199.68	200.96	198.02	201.27	199.81	200.44	200.4	200.83	199.31	200.65	201.03	200.68	201.49	201.55	200.57	200.68	199.04	199.51	199.5	199.88	200.26	201.08	201.22	200.53	201.62	200.94	200.43	200.26	200.73	200.07	200.13
212.59	211.67	212.8	212.46	210.67	213.59	211.39	211.71	212.88	212.14	213.31	212.72	211.37	212.13	211.5	210.79	212.72	212.28	213.8	213.02	214.13	212.01	212.48	210.8	212.77	211.8	212.28	213.04	213.48	213.12	212.45	211.16	213.76	212.29	213.99	211.77	210.08	213.28	210.74	212.23	212.37	211.96	211.72	212.8	213.35	212.76	212.82	212.61	211.82	212.24
212.3	213.33	212.06	212.57	214.06	212.49	213.83	213.5	213	211.02	213.22	212.54	212.92	214.03	214.26	211.41	212.75	214.05	212.1	212.3	212.29	212.3	213.52	212.8	213.45	212.42	213.21	213.91	212.54	211.79	213.65	213.37	213.22	214.89	212.66	214.48	212.29	212.76	212.57	211.2	213.7	213.33	213.42	213.23	213.33	211.92	212.68	212.39	212.89	212.97
204.87	206.78	206.09	205.84	204.43	205.65	205.84	206.25	206.11	205.58	205.41	204.66	205.36	205.34	206.14	206.32	205.57	204.94	206.47	205.25	204.87	206.33	206.49	206.68	205.31	206.18	205.81	206.56	204.9	207.42	206.8	205.86	206.19	204.02	205.74	203.82	205.66	204.51	204.28	206.33	204.68	205.09	206.98	206.44	205.89	204.78	205.17	204.04	207.34	205.58
209.19	208.08	208.43	208.44	208.43	207.46	208.52	209.12	208.99	208.71	207.17	209.32	208.34	208	208.71	209.52	208.76	207.31	208.06	209.24	207.62	208.23	208.63	208.1	209.62	208.65	207.81	209.28	208.99	208	207.99	209.42	208.03	210.15	207.64	208.4	208.47	208.61	209.04	209.42	207.63	207.59	209.14	208.85	208.74	207.96	207.76	208.4	208.15	208.26
208.11	209.21	210.43	209.38	209.46	210.27	210.1	209.97	208.83	209.17	210.61	208.95	207.67	209.34	208.98	208.6	209	206.7	207.36	209.37	209.19	209.5	209.51	207.88	208.79	209.2	209.65	209.29	208.75	210.31	208.51	209.32	208.8	210.39	208.54	209.26	209.34	209.41	208.45	209.13	210.1	208.88	207.83	209.08	211.63	209.02	208.97	210.37	209	208.44
210.38	208.47	209.44	209.31	209.15	209.12	210.51	209.77	209.46	208.6	209.3	208.67	210.46	209.79	210.47	209.3	210.57	208.35	208.32	209.74	208.8	209.3	209.69	209.11	209	209.7	208.87	209.05	208.92	209.71	208.92	208.86	208.24	208.94	209.68	210.27	209.43	209.7	210.99	208.14	210.18	209.33	209.71	209.28	210.89	210.06	210.17	209.46	210.35	207.79
216.68	217.21	218.29	215.93	216.89	217.86	218.61	217.84	217.54	219.16	218.16	218.96	218.07	218.72	218.79	217.75	217.62	219.45	218.6	217.61	218.03	217.94	216.98	218.05	216.98	218.07	218.12	219.89	216.97	216.92	218.53	217.49	218.49	217.18	216.66	218.17	219.33	216.41	217.23	216.76	217.98	217.36	216.79	218.54	217.65	217.8	217.01	216.65	217.43	217.71
206.97	206.6	205.88	205.65	205.61	205.23	205.94	205.66	205.01	205.18	205.19	205.94	203.51	205.73	206.99	206.96	205.77	207.45	205.84	205.13	206.08	204	205.78	204.91	205.96	204.96	206.44	204.98	204.64	205.78	206.5	204.47	205.34	207.52	204.01	205.66	206.32	205.99	205.19	205.8	204.53	204.82	206.86	206.04	205.27	205.45	206.08	203.8	206.64	205.5
211.9	211.94	211	211.31	212.7	210.84	212.37	211.88	212.35	212.73	211.23	211.06	211.22	211.46	211.72	210.35	212.04	211.71	212.49	212.44	212.8	211.99	210.89	212.14	211.58	210.43	210.79	212.08	210.67	211	213.25	212.81	213.14	211.82	210.98	211.65	211.36	212.45	212.62	212.81	211.6	212.64	211.63	212.05	212.29	211.81	212.24	212.67	210.93	214.03
200.79	200.63	199.42	200.13	200.03	199.53	200.2	200.44	200.91	199.99	199.28	199.86	200.71	200.65	200.21	200.92	199.79	200.77	201.14	200.89	200.84	200.88	198.05	198.88	201.19	200.33	200.68	199.57	200.18	199.88	199.52	200.2	200.58	200.75	199.44	200.18	200.45	200.8	200.59	200.37	199.56	200.84	200.6	199.02	200.38	199.8	199.98	200.46	200.06	200.03
200.32	201.43	199.85	202.29	199.07	200.16	201.09	199.72	199.39	201.56	201.95	200.59	200.17	201.39	202.15	200.19	199.27	201.59	200.63	199.56	200.2	199.87	200.7	201.01	199.33	200.51	200.79	200.94	200.99	202.12	201.1	200.91	200.98	200.72	198.58	201.23	201.49	199.85	200.07	199.82	201.38	201.48	200.46	200.19	200.3	200.7	201.32	199.98	200.5	200.58
206.92	209.82	209.89	208.9	209.03	209.51	209.94	209.72	210.93	210.68	209.87	209.02	209.75	209.28	210.56	210.38	209.23	208.95	209.5	210.63	211.75	209.98	210.46	210.67	210.51	209.45	211.15	209.74	209.49	209.35	209.72	208.73	209.96	209.9	208.84	208.96	209.97	209.23	210.46	209.35	208.53	209.56	209.97	208.94	211.4	210.01	210.61	209.44	209.93	209.2
213.65	214.06	213.31	213.85	215	213.57	215.03	213.8	214.02	213.17	211.5	212.63	210.34	213.95	212.66	213.8	213.5	214.49	212.28	213.76	212.55	213.31	213.08	215.63	214.19	214.78	214.04	214.73	212.37	213.51	213.51	213.49	212.79	213.39	213.54	213.28	213.01	214.19	213.33	212.89	214.26	214.77	214.06	214.08	214.23	213.71	213.27	215.07	213.8	213.52
211.35	211.64	211.21	212.46	211.37	210.36	210.85	212.05	211.35	211.75	211.34	211.65	211.82	210.77	211.98	212.39	211.96	211.6	210.48	210.98	211.58	211.41	210.88	211.72	211.73	211.47	209.48	212.13	210.18	211.28	211.32	211.68	212.82	211.47	211.96	210.99	210.38	209.65	211.02	212.67	211.06	211.67	212.74	211.07	209.96	210.73	211.81	212.36	211.87	211.1
209.4	209.62	209.08	210.54	209.35	210.86	209.81	209.54	209.59	208.84	209.4	210.33	210.57	208.96	208.21	210.77	210.93	209.96	210.03	209.46	209.66	208.41	210.7	209.87	210.83	209.09	211.96	208.64	209.7	207.77	210	209.5	209.55	209.32	209.24	210.15	209.97	208.37	210.37	209.22	208.91	209.43	207.81	210.32	210.75	209.06	210.85	211.44	210.68	210.31
211.48	211.85	210.39	211.46	211.24	210.88	212.06	212.53	211.08	212.2	210.66	212.19	212.75	211.16	210.87	210.44	211.16	212.51	212.71	210.62	209.8	210.92	213.24	211.2	211.27	210.2	210.02	210.8	211.76	212.33	211.72	211.73	212.19	210.84	211.45	212.62	212.32	210.31	212.78	211.67	210.33	211.73	211.94	210.51	212.24	211.9	210.61	210.91	210.9	211.67
202.54	201.16	201.47	203.09	201.29	202.94	202.29	202.75	202.44	201.71	202.94	201.32	204.27	201.61	203.08	203.75	203.6	202.31	202.54	202.68	201.66	203.43	204.71	202.88	204.64	201.2	201.85	203.03	201.82	202.26	202.02	202.94	202.35	204.04	203.59	202.51	201.66	202.38	202.14	202.93	201.89	203.43	202.41	201.29	203.44	203.62	202.14	202.34	201.27	201.33
208.86	208.46	209	208.33	209.21	208.28	210.22	208.14	207.95	208.72	207.86	208.65	208.25	208.51	208.26	209.35	208.89	209.74	208.7	209.14	209.05	210.36	209.02	208.18	208.32	208.51	207.2	207.32	207.14	208.31	209.44	207.62	209.46	209.32	209.34	208.86	209.96	207.65	209.63	208.69	209.77	209.59	209.34	207.51	208.67	209.04	208.41	208.92	208.02	208.89
207.16	204.11	205.22	206.03	205.95	206.32	207.14	206.79	205.07	205.89	206.26	205.3	205.29	204.83	205.67	206.2	205.74	206.33	206.19	205.47	204.75	205.41	205.02	206.41	205.89	205.65	205.73	205.46	205.09	205.6	205.43	206.58	205.81	204.7	205.82	205.45	206.6	206.87	205.33	206.1	203.86	206.82	206.24	207.22	206.28	206.21	205.42	207.25	205.03	206.01
199.76	198.43	197.97	198.99	200.72	199.31	198.24	199.24	201.18	199.36	200.75	199.74	199.21	199.03	201.25	200.5	200.85	199.74	199.41	199.54	198.92	200.03	198.26	199.62	198.23	198.42	200.01	198.99	198.9	199.26	198.3	199.96	199.55	199.88	200.2	198.87	201.12	200.31	200.09	201.19	201.52	199.98	200.22	200.65	202.23	201.67	199.25	199.25	199.36	199.81
204.2	203.29	202.8	203.71	204.48	204.84	204.23	204.53	204.31	205.39	205.48	204.84	203.03	204.66	205.04	202.42	204.12	203.41	202.8	205.34	205	203.59	204.16	204.18	203.44	204.88	204.48	204.01	204.34	203.62	203.43	203.47	203.59	204.51	202.47	204.97	204.68	205.74	205.07	205.26	202.61	205.22	205.55	203.62	203.16	203.5	202.48	204.68	206.73	203.07
202.63	203.19	201.42	203.22	202.57	203.8	202.52	202.09	202.99	203	201.85	202.7	203.04	202.92	201.33	201.99	201.62	203.21	201.19	202.23	201.08	203.32	200.75	203.43	203.41	201.76	204.36	201.27	202.68	200.56	202.71	202.92	202.8	204.02	205.53	201.97	204.09	203.35	202.49	204.47	203.03	201.82	205.08	202.93	202.03	204.18	202.24	199.53	201.16	203.6
203.55	204.25	204.86	202.69	204.62	203.61	203.89	205.09	203.58	202.88	204.18	204.73	204.08	204.01	203.48	203.6	203.33	202.44	204.53	204.43	203.59	203.2	203.66	202.31	203.34	203.98	204.1	203.71	203.8	202.75	202.15	204.41	203.6	202.36	204.31	204.28	203.09	203.8	201.66	203.03	203.91	203.04	202.96	205.39	203.42	202.79	203.57	203.51	202.65	204.06
207.59	208.36	207.11	207.78	207.48	209.42	208.28	208.35	209.72	210.36	209.5	209.07	208.1	207.89	208.06	209.41	208.64	207.18	209.4	208.17	208.08	207.32	207.92	209.56	207.92	208.64	207.95	208.42	208.01	210.29	206.84	207.2	209.56	208.37	208.87	209.3	208.92	209.51	207.24	208.11	208.89	210.19	209.25	208.74	210.25	209.7	206.94	208.99	208.77	207.85
216.25	217.76	216.28	217.58	216.81	216.61	217.03	216.46	216.4	216.43	217.59	217.87	217.41	217.01	217.2	217.52	215.7	217.87	216.56	217.51	216.13	216.65	218.42	218.65	218.49	217.47	217.58	217.44	217.46	216.92	217	218.02	218.09	217.87	218.36	214.73	218.15	216.49	217.34	216.54	217.22	216.65	216.98	216.21	216.34	216.98	219.92	217.17	218.07	217.75
211.76	212.71	212.94	211.64	211.86	213.18	211.92	211.06	211.72	213.76	212.45	210.93	211.53	212.4	211.45	211.86	212.92	212.72	213.31	211.44	211.23	212.55	210.57	213.55	211.42	211.42	210.48	210.63	211.63	211.5	211.74	211.83	211.43	211.46	212.76	210.17	211.21	213.86	211.63	212.33	211.96	211.94	210.02	210.98	212.11	212.74	211.26	212.55	211.01	211.36
208.56	208.26	208.19	208.79	208.37	208.35	208.65	209.14	207.57	208.2	207.76	207.54	208.61	207.19	209.45	210.2	208.43	207.36	210.42	207.94	208.79	208.8	208.88	209.61	207.09	209.7	209.06	208.15	207.95	207.53	207.88	207.54	208.75	207.42	208.62	209.04	210.74	208.35	210.2	208.1	208.67	208.63	209.69	207.77	208.49	206.73	208.26	208.76	208.7	208.68
220.78	217.36	218.64	216.19	217.34	218.52	218.04	217.75	218.9	218.03	216.4	217.2	217.67	217.24	218.59	217.13	218.63	217.48	217.88	216.14	218.31	217.98	218.12	218.56	217.02	217.03	218.37	216.16	217.41	216.29	218.02	218.32	217.47	218.91	217.68	217.91	219.23	217.98	217.93	218.66	217.05	216.87	217.66	218.34	218.17	216.1	217.75	218.76	217.79	217.65
212.19	212.56	210.24	212.65	211.41	212.33	210.88	212.67	211.77	211.56	209.94	213.93	210.6	213.33	211.76	210.57	212.39	212.23	210.82	212.51	212.09	211.98	213.32	212.96	209.7	212.47	211.99	210.13	213.29	213.46	211.36	211.06	211.59	210.68	211.31	210.89	210.5	212.66	211.82	212.25	210.39	212.8	211.96	212	211.8	212.36	211.46	210.91	212.91	212.29
213.12	212.48	212.58	212.67	211.18	212.47	212.82	213.57	213.48	212.94	213.53	212.43	211.07	211.18	213.94	211.97	212.48	211.7	211.51	212.8	211.78	211.99	212.06	211.99	212.67	212.09	211.71	213.1	212.28	213.32	212.25	211.2	211.7	212.45	214.59	214.52	212.54	213.65	211.97	211.38	212.72	213.25	213.77	213.39	212.66	212.28	209.71	213.17	213.11	212.91
202.63	204.03	204.09	203.79	203.12	203.44	204.4	202.99	203.44	204.54	203.19	204.54	203.19	202.31	203.55	204.34	203.45	203.2	203.88	201.97	203.52	202.66	202.78	204.44	202.16	202.17	202.64	204.75	204.46	202.92	202.11	202.55	202.5	203.91	203.14	203.11	203.3	200.83	202.94	202.72	202.96	203.58	203.96	204.07	204.1	203.84	203.38	202.32	201.99	202.48
203.56	202.5	200.67	202.37	200.83	202.31	202.3	201.04	202.2	203.07	202.84	202.31	203.43	202.7	204.66	201.31	203.89	203.05	202.13	203.29	202.76	202.25	202.69	202.04	201.86	204.25	202.62	202.29	201.47	203.12	202.14	202.04	202.5	200.72	202.63	202.63	202.66	202.94	204.3	203.81	203.06	202.72	202.17	202.69	201.96	201.08	203.52	202.68	203.18	203.27
205.48	206.75	208.32	208.92	208.43	206.24	208.83	207.02	205.75	207.3	206.37	208.28	207.69	209.17	207.61	208.57	206.79	209.45	208.85	207.9	207.23	208.55	206.93	209.05	206.47	206.33	208.12	206.88	206.55	208.29	207.28	206.36	206.46	208.16	207.61	207.51	208.34	207.82	207.41	208.36	208.57	207.6	208.37	208.6	207.56	205.12	206.88	207.35	207.61	207.5
209.71	209.59	208.34	209.99	209.93	209.2	210.56	208.89	211.34	207.5	209.02	207.81	209.65	209.38	208.74	209.77	209.1	208.8	210.62	209.05	209.98	208.85	209.44	209.31	209.78	209.83	209.17	208.51	208.91	208.98	209.18	208.61	208.64	208.84	210.38	210.36	211.28	209.24	208.78	209.76	209.93	209.32	210.98	209.26	209.34	209.73	209.65	211.29	208.63	210.05
212	211.79	212.48	212.65	211.68	212.2	211.8	211.66	211.37	210.95	212.27	212.64	210.66	212.38	211.81	212.35	209.67	211.62	211.32	211.01	212.26	209.9	213.25	210.15	210.32	210.82	211.26	210.67	211.74	210.36	211.81	211.28	210.29	212.02	211.42	212.61	211.4	211.56	213.9	212.36	212.46	213.64	212.08	212.21	210.19	211.98	212.29	210.66	211.08	213.12
213.9	214.36	213	211.73	214.18	212.71	213.73	213.1	212.94	211.95	212.96	214.08	211.67	214.16	213.7	212.62	214.43	212.93	212.84	214.61	212.94	213.5	214.58	213.04	213.32	213.95	212.97	213.19	213.03	212.06	213.7	211.45	214.37	212.74	211.63	211.65	211.96	212.55	213.08	214.7	213.44	213.01	213.7	211.99	211.88	212.7	212.11	214.2	212.03	214.26
200.41	198.26	200.12	199.31	198.91	198.09	199.71	200.87	199.22	198.94	199.5	198.53	198.18	199.28	199.74	199.95	200.8	199.4	200.81	200.71	197.29	199.39	200.26	199.33	199.59	198.65	198.71	199.88	198.76	198.94	200.06	201.33	198.88	198.69	199.78	199.18	201.1	198.96	199.12	199.7	199.71	199.81	199.28	199.08	197.68	198.69	199.54	199.81	197.53	200.78
204.68	203.95	205.07	203.61	204.59	204.47	205.94	203.75	204.31	204.03	204.88	202.99	205.52	205.2	204.6	205.2	205.19	204.57	202.65	204.49	205.38	205.74	203	203.34	202.64	203.31	204.92	204.59	204.94	204.09	207.23	204.34	203.39	203.16	206.38	205.16	204.83	204.93	205.17	206.2	204	205.88	205	205.21	205.37	205.19	204.25	205.2	204.27	204.21
209.27	209.65	207.98	209.41	208.9	210.12	207.96	209.68	209.82	209.66	208.32	210.62	210.17	209.03	208.21	209.08	209.99	210.12	210.7	209.39	210.72	209.38	211.27	209.13	208.51	209.15	208.11	209.36	209.53	210.86	210.27	209.83	209.31	209.25	208.92	208.95	208.55	208.6	208.04	208.87	209.14	209.67	209.69	208.96	209.94	210.08	210.46	211.04	210.06	207.89
210.1	210	208.81	209.99	208.44	210.33	207.75	210.77	208.46	209.9	208.74	210.86	208.57	209.1	209.58	210.03	209.78	209.68	209.88	208.04	209.41	209.51	210.5	208.3	211.02	209.45	208.68	208.82	208.8	210.7	208.65	209.41	210.1	209.36	207.69	208.97	208.66	209.62	209.74	208.62	210.77	209.42	209.31	209.54	209.65	208.81	208.69	209.92	209.43	210.71
216.76	216.93	217.47	217.3	217.58	215.05	217.48	216.64	218.52	216.93	217.01	214.18	216.22	217.82	217.18	218.99	217.2	216.43	215.84	217.6	217.87	216.83	218.55	218.12	217.92	216.26	217.65	217.55	217.76	215.97	216.03	217.14	217.8	217.85	217.49	216.14	217.99	218.41	218.35	218.34	216.64	217.1	214.37	217.9	218.06	216.08	216.99	217.36	216.49	217.27
207.21	206.9	207.8	207.04	208.29	208	207.9	207.8	207.11	208.51	207.49	207.43	207.89	208.64	209.06	207.47	207.08	205.48	207.81	207.95	207	205.79	206.53	206.96	208.24	207.61	209.07	207.68	207.95	207.67	207.92	205.86	207.25	206.89	207.34	205.69	207.37	208.08	206.3	207.55	207.19	208.11	206.97	208.3	210.19	208.01	207.17	207.62	206.69	210.49
204.05	202.99	204.39	204.67	203.76	203.8	205.2	204.75	204.52	203.03	204	204.86	205.02	203.15	205.08	201.6	204.62	203.99	204.04	205.71	204.15	205.02	203.67	203.42	203.61	203.02	202.35	204.69	204.46	203.44	204.36	203.41	203.46	203.84	204.3	204.95	204.03	203.89	204.02	203.84	203.88	203.8	202.78	204.48	204.34	205.1	204.19	202.89	203.09	203.64
205.98	206.52	205.59	206.4	207.04	205.25	207.74	206.57	205.88	207.31	207.37	206.51	205.83	207.51	206.04	205.02	207.21	206.72	208.5	207.07	206.29	207.9	205.85	206.4	205.67	207.73	205.08	207.83	206.44	207.27	205.67	205.89	206.7	205.49	205.32	204.9	206.26	206.21	204.77	206.55	205.61	206.99	205.82	204.9	206.98	205.72	203.83	204.49	206.92	207.12
202.38	205.57	204.69	205.65	203.37	205.08	204.13	204.17	204.67	202.92	203.26	202.78	203.97	204.81	204.32	203	203.07	203.19	202.53	203.1	204.63	203.75	202.7	204.23	204.8	202.55	203	202.24	202.53	204.41	202.24	204.75	202.68	203.98	202.05	204.62	202.91	203.58	202.97	202.83	203.55	204.21	203.63	202.54	204.16	204.47	203.61	205.5	203.7	202.96
204.27	202.51	202.68	203.25	203.14	203.98	201.38	204.72	203.36	202.35	203.48	203.82	204.44	203.98	203.58	204.49	202.4	203.01	203.41	203.9	204.26	203.66	204.53	202.44	203.4	204.76	202.88	203.15	202.59	203.31	202.76	204.31	204.14	203.3	204.1	204.69	204.31	201.29	203.85	202.44	203.23	203.71	203.19	204.29	204.24	202.7	204.05	202.8	203.26	202.06
202.3	203.03	204.17	203.7	202.72	204.75	204.43	200.42	204.32	203.87	203.72	205.43	203.62	203.48	202.28	204.28	203.54	204.33	203.07	203.2	202.34	202.9	202.88	203.88	204.3	203.39	203.44	204.14	205.25	205.23	204.68	204.2	203.05	203.2	203.2	204.43	202.42	203.98	202.65	203.34	203.34	203.63	202.38	203.43	203.87	205.69	203.14	204.5	204.96	203.74
204.29	204.7	205.45	205.51	205.03	205.83	204.81	205.43	204.74	203.92	205.86	203.75	205.04	203.11	205.2	204.32	202.9	206.07	203.56	204.52	204.99	204.73	205.78	207.14	204.18	203.14	203.77	205.43	206.46	205.07	205.85	205.52	203.98	204.95	205.91	205.83	203.8	204.86	205.79	204.45	205.68	203.88	206.12	205.24	205.07	206.01	202.73	204.84	205.46	203.71
217.36	216.9	216.65	217.19	217.31	215.7	217.51	217.57	216.49	216.78	218.85	218.59	217.12	218.17	217.44	217.17	217.99	217.82	217.04	217.2	216.81	216.59	217.93	217.22	216.64	217.53	215.75	216.6	219.11	217.92	217.07	215.22	217.59	217.66	215.25	217.68	217.62	216.58	217.84	216.69	217.76	217.81	216.02	216.47	216.79	217.11	217.11	215.92	217.56	216.06
203.04	205.32	203.03	201.79	204.61	203.98	202.76	203.28	204.29	202.41	203	204.17	204.21	204.07	203.71	202.88	204.34	203.08	202.24	203.92	204.75	204.3	204.97	203.92	203.59	203.86	203.96	203.61	203.87	203.57	201.51	203.67	202.22	203.89	202.33	203.39	205.29	203.32	203.95	204.08	202.26	203.17	203.85	204.31	204.03	202.32	205.13	204.52	202.96	202.27
215.69	216.02	217.92	216.81	218.33	216.06	218.04	215.37	217.56	216.53	216.96	217.58	218.43	216.26	216.3	216.78	217.36	218.49	216.93	216.95	218.06	216.69	216.86	218.08	217.3	216.79	216.61	216.24	219.33	216.36	215.19	214.62	217.65	216.5	216.04	216.5	217.32	216.4	215.58	217.24	217.64	217.17	216.77	216.83	217.81	216.01	218.49	217.93	217	216.98
204	203.74	202.16	202.5	202	203.11	202.5	201.78	203.04	202.31	201.55	202.25	204.19	203.18	201.54	202.62	203.19	203.84	201.14	203.36	202.14	202.65	202.91	202.85	203.64	201.91	202.64	203.45	202.96	203.32	201.6	201.45	201.76	201.87	201.35	202.36	201.13	203.17	203.23	203.04	201.92	199.93	203.77	202	201.83	202.89	201.46	202.47	202.6	203.1
202.37	204.04	203.72	202.28	203.45	203.94	203.94	205.02	201.98	204.05	203.97	203.94	204.49	204.47	201.31	203.47	203.05	202.49	203.86	202.48	204.05	202.29	204.25	203.8	202.65	204.49	204.37	203.65	202.57	203.07	204.18	203.59	202.82	203.22	202.06	203.52	203.56	202.96	204.29	202.77	201.58	203.17	203	203.73	203.03	202.51	203.44	203.89	203.23	203.49
199.45	198.98	201.92	201.23	199.58	201.07	200.65	201.61	201.16	199.68	200.03	201.28	199.07	201.67	200.89	198.12	199.66	199.85	200.89	200.57	200.33	199.56	201.11	199.98	198.85	201.47	201.15	199.38	201.2	200.95	201.85	201.39	201.93	200.79	200.69	201.31	201.67	198.77	199.33	200.32	200.61	199.75	200.3	200.63	200.56	200.54	201.11	201.64	201.48	200.28
213.01	211.76	210.58	211.73	212.12	211.43	209.83	211.28	211.49	211.5	210.74	213.07	211.6	213.21	212.25	210.12	212.01	210.59	210.01	211.14	209.87	211.58	210.47	211.65	210.63	210.37	209.87	210.88	210.31	211.24	212.68	212.07	209.77	211.6	212.39	211.73	210.46	211.51	211.36	212.37	211.4	211.72	212.87	212.34	210.96	211.16	211.37	212.94	212.02	211.88
215.51	217.46	217.46	215.82	215.72	216.5	216.97	216.31	216.97	216.71	216.82	217.14	218.45	216.78	216.28	218.04	219.15	216.56	216.41	216.63	217.95	217.68	217.44	217.74	215.86	218.38	217.96	217.39	216.76	217.25	214.8	217.29	216.07	216.53	215.45	217.85	217.85	216.19	216.73	217.53	216.03	217.8	216.62	217.68	217.95	217.12	217.46	217.98	218.2	216.81
209.87	208.17	208.31	208.68	208.26	209.33	208.24	207.11	207.82	208.65	209.15	207.97	208.58	207.22	210.19	207.98	209	209.17	206.65	208.3	209.66	209.46	208.25	208.21	208.61	209.28	208.72	208.36	208.93	208.47	208.32	209.75	209.65	208.82	209.2	208.78	208.53	206.8	208.8	207.87	208.6	208.39	207.62	207.27	208.84	207.98	209.14	207.36	207.52	209.8
206.22	204.08	204.2	205.08	204.84	204.66	205.8	204.73	204.52	203.7	205.12	204.13	203.5	204.53	205.22	206.26	204.44	205.01	204.66	205.45	205.72	204.79	203.76	205.69	204.65	204.95	205.01	205.22	204.05	204.12	205.68	203.34	205.72	205.62	204.11	203.4	205.87	204.94	203.89	204.28	205.21	204.28	203.66	204.94	203.73	204.72	203.68	205.14	205.77	206.33
206.75	206.9	208.45	207.16	206.16	205.82	206.61	207.58	205.43	204.92	205.42	206.55	206.42	207	205.85	207.15	206.67	205.8	207.51	206.62	207.54	204.53	206.39	206.56	205.45	207.16	206.78	207.99	207.4	205.98	204.97	206.51	205.85	208.12	205.97	207.46	205.45	207.64	205.55	205.41	207.16	205.29	205.45	207.31	206.57	206.15	207.18	206.61	206.68	206.38
210.64	211.47	210.58	211.55	211.58	211.55	212.45	210.25	212	211.78	209.45	212.63	209.83	210.62	212.06	213.5	213.18	211.57	210.57	213.03	210.73	211.52	210.29	211.43	212.86	211.2	213.59	211.23	211.62	213.65	213.15	211.3	211.23	211.58	209.98	212.43	212.16	212.39	211.88	211.2	211.17	210.37	212.48	213.42	212.69	211.75	210.62	212.39	211.81	212.15
208.08	210.37	206.46	208.52	208.8	207.85	208.84	209.12	207.78	208.35	208.27	206.4	208.69	207.02	209.22	207.88	208.48	208.19	209.23	208.18	209.38	209.81	208.49	208.87	208.7	208.06	210.24	208.03	209.69	209.23	207.74	210.62	209.17	209.65	208.19	207.67	206.98	207.61	208.36	208.6	209.19	208.73	208.76	206.56	209.29	209.95	210.58	208.37	210.11	206.74
207.65	208.5	210.27	208.46	208.01	209.98	207.78	209.42	207.44	210.29	208.8	208.9	209.02	207.14	207.67	209.8	208.73	209.41	208.06	210.03	207.5	210.31	208.96	209.34	209.42	210.81	209.69	208.16	209.63	209.78	208.62	208.75	208.15	208.15	208.24	209.22	208.3	208.46	206.76	207.4	206.53	208.39	208.67	211.19	208.87	209.63	208.3	208.7	208.86	208.5
203.04	205.3	205.37	203.31	204	205.34	203.14	205.51	206.15	203.73	206.06	204.08	205.88	207.19	204.39	205.1	204.43	204.77	204.1	205.55	204.04	204.72	207.04	204.51	203.97	203.98	205.16	204	203.58	206.1	204.28	205.39	204.39	203.03	205.47	204.92	205.83	204.77	205.64	204.24	206.38	206.02	204.43	204.1	204.58	204.01	203.42	205.59	204.53	204.66
210.64	207.97	209.26	208.01	208.38	207.73	208.05	208.25	207.66	209.63	209.59	209.92	209.14	207.58	207.54	208.99	209.25	208.24	207.15	208.7	207.54	208.92	208.95	209.39	208.85	208.12	209.53	207.1	208.45	210.21	207.92	207.48	209.93	209.82	209.25	206.81	207.24	209.4	206.93	208.24	209.14	208.55	207.98	207.33	208.42	207.89	208.77	208.87	209.28	208.43
207.78	204.73	206.98	206.66	206.46	206.58	207.58	205.73	206.76	207.16	205.87	205.85	206.84	208.16	207.7	204.89	205.43	206.42	206.63	206.61	206.26	206.68	206.17	205.82	207.08	205.98	206.41	207.98	205.15	206.36	206.17	207.89	206.96	205.06	205.18	206.23	206.59	206.11	204.24	207.19	207.2	206.31	204.84	205.56	206.46	207.27	206.63	206.45	205.97	207.87
216.37	217.37	217.28	216.06	217.48	217.71	217.85	215.16	217.5	216.13	218.29	217.62	216.63	217.22	216.27	218.16	217.05	217.59	217.24	218.03	216.1	217.45	217.91	215.22	217.99	216.76	219.1	216.61	217.42	219.15	216.05	216.54	216.81	217.69	217.55	215.63	216.07	217.41	216.53	217.4	217.18	218.55	217.63	217.66	217	215.99	218.13	217.99	216.46	216.07
208.14	208.55	208.18	208.31	207.52	208.18	209.65	208.75	209.46	208.44	208.21	208.76	208.78	208.81	208.75	208.5	209.61	208.02	207.65	210.39	209.22	208.4	209.04	208.58	208.6	208.73	208.57	207.94	209.2	209.05	208.13	207.26	208.63	209.17	208.53	208.27	208.64	207.22	209.33	208.76	208.4	207.82	207.79	208.39	208.99	208.35	208.85	209.36	209.35	208.51
212.76	210.53	210.86	211.1	212.09	210.23	211.32	213.36	213.05	211.78	211.38	211.45	211.54	211.98	211.2	210.21	210.6	211.59	211.51	212.71	211.8	211.96	212.44	210.14	213.21	210	213.58	211.84	210.85	212.27	211.25	211.86	212.6	212.13	212.48	211.19	211.83	211.73	213.07	212.38	211.6	211.93	210.32	211.96	211.93	211.72	212.66	212.15	212.06	211.52
206.73	209.22	209.56	207.52	207.46	209.3	206.12	207.43	209.77	207.72	208.3	207.45	207.8	207.74	208.65	209.04	206.64	207.9	206.7	207.4	208.47	208.13	207.23	209.38	206.9	208.18	207.5	206.64	208.98	209.99	206.49	207.82	208.16	207.66	208.28	207.7	206.27	207.23	206.77	208.19	207.46	208.96	206.71	206.69	210.23	207.5	207.79	207.9	208.04	207.34
214.79	214.27	215.61	214.35	214.2	213.49	214.63	213.09	213.61	215.75	213.69	214.64	213.05	214.15	212.13	214.2	212.76	215.14	214.36	214.67	213.03	212.9	213.03	213.65	213.62	212.78	213.91	213.48	213.89	212.19	211.84	213.67	211.78	213.48	213.31	213.56	213.77	213.13	213.64	214.75	211.59	214.06	212.96	214.69	213.18	213.92	213.29	213.72	212.75	214.19
212.85	213.98	214.33	214.03	213.57	213.32	214.38	215.17	214.36	213.55	213.11	213.51	214.5	212.89	213.35	212.91	212.97	214.71	214.14	213.93	213.96	212.94	213.51	214.83	212.53	212.71	214.41	213.56	214.04	213.61	213.68	214.69	213.71	214.38	212.15	213.24	213.75	216.21	214.2	212.99	212.68	212.9	214.12	213.72	214.33	213.48	214.14	213.79	213.66	215.71
201.3	199.09	199.58	201.62	199.32	200.95	200.64	201.69	199.25	202.39	200.28	200.48	201.61	198.5	200.57	199.69	200.71	200.7	199.78	201.12	200.26	199.97	200.65	199.88	200.27	200.57	200.44	201.04	199.85	201.32	199.29	200.27	201.1	199.9	201.21	200.56	199.22	201.3	201.15	200.2	200.78	200.77	199.82	200.21	199.05	201.66	201.74	201.46	200.77	200.94
202.34	205.18	203.29	203.21	203.82	203.39	203.66	203.49	203.08	204.68	203.92	203.5	203.43	205.45	203.46	201.9	202.81	204.53	203.26	202.89	202.82	203.61	202.71	203.68	203.04	204.88	205.3	203.84	203.63	203.64	204.01	204.73	203.65	202.58	205.85	202.16	202.99	205.2	204.08	202.69	205.06	203.4	203.28	202.72	201.87	204.21	202.87	204.07	203.36	202.88
211.57	211.22	211.45	210.08	212.17	212.59	212.48	212.38	211.59	212.52	211.78	212.45	209.86	211.1	210.77	211.6	209.95	212.03	211.34	212.98	211.63	211.54	212.22	213.01	212.36	211.59	211.06	211.89	212.99	212.19	212.04	212.64	211.87	210.09	211.38	212.83	211.52	212.27	211.06	212.45	211.55	211.63	210.53	211.73	210.94	210.08	212.08	211.71	212.65	212.85
212.65	213.04	212.88	214.21	212.74	213.99	214.08	213.02	212.41	212.8	213.39	213.21	212.97	214.23	211.99	213.04	213.91	213.05	212.3	214.04	212.65	214.34	212.72	213.15	212.66	213.81	213.5	213.77	214.74	212.63	213.86	212.27	212.98	212.46	211.98	214.61	212.3	214.89	212.49	212.79	212.32	211.97	210.9	212.96	213.12	211.47	212.03	214.26	211.59	212.66
194.38	194.99	194.82	196.48	194.46	195.37	194.5	195.37	196.56	196.32	194.71	197.16	194	194.69	196.75	193.42	195.92	193.24	195.6	195.68	195.53	194.19	195.33	195.76	195.24	195.27	195.9	195.72	194.46	196.19	194.21	196.72	193.57	196.24	194.27	195.89	196.42	194.3	195.01	194.66	195.28	194.89	194.91	196.13	197.17	195.38	195.75	196.53	194.72	194.11
208.33	208.28	207.92	208.62	208.15	206.54	206.64	206.83	208.6	208.94	207.16	206.28	206.74	207.51	206.93	208.67	209.66	208.78	206.34	208.54	209.6	207.95	206.55	205.92	207.87	208.06	206.9	207.58	209.26	207.44	207.89	209.58	206.46	209.38	208.57	208.34	208.29	208.35	207.52	209.04	208.36	206.49	208.28	208.11	207.49	209.88	207.39	207.61	207.58	209.34
209.89	210.12	208.62	209.92	209.2	209.62	209.34	210.74	210.32	210.02	211.1	208.77	210.54	209.44	209.03	209.51	209.52	210.09	209.57	207.92	210.67	208.29	208.67	209.13	209.5	210.37	210.92	208.98	209.56	210.75	210.4	210.31	208.35	208.51	209.3	210.11	209.67	209.45	210.72	210.27	209.46	208.15	210.51	210.08	208.93	209.8	209.43	210.12	210.15	211.18
206.98	207.93	207.01	207.49	207.23	206.55	207.71	206.79	207.59	206.7	207.47	207.57	208.13	207.48	209.84	208.27	207.67	206.99	207.6	207.88	208.55	209.02	207.26	208.2	208.7	206.07	206.87	207.99	208.24	206.81	209.19	205.38	207.06	207.4	206.69	208.87	207.47	206.44	207.48	208.87	208.56	207.77	207.82	207.94	207.02	207.13	206.65	207.63	206.96	206.17
206.51	209.4	209.77	208.69	208.35	207.86	205.82	210.11	206.23	208.81	209.23	207.64	208.78	207.25	209.01	211.38	206.57	207.73	207.58	207.45	208.78	207.68	207.61	209.01	207.81	208.79	209.73	207.57	208.2	209.11	208.41	209.79	207.89	207.8	208.83	209.18	208.9	208.24	208.46	208.36	209.52	208.23	207.23	208.88	209.15	208.16	208.14	207.83	207.9	209.11
197.67	198.13	197.81	198.15	197.76	197.18	197.43	196.71	197.98	198.96	198.67	197.14	196.74	197.35	197.28	198.8	197.27	197.87	196.55	197.66	196.94	197.47	197.8	199.17	197.99	197.11	196.73	197.74	198.52	197.95	199.1	198.21	199.01	198.84	197.39	198.41	198.7	198.17	197.67	198.01	199.1	198.9	197.98	197.22	196.24	199.44	197.81	198.96	197.8	199.02
201.16	201.61	200.33	200.83	202.7	201.01	202.16	201	200.82	201.36	201.6	200.21	199.9	201.07	202.16	201.89	201.77	201.12	201.16	203.63	200.11	199.36	201.94	201.27	200.24	201.57	200.65	202.33	201.38	201.51	200.48	200.46	200.94	200.3	201.74	203.11	200.95	201.78	201.2	201.99	201.99	199.65	202.14	201.44	201.08	201.05	201.58	200.71	201.39	200.63
205.27	206.09	205.29	203.58	204.76	206.47	205.69	207.52	205.46	205.78	204.84	205.26	205	204.17	205.75	208.49	206.33	207.1	205.6	204.9	203.7	204.05	205.69	204.84	206.5	204.45	206.38	205.42	206.13	204.66	205.77	204.59	206.29	202.82	204.44	204.5	206.06	205.72	206.77	204.83	204.42	205.96	205.96	205.08	205.63	204.56	205.58	207.69	206.1	206.75
207.49	207.98	206.79	208.69	208.72	207.82	207.08	206.37	208.72	207.51	207.22	207.26	207.43	208.4	208.06	207.29	209.46	208.25	208.23	206.74	205.57	207.63	208.42	207.83	208	207.55	209.05	207.18	207.44	208.56	209.44	208.37	208.27	207.76	207.07	207.44	208.33	208.44	205.95	206.74	209.23	207.84	206.16	209.51	207.88	207.09	207.79	208.45	208.08	206.74
208.12	207.15	206.88	206.67	206.31	208.19	207.99	207.33	207.78	206.68	208.18	207.88	207.39	207.97	206.81	207.52	207.15	207.05	207.65	207.51	206.51	209.57	207.8	208.14	207.35	208.83	206.66	207.22	207.16	207.84	207.2	206.63	207.07	209.42	209.01	208.43	207.66	206.55	206.91	207.27	207.22	207.35	207.45	207.05	205.41	206.41	209.12	207.8	207.46	207.15
210.87	213.61	212.52	213.06	214.73	212.5	212.85	213.34	212.11	213.09	212.88	213.24	212.57	212.78	211.28	212.64	213.3	213.32	214.49	212.44	212.66	213.11	212.62	213.58	214.78	212.28	213.08	211.69	214.09	213.03	212.73	212.43	213.65	212.26	213.62	213.4	212.59	212.59	212.82	213.75	213.66	213.98	213.04	212.63	214.01	213.19	211.71	212.68	212.64	214.63
207.43	207.05	208.93	208.63	208.64	208.9	207.34	209.8	209.6	206.42	208.14	208.35	207.61	208.99	207.02	209.02	206.85	207.79	207.8	208.64	207.95	208.71	208.31	208.8	209.54	207.54	208.91	210.2	207.81	209.17	208.21	207.63	207.39	209.36	207.8	206.99	208.91	207.81	208.03	207.9	207.48	207.85	208.63	208.05	207.65	209.34	208.56	209.7	209.37	208.19
201.33	199.96	197.92	200.55	197.44	200.03	199.13	199.03	198.94	198.7	199.45	199.5	200.56	198.88	199.21	200.6	199.78	200.54	197.03	200.19	200.99	199.11	199.91	200.39	199.13	198.76	199.47	199.3	201.03	199.25	200.23	199.44	198.74	198.42	200.88	200.87	198.87	199.38	200.22	197.57	199.87	200.06	197.49	199.16	200.06	200.11	201.4	198.85	200.2	199.16
216.69	217.37	217.54	217.24	217.61	218.21	218.26	217.79	217.02	215.74	217.43	218.01	217.55	216.96	217.54	216.97	216.01	217.33	218.01	217.78	217	216.9	217.31	217.06	216.03	216.58	215.47	215.37	216.96	216.79	217.81	216.11	216.36	217.4	216.72	217.7	217.32	217.49	217.55	216.46	218.37	218.03	218.56	217.07	217.03	215.98	218.03	218.17	217.31	216.34
204.94	205.6	204.17	205.27	205.32	204.1	204.92	204.66	204.76	205.44	205.4	204.25	205.42	204.65	204.98	204.35	204.67	205.73	205.72	203.31	205.39	206.68	204.43	204.38	204.94	204.54	203.66	203.97	206.83	205.03	204.82	205.36	204.46	205.58	204.86	205.82	204.11	206.15	204.57	203.55	204.84	204.55	205.43	204.57	205.87	204.4	205.06	203.51	205.63	204.76
200.94	198.27	198.62	198.5	199.74	200.14	199.7	199.07	199.25	198.29	200.12	199.78	199.39	199.64	201.57	200.34	199.03	198.74	199.05	200.76	198.98	200.06	198.88	199.6	199.8	200.47	197.59	200.79	200.14	199.58	199.04	199.69	198.9	199.27	199.25	200.08	198.93	197.7	200.97	200.93	199.75	199.44	198.07	199.83	198.41	198.74	201.78	199.15	200.31	198.71
203.66	206.12	205.17	205.35	201.78	205.86	204.57	204.97	203.63	203.93	204.69	203.48	204.77	204.77	204.85	203.12	203.76	205.55	203.26	203.5	204.19	206.6	204.07	205.65	202.82	202.92	205.39	204.85	204.96	202.67	206.01	205.03	205.93	203.46	203.06	203.84	204.89	205.29	205.86	204.64	203.61	203.76	204.34	205.07	205.92	204.79	204.98	205.53	205.53	203.99
200	199.96	201	199.87	200.16	199.46	199.69	200.9	199.71	198.09	199.17	200.91	200.03	201.96	200.81	200.5	200.66	201.47	198.36	199.64	201.11	199.69	201.26	200.36	200.29	199.91	199.01	199.26	201.65	201.71	198.46	200.55	199.61	200.85	199.57	201.95	199.41	199.59	201.61	199.93	200.41	201.19	200.58	201.02	199.28	199.55	199.05	200.6	202.49	198.92
199.98	199.43	200.69	198.33	199.06	198.61	200.66	198.25	199.13	200.33	198.13	198.73	200.86	200.12	201.27	199.32	200.53	199.85	198.71	199.16	200.34	199.1	199.9	199.84	199.39	199.49	200.95	199.56	200.28	200.28	199.65	197.84	198.27	200.44	199.31	199.81	199.1	199.27	199.54	199.08	199.79	198.89	200.17	200.62	200.73	200	198.45	200.09	199.42	199.59
201.83	200.58	200.55	200.68	201.37	201.68	201.51	201.92	201.93	201.08	200.6	201.15	201.53	201.78	203.44	200.36	200.98	201.1	201.67	201.88	201.17	200.4	200.93	201.48	200.21	200.66	200.11	202.25	201.61	201.62	201.69	200.13	200.84	201.65	200.8	200.16	199.77	200.2	201.31	201.74	201.82	200.35	200.97	201.9	200.11	201.18	200.96	200.91	201.11	201.41
212.94	212.53	212.18	213.56	212.95	213.09	212.16	213.72	213.16	213.5	214.57	213.24	212.08	214.42	213.33	212.5	212.74	213.81	215.36	213.01	214.23	212.08	213.91	213.35	214.33	214.98	213.46	212.91	212.05	212.61	213.48	212.88	212.24	211.83	213.58	213.07	211.69	212.89	213.51	213.87	213.04	213.12	214.06	212.06	212.54	211.9	213.52	212.59	212.62	212.07
203.78	203.31	203.47	204.75	203.61	203.6	203.19	204.69	203.44	203.6	204.42	203.75	203.63	202.96	203.95	205.2	204.29	204.02	204.63	203.02	204.3	204.31	203.39	203.5	203.76	204.53	205.53	203.2	202.53	202.75	202.04	203.08	202.95	202.67	204.41	204.57	202.41	202.8	202.8	205.41	202.22	203.15	201.26	204.51	203.26	203.14	202.7	202.84	203.81	203.93
199.79	200.41	200.36	199.99	201.14	199.29	201.39	199.61	201.94	200.3	199.25	201.48	200.33	199.63	200.86	199.66	200.93	200.03	199.21	201.97	199.78	200.09	200.08	201.17	199.65	199.77	198.44	199.82	199.22	201.5	201.01	200.22	200.46	200.35	200.22	199.76	199.64	201.32	200.54	200.25	199.95	200.19	200.73	200.27	200.64	201.36	200.13	201.01	200.97	200.51
201.05	201.31	201.96	200.19	200.29	200.02	201.64	200.93	200.47	202.28	199.16	201.49	200.49	199.67	199.83	200.54	199.4	201.04	199.4	200.61	200.31	199.83	199.96	199.91	200.25	200.22	200.6	200.52	200.57	201.78	199.98	199.59	201.25	200.36	199.58	198.97	200.56	200.98	199.01	200.26	200.66	200.18	199.92	199.25	200.55	200.92	200.48	200.46	199.2	200.46
202.05	199.33	202.47	202.85	200.93	199.95	201.35	201.74	201.9	199.78	200.92	199.66	199.19	201.63	201.22	201.16	201.69	199.87	202.1	201.06	200.74	201.22	201.27	201.33	201.72	200.8	203.09	201.64	199.42	201.31	200.33	200.3	203.4	201.3	199.75	201.17	202.19	200.87	200.93	201.19	200.84	200.76	201.36	200.32	200.29	201.41	201.22	203.45	200.76	201.05
205.27	203.9	203.49	204.13	202.5	203.69	203.74	202.45	203.19	204.12	203.62	201.7	201.74	202.87	205.39	202.03	204.35	201.88	202.19	204.35	203.8	203.27	202.89	203.59	202.01	203.88	204.08	203.31	203.2	203.63	204.32	202.73	201.59	203.9	204.02	203.93	203.74	203	202.85	204.22	204.16	204.81	203.69	205.69	202.75	203.89	203.61	202.81	203.49	203.38
211.05	210.96	210.57	211.79	212.16	212.1	211.17	211.07	210.49	211.36	211.58	212.28	211.88	210.59	210.57	212.44	210.8	212.32	212.59	211.2	211.75	211.97	211.18	211.5	210.99	212.01	211.99	211.92	212.51	210.18	211.02	211.98	210.44	212.01	212.11	210.54	211.4	209.78	210.91	211.87	212.27	211.68	210.53	211.12	212.14	211.17	212.06	213	212.26	213.87
203.12	202.93	203.03	204.96	203.81	205.4	203.86	203.06	203.36	203.19	203.87	204.15	202.52	204.44	202.45	201.82	204.28	204.55	203.95	203.26	203.97	204.23	202.92	203.57	204.38	204.11	202.75	204.23	203.44	203.46	203.18	204.48	202.42	205.26	204.14	204.7	202.9	203.55	203.19	203.44	204.52	203.5	204.08	203.4	204.66	203.57	205.2	203.81	202.66	203.67
208.66	209.44	209.41	208.47	207.38	209.32	210.65	208.16	207.95	208.53	208.08	209.25	210.15	208.18	207.7	206.54	207.01	208.41	207.6	208.38	208.4	208.11	208.98	208.82	209.19	207.56	207.9	208.11	207.64	208.85	209.49	207.95	208.47	208.14	210.03	208.61	208.45	207.51	208.32	208.5	208.5	210.7	209.47	209.83	209.27	210.18	209.5	208.75	208.88	208.94
218.06	216.3	217.56	216.49	216.33	216.79	215.84	217.77	218.2	216.52	216.6	216.89	216.4	215.01	215.98	216.2	218.05	216.42	216.8	215.35	215.44	217.04	216.01	219.2	216.2	216.68	216.1	216.82	216.48	217.23	217.21	217.93	218.33	217.26	216.98	216.16	216.5	216.79	217.91	217.25	216.18	216.13	218.27	216.89	217.56	217.73	217.21	215.93	218.86	216.56
211.57	209.77	211.27	210.6	211.77	211.87	212.01	212.88	210.54	211.87	211.6	211.85	210.54	211.48	211.43	211.07	210.83	212.34	212.04	211.89	211.31	210.08	212.52	212.39	211.14	211.29	212.33	211.71	212.99	210.93	210.05	211.42	212	211.49	211.76	210.8	208.87	211.95	210.06	211.97	210.57	211.15	210.24	213.23	212.33	211.91	210.83	211.78	211.42	211.32
208.03	205.99	207.73	206.27	205.74	206.92	206.6	205.19	206.76	205.01	206.09	205.69	207.16	206.51	205.05	206.11	206.37	204.42	208.05	207.06	207.46	205.17	206.84	207.08	206.38	206.54	203.91	206.24	205.82	206.97	205.78	207.59	206.53	207.41	205.63	207.05	206.04	206.58	205.47	205.15	208.12	207.86	206.82	206.41	206.5	207.46	205.45	206.82	206.61	206.82
194.88	195.54	193.11	192.46	194.98	193.82	192.4	194.63	193.55	195.43	196.39	194.44	194.96	195.52	193.32	193.56	194.74	193.33	196.62	194.54	194.54	193.95	193.91	195.67	194.69	193.97	194.47	193.54	193.62	194.03	193.74	196.61	193.08	194.4	194.52	193.33	194.53	192.64	194.76	194.9	193.05	195.66	194.59	193.43	194.87	195.04	192.29	194.4	192.92	193.3
208.75	210.34	209.26	208.46	209.8	207.32	206.33	208.91	208.92	208.53	207.54	208.55	209.4	209.08	209.3	206.94	208.43	208.22	208.92	208.89	208.41	208.62	208.18	209.4	209.86	208.46	208.43	208.54	207.7	207.61	207.9	209.13	208.98	209.12	208.29	209.45	208.16	208.8	206.1	209.2	209.05	207.27	208.45	207.93	209.14	209.02	208.65	208.34	209.59	208.72
207.31	207.1	208.09	207.95	207.93	208.32	208.65	209.05	206.94	208.82	208.67	208.68	208.82	206.87	209.02	207.25	207.11	207.5	207.82	209.11	208.31	208.6	207.12	207.02	206.08	207.52	208.67	209.02	209.04	210.36	207.96	210.02	207.02	206.48	208.42	208.06	208.34	207.26	208	207.09	208.5	208.99	207.08	209.3	207.78	208.53	208.4	208.5	207.24	208.3
208.73	209.87	209.88	208.91	209.53	207.68	208.29	209.76	208.19	210.17	209.07	208.34	208.2	209.63	208.64	207.89	207.3	208.8	208.68	207.85	208.02	209.4	207.65	207.95	209.21	206.38	208.57	209.73	208.01	210.01	209.27	208.68	208.5	208.36	207.75	209.4	208.38	207.91	208.84	210.35	207.12	209.69	208.27	209.98	206.9	208.84	208.91	210.34	209.4	210.13
205.24	203.2	202.94	204.22	205.52	205.04	205.83	204.76	205.92	205.38	203.56	204.14	203.61	205.32	205.11	205.65	204.29	205.11	203.08	204.95	204.99	204.65	206.12	205.47	203.72	203.65	204.99	203.28	204.56	206.01	205.65	204.52	204.52	203.63	205.73	205.21	205.03	202.27	203.35	203.84	204.91	203.9	204.89	204.15	205.42	204.23	206.59	205.37	204.8	206.2
216.02	217.96	217.1	215.28	218.51	217.52	216.38	219.58	217.28	217.4	216.9	216.59	217.04	216.51	217.49	215.11	217.02	216.52	217.6	217.26	215.84	218.35	216.47	216.24	217.17	217.99	217.47	214.9	216.66	217.11	217.66	216.81	216.89	214.72	216.22	217.22	217.35	216.69	217.27	216.8	217.86	216.63	216.25	219.04	217.46	216.86	216.29	217.55	217.35	216.16
204.52	204.07	203.47	204.99	203.56	202.61	203.25	203.48	202.84	202.24	204.77	205.35	204.55	203.17	203.31	204.45	202.74	204.97	204.91	203.93	204	204.65	202.35	204.05	202.63	203.54	204.06	205.39	203.81	202.6	203.75	203.51	202.38	204.31	203.42	203.33	202.23	202.91	202.3	203.32	203.26	203.51	203.13	204.58	202.72	204.65	203.16	202.59	203.44	202.7
208.65	207.93	209.62	209.38	209.18	208.91	207.83	208.36	209.95	208.15	208.51	208.14	208.91	207.91	208.81	209.03	207.94	207.98	207.54	210.75	206.9	208.35	210.42	209.15	207.54	208.26	208.89	209.97	209.26	208.75	209.38	209.57	208.9	208.61	209.83	209.54	208.75	208.99	210.36	208.06	208.25	207.04	208.72	208.98	208.99	209.19	208.59	209.32	208.22	207.78
209.05	207.94	209.83	209.38	209.6	207.94	210.89	210.63	210.02	209.47	208.01	208.39	210.05	208.58	209.28	209.15	208.49	208.7	208.36	209.54	208.93	209.02	209.42	208.43	209.79	209.05	207.45	209.38	209	207.7	206.66	209.54	208.13	208.11	208.15	208.81	209.21	207.83	208.3	207.79	208.38	207	209.42	208.01	209.15	207.51	209.42	209.61	206.64	209.94
208.13	207.78	207.46	207.16	208.25	206.85	208.41	206.5	208.61	207.57	208.09	206.36	208.14	207.36	207.7	206.39	206.31	207.55	209.53	206.87	208.82	207.76	207.31	205.95	208.15	207.7	209.14	207.89	208.38	209.78	206.93	208.49	207.8	208.17	208.3	206.99	209.57	206.49	205.98	208.81	209.03	208.42	208.5	206.24	207.13	207.77	206.66	207.45	206.93	206.65
199.31	201.08	202.66	200.46	201.2	200	200.43	199.26	200.43	200.92	200.6	200.32	200.56	200.9	200.08	200.55	199.3	200.47	201.65	200.49	198.57	200.4	199.84	202.16	200.81	201.12	201.68	200.61	200.54	200.77	199.23	200.54	199.71	200.06	200.11	200.59	201.55	201.18	199.18	199.75	199.37	199.18	200.07	200.91	199.31	200.43	199.94	202	200.77	201.43
203.88	201.87	202.41	204.27	201.8	203.1	202.7	204.23	204.42	203.22	202.56	203.79	204.05	204.21	202.1	203.96	204.97	204.09	203.5	204.77	203.15	204.14	201.17	202.07	202.98	203.52	202.58	204.39	201.66	204.32	203.53	203.14	204.74	203.9	203.65	202.73	203.43	204.67	202.86	203.5	205.06	202.52	202.75	203.39	202.55	205.89	203.05	202.21	203.9	201.96
204.66	202.68	204.24	203.5	205.24	203.95	203.54	203.9	204.78	202.16	204.07	202.58	203.17	203.27	205.24	203.03	203.3	203.94	203.8	202.39	200.75	203.91	203.42	203.64	201.77	202.17	203	201.95	203.16	202.66	203	203.21	202.47	203.5	204.93	203.93	202.82	203.16	204.39	204.17	202.87	203.82	204.05	201.91	202.32	203.88	202.2	203.29	204.1	203.86
208.11	209.36	210.03	207.45	208.24	207.93	207.78	210.39	207.01	208.61	208.94	208.47	209.24	208.47	209.44	209.62	209.04	210.18	208.23	208.68	206.73	209.16	208.7	207.85	208.92	207.66	209.02	209.17	208.6	208.81	209.79	207.96	207.74	208.86	208.26	209.04	208.23	209.18	209.07	209.57	207.97	208.01	208.51	210.35	208.32	208.54	207.41	209.93	208.08	209.17
210.02	209.69	210.21	209.48	210.1	209.31	207.95	208.38	210.2	209.51	208.69	210.06	210.66	210.02	209.6	210.64	209.79	210.39	209.46	210.52	208.85	211.36	209.37	208.57	209.19	210.41	210.15	209.34	207.93	209.99	209.8	210.64	209.46	208.97	209.36	208.88	209.15	208.67	209.84	209	209.63	208.28	208.6	209.8	209.85	209.36	209.11	209.7	208.03	209.43
215	216.54	216.07	217.29	217.54	218.35	215.57	217.85	218.15	216.54	217.46	217.73	217.63	217.51	215.87	216.17	217.25	217	215.32	216.31	217.23	216.96	216.63	218.26	217.53	217.59	217.97	218.18	216.98	217.26	215.94	216.84	216.75	215.64	217.52	216.3	217.87	216.83	216.04	215.57	217.74	217.09	216.18	218	215.15	217.31	216.55	217.94	215.94	215.46
205.15	204.01	205.31	202.76	204.22	205.92	205.67	205.63	204.65	206.26	204.62	205.66	204.63	205.96	206.36	203.58	203.53	204.51	205.21	204.91	207.36	203.79	204.56	205.01	205.8	204.65	205.32	203.66	203.43	204.79	204.49	205.25	204.43	205.42	203.32	204.71	205.7	205.51	204.7	203.3	204.36	204.74	204.45	202.84	205.92	202.85	205.99	203.87	204.22	205.65
213.56	212.99	212.96	214.46	213.37	212.16	213.2	214.26	214.5	213.41	214.75	214.77	214.86	213.44	213.71	215.53	212.99	213.95	213.9	214.02	213.48	213.48	213.92	215.29	213.46	213.47	213.26	214.28	213.6	214.91	214.88	214.67	213.82	213.29	213.13	214.13	215.03	213.51	214.15	213.9	212.52	214.14	214.07	213.82	212.3	212.22	213.09	212.37	213.72	214.38
209.65	208.46	209.82	209.14	208.53	207.86	210.02	209.47	211	210.51	207.62	208.83	209.35	209.79	211.15	209.37	209.06	211.05	209.95	209.56	210.71	208.51	208.81	208.33	209.78	211.5	208.34	210.78	208.98	210.39	208.25	209.73	209.48	207.47	209.47	209.38	208.67	210.09	208.69	208.64	207.91	210.01	208.06	210.87	210.5	209.3	209.06	209.08	208.36	211.25
201.44	198.77	199.37	199.67	198.51	199.98	198.51	198.86	201.11	199.24	199.68	200.08	200.86	200.18	199.45	200.51	200.85	199.62	200.46	198.97	200.52	198.18	200.63	199.4	199.66	199.08	200.47	201.11	199.68	199.16	199.52	199.9	201.01	199.6	199.66	199.36	198.87	200.01	199.83	198.38	200.64	197.9	199.18	201.27	199.52	198.98	199.9	199.86	199.11	198.26
199.83	199.51	198.35	199.02	199.15	199.72	198.84	200.16	198.69	199.66	200.93	200.01	198.87	198.33	200.31	199.63	200.7	200.43	197.38	200.17	198.95	200.05	198.17	199.87	200.53	200.06	198.75	198.25	198.98	199.29	198.34	200.01	198.28	199.61	199.62	199.66	198.85	199.65	197.29	199.09	198.78	199.17	201.37	200.55	200.38	199.86	198.71	199	200.62	198.89
210.07	207.08	208.54	208.13	206.05	208.37	206.91	207.7	207.6	208.51	209.15	208.54	205.62	208.75	206.83	206.81	208.57	206.47	206.4	207.41	206.81	208.07	205.48	206.27	209.16	206.63	205.85	207.2	206.84	206.88	207.52	207.71	207.21	206.1	208.5	208.19	207.34	206.56	208.44	206.82	209.44	207.87	207.24	207.74	207.34	206.32	207.68	207.65	208.86	207.88
217.96	216.29	216.93	215.33	216.4	217.13	216.07	217.76	216.56	218.38	216.64	216.22	216.93	217.16	216.59	218.18	217.01	217.8	218.45	216.67	215.89	216.53	217.47	218.14	217.46	215.9	216.58	217.16	218.32	216.71	217.73	218.66	216.91	218.17	215.78	215.7	216.1	217.27	217.52	216.36	217.59	217.68	217.06	215.21	216.41	217.78	218.91	216.46	217.42	216.52
209.74	207.06	208.94	208.91	208.82	207.92	208.38	208.55	209.46	207.85	210.29	208.5	208.39	208.37	207.97	208.29	209.1	209.71	206.21	210.21	209.77	207.96	208.06	208.2	209.14	209.74	208.19	208.21	208.31	207.59	208.65	208.89	207.99	209.64	209.8	208.71	209.8	208.24	209.79	207.87	208.01	209	208.01	208.44	208.4	209.05	210.16	207.22	210.03	208.92
203.42	203.69	204.25	202.76	203.5	203.43	204.2	203.89	203.77	204.5	205.01	204.26	205.9	203.57	203.3	203.42	204.45	203.94	203.02	205	204.03	204.39	203.7	202.9	204.28	202.36	203.85	203.62	203.54	205.1	203.4	205.79	204.39	203.97	204.94	203.01	204.2	205.62	203.89	203.53	204.16	204.33	204.16	205.01	203.55	204.16	203.68	203.69	203.32	202.45
219.09	218.53	217.89	218.68	217.6	218.44	217.54	217.54	217.59	219.04	217.97	218.26	216.95	218.19	218.28	218.9	218.95	218.2	218.85	216.84	216.94	218.35	218.96	218	217.22	217.47	217.95	217.39	216.81	218.42	217.45	216.72	217.12	218.98	218.3	218.34	217.82	218.54	218.69	217.17	217.87	217.95	217.77	217.91	219.34	218.19	216.66	218.77	217.07	216.14
213.62	214.21	213.31	214.8	213.38	212.69	212.03	214.95	213.52	214.71	214.44	212.05	212.97	212.59	213.32	213.43	214.28	213.79	214.14	213.73	214.16	214.64	215.26	214.56	214.12	214.49	213.3	215.15	213.47	212.76	213.63	213.67	213.12	215.54	214.97	215.55	213.62	212.8	214.61	213.97	214.06	213.66	213.94	213.43	213.07	213.87	212.13	213.37	214.86	213.3
197.72	197.73	198.31	198.73	198.07	197.99	198.61	197.37	198.95	198.33	197.9	197.52	198.48	199.46	197.33	199.71	197.67	198.17	197.43	199.25	198.57	198.31	198.89	197.87	196.99	196.9	198.26	199.06	195.09	199.81	197.75	199.13	197.27	198.18	198.1	198.84	198.67	197.66	198.19	198.3	197.17	199.23	199.7	197.97	196.1	199.35	197.78	199.19	198.15	198.5
198.6	198.11	199	199.12	197.85	197.89	199.33	197.76	197.14	197.86	197.9	198.88	198.85	198.46	198.77	199.83	197.83	195.95	196.84	199.02	195.97	196.23	198.52	197.66	197.67	198.8	196.77	199.07	197.2	199.17	197.54	198.25	196.6	198.29	198.08	197.93	198.27	199.43	198.88	196.7	196.12	195.5	197.82	196.75	197.53	197.28	197.26	197.94	197.33	198.31
213.59	213.79	211.91	212.38	211.81	214.01	210.69	211.56	211.88	210.97	210.78	213.12	211.76	210.84	212.75	212.21	213.17	213.6	210.69	213.26	211.46	212.52	212.82	212.81	213.27	212.06	213.12	212.47	212.19	213.77	212.87	210.63	212.02	212.55	211.01	212.28	212.21	215.16	211.79	213.91	212.29	212.22	212.95	212.13	214.1	211.45	213.01	212.27	211.8	211.64
203.74	204.14	201.78	204.11	203.37	202.17	203.79	202.19	202.12	204.02	203.88	201.83	204.01	204.16	205.05	202.86	203.85	203.37	203.7	203.22	203.33	201.48	203.43	203.58	204.68	201.71	201.4	204.77	203.94	203.38	203.66	203.16	202.41	202.11	204.8	204.59	203.95	202.29	203.41	204.16	202.57	203.46	204.86	201.49	201.83	203.13	201.8	203.48	203.58	202.54
202.35	203.47	202.9	203.53	202.96	203.96	203.22	203.96	205.34	203.79	203.13	204.31	204.38	204.61	203.99	202.44	203.43	203.71	203.19	203.88	204.15	203.6	202	205.78	204.14	203.61	204.27	203.34	203.05	202.29	203.63	201.95	204.69	203.56	204.45	203.43	202.32	203.27	202.77	204.57	203.81	201.83	204.23	203.55	204.64	204.05	204.02	202.63	203.78	204.51
204.18	204.04	203.03	203.21	202.57	202.89	203.14	204.41	204.39	203.73	202.94	203.1	203.47	202.54	203.83	203.02	202.71	201.44	202.71	203.77	202.28	203.02	204.72	202.69	202.22	203.35	202.29	202.51	202.62	202.59	202.59	203.54	203.58	201.84	203.03	204.8	203.52	203.2	202.33	204.04	202.11	202.9	204.42	203.74	202.6	204.64	203.11	202.69	201.86	204.85
201.46	201.78	199.78	200.84	201.5	201.67	202.14	200.73	201.35	200.8	201.4	201.37	199.66	200.73	201.04	200.16	199.4	201.06	200	200.58	201.43	198.74	201.65	201.93	201.51	200.94	200.58	200.56	204.02	200.51	200.48	202.78	203.44	202.18	201.05	201.78	201.5	201.11	200.36	202.93	201.44	201.17	201.25	199.88	200.9	203.23	202.6	199.67	201.74	200.76
213.01	215.4	211.94	214.29	213.84	215.9	215.13	212.49	214.9	213.15	214.69	212.93	212.25	213.83	212.94	215.49	212.42	212.5	213.14	214.22	214.3	212.65	212.27	214.41	213.82	213.16	212.32	214.4	212.96	213.79	214	213.85	213.73	212.97	211.01	212.94	213.69	214.07	212.22	212.83	211.69	214.61	213.73	212.99	214.54	213.5	212.14	212.37	211.88	214.24
202.93	203.14	203.16	201.54	202.79	204.72	203.27	202.29	202.42	204.06	204.3	202.79	202.98	203.48	203.75	203.51	204.92	202.8	203.74	203.97	203.43	202.59	203.63	204.76	203.99	204.32	203.32	203.66	203.99	204.01	204.09	203.17	203.55	203.87	204.18	203.48	204.48	203.73	204.14	204.49	203.59	203.52	204.29	205.3	203.22	203.78	204.25	202.27	203.22	203.21
199.29	196.32	196.95	198.61	197.89	198.5	198.84	198.55	199.12	198.43	199.43	198.38	198	198.34	197.74	196.73	197.65	198.37	197.98	196.5	197.48	198.64	199.09	200.01	197.96	197.34	197.76	197.56	198.47	198.73	198.51	196.52	197.81	199.03	197.91	198.02	198.49	198.15	198.18	196.92	197.14	197.04	198.31	197.87	199.02	197.74	196.77	199.15	198.87	199.18
217.9	216.82	216.84	217.31	217.89	217.22	216.52	215.83	217.65	217.13	216.78	216.17	217.19	217.16	216.2	216.61	215.47	215.68	217.66	216.81	217.1	217.24	216.09	217.13	217.38	216.99	218	218.4	217.01	217.05	216.71	218.44	217.58	217.6	216.33	217.38	217.21	214.88	215.74	216.93	217.18	217.56	218.57	216.82	217.24	216.45	215.99	217.06	216.46	218.6
199.85	200.88	200.87	201.28	199.9	199.94	199.22	200.62	198.95	200.12	200.18	202.71	201.76	200.29	198.06	201.13	201.54	198.63	202.6	199.32	200.89	201.87	200.92	198.79	199.97	200.32	199.58	200.47	201.41	200.2	200.52	200.56	199.89	199.85	199.88	200.71	198.03	199.63	199.45	201.34	200.81	199.52	200.31	201.93	200.41	199.77	201.36	200.07	200.61	201.12
208.34	208.97	208.28	208.38	206.68	207.85	207.96	207.59	206.41	207.62	206.38	208.01	207.18	205.53	207.87	207.36	206.73	208.55	206.4	207.8	207.78	208.08	206.2	206.45	207.92	208.41	206.66	209.06	208.77	206.66	208.13	207.58	207.9	209.02	206.92	206.99	207.84	207.11	207.42	208.02	207.34	207.91	207.88	207.34	206.44	207.59	207.3	207.37	207.8	208.52
206.48	208.45	209.41	209.39	209.73	209.76	206.22	208.05	210.37	209.3	208.78	207.92	208.71	207.69	208.56	209.19	209.67	208	210.3	209.61	209.37	209.8	207.68	209.33	207.82	208.37	209.13	208.99	209.33	210.16	209.93	208.87	209.82	207.07	208.2	208.28	210.49	210.01	211.46	208.29	210.28	209.84	210.07	208.96	209.27	208.71	207.43	208.95	208.05	207.5
208.05	208.38	208.92	208.93	209.16	208.22	209.41	209.81	208	209.41	208.01	208.54	208	208.87	208.05	208.46	208.11	208.19	208.53	208.54	210.04	207.78	207.73	210.22	207.47	208.13	209.1	210.83	207.59	209.35	207.05	209.43	208.36	208.47	208.32	208.63	206.69	208.84	209.31	208.85	209.86	208.69	207.36	208.84	209.13	208.75	207.89	208.95	207.23	207.35
203.02	202.57	203.26	202.34	203.86	202.92	204.04	203.56	204.65	202.19	202.98	204	203.03	203.95	204.2	204.29	201.95	202.03	202.9	202.14	204.53	203.53	203.04	202.64	203.48	202.67	202.85	201.24	202.33	203.26	204.19	202.19	205.12	203.8	204.34	203.4	203.65	204.58	201.57	204.72	203.72	202.51	202.45	203.41	201.91	204.08	201.95	203.45	205.09	203.66
204.9	203.77	202.01	203.33	203.95	203.64	203.67	203.88	203.51	203.94	205.73	204.43	203.65	204.77	202.68	203.55	204.65	203.67	203.04	204.17	203.67	205.47	203.05	203.32	202.99	202.62	205.64	203.22	204.24	203.83	204.2	204.55	204.26	203.84	203.58	203.85	203.63	205.88	202.86	203.99	204.57	202.67	205.44	204.35	203.32	204.34	204.16	203.42	203.93	204.19
201.55	202.93	201.56	203.72	203.28	202.16	205.28	201.67	202.04	203.22	201.85	203.48	202.67	202.98	201.59	202.11	203.71	202.54	202.31	202.49	203.53	202.2	202.67	202.44	202.71	201.69	203.06	202.43	202.37	202.39	203.27	203.1	201.71	202.81	201.98	204.43	202.88	203.28	201.5	202.66	202.95	203.77	202.51	202.69	201.1	201.7	203.14	204.11	204.03	202.76
207.19	208.44	209.88	209	209.04	208.79	208.72	209.02	209.69	210	208.65	207.67	209.07	207.37	207.93	208.4	209.52	208.5	209.6	208.27	208	209.34	209.93	209.6	208.16	210.01	208.46	209.63	209.64	208.55	209.13	210.55	210.48	209	208.19	208.35	208.26	206.4	208.33	208.73	209.5	208.88	208.45	208.81	209.05	208.48	209.02	210.44	208.79	208.5
208.12	208.26	207.37	207.48	208.44	207.08	207.61	206.83	208.8	206.33	206.39	207.81	208.74	207.66	207.04	209.61	207.5	207.76	206.79	207.01	207.16	209	208.32	207.81	206.87	205.64	208.59	208.82	208.33	208.61	206.3	208.5	207.35	209.23	207.9	206.57	206.83	209.93	206.21	207.72	207.13	207.73	208.22	208.56	206.74	208.13	208.57	206.29	207.47	207.84
212.97	212.61	213.66	212.94	213.88	212.76	213.03	212.67	213.79	212	213.27	214.08	213	213.5	212.42	212.96	212.8	213.4	211.7	212.32	212.67	210.18	212.85	211.7	212.04	212.31	211.33	213.66	212.9	214.62	213.18	213.04	211.35	213.52	213.21	212.61	212.1	211.74	212.28	211.4	214.11	212.2	213.16	213.6	214.25	212.1	211.95	211.99	213.49	212.32
209.93	207.47	207.59	206.81	208.99	207.81	206.9	208.73	205.49	207.08	207.46	207.71	208.44	207.4	208.07	207.79	207.95	206.6	206.31	207.08	208.1	208.1	207.55	208.73	208.63	207.8	208.05	207	207.98	208.09	206.76	207.63	207.5	207.93	207.05	208.95	209.1	209.08	208.15	207.79	209.13	206.59	208.03	207.35	209.12	209.66	207.77	208.99	209.07	207.03
206.7	208.25	207.46	209.46	207.34	209.02	209.89	208.33	209.69	206.97	208.22	208.91	209.22	207.63	207.97	208.25	207.87	208.88	207.38	209.73	207.63	208.92	209.2	207.47	209.89	208.04	207.31	208.59	208.54	208.17	210.17	207.77	209.47	208.04	209.3	210.14	210.43	208.91	207.66	209.89	208.57	208.01	208.82	208.47	206.98	209.28	209.25	208.23	207.94	206.13
208.58	211.84	209.76	209.69	211.12	210.16	209.73	210.55	208.85	209.46	209.53	207.45	209.46	209.7	210.36	207.77	209.67	210.2	210.87	209.76	210.31	212.5	210.31	209.27	210.15	209.49	210.63	208.47	211.05	208.91	208.63	209.64	209.57	211.11	210.55	209.13	210.14	208.16	209.36	210.05	210.37	208.67	209.8	209.33	209.31	210	210.07	210.84	209.07	208.71
216.44	217.39	218.7	217.07	216.56	216.75	216.4	214.89	217.71	216.2	218.14	215.5	216.27	216.51	214.56	217.68	217.67	217.24	216.29	217.4	215.46	217.15	216.71	217.36	217.35	216.33	217.61	217.08	216.53	216.06	217.26	217.48	217.01	217.19	216.11	217.53	217.41	215.48	216.7	217.3	216.53	216.69	217.3	216.83	217.68	216.28	214.63	216.57	217.24	216.41
204.54	204.65	204.63	202.92	205.87	202.66	202.54	202.79	203.53	203.22	204.99	204.96	204.34	203.27	202.41	202.74	204.16	204.32	203.69	205	205.47	202.61	204.61	206.22	203.4	204.47	205.74	203.66	205.34	203.52	202.07	205.94	203.83	203.46	203.94	203.62	204.32	204.15	205.05	202.92	204.91	203.16	203.55	205.39	204.52	203.39	204.9	204.76	203.04	203.2
206.69	204.28	206.54	207.57	204.16	207.18	206.09	206.38	206.97	206.95	204.31	204.79	204.67	206.4	206.19	205.28	205.18	206.51	207.91	206.43	206.57	205.92	206.66	207.07	205.98	208.16	206.24	206.13	204.45	207.42	206.21	205.04	205.73	205.35	206.17	204.77	204.64	207.34	207.31	206.27	206.1	206.44	205.13	206.2	205.4	208.04	205.43	206.63	207.22	206.9
199.88	197.94	198.51	200.17	198.78	199.25	199.13	199.3	200.82	200.31	201.25	200.45	201.23	198.47	199.74	199.11	200.6	199.86	198.5	198.83	198.98	198.91	197.67	199.61	199.49	199.7	199.93	200.04	201.42	198.62	198.12	199.18	199.54	199.48	199.06	200.94	199.96	201.39	200.61	198.7	199.64	200.87	198.98	199.36	201.33	199.29	199.16	199.75	200.28	197.22
199.75	200.6	202.3	198.83	199.78	199	201.91	199.46	199.71	200.69	199.39	201.16	201.39	200.3	199.63	199.55	200.47	199.97	200.2	199.19	200.52	199.91	202.67	200.68	200.98	201.16	201.23	200.06	199.93	200.33	199.3	198.81	201.36	199.86	200.18	200.24	201.65	201.48	199.96	200.71	199.48	199.76	200.25	201.18	200.07	199.91	200.46	200.14	201.51	200.12
209.3	207.17	206.78	208.77	207.6	207.59	208.49	209.03	208.28	208.06	209.64	207.19	207.63	208.66	207.66	207.76	207.17	207.44	209.61	208.04	207.88	207.94	207.16	208.13	206.76	208.17	209.4	207.1	208.09	208.32	207.67	207.92	206.99	208.16	206.57	207.55	207.24	207.77	207.73	208.52	206.57	206.85	207.1	207.56	208.42	206.81	207.76	207.45	207.33	209.29
204.36	204.43	202.67	203.19	204.48	203.82	203.66	203.73	203.28	202.77	204.91	204.31	204.09	205.88	204.25	203.81	203.17	202.38	202.25	204.75	205.37	204.21	202.15	202.5	202.91	203.4	203.39	204.66	202.43	204.4	204.89	202.56	203.46	204.03	204.19	203.34	204.51	204.21	203.58	201.71	202.45	202.85	203.81	203.82	204.38	203.22	203.28	204.8	203.97	203.25
194.94	195.89	194.4	195.24	195.19	196.26	194.78	197.44	196.3	197.75	193.74	196.61	195.31	195.75	193.72	195.37	194.54	196.37	196.41	196.05	195.11	195.83	192.46	194.57	195.05	194.14	195.27	194.82	195.34	195.37	195.13	195.94	194.61	195.23	195.03	194.15	196.49	195.85	195.5	194.87	194.71	194.71	194.91	195.09	194.51	195.87	195.15	194.82	195	194.73
198.33	201.6	200	201.83	199.9	201.19	200.61	200.51	199.64	200.54	199.49	197.86	199.47	200.82	200.64	199.19	200.05	199.29	200.03	198.91	200.27	200.03	201.74	200.24	201.03	199.92	200.35	201.3	201.2	200.17	200.79	199.21	200.52	201.05	200.95	200.44	199.33	201.66	199.81	200.28	199.82	199.01	200.09	199.26	198.55	199.47	200.16	200.23	201.3	200.04
203.98	203.62	204.26	203.22	204	204.27	205.23	205.5	204.54	204.06	204.42	203.04	204.2	203.58	203.68	205.37	204.47	206.14	206.69	205.4	203.66	204.19	204.79	204.43	204.01	205.62	204.42	205.29	205.8	202.67	203.7	203.74	205.15	206.7	205.27	205.43	205.6	204.1	205.39	205.41	207.24	205.13	203.46	205.63	204.78	204.14	205.65	205.77	204.69	204.99
201.41	199.98	200.46	199.5	201.01	200.53	200.88	200.08	200.2	200.66	200.62	199.83	201.32	200.67	199.8	200.46	201.06	201.14	200.88	200.64	201.54	200.04	200.44	202	199.82	199.47	201.34	199.63	199.02	200.63	199.62	200.2	200.89	201.06	200.38	199.06	199.25	200.11	199.11	198.78	199.78	199.46	200.99	198.44	199.8	200.45	198.67	200.52	198.26	198.23
210.09	208.53	207.65	208.65	209.38	209.73	209.26	209.52	208.55	206.98	210.14	208.77	207.89	209.37	208.06	207.3	209.46	208.7	209.3	209.13	210.54	209.7	209.1	208.93	209.47	210.29	208.61	208.8	210.95	208.68	208.17	208.72	208.43	207.09	208.28	211.05	208.85	209.08	209.52	211.05	208.56	208.76	209.34	209.64	208.85	208.95	209.73	210.62	208.56	207.65
199.61	199.67	198.59	200.45	199.9	198.95	200.25	200.43	199.55	200.79	200.62	199.03	199.46	199.46	199.59	198.72	197.17	200.41	198.81	198.56	199.98	197.96	198.87	198.84	198.84	199.34	198.27	198.62	200.17	198.44	200.72	199.3	200.68	199.7	198	198.76	198.73	199.31	198.92	200.34	197.75	198.71	200.81	200.57	200.1	199.93	198.1	200.7	198.74	199.56
193.74	195.12	195.86	193.45	196.95	194.86	195.42	196.04	195.93	195.81	194.43	195.14	194.43	194.78	194.97	195.67	194.46	196.27	194.9	194.38	196.96	195.92	195.63	194.09	195.19	195.5	195.81	193.5	194.99	194.04	196.07	194.07	196.9	195.74	195.54	194.87	196.6	195.18	195.23	196.11	195.46	193.87	193.95	196.37	194.93	193.82	196.57	194.63	195.16	195.97
207.92	209.45	209.38	208.43	209.36	207.3	208.77	209.62	210.14	208.75	209.29	208.84	209.96	208.41	210.13	208.51	207.96	209.33	208.1	208.78	207.38	209.19	208.31	208.62	208.61	207.67	208.69	209.9	207.69	207.97	207.63	209.07	209.34	207.43	208.18	207.66	209	209.04	209.66	209.34	207.59	207.2	207.99	209.84	209.17	209.79	207.98	208.76	209.08	208.8
199.29	201.84	201.12	201.7	201.37	199.66	201.02	200.96	201.66	199.04	200.47	200.89	201.05	200.93	199.71	197.99	200.79	201.06	200.42	199.61	200.57	199.94	199.8	200.45	198.47	200.68	200.48	200.89	198.83	199.33	200.28	201.42	200.13	200.53	199.94	199.8	200.42	200.04	200.61	199.39	202.25	202	200.12	199.66	200	198.42	201.16	201.32	199.97	200.45
209.8	208.5	208.56	208.26	209.29	208.77	208.82	208.37	210.31	208.64	209.58	207.01	207.8	209.11	208.95	208.1	209.18	207.93	210.72	209.43	208.34	209.03	209.74	209.52	207.54	207.18	208.32	208.58	208.34	208.93	209.34	210.02	208.34	208.08	209.33	209.9	209.39	207.64	207.09	208.72	209.87	209.4	209.13	209.42	209.51	208.45	208.38	208.28	206.89	208.95
198.55	198.59	198.56	198.34	198.48	198.09	199.05	197.09	199.86	199.62	198.15	199.38	197.62	198.59	195.89	200.74	198.52	197.48	197.63	200.05	199.61	197.85	199.02	197.44	197.32	197.19	198.33	198.63	198.24	197.63	197.53	200.07	199	198.99	197.87	197.72	200.34	201.01	197.57	198.71	198.65	199.17	197.97	199.34	197.5	198.03	199.12	200.11	199.66	199.08
199.41	200.35	198.49	198.98	199.32	198.91	199.45	199.46	198.81	200.1	198.71	200.6	199.51	199.76	199.08	198.64	199.85	199.78	198.76	198.44	198.51	197.89	199.3	198.21	200.94	198.71	199.42	199.28	199.55	200.13	200.07	200.17	200.87	200.37	197.91	200.35	199.16	200.46	199.08	199.45	199.77	199.12	198.14	199.85	200.4	199.82	200.13	198.69	201.37	199.17
207.93	209.51	208.28	209.5	209.89	208.5	209.05	210.05	209	209.09	207.97	209.47	207.43	207.99	208.92	207	208.39	209.12	207.75	206.66	209.52	208.96	210.17	206.99	206.93	206.77	209.63	208.81	209.27	208.03	209.4	208.65	208.49	208.67	207.19	207.26	207.87	207.04	209.09	208.27	209.89	209.62	209.33	208.77	209.47	208.85	207.15	207.14	210.18	209.13
211.19	212.84	211.92	210.7	209.77	211.47	211.48	211.35	211.3	212.53	211.41	212.46	211.73	212	210.15	211.61	210.88	212.26	211.46	211.04	210.49	210.27	212.55	211.49	212.48	213.09	212.15	212.56	210.38	211.69	212.67	211.95	210.71	212.41	209.49	212.07	209.97	212.5	213.4	212.22	212.21	211.48	209.45	210.13	211.49	212.23	212.95	210.88	213.03	212.16
193.62	193.34	192.69	193.94	194.14	192.59	194.32	194.63	194.33	193.75	193.64	193.33	194.05	194.63	194.4	194.47	193.47	194.67	194.7	193.64	194.97	193.42	193.03	194.23	194.99	195.5	193.96	194.53	194.13	194.49	194.33	195.29	194.23	193.53	194.51	194.51	194.06	194.19	192.87	194.28	194.57	194.3	195.69	194.32	194.37	194.09	193.9	194.86	194.3	192.95
211.29	212.17	211.22	212.15	211.48	211.35	213.65	211.93	211.39	211.03	212.31	213.85	212.68	212.26	213.25	212.51	214.33	211.45	213.04	211.48	212.71	212.44	210.62	211.78	213.18	212.45	213.68	213.4	212.09	211.34	212.63	212.53	212.95	211.3	210.37	213.28	213.08	213.35	212.43	213.4	211.15	211.95	213.47	213.31	210.83	213.77	212.12	213.48	211.62	211.25
212.95	212.03	211.51	213.26	211.65	210.86	211.71	211.59	211.11	210.87	210.47	209.66	211.7	214.12	211.28	210.5	210.64	211.16	212.42	211.16	210.5	212.17	211.61	212.13	209.16	211.49	211.54	211.94	209.48	212.47	211.46	212.54	212.81	212.01	209.8	210.47	211.44	212.86	211.29	211.75	210.86	213.53	210.54	210.55	210.13	212.11	212.23	211.6	213.31	212.03
204.18	202.44	204.06	202.68	201.64	204.09	202.63	202.57	204.04	204.7	203.66	204.14	203.29	201.4	204.05	204.59	202.39	203.54	204.65	202.42	203.48	202.56	201	201.21	203.6	204.56	203.63	204.05	202.86	203.94	204.32	204	203.07	203.74	204.31	203.92	204.15	201.2	202.53	203.05	202.34	203.89	203.49	202.4	202.57	203.26	202.63	202.46	203.28	203.87
193.72	196.46	195.15	193.71	195.37	195	195.81	194.31	195.68	195.8	194.41	195.38	195.39	194.71	195.36	192.78	193.73	194.04	195.17	195.69	195.29	194.14	196.56	195.95	194.9	194.2	196.21	195.47	194.23	193.99	194.5	194.38	195.35	195.29	195.5	194.82	194.2	195.06	195.01	195.34	195.63	195.07	195.64	195.71	196.36	195.84	194.4	194.15	195.13	195.31
204.25	205.15	202.83	204.16	203.92	202.7	202.36	202.37	205.18	203.21	203.18	202.96	202.5	205.71	203.43	203.78	203.71	202.99	203.21	203.68	203.29	203.39	203.69	204.49	204.27	204.45	203.89	202.75	204.15	204.66	203.71	204.79	203.25	204.61	203.59	204.34	203.42	204.24	201.16	205.75	204.26	205.18	204.23	205.17	203.32	202.23	204.32	204.33	202.9	203.09
192.3	193.74	194.82	195.95	195.48	194.72	196.13	193.82	193.99	194.97	194.64	193.89	194.08	195.19	193.71	193.49	195.2	194.19	194.22	194.13	194.89	193.94	194.06	192.38	195.06	193.99	195	195.02	194.9	195.06	192.92	194.27	193.13	195.22	193.41	193.57	194.47	192.82	193.93	195.47	193.22	195.04	192.17	194.3	194.79	194.89	194.33	196.2	194.54	195.14
205.56	205.45	206.07	203.58	205.99	204.2	206.54	205.88	205.83	205.48	205.44	205.6	206.55	206	205.61	205.81	205.89	207.36	206.18	204.85	204.03	205.49	205.37	205.21	205.98	206.13	206.45	205.76	202.76	206.07	206.82	205.87	204.87	206.27	206.06	205.13	205.76	204.53	205.74	205.82	205.11	206.74	205.03	204.96	206.21	206.6	206.55	205.46	207.1	204.93
211.94	212.58	214.04	211.79	212.6	212.39	213.8	213.74	213.25	213.09	212.83	213.17	213.75	212.66	212.27	213.78	213.17	212.65	211.1	212.85	212.53	211.96	213.12	212.32	211.59	212.74	211.78	211.89	212.08	211.15	211.6	211.72	213.11	212.09	212.13	211.41	211.04	212.83	212.35	211.79	211.72	211.82	213.03	212.71	212.46	211.68	213.02	212.11	212.15	212.93
198.49	199.27	199.11	199.96	197.63	199.02	199.04	198.86	198.75	199.72	201.27	199.36	199.83	199.19	198.71	199.1	197.76	199.82	198.73	199.83	199.53	200.03	200.55	200.65	199.72	200.11	199.67	198.43	199.17	199.56	200.61	198.8	200.41	197.79	199.62	200.62	200.15	199.94	199.06	199.96	198.32	200.32	200.3	201.05	199.47	198.75	198.81	200.1	199.29	198.35
210.3	208.98	209.13	209.03	209.22	206.93	207.44	207.84	208.3	207.07	208.41	208.03	208.28	209.19	208.61	208.28	208.97	208.42	208.77	209.35	209.55	209.53	209.3	208.65	207.81	210.3	208.65	209.84	208.04	209.24	209.8	209.81	210.25	210.24	208.4	208.33	208.26	208.38	208.56	207.69	209.84	209.42	208.4	207.53	209.37	208.62	210.33	208.79	208.79	209.63
206.85	208.92	208.33	207.84	208.22	209.79	209.63	206.41	207.73	206.81	209.29	207.86	208.44	207.35	207.35	208.79	206.89	208.99	208.71	208.51	208.68	208.24	207.08	210.75	208.2	208.7	209.79	208.17	207.41	207.34	208.67	209.28	208.55	209.46	206.06	209.64	209.63	207.71	208.5	207.56	209.43	207.68	207.9	208.76	209.18	208.99	208.68	207.74	207.55	208.88
213.73	212.99	214.22	213.22	212.71	211.27	213.05	212.04	211.9	213.25	211.62	212.82	212.8	212.59	211.16	212.33	211.83	213.81	213.22	212.72	212.03	212.26	212.91	212.45	213.52	213.08	212.98	211.97	213.09	212.84	212.2	212.66	213.03	211.04	212.78	213.21	212.62	213.7	212.23	213.22	213.92	211.82	214.11	212.12	212.04	211.48	213.88	212.5	213	214.21
207.91	209.02	208.98	208.45	210.9	209.88	209.83	210.09	208.55	208.52	207.62	209.06	208.98	209.53	209.15	207.43	207.81	208.66	207.48	209	208.74	207.88	208.89	208.41	208.64	208.21	207.24	209.3	208.89	207.99	208.25	208.84	208.75	207.87	208.5	207.7	209.03	207.9	209.49	209.41	209.09	208.76	207.01	208.72	208.2	208.15	209.16	209.89	208.79	208.09
199.84	201.1	200.22	199.82	200.39	200.8	199.61	200.03	198.64	200.4	200.51	199.8	201.16	198.81	200.48	201.02	201.12	201.72	200.93	201.09	199.51	200.09	198.07	200.09	201.15	199.48	200.58	199.96	200.23	200.75	199.83	199.54	199.88	201.3	200.46	200.13	200.61	200.56	199.29	199.94	199.95	198.9	197.56	199.53	200.16	199.27	200.33	201.83	200.35	199.65
207.76	207.65	205.12	206.19	207.47	207.71	207.91	206.52	206.49	208.51	208.52	207.2	208.14	207.02	207.84	207.8	208.96	207.43	207.96	208.77	206.62	209.01	207.88	207.51	207.95	208.18	207.85	207.73	207.84	209.23	207.84	206.24	208.45	207.83	208.2	208.4	207.75	207.8	209.14	207.54	207.4	207.67	209.05	208.53	206.15	206.71	207.31	206.89	207.39	206.6
207.96	208.6	209.41	208.3	205.53	207.57	205.74	207.83	207.26	208.16	206.6	208.59	207.99	207.55	207.92	207.28	206.98	206.99	207.65	208.14	207.7	206.41	206.76	205.88	208.61	207.6	208.2	208.43	207.25	207.64	206.62	206.8	209.3	207.39	207.41	206.89	207.45	207.84	208.36	207.12	206.9	206.93	206.78	208.09	208.45	208.48	207.51	208.14	208.73	206.94
207.6	210.22	207.4	209.82	207.77	208.25	209.11	210.45	209.48	208.89	209.26	208.42	209.73	208.95	207.66	208.19	207.66	208.68	208.18	207.55	209.91	208.02	210.07	209.16	209.08	207.57	208.97	209.15	207.94	209.2	207.62	207.48	210.32	207.83	207.86	207.66	208.94	209.19	209.37	209.7	208.59	210.15	207.99	208.52	208.64	208.5	208.6	208.03	211	208.83
206.96	206.46	207.86	206.5	208.52	206.54	206.46	207.16	207.64	209.39	206.83	209.24	206.58	207.74	208.25	207.57	206.93	208.01	207.4	208	207.88	208.99	208.73	206.7	209.32	207.52	205.55	207.06	208.42	207.72	208	206.4	206.76	207.64	206.87	209.3	208.57	206.85	207.87	207.61	208.25	208.66	207.87	207.82	208.46	208.43	208.85	207.24	207.16	206.81
211.83	211.77	210.8	211.19	212.02	212.74	211.54	211.94	213.22	211.88	211.95	213.11	212.02	211.3	209.93	212.37	212.03	212.11	211.49	211.84	211.05	212.09	212.28	211.66	210.66	213.21	211.26	211.72	211.76	212.33	210.44	212.47	212.4	212.01	209.71	211.19	211.38	210.92	209.31	211.82	211.43	212.85	209.98	213.22	212.61	211.33	210.14	211.05	211.99	212.5
205.13	207.16	205.99	205.16	206.21	205.98	206.14	205.02	204.89	206.29	203.79	205.84	205.55	204.15	204.64	204.88	204.79	205.21	205.72	206.25	204.51	204.7	205.24	204.39	205	205.36	206.45	206.05	205.66	205.01	205.83	206.55	206.1	204.13	206.13	205.77	205.72	205.89	205.37	204.76	205.78	205.37	205.88	205.49	205.81	203.59	205.65	206.64	205.24	205.37
193.41	193.44	193.83	194.26	193.42	193.08	193.58	192.92	193.7	194.78	194.97	193.42	193.26	194.44	194.29	192.46	194.89	194.08	194.85	194.59	193.28	194.95	195.11	193.29	194.39	192.06	195.04	195.29	194.93	193.55	195.7	193.62	194.91	192.85	194.9	193.85	194.31	193.66	194.7	194.41	195.65	193.26	193.35	193.8	195.13	194.58	194.5	194.81	194.97	194.01
218.14	217.87	217.15	217.09	217.55	217.24	218.03	218.26	217.28	217.52	217.5	218.69	219.07	218.61	218.11	217.55	217.28	215.35	215.36	217.22	217.64	218.34	217.52	219.41	218.42	219.59	218.23	218.76	216.89	216.84	217.67	217.66	217.32	217.36	219.05	217.56	217.12	217.7	218.84	215.82	218.29	218.37	218.77	217.13	216.94	217.46	218.68	216.64	218.8	216.73
208.71	208.89	207.57	207.9	208.18	209.11	208.69	207.51	208.98	209.02	210.42	209.32	209.56	208.07	207.48	206.77	209.47	208.55	208.84	208.26	208.47	207.75	209.27	208.32	208.2	208.58	208.46	207.37	208.24	207.67	209.97	208.17	207.14	208.38	208.97	209.86	209.05	208.28	209.08	207.41	207.96	208.32	208.58	208.96	207.96	207.78	208.2	209.22	207.88	208.66
205.87	208.87	207.53	209.32	207.75	207.13	206.68	207.51	208.04	207.23	206.9	208.34	206.55	208.09	206.91	206.28	206.88	207.34	208.39	208.66	206.15	207.25	209.33	207.42	206.58	206.72	209.5	206.25	207.76	209.26	208.29	207.71	207.11	207.68	208.62	207.72	207.22	206.63	208.75	206.7	208.72	207	207.93	209	206.5	209.24	207.96	207.96	207.5	209.09
207.31	207.78	206.18	206.31	206.35	206.53	205.72	206.3	207.64	207.31	207.14	207.56	208.06	206.23	205.6	204.3	205.77	205.46	206.89	208.15	207.77	206.4	207.61	206.46	207.01	206.17	206.05	205.87	205.61	205.78	205.39	205.56	205.69	206.48	205.79	205.6	206.62	206.32	205.43	206.38	206.08	207.02	206.24	205.31	206.58	206.44	206.38	206.65	205.9	208.72
218.14	216.48	217.68	218.1	218.46	218.67	218.86	216.07	217.4	217.8	218.64	217.28	218.4	217.7	217.45	218.52	217.83	218.52	217.64	216.87	216.51	218.38	217.2	219.25	218.17	218.45	217.97	219.62	218.61	217.59	217.2	218.05	217.53	216.88	216.92	218.53	216.39	218.24	219.04	217.15	218.03	218.21	216.52	216.1	219.1	216.49	217.08	218.17	219.01	216.45
205.5	208.12	208.96	207.62	207.05	208.38	209.37	208.91	207.55	208.16	207.69	206.84	207.52	207.83	208.18	208.71	207.01	207.88	207.11	208.66	207.54	207.59	207.71	208.36	207.39	209.42	208.79	207.18	207.26	206.76	207.57	207.04	206.62	206.2	207.69	206.84	207.57	206.85	208.57	207.79	208.07	208.24	208.35	208.36	206.61	207.3	207.87	207.81	208.27	208.26
216.98	216.76	218.57	217.48	217.52	218.73	216.9	217.36	218.08	216.47	218.01	218.59	216.16	216.99	218.41	218.37	217.51	218.59	217.14	217.57	218.42	217.48	220.29	218	217.65	217.75	216.53	217.44	219.24	217.42	217.31	218.45	218.47	217.08	217.32	217.11	215.62	216.24	217.07	216.73	217.9	218.02	217.89	216.76	218.97	218.11	217.02	218.71	217.02	218.65
201.61	202.82	202.34	202.69	202.52	203.28	203.78	203.19	203.77	202.43	203.45	203.5	203.52	204.47	202.9	202.85	202.15	203.41	203.17	203.03	203.5	204.97	203.26	202.47	203.35	202.39	203.04	204.81	203.32	204.16	204.28	202.01	203.58	203.25	202.5	203.43	202.16	203.96	203.57	203.47	202.86	205.43	203.66	204.28	202.82	201.05	202.19	202.95	202.49	203.18
208.57	207.68	208.57	209.47	206.83	209.67	207.6	206.53	206.9	208.88	208.5	208.74	208.46	208.31	207.83	207.99	208.3	207.14	208.03	209.19	209.38	208.73	207.32	208.55	209.83	208.35	207.38	208.43	208.84	209.62	207.22	207.93	207.89	207.52	207.58	209.02	207.48	210.73	209.78	207.17	208.08	208.11	208.48	207.19	207.98	208.14	206.82	207.25	208.75	208.44
208.15	207.34	209.33	208.85	208.78	209.91	208.87	208.28	207.67	208.3	209.17	208.87	208.24	209.3	206.74	207.17	208.74	207.89	206.97	207.71	209.63	210.67	206.21	209.41	208.63	207.36	207.07	205.96	208.95	208.92	208.21	208.82	207.25	207.81	208.1	207.9	208.44	208.49	209.4	208.11	207.8	206.88	209.94	207.64	208.54	209.18	209.45	210	208.61	208.94
211.16	212.08	212.89	213.28	211.71	213.76	213.82	213.93	213.78	214.48	214.39	214.82	213.09	214.69	212.66	213.87	213.36	212.14	211.39	211.73	214.04	212.05	213.67	214.03	213.36	214.11	214.1	213.34	214.22	213.8	212.55	212.38	213.31	213.34	212.67	213.7	212.09	214.92	212.79	211.83	213.92	214.06	214.68	212.55	214.47	214.64	213.45	212.89	212.88	212.66
200.18	200.13	200	200.16	199.63	199.82	200.92	201.86	200.12	200.67	200.11	200.46	200.54	200.07	199.35	201.68	201.14	199.25	199.52	200.97	200.46	201.48	200.9	201.64	200.5	199.69	201.81	201.96	200.6	201.56	201.23	201.49	199.66	199.65	200.41	200.81	199.79	200.79	198.34	201.1	200.96	202.27	200.19	198.91	201.49	201.11	200.88	201.3	201.04	199.15
207.26	209.52	208.47	209.57	208.15	208.54	208.51	207.76	209.11	209.41	207.28	207.41	207.56	206.04	206.89	207.76	209.3	206.97	207.69	208.73	207.26	208.85	207.43	207.58	207	208.38	208.51	207.17	207.45	209.02	208.11	208.02	208.93	209.51	209.13	208.18	206.45	207.11	206.79	206.71	207.51	207.97	207.56	208.42	206.35	206.61	207.53	208.05	208.84	208.39
211.59	210.92	210.98	212.43	212.05	211.61	210.89	211.73	214.33	212.94	211.5	211.08	210.65	211.67	212.12	212.77	210.42	211.66	210.19	212.13	211.16	212.47	212.04	212.09	211.72	211.78	212.1	213.35	212.95	211.83	210.98	212.31	211.39	210.96	210.95	214.26	211.51	210.83	211.91	211.62	210.96	212.72	212.05	211.54	210.64	211.58	211.82	212.22	213.73	210.12
201.79	203.27	201.26	200.14	199.18	199.93	200.45	198.42	201.33	200.37	199.57	200.16	200.12	201.33	200.26	199.62	200.15	200.02	200.64	200.62	200.08	201.17	200.87	199.76	200.98	199.98	200.67	197.65	201.14	200.83	201.46	198.13	199.83	201.73	200.77	198.41	200.2	201.11	199.43	200.54	199.99	200.76	200.81	199.35	200.93	200.74	201.74	201.08	199.32	200.92
211.29	212.48	212.64	213.39	212.57	214.51	211.6	210.75	213.48	212.08	213.01	213.76	214.86	211.75	213.93	213.72	213.09	214	211.96	214.06	212.22	213.24	211.86	211.36	212.88	211.82	212.98	212.94	212.11	213.44	213.53	210.85	212.76	213.82	213.98	213.15	212.8	214.5	211.71	212.57	213.84	212.16	213.96	214.5	213.96	215.4	213.93	211.45	211.92	212.28
203.69	202.2	205.08	204.54	203.42	205.12	203.01	202.75	203.37	203.79	203.48	203.69	203.4	204.35	203.57	202.64	203.95	205.14	203.26	202.8	203.85	204.13	203.01	202.95	203.92	203.58	205.12	202.72	203.46	201.61	203	203.59	204.18	202.55	202.68	203.16	203.88	202.26	202.85	203.66	203.98	203.27	203.37	201.79	202.05	204.09	204.92	204.15	202.33	202.86
208.82	210.14	209.75	207.15	209.51	209.55	209.38	210.01	209.61	208.02	209.99	210.54	209.37	207.52	208.47	209.12	209.67	209.92	208.74	208.66	209.79	208.6	208.37	208.76	207.85	210.22	207.36	208.98	210.38	209.26	208.65	208.86	208.24	207.68	208.27	209.16	210.1	209.01	208.04	209.74	209.1	207.74	208.14	207.05	207.28	209.14	209.33	208.17	210.6	209.21
206.26	205.91	207.03	207.13	206.61	207.16	206.35	204.67	206.63	206.07	204.51	205.98	205.19	208.13	206.79	206.83	207.05	207.92	206.57	205.74	206.99	206.17	206.05	205.55	205.18	206.22	206.7	206.48	206.22	207.75	206.71	206.64	206.71	203.89	206.48	207.48	206.23	206.7	205.68	204.75	205.28	207.34	206.77	206.9	205.86	207.07	206.37	206.76	204.75	206.59
213.6	214.66	214.22	213.45	212.63	212.49	214.3	214.2	212.7	213.23	214.87	215.69	213.94	212.48	213.11	212.5	214.84	214.87	215.16	214.33	214.87	214.46	213.65	213.46	215.97	213.83	213.9	214.28	213.88	213.87	212.46	215.43	215.03	214.84	213.05	213.33	212.84	213.21	215	214.55	215.6	214.5	214.02	213.53	212.5	214.01	214.68	213.71	214.62	214.03
194.2	194.44	196.23	192.9	195.43	192.81	193.45	195.39	194.28	195.42	194.15	195.03	193.91	194.37	193.96	193.79	194.63	196.74	193.95	194.45	196.31	194.43	193.64	194.16	193.63	194.51	193.89	194.71	194.23	195.43	195.96	194.63	194.15	194.45	194.73	195.44	194.15	194.64	194.51	193.26	194.5	193.65	195.08	194.78	193.38	193.77	196.08	194.69	195.68	192.73
193.62	194.13	194.03	192.56	193.3	193.19	194.19	194.13	193.67	193.5	194.79	194.18	195.89	192.13	194.69	193.05	195.21	193.65	195.06	194.74	194.63	194.96	194.54	194.06	194.43	193.49	194.29	193.42	192.15	194.57	194.3	192.67	192.59	194.64	194.02	194.94	196.02	194.51	194.45	195.87	193.38	195.48	194.15	194.42	195.02	195.39	193.19	194.32	194.55	193.86
193.84	193.49	194.57	194.09	192.4	194.86	195.1	195.13	194.37	193.84	194.44	194.48	193.52	195.3	194.6	194.28	195.2	194.72	194.24	194.2	194.83	192.71	193.74	192.8	194.32	193.52	193.79	195.13	195.14	194.85	193.32	194.15	195.11	193.23	193.44	194.84	194.68	194.17	196.04	195.71	193.59	193.58	194.66	192.58	194.36	194.7	194.62	193.75	196.55	193.07
203.14	203.67	202.63	203.6	204.28	203.93	203.41	203.28	204.31	204.27	203.53	203	202.84	204.48	203.88	204.42	204.37	204.3	204.16	202.63	201.71	202.5	203.36	201.16	202.61	201.4	203.93	203.03	203.29	202.86	204.93	202.15	203.44	203.95	203.11	203.72	203.74	203.69	202.79	202.89	204.75	203.5	203.36	203.58	204.35	202.43	202.22	204.3	202.82	204.1
201.22	201.56	200.91	200.92	200.77	200.04	199.46	199.45	201.41	200.97	199.89	200.93	200.83	201.08	200.05	200.58	200.58	201.8	201.02	199.31	202.07	201.55	199.34	199.98	202.01	201.06	200.07	201.35	199.59	199.4	200.09	200.34	200.68	199.02	200.18	201.37	199.89	200.62	200.56	200.06	200.05	200.66	200.3	199.78	199.64	199.9	200.52	198.52	199.5	199.72
214.52	210.29	211.81	212.05	210.84	211.78	211.42	211.93	211.52	212.1	211.98	212.33	212.31	213.57	212.54	210.57	212.74	212.74	212.17	211.08	211.82	211.58	212.21	212.11	211.62	209.87	212	211.73	213.18	210.26	212.86	212.75	210.07	211.96	210.16	211.44	212.44	211.76	212.71	212.52	212.39	211.54	212.02	211.64	212.4	210.95	212.82	211.74	211.5	211.34
202.97	203.14	204.54	203.39	202.63	202.65	204.19	203.27	201.87	202.33	202.64	202.64	202.97	202.63	204.36	203.75	203.42	203.73	204.94	203.25	203.21	205.17	203.69	204.26	203.63	205.99	203.35	203.32	203.76	203.66	202.89	204.09	203.55	202.85	202.73	201.2	203.01	202.55	203.11	203.71	204.68	204.54	203.19	203.39	202.25	204.79	203.03	202.36	203.26	204.34
194.12	195.06	196.06	196.01	195.38	194.86	194.48	194.96	194.6	196.93	195.73	194.21	194.61	195.97	194.47	194.5	196.41	193.83	194.09	194.03	195.75	195.39	193.44	195.46	194.27	194.61	194.18	194.86	194.69	195.9	194.02	193.86	196.98	194.25	195.86	196.58	194.58	194.91	194.24	194.73	194.1	197.13	195.23	193.95	196.87	196.18	195.27	194.71	195.16	195.85
206.9	207.88	206.46	206.44	208.66	209.01	205.75	209.32	207.33	207.85	207.76	208.6	208.04	207.42	207.77	207.58	208.18	206.16	207.01	206.67	207.68	207.91	207.38	207.9	207.78	208.19	207.46	208.45	207.34	207.34	206.8	208.83	208	207.19	208.51	206.66	208	206.5	207.43	208.74	206.81	206.96	208.99	206.47	206.82	209.17	207.24	208.08	207.4	207.58
207.78	207.31	207.95	207.95	209.18	206.38	208.82	207.86	207.66	207.89	208.15	208.26	210.38	207.91	207.38	208.27	206.89	206.58	209.38	209.9	205.04	208.82	205.51	208.28	209.81	208.37	206.89	207.84	207.59	207.89	208.14	208.29	205.73	208.48	207.52	208.45	207.77	207.56	206.35	209.48	207.8	208.52	207.16	207.93	208.03	208.79	209.83	207.69	208.69	209.65
203.74	203.59	204.83	203.14	205.03	204.16	204.7	203.99	205.74	203.85	203.59	206.26	203.9	203.91	202.9	206.76	203.25	202.12	203.03	204.26	202.49	204.29	203.18	201.77	203.92	204.04	205.1	203.76	204.97	202.72	202.23	204.34	204.84	203.96	202.15	203.89	203.53	203.59	203.09	202.65	203.59	204.33	203.26	201.46	203.21	203.7	204.95	203.92	204.14	203.29
203.06	202.7	202.54	203.31	202.42	202.28	202.64	202.1	202.65	203.59	201.81	201.65	202.65	203.51	202.81	203.15	202.45	203.09	201.28	204.13	202.03	203.49	200.97	202.93	203.87	202.07	203.01	201.69	203.06	202.82	203.15	202.65	202.46	200.99	202.45	200.49	202.7	203.23	203.43	202.69	201.21	203.21	202.55	201.39	203.15	203.61	200.68	201.54	202.88	202.75
217.97	216.95	216.8	218.05	218.09	216.1	214.01	217.49	216.29	218.29	216.65	216.9	218.16	215.67	217.9	217.51	218.06	217.05	217.5	217.09	214.66	215.73	215.95	216.69	216.93	217.13	215.88	217.78	216.34	218.32	216.17	215.98	216.47	218.44	215.92	216.76	217.08	216.09	216.83	216.63	216.49	218.01	217.89	216.5	218.2	217.33	218.52	218.01	217	217.66
205.16	205.72	203.67	204.17	204.38	204.82	203.96	203.55	203.35	203.59	202.76	201.87	203.25	203.01	203.64	202.77	204.82	203.18	203.09	203.76	203.37	204.13	203.73	203.07	205.78	202.82	204.49	203.27	204.33	202.82	203.11	203.26	202.98	203.33	203.6	203.26	205.57	202.49	203.45	204.17	203.61	201.77	203.56	203.14	203.9	202.04	205.05	203.67	201.64	203.61
217.7	216.62	216.46	218.36	217.08	216.42	217.18	217.08	216.66	217.67	218.31	217.02	216.99	218.54	217.85	216.91	217.88	217.23	217.29	217.46	219.6	216.93	215.27	217.48	217.37	215.93	217.26	217.58	216.91	217.63	217.59	215.45	216.77	215.07	217.24	218.16	217.75	216.37	215.51	217.12	217.66	217.51	218.33	217.3	217	217.95	217.27	217.83	218.15	216.77
211.29	212.02	212.23	212.05	212.17	211.24	212.79	212.28	212.46	211.79	212.15	209.88	211.77	212.92	211.67	209.95	212.21	211.2	211.31	212.72	211.91	212.53	212.29	212.13	211.51	211.26	211.45	211.08	212.74	212.13	211.06	210.88	212.33	211.92	211.2	211.39	211.25	210.21	211.98	213.2	212.92	212.15	212.3	210.96	211.12	212.32	211.53	211.78	211.67	210.84
206.86	209.44	207.22	207.99	207.05	208.69	207.68	208.27	207.93	207.65	207.81	206.73	208.2	206.63	208.31	208.36	206.38	206.63	206.2	207.76	207.35	208.18	207.17	208.43	208.07	207.98	207.56	207.54	208.26	207.76	208.66	208.09	207.87	206.66	207.57	206.72	209.04	206.83	206.39	209.77	208.26	206.9	209.39	208.13	208.12	208.79	206.69	207.96	206.35	207.22
200.49	199.69	200.09	200.15	199.49	198.97	202	200.99	199.74	201.21	199.63	200.46	200.65	199.47	201.05	200.25	199.68	198.55	201.47	200.42	200.06	199.91	200.91	198.85	200.94	200.34	199.68	200.36	200.79	199.84	199.03	199.64	200.45	200.09	199.81	199.73	198.34	200.6	199.53	201.23	199.14	199.24	198.91	199.34	199.59	201.21	198.59	199.69	201.3	199.43
203.12	203.11	204.11	202.68	204.45	203.63	203.29	204.67	204.28	204	202.66	204.51	203.55	203.88	203.58	202.13	202.69	202.26	202.74	202.57	202.92	201.85	203.85	202.71	202.39	202.52	205.48	203.04	203.78	204.03	202.52	203.9	204.28	204.77	202.79	202.92	204.26	202.74	203.81	202.83	203.26	203.15	205.3	201.9	205.5	202.37	203.53	203.46	205.22	203.64
212.21	210.91	213.84	211.94	212.29	211.88	210.91	211.02	212.29	210.34	211.01	211.8	212.52	211.16	212.6	212.66	212.48	211.13	211.09	211.58	212.28	209.39	212.7	211.69	213.53	211.66	211.31	213.09	211.72	210.8	212.01	212.24	212.27	211.29	211.75	211.12	212.11	212.63	211.51	211.71	210.75	211.27	210.26	210.39	212.03	212.22	212.42	213.13	211.8	208.92
210.82	206.67	210.01	208.82	208.97	208.64	207.83	209.7	207.6	209.1	210.49	208.52	210.05	209.41	208.34	209.14	209.63	209.62	208.91	208.32	210.09	209.19	210.43	209.89	210.81	209.48	209.14	211.04	210.86	207.35	208.78	209.92	209.08	208.62	209.91	209.7	210.16	210.77	207.62	208.59	208.78	210.15	208.71	210.89	209.18	207.7	208.15	206.75	209.35	210.16
199.68	197.82	198.54	199.82	199.44	200.17	199.86	199.22	200.21	199.76	200.63	199.45	199.63	199.28	198.3	200.08	199.66	199.57	201.03	200.84	199.2	200.64	197.98	198.39	199.66	198.5	200.77	200.69	198.3	198.86	197.73	197.74	199.66	200.1	199.25	199.09	200.06	199.33	198.82	199.19	198.61	199.58	199.91	199.63	199.07	197.8	199.21	199.62	199.51	200.53
202.91	201.97	204.62	202.67	202.85	204.13	202.78	202.94	201.14	202.02	202.54	203.62	202.41	202.86	203.12	202.94	203.37	202.33	203.48	202.81	202.28	201.21	202.57	203.4	202.13	202.9	203.28	202.74	201.02	203.85	203.41	204.03	202.53	202.15	202.63	201.84	203.03	202.24	203.91	202.89	201.25	201.47	203.31	202.3	202.64	202.44	202.32	203.19	204.84	202.06
200.56	197.86	200.92	199.76	199.05	199.06	199.74	199.46	199.94	200.4	200.8	199.83	202.63	199.43	199.22	200.69	200.5	199.56	201.28	198.83	199.21	199.74	198.86	199.24	199.55	198.86	201.43	198.01	199.35	199.93	200.08	200.87	199.95	199.92	199.56	198.66	199.49	200.21	200.64	201.59	200.21	199.2	200.89	199.22	199.46	198.25	199.14	198.23	199.96	199.33
204.88	203.6	204.35	205.51	205.2	205.21	204.94	203.4	204.85	204.73	205.88	204.66	204.99	205.22	204.9	204.05	203.95	205.05	205.81	205.44	204.76	205.08	204.66	203.45	203.89	205.45	205.33	204.75	204.9	205.3	205.29	204.69	205.08	204.63	204.31	204.39	205.82	204.55	205.02	204.87	203.69	204.84	205.45	206.15	204.76	205.02	204.73	205	205.68	204.22
209.62	208.92	209.12	210.44	208.96	211.35	209.1	210.18	209.86	209.23	210.02	210.72	210.35	208.31	209.59	208.86	209.25	209.89	209.01	209.96	209.9	209.17	207.83	209.74	210.47	209.05	209.55	210.06	209.52	209.11	210.28	208.93	209.96	208.81	208.25	209.36	208.68	209.75	208.58	209.28	209.96	208.6	209.32	209.88	210.36	209.56	210.77	209.4	208.09	209.76
208.67	207.85	209.93	208.03	209.39	209.2	208.02	208.73	208.75	209.48	208.93	208.08	208.71	207.29	209.06	207.53	209.36	207.48	207.98	208.87	208.69	208.62	207.62	208.43	208.03	208.77	207.74	209.05	208.41	209.38	208.9	210.07	207.91	208.48	207.74	207.66	208.2	209.82	208.65	208.55	207.35	209.94	208.86	207.5	208.96	208.29	208	208.26	208.84	207.31
198.94	198.64	198.96	197.06	200.41	197.23	200.11	198.6	199.09	198	199.49	197.57	198.57	199.86	199.42	199.38	198.49	197.11	197.63	196.99	199.51	196.67	198.33	197.59	199.45	199.54	199.91	198.53	199.16	197.43	199.65	198.87	199.13	199.27	200.07	198.51	198.96	196.71	198.47	199.49	199.22	198.56	198.27	198.5	197.95	199.27	199.75	197.92	199.8	197.75
211.54	212.24	212.2	212.46	211.46	210.47	212.06	211.88	212.46	211.17	211.6	212.11	210.53	212.23	213.57	211.91	213.52	211.51	211.08	211.92	210.89	212.46	210.95	211.24	211.31	212.01	212.15	212.28	211.81	211.34	211.57	211.79	211.51	211.47	212.06	211.61	213.13	213.41	211.34	211.6	211.93	212.71	211.28	211.34	210.49	213.41	210.34	209.46	212.71	209.9
206.51	205.86	207.52	206.43	206.81	205.88	205.78	207.32	206.02	203.23	205.71	204.77	207.08	206.96	205.9	205.75	206.03	207.64	208.15	207.23	207.59	208.35	205.1	207.32	207.81	204.84	205.64	205.04	205.56	206.17	207.33	206.05	206.55	205.2	207.61	204.96	206.81	206.55	206.58	207.27	206.66	206.43	206.86	206.55	207.08	207.5	206.65	205.13	205.53	207.32
202.87	202.42	203.3	203.08	204.88	204.86	203.01	203.37	203.95	203.32	204.18	201.97	204.72	201.98	202.72	204.61	202.77	202.32	204.34	201.96	204.03	202.55	202.22	202.43	204.03	202.46	203.33	205.22	204	203.47	204.19	204.18	203.75	202	203.21	204.19	202.72	202.06	201.87	204.32	202.7	202.28	203.97	202.9	202.11	204	202.65	204.43	202.45	204.7
206.87	207.26	208.65	206.22	207.48	207.54	207.24	207.72	207.78	206.46	208.66	208.08	208.03	207.31	207.65	206.69	208.37	208.78	207.82	207.33	209.62	205.86	209.94	206.07	207.68	209.34	206.48	207.66	208.99	206.92	207.6	208.26	209.03	207.39	208.51	207.72	208.02	207.5	206.97	208.91	206.97	208.66	206.81	208.57	208.31	208.54	209.58	205.76	208.7	207.37
206.55	207.63	208.17	206.88	207.69	207.31	208.09	206.9	208.71	207.36	207.73	209.11	208.22	207.43	207.35	207.53	208.35	206.13	207.69	209.52	209.13	207.27	208.28	208.57	207.23	207.86	208.65	207.79	207.17	209.4	206.1	207.72	208.01	207.36	208.33	206.77	206.87	206.94	207.5	209.54	207.82	208.57	208.13	207.95	208.48	206.74	207.23	208.2	208.12	208.37
208.24	207.82	208.15	207.27	207.3	208.21	207.57	208.1	211.2	208.68	208.91	208.75	208.21	209.11	208.46	209.44	208.05	208.34	206.54	208.67	208.63	209.78	209.59	208.49	210.02	207.93	208.4	207.76	208.96	207.14	210.18	209.65	210.01	207.55	207.7	208.63	207.25	207.89	208.55	208.63	207.84	208.64	208.97	209.25	208.18	209.13	206.27	210.09	209.3	208.24
214.19	211.92	212.43	213.61	212.92	214.27	212.12	213.58	211.58	212.13	214.5	212.91	212.33	213.71	212.75	215.12	212.99	213.87	213.83	212.84	213.66	213.22	215.54	212.6	214.09	214.6	212.69	214.02	214.1	213.73	211.97	212.15	213.03	212.79	212.72	212.85	213.74	213.28	214.03	211.93	212.72	212.22	213.66	212.47	213.04	212.61	212.98	211.84	213.49	212.72
216.57	217.13	215.84	216.4	217.38	216.23	218.59	216.08	216.23	217.39	217.04	217.76	216.34	217.78	216.46	217.73	218.54	216.52	217.59	216.65	217.03	217.72	217.29	218.13	216	217.06	218.69	217.02	217.04	218.38	216.82	216.36	216.73	214.23	218.17	216.61	216.56	217.32	215.48	215.15	218.3	217.6	216.36	216.39	217.85	218.02	217.42	215.02	216.51	216.78
208.95	208.49	209.14	209.45	209.85	209.09	208.45	208.98	207.75	209.36	208.65	207.88	208.8	209.65	208.04	208.24	209.52	206.27	207.17	208.75	209.29	209.21	208.47	209.98	208.72	209.33	207.89	207.93	209.23	209.8	209.41	209.35	210.06	208.1	209.16	208.59	207.53	206.92	207.72	209.01	210.2	208.1	206.63	209.86	208.73	206.74	207.95	209.4	208.62	208.49
218.31	218.11	216.15	217.22	216.54	217.3	216.16	217.29	217.12	217.25	216.25	215.94	218.26	217.18	216.95	217.65	216.71	216.98	216.4	216.31	217.13	217.54	216.85	217.49	216.75	216.18	217.99	217.14	216.04	216.7	217.33	217.81	217.39	216.52	216.76	215.62	216.34	216.16	216.53	215.56	216.58	216.65	216.17	216.38	216.96	217.1	216.21	217.9	217.02	216.13
217.45	218.36	218.4	217.28	217.13	216.95	218.58	219.24	217.35	219.09	217.9	217.33	218.05	218.34	217.77	218.02	217.22	216.91	218.12	217.71	218.23	219.23	216.76	217.8	216.63	218.66	218.79	217.29	218.4	217.2	216.79	217.07	216.73	217.96	217.67	216.83	219.16	216.01	217.61	220.57	217.83	218.01	217.62	218.73	217.53	218.28	216.86	218.05	218.83	217.19
207.3	207.86	207.15	207.65	208.37	208.09	209.07	207.43	207.84	205.45	207.61	206.78	208.62	207.79	208.32	206.94	208.91	208.72	206.08	207.49	208.1	208.08	209.38	207.57	208.5	207.38	208.38	208.81	206.79	208.92	207.67	208.18	206.46	208.38	206.05	207.54	206.85	209.11	207.71	208.04	207.79	206.74	205.47	207.03	206.7	206.1	208.46	207.08	207.31	207.9
208.77	207.16	206.69	208.06	208.51	208.23	208.21	207.79	208.85	207.24	207.63	207.05	207.95	208.27	206.82	206.56	207.51	205.91	209.09	208.78	206.88	209.1	208.12	207.55	207.61	204.97	206.34	208.42	208.13	209.15	205.89	208.1	207.75	207.96	207.18	207.65	207.49	208.63	207.62	208.39	206.33	209.98	207.26	206.46	207.22	206.52	208.01	210.64	208.66	206.48
208.29	208.44	207.48	207.29	207.51	208.82	208.18	207.27	207.8	206.43	207.24	207.69	207.9	207.4	208.18	208.23	206.61	208.13	207.86	208.34	207.52	206.47	209.02	210.08	208.52	206.77	208.39	208.85	208.16	208.7	207.47	206.49	208.19	206.44	208.01	205.78	207.95	207.83	206.64	207.08	208.7	207.76	207.79	207.18	207.56	207.54	208.17	207.89	206.46	208.36
205.52	205.25	205.64	206.24	204.54	203.44	204.32	205.13	204.27	203.77	204.21	205.76	204.23	203.92	204.96	206.22	202.31	204.19	204.91	205.72	205.76	204.35	205.81	206.65	204.82	204.65	203.54	205.5	204.08	205.01	205.23	204.09	205.27	204.73	204.35	205.66	204.65	204.22	205.29	204.48	203.71	205.27	205.01	204.35	204.67	205.83	204.71	205.43	206.53	204.03
211.74	212.01	211.18	210.38	211.04	210.61	211.03	212.34	211.73	212.51	211.84	210.91	212.74	211.73	210.88	211.19	211	214.06	211.87	212.92	213.11	211.13	212.07	213.11	211.7	212.33	212.76	212.53	212.88	211.18	213.61	211.85	212.15	210.06	210.92	209.94	211.58	212.47	211.82	211.05	210.15	212.9	211.49	211.7	211.3	211	211.89	211.54	211.46	213.18
203.31	202.71	204.6	203.14	203.59	203.96	204.17	203.38	202.77	202.74	203.54	201.85	204.05	203.25	204.19	204.03	203.31	203.67	203.45	201.97	203.18	204.53	200.71	201.88	202.71	203.94	203.53	203.71	204.14	202.98	203.5	204.13	203.42	201.98	202.18	204.87	205.36	202.3	202.2	202.3	203.82	203.22	203.03	203.95	204.33	202.02	203.57	204.03	203.78	204.39
211.38	210.25	209.82	211.21	212.14	210.69	213.33	212.5	212.15	212.79	211.96	210.64	212.73	211.97	211.63	212.08	211.47	212.39	210.92	211.19	212.9	212.49	211.83	210.92	211.31	210.8	212.3	212.41	212.84	211.33	212.34	209.69	212.24	211.72	210.43	212.74	210.16	212.57	212.94	211.07	212.5	212.79	210.37	210.93	212.27	213.05	210.42	211.11	210.25	210.49
209.29	209.43	209.17	210.61	209.37	208.28	209.83	210.79	210.78	210.31	210.3	207.52	208.55	211.41	208.64	209.56	208.78	209.88	210.66	210.7	210.66	207.85	209.05	209.68	209.64	211.93	210.16	209.66	209.11	209.48	210.17	210.89	208.68	210.18	208.89	210.18	210.89	209.71	210.45	209.32	208.47	209.37	209.94	210.56	209.28	210.5	209.73	209.75	210.33	210.4
212.34	212.77	214.55	213.31	213.49	212.17	214.59	212.38	213.21	213.46	212.31	212.5	214.29	212.8	214.39	212.99	212.15	213.5	213.01	213.37	213.71	212.4	212.96	214.54	214.93	214.06	216.1	213.08	212.84	215.81	213.78	213.83	215.27	212.64	213.23	212.74	212.44	212.68	212.42	214.22	212.08	213.39	213.25	213.49	212.29	214.56	215.03	212.79	212.22	212.48
203.88	205.12	202.32	204.28	204.17	203.98	204.74	203.6	203.96	202.95	202.94	203.37	203.92	203.43	203.91	203.31	205.29	205.24	204.95	205.52	204.54	204.69	204.04	205.22	203.99	202.58	203	203.09	202.63	203.45	203.03	205.18	204.6	205.9	203.3	205.58	204.22	203.62	204.64	204.22	205.15	204.72	203.56	203.32	204.13	204.12	203.35	203.23	205.14	205.79
204.62	204.87	204.73	203.01	204.59	204.88	204.76	205.83	204.8	204.28	203.84	204.95	203.17	205.22	205.77	203.93	204.51	205.94	204.51	205.36	205.13	202.84	204.25	204.95	204.77	204.41	205	204.94	203.41	204.94	203.66	204.64	202.95	203.87	204.82	206.73	204.21	203.21	205.41	204.82	205.21	203.12	203.27	205.55	204.48	204.44	205.67	204.19	204.72	207.98
202.47	203.74	203.78	204.12	206.81	204.15	204.7	203.39	204.24	204.76	201.97	203.06	206.24	202.34	203.4	203.99	204.71	205.44	204.02	203.11	203.61	203.32	205.25	204.98	204.31	205.77	203.86	205.28	203.95	204.31	203.02	204.62	204.27	203	203.91	204.88	203.75	202.7	202.55	205.16	203.47	203.08	202.9	205.39	205.44	205.4	202.51	204.44	205.37	203.17
209.87	208.04	210.13	208.11	209.4	209.18	209.2	208.71	209.74	210.31	209.52	207.78	208.45	208.88	207.44	207.5	208.99	208.7	208.71	209.08	207.67	209.55	208.79	210.62	208.82	209.57	209.12	208.27	207.08	207.67	210.32	209.46	207.29	207.64	206.5	209.03	208.07	207.58	207.98	207.89	209.46	209.83	209.58	209.05	208.81	207.81	208.1	208.84	209.38	207.8
209.26	208.05	206.58	207.63	208.23	206.95	208.11	209.27	208	207.25	206.74	206.83	206.75	208.1	207.18	208.67	207	206.77	208.53	207.1	208.5	208.2	208.35	206.4	206.78	208.84	207.66	207.7	206.76	206.98	207.57	207.36	208.25	207.64	208.44	208.64	208.26	207.77	206.7	207.65	208.54	205.54	207.91	206.01	208.81	207.88	208.6	207.44	206.89	208.78
200.25	200.23	199.38	200.23	202.21	200.56	201.08	200.87	202.01	202.29	201.16	200.4	202.93	200.6	199.26	200.74	200.94	202.75	201.48	202.47	201.51	200.6	201.52	199.81	202.11	201.85	202.68	202.65	201.8	200.84	199.98	201.51	201.15	200.64	199.88	202.35	199.22	201.57	200.31	198.92	201.17	199.69	201.3	199.47	201.13	200.78	202.45	201.33	201.67	203.16
196.5	197.34	198.21	198.95	199.39	198.95	198.98	198.31	198.05	198.75	198.32	199	197.96	200.91	197.62	198.32	198.38	199.22	197.66	199.46	198.76	197.23	198.78	199.21	199.62	199.49	199.01	198.37	199.25	199.36	196.02	199.6	199.23	199.94	197.82	198.16	197.99	199.47	198.3	197.68	198.53	199.21	200.34	199.79	197.76	198.32	199.92	197.31	195.66	199.72
202.77	204.08	203.01	201.33	203.33	204.25	202.73	204.42	202.82	205.16	203.66	203.61	203.34	203.92	203	203.85	204.58	204.51	202.58	203.64	203.28	203.15	203.25	204.07	203.28	202.41	203.93	202.63	204.49	202.63	203.82	201.92	204.36	203.39	203.85	202.7	205.16	202.79	202.43	204.08	202.86	204.37	204.24	203.59	204.62	203.42	203.73	202.83	203.41	201.85
208.26	207.3	206.16	208.24	205.55	207.75	209.54	209.72	208.55	208.07	208.75	209	207.86	208.63	209.22	209.96	207.87	210.49	209.2	206.88	207.23	206.23	209.65	207.58	207.36	209.44	207.12	209.03	208.18	208.19	207.59	206.9	207.79	208.2	209.65	207.69	208.26	207.1	209.78	207.78	208.47	208.74	207.59	209.2	207.55	207.59	208.81	208.54	209.44	209.86
207.54	210.17	207.29	207.63	207.15	206.61	207.12	208.26	208.6	207.73	207.4	209.35	205.42	207.39	207.6	206.61	207.07	207.2	207.76	206.99	206.16	208.04	207.4	206.77	207.91	208.56	205.75	208.98	207.59	208	208.16	208.3	207.16	207.63	205.52	208.65	207.68	208.17	208.04	207.04	208.11	208.38	207.14	206.67	206.5	208.01	208.86	208.41	207.12	208.7
208.71	208.99	209.57	209.59	209.56	209.41	209.87	209.82	208.34	211.03	209.24	209.27	209.34	210.51	209.58	208.04	209.84	210	209.55	209.39	210.48	209.7	208.79	209.89	209.45	208.78	209.13	209.26	209.9	210.4	208.02	209.66	208.56	208.53	208.91	209.15	209.49	208.97	210.27	208.86	210.36	208.62	207.37	209.4	209.42	208.58	210.4	211.1	208.7	209.9
203.7	204.55	202.53	203.06	204.13	204.49	203.46	203.85	203.82	204.67	205.84	204.15	205.64	204.54	204.38	204.66	205.58	205.76	204.64	203.8	203.75	203.66	204.33	204.78	205.26	204.79	204.26	204.12	202.72	202.82	205.41	206.13	205.97	204.28	205.27	204.32	205.23	205.18	205.11	205.23	203.07	204.46	203.96	204.92	204.79	205.66	203.88	203.71	204.37	205.48
193.99	193.91	195.15	193.49	195.54	193.66	195.27	194.74	194.43	193.96	192.61	194.36	194.13	194.97	196.27	194.58	194.4	193.29	193.25	196.18	195.41	193.82	193.66	193.86	194.23	192.79	193.94	194.65	192.13	194.62	194.45	194.08	194.41	194.9	193.13	194.07	194.04	195.25	193.23	194.38	194.45	195.14	193.09	196.14	194.39	194.59	194.17	197.17	194.92	194.71
199.46	198.53	198.02	198.05	198.13	197.84	198.16	199.76	197.68	198.79	198.79	198.82	199.87	198.59	197.94	197.84	197.91	198.62	200.21	199.26	197.69	198.25	198.47	199.82	200.09	198.87	198.38	199.07	196.68	198.74	198.45	198.33	199.24	199.04	199.15	199.08	198.36	200.44	197.19	197.81	199.86	198.85	197.55	198.67	199.43	199.08	199.09	198.73	198.37	197.78
201.55	200.31	199.72	201.5	199.77	200.56	201.14	200.12	199.63	200.08	198.16	200.89	200.84	200.9	199.78	199.76	199.39	200.26	199.22	200.84	200	198.79	201.51	199.97	200.06	201.15	201.08	199.87	200.63	201.27	200.03	202.05	200.18	200.38	201.15	199.13	198.84	200.92	201.6	200.3	202.15	200.75	200.48	199.24	201.2	199.61	200.38	200.68	199.9	200.28
208.65	208.23	208.25	207.94	209.12	209.14	207.6	207.16	207.41	208.2	206.99	207.3	207.63	207.97	207	206.49	207.06	208.04	208.48	205.45	208.4	207.65	206.43	208.93	207	207.68	208.33	207.97	208.29	208.08	209.06	207.45	203.94	207.01	206.95	207.84	207.5	207.06	207.59	209.18	207.8	209.15	208.95	208.22	208.84	209.03	207.68	208.31	207.55	208.3
204.95	203.64	204.29	203.17	203.66	203.23	204.46	203.75	205.01	203.95	204.41	200.94	202.86	203.74	202.62	204.42	205.22	205.1	204.75	203.68	202.82	203.62	203.31	204	203.12	204.51	202.97	203.89	201.97	204.61	204.49	204.4	204.39	203.83	203.37	202.3	202.96	203.63	202.74	203.12	205.33	204.1	203.02	205.65	203.72	203.75	202.9	202.96	203.77	204.67
216.06	216.38	216.8	215.32	217.98	218.05	218.16	218	217.04	217.05	216.31	216.35	216.95	216.78	216.7	217.54	216.64	217.31	218.49	215.88	217.67	217.65	215.58	217.61	218.26	217.63	217.65	216.45	216.34	217.73	216.6	217.96	215.98	216.71	216.84	217.71	217.48	217.99	216.86	215.95	216.66	216.09	217.9	218.76	214.68	216	215.99	216.42	215.85	215.74
201.2	201.56	203.68	202.98	202.88	202.41	201.42	201.44	202.37	201.62	200.74	204.14	201.2	202.72	201.49	202.17	203.48	202.81	201.88	202.37	202.67	201.85	202.46	201.4	202.54	202	202.69	202.63	202.5	202.79	202.38	202.66	201.86	202.86	202.48	203.2	204.31	202.37	201.73	203.28	203	203.17	203.53	202.28	201.81	202.63	200.43	201.99	202.51	202.58
200.27	199.51	198.85	198.37	199.99	199.94	200.02	199.74	199.39	200.61	200.53	197.92	199.41	199.37	199.61	200.47	198.96	202	199.25	199.52	199.77	200.29	198.71	198.78	198.27	198.34	198.8	199.77	198.9	199.52	197.92	197.51	201.08	201.12	199.01	200	200.7	199.44	199.39	197.5	199.92	198.69	199.98	199.71	199.58	199.68	199.21	199.84	198.83	200.53
207.02	208.15	208.37	206.78	207.26	206.89	207.69	207.69	207.95	207.94	208.15	206.9	207.68	209.04	208.45	207.79	207.34	207.98	207.94	208.07	209.14	207.45	208.54	207.98	207.67	209.25	207.71	208.11	207.47	205.69	205.15	206.31	208.09	207.6	208.11	206.78	208.94	206.36	208.52	206.88	207.57	206.71	208.16	209.43	206.03	206.89	207.69	207.67	208.28	206.6
201.62	200.89	201.73	201.13	201.43	201.46	202.22	200.79	202.32	200.22	199.75	200.34	200.9	202.22	201.96	201.35	201.94	200.85	201.12	200.08	201.3	200.22	200.43	203.09	201.19	201.11	202.81	201.87	203.28	203.39	200.35	201.67	200.22	202.07	199.38	201.45	202.79	199.92	202.69	201.52	200.54	200.54	201.11	200.3	203	200.13	201.85	201.66	201.64	201.65
211.84	213.17	213.05	213.7	212.25	210.32	214.8	214.49	212.73	212.1	212.77	211.64	213.43	213.42	213.69	213.36	212.97	213.28	213.5	210.99	212.42	213.14	213.51	214.58	213.96	213.63	210.98	212.77	212.12	214.52	214.49	212.32	214.18	211.66	212.62	212.2	211.29	212.94	212.21	213.84	212.89	213.09	213.08	212.69	212.43	212.49	213.58	212.88	211.95	211.39
207.66	208.19	208.3	209.15	208.58	207.62	205.07	208.09	207.51	209.19	206.96	207.73	208.07	208.15	207.6	208.55	208.2	208.65	207.78	207.63	206.55	207.65	206.06	207.49	208.01	208.69	207.3	208.87	209.08	209.31	207.07	207.97	206.81	209.01	206.35	209.54	209.05	207.45	206.88	205.86	207.75	207.89	206.68	207.37	207.6	207.85	207.07	207.23	208.15	206.17
205.37	205.65	205.13	205.53	204.87	205.82	203.13	205.04	204.66	204.86	207.15	204.82	205.76	205.59	204.48	203.92	205.67	205.11	205.94	203.74	204.34	204.07	206.18	207.01	204.57	205	204.64	206.59	203.24	205.82	203.84	203.91	203.8	206.66	205.82	205.52	204.22	205.61	202.49	205.77	204.15	204.52	207.12	205.63	203.4	203.09	203.65	205.59	205.79	204
209.38	208.03	210.13	208.39	208.63	208.4	208.82	207.22	208.38	207.91	208.01	207.07	208.97	207.37	208.09	208.67	207.2	208.03	208.5	208.16	208.85	208.17	208.25	209.44	207.87	209.59	209.39	209.26	208.33	210.8	207.33	208.97	209.87	208.03	208.6	208.13	208.58	207.73	208.56	209.79	208.51	209.63	209.94	208.44	207.75	207.8	208.41	209.36	208.79	208.63
204.65	203.23	205.11	202.76	203.71	202.18	203.78	203.28	203.63	204.13	205.17	204.24	202.28	202.79	201.64	203.03	203.84	203.6	204.65	204.89	203.84	202.85	201.69	203.31	203.96	202.54	203.86	201.77	203.21	203.86	203.98	204.49	203.68	203.96	204.28	203.33	204.15	202.68	202.45	202.62	202.91	202.86	203.73	202.17	202.59	203.18	202.52	203.69	202.79	202.81
206.2	207.78	205.7	204.93	205.8	206.87	205.81	205.14	206.8	207.38	206.82	207.15	206.73	205.67	206.89	208.01	205.95	206.58	205.91	206.78	207.17	205.68	207.26	206.8	206.39	206.98	206.05	206.34	207.71	206.49	206.1	206.08	205.96	206.67	205.57	206.53	206.95	206.2	205.21	206.46	205.36	207.75	205.04	207.95	206.2	206.86	206.35	206.37	205.99	206.08
217.85	217.05	219.13	216.11	216.61	218.88	218.42	217.83	217.3	217.06	217	218.79	216.83	218.8	217.9	217.2	218.19	217.34	217.42	219.84	218.83	219.8	218.1	217.4	216.45	217.97	218.42	218.26	218.24	218.9	218.46	218.37	218.89	219.45	217.58	216.32	218.53	217.86	217.34	219.09	217.05	217.43	218.02	217.41	215.8	218.13	217.97	219.25	216.64	217.74
208.14	209.38	208.53	209.82	208.7	207.7	208.89	209.11	207.65	207.01	208.44	208.42	208.46	209.66	209.65	208.71	209.71	208.35	208.74	209.6	208.56	208.23	208.27	206.38	208.71	209.07	209.66	208.16	208.27	209.73	209.39	208.13	207.43	207.44	207.4	209.65	208.52	208.1	207.98	207.79	208.5	207.92	209.52	210.03	209.15	209.02	209.17	208.46	208.46	208.59
219.54	218.52	218.7	218.82	218.53	217.92	219.34	219.42	217.34	216.73	217.2	218.2	218.06	216.94	217.05	217.83	217.24	218.11	218.42	218.25	217.13	216.49	217.31	217.76	218.71	216.74	218.62	219.07	217.01	219.77	218.02	219.16	217.74	217.95	216.75	217.39	217.98	217.85	216.14	218.88	217.93	218.88	219.14	217.12	218.69	218.21	218.92	217.39	217.67	218.45
207.43	208.37	206.34	207.81	207.24	206.22	208.41	209.68	207.07	208.05	208.19	209.85	206.87	206.9	208.89	209.54	208.38	208.09	207.91	207.24	207.34	208.52	208.2	207.13	207.71	207.72	207.56	206.61	208.24	208.74	208.84	208.87	210.46	207.53	208.73	207.09	207.13	209.76	208.73	209.78	207.83	209.06	207.89	206.96	209.56	207.24	207.46	206.54	208.36	208.46
205.4	204.97	203.4	204.88	205.99	204.81	204.76	205.67	204.37	204.87	204.12	204.51	204.02	205.95	203.25	205.44	202.92	206.69	204.56	203.99	204.88	204.13	205.44	203.24	205.65	204.29	203.66	204.07	204.32	205.68	203.51	204.63	206.05	204.12	205.77	205.23	203.75	204.52	205.02	204.58	205.56	205.52	204.52	204.99	205.32	205.61	205.97	205.96	204.4	205.63
211.42	212.32	212.31	212.07	212.48	211.55	211.37	212.24	211.88	211.27	210.58	211.62	210.37	210.52	212.98	211.03	212.43	212.28	212.03	212.89	212.71	211.83	208.94	210.78	211.5	211.83	210.8	211.02	212.78	212.67	212.24	210.19	212.15	212.92	213.97	210.98	211.41	210.96	212.44	211.88	211.85	212.26	210.9	212.19	211.7	211.41	210.55	211.89	211.52	211.47
208.93	210.5	209.62	209.44	209.03	208.61	208.04	209.22	209.04	209.64	209.6	207.47	207.65	209.64	208.98	209.77	209.06	210.03	209.18	208.77	209.03	208.08	209.19	209.18	210.34	207.9	209.37	208.46	208.14	210	209.1	209.34	207.02	207.6	209.49	207.52	206.91	209.83	207.43	210.42	209.86	209.82	208.71	208.97	207.76	210.71	209.03	209.99	208.29	209.71
207.97	207.18	208.77	208.75	208.31	209.34	208.69	207.99	206.97	206.69	207.65	208.9	209.15	209.01	208.38	207.78	207.12	208.51	206.86	208.5	207.54	207.96	207.07	207.73	207.52	206.54	206.44	207.23	208.04	207.48	208.08	208.65	206.63	206.53	207.63	209.11	207.15	207.54	207.82	208.69	206.96	205.23	207.53	207.7	208.17	208.47	206.24	208.31	207.48	208.51
203.4	203.26	203.69	202.48	203.01	204.09	202.62	204.1	203.15	204.62	203.43	202.94	203.93	201.25	202.78	202.91	203.64	202.55	202.52	203.42	203.8	203.39	204.06	203.26	203.09	203.04	202.37	202.86	202.67	205.1	202.48	203.61	202.71	201.39	204.12	203.63	201.88	203.46	202.34	203.14	202.8	205.75	204.64	203.53	202.76	203.17	202.41	202.28	203.21	204.17
209.42	209.36	209.69	210.36	209.7	210.12	210.83	208.18	209.12	207.82	209.81	209.66	207.65	209.36	208.1	209.12	208.81	208.94	209.06	208.84	209.33	209.32	209.61	209.24	209.71	209.61	210.52	208.9	208.44	209.11	207.7	209.47	208.01	208.44	209.24	209.09	208.62	209.94	207.85	208.97	208.07	209.33	209.96	209.06	207.65	210.23	209.28	209.02	207.66	209.6
202.36	203.45	202.05	202.14	200.28	201.43	203.24	201.66	202.26	201.99	203.35	202.68	202.29	202.32	201.98	202.72	201.78	202.02	201.86	201.57	200.53	203.66	200.95	203.08	204.05	202.88	202.44	202.67	201.84	203.55	201.37	202.99	203.5	201.72	202.22	201.67	202.29	202.36	202.75	203.03	200.7	203.21	202.86	201.84	203.59	202.28	202.15	202.03	202.7	202.93
203.62	202.4	203.1	201.97	203.81	204.53	202.71	204.54	203.37	203.83	203.19	204.39	202.87	205.05	202.1	203.71	203.49	203.41	204.07	203.45	202.36	203.35	203.75	203.85	203.52	202.53	203.33	203.64	200.75	204.37	202.14	202.49	203.27	202.75	202.79	204.4	204.1	204.56	203.24	203.83	204.27	203.09	202.04	202.54	204.76	204.1	204.39	204.59	203.05	204.67
201.58	199.69	199.79	201.76	200.85	200.15	201.98	200.85	201.3	200.92	202.03	201.04	200.91	202	200.41	202.36	201.41	199.9	203.05	200.58	201.71	202	201.27	200.68	200.56	201.98	202.86	201.35	200.11	201.24	201	201.27	201.15	203.19	201.62	201.2	201.14	200.93	199.27	199.99	200.91	201.52	201	200.13	202.47	201.94	202.59	201.35	200.36	201.81
207.68	209.33	209.95	208.15	207.21	208.5	209.28	209.76	208.07	208.27	208.94	208.36	209.13	209.7	208.17	208.86	207.65	209.66	208.46	210.49	210.28	208.55	207.05	207.62	209.26	207.33	208.4	207.98	209.07	208.92	208.58	208.01	209.72	209.88	208.28	208.51	210.57	208.69	207.89	208.98	207.83	208.13	209.94	209.82	208.71	208.58	208.54	209.21	208.56	208.78
203.81	202.65	203.17	202.48	204.01	203.42	203.52	203.81	202.95	201.8	202.91	203.42	202.83	204.32	202.84	203.92	203.18	205.25	203.58	203.4	202.95	203.68	203.6	204.3	203.5	201.84	200.83	202.19	201.96	202.34	203.62	204.32	203.23	203.58	203.37	202.97	204.42	204.31	204.05	205.71	202.75	204.3	204.92	202.22	202.72	203.12	204.81	203.5	202.36	204.26
202.18	204.95	203.82	202.63	204.12	202.13	204.05	204.14	201.87	203.43	205.41	202.86	203.81	203.94	203.5	202.46	204.1	203.46	203.45	204.39	203.51	202.58	204.79	203.73	202.76	203.6	204.59	205.08	202.46	203.59	204.4	204.03	203.2	203.73	204.87	202.28	203.37	201.8	203.39	203.41	201.69	203.67	204.7	204.15	204.55	204.87	204.01	204.28	205.02	204.45
215.65	216.38	217.65	217.2	217.68	217.52	217.74	215.55	216.69	218.12	216.41	215.81	217.35	215.36	218.75	217.63	218.7	217.14	216.71	217.03	216.6	216.3	217.1	217.59	216.78	217.95	217.54	216.56	216.87	217.26	218.46	217.46	216.74	215.01	216.48	216.81	217.34	216.07	216.24	218.03	217.4	216.33	216.79	216.94	216.58	216.94	216.97	216.96	217.82	218.05
202.37	202.59	202.73	204.05	201.41	201.61	203.14	202.73	203.37	203.58	201.27	203.16	202.52	203.15	202.53	203.01	202.84	203.09	204.01	201.74	203.44	201.99	203.02	202.03	202.66	203.1	203.31	203.24	204	201.47	202.13	203.11	202.4	203.35	204.3	202.59	200.86	201.55	202.73	200.87	201.97	203.2	203.12	201.62	204.06	202.43	202.29	202.66	201.51	202.27
209.39	208.49	208.99	208.71	208.87	206.54	209.33	207.51	209.47	208.44	207.68	209.32	208.79	209.68	209.67	208.79	208.52	208.06	207.79	208.19	209.31	209	209.79	210.17	208.93	209.27	209.51	207.95	209.34	209.97	208.58	208.8	207.89	208.92	209.33	210.89	207.61	207.59	209.92	209.46	208.17	208.11	210.22	207.92	206.4	208.29	208.31	208.97	209.56	209.52
210.32	208.87	210	209.79	209.69	207.66	210.24	208.39	206.97	209.77	210.4	211.4	208.22	209.89	209.98	209.99	208.76	209.65	209.03	209.25	210.54	209.17	207.02	209.02	209.38	208.69	210.23	209.26	209.97	211.51	209.28	209.08	209.86	208.55	209.42	209.96	210	210.3	209.1	209.32	209.82	209.41	210.83	210.21	208.1	209.78	209.49	209.98	210.36	210.02
212.12	213.8	213.06	211.54	212.65	213.76	213.33	211.01	213.84	213.59	212.49	212.52	212.67	212.2	215.61	212.97	212.13	213.05	213.39	213.03	211.06	213.4	214.03	213.1	215	213.04	214.92	212.48	214.43	211.66	212.76	213.79	214.44	212.29	212.4	213.2	212.15	212.99	212.92	212.95	213.62	213.32	214.57	213.66	212.49	212.64	213.44	213.41	211.33	212.34
202.32	201.76	203.14	203.4	203.11	203.94	202.17	204.24	203.02	203.92	201.56	202.18	201.99	200.56	202.23	202.6	203.57	202.93	202.1	202.04	203.48	203.28	201.47	203.13	203.89	202.52	203.32	202.94	203.59	200.99	202	203.26	203.15	203.11	202.12	201.09	202.11	201.4	200.93	203.64	202.98	202.05	201.74	203.73	203.38	202.25	202.36	202.78	202.93	203.71
219.92	218.3	218.17	220.55	217.73	219.08	219.17	219.26	215.97	216.79	215.71	218.01	217.29	216.55	216.99	218.67	217.34	218.42	218	217.72	217.99	218.81	219.48	217.57	218.46	217.75	217.11	218.19	217.3	218.03	216.34	218.77	217.48	217.85	217.32	217.56	217.04	217.86	218.93	217.61	219.14	216.35	218.67	217.41	217.1	216.61	217.67	217.95	218.36	220.13
208.94	210.47	209.37	208.8	207.77	209.33	208.89	209.04	207.51	207.88	207.99	210.09	209.91	207.56	210.12	209.85	207.25	208.37	209.03	210.32	206.51	209.23	209.04	208.17	208.98	208.69	208.25	209.15	208.41	209.46	209.49	208.86	209.38	208.71	208.38	208.89	208.47	207.09	210.13	208.7	209.3	209.23	208.77	208.91	209.41	207.52	207.86	207.74	207.99	209.55
198.81	199.55	198.9	197.6	199.26	196.94	199.37	198.19	198.65	198.33	199.06	197.94	200.12	199.06	199.93	198.53	199.52	198.94	199.39	200.18	196.95	198.41	197.75	198.78	199.49	198.92	199.41	198.89	198.99	198.36	198.57	198.16	199.89	198.53	197.9	198.67	196.55	198.29	197.07	197.01	199.54	199.44	198.4	198.34	199.9	198.51	199.02	198.94	198.52	198.51
211.81	211.91	211.11	213.44	212.35	213.08	212.64	211.18	211.72	213.29	212.7	211.63	211.61	211.63	212.15	212.68	212.99	211.71	212.33	210.96	212.89	212.15	212.51	212.97	212.68	212.76	214.29	211.77	213.38	211.7	212.19	212.5	211.45	211.9	212.27	212.18	211.66	211.87	212.16	212.35	213.37	213.07	211.57	211.03	212.16	211.89	212.08	212.32	211.67	212.42
205.12	205.86	205.55	205.45	205.36	206.8	206.14	205.61	206.53	205.18	204.16	203.82	205.76	206.46	207.78	204.49	204.74	206.36	204.39	206.24	206.65	205.95	207.22	204.29	205.91	206.34	204.11	205.96	205.38	206.65	205.01	203.8	206.17	205.04	203.65	205.25	206.54	204.6	205.31	205.94	204.87	206.04	206.11	206.2	206.19	206.67	205.57	206.82	205.4	203.42
204.89	205.23	205.1	207.78	204.19	204.86	203.3	204.18	205.43	205.55	204.78	204.35	205.41	204.33	204.74	205.59	205.28	205.86	203.57	205.86	205.9	204.31	204.64	202.7	206.37	206.79	204.32	206.66	204.98	204.72	205.94	204.03	204.71	205.93	204.28	203.97	204.58	204.53	204.04	203.57	204.19	203.64	204.98	205.83	204.85	204.01	205.21	203.94	204.7	204.11
215.05	217.92	216.24	216.61	216.53	217.7	217.22	216.15	217.85	217.28	216.76	216.47	216.67	215.91	217.37	216.82	216.57	216.17	216.77	217.02	216.32	217.17	218.84	215.84	216.46	217.26	218.03	216.27	217.43	216.91	216.14	214.7	217.51	216.95	216.19	215.44	217.77	217.24	217.11	217.04	217.2	218.3	216.14	217.13	216.67	217.12	216.02	216.28	218.08	216.34
202.76	204.28	204.39	205.43	204.5	205.84	205.42	205.14	204.52	205.48	204.62	204.14	205.67	204.48	202.95	204.65	206.23	205.14	203.23	206.19	205.42	204.65	203.24	204.79	204.98	204.81	204.39	204.04	204.18	204.64	205.26	203.05	205.14	204.17	203.95	204.15	205.26	204.98	206.54	206.84	203.15	203.54	204.95	204.28	203.54	204.61	204.73	204.55	204.7	202.86
200.15	198.53	200.15	199.46	199.84	198.76	198.57	198.91	199.29	200.75	199.44	199.48	200.12	200.64	199.55	198.52	197.96	198.62	198.94	198.85	199.18	199.37	199.4	198.82	198.27	201.26	199.64	198.64	201.79	199.46	200.79	197.6	198.77	199.6	198.71	200.07	199.09	200.73	198.82	199.43	201.27	201.32	198.58	200.6	199.93	201.66	198.12	199.04	199.26	198.89
208.12	206.57	209.45	207.67	207.39	209.16	208.66	208.28	207.02	206.96	209.27	207.58	207.86	208.77	207.03	206.18	207.46	208.34	207.51	208.22	206.16	209.28	208.69	208.95	206.56	207.75	209.11	207.63	209.12	207.48	207.21	208.39	209.27	206.46	207.39	206.98	206.77	209.26	208.39	207.97	206.45	207.21	206.41	207.93	206.66	206.82	207.52	207.39	207.38	207.35
212.55	212.2	212.77	213.01	212.39	213.06	211.52	212.69	213.01	212.51	213.17	214.97	212.8	214.06	213.22	211.92	214.04	213.59	213.86	213.24	212.3	214.48	215.52	212.71	212.55	214.69	212.48	212.84	213.75	214.35	211.95	213.23	213.92	213.29	213.31	212.58	212.59	213.26	212.27	213.61	212.96	211.19	212.39	213.16	212.7	212.01	212	212.14	212.84	212.49
200.5	200.37	200.36	200.24	201.83	201.52	201.16	200.57	200.6	199.87	199	200.9	198.68	201.18	200.15	199.21	201.29	199.84	199.22	199.65	201.92	199.24	199.5	202.54	200.75	199.85	200.46	200.2	199.91	201.41	199.52	199.89	200.71	201.03	199.74	200.78	200.42	199.82	199.78	199.32	200.7	199.52	200.97	199.09	200.44	199.64	199.36	200.71	200.08	200.93
213.71	213.75	211.08	212.69	211.44	211.29	212.53	214.21	212.05	212.61	211.96	213.02	211.83	210.29	212.43	212.18	212.11	212.51	212.24	215.36	213.79	213.07	210.77	212.65	213.46	212.15	213.33	211.94	213.11	213.56	212.48	211.55	212.67	212.74	213.65	213.57	213.04	214.37	212.48	211.36	212.87	213.75	214.11	215.15	213.53	212.87	213.61	211.82	213.56	212.01
203.53	202.73	203.73	203.31	205.29	203.96	205.05	204.27	204.69	204.16	203.01	204.1	204.89	203.46	203.05	201.37	201.7	202.5	205.1	204	203.07	204.43	202.73	203.62	204.19	202.79	202.69	203.21	202.69	204.72	201.51	204.95	205	203.84	204.3	204.41	202.83	203.07	203.71	203.32	202.24	203.7	203.13	203.92	202.92	204.22	204.19	202.19	204.15	203.32
208.81	209.87	209.63	210.04	207.48	208.17	208.07	209.61	208.43	207.96	208.26	208.2	210.24	208.25	208.76	209.59	209.28	210.72	208.06	207.99	208.27	208.29	208.22	207.74	208.77	208.36	208.67	208.7	208.5	209.37	206.88	208.06	209.96	208.26	209.49	208.38	209.5	210.59	208.69	209.49	208.71	208.42	207.29	209.16	208.42	209.91	210.23	208.43	209.01	208.81
206.08	207.22	207.57	206.5	205.75	206.13	206.13	207.37	206.96	205.45	205.36	206.4	208.45	205.6	207.52	206.28	207.19	205.83	205.99	206.99	207.55	207.06	205.24	205.65	205.98	205.83	205.71	207.15	206.4	206.15	206.56	208.56	206.29	206.55	207.49	205.95	204.47	206.6	207.15	206.26	207.27	207.52	206	205.88	206.44	205.26	206.29	206.61	206.55	205.88
207.84	207.45	207.66	208.08	206.51	208.71	206.76	208.2	208.67	207.88	207.3	206.54	205.88	207.12	207.76	208.87	206.45	206.81	207.88	206.82	207.52	207.03	208.31	207.96	207.98	209.24	207.89	207.8	207.87	208.68	209.37	207.82	208.54	207.04	209.29	207.86	207.19	206.99	208.99	207.92	207.52	209.3	208.4	207.75	208.58	207.83	205.84	207.69	208.52	208.61
203.71	203.59	203.67	203.34	204.23	203.4	203.45	204.9	204.17	202.91	203.79	203.79	204.09	203.32	202.54	203.5	204.7	203.57	204.02	202.73	203.1	202.72	204.82	202.33	204.23	203.58	203.99	204.58	201.65	205.09	203.9	205.3	204.04	204.56	202.88	204.44	204.24	203.64	203.31	203.18	203.63	205.03	202.54	203.49	203.1	204.82	203.62	202.43	205.58	203.76
211.81	210.81	213.51	210.79	210.71	211.74	212.57	210.46	211.48	212.12	213.51	213.18	212.93	211.79	211.82	211.8	211.57	210.81	210.37	212.64	211.62	212.51	210.83	212.79	211.97	210.56	212.61	210.94	210.52	212.43	211.36	212.51	211.08	210.1	210.87	211.82	210.01	212.1	213.18	211.95	211.19	211.37	210.79	211.89	213.68	213.23	210.56	210.89	212.79	212.02
203.38	203	203.74	204.15	203.05	201.96	203.03	203.92	201.79	204.43	203.1	201.82	202.62	203.27	203.25	202.46	203.02	202.79	202.06	203.06	202.78	201.92	204.6	202.15	203.95	204.58	202.77	204.77	203.57	203.86	202.46	202.44	202.96	201.79	203.18	202.1	204.28	203.1	203.64	203.09	202.67	203.52	202.85	203.1	202.99	204.22	202.81	204.01	202.51	201.73
202.6	201.87	201.1	201.94	203.42	202.81	202.54	202.06	203.27	201.95	202.94	202.36	201.57	201.38	201.82	202.84	201.34	201.33	202.95	201.31	201.03	202.45	203.47	201.97	202.52	202.21	203.75	201.74	201.79	203.62	202.84	200.67	202.06	202.76	200.29	202.76	203.06	200.97	203.55	202.42	202.1	201.44	202.67	201.66	202.04	202.16	202.84	202.67	201.7	203.18
214.8	212.91	215.33	213.21	213.04	212.73	214.62	215.08	213.41	213.9	215.5	213.48	214.78	214.7	214.42	214.12	212.88	214.33	213.53	212.71	213.61	213.33	214.24	215.08	214.49	214.48	212.72	213.05	213.93	214.39	213.11	212.8	212.96	214.67	213.62	214.14	213.43	212.6	211.87	214.04	212.97	213.73	212.78	214.37	214.51	213.94	214.6	213.29	214.96	213.28
201.44	201.58	204.29	204.75	203.66	204.02	203.3	204.27	204.18	203.67	203.34	203.5	201.98	202.45	202.29	202.37	203.93	203.91	204.15	204.71	203.68	203.01	204.14	203.28	203.8	204.49	202.22	203.57	204.46	202.84	203.89	203.93	203.71	203.12	203.25	203.22	203.89	203.17	203.41	203.24	202.83	204.51	205.58	204.26	203.01	204.42	203.73	203.17	203.83	204.07
207.63	206.02	207.67	207.9	205.89	206.95	208.17	208.07	208.56	207.88	205.05	208.97	206.88	207.61	208.79	206.67	207.89	208.79	207	208.34	207.99	207.23	207.25	206.24	208.25	209.84	207.06	208.6	206.67	209.31	208.31	208.4	206.8	206.98	207.47	208.22	208.51	209.21	207.26	207.71	206.96	206.75	207.7	209.51	208.04	207.82	206.89	208.89	207.18	207.56
212.35	212.88	213.23	212.82	213.3	212.06	213.51	213.22	210.22	213.47	212.56	211.78	213.29	211.44	213.76	211.77	212.35	214.17	213.53	212.99	212.71	211.7	210.92	213.52	212.26	211.36	212.52	211.03	210.29	212.78	213.24	213.39	211.61	211.35	213.57	211.63	213.12	210.81	211.76	212.1	211.57	211.22	211.78	212.1	212.82	212.5	211.34	210.57	212.63	211.85
212.83	213.13	213.46	212.65	212.94	212.65	213.34	214.3	213.04	214.33	214.46	213.8	213.77	214.68	211.97	213.73	212.91	212.63	213.62	212.6	213.25	213.29	213.6	212.33	213.17	212.52	213.74	212.51	211.84	212.55	212.58	211.54	212.23	211.47	212.63	212.24	212.09	214.25	212.77	213.56	212.96	212.16	213.87	213.61	213.87	214.47	213.48	212.69	213.75	212.24
199.52	199.54	199.73	199.12	201.1	200.12	201.14	199.88	200.03	198.71	197.62	199.76	198.22	199.64	199.13	198.9	199.53	199.95	198.66	200.24	199.9	199.14	199.23	197.83	199.65	199.33	199.18	198.56	198.01	200.38	200.69	198.84	199.92	199.01	200.39	200.16	198.92	198.99	198.42	199.65	198.72	197.98	198.32	199.13	199.26	199.3	200.11	198.37	199.9	200.28
217	217.31	216.88	216.46	216.9	217.81	216.28	216.65	218.4	216.47	216.68	216.82	217.47	216.26	217.38	216.4	217.68	219.51	218.19	217.16	216.97	216.76	216.35	217.54	218.33	216.59	216.83	217.86	216.49	216.88	217.09	217.89	216.06	216.67	215.88	218.65	216.54	217.15	216.51	215.91	217.53	217.08	215.8	216.87	217.83	217.04	217.97	216.88	217.8	217.08
201.09	201.43	199.6	199.96	198.41	200.17	201.07	199.42	200.52	200.49	199.42	198.66	199.05	200.96	198.29	197.8	198.98	199.73	199.01	199.43	199.15	199.28	199.93	198.4	199.49	198.53	199.93	200.48	199.77	199.12	200.07	200.37	199.96	198.68	199.47	200.78	198.55	199.7	200.36	199.05	199.72	198.77	199.49	199.41	199.41	199.83	199.78	199.36	199.72	198.3
206.72	207.89	207.28	207.06	207.29	206.91	208.49	208.38	206.99	207.57	208.18	206.49	208.56	207.19	206.67	209.58	209.14	207.23	207.85	208.94	207.46	206.95	207.84	206.95	207.1	207.86	208.73	208.19	206.12	206.13	207.78	208.1	207.44	208.24	208.04	208.29	208.36	207.79	208.29	208.9	206.82	208.19	206.88	209.84	207.89	207.43	207.39	209.49	206.27	207.13
217.29	217.13	218.64	215.27	217.65	217.93	216.55	219.11	216.01	217.46	217.13	217.33	218.53	217.32	218.32	216.85	216.7	219.21	217.08	217.44	217.05	218.19	217.66	216.8	216.14	217.4	216.96	217.57	216.39	218.18	216.58	215.83	217.21	217.68	217.31	215.67	216.92	216.68	216.67	217.62	217.4	216.19	217.19	217.18	216.55	215.53	217.11	216.78	217.48	216.3
211.27	210.56	210.89	210.28	213.19	212.57	211.16	211.49	211.84	211.11	211.27	211.98	210.55	211.96	213.73	212.51	209.99	212.3	213.33	213.17	210.91	211.21	212.12	211.29	212.4	210.53	211.28	212.08	210.49	211.08	212.03	211.25	213.12	210.87	211.99	209.74	212.02	211.49	212.82	211.63	211.48	211.81	211.25	209.41	212.29	212.92	212.88	211.17	211.82	212.54
209.3	207.82	209.62	210.19	209.63	210.32	210.06	208.31	209.13	209.44	209.17	209.61	211.55	208.86	209.41	211.51	208.9	208.91	210.05	210.46	210.81	210.27	208.53	209.88	209.77	210.32	208.58	209.68	209.24	210.28	207.42	208.15	209.82	209	209.95	209.87	210.76	209.56	209.49	209.24	208.88	212.1	210.17	208.8	209.77	210.11	209.2	208.29	209.67	210.14
198.99	199.07	200.13	198.05	198.81	200.14	199.89	199.67	200.52	198.87	198.51	199.27	200.18	200.81	199.04	198.64	199.21	199.89	199.04	199.44	198.67	201.34	198.84	200.18	200.26	198.78	198.33	200.26	198.37	200.45	198.31	199.56	200.22	198.83	198.6	198.44	198.9	199.89	199.91	199.55	198.87	198.96	200.01	199.41	201.32	198.73	200.17	200	200.27	199.33
208.6	207.84	207.75	208.76	208.05	208.87	208.81	209.1	207.93	209.49	208.81	208.2	208.65	209.63	206.86	208.87	208.78	209.24	209.96	207.77	208.52	209.83	209.43	209.11	209.78	210.6	209.09	209.98	207.71	209.63	207.19	209.73	209.4	207.85	208.94	207.85	210.03	208.11	210.02	209.89	207.87	206.96	208.2	208.47	209.41	207.5	208.66	209.55	208.41	209.27
204.6	203.08	203.06	203	204.55	204.74	204.51	202.75	202.98	204.02	202.97	204.61	202.43	203.74	201.96	204.14	204.69	204.26	203.75	203.28	202.91	203.37	204.07	202.86	202.26	203.66	202.92	204.95	202.88	204.84	202.1	204.77	203.98	202.72	204.37	202.09	205	203.5	203.32	205.15	203.88	203.36	204.85	204.05	205.74	204.52	202.93	205.01	202.85	203.7
216.48	216.86	217.52	217.09	217.37	218.09	217.07	217.26	216.12	216.7	216.31	217.26	217.62	217.08	216.81	217.86	218.86	218.53	217.23	217.42	216.72	218.52	217.74	219.21	218.38	218.25	220.03	216.37	217.81	216.88	216.55	217.94	217.55	217.78	217.26	217.35	219.5	218.65	217.4	219.16	217.89	218.29	218.37	217.85	217.54	217.23	219.31	218.14	219.48	218.02
208.35	207.7	208.77	207.73	207.23	208.58	209.27	206.36	206.54	207.49	206.79	208.24	207.86	207.76	207.03	207.59	207.49	207.68	207.17	207.73	207.37	206.88	207.19	207.02	209.08	207.26	208.61	207.75	208.81	208.03	207.57	208.22	207.34	207.97	206.75	207.67	209.34	206.93	207.83	208.46	206.67	208.3	207.25	210.25	209.12	208.13	206.89	208.28	208.23	206.73
202.34	200.94	202.55	202.35	202.02	201.05	202.52	203.18	203.05	202.24	201.8	203.73	203.25	200.72	201.35	203.81	205.1	202.72	201.89	201.87	202.91	203.64	203.14	203.94	202.14	201.53	200.57	202.21	204	201.48	201.83	201.62	202.92	203.55	202.77	203.56	201.46	202.92	202.49	201.51	201.8	201.02	202.44	201.19	202.08	202.7	203.56	203.76	203.36	203.26
207.58	208.41	207.94	206.23	207.4	207.61	208.21	207.12	206.24	207.93	208.05	206.41	207.25	207.82	207.03	206.04	207.82	208.05	208.64	206.31	206.99	208.14	207.49	206.07	205.98	206	208.26	208.07	207.41	207.21	206.77	208.09	207.86	205.76	207.74	208.08	208.12	208.41	208.33	207.29	206.78	208.86	207.91	208.81	206.46	208.35	205.37	207.48	208	206.88
203.83	206.21	205.12	205.12	206.06	204.95	206.62	206.1	205.01	205.92	205.85	204.75	204.48	206.12	205.47	206.48	205.77	206.2	207.24	204.82	207.17	205.75	205.04	204.41	206.16	205.84	205.14	205.23	205.98	207.31	205.39	204.53	206.35	206.71	205.2	206.54	205.1	204.32	206.23	205.54	205.6	206.89	205.31	206.06	204.85	206.13	205.35	205.26	206.44	205.64
203.65	204.06	202.72	202.54	203.21	203.7	203.6	203.53	202.11	204.54	202.95	203.24	203.12	203.13	203.54	203.72	205.43	203.77	203.88	203.76	202.91	204.76	203.14	204.71	202.85	201.96	202.79	202.84	202.96	203.24	205.1	203.4	202.99	204.14	202.97	203.61	203.41	204.37	202.81	203.59	203.67	202.28	202.9	202.63	203.04	203.98	204.56	205.69	203.24	205.32
200.21	198.37	198.9	199.13	197.29	197.99	198.23	198.35	197.81	198.29	196.87	198.58	198.56	197.95	198.26	198.8	198.31	197.95	197.95	198.41	200.02	199.23	197.99	198.01	199.99	197.51	199.22	198.88	198.35	197.78	198.92	198.67	198.39	197.2	199.42	199.09	199.1	199.84	199.64	198.32	198.8	198.51	198.04	200.42	198.69	198.16	197.28	197.84	198.34	198.93
205.32	206.08	206.4	204.78	205.79	205.5	204.81	205.87	206.37	206.18	205.15	206.19	205.38	204.13	206.35	205.51	207.31	207.17	205.91	205.73	205.98	204.14	203.6	205.7	206.15	204.72	205.48	205.62	205.71	205.33	205.48	207.1	205.08	205.66	205.55	206.09	205.74	203.79	206.58	206.71	205.15	205.09	204.45	207.56	205.16	204.28	204.31	206.7	205.89	203.45
210.14	210.88	209.64	208.42	210.18	209.86	208.85	209.26	208.51	210.3	209.09	209.04	209.53	209.21	209.89	209.36	208.36	211.88	210.4	209.84	210.3	207.89	209.6	209.36	209.69	208.82	211.23	208.45	209.74	209.21	210.57	209.26	209.64	211.02	209.64	209.36	209.31	208.39	208.47	209.4	210.83	208.75	208.21	208.84	210.59	209.38	209.47	208.73	210.21	209.48
202.31	203.6	203.83	204.25	202.49	203.23	204.96	202.88	203.87	202.15	203.28	203.54	201.86	202.09	203.52	200.61	203.46	203.46	201.32	202.27	203.16	203.85	201.63	201.78	204.6	202.15	202.76	203.04	203.07	201.99	202.18	203.39	202.58	202.31	203.95	202.49	203.64	201.43	202.31	202.94	202.5	203.64	201.59	203.14	202.21	201.96	203.78	202.29	203.57	202.84
201.2	203.59	202.6	203.58	204.28	203.89	204.42	203.76	203.93	204.55	202.59	203.34	204.71	203.53	202.75	203.67	203.09	204.78	202.5	203.35	204.02	204.42	202.36	203.12	204.04	201.84	203.24	202.49	203.72	202.8	203.91	202.23	204.3	203.54	202.53	203.17	204.1	203.67	203.2	204.7	204.93	203.82	203.98	204.58	202.55	203.02	204.08	204.19	202.8	202.35
199.01	198.24	200.7	200.02	201.64	200.07	199.06	199.07	199.76	200.99	199.45	199.86	199.98	199.14	201	199.9	199.61	199.86	200.48	198.89	200.19	200.78	201.34	200.05	198.74	200.04	201.26	201.11	198.68	200.82	199.66	200.86	199.72	200.38	200.35	200.5	198.12	198.9	201.55	198.84	199.13	200.55	198.72	197.41	202.01	198.87	200.55	199.03	199.19	200.62
203.1	203.82	202.58	203.82	203.76	202.69	206.12	202.48	203.83	204.93	202.85	203.53	203.18	201.66	203.47	202.72	203.1	204.07	204.99	203.72	203.28	203.16	203.02	202.9	204.4	204.59	202.71	202.12	201.73	204.89	202.62	201.88	202.12	205.28	202.35	202.17	201.44	202.89	202.58	203.6	204.35	202.85	203.69	204.99	204.16	203	203.25	201.62	203.95	205.18
212.14	212.53	212.67	211.79	211.41	212.48	213.58	213.62	212.63	212.05	211.67	214.28	214.76	214.12	213.62	213.72	213.59	212.41	213.67	213.89	213.38	212.93	212.91	212.08	215	214.71	212.85	213.43	213.17	211.64	213.82	212.72	212.68	213.77	210.84	215.59	213.02	213.93	213.77	211.93	212.93	212.19	212.82	213.58	212.45	211.9	212.73	211.97	213.84	214.23
212.63	212.37	214.12	212.55	213.88	213.88	215.19	212.24	214.07	213.35	213.1	214.65	213.39	212.63	215.25	211.68	212.44	211.98	213.81	213.07	213.12	212.79	213.42	214.28	212.55	213.75	212.85	212.03	212.61	213.93	211.77	211.93	212.06	212.1	213.09	213.37	214.5	211.63	213.3	213.68	213.29	212.71	214.68	211.7	213.8	213.84	214.01	212.51	212.75	214.39
194.18	193.6	194.56	194	195.36	194.52	193.1	194.72	196.03	194.49	194.36	193.82	193.8	194.44	194.31	193.09	194.01	193.63	194.91	193.69	195.02	192.04	192.91	194.59	194.43	193.6	193.66	193.68	195.77	194.97	194.07	193.53	194.6	194.74	193.38	193.06	195.67	193.8	193.93	194.14	195.46	194.1	194.8	193.56	193.63	195.18	192.71	194.79	192.71	195.72
212.28	209.48	212.21	212.23	211.78	212.37	210.94	211.46	211.4	213.14	212.23	213.09	210.58	211.37	211.54	212.77	212.41	212.43	211.66	210.7	211.12	212.07	211.18	213.1	210.93	211.98	212.21	211.97	210.92	211.27	210.3	210.58	212.26	214.46	211.7	210.48	211.78	210.79	212.71	210.59	212.37	211.75	211.25	211.72	210.73	210.71	212.56	211.28	211.29	211.14
204.32	204.03	205.22	203.32	204.09	204.99	205.15	205.18	206.23	206.89	204.12	204.93	203.6	205.66	205.12	204.87	202.77	204.76	205.43	206	205.53	204.74	204.62	204.72	203.51	205.55	206.08	204.13	204.29	205.92	204.48	205.38	203.97	205.92	205.3	204.65	204.69	205.12	203.56	204.12	204.5	204.11	204.71	203.71	204.57	204.99	202.76	203.76	203.35	204.76
200.49	199.45	198.74	199.95	199.88	199.15	199.18	198.49	199.76	198.35	200.12	200.18	199.01	199.53	199.36	199	198.98	200.78	198.93	198.91	198.08	199.21	198.6	198.49	198.94	198.86	200.04	200.28	198.37	198.15	197.83	201.38	199.82	199.8	200.7	198.44	201.65	197.93	199.37	198.58	199.64	199.23	199.09	198.94	198.73	199.59	200.06	198.75	199.24	198.05
211.74	211.64	211.3	211.47	211.98	212.21	212.08	212.44	212.44	211.04	212.36	210.7	212.88	211.22	212.23	211.32	210.72	211.67	210.29	211.92	211.2	212.77	211.86	212.35	211.49	211.54	211.75	213.85	211.69	212.03	212.19	210.84	211.56	210.49	210.86	211.74	213.44	211.82	210.5	210.36	211.93	212.55	212.21	211.6	210.09	213.08	210.46	210.17	213.44	211.32
202.54	203.28	201.89	203.47	202.01	202.97	202.08	203.09	203.77	201.39	201.03	203.05	203.72	203.24	200.52	202.88	202.45	203.59	202.59	201.85	203.62	200.72	201.57	202.69	203.11	201.92	202.63	202.32	204.5	202.28	203.55	203.26	204.59	202.2	202	200.96	202.92	203.4	202.2	202.84	203.56	203.71	202.86	203.35	202.39	203.26	203.73	201.88	202.32	202.4
205.38	204.34	203.79	204.5	206.03	204.89	204.57	204.97	204.53	203.96	205.61	203.56	202.36	203.63	205.17	204.68	204.8	204.35	203.79	205.84	203.18	204.1	207.32	203.71	205.06	205.05	203.84	202.39	204.38	203.2	205.3	205.4	204.2	204.3	203.6	204.27	206.15	204.07	205.47	205.33	204.83	204.39	204.27	206.53	204.74	203.91	205.67	204.37	203.69	203.32
202.62	201.16	203.45	201.69	202.38	202.52	202.34	202.63	203.83	202.64	202.7	201.58	201.61	203.11	201.89	200.91	202.89	203.17	203.84	202.78	202.37	201.68	202.57	202.81	203.17	202.84	203.56	201.18	202.54	203.05	201.84	201.02	201.62	204.09	202.66	201.36	202.18	202.94	202.67	203.09	202.89	202.01	202.04	202.65	202.25	202.97	203.17	203.01	203.04	202.81
208.11	208.99	209.81	208.17	209.69	209.4	209.6	210.05	209.18	209.95	208.26	208.73	208.96	208.63	208.28	210.25	210.05	208.73	208.73	210	208.2	209.35	207.69	209.69	210.8	208.16	208.94	209.76	210.19	208.69	208.48	207.47	208.65	208.29	208.25	209.66	210.46	209.5	209.53	210.31	210.05	208.93	208.66	209.72	208.43	208.63	210.38	209.77	209.63	208.09
209.98	211.55	208.28	210.66	209.63	208.36	208.96	209.51	209.01	208.03	208.71	209.31	209.7	209.43	208.44	210.22	209.33	208.07	209.69	209.39	209.86	209.58	210.59	209.49	207.89	209.48	209.8	208.72	208.49	208.45	211.9	209.37	209.75	209.83	209.32	208.6	210.61	210.98	209.2	209.23	209.09	209.77	208.78	209.31	208.73	209.3	209.63	207.31	208.75	209.1
210.8	211.54	211.11	210.25	211.92	210.65	212.17	212.94	210.98	212.6	211.52	209.95	211.49	211.31	212.38	211.34	211.23	210.31	211.28	209.68	210.03	210.97	210.77	212.01	210.95	212.11	212.26	210.54	212.07	211.59	211.85	210.98	212.43	212.1	211.55	211.78	210.89	211.76	212.34	212.66	211.16	212.46	210.18	213.2	212.46	212.85	209.29	212.93	212.53	211.24
211.64	211.1	214.33	212.26	211.3	212.32	211.49	211.04	210.82	211.57	211.19	211.36	212.34	210.91	210.38	211.15	211.59	211.54	211.26	210.8	211.04	210.86	209.94	210.65	211.86	209.35	210.86	212.84	211.27	212.19	212.84	211.38	211.65	210.16	211.62	211.66	211.31	211.81	210.71	212.07	211.51	211.58	211.44	212.19	211.29	212.07	210.52	211.2	211.01	210.19
208.63	208.57	209.04	208.49	207.47	209.26	209.27	209.48	208.89	208.82	207.81	208.48	208.16	208.4	209.19	209.36	206.36	208.49	206.28	208.94	207.57	207.95	207.91	208.34	208.86	208.05	208.08	208.78	207.48	210.21	209.19	208.47	207.68	209.83	207.14	208.25	207.34	207.1	207.98	207.7	209.36	207.71	206.45	208.78	208.21	208.9	208.51	208.26	208.03	208.23
200.09	199.96	200.62	200.8	199.58	200.48	200.56	202.29	199.11	197.92	199.95	198.87	201.06	199.8	200.68	199.07	200.61	200.53	201.49	199.36	199.01	200.82	200.23	201.44	199.48	198.79	200.64	200.14	200.5	199.23	200.99	198.5	200.56	199.38	200.78	202.21	200.47	199.87	201.12	199.96	201.89	200.6	201.47	199.8	201.53	199.16	201.17	201.03	201.02	199.31
202.48	202.75	200.99	202.74	202.88	202.24	202.38	201.94	204.01	203.32	200.58	201.96	202.4	202.57	202.11	202.51	203.19	202.98	202.61	202.39	202.46	202.17	202.77	201.78	202.26	201.93	203.37	202.64	204.1	203.16	202.56	203.68	201.51	203.43	201.81	202.48	202.83	203.03	202.81	203.51	202.44	203.66	202.41	202.67	202.87	200.96	201.48	202.44	201.52	201.5
216.82	218.1	218.82	217.5	219.26	217.04	216.32	216.85	216.87	218.23	217.07	217.37	217.92	218	217.17	217.06	216.36	218.77	217.78	216.34	218.6	217.77	216.82	214.95	218.84	218.38	219.44	217.94	217.89	218.49	217.71	218.74	216.21	217.18	217.83	217.78	219.7	217.43	218.35	217.18	218.34	217.55	218.95	218.65	217.91	217.48	219.05	217.7	218	220.06
211.77	211.16	211.99	211.28	210.59	210.76	211.97	212.03	210.57	211.58	209.71	211.31	211.63	212.22	212.99	210.26	211.29	211.92	212.73	210.43	211.07	212.07	212.64	213.06	212.08	210.64	211.38	212.1	210.34	210.62	212.67	210.4	212.32	210.49	210.79	210.73	211.46	211.22	212.19	210.97	213.48	212.09	213.89	210.36	211.79	212.49	211.21	213.51	211.77	212.13
203.38	202.41	201.59	200.59	202.12	202.66	202.87	203.04	204.38	201.43	202.25	202.26	201.39	203.42	203.45	201.9	201.86	201.9	201.32	202.25	203.15	202.73	203.05	203.22	203.04	202.93	201.49	203.27	203.18	204.58	202.79	202.42	203.32	202.76	202.64	203.29	203.8	201.94	202.27	201.57	201.45	201.54	202.44	203.18	202.49	203.37	202.94	201.99	202.5	203.36
211.72	210.99	212.26	212.36	211.55	212.65	211.31	212.19	212.04	213.75	210.58	211.17	210.44	211.04	211.98	211.53	212.04	212.67	212.25	211.4	209.27	211.86	210.78	211.22	212.78	211.57	212.23	209.61	211.46	210.78	212.27	212.39	210.92	211.54	211.61	211.66	211.12	211.9	212.33	210.29	212.65	211.63	210.61	211.47	212.67	212.45	210.8	211.1	211.61	212.25
202.29	202.87	202.31	202.73	202.05	201.42	202.45	202.85	202.8	203.2	204.96	204.13	203.6	201.67	203.2	202.08	204.7	203.91	203.94	203.89	203.47	202.11	202.19	202.57	203.55	202.92	204.06	204.05	202.24	201.22	203.54	203.76	203.57	203.15	203.91	202.36	203.84	204.3	203.13	204.37	204.05	203.99	201.41	202.59	202.5	204.16	202.88	203.27	204.41	203.73
198.26	201.55	201.22	200.92	201.2	200.51	201.47	201.65	201.12	201.66	200.61	199.91	200.97	201.71	197.96	200.46	199.69	201.7	201.25	200.8	199.91	199.54	199.5	199.88	200.89	199.86	200.35	201.2	199.52	200.41	198.58	199.24	199.69	199.18	200.85	201.22	198.91	202.24	201.29	200.89	201.3	199.67	201.34	201.02	200.92	201.47	201.66	201.55	200.99	199.57
200.4	199.55	200.08	199.4	200.74	198.98	199.96	199.57	199.78	199.7	199.16	199.8	198.46	199.11	198.47	201.14	199.22	200.83	199.58	199.94	199.39	198.79	198.88	200.53	199.73	198.49	199.29	199.53	198.85	197.72	199.96	199.57	198.3	200.34	198.94	200.79	198.92	200.34	199.25	198.7	200.28	200.16	199.53	199.42	199.13	199.68	199.61	200.55	199.18	199.9
206.76	207.57	208.83	206.88	209.43	208.65	208.56	207.97	208	206.66	206.87	206.83	206.72	208.33	207.78	208.26	206.82	207.59	208.42	207.69	207.27	207.64	207.29	209.55	206.28	207.12	208.1	206.32	209.35	206	207.7	208.61	207.44	209.03	205.41	206.7	209.66	207.53	207.32	209.32	208.17	206.5	208.17	207.6	207.66	207.86	208.09	207.48	207.12	208.43
213.41	215.69	211.77	214.78	211.39	214.19	212.15	212.64	213.13	214.05	214.57	213.45	213.34	213.12	213.49	215.38	214.03	214.05	214.03	213.49	214.01	212.51	213.51	215.29	214	213.89	213.7	213.48	212.58	213.91	214.54	215.61	214.29	215.41	213.49	214.49	213.56	213.06	213.01	213.87	215.18	214.82	213.82	213.82	213.1	211.85	215.87	211.61	214.06	212.86
207.4	209.78	206.74	206.85	208.32	208.25	209.02	209.66	209.39	207.27	208.76	208.83	209.46	208.11	209.29	209.15	206.68	209.17	208.8	207.5	208.95	208.82	207.07	210.2	209.64	208.49	208.4	208.83	208.52	208.25	208.92	208.97	209.05	208.82	209.73	206.89	207.68	207.05	207.26	208.36	207.56	209.79	208.58	208.17	208.24	209.12	209.71	209.5	208.45	207.82
218.15	216.79	217.15	217.77	216.98	217.89	215.5	217.02	217.29	217	216.96	217.37	216.98	216.31	217.27	216.76	216.91	215.91	217.25	216.63	219.54	216.1	217.75	216.4	217.26	216.73	217.45	217.06	216.64	215.84	217.71	216.61	216.31	218.84	218.52	218.04	215.34	215.46	217.09	218.59	218.3	218.22	216.34	216.45	216.31	217.23	216.3	217.58	217.46	215.66
218.75	218.94	218.36	218.61	217.61	217.57	219.47	217.57	219.44	217.66	216.01	218.24	219.03	217.1	217.72	216.83	217.75	216.81	217.86	217.13	218.19	216.95	218.67	216.93	219.04	218.15	218.33	216.84	218.25	217.34	216.06	218.94	218.22	219.18	217.43	217	218.37	216.31	219.83	216.66	216.92	217.28	218.63	218.6	218.57	216.96	217.75	217.7	217.76	217.89
198.77	197.7	196.44	198.1	199.18	199.38	197.63	196.46	198.13	199.41	198.21	198.16	199.7	199.13	198.3	198.76	198.75	199.1	198.32	196.56	199.41	198.49	199.65	198.32	199.78	198.18	198.16	197.9	197.1	198.3	198.79	200.17	198.93	198.94	197.54	198.48	197.62	199.1	197.12	198.29	199.49	197.81	197.63	196.42	197.68	197.8	198.4	197.45	198.19	198.03
209.79	208.3	207.72	208.54	208.66	208.06	209.13	209.21	207.43	208.07	208.23	208.26	209.14	209.02	208.66	208.25	208.58	209.03	209.76	208.53	209.01	207.06	207.77	207.39	209.26	208.97	209.83	209.04	208.82	208.42	208.74	208.53	209.91	208.25	209.66	208.47	207.08	208.72	207.71	209.37	208.77	208.46	208.06	207.83	208.22	208.19	209.41	209.33	208.16	208.96
206.33	207.44	208.18	208.01	207.74	206.89	209.51	207.67	207.68	207.08	207.29	207.23	207.31	206.75	207.94	207.43	207.13	207.07	208.32	206.51	206.94	207.09	207.68	208.93	207.15	208.15	209.95	208.56	207.29	207.71	206.17	207.67	207.71	206.72	207.67	206.48	208.39	207.33	209.23	206.95	208.29	208.33	206.66	206.82	208.71	208.25	207.87	207.69	206.86	207.59
201.85	200	199.93	201.07	199.76	198.87	199.1	202.03	201.37	199.77	201.85	200.1	200.58	199.42	200.54	199.82	200.71	199.22	198.9	200.14	200.11	201.02	199.94	202.17	200.65	199.51	200.01	201.7	200.36	201.19	200.59	197.89	199.94	200.64	199.56	199.97	200.63	199.92	201.12	199.01	200.61	198.74	199.32	200.58	200.5	200.75	200.64	200.61	199.78	198.92
201.86	202.64	200.73	201.8	200.7	200.23	201.76	201.14	201.15	198.9	200.37	201.26	198.73	201.02	202.45	201.85	200.9	200.73	201.44	198.9	200.45	201.1	199.67	201.45	198.53	198.45	199.8	199.87	200.31	200.1	200.4	201.54	200.92	202.25	199.66	199.97	200.33	202.26	200.6	201	198.71	200.89	200.76	201.41	198.58	201.28	200.97	199.07	199.71	199.84
218.47	217.89	216.7	217.45	215.2	217.05	216.56	213.88	218.02	218.51	216.7	217	215.74	218.14	216.68	216.5	217.64	216.45	218.38	216.52	216.74	217.41	215.96	217.57	218.16	217.95	217.19	216.49	216.93	217.83	217.41	215.22	218.03	218.14	218.58	216.33	217.34	216.8	215.36	215.57	217.31	216.65	216.32	216.45	217.29	219.04	217.01	216.8	216.74	216.7
210.62	208.23	210.23	209.84	209.33	210.24	209.13	209.06	210.26	207.68	209.53	209.74	210.73	209.88	210.69	210	210.07	209.19	210.04	209.35	210.12	209.13	208.61	209.95	209.85	209.27	210.18	209.59	208.43	210.63	207.18	208.98	207.23	210.16	209.1	208.23	209.55	208.36	207.76	209.71	210.97	209.34	209.85	210.12	209.31	210.05	210.04	208.93	207.87	209.56
207.92	208.87	208.11	209.19	209.44	209	208.63	208.07	208.95	208.94	207.9	208.57	208.6	208.54	209.23	209.03	208.42	209.53	208.18	208.07	208.01	208.75	208.77	207.44	209.31	208.96	207.98	207.26	209.26	208.68	209.51	209.39	209.74	208.24	210.12	208.36	209.31	208.59	207.64	208.84	209.38	206.61	208.94	207.69	208.84	209.01	210.72	208.6	207.99	208.86
203	202.01	203.27	202.01	202.29	201.29	203.77	201.81	204.51	202.05	202.84	203.44	204.23	202.58	203.21	202.54	202.79	202.02	203.44	202.43	204.31	202.24	202.41	203.59	202.16	201.64	202.96	201.84	202.39	202.35	202.45	202.01	201.31	202.66	202.23	202.58	200.86	201.68	203.08	203.32	202.73	202.4	204.43	202.63	202.27	201.7	202.56	203.81	203.09	201.7
208.79	207.46	207.05	209.26	209.01	209.5	209.35	208.06	209.32	207.5	208.32	209.39	208.37	207.79	208.05	207.73	208.71	208.54	209.31	207.6	207.34	210.23	209.1	208.33	209.79	209.85	208.71	208.64	208.03	209.56	208.42	208.57	208.36	209.4	209	207.56	208.16	207.01	210.25	210.08	207.22	207.73	207.82	208.09	209.47	208.53	209.23	207.97	207.93	207.61
213.64	211.88	212.8	212.22	212.15	210.98	212.29	212	212.47	212.53	212.58	211.87	214.38	212.87	211.06	210.36	212.2	213.28	211.42	211.95	210.99	212.61	212.6	212.8	212.71	213.13	212.55	212.43	212.2	213.48	213.88	212.89	211.08	211.67	212.94	212.29	213.19	212.81	212.14	212.31	213.05	213.11	213.43	213.22	214.46	212.25	211.7	212.18	211.79	211.14
208.09	207.87	207.35	207.41	207.18	208.13	208.04	209.11	207.55	207.05	208.2	207.31	206.33	208.79	209.44	208.25	208.17	208.33	208.9	207.63	207.01	209.16	209.47	209.66	207.99	206.81	207.37	209.06	208.32	207.5	206.74	207.68	206.14	206.77	209.63	207.25	206.99	206.99	207.61	207.36	207.39	208.73	208.31	208	209.63	207.19	207.93	207.4	207.83	207.41
208.75	208.65	206.56	208.57	208.71	207.22	208.24	208.16	209.96	209.14	208.5	207.02	207.41	207.04	207.64	208.19	209.25	206.11	207.92	208.38	207.6	208.7	208.4	208.25	206.8	206.87	208.16	207.49	208.06	207.61	208.43	206.33	208.42	208.12	207.02	208.5	209.01	208.38	208.02	207.32	206.75	206.95	208.72	207.86	207.88	207.15	206.65	207.26	208.27	207.46
207.77	211.09	208.37	207.75	208.66	209	208.98	209.09	209.92	208.52	206.34	209.09	207.36	209.7	209.91	208.13	209.07	209.15	209.02	208.36	206.64	210.19	208.33	208.67	209.03	209.28	205.96	208.3	209.33	206.5	209.67	207.81	207.87	208.19	207.67	208.3	208.65	209.33	208.33	208.81	208.13	209.18	208.42	208.31	209.76	208.64	208.95	207.24	207.92	208.17
199.43	199.72	201.82	200.19	198.58	200.02	200.04	199.11	200.02	197.98	198.96	200.45	200.16	200.23	198.45	198.13	198.63	199.85	199.21	200.23	200.09	199.75	198.32	200.45	199.71	198.75	200.87	200.08	198.32	199.41	200.1	199.76	200.36	200.66	199.14	199.19	198.89	201.11	199.57	199.45	198.87	199.19	199.74	199.14	198.08	200.96	199.62	201.58	200.44	200.04
211.51	211.97	212.77	210.8	212.22	211.98	211.08	210.05	211.03	211.82	212.01	211.97	212.34	210.45	211.46	212.26	211.52	211.95	212.69	212.53	212.41	212.5	210.55	213.03	210.78	210.31	213.13	211.23	213.69	210.39	211.17	212.49	213.02	211.89	211.64	211.7	212.74	212.62	211.37	213.04	211.45	211.38	211.24	211.16	212.44	212.74	212.14	210.56	210.36	212.17
203.36	203.8	204.05	203.46	201.1	202.28	204.25	203.61	203.26	203.25	203.09	203.07	203.83	204.04	203.8	201.8	200.82	203.35	203.31	201.64	204.46	202.3	201.14	202.79	205.36	203.2	203.01	203.59	203.47	203.84	203.1	204.48	203.76	203.66	202.03	203.06	203.64	204.24	202.42	202.11	202.98	203.23	203.44	203.88	203.6	203.35	202.95	202.27	203.05	204.28
204.42	205.82	204.47	204.77	204.84	203.98	204.41	203.33	205.83	205.23	204.43	203.31	205.29	205.51	202.74	205.64	204.06	204.32	203.98	204.14	202.55	206.53	205.43	205.08	203.6	204.28	204.93	205.98	204.53	205.38	203.6	204.58	205.59	203.46	204.29	206.83	204.42	205.2	204.57	204.61	204.03	206.93	205.07	203.14	204.61	203.49	204.86	203.59	204.26	205.21
218.52	217.35	217.63	217.16	217.87	217.27	216.29	217.57	218.1	216.8	217.05	217.05	218.51	218.42	218.8	217.23	218.06	218.78	218.45	217.86	217.46	217.58	219.11	217.79	216.82	218.67	217.78	217.65	217.05	217.74	218	217.15	216.54	220.39	217.66	217.82	219.23	218.2	219.24	217.5	217.85	217.6	215.88	218.44	218.81	218.67	217.88	218.18	217.02	218.5
210.55	208.94	210.52	210.44	209.46	207.95	209.38	210.8	208.93	209.9	209.01	209.83	210.23	208.44	208.39	209.52	210.6	209.93	209.36	209.86	208.75	209.86	207.19	210.35	209.32	210.99	210.55	208.39	210.97	209.71	209.79	208.72	207.84	212	209.89	209.51	210.14	208.44	207.98	209.83	211.11	208.53	211.45	210.15	210.21	209.73	209.58	209.11	211.35	209.45
213.05	212.37	212.99	211.06	210.09	212.23	212.13	211.27	211.76	214.28	211.48	212.19	211.71	213.11	213.38	211.43	213.23	211.43	213.29	213.37	211.83	212.17	212.87	213.23	214.32	213	211.44	211.9	212.78	212.07	211.54	212.99	213.19	212.74	211.52	212.89	212.4	213.07	210.21	212	213.03	210.87	213.46	212.75	211.6	211.5	212.16	212.07	212.75	210.61
208.05	209.78	208.1	209.01	207.43	208.73	209.21	210.75	209.62	209.49	207.74	208.09	208.8	207.76	210.53	207.75	209.83	209.2	206.35	210.12	209.58	208.57	209.85	207.61	208.61	207.9	209.5	209.84	209.49	208.57	209.27	206.29	208.46	209.12	209.53	208.08	209.92	207.76	208.79	207.36	208.02	209.59	207.22	209.03	210.36	209.41	210.28	208.76	206.96	209.6
209.86	209.19	208.07	208.79	208.78	208.62	210.93	209.13	209.56	211.79	209.34	208.52	210.28	209.52	208.83	208.72	210.41	208.16	210.6	209.86	209.41	209.55	211.37	209.5	209.6	208.39	208.79	209.62	210.22	209.68	210.32	210.65	209.71	209.2	208.81	208.38	210.39	209.08	210.46	209.51	210.24	209.97	209.58	208.55	209.85	209.74	208.8	209.16	210.27	210.65
209.62	209.13	210.06	209.76	208.43	209.86	210.06	209.02	210.9	210.46	209.17	211.87	209.53	209.09	209.34	208.74	208.26	210.28	209.46	212.76	209.26	209.31	210.35	209.21	210.64	208.99	209.69	210.95	209.59	209.59	208.75	208.66	208.92	209.28	209.11	208.88	209.81	209.82	209.93	210.68	210.86	207.83	208.9	210.08	209.09	211.41	210.69	208.55	208.76	209.37
217.08	217.46	218.01	215.52	216	216.9	216.72	216.83	216.28	217.53	215.76	218.22	216.54	216.35	217.13	218.51	216.99	218.13	216.19	217.33	216.61	214.8	218.46	215.92	217.63	217.37	216.06	218.77	216.45	216.57	217.91	216.67	217.14	219.46	215.65	217.51	216.44	217.13	219.61	216.46	217.43	217.55	216.72	217.22	214.43	217.93	215.83	217.73	217.68	216.83
207.84	207.51	208.08	206.77	208.18	209.8	208.82	207.4	209.4	208.31	207.23	208.66	209.42	208.6	209.12	207.38	210.37	206.67	209.42	207.52	208.08	209.49	209.37	210.18	208	208.31	209.82	208.5	208.16	209.43	208.06	207.39	208.09	210.44	208.02	208.07	208.56	207.91	208.32	209.09	207.62	208.48	208.88	209	209.74	208.07	208.8	208.86	207.8	209.82
203.1	205.11	202.3	201.84	202.87	204.34	203.05	203.75	204.02	204.1	203.55	203.67	203.95	203.45	203.58	203.46	203.38	203.8	203.69	202.99	202.46	204.18	204.49	203.76	203.37	204.01	204.26	204.29	205.78	202.11	203.81	203.13	205.5	203.71	204.32	204.2	203.98	204.22	202.36	204.44	206.03	203.56	203.83	202.75	203.22	205.46	205.63	203.78	204.58	204.42
208.22	206.69	208.06	206.91	207.35	209.48	207.2	207.52	208.13	207.52	209	208.81	207.61	208.34	206.87	207.33	207.24	206.26	207.83	206.32	208.06	208.31	207.52	207.5	205.99	207.91	206.43	206.38	207.62	206.93	206.11	207.22	207.3	208.24	208.67	208.45	208.46	207.66	209.11	207.93	208.34	208.19	207.98	207.79	208.15	208.88	207.23	207.1	205.34	209.48
199.38	199.86	198.76	201.34	198.92	199.93	199.9	198.52	199.39	199.17	200.24	198.41	199.43	199.47	197.46	198.41	199.6	198.25	198.28	200.64	200.49	198.28	201.36	199.31	200.55	199.41	199.59	198.91	201.55	199.35	199.09	200.37	200.45	198.43	198.86	199.88	200.91	197.49	199.11	200.24	199.26	198.38	199.04	200	198.96	201.44	200.34	199.31	201.57	199.54
210.01	208.89	209.66	206.81	207.45	210.43	210.2	209.69	208.53	208.36	208.91	208.76	208.77	209.31	209.89	207.38	209.54	208.83	207.58	210.2	208.76	208.63	207.43	208.47	206.78	208.67	208.74	209.5	207.99	208.35	207.71	208.47	209.51	208.27	208.12	207.15	210.17	208.32	208.24	208.9	207.31	208.58	208.48	209.71	209.48	208.68	208.98	209.79	208.87	208.71
216.61	215.68	217.1	216.74	217.18	217.35	216.18	216.01	218.72	215.65	216.67	216.6	217	216.76	217.16	217.16	217.85	216.76	218.24	216.53	215	216.27	218.39	218.38	216.01	218.15	217.77	217.3	215.64	218.93	216.69	217.97	217.78	217.53	217.67	216.93	217.77	217.34	215.91	217.08	217.75	216.71	217.77	216.45	215.93	216.13	216.79	216.65	216.94	216.83
209.97	209.17	209.21	210.32	211.32	209.52	210.35	209.79	209.54	210.19	209.71	209.6	209.49	209.14	210.95	210.68	209.98	211.11	209.6	209.11	210.03	209.89	208.34	210.72	207.31	209.93	210.92	209.37	209.28	211.63	209.72	210.28	208.93	208.32	209.26	208.88	208.26	208.05	209.76	209.81	210.23	208.89	210.12	208.37	210.26	210.04	209	209.83	210.22	209.16
208.94	208.07	208.45	208.8	207.49	208.44	208.84	207.09	208.77	209.54	208.38	208.61	208.92	208.31	208.26	208.75	208.94	207.05	208.54	208.14	209.48	207.18	208.38	209.1	208.01	208.05	208.17	208.65	208.54	209.08	207.85	209.5	207.67	209.57	207.87	208.59	208.08	209.58	208.72	208.26	208.72	207.49	208.34	207.55	211.22	209.43	208.78	208.04	208.07	208.25
209.13	207.73	206.88	210.03	211.03	210.43	206.91	207.71	207.94	208.3	210	208.83	206.87	208.44	208.46	207.89	208.2	208.77	207	209.58	208.45	209.24	210.29	208.87	208.28	208.72	209.23	208.45	208.54	209.23	208.78	207.63	209.33	207.06	209.51	208.03	207.53	209.56	208.63	209.1	208.79	208.68	210.45	209.59	207.94	208.57	209.91	208.46	208.88	206.99
210.4	211.06	211.89	211.92	212.34	211.53	211.25	210.5	210.81	212.16	211.75	211.07	212.29	211.31	213	212.86	211.98	211.77	212.99	212.03	213.29	211.15	212.04	213.22	211.6	211.48	212.6	211.68	213.09	211.78	211.16	211.07	212.48	210.28	211.93	211.01	213.17	211.82	211.56	210.92	210.82	212.16	209.62	212.83	210.87	213.59	211.06	209.81	211.01	209.56
209.53	209.63	208.36	208.97	206.96	208.35	210.14	209.64	208.72	207.8	209.23	209.23	209.85	209.23	209.87	208.85	209.44	209.92	209.82	210.12	207.9	209.06	209.76	209.79	209.4	208.24	209.81	210.88	209.34	209.43	208.25	209.27	209.97	209.9	209.49	209.72	208.76	210	207.86	207.22	209.5	208.5	207.15	207.92	207.95	209	209.52	210.37	209.6	210.02
202.86	202.55	204.81	201.49	202.74	203.5	203.38	203.87	204.31	202.8	203.91	202.54	203.02	202.47	203.22	202.64	203.1	203.66	202.64	204.2	204.08	202.42	200.49	203.94	203.02	203.52	202.8	204.52	202.91	203.75	201.61	203.23	203.05	203.76	202.13	204.37	202.24	201.85	203.58	201.66	202.74	203.04	203.5	203.55	203.57	202.88	202.43	203.37	202.33	203.36
205.63	203.82	202.45	202.62	204.07	205.04	206.46	204.13	204.82	205	204.49	205.08	203.74	202.81	203.26	204.58	204.29	204.29	206.04	204.18	204.79	205.88	204.91	205.45	204.07	205.25	205.59	203.57	204.12	205.07	205.45	205.93	203.25	205.75	206.37	205.89	205.08	205.15	204.35	203.67	204.79	204.56	203.67	205.07	204.01	204.26	204.93	206.11	204.13	204.47
199.91	200.74	199.25	198.64	200.61	200.06	200.81	199.96	200.12	199.45	199.84	200.71	198.94	200.7	198.84	199	200.16	200.43	198.92	200.02	199.87	199.91	202.91	201.02	200.68	200.5	200	198.91	201.25	200.84	199.75	199.97	199.92	198.49	200.48	199.77	201	200.86	200.7	199.82	200.41	199.63	201.26	201.98	200.76	200.38	198.29	199.6	197.93	199.24
194.76	194.09	195.02	193.48	196.38	192.77	194.4	193.78	194.8	194.88	193.84	194.17	194.34	192.79	193.63	195.02	195.27	193.39	193.22	193.27	194.66	193.62	195.1	194.01	194.64	195.96	194.38	195.37	194	193.17	193.64	193.56	194.19	194	194.29	192.78	193.9	194.29	194.36	193.69	193.8	194.48	194.88	195.36	193.95	194.63	193.55	192.33	192.74	196.18
203.69	203.72	203.57	206.14	203.69	205.09	203.35	203.9	204.93	204.84	203.46	204.89	205.7	204.29	205.25	203.47	203.84	204.46	203.62	204.97	203.65	206.24	205.21	204.19	205.63	205.44	204.54	205.41	204.04	204.33	204.8	203.57	202.46	204.75	204.65	203.83	204.73	203.52	204.79	205.3	205.59	204.33	205.29	204	204.42	204.22	204.17	203.88	204.23	204.65
212.47	211.07	212.13	211.14	210.67	211.99	210.49	211.98	211.59	211.7	211.63	211.69	213.32	209.92	210.18	212.81	211.68	213.34	210.94	210.76	211.36	211.74	212.18	210.92	212.05	212.74	211.4	210.5	211.37	212.41	211.79	209.87	210.65	211.3	212.35	210.52	211.93	212.08	212.41	211.43	212.05	212.26	212.08	212.15	212.66	212.72	212	211.54	212.83	209.89
216.86	216.51	217.87	216.59	217.08	217.76	217.67	216.67	217.96	217.09	218.73	216.6	217.36	218.38	217.34	218.7	216.13	216.4	218.1	217.48	217.36	217.19	216.69	217.23	217.24	217.14	216.03	214.89	215.96	215.57	215.42	218.8	217.86	217.32	217.24	216.67	216.97	217.02	216.74	217.28	217.33	216.04	215.81	215.7	217.08	215.99	215.61	217.51	217.02	217.88
194.92	193.49	195.9	192.66	194.92	194.2	193.87	194.87	193.83	196.29	193.77	192.79	194.08	194.33	195.16	194.06	193.32	194.29	194.3	194.58	195.54	193.46	196.07	193.4	193.09	195.59	193.62	193.43	195.2	193.33	194.63	194.6	193.23	193.47	192.55	196.3	193.96	195.1	194.76	194.33	193.14	194.38	194.74	196.38	195.03	194.31	195.44	192.65	195.21	195.38
200.29	200.4	200.61	201.06	201.98	200.74	201.77	200.49	200.29	200.17	200.22	199.18	200.03	199.32	200.84	200.74	200.18	200.46	199.86	198.86	200.5	200.52	199.09	200.58	200.3	200.71	198.64	199.82	201.02	202.31	200.33	199.94	200.37	201.53	199.44	201.82	200.93	200.88	201.23	199.13	200.55	200.35	199.53	201.65	201.02	200.16	200.3	201.02	200.11	198.59
212.99	211.16	211.09	212.5	213.34	212.23	211.08	213.25	212.57	211.94	212.37	211.98	212.4	213.16	210.99	211.07	213.92	212.54	210.94	210.98	212.6	212.33	211.23	212.39	210.57	212.27	210.44	212.03	213.33	210.64	210.92	212.87	209.9	211.2	211.97	212.49	212.63	212.09	212.81	211.51	212.89	212.39	211.9	212.16	213.06	209.43	212.64	210.85	211.29	210.03
201.51	200.88	199.7	202.32	201.58	198.25	199.11	200.87	198.81	199.97	198.87	199.52	201.22	200.44	200.31	200.33	201.67	200.01	200.89	200.75	200.82	201.02	199.76	200.59	201.13	200.1	200.02	200.01	200.69	199.07	202.74	201.35	201.16	199.35	199.66	200.84	200.56	199.54	199.14	200.68	198.64	201.35	200.3	199.38	200.81	200.9	197.62	200.21	200.76	199.51
211.69	210.48	212	211.24	210.85	211.6	210.85	210.4	213.4	211.62	211.49	211.85	211.54	211.39	210.27	211.39	210.59	212.23	211.75	212.85	210.93	212.95	211.31	212.17	213.1	212.28	211.39	211.68	209.55	212.17	210.02	211.49	212.05	211.37	211.43	211.07	211.95	213.03	210.84	212.29	212.86	212.22	211.12	212.33	211.99	211.62	212.34	210.44	211.29	211.31
194.76	196.19	196.89	195.46	195.13	195.51	195.95	195.71	194.3	195.52	194.03	196.26	194.62	193.62	194.75	195.27	195.57	195.98	194.87	194.38	194.76	194.7	195.41	195.94	194.82	193.57	195.42	194.1	195.86	196.23	194.86	196.14	196.04	194.44	194.41	194.88	195.36	194.33	195.28	196.29	195.13	196.49	193.72	195.93	194.52	195.71	195.33	196.19	195.21	194.3
204.41	204.48	204.66	203.36	204.29	204.62	205.32	204.59	204.32	205.61	206.23	202.87	205.11	206.72	204.27	203.77	204.83	204.71	204.39	204.39	205.17	205.09	204.43	205.38	205	204.36	204.95	204.08	204.49	204.75	206.88	203.83	203.33	205.34	205.3	204.61	205.27	204.11	204.75	205.13	204.05	205.24	203.69	205.42	205.59	206.34	204.73	203.01	204.09	205.24
200.97	198.38	200	199.79	199.49	199.62	199.66	198.91	199.95	199.04	200.63	199.83	198.54	200.16	198.18	199.08	201.18	200.34	197.73	199.5	198.9	199.92	200.85	199.28	198.54	199.53	198.87	198.82	199.13	199.33	199.9	198.68	199.64	200.1	198.7	200	200.12	198.98	199.98	198.75	200.81	198.02	201.01	199.22	201.74	199.15	198.54	200.48	199.19	200.25
219.37	218.1	220	218.12	217.76	217.5	217.95	217.47	216.81	219.1	218.78	218.68	219.19	218.57	217.67	217.75	217.73	217.19	217.59	219.03	217.3	217.62	217.64	216.84	216.35	217.25	219.25	217.33	218.08	218.27	218.15	219.48	219.23	217.55	218.55	216.86	218.42	217.77	216.8	219.63	216.2	218.38	218.04	217.91	217.41	218.95	218.61	217.55	216.97	218.64
208.2	209.54	209.8	209.29	209.03	209.11	209.07	209.74	209.77	208.45	209.52	208.35	209.78	209.37	210.6	209.4	208.83	208.83	209.98	208.74	209.74	209.73	209.51	209.34	209.88	208.07	210.39	209.35	207.01	209.56	208.71	209.94	210.18	210.09	209.9	208.61	208.43	208.22	209.1	208.13	208.73	208.06	207.99	207.7	208.37	209.3	208.7	207.01	209.36	207.82
200.64	200.67	200.12	200.8	200.49	200.51	199.92	200.19	200.77	201.14	199.41	199.72	200.38	201.41	199.72	200.75	200.78	201.43	199.41	200.4	200.21	201.55	200.21	199.83	199.88	200.08	201.05	199.45	198.85	199.91	201.01	200.15	201.31	201.17	202.54	202.13	201.27	199.74	199.81	199.39	201.76	200.98	199.37	201.65	200.24	199.62	201.21	200.18	199.22	199.05
217.93	220.74	216.87	215.31	217.52	217.49	216.6	219.09	217.98	217.65	217.09	217.02	218.37	218.66	215.78	218.93	216.18	217.8	219.07	217.31	216.44	218.27	217.98	215.72	218.01	217.49	218.86	218.13	216.84	217.55	219.14	216.97	217.84	217.63	218.71	219.66	216.86	216.82	219.41	219.45	217.28	217.92	217.02	218.72	219.12	218.32	218.4	217.82	218.64	218.22
208.59	210.88	208.34	208.17	209.95	209.03	208.28	208.88	208.22	208.23	209.15	210.44	208.12	210.03	207.37	207.59	208.58	209.03	209.7	207.9	209.74	208.04	209.58	208.48	209.03	207.68	208.62	209.18	208.66	208.3	208.91	207.61	209.22	208.13	208.71	207.97	207.5	209.69	208.92	208.33	208.93	207.62	208.19	207.9	207.99	209.61	208.21	209.19	209.14	208.89
217.7	215.38	217.72	216.05	216.78	218.2	216.52	214.91	216.41	218.05	218.1	217.35	218.12	218.7	216.86	217.97	216.43	215.69	217.55	216.02	216.73	215.44	217.6	216.02	216.45	217.79	217.29	218.61	216.29	216.76	215.54	216.94	214.83	218.29	218.11	215.97	216.29	216.59	216.08	217.4	217.94	216.59	217.45	217.02	215.85	216.53	218.34	216.81	217.16	218.94
198.88	201.29	199.45	199.83	199.26	199.74	198.91	199.47	199.81	199.03	198.31	200.68	200.05	198.97	201.13	198.4	198.22	200.44	199.25	199.25	200.19	198.6	198.88	198.18	199.54	200.01	197.95	199.45	199.08	199.76	198.4	200.8	200.32	198.58	199.64	199.32	200.53	199.42	200.46	199.79	198.31	199.17	200.38	199.8	198.81	199.47	197.82	199.86	199.01	199.18
211.38	209.38	213.31	212.6	213.1	212.62	212.56	212.26	209.82	212.32	212.38	211.1	211	212.13	210.38	211.01	210.66	212.76	210.74	211.76	211.27	212.34	211.29	212.36	211.55	211.32	212.05	214.06	211.92	210.66	211.45	212.62	211.06	211.27	211.11	211.14	211.83	212.22	211.8	212.57	213.08	210.19	212.27	211.7	212.08	211.46	210.15	211.17	212.2	211.58
198.27	199.76	198.69	201.77	199.51	201.09	199.51	198.98	199.61	198.92	199.6	199.9	196.8	198.85	199.17	199.6	200.06	197.57	200.04	199.07	200.02	199.24	199.34	199.61	199.78	197.49	198.98	199.52	198.73	198.65	198.31	199.73	199.73	200.17	197.27	198.93	199.58	199.84	200.7	200.35	199.2	199.81	198.45	198.97	198.17	198.73	200.75	199.02	198.74	197.74
204.38	201.63	202.05	202.88	203.55	202.61	204	203.39	204.23	203.12	203.61	204.44	203.32	204.37	203.38	204.48	203.5	204.79	205.33	204.35	204.52	205.27	203.76	203.35	202.53	203.16	204.48	201.93	203.88	202.97	203.5	203.74	204	204.44	204.89	203.05	203.23	204.19	203.47	204.29	203.49	204.7	202.78	204.15	203.45	202.76	204.29	202.73	203.32	202.72
201.73	203.63	202.67	204.23	202	202.84	202.52	203.04	203.5	204.6	202.41	204.43	203.96	202.69	201.62	203.03	202.88	203.84	203.69	206.16	201.78	203.47	203.09	202.91	202.66	202.7	203.41	204.02	201.77	203.17	203.68	202.21	203.45	204.16	202.68	204.79	202.73	203.75	203.18	202.75	204.67	203.49	201.4	203.08	204.07	203.19	202.34	200.24	203.35	205.75
217.7	216.54	216.76	216.41	217.71	217.91	217.19	218.52	216	215.84	216.92	216.69	216.57	215.8	217.17	216.75	215.37	217.01	215.77	216.6	217.5	217.4	216.54	217.88	218.21	216.52	217.54	216.61	216.29	218.2	217.94	217.39	216.92	217.14	217.52	216.18	216.26	216.28	216.63	218.07	216.13	218.06	218.48	215.76	216.24	216.13	217.18	217.69	217.02	215.65
208.28	207.63	206.93	208.77	207.87	208.61	207.61	208.03	206.75	208.03	205.56	208.83	208.53	207.3	206.69	208.04	207.26	208.55	206.76	208.9	206.42	206.19	204.14	208.22	207.48	208.64	209.53	205.8	207.53	206.81	207.58	208.67	209.6	207.44	208.56	209.16	206.71	207.92	207.68	208.41	207.68	206.54	204.86	206.45	205.79	207.35	207.85	208.6	208.35	207.6
217.37	215.71	216.74	218.05	217.8	216.06	216.76	217.87	216.28	215.65	217.25	216.55	215.59	216.7	216.63	215.95	217.17	215.78	217.64	217.23	218.54	215.05	215.25	218.75	217.02	217.22	217.71	217.7	216.56	217.06	215.85	216.01	217.16	217.77	217.84	216.24	216.41	217.68	217.46	216.89	218.56	216.39	216.52	216.96	217.84	217.86	216.46	218.16	218.2	217.56
219.41	217.7	216.48	216.5	217.01	218.41	217.47	217.08	217.25	217.17	219.35	219.63	219.32	216.83	217.48	218.43	217.76	216.39	218.8	217.15	217	218.79	218.68	216.6	216.07	217.2	217.28	216.59	218.35	218.77	217.66	216.9	215.67	218.79	216.76	218.18	217.9	219.69	218.45	216.49	216.38	218.19	217.73	219.44	217.34	218.62	218.18	217.65	217.48	216.38
200.9	199.88	203.01	199.39	198.94	201.45	201.74	200.85	202.9	200.1	202.53	200.11	199.88	201.22	199.26	200.72	200.02	199.47	201.85	200.62	200.04	200.34	200.08	201.37	200.9	201.42	201.83	202.4	201.13	200.02	201.68	200.65	199.6	202.64	200.7	202.05	200.94	202.14	201.51	200.55	201.41	201.35	202.62	200.42	201.14	201.49	201.04	202.17	202.94	203.38
202.69	203.91	204.74	201.98	204.76	203.42	203.78	203.69	205.04	202.58	202.6	203.14	203.44	201.46	201.68	203.84	202.33	202.56	203.15	202.38	201.71	203.21	203.17	203	203.97	200.9	202.98	204.63	203.34	204.07	204.23	203.94	203.42	203.84	204.5	203.47	202.49	203.26	204.43	202.29	203.45	202.32	204.73	202.43	203.93	202.67	204.6	203.65	202.27	203.43
210.41	211.39	211.83	211.32	211.26	210.35	210.37	210.91	210.5	211.55	211.1	211.18	212.1	210.55	212.65	211.23	212.4	212.61	211.45	213.4	212.26	212.37	211.27	211.64	211.27	211.91	212.15	212.01	212.47	211.56	212.1	210.37	211.39	211.42	213.07	211.07	211.47	210.73	211.86	211.03	211.62	210.3	212.49	210.88	211.32	211.56	213.37	212.21	211.24	212.18
211.25	212.2	211.28	211.9	213.26	212.96	212.03	210.52	211.86	212.59	212.21	211.56	210.78	211.57	210.83	210.16	212.52	211.96	210.11	212.71	211.67	211.41	211.58	211.8	211.09	211.06	210.35	211.73	210.95	211.62	213.39	213.52	212.27	211.46	211.82	211.24	210	210.76	212.03	210.72	211.53	211.32	209.48	211.5	210.87	212.19	210.74	210.86	211.54	211.52
204.24	203.21	204.12	200.93	204.14	203.57	203.97	203.6	203.48	203.63	203.9	203.5	203.8	204.08	202.73	203.9	203.75	204.47	203.69	204.06	204.23	204.54	203.52	203.25	205.27	203.94	204.12	203.74	204.52	204.3	204.31	203.42	203.11	203.37	203.19	205.53	203.77	204.52	203.39	204.47	205.5	202.72	202.66	204.3	203.49	205.14	205.58	202.29	201.73	204.11
197.62	197.52	199.63	197.98	197.84	200.16	199.4	195.99	198.11	198.17	197.55	197.87	198.75	198.34	198.56	199.08	198.22	195.76	198.66	198.24	197.3	196.02	198.02	199.35	198.29	198.3	197.44	197.59	197.4	197.79	198.99	198.14	198.68	196.88	199.55	198.45	198.55	198.03	197.69	197.19	198.48	199.27	199.39	198.34	197.52	195.54	196.59	198.4	201.16	197.58
202.96	201.32	201.02	203.18	202.25	203.26	201.51	200.95	203.63	201.61	202.77	202.96	202.28	202.86	201.04	204.16	201.91	202.07	202.31	201.82	203.29	201.91	202.68	203.71	201.06	201.73	201.7	202.64	203.77	201.74	200.59	202.38	202.47	201.64	203.9	202.81	201.96	201.94	202.79	200.13	201.88	203.93	203.42	202.76	201.6	200.7	203.17	202.66	202.93	202.58
197.52	197.11	197.71	198.41	198.16	197.14	196.37	198.42	198.43	198.75	197.97	197.81	197.15	197.62	198.11	196.26	197.99	198.75	197.69	198.3	197.74	198.17	198.89	196.89	197.98	198.33	197.69	196.06	197.4	197.34	198.36	197.57	197.2	198.4	197.08	198.55	196.12	197.76	197.06	198.15	198.13	197.42	197.64	197.25	198.62	196.37	198.88	198.98	198.63	198.64
208.36	209.14	208.46	208.4	207.89	209.94	207.82	207.47	208.92	208.57	208.59	209.06	209.63	208.27	209.37	208.28	208.54	209.73	207.75	207.84	207.99	207.59	209.61	207.81	208.36	208.82	207.78	209.3	208.06	208.36	209.22	210.67	208.95	209.28	209.53	208.1	208.79	209.16	209.37	208.19	209.5	207.91	209.29	207.72	207.28	209.4	210.42	209.29	207.15	208.01
212.98	213.43	210.54	212.14	211.87	211.78	210.53	211.15	212.84	212.76	213.02	211.88	211.28	210.61	211.04	212.13	212.09	211.23	212.75	213.08	212.47	211.43	211.75	211.09	211.84	212.88	210.22	213.57	213.03	211.01	211.01	210.94	210.78	212.63	211.29	212	212.41	211.95	210.69	212.3	212.45	211.76	211.27	211.18	212.3	211.08	212.95	211.51	212.08	211.59
207.52	208.19	206.34	207.67	206.86	208.26	207.3	208.19	207.9	208.99	207.08	207.72	207.24	207.73	208.02	208.82	206.75	207.53	207.67	207.97	207.82	206.86	206.74	207.83	209.35	206	207.05	206.49	208.73	206.58	206.82	207.98	207.24	207.47	208.67	208.49	209.25	207.4	207.73	209.41	205.7	207.31	208.31	206.55	208.22	207.94	206.11	208.04	208.49	208.42
204.35	205.92	204.77	203.43	204.8	204.32	206.81	203.99	205.18	202.57	203.51	204.32	204.56	205.02	204.43	205.76	205.84	206.77	205.77	204.47	204.35	203.69	204.33	202.75	206.89	203.76	205.82	205.92	204.6	205.71	204.76	205.34	204.72	204.37	204.39	204.91	204.94	202.84	205.16	205.91	204.82	205.55	205.23	204.29	203.56	205.05	203.33	206.31	204.95	205.46
216.98	217.2	216.88	216.99	219.63	218.55	215.31	217.15	217.56	216.97	216.93	216.58	215.59	217.81	216.23	216.95	217.54	217.44	216.48	216.74	215.74	217.23	216.4	216.15	216.69	217.26	217.3	218.44	216.16	217.35	217.02	216.17	217.67	215.52	216.89	216.78	218.99	219.61	217.41	217.41	216.78	217.55	218.4	217.36	217.94	216.29	218.31	218.41	217.04	217
205.29	207.25	207.97	205.5	206.42	205.18	207.1	206.67	205.91	206.98	206.87	206.07	207.88	206.8	205.7	206.89	206.37	207.51	203.37	206.06	207.25	206.08	208.12	207.32	205.35	204.97	205.78	207.94	207.05	205.73	204.19	207.56	205.34	206.35	204.79	204.82	206.17	205.63	205.53	205.05	205.92	206.74	205.79	205.85	206.09	207.78	206.21	206.89	206.9	205.67
203.64	204.51	203.93	204.92	204.28	202.97	204.47	203.56	203.79	204.65	206.12	205.4	204.35	204.59	204.92	205.37	206.65	206.73	204.82	205.91	204.46	204.57	204.46	204.59	203.39	203.46	204.53	205.12	203.72	206.26	204.47	204.63	203.16	206.15	204	203.05	205.01	205.61	205.39	204.44	203.35	206.58	205.32	204.96	205.62	204.7	204.2	204.48	204.6	205.47
201.03	200.52	200.62	200.55	201.38	200.21	200.34	200.77	201.26	201.02	200.67	200.9	200.28	199.86	203.53	200.21	200.49	201.28	199.96	200.85	201.52	200.57	199.97	200.4	199.38	199.03	202.1	201.59	199.89	199.87	201.26	201.31	200.84	201.09	200.21	200.6	201.72	199.1	201.09	199.82	200.67	199.51	201.05	201.12	199.35	201.46	200.95	201.39	201.62	200.19
203.59	202.6	201.57	203.67	202.46	202.63	203.33	202.13	204.17	201.99	203.44	201.69	201.07	201.19	202.69	202.11	201.3	201.74	201.36	200.84	202.94	202.94	203.16	202.47	202.9	203.47	202.15	202.51	201.58	202.88	201.78	202.6	203.57	202.4	203.08	203.71	202.73	202.75	202.73	202.3	204.26	203.59	202	202.81	202.34	202.67	202.27	202.58	203.46	202.7
212.56	212.96	210.5	211.9	211.14	211.65	211.55	210.4	212.22	211.15	213.57	211.68	211.25	209.47	212.84	211.02	211.69	212.19	210.9	211.75	212.61	211.72	210.91	213.05	212.07	210.78	211.81	211.38	210.77	212.33	211.55	211.35	212.51	212.03	210.97	211.38	211.59	210.03	211.61	211.23	210.59	212.23	212.36	213.47	212.49	210.48	211.9	212.33	211.85	210.19
208.92	207.26	207.28	209.48	206.17	207.51	207.77	208.97	208.99	206.33	207.47	207.41	206.14	205.26	207.48	208.74	207.8	207.29	209.04	207.95	208.48	208.01	207.99	208.44	206.54	209.72	206.24	208.1	206.83	207.65	207.98	207.16	208.3	205.33	208.81	208.49	206.23	208.4	206.98	209.51	207.19	208.98	207.67	208.3	205.12	209	207.76	206.75	206.68	207.99
210.1	209.33	209.42	209.39	210.5	208.77	210.42	209.99	209.18	209.89	210.21	209.17	210.61	211.06	209.04	208.52	208.72	209.47	210.22	209.26	209.8	210.15	210.15	209.01	209.66	208.14	209.96	208.86	209.31	207.46	208.42	210.1	209.01	209.11	209.23	210.08	209.48	210.98	209.61	210.64	208.35	210.61	209.87	209.07	209.65	210.69	210.06	211.58	208.41	211.45
203.6	203.71	202.08	204.18	202.15	203.16	205.75	203.43	204.2	204.95	202.98	203.97	202.8	204.14	202.79	204.43	201.75	204.92	202.58	202.99	201.07	202.57	203.44	204.77	202.53	203.46	202.3	203.04	202.76	202.22	202.24	204.15	204	203.18	202.71	204.84	203.47	205.46	203.44	203.89	202.33	202.53	204.14	204.25	202.43	205.09	204.66	203.65	205.43	203.15
208.45	209.32	208.35	209.36	208.26	206.61	208.67	209.9	207.9	208.31	206.77	208.55	209.12	208.54	207.96	208.73	208.54	208.9	207.92	208.84	208.51	207.5	207.84	208.03	209.51	207.27	209.14	209.38	208.48	209.9	209.27	208.26	209.02	207.58	208.18	208.45	209.07	210.96	207.13	209.13	208.55	209.14	209.49	207.55	209.72	207.65	210.52	208.11	208.92	209.58
206.72	206.34	206.72	204.63	205.53	205.44	205.42	206.51	207.36	205.05	204.77	207.68	206.93	204.86	205.03	205.54	205.28	205.94	205.05	206.53	205.89	205.98	204.11	205.62	205.48	205.63	205.18	205.79	206.43	205.22	206.05	205.62	205.89	204.07	205.75	205.32	204.55	205.27	204.51	204.28	203.78	205.26	207.73	205.9	204.99	207.82	203.51	205.63	205.45	203.7
217.78	218.9	216.35	217.74	217.36	219.42	219.8	218.63	218.21	218.28	216.63	217.31	217.01	217.48	218.21	217.33	217.88	219.73	217.79	217.06	217.21	217.22	217.34	218.32	219.42	217.51	218.81	217.98	218.44	217.5	217.17	217.66	218.41	217.05	218.53	215.83	219.95	218.74	217.95	217.96	218.29	217.34	217.6	217.94	216.86	217.58	218.58	217.06	216.3	216.16
204.75	204.38	204.76	206.05	204.1	206.66	204.47	203.75	204.66	202.23	204.73	204.63	204.4	203.78	204.07	204.53	203.31	204.03	205.34	204.22	204.93	204.26	204.76	203.38	204.06	203.69	204.23	205.47	205.29	202.33	205.11	204.19	206.25	202.1	205.46	205.96	204.89	204.45	205.89	203.58	204.34	205.13	202.93	203.31	204.45	205.69	206.75	204.15	205.25	204.83
215.54	217.74	217.43	216.11	216.99	216.16	218.15	217.73	216.46	217.17	216.34	216.85	216.88	216.41	215.82	215.98	217.55	216.8	217.83	217.86	216.43	217.2	217.24	216.79	216.14	217.25	216.25	216.96	215.25	216.82	217.15	218.15	216.28	216.59	215.71	216.15	217.71	217.45	217.5	217.55	218.48	216.38	217.88	217.09	216.33	217.89	217.78	216.7	217.93	216.93
210.93	212.7	209.83	212.16	210.96	211.15	210.74	211	212.04	211.43	210.4	211.81	209.79	212.51	212.69	211.85	209.99	212.54	212.21	212.29	211.13	212.35	211.03	212.48	210.69	210.37	212.53	210.43	211.38	213.59	211.2	211.99	211.28	210.92	211.76	211.12	212.06	212.48	211.22	211.02	211.97	211.97	211.43	211.31	212.11	210.02	210.93	212.61	212.4	212.11
211.36	213.61	212.04	212.28	212.76	211.96	212.98	212.91	213.4	211.5	214.62	212.44	212.76	213.45	212.96	212.12	212.94	213.82	211.95	210.34	213.08	211.69	213.39	212.09	211.19	213.3	212.67	212.38	211.89	213.27	212.73	212.62	212.61	212.66	212.14	212.47	211.51	211.42	211.59	212.34	212.19	211.45	213.37	214	212.17	211.95	212.98	214.09	212.16	212.03
208.63	208.6	209.85	207.93	206.8	207.8	208.08	207.79	208.74	207.63	208.71	208.61	208.24	209.94	209.84	207.79	209.22	207.77	207.66	207.98	209.3	209.83	207.89	208.75	208.54	208.88	208	207.74	208.34	208.63	207.6	207.36	208.55	208.66	208.98	208.35	208.89	207.48	209.38	209.09	209.1	208.58	209.02	208.75	207.43	209.87	207.7	209.13	207.93	208.34
204.74	204.46	204.14	204.3	204.59	204.06	203.49	203.97	204.07	204.38	203.81	203.59	204.9	203.82	202.91	205.89	204.47	204.8	202.02	204.99	205.29	206.43	205.46	205.33	204.12	203.91	205.2	204.67	204.76	203.36	206.68	204.31	203.58	205.02	205.63	205.34	204.47	205.04	205.08	204.32	203.82	204.69	205.31	204.72	204.79	203.55	204.71	206.46	204.25	202.8
209.63	210.64	210.91	210.35	211.29	208.76	208.04	209.23	210.5	209.14	209.11	209.16	208.74	210.04	208.98	207.57	210.14	210.81	208.42	209.3	208.46	211.28	208.07	208.68	209.86	208.61	207.79	208.86	209.22	210.05	209.42	208.04	208.46	209.86	209.59	209.21	208.37	210.21	209.56	209.73	210.59	209.06	209.33	210.64	209.86	208.89	208.1	210.08	209.98	210.16
209.03	207.42	206.94	206.72	206.52	208.9	208.09	207.81	208.12	207.05	207.23	207.71	207.73	206.92	206.45	207.97	207.06	207.26	206.55	207.93	209.05	206.42	206.63	207.6	208.05	207.31	207.95	206.82	206.51	207.64	208.83	207.86	207.18	208.5	205.48	207.28	207.26	208.35	207.71	206.05	207.36	208.43	210.66	209.48	207.54	206.42	206.87	206.75	207.46	208.54
207.58	208.3	207.69	207.69	207.88	208.89	207.97	205.83	208.01	209.12	207	208.09	206.76	207.02	205.47	207.33	207.95	208.16	207.51	206.31	207.47	208.09	206.73	208.28	206.81	208.31	207.87	208.49	207.55	207.68	207.06	206.84	208.41	207.72	208.45	207.99	206.75	207.56	209.16	206.31	208.24	207.63	205.38	207.83	205.17	206.59	207.17	208.05	207.24	207.83
216.65	218.78	217.07	216.24	216.56	217.46	215.53	216.03	215.68	217.38	215.6	217.37	217.79	219.04	219.06	217.49	216.86	217.31	217.62	217.19	218.57	217.51	217.23	217.46	218.01	216.88	215.77	216.83	215.29	215.55	217.16	217.41	217.53	217.28	217.07	216.9	217.27	217.4	217.44	217.72	215.35	218.68	217.2	217.7	216.9	216.23	216.28	217.3	217.77	217.35
203.46	204.23	203.34	202.12	204.41	204.84	205.15	204.78	203.77	204.6	203.13	203.19	205	204.11	203.43	202.37	202.42	203.68	203.65	205.4	204.45	203.7	202.15	202.52	203.1	202.06	203.83	202.75	203.46	203.66	204.44	204.39	203.82	204.74	204.2	203.53	204.47	202.27	203.3	203.49	201.5	202.83	202.8	204.26	203.29	202.9	205.98	203.32	202.63	204.5
207.86	207.21	209.42	207.95	208.04	206.66	207.57	207.36	208.32	207.61	208.75	209.06	207.15	209	208.32	207.65	206.28	207.78	205.17	207.37	207.09	207.47	208.36	206.99	208.39	209.38	208.05	207.64	208.1	208.02	206.37	208.24	207.43	207.31	207.89	208.15	207.86	209.19	208.59	208.11	207.06	207.01	207.15	207.21	206.92	207.17	206.06	207.38	208.18	208.06
209.17	207.5	208.82	208.38	208.08	207.44	208.14	210.01	209.27	208.63	209.53	210.31	208.91	206.72	209.64	209.86	207.52	207.38	208.8	208.58	209.61	209.1	209.24	209.23	207.06	208.38	207.58	210.25	210.1	208.63	208.53	208.88	209.45	207.58	206.85	208.28	207.73	209.13	208.27	208.81	210.58	210.21	207.74	209.01	208.36	209.22	208.96	208.77	210.08	209.72
202.16	203.53	202.27	201.35	202.84	201.1	202.39	203.98	202.16	202.67	203.49	203.78	204.87	201.93	203.86	203.64	203.12	202.14	203.99	202.54	202.35	202.03	202.4	203.22	204.26	201.27	201.92	201.73	203.3	203.94	202.53	201.44	202.48	201.41	201.79	203.8	203.47	203.04	202.65	202.92	200.97	204.46	202.84	201.77	202.93	203.4	200.5	203.88	200.72	201.4
202.05	200.62	200.66	202.37	201.81	202.51	202.1	203.64	202.61	202.66	202.1	201.31	204.18	202.15	202.08	201.74	201.59	202.02	203.2	202.04	202.26	202.59	201.03	203.73	201.23	203.28	201.17	202.04	202.72	201.96	202.66	202.03	201.77	201.58	201.95	203.58	201.97	200.51	203.49	203.35	203.37	203.35	202.34	201.4	202.24	202.78	201.81	201.33	202.07	201.19
205.07	204.33	205.03	203.99	204.23	205.34	204.04	204.42	205.2	205.29	202.23	205.23	204.74	205.71	204.48	204.52	203.9	204.54	205.06	204.64	203.66	207.46	203.86	203.56	205.94	206.56	204.09	204	204.2	204.8	202.75	204.9	204.28	204.75	205.59	204.34	204.98	203.02	205.82	205.43	204.43	204.54	203.33	204.95	204.6	203.88	204.66	204.09	204.99	205.62
213.95	213.04	212.73	214.09	212.28	212.68	213.44	214.32	213.65	213.99	211.15	213.34	213.77	213.69	213.12	212.47	213.56	212.9	213.1	213.65	212.57	214.88	213.09	213.64	214.51	213.54	213.88	212.44	215.03	213.06	214.62	213.32	212.36	212.43	213.09	212.45	212.38	213.24	211.86	213.31	214.68	211.49	212.51	213.97	211.65	213.41	212.82	214.73	213.95	212.27
208.7	207.76	208.81	208.14	209.08	207.01	208.04	208.62	207.44	207.96	209.88	209.12	207.11	209.4	208.18	208.23	208.54	209.66	208.88	208.52	209.69	209.26	208.91	208.91	210.39	209.86	208.32	208.66	208.17	207.69	208.47	208.83	207.87	208.13	208.56	207.5	209.23	208.4	207.86	208.44	209.17	206.73	208.08	207.81	209.61	208.16	209.58	208.57	210.88	208.59
194.04	194.71	193.25	194.4	194.93	195.53	193.53	192.88	195.16	194.1	193.69	192.98	195.8	196.27	195.05	194.66	193.5	194.89	194.71	194.5	193.92	193.63	194.91	192.67	193.04	195.36	194.95	193.26	194.43	193.47	193.29	194.22	194.07	193.85	195.5	192.85	194.76	194.91	194.82	194.55	195.82	194.41	193.94	194.29	192.98	194.9	195.13	193.5	195.18	194.49
209.93	212.04	212.37	211.99	212.18	211.91	212.4	211.22	209.46	212.16	210.6	211.16	212.55	211.03	211.08	211.36	213	211.29	212.01	213.34	212.45	211.41	211.4	211.36	211.99	212.51	212.59	211.27	213.85	211.59	211.38	212.27	212.36	212.26	211.76	211.04	209.83	211.69	210.9	212.11	212.9	211.76	212.13	211.09	212.52	213.06	210.19	211.73	212.46	211.45
209.71	209.44	210.13	208.73	207.7	209.75	208.31	208.37	207.33	209.19	208.01	208.89	210.89	207.05	207.6	208.97	209.27	207.83	207.57	208.79	208.4	207.01	208.96	209.35	209.85	210.12	208.27	208.31	207.84	209.24	208.63	208.49	210.17	209.06	209.05	209.71	209.74	209.61	209.67	208.55	210.72	208.59	209.88	209.19	208.98	208.2	209.31	208.95	208.16	208.03
200.05	200.88	200	200.33	199.13	201.09	200.12	199.89	200.09	200.73	198.96	199.19	203.83	199.73	200.04	202.4	199.96	200.28	199.2	201.27	200.29	199.96	199.41	200.29	199.89	199.74	202.38	201.16	200.14	199.81	199.67	198.76	201.01	198.79	199.62	200.19	201.62	200.23	199.81	202.03	200.81	200.53	200.91	200.82	201.9	199.88	200.22	199.82	199.28	200.59
216.25	216.86	218.3	215.87	215.92	216.68	214.1	216.52	218.39	216.17	216.03	216.37	216.49	216.71	217.74	215.55	217.95	217.94	214.91	217.81	216.93	218.72	217.93	217.7	217.75	217.49	217.27	217.06	216.32	214.94	216.76	218.32	217.54	216.92	215.42	217.46	217.45	216.48	217.48	217.59	215.12	217.32	218.08	217.91	218.69	216.63	216.7	217.19	216.29	216.63
203.89	202.03	203.53	203.66	203.15	204.15	204.12	204.49	203.69	204.37	204.12	203.54	203.56	203.89	204.63	202.83	203.19	203.62	202.18	205.73	202.64	202.93	204.2	204.35	203.11	202.57	201.94	202.8	202.48	204.72	202.48	203.71	203.6	202.99	205.4	202.38	204.01	202.84	201.83	203.74	204.09	202.29	204.13	204.48	203.51	202.13	202.27	202.32	205.25	204.92
197.98	199.15	197.47	198.22	198.27	198.57	199.51	197.97	197.72	198.96	198.29	198.87	198.53	198.19	198.33	197.88	197.18	197.28	197.83	198.56	197.46	198.1	197.8	196.51	196.42	198.27	198.09	199.93	199.02	197.37	199.01	199.16	197.7	198.96	198.62	199.01	196.56	197.81	198.22	199.42	198.95	199.25	198.74	199.68	197.59	196.68	199.27	199.35	197.78	197.55
217.45	216.57	218.15	216.99	216.85	216.41	218.15	215.19	216.52	214.69	218.53	215.49	216.58	217.03	217.5	215.92	217.95	215.85	215.69	217.74	215.48	217.9	217.95	218.07	216.35	217.66	217.04	215.27	218.55	216.67	217.25	216.71	217.49	217.16	218.43	217.24	216.17	216.63	216.54	217.28	218.14	215.53	217.47	217.66	217.31	216.65	218.16	217.12	214.91	216.42
199.53	199.46	199.97	198.56	199.65	200.08	199.82	199.33	199.47	199.28	199.47	199.65	198.89	199.42	197.92	200.89	199.73	199.05	200.48	201.17	198.22	199.23	200.3	199.8	199.25	199.48	199.33	199.08	198.59	199.3	198.99	201.26	199.95	198.32	199.41	198.5	198.55	199.6	199.96	199.27	200.01	200.91	199.14	200.19	200.1	199.42	198.88	199.97	197.99	199.45
211.29	214.2	211.97	210.61	211.08	212	210.94	210.39	212.3	212.85	212.55	210.43	212.06	211.97	213.1	214.23	211.13	210.99	211.99	212.3	212.83	211.97	210.28	211.52	212.27	211.76	212.49	212.09	212.65	213.07	210.74	212.93	210.21	211.93	211.94	212.94	212.45	212.11	211.35	211.44	211.65	210.39	210.78	212.1	211.87	210.95	210.55	211.45	211.74	210.3
209.53	207.58	210.22	210.73	208.53	210.82	210.2	207.29	208.46	209.25	209.02	208.1	208.09	209.18	208.35	207.45	210.22	208.85	209.3	211.31	208.47	208.95	208.3	208	208.68	209.76	207.63	208.53	208.02	208.8	209.38	208.48	207.8	209.71	207.98	207.52	208.22	208.82	209.32	209.93	207.08	207.87	208.1	209.34	208.22	208.98	207.97	208.45	209.87	206.59
200.37	201.44	201.05	199.25	200.07	200.79	201.62	200.05	201.56	199.46	202.2	201.32	201.94	202.32	201.72	199.77	201.21	201.59	201.27	201.96	201.85	200.2	202.3	203	199.36	200.87	200.79	200.51	200.33	203.42	201.07	202.9	201.59	202.22	202.1	199.08	200.98	200.98	201.15	202.7	201.92	200.52	200.69	201.81	201.62	201.48	201.27	202.4	201.6	201.91
203.79	202.69	202.33	202.39	200.37	203.47	201.85	203.52	203.72	202.21	201.57	202.36	202.08	203.7	202.68	203.72	202.99	204.06	203.21	202.14	204	203.13	203.07	200.79	202.31	205.45	200.87	202.38	201.47	202.66	202.52	202.43	203.14	201.1	202.63	203.04	201.27	202.87	203.16	201.7	202.29	203.86	201.87	202.06	203.06	201.34	203.35	203.45	203.27	201.66
195.42	196.57	195.45	195.73	196.18	195.16	197.17	196.65	195.32	195.86	195.39	194.65	194.54	195.52	195.23	193.64	194.67	195.89	195.59	196.63	193.62	194.77	196.5	194.36	194.83	197.04	195.94	194.8	194.51	193.24	195.54	196.42	195.96	195.67	196.32	194.45	195.46	193.31	196.21	194.78	195.2	194.42	194.16	195.43	196.06	195.46	195.04	194.59	196.43	197.61
197.53	198.43	198.3	199.51	198.93	199.76	198.88	199.98	198.92	199.53	197.56	198.96	197.71	198.64	197.66	198.1	197.62	198.05	199.54	199.45	198.28	198.87	197.79	197.44	199.39	198.31	197.72	198.58	198.52	196.99	199.55	197.13	198.29	198.98	199.58	199.75	198.58	199.57	196.9	197.58	198.81	197.55	197.92	199.11	199.49	198.84	199.73	198.4	198.64	197.32
207.95	207.86	209.39	209.38	208.81	209.16	208.25	208.5	208.21	210.71	208.73	209.44	207.59	210.83	207.49	207.34	209.22	209.97	206.46	208.87	207.97	207.51	208.4	207.89	208.3	209.54	208.38	207.66	208.63	207.02	208.64	207.98	209.1	209.9	209.68	207.82	208.68	208.05	209.05	209.18	207.58	210.2	208.46	209.86	207.97	208.26	207.73	208.39	207.94	206.41
206.98	204.96	205.89	206.23	208.08	206.06	206.14	207.6	206.09	206.88	205.89	206.69	207.51	205.5	205.42	205.24	207.65	205.38	208.06	205.54	206.57	205.82	206.29	206.23	206.89	206.32	206.69	205.91	205.79	207.42	206.15	206.47	207.28	208.07	204.26	207.55	206.54	205.65	206.42	206.6	207.5	205.86	206.73	207.68	207.45	205.41	206.01	205.39	206.31	205.12
203.19	203.28	204.86	204.75	205.85	203.12	204.53	204.87	204.11	203.07	203.26	204.63	204.26	204.05	205.17	203.46	204.45	204.27	205.08	202.6	201.94	202.24	204.4	204.89	203.36	204.14	205.45	203.87	205.19	203.5	203.94	204.08	203.62	203.09	205.57	203.42	205.25	204.16	203.7	203.62	204.15	203.6	202.91	203.88	204.85	202.61	204.07	203.59	202.66	205.42
194.94	194.26	194.91	195.52	195.96	196.35	195.22	195.37	194.94	196.92	195.59	196.28	193.44	194.92	195.54	194.19	194.7	195.85	195.26	194.71	194.68	193.84	196.07	194.12	195.39	195.55	196.06	192.78	196.44	196.32	195.95	193.54	194	195.3	195.08	196.57	196.03	196.61	196.68	193.45	195.55	195.62	193.18	194.09	193.95	195.32	193.3	196.61	194.9	195.63
211.99	211.86	211.8	212.77	212.05	211.29	210.76	211.83	211.31	210.77	212.63	211.94	212.2	211.03	211.78	213.32	210.93	210.57	209.58	212.18	212	212.01	212.62	213.52	209.6	210.08	211.14	210.33	212.42	211.3	214.25	213.06	210.33	211.19	210.61	210.97	211.83	212.47	214.12	210.29	211.42	211.04	210.7	211.37	210.07	209.55	211.55	210.99	210.6	211.94
213.9	212.93	209.96	212.6	211.66	211.82	211.38	211.61	211.94	211.62	211.29	210.78	212.75	210.46	212.96	210.78	213.4	211.7	212.7	212.86	211.35	211.49	214.49	212.17	212.65	211.39	210.8	211.81	212.32	210.63	211.52	212.19	210.7	211.54	213.28	211.12	212.2	212.32	212.29	211.35	210.77	211.94	210.35	211.15	213.38	212.3	211.29	212.88	210.83	212.14
202.91	201.87	205	203.88	202.58	203.42	202.81	203.83	202.95	203.99	203.23	204.32	204	203.95	202.6	203.5	202.91	204.77	203.53	202.6	203.3	202.87	202.34	203.3	203.5	204.45	204.49	203.99	203.07	204.28	203.99	203.99	203.76	203.7	204.27	203.25	203.19	204.52	203.02	203.82	204.49	203.84	202.25	202.94	203.5	203.05	203.15	203.99	202.66	204.43
216.69	216.78	215.56	216.63	215.63	216.38	216.52	217.41	217.25	215.89	215.92	215.51	216.72	215.96	217.92	217.29	217.28	216.07	217.3	216.78	216.36	217.48	217.1	217.34	216.1	216.6	216.81	215.84	216.87	218.14	218.43	217.55	216.58	217.85	217.65	216.24	217.84	216.72	219.41	217.04	218.98	216.58	216.73	215.85	217.43	216.55	216.66	217.3	216.65	216.52
203.4	204.45	203.68	204.52	203.66	203.04	203.65	204.36	204.48	203.7	203.26	202.65	202.22	201.76	204.59	204.08	204.17	205.47	203.58	203.26	202.66	203.62	204.24	204.86	203.16	202.23	202.23	203.97	204.08	201.83	202.98	202.25	201.64	202.98	201.99	202.38	201.96	202.07	203.49	203.29	203	201.49	203.88	204.12	203.29	204.18	202.77	204.5	204.12	202.86
204.72	204.08	204.32	202.85	201.34	203.96	203.9	204.28	204.38	203.87	203.52	202.67	204.09	202.82	205.67	202.15	205.25	203.59	203.01	205.83	203.81	203.61	204.4	203.22	203.11	204.29	203.43	203.66	205.25	203.29	202.99	204.67	203.02	203.21	204.85	204.12	201.76	204.31	204.03	203.29	202.55	204.06	204.37	201.86	203.3	203.5	204.34	204.16	203.45	202.71
202.96	202.1	202.15	200.04	201.91	201.89	203.29	203.75	201.26	202.63	203.26	200.87	201.14	203.77	201.86	202.9	204.17	201.48	202.39	201.24	202.02	201.58	202.26	202.34	202.95	204.14	203.95	202.36	202.79	201.88	204.42	202.72	200.09	201.47	202.77	202.01	201.74	201.47	202.81	202.18	203.79	202.35	201.1	203.25	203.84	201.45	202.87	203.03	201.87	200.38
210.37	211.03	209.74	209.92	208.22	209.39	209.69	211.42	208.09	210.14	209.1	208.39	209.04	207.79	210.01	209.97	210.35	209.33	207.03	209.72	207.98	209.77	208.31	209.33	211.29	209.15	209.77	210.22	209.95	208.41	209.8	209.01	208.5	210.29	208.49	208.33	209.49	209.38	209.18	209.97	210.15	210.93	210.88	208.77	210.76	210.48	209.94	208.88	208.67	209.37
209.04	206.12	207.51	208.5	207	210.43	208.3	208.91	207.52	207.8	207.94	207.56	209.67	208.1	208.73	207.31	206.64	208.93	208.26	208.88	208.4	209.13	208.85	208	208.43	207.12	209.08	207.94	207.83	207.59	207.96	207.96	209.26	209.56	208.09	210.06	207.9	209.19	207.78	207.69	209.06	208	208.85	207.48	207.92	208.07	208.62	210.47	208.28	207.95
208.38	208.45	206.97	207.49	208.79	208.99	207.39	209.24	208.07	207.11	209.87	208.84	208.88	208.96	209.8	206.86	209.94	209.14	209.81	208.68	207.46	208.65	209.72	208.72	209.43	207.59	207.75	208.8	207.58	207.76	209.67	209.3	207.52	208.65	209.22	206.19	207.87	208.12	208.36	208.29	208.8	209.19	208.14	209.14	209.29	208.54	208.07	208.12	209.24	207.95
206.15	206.53	206.03	204.76	206.9	205.17	206.54	207.79	208.2	207.65	205.54	206.33	204.83	206.35	206.69	206.23	206.58	206.44	205.7	206.97	206.9	206.83	205.34	206.38	205.06	208.31	206.07	207.38	206.42	206.72	206.24	205.26	205.84	205.57	206.49	208.25	207.02	205.68	206.01	207.06	206.87	209.85	205.25	206.44	206.4	205.5	204.99	205.54	206.73	207.37
213.1	210.6	212.96	211.22	211.67	212.25	212.79	210.86	211.85	211.7	210.29	211.2	210.78	211.86	211.14	210.88	210.77	212.03	213.17	211.72	211.07	209.89	211.35	211.1	212.94	210.78	210.87	212.32	212.35	212.85	210.4	210.16	210.5	212	212.91	210.12	210.49	210.58	210.87	211.15	212.86	212.67	212.82	211.07	212.48	211.95	211.87	212.28	212.62	211.29
209.09	207.8	209.71	210.25	211.05	209.25	208.75	210.17	210.63	209.5	208.98	208.25	210.05	209.01	211.26	211.83	209.14	210.26	210.25	209.64	207.91	208.6	208.04	210.37	211.56	209.61	210.38	209.99	208.83	209.81	209.04	209.34	209.13	207.78	211.07	210.69	210.43	210.59	209.36	208.1	209.93	209.54	209.03	210.18	210.6	211.19	209.22	210.53	210.75	209.97
201.96	201.81	201.95	200.22	202.73	201.38	201.35	199.78	200.49	201.92	201.06	202.2	201.25	202.13	201.02	199.61	200.01	201.8	201.91	203.14	200.85	202.32	201.12	200.46	200.31	201.2	200.03	202.15	200.9	201.76	201.3	199.28	201.6	201.91	202.05	201.63	200.71	201.3	200.77	202.16	201.52	200.65	201.47	201.62	199.68	201.09	202.31	199.41	200.7	202.61
212.5	212.96	212.5	213.77	212.89	211.82	212.11	211.37	212.33	212.4	212.03	213.41	212.44	211.7	212.25	211.94	213.74	213.1	213.7	212.2	212.74	212.76	211.74	212.83	212.59	211.86	213.06	212.53	212.21	210.13	213.61	211.38	212.19	212.38	212.84	213.67	213.61	213.22	214.43	211.96	211.56	212.52	215.22	211.23	211.5	212.24	212.55	213.67	213.17	212.32
217.86	218.23	216.64	218.36	216.17	217.53	216.64	216.87	218.26	215.79	217.19	217.18	216.64	216.09	217.63	217.95	216.04	216.08	217.39	216.44	217.07	216.76	217.01	216.55	217.99	217.91	216.74	216.24	217.19	217.31	216.49	216.69	216.3	217	217.5	215.87	216.81	216.79	217.55	218.55	216.9	217.81	216.3	216.72	217.84	216.73	215.62	216.59	218.7	215.02
204.7	206.02	204.5	205.42	204.81	203.36	203.75	203.46	205.06	204.78	204.09	204.48	205.18	204.53	205	204.21	204.8	204.51	203.87	204.86	204.61	203.74	204.48	203.59	204.13	203.15	204.56	204.32	203.9	204.11	204.79	203.99	204.18	202.82	205.14	205.62	204.87	204.11	205.64	205.53	204.61	204.84	204.59	205.37	206.44	205.74	205.01	205.6	203.73	205.22
203.15	203.14	202.41	204.29	204.24	203.62	203.57	204.29	203.35	202.76	203.59	202.95	203.93	203.9	204.4	201.97	204.71	206.23	205.46	203.1	202.78	203.49	204.04	202.61	204.51	205.16	203.27	203.85	203.92	203.47	202.76	204.19	202.92	203.71	202.56	201.98	202.33	204.76	202.95	203.16	203.11	203.4	203.45	204.64	203.19	204	203.46	202.62	204.46	203.77
209.41	208.05	210.2	208.39	208.42	210.6	210.45	207.85	209.96	208.79	209.39	210.97	210.93	209.04	211.99	209.6	208.76	208.04	207.98	209.75	208.72	208.97	209.17	211.18	210.64	211.04	209.89	208.6	209.43	209.46	210.08	208.88	210.09	210.44	209.15	208.22	210	209.28	210.38	209.37	208.97	209.04	208.98	210.83	208.97	210.07	208.75	210.41	211.29	210.49
211.06	209.71	210.78	208.22	209.82	210.93	210.68	209.5	209.83	208.65	208.72	209.07	208.84	210.27	210.02	209.56	209.56	208.28	209.4	210.47	208.31	209.78	209.43	208.86	209.26	209.65	208.05	210.1	208.62	209.65	209.49	210.8	210.16	210.77	209.92	210.69	208.92	209.54	208.49	208.54	208.96	209.91	209.67	209.74	209.68	208.66	209.27	208.54	209.64	207.29
217.53	217.44	217.43	218.19	218.01	217.6	216.44	216.13	215.53	218.07	217.29	217.77	217.19	214.3	217.85	215.6	218.28	216.99	215.93	218.05	217.4	217.99	215.25	216.63	217.57	215.59	216.8	215.8	218.13	216.45	217.13	216.08	217.74	217.26	215.68	218.54	218.27	216.67	216.83	217.11	215.55	215.91	218.14	216.94	216.45	216.65	217.26	215.67	215.71	216.4
207.67	208.58	206.17	208.32	207.07	206.37	208.78	207.97	207.86	208.28	208.43	208.03	206.78	208.25	207.3	207.89	207.37	208.56	208.72	207.66	208.46	208.63	208.85	208.1	209.47	207.27	208.55	207.48	208.39	208.9	207.78	207.19	207.56	207.95	207.5	207.72	207.49	209.41	206.72	207.75	207.86	208.74	207.32	207.92	207.65	208.33	208.52	207.52	206.85	205.67
205.17	202.44	202.65	203.88	204.03	203.57	202.81	202.9	203.85	205.82	205.8	204.89	202.59	204.41	204.14	203.96	204.31	205.34	203.01	203.49	202.61	203.68	204.72	202.63	204.56	201.69	203.74	204.4	204.06	204.17	202.66	203.06	201.97	203.71	203.77	202.38	203.18	203.83	204.23	203.12	201.81	205.01	205.06	203.77	203.36	205.46	205.59	203.64	203.63	203.97
212.73	211.01	210.73	210.79	210.6	212.1	213.04	211.88	211.21	210.84	212.82	211.52	211.63	210.17	210.13	212.57	211.3	210.86	210.96	211.97	212.6	209.42	212.15	211.97	211.12	211.22	210.9	212.33	212.46	211.45	210.68	211.89	211.16	211.65	212.49	209.85	210.99	212.56	210.24	212.18	211.19	208.37	210.82	211.07	210.45	214.16	211.4	211.64	211.51	210.6
210.73	209.84	208.81	207.9	207.65	207.8	209.29	210.16	208.35	207.82	208.51	208.79	209.47	210.68	211.35	207.95	207.9	209.31	211.56	208.13	207.98	209.56	209.57	209.41	207.97	209.1	208.21	208.93	207.85	208.07	209.44	211.25	207.62	208.89	209.44	206.91	207.59	207.15	207.71	207.63	210.15	208.7	208.28	209.38	207.76	206.3	207.18	208.4	209.63	208.61
209.36	209.09	209.08	209.93	209.53	209.16	210.22	209.89	210.35	210.78	208.85	208.78	207.14	211.24	209.53	208.73	208.72	207.22	209.36	210.59	208.52	208.76	208.93	209.78	209.29	210.18	208.88	210.34	210.16	209.33	207.51	209.42	209.31	209.27	209.79	208.51	209.63	209.27	209.25	209.49	209.4	208.17	210.03	208.31	208.63	209.86	210.53	209.12	210.29	210.04
211.59	213.58	213.04	212.25	212.54	212.12	212.41	213.37	212.45	212.6	213.02	210.97	212.18	211.23	213.65	212.29	212.17	213.19	212.45	210.78	211.45	213.48	212.86	212.65	212.71	211.55	214.1	212.91	213.53	214.49	211.74	211.33	214.11	213.45	213.23	211.93	212.1	212.39	211.49	212.48	211.95	212.7	212.63	213.24	213.91	213.31	211.08	212.83	212.6	211.76
211.7	212.21	212.11	212.61	211.79	211.53	211.82	213.25	212.73	211.17	211.79	213.46	212.07	213.31	211.09	213.67	211.98	212.99	212.56	212.81	213.66	211.46	212.35	213.49	211.67	212.67	212.46	212.85	213.7	211.46	211.53	210.91	210.95	212.73	211.2	213.16	212.9	213.6	211.27	211.42	212.02	212.51	212.72	212.59	212.45	211.77	212.46	210.91	211.74	211.5
199.74	199.13	198.77	198.61	198.89	199.46	199.05	200.21	200.82	199.59	198.19	198.57	199.85	200.09	201.18	200.11	198.34	199.32	200.3	198.58	199.23	198.16	199.29	200.81	198.87	200.36	199.77	200.94	200.64	199.8	200.52	198.88	201.19	199.76	198.94	198.78	198.8	201.15	200.29	199.5	198.65	199.6	199.05	198.61	201.18	200.37	198.09	199.44	199.6	199.23
207.61	208.88	207	208.3	208.02	208.26	209.31	209.97	209.6	207.66	209.55	207.39	208.27	207.64	209.29	209.03	208.18	209.95	209.67	208.14	207.97	208.99	209.07	208.61	208.67	208.05	208.19	209.6	206.45	207.76	208.47	208.91	208.49	209.03	208.88	209.23	207.79	209.1	207.36	207	210.41	209.2	207.13	207.5	208.67	207.97	210.57	206.37	207.45	206.78
209.85	206.07	207.51	207.8	208.74	208.6	208.58	206.34	208.68	210.46	207.29	208.23	208.51	208.92	208.04	207.41	207.79	206.72	206.85	208.09	208.11	207.84	206.13	207.81	208.69	208.45	209.12	209.26	207.6	208.38	206.61	207.07	207.92	207.46	209.04	209.07	206.02	208.22	209.02	207.28	208.5	209.11	207.26	209.67	208.37	207.75	206.76	206.24	207.87	208.4
207	208.49	208.78	205.75	206.5	206.25	206.64	206.7	204.95	206.56	206.68	206.91	207.15	208.19	207.39	206.23	206.94	205.7	204.16	207.1	206.2	206.42	206.76	206.87	206.91	206.2	206.05	206.28	206.15	206.67	208.11	206.37	207.41	207.29	206.72	207.96	207.45	205.24	205.26	205.22	206.61	206.32	206.13	207.59	205.44	206.17	206.19	204.95	206.49	205.52
202.83	205.83	204.75	202.84	203.08	202.05	204.49	202.44	202.4	203.42	204.6	204.21	201.92	203.65	203.79	202.78	201.92	202.95	203.78	202.13	203.07	201.7	203.1	202.41	201.63	203.46	201.87	203.24	203.69	203.12	202.12	203.6	202.94	204.8	202.98	203.32	202.59	203.32	203.74	202.95	203.22	203.73	204.08	203.2	203.35	203.89	203.77	203.66	203.17	204.17
197.87	198.16	198.74	197.97	197.8	197.27	198.33	198.3	196.44	198.02	197.23	198.15	198.33	197.74	198.9	197.93	197.72	197.29	197.44	198.09	196.89	198.02	198.15	196.04	197.09	198.73	198.29	198.31	196.82	199.84	198.28	197.41	198.92	198.23	197.49	197.83	196.68	198.38	197.41	198.25	197.5	199.22	198.1	197.99	198.27	197.08	199.44	198.82	198.55	199.47
208.25	209.65	208.34	207.46	207.26	206.05	206.59	207.45	208.69	209.62	207.54	209.09	208.96	208.03	206.03	207.09	209.08	207.4	207.41	207.06	208.05	209.85	208.24	207.28	206.99	209.25	209.31	207.16	207.65	206.81	208.88	207.93	208.15	208.23	207.5	206.41	208.77	208.33	207.42	208.23	209.41	208.03	208.49	208.74	208.65	207.19	209.14	208.02	207.54	208.9
219.02	217.41	216.42	216.26	217.29	215.69	217.52	215.24	215.42	214.87	215.67	217.54	216.2	217.45	216.58	217.39	216.44	216.42	216.54	216.37	216.42	217.56	217.55	215.96	214.65	217.23	214.79	217.53	217.17	216.18	217.39	216.18	217.54	217.87	216.92	218.37	217.92	217.28	217.43	219.29	216.14	215.7	217.27	217.74	217.02	214.83	216.62	215.99	217.08	217.26
208.02	209.55	207.59	207.64	207.79	207.69	206.94	207.88	207.59	208.54	207.34	208.28	208.41	207.79	206.35	207.45	207.73	207	208.02	207.83	207.38	206.39	207.81	208.49	207.86	206.39	206.67	207.3	208.28	207.84	207.99	207.06	209.27	207.41	208.46	208.99	207.55	207.98	208.5	210.58	206.9	207.17	208.14	207.71	208.04	207.87	208.25	209.32	207.69	206.33
216.5	217.68	218.01	217.84	217.12	216.43	215.38	217.96	216.32	217.09	216.12	216.7	217.51	216.19	218.16	216.16	217.35	215.93	217	217.96	217.03	216.98	215.76	217.99	217.72	217.22	216.23	217.15	214.83	216.66	216.3	216.49	218.12	217.97	218.58	218.02	215.7	215.41	216.49	215.76	217.24	217.63	216.53	218.3	216.8	216.78	216.91	217.07	217.9	218.95
204.74	203.94	204.53	201.39	204.27	204.3	203.8	202.59	203.26	203.33	203.99	204.36	204.23	202.96	203.28	203.48	203.77	203.81	203.53	203.5	203.14	204.36	204.02	202.83	202.98	202.62	203.06	204.2	204.23	203.7	203.89	204.13	204.72	204.16	205.32	204.57	200.5	202.5	202.96	203.05	203.05	203.92	204.41	203.85	202.36	203.05	204.33	203.04	202.87	203.45
202.26	204.02	205.34	203.85	203.57	204.84	204.39	202.57	203.86	202.53	204.6	203.36	204.54	203.73	203.98	204.03	202.96	202.94	204.63	205.06	204.5	204.66	203.58	204.84	202.21	204.9	202.18	203.98	203.79	202.06	204.77	202.42	205.14	203.73	204.94	202.3	203.86	204	203.66	204.34	203.75	205.1	202.34	204.05	202.41	202.68	204.27	204.72	203.59	204.44
205.67	203.21	203.46	202.85	204.24	204.06	204.38	204.37	202.47	203.2	203.49	204.28	204.13	202.45	203.62	204.53	205.35	202.93	204.27	204.56	204.15	204.64	203.87	203.36	203.73	204.67	204.93	201.27	203.52	202.67	204.79	204.31	204.66	204.8	203.45	204.32	203.24	204.2	204.84	204.31	205.31	203.39	203.8	203.32	203.88	203.99	205.06	203.02	203.21	203.81
202.83	204.19	205.1	205.33	203.25	204.64	203.77	204.3	202.7	205.45	204.18	204.67	204.1	203.83	202.66	203.71	205.54	203.11	202.4	204.94	203.82	204.49	203.01	204.64	204.75	203.05	204.91	204.25	202.34	204.72	203.1	205.75	204.03	202.86	204.2	203.25	205.4	203.33	202.79	203.83	204.2	204.7	203.52	204.9	203.58	202.81	204.65	203.56	204.53	203.25
208.43	209.17	208.65	208.56	208.97	207.39	208.84	209.45	208.51	209.07	210.01	209.02	210.63	207.9	208.45	209.15	207.01	207.66	208.61	208.28	209.42	208.6	208.8	209.5	208.72	210.05	207.05	208.65	208.3	209.07	207.36	209.29	207.59	207.92	207.6	210.59	208.81	209.37	210.24	207.94	210.14	209.86	209.55	209.59	209.88	207.63	210.5	209.3	208.95	209.95
208.4	208.08	207.38	208.43	208.09	208.21	208.05	206.77	208.66	206.88	207.01	208.23	208.13	207.6	208.31	207.32	206.94	208.19	208.88	206.42	208.12	206.74	207.24	207.92	207.37	209.67	207.06	207.23	209.6	208.95	207.83	207.83	207.79	207.73	207.21	208.94	209.77	208.27	207.22	206.61	208.13	209.43	209.03	207.14	206.79	209.83	206.75	207.96	208.56	207.41
209.17	209.45	207.9	208.34	208.61	209.69	209.3	207.35	209.99	208.12	207.62	208.13	208.29	207.12	209.36	210.02	208.93	208.06	207.48	208.57	207.43	208.24	207.95	208.4	209.07	209.54	209.41	208.58	209.56	209	207.99	207.95	208.78	208.52	208.12	208	208.57	208.31	209.34	208.42	208.8	210.35	208.09	208.57	207.09	208.03	209.01	207.97	207.94	209.89
212.28	212.08	211.38	211.88	211.3	211.94	212.19	211.48	210.97	211.24	212.03	212.33	212.8	213.11	210.11	212.22	211.63	211.09	212.39	210.33	212.82	211.28	213.26	211.98	211.38	210.9	211.48	212.44	210.26	213.8	209.37	212.06	212.77	210.85	211.88	212.73	211.36	212.98	211.79	211.88	212.52	211.32	211.35	211.44	210.71	210.96	211.24	211.65	212.6	211.58
206.07	205.15	204.1	204.36	204.28	205.5	204.91	204.87	204.35	205.14	205.1	205.01	203.63	205.36	202.18	205.54	203.25	203.47	206.24	204.41	205.37	203.45	204.79	205.27	204.5	207.07	205.64	203.59	206.02	205.17	204.8	204.42	204.68	204.51	204.73	204.13	204.94	206.04	205.21	205.22	204.3	203.97	203.54	204.89	205.26	204.58	203.99	204.02	204.78	205.6
208.08	207.63	207.78	206.94	206.51	206.64	206.97	206.64	207.98	207.35	208.8	207.39	207.96	207.58	206.15	207.46	208.16	209.43	208.25	207.53	207.87	208.39	207.8	208.45	207.42	207.86	206.98	209.36	207.36	206.23	206.15	207	207.27	207.74	207.38	207.44	206.68	209.09	207.78	209.33	207.99	208.75	208.2	207.63	210.1	207.26	205.66	206.81	206.17	207.26
203.45	204.79	201.84	203.58	203.42	202.44	203.99	202.54	203.49	203.31	203.6	204.13	203.1	203.96	203.05	203.03	201.66	202.39	202.59	201.98	204.01	202.75	205.01	203.18	204.59	202.72	202.31	203.36	204.83	202.61	203.53	204.16	202.96	203.35	202.92	204.2	203.1	203.67	203.63	204.02	202.04	203.64	202.59	203.63	204.79	202.1	201.57	205.47	203.28	204.39
217.44	217.47	217.52	217.61	217.06	217.58	217.16	216.58	216.33	216.45	217.19	216.77	217.18	215.34	217.98	217.67	217.77	217.52	218.52	216.03	215.38	215.86	216.03	214.77	216.49	217.41	217.41	217.51	217.07	216.84	215.97	216.31	217.84	215.95	217.1	216.93	215.9	217	217.34	216.46	217.03	217.86	216.08	217.89	217.19	215.81	216.71	218.03	217.29	216.94
209.55	211.41	209.7	209.88	210.16	208.23	208.35	209.7	209.12	208.71	208.3	209.05	209.28	209.31	208.65	209.44	208.68	208.34	209.83	209.15	207.95	209.62	209.36	209.61	208.77	209.27	209	211.03	210.7	208.57	209.34	209.57	209.96	209.81	210.49	210.29	211.53	208.85	209.88	209.41	210.25	210.32	208.74	209.36	207.85	210.12	208.31	208.68	210.01	209.45
195.79	196.22	195.99	196.16	195.51	195.29	194.12	193.86	193.12	196.14	194.9	193.98	196.3	197.01	195.46	194.72	195.13	196.43	194.69	194.13	195.31	195.12	193.87	195.87	196.16	195.47	195.16	194.35	196.1	194.29	196.15	195.23	195.92	193.96	194.6	193.23	195.25	194.09	195.65	196.32	196.06	194.61	196.32	196.52	195.89	193.98	196.16	197.6	195.29	195.58
208.31	209.17	209.09	207.37	208.37	208.73	210.24	207.41	208.02	207.85	209.79	210.16	209.88	208.59	207.23	207.03	208.84	208.46	207.59	207.69	208.73	208.26	208.18	207.98	208.94	207.56	209.35	207.2	207.83	207.64	209.3	208.34	208.12	209.17	208.8	207.98	208.55	208.27	208.65	208.14	209.58	208.31	208.19	207.56	208.94	208.48	208.08	208.22	208.71	209.47
204.43	205.26	202.54	204.84	204.18	204.39	203.69	203.37	203.78	204.28	204.63	203.48	203.51	202.76	204.23	204.56	204.98	203.76	204.44	202.11	204.95	203.16	203.63	204.27	204.06	206.06	204.57	204.36	202.5	203.89	203.83	203.33	204.2	203.02	203.87	201.99	203.51	203.72	202.89	203.87	203.81	202.84	204.17	203.21	204.06	205	205.48	204.14	202.36	203.32
208.89	209.39	210.23	209.71	208.74	209.58	209.45	210.43	210.43	209.25	209.06	210.59	208.75	209.2	210.19	208.69	209.91	208.89	209.13	211.92	209.06	209.35	208.67	210.04	210.37	208.22	208.51	209.34	209.15	208.69	210.07	209.96	207.91	209.97	209.79	209.79	208.77	210.11	208.49	208.49	208.46	209.95	211.11	208.37	210.63	210.69	209.29	209.76	210.08	208.98
203.45	202.87	201.28	201.18	202.12	201.86	202.15	202.72	202.42	203.96	201.09	200.93	202.4	203.22	201.87	203.28	203.4	202.99	202.53	201.51	203.05	202.52	203.85	203.29	201.76	200.89	200.4	202.43	204.27	203.89	201.81	202.34	202.86	202.75	202.23	202.65	202.42	201.61	202.9	202.41	203.5	202.84	201.69	200.69	201.93	202.44	202.24	202.44	202.38	202.71
209.15	209.11	208.92	208.17	208.01	209.06	208.81	207.11	209.67	208.73	207.86	208.34	207.83	209.1	208.55	210.47	208.58	209.9	208.64	206.9	207.97	207.88	209.31	208.44	208.85	207.54	209.31	210.7	208.33	209.42	208.12	209.71	209.42	208.01	208.31	209.28	209.82	209.23	208.3	208.72	210.38	209.34	208.76	208.8	208.63	209.23	208.88	208.14	207.38	208.33
217.51	218.33	217.11	217.62	217.02	217.53	217.89	218.21	217.91	217.32	219.47	217.48	220.29	218.01	215.92	218.53	216.7	217.49	217.89	216.79	219.12	217.24	217.11	219.12	217.71	217.72	217.13	217.73	218.52	218.9	218.45	218.68	217.39	217.41	219.3	216.88	217.56	216.44	217.32	217.36	217.46	218.8	215.32	219.07	218.5	218.94	218.4	216.46	216.28	218.96
198.88	199.9	200.44	198.54	200.02	197.88	199.19	197	198.38	200.16	198.8	200.08	197.34	198.79	197.51	198.61	199.14	197.62	200.26	198.82	199.97	198.86	199.03	199.03	201.01	199.68	199.56	200.3	199.43	199.04	199.35	198.69	196.83	199.01	198.93	200.15	200.14	198.94	198.52	198.42	199.51	200.63	199.56	199.98	199.57	199.13	200.66	199.41	198.77	199.75
207.91	207.53	205.5	208.21	207.32	208.14	206.93	207.75	206.69	206.35	207.64	208.48	208.4	206.42	206.32	207.03	208.34	207.14	208.77	208.66	207.95	208.51	210.04	208.12	208.13	208.11	207.47	206.64	205.8	208.82	204.84	207.71	206.96	206.97	208.11	207.08	207.23	206.97	207.76	209.42	206.55	207.68	207.14	208.3	206.19	206.13	207.97	208.94	207.04	209.14
207.21	207.4	209.43	206.85	208.48	208.62	208.39	207.72	207.49	207.09	207.33	206.73	208.75	208.3	207.37	208.15	207.83	208.04	208.25	207.47	208.87	208.58	207.35	207.39	208.03	206.31	207.73	206.7	207.03	208.3	205.78	208.01	207.26	208.47	208.87	207.61	208.49	207.57	208.07	207.04	208.05	207.3	207.01	208.63	208.6	206.78	207.74	206.47	206.06	208.48
210.92	210.41	208.4	209.93	207.94	210.75	209.13	210.61	210.51	208.48	210.82	209.69	210.62	210.12	210.43	209.07	208.89	209.39	210.45	209.81	207.6	210.65	208.58	210.24	210.86	208.92	209.33	209.55	208.76	210.89	210.44	209	207.95	210.07	209.84	210.31	210.23	208.85	209.65	209.83	209.2	209.63	209.8	211.76	209.63	209.41	209.48	209.49	208.89	209.6
207.21	207.4	207.01	207.59	209.49	209.45	206.32	208.5	206.94	206.62	208.04	207.29	207.29	207.54	208.32	209.17	208.21	207.56	207.02	208.06	206.74	206.71	208.32	206.96	209	207.15	208.67	208.18	208.18	207.57	206.42	207.8	207.99	206.57	208.26	207.99	208.36	208.1	207.69	205.02	207.87	208.69	207.85	208.49	207.61	208.33	207.65	206.98	207.71	207.96
201.62	202.27	202.93	202.31	203.21	201.95	203.15	202.86	202.98	200.8	202.38	202.62	199.98	203.99	202.31	202.61	202.9	202.77	202.56	202.95	203.24	203.04	203.54	202.59	203.96	202.89	202.97	203.32	202.34	203.55	203.35	201.73	202.94	201.44	202.06	203.84	200.9	201.86	203.77	202.03	203.72	203.24	200.21	202.13	201.09	203.2	205.23	202.3	202.56	202.57
202.79	203.07	203.75	202.51	204.8	203.52	203.11	203.51	203.25	203.57	201.19	202.56	203.84	204.21	203.36	202.25	202.76	203.42	204.15	202.19	203.55	202	203.73	203.23	204.01	202.54	202.21	201.3	204.23	203.33	205.25	202.65	203.79	203.65	203.88	203.14	204.01	202.42	204.19	202.8	202.53	204.12	202.42	202.89	202.27	204.08	202.69	202.84	203.4	203.95
209.19	209.09	208.68	208.17	210.4	208.85	209.76	208.33	209.86	208.76	208.3	209.96	208.48	208.9	208.84	208.14	209.91	210.15	209.06	207.77	207.62	208.82	208.77	207.7	207.82	207.99	208.73	209.24	207.78	210.28	209.85	209	209.17	207.29	208.78	207.92	209.27	207.33	209.19	208.14	208.05	207.56	208.15	208.94	207.83	208.52	207.76	208.57	207.3	207.98
207.81	210.68	207.8	210.23	207.96	208.71	209.12	209.24	207.71	209.91	208.18	208.23	208.09	207.43	209.54	208.25	209.42	209.79	208.52	209.49	207.82	209.05	207.51	207.99	209.2	209.48	209.7	208.51	209.44	209.5	209.66	208.91	207.53	209.9	208.68	207.9	209.06	209.35	207.43	208.15	207.71	207.53	207.1	210.62	208.77	206.68	207.93	209.63	209.39	208.84
200.13	199.15	198.51	198.93	200.32	200.28	199.06	200.09	199.35	198.26	200.08	197.9	200.61	199.82	199.52	198.74	199	200.39	198.23	198.8	199.65	198.65	197.65	201.27	198.7	199.08	198.66	199.34	199.18	200.35	199.79	199.24	200.9	200.29	199.08	198.73	199.27	200.14	200.35	199.87	199.71	199.18	200.64	197.87	200.12	198.79	200.38	200.55	199.14	199.07
211.07	210.54	211.35	212.17	210.23	211.54	211.7	212.74	210.27	211.99	211.97	210.52	210.48	210.59	212.12	211.69	211.1	211.93	213.75	212.1	211.95	211.35	211.97	210.94	212.27	212	211.18	211.82	211.54	212.56	211.88	211.03	210.36	212.56	212.67	212.75	212.05	211.94	211.2	212.49	210.24	212.37	213.01	211.74	212.64	211.01	211.35	211.29	211.19	211.27
208.14	210.05	210.02	209.51	210.6	211	209.54	211.07	209.9	207.36	209.19	208.13	210	209.69	209.02	210.36	210.94	208.64	208.15	210.61	209.11	208.65	210.12	210.04	209.3	208.61	209.95	210.56	208.86	208.51	209.11	209.8	209.2	209.64	210.58	211.48	209.55	208.19	209.26	210.34	210.24	210.1	209.88	209.44	210.08	208.61	209.38	210.59	209.81	210.29
199.5	199.34	199.86	199.45	197.94	199.36	200.73	200.3	199.38	200.58	198.2	199.81	198.63	200.59	196.35	199.78	198.91	200.16	198.63	198.87	200.31	197.19	199.07	200.52	198.11	200.21	199.62	198.91	199.58	199.34	199.71	201.66	199.95	199.45	199.69	199.45	199.93	199.05	198.08	199.38	198.95	198.51	200.37	198.72	199.04	200.37	198.69	200.15	198.04	201.24
210.4	210.53	209.08	208.28	208.67	209.74	210.26	210.5	209.69	208.78	209.46	209.58	209.08	208.61	209.74	208.61	210.54	209.33	209.67	209.38	210.03	207.11	209.18	208.06	211.1	209.41	207.82	209.88	209.17	210.73	207.83	210.26	207.79	209.92	210.99	210.65	209.85	207.45	209.18	210.14	211.05	208.73	209.66	209.43	209.7	209.11	208.08	209.97	210.48	208.82
207.51	208.27	209.27	210.97	208.88	208.59	209.33	207.3	206.84	208.84	208.26	207.7	210.09	209.12	208.57	210.96	210.13	207.93	208.72	208.4	209.2	206.4	208.39	209.41	209.86	207.52	208.93	206.71	208.46	207.83	208.45	208.91	211.41	206.35	210.14	208.73	209.35	209.58	209.04	209.45	209	209.01	208.4	208.42	207.11	207.98	209.45	208.92	206.57	209.5
203.78	205.24	204.26	205.06	203.78	204.22	204.98	204.89	204.04	204.74	203.4	204.07	205.73	204.23	203.1	204.96	203.41	205.26	206.05	203.81	204.38	204.35	205.57	204.87	204.48	204.16	203.7	204.78	205.18	205.23	204.38	204.39	205.11	205.37	203.15	204.29	205.89	205.03	205.49	205.89	203.82	203.25	204.29	205.17	203.55	206.77	205.37	203.67	203.71	204.67
199.15	200.31	199.51	198.19	198.81	199.15	198.46	198.78	199.14	200.13	200	199.32	198.28	199.07	198.34	200.98	201.28	200.33	198.76	200.52	199.16	198.37	198.71	199.15	198.68	201.04	199.41	197.52	198.65	198.9	199.09	200.83	198.67	198.26	198.9	200.26	199.26	200.43	199.18	198.92	199.09	199.9	200.3	199.54	199.2	200.58	199.8	199.89	199.68	199.55
202.97	204.8	204.53	204.28	203.82	204.15	203.21	204.71	203.37	203.2	203.89	203.38	202.64	203.41	203.79	204.95	202.76	203.67	204.59	204.39	205.11	203.3	204.54	205.35	203.52	204.66	203.49	203.05	204.23	203.9	203.79	204.3	204.72	203.61	203.82	203.39	205.61	204.73	204.66	204.35	202.94	203.96	204.49	204.16	202.35	203.64	205.26	203.39	204.32	204.01
201.77	203.29	201.32	202.35	203.9	203.05	202.61	201.73	203.67	201.01	203.04	203.84	201.91	202.19	203.8	202.93	202.12	204.12	203.49	203.77	203.34	202.29	202.5	202.7	203.11	202.9	201.72	204.28	201.95	202.34	203.17	202.07	201.81	200.72	203.33	202.56	202.46	204.99	203.82	199.56	202.41	203.11	202.05	203.73	201.99	201.43	201.22	202.33	202	201.65
211.94	212.88	214.23	212.92	212.31	213.27	211.72	213.97	213.37	212.71	212.34	212.2	213.25	212.59	213.82	212.63	213.11	211.96	213.23	214.39	213.79	213.69	212.75	213.11	212.82	211.58	212.21	211.99	212.36	213.39	213.67	213.69	213.91	212.93	211.92	213.51	213.4	212.39	213.78	214.57	212.38	213.9	214.26	211.87	213.76	212.53	213.48	214.03	211.93	214.35
207.18	208.7	206.72	209.02	205.97	208.4	207.51	205.85	206.26	208.75	208.23	208.46	208.44	206.73	206.95	207.16	208.32	207.35	206.9	208.76	209.04	206.82	208.04	208.76	208.07	209.27	207.28	208.19	207.07	205.96	207.69	207.86	207.4	208.59	209.75	208.69	207.91	208.12	206.19	208.52	208.34	206.5	208.23	207.24	207.54	207.77	208.27	207.16	207.78	207.88
203.28	201.65	202.45	202.73	201.6	204.28	203.76	203.81	203.78	204.04	202.98	203.11	203.19	204.61	203.52	202.8	201.18	202.97	203.92	202.33	202.74	200.63	204.14	202.95	203.2	201.9	203.95	203.26	202.72	203.91	201.75	202.08	203.31	201.54	203.58	204.15	202.89	202.8	203.91	204.26	203.45	203.65	203.45	203.16	203.08	202.28	205.17	202.89	202.76	204.07
207.65	208.12	207.85	208.25	208.54	208.23	209.36	207.54	206.29	207.44	207.91	207.03	206.47	207.53	208.04	207.29	208.41	207.48	206.44	208.41	209.29	208.88	208.61	208.67	209.06	208.66	207.85	207.62	208.84	208.04	208.76	207.77	207.84	207.67	208.01	206.94	208.07	206.59	208.59	207.25	207.91	207.95	208.13	207.72	206.74	206.99	208.68	207.66	206.83	207.31
211.99	212.15	212.91	212.09	210.29	213.1	210.93	211.48	211.32	211.69	211.73	211.4	210.86	210.93	211.33	214.06	211.16	212.26	210.82	211.52	212	210.87	211.37	211.13	213.14	210.94	211.9	210.71	213.02	210.53	210.7	212.79	210.81	212.22	212.26	212.78	210.86	211.14	211.68	212.81	210.1	212.28	211.31	212.02	211.47	212.44	211.66	211.75	211.67	211.16
207.62	207.7	207.82	208.96	207.95	208.27	206.76	206.47	211.35	209.06	207.97	209.05	208.06	207.25	207.86	208.28	206.66	207.76	209.58	208.85	209.13	207.75	207.9	207.2	209.28	209.25	209.6	209.43	207.29	208.23	208.06	208.37	208.02	209.79	207.64	209.01	208.38	207.9	209.87	209.95	210.06	210.32	209.3	208.95	206.5	208.57	208.37	208.77	208.82	207.57
203.08	202.06	203.35	200.59	201.92	201.89	203.13	202.14	203.04	200.63	202.28	203.99	201.11	201.98	202.74	202.53	204.14	201.44	200.6	203.37	200.73	201.94	201.79	201.49	202.62	202.93	203.29	204.14	202.34	203.68	202.77	203.44	201.39	202.6	201.56	202.74	201.99	201.49	201.44	200.01	202.59	203.28	201.55	201.85	202.08	202.63	202.41	201.86	202.91	202.39
209.86	209	209.41	209.27	209.37	208.44	207.87	208.6	209.71	208.87	207.47	209.13	210.21	209.1	207.61	208.54	208.53	208.52	209.23	209.99	208.44	209.35	209.5	208.32	210.6	208.33	208.37	210.02	209.71	209.43	208.51	208.87	208.63	208.99	210.21	207.06	208.74	209.39	208.03	209.47	209.61	208.43	211.15	208.67	207.43	208.59	208.95	208.45	207.45	207.8
208.38	209.83	207.56	206.99	207.12	207.85	208.23	208.87	208.87	207.07	207.89	207.75	209.45	208.31	207.45	207.83	207.19	207.72	207.48	207.18	207.76	206.29	209.85	208.56	206.15	207.84	206.36	208.96	207.91	206.44	205.93	207.13	207.53	208.62	208.54	206.98	207	208.98	208.41	207.42	206.79	207.88	206.48	207.92	209.15	208.23	209.37	207.43	209.24	207.55
207.45	208.47	208.85	207.94	206.47	208.84	207.71	207.76	208.63	208.86	209.72	207.98	208.82	209.92	207.73	209.7	209.6	207.86	209.9	206.08	209.71	208.56	209.64	209.98	209.04	208.8	209.09	207.49	208.5	207.58	208.14	207.75	208.27	207.73	208.97	208.04	208.99	208.15	209.32	209.68	207.86	207.34	208.54	207.36	209.06	207.24	207.17	209.06	211.58	208.61
207.75	209.3	206.76	208.86	208.41	208.76	208.32	208.32	207.75	209.7	207.57	208	208.12	208.35	207.92	208.52	208.65	209.05	209.95	207.78	208.73	207.03	208.63	207.37	209.17	208.74	208.87	207.5	207.28	209.29	208.74	209.32	208.85	209.14	208.03	209.05	208.81	208.91	209.27	209.04	207.85	208.58	207.93	209.51	209	208.21	208.64	208.26	209.86	208.91
208.39	209.09	207.81	208.75	208.09	208.61	209.29	209.77	208.58	206.98	207.56	209.54	208.23	208.62	208.7	210.4	209.7	206.91	206.44	208.64	207.17	208.84	209.79	207.03	208.57	208.85	207.23	210.1	208.96	209.68	210.28	208.72	208.06	208.22	207.49	208.04	209.74	209.75	210.03	208.78	207.5	208.3	208.89	208.91	209.85	207.91	207.9	209.87	208.57	208.9
206.48	206.76	206.41	206.37	207.51	207.49	206.65	206.82	207.02	206.67	206.24	206.39	207.57	206.63	205.23	206.69	206.57	205.25	206.59	206.44	206.17	207.09	206.84	206.68	207.98	205.54	205.34	206.91	207.36	205.45	205.9	206.48	205.98	205.78	206.1	205.65	206.95	206.42	206.35	207.03	204.39	204.41	206.38	204.63	206.09	205.44	205.9	207.35	205.35	205.92
212.06	212.42	209.47	212.93	210.87	211.79	212.47	211.88	212.17	211.48	212.49	213.56	212.39	213.39	213.1	210.12	213.26	211.98	211.85	211.16	212.11	212.27	211.7	212.88	211.79	210.8	211.11	212.27	211.91	211.64	212.59	212.14	212.49	212.39	210.9	213.16	211.18	212.54	212.36	212.76	211.48	211.81	211.51	211.86	212.37	211.71	212.78	213.52	214.17	213.41
210.85	212.31	211.93	211.92	211.88	212.52	210.07	211.9	211.09	211.9	210.95	213.13	212.1	212.78	211.55	211.63	213.32	213.04	212.97	211.43	211.23	210.9	212.51	212.48	212.28	210.54	213.55	211.83	213.68	209.8	211.69	211.52	211.17	211.25	212.92	211.97	211.95	211.22	213.07	211.79	211.86	211.71	212.08	211.87	211.76	210.79	211.5	212.67	213.04	211.63
204.32	205.46	205.51	205.12	205.41	204.98	205.75	204.44	204.95	204.05	206.84	204.35	204.13	205.67	204.23	204.17	204.16	205.02	204.23	204.77	203.99	205.22	204.15	202.67	204.66	204.32	203.69	205.12	205.13	204.9	204.83	204.68	204.62	205.87	204.7	204.84	204.4	205.21	205.04	205.23	204.52	204.08	203.45	203.77	205.43	204.74	206.63	204.46	204.77	205.86
199.77	197.88	199.8	200.02	199.37	199.26	199.92	200.01	200.97	199.16	199.83	200.51	199.71	199.71	199.75	198.35	199.79	199.99	199.34	198.63	198.74	200.56	200.13	199.55	199.34	199.7	199.15	199.56	199.26	199.91	198.59	199.19	199.67	200.61	199.52	196.64	200.46	198.39	199.26	198.68	200	200.85	199.26	199.76	199.9	199.58	199.38	199.36	199.17	198.61
218.59	217.36	217.79	217.93	216.75	218.65	216.65	217.4	217.66	218.06	217.47	218.51	217.76	219.4	219.9	215.67	218.2	217.76	218.68	217.63	217.99	216.94	217.78	218.28	218.75	218.71	219.3	216.73	218.07	217.58	218.31	218.41	217.32	218.45	217.91	216.63	218.22	217.51	217.24	218.56	218.07	217.4	217.65	217.99	216.31	217.73	218.26	218.21	217.8	217.43
206.84	208.12	207.81	208.65	206.36	207.18	204.55	206.32	207.43	205.95	206.61	205.31	206.83	207.71	206.99	206.7	207.46	207.02	206.98	206.58	205.42	205.61	206.94	207.72	205.47	206.04	205.38	205.45	205.78	206.71	206.59	206.15	206.52	207.48	205.85	206.76	206.93	206.34	208.04	206.43	206.04	206.14	207.09	206.76	207.8	208.1	205.36	206.75	206.91	206.95
213.6	213.3	215.08	214.75	213.49	214.68	215.09	213.34	214.09	214.61	212.45	214.7	215.28	214.24	215.23	213.9	213.27	213.05	213.71	214.23	214.23	213.71	214.65	212.21	213.11	214.6	212.18	213.72	212.35	214.77	213.67	212.85	212.88	213.68	214.34	212.06	213.06	214.33	214.82	213.99	215.41	214.25	214.56	214.77	213.99	212.14	214.08	214.39	213.9	213.12
212.28	211.19	211.97	211.29	211.43	212.62	211.43	210.8	212.27	212.62	211.19	210.93	210.64	211.24	211.01	211.36	210.78	211.12	211.51	211.29	210.98	211.84	211.02	211.63	209.79	210.32	210.01	212.42	212.08	211.78	212.5	212.59	210.05	212.59	212.15	210.33	211.06	211.98	212.09	210.88	209.69	211.79	212.77	212.31	212.66	209.58	211.77	211.95	212.8	211.62
207.92	210.17	207.35	207.92	207.06	208.67	208.31	207.94	207.22	209.3	208.2	209.49	208	209.57	207.7	209.91	210.38	208.65	207.98	208.67	208.37	208.48	207.83	207.35	207.86	208.65	209.37	208.04	207.72	208.13	210.24	208.34	207.4	209.82	206.93	207.71	209.29	208.83	207.7	207.99	209.05	208.29	208.15	208.56	208.88	209.38	209.26	207.65	206.81	207.89
217.03	217.94	218.3	216.05	216.67	216.13	215.4	216.45	218.03	216.04	216.54	216.45	216.74	216.8	216.92	216.91	217.41	218.44	215.17	217.9	218.28	216.45	217.81	218.15	219.11	218.38	217.32	215.23	216.56	219.43	217.53	217.07	216.18	217.77	217.61	216.68	215.24	217.08	217.14	217.74	216.53	217.54	215.94	219.41	216.81	217.39	216.96	216.72	216.94	216.49
197.97	198.94	198.43	200.34	198.28	199.37	199.79	199.32	199.38	199.33	198.91	198.93	198.4	198.74	197.28	198.66	197.71	198.65	199.39	199.68	198.45	199.1	200.07	200.37	200.44	198.89	197.98	198.29	197.52	196.41	199.75	200	198.75	197.78	198.42	200.21	197.74	199.1	199.17	197.75	198.8	199.36	198.78	199.47	199.09	199.15	198.64	199.15	197.34	199.57
208.96	207.14	208.94	210.5	208.21	209.67	208.7	208.69	208.5	208.06	207.37	208.8	209.04	207.63	207.63	208.45	208.62	206.58	207.83	208.16	208.07	210.44	209.21	207.76	209.57	207.74	208.87	206.67	208.96	209.13	207.56	208.16	209.46	207.14	208.97	209.95	209.66	208.1	207.94	209.12	208.78	208.31	208.82	211.32	207.06	210.22	208.98	210.34	208.08	209.36
208.12	208.36	207.85	210.66	209.24	208.83	209.28	208.08	208.35	210.07	210.47	209.47	205.38	208.99	209.94	207.48	208.62	208.62	208.2	207.73	208.63	209.32	208.98	208.86	207.18	207.74	208.21	208.23	208.02	210.19	209.45	207.88	207.56	210.17	208.47	207.75	209.88	207.32	209.43	207.1	207.27	208.82	208.04	206.83	208.78	208.95	210.18	207.68	208.58	209.43
207.66	208.73	207.61	208.79	207	208.02	209.12	206.84	207.72	206.2	208.98	208.27	208.17	206.82	207.86	208.96	208.57	206.63	207.24	207.18	208.7	207.37	207.73	206.69	207.3	208.35	208.35	208.55	206	207.88	207.04	208.69	208.87	207.51	208.46	207.37	209.42	207.97	206.9	208.09	208.06	207.44	208.5	207.3	208.68	207.61	207.69	208.31	208.33	208.78
208.95	211	207.94	210.56	208.48	209.53	208.73	209.6	210.25	210.5	210.75	208.88	209.58	210.45	209.9	208.06	209.91	208.6	209.24	209.18	210.41	210.11	210.18	210.37	210.32	210.64	210.46	210.16	209.71	209.8	209.03	209.2	209.63	209.82	210.11	209.26	210.14	209.93	208.21	208.36	210.52	211.46	208.85	210.21	209.28	210.13	209.37	210.02	210.17	208.58
204.14	204.95	205.11	204.84	205.12	204.71	204.29	203.89	203.24	204.58	205.09	204.31	206	205.09	205.68	205.21	205.9	206.43	204.7	203.37	204.78	205.55	204.16	204.59	204.04	204.99	204.64	204.03	206.71	203.82	204.1	204.8	205.81	205.42	205.81	206.84	203.67	205.76	204.52	203.85	204.29	204.46	204.48	204.49	204.56	204.75	204.22	204.26	204.59	203.2
199.23	200.21	201.42	200.23	200.24	199.78	200.44	200.76	198.66	200.39	201.42	199.49	200.53	200.5	201.13	201.69	198.68	199.5	199.88	200.03	201.02	200.4	199.8	200.07	199.57	200.86	198.75	199.64	199.63	199.98	200.73	199.67	200.76	200.28	201.02	200.38	201.85	200.99	200.83	199.69	200.58	198.88	202.25	199.45	200.01	200.25	199.55	199.74	200.55	199.14
203.32	202	205.3	205.51	204.5	203.95	206.06	204.74	204.62	205.3	204.56	205.17	204.54	204.11	204.38	204.96	204.93	205.61	204.1	204.62	203.26	203.37	203.7	202.77	203.97	204.46	203.95	204.67	204.99	204.08	204.09	204.62	206.04	203.56	204.64	204.11	204.79	202.99	204.11	204.38	205.06	204.48	205.48	204.18	203.47	204.66	204.97	205.22	204.13	204.64
217.14	217.48	217.6	217.42	217.5	216.74	215.33	216.15	216.78	217.36	216.89	215.83	216	217.33	216.97	215.71	215.92	215.66	217.27	217.51	217.05	216.6	215.67	217.15	216.54	216.08	216.67	215.98	217.77	217.34	216.99	217.21	217.9	217.68	217.02	217.61	217.02	217.68	217.41	217.99	216.86	217.67	218.71	217.4	218.06	217.23	216.51	215.88	218.16	218.06
204.01	203.96	203.33	202.76	204.42	203.93	204.18	203.8	203.11	204.01	204.64	205.56	204.7	202.55	203.08	204.21	205.68	203.99	203.37	203.21	204.66	204.6	204.86	203.94	204.13	203.54	204.07	203.81	203.64	204.14	203.43	204.37	204.84	205.21	203.64	203.56	204.42	203.13	204.59	203.88	203.36	204.87	203.12	202.58	203.7	205.03	203.76	203.3	203.98	203.21
206.18	206.46	206.58	205.38	206.39	205.92	206.21	206.83	204.6	206.1	205.96	205.43	207.55	206.23	206.84	207.16	206.48	207.92	206.17	205.01	206.67	205.9	206.66	206.34	207.43	205.36	207.08	205.44	206.46	206.68	205.4	207.87	206.21	206.03	205.52	206.51	207.07	207.19	204.89	206.38	206.88	204.37	206.68	204.41	206.79	207.31	205.88	205.69	205.8	206.29
212.59	213.73	215.16	212.76	214.08	212.65	213.34	213.43	211.42	213.11	212.47	213.88	213.18	212.93	212.47	213.67	213.45	212.8	213.47	213.6	213.42	211.44	212.66	213.98	212.86	212.45	212.68	214.6	212.31	212.48	213.55	212.06	214.05	212.57	212.9	213.04	212.8	214.86	213.81	212.5	214.6	214.55	213.16	212.28	213.04	212.34	214.02	212.11	213.2	214.14
216.23	217.45	217.23	219.97	216.82	216.89	217.28	218.6	217.94	218.38	218.49	218.51	217.96	216.97	216.9	217.16	217.81	218.85	216.54	216.29	217.25	215.42	218.01	217.33	218.75	217.16	218.28	217.13	218.58	219.79	218.36	217.49	218.53	218.03	217.75	217.72	216.97	218.77	217.42	217.26	216.23	217.1	217.93	216.63	217.58	218.81	218.03	218.69	217.41	217.72
207.61	207.43	207.98	209.53	209.17	208.65	208.29	209.41	208.92	209.41	209.13	207.08	207.1	207.97	208.93	209.61	208.59	207.76	208.47	208.32	208.31	208.14	208.8	209.16	208.59	209.11	208.39	208.86	207.78	208.97	208.51	208.89	208.9	208.14	208.15	209.38	209.54	208.91	207.05	207.81	207.29	207.65	209.88	208	210.26	208.61	208.78	207.5	207.76	207.93
202.42	204.45	203.25	202.03	202.95	204.74	205.35	202.85	202.86	204.74	204.84	201.59	203.69	203.32	204.63	203.4	202.82	201.92	204.43	204.43	202.25	203.36	202.98	204.8	202.86	202.35	202.91	203.16	203.17	203.58	204.07	203.39	202.15	205.3	204.21	204.62	203.46	203.95	203.02	203.46	202.91	204.07	202.77	202.99	203.97	204.16	203.89	203.86	204.13	203.94
201.21	202.55	203.2	203.12	201.55	202.04	200.72	200.68	201.77	201.97	201.71	202.11	202.07	200.66	203.62	203	202.23	202.95	201.55	200.86	202.95	202.98	203.39	201.94	204.68	201.6	200.96	202.84	201.55	204.73	202.62	203.05	202.63	202.36	202.37	203.15	201.53	202.29	202.19	201.89	201.92	201.12	202.25	202.66	203.01	201.02	201.87	201.14	203.28	201.44
207.3	209	208.25	208.23	209.12	208.02	207.66	208.38	206.97	207.4	208.56	207.14	208.29	207.48	209.42	208.21	206.53	207.03	208.08	207.57	206.75	207.74	206.79	208.49	207.23	207.57	207.42	207.5	207.65	208.52	207.6	207.26	208.02	207.47	207.85	208.49	209.12	209.14	208.41	208.6	208.78	209.26	209.22	206.16	206.28	208.63	207.26	207.71	207.83	209.23
207.15	208.06	206.37	207.83	206.95	209.05	208.73	207.79	207.72	208.72	208.24	208.35	207.91	207.81	207.12	207.05	208.25	206.42	209.45	208.64	208.66	208.47	207.86	206.63	208.2	210.01	208.01	208.58	208.77	208.96	207.5	206.37	207.58	207.96	206.6	209.3	207.74	207.38	208.4	207.91	208.27	209.23	208.01	208.65	208.27	206.88	207.93	208.13	208.44	208.4
209.2	207.79	205.91	208.06	208.08	206.06	208.98	208.16	209.82	205.92	207.13	207.84	208.49	207.48	206.92	207.97	207.28	209.07	208.24	209.37	207.82	208.45	206.98	209.97	207.5	208.2	208.91	207.23	206.12	207.02	205.79	208.58	206.22	207.9	207.77	207.16	207.03	208.46	207.4	208.17	207.86	206.16	208.9	206.63	206.67	206.93	207.52	208.43	208.37	207.91
199.68	199.51	201.38	197.97	198.57	199.52	199.25	199.81	198.93	199.29	199.72	199.53	199.98	200.49	200.09	199.45	200.1	200.05	200.01	200.42	200.53	198.7	198.6	200.95	199.99	198.69	199.25	200.1	200.43	199.96	200.67	199.77	199.28	200.23	200.71	197.17	198.99	200.3	199.6	201.11	199.6	201.33	199.23	200.98	199.07	201.07	200.55	200.18	200.37	200.66
197.84	200.19	198.44	198.02	196.73	198.39	198.8	199.58	198.73	197.66	199.45	198.69	197.71	198.3	198.76	199.12	198.06	197.07	197.77	197.44	199.46	198.62	197.55	198.97	197.53	198.38	200.46	198.55	199.05	200	198.5	197.19	199.76	198.36	199.5	198.39	200.01	197.46	198.27	199.38	197.91	200.27	198.52	198.07	199.43	197.64	198.64	199.36	198.76	200.18
203.37	204.46	202.41	203.54	203.77	204.12	205.04	205.26	204.05	203.39	204.01	203.31	204.11	202.69	203.81	204.47	204.56	202.36	201.64	204.18	202.57	202.98	204.84	202.98	203.59	203.88	203.46	202.01	204.4	204.78	205.9	204.53	203.49	204.49	203.41	202.65	204.07	204.44	205.06	203.66	204.02	203.29	202.86	203.63	204.71	203.65	204.03	204.07	204.5	204.2
209.97	207.96	206.82	207.55	206.32	207.74	207.68	207.06	207.06	207.61	206.32	207.73	208.31	208.9	206.92	207.85	207.73	209.02	209.07	206.62	208.54	207.1	206.63	207.68	209.52	208.63	207.08	208.08	207.39	207.82	208.22	206.9	208.62	208.11	206.55	208.25	208.24	207.06	208.03	207.19	204.95	206.18	207.37	209.59	207.83	206.11	206.42	207.01	206.75	207.99
208.67	209.48	208.19	209.23	207.08	207.88	208.61	208.83	207.68	208.5	209.01	207.86	209.94	208.57	208.21	209.5	208.45	207.84	207.84	206.63	207.2	208.19	208.16	206.25	208.73	209.79	205.09	209.76	209.74	205.67	207.38	208.36	208.5	208.35	207.9	208.55	208.59	208.69	210.62	207.14	207.81	209.61	209.6	209.66	208.5	208.66	207.03	208.96	210.17	208.98
204.11	203.89	203.25	205.07	203.35	202.79	202.08	204.72	202.29	203.45	202.23	205.07	203.89	205.08	204.9	204.17	204.24	205.52	202.84	202.62	202.78	204.03	203.74	203.08	202.65	204.36	204.87	203.67	204.54	202.62	203.31	202.66	203.22	205.23	202.46	204.85	205.55	205.08	203.67	203.79	203.96	204.07	203.51	203.96	202.93	202.69	204.37	206.11	204.26	203.48
209.17	207.43	208.81	208.96	210.74	209.77	208.18	206.03	208.58	209.13	209.34	209.5	207.59	208.73	209.09	208.47	207.41	209.43	208.03	210.02	208.35	208.19	208.01	210.51	208.49	210	207.12	209.11	209.33	209.05	207.53	208.56	209.3	207	209.34	207.77	209.95	209.04	209.5	210.95	209.01	210.93	207.33	208.56	206.98	208.8	208.11	208.22	208.55	209.43
207.43	207.9	208.2	206.83	207.68	207.88	208.75	208.38	208.16	207.34	207.27	207.13	207.85	208.4	207.42	207.48	207.68	208.23	208.25	208.92	208.92	208.27	207.72	206.26	206.77	207.53	207.14	207.76	207.41	208.14	206.95	208.5	207.61	207.85	208.36	206.76	207.95	207.69	206.6	208.13	206.86	207.13	207.13	207.37	208.41	209.96	208.39	208.87	208.01	207.6
211.78	211.21	212.77	211.87	211.22	210.25	211.62	211.28	212.62	211.94	211.92	211.42	211.4	212.36	210.97	211.3	212.87	212.95	212.5	212.62	210.48	212.31	212.82	211.62	213.62	211.54	212.15	213.08	210.9	210.34	212.77	211.85	213.09	211.33	212.78	211.03	211.26	212.48	212.11	212.02	211.47	211.77	211.19	211.81	211.87	212.22	212.28	211.46	211.54	213.99
200.07	202.07	200.58	201.1	199.6	199.38	199.87	199.61	200.1	200.48	200.29	199.75	200.94	199.33	200.82	200.19	199.59	201.27	202.38	200.46	199.66	200.3	200.6	199.75	198.89	200.13	199.77	199.15	200.58	201.58	200.84	200.8	198.97	201.13	201.15	201.62	199.98	201.01	200.07	200.64	199.94	200.89	199.85	201.58	200.6	200.12	199.42	199.7	199.88	201.34
210.15	210.26	211.22	208.71	210.5	209.74	208.48	210.63	209.64	209.02	209.14	207.92	210.49	210.52	209.09	209.54	210.67	210.3	210.34	210.69	210.2	210.99	209.75	210.15	208.14	208.26	208.96	209.78	207.83	209.96	210.66	209.2	208.45	207.19	210.67	209.71	209.38	209.01	209.45	210.41	210.83	208.8	210.16	209.15	209.99	210.09	210.32	210.84	208.24	207.83
206.02	205.04	203.7	204.38	205.53	207.11	204.82	204.82	206.28	205.39	206.11	206.36	203.35	204.64	204.61	205.89	205.85	205.61	206.3	205.36	203.87	204.96	204.06	205.57	205.25	207.06	204.89	204.66	206.29	204.84	206	207.79	206.01	204.7	205.68	206.06	204.97	206.1	204.69	204.92	205.78	207.82	206.26	207.12	205.48	206.29	205.27	205.27	204.17	205.29
208.88	209.31	208.82	208.24	209.53	206.1	208.94	207.1	209.7	208.93	207.86	208.63	209.04	207.96	209.05	209.15	210.05	209.47	207.4	210.18	208.92	208.24	208.96	208.62	208.03	207.68	209.44	209.53	207.87	208.48	210.15	208.48	209.04	209.67	208.52	210.11	210.14	208.29	209.22	208.32	209.27	207.08	208.48	208.09	208.93	208.12	209.51	208.36	208.99	208.81
217.39	218.3	216.41	216.48	217.36	218.61	216.61	216.98	218.51	216.56	218.04	218.8	216.49	218.76	218.83	216.81	217.64	217.63	215.78	218.78	217.62	218.37	217.94	218.15	216.64	217.24	218.43	218.13	218.06	217.15	216.61	217.62	217.4	217.44	218.97	217.66	216.6	219.05	218.18	217.49	219.74	219.09	217.51	217.77	216.88	218.4	218.85	218.31	218.65	219.66
208.4	206.95	206.81	208.14	207.73	207.89	207.75	208.55	208.45	207.08	207.19	207.31	206.96	208.2	207.52	207.51	207.58	207.23	208.85	205.87	206.86	209.16	207.52	208.79	207.92	208.05	207.39	207.79	207	205.34	206.34	207.01	208.99	207.63	206.7	205.91	207.42	206.13	207.41	207.51	208.53	207.17	208.91	208.19	206.94	208.33	207.1	207.52	208.05	207.07
198.18	199.28	200.4	199.15	199.62	197.74	199	199.71	198.37	199.74	198.68	197.87	198.43	199.08	199.66	199.31	198	200.07	199.58	200.2	199.7	199.43	199.86	200.59	200.74	199.27	198.39	199.02	200.44	197.8	198.99	200.46	201.14	199.95	197.96	199.62	200.5	201.87	199.83	199.07	199.55	199.76	199.72	199.47	200.54	198.44	200.05	198.45	198	200.3
202.89	204.65	203.96	203.24	203.5	203.6	204.67	204.6	202.56	204.22	201.81	204.49	202.8	203.77	203.87	203.25	203.39	202.47	204.44	204.62	202.36	202.41	204.85	203.6	204.57	202.58	203.82	204.32	203.74	204.15	203.52	202.39	203.76	204.15	205.26	203.61	203.96	203.38	204.19	204.04	203.27	203.01	204.54	202.93	203.88	204.2	203.45	203.17	203.39	202.68
195.8	195.18	196.3	193.78	195.44	194.07	194.9	193.74	196.76	195.26	194.93	196	195.86	195.7	193.73	195.22	194.37	195.13	192.88	195.49	194.53	193.57	194.94	194.88	194.85	195.58	195.11	195.02	195.65	193.93	193.15	194.15	195.34	195.18	195.59	195.91	195.12	195.7	195.91	194.88	195.04	195.38	196.55	196.1	196.69	197.37	197.6	195.88	196.14	197.52
191.45	194.34	192.9	194.86	194.82	194.5	193.56	193.22	195.96	194.96	193.01	194.84	194.03	194.27	192.96	195.68	193.2	194.11	193.46	194.34	194.01	192.58	192.48	192.77	194.26	194.23	194.01	194.26	193.99	194.26	193.47	194.6	194.47	193.38	194.42	194.79	194.26	195.37	193.73	194.94	193.87	193.46	194.14	195.77	193.21	192.97	195.28	195.61	193.94	193.65
202.6	200.92	202.28	203.8	201.73	202.34	202.27	202.2	203.2	202.31	202.14	202.14	201.78	200.95	202.47	201.13	202.24	202.54	203.51	202.06	200.25	203.21	201.96	202.06	203.25	202.42	201.77	202.91	202.27	202.93	202.97	202.15	204.03	203.26	201.76	201.24	201.76	202.58	203.89	202.74	202.78	203.53	202.44	202	202.62	202.58	201.63	202.44	201.76	200.48
202.43	200.49	200.19	200.85	199.62	199.81	199.56	199.94	200.57	199.62	200.74	200.77	199.1	199.5	200.55	200.74	199.67	200.03	200.17	201.98	201.2	200.72	200.47	200.49	199.97	200.42	201.1	200.95	201.55	201.14	201.48	200.75	200.59	200.5	201.24	198.98	201.94	200.76	201.49	199.48	201.08	199.41	201.95	200.72	199.96	200.74	200.77	201.48	200.5	202.36
201.59	203.07	202.94	203.4	202.38	204.6	203.92	202.29	204.65	201.55	201.59	202.6	203.51	201.57	204.15	205.37	203	202.52	203.78	202.01	203.29	203.27	202.69	203.51	202.26	204.24	202.5	204.72	202.43	203	203.67	202.64	203.07	204.38	201.95	203.09	200.82	202.74	201.3	202.08	202.51	203.34	201.2	204.13	202.41	203.45	201.06	202.2	202.59	202.87
210.67	209.18	212.76	211.39	213.64	211.11	211.72	210.72	210.81	211.82	210.02	212.89	211.66	213.15	211.73	211.96	211.45	212.21	212.92	211.87	211.82	210.87	212.39	210.52	210.37	210.85	210.13	211.63	210.93	209.9	211.37	210.86	211.65	213.85	211.81	211.36	213.68	209.81	211.21	210.64	211.09	211.4	210.04	211.04	213.64	213.11	211.07	210.57	210.93	212.44
209.24	209.96	209.64	209.3	207.4	208.37	208.61	207.11	208.86	208.56	209.65	209.84	208.49	209.06	207.26	208.88	208.02	208.34	209.33	208.62	208.15	207.64	210.22	208.87	208.38	208.39	209.46	206.5	209.45	207.4	208.9	207.9	209.01	208.51	208.84	207.74	209.8	209.44	208.05	210.56	208.8	208.51	209.09	206.84	207.17	208.77	209.13	208.64	207.42	209.11
193.91	195.25	193.92	195.11	194.26	193.65	195.27	196.09	194.12	193.02	194.43	196.39	193.23	192.22	194.18	193.55	193.7	192.72	193.12	194.01	193.07	193.73	195.58	193.41	193.79	194.6	193.43	194.24	194.8	194.89	193.36	192.54	193.43	193.35	194.38	195.56	193.28	194.49	195.12	194.81	194.24	194.44	194.1	193.84	193.26	194.67	193.01	195.72	193.33	193.25
199.74	199.43	200.41	200.74	201.59	199.8	201.15	199.98	199.64	199.63	200.54	200.72	199.01	200.92	199.55	201.62	200.21	200.15	200.62	199.57	200.89	199.56	199.29	199.16	200.99	200.23	199.45	199	201	201.21	200.9	200.17	201.38	201.17	202.01	200.4	199.39	200.38	198.75	200.81	200.43	199.46	200.06	201.23	199.71	200.08	198.51	201.91	199.34	199.25
199.26	198.61	200.06	199.5	199.43	199.72	199.55	199.39	197.58	201.23	197.68	199.94	200.12	199.62	200.39	199.14	200.02	198.82	201.13	199.14	201.42	199.98	198.57	198.31	199.91	199.61	199.36	197.96	200.96	199.66	199.35	200.15	198.54	199.72	198.53	198.72	199.52	199.27	200.93	199.29	200.5	200.12	197.74	198.33	200.2	199.43	199.94	199.23	201.06	199.53
216.85	215.86	217.03	217.45	216.86	215.23	218.11	217.75	215.69	216.75	216.25	216.11	219.43	217.04	217.19	218.18	218.81	217.16	216.48	216.73	217.05	216.58	216.03	217.86	216.04	217.46	216.61	217.02	216.19	218.94	215.68	215.92	216.24	217.29	216.28	218.06	216.5	216.76	217.47	215.15	216.18	217.17	217.38	217.62	216.57	216.97	217.98	216.47	216.35	216.84
210.73	211.56	210.24	211.7	211.75	211.79	212.86	212.64	213.88	210.73	211.66	212.61	211.41	211.07	209.82	211.59	212.57	212.58	210.77	212.03	211.83	210.65	209.92	211.78	212.32	210.09	212.84	211.3	211.26	212.54	211.7	213.82	212.04	213.22	209.92	210.22	210.86	212.17	212.54	209.66	211.22	211.59	209.07	211.32	211.04	212.04	212.2	212.12	210.79	211.16
205.7	204.45	204.56	205.35	205.25	204.07	205.08	203.05	203.95	205.01	204.84	204.13	203.89	205.44	206.15	203.98	205.55	205.58	204.39	203.61	203.65	205.54	205.49	203.95	205.34	205.62	205.37	204.62	204.3	203.49	204.22	204.78	204.53	202.93	205.24	202.84	204.96	205.58	204.55	205.1	205.21	205.33	204.72	205.28	205.04	204.19	203.22	205.15	203.46	205.88
199.5	201.39	200.37	200.51	200.92	199.5	198.42	201.68	198.8	198.71	197.11	198.79	200.15	199.57	199.19	200.58	199.64	197.89	199.2	199.42	200.08	198.52	198.88	200.06	201.13	198.38	199.57	198.72	199.79	201.24	200.04	199.53	199.24	199.48	199.19	200.83	198.33	200.44	199.67	198.55	200.21	199.31	199.35	200.49	198.42	200.52	198.95	198.26	198.16	199.14
217.1	217.09	217.12	217.6	217.91	215.64	216.03	217.76	218.27	215.65	217.04	215.84	216.11	217.11	217.74	218.72	216.83	215.91	215.99	217.82	217.25	216.12	218.24	217.27	215.99	217.16	216.94	217.58	215.87	216.01	217.97	216.95	216.95	217.51	216.1	217.29	218.12	216.38	217.53	215.59	216.64	216.81	215.48	217.17	217.23	217.54	216.29	217.27	215.79	216.67
217.09	219.43	216.4	216.71	217.89	216.6	217.93	217.91	217.88	216.21	217.02	215.77	217.36	218.01	217.42	217.3	217.28	216.3	216.82	216.97	217.2	217.5	216.18	218.13	216.51	216.61	216.25	217.58	217.61	215.82	216.76	217.27	217.21	217.37	217.72	218.56	217.81	217.89	215.74	217.17	216.81	218.74	215.31	216.15	215.37	217.01	218.32	217.75	218.48	215.24
206.42	207.1	207.61	207.05	206.02	207.64	207.8	207.37	206.2	208.33	206.84	207.22	205.73	207.53	206.5	205.83	206.4	205.68	206.92	207.7	207.66	205.18	206.04	204.24	207.05	206.08	207.32	205.81	206.15	207.6	205.58	206.99	205.98	205.53	207.08	205.34	207.37	207.56	207.24	206.67	206.69	206.31	207.29	206.44	207.34	205.81	205.7	206.27	206.2	206.2
206.06	204	204.62	207.58	206.14	205.25	206.34	204.91	205.26	204.8	205.4	206.39	204.69	205.03	204.85	207.27	206.8	205.4	206.75	205.85	206.05	206.79	204.02	206.48	206.33	206.68	206.52	204.71	205.38	205.84	205.58	205.28	207.71	205.64	205.04	205.26	205.33	205.24	205.06	204.25	205.22	204.88	205.55	206.75	204.22	205.9	205.94	204.09	206.22	206.35
202.72	202.34	203.23	201.86	202.94	201.43	203.74	202.12	202.22	202.44	204.43	203.34	202.23	201.87	202.46	202.2	202.77	203.99	202.72	201.56	202.41	204.17	202.89	201.95	202.52	203.3	201.73	202.85	202.11	203.31	202.09	202.14	202.38	204.41	202.1	202.58	203.64	203.42	200.81	204.1	201.95	203.21	200.98	202.9	202.88	200.2	202.69	204.13	201.21	201.31
199.7	200.55	201.74	201.2	201.57	200.16	202.76	201.84	202.66	200.3	202.29	202.14	201.51	200.22	200.37	201.15	200.81	201.2	201.05	200.81	202.13	201.31	201.61	201.24	202.76	202.24	201.62	201.59	200.67	200.45	200.91	201.48	201.57	202.31	201.62	201.38	200.88	203.7	202.87	199.8	201.31	201.63	202.36	200.83	201.16	199.9	202.54	201.4	199.49	200.75
203.32	203.29	204.43	204.24	206.24	203.44	205.97	203.67	204.5	205.55	201.61	203.7	205.55	204.81	205.63	203.51	203.95	205.56	204.32	203.89	205.87	204.95	205.43	206.87	202.34	202.84	205.84	204.74	204.27	203.16	203.51	204.46	201.82	204.8	203.66	205.23	204.21	204.54	204.25	204.26	203.83	204.52	203.64	204.8	205.39	204.9	203.42	205.61	205.66	203.39
200.27	200.13	200.55	198.92	199.04	198.86	200.47	199.86	200.06	198.96	200.28	198.57	199.05	198.19	198.97	198.55	198.63	199.41	198.84	198.86	199.82	201.48	198.48	198.31	197.66	199.5	198.56	200.08	199.01	200.07	198.89	200.52	198.78	199.92	200.51	198.95	197.24	198.53	199.9	199.74	198.62	198.5	199.65	201.7	199.59	199.09	199.27	199.12	198.91	199.57
198.64	198.58	198.52	199.32	199.55	198.88	199.89	199.36	198.56	197.55	198.33	197.32	198.48	197.32	200.63	199.45	198.14	198.83	198.27	198.09	198.34	199.33	199.19	199.63	197.89	198.31	198.48	199.37	199.72	197.57	197.97	198.66	198.94	198.74	200.37	197.58	199.34	200.7	197.57	198.14	198.71	198.3	198.45	197.76	199.38	198.33	198.77	199.13	197.84	197.82
205.05	205.92	205.82	204.29	204.73	204.37	204.39	205.82	205.09	204.72	205.13	204.52	205.8	205.23	203.94	204.22	206.93	204.03	205.92	203.01	202.91	204.05	204.99	204.44	204.62	204.08	204.62	204.99	204.63	205.7	206.09	206.14	206.8	206.47	204.99	205.35	203.99	203.44	204.83	204.31	203.74	204.44	206.54	205.87	202.69	204.51	205.61	204.29	203.97	204.92
207.77	210.83	206.18	208.94	208.36	209.65	208.9	209.72	209.62	208.91	209.31	209.44	209	210.47	208.79	208.91	208.61	207.69	208	208.83	206.59	207.44	208.78	208.98	210.39	207.9	211.27	209.48	210.19	208.26	209.06	210.87	209.03	208.49	207.62	208.57	209.76	209.36	209.25	209.14	209.1	208.39	208.47	208.08	209.26	207.54	208.9	208.63	207.35	209.61
209.82	209.03	208.29	208.42	207.65	209.74	208.37	208.05	207.16	210.59	210.06	207.94	207.16	208.77	210.04	208.52	209.71	208.96	206.95	206.5	208.5	209.24	208.32	208.63	207.4	208.36	208.39	208.96	209.11	208.17	209.94	208.07	208.31	208.61	207.62	210.54	208.5	208.01	209.46	209.46	207.9	209.49	207.7	208.27	209.03	208.76	209.07	207.64	210.1	209.64
203.39	203.3	202.81	203.37	204.76	204.33	203.75	204.53	203.01	202.69	203.29	204.84	202.89	203.97	204.63	201.37	203	202.96	203.86	203.93	205.2	202.77	201.85	203.93	203.02	204.6	204.01	202.71	202.52	203.76	203.63	204.26	202.78	201.9	203.45	202.82	204.02	205.53	203.96	203.36	203.64	203.23	203.76	202.56	203.82	203.9	204.49	204	203.27	205.13
210.04	213.37	211.51	213.16	210.08	210.17	212.07	211.07	212.96	211.49	210.37	211.06	211.89	211.57	211.95	210.76	211.73	211.82	212.97	211.05	210.88	210.24	212.45	211.78	210.33	211.73	211.53	212.92	212.67	212	211.35	210.91	210.42	210.57	212.14	210.3	211.37	210.13	210.67	211.48	211.48	210.78	212.92	210.54	211.3	210.53	212.22	209.61	211.76	212.19
203.53	202.23	203.31	201.6	205.05	202.04	202.64	202.96	204.16	204.3	203.25	203.03	204.06	202.21	201.55	205.08	203.21	203.18	203.3	202.93	202.46	202.71	202.93	202.26	202.2	202.83	203.4	204.03	204.42	203.19	202.4	201.48	202.78	202.72	202.72	204.12	201.71	206.02	203.83	204	203.99	202.38	203.56	205.41	202.95	200.97	203.32	203.69	203.59	205.18
204.46	201.78	203.61	202.75	202.67	203.99	204.56	201.94	204.32	203.96	203.14	203.27	204.86	204.94	203.86	203.33	203.57	206.67	204.17	203.2	205.89	204.22	203.15	202.11	204.57	203.38	203.42	203.35	203.49	205.29	204.68	203.72	204.1	202.72	203.63	202.92	205.75	203.38	204.56	204.93	204.51	204.55	204.62	203.94	203.56	205.41	203.22	205.27	203.73	204.47
198.37	199.11	199.18	199.03	199.17	198.51	197.6	197.69	198.6	198.95	199.5	198.74	197.6	198.7	197.71	199.73	199.28	199.63	199.6	199.22	200.06	199.08	198.41	198.29	199.69	197.51	199.43	199.15	198.73	198.77	198.47	198.83	199.14	198.42	197.02	199.96	199.26	198.02	198.45	198.59	198.24	198.89	198.01	197.93	197.43	199.14	199.6	199.9	198.08	198.49
208.21	209.44	207.74	209.62	208.18	209.14	208.23	208.73	208.46	209.86	207.83	209.66	208.87	209.12	208.89	208.2	210.22	208.75	207.61	208.44	207.15	208.65	209.66	209.07	208.21	208.65	208.05	208.17	209.12	207.96	208.58	206.79	209.35	209.44	208.41	210.24	209.94	208.73	208.99	208.9	207.91	208.28	208.2	208.82	208.67	209.45	208.14	207.42	208.66	207.24
209.49	209.16	208.97	209.46	207.92	207.53	209.78	208.77	209.11	209.3	209.38	209.66	207.8	207.94	208.63	209.35	207.49	209.27	208.42	207.99	207.97	208.55	207.72	209.43	209.22	209.51	207.23	209.09	208.27	208.47	207.79	207.45	211.95	208.98	208.84	207.06	209.57	209.04	209.03	208.62	209.35	210.56	209.25	207.46	208.87	208.9	208.22	205.61	209.09	209.41
213.86	212.8	216.38	213.96	213.25	211.91	214.68	213.91	213.08	213.65	214.36	212.9	214.22	213.36	213.1	213.5	213.47	213.68	215.23	213.77	213.28	214.53	213.68	213.65	213.95	214.4	212.62	212.71	213.7	212.38	216.04	214.32	213.38	215.75	213.95	213.94	215.37	214.07	213.43	213.41	214.27	214.5	213.11	214.39	214.73	215.47	213.15	213.88	213.98	214.8
196	194.27	195.57	192.5	194.45	194.29	193.53	194.81	194.19	193.8	194.54	194.26	194.11	194.85	194.52	194.41	193.56	195.75	195.63	193.85	194.32	193.85	193.95	193.97	193.15	192.97	192.94	195.16	193.38	193.88	193.05	194.92	194.02	194.53	193.49	195.34	195.28	192.98	194.17	195.33	194.73	193.97	193.9	195.59	194.24	194.24	192.66	194.36	194.66	193.38
208.41	209.84	209.41	208.49	208.93	207.99	208.9	210.75	208.95	208.72	208.18	209.6	209.31	209.67	208.73	208.49	208.89	207.56	208.45	208.42	209.37	208.33	207.3	209.16	208.75	208.67	208.42	208.38	208.76	209.16	209.29	209.53	210.87	207.6	208.84	209.62	209.76	209.8	210.26	208.98	207.74	210.11	208.98	209.38	210.19	208.26	208.68	208.74	209.04	207.73
208.44	206.83	207.9	206.17	207.56	204.74	205.97	207.87	207.58	207.75	206.7	206.42	205.24	205.54	206.42	206.37	206.67	207.47	206.08	207.58	205.84	205.88	206.99	205.92	205.4	206.42	207.29	208.12	206.38	207.58	206.03	206.48	205.66	204.88	205.9	207	207.5	205.76	206.74	205.66	207.25	206.94	205.57	207.21	205.66	206.85	207.68	206.8	206.33	206.88
208.43	209.14	208.25	208.94	210.07	208.85	209.43	209.44	207.85	208.37	208.24	210.03	208.42	209.29	209.35	209.22	208.27	208.21	208.89	208.91	207.16	209.13	209.58	208.33	209.07	210.19	209.41	208.43	208.61	206.78	208.55	208.74	208.75	208.42	207.32	208.7	208.27	209.19	210.02	207.97	208.86	207.63	207.75	207.54	208.67	208.66	209.1	208.34	208.92	208.26
200.3	199.89	198.36	199.54	199.31	199.24	200.37	199.67	198.88	199.47	200.59	199.67	201.3	200.9	199.96	200.1	200.55	197.81	200.01	197.92	199.18	200.06	199.76	199.57	200.25	199.32	199.28	198.24	199.97	200.46	200.86	199.31	199.56	198.42	198.67	199.36	200.3	200.04	200.38	200.07	200.82	199.29	199.84	198.4	199.27	200.19	200.73	197.25	200.47	198.99
206.8	207.95	207.07	206.03	206.37	208.97	207.45	208.03	207.97	207.13	207.76	209.69	207.29	207.1	207.48	207.45	207.64	205.5	208.61	208.54	207.1	207.34	206.55	208.85	208.06	207.31	207.91	207.88	206.86	207.28	206.42	207.2	207.67	206.65	206.46	207.44	207.98	208.09	207.41	208.12	206.5	208.11	208.88	207.18	206.76	208.83	206.03	208.1	209.11	207.19
206.95	206.97	207.54	208.8	209.08	210.66	209.63	210.25	210.06	207.9	208.01	209.05	209.22	208.11	208.12	209.66	208.15	208.67	209.34	209.36	209.63	208.86	209.49	207.6	209.56	208.73	209.01	209.14	208.5	208.52	208.35	208.23	210.54	209.41	208.99	209.4	209.5	209.25	208.7	210.02	207.59	209.09	210.36	207.97	209.02	206.72	208.2	208.41	208.46	209.53
204.3	205.87	204.3	202.71	202.18	204.61	203.43	203.61	204.61	203.66	203.23	204.02	204.69	204.35	204.59	204.38	204.13	202.61	203.27	202.75	204.78	202	203.66	203.46	203.26	203.69	204.53	204.14	202.96	204.31	204.42	203.14	203.35	203.96	203.35	203.98	204.36	203.81	204.13	204.73	203.78	203.37	204.19	202.62	203.65	202.9	204.06	204.22	203.54	203.03
208.84	207.91	208.28	207.27	209.1	206.64	208.16	207.85	209	208.84	209.07	208.83	209.76	208.48	208.24	210.1	210.41	208.88	208.96	208.19	208.51	209.45	209.18	208.69	207.25	208.68	207.93	209.2	209.26	207.3	206.85	208.78	208.11	208.69	207.1	209.6	208.04	209.91	209.92	207.47	208.47	210.57	208.55	208.48	208.41	208.34	207.88	206.88	208.85	208.44
198.29	199.14	199.8	202.46	200.17	200.55	202.82	201.46	201.02	199.68	199.55	200.27	200.44	199.59	200.82	201.14	200.6	198.9	198.93	199.17	200.57	199.63	199.41	198.88	198.7	200.11	199.75	200.25	198.87	199.36	200.78	199.76	200.13	198.15	199.68	200.4	199.18	199.71	200.1	200.65	201.08	199.7	199.95	199.85	200.55	197.73	201.44	199.79	200.52	201.84
209.85	207.79	208.8	207.19	210.75	209.51	207.7	208.48	208.87	207.61	207.5	208.26	209.29	208.43	209.73	208.15	208.46	207.98	210.29	208.58	207.99	208.98	208.74	208.87	208.76	207.16	209.3	207.55	208.67	207.2	209.98	209.13	208.66	209.03	206.93	209.14	209.46	209.64	209.34	208.86	208.84	208.69	208.73	208.08	207.34	208.07	209.58	207.76	207.22	208.37
204.9	204.35	203.03	202.31	204.12	205.17	202.72	202.41	204	203.93	203.61	203.84	203.87	204.47	204.32	204.34	204.42	205.12	205.16	205.25	203.25	202.64	203.27	202.98	202.78	204.89	201.35	203.34	203.8	203.72	204.13	202.07	202.28	203.39	203.69	203.19	203.4	204.33	204.52	202.37	205.62	205.84	200.45	204.49	203.51	203.46	202.46	204.4	203.08	202.92
202.48	202.74	202.46	203.88	202.25	203.88	203.37	203.79	202.39	202.05	203.55	201.88	202.89	203.9	203.55	203.96	201.46	203.65	203.43	201.88	203	201.65	205.41	203.27	202.18	204.6	201.99	202.17	203.48	202.74	202.4	203.01	204.33	203.03	204.73	204.16	202.62	201.75	204.12	203.18	204.07	204.11	202.95	202.89	203.91	203.02	203.63	203.72	204.22	201.69
212.84	212.29	213.63	211.65	213.2	213.16	210.66	210.69	212.23	212.83	212.72	212.24	211.62	212.47	211.89	212.81	210.85	213.04	212.45	212.31	212.07	212.36	212.72	212.26	212.16	212.4	212.45	211.32	209.47	213.12	212.8	212.18	212.07	210.88	211.98	213.21	212.92	211.87	213.78	212.94	212.34	212.89	213.38	212.11	211.59	212.44	212	213.43	211.33	212.62
200.05	199.19	198.9	198.95	199.22	199.71	200.06	199.16	199.53	197.44	199.08	199.89	200.45	202.17	199.35	199.48	200.45	199.42	198.26	198.57	200.65	200.49	199.5	198.79	198.42	200.93	199.32	199.97	200.5	199.84	200.52	197.98	200.92	199.11	198.91	199.07	199.13	200	200.04	200.51	198.57	198.44	199.66	199.02	199.39	200.6	198.58	198.21	198.29	200.17
207.88	208.74	206.48	208.15	207.5	206.65	207.82	208.87	209.26	206.91	207.94	206.64	206.86	209.6	209.16	207.6	209.01	207.47	205.62	207.9	208.44	207.89	207.83	207.15	207.71	207.64	207.03	206.88	208.24	207.16	208.14	208.05	208.33	207.98	206.77	207.11	207.14	205.3	209.08	208.61	206.86	206.82	207.25	207.74	208.35	209.08	206.32	207.61	208.06	207.79
201.5	199.62	201.43	200.47	200.65	201.01	200.74	200.8	202.06	201.21	199.39	199.11	201.61	202	199.81	200.51	199.79	200.29	199.19	200.68	201.61	201.01	200.69	200.72	201	201.29	201.33	197.74	199.82	200.18	202.08	200.62	200.79	201.41	198.37	201.08	202.32	199.14	199.46	200.73	199.52	200.81	200.46	201.13	199.52	200.7	199.91	201.16	202.25	201.46
203.02	204.51	202.97	204.24	202.94	204.38	204.4	203.56	202.58	203.57	202.09	204.16	204.2	203.17	203.91	202.67	202.26	203.44	203.51	202.3	202.54	202.4	204.42	203.67	203.41	204.54	204.28	203.5	204.07	203.05	204.69	205.27	202.27	204.87	204.05	205.5	202.52	204.28	204.58	203.97	203.54	204.5	202.43	201.92	203.46	205.44	204.45	203.35	203.7	204.46
209.85	208.16	207.9	208.76	209.81	208.55	206.75	207.69	209.39	206.95	207.16	208.96	210.36	209.35	211.31	208.54	211.29	207.93	209.19	209.3	208.74	209.31	209.95	208.53	209.28	207.9	208.83	208.8	210.8	208.9	210.34	208.58	208.56	207.91	207.82	208.97	208.76	208.11	207.82	207.4	210.82	209.32	208.07	209.84	209.07	207.76	209.71	210.14	207.67	209.38
204.99	204.96	204.74	204.93	205.84	203.81	204.83	204.28	203.96	204.95	203.98	204.81	204.44	205.73	204.68	205.28	203.51	204.11	202.85	203.91	205.1	205.22	203.11	204.71	203.98	204.89	204.07	205.58	204.54	205.39	204.36	203.74	205.4	204.83	204.66	205.34	205	205.48	204.24	205.75	203.58	203.34	202.45	204.4	206.89	204.44	204.27	205.76	203.83	205.41
211.76	211.55	212.28	211.63	212.68	211.49	209.85	212.23	211.37	210.61	212.77	212.26	211.64	211.94	212.61	212.75	210.97	210.63	213.06	210.6	210.88	211.76	211.59	209.46	212.86	210.75	210.67	212.16	211.48	213.43	210.98	212.16	211.6	211.04	210.62	212.35	212.42	210.83	213.53	211.43	211.19	210.09	212.25	211.67	212.15	210.01	212.09	211.01	211.75	211.25
197.54	199.85	197.92	197.81	198.7	198.27	197.59	198.4	199.67	200.14	198.18	197.09	197.04	197.6	198.52	197.12	197.37	197.6	198.91	197.41	199.13	199.08	197.21	197.73	197.11	197.49	196.47	196.27	196.38	198.59	197.01	197.61	198.6	197.49	197.52	199.87	199.53	198.3	198.46	197.27	196.96	198.18	198.82	198.82	197.22	198.77	196.73	198.7	199.28	198.45
203.62	203.22	202.9	203.03	204.03	202.14	204.09	203.68	203.21	203.46	203.33	203.61	204.12	201.67	203.56	203.67	204.41	202.28	203.69	204.46	205.43	204.12	203.64	203.29	204.18	203.8	204.2	203.48	203.21	205.1	202.2	202.54	202.37	203.94	203.65	204.24	203.97	204.95	203.08	202.96	203.13	204.22	203.73	204.56	204.12	202.68	202.94	203.58	203.15	203.88
205.64	202.83	203.56	204.51	205.32	203.12	204.46	205	205.09	202.91	203.37	203.75	202.91	204.41	202.49	202.46	203.75	203.78	204.43	203.1	202.89	204.21	203.87	203.05	202.78	203.86	202.97	204.45	203.21	204.33	203.42	203.98	203.5	203.53	203.81	204.21	204.16	204.76	203.31	204.8	204.48	204.08	204.26	204.11	202.93	203.93	205.64	204.58	203.67	204.14
202.69	202.07	203.91	202.76	204.03	202.28	203.27	204.98	203.54	203.74	203.54	202.44	203.12	203.71	203.57	203.71	203.65	203.01	205	203.96	202.36	205.12	203.14	204.4	205.44	201.82	204.86	203.98	202.12	203.9	204.38	203.14	201.93	200.61	203.16	203.54	204.93	204.04	201.69	202.27	203.26	202.79	203.21	201.68	204.27	202.5	204.2	203.05	202.26	202.51
199.45	198.65	200.86	201.66	200.24	201.19	199.86	201	199.73	201.52	201.23	199.58	201.81	201.03	200.12	200.93	199.4	199.53	200.82	199.55	200.11	199.89	200.61	201.45	199.25	200.1	200.58	200.31	200.74	200.51	200.03	200.84	200.18	197.99	201.5	199.93	202.32	203.8	200.78	200.08	202.08	201.72	199.23	200.3	199.92	202.2	200.66	201.07	201.23	200.79
209.11	210.25	210.47	208.76	208.92	209.65	209.17	209.74	208.7	210.31	210.03	211.46	209.27	209.08	208.47	209.69	209.68	210.52	210.32	209.49	209.45	209.96	209.62	209.41	209.15	210	209.52	209.88	209.89	210.32	208.06	210.6	207.99	210.29	209.05	209.59	209.27	209.2	210.04	208.71	209.76	210.25	208.53	209.32	210.14	209.49	209.08	209.04	211.49	209.69
207.45	208.28	209.3	207.07	209.43	207.25	209.44	207.98	210.3	209.45	208.13	207.87	207.08	209.43	207.86	208.85	209.12	207.9	209.01	206.92	209.43	208.11	210.41	208.86	209.58	208	208.68	209.01	208.74	210.44	209.71	208.37	207.71	209.47	209.62	209.74	208.93	209.57	209.12	208.2	208.85	205.76	207.45	210.16	208.07	208.5	209.12	208	207.95	209.02
209.83	207.92	207.86	209.01	208.67	208.3	207.57	208.36	208.46	208.09	209.29	209.63	208.19	208.46	207.86	209.46	208.24	207.08	208.6	208.57	208.47	208.16	208.38	208.43	208.93	208.84	209.85	209.89	208.14	208.18	211.14	207.58	206.91	208.17	207.77	208.65	208.01	209.76	208.82	209.53	207.53	209.03	208.56	208.77	208.37	208.92	207.47	209.77	209.68	207.86
203.21	201.15	200.46	199.85	198.9	200.03	198.12	199.99	200.75	199.69	200.4	199.25	199.73	199.04	200.42	198.61	200.42	200.29	200.08	198.62	199.44	198.44	200.73	200.78	199.54	199.75	199.69	200.23	198.22	199.82	198.3	199.65	200.53	199.36	198.84	198.5	199.39	199.31	198.8	200	201.65	198.73	199.79	202.06	199.84	200.2	199.41	200.35	200.47	199.02
208.93	207.18	206.25	208.11	207.18	206.98	207.32	207.93	207.18	208.78	208.44	207.21	207.3	208.04	208.18	207	205.58	208.13	208.17	206.37	205.99	208.07	207.81	205.15	207.2	207.16	206.8	208.22	208.1	208.55	207.43	206.45	208.6	207.51	205.93	207.13	207.39	208.01	204.42	207.87	207.19	206.73	207.55	206.44	208.47	207.45	207.94	206.25	207.75	209
205.39	205.01	203.69	204.85	206.34	204.97	205.26	204.51	204.49	206.41	204.99	205.74	205.86	205.7	206.43	204.52	204.83	204.93	204.53	202.39	205.01	205.61	203.48	205.36	204.22	205.6	205.28	203.68	205.95	206.76	207.04	205.06	205.61	207.07	203.28	204.96	204.96	204.93	204.28	205.41	203.14	204.74	204.12	205.03	204.43	204.58	205.71	205.02	204.04	204.05
217.18	215.12	216.9	217.25	216.56	217.55	217.57	215.61	217.02	218.43	215.56	216.43	217.51	215.25	217.74	217.79	217.91	216.53	218.24	217.73	218.61	216.59	214.87	215.29	217.35	217.23	217.76	216.1	217.63	216.26	216.83	216.46	218.26	217.12	218.28	216.54	216.77	216.24	215.54	218.17	217.59	217.37	218.02	218.11	217.39	216.42	217.17	218.13	217.4	216.95
209.23	208.52	205.85	209.75	207.88	210.31	208.72	209.98	208.95	210.11	207.79	209.91	208.94	210.29	208.51	207.98	207.81	209.52	207.57	207.49	208.74	208.36	208.06	207.49	208.02	208.57	207.9	208.12	208.72	208.98	208.16	207.52	209.16	209.67	208.85	208.1	208.88	208.55	207.89	208.42	208.54	207.89	208.56	208.88	210.34	209.78	208.92	208.32	207.28	208.49
209.54	210.7	210.22	210.53	209.45	209.13	208.57	207.94	210.81	209.37	211.76	208.21	208.97	207.77	210.11	210.33	210.28	210.27	210.33	209.09	209.06	210.04	209.67	209.1	207.59	208.71	208.99	209.32	208.25	210.14	209.63	208.97	210.97	208.32	209.77	209.84	208.4	209.84	208.24	209.64	209.55	211.17	209.41	208.91	209.5	210.48	210.64	209.25	209.7	208.71
208.88	206.77	208.57	207.07	209.77	209.14	209.54	208.35	209.89	209.43	209.45	209.43	208.3	210.01	208.39	207.32	210.25	208.43	208.44	208.22	208.1	210.19	208.69	208	208.76	208.15	207.05	206.18	208.45	206.96	206.05	208.8	208.12	210.78	207.83	209.18	208.82	207.95	207.66	209.66	208.71	209.94	210.11	210.43	208.42	208.27	207.82	209.11	208.48	208.98
196.21	194.95	193.63	195.65	194.41	195.26	194.42	196.41	195.29	196.76	194.93	196.85	195.41	195.85	193.63	196.58	196.27	197.17	197.52	194.77	194.81	194.85	195.62	195.76	194.13	197.31	194.74	194.71	195.6	195.1	194.22	195.01	194.94	196.53	194.82	194.54	193.24	194.08	194.61	195.64	194.44	195.42	195.82	196.57	194.87	191.8	196.46	195.11	194.39	195.3
206.84	208.89	207.97	209.84	208.7	207.53	208.52	208.86	210.51	208.99	208.43	208.28	208.55	208.82	209.37	207.69	209.56	208.98	209.59	207.94	207.59	207.32	208.63	206.93	208.79	208.54	209.59	206.81	209.14	208.24	208.75	207.97	207.46	206.83	206.9	207.86	209.22	206.79	208.39	208.85	208.73	209.66	209.2	210.25	207.97	207.94	208.87	207.89	208.75	207.95
210.62	210.25	208.01	208.8	207.68	206.97	209.76	206.97	209.16	210.56	207.55	208.79	208.65	208.8	208.85	208.51	207.85	208.62	208.26	208.32	208.74	209.84	208.1	208.97	208.27	208.55	209.6	208.47	210.11	208.22	209.14	207.47	207.37	209.66	207.85	210.85	209.42	207.86	210.21	209.19	207.67	209.42	209.55	208.42	209.57	210.85	208.69	208.83	208.49	209.17
209.41	209.15	209.2	208.35	208.22	208.43	209.21	209.15	210.62	208.33	208.05	208.7	209.39	207.63	207.18	208.21	208.55	209.96	208.54	208.89	208.36	208.72	209.47	208.66	207.55	209.76	208.88	210.41	208.5	209.23	210	209.21	206.22	208.52	209.12	209.57	210.62	208.06	208.87	208.78	209.06	210.22	207.79	209.21	208.53	209.87	209.5	208.97	207.98	210.62
208.81	209.19	208.89	207	208.34	208.52	207.89	209.35	208.36	209.38	210.07	208.85	208.19	211.11	208.85	208.02	207.7	209.57	209.21	208.1	209.25	206.96	206.1	209.5	209.14	210.42	208.27	206.8	208.25	208.89	211.11	209.38	208.57	207.79	210.14	208.87	208.47	206.87	208.25	210.25	210.12	209.37	209.61	206.77	208.93	209.28	210.09	208.16	209.76	209.59
216.07	217.04	218.03	216.56	216.72	215.41	217.58	217.03	216.12	216.25	216.65	216.49	216.62	216.8	216.83	216.49	214.43	218.49	217.65	217.77	216.56	218.22	217.6	217.13	215.96	216.86	216.36	217.04	216.73	216.49	216	218.52	218.11	217.98	215	216.61	216.31	216.81	218.44	216.76	218.01	216.67	215.1	218.4	216.5	216.32	215.9	215.41	218.66	216.5
197.91	197.23	197.26	198.26	197.85	196.51	196.8	199.61	198.71	198.25	197.83	197.75	197.52	198.07	197.52	198.02	198.68	197.52	198.25	196.9	196.08	198.49	198.91	195.38	197.71	198.18	199.27	197.68	199.58	197.61	199.05	197.82	198.03	196.99	199.49	197.2	197.61	198.13	198.35	196.27	199.74	197.23	197.33	197.53	197.78	199.11	196.79	198.75	197.99	199.56
203.91	204.07	203.5	204.59	204.03	202.83	203.7	204.71	204.26	204.66	202.64	205.42	204.53	203.14	204.77	203.02	204.05	205.69	204.12	206.27	205.16	205.79	203.95	202.34	204.76	204.4	204.13	202.84	203.78	203.02	202.67	204.05	204.02	204.66	203.64	203.4	205.3	204.99	202.77	204.96	203.72	203.04	202.91	203.86	205.35	204.13	204.24	204.26	204.49	203.39
202.69	204.41	203.6	202.08	202.71	203.23	203.43	202.14	202.51	203.78	203.71	202.81	203.91	202.16	204.06	204.02	204.61	203.79	203.7	201.78	202.86	202.77	201.57	202.15	202.76	203.29	202.43	203.67	202.35	203.45	202.95	203.01	203.34	204.51	203.62	205.1	204.42	203.08	201.55	202.06	205.6	204.87	202.99	202.8	204.16	203.23	204.05	202.95	203.78	203.34
215.1	213.59	211.74	213.37	213.21	212.54	212.38	211.04	214.03	212.57	212.28	214.04	212.48	214.13	212.79	213.71	213.51	212.28	214.02	212.3	215.18	213.36	213.1	213.62	213.59	212.86	213.17	213.3	211.58	211.83	215.02	213.77	212.18	213.21	212.19	212.83	213.82	213.28	213.3	213.17	212.87	213.58	213.51	213.81	213.73	214.29	213.39	212.6	211.59	213.34
201.29	201.1	203.73	201.62	200.15	201.05	201.33	199.85	201.28	201.99	200.72	200.07	202.69	200.54	201.73	200.46	199.75	200.95	200.66	200.36	201.89	201.61	200.63	201.61	201.25	200.49	200.48	199.62	201.79	199.95	201.37	202.62	200.26	202.25	199.37	200.41	201.58	202.87	201.1	200.36	202.24	200.87	200.42	202.26	202.1	201.13	200.74	201.66	202.24	202.57
197.28	197.94	199.05	197.52	199.18	197.84	197.43	199.31	197.59	197.69	197.73	196.74	197.28	198.9	197.68	197.62	197.3	199.2	199.26	199.67	198.39	199.41	199.42	197.81	199.06	197.87	197.65	197.8	198.55	197.78	197.61	195.96	197.57	199.61	197.78	197.32	198.48	199.8	198.01	197.54	198.06	196.26	198.75	198.48	198.69	199.7	199.04	197.01	196.23	196.65
208.15	208.11	208.2	208.63	209.7	209.63	208.02	208.83	208.6	208.31	209.46	210.04	210.19	208.32	208.2	208.98	208.47	207.26	208.08	207.49	208.16	208.37	207.84	208.73	208.19	209.36	207.48	207.54	208.2	208.72	207.69	209.05	207.66	208.89	207.11	207.34	208.01	208.29	208.3	207.45	208.52	209.47	208.07	209.61	209.29	209.55	207.31	208.12	206.7	207.34
204.83	205.77	203.65	205.54	204.88	205.48	204.88	205.64	206.12	205.95	205.58	207.57	207.35	206.28	205.35	205.09	206.05	206.03	205.94	206.88	207.07	207.9	205.05	205.81	206.18	206.38	205.13	205.37	204.76	205.41	205.11	207.04	205.02	205.72	206.8	204.86	205.89	206.24	204.11	206.52	205.93	205.55	204.7	205.64	204.7	206.74	204.8	205.3	204.87	206.32
209.75	207.4	208.08	207.32	208.85	206.39	207.3	207.97	208.68	206.82	208.07	207.81	208.12	209	208.02	207.66	209.16	209.45	206.42	209.6	209.76	206.79	206.65	207.65	209.03	208.53	206.68	208.04	208.55	208.47	206.81	207.57	208.43	207.04	207.32	208.78	209.43	206.77	208.26	206.87	207.56	208.61	206.63	208.27	207.32	207.09	207.47	207.03	207.78	207.16
212.62	211.65	212.36	210.93	212.07	211.98	212.2	211.66	211.71	210.62	211.95	212.19	212.32	212.7	213.2	210.31	211.12	210.5	212.07	210.43	210.57	211.7	210.23	210.75	211.06	211.68	212.55	211.72	212.63	211.62	210.23	212.71	212.09	211.03	209.88	211.98	209.73	211.69	210.39	212.87	211.62	210.94	212.24	213.03	210.27	210.65	212.49	211.72	212.76	212.08
208.38	207.47	209.09	207.84	208.53	208.85	207.86	206.85	207.86	208.61	208.29	207.75	208.12	207.71	208.32	207.18	208.01	207.64	209.55	208.72	206.55	207.57	208.04	207.74	208.56	208.5	208.05	207.56	206.12	208.23	210.04	207.51	208.27	210.37	207.16	208.83	208.28	208.12	207.4	207.6	209.59	207.9	208.41	208.25	207.86	205.97	207.86	207.29	207.84	207.46
201.79	202.15	202.4	201.78	200.82	203.1	201.61	201.77	202.98	203.75	201.94	200.97	202.68	202.74	204.18	203.07	202.83	202.76	202.84	202.45	205.04	202.54	202.78	202.57	203.7	203.3	203.78	202.35	203.34	202.83	201.37	204.08	201.93	201.45	203.56	202.76	202.59	202.83	202.57	201.93	203.96	202.6	201.55	203.6	202.53	203.92	202.29	201.76	201.54	202.62
207.31	208.99	207.21	206.95	208.3	207.65	208.72	208.15	208.31	207.33	208.04	208.3	209.09	207.82	207.69	207.76	207.09	207.52	207.27	208.16	208.61	207.64	207.76	207.01	208.39	207.97	207.53	208.51	206.95	206.6	208.85	207.78	207.03	208.37	207.57	206.95	206.18	207.82	208.57	209.42	205.85	208.68	207.46	207.24	208.29	206.81	208.43	207.32	207.33	206.84
210.88	210.52	212.43	213.07	212.5	212.95	213.32	212.09	211.83	211.54	213.11	212.08	213.07	212.01	211.99	209.94	211.99	212.31	212.76	212.13	211.96	211.57	213.39	212.5	212.2	211.12	212.48	211.71	214.27	212.31	212.52	212.45	211.1	210.29	212.2	213.48	212.18	212.25	212.68	212.93	212.18	211.58	213.94	212.71	211.32	212.38	212.35	214.16	212.05	214.31
208.38	208.06	207.93	208.62	207.86	208.81	207.79	208.53	211.38	209.03	208.5	208.9	209.16	209.27	209.59	206.64	208.69	208.23	208.06	207.87	206.54	209.72	209	208.45	210.65	208.31	208.41	208.07	208.5	210.21	208.07	206.6	207.74	208.67	210.41	208.29	209.71	208.26	208.87	209.33	209.39	209.07	208.53	208.97	209.59	207.93	209.4	208.51	208.9	208.95
209.72	208.58	208.83	207.46	208.69	207.69	207.93	208.85	208.98	209.27	208.56	209.01	209.18	208.23	209.79	208.61	208.54	207.52	209.39	208.47	211.04	208.72	208.67	207.82	209.04	208.71	208.43	208.93	208.65	208.16	208.78	208.02	208.59	207.8	208.85	207.04	209.87	208.52	207.75	208.22	208.69	208.15	209.65	208.03	207.62	210.02	208.14	209.63	207.25	209.3
203.32	202.52	203.84	203.91	203.72	204.43	201.46	202.45	203.37	202.78	203.7	202.4	203.91	203.52	203.81	202.08	203.29	203.51	203.53	201.55	204.02	201.5	202.43	203.57	203.13	204.35	202.62	203.58	202.69	205.11	201.97	202.1	203.51	202.66	203.31	203.42	201.84	203.07	203.66	202.5	203.94	201.36	202.8	201.48	201.28	203.22	203.58	201.92	202.62	203.83
209.57	210.9	209.33	209.21	210.18	209.22	210.08	209.86	209.8	210.19	209.58	208.14	210.4	210.15	208.22	209.93	210.85	209.58	208.88	210.17	209.17	210.13	208.06	209.9	208.54	208.84	209.43	208.82	209.79	207.15	208.51	210.16	208.5	209.5	210.7	209.61	210.4	208.14	209.75	209.25	210.34	209.66	208.06	209.81	207.46	209.02	208.4	210.39	208.94	210.54
208.29	208.22	208.81	208.93	208.16	209.92	208.15	206.81	206.29	207.71	206.59	207.89	208.51	207.75	207.67	208.33	207.24	208.16	207.02	208.2	207.14	208.18	208.51	207.15	206.38	208.75	209.3	206.6	208.38	208.86	207.39	209.19	207.29	207.11	208.32	208.29	207.66	208.07	209.31	206.36	207.64	205.68	207.67	206.85	206.96	207.19	209.07	207.89	207.66	206.71
208.99	208.16	208.34	206.84	206.93	206.46	207.63	208.12	208.58	207.09	207.86	207.31	206.92	207.45	205.92	207.33	208.12	207.58	208.64	207.71	209.38	207.64	209.05	208.28	206.85	207.71	208.68	209.72	206.75	207.32	207.94	208.82	208.43	206.62	207.73	208.24	208.34	208.4	209.62	208.46	207.99	206.23	209.15	206.89	207.66	207.27	207.93	208.22	208.97	208
200.63	202.17	199.88	200.13	201.08	201.77	202.1	201.6	202.35	201.47	200.23	200.93	201.96	199.73	201.14	199.61	200.25	201.74	200.67	200.58	200.4	200.24	201.68	201.82	201.14	200.6	201.22	200.6	202.04	201.91	201.83	200.6	200.37	200.91	201.33	200.31	199.82	201.1	201.75	201.79	201.43	201.08	200.56	200.46	202.82	203.06	202.95	200.76	200.39	200.64
201.9	203.3	202.85	202.31	202.28	203.94	203.46	201.89	202.79	203.6	204.33	203.88	203.13	202.85	203.82	202.24	201.38	202.65	203.09	202.79	201.83	204.07	202.44	201.65	203.89	202.45	202.92	203.24	201.14	204	204.04	205.19	202.27	203.22	204.64	204.24	204.17	204.19	203.38	203.34	203.58	203.27	203.03	202.63	203.69	204.9	203.74	203.02	202.25	203.29
211.64	212.96	211.11	211.02	211.86	211.65	212.4	209.74	211.38	213	212.49	210.07	210.86	211.77	211.42	213.56	210.66	210.7	212.31	212.23	213.08	211.09	211.26	210.54	211.62	211.56	212.13	211.17	211.35	212.51	210.89	213.01	212.77	212.61	211.16	212.86	212.67	210.98	211.03	212.85	212.96	212.73	212.5	210.32	210.03	209.83	210.88	210.2	211.82	210.87
207.67	209.76	207.64	208.34	207.69	209.31	207.27	207.33	208.44	208.65	209.09	209.58	210.28	210.3	209.49	207.85	208.3	208.05	209.86	208.58	208.55	207.35	209.94	211.31	210.48	208.29	209.61	208.72	208.86	210.44	208.88	210.17	208.47	208.47	208.77	208.38	208.77	208.13	209.78	207.8	209.4	209.02	209.93	206.59	207.59	209.74	208.55	209.06	209.05	209.8
203.05	203.39	203.32	203.73	204.4	203.76	203.97	203.84	202.71	203.85	202.24	204.18	204.36	205.31	204.24	204.79	204.71	202.76	202.67	203.82	203.29	203.74	204.19	203.59	204.04	202.56	201.39	202.79	204.02	202.66	203.45	204.08	202.81	202.32	205.35	204.52	203.93	204.61	203.3	202.79	202.93	203.3	203.76	201.94	202.32	204.25	205.4	204.51	203.32	202.77
210.72	209.88	211.69	213.13	212.69	211.17	210.77	212.54	213.34	211.54	210.45	211.89	210.93	211.42	212.55	211.43	213.15	210.93	211.28	210.28	211.87	211.1	212.37	211.31	211.06	211.89	210.88	210.73	211.95	211.89	211.15	211.87	211.29	210.93	210.56	211.24	213.37	212.24	212.14	212.67	210.8	211.96	210.58	212.66	213.31	211.81	209.92	211.95	210.86	212.43
204.15	206.77	204.63	205.76	205.86	206.86	205.34	205.36	205.52	205.65	205.93	206.25	206.6	205.72	205.91	207.11	204.37	206.39	206.64	203.93	204.49	206.26	205.29	204.55	206.36	206.04	205.46	204.36	205.48	206.37	206.6	206.38	205.36	206.53	205.45	206.16	206.87	206.7	205.8	203.84	205.93	204.94	205.13	207.75	206.31	204.4	203.87	205.34	206.26	207.17
217.07	216.94	217.42	217.97	216.39	218.05	216.87	216.26	216.78	218.01	217.03	217.34	215.69	217.48	217.68	216.18	216	215.75	217.32	217.44	218.14	216.34	218	216.47	215.99	217.78	215.44	218.39	216.42	216.41	216.14	216.46	217.84	215.62	218.09	217.94	217.29	215.52	217.33	217.24	215.67	215	216.59	217.3	216.72	216.72	218.14	218.1	217.49	217.47
207.98	206.46	208.58	205.98	206.91	207.11	207.26	207.76	207.33	207.89	207.08	205.84	206.94	207.75	207.58	206.08	207.93	205.93	209.68	209	207.54	204.93	209.23	207.33	206.94	208.67	207.32	207.3	207.89	207.35	204.5	208.86	206.66	206.2	206.8	207.84	205.98	207.19	207.64	207.67	208.44	207.23	206.58	208.37	205.79	205.86	208.33	207.77	207.82	206.63
215.18	211.93	213.47	213.76	213.39	214.16	212.68	214.52	214.76	213.83	214.38	212.27	213.36	212.53	215.13	213.76	212.83	214.53	212.99	214.05	213.31	214.4	215.78	213.61	213.63	213.6	213.22	214.2	213.27	213.71	214.46	213.38	213.42	214.95	214.47	214.11	214.69	213.66	214.93	213.13	213.4	212.14	213.72	215.65	213.83	214.26	214.21	214.21	215.82	214.6
217.61	217.48	215.91	216.85	216.37	215.94	214.72	216.94	218.05	218.13	216.37	216.5	216.05	216.35	217.53	217.94	216.43	217.6	217.52	216.97	217.45	216.61	216.2	217.58	217.35	215.43	217.29	216.51	215.58	215.63	218.68	217.91	216.75	217.21	216.02	216.39	215.1	217.32	216.79	217.76	216.94	216.88	215.99	217.09	216.71	216.29	216.99	217.79	217.29	215.56
207.07	208.62	208.19	208.09	210.86	208.39	210	207.14	210.18	209.48	208.79	208.51	208.14	209.3	208.01	207.98	209.34	207.47	207.68	209.21	208.77	209.8	207.8	208.02	209.04	208.57	208.96	209.1	207.25	209.14	208.63	208.53	208.35	207.29	207.46	209.94	208.29	209.68	209.91	209.2	209.17	209.49	208.99	211.11	209.28	209.09	209.27	209.17	208.9	209.65
203.59	203.23	202.44	201.47	203.93	202.35	203.26	202.18	201.18	203.4	202.05	201.87	201.1	203.15	202.48	202.31	202.77	204.04	202.07	201.53	202.91	202.86	203.57	201.5	203.24	202.58	203.27	202.38	202.15	200.89	201.91	200.04	202.71	203.13	204.06	203.48	201.52	201.85	201.81	202.56	201.96	202.46	205.09	202.68	203.38	202.02	201.74	201.51	201.96	201.55
209.67	209.61	209.41	209.5	209.75	209.03	209.99	211.34	209.14	209.65	207.66	210.05	207.77	208.17	208.67	208.9	210.83	208.97	208.63	208.79	208.71	209.46	209.93	209.6	209.56	210.5	209.7	208.97	209.54	208.9	211.07	210.22	210.96	208.7	210.51	209.14	210.25	208.25	208.11	208.94	210.36	209.9	209.42	207.76	210.34	209.99	209.18	208.94	210.16	210.92
217.49	217.22	217.67	217.39	217.01	215.96	217.45	218.02	216.34	216.68	217.83	217.89	216.69	217.06	217.7	217.8	217.62	215.43	217.79	216.23	217.11	218.17	215.87	215.93	216.72	217.22	216.79	217.54	216.15	217.23	217.87	217.24	217.33	216	216.55	216.91	215.63	215.97	216.13	216.74	215.3	217.77	217.37	216.98	217.92	216.76	217.48	217.53	217.45	216.25
210.63	207.94	208.13	208.31	207.56	208.83	208.04	208.24	209.33	207.99	208.5	207.24	208.31	207.79	208.16	208.23	208.09	209.46	207.57	208.3	208.04	209.37	208.55	209.59	208.26	208.8	208.78	207.9	207.33	207.27	209.98	208.19	208.71	210.18	210.16	208.37	210.13	209.68	207.72	207.63	207.97	208.09	208.61	208.55	208.42	208.5	209.72	208.27	208.84	207.36
204.48	204.28	204.12	203.29	203.91	203.51	202.85	203.76	202.89	203.76	202.5	201.94	203.55	203.48	204.24	202.27	204.45	202.64	202.8	202.27	205.58	202.42	204.26	203.5	203.55	203.31	203.99	203.67	203.61	204.76	202.65	202.85	203.08	205.89	204.1	203.67	202.79	202.45	202.73	203.4	203.93	203.25	204.52	204.39	203	204.12	203.41	204.39	204.18	204.14
207.81	207.85	207.75	206.36	207.32	208.16	208.27	208.37	207.11	208.32	207.03	209.31	207.5	207.89	207.06	209	207.71	208.83	206.62	207.16	207.23	206.59	207.36	207.81	205.79	208.02	209.12	209.08	208.91	206.04	208.1	208.38	205.99	208.53	207.71	207.61	208.43	206.95	207.98	208.59	207.83	207.91	208.34	207.94	208.9	208.15	206.91	207.89	208.28	205.97
200.62	199.59	201.77	201.26	200.81	200.8	200.76	200.45	201.43	200.68	202.14	200.89	201.29	199.83	201.12	201.47	200.96	200.77	202.1	200.02	202.27	201.31	199.7	201.3	203.06	199.85	201	202.77	202.04	199.82	201.9	201.31	201.2	201.39	201.24	201.48	201.44	201.59	200.1	201.74	201.1	200.64	201.33	201.77	201.43	201.49	201.86	201.43	200.85	199.33
208.46	205.02	205.46	205.2	207.5	205.7	205.8	207.1	207.29	205.94	206.24	207.84	206.53	206.06	205.78	204.72	206.07	206.63	205.42	205.65	206.4	204.42	206.7	206.76	206.82	205.73	206.12	207.43	206.36	206.96	207.58	205.95	205.91	205.5	206.76	206.69	205.63	206.29	207.44	205.9	206.47	207.08	208.01	206.23	207.68	204.89	205.95	205.14	205.58	206.8
199.1	199.74	198.9	198.29	200.71	198.7	199.23	199.69	198.07	198.91	199.05	200.27	199.42	199.24	196.99	201.29	197.96	197.87	199.52	198.71	199.09	199.85	199.27	200.35	198.84	198.54	198.93	198.6	197.87	198.3	198.76	198.37	200.91	200.97	199.82	201.15	200.01	199.41	198.34	201.08	201.07	198.62	199.7	200.12	199.9	199.18	198.82	198.25	197.73	200.02
209.77	210.44	208.84	210.11	209.31	209.64	210.23	211.03	210.73	210.38	209.94	209.9	209.96	209.16	209.58	210.14	208.61	209.49	208.56	209.03	209.77	209.83	210.36	208.39	209.49	210.6	212.23	210.17	210.74	209.89	209.32	210.13	208.46	209.58	210.08	209.22	208.13	210.48	209.05	209.02	208.63	210.74	209.55	207.75	209.83	210.51	208.65	208.01	209.85	208.43
193.79	192.68	192.36	194.11	193.39	195.39	194.63	193	194.39	193.94	193.7	193.63	193.86	193.17	195.18	194.16	194.96	194.62	193.5	194.32	193.85	192.92	194.55	194.38	193.27	195.13	194.26	193.71	196.1	194.31	194.27	195.21	195.65	195.26	195.1	195.61	193.32	194.41	196.14	195.08	192.74	194.31	193.81	193.67	195.07	191.51	194.42	194.7	193.49	194.08
200.42	199.16	200.92	199.88	199.16	198.76	198.72	199.54	200.01	199.47	198.9	199.49	199.93	199.48	200.08	199.15	200.09	200.24	198.98	199.76	199.96	197.29	199.04	198.8	198.85	199.47	198.95	199.12	199.65	200.08	200.68	199.55	198.63	197.59	200.81	199.76	199.41	199.18	199.78	199.11	200.25	199.48	200.47	198.33	200.23	200.35	199.37	198.89	199	198.75
209.97	207.78	208.22	208.56	208.73	208.93	208.68	208.87	206.79	209.31	209.7	207.16	207.93	208.86	208.77	209.18	208.66	208.07	208.73	209.93	208.78	210.03	209.2	209.41	208.44	208.49	209.08	207.57	210.11	206.67	208.09	209.33	209.48	209.46	208.74	208.08	208.73	210.71	208.55	208.83	207.88	208.94	207.46	210.38	209.11	209.26	207.36	208.6	209.01	207.24
200.38	201.86	202.18	203.46	202.84	202.56	200.76	203.96	201.93	203.13	202.41	202.39	201.06	200.91	201.68	201.98	203.2	201.71	202.33	202.72	202.94	201.66	203.96	203.4	201.65	202.79	202.92	201.89	202.08	202.22	201.4	200.9	203.31	203.26	202.56	203.06	202.4	201.94	202.92	203.83	203.28	202.65	201.2	202.12	203.4	202.55	202.33	202.89	202.82	201.84
200.14	200.4	200.56	199.51	199.61	200.25	199.03	199.25	199.67	200.1	202.49	199.83	200.24	198.91	200.32	198.7	200.93	200.44	199.5	201.63	200.35	200.61	199.73	199.83	199.76	199.99	198.4	199.65	199.62	201.64	202.81	200.9	200.19	198.57	201.9	200.25	201.16	200.29	202.09	199.67	202.51	200.55	200.34	201.22	198.56	199.06	200.67	199.6	200.68	201.08
208.82	207.76	207.8	206.31	209.23	207.27	207.95	206.82	208.11	208.22	207.37	208.41	207.14	208.55	207.03	208.58	208.56	208.05	208.07	208.47	206.86	207.91	209.14	208.74	207.42	206.98	208.33	207.6	207.67	205.94	208.7	209.25	206.02	207.68	208	209.55	207.1	208.18	206.96	207.87	208.46	208.56	208.38	207.25	207.52	209.1	206.8	208.27	206.91	208.69
217.97	218.01	215.75	216.57	215.54	217.76	217.79	216.24	216.96	216.27	217.61	217.37	216.35	216.44	214.81	217.4	217.85	218.32	216.4	215.88	216.94	216.12	216.44	217.18	216.93	217.45	216.24	217.97	216.36	217.54	217.33	216.71	217.15	216.26	215.8	217	218.63	217.71	217.41	215.73	217.47	218.07	218.32	216.47	215.53	218.22	218.58	215.81	218.02	218.07
209.23	208.91	208.07	209.23	206.33	206.9	204.84	208.8	210.15	206.48	209.63	208.74	207.22	208.6	208.81	209.12	209.14	208.17	209.43	208.1	207.75	207.46	208.58	207.46	208.37	207.45	206.88	206.32	207.55	207.73	206.94	208.11	208.38	206.1	206.82	207.46	206.59	207.04	207.09	207.28	208.94	207.32	208.96	206.92	207.95	208.4	207.72	207.36	209.68	206.67
215.66	215.75	216.55	216.5	216.59	217.12	218.61	216.32	216.16	215.74	216.37	217.84	217.15	218.51	216.85	217.23	218.66	215.3	216.66	217.25	217.45	216.09	216.1	216.33	218.1	217.14	216.42	218.82	215.57	217.49	216.44	217.76	217.33	216.69	215.97	216.98	218.31	216.72	217.77	216.74	216.02	216.8	217.83	217.26	218.13	217.41	216.84	214.17	215.14	217.46
207.01	206.49	205.45	208.54	206.64	205.89	205.83	206.55	205.65	205.33	203.91	206.08	207.29	205.58	206.61	206.84	206.82	208.25	206.33	207.05	207.41	205.44	206.58	205.28	206.97	206.02	207.89	205.36	206.03	205.27	204.41	205.07	205.57	207.81	205.63	206.07	205.69	209.04	207.42	204.79	206.11	207.15	205.89	205.99	206.3	207.53	204.77	206.06	206.9	205.7
208.6	209.36	210.22	207.56	208.31	210.39	207.76	206.8	207.52	207.87	209.54	209.78	209.88	206.72	208.87	208.91	208.53	208.32	209.1	208.04	206.14	210.8	208.89	209.57	208.34	210.54	207.3	208.53	208.48	209.17	208.58	210.3	207.52	208.33	207.62	208.73	208.68	207.45	207.6	208.76	210.37	208.77	209.6	208.65	208.71	208.51	208.49	208.91	209.59	209.41
203.88	203.18	201.21	201.79	202.82	202.59	202.26	204.16	201.84	202.37	201.68	203.67	202.3	202.39	203.11	204.15	203.41	201.86	201.18	202.61	201.57	203.61	202	204.94	201.77	202.62	201.95	203.06	202.16	203.47	202.62	201.36	201.97	202.15	201.01	203.15	201.62	201.34	201.19	202.61	202.23	202.44	202.04	203.27	201.69	203.21	203.11	201.85	201.67	202.51
202.76	203.58	202.72	201.58	204.01	203.21	202.76	201.83	201.64	201.79	203.29	203.05	201.54	203.6	203.11	201.96	201.17	203.01	202.8	203.14	202.36	204.35	201.04	202.04	203.45	203.46	201.84	201.2	202.72	201.73	203.68	202.42	201.49	202.06	201.56	200.62	202.34	202.29	202.64	201.17	202.03	204.37	202.42	202.12	201.01	202.69	202.78	204.71	203.86	203.11
204.42	204.89	204.93	203.25	204.61	202.99	204.76	204.67	203.89	204.05	203.82	203.92	203.88	205	203.86	203.94	203.85	204.2	203.35	205.55	205.23	202.64	203.46	203	204.7	204.27	203.54	204.31	204.56	203.86	202.26	204.71	206.38	204.08	203.98	202.73	202.37	203.8	202.9	204.19	202.44	203.59	204.6	202.71	203.48	204.01	203.21	202.75	203.48	203.85
208.2	208.31	208.82	207.66	208.51	209.12	206.99	208.63	209.77	209.68	210.14	206.42	207.64	209.46	207.87	207.81	207.52	208.07	207.75	207.82	208.43	208.29	209.41	208.6	208.03	208.46	208.36	208.27	207.74	208.77	207.65	208.55	209.06	209.19	207.64	207.34	208.33	208.97	208.19	208.68	209.2	210.15	209.69	208.77	207.02	208.93	207.71	209.3	208.39	209
212.42	210.32	211.36	213.54	211.2	211.48	211.74	211.13	211.64	212.13	210.86	211.97	211.84	211.61	211.13	212.11	212.94	212.33	212.89	209.98	211.67	212.5	211.54	213.29	210.16	211.79	210.85	213.1	212.49	212.5	210.41	211	211.64	211.35	210.99	210.2	211.64	212.39	212.99	211.8	209.53	210.63	212.63	210.29	211.59	211.49	211.41	209.87	209.98	212.69
213.63	212.25	211.06	211.29	210.85	211.44	212.24	211.66	211.83	212.27	212.99	211.08	212.11	211.97	211.2	210.48	210.95	210.25	210.99	212.49	210.79	212.11	211.94	212.4	211.17	209.91	212.36	211.5	211.38	211.32	211.08	212.77	211.11	209.9	212.22	211.63	211.27	211.56	211.49	212.07	210.9	212.13	211.79	211.21	210.98	210.98	212.89	212.24	210.76	211.23
205.26	203.74	206.52	204.96	206.03	204.99	204.69	207.23	205.65	203.9	204.91	206.39	205.6	206.39	206.39	205.67	205.01	205.3	205.39	205.87	205.41	205.37	207.6	205.37	204.81	205.37	205.45	206.55	203.78	206.31	205.15	206.18	205.1	204.81	205.37	205.42	205.28	205.45	205.97	203.63	206.93	205.6	205.62	204.82	206.21	206.5	204.69	204.12	205.74	205.42
200.83	201.47	199.78	200.88	199.15	199.05	199.96	199.19	198.87	199.58	201.4	199.59	199.78	198.54	200.7	201.36	200.15	200.51	199.86	200.7	198.39	198.88	200.84	200.15	198.65	200	200.49	201.03	201.09	199.4	200.05	200.08	200.09	200.42	200.92	198.77	199.56	199.98	199.1	198.92	200.11	201.86	200.84	198.89	199.95	200.64	199.96	201.59	200.42	202.39
217.47	219.19	216.94	217.11	218.5	217.69	218.65	217.21	217.16	218.35	217.32	217.05	218.25	218.49	218.46	220.36	216.25	218.41	218.47	217.24	218.53	217.86	218.95	218.51	218.37	218.12	219.14	217.86	219.86	217.83	217.78	218.54	217.85	218.44	216.58	217.59	218.02	218.19	217.07	218.79	218.61	218.65	217.11	219.14	217.84	217.46	217.13	216.96	218.72	218.48
217.3	217.15	217.75	216.78	217.61	218.8	215.3	216.26	216.12	217.65	217.26	215.8	217.6	217.85	218.17	216.25	217.09	218.86	216.32	215.25	217.51	218.31	215.85	218.37	217.23	218	216.23	215.78	217.52	215.57	216.63	215.68	216.51	217.76	217.91	215.47	217.17	216.03	216.57	215.43	217.31	217.07	218.14	217.33	217.7	217.16	215.83	217.19	216.88	219.1
195.24	193.85	195.4	192.2	193.42	194.17	194.25	194.34	193.63	193.29	192.4	192.24	193.92	194.02	195.07	193.64	195.59	196.03	196.55	192.79	193.95	192.12	193.06	194.58	193.71	193.99	192.8	193.55	193.6	194.3	193.67	193.5	193.34	194.79	193.88	194.98	193.29	194.9	193.74	194.03	194.22	193.48	192.87	193.55	194.76	194.52	193.02	194.02	195.2	194.19
216	215.48	217.73	216.93	218.26	218.4	217.2	216.82	215.62	218.1	217.27	217.33	216.64	216.94	218.78	215.8	217.71	216.25	217.54	217.46	216.57	216.54	217.25	215.61	215.44	214.86	215.92	217.81	217.2	216.88	217.42	219.63	217.26	216.17	216.16	216.17	216.57	217.4	216.23	214.75	216.4	215.91	216.29	217.74	216.67	216.74	216.64	216.79	217.28	215.81
209.42	208.71	209.1	208.65	206.99	210.3	206.35	208.69	209.65	208.78	208.1	208.76	209.07	206.8	207.6	209.27	207.9	207.76	207.98	209.38	210.24	208.99	208.89	206.88	209.15	211.58	207.21	208.46	209.69	208.75	209.48	209.37	208.24	208.67	209.31	207.23	207.91	208.47	209.61	208.61	208.36	209.09	209.77	208.57	207.44	208.45	209.29	208.52	210.66	208.68
203.45	204.66	203.22	204.03	204.58	203.55	203.32	204.17	203.99	205.29	205.88	204.04	203.93	203.39	205.14	203.71	203.39	203.62	204.27	204.01	204.97	204.27	204.8	204.41	204.25	204.56	205.31	203.11	204.21	202.86	203.31	204.75	204.04	204.26	204.37	204.97	205.2	205.8	203.79	204.59	204.65	203.07	204.31	205.39	204.75	204.12	204.27	203.37	203.15	206.03
216.73	216.33	216.28	218.65	217.73	216.85	216.94	216.68	217.49	216.16	218.44	215.58	216.55	217.89	216.7	216.32	217.74	216.92	217.28	216.84	217.51	215.92	216.82	216.68	217.18	216.87	217.87	215.42	216.71	217.35	217.28	217.35	217.86	215.98	216.97	216.17	217.88	216.76	216.54	215.56	217.43	216.93	218.4	217.02	216.39	215.82	217.43	216.43	217.9	217.65
201.01	200.46	199.52	200.66	201.46	201.55	201.23	200.91	200.58	199.71	199.1	199.36	200.85	202.36	199.51	200.82	203.31	200.13	201.01	201.26	200.89	199.14	201.01	200.56	199.89	200.92	201.88	201.95	200.21	200.11	201.79	200.98	199.24	201.61	198.83	202.02	199.74	200.31	199.61	199.06	199.88	201.75	200.73	200.01	200.77	199.99	200.94	199.19	200.85	201.38
199.24	201.07	201.3	200.38	202.52	200.62	200.06	201.12	201.75	199.64	199.71	202.36	201.27	199.63	199.4	200.33	200.63	201.64	200.39	199.93	199.14	200.96	199.17	200.57	200.78	201.28	201.32	202	199.54	199.44	200.22	198.46	201.07	199.91	201.8	200.77	200.78	200.28	200.67	199.95	200.09	199.81	200.31	200.32	199.62	200.62	200.09	201.16	200.94	200.08
211.85	211.03	209.78	212.14	212.56	211.99	211.53	212.27	211.94	209.54	211.47	212.23	212.52	212.35	212.85	211.47	211.31	211.04	210.89	210.91	211.79	212.55	211.45	211.59	212.84	211.8	211.79	212.74	212.12	212.39	211.35	212.04	211.83	211.38	212.16	210.17	211.51	211.86	212.22	211.97	209.52	210.65	210.49	210.83	213.71	210.86	209.75	211.89	210.73	211.1
207.28	207.63	206.27	206.84	208.3	207.19	207.74	207.47	208.05	206.84	208.41	207.09	209.22	208.11	207.51	206.41	208.55	207.42	209.04	206.79	205.59	207.25	209.02	208.75	207.64	208.12	207.6	208.39	205.91	206.49	207.62	208.61	207.17	209.79	207.02	207.51	206.57	207.4	208.43	208.11	207.39	210.31	208.69	209.1	208.09	208.56	208.07	206.63	207.61	207.77
212.21	211.79	209.38	211	211.92	211.25	211.18	210.14	211.99	211.16	210.86	211.65	211.15	211.88	212.55	210.88	211.38	210.93	213.08	211.71	210.28	211.38	212.56	212.29	211.67	211.91	212.27	211.82	211.42	210.22	211.88	212.82	212.15	211.68	211.96	212.5	212.38	211.72	211.48	211.89	212.78	211.95	212.06	211.71	212.57	211.27	209.93	210.64	211.99	212.84
210.18	212.72	214.8	213.19	212.71	211.81	212.99	212.83	214.03	211.84	214.65	214.41	213.02	213.32	212.21	212.83	213.65	212.5	212.45	214.16	213.2	213.09	213.28	214.74	213.12	212.98	211.99	213.79	213.81	214.24	213.66	214.03	213.89	212.44	212.58	212.41	213.19	211.96	213.39	214.41	214.2	212.65	212.62	212.38	212.9	215.43	211.82	214.05	213.12	213.6
199.54	199.37	200.46	201.31	200.21	199.79	200.36	198.75	200.55	199.06	200.95	199.32	199.76	198.72	199.12	200.02	199.76	200.71	199.94	198.64	198.14	200.41	198.72	200.05	199.56	200.82	200.47	199.98	199.09	199.36	200.98	198.67	199.04	200.15	198.73	198.94	199.05	199.37	199.41	198.86	198.91	199.53	199.84	199.75	199.62	199.78	199.44	200.99	200.22	199.46
209.49	208.98	209.64	208.57	209.65	209.98	209.97	209.92	209.58	209.88	210.23	209.88	209.13	208.8	209.37	209.4	208.34	209.62	208.33	210.69	208.73	210.12	208.86	210.89	210.59	209.91	208.85	210.36	207.46	209.88	209.43	209.87	208.69	208.69	210.79	210	208.86	208.96	208.63	207.95	207.47	210.08	209.54	210.16	209.51	209.43	210.56	210.63	208.53	209.83
212.3	213.73	213.95	212.78	212.51	211.92	211.47	213.38	212.14	211.9	211.74	213.22	212.4	214.03	213.4	212.02	212.36	211.93	213.2	211.43	212.37	213.05	213.89	212.4	212.04	213.77	213.06	211.23	211.3	212.19	212.31	212.98	213.52	211.98	213.41	211.46	213.22	212.83	212.44	211.62	212.12	210.89	211.07	212.76	211.66	211.6	212.57	211.31	212.04	213.14
205.2	203.86	203.96	205.51	204.39	204.55	203.97	201.87	203.97	204.59	202.72	203.17	204.29	204.04	204.74	202.35	202.46	202.04	203.31	203.02	204.22	204.52	204.3	203.75	203.27	203.72	203.67	203.43	204.37	205.4	203.36	204.54	201.89	204.01	203.77	201.99	202.74	204.45	203.88	202.97	203.9	203.76	202.64	204.47	203.32	203.87	204.48	202.73	203.83	203.08
209.96	208.55	208.81	210.36	208.16	207.94	207.84	208.96	209.6	207.5	208.47	208.82	209.3	208.27	208.92	209.83	208.53	208.44	208.18	209.35	209.16	209.01	209.14	208.25	208.91	207.66	209.15	209.28	209.42	210.09	209.05	209.57	209	209.42	208.86	210.11	208.64	207.98	209.37	207.42	209.59	209.89	208.97	209.47	208.67	208.76	209.08	209.69	209.79	207.1
206.63	207.36	206.81	207	205.69	205.93	205.99	205.5	204.24	205.79	205.82	205.07	207.73	205.87	206.28	205.82	207.26	205.71	206.98	206.91	207.71	205.62	206.97	206.41	206.35	205.82	205.2	208.21	205.76	206.21	205.82	207.88	205.1	206.01	206.54	205.65	206.1	206.21	206.37	206.6	207.75	207.64	207.23	206.35	206.65	205.47	206.32	207.61	208.71	206.72
207.73	206.02	205.7	205.04	206.57	206.88	207.04	205.95	206.4	207.19	206.23	206.31	207.13	206.48	206.97	205.12	206.54	206.87	205.82	207.09	207.86	205.89	207.05	205.74	205.65	207.1	206.23	205.31	208.08	207.93	207.32	206.47	207.58	206.02	207.66	206.9	205.99	206.36	207.64	206.54	205.52	205.48	204.92	206.3	206.29	206.49	208.49	206.62	207.46	207.2
218.5	218.75	218.04	217.75	218.14	215.83	218.11	217.37	219.62	218.81	216.9	219.29	218.79	217.54	218.75	217.56	217.65	218.79	216.29	217.74	217.2	219.42	219.14	217.98	219.02	217.57	217.67	216.26	216.76	215.69	217.98	217.41	218.42	216.93	218.71	217.69	217.24	217.12	217	219.37	217.36	218.8	216.27	217.61	218.09	218.21	217.19	218.26	217.85	218.58
218.24	218.89	218.97	217.54	218.2	216.78	218.07	217.54	217.62	217.41	217.09	217.35	218.96	218.05	220.37	217.54	217.2	219.17	216.36	217.51	217.08	214.92	217.33	218.79	217.99	217.94	218.78	216.67	217.28	219.15	217.73	216.84	218.17	217.32	217.36	217.52	218.18	217.48	218.41	217.73	217.16	217.73	215.59	216.03	216.85	218.73	219.29	217.94	218.69	218.84
207.93	209.04	209.19	207.85	209.68	207.16	208.9	209.28	207.49	208.45	208.39	208.96	208.55	208.36	207.18	208.29	210.1	207.87	209.39	208.07	209.01	208.74	208.97	208.81	209.22	209.4	208.71	208.78	208.18	208.51	207.71	208.23	207.53	208.81	207.29	208.31	207.61	208.8	208.28	210.56	209.16	206.55	209.22	206.66	209.24	209.6	208.53	207.15	206.6	209.65
211.91	215.48	211.68	214.12	213.54	215.36	213.23	214.24	214.39	213.81	212.29	212.53	214.4	213.13	214.52	214.06	215.33	211.8	212.48	213.22	213.59	212.27	215.26	212.83	213.18	214.9	214.45	214.11	215.01	212.89	215.57	212.83	213.27	213.99	214.35	214.44	213.37	214.42	213	213.76	212.65	212.31	214.07	213.35	215.36	213.8	214.22	214.28	213.5	213.85
200.19	199.52	201.29	200.51	199.81	200.65	200.16	198.64	198.74	200.64	200.34	198.69	202.1	200.26	201.7	200.25	199.85	199.73	199.92	201.4	200.63	198.62	201.1	201.15	202.59	201.71	200.88	199.63	198.75	199.97	199.07	201.1	201.02	200.63	200.67	200.44	199.64	200.45	200.63	198.58	199.62	200.51	199.62	201.3	199.75	200.33	199.76	199.6	200.55	200.01
207.94	209.26	210.61	210.68	209.85	210.02	210.95	210.59	209.26	210.39	209.89	208.97	210.01	210.05	209.16	208.83	209.49	209.75	209.67	209.11	210.68	208.88	209.37	210.06	210.2	208.33	207.88	207.31	209.54	209.03	209.49	210.56	209.39	208.07	209.05	211.87	209.32	210.06	209.4	209.4	208.76	210.5	209	210.27	209.42	208.35	210	208.54	210.86	209.95
204.35	205.33	204.81	204.53	205.56	206.06	204.54	205.33	204.8	203.7	204.85	206.17	205.93	204.7	204.56	205.64	205.75	203.88	201.82	205.2	205.94	206.09	205.85	204.28	204.01	204.01	204.94	205.53	204.94	205.56	205.91	203.67	205.1	206.02	207.19	204.25	203.94	207.45	205.4	206.09	204.19	204.35	205.17	205.73	205.76	203.96	203.86	203.78	205.31	205.87
208.58	208.09	206.63	209.3	206.59	207.96	208.28	207.57	208.32	207.05	208.5	209.88	207.67	208.31	208.02	207.08	208.58	206.63	208.77	208.56	209.72	209.29	209.28	206.96	207.73	207.87	208.21	209.42	206.18	207.36	206.69	208.31	208.57	208.13	208.62	209.16	208.73	208.99	209.07	208.16	209.78	206.96	208.71	206.22	208.09	209.02	207.58	208.84	209.14	208.31
204.89	203.97	205.26	205.55	204.16	204.73	204.8	205.25	203.71	204.72	204.01	204.56	203.63	206.51	204.24	205.38	204.23	204.16	204.46	204.06	204.37	204.29	205.05	205.88	205.6	205	204.79	204.76	204.01	206.36	204.04	202.48	203.1	204.66	202.82	205.47	206.32	203.86	203.47	206.48	204.82	204.11	205.72	204.24	203.52	205.92	203.77	205.1	203.99	204.75
207.06	209.6	208.63	207.54	207.44	208.44	208.53	208.92	210.02	206.02	206.87	208.77	209.14	207.91	207.39	208.54	207.35	206.13	209.18	207.96	206.65	206.57	207.29	207.17	206.7	206.94	207.87	207.34	207.59	208.35	206.53	206.94	206.28	206.8	206.28	207.59	206.95	209.53	209.17	205.94	208	207.24	207.25	208.41	206.9	208.18	206.17	207.38	208.98	207.82
203.51	202.25	203.78	204.45	202.26	202.77	203.06	202.95	203.49	203.93	202.12	205.04	203.55	203.74	202.71	204.54	203.09	202.41	203.12	202.84	203.2	201.49	202.66	200.58	203.59	201.81	203.17	203.64	202.47	203.79	203.09	204.95	204.22	203.37	202.53	203.89	202.98	202.82	204.01	205.15	202.2	203.39	204.15	201.6	202.27	201.89	204.09	203.61	202.6	203.04
195.33	195.78	194.85	195	194.55	197.06	194.13	196.18	194.42	196.05	196.06	196.04	195.64	196.29	196.03	196.64	194.62	193.97	196.35	195.01	195.33	195.83	193.74	195.67	195.42	194.51	196.87	194.99	195.25	196.18	195.55	194.18	195.44	195.52	195.92	196.74	195.91	193.9	195.51	196.31	194.44	195.17	197.13	193.99	195.12	196.02	194.39	195.68	193.33	195.42
215.56	218.5	217.54	215.84	216.16	216.79	216.97	217.17	216.84	218.3	217.71	219.05	217.12	218.69	217.45	217.81	216.01	217.78	217.19	215.79	216.55	218.11	216.07	217.34	218.65	217.05	216.67	215.86	216.5	217.01	217.46	218.59	215.67	217.18	217.27	217.16	216.66	216.76	216.75	217.38	217.7	216.52	216.33	216.21	217.05	219.12	215.69	218.02	218.34	217.83
208.43	207.65	208.82	208	208.8	209.34	208.08	208.13	208.51	208.43	207.03	208.4	210.85	210.12	207.93	211.02	209.71	209.22	208.57	209.21	208.36	209.62	209.99	209.19	208.57	208.02	208.28	208.52	209.32	208.83	209.12	208.29	209.57	209.18	208.19	208.54	209.11	209.21	207.79	207.93	209.46	208.74	207.93	207.61	208.86	210.07	208.89	209.35	208.88	207.38
208.19	208.22	206.52	208.66	207.76	208.56	209.01	208.9	208.69	209.72	207.63	208.25	207.97	210.01	210.77	209	210.16	208.75	206.9	208.05	210.25	209.27	209.34	209.33	209.16	208.87	208.61	208.03	209.81	208.67	209.5	209.66	210.34	208.27	208.25	209.43	208.68	208.52	208.73	207.61	208.9	207.04	207.8	208.46	208.71	209.4	209.96	207.56	208.76	209.14
210.95	210.7	212.57	212.37	211.45	210.82	210.34	212.12	212.72	209.34	210.84	211.38	212.3	210.32	211.96	213.09	212.43	213.16	213.77	212.6	211.53	210.73	211.8	211.1	209.41	211.08	212.11	211.07	212.4	212.18	212.03	211.27	210.85	211.64	212.9	211.31	211.12	211.92	211.55	211.61	210.39	212.17	212.28	212.47	211.5	212.85	212.53	210.64	211.09	212.78
217.88	217.07	217.8	217.36	216.46	217.54	216.93	217.14	218.8	218.2	216.19	218.19	218.02	217.4	217.73	216.37	217.02	217.09	215.84	217.8	215.82	215.87	217.48	218.37	216.73	216.06	216.54	215.8	216.12	216.6	216.86	217.66	217.89	216.09	216.79	216.05	216.69	219.62	215.33	216.13	216.76	217.99	217.47	217.99	217.29	215.51	217.48	218.14	217.19	216.53
198.19	197.21	197.71	197.82	199.42	198.77	199.16	198.24	197.09	198.5	199.44	199.45	197.91	198.31	199.83	198.23	198.91	197.44	199.31	199.3	199.22	197.39	197.13	198.69	198.71	200.24	197.83	198.93	199.9	199.11	197.46	198.02	198.82	200.98	199.53	199.44	198.81	197.91	198.09	197.65	199.02	198.24	198.6	199.73	198.55	197.29	200.66	198.7	199.51	197.94
201.69	203.9	202.68	203.87	204.65	203.99	202.54	202.88	204.07	204.47	203.63	205.13	202.48	203.01	203.04	203.05	202.76	203.4	202.16	201.29	202.49	202.44	201.22	203.27	202.24	202.64	202.8	203.03	204.44	204.14	203.46	204.23	205.87	203.53	202.48	202.72	204.82	202.65	203.44	203.46	204.31	204.76	202.71	203.67	202.91	203.69	203.76	203.35	203.03	203.34
214.19	212.03	213.01	214.14	211.44	212.94	210.35	211.02	210.97	212.71	212.62	212.51	212.1	212.02	213.11	211.72	213.02	213.74	211.52	212.05	211.57	212.06	212.27	211.34	211.88	211.44	212.97	212.13	212.55	212.88	212.55	211.67	213.06	212.86	211.77	211.43	212.93	211.92	211.96	211.57	212.87	213.69	214.25	212.33	211.89	212.53	211	212.8	212.11	212.18
213.73	213.61	214.46	210.89	212.62	213.83	212.46	213.24	213.67	213.66	212.55	212.36	212.24	211.87	211.4	211.06	211.93	212.07	213.8	212.75	213.46	213.01	212.33	211.4	212.14	212.85	213.91	212.51	212.11	212.15	212.81	211.13	210.98	212.57	212.32	213.61	211.89	212.23	213.98	212.68	211.2	212.94	212.63	212.92	212.87	212.85	212.67	212.78	212.31	212.34
204.61	203.54	204.77	203.78	204.4	205.28	204.65	204.69	204.28	205.86	204.84	204	205.02	205.06	205.24	205.94	205.29	203.02	204.84	203.58	205.77	204.79	205.33	205.81	204.1	205.28	205.38	205.55	203.97	203.9	204.58	204.9	205.65	204.64	204.84	205.31	204.56	205.87	204.92	203.42	203.77	205.1	204.12	204.76	206.37	204.46	204.73	205.52	204.83	204.46
204.49	206.5	203.64	205.81	204.99	204.35	205.52	205.25	205.07	206.24	204.37	205.73	204.72	202.7	204.34	205.4	204.3	204.11	204.81	205.79	205.48	204.38	205.09	204.28	205.12	204.15	205.03	204.86	205.01	203.85	203.75	203.72	204.33	205.82	203.92	203.58	204.71	205.69	203.05	203.52	205.58	205.15	203.24	203.68	206.96	204.63	203.13	207.3	205.52	204.39
208.25	208.53	209.87	209.33	210.28	209.01	209.29	211.07	208.04	208.48	208.53	207.91	208.33	207.43	208.43	207.73	208.73	208.27	208.96	209.01	209.19	208.02	207.85	208.68	209.68	209.92	209.48	208.58	208.21	209.74	209.24	207.8	209.46	208.91	208.34	210.01	209.5	209.36	208.47	209.01	208.34	207.42	208.73	209.06	207.45	209.72	207.74	207.99	209.07	208.45
202.98	202.68	204.21	203.02	203.61	202.99	202.94	204.35	203.71	201.98	202.99	203.36	203.02	204.37	202.89	203.26	204.26	204.18	204.48	204.22	203.21	204.85	203.02	203.06	204.4	203.06	204.08	202.4	202.59	203.74	204.33	203.11	203.61	204.12	203.89	204.38	203.45	203.87	204.4	204.1	204.07	205.48	204.77	202.93	203.63	202.97	205.44	204.56	203.06	202.87
211.62	212.32	211.47	212	210.72	211.41	212.28	209.53	210.31	210.65	212.78	212.66	211.77	212.49	212.32	210.57	211.35	211.75	212.9	209.33	212.03	211.34	211.47	213.56	210.74	212.72	211.18	212.6	210.63	212.01	210.99	212.16	210.2	212.86	211.48	212.39	212.01	209.91	212.03	209.79	211.66	212.1	211.64	212.72	211.25	211.37	212.44	212.07	210.69	210.68
198.71	199.03	198.37	196.5	197.92	197.98	198.37	199.08	199.3	196.91	197.42	196.44	197.51	197.84	198.37	198.66	199.25	197.5	199.41	198.24	197.41	198.16	197.32	196.97	198.68	198.23	197.08	198.91	197.93	197.23	198.97	199.33	199.61	198.1	197.78	198.61	197.67	197.53	199.46	197.73	196.59	197.68	198.54	197.12	197.47	197.88	198.31	199.26	197.84	196.86
202.86	203.01	204.4	203.26	202.93	203.53	202.55	203.07	201.17	203.38	203.16	203.48	203.91	203.03	204.24	204.02	202.53	202.61	202.26	202.69	203.19	202.92	202.94	204.7	203.17	202.34	203.45	203.64	202.9	202.57	202.83	203.16	203.36	205.07	201.44	203.36	202.04	204.64	204.23	203.24	202.52	202.59	204.92	204.12	201.78	204.69	204.68	204.01	204.46	203.82
200.51	198.53	199.66	200.09	201.22	196.35	199.83	199.24	199.31	200.67	199.68	201.42	198.78	201.37	200.59	197.76	198.59	199.48	199.13	199.46	200.41	199.15	199.92	199.55	200.85	199.78	200.69	198.71	199.62	200.48	200.43	198.67	199.45	201.16	198.91	199.75	199.36	198.79	198.87	197.58	198.62	199.93	198.71	199.51	200.4	200.26	200.51	198.69	199.18	198.13
205.81	207.22	206.9	207.08	207.04	207.33	206.97	208.43	207.83	207.79	207.64	205.98	207.42	207.89	208.55	207.07	207.14	208.28	208.39	207	209.02	206.95	207.74	207.06	208.76	207.03	207.72	207.95	207.5	208.05	208.53	206.33	208.92	205.68	205.54	206.1	208.27	208.02	206.81	206.25	207.85	208.6	208.54	208.04	206.62	206.54	206.51	207.77	206.78	208.81
211.39	212.01	212.17	211.69	211.51	213.4	210.37	211.9	212.26	210.98	211.26	211.04	212.1	211.99	211.73	210.89	211.04	211.47	212.5	211.71	210.88	211.23	212.27	211.61	210.37	209.72	211.13	211.36	211.43	211.25	212.21	213.19	210.78	210.57	210.71	212.14	213.17	211.17	211.22	211.83	211.06	211.31	212.06	210.7	211.72	214.16	211.44	210.6	211.95	210.05
213.66	212.53	212.08	212	212.95	212.28	213.52	213.06	213.81	211.88	212.57	211.91	213.24	213	211.64	212.36	212.31	213.33	211.74	212.45	211.45	212.39	211.49	212.17	212.01	211.63	211.88	212.4	210.95	213.53	211.79	213.33	211.05	212.34	212.36	210.06	212.86	212.12	212.91	213.21	212.11	212.36	213.77	211.35	211.16	211.15	211.27	212.53	211.53	210.49
219.48	218.54	218.71	218.57	218.36	217.62	218.12	218.98	218.42	218.25	217.18	218.46	218.33	217.43	217.42	217.87	218.93	217.42	218.2	217.2	218.43	218.13	215.97	218.16	217.54	216.25	218.53	216.87	220.35	218.98	216.41	217.65	217.63	216.82	216.5	218.54	217.08	217.41	218.08	218.81	219	216.36	218.14	219.15	216.97	218.71	217.28	218.49	218.9	218.38
207.7	204.49	206.85	206.73	206.61	205.95	205.57	206.88	207.45	206.48	206.4	206.14	204.8	207.21	206.14	206.51	206.53	207.47	205.51	207.36	207.13	205.99	205.52	206.9	204.97	205.95	204.66	207.6	205.47	206.46	207.5	206.35	206.31	205.83	206.9	206.11	207.37	204.76	208.17	207.97	206.8	205.71	204.37	205.32	203.8	205.62	206.11	206.44	205.99	204.48
208.12	209.23	208.46	209.47	208.99	209.19	207.99	208.51	207.34	210.45	209.77	209.88	209.91	207.51	208.38	208.85	209.44	209.04	209.52	207.49	209.31	208.63	209.43	209.35	210.5	209.37	209.34	208.4	208.24	207.9	208.87	210.51	208.72	207.97	208.26	207.87	210.09	209.52	210.16	208.74	208.74	208.25	210.42	210.88	207.78	208.47	208.82	207.89	207.78	208.82
202.33	202.6	201.64	202.95	201.97	203.03	202.05	201.92	201.96	203.57	202.06	201.94	202.94	205.02	203.75	202.62	203.6	203.13	202.71	202.39	202.67	204.03	202.47	202.28	202.54	202.49	202.69	203.11	203.25	201.32	201.66	202.55	201.9	202.08	202.55	203.1	202.94	202.74	203.29	203.23	203.46	202.84	201.53	201.93	201.51	202.6	201.64	203.18	202.21	202
203.02	202.2	201.62	203.28	204.83	204.23	202.97	203.9	202.61	205.12	204.07	204.4	205.88	202.66	203.59	202.35	201.85	205.72	203.79	202.07	202.07	203.92	204.97	203.07	205.14	203.1	203.61	203.87	204.38	203.63	202.21	202.81	202.34	201.36	204.3	203.82	204.99	206.3	205.92	204.4	203.99	204.14	205.33	204.74	203.07	205.43	202.85	204.38	203.59	204.58
204.35	205.35	204.51	205.57	206.14	204.5	205.95	204.57	205.67	204.67	206.17	204.49	203.99	207.17	205.08	206.82	204.25	204.26	205.49	206.28	204.97	203.24	204.66	204.4	206.08	204.98	206.25	204.15	204.48	204.17	204.61	203.37	205.72	205.04	205.47	204.05	204.3	203.81	202.9	203.79	204.09	205.14	206.16	203.74	204.63	203.57	205.47	203.86	203.84	205.37
209.6	208.2	209.33	208.28	208.63	208.11	208.85	208.87	207.35	209.23	208.17	209.21	209.08	207.97	208.47	209.16	209.92	207.82	208.89	208.66	209.59	208.73	208.25	207.67	207.98	207.16	207.2	207.63	209.9	209.33	207.01	207.71	207.49	208.91	210.57	206.96	210.11	208.81	208.49	208.2	208.68	208.62	207.46	208.54	208.8	208.73	207.93	208.85	208.78	208.03
209.39	210.65	210.01	208.74	208.24	208.86	209.81	209.34	208.12	208.35	207.88	209.93	209.82	208.49	210.24	208.12	208.02	207.12	209.03	207.78	208.26	208.54	210.39	207.46	210.5	209.41	209.86	208.46	208.41	209.36	207.77	209.79	207.11	209.38	209.11	207.36	209.91	208.74	207.77	208.55	207.93	210.47	210.22	208.21	209.77	210.65	208.39	209.58	209.42	208.91
200.29	198.86	199.67	200.77	200.51	200.63	199.67	202.48	200.5	199.88	200.14	199.93	200.39	199.58	200.73	199.57	201.59	200.43	199.34	201.47	201.16	200.14	199.8	198.76	200.99	200.69	200.93	199.63	200.38	199.66	202.34	200.22	201.54	200.49	198.85	200.6	202.18	200.37	200.2	200.33	200.01	201.4	200.24	200.51	200.35	200.43	199.91	200.02	200.11	199.78
208.11	209.04	207.89	208.34	207.88	208.9	208.64	209.08	207.54	209.6	209.61	208.78	208.69	207.63	207.78	207.88	209.3	210.49	208.08	210.52	207.79	208.95	209.68	208.34	208.71	208.31	208.94	210.29	210.34	207.8	209.47	209.11	209.89	208.51	208.5	208.96	209.83	208.47	208.99	207.97	208.2	207.48	207.07	207.9	208.72	209.27	208.56	207.93	207.49	208.84
202.57	203.48	203.96	203.05	203.49	203.05	203.35	203.34	205	202.47	203.09	203.68	202.9	205.64	204.66	205.15	203.11	203.67	204.37	203.41	203.01	205.16	202.61	203.36	203.26	202.22	203.47	203.6	203.58	203.61	203.03	204.8	203.16	202.73	203.09	203.79	204.22	203.38	202.95	203.26	201.56	204.22	203.52	203.66	204.28	203.48	204.03	204.96	203.16	203.74
209.33	209.57	208.27	209.92	209.54	208.03	208.09	210.41	208.14	208.01	208.82	208.35	210.88	210.58	208.34	208.42	209.78	208.06	208.23	206.72	208.6	206.87	209.33	207.69	209.5	208.55	209.8	208.82	209.75	209.11	208.6	209.05	207.53	208.58	207.14	208.78	208.73	210.09	207.33	208.65	208.86	209.18	208.12	208.04	210.69	207.86	208.14	209.7	209.89	208.44
218.51	216.57	216.5	218.06	217.96	216.91	216.11	216.57	216.98	217.61	217.07	216.63	216.05	215.97	217.44	216.33	216.77	218.65	216.39	216.88	216.79	217.01	215.87	217.56	217.5	216.81	216.37	216.13	217.87	217.46	217.31	218.16	218.23	215.04	216.44	216.94	216.73	218.25	214.07	216.86	218.43	216.63	216.1	216.95	217.13	217.08	216.89	216.75	217.6	217.64
218.64	215.36	219.09	218.72	217.34	219.05	217.5	218.19	218.36	218.92	217.95	218.57	216.51	217.92	217.39	216.69	217.55	218.92	217.75	219.89	217.32	218.93	217.99	217.65	218.12	216.77	216.13	219.5	215.97	218.61	217.93	216.52	218.63	218.34	217.33	217.47	216.7	218.77	217.28	219.38	217.68	218.16	216.68	217.01	217.02	218.38	217.74	217.92	216.58	217.53
194.05	195.07	194.65	195.7	195.01	196.04	194.23	195.08	195.71	194.75	196.08	193.85	195.31	195.96	195.58	195.11	194.26	194.29	194.84	194.19	194.48	194.49	194.03	193.27	195.32	195.46	194.8	196.17	196.23	195.92	194.74	196.28	196.9	193.6	195.75	195.64	195.43	195.16	196.58	194.12	195.77	195.21	195.21	196.53	195.46	195.79	194.35	195.59	197.39	194.73
200.22	198.87	199.01	197.53	198.07	198.77	198.16	199.4	198.97	199.71	197.99	199.05	198.27	198.52	199.55	198.13	200.59	197.35	200.09	197.45	199.26	198.54	197.55	198.99	198.32	198.61	199.47	197.94	200.03	199.05	198.3	199.04	197.76	197.91	198.55	197.01	200.41	199.15	199.11	199.65	200	199.5	199.77	198.33	197.1	199.82	198.07	198.08	197.95	198
198.36	199.49	197.12	199.35	197.69	197.44	197.72	195.93	198.68	197.09	197.51	196.99	196.8	199.09	197.56	198	196.61	197.45	198.1	197.6	196.14	199.63	198.24	198.65	199.49	199.57	197.86	199.2	196.84	198.79	199.03	197.71	199.04	198.97	198.53	196.71	196.95	198.5	198.28	198.58	198.48	197.69	198.77	197.06	198.13	197.42	199.66	197.55	198.33	198.32
211.59	213.39	210.28	211.21	210.89	211.47	212.07	211.04	210.72	210.29	213.62	210.66	211.29	212.03	210.76	209.53	210.8	211.4	213.18	210.53	208.76	211.46	210.69	211.78	212.28	212.03	211.48	213.18	212.08	211.35	210.29	211.25	211.61	211.12	210.46	211.15	213.51	212.49	210.48	212.22	212.86	211.03	213.16	213.87	209.23	210.62	212.72	210.59	211.11	210.51
207.05	205.54	207.18	206.5	205.48	205.91	205.97	205.82	207.1	205.81	205.35	205.75	205.94	206.4	206.38	205.78	205.98	206.68	205.57	206.63	207.47	205.98	204.64	206.89	205.02	207.19	206.61	206.02	204.85	207.14	206.41	205.65	205.13	205.29	205.83	205.94	206.85	206.51	206.12	206.59	205.76	205.49	205.84	206.81	206.03	206.53	206.8	205.75	206.49	206.57
211.42	212.51	213.45	211.47	212.43	213	212.59	210.79	211.32	209.89	212.19	211.08	211.99	211.04	211.37	209.91	210.72	210.74	211.61	211.87	211.6	211.93	211.68	212.82	211.63	211.42	209.8	212.63	210.74	212.14	212.85	211.39	211.26	210.88	210.47	211.92	210.22	211.86	209.58	212.61	211.42	210.38	212.03	213.18	212.08	211.77	209.1	213.65	212.03	210.67
213.86	211.51	212.11	211.46	211.96	213.04	213.43	210.76	211.85	211.74	211.26	211.13	211.41	213.23	213.21	211.81	211.65	212.64	211.99	212.88	212.5	214.43	211.71	213.34	212.29	211.08	211.69	212.91	212.93	212.18	212.35	211.9	211.98	210.82	212.35	211.25	213.09	212.53	212.62	212.8	211.35	211.32	213.68	211.74	213.49	209.72	213	213.46	213.7	210.88
204.2	205.01	205.42	204.54	205.44	204.56	204.88	204.16	205.44	204.86	205.21	202.38	205.46	204.25	205.27	205.06	204.2	202.5	203.67	204.28	203.82	204.27	205.61	204.8	205.04	204.23	204.12	204.2	203.28	204.44	204.21	205.39	202.64	203.31	205.88	205.56	204.44	204.67	204.78	205.42	203.22	205.31	204.52	204.09	205	204.73	204.98	205.89	204.81	205.01
213.05	211.3	212.16	212.89	211.76	212.74	211.94	212.87	212.26	212.62	211.6	213.18	212.88	211.83	211.03	213.67	211.21	213.09	211.7	210.42	213.1	212.92	211.68	211.78	211.88	213.73	212.51	211.45	211.26	213.45	212.22	212.55	212.62	212.12	211.24	210.93	212.31	213.45	211.81	212.05	211.66	212.77	212.97	212.65	211.9	212.04	212.19	213.77	212.52	212.73
203.03	203.27	202.65	204.21	203.27	202.4	203.03	202.37	203.41	203.41	204.73	204.87	201.62	203.58	203.66	203.21	203.4	202.14	201.76	203.54	203.57	203.8	202.85	202.21	202.62	202.21	203.15	203.44	202.52	202.4	202.76	203.45	203.8	202.69	203.47	203.32	203.99	202.87	202.54	203	203.92	202.85	202.2	205.23	203.31	202.99	203.98	204.97	203.52	203.43
207.43	208.2	208.26	208.05	206.89	207.87	207.95	208.02	206.79	207.71	207.06	206.63	210.5	208.18	207.74	208.87	206.6	207.57	208.44	207.58	207.04	207.95	209.1	209.14	207.15	207.14	207.04	207.16	207.97	207.42	207.25	206.6	209.3	209.23	206.26	206.99	207.06	207.36	206.52	208.08	206.18	207.61	208.24	207.71	207.96	206.79	206.73	208.36	206.79	208.62
204.88	203.2	203.43	205.83	206.29	206.36	204.9	204.08	203.57	203.78	205.86	203.93	205.46	203.56	204.39	203.77	206	206.32	205.3	203.31	203.38	203.63	204.83	204.53	204.21	205.44	204.21	203.28	203.9	204.87	205.22	204.82	205.27	202.74	206.12	205.69	204.41	204.72	206.55	205.22	206.31	203.82	205.52	205.02	205.58	205.24	204.2	205.82	205.28	205.17
219.39	218.93	217.22	217.73	216.41	218.9	216.49	217.65	217.96	217.98	218.03	218.2	218.59	217.56	216.38	217.41	216.86	218.82	216.3	216.64	218.1	215.3	217.88	218.99	218.23	216.84	217.42	218.39	217.78	218.15	219.9	217.59	218.92	218.82	217.95	217.11	217.59	218.26	219.54	215.16	216.64	217.47	218.12	217.44	217.97	217.98	219.05	217.28	217.7	216.72
203.78	203.28	204.37	204.05	204.44	203.13	204.17	203.02	204.45	202.82	204.6	204.06	204.8	204.38	204.49	203.57	203.39	202.24	202.69	204.13	203.15	203.32	204.04	204.96	204.85	203.54	204.15	202.93	205.29	201.82	203.76	203.95	203.07	203.61	204.44	204.98	205.17	203.52	202.58	203.55	204.24	203.58	204.81	203.13	202.54	204.66	203.3	205.14	204.31	204.67
201.63	200.82	200.18	200.71	200.73	199.95	200.83	199.93	200.91	200.13	200.59	200.97	199.89	198.99	201.47	202.38	198.84	199.72	201.51	200.21	201.52	201.58	199.51	200.96	202.05	199.91	203.31	200.43	199.82	199.42	199.57	201.5	200.55	199.7	200.74	197.22	201.34	199.59	200	199.92	200.48	199.13	199.98	200.09	202.35	200.77	198.92	198.77	200.65	200.31
211.36	209.33	209.12	209.21	210.09	209.03	210.57	209.76	211.06	208.44	208.38	210.03	210.19	210.69	208.61	209.67	210.06	210.09	211.15	209.52	209.73	208.49	209.39	210.16	208.78	209.77	207.33	208.9	209.94	208.7	209.25	208.75	208.32	208.9	209.5	209.16	208.9	210.78	208.39	209.71	209.08	210.19	210.93	209.05	209.64	210.08	209.93	211.24	210.51	208.37
203.04	203.02	204.87	203.39	202.8	204.78	202.38	203.18	203.1	204.84	203.26	202.21	202.95	203.62	202.68	205.02	204.26	204.6	205.58	205.09	203.72	204.17	203.48	205.54	204.82	204.78	203.12	204.34	204.1	204.18	204.83	204.67	203.83	204.25	204.22	204.27	204.93	203.71	203.75	203.59	204.8	203	203.84	204.11	203.35	204.84	204.08	201.67	205.04	203.99
194.14	194.22	194.32	195.72	192.93	195.25	192.07	194.35	194.17	194.42	194.51	195.79	195.31	193.83	194.83	194.7	194.02	194.07	194.19	194.6	195.29	195.62	194.79	195.06	194.78	195.74	194.4	195.33	194.95	194.44	191.8	194.09	194.99	192.92	195.33	193.4	194.82	195.26	193.29	194.22	194.45	195.07	193.11	194.81	194.31	195.32	194.38	192.96	194.82	194.62
203.03	203.52	203.12	204.02	202.54	205.59	203.83	202.85	204.29	202.91	206.17	201.93	203.85	202.69	202.63	202.44	203.44	204.26	202.63	203.64	202.26	203.74	203.83	203.61	202.86	203.5	203.52	202.4	203.07	201.73	203.33	201.64	204.87	202.66	205.01	203.7	203.77	204	204.52	203.22	203.92	203.76	203.99	202.46	202.85	203.04	202.47	202.96	201.79	203.86
207.9	210.07	208.06	208.48	207.92	207.13	207.91	210.1	208.11	210	207.52	207.15	208.36	208.3	208.76	209.59	209.45	208.62	209.03	208.78	209.43	208.36	209.3	208.77	210.16	210.08	208.92	209.61	208.35	208.51	207.72	210.28	209	209.17	209.37	208.41	208.11	208.79	208.84	209.01	208.8	207.36	210.33	209.08	208.21	209.53	208.89	208.84	209.1	209.38
211.44	210.79	211.83	210.4	210.62	211.5	210.79	211.57	211.8	211.91	210.68	211.3	210.98	210.4	210.56	209.82	213.56	212.85	210.43	211.39	211.71	211.48	212.02	210.55	210.18	211.26	211.89	211.51	212.44	210.44	213.1	211.82	212.06	211.21	211.73	211.77	209.92	211.88	211.72	209.94	212.72	211.71	210.66	211.2	211.29	211.83	210.78	209.54	211.45	209.88
203.78	205.73	204.8	204.75	202.8	205.97	202.62	204.48	204.31	204.45	204.02	205	204.13	205.89	203.97	204.67	205.41	206.2	205.04	205.46	204.28	204.25	204.99	205.29	203.95	206.03	206.77	205.34	204.79	205.51	204.87	204.38	204.35	204.49	205.83	205.9	204.38	206.1	206.27	203.93	204.11	203.84	207.13	205.98	204.69	204.08	203.79	205.49	204.39	204.77
217.68	216.8	216.35	217.12	217.57	215.85	216.8	217.23	217.11	216.12	216.58	217.46	217.05	216.61	216.74	215.61	218.17	217.25	217.84	216.95	218.12	215.56	216.78	219.36	217.9	217.15	216.12	218.88	216.16	217.18	217.09	215.5	217.03	216.68	216.1	216.82	217.29	217.73	215.07	216.6	216.28	218.04	215.89	216.87	216.16	217.52	216.93	217.67	216.85	216.86
208.32	207.49	207.16	208.84	207.97	210.78	207.99	210.39	210.07	209.81	209.46	207.45	209.07	209.03	209.68	207.84	208.07	208.18	208.9	210.6	209.84	209.84	208	210.51	209.26	209.55	207.35	210.1	208.87	207.71	210.2	207.62	209.63	208.51	210.1	208.1	207.69	208.86	208.18	209.19	209.15	208.45	209.22	209.52	209.32	208.87	209.23	209.17	210.16	209.81
208.36	208.53	210.16	208.65	207.68	207.99	207.83	208.86	208.03	209.79	208.14	208.73	208.06	206.79	209	209.03	207.75	208.68	207.55	209.59	208.73	207.51	206.53	208.63	208.39	208.93	208.79	208.28	206.61	209.51	209.22	208.84	208.33	209.15	208.24	208.61	207.89	208.27	207.78	209.69	209.93	209.2	207.43	209.74	207.28	207.59	209.47	208.69	208.56	208.17
206.92	207.3	207.94	208.46	207.05	209.24	207.01	206.4	208.78	207.48	206.97	207.08	208.11	206.93	207.06	207.17	207.24	208.17	207.14	208.15	207.4	206.98	208.09	207.19	208.06	208.06	207.47	207.77	208.35	210.91	207.71	206.72	207.53	208.08	208.94	207.94	208.31	208.66	207.49	209.61	208.64	208.39	207.19	206.86	207.86	207.06	208.14	206.78	207.42	207.09
208.79	208.64	209.07	208.88	209.71	208.21	209.25	207.73	206.78	209.83	208.07	209.35	209.11	209.35	208.52	209.46	209.52	207.65	207.74	209.09	208.51	208.86	208.83	209.43	210.05	209.8	209.55	208.7	208.9	206.35	209.26	207.07	208.71	208.07	209.31	208.78	210.24	209.03	208.82	211.22	208.54	209.92	208.36	207.84	208.8	208.89	208.94	209.4	208.09	209.01
205.68	203.02	203.16	205.21	203.26	203.93	202.4	203.57	204.85	203.9	205.2	203.73	203.71	203.69	204.43	203.21	203.59	202.93	203.95	203.86	201.47	205.54	204.1	203.09	204.49	204.24	203.98	203.91	204.4	203.42	204.43	204.31	203.2	203.02	202.81	202.23	203.51	205.29	204.6	202.28	202.9	203.99	203.49	202.89	203.95	203.99	202.39	204.48	202.97	204.28
213.36	212.97	213.01	213.88	213.57	211.3	213.63	211.19	213.95	212.4	212.54	213.64	211.94	213.36	214.29	213.45	212.85	213.87	212.33	212.96	213.21	213.02	213.48	214.18	212.79	212.34	211.42	212.88	214.61	212.99	213.16	213.12	214.46	213.5	211.38	213.35	212.1	212.75	213.52	211.88	213.3	214.15	211.57	213.85	213.52	212.65	212.86	213.33	212.9	214.32
199.89	199.4	197.48	198.43	197.62	200.02	198.55	199.21	198.52	197.43	199.23	198.71	198.65	199.51	198.79	198.09	197.74	197.95	201.03	197.19	199.45	196.59	200.35	200.76	197.59	198.36	198.99	199.51	199.45	197.99	196.95	198.95	197.65	199.19	197.59	197.75	198.18	198.13	198.37	197.66	196.66	199.39	197.4	199.83	198.52	197.88	197.72	197.83	198.42	198.92
205.34	202.51	203.21	202.13	204.45	202.58	203.99	204.04	204.14	203.73	204.39	202.87	203.79	203.73	204.62	201.42	203.09	203.85	204.32	204.16	203.54	205.53	202.58	203.39	203.45	202.78	201.75	203.82	203.68	202.32	203.75	202.57	201.75	203.13	201.62	204.07	203.98	203.53	202.98	204.23	202.69	203.91	201.79	204.95	203.44	204.39	203.37	204.26	204.12	203.63
206.84	204.68	206.1	206.04	204.15	206.16	206.69	205.63	206.5	204.14	205.71	204.74	205.22	206.47	207.91	205.8	206.59	205.41	206.53	205.34	205.36	205.4	204.71	207.64	206.88	205.85	205.74	206.36	205.66	203.92	205.22	204.61	203.67	205.76	206.04	204.92	205.71	206.45	206.66	206.48	204.88	204.75	206.01	205.94	205.53	206.3	205.61	206.16	205	204.9
204.11	203	203.48	203.07	202.21	202.53	202.17	203.5	203.39	202.84	202.34	203.82	204.32	202.87	204.76	203.84	203.16	202.71	204.9	203.95	202.97	202.94	204.25	202.92	203.32	203.31	202.25	203.57	204.19	204.28	203.1	202.01	204.33	203.32	201.06	203.22	202.15	204.52	203.04	202.76	203.91	204.65	202.44	203.28	203.47	203.28	202.81	203.39	202.78	202.02
202.83	202.46	202.44	203.17	203.25	204.03	203.63	202.51	200.83	202.08	202.77	202.15	201.65	202.02	202.32	201.24	202.09	203.29	201.7	203.15	202.19	202.69	201.89	202.79	201.72	203.19	202.04	201.6	205.14	201.76	202.79	202.19	204.7	202.15	201.94	202.08	202.3	202.42	201.34	201.41	202.46	202.37	201.19	202.56	202.05	202.71	204.24	202.48	200.38	201.82
210.96	212.89	210.66	210.74	211.05	211.98	212.32	212.27	209.82	211.67	213.04	212.61	212.18	210.65	211.2	210.72	210.37	211.34	211.95	209.69	213.05	212.55	210.07	211.34	210.88	210.71	213.46	212.17	211.04	211.81	213.28	213	212.11	212.61	212.34	210.13	210.72	209.68	210.55	210.06	212.29	210.62	210.98	211.36	210.24	211.28	213.45	211.69	211.52	211.98
207.49	208.88	210.37	209.12	209.39	208.42	211.21	208.57	208.93	207.57	209.4	207.67	208.66	209.05	208.33	209.88	207.18	206.79	208.81	208.4	208.82	208.98	207.95	207.85	208.25	209.11	207.36	209.06	209.27	210.48	207.5	209.32	209.31	208.73	208.46	208.7	208.2	207.08	209.42	207.98	208.36	208.47	209.89	209.22	208.55	206.52	208.08	207.9	209.05	208.45
203.99	200.82	202.24	201.83	202.15	203.81	202.82	202.98	203.92	201.23	202.94	201.98	202.62	202.19	201.64	202.44	202.47	200.72	201.65	202.55	202.54	202.6	201.24	201.8	202.34	202.64	201.77	202.85	201.73	201.13	202.32	203.54	202.56	202.89	201.01	201.08	201.6	203.03	201.85	202.52	202.92	200.42	201.78	201.3	203.52	201.83	202.07	204.19	202.53	201.35
198.04	198.97	198.69	199.53	198.6	197.01	197.99	200.67	198.25	199.22	197.57	196.81	198.17	198.62	199.69	200.56	199.01	198.8	198.81	198.7	199.09	200.11	198.97	198.79	199.56	196.56	199.56	200.34	197.85	199.65	198.22	198.17	199.52	197.59	198.51	198.26	200.06	199.44	199.05	198.35	197.49	196.91	198.87	198.38	198.92	197.38	198.29	197.51	198.79	197.57
205.04	202.03	204.77	202.5	203.53	203.88	202.72	203.97	204.4	203.04	204.3	203.73	203.08	202.01	204.35	204.95	203.55	202.81	205.03	203.81	202.96	203.15	204.22	204.57	204.11	203.77	204.01	202.74	202.53	202.78	204.31	202.86	202.09	203.64	202.32	204.8	203.88	199.6	202.95	203.36	204	203.22	204.93	203.49	205.01	203.02	204.19	203.44	204.09	204.08
203.72	203.01	201.42	201.66	203.97	201.97	201.66	203.3	203.54	202.22	202.49	202.77	201.68	203.15	201.85	204.69	201.96	202.27	202.74	203.25	202.57	201.66	201.91	203.42	201.81	203.39	202.88	202.42	202.76	204	203.14	201.96	202.24	203.49	203.26	201.79	202.32	201.28	204.27	201.11	203.22	203.82	202.62	203.39	203.51	202.6	202.37	203.37	202.33	203.88
218.47	217.82	217.79	217.2	218.48	218.52	219.02	217.55	219.25	217.22	217.58	217.65	218.44	217.4	218.77	218.24	218.69	218.48	217.72	218.48	217.64	216.39	217.73	217.32	217.26	216.91	217.44	219.3	219.07	217.8	216.89	217.96	218.63	219.16	217.67	217.55	216.79	218.4	218.08	218.05	216.58	217.68	218.62	216.53	218.99	217.3	217.18	218.22	217.86	217.81
206.23	207.52	207.72	206.02	206.11	205.27	207.84	206.03	208.1	205.61	205.64	205.09	205.6	207.81	206.11	207.28	206.52	206.71	206.2	208.46	206.9	204.98	205.02	206	207.14	205.97	207.07	206.54	206.93	205.83	205.87	205.82	207.23	206.87	206.16	204.98	207.03	206.51	206.07	207.54	208.03	207.05	206.91	205.86	205.86	206.7	207.57	206.41	207.44	205.68
206.96	204.65	207.08	205.23	206.61	206.48	205.1	207.67	207.64	206.96	205.35	207.16	207.18	206.97	207.33	206.09	206.88	205.16	206.7	207.33	206.79	205.73	205.7	205.88	204.63	208.5	206.73	205.97	206.83	205.48	206.61	206.04	205.89	205.34	206.49	207.13	207.04	206.98	206.07	205.6	206.66	206.36	205.04	205.27	206.96	205.83	206.92	205.12	206.41	205.53
198.36	201	198.89	198.2	199.77	199	201.37	200.17	201.41	198.78	199.45	199.23	199.28	197.81	198.29	199.58	200.71	201.04	197.6	199.94	198.05	200.04	199.86	199.1	199.37	199.16	200.77	199.07	199.23	200.77	199.14	199.45	198.92	199.61	199.98	199.39	197.65	198.92	200.37	200.03	200.05	198.84	200.34	202.25	199.2	198.99	199.72	197.87	198.04	201.81
194.38	193.61	195.19	193.78	194.62	194.15	191.46	192.85	195.52	194.28	195.1	194.98	193.8	194.92	196.68	194.03	195.25	195.45	193.81	193.13	194.18	192.51	193.06	196.86	193.38	195.18	195.24	193.25	194.33	193.45	193.42	194	193.99	195.2	194.09	194.36	193.94	194.39	193.82	194.21	192.97	193.43	192.84	194.77	193.92	194.12	194.05	194.18	194.81	194.15
210.17	208.99	209.76	208.9	208.97	208.11	208.87	209.06	210.52	209.45	209.02	210.42	210.57	210	209.64	210.22	208.85	209.14	207.18	209.19	210.03	209.56	209.53	210.59	207.12	208.95	209.09	209.36	209.86	208.93	211.22	210.84	209.11	208.5	211.07	209.55	208.73	210.1	209.42	210.49	209.85	208.46	210.24	208.48	208.14	210.1	211.11	210.16	210.8	210.65
211.06	211.01	211.26	211.52	212.31	211.74	211.44	212.46	212.39	210.71	211.83	212.35	211.66	211.48	210.51	210.54	211.51	210.51	210.09	212.24	213.62	211.08	211.56	211.58	212	210.96	212.46	212.36	211.95	212.68	211.4	212.4	211.76	212.46	211.76	211.8	210.58	211.79	212.25	210.96	211.66	210.31	210.48	210.98	211.83	211.19	211.64	211.94	210.1	210.32
202.55	200.64	199.9	202.07	200.84	201.95	199.66	199.32	200.55	199.9	201.25	199.85	200.78	200.14	199.48	200.64	200.14	200.52	199.87	198.75	199.49	199.79	199.73	198.94	201.69	198.61	201.73	199.35	199.7	201.42	201.28	200.65	198.47	201.18	200.15	199.73	200.17	199.31	200.65	199.84	200.91	201.1	198.57	201.1	197.86	199.36	201.28	199.4	200.52	201.24
197.38	198.14	197.6	199.04	199.58	197.07	197.89	197.39	197.85	197.65	196.68	198.3	198.09	197.68	198.87	197.69	196.75	197.26	198.79	197.79	199.81	198.99	198.46	196.75	197.42	197.96	198.73	198.6	197.56	196.24	195.07	197.47	198.05	198.4	197.39	197.97	198.87	198.85	197.66	198	198.74	198.11	198.13	198.11	197.35	200.05	196.8	199.15	198.14	199.52
203.53	203.73	202.59	203.11	204.52	205.22	202.43	203.33	204.77	204.42	203.11	202.32	202.28	204.06	203.86	202.06	202.7	203	205.01	202.66	204.64	204.97	202.93	203.53	203.66	204.68	203.17	204.39	202.93	204.46	203.86	205.49	204.64	204.93	204.09	204.89	203.73	204.31	203.43	204.68	203.1	204.98	202.12	203.53	203.36	203.94	203.99	204.03	202.36	205.25
208.12	209.44	210.11	209.61	208.18	210.48	209.74	209.79	209.54	209.74	210.32	209.46	211.04	210.11	211.39	209.32	209.92	210.72	209.73	208.6	210.61	210.38	210.14	210.82	208.81	209.76	209.11	209.37	209.66	209.72	209.09	210.05	209.94	211.42	207.88	209.83	209.81	208.81	210.22	210.3	208.92	208.74	209.2	210.09	210.91	209.87	210.01	209.33	210.62	208.32
212.83	212.5	212.56	214.11	214.12	212.49	211.92	213.91	215.37	211.95	213.31	212.91	211.66	212.19	211.67	212.35	212.49	212.35	213.07	213.28	214.13	213.24	213.62	213.36	214.14	213.43	212.76	214.29	211.37	213.72	212.43	213.25	213.4	213.38	212.87	211.7	213.89	212.23	213.87	214.41	211.95	212.6	212.3	212.68	212.66	213.62	213.29	213.38	213.41	212.9
210.85	214.03	213.67	211.94	211.9	211.4	210.36	212.51	211.59	211.71	211.57	210.63	211.51	209.8	212.42	213.32	209.74	211.95	211.68	211.62	212.34	211.95	210.69	211.48	210.71	209.59	210.55	212.42	212.23	211.87	212.56	213.27	210.4	211.33	211.08	214.5	211.07	211.44	211.73	212.2	211.3	211.45	211.12	212.46	211.66	212.02	211.68	213.25	212.76	211.12
213.35	214.14	215.11	213.54	213.71	213.51	213.86	213.27	214.26	213.74	215.85	212.96	214.09	214.68	213.8	215.38	213.72	213.97	214.06	214.91	214.14	214.2	213.02	215.33	214.38	214.19	214.15	214.36	214.66	213.2	214.03	213.1	214.44	214.78	213.89	213.29	214.23	212.71	213.88	213.49	213.25	212.09	213.87	213.44	215.22	215.19	214.02	213.32	214.99	213.7
198.02	197.01	198.01	197.77	197.65	199.11	199.38	198.5	197.73	197.68	197.46	200.43	197.18	198.85	197.51	197.86	197.21	197.68	198.55	199.4	199.34	196.08	198.3	197.9	197.94	197.43	198.2	197.95	198.39	199.35	198.63	199.74	197.57	199.47	198.04	199.25	197.9	198.73	197.69	198.23	198.75	199.82	199.58	197.38	197.48	200.44	199.38	197.59	200.68	198.39
211.19	212.09	212.09	210.91	210.71	212.24	212.09	211.21	213.33	213.92	215.76	211.17	212.49	212.8	212.02	213.7	214.5	214.14	213.85	214.29	213.37	213.74	212.6	211.91	213.09	214.74	212.11	213.44	212.45	214.38	213.79	212.95	214.33	213.32	213.52	213.32	214.55	212.1	213.58	213.49	212.22	213.63	213.03	212.48	211.75	213.05	212.78	212.98	213.72	212.77
213.15	213.61	212.03	213.22	213.26	212.79	214.75	211.98	211.82	213.87	212.8	213.1	214.4	212.46	214.32	212.12	212.03	213.11	215.35	213.65	214.09	212.52	215.3	213.19	212.18	213.57	212.15	212.73	212.18	214.67	211.44	212.53	214.48	212.27	213.22	213.13	213	212.16	213.76	212.8	212.65	213.41	213.09	213.99	212.12	211.5	211.42	213.11	211.64	212.83
208.96	209.35	210.52	209.02	208.81	208.75	209.54	208.28	209.25	209.09	209.84	209.86	208.36	208.82	208.94	209.56	207.67	208.35	207.25	209.82	207.88	208.4	208.75	208.83	209.91	207.69	208.35	208.67	208	209.79	209.13	210.26	207.02	207.06	210.22	209.12	208.31	209.76	207.2	209.81	209.09	207.89	208.31	208.89	209.33	209.34	209.01	208.11	207.73	209.88
204.25	203.44	205.8	204.73	202.95	202.67	202.59	202.96	204.11	203.1	202.71	202.78	203.12	202.71	203.95	202.98	202.23	204.46	203.56	203.36	204.2	202.85	204.23	202.14	204.2	202.67	203.16	203.53	203.18	203.42	203.56	204.77	205.04	204.12	202.27	202.32	203.69	203.42	203.18	202.31	204.07	204.35	204.12	204.33	204.25	202.65	204.86	203.63	203.5	202.59
204.51	203.17	203.91	204.24	204.8	203.76	203.61	201.87	204.4	204.19	203.42	203.86	204.37	202.82	203.85	204.21	202.85	203.59	202.26	203.2	205.3	202.49	202.74	204.31	204.68	203.1	204.4	204.93	201.88	204.22	204.92	205.41	203.85	203.08	203.04	203.65	205.17	202.82	203.02	203.96	204.72	203.54	203.48	204.54	204.8	205.06	204.72	203.85	204.26	204.33
203.61	202.59	202.56	203.74	203.19	202.28	202.31	202.28	200.81	203.33	203.91	203.55	202.19	203.25	203.52	202.8	202.15	203.49	202.45	201.99	202.92	201.97	203.26	204.62	202.49	202.05	202.76	204.21	203.22	204.04	203.1	203.22	203.27	202.6	201.46	202.71	203.1	202.98	203.53	202.59	202.58	202.14	200.66	202.03	202.93	202.86	203.19	201.95	201.84	203.01
203.37	203.16	203.95	204.14	201.48	202.09	202.73	202.61	202.66	203.7	203.81	202.43	202.86	204.14	202.51	204.03	202.99	204.34	203.67	202.02	203.3	204.56	202.08	202.83	205.23	202.46	202.85	203.14	205.45	202.93	204.2	204.3	202.72	201.66	204.2	203.79	203.2	202.86	203.32	203.44	202.47	203.41	203.63	202.65	202.74	204.65	204.95	204.1	202.72	203.38
212.76	211.94	211.09	210.98	212.37	210.68	212.11	212.08	211.89	211.89	210.89	210.24	210.74	211.21	212.03	211.18	211.09	211.69	212.25	212.26	209.48	211.46	211.09	213.19	212.07	209.83	212.81	211.4	211.46	211.83	211.18	210.89	211.65	211.28	211.83	211.03	212.21	210.11	211.65	213.56	210.63	210.76	213.12	209.7	212.19	211.59	211.43	210.81	211.04	212.09
199.78	199.62	199.69	199.27	200.91	201.91	199.83	201.74	199.92	201.27	200.14	198.68	198.76	200.01	199.86	201.29	199.99	198.73	200.72	200.76	199.66	200.47	200.13	201.39	199.89	200.23	200.14	200.43	199.47	200.61	199.35	200.09	200.68	200.56	200.55	199.78	200.76	199.15	202.21	201.95	197.93	198.7	199.94	199.38	200.57	199.6	200.44	200.16	199.39	200.78
209.72	207.59	209.37	208.06	208.98	208.99	210.05	208.58	207.07	210.32	209.6	209.09	211.28	209.34	207.99	209.12	208.34	207.63	212.34	208.3	208.79	206.92	208.21	208.06	207.88	208	209.49	210.05	208.58	208.86	208.14	209.7	208.52	207.86	208.88	208.5	207.01	208.36	208.79	211.87	208.45	209.31	209.48	209.92	208.48	208.89	209.34	208.92	207.36	208.2
205.01	202.83	202.96	204.11	201.23	202.77	203.92	203.97	203.73	203.12	203.52	204.1	204.25	202.92	203.3	203.78	203.93	205.74	204.18	203.76	203.37	202.77	203.9	203.11	202.21	203.1	203.35	204.05	203.59	203.05	203.6	204.56	203.16	202.65	205.18	204.94	203.84	203.36	203.65	203.96	203.8	203.95	204.57	201.91	203.74	203.76	202.67	202.9	203.78	203.05
208.23	207.74	208.61	207.76	207.42	206.5	206.92	206.49	208.37	207.99	206.63	205.87	206.36	207.1	207.26	206.25	207.89	208.31	208.19	207.22	206.87	207.27	206.22	208.62	208.3	208.31	206.55	207.31	207.09	208.68	208.84	206.83	207.74	207.87	208.11	207.05	207.76	206.52	207.07	207.24	208.63	207.71	208.22	207.08	207.31	207.37	210.11	208.56	207.54	208.41
208.94	208.79	209.69	207.76	207.4	209.18	209.3	208.73	209.23	209.07	207.49	210.5	209.55	207.2	209.24	208.4	207.77	207.99	210.61	208.34	207.68	207.46	207.93	209.23	209.03	207.51	208.41	207.52	208.17	210.13	208.13	207.12	208.84	210.45	208.38	208.33	207.55	209.21	206.83	209.55	207.9	209.35	209.22	208.43	207.84	210.3	209.35	208.45	210.61	208.39
199.76	199.5	200.11	200.58	200.02	199.31	199.31	199.27	198.81	197.79	199.42	199.65	199.76	199.16	198.46	198.9	200.1	200.84	200.85	198.2	199.78	198.68	200.35	199.47	198.95	199.74	199.79	201.26	198.26	199.07	198.92	197.94	200.23	199.71	198.27	199.98	199.73	199.65	199.82	198.13	200.15	199.44	198.63	197.89	198.07	198.97	200.07	199.38	198.66	199.9
209.6	211.44	210.91	208.9	209.96	207.97	209.77	208.87	208.64	211.34	209.73	209.4	210.32	209.05	211	208.8	208.29	209.32	208.69	208.57	209.74	209.52	211.08	210.27	210.31	211.18	209	209.24	207.88	209.25	210.98	209.94	209.7	209.31	210.53	210.1	209.46	207.24	210.42	209.26	210.98	208.64	208.85	208.91	208.23	209.59	209.43	211.25	209.65	209.68
211.67	212.82	212.82	212.49	210.92	210.83	212.41	211.67	211.6	211.56	209.8	211.28	211.68	211.83	212.2	211.81	209.11	211.61	212.77	211.24	212.17	211.66	209.83	211.84	210.17	211.75	212.35	211.23	209.91	212.9	212.33	211.35	211.67	211.77	212.69	213.22	210.51	212.03	210.88	210.82	210.81	210.9	211.72	211.58	212.17	211.59	210.48	211.66	211.94	212.46
199.87	197.67	197.77	199.51	197.68	198.45	200.18	199.23	199.17	197.4	197.8	198.82	197.5	198.69	199.2	198.74	198.12	197.24	196.61	198.94	197.43	199.23	198.07	196.73	198.24	198.12	197.84	199.8	197.6	200.14	198.73	196.82	198.82	197.11	197.07	197.64	197.41	197.48	198	198.21	199.28	198.13	196.88	199.25	198.07	199.31	198.38	197.77	197.12	198.67
200.46	198.68	200.77	200	200.38	201.48	198.68	200.87	201.03	200.14	199.79	200.83	201.27	199.47	200.81	200.65	200.07	201.44	200.93	200.02	200.99	200.25	201.23	201.33	199.49	202.25	198.7	200.74	200.54	202.11	200.34	199.37	201.8	200.27	198.97	198.81	201.15	200.04	199.76	200.4	200.26	199.53	201.1	198.8	200.04	199.58	200.09	200.3	198.71	201.28
207.06	207.54	208.62	207.54	208.11	208.47	206.35	207.08	208.52	207.71	207.26	207.44	209.31	207.91	207.45	207.7	207.5	207.79	208.19	206.28	207.73	207.69	207.44	207.41	206.28	206.47	208.33	209.43	208.78	205.91	207.94	207.38	207.21	208.65	207.5	206.74	207.46	208.03	207.59	208.46	207.72	208.46	208.23	208.83	208.2	208.42	207.22	207.75	206.69	206.74
194.16	191.81	196.39	193.46	193.54	194.63	194.89	194.5	192.96	195.09	193.82	194.46	194.92	194.48	196.69	193.28	195.26	193.93	192.51	195.46	193.81	195.44	194.41	193.96	193.22	192.37	194.13	194.16	194.03	194.43	194.59	193.74	194.77	196.24	195.91	193.88	194.52	195.43	191.07	192.8	193.95	194.33	193.78	194.66	194.37	193.42	194.56	193.4	192.16	195.53
206.24	206.45	206.71	204.62	206.65	206.96	206.86	206.87	205.71	207.62	204.78	206.99	208.31	207.2	206.18	207.41	207.7	206.6	207.14	207.04	207.76	205.09	205.24	207.06	205.62	206.41	206.77	209.38	206.72	206.14	206.16	205.1	206.28	205.94	206.96	206.19	205.27	206.23	205.45	205.12	208.04	205.95	204.94	206.17	205.39	205.94	206.73	207.6	205.87	205.79
201.13	198.97	200.65	201.24	201.65	200.7	199.12	200.04	200.01	200.09	199.18	198.9	199.65	201.04	199.96	200	199.1	200.34	201.05	200.53	200.72	200.94	201.14	201.35	199.48	199.77	201.05	199.92	200.17	199.83	199.9	200.67	199.73	199.17	201.13	200.47	201.99	201.44	200.45	199.91	200.19	200.85	199.56	201.82	201.8	200.24	200.97	198.72	200.2	200.45
209.52	209.34	207.09	209.27	209.7	209.05	208.83	208.88	208.5	209.07	208.88	209.82	209.74	208.24	209.18	208.91	207.26	208.35	206.37	210.34	208.17	208.6	208.47	209.56	207.93	209	208.92	208.64	210.14	207.03	208.43	209.39	209.76	207.71	208.44	209.03	208.48	206.94	208.31	208.79	208.46	208.84	207.95	209.54	207.9	210.59	208.06	208.79	208.44	209.91
207.55	207.87	206.76	209.43	209.35	209.07	207.73	208.68	208.18	208.72	208.91	207.59	208.07	207.8	207.76	207.49	207.75	208.17	208.63	208.21	209.81	209.5	206.71	207.69	209.16	208.46	207.72	208.5	207.67	207.63	207.96	208.9	207.94	209.59	206.14	208.88	208.24	210.39	207.25	208.09	208.93	209.3	209.01	207.68	208.43	208.43	208.52	208.2	206.41	208.5
204.71	206.53	204.68	205.06	206.76	206.57	205.45	206.88	206.47	204.34	205.56	205.82	205.44	204.68	203.52	205.43	204.27	204.96	205.19	205.32	205.47	206	204.45	207.07	205.89	205.49	205.66	205.98	206.42	205.88	204.87	204.97	204.69	205.79	204.56	206.46	205.07	205.64	206.49	204.65	205.64	205.47	204.73	204.53	205.03	206.06	206.92	204.56	206.33	206.9
216.32	215.7	216.58	216.83	216.19	218.67	215.33	217.94	218.18	216.75	217.99	216.78	216.77	213.31	218.28	217.95	217.63	216.68	216.77	215.74	217.95	217.52	215.51	217.01	216.9	216.81	217.85	218.15	216.86	218.73	216.2	216.66	217.53	215.81	215.95	216.1	215.66	216.09	217.73	218.13	217.41	216.91	217.16	218.05	218.12	216.28	217.37	217.81	216.14	218.38
202.9	204.33	202.12	203.95	204.28	203.51	202.74	202.7	204.94	202.77	204.08	202.87	204.95	203.49	203.63	203.79	203.37	203.4	204.22	204.12	203.57	203.67	202.65	204.77	202.86	204.16	203.97	203.82	204.24	205.18	203.95	205.08	204.31	203.52	205.49	204.83	203.67	202.91	204.16	203.58	203.41	206.5	202.78	203.08	202.88	202.81	203.7	204.88	203.48	202.01
214.8	214.12	212.67	214.39	214.49	212.79	214.18	213.46	213.37	214.63	212.44	212.84	211.71	214.88	213.66	214.53	214.64	214.09	214.59	214.77	212.4	214.11	213.4	213.43	213.07	213.38	212.51	213.55	213.13	214.52	215.1	213.27	213.62	214.38	213.79	213.67	212.69	213.2	213.24	213.05	214.42	215.19	214.02	213.11	215.56	212.99	213.76	213.3	212.82	213.91
209.13	206.76	210.62	208.12	208.43	209.66	208.34	208.39	207.32	210.15	208.74	207.59	209.13	209.28	207.73	207.05	209.04	208.75	208.98	208.51	207.94	209.06	208.64	208.88	209.72	207.52	209.65	208.18	208.35	209.19	208.62	208.72	209.48	208.89	210.44	209.85	207.95	208.9	207.17	209.02	207.46	208.56	208.9	208.93	206.8	209.16	209.67	207.73	208.55	208.53
206.07	205.11	204.63	205.96	204.8	204.03	204.16	206.81	206.72	203.59	203.84	207.14	205.16	204.94	205.14	204.42	204.88	204.69	205.02	204.56	203.74	204.21	205.52	205.2	204.79	203.78	205.78	204	206.01	204.88	204.7	204.01	205.29	204.4	205.45	206.87	203.98	204.52	202.73	204.49	205.2	205.1	204.66	205.59	203.9	206.13	204.61	203.55	204.2	205.32
211.84	212.56	213.2	213.17	214.34	210.69	211.27	213.92	211.86	211.08	212.01	214.05	212.08	212.05	212.52	212.14	212.77	211.81	212.43	212.65	212.22	212.1	212.99	211.67	213.74	212.82	210.38	212.77	212.66	212.52	211.91	211.11	213.88	213.03	211.42	212.42	212.24	210.31	209.43	212.85	213.31	212.94	211.39	213.27	212.07	211.05	213.81	213.73	212.75	211.13
216.9	216.01	216.06	214.95	216.73	216.82	216.69	217.31	216.9	217.95	217.48	216.68	214.89	219.1	216.91	216.42	216.98	216.25	216.51	216.05	216.16	216.23	217.07	216.42	216.05	215.65	216.73	216.75	215.27	216.28	218.25	216.13	217.56	216.15	216.22	218.17	217.72	216.59	216.64	215.11	216.94	214.97	217.14	216.55	216.67	218.25	217.78	216.55	216.73	217.04
207.15	206.7	205.61	205.36	207.3	206.5	205.72	205.17	205.82	205.81	206.03	206.14	206.13	207.84	206.16	206.39	206.7	206.28	205.41	205.54	206.15	206.59	206.08	207.95	207.39	205.61	205.49	207.78	206.14	205.91	205.38	206.74	206.6	206.92	206.81	205.88	206.5	206.83	206.72	206.44	206.51	207.3	206.14	205.95	207.35	206.58	207.31	206.18	206.69	206.72
210.03	209.04	208.49	209.43	209.98	208.41	210.62	211.38	208.49	208.72	210.05	209.38	209.55	208.27	210.28	210.27	210.36	210.57	209.65	209.88	208.56	210.54	208.78	209.7	209.05	209.61	209.25	209.62	208.84	208.53	209.46	211.33	208.83	207.42	209.08	208.72	208.57	209.86	209.41	210.11	210.09	210.34	207.22	210.28	211.41	210.12	210.87	210.3	210.3	209.89
213.74	213.91	213.37	213.35	216.76	215.61	215.45	215.3	214.99	213.59	214.34	213.47	214.51	214.98	214.62	213.77	212.99	213.15	214.95	214.1	215.04	213.19	213.95	213.65	211.71	214.19	215.03	213.94	214.1	212.43	214.28	213.91	213.52	214.56	214.04	212.69	214.87	214.71	214.14	214.9	215	214.43	213.74	212.05	212.67	215.25	213.53	214.03	214.97	214.68
217.3	216.81	219.16	220.02	217.81	218.52	217.24	217.29	216.51	217.91	216.97	217.49	217.88	218	218.08	217.64	217.2	218.74	216.92	217.4	218.33	219.05	217.83	217.4	218.34	217.24	217.47	217.67	217.64	218.43	217.53	218.57	217.84	217.49	218.51	219.34	217.07	219.22	218.47	218.48	217.92	218.89	218.09	219.19	217.25	217.26	218.33	217.75	217.73	217.41
199.3	197.99	198.55	200.12	198.39	198.52	199.22	200.47	199.78	198.7	199.35	200.39	199.02	199.53	200.13	199.3	197.61	197.81	200.52	199.86	199.05	197.88	199.4	199.57	198.22	199.81	199.04	198.8	199.88	199.51	201.26	197.61	198.57	200.88	199.46	199.54	200.05	199.25	200.4	199.92	200.93	199.26	199.17	198.98	197.63	199.06	199.33	198.8	200.93	198.49
203.29	201.5	203.22	203.46	204.52	203.08	204.61	204.08	204.62	204.17	204.89	203.81	203.77	200.77	203.8	203.46	203.93	202.67	203.91	204.64	202.74	203.04	204.41	203.9	203.67	203.57	202.87	204.22	203.35	204.5	202.61	204.37	204.92	204.2	203.39	203.69	202.62	203.4	203.5	202.2	204.65	202	204.3	203.19	202.31	202.47	203.71	202.24	203.31	201.86
210.5	209.48	208.72	210.6	210.76	209.05	208.3	210.17	210.23	208.57	208.81	208.86	208.94	208.02	209.75	209.66	209.65	209.2	209.42	208.38	209.12	209.11	208.11	209.79	208.25	208.49	209.03	209.14	210.05	208.06	207.97	210.69	207.59	209.68	208.59	208.61	209.82	209.71	209.85	209.97	209.34	207.87	209.71	209.44	209.84	209.77	210.14	209.01	208.8	209.52
204.75	203.87	204.15	204.4	203.65	205.17	203.9	203.79	202.03	202.96	202.46	202.88	203.9	204.37	202.06	203.72	203.48	202.5	203.77	202.78	204.71	203.58	203.18	204.58	204.28	203.42	203.07	203.95	203.57	202.73	204.01	204.72	203.84	204.52	202.63	204.28	204.77	203.65	202.89	203.36	204.14	203.52	203.83	204.77	202.05	203.53	203.8	204.54	204.3	204.72
206.89	205.27	205.55	207.15	205.75	207.01	207.64	207.12	206.54	205.91	207.42	207.5	205.44	206.82	205.56	205.97	205.07	207.08	209.1	206.45	205.45	207.18	204.58	207.48	205.58	206.61	206.86	207.79	205.12	205.74	206.3	207.23	207.69	206.51	205.33	207.2	206.98	206.07	205.74	205.04	205.47	205.9	205.64	208.09	206.75	206.11	206.36	205.75	207.1	207.32
199.11	201.81	200.7	199.91	200.64	200.42	199.2	198.97	200.23	199.73	199.25	200.84	201.09	199.59	200.14	200.27	201.07	200.15	201.92	199.97	200.73	200.04	200.38	200.01	201.35	200.04	199.2	200.4	201.67	198.99	200.2	201	201.66	199.63	199.86	201.01	200.32	201.56	199.32	200.73	199.53	200.41	200.17	198.86	199.75	200.28	201.02	200	199.29	200.22
216.81	216.01	216.69	217.06	217.7	217.07	217.42	217.19	217.87	215.97	216.81	214.85	217.55	218.3	216.72	217.12	218.09	218.26	216.55	217.51	217.28	217.02	217.08	217.57	217.22	217.45	217.1	218	216.24	216.72	216.48	216.57	217.46	216.95	217.33	216.44	217.08	217.08	217.47	217.8	216.92	217.25	217.74	216.66	218.14	216.3	216.89	218.17	218.08	218.26
206.99	207.61	207.57	207.74	207.45	208.38	209.02	208.88	206.9	206.19	206.82	206.33	207.5	207.27	208.12	207.34	208.55	207.65	207.57	207.67	206.05	209.72	208.61	207.03	208.25	207.62	207.81	206.63	209.27	209.05	207.54	207.66	208.33	208.17	208.46	207.83	207.26	208.05	209.75	207.54	208.26	207.23	208.16	208.9	207.42	207.36	208.41	207.97	207.62	209.15
213.4	210.88	212.08	212.14	213.39	212.21	209.79	211.59	212.81	211.1	210.44	213.03	211.82	211.6	210.34	212	212.21	211.55	211.34	212.67	212.49	212.66	212.33	213.36	210.67	213.28	211.09	212.47	210.88	211.59	213.25	210.81	209.9	212.88	211.3	212.53	212.73	213.13	210.49	211.45	211.74	211.96	211.56	211.11	210.61	210.79	210.7	210.83	211.48	211.78
207.22	209.3	210.27	208.64	208.65	207.56	207.96	208.82	208.35	209.02	209.16	207.11	208	208.57	210.29	210.89	209.44	209.44	208.68	209.08	208.74	206.81	209.44	208.42	207.4	207.94	208.89	208.75	208.77	209.65	208.73	208.87	209.66	207.59	208.88	207.03	208.59	208.96	211.06	209.92	209.34	209.48	208.91	208.42	210.31	209.64	208.78	208.64	210.53	208.2
207.15	207.54	207.8	206.56	208.62	208.97	208.5	208.69	208.72	208.22	209.29	210.41	207.83	207.22	209.24	208.09	208.22	209.13	208.73	209	209.04	208.72	210.48	208.55	209	209.9	208.29	210.37	208.02	207.7	207.95	207.92	208.84	209.05	208.55	210.73	207.52	207.97	209.45	208.95	209.43	209.49	207.41	207.44	208.28	210.01	208.92	208.27	207.64	209.04
208.51	208	209.4	208.66	208.15	209.93	209.68	208.86	209.95	209.4	210.74	208.87	209.2	208.21	208.89	208.48	208.63	209.7	210.19	208.83	209.7	209.62	209.2	209.73	210.57	209.38	210.43	210.38	210.58	210	210.92	209.63	211.07	208.53	209.48	210.16	210.34	211.15	210.93	209.16	212.18	209.97	209.57	209.82	209.24	210.39	210.44	210.8	209.55	209.76
194.95	196.31	195.35	195.33	194.2	195.98	193.93	194.39	195.61	195.15	196.43	194.82	196.34	195.49	194.95	196.21	194.37	195.14	195.7	196.02	196.44	197.91	195.54	195.16	194.97	195.47	195.07	195.8	195.09	194.85	193.96	194.21	197.89	194.52	194.67	196.81	196.58	196.03	194.57	196.95	196.65	194.11	196.26	194.04	196.09	194.06	195.46	196.4	195.75	196.49
203.73	205.76	203.88	203.61	203.77	204.7	205.85	204.74	204.13	203.17	204.83	205.02	204.88	204.47	206.04	204.9	204.11	206.13	204.81	205.37	205.03	204.5	204.63	204.88	204.81	203.69	202.63	205.39	204.29	205.37	205.15	204.26	205.78	203.16	205.44	205.24	204.08	205.77	203.25	205.07	205.6	203.84	205.8	204.23	203.41	203.07	204.36	204.03	203.35	204.77
202	204.15	201.49	202.26	202.65	200.32	203.26	201.1	202.67	202.97	202.77	201.73	203.92	203.01	200.35	203.65	201.12	202.59	202.91	202.85	202.1	201.82	203.09	201.6	202.13	203.06	201.89	202.93	203.6	201.44	202.87	201.64	200.91	202.12	202.72	201.06	200.88	202.67	201.67	202.14	202.48	202.51	201.26	201.99	203.39	201.94	202.53	200.64	201.73	203.12
203.2	204.28	203.72	202.9	203.46	203.23	204.42	203	203.36	204.25	202.96	203.93	204.22	204.16	202.62	203.79	203.6	205.85	202.51	204.07	204.4	203.09	204.29	205.64	202.69	205.28	203.3	203.85	204.44	204.14	204.66	203.37	203.03	204.04	202.94	204.45	203.86	203.84	204.07	203.99	202.74	201.64	203.53	204.36	205.07	204.25	203.66	202.7	205.36	205.94
203.74	203.4	201.61	203.22	203.54	202.87	202.12	203.22	202.65	203.81	202.18	202.33	202.99	204.25	203	201.76	204.65	203.41	203.68	203.1	203.75	203.93	204.37	203.61	202.68	203.28	204.7	203.87	202.63	205.13	202.9	200.42	203.15	204.55	204.34	202.98	202.23	203.09	202.93	204	204.15	202.92	205.15	205.12	201.27	204.35	203.77	202.37	203.71	203.61
203.61	202.28	201.15	201.75	202.76	202.48	202.62	203.29	202.55	201.25	200.88	202.97	201.83	203.21	202.14	202.97	203.32	201.75	201.91	202.06	201.55	202.52	203.33	202.61	201.55	203.14	202.86	201.44	202.27	201.31	201.21	202.88	201.31	202.81	200.85	204.28	202.31	200.99	200.17	201.45	203.46	203.44	201.75	203.3	202.34	202.47	202.41	202.91	201.22	201.72
205.96	205.07	204.62	205	204.85	204.86	205.74	203.15	205.2	204.54	206.43	204.74	205.24	206.2	207.1	205.37	204.72	205.45	205.63	203.53	202.95	203.05	206.01	202.98	204.13	203.9	204.55	204.62	204.66	205.19	206.05	204.55	203.83	204.93	203.86	204.77	204.5	203.62	205.22	204.58	205.29	206.29	203.81	204.67	205.64	205.78	204.28	204.99	206.24	204.99
208.78	208.41	210.13	208.36	208.78	207.33	208.77	208.49	208.31	209.12	209.01	208.86	208.24	210.37	208.88	207.96	210.03	209.37	210.21	208.38	209.95	208.04	208.68	209.22	207.97	209.99	209.4	205.5	208.62	209.94	210.61	210.69	209.07	210.69	208.32	209.25	207.83	208.71	209.41	208.47	209.77	209.86	210.51	207.12	208.09	208.51	209.01	210.12	208.78	208.3
217.98	216.08	219.49	217.3	216.07	217.37	217.96	216.45	215.24	216.73	218.08	217.26	217.45	217.84	217.5	217.1	218.07	216.09	216.86	216.83	218.59	215.39	216.69	217.91	217.43	217.8	217.06	216.49	214.57	215.16	217.52	217.36	217.01	215.77	217.02	216.85	217.89	216.95	216.11	219.01	217.52	216.98	216.09	218.1	218.51	216.21	216.36	216.3	217.16	215.67
208.41	208.03	208.74	207.69	207.37	208.68	207.9	209.59	208.47	210.54	209.26	209.45	206.28	208.38	207.69	206.53	209.2	207.47	209.48	208.79	208.89	208.33	207.87	207.57	208.6	207.89	208.75	207.81	208.87	206.94	206.45	209.92	207.03	208.88	207.15	208.02	208.43	207.41	209.25	208	207.25	206.95	208.97	208.04	209.24	208.54	209.86	206.86	208.46	207.38
207.15	206.2	204.81	203.76	206.12	204.66	203.61	204.34	205.4	205.83	205.44	205.5	206.35	204.65	205.66	204.4	205.34	205.45	205.82	205.96	204.61	203.75	205.06	206.56	206.57	206.52	204.68	205.5	204.33	205.65	205.5	206.03	204.87	205.77	205.87	207.13	204.38	203.61	205.12	207.09	205.04	206.81	206.11	205.37	207.81	204.34	206.57	205.64	206.12	205.14
199.17	201.59	200.69	197.02	198.68	199.98	201.3	200.21	197.57	200.87	198.19	199.27	200.14	200.81	200.22	199.99	199.5	200.79	198.84	199.53	197.5	200.55	199.1	200.05	199.89	199.95	199.83	200.26	200.5	198.81	200.86	198.66	199.99	201.14	197.8	198.29	199.24	199.89	199.95	198.63	200.21	200.31	199.24	200.71	198.99	199.39	200.99	200.46	198.97	200.76
197.2	197.74	198.45	197.82	198.22	197.64	198.1	196.86	196.47	196.18	198.63	198.46	198.64	196.76	198.08	197.43	199.31	197.25	197.4	198.04	199.69	196.96	197.38	196.88	197.91	198.48	197.05	197.69	197.89	197.63	197.99	197.22	196.44	196.48	197.55	196.33	198.53	197.65	198.8	198.92	196.96	198.09	197.64	199.12	197.3	195.79	197.93	199.65	198.06	200.4
203.02	205.22	204.49	204.39	204.38	203.57	204.41	204.61	202.86	203.15	205.23	204.23	204.52	201.51	202.62	203.34	205.05	201.59	203.92	204.06	204.09	203.95	203.22	204.05	203.97	204.36	204.94	203.12	203.03	203.7	204.31	205.19	203.67	204.78	202.47	203.07	204	203.31	204.68	204.99	202.84	204.47	203.83	202.96	204.52	204.15	204.77	205.57	204.74	204.93
207.8	207.19	207.92	208.69	208.05	208.08	208.57	206.89	206.99	207.49	206.72	209.14	208.49	207.37	206.93	207.64	208.82	208.81	207.5	206.36	207.07	207.34	207	207.28	206.97	207.6	207.89	208.31	206.46	208.37	207.52	208.52	207.22	208.19	206.27	208.79	209.6	207.82	207.54	208.38	206.88	207.62	206.44	206.41	209.52	206.49	207.38	208.82	207.92	208.89
213.98	214.7	213.16	214.9	213.93	212.27	214.17	211.81	213.88	210.97	213.42	211.27	211.62	213.49	213.38	212.95	214.05	212.05	213.7	214.57	213.83	212.54	213.78	213.91	212.87	212.6	212.39	214.89	214.35	213.54	214.19	212.31	215.43	213.65	213.72	210.47	213.33	213.71	213.81	211.18	212.92	213.72	212.65	211.81	213.72	213.34	212.74	213.45	213.23	211.88
218.19	216.57	216.1	217.53	218.23	218.89	216.89	217	215.79	216.37	216.46	217.14	218.03	217.64	215.22	217.93	216.72	216.47	216.61	219.83	216.48	216.87	216.03	217.22	217.42	215.78	216.52	216.03	216.36	216.93	216.86	216.61	215.86	217.88	215.44	217.14	215.98	218.76	216.01	217.16	216.54	216.89	216.81	217.18	218	216.96	216.47	217.37	218.41	218.57
201.39	197.1	198.46	199.44	198.57	198.82	199.34	199.41	199.5	199.42	198.09	197.64	199.82	198.06	198.42	199.79	197.19	197.31	199.65	198.87	197.54	197.72	197.84	199.79	198.24	198.99	197.01	198.57	199.18	198.24	198.55	198.4	197.26	199.45	196.97	198.74	199.15	199.19	198.57	197.3	199.23	198.78	198.63	199.36	199.5	198.32	197.43	199.55	197.21	198.55
208.97	209.11	207.9	209.19	209.32	208.7	209.57	207.89	209.76	211.17	210.79	208.52	209.1	210.74	208.58	208.94	209.71	210.61	208.46	208.86	209.65	208.51	209.71	209.29	207.69	207.97	210.39	209.68	210.22	209.84	208.99	209.16	208.69	210.21	209.37	211.48	209.2	208.73	207.76	208.84	209.4	208.52	210.07	208.15	208.41	209.22	212.26	208.14	209.6	211.14
204.02	203.47	202.81	204.65	203.18	204.71	201.92	203.26	201.42	203.93	202.78	203.15	201.64	203.19	203.3	202.72	202.03	203.59	202.91	203.78	203.15	204.14	203.52	201.77	202.79	203.52	202.82	202.56	202.94	203.45	202.95	204.54	203.81	203.6	202.39	203.12	203.34	203.23	202.41	204.59	203.11	203.94	203.48	203.16	203.23	202.33	203.44	201.6	204.18	204.12
205.5	203.98	205.61	203.72	203.59	204.81	205.71	203.4	203.18	204.49	203.79	203.41	204.71	204.01	204.8	204.87	204.57	204.31	204.34	203.46	203.4	203.69	203.29	204.38	203.2	204.27	205.37	204.17	202.41	204.6	205.51	204.18	203.21	204.27	203.66	204.54	205.22	205.79	204.37	203.8	202.57	203.39	204.03	202.7	204.84	204.27	203.96	203.7	205.23	204.06
202.88	203.51	202.79	201.52	202.58	204.15	202.08	204.5	202.17	202.89	203.66	202.6	203.69	202.64	203.66	204.23	203.94	204.31	203.83	203.69	202.92	203.42	202.79	201.51	203.57	204.42	203.5	203.3	204.33	204.03	204.4	203.48	204.29	202.69	203.64	203.32	203.58	202.92	203.58	201.52	202.8	204	203.25	205.04	201.46	202.31	204.3	202.7	204.3	201.79
207.87	210.3	209.27	208.1	209.47	209.65	208.11	206.11	209.56	209.95	207.91	208.3	209.12	209.25	209.65	209.79	210.02	207.29	209.56	208.53	208.49	209.76	207.76	209.63	210.16	209.47	207.16	208.64	207.68	208.31	208.24	209.91	208.4	207.8	209.53	206.68	206.95	209.13	208.69	207.65	209.83	209.6	209.26	207.27	208.7	209.38	209.53	209.42	207.86	209.06
207.35	207.53	208.64	207.91	208	208.57	207.86	207.43	207.35	207.25	207.03	207.18	206.21	206.98	206.88	207.16	206.71	208.39	208.31	207.4	207.31	208.28	208.2	207.01	207.21	208.57	207.24	208.6	207.26	207.38	208.16	207.76	208.64	206.77	207.41	207.61	205.91	208.3	207.72	207.71	207.57	208.84	208.46	207.06	207.39	208.35	208.35	207.57	206.5	208.91
214.55	214.92	214.52	213.99	213.55	212.68	216.29	212.61	212.48	213.84	214.96	214.79	213.96	212.51	212.83	214.08	214.56	214.11	214.21	212.7	213.28	213.97	213.41	213.87	214.22	211.91	213.19	215.71	213.08	213.03	214.36	212.39	214.63	214.29	213.88	213.06	213.93	214.13	214.31	211.48	216	215.38	212.87	214.98	213.61	212.18	214.02	213.54	212.99	214.27
204.33	204.28	202.41	203.63	203.68	203.04	203.31	204.5	203.75	202.52	204.13	203.02	203	203.15	203.16	203.5	203.26	203.54	201.95	204.9	202.34	203.6	204.4	203.39	204.61	203.03	202.24	202.19	202.61	204.48	203.02	204.87	204.7	202.26	204.15	202.73	203.47	203.69	201.73	202.76	204.3	204.21	203.47	204.08	202.43	202.82	202.58	203.19	203.31	204.32
207.59	208.14	208.13	208.96	208.86	206.83	208.3	207.95	208.22	207.65	208.88	207.66	206.73	206.81	208.63	206.09	207.38	208.08	207.05	206.73	208.34	209	206.54	207.64	206.84	207.47	208.72	208.08	206.59	207.3	207.32	208.57	210.27	205.64	207.2	208.39	208.03	207.48	207.11	207.8	207.23	207.48	207.27	208.41	206.87	207.67	207.23	207.44	208.99	207.7
203.72	204.11	204.23	203.26	203.63	203.72	203.43	204.27	204.56	204.24	203.71	202.42	203.07	203.97	203.67	202.2	202.61	203.46	203.38	204.99	203.68	204.26	203.35	202.12	205.13	204.7	205.98	204.13	204.07	204.06	204.03	203.07	203.19	203.65	203.73	203.57	202.54	202.77	203.22	204.62	206.25	203.44	203.28	204.2	203.95	204.03	202.97	205.17	204.29	204.47
206.68	209.42	208.38	208.27	206.72	207.54	207.52	207.43	206.94	208.48	208.44	207.14	208.43	207.56	207.34	206.5	207.7	208.89	208.48	208.66	207.94	207.27	207.24	208.84	206.2	207.58	207.51	207.27	207.32	207.13	207.82	206.78	206.68	207.88	208.6	207.21	208.46	207.8	208.19	206.72	207.67	207.46	208.14	207.79	207.9	207.38	208.52	207.88	208.36	208.03
209	208.82	208.88	209.43	208.15	208.81	208.33	207.14	206.71	208.5	207.39	209	208.03	209.28	208.37	208.86	209.06	208.01	207.93	208.11	210.2	208.41	207.55	208.57	208.34	209.92	208.71	209.46	209.59	209.96	207.21	206.87	208.58	208.99	208.93	208.25	208.65	209.48	207.26	208.51	209.35	211.24	210.85	207.25	208.89	208.18	208.65	208.88	206.72	208.67
200.34	201.81	200.94	200.37	199.93	201.52	202.24	200.52	200.91	198.81	199.13	200.53	201.36	201.13	200.46	200.39	200.87	201	201.98	200.11	202.51	199.77	200.06	199.16	200.64	199.93	201.01	199.41	198.59	201.23	200.66	201.7	200.05	200.11	199.21	201.68	201.16	200.06	200.64	200.92	199.28	200.6	200.87	202.07	199.79	199.84	199.23	199.95	201.1	201.06
205.92	205.23	205.12	205.54	205.22	206.88	206.01	205.69	206.89	204.57	205.54	205.4	206.2	206.3	206.39	205.58	205.65	205.88	205.78	205.63	206.54	206.96	206.25	206.79	205.66	205.31	204.76	206.33	205.67	204.91	204.59	205.33	204.32	204.19	204.84	207.02	205.71	206.22	207.03	205.6	205.25	204.61	206.24	207.17	205.56	205.02	204.88	206.05	204.87	203.84
209.46	209.86	207.95	208.23	207.38	208.5	210.23	208.93	209.95	209.79	209.08	208.19	208.73	208.67	209.27	209.39	210.07	208.6	208.05	211.1	208.95	207.72	208.07	208.41	207.88	208.38	210.08	206.66	208.62	208.13	207.76	208.13	208.52	208.95	209.68	208.68	210.05	209.23	209.09	208.51	210.85	208.07	210.59	206.73	209.82	207.35	207.77	210.27	207.57	206.52
213.19	213.91	213.21	213.89	212.39	212.59	213.65	212.19	212.37	212.34	211.91	213.04	213.1	213.91	212.95	213.7	213.42	212.37	211.55	212.1	211.8	212.54	213.24	213.13	212.01	214.16	213.2	213.21	212.34	211.23	212.5	212.61	211.28	213.89	212.76	213.24	213.24	212.77	212.11	214.21	212.95	214.18	212.56	211.4	213.17	213.68	212.12	213.54	213.83	213.69
207.97	208.83	208.25	208.75	206.96	207.62	208.37	208.31	209.3	209.3	207.77	206.14	207.84	208.21	208.19	210.92	209.47	206.82	208.15	209.23	209.73	209.91	207.59	209.29	209.19	207.82	207.85	208.37	207.8	207.23	207.16	209.48	206.22	209.82	208.18	208.96	208.74	208.47	209.3	208.07	208.48	207.11	208.86	208.04	208.75	207.75	209.16	207.29	208.68	209.32
200.22	200.16	200.19	200.49	200.29	198.81	198.57	198.89	199.29	198.4	199.69	199.12	198.95	200.68	198.39	199.01	199.21	199.77	200.48	198.4	198.27	198.66	199.47	198.64	199.38	198.94	198.95	200.9	198.68	199.57	200.09	199.79	198.55	199.41	198.82	199.09	198.74	199.68	199.25	198.29	198.39	199.74	199.45	197.62	201.13	199.54	199.8	200.79	198.46	199.16
209.78	209.62	209.77	209.13	211.11	210.02	210.41	210.79	209	209.54	210.94	209.16	207.78	210.64	210.23	207.93	210.03	210.48	206.77	208.43	208.94	210.99	209.74	209.46	208.74	210.09	208.56	209.01	209.67	210.52	209.41	208.82	210.35	208.42	212.13	207.78	210.46	209.57	206.69	209.53	209.12	210.79	207.89	209.15	211.46	210.87	209.32	210.67	209.61	209.48
209.4	209.12	209.01	208.07	207.8	207.59	207.35	208.37	208.52	208.14	209.86	208.55	208.19	208.38	209.48	208.31	210.22	207.84	208.02	208.56	207.64	209.99	208.57	208.96	209.51	207.23	209.34	211.58	210.45	207.97	207.5	209.24	209.71	210.31	209.22	206.26	209.27	209.45	208.51	207.26	207.75	209.26	207.97	209.27	208.02	207.2	208.43	208.6	208.86	209.28
212.48	212.3	213.73	213.87	212.21	213.87	214.88	214.23	212.56	212.73	212.69	215.58	214.7	212.39	214.69	211.52	212.63	212.05	213.73	213.23	213.83	212.63	212.79	212.65	213.52	213.31	214.02	213.4	212.93	212.57	212.85	212.66	214.26	215.29	212.58	212.17	213.56	213.28	210.25	213.24	213.38	213.18	213.96	212.48	212.26	212.13	214	211.73	213.88	212.63
217.8	217.67	216.22	216.74	219.29	218.44	216.94	216.9	219.22	219.03	216.97	217.98	218.23	216.38	217.85	218.36	220.46	218.29	217.76	216.62	219.94	219.28	217.44	218.07	217.39	218.91	217.9	217.03	218.25	215.99	217.83	216.87	217.53	217.33	218.02	217.54	217.92	218.73	217.57	216.65	218.49	217.92	217.19	216.68	217.85	218.18	218.86	217.64	215.9	218.49
208.45	209.01	207.84	208.69	209.69	207.84	209.23	208.92	209.58	208.16	209.13	206.81	208.85	208.95	209.48	208.21	207.92	208.51	210.81	208.62	208.79	209.65	208.47	209.57	207.38	209.45	209.88	209.61	207.72	209.54	208.07	207.74	209.32	209.49	209.04	208.87	208.36	210.01	208.19	207.86	210.25	208.85	208.77	208.45	205.18	210.29	210.93	208.74	208.25	207.13
207.42	208.16	208.2	208.67	208.11	205.97	207.43	205.61	208.92	208.52	206.95	207.14	208.28	207.7	207.86	210.51	207.41	207.33	206.52	208.3	207.34	206.27	208.87	207.8	208.04	207.66	207.95	207.45	207.3	208.66	208.22	207.6	207.78	208.79	208.07	207.6	208.07	209.06	208.03	207.01	206.5	207.76	207.66	207.61	207.73	207.51	206.67	206.68	208.16	208.56
203.93	203.91	203.4	200.75	202.1	202.74	203.66	203.79	202.04	202.49	200.98	202.76	202.36	202.75	203.91	202.54	205.23	202.81	203.84	202.89	201.96	203.68	202.93	203.3	204.44	202.99	203.24	203.54	202.28	204.71	203.09	204.58	202.11	203.03	204.07	203.44	203.02	203.03	203.02	204.65	201.52	204.03	202.22	202.93	202.77	202.4	202.22	203.41	203.57	202.52
203.57	204.96	203.63	203.15	202.83	203.07	203.5	202.79	203.51	202.81	202.93	203.09	203.08	203.89	202.47	203.45	204.75	203.23	203.24	203.83	203.18	202.95	202.56	204.21	204.62	205.39	202.91	203.63	203.7	202.93	204.78	204.96	203.39	202.67	203.49	203.67	203.03	204	204.1	203.53	203.43	203.4	206.32	203.18	204.3	204.64	203.93	203.17	204.57	203.31
212.22	211.85	212.1	211.48	212.36	211.91	210.74	212.31	210.1	212.39	212.16	211.25	211.78	211.25	210.26	213.2	212.17	210.75	211.92	212.75	213.16	211.4	211.44	210.81	212.79	211.76	211.27	210.7	212.47	210.34	210.14	211.96	211.17	211.27	212.08	210.9	211.27	211.82	210.43	211.97	212.84	213.61	209.65	210.97	212.05	212.1	211.57	210.14	211.19	210.62
217.38	215.84	216.84	216.35	217.67	217	217.91	217.53	217.42	216.84	217.07	217.61	216.7	217.47	217.84	217.99	217.19	217.64	216.7	217.74	216.85	216.2	217.48	217.93	217.57	216.3	216.32	216.84	216.66	218.17	216.13	217.19	218.06	217.33	216.14	217.13	215.84	216.07	217.73	218.53	216.46	217.91	215.57	217.27	214.89	215.16	217.7	217.65	215.93	218.28
207.41	206.64	207.49	208.6	209.21	207.33	207.18	209.09	208.96	206.96	208.63	208.54	207.05	208.25	207.1	207.92	207.54	206.1	207.78	207.43	207.82	207.6	207.52	206.94	208.57	207.86	208.19	208.96	207.16	207.93	209.03	208.16	208	206.88	208.28	208.51	206	207.56	207.79	209.03	209.5	208.83	207.34	207.21	208.21	208.45	208.29	208.44	206.41	209.35
208.29	208.71	207.67	207.58	206.79	208.58	208.03	207.64	206.65	208.57	208.24	207.41	208.17	208.88	207.43	208.79	206.78	208.07	208.51	207.35	208.13	205.51	208.18	207.67	207.26	208.76	208.43	207.09	208.43	207.59	207.71	206.68	209.08	207.91	206.31	207.57	207.18	206.59	208.75	206.79	206.8	208.22	207.62	208	206.88	207.77	205.9	206.7	207.79	208.72
208.59	208.5	208.48	208.93	207.11	209.7	208.29	208.05	209.26	208.63	208.79	210.5	208.7	210.82	208.29	207.86	206.13	210.03	209.38	209.26	207.73	209.28	207.73	208.09	208.3	208.54	209.11	207.26	209.58	208.29	208.86	209.27	208.57	208.19	208.58	208.44	209.24	209.79	208.5	209.64	209.32	208.09	209.32	207.45	208.75	209.67	210.06	207.94	207.94	209.41
217.63	217.96	216.84	216.65	217.23	218.25	217.2	218.39	217.02	216.63	216.37	216.33	217.97	215.84	216.78	219.98	217.34	217.11	216.57	217.46	216.84	218.08	216.5	216.54	216.07	215.95	216.67	215.91	215.54	216.96	216.84	217.15	217.8	215.59	218.52	215.42	218.36	218.63	217.07	217.8	216.17	218.1	216.4	217.75	218.05	217.45	215.69	218.4	216.84	215.87
202.99	205.87	205.09	204.7	204.44	205.53	205.85	205.32	204.97	206.05	203.61	203.38	206.08	204.2	204.39	204.04	205.21	204.79	206.1	204.7	205.6	202.39	205.16	204.53	205.84	205.48	204.64	206.38	204.28	203.23	205.62	204.71	206.07	204.09	205.39	205.15	203.84	204.27	203.28	204.32	205.91	204.27	203.78	205.77	204.84	205.27	204.39	204.73	204.18	202.93
208.81	208.32	207.56	206.86	206.35	208.51	207.29	207.42	207.88	208.26	207.2	206.15	207.77	205.23	207.25	207.14	207.01	207.08	209.42	207.82	206.86	207.89	207.31	208.44	208.69	207.44	209	207.69	208.59	207.7	208.93	206.76	208.58	208.05	206.85	206.67	205.86	206.67	206.7	209.4	208.04	208.44	207.37	206.1	207.42	208.13	207.17	208.34	207.74	209.05
199.66	198.87	198.89	199.13	200.93	198.9	198.45	201.05	198.18	198.54	199.25	197.77	200.04	198.81	197.82	198.93	200.33	200.55	198.47	200.02	200.01	199.96	198.12	200.79	199.78	199.79	199.46	198.44	199.01	199.36	200.5	199.42	198.74	198.57	198.16	199.26	199.52	199.74	198.99	198.03	199.2	200.23	199.81	199.26	198.79	199.36	197.67	198.88	198.48	199.79
207.67	206.88	208.21	208.79	207.41	208.71	207.52	208.38	207.63	208.76	209.7	207.59	208.12	206.62	206.32	209.12	207.45	206.92	207.53	208.98	206.98	205.96	208.15	206.99	205.99	206.37	206.43	207.75	207.49	207.1	207.32	207.38	207.18	207.84	207.31	207.44	208.28	207.7	207.6	208.71	207.39	208.59	208.03	207.75	207.24	208.27	207.19	208.12	206.37	207.41
200.29	201.43	201.49	199.79	200.79	201.51	200.95	199.51	200.91	199.58	200.88	201.31	201.53	199.71	201.76	201.75	200.14	200.66	200.52	202.93	200.54	201.39	200.77	200.65	201.32	202.15	201.11	202.62	201.99	201.69	200.83	202.07	202.55	201.51	201.21	201.57	200.71	199.96	202.47	201.79	202.55	201.5	200.35	200.98	200.88	201.78	203.02	200.97	200.39	201.89
203.75	205.16	202.9	203.72	205.03	203.34	204.71	202.64	203.97	204.04	201.79	203.83	204.12	201.87	203.51	203.82	202.53	202.71	203.14	202.97	203.14	203.57	203.91	203.99	204.79	203.78	204.45	203.63	204.3	203.69	202.39	204.51	202.46	203.21	205.1	201.62	202.69	202.06	203.24	203.69	202.29	203.12	203.29	204.76	203.21	203.13	202.12	203.43	203.72	204.19
204.11	205.67	204.51	204.5	203.42	203	204.42	203.54	204.85	204.27	202.62	203.71	202.67	203.89	204.87	202.44	202.8	205.73	203.15	203.69	203.62	201.99	202.85	204.39	204.21	203.44	204.17	204.72	203.34	203.91	204.5	204.18	203.37	204.76	203.26	203.07	204.05	203.23	203.76	204.8	204.38	203.85	203.8	204.75	202.73	205.75	204.16	203.62	203.77	205.4
201.66	203.32	205.02	203.29	202.37	202.67	203.37	202.46	203.54	204.36	202.23	203.9	203.93	203.85	203.59	202.74	201.27	202.23	204.34	203.27	204	201.5	203.82	203.47	203.09	203.72	203.07	203.82	204.82	203.36	201.58	204.1	202.36	202.68	204.34	204.4	203.7	202.14	202.43	203.57	204.5	203.56	203.29	201.3	204.37	203.58	202.79	202.62	203.65	203.52
203.61	206.03	205.7	205.56	206.54	204.25	203.77	205.49	205.55	204.9	204.74	204.18	204.59	204.59	204.34	205.49	203.28	204.46	204.98	204.68	204.92	204.96	205.06	205.43	204.46	203.69	203.64	205.19	203.41	203.1	204.44	203.56	206	204.74	204.51	204.61	205.23	202.97	204.1	205.36	202.93	204.63	205.17	204.47	204.83	206.06	204.23	205.43	204.07	204.48
213.04	212.49	212.04	210.94	210.95	209.84	212.2	211.39	211.86	211.31	212.8	211.28	212.59	210.94	211.57	212.03	212.51	211.14	212.75	211.01	212.92	210.91	210.9	211.55	212.08	210.59	211.63	211.66	210.99	212.23	211.53	212.74	210.67	210.93	213.05	211.42	212.71	211.97	211.87	211.03	212.44	211.46	211.59	210.99	209.51	210.18	210.36	210.38	213.68	208.82
206.98	208.85	209	208.1	208.11	208.61	208.43	207.93	209.65	210.43	209.08	208.02	207.89	209.13	208.98	208.65	209.46	210.14	207.43	210.35	208.16	209.03	208.4	209.06	208.28	208.51	207.63	209.03	208.61	209.29	207.37	209.55	207.03	208.67	208.95	208.64	208.2	208.6	208.82	208.28	208.07	210.15	209.08	208.41	209.1	208.31	207.72	209.81	210.37	208.32
204.07	203.88	205.42	204.25	206.37	204.22	206.26	204.65	205.58	205.5	205.11	205.17	203.75	203.61	206.11	204.62	203.98	206.4	205.06	203.89	203.46	206.08	203.57	202.58	204.71	205.43	204.79	203.27	205.07	205.36	204.16	205.34	204.83	203.62	205.13	206.28	204.25	205.12	204.97	204.18	204.26	206.4	205.07	203.79	205.01	203.56	207.13	205.4	204.33	205.68
198.96	199.01	198.84	198.68	200.31	198.37	198.62	199.64	198.77	201.04	199.34	200.12	199.6	200.93	200.63	198.93	199.5	199.43	199.82	198.46	199.43	198.86	198.57	199.19	201.82	199.89	199.07	199.29	199.4	199.32	200.56	199.46	200.14	200.85	198.55	198.71	200	200.06	199.84	201.67	199.46	198.89	199.86	200.11	199.38	201.85	200.46	199.91	198.78	199.6
208.55	207.74	207.73	208.68	208.23	207.91	206.3	207.07	206.83	207.19	208.61	207.02	207.1	207.1	207.08	208.37	205.79	208.04	209.4	207.16	207.83	207.28	208.11	206.79	208.6	206.8	207.28	208.28	206.98	209.27	206.02	206.47	207.52	208.15	208.33	208.09	205.65	207	208.2	207.68	208.56	207.97	207.88	208.21	206.75	207.54	206.44	208.03	207.19	208.15
202.99	203.61	202.41	202.97	202.55	204.12	202.94	204.05	203.44	203.58	203.7	204.57	201.83	202.64	203.67	205.36	202.06	202.83	205.67	202.58	204.18	203.99	203.84	202.01	203.16	202.01	202.61	202.14	202.55	202.83	204.27	201.93	202.7	203.56	202.61	203.57	202.15	201.51	204.34	202.54	202.37	203.88	202.16	201.47	203.49	203.22	203.8	201.55	205.5	203.67
[truncated: 600 more rows]
[truncated: 150 more columns]
