# Supplementary material for: Genetic dissection of main and epistatic effects of QTL based on augmented triple test cross design
Source: PLoS One. 2017 Dec 14;12(12):e0189054. doi: 10.1371/journal.pone.0189054 (PMC5730204; doi:10.1371/journal.pone.0189054)
Supplement: S6 Supporting Information — (ZIP) [file pone.0189054.s006.zip › z1_1800_0.2_10.csv]

208.74	204.79	212.05	210.88	209.38	204.7	207.75	212.67	213.61	210.74	205.88	209.09	207.91	207.64	206.7	211.39	201.66	210.4	205.92	204.15	211.95	208.74	207.4	213.84	209.99	214.49	204.9	205.39	213.57	206.53	203.91	211.27	207.28	210.29	208.62	201.62	210.46	209.68	205.43	209.14	207.98	205.35	208.24	208.05	208.72	209.35	207.12	211.44	207.75	205.34
204.33	202.14	203.81	201.73	206.12	204.75	199.08	202.49	204.03	205.89	202.72	202.47	202.57	199.84	201.69	200.34	204.72	202.14	203.84	202.23	204.67	198.64	200.17	197.47	203.27	206.62	203.85	200.08	203.91	204.57	202.24	203.16	201.86	201.71	204.1	202.38	202.23	203.24	204.48	204.3	201.11	206.45	202.75	202.32	207.07	203.03	204.62	200.34	204.74	201.32
197.63	200.09	205.5	199.31	204.76	198.46	198.71	203.54	204.74	199.32	202.4	205.14	200.38	202.16	200.69	199.25	201.63	200.56	199.18	200.07	198.27	203.27	198.49	204.38	203.57	199.35	199.55	202.7	200.28	204.62	201.2	194.9	203.97	198.81	200.87	200.96	200.06	193.1	202.46	201.21	197.94	197.79	201.62	201.06	198.24	204.15	203.74	198.6	198.26	197.47
205.41	199.66	206.83	200.39	194.77	204.8	202.41	205.62	201.03	197	200.71	203.44	206.29	202.44	200.83	203.66	201.88	201.33	201.64	203.86	197.44	201.48	204.16	204.32	204.79	211.03	205.25	206.38	206.37	206.5	204.55	205.99	206.91	204.43	199.21	199.38	200.28	201.3	202.45	205.48	198.05	207.01	204.13	208.11	202.26	199.93	202.81	203.19	201.17	204.17
202.76	204.55	203.04	199.67	202.95	203.18	204.41	199.73	201.05	203.67	200.39	203.39	200.26	203.01	202.74	201.94	204.47	200.52	205.18	203.51	202.71	203.32	205.06	200.48	204.55	205.21	198.79	198.7	203.95	204.36	198.17	200.12	204.05	200.46	202.94	202.94	204.27	201.83	201.48	200.17	202.43	202.58	200.03	200.34	202.41	205.73	203.12	203.43	199.44	205.41
198.07	196.99	198.09	196.35	201.46	196.18	201.07	199.37	194.5	194.96	195.28	195.65	197.64	200.92	200.23	199.23	199.18	202.77	195.25	200.01	199.01	196.9	195.28	194.94	196.62	193.89	196.78	202.3	200	197.18	200.52	196.35	200.24	196.6	200.35	195.63	198.85	196.47	202.46	196.91	197.72	200.11	196.26	192.93	194.85	199.06	205.14	198.12	195.57	197.96
206.16	211.37	209.29	202.84	212.93	206.15	209.51	211.97	209.92	208.32	207.02	209.69	210.1	209.8	211.42	208.77	212.36	209.92	208.27	207.35	211.12	205.53	208.5	211.4	213.81	210.43	206.62	208.57	214.45	210.15	207.6	208.73	211.31	210.26	206.34	208.01	207.47	208.27	204.29	210.72	206.1	212.36	211.58	214.11	209.47	209.27	208.26	213.05	215.68	211.03
214.66	215.57	211.13	206.89	208.42	208.91	211.14	212.79	215.44	212.67	212.04	212.01	213.88	210.27	213.99	218.39	211.03	216.08	213.4	207.54	213.48	215.73	212.48	211.45	209.89	216.07	208.08	212.16	214.03	209.78	214.27	214.53	216.91	211.84	208.55	213.8	209.69	214.96	210.88	211.9	207.98	210.85	209.57	210.26	212.53	210.25	216.3	213.8	209.63	212.93
205.48	205.91	203.11	210.89	201.96	206.75	204.92	204.35	204.56	201.78	201.31	205.47	207.56	206.1	199.23	204.24	201.86	202.87	209.29	203.57	200.37	203.91	202.11	208.83	202.81	209.39	200.45	203.81	203.72	205.42	204.35	196.05	207.16	202.85	201.32	202.59	210.03	201.36	201.95	202.91	203.3	206.11	204.32	199.88	200.42	204.79	202.99	206.4	203.42	205.47
201.89	206.43	204.76	207.12	210.89	203.43	207.46	210.16	206.78	206.28	210.9	206.08	207.44	211.02	207.6	210.82	204.35	205.26	212.72	211.26	208.63	208.43	212.16	209.33	207.49	209.68	203.67	204.6	206.98	206.02	206.69	210.07	210.13	204.34	205.99	206.03	204.36	207.61	204.29	206.91	204.66	208.58	206.94	206.96	205.89	211.53	209.57	208.54	205.49	213.2
218.93	214.96	207.5	215	209.6	208.68	215.99	211.61	219.46	215.87	209.88	212.5	210.11	211.4	211.87	216.4	213.44	212.33	213.99	212.83	216.24	215.67	212.86	213.07	213.97	213.63	210.75	209.19	214.77	213.77	216.06	210.94	212.74	210.94	212.45	211.48	211.17	214.26	213.12	218.19	211.71	208.33	208.71	215.33	214.99	215.97	212.42	215.96	209.02	207.47
212.57	208.7	205.71	209.24	205.8	207.25	205.95	208.77	210.42	206.15	206.98	204.54	212.43	213.2	206.89	206.92	208.32	209.43	206.44	206.72	209.15	205.7	206.89	208.03	208.74	212.48	204.99	208.66	205.88	206.5	206.99	210.18	203.54	208.67	202.04	208.06	205.16	209.93	208.87	209.18	210.64	206.5	208.5	206.72	207.3	210.59	206.79	212.53	210.19	205.18
205.6	207.43	205.78	206.19	210.37	208.39	213.31	211.37	206.44	207.05	205	209.08	207.96	207.95	207.53	206.98	211.35	208.93	207.95	210.13	204.06	209.61	212.85	204.43	209.08	209.01	208.59	205.7	210.39	207.54	203.18	210.61	206.72	211.35	205.53	207.58	206.49	205.81	207.84	207.25	205.84	207.68	209.79	205.1	205.16	212.01	205.35	211.62	207.47	205
215.01	209.76	214	213.38	212.61	206.74	214.83	212.29	211.77	211.22	210.55	208.87	214.03	212.96	211.83	212.28	216.03	213.13	214.74	210.18	212.85	211.72	211.75	213.88	212.3	213.19	211.6	211.95	210.79	213.95	208.32	211.12	212.32	210	211.67	213.98	208.99	212.85	209.61	214.57	209.26	213.81	212.92	214.91	219.92	213.88	216.1	209.2	213.17	208.02
209.06	205.13	212.11	211.52	203.69	209.23	206	215.53	202.78	207.55	211.28	205.3	208.22	202.84	205.72	208.09	208.71	205.92	211.02	206.29	210.35	209.59	205.16	212.64	204.61	211.53	201.56	209.44	207.28	204.56	212.46	208.48	206.59	206.09	208.13	208.96	212.14	210.27	210.95	209.71	207.36	207.2	210.19	211.84	210.34	208.44	206.88	203.58	208.86	205.63
209.74	204.87	203.02	204.68	209.14	204.67	202.64	207.01	204.37	207.32	205.49	205.26	207.02	208.06	202.67	211.03	206.61	210.12	206.45	200.88	208.9	201.6	207.07	210.27	203.8	208.95	200.97	206.51	202.77	200.8	209.76	203.25	205.67	207.71	209.07	210.51	208.56	204.77	208.91	207.56	209.48	209.48	206.34	209.07	209.84	205.55	208.5	207.56	208.53	203.79
209.46	207.87	212.21	211.51	209.79	204.99	213.67	205.03	211.71	208.91	213.56	209.86	210.39	210.9	210.56	209.27	211.37	212.63	211.43	211.53	208.97	206.17	212.57	210.75	211.48	216.35	210.29	210.76	214.99	214.98	213.85	215.28	212.73	216.94	208.14	213.13	213.85	209.91	214.52	212.56	212.09	213.67	205.93	213.17	210.86	214.84	212.33	215.54	211.65	212.99
202.81	201.22	205.61	206.57	209.62	200.9	203.65	211.26	203.02	209.97	212.95	202.48	210.14	204.42	206.75	205.53	210.36	210.09	202.78	201.82	209.11	208.7	207.96	205.54	207.21	205.36	208.54	205.89	205.2	204.66	207.44	204.95	210.9	208.22	206.13	203.3	206.5	206.01	210.25	207.42	202.91	207.25	204.3	209.72	207.84	207.02	205.29	209.98	207.43	207.73
206.95	210.54	207.61	208.35	206.66	206.86	212.03	211.51	212.15	204.5	207.88	207.18	208.56	211.33	213.49	204.81	210.15	208.52	206.58	213.28	206.51	208.05	208.56	207.95	212.85	209.25	210.88	205.48	208.76	209.13	208.85	207.78	211.11	208.22	209.36	206.91	204.07	206.14	209	211.27	207.29	204.67	208.28	208.58	210.55	207.33	209.03	211.06	208.43	210.15
202.21	202.19	201.48	201.19	203.25	206.47	202.92	203.38	205.1	206.46	202.85	202.37	203.92	203.05	206.99	204.02	205.14	200.53	206.18	205.21	202.95	197.95	204.73	207.05	202.91	202.7	204.79	207.25	203.69	201.3	205.4	200.04	204.08	204.44	205.95	197.99	203.66	202	203.57	204.19	202.34	199.49	204.62	202.75	202.97	199.6	201.09	204.25	200.93	196.79
210.69	209.9	213.48	214.89	213.07	214.55	212.8	211.97	212.26	217.81	210.2	211.21	217.91	212.27	214.75	213.54	212.87	216.89	208.62	210.61	218.16	212.69	216.95	214.82	213.36	209.89	210.2	212.79	212.28	213.6	215.5	214.47	211.97	214.45	215.56	209.04	211.36	209.71	212.97	214.43	214.21	213.13	218.18	216.6	216.01	214.36	213.83	213.35	219.29	218.18
211.95	205.87	214.67	214.36	212.91	210.57	211.48	209.15	210.89	213.62	211.13	214.26	205.06	210.08	208.18	214.23	217.98	213.24	213.49	208.17	214.76	215.51	211.1	215.6	213.78	211.04	208.77	213.19	209.7	210.75	210.13	210.22	212.87	211.86	214.03	212.32	208.22	217.22	210.2	208.2	208.4	214.65	212.42	210.32	212.03	214.57	215.93	216.45	212.05	212.71
206.58	206.74	212.66	206.78	208.07	212.07	210.74	209.86	205.67	204.95	205.22	206.94	205.47	203.83	208.25	209.89	206.68	207.06	208.53	209.52	205.51	208.86	212.69	209.81	206.77	203.45	207.92	205.8	208.49	204.29	209.18	205.09	206.82	208.11	209.81	215.33	207.13	213.22	209.06	206.3	208.43	208.98	207.04	209.12	204.86	206.61	210.69	210.45	203.09	207.09
201.51	202.76	204.03	196.48	191.52	200.15	197.63	201.38	200.98	202.11	200.34	195.86	200.45	199.32	202	196.86	203.1	204.03	196.06	199.15	203.57	197.65	200.57	199.68	198.35	199.12	198	199.89	200.83	205.02	200.55	200.96	197.78	198.17	193.21	197.24	201.97	198.55	200.6	201.29	198.73	202.6	200.95	198.39	199.33	202.75	194.76	199.85	202.06	199.99
211.1	211.89	211.9	214.03	206.68	211.47	213.85	213.67	210.12	209.9	208.36	210.6	208.42	214.06	215.33	213.21	211.61	210.14	212.64	210.91	212.27	209.57	207.05	212.97	214.89	216.03	209.98	208.69	212.54	209.75	211.85	206.54	211.9	209.76	209.54	214.16	213.22	209.64	213.86	217.02	213.95	213.15	208.49	213.39	213.01	214.16	209.38	213.2	207.23	209.74
205.63	214.89	207.93	206.61	206.31	208.81	207.59	207.42	210.49	213.78	214.64	207.32	208.84	214.06	208.27	210.98	215.29	209.38	210.82	206.87	208.43	211.62	212.35	205.86	206.98	210.27	210.19	209.56	207.33	214.13	210.32	211.92	211.29	210.89	211.57	214.35	213.15	208.91	208.15	212.15	208.43	207.88	209.3	209.2	205.19	206.78	207.31	208.85	212.73	209.87
202.39	206.18	203.88	199.6	204.06	206.22	200.09	206.48	199.32	202.08	203.39	203.53	202.51	200.33	206.38	201.52	200.68	200.3	202.56	200.33	203.77	200.98	204.61	205.38	205.14	205.24	204.97	201.76	203.46	202.38	199.95	205.74	206.22	203.91	200.06	203.28	203.3	204.83	203.89	205.29	201.43	203.94	204.57	202.47	201.85	204.73	201.69	206.68	202.08	201.83
212.77	210.84	213.48	209.82	208.47	215.69	210.75	208.61	212.15	210.65	210.68	208.78	206.41	210.72	206	206.19	210.6	213.45	207.9	211.2	207.74	206.53	211.23	213.34	207.44	210.89	209.34	208.72	206.1	207.17	208.87	210.64	213	207.19	208.37	213.6	210.05	211.23	209.64	207.46	206.74	211.45	204.8	207.78	210.86	212.85	205.11	205.9	209.35	211.6
201.58	201.69	207.45	202.93	206.25	206.98	206.52	209.72	203.35	199.75	203.52	207.65	202.85	203.47	205.14	200.88	204.47	206.57	201.62	204.83	204.39	205.19	205.08	200.85	202.86	198.12	207.22	206.11	207.66	203.87	202.64	204.03	207.01	203.83	203.89	201.04	204.18	207.75	203.04	202.37	206.98	206.91	206.46	201.44	202.46	204.85	205.77	204.78	204.46	204.17
206.13	204.91	207.51	205.47	204.47	207.04	204.82	202.97	203.27	205.25	206.01	201.36	198.93	205.12	205.17	200.63	207.37	200.83	201.98	203.12	203.88	211.03	204.5	200.64	204.14	207.34	205.98	203.05	204.94	210.15	203.08	200.99	207.03	207.34	201.52	205.13	201.91	205	203.64	203.48	198.03	201.11	203.34	200.98	196.35	201.15	204.27	210.29	206.87	204.35
212.47	212.06	213.82	211.09	213.32	208.75	210.1	208.58	209.14	215.3	211.75	211.04	211.09	215.02	211.76	215.95	212.24	210.47	212.85	209.45	213.9	211.02	210.3	216.09	212.81	207.11	212.63	209.12	214.99	212.83	214.62	213.75	212.58	210.62	210	214.2	213.39	212.28	212.44	208	211.52	213.69	216.26	213.84	210.37	212.8	209.32	208.68	208.77	209.3
216.51	215.28	215.46	217.99	218.4	217.51	211.62	214.49	216.39	223.5	225.13	216	214.03	216.76	214.96	216.93	214.74	214.41	218.69	216.1	216.16	213.02	221.8	213.19	218.63	216.95	211.37	213.8	215.92	212.97	213.65	215.33	216.47	215.63	215.14	216.77	219.68	217.27	217.72	217.95	211.43	213.26	217.59	215.46	216.58	216.95	214.39	216.2	217.65	215.7
200.93	202.2	196.81	204.71	207.46	201.46	201.79	202.31	198.09	203.93	202.53	207.24	208.41	202.97	206.76	207.07	206.16	205.53	208.05	200.44	204.89	204.24	198.69	200.03	205.27	207.02	203.93	203.75	207.41	203.54	201.76	205.41	203.34	199.21	204.99	204.34	201.65	207.81	207.03	207.46	205.68	205.18	198.29	200.42	204.25	200.11	203.44	200.41	202.74	203.01
208	207.48	209.15	207.03	211.09	208.64	212.98	208.74	209.03	207.9	211.97	210.56	206.73	211.33	213.86	210.2	208	214.05	207.64	210.05	212.26	205.92	209.22	213.04	210.14	207.04	207.88	208.22	208.19	207.79	210.61	209.23	207.82	209.43	206.29	209.64	208.56	210.18	207.18	207.08	210.39	210.99	209.88	210.4	209.68	202.09	208.67	208.18	208.18	210.94
205.52	206.25	207.63	211.58	206.18	206.68	207.47	204.59	209.13	208.04	208.12	205.25	203.91	205.55	207.15	210.29	211.6	202.51	210.62	213.26	206.48	203.56	207.28	203.22	207.14	201.58	207.51	206.65	207.78	207.16	210.67	208.2	211.58	206.15	204.34	207.47	207.66	204.72	208.69	208.64	209.25	210.44	205.08	206.99	207.58	206.49	209.96	205.83	207.74	204.36
209.31	209.04	208.07	204.94	204.82	205.71	209.69	206.13	213.6	207.81	210.64	211.42	207.04	206.96	210.55	208.08	203.79	206.26	209.78	208.92	207.81	211.27	209.37	210.12	208.26	209.19	207.69	207.5	207.44	203.55	209.61	208.83	208.19	214.26	205.71	206.91	207.07	205.88	207.26	208.12	210.03	210.46	210.38	207.59	208.94	206.99	206.43	208.24	208.33	211.85
217.2	218.78	219.18	217.72	212.74	215.66	214.34	215.41	212.04	216.55	214.44	220.97	218.62	217.91	217.86	215.28	216.41	211.46	217.67	214.02	219.92	218.54	220.31	218.23	215.58	216.61	218.92	218.8	216.67	218.89	216.12	218.19	215.21	217.94	220.22	219.98	216.1	219.17	219.71	214.47	213.74	218.21	220.26	215.77	215.33	217.43	215.51	217.3	215.5	218.76
196.7	200.8	206.72	204.1	198.78	202.42	203.35	203.7	205.04	201.97	207.12	200.31	204.09	205.1	203.49	206.15	200.33	202.24	205.04	205.32	200.93	205.49	203.68	197.43	205.59	205.38	205.56	202.75	201.68	200.06	202.33	202.34	206.86	204.21	201.16	204.23	201.37	204.85	201.92	202.82	203.03	203.58	196.3	202.97	201.4	201.39	205.32	203.63	199.78	203.66
203.48	205.99	205.23	202.3	200.54	203.95	205.85	206.45	203.72	201.52	207.72	200.12	204.33	206.23	202.98	206.14	204.95	202.2	198.31	203.57	201.68	205.68	207.97	205.53	206.3	203.31	202.44	201.74	201.98	200.53	204.38	198.91	202.3	204.59	204.23	207.15	205.02	207.65	202.06	202.92	199.55	204.61	199.73	201.08	201.66	203.79	200.16	198.07	205.06	202.76
199.53	199.13	199.53	203.35	203.9	200.41	200.59	201.88	198.27	198.95	197.46	203.17	197.93	199.3	197.9	202.5	202.21	199.26	198.33	201.19	200.41	202.11	198.71	198.04	203.76	198.19	196.83	195.37	194.61	200.12	200.25	202.07	202.27	200.11	202.94	199.62	202.86	200.44	201.07	202.08	196.15	194.03	200.17	201.94	196.26	199.13	199.95	195.58	201.36	201.65
201.1	199.76	201.72	201.47	198.06	198.49	200.94	196.69	200.57	204.94	195.39	198.73	201.19	201.52	199.28	200.41	194.76	200.93	197.07	201.73	199	197.79	196.11	199.56	198.14	199.39	202.72	197.24	196.17	201.1	195.82	200.31	196.92	202.53	203.76	197.43	196.58	203.12	202.69	201.74	199.12	199.54	198.9	201.49	201.3	201.36	196.11	197.55	197.43	200.86
200.06	203.05	201.66	198.45	203.61	202.51	202.7	201.45	200.64	198.74	195.67	198.7	200.29	195.56	198.1	201.58	200.19	198.49	197.73	201.7	198.19	199.42	198.5	200.08	198.35	200.06	197.49	201.25	196.4	199.4	198.5	194.74	200.42	195.65	203.65	198.45	201.41	202.98	201.74	201.16	204.76	198.88	201.16	197.64	198.41	200.22	197.16	198.63	199.98	200.12
218.84	215.08	216.48	218.49	212.71	218.52	219.75	216.8	221.03	218.96	215.15	216.09	218.73	220.36	217.31	218.83	214.69	218.76	222.37	218	216.46	217.6	216.52	218.12	219.38	220.61	217.18	217.39	214	213.9	218.19	220.39	222.38	221.23	223.63	220.75	219.16	215.24	217.17	215.94	219.54	221.74	216.66	217.01	213.17	215.41	222.01	218.98	221.31	214.21
211.89	215.35	214.71	213.67	215.35	214.96	217.63	215.06	214.35	213.99	212.83	209.83	208.1	215.76	212.7	208.42	214.93	215.58	210.82	213.28	212.47	214.39	216.35	215.37	209.8	211.43	216.39	210.38	212.63	216.38	216.98	215.63	215.46	214.86	213.93	207.38	215.29	211.86	212.56	215.59	217.21	212.61	214.26	218.22	217.72	215.28	212.88	219.09	213.18	212.77
210.71	212.04	210.96	207.56	216.37	212.16	207.19	210.57	212.35	212.49	207.9	213.27	206.56	210.49	211.11	214.72	212.34	213.84	212.34	210.03	211.61	213.59	211.81	211.73	215.49	209.62	212.36	210.08	209.76	210.8	211.61	209.43	212.2	211.57	206.94	211.41	213.84	208.36	209.48	215.8	212.41	213.39	212.79	213.43	216.47	210.88	209.53	212.23	211.14	216.26
212.1	211.24	209.85	207.35	206.26	208.89	205.33	208.34	206.42	207.37	208.31	211.25	210.5	206.32	208.34	207.72	206.71	209.86	209.08	210.4	209.76	207.38	205.9	212.33	206.13	209.25	208.22	210.15	203.38	210.48	209.91	208.77	210.57	209.68	206.02	212.81	207.19	206.27	211.56	204.66	207.51	211.25	208.32	206.32	202.98	209.61	206.68	208.06	207.39	206.63
207.62	211.02	211.59	208.12	210.5	212.25	213.35	214.59	212.86	209.16	213.65	208.82	209.04	208	209.28	214.26	213.9	215.71	213.59	208.53	215.09	213.28	208.95	214.62	213.16	209.31	210.91	215.88	211.65	212.3	208.92	211.93	211.98	211.1	210.69	211.32	211.98	210.92	212.02	211.14	204.69	210.6	214.57	213.61	212.27	210.76	210.9	210.71	209.23	208.31
204.75	203.98	211.72	205.9	208.08	206.76	205.42	204.66	203.09	207.15	203.42	201.88	209.03	209.07	203.36	208.08	204.93	207.73	207.53	209.47	206.47	204.06	206.13	204.31	207.81	208.16	207.97	205.68	206.88	206.74	207.03	208.55	210.13	211.4	204.79	206.66	203.19	207.3	209.95	207.24	206.26	209.27	204.03	204.59	207.85	206.53	208.6	208.39	207.4	207.17
197.33	203	203.75	195.54	201.45	205.48	204.52	203.1	199.42	200.71	196.37	203.06	201.08	197.9	196.21	200.99	195.36	195.92	199.2	201.56	204.7	198.32	201.63	198.06	201.43	200.54	202.08	201.38	204.02	202.18	199.66	196.63	206.29	200.56	201.01	200.69	198.83	204.43	199.26	202.19	202.62	198.93	201.88	204.68	198.62	203.28	200.57	197.22	199.74	198.6
208.92	209.13	209.65	209.89	205.77	209.71	210.29	209.5	211.16	209.07	207.84	203.78	207.14	211.93	208.22	209.32	212.19	206.59	210.09	209.93	207.26	206.16	203.36	203.38	208.15	202.89	208.31	209.77	210.32	209.86	213.32	204.16	213.99	207	210.83	202.59	206.7	210	209.1	212.96	211.85	212.91	206.8	213.23	213.39	208.21	205.16	205.66	211.52	207.17
211.21	213.13	215.53	209.63	214.48	214.27	213.11	213.92	213.92	214.26	212.9	215.58	213	209.34	212.2	210.59	218.03	213.17	212.61	211.27	212.07	212.85	207.42	211.04	215.25	207.2	210.4	211.52	210.62	220.48	216.05	214.78	209.06	212.46	214.95	211.16	208.63	210.57	210.58	213.14	217.24	212.91	209.54	212.5	219.27	217.37	214.56	210.44	212.5	213.49
200.33	198.24	202.91	198.9	205.69	204.7	199.21	202.14	199.59	201.4	201.86	203.34	198.28	205.41	202.14	199.94	203.64	201.24	199.48	202.66	203.47	202.75	203.36	203.89	199.69	201.43	206.44	201.77	201.04	199.02	202.01	201.42	207.91	204.34	201.72	202.27	204.18	203.42	203.04	200.94	203.44	209.7	202.64	201.99	208.91	201.81	202.95	198.94	204.51	204.59
208.58	208.83	205.76	209.84	206.22	206.97	205.08	211.66	205.12	208.67	208.28	210.16	210.36	206.55	205.8	206.6	209.24	203.4	202.3	205.3	207.47	212.37	215.11	208.15	207.15	208.97	208.08	213.92	206.02	208.28	211.81	206.56	212.76	211.32	208.67	205.25	210.32	206.04	214.42	207.01	210.81	207.85	204	209.15	207.53	208.25	209.17	207.73	211.38	209.44
206.97	209.53	205.97	207.82	209.11	208.59	208.28	211.7	207.39	206.97	207.93	207.92	206.72	209.02	207	212.82	210.07	209.98	209.61	204.85	205.9	211.64	207.93	203.35	205.39	206.65	209.57	205.83	210.63	207.6	208.19	204.47	206.66	208.9	206.61	204.44	205.71	208.03	206.79	206.16	208.41	203.89	205.67	206.85	207.84	206.72	200.38	204.21	209.87	205.74
211.11	212.53	206.69	207.42	209.2	203.56	211.26	206.09	207.62	209.9	209.81	210.45	208.8	209.78	209.4	212.9	211.14	205.95	212.04	208.35	205.68	213.33	211.07	207.09	206.09	205.18	213.56	204.92	209.26	212.24	210.57	202.3	207	206.4	212.25	212.2	210.49	209.41	211.3	205.08	206.82	208.2	204.81	209.21	206.65	209.85	209.71	211.95	212.24	204.18
210.26	207.59	211.45	212.43	207.59	214.92	207.6	208.02	204.19	211.62	210.69	207.51	213.13	210.69	209.39	206.74	206.51	207.2	211.27	205.97	210.09	213.16	208.5	209.39	209.56	206.73	216.19	208.1	208.46	211.04	209.33	208.51	204.6	208.23	213.86	205.35	208.35	209.36	209.26	207.81	206.01	205.51	205.61	212.04	209.51	209.46	212.91	210.17	206.48	210.95
214.2	205.27	207.22	208.76	211.95	210.77	209.57	210.62	206.9	207.05	208.91	207.74	204.51	207.91	208.68	207.94	207.2	210.22	208.88	212.13	206.46	208.12	208.51	208.71	209.45	212.12	207.46	209.99	208.16	211.88	204.42	209.29	211.3	209.13	209.28	209.02	202.08	210.06	210.92	208.28	207.25	208.26	206.52	211.56	213.62	212.91	212.51	212.65	211.87	213.88
207.16	203.27	203.2	202.85	210.04	203.72	205.53	203.74	202.23	204.22	205.29	202.33	201.43	200.58	203.39	201.96	206.98	204.34	211.59	205.9	202.76	205.15	200.6	200.56	201.86	204.09	207.79	201.49	204.01	201.73	205.27	204.92	205.14	202.98	203.79	202.54	206.44	202.48	203.6	202.22	208.38	206.45	204.72	204.16	212.3	203.86	201.99	202.48	202.82	202.74
217.91	220.07	216.39	217.87	216.5	216.79	220.82	215.72	217.15	218.12	219.72	216.78	217.73	217.29	216.75	219.14	217.75	217.81	219.76	215.43	214.43	217.65	218.51	220.24	219.51	219.07	214.7	218.29	214.86	217.41	214.24	216.22	217.23	216.42	213.75	216.25	215.95	216.14	211.13	220.51	218.28	219.45	220.96	222.82	219.03	217.85	215.95	211.27	217.18	219.84
212.8	211.39	212.86	210.71	211.26	207.66	215.5	212.09	209.23	210.81	211.38	213.57	211.65	210.46	209.66	210.04	212.47	212.49	211.47	213.49	213.7	210.62	211.47	213.19	208.84	211.52	212.75	210.36	209.92	213.75	209.69	212.54	211.37	211.66	215.51	208.1	213.37	215.08	213.48	214.6	209.39	208.5	210.66	214.7	213.09	213.16	214.78	211.16	208.47	213.45
214.86	213.2	211.54	213.16	214.18	209.59	214.84	207.64	212.33	212.53	210.17	216.43	219.32	218.39	209.71	209.86	215.24	209.74	213.67	215.43	209.67	210.26	213.26	213.5	211.06	212.8	212.05	213.74	211.58	212.86	213.05	209.21	212.61	208.16	213.04	212.94	211.98	211.97	213.87	215.8	208.82	206.12	209.46	213.13	211.83	208.9	215.33	207.05	213.74	216.39
211.06	213.4	207.94	208.61	204.93	213.02	208.42	210.05	209.39	200.41	205.54	212.79	208.79	209.93	205.84	211.04	204.81	207.27	208.23	211.8	208.51	210.14	209.82	210.11	212.21	207.22	210.8	206.76	205.51	208.93	206.41	209.09	205.9	207.38	205.66	207.38	208.08	206.78	209	209.34	204.01	212.38	209.08	211.42	210.22	213.26	209.26	211.25	208.15	209.18
214.78	220.69	216.64	216.29	220.98	222.54	221.98	219.09	216	215.78	219.22	215.25	218.5	215.49	216.14	220.68	214.82	216.37	218.06	212.73	218.42	215.53	220.72	220.06	222	216.45	211.69	215.61	218.79	217.04	215.4	217.01	217.32	219.58	221.2	215.56	216.87	217.08	214.07	222.08	217.87	225.24	215.76	215.79	220.29	216.73	215.48	218.31	221.06	213.15
213.42	212.68	209.58	214.12	210.4	213.77	208.37	213.79	210.8	214.06	210.96	208.68	210.69	212.16	209.73	210.41	214.61	209.17	212.45	208.86	211.99	212.57	212.92	214.32	209.39	209.81	212.73	207.54	213.25	208.3	211.46	209.55	211.42	212.48	213.97	208.49	206.45	215.68	213.12	213.81	207.56	208.31	209.26	214.81	212.32	210.57	213.1	212.08	209.86	211.67
200.26	201.19	201.79	203.47	198.64	201.17	201.97	202.98	199.56	201.43	199.62	195.47	200.72	201.05	201.87	197.98	201.07	201.45	199.89	195.75	204.07	198.63	202.72	200.22	198.11	203.43	198.75	201.27	199.62	200.81	201.85	199.73	198.49	203.12	197.47	199.1	199.65	195.84	199.05	200.3	200.36	200.56	198.25	204.25	194.71	204.6	198.78	201.32	201.98	204.43
212.98	218.48	212.85	212.32	218.79	213.84	220.05	220.61	213.6	220.81	220.72	216.96	215.54	218.62	214.69	220.02	215.59	218.64	221.91	221.39	222.37	216.28	215.63	213.39	212.41	220.29	219.63	214.82	215.2	214.51	215.75	218.64	217.32	217.13	218	213.34	219.02	215.47	215.09	211.9	214.9	216.67	218.06	217.45	215.52	215.67	211.66	218.48	213.78	221.08
207.07	201.48	208.94	207.97	204.73	209.07	208.33	209.15	209.69	205.32	209.34	210.58	210.72	208.93	205.69	209.91	210.12	205.06	206.59	200.45	206.04	207.81	206.5	206.02	210.67	210.5	202.46	206.11	208.87	209.94	205.59	208.73	213.16	205.79	205.37	205.96	202.57	209.16	208.84	211.02	205.14	207.08	203.96	210.44	209.58	208.57	207.63	207.77	207.6	207.31
208.8	208.43	207.59	209.96	207.86	208.27	202.69	210.66	204.2	207.42	207.03	208.33	206.33	205.78	204.75	207.32	205.78	206.65	208.61	207.5	205.53	208.25	203.18	208.37	205.85	206.73	207.38	205.74	202.71	204.5	207.83	204.64	209.01	210.85	208.33	209.34	207.21	210.46	206.23	206.26	204.43	207.57	209.03	208.1	210.41	209.67	206.28	207.81	206.91	208.07
198.55	202.76	198.75	199.09	205.57	202.78	196.05	198.28	202.55	205.75	197.72	204.35	205.08	193.98	199.88	198.93	208.82	202.55	200.91	197.1	195.77	203.62	204.4	198.95	199.03	202.46	201.86	198.51	198.23	201.33	200.73	199.99	198.09	196.21	198.18	200.86	200.95	203.22	197.33	202.26	198.87	197.14	201.49	204.77	199.94	197.46	201.42	199.64	198.22	201.82
218.74	221.25	215.05	214.94	218.6	215.36	222.59	217.35	220.12	219.15	221.72	220.94	218.27	222.1	219.79	220.76	215.93	221.14	223.25	216.57	217.01	212.57	217.64	218.71	220.51	221.71	220.44	212.39	211.26	216.1	219.11	219.68	216.55	215.66	214.81	217.01	213.19	224.57	216.09	217.69	217.58	215.6	216.2	216.66	215.41	217.86	218.56	218.54	220.23	216.86
211.12	203.17	208.39	210.63	205.45	208.88	205.24	209.9	202.57	211.49	209.42	209.02	205.86	213.24	199.78	211.01	210.17	211.5	210.62	203.84	208.2	206.08	205.4	207.62	210.18	207.85	211.34	211.2	209.76	210.36	211.08	206.8	206.54	207.26	207.95	205.61	209.82	203.57	208.89	205.39	208.62	203.79	204.78	204.73	205.47	206.09	208.82	206.3	207.35	202.89
208.26	207.09	209.73	203.44	209.07	205.3	211.32	210.72	208.34	205.51	208.53	209.52	204.53	213.42	209.59	209.61	206.19	208.1	206.39	208.32	203.75	208.7	209.94	212.09	208.57	206.95	210.13	209.06	207.17	212.91	208.42	213.77	212.17	210.13	210.71	207.24	207.51	206.56	207.92	205.52	209.69	210.53	212.12	205.42	204.86	207.78	209.14	206.08	207.55	207.33
210.14	212.35	212.02	213.09	214.18	210.46	211.32	212.63	218.56	216.63	208.04	214.08	210.97	215.8	211.67	215.27	214.08	207.92	216.59	212.59	211.92	216.67	211.26	213.36	214.39	211.17	214.47	210.69	212.17	207.76	214.58	211.98	213.65	209.83	214.14	212.02	217.46	209.93	218.62	211.16	209.4	211.9	211.66	211.61	209.76	212.44	210.18	214.12	210	211.67
196.72	201.62	201.94	195.49	200.33	200.09	201.56	204.45	197.97	196.2	197.35	194.59	198.61	201.04	194.65	199.93	195.57	197.9	197.52	198.04	199.26	196.34	199.27	194.8	200.36	201.33	201.09	199.87	200.98	198.3	193.08	201.14	197.02	195.58	198.91	198.55	202.38	202.43	203.06	198.81	200.44	196.88	199.94	193.79	198.6	194.64	192.98	200.78	196.05	205.5
205.02	209.83	208.37	208.3	212.4	210.04	208.21	203.67	213.07	214.19	209.69	208.72	205.7	207.25	206.76	206.65	210.07	210.75	208.71	205.17	208.28	207.64	208.18	208.13	210.84	208	212.34	209.22	208.75	204.26	205.05	207.29	206.98	207.59	215.8	211.22	205.69	211.56	205.71	209.59	209.26	211	210.52	204.48	208.06	206.92	206.42	210.04	209.18	212.15
204.42	214.18	208.51	202.19	209.27	205.87	207.16	212.11	205.68	207.54	206.91	208.54	208.09	209.73	208.81	209.12	209.16	202.84	209.07	211.32	206.94	206.03	203.38	206.71	212.74	209.79	208.56	209.1	208.27	208.04	207.65	208.75	205.17	207.85	207.18	209.53	206.43	207.09	208.99	209.64	205.76	212.22	207.36	209	210.73	211.09	205.67	211.49	205.29	207.16
214.64	211.37	212.08	213.8	213.91	212.87	209.5	211.26	213.33	215.44	218.42	210.96	209.18	213.25	209.8	213.63	207.75	212.65	209.51	214	214.87	210.06	213.88	212.53	209.87	212.29	216.93	212.62	211.1	214.22	215.74	216.18	213.36	211.08	213.95	211.75	213.23	209.76	213.32	216.07	208.7	214.29	211.24	220.34	211.79	215.66	210.65	210.17	212.32	210.32
199.07	199.34	195.07	200.62	197.86	200.97	199.5	203.6	205.66	199.53	199.54	198.03	198.8	200.02	199.12	196	198.84	198.3	201.08	200.34	195.67	198.17	201.84	198.59	198.55	199.16	195.62	200.94	201.24	199.14	196.53	199.14	201.59	196.3	200.57	204.01	198.58	200.81	201.64	199.78	196.56	199.22	202.43	198.99	199.96	194.9	201.94	204.36	201.29	196.37
206.35	206.77	208.11	214.83	210.15	207.44	206.01	202.41	208.57	210.55	210.47	211.55	200.64	208.11	208.49	207.19	209.08	209.25	207.89	207.82	203.35	208.67	208.64	205.37	210.68	202.85	204.51	213.21	208.01	209.31	209.91	210.39	202.2	211.98	208.99	207.46	205.68	210.87	202.72	205.64	210.62	207.12	209.53	208.39	208.23	209.1	206.49	207.47	210.62	213.9
220.11	218.61	215.2	212.37	214.65	216.01	218.79	213.34	217.91	217.19	217.2	220.8	217.17	214.73	213.64	217.64	217.3	215.54	210.51	218.45	217.88	217.78	218.61	218.43	214.38	216.19	217.44	217.6	220.21	218.42	214.32	211.61	216.54	217.05	219.64	217.38	214.19	222.08	221.68	217.47	218.51	213.94	217.63	217.66	219.95	217.46	217.78	216.25	216.62	216.01
210.52	207.43	212.1	216.08	211.21	210.91	208.85	212.93	215.38	216.79	211.07	215.69	215.09	214.28	214.54	216.73	209.76	212.87	213.14	215.19	209.15	212.88	214.32	213.26	214.98	212.27	209.7	212.17	215.77	211.13	208.64	207.45	212.5	210.42	210.8	213.44	213.41	210.08	209.37	212.62	216.19	214.59	209.72	212.1	209.61	211.77	213.14	209.62	210.74	213.13
205.42	205.62	204.76	202.52	204.34	204.12	206.82	204.28	199.8	199.55	204.68	201.76	203.94	198.05	207.2	201.81	202.28	201.93	204.97	200.22	202.99	208.23	202	203.33	202.2	198.01	207.77	203.24	201.41	206.8	202.45	203.26	201.95	202.53	201.43	202.65	202.73	203.25	201.56	207.89	204.1	203	206.39	200.83	199.26	199.55	201.01	200.23	203.52	207.83
201.31	205.65	204.51	206.85	200.2	205.07	198.82	200.59	202.97	201.43	208.06	205.86	203.87	202.57	204.9	201.77	201.24	206.1	205.55	195.98	202.64	203.78	202.68	202.71	198.14	201.67	203.72	204.44	204.97	202.6	200.52	203.4	200.22	208.25	202.37	206.31	203.55	204.55	205.7	206.12	202.73	205.88	203.48	197.87	204.33	198.01	207.21	206.49	197.56	206.31
201.3	197.03	197.88	196.28	197.68	196.26	197.6	204.28	197.32	198.23	197.9	199.33	198.12	196.98	201.55	200.92	198.64	194.26	198.84	202.42	198.01	201.45	199.98	197.82	199.28	199.01	190.03	203.21	199.68	197.74	202.49	196.84	194.44	200.41	199.71	197.03	197.26	199.02	197.75	198.69	200.81	196.87	200.62	199.29	199.21	200.07	200.08	196.02	198.03	197.58
202.02	205.4	200.8	205.67	204.48	207.06	204	201.83	209.09	204.56	208.05	207.27	200.32	203.71	206.19	204.77	202.94	204.78	209.07	204.71	205.13	204.39	203.05	202.16	205.14	203.59	206.73	205.51	201.26	200.12	202.08	208.6	207.51	204.82	204.94	201.85	203.98	202.48	206.87	204.34	207.8	202.17	201.55	203.65	204.59	205.59	203.67	203.72	203.37	202.92
205.82	210.26	211.6	204.23	208.66	205.8	205.25	208.22	206.25	208.31	207.72	208.33	207.36	207.94	206.88	208.58	206.79	207.18	204.98	207.78	211.29	203.17	206.99	208.13	208.38	210.95	210.48	206.58	208.09	205.69	212.12	207.99	205.99	200.72	204.44	206.41	201.35	208.62	208.66	204.62	208.17	210.67	212.5	205.2	207.82	207.03	203.74	211.49	209.35	206.15
211.34	216.37	213.11	212.84	209.29	210.57	209.81	209.21	212.56	213.29	209.12	209.35	211.92	209.73	212.53	209.83	210.82	212.68	213.89	213.49	212.41	211.35	212.87	209.87	211.91	212.83	209.14	214.49	215.8	213.19	209.35	215.04	207.94	209.37	216.91	213.21	216.75	213.64	214.44	205.85	215	209.34	216.93	210.46	209.79	211.9	215.46	215.58	208.2	211.18
205.12	200.07	200.34	201.61	201.8	200.93	201.41	200.06	198.39	203.61	201.04	201.91	199.93	199.8	203.61	198.37	203.21	200.41	200.75	199.2	200.8	200.22	202.1	204.08	198.59	202.99	203.77	202.04	197.29	199.47	206.44	200.87	199.22	198.08	198.12	198.66	205.4	198.84	197.89	204.43	203.01	200.25	200.33	201.03	199.51	195.84	201.89	196.19	200.72	198.79
216.58	218.76	216.07	218.01	215.62	219.42	219.8	216.21	218.7	214.38	218.72	218.38	220.01	216.36	217.53	215.38	216.41	217.53	215.99	218.63	209.29	212.86	217.54	223.77	218.74	212.85	215.19	218.2	214.01	218.67	217.1	217.67	217.55	217.71	219.16	218.25	219.39	215.53	216.87	218.81	211.36	219.65	215.01	213.88	216.29	214.99	219.62	216.48	217.14	214.09
218.23	216.46	214.7	216.22	214.79	217.55	218.18	214.11	219.27	217.71	215.55	219.57	217.51	220.24	216.18	214.19	215.87	218.36	216.91	216.89	213.33	214.04	217.78	218.45	216.16	216.34	220.85	215.35	216.17	213.43	218.07	214.63	218.04	217.89	219.49	220.6	221.68	213.88	211.93	216.35	214.06	215.77	218.47	219.52	219.78	217.85	220.4	218.52	221.63	216.45
209.04	210.56	211.8	210.97	210.35	210.2	213.08	212.1	208.49	211.47	213.23	209.1	208.14	208.97	211.72	213.73	212.96	212.7	207.03	208.8	214.1	213.14	211.5	211.19	209.72	212.87	214.35	209.71	211.11	211.2	210.6	206.6	208.3	209.35	215.55	214.22	212.83	210.77	214.01	213.51	211.08	213.18	210.87	212.01	213.32	207.93	211.7	207.35	211.4	211.97
206.98	202.53	203.95	205.19	202.89	205.27	202.34	205.98	205.99	203.11	203.55	204.38	201.57	199.04	197.74	212.92	208.4	205.56	203.97	204.66	200.94	197.57	203.78	201.24	201.04	200.4	202.67	206.02	205.8	204.67	200.2	204.96	201.85	203.07	203.19	200.59	202.77	204.43	200.06	203.17	201.99	204.66	207.94	204.48	204.18	203.75	203.73	200.28	204.19	204.81
210.38	208.15	211.03	208.9	208.19	207.38	212.74	210.77	208.63	212.23	208.25	209.73	203.84	206.4	209.34	207.28	209.46	206.25	208.69	211.4	210.49	212.03	209.4	206.84	206.18	212.27	207.95	211.06	205.38	212.34	206.51	208.06	208.95	206.16	206.16	209.35	209.97	207.05	206.45	207.35	207.9	209.45	208.02	206.75	206.49	207.85	206.6	206.12	202.19	210.71
209.38	205.59	212.73	212.21	212.41	208.88	206.81	205.46	208.16	210.23	212.36	207.85	208.49	204.38	208.77	205.78	204.48	208	206.08	205.85	205.76	207.7	209.72	208.99	210.06	209.06	210.28	207.3	207	206.43	210.89	209.25	209.22	212.66	205.98	210.32	210.61	205.98	209.31	209.56	206.53	205.79	212.3	212.1	210.22	211.35	213.49	211.24	202.33	210.48
211.05	214.81	212.9	213.83	216.42	218.05	215.42	215.94	212.48	218.34	216.57	211.78	211.45	214.2	211.22	213.1	208.25	215.16	212.22	214.32	217.33	216.07	215.03	213.28	214.03	212.76	210.89	216.79	214.41	209.98	215.25	220.07	207.4	212.33	215.19	212.37	214.13	213.23	210.52	209.44	215.49	212.4	212.53	211.27	212.79	209.7	213.7	213.38	215.7	210.03
203.78	204.88	201.43	204.62	204.81	199.69	204.32	201.18	203.24	203.57	205.52	204.64	202.02	208.22	204.43	201.63	201.05	201.87	202.68	206.97	202.07	204.22	204.59	200.35	203.71	199.58	201.61	201.67	205.66	205.46	201.94	204.49	205.9	203.2	202.9	201.86	204.77	207.99	201.77	202.39	206.47	208.87	201.01	204.08	206.06	201.46	202.79	203.48	203.77	205.67
206.46	213.74	214.32	212.65	212.36	210.3	214.18	213.42	214.71	208.76	211.66	209.6	209.28	211.89	212.42	213.33	215.42	205.17	212.82	214.6	212.45	211	215.54	207.8	212.54	212.51	207.96	214.44	206.98	206.69	211.27	212.2	214.16	215.01	207.44	213.12	215.85	210.22	211.23	206.55	213.42	214	214.49	209.39	211.46	210.52	213.2	211.97	210.41	207.39
215.71	210.23	211.58	211.74	213.72	208.36	214.7	208.98	213.6	206.94	209.32	212.36	213.96	212.5	210.74	213.26	213.29	215.84	208.68	213.63	211.9	207.99	206.52	210.45	209.2	213.95	212.8	204.64	213.11	206.45	212.99	211.06	208.31	211.08	216.58	209.25	208.34	213.37	213.84	212.32	212.53	211.87	217.66	211.51	208.94	214.53	210.75	211.97	207.92	211.68
213.87	213.9	214.45	211.45	213.47	211.96	215.37	214.12	217.61	215.24	211.09	216.66	212.97	210.58	208.01	214.27	214.63	214.4	213.8	210.77	219.01	214.9	210.95	212.02	211.38	211.25	214.94	214.28	215.15	211.79	217.15	211.06	212.67	212.34	211.9	213.87	210.46	211.15	211.8	210.88	209.79	211.67	217.01	215.96	215.03	211.62	207.11	211.71	209.21	214.84
205.66	205.74	206.17	206.79	199.18	200.6	209.72	207.03	206.93	203.14	205.39	201.2	203.29	206.43	206.19	210.09	202.42	208.76	209.3	204.09	210.95	208.74	213.2	203.18	198.39	204.45	207.91	207.02	202.53	208.66	204.61	204.76	206.9	207.28	203.77	207.14	201.06	205.86	211.05	204.12	205.59	206.59	207.25	206.79	206.81	207.04	205.78	201.24	207.34	207.67
201.88	197.05	198.97	199.86	198.45	198.82	203.21	200.01	195.5	195.16	192.43	200.22	201.06	196.88	198.63	199.49	197.83	194.78	202.49	195.56	193.61	198.24	197.1	200.55	198.16	195.42	200.66	196.06	198.18	197.3	200.79	198.01	196.2	199.57	197.04	197.67	199.06	200.24	197.47	194.7	201.09	197.21	195.36	199.38	198.26	199.93	199.99	199.51	197.24	201.83
199.78	201.64	199.24	200.89	203.52	205.06	199.57	204.75	200.2	200.63	203.83	197.25	197.88	197.04	197.05	199.52	199.35	204.06	200.11	201.31	199.76	202.87	202.43	199.39	200.31	204.2	199.8	197.04	202.91	198.92	202.53	199.7	197.7	198.79	200.94	196.07	202.61	198.73	199.24	198.58	201.67	201.22	200.95	199.3	201.28	200.13	203.35	203.52	200.08	201.96
210.54	216.74	207.63	211.5	207.91	211.81	213.33	212.93	213.63	214.35	214.06	214.05	215.69	209.98	209.01	212.22	208.31	212.74	213.94	206.88	215.63	212.39	209.44	208.62	208.45	208.97	209.56	213.28	211.78	210.88	209.68	214.92	209.38	212.54	215.3	211.46	213.18	206.45	213.36	214.61	211.16	209.72	214.29	213.41	207.2	215.15	208.43	211.73	208.21	210.19
208.54	210.5	209.1	210.19	207.78	208.26	208.3	207.83	209.38	209.76	208.29	206.82	204.48	209.64	206.43	205.97	211.25	206.48	207.23	212.7	210.02	206.75	209.52	207.57	208.03	207.76	210.96	207.22	208.4	206.35	206.6	211.49	202.42	210.05	205.49	208.97	209.04	207.88	209.94	209.24	207.02	212.55	208.39	204.6	204.88	211.31	204.8	206.98	208.9	205.15
198.62	200.46	201.9	194.36	200.09	199.83	199.69	202.1	196.03	199.77	198.32	199.6	194.94	199.25	202.18	199.97	204.26	196.87	199.14	192.83	196.21	201.33	196.98	197.4	198.49	193.87	195.53	194.56	200.35	196.95	200.2	203.44	195.35	198.07	200.51	197.17	195.91	199.98	199.04	197.96	197.1	204	201.65	196.17	200.59	198.94	197.83	200.03	196.42	196.46
206.96	214.97	210.8	212.97	215.98	215.11	209.42	212.18	210.46	210.35	217.19	208.47	210.38	214.06	210.07	211.17	214.31	211.84	209.17	210.61	213.07	215.3	212.06	210.55	218.67	211.25	207.67	211.88	209.82	210.96	209.24	213.68	216.12	211.16	217.3	210.67	218.36	210.92	210.13	209.97	217.3	214.08	213.41	213.68	209.99	214.22	211.84	210.74	211.2	209.37
202.86	201.8	199.05	206.51	206.74	203.11	202.22	206.86	203.37	209.32	207.52	201.14	204.75	201.47	211.16	206.22	204.46	202.9	205.97	204.81	201.38	207.28	203.06	202.77	209.64	202.15	203.26	200.2	203.91	200.98	204.17	205.82	205.99	208.68	204.06	207	205.8	206.14	207.19	202.33	202.51	199.18	203.09	200.74	202.96	205.12	200.57	204.61	202.76	209.46
221.05	214.78	219.89	216.42	216.78	217.28	220.67	216.79	217.59	215.98	215.02	217.28	218.97	213.86	216.39	214.59	217.74	219.52	214.93	215.68	218.26	217.22	220.05	216.95	215.55	218.59	219.37	216.92	213.34	219.31	215.84	219.45	212.4	214.71	220.13	214.77	217.02	218.01	213.94	213.24	219.46	215.3	215	220.18	216.24	217.19	219.03	216.38	215.77	214.16
196.86	199.38	199.53	196.28	197.12	199.28	200.21	200.26	192.73	199.8	200.14	201.7	199.09	199.41	201.09	197.91	197.31	199.11	197.63	199.7	200.69	194.7	194.4	198.6	198.49	201.16	200.39	196.17	196.86	199.37	199.2	201.17	198.95	201.32	197.65	195.38	198.94	199.74	199.27	200.1	197.19	196.14	201.34	201.18	199.83	197.36	201.33	193.55	198.91	200.35
220.75	217.04	216.7	217.77	221.2	216.33	216.41	215.2	220.85	218.9	219.18	210.84	215.42	218.99	216.64	217.71	214.36	216.23	210.26	216.79	214.26	216.7	219.59	212.69	216.8	217.49	219.99	213.18	216.98	218.28	214.85	218.36	213.55	215.24	222.22	218.85	217.06	216.68	219.01	218.85	216.74	217.86	217.08	212.48	219	221.11	213.79	214.75	214.48	215.65
209.66	211.44	209.34	204.51	206.98	209.53	205.91	206.41	206.92	205.16	207.19	205.39	208.81	205.59	208.73	206.39	207.13	205.56	209.01	208.22	207.26	205.44	209.32	206.65	210.18	205.91	209.43	208.87	207.81	207.43	203.07	202.17	211.54	206.75	206.94	207.97	201.95	209.97	208.25	209.11	205.5	205.32	209.26	205.11	208.72	206.87	208.23	207.15	207.41	208.16
209.46	210.58	211.03	208.07	213.73	208.39	213.2	213.77	210.93	207.95	214.34	211.04	213.88	210.96	211.28	207.66	212.9	210.31	215.58	212.8	215.45	216.07	209.99	208.39	212.41	212.6	209.85	211.05	214.46	213.17	208.13	209.55	210.92	215.55	211.77	208.83	206.86	208.63	214.53	211.11	216.05	213.1	213.17	211.99	211.19	212.43	212.28	212.22	212.34	208.68
199.44	200.95	198.46	198.53	201.2	205.17	205.3	203.42	199.07	204.19	204.77	204.47	201.68	200.4	200.28	201.49	203.96	199.28	201.21	201.13	199.66	204.8	205.77	207.75	202.16	199.13	205.01	203.19	201.67	199.96	198.28	199.14	204.35	202.76	205.74	203.79	202.92	203.97	202.82	205.32	198.53	200.47	201.56	197.18	203.4	205.9	204.7	204.04	202.52	204.66
207.93	207.57	206.24	204.63	208.14	208.53	206.61	208.87	209.34	209.94	206.93	212.28	209.83	206.72	211	210.89	212.19	209.88	207.3	206.47	208.21	205.97	211.43	204.69	206.59	209.64	205.26	205.47	204.39	207.43	209.74	208.78	213.9	204.25	208.69	208.04	211.34	209.57	209.61	206.78	205.25	208.59	212.94	210.46	210.16	211.14	210.12	209.8	210.42	208.53
203.96	201.84	203.26	202.49	208.54	197.43	206.41	207.72	198.5	202.61	202.06	205.65	207.07	203.39	202.65	204.69	202.23	200.14	207.95	202.2	199.48	206.13	206.22	199.81	204.58	200.5	200.82	202.23	201.74	207.02	202.93	204.72	204.81	199.85	203.37	199.12	202.91	203.24	205.1	205.07	198.98	206.23	202.49	202.63	203.29	207.6	197.77	203.63	206.73	202.44
205.92	206.8	210.92	210.62	207.83	215.81	209.32	208.89	218.09	205.25	210.66	209.72	205.55	211.27	204.74	204.91	206.65	208.75	210.58	204.1	211.35	206.97	208.87	209.69	208.78	212.15	210.03	208.17	208.08	210.83	206.67	211.49	209	212.1	211.46	206.42	202.73	208.66	207.83	207.81	207.42	207.38	205.03	204.96	205.78	211.82	210.07	206.57	208.83	205.95
207.8	204.75	201.54	201.36	205.05	203.03	204.37	205.5	201.34	202.63	205.82	199.73	199.57	201.23	206.4	203.32	207.95	204.87	203.34	203.15	206.94	201.13	207.63	204.21	202.53	204.06	199.42	206.91	205.66	198.15	200.07	204.68	205.41	203.73	207.18	205.41	207.11	204.69	207.52	201.53	207.12	202.05	207.44	204.84	202.69	202.14	202.88	209.88	201.36	202.13
215.09	218.76	215.57	219.43	219.5	220.57	215.94	219.92	224.18	213.64	220.07	220.34	215.11	219.66	221.43	217.67	221.57	214.08	217.38	214.76	215.75	213.81	221.13	209.41	220.82	215.3	219.28	215.15	217.75	216.04	218.11	217.51	218.01	216.97	217.29	219.55	214.96	222.32	219.53	216.27	219.49	222.44	214.72	223.1	217.18	217.32	216.02	217.16	220.51	217.59
202.95	197.11	204.34	202.45	201.67	200.48	200.01	198.12	200.22	204.33	201.38	202.82	202.36	198.35	197.55	203.9	204.23	201.61	203.78	201.47	198.17	204.74	201.87	196.58	202.32	197.79	205.32	199.61	206.35	200.68	201.34	197.76	198.85	204.26	207.71	202.49	199.96	201.76	200.93	205.19	203.08	202.67	201.82	201.81	202.65	201.37	203.68	201.11	204.36	198.69
203.42	210.75	206.54	209.71	213.55	207.52	205.64	208.62	213.82	208.27	211.88	209.26	205.67	206.96	207.37	210.87	205.65	205.86	208.76	212.87	205.63	212.63	206.61	209.03	211.26	208.94	212.59	202.57	210.93	208.27	209.59	206.88	213.51	209.18	207.23	210.52	205.52	204.98	208.56	205.55	206.65	204.59	207.7	212.87	208.74	206.33	204.19	205.52	207.95	205.37
208.67	203.2	204.9	202.27	205.14	207.63	207.47	206.62	205.87	204.26	203.28	202.67	203.08	205.59	204.34	207.69	211.92	205.1	205.45	208.26	206.57	208.54	205.73	201.11	200.7	206.38	205.62	204.83	204.99	201.21	203.26	208.63	200.4	209.87	202.6	200.47	208.8	205.56	207.62	208.1	204.73	208.29	205.5	204.77	206.19	205.41	206.78	201.85	201.37	205.26
212.82	213.87	212.3	214.24	211.4	207.99	209.85	211.74	211.98	210.28	212.15	205.28	212.03	213.86	214.04	208.46	211.31	209.71	210.3	215.74	214.36	212.22	212.54	211.56	213.98	206.09	215.2	210.4	213.15	211.98	214.31	211.69	215.37	210.7	212.18	210.1	212.68	207.62	213.81	212.31	207.49	211.31	206.97	210.43	209.66	211.81	213.53	213.37	213.4	216.43
210.17	207.04	210.32	211.52	211.15	212.52	209.97	204.93	206.26	212.01	210.35	206.76	212.16	209.29	212.3	211.32	208.62	214.45	212.27	204.43	211.53	207.76	216.44	209.08	208.34	214.44	213.24	204.77	211.39	210.83	212.45	211.62	207.45	208.9	209.96	211.27	212.52	209.03	208.04	209.85	213.74	210.09	208.1	212.89	213.46	210.61	206.15	207.63	211.67	211.1
213.75	209.66	207.95	205.79	212.61	208.33	210.22	204.42	211.43	213.84	212.46	214.14	208.16	210.07	211.39	211.65	214.49	213.29	212.73	213.53	209.01	213.89	213.1	208.09	213.71	213.2	207.05	212.59	213.48	214.1	211.11	209.53	207.58	209.64	213.85	213.54	214.14	209.68	206.76	211.91	214.81	214.3	208.82	210.9	212.97	210.22	214.21	209.98	214.39	212.38
206.23	205.84	207.47	203.67	205.59	204.3	207.29	211.82	211.03	208.71	210.13	208.83	210.04	205.86	208.32	212.29	205.5	211.91	206.69	210.76	204.19	209.34	206.73	212.46	207.03	208.27	210.63	207.69	208.43	202.49	213.05	211.23	207.32	210.29	210.38	204.42	210.48	206.24	210.55	206.36	208.23	206.34	208.56	205.59	212.62	206.56	204.86	209.34	203.86	206.49
205.94	201.18	204.21	200.25	200.67	196.47	201.82	202.38	204.62	205.75	202.63	202.7	204.12	202.89	206.06	201.81	200.92	207.12	205.1	203.07	203.04	205.89	202.13	205.76	204.59	204.34	204.18	203.62	201.26	201.46	203.33	205.44	206.23	203.42	206.38	201.49	200.99	205.04	209.66	204.11	205.41	205.01	203.44	203.85	200.79	205.09	204.83	196.64	206.77	200.13
204.69	202.74	207.26	205.67	202.97	204.45	205.11	204.3	203.25	199.42	204.11	202.13	205.42	206.65	205.41	201.51	201.36	202.96	201.12	207.38	202.18	204.59	201.85	205.36	201.28	201.92	204.66	203.07	203.03	201.9	200.5	200.87	200.27	203.59	199.36	210.13	203.57	198.54	205.23	199.18	203.18	202.17	201.88	202.36	207.98	199.2	203.64	200.73	200.69	203.11
202.9	204.98	204.19	200.66	202.94	201.86	206.57	203.93	203.67	206.64	202.72	205.16	204.57	200.93	198.18	203.99	206.14	208.04	206.44	201.63	200.31	205.54	203.47	205.52	204.63	203.51	199.18	200.39	204.56	199.83	209.18	204.4	199.59	205.02	203.11	203.38	206.62	202.23	205.4	201.84	201.54	197.85	198.87	196.76	203.46	200.05	201.71	202.25	203.21	205.86
208.59	211.98	204.98	208.99	212.28	204.95	205.32	209.77	209.38	210.91	209.92	207.75	204.54	207.4	209.8	208.41	215.2	205.48	210.59	207.66	208.4	211.31	208.78	205.89	208.41	210.5	211.03	208.29	205.54	206.32	208.12	204.39	208.25	207.1	206.09	210.73	206.93	204.87	207.14	204.58	204.86	206.65	202.96	212.41	207.66	211.52	210.22	206.03	209.8	210.3
222.86	213.09	218.62	217.84	215.19	213.14	214.94	214.01	221.29	217.63	220.01	214.6	220.47	215.99	220.8	216.1	219.01	218.03	217.41	219.3	210.9	220.32	216.72	221.65	218.25	215.41	218.52	221.26	221.31	213.74	220.3	217.6	221.25	217.5	218.64	220.64	221.89	218.07	219.26	217.64	215.6	217.12	216.29	220.82	217.87	217.57	221.05	221.9	214.1	217.49
207.66	205.47	203.98	212.73	209.63	210.78	207.41	208.64	207.76	213.15	206.49	208.26	208.07	211.5	205.02	212.74	210.15	208.99	209.99	212.78	210.84	205.96	207.52	205.42	207.23	205.72	210.85	207.27	208.52	211.83	208.7	211.62	208.14	209.73	209.95	204.42	210.86	213.3	208.14	212.57	209.32	207.83	209.09	203.14	214.3	208.84	209.45	208.22	213.56	205.61
207.12	203.58	201.56	206.98	203.34	202.61	201.83	208.16	203.97	200.02	206.15	207.24	201.51	202.59	200.67	204.25	200.05	197.52	202.32	201.24	203.44	207.84	204.58	203.92	203.33	208.49	202.01	199.8	204.84	209.54	203.19	202.65	202.11	206.71	209.77	208.98	205.39	202.55	204.15	201.05	202.39	205.83	204.49	202.65	204.1	203.85	206.79	207.57	202.28	200.96
203.39	206.04	206.01	203.75	199.47	199.28	202.28	200.1	201.55	202.11	199.27	202.02	205.62	204.9	201.15	201.94	203.31	202.89	202.66	200.51	203.53	204.11	202.19	204.18	201.91	206.61	197.84	203.66	202.23	202.91	204.53	204.49	200.36	209.36	201.33	201.09	200.86	200.95	202.31	200.95	202.53	199.83	203.96	202.52	200.23	207.21	199.9	201.12	205.07	198.28
201.46	194.97	199.29	199.12	197.11	202.12	201.51	199.35	197.85	201.84	202.12	196.83	201.08	201.87	201.34	204.01	199.79	197.62	199.64	202.28	201.33	199.54	202.43	203.28	198.77	201.98	199.03	197.74	200.53	202.64	199.37	201.38	196.52	196.79	203.99	202.74	202.75	200	196.43	199.03	199.03	200.19	200.15	202.54	197.88	206.72	200.37	200.11	199.53	201.6
214.36	204.79	213.02	212.23	211	208.45	209.15	210.59	217.02	207.91	206.99	206.84	210.33	208.59	210.09	210	209.43	210.94	207.58	207.54	211.95	204.91	213.22	212.68	210.98	206.28	209.61	214.85	211.15	205.98	207.77	208.46	208.41	210.9	209.73	210.39	212.97	210.86	209.82	210.24	204.98	208.53	208.84	209.92	207.61	209.78	208.12	210.96	213.19	213.6
201.29	206.79	200.13	202.25	206.39	205.05	207.13	207.6	200.55	200.86	202.26	202.04	202.88	201.37	200.71	205.9	202.82	200.65	205.99	205.82	207	206.01	204.57	204.57	204.89	204.89	201.83	202.04	205.21	205.9	201.32	201.73	205.92	203.84	204.06	201.99	204.51	203.32	205.23	198.86	202.86	197.64	212.16	208.08	205.6	201.24	203.11	201.79	204.08	208.21
212.51	216.79	207.67	210.79	208.97	210.84	214.04	213.88	214.06	210.79	207	217.44	213.44	214.91	213.02	211.53	213.58	210.2	205.74	214.19	211.39	211.83	208.11	213.25	211.5	206.15	207.98	214.59	211.48	211.23	211.18	214.08	210.52	208.58	209.05	212.6	206.73	208.55	211.12	214.59	212.96	212.08	213.67	215.69	210.64	214.15	211.8	211.6	210.44	212.8
201.51	205.18	201.97	209.13	210.71	206.07	200.85	202.25	202.65	204.53	204.34	201.41	206	206.25	206.04	202.32	203.06	205.64	208.93	203.38	202.22	201.58	204.71	204.56	202.02	204.45	206.93	200.28	205.31	206.5	201.23	205.81	201.51	202	204.77	203.55	204.28	200.29	208.53	204.16	209.78	199.02	207.33	202.23	207.37	207.93	206.75	205.94	208.83	205.4
212.22	211.55	211.36	210.22	211.47	212.96	203.8	207.31	209.63	209.54	210.85	213.64	211.35	212.96	209.57	207.89	212.66	210.33	210.51	208.45	215.25	212.9	208.65	210.4	205.46	212.72	208.98	210.79	210.33	206.46	210	208.82	209.73	207.06	213.36	215.16	205.72	208.57	206.76	209.54	207.74	209.21	212.61	210.77	208.3	211.83	212.14	205.85	206.63	209.45
206.28	202.37	202.08	205.27	206.88	199.94	207.94	206.35	210.94	207.13	207.2	204.54	208.89	205.09	205.96	205.07	204.24	208.37	205.63	203.15	208.85	204.37	201.05	203.52	207.77	201.64	202.62	200.65	204.89	204.79	206.68	206.03	207.76	205.87	200.36	210.2	199.79	204.73	203.03	201.89	201.92	201.9	204.82	209.5	198.73	207.3	202.37	205.81	203.41	206.99
203	204.66	202.09	204.75	201.99	205.44	200.76	207.47	202.98	205.67	206.67	202.91	207.75	205.63	203.47	206.86	206.18	208.33	203.71	207.31	203.75	206.92	201.69	206.61	208.06	209.85	205.22	203.95	199.43	201.89	201.37	205.44	207.31	202.81	198.76	208.35	206.28	206.41	205.43	206.59	207.18	206.3	200.66	207.54	206.24	207.97	204.06	204.13	208.31	203.97
208.64	213.96	215.63	211.07	212.08	212.68	211.46	210.61	207.01	209.93	210.61	211.32	212.79	215.35	209.67	211.78	214.38	211.53	211.06	212.03	211.91	210.64	213.48	212.04	211.21	209.64	211.47	209.83	211.35	210.65	212.44	215.16	209.22	213.19	211.3	210.55	207.43	209.45	209.55	211.61	215.03	212.57	209.41	208	210.67	212.81	212.72	214.25	209.73	213.62
200.54	199.86	199.86	205.72	201.72	198.26	199.56	199.12	207.32	205.22	200.76	201.13	203.79	203.04	200.19	203.26	201.92	205.14	203.19	201.83	196.88	208.84	196.93	201.69	201.19	201.65	200.5	206.64	199.87	203.76	202.78	204.95	206.89	199.69	199.22	201.82	206.1	204.19	204.13	202.14	204.38	200.69	201.64	203.38	205.48	203.84	201.81	202.13	202.87	200.21
209.79	209.59	210	210.03	207.41	208.09	206.47	206.32	207.7	210.31	210.87	212.34	207.48	210.37	207.36	212.93	206.65	207.19	209.44	207.91	203.55	211.4	208.54	202.74	211.06	208.47	213.03	207.25	212.14	210.96	209.18	202.7	207.79	209.72	204.6	202.69	207.7	208.81	208.14	209.75	209.95	205.69	208.32	207.57	207.06	204.59	211.85	209.32	207.99	211.53
208.42	212.24	215.88	215.74	209.25	211.12	209.83	211.16	211.43	207.03	211.68	213.49	209.18	214.63	211.71	209.42	211.32	205.76	212.48	214.88	212.47	211.01	212.55	211.64	215.84	214.5	208.21	211.91	212.31	209.23	211.23	212.83	208.37	211.4	211	212.47	210.76	212.57	215.3	209.6	213.24	210.5	207.32	210.02	211.2	209.15	212.95	217.15	212.48	210.29
201.03	200.26	202.65	195.15	202.44	198.6	196.77	198.76	202.54	198.05	200.85	203.9	202.35	201.11	196.94	199.98	199	197.09	195.97	203.46	198.63	202.86	201.92	196.17	202.81	199.72	202.22	203.75	197.92	203.16	202.16	201.09	198.84	202.39	196.31	196.49	200.35	200.45	201.31	195.37	200.36	198.37	200.11	198.16	199.95	198.26	209.29	192.5	201.79	198.12
205.78	206.94	208.99	206.8	204.64	211.17	211.19	208.63	209.08	206.37	206.46	206.14	203.82	209.24	210.95	205.84	207.46	209.08	204.07	209.35	207.97	205.34	202.27	209.11	209.55	205.51	210.95	208	209.37	206.79	207.36	210.07	209.3	209.11	207.68	205.06	206.44	207.85	207.19	211.66	205.81	206.37	206.99	210.97	213.06	209.74	204.54	208.04	207.41	206.75
202.62	201.74	200.73	195.37	197.64	198.71	198.29	198.16	198.12	204.8	199.6	195.56	195.68	201.54	203.57	199.14	202.19	200.02	202.07	198.92	199.31	201.4	199.22	199.5	197.32	199.8	201.2	199.32	199.74	198.68	197.82	202.44	199.59	201.24	199.5	198.99	204.45	197.61	198.14	197.04	196	196.16	200.69	195.31	199.22	202.89	198.41	205.11	199.01	197.4
212.85	216	212.26	210.17	209.93	211.93	216.77	214.21	214.19	214.16	212.58	212.3	216.54	213.13	211.04	213.33	214.87	211.69	209.33	209.67	215.27	216.79	210.21	212.24	214.5	210.97	213.68	213.99	208.55	210.28	211.48	215.59	210.82	215.3	213.58	208.46	210.65	211.53	208.92	214.04	213.16	214.31	213.48	213.44	209.38	206.75	209.54	210.23	209.21	212.59
211.67	211.28	217.22	212.24	206.56	213.55	212.41	212.98	215.75	216.11	214.12	215.35	211.08	213.85	212.62	209.37	212.54	213.9	214.69	211.66	211.52	213.33	211.22	216.12	210.28	211.58	206.67	213.8	212.46	213.6	210.97	212.51	206.85	211.69	212.44	214.19	214.91	216.08	212.29	209.29	211.72	214.13	211.4	216.72	216.49	208.69	212.83	209.26	216.7	213.7
213.12	212.45	208.02	209.13	215.49	209.29	216.86	213.25	211.03	217.07	212.28	211.11	208.95	210.08	214.72	214.33	211.27	211.69	207.79	211.89	208.58	216.02	211.94	210.08	210.94	217.68	207.37	209.98	212.71	214.69	212.64	212.13	216.14	214.36	212.48	209.48	211.39	209.77	209.74	207.62	212.36	209.43	214.9	215.28	212.62	213.66	210.71	210.66	213.36	211.46
209.93	209.3	206.15	209.77	210.68	209.88	207.42	210.05	208.2	209.7	208.84	210.31	208.47	210.21	207.25	211.58	210.19	206.51	210.59	210.81	206.3	207.99	207.68	209.19	216.2	207.16	209.62	209.24	211.1	206.71	205.82	212.96	204.98	207.15	206.93	207.93	210.47	207.97	208.78	209.44	206.64	206.93	207.56	205	204.63	206.32	211.75	208.94	211.91	205.56
213.78	220.12	213.68	214.07	212.65	214.73	208.52	213.44	214.93	211.98	213.11	211.75	213.81	212.51	213.22	212.78	211.47	212.61	216.91	210.03	212.45	212.43	209.36	214.47	213.14	211.19	212.56	212.41	213.24	216.56	215.25	208.4	215.65	215.42	210.1	214.9	213.04	215.97	212.99	216.34	212.89	211.3	213.64	211.05	211.69	209.84	212.93	214	212.27	217.35
206.1	211.51	206.03	209.82	204.43	203	202.45	213.14	210.09	204.15	205.85	204.99	208.67	214.07	210.39	204.65	202.29	210.4	212.66	207.53	208.1	206.02	205.27	207.52	205.91	205.84	206.48	207.1	209.99	203.95	209.33	207.96	208.64	210.38	210.25	206.99	210.23	207.76	208.84	206.67	207.14	207.68	210.15	208.72	210.69	206.3	201.05	204.83	206.22	208.81
207.32	210.87	209.89	211.08	204.09	207.76	210.32	206.99	207.13	206.48	211.06	213.83	206.25	209.24	212.95	204.72	207.4	209.41	209.65	213.94	210.69	204.49	207.48	207.82	208.35	203.73	213.28	207.49	212.38	206.25	210	210.51	208.2	207.78	208.47	208.31	207.63	206.39	210.93	205.78	210.1	207.74	215.19	205.68	209.97	204.67	210.38	209.93	207.08	210.34
201.36	202.72	203.76	206.35	199.69	205.22	204.3	203.46	202.26	201.9	203.18	204.45	200.82	200.55	201.79	208.83	202.83	199.15	204.71	201.59	199.96	202.31	205.27	204.99	202.35	207.17	202.15	204.96	205.22	206.12	205.02	205.13	202.09	200.36	202.02	201.56	205.53	202.48	203.16	202.26	204.64	201.1	204.81	202.36	203.11	202.98	201.56	207.65	203.36	200.93
208.02	203.94	203.09	203.33	205.27	206.33	207.28	204.15	206.89	206.13	207.03	202.55	203.21	209.78	204.04	206.23	211.26	204.68	205.16	207.85	205.19	200.14	207.77	204.25	206.69	204.75	202.76	205.96	208.96	209.68	207.33	206.97	210.36	203.14	202.41	207.04	206.95	204.54	204.43	207.53	204.95	203.45	204.9	205.39	206.94	205.58	206.6	205.35	210.48	206.19
206.97	208.1	208.45	204.98	207.35	208.6	213.89	211.81	203.01	209.44	205.99	207.95	210.86	210.76	207.29	206.18	207.07	210	206.73	207.06	207.76	212.59	207.93	206.64	203.26	209.16	208.75	206.68	208.07	206.09	212.24	210.74	206.35	210.36	206.93	210.19	207.49	211.87	210.37	211.65	207.44	205.46	207.48	213.85	208.64	208.62	207.52	209.21	207.88	204.93
209.96	212.85	207.09	207.68	211.54	205.71	205.06	207.82	205.81	209.18	206.09	207.18	205.11	213.3	211.75	211.24	208.44	210.3	205.39	206.5	207.71	205.74	206.05	204.01	208.2	208.97	205.99	207.89	207.64	214.61	209.53	208.06	210.66	209.92	210.14	206.93	210.22	205.91	211.29	206.46	209.9	210.79	206.18	210.26	209.01	209.08	214.17	203.35	209.72	204.89
206.36	203.15	203.58	206.24	207.97	204.24	205.84	206.17	212.32	206.56	204.62	202.34	205.94	196.84	207.66	206.69	205.2	206.02	202.66	203.25	206.54	207.06	210.28	205.2	202.29	204.59	205.39	209.6	204.86	200.91	207.51	207.13	203.28	205.97	207.55	204.88	203.41	203.76	206.82	206.46	202.71	204.04	209.61	208.82	203.11	209.28	202.83	204.45	207.58	210.16
214.97	215.05	211.42	212.07	206.72	212.26	214.62	212.36	212.78	209.32	212.44	213.19	213.03	212.42	210.95	208.7	211.82	217.31	216.31	212.01	212.69	208.99	208.88	211.91	211.08	208.98	213.09	209.39	214.32	209.79	212.35	211.01	213.36	211.61	211.54	210.57	213.1	212.26	206.25	211.5	206.51	208.7	211.48	205.59	211.81	214.92	206.33	209.49	211.76	211.89
196.6	194.93	195.33	193.32	193.3	192.49	197.21	196.95	195.94	195.4	191.75	199.62	192.92	200.91	195.73	198.79	193.84	194.82	194.83	192.21	196.95	195.83	190.63	196.67	194.69	196.5	196.75	192.49	196.14	194.86	200.18	194.37	195.03	196.52	201.04	194.88	194.68	196.74	192.29	197.42	195.91	198.4	197.64	196.61	195.98	195.54	193.85	194.42	198.87	193.38
206.36	206.26	199.68	205.48	202.79	206.55	199.64	196.71	206.94	203.45	201.04	206.59	197.51	201.68	209.05	200.84	209.16	204.43	203.73	201.48	206.32	204.86	204.75	205.51	202.51	202.02	206.62	205.12	205.65	198.79	203.33	202.65	202.54	207.8	200	202.36	204.85	204.62	203.35	201.35	202.38	200.16	198.52	202.39	201.51	201.59	202.56	205.03	204.6	204.37
200.76	206.29	209.78	200.44	208.68	203.68	202.21	203.26	205.36	207.87	205.14	202.86	205.37	202.57	208.45	207.06	202.12	205.62	205.76	205.87	204.27	202.89	205.9	204.44	203.42	203.82	201.29	204.67	203.15	205.94	202.75	204.6	207.26	204.47	205.28	205.77	197.53	204.65	207.25	205.13	200.28	206.87	201.36	205.22	202.33	202.55	201.68	206.5	201.84	202.5
195.23	195.71	196.87	198.63	200.21	196.51	200.56	198.2	198.55	197.93	195.34	197.09	201.91	201.11	198.94	196.06	197.78	200.43	193.82	197.43	197.17	198.74	195.62	203.07	195.91	201.88	200.05	200.41	195.44	193.34	200.01	195.86	199.33	199.53	200.16	198.29	197.29	190.44	196.76	199.49	200.76	200.21	197.18	198.73	196.14	197.69	195.95	196.12	198.48	203.71
211.3	212.29	212.75	208.44	207.33	208.58	210.25	209.14	210.15	206.35	207.41	210.38	213.01	210.64	209.23	209.55	209.74	210.31	208.8	206.62	209.85	208.04	212.85	204.61	210.35	209.29	211.65	211.3	206.71	207.94	211.81	209.98	209.13	209.02	210.28	210.33	212.57	207.51	209.28	210.48	205.06	206.31	209	209.19	211.79	208.16	208.6	211.42	206.95	209.08
203.92	198.97	204.65	205.81	198.27	197.58	201.13	203.36	204.74	199.57	197.47	205.13	201.57	202.92	202.59	201.68	201.7	202.71	201.85	203.46	200.03	200.66	198.62	197.4	200.55	202.24	199.78	198.53	207.42	199.63	203.9	203.45	198.86	200.45	198.7	201.81	198.73	198.92	198.84	194.89	202.08	201.57	199.21	203.27	197.58	194.73	202.74	198.74	201.73	203.73
209.19	208.44	207.18	209.82	213.87	212.71	211.48	211.65	214.04	212.51	213.82	213.24	212.9	212.86	211.91	213.96	212	216.21	208.52	211.32	214.94	211.53	215.06	212.12	209.12	211.95	210.81	213.33	210.6	212.88	212.63	213.2	212.87	216.15	209.69	205.36	210.1	207.62	209.13	212.68	211.46	213.17	209.66	212.09	213.01	209.9	211.85	208.28	211.07	209.89
208.49	211.03	208.3	214.63	214	210.31	210.74	209.93	208.14	212.47	206.74	205.03	202.86	206.29	206.69	204.98	210.15	209.63	204.08	210.14	203.88	210.42	205.14	204.82	205.01	208.57	206.07	208.09	208.63	209.36	206.36	206.28	206.5	208.99	206.62	206.1	208.09	209.95	208.01	209.06	211.43	210.22	206.74	207.36	209.59	208.48	212.76	205.77	209.24	207.21
208.99	208.66	209.34	208.11	210	210.53	211.83	206.2	206.51	208.3	212.36	209.72	205.46	208.07	212.1	207.38	209.84	204.95	207.35	211.36	209.77	206.02	208.52	206.9	206.81	211.76	204.9	214.26	201.67	208.91	207.27	203.71	208.85	206.65	209.21	206.55	205.95	209.12	208.06	204.04	206.95	208.87	209.52	208.16	209.44	206.95	207.64	214.52	210.25	207.72
214.26	205.75	212.39	206.7	210.24	201.27	212.53	208.9	206.42	206.15	205.26	211.48	207.05	207.85	209.73	210.36	209.37	202.54	203.66	205.6	207.08	209.02	205.92	208.68	209.26	209.86	205.51	203.25	204.83	210.69	208.37	210.64	210.48	207.74	205.32	210.32	204.49	210.18	207.05	208.71	209.16	208.83	211.19	213.44	205.34	208.23	207.49	205.83	207.62	208.4
203.55	200.48	202.77	199.34	203.59	205.36	198.89	204.37	204.51	201.03	200.5	210.32	198.42	202.94	201.48	201	204.89	206.84	203.08	204.16	202.02	208.93	200.57	204.18	201.41	201.99	202.26	204.52	202.58	205.99	200.62	198.2	207.31	204.93	208.15	205.31	203.73	206.64	200.35	201.4	200.64	203.8	202.51	201.47	205.82	204.77	203.54	203.11	202.2	200.16
205.38	206.72	205.93	205.34	215.87	202.75	210.32	205.68	206.46	210.02	210.69	206.35	212.62	210.31	211.73	205.67	209.29	201.61	209.65	209.46	210.07	208.87	209.54	211.34	208.84	208.66	209.4	206.69	208.03	212.55	203.78	205.72	203.53	208.59	206.89	212.99	204.87	206.53	207.82	207.44	211.75	204.96	208.81	204.05	206.34	209.34	204.22	208.87	207.04	211.26
204.22	206.74	206.65	211.08	208.3	205.58	207.37	205.34	206.1	207.74	209.57	209.3	208.07	209.73	206.64	208.53	207.95	209.31	206.44	212.44	206.76	205.94	213.17	209.59	207.23	207.6	211.55	207.2	209.49	203.6	207.39	208.48	208.35	201.61	208.35	208.3	209.49	206.62	202.82	208.59	207.18	209.72	210.06	211.78	206.86	205.44	204.57	209.28	211.58	212.04
206.06	203.25	207.03	208.94	203.82	202.66	202.37	204.07	208.17	208.81	204.29	212.69	210.33	207.4	208.15	209.62	208.08	207.79	205.43	210.01	208.69	203.4	204.62	211.5	209.55	209.41	209.48	207.66	203.7	203.34	209.88	201.81	203.16	206.39	206.21	203.65	208.81	205.97	207.67	210.98	208.59	211.73	209	206.51	205.37	207.14	207.81	210.73	211.14	209.32
216.64	216.65	215.45	211.19	214.13	216.99	216.93	219.17	217.66	218.48	220.17	216.9	217.78	212.09	214.97	220.53	219.31	220.24	216.56	219.98	219.12	220.4	221.39	219.72	214.63	215.87	218.59	219.79	218.51	220.72	219.38	214.74	213.67	220.65	220.87	220.48	219.56	216.41	215.34	216.08	216.69	218.47	217.23	215.22	216.1	218.42	219.62	218.76	213.59	217.32
212.88	215.29	214.14	212.53	210.78	212.85	212.18	215.45	211.46	212.96	208.02	209.59	218.27	213.19	209.12	212.56	212.31	212.79	209.71	210.27	213.5	210.77	212.91	212.24	213.12	211.83	209.5	215.16	212.55	216.38	207.16	214.46	209.21	213.97	211.48	208.15	213.46	211.36	213.51	214.17	211.43	211.77	210.53	213.43	209.62	206.9	208.79	211.34	217.35	210.29
209.16	211.01	207.09	209.3	212.32	211.36	204.92	210.1	205.98	208.3	206.15	211.35	205.09	210.33	211.54	207.13	209.16	211.39	206.04	207.43	206.57	209.4	208.49	204.4	209.6	204.84	210.68	210.59	205.98	206.1	208.21	209.21	204.31	211.23	205.41	204.03	207.2	210.1	212.44	210.24	206.4	209.41	205.88	208.69	210.13	208.79	208.66	209.15	210.3	211.07
204.43	204.15	200.97	206.67	201.99	203.54	206.96	204.63	207.44	206.98	202.52	209.58	205.1	205.59	205.9	204.56	206.76	207.01	206.77	207.58	204.25	204.32	200.81	212.27	206.12	206.88	205.71	205.56	205.79	202.87	204.11	204.65	205.42	204.78	206.93	205.31	204.46	206.91	206.73	207.54	202.63	207	202.84	202.25	206.92	205.79	204.46	203.85	204.81	206.1
198.13	193.94	189.72	192.52	193.38	195.7	198.9	191.71	191.13	193.84	189.91	192.75	195.52	189.79	193.72	194.17	193.98	195.62	194.53	193.08	192.48	192.01	194.46	194.79	194.01	194.54	200.08	196.05	190.42	194.73	195.76	193.12	194.57	191.75	195.96	195.12	190.67	193.83	196.75	197.1	197.95	193.15	196.35	197.89	192.42	191.88	191.83	193.65	191.63	193.84
198.6	202.64	198.12	199.86	200.41	197.03	197.57	195.17	199.66	201.68	199.8	202.98	203.79	201.01	195.48	196.85	198.36	202.86	200.22	201.91	204.42	202.74	204.19	199.47	197.78	205.33	195.52	199.81	200.21	203.04	200.57	199.31	200.04	198.12	206.96	197.17	201.06	196.15	201.17	201.35	201.31	199.21	205.8	199.98	200.61	199.6	198.03	200.94	198	202.14
209.74	208.91	205.87	207.51	209.41	205.77	207.77	206.32	208.1	205.08	205.45	202.71	211.5	210.76	215.63	205.99	210.89	209.23	211.39	211.63	208.11	209.79	206.94	206.95	206.38	209.52	209.1	210.84	205.21	207.85	212.82	210.98	208.67	205.57	206.94	210.49	207.97	212.98	207.87	207.87	208.84	210.5	209.13	206.18	207.09	203.71	207.78	211.27	209.13	207.51
200.95	201	202.12	210.84	206.46	205.09	204.53	202.68	204.05	202.94	203.03	199.9	203.88	203.68	202.07	209.97	201.91	205.46	204.86	206.91	204.18	203.01	203.73	204.25	209.89	205.27	198.77	206.96	204.08	201.44	207.93	207.65	199.55	203.13	202.56	201.04	204.59	203.13	207.07	202.44	203.73	206.9	202.86	201.66	206.48	206.93	200.38	205.52	202.5	200.99
216.32	211.26	213.98	214.02	213.13	207.98	212.73	211.95	214.17	211.48	212.2	211.21	211.77	216.26	207.3	215.23	214.23	217.6	212.47	215.28	212.13	213.02	209.88	211.81	211.63	215.51	209.47	216.41	213.01	210.65	212.07	214.49	212.74	213.29	213.09	208.03	215.69	209.76	212.28	211.13	210.93	212.85	216.16	217.32	211.38	211.58	208.52	213.01	211.99	215.58
217.52	219.6	215.02	217.48	216.64	217.09	215.67	219.93	218.48	219.45	215.83	216.36	215.7	216.77	220.38	214.57	224.18	213.7	220.74	215.2	216.79	218.2	218.3	221	220.65	215.45	216.23	214.38	218.61	214.82	218.17	214.29	217.16	216.62	217.4	214.4	217.29	214.28	216.65	219.71	214.02	214.14	215.56	217.02	221.37	219.29	215.6	215.23	214.9	215.91
196.15	202.03	194.83	203.52	197.88	200.95	200.12	200.57	200.81	201.91	200.93	200.47	198.43	203.48	201.65	197.39	200.49	196.55	200.12	198.66	196.07	198.87	195.99	196.45	201.63	202.89	198.93	201.49	197.2	203.37	200.17	197.33	200.72	204.41	202.22	203.76	199.01	198.72	195.6	198.1	200.79	197.3	200.82	205.72	196.58	200.44	198.75	198.78	200.36	197.93
202.39	198.72	206.7	201.03	199.53	199.41	201.69	202.14	202.16	199.01	201.65	200.26	200.81	198.69	200.68	203.28	199.95	196.98	198	198.31	200.2	204.25	201.93	199.87	202.3	198.43	204.28	196.26	200.07	204.22	198.64	201.17	200.63	203.18	201.26	202.03	204.16	195.01	200.69	203.62	201.25	201.56	206.57	197.63	199.93	202.34	196.27	199.13	201.56	205.03
206.83	206.4	200.26	202.31	209.44	205.87	204.87	207.49	205.05	205.47	203.96	201.31	205.88	203.58	207.14	206.83	199.22	202.53	203.73	208.11	205.87	202.41	205.69	204.22	207.37	207.59	201.12	203.9	204.53	208.82	208.8	198.6	202.98	208.14	204.6	209.28	206.81	203.31	203.81	208.7	203.19	204.78	203.73	206.08	206.74	206.58	204.12	201.13	202.09	201.47
206.06	210.8	212.51	206.21	205.66	208.06	208.94	208.14	207.18	209.36	204.37	210.44	204.87	209.24	210.57	210.6	204.09	209.17	208.44	206.6	207.79	205.24	212.57	204.75	211.97	208.84	207.03	208.06	208.68	208.59	209.92	206.16	205.79	213.17	209.68	211.25	206.6	208.09	207.31	210.17	205.82	210.16	205.3	209	212.67	206.09	205.05	210.12	210.58	205.14
205.1	204.97	204.76	207.4	211.93	206.26	210.9	206.78	209.24	210.22	208.42	212.97	212.6	211.57	206.71	208.49	203.5	208.02	208.99	212.03	208.68	208.06	208.95	208.28	213.46	208.65	202.48	212.26	211.63	209.94	208.94	207.4	207.1	210.42	214.46	211.58	210.17	209.47	207.84	208.03	203.91	209.13	212.55	205.83	205.61	209.57	210.66	207.24	205.97	213.23
216.41	214.85	212.04	214.49	214.04	208.42	210.77	212.92	215.57	213.34	214.94	212.6	212.86	216.36	215.05	215.7	216.26	215.04	211.65	218.05	210.18	211.99	212.15	214.5	212.11	210.27	215.31	212.6	214.31	211.4	211.45	214.06	209.25	212.98	212.57	214.19	208.59	214.08	216.23	211.95	211.21	215.58	217.47	210	216.89	213	217.76	212.4	216.03	213.97
198.7	198.88	200.46	202.84	202.4	197.24	201.39	200.87	199.8	198.36	195.82	200.95	196.67	198.09	200.98	203.67	198.95	200.6	199.65	199.21	204.16	203.07	204.66	202.13	202.82	200.24	200.82	205.35	202.11	196.96	198.69	199.35	207.28	197.17	200.67	199.4	201.34	203.66	199.61	203.66	197.43	203.73	201.53	198.96	202.13	200.42	200.95	200.76	203.84	196.96
214.21	210.14	208.14	204.7	206.22	211.86	203.77	205.93	209.03	202.75	211.95	213.66	209.78	205.52	207.22	205.06	207.45	207.72	207.62	208.02	208.03	206.56	207.72	203.15	209.7	208.19	209.94	204.59	210.32	204.96	206.4	210.52	204.72	208.79	206.52	207.63	205.9	210.65	205.26	208.82	206.46	205.98	210.69	204.5	210.2	208.17	208.09	210.32	210.93	207.43
208.97	211.88	211.65	209.22	219.35	212.38	207.35	209.13	210.11	209	211.22	211.62	210.84	214.08	207.64	211.05	215.66	214.46	211.11	210.2	215.29	211.72	215.42	212.22	216.96	214.43	208.54	214.67	215.41	210.88	207.47	211.76	211.69	209.86	209.42	209.68	212.89	212.73	215.55	214.74	215.03	213.65	212.39	212.79	210.66	212.44	212.76	214.91	209.09	210.96
210.27	206.28	204.74	204.43	203.41	209.74	207.58	208.2	206.57	204.32	208.5	210.5	206.81	205.32	209.48	203.04	206.79	209	207.25	213.01	207.41	203.24	206.66	207.76	210.62	205.33	206.08	210.02	208.04	207.03	206.58	207.85	206.58	209	212.4	208.39	209.85	209.94	204.53	211.33	202.21	210.01	207.49	204.86	210.54	206.64	208.97	205.21	206.94	206.04
216.76	209.47	210.35	211.39	207.48	209.42	213.92	210.78	212.83	210.74	211.98	211.49	213.61	217.12	207.69	207.13	209.07	211.2	209.64	214.62	211.26	206.36	211.71	213.16	209.64	209.34	214.98	208.27	207.91	212.23	212.26	211.06	210.96	215.5	213.45	208.36	213.66	211.82	212.11	209.71	212.11	214.14	206.13	212.53	211.27	208.69	209.27	205.72	207.81	212.79
210.75	211.14	210.05	209.02	208.58	211.49	208.89	210.97	210.23	208.97	208.78	209.96	211.31	208.83	202.88	207.87	214.81	212.24	213.77	211.8	210.25	208.53	210.5	204.67	211.7	210.62	206.08	205.53	208.72	204.86	208.51	204.93	207.78	208.36	216.39	211.64	205.5	207.51	207.47	211.59	211.79	207.7	210.94	205.33	210.47	207.2	210.26	210.52	209.19	206.27
210.58	208.3	208.68	214.05	207.8	206.66	209.64	205.78	205.09	209.68	212.13	203.56	202.92	210.06	209.39	207.6	206.04	210.78	208.66	206.52	209.08	204.32	210.28	209.68	207.35	208.45	209.97	208.29	207.71	210.33	208.91	207.23	212.97	208.77	212	206.11	209.59	210.76	208.15	210.22	205.78	207.62	204.59	213.3	208.63	209.17	210.44	204.82	210.86	204.08
209.22	204.33	207.64	206.25	204.36	211.29	206.87	204.71	206.7	208.65	211.53	206.35	210.99	209.17	208.64	208.05	203.32	209.5	209.25	206.85	210.45	205.9	206.22	205.99	211.42	210.15	207.79	205.6	210.27	208.59	207.56	206.25	206.7	202.42	207.41	209.8	206.26	210.19	205	206.33	212.44	204.81	208.64	204.73	205.81	205.22	211.37	207.15	206.19	208.86
207.9	209.07	210.6	209.55	203.67	208.13	208.57	210	210.09	208.91	207.56	211.75	207.65	205.98	207.71	206.06	210.43	210.53	209.78	213.12	206.65	206.15	210.5	206.56	206.68	210.09	208.83	210.38	212.29	209.53	206.29	209.28	208.18	204.89	210.44	209.31	206.37	209.98	207.2	207.87	208.49	209.54	212.11	207.93	212.8	208.56	205.76	203.85	208.77	205.19
206.61	210.55	203.46	213.95	205.41	206.26	210.82	208.4	206.34	211.48	205.62	205.35	212.92	213.41	209.86	209.8	203.88	209.45	211.84	211.92	207.65	212.32	202.81	208.43	209.03	208.61	202.27	206.83	206.8	209.06	208.33	208.49	206.67	208.99	210.47	210.63	205.12	208.74	208.82	208.89	211.11	208.2	206.85	211.03	208.96	209.87	208.36	212.62	209.24	210.57
196.13	195.64	193.02	198.93	194.05	191.01	195.27	196.45	193.08	194.95	195.62	196.69	193.87	195.49	195.17	193.9	193.32	191.19	197.23	195.53	197.55	192.41	193.66	192.78	192.27	197.14	193.65	194	195.05	193.14	195.92	194.39	199.35	198.77	195.68	193.14	194.66	197.68	196.85	194.55	191.34	194.68	195.59	199.87	194.58	194.29	196.35	195.09	199.02	191.72
211.29	205.35	205.91	206.5	209.68	205.22	202.67	207.34	205.16	208.42	205.58	205.43	203.18	208.56	210.15	205.43	204.94	209.96	205.43	203.07	204.68	209.6	209.5	211.8	208.82	210.35	207.49	208.94	207.51	209.29	207.27	208	209.03	203.61	204.43	204.9	209.43	204.33	200.86	205.47	206.47	205.46	205.59	206.61	206.81	209.77	206.74	207.02	206.47	204.3
202.27	200.76	204.17	201.51	205.52	202.17	201.81	201.94	202.87	204.55	202.13	204.43	204.49	202.38	202.72	205.71	202.69	204.15	200.85	203.31	200.75	207.35	206.73	203.76	202.19	201.46	202.3	207.29	203.7	201.37	205.75	204.15	206.28	206.45	204.77	203.92	203.24	203.84	199.79	203.81	199.24	201.2	204.98	205.92	198.52	202.95	202.17	199.21	201.24	202.64
198.02	199.9	196.15	200.07	202.66	203.4	198.53	202.39	202.46	199.85	200.13	203.28	201.26	202.66	203.27	196.46	198.77	205.49	198.4	200.39	195.53	204.19	199.02	201.71	199.14	198.01	199.23	194.93	197.06	200.52	198.75	202.77	201.9	198.38	201.34	203.03	200.15	203.55	201.45	200.51	199.75	200.74	202.84	205.99	200.68	194.87	198.6	204.64	202.58	199.74
210.4	211.22	207.23	211.84	207.36	211.28	207.33	211.42	204.13	209.06	209.33	211.04	207.39	209.73	211.05	212.99	203.86	209.05	208.58	209.99	212.7	210.35	212.14	210.37	211.07	212.94	206.58	206.48	211.52	207.65	207.53	210.56	209.09	208.99	209.14	209.21	206.39	209.01	208.86	209.74	206.57	209.1	203.75	206.58	209.45	210.29	210.47	208.05	209.62	209.73
209.65	208.35	206.82	205.17	210.46	207.14	210.02	211.77	210.73	207.2	211.31	206.19	209.15	205.8	210.05	207.75	206.43	210.31	210.3	203.48	208.8	204.09	202.8	213.19	208.86	207.41	207.03	210.93	207.12	207.18	206.4	205.11	207.13	209.97	207.26	212.37	207.04	209.33	207.93	208.56	208.75	209.78	207.45	207.54	209.69	204.67	206.76	205.94	213.31	207.2
216.94	212.15	209.76	211.78	214.92	210.64	213.68	212.87	212.78	213.25	207.7	217.3	210.28	215.13	211.05	214.91	212.27	212.44	204.58	215.46	212.23	211.25	209.96	211.03	214.34	212.13	207.75	210.53	208.1	214.7	207.13	213.45	212.69	210.95	213.34	209.73	212.56	210.92	215.1	205.96	207.64	210.14	211.38	213.66	208.28	214.42	212.91	216.83	215.29	208.21
206.9	207.07	208.06	209.19	204.31	204.21	206.77	207.58	207.49	203.52	210.89	200.11	210.37	206.21	208.61	206.95	204.93	206.28	207.15	202.89	207.03	211.96	207.82	205.69	205.9	211.45	205.24	201.08	209.13	206.76	205.78	207.39	205.04	204.09	205.6	208.07	208.27	206.36	203.89	208.29	207.1	203.2	205.6	208.33	207.32	207.09	209.03	206.62	207.72	202.14
207.1	209.64	209.42	209.79	207.51	206.19	209.98	210.61	207.89	207.86	208.63	213.06	208.24	209.36	201.64	205	205.39	211.24	210.54	205.09	207.47	205.61	205.25	206.83	203.22	208.72	214.28	208.35	209.39	207.87	210.89	208.16	209.45	203.81	210.72	210.98	209.65	209.6	213.25	206.65	209.76	206.7	208.25	206.68	208.77	208.23	210.12	207.49	209.38	207.08
210.93	205.15	211.83	211.75	208.76	208.75	206.47	207.18	211.12	210.65	206.23	207.42	207.67	208.48	210.45	207.28	205.7	206.27	209.23	209.91	206.84	208.13	212.1	209.37	208.21	208.26	212.34	208.37	209.3	209.67	207.69	204.52	206.39	210.77	208.72	208.15	208.44	209.85	211.09	206.27	209.3	205.51	210.16	206.78	210	208.21	208.4	206.17	210.53	210.36
209.48	209.05	207.8	205.03	214.49	210.17	212.69	207.37	208.25	208.95	211.52	210.81	210.92	209.5	206.13	206.55	207.03	209.62	215.99	207.94	206.23	212.73	205.01	207.74	204.69	207.1	209.75	208.7	208.01	208.65	207.2	205.81	206.33	209.04	212.96	213.93	204.19	208.59	208.37	206.38	209.54	212.75	204.85	204.84	211.13	208.27	208.33	207.83	212.41	209.86
201.68	202.94	199.19	196.28	195.25	206.73	202.47	201.96	200.92	201.88	198.46	202.13	200.67	200.8	202.05	201.49	198.41	199.04	200.85	203.88	205.85	202.34	196.13	198.23	196.51	198.27	199.45	201.62	197.54	198.21	199.72	197.74	199.71	206.1	197.81	203.36	206.19	200.65	203.43	199.95	202.33	197.4	198.18	204.58	201.92	201.53	199.19	197.21	198.12	202.64
200.21	199.82	199.37	197.98	197.13	200.82	199.66	195.82	200.72	196.89	196.35	197.47	198.99	201.09	200.61	203.25	201.65	202.66	202.54	202.16	199.42	198.45	199.86	201.86	198.38	198.34	200.01	199.92	195.86	198.37	202.17	200.18	195.93	199.09	197.99	200.78	198.67	200.24	201.34	207.08	204.06	196.25	199.44	196.04	198.1	203.11	202.73	200.56	206.68	201.65
204.57	199.65	202.53	201.64	200.79	204.91	201.82	206.15	203.27	203.35	206.35	205.3	205.11	206.15	207.83	208.62	206.13	204.42	203.42	203.01	209.97	208.17	202.78	206.68	202.6	202.4	205.5	204.77	204.14	200.45	206.06	204.97	207.05	203.06	205.96	203.1	202.44	200.53	207.9	203.57	205.79	207.24	205.64	203.22	201.65	205.41	205.41	205.93	203.93	206.43
216.79	216.4	221.14	216.7	220.56	214.92	221.15	216.11	216.51	218.14	218.32	218.82	221.38	217.25	219.13	218.67	215.67	217.9	219.83	220.3	215.63	221.26	220.01	218.46	217.23	214.53	221.37	219.01	214.88	220.48	215.86	216.02	216.57	220.35	218.27	215.97	217.16	218.42	217.13	213.46	217.18	216.79	217.24	220.26	218	216.03	217.33	216.81	217.56	216.4
196.77	198.77	197.68	198.97	198.87	198.69	196.8	194.87	197.43	200.15	200.47	200.52	200.16	197.83	195.03	197.55	196.94	195.13	199.46	199.63	199.6	197.9	201.33	197.63	198.6	202	196.32	196.05	201.85	199.86	195.61	198.97	202.81	195.97	198.86	198.95	193.21	195.62	196.94	198.18	195.03	202.56	195.34	195.03	194.55	198.25	195.4	197.74	200.25	198.73
208.16	208.74	207.95	206.6	210.94	209.26	215.99	206.67	211.83	208.93	214.01	213.56	208.09	209.1	211.17	207.53	216.36	211.31	213.94	212.89	211.6	207.96	210.53	212.84	210.66	210.15	212.8	210.94	211.25	213.77	211.27	210.6	210.11	212.84	213.57	210.47	208.72	210.79	210.9	210.12	215.3	206.55	211.7	212.38	213.16	213.38	210.16	212.18	213.16	212.15
199.38	202.25	199.91	192.81	200.46	201.15	196.17	200.35	197.37	203.69	201.82	204.39	198.85	201.55	199.29	197.47	196.9	199.2	201.36	195.14	198.65	201.24	206.64	203.72	199.45	201.45	202.51	201.43	206.39	201.53	199.81	201.05	196.36	195.72	196.91	194.74	201.29	195.12	197.41	201.51	200.52	198.35	200.53	196.19	197.68	198.86	199.41	198.8	204.78	197.72
204.94	204.92	207.51	209.47	204.23	208.23	211.27	206.72	205.94	208.54	210.52	208.33	206.08	207.14	208.62	210.79	207.46	209.59	210.67	207.18	210.44	206.52	210.57	211.72	203.16	209.64	207.05	212.64	213.01	206.6	208.3	204.56	206.99	208.22	210.64	209.68	210.6	206.99	211.32	208.07	210.25	214.39	209.61	215.08	213.31	205.48	210.61	209.7	208.63	209.47
206.59	203.61	210.06	212.28	206.6	207.49	208.55	208.5	211.63	209.98	208.18	211.53	205.36	209.57	210.57	207.62	211.15	210.63	210.09	208.34	207.88	209.1	207.24	211.72	206.05	209.83	203.5	206.95	205.88	205.32	209.78	206.11	209.29	209.3	210.04	206.02	211.61	209.59	206.62	208.97	211.62	207.92	206.61	206.73	207.01	210.2	207.7	209.89	207.65	206.82
207.15	203.69	209.08	214.68	206.99	208.12	207.01	209.08	208.92	207.66	205.89	209.84	209.57	205.59	206.22	210.34	206.93	203.3	205.88	211.22	212.67	206.29	212.98	206.89	208.28	207.18	207.2	206.22	208.77	206.22	210.13	207.99	207.34	209.09	204.46	204.35	209.1	207.92	210.21	209.38	212.94	211.54	209.08	208.92	209.25	209.38	208.66	205.54	208.33	208.36
209.25	206.29	207.9	207.05	205.86	206.5	200.87	208.14	204.45	205.44	204.29	204.29	205.08	207.35	201.37	207.11	204.79	203.68	203.06	198.77	203.79	204.81	202.91	203.33	207.15	207.4	205.66	204.53	202.42	205.98	202.36	205.19	205.14	207.29	201.26	202.2	205.18	201.76	203.94	203.94	206.56	202.31	199.25	205.57	203.81	207.03	209.79	204.26	204.83	205.43
195.38	194.63	199.05	194.45	193.6	200.53	196.78	199.2	197.56	198.02	196.3	195.82	199.05	194.29	197.59	197.88	194.88	193.97	194.37	196.34	194.4	193.84	200.31	194.46	196.15	193.91	199.07	190.94	195.9	193.97	193.8	193.17	193.05	193.7	194.13	199.4	196.94	194.47	195.37	191.31	197.43	197.99	198.08	191.67	196.39	198.16	196.85	192.73	192.57	198.02
209.5	200.43	200.09	199.59	204.64	203.87	205.62	202.63	205.51	202.64	205.15	203.17	201.76	204.16	204.42	205.79	205	198.97	199.6	204.51	200.64	200.6	206.89	201.23	206.53	201.63	199.71	201.73	208.31	205.55	204.57	207.88	203.92	205.65	202.61	205.77	197.55	203.11	200.48	202.04	204.06	206.97	203.95	201.04	203.72	201.36	205.5	200.84	201.94	196.88
209.08	208.98	204.12	210.95	206.6	209.79	207.51	209.74	204.93	208.08	204.7	207.19	205.99	207.48	204.66	215.38	208.32	208.4	208.78	211.57	208.26	208.55	211.37	207.19	204.22	210.07	209.29	207.13	206.61	213.13	205.21	203.32	204.41	204.05	206.55	204.27	207.09	204.89	208.66	207.08	209.05	208.17	205.95	209.92	208	209.23	208.97	206.31	210.34	205.57
210.81	210.83	206.39	206.74	205.73	205.52	211.72	207.82	205.5	212.8	212.31	212.2	208.03	207.9	209.88	211.36	203.63	206.07	205.03	205.96	205.39	209.15	209.98	210.66	211.81	208.36	214.05	211.13	209.43	206.55	207.6	207.15	208.58	208.68	211.4	210.63	208.27	206.46	212.34	208.6	207.62	211.75	204.14	208.28	213.21	204.86	212.05	207.55	204.84	204.61
213.36	217.05	215	209.28	217.33	214.12	214.98	216.73	211.34	214.85	211.77	212.66	214.36	211.42	217.2	212	213.73	216.24	213.92	211.35	214.63	206.85	212.86	211.23	213.13	218.65	210.77	212.55	212.47	211.11	215.36	211.26	210.7	213.52	213.93	212.84	213.09	213.49	213.63	215.41	215.19	214.64	211.46	208.07	211.93	210.31	212.48	212.47	209.53	206.88
208.53	201.12	203.72	198.2	205.8	200.99	206.41	210.01	202.35	200.72	204.23	205.91	202.15	202.64	205.26	199.48	204.05	199.55	203.26	206.53	204.7	202.79	206.12	204.06	206.02	204.29	201.35	207.31	202.3	205.88	202.5	200.66	198.93	202.13	203.87	205.47	200.13	207.01	203.01	204.07	205	206.37	204.92	204.45	197.89	205.27	206.29	202.55	202.13	199.62
205.18	203.26	206.23	204.55	199.51	203.4	194.89	201.93	204.28	207.17	203.25	202.78	205.69	203.2	199.36	202.43	200.88	206.41	205.14	204.97	202.87	203.74	203.15	205.15	202.11	201.36	203.4	204.32	200.07	202.14	204.7	205.26	202.41	204.04	202.55	203.03	203.11	202.65	206.54	202.85	201.77	204.74	203.97	205.31	201.95	207.07	201.76	204.4	203.6	203.8
209.48	204.64	210.88	204.78	205.67	211.19	209.31	206.69	207.97	210.8	206.45	211.34	206.03	211.21	207.04	210.43	211.65	207.01	206.61	208.28	212.86	204.24	207.93	209.42	210.02	208.91	209.18	207.71	205.36	213.15	205.17	209.61	206.28	206.11	209.79	208.09	210.37	205.91	210.03	206.11	208.6	203.84	209.24	202.16	206	211.12	205.62	206.17	207.44	206.55
201.79	198.44	203.33	195.86	200.2	199.31	201.4	204.68	200.52	204.08	200.89	203.57	198.61	198.13	196.75	201.38	197.71	197.42	199.09	202.42	199.92	203.75	203.31	203.08	200.02	199.99	202.08	204.85	200.01	200.97	199.66	202.98	197.03	194.38	203.27	198.38	196.57	198.16	200.52	202.75	196.61	203.28	204.29	204.26	202.28	203.96	203.83	203.56	203.92	197.58
207.21	209.51	211.86	211.12	210.62	211.82	209.26	209.79	208.07	211.21	211.48	216.65	207.86	210.87	213.2	206.98	211.93	213.79	212.54	211.64	207.97	209.9	209.95	216.03	214.66	216.8	208.63	210.58	210.74	212.43	205.92	211.07	211.98	214.18	213.24	211.13	214.74	211.81	210.65	209.35	212.86	219.61	212.3	210.97	212.76	213.66	207.75	209.72	209.78	210.63
213.45	212.71	215.57	210.35	210.85	213.14	214.78	209.37	212.85	214.36	209.64	208	214.47	213.56	212.51	210.98	217.23	213.3	216.97	216.98	213.58	215.74	209.77	210.87	215.95	213.52	219.37	210.84	215.45	208.62	213.56	216.69	213.56	211.45	210.43	214.71	213.67	212.63	214.04	213.75	212.54	210.64	209.03	217.07	209.87	211.44	217.17	211.54	214.61	210.8
209.9	207.28	205.48	205.67	212.36	209.5	208.5	205.53	213.49	205.44	207.04	205.04	208.71	204.32	209.16	206.95	209.41	212.33	212.44	207.83	208.87	207.72	207.6	207.74	209.35	207.86	211.04	212.13	206.24	210.25	208.78	213.46	206.66	207.03	210.82	206.68	204.38	208.04	206.72	211.03	206.55	208.33	204.2	208	207.53	208.1	206.95	209.73	213.82	208.61
199.1	199.61	197.35	201.61	202.97	194.53	201.32	199.63	197.83	197.52	198.11	202.24	200.09	200.32	202.32	198.9	196.36	199.5	201.11	204.44	198.86	201.62	200.92	196.97	200.67	198.67	194.98	199.34	197.32	197.89	200.46	196.63	199.29	196.43	197.97	194.59	198.11	202.31	192.15	196.14	202.16	195.43	197.8	193.65	196.57	193.47	195.83	200.92	200.33	196.7
213.63	210.42	215.06	212.28	215.11	215.4	210.74	217.81	213.71	208.68	210.59	209.36	216.39	210	212.05	215.3	216.63	212.43	210.88	212.45	216.73	215.13	215.23	212.51	215.51	213.62	212.99	218.52	215.84	215.27	218.08	209.93	212.52	216.22	213.07	213.62	213.63	213.31	215.95	214.11	210.52	208.41	210.29	213.41	213.51	214.42	214.9	211.17	212.81	209.44
206.74	207.63	208.94	209.13	210.93	205.16	210.98	208.34	213.28	208.05	204.09	209.14	212.44	206.63	204.43	210.35	209.11	208.31	207.81	204.57	208.52	212.31	205.42	208.74	210.78	208.72	208.1	210.74	206.33	211.06	206.86	206.01	208.95	211.3	208.52	206.17	207.61	208.94	206.36	207.16	206.7	209.19	209.49	208.15	205.36	202.02	207.87	206.1	209.99	209.6
209	211.36	209.83	208.58	206.86	204.58	208.97	206.79	204.89	212.75	210.67	207.12	209.74	205.24	203.59	205.48	210.8	209.06	205.02	211.59	205.77	207.77	210.45	208.57	206.62	210.33	210.31	205.92	212.08	205.83	205.27	206.67	206.52	208.56	205.45	209.17	208.82	212.93	205.58	208.35	212.96	208.57	209.11	210.37	210.72	208.42	212.21	205.64	205.98	208.13
206.96	211.23	214.28	209.24	208.7	208.3	206.89	206.53	215.17	206.76	209.2	206.84	209.39	210.18	207.22	207.09	212.96	214.95	205.19	211.08	207.88	208.36	210.55	206.53	207.94	206.74	213.14	210.71	209.63	204.73	208.86	210.99	206.2	207.84	208.74	206.96	210.81	205.72	207.11	209.95	205.85	210.94	204.16	211.02	205.66	206.53	209.49	210.72	206.07	210.21
213.46	212.46	215.51	213.01	210.56	211.47	210.17	213.19	212.99	209.72	208.7	218.07	213.25	205.71	213.28	213.8	208.26	215.99	213.73	206.95	207.69	212.31	206.51	208.81	208.92	213.34	209.08	211.83	208.3	213.29	209	206.74	209.17	208.42	209.45	210.95	211.69	210.64	209.46	212.03	209.6	210.9	214.7	213.62	213.39	210.08	215.28	212.21	210.62	212.99
212.68	213.41	208.88	207.98	207.09	206.77	210.67	206.72	208.52	207.01	210.66	206.57	213.29	209.14	212.06	207.78	211.83	206.24	206.2	208.67	209.49	208.25	210.04	208.8	206.21	206.08	203.4	211.12	212.48	207.09	203.87	209.01	208.77	209.81	209.61	207.24	211.5	215.49	212.03	207.03	208.04	213.25	213.92	206.37	211.88	210.08	205.77	209.65	206.47	209.24
212.06	211.56	215.96	210.26	210.93	208.36	208.6	210.61	208.06	208.06	210.84	217.32	211.45	209.99	212.39	211.44	209.55	206.97	212.02	213.54	207.47	210.09	207.7	211.42	209.29	210.63	212.96	210.05	217.18	210.71	210.13	214.52	213.88	211.35	213.02	211.44	211.45	212.96	210.47	211.78	213.22	211.53	211.16	212.46	210.73	212.19	212.04	210.16	210.61	208.66
207.11	205.84	209.7	207.07	205.6	206.07	207.63	210.14	207.12	205.9	201.4	208.98	203.05	210.79	210.72	210.94	209.7	210.1	207.27	204.76	210.54	214.53	209.13	207.3	213.72	210.12	210.36	204.72	210.95	210.11	208.61	206.11	209.4	206.85	211.01	209.27	208.32	204.35	205.73	210.6	206.11	214.02	209.94	206.37	210.65	210.81	213.59	206.86	209.26	206.35
214.57	214.04	210.95	217.97	212.75	216.42	214.03	216.9	214.38	214.12	214.39	215.54	218.05	215.59	214.84	214.13	211.76	207.79	213.75	212.82	214.24	212.94	210.82	214.6	212	209.84	215.78	216.75	211.65	210.73	213.98	215.98	211.24	212.69	212.5	215.14	210.2	212.16	212.26	212.07	210	210.35	220.57	213.27	210.18	214.75	214.99	213.16	212.75	208.64
207.27	203.82	201.39	202.5	200.24	202.27	205	204.18	205.44	207.4	201.49	202.92	201.55	202.59	199.99	203.08	204.98	202.5	205.71	203.82	204.54	205.5	202.43	205.8	201.1	204.77	203.57	201.32	204.76	200.64	201.7	205.3	203.87	202.52	203.19	206.19	209.69	205.82	204.36	203.41	203.13	206.81	204.08	201.83	206.36	201.43	203.94	205.99	201.83	203.67
201.93	206.49	204.82	207.07	205.89	204.76	212.86	211.35	201.71	212.13	208.71	203.86	205.67	206.2	206.25	205.5	207.28	210.53	202.12	204.22	209.76	207.43	205.67	205.27	206.55	209.26	206.18	204.87	210.5	203.27	204.26	210.21	204.32	204.99	205.55	202.51	209.51	209.87	204.76	203.05	204.46	206.16	210.3	205.38	203.98	202.73	206.07	207.36	206.36	204.03
206.42	208.3	213.42	208.58	210.34	208.91	210.54	209.29	205.91	209.5	205.4	206.83	206.77	212.05	207.7	206.65	208.11	202.21	206.44	207.69	209.27	205.46	205.29	211.97	206.25	207.41	208.85	209.17	211.65	210.13	207.84	210.57	207.53	207.14	211.17	211.46	209.65	211.53	210.41	204.68	210.14	204.43	211.28	211.71	209.22	208.29	209.24	208.69	209.43	208.53
197.03	204.45	202.39	200.79	202.77	203.03	201.02	205.2	203.45	205.68	203.53	202.1	204.21	205.14	204.93	207.39	199.71	205.36	203.44	206.58	202.17	203.41	202.4	205.36	204.42	203.4	204.1	199.35	203.24	203.44	204.18	203.78	204.91	198.34	203.93	205.75	202.33	204.12	205.15	205.11	203.8	202.62	204.13	203.76	204.18	201.02	202.21	203.27	202.26	203.55
214.37	205.86	206.1	208.29	211.32	211.64	205.38	205.73	208.88	216.39	210.5	206.91	207.77	208.97	209.71	206.99	203.35	208.03	207.77	206.67	206.04	206.93	203.2	202.34	207.45	214.12	207.39	205.73	204.98	209.96	208.98	210.16	208.17	211.11	207.02	208.71	204.26	211.09	208.76	206.89	209.7	206.52	205.74	207.97	206.2	209.16	203.45	211.82	206.06	207.32
208.05	205.48	208.96	208.29	211.25	209.04	209.22	209.39	207.5	211.19	207.37	207.09	212.29	209.95	208.71	207.5	212.67	208.79	210.88	203.16	210.03	204.89	212.73	204.03	210.15	209.88	210.52	209.38	211.9	209.03	209.17	209.39	209.77	212.71	211.45	213.09	210.95	212.36	209.15	209.63	206.59	208.95	208.46	210.26	209.3	209.27	209	209.61	208.21	210.75
208.44	209.16	208.89	207.3	211.84	210.84	207.8	205.23	207.99	205.67	206.49	209.81	209.94	207.61	209.88	208.58	212.26	208.16	204.24	209.69	204.7	207.77	209.49	209.14	206.83	206.32	208.33	207.62	214.05	202.93	210.07	209.69	209.74	209.08	205.11	205.53	206.99	209.66	206.42	208.77	211.26	210.72	209.45	209.86	209.03	209.7	208.21	206.46	209.21	213.41
205.42	210.78	207.34	212.66	205.87	208.95	207.72	211.34	205.45	206.67	207.23	210.55	210.83	209.59	210	204.4	208.63	208.16	210.16	212.58	206.91	211.44	202.06	210.52	207.03	208.99	209.83	208.31	209.82	206.87	207.59	209.92	203.96	210.68	206.15	209.91	209.79	208.22	211.64	206.87	204.05	206.07	208.77	201.63	204.58	214.33	210.18	211.29	212.34	207.85
205.87	207.15	215.86	208.04	207.87	205.37	209.13	207.39	207.64	207.95	204.04	206.47	208.03	204.92	213.9	210.14	211.73	204.25	214.14	206.35	204.12	209.53	208.25	204.88	206.21	209.89	206.23	210.57	206.62	208.3	205.1	209.01	206.45	210.93	206.12	206.83	211	208.14	205.97	201.41	203.94	207.19	212.35	207.5	204.9	207.58	206	210.36	209.39	206.46
205.27	203.48	206.82	202.89	200.84	204.23	205.89	203.13	202.48	206.19	208.34	203.63	200.4	205.56	206.67	205.82	205.26	202.58	205.75	203.05	202.83	204.65	206.04	201.53	208.54	205.41	201.77	207.16	203.84	205.28	205.11	201.07	203.71	203.46	203.42	203.5	207.02	208.82	200.88	203.25	203.69	206.86	204.73	209.2	202.53	206.4	203.98	200.19	205.16	206.07
212.65	211.65	208.79	208.98	207.49	213.94	203.53	209.71	211.32	210.65	208.23	205.57	207.43	211.22	204.84	203.58	205.11	209.76	208.88	209.36	210.43	209.39	208.85	203.7	211.24	208.44	203.5	207.81	207.21	209.02	203.16	207.48	205.27	208.75	207.93	208.36	205.87	208.66	207.24	206.67	203.12	211.81	204.87	207.69	209.24	205.58	210.11	207.41	210.07	209.36
207.73	213.61	207.13	210.53	208.37	211.38	214.16	211.72	211.46	210.24	213.97	212.86	208.71	211.82	208.85	208.9	210.85	210.88	215.65	211.23	212.05	213.07	213.54	214.19	211.73	210.84	208.86	209.5	214.02	212.33	210.47	209.87	209.6	212.32	213.35	207.53	212.9	213.55	208.44	211.03	213.22	209.78	218.58	213.68	209.8	212.09	211.98	212.27	212.61	208.46
201.08	204.67	199.88	201.86	199.1	198.3	198.47	199.48	200.85	200.31	198.5	204.3	200.68	193.44	198.86	199.52	199.24	201.38	203.6	200.63	200	199.18	205.2	198.39	202.29	201.74	200.8	199.13	201.76	200.39	200.76	204.59	200.32	201.85	199.21	198.44	201.72	199.47	201.44	196.75	200.39	201.31	201.56	198.71	203.02	196.71	200.73	192.07	199.15	204.81
200.72	197.32	199.82	195.06	196.06	198.28	200.83	196.67	202.14	203.79	199.81	197.9	200.67	197.83	202.34	199.46	197.41	197.76	203.87	197.93	198.91	202.06	197.91	201.7	198.98	195.73	199.57	197.6	199.46	199.85	204.22	203.98	199.14	200.12	200.88	201.41	200.22	203.35	203.45	202.05	196.04	201.7	197.89	199.99	196.53	195.74	207.04	195.65	199.58	201.17
202.02	197.81	200.66	202.81	196.65	205.02	198.68	200.99	199.61	194.29	203.03	201.38	202.14	204.82	202.55	199.01	197.94	202.46	199.15	197.19	202.22	203.31	199.72	199.27	198.97	198.98	200.63	198.1	200.39	198.88	200.28	200.13	203.08	197.63	198.25	195.3	195.93	199.59	198.83	202.36	201.22	197.77	202.78	200.43	197.26	198.89	196.98	201.63	201.6	202.07
204.97	204.79	206.07	200.18	202.1	204.1	205.91	204.05	205.16	202.13	201.35	204.21	202.56	201.4	203.57	200.88	204.66	201.54	199.52	202.62	199.64	202.91	203.25	202.68	203.64	201.72	206.81	201.62	204.03	208.01	205.3	203.77	199.17	203.96	203.15	203.81	202.19	204.02	207.36	204.32	202.3	198.43	202.23	201.19	203.28	201.6	199.86	203.92	207.29	198.43
217.72	217.25	217.78	216.34	220.92	211.95	217.73	214.23	217.65	215.11	216.99	216.71	216.51	216.54	218.02	218.65	218.53	217.65	213.93	214.07	212.37	220.33	224.97	215.88	211.99	216.66	217.58	214.97	216.07	217	217.91	217.72	213.64	216.51	220.57	213.97	215.49	217.9	218.43	214.1	215.9	214.05	217.15	211.59	222.99	219.18	213.92	216.44	218.05	213.96
194.41	199.78	201.56	203.12	201.58	199.17	198.49	192.11	198.83	197.97	198.48	205.15	197.66	200.83	202.68	197.8	199.29	197.54	198.61	196.35	202.73	193.91	202.29	199.44	200.63	200.07	198.72	198.28	196.27	197.29	196.76	199.72	199.84	203.59	194.07	197.49	198.12	200.04	198.06	196.54	202.17	199.55	200.91	199.67	203.86	198.71	201.43	200.72	198.16	197.89
214.42	209.16	206.95	214.3	207.58	205.92	213.02	206.59	213.01	216.69	211.03	211.77	211.52	214.52	212.19	214.68	210.59	209.49	213.35	208.82	208.15	214.17	209.91	215.77	216.51	210.1	212.85	212.81	213.54	212.32	211.22	210.88	207.44	213.73	213.3	212.98	210.65	209.64	210.93	217.43	207.77	212.61	208.42	209.33	211.97	215.05	212.81	208.85	214.76	212.67
196.53	204.33	197.19	201.78	200.82	196.93	203.75	199.9	201.36	195.84	202.03	197.36	204.56	200.76	197.81	195.28	201.26	201.44	201.99	195.96	200.25	199.26	197.41	198.06	200.4	199.75	200.38	198.19	203.93	200.48	200.11	202.98	204.77	206.44	200.91	205.08	201.87	199.2	198.93	198.44	202.38	195.41	200.27	203.48	202.38	200.52	198.71	201.67	200.03	197.17
209.81	207.93	209.3	206.6	203.34	206.41	208.19	209.54	204.33	210.99	206.14	210.05	206.69	206.25	206.76	210.47	208.58	206.93	208.7	212.81	210.21	207.01	205.92	207.84	207.18	204.69	208.31	208.33	209.85	209.74	205.73	208.4	209	205.82	207.74	207.75	208	204.56	208.18	205.81	209.69	206.12	208.55	206.89	208.71	201.29	209.07	207.52	206.81	208.25
207.54	216.81	209.98	209.4	211.02	212.34	215.04	211.31	209.76	211.54	212.3	210.01	215.76	211.96	211.25	207.01	209.73	209.66	214.41	211.52	206.99	215.89	213.77	214.68	210.76	210.74	216.6	212.83	216.03	210.35	213.61	209.96	210.1	212.93	209.63	214.64	213.81	210.22	210.64	212.59	212.44	214.24	216.42	213.92	215.25	213.71	212.87	209.93	210.33	207.56
219.99	216.45	216.03	220.91	216.87	217.15	214.53	222.55	219.56	218.7	214.94	220.44	218.2	214.25	215.25	219.89	220.59	216.76	221.23	216.81	217.09	217.63	221.7	213.66	218.19	217.71	218.37	216.31	211.8	218.95	220.03	215.73	215.57	220.92	212.61	214.87	221.96	216.52	212.81	221.12	217.87	216.61	218.2	215.38	217.69	219.09	218.74	215.34	214.88	219.16
207.52	207.6	211.37	207.72	206.24	204.34	205.93	205.92	203.89	204.61	209.11	209.94	214.01	211.44	206.02	209.05	211.05	201.59	207.15	206.86	205.45	205.45	207.38	204.96	209.29	208.91	209.02	203.66	201.24	207.7	208.7	205.54	210.95	206.8	206.2	212.43	205.2	203.68	210.05	208.43	202.8	207.06	204.86	206.99	204.3	204.95	210.51	202.96	209.78	212.45
208.85	206.59	202.44	206.36	203.82	204.36	207.85	206.14	207.5	203.97	205.81	204.29	202.05	204.09	204.67	205.84	200.72	209.14	203.47	207.62	208.31	204.95	203.64	202.35	205.14	201.41	205.48	206.84	205.31	206.61	203.28	205.84	206.25	204.31	207.54	199.88	203.77	204.19	203.64	205.96	206.32	204.41	203.97	199.9	203.78	206.74	207.5	202.39	199.64	205.92
204.93	202.49	207.24	199.19	204.46	204.28	204.48	204.24	204.24	207.12	206.4	203.65	200.77	203.21	200.03	203.09	199.4	203.02	202.07	205.22	201.46	202.75	206.76	207.92	206.18	205.1	204.65	206.16	205.64	206.07	203.61	203.55	206.04	199.82	202.62	203.49	202.66	203.93	202.39	202.64	201.53	201.1	206.13	204.29	205.34	203.33	202.24	200.85	202.64	205.85
208.9	212.75	211.61	209.42	206.86	206.43	206.93	205.4	204.44	211.57	203.58	203.83	203.44	205.99	207.12	206.39	206.02	204.97	207.88	206.81	207.96	206.11	207.9	210.98	204.22	204.31	207.48	208.6	207.16	208.42	211.14	206.96	208.03	208.82	210.29	210.98	209.1	209.59	209.64	208.29	204.09	204.56	208.05	204.36	203.89	205.66	209.37	209	211.63	208.11
214.28	211.92	213.02	213.09	213.92	211.74	208.21	216.4	212.67	213.38	212.25	212.79	210.69	209.55	210.15	212.14	214.44	215.18	216.44	211.83	209.58	217.76	210.77	210.93	207.79	209.62	216.28	211.07	216.23	207.59	209.76	212.1	213.36	210.62	211.73	212.3	210.9	211.08	211.65	212.88	213.62	210.88	214.39	209.91	212.34	209.31	212.95	214.95	214.2	211.06
199.02	208.31	202.83	202.51	202.69	206.29	202.47	204.05	204.09	211.99	201.85	207.44	202.39	203.55	202.76	202.97	204.13	202.15	204.77	203.65	199.45	204.25	203.12	204.45	203.08	201.24	206.55	203.51	204.86	195.74	201.61	206.43	207.81	206.53	202.3	204.74	202.76	206.96	202.92	204.79	204.02	207.85	207.89	200	204.22	201.38	202.58	207.09	205.55	204.27
202.72	207.31	209.6	207.78	209.84	208.94	206.49	210.07	209.44	213.98	210.04	209.21	207.28	206.66	210	210.33	206.71	209.95	206.97	212.25	205.78	209.84	211.72	208.6	202.41	206.28	207.28	211.34	206.66	205.22	207.4	207.72	206.24	208.3	209.52	210.69	205.35	209.75	207.92	207.02	212.93	208.26	209.65	210.04	204.54	204.88	211.54	201.28	213.4	207.23
208.17	213.34	215.04	210.36	213.51	210.58	211.2	212.11	211.02	212.52	213.17	210.02	216.72	214.72	209.93	209.68	208.31	214.32	214.14	209.88	211	213.38	213.59	214.29	211.34	215.77	207.76	215.61	211.75	212.42	206.69	211.75	211.55	213.38	212.43	212.39	208.26	215.8	214.33	209.64	211.2	215.24	212.43	211.82	215.42	210.93	208.72	211.71	212.51	211.03
213.85	209.71	211.74	210.52	210.59	212.8	212.72	214.82	213.86	213.04	211.45	211.75	213.39	210.57	211.14	213.08	209.79	213.68	212.87	211.07	209.96	212.84	210.63	211.54	211.71	212.79	212.58	213.27	211.66	211.58	210.73	210.87	211.72	208.5	209.8	215.16	215.51	211.96	212.35	214.24	214.25	214.69	214.93	211.08	214.21	213.12	213.11	210.06	210.08	208.66
204.4	204.98	207.69	203.11	205.66	203.8	203.99	204.69	200.29	202.14	206.28	203.55	201.81	202.1	202.11	200.51	201.92	206.62	197.81	205.24	206.54	204.17	209.2	207.61	204.57	204.08	201.41	200.35	203.37	202.03	209.73	203.68	203.34	199.57	202.33	203.42	201.42	202.62	204.11	204.61	207.87	204.28	202.56	205.44	201.39	205.01	203.25	204.97	200.29	201.56
208.06	207.44	205.54	205.24	209.38	207.03	209.3	208.44	202.17	212.47	203.85	210.74	206.84	208.31	211.85	210.01	210.11	209.15	206.89	209.42	205.31	211.11	208.97	205.13	212.23	205.37	208.31	208.12	210.15	205.07	209.43	208.29	204.54	207.34	208.74	207.97	207.67	207.62	208.05	207.5	207.16	210.04	206.15	210.01	203.66	208.23	208.55	207.68	201.67	210.36
209.93	203.28	204.9	205.42	209.28	204	202.29	205.41	204.49	207.03	205.53	206.78	205.95	204.54	204.35	205.38	206.22	203.43	204.01	198.63	208.29	203.11	205.48	205.11	206.98	204.46	203.84	204.22	208.97	203.11	205.95	206.51	206.07	205.36	204.03	203.23	202.18	199.65	204.75	206.17	204.32	205.5	202.06	201.78	203.22	204.02	203.96	207.74	204.49	209.87
213.42	215.58	213.77	207.72	211.76	207.95	209.06	211.33	213.4	215.21	209.73	213.1	209.6	210.05	210.68	208.83	212.18	213.89	210.42	204.85	208.98	209	212.4	209.36	212.15	213.66	212.69	210.06	212.59	213.23	209.87	215.63	215.97	212.11	216.52	215.18	212.56	210.03	215.54	213.39	210.17	207.12	215.19	212	214.74	208.72	212.14	215.41	213.79	211.05
206.86	209.89	207.88	210.15	213.9	207.31	207.35	207.96	214.05	204.89	212.82	208.93	212.17	205.67	206.2	214.06	207.48	208.8	209.33	208.67	208.82	208.51	207.6	211.79	208.05	211.43	207.95	209.32	205.86	204.36	206.03	205.82	208.1	209.41	205.74	208.61	209.31	205.97	207.53	212.81	205.81	211.72	210.13	213.29	206.9	209.22	208.25	211.93	212	208.11
212.5	208.25	210.38	210.21	208.03	211.18	208.71	210.34	209.54	212.83	211.88	211.1	209.3	211.18	209.68	207.75	213.67	210.61	209.36	205.57	208.49	210.47	210.88	207.22	213.28	209.8	210.67	215.66	213.85	209.2	210.43	206.65	211.03	211.44	209.04	208.76	204.98	213.71	205.88	207.82	207.93	209.17	211.2	210.09	210.61	212.46	206.34	209.33	209.45	208.2
211	209.65	211.69	209.2	204.44	210.37	205.72	208.86	205.74	206.17	208.7	208.85	207.97	206.31	204.48	208.76	210.42	208.95	209.68	206.93	207.84	212.04	206.6	211.62	209.07	211.93	207.95	205.94	208.55	213.2	206.38	207.86	207.5	209.82	206.7	209.72	208.67	212.78	210.05	211.86	205.39	207.29	208.11	212.58	210.63	210.61	212.17	205.22	208.76	211.09
205.63	202.45	206.59	203.79	204.53	208.52	202.49	204.73	203.78	209.1	204.73	206.23	205.93	200.88	207.33	204.31	209.75	207.55	205.65	208.78	207.68	205.33	203.21	204.2	199.38	203.52	204.61	209.86	209.75	210.86	203.49	203.59	204.08	204.59	208.94	207.36	205.82	206.19	209.69	207.5	208.46	205.03	207.1	204.89	204.45	206.47	206.75	207.58	208.2	206.23
208.97	212.05	206.79	203.37	209.2	209.9	208.83	211.84	209.57	206.67	206.53	212.18	208.38	209.28	210.57	206.59	210.16	210.66	208.81	211.54	208.32	207.28	208.07	208.98	204.83	205.15	200.82	208.4	208.66	204.92	207.55	208.69	205.26	209.56	211.38	206.24	209.24	209.93	211.56	211.21	211.54	209.69	206.74	209.94	211.65	204.71	208.64	203.72	209.46	208.9
202.52	203.21	204	198.76	196.27	193.51	203.48	199.59	196.58	199.38	201.79	200.74	200.66	199.9	201.68	198.6	199.92	198.6	196.32	197.25	197.56	201.7	203.6	200.53	203.87	200.12	202.81	201.6	198.41	203.07	201.86	198.41	204.16	202.66	202.91	201.98	201.8	198.93	200.99	200.05	198	197.56	206.66	201.06	201.97	201.41	205.52	198.78	203.58	196.6
214.04	210.77	211.68	213.97	214.1	213.95	216.69	215.37	214.97	210.15	208.08	212.06	210.61	212.78	209.62	211.39	210.2	214.21	211.12	211.95	210.24	211.66	211.49	209.92	210.94	207.71	207.36	213.77	213.83	213.11	209.2	212.38	211.97	209.13	213.15	213.24	211.68	213.75	216.28	209.22	211.8	216.57	212.07	212	210.82	214.33	210.53	207.94	212.04	209.9
210.58	206.21	211.81	209.66	205.54	209.81	205.66	207.33	208.56	210.81	208.25	209.89	208.08	208.48	206.23	208.74	208.2	210.27	207.22	209.28	205.3	210.55	206.04	210.72	206.68	211.01	205.51	211.91	214.75	211.14	209.6	209.13	206.15	210.52	208.85	206.99	210.8	208.95	209.83	207.88	212.72	211.31	202.76	210.06	208.89	210.77	207.72	210.14	207.39	205.97
219.51	215.62	214.06	219.71	216.88	219.73	216.07	219.42	223.31	222.85	220.53	219.42	217.18	216.64	214.55	216.97	219.48	217.01	217.22	221.33	219.48	219.94	218.35	217.2	215.31	216.57	214.6	215.74	217.15	216.65	221.63	223.59	219.88	215.44	221.22	218.39	216.28	215.02	215.61	219.75	219.27	219.97	216.13	219.77	211.81	213.8	218.02	215.66	219.09	218.12
223.37	213.09	217.44	219.42	217.72	218.27	218.15	219.3	221.62	213.66	215.98	218.77	218.62	218.37	218.92	214.49	219.5	219.77	220.8	220.07	220.4	219.55	213.83	214.35	215.82	217.14	220.24	214.85	217.01	216.36	219.19	220.48	213.91	217.9	222.99	218	222.34	215.27	213.47	216.05	217.79	214.54	220.11	219.51	212.16	213.72	215.95	213.63	216.81	215.43
205.43	198.87	208.92	204.49	205.85	201.54	204.47	203.97	202.5	205.52	201.66	203.96	203.93	204.04	202.8	206.6	201.48	205.88	204.94	200.93	204.5	203.08	207.32	203.95	202.4	206.48	202.06	206.06	199.39	203.72	204.53	204.57	200.66	205.67	199.37	204.24	202.43	203.41	202.42	206.36	202.71	204.47	204.01	206.49	201.99	206.1	202.43	204.92	208.5	201.45
200.24	204.59	202.06	203.97	202.7	199.89	204.58	201.12	200.47	204.43	201.06	200.21	197.69	204.4	207.19	208.28	202.69	209.68	204.01	207.14	203.62	201.41	204.62	204.43	203.3	203.51	204.54	200.7	205.22	203.97	199.71	204.56	202.16	205.14	204.34	205.34	201.88	207.47	205.49	203.2	201.85	201.9	208.82	203.02	199.85	208.77	209.04	204.59	203.42	206.64
202.37	200.43	201.69	196.07	201.27	199.13	199.05	193.89	199.55	200.72	200.82	200.72	200.23	194.53	201.14	197.77	199.47	202.42	199.76	201.22	201.11	202.57	200.77	201.9	199.25	199.49	202.14	202.2	199.22	201.42	201.63	202.81	199.04	198.66	199.6	201.24	197.46	201.81	201.49	201.46	201.87	201.35	201.46	202.46	205.62	201.64	199.53	195.71	199.14	199.8
211.5	203.19	207.06	205.69	205.95	211.8	205.92	213.45	208.58	208.29	213.97	205.09	208.72	204.67	207.88	211.63	206.5	205.54	208.76	210.05	208.98	209.83	211.08	207.86	210.54	205.98	209.83	208.07	208.55	206.18	209.94	213.03	212.14	205.33	205.26	206.32	211.31	203.61	208.77	212.1	208.99	206.91	202.79	208.65	210.01	211.61	209.1	205.49	203.23	205.14
209.91	206.17	206.45	205.75	208.1	208.22	206.15	209.66	207.7	211.85	213.07	213.21	206.68	206.13	207.52	207.38	207.97	209.56	208.98	207.51	208.56	205.86	210.1	209.68	211.35	207.84	204.84	205.06	207.74	207.21	210.94	211.07	209.76	207.33	203.8	206.06	209.2	209.91	208.71	205.59	207.55	201.63	204.83	211.12	207.29	208.05	206.22	214.53	207.96	209.38
195.14	199.12	198.59	197.26	203.42	203.09	197.36	202.85	198.83	202.31	197.33	204.89	198.56	197.94	199.51	202.22	196	197.04	197.49	199.32	199.24	202.35	200.98	202.05	204.71	198.89	199.51	203.46	200.6	202.5	199.14	199.38	200.94	197.39	201.25	202.64	198.4	197.6	198.36	198.62	202.8	204.05	197.89	194.63	203.65	198.83	204.78	204.77	201.62	200.8
211.97	211	215.73	211.07	207.37	209.93	210.22	209.15	212.08	211.99	211.58	209.96	212.43	209.25	212.52	214.36	210.69	209.33	214.13	207.06	211.77	208.47	213.43	205.85	216.07	209.68	210.34	211.02	214.93	213.95	215.17	211.51	213.12	210.71	211.13	209.4	214.13	210.43	210.12	206.94	211.24	217.08	211.09	211.35	212.67	211.21	212.85	210.74	209.91	207.69
210.46	211.26	204.73	206.84	206.59	208.2	209.45	210.97	208.11	207.92	207.39	207.96	209.01	208.83	207.04	208.12	212.07	205	207.82	207.58	207.06	204.15	208.69	202.04	209.86	206.15	211.94	205.61	204.22	209.27	203.99	211.34	204.09	209.03	214.17	210.67	207.79	211.57	210.77	207.85	206.16	207.3	208.69	205.41	208.99	205.56	209.68	209.96	207.9	209.61
201.26	202.03	206.88	204.16	207.89	212.12	208.91	202.55	208.3	206.28	205.87	207.16	203.84	205.9	204.2	200.87	208.33	206.98	204.81	201.79	207.84	204.18	208.29	204.31	201.23	206.62	199.07	208.72	203.43	206.88	204.5	202.85	204.5	208.23	205.86	205.65	204.13	206.28	203.08	204.13	205.04	208.05	204.49	202.88	206.27	209.18	209.01	202.41	209.81	204.58
209.94	199.76	204	200.01	197.2	209.09	198.25	202.77	202.87	198.73	203.88	204.17	204.68	202.09	200.05	203.22	202.94	201.32	203.22	204.6	203.14	203.6	203.84	206.11	204.93	206.99	205.52	205.8	203	207.53	203.97	210.41	196.91	205.26	201.5	199.35	204.59	203.83	201.4	201.56	198.28	203.47	199.53	205.9	200.97	206.04	207.41	202.18	203.48	195.73
208.84	212.61	211.87	212.84	209.04	208.68	212.81	212.36	210.81	207.15	213.12	211.95	215.44	214.69	213.64	210.24	209.6	210.31	209.06	210.06	209.47	210.29	214.48	210.33	212.2	209.69	213.15	207.76	208.6	212.87	212.9	211.37	213.76	207.64	207.03	211.7	214.63	211.54	216.63	209.15	214.03	210.68	212.61	210.55	212.36	213.76	207.26	213.39	211.34	208.62
206.37	209.81	207.57	205.01	205.81	207.87	202.54	206.42	209.4	210.8	207.78	209.03	206.09	209.01	205.14	204.88	206.54	202.33	205.78	207.64	208.08	208.97	204.28	203.69	201.81	208.36	204.33	207.91	205.96	203.35	204.49	208.78	203.3	208.1	208.97	205.69	203.2	210.85	204.45	205.34	206.38	203.43	202.33	209.95	203.56	207.55	208.75	207.21	205.09	201.3
217.02	215.98	214.58	213.56	212.91	217.69	219.44	217.74	219.78	216.39	220.67	215.28	214.01	218.77	215.07	215.23	219.09	217.23	214.69	214.89	219.75	220.38	216.69	219.15	215.67	215.01	218.47	216.48	212.63	221.74	219.54	219.11	218.51	215.86	216.84	217.34	216.71	218.91	218.41	216.83	218.92	215	220.28	217.41	215.49	216.1	210.33	214.62	215.84	216.69
208.92	210.94	210.75	207.29	209.94	214.06	212.81	215.48	210.21	209.11	210	207.22	215.16	207.49	206.81	211.92	205.21	210.45	205.73	206.77	208.37	207.51	210.9	211.01	210.01	212.45	215.08	209.37	208.64	209.65	209.78	205.21	210.6	210.97	211.29	209.96	215.97	207.32	209.72	210.94	207.73	208.55	209.03	213.37	211.67	208.64	213	209.85	209.65	210.18
213.06	214.21	215.26	213.98	215.36	213.72	213.13	212.45	214.95	215.63	210.63	210.96	209.74	211.52	214.96	208.2	214.78	212.58	216.97	215.98	210.22	216.03	214.89	215.1	212.83	211.92	211.06	210.96	209.55	209.78	212.91	215.56	215.43	212.33	213.51	211.8	214.09	209.65	217.08	211.49	211.34	218.01	216.26	212.74	209.66	212.03	214.31	216.63	214.3	212.31
213.75	212.04	215.86	212.23	214.27	210.9	212.96	211.91	209.48	216.79	211.18	211.17	211.2	215.75	210.52	214.38	210.67	211.78	208.21	212.13	211.25	210.35	213.46	212.09	214.51	213.72	212.84	209.87	211.08	211.81	213.53	210.94	210.86	214.9	211.44	213.99	211.88	209.62	210.1	212.37	211.2	206.72	206.89	206.31	213.27	211.22	210.12	217.08	211.45	209.74
208.13	211.01	206.76	206.15	203.77	202.79	205.66	210.02	207.63	206.14	207.17	206.2	208.98	208.01	205.25	210.47	208.59	210.17	207.54	209.87	211.29	208.43	208.59	210.8	210.03	210.04	203.85	207.47	211.87	203.13	207.55	207.41	208.67	206.49	206.29	210.37	205.79	209.68	208.42	206.04	211.29	206.33	207.97	207.79	206.44	209.71	207.83	208.14	206.21	206.01
206.53	207.72	206.59	204.59	207.75	207.38	204.51	210.09	210.29	205.7	209.17	202.4	209.36	208.44	203	202.37	207.45	204.74	204.75	204.3	206.18	208.22	206.49	204.11	211.15	205.8	204.27	201.98	205.53	205	210.22	205.88	212.02	206.42	206.53	207.67	211.48	205.93	205.14	208.79	204.22	209.98	208.11	208.24	204.39	206.46	206.32	206.76	203.21	206.34
211.27	208.19	207.59	211.56	213.99	209.42	209.07	216.7	210.69	210.09	210.55	207.24	215.49	213.2	210.08	212.09	212.47	208.78	205.91	209.38	213.01	206.49	208.18	204.72	210.98	207.96	206.7	207.34	210.94	210.74	209.85	205.95	211.5	212.16	206.07	207.2	209.98	207.85	207.76	207.75	209.68	213.45	205.68	215.41	209.37	204.62	207.9	207.78	210.86	216.29
207.95	206.2	211.98	209.7	209.74	211.26	207.59	206.17	207.3	211.65	203.97	208.63	208.58	206.32	206.65	209.92	207.88	210.86	210.27	208.17	208.07	214.01	209.41	209.84	211.18	206.16	206.04	208.46	207.43	206.22	209.25	210.42	211.58	206.48	207.96	208.89	207.21	202.53	205.08	212.26	207.15	209.23	205.49	208.97	201.32	208.21	206.35	207.06	205.61	208.31
211.24	214.08	206.13	208.48	212.66	216.22	215.27	211.58	210.73	209.31	212.33	211.91	209.14	208.68	209.79	210.1	212.24	211.24	212.41	213.18	212.12	211.11	207.41	206.27	211.44	213.83	212.29	211.66	217.8	209.42	212.59	211.62	208.06	208.79	210.03	205.77	213.38	211.06	214.63	207.42	217.83	209.85	213.23	215.69	213.16	216.24	212.94	213.88	212.89	206.35
219.58	215.18	217.08	215.59	217.51	216.46	219.39	216.07	219.48	222.73	214.77	218.34	219.17	221.06	213.2	218.32	219.05	218.58	220.72	217.2	219.89	214.3	219.44	218.72	218.14	218.04	220.72	215.75	218.78	220.38	214.87	215.57	219.28	219.71	216.26	215.53	216.82	219.09	214.85	209.53	215.89	217.66	213.2	219.27	214.31	218.19	219.72	220.15	216.39	220.97
204.98	206.91	208.44	206.86	205.78	202.49	203.93	205.66	205.78	203.62	203.41	206.23	205.22	210.15	202.86	199.76	205.75	203.43	200.94	204.91	202.92	206.86	208.81	205.62	205.66	203.69	204.61	201.5	205.05	202.9	204.94	208.11	208.82	206.6	207.07	203.91	206.41	202.39	203.62	205.06	203.67	204.53	212.6	206.16	206.61	207.87	206.41	204.41	203.72	204.98
204.05	208.1	198.23	204.45	205.55	205.79	201.56	199.93	205.99	201.05	202.47	203.67	202.65	199.61	204.08	202.26	202.08	204.54	204.27	204.87	202.38	199.75	202.02	203.71	198.95	201.77	204.44	203.48	203.85	204.03	205.12	205.93	202.45	206.79	198.11	208.45	201.75	208.47	202.54	201.49	202.39	203.55	203.83	202.45	203.18	200.79	204.22	202.98	202.13	201.61
211.39	209.15	209.65	213.98	209.34	214.85	208.99	209.19	211.04	208.85	206.28	210.29	204.66	205.74	209.88	207.86	212.39	206.98	208.3	205.01	206.5	206.55	208.57	208.68	205.65	211.51	207.5	206.34	209.69	207.08	206.57	208.95	208.26	207.84	207.63	208.04	205.69	209.14	211.04	208.26	202.65	209.55	206.58	211.49	205.79	208.21	204.37	208.16	209.06	205.69
203.28	203.3	200	204.87	197.97	204.31	204.34	206.01	201.25	202.89	203.72	204.9	201.3	204.57	202.78	201.95	199.86	200.6	206	201.15	203.03	200.16	202.05	200.38	200.12	205.86	199.58	201.37	202.2	206.8	202.94	203.6	202.75	199.15	204.3	202.83	198.41	205.93	199.41	201.83	203.3	203.19	202.31	204.92	200.5	204.78	201.46	205.58	202.11	202.51
199.53	200.96	208.39	203.72	204.37	209.42	208.95	204.74	200.27	204.57	199.78	206.45	204.75	206.32	207.25	201.89	205.07	207.23	202.32	206.47	199.93	200.58	202.95	198.39	208.88	200.98	201.9	204.59	204.47	200.8	200.59	203.93	201.92	203.35	203.95	202.96	202.04	205.91	200.98	205.72	206.44	202.81	207.67	202.86	196.99	198.66	203.76	205.63	204.91	201.03
203.97	204.47	200.4	200.6	198.44	204.21	202.83	201.71	207.21	204.1	204.05	203.98	206.24	205.11	201.63	198.87	198.22	204.69	198.99	200.59	203.58	202.29	207.86	201.02	204.22	201.49	197.98	203.67	207.88	200.49	203.36	205.23	207.75	206.32	203.68	198.51	204.44	203.19	206.73	203.22	204.7	200.99	201.61	198.01	204	201.23	203.88	200.74	197.93	204.06
204.65	201.25	206.09	202.12	202.12	203.82	210.23	198.36	207.74	203.11	205.92	200	204.73	202.54	204.92	206.25	204.61	199.82	206.08	203.47	204.13	201.89	205.92	204.1	206.66	204.92	203.97	205.07	205.84	202.59	206.14	199.2	200.86	205.32	202.4	205.35	211.51	200.33	201.62	199.64	204.39	199.83	205.64	207.01	207.55	196.32	203.34	206.13	202.94	206.5
217.12	221.13	220.69	218.82	215.79	221.48	212.61	217.23	217.25	216.42	224.92	219.17	215.29	216.87	221.27	215.53	218.95	212.59	218.95	209	218.3	216.78	216.88	218.83	217.68	215.88	218.51	215.66	218.72	220.98	219.47	214.5	219.56	211.55	218.21	217.94	218.07	217.04	213.33	216.41	222.71	214.49	220.73	214.91	219.42	218.07	215.52	214.16	219.44	221.03
195.25	196.76	194.02	197.17	195.32	193.55	196.38	194.11	196.78	195.15	197.1	188.81	194.48	194.57	194.73	192.63	196.21	196.13	195.09	191.31	193.69	195.41	194.6	198.1	198.12	188.01	196.53	189.01	193.56	195.23	198.97	195.34	191.94	194	190.58	196.28	197.24	196.52	191.22	195.5	196.59	193.58	199.6	196.08	193.41	196.06	193.83	198.29	195.1	193.96
208.36	210.16	210.75	203.6	205.92	208.69	206.66	207.95	210.03	205.11	206.69	208.19	208.75	207.73	208.02	203.89	204.18	211.74	207.76	208.82	209.29	209.94	207.24	212.34	208.69	212.73	210.04	210.61	211.46	209.76	211.3	207.18	209.43	206.73	214.36	206.75	210.53	204.74	209.12	208.82	206	203.92	208.65	205.16	205.86	206.9	211.63	209.54	210.5	212.75
197	197.04	195.98	201.42	199.8	196.35	194.28	197.39	194.65	193.43	202.57	196.92	198.65	197.52	204.25	202.36	194.42	196.06	194.58	193.92	199.29	195.43	192.61	193.67	197.93	199.11	201.64	196.62	200.68	195.23	195.73	197.78	199.82	195.63	200.11	194.53	195	194.08	196.23	197.73	195.99	197.33	200.34	199.72	199.76	195.97	197.41	198.14	201.61	198.42
205.8	201.51	201.03	202.56	201.73	203.98	208.92	204.33	204.78	203.27	201.45	205.39	203.27	206.96	200.24	202.94	204.31	198.04	202.13	205.89	201.73	199.85	203.51	205.99	197.36	200.59	201.62	203.55	200.63	204.23	200.69	199.16	198.93	201.18	198.89	203.83	201.88	200.11	203.33	203.97	208.55	202.56	202.22	203.56	203.52	205.6	203.09	203.93	204.62	201.31
210.52	208.77	207.95	206.5	211.95	204.49	208.13	211.59	210.72	206.47	208.18	208.41	210.16	210.82	209.12	203.74	209.62	208.55	211.47	212.45	212.97	209.97	211.28	209.43	207.43	208.56	213.04	207.96	208.8	208.99	209.15	208.53	209.31	211	207.06	207.96	208.6	207.25	211.07	204.34	204.67	210.83	206.08	208.48	208.43	208.47	212.59	214.59	213.53	208.65
214.78	215.45	210.18	215.15	214.12	214.54	212.68	210.52	210	213.46	212.3	207.83	207.18	214.72	212.79	208.48	216.23	213.41	210.85	209.53	210.54	212.15	214.93	212.86	217.66	212.11	212.17	211.12	210.65	212.26	213.92	210.97	208.12	215.75	210.82	209.72	215.04	210.15	207.83	210.88	208.3	217.93	210.18	214.66	213.75	211.73	210.77	212.28	213.3	214.46
199.43	199.66	197.17	198.63	198.95	197.2	197.42	199.15	199.4	201.41	197.24	200.08	200.18	200.98	201.72	196.38	199.97	202.02	201.14	202.06	198.12	198.71	202.26	197.61	198.64	196.6	192.88	196.14	199.56	202.14	205.73	202.65	200.3	196.33	199.56	203.24	199.06	203.23	199.3	196.34	198.39	205.18	196.96	207.73	195.39	198.36	200.88	201.41	200.98	202.93
208.04	206.47	200.46	201.35	199.24	203.01	204.47	205.71	201.97	201.7	203.8	199.8	202.52	198.25	202.82	205.87	201.58	204.65	202.12	206.28	203.03	198.45	201.2	204.24	199.08	206.6	203.92	205.28	204.53	206.58	203.11	206.79	207.27	198.53	206.3	208.58	198.17	206.51	204.78	201.58	199.55	201.96	200.55	207.7	201.99	207	203.27	205.29	208.47	203.33
215.51	215.54	210.59	211.72	211.27	211.05	219.88	211.13	213.54	213.31	216.61	217.59	214.32	212.44	213.28	211.7	210.97	216.26	213.51	207.15	213.25	213.55	212.94	214.22	216.02	214.28	210.4	211.46	212.93	210.31	214.1	204.87	212.24	213.2	213.88	214.45	211.28	214.98	210.75	213.42	214.01	211.97	212.86	213.68	212.99	215.06	213.45	213.06	211.78	215.79
198.05	196.05	199.89	200.27	203.16	201.04	194.65	195.39	199.04	197	196.61	201.02	202.02	196.96	193.9	194.49	202.95	199.27	196.24	196.93	195.76	198.08	197.87	192.95	201.38	192.62	195.73	193.07	196	197.01	197.64	198.25	193.41	199.32	197.68	197.28	196.26	200.77	197.6	202.89	194.86	194.02	199.95	195.48	196.06	201.22	195.04	197.75	197.51	196.64
209.14	210.25	208.29	207.64	205.78	206.51	209.55	207.27	205.68	209.5	210.85	207.98	205.82	206.77	207.28	209.4	209.72	210.28	213.41	203.92	208.13	209.49	204.07	211.09	208.29	207.34	205.88	208.11	211.08	207.13	202.06	208.98	205.33	209.46	208.21	206.91	208.27	211.43	206.19	209.17	210.64	211.95	207.71	209.03	209.56	208.98	211.4	208.14	207.17	208.27
207.78	210.34	210.18	211.53	207.06	209.36	210.52	201.05	203.76	209.19	207.78	210.95	210.03	214.15	211.17	205.89	210.68	210.43	208.7	202.07	210.11	208.59	207.85	210.97	212.08	205.1	208.99	212.46	206.01	209.27	206.8	212.77	209.27	213.83	206.41	212.05	204.74	207.41	208.87	210.03	207.85	209.02	209.91	210.65	212.67	207.37	212.29	211.29	205.76	208.87
208.76	208.97	206.27	211.85	205.18	206.85	210.09	210.4	211.56	211.61	211.94	203.72	208.71	209.82	211.28	209.92	207.74	209.38	205.15	212.6	208.47	207.21	210.37	212.75	206.95	205.14	204.65	213.16	209.27	209.29	211.73	208.73	208.44	208.21	204.06	208.42	206.01	208.67	207.86	211.48	209.38	207.99	205.91	208.61	207.38	207.02	205.36	209.99	203.9	204.72
202.49	202.68	199.7	202.26	199.66	203.62	199.25	201.03	202.48	197.92	197.86	197.34	198.45	203.41	198.71	198.5	198.42	199.43	199.21	200.8	197.59	199.78	205.08	200.94	201.65	198.01	203.49	203	199.8	196.17	204.52	201.28	202.77	202.06	198.87	202.62	197.23	204.48	204.7	206.17	202.42	202.51	196.89	201.79	199.84	204	200.37	201.36	203.16	201.86
208.01	206.32	210.43	210.53	209.85	207.81	210.29	204.64	207.77	211.22	206.51	205.22	206.82	207.73	210.02	205.49	203.94	207	206.79	200.43	208.48	206.5	205.93	210.8	209.28	208.39	206.32	205.31	209.97	204.95	207.56	207.01	206.95	208.13	205.9	209.93	204.52	204.81	206.73	207.93	207.43	202.52	207.39	212	209.8	208.74	207.14	208.24	207.1	210.64
211.88	211.21	210.16	208.97	208.53	211.62	212.41	213.02	208.01	211.14	209.78	210.37	216.32	217.54	211.27	213.08	211.15	214.48	211.52	211.13	215.64	210.72	209.4	214.81	207.98	215.46	207.69	211.82	213.28	210.44	214.88	213.2	213.5	210.25	214.67	208.65	212.98	218	210.7	211.21	213.13	207.03	212.83	212.41	211.5	211.85	214.17	218.22	213.6	209.86
203.17	211.75	203.67	211.1	204.8	204.5	206.23	206.61	206.38	207.33	206.32	208.76	205.32	207.83	210.52	205.78	210.32	207.04	206.66	205.08	205.74	209.62	209.61	209.04	207.26	208.7	204.5	208.98	207.41	208.38	211.59	207.63	210.57	207.36	207.16	210.93	208.18	204.69	212.18	209.35	208.54	206.14	207.19	210.92	205.23	210.08	207.87	207.3	209.05	205.4
209.4	209.96	207.93	206.81	210.66	205.82	208.23	206.57	205.12	211.01	210.34	205.55	205.49	204.88	208.1	206.47	207.76	205.39	207	209.46	214.17	205.94	211.61	208.54	204.35	206.79	204.47	208.83	210.01	210.12	207.35	210.87	205.77	206.39	208.9	209.2	208.11	206.45	207.46	212.57	214.01	208.64	204.91	206.01	207.52	209.05	208.3	207.22	209.59	209.78
195.58	201.85	201.21	199.7	200.55	195.91	190.15	201.21	203	195.18	197.64	196.4	203.19	203.99	200.03	198.48	199.1	198.09	193.35	195.97	195.93	198.9	197.24	196.93	196.39	200.82	192.29	201.99	201.23	196.53	195.14	200.75	197.98	198.53	201.27	200.09	196.28	198.43	199.33	196.92	199.34	201.26	196.62	196.07	194.23	200.51	197.4	196.74	198.16	197.74
205.42	205.57	205.2	201.4	200.32	200.82	203.05	201.74	201.77	200.87	202.23	204.42	203.5	196.96	201.23	201.89	206.59	204.09	203.31	205.74	203.81	199.02	206.54	204.12	202.36	202.12	205.12	204.37	201.3	200.08	208.86	204.55	205.03	204.13	202.03	201.83	206.92	200.05	198.44	198.25	201.04	201.73	198.98	201.38	205.07	203.02	204.31	206.21	201.68	201.75
210.9	205	208.98	206.76	210.3	209.07	215.86	206.66	210.77	206.71	210.03	206.63	210.01	210.67	206.99	208.62	209.85	210.29	213.86	207.43	214.02	207.11	212.95	208.55	208.04	211.7	209.34	210	210.81	209.73	211.52	211.35	208.42	210.42	211.02	207.87	205.97	215	205.43	207.48	208.02	209.11	210.98	209.05	206.07	208.62	202.71	209.14	207.95	208.1
203.21	202.95	202.2	205.39	207.31	200.26	205.49	208.4	202.43	204.5	209.35	203.7	203.15	200.76	204.64	206.67	205.13	202.14	197.89	203.8	207.33	203.29	205.25	204.15	197.11	202.23	204.69	206.33	202.2	202.83	203.49	203.19	204.62	207.2	202.61	202.76	200.5	204.67	203.58	203.43	202.82	203.56	201.7	202.35	201.82	205.91	204.23	202.89	210.47	207.89
197.62	201.42	202.93	204.71	204.16	199.94	199.67	198.82	201.23	200.22	200.32	197.13	197.43	199.68	202.81	198.18	200.59	202.55	200.41	203.27	201.79	198.43	200.75	202.03	200.96	203.21	201.52	201.81	204.06	199.55	202.73	197.8	201.72	202.57	200.78	197.32	202.9	196.42	203.35	197.89	200.62	202.5	200.88	201.75	200.58	202.98	203.67	200.56	200.15	200.25
211.85	213.42	220.36	212.28	208.19	208.08	210.63	215.06	210.41	208.96	213.23	218.47	212.33	213.9	210.25	213.48	213.72	215.28	214.9	213.17	212.35	212.25	209.06	209.27	213.53	219.3	210.46	211.35	208.73	215.97	213.36	211.29	213.82	211.42	210.08	215.09	214.46	210.34	215.1	214.18	209.6	210.78	210.8	213.26	211.01	213.49	211.23	210.32	212.87	211.35
199.28	194.38	201.07	203.06	199.35	200.22	195.86	202.91	201.1	201.44	200.88	198.1	199.08	200.47	198	202.25	197.22	197.77	201.22	199.94	197.38	202.55	203.01	197.83	205.85	197.19	202.05	200.93	203.93	203.93	199.99	195.89	200.8	197.29	197.91	195.58	199.36	200.3	198.21	200.69	200.31	199.76	203.69	201.64	202.99	199	202	197.08	200.49	197.55
200	203.33	199.4	203.72	202.41	202.7	199.95	197.5	200.45	198.05	202.19	200.22	199.12	197.6	200.04	199.34	198.56	203.34	197.46	199.15	198.48	199.29	205.64	197.85	201.38	199.37	196.72	197.2	197.84	200.17	198.24	199.69	198.24	197.93	201.23	199.35	202	195.41	198.08	198.18	197.46	199.96	197.98	195.13	201.4	200.34	199.89	201.19	195.7	196.8
192.69	189.24	198.8	198.43	199.27	191.74	196.68	192.79	193.31	199.08	193.55	195.67	197.5	194.52	195.84	197.28	190.95	196.05	194.2	195.56	198.56	198.31	193.15	190.9	199.01	195.36	199.78	195.88	191.7	197.85	194.91	195.56	194.63	196.4	195.48	192.59	195.92	196.02	197.16	199.11	199.39	188.25	193.71	193.46	192.39	195.23	195.09	192.37	193.26	194.37
205.23	202.83	204.31	203.94	207.45	203.71	209.23	201.76	202.65	206.38	202.76	204.86	206.13	201.63	200.18	206.57	207.01	205.2	204.7	205.38	204.12	199.92	202.87	202.88	208.76	206.43	208.63	208.22	208.62	205.61	206.91	203.56	206.66	202.24	206.74	205.23	203.86	207.24	202.6	200.76	202.79	205.84	202.23	201.58	206.55	205.53	208.02	209.48	205.77	204.94
207.12	206.95	204.42	200.13	201.71	203.64	207.6	203.38	200.55	204.03	203.37	206.09	204.59	207.84	201.23	204.13	204.47	205.6	200.75	202.52	206.16	201.98	202.34	206.07	201.42	202.37	200.89	199.63	206.52	203.28	196.76	199.37	202.17	202.32	208.16	201.72	203.63	199.9	199.99	202.61	202.72	204.69	207.21	197.88	203.59	205.03	202.27	208.46	204.09	200.78
211.48	213.08	209.49	213.81	214.58	208.09	211.33	216.59	213.1	214.36	215.49	212.18	207.48	209.38	209.68	209.93	213.7	207.92	210.03	209.29	217.4	211.33	213.48	207.84	213.45	208.14	213.98	211.9	212.22	212.94	213.03	211.42	212.32	211.55	212.02	209.75	209.57	212.05	210.86	212.8	210.81	208.32	208.9	212.71	214.76	214.36	214.81	210.18	211.48	205.06
212.68	215.28	217.75	208.36	213.44	213.31	212.75	210.58	213	215.92	214.38	212.92	216.22	212.73	211.61	212.92	211.08	210.98	212.41	213.32	212.68	209.78	210.41	214.25	212.98	212.41	215.57	209.69	213.55	216.25	214.46	213.48	214.33	209.33	217.91	213.07	213.84	214.1	209.41	215.32	211.28	208.08	214.82	214.34	214.65	216.4	210.82	213.48	210.93	213.09
206.39	199.99	203.24	198.73	203.1	208.31	199.42	207.95	202.88	205.35	208.07	205.14	198.55	205.97	202.43	202.14	210.47	200.57	207.68	202.83	200.32	203.2	202.73	205.15	201.64	205.31	199.55	199.27	205.29	205.1	211.26	201.63	203.52	204.84	202.8	204.27	202.36	204.75	203.86	202.05	206.19	206.5	207.65	204.37	204.23	205.45	203.62	206.04	208.22	208.03
212.19	207.77	212.7	211.73	210.12	213.54	215.86	209.93	212.63	212.58	216.44	207.37	215.26	212.34	215.37	214.12	210.42	209.52	212.98	211.26	213.17	211.63	210.31	212.63	215.71	210.69	210.76	211.47	212.83	210.77	210.43	213.42	213.18	206.63	210.32	213.23	212.72	208.35	209.86	217.54	213.26	211.65	208.48	206.51	210.6	215.05	215.41	218.72	209.78	213.41
195.34	194.82	194.18	193.06	195.89	199.54	193.5	191.96	193.08	193.33	193.38	192.27	193.46	196.35	194.95	193.17	197.82	195.37	195.55	189.64	195.45	194.47	192.01	192.59	191.48	197.47	192.42	194.15	195.6	194.39	193.13	196.31	192.16	193.66	195.04	193.16	194.72	193.63	199.09	194.46	191.37	196.34	194.52	194.15	194.77	188.33	194.41	195.13	189.91	192.86
207.66	211.8	208.05	208.52	208.48	207.73	209.74	208.59	205.3	210.56	208.06	206.71	211.72	205.77	204.86	207.96	207.09	208.95	206.84	211.11	209.39	208.02	210.14	207.46	209.13	206.26	203.92	212.32	208.68	206.64	214.6	209.53	210.27	206.47	210.6	208.29	210.2	206.08	207.53	210.12	207.72	207.38	207.15	210	208.71	207.01	211.24	206.85	212.73	213.14
200.63	196.38	200	196.99	197.48	194.41	195.41	198.58	197.34	195.79	199.26	192.79	196.27	199.82	196.72	196.53	198.04	199.02	196.51	193.79	196.41	200.68	202.12	197.1	196.82	195.56	199.85	202.73	199.43	197.73	197.6	203.04	195.42	196.5	195.69	194.61	197.42	198.21	196.03	192	193.31	198.64	196.18	197.37	198.44	195.76	195.14	195.93	200.76	197.91
207.62	206.97	207.38	206.84	208.6	206.74	210.31	210.07	208.47	204.94	210.64	205.06	212.82	208.26	207.08	205.55	208.97	207.13	204.66	207.39	201.1	210.89	212.58	208.56	207.67	206.16	206.62	204.55	211.11	207.94	205.49	206.65	209.58	207.21	212.26	204.82	212.18	211.53	209.79	207.47	213.32	206.8	208.15	203.51	209.67	209.01	209.64	211.33	212.78	205.45
208.58	215.92	209.93	211.83	207.48	208.17	205.08	213.79	210.44	207.04	213.92	207.11	209.87	206.03	207.55	213.55	212.11	206.42	209.75	209.8	209.35	207.38	207.51	203.77	210.22	213.94	208.58	205.34	211.3	212.81	207.02	207.75	208.75	211.22	207.17	208.93	209.47	214.75	208.07	209.27	207.75	208.44	207.75	206.36	207.06	209.47	210.51	211.75	207.1	212.61
203.49	207.78	206.62	208.35	206.85	204.21	204.28	207.11	207.93	207.83	205.17	207.34	208.64	206.17	204.86	204.29	207.82	210.49	208.31	209.83	206.01	206.34	206.94	203.49	207.85	206.85	202.53	209.52	210.39	206.72	207.56	208.51	206.93	211.44	207.63	208.15	207.79	204.94	208.15	207.29	209	207.87	204.95	206.12	211.14	207.55	210.5	205.86	208.02	207.89
206.7	205.64	202.85	200.1	205.22	204.72	200.4	203.34	207.69	202.54	208.48	200.38	204.31	202.59	204.27	206.16	201.66	208.84	198.21	204.73	202.97	200.14	202.23	207.63	202.35	203.04	202.76	204.18	203.87	199.27	204.43	202.3	201.71	204.93	200.47	199.54	202.75	205.17	206.75	200.16	202.98	202.09	201.55	202.86	199.93	200.42	201.84	208.02	208.88	201.89
208.05	206.98	208.3	209.48	206.1	208.03	202.44	212.04	205.27	204.83	200.69	207.47	208.12	209.77	207.03	209.08	203.74	210.59	207.45	209.67	207.66	202.14	209.19	208.12	209.57	211	205.25	208.81	206.43	206.01	210.4	213.4	207.47	209.84	202.38	208.68	208.77	204.11	209.29	210.77	210.64	210.07	210.88	207.77	212.68	205.92	212.88	205.08	206.89	207.91
207.93	210.74	207.9	207.42	204.86	213.5	207.73	206.23	209.84	204.8	204.36	208.26	201.02	211.5	206.12	201.27	204.71	210.67	205.25	206.45	206.93	209.3	209.13	204.1	208.9	204.61	202.04	203.54	206.72	209.35	209.8	205.78	201.19	209.52	207.16	209.08	204.15	210.57	203.51	211.44	206.11	203.49	203.46	205.04	205.65	203.46	206.03	200.5	206.9	204.2
206.43	207.66	212.25	207.26	207.19	208.11	209.45	208.17	206.15	205.34	207	207.67	205.51	211.35	212.13	207.47	211.34	211.7	209.44	209.44	206.14	211.74	206.09	206.25	209.05	208.06	209.71	209.86	207.74	207.78	206.61	210.02	207.8	209.23	210.21	206.45	208.69	207.01	203.75	206.44	211.28	211.13	206.81	211.47	208.52	209.38	212.68	207.35	212.27	209.92
212.88	213.12	218.48	209.78	214.37	213.05	211.84	213.09	206.8	210.11	211.24	214.26	214.53	214.7	212.82	214.01	212.58	211.29	215.44	209.27	215.12	212.14	211.87	212.13	213.34	206.62	209.37	214.28	210.89	213.59	215.26	211.84	215.01	211.65	213.45	210.42	213.35	215.9	214.14	211.39	211.47	216.39	213.05	213.57	213.01	212.11	211.14	210.56	212.34	215.84
201.98	202.71	201.18	204.99	201.61	201.71	202.39	205.11	205.94	201.15	198.74	205.11	205.6	200.58	204.18	202.41	201.28	202.22	200.94	203.92	203.79	200.77	201.08	196.02	203.5	202.02	203.82	200.27	204.32	205.49	202.64	198.4	203.52	197.82	201.52	200.18	206.62	202.57	200.41	198.5	198.83	203	200.64	196.98	204.04	199.7	205	201.79	205.99	205.49
204.78	207.94	202.86	200.66	206.07	203.5	202.86	212.71	205.7	206.08	206.15	204.98	210.78	201.79	212.21	207.02	207.42	205.27	206.78	200.04	206.42	203.33	209.33	206.38	207.41	202	203.61	203.56	206.81	207.08	205.72	205.1	205.39	209.14	202.4	205.69	206.75	208.66	209.06	207.71	206.93	204.28	206.21	211.49	207.16	205.59	208.49	209.77	202.12	208.75
211.99	210.04	214.32	214.79	208.67	221.34	208.92	213.74	210.5	213.88	209	214.42	215.37	211.3	212.39	209.83	212.37	210.21	212.26	214.38	215.33	217.58	214.53	213.55	214.24	214.77	207.24	211.78	211.79	211.68	217.1	216.2	209.49	213.46	213.71	210.89	209.33	215.35	210.85	215.45	213.79	213.08	213.48	212.81	208.98	211.47	216.3	214.41	213.14	207.38
209.44	206.19	207.54	209.68	209.21	211.09	210.18	212.04	211.28	206.57	208.99	208.83	206.02	213.29	204.92	210.88	207.44	214.45	212.69	208.57	207.5	208.33	207.54	209.06	206.29	208.25	211.69	207.33	210.3	207.3	206.42	205.02	208.92	209.74	207.55	209.9	206.15	210.21	207.08	208.61	208.42	210.73	210.86	208.9	201.44	213.39	210.01	209.4	205.72	206.2
209.38	214.35	215.05	215.62	210.39	212.63	210.88	211.71	210.8	214.5	208.4	208.72	212.89	210.96	211.24	210.77	210.72	214.95	212.36	214	213.42	216.47	212.05	213.94	211.5	213.36	217.28	213.12	209.05	214.65	212.66	211.43	215.75	209.57	212.03	214	214.42	211.71	211.03	215.03	208.01	213.69	217.96	206.59	216.84	209.47	212.81	209.45	209.99	206.85
211.06	211.76	208.96	209.29	205.73	207.14	208.34	209.65	210.22	206.34	207.18	209.2	208.35	210.94	213.03	206.59	208.73	208.28	207.23	211.83	206.41	206.01	204.77	210.59	207.93	202.54	204.63	207.62	209.22	212.38	202.93	205.95	210.52	204.98	205.78	207.82	211.95	210.24	207.97	208.67	206.04	209.29	208.3	209.09	204.24	206.34	211.42	204.1	207.46	204.71
206.85	210.15	210.76	214.64	213.68	209.48	206.78	206.49	204.79	206.97	208.69	209.64	212.7	207.34	209.2	211.48	207	206.7	211.81	206.41	206.81	205.57	207.64	207.86	207.01	206.06	206.7	204.66	207.26	205.98	207.2	207.99	208.4	209.47	207.83	207.33	208.65	205.65	208.05	207.74	208.54	209.94	208.48	211.4	210.18	209.45	208.08	210.54	213.28	211.22
197.79	196.3	200.27	197.3	197.25	197.65	197.22	200.69	197.86	196.8	197.12	201.27	198.32	200.1	200.19	197.25	197.94	201.13	197.05	203.21	198.87	199.83	203.61	197.58	198.41	199.39	199.77	196.17	197.36	203.39	198.55	198.87	196.28	197.4	197.93	196.84	199.26	202.75	200.07	197.69	197.69	198.8	200.73	195.82	199.11	203.56	197.45	203.78	195.91	198.39
206.98	208.72	208.58	205.35	201.83	207.88	208.35	211.63	211.98	212.63	213.1	207.9	204.85	214.57	213.26	208.08	208.31	207.42	209.27	207.56	205.95	206.32	213.4	210.62	214.24	206.9	214.11	210.66	211.94	211.41	205.6	204.95	213.43	210.33	211.52	207.03	209.24	207.09	207.59	207.11	209.02	212.31	210.24	206.08	204.86	206.13	210.29	213.46	209.31	210.62
211.56	213.92	204.76	211.67	211.11	204.6	205.78	213.04	204.35	211.21	210.2	205.13	208.22	208.99	209.27	208.24	208.27	206.85	210.46	208.16	207.67	209.96	210.07	209.76	206.54	210.28	210.29	209.33	205.32	209.51	210.84	208.07	215.3	207.75	208.96	213.11	207.18	208.63	206.21	209.45	210.54	206.15	215.24	212.25	209.16	205.77	211.47	207.09	211.32	208.06
196.05	195.14	195.43	197.76	195.35	195.35	193.62	195.54	192.46	198.49	199.36	193.76	197.45	193.31	199.1	193.73	196.76	195.23	190.31	194.4	193.58	199.34	193.2	196.59	200.77	193.29	197.03	192.22	195.92	200.77	194.3	194.68	196.4	193.33	197.99	198.93	193.56	195.75	196.53	195.71	198.47	194.15	197.05	192.8	196.97	194.53	195	197.09	198.3	195.47
211.9	216.4	210.98	211.19	218.82	205.44	214.38	212.52	215.1	207.51	210.59	210.71	211.36	209.08	212.62	212.7	213.85	209.08	213.72	216.7	213.66	211.04	212.88	214.24	212.92	209.38	210.55	212.55	211.18	212.62	208.58	213.6	212.98	209.88	211.24	210.46	202.48	216.7	210.68	209.37	209.78	215.62	214.92	214.31	208.6	209.23	212.53	213.61	213.21	208.8
214.73	212.47	204.03	212.47	210.08	211.72	209.78	217.26	208.41	215.75	215.77	210.94	211.84	213.26	210.03	212.55	209.79	213.08	210.02	210.38	211.91	213.09	212.14	209.74	214.13	212.76	216.46	211.36	213.27	214.91	213.25	216.37	211.68	211.88	208.32	208.57	210.58	209.53	208.76	213	209	211.52	214.17	211.42	208.18	209.41	209.68	214.05	205.75	209.14
213.51	209.97	213.77	206.92	212.56	211.7	216.53	213.09	210.38	211.34	209.53	213.25	213.47	213.65	210.37	209.2	211.24	213.71	209.05	213.34	209.82	213.64	213.8	208.22	217.1	212.64	210.31	214.85	213.39	205.57	208.77	211.98	212.8	208.87	212	208.62	211.3	210.87	216.52	205.57	211.35	206.56	212.82	210.26	210.51	209.58	208.65	211.81	213.72	212.91
208.08	210.21	206.67	206.93	207.78	209.4	206.09	206.78	212.33	206.94	206.56	206.61	204.94	206.49	208.59	204.07	210.97	207.77	204.26	211.52	205.67	206.06	204.22	207.2	211.39	209.62	208.8	209.01	205.53	207.94	208.36	205.94	206.9	213.41	204.67	203.44	206.35	206.18	207.63	208	206.98	205.34	208.64	203.55	207.37	209.87	208.88	206.19	201.1	210.69
208.07	210.53	208.72	212.92	208.98	205.92	208.46	206.47	206.8	205.19	209.99	209.77	208.49	212.25	207.45	206.3	211.4	206.05	207.25	202.55	206.61	206.77	208.97	207.51	212.43	210.94	210.08	209.47	205.53	208.12	209.3	208.37	205.34	211.64	209.94	206.91	211.93	211.42	209.13	206.24	209.98	207.6	204.7	205.3	212.08	206.45	211.85	210.17	211.74	207.03
198.67	202.63	200.4	198.59	199.02	195.84	195.41	201.53	197.32	200.92	201.76	200.89	200.71	200.86	200.38	200.09	201.32	197.92	199.92	200.57	199.37	200.13	201.43	200.91	205.76	203.37	201.45	199.26	200.57	196.29	194.61	198.24	200.29	197.41	201.18	199.49	203.07	199.21	202.55	202.1	202.92	198.8	202.14	201.04	201.91	199.83	200.15	198.99	203.25	200.31
207.81	209.45	213.99	204.38	209.18	209.14	206.02	213.95	207.82	209.81	207	204.43	210.63	207.66	207.82	209.85	207.87	205.48	206.61	202.72	205.9	206.5	205.45	207.03	207.28	210.18	213.58	203.59	207.63	206.48	210.16	208.55	212.52	205.54	206.17	207.35	206.89	208.69	207.07	207.51	212.22	207.17	210.36	206.28	207.53	211.81	211.77	205.66	209.31	206.65
198.35	200.01	198.51	200.48	200.58	200.71	207.65	198.24	200.8	199.79	196.52	201.04	201.81	197.94	199.99	203.58	200.75	199.63	200.77	199.63	198.63	201.19	200.21	201.98	198.55	197.91	200.64	203.25	203.19	196.43	195.7	203.13	201.73	201.49	201.32	197.6	198.32	203.77	197.23	199.72	200.29	199.27	196.7	199.86	199.62	198.53	201.39	198.54	198.34	198.48
219.48	218.09	214.03	217.16	216.63	215.54	222.11	216.44	216.45	217.68	218.65	222.08	217.12	217.74	214.87	216.04	215.26	220.85	216.55	213.39	216.39	215.58	216.89	215.31	223.92	217.66	218.19	217.66	214.56	215.52	211.54	215.33	217.31	212.73	218.83	216.59	216.48	214.84	218.68	216.81	216.71	212.75	213.48	221.48	214.95	215.51	216.14	216.91	212.73	214.51
216.23	217.05	213.09	215	212.82	218.98	213.74	216.6	213.41	216.4	214.12	220.15	214.73	217.63	215.38	215.08	216.94	214.31	213.44	219.54	219.98	218.37	211.19	221.97	219.54	212.5	214	218.52	215.2	218.3	214.71	218.85	217.56	217.94	213.99	217.99	213.76	220.03	217.21	216.67	218.52	220.64	220.99	217.57	217.24	218.93	215.04	216.25	210.84	215.48
200.22	194.92	198.44	204.12	202.19	201.3	201.03	201.89	202.33	195.18	200.44	197.2	203.9	200.49	204.57	197.23	202.08	198.14	203.91	200.81	197.83	199.49	202.72	198.32	202.32	203.11	199.66	197.82	200.76	202.58	200.23	202.09	200.38	201.02	201.38	203.16	197.96	197.25	202.14	197.01	196.72	201.24	199.14	202.87	198.77	203.3	198.48	199.78	200.24	200.17
206.35	210.58	206.48	206.72	203.06	203.88	208.92	206.01	203.95	205.1	207.58	201.47	202.69	204.75	201.65	203.07	206.87	207.9	202.77	207.11	202.74	204.96	202.73	207.4	203.1	203.15	206.23	201.16	203.54	205.08	206.23	205.92	205.23	207.31	203.69	209.01	206.47	196.49	208.48	207.92	205.49	206.31	204.94	204.78	204.58	204.53	201.43	204.35	205.84	203.86
210.35	207.85	208.96	210.18	208.54	206.98	206.97	206.39	206.82	209.37	211.55	204.42	205.72	208.31	208.22	208.77	210.26	204.71	209.24	211.13	207.47	205.52	209.15	205.52	210.54	202.56	206.38	205.09	209.77	206.68	210.7	211.97	209.94	204.77	207.63	207.72	206.93	207.29	206.57	206.41	208.43	208.74	211.38	205.41	202.93	204.42	210.73	206.87	209.38	212.27
210.08	206.66	209.83	210.19	208.87	204.69	210.87	206.75	206.56	211.6	206.7	206.14	208.79	207.09	204.03	209.14	210.19	208.15	214.34	205.75	208.13	211.79	210.4	208.14	208	204.56	211.32	206.05	205.3	206.92	211.12	207.69	208.08	205.63	207.64	210.09	208.91	205.36	207.82	210.06	207.45	210.09	208.2	205.69	209.3	210.07	204.29	209.01	213.8	207.32
192.02	194.37	194.07	189.93	196.09	195.82	195.32	193.74	197.01	190.39	190.46	195.79	193.41	188.99	194.64	193.4	195.24	191.94	201.25	194.16	196.96	198.41	193.84	190.93	189.21	195.82	195.61	195.22	194.02	195.23	195.13	193.06	194.6	194.34	195.56	192.14	195.71	191.98	194.62	194.7	192.17	189.42	190.5	194.58	192.37	199.62	192.12	192.34	197.46	192.05
208.03	207.78	211.24	209.21	207.36	212.16	205.07	211.08	210.05	204.43	210.18	204.97	208.19	206.32	206.44	210.95	207.76	210.74	209.25	212.53	210.89	210.77	206.72	209.12	206.53	210.72	209.35	201.75	211.12	206.61	211.74	209.01	209.17	206.35	214.05	208.35	207.28	205.17	211.48	207.51	208.13	210.39	211.77	205	208.68	209.75	210.1	205.26	208.65	207.84
193.85	197.96	191.47	192.15	189.56	193.96	197.32	201.17	195.46	193.65	191.76	194.52	193.54	193.31	195.15	193.26	197.24	195.74	193.54	197.64	195.96	196.62	201.31	198.99	196.68	200.28	197.34	192.93	195.23	200.15	196.15	192.45	194.62	193.23	193.94	195.7	192.58	190.81	193.56	195.39	198.31	196.47	192.3	194.18	195.74	198.79	194.78	192.2	199.25	198.37
199.27	201.89	206.77	206.09	207.09	199.99	204.72	206.75	202.81	199.21	202.43	198.99	198.27	203.08	203.22	203.55	201.11	203.12	204.09	202.09	207.6	208.48	201.91	203.32	204.32	202.6	203.36	202.11	208.41	208.43	204.73	203.15	206.02	206.98	205.29	203.21	204.91	203.22	201.48	199.24	207.38	201.44	202.32	202.66	201.84	203.03	201.89	201.07	204.67	201.54
197.57	193.78	193.36	195.83	193.18	191.56	199.4	195.75	193.5	195.82	197.9	195.67	197.19	192.53	196.13	193.48	194.19	190.67	196.35	194.42	196.56	199.62	193.24	192.54	190.43	194.38	194.82	197.76	193.9	194.3	194.2	196.54	197.28	194.94	192.28	195.85	194.64	195.06	192.76	195.81	194.04	196.76	195.13	192.64	195.97	196.52	194.14	192.44	196.02	191.92
201.07	205.67	200.45	200.41	205.55	205.67	203.86	200.03	206.67	201.79	197.96	204.83	200.62	204.53	201.48	202.58	202.03	199.77	201.68	203.68	199.78	202.38	202.71	206.04	200.79	208.88	205.28	202.88	199.44	202.42	204.41	201.87	202.13	203.9	204.2	201.42	202.61	195.81	202.68	201.96	198.41	201.01	201.04	204	200.85	202.74	200.02	203.29	201.24	200.83
221.01	215.24	221.7	221.84	216.68	222.24	219.85	217.65	219.63	214.17	220.57	217.89	217.64	217.91	219.28	217.64	218.54	218.03	213.32	218.74	219.58	218.72	222.16	217.92	216.2	217.38	218.6	218.37	218.62	220.42	214.74	216.93	220.89	215.71	218.76	218.31	219.3	219.97	214.98	218.19	220.49	220.29	214.99	213.7	215	211.91	220.89	217.35	215.39	216.15
218.88	213.8	216.71	218.04	216.72	217.99	218.72	218.22	213.99	211.91	215.29	217.5	217.06	218.88	214.37	212.21	215.85	217.6	219.78	216.58	214.75	214.2	219.77	215.14	215.96	218.22	214.45	218.19	221.06	213.34	221.24	216.8	214.62	218.25	218.6	219.51	219.45	215.88	220.42	213.69	216.65	217.64	216.89	217.1	218.21	216.57	216.5	219.44	218.85	218.67
219.2	215.57	216.26	219.48	216.11	216.89	215.4	214.5	216.94	216.96	218.38	217.77	215.8	217.83	217.22	216.78	217.23	213.87	216.74	217.59	220.22	218.19	221.71	219.03	219.02	218.08	217.23	215.14	217.35	212.32	212.04	214.82	219.08	213.68	216.94	213.74	214.66	216.57	217.28	214.09	217.69	220.5	218.97	215.49	213.36	213.88	218.04	213.03	213.15	218.57
219.85	214.16	217.17	221.68	214.85	217.14	217.27	215.27	218.45	215.25	218.47	219.68	211.84	213.95	216.45	218.56	213.17	220.64	218.51	221.6	216.45	214.95	215.24	217.39	216.43	215.54	221.64	216.58	212.78	216.48	214.3	217	218.44	212.91	218.22	220.55	215.76	218.79	217.74	214.68	217.76	215.96	218.59	216.95	214.09	216.87	215.93	213.89	215.77	220
209.12	208.78	207.29	213.33	211.28	211.7	213.14	213.59	213.43	211.46	212.03	208.61	213.84	214.19	211.63	211	212.27	209.45	213.67	208.95	209.89	218.68	212.88	208.16	208.15	211.97	212.43	213.9	211.14	214.4	209.94	209.32	209.28	212.1	211.07	211	213.54	211.5	212.39	209.46	209.58	214.93	210.92	212.04	213.27	212.79	216.14	207.62	211.47	211.03
211.18	214	211.45	209.95	212.54	210.86	209.44	211.22	214.02	212.26	213.23	214.47	209.08	211.03	208.65	211.24	210.66	208.52	216.05	210.65	214.52	213.93	216.23	210.99	206.19	211.08	209.05	211.2	211.19	213.24	207.27	210.03	213.01	208.22	211.28	214.91	209.97	214.59	210.51	217.52	217.07	212.61	214.19	213.03	208	213.34	211.65	216.19	212.83	212.18
209.5	210.69	209.58	207.81	209.32	204.66	208.51	205.68	208.4	207.24	208.29	207.02	209.14	206.9	207.63	206.91	211.86	212.21	207.82	211.31	211.76	207.09	207.31	210.32	208.32	209.9	204.5	206.57	207.49	210.99	213.61	214.44	207.56	210.75	211.98	210.07	213.84	215.4	208.74	207.02	209.03	210.87	207.76	211.3	209.59	212.74	205.48	211.59	208.38	209.3
200.83	206.88	211.2	208.28	208.52	207.5	209.67	205.7	211.67	213.27	208.34	205.25	209.27	213.24	208.28	208.1	209.45	204.52	214.5	214.17	210.08	210.76	209.39	211.66	208.25	208.88	205.29	212.1	210.21	215.16	206.29	209.36	203.85	207.32	210.13	211.49	207.08	206.38	210.68	205.83	206.06	206.84	207.59	201.6	205.86	206.6	208.16	204.44	210.01	207.89
201.55	208.55	199.18	205.03	201.37	205.78	207.34	199.95	204.16	200.52	200.97	197.26	208.21	205.54	203.38	202.42	203.6	208.49	204.63	202.58	202.45	204.72	202.4	204.2	208.65	207.18	204.89	200.83	202.58	200.36	201.95	202.98	204.33	210.43	201.7	206.8	205.9	202.44	203.87	206.48	201.37	203.61	198.25	197.76	201.43	197.92	201.77	204.48	201.47	200.66
217.31	217.05	220.96	213.75	218.36	214.52	217.41	219.31	219.84	218.35	217.87	210.08	216.96	219.59	218.74	219.33	217.74	215.34	215.63	215.24	215.94	215.03	217.69	215.33	215.82	217.16	221.05	216.92	216.31	221.4	221.03	213.77	217.5	218.87	213.45	223.44	219.92	215.8	215.98	213	217.52	216.87	219.02	215.32	215.66	213.42	220.25	213.39	218.36	214.6
213.24	215.96	214.09	219.27	218.93	218	213.41	215.98	213.59	216.64	222.17	219.75	219.79	218.04	221.72	218.66	220.37	216.42	213.65	215.39	221.09	214.35	218.4	213.25	220.17	218.68	216.5	222.12	219.62	218.57	214.31	216.46	212.65	216.48	217.69	218.69	220.77	220.63	217.51	222.1	219.97	213.45	214.98	216.31	218.17	215.17	222.61	218.46	218.47	213.14
202.56	201.55	206.66	202.37	200.42	201.8	201.16	198.55	201.31	206.84	200.02	203.05	204.19	201.87	203.07	206.32	202.95	199.57	202.17	204.65	200.37	200.77	199.66	200.58	202.15	204.67	201.58	201.27	204.25	203.44	207.3	202.69	202.32	204.59	202.09	198.53	202.27	204.43	199.45	202.39	202.52	202.52	203.35	199.06	203.56	201.82	204.99	202.89	200.28	202.39
209.14	205.94	206.11	208.92	207.67	206.03	206.6	204.38	211.04	208.36	208.64	210.46	210.56	211.04	213.57	209.85	206.49	204.29	200.75	208.93	207.15	212.7	209.33	205.45	210.12	209.03	215.34	206.3	214.23	210.76	208.98	210.35	209.26	204.08	212.83	206.58	210.77	206.55	206.26	209.17	206.98	207.29	207.94	206.52	212.06	206.92	210.99	212.39	208.89	212.7
202.5	205.77	206.48	206.47	204.83	208.12	206.47	207.41	206.56	204.61	204.45	202.26	199.72	206.51	205.42	204.44	205.39	206.89	206.09	202.8	205.14	204.03	204.33	206.72	204.72	204.1	205.36	203.68	204.43	200.82	205.25	205.68	204.49	202.39	202.31	203.1	201.8	207.24	207.4	204.13	206.21	203.68	208.11	205.7	203.21	203.15	204.88	204.1	204.58	204.29
203.12	201.06	206.1	203.68	206.16	204.39	201.75	200.45	202.53	210.96	203.28	202.93	204.29	200.6	202.88	207.33	206.52	205.32	200.4	203.83	207.27	209.81	196.37	202.5	204.84	202.44	206.36	209.98	202.92	202.25	203.23	206.81	201.72	205.25	202.87	203.89	204.48	205.12	202.72	207.75	202.4	205.9	200.67	205.37	202.67	207.81	204.98	201.55	204.39	208.08
205.46	210.7	208.37	217.16	209.65	206.81	204.53	207.44	210.39	204.97	211.75	208.52	210.27	210.02	208.11	207.51	209.35	207.68	210.49	204.79	209.49	207.84	211.24	207.41	206.79	210.1	206.21	210.39	210.58	209.01	208.77	213.41	210.08	209.28	210.11	208.37	207.4	205.69	207.29	203.77	209.73	207.56	211.57	210.09	208.57	209.64	209.57	205.69	208.72	210.27
201.27	204.61	196.67	203.81	201.95	200.3	198.28	198.61	196.39	198.6	204.41	201.13	201.18	198.88	198.51	200.83	195.24	199.81	201.19	198.32	198.62	197.25	200.98	196.96	197.06	198.44	197.78	201.64	199.46	199.28	201.5	198.08	201.22	201.5	203.74	202.72	197.83	199.64	196.47	196.47	194.73	199.62	199.25	201.17	201.17	196.81	200.73	196.22	201.15	199.73
212.19	216.41	216.11	222.64	218.59	217.78	214.66	215.75	214.77	213.57	213.67	213.02	218.39	216.03	215.52	212.31	215.49	209.41	212.29	214.42	211.59	211.59	215.81	212.94	213.54	211.54	217.31	212.72	214.19	209.41	215.9	217.12	213.76	214.46	214.03	217.02	212.41	211.4	211.04	215.95	217.24	216.59	216.73	209.01	211.17	215.59	215.54	210.57	212.53	212.98
211.12	210.3	201.89	210.42	208.42	208.93	212.66	205.66	213.58	207.25	208.45	210.38	212.42	205.44	210.92	212.25	212.97	208.9	211.6	214.04	211.18	205.93	204.62	207.16	210.65	211	213.22	211.68	210.46	207.58	207.51	210.09	208.94	209.64	207.97	208.24	206.02	209.72	207.79	209.68	208.61	207.16	212.11	211.4	207.93	204.51	212.11	206.2	202.86	207.74
214.73	214.96	216.19	209.67	214.21	214.39	215.95	211.94	214.66	214.62	214.02	212.91	215.11	211.12	206.94	209.91	208.32	213.1	212.89	214.37	211.37	214	211.91	206.59	212.25	211.17	215.49	217.83	212.6	212.3	215.25	211.95	216.29	214.17	211.95	211.16	214.46	209.84	208.57	211.9	211.41	209.56	208.56	216.1	211.41	214.65	216.55	213.38	211.42	215.34
204.85	203.75	201.14	203.99	202.54	205.27	205.56	203.02	202.73	203.23	206.02	209.02	203.92	205.96	203.27	200.53	202.78	208.75	199.66	203.87	204.74	200.94	203.47	205.03	206.04	205.53	198.39	205.61	199.9	202.82	202.43	206.14	208.75	204.86	205.25	202.17	203.72	203.77	197.35	206.55	203.78	201.39	200.12	200.39	203.6	206.34	204.82	198.23	202.79	207.39
205.13	209.01	210.08	210.72	205.49	206.38	203.67	207.38	206.17	210.6	208.84	211.24	209.56	211.58	212.03	208.54	207.85	206	210.22	211.97	207.73	208.79	209.4	208.75	204.17	207.44	209.77	204.86	206.82	210.13	207.26	208.79	206.65	208.24	212.13	212.66	209.62	207.38	210.52	212.04	204.38	213.82	204.25	207.17	208.32	208.94	208.57	213.71	212.44	209.83
200.18	199.68	199.89	202.64	201.79	204.41	202.46	207.25	199.41	198	204.53	204.7	203.81	206.04	205.47	203.82	200.09	201.61	201.03	202.27	201.3	197.97	201.15	197.62	202.85	198.47	204.84	207.32	207.19	201.24	199.5	204.13	199.01	201.88	204.02	202.21	205.56	199.53	203.77	204.31	202.08	200.07	201.89	202.3	201.68	198.76	202.57	199.34	199.25	202.35
208.73	216.07	213.88	209.33	214.07	212.19	210.68	210.73	213.98	218.22	212.11	212.05	208.35	213.85	212.48	211.78	214.71	213	209.46	210.85	210.84	216.1	212.66	210.49	211.93	212.09	213.76	213.15	212.21	212.03	211.44	213.36	214.55	211.43	215.77	208.82	211.88	212.98	212.16	209.5	208.95	207.2	212.3	212.64	217.85	208.49	212.23	208.18	213.09	208.72
204.67	202.83	195.95	200.76	194.09	202.45	199.05	201.7	198.85	200.56	199.47	202.59	205.95	201.32	195.65	200.68	201.08	197.15	202.3	201.49	201.07	201	199.91	198.94	199.21	200.71	198.96	196.08	200.55	202.56	201.85	200.65	199.2	201.29	200.06	205.73	204.53	201.63	205.52	200.53	197.59	200.35	196.76	202.77	202.31	202.7	200.33	199.18	197.74	199.81
208.24	202.36	204.15	204.44	208.3	201.78	207.28	200.29	202.79	206.07	205.65	206.8	203.26	203.4	199.18	204.41	207.76	204.85	204.33	201.72	203.65	200.99	204.45	204.48	195.83	204.11	202.6	204.23	199.95	202.13	202.4	206.74	204.48	203.07	202.68	208.59	201.38	207.79	203.42	209.87	199.51	205.81	204.93	203.18	207.5	200.7	204.67	206.18	202.52	205.83
206.58	202.2	200.69	204.27	202.79	200.31	204.81	201.45	200.16	202.89	204.75	204.21	204.24	203.34	201.81	201.39	203.39	202.88	199.77	205.47	201.28	209.35	207.11	199.55	206.62	201.98	201.67	205.21	201.74	202.85	203.05	207.55	205.96	203.01	205.57	205.14	200.9	204.6	203.95	207.7	205.13	202.27	204.08	202.85	203.09	200.4	204.5	211.82	201.05	205.69
206.97	211.33	211.39	207.57	206.21	212.39	210.87	205.58	206.93	209.01	207.66	209.71	207.58	207.8	206.81	209.59	207.89	210.38	206.6	207.46	210.91	204.77	204.74	204.7	204.79	205.64	209.6	204.75	208.84	207.2	203.88	212.52	205.71	206.54	205.39	211.96	205.08	208.14	208.58	208.62	204.64	203.9	208.36	210.43	205.03	210.07	204.37	209.48	207.04	207.26
209.6	209.85	213.94	205.5	211.91	213.98	209.12	215.04	208.89	214.85	213.04	210.09	206.63	209.97	211.46	213.85	213.21	210.84	214.71	213.74	209.38	215.51	211.84	209.39	207.88	212.05	211.97	215.34	212.37	213.81	212.16	211.84	212.48	207.91	212.33	211.02	208.38	210.11	211.24	211.19	209.9	211.36	206.22	209.97	208.78	209.28	214	215.37	211.37	210.54
211.82	212.31	210.06	209.16	213.75	209.11	212.77	213.34	213.17	217.25	213.6	212.27	212.88	212.3	212.26	217.45	211.73	212.94	214.11	213.3	211.9	217.04	211.23	212.13	206.01	212.78	211.06	213.39	212.26	212.24	212.3	212.12	212.25	213.67	211.5	215.23	208.8	211.82	206.62	209.72	212.95	218.35	212.77	211.42	210.33	209.68	215.11	210.73	210.59	213.94
211.08	208.64	209.7	210.66	210.61	209.69	209.5	211.42	210.12	211	210.94	211.04	207.46	213.35	211.48	210.14	213.34	211.52	211.3	205.95	208.21	206.65	207.09	207.4	209.2	212.02	208.15	209.01	209.73	207.35	209.53	208.93	210.17	207.17	209.57	212.01	204.12	209.21	211.65	208.03	208.97	207.68	209.28	212.5	209.31	206.31	206.58	207.84	209.43	210.63
198.02	202.45	204.32	205.56	205.33	205.72	204.65	201.81	210.02	205.97	209.45	205.83	206.97	198.6	206.15	203.46	204.27	203.3	201.14	204.47	206.15	204.66	207.36	200.58	203.8	204.57	200.36	206.72	198.78	203.11	203.77	203.87	203.23	199.87	203.74	203.51	205.36	200.19	200.9	200.34	204.33	204.65	203.14	203.43	206.8	205.73	204.59	205.63	203.14	194.49
215.06	216.42	213.6	214.43	212.75	214.37	212.21	211.59	215.78	211.64	212.19	216.05	212.77	210.3	215.72	207.71	212.21	211	206.19	214.97	213.08	209.21	214.33	213.23	209.89	215.18	211.88	215.12	212.45	211.97	207.42	211.96	213.84	211.25	214.44	211.07	212.32	215.4	218.45	216.24	215.4	212.91	212.57	218.01	211.22	213.07	207.57	211.54	214.91	213.91
204.03	207.09	201.95	209.61	206.96	209.14	206.37	203.67	204.35	205.83	204.83	201.78	205.06	205.75	209.14	202.75	205.67	204.5	201.14	207.52	207.05	205.33	208.54	211.28	208.12	204.93	207.68	204.79	203.23	209.31	204	203.52	207.3	203.61	205.09	205.13	206.18	203.72	199.7	206.28	203.9	202.89	205.51	210	199.47	201.91	209.13	206.17	204.91	206.41
197.28	197.61	197.61	195.18	198.84	201.66	199.49	198.49	201.09	197.27	198.18	201.65	199.23	199.59	196.3	197.99	200.63	195.08	194.41	197.23	201.43	196.32	198.72	200.32	196.67	195.89	197.5	200.7	194.82	201.76	200.93	193.98	197.04	200.6	196.85	201.92	202.57	197.68	199.1	193.76	199.08	202.28	197.52	198.36	200.26	199.08	203.2	196.83	202.43	192.42
196.63	205.82	199.78	198.88	201.07	204.83	202.82	198.17	201.05	200.09	202.62	198.53	195.68	204.07	204.22	202.01	197.86	201.73	199.87	196.21	198.96	198.93	199.4	199.35	200.22	199.26	200.88	200.34	200.97	201.79	201.39	198.63	203.02	206.06	202.43	197.64	200.17	199.52	197.25	201.24	196.98	206.79	200.87	196.86	197.14	203.13	201.73	201.93	201.44	199.57
196.96	197.19	197.87	205.96	196.86	201.32	197.52	201.07	197.33	199.65	202.13	202.81	197.15	198.44	199.04	200.63	198.71	197.3	196.52	202.91	196.98	196.64	196.46	197.39	194.63	196.85	195.67	195.34	198.91	201.6	201.26	203.55	199.62	195.84	200.91	202.12	201.42	198.62	197.9	197.5	200.12	197.56	195.11	199.7	197.83	197.23	203.47	199.09	196.06	199.81
207.43	202.64	211.66	202.61	207.42	205.86	202.3	203.92	202.35	207.8	203.65	205.61	200.46	205.17	205.11	204.1	203.06	202.4	206.44	204.98	204.31	202.7	202.75	201.77	207.96	204.49	198.82	206.41	202.6	202.82	203.78	201.35	201.8	206.72	206.21	197.65	202.47	203.63	204.23	203.57	199.54	203.04	202.66	198.34	208.88	202.86	208.95	197.36	202.36	205.46
220.41	217.45	220.09	214.83	219.29	216.05	217.56	217.37	223.33	217.61	217.38	214.09	215.5	217.63	222.17	215.64	216.3	216.91	219.45	217.14	213.42	216.56	214.72	212.46	218.87	217.4	216.98	214.75	216.25	217.32	220.29	218.87	216.04	215.26	213.71	218.4	218.01	221.2	218.01	216.57	218.87	213.31	217.08	219.08	217.06	220.83	219.26	219.19	216.5	216.35
208.64	205.79	208.74	210.9	205.59	207.48	208.46	207.48	210.99	200.68	205.29	210.37	208.37	206.68	202.17	207.58	205.1	207.42	211.18	202.32	206.08	210.77	211.09	210.06	205.87	212.38	208.97	203.87	203.94	208.69	209.67	209.14	209.61	208.65	210.54	212.95	207.69	213.2	207.44	208.34	203.04	211.08	212.6	208.34	206.29	208.3	209.76	211.43	203.3	205.21
204.85	205.34	205.51	210.99	208.53	206.46	209.97	203.44	203.71	207.34	208.89	207.86	210.87	203.93	207.01	208.52	208.01	204.18	207.53	205.48	206.76	204.15	204.71	211.12	207.51	207.67	204.33	203.58	207.76	203.65	206.22	204.54	207.75	207.22	210.77	204.08	208.52	208.37	208.66	209.37	205	205.24	207.94	203.48	207.48	207.64	210.52	206.12	204.8	204.32
205.68	208.72	201.17	201.15	201.93	199.16	203.07	204.55	203.41	204.6	208.37	208.48	201.52	206.08	207.67	202.58	198.28	201.68	205.79	199.36	202.95	208.72	200.45	203.5	201.23	206.13	202.93	199.05	202.11	204.49	203.49	203.25	203.38	198.41	200.37	206.74	204.09	203.13	202.14	203.6	207.99	208.54	203.32	202.34	206.92	203.32	203.97	208.51	205.43	202.55
205.81	207.28	201.62	204.02	207.5	206.82	204.34	201.47	204.87	203.03	205.35	205.66	202.15	204.85	203.7	201.39	201.19	204.22	207.92	207.11	204.93	201.92	199.96	203.66	206.06	200.74	202.38	205.6	203.73	205.74	201.73	206.45	204.12	206.53	204.33	203.87	205.45	206.74	202.17	206.98	201.99	209.97	207.07	204.41	204.27	200.97	204.02	207.46	201.87	198.76
199.95	198.13	205.97	204.86	205.39	205.22	211.74	207.9	205.18	205.24	204.7	207.2	207.8	207.25	202.53	204.7	207.44	206.07	204.04	203.23	202.6	201.73	208.01	204.54	200.49	201.66	204.21	204.35	203.97	206.49	203.67	202.59	200.47	209.11	198.26	199.54	204.17	200.89	206.23	204.51	207.43	201.21	201.08	205.52	202.96	204.46	210.7	201.94	202.49	209.46
201.96	204.47	202.91	201.67	204.3	201.07	201.1	204.17	204.62	201.06	205	198.87	206.92	203.57	206.15	210.72	197.97	199.83	198.51	203.48	201.93	202.42	206.47	197.98	201.27	203.69	203.03	200.48	204.44	202.95	198.93	200.92	201.28	200.71	203.22	200.26	200.76	203.67	199.65	205.41	199.05	205.18	200.09	204.42	203.77	200.83	204.09	202.21	207.06	200.6
203.61	202.27	209.47	204.87	203.78	208.23	212.74	206.85	208.55	206.94	204.58	208.44	209.85	207.14	209.92	211.7	206.45	211.29	208.5	208.26	206.64	210.46	206.42	206.73	208.51	209.13	209.28	203.78	208.03	206.19	210.5	204.53	209.21	210.82	208.6	204.07	204.23	208.35	209.78	205.61	208.8	205.32	209.66	203.72	200.52	205.55	208.91	208.3	214.59	205.81
214.87	218.1	218.34	217.11	212.23	214.17	217.64	220.27	221.5	217.31	216.01	218.31	219.61	223.45	213.26	221.98	218.09	218.31	213.01	218.15	209.98	218.16	215.34	211.81	215.46	215.84	212.75	216.6	215.48	215.74	219.3	216.35	216.3	219.57	218.48	218.9	214.29	214.24	220.02	218.71	218.74	214.42	216.56	216.98	221.62	216.12	216.05	217.66	213.85	220.03
202.11	198.7	198.76	200.11	196.3	205.31	197.29	197.66	200.66	197.61	203.35	200.54	201.49	197.08	197.95	199.08	204.77	201.75	200.75	199.86	201.52	198.3	206.75	196.76	203.52	203.21	201.5	201.1	204.92	200.52	197.52	201.6	201.18	200.21	204.15	200.75	194.84	196.54	200.99	198.32	198.43	197.22	197.87	199.09	202.36	203.21	199.25	195.36	201.98	203.03
210.95	213.18	211.39	213.33	210.22	210.1	209.41	204.34	208.25	209	205.66	213.93	207.16	204.36	212.41	208.48	209.44	205.19	209.22	207.38	211.06	208.66	205.36	210.28	207.76	201.34	214.96	212.69	207.88	210.57	206.18	206.62	208.68	208.68	211.98	206.79	208.19	209.78	207.01	207.62	208.22	209.28	207.51	208.54	209.17	217.39	205.61	204.36	209.59	209.55
201.87	200.17	197.6	202.85	197.69	192.95	195.85	198.09	199.47	200.68	198.34	195.06	198.72	197.34	200.96	199.21	198.85	198.29	199.62	194.18	199.56	198.33	201.49	202.26	196.01	197.4	198.15	195.73	196.89	194.18	199.69	200.93	197.67	200.56	198.05	198.3	198.11	195.45	202.91	196.79	201.06	194.53	198.29	200.4	196.78	196.03	198.74	201.86	197.45	199.19
206.78	210.58	211.31	207.97	205.93	206.85	210.29	208.11	214.41	205.85	209.95	212.5	210.77	211.17	207.97	207.85	209.3	207.18	205.28	215.08	211.57	213.54	208.58	208.92	210.63	206.49	207.32	213.95	207.79	211.19	211.55	212.64	206.53	209.29	210.55	208.88	210.68	211.21	210.9	204.62	212.24	209.97	210.6	209.39	211.3	212.12	207.08	211.52	208.01	209.56
208.12	206.44	207.85	207.35	208	213.95	203.64	206.9	204.13	209.47	205.31	211.83	208.22	211.13	213.46	207.07	208.11	209.43	209.16	210.66	206.28	212.02	208.12	208.52	208.91	209.3	208.59	209.21	208.02	207.93	207.89	206.26	207.22	207.95	209.57	207.01	204.79	209.71	205.73	212.13	207.03	208.07	210.69	207.33	210.14	208.57	205.19	211.02	211.67	207.89
206.47	212.37	213.61	209.74	211.86	210.54	212.92	209.11	207.78	209.82	206.14	211.69	208.91	215.88	215.89	209.8	208.29	207.66	206.01	208.61	211.1	206.39	206.7	211.92	208.07	213	211.1	215.29	214.29	209.78	207.51	206.79	209.79	208.63	218.07	206.4	209.35	217.31	211.83	209.67	211.57	208.02	213.54	210.84	203.04	211.92	216.41	212.14	206.14	207.72
208.25	207.72	215.25	210.15	209	210.26	209.75	209.33	204.29	210.89	209.33	207.93	208.7	208.83	209.02	212.12	210.87	206.42	208.77	208.28	211.46	209.04	207.5	212.14	208.5	209.87	207.22	212.37	204.86	211.74	212.88	211.4	212.08	207.43	208.88	208.79	208.73	210.78	210	202.92	209.41	204.29	209.79	211.13	210.19	206.7	211	212.83	203.65	207.55
203.81	196.97	196.38	200.49	196.35	198.12	198.87	197.59	204.47	198.95	202.71	204.52	198.63	196.36	200.74	200.28	196.98	195.76	200.99	200	197.82	197.45	201.2	199.6	198.5	196.3	205.54	198.22	194.41	201.61	192.18	203.79	200.82	204	200.94	201.66	198.11	197.97	200.34	197.94	199.9	201.15	198.01	200.78	199.81	201.18	200.35	197.52	198.69	201.07
206.7	208.77	207.94	211.07	209.55	211.08	206.92	211.49	207.92	204.6	209.14	210.57	209.99	205.06	208.48	211.59	208.86	207.37	208.66	212.85	211.95	211.49	212.5	214.37	211.5	208.63	202.83	206.32	208.72	207.57	209.42	206.82	211.55	209.71	209.77	206.87	210.3	208.63	210.52	207.81	207.66	209.73	206.63	215.14	206.96	209.8	212.13	211.04	204.93	209.8
211.33	210.59	211.08	211.33	210.69	211.3	211.97	214.08	207.2	210.17	208.36	215.16	211.24	207.28	215.27	208.55	210.65	211.01	218.73	212.26	210.17	209.17	211.43	213.1	207.33	213.53	207.83	211.7	211.7	218	214.37	215.65	210.5	215.92	210.45	210.75	216.66	211.25	210.49	209.23	213.18	212.28	208.49	209.59	211.98	214.4	209.77	209.05	211.63	210.02
199.7	198.82	199.9	198.21	198.14	196.18	196.15	198.83	198.03	198.76	204.87	199.78	199.71	202.47	200.47	202.5	197.14	197.13	196.71	199.28	196.07	198.95	198.41	202.44	200.2	199.7	204.81	201.29	196.72	204.76	202.82	201.77	200.84	201.7	202.88	203.95	193.12	199.64	200.35	195.92	197.68	198.65	203.31	200.67	198.46	194.63	200.92	200.84	198.48	200.69
206.93	205.88	199.9	202.72	205.66	206.32	202.6	205.3	205.23	205.47	207.78	202.17	201.29	209.53	203.91	206.52	202.01	207.31	204.81	207.47	200.51	206	207.11	202.76	210.07	204.65	204.57	206.24	207.14	206.84	203.47	209.58	207.22	206.54	201.22	209.45	208.81	208.74	207.94	205.29	203.6	205.3	202.32	207.08	207.37	205.95	204.3	203.29	202.71	199.9
203.84	202.57	205.6	202.24	202.29	203.19	202.79	204.39	203.67	198.58	199.52	202.28	201.34	209.51	203.26	201.94	207.25	199.01	205.23	202.6	197.73	196.28	204.24	202.51	204.06	205.97	202.54	200.42	199.94	209.28	204.28	197.34	200.6	203.75	203.29	210.93	197.99	202.05	201.68	205.27	202.96	203.08	208.5	204.76	198.1	201.98	201.55	200.17	200.66	203.29
218.07	212.13	211.81	209.19	206.69	208.03	210.65	212.23	211.69	211.91	213.61	212.48	210.21	209.92	212.95	214.32	214.1	211.94	211.48	210.12	214.96	210.57	213.62	205.45	212.21	212.53	212.95	212.22	210.09	213.49	208.59	213.39	213.77	209.01	216.25	214.4	212.31	212.76	215.03	213.03	211.16	206.59	214.01	216.27	212.71	208.63	206.57	213.56	209.53	219.89
206.37	197.94	204.63	206.11	207.99	208.73	206.13	202.95	209.29	203.97	200.79	206.42	203.54	206.35	205.83	205.89	205.48	203.87	205.04	201.38	202.63	205.43	208.57	203.91	202.67	202.02	208.42	205.3	201.18	204.34	206.57	201.56	210.61	202.74	203.23	203.6	204.19	206.56	203.79	207.9	205.96	203.82	205.51	204.49	203.3	203.09	200.58	204.97	209.39	202.46
211.49	215.1	214.64	212.86	212.56	212.79	217.46	214.07	210.97	208.93	212.72	212.48	211.77	214.1	212.24	217.7	208.94	212.98	216.68	213.2	214.21	212.4	210.6	214.15	214.26	214.97	217.33	214.09	214.6	214.9	217.67	216.37	214.61	216.22	210.55	217.28	220.49	218.09	212.36	211.88	213.61	212.79	210.78	218.06	212.03	217.35	210.68	211.78	214.16	212.87
200.36	202.17	199.96	204.78	201.5	200.62	208.31	201.54	203.63	202.95	205.93	205.05	201.63	205.01	205.26	204.3	204.72	203.51	201.08	201.77	205.86	205.25	201.82	207.29	204.03	199.77	203.04	203.23	203.24	207.91	200.33	205.26	204.58	197.59	200.94	198.37	206.06	201.83	202.08	199.04	207.77	202.04	204.39	204.97	203.48	202.13	201.51	203.15	198.91	200.23
201.56	200.58	201.58	208.93	203	205.71	208.45	206.17	206.84	203.07	199.32	203.38	205.35	206.79	204.56	205.63	201.71	202.43	204.39	204.83	203	197.57	203.91	200.04	207.05	200.84	201.76	205.52	206.44	203.74	204.74	206.16	203.04	204.71	202.99	204.09	204.26	206.05	208.71	201.56	209.31	207.07	204.07	204.47	202.49	206.49	204.17	202.31	204.66	206.9
214.48	217.23	222.4	221.17	220.48	218.75	218.37	213.16	216.72	213.52	221.74	215.13	215.72	218.92	216.46	216.15	215.59	220.68	216.6	214.4	220.2	219.07	213.29	216.08	219.55	217.93	217.69	217.4	213.45	215.38	218.71	218.18	218.42	215.85	215.44	220.03	220.49	215.22	218.01	216.87	218.93	217.01	216.69	217.32	218.08	220.24	213.81	214.98	218.84	216.53
209.42	211.1	211.86	209.01	208.41	206.6	211.23	205.69	213.93	208.96	209.23	209.8	209.48	207.49	210.56	205.38	206.76	205.62	210.63	205.27	207.88	210.25	208.24	208.14	208.41	207.47	203.28	205.74	209.59	207.28	209.5	210.55	204.98	206.33	204.57	206.06	208.23	211.23	202.97	205.82	211.06	209.78	206.68	204.95	206.04	212.11	206.22	205.88	200.25	207.76
204.02	204.21	203.33	209.78	205.21	204.56	205.68	211.46	204.44	207.06	206.38	205.39	203.88	207.41	203	210.68	203.61	202.65	208.28	203.84	203.16	203.26	203.17	206.35	200.02	206.63	207.22	201.73	205.99	203.73	201.99	200.46	204.27	206.85	201.33	202.51	203.11	204.63	204.19	210.49	207.52	203.38	205.08	205.39	207.42	200.63	204.91	210.42	204.8	207.8
202.09	204.52	201.13	205	206.35	206.78	207.38	202.18	207.18	206.96	200.78	205.12	210.3	201.37	201.92	203.68	208.65	204.6	204.01	210.73	207.02	203.24	198.76	199.71	208.01	208.47	206.26	200.82	205.79	207.05	203.59	203.57	202.98	209	204.65	201.13	209.96	204.91	200.34	205.15	201.18	206.07	203.92	204.85	205.3	203	206.05	207.16	203.18	201.13
206.6	206.05	209.32	204.4	202.47	208.39	208.25	208	206.06	209.51	209.53	210.5	208.38	211.34	208.45	206.85	211.4	212.74	210.46	208.7	206.85	212.18	204.5	208.09	210.83	207.77	210.66	206.63	207.76	208.3	210.47	208.38	210.06	210.46	209.18	208.16	202.03	208.31	208.84	211.54	203.11	205.36	204.69	208.33	209.76	207.89	208.56	205.37	208.25	205.76
205.78	206.56	207.24	207.32	206.99	208.31	204.01	210.78	210.01	208.8	210.81	209.39	208.16	210.33	207.31	210.58	201.35	206.56	208.98	201.07	213.71	204.01	208.11	206.21	203.53	209.51	209.8	209.22	209.85	206.26	203.93	210.21	202.78	212.94	208.09	208.62	213.28	207.54	207.47	211.08	203.81	212.49	208.69	205.15	209.48	204.43	204.38	206.85	212.59	209.56
196.54	203.08	199.68	201.73	201.08	199.32	194.26	200.97	199.34	201.79	203.47	198.55	196.28	202.63	200.91	199.85	202.7	199.91	198.18	201.92	197.12	200.95	204.09	192.61	201.58	196.53	200.54	193.17	203.19	198.74	202.27	203.62	198.15	201.42	207.31	199.59	194.99	197.93	201.19	199.61	200.57	199.8	203.2	197.21	196.89	194.56	199.37	201.55	195.81	195.02
207.89	211.91	204.04	206.28	210.57	204.65	212.38	204.99	205.99	207.15	206.16	206.35	205.84	207.23	209.44	205.37	207.47	205.3	208.69	205.64	208.82	204.8	202.52	207.12	207.1	202.39	204.53	208.65	206.06	202.12	206.62	205.62	202.59	203.25	207.15	208.02	203.84	208.65	206.07	210.18	206.35	209.24	206.65	207.83	201.62	204.5	211.58	207.45	207.32	205.05
210.53	212.47	210.09	209.53	212.47	210.83	208.53	210.39	206.13	206.91	207.48	211.13	210.16	210.25	208.24	210.88	219.1	208.37	208.58	209.3	209.07	211.88	212.48	209.86	207.64	207.71	211.12	209.19	209.44	208.75	209.84	209.16	212.62	210.67	211.55	207.82	207.83	209.67	215.42	207.15	209.39	211.2	213.16	209.34	207.09	208.19	207.86	207.86	213.39	212.21
206.43	206.38	206.66	206.05	201.89	200.97	206.37	200.49	205.24	207.54	203.71	205.61	207.95	203.15	205.08	208.77	201.6	197.04	200.9	209.31	204.35	206.34	205.67	207.61	203.44	205.2	207.02	205.96	198.39	202.9	207.91	201.81	206.92	200.54	201.46	200.51	203.3	202.68	203.17	205.49	208.89	201.13	207.02	204.82	205.02	203.91	207.66	205.27	209.83	203.48
210.06	216.18	211.29	211.47	213.45	213.6	213.24	210.25	213.23	211.83	216.05	215.36	209.27	212.99	215.36	214.25	215.84	213.53	211.59	212.18	212.92	219.87	212.97	214.17	210.05	211.67	212	213.98	208.77	211.59	214.65	211.15	212.53	210.14	213.82	209.92	210.61	210.06	212.81	212.89	210.86	212.55	213.88	213.76	209.47	211.43	215.09	215.17	215.37	214.75
199.43	197.33	196.52	195.84	199.7	202.59	201.83	196.13	201.49	196.26	199.96	200.18	201.17	199.48	195.16	195	199.97	197.36	199.52	201.98	192.82	201.68	199.07	201.04	193.27	199.21	203.79	201.85	199.32	201.54	201.82	198.59	197.08	202.37	200.88	197.82	199.22	203.36	196.85	199.67	203.74	199.82	196.28	200.94	196.73	199.88	199.72	200.49	198.48	195.9
210.64	211.73	215.12	211.28	212.99	209.72	212	214.38	208.92	212.52	211.46	210.54	215.69	213.02	208.04	205.94	209.35	211.14	215.24	207.03	212.75	210.53	211.06	215.3	210.52	211.49	211.95	209.9	208.44	208.63	212.85	209.84	214.77	203.6	211.97	213.45	208.19	209.74	208.95	213.39	207.63	213.23	210.11	213.64	217.49	212.75	213.01	210.39	215.29	213.56
209.05	204.9	205.09	204.15	207.22	201.54	206.28	205.98	202.86	204.14	204.61	201.64	207.2	204.52	203.1	205.33	203.65	203.77	204.2	202.24	207.33	208.02	206.15	203.91	206.31	206.95	203.89	202.38	203.74	202.57	207.37	207.39	206.58	205.53	201.19	203.1	203.4	201.67	202.74	202.1	204.96	203.87	209.26	205.2	207.66	204.72	205.34	203.69	202.42	202.9
207.25	203.22	204.4	211.61	207	208.06	209.53	212.54	210.84	206.33	201.93	209.35	207.98	206.81	211.18	204.41	212.66	204.58	209.74	208.63	209.26	208.21	209.33	206.8	204.83	208.31	214.74	205.22	207.5	206.7	205.85	205.85	208.94	207.02	210.61	209.43	212.9	207.73	205.33	205.31	208.04	212.84	207.76	208.3	207.2	206.93	209	202.53	208.26	211.94
206.68	202.29	209.82	208.76	207.36	209.22	207.19	209.29	208.63	207.45	207.92	206.54	209.64	207.12	207.93	207.38	208.34	208.11	205.32	200.32	206.97	209.59	205.41	209.69	204.56	207.16	204.24	201.28	210.36	207.75	213.01	209.13	206.51	205.1	206.78	211.72	205.92	208.48	203.34	205.77	206.26	209.91	210.51	203.96	211.63	203.06	208.32	208.58	208.11	208.37
216.43	216.91	220.6	223.16	212.04	218.91	219.07	217.5	216.46	215.03	217.25	214.99	219.64	218.68	217.71	216.93	217.3	218	215.79	214.87	213.22	221.38	219.43	222.38	217.37	218.65	222.81	217.45	219.26	215.16	218.59	217.44	216	216.59	220.52	213.53	215.4	218.25	218.01	221.91	213.96	218.77	218.15	216.82	214.21	219.25	214.49	218.47	215.34	211.21
201.57	206.69	207.17	204.62	205.08	205.31	208	206.19	200.5	206.8	207.18	199.47	206.7	205.62	207.6	206.1	203.89	202.95	210.65	207.41	206.09	209.28	202.85	203.55	199.35	208.11	206.78	205.65	201.76	205.68	204.41	205.44	204.73	202.52	200.19	205.79	201.85	202.04	205.18	205.32	203.56	205.97	201.46	203.67	205.08	200.68	202.33	203.84	203.28	207.62
208.45	212.27	207.97	213.68	209.79	213.96	210.93	213.59	214.87	213.83	209.79	216.47	210.65	212.49	213.23	213.09	210.99	213.33	208.88	216.96	220.21	213.01	214.21	213.51	214.08	209.25	209.07	212.5	211.48	212.75	207.37	213.96	213.79	213.14	212.78	215.15	215.63	210.34	208.22	214.71	209.65	213.69	213.46	213.43	215.28	214.01	210.37	210.8	215.34	214.63
212.08	203.52	207.9	210.49	210.12	207.87	205.51	214.22	205.41	209.8	210.43	210.3	207.74	208.36	209.03	211.18	209.8	213.3	205.91	207.29	209.82	211.19	203.28	208.43	208.91	209.42	210.72	211.38	208.69	210.52	212.02	212.76	209.48	205.05	211.85	206.96	207.31	208.58	209.46	210.17	207.4	205.88	208.13	208.36	208.53	208.86	210.73	211.06	208.54	212.93
202	196.03	192.03	199.68	196.9	199.83	194.29	199.94	200	201.07	196.87	194.91	197.85	196.73	200.21	194.25	198.67	195.15	200.93	195.16	200.56	194.34	198.83	192.49	194.56	200.14	195.99	198.42	198.16	199.93	197.81	201.16	194.69	196.35	199.24	199.68	197.29	195.61	197.28	198.39	202.85	201.62	196.16	203.36	196.33	193.93	198.38	194.63	200.69	196
199.33	205.04	202.59	201.88	198.53	196.87	198.71	197.53	202.02	201.49	198.18	198.79	199.3	196.62	200.93	197.82	195.83	198.75	200.3	197.48	199.55	197.86	199.05	196.25	203.23	200	202.27	199.93	198.07	198.61	194.34	199.81	197.9	199.08	193.4	199.51	200.32	202.72	200.74	195.53	197.03	196.91	200.21	197.58	199.07	201.82	200.84	199.65	196.47	197.65
208.96	206.8	209.9	213.15	208.31	215.87	206.86	210.21	209.38	208.48	207.2	208.23	209.82	212.94	205.93	210.27	207.14	205.61	209.15	205.46	207.56	209.09	208.03	208.82	206.97	209.72	212.85	208.54	208.89	206.12	209.74	211.51	207.57	205.75	204.53	201.77	205.95	207.73	209.79	207.36	210.87	207.71	211.03	212.31	210.3	205.79	207.66	205.46	202.1	212.95
200.81	203.49	198.29	202.51	200.32	206.1	199.39	198.75	205.43	202.39	201.73	198.87	199.11	201.1	204.93	199.57	206.8	201.83	198.61	201.07	200.06	197.49	203.78	197.24	205.48	202.79	200.93	202.14	202.86	199.17	202.46	204.62	200.58	201.2	203.43	201.07	201.86	201.21	207.34	203.5	206.78	207.22	200.57	201.11	203.01	205.8	208.33	201.26	200.89	200.98
214.12	223.57	214.75	217.24	216.19	220.24	217.81	219.99	212.08	217.28	218.98	215.74	214.27	219.96	216.9	219.99	217.76	222.25	221.25	218.75	215.91	217.83	221.51	213.08	219.27	218.33	214.39	214.22	216.25	218.43	215.83	219.75	216.22	216.6	221.42	221.71	217.33	218.2	216.67	220.3	224.48	219.22	216.7	215.22	217.92	216.66	219.24	216.63	215.15	217.18
209.19	211.88	210.37	209.79	211.58	211.82	214.29	212.13	212.41	215.32	214.63	213.81	210.88	213.22	214.42	211.4	210.57	211.69	212.99	216.08	213.77	211.03	212.22	215.65	213.63	208.23	214.49	210.31	206.21	213.32	213.43	210.68	210.59	210.23	212.23	213.88	210.95	212.96	212.81	205.7	209.71	213.65	208.62	208.51	210.34	208.51	212.62	209.74	210.46	211.35
200.69	200.22	195.18	201.41	194.9	196.58	194.79	200.48	198.75	198.03	201.56	198.59	197.5	196.19	196.41	198.08	193.21	197.24	200.53	197.44	200.62	201	196.53	195.26	198.25	206.42	201.08	203.59	197.13	198.1	197.86	200.79	195.69	198.63	197.53	194.92	200.15	196.65	199.42	200.03	198.6	198.5	200.47	199.53	201.2	197.6	198.92	194.55	201.62	200.01
210.11	213.62	213.68	212.04	212.91	209.35	206.99	212.07	208.31	207.47	212.89	209.97	212.29	211.4	213.14	215.3	212.45	210.46	215.32	210.92	209.37	215.13	216.47	214.57	210.35	214.22	214.55	212.54	210.11	210.04	211.89	213.8	214.14	207.82	207.9	206.82	214.85	208.65	208.06	210.1	212.22	207.44	209.79	213.08	212.63	209.16	209.17	212.65	211.78	215.02
206.79	200.78	203.42	202.02	201.49	204.99	206.66	202.71	204.96	202.99	201.17	200.66	202.25	203.03	206.29	205.99	203.03	200.4	205.57	206.58	200.53	208.78	205.63	203.44	205.81	202.86	201.92	200.96	207.36	202.59	207.99	209.52	203.54	204.12	199.33	208.09	207.45	196.9	202.92	208.29	208.59	201.38	204.41	202.83	202.15	201.95	204.91	205.21	206.19	203.1
208.46	202.3	206.62	204.58	205.19	206.11	202.31	206.41	205.27	203.81	208.92	205.85	205.29	208.33	205.99	205.61	209.59	204.99	206.43	207.68	203.27	205.57	207.31	206.31	209.82	210.01	206.82	208.78	205.22	208.98	202.78	206.57	205.73	210.62	209.87	207.35	209.94	207.49	208.37	206.48	204.65	208.27	211.93	202.79	207.67	209.56	208.23	203.53	206.55	206.97
195.96	196.57	194.02	199.43	201.01	198.8	204.33	201.33	202.41	197.69	193.07	195.81	202.95	202.2	200.85	203.17	198.51	199.93	196.86	198.45	194.73	197.57	199.07	197.29	196.9	202.42	194.24	197.21	198.94	197.81	199.39	195.73	196.48	198.16	198.91	197.99	198.3	193.09	198.27	198.88	196.44	195.91	198.82	196.07	199.56	197.92	199.61	196.27	199.95	198.5
200.96	197.49	198.27	197.99	196.72	201.9	198.53	198.78	200.3	198.78	198.03	196.27	195.6	202.62	201.05	198.15	202.11	198.17	197.84	196.66	202.39	198.64	197.09	198.28	199.42	199.49	192.69	200.89	198.5	198.65	198.58	199.2	197.82	202.16	198.62	201.11	201.05	199.48	200.83	197.04	204.97	199.51	199.22	196.78	201.09	196.19	196.66	193.98	200.23	195.53
214.65	212.96	210.7	216.27	214.77	216.16	214.27	210.82	211.01	216.96	208.83	214.15	216.96	208.81	213.51	212.67	208.02	217.79	209.29	216.21	213.63	215.86	211.46	215.68	210.76	212.93	208.56	211.92	215.91	210.04	218.68	212.38	212.75	216.42	211.66	211.68	215.1	212.66	214.06	214.61	213.34	213.99	211.33	215.99	213.6	213.17	209.06	210.39	216.76	211.45
205.94	205.31	208.41	208.92	209.9	209.32	202.98	207.02	208.35	211.05	208.11	208.67	206.92	205.45	207.92	210.56	209.19	206.01	210.43	212.19	208.58	206.97	208.37	208.94	208.86	214.29	211.66	202.59	205.33	203.31	207.85	209.94	208.6	211.35	206.23	208.82	209.17	206.94	209.8	209.8	210.13	208.49	209.12	209.56	210.33	206.55	210.76	205.68	204.82	212.57
197.24	193.95	196.33	193.13	193.29	194.65	192.42	198.49	195.8	198.05	195.1	196.69	194.45	198.07	201.11	195.24	199.53	196.11	194.51	194.15	197.03	197.04	195.85	198.48	191.64	190.65	194.86	197.66	195.76	193.41	194.35	197.74	196.55	193.59	195.57	196.17	196.19	193.27	191.15	192.32	197.11	194.15	198.89	194.15	194.2	193.1	198.42	194.81	195	195.03
214.31	217.46	213.58	222.22	214.98	214.94	222.01	220.43	217.97	213.67	216.3	215.78	214.54	217.03	219.1	221.78	216.65	215.81	222.43	215.12	218.77	216.07	219.61	216.55	221.81	215.21	218.26	212.46	223.52	213.93	221.77	216.78	215.61	212.74	214.25	217.05	214.69	218.84	216.81	215.3	220.45	212.74	218.08	218.19	214.05	210.63	223.35	219.94	218.35	221.71
207.13	202.56	203.58	212.46	209.8	206.87	207.61	206.09	206.24	208.52	201.08	206.91	205.49	206.39	202.59	208.69	211.92	208.98	206.62	206.4	200.66	210.25	204.65	208.82	207.07	204.55	204.22	210.18	209.62	207.06	202.28	205.95	206.84	209.13	207.33	206.34	206.28	208.02	205.92	205.89	204.06	206.41	207.71	209.8	204.9	206.16	203.83	204.94	202.7	204.44
210.68	207.32	205.74	209.03	211.77	204.92	205.14	209.84	210.51	208.04	210.88	206.74	212.84	204.56	211.36	206.65	210.81	206.07	209.52	210.66	209.44	207.86	208.03	208.86	210.9	211.41	203.82	210.4	210.87	207.58	205.92	211.17	205.78	210.73	205.14	207.64	205.1	207.57	205.3	205.88	205.68	202.07	211.58	212.81	207.53	205.55	207.82	211.35	203.41	203.68
200.58	205.58	204.26	202.58	207.69	199.74	205.04	204.65	202.82	203	206.08	207.68	203.08	208.68	203.82	206.38	204.64	206.55	209.38	204.2	209.85	207.15	209.83	206.75	200.05	204.79	203.57	203.66	207.76	202.54	206.41	205.5	202.97	204.53	204.44	202.31	204.43	199.52	206.91	201.73	204.97	205.89	210.28	201.68	202.4	206.99	206.57	206.05	207.46	204.61
213.63	206.01	208.86	208.57	207.13	213.97	208.13	204.3	209.97	205.94	209.77	213.15	210.93	206.92	205.01	210.9	209.93	209.93	207.28	209.25	213.14	207.6	211.32	207.96	212.11	211.67	209.55	208.18	209.35	210.39	206.01	204.04	207.34	207.83	209.09	212.58	207.81	210.52	208.06	208.68	207.85	210.21	210.16	207.85	208.7	208.56	209.84	209.29	204.95	208.61
203.27	205.46	204.91	202.67	205.55	202.67	203.06	201.43	205.41	201.19	205.45	202.48	201.91	203.17	206.69	206.81	206.82	205.3	204.48	202.68	207.77	200.24	200.82	206.7	208.3	201.87	200.52	202.42	197.82	203.08	200.82	202.76	206.45	206.44	198.96	203.4	204.87	203.14	206.84	201.92	209.11	205.71	202.08	205.62	207.42	214.53	202.92	206.71	204.02	208.06
206.23	203.6	204.8	208.56	209.7	206.86	211.51	206.22	207.04	205.03	206.82	206.98	205.69	206.02	203.25	210.13	204.67	207.27	207.92	209.25	205.71	204.34	211.16	202.2	203.93	210.29	207.27	206.84	207.95	205.82	208.89	209.89	209.57	205.64	206.28	205.79	203.14	210.55	205.2	207.54	209.71	210.08	210.63	207.29	207.75	205.49	207.65	208.62	208.11	207.54
205.07	203.49	199.97	206.06	204.25	200.94	200.22	202.88	201.02	205.55	206.33	210.6	207.79	201.4	206.19	203.26	208.38	203.53	202.82	204.58	203.5	203.75	203.25	200.06	197.75	200.76	206.25	202.67	204.14	201.8	206.9	197.73	202.33	203.89	204.99	200.74	204.77	201.74	202.9	205.4	204.8	205.24	204.23	199.87	201.98	204.31	200.59	201.75	202.48	206.39
214.07	210.66	212.47	213.51	212.27	215.93	215.21	215.21	212.75	215.24	209.82	210.96	217.27	215.61	214.98	210.68	211.11	212.92	213.8	213.11	211.15	212.27	216.12	213.38	215.27	210.56	211.73	215.47	210.55	214.73	209.29	213.06	211.82	212.6	215.65	215.08	211.97	212.97	212.2	212.31	209.72	211.63	214.63	216.51	215.42	215.06	211.74	213.9	215.66	211.49
214.27	210.89	212.57	210.84	217.15	215.52	214.23	212.73	215.39	212.63	218.11	211.83	215.97	211.68	213.61	209.16	213.61	210.85	212.69	211.21	215.08	217.71	213.17	206.23	216.29	210.61	215.18	210.17	213.26	213.9	216.83	208.25	210.62	215.77	210.51	215.08	216.76	214.32	213.12	210.79	217.27	214.65	214.66	213.27	212.8	213.82	216.02	215.11	208.24	211.57
204.61	208.57	210.12	205.7	209.3	210.29	204.51	208.16	208.46	205.6	209.04	206.32	207.34	209.43	211.11	203.84	213.27	208.28	204.97	208.32	210.3	207.18	206.86	208.55	210.34	205.58	205.02	209.17	212.19	211.07	212.02	208.85	205.67	210.21	210.84	201.23	208.91	206.64	207.44	207.39	208	205.7	213.34	208.77	211.6	206.93	208.47	209.25	209.84	205.41
212.72	208.83	211.04	208.55	208.06	208.3	205.93	208.78	205.5	207.15	210.94	212.15	210.5	208.11	212	209.88	213.01	208.09	204.37	210.24	206.56	208.68	211.98	212.04	211.4	210.3	211.32	206.91	202.54	207.57	208.91	206.71	207.65	214.68	208.63	213.95	207.12	211.25	206.99	205.36	211.92	215.18	207.93	212	216.55	211.29	208.56	208.48	208.19	208.27
205.62	205.55	210.14	206.71	206.41	211.33	207.86	204.7	205.41	209.47	205.48	211.46	209.78	210.67	209.84	206.51	201.3	209.47	207.93	211.63	208.14	211.82	209.7	205.42	206.98	206.54	204.75	207.76	206.4	205.15	206.18	206.87	206.78	207.36	212.31	208.88	206.7	214.2	206.56	207.23	209.88	205.13	210.73	207.09	204.86	207.45	204.63	206.99	211.59	206.13
206.26	207.12	211.7	205.28	209.27	209.45	206.2	210.26	208.77	210.44	209.91	210.15	209.85	206.64	206.69	209.52	207.75	210.34	204.78	208.15	208.18	212.48	212.35	211.3	207.48	201.6	208.92	208.33	204.3	203.9	210.5	203.32	208.82	211.68	210.11	209.75	204.71	208.81	207.53	211.43	209.86	209.13	205.78	209.28	211.51	207.98	211.01	209.09	206.29	209.21
205.32	203.52	201.95	201.85	205.53	202.07	202.72	201.64	203.51	201.54	207.14	201.6	204.62	206.49	207.4	197.75	200.46	202.88	204.24	203.16	202.7	205.51	205.13	204.38	203.29	202.41	205.14	204.27	205.91	201.74	206.27	205.11	205.9	203.49	199.34	205.03	205.86	204.91	207.76	206.36	201.91	201.5	204.58	205.44	203.77	199.61	205.73	201.55	201.11	207.32
199.02	203.3	209.9	202.33	207.52	204.01	201.04	205.88	207.46	205.03	207.15	203.44	201.55	205.97	202.27	211.87	199.9	204.71	205.04	203.72	205.78	204.99	205.75	204.93	206.74	205.52	199.2	208.53	204.44	208.6	201.57	205.1	201.41	201.63	203.58	201.32	202.97	206.57	207.36	201.22	199.93	202.06	204.28	204.81	202.94	207.73	207.07	204.92	201.56	203.04
209.98	206.43	208.85	204.51	207.92	209.85	207.42	203.6	203.49	207.87	208.96	204.71	206.31	205.34	210.01	208.16	209.02	210.18	205.86	208.59	207.03	204.04	207.36	209.42	204.9	214.34	213.93	208.78	206.93	209.18	209.2	210.8	206.96	209.42	208.64	208.55	213.11	210.75	209.18	210.79	208.68	212.73	208.6	203.69	206.18	207.09	206.03	204.82	207.09	210.61
204.02	207.3	202.05	204.3	201.21	203.16	202.04	201	199.77	201.26	199.77	198.72	205.8	204.21	200.16	202.41	200.51	202.11	200	200.71	200.72	205.36	202.15	202.23	202.95	203.24	199.23	205.55	199.66	204.21	205.44	203.06	204.5	203.38	201.92	206.64	203.5	205.93	199.6	202.15	200.21	200.16	204.7	201.2	210.74	202.85	200.57	201.34	206.13	204.74
219.38	214.46	217.41	216.07	214.93	218.76	218.53	218.32	218.46	218.54	216.43	216.7	219.57	219.41	217.84	220.56	212.16	213.7	214.16	215.22	219.28	216.05	217.65	215.45	217.03	215.14	215.04	216.51	218.14	220.01	214.89	218.07	216.38	222.77	218.39	217.18	217.09	221.28	221.68	217.54	217.97	212.98	218.71	220.2	219.71	221.63	216.06	216.34	216.39	221.37
203.24	204.73	205.76	207.96	206.08	204.35	202.64	206.16	206.25	200.71	202.4	206.95	203.27	206.29	205.2	208.98	206.64	201.13	201.94	203.97	206.21	205.43	204.84	204.72	206.65	204.88	208.15	207.2	203.54	204.98	204.45	206.54	203.4	204.58	198.97	206.88	205.55	206.11	203.45	204.21	203.91	210.71	207.17	207.98	201.26	203.71	202.72	208.87	205.87	204.88
200.6	204.35	209.97	208.21	209.71	208.51	210.01	208.55	209.71	210.88	209.24	207.16	208.71	210.02	203.74	215.02	206.78	203.99	206.92	211.53	212.19	206.33	210.94	211.51	207.4	207.19	207.86	208.64	208.87	206.58	207.7	212.92	210.17	207.34	205.93	206.01	207.17	206.98	208.24	206.04	205.75	206.39	207.29	205.41	207.24	209.58	209.03	207.28	203.35	204.98
204.48	210.13	204	207.54	204.71	203.91	204.27	199.86	206.5	206.45	209.65	204.47	199.7	204.66	207.4	205.06	197.88	203.12	205.96	202.88	202.74	201.95	207.96	204.82	203.03	202.74	206.82	201.93	200.94	202.65	202.47	206.04	203.28	203.35	204.92	208.14	203.87	205.66	203.89	205.36	203.67	204.65	203.54	205.49	202.95	203.42	204.03	201.56	204.46	204.07
205.18	208.7	204.19	200.52	203.48	207.16	210.45	208.32	204.71	204.39	205.08	206.27	207.48	206.72	209.47	208.82	200.12	204.02	205.96	204.95	205.43	206.15	206.31	202.39	208.94	202.71	206.52	207.94	207.01	205.54	206	204.33	203.04	209.18	202.42	203.72	206.75	203.88	208.85	212.74	198.79	206.42	205.69	202.56	205.37	206.2	208.57	201.51	204.62	206.16
198.16	190.24	194.04	194.73	189.55	195.9	190.33	194.15	189.32	195.79	193.51	191.66	197.44	198.4	192.85	195.77	197.39	193.71	196.19	194.14	191.31	189.91	194.19	192.7	197.04	193.14	193.75	194.22	192	191.33	192.17	195.48	192.29	197.95	190.48	188.39	191.73	196.75	192.54	193.52	192.28	192.19	199.84	195.6	189.84	190.08	190.38	193.93	197.33	190.47
213.63	210.15	210.09	214.02	212.3	211.64	207.47	211.32	212.77	209.47	209.25	210.88	210.09	212.19	203.15	212.61	210.2	210.77	212.63	210.9	210.82	213.62	211.18	208.48	213.11	210.73	213.02	221.18	211.92	207.46	210.07	216.61	209.85	212.49	212.43	205.14	209.29	211.6	215.09	214.38	209.87	214.42	211.5	212.46	219.91	210.69	210.38	213.17	210.43	210.19
203.24	209.86	199.93	206.88	206.8	207.08	209.06	209.86	207.05	211.73	205.94	208.94	204.75	209.2	207.55	204.06	205.23	207.23	205.26	204.01	206.26	208.57	204.56	205.32	208.32	207.81	209.98	205.42	211.81	207.19	206.55	206.31	208.05	205.5	209.06	210.11	209.28	208.64	204.75	207.02	206.45	205.71	205.27	206.39	203.11	208.46	205.91	209.27	204.3	210.37
217.24	212.39	212.11	210.34	213.59	214.33	215.86	212.7	208.1	209.77	212.45	211.05	211.23	209.95	211.47	209.9	212.81	209.37	211.64	208.6	212.11	206.98	210.21	213.26	209.15	214.36	213.05	212.65	208.48	208.63	212.19	210.31	212.35	210.41	213.29	209.58	212.89	210.37	212.68	214.18	216.51	212.72	212.66	209.19	212.2	213.89	215.2	214.14	209.12	213.55
206.48	202.81	204.38	198.49	204.11	207.16	203.93	201.06	200.8	202.91	204.9	203.75	202.85	201.97	203.34	207.43	205.37	202.39	202.23	199.64	204.94	200.51	202.88	205.94	203.03	201.72	208.46	203	201.05	205.64	202.11	202.11	199.18	205.97	199.62	204.62	200.37	201.92	204.67	202.3	205.34	204.04	204.86	201.8	202.28	205.38	207.5	202.97	204.36	199.27
212.31	215.92	207.77	209.69	213	205.5	211.35	216.47	212.81	208.79	208.44	211.58	210.13	210.73	212.77	213.14	212.53	213.53	213.58	206.61	212.17	213.04	209.26	212.77	214.53	209.35	209.56	210.12	215.11	211.33	210.42	213.22	214.76	213.35	213.82	211.75	211.21	210.36	212.32	214.34	207.18	210.71	217.29	209.99	213.16	210.98	208.78	213.79	215.71	215.06
202.79	204.06	196.73	198.8	202.29	202.21	199.3	208.05	203.8	201.71	203.01	202.32	201.5	203.92	206.93	203.84	202.05	205.2	202.26	198.09	208.82	205.38	198.61	200.9	200.72	201.91	202.33	199.41	203.66	205.93	203.03	204.84	200.81	203.1	207.25	202.33	203.17	204.93	203.62	201.59	205.24	203.88	200.81	204.4	200.2	207.33	200.4	204.87	203.96	197.65
203.82	208.19	211.54	213.57	208.27	210.41	206.79	213.31	207.01	208.74	206.83	204.58	209.9	209.33	208.12	206.81	210.28	207.33	210.52	207.29	204.42	209.92	204.56	207.21	212.58	207.85	210.5	211.17	210.59	208.9	208.38	206.49	210.14	208.64	207.61	205.86	201.52	207.66	206.19	207.99	209.67	205.65	207.15	206.16	206.99	208.32	207.18	209.48	206.4	209.89
198	205.81	204.87	200.51	203.53	204.35	199.26	201.35	202.12	204.5	203.83	207.13	203.51	203.46	207.24	200.81	202.46	198.95	203.92	208.17	205.98	198.43	205.14	200.59	200.13	205.9	203.79	198.45	200.03	207.69	206.04	202.81	203.91	198.98	204.48	203.98	204.62	202.71	203.88	202.41	207.14	203.4	203.58	201.25	199.18	205.72	200.66	201.38	204.84	203.46
202.06	206.98	203	202.78	205.81	203.67	202.86	204.5	210.41	200.74	203.24	202.33	202.74	202.36	205.21	203.88	205.36	201.8	202.45	199.69	201.09	200.85	201.13	207.85	200.16	206.36	201.93	204.21	204.53	204.23	204.12	205.76	201.49	200.72	200.52	204.75	201.9	203.82	202.7	202.56	205.45	201.95	201.61	203.05	202.62	204.89	205.45	204.9	203.72	202.15
210.68	209.44	215.7	210.99	214.91	217.58	208.32	212.74	209.31	211.56	213.58	209.43	212.41	209.61	215.7	206.39	212.93	214.99	209.1	207.91	211.2	211.09	211.05	211.03	203.03	211.12	210.43	215.22	209.06	214.77	209.07	209.11	210.16	210.35	213.13	209.45	216.93	207.21	212.06	214.17	212.77	212.82	212.18	214.3	214.5	209.47	213.17	212.51	209.67	210.58
195.78	199.02	198.21	193.23	198.63	201.92	194.03	198.21	201.24	193.64	200.9	197.99	197.36	199.97	198.86	200.53	199.98	203.32	198.18	198.84	193.72	195.42	196.43	196.85	200.54	196.59	190.91	200.17	199.82	197.09	197.72	196.52	196.86	202.03	197.56	194.09	197.56	201.98	200.4	200.42	195.02	197.97	202.13	198.43	199.59	200.1	201.9	196.27	199.61	198.81
194.95	202.95	199.62	200.52	201.28	201.88	203.59	202.36	200.99	202.84	206.91	199.83	201.9	201.24	202.79	197.8	199.8	201.4	201.98	201.21	201.67	198.56	198.38	204.85	199.68	196.89	198.34	196.23	201.72	200.31	201.44	203.12	203.09	201.77	194.9	203.75	199.12	200.73	197.8	201.99	200.63	202.91	201.36	202.87	204.36	197.54	201.88	201.6	200.47	199.73
207.29	203.92	202.53	205.6	204.74	200.7	205.66	204.51	206.48	202.52	201.73	201.84	201.11	207.44	208.68	204.66	205.66	200.58	205.77	195.13	206.99	200.5	205.02	203.88	206.77	201.65	200.57	199.95	202.55	207.95	204.62	205.52	202.88	206.97	204.73	202.79	205.57	204.61	205.53	205.34	201.48	204.18	204.51	206.87	204.07	205.2	207.89	204.93	204.34	205.54
200.76	203.5	200.96	203.94	207.19	206.66	205.73	207.11	201.14	205.79	201.28	204.28	202.2	206.17	199.46	203.57	200.88	203.78	205.01	202.91	202.55	207.02	205.53	203.26	203.29	205.13	202.95	202.76	203.98	201.32	196.46	196.98	202.73	202.37	200.16	207.22	204.91	204.01	203.07	201.97	208.45	199.97	208.54	201.51	205.67	202.99	201.22	202.37	203.26	204.32
204.15	211.42	207.41	209.66	206.42	215.35	207.22	207.88	209.2	208.14	209.31	204.99	210.16	205.76	211.6	212.4	211.11	203.03	213.31	209.82	207.72	207.85	205.89	205.91	204.08	203.59	208.98	209.11	206.84	207.03	209.76	207.98	204.41	212.45	208.66	206.37	207.29	210.22	207.06	207.74	205.54	203.84	206.87	206.47	205.76	207.97	204.64	207.19	210.75	209.76
215.2	215.78	209.67	209.72	212.24	210.14	210.9	209.72	210.38	207.82	209.5	211.11	213.34	211.48	210.33	208	206.37	217.26	216.24	212.13	210.9	210.64	209.09	206.81	209.38	209.83	213.66	211.67	210.81	215.19	206.97	210.27	209.59	212.62	211.12	208.3	209.84	209.79	212.91	204.63	214.99	212.18	207.64	214.11	209.49	211.48	211.04	211.63	212.07	210.75
207.73	210.58	205.49	207.34	208.71	207.2	207.1	210.03	209.07	204.38	208.57	206.48	206.71	206.64	206.55	206.36	208.75	210.38	206.53	207.63	206.06	209.74	208.81	211.46	209.84	204.4	207.29	210.06	208.58	206.39	206.55	207.77	209.3	206.76	203.4	207.8	203.83	209.63	207.52	207.28	205.91	206.49	207.35	207.01	209.66	212.56	210.62	206.16	207.92	210.18
205.79	200.37	203.55	205.39	207.94	206.88	204.14	204.84	202.31	200.08	209.98	204.59	203.01	207.45	204.21	202.16	204.91	203.56	207.62	204.4	205.27	206.42	204.93	207	209.2	205.32	207.51	206.12	204.84	204.79	204.74	207.04	205.19	205.28	204.58	206.54	210.3	208.96	204.67	207.71	209.65	207.17	207.93	203.99	204.5	205.85	205.97	205.84	208.31	203.35
210.64	211.98	209.82	208.52	207.39	213.34	208.47	214.72	211.48	210.12	214.52	210.26	213.27	213.3	214.32	211.19	210.64	210.51	215.73	212.85	213.12	206.45	208.82	216.54	213.71	207.45	207.87	213.45	208.35	214.8	204.74	208.25	209.81	212.93	209.43	216.57	212.84	213.93	205.94	214.28	205.41	206.87	213.97	216	212.62	209.09	214.04	214.02	213.91	207.63
213.69	209.18	216.71	211.31	218.26	208.27	213.22	210.64	211.56	214.79	210.66	209.19	210.89	212.53	210.31	209.33	205.54	210.8	206.23	214.17	210.66	208.03	213.12	209.99	212.82	210.95	212.79	212.04	210.53	207.48	211.19	209.22	208.8	213.32	209	213.08	212.92	204.74	213.15	214.86	210.38	211.42	211.45	212.03	210.35	209.93	212.46	212.41	206.81	212.23
205.09	206.75	202.18	204.34	204.23	199.16	200.59	198.36	203.44	199.08	201.41	202.59	201.04	202.08	204.98	203.38	205.7	205.15	203.59	206.75	197.9	202.76	201.68	205.2	206.24	206.12	202.57	206.55	204.77	200.81	201.05	201.02	203.33	203.78	203.12	203.26	200.24	204.49	205.21	204.96	204.05	203.36	204.61	202.23	205.36	204.17	204.85	204.41	198.86	200.93
199.84	199.07	208.21	207.68	204.07	204.08	204.88	204.18	209.3	206.99	204.04	201.83	201.84	204.67	207.06	204.89	206.14	199.78	203.87	203	210.43	205.91	205.28	208.04	205.06	206.53	199.73	206.3	202.27	208.25	206.34	202.56	207.75	202.6	203.22	204.05	204.44	200.32	202.33	200.31	203.25	201.28	204.5	200.03	203.4	203.95	205.3	211.03	201.05	199.51
205.21	206.73	210.49	207.85	209.7	210.41	206.47	206.51	207.77	205.87	207.91	206.54	211.55	205.25	206.04	210.38	209.22	211.71	213.26	206.36	204	206.77	209.63	201.92	208.86	207.47	206.74	205.2	209.6	211.19	209.13	209.78	203.58	206.99	207.21	198.6	208.15	211.75	204.82	210.28	201.95	207.41	207.52	206.8	203.94	207.78	208.82	207.98	210.17	202.19
196.86	198.34	201.2	199.22	198.93	198.14	198.64	198.43	200.07	200.54	201.93	199.21	198.48	205.73	196.38	196.06	200.67	199.64	201.33	200.69	201.83	204.05	201.64	203.7	197.53	200.77	198.54	202.95	200.26	197.92	198.47	203.2	199	198.41	203.25	201.54	202.49	198.42	201.64	200.67	201.96	199.39	200.45	195.18	200.25	200.91	203.13	199.64	203.39	196.26
204.96	201.58	210.15	206.47	206.57	204.67	205.64	205.93	209.47	204.35	204.14	205.73	205.88	206.81	206.98	203.88	205.7	205.66	205	207.31	208.14	200.63	201.78	204.71	204.71	205.31	208.03	206.1	201.61	207.28	205.74	206.18	205.41	208.63	204.93	203.26	202.75	206.43	205.64	202.72	206.46	206.06	205.2	205.69	206.2	206.36	204.91	204.38	202.26	206.43
201.58	204.53	207.38	207.43	201.97	205.71	207.07	205.49	204.24	205.65	208.34	205.86	204.39	206.65	204.82	202.57	206.75	200.83	204.61	202.93	209.17	206.34	204.9	202.07	203.97	207.34	204.08	205.96	204.77	206.9	203.09	206.44	209.43	207.18	205.29	206.34	206.63	206.62	204.19	206.72	207.45	206.77	207.02	206.27	208.32	207.7	203.3	204.39	206.48	205.85
200.82	200.12	206.27	201.41	198.42	199.32	203.14	200.3	201.62	203.38	201.37	196.48	201.67	197.72	197.4	204.06	202.86	200.3	196.34	203	200.14	199.64	200.06	199.11	197.98	202.33	200.73	200.94	195.17	197.24	203.85	197.71	204.35	195.3	199.6	197.05	201.05	201.79	199.65	201.57	206.32	196.7	201.52	199.27	197.05	197.53	197.8	202.28	198.78	197.12
206.84	203.54	209.71	209.89	209.2	210.6	212.48	208.36	204.02	211.24	207.55	210.93	208.08	208.86	212.12	207.7	209.13	208.85	208.8	208.93	204.62	209.73	207.62	208.77	206.46	207.89	207.37	203.56	209.4	205.81	208.8	208.52	211.85	206.77	209.49	207.66	211.9	206.81	206.99	210.2	206.49	210.96	206.75	207.5	207.83	208.49	211.4	204.77	208.81	208.45
207.15	207.47	208.8	204.27	206.82	207.39	211.31	208.75	208.15	209.03	206.65	207.67	205.37	211.01	212.81	202.99	208.34	206.79	212.28	204.61	207.6	206.93	203.49	203.54	206.86	212.18	210.27	208.64	212.36	212.86	205.51	210.38	211.6	209.15	207.89	210.21	208.54	208.15	211.23	207.57	208.66	210.57	206.96	206.48	210.45	208.85	210.52	210.13	209.48	205.75
202.86	201.14	201.8	197.14	195.2	195.03	194.26	191.84	202.93	196.37	193.57	199.31	196.71	203.34	195.74	198.48	197.17	192.91	196.52	193.58	195.96	192.75	199.13	193.89	196.01	200.83	193.35	199.52	202.86	196.64	197.52	195.53	196.78	193.42	195.1	193.81	196.44	202.26	200.78	196.69	196.03	198.57	195.91	194.31	200.91	195.37	198.5	201.71	203	193.47
219.32	215.03	215.16	216.73	216.33	212.71	214.94	218.56	216.88	217.03	217.94	215.19	214.1	218.01	217.56	210.25	217.04	217.97	219.18	216.72	221.48	217.22	216.16	213.02	213.45	214.32	220.35	213.44	215.61	217.72	216.2	217.26	214.79	215.66	216.3	214.38	217.63	217.35	217.02	213.96	220.9	220	220.27	211.83	215.66	213.77	219.53	218.77	220.39	219.3
209.73	213.83	215.09	213.17	213.05	211.27	212	215.67	215.02	212.53	214.3	214	210.14	211.77	210.37	215.22	207.66	209.49	212.96	213	217.9	204.63	210.07	210.89	213.17	209.38	207.25	214.47	206.8	209.31	210.89	213.06	215.62	213.06	211.88	211.09	213.38	210.75	210.48	210.1	217.08	211.86	210.36	208.02	210.83	210.65	207.37	209.35	211.15	215.21
203.07	213.57	206.72	207.32	208.33	209.09	206.17	205.72	204.47	204.51	206.04	201.97	211.51	207.71	208.1	207.38	205.08	209.63	207.2	209.36	208.29	205.51	205.04	206.96	205.67	209.94	205.62	207.11	208.33	204.69	208.45	206.45	208.05	206.53	202.1	209.74	202.05	203.84	208.76	208.43	209.06	210.02	205.91	211.36	207.29	206.13	209.96	209	207.45	210.09
204.96	203.81	208.89	203.18	210.51	209.23	204.01	205.48	205.89	206.78	208.25	204.63	206.46	203.96	206.77	209.54	206.62	207.93	204.82	203.03	210.28	201.6	206.03	204.83	201.83	210.01	205.58	203.42	202.95	207.54	204.72	208.6	205.6	205.3	207.72	206.44	207.79	202.64	206.65	208.29	209.62	203.09	204.74	203.47	206.9	206.74	201.34	203.4	202.52	208.9
203.23	199.38	199.72	197.95	199.46	199.41	195.39	199.34	201.3	201.72	194.27	200.98	201.11	200.55	197.1	197.28	196.79	201.21	196.89	201.53	199.87	201.1	194.08	202.76	203.43	199.1	196.32	198.97	198.37	201.69	200.76	199.19	201.84	197.63	206.11	199.41	200.74	199.33	201.51	203.7	200.16	197.72	204.63	200.43	202.26	197.51	196.03	203.61	200.84	199.7
204.72	200.2	205.22	203.33	197.92	206.59	197.26	205.89	204.49	202.23	202.54	202.77	200.17	205.22	202.98	202.85	198.8	200.16	206.56	204.21	205.02	197.14	201.51	203.73	202.68	201.95	203.34	206.84	199.81	205.66	200.49	200.5	199.43	199.46	203.1	206.01	203.59	209.16	205.72	200.1	202.55	200.75	201.95	203.37	201.52	203.43	204.68	201.24	203.88	202.78
196.89	198.8	198.91	196.83	195.24	196.64	204.07	200.38	205.26	197.92	200.19	198.5	195.76	202.49	202.63	203.72	201.94	202.53	199.86	195.69	203.7	198.75	198.73	200.04	203.41	201.89	198.9	198.97	200.97	204.49	201.22	199.9	201.59	201.3	203.52	200.3	199.03	199.5	197.21	201.09	203.16	199.33	199.4	200.75	198.08	199.33	199.8	196.39	202.29	197.37
203.96	211.45	207.3	208.76	210.17	210.22	210.21	206.95	209.57	205.83	210.81	208.18	206.25	212.4	207.52	205.85	205.98	209.42	208.58	204.95	203.77	199.96	211.03	208.9	211.67	207.98	203.8	208.53	212.09	206.34	206.69	206.01	210.74	207.71	207.36	206.51	209.74	211.8	209.67	207.91	212.29	207.2	209.6	209.63	208.36	207.17	210.26	205.94	210.34	207.46
202.97	205.08	203.23	205.53	205.83	205.45	205.25	201.01	206.8	204.18	203.87	203.86	208.83	206.79	202.75	203.64	201.38	204.91	201.14	205.09	203.38	203.42	201.95	206.1	200.45	202.08	207.47	206.07	201.85	202.73	205.45	206.21	204.51	207.09	202.13	203.52	206.08	202.23	203.92	203.66	204.45	209.09	200.44	203.26	204.35	206.68	203.76	199.1	203.06	204.85
203.69	206.63	206.42	203.01	204.03	206.12	210.39	202.3	201.87	204.39	198.94	203.85	204.88	205.91	205.61	211.67	206.41	206.39	208.48	199.51	199.33	204.04	209.83	207.91	204.27	203.66	201.33	202.76	202.01	204.36	200.39	204.99	203.29	205.24	206.62	207.82	202.37	205.53	205.05	203.87	204.21	204.35	206.6	206.34	206.1	203.77	202.57	206.2	205.36	202.37
209.2	207.45	203.24	208.94	206.48	209.76	208.25	210.88	205.86	208.89	208.3	211.19	212.58	205.7	211.5	212.81	212.99	208.83	208.57	213.34	214.59	208.76	209.18	209.26	207.65	212.85	212.27	208.05	211.72	207.98	209.42	210.96	209.3	207.4	209.31	207.67	207.03	213.35	208.77	206.32	210.61	211.25	207.07	214.54	208.95	211.78	213.69	211.83	210.12	206.38
205.76	206.85	206.61	203.78	212.18	202.91	203.73	208.05	209.14	205.61	208.65	206.24	210.32	209.17	209.4	207.91	200.95	205.49	208.29	207.11	207.84	203.89	205.46	206.3	210.23	207.36	210.08	209.85	207.28	207.79	210.76	207.71	208.53	204.37	209.48	208.76	211.85	204.81	209.1	205.71	206.19	206.55	208.24	210.79	211.67	208.96	206.88	206.15	211.6	211.22
202.44	201.74	203.9	200.68	207.18	201.47	203.01	200.75	200.4	206.03	200.71	201.15	204.97	209.08	199.32	203.25	198.54	204.11	202.61	203.24	205.6	200.92	202.18	204.2	206.27	203.49	201.04	202.12	210.14	199.74	204.16	200.04	206.65	204.25	204.03	204.43	197.35	202.59	204.4	204.43	206.2	201.82	204.36	201.51	207.86	204.43	202.41	201.95	200.34	200.42
198.41	200.56	197.93	197.49	201.16	200.3	197.8	205.38	202.34	201.74	194.9	200.14	199.85	201.02	201.27	198.59	203.53	200.13	200.43	206.65	196.27	201.48	202.82	199.23	199.11	201.1	198.15	204	198.88	199.34	201.72	194.79	203.99	200.3	195.69	200.72	199.26	200.07	199.71	197.63	200.65	197.9	202.71	197.09	198.88	202.33	201.27	204.9	199.95	206.21
209.48	210.75	214.24	213.1	215.79	210.17	211.77	211.07	212.78	213.65	213.25	216.95	211.09	217.89	215.91	215.71	214.62	211.9	211.19	211.36	211.46	206.96	212.68	214.29	211.4	212.39	206.96	214.63	206.32	212.67	209.91	209.58	214.2	209.99	210.11	214.38	216.21	214.54	210.95	208.82	212.61	210.77	212.55	213.7	218.5	207.34	208.44	211.35	210.15	218.25
205.43	206.17	206.97	203.25	210.46	209.91	211.45	207.24	206.77	205.5	208.51	212.12	209.03	214.12	210.15	206.36	210.13	204.51	207.12	205.25	202	206.41	214.08	208.72	210.88	212.19	207.68	204.68	206.72	206.35	206.48	204.12	208.9	206.74	212.46	205.03	203.04	207.37	210.3	209.18	207.4	207.98	207.58	205.59	205.12	209.7	208.67	211.52	209.26	211.65
220.93	220.63	218.47	222.42	216.21	221.57	222.23	216.07	218.67	216.03	216.48	216.84	215.86	216.41	213.79	216.44	219.88	217.48	214.46	220.75	213.18	217.72	215.35	219.06	220.2	220.83	219.3	218.34	219.13	218.23	219.86	215.45	215.36	218.76	218.62	218.31	218.73	218.01	217.12	220.94	219.77	217.13	214.14	217.52	218.5	218.58	216.69	215.5	218.17	218.96
217.99	220.93	212.35	219.11	218.6	214.45	218.35	214.85	216.16	216.02	217.48	220.54	218.82	214.32	220.53	216.88	221.79	216.91	217.59	218.84	218.98	218.82	216.11	219.65	219.31	218.01	215.32	214.17	218.75	218.15	219.19	213.41	219.29	220.63	216.79	211.88	212.96	218.58	221.31	219.82	213.89	221.71	217.92	223.81	216.43	221.99	215.98	216.81	217.91	216.14
194.94	197.43	199.63	205.92	197.4	201.35	196.53	207.42	196	200.37	203.44	200.82	196.44	202.15	200.99	200.03	202.72	200.52	199.3	199.22	199.1	196.03	202.68	201.26	197.5	198.45	198.96	199.93	197.67	198.56	203.53	203.14	198.68	198.15	200.82	196.85	197.91	198.8	198.17	199.19	199.47	197.64	198.32	202.25	204.29	199.95	200.91	196.37	199.44	197.55
205.11	212.53	204.26	203.97	205.6	203.85	207.36	211.1	205.58	203.19	208.42	207.69	205.04	205.09	208.13	205.63	208.46	201.31	203.24	203.77	202.92	207.03	207.24	205.52	204.76	203.71	206.88	205.85	206.56	203.67	209.58	206.11	204.33	201.02	202.3	204.79	207.43	200.96	204.43	204.74	205.34	209.42	206.03	203.83	207.26	204.36	205.81	204	203.1	206.78
208.72	204.59	208.65	205.73	212.58	207.38	205.19	212.16	209.46	207.26	202.97	209.38	211.65	211.96	208.66	206	210.22	212.04	210.95	213.27	205.65	208.6	212.54	205.29	209.1	207.56	211.59	208.74	204.11	206.67	211.78	205.74	207.41	208.09	210.09	209.92	209.01	208.7	210.92	204.57	206.11	205.82	205.29	211.71	210.24	206.47	210.14	208.16	206.64	207.44
200.03	204.07	200	202.75	204.77	202.11	199.42	205.44	200.57	200.49	199.01	194.2	201.46	204.53	197.19	203.28	200.27	201.36	200.07	199.17	202.85	195.81	200.88	196.86	199.72	199.11	198.5	199.24	197.9	199.11	203.47	200.59	202.02	200.99	208.73	202.11	204.33	198.19	200.75	199.66	205.64	205.37	202.8	203.22	203.23	201.1	200.94	201.42	196.5	195.44
206.55	209.52	208.19	206.41	210.83	207.06	206.7	208.42	213.59	208.72	212.26	208.7	206.59	207.82	207.11	208.62	210.92	207.14	210.73	209.03	208.3	204.88	210.48	204.57	209.31	210.24	206.07	208.23	205.14	208.42	203.14	210.41	208.66	206.2	207.02	210.18	211.26	206.22	208.06	210.34	208.36	206.02	208.27	207.99	207.9	207.57	207.66	201.93	205.89	215.92
208.09	204.75	212.52	208.6	207.13	208.31	206.51	210.85	210.18	204.62	206.02	205.7	207.59	207.49	209.31	209.68	203.46	206.34	207.04	211.09	205.62	209.9	203.15	209.42	207.62	209.12	205.88	207.12	207.27	203.97	212.24	206.89	210.82	207.93	202.57	205.28	211.45	208.98	206.23	207.23	208.85	209.98	207.22	205.5	209.32	204.99	208.72	207.44	210.06	210.74
206.39	211.49	211.35	211.9	208.82	204.47	205.58	205.89	206.91	205.75	202.97	204.53	202.67	206.91	205.2	202.23	201.87	206.73	204.85	208.59	198.56	209.07	202.75	208.53	203.55	206.98	208.66	207.95	205.44	203.62	207.96	208.36	205.22	204.83	204.17	209.22	203.04	212.41	210.8	206.5	209.84	205.56	205.59	207.82	204.83	205.67	208.83	211.47	205.86	205.27
210.59	209.05	203.95	208.29	208.04	210.37	204.75	206.49	211.25	207.18	206.43	206	208.98	206.34	204.57	208.82	212.69	207.83	209.44	207.57	209.52	207.01	213.39	209.47	210.54	211.58	208.65	208.33	209.75	209.06	206.49	205.91	202.65	206.46	210.54	209.89	205.7	211.84	203.9	209	209.92	209.81	207.53	206.01	206.43	210.51	208.21	210.14	206.43	209.36
210.35	210.7	212.09	208.64	211.68	205.27	207.17	203.53	212.44	206.64	208.9	205.02	203.85	208.03	207.11	211.67	208.61	203.96	208.35	212.93	207.4	209.09	207.4	204.56	203.03	212.89	202.04	206.32	205.77	206.41	205.25	208.46	208.08	208.69	205.76	204.08	206.44	210.01	211.3	207.2	209.53	203.52	210.6	206.22	211.42	210.04	207.48	210.13	207.8	203.07
214.1	212.96	211.13	212.93	211.88	209.46	215.06	214.21	215.59	216.64	212.92	211.37	210.32	218.56	213.35	214.43	211.86	214.13	212.42	211.94	211.98	215.55	213.71	215.85	212.6	216.46	212.85	212.83	215.6	215.99	212.14	214.77	213.18	210.95	214.18	214.84	210.57	209.58	214.42	211.94	208.18	208.78	211.16	213.9	213.71	212.32	215.97	216.3	214.66	209.38
205.25	207.72	205.64	205.76	210.18	211.16	208.61	204.53	211.18	207.84	208.47	209.11	211.1	210.72	212.25	212.63	205.66	210.32	209.12	208.17	208.27	207.81	209.31	204.92	206.78	207.04	212.22	214.17	209.25	211.4	209.93	210.3	207.19	206.4	207.38	206.32	207.57	212.24	211.67	210.09	209.77	207.79	209.02	210.37	209.31	211.84	211.92	208.03	208.55	211.39
213.14	208.91	206.1	208.87	210.97	208.92	208.79	211.12	210.95	210.61	209.89	205.66	209.9	207.71	206.96	208.98	209.1	210.97	208.72	212.59	210.02	213.35	205.21	208.71	214.95	211.46	211.77	211.63	209.45	209.24	211.03	207.63	209.94	210.82	210.08	208.81	210.2	206.4	211.62	208.55	207.52	210.52	208.26	215.06	210.43	211.78	208.93	205.35	214.55	207.41
207.28	204.44	207.37	208.97	205.37	203.65	205.53	202.96	204.63	208.12	203.64	207.68	202.79	203.84	207.16	204.34	204.56	200.88	207.71	207.2	206.37	207.18	204.77	203.15	203.45	201.87	204.04	204.35	207.63	204.39	204.11	204.07	205.4	203.65	210.44	204.92	207.7	209.07	203.91	209.88	209.23	204.07	203.62	206.08	203.76	208.06	209.17	207.99	205.65	204.81
201.53	208.44	202.48	207.36	206.75	205.67	199.16	205.57	201.27	203.19	208.08	204.01	202.83	201.57	204.1	203.75	202.69	201.15	205.32	199.86	206.07	204.37	204.9	205.87	207.19	205.15	206.37	199.92	201.32	200.53	205.24	208.19	208.46	203.64	203.95	206.1	205.4	205.26	207.37	205.55	205.88	203.68	203.74	202.3	201.38	205.13	203.15	204.92	203.67	200.68
209.01	210.4	208.39	208	209.74	210.26	207.02	210.58	212.14	209.69	209.65	212.46	207.67	208.48	206.26	210.78	206.3	212.26	208.06	210	208.79	212.07	211.09	206.71	209.14	213.11	204.62	207.6	212.99	208.28	207.21	209.84	208.67	210.69	204.27	213.08	210.02	212.19	206.08	209.55	208.72	209.78	210.94	206.32	210.11	209.8	211.98	204.19	209.28	203.8
206.02	206.52	203.55	202.54	203.2	201.15	202.17	202.42	204.67	200.68	204.23	205.44	204.13	197.8	202.12	206.47	203.12	204.14	203.26	201.84	202.65	200.8	200.81	207.07	206.2	205.44	202.83	204.95	202.34	201.91	202.92	203.64	206.58	202.03	203.22	206.65	205.14	206.03	203.88	202.12	206.48	206	204.36	201.36	208.18	207.68	203.03	201	202.1	199.65
203.03	207.48	202.76	205.75	207.4	206.37	204.05	203.13	200.87	212.53	210.1	201.05	209.61	201.56	203.78	205.28	205.78	204.1	210.43	207.06	207.83	208.24	204.99	207.02	202.93	205.3	205.18	206.43	207.21	203.21	204.33	210.02	204.91	207.22	209.87	204.48	204.62	200.61	206.01	205.36	203.06	205.21	205.11	204.08	204.99	201.31	202.8	204.47	203.16	207
199.96	202.83	200.04	204.17	201.32	204.79	203.39	201.75	198.67	201.35	205.23	198.04	207.88	202.94	204.99	207.07	202.61	200.71	201.46	204.5	204.69	202.3	203.37	206.75	205.42	198.89	201.82	205.7	208.79	202.04	203.03	200.82	199.65	205.4	202.9	204.27	199.55	202.83	206.94	204.33	203.89	204.2	202.52	209.22	204.1	204.94	206.35	205.42	204.43	202.68
214.22	208.75	206.35	211.92	211.86	208.94	209.72	209.91	209.74	207.97	207.17	206.06	208.7	215.82	211.7	207.92	211.76	203.49	209.35	209.38	207.5	205.86	208.64	210.51	210.37	202.66	209.56	207.17	209.25	210.66	208.42	212.9	206.59	209.39	213.67	208.59	207.77	210.58	209.14	209.4	206.21	207.09	203.74	209.2	205.61	210.11	210.47	208.43	213.16	208.89
197.93	206.4	204.2	202.85	203.23	204.93	209.36	207.34	202.63	203.57	204.54	202.84	207.1	201.61	206.74	205.04	205.19	203.22	199.09	206.65	202.09	201.32	201.65	205.49	204.91	203.51	203.7	202.1	206.93	205.32	201.58	202.44	203.39	205.45	201.57	206.07	201.01	202.15	205.03	203.78	202.91	204.47	204.11	199.61	207.31	205.68	201.45	201.74	203.53	205.43
212.02	209.15	211.07	214.28	214.06	211.73	213.88	214.58	211.59	211.94	212	210.46	210.43	211.88	215.95	211.8	210.96	206.75	211.26	208.67	214.68	213.6	210.53	210.01	211.03	210.38	214.01	208.97	211.62	211.63	212.59	213.23	211.57	206.65	212.39	213.63	211.11	212.55	213.98	210.54	211.82	214.54	211.09	210.8	212.72	214.62	212.07	216.71	211.63	213.66
208.28	207.79	206.21	203.79	204.32	210.06	206.79	208.61	206.88	206.72	205.41	206.53	208.75	210.51	209.24	208.95	202.5	204.57	206.19	207.22	203.06	206.06	206.32	209.41	206.44	206.43	204.16	212.11	206.16	205.97	206.08	203.54	206.03	213.23	210.11	208.01	204.67	209.41	205.13	204.66	207.44	204.83	201.53	207.87	204.25	204.96	205.21	207.11	204.54	207.29
207.31	203.61	206.95	209.7	206.05	210.54	203.86	203.2	201.28	202.76	202.85	207.8	202.77	203.43	203.51	204.27	202.87	203.12	207.6	204.45	205.96	207.41	202.31	206.44	205.51	206.06	203.48	205.18	203.37	202.08	208.71	208.64	206.5	203.15	204.04	206.87	207.69	204.87	203.25	202.47	202.23	203.9	203.1	202.05	209.01	204.86	202.55	202.1	204.8	207.71
208.79	203.75	209.03	208.97	208.83	209.14	206.6	206.31	210.92	207.55	202.43	210.78	207.4	207.8	209.72	208.28	213.95	206.38	211.08	207.17	207.53	204.77	204.47	212.88	209.08	212.39	209.85	207.33	207.14	208.84	210.82	204.77	212.23	209.19	207.54	210.41	207.88	210.51	211.89	210.91	211.14	208.71	209.13	213.95	213.07	209.64	201.07	203.7	211.57	211.28
209.28	209.1	214	213.93	211.92	212.04	211.82	214.19	207.94	210.34	210.33	213.15	209.13	210.4	216.85	213.12	211.8	212.71	207.76	212.39	215.37	212.51	209.14	208.56	210.6	212.58	209.77	211.63	209.12	212.97	213.61	214.05	215.34	216.04	211.72	212.42	213.02	210.54	211.29	216.55	213	209.64	210.48	210.41	207.57	211.54	210.79	210.22	213.71	209.07
198.62	201.35	196.18	199.92	197.42	196.04	194.68	200.94	196.17	197.92	199.17	201.1	197.42	200.53	202.45	194.4	198.37	200.8	201.61	197.44	200.59	193.02	198.6	204.02	197.24	196.44	200.85	201.5	199.01	195.32	198.64	200.52	195.4	202.73	203.63	195.6	200.59	201.23	200.87	198.53	201.46	201.61	197.97	199.84	197.37	200.01	201.04	201.87	196.57	205.02
205.62	202.42	206.13	201.14	203.51	204.05	199.3	197.9	204.08	206.84	208.12	198.63	204.57	203.81	202.63	205.88	209.35	205.87	208.79	208.9	206.1	206.11	203.05	206.06	205.57	201.32	205.37	206.11	201.66	205.24	203.01	205.16	200.37	209.08	208.73	208.32	205.18	203.62	205	200.81	201.29	205.44	208.58	205.58	206.07	201.39	209.25	206.83	205.42	206.74
204.99	206.97	205.69	205.87	203.96	207.83	203.28	206.14	204.11	205.17	207.66	200.71	205.78	204.87	201.18	201.88	203.58	211.31	207.99	200.02	206.13	205.93	204.26	206.25	208	202.28	204.39	203.93	205.4	203.29	206.44	201.08	202.65	206.1	206.18	204.34	203.22	195.69	201.89	199.39	202.1	204.52	199.71	203.33	204.87	202.24	204.96	205.79	201.8	202.04
207.78	202.06	201.12	204.38	198.31	201.16	204.2	203.63	203.76	202.21	201.2	204.29	197.82	208.23	198.55	201.89	203.44	205.84	200.36	200.01	204.6	197.67	203.48	206.56	206.48	205.71	203.32	201.53	201.42	204	203.73	198.19	202.92	200.41	202.48	203.18	204.71	202.91	198.72	199.7	202.93	199.86	203.08	202.8	199.84	200.11	204.25	207.69	201.39	202.81
202.71	204.88	207.14	202.22	202.79	205.61	200.2	203.44	198.63	205.37	203.22	202.68	204.06	203.54	204	204.94	204.86	206.59	203.13	205.77	199.13	207.89	207.6	202.21	201.73	202.73	206.77	204.18	198.87	203.95	200.36	206.91	199.71	202.61	202.51	202.6	203.73	202.93	202.6	206.99	199.73	199.67	201.54	204.47	201.87	203.58	202.08	204.01	205.71	201
205.1	195.47	193.4	196.33	200.79	196.34	199.49	196.31	196.64	197.75	202.45	195.8	198.12	196.18	203.18	200.49	196.02	198.86	196.76	198.64	205.7	200.49	195.96	197.52	199.28	196.8	199.01	196.87	197.74	200.13	198.39	198.75	197.95	199.27	195.69	198.91	203.55	197.57	199.41	194.69	199.73	199.28	196.31	198.45	195.94	196.66	198.28	194.4	201.18	199.25
209.36	208.05	211.81	207.24	206.72	211.61	209.56	210.09	209.34	208.18	205.98	208.56	206.04	211.74	208.68	207.4	208.58	212.71	212.44	206.45	211.61	209.66	210.15	207.53	205.69	203.54	206.06	205.96	207.19	207.77	206.53	207.24	207.77	207.87	207.09	205.18	206.46	208.44	212.64	207.41	205.66	207.66	207.39	207.83	209.89	203.92	213.41	212	209.75	212.16
210.59	208.61	207.21	206.89	204.5	204.94	207.61	207.73	209.57	207.09	209.24	208.04	207	208.25	203.73	208.28	206.43	208.84	204.2	206.66	206.31	204.65	209.09	204.19	208.73	207.96	205.11	207.75	208.42	208.9	210.43	207.95	206.67	204.42	209.03	208.37	210.61	214.5	204.3	204.63	206.21	205.49	203.38	208.93	207.6	210.33	211.8	204.05	204.45	207.99
206.5	208.12	208.65	204.69	202.34	203.29	206.7	208.52	207.88	210.5	212.01	204.81	208.03	207.64	206.59	208.74	206.62	207.12	211.61	201.94	207.91	209.14	207.52	208.5	203.47	205.54	200.3	200.42	209.19	203.65	203.71	205.04	206.05	205.92	204.25	210.82	208.58	202.85	205.09	205.62	204.56	205	205.37	209.85	202.5	205.64	207.17	207.67	202.02	204.97
196.71	206.42	198.68	202.92	204.74	201.14	194.16	203.41	200.39	199.74	197.73	197.8	199.92	198.11	197.27	202.84	196.18	200.98	200.84	196.12	200.14	196.77	198.69	197.05	198.98	199.18	201.33	200.17	201.36	199.98	201.67	198.02	202.11	203.79	200.06	201.81	203.05	203.1	204.3	196.88	202.14	200.1	198.45	202.04	197.9	199.21	195.85	198.98	200.75	200.07
206.67	201.73	207.98	208.33	206.16	213.1	205.64	211.29	207.46	204.67	208.6	205.36	204.91	211.15	210.63	208.02	210.27	213.43	209.3	208.49	209.42	207.5	208.81	208.51	207.09	213.24	212.02	209.46	207.6	210.53	212.96	206.77	210.07	215.23	207.36	211.16	206.41	209.2	207.49	215.74	206.22	207.43	209.12	211.83	209.57	209.49	212.66	211.72	209.78	207.37
211.49	209.92	214.63	210.81	206.87	216.29	209.38	210.36	213.51	208.63	211.55	212.49	211.88	209.23	205.23	212.7	210.01	209.38	207.67	214.09	209.29	209.58	215.74	210.81	212.1	214.75	209.79	211.33	209.75	211.18	208.36	210.54	212.32	209.49	209.48	211.85	212.67	214.29	209.55	211.57	214.01	211.37	212.1	213.2	208.28	213.12	211.21	217.56	211.24	212.45
204.72	208.44	203.72	201.78	203.86	203.53	206.24	203.25	208.26	205.23	206.78	197.5	201.77	209.66	205.64	195.79	206.35	199.98	204.71	207.13	200.48	202.52	202.41	205.56	200.13	202.13	201.43	206.19	202.83	202.22	203.97	202.79	205.6	202.16	200.15	204.14	203.26	203.55	203.84	206.11	203.39	206.15	203.08	203.96	203.75	204.27	199.46	201.66	200.73	200.38
206	202.87	205.6	200.55	202.08	203.89	206.06	204.64	205.43	205.92	210.08	199.86	199.27	203.09	205.7	203.7	208.7	205.37	202.81	203.74	202.85	204.2	204.72	204.47	200.49	203.72	201.84	204.48	201.12	201.48	207.59	205.8	202.84	203.51	207.36	199.53	203.56	199.99	202.45	205.71	206.55	197.52	203.01	205.68	202.36	203.25	203.38	202.4	203.79	196.89
211.86	215.38	213.72	212.47	211.52	209.68	211.1	219.15	212.36	215.13	216.16	216.82	207.87	205.64	212.84	212.01	214.71	209.1	208.1	210.85	216.42	211.35	216.96	216.61	213.97	212.43	209.43	209.44	211.65	212.12	214.25	208.72	209.68	212.06	215	216.8	208.66	211.12	212.45	213.29	211.25	209.52	209.76	214.22	209.94	208.75	213.89	212.31	208.11	210.19
215.91	217.02	217.43	214.3	213.64	216.54	217.39	218.95	217.27	219.12	218.28	220.71	215.96	217.83	218.98	217.04	220.04	219.15	219.11	214.98	218.37	216.31	216.61	218.97	215.54	219.19	218.14	221.31	219.03	218.7	217.11	215.12	219.41	216.93	217.58	218.67	216.65	216.27	220.04	220.34	216.16	221.28	222.54	222.3	216.74	215.29	216.45	219.14	220.52	217.03
203.29	202.11	202	200.01	206.51	200.6	206.35	202.72	208.71	203.85	207.89	201.26	204.24	203.67	205.19	202.96	201.84	202.68	204.79	204.55	200.23	206.43	200.51	199.5	204.42	205.37	205.44	201.53	201.62	204.72	203.44	204.56	200.3	198.79	199.58	205.95	200.27	205.2	201.47	201.99	206.69	203.07	204.93	205.25	198.32	203.83	200.99	199.02	201.48	202.25
198.74	202.49	203.57	197.21	202.39	200.34	202.9	200.54	197.83	198.67	202.39	199.61	199.42	198.95	196.8	200.05	198.83	201.46	200.92	201.55	197.81	195.23	199.52	202.19	201.31	199.51	202	198.89	202.61	201.42	199.68	202.09	201.21	202.37	200.22	202.02	199.25	197.96	196.74	201.92	203.83	199.82	201.9	197.52	203.37	199.57	199.63	198.87	197.53	204.08
197.39	198.78	201.1	197.27	201.07	202.44	203.52	196.78	198.53	201.96	205.45	196.65	194	199.6	195.59	199.92	197.92	200.78	199.63	199.02	199.7	203.95	200.97	200.89	197.05	195.96	193.22	201.86	198.9	203.24	201.82	202.46	196.11	196.68	199.96	199.31	204.01	197.69	197.52	200.72	200.57	198.1	200.22	202.53	198.21	196.8	194.43	201.4	198.22	200.27
207.59	202.52	210.27	203.21	205.74	201.92	204.06	202.06	206.64	204.53	202.35	204.99	205.73	204.86	203.53	201.99	199.48	204.73	211.13	208.38	201.1	206.83	205.34	201.26	206.43	204.19	205.85	202.04	207.07	203.95	203.62	204.41	204.36	203.69	203.75	202.28	203.01	211.41	197.75	201.44	203.09	200.33	203.28	203.21	206.15	206.33	208.07	206.43	202.61	201.09
197.86	201.52	196.74	198.67	197.32	200.63	196.22	198.59	201.24	202.47	199.06	202.63	197.79	197.65	199.71	198.3	201.89	200.64	201.03	197.79	203.32	198.37	200.93	201.83	195.37	197.5	195.28	198.88	193	201.02	195.75	194.49	195.25	199.37	201.92	197.77	193.67	202.32	190.99	197.64	199.36	201.93	198.13	195.26	195.31	200.03	198.72	201.71	195.72	196.16
200.14	196.81	195.81	196.76	197.65	198.74	199.17	197.21	198.12	195.02	195.13	197.31	196.43	196.39	197.09	196.47	194.81	199.86	197.66	197.56	198.95	199.74	196.68	198.94	197.7	196.28	200.76	194.39	200.98	203.45	199.03	201.84	202.58	201.57	195.8	193.83	194.64	197.7	199.52	199.82	197.97	203.61	199.02	199.34	196.16	197.59	197.19	199.93	199.41	197.26
201.18	200.91	201.38	202.97	203.31	200.44	205	202.42	200.14	199.51	200.74	197.9	201.84	201.34	201.53	199.66	197.61	200.58	203.43	196.83	196.95	204.43	202.45	196.18	207.17	201.36	200.23	202.92	196.49	199.01	200.84	196.61	202.35	201.25	200.55	203.2	203.47	200.84	199.08	202.64	202.93	201.77	197.55	197.37	198.48	198.14	198.44	193.65	201.9	200.61
210.99	211.54	209.76	207.41	207.14	211.88	210.16	211.93	207.58	202.01	210	210.23	204.4	209.2	210.2	207.25	210.63	209.13	206.74	213	207.36	209.09	209.62	208.7	207.67	213.18	204.2	201.7	208.88	202.87	210.59	209.41	208.26	212.38	206.55	210.2	212.03	211.75	209.21	204.97	210.82	210.84	210.18	210.49	206.15	209.69	209	213.42	209.43	208.75
205.87	200.78	198.72	206.8	201.53	207.73	203.1	199.16	203.21	203.82	198.76	200.8	206.11	203.16	201.63	201.74	204.41	200.07	198.12	202.76	202.37	201.99	199.45	205.19	198.46	200.96	203.57	203.4	200.5	194.71	205.72	197.84	202.66	196.7	200.13	207.3	199.95	198.05	202.01	196.16	199.91	203.52	200.44	207.49	207.61	204.37	203.84	203.89	199.79	203.85
210.47	206.48	211.33	210.24	205.38	212.91	207.69	206.07	205.97	208.75	204.68	211.93	208.47	211.75	205.59	207	208.82	210.93	208.98	206.45	211.75	210.02	210.76	207.64	210.91	204.75	205.01	209.36	210.81	205.92	203.79	209.17	209.46	208.19	201.67	209.98	213.4	207.93	208.18	209.86	205.21	207.56	206.74	211.88	209.51	205.05	205.14	211.21	208.56	207.54
214.22	208.92	210.17	211.31	219.1	209.98	213.53	210.85	214.21	219.36	215.76	218	213.26	214.15	214.41	219.21	217.65	212.96	210.02	211.68	215.77	213.11	214.63	212.6	215.53	218.71	213.09	212.11	216.42	212.03	211.15	216.68	214.43	211.16	212.21	217.61	211.52	213.1	207.88	212.25	216.73	215.96	215.09	213.3	213.97	210.06	217.12	215.29	214.94	209.45
200.59	201.79	200.18	204.87	204.75	203.12	201.04	206.78	196.26	202.56	203.6	204.9	199.73	207.48	204.59	201.38	206.63	206	198.69	203.18	201.02	200.68	204.52	202.65	207.39	203.11	204.44	203.77	205.89	202.87	205.43	200.61	206.27	204.16	205.74	205.8	202.64	207.55	201.77	207.73	201.86	202.9	207.48	202.9	204.48	202.43	204.02	205.03	207.57	202.54
206.39	206.16	202.95	206.27	200.03	205.05	203.61	201.91	207.01	202.28	203.96	206.71	204.95	205.95	203.8	205.38	204.99	201.81	203.26	204.35	204.72	205.42	207.94	203.87	204.4	200.93	207.9	205.3	207.85	210.19	205.62	206.15	200.64	202.52	205.86	202.45	204.89	201.54	200.24	204.05	203.46	205.23	201.48	199.25	205.05	205.17	200.38	207.19	205.68	205.6
204.23	205.89	203.16	212.26	208.98	208.08	210.64	207.5	211.38	210.91	209.45	204.97	207.18	215.06	208.34	205.63	202.34	209.87	205.03	211.25	206.73	205.48	208.51	204.15	205.95	207.12	204.76	208.87	205.26	211.04	205.97	209.23	206.29	206.61	207.1	206.7	213.5	206.89	213.54	207.31	201.78	210.61	207.65	209.57	206.79	204.15	209.73	210.6	210.09	208.59
210.36	207.95	207.97	207.11	202.19	203.77	212.77	205.31	208.83	213.8	211.2	202.85	208.35	204.8	205.27	205.22	205.56	203.39	210.42	205.97	208.05	207.23	209.18	207.85	209.62	206.73	210.96	205.63	208.91	202.54	204.33	210.87	204	205.19	209.94	206.55	207.08	205.37	207.05	210.75	205.18	212.3	211.16	207.43	207.32	207.47	202.98	205.56	208.54	204.89
209.72	208.85	206.32	204.22	209.15	210.33	213.79	206.6	208.06	209.23	212.17	210.03	207.89	207.45	206.86	207.8	210.58	208.36	206.45	210.02	207.05	207.69	212.62	207.39	207.58	205.43	211.44	206.41	206.87	209.82	209.02	211.5	212.19	208.43	211.02	208.88	208.98	209.88	209.32	204.44	204.45	213.9	206.84	212.44	207.3	214.35	208.15	205.57	208.72	205.25
219.64	215.44	219.3	222.28	216.79	217.95	219.54	213.01	215.38	217.66	220.86	215.32	216.91	215.89	215.63	217.51	217.09	215.03	215.1	211.65	214.66	216.65	212.58	214.11	218.08	213.69	216.15	218.82	213.83	220.06	216.06	213.4	212.68	212.64	218.28	218.3	218.48	220	217.64	216.43	223.52	217.29	218.5	219.32	216.98	219.34	214.15	212.77	219.43	217.85
210.22	215.77	214.77	210.29	210.66	217.03	213.92	207.47	214.04	213.39	212.7	211.4	213.54	211.5	212.96	211.77	211.47	213.09	211.29	215.87	214.33	208.7	208.65	211.04	213.18	214.12	211.25	213.74	216.64	214.42	213.63	209.66	213.86	211.93	209.06	210.4	207.25	212.8	212	215.01	218.09	213.74	216.26	211.89	214.77	213.07	212.29	213.69	212.98	213.96
201.21	201.62	199.68	200.05	200.62	202.11	194.58	195.64	200.4	198.35	197.12	200.93	200.85	197.89	203.34	205.04	202.67	201.69	197.75	200.66	198.23	198.62	200.83	201.18	203.27	203.03	194.73	206.78	200.56	200.55	202.09	197.32	203.11	195.65	199.07	200.57	196.66	197.79	200.29	199.69	199.38	199.74	204.36	197.03	202.06	198.93	198.12	202.77	199.95	200.15
199.15	199.16	198.03	205.69	196.66	199.16	198.26	194.86	197.86	200.35	204.99	204.26	202.23	199.32	202.11	201.89	198.59	201.29	200.04	198.55	200.41	199.95	202.29	196.86	197.95	199.9	200.15	198.74	200.11	196.33	195.8	196.88	197.4	200.59	199.5	203.61	199.8	198.78	195.92	196.33	198.96	201.55	195.25	200.17	201.93	203.06	200.11	202.3	197.29	197.68
216.55	217.79	216.96	216.84	218.51	219.28	214.34	219.28	215.09	220.22	215.78	221.29	217.03	217.9	218.8	217.02	217.6	214.9	216.28	219.08	215.78	214.51	217.23	216.67	216.36	215.59	223.19	217.06	218.14	216.45	218.41	215.58	219.85	217.13	219.29	217.32	218.01	219.56	223.23	214.88	216.99	216.43	217.85	220.77	217.93	216.74	215	217.7	217.38	215.74
205.38	211.63	206.46	208.16	208.32	209.82	208.32	207.3	208.73	204.48	201.63	206.11	206.22	208.8	207.55	205.48	208.15	203.17	212.23	205.87	210.6	209.85	210.58	210.13	208.21	209.8	206.32	209.75	205.27	206.21	207.17	207.05	210.6	212.43	209.55	211.48	209.06	210.5	208.74	204.21	206.27	210.08	209.45	210.51	208.57	208.24	208.42	212.24	212.93	203.47
208.69	204.97	206.87	213.46	210.78	213.48	210.92	207.55	210.81	215.67	211.2	212.05	209.9	211.15	212.2	209.87	210.97	206.95	210.43	211.28	210.43	208.66	210.14	207.22	210.89	207.76	206.72	211.19	212.66	209.38	208.86	204.58	212.92	207.18	209.51	211.35	211.2	205.01	209.49	215.88	213.43	213.05	212.5	206.49	208.8	209.64	210.45	211.36	205.06	215.23
204.3	198.92	206.78	207.96	200.83	201.33	200.45	206.33	200.99	205.15	203.48	202.49	199.11	208.58	203.06	204.6	203.97	200.34	202.1	199.6	201.47	202.51	201.81	207.45	201.96	207.48	201.38	200.4	201.37	203.31	201.02	202.55	203.35	195.59	197.62	206.09	198.27	207.83	205.6	207.81	203.04	197.79	201.05	201.08	203.71	207.59	204.6	201.78	200.15	201.86
207.85	207.98	208.66	206.34	208.99	205.67	205.56	210.58	209	210.08	205.17	206.75	210.86	207.36	208.52	206.99	213.03	211.43	208.51	206.53	209.02	208.62	209.07	203.11	203.78	207.04	209.71	207.2	205.16	207.66	212.7	208.89	201.16	207.36	207.34	209.35	205.39	205.89	208.43	205.3	207.81	208.12	208.74	210.51	207.99	207.21	204.75	205.39	209.45	209.23
201.18	198.01	199.01	200.12	200.79	199.59	199.66	199.14	203.1	201.79	201.07	204.43	197.42	198.02	198.63	204.25	198.41	200.33	195.64	198.21	197.97	200.13	196.5	206.34	198.58	194.26	200.5	201.42	198.35	197.21	198.3	203.22	204.55	199.44	198.24	197.5	203.08	199.38	195.7	198.08	198.75	202.47	199.27	198.72	199.73	201.09	195.63	203.47	201.38	201
205.73	204.52	206.78	209.49	209.27	204.75	205.9	207.22	211.26	204.57	206.31	205.34	206.61	204.51	200.06	206.77	209.14	204.71	207.52	207.14	203.28	205.21	205.45	207.56	209.37	205.57	206.46	209.82	204.15	204.49	202.24	204.02	203.43	205.7	203.62	206.29	205.03	207.42	204.14	205.23	207.49	204.71	204.47	203.28	208.68	205.18	202.38	203.96	203.46	206.21
212.25	215.97	209.82	211.33	209.13	211.75	210.93	211.04	212.81	211.74	216.4	213.31	210.72	212.69	210.74	214.66	213	210.48	213.53	209.96	218.53	213.95	208.37	211.57	211.86	212.45	211.86	210.4	214.82	213.09	210.8	211.68	209.04	213.54	210.1	212.38	215.56	210.57	209.03	215.48	213.48	212.06	214.1	211.75	212.12	211.74	214.61	210.24	212.33	210.16
207.19	206.01	205.53	214.11	209.7	207.3	207.1	212.15	208.14	211.23	205.86	210.09	210.04	208.11	204.71	208.91	210.18	205.98	210.08	204.93	212.14	207.62	210.5	210.71	202.19	213.2	213.35	205.5	209.43	209.9	208.1	207.27	207.87	201	210.52	207.59	210.38	208.15	208.62	210.06	210.26	206.5	215.59	210.89	208.41	211.86	210.07	205.4	204.36	211.15
208.7	208.99	212.46	206.57	203.15	205.68	207.65	205.54	207.07	210.24	201.91	206.91	205.88	206.88	203.23	209.82	209.73	206.87	208.15	205.74	208.21	207.82	205.86	205.59	206.92	210.92	207.49	205.76	206.06	210.17	205.1	205.69	208.25	205.74	208.83	205.08	213.34	208.64	209.61	209.55	210.18	209.03	202.73	210.63	206.49	204.77	208.13	210.65	208.89	214.21
206.7	207.33	205.85	206.29	210.02	210.8	208.02	208.96	208.46	207.14	207.16	200.79	212.12	202.84	210.54	206.15	214.67	208.36	210.28	205.93	205.43	209.33	207.55	206.36	211.05	208.82	214.66	205.69	205.11	206.97	207.98	209.99	205.36	209.6	207.73	210.52	204.24	210.46	208.76	203.5	210	203.24	203.76	203.69	208.5	204.83	208.92	203.71	206.08	207.48
205.45	203.33	210.76	205.85	198.97	205.29	202.8	205.57	206.08	200.57	205.44	207.63	206.85	203.38	198.26	206.04	198.67	204.92	204.91	203.99	200.41	204.67	201.04	202.49	207.84	203.22	203.85	200.52	202.2	206.66	203.26	204.9	202.93	202.62	202.9	204.51	205.63	198.53	197.08	203.43	207.74	200.95	200.99	200.8	210.21	205.02	207.35	202.56	205.54	199.93
194.68	199.26	196.53	194.53	195.64	199.8	193.86	199.72	197.34	197.66	195.22	199.56	198.81	200.57	203.79	194.41	194.23	192.47	196.74	199.64	196.66	197.62	200.55	196.09	196.36	197.56	197.69	200.94	198.83	197.63	196.65	199.81	197.37	193.1	201.86	197.94	198	202.35	197.77	198.5	199.68	200.62	199.13	199.61	198.97	201.83	197.47	197.7	197.67	193.36
206.99	208.12	211.4	205.04	210.36	210.08	208.18	203.59	214.34	208.79	204.9	208.27	209.14	210.75	209.67	205.79	212.41	209.94	209.5	212.98	208.07	208.32	207.83	203.13	209.08	208.97	211.26	209.02	205.55	207.26	206	209.04	204.14	209.4	210.5	207.23	210.04	207.93	215.15	210.51	210.08	204.79	203.3	210.91	209.93	210.86	208.74	201.66	207.55	207.08
210.42	204.99	208.96	208.46	204.05	207.84	203.85	207.7	204.31	203.28	204.69	205.47	207.73	205.44	206.23	207.34	201.31	206.05	206.98	206.47	201.59	206.91	202.63	207.16	207.13	201.89	207.94	204.69	203.97	205.64	201.88	206.37	205.48	204.73	209	208.32	204.47	212.18	207.11	208.64	207.47	202.73	204.1	200.56	203.57	207.34	214.37	207.74	205.91	203.29
208.64	209.06	204.02	210.37	209.05	206.71	210.24	210.91	209.98	214.92	204.31	209.23	210.11	208.63	206.15	207.16	207.7	213.11	210.65	208.8	212.06	206.5	208.88	208.97	207.88	208.58	210.35	212.34	209.18	209.07	210.33	207.89	205.87	216.15	214.32	206.49	214.58	212.64	210.14	209.74	208.38	206.64	208.8	208.44	209.47	208.3	212.86	209.53	209.26	210.16
202.84	201.23	208.13	202.45	202.61	199.67	204.2	201.94	201.56	201.62	201.42	202.31	205.38	201.67	200.99	203.82	206.6	204.08	205.91	208.43	201.52	199.58	201.8	198.4	201.35	202.19	201.13	205.52	201.35	203.72	207.11	202.42	198.39	203.37	203.95	198.46	204.21	203.03	205.23	206.99	199.09	201.12	202.67	201.79	203.02	201.46	204.33	207.36	201.33	206.6
216.44	207.78	208.71	208.26	210.3	209.53	205.68	209.38	210.06	210.5	209.6	204.78	209.23	207.13	208.16	211.23	208.63	208.11	208.42	213.59	208.83	210.32	210.66	208.14	211.98	203.73	203.94	207.67	203.28	209.06	208.75	205.77	206.38	206.64	208.49	209.91	207.34	209.26	206.46	205.11	207.59	206.15	211.72	208.94	207.13	208.11	208.59	210.32	208.21	210.33
218.54	212.9	218.85	216.74	214.25	217.69	217.42	219.18	216.71	214.1	217.26	218.61	213.7	215.4	215.47	221.17	218.5	215.11	218	214.15	215.95	217.2	213.56	221.05	218.51	216.2	215.77	215.8	216.5	223.42	217.47	214.95	216.45	220.57	217.59	217.9	216.16	211.78	219.52	219.33	219.15	217.42	217	218.78	217.59	213.66	217.37	214.27	219.89	217.94
199.05	199.7	202.05	200.12	197.75	202.18	200.65	197.32	201.36	195.3	200.83	199.47	199.09	201.31	195.46	199.43	197.77	203.42	200.65	198.56	199.88	198.97	197.44	205.32	198.88	199.1	199.46	201.85	197.15	198.52	201.34	201.91	201.94	201.15	197.72	199.69	199.05	201.4	202.15	198.31	198.54	199.97	205.27	198.84	201.75	197.47	202.34	200.32	199.35	199.7
210.38	207.03	207.97	208.77	205.79	207.38	207.26	208.38	205.01	209.16	206.77	204.66	206.81	206.92	211.21	205.47	212.13	209.79	210.79	209.52	208.99	208.87	205.75	210.09	206.84	205.95	209.42	207.83	209.65	204.7	209.45	208.53	209.43	212.11	212	211.65	205.72	205.54	207.71	206.01	205.62	210.25	208.06	206.81	210.17	209.01	210.96	203.12	210.92	205.6
211.11	204.91	208.09	208.07	206.91	207.4	205.76	207.29	210.1	209.31	205.29	203.79	205.98	203.67	209.42	211.86	206.44	206.78	209.07	204.09	207.35	208.15	211.49	204.47	208.92	207.19	208.38	207.15	206.47	208.44	208.95	207.91	209.54	210.66	210.6	202.9	205.47	202.97	202.5	206.54	210.48	204.84	207.73	208.97	211.35	210.27	207.32	205.47	211.52	210.32
207.01	198.52	201.85	205.59	204.25	205.85	204.91	207.98	207.18	206.45	206.9	201.62	204.68	203.08	202.07	199.59	198.85	207.57	203.09	206.67	202.94	206.58	207.23	204.18	202.43	202.35	205.2	205.78	207.48	205.33	208.03	205.18	204.82	204.98	204.05	203.58	203.66	205.12	206.85	205.59	203.77	206.42	208.01	209.3	202.89	207.76	205	204.43	204.32	207.4
196.93	196.87	201.5	203.84	197.64	196.65	197.82	200.8	199.59	198.48	197.07	202.57	198.42	201.99	197.48	199.12	199.04	196.06	198.75	204.92	192.12	197.26	200.43	196.55	201.29	192.37	198.62	192.91	199.32	201.51	199.25	199.46	201.15	195.76	197.11	200.31	199.53	198.28	197.91	196.86	201.97	199.94	197.79	199.16	200.77	198.43	192.28	199.69	201.8	195.69
205.2	211.52	206.63	209.2	206.93	207.15	206.06	207.45	208.47	210.21	208.63	210.24	209.35	206.81	203.77	205.88	208.14	208.22	207.84	204.29	213.66	207.02	208.66	208.83	206.82	210.32	209.32	210.47	215.95	208.27	212.17	208.08	208.15	209.09	207.02	212.26	208.27	207.56	205.84	207.85	204.65	209.42	210.41	208.29	204.64	207.84	206.52	209.13	208.72	203.31
196.6	196.28	197.39	198.04	201.28	200.81	197.85	201.72	205.01	195.21	197.46	200.97	199.6	200.81	196.05	202.32	195.35	196.01	201.49	195.4	200	198.11	197.57	198.24	197.38	200.51	197.89	192.6	193.77	196.17	192.27	198.39	196.43	195.51	195.05	198.93	197.47	197.15	199.57	197.48	200.09	199.02	197.69	198.22	198.49	199.01	197.11	196.09	196.93	199.64
198.56	199.55	203.5	201.25	195.81	193.91	204.66	198.49	199.47	202.33	197.13	200.57	204.59	195.11	192.85	198.83	194.26	200.3	204.87	197.01	198.88	203.54	199.68	194.57	200.2	198.46	204.03	200.36	203.85	192.96	204.11	199.3	204.96	194.23	202.37	203.84	199.99	199.16	201.36	197.78	202.29	196.4	198.53	203.37	195.76	199.36	200.71	200.74	202.19	201.04
222.97	214.69	216.11	216.15	218.33	218.48	215.47	218.51	222.46	216.19	218.73	217.18	218.03	218.89	219.06	220.49	222.13	216.86	216.27	216.34	218.19	218	215.99	219.05	215.58	219.2	219.43	219.06	214.41	223.15	215.38	219.35	214.28	214.78	215.94	220.43	215.13	217.97	215.39	222.84	219.88	219.78	217.85	216.8	218.96	218.32	215.63	218.84	217.48	213.45
221.46	219.71	211.36	215.99	213.3	212.11	221.05	215.47	212.47	219.95	216.12	214.82	220.75	217.08	217.07	222.88	218.06	218.76	220.45	217.43	215.71	212.67	216.55	212.28	217.98	218.93	218.28	217.46	218.67	217.47	220.22	217.18	213.14	215.31	215.99	219.16	215.06	219.98	219.27	217.96	218.93	217.69	220.45	216.98	217.87	218.93	215.98	214.23	219.28	220.19
202.07	209.17	200.96	203.81	207.12	199.92	201.42	205.07	205.76	201.54	200.98	206.72	209.53	203.76	203.25	200	204.15	205.77	210.37	203.36	202.16	203.14	204.04	202.34	201.99	204.98	204.46	203.2	204.25	202.73	205.6	208.03	202.25	204.33	205.14	204.42	206.49	207.87	203.8	201.55	203.75	209.72	202.66	201.18	202.15	203.79	203.8	206.58	201.91	199.82
213.27	213.76	212.29	210.52	215.55	214.77	212.39	213.24	212.6	210.71	213.57	211.28	217.62	208.05	214.71	213.58	209.06	212.37	214.62	209.61	213.87	211.18	213.05	210.99	212.86	212.49	210.3	212.68	209.44	207.86	211.99	208.18	208.76	209.74	212.01	215.19	212.24	207.1	211.88	210.63	211.32	215.46	215.53	216.42	210.31	209.55	212.23	209.34	207.98	211.41
212.59	215.58	214.58	213.07	214.37	210.3	214.61	210.44	215.17	215.1	215.89	211.85	211.35	217.56	209.59	217.04	215.68	212.54	213.11	212.59	214.79	211.37	212.46	215.52	213.7	214.52	215.71	210.1	214.15	214.14	214.44	218.46	212.03	214.62	215.57	214.48	212.86	217.69	211.36	213.74	212.06	211.64	214.45	214.72	211.55	215.35	217.49	214.51	217.21	211.63
198.39	200.2	203.26	196.67	194.71	198.9	200.87	202.74	198.78	198.76	198.61	200.83	202.02	199.12	202.37	204.69	200.05	197.99	200.4	200.29	200.88	203.32	202.87	202.28	199.37	199.95	203.04	198.51	198.5	204.65	199.83	199.45	204.15	200.21	199.09	197.85	204.28	199.22	201.15	198.2	197.18	197.45	199.91	204.94	199.67	202	199.49	199.68	199.4	200.88
219.4	216.81	214.17	220.05	217.08	221.51	219.51	217.12	214.21	218.94	217.39	214.8	214.1	213.98	212.32	218.5	219.23	213.69	217.29	218.11	216	219.23	217.17	213.8	217.92	219.09	217.62	210.65	217.62	215.17	220.57	215.62	218.47	218.72	220.17	217.75	216.26	217.98	214.46	217.55	220.63	217.26	214.78	214.61	215.96	219.15	214.04	213.97	217.03	218.89
210.86	210.83	207.07	209.88	214.75	212.07	212.62	211.79	221.94	204.59	213.48	211.67	209.8	213	209.28	213.88	211.99	211.9	211.56	210.43	213.97	206.95	208.6	211.34	209.34	210.83	209.85	209.14	209.84	214.54	210.39	212.23	211.42	210.74	211.94	209.7	213.66	211.42	214.13	215.55	215.31	213.38	212.07	212.86	212.92	210.13	211.13	212.63	209.72	211.15
197.78	199.4	198.7	199.62	201.44	196.91	199.6	198.89	198.66	202.53	199.32	198.68	200.72	195.57	201.62	196.87	198.52	199.51	201.98	196.33	199.73	200.67	199.65	199.14	200.92	201.61	194.43	196.17	202.69	195.98	201.87	200.56	201.43	205.43	197.56	203.96	200.68	201.55	194.45	195.88	200.25	203.94	200.12	198.12	200.32	200.42	199.88	195.85	201.4	198.25
215.58	211.6	212.06	209.44	207.54	208.59	210.71	207.55	207.57	205.13	205.99	209.59	204.69	205.69	203.6	206.97	209.01	211.04	205.53	213.16	207.53	207.04	210.6	210.11	211.5	207.69	210	211.31	211.04	209.29	206.51	211.99	205.43	208.92	204.67	204.5	203.94	206.91	207.03	211.23	207.03	209.98	205.58	206.97	210.87	209.97	210.69	213.66	206.59	205.68
207.39	209.22	212.51	214.97	206.92	206.55	208.18	205.17	211.29	206.45	209.08	205.33	206.89	206.33	208.99	209.91	210.34	205.81	206.18	209.21	208.08	207.99	209.5	210.91	208.57	206.78	209.74	214.27	212.09	208.5	209.61	208.69	209.32	212.73	209.12	208.76	204.25	203.78	209.29	209.44	208.6	211.65	208.18	211.35	210.23	209.16	208.47	209.21	211.27	210.39
206.1	215.15	210.1	211.55	211.74	206.25	211.18	211.99	209.39	205.19	209	205.8	204.64	210.95	206.25	207.38	205.12	207.91	209.95	208.73	210.49	209.14	209.69	206.82	205.17	208.41	208.12	212.35	211.03	208.43	212.29	209.21	205.02	206.77	209.18	205.56	208.29	209.44	209.48	207.61	209.5	210.9	210.76	208.51	204.67	210.2	207.19	205.64	209.96	205.76
198.55	198.73	200.9	198.17	197.57	203.97	204.32	201.53	194.11	199.39	197.31	202.7	199.55	198.25	201.13	200.36	198.76	198.7	197.26	197.36	195.42	198.16	199.03	199.52	198.29	196.2	200.98	201.12	197.58	198.87	201.26	200.16	198.3	202.01	196.2	195.21	201.19	202.31	197.31	199.35	198.67	199.38	195.92	199.96	199.81	196.75	197.96	193.99	198.43	195.24
216.94	216.71	219.67	219.93	213.45	217.62	219.85	221.57	216.76	219.82	222.63	213.84	220.06	220.26	218.81	215.49	216.13	218.94	215.4	216.86	221.62	215.92	216.73	214.5	218.86	213.53	215.83	217.71	216.34	213.52	217.19	214.82	216.94	222.59	215.33	214.19	218.46	221.95	213.42	217.54	217.29	212.93	215.24	217.6	211.55	216.02	218.01	219.35	217.03	212.22
210.55	213.32	211.27	208.74	215.1	213.07	210.04	215.11	210.83	208.34	214.04	211.73	215.56	215.5	212.8	209.55	210.4	210.66	210.19	215.34	216.54	213.66	209.78	210.15	210.79	209.25	213.26	212.22	207.69	210.03	213.76	216.63	209.43	214.62	210.64	209.3	212.75	214.95	215.36	216.1	205.03	207.41	211.56	209.72	215.95	211.04	212.04	207.41	210.5	214.22
209.99	210.26	206.74	207.81	212.24	209.93	205.42	209.49	206.21	213.08	208.32	205.77	210.23	210.22	207.67	209.19	204.92	206.27	205.03	207.4	207.19	209.94	206.35	207.16	207.75	211.26	210.98	209.53	205.96	208.47	208.34	207.86	209.92	208.14	207.63	207.78	210.06	209.66	206.87	208.57	207.27	208	209.35	204.13	211.6	204.48	209.49	208.29	208.85	205.64
205.83	197.19	205.32	201.09	203.54	201.2	202.11	201.8	202.54	198.37	200.89	198.6	200.23	200.27	202.69	196.9	199.68	200.17	201.1	201.19	198.71	197.28	199.78	198.87	196.31	197.5	204.18	199.51	201.63	199.28	199.13	204.43	197.21	196.12	200.11	200.64	196.74	201.79	197	198.56	202.29	202.21	197.28	203.8	203.87	203.44	197.11	196.64	202.15	205.47
207.05	209.16	209.59	207.18	209.63	211.18	199.7	211.37	209.43	212.28	206.88	206.98	206.73	209.22	210.47	212.57	207.53	208.35	209.48	208.16	206.39	208.81	205.19	208.52	204.65	206.72	209.51	208.38	207.78	207.87	210.96	207.18	207.73	208.94	208.51	208.7	209.89	210.75	209.48	208.91	203.67	212.28	205.06	206.32	209.69	213.62	205.83	210.72	211.6	209.12
209.08	205.98	216.83	211.58	211.98	206.12	206.56	207.39	207.11	205.69	204.24	210.65	209.27	207.68	209.52	207.58	211.67	212.22	204.19	206.54	210.66	212.82	210.6	209.35	213.75	211.32	210.07	210.02	209.95	207.06	206.1	207.71	209.06	208.01	208.73	210.45	209.99	206.99	211.75	209.31	206.49	207.51	206.75	210.49	207.15	212.45	209.72	208.36	210.24	213.53
206.07	209.06	209.53	209.23	208.74	206.36	204.55	208.85	209.66	213.74	212.66	211.9	207.32	209.29	207.66	206.15	207.32	205.58	211.4	208.48	206.04	210.4	206.55	210.47	209.16	210.51	210.05	213.19	207.88	206.16	211.8	210.57	210.5	209.53	205.31	212.34	212.71	210.37	208.82	208.69	214.11	209.52	207.52	212.89	207.64	210.56	204.38	211.98	207.75	212.46
208.26	211.58	212.96	207.42	209.1	205.96	206.74	206.54	210.23	207.92	207.29	205.64	207	210.53	211.54	205.2	209.7	206.18	209.98	205.08	206.7	213.31	209.58	210.4	208.46	207.51	209.23	213.43	211.6	209.66	208.48	208.2	211.96	206.97	206.37	209.49	213.22	208.14	216.04	203.51	207.07	211.88	211.82	211.89	205.56	209.08	208.82	212.58	207.73	202.83
215.96	211.79	215	210.76	216.16	214.71	211.06	211.61	208.61	212.99	216.81	207.98	214.47	212.23	208.89	212.56	214.81	212.92	214.12	210.39	214.81	208.83	209.53	212.41	208.97	220.06	213.39	209.3	214.29	215.73	208.98	215.43	210.66	210.68	205.94	212.63	213.08	212.9	213.15	213	212.21	215.29	211.42	211.05	213.15	214.64	206.8	212.06	212.09	210.64
202.48	204.29	208.31	205.74	201.95	206.99	201.14	205.86	200.01	206.12	197.19	201.7	204.57	207.21	202.49	206.26	204.28	209.41	198.33	202.88	203.45	205.12	198.38	205.8	207.09	200.22	203.34	206.38	204.56	203.3	201.72	200.24	196.27	202.51	202.03	202.55	201.48	201.45	200.39	201.73	202.62	207.64	205.79	199.2	205.75	200.69	202.65	206.61	205.77	203.93
192.07	199.37	198.52	195.19	196.09	198.5	199.47	196.54	200.84	197.8	199.57	197.17	199.6	198.92	197.67	200.25	198.4	199.16	197.5	197.33	197.24	199.96	199.49	198.23	202.81	198.31	203.96	195.01	198.99	200.44	204.79	195.28	200.78	200.71	202.1	193.74	193.55	195.25	195.15	197.06	204.17	202.65	202.23	195.71	199.52	197.53	197.8	194.04	199.66	198.95
205.64	206.2	209.22	210.91	205.74	208.82	208.3	213.92	210.4	205.81	212.59	204.71	210.44	203.02	214.57	206.66	208.69	206.54	209	204.73	207.95	212.83	209.36	210.43	213.35	205.71	206.7	206.85	202.39	206.55	204.09	210.25	210.56	209.27	204.89	207.45	210.28	210.53	204.66	207.37	214.67	208.22	209.5	209.44	207.93	207.55	204.85	202.84	208.17	208.72
206.82	202.61	204.14	210.47	203.27	208.06	207.84	210.55	209.38	209.65	210.06	211.08	207.27	208.6	209.48	206.64	209.56	209.85	211.6	203.48	204.4	210.05	202.96	207.72	206.91	207.7	205.14	210.86	207.03	206.4	205.62	207.76	208.85	207.33	206.34	205.98	206.77	208.4	209.88	211.36	210.37	211.11	209.44	205.14	210.24	212.71	209.03	211.93	208.52	206.88
205.13	207.98	209.66	202.99	205.96	207.05	204.32	205.47	202.61	205.72	200.83	202.67	201.08	200.26	204.78	207.07	204.4	204	205.56	205.69	205.03	199.37	204.86	199.43	203.87	203.26	204.6	206.03	208.6	204.65	206.73	207.02	201.87	201.64	203.22	200.62	206.15	205.33	201.14	204.91	203.31	202.6	199.91	206.55	204.62	207.47	199.63	200.82	201.47	206.78
217.1	216.45	220.35	217.1	217.63	220.21	210.05	215.84	214.32	217.5	214.53	219.44	216.34	219.72	220.23	215.86	215.55	218.44	216.71	212.39	219.55	216.19	215.67	219.02	214.84	220.36	218.49	214.76	214.84	215.77	215.4	218.7	212.36	213.49	216.97	215.85	212.8	213.42	215.6	215.02	218.28	217.09	214.79	214.5	215.75	217.96	220.35	217.97	216.36	220.31
209.44	214.05	212.75	204.71	209.46	209.11	205.75	210.05	211.55	210.8	205.72	205.78	211.59	209.64	209.25	212.23	204.79	206.34	208.31	205.25	210.83	209.23	211.39	210.15	205.34	211.87	206.05	210.05	209.15	206.86	204.38	208.14	202.82	206.86	209.37	207.36	209.71	206.61	206.05	201.67	211.78	206.22	210.1	208.5	208.16	205.92	209.82	207.76	203.02	206.04
203.05	202.76	201.4	201.43	201.01	205.13	205.39	206.57	203.76	203.77	204.79	205.5	208.61	199.12	204.33	200.9	204.79	204.99	203.2	205.14	202.95	201.73	202.77	202.76	202.63	205.81	205.7	205.07	207.71	201.73	201.39	204.59	204.37	202.49	202.23	204.19	204.45	202.02	205.55	201.21	206.62	202.52	205.32	206.64	203.75	204.2	205.31	197.18	202.73	205.6
209.56	209.1	210.69	213.79	209.42	206.51	209.4	209.91	209.16	206.83	213.46	208.41	207.15	206.01	208.86	203.08	204.57	207.81	208.76	207.62	207.49	214.12	212.46	207.77	203.26	204.49	206.11	204.17	207.65	207.71	212.07	209.23	208.55	204.32	209.94	205.17	207.62	213.69	203.49	206.95	209.07	206.07	213.43	207.57	206.9	208.87	208.2	208.1	209.45	207.76
197.09	201.9	201.18	203.78	201.04	203.78	205.19	202.97	201.38	198.64	201.68	200.81	206.81	198.21	200.66	203.48	201	201.65	199.48	200.05	202.17	199.39	202.13	204.09	201.94	201.89	199.92	197.67	199.35	201.31	200.68	198.18	201.56	205.88	198.55	201.87	204.35	204.51	199.66	199.87	199.3	199.57	201.83	204.28	201.99	198.38	202.79	196.88	198.12	200.12
209.56	206.1	209.03	210.4	212.13	214.75	205.23	210.67	209.33	213.06	210.89	204.4	207.57	210.07	213.04	204.23	210.7	210.95	213.85	207.13	210.69	204.41	214.22	209.84	207.42	213.26	204.87	207.46	208.51	213.05	209.29	207.82	211.99	210.56	208.72	213.07	213.62	210.45	206.3	205.3	214.02	213	208.08	205.38	210.53	213.32	213.93	206.38	211.5	213.77
204.64	210.13	206.63	207.65	211.21	206.04	205.95	204.26	208.32	208.4	209.11	207.68	209.6	209.75	205.56	206.77	208.91	204.67	205.43	205.4	208.7	204.71	207.35	210.96	208.8	210.13	207.16	208.49	205.52	207.48	206.36	203.25	208.25	206.79	213.19	202.69	211.64	207.57	205.2	210.14	208.09	214.59	208.57	206.66	209	207.3	208.65	205.71	206.93	204.32
203	205.89	208.04	197.1	208.18	204.87	203.32	205.52	203.77	205.24	204.23	203.45	205.69	201.59	206.91	201.92	201.9	206.29	207.89	202.78	199.48	203.65	201.72	204.16	203.51	209.48	201.51	207.07	205.92	207.05	204.27	204.44	207.81	200.86	203.43	206.86	200.94	202.79	204.12	206.42	200.96	204.74	202.64	202.75	206.8	204.58	204.5	205.84	205.59	199.42
210.71	213.67	213.35	215.85	213.31	208.75	209.75	210.68	217.57	214.24	205.18	213.52	211.66	207.5	207.32	209.05	211.03	209.54	211.75	212.58	209.9	217.41	213.54	208.88	207.56	214.16	213.8	215.54	211.8	210.14	209.58	210.09	211.56	211.85	210.25	211.7	206.9	209.77	212.8	214.95	214.98	211.41	207.11	211.34	212.24	210.58	207.75	213.02	214.05	214.21
210.75	214.01	214.71	211.43	216.6	215.04	215.37	211.94	213.19	217.11	212.9	215.31	213.77	212.74	213.98	216.91	213.16	210.64	211.18	215.07	210.09	212.5	213.61	210.84	214.26	211.01	212.49	216.7	213.25	214.83	211.83	212.99	210.77	212.51	214.36	212.4	214.47	216.34	209.24	214.74	214	214.43	210.01	214.77	215.16	210.42	212.29	216.13	209.75	215.63
211.26	214.68	210.41	218.87	212.11	215.12	214.76	210.77	213.38	207.61	215.06	214.47	215.67	212.86	217.11	214.64	210.15	218.15	214.9	211.88	213.15	212.65	213.17	206.92	213.34	210.62	213.44	211.39	211.58	211.56	212.96	218.34	214.83	209.59	212.11	212.43	214.49	210.8	213.94	212.7	210.77	213.13	211.95	214.94	213.22	215.89	214.13	212.7	212.03	210.65
203.05	204.56	204.41	209.15	206.16	202.36	205.8	198.77	202.31	202.3	201.16	207.31	207.59	203.71	205.76	206.44	201.29	203.24	202.16	207.66	201.37	206.29	206.48	207.87	207.58	207.58	203.02	205.56	207.64	203.81	202.96	206.01	205.86	209.51	202.3	202.01	208.1	207.44	199.93	203.36	207.15	205.28	202.74	199.93	202.54	205.99	207.34	202.45	204.1	204.07
200.69	198.14	201.87	199.79	201.08	205.12	200.38	202.15	201.36	203.53	202.83	199.06	204.1	202.2	206.27	201	202.16	201.84	198.99	202.3	206.37	200.96	206.61	200.72	203.58	204.36	198.89	202.04	206.6	203.42	205.44	199.52	200.44	202.54	206.24	197.53	205.64	199.14	199.86	199.74	204.24	205.38	204.57	202.1	200.04	201.67	208.34	202.17	200.86	201.36
211.44	208.39	208.06	204.35	207.79	208.97	206.95	212.8	206.59	203.56	213.09	206.22	206.75	211.57	210.07	197.68	204.94	209.07	208.13	208.37	206.73	207.76	209.27	206.82	209.48	210.51	208.44	203.41	205.83	206.19	210.12	209.57	209.02	209.49	207.98	208.07	205.4	205.17	204.32	202.68	205.6	211.08	211.37	206.36	206.99	210.73	207.9	205.8	208.28	208.08
214.63	210.39	210.63	215.24	213.3	214.1	211.32	210.4	211.07	210.62	209.61	212.41	213.57	209.42	212.22	210.68	209.74	211.08	213.35	213.79	213.28	210.9	212.37	215.49	206.34	217.95	211.63	209.4	214.92	213.43	212.85	217.05	209.69	212.46	209.25	212.34	208.23	212.21	211.59	210.2	211.32	206.86	213.49	212.53	212.76	207.95	209.68	210.59	213.27	213.59
209.23	216.53	211.9	214.29	208.87	213.67	217.54	215.5	211.5	210.76	212.39	206.91	212.86	214.29	207.99	212.4	203.86	210.6	214.83	212.88	212.52	209.2	211.2	211.79	217.8	213.95	214	210.02	208.84	211.39	214.76	213.08	210.4	207.51	211.44	214.77	209.75	208.09	214.64	210.13	212.02	213.89	215.44	211.43	214.47	212.98	211.51	211.25	213.64	209.39
205.65	203.58	199.81	198.95	198.88	199.05	198.52	199.18	199.26	201.11	199.19	199.42	203.21	197.51	197.73	199.3	201.08	202.35	198.67	199.44	201.32	198.19	200.22	198.16	203.79	201.37	200.12	201.57	205.68	203.57	199.33	203.56	202.09	199.95	199.1	201.02	202.42	197.19	196.22	197.92	201.65	203.43	201.36	200.4	196.82	198.55	202.79	200.54	201.62	199.54
212.73	207.89	212.27	209.73	211.81	210.52	212.09	207.97	210.15	208.28	214.03	211.97	214.9	212.3	214.46	214.4	210.8	214.46	211.47	210.48	213.2	211.93	210.97	213.48	213.38	212.85	210.05	209.27	208.69	217.16	211.1	213.85	211.74	216.61	211.18	213.1	216.7	214.96	208.6	207.84	210.27	212.32	215.26	213	215.78	211.38	217.01	213.51	210.01	211.7
208.75	208.91	210.07	214.63	211.16	212.84	209.28	212.89	215.11	208.83	216.46	208.24	206.22	210.28	209.49	208.89	213.18	214.14	214.88	218.16	207.78	209.46	214.07	210.05	212.12	206.34	209.17	207.16	214.4	212.22	207.64	214.05	208.59	212.62	211.35	210.09	212.33	210.09	213.87	212.78	213.61	211.41	214.52	213.42	211.73	209.55	213.73	210.75	213.98	213.92
200.95	200.35	202.95	205.8	204.22	203.75	203.64	199.9	203.34	202.1	201.92	206.89	207.83	200.3	204.45	202.84	202.21	204.75	206.9	204.27	203	202.15	203.71	201.35	201.75	199.58	201.16	203.77	207.39	203.39	201.35	204.85	205.86	207.56	203.85	200	202.6	201.22	201.94	202.6	201.28	202.75	200.85	208.3	199.91	203.91	199.94	204.45	198.37	199.94
206.83	209.95	204.33	206.58	208.31	207.74	201.11	213.58	207.55	211.19	203.14	213.32	208.51	207.84	206.94	206.17	209.21	209.14	206.46	206.83	208.77	210.33	205.92	213.36	209.1	207.17	208.32	204.16	209	212.86	207.05	209.92	204.4	205.38	205.5	214.25	204.26	210.8	211.63	202.24	207.38	204.61	207.87	207.58	207.83	208.18	205.18	205.35	205.82	207.2
209.13	208.14	206.53	207.86	211	209.7	208.71	207.62	212.12	210.26	208.36	211.01	206.92	214.98	206.72	210.64	208.35	210.36	206.73	208.88	203.06	210.75	212.56	207.42	211.06	206.89	212.87	209.17	208.7	209.01	207.97	212.15	205.57	208.55	210.02	210.86	211.46	209.33	208.92	208.21	207.83	204.91	208.02	209.05	208.12	207.87	207.93	210.41	206.13	210.98
201.99	202.08	204.99	205.54	204.3	204.11	206.63	204.74	202.96	201.3	205.57	205.28	207.1	206.06	206.14	205.73	203.66	208.03	202.46	200.56	202.79	203.46	207.85	205.24	203.13	202.54	201.92	204	198.99	203.54	206.38	204.66	207.74	206.26	205.1	201.33	207.64	204.5	205.4	207.09	202.36	203.45	208.25	199.87	203.39	200.41	205.1	202.75	203.3	205.87
212.04	208.55	213.56	210.93	211.73	213.45	209.82	214.71	217.31	217.84	217.85	211.79	216.3	211.7	208.24	214.22	216.84	214.24	214.88	211.47	213.3	214.37	212.59	216.52	213.19	211.35	219.55	215.78	213.56	213.39	210.75	205.45	215.9	207.05	214.23	214.8	212.04	213.44	211.31	212.56	214.84	216.5	212.9	210.71	216.48	216.76	213.35	216.75	213.4	211.65
208	207.01	214.95	210.8	213.66	215.64	211.11	207.66	211.38	213.12	208.74	209.18	212.02	209.56	217.34	210.33	211.73	214.13	216.79	213.13	214.62	213.09	210.85	209.3	207.97	212.65	208.45	214.51	211.23	215.25	209.69	216.11	215.29	211.08	207.27	212.78	210.4	214.19	208.55	213.35	212.42	215	212.75	210.63	209.35	210.71	210.31	211.74	212.56	212.17
207.08	206.2	202.89	204.36	204.66	203.13	202.5	202.84	201.36	203.36	202.13	204.04	203.24	201.27	200.59	204.38	204.53	205	204.44	204.59	203.2	201.04	205.77	201.66	203.02	205.53	204.03	201.34	200.22	204.9	198.99	203.99	204.88	201.13	202.59	201.48	205.16	202.73	206.64	206.18	205.53	205.69	203.17	204.61	205.46	201.85	207.07	204.29	204.22	204.78
211.05	207.24	205.49	207.27	211.34	210.17	206.94	207.86	210.33	205.08	209.44	203.69	204.49	206.57	207.66	208.84	206.29	206.63	210.48	208.85	206.65	204.64	206.03	211.29	205.35	206.92	203.86	207.92	206.05	208.64	209.37	204.63	211.72	206.85	205.26	206.11	212.54	208.08	206.22	209.4	209.12	207.29	206.86	202.24	204.99	209.11	212.34	204.63	205.13	212.11
205.39	208.21	206.01	205.87	209.12	211.87	209.79	206.32	208.83	211.12	210.89	208.09	205.67	206.42	210.14	202.85	207.56	210.41	210.36	208.15	207.27	204.67	208.87	204.77	210.07	210.88	209.64	205.84	206.62	211.48	206.7	209.97	208.68	203.79	208.58	206.22	207.72	210.38	206.55	202.22	204.57	205.21	205.75	209.04	211.32	208.62	207.93	210.53	211.45	211.1
216.13	215.5	212.05	212.82	213.45	215.25	216.69	212.1	211.5	216.92	216.57	208.91	211.84	212.24	213.29	211.49	212.46	214.81	210.98	212.38	210.9	212.39	212.46	213.22	211.56	212.86	215.13	214.74	215.16	207.85	213.34	215.65	215.91	213.55	209.32	209.95	212.62	214.17	213.5	213.89	212.79	213.28	213.33	211.98	210.64	209.52	215.07	208.76	213.49	207.68
217.42	216.24	216.09	220.52	218.07	219.8	219.03	218	216.88	215.37	220.6	215.87	215.99	216.9	218.17	218.77	218.01	223.44	220.39	222.12	214.77	211.96	212.52	216.24	219.53	221.55	218.48	214.66	213.93	217.96	220.43	214.2	217.14	216.85	214.87	218.05	219.5	215.61	214.12	218.65	217.85	217.28	214.31	213.79	218.99	220.36	218.42	217.57	219.63	220.51
213.57	216.59	218.67	214.41	218.82	216.83	215.79	216.71	213.29	216.54	217.23	216.78	218.96	216.06	215.85	217.06	216.17	218.06	217.91	218.53	216.73	217.04	213.06	217.84	220.18	215.85	216.64	213.89	216.42	215.17	216.52	216.18	213.93	214.59	215.42	217.61	216.89	216.78	215.02	216.16	214.32	216.01	222.43	219.9	216.68	215.73	214.74	217.1	217.54	216.39
209.09	205.07	207.01	208.03	205.68	204.82	204.45	207.35	209.72	208.28	207.56	205.76	206.34	209	206.17	205.02	208.36	204.9	211.06	210.57	213.76	209.01	210.36	205.79	206.84	205.5	210.19	209	203.89	205.06	206.75	204.43	210.67	205.29	206.59	208.7	211.67	207.63	208.9	202.93	206.67	206.87	211.14	210.45	209.43	208.37	209.97	206.07	208.24	205.8
219.27	217.94	216.22	215.26	220.02	221.09	214.77	217	215.54	215.86	218.35	215	218.4	220.44	212.66	220.06	217.97	219.49	219.27	213.1	218.22	217.1	221.58	219.15	215.88	215.56	216.74	219.8	212.69	217.28	218.44	219.03	217.06	217.76	215.71	219.29	220.18	216.24	215.52	216.67	221.52	220.37	218.02	223.29	214.38	216.06	215.93	217.73	215.08	218.16
212.6	209.86	207.75	212.83	209.07	213.88	208.21	210.6	209.33	209.01	207.88	207.83	211.53	209.08	210.59	204.65	207.99	209.8	205.36	208.4	206.52	209.48	211.6	209.6	210.86	209.44	210.89	209.23	207.54	208.08	210.36	207.37	206.89	210.58	207.57	210.29	209.85	208.67	209.19	212.15	211.83	208.8	204.33	212.69	208.5	209.54	211.03	208.53	213.26	201.23
199.07	195.33	200.14	200.64	200.13	199.79	199.21	200.53	199	198.92	197.78	195.44	199.99	198.21	199.87	200.46	201.97	204.08	196.63	196.97	196.07	206.34	205.25	195.39	196.95	199.63	200.08	196.21	201.81	197.06	201.46	202.8	198.18	195.9	201.52	201.43	202.71	200.44	201.52	196.65	201.2	194.63	198.68	202.28	202.97	202.44	199.33	198.03	198.82	195.33
214.36	207.17	215.15	212.49	213.79	212.7	209.2	212.65	215.7	212.3	212.15	211.08	212.15	213.69	206.9	214.1	207.28	216.07	212.29	213.18	208.28	208.82	212.04	213.25	213.05	208.83	216.3	211.05	212.83	212.44	214.09	207.39	210.34	214.8	216.59	212.98	211.2	209.71	211.33	207.57	210.69	211.46	211.27	212.44	211.88	210.97	212.71	210.69	217.04	211.38
205.47	200.07	199.47	201.82	199.6	203.26	205.76	208.15	201.1	200.68	199.84	202.88	201.26	203.29	208.69	202.44	200.55	201	201.95	204.46	200.24	202.99	202.95	203.58	205.83	199.61	201.07	201.89	203.44	208.47	206.02	202.29	203.05	203.09	200.19	204.18	202.42	206.06	205.75	196.9	202.91	201.21	200.27	205.07	202.55	200.88	199.43	198.47	206.35	204.58
215.84	215.94	215.05	215.06	216.59	216.54	215.12	214.29	212.17	213.75	216.1	215.8	216.91	215.44	211.03	212.92	215.88	213.32	213.93	213.58	210.39	217.66	213.32	215.81	217.76	216.89	211.87	210.03	213.87	215.3	211.02	209.31	214.88	214.53	214.71	208.87	211.41	210.97	212.31	210.22	209.77	214.74	211.01	216.62	212.04	209.28	210.55	212.62	210.49	217.09
213.02	213.83	208.77	213.75	208.62	210.73	215.23	213.39	213.15	214.26	211.23	213.06	212.77	212.25	211.41	212.27	208.09	213.91	213.16	210.56	207.03	208.69	213.17	211.56	216.6	211.5	212.05	210.54	213.11	215.47	209.43	210.73	212.66	209.67	212.55	209.37	211.46	219.03	209.97	209.87	204.61	216.02	212.57	211.11	214.55	212.47	210.86	212.71	212.94	210.65
210.06	210.16	211.5	205.58	207.84	207.66	208.79	208.9	210	211.15	211.47	211.88	210.74	209.65	215.5	212.3	212.62	210.51	206.92	207.46	206.15	207.83	211.62	210	210.54	212.26	210.3	208.9	204.12	212.38	209.44	207.41	206.74	211.42	208.64	211.96	211.09	215.45	207.7	210.32	204.87	206.15	204.49	205.89	211.06	211.81	208.12	210.81	211.04	207.84
209.09	210.17	203.97	210.71	205.13	208.11	206.38	209.73	206.62	210.46	210.83	208.31	211.06	208.25	207.22	209.5	204.32	209.27	206.47	211.27	206.62	203.24	202.56	209.28	205.03	206.96	208.25	210.3	209.13	207.61	212.04	215.62	206.16	205.65	209.54	209.53	206.4	212.65	208.41	205.71	209.17	211.31	206.26	208.26	209.69	212.38	210.08	208.54	210.96	211.65
208.15	207.01	208.43	212.17	205.65	205.95	209	207.01	210.56	208.73	210.01	206.48	208.24	210.61	205.21	204.48	210.74	205.44	211.23	205.47	209.51	208.32	210.4	205.56	209.29	206.75	203.26	209.03	210.09	210.08	210.96	208.5	206.67	207.22	207.74	208.89	209.96	207.64	208.31	209.2	203.55	205.27	211.89	204.21	208.48	205.21	208.44	204.94	211.62	205.79
199.99	203.4	204.76	202.36	203.28	201.57	203.35	203.58	206.56	203.23	205.97	205.28	198.7	205.36	196.89	203.45	199.43	203.06	206.8	198.24	197.96	205.3	199.78	201.27	202.87	202.94	203.2	205.19	204.26	205.16	199.3	198.77	209.22	202.41	198.45	199.32	196.38	200.18	202.24	199.58	199.08	202.42	200.02	202.32	205.62	197.38	206.96	203.48	203.34	199.79
195.77	199.75	196.96	198.03	199.71	202.09	197.37	200.19	198.56	194.22	197.02	193.2	198.08	199.86	200.6	197.7	196.87	197.38	197.15	196.68	197.45	199.48	198.65	197.26	201.6	200.82	201.42	200.83	200.11	197.31	201.18	196.05	196.78	200.47	194.28	198.86	201	199.22	199.09	192.73	195.23	196.72	196.69	197.71	196.64	195.89	199.23	194.29	198.62	195.38
218.56	216.89	218.8	219.45	214.38	220.15	217.06	219.84	217.62	218.01	215.31	216.83	218.08	217.05	215.63	218.78	218.21	218.63	215.71	218.57	214.01	211.35	219.24	215.62	216.39	218.46	218.61	219.33	216.08	218.97	209.94	216.43	219.91	218.68	215.46	217.99	218.9	217.98	221.78	217.97	217.52	216.16	220.63	214.79	215.01	212.71	214.14	215.88	222.2	217.62
206.04	205.93	206.75	201.73	213.81	209.15	209.32	205.69	208.95	208.14	208.21	204.01	204.46	201.8	207.28	210.04	208.55	210.65	206.34	207.72	209.28	205.86	208.59	206.29	208.12	207.72	213.84	205.65	208.24	207.9	207.24	209.14	203.37	207.71	208.03	207.13	203.32	206.8	207.39	208.92	205.88	208.8	209.39	207.52	206.15	204.53	202.39	206.26	204.78	208.9
199.31	203.12	204.67	204.45	206.08	199.88	205.11	202.84	202	202.3	199.03	205.38	204.14	207.89	199.94	200.29	203.23	205.88	200.8	204.13	200.2	200.9	203.72	199.58	203.08	201.85	208.32	201.89	204.44	204.95	204.75	205.27	203.12	201.31	205.1	207.04	203.48	204.36	205.04	204.06	208.58	199.65	202.31	198.03	204	205.27	205.45	205.78	205.22	200.39
206.07	210.54	208.33	207.66	207.44	205.93	208.73	207.05	208.94	209.89	203.93	206.83	209.14	209.9	209.43	208.41	210.13	208.24	204.72	208.39	205.8	206.66	205.66	206.99	202.12	208.86	208.41	207.81	207.35	211.25	210.95	205.08	211.56	203.6	206.69	207.59	210.95	207.83	206.72	204.86	207.18	209.86	207.5	210.35	208.52	207.97	210.06	209.29	208.96	206.37
204.3	203.64	209.15	207.71	208.18	208.75	206.48	210.8	205.43	209.88	210.84	206.04	208.75	208.68	206.85	208.47	209.7	211.98	207.05	208.46	206.39	210.39	206.23	210.06	210.63	206.42	209.81	205.94	211.61	205.61	211.07	212.98	208.86	212.27	211.95	205.55	210.74	210.55	208.49	206.63	209.16	206.31	209.55	207.29	207.5	206.4	212.82	206.4	211.62	207.49
209.04	209.49	208.37	208.98	209.11	210.76	210.73	206.91	208.36	209.56	208.85	203.58	210.66	208.99	209.72	207.73	204.87	210.66	205.76	210.45	208.5	207.71	210.67	208.47	211.11	210.7	212.14	206.52	205.47	209.19	213.57	208.27	205.23	213.23	208.88	205.46	208.88	208.1	209.82	207.32	212.69	206.71	208.76	204.95	208.92	208.38	204.63	209.75	203.17	209.61
201.13	198.8	204.31	196.01	201.22	198.79	202.68	204.91	201.36	198.59	196.27	201.76	201.6	201.22	196.83	200.55	198.11	202.07	198.41	201.6	205	198.81	200.99	203.41	202.34	202.79	195.11	198.66	199.65	200.03	199.57	204.86	201.13	198.07	199.29	198.51	200.49	197.61	193.26	199.71	203.46	196.33	204.76	199.04	198.99	201.42	199.95	202.91	203.55	205.65
218.27	215.98	214.92	216.76	217.4	213.42	211.62	215.39	213.3	220.51	219.58	219.68	220.01	217.77	221.42	216.33	212.25	215.55	216.44	219.71	215.93	212.38	220.94	217.41	215.8	218.25	216.16	213	219.36	218.36	219.09	216.07	219.95	214.07	213.46	212.79	213.74	218.85	218.1	213.78	212.54	216.72	215.28	216.86	220.3	217.77	214.62	216.59	219.11	218.99
207.43	207	204.08	205.93	204.57	206.83	207.95	205.99	210.02	199.19	210.61	209.67	206.88	206.27	207.57	207.05	203.04	206.95	206.63	203.6	205.86	203.34	209.77	203.18	204.42	209.98	207.02	204.23	202.07	211.11	204.91	211.49	207.59	198.73	209.86	200.3	201.58	207.18	209.51	207.15	205.55	210.68	203.71	210.67	207.58	202.57	206.89	210.11	210.17	207.15
206.3	206.44	204.39	202.22	206.5	202.93	208.99	204.03	204.44	201.34	203.71	201.73	205.8	200.94	203.94	201.8	207.36	206.48	204.3	208.54	203.54	200.75	203.15	206.72	208.03	201.15	204.03	199.62	202.53	204.97	205.63	201.75	204.12	200.44	210.8	204.82	205.99	205.72	205.35	207.35	203.28	203.28	202.65	206.38	201.84	204.9	201.32	203.34	205.91	202.24
200.67	210.29	204.31	207.74	203.47	201.08	205.45	203.05	204.31	203.95	202.86	203.63	199.89	204.66	202.49	200.83	202.08	202.69	198.83	202.92	201.14	201.25	200.06	201.58	204.86	200.09	202.11	204.82	202.54	202.96	204.21	200.74	197.79	206.44	201.89	200.71	204.8	201.85	200.54	205.04	212.55	202.55	201.42	204.09	202.63	204.74	200.13	204.29	201.15	198.71
212.43	208.78	211.65	209.91	211.97	213.5	214.92	211.46	210.42	208.21	216.96	212.1	213.35	209.97	208.33	211.06	203.27	205.6	210.38	207.14	208.44	212.16	217.83	214.25	213.5	213.44	213.22	210.78	211.69	212.82	213.82	214.61	214.16	215.65	209.73	212.43	212.88	213.42	213.4	213.61	212.52	209.73	210.93	213.03	211.63	209.63	211.51	212.59	215.09	208.86
215.57	218.4	216.23	217.11	221.76	211.48	218.1	219.01	219.97	216.75	216.13	213.84	216.78	217.22	219.03	215.39	216.36	214.9	214	220.64	223.18	211.8	213.88	214.6	215	214.63	221.57	214.09	218.09	217.73	216.71	216.92	215.32	209.85	217.85	220.33	217.86	215.39	215.83	217.29	222.89	214.14	215.65	220.93	216.51	219.01	221.16	213.26	220.23	217.82
208.17	208.6	206.94	211.5	212.75	211.82	206.51	203.33	205.13	214.87	202.92	203.73	207.38	208.89	211.37	206.1	213.31	205.94	205.69	206.58	209.4	205.23	213.63	206.22	204.84	207.96	207.91	208.98	207.86	209.78	212.43	205.16	208.88	210.52	211.19	209.77	210.68	208.93	209.52	206.12	206.87	208.88	209.94	211.56	205.61	210.25	204.58	211	206.8	206.37
213.15	211.07	210.86	205.78	210.62	212.44	210.47	215.01	214.18	211.63	215.48	212.93	213.63	212.18	212.87	211.1	212.28	209.89	211.16	214.63	212.01	212.5	211.08	213.6	210.72	215.43	208.89	212.44	214.25	212.86	212.32	214.44	211.93	210.75	209.28	212.27	215.85	211.11	210.72	212.53	209.63	211.86	209.43	210.08	212.77	216.16	208.14	216.91	209.9	212.85
203.12	203.38	203.68	204.91	202.19	202.05	204.12	203.7	200.18	203.18	207.04	207.38	203.28	202.34	201.24	200.21	203.97	204.06	204.63	209.12	201.63	201.16	208	205.44	204.65	207.56	204.59	202.77	206.87	207.57	205.23	202.16	202.58	205.57	202.41	203.88	204.57	203.43	198.31	200.23	201.88	202.85	203.54	207.01	203.68	202.32	203.01	207.92	203.74	201.66
214.31	207.33	207.08	207.34	213.44	205.99	211.07	210.84	208.38	212.59	208.35	211.49	209.46	211.68	208.66	210.47	212.56	208.39	207.82	208.86	205.83	210.57	209.45	210.07	209.75	206.16	208.77	210.64	211.51	213.99	213.51	206.09	202.4	208.84	205.52	210.64	208.57	203.99	210.99	210.6	209.87	207.4	205.94	204.67	212.39	207.2	208.34	207.65	210.49	209.73
197.71	205.74	203.03	203.64	203.27	202.03	200.55	208.19	200.67	205.22	199.04	202.7	204.42	206.75	205.9	201.74	206.2	203.42	202.1	204.77	205.2	199.91	202.79	196.93	203.49	201.48	197.56	204.31	205.65	206.25	206.08	203.1	201.11	207.35	202.68	201.51	204.04	201.05	207.66	203.84	204.6	204.52	198.02	205.05	204.05	202.79	206.5	204.09	201.7	200.01
212.11	208.93	208.66	210.02	211.21	212.61	210.92	211.56	214.73	212.65	209.24	212.68	212.3	213.54	215.33	215.09	213.81	213.75	211.02	214.41	213.93	212.57	211.44	217.5	212.57	213.15	212.37	213.73	212.07	213.88	211.28	211.08	213.89	213.66	210.84	215.24	210.67	212.12	209.61	212.31	211.49	216.87	213.81	210.32	213.67	209.85	219.28	212.74	211.38	217.73
209.56	209.6	209.54	210.75	209.4	203.41	209.79	211.5	208.87	210.26	211.2	210.36	210.75	210.14	209.36	209.24	209.11	205.85	213.35	207.99	207.1	209.03	208.45	207.29	204.6	209.47	204.46	210.15	207.4	206.42	213.66	207.67	210.97	210.78	215.22	208.54	208.24	210.85	207.68	208.29	211.69	209.7	209.67	209.8	214.21	210.17	208.71	211.44	208.82	211.14
208.38	209.47	206.83	207.43	207.73	207.48	208.19	206.65	206.41	209.87	202.46	209.18	209.12	208.3	206.2	212.71	208.9	210.82	209.32	209.09	206.48	209.48	206.72	208.13	205.72	204.51	207.53	208.12	211.77	208.31	207.91	208.09	209.87	203.92	207.58	205.35	208.28	205.78	210.55	202.94	211.15	206.07	208.3	205.37	207.87	216.04	210.62	206.33	207.75	208.57
200.51	200.95	201.74	202.94	200.89	197.9	204.05	195.22	199.07	199.03	201.58	199.44	197.95	203.83	199.82	202.22	199.1	200.52	202.43	203.27	202.59	201.21	202.33	199.91	199.78	202.84	198.93	198.21	200.43	202.35	197.68	197.29	195.07	199.66	205.01	204.75	204.77	198.87	196.4	197.62	196.14	200.83	200.03	203.63	200.22	204.55	200.76	200.77	203.32	202.46
213.08	210.66	212.52	207.19	209.81	208.68	209.41	210.84	209.29	213.64	203.54	206.61	209.89	206.71	207.47	207.05	208.95	207.52	207.76	207.08	208.98	209.42	208.08	206	205.42	207.1	200.58	204.88	209.03	210.12	202.2	209.44	207.68	209.96	214.56	209.79	205.06	207.47	207.48	209.94	204.9	209.33	204.2	210.93	210.97	206.55	208.69	207.8	211.84	208.25
197.93	203.12	204.01	203.83	207.64	204.16	206.08	207.4	203.26	208.94	206.55	205.28	201.49	208.96	206.51	203.99	205.92	206.86	204.98	206.68	206.24	205.87	201.99	207.83	203.46	205.65	207.02	204.07	207.49	208.94	201.3	203.27	205.44	210.86	207.43	205.42	208.28	207.78	204.88	206.04	210.47	210.21	202.9	202.03	206.41	207.53	208.19	199.91	207.42	210
199.22	198.73	199.62	198.67	196.89	192.8	194.54	201.97	197.9	197.05	202.86	197.59	198.91	195.58	202.27	197.39	198.07	200.7	194.93	197.52	198.01	198.13	196.2	199.65	191.63	190.39	201.17	200.02	192.28	197.58	197.63	200.73	201.11	201.2	200.46	197.8	202.91	197.61	199.83	201.82	198.34	197.84	199.29	197.37	201.84	196.4	198.36	197.38	205.2	191.36
200.96	200.48	206.52	206.67	201.12	204.3	205.95	207.98	203.36	210.19	206.24	205.82	208.4	207.62	208.29	204.11	208.51	209.41	206.02	209.29	201.58	204.64	207.32	201.36	203.83	205.39	202.56	208.5	202.41	206.61	208.9	206.65	206.3	206.03	209.34	202.93	206.76	204.48	207.36	205.74	207.18	201.17	208.11	207.05	201.65	207.48	205.52	207.12	205.23	206.25
203.3	202.04	195.44	198.6	201.24	197.21	200.48	198.03	201.24	201.24	198.27	198.06	203.63	197.87	203.2	198.38	202.12	202.58	201.8	198.93	194.14	198.23	200.86	193.65	201.56	195.37	200.6	203.5	199.95	202.2	201.1	198.4	202.3	201.38	195.89	193.5	202.6	200.78	198.52	199.9	205.95	202.03	197.85	196.72	195.62	199.77	200.2	204.47	196.94	201.57
203.74	206.06	209.4	207.42	208.5	206.14	210.42	209.85	205.65	208.65	206	206.54	207.3	209.04	207.64	207.19	209.81	211.62	207.9	207.33	206.56	209.75	214.9	209.77	206.38	211.87	211.78	212.48	208.74	207.31	208.92	213.34	207.59	207.85	210.21	208.9	208.13	200.78	215.59	207.87	213.11	212.85	207.97	210.42	205.84	206.66	212.33	210.06	210.12	210.23
212.76	210.03	205.71	211.03	207.86	209.64	205.07	205.96	202.82	202.34	209.62	210.68	206.87	207.81	207.5	208.16	206.59	206.41	210.94	210.74	208.13	205.2	209.68	207.9	205.32	206.59	202.52	212.08	208.37	210.87	214.39	208.96	215.16	204.92	205.57	208.34	210.7	207.81	207.91	211.96	207.31	207.56	208.35	207.79	207.07	207.21	209.25	210.58	212.24	204.04
194.1	193.09	198.31	194.22	197.91	194.92	195.92	192.72	193.92	192.68	195.77	191.38	195.22	194.99	190.76	197.66	195.95	192.88	195.64	189.93	194.26	191.67	193.95	193.76	195.91	193.2	193.01	195.45	189.86	192.3	195.77	194.13	197.58	194.68	196.47	197.57	195.74	192.97	196.33	190.71	195.98	197.95	194.01	193.6	196.85	192.8	185.7	194.63	196.72	191.28
214.43	212.89	212.73	209.24	210.1	214.1	207.9	208.96	211.18	214.47	209.82	211.9	215.51	216.48	214.7	212.85	213.04	211.65	210.05	212.48	211.26	211.94	213.56	216.37	212.01	208.17	214.39	207.21	210.53	209.55	213.81	212.18	214.81	209.87	214.82	210.21	216.41	216.54	209.86	213.95	212.21	216.2	212.06	211.93	219.93	211.61	211.47	211.7	212.74	214.03
195.72	200.85	194.82	198.65	197.35	196.9	201.61	196.79	200.45	199.49	197.09	200.38	198.75	196.94	204.61	202.99	195.91	199.95	201.89	199.53	200.97	204.63	199.41	200.32	201.41	197.7	198.53	198.95	198.61	199.13	201.47	197.49	201.06	198.56	202.24	200.63	198.77	197.71	200.12	200.41	196.05	200.66	197.81	200.39	196.02	199.65	195.44	200.82	200.64	203.98
208.26	199.58	207.18	206.16	204.1	204.27	201.64	199.12	195.75	198.99	202.05	203.46	206.25	201.89	203.58	202.78	203.74	202.26	202.77	204.73	201.9	200.48	204.4	201.13	200.17	200.61	207.3	206.71	204.88	195.25	203.53	203.67	203.41	199.99	204.31	202.14	202.87	204.69	202.63	212.16	200.33	201.81	198.63	197.37	205.73	199.73	203.8	203.7	209.85	199.13
218.38	217.3	214.54	216.37	216.68	213.79	218.47	214.3	221.99	213.61	219.53	217.79	214.57	214.62	218.09	220.22	213.45	220.51	216.15	216.29	216.45	219.28	213.13	218.03	217.87	221.28	213.75	220.59	217.28	217.31	216.59	213.21	221.15	217.56	215.01	222.79	221.78	216.59	217.69	217.27	217.21	218.2	214.73	219.77	216.87	215.54	217.71	221.17	218.53	215.45
207.83	209.8	203.02	206.66	209.07	201.44	202.39	206.31	208.83	207.14	206.14	208.76	209.91	211.75	212.24	208.97	208.22	201.85	204.42	209.13	210.49	205.8	206.56	207.81	213.92	208.89	207.26	205.73	204.73	207.05	209.27	212.89	207.73	203.3	208.13	209.29	207.51	209.49	203.76	206.9	205.25	207.67	205.14	207.92	210.11	209.69	203.87	207.18	210.42	208.17
218.09	216.97	215.43	215.09	208.69	212.92	208.22	212.08	210.8	210.1	211.24	207.23	212.92	214.35	214.53	212	211.85	213.09	210.87	214.48	210.93	214.99	217.95	211.03	212.68	211.57	217.12	214.3	209.07	213.1	213.3	211.16	209.49	214.58	212.5	215.48	215.04	212.25	213.54	214.79	212.2	210.64	216.21	214.77	216.57	211.9	210.86	214.03	214.33	207.59
209.34	212.25	211.15	208.13	209.67	209.18	213.48	211.47	215.07	208.19	216.18	212.51	216.24	210.03	214.17	211.41	211.21	210.32	210.38	212.37	208.05	210.8	214.52	215.87	213.56	211.18	212.07	205.67	213.89	209.8	212.27	213.32	214.58	205.34	205.28	208.77	214.01	212.16	211.85	211.43	209.3	214.44	208.88	210.69	211.85	209.6	215.19	206.96	211.68	214.41
210.47	202.25	211.33	216.05	212.09	214.32	212.93	211.91	213.4	211.92	210.57	215.68	209.79	206.02	206.12	211.97	210.28	207.95	212.17	210.07	219.7	212.71	213.48	211.77	212.08	211.48	215.59	210.46	211.51	211	212.66	208.68	209.67	207.85	210.43	214.29	210.63	215.56	214.41	214.7	213.72	208.49	212.35	214.54	214.52	214.45	215.04	208.43	212.51	209.44
211.82	210.03	217.51	210.87	209.73	213.06	211.41	208.85	214.01	213.73	214.97	211.48	215.59	213.56	213.22	208.25	211.97	212.93	212.65	214.38	210.38	208.77	211.45	208.76	212.02	209.67	213.33	214.43	212.25	211.42	209.62	211.73	213.49	216.47	213.77	213.17	208.95	211.5	206.99	213.04	211.81	212.24	212.31	209.67	210.26	215	212.41	214.11	209.48	214.44
213.07	214.86	213.33	215.68	213.97	213.17	211.96	209.68	212.8	215.42	212.63	214.55	215.36	219.35	215.54	214.32	214.39	220.02	213.19	216.12	215.3	211.11	214.63	217.36	215.13	214.26	208.72	212.63	210.72	214	216.07	213.4	211.45	218.26	214.3	215.76	210.77	216.37	215.31	216.41	215.63	214.13	215.02	211.96	215.75	214.17	213.98	211.84	211.35	214.19
203.18	202.9	205.05	203.79	205.69	204.84	204.81	205.81	208.73	208.62	207.38	208.25	208	197.86	206.85	206.18	204.13	206.17	207.96	206.48	204.17	206.23	208.15	211.64	206.42	206.85	206.54	205.29	203.08	207.52	206.95	207.65	201.14	209.22	208.51	205.87	204.81	203.95	204.32	207.45	202.26	206.67	205.33	208.18	209.79	205.29	204.3	205.74	207.36	201.51
207.89	211.02	209.61	208.29	213.17	209.55	208.71	211.72	207.47	205.07	210.38	205.65	207.54	213.47	212.07	209.57	207.74	209.75	206.29	206.76	206.74	210.89	210.73	210.56	206.48	210.73	210.75	206.62	209.73	211.62	210.49	211.27	209.06	211.23	207.09	208.71	205.97	208.7	211.2	208.06	213.91	206.6	204	211.44	209.99	210.48	210.01	209.86	208.92	208.81
208.99	213.92	208.77	205.85	210.31	209.11	210.95	203.71	214.7	208.25	211.18	204.82	207.3	210.39	208.68	208.36	208.6	208.91	205.09	208.86	210.66	210.86	209.18	210.1	208.59	208.41	213.68	208.06	210.84	207.72	210.83	207.91	211.6	204.13	207.31	209.62	206.05	210.03	207.69	211.16	208.07	210.55	205.28	210.94	209.21	209.43	205.91	209.22	211.01	206.04
205.11	207.01	208.7	209.59	204.13	208.34	206.6	208.54	208.13	205.92	208.01	204.37	208.15	204.56	202.12	208.74	210.54	207.81	209.28	214.58	211.75	205.54	210.31	205.75	204.75	204.85	211.54	207.93	207.58	206.6	206.48	210.63	206.94	204.37	206.59	205.95	211.55	211.1	205.43	206.43	206.53	209.53	205.83	207.64	207.36	209.68	205.47	209.2	212.65	205.97
210.03	209.92	209.53	206.47	215.66	207.99	213.03	207.73	214.17	211.81	211.07	209.6	213.46	211.59	214.14	211.73	206.1	210.2	213.31	212.57	211.66	214.58	208.3	214.17	211.01	212.81	211.55	213.16	213.19	210.49	209.35	213.28	214.38	212.22	211.45	209.91	213.52	216.52	215.04	209.51	215.11	211.48	211.39	212.12	210.68	213.39	208.4	209.86	214.57	212.68
217.15	214.72	212.75	216.76	221.23	213.99	210.35	213.41	213.18	213.55	215.92	220.12	220.53	220.9	215.99	215.28	219.75	219.16	215.8	219.14	220.47	217	213.08	216.24	220.8	216.99	213.33	221.31	215.92	218.82	217.61	216.7	217.96	212.99	219.56	215.57	220.59	217.53	216.84	218.8	218.04	217.74	214.02	217.16	213.6	215.22	215.62	219.25	214.99	218.71
200.84	201.46	199.74	201.48	198.5	201.52	197.54	199.93	200.34	199.46	202.01	202.77	197.93	195.14	196.12	196.12	200.9	199.24	204.01	201.63	200.89	198.36	200.9	201.6	194.22	197	195.22	198.8	195.03	199.01	202.29	202.16	198.86	196.47	204.05	203.24	202.48	200.09	199.53	198.35	197.74	199.71	198.92	195.73	198.55	196.71	202.11	198.73	197.81	197.62
202.42	203.01	207.71	202.54	201.43	202.72	202.49	201.82	202.37	200.41	209.26	201.23	203.44	202.36	202.14	198.96	201.75	202.34	202.17	204.62	206.59	203.96	201.17	202.61	203.39	202.39	203.87	201.14	205.81	199.06	198.6	201.31	199.73	205.47	205.16	203.13	207.41	206.02	204.41	203.73	204.46	202.87	201.33	208.36	204	203.57	201.99	200.61	201.56	204.18
207.78	207.36	209.07	209.14	211.67	206.41	212.44	209.78	212.35	214.36	211.11	208.49	209.63	210.94	203	206.69	209	210.49	204.53	209.95	210.1	212.77	208.1	204.58	213.15	210.49	208.03	204.76	210.05	209.76	204.83	205.27	207.09	208.61	208.08	208	209.54	208.8	203.4	214.26	207.82	206.75	213.72	212.27	208.32	211.38	211.99	208.36	208.95	212.47
207.21	202.6	206.69	205.73	211.12	209.08	212.13	210.55	209.13	209.26	206.94	208.07	205.84	211.06	208.1	208.33	209.48	207.4	205.62	205.59	207.84	210.29	205.72	204.58	205.34	212.89	204.21	206.78	205.87	206.1	206.94	208.04	210.1	208.59	206.21	202.55	208.62	206.25	205.31	206.41	204.72	205.37	205.21	210.63	209	204.21	203.06	207.21	203.85	206.18
198.28	201.25	199.72	201.74	198.14	193.64	195.8	199.23	202.55	206.19	200.28	196.89	200.99	196.94	201.33	201.33	197.37	198.9	202.15	198.01	197.44	199.6	202.44	198.25	200.43	199.97	199.49	196.69	193.44	202.33	201.01	200	203.85	194.95	200	199.12	199.21	203.01	196.31	200.76	200.75	201.63	200.32	195.18	199.71	200.08	198.66	198.75	199.8	202.82
207.21	204.07	206.13	203.34	198.8	209.65	206.78	202.67	205.9	208.16	204.64	202.84	203.65	204.03	206.92	209.89	205.14	208.41	201.82	207.52	197.12	205.41	205.35	210.26	203.57	207.81	204.13	199.3	206.05	202.39	204.66	203.59	201.6	208.8	202.31	206.53	205.8	203.72	205.86	202.42	208.36	205.32	208.49	198.52	203.75	205.59	204.82	207.23	204.18	205.79
208.15	214.57	212.9	210.63	207.13	208.18	211.97	209.91	212.7	209.31	206.08	207.65	208.29	207.2	207.07	211.86	204.36	207.23	212.39	206.99	208.5	212.8	208.25	211.13	207.36	214.57	207.32	208.1	207.59	208.85	207.26	208.81	206.26	209.68	205.75	208.51	207.77	207.93	207.71	208.29	209.24	209.54	209.08	207.59	207.22	209.14	210.87	212.46	209.71	209.34
199.77	198.54	199.61	200.03	202.7	204.34	198.64	198.67	197.94	201.85	198.44	202.07	198.97	204.75	198.03	200.11	196.4	202.03	200.62	197.87	203.37	201.51	202.7	197.56	198.07	202.79	197.79	201.77	196.19	200.13	199.19	203.09	200.75	202.64	200.21	204.25	201.91	200.47	199.73	200.02	199.04	201.92	202.99	201.95	200.18	195.88	200.7	196.8	203	199.45
207.75	208.58	203.7	207.85	207.62	213.24	208.22	208.82	209.85	209.18	206.45	200.79	205.76	208.17	207.41	206.82	205.78	206.35	209.58	206.28	204.91	209.25	202.67	204.69	207.83	208.22	204.05	206.88	206.65	208.03	208.72	208.81	210.11	210.05	210.84	211.15	211.59	207.97	209.14	206.67	207.38	211.8	209.76	205.06	206.85	211.03	208.09	206.8	206.33	210.78
197.1	199.36	202.32	205.05	199.22	201.83	204.32	207.69	204.35	203.72	201.18	201.63	197.39	205.18	201.43	205.72	202.9	202.99	202.52	205.22	200.85	202.62	204.08	206.24	204.84	202.91	200.67	205.62	202.54	204.69	201.39	206.06	207.66	207.69	205.35	199.16	203.22	203.35	207.28	206.5	201.25	199.19	205.69	203.7	203.51	202.51	201.01	205.69	203.54	206.86
198.19	198.89	201.51	201.71	198.34	196.78	199.74	195.88	202.97	195.2	198.64	199	199.19	200.13	204.59	199.46	197.46	198.77	199.76	199.01	201.53	199.92	196.79	200.62	199.19	199.58	201.23	196.77	199.18	201.85	204.03	200.38	198.14	201.41	203.1	200.83	196.6	201.65	201.43	200.51	197.23	199.89	206.61	198.28	204.38	203.72	204.15	201.89	196.37	202.73
205.06	208.39	204.82	206.75	205.77	205.99	203.26	206.39	206.99	206.74	201.05	203.47	203.96	209.15	211.16	200.57	208.92	207.32	208.84	204.64	206.28	202.81	204.37	209.27	206.68	205.44	203.99	208.26	207.21	202.59	208	207.91	208.39	207.46	209.77	208.69	203.13	210.17	205.31	203.22	211.57	202.72	208.66	205.1	205.09	204.81	208.28	209.01	204.11	204.56
217.73	215.98	214.39	217.86	217.13	219.59	220.27	216.22	218.93	218.16	216.37	219.81	219.37	220.23	219.37	218.72	221.07	219.28	215.5	218.01	217.77	214.51	217.41	218.33	217.44	215.8	216.2	218.23	217.66	217.03	217.21	215.31	215.66	218.62	217.35	214.67	217	214.04	220.07	217.22	215.41	216.79	215.65	216.82	214.59	216.8	213.49	217.03	223.46	216.9
202.85	207.03	200.75	202.34	203.75	199.96	199.38	199.8	200.27	200.37	199.52	197.83	205.88	203.84	200.55	200.12	198.25	196.28	198.52	199.97	195.42	195.21	200.85	201.14	201.22	202.6	199.38	200.68	204.23	202.9	200.96	203.79	201.94	197.87	197.13	201.91	200.51	200.46	195.01	200.9	201.2	200.09	203.74	200.96	200.8	200.66	200.12	198.05	198.3	197.01
201.54	200.99	199.11	199.82	198.84	204.22	199.01	200.95	203.62	197.46	203.77	199	197.35	201.25	195.39	195.93	202.2	198.78	200.85	199.28	198.8	195.8	201.04	198.98	196.92	203.01	198.11	201.95	206.04	197.64	201.88	200.39	198.64	200.58	202.23	200.2	198.42	195.99	197.94	200.12	201.88	200.71	198.36	202.05	198.21	201.71	202.74	200.59	204.45	200.4
201.8	206.35	207.27	206.47	203.65	201.03	204.96	205.89	210.37	202.38	201.51	206.81	206.43	207.19	206.81	207.91	202.32	203.86	203.39	206.06	207.68	202.91	204.87	208.07	201.42	201.77	203.76	201.25	201.01	203.44	204.18	209.93	203.73	210.06	209.46	201.45	207.66	206.52	201.86	206.95	203.72	207.02	204.49	204.27	205.61	208.31	207.08	205.95	203.62	206.84
200.38	202.03	198.84	202.6	199.45	208.65	205.59	199.62	197.27	195.16	198.36	201.12	200.61	197.41	199.04	200.15	204.76	198.84	199.56	196.49	200.83	201.3	196.88	201.31	193.91	200.32	207.16	201.11	194.95	200.23	203.58	198.53	198.15	199.72	197.46	202.75	201.14	203.23	203.01	203.53	204.92	201.67	200.81	202.9	202.81	203.11	201.74	202.93	200.38	199.79
192.3	189.18	193.97	191.67	192.04	192.78	191.38	190.38	192.98	191.98	195.5	194.19	194.09	192.12	195.98	198.59	192.95	189.61	192.18	197.55	195.05	197.07	194.69	196.59	196.11	194.83	191.25	195.38	193.86	189.12	196.68	199.32	196.54	198.25	196.3	191.55	196.41	192.73	194.55	191.53	194.08	192.34	193.69	194.23	192.7	195.65	192.56	195	195.06	200.58
199.08	200.12	202.72	198.06	200.11	198.75	201.59	199.85	199.6	198.3	198.56	195.84	202.3	203.43	197.07	200.14	197.72	197.5	200.14	198.79	203.74	195.42	202.93	198.98	199.25	200.35	193.15	197.8	199.58	198.15	195.75	198.92	200.01	194.9	202.11	200.6	203.17	198.01	202.58	197.7	201.18	196.95	200.51	197.48	201.81	200.74	203.24	202.18	195.97	199.98
218.16	218.52	217.49	223.53	214.89	215.63	214.96	211.95	218.33	217.33	219.76	220.92	217.59	221.16	219.16	221.27	217.03	220.24	212.41	218.68	217.44	219.87	214.73	217.34	220.91	216.04	219.01	220.03	219.9	216.41	212.91	218.69	215.21	217.31	216.46	220.45	216.26	219.44	212.95	214.16	211.79	218.57	216.5	212.19	220.59	214.63	213.49	219.79	215.33	217.17
215.98	219.18	221.08	214.23	217.96	219.98	215.76	219.24	214.76	220.05	214.66	228.52	224.49	217.47	210.21	220.2	219.34	217.91	215.7	221.92	216.94	215.07	222.19	213.25	220.49	218.46	219.34	217.12	210.87	217.94	220.17	219.32	217.38	221.96	215.45	216.86	219.03	218.31	215.21	216.08	221.99	216.16	219.31	218.97	214.73	218.39	218.46	216.43	214.05	216.94
208.91	206.51	204.76	206.5	212.62	207.58	208.19	205	209.54	210.51	202.58	211.59	204.45	207.42	208.06	206.52	211.68	207.47	211.01	207.24	209.82	209.24	205.16	205.91	207.62	210.6	213.85	209.67	208.09	208.87	208.38	209.16	207.4	209.05	209.07	209.85	206.22	208.36	204.58	207.53	210.22	203.33	207.51	206.17	212.34	207.85	205.09	209.55	212.14	209.53
201.24	203.22	201.24	202.17	201.64	201.39	196.15	204.29	203.14	203.97	200.18	202.47	200.73	198.33	207.18	204.42	200.26	203.9	201.63	200.03	204.53	207.56	201.52	199.26	200.26	203.77	200.02	205.65	205.38	202.04	202.53	205.56	199.37	205.34	205.05	204.24	202.78	202.34	200.36	199.67	202.31	202.15	196.8	201.07	197.78	202.19	203.1	202.26	203.8	208.93
206.2	205.05	209.92	211.74	210.77	209.38	210.29	211.3	207.1	208.16	207.43	211.96	204.19	212.42	209.2	211.32	210.95	211.2	211.95	211.12	207.66	208.15	207.57	207.3	208.44	205.52	206.26	213.03	216.11	206.29	205.83	206.42	208.68	204.98	209.5	208.59	206.14	209.88	208.65	209.28	208.18	210.13	206.47	201.82	207.41	205.24	207.94	208.97	204.63	204.59
215.41	217.57	218.16	217.63	216.89	214.68	220.07	212.51	218.98	217.82	216.86	218.79	215.87	215.13	217.15	220.57	216.9	218.92	212.52	219.24	217.06	217.38	216.67	219.01	216.76	216.82	212.64	216.25	213.32	218.37	216.99	215.33	214.86	214.6	216.72	218.49	216.45	217.58	219.87	218.31	214.28	216.44	218.53	219.4	219.55	215.45	219.74	217.76	216.68	217.98
207.61	210.24	203.74	205.59	209.62	208.9	210.19	208.18	209.82	209.2	211.12	209.97	208.5	211.02	206.78	213.6	206.37	209.69	210.44	211.49	211.6	211.7	204.08	209.06	208.68	210.3	210.38	209.94	215.73	206.53	202.06	207.04	212.17	203.77	207.88	207.1	207.33	208.31	208.6	209.08	212.32	209.66	206.82	207.07	209.37	210.26	206.26	212.98	209.24	208.3
209.34	207.55	207.56	210.42	209.61	210.36	208.92	210.67	209.4	209.57	206.16	201.94	208.44	208.92	207.94	203.7	206.3	207.54	206.6	207.01	208.47	206.57	207.55	211.25	207.57	202.27	209.59	205.78	207.75	213.58	205.65	209.11	211.51	207.61	202.9	210.28	208.95	207.66	209.99	207.77	205.9	205.27	210.62	208.07	210.15	215.3	212.03	206.04	208.89	204.12
205.58	207.5	202.37	202.96	201.36	198.71	203.96	206.19	205.53	204	198.79	197.89	203.43	206.8	198.34	201.38	200.32	204.46	204.43	207.58	201.72	203.65	203.48	202.39	205.82	201.62	202.04	205.92	207.68	202.77	204.15	210.75	205.7	202.96	203.41	205.69	207.25	198.63	204.99	205.17	200.36	204.3	206.6	202.95	199.52	202.11	202.24	202.73	211.82	205.83
201.84	201.05	197.56	202.32	199.38	199.49	198.4	199.12	200.42	200.29	202.25	201.06	201.86	198.76	197.25	198.62	200.38	205.39	199.98	199.14	202.17	200.86	197.58	199.93	199.03	199.51	198.34	198.12	196.64	199.93	198.06	204.25	197.42	199.31	199.38	204.7	201.35	204.08	199.17	202.44	199.08	199.71	197.04	199.29	199.01	195.91	199.12	200.09	202.28	197.58
207.33	207.93	206.38	208.8	205.29	207.64	207.73	201.25	201.63	205.15	209.46	210.75	212.4	205.69	210.63	208.71	205.39	204.09	208.29	210.21	203.79	208.83	205.94	202.66	203.44	209.21	209.22	206.12	205.06	206.35	209.75	205.76	209.64	202.75	207.31	205.46	207.73	201.07	206.11	203.31	207.71	204.28	211.31	207.67	206.52	208.06	208.51	202.73	200.42	209.08
215.26	221.7	215.25	217.85	221.75	218.13	220.89	219.39	213.76	222.8	218.13	219.13	219.39	216.68	212.88	213.33	219.27	212.87	220.99	216.25	213.47	213.66	223.57	214.99	220.09	220.35	217.02	218.63	216.53	212.14	216.96	215.59	218.2	218.89	223.36	215.16	224.81	219.91	216.78	219.49	217.97	215.25	215.74	216.29	217.39	214.45	221.52	215.84	218.94	216.81
208.85	204.1	204.54	202.43	204.22	206.32	203.02	204.53	203.9	206.99	207.42	203.45	198.98	205.5	204.7	204.4	204.84	202.08	205.58	204.69	197.66	205.38	202.28	210.64	203.67	202.04	202.4	207.03	201.35	201.49	201.93	203.04	201.59	201.66	205.25	206.94	207.73	206.01	202.16	204.08	206.31	202.52	200.07	203.98	205.58	205.79	205.44	203.87	204.91	200.6
214	208.81	210.99	209.24	204.63	212.47	207.32	211.49	210.34	208.02	211.03	208.24	209.03	211.45	212.2	208.18	208.54	212.24	210.65	209.45	208.73	210.23	206.15	210.16	208.32	209.7	210.07	211.19	208.8	206.75	207.8	204.73	211.83	202.72	208.19	211.92	209.03	214.7	206.84	205.76	208.44	209.61	208.33	207.58	210.9	208.2	210.01	207.52	206.87	208.37
206.75	206.54	215.09	205.31	208.95	202.46	207.94	211.3	202.72	205.87	210.69	208.24	205.82	211.95	206.03	207.96	208.83	210.18	204.08	206.06	207.05	206.5	207.69	208.31	204.15	208.57	210.78	207.02	211	209.8	209.05	212.55	208.96	210.95	210.78	207.65	207.54	208.49	207.96	208.42	206.32	205.37	208.78	208.15	209	203.88	206.92	210.83	206.37	207.64
207.66	210.32	205.42	209.01	206.82	207.89	210.97	212.35	208.4	206.72	208.61	211.1	207.29	206.96	208.57	206.51	205.57	206.32	210.91	210.29	205.69	207.92	209.78	206.43	208.77	206.31	209.53	212.5	208.3	204.87	208.45	211.59	206.62	208.33	206.44	206.46	206.06	211.41	206.09	205.36	210.46	206.88	206.06	207.87	204.33	205.76	207.68	209.05	210.3	205.18
215.77	214.86	220.11	216.84	219.13	218.27	215.69	216.44	211.7	218.16	215.29	218.37	213.23	210.34	219.18	212.3	213.78	214.18	214.59	215.85	218.91	214.9	217.65	214.37	220.96	213.19	213.55	219.85	214.42	217.53	214.97	213.91	215.36	213.9	219.63	218.91	215.62	219.01	215.62	215.2	213.98	219.33	214.57	216.37	220.53	216.39	215.76	216.46	217.27	217.08
199.17	207.42	207.58	205.34	204.44	202.53	207.08	204.35	208.54	206.94	203.02	204.73	206.67	209.68	201.38	205.53	208.74	205.9	205.37	206.45	205.39	202.34	201.83	205.75	210.51	209.46	204.08	204.72	206.03	203.09	203.14	205.43	202.09	205.62	203.09	201.59	203.25	202.85	204.15	202.91	203.9	197.39	205.05	206.03	207.27	203.94	207.49	208.13	206.07	206.88
206.31	208.52	208.3	211.39	210.07	214.13	209.07	206.77	207.03	204.72	209.1	207.75	207.66	208.7	204.1	207.18	205.62	210.82	213.59	206.06	206.69	208.79	205.42	208.77	207.73	207.75	211.25	211.27	205.78	209.23	209.84	212.35	208.05	212.93	204.49	207.28	208.41	207.39	209.32	209.82	210.42	210.68	208.99	208.35	208.84	208.61	208.67	210.06	208.27	213.41
215.26	219.13	212.93	217.68	219.02	218.79	220.36	220.57	218.66	219.69	218.44	218.36	223.04	212.33	218.31	216.12	216.84	217.91	217.42	213.75	216.94	219.69	219.21	217.53	217.71	217.77	214.34	215.87	218.91	216.23	217.49	215.37	216.83	216.69	218.12	218.71	218.15	220.27	211.98	215.77	212.51	219.89	218.54	215.85	219.41	216.37	218.93	217.78	217.12	223.27
200.22	206.16	197.86	202.72	200.55	203.24	201.05	201.88	196.02	200.35	203.06	199.02	204.11	197.12	198.38	200.7	196.95	201.44	198.52	200.46	196.13	198.67	203.8	202.22	196.79	202.1	203.66	200.22	207.78	199.04	202.91	200.03	198.48	205.65	199.59	199.66	195.67	205.08	199.05	198.09	200.04	195.95	194.16	200.03	198.76	203.31	202.43	203.01	198.13	204.78
198.15	195.11	192.55	203.85	199.69	196.85	197.87	201.4	198.89	197.05	199.5	199.62	195.71	194.34	200.24	200.92	195.4	202.87	202.18	197.52	198.01	202.99	199.7	199.88	202.86	199.39	199.79	196.96	197.12	196.52	200.96	198.28	198.36	198.04	202.17	199.1	198.68	200.28	196.76	194.23	204.18	196.37	199.03	197.82	197.44	192.9	198.79	198.92	195.42	204.52
203.95	205.29	204.34	204.1	199.57	204.3	204.07	204.76	201.32	205.88	200.39	204.03	204.47	203.61	203.08	205.2	200.32	204.14	201.86	204.34	205.77	206.32	201.28	207.42	202.71	198.3	202.83	203.39	205.93	204.67	203.77	202.78	205.66	206.16	201.73	205.41	205.3	201.98	200.4	207.99	205.84	203.32	202.35	199.54	203.05	205.3	209.35	203.72	204.65	203.07
206.25	206.73	207.41	206.65	209.5	207.91	204.12	208.26	211.03	208.34	206.75	207.31	207.82	207.57	211.27	205.22	210.45	209.23	210.37	204.66	205.08	205.08	207.1	203.28	208.5	208.98	204.2	209.48	206.27	208.74	209.99	204.46	201.16	211.75	208.95	207.67	212.27	212.21	204.02	207.15	208.47	207.97	204.75	210.94	208.69	206.11	206.27	206.39	206.94	211.79
207.23	209.84	211.64	211.56	206.58	210.94	213.01	207.44	205.66	214.05	210.23	208.8	213.2	208.52	209.99	211.95	208.14	209.84	211.05	204.1	209.2	207.47	203.18	208.53	207.09	209.21	208.56	207.94	212.62	208.79	206.65	205.04	211.04	207.45	209.15	206.99	204.17	211.09	207.7	210.15	208.21	212.54	205.5	210.45	210.8	210.57	206.04	210.78	207.65	213.43
206.94	198.76	207.31	204.25	206.99	205.15	204.32	198.84	207.42	203.96	200.4	202.45	203.4	201.24	200.19	206.94	206.04	207.54	202.53	206.4	207.07	202.59	203.58	207.62	208.24	206.45	204.72	205.93	196.31	204.11	204.35	204.28	206.55	206.33	201.76	203.23	206.85	202.09	199.97	207.02	201.02	202.94	203.7	207.92	198.95	201.58	203.29	203.71	201.46	202.61
206.19	208.53	206.49	209.88	207.32	209.53	205.93	208.42	209.46	207.92	205.78	210.84	207.24	208.27	209.6	208.06	207.38	208.39	208	205.65	201.76	205.99	209.16	209.61	207.99	208.65	204.95	205.99	208.46	209.59	211.61	206.18	212.01	208.96	210.68	205.69	207.11	209.06	209.16	210.05	208.34	204.45	208.13	211.65	209.52	203.07	206.2	206.79	211.42	207.91
200.76	199.61	200.55	201.92	203.58	199.14	200.88	204.54	199.97	198.97	201.93	200.79	200.39	201.38	200.63	198.37	198.98	196.18	201.09	204.41	198.45	200.92	194.6	205.57	198.19	202.34	202.86	200.59	196.5	199.52	202.3	197.75	203.55	203.01	200.25	199.99	195.35	201.46	198.47	196.03	198.26	202.39	198.13	194.92	198.43	202.25	198.02	196.76	201.37	199.14
202.29	201.24	199.67	200.06	200.84	201.69	205.29	200.24	200.28	197.44	202.95	201.66	197.77	198.99	204.28	197.03	198.06	203.93	196.15	199.5	200.72	200.12	196.81	199.02	199.56	203.68	200.34	203.73	200.23	201.07	206.93	200.91	198.77	199.21	199.73	201.18	201.57	198.71	200.18	194.21	194.54	200.8	201.55	202.58	198.06	203.52	199.71	203.51	196.93	199.09
210.69	206.18	206.11	209.06	210.45	211.05	209.01	204.58	209.02	210.29	206.88	205.56	209.75	209.82	208.24	208.36	210.45	207.44	210.45	207.13	203.16	210.92	210.18	206.25	210.76	206.75	206.38	205.67	214.66	210.82	209.53	208.64	207.9	206.6	205	206.73	209.62	209.05	206.24	207	212.61	209.52	212.96	204.35	204.58	206.9	205.8	207.37	205.48	213.11
212.12	212.25	211.99	209.39	211.32	211.45	213.16	211.73	209.3	212.03	211.66	210.11	209.6	213.04	211.53	214.33	210.67	210.28	217.26	213.35	212.92	213.13	211.26	207.75	213.65	210.54	214.59	212.61	212.46	212.09	212.69	211.22	203.72	211.73	212.36	219.6	211.39	209.57	213.26	211.8	208.91	207.98	216.06	210.07	213.84	209.79	211.7	215.15	208.2	213.38
210.62	201.19	211.61	207.57	215.1	207.18	207.45	207.83	205.55	209.97	209.52	209.88	211.22	207.28	204.1	211.21	205.49	210.9	209.85	208.16	205.54	209.1	209.57	206.04	204.33	197.48	207.49	210.64	202.76	205.7	208.04	210.28	212.22	206.42	206.62	203.46	210.74	208.17	205.24	209.85	212.86	213.94	201.41	205.36	206.84	209.77	215.93	207.72	209.55	208.38
213.78	214.67	215.42	215.35	215.38	208.61	214.01	205.7	214.32	209.68	215.22	207.33	210.68	213.18	212.28	209.43	208.38	209.84	211.38	209.78	216.09	210.44	209.08	209.24	212.19	213.56	212.71	214.29	211.67	215.38	206.35	214.88	210.09	208.36	210.48	209.06	212.01	213.24	210.98	210.72	209.28	208.92	209.73	212	212.58	212.55	216.02	214.38	209.88	213.44
213.94	216.37	214.56	214.77	215.38	218.38	208.85	215.53	210.69	216.68	215.02	212.65	211.32	209.06	214.1	210.14	211.91	217.88	211.73	211.52	215.55	213.39	212.02	213.34	212.97	210.75	215.16	218.55	206.73	210.96	213.19	210.47	211.79	216.01	208.96	211.65	217.01	213.05	213.11	209.86	213.73	212.73	211.61	215.26	214.31	214.53	207.9	214.66	211.55	214.71
210.06	207.78	205.55	212.94	209.69	213.29	200.97	207.75	208.66	212.09	210.3	209.67	207.58	206.64	211.15	207.76	210.43	204.28	207.39	205.85	206.54	213.32	207.61	206.5	208.45	208.24	210.47	207.35	206.32	207.99	212.45	210.57	212.34	206.48	208.86	207.16	211.43	209.9	205.62	206.22	210.54	210.97	207.14	213.49	207.28	210.21	209.69	210.85	206.67	209.73
211.34	210.86	204.07	202.93	207.07	213.15	205.49	209.82	209.73	207.7	210.31	208.57	207.95	210.65	205.15	206.3	209.29	205.45	210.44	206.85	211.57	205.19	204.31	209.59	208.1	207.8	207.71	210.29	208.9	208.62	212.18	206.2	206.6	204.63	212.57	207.33	206.56	206.68	208.17	210.58	206.37	213.58	211.21	206.22	207.49	204.93	211.42	206.62	208.46	207.35
200.68	197.61	200.18	199.78	198.45	200.51	198.24	200.13	201.01	202.2	199.48	206.95	203.29	200.11	203.18	201.11	200.93	198.12	196.58	198.11	201.2	205.33	199.84	200.04	202.92	200.47	202.71	201.61	203.95	198.55	197	197.48	200.89	199.81	201.04	203.01	198.72	200.41	199.06	200.92	197.08	204.6	197.05	206.3	203.23	201.71	197.9	199.25	205.45	198.3
203.62	205.97	199.78	201.46	202.23	205.81	205.15	203.25	199.45	201.33	199.56	205.03	203.3	198.05	204.68	199.19	203.15	206.61	201.01	202.02	208.18	205.79	206.21	209.69	202.12	204.77	203.27	205.44	205.03	203.49	200.75	203.45	199.41	207.29	198.24	205.95	203.35	205.91	207.95	199.1	199.65	205.99	203.3	200.49	203.78	200.37	204.43	205.11	201.22	202.16
201.36	198.81	198.41	199.44	196.53	201.89	198.6	199.32	196.25	199.57	196.88	198.39	195.48	201.85	201.63	195.02	199.54	195.84	199.49	198.9	200.4	200.34	195.76	196.94	203.43	197.87	199.03	199.52	195.44	197.59	196.44	200.02	199	199.33	197.48	199.01	201.88	199.28	197.99	204.3	198.62	198.88	204.04	195.63	200.65	194.42	199.26	195.12	197.43	199.98
211.24	211.43	215.87	216.71	212.29	213.78	216.59	210.51	211.03	209.73	212.62	211.52	214.43	213.17	207.9	213.31	206.62	214.39	215.51	212.76	210.18	208.52	210.01	217.42	210.66	209.84	213.3	214.83	213.75	208.91	210.22	215.16	209.87	211.44	213.09	218.5	210.45	214.66	213.48	211.03	214.41	214.66	212.43	210.08	212.79	211.66	212.09	210.49	215.58	214.57
197.2	194.15	192.61	197.5	194.16	194	194.3	199.75	197.42	193.51	198.34	197.78	197.84	193.92	193.95	196.71	195.96	194.4	190.89	192.59	195.65	194.12	192.62	193.23	197.34	196.41	192.82	193.73	194.26	191.69	196.06	195.4	193.13	196.03	195.77	196.89	195.51	191.27	192.66	192.84	199.14	194.92	196.88	193.05	199.62	195.02	197.05	199.09	193.42	195.82
218.44	214.6	222.26	220.16	223.5	217	218.05	212.81	217.7	219.32	215.38	217.25	215.87	218.29	219.01	219.83	214.85	213.77	219.31	216.57	214.19	213.27	217.18	221.03	212.89	211.72	219.96	214.37	212.98	217.15	218.49	214.11	221.69	221.13	217.41	219.14	219.54	220.15	210.94	213.68	215.52	217.28	212.56	217.95	220.37	218.42	220.45	216.32	218.97	214.98
194.47	196.4	192.5	198.37	196.83	195.04	196.42	195.56	191.74	195.51	193.05	190.09	194.84	194.04	191.7	198.42	190.16	194.9	197.09	186.67	193.57	199.1	194.61	193.63	196.61	194.39	194.03	192.26	193.07	188.14	187.83	193.9	193.88	194.72	191.9	196.61	196.91	198.02	193.1	195.11	197.12	195.04	200.44	193.36	190.51	193.44	195.98	197.78	191.59	195.32
203.54	209.94	207.28	201	201.18	202.55	205.19	205.49	206.48	204.76	199.36	207.01	203.16	201.16	205.6	199.25	205.68	206.74	205.13	206.93	201.47	205.49	204.4	201.58	203.7	204.68	206.67	203.25	206.94	206.77	203.21	205.64	202.61	196.09	206.57	201.79	208.68	206.09	203.92	200.72	198.94	202.92	205.08	204.23	206.84	199.7	205.42	205.01	201.93	207.03
206.28	208.25	209.76	207.26	211.92	211.53	214.89	210.42	210.83	212.99	211.4	206.65	211.08	211.1	209.16	214.16	211.51	207.81	209.68	211.47	212.05	208.25	211.87	209.15	218.88	214.41	211.63	215.79	209.82	212.66	214.33	209.51	207.83	218.25	208.4	213.46	213.31	207.94	208.88	216.42	209.57	207.88	213.7	215.1	210.27	210.92	208.64	208.35	208.85	215.72
208.13	209.29	207.48	207.35	208.42	203.67	207.51	211.23	207.88	202.79	212.43	204.58	208.34	205.22	208.45	209.42	204.57	209.46	206.46	209.01	206.09	207.62	206.54	207.16	206.96	206.22	204.75	212.43	204.76	207.95	207.82	208.78	210.22	206.3	211.56	209.71	205.62	207.55	208.56	209	209.33	212.2	205.9	206.95	208.3	205.2	210.95	207.46	210.47	204.89
209.87	211.03	210.09	213	208.66	210.01	211.3	213.22	212.37	214.87	210.92	208.77	206.86	209.59	209.82	209.46	198.6	206.65	208.5	208.11	215.32	206.87	206.42	210.3	209.4	206.23	209.14	212.6	211.93	208.44	205.44	211.22	211.98	208.2	209.84	211.54	209.19	212.15	212.6	211.01	206.6	206.6	209.19	205.89	212.76	207.19	204.68	212.82	211.31	209.24
200.14	202.14	200.13	197.79	197.6	201.45	199.87	198.38	197.82	196.19	198.79	199.54	197.52	201.81	196.73	201.82	196.47	198.65	198.63	199.24	203.06	196.29	203.23	199.88	201.35	196.75	200.67	199.11	197.44	195.04	202.14	196.23	197.96	199.41	198.22	200.86	201.41	199.83	194.16	199.26	195.13	197.2	201.47	199.09	196.76	203.66	197.59	195.3	195.1	200.41
218.71	215.71	217.25	218.05	215.08	214.49	217.82	215.24	217.31	217.43	218.13	217.87	218.43	220.48	215.49	217.94	221.02	220.38	216.35	216.13	216.41	221.84	220.39	221.73	216.21	215.15	218.91	217.43	223.21	222.19	215.88	220.71	215.82	220.17	217.24	217.92	215.92	213.15	219.73	213.23	218.31	216.84	217.21	215.99	219.29	217.19	219.98	215.04	217.83	213.82
221.86	217.46	215.6	214.28	214.99	216.96	218.37	215.95	221.7	219.87	222.14	216.49	214.47	219.87	214.39	218.03	220.96	218.48	217.2	216.93	218.24	216.01	214.97	219.31	217.64	220.09	215.52	218.47	218.2	213.67	217.64	217.41	214.49	216.64	219.87	215.47	223.63	215.85	221.08	212.09	221.36	217.68	215.64	218.54	218.21	216.31	219.92	215.67	215.81	218.44
205.28	203.23	203.21	202.32	208.32	208.38	205.9	205.79	202.31	207.15	198.23	204.48	203.76	205.59	203.47	200.91	200.96	204.21	204.87	201.75	206.23	202.61	204.44	201.6	200.88	201.39	202.92	204.02	204.11	202.64	204.52	200.2	199.17	205.82	208.18	206.19	203.39	203.05	203.3	201.83	205.87	205.53	202.91	206.99	204.13	204.44	201.17	199.87	198.7	205.21
218.09	216.8	217.48	215.45	216.52	215.89	216.81	218.26	216.64	214.28	216.56	214.12	220.04	215.03	220.8	217.97	217.57	218.28	219.31	220.64	216.76	219.48	218.5	213.71	217.41	221	217.77	213.58	220.91	216.76	215.75	223.45	216.45	217.21	223.27	219.53	218.24	215.67	216.9	223.95	215.97	217.45	217.43	215.21	218.93	215.76	217.11	217.18	219.53	218.32
203.37	201.29	207.22	204.53	205.29	204.42	200.08	204.17	206.16	202.28	204.53	207.96	199.35	205.82	204.77	205.54	204.48	206.48	206.29	204.57	210.68	205.95	201.85	204.42	205.87	209.04	205.48	201.39	203.31	200.9	203.43	203.22	206.89	202.97	207.32	205.83	203.18	203.7	204.05	206.29	203.44	206.28	203.54	204.87	206.75	204.78	205.58	205.84	207.33	209.15
208.04	210.88	206.91	212.49	207.56	213.97	212.6	207.22	210.06	211.47	210.01	208.82	210.33	208.51	209.93	206.35	212	210.3	212.29	208.16	208.61	210.58	209.13	208.95	210.16	211.18	205.3	209.78	214.44	210.71	208.98	213.19	207.46	207.43	209.49	209.07	213.51	212.48	205.39	207.93	212.82	206.41	212.9	213.1	210.35	208.67	209.33	211.08	206.06	210.79
212.66	209.07	216.98	215.65	212.36	212.78	214.65	212.88	211.13	212.18	212.1	216.26	213.8	212.16	209.64	212.32	216.4	209.21	208.16	212.22	215.51	210.77	211.21	214.06	214.99	213.81	212.19	215.16	214.02	212.68	216.24	214.1	215.19	212.02	214.72	211.54	209.73	208.44	209.17	211.01	211.05	213.37	210.64	214.66	207.79	210.56	215.52	205.37	218.14	209.09
203.28	207.22	208.6	204.01	208.78	203.42	207.01	206.4	204.02	202.04	206.38	207.68	208.83	201.54	205.83	206.25	205.51	204.33	204.96	208.2	204.81	207.7	201.77	201.28	208.58	205.74	205.72	203.28	207.11	199.75	206.61	206.28	208.11	209.69	204.78	206.29	207.85	205.95	204.75	204.85	207	205.22	206.02	204.37	205.67	204.71	204.41	204.35	205.19	203.57
206.4	208.99	212.1	202.79	207.22	212.24	210.65	205	204.52	212.33	203.25	209.46	211.31	206.32	203.77	207.62	208.94	209.42	209.03	208.46	210.77	210.99	206.11	212.3	207.76	212.9	208.93	209.41	206.95	214.03	200.86	212.84	207.63	204.76	205.6	213.19	211.78	209.75	208.35	212.58	212.33	215.45	214.16	207.68	213.66	207.21	211.81	206.29	207.83	213.75
196.91	205.59	200.96	204.4	201.34	202.01	205.31	203.6	204.01	199.24	202.51	205.53	199.55	202.52	201.55	196.53	202.55	199.99	197.65	200.03	198.76	201.34	202.03	204.03	197.99	195.38	202.35	199.8	194.93	199.5	196.04	202.36	200.8	200.16	201.27	197.34	201.87	202.21	197.6	199.2	196.44	199.92	198.89	200.07	201.07	201.96	205.35	196.45	199.22	200.31
198.32	205.52	202.68	196.67	204.32	203.25	206.82	200.54	204.86	204.54	200.37	202.23	202.91	201.38	201.28	204.87	206.55	200	205.89	204.06	197.01	201.75	204.96	203.28	200.91	201.84	204.7	199.92	202.97	202.02	201.47	200.96	205.84	205.12	202.34	206.14	200.41	205.98	199.26	204.86	202.27	203.48	206.56	203.52	201.76	202.18	203.62	203.6	204.66	201.97
197.88	200.69	200.8	195.8	196.99	197.32	199.83	199.32	198.36	194.96	198.33	195.17	200.62	197.75	199.02	199.5	193.04	197.17	201.88	199.06	201.34	202.88	197.8	199.35	197.16	200.24	196.02	197.93	197.16	197.07	198.93	198.93	196.82	197.14	199.77	195.01	200.82	195.31	198.92	200.54	198.23	197.06	200.37	196.57	197.72	197.95	196.69	196.68	199.76	198.79
218.83	217.51	216.37	217.72	215.55	217.97	217.86	220.41	214.18	215.6	213.33	221.26	215.71	217.08	216.7	215.24	216.97	215.5	217.07	217.16	213.51	212.05	221.23	217.68	215.15	212.78	219.1	217.36	221.21	222.72	215.15	220.31	219.47	212.68	215.95	213.77	214.92	215.55	216.43	216.42	214.98	216.02	215.74	219.29	220.83	217.23	218.37	214.5	217.63	218.14
209.05	208.59	206.69	210.67	206.91	207.2	207.53	209.71	207.48	212.81	208.6	204.87	205.64	211.38	210.71	208.82	210.53	209.25	210.36	208.06	207.82	205.7	207.26	202.75	204.49	210.09	203.07	204.71	206.83	205.36	214.83	202.16	207.54	204.31	206.41	209.6	209.7	201.4	203.92	210.93	205.8	206.41	210.59	211.32	205.66	206.49	210.96	209.88	208.67	203.26
201.39	195.07	200.86	197.68	201.74	200.71	198.71	199.26	201.42	199.21	197.51	202.6	194.2	196.65	201.43	198.89	202.41	197.8	201.28	200.24	196.54	199.68	199.26	201.14	198.54	198.42	203.45	198.31	200.61	203.71	201.99	199.39	204.64	204.82	200.92	203.72	197.17	202.02	200.08	202.03	200.73	198.47	199.21	200.99	201.28	205.75	199.81	196.43	199.14	202.23
208.5	212.91	208.26	207.48	208.46	207.5	206.37	212.64	204.64	209.72	209.69	213.64	204.62	209.89	209.48	203.05	212.98	208.5	210.11	209.99	207.33	209.45	211.76	208.94	210.21	210.47	205.38	208.24	209.55	205.57	209.1	209.65	208.39	209.1	205.87	211.69	209.8	210.49	206.7	211.23	208.88	211.34	208.12	209.08	210.42	208.58	209.6	204.69	212.63	212.99
206.2	200.68	202	204.4	202.08	209.5	202.1	209.5	206.59	209.89	201.22	202.5	207.85	209.44	206.83	205.56	212.02	207.36	207.41	203.75	205.82	207.54	206.48	203.18	203.6	209.24	207.43	203.04	205.94	201.6	205.59	204.66	206.98	207.8	205.76	207.69	206.76	206.41	203.86	207.09	207.43	206.97	205.18	203.82	208.85	208.14	203.4	206.09	208.16	204.37
206.76	210.38	207.1	214.1	209.59	208.11	213.7	214.61	209.22	215.26	214.38	212.23	218.04	210.28	211.12	207.62	211.17	206.64	212.69	211.25	211.85	211.05	210.07	211.69	210.85	210.88	214.02	208.12	216.31	214.18	215.04	214.2	212.33	211.52	212.87	212.34	209.87	210.13	210.75	209.13	213.17	211.56	209.61	218.55	215.36	211.31	216.39	212.61	212.23	213.3
216.89	217.14	211.36	218.52	216.96	215.75	215.52	219.02	220.16	218.54	213.73	215.19	219.85	217.63	213.5	214.28	216.57	214.37	214.24	219.37	220.66	218.81	213.66	219.71	220.81	213.99	219.45	220.96	214.02	213.79	214.89	217.8	215.81	219.71	218.08	218.91	218.9	212.18	218.24	214.42	215.62	217.14	214.53	220.96	218.29	217.24	218.4	218.2	217.1	212.15
214.67	208.43	209.57	208.43	209.96	210.79	207.08	206.32	206.42	207.84	209.1	210.51	210.92	208.19	207.04	209.45	209.55	211.06	208.57	207.87	211.05	209.43	211.78	209.69	206.81	214.48	207.17	215.38	217.79	210.06	208.19	210.02	209.76	210.1	206.66	207.37	209.08	213.2	205.93	205.07	210.57	208.69	209.23	212.17	208.03	206.76	211.72	209.32	207.1	211.16
209.88	205.95	212.77	211.1	205.51	205.02	211.79	208.34	210	207.45	206.94	209.17	209.97	213.44	207.32	207.75	212.23	208.69	204.54	207.09	203.58	206.15	210.66	209.51	209.96	207.29	208.43	207.77	209.58	208.02	211.12	210.88	207.94	208.87	210	212.73	209.89	206.78	209.38	207.01	213.8	203.94	206.55	211.37	209.79	212.25	211.01	210.16	212.13	203.92
212.07	205.89	208.08	209.96	208.71	209.67	208.78	213.97	210.51	207.8	211.68	202.1	211.87	209.2	209.44	207.9	208.39	204.82	210.16	206.46	204.93	207.05	208.99	209.34	206.86	205.67	206.2	208.96	209.1	210.82	203.08	208.03	210.29	208.17	207.67	205.09	208.7	208.68	208.76	213.3	206.11	213	208.35	208.44	207.87	210.13	208.83	207.23	209.6	209.05
207.35	207.22	208.63	207.82	207.93	210.97	211.48	210.8	212.47	204.45	208.46	212.78	207.77	205.1	208.51	210.98	209.4	210.89	209.54	208.87	208.36	206.99	204.32	211.87	208.95	207.21	205.48	205.64	204.78	204.65	206.57	202.96	204.68	208.07	210.45	207.69	212.29	210.39	209.04	207.44	206.83	208.95	212.56	202.14	207.84	205.52	211.54	212.27	207.84	202.41
202.18	199.17	199.11	202.55	204.88	200.22	199.53	197.59	202.05	201.02	198.74	200.54	198.96	196.35	200.22	197.37	200.88	200.44	198.22	199.25	203.78	200.58	204.02	203.17	203.6	201.91	200.15	205.47	205.55	195.96	203.35	205.47	198.89	202.61	201.56	205.08	198.2	202.44	199.29	200.58	203.07	203.45	201.08	202.87	201.83	200.24	203.59	200.99	203.09	199.56
198.73	199.97	202.2	197.28	200.23	201.06	199.85	197.26	193.85	195.35	200.24	200.15	198.12	199.84	198.31	204.98	203.82	198.39	199.73	202.11	201.54	202.13	194.05	198.96	196.86	200.56	198.9	201.61	200.42	200.64	196.35	204.24	202.34	200.65	201.49	196.4	197.06	201.41	200.87	202.99	201.74	200.65	195.29	197.2	199.49	196.33	198.22	198.4	201.06	198.97
204.59	204.02	198.94	200.03	203.07	206.65	204.89	201.25	204.7	206.91	204.57	203.91	204.7	207.27	206.27	206.3	205.4	201.92	202.42	210.6	204.98	202.2	209.04	199.4	203.21	200.43	198.24	199.06	205.18	202.48	200.72	201.66	202.45	202.69	207.03	203.97	205.45	204.74	206.01	201.77	201.85	204.42	203.16	203.26	200.42	207.72	203.97	202.34	204.86	202.67
214.44	214.58	215.39	219.41	208.52	214.27	212.62	212.49	215.35	211.76	214.13	213.79	215.17	215.45	209.25	212.34	217.7	211.39	212.32	213.05	214.14	209.73	214.08	211.43	209.02	211.18	216.9	214.46	213.52	213.81	215.1	211.61	214.34	212.4	212.13	216.79	214.9	213.93	216.71	211.29	215.03	213.57	212.41	217.29	220.24	212.15	210.5	216.23	212.7	212.65
196.4	191.91	192.4	193.63	196.5	192.36	190.7	194.75	192.85	197.2	186.9	191.09	193.16	195.85	196.69	191.53	193.52	193.93	195.15	196.98	193.45	190.31	194.5	191.24	197.9	189.84	196.03	194.04	195.64	191.66	196.57	196.14	194.83	193.85	192.99	190.85	192.91	194.53	195.49	198.51	192.35	190.21	198.42	195.42	190.83	195.2	196.53	195.81	196.15	197.12
204.59	203.62	208.65	207.49	211.9	202.4	207.86	210.26	204.99	208.44	210.29	202.45	206.76	210.33	209.35	208.63	207.75	211.1	209.78	205.72	205.02	208.57	206.25	210.34	204.75	208.52	211.71	206.83	209.06	208.65	209.65	205.45	212.21	204.95	206.08	205.36	211.93	205.34	204.6	206.21	207.29	210.95	210.36	207.89	206.61	208.04	205.51	208.56	207.29	207.71
209.08	212.56	208	209.48	208.34	209.27	207.28	212.23	207.67	209.71	210.79	204.81	210.45	208.98	208.13	213.74	207.86	210.4	212.46	212.45	209.52	208.82	207.91	207.19	209.39	204.23	214.53	207.02	207.78	209.38	206.43	210.08	212.64	207.34	208.01	213.31	212.82	208.63	202.38	208.56	209.09	207.06	210.07	209.22	210.17	210.8	208.69	208.78	206.8	208.9
202.84	204.23	203.09	204.74	204.06	201.5	203.59	205.46	208.67	204.45	205.99	202.36	205.78	205.46	205.82	203.2	204.2	204.07	206.11	204.45	203.62	202.79	204.55	203.4	200.72	203.55	205.21	204.56	202.55	204.24	205	197.63	205.66	202.66	204.64	207.28	206.35	205.12	205.06	200.85	212.53	200.92	206.5	201.96	203.08	206.18	198.45	202.03	201.23	200.42
206.77	202.82	203.21	202.99	201.46	200.72	197.6	203.7	202.78	200.95	202.36	200.19	204.59	202.22	201.61	203.84	201.5	203.26	203.94	201.93	200.64	200.21	204.56	205.33	205.11	203.76	205.26	203.01	205.38	200.92	201.62	204.97	200.32	204.04	200.38	199.94	200.67	205.3	203.3	205.26	199.15	202.33	201.99	196.98	203.71	202.91	203.18	197.55	205.5	197.16
217.14	218.06	220.88	220.17	217.17	213.92	214.88	213.92	211.85	212	218.84	214.73	216.31	221.68	216.26	214.06	218.78	210.75	218.05	216.85	214.46	218.85	216.17	213.55	216.24	218.36	214.42	219.2	216.89	217.04	212.63	215.84	215.79	218.09	213.31	216.45	214.15	215.72	213.02	219.75	219.94	219.89	216.09	216.69	220.68	213.91	218.41	216.16	214.6	221.87
201.72	198.88	205.25	204.02	199.32	205.19	199.91	199.33	197.48	200.03	197.44	203.23	197.7	202.89	203.71	196.76	205.96	200.23	197.4	200.73	203.79	201.25	199.62	203.82	197.11	197.81	202.9	199.04	201.37	199.36	203.07	194.81	197.85	200.89	202.91	201.04	199.59	199.22	203.77	209.03	198.94	199.39	201.28	198.54	201.56	203.18	204.26	194.9	206.89	202.06
210.54	211.98	212.39	210.86	210.98	208.21	209.63	213.08	213.24	214.4	212.4	208.75	208.98	213.23	216.74	211.07	211.95	212.67	211.52	208.85	212.23	212.88	209.23	207.86	208.09	211.17	212.99	209.03	212.44	209.47	209.16	217.27	211.71	212.34	206.3	204.75	210.14	208.84	209.06	214.77	211.32	210.62	208.36	212.58	215.2	210.41	213.14	208.98	211.36	212.22
203.08	203.91	200.17	202.72	202.64	208.38	204.09	201.88	207.18	203.54	202.84	204.47	207.45	203.87	204.72	206.93	203.65	199.75	205.44	205.15	202.72	205.25	203.92	203.45	200.77	206.52	204.17	200.65	203.18	206.83	202.13	198.98	204.24	202.76	203.4	203.35	201.7	205.23	204.12	200.99	202.2	201.68	207.11	201.65	204.93	200.99	200.72	199.69	208.1	202.17
196.5	191.88	200.72	198.33	196.3	197.97	197.97	200.71	198.83	202.76	202.41	202.94	200.69	201.03	201.52	198.84	196.06	195.23	196.49	198.91	201.14	198.04	199.9	196.53	197.85	196.09	194.69	197.87	200.53	193.49	196.9	197.62	199.69	196.39	201.19	199.69	196.04	202.09	193.6	198.96	196.26	197.12	202.83	200.57	193.92	202.29	199.94	193.09	199.39	199.67
200.38	203.42	204.17	204.05	201.43	201.97	201.75	202.89	202.23	200.78	201.66	199.38	199.79	206.82	207.06	204.67	204.59	202.65	201.77	202.37	209.72	202.03	202.98	202.32	201.23	199.54	205.79	203.61	199.63	203.45	200.3	200.69	206.16	204.87	201.97	202.15	197.16	200.86	205.49	204.42	199.99	205.94	200.44	202.1	202.81	204.75	202.97	201.12	199.01	204.75
193.17	195.45	194.54	195.74	193.5	196.03	194.56	192.86	193.9	192.92	191.67	195.45	194.8	192.2	194.24	188.94	192.69	191.63	194.74	195.77	195.58	193.21	192.43	193.31	194.64	188.9	193.06	194.89	197.52	194.45	193.24	195.39	195.04	194.63	190.39	193.26	192.97	195.18	197.74	197.24	192.25	191.48	191.75	198.35	195.71	194.63	199.23	192.18	195.87	197.09
208.77	211.7	214.52	206.35	207.99	206.59	210.27	202.1	209.68	204.77	205.75	207.54	209.35	208.62	209.59	207.56	210.67	211.96	214.08	208.26	204.43	208.25	210.61	212.21	205.43	207.54	206.71	208.98	209.16	207.46	210.8	206.51	209.34	210.82	206.1	208.04	209.78	209.22	205.99	209.31	207.61	210.65	212.37	212.72	206.9	207.6	212.83	208.2	207.07	209.85
208.53	202.52	204.8	204.8	206.24	202.53	201.75	200.55	203.33	206.32	200.84	204.6	206.08	197.14	205.11	203.93	205.94	204.41	203.29	200.25	204.82	199.37	205.7	203.11	208.19	207.66	204.13	204.33	208.86	202.87	201.73	202.32	203.32	204.42	204.06	199.28	203.08	200.84	206.36	204.56	204.76	203.9	207.02	204.98	201.82	206.79	203.16	202.89	206.73	205.6
209.39	211.26	210.94	208.57	204.59	203.24	210.18	209.22	202.6	210.23	208.93	207.9	206.89	208.02	208.54	207.92	204.95	209.81	205.14	208.26	210.24	211.96	207.48	212.38	212.49	212.2	208.51	207.21	204.17	210.36	209.61	206.27	210.77	207.57	210.76	210.4	215.15	214.36	210.91	210.18	207.59	207.52	205.49	202.45	207.68	211.35	208.56	206.81	215.11	213.45
209.06	210.25	209.46	212.9	213.18	211.24	214.42	212.82	210.32	216.32	214.42	208.34	212.85	211.38	212.02	213.06	214.96	214.94	211.35	213.96	217.49	215.47	209.25	210.63	209.71	214.83	212.39	216.19	211.57	212.61	219.81	217.44	215.47	208.92	211.48	207.31	214.04	213.63	211.81	217.87	212.56	212.37	214.84	215.35	217.62	208.76	211.96	212.46	211.82	214.01
197.01	199.57	199.47	197.53	201.22	199.2	200.93	196.37	200.17	197.03	198.32	197.61	200.4	195.95	199.28	199.56	202.22	200	199.51	195.17	197.12	199.97	199.32	199.73	197.41	197.4	198.11	198.17	197.99	198.78	199.02	197.41	202.68	204.1	197.02	200.76	201.46	201.8	198.96	200.3	199.66	201.59	199.08	195.08	195.94	200.99	200.53	201.82	197.43	200.01
219.36	210.99	209.63	212.49	210.69	212.58	207.06	210.21	209.36	210.66	215.63	214.79	216.15	209.89	207.24	214.81	208.95	212.83	213.07	211.62	210.81	208.08	204.68	213.07	212.04	218.29	210.37	206.43	214.23	210.37	214.46	213.52	210.17	211.68	216.06	208.5	206.87	211.39	212.98	209.37	210.05	211.05	211.01	207.51	211.84	217.84	208.49	213.66	213.44	210.42
211.92	211.48	211.02	212.51	217.56	210.09	211.26	212.33	206.7	210	210.03	211.03	213.19	209.86	216.97	212.56	211.67	208.44	208.8	210.14	215.07	212.85	210.41	212.06	214.9	207.77	207.55	210.37	216.34	213.98	211.58	210.86	212.06	211.01	213.48	216.4	211.23	211.85	209.36	216.94	208.73	209.64	206.63	213.95	208.94	209.2	211.69	211.73	212.13	212.19
213.36	215.52	218.51	212.41	212	214.58	214.56	216.28	214.39	218.46	207.28	213.82	213.98	214	208.12	213.76	211.03	212.67	210.37	220.45	212.7	212.44	211.04	211.58	213.65	210.78	212.56	214.02	217.1	211.16	216.1	211.94	215.73	213.31	214.03	208.06	215.22	212.62	215.58	212.81	212.39	212.32	215.67	212.33	211.02	214.1	213.97	212.17	212.93	211.2
203.49	202.13	201.78	204.09	203.05	205.04	203.85	207.48	202.71	213.7	207.02	207.78	208.35	206.77	205.34	202.8	209.55	207.7	205.54	205.07	198.96	204.14	209.77	203.65	204.87	203.93	204.95	203.82	204.07	205.87	208.01	202.89	203.86	204.17	205.97	205.76	202.77	203.47	205.36	203.27	205.44	204.82	209.86	205.41	203.35	202.56	200.92	208.18	202.78	206.55
199.43	198.22	199.78	202.8	197.84	202.2	197.44	198.52	200.18	199.7	203.28	200.48	200.02	197.69	199.95	202.6	203.41	197.95	194.7	205.62	200.43	199.81	199.58	198.65	200.52	200.93	198.11	198.23	202.68	200.55	198.17	199.29	194.48	199.28	198.39	196.68	202.59	200.71	200.33	199.97	197.01	201.43	206.55	197.73	198.19	199.42	199.02	197.33	205.38	198.29
218.39	217.57	216.84	213.72	214.98	218.68	221.61	221.77	216.75	215.94	214.15	217.26	216.6	216.1	212.84	217.59	214.91	214.87	215.43	217.79	218.14	214.95	218.11	217.65	219.21	218.65	219.01	217.57	215.13	215.28	219.84	218.7	219.23	217.25	213.79	217.02	217.28	220.95	224.42	215	219.35	220.58	218.02	214.21	219.05	218.3	220.7	215.99	217.91	219.73
212.29	213.32	213.61	214.51	213.32	215.85	211.31	214.38	214.29	214.54	209.93	213.17	210.96	212.98	213.67	212.13	213.68	214.5	213.98	211.97	215.5	211.43	206.69	215.28	214.87	215.7	216.65	214.98	211.63	214.47	214.33	210.51	213.18	213.45	212.25	212.28	211.34	216.32	215.02	212.54	208.92	214.98	209.37	211.79	213.6	214.36	217.51	212.39	212.63	216.24
204.17	206.14	204.12	207.58	199.86	206.48	208.94	207.74	207.82	207	206.01	209.76	209.67	206.19	204.29	203.68	207.33	205.2	204.55	201.12	203.7	205.78	211.75	208.79	206.56	209.23	206.05	210.21	198.99	209.47	211.58	205.61	203.98	208.43	207.26	208.37	200.46	201.25	207.76	210.1	206.25	208.9	208.01	205.45	207.07	205.6	207.55	201.61	206.79	208.25
219.27	211.61	211.2	218.55	210.53	207.93	213.01	210.12	212.83	211.77	213.82	216.67	209.95	209.06	214.19	209.1	214.8	209.79	212.3	209.19	211.57	210.66	210.04	211.43	211.62	213.59	212.36	213.36	208.32	215.33	210.71	209.69	214.32	212.04	212.19	210.38	206.98	209.78	212.12	209.69	204.89	215.63	210.15	213.59	216.32	214.37	210.05	213.48	214.19	206.46
201.22	209.35	204.74	205.94	204.48	206.53	207.1	201.45	203.7	212.15	206.05	208.67	208.33	207.79	205.54	207.58	210.26	209.23	208.68	206.4	208.04	211.79	206.47	203.02	203.2	205.56	201.79	206.96	208.91	213.6	210.03	202.76	209.08	207.65	209.24	209.03	207.76	208.18	209.5	208.57	205.07	203.17	206.95	207.36	209.2	209.18	213.49	204.91	211.12	208.19
213.11	212.53	207.68	214.72	212.07	208.96	213.76	210.24	211.24	211.79	214.55	211.49	209.69	213.1	212.23	210.31	214.65	215.15	211.28	214.01	210.74	214.65	211.72	213.29	213.13	212.14	214.28	214.91	209.06	212.72	208.96	211.19	210.97	212.47	213.01	211.47	209.04	206	211.07	212.22	218.35	212.09	211.95	212.12	214.28	207.39	211.23	208.69	212.3	209.8
210.86	216.82	211.62	211.43	210.08	211.22	208.06	208.23	213.17	212.59	211.99	213.54	207.72	208.77	209.22	210.77	213.12	214.77	214.32	209.83	212.74	212.91	213.68	212.83	217.4	214.21	205.91	212.2	211.58	214.75	207.02	214.55	212.89	212.42	217.27	215.46	218.97	211.82	214.41	213.22	210.83	211.33	216.24	212.17	210.96	212.36	210.52	209.99	215.48	211.53
201.01	201.42	201.71	204.66	202.58	203.4	206.37	200.41	199.15	203.21	198.89	200.23	200.74	197.24	197.9	203.14	196.98	206.28	200.35	199.37	200.25	202.6	195.15	202.83	201.83	196.78	206.09	200.74	197.97	199.07	198.51	201.94	200.82	202.33	203.72	203.46	200.24	199.97	206.38	201.98	201.74	197.59	200.4	199.94	201.93	202.52	199.51	203.03	200.15	204.48
212.79	205.54	203.51	210.82	208.06	209.87	211.45	207.26	206.76	207.27	209.69	205.33	213.62	210.19	209.1	207.37	207.69	208.86	207.58	207.91	208.6	205.66	209.52	207	207.95	206.12	206.13	210.81	206.24	209.04	206.37	204.39	207.14	206.15	204.49	208.52	208.48	204.44	213.13	213.34	209.77	207.38	208.67	208.04	208.52	207.89	211.51	212.05	208.88	207.62
211.52	206.95	208.32	207	212.27	208.18	213.27	207.63	209.48	210.98	212.18	205.87	209.23	213.81	209.51	208.5	208.1	207.33	209.24	209.8	206.02	208.99	208.57	206.44	209.49	211.21	208.03	210.58	205.05	207.66	208.18	207.8	214.09	208.24	211.26	212.77	205.87	206.76	206.8	208.65	206.02	207.9	207.52	215.38	205.58	204.11	207.73	206.69	209.25	207.3
210.27	212.82	207.32	207.12	209.07	207.71	209.92	207.99	215.84	212.97	205.9	206.94	210.69	202.12	205.8	209.56	206.8	207.97	211.04	209.65	212.95	208.7	204.46	207.3	207.22	205.47	202.99	210.34	211.23	202.6	205.72	208.07	212.07	210.87	204.38	207.26	207.82	207.66	206.24	207.01	208.96	209.5	210.27	205.73	207.93	214.5	210.26	210.3	207.25	207.92
191.58	197.37	193.77	194.45	196.55	199.43	196.46	193.4	193.27	197.61	193.34	195.11	192.91	192.55	197.32	194.29	195.8	196.88	193.61	198.41	191.96	198.36	190.74	191.77	193.02	198.32	192.84	192.07	196.61	194.77	196.01	195.14	188.61	191.81	199.09	192.12	194.91	193.2	192.29	194.89	194.25	195.77	197.77	195.98	198.05	196.6	194.8	195.25	193.32	191.31
206.54	205.28	210.2	205.12	210.87	206.04	207.48	207.47	208.44	205.23	208.77	207.25	208.01	208.47	208.22	205.42	210.02	206.51	207.88	208.42	203.52	212.09	208.74	211.59	211.44	210.75	210	210.89	204.2	206.58	205.56	200.95	212.35	204.38	207.56	205.19	203.56	208.03	207.58	210.49	206.85	206.62	208.71	209.11	207.19	209.63	207.57	208.22	207.78	209.21
198.76	193.6	196.36	199.86	194.08	194.15	193.96	198.52	191.22	194.27	195.06	197.97	195.78	194.25	197.41	192.21	197.15	191.31	191.7	196.06	196.07	195.45	193.86	195.85	195.9	195.28	190.9	195.15	194.36	196.98	196.8	196.71	194.96	196.23	191.29	198.11	196.08	191.85	194.07	199.54	195.08	200.24	192.94	196.53	196.86	189.12	193.91	196.09	196.8	198.34
201.31	202	200.04	201.65	195.01	191.17	201.15	202.34	201.89	201.53	204.04	200.2	198.17	195.24	203.81	198.17	199.31	195.11	197.43	203.95	198.9	198.67	199.14	199.93	202.7	197.23	200.24	202.43	200.61	199.27	201.39	195.99	204.16	202.72	201.54	195.72	199.79	199.42	200.87	197.1	197.12	201.03	198.83	197.68	201.71	197.94	198.64	198.49	195.64	198.71
210.08	214.15	213.06	214.18	215.83	213.27	212.04	214.84	209	212.16	210.09	207.07	210.9	215.75	215.48	213.84	211.04	211.02	208.54	215.75	211.23	214.39	210.94	209.2	208.3	212.75	217.32	211.63	208.25	204.88	208.04	216.23	210.57	210.39	213.84	210.54	207.64	215.63	215.28	213.05	211.44	212.44	211.23	214.2	217.38	210.73	211.63	211.15	213.3	216.77
202.78	203.08	205.31	203.12	206.36	204.81	199.82	202.2	205.88	205.87	207.23	202.14	201.98	202.38	203.41	205.05	200.92	202	201.74	200.81	208.81	206.02	206.17	201.87	202.42	200.17	202.78	206.02	203.24	202.73	202.41	205.32	203.84	200.19	198.63	204.36	209.38	203.01	204.49	204.19	202.15	206.73	207.38	200.81	199.62	203.68	208.39	198.99	201.88	202.79
210.54	205.36	204.94	204.34	211.05	207.9	205.09	207.74	205.79	208.18	205.73	205.28	203.68	212.61	209.71	206.87	208.17	207	207.93	209.2	211.1	204.86	206.79	206.68	208.86	210.44	209.57	209.09	204.9	206.5	209.87	207.38	211.22	212.22	203.96	207.63	209.53	208.85	206.96	210.64	205.68	213.8	209.88	208.37	207.91	210.74	203.82	210.01	206.44	212.77
197.68	197.34	196.91	202.16	202.99	199.49	201.03	194.86	196.47	199.04	199.42	193.12	201.88	199.21	198.13	200.33	197	194.74	195.55	197.75	198.38	198.01	199.89	195.59	198.83	197.68	202.57	195.89	201.96	196.72	196.64	198.79	196.67	202.42	201.27	196.39	201.46	199.57	198.38	196.22	197.63	196.22	199.45	196.18	197.05	197.49	200.52	195.43	197.08	194.6
199.71	204.91	204.13	206.51	202.08	202.19	204.99	207.19	196.59	203.36	202.03	203.7	205.68	205.09	205.29	205.36	203.47	200.87	199.04	203.05	202.72	200.92	202.46	209.84	201.22	202.8	201.99	203.94	203.33	196.24	205.4	201.95	208.03	206.99	203.91	204.17	200.69	202.34	203.2	202.4	205.86	200.06	201.76	199.37	203.86	207.37	207.24	200.81	206.37	200.55
215.84	217.09	214.76	219.39	217.93	218.5	221.53	219.74	218.7	218.07	214.64	218.96	213.55	220.06	215.57	213.52	223.6	214.62	217.29	220.39	215	214.27	215.6	218.8	215.31	217.84	217.21	216.75	217.06	221.29	216.95	217.7	217.27	217.36	216.12	219.2	219.61	213.89	218.3	216.6	219.16	212.92	215.02	217.64	217.31	215.13	214.79	215.05	214.3	219.29
210.23	206.13	209.65	206.35	209.72	208.32	212.28	204.39	207.94	210.36	209.87	208.44	211.48	208.95	210.49	207.8	207.31	205.45	206.21	206.68	214.27	209.47	212.84	205.69	205.37	209.6	209.94	213.22	208.84	206.84	213.29	212.5	208.47	211.31	207.62	207.58	208.56	205.45	207	209.44	208.6	211.49	207.18	214.57	207.7	209	207.83	209.39	206.22	208.27
201.86	200.26	200.67	200.84	203.24	200.19	201.96	202.11	203.88	202.52	202.54	203.49	202.79	203.02	202.98	204.93	201.37	200.83	200.46	202.51	202.62	199.95	200.47	199.43	201.52	201.49	200.7	197.07	199.53	200.89	202.41	201.82	203.54	199.96	200.73	202.08	202.99	202.36	198.85	204.97	200.63	203.11	201.68	201.43	201.06	201.66	201.67	205.11	200.77	204.84
193.17	191.23	195.13	192.74	193.09	192.33	195.23	192.14	194.37	195.2	194.26	198.74	198.41	196.24	193.42	192.71	195.45	191.98	192.34	198.23	193.43	194.06	190.95	192.89	193.02	189.38	195.39	196.45	192.96	192.65	195.69	196.28	193.38	192.26	198.98	191.67	195.55	193.86	196.31	194.57	190.58	195.02	194.09	196.78	195.01	202.42	192.59	198.75	193.5	194.54
214.91	213.3	205.11	213.05	212.22	215.84	213.59	206.59	209.33	211.82	213.8	208.9	209.45	209.09	210.41	211.5	213.48	216.58	212.49	212.21	208.92	210.56	210.43	210.88	213.13	216.52	211.66	210.15	211.07	211.35	209.79	206.01	209.21	212.06	210.62	209.72	211.28	210.5	211.38	207.17	210.34	212.83	211.63	209.88	211.78	218.15	208.74	212.73	209.75	209.68
203.76	208.2	204.43	204.9	208.89	206.88	209.09	205.39	206.67	205.38	210.22	203.3	204.56	204.7	204.2	207.46	202.84	205.33	202.1	205.99	208.88	203.85	206.28	208.57	210.17	205.03	208.14	204.55	210.81	206.29	206.29	207.21	207.13	205.93	208.33	205.11	206.49	206.23	202.59	209.27	207.39	203.59	208.37	206.54	202.71	205.96	204.64	202.39	205.33	204.49
217.25	218.18	211.98	221.82	219.78	217.38	215.82	218.23	217.29	216.72	214.93	218.94	214.95	218.24	215.92	216.43	217.71	220.6	213.19	223.81	215.21	214.77	212.35	216.87	218.22	213.45	217.89	212.81	217.25	214.01	217.19	220.95	213.4	219.76	217.04	220.34	218.12	216.02	217.36	220.33	217.83	220.16	214.92	217.7	217.15	215.47	216.77	219.47	217.3	219.28
210.36	203.48	209.67	209.23	208.38	207.48	208.44	207.04	208	208.24	207.67	207.92	209.18	209.56	203.67	208.89	209.39	208.96	209.25	210.5	208.87	208.96	210.09	206.54	206.75	203.9	208.12	205.66	206.11	210.87	210.42	208.6	207.43	206.81	209.96	209.58	206	207.67	208.64	207.75	204.75	202.09	207.36	207.84	207.45	207.89	207.1	201.66	203.29	207
206.34	205.16	204.88	204.87	202.86	204.02	206.91	204.34	206.8	205.04	201.6	205.78	204.38	206.18	208.04	209.13	211.01	209.59	205.96	208.09	205.24	210.39	206.17	203.79	208.45	204.04	207.51	206.23	210.9	203.27	204.44	207.22	209.26	207.22	208.85	209.46	206.74	206.1	208.99	199.04	206.32	205.81	204.51	205.43	208.98	207.65	204.85	207.77	208.67	207.63
206.73	203.05	202.48	208.33	205.6	200.37	201.57	204.35	203.64	205.98	200.7	198.08	200.97	204.15	201.88	201.21	202.28	205.87	197.45	206.4	199.86	202.33	206.71	201.78	206.45	200.88	208.14	199.56	196.7	201.1	206.55	202.32	199.05	203.63	203.52	202.61	208.46	200.17	204.55	203.94	200.11	201.86	202.58	202.51	201.94	198.76	201.68	200.15	206.12	202.34
191.33	190.2	197.71	191.65	193.93	195.77	196.03	194.56	193.57	192.26	192.19	199.18	196.46	193.05	189.55	195.11	198.62	192.98	193.66	194.61	195.5	193.19	191.16	188.65	196.99	195.69	193.03	196.9	197.48	192.26	195.4	195.23	192.36	192.85	194.85	192.81	197.8	194.25	191.71	190.56	193.62	193.01	191.8	195.5	197.72	193.4	192.1	198.28	197.76	193.67
206.9	211.83	207.44	205.92	211	209.29	211.55	210.72	202.69	209.8	205.05	210.64	211.29	208.78	210.51	201.38	204.15	206.71	209.02	209.57	209.46	210.93	206	209.72	204.94	210.81	211.15	209.69	205.69	207.14	207.56	205.6	208.28	214.71	206.28	203.24	207.34	205.84	210.28	208.23	207.09	212.92	204.79	207.77	203.11	209.31	206.24	208.2	209.03	206.04
200.69	206.15	201.36	206.11	204.33	205.77	204.32	204.65	208.31	207.51	205.79	211.86	200.41	204.76	207.87	203.74	205.42	205	207.69	206.44	206.75	204.61	205.19	206.15	203.65	210.02	207.05	204.77	204.72	205.91	200.28	207	207.47	205.76	208.68	204.58	202.48	205.84	208.25	205.82	209.89	206.41	206.28	201.46	209.6	209.53	210.27	206.15	201.81	208.78
206.46	210.24	209.38	212.66	206.9	209.87	213.01	211.96	209.58	208.29	211.13	210.01	205.85	209.61	209.26	205.83	206.52	209.35	209.58	205.18	207.35	206.35	209	207.1	208.42	209.12	204.61	209.88	206.98	203.76	209.66	208.81	212.2	212.69	208.33	211.01	209.06	209.34	211.27	205.94	203.49	209.92	207.39	205.43	210.12	208.76	210.9	207.88	207.28	206.24
216.23	211.73	212.62	213.83	212.45	211.14	210.62	210.02	216.41	209.04	215.01	213.12	207.19	211.83	214.73	213.8	212.41	207.08	209.73	209.67	211.61	210.75	212.56	214.98	211.15	210.14	210.3	211.01	205.57	210.08	211.34	212.94	210.85	216.18	212.8	214.59	211.36	214.24	210.3	208.37	208.73	209.11	211.76	213.22	212.78	214.31	213.13	209.41	211.26	209.46
208.03	206.71	211.57	210.32	206.83	209.23	211.75	209.04	212.58	206.93	208.98	209.38	208.31	206.66	205.29	208.31	209.57	205.38	205	205.21	213.37	206.47	207.42	205.26	206.68	211.23	206.85	205.45	209.26	207.45	209.78	211.85	206.85	209.22	206.29	204.33	211.63	209.44	207.33	207.39	210.29	209.24	208.11	211.25	207.86	211.78	207.97	206.1	205.97	208.83
210.94	216.17	216.65	214.72	214.12	212.86	212	213.48	213.4	212.92	218.17	209.46	212.23	211.61	214.94	209.45	209.92	213.75	216.2	208.06	216.25	212.85	211.97	214.42	209.49	215.9	212.23	212.08	217.37	215.17	218.04	213.99	215.48	215.27	215.24	212.4	209.19	213.23	211.52	213.84	210.4	213.86	212.93	215.25	216.36	210.85	212.62	212.56	212.87	214.88
204.42	204.72	203.48	198.93	201.81	203.28	206.66	206.11	199.72	205.54	198.61	206.94	203.89	200.3	204.72	208.01	201.48	202.78	201.1	201.31	205.25	202.57	206.51	203.64	207.88	205.9	199.43	205.15	203.22	201.91	200.52	203.66	205.41	200.79	203.31	201.81	198.1	203.38	205.35	205.13	199.79	208.73	205.68	201.95	208.54	199.26	200.94	205.34	202.8	199.57
214.86	209.81	207.61	211.73	205.43	205.78	210.99	216.36	204.39	206.49	210.61	210.33	210.4	209.39	210.95	208.55	211.73	207.75	211.28	210.1	209.24	214.19	206.52	212.13	212.3	211.06	206.91	206.13	211.93	211.9	210.41	212.03	210.52	212.05	207.12	210.97	215.54	209.89	207.92	204.02	211.13	211.07	206.79	208.25	211.46	209.52	209.36	211.12	207.68	212.93
198.27	200.6	197.22	200	199.76	197.31	195.96	199.43	199.79	198.86	193.13	197.68	199.47	196.78	197.28	200.52	199.34	194.43	196.06	194.38	199.49	198.97	195.55	193.65	196.01	199.99	201.24	200.67	191.46	198.37	201.7	198.8	198.25	197.66	192.85	201.37	201.54	199.1	199.24	199.58	197.35	200.43	195.28	196.48	198.09	197.38	201.09	196.68	195.03	197.51
213.88	206.26	207.96	205.25	208.31	207.42	206.97	203.48	204.58	206.59	205.47	208	206.38	210.43	206.84	204.81	211.14	212.65	208.12	203.34	205.53	210.33	205.68	204.58	208.08	209.43	204.81	209.14	212.51	210.06	209.98	213.3	205.26	205.57	208.31	204.91	209.56	206.99	210.83	211.44	209	209.75	206.59	209.42	207.74	207.94	209.75	207.63	208.96	209.21
203.28	200.9	208.78	202.73	207.06	198.69	201.83	201.09	204.93	199.21	200.96	200.73	205.86	205.03	206.44	202.26	201.57	202.49	200.87	207.81	200.4	207.05	205.25	197.69	200.42	202.88	204.4	203.55	201.64	201.14	203.31	203.8	205.22	203.24	204.62	205.21	205.84	206.44	203.88	202.25	204.75	201.7	201.91	200.84	200.99	206.12	204.43	202.48	204.52	201.19
209.94	210.91	211.49	211.45	209.84	213.07	212.14	212.32	210.37	210.74	209.11	211.71	209.09	212.98	212.84	210.14	213.48	211.94	211.01	207.68	211.14	207.87	211.07	212.99	209.82	207.78	213.8	208.8	211.36	209.27	206.75	212.08	212.91	213.36	210.44	213.23	209.44	214.88	206.8	208.91	209.51	211.48	208.8	212.61	212.74	208.8	210.09	210.25	210.42	213.06
215.01	215.06	211.26	213.27	219.63	212.61	215.68	209.66	215.63	213.77	215.17	212.15	214.58	212.66	215.42	213.52	214.43	213.12	213.61	211.96	214.86	212.38	210.68	212	210.06	207.23	207.62	210.53	211.51	209.79	213.09	210.67	208.06	214.64	211.56	213.87	213.76	212.47	214.02	211.08	212.28	210.25	217.07	212.79	209.67	210.04	215.02	213.7	210.01	213.18
216.11	216.42	212.79	211.95	208.37	211.1	212.56	216.82	215.1	214.69	213.99	212.87	210.92	205.47	216.97	211.53	213.04	214.18	212.42	215.19	214.78	211.31	213.8	212.04	215.8	213.38	212.37	214.48	217.53	209.87	213.85	212.22	212.97	212.28	211.27	210	216.27	212.46	213.22	205.98	212.97	210.71	210.38	215.02	214.97	212.67	215.3	208.54	216.47	207.67
208.42	212.32	212	209.58	211.66	216.7	210.79	214.25	210.71	214.21	212.48	214.4	215.19	216.61	217.32	208.48	209.92	212.91	210.03	214.41	217	212.43	214.82	211.71	213.76	216.8	211.08	217.33	214.31	213.58	214.57	210.32	210.73	211.41	215.09	213.42	210.46	209.89	211.38	208.57	207.04	212.82	212.16	211.09	213.35	214.21	214.19	209.29	213.86	208.7
198.75	204.18	201.62	206.62	206.28	205.24	206.45	201.08	205.65	205.59	202.89	202.2	202.1	205.61	201.86	199.88	201.8	202.56	208.66	205.02	202.87	208.06	206.35	205.26	202.7	201.86	207.5	200.97	205.59	204.54	203.72	209.78	200.77	202.72	204.33	199.33	201.77	202.33	200.93	208.8	206	208.79	202.47	204.66	204.9	204.63	200.52	203.8	207.98	201.61
213.43	216.43	218.91	213.99	219.71	214.88	216.18	219.01	217.99	213.58	218.14	215.56	215.72	216.04	216.37	217.79	217.76	213.64	219.55	217	216.85	217.01	215.72	217.63	219.26	217.13	217.38	216.72	219.35	215.48	215.96	215.78	214.73	215.26	213.36	212.9	215.48	218.25	213.01	217.08	217.93	216.25	216.49	220.2	217.34	216.53	212.01	215.57	218.34	215.11
209.14	207.16	210.5	213.72	213.42	207.43	207.51	214.11	209.55	208.12	209.33	208.24	206.97	216.82	205.13	210.5	204.4	210.9	209.53	209.07	211.35	209.95	206.77	211.58	213.92	207.83	208.51	204.66	212.71	209.22	213.13	208.76	203.87	208.09	209.69	209.57	207.29	207.89	208.57	208.17	207.29	212.18	214.26	206.26	209.55	208.67	209	205.4	209.63	203.14
208.22	205.19	201.54	206.98	200.6	203.55	198.12	205.6	199.86	201	200.85	201.3	204.98	203.42	202.68	205.06	203.55	203.83	203.69	198.96	199.65	208.49	205.1	206.12	200.4	205.35	202.94	200.55	204.55	198.19	201.3	203.08	206.13	207.29	205.15	204.68	207.59	201.94	202.33	205.44	203.3	201.85	204.87	207.12	203.26	205.07	201	205.45	203.87	203.85
213.81	210.87	211.71	208.9	215.42	209.56	206.84	215.41	210.88	212.22	209.11	212.49	214.59	213.07	216.69	205.22	218.13	206.9	211.72	207	208.91	210.47	208.5	210.82	213.56	210.54	213.01	209.55	214.61	216.47	213	207.13	212.16	208.46	210.85	209.76	214.3	210.03	211.47	206.26	213.75	216.19	210.62	212.58	211.53	210.31	211.83	215.73	209.44	210.47
202.45	201.54	203.16	199.55	199.79	200.12	202.28	197.65	199.34	195.97	201.78	199.64	197.29	201.32	195.07	202.62	198.99	200.73	193.87	199.61	195.2	200.14	200.49	199.24	201.88	200.85	198.05	197.22	199.41	202.33	199.24	202.17	196.71	202.75	201.84	197.06	200.49	198.71	200.85	201.68	197.01	196.2	200.2	201.89	204.27	197.05	198.24	199.87	198.24	199.3
205.06	203.81	201.76	203.69	202.14	204.91	203.23	204.18	202.89	206.03	204.82	203.73	203.16	203.96	203.47	202.44	201.76	206.22	203.44	203.22	204.82	200.65	206.35	197.84	201.85	204.45	197.57	205.1	201.32	204.37	206.73	203.05	200.51	199.98	208.26	205.85	204.82	201.04	204.42	201.87	200.05	204.14	205.2	208.08	203.41	205.06	201.28	204.16	204.14	201.96
206.29	210.33	211.83	205.13	203.7	204.19	199.4	204.27	198.89	203.62	205.98	205.44	207.1	203.32	204.96	199.26	202.26	204.65	205.38	202.86	201.01	210.06	203.53	200.64	206.14	205.7	206.42	204.43	205.3	207.15	206.78	204.68	204.15	206.29	204.59	206.03	203.79	203.23	204.73	202.87	203.79	204.86	205.54	206.69	204.13	202.73	206.56	201.4	205.33	205.05
213.27	210.47	212.75	207.36	209.57	205.9	206.93	210.76	203.47	213.32	208.34	202.28	209.12	214.76	205.8	212.5	204.62	205	204.79	207.51	203.45	210.97	213.17	206.31	208.93	206.4	204.14	209.3	213.52	211.32	208.48	207.54	210.58	209.89	207.59	209.05	200.31	204.94	209.28	214.1	209.25	206.82	208.47	210.66	205.88	213.25	206.59	208.7	207.61	208.44
213.75	206.44	210.12	208.3	210.24	217.94	211.33	206.6	214.74	208.56	215.03	209.49	205.9	212.15	207.71	214.28	208.01	212.12	214.08	214.67	208.52	212.45	207.91	212.92	211.21	211.34	212.65	208.61	214.3	213.5	209.49	211.23	212.49	215.55	208.63	210.36	211.35	216.82	215.26	210.92	214.72	210.97	217.21	213.99	209.35	214.08	208.9	210.72	215.74	217.42
205.22	208.28	201.78	199.02	201.49	200.32	200.13	203.3	202.84	201.81	203.74	202.19	208.58	202.45	205.17	199.34	205.22	206.39	196.49	207.14	200.17	205.16	197.57	206.35	203.86	205.11	210.74	203.55	203.51	207.69	200.51	201.15	204.62	203.62	202.67	201.67	202.34	203.07	202.07	207.16	203.26	202.42	201.03	204.2	206.68	200.9	204.08	198.43	204.49	201.68
201.65	201.25	201.26	201.84	196.13	201.58	199.58	199.14	200.6	205.91	201.32	202.36	198.07	198.19	200.02	198.4	200.45	197.33	199.22	200.01	200.93	199.43	200.45	199.43	206.55	197.91	199.96	198.33	201.87	201.38	198.91	198.59	196.29	194.27	196.79	202.66	203.13	194.22	203.9	200.6	201.17	200.88	203.96	200.78	201.32	200.63	198.09	200.89	203.17	200.22
214.35	212.35	212.34	212.48	211.04	213.74	213.52	214.31	212.8	209.9	211.46	213.28	206.69	212.68	210.21	211.48	212.72	206.31	215.28	211.72	211.43	215.02	208.78	214.68	212.99	207.55	209.8	212.15	209.57	214.29	212.05	219.12	208.26	210.66	214.65	222.73	212.5	213.24	213.98	211.13	215.3	213.63	209.79	211.44	215.46	213.85	209.91	209.3	210.38	211.96
205.94	211.57	205.06	201.86	207.2	207.13	206.81	208.25	209.76	206.95	207.93	211.27	208.96	205.78	208.24	203.5	210.02	208.88	208.32	208.5	211.55	206.19	207	209.07	204.73	211.62	206.39	207.47	208.38	209.19	206.14	209.61	201.53	205.99	206.85	208.69	204.98	206.67	211.35	203.28	204.33	208.9	203.61	208.87	207.34	209.34	207.47	205.35	211.38	208.33
208.16	213.79	211.09	211.21	218.38	214.67	209.68	213	213.78	216.16	217.29	211.97	211.36	217.09	214.42	213.47	212	212.81	215.27	207.75	213.15	209.36	212.74	210.56	212.28	208.79	212.48	209.86	214.83	211.04	209.86	212.79	212.06	214.51	209.02	210.43	215.19	212.28	212.05	210.65	211.21	216.2	213.56	208.81	214.8	209.65	208.19	213.46	213.4	211.67
206.46	203.1	207.03	204.22	207.1	208.62	209.62	207.1	209.03	210.7	205.98	208	209.45	207.31	206.76	208.82	209.08	210.95	208.71	210.29	204.07	209.35	208.87	205.35	208.5	204.86	209.54	212.71	207.62	206.18	209.71	207.86	208.08	210.94	210.06	211.73	207.35	204.18	207.38	211.09	209.5	206.77	204.76	213.27	212.19	212.09	206.46	209.21	205.59	208.14
204.62	205.86	203.3	200.23	206.19	203.95	205.02	198.16	202.46	203.54	197.64	200.38	204.29	208.14	205.09	201.58	198.34	205.59	202.54	203.29	204.13	204.35	203.44	199.09	203.93	203.56	202.36	202.94	204.93	200.92	205.11	203.46	207.68	203.83	201.15	203.51	202.39	198.7	202.29	203.76	203.92	203.24	202.76	199.54	204.24	205.02	199.12	206.07	203.3	201.86
203.78	201.43	203	205.51	202.77	203.85	202.47	204.68	209.56	203.1	203.76	203.57	205.71	202.77	205.53	201.72	205.5	207.24	206.68	204.87	200.88	202.13	201.39	203.24	204.99	206.48	203.47	201.19	205.66	205.79	197.97	208.87	199.33	203.96	202.73	200.09	205.63	202.78	202.58	201.41	208.49	200.74	200.09	207.14	201.64	208.89	205.45	203.98	200.63	201.42
209.15	211.68	207.53	207.28	208.97	209.78	207.91	206.46	210.69	205.71	206.78	206.5	207.21	209.74	206.83	209.76	205.58	207.1	207.19	206.6	209.19	210.5	205.97	203.73	205.08	205.99	206.52	209.5	205.94	210.08	212.7	212.56	206.24	206.63	205.25	205.73	207.47	208.42	204.46	209.66	205.08	206.05	210.2	209.86	209.11	204.88	209.27	216.94	206.99	206.04
196.23	204.88	198.47	200.15	202.45	198.56	202.84	202.72	198.15	202.43	201.19	201.01	200.62	202.74	205.31	199.38	203.57	196.81	199.04	199.53	203.09	195.34	201.88	201.54	202.32	199.16	200.89	202.45	203.39	199.6	195.54	201.11	197.44	200.97	202.32	201.54	199.97	200.19	200.19	202.84	197.91	196.66	199.82	199.44	200.52	198.81	202.63	202.19	195.85	198.19
209.94	206.47	208.55	208.08	205.55	206.9	206.44	210.57	208.81	207.56	211.26	204.38	207.82	204.68	202.21	210.68	207.68	205.61	213.02	205.58	203.71	206.17	209.87	208.83	211.06	204.94	210.54	206.32	205.46	206.25	208.44	209.33	204.82	214.04	210.35	208.51	214	211.27	208.17	206.19	208.34	205.64	206.66	208	203.89	208.03	208.84	204.83	207	205.38
201.05	201.28	205.44	204.3	200.34	203.49	203.78	199.96	205.15	206.75	200.84	204.71	199.6	204.07	200.89	199.15	202.67	204.19	206.47	202.42	202.77	203.49	200.06	205.71	199.49	205.87	206.12	203.07	204.23	204.62	202.82	200.15	208.2	205.17	202.72	200.9	206.44	199.51	204.3	200.16	206.15	206.89	202.66	199.74	200.35	203.26	202.62	201.02	204.2	205.97
216.06	222.65	212.93	217.47	214.74	214.02	217.45	217.13	217.68	216.41	220.42	214.95	215.68	219.11	220.33	213.65	211.17	219.74	221.63	219.1	218.41	222.36	217.55	217.71	212.56	212.47	217.99	220.8	215.91	220.34	216.44	219.71	214.52	216.2	215.78	216.49	216.62	214.93	216.25	224.72	217.27	215.53	211.87	219.8	216.24	221.76	216.5	215.43	216.22	214.64
204.65	210.13	207.57	209.85	213.82	211.52	209.84	208.6	209.47	209.27	209.48	207.16	209.82	206.68	208.45	207.81	208.56	205.2	208.42	210.24	206.91	206.58	205.71	210.72	207.72	206.17	213.37	212.43	204.48	208.69	205.42	208.77	211.02	208.43	206.05	206.26	208.81	208.42	208.88	207.15	206.88	209.06	208.82	210.57	205.73	207.79	211.05	205.77	205.84	205.81
210.33	210.52	208.97	208.78	211.55	212.68	213.48	208.57	214.01	214.03	212.56	212.53	206.17	208.14	209.05	214.47	209.92	207.82	209.24	213.04	210.28	210.07	215.48	208.1	210.59	212.45	208.82	210.41	213.15	214.84	211.44	211.56	213.82	211.6	213.22	212.67	212.75	211.13	208.93	208.01	210.36	211.48	214.07	213.5	210.6	217.17	206.51	212.39	212.89	208.01
209.8	209.29	209.78	209.02	208.14	203.24	207.36	206.67	208.75	209.16	208.12	210.06	206.82	208.38	201.31	207.57	207.2	209.7	206.46	207.26	210.12	208.92	207.59	206.54	206.89	209.19	206.7	207.98	206.69	210.63	205.61	205.82	203.24	209.74	207.8	206.42	208.34	207.16	208.03	211.94	212.7	206.85	209.77	208.27	204.46	206.7	205.5	208.32	204.46	209.48
207.93	206.65	210.34	207.83	207.9	208.82	210.22	205.99	206.76	207.14	206.81	207.23	206.55	210.98	206.54	206.77	208.49	209.79	211.39	206.7	208.93	211.47	206	211.59	207.75	212.38	203.24	208.72	203.71	206.92	206.71	213.2	209.79	212.32	208.67	210.91	211.71	210.12	206.56	207.3	207.03	205.33	204.72	210.07	207.74	208.97	207.47	211.65	207.72	207.97
197.24	204.17	198.33	200.9	196.15	197.52	199.61	196.92	201.15	203.22	199.15	199.91	201.23	199.16	200.39	197.74	198.09	201.48	202.25	198.82	200.32	196.98	198.88	199.86	197.69	199.09	203.73	198.28	197.94	194.34	198.25	199.92	198.64	196.95	195.29	202.35	193.47	202.62	200.72	199.67	199.81	198.86	201.95	199.15	200.41	206.8	195.17	196.03	204.33	195.84
215.25	209.96	205.82	207.62	208.45	209.1	210.6	208	212.32	208.27	210.91	208.06	210.3	211.34	212.04	209.75	204.15	206.21	209.66	207.29	207.35	206.3	207.93	211.85	208.21	211.71	211.61	210.48	208.53	204.67	211.08	212.08	207.14	211.29	210.77	209.14	206.61	205.68	207.44	210.76	207.68	212.88	213.54	208.29	204.96	211.33	205.94	205.79	205.37	206.94
215.58	218.21	211.41	211.12	215.82	210.22	209.6	212.42	216.51	216.95	218.09	207.87	215.87	216.18	213.29	213.75	212.76	211.66	213.64	208.81	209.64	212.06	215.81	214.18	211.96	211.38	215.58	212	213.79	212.34	212.6	214.53	212.45	209.23	214.54	213.68	212.57	214.3	212.89	213.77	217.74	213.98	211.41	207.91	215.9	214.43	207.93	214.69	213.62	211.47
202.84	201.06	202.57	206.19	205.67	202.26	197.63	204.43	201.12	204.28	206.45	200.46	201.69	201.97	204.58	203.41	203.19	204.32	197.06	205.55	200.39	203.97	205.71	204.07	204.28	204.59	203.57	203.54	199.85	210.11	204.77	205.86	208.14	205.38	202.52	202.02	205.39	204.67	201.99	204.38	207.6	204.06	200.73	199.34	203.56	200.61	201.56	203.23	207.14	203.68
203.25	210.84	210.38	210.4	209.36	205.89	212.32	207.36	210.64	208.4	210.68	210.14	208.5	211.67	209.22	212.64	208.07	209.94	212.44	208.42	210.26	209.35	210.45	211.15	208.85	210.15	207.11	211.12	214.75	211.67	215.18	210.31	208.92	210.42	213.19	208.44	209.29	210.23	211.16	213.52	207.88	215.77	208.05	207.26	207.48	206.08	205.71	210.72	212.3	213.69
206.27	206.33	210.28	209.88	213.45	208.46	210.05	214.19	207.62	209.93	210.53	207.31	211.66	209.16	208.61	211.22	206.12	210.29	207.55	207.91	207.6	213	209.04	207.4	207.93	211.06	211.15	211	210.59	212.07	210.61	211.65	212.03	208.46	206.97	210.62	208.55	212.91	210.65	209.13	209.17	210.01	208.17	213.12	213.25	211.14	212.27	212.15	209.06	212.6
211.73	209.12	211.25	207.52	206.51	205.54	209.07	204.32	207.84	211.69	204.85	205.1	208.58	207.72	207.77	206.8	205.11	206.7	206.63	210.94	205.34	202.99	205.13	205.55	208.42	205.04	204.2	208.68	205.24	207.99	206.59	204.59	210.18	209.02	210.94	206.12	209.06	208.65	212.27	207.45	204.68	207.95	206.44	209.62	210.6	206.33	207.87	208.41	207.18	206.04
205.98	206.03	208.05	207.87	208.24	203.63	206.51	204.98	198.99	202.39	203.28	199.24	200.8	203.2	204.3	208.1	203.12	202.7	204.48	203.57	204.35	207.82	211.04	204.27	201.36	209.78	205.59	205.16	205.98	200.25	203.15	202.3	206.66	199.63	204.63	202.71	206.73	202.96	203.49	205.79	202.87	200.11	200.97	201.09	204.2	203.54	203.61	202.63	204.91	200.97
201.19	200.68	200.77	198.5	199.86	201.56	202.61	204.71	202.6	199.85	203.12	203.66	202.43	204	202.9	204.71	203.81	203.07	203.54	202.34	202.78	199.99	206.08	207.25	204.94	203.45	201.62	201.77	203.05	203.83	201.64	205.3	202.99	204.82	201.61	203.55	204.26	205.88	204.98	203.64	198.64	205.71	199.5	203.87	206.17	206.51	203.27	201.66	203.69	203.88
205.12	209.64	208.85	210.07	207.62	205.64	213.35	211.71	210.77	209.63	209.53	212.95	213.82	206.57	208.05	205.68	208.94	212.51	207.44	208.18	208.25	207.99	213.43	213.06	212.23	205.89	206.52	207.62	205.33	207.21	209.61	206.6	210.32	208.84	211.39	212.09	212.08	212.11	213.52	208.95	209.22	209.68	212.01	207.9	210.62	206.42	207.28	210.19	209.53	208.57
210.71	205.27	205.89	209.02	204.06	206.64	205.9	209.06	208.93	207.43	206.04	206.79	204.75	204.69	204.66	205.81	207.28	199.98	208.1	211.35	203.29	207.02	205.84	205.35	208.73	205.85	202.29	206.67	205.74	210.04	205.3	205.43	208.53	206.45	208.78	205.15	203.22	208.46	208.01	207.89	206.57	206.97	206.8	200.25	206.67	206.03	205.68	204.19	204.42	204.64
207.88	201.42	202.37	204.1	207.51	200.3	204.42	203.05	198.45	201.18	202.88	205.11	203.97	201.34	206.49	207.25	205.21	200.6	205.27	202.73	203.57	203.65	203.02	203.46	204.72	201.58	202.51	207.36	208.32	202.65	203.97	199.67	198.41	206.98	206.48	202.16	202.53	208.03	202.83	205.78	204.03	202.67	205.51	199.21	207.65	203.72	200.01	205.94	200.64	204.35
201.3	198.17	203.73	202.68	201.13	204.86	202.29	200.18	193.16	197.9	200.58	196.85	197.99	199.49	198.76	202.26	196.13	203	204.93	196.49	199.09	203.53	202.43	201.88	195.79	197.39	197.41	201.86	197.96	198.45	199.51	201.56	199.35	201.63	201.26	200.87	204.17	200.95	205.22	199.46	201.05	198.49	200.76	199.61	200.78	202.62	199.57	200.93	202.85	196.39
206.06	205.06	207.06	204.89	207.54	208.18	204.08	206.81	209.09	208.77	207.83	204.05	210.27	207.55	209.7	205.26	210.79	210.89	212.65	212	208.7	203.51	208.76	205.72	210.49	207.88	201.67	206.5	207.66	206.52	210.31	205.1	202.05	206.97	208.34	205.38	205.96	205.55	211.85	210.21	204.19	208.43	206.89	208.89	206.72	210.2	206.31	205.59	212.95	201.65
216.68	218.71	219.2	216.03	221.5	215.55	217.85	213.64	214.48	212.8	217.81	218.07	216.85	214.05	217.49	212.78	216.83	222.44	218.39	215.36	212.33	217.91	214.25	219.5	220.83	218.63	214.86	218.88	220.62	216.45	218.58	220.02	217.14	220.53	213.27	215.49	218.65	220.93	216.96	219.05	216.84	214.96	217.92	214.62	222.47	219.09	217.21	214.91	216.41	216.76
214.13	212.14	210.46	212.53	211.33	211.79	212.82	209.92	214.68	211.38	213.48	209.5	214.48	213.35	209.59	209.49	213.86	218.59	215.57	210.13	209.76	211.47	207.23	207.74	209.74	210.19	210.49	212.4	213.69	214.89	212.15	210.22	214.42	212.34	215.91	211.19	212.88	209.55	204.97	215.65	213.14	212.57	209.3	209.35	213.8	213.84	214.63	212.29	210.07	211.25
204.62	207.96	208.84	207.92	206.39	208.97	208.99	204.46	207.32	210.94	204.73	207.66	209.99	200.69	208.05	202.54	207.63	205.94	209.79	204.59	208.14	203.41	206.59	199.04	213.35	207.87	208.48	204.11	204.07	207.01	207.47	207.84	205.14	203.15	202.22	202.22	205.81	207.05	207.82	199.93	206.74	204.57	208.29	205.59	208.34	203.51	203.25	208.32	202.78	204.83
206.68	208.91	212.49	209.98	205.88	211.1	210.24	210.76	215.11	212.78	206.73	204.49	210.8	206.23	209.92	207.96	205.79	205.74	208.56	204.47	203.7	209.1	209.71	209.98	209.95	210.4	206.89	211.02	205.92	209.28	207.85	209.94	205.64	210.53	208.61	205.8	205.09	206.12	210.23	207.62	210.57	211.66	206.28	202.92	206.56	205.9	203.98	211.01	209.69	210.72
209.93	210.76	207.68	209.45	210.67	211.62	214.13	213.56	212.73	213.65	214.3	213.41	216.18	207.76	211.93	211.48	211.86	212.51	211.3	213.54	213.73	210.53	208.73	209.91	211.21	210.21	211.32	210.9	212.55	207.01	213.11	215.83	212.99	210.04	211.65	211.39	212.21	209.72	212.56	214.73	207.72	211.63	214.75	213.76	215.08	212.94	211.19	215.36	214.98	208.66
212.44	203.98	205.01	214.24	209.91	210.76	207.33	203.25	211.31	207.59	208.14	210.01	208.09	207.08	210.96	207.23	204.77	203.81	211.67	213.6	206.76	206.66	210.11	208.61	206.06	207.81	211.77	209.99	209.3	210.34	205.92	207.54	209.58	206.15	209.86	210.05	209.62	207.01	205.79	208.19	206.44	204.5	208.18	207.81	211.37	206.6	208.55	212.46	207.89	202.8
192.92	195.63	200.05	199.44	201.32	191.84	198.76	197.53	194.53	198.2	196.87	197.13	194.74	193.41	194.01	192.95	196.19	195.64	196.63	194.06	203.41	193.67	195.44	198.53	189.07	200.19	197.27	193.61	197.82	195.71	198.8	195.27	195.19	192.59	192.93	195.76	192.08	193.96	194.89	197	197.08	196.68	193.78	194.8	196.6	195.02	193.43	191.77	192.72	198.32
206.13	203.14	201.38	200.59	202.53	203.31	205.28	200.17	205.21	209.1	203.09	204.39	206.35	205.44	206.9	203.52	204.65	204.57	199.33	202.01	199.14	204.47	197.41	202.72	202.9	200.96	203.73	205.27	204.25	206.07	201.37	205.77	204.32	201.41	203.5	202.36	203.3	202.77	206.67	204.42	203.62	203.84	205.37	203.85	208.28	207.98	206.97	204.85	204.91	210.77
198.96	201.29	199.02	198.12	200.35	197.03	199.25	203.21	202.13	199.98	198.9	201.65	196.92	203.55	199.14	199.07	203.1	198.38	199.27	198.73	199.71	202.88	202.9	198.32	193.15	199.55	200.91	203.48	201.42	197.47	206.61	200.89	200.16	198.21	200.09	200.71	200.88	202.03	199.69	196.53	200.57	204.89	199.79	195.46	200.29	200.26	202.27	199.17	199.94	202.46
207.06	206.87	203.58	200.47	203.44	201.41	200.77	202.81	201.83	206.83	204.56	206.4	203.99	197.77	207.9	205.4	206.61	205	204.24	209.54	200.9	204.78	202.43	199.94	206.13	202.01	204.22	204.31	202.23	197.5	203.57	205.97	199.41	208.91	201.97	206.43	202.03	203.47	203.47	204.45	203.24	204.69	209.92	204.44	199.3	199.63	205.52	207.65	204.92	200.79
205.35	208.38	205.94	206.48	204.87	208	209.94	209.08	205.45	211.69	203.17	209.82	205.4	203.37	204.48	201.5	204.91	208	206.69	210.86	206.95	204.82	205.46	208.81	207.16	203.73	203.58	204.98	207.37	206.78	208.89	206.51	210.46	204.43	206.19	205.54	208.03	209.28	207.4	208.29	208.64	205.75	208.38	206.54	207.25	205.74	206.9	209.68	209.13	208.74
209.73	208.65	207.18	208.7	204.96	212.19	208.52	205.95	207.37	206.06	207.27	205.82	206.32	209.21	204.95	210.09	208.78	205.93	205.25	206.73	207.96	206.56	206.86	208.81	209.87	206.8	208.61	206.91	205.37	210.88	207.65	210.85	204.49	206.45	206.33	211.43	206.63	209.53	209.46	208.36	210.57	213.22	207.59	211.92	210.58	208.85	214.51	208.58	209.68	208.83
219.12	215.24	219.21	224.47	219.1	215.13	217.52	223.2	216.63	219.34	216.16	213.03	222.03	217.79	211.43	221.91	218.43	218.06	219.23	222.34	219.42	219.4	220.85	214.69	220.45	220.42	218.39	216.53	219.3	219.96	216.25	213.47	216.38	221.16	215.34	217.11	219.97	214.07	216.01	213.74	213.86	218.66	216.33	217.56	222.43	217.97	219.3	217.8	215.61	216.27
209.71	213.88	210.57	205.34	210.54	208.18	207.22	212.5	204.23	212.42	206.83	204.51	206.96	209.31	205.02	209.21	206.07	207.72	210.43	211.13	208.13	209.56	207.55	204.81	209.34	206.04	206.92	201.05	213.22	209.9	209.79	207.88	205.22	209.41	213.74	208.22	205.87	208.68	212.86	210.55	209.4	209.92	209.98	211.79	207.16	212.6	204.77	208.82	208.19	209.93
204.4	200.38	203.86	205.95	206.71	207.68	201.15	204	209.57	205.08	207.52	202.39	205.74	206.58	205.66	205.37	206.44	202.34	202.51	203.47	205.9	205.93	205.3	205.35	205.72	205.8	201.06	203.04	203.06	201.95	203.94	206.18	204.95	204.37	207.67	203.43	203.42	198.77	205.1	206.92	203.48	209.17	203.86	205.1	201.7	208.59	206.51	203.56	207.22	207.55
210.21	214	209.67	210.67	213.61	208.48	213.31	209.7	213.08	207.41	213.02	206.47	212.37	211.19	214.86	212.17	210.07	217.34	209.69	215.46	212.71	211.88	209.98	210.9	207.1	210.72	216.28	210.47	208.4	206.63	210.94	211.65	214.47	211.75	212.3	212.73	215.8	208.44	214.88	213.98	212.53	212.36	211.98	215.41	207.74	212.08	210.15	211.33	207.44	210.54
212.5	206.74	212.3	212.24	211.23	209.87	211.23	209.88	206.08	210.18	204.86	209.52	213.33	211.07	206.33	212.47	209.51	210.36	207.29	210.9	212.5	209.36	213.31	208.96	211.21	208.88	215.24	211.16	210.15	207.46	211.53	210.44	208.27	207.88	207.26	209.78	210.79	208.47	211.22	206.77	206.56	206.13	212.79	206.96	210.21	208.01	206.5	206.75	204.58	210.11
219.2	218.27	215.32	215.57	215.66	214.05	214.51	214.01	221.24	217.26	219.49	220.68	216.51	215.82	216.87	218.23	220.68	216.72	214.25	217.49	219.93	212.77	220.84	218.46	218.65	218.31	215.86	214.92	218.26	213.89	214.75	216.24	221.22	214.72	219.08	213.88	213.81	218.25	218.62	214.74	217.92	214.63	219.82	216.62	219.48	220.32	221.11	217.28	218.87	218.98
201.03	208.25	204.85	204.23	205.09	201.77	204.41	208.18	206.57	203.36	206.64	203.01	204.21	207.15	206.22	202.01	204.08	207.55	200.09	205.33	207.41	203.24	203.02	203.94	203.34	201.57	201.53	201.12	199.15	202.1	202.67	204.56	201.57	201.62	202.59	205.06	204.63	205.77	203.71	201.71	201.14	203.63	199.86	207.06	201.43	203.69	206.55	202.51	203.35	203.87
216.65	213.15	214.58	212.57	214.56	214.68	213.58	217.01	212.57	214.61	212.47	212.04	215.59	206.83	214.78	210.54	212.12	212.54	216.94	213.61	213.91	214.54	211.01	212.94	214.79	214.5	213.26	208.1	216.91	219.34	218.21	213.15	217.35	211.08	211.75	211.18	215.64	210.65	214.89	210.9	212.16	217.35	210.2	212.13	208.03	218.22	216.28	216.91	219.65	213.11
209.19	205.5	211.69	208.95	208.39	209.51	204.74	208.98	209.34	212.59	200.48	205.66	204.35	208.68	208.78	204.68	207.47	208.11	205.95	207.67	208.13	206.6	203.84	206.22	208.71	205.32	205.73	211.6	205.85	207.41	207.75	203.87	207.37	209.2	203.42	209.76	201.98	207.59	208.89	208.48	205.13	209.55	208.03	212.25	206.71	206.59	204.32	207.46	209.53	207.3
217.59	215.54	211.1	212.98	217.85	215.9	217.17	219.05	217.54	215.9	214.57	219.76	214.05	213.29	218.82	217.63	212.3	214.13	219.81	220.4	217.74	215.27	216.47	214.14	219.84	220.51	215.47	217.88	213.94	213.43	216.02	221.26	219.41	212.85	215.01	218.73	214.79	215.53	218.89	215.43	220.35	217.04	216.87	219.55	214.64	215.2	216.12	216.67	217.82	217.07
207.08	212.32	206.69	203.71	207.01	211.92	213.1	205.15	211.02	205.23	209.17	210.18	214.5	206.49	204.88	205.39	205.62	208.07	210.75	210.35	211.89	211.31	208.9	208.62	213.6	209.37	211.37	205.96	208.59	210.59	212.7	210.28	209.63	209.46	207.98	205.98	207.7	207.17	213.92	208.71	207.19	213.1	212.29	207.55	206.9	209.22	210.52	209.49	205.58	209.05
216.39	213.4	216.71	218.81	221.56	222.21	216.58	218.65	219.14	215.13	215.3	217.32	216.52	218.41	217.03	213.34	213.98	220.45	214.63	216.93	217.11	214.68	218.92	216.49	222.81	216.78	221.55	215.59	221.9	218.37	217.55	220.71	214.24	219.02	218.41	217.54	218.46	217.07	216.81	217.9	216.79	217.26	220.38	217.54	219.77	216.34	219.76	221.48	220.64	217.26
216.99	216.08	212.19	207.74	209.17	213.84	210.65	209.7	211.91	209.38	213.35	210.31	207.27	211.7	208.65	212.38	213.53	209.58	213.05	210.36	212.5	208.64	215.71	208.95	211.47	213.96	216	212.72	211.18	209.12	212.84	205.28	210.19	209.22	213.39	212.45	212.15	211.45	214.61	212.58	211.71	204.52	213.16	216.4	212.93	213.54	206.58	215.55	211.18	209.1
201.97	200.63	199.66	203.28	205.14	203.93	208.41	201.74	209.09	207.4	203.99	206.24	205.94	202.57	206.22	197.35	200.49	203.87	201.04	207.08	208.96	202.78	204.84	203.91	204.75	200.52	205.3	208.64	207.9	201.69	207.2	201.23	204.79	204.13	205.57	208.17	201.33	206.66	199.51	203.51	205.19	205.43	204.69	210.64	203.11	205.42	205.69	202.13	203.58	207.56
198.46	199	199.82	200.24	200.24	203.91	193.1	201.57	198.57	199.1	199.3	197.29	199.98	196.81	196.05	201.78	200.05	201.82	201.83	201.23	196.39	198.95	200.11	198.24	200.41	201.85	195.28	194.72	201.1	198.76	201.94	199.01	201.13	201.38	201.04	197.7	198.45	201.07	199.21	198.46	202.69	199.89	200.83	194.44	203.44	201.59	202.26	193.2	198.34	202.21
215.03	219.3	217.78	216.53	216.97	217.53	214.7	215.52	216.13	217.24	212.09	219.32	216.3	212.76	216	216.49	218.87	219.33	222.6	215.35	216.83	216.92	212.82	216.19	211.78	214.51	217.46	211.04	216.96	218.79	217.9	221.61	213.73	214	216.67	215.3	219.66	215.49	216.9	215.93	220.34	217.14	214.82	212.1	213.85	215.4	222.51	218.9	221.8	220.21
205.58	204.02	197.43	206.14	206.56	205.67	206.87	206.66	204.14	206.71	200.61	204.76	206.82	203.14	202.7	202.53	202.35	203.96	211.91	199.33	210.8	200.64	205.49	200.43	205.68	206.83	201.16	204.46	204.81	200.66	202	204.19	204.48	200.78	209.39	203.8	205.02	205.53	201.74	203.49	204.5	199.11	203.38	204.98	202.41	204.51	203.91	199.38	202.79	204.64
205.78	208.35	203.76	208.08	206.15	208.04	207.07	211.85	208.16	210.54	210.08	209.54	211.26	204.56	209.57	204.34	206.34	207.15	208.62	208.18	209.88	205.66	207.7	210.26	207.2	207.77	209.97	211.22	205.37	205.73	208.31	208.08	202.93	203.77	207.12	210.98	205.97	207.71	207.28	208.19	208.45	209.85	205.6	206.51	206.57	209	206.5	205.23	209.56	206.96
203.28	198.48	200.54	201.68	201.84	202.95	201.06	201.57	198.59	201.51	202.56	199.9	200.79	205.75	201.25	204.24	201.21	197.41	204.46	205.43	200.37	202.69	202.6	203.52	203.64	206.68	201.93	202.86	200.16	203.02	198.87	203.26	206.71	206.94	201.33	197.99	200.51	202.89	205.08	200.2	204.52	203.77	202.46	199.45	205.74	201.89	199.96	201.19	201.85	206.65
207.99	204.56	209.07	212.32	207.78	204.45	209.24	206.57	213.24	209.8	210.64	209.88	206.21	211.25	211.03	209.97	207.48	207.2	213.57	212.95	209.79	211.58	207.99	209.32	208.05	213.41	212.72	205.21	211.02	214.04	210.93	206.65	208.74	207.81	208.49	210.91	207.08	208.79	205.68	206.76	211.39	213.01	201.58	204.97	206.17	209.11	208.43	205.7	212.87	208.66
204.17	201.37	204.18	205.25	203.88	202.37	203.63	203.44	207.99	205.51	200.97	209.1	201.65	203.37	202.77	205.42	200.06	202.37	202.86	201.54	199.63	206.14	204.03	204.79	203.15	204.08	200.53	199.6	202.79	202.14	204.5	204.35	205.91	201.69	204.82	203.04	203.86	201.51	202.8	202.3	200.7	204.71	202.43	202.52	203.22	202.1	203.65	204.71	200.67	205.52
212	213.04	217.19	215.26	216.43	213.39	209.28	219.34	217.93	209.71	211.96	209.12	209.64	210.34	211.71	216.29	214.6	216.08	209.13	211.02	217.64	212.17	216.5	215.66	210.02	210.18	209.7	211.3	212.63	215.84	212.9	208.81	210.29	213.03	211.65	210.57	211.07	213.05	216.93	211.18	207.71	217.23	214.11	211.26	213.68	215.49	214.75	213.82	213.67	209.82
202.18	207.27	205.12	202.97	206.15	205.09	205.42	202.67	200.88	199.15	203.57	201.46	203.36	201.37	206.68	205.26	202.71	200.54	203.59	203.7	202.24	202.84	200.87	204.77	208.1	199.41	203.02	205.98	204.51	205.75	197.43	201.4	203.36	203.03	206.61	201.73	203.36	202.71	206.64	201.81	201.38	204.42	203.84	204.78	204.18	202.55	202.12	200.86	205.47	202.5
206.07	212.95	212.88	209.55	208.7	206.86	211.78	209.02	208.52	208.39	210.7	208	207.88	208.96	211	207.68	209.74	210.74	208.07	203.79	211.19	210.39	207.31	208.01	211.88	209.09	211.36	206.98	210.66	207.86	211.83	208.03	207.11	211.64	204.07	207.38	208.53	210.88	208.24	209.17	211.81	210.52	209.87	207.58	205.87	206.93	213.62	206.66	208.73	210.56
212.07	212.18	209.53	216.14	208.93	210.07	215.46	212.98	209.9	211.08	212.6	210.91	208.27	209.07	209.62	215.98	216.32	212.04	212.31	217.17	212.27	212.58	216.37	217.68	211.56	214.05	210.93	210.59	211.99	213.37	210.46	214.28	210.92	208.6	210.7	214.56	215.73	213.86	208.7	214.17	215.16	213.51	213.25	216.67	206.61	213.81	212.56	214.64	209.21	209.44
213.59	215.8	213.92	210.72	212.27	208.87	210.56	215.36	213.54	210.32	213.12	211.51	215.12	215.16	216.54	208.9	214.89	213.51	217.83	211.47	214.16	214.56	216.23	216	213.35	210.29	216.39	211.78	212.96	208.98	217.28	214.11	211.31	209.06	216.03	207.81	211.74	211.9	211.5	212.28	215.49	216.03	210.15	213.07	212.23	211.35	215.82	212.53	212.86	213.46
204.88	199.78	199.96	198.33	199.93	198.45	196.1	202.73	197.76	199.2	198.24	200.29	201.58	204.41	199.7	201.06	201.12	197.77	196.74	199.71	199.44	198.27	196.42	200.57	201.24	199.1	197.63	198.38	202.9	202.52	201.21	195.04	197.9	204.24	207.69	199.71	196.5	198.72	202.07	195.86	203.43	194.6	200.95	201.09	199.67	195.62	203.5	198.9	203.65	200.5
194.43	189.16	192.25	191.26	194.08	193.16	195.58	195.7	194.35	195.03	192.35	194.83	192.17	192.9	196.12	194.44	191.13	193.95	194.97	190.25	191.97	195.42	195.85	190.03	196.6	192.18	192.9	194.56	193.19	190.37	193.1	191.28	193.25	194.98	195.46	192.1	198.15	195.68	192.51	196.36	192.34	196.37	195.75	191.93	196.99	191.37	196.93	194.7	192.67	199.61
207.91	210.3	212.28	206.26	209.05	207.56	205.4	209.88	208.01	205.74	208.43	207.3	205.33	213.26	213.95	207.16	207.85	208.6	208.93	211.1	208.08	209.09	209.57	205.69	207.69	205.69	210.54	210.25	208.29	208.13	207.03	208.75	208.16	210.52	207.11	205.62	206.47	209.75	207.13	209.39	213.52	207.19	212.24	202.45	210.9	209.04	206.07	207.76	206.96	211.98
220.17	218.41	220.73	217.52	214.28	219.91	213.37	213.75	220.24	217.38	216.49	215.38	216.9	217.3	212.69	218.81	217.82	216.51	217.32	221.04	218.93	217.22	221.88	218.66	219.77	218.24	215.9	214.88	217.34	218.47	217.29	218.51	214.78	224.75	221.14	218.52	216.2	214.63	220.25	214.76	221.11	220.76	216.99	216.42	217.41	216.36	217.2	217.57	222.4	218.41
216.4	219.25	215.09	217.96	216.83	216.23	217.14	216.93	211.66	217.62	214.47	213.39	219.41	216.43	211.65	217.93	220.26	218.22	214.91	219.23	214.79	216.73	215.91	216.31	211.91	217.95	216.31	215.09	217.21	214.59	216.27	215.79	218.15	223.07	213.43	217.83	215.46	221.37	215.59	219.71	218.06	217.03	216.51	217.66	218.07	216.22	216.11	216.72	220.89	218.88
201.2	200.78	199.13	198.47	199.87	198.63	204.2	201.64	202.07	197.55	197.75	199.03	200.14	198.76	196.76	201.83	202.12	201.19	196.2	197.4	203.86	202.03	195.92	200.92	203.41	203.15	195.69	200.44	197.24	202.81	202.91	198.31	197.88	200.4	203.05	201.25	199.18	202.04	204.05	196.09	195.73	200.54	200.73	200.17	198.98	202.21	203.51	207.49	199.69	204.47
198.85	201.9	201.05	206.77	198.93	204.65	200.15	201.92	207.85	207.73	208.5	203.85	207.88	207.21	203.39	201.48	204.94	205.85	201.59	200.27	204.89	205.36	208.29	205.27	200.35	200.6	205.18	204.35	206.36	208.17	202.08	201.84	199.3	204.19	202.97	202.02	202.37	201.9	202.86	199.97	202.6	204.09	199.72	206.49	201.88	204.25	208.37	205.32	204.1	205.28
194.39	196.16	192.75	195.97	193.71	193.79	194.98	196.13	197.01	197.57	194.4	193.63	196.05	195.18	194.93	196.22	195.66	193.09	194.72	197.39	195.85	199.92	194.9	198.11	197.39	195.93	193.35	199.47	193.29	196.29	194.46	193.59	198.3	191.74	193.41	197.74	193.11	197.53	196.2	193.85	196.85	199	197.52	191.45	194.73	190.76	197.48	196.05	190.97	197.16
211.56	213.29	213.71	214.01	210.84	212.29	212.71	211.27	211.66	215.77	210.18	215.35	214.3	215.37	216.02	213.73	214.75	210.21	216.89	215.66	214.04	213.6	215.3	211.22	217.33	210.68	215.63	211.52	210.57	213.81	211.83	215.31	211.23	218.99	213.46	212.61	210.9	214.19	212.26	217.62	214.94	210.2	212.09	218.16	211.5	212.96	215.21	214.72	212.98	210.49
207.92	211.54	211.2	206.76	209.08	211.89	208.57	209.49	211.89	206.43	207.96	210.91	206.97	207.56	207.16	208.51	208.99	208.05	207.56	210.61	205.19	207.75	213.93	211.75	210.23	210.09	210.04	209.86	211.91	210.63	206.68	210.72	201.54	212.22	213.55	207.61	206.08	211.78	211.8	212.41	212.54	211.38	205.69	210.17	208.01	206.51	207.12	208.7	212.78	209.54
208.45	204.2	207.67	202.87	200.15	205.68	206.71	202.02	202.29	207.29	206.85	203.89	209.33	205.86	202.11	204.88	208.2	205.26	204.89	203.67	203.68	203.09	208.39	205.46	208.94	205.4	209.48	203.96	206.43	211.97	207.66	202.53	205.91	206.12	204.72	207.21	205.09	207.23	210.28	208.76	208.04	204.75	205.46	203.79	207.16	210.03	205.7	205.8	205.69	209.15
217.41	220.43	220.04	219.85	217.86	214.02	218.76	220.03	214.24	215.81	214.2	217.02	214.3	220.36	217.28	216.69	221.71	219.9	217.01	213.4	217.79	213.11	218.05	218.73	218.79	219.79	215.9	216.49	216.27	216.1	218.89	214.47	218.93	214.54	214.02	215.46	215.04	219.15	208.3	219.85	218.66	215.79	220.64	215.13	215.21	217.49	219.12	219.45	221.28	221.35
204.59	200.97	199.33	204.03	205.7	204.13	202.37	198.69	207.58	206.23	204.62	203.29	202.99	203.14	201.09	205.02	203.63	204.87	205.1	207.78	203.61	203.15	200.22	204.34	208.06	203.71	200.62	198.13	204.66	202.77	202.78	201.53	204.65	206.35	200.72	201.09	199.98	206.58	197.92	201.87	202.56	201.68	206.28	202.49	206.59	202.9	208.53	205.54	203.27	201.03
207.55	214.57	205.21	206.81	206.45	209.82	208.97	205	204.16	204.19	207.32	206.42	211.23	209.02	208.2	208.48	202.4	205.24	207.88	207.39	203.85	209.8	205.15	211.83	204.09	204.54	205.21	207.12	208.55	204.92	211.38	203.57	209.66	210.9	206.57	209.25	209.98	209.69	213.43	210.8	207.1	206.26	203.88	209.66	207.71	210.32	210.34	209.66	208.02	206.74
203.35	196.79	197.88	201.11	195.85	198.43	204.71	199.36	199.09	199.58	198.94	197.92	197.2	198.25	202.4	198.61	196.03	201.82	202.53	202.18	200.53	196.34	206.22	205.07	202.25	202.6	199	199.2	198.34	201.6	198.74	198.08	205.01	198.4	200.28	198.16	198.29	200.37	198.52	199.45	196.21	198.07	201.32	200.11	202.39	201.13	197.89	200.58	203.58	203.9
210.53	208	211.74	211.85	213.82	213.75	209.6	211.3	211.42	212.36	213.69	212.4	215.75	210.57	211.57	211.84	215.59	210.42	209.51	212.54	210.5	207.29	212.46	211.5	210.51	213.64	210.3	210.96	212.7	212.71	211.09	212.99	218.13	211.42	207.81	213.57	212.49	213.51	213.61	210.21	212.54	208.75	216.08	215.05	213.92	210.68	214.72	210.33	207.53	208.96
210.86	215.02	209.5	209.37	210.63	216.09	211.78	211.81	209.67	213.23	209.84	211.18	214.52	213.18	212.22	211.89	213.72	215.85	212.88	210.32	213.55	215.43	215.96	208.9	216.89	213.45	212.58	210.52	208.91	210.41	210.37	210.95	211.45	215.13	208.83	215.54	210.07	218.14	213.32	211.98	217.01	212.43	215.27	210.45	211.79	212.23	209.23	209.2	211.32	212.71
202.17	201.31	205.72	203.21	201.88	200.56	202.16	204.41	200.34	203.02	200.83	201.48	203.51	207.34	201.42	203.67	208.59	199.09	202.94	201.91	201.31	202.9	201.85	204.36	201.15	207.88	205.33	204.27	199.95	205.88	205.16	203.46	206.42	201.21	206.46	205.05	199.93	201.74	198.35	197.78	196.92	205.47	203.72	199.53	199.09	203.27	200.57	202.76	197.85	204.65
194.92	193.81	193.61	193.41	194.13	195.65	194.29	194.14	195.53	198.26	193.74	193.71	197.22	195.94	193.84	194.8	195.53	197.08	193.13	194.81	197.13	191.68	196.32	190.13	191.03	199.7	194.83	192.7	197.66	194.01	197.95	192.18	192.1	193.51	197.21	193.12	194.96	191.98	196.79	195.89	196.96	195.54	194.62	193.8	191.13	191.93	192.45	194.53	192.11	199.05
211.18	212.55	207.34	209.64	213.09	207.53	206.47	209.47	209.51	206.92	210	208	209.63	212.49	212.01	205.98	210.07	209.79	211.45	207.61	208.46	204.57	205.91	205.98	211.19	207.48	209.41	210.52	209.59	210.57	213.33	212.42	208.9	212.33	211.74	212.44	212.72	208.91	208.16	213.61	208.21	205.07	209.66	209.65	209.43	211.42	211.67	211.71	208.18	212.26
213.45	210.8	213.01	214.65	207.69	210.91	215.08	210.95	208.65	214.4	211.14	209.62	210.14	211.49	211.84	212.45	216.7	210.65	211.81	210.61	208	206.45	209.87	211.75	213.45	210.42	212.7	209.83	212.77	214.05	212.36	212.46	207.57	212.99	211.56	209.93	211.23	205.95	214.97	214.03	211.22	213.99	213.24	208.5	212.13	212.41	213.23	210.13	209.33	211.07
216.46	214.16	221.46	217.14	217.95	214.84	217.37	216.36	217.6	215.95	212.8	216.68	216.1	217.17	218.15	216.5	215.06	214.06	222.06	220.09	220.86	211.69	215.54	218	215.18	213.47	215.31	219.92	218.75	216.76	214.17	222.15	218.54	217.07	214.67	218.18	218.63	218.83	218.4	218.98	221.26	220.25	220.77	221.12	217.25	218.98	221.07	223.41	220.72	213.82
205.33	209.23	213.58	208.38	205.73	214.08	209.75	215.69	210.87	207.38	212.63	213.39	211.67	205.49	207.56	209.9	208.61	213.03	214.41	203.87	211.7	213.53	212.93	209.15	209.22	209.26	206.3	212.06	206.74	207.47	211.87	206.6	209.77	209.04	206.6	213.31	213.16	205.97	206.93	210.77	208.89	209.17	202.92	205.94	214.68	210.13	212.65	211.1	206.02	206.34
212.71	209.5	205.68	211.13	208.82	207.93	200.73	210.13	210.05	206.72	209.09	210.89	210.34	210.72	209.34	209.35	212.57	214.44	207.62	207.75	210.38	209.54	206.15	207.25	211.63	209.32	212.07	209.71	207.14	209.18	209.37	209.01	209.82	210.64	210.77	209.83	208.06	206.31	206.47	207.45	211.36	207.43	207.41	209.15	205.52	210.29	208.36	210	207.62	207.22
222.54	215.13	220.22	213.9	218.16	213.03	213.56	213.87	217.56	211.89	221.4	221.35	218.36	219.02	212.11	217.96	221.63	219.81	216.36	219.54	220.94	215.3	219.18	217.31	214.22	218.95	217.08	220.85	220.78	217.26	218.19	218.33	217.94	213.45	216.39	218.34	213.32	218.47	215.24	217.12	214.69	215.25	219.94	218.06	218.22	216.63	217.87	214.03	220.74	217.44
208.37	206.94	208.79	206.35	204.32	205.79	207.44	206.72	205.79	205.91	209.61	210.5	206.31	204.52	206.09	207.03	204.79	206.24	207.88	208.22	208.34	207.52	208.19	208.18	206.86	208.53	207.79	207.76	208.4	208.15	209.05	211.77	203.48	205.13	201.17	203.62	208.41	207.15	204.24	207.54	208.15	207.57	199.54	205.21	209.79	206.78	211.07	206.75	206.44	206.21
205.19	209.87	207.35	209.11	207.87	206.12	207.71	209.68	204.84	206.6	206	204.69	207.26	212.13	213.43	211.65	211.35	210.54	206.59	203.61	213.14	206.12	206.88	208.07	206.97	209.5	211.29	211.84	205.86	208.8	212.53	203.22	209.75	210.26	212.2	213.09	213.07	204.96	208	206.89	208.5	209.9	210.99	206.46	207.01	211.4	202.4	207.57	207.7	208.31
205.38	202.81	197.37	201.84	205.35	198.96	202.98	206.51	205.76	199.96	207.68	202.83	203.25	199.8	204.9	204.23	201.24	200.04	205.06	205.88	208	204.87	199.47	203.25	200.43	203.29	203.43	204.61	201.44	206.72	205.34	206.37	205.93	207.52	204.8	197.67	201.13	204.95	205.88	201.77	200.81	202.34	197.7	200.79	202.57	199.59	201.41	203.34	204.94	201.8
206.94	207.14	208.53	211	211.22	209.1	209.43	208.21	208.66	206.29	206.2	207.29	208.36	209.96	204.33	207.11	207.41	207.75	207.59	212.36	207.34	209.88	211.79	207.08	209.42	208.38	206.51	203.23	210.72	211.89	208.89	208.14	208.69	208.74	204	206.44	210.55	212.24	209.32	208.86	206.34	206.97	208.52	205.69	204.88	213.23	210.64	209.11	208.53	210.69
207.28	209.87	210.64	211.49	210.76	208.8	205.32	210.31	209.65	206.53	206.84	204.93	212.63	208.54	210.07	209.42	207.82	208.92	212.77	207.87	209.87	212.93	208	211.53	209.84	212.33	208.03	211.11	211.29	208.58	209.08	209.58	210.94	213.22	212.96	212.8	206.8	206.54	211.21	212.37	207.45	209.02	209.71	209.89	207.83	210	211.06	207.7	213.78	214.09
206.37	205.73	205.3	207.94	206.13	205.95	209.59	205.67	205.58	209.66	208.73	207.34	209.5	210.32	207.41	211.23	206.93	206.34	206.85	203.99	208.37	211.14	203.94	211.29	203.79	207.92	213.03	207.39	207.35	207.04	205.53	208.27	205.44	208.78	210.77	204.68	206.16	207.33	208.25	206.17	202.09	207.97	204.15	205.79	205.85	204.79	206.47	206.39	202.63	203.88
208.38	209.8	208.47	209.43	207.28	209.28	206.3	211.31	211.15	208.86	209.53	207.63	208.68	209.34	208.65	206.53	209.6	210.77	208.93	208.9	207.78	212.07	206.33	207.82	206.16	209.56	209.42	209.3	210.39	201.74	207.48	208.91	210.65	206.62	208.58	213.14	206.53	207.29	210.37	216.07	208.41	207.77	208.3	208.73	209.36	209.91	209.08	210.68	206.97	206.56
195.76	192.44	193.65	195.35	195.3	196.52	198.71	202.51	194.4	196.21	199.33	195.89	191.34	197.15	199.42	197.8	197.84	194.17	196.51	196.51	195.85	192.15	196.1	197	200.73	194.59	196.22	193.15	195.08	193.48	196.23	196.41	196.37	195.08	191.04	198.01	192.02	195.59	195.74	200.09	193.04	193.08	200.19	200.7	193.41	194.26	199.75	195.85	196.5	196.64
213.4	210.05	212.99	215.4	212.4	216.35	209.99	211.16	214.28	210.97	212.21	214.25	214.51	209.03	218.84	212.11	215.98	215.73	217.19	216.8	217.49	210.7	215.19	213.43	213.86	215.5	212.29	214.84	211.39	214.91	211.1	214.97	215.52	215.14	210.34	219.39	213.88	216.14	212.63	215.37	216.47	215.65	212.19	214.05	217.14	211.72	214.13	215.22	213.59	212.14
210.99	199.36	201.24	208.06	204.56	202.22	206.75	199.43	202.33	205	200.79	205.11	205.07	208.67	203.91	202.05	207.82	202.85	201.76	202.46	202.67	203.3	203.95	203.93	201.5	202.44	201.55	206.02	202.29	205.58	202.54	201.32	202.34	204.75	199.62	202.85	202.85	206.62	203.26	207.14	204.53	201.68	207.1	207.13	203.98	198.89	204.23	200.73	199.87	200.84
202.26	206.75	202.31	205.46	204.36	210.66	201.01	206.13	204.4	208.19	203.76	204.34	201.17	206.61	204.25	200.68	206.45	203.91	204.56	202.44	207.91	207.41	201.71	206.92	208	203.6	205.76	206.36	206.2	203.46	208.52	203.09	204.14	205.07	206.67	200.08	202.95	202.28	204.1	207.91	203.26	204.45	201.67	206.55	205.3	203.87	206.07	203.79	207.23	206
197.9	201.98	198.02	203.47	198.76	196.75	200.06	198.59	194.76	196.81	200.79	200.3	198.26	194.19	198.8	200.38	199.85	199.5	200.7	201.88	200.12	196.72	198.52	200.94	197.91	197.85	195.02	200.65	198.58	200.9	201.35	203.68	197.54	201.47	201.97	201.45	200.55	196.72	195.43	194.22	198.24	201.26	201.18	194.8	202.36	200.16	197.89	200.86	196.88	201.94
203.55	206.41	207.77	207.09	208.35	202.73	209.88	207.1	204.03	203.87	202.91	205.47	204.78	207.82	203.12	208.18	205.92	203.47	207.92	210.22	207.11	202.77	204.95	206.61	204.9	207.8	210.57	202.64	203.07	205.32	203.19	207	210.3	209.08	205.44	205.68	207.39	207.63	207.14	207.53	204.43	203	203.9	206.55	202.48	208.12	210.99	205.76	203.38	205.31
210.19	210.29	213.18	211.91	216.8	214.49	214.65	212.36	215.22	208.9	213.16	215.69	215.25	215.27	210.74	211.97	213.07	219.81	214.22	211.87	211.42	214.01	211.41	217.83	211.4	208.52	215.5	211.76	212.96	215.44	213.99	206.92	215.35	211.78	211.88	213.3	212.07	209.29	214.08	217.55	212.84	215.38	213.14	217.48	216.78	210.84	215.8	210.36	208.94	216.8
200.19	206	200.66	205.12	204.33	208.16	200.69	207.29	202.91	205.99	199.43	204.37	197.13	203.25	203.74	204.95	200.1	206.27	207.59	199.34	201.57	204.57	197.17	205	203.4	209.12	200.22	204.84	199.12	202.06	203.35	201.06	201.65	199.57	207.62	202.32	208.2	204.54	202.02	203.71	202.27	202.02	201.49	196.26	207.18	204.82	197.19	203.38	203.13	198.7
210.57	213.83	211.22	209.47	210.24	213.24	216.51	205.07	211.41	210.13	212.11	214.22	213.65	209.86	208.59	213.52	213.42	210.8	209.97	211.38	211.3	217.13	214.08	212.2	211.07	210.96	210.72	208.85	210.25	214.67	213.91	209.97	207.38	211.75	208.5	208.14	208.85	210.79	214.24	214.24	212.41	209.21	212.12	208.21	209.35	212.14	215.19	208.78	212.88	210.04
194.7	196.52	194.12	196.64	198.4	196.18	196.8	196.87	196.55	193.82	194.76	198.57	192.93	192.33	198.75	201.35	192.53	194.87	195.06	194.07	194.79	193.39	198.2	200.24	192.89	195.8	192.02	196.57	195.79	197.27	192.75	194.5	192.06	192.22	193.89	197.71	195.77	191.09	197.02	195.87	195.88	194.26	195.29	195.94	191.08	194.64	192.98	193.84	195.09	191.8
211.19	214.63	211.83	212.57	212.21	207.77	213.75	214.53	216.13	207.83	205.76	211.61	212.74	212.5	211.61	210.8	211.97	207.71	208.29	213.17	212.91	213.4	207.28	206.62	213.31	213.79	214.18	215.21	211.09	215.15	214.75	210.37	214.53	207.45	210.47	210.78	212.6	209.91	206.04	214.22	215.14	215.4	212.68	216.77	210.92	213.74	214.56	211.91	214.32	213
199.77	198.07	200.17	198.52	201.03	200.87	198.84	200.05	204.74	201.03	200.06	199.06	199.34	197.91	199.64	204.28	196.64	196.94	195.48	199.66	202.16	198.43	201.95	198.03	201.77	194.17	200.83	199.26	197.3	199.96	198.84	199.34	198.65	199.88	197.13	203.79	204.21	201.73	199.22	198.34	200.41	202.5	201.38	200.22	203.42	197.36	202.55	199	197.32	196.13
209.34	205.36	206.02	206.18	203.22	209.92	209.36	206.99	212.61	206.22	208.46	205.26	205.85	210.5	206.54	205.55	206.81	207.03	210.4	209.19	207.6	204.94	203.75	208.29	205.44	208.7	211.31	210.09	209.23	208.08	206.14	207.4	206.04	208.94	208.57	206.29	211.97	210.41	206.08	208.62	207.18	200.64	208.41	208.55	209	210.45	204.54	209.02	207.97	207.55
206.31	210.38	210.06	207.82	208.87	205.41	208.72	208.55	207.5	204.38	206.73	206.09	210.81	206.08	214.22	204.44	211.7	209.4	208.02	204.93	207.94	208.1	210.51	208.73	205.81	209.97	205.03	209.92	204.83	208.99	212.72	207.31	210.56	212.79	210.27	209.92	209.85	212.51	206.55	205.24	211.23	212.13	203.67	206.99	208.73	211.7	208.95	207.69	209.22	210.06
203.77	203.02	209.37	202.38	205.74	200.21	207.28	203.56	209.93	203.41	203.42	203.82	206.29	207.51	204.3	210.92	201.89	200.54	206.86	205.24	204.96	201.69	202.62	207.61	203.73	204.88	199.4	206.16	202.89	204.15	210.16	204.95	203.45	208.4	208.92	201.87	201.5	210.43	203.84	207.37	207.89	208.92	206.69	207.78	209.51	202.74	206.35	200.03	205.32	209.76
205.95	213.01	211.35	207.42	211.15	206.45	207.82	210.32	208.65	211.29	205.01	208.4	208.46	212.71	209.29	205.19	208.47	208.44	210.54	205.78	206.96	204.3	212.26	212.95	202.56	203.74	208.48	208.41	216.37	208.01	211.85	208.47	206.46	204.23	211.53	206.43	205.75	212.05	212.82	209.06	210.72	211.19	205.73	210.46	211.6	211.34	211.18	207.53	205.82	209.82
205.15	212.35	210.89	206.57	209.41	209.69	211.3	205.84	206.24	210.31	208.08	209.55	204.61	208.22	207.37	207.33	210.47	204.81	208.61	208.74	210.23	209.11	203.9	208.54	205.82	205.6	208.51	206.87	206.51	207.17	212.05	211.24	206.68	206.62	207.91	210.45	204.43	208.55	205.68	205.46	210.26	209.21	207.5	205.18	205.77	211.13	204.85	205.69	210.08	205.42
204.12	204.2	197.83	199.93	201.35	200.95	201.43	200.67	203.24	200.31	201.68	200.91	200.81	199.12	199.24	201.67	205.7	207.3	206.16	203.28	202.35	205.82	201.44	203.09	200.4	200.86	198.68	203.89	203.56	200.64	206.25	205.49	203.65	201.06	207.99	202.37	202.59	204.78	201.69	199.72	199.34	204.86	198.67	199.85	204.41	203.45	205.24	201.73	200.18	203.16
209.52	208.83	210.22	212.52	210.59	211.14	207.46	212.46	209.31	215.96	213.5	212.2	211.18	214.27	212.54	209.81	211.51	208.67	209.99	211.47	211.89	208.99	212.91	211.67	211.8	213.9	212.19	213.4	214.82	211.57	208.62	213.73	211.45	211.02	210.59	211.21	213.86	211.22	210.65	213.61	210.68	211.43	209.96	211.44	209.93	214.37	208.46	211.39	208.4	211.9
202.88	197.32	203.42	202.34	204.94	200.19	199.63	200.42	207.28	200.14	200.17	202.43	202.53	196.05	198.8	204.18	203.92	200.87	199.82	202.5	198.54	203.46	201.52	203.25	201.21	198.76	203.68	203.66	197.77	199.83	200.54	200.01	201.78	200.23	201.91	199.46	200.93	204.48	203.81	203.56	199.87	200.4	210.04	197.09	202.54	205.65	197.35	199.74	202.41	203.57
207.91	206.33	211.64	205.7	205.11	212.12	209.12	208.47	211.83	204.44	206.06	209.65	213.05	207.28	205.76	202.41	207.73	206.52	206.54	211.14	207.93	212.89	201.51	205.08	204.83	206.46	213.89	205.33	210.12	206.5	209.94	209.88	208.93	206.81	210.26	208.95	207.97	207.26	208.7	212.89	207.71	205.94	209.88	206.44	208.58	206.92	206.76	206.99	205.58	209.99
199.43	198.59	203.6	203.49	202.47	204.12	199.28	205.09	204.18	204.67	199.92	205.35	202.42	200.65	205.77	203.18	202.45	204.11	203.93	202.01	197.64	204.1	204.67	207.43	202.96	203.09	203.91	203.13	202.62	202.89	203.66	202.54	202.23	204.62	201.71	202.04	204.54	198.89	200.26	203.65	201.05	203.76	201.53	211.5	200.99	202.39	199.31	202.77	203.72	200.63
207.3	205.95	203.58	203.55	200.81	200.29	200.93	203.69	202.99	203.26	204.41	206.29	202.64	205.33	206.07	208.71	204.1	203.38	203.77	204.12	197.04	201.48	201.86	202.87	199.58	202.29	204.48	207.52	200.44	201.23	203.1	204.78	204.87	205.95	206.8	202.69	203.43	201.51	202.66	200.81	207.56	202.9	209.02	204.43	205.77	205.28	202.93	205.87	203.74	205.84
208.44	213.42	208.17	207.95	210.1	210.11	210	209.07	205.15	207.52	211.55	211.06	207.99	210.99	213.09	209.93	214.84	210.17	208.18	208.08	210.6	207.49	211.09	210.42	209.25	212.28	206.97	209.26	211.24	209.27	205.88	207.72	207.2	212.38	210.1	209.5	208.48	209.82	205.36	209.15	208.99	207.34	207.14	207.9	205.87	207.46	203.7	208.53	208.81	214.24
208.57	206.01	214.17	207.52	213.88	209.87	209.99	205.69	209.45	209.73	207.96	209.28	211.8	203.11	205.53	209.25	205.96	208.2	208.18	207.75	207.84	208.23	208.76	205.04	205.79	208.03	211.32	210.03	212.52	210.07	209.97	210.01	209.97	210.4	207.71	204.06	208.73	210.12	206.96	207.99	205.12	209.83	210.77	208.96	209.44	209.48	208.62	205.7	209.4	204.23
215.02	209.21	215.87	210.04	210.89	216.02	214.08	211.88	214.41	212.62	212.66	213.36	211.67	208.53	212.72	212.2	211.71	212.45	210.6	212.2	212.32	211.59	210.97	215.49	213.33	211.91	215.28	213.49	211.24	217.68	216.77	216.26	215.31	212.53	212.91	215.14	210.36	213.83	211.01	213.65	215.2	213.19	212.8	216.35	210.91	213.58	211.94	211.85	215.89	216.44
203.55	200.44	205.54	207	203.8	204.71	205.14	201.32	198.59	200.91	200.95	203.05	205.9	204.42	204.47	202.85	205.04	203.29	201.28	204	206.13	200.38	199.6	206.64	206.3	205.57	202.58	201.63	199.43	205.94	207.16	201.55	207.7	201.93	204.13	202.52	204.98	205.61	203.26	206.7	205.5	203.51	204.72	199.97	202.24	203.8	199.7	201.72	206.08	203.64
218.3	219.73	213.39	219.28	217.58	219.17	218.25	220.88	219.75	218.52	217.77	214.73	218.83	215.02	216.53	216.18	216.76	216.42	215.76	217.9	216.87	224.05	216.49	214.43	216.44	217.87	217.51	217.37	215.89	217.38	215.53	217.03	212.55	215.91	214.7	218.63	216.98	214.63	220.4	219.25	215.8	211.49	216.13	217.79	220.88	221.4	216.71	214.64	218.06	216.73
197.16	199.28	197.56	199.18	194.13	202.41	198.19	201.14	196.53	196.81	199.18	199.32	199.21	196.06	202.91	198.99	195.65	201.43	198.3	204.92	199.03	194.33	197.89	198.24	196.61	204.47	198.32	203.72	196.27	201.54	199.06	199.87	198.32	198.63	194.79	197.17	202.34	196.92	202.72	201.63	198.9	195.43	204.63	200.4	195.23	199.52	198.63	198.42	198.79	201.18
198.45	201.16	202.31	200.42	200.18	202.65	197.5	199.46	203.4	198.89	201.33	201.86	201.16	199.9	200.95	198.06	203.27	197.02	202.27	199.99	198.9	201.92	199.1	198.42	203.4	203.46	200.58	201.08	198.71	200.46	198.91	200.31	199.76	202.48	198.11	201.16	200.06	199.17	200.09	197.48	205.1	197.07	199.57	200.45	200.02	202.34	198.38	199.75	207.25	196.9
206.52	203.82	210.75	206.05	207.63	204.44	207	209.56	208.52	210.3	202.52	210.82	202.98	206.3	207.89	209.07	204.69	207.17	208.48	210.7	209.58	207.56	207.55	209.21	208.35	207.28	203.02	202.62	207.63	210.96	207.63	207.89	207.83	203.98	206.46	207.18	209.63	204.13	205.53	207.54	207.94	208.45	205.23	204.95	209.2	207.08	211.5	210.07	208.58	212.8
200.6	199.59	201.55	198.81	203.79	200.86	204.4	198.32	198.6	200.13	198.07	199.29	205.32	198.74	194.27	198.35	203.4	200.81	203.55	201.58	200.49	201.55	200.55	195.7	206.83	197.71	200.09	202.8	198.43	204.83	200.83	200.14	199.89	199.03	202.23	202.2	201.16	197.34	205.75	199.2	200.95	199.78	199.08	198.77	199.91	204.52	200.18	200.85	203.56	200.61
200	200.91	202.33	207.2	204.93	203.29	201.55	202.7	205.53	202.58	203.95	200.54	202.48	207.28	202.61	203.83	203.3	202.79	208.3	197.73	203.45	207.11	202.98	206.27	199.37	208.49	209.3	205.17	204.54	203.2	201.34	200.24	201.49	200.03	209.06	200.6	205.5	203.08	199.59	205.98	204.99	202.99	202.74	200.86	200.65	203.14	206.9	206.12	203.06	201.52
216.82	218.24	219.85	215.35	215.2	217.63	223.76	217.58	220.91	217.59	216.53	218.56	216.6	220.25	218.18	216.05	216.62	218.93	218.08	217.52	212.78	215.33	215.76	216.85	218.88	221.93	220.64	221.18	215.7	218.01	218.56	215.57	218.2	216.57	214.45	214.4	217.57	220.78	214.96	215.43	218.01	218.24	215.93	212.29	214.06	216.44	215.45	215.85	214.46	220.67
204.13	204.62	197.11	199.34	203.44	203.14	198.22	200.1	204.58	207.48	205.43	202.49	198.27	201.26	207.45	204.67	202.55	204.87	199.54	206.22	200.42	202.55	206.35	202.96	203.89	203.38	207.68	207.06	199.04	199.25	203.21	201.52	201.46	201.98	206.08	206.36	208.18	200.59	202.25	204.34	200.57	203.44	201.89	205.1	204.66	205.98	207.56	200.62	202.01	203.37
205.23	204.79	206.83	207.32	208.73	207.5	208.16	209.76	204.79	209.89	208.25	208.32	210.63	206.51	208.78	202.83	210.24	210.19	204.65	206.69	209.63	207.62	208.18	208.54	204.65	210.85	210.21	207.47	208.94	207.27	207.71	206.27	202.59	210.06	208.96	207.72	203.01	212.45	207.03	206.04	209.15	206.89	209.61	202.83	210.75	208.91	207.7	214.1	207.53	211.84
204.53	196.48	204.24	205.27	204.29	200.05	201.84	202.54	201.08	204.28	204.96	207.08	208.67	209.42	201.95	203.85	206.79	203.72	204.37	201.82	202.91	202.81	204.59	202.99	207.09	206.02	206.45	206.57	202.34	206.83	200.1	203.8	199.92	203.47	200.55	203.42	201.31	200.6	204.46	199.3	205	204.65	203.68	199.6	204.08	198.81	208.26	204.56	208	202.71
204.8	203.37	204.6	202.23	205.31	204.71	201.38	203.01	203.29	201.35	207.15	205.79	207.78	205.21	203.56	203.72	204.47	204.49	206.07	202.37	199.34	203.53	202.04	205.75	205.09	205.7	204.45	205.47	205.85	201.52	201.96	209.49	206.45	203.65	207.29	204.92	199.97	202.21	199.79	204.98	202.54	204.37	203.21	203.29	201.33	203.6	203.57	201.75	202.98	207.57
199.97	201.58	204.88	206.49	203.51	201.31	202.37	203.61	205.2	203.15	202.78	205.06	203.49	201.76	202.45	205.01	204.72	201.11	206.86	209.73	202.71	204.94	203.66	202.49	203.75	199.83	202.07	205.06	201.52	204.9	203.81	204.41	208.48	203.94	200.12	204.09	204.56	204.11	199.22	209.69	203.69	202.5	206.02	201.79	204.87	205.79	201.12	204.9	208.97	201.47
208.9	210.15	205.91	202.91	212.63	216.89	212.81	213.39	214.14	213.68	208.1	211.12	210.43	210.31	209.98	211.06	215.99	208.75	213.34	205.4	208.83	213.26	215.41	215.53	208.94	210.25	215.4	214.27	211.88	207.74	207.19	209.27	216.88	213.72	210.66	209.44	217.39	213.89	214.55	210.32	213.61	208.07	210.6	208.51	208.45	212.4	211.65	211.86	215.34	208.89
210.13	213.03	212.91	213.7	214.74	211.91	205.8	210.47	210.8	214.96	212.93	213.65	216.9	208.32	214.35	208.33	209.47	216.03	213.58	212.34	209.17	214.68	208.87	211.26	213.52	212.71	213.94	207.98	212.22	213.33	210.38	209.76	210.32	213.52	213.57	211.88	213.43	213.79	212.3	211.85	213.06	214.9	214.58	213.37	211.85	212.48	207.65	213.04	209.24	211.65
212.9	208.44	207.39	207.66	212.02	207.99	204.77	209.22	210.57	206.53	205.76	207.61	209.8	211.65	203.11	213.41	207.57	205.5	210.2	209.82	209.9	216.78	211.21	207.91	205.29	209.93	209.76	208.06	206.16	212.82	211.95	205.61	209.6	209.43	205.77	210.22	210.57	208.46	210.8	210	209.39	211.27	209.05	207.58	207.08	207.56	206.7	211.65	214.92	206.43
208.22	207.39	208.12	207.49	206.55	209.19	209.18	202.36	201.91	207.94	208.07	203.98	208.31	207.88	211.91	206.29	206.75	207.39	206.2	207.91	208.08	206.07	204.06	208.68	208.45	204.96	205.6	211.89	206.96	207.01	209.4	201.17	205.99	213.5	206.88	209.45	205.22	201.26	209.53	203.83	208.71	201.49	207.4	207.81	205.58	208.37	203.26	205.82	207.87	207.63
205.71	212.02	206.78	211.39	206.49	206.82	208.31	202.81	206.09	212.21	208.55	207.33	207.09	207.27	205.77	212.3	209.43	206.98	210.66	210.8	209.66	207.03	208.25	206.98	205.84	210.63	210.38	209.52	202.08	206.34	210.49	207.85	210.95	212.31	206.77	206.72	207.6	209.45	205.9	207.34	208.71	212.02	205.34	210.66	207.91	208.76	209.98	209.79	212.31	209.08
203.69	199.78	201.32	200.55	198.76	198.72	204.22	199.45	200.92	195.3	201.87	201.37	202.03	196.22	198.46	199.86	199.42	198	203.44	201.47	202.66	199.07	199.3	198.99	199.45	198.73	201.45	200.24	198.75	198.12	200.67	202.71	204	198.52	203.66	203.61	202.63	195.18	204.54	200.57	204.51	196.57	201.9	201.44	200.48	199.32	195.99	198.68	197.45	196.91
199.27	196.99	200.69	200.47	202.69	199.85	197.69	199.5	201.23	203.41	202.17	199.5	200.93	204.14	201.07	199.19	202.52	198.29	199.51	202.34	199.67	200.34	201.55	200.34	201.82	197.02	200	199.11	197.5	201.7	200.49	205.4	200.68	199.31	199.08	203.13	200.04	199.09	202.82	199.72	202.11	199.93	202.84	202.04	201.21	200.93	198.92	201.74	197.05	199.04
214.8	216.79	209.48	213.55	210.46	214.34	214.76	211.9	211.02	205.93	208.46	215.02	212.19	211.01	219.71	211.48	211.26	212.46	209.17	216.8	214.22	211	212.54	214.66	211.63	218.1	211.03	213.44	210.04	211.65	210	210.6	213.88	215.8	211.4	215.15	210.54	212.25	212.21	213.97	213.54	213.17	209.5	210.18	213.68	208.12	212.53	207.93	214.79	211.66
207.33	201.07	203.58	203.48	200.22	204.89	206.18	204.94	206.62	206.59	200.82	206.05	209.2	207.61	205.16	209.8	209.02	206.61	200.33	204.13	207.1	209.44	206.66	208.5	203.29	204.17	203.33	203.81	204.58	208.86	204.87	199.65	202.89	207.04	204.36	202.44	204.54	207.28	203.28	205.06	206.95	209.88	207.47	206.34	210.01	204.18	204.61	208.04	206.41	204.16
207.84	204.19	208.16	207.47	205.56	211.96	206.84	205.33	208.38	205.13	207.66	213.39	210.97	209.12	209.9	207.89	209.41	207.09	204.03	204.44	204.11	207.1	211.32	204.08	205.56	203.53	210.56	209.57	208.82	209.6	207.32	208.54	203.38	206.4	209.6	210.07	207.75	209.15	204.41	210.9	206.69	208.95	210.15	208.27	208.91	207.9	210.13	209.49	208.93	213.21
206.77	207	200.52	204.32	209.95	208.48	208.67	206.63	207.2	206.58	206.75	211.33	207.32	209.07	209.38	209.86	211.63	208.14	207.81	209.4	203.34	208.83	210.44	206.17	207.88	206.32	206.44	209.62	207.14	211.9	206.13	204.11	207.85	204.62	207.8	206.85	209.66	211.77	209.77	207.02	209.28	205.3	212.59	206.73	206.69	210.44	207	208.5	209.42	208.51
213.96	210.99	212.34	213.61	208.37	210.11	215.34	210.26	211.79	208.18	209.31	214.63	207.79	213.72	211.13	210.64	211.55	213.93	207.84	210.81	218.67	212.84	212.48	207.56	211.96	211.78	209.31	210.94	209.07	213.02	211.43	213	209.7	210.92	214.23	209.86	214.35	210.04	210.19	208.45	211.08	211.16	209.95	212.49	211	211.97	212.32	208.94	209.37	215.2
205.61	207.29	206.44	206.39	202.59	203.41	206.94	202.31	206.45	207.3	207.36	201.62	205.95	202.79	205.99	205.55	206.7	208.36	204.7	212.45	206.54	203.74	207.48	208.98	205.16	208.11	203.97	206.82	208.88	205.1	207.8	206.48	206.44	205.11	207.08	204.44	206.67	204.96	205.02	209.13	208.59	203.52	203.73	203.16	208.36	207.46	205.68	205.22	200.02	205.68
203.62	200.76	196.72	198.81	201.26	199.07	202.27	203.23	199.6	197.6	198.67	203.35	196.18	201.52	200.43	200.49	199.13	197.54	203.65	196.29	199.44	197	200.58	199.29	203.38	197.63	199.38	199.24	200.45	201.62	201.55	196.84	199.77	199.31	201.71	197.82	198.77	199.96	201.98	202.68	200.22	204.82	197.61	199.56	198.05	200.28	203.15	199.29	201.88	199.94
215.49	207.08	210.33	209.5	205.77	209.11	206.87	209.52	204.86	208.12	205.86	211.22	211.73	211.4	208.18	214.21	206.61	212.55	206.99	209.85	205.87	210.53	207.85	211.95	210.25	211.77	210.48	209.64	212.36	216.78	205.08	208.66	208.24	211.31	210.05	210.12	203.09	211.51	205.07	213.56	206.56	208.15	205.68	207.29	210.61	206.27	212.54	213.11	209.08	210
205.86	207.47	208.92	209.74	209.26	211.48	209.71	205.69	207.32	207.26	212.51	204.8	209.26	209.11	209.36	207.5	204.4	203.88	208	211.61	207.4	208.98	207.31	207.55	207.91	205.55	205.95	210.55	212.23	207.23	209.5	202.53	204.7	210.5	209.17	207.58	205.06	209.49	213.17	212.41	203.49	202.94	203.9	206.64	208.11	206.71	205.39	204.77	211.71	208.37
212.23	213.68	210.85	213.59	211.37	210.88	216.66	209.87	211.42	212.87	211.53	214.92	210.35	212.62	209.36	208.46	212.26	216.76	215.96	212.63	211.91	209.02	209.28	215.36	213.69	209.01	211.32	211.65	211.77	210.83	213.73	213.18	210.7	213.82	211.16	209.94	213.05	208.7	210.88	216.01	209.88	212.66	212.66	208.85	209.03	213.51	217.19	211.73	214.57	207.84
208.15	207.71	207.21	211.78	209.78	207.87	206.1	206.86	208.56	207.7	208.48	203.67	208.08	210.22	208.64	208.98	209.3	203.64	208.39	209.42	207.62	207.41	206.93	204.21	210.04	206.63	209.31	212.74	208.88	205.4	206.73	205.34	212.48	206.17	208.5	205.14	209.45	208.96	208.86	211.11	205.26	207.33	206.55	207.51	210.84	208.97	206.02	207.2	209.37	207.3
203.41	209.7	200.21	202.27	200.64	201.87	204.55	201.16	202.66	206.09	202.65	201.03	207.54	205.52	203.72	202.99	205.83	204.06	203.28	203.89	210.1	206.11	207.12	203.66	207.3	203.78	204.79	205.32	208.06	202.54	207.47	204.15	207.24	202.52	200	202.52	202.4	202.94	204.45	201.82	200.62	203.14	204.95	211.83	205.95	203.4	203.51	209.72	205.79	207.05
212.48	208.8	205.07	213.97	213.4	214.39	211.61	211.84	211.58	211.91	210.89	213.29	215.46	209.94	211.46	212.34	206.89	214.53	212.61	210.99	214.7	211.46	214.69	208.29	212.25	212.44	208.51	212.95	213.89	211.84	210.85	210.66	213.89	214.4	211.1	211.64	215.11	209.12	208.27	212.58	211.18	211.8	211.61	209.84	219.09	211.52	216.94	214.15	211.99	213.78
202.12	206.13	202.38	199.1	205.93	198.83	201.16	204.56	200.57	206.66	203.75	206.69	204.18	205.81	208.21	207.17	206.6	204.34	206.25	203.81	205	204.35	204.95	211.59	203.69	205.12	204.22	204.51	208.17	205.94	201.84	199.38	199.65	204.59	202.42	204.39	202.5	204.2	204.09	206.25	205.69	204.02	204.21	201.42	201.46	206.56	201.73	205.59	205.76	206.18
210.76	203.59	211.97	208.59	206.59	209.35	207.85	202.61	203.65	209.37	209.46	206.94	210.33	214.15	207.61	212.85	208.01	206.98	211.91	205.6	209.68	209.72	204.7	202.91	206.16	211.75	206.92	208.59	210.24	205.24	208.25	211.23	206.52	207.81	209.74	206.86	206.98	207.76	205.54	208.17	212.48	205.72	208.53	209.04	207.36	209.01	207.09	209.62	210.44	207.32
197.86	202.41	200.38	197.47	196.62	196.68	201.36	198.64	195.6	196.9	199.24	199.42	197.8	196.35	196.23	200.81	200.93	202.2	199.57	199.07	199.88	200.31	198.32	195.13	198.42	199.27	200.24	195.91	198.78	202.67	201.02	201.48	200.17	196.61	201.18	203.1	195.47	199.83	198.46	201.53	196.97	201.32	200.6	198.41	203.31	199.46	198.12	200.46	201.26	201.57
211.59	212.33	216.5	212.49	213.36	212.82	215.26	212.69	212.15	211.06	210.74	212.41	213.78	212.08	214.4	215.44	212.39	212.96	211.32	216.4	211.48	207.62	216.18	210.28	209.61	209.91	210.46	207.52	213.92	212.16	215.77	215.95	212.42	213.35	211.82	211.71	209.51	212.11	211.55	208.87	211.43	208.26	210.16	205.6	213.74	210.72	208.86	210.63	212.98	212.01
209.46	208.17	205.65	204.14	209.43	205.63	206.51	206.74	203.41	203.92	207.81	204.07	208.99	205.94	208.75	207.29	208.39	204.76	206.5	206.35	206.21	207.4	206.67	208.14	205.92	207.51	208.87	204.81	205.54	202.98	208.06	200.45	208.28	203.28	209.93	204.8	202.24	207.28	204.31	205.58	203.55	202.33	201.83	203.91	207.49	204.9	207.55	204.89	202.79	204.71
208.01	207.93	212.42	210.23	205.22	211.06	210.14	210.58	209.09	214.96	210.08	207.34	206.39	210.49	211.17	210.68	207.87	208.68	206.68	209.74	210.57	205.8	206.79	210.5	210.53	208.65	208.47	209.51	206.88	207.89	204.67	212.08	214.03	209.24	212.56	209.17	204.31	209.88	209.46	203.34	209.37	206.37	206.14	208.22	209.98	210.86	208.67	209.2	210.4	209.06
213.47	205.71	206.59	207.71	205.96	208.77	203.28	210.99	209.21	211.61	208.37	209.68	209.95	203.2	211.94	209.24	203.32	205.32	206.36	207	209.33	211.79	208.27	209.6	206.32	211.6	210.36	207.17	210.3	208.9	213.32	209.75	207.83	208.52	210.49	208.27	208.99	210.54	214	210.75	210.6	207.49	208.22	208.67	208.3	211.76	207.76	212.37	209.45	202.71
213.03	206.63	209.16	212.8	208.82	215.78	206.32	205.19	211.2	208.35	206.07	211.39	209.29	209.76	208.73	209.28	207.73	208.77	203.51	208.57	209.7	211.29	208.47	206.62	209.5	206.62	209.23	207.62	210.96	212.54	210.8	209.46	212.85	213.24	211.75	211.99	210.59	204.55	208.79	206.96	211.55	208.85	212.47	207.93	211.66	209.82	206.95	211.91	210.73	206.79
199.79	201.19	197.42	200.2	196.78	202.64	201.59	196.91	199.98	197.76	199.94	199.91	195.33	199.98	198.5	200.39	195.24	199.48	198.02	197.89	193.01	196.73	200.65	196.52	200.51	203.51	201.83	195.08	195.63	197.69	198.94	199.45	200.33	195.39	201.37	202.77	207.39	197.33	199.5	197.57	202	193.36	203.81	200.89	200.27	198.25	201.16	199.5	200.96	202.87
208.27	211.43	207.13	203.85	209.14	206.25	210.11	213.19	209.97	206.63	206.1	209.65	208.35	210.81	211.48	205.89	211.77	211.3	208.49	210.08	204.39	209.06	203.53	206.65	212.06	208.75	211.87	208.88	211.2	207.56	211.36	208.38	210.68	205.69	207.56	210.04	210.67	203.84	203.62	209.74	213.83	204.52	210.71	206.13	211.68	204.66	207.31	209.81	209.78	209
204.14	205.14	202.26	206.17	201.8	201.83	206.06	205.7	201.44	201.91	206.35	203.31	201.51	203.31	200.25	205.89	207.55	202.94	210.08	205.11	204.52	208.07	205.61	205.86	203.56	201.1	204.99	203.26	205.51	207.06	200.23	206.55	201.51	207.44	204.12	201.7	206.64	200.41	203.05	200.36	206.22	203.99	200.03	206.74	203.38	203.36	205.39	206.3	202.8	202.35
200.58	205.99	205.56	201.71	202.19	205.19	205.13	200.74	201.78	204.12	204.17	203.03	202.56	202.03	205.84	203.17	203.96	201.77	209.29	205.22	201.91	205.69	202.41	199.53	205.4	203.02	206.16	206.79	205.76	197.6	204.09	203.67	201.39	199.3	200.87	205.01	202.43	201.47	201.77	200.62	203.24	198.26	204.43	206.45	206.74	199.92	204.93	201.81	208.34	202.7
209.8	210.46	203.76	207.81	207.07	206.45	207.92	209.56	209.74	203.36	207.53	204.89	209.75	208.6	205.87	208.84	200.38	209.53	202.75	206.44	204.19	208.75	210.52	206.46	203.27	209.15	209.21	211.21	204.1	206.5	205.4	207.24	208.11	201.67	204.91	207.63	202.95	210.92	208.53	208.05	208.33	207.82	204.02	204.77	204.9	207.62	202.75	208.98	208	208.76
196.58	203.94	202.69	198.23	196.84	201.83	201.43	202.77	203.23	204.51	203.08	203.4	198.09	201.88	201.54	197.88	198.17	199.79	202.11	202.13	196.31	197.39	202.25	204.03	206.04	201.62	202.71	201.36	206.65	204.34	198.75	199.84	204.9	204.01	203.94	202.73	200.39	199.5	203.13	194.69	199.46	202.98	204.52	198.92	201.53	204.7	198.24	205.27	200.96	199.11
209.91	217.43	214.89	218.71	220.33	216.63	212.7	217.15	214.45	217.93	216.78	214.72	217.54	215.37	213.41	219.25	216.48	219.95	217.16	216.81	214.69	218.5	214.19	219.89	220.28	221.63	221.96	214.41	219.41	218.4	215.77	216.65	220.46	215.52	218.82	215.93	216.78	213.77	214.33	217.12	218.29	216.24	218.43	217.46	214.64	215.71	216.45	216.29	216.68	215.85
196.25	199.02	198.12	195.88	197.26	198.93	194.8	197.43	198.02	202.97	201.01	201.82	197.97	198.8	198.74	197	198.48	194.94	199.86	199.02	196.85	201.36	199.76	197.13	198.57	200.16	199.09	201.47	199.62	201.82	197.75	202.53	203.82	201.27	203.75	198.28	201.06	196.15	197.21	197.82	200.93	203.44	200.43	196.3	199.06	199.89	203.21	200.9	202.16	197.81
195.58	197.19	189.55	192.46	194.42	195.5	199.07	194.12	199.16	194.86	192.65	195.06	196.68	194.92	193.91	192.44	195.98	197.55	195.07	196.1	195.14	191.99	195.15	192.82	195.18	194.55	195.1	195.59	197.31	194.28	196.28	195.44	187.24	199.69	195.16	198.43	194.3	193.89	194.78	194.43	195.38	196.7	193.84	198.55	197	198.31	194.45	194.5	198.45	198.01
217.19	215.14	218.8	217.49	214.86	220.25	217.38	214.74	214.4	216.32	219.19	221.18	216.81	218	217.41	220.98	211.68	218.41	217.77	215.61	218.98	219.4	222.52	217.16	216.17	216.71	219.93	215.6	215.78	217.24	215.76	213.77	216.9	217.06	216.53	216.08	218.69	214.99	220.05	212.52	215.77	216.85	216.34	217.96	217.18	215.27	214.06	212.99	218.1	220.71
207.42	208.39	210.23	210.56	208.38	208.05	202.37	211.83	205.98	209.89	212.17	208.71	206.88	209.99	207.2	209.58	208.98	207.14	206.13	205.17	210.38	203.32	209.9	206.8	207.57	212.48	203.7	205.51	208.86	210.89	207.4	207.42	206.99	208.96	206.77	209.25	203.63	207.39	205.75	212.22	207.78	209.38	206.43	206.51	214.39	213.27	207.94	209.47	208.72	204.58
199.89	205.14	204.07	208	203.83	202.99	208.83	206.57	204.85	202.89	205.55	207.49	205.45	212.13	208.39	204.65	203.18	202.17	206.15	201.2	202.46	205.2	199.74	206.16	206.38	202.94	204.49	205.12	203.08	209.16	204.85	202.95	200.02	201.6	202.97	205.8	200.87	203.66	207.09	201.73	203.28	201.53	200.41	207.16	209.14	205	201.35	202.22	204.7	201.68
218	218.35	220.1	214.75	220.19	215.27	218.94	221.06	219.67	214.04	219.42	220.3	216.08	218	215.07	218.67	214.47	217.77	221.92	215.32	219.56	218.71	219.4	214.93	214.22	222.11	218.44	217.53	214.65	218.95	215.04	220.39	217.32	218.06	214.07	217.08	214.29	219.25	214.55	216.07	221.25	209.92	220.74	216.02	213.32	220.25	216.46	215.73	215.15	215.97
199.07	202.04	203.64	198.23	197.99	201.57	200.81	205.86	202.92	205.4	197.82	200.82	203.85	203.33	198.98	202.15	205.87	203.79	203.66	204.76	203.79	209.83	206.33	201.7	198.66	198.77	201.93	203.95	203.71	199.5	202.55	201.37	203.92	199.17	200.17	201.04	201.09	202.36	201.08	202.35	203.65	201.93	199.44	204.34	198.52	200.13	201.6	205.72	205.13	203.98
220.36	222.84	218.91	216.04	217.39	212.34	215.81	216.51	219.72	214.97	216.31	217.76	218.29	213.49	217.64	217.62	217.11	219.22	219.44	221.34	217.77	219.48	218.34	215.34	219.2	214.91	214.56	217.63	213.78	218.03	217.11	218.82	217.79	220.77	213.41	211.65	216.51	222.54	217.77	219.8	219.47	213.31	223.49	217.47	215.91	219.86	219.31	217.16	219.45	219.68
214.85	218.54	209.65	217.09	213.81	211.9	213.26	212.21	212.11	214.38	213.69	211.95	210.55	214.28	221.02	214.17	209.34	211.44	211.56	213.38	214.55	213.62	213.45	217.86	207.74	215.16	210.36	209.33	211.13	213.72	217.57	213.15	213.63	211.78	209.51	213.73	210.17	210.11	212.75	211.87	211.16	212.52	212.86	217.06	215.09	215.53	213.27	211.52	212.33	213.92
205.51	202.99	206.38	202.09	204.91	204.73	201.61	201.09	208.33	204.61	205.32	202	204.08	202.98	199.96	202.91	201.05	207.22	201.79	209.42	203.21	204.51	203.12	205.99	200.46	203.34	201.33	205.57	201.56	203.36	203.1	200.71	202.8	202.72	199.24	206.79	203.89	203.06	202.83	200.44	205.51	207.9	209.21	201.54	208.45	203.87	206.69	202.9	204.98	206.35
207.08	209.81	210.21	213.79	213.92	211.84	209.01	211.67	207.01	208.29	211.74	212.96	214.83	209.62	210.56	212.94	205.08	207.81	206.11	213.37	213.44	208.26	207.27	207.67	205.65	211.85	207.28	208.31	211.35	210.76	208.55	212.34	207.16	209.53	211.66	212.87	208.49	208.2	208.28	204.71	206.73	209.98	213.95	209.24	206.37	209.27	205.96	207.31	207.7	210.5
201.28	200.24	194.95	195.78	198.29	196.73	198.91	202.93	202.94	200.4	202.25	204.58	199.92	202.51	197.77	200.93	201.07	193.72	193.05	203.53	203.85	201.28	203.28	198.07	200.09	199.46	201.52	201.99	202.97	204.46	202.9	198.33	201.73	205.15	203.87	203.32	200.26	199.14	199.31	201.02	196.06	201.37	201.5	199.35	198.03	204.34	197.74	203.94	202.16	198.76
220.64	214.58	219.89	216.87	218.79	215.58	216.19	215.01	223.9	217.54	219.13	217.55	217.57	217.42	219.19	219.75	215.73	214.73	217.27	220.33	220.14	216.17	219.48	222.02	211.18	217.59	217.53	221.91	218.35	218.79	215.17	215.73	218.25	215.19	216.65	216.71	216.85	215.1	215.78	214.36	220.98	215.9	214.87	220.87	214.97	213.18	213.36	216.45	222.76	220.39
213.81	207.48	210.28	209.57	212.06	212.88	212.92	213.19	214.59	213.74	215.33	207.82	213.46	209.66	212.93	210.86	213.66	216.97	211.13	216.66	216.83	208.56	209.64	211.81	214.32	212.8	209.86	206.75	211.56	209.26	217.97	210.56	209.34	210.03	213.13	210.9	209.66	204.01	213.05	216.49	211.13	211.71	213.48	212.12	208.38	210.22	213.21	208.14	212.4	209.23
195.3	199.73	201.85	202.34	198.7	199.99	199.56	201.31	205.23	197.89	200.99	199.27	201.85	199.98	200.66	204.85	202.3	196.95	199	198.29	199.87	203.47	199.78	200.04	200.65	197.23	196.09	200.48	199.1	200.12	201.46	205.67	202.98	198.59	197.21	199.47	199.65	201.2	200.3	203.51	202.96	199.43	206.25	194.9	200.33	200.91	202.25	200.03	198.9	199.82
198.89	200.3	198.18	200.88	199.79	198.48	199.76	202.33	203.26	197.09	201.27	203.55	200.59	199.72	207.37	201.3	201.33	203.83	198.82	200.52	200.74	201.62	204.65	201.21	199.53	194.23	199.47	198.65	200.8	202.2	198.42	198.54	198.95	201.28	199.29	194.87	199.75	198.88	200.56	199.7	202.15	201.19	201.62	200.56	200.53	203.62	201.48	197.08	202.82	197.28
207.43	202.38	204.05	205.46	208.2	200.68	206.44	207.75	201.12	199.08	205.37	202.5	205.03	207.57	202.65	210.14	207.36	204.4	205.01	203.65	200.3	200.88	207.75	207.43	204.6	207.31	207.27	209.33	200.35	207.68	205.78	207.03	205.76	207.04	203.92	201.3	204.83	206.93	206.13	209.26	203.88	202.6	209.4	204.72	209.53	202.48	206.29	207.81	202.17	205.58
205.68	206.4	206.22	210.83	212.05	212.65	206.73	208.3	209.41	209	207.67	207.11	207.27	208.67	212.3	205.5	206.85	210.83	209.93	208.02	211.19	210.14	211.87	212.02	212.11	211.31	206.09	207.95	207.66	204.76	211.65	213.46	206.14	208.11	206.56	211.78	212.19	206.18	211.17	209.95	211.54	209.86	211.18	205.84	203.36	208.25	208.15	209.23	206.44	207.12
206.29	204.04	211.74	207.37	206.32	211.08	207.71	208.86	208.54	208.15	210.21	211.79	205.4	211.91	211.28	207.42	210.34	209.14	208.99	211.87	211.84	202.61	207.83	200.81	208.79	208.67	209.43	208.44	207.6	202.81	210.18	204.64	205.74	206.67	210.51	202.43	211.3	206.52	204.83	206.91	210.75	209.74	208.66	203.03	208.98	209.47	209.04	207.29	205.45	208.37
215.01	213.24	217.23	212.46	214.77	220.42	218.1	212.2	211.19	217.25	214.56	216.22	214.44	213.78	213.64	212.78	216.11	214.47	216.43	216.32	210.69	213.17	213.78	211.95	209.19	208.59	211.32	215.77	212.24	212.43	208.82	211.07	210.58	217.01	209.74	213.08	215.5	215.92	213	213.05	213.24	218.9	213.25	213.04	215.46	209.86	213.59	215	215.21	218.45
212.84	209.88	216.45	215.11	215.93	214.55	211.11	213.85	212.57	212.29	216.07	212.7	212.63	209.56	212.61	212	212.16	215.55	211.96	217.6	210.82	212.68	213.27	215.67	211.93	209.82	217.81	216.5	215.32	211.15	209.1	213.92	210.85	214.08	216	212.82	209.57	203.3	207.37	209.12	207.69	212.36	215.42	214.66	214.15	208.31	206.15	213.28	209.98	210.3
206.61	203.5	201.42	205.7	206.44	202.27	204.02	210.52	202.07	202.64	202.52	201.25	204.8	210.48	199.19	203.33	205.39	207.94	204.95	202.97	209.41	200.93	204.83	207.26	202.13	207.94	208.15	204.38	207.06	203.38	203.29	200.69	205.5	204.57	207.86	205.8	207.77	203.6	206	208.09	202.72	206.84	199.48	205.13	208.81	201.77	205.7	203.76	202.88	199.88
219.15	219.67	218.47	218.65	215.85	219.67	223.18	219.8	216.25	219.53	215.3	216.82	220.83	216.35	216.7	217.35	217.78	220.26	221.51	217.4	218.09	218.53	217.25	215.19	218.71	219.01	216.12	214.3	220.02	216.91	219.69	218.61	212.68	215.07	218.82	221.99	220.19	218.06	219.07	221.35	216.45	217.61	218.81	218.74	219.72	223.54	216.55	219.68	219.21	218.77
210.13	209.55	207.89	211.69	212.78	213.93	212.53	211.54	211.21	206.95	209.1	205.75	206.47	211.73	213.52	212.27	212.52	210.33	215.57	209.49	211.91	209.78	215.1	208.34	216.87	213.51	207.33	214.88	210.87	212.89	209.35	210.26	212.96	209.04	209.89	213.34	212.52	214.17	211.29	211.17	217.06	214.71	207.57	212.66	213.89	217.64	213.89	213.12	213	210.74
207.87	211.77	210.56	206.74	208.52	211.91	211.81	203.75	208.85	210.01	204.51	209.18	208.1	207.34	209.72	208.72	204.44	207.32	211.19	206.47	209.16	208.95	206.92	212.81	210.03	206.91	207.03	208.98	210.8	207.85	213.85	210.32	205.53	207.45	208.02	210.53	207.62	210.89	210.53	208.07	208.2	207.66	205.15	210.02	204.71	209.19	209.69	213.51	209.27	208.65
206.8	205.34	203.94	206.54	205.35	204.23	205.44	202.61	207.04	204.24	206.18	199.27	200.98	204.29	200.96	200.48	199	203.29	202.42	202.99	202.4	197.92	204.09	204.21	205.29	202.49	200.18	201.28	201.07	202.44	204.33	204.12	202.55	202.89	205.23	204.25	205.38	208.1	204.36	207.15	207.09	201.17	207.09	202.7	203.97	206.64	204.6	204.01	206.28	206.3
199.26	205.63	196.94	205.63	205.07	201.96	202.1	203.39	204.92	210.7	202.91	204.32	208.3	198.37	205.03	203.52	204.98	204.16	205.01	198.87	204.61	200.88	198.71	204.24	204.16	199.28	205.05	198.22	200.92	207.57	205.24	208.51	207.16	206.41	205.77	206.45	207.82	202.33	204.04	202.67	201.62	202.94	201.77	203.51	204	204.84	205.32	203.48	203.28	200.69
199.04	203.83	205.05	205.28	206.1	206.04	205.68	201.59	203.13	203.17	204.39	203.56	201.38	204.84	205.87	205.84	201.3	202.37	202.02	199.39	203.82	200.34	205.67	205.13	205.51	200.47	205.39	203.89	202.97	202.54	202.88	201.06	200.32	206.24	199.81	201.56	203.52	203.08	201.97	204.78	202.83	205.39	199.87	199.95	202.44	205.37	205.38	201.09	203.22	199.6
210.62	206.49	208.24	207.43	205.99	207.92	206.35	211.29	211.36	214.28	213.29	207.9	208.17	209.65	211.51	209.1	209.09	208.55	210.13	206.78	205.86	211.74	213.62	209.94	206.61	210.12	205.54	205.85	205.37	212.51	213.46	212.74	209.12	208.36	208.35	208.21	212.08	213.03	211.51	209.98	206.83	209.54	210.36	208.27	208.46	207.88	210.01	207.97	209.9	213.57
205.64	211.29	207.76	212.86	210.39	204.85	206.9	209.94	204.5	206.11	208.59	208.9	206.85	208.22	211.55	205.91	205.76	210.87	206.67	202.77	207.54	203.59	207.63	209.66	204.17	206.28	206.77	203.09	207.69	205.25	204	210.6	207.52	203.39	204.44	210.22	207.77	207.18	205.78	212.02	207.15	208.36	203.88	205.7	200.94	209.24	207.12	207.82	203.74	204.27
[truncated: 650 more rows]
[truncated: 150 more columns]
