# Supplementary material for: Genetic dissection of main and epistatic effects of QTL based on augmented triple test cross design
Source: PLoS One. 2017 Dec 14;12(12):e0189054. doi: 10.1371/journal.pone.0189054 (PMC5730204; doi:10.1371/journal.pone.0189054)
Supplement: S6 Supporting Information — (ZIP) [file pone.0189054.s006.zip › z1_1800_0.2_5.csv]

208.37	206.42	195.58	209.36	205.29	204.56	203.21	199.08	197.82	201.4	205.95	202.02	194.85	203.5	206.21	203.12	202.7	198.67	196.61	201.63	205.34	201.86	212.48	202.52	204.81	204.62	206.33	201.57	207.23	209.57	206.08	198.41	201.67	201.25	200.84	211.67	202.18	202.98	212.08	197.01	200.43	205.44	197.46	209.18	201.9	196.46	208.3	203.5	199.99	207.59
213.94	208.04	216.16	214.9	217.37	209.19	212.96	217.01	209.39	211.71	209.62	204.93	209.58	208.24	209.53	214.91	209.05	213.4	219.86	210.33	212.95	212.74	216.71	213.48	213.57	207.53	205.31	214.26	208.63	207.23	213.86	211.97	212.01	209.86	217.5	210.15	208.63	213.09	211.5	209.56	208.63	212.6	211.56	210.12	212.65	211.2	212.07	216.47	211.75	212.88
201.55	200.39	206.3	204.69	199.32	203.18	199.86	200.07	198.78	200.06	198.22	200.54	201.99	205.08	203.54	204.59	207.15	196.57	197.81	202.4	199.62	202.17	203.8	198.39	197.17	200.3	200.03	203.8	195.85	213.52	206.43	203.43	198.86	204.82	205.33	210.74	197.11	201.22	199.97	196.59	200.68	199.39	195.59	203.63	200.85	206.66	199.64	200.97	206.07	201.83
206.3	208.78	209.03	205.42	204.35	199.64	202.61	201.7	205.48	204.25	204.28	207.2	211.67	204.69	204.71	205.79	212.66	202.67	202.96	205.15	213.18	212.33	202.63	203.54	206.09	200.14	202.46	205.7	205.37	207.63	207.81	206.97	200.17	209.08	209.65	207.01	209.78	207.49	203.09	209.06	207.66	213.39	204.53	204.52	201.92	200.45	207.2	209.42	212.15	209.51
220.5	205.92	211.5	213.38	214.72	210.95	211.88	209.42	214.6	213.3	215.59	214.63	211.44	209.24	214.7	218.87	215.45	214.03	222.26	212.44	211.57	211.44	214.46	210.08	216.2	203.86	213.29	214.06	206.49	206.49	211.41	216.88	211.43	211.34	215.57	208.79	214.93	207.45	203.6	212.7	216.77	214.52	213.53	214.27	213.9	206.77	211.52	213.94	207.22	217
200.24	205.68	202.09	204.6	207.73	204.5	206.73	197.59	198.89	210.8	199.3	204.1	206.59	199.67	208.77	202.93	195.51	201.06	204.61	202.05	208.31	202.77	206.55	210.19	197.61	197.74	200.23	205.41	202.6	201.61	199.96	197.77	206.05	195.58	204.46	204.28	203.07	207.44	209.48	202.18	204.45	205.21	196.79	197.9	195.58	200.03	201.68	202.63	206.96	201.75
205.27	218.43	207.29	201.06	205.4	208.55	213.65	210.65	215.08	211.3	210.44	206.84	203.74	210.76	212.06	212.59	208.91	210.09	208.82	213.05	211.19	207.77	221.74	209.11	212.86	212.06	213.74	206.81	209.23	212.8	210.5	215.5	209.81	202.29	209.94	205.13	205.03	201.62	209.12	209.78	215.14	207.94	213.98	211.4	208.22	208.76	208.35	208.19	205.01	211.64
196.76	197.68	194.41	200.3	195.84	199.38	191.36	204.86	202.25	192.79	204.08	199.68	201.46	201.04	201.4	197	198.71	201.92	194.67	205.25	194.48	197.92	198.34	200	197.82	197.44	195.15	194.71	198.47	199.05	196.88	194.48	196.67	204.13	196.62	201.18	198.44	193.36	200.66	207.17	203.46	204.14	198.21	196.99	188.58	199.84	205.04	194.76	198.98	195.25
216.31	212.25	207.91	204.16	207.79	206.21	211.51	207.35	206.75	208.64	210.81	211.36	205.34	205.64	208.2	204.09	208.08	206.71	206.15	210.25	205.01	209.56	214.06	209.82	202.87	200.17	212.38	204.32	205.91	205.59	205.12	208.3	211.61	201.51	207.23	214.32	207.32	209.47	201.81	212.87	212.64	201.87	209.69	211.18	210.04	213.5	215.52	205.21	201.97	217.09
216.08	219.88	218.54	222.43	216.74	221.9	223.06	214.84	216.95	218.82	217.37	220.32	210.84	218.8	219.8	212.18	211.41	218.58	225.97	219.54	220.2	212.41	213.15	218.65	223.44	216.76	223.18	211.19	217.18	218.67	218.92	212.56	210.72	213.84	219.61	218.66	215.57	222.24	218.55	206.11	217.91	220.95	216.51	219.95	214.23	219.03	217.69	217.84	213.65	213.48
209.53	205.53	210.12	208.36	209.31	205.98	211.03	208.81	207.93	212.47	202.99	211.17	206.98	207.63	207.25	210.39	201.51	206.84	201.79	210.71	207.76	206.69	207.57	208.62	206.55	207.13	204.13	206.12	212.12	206.93	207.36	200.42	204.74	204.26	207.89	203.77	209.75	207.06	210.83	205.22	214.27	208.5	208.5	213.83	207.57	204.95	209.97	202.36	207.57	209.56
214.47	212.74	217.1	203.53	209.34	209.94	210.78	210.36	209.7	208.32	204.67	212.85	214.92	213.29	208.48	211.86	211.74	207.9	211.01	212.07	205.8	205.49	208.08	204.02	199.42	211.08	206.25	207.03	209.45	209.96	209.57	214.41	208.76	211.55	210.77	211.7	208	213.45	207.22	213.05	207.23	202.95	211.21	206.45	215.21	205.69	202.71	208.12	207.62	210.34
210.04	216.91	213.64	217.54	215.84	215.21	216.17	215.59	211.94	211.56	209.13	215.57	219.01	214.11	212.18	208.8	211.56	213.08	213.18	211.28	212.12	208.26	205.96	214.53	209.45	212.96	210.75	206.93	214.37	205.88	209.47	211.54	208.74	209.6	208.69	212.56	209.65	205.06	214.19	209.3	211.32	214.79	210.94	210.49	213.56	211.05	215.01	207.7	215.93	212.07
207.97	197.62	210.36	211.34	208.82	209.97	207.88	202.83	210.29	209.83	211.4	205.57	206.79	212.19	204.94	210.77	211.37	206.66	207.68	208.22	206.12	205.47	212.9	215.47	203.11	200.67	209.81	211.06	208.06	208.03	204.43	209.92	208.01	205.77	206.89	207.08	211.47	209.01	209.35	204.51	208.92	208.11	204.69	206.06	203.64	204.69	208.79	210.15	205.86	207.05
217.89	211.11	214.14	214.82	209.18	209.52	212.7	207.43	210.45	208.28	208.25	210.65	206.75	210.32	215.87	208.86	213	219.09	213.52	208.36	215.28	213.62	212.57	209.61	215.76	204.81	213.59	218.08	206.98	211.46	213.21	217.75	212.57	206.72	219.53	215.88	212.17	211.54	212.77	208.83	212.37	214.07	209.19	213	210.66	213.32	216.98	212.6	210.37	208.51
193.79	202.83	200.07	196.55	200.05	192.85	194.63	197.26	205.29	192.7	203.65	197.5	195.88	196.03	197.05	196.16	205.32	203.87	197.49	199.9	198.73	198.98	196.68	206.13	192.28	200.89	197.18	200.96	204.92	195.51	197.23	203.73	200.71	197.13	199.21	199.87	197.22	191.12	200.5	199.01	201.4	200.05	197.52	199.89	201.7	202.92	199.95	200.12	199.4	193.41
205.14	206.56	191.75	199.83	205.55	203.02	204.95	201.98	203.44	204.11	201.63	208.37	200.87	203.49	204.3	201.9	207.65	203.33	200.96	204.1	206.41	201.69	204.37	201.29	204.56	207.68	201.6	205.52	201.84	202.19	205.69	203.91	204.2	209.57	203.71	198.76	202.05	200.64	205.47	200.32	200.28	200.44	197.6	201.69	202.11	204.06	206.49	202.15	197.84	202.17
217.76	216.41	217.51	215.69	217.64	219.4	215.76	219.72	215.25	216.16	220.7	216.54	217.53	217.79	216.72	217.78	217.25	216.63	223.93	216.54	223.18	216.45	218.25	214.56	212.49	219.87	221.95	210.96	219.19	216.3	219.04	217.12	215.84	215.39	222.13	219.34	218.39	221.43	213.66	224.17	215.39	215.49	216.34	222.14	218.17	220.98	213.95	216.51	218.25	221.47
199.08	198.86	196.65	199.18	201.66	198.61	198.79	203.23	199.72	195.54	199.18	199.17	195.92	202.42	199.76	204.44	198.77	199.55	198.13	201.63	203.15	201.13	199.82	193.1	196.53	200.71	200.93	197.39	193.58	202.83	199.02	191.59	198.64	192.64	196.29	200.66	206.11	197.11	195.18	201.19	191.37	198.82	196.22	191.3	194.7	204.82	192.51	197.67	193.75	198.55
205.26	208.12	208.32	206.01	206.73	210.17	202.39	203.67	204.37	202.66	205.83	201.89	200.47	197.67	197.92	206.56	198.44	199.03	204.49	200.43	196.64	205.61	200.31	203.63	204.63	202.27	202.57	195.02	206.26	208.47	203.99	203.2	199.71	204.15	203.16	200.74	207	203.75	201.77	202.01	200.71	200.24	205.59	201.23	205.58	199	205.85	205.42	203.7	209.61
200.67	201.82	200.93	205.95	198.78	208.84	198.79	201.83	204.21	204.93	202.74	200.81	203.37	208.98	206.25	206.86	200.35	203.17	203.5	200.89	208.7	199.84	205.35	203.67	197.38	201.27	203.06	200.66	205.56	208.44	204.33	196.35	200.7	196.64	204.4	204.1	209.89	205.85	197.84	202.74	202.32	204.13	200.3	202.77	198.48	204.66	200.87	202	204.07	200.39
205.56	204.42	203.27	208.8	207.56	206.83	205.83	203.28	200.42	205.42	202.64	204.17	208.5	210.93	210.19	209.72	208.97	204.06	205.41	203.54	204.22	201.26	207.76	202.24	207.73	207.34	208.14	202.19	197.97	212.57	207.61	203.84	207.45	207.71	206.32	203.39	203.6	212.45	206.47	216.39	208.32	206.47	206.1	208.35	209.78	206.06	200.87	210.63	197.97	205.06
193.85	193.79	194.46	200.96	194.43	202.76	195.52	201.48	203.8	198.88	193.12	200.06	199.45	204.2	195.83	199.51	196.15	200.86	197.97	203.39	206.1	198.13	193.41	206.95	200.33	198.64	194.93	207.13	202.56	199.36	200.88	194.99	202.56	198	202.02	202.29	202.93	203.79	199.12	198.71	205.73	199.09	197.19	194.62	191.69	201.63	195.44	195.57	200.11	199.21
208.76	216.03	205.24	206.31	213.7	204.47	206.19	208.43	201.29	204.33	207.4	211.55	209.43	209.15	207.34	212.36	211.5	204	210.48	201.56	211.45	206.15	214.67	215.45	205.98	202.92	208.37	204.95	213.28	208.24	209.98	203.64	209.19	215.87	206.56	211.41	213.43	209.45	211.95	209.35	212.88	203.12	205.16	207.91	207.83	211.19	217.69	212.32	214.99	216.28
204.12	212.08	209.34	210.59	211.57	210.54	208.68	206.26	207.41	209.7	209.88	212.27	207.07	210.6	211.32	209.09	207.4	215.99	208.59	204.6	207.25	203.25	210.32	203.98	206.37	208.57	210.68	209.93	213.01	198.27	210.07	206.35	211.61	204.56	218.53	202.81	214.03	207.07	198.9	206.69	207.4	206.67	210.4	203.54	208.29	205.28	214.38	204.57	206.22	205.11
210.67	214.36	207.42	217.5	212.11	211.52	209.73	212.07	207.13	211.65	206.88	209.73	209.66	205.51	206.93	209.91	204.54	215.91	203.43	202.69	212.57	211.28	208.69	210.99	206.61	202.97	206.27	211.81	211.7	204.96	207.14	205.1	202.52	204.9	210.48	213.6	207.29	210.34	209.27	207.8	207.02	208.61	209.62	213.29	206.31	209.76	213.31	203.63	205.85	205.48
205.51	208.48	211.32	202.56	210.3	217.05	209.79	215.87	203.69	206.78	212.25	216.53	206.5	202.53	212.53	209.78	216.79	205.2	210.88	208.47	205	213.16	209.55	205.67	207.46	206.09	204.67	207.47	205.62	214.14	208.78	207.89	212.78	209.52	208.54	215.87	209.67	207.27	207.74	205.58	208.6	211.63	203.66	205.64	204.25	207.39	204.35	208.35	210.21	204.22
197.02	205.34	200.38	203.49	197.4	204.31	199.41	210.83	202.35	201.52	197.47	196.22	206.42	205.37	203.49	195.1	201.6	203.07	200.55	195.04	198.25	201.38	206.98	194.8	205.13	202.92	193.5	203.21	204.37	202.97	195.01	197.51	201.07	198.25	203.95	202.03	193.65	196.35	204.06	197.82	202.75	201.03	201.62	204.62	199.48	196.82	202.08	199.72	203.6	197.35
218.43	214.95	219.64	219.07	211.7	214.82	213.47	212.87	210.75	223.42	218.61	220.32	222.77	219.16	216.2	214.22	219.9	216.92	211.13	211.26	222.97	218.88	219.64	214.1	216.01	215.84	220.78	218.33	211.57	222.35	220.64	218.35	209.02	212.53	212.59	216.55	212.08	217.94	219.57	221.21	221.69	218.51	214.33	214.56	218.56	210.05	216.85	218.95	216.55	212.66
213.44	214.26	210.91	208.84	213.23	217.68	206.11	218.14	204.28	215.47	212.45	212.08	205.4	212.79	211.02	214.45	211.87	210.46	214.91	213.99	215.97	212.47	210.56	210.6	203.31	209.13	214.58	210.64	210.91	210.84	219.5	214.94	206.13	215.73	218.05	209.22	215.22	214.76	206.31	209.05	216.31	214.39	207	215.27	215.79	215.15	210.51	211.46	213.61	214.18
212.59	211.73	210.11	201	205.96	210.55	213.16	210.49	215.54	206.52	207.78	206.57	211.36	212.56	213.24	217.3	207.92	214.26	210.05	217.83	208.04	212.32	207.65	214.26	208.5	208.33	214.13	215.54	206.15	214.82	213.65	210.13	209.64	208.38	208.68	212.55	207.72	207.04	210.78	211.66	210.16	206.52	211.41	207.16	216.06	205.46	211.05	210	202.35	212.48
218.11	215.15	221.14	216.4	210.75	216.53	213.79	219.94	215.08	216.89	217.63	221.85	218.53	210.68	217.09	218.97	218.55	215.74	207.86	212.44	213.94	218.15	214.82	219.8	218.07	218.92	214.27	214.21	216.59	218.22	215.96	215.93	213.13	217.24	220.76	216.4	213.37	210.93	211.37	213.94	216.63	224.21	218.93	220.9	213.47	222.36	216.01	216.98	218.36	214.35
196.24	191.58	199.89	194.02	203.54	202.34	194.73	194.75	195.88	196.54	195.95	199.4	198.78	193.95	202.62	198.86	201.56	199.1	206.22	200.11	196.41	196.93	194.71	198.58	199.86	195.23	191.05	201.72	195.63	197.09	198.12	208.48	201.69	199.59	204.43	199.43	198.88	195.82	198.74	199.16	197.98	198.89	196.33	198.1	196.22	195.45	197.11	200.05	202.14	203.08
207.41	198.53	208.04	206.81	202.9	192.7	209.51	206.23	206.11	195.47	198.15	203.19	207.67	205.33	202.67	200.61	203.8	205.82	203.78	200.48	206.14	207.25	206.47	204.14	207.56	199.3	199.23	205.91	203.4	206.14	199.71	201.4	199.73	202.83	207.42	208.64	203.22	206.46	208.76	206.34	210.78	201.87	211.05	198.7	198.67	204.11	205.54	205.57	197.26	202.21
208.17	211.82	207.64	209.48	214.11	215.74	211.91	209.16	208.36	215.77	213.41	210.6	215.59	217.64	214.65	213.66	211.09	209.2	213.28	204.43	208.53	211.65	218.27	207.79	210.14	210.85	214.1	219.67	218.14	212.02	210.72	218.03	208.11	201.98	212.14	210.38	210.03	211.59	212.57	217.55	213.25	208.14	205.82	211.44	212.71	207.38	211.96	208.63	209.53	208.9
213.66	209.52	206.27	213.14	202.86	207.09	211.73	208.32	203.6	207.24	207.07	213.38	207.1	214.1	208.91	208.87	206.34	211.85	211.56	205.32	205.66	213.92	202.33	205.52	209.26	212.92	204.04	210.82	207.16	203.3	207.24	204.62	208.25	208.45	208.53	205.7	207.4	211.98	205.8	205.68	208.77	209.12	208.37	206.08	210.54	203.55	203.99	205.57	203.22	215.88
199.71	201.58	194.51	199.38	196.54	199.45	194.62	193.53	199.84	195.73	194.22	200.16	193.86	200.88	198.49	207.59	197.77	193.26	194.46	197.28	199.48	191.62	195.25	198.29	201.78	194.16	204.94	196.71	196.92	199.02	199.38	202.67	191.7	198.85	198.21	201.33	195.86	204.76	202.4	197.36	197.1	199.08	200.57	193.12	200.3	200.46	197.17	192.88	201.34	201.35
199.84	211.69	207.54	210.08	205.82	205.11	211.17	213.18	208.52	209.69	210.19	206.73	208.3	207.9	208.14	210.46	201.9	204.63	208.51	199.1	208.61	209.26	204.38	209.5	210.86	215.39	206.67	211.58	212.25	202.81	212.97	207.23	209.03	209.04	212.65	204.72	213.89	207.34	202.83	205.02	207.29	207.36	211.63	215.02	213.2	212.99	210.46	213.42	209.22	211.99
210.37	209.64	217.32	214.87	209.53	212.06	210.49	214.46	209.57	208.6	213.12	212.09	208.3	214.92	208.25	213.49	214.97	206.27	209.48	213.54	219.94	208.55	204.22	215.19	209.82	218.54	214.22	211.46	208.3	206.04	211.83	207.68	214.71	214.74	212.67	213.96	214.33	208.49	213.69	215.03	208.29	212.5	211.88	212.51	209.14	205.96	218.3	208.07	204.68	209.32
217.16	208.3	211.19	215.98	211.12	212.08	205.92	211.78	202.95	205.53	213.73	202.92	207.46	209.13	207.33	208.23	206.07	204.44	201.21	208.17	212.59	211.97	208.71	209.86	204.99	211.39	206.93	200.46	205.73	209.68	210.24	217.82	206.64	203.15	207.68	210.96	207.14	205.87	205.19	210.44	203.55	208.7	206.73	204.84	206.38	205.37	205.71	210.08	205.25	212.97
213.12	211.61	217.09	213.22	211.13	212.72	211.28	215.18	204.26	204.66	213.41	208.98	213.19	209.31	209.45	208.65	216.97	207.8	211.44	209.63	207.65	209.13	211.2	212.11	210.31	208.16	208.18	207.95	205.34	206.64	207.96	209.89	210.91	208.5	211.33	215.09	213.49	201.83	208.88	216.8	210.37	216.34	215.66	210.53	207.93	208.33	211.98	207.98	219.84	207.94
213.31	207.72	208.86	210.04	208.17	210.9	208.3	210.79	209.79	211.38	210.12	207.37	204.19	205.47	209.86	208.35	212.04	212.31	208.31	203.9	210.39	206.88	206.32	212.11	213.58	211.86	208.1	208.45	212.85	215.62	214.18	210.05	210.63	210.57	206.47	210.35	211.52	212.48	207.37	209.04	209.66	212.86	206.08	207.25	209.47	213.6	213.22	208.1	212.85	205.56
216.88	209.82	218.93	211.89	210.82	220.17	220.29	208.2	212.22	217.95	214.73	216.46	217.32	218	217.52	222.71	213.66	217.31	220.88	218.84	223.15	212.13	214.47	217.73	213.89	222.52	217.77	212.92	217.01	216.66	212.61	221.19	213.95	217.05	214.48	216.06	215.21	225.05	212.77	217.01	217.82	219.39	222.5	221.92	221.73	208.93	218.8	213.59	219.91	208.05
209.03	207.43	203.1	194.9	202	202.41	202.49	198.15	201.96	199.8	207.22	199.82	198.89	206.06	203.62	204.57	205.23	208.61	203.87	198.69	205.79	202.56	204.92	204.46	200.37	201.25	202.62	202.95	200.44	192.66	194.16	203.15	201.74	201.63	202.66	206.1	210.98	204.66	199.48	208.73	206.69	200.51	200.82	208.72	208.59	209.69	202.15	204.8	203.2	205.93
212.82	209.27	210.15	202.24	207.77	208.5	201.37	207.6	206.63	212.42	210.45	207.97	210.51	211.28	208.02	205.92	207.04	205.78	212.49	205.67	207.94	205.06	203.63	208.6	212.03	206.5	211.64	205.68	208.56	206.76	206.63	204.27	211.85	214.56	210.84	211.89	212.16	205.32	210.98	213.53	203.73	207.78	204.44	203.11	206.36	210.87	216.42	205.33	210.27	205.64
205.59	207.62	215.03	215.89	205.27	213.06	213.54	207.88	208.38	217.98	209.33	211.05	212.92	208.83	201.61	208.91	200.63	200.95	206.6	210.05	210.93	209.33	210.55	203.53	207.3	207.98	211.71	206.47	210.11	204.3	210.54	203.25	209.59	205.01	219.87	207.72	208.21	199.04	213.6	209.2	205.65	210.08	209.62	206.54	205.3	214.47	212.06	210.02	208.33	215.39
207.66	211.57	209.41	212.4	205.38	197.07	207.33	203.68	207.15	210.56	206.59	209.85	199.88	213.56	208.23	203.47	213.09	206.88	212.31	204.76	206.24	214.21	210.27	210.3	206.77	208.91	204.92	209.44	205.25	207.45	206.64	210.25	207.23	206.77	213.67	207.48	211.57	212.57	209.51	212.31	209.97	208.21	213.77	210.6	208.62	213.29	213.04	209.81	211.25	200.82
208.43	204.86	208.69	202.94	205.48	211.8	210.18	213.23	209.88	208.22	212.51	207.56	219.18	210.45	206.88	215.58	210.61	205.76	202.23	209.71	212.37	214.31	208.35	210.57	209.47	207.48	205.86	210.84	208.17	208.13	213.16	204.81	209.67	212.39	212.38	208.83	211.47	211.39	214.99	213.05	208.79	205.75	204.62	209.93	213.17	210.31	211.9	207.55	209.3	207.93
205.88	202.96	212.63	208.58	209.78	208.33	206.17	205.68	209.01	207.99	210.84	204.52	211.13	208.98	205.91	206.7	211.61	210.09	204.49	211.16	208.47	210.85	209.99	213.43	210.99	208.35	208.56	206.81	207.21	207.41	209.22	215.14	204.29	200.32	205.08	212.81	205.69	210.98	207.92	207.58	215.14	207.61	211.55	203.54	205.16	212.47	206.48	212.42	205.05	209.24
211.62	214.62	205.63	216	212.66	214.22	210.55	207.92	210.82	216.33	217.04	215.48	209.74	206.61	204.94	209.85	214.79	211.02	211.86	221.39	210.26	212.79	211.21	209.77	211.98	207.42	217.17	212.91	209.61	215.95	217.14	209.75	218.07	213.68	211.51	211.57	208.85	213.85	215.22	214.91	205.32	214.36	208.13	217.39	208.68	215.78	209.46	203.49	202.35	211.98
214.04	209.53	209.16	209.53	207.08	198.39	208.53	210.14	202.77	209.64	211.25	206.64	208.73	206.3	206.33	208.81	206.93	211.78	209.37	210.84	216.96	207.72	203.34	207.88	207.4	211.25	206.38	210.63	207.38	206.48	207.8	206.02	213.28	205.15	202.93	208.87	205.96	209.26	208.61	209.14	205.16	208.86	211.23	206.73	208.68	207.09	208.83	204.69	208.72	207.04
207.85	209.92	208.4	205.75	212.43	205.54	207.75	206.83	211.37	205.71	202.3	211.98	217.91	208.97	208.15	211.88	207.5	204.56	208.8	209.19	210.12	211.5	211.93	206.49	206.74	206.38	202.93	208.52	210.86	209.09	207.74	210.33	203.62	203.36	208.36	206.52	207.38	200.87	209.31	210.08	210.82	205.23	197.88	206.33	211.35	205.06	210.84	207.59	204.41	207.98
203.85	204.89	211.4	206	203.5	198.59	205.54	206.79	207.14	206.68	206.17	200.93	207.22	202.65	203.8	205.1	206.24	207.16	203.85	200.49	203.66	206.63	209.19	207.04	202.26	210.22	202.53	213.08	202.37	202.9	202.19	200.31	212.92	204.81	204.46	206.97	207.73	204.4	203.54	208.52	210.36	205.07	204.12	204.86	209.38	202.35	206.53	204.87	198.77	202.78
215.9	210.85	212.29	213.72	215.75	216.14	211.16	219.21	215.04	214.62	210.1	211.82	211.81	215.33	213.68	218.47	212.44	216.29	213.6	211.66	207.8	213.72	213.95	209.52	202.04	213.53	211.12	214.13	211.57	214.46	211.12	207.74	210.18	206.78	216.32	214.21	208.54	212.55	209.04	206.27	218.42	209.8	210.71	212.11	209.92	211.02	209.08	209.65	210.12	212.88
201.17	214.65	208.3	213.65	212.16	212.89	208.19	215.83	209.36	215.44	207.83	213.8	207.52	210.05	211.87	211.09	213.41	207.42	208.41	209.15	210.57	209.12	210.27	206.32	207.95	206.59	204.14	215.07	206.35	208.75	205.36	210.82	215.47	213.82	214	211.49	209.83	213.45	214.31	207.9	211.01	205.86	204.34	216.28	210.14	210.83	206.16	207.61	208.53	208.26
206.73	205.05	209.07	207.8	216.43	203.1	203.25	212.66	207.01	209.82	205.83	205.8	204.04	207.87	203.01	209.34	199.24	207.76	203.99	210.42	203.91	211.11	208.99	212.09	198.89	211.6	206.57	203.99	203.9	208.35	202.81	200.87	205.61	203.5	207.03	203.28	198.7	208.94	210.3	216.65	201.83	211.9	213.1	205.05	214.37	208.06	213.38	210.5	203.8	207.58
207.59	201.5	203.07	209.84	203.83	207.2	207.08	208.22	207.81	205.09	202.73	201.81	206.53	200.26	200.08	198.29	205.99	205.02	204.03	201.49	201.13	204.32	200.87	201.12	212.37	207.77	200.86	205.36	199.89	203.66	207.54	204.19	205.82	203.16	199.77	204.75	204.32	206.67	206.88	208.28	205.07	203.97	202.38	205.34	202.35	207.44	202.76	205.68	205.51	206.91
201.95	211.39	206.68	207.64	198.73	204.94	197.8	202.52	203	203.37	203.88	204.21	204.14	202.62	202.19	204.62	200.74	200.22	207	204.96	207.55	206.79	205.74	201.96	213.23	200.05	199.51	208.07	204.6	209.36	204.52	210.2	201.03	207.1	204.89	204.15	206.37	204.65	206.65	204.68	203.46	205.1	200.55	197.99	200.59	194.89	205.29	204.19	199.99	201.7
212.64	211.78	213.68	211.87	207.43	208.99	205.57	205.73	212.86	209.13	208.01	219.45	210.77	214.9	210.57	206.91	215.02	207.07	210.64	209.28	206.87	211.66	211.54	207.74	213.76	206.43	207.24	207.05	214.56	207.49	209.96	205.66	211.08	209.88	210.14	211.28	210.26	201.56	206.11	208.17	212.62	216.08	209.13	208.63	215.16	213.79	205.67	207.83	204.87	208.2
202.6	199.7	197.25	201.99	194.64	194.41	200.17	201.58	195.95	192.21	199.67	193.94	203.37	205.29	197.48	198.53	199.86	196.3	196.58	200.28	195.77	196.35	199.76	200.67	197.05	198.88	198.7	200.22	199.65	199.28	202.35	198.69	190.26	206.25	198.3	195.03	195.24	201.27	199.89	203.04	200	197.28	199.53	199.17	196.13	198.59	195.17	194.07	202.96	200.39
206.27	206.27	199.26	207.09	209.23	202.59	204.15	196.19	204.79	210.43	210.97	201.23	201.75	199.87	199.91	205.27	200.94	200.87	199.16	201.31	203.99	205.3	202.06	202.05	200.63	202.88	203.37	204.9	203.12	200.96	200.83	204.18	198.62	197.19	201.57	204.73	202.7	203.41	197.87	203.61	203.35	207.34	201.11	201.71	204.72	200.88	206.2	205.36	199.28	198.71
193.92	196.13	198.61	200.92	202	197.02	195.49	196.21	201.67	197.92	193.16	201.72	206.1	199.34	200.44	194.36	199.82	199.75	203.71	197.45	199.3	200.76	203.24	207.33	207.25	198.67	198.57	196.68	203.23	197.54	196.9	195.88	199.85	201.61	201.13	200.96	200.04	202.53	200.23	202.11	194.81	195.35	198.23	196.01	195.49	198.85	195.58	200.05	197.72	194.55
203.78	206.35	201.31	201.15	200.93	201.14	202.07	194.31	203.43	198.57	199.91	202.19	201.37	203.93	195.08	199.12	200.02	204.5	202.81	198.6	205	202.04	202.76	204.99	203.14	196.46	201.72	198.28	205.61	199.21	198.51	192.55	205.68	198.7	204.23	197.47	198.25	206.63	204.27	205.32	205.68	200.7	199.2	203.02	196.5	195.01	201.59	194.51	204.67	200.17
209.41	211.3	212.22	206.66	206.19	208.55	205.87	210.81	209.32	209.75	208.31	207.76	207.02	211.94	212.15	203.06	202.64	214.14	206.65	207.79	203.22	215.29	212.28	207.48	208.02	210.31	209.08	207.88	204.82	210.56	212.91	205.42	199.68	202.89	210.83	214.49	205.68	200.55	205.84	203.6	210.57	207.13	205.98	215.57	203.92	209.71	215.15	211.17	208.94	204.4
203.72	208.15	204.24	203.81	205.42	205.17	207.09	210.64	208.7	198.18	206.93	202.78	209.44	207.89	205.62	210.29	212.23	208.39	202.47	210.54	210.64	205.33	208.82	201.12	206.8	208.76	210.97	210.58	209.83	214.15	210.01	207.44	204.62	205.01	202.53	205.81	208.77	205.66	199.6	212.64	216.52	206.12	211.07	208.88	198.76	208.33	204.16	209.88	210.43	212.15
203.88	210.07	211.06	210.61	207.87	210.53	213.68	208.63	211.52	212.44	210.66	210.99	204.9	214.33	203.99	207.88	206.22	206.23	215.5	210.58	205.41	216.36	208.96	211.67	212.03	216.32	205.93	208.86	209.63	206.32	212.42	210.11	212.53	210.12	209.12	212.07	210.64	214.61	201.35	207.86	206.72	221.1	208.7	215.49	206.63	203.58	206.99	209.15	210.43	212.67
210.2	211.15	211.64	205.97	206.72	216.32	213.51	213.25	210.24	209.61	209.84	206.81	211.5	216.14	208.79	211.88	210.35	213.07	211.06	213.55	208.81	212.62	207.69	206.26	205.86	211.01	208.07	208.29	209.8	214.42	208.61	199.89	211.33	214.23	215.37	212.29	205.32	209.59	213.79	208.17	213.75	208.91	204.29	210.44	203.62	213.22	213.48	208.49	207.72	214.11
195.13	200.68	204.67	204.14	200.91	201.79	200.71	210.19	206.43	199.06	197.55	199.04	203.66	198.95	203.25	204.5	204.05	198.22	204.2	202.4	205.89	201.84	198.89	198.47	194.21	200.73	209.89	202.22	203.38	203.88	200.49	205.5	200.9	204.44	198.95	197.58	204.24	199.73	198.99	205.7	202.28	209.92	199.7	200.08	197.29	207.14	195.7	197.31	202.1	200.29
209.71	208.7	209.4	199.87	202.9	207.32	209.81	206.5	209.91	206.74	209.65	206.29	210.03	204.07	211.75	207.79	208.13	213.09	210.43	208.89	210.61	213.15	208.23	216.62	209.47	206.29	214.54	205.65	211.05	206.8	216.68	214.17	207.55	209.22	214.87	204.88	211.93	207.88	207.98	214.91	208.68	213.64	208.56	208.82	211.3	205.82	208.73	201.48	211.96	210.17
205.79	210.38	208.37	207.13	207.35	206.61	207.14	203.58	210.97	216.62	208.5	203.59	211.82	210.87	203.4	215.39	212.14	207.45	211.29	212.88	208.03	210.83	206.15	210.78	203.52	210.81	205.06	210.99	210.52	208.64	208.84	206.82	213.61	206.55	200.08	203.37	207.48	205.11	207.67	207.74	210.05	207.79	208.96	205.69	200.78	210.19	210.85	205.66	206.94	203.4
204.18	208.89	203.29	207.35	204.49	201.23	202.49	198.73	207.37	209.13	204.06	203.63	204.44	205.34	198.06	202.48	200.9	203.11	203.14	208.57	206.96	207.64	200.45	207.81	200.46	209.14	208.32	205.05	205.04	204.21	203.03	202.19	205.89	201.68	200.93	205.89	207.18	207.65	201.64	206	203.84	207.29	208.43	198.48	208.37	198.82	206.02	206.45	206.06	206.63
202.84	209.35	208.08	213.75	202.47	209.59	211.24	209.62	208.23	209.35	205.08	211.78	206.32	207.66	206.56	206.37	214.51	212.96	206.73	211.94	219.37	205.83	207.68	215.96	204.98	211.05	208.62	211.68	209.42	215.41	206.8	218.61	211.48	210.65	207.72	211.37	214.23	210.86	203.18	211.82	208.17	201.18	206.01	205.68	205.73	212.47	208.87	206.35	212.86	202.69
199.38	197.03	206.35	200.74	201.95	200.72	201.09	196.68	204.56	202.03	197.42	200.9	199.09	201.72	200.59	198.72	200.7	199.47	201.79	204.12	202.88	201.06	201.67	198.91	198.31	198.63	198.28	202.81	202.7	198.04	202.2	200.56	203.87	203.53	202.67	200.91	196.79	197.84	202.67	201.76	200.99	204.23	204.78	205.15	199.94	202.54	198.82	191.7	194.16	204.69
213.83	219.13	212.8	220.84	216.56	211.48	217.61	219.21	215.81	212.45	210.65	214.83	222.43	215.16	213.98	219.33	218.23	216.96	212.2	226.31	218.66	209.93	218.11	220.02	216.79	214.05	219.85	215.94	216.91	212.7	217.99	215.53	220.63	214.23	218.79	213.93	221.27	218.48	213.78	216.37	211.55	218.41	224.13	216.74	213.63	217.38	217.02	211.26	211.58	212.53
210.13	218.79	208.82	211.88	213.47	204.26	215.63	210.26	216.52	206.09	207.52	210.9	207.95	214.98	215.33	205.59	213.64	211.86	210.8	211.99	207.88	205.2	209.66	219.74	214.41	211.3	210.68	211.91	219.97	209.69	215.47	211.38	210.92	216.09	206.12	211.14	214.48	207.47	203.63	207.79	209.56	207.22	217.41	215.54	205.42	213.62	211.05	213.57	209.32	210.18
200.54	206.62	208.17	201.85	206.72	204.47	200.16	197.03	203.01	202.43	200.56	201.73	200.27	207.49	200.94	201.12	198.84	207.21	207.01	207.67	203.19	203.34	201.93	200.06	206.04	199.53	205.71	217.39	201.4	199.5	204.54	200.45	205.75	197.93	198.63	196.44	203.3	199.74	203.21	203.29	200.93	196.95	198.39	203.69	202	196.73	203.23	202.68	206.08	198.42
209.95	212.36	207.12	206.89	212.93	210.45	211.44	210.35	210.31	203.56	206.81	207.47	207.58	208.58	205.55	203.4	208.36	209.29	208.24	211.66	211.43	208.95	211.28	211.81	208.23	207.41	209.14	214.81	204.43	204.31	207.91	214.8	211.82	205.19	210.86	215.16	208.51	206.99	215.84	207.62	205.7	206.59	203.73	206.65	202.43	213.41	208.62	206.93	207.08	206.98
210.3	214.04	214.38	207.06	206.67	209.61	211.44	214.86	212.02	218.48	209.05	207.7	210.83	214.17	212.1	211.95	213.18	211.02	210.59	206.02	213.61	213.5	215.84	217.04	217.26	215.39	212.56	214.56	215.04	211.18	215.87	212.01	211.87	210.99	207.71	217.12	209.97	218.74	209.85	217.37	215.16	213.35	215.57	216.88	216.35	209.94	204.91	210.47	211.1	213.77
204.66	210.79	201.68	205.66	199.97	205.41	209.82	205.37	207.45	206.43	208.04	202.33	209.24	203.34	211.47	204.81	207.39	203.5	208.2	206.95	209.27	206.91	211.75	210.21	207.09	205.19	207.51	206.03	204.75	208.52	204.14	209.13	207.59	207.78	205.16	207.75	207.95	205.38	201.81	205.01	209.19	210.32	210.79	204.78	208.78	207.03	208.16	201.65	215.24	204.02
206.35	211.39	204.56	211.06	212.28	211.09	211.36	208.2	211.33	204.03	208.61	207.84	208.27	205.43	207.83	208.5	203.1	207.41	213	210.95	209.34	201.12	213.67	212.55	209.35	204.63	214.7	205.17	206.01	205.36	211.02	215.35	210.16	203.57	206.4	206.4	204.46	210.46	210.81	204.3	209.84	208.09	206.37	204.22	204.39	207.53	204.06	209.13	212.72	203.6
197.68	200.98	200.63	194.71	198.32	204.64	195.59	196.77	198.61	203.02	196.16	204.27	198.81	196.37	198.63	203.97	198.7	199	205.74	204.89	205.06	198.12	198.48	191.13	201.45	211.21	201.57	198.67	198.3	201.5	196.82	193.09	204.94	198.7	198.3	199.87	202.19	198.74	195.46	195.32	198.03	203.13	201.69	196.76	197.44	194.12	202.79	205.51	197.78	200.64
213.24	208.49	207.52	210.41	216.66	217.28	208.99	212.02	211.53	211.02	213.93	213.02	217.35	215.48	217.22	214.79	212.65	207.1	211.41	213.48	214.26	214.04	216.4	215.19	211.88	213.19	212.54	211.95	213.49	211.04	213.26	217.5	208.94	212.07	220.95	214	212.51	217.86	218.19	208.24	218.2	207.45	212.6	203.62	207.1	210.4	217.04	212.94	215.32	218.52
200.9	202.92	200.7	200.59	212.29	203.25	204.13	204.92	203.21	204.9	199.98	204.37	204.07	198.58	199.8	199.52	203.16	201.87	200.37	195.76	205.37	192.53	201.91	210.03	206.42	201.49	203.26	202.8	208.07	201.55	204.76	204.8	203.04	196.7	199.42	204.15	202.87	201.66	206.75	207.06	209.35	208.16	201.14	208.14	199.42	200.75	201.66	200.13	202.66	202.48
205.06	200.92	200.56	197.31	209.59	207.2	205.53	203.4	205.83	208.64	213.74	200.48	213.59	202.4	205.05	205.14	204.05	213.13	209.02	205.19	202.19	200.33	197.14	199.79	208.07	204.69	207.67	201.29	209.8	209.27	208.48	201.5	205.13	201.85	200.96	196.1	202.88	197.67	208.18	206.69	201.14	206.19	200.2	198.05	203.83	203.48	207.58	208.21	207.16	212.33
200.55	204.55	197.43	200.72	197.62	204.66	194.86	196.07	195.02	200.8	201.56	199.72	196.18	203.13	201.41	204.3	204.94	205.59	202.27	197.94	202.68	203.7	193.78	204.08	196.37	201.77	197.08	199.36	197.14	196.92	207.82	205.55	198.67	202.51	194.93	195.03	201.57	200.31	199.42	194.18	192.97	198.63	204.73	208.64	205.23	195.16	204.69	199.96	201.08	201.32
210.38	212.42	213.89	211.86	214.58	212.79	213.95	215.19	213.15	215.25	212.46	217.16	217.8	211.69	216.79	212.61	210.55	205.52	215.4	208.76	210.59	211.11	208.54	212.03	215.21	211.23	210.83	210.22	218.67	210.06	212.06	207.61	217.19	218.49	216.86	213.63	216.55	222.45	217.94	206.01	215.32	220.1	217.16	208.44	213.53	212.88	221.26	211.22	212.66	215.78
198.72	193.63	199.47	203.76	199.67	197.15	199.15	198.84	191.42	199.05	200.03	193.51	198.88	198.2	197.52	199.68	203.97	199.99	196.39	205.79	198.1	199.63	202.16	199.49	192.23	197.89	199.97	202.58	197.59	199.56	200.46	198.94	198.48	202.12	202.92	195.84	203.68	195.95	199.57	192.21	200.72	199.95	199.51	200.65	205.63	198.32	196.75	195.93	201.67	197.29
210.76	211.65	207.23	209.74	209.96	215.8	206.27	211.49	203.96	210.67	205.92	216	216.2	208.29	212.02	201.99	208.84	211.67	215.02	213.24	204.61	209.69	211.58	201.68	205.05	206.25	204.16	210.86	205.88	210.98	212.66	206.75	213.43	208.14	208.8	207.46	211.17	206.79	208.28	214.51	207.6	209.96	212.13	205.97	208.77	208.21	211.52	214.85	213.93	209.12
213.64	219.28	219.09	215.96	213.03	211.27	214.12	210.92	217.07	215.26	218.49	213.67	217.28	216.82	219.89	215.11	208.37	210.29	212.42	217.58	216.57	216.94	219.15	221.52	213.43	217.78	222.42	214.05	219.33	213.9	213.02	212.72	214.54	223.48	214.8	215.04	218.95	213.65	218.38	219.91	218.56	216.99	214.1	215.68	223.59	213.22	216.75	219.77	216.96	218.73
206.47	207.03	212.2	212.31	210.48	209.32	204.78	208.45	203.47	204.9	203.65	210.49	206.44	207.83	208	208.95	201.98	208.1	208.75	210.15	203.39	213.58	205.85	202.28	207.16	209.89	210.65	209.66	208.35	205.33	210.17	206.34	205.45	211.63	202.36	213.33	211.5	215.11	210.01	205.43	207.5	209.69	204.38	210.56	206.94	213.06	210.42	209.19	201.31	213.73
198.19	200.45	197.4	193.1	194.32	198.18	196.1	196.51	202.87	194.31	203.32	199.72	195.96	202.34	203.54	204.05	197.4	201.27	200.45	203.19	192.23	192.03	199.72	196.56	198.75	198.72	195.74	203.08	200.26	198.13	195.79	201.04	198.51	206.81	197.11	198.88	195.62	194.72	202.05	200.71	196.48	201.2	200.67	207.54	201.55	198.07	202.59	200.26	201.67	198.34
204.62	216.03	212.21	208.02	208.14	209.13	207.37	200.2	210.75	202.1	206.89	210.11	210.03	208.61	207.8	214.15	208.52	206.55	204.78	208.59	209.12	208.71	208.3	210.31	207.45	208.54	208.87	213.12	210.78	208.72	210.99	210.88	211.51	212.48	211.58	213.1	211.46	211.13	210.9	206.61	210.97	209.11	212.32	208.62	215.1	209.74	206.44	212.78	207.75	211.22
209.83	207.4	209.91	199.57	206.54	205.82	210.44	208.26	204.99	204.74	215.55	200.65	210.76	208.54	205.87	210.67	212.64	206.61	215.47	211.8	207.67	208.68	207.69	202.19	206.3	209.9	205.69	204.96	208.78	208.08	208.09	206.95	210.39	211.36	215.48	208.63	210.6	213.35	206.31	209.22	211.35	207.87	204.06	205.86	209.05	208.13	206.28	204.07	208.81	213.55
197.97	197.06	190.8	197.54	189.14	194.2	193.8	190.06	195.73	188.75	194.73	192.21	194.7	192.85	192.24	188.58	186.98	203.88	191.68	203.51	194.17	193.42	197.7	190.56	195.33	197.6	196.63	197.02	189.14	190.88	193.8	196.68	199.07	191.4	192.44	194.25	195.75	194.68	193.18	196.1	193.32	191.7	192.09	187.55	192.24	196.61	202.44	193.32	198.19	192.53
215.4	210.76	208.94	214.95	202.82	214.82	216.55	210.48	211.21	206.39	210.32	219.08	217.02	215.51	216.71	214.86	211.29	214.14	209.09	214.68	215.47	205.72	207.28	209.8	215.3	218.42	209.47	210.7	212.97	210.81	207.44	214.2	215.09	213.99	207.5	210.34	214.07	213.17	203.26	209.17	212.14	217.43	214.51	212.85	214.53	207.06	207.42	208.31	216.35	204.33
212.52	209.61	213.32	213.55	208.32	204.03	208.27	210.93	213.16	211.87	213.81	213.26	215.78	213.53	202.62	219.74	209.6	214.36	210.3	211.6	210.01	216.09	212.07	215.87	216.86	215.87	217.96	211.25	219.51	216.54	208.61	215.08	216.79	213.1	208.87	206.78	211.55	212.29	210.82	206.66	204.76	208.82	214.78	215.9	211.84	210.15	214.36	212.71	209.47	210.17
219.01	213.03	212.98	210.34	222.04	217.17	218.18	219.87	213.41	218.66	216.31	212.64	220.92	215.82	210.85	223.36	214.82	220.39	218.6	219.8	216.17	217.36	212.36	212.74	212.8	218.8	214.26	215.4	220.96	215.06	213.01	218.57	215.67	217.46	219.44	217.73	213.04	212.35	217.35	217.93	209.64	207.3	218	213.03	210.95	216.05	219.08	219.39	216.9	214.85
200.85	201.13	203.95	205.37	204.37	205.43	198.84	205.01	199.12	203.2	209.09	202.66	197.88	206.93	196.54	208.16	209.7	209.79	204.19	205.25	216.36	205.82	207.38	205.53	199.31	209.96	207.14	208.95	200.94	209.77	210.45	201.23	202.59	206.23	194.37	201.44	209.04	212.93	205.03	207.87	191.02	206.69	205	201.44	202.99	207.03	202.68	199.21	209.77	203.78
219.05	221.84	221.11	220.19	219.54	214.77	214.21	213.06	213.41	218.38	220.77	207.4	223.7	212.01	218.91	216.48	217.38	220.32	213.32	222.85	217.18	219.48	216.13	216.09	218.43	217.41	212.89	222.76	219.7	219.52	216.44	213.03	213.1	217.21	213.72	216.86	221.59	217.74	215.37	214.34	212.47	217.35	209.27	222.57	217.36	220.65	215.23	216.7	214.34	208.53
210.85	215.31	206.75	212.71	208.69	212.15	205.01	212	209.99	210.88	216.8	215.17	212.61	205.43	214.32	211.03	202.57	213.32	210.66	213.84	211.59	214.98	207.62	215.19	210.53	204.29	213.45	210.91	208.16	218.33	210.09	202.25	211.19	212.5	209.91	217.72	211.18	208.02	209.28	212.04	203.38	205.81	208.27	215.54	217.83	215.27	207.59	214.87	216.49	212.29
211.16	212.08	213.63	209.62	215.13	211.57	208.91	213.24	206.92	214.15	222.02	212.17	204.42	219.81	215.45	208.76	210.94	208.86	218.71	211.92	208.79	208.21	210.38	205.48	213.19	208.6	211.95	211.02	212.34	209.17	205.01	213.43	215.05	210.89	209.13	207.33	212.07	212.67	208.73	212.4	204.35	217.28	217.63	219.31	218.23	215.18	210.39	203.16	210.07	212.78
204.32	196.85	201.73	206.16	197.95	197.78	204.14	200.8	196.9	198.31	194.64	210.08	197.32	197.12	202.11	198.01	199.79	199.96	200.5	204.95	208.16	200.63	203.12	198.84	199.2	199.73	200.61	205.46	204.35	205	211.59	201.75	197.49	200.39	205.26	206.56	200.63	198.65	206.55	201.5	202.88	206.49	201.79	201.32	201.56	207.55	202.53	204.85	208.61	209.37
217.35	220.29	214.39	218.87	212.97	213.99	215.81	226.62	220.17	220.66	221.52	218.23	220.5	219.23	215.3	223.49	216.78	218.76	218.46	213.25	218.88	217.44	212.57	217.12	216.77	217.51	219.22	216.9	219.59	218.39	216.52	222.77	215.39	221.28	217.43	217.8	217.79	212.05	219.64	215.22	216.34	216.99	219.1	215.98	224.63	212.04	215.43	219.36	212.06	218.25
201.72	201.76	203.91	202.13	209.44	204.9	205.5	197.77	207.68	204.73	199.71	206.83	207.17	201.97	205.86	202.27	211.76	202.25	202.87	200.97	210.97	200.19	202.09	209.82	204.98	203.34	211.09	208.6	202.41	206.1	204.93	207.45	200.17	196.97	201.13	198.17	198.16	203.03	204.51	205.91	206.4	202.97	197.41	206.98	202.71	201.6	208.23	195.77	196.14	207.29
216.26	213.37	220.68	214.87	220.62	220.64	217.79	215.29	216.15	224.42	222.38	212.99	214.26	212.18	219.64	222.2	209.5	214.3	223.8	217.21	209.32	212.55	218.65	216.41	220.05	217.8	223.99	219.36	214.11	216.21	216	215.28	217.5	212.26	213.72	219.48	218.57	208.61	215.03	218.35	212.35	210.01	211.72	217.32	214.46	217.98	217.58	208.52	217.3	221.39
204.23	201.23	207.08	201.25	202.26	201.3	204.52	205.11	203.14	203.67	205.43	204.55	201.5	199.72	209.93	200.93	201.44	203.28	206.78	201.75	207.24	203.34	203.99	201.33	205.35	206.77	208.82	206.82	209.89	204.29	204.59	199.06	204.7	205.16	199.68	201.17	200.46	205.4	202.05	205.46	203.55	204.15	204.38	208.12	201.55	204.07	210.22	208.5	205.87	206.82
204.41	201.93	214.58	204	212.99	211.01	209.51	205.48	206.2	203.5	206.41	201.41	209.21	201.52	199.92	203.17	203.56	203.31	207.56	206.08	211.95	197.14	204.32	205.3	206.36	199.96	205.21	205.57	202.19	201.54	208.5	200.89	200.57	198.53	212.12	206.91	203.02	200.85	202.6	206.04	207.6	202.23	209.78	202.02	210.05	209.05	201.58	207.84	199.22	202.65
201.45	196.04	195.34	196.93	198.26	198.44	199.31	198.83	203.83	202.39	197.09	201.54	197.23	200.73	199.33	197.74	202.55	193.33	200.31	200.67	201.67	197.5	199.94	193.43	204.55	195.52	195.75	202.76	200.57	198.48	201.3	199.12	199.94	193.56	201.97	196.89	194.36	198.03	198.87	205.42	201.22	203.26	195.94	198.62	204.06	198.37	198.3	203.47	196.94	201.86
194.83	200.81	203.53	203.92	212.68	196.68	201.54	201.64	203.25	200.53	206.73	201.91	204.66	204.54	201.51	206.37	204.01	208.75	203.01	204.93	204.59	202.59	200.3	205.74	202.94	200.84	204.91	207.04	207.59	201.04	199.99	202.83	204.68	208.19	204.52	199.1	199.45	201.17	203.73	206.15	204.85	200.44	202.1	203.78	208.98	200.67	205.85	199.35	208.94	203.22
196.57	194.74	201.11	202.95	200.04	200.62	202.69	194.66	202.04	197.26	198.45	196.85	202.78	200.1	198.88	199.26	198.07	198.8	203.11	195.88	197.26	197.93	196.58	205.67	200.25	199.94	199.55	193.81	197.76	197.85	200.71	200.93	205.57	197.15	204.89	197.49	197.34	195.15	199.33	198.37	196.28	199.99	194.96	197.38	195.88	196.12	198.85	195.74	196.68	200.81
209.05	200.19	202.39	205	200.82	203.88	200.26	203.16	204.46	202.67	195.21	195.08	202.37	195.48	198.87	197.45	202.55	197.18	195.75	198.3	198.09	199.93	201.41	200.83	196.86	190.65	199.7	201.04	195.38	204.41	195.88	198.6	201.58	197.16	202.83	200.34	201.04	198.94	199.76	195.83	204.74	197.77	199.29	198.34	196.36	200.96	201.55	205.01	201.13	202.85
199.29	205.74	197.61	198.89	203.96	196.95	204.27	194.33	196.46	201.38	203.11	194.42	201.01	199.64	200.51	203.58	198.55	198.59	201.1	193.85	204.4	202.19	197.08	200.02	200.04	194.07	198.33	198.67	197.82	203.64	199.29	190.74	202.82	203.23	195.63	201.07	200.21	197.5	199.46	199.03	197.68	198.61	201.33	201.67	195.63	194.57	193.33	192.3	197.25	210.68
208.43	206.6	213.21	207.24	209.73	205.61	205.49	206.6	208.13	212.32	201.79	212.82	202.99	211.66	210.05	209.42	202.76	210.33	206.31	205.52	213.06	206.91	209.8	212.09	208.97	214.38	213.61	211.24	211.49	205.13	207.91	214.56	208.62	207.76	208.98	211	206.88	206.89	208.22	210.56	208.95	204.64	205.13	210.35	197.19	209.99	211.3	208.72	207.68	209.67
193.89	200.47	201.95	205.34	204.58	198.78	202.1	206.75	200.47	200.64	198.86	198.61	193.48	195.17	202.09	193.2	198.39	194.65	197.55	203.11	194.85	196.92	197.82	201.31	201.27	199.67	195.14	196.51	202.14	198.72	202.06	196.03	205.04	199.18	194.63	200.83	198.91	200.03	202.93	202.88	197.67	196.78	194.07	199.49	191.29	205.3	202.17	200.5	205.01	201.92
202.23	204.98	201.19	204.57	202.4	207.12	205.81	208.98	201.08	197.01	206.42	195.14	200.68	204.35	204.99	200.09	201.47	206.33	197.49	204.54	193.09	203.75	202.13	203.63	196.36	208.42	197.62	202.97	206.47	204.45	206.68	198.83	205.56	199.68	197.37	203.76	203.69	205.11	204.79	208.47	203.61	203.31	202.75	202.02	200.52	203.09	205.79	200.92	210.21	205.05
204.06	208.38	214.25	209.86	209.21	210.36	201.86	207.18	199.93	206.48	207.18	208.39	211.45	205.65	211.59	210.87	210.73	204.72	207.87	212.62	202.99	207.1	211.83	205.52	207.38	210.03	213.56	206.94	207.52	206.52	211.13	214.95	213.45	207.39	212.05	208.96	211.05	210.55	211.77	211.41	209.25	209.93	212.09	212.34	204.04	207.05	206.81	207.49	203.49	208.81
210.05	210.94	209.94	212.2	205.42	208.63	212.47	203.9	216.46	212.79	215.22	211.12	214.72	211.69	212.9	206.94	208.06	211.29	214.48	212.82	210.17	209.33	211.41	210.58	208.29	213.83	214.16	207.79	209.33	209.28	210.2	206.87	210.58	213.67	215.02	209.18	212.02	208.83	216.87	212.29	214.57	210	212.91	215.04	207.33	214.82	212.15	208.15	209.14	209.96
222.54	220.33	222.76	213.91	222.95	216.1	209.45	216.77	222.88	213.52	218.93	219.61	212.38	221.08	216.37	218.95	217.63	211.58	214.54	211.76	218	221.58	217.48	225.87	220.34	220.08	223.24	223.23	212.95	215.49	217.97	224.19	213.65	216.12	215.09	227.27	221.24	224.68	220.95	216.38	220.65	215.97	220.79	219.35	222.87	219.07	217.82	223.06	222.25	216.44
194.96	198.63	189.32	195.58	193.36	194.31	191.75	197.73	195.72	189.39	193.08	199.95	191.8	198.81	196.59	193.08	196.44	204.16	193.47	192.41	197.22	194.43	194.84	194.86	193.52	200.75	191.24	190.87	194.55	200.91	188.16	195.68	193.08	196.7	195.01	197.28	195.18	199.23	193.07	192.55	199.98	200.07	194.55	198.49	195.36	192.5	200.34	195.81	206.4	191.02
202.64	210.39	199.94	203.49	198.79	204.88	205.63	206.7	204.15	204.73	204.06	201.69	198.21	204.21	206.33	201.66	202.26	209.92	197.22	202.9	203.1	201.05	200.29	205.87	199.87	200.12	203.2	198.79	203.38	203.14	208.28	202.8	204.53	198.82	204.28	201.12	208.55	210.64	204.78	208.33	202.02	199.5	204.19	206.56	202.73	203.75	202.05	208.81	199.44	212.2
212.03	207.24	214	213.01	211.48	208.48	205.29	211.07	210.85	212.41	206.17	212.26	204.94	208.95	217.08	210.82	214.33	213	219.2	210.52	211.22	208.73	205.85	209.46	215.34	208.88	214.95	211.85	214.31	210.9	207.06	214.24	210.84	207.64	213.65	219.02	211.89	211.07	212.23	206.01	215.18	213.5	205.57	206.59	205.89	208.81	210.8	213.84	209.35	207.79
218.06	211.13	211.76	208.03	212.58	210.47	211.56	206.73	208.25	209.28	205.46	207.44	220.1	209.68	210.38	210.56	209.72	214.34	211.95	214.58	206.93	216.59	215.22	210.83	212.84	213.52	209.44	208.34	212.91	212.62	215.44	209.93	212.89	214.94	210.69	210.4	211.92	211.55	218.45	217.39	212.75	210.71	217.62	212.54	210.54	215.37	211.46	207.55	216.25	207.54
214.87	220.85	222.43	223.31	218.84	216.71	218.47	215.96	218.08	221.15	219.01	214.11	209.97	221.92	213.65	213.96	216.66	216.13	221.6	215.88	220.88	212.54	219.05	213.95	213.43	210.04	217.05	218.78	221.49	221.27	219.91	213.05	219.35	211.98	221.1	219.64	213.32	221.92	215.09	215.56	213.44	207.83	215.28	220.51	220.19	214.7	220.62	217.12	216.45	214.53
205.7	212.88	212.65	208.36	210.57	211.5	206.17	210.51	211.04	210.03	213.91	211.26	209.3	210.13	209.6	205.26	208.77	212.23	212.09	210.95	209.88	209.11	213.63	203.31	210.76	218.91	210.05	215.09	203.08	205.65	210.93	216.65	202.43	211.59	214.14	205.57	209.78	205.42	212.07	213.28	210.17	211.54	214.77	205.03	213.3	209.27	204.73	206.32	207	203.62
209.71	206.13	204.31	212.02	206.53	205.27	203.63	213.29	206.95	206.17	204.89	209.29	203.4	207.11	205.78	210.43	211.88	211.48	208.47	210.58	205.37	212.08	207.6	207.11	206.69	207.85	204.24	206.84	201.85	201.51	202.93	206.65	209.01	207.08	205.7	212.86	209.28	200.68	208.75	205.83	200.79	197.58	204.03	204.08	197.87	203.49	206.65	200.55	205.06	202.61
198.95	205.69	205.68	203.67	198.95	199.3	200.57	200.98	197.95	204.08	200.62	206.67	199.03	207.08	205.78	207.81	199.66	206.39	200.28	205.16	204.27	206.71	199.41	207.01	199.14	205.24	198.84	203.07	198.68	199.57	205.23	203.08	198.67	203.06	203.44	204.5	211.58	193.73	197.51	205.53	198.65	200.8	208.51	206.75	203.11	212.21	200.73	203.51	197.92	205.59
209.21	207.87	214.28	206.85	202.95	208.89	203.1	207.48	205.23	209.4	208.17	207.32	210.47	209.7	205.29	202.03	211.81	202.28	203.73	210.44	213.09	205.34	208.95	204.55	203.7	204.81	205.77	212.89	204.73	219.57	213.83	214.28	202.79	203.13	207.34	208.67	202.26	208.26	206.89	207.17	208.17	205.48	208.6	212.51	208.13	209.09	205.46	207.86	206.55	210.64
205.29	208.73	208.22	209.31	214.04	207.92	203.84	204.16	202.94	209.11	212.38	212.26	208.17	204.6	214.72	207.91	207.36	205.88	205.34	204.24	207.91	210.73	210	207.97	201.94	211.13	201.13	210.11	206.94	212.04	212.35	201.73	214.61	202.1	208.11	216.68	203.04	207.63	209.46	198.64	211.46	209.51	205.02	210.45	209.87	205	206.44	203.13	208.1	209.94
208	207.94	214.5	206.13	210.96	211.93	205.91	204.46	205.1	215.38	204.94	212.81	211.16	210.35	210.46	202.95	209.32	200.92	210.89	210.45	199.74	207.1	205.74	210.42	199.4	205.32	215.44	216.78	207.22	208.31	211.01	211.63	206.05	207.67	211.81	208.76	214.92	211.77	212.08	206.38	213.58	204.66	203.31	208.95	205.63	203.5	201.53	209.53	209.64	207.84
207.17	205.38	203.48	207.05	199.42	204.18	211.43	198.78	204.64	202.24	202.6	198.55	204.71	201.72	207.14	201.16	201.35	207.34	196.73	211.4	200.36	201.87	203.94	200.6	202.44	209.5	207.63	203.06	200.04	199.9	204.18	207.5	203.84	207.45	203.03	210.63	199.6	201.15	198.42	201.03	210.47	201.83	204.61	203.79	209.58	199.23	201.68	206.08	204.51	210.46
200.44	207.74	198.51	200.69	202.13	196.63	204.88	204.7	203.52	203.15	207.39	207.48	207.14	198.33	200.69	208.25	203.81	203.9	205.7	209.8	198.19	199.44	208.01	201.94	207.25	202.47	201.86	206.21	205.85	201.61	204.46	206.48	200.96	200.45	202	205.4	201.32	195.46	209	206.69	205.94	201.1	207.76	203	211.15	199.54	202.65	198.46	205.4	202.98
217.6	206.8	216.13	215.99	215.77	223.29	219.23	214.42	220.87	217.81	214.6	218.79	216.4	215.74	215.94	217.23	219.23	211.67	215.05	212.24	217.59	213.97	217.14	215.78	215.52	214.01	216.84	225.21	222.31	224.48	218.14	221.12	217.35	220.32	216.06	213.65	221.28	216.21	214.34	216.37	219.69	217.86	218.29	222.89	219.58	225.3	219.25	220.24	214.94	214.76
201.33	206.74	204.55	204.24	201.32	204.09	201.51	206.82	203.58	205.39	198.99	203.46	206.96	203.83	206.04	204.1	208.11	204.94	199.12	201.24	209	200.95	204.71	198.5	204.36	204.04	203.37	202.67	196.31	208.58	211.89	207.3	204.62	206.76	208.22	207.49	206.06	207.22	206.37	201.42	205.24	203.63	198.89	209.09	198.1	203.56	205.6	201.5	201.48	203.91
212.94	216.87	207.24	211.03	217.62	208.77	210.23	203.74	213.73	208.24	211.86	211.7	206.81	212.2	214.93	212.91	212.27	209.63	214.95	217.96	210.26	208.02	211.72	214.44	210.49	210.03	215.71	210.64	217.6	211.2	211.87	211.34	213.78	212.07	216.93	213.37	209.95	212.35	212.55	212.06	218.32	213.21	205.81	212.08	212.45	215.06	217.53	213.67	210.87	209.82
213.44	219.9	204.45	207.69	216.34	211.76	207.17	216.1	216.82	217.25	215.26	207.68	215	208.29	209.32	209.99	215.97	210.39	210.76	211.22	215.24	217.61	211.64	212.66	210.39	213.7	206.27	206.53	207.67	210.74	208.46	212.04	216.27	209.4	216.7	209.98	209.98	214.34	207.8	217.67	212.42	211.82	215.27	211.72	216.44	209.23	214.36	208.7	212.04	210.12
202.62	197.88	204.36	191.99	190.32	199.83	204.1	201.86	196.09	196.92	192.96	199.17	206.45	196.02	201.84	202.32	203.79	202.37	200.23	204.49	195.34	196.08	194.37	197.02	195.36	199.33	203.65	198.38	201.81	202.27	194.2	204.56	199.7	206.47	201.7	204.09	197.87	203.05	199.67	201.1	197.81	197.24	200.79	199.16	200.95	201.39	193.3	202.28	196.57	197.08
223.08	210.88	218.09	213.82	219.72	214.86	224.31	216.23	222.55	216.6	221.21	219.72	211.94	212.8	220.95	221.55	218.24	216.77	219.85	214.38	214.1	212.13	218.68	218.54	221.66	218.05	218.27	215.41	216.72	216.34	211.39	217.63	208.57	215.27	222.35	215.45	223.69	208.31	214.57	212.71	204.57	216.53	216.51	219.64	217.67	215.79	211.28	223.32	210.79	223.83
222.24	215.26	215.33	218.13	214.16	220.94	214.55	217.33	218.29	213.1	215.21	218.88	220.28	221.75	220.45	217.92	219.62	216.25	219.08	213.76	217.8	221.24	217.7	213.57	212.12	220.8	224.89	213.58	212.17	215.41	212.78	215.25	218.61	216.85	211.96	220.62	213.93	209.31	223.95	211.77	217.8	217.56	213.19	221.56	215.33	219.99	222.13	210.88	210.74	217.56
213.22	214.9	214.72	208.91	208.42	209.46	213.98	213.69	212.39	219.32	211.61	206.02	208.02	214.24	213.13	215	200.77	217.36	209.61	210.82	213.07	210.05	208.06	210.47	209.83	205.57	213.98	207.82	223.08	203.73	207.8	203.6	210.41	210.31	213.3	211.71	204.49	207.52	207.32	211.59	212.87	215.32	208.57	209.91	211.1	212.54	214.94	220.11	210.27	211.71
211.77	218.56	217	207.13	213.78	211.09	206.97	213.46	209.68	208.68	214.68	209.94	216.51	216.45	210.8	211.92	215.2	213.79	208.15	206.94	216.08	209.53	206.53	208.8	212.88	216.29	211.65	209.84	206.96	209.63	206	213.52	213.71	214.33	206.1	209.44	208.42	210.61	206.19	211.49	204.08	209.25	213.3	219	211.98	214.14	210.87	217.96	214.82	212.32
206.36	205.53	207.85	202.54	208.78	212.77	202.06	201.7	209.2	209.09	212.83	211.16	208.85	202.97	202.72	209.07	205.26	206.46	205.33	205.58	209.05	202.78	209.32	205.52	205.22	207.1	202.77	208.3	207.52	206.36	207.96	212.19	212.69	204.8	213.33	203.49	208.09	206.61	215.8	208.31	205.45	211.01	207.12	205.03	207.67	202.49	209.2	208.57	212.77	214.9
201.56	198.03	198.42	204.96	196.09	201.82	199.95	202.49	207.58	201.24	202.67	196.73	198.69	198.19	207.18	202.45	198.42	195.67	198.66	203.61	203.75	198.64	200.41	202.26	199.27	202.74	204.89	203.23	204.56	199.76	194.13	201.23	197.07	204.84	200.77	201.64	199.32	202.94	207.34	193.73	203.7	202.38	199.27	200.24	197.56	195.79	206.4	195.66	203.73	197.48
205.48	209.38	210.23	205.82	205.16	205.85	202.25	203.59	208.4	200.66	208.86	210.45	206.27	205.82	203.87	201.85	207.04	201.2	208.27	204.32	200.12	204.83	199.35	204.72	203.66	204.26	202.86	205.03	203.26	205.74	201.54	204.08	203.13	210.85	202.98	194.8	202.14	209.64	211.37	198.88	203.24	200.47	211.77	204.21	201.58	207.76	199.74	204.64	208.04	200.02
206.98	207.16	201.68	196.19	196.71	195.51	193.19	198.56	200.73	192.01	197.47	201.27	198.06	201.49	203.06	196.06	205.16	202.2	200.22	192.3	201.67	201.69	199.89	199.97	194.4	195.91	198.58	200.36	196.62	197.93	198.88	202.29	206.97	203.67	205.72	203.95	195.12	202.42	197.25	204.61	197.02	200.11	198.8	204.63	205.58	205.61	200.72	199.55	200.39	202.73
195.95	200.18	195.25	203.99	200.32	203.58	202.8	203.47	197.23	198.67	199.75	201.58	199.59	205.08	204.17	194	200.79	199.21	206.09	198.5	207.89	199.01	201.08	201.6	199.26	196.89	197.79	204.86	205.08	201.81	197.26	198.02	198.5	199.35	195.08	201.36	203.57	208.82	199.14	202.74	195.76	204.52	201.69	201.4	198.47	204.18	197.06	204.7	197.28	199.35
212.49	210.5	202.71	211.7	209.35	208.71	216	218.3	205.36	209.24	209.16	205.95	212.76	209.5	217.26	211.64	211.03	208.23	210.42	207.92	214.87	212.89	214.45	208.3	214.61	215.47	206.08	211.71	211.61	206.57	210.6	210.79	213.21	214.21	213.31	210.04	213.33	220.65	211.68	210.67	218.05	209.47	208.1	212.25	214.63	214.06	207.97	211.07	207.54	207.3
199.17	204.52	200.39	208.11	201.17	201.54	198.91	203.73	198.1	195.46	195.59	201.27	199.33	198.21	205.69	200.62	202.48	207.17	192.19	198.73	200.1	199.56	202.01	199.2	202.15	197.71	193.09	202.29	200.55	196.83	198.8	199.99	196.91	199.34	198.49	202.47	197.89	204.1	198.3	201.72	200.93	198.39	196.32	202.12	205.1	195.22	201.74	198.48	195.45	200.33
214	215.15	207.55	222.15	208.53	210.54	205.77	212.65	208.83	209.81	209.32	211.95	208.42	215.35	214.7	214.09	217.91	211.15	217.6	215.1	208.69	214.27	211.18	216.02	220.6	215.61	207.01	217.61	211.98	210.62	213.25	211.65	214.26	209.73	204.45	216.78	213.87	216.12	206.97	213.68	210.8	213.08	213.55	208.12	209.57	211.78	210.67	214.02	212.11	215.2
205.79	208.48	204.38	216.11	204.87	211.86	201.06	207.28	205.85	205.2	208.08	212.04	200.87	216.77	213.87	208.78	209.7	207.23	202.11	214.63	209.05	207.58	205.47	206.38	211.94	208.56	209.12	213.47	209.36	212.72	203.47	209.83	204.65	213	208.96	208.44	205.57	208.02	214.47	209	209.95	205.26	206.6	204.38	210.36	209.1	201.9	213.84	209.03	213.17
207.32	205.56	208.03	204.18	201.1	211.94	196.91	204.68	206.48	202.13	195.74	201.87	208.17	205.33	201.61	211.31	209.65	204.68	211.45	200.41	203.07	203.97	206.82	205.88	203.07	203.83	202.2	208.27	213.33	199.58	197.98	205.25	203.43	208.02	201.45	205.99	201.67	201.54	207.91	202.47	205.43	200.66	211.47	203.3	206.39	199.99	202.2	205.7	204.52	209.67
209.99	215.85	218.55	214.6	218	209.34	213.22	208.72	210.67	210.42	215.15	206.19	213.35	210.25	209.55	218.13	204.72	212.57	207.16	208.3	210.39	205.95	221.93	210.66	214.95	218.95	204.45	214.45	216.04	214.08	214.47	215.64	215.96	207.57	209.55	216.22	212.81	207.3	215.18	204.99	212.24	213.78	203.98	209.8	207.32	211.15	208.07	211.6	211.54	213.66
207.22	203.28	207.04	203.6	205.51	204.37	205.16	206.36	205.58	199.19	205.76	202.71	207.74	201.5	200.8	200.54	204.49	203.75	205.22	202.35	199.41	207.07	202.32	210.11	206.69	205.88	201.77	203.23	203.78	201.13	207.25	201.37	198.21	204.46	205.16	208.85	205.17	205.87	205.16	200.01	202.99	209.13	197.25	206.13	201.02	206.01	196.93	213.62	204.98	205.05
203.73	205.44	198.61	200.23	199.94	201.32	206.03	202.82	206.7	202.35	197.58	199.17	203.78	197.27	201.66	206.01	198.79	203.15	207.98	202.78	205.29	196.51	203.64	203	206.72	198.68	207.78	204.6	199.2	203.91	200.94	203.64	204.2	202.98	204.3	202.47	208.17	201.21	201.8	206.4	201.99	212.66	203.37	202.3	206.52	203.59	203.81	197.62	203.24	201.25
209.88	213.27	228.14	218.06	218.14	217.11	216.87	222.83	221.59	213.16	224.53	219.8	214.58	215.91	220.63	220.67	211.3	219.72	218.17	217.92	216.05	213.83	222.82	219.71	214.04	223.54	215.14	215.71	217.75	217.96	213.08	218.22	220.64	215.66	219.57	218.55	217.62	215.1	217.55	217.72	211.93	222.74	224.04	215.39	218.31	215.87	219.91	223.15	222.3	216.2
201.64	201.12	199.91	204.11	199.65	192.71	204.2	201.53	201.86	195.75	196.12	202.39	196.42	201.5	203.77	202.27	197.66	201.17	205.02	198.52	204.52	206.66	198.67	195.38	203.19	200.78	196.27	205.13	199.64	201.81	194.29	200.48	200.42	200.46	203.9	199.88	202.76	192.19	202.12	191.53	195.61	202.7	201.78	196.22	197.2	197.8	202.76	204.92	201.84	200.82
216.05	201.16	210.86	208.09	206.93	207.25	208.01	205.27	208.11	208.42	212.15	209.2	206.09	208.92	209.3	198.29	202.16	209.65	199.7	210.84	204.44	197.89	211.14	207.81	207.43	211.75	210.64	209.22	213.31	202	208.19	206.63	208.85	212.95	202.17	210.64	206.52	207.13	208.94	211.26	203.61	208.8	211.94	205.32	213.94	205.94	209.82	202.52	206.49	210.75
202.43	212.42	211.24	209.16	208.52	217.84	212	211.08	205.85	203.43	215.21	211.78	211.36	203.69	207.5	207.57	205.48	208.38	207.07	205.73	205.43	218	206.03	205.83	215.53	209.47	206.96	206.85	209.95	212.65	210.65	207.97	210.01	214.8	207.95	212.13	211.38	209.26	209.16	208.84	209.63	201.09	210.82	211.45	209.68	205.32	204.94	206.03	212.65	208.63
207.61	206.18	201.69	203.27	204.16	206.54	202.83	204.25	205.06	204.4	208.59	204.55	207.92	196.48	206.07	196.14	207.03	200.42	210.64	199.79	194.69	201.8	205.71	208.87	208.51	197.24	208.19	196.95	195.97	199.63	207.48	202.32	201.46	206.17	204.89	202.18	202.76	203	203.22	205.55	193.62	200.44	202.96	202.46	206.73	208.1	203.96	205.91	201.9	200.73
221.28	216.18	213.99	218.34	218.76	221.02	225.66	222.75	217.59	210.91	213.11	219.74	214.52	214.82	220.03	224.17	211.98	208.81	216.85	219.61	214.41	216.05	215.33	211.61	210.4	216.62	221.24	208.46	218.07	224.02	225.42	216.16	217.86	212.59	216.4	218.23	221	218.65	213.83	219.52	217.57	223.9	211.97	216.98	218	221.61	216.75	220.66	222.02	214.95
203.5	199.06	197.37	199.76	201.41	201.59	195.35	202.46	197.88	205.57	207.24	193.16	203.43	199.67	196.21	193.82	206.36	197.27	203.87	198.7	201.03	196.21	195.02	202.3	203.5	198.77	196.74	198.71	200.82	202.52	204.42	198.1	200.62	202.6	198.08	197.13	197.17	199.33	203.15	193.12	198.16	193.28	196.72	200.76	199.93	202.55	198.95	197.4	199.47	197.68
196.79	202.03	202.38	199.36	199.63	196.91	195.5	198.16	204.51	204.93	208.52	207.58	197.06	206.32	195.85	207.24	204.31	201.58	205.03	202.77	199.13	197.31	195.69	195.57	200.71	202.16	197.09	202.17	202.07	200.27	201.64	200.96	199.48	203.29	203.23	203.2	200.83	196.67	203.34	201.24	205.7	197.85	205.95	207.43	200.52	201.46	193.8	195.17	200.69	203.19
210.48	208.3	208.79	211.08	211.19	201.11	209.81	212.66	210.84	207.42	207.6	208.17	208.09	202.74	206.68	214.56	204.98	207.25	216.02	206.45	207.9	210.26	209.02	206.15	203.46	208.89	201.37	211.29	203.87	212.75	210.31	200.58	205.17	205.86	204.72	206.44	203.98	211.97	207.88	203.42	217.07	205.11	205.58	211.05	210.24	207.77	206.61	210.94	203.93	212.21
201.03	207.94	206.05	209.34	207.22	200.47	205.97	204.34	203.84	209.43	212.24	207.53	209.26	211.97	212.96	203.53	204.21	205.07	208.76	207.02	212.28	206.25	205.53	206.71	204.75	203.6	202.5	204.99	203.05	204.03	207.97	209.33	206.45	207.32	202.35	199.77	208.41	205.78	206.73	207.49	212.5	212.18	211.67	211.41	206.76	203.57	205.28	210.67	210.37	206.97
209.09	207.62	203.46	202.84	211.17	202.64	202.98	195.02	206.85	207.04	202.8	202.11	205.18	205.33	206.45	198.95	204.77	201.31	207.99	203.75	207.95	200.36	199.29	208.04	205.7	200.57	206.92	204.95	205.44	203.27	208.8	203.14	203.12	205.89	201.33	200.02	206.37	205.02	201.47	203.52	207.99	200.32	200.92	211.72	206.35	202.06	206.9	204.59	201	211.04
206.5	205.82	204.35	209.22	208.78	203.98	200.07	205.03	204.14	201.34	204.78	208.42	204.69	209.46	203.88	203.28	203.45	207.38	207.83	202.7	203.58	202.11	204.95	207.48	201.29	200.72	200.04	202.69	204.83	200.74	204.68	205.28	197.71	210.78	208.75	208.37	206.28	204.29	205.7	206.21	206.36	201.95	205.21	208.71	211.35	201.74	199.77	206.94	205.55	200.23
204.95	207.22	207.68	208.74	204.45	207.97	206.59	205.26	205.5	214.86	202.47	215.65	210.38	202.98	208.13	205.96	209.46	201.9	211.28	208.15	208.59	203.32	207.4	205.54	206.9	204.2	213.04	217.46	212.58	210.95	202.66	206.77	201.75	212.46	208.49	209.1	209.08	214.47	201.82	212.08	209.79	203.69	205.43	207.72	208.29	212.85	206.51	208.53	206.64	205.37
199.29	201.32	200.14	203.03	199.03	198.98	204.36	201.03	197.66	205.73	200.98	202.18	199.76	198.94	197.5	203.17	205.18	198.65	196.94	199.29	205.19	198.74	199.96	205.5	195.31	202.35	201.48	201.36	207.41	203.09	201.85	192.33	196.25	205.86	197.65	208.45	199.88	204.44	195.25	193.79	203.25	196.31	197.22	202.23	195.61	203.07	205.88	196.27	199.41	199.31
213.97	211.81	205.48	208.2	204.57	205.68	212.64	205.17	209.91	215.53	213.66	214.39	205.61	202.47	210.06	208.86	208.91	220.57	208.51	206.23	212.39	209.21	206.16	209.96	211.85	206.46	203.59	204.57	208.32	207.37	206.22	209.89	209.31	210.43	206.74	206.59	205.76	205.46	206.55	208.64	210.94	218.5	202.25	199.47	208.31	208.95	208.37	207.65	209.9	202.41
212.14	209.74	215.99	207.62	208.41	211.63	214.19	210.2	207.29	216.05	206.65	218.69	212.97	205.42	208.88	218.19	208.21	215.62	204.97	210.8	205.43	206.66	212.82	201.57	207.37	204.07	206.86	204.73	212.31	206.68	210.31	203.5	209.79	209.78	205.81	206.74	210.71	207.47	207.13	205.81	212.89	210.82	212.17	206.39	203.75	210.14	206.63	211.11	209.81	207.02
198.77	203.35	204.23	201.53	196.57	190.72	200.84	200.6	195.71	200.88	201.68	191.26	204.48	196.81	199.48	199.06	205.84	198.12	199.41	203.32	201.57	211.41	201.6	198.79	204.47	201.49	204.94	204.88	199.26	197.99	200.52	199.65	203.97	201.12	201.85	197.15	199.88	194.94	208.65	194.25	201.15	204.86	200	199.39	200.25	201.14	196.35	197.98	200.53	197.71
210.98	211.66	203.29	215.95	210.42	214.61	209.78	207.67	207.89	204.95	211.77	208.43	211.68	208.35	203.85	205.65	210.51	202.23	211.77	208.14	200.48	206.67	206.47	208.55	209.89	207.28	209.14	212.02	205.09	216.71	201.99	207.3	206.7	214.4	206.98	206.76	210.32	209.4	209.64	208.72	210.75	206.68	210.87	213.78	206.78	208.07	210.87	203.95	208.32	206.31
219.98	216.24	213.51	215.45	224.39	220.12	214.31	213.76	224.91	212.97	208.63	216.22	216.85	213.94	218.26	218.66	215.51	216.47	219.77	215.17	219.65	217.29	215.27	214.99	214.35	221.32	211.84	212.98	216.45	212.27	216.42	206.81	217.08	218.66	221.82	219.14	218.69	214.33	219.74	215.19	222.2	213.23	220.6	216.58	213.31	215.09	216.51	221.44	218.17	213.08
201.75	206.18	202.59	210.83	210.2	208.58	206.15	201	207.65	209.91	209.1	205.83	206.15	198.21	207.04	208.52	205.55	204.24	207.86	202.92	212.63	208.89	202.9	203.02	206.11	207.31	200.72	204.48	212.2	210.37	207.72	208.67	209.47	204.06	204.48	207.27	208.59	207.59	210.67	207.7	208.86	210.43	205.78	208.85	201.68	210.4	210.39	209.04	212.59	201.66
209.44	205.75	209.9	210.17	207.87	209.31	215.73	208.39	206.28	202.83	205.21	210.41	209.87	213.13	209.22	205.2	208.65	212.06	208.04	212.92	211	211.92	213.07	211.7	209.66	208.35	210.07	208.58	206.48	208.02	213.45	211.31	209.14	211.8	211.03	207.85	212.89	202.66	205.11	210.71	210.98	203.73	203.72	208.19	211.27	216.96	204.73	212.32	212.17	203.86
200.71	195.7	196.61	195.36	202.32	199.68	199.09	198.18	197.97	196.3	195.68	193.27	193.34	197.48	198.89	197.58	201.4	195.99	199.52	194.09	194.79	204.08	196.26	196.01	194.59	196.43	200.31	201.4	200.3	192.74	201.95	200.93	197.9	202.82	192.77	192.75	200.38	194.72	195.61	197.14	197.39	200.21	198.44	198.74	190.46	194.92	198.76	203.86	191.3	193.1
206.38	209.72	214.29	210.15	204.15	207.59	203.7	210.66	202.23	208.7	204.81	210.87	207.37	209.02	210.06	210.65	205.26	203.8	207.01	205.96	206.28	210.9	204.29	213.23	209.32	207.95	207.63	208.7	205.95	209.57	206.42	205.12	210.53	211.24	211.12	209.09	205.56	206.53	216.38	212.08	216.59	210.17	206.61	211.6	205.56	209.73	210.88	212.56	208.56	209.35
198.38	201.72	191.69	194.29	199.08	202.38	196.91	198.5	198.98	202.29	200.45	206.62	200.95	196.61	202.45	196.02	199.54	196.87	197.82	199.74	198.64	200.97	196.93	192.3	196.1	201.13	202.06	206.51	199.98	200.86	195.69	197.11	198.13	199.24	202.26	199.34	199.74	206.13	196.06	201.74	205.93	202.03	192.97	201.63	197.86	201.99	201.21	200.95	196.58	200.17
209.14	202.55	210.39	206.04	209.68	204.9	211.04	201.93	207.95	203.13	207.98	209.7	213.22	205.94	203.07	210.03	209.16	213.25	202.49	214.41	207.33	211.23	206.14	201.25	206.23	206.91	204.96	211.02	212.16	212.82	209.2	203.37	210.31	209.05	209.53	210.33	208.99	208.35	206.35	210.88	216.13	207.3	207.14	205.95	206.17	213.1	205.77	201.94	215.99	207.45
214.96	212.64	214.6	208.48	214.87	213.9	211.1	211.33	211.4	213.02	210.02	212.77	207.59	214.47	214.13	216.22	209.04	218.45	213.39	210.12	208.18	209.73	218.22	220.12	213.73	212.58	213.16	207.11	216.76	206.22	215.25	210.74	213.82	215.99	217.25	220.73	213.69	219.36	219	214.46	211.49	213.5	212.42	213.17	203.74	213.31	213.31	216.81	208.52	216.67
207.03	216.1	214.84	214.97	210.85	213.98	207.39	208.39	216.39	210.28	212.88	213.51	207.44	204.94	211.81	215.85	212.26	214.11	216.19	209.34	205.65	213.46	210.84	204.09	217.08	212.74	213.25	214.97	215.5	211.47	211.55	216.52	213.71	214.4	208.15	210.32	210.15	213.03	215.87	217.31	213.51	207.52	218.07	210.48	214.36	205.45	210.1	210.53	211.75	211.73
202.16	192.09	198.29	190.52	197.93	206.33	196.39	201.1	200.74	196.6	199.47	192.87	203.34	196.84	203.79	200.22	195.52	200.81	199.35	198.04	197.64	193.35	200.63	197.38	199.06	199.91	199.79	200.7	201.38	199.28	205.94	201.59	200.06	201.71	203.43	205.27	205.07	191.76	199.76	198.25	200.56	197.46	201.39	201.53	198.48	202.36	203.67	196.68	205.57	200.98
208.36	209.46	219.66	214.37	213.18	215.13	213.45	207.65	212.43	213.22	208.86	216.53	209.47	216.06	220.22	212.85	212.12	213.76	215.02	214.53	214.48	217.78	214.26	215.8	214.75	219.1	212.08	215.58	213.4	216.46	207.87	213.95	215.12	215.74	210.33	211.03	207.66	219.49	214.29	212.56	210.4	216.36	210.82	213.38	208.04	217.99	211.8	210.06	212.7	210
204.02	209.73	203.24	205.23	210.9	214.33	213.45	206.76	211.58	212.53	214.01	201.42	209.03	212.32	208.07	208.05	209.06	205.12	211.24	203.65	210.39	209	207.15	211.01	206.95	207.09	207.35	209.3	212.59	209.51	208.74	213.52	204	207.5	211.09	211.75	205.94	209.58	212.1	207.17	212.14	212.87	207.27	212.47	208.73	206.12	205.68	214.03	205.23	203.52
204.64	200.73	208.16	206.06	209.38	199.42	203.38	199.39	206.33	203.24	206.66	208.87	204.93	201.24	206.38	207.57	203.69	202.6	204.06	203.07	205.89	206.72	196.34	203.77	198.85	201.46	202.05	203.98	204.43	204.14	202.14	198.46	205.32	207.34	202.35	203.65	201.6	202.2	200.72	208.26	206.02	206.24	207.27	204.16	210.19	202.78	202.91	199.56	201.43	204.81
199.48	204.55	202.66	197.54	202.78	198.28	199.57	208.85	201.34	196.23	208.41	203.1	202.34	206.61	194.88	207.08	207.48	196.79	201.04	201.77	191.46	202.91	206.39	197.93	197.35	207.17	199.07	200.65	198.3	198.49	199.87	203.73	205.11	204.08	201.45	199.85	196.75	201.97	198.63	206.72	196.05	198.34	198.36	199.67	199.82	200.79	200.15	200.94	197.47	204.09
209.77	207.74	209.35	213.87	206.2	216.28	205.08	209.06	216.98	207.59	204.37	206.64	207.62	202.45	204.42	212.1	200.06	210.18	208.54	204.47	208.33	207.41	207.72	208.87	208.76	208.18	210.63	211.34	207.41	214.66	212.63	213.4	207.46	204.37	210.58	205.96	202.3	207.03	207.78	205.72	207.25	214.69	205.95	206.38	205.21	210.79	206.84	206.66	207.46	210.64
208.41	210.04	203.31	201	212.45	206.49	203.91	200.66	198.8	207.55	203.18	202.43	203.71	206.46	213.51	207.22	211.05	214.72	202.68	205.46	202.74	203.71	204.92	196.14	204.55	206.63	208.43	197.93	205.02	201.76	208.07	211.69	206.26	204.74	206.46	208.57	209.34	202.94	209.7	204.22	209.6	209.18	211.98	209.48	204.63	206.15	210.97	204.38	209.32	211.15
215.48	210.41	212.76	211.32	209.46	215.47	219.36	211.73	212.47	208.08	210.08	215.15	212.83	220.39	215.57	216.2	208.52	210.39	209.29	216.1	210.93	210.34	210.32	212.25	220.88	216.29	217.89	210.66	213.34	215.05	214.3	211.56	207.14	209.8	209.49	211.66	214.36	208.36	210.83	214.52	213.87	206.2	205.93	211.6	212.85	211.73	210.95	208.3	208.31	209.15
215.98	206.05	208.31	204.12	206.54	204.52	208.79	208.72	206.56	206.94	210.27	202.14	210.2	210.92	204.01	208.6	210.22	206.21	207.79	198.81	205.17	201.39	207.74	207.87	208.88	204.13	200.31	207.71	201.17	200.67	204.28	204.94	205.74	206.1	210.52	203.2	207.48	202.79	207.28	198.78	204.52	201.28	203	210.13	204.44	201.03	204.71	205.63	207.39	206.85
211.26	208.42	214.1	213.66	211.55	208.74	213.38	199.65	212.51	202.43	204.99	205.01	206.25	209.14	219.1	211.76	208.4	207.47	213.52	207.56	210.8	208.86	207.76	208.9	205.23	208.69	203.44	212.74	209	198.24	206.34	203.59	210.65	211.54	206	207.8	203.99	205.61	207.48	207.57	207.67	208.56	206.33	216.08	207.75	203.3	209.72	209.08	210	205.07
209.22	198.11	202.4	206.85	203.74	206.47	200.54	207.74	208.72	206.19	202.12	212.3	201.48	210.99	208.13	208.59	203.19	207.89	206.27	206.95	204.26	203.76	201.9	204.87	213.18	210.55	208.74	207.06	203.9	205.81	202.35	202.16	204.7	208.59	211.08	204.69	201.56	207.08	205.16	209.41	208.87	202.62	205.6	206.15	199.79	205.71	200.4	205.81	204.8	204.7
205.65	207.02	203.46	205.52	203.42	206.95	202.5	210.94	207.4	209.7	209.54	208.78	204.05	210.35	211.41	217.99	206.91	211.04	207.78	210.31	212.46	209.22	208.65	207.63	211.39	210.7	211.99	208.29	207.89	207.34	202.53	208.88	205.63	209.25	208.63	208.51	209.23	206.1	207.05	210.75	213.47	211.42	206.4	207.29	199.9	210.74	211.26	213.18	203.13	203.08
217.54	208.55	213.93	213.32	206.33	212.22	216.81	215.7	208.97	218.39	219.23	214.46	212.01	211.72	217.11	213.46	210.11	218.45	209.86	207.12	214.96	218.38	211.79	213.34	216.57	217.83	210.7	219.28	209.02	218.49	213.97	210.26	214.64	212.04	218.3	214.31	215.78	213.99	213.47	207.35	219.85	205.44	214.59	209.67	209.62	207.03	209.89	204.25	213.9	219.48
210.13	199.58	205.49	212.02	211.54	209.97	207.18	205.61	207.36	203.42	210.79	208.95	206.71	213.52	207.05	214.05	203.38	208.62	210.21	216.46	203.7	211.92	210.03	205.39	209.59	206.49	209.84	208.47	202.92	205.53	213.07	205.89	208.53	203.7	211.18	206.62	204.77	212.68	208.64	206.65	210.27	209.28	203.9	206.38	206.83	207.82	212.13	207.09	205.17	206.9
208.83	209.92	207.13	210.08	206.25	205.83	209.6	210.41	208.36	207.95	206.94	207.65	213.22	207.59	210.82	214.4	208.67	204.08	206.27	199.89	205.19	206.57	208.59	211.27	201.59	212.26	205.93	208.24	211.84	210.02	204.94	201.63	201.91	208.75	208.44	206.34	205.93	208.31	205.6	210.46	203.48	209.87	203.61	210.98	209.01	206.88	213.85	206.53	201.61	212.47
202.17	203.67	210.8	199.89	207.62	199.66	207.65	204.4	210.48	204.03	209.59	202.57	205.7	204.83	204.86	200	201.65	200.12	206.25	208.91	208.38	200.11	200.14	202.71	203.74	202.04	200.87	203.72	203.44	200.69	202.26	206.26	208.08	200.52	197.06	210.29	197.57	200.16	205.18	199.28	207.38	202.82	206.52	196.62	207.35	203.34	202.65	207.68	208.02	204.02
209.08	206.16	211.21	206.2	210.42	218.99	215.55	215.37	209.48	212.33	212.35	210.99	217.29	209.85	214.77	208.14	208.42	218.91	218.72	212.94	209.31	216.25	208.41	209.88	206.5	211.37	213.6	212.93	214.1	208.33	209.58	205.73	213.9	209.92	204.76	210.45	213.54	212.02	213.25	214.15	210.26	206.68	212.18	211.47	213.66	213.92	211.51	215.54	210.46	209.79
193.04	203.03	191.41	196.33	193.9	191.05	198.18	201.35	194.59	198.87	196.21	193.14	194.31	201.34	191.79	204.37	199.54	200.4	208.25	196.94	200.43	195.13	186.53	196.07	191.28	200.04	196.34	194.21	195.55	199.45	198.51	195.15	201.42	202.98	200.87	197.2	194.35	201.87	196.59	191.15	201.77	193.67	194.42	197.21	197.72	195.96	190.31	194.13	202.76	197.28
210.15	204.58	208.95	213.25	199	207.15	210.62	208.05	212.94	208.66	207.46	203.47	207.26	211.07	206.82	210.49	205.03	204.56	211.1	206.13	204.1	207.5	209.12	198.9	210.06	206.65	216.26	212.2	210.68	207.77	205.87	211.4	204.77	212.01	214.74	215.61	206.32	213.13	204.91	205	208.85	205.87	213.56	213.79	208.83	206.8	205.82	212.03	209.22	207.34
214.94	210.87	223	215.29	214.36	211.42	215.41	215.56	221.95	224.71	222.87	217.95	220.19	216.5	209.97	221.58	215.67	214.09	212.05	218.98	216.44	215.72	218.12	213.58	214.21	216.26	217.62	215.62	221.17	214.24	222.78	218.01	220.43	215.52	215.63	214.55	214	227.03	211.17	218.6	208.54	217.91	217.4	215.44	216.67	215.56	216.23	215.19	220.36	211.29
199.92	201.77	199.87	207.59	204.07	199.39	208.06	201.96	201.39	204.53	205.12	197.17	208.63	202.83	202.04	208.19	195.69	199.87	203.82	201.37	198.67	203.96	203.41	202.37	198.48	202.72	204.65	202.63	205.24	202.08	203.96	205.73	204.44	205.17	203.42	202.07	200.27	201.19	205.22	201.73	198.68	203.09	200.1	200.51	203.02	204.31	202.2	208.1	201.46	202.66
208.87	207.7	204.03	207.69	209.75	209.71	209.25	210.44	207.3	207.92	210.96	213.78	214.96	213.81	213.62	206.76	207.34	215.63	206.93	210.63	210.39	213.07	213.86	206.88	201.43	212.31	207.45	212.2	212.16	215.2	208.05	209.92	209.22	213.73	202.87	210.43	210.51	211.73	215.33	208.32	210.56	214.22	205.21	201.44	203.99	208.29	213.93	216.29	209.66	203.24
201.27	200.59	200.96	210.39	200.04	202.99	206.71	210.11	199.11	205.98	210.66	203.83	205.7	205.98	203.92	206.12	207.34	204.44	202.51	203.44	206.7	198.84	207.89	201.69	201.6	203.03	210.81	203.59	203.41	206.52	203.18	206.46	202.64	206.92	206.94	205.15	202.6	200.57	208.73	208.56	200.84	204.79	203.31	208.75	202.16	204.14	206.72	204.97	197.78	208.45
213.95	208.53	210.93	211.66	217.99	212.93	213.94	214.04	219.75	209.34	209.2	215.62	204.63	217.04	208.79	213.56	208.54	209.68	210.62	204.82	206.39	216.83	216.05	211.36	212.35	208.85	216.54	214.8	213.19	211.09	215.48	204.15	213.59	213.47	216.85	210.74	214.92	210.43	210.62	210.06	214.93	213.41	213.19	218.19	217.83	207.59	215.63	214.78	218.82	214.15
213.77	217.69	213.69	221.93	211.23	213.04	213.45	218.54	213.84	209.38	207.48	212.34	211.51	220.82	213.47	215.74	212.65	212.41	214.21	209.63	213.63	216.65	210.49	213.62	212.67	215.18	214.67	209.99	211.16	214.43	213.6	216.6	211.28	215.72	209.59	210.05	211.85	210	210.43	214.61	212.66	209.18	208.98	213.78	211.67	215.2	208.09	207.83	211.88	213.64
212.61	207.39	218.86	212.12	217	211.45	206.87	206.19	210.38	211.14	211.2	210.02	211.3	214.96	211.32	213.78	209.21	212.47	211.95	210.03	209.91	207.16	207.08	212.28	205.54	213.06	213.62	207	216.23	216.56	213.07	209.67	207.87	205.46	212.2	211.73	209.35	212.07	213.57	212.8	211.91	208.92	213.21	207.83	210.38	209.11	213.69	205.26	210.89	209.24
223.1	216.42	219.47	220.51	218.27	215.83	220.09	216.76	226.51	219.39	213.62	220.48	220.93	221.75	215.03	215.18	215.89	217.42	212.68	216.54	218.28	217.31	216.92	218.6	214.44	214.18	216.95	215.37	214.77	218.38	216.15	216.88	216.5	217.04	222.1	218.14	223.99	212.58	221.98	218.95	215.83	220.08	217.31	217.77	221.08	223.21	226.33	211.59	217.6	225.85
197.61	199.91	194.94	191.3	194.34	195.49	195.42	198.87	201.22	186.73	194.18	190.25	196.65	195.4	192.31	195.74	189.33	187.53	187.01	191.38	192.92	199.84	197.68	195.27	195.18	195.67	195.08	198.49	189.8	200.57	196.53	197.67	196.52	192.11	193.96	193.6	201.44	195.2	195.59	194.1	199.5	198.53	187.24	191.88	196.7	199.81	199.33	191.57	195.64	195.83
200.6	200.85	206.14	198.38	205.3	202.43	202.95	200.27	208.49	206.94	197.87	202.23	204.03	207.85	201.02	198.72	205.78	207.29	204.82	203.26	199.32	209.66	205.96	200.51	201.02	206.29	196.92	195	205.38	209.84	206.49	208.34	199.82	201.13	206.9	201.03	200.45	201.98	203.32	197.25	198.35	206.35	203.86	203.46	205.47	201.65	200.45	197.43	205.06	201.1
212.27	207.45	207.99	207.72	207.48	208.7	211.88	207.96	204.48	210.84	207.66	208.4	213.95	199.9	215.52	213.38	207.51	203.93	204.6	209.08	205.86	208.34	206.24	207.9	208.13	205.83	211.2	207.76	207.46	205.61	203.1	212.73	203.22	203.48	213.31	213.46	220.07	211.74	210.99	211.76	210.28	215.12	212.23	205.7	216.73	214.3	203.02	208.39	210.02	209.13
205.11	202.61	201.63	202.09	202.79	197.4	198.13	200.11	200.73	200.25	206.37	203.52	200.99	205.07	195.46	201.01	203.19	210.54	196.22	207.74	203.11	197.78	199.3	202.49	198.74	201.98	202.43	204.42	200.03	202.68	199.91	201.36	203.06	208.7	210.56	194.96	201.59	194.9	205.73	201.3	199.89	204.5	197.36	204.02	201.61	205.59	194.62	202.38	198.85	205.92
214.13	218.3	207.72	210.63	212.03	214.34	213.84	219.58	212.5	210.59	214.93	222.24	211.01	212.33	215.69	217.28	213.22	207.6	214.7	205.25	216.89	210.44	212.23	215.7	210.51	217.48	206.32	215.56	214.89	208.97	214.19	210.65	214.87	208.27	216.4	212.76	209.53	214.04	212.86	207.31	210.34	210.77	216.24	215.06	212.99	214.3	215.3	214.69	218.29	220.1
206.46	203.6	205.28	211.49	211.39	204.18	206.97	209.77	204.89	204.33	209.81	210.38	207.84	202.99	205.04	208.53	203.26	203.25	210.21	206.96	208.66	209.14	205.31	209.12	204.6	210.09	209.84	214.72	207.96	208.06	204.98	214.11	210.78	204.74	207.68	206.46	203.75	205.99	206.95	208.93	211.23	198.3	202.07	204.59	208.64	212.33	213.48	207.65	203.67	205.15
199.94	197.66	203.43	202.33	192.4	199.8	198.53	199.38	207.92	201.25	201.02	196.21	192	197.56	197.95	204.31	194.83	199.62	198.64	199.46	201.42	201.27	201.22	200.05	193.85	202.48	202.24	194.35	200.98	192.67	202.13	198.99	193.16	193.62	200.86	201.81	195.95	199.28	199.72	198.01	199.9	204.57	198.84	203.04	206.21	198.27	194.29	197.21	199.38	196.41
206.34	213.99	212.46	208.74	202.33	208.45	203.94	214.66	207.6	206.65	205.5	210.06	212.35	211.78	212.27	209.84	208.6	213.09	206.64	211.47	209.95	210.99	212.37	208.46	202.46	208	208.6	206.41	201.62	207.88	201.77	206.47	202.11	212.41	213	208.57	209.73	208.7	211.28	213.63	211.08	209.54	211.17	208.58	205.33	211.18	214.36	207.21	210.88	213.25
204.63	201.18	210.02	203.33	199.66	201.33	201.76	208.87	207.13	194.8	205.56	198.32	208.68	198.41	207.9	197.95	206.22	198.71	202.3	202.98	204.8	203.6	213.27	200.74	210	203.47	202.2	207.64	199.54	206.32	206.05	198.53	206.11	204.27	205.17	201.75	203.87	202.54	198.89	207.51	204.27	203.14	201.59	203.39	201.49	201.97	205.79	196.45	205.09	213.71
203.35	206.14	200.08	205.49	204.19	209.51	209.21	206.43	198.7	201.62	206.7	203.43	206.03	205.82	207.79	205.71	197.87	207.73	202.45	206.54	207.11	201.59	197.83	202.96	208.99	204.36	206.15	203.45	199.33	207.56	200.85	204.89	204.15	208.74	203.47	206.86	201.17	199.34	207.57	204.26	213.65	203.22	206.29	207.57	201.97	200.01	202.37	204.95	202.76	206.01
205.19	210.28	203.61	205.66	211.44	204.49	203.31	211.26	197.97	210.84	195.34	208.29	210.32	203.37	201.89	202.28	203.93	201.33	200.57	202.06	200.57	201.85	203.37	204.5	201.54	205.31	200.57	208.6	205.22	207.54	205.34	202	206.7	203.28	201.78	200.22	202.96	203.79	205.52	202.39	199.54	206.93	202.35	208.47	205.39	204.76	200.51	203.36	203.12	196.1
216.22	215.91	215.45	216.77	212.38	221.31	209.11	212.24	222.32	213.05	220.26	215.34	217.27	214.21	213.87	221.28	216.62	211.07	221.63	217.94	224.22	214.1	215.08	217.51	214.99	213.87	217.74	213.29	221.1	218.81	219.66	215.22	216.94	217.95	215.84	213.08	216.55	214.02	209.99	218.28	216	217.41	214.6	214.8	212.89	217.34	219.87	218.28	211.73	219.45
203.19	218.38	200.78	202.91	203.6	205.96	209.99	211.81	212.49	207.64	203.46	206.25	205.58	209.2	208.4	206.72	211.01	204.6	215.05	213.85	209.33	211.72	207.23	210.44	213.15	208.12	211.04	214.06	206.96	207.52	208.69	212.07	211.62	207.36	211.3	214.41	212.45	208.6	205.97	203.5	205.15	206.76	208.16	208.89	206.49	206.43	208.44	207.61	209.09	207.32
221.05	219.27	219.03	220.07	217.93	215.71	219.16	217.49	212.43	215.36	222.15	217.7	212.85	214.76	221.13	227.46	213.32	219.81	224.55	219.67	220.71	218.14	220.88	217.46	217.51	213.44	217.43	215.17	213.06	220.17	212.45	213.6	216.13	221.38	211.1	223	216.4	211.31	215.21	216.81	215.77	226.56	215.75	223.72	213.99	216.33	214.45	224.07	216.87	216.75
209.58	201.84	206.56	210.15	202.04	204.96	205.75	209.85	204.48	208.8	208.81	206.34	210.68	203.3	210.18	204.36	206.64	212.21	204.98	213.59	208.62	199.97	207.02	208.85	212.48	212.01	209.09	214.44	214.09	212.72	213.56	200	214.27	211.02	205.73	206.34	210.53	208.67	210.26	208.86	209.93	210.82	202.79	208.61	211.39	208.76	207.33	204.07	209.98	212.43
209.14	213.19	213.54	219.37	208.62	216.02	214.99	210.44	217.32	207.77	209.57	206.36	209.07	214.2	210.17	211.67	211.37	210.54	211.28	209.75	215.52	211.31	211.33	202.79	213.17	215.39	207.89	205.71	214.28	212.6	210.71	214.06	213.83	206.24	211.46	209.32	212.09	222.53	209.71	210.08	209.66	214.94	212.68	212.77	212.29	210.64	216.22	208.43	210.15	211.29
221.26	222.29	221.5	216.48	222.67	209.55	218.2	226.51	218.1	219.19	214.83	213.67	220.2	216.6	216.19	218.55	217.21	216.56	218.67	210.34	217.39	218.71	213.04	216.75	221.84	218.48	218.16	220.05	212.53	219.6	217.97	216.61	218.47	210.97	208.12	215	217.85	210.52	217	220.39	221.31	218.66	218.29	217.83	225.11	217.69	216.84	221.95	216.12	214.16
220.22	215.26	221.53	216.27	214.83	219.64	213.13	215.43	216.61	216.67	222.38	215.31	214.69	216.66	214.32	217.67	214.19	219.33	214.97	216.49	217.22	222.83	213.43	221	218.31	217.63	220.14	219.54	223.72	215.12	224.36	216.3	213.7	217.45	219.71	214.74	219.49	214.28	217.92	223.31	218.77	214.56	229.89	217.29	213.52	213.92	210.94	220.73	217.18	220.42
225.14	218.08	211.34	219.29	210.54	213.6	223.32	221.59	220.09	212.6	217.46	211.01	224.69	207.71	217.94	224.69	214.63	214.58	221.11	216.92	220.9	213.81	219.68	214.73	221.23	219.84	216.58	218.72	217.32	216.89	222.3	209.59	215.74	209.92	218.51	212.3	221.94	213.06	220.74	215.82	220.9	221.16	218.86	214.2	217.79	224.18	228.54	223.62	210.74	217.83
210.74	206.42	209.19	208.68	210.74	205.35	209.24	212.22	207.27	207.19	201.1	200.22	208.03	205.83	218.25	200.41	204.77	202.42	208.03	207.79	209.95	207.44	208.03	208.26	210.01	215.88	206.44	207.01	215.89	202.02	200.97	214.82	209.04	203.76	211.8	210.53	208.76	205.67	209.05	211.99	205.52	211.1	209.52	214.2	214.27	204.93	208.02	207.52	207.88	207.78
206.75	204.58	206.77	208.72	214.06	205.44	203.81	204	201.75	208.16	205.67	205.68	199.27	203.59	201.26	206.04	206.16	207.39	206.35	208.21	205.1	203.28	211.54	210.37	200.66	206.35	201.6	211.07	209.87	203.38	202.87	207.45	203.51	199.28	201.05	202.71	203.04	205.35	198.86	206.21	203.75	200.71	205.79	205.31	198.29	202.83	209.41	204.89	203.06	206.75
209.79	209.63	203.74	200.15	206.09	206.77	207.59	206.78	208.49	204.17	204.97	207.88	203.52	208.18	205.32	209.57	207.39	207.84	206.6	205.37	212.96	209.29	211.18	208.14	201.02	206.45	202.48	204.33	206.24	204.14	214.31	209.68	205.19	205.69	200.91	204.48	209.68	208.64	211.29	210.51	203.97	210.59	204.54	209.06	210.04	210.05	211.09	211.25	206.16	205.57
207.74	202.48	201.25	201.67	206.6	203.53	205.89	202.59	204.1	202.51	202.87	207.04	207.77	197.76	202.79	201.36	201.18	203.15	202.43	200.95	199.86	206.46	207.14	198.38	206.45	207.39	204.19	205.9	201.56	200.74	208.95	208.57	198.46	207.62	208.59	203.83	203.37	201.09	207.07	204.52	205.36	203.67	200.18	202.19	201.48	203.77	200.58	209.02	199.08	203.81
199.16	206.45	207.03	206.23	205.23	207.26	202.8	211.92	207.87	201.69	211.02	201.72	200.63	201.7	200.22	205.93	202.68	201.2	201.3	198.87	208.25	207.43	204.3	201.82	201.8	206.51	201.43	202.4	205.94	206.2	205.04	199.87	201.15	203.46	203.41	200.87	201.74	206.47	200.47	207.37	202.46	202.87	202.2	204.86	200.3	207.83	202.03	202.33	203.93	196.7
213.32	215.22	209.94	207.28	205.68	208.25	201.77	213.35	205.76	211.72	204.04	213.01	213.74	204.83	206.98	208.1	202.59	212.74	207.36	209.78	208.96	205.49	207.41	209.25	208.84	203.98	212.04	210.31	209.67	209.68	212.7	209.56	208.43	208.6	202.52	207.46	209.93	209.07	206.4	205.88	210.04	209.7	211.59	215.03	211.8	209.26	203.07	212.46	208.36	210.66
206.51	204.33	214.52	201.43	205.42	212.15	201.96	212.25	209.12	207.44	196.3	203.42	204.18	205.56	204.48	203.13	198.26	202.79	200.89	202.7	203	202.95	202.32	201.73	208.67	194.86	205.41	202.67	205.99	197.1	204.52	202.83	201.24	204.83	207.42	205.73	205.75	206.22	204.14	205.47	208.01	205.39	202.13	201.75	201.7	204.68	197.08	201.22	200.11	205.81
201.9	201.84	201.19	199.52	201.52	198.56	197.82	198.65	202	203.4	192.17	202.4	202.47	199.08	196.1	194.98	194.74	195.37	200.01	196.88	201.09	202.11	207.14	198.73	198.16	198.13	197.26	198.69	200.23	200.2	196.07	202.31	199.3	196.92	203.98	195.68	199.99	194.81	192.96	200.79	202.02	198.11	200.78	194.88	204.53	199.88	202.92	199.67	198.08	199.88
198.19	197.96	200.41	195.69	204.36	200.82	203.02	205.09	204.85	196.97	199.88	195.63	196.71	197.86	197.12	198.33	202.62	197.74	201.05	203.83	198.4	199.47	200.53	202.08	199.24	202.15	197.87	195.73	197.57	205.39	198.98	203.15	197.79	196.28	193.74	203.17	193.36	203.3	198.14	198.44	197.24	203.69	198.24	203.65	202.75	201.93	196.94	202.41	195.89	200.67
215.55	209	209.79	212.15	215.42	214.56	213.65	212.05	214.86	207.69	215.81	212.53	209.35	204.11	213.34	205.7	207.08	210.31	211.38	213.64	204.16	206.97	214.17	214.09	208.12	215.59	208.6	211.75	209.04	212.31	212.61	203.56	215.8	205.93	205.8	208.98	211.4	209.01	212.88	208.59	217.91	210.98	212.83	214.92	209.59	210.31	209.13	209.97	213.15	215.07
210.8	213.68	212.85	213.31	212.93	211.79	210.05	212.2	211.78	208.19	213.36	211.64	208.22	211.87	213	210.7	213.98	209.57	212.73	211.7	217.29	214.78	211.34	215.34	208.25	206.81	215.57	207.16	217.32	216.34	212.4	213.23	209.33	209.12	212.51	212.71	210.38	213.13	210.92	209.39	212.86	213.79	213.82	207.96	215.22	214.06	212.3	211.4	209.8	206.28
213.62	211.06	210.39	208.4	215.24	209.93	213.33	207.97	214.23	203.72	215.35	209.81	206.49	210.19	215.53	214.1	212.54	208.06	209.82	211.28	208.8	208.57	207.61	210.85	212.4	213.45	205.03	209.61	211.9	215.15	205.83	203	210.72	205.4	203.02	211.19	215.15	210.49	209.53	212.63	209.54	210.24	207.72	212.7	210.14	220.46	213.22	212.9	213.3	206.69
213.28	210.89	212.41	214.16	212.48	212.92	205.33	207.76	209.71	206.41	212	210.42	211.58	208.52	213.99	212.14	210.96	214.15	210.67	208.21	209.48	211.92	211.2	213.14	211.54	212.37	202.87	208.31	211.03	211.14	214.53	212.3	210.3	208.92	209.26	211.9	215.87	209.05	210.31	209.34	209.89	207.57	205.61	212.66	214.07	206.66	213.22	210.05	210.96	207.27
204.45	201.46	205.89	203.24	204.74	206.9	201.47	203.31	201.59	199.11	202.31	205.45	199.75	205.42	196.73	203.44	201.13	208.73	199.12	205.58	207.41	203.8	204.96	201.28	206.56	202.03	204.81	202.66	202.82	201.31	202.86	201.12	202.35	206.01	197.44	202.14	204.87	203.05	198.54	203.96	200.27	209.46	199.82	202.39	199.1	202.08	202.77	203.77	201.92	202.24
215.13	219.79	218.19	216.39	216.1	218.06	206.58	214.42	220.17	217.67	211.83	217.67	212.39	222.51	215.02	211.67	216.9	216.84	214.29	217.71	215.37	216.61	219.57	213.03	222.4	219.11	222.19	216.52	222.04	220.42	221.75	219.75	213.14	217.69	221.36	215.18	215.46	217.3	217.31	213.73	213.78	218.11	219.87	221.46	212.16	223.76	216.66	216.23	211.61	221.7
208.44	207.03	218.13	207.86	216.24	202.92	206.43	203.42	203.88	209.04	206.42	211.36	210.87	213.98	212.85	203.47	213.07	206.93	208.72	207.37	214.69	211.96	207.11	210.87	208.59	203.87	207.09	209.31	211.51	212.35	206.57	203.58	209.6	209.14	215.32	206.49	208.03	209.77	211.42	209.4	210.91	200.98	211.98	206.11	208.62	209.35	212.75	206.33	205.72	202.38
209.86	211.77	199.2	202.75	207.78	210.85	210.76	211.16	202.15	207.41	213.78	207.06	203.93	205.49	204.72	201.24	205.88	211.01	206.47	206.34	209.68	206.33	207.35	213.98	207.24	204.11	211.4	205.94	211.22	210.61	211.29	207.17	211.85	209.38	205.35	204.02	208.42	206.48	208.4	206.45	207.85	213.81	205	201.25	211.46	203.33	205.59	206.13	211.07	203.76
211.15	206.78	205.43	201.98	207.9	213.68	207.81	210.17	205.47	206.68	210.5	208.28	208.5	208.61	208.55	199.41	205.61	205.92	209.94	210.14	207.21	208.26	212.65	214.36	214.36	212.86	201.66	210.37	212.34	210.89	203.12	208.07	203.73	203.67	206.94	201.19	203.54	209.26	205.14	204.51	206.87	207.43	204.62	210.73	208.8	206.46	212.18	206.16	209.95	211.29
216.54	211.18	217.82	207.85	209.34	219.25	222.64	215.52	210.79	209.24	210.98	216.08	210.77	216.29	212.08	218.86	212.09	214.55	216.34	210.5	215.36	210.89	219.52	215.85	214.14	213.08	214.98	210.82	216.35	211.9	218.07	209.85	217.81	217	212.14	214.92	215.03	213.63	217.06	210.29	214.69	215.16	215.77	213.39	211.82	208.17	218.52	209.87	216.84	210.93
197.71	199.35	205.28	202.88	209.41	201.29	207.88	202.56	198.07	204.02	199.78	206.11	200.97	202.28	205.01	204.84	199.33	205.16	201.98	201.49	199.68	203.82	195.32	201.19	201.53	203.94	204.38	199.64	200.59	198.92	209.31	205.91	207.62	204.56	209.57	198.78	207.13	204.72	200.05	205.15	201.37	205.43	202.35	204.17	199.88	206.81	198.41	207.1	203.56	200.9
203.7	209.14	206.87	201.87	212.25	203.93	209.56	210.94	211.04	205.07	201.82	205.46	198.62	212.82	210.92	207.75	213.09	209.1	212.36	215.13	209.16	208.23	206.06	208.39	210.81	211.23	207.48	207.24	203.81	207.26	212.32	206.46	206.14	203.93	204.68	210.47	207.94	203.06	206.35	209.87	201.9	206.85	206.77	210.6	212.36	209.34	207.63	212.73	202.3	208.71
214.32	219.4	214.74	209.51	207.92	210.91	209.35	216.28	214.37	212.85	206.79	215.57	207.39	212.73	213.35	214.51	214.15	208.12	210.16	210.99	209.3	211.14	207.81	208.67	209	208.4	207.83	212.64	211.51	213.63	207.32	213.89	215.13	214.12	203.86	210.66	210.51	214.7	213.39	210.82	211.24	206.45	218.14	208.4	216.92	212.66	212.06	213.53	216.13	219
209.83	204.54	206.96	198.24	206.98	204.48	202.34	203.15	205.67	196.03	202.45	200.6	202.96	204.41	204.66	205.52	203.75	204.53	201.88	202.46	206.48	199.63	199.95	206.16	202.45	205.63	204.65	198.49	203.7	204.63	199.73	205.07	203.22	200.21	202.24	201.15	206.73	206.58	206.68	207.6	208.94	202.52	202.5	199.62	198.98	206.65	202.25	203.67	202.14	203.92
205.02	203.7	205.36	206.61	202.24	203.13	199.89	207.36	206.39	209.58	208.1	210.75	205.38	208.34	204.38	209.08	200.28	204.09	203.59	204.05	199.94	203.83	210.75	204	204.95	210.75	205.74	211.61	201.82	200.05	205.36	201.68	207.04	202.74	205.21	201.37	210.77	207.46	200.69	201.08	201.72	203.2	199.59	204.18	199.74	202.52	198.47	203.26	202.66	195.98
202.25	207.47	206.79	207.66	203.27	213.36	209.78	203.54	208.34	202.84	207.12	210.56	204.06	203.43	203.78	206.72	210.74	204.34	205.41	209.04	207.07	201.04	204.58	194.73	207.22	208.65	205.02	205.92	200.46	204.98	200.47	203.84	203.36	202.99	202.18	203.83	206.13	203.68	203.11	200.46	201.2	209.47	208.95	204.32	202.86	200.46	196.82	207.51	209.44	205.24
205.83	209.31	201.47	202.08	193.95	204.16	208.11	206.83	204.49	199.61	203.85	203.45	206.68	205.27	206.1	198.12	200.79	200.55	208.92	204.9	204.59	205.1	205.68	200.09	208.48	196.18	205.87	207.72	206.38	202.01	209.61	202.07	204.11	203.43	201.52	201.58	207.17	203.91	200.58	202.62	203.98	207.28	203.92	210.07	201.19	201.8	204.92	201.12	205.57	202.73
204.55	213.82	214.66	214.87	210.55	214.31	212.29	216.17	208.07	208.07	208.25	215.28	208.47	205.15	211.63	211.43	216.87	209.26	206.47	210.33	218.49	210.09	211.14	217.57	214.63	210.21	209.21	217.3	213.37	218.12	207.39	209.5	211.86	211.41	210.56	213.21	215.01	212.83	205.48	208.5	216.98	210.29	211	212.32	208.15	210.21	208	211.6	211.65	211.73
207.12	203.64	202.11	201.64	202.17	203.62	202.97	205.55	206.58	205.02	201.32	201.98	211.39	201.39	198.78	210.63	205.81	201.46	202.55	205.89	212.34	208.81	203.58	204.96	208.69	201.3	209.18	204.13	204.2	203.29	201.04	206.37	202.23	204.68	203.7	202.54	209.12	201.56	201.99	206.95	205.58	205.35	205.72	203.16	208.77	203.2	202.26	203.51	205.26	205.13
210.58	211.65	216.15	207.66	213.39	212.36	212.12	206.68	198.89	214.87	208.64	210.25	209.79	211.23	213.5	214.59	214.98	209.21	213.87	214.27	216.35	213.88	214.5	209.98	211.15	215.49	214.84	209.8	208.18	215.54	209.77	213.25	211.16	214.2	217.63	215.46	216.44	214.51	216.61	210.86	207.79	215.29	211.48	206.59	218.32	218.48	215.97	220.31	212.17	211.9
207.34	203.51	205.85	208.05	206.73	207.22	206.18	203.52	209.99	204.96	210.63	206.18	206.13	211.01	204.49	205.48	207.38	206.87	209.42	209.84	203.96	205.06	207	202.33	205.07	212.43	208.34	212.37	199.9	205.48	200.17	202.53	204.74	214.22	204.85	204.18	205.87	201.62	205.82	209.78	200.77	202.37	204.17	208.43	207.52	203.62	209.01	208.01	206.67	207.38
197.64	202.55	209.06	205.36	207.28	202.61	208.95	205.55	208.91	210.77	211.74	200.66	213.7	204.42	206.42	208.98	211.9	207.78	206.7	206.42	209.72	203.38	203.95	210.61	210.98	213.17	214.44	206.43	207.62	206.4	218.08	204.91	208.1	209.41	199.6	203.36	200.82	216.52	211.58	211.59	204.4	211.03	209.75	209.62	209.25	208.14	207.44	206.73	204.77	206.47
206.59	206.45	202.84	203.27	201.89	208.12	202.54	207.34	209.43	207	213.08	200.07	203.69	209.89	199.67	208.58	205.13	207.82	212.03	204.12	202.79	210.28	197.2	209.06	200.56	204.88	201.28	203.08	211	209.87	205.59	214.02	205.23	205.5	208.36	208.15	200.25	204.56	204.51	207.14	211.96	199.9	204.03	207.9	203.88	203.9	203.29	201.9	213.98	205.36
201.2	202.97	203.3	202.56	202.63	206.08	198.95	198.22	206.64	208.7	208.69	203.58	200.55	203.33	199.38	204.27	199.17	201.07	199.54	204.72	201.22	202.05	204.43	203.3	201.59	204.57	199.98	203.3	204.68	199.44	196.01	198.86	199.98	204.49	206.08	214.23	204.8	208.88	202.64	198.7	196.52	208.54	205.82	200.29	197.06	203.04	203.34	205.22	201.87	201.57
189.79	193.5	192.29	195.32	194.47	192.15	193.33	191.74	192.31	192.65	196.37	201.29	189.9	191.77	195.75	198.3	189.13	196.9	197	193.65	195.17	199.02	187.57	195.23	189.69	186.96	194.31	198.38	192.28	188.69	193.99	190.83	195.68	192.36	191.36	195.9	194.12	194.6	193.59	192.77	194.8	196.04	192.38	193.52	196.6	187.44	192.62	196.04	194.53	195.21
209.6	210.67	198.74	202.21	209.47	209.05	205.53	203.65	207.88	208.6	207.96	210.73	210.77	204.44	212.56	211.22	211.02	210.73	202.31	206.06	209.76	206.43	205.29	207.68	210.09	210.76	212.69	206.69	207.16	212.16	211.06	206.83	218.93	210.31	204.55	201.63	203.07	207.31	203.7	210.66	213.91	215.66	204.35	209.5	215.56	200.79	208.42	207.15	211.87	209.36
211.76	209.78	213.27	211.4	209.97	212.49	209.84	210.56	210.87	210.76	214.8	216.68	214.97	212.2	207.31	208.49	212.1	214.13	218.73	214.28	208.75	206.55	219.57	212.99	212.14	211.45	219.02	211.44	219.19	214.12	211.18	212.8	214.62	209.14	216.18	223.26	212.7	217.16	210.64	214.17	213.03	224.22	214.08	215.49	211.03	210.76	213.4	214.53	212.46	214.66
203.64	210.28	208.27	204.11	216.01	208.3	208.69	209.01	210.24	204.83	206.57	212.43	208.85	203.7	203.68	205.97	206.43	205.68	203.48	202.52	206.24	205.43	212.61	205	207.66	203.24	203.79	205.54	204.42	209.72	206	207.03	205.28	200.65	210.51	199	204.72	197.47	209	205.4	207.29	209.48	203.51	216.37	203.39	204.05	203.27	202.22	200.71	204.74
217.19	214.14	214	218.22	215.91	217.91	217.38	220.02	221.26	217.34	212.14	220.93	217.58	219.01	215.91	222.48	213.24	215.87	212	221.91	220.52	213.57	216.99	221.67	218.21	220.9	210.83	218.76	216.59	214.52	212.03	213.1	225.74	221.11	219.94	225.44	222.25	229.75	215.21	213.58	223.22	218.28	225.98	219.67	223.39	214.24	218.83	220.5	218.51	217.03
211.92	216.2	216.06	211.81	212.05	209.48	216.57	217.43	214.62	203.48	212.46	220.74	203.12	205.2	216.55	210.48	211.01	210.76	213.92	211.96	211.94	211.24	211.5	208.64	206.92	210.01	214.12	211.65	212.61	219.14	217.75	210.57	213.25	210.75	209	207.26	212.8	209.85	212.65	201.84	218.56	213.38	206.93	214.73	209.76	209.45	211.6	208.13	208.93	214.31
206.19	211.1	211.42	211.23	214.19	207.58	217.61	207.79	206.77	215.74	209.29	215.36	206.22	211.16	202.08	212.23	214.24	211.75	207.56	212.2	211.91	208.83	205.77	211.66	217.4	216.18	214.4	211.02	212.06	210.13	210.63	207.89	215.9	206.66	211.31	208.43	210.58	210.76	211.57	206.72	212.78	213.23	210.91	214.31	206.83	209.43	214.2	215.1	209.96	216.66
206.92	207.75	206.01	207.86	215.03	207.69	204	212.5	209.74	207.89	213.98	206.25	207.88	206.04	205.78	208.31	210.01	209.49	201.5	206	209.59	205.99	213.27	212.38	210.36	203.08	208.34	211.57	205.03	211.52	206.07	210.54	204.44	199.46	206.68	203.2	203.01	202.02	213.53	210.09	209.58	205.22	204.26	207.2	213.81	207.77	207.63	207.32	203.06	209.88
208.61	202.72	208.34	203.53	204.41	207.78	204.08	205.03	204.83	202.96	206.76	209.43	209.67	206.4	206.22	210.1	209.32	214.41	203.5	201.92	209.06	200.74	207.2	211.12	206.85	207.14	212.63	216.54	201.76	205.42	206.29	210.99	208.05	205.01	206.37	209.79	207.44	208.42	207.19	202.96	205.55	200.16	200.86	202.03	213.3	207.98	208.72	204.36	206.25	206.42
191.58	198.67	196.5	201.22	196.59	200.88	195.5	191.16	197.97	198.97	193.47	198.78	199.15	196.74	195.11	192.46	196.11	200.51	196.46	197.11	198.55	195.94	198.38	202.19	191.12	186.71	195.06	196.07	193.66	201.97	190.46	192.39	200.01	195.91	189.35	187.27	200.4	192.76	197.44	200.83	187.36	198.9	189.25	197.4	189.61	195.01	195.56	195.38	190.66	197.86
202.43	202.27	202.06	206.55	203.16	201.46	204.96	204.35	198.99	200.04	206.55	200.34	197.83	200.32	202.86	202.5	196.62	211.93	202.54	201.62	202.37	198.21	201.1	202.54	207.01	205.29	203.15	198.22	209.12	204.7	207.28	208.82	205.72	205.11	203.14	204.29	198.18	201.31	204.1	200.35	200.2	206.92	204.5	204.02	205.75	204.08	198.31	197.6	199.84	204.01
213.85	203.76	207.82	205.11	208.21	211.15	210.31	212.55	209.86	212.42	212.94	214.77	210.06	211.56	216.06	208.61	209.53	203.21	216.58	211.52	210.84	211.81	206.36	211.2	209.52	209.25	212.6	206.31	211.16	216.09	208.37	210.56	209.84	210.87	205.98	218.2	215.63	209.51	216.16	211.09	211.91	205.15	213.69	202.03	211.5	206.14	208.34	209.08	202.55	205.78
204.3	207.01	202.13	206.63	203.55	206.05	205.36	205.72	206.05	202.64	201.66	200.54	204.1	200.76	206.82	212.19	200.33	206.84	205.49	201.49	207.87	203.29	206.83	201.84	202.48	207.9	202.93	204.29	198.9	192.24	204.79	203.26	203.9	205.09	203.41	210.57	201.48	204.77	201.82	201.88	206.42	208.09	201.61	204.69	206.81	210.6	199.8	203.77	197.37	201.45
205.14	209.49	211.55	210.03	211.87	204.39	210.67	213.45	208.67	210.96	213.48	208.32	207.84	205.72	214.01	206.09	207.57	211.91	206.67	206.81	207.58	210.86	206.41	206.58	205.58	209.14	210.67	213.95	208.62	209.04	205.86	207.69	209.5	211.49	208.39	215.21	206.26	207.02	208.91	210.79	209.71	205.84	206.62	209.24	209.07	202.92	209.17	208.61	213.19	211.9
199.76	194.21	198.81	195.3	193.22	202.13	202.21	210.13	202.42	202.14	201	196.06	201.68	195.57	202.48	194.85	202.6	208.09	201.34	199.38	199.01	199.69	203.05	192.37	205.42	206.26	206.23	192.99	201.2	200.16	201.1	200.89	202.5	200.78	203.8	197.62	196.68	196.03	201.36	198.44	201.8	202.33	206.37	198.92	199.38	205.8	205.9	199.63	197.17	201.28
213.61	216.53	218.56	212.73	206.72	212.08	215.37	215.73	215.71	217.68	216.17	211.05	213.44	206.73	210.39	211.21	215.68	211.24	216.46	214.9	212.65	221.63	211.13	212.96	205.37	217.96	208.65	217.21	213.46	212.46	210.34	216.35	213.84	213.7	214.97	214.21	202.8	215.95	210.65	206.76	205.48	212.4	212.98	208.01	210.85	212.58	212.5	216.63	214.2	218.45
211.36	202.01	205.47	204.73	202.88	199.14	198.47	204.29	198.55	207.33	203.74	205.31	205.31	210.96	200.57	204.25	202.37	203.72	207.4	203	202.18	207.68	205.74	208.2	200.42	208.38	206.92	201.21	210.04	204.32	211.7	197.95	202.83	194.84	204.85	212.66	204.9	204.65	209.4	201.37	205.75	203.99	205.12	197.2	212.66	200.52	207.32	205.58	210.82	203.66
214.35	211.72	214.71	208.56	218.67	213.96	208.54	205.59	209.24	208.16	210.8	213.11	214.82	213.65	217.2	213.03	209.89	211.93	209.84	212.38	209.27	213.3	212.35	212.64	210.15	214.29	205.85	204.81	214.72	207.04	204.61	214.95	211.52	211.55	212.84	212.17	206.04	212.37	216.52	210.37	212.31	215.3	211.7	213.71	204.59	209.21	205.97	209.46	212.25	214.36
210.15	208.95	210.25	210.15	204.95	211.41	207.32	210.46	213.27	211.47	211.93	208.58	213.42	211.96	210.92	207.7	211.76	208.22	212.23	209.04	213.4	207.68	208.9	210.58	209.32	208.96	211.74	208.92	203.49	210.86	208.47	211.26	205.72	206.68	210.9	213.26	208.23	215.28	202.37	217.45	208.58	212.7	204.92	209.75	214.15	204.76	205.54	202.31	205.84	211.5
208.45	208.58	207.13	200.22	204.6	202.25	203.49	209.09	213.44	205.58	205.97	209.38	209.12	207.7	205.64	210.38	205.89	209.15	207.32	207.89	209.55	210.53	203.07	203.93	206.89	209.84	203.58	201.39	209.18	208.04	207.2	208.82	205.24	213.91	209.93	204.32	202.21	202.48	203.44	203.58	209.56	213.17	209.13	205.19	202.3	212.64	199.93	204.11	200.29	204.14
200.13	205.69	203.91	201.61	200.72	198.52	199.63	197.44	202.21	196.06	202.85	208.55	199.65	198.33	201.78	199.2	206.63	202.55	201.18	203.71	203.31	200.77	202.59	202.48	201.71	194.24	199.15	200.4	201.4	199.33	196.32	197.84	201.38	198.95	204.08	200.18	198.41	203.62	202.84	198.78	201.12	200.45	205.02	192.65	198.27	205.7	202.23	202.42	202.71	196.89
205.79	209.03	214.49	207.33	207.96	207.68	214.68	212.35	212.5	207.73	209.43	213.8	205.05	210.09	202.95	212.64	206.98	210.97	210.55	205.03	216.25	208.43	204.98	212.29	205.72	212.25	205.59	216.39	205.19	209.7	216.07	202.05	216.28	208.44	209.97	204.79	212.45	212.8	209.04	204.49	216.6	210.08	208.46	210.85	210.58	208.84	212.66	208.42	209.09	209.3
207.88	206.06	205.67	200.07	201.08	201.09	208.92	202.02	209.51	201.26	197.74	209.83	202.25	204.74	203.8	204.01	197.75	208.92	199.75	207.32	203.11	207.07	202.73	197.82	201.86	200.96	205.19	201.79	197.85	193.56	205.99	203.82	203.61	204.77	201.69	200.19	197.29	208.01	207.43	196.8	203.7	205.48	203.04	198.62	208.61	201.4	203.38	206.28	207.16	203.61
216.57	209.33	215.51	216.69	208.91	209.78	209.3	207.41	219.06	211.63	213.87	211.26	214.45	216.9	212.02	206.74	208.54	215.09	217.49	207.35	209.27	214.17	217.59	210.9	214.73	216.06	210.37	210.51	209.32	216.45	207.93	208.56	215.86	213.59	205.85	214.11	212.07	218.1	210.3	215.23	211.61	216.24	210.64	209.37	216.57	211.43	206.69	211.03	215.04	210.97
195.42	197.26	200.03	193.01	195.32	200.89	202.38	199.43	197.01	194.29	202.39	197.37	199.3	198.77	203.45	200.62	204.61	198.95	200.88	195.47	193.95	196.07	195.31	202.1	198.73	195.8	197.02	196.28	200.97	201.99	200.88	192.89	195.86	204.01	202.7	198.92	193.7	201.38	207.99	200.95	197.44	202.29	201.45	202.59	199.65	208.79	197.95	189.25	196.02	201.42
194.88	201.25	192.25	203.39	204.33	198.37	203.48	200.39	199.12	203.87	201.55	197.97	205.14	195.16	198.94	200.75	198.55	196.01	197.54	196.37	197.82	196.78	199.01	201.47	201.5	202.52	200.68	198.54	201.95	195.5	205.35	198.72	201.81	198.59	197.1	203	195.16	196.87	201.21	201.33	195.77	199.88	200.66	200.67	200.89	200.04	204.35	198.26	205.75	197.85
207.75	200.39	205.9	202.25	203.02	207.11	206.24	206.7	210.05	201.89	203.39	202.45	208.15	208.6	204.77	203.96	203.97	206.99	209.38	207.98	206.21	210.71	207.29	209.62	203.95	207.91	205.91	201.01	207.86	206.83	209.17	207.27	201.45	209.78	205.76	211.48	209.41	203.94	200.39	209.32	205.96	206.17	208.46	199.83	202.48	204.86	198.39	208.47	198.23	208.82
203.92	204.96	208.19	206.78	206.48	215.09	209.05	208.97	206.12	217.66	210.86	212.43	209.1	209.13	209.94	206.4	209.06	215.6	211.21	210.96	210.09	204.25	210.09	207.87	215.99	209.53	210.03	210.92	207.04	208.02	211.11	209.86	207.35	206.47	210	209.09	212.22	213.31	214.43	208.77	203.86	211.02	208.3	209.16	210.75	208.05	205.95	206.7	205	210.99
214.85	216.63	220.17	216.61	217.53	219.04	219.02	221.66	216.23	218.23	221.6	221.62	219.28	217.5	217.91	213.75	216.92	221.47	212.41	214.97	218.75	223.01	218.58	217.28	215.95	222.29	214.96	214.62	214.37	224.04	215.63	215.57	215.56	216.83	216.75	221.64	219.68	219.67	219.65	222.1	220.25	218.6	213.5	211.79	218.37	217.27	209.63	212.6	218.45	217.72
198.48	203.33	203.36	196.44	199.17	196.66	200.07	195.7	204.09	195.24	195.66	201.17	198.71	198.97	202.37	205.39	198.11	192.19	200.78	198.39	193.04	195.59	194.07	200.26	190.81	192.79	195.91	196.11	207.12	196.33	197.35	201.83	200.45	199.11	200.34	193.72	199.47	200.96	204.47	200.05	198.52	199.48	198.75	196.7	197.12	200.02	196.86	197.58	192.13	203.08
206.95	207.27	208.74	202.19	206.07	205.36	212.49	205.87	207.38	213.54	204.6	214.37	209.36	210.6	211.63	207.55	211.23	209.21	209.95	212.87	202.69	206.95	205.01	218.44	205.44	208.78	207.3	206.88	209.77	209.37	202.26	203.1	201.05	210.01	208.63	204.71	207.71	202.14	212.75	206.32	208.34	209.81	211.11	205.59	211.51	207.1	206.83	209.91	214.11	209.64
216.73	217.94	221.2	220.61	218.79	219.46	214.6	215.89	216.15	219	218.6	220.23	214.76	224.28	216.89	227.09	220.28	220.34	222.04	214.53	216.81	218.44	219.57	220.23	220.36	215.36	215.49	220.86	218.55	223.59	218.33	213.51	216.31	220.82	221.64	220.16	219.68	221.14	216.84	216.7	221.34	215.62	217.94	223.77	215.45	216.52	211.36	214.47	215.8	215.94
213.33	204.4	208.52	206.84	212.86	202.03	206.59	204.25	206.63	211.71	213.29	211.14	217.75	214.41	215.09	213.22	211.74	203.05	216.79	208.88	206.9	208.27	207.07	206.07	214.58	211.3	210.63	206.89	209.66	212.16	208.43	209.59	207.81	206.81	207.32	206.09	203.17	211.33	206.46	212.05	211.35	210.13	206.97	208.24	213.68	207.27	207.04	213.11	205.27	207.15
216.48	215.47	217.4	217.5	228.12	215.61	212.22	218.53	215.9	218.98	221.79	213.35	223.02	210.06	212.82	218.02	218.21	215.91	226.89	219.08	220.76	214.57	217.95	222.83	215.07	221.13	220.79	216.34	214.83	220.22	216.57	210.75	214.78	219.43	218.3	218.71	221.68	222.53	213	218.45	216.69	216.35	213.93	210.62	216.77	220.03	214.47	218.18	219.36	213.57
203.82	207.15	196.17	204.14	203.59	200.91	195.76	202.1	202.14	207.59	195.71	204.84	201.84	201.24	196.86	199.88	202.45	202.48	202.27	195.65	202.04	199.74	199.63	198.74	200.56	199.97	198.26	204.31	199.18	196.27	206.31	198.38	197.41	200.15	200.9	202	202.8	199.6	198.89	199.04	205.87	199.35	201	202.6	201.94	199.05	202.92	196.51	200.63	197.16
206.52	200.72	199.08	202.04	201.37	199.42	209.33	200.04	205.2	202.5	202.23	207.39	207.12	200.42	199.98	199.05	206.83	201.49	205.95	204.7	198.29	202.84	199.61	199.39	203.54	201.84	201.31	203.92	203.26	207.71	203.66	203.32	200.94	202.9	206.47	199.55	209.84	202.44	201.43	202.56	195.08	203.03	202.89	198.08	199	203.98	202.99	198.36	200.94	203.77
203.03	205.23	201.45	205.29	202.25	200.65	201.44	205.7	204.84	203.38	204.46	198.36	206.17	200.97	203.96	201.32	204.57	200.29	205.37	204.02	202.97	207.05	200.95	199.91	202.1	201.08	207.4	204.91	196.06	203.43	203.35	200.33	201.68	205.25	195.83	205.11	204.69	206.51	207.14	199.56	204.99	204.53	195.7	203.57	209	205.78	202.82	206	205.69	201.9
221.37	217.75	213.92	216.98	209.38	215.84	212.32	217.38	213.66	212.95	218.18	219.78	217.19	218.48	216	218.98	213.64	219.27	215.48	219.4	216.23	214.04	220.97	214.98	219.61	215.64	220.7	221.56	215.04	221.97	210.42	213.98	212.84	218.6	219.05	224.64	222.11	220.55	216.78	219.51	214.63	220.17	220.27	216.81	217.82	215.77	213.8	220.45	217.34	222.71
215.39	216.18	215.76	218.8	220.52	212.21	218.14	217.64	214.07	214.13	214.5	215.43	223.32	220.72	211.04	215.72	206.76	215.86	214.78	217.5	215.86	220.06	215.13	215.29	221.61	219.96	217.28	217.75	214.69	225.47	217.25	217.82	219.42	217.23	213.07	223.3	214.84	213.06	214.11	217.27	222.72	218.38	218.98	217.41	221.85	211.91	214.15	221.6	223.14	213.44
221.37	217.63	216.73	218.86	217.4	216.54	211.75	223.02	214.57	222.66	212.93	216.85	224.31	213.09	216.41	216.39	219.78	219.2	225.6	218.61	214.88	225.23	221.19	214.75	215.85	224.42	218.88	215.57	227.4	221.73	220.08	213.01	218.2	218.36	220.52	217.71	218.89	216.56	214.32	215.92	225.55	213.97	219.37	220.99	217.3	220.55	221.35	220.33	214.98	213.41
210.26	207.52	201.06	204.71	199.33	205.46	206.94	207.33	205.51	208.36	203.95	205.07	207.37	209.34	205.01	206.31	198.59	207.6	206.76	217.49	204.6	208.83	208.77	206.23	207.08	206.58	202.17	208.16	198.79	204.25	204.17	203.31	204.78	202.38	202.28	209.79	207.13	198.78	208.68	205.07	200.48	206.86	203.18	210.63	204.2	205.81	209.57	204.64	202.36	200.28
205.4	210.59	206.97	210.32	206.42	206.61	205.11	210.56	211.73	205.72	211.35	205.33	210.79	204.72	211.25	212.7	208.17	207.33	205.7	206.64	209.4	208.76	205.5	205.5	211.45	215.92	204.46	209	207.38	206.29	214.08	208.22	210.47	210.21	206.22	215.96	211.75	202.8	210.6	214.62	211.7	207.57	202.95	204.67	210.61	203.24	205.87	205.25	210.76	211.98
204.99	205.72	205.8	213.08	208.09	201.75	209.12	215.91	211.13	211.61	209.54	207.47	208.5	211.02	207.23	215.89	208.87	206.1	205.77	214.68	206.75	211.3	219.07	211.76	203.41	205.3	201.56	208.31	212.17	207.75	213.37	208.27	205.56	203.94	211.25	200.81	205.47	205.23	202.83	208.17	197.99	213.28	210.5	205.87	209.36	208.9	206.05	204.49	209.59	207.52
192.6	190.84	192.56	193.6	190.91	196.96	192.69	195.1	188.84	197.22	193.31	187.89	197.45	199.2	198.82	190.13	190.77	192.31	196.4	193.75	196.82	195.33	187.55	193.88	187.87	192.91	193.75	191.7	201.92	198.16	192.26	198.64	192.58	194.35	192.33	197.1	191.17	194.1	198.06	197.43	191.32	194.06	192.55	195.54	196.51	201.41	195.06	199.14	206.22	194.07
216.53	209.52	214.06	215.71	217.83	212.79	218.66	220.24	212.54	209.9	217.7	206.73	208.68	207.3	219.02	218.06	215.35	211.24	204.54	206.01	214.17	215.12	211.09	217.04	215.18	209.01	213.05	213.27	217.63	218.65	216.4	214.08	214.27	221.08	215.83	215.02	213.19	206.37	217.84	215.42	208.2	214.07	211.65	219.29	210.61	221.51	212.81	209.64	205.53	214.7
193.89	206.94	199.25	204.14	200.8	199.01	197.26	202.02	196.91	199.29	200.28	203.35	194.9	199.03	198.98	201.34	198.66	200.21	200.32	198.03	195.89	200.82	199.95	201.77	201.67	199.41	199.06	202.45	204.89	198.13	199.43	202.82	208.07	199.42	202.96	193.48	201.56	201.78	205.16	200.23	206.72	195.94	199.6	202.46	197.68	196.63	199.61	202.2	202.35	202.03
196.35	199.32	202.46	202.84	206.04	206.86	200.41	199.09	207.17	209.36	203.09	206.42	198.54	207.77	200.07	203.15	205.23	197.87	207.68	207.43	204.25	200.79	199.35	208.91	199.14	205.09	207.6	202.91	206.48	204.39	199.4	201.06	202.26	205.64	197.49	201.43	209.73	205.23	197.85	204.51	196.48	201.27	204.09	202.65	210.61	200.89	203.5	199.07	204.12	201.29
217.96	220.23	220.96	219.61	217.03	214.6	217.22	223.86	212.94	220.59	219.46	215.93	217.11	220.84	218.07	217.35	223.27	217.25	220.94	213.54	211.95	217.44	212.96	215.57	215.32	213.82	216.11	220.71	219.55	218.79	217.78	211.79	221.27	214.05	215.64	219.62	212.61	211.49	212.87	215.01	214.62	214.14	220.03	217.79	214.81	218.52	217.83	215.17	225.13	216.64
219.45	218.37	224.14	212.63	214.66	224.99	219.94	214.5	221.65	220.03	213.37	223.36	217.15	217.42	219.89	220.01	217.44	216.62	218.73	218.33	210.78	214.49	216.58	216.15	219.7	216.61	213.81	224.94	216.49	222.5	219.51	221.26	212.83	218.67	221.97	216.21	215.74	215.64	221.3	217.52	215.75	219.93	215.02	215.24	226.92	211.67	218.75	212.38	223.8	215.31
200.81	204.84	210.17	214.34	211.36	204.29	203.01	210.84	209.88	210.17	212.77	215.66	205.3	204.6	210.21	206.06	209.13	213.17	209.26	209.49	205.61	208.08	208.69	209.51	216.62	205.28	210.68	206.33	210.96	213.83	211.47	208.63	209.02	211.07	208.99	207.76	204.23	210.64	202.56	210.41	211.5	210.37	210.93	206.37	212.98	203.91	204.9	200.82	203.4	202.39
207.74	199.26	204.05	197.63	203.87	207.2	202.95	201.03	206.68	205.47	198.51	203.98	200.48	203.12	202.02	198.95	203.03	209.3	203.11	202.76	203.15	199.77	206.62	201.92	208.06	201.64	204.8	204.53	206.25	203.14	206.72	208.29	204.89	202.27	206.64	200.27	204.66	204.14	205.3	203.45	203.01	204.04	204.83	206.71	206.3	203.45	204.54	197.46	202.32	204.84
208.18	209.08	212.03	208.38	209.55	206.22	208.4	213.79	208.69	208.85	214.48	208.13	207.6	210.4	209.98	203.78	205.47	207.43	206.06	211.37	209.69	204.52	213.35	209.28	209.87	211.07	207.86	210.79	213.15	215.37	209.18	212.14	207.64	206.88	212.95	207.3	208.85	208.01	210.29	203.71	212.51	212.54	216.37	206.51	208.99	209.43	210.26	207.65	202.33	204.5
199.16	201.35	201.05	195.81	194.39	197.8	194.56	196.05	199.25	197.1	199.44	198.73	197.82	198.99	199.89	204.9	201.41	203.77	198.59	204.26	192.32	200.99	197.23	201.58	201.63	197.72	196.55	199.23	203.79	201.07	198.06	193.63	201.27	191.15	199.89	198.64	194.88	195.28	194.67	197.71	199.37	202.01	194.9	200.8	209.16	192.28	197.72	199.88	204.52	198.77
193.62	188.53	188.8	197.67	192.24	202.12	199.99	193.49	188.1	193.7	190.49	196.29	202.51	193.16	195.89	193.49	198.72	198.22	190.98	194.78	196.49	198.52	190.52	188.74	189.78	193.56	199.69	194.31	194.08	194.58	194.5	197.87	197.89	194.62	191.32	199.89	192.5	197.26	193.52	191.37	192.47	192.53	191.69	191.03	195.6	195.71	197.44	195.91	194.77	194.73
201.69	206.56	199.5	210.4	204.74	203.75	202.23	201.43	198.19	201.85	198.07	208.81	207.86	207.41	200.65	203.01	206.06	212.69	204.88	205.6	200.03	206.79	198.59	208.58	201.34	207.94	201.15	200.26	205.05	205.72	201.46	203.83	206.22	205.08	205.05	206.7	207.43	201.2	206.95	201.25	202.55	206.05	203.31	204.74	203.05	201.61	199.52	205.27	202	205.46
199.46	202.59	210.27	196.77	214.3	198.92	202.44	197.65	194.11	197.76	204.84	199.03	198.56	204.7	201.47	202.35	199.69	197.3	206	202.2	203.54	203.5	196.53	195.4	204.39	198.95	204.49	199.6	199.81	203.77	199.84	194.44	199.77	203.32	206.95	206.3	205.61	197.75	200	203.52	208.79	205.12	205.81	193.85	204.58	208.24	206.71	201.32	205.6	203.97
196.08	199.96	201.11	192.34	194.71	197.86	204.39	198.61	205.07	196.88	194.6	204.12	207.8	196.26	202.95	195.26	199.66	194.1	193.71	203.81	204.58	198.74	198.29	201.98	198.96	201.03	206.41	194.62	196.37	194.95	200.91	205.13	200.73	200.4	200.57	195.56	206	201.05	198.71	206.26	206.26	198.62	201.44	200.8	197.18	195.77	201.14	193.89	194.27	203.86
212.97	210.61	198.58	201.62	203.71	203.22	198.71	206.58	210.72	203.24	212.12	216.91	206.57	209.98	206.18	210.66	208.95	207.43	201.82	198.64	208.71	204.47	212.45	210.51	207.28	210.68	209.36	211.19	209.93	208.63	208.52	218.06	210.85	208.41	211.01	210.25	213.89	211.1	208.35	215.69	199.18	204.63	208.48	207.75	211.24	208.17	211.38	205.41	208.88	210.84
208.23	209.78	211.96	209.91	207.4	211.98	203.95	209.42	205.6	211.75	212.83	205.72	209.53	209.37	206.05	202.47	208.38	203.57	207.71	206.42	197.94	210.17	210.19	206.18	206.08	207.59	208.35	213.51	201.31	206.64	205.29	210.22	212.08	211.6	207.37	206.53	206.52	207.77	208.08	210.3	208.17	213.3	202.9	204.19	205.31	207.96	206.47	204.36	213.86	215.4
213.67	214.6	214.29	215.03	210.56	215.29	208.67	207.82	213.01	210.89	212.8	212.5	214.66	210.2	212.62	214.63	205.54	205.6	208.36	209.98	212.64	211.03	211.11	200.86	206.71	204.16	213.37	208.49	214.08	210.4	206.05	207.12	209.12	209.44	211.37	211.15	209.23	213.72	205.07	212.1	205.6	209.55	202.32	208.6	218.11	210.58	209.62	210.05	213.64	210.95
207.57	206.62	204.52	207.04	205.45	206.97	207.76	208.51	199.29	210.2	211.33	216.22	203.39	206.45	210.18	208.87	211.42	208.8	209.37	205.16	210.95	202.01	200.13	209.53	204.14	202.96	208.89	209.01	204.06	206.01	208.58	208.57	220.63	208.78	205.59	209.03	205.93	213.22	211.63	211.68	206.05	207.05	211.04	206.1	201.85	212.62	212.65	210.28	205.04	208.74
203.93	196.68	203.73	199.56	210.13	206.93	205.7	203.63	205.6	197.48	204.15	199.55	201.78	205.38	213.36	207.77	204.37	206.8	205.25	208.88	212.77	203.4	202	206.67	200.82	205.33	204.66	208.49	207.44	201.85	208.44	208.49	206.58	207.74	203.98	200.13	204.96	213.17	203.81	200.59	209.67	204.92	207.52	206.2	200.06	204.87	202.07	203.28	207.9	207.3
205.27	204.18	208.8	208.56	207.33	211.22	211.23	206.45	201.99	201.47	210.58	213.74	215.39	204.48	202.97	209.1	211.55	213.39	209.12	213.46	210.55	208.89	205.58	208.56	213.17	204.66	206.49	205	209.46	210.51	206.51	209.48	205.78	209.57	199.3	207.92	208.1	206.44	208.88	212.02	210.57	210.22	208.35	208.47	204.74	205.96	205.42	206.06	208.44	202.71
214.36	209.19	215.11	215.44	208.69	206.01	207.75	217.34	206.56	215.67	207.84	217.2	212.2	207.51	211.02	216.99	208.38	208.26	205.61	208.85	210.46	212.19	213.02	211.18	209.9	206.91	202.74	212.83	209.36	212.55	213.4	221.51	207.75	211.79	212.74	211.41	217.47	215.69	208.72	210.7	208.84	213.08	212.58	207.93	211.01	208.42	213.13	208.82	205.98	211.69
209.59	204.86	208.11	207.87	207.2	213.26	208.98	209.29	208.74	205.07	212.37	211.27	208.79	213.66	204.61	207.89	211.18	203.36	203.77	214.03	208.94	205.78	206.69	208.83	208.7	207.12	200.01	204.34	209.5	206.95	203.89	204.78	209.38	202.93	202.05	213.16	209.3	211.4	203.65	201.4	213.16	208.31	207.08	205.13	211.56	211.37	212.49	213.55	212.25	210.02
218.13	222.38	213.69	221.19	215.94	217.6	215.63	222.3	211.77	216.41	221.3	214.07	216.93	215.04	216.87	217.14	220.24	217.63	219.53	218.5	221.66	222.51	221.17	217.1	214.72	214.1	216.11	216.88	213.29	217.86	213.89	219.41	215.4	219.1	220.39	218.7	222.57	211.66	213.65	222.48	223.87	213	216.04	216.19	214.14	214.33	214.5	214.68	219.46	211.43
212.71	212.9	213.88	209.85	212.18	204.27	214.51	210.29	208.49	211.85	213.45	214.91	212.39	207.9	212.3	209.24	206.37	210.91	208.59	207.65	211.84	211.21	212.52	211.2	215.21	217.8	211.54	213.93	213.53	211.95	216.78	210.38	210.96	216.67	211.83	212.1	214.03	209	211.39	210.48	215.18	208.98	209.07	215.01	202.37	214.15	211	211.84	208.8	210.89
200.93	203.11	202.97	208.76	201.26	201.08	200.34	203.07	196.61	198.95	201.65	199.87	194.49	197.34	203.27	202.21	196.55	200.62	196.62	204.05	202.71	198.47	197.15	194.3	200.02	200.5	203.59	201.63	205.8	204.3	205.78	198.08	203.75	199.92	198.76	201.36	194.52	199.35	203.61	200.31	199.22	197.7	202.39	197.21	199.64	198.44	200.07	198.83	204.69	193.89
208.17	208.3	200.61	215.36	208.69	208.2	207.24	204.86	201.98	203.4	212.19	209.62	205.39	207.91	211.16	207.29	206.89	209.56	216.62	215.52	215.81	212.59	208.31	203.99	212.44	206.01	201.02	206.87	209.15	210.62	205.86	210.26	206.95	210.03	208.34	214.11	209.34	206.83	202.78	202.8	204.31	204.89	207.76	212.12	209.15	207.22	202.96	204.15	214	207.03
204.31	207.63	203.24	207.29	202.09	204.67	215.02	205.48	210.31	205.02	207.18	209.52	203.22	209.32	200.21	208.59	202.14	202.32	207.2	209.76	204.3	209.73	209.82	212.46	204.58	215.26	207.2	208.24	199.49	202.2	201.76	205.34	204.36	209.63	206.77	206.37	204.82	203.4	205.75	207.87	208.74	215.36	210.97	202.83	205.45	203.28	209.04	201.3	210.49	209.41
205.28	209.05	205.74	208.75	204.74	210.41	213.29	215.7	206.51	209.23	210.41	213.19	211.57	210.08	205.21	203.25	211.31	204.78	209.68	211.45	210.69	210.77	209.01	208.85	207.47	211.82	207.41	208.42	209.67	211.94	212.88	204.08	207.62	210.12	207.2	212.55	209.74	213.75	207.58	206.69	203.67	212.96	205.93	212.01	210.35	203.7	211.06	206.96	206.47	207.01
207.93	208.24	203.91	207.31	206.68	204.55	203.6	206.19	204.91	200.25	204.03	206.24	201.6	206.45	208.45	203.57	209.21	204.27	210.02	211.79	202.6	204.52	202.13	204.44	203.37	196.9	200.28	202.04	206.23	202.9	207.19	201.86	203.55	206.19	210.34	202.01	208.8	197.85	211.66	202.76	202.68	199	203.28	203.3	206.28	204.93	201.66	210.63	210.27	202.53
202.62	205.14	199.91	202.53	196.25	208.46	199.43	201.8	202.73	202.24	202.03	206.05	206.81	203.17	207.55	203.08	201.35	202.71	204.94	199.14	210.2	201.15	202.01	204.51	204.45	203.29	202.85	201.21	202	199.64	210.09	201.19	199.02	201.92	210.74	201.35	200.59	202.19	194.62	202.68	203.26	198.16	201.79	208.85	211.61	202.3	194.39	200.22	199.83	205.09
203.63	197.93	205.25	199.58	204.12	200.69	203.94	208.27	199.11	206.56	203.09	210.03	206.65	198.38	199.34	206.79	205.18	206.26	202.56	205.57	197.77	201.44	204.26	204.32	203	209.24	202.5	202.87	206.43	211.45	209.72	201.96	204.67	205.79	205.86	214.3	210.39	204.65	207.31	198.67	209.08	207.15	206.46	201.36	207.2	202.25	203.12	209.43	210.22	199.2
213.83	201.79	210.02	211.36	211.13	210.06	209.6	208.26	206.32	206.55	202.6	203.87	209.86	213.15	204.8	210.81	210.38	203.63	207.38	205.29	206	210.11	205.82	210.36	213.65	200.56	202.74	209.05	209.09	207.88	207.75	207.55	208.58	209.63	212.56	213.42	210.84	212.86	203.51	208.18	207.85	210.82	208.93	213.41	207.11	210.87	208.55	210.55	215.28	209.77
209.81	205.45	203.8	203.72	201.84	200.42	207.67	206.6	205.27	205.17	208.22	209.68	203.13	205.57	204.84	207.01	206.17	211.64	208.36	211.51	201.76	203.7	201.71	207.67	211.79	210.99	209.04	204.39	199.35	205.88	201.86	206.33	208.15	209.12	204.04	215.4	208.78	205.89	208.48	201.51	202.46	207.17	211.1	205.49	211.23	201.88	202.4	197.96	202.82	200.12
213.03	216.95	215.25	224.09	211.87	214.5	213.42	214.94	218.77	217.28	216.09	214.39	213.32	213.27	220.67	219.82	224.56	220.41	216.66	219.56	219.65	214.33	222.57	216.87	218.32	217.08	220.49	214.86	215.08	219.92	212.66	219.82	211.35	224.97	221.07	211.55	212.49	218.57	214.65	212.06	224.78	212.76	218.35	221.56	214.13	215.28	215.67	218.15	222.49	216.33
216.76	215.04	215.76	211.93	210.96	215.54	217.8	217.74	218.18	213.6	215.14	216.24	214.42	222.16	218.56	215.8	213.8	215.42	220.04	212.59	215.35	212.03	214.34	220.62	216.6	210.16	216.16	213.12	216.01	213.71	225.46	218.55	210.48	212.35	218.73	221.08	210.06	216.01	217.07	212.49	212.49	208.73	216.4	215.99	217.89	214.79	213.2	214.85	222.13	213.32
207.93	210.73	210.93	209.79	208.28	204.35	200.69	213.81	205.04	213.62	209.5	204.53	204.76	209.41	204.17	204.39	203.49	205.53	209.22	203.33	205.57	206.71	209.11	212.89	208.05	207.4	205.26	201.19	210.71	210.88	204.96	206.35	207.86	211.77	208.29	209.37	213.52	211.01	209.29	209.29	205.24	214.46	210.68	208.44	205.7	205.74	209.8	205.58	204.71	205.2
205.14	207.11	201.25	202.09	202.02	202.79	201.04	206.54	199.07	205.61	198.21	201.68	202.95	205.81	205.83	201.32	204.46	200.07	210.44	206.03	204.78	205.84	204.11	200.44	206.78	201.32	202.78	200.64	203.88	197.9	210.58	198.95	205.6	196.59	200.49	205.75	200.95	199.01	206.02	199.94	207.11	202.45	202.89	206.83	203.59	205.31	207.5	203.63	204.66	201.91
213.48	212.42	207.41	205.68	200.39	212.38	215.42	208.71	207.52	200.91	210.62	206.55	215.5	203.71	216.87	214.08	208.09	211.63	204.07	210.72	215.28	213.85	206.77	215.87	214.16	211.26	214.44	205.92	204.68	212.58	214.67	210.74	210.77	213.49	213.35	212.01	209.47	209.32	205.41	207.35	213.72	211.54	218.38	209.62	210.49	212.09	209.99	213.15	202.13	211.06
208.93	203.04	198.75	208.39	209.5	208.23	212.04	206.24	207.24	205.56	204.63	205.62	203.93	202.47	204.73	204.7	203.77	205.7	206.2	213.13	205.76	206.89	207.09	206.1	205.46	214.7	202.98	211.15	214.34	206.08	201.72	208.45	214.12	209.65	203.45	207.79	203.73	207.03	205.71	198.86	206.72	204.59	206.08	204.63	205.52	202.78	205.36	208.83	207	203.91
207.66	203.57	207	201.73	207.78	200.71	203.43	210.44	208.88	202.84	207.53	205.78	215.47	217.16	209.13	212	205.66	212.86	198.77	207.33	203.36	208.83	209.01	211.44	207.09	206.67	204.33	207.49	212.71	209.83	203.97	212.3	209.67	213.73	210.47	211.66	203.26	211.3	208.05	210.2	211.69	218.38	205.7	210.29	215.02	212.49	213.72	206.47	204.35	207.45
203.84	197.68	198.76	197.09	203.88	196.23	204.98	204.04	206.1	195.66	206.02	205.49	198.92	201.3	207.54	203.94	202.16	205.22	206.69	200.37	206.92	203.55	202.86	205.71	201.97	206.18	198.77	206.37	201.49	209.21	201.69	208.33	197.99	198.61	206.63	200.28	200.87	202.97	205.23	204.24	201.43	202.49	202.34	204.19	207.32	205.26	200.81	207.01	200.85	206.34
201.19	200.14	202.24	199.05	198.36	201.41	202.81	202.77	194.5	198.78	203.14	197.79	199.86	198.03	199.23	202.87	199.99	201.46	188.66	201.21	205.54	201.62	202.93	204.38	196.98	193.05	199.3	197.75	203.32	199.37	201.58	194.74	204.14	195.43	203.06	204.04	203.47	215.85	201.01	206.69	197.92	205.42	198.84	195.51	201.02	200.93	200.36	205.55	208.68	200.54
211.92	205.63	213.61	209.49	212.88	204.28	208.69	213.08	203.22	208.18	202.01	212.85	207.22	213.67	211.42	205.92	208.99	208.8	208.73	210.67	211.46	209.42	207.82	213.52	213.6	207.86	207.03	209.32	209.86	206.16	209.03	207.6	202.82	204.41	206.24	214.03	212.54	211.6	204.33	199.71	210.22	201.89	199.98	209.52	209.91	210.54	210.79	208.05	209.63	214.35
199.98	205.97	208.85	200.32	210.61	204.83	201.09	207.85	204.99	202.54	202.37	205.64	199.47	214.35	202.34	202.63	201.73	208.55	202.89	206.64	197.19	205.84	205.26	205.54	207.64	200.02	202.47	203.89	210.06	198.95	206.14	207.56	207.09	202.84	202.43	202.31	195.62	203.7	202.81	200.69	200.34	198.73	201.75	198.43	201.79	204.15	201.69	206.35	206.47	199.22
214.38	212.6	212.99	217.39	213.49	212.93	215.64	210.67	213.88	217.32	212.27	211.8	211.22	210.2	218.24	210.59	209.89	214.24	219.13	217.23	211.93	210.05	207.78	209.36	208.77	216.88	208.75	212.85	210.48	206.8	203.53	206.93	219.36	212.09	212.03	214.57	211.66	210.42	215.59	213.18	212.78	211.93	210.04	209.48	211.67	209.15	214.27	214.14	217.46	212.8
216.43	207.85	210.62	214.32	214.37	208	220.04	217.64	213.29	217.34	208.51	214.72	213.61	223.68	212.98	218.73	225.01	211.02	214.96	215.59	213.01	216.93	218.22	219.11	209.83	220.08	219.43	219.82	214.92	216.88	212.07	213.79	215.51	223.54	217.77	211.63	215.38	209.8	208.82	212.8	215.03	215.33	215.72	221.8	217.99	218	214.32	211.95	213.98	213.49
207.09	209.85	206.33	209.68	206.11	206.27	207.8	205.29	208.51	204.75	208.68	214.02	208.43	210.31	201.45	211.02	206.46	206.19	206.62	209.2	205.8	206.44	207.36	207.4	213.79	210.89	207.18	205.89	210.4	209.52	212.53	212.03	213.4	209.74	208.31	205.62	214.52	205.96	211.11	207.69	206.6	209.97	206.51	215.5	210.12	207.46	212.83	208.27	206.52	204.24
210.98	205.19	212.1	212.09	208.75	217.47	210.11	212.74	213.12	213	215.12	212.85	210.63	205.62	212.39	212.46	216.22	212.47	207.32	207.9	209.8	206.9	212.55	211.16	208.92	206.8	206.21	211.81	210.67	211.28	206.37	215.39	214.25	204.69	209.99	213.43	209.34	205.19	204.63	215.3	210.1	215.49	207.26	212.27	207.89	209.54	215.27	206.74	207.11	205.8
217.51	212.49	217.64	213.23	216.05	212.58	210.89	213.58	213.98	214.03	216.32	210.98	213.4	211.14	207.84	208.79	206.44	206.14	212.79	215.03	214.57	208.82	213.86	213.79	218.79	205.98	211.26	206.39	214.51	210.66	219.27	208.22	211.73	216.07	208.33	209.91	210.31	216.17	210.34	206.27	210.01	215.91	210.43	211.81	213.78	217.55	217.45	209.88	215.08	219.01
201.18	200.69	198.9	198.03	201.8	204.73	202.99	207.63	212.01	209.76	210.32	217.25	203.01	209.9	202.07	207.5	207.49	204.64	205.79	200.77	206.4	208.59	203.23	200.11	197.79	204.28	203.12	205.37	204.52	207.75	211.01	200.83	202.91	209.96	207.1	207.44	204	205.11	207.22	205.45	206.06	198.69	204.66	204.53	203.04	202.04	207.28	209.88	205.07	201.79
200.94	200.21	206.83	200.13	200.53	206.89	201.21	203.42	200.62	201.06	201.51	201.15	200.06	208.27	204.73	202.51	200.66	199.66	207.23	200.82	199.55	206.33	200.32	201.99	205.1	204.05	201.72	201.06	207.18	200.75	203.28	195.33	205.15	200.58	209.43	202.77	207.49	203.38	201.3	205.75	205.78	207.35	199.73	195.09	204.1	202.82	204.06	201.63	210.95	206.04
199.63	206.09	208.26	204.59	204.88	199.6	200.18	200.22	201.72	208.55	206.52	201.15	207.3	198.79	207.17	208.93	207.24	202.49	202.84	206.42	207.65	210.39	204.26	205.48	205.21	205.98	208.87	205.11	205.67	202.9	207.89	204.68	207.1	206.44	201.07	201.38	198.45	205.37	199.63	202.04	206.72	206.03	204.66	202.98	199.78	209.05	200.49	198.4	208.28	204.95
208.85	209.77	208.98	206.64	210	207.49	208.61	208.21	208.01	214.55	206.64	207.53	208.19	207.2	214.52	214.86	196.78	208.73	206.43	208.31	203.41	211.69	209.43	212.48	211.92	208.75	211.17	206.72	209.04	208.14	209.5	208.35	207.33	210.34	207.52	210.29	208.49	204.77	209.81	209.3	203.74	211.1	211.56	210.99	200.82	208.78	209.74	208.8	208.84	216.67
206.16	199.84	202.84	203.76	204.64	198.64	207.81	202.53	202.28	200.62	197.48	204.53	200.63	203.76	206.22	200.69	195.38	211.3	202.66	207.51	201.34	203.92	207.77	203.78	207.16	198.72	210.33	202.1	205.89	210.92	201.12	206.54	201.99	202.31	205.62	200.17	201.39	204.05	205.59	213.63	207.04	201.21	204.24	208.11	202.55	207.57	205.55	203.81	201.71	208.68
203.86	203.2	200.18	200.34	196.36	202.32	203.94	200.9	199.91	200.14	200.31	202.83	198.8	205.16	202.36	200.17	201.02	200.19	197.89	206.95	202.33	199.09	200.58	205.21	200.66	199.18	198.64	202.59	198.74	196.78	200.71	195.5	203.73	205.29	202.72	197.69	199.58	196.39	198.36	199.29	205.78	203.82	192.09	193.47	195.71	197.3	201.62	201.18	200.63	201.08
206.61	207.01	208.22	209.15	213.09	210.52	205	208.04	206.83	205.74	210.8	212.24	216.64	212.33	215.83	210.89	209.86	205.9	204.52	209.74	207.91	199.71	208.09	204.17	209.19	207.98	207.81	208.52	211.59	211.51	208.73	207.5	213.89	199.23	208.51	217.09	208.55	209.69	211.39	203.4	208.28	210.31	207.89	205.82	206.16	202.39	205.21	211.4	205.33	208.42
202.72	204.83	205.62	201.67	200.02	205.37	197.21	204.67	211.84	204.54	204.52	202.94	209.33	200.35	207.55	205.66	207.16	199.11	203.87	210.56	207.77	202.62	201.43	204.48	201.76	203.16	208.91	206.49	201.18	206.82	205.43	208.85	205.26	203.25	205.6	201.46	202.5	200.85	209.05	196.39	206.97	201.54	206.8	202.29	208.13	195.41	207.76	193.69	203.35	204.85
217.3	215.62	215.05	219.81	220.15	212.43	217.44	217.94	215.51	214.15	216.09	212.37	209.55	215.44	216.57	219.34	214.97	219.48	220.93	220.88	212.86	212.83	218.45	216.37	218.12	215.94	219.43	216.72	212.96	212.84	214.53	216.69	216.65	220.99	219.5	218.49	216.65	219.27	213.18	216.14	217.38	214.8	209.81	214.36	215.56	215.56	220.08	216.4	215.55	220.48
208.44	211.96	207.15	215.24	208.57	210.06	212.98	199.95	211.98	210.97	212.55	211.36	206.24	205.94	213.43	206.85	212.62	212.25	215.2	207.08	214.75	207.82	211.38	200.14	206.58	208.42	207.99	209.85	207.24	211.88	213.03	205.63	210.04	204.5	213.05	210.8	212.86	208.77	209.77	206.86	209.59	204.97	210.94	207.29	209.3	209.8	212.82	215.01	201.6	208.29
218.73	213.07	211.79	217.62	221.94	218.55	215.07	217.32	209.24	218.35	214.72	221.35	211.4	224.36	222.07	212.46	214.31	214.15	213.12	211.66	211.19	217.32	212.92	213.73	212.98	212.67	212.86	215.94	211.13	221.69	218.24	216.12	215.69	210.87	217.33	215.13	222.03	209.83	210.52	220.29	213.47	216.86	215.9	221.97	213.67	220.05	213.91	219.39	218.68	215.2
218.8	212.94	220.15	218.03	215.99	215.2	219.87	218.03	216.77	215.49	217.96	219.12	220.96	219.18	219.81	217.76	215.09	221.38	218.82	211.21	210.59	214.52	216.9	218.88	212.8	210.04	216.93	212.95	212.88	225.58	210.84	216.08	209.74	213.09	212.29	218.83	216.63	218.75	218.36	211.68	213.13	219.38	214.43	213.94	206.52	215.42	216.32	213.69	219.43	220.68
215.76	218.44	213.84	216.3	222.83	218.96	214.05	216.56	216.16	217.12	218.01	218.66	218.56	219.69	224	220.13	214.24	215.63	217.81	218.82	213.84	214.59	218.81	220.17	209.79	222.29	220.59	215.14	217.45	220.42	212.18	216.73	213.73	225.33	217.05	216.93	214.69	211.89	215.48	216.74	211.75	215.33	215.03	218.85	218.4	220.91	216.62	219.02	218.69	215.05
207.16	215.47	212.34	212.9	205.27	209.57	206.64	211.92	217.16	211.21	214.33	214.19	210.56	216.7	210.18	214.39	212.86	213.66	207.56	208.09	212.37	214.79	215.76	219.15	208.09	216.66	214.26	208.81	211.81	206.71	208.51	210.14	211.08	206.17	206.01	209.11	210.46	221.3	207.59	217.6	210.22	214	211.14	213.53	212.63	217.87	207.6	207.64	210.57	206.23
196.07	200.13	197.48	205.82	196.95	199.91	203.29	201.11	195.59	203.49	203.63	195.33	196.59	197.35	199.51	201.45	198.82	206.82	200.19	200.01	199.08	197.7	203.73	197.18	201.85	197.79	207.33	199.02	196.26	193.75	194.84	199.2	197.69	201.38	207.45	198.6	202.2	197.06	194.78	196.49	203.94	197.16	197.7	200.45	199.88	203.18	200.72	195.3	204.57	201.13
218.08	213.17	216.53	213.44	219.91	216.74	213.07	220.34	212.57	214.91	218.21	217	218.13	217.44	217.18	215.5	215.16	216.55	208.39	214.27	216.41	220.52	219.32	213.68	220.2	220.2	216.1	218.41	224.76	213.29	216.51	220.19	221.45	215.01	216.8	220.24	216.98	219.02	212.73	222.93	217.28	216.75	214.54	219.4	215.15	212.76	224.85	216.84	220.89	215.7
212.07	200.23	213.43	207.49	211.02	212.34	210.48	207.48	205.39	204.79	216.03	218.03	211.4	213.12	210.46	210.73	211.22	208.76	208.68	214.25	205.07	204.81	211.15	215.95	210.8	201.82	214.23	210.78	214.24	210.54	209.76	210.35	213.3	216.04	208.08	212.22	207.48	211.03	218.07	207.2	207.49	213.06	206.35	214.78	212.29	205.03	214.22	211.12	213.62	213.97
202.84	210.06	198.79	196.04	201.98	202.48	204.75	201.67	208.58	205.01	207.41	204.52	201.69	199.05	209.25	206.74	207.28	208.46	207.41	208.72	201.76	203.12	196.2	203.74	204.24	206.58	210.97	198.06	202.28	199.3	203.04	201.92	197.14	198.27	203.71	200.97	206.18	205.48	205.66	210	202.66	201.62	207.07	203.54	202.47	204.74	197.48	208.53	206.27	202.14
211.31	211.92	208.05	211.78	204.8	205.69	206.6	211.69	204.3	205.75	206.2	205.4	202.11	208.31	204.74	210.74	208.06	208.44	201.31	210.19	207.44	212.03	210.15	207.4	212.92	202.87	210.92	209.92	210.64	208.13	207.44	202.26	205.15	202.11	204.29	219.34	205.18	208.33	206.88	213.44	204.18	210.68	212.24	211.48	212.21	208.6	208.15	207.18	210.85	211.32
203.97	197.85	198.37	201.66	210.43	202.38	201.32	198.87	212.71	202	208.03	197.23	204.46	202.78	197.36	202.08	207.93	202.27	203.58	203.95	202.11	204.6	205.92	201.6	198.56	205.41	196.44	197.52	198.93	203.29	201.41	206.58	207.26	204.17	206.61	203.28	205.89	204.54	201.6	208.94	199.63	199.15	204.2	212.57	205.24	203.64	201.16	205.95	202.16	199.06
197.28	198.46	199.48	197.7	198.14	194.65	199.45	200.86	201.27	197.82	202.18	205.06	201.65	197.47	203.53	194.71	196.19	197.34	202.73	200.12	200.97	200.42	200	200.31	190.5	198.12	202.85	197.08	193.57	202.32	193.19	200.29	198.44	199.2	197.08	205.51	202.12	196.45	196.74	203.8	201.59	194.2	202.03	199.65	195.51	195.78	196.65	204.32	200.44	202.76
210.1	214.09	214.49	213.77	207.71	203.99	205.54	200	202.9	206.19	202.87	206.43	203.98	201.36	207.16	208.29	208.84	201.34	205.6	199.93	204.56	201.32	204.82	204.62	200.81	206.12	208.15	207.52	208.18	205.91	209.09	208.47	199.38	207.38	205.8	202.55	202.44	200.22	205	205	208.27	196.74	206.82	206.12	203.77	201.58	201.14	207.53	209.3	202.97
199.17	200.75	205	201.15	203.76	199.29	201.71	205.6	200.43	199.47	195.81	197.27	209.37	212.13	205.41	197.34	206.95	209.22	200.77	199.95	202.68	208.51	201.8	203.14	201.94	208.07	203.56	202.41	202.46	208.09	199	204.67	207.32	199.18	202.94	203.52	205.59	202.75	204.28	203.25	204.27	203.5	201.22	200.94	205.48	206.28	207.43	212.07	207.18	202.16
214.83	216.13	209.42	215.49	216.78	214	209.93	207.63	209.73	216.28	210.2	209.59	216.89	214.27	208.25	215.98	216.86	208.45	203.72	213.67	214.31	213.72	212.35	210.37	208.02	216.14	213.56	204.45	210.43	204.71	208.29	215.11	213.18	203.58	214.82	212.14	210.77	213.99	216.29	209.64	207.04	210	207.63	213.27	216.02	213.22	214.38	210.1	217.33	211.58
197.97	198.58	198.63	197.71	190.65	201.47	198.19	199.55	192.54	196.5	198.64	203.44	200.48	201.59	200.79	191.2	200.02	205.01	201.07	198.67	197.74	202.9	194.09	199.22	199.87	196.05	200.08	201.84	198.34	201.75	203.86	199.03	199.76	196.55	200.18	204.44	203.2	203.43	196.12	200.59	206.82	198.27	196.05	205.08	203.8	197.48	200.73	205.05	197.39	198.25
212.26	210.93	207.02	213.23	213.13	221.72	208.49	209.15	214.19	205.56	213.55	211.21	218.73	208.9	213.25	204.88	213.55	211.54	210.45	216.99	213.88	216.54	212.54	214.03	214.85	218.14	212.04	219.38	213.18	209.8	208.99	210.34	211.6	207.26	213.72	215.15	213.52	212.97	214.34	215.15	212.36	215.81	217.03	212.27	214.16	208.8	215.29	211.7	216.63	210.91
212.06	202.14	205.95	212.6	208.07	201.85	207.4	207.02	208.24	212.52	206.65	205.73	212.48	206.34	204.47	207.15	203.08	215.01	206.76	209.05	208.12	205.81	209.62	208.89	205.49	209.98	215.05	206.43	202.34	204.42	206.9	212.67	213.53	207.08	210.52	206.32	204.27	209.68	211.81	206.12	212.8	214.72	205.6	202.39	206.65	206.53	200.05	200.83	206.11	211.66
199.28	207.19	197.37	199.5	200.88	207.86	210.14	204.74	205.43	200.26	204.42	205.13	198.28	204.17	205.57	202.75	202.57	204.54	208.57	201.74	200.96	205.47	205.42	205.27	196.32	200.12	203.3	204.51	204.18	202.84	201.02	206.12	206.1	209.03	205.02	202.9	203.61	204.38	199.08	206.58	202.09	198.93	203.81	203.29	199.62	202.51	202.39	206.49	204.98	198.83
200.56	200.8	206.48	202.06	204.68	210.8	197.4	203.72	201.11	200.93	206.81	199.5	210.58	207.01	197.85	203.84	199.84	205.56	204.92	207.36	200.87	201.15	206.17	203.93	199.92	199.66	199.56	210.99	203.5	204.98	205.7	200.92	206.27	205.57	208.76	204.76	210.21	201.48	204.39	202.2	208.73	197.45	203.39	204.67	202.55	201.37	203.21	203.82	205.87	209.56
212.32	207.41	212.9	211.67	213.04	204.31	212	206.4	210.33	209.77	206.75	210.66	209.58	212.13	210.52	215.41	210.1	217.94	213.82	216.24	214.49	205.95	208.34	210.25	206.93	210.24	212.52	211.29	210.57	209.95	211.13	204.76	206.12	205.94	208.76	201.07	207.36	207.94	208.28	218.77	213.04	202.7	207.95	204.52	214.05	206.62	211.13	214.82	211.38	210.82
212.51	209.76	210.37	212.21	219.82	215.97	214.91	207.92	220.85	210.32	205.6	212.23	214.67	213.41	209.87	216.57	210.89	216.09	207.95	207.16	213.43	213.7	212.75	211.14	210.4	210.59	214.83	213.91	206.24	209.62	215.11	218.88	216.22	207.29	208.26	210.97	211.79	212.82	218.34	211.67	208.76	208.72	215.18	211.83	208.86	211.56	212.34	209.08	212.99	212.6
205.13	203.26	205.77	203.84	210.63	207.65	202.37	198.81	199.63	210.56	201.19	207.98	206.15	202.96	203.89	208.17	204.64	203.77	202.57	209.55	200.52	203.9	203.21	204.92	206.98	202.13	198.86	210.14	209.34	207.75	204.12	205.78	205.25	209.46	207.93	203.01	205.74	203.92	203.22	209.89	205.18	208.32	206.78	204.25	209.09	205.33	204.02	199.37	196.08	202.08
204.81	197.01	195.2	206.23	203.13	198.95	196.59	199.93	198.6	204.7	205.92	196.63	194.22	205.18	205.96	199.84	204.61	203.04	197.94	209.69	198.89	206	204.6	200.32	212.7	202.83	209.54	199.02	196.67	199.03	203.66	198.08	199.63	203.57	207.34	203.73	199.72	198.72	203.69	208.16	207.34	195.76	210.01	202.39	196.84	202.35	202.15	206.39	202.94	198.9
211.34	208.81	207.05	212.12	207.12	206.1	203.33	214.21	211.76	213.41	207.78	205.48	205.58	211.42	210.36	204.54	205.46	207.54	207.67	207.33	214.22	206.14	206.99	208.25	212.98	210.1	213.02	205.85	210.34	208.28	206.16	211.63	211.08	209.28	206.24	208.57	207.21	210.65	207.99	212.33	212.98	205.05	215.22	204.85	212.56	210.7	208.45	206.5	214.18	211.68
191.82	195.22	197.45	194.41	193.49	200.13	194.75	193.49	196.89	198.24	191.49	197.58	195.03	196.03	192.12	199.39	196.25	198.63	195.48	194.4	190.82	194.82	193.13	188.41	195	196.98	199.3	196.25	193.38	195.06	195.35	190.43	195.39	198.22	189.98	189.83	195.96	192.14	196.75	191.07	190.29	195.83	195.65	192.12	192.66	194.7	193.72	188.77	195.26	192.92
214.18	213.26	206.26	208.71	202.87	205.42	214.04	208.6	203.37	213.98	205.82	202.3	204.48	208.02	209.3	213.6	205.56	208.17	218.91	214	209.89	207.9	204.12	207.07	211.64	204.14	210.74	212.33	210.77	205.21	212.8	206.96	210.07	206	207.3	210.31	211.9	208.47	206.06	202.56	211.74	204.86	208.67	203.61	207.08	208.24	210.96	209.41	206.38	205.42
210.8	211.7	216.33	212.71	218.99	210.92	217.46	209.72	214.18	215.01	214.34	215.57	216.12	215.84	213.6	215.68	210.73	215.45	205.24	212.41	209.51	222.05	212.98	212.73	206.36	213.05	209.24	220.39	211.42	216.96	208.91	211.71	212.17	213.47	212.54	217.83	212.56	207.5	212.67	217.72	212.82	216.64	215.23	216.29	210.09	211.03	211.05	216.46	216.59	212.36
208.03	205.67	205.16	210.87	199.58	210.42	210.22	204.25	202.87	201.66	206.32	209.56	212.48	203.94	206.38	208.41	210.38	204.54	210.62	198.83	208.48	208.69	206.29	208.23	210.67	206.19	200.3	208.08	206.78	204.56	212.56	212.78	204.05	207.17	211.98	215.67	207.81	205.95	203.25	206.5	205.22	208.77	210.56	198.7	209.98	203.05	212.53	204.66	208.24	207.84
215.53	213.09	205.39	208.45	204.95	211.36	203.99	209.78	216.29	207.53	216.31	207.54	205.14	210.2	213.42	203.54	207.67	207	208.68	208.16	210.29	210.36	205.2	210.35	207.93	203.15	204.7	212.21	210.83	205.94	205.73	203.09	205.19	206.62	208.79	207.76	208.49	202.71	213.98	205.99	211.06	214.35	200.34	205.02	206.53	210.79	208.93	204.59	205.47	209.04
209.36	206.65	212.16	211.29	205.11	200.07	210.46	204.7	202.89	210.57	205.48	210.35	208.17	206.97	209.03	209.17	206.45	195.95	212.93	209.41	212.36	216.02	201.82	208.44	200.99	205.02	209.14	210.26	213.4	205.08	206.7	208.26	212.73	211.77	206.78	204.08	213.23	206.45	204.86	207.68	210.02	213.27	206.22	207.29	206.35	207.4	206.55	210.32	198.33	209.42
214.89	212.49	215.51	219.63	222.38	215.06	218.57	216.11	217.15	215.76	214.88	216.46	218.37	218.22	214.94	213.23	221.65	219.14	219.44	220.05	217.18	220.85	220.22	211.6	219.97	215.32	212.73	218.43	216.69	216.99	216.3	219.45	215.28	220.96	218.04	218.28	218.72	213.05	218.67	219.38	215.33	218.24	216.22	216.95	216.37	218.07	216.45	218.65	211.67	211.53
203.72	209.51	203.54	203.66	204.57	208.02	206.32	206.3	195.25	206.41	205.27	197.43	198.64	201.15	207.28	199.33	203.73	199.69	203.81	203.09	203.39	201.41	201.88	197.82	200.67	209.82	198	202.43	203.44	203.05	200.55	203.16	198.12	201.56	203.1	206.98	202.7	203.36	203.94	199.84	203.55	196.68	208.87	201.58	200.65	202.55	200.73	206.45	199.99	210.41
199.31	210.62	200.85	211.26	201.82	205.35	207.98	203.78	203.06	201.54	203.62	202.86	205.15	212.66	202.14	206.75	208.67	207.53	207.57	205.07	204.32	207.51	210.27	199.28	203.03	205.6	201.04	200.69	210.12	201.85	200.49	205.95	212.57	204.92	208.33	206.34	206.35	200.91	206.21	202.24	199.94	200.7	199.03	203.22	204.73	197.2	203.17	203.7	198.14	201.04
210.77	210.45	203.78	207.72	202.87	201.98	206.36	207.4	206.79	208.19	203.76	205.08	202.44	205.03	205.59	205.96	203.23	210.05	209.23	203.82	211.45	208.46	209.03	210.09	203.15	204.13	209.2	212.21	202.16	202.68	210.22	208.38	209.34	208.92	209.39	204.92	203.13	208.29	211.39	207.12	203.17	204.4	200.71	198.69	198.31	202.92	209.32	208.05	203.48	200.84
203.95	211.37	208.37	207.85	209.67	205.89	210.05	206.69	206.6	208.99	208.15	214.16	212.51	205.57	212.53	208.61	199.61	203.31	206.57	207	216.23	208.51	206.31	208.56	204.38	207.19	208.63	212.33	209.63	207.18	208.95	203.49	216.64	207.22	205.91	213.31	207.52	206.46	205.54	211.88	207.96	208.57	205.49	215.85	208.71	209.79	206.8	200.92	210.97	203.08
196.77	205.93	201.41	208.02	199.88	201.26	203.04	202.74	198.32	199.12	205.87	199.68	199.47	197.31	199.73	201.29	206.64	202.22	201.44	203.76	201.55	205.56	206.12	204.35	204.29	203.66	200.53	201.61	198.42	203.71	203.52	205.97	198.78	200.66	201.33	199.96	203.24	203.93	203.5	200.36	194.74	202.67	203.21	199.69	198.51	204.54	197.32	205.21	205.13	202.92
217.96	218.41	220.03	207.85	213.47	215.43	208.26	214.76	209.28	211.45	218.62	210.91	208.18	211.22	208.02	207.61	213.86	213	208.66	214.79	214.87	213.68	212.84	218.97	211.39	207.24	207.79	212.85	205.31	211.85	207.15	211.16	210.69	211.85	214.97	216.66	210.51	211.65	207.95	212.9	215.31	211.07	216.16	214.27	210.51	208.66	211.1	216.29	212.57	207.98
206.26	206.52	201.97	202.15	199.65	201.62	203.01	202.12	200.36	196.95	201.53	195.59	202.7	197.6	196.18	199.92	200.14	200.1	198.87	199.08	195.55	192.48	207.98	200.93	205.24	206.78	202.74	190.2	199.48	206.13	198.4	201.75	198.21	198.2	202.38	201.71	204.3	202.91	203.26	205.55	202.69	202.28	207.99	198.07	194.46	200.01	197.88	204.07	198.91	211.32
210.5	210.26	207.4	211.81	209.95	216.59	215.2	211.01	210.36	210.54	205.57	215.72	208.83	219.12	207.73	213.83	216	213.45	207.59	211.36	209.3	209.98	214.71	215.5	214.2	213.83	210.74	213.28	203.39	212.98	210.46	213.53	206.67	210.83	212.88	213.27	210.4	208.89	214.7	215.55	213.58	209.69	209.7	205.69	209.61	205.03	215.94	214.15	208.8	208.98
201.53	206.72	203.16	206.99	208.61	200.45	202.29	205.73	203.16	200.84	210.42	203.57	203.49	198.68	203.83	200.67	210.13	205.49	207.92	205.19	207.62	204.45	208.54	208.84	207.21	209.29	203	206.6	205.7	212.93	205.39	212.08	205.27	209.99	212.6	205.42	201.13	204.5	204.36	208.4	202.39	210.58	204.54	203.42	204.7	204.49	208.38	206.45	207.57	202.33
213.53	210.55	211.01	217.48	223.47	223.18	218.05	222.81	215.63	221.88	213.8	216.28	218.56	214.46	218.62	220.9	220.26	215.68	220.11	215.65	210.12	218.18	220.57	212.96	219.22	213.18	219.69	215.05	214.9	216.77	211.77	220.6	222.5	222.08	212.23	217.92	220.83	214.84	213.1	209.62	214.75	217.58	217.92	216.86	219.19	213.01	216.81	219.08	219.81	222.96
210.53	204.68	210.19	207.92	208.38	210.07	210.61	200.83	209.56	210.92	212.06	207.13	210.94	209.57	204.84	202.41	209.06	206.99	205.19	207.85	213.94	209.85	207.2	207.97	199.38	204.02	210.03	211.7	207.68	207.17	210.77	199.43	202.01	210.38	209.14	206.58	207.75	205.68	205	211.09	210.06	209.89	207.91	203.86	204.06	202.81	208.92	214.4	208.29	210.86
201.07	203.72	208.74	208.17	208.78	216.11	210.7	213.76	212.03	211.82	211.01	213.62	209.28	210.7	206.78	207.26	201.49	209.63	201.04	207.95	207.77	211.41	211.58	216.05	213.3	206.36	210.31	206.34	209.52	208.36	210.12	211.01	209.02	200.7	200.45	208.98	214.63	207.68	208.13	206.99	207.38	206.96	208.88	204.18	209.28	211.1	212.34	213.26	208.31	207.84
200.04	199.51	206.26	206.33	200.04	210.21	202.14	199.66	200.49	201.95	203.98	204.98	201.92	197.97	202.06	203.66	200.92	201.45	205.18	198.25	204.1	202.39	204.51	206.3	211.65	205.81	204.82	206.54	206.95	203.63	206.99	202.78	205.83	201.54	200.8	196.38	207.13	202.08	207.66	193.52	206.13	197.75	202.19	204.23	199.45	201.36	199.83	210.23	202.77	200.83
211.24	206.09	212.14	207.95	213.49	212.35	208.89	201.2	207.39	205.06	214.3	203.95	205.3	210.81	194.56	209.28	211.45	207.04	210	211.97	207.45	213.17	206.6	203.96	210.54	214.02	208.52	203.07	207.43	207.35	206.71	209.67	206.66	202.51	208.95	201.85	209.61	203.57	208.36	211.44	206.63	204.99	210.16	209.46	209.44	208.51	209.61	218.19	203.92	207.83
205.4	223.41	210.44	214.18	216.82	205.18	214.06	211.76	208.92	213.07	213.14	220.21	211.25	212.24	224.21	210.02	207.7	206.13	206.16	212.86	219.18	209.96	209.63	215.22	207.95	207.21	212.04	207.44	213.94	212.81	215.81	217.39	215.76	214.64	214.76	219.81	209.79	214.01	212.5	213.35	214.43	212.86	217.07	205.2	214.55	218.52	217.89	211.52	212.09	212.3
218.6	204.73	208.96	208.09	205.93	213.43	209.83	203.63	202.62	212.98	211.35	204.1	215.69	204.88	207.67	206.19	217.47	203.33	208.07	203.97	210.96	208.9	211.29	208.36	210.93	208.91	212.32	208.88	209.89	207.24	215.11	210.17	211.67	212.02	204.28	202.92	205.92	210.86	209.96	209.88	209.24	212.74	208.88	209.73	202.72	204.34	205.6	204.53	210.22	205.25
209.92	206.07	198.58	200.45	200.16	206.77	203.74	201.69	200.93	203.97	206.26	208.25	210.85	207.52	201.28	201.42	201.55	208.34	208.11	197.78	205.47	202.99	204.87	209.06	203.69	196.04	198.79	197.34	204.86	200.73	201.11	207.96	205.36	198.59	201.97	206.45	205.66	205.16	207.23	201.76	205.24	194.52	207.35	199.3	208.44	207.81	202.68	206.06	206.64	204.98
206.84	205.87	199.33	202.97	204.66	200.64	202.53	203.76	204.79	205.64	205.29	200.41	205.73	199.98	204.04	201.83	201.77	202.93	205.31	201.29	202.01	199.98	202.28	202.32	198.1	193.05	201.37	207.23	204.38	208.9	198.67	202.62	206.85	207.44	207.34	207.37	203.67	199.74	204.11	203.12	200.52	204.72	202.27	206.24	204.25	201.04	205.07	208.12	203.52	203.34
209.49	215.42	206.42	210.13	214.68	211.94	205.8	209.68	208.21	205.58	212.96	214.56	209.93	210.24	210.48	211.27	212.91	214.9	210.39	214.81	213.85	218.52	217.99	217.9	212.48	210.11	217.35	215.15	212.74	210.5	211.76	209.68	212.9	210.02	209.12	214.81	210.67	204.97	213.14	213.37	207.12	211.26	209.42	210.68	213.77	202.12	210.14	209.8	215.64	208.22
194.54	202.04	188.1	191.95	194	193.97	193.93	197.86	195.6	193.91	192.08	192.24	190.75	200.76	191.36	195.06	194.53	195.86	190.85	187.89	191.93	194.98	196.05	196.97	194.53	192.9	196.89	193.28	197.59	196.39	195.23	191.15	199.01	190.53	190.98	194.62	196.64	203.74	191.19	193.91	191.12	194.97	193.86	196.09	190.28	197.01	195.48	196.51	197.14	196.97
207.6	207.4	209.5	208.18	211.25	204.63	218.04	208.31	207.8	218.62	207.83	211.25	207.41	203.39	211.37	207.89	212.43	213.54	214.44	207.91	212.94	207.92	206.35	203.24	210.17	204.39	205.57	208.13	201.1	204.33	205.69	206.51	207.67	205.35	209.03	214.1	213.88	213.26	211.96	206.51	209.51	219.48	210.51	207.12	207.3	208.96	213.98	209.43	217.16	212.92
213.99	214.45	213.1	212.62	210.07	218.98	215.42	206.15	214.09	208.12	209.56	213.32	213.15	209.73	202.61	220.08	210.16	208.97	215.19	218.65	218	212.58	212.07	218.58	212	208.96	213.91	208.92	211.65	211.42	213.61	213.57	210.54	216.2	212.91	213.3	212.09	219.07	207.5	217.35	208.55	210.98	217.75	212.43	211.8	208.1	217.98	216.72	218.07	219.76
212.48	203.22	211.25	211.31	213.74	213.61	205.3	210.6	207.92	213.5	211.77	213.75	207.3	209.99	211.35	210.09	210.99	218.06	206.22	207.4	210.21	209.03	204.43	207.11	209.72	212.27	210.18	208.73	207.71	205.99	209.28	216.69	208.59	206.13	209.91	212.11	209.7	209.84	208.89	206.83	205.47	211.39	206.78	208.68	207.57	203.59	207.75	206.96	208.35	203.03
209.32	213.68	209.18	212.4	211.43	212.72	207.98	207.52	211.23	209.38	212.6	212.84	213.79	206.82	211.66	214.65	213.52	211.91	205.58	217.47	208.35	215.81	210.05	210.71	215.77	216.42	206.25	211.11	212.2	206.59	210.37	208.3	214.56	209.69	215.25	208.71	211.54	211.6	217.15	209.31	209.68	214.1	208.47	210.5	210.01	215.16	212.95	210.35	214.61	213.96
203.34	192.58	200.47	194.59	199.3	196.92	200.84	201.62	202.15	198.83	204.13	199.69	200.18	202.29	198.39	202.51	198.07	201.83	197.13	196.48	201.54	197.26	205.35	194.77	196.7	194.38	205.22	192.85	198.05	201.63	202.4	203.77	203.29	201.16	197.4	203.69	199.09	209.18	198.46	197.54	204.17	194.72	202.38	201.63	202.27	202.47	198.23	200.93	195.66	203.09
204.12	203.86	201.51	206.89	202.98	204.37	206.69	200.93	201.68	203.7	200.25	201.38	205.11	200.15	206.43	201.11	204.32	207.68	207.37	196.09	197.84	201.67	198.05	199.37	204.63	208.2	212.38	206.34	198.98	202.68	207.1	201.37	204.43	208.24	201.37	200	199.61	208.15	201.34	208.11	200.48	205.9	207.84	200.09	208.05	193.94	196.93	206.95	204.4	208.18
206.01	209.95	198.19	205.6	198.02	206.33	211.8	203.19	202.59	203.39	204.68	205.53	202.52	208.89	202.81	202.43	207	206.02	208.62	201.55	203.37	207.99	206.46	207.5	209.04	202.54	204.34	202.73	198.57	205.98	202.46	201.27	204.45	207.62	203.64	201.99	205.42	201.18	209.12	205.07	195.13	212.79	203.74	203.18	208.87	207.31	203.14	203.27	200.77	200.3
213.66	207.37	209.67	208.39	206.45	202.19	210.37	202.75	204.37	213.21	213.76	211.58	214.57	207.16	214.58	207.96	210.99	207.21	203.78	211.24	207.29	205.5	205.36	205.78	211.43	209.11	210.04	211.15	211.69	207.29	206.89	207.93	207.43	204.28	206.71	205	206.38	214.26	208.8	212.44	207.94	208.91	209.92	208	209.96	207.13	209.94	201.9	210.18	209.54
212.19	208.06	207.17	209.98	209.96	213.47	213.45	206.08	208.16	207.96	210.84	209.58	209.4	211.75	218.3	209.16	212.45	209.39	212.63	212.88	217.03	210.09	214.94	205.61	212.04	213.03	209.74	210.54	212.31	211.35	209.98	212.2	209.76	211.16	209.07	205	208.18	211.1	212.78	209.66	211.67	209.1	211.04	213.07	203.51	210.06	205.36	211.55	208.9	204.91
210.7	207.15	209.7	207.99	207.33	204.95	213.12	209.79	212.14	211.52	215.79	209.7	202.3	213.02	207.58	209.45	206	208.81	204.27	209.04	212.77	203.58	203.99	206.03	203.76	214.01	208.13	208.7	201.85	207.88	204.26	205.76	210.39	214.22	202.83	212.92	208.53	208.18	211.62	206.05	212.84	206.29	209.73	207.01	211.17	209.52	210.47	208.6	209.77	210.37
210.02	203.94	196.06	198.07	206.08	206.59	207.12	202.36	207.13	207.25	200.63	210.06	204.91	205.47	205.57	203.67	208.11	202.46	206.7	212.48	208.97	208.68	202.25	209.49	205.34	204.86	211.6	210.81	209.58	203.31	212.54	206.21	206.9	206.18	206.65	210.95	205.06	201.1	211.47	208.86	207.01	202.21	206.82	203.65	205.17	201.58	204.23	205.84	212.39	200.76
207.75	209.85	201.28	204.22	217.05	201.53	217.11	202.08	204.38	206.27	208.32	208.5	202.5	213.92	209.86	215.95	211.78	202.86	198.15	204.08	203.18	203.29	212.45	199.07	205.6	202.82	205.35	208.76	205.72	208.09	207.05	204.61	199.7	199.92	205.14	207.98	206.07	203.02	203.73	205.88	201.73	204.76	204.33	204.48	214.24	205.25	210.5	199.66	207.19	212.37
204.89	196.64	198.19	197.77	194.13	205.62	196.99	196.06	202.71	201.37	195.34	198.72	195.01	204.04	200.39	201.18	198.4	198.48	195.79	201.11	207.15	197.96	198.46	200.56	202.85	204.58	194.52	193.96	199.25	202.71	201.38	200.15	204.14	199.96	199.94	200.93	203.86	200.58	202.06	199.11	200.79	199.05	193.99	200.31	205.49	195.34	198.12	196.52	194.59	196.48
205.71	199.42	196.09	202.38	192.85	201.27	205.24	198.87	189.05	195.63	197.9	197.12	202.49	198.61	199.84	196.07	198.4	198.33	204.64	196.5	201.66	197.66	202.59	195.03	200.9	201.38	199.51	199.73	197.57	193.62	196.24	195.74	203.81	195.07	196.83	203.08	198.47	198.14	205.04	205.05	197.15	195.79	203.61	201.55	197.89	199.08	198.71	202.86	203.38	199.98
215.08	217.28	218.98	211.81	215.77	214.93	221.4	216.45	213.63	222.66	218.3	216.85	221.52	221.06	216.78	215.12	223.06	209.78	216.27	214.4	213.7	215.54	219.36	219.48	214.24	215.11	212.4	214.91	212.24	217.93	214.84	218.29	219.59	211.95	218.73	216.2	211.25	207.72	214.02	209.14	224.95	218.41	221.47	218.38	215.57	213.67	216.51	221.76	215.94	215.86
199.25	204.01	198.92	203.06	198.82	197.22	203.14	198.36	199.47	201.42	205.43	198.89	192.57	205.45	205.9	198.28	200.11	198.48	198.13	201.05	202.97	208.62	204.04	202.28	205.24	195.22	205	194.79	201.57	195.2	199.37	198.56	196.53	202.51	197.29	197.2	201.57	196.79	201.56	200.11	196.37	205.41	203.06	200.14	195.03	200.81	198.77	193.76	199.02	199.37
197.03	197.45	197.5	201.04	201.38	195.67	201.97	197.14	204.79	195.29	201.02	200.23	196.89	193.02	202.63	196.9	201.22	195.59	198.8	198.87	200.72	201.7	195.03	197.05	202.48	203.25	202.64	189.5	198.03	199.74	198.69	206.31	199.61	193.93	203.94	201.25	199.96	198.13	199.51	196.88	209.99	204.39	194.74	195.5	199.65	204.96	198.59	198.14	199.46	199.69
212.48	214.56	220.11	213.61	221.83	216.87	214.97	212.68	220.61	216.98	216.44	213.16	208.09	215.16	215.54	220.8	221.79	220.42	218.83	218.92	211.24	215.03	214.05	221	213.03	212.25	216.83	218.04	221.95	215.94	217.95	216.79	221.33	213.26	218.21	223.76	216.29	220.35	217.01	214.38	218.06	219.06	218.8	219.27	210.72	224.51	218.71	213.33	221.3	216.18
202.13	202.54	199.84	201.21	205.7	198.77	195.99	210.09	200.86	195.23	204.95	197.13	201.7	195.84	193.69	206.77	192.17	204.1	200.16	197.04	199.38	200.22	200.51	204.12	195.39	201.81	203.17	200.13	197.57	200.36	201.85	196.69	198.06	202.58	199.68	198.55	209.71	196.06	199.12	202.4	193.09	203.52	203.98	197.05	201.16	196.04	198.37	191.18	199.26	201.47
206.24	214.01	201.74	205.57	204.47	209.3	210.11	201.17	209.42	209.47	211.39	205.08	203.01	203.98	210.26	215.45	208.47	202.89	205.6	209.34	212.79	209.9	207.68	206.17	208.45	213.52	209.23	207.73	202.3	202.6	207.05	199.91	203.16	214.05	210.14	210.54	208.75	204.19	207.38	211.05	211.48	207.32	207.97	207.11	205.77	211.84	211.66	209.36	203.85	201.87
205.88	205.4	202.72	205.27	200.82	205.63	211.31	208.41	197.32	204.75	211.51	204.79	208.52	215.02	203.17	204.66	204.25	200.73	205.74	208.74	206.54	205.49	211.62	205.26	208.93	205.58	208.43	203.36	203.98	202.64	202.82	205.75	205.1	209.04	206.47	206.55	201.9	201.73	201.12	205.24	212.38	209.89	210.49	207.47	199.23	212.17	203.55	209.2	199.19	207.14
203.1	215.56	210.42	202.6	210.11	213.52	216.4	212.06	215.88	208.85	214.97	213.77	217.18	207.13	213.4	210.96	211.39	206.06	209.51	221.59	214.14	207.33	216.07	214.19	212.19	210.15	213.33	210.74	207.11	211.67	208.13	207.06	209.79	215.22	206.47	218.17	209.16	209.39	208.27	211.12	213.39	209.94	209.89	216.7	215.48	219.11	212.77	206.74	219.02	216.29
209.17	206.28	204.31	208.99	209.74	204.3	204.58	206.98	206.63	206.63	207.75	212.56	209.24	202.15	209.13	211.6	205	212.2	209.08	203.7	209.32	213.08	209.81	212.22	207.06	208.51	211.18	208.74	213.68	204.03	207.4	213.23	207.35	212.3	212.55	208.3	204.11	204.35	211.04	206.17	212.09	208.09	203.68	210.66	209.21	201.43	210.2	213.63	206.75	213.14
199.55	199.65	207.11	195.51	204.59	200.62	195.51	198.85	199.74	197.79	196.98	196.98	201.5	193.37	198.71	202.83	199.88	201.63	200.38	193.44	199.23	198.07	203.69	201.64	199.53	200.16	198.17	200.49	207.68	204.73	202.33	205.31	198.8	203.4	202.18	198.33	204.41	195.32	195.63	204.67	199.5	205.2	200.28	198.87	199.07	195.03	202.06	205.52	194.91	201.47
212.08	209.43	204.87	209.27	209.37	207.64	207.54	207.22	203.77	204.47	206.91	206.4	206.63	211.57	202.45	215.42	208.33	211.57	207.4	211.66	202.38	215.4	213.65	210.41	204.51	210.93	214.58	205.93	213.99	204.85	208.53	208.11	211.44	205.57	206.72	206.39	211.49	209.61	208.36	211.77	209.1	213.79	211.95	211.85	206.76	207.74	212.93	211.67	211.3	204.49
199.59	201.69	202.64	202.11	201.49	201.4	208.32	201.33	201.48	200.49	204.7	206.02	206.16	203.97	197.16	198.61	196	200.11	203.85	201.94	201.62	205.77	206.23	204.46	204.47	201.83	202.7	199.11	203.55	203.69	201.36	203.46	199.17	204.23	206.6	204.29	201.79	200.89	201.55	204.23	198.09	210.66	200.16	197.9	202.57	202.71	205.17	200.78	204.19	203.02
223.67	218.08	211.99	207.1	212.51	216.48	216.02	216.56	212.12	207.18	215.08	217.38	214.75	215.02	216.76	206.39	216.64	217.77	219.91	210.88	213.7	216.93	215.26	210.28	216.1	214.29	210.65	208.29	209.86	208.37	212.98	222.87	212.6	212.49	214.91	219.62	217.43	206.14	212.83	216.26	212.48	207.8	218.24	217.62	217.8	217	216.63	213.88	209.15	210.83
197.27	198.18	198.13	197.65	202.74	197.63	198.3	209.79	199.16	201.61	203.18	203.84	199.88	199.89	201.52	200.44	200.01	203.75	198.54	200.23	201.58	195.71	198.2	199.87	201.38	196.65	203.23	196.24	200.24	201.67	198.28	196.1	208.35	199	200.61	200.92	205.27	207.13	193.34	206.31	202.6	204.01	203.89	201.23	198.5	196.45	202.76	197.64	196.65	199.94
203.92	198.98	202.59	206.33	196.86	199.66	202.74	195.58	196.31	197.69	199.44	205.06	200.93	193.07	206.3	195.49	198.26	204.09	197.65	203.56	200.24	201.28	200.53	202.18	196.85	200.75	203.83	194.64	199.31	196.82	198.36	202.53	200.67	200.96	202.08	194.46	200.54	198.58	194.88	204.33	201.14	206.65	201.76	196.33	195.51	194.9	197.69	201.24	198.16	198.16
205.5	215.56	205.87	209.88	206.32	205.11	210.44	215.95	208.74	209.46	202	206.75	210.94	212.92	207.77	207.78	209.09	209.09	209.7	201.45	209.27	210.08	208.1	209.61	212.64	205.92	210.56	204.44	205.6	212.44	208.18	214.86	212.98	203.16	206.4	210.73	211.09	211.59	205.28	203.08	206.11	200.53	211.21	208.19	214.04	209.64	204.67	211.6	209.04	210.84
204.34	202.53	198.64	199.49	199.59	197.86	195.74	201.7	199.53	196.28	197.27	192.69	202.05	207.74	190.61	198.87	200.63	198.24	198.04	199.1	196.46	199.3	192.59	201.82	199.45	195.51	201.89	199.89	202.87	203.19	197.68	195.02	202.88	205.15	199.54	199.04	198.98	201.02	203.42	194.92	198.9	198.02	192.73	192.01	197.33	197.68	202.23	202.69	193.81	200.07
209.46	211.16	210.62	214.58	214.87	210.56	206.61	207.48	216.86	209.55	213.05	212.31	210.52	214.39	207.12	209.45	200.75	207.92	210.97	217.44	211.56	211.45	214.84	210.08	207	208.55	209.18	217.13	207.28	213.32	208.23	207.57	214.92	211.07	220.75	209.99	209.96	208.53	211.93	212.01	219.62	214.97	208.49	211.58	212.2	208.75	214.96	211.43	214.63	209.77
200.41	205.7	210.24	205.53	203.56	211.16	203.89	205.53	211.12	202.42	199.35	213.87	197.49	205.84	205	207.36	204.7	203	204.59	203.3	203.41	209.16	212.32	206.62	209.92	212.48	210.72	203.14	208.71	209.14	205.97	202.34	208.2	211.16	209.15	206.64	210.78	203.48	210.67	206.54	208.41	203.76	211.01	209.36	213.53	207.74	199.78	207.9	199.52	205.48
215.09	221.15	222.54	217.1	217.65	227.4	221.55	215.05	217.57	212.82	220.12	219.62	217.1	213.36	216.23	218.13	215.64	218.06	219.91	218.92	217.98	222.46	219.92	215.8	219.3	225.39	216.65	210.21	228.03	221.05	218.12	218.17	222.78	217.6	220.74	222.55	214.85	221.05	214.34	218.41	214.36	219.11	217.45	215.46	218.66	219.9	218.59	216.04	211.76	226.45
207.16	208.99	205.59	201.1	205.29	202.14	204.17	207.83	202.73	209.36	202.93	207.78	204.64	201.73	198.49	205.74	202.6	200.62	201.31	202.04	207.52	212.72	200.43	198.91	208.03	206.17	202.25	198.47	207.22	198.4	204.35	198.28	203.64	202.28	208.95	202.73	202.09	213.14	202.32	206.64	205.53	206.67	206.96	208.66	206.99	207.63	200.64	203.17	209.37	205.02
206.86	210.13	209.69	210.6	204.37	210.64	206.46	206.76	212.32	205.88	206.56	211.05	202.01	210.32	208.06	210.22	214.23	206.12	203.35	213.57	211.68	213.33	210.67	209.44	213.42	202.79	210.08	203.91	209.44	207.02	209.51	211.84	212.44	203.59	211.09	207.87	204.77	206.59	207.8	214.06	208.84	209.68	209.41	209.8	209.05	209.47	206.94	206.21	212.42	213.03
211.3	219.79	223.64	218.83	213.32	217.46	216.37	220.13	211.11	219.36	219.72	215.3	220.12	221.59	224.66	216.89	218.96	218.99	217.31	214.66	212.7	211.6	216.21	223.19	218.58	217.31	213.69	222.75	214.32	215.07	220.75	215.92	217.61	216.14	216.93	221.33	217.12	220.02	213.26	221.43	212.66	218.6	216.45	215.75	221.43	216.85	216.95	216.8	218.98	218.48
208.38	211.67	212.51	208.65	217.09	208.07	214.53	211.51	207.59	215.21	213.13	211.97	214.3	205.12	206.54	214.87	215.99	216.24	212.17	210.22	206.29	211.87	209	208.78	217.74	208.78	209.41	209.63	208.22	211.53	207.23	210.23	212.23	212.62	208.72	213.45	206.19	211.83	204.44	212.87	211.25	212.83	209.52	208.46	210.34	215.01	208.44	208.83	209.76	206.78
204.01	200.66	205.5	193.32	203.88	205.2	206.07	207.86	203.09	203.21	199.42	203.68	204.6	204.16	208.85	208.9	196.43	206.36	206.07	207.2	201.6	199.2	208.04	209.13	213.83	201.19	209.43	202.05	208.39	207.44	203.1	199.35	203.43	198.81	201.79	208.97	205.6	194.93	198.71	202.58	200.55	210.43	205.35	203.39	207.77	207.13	207.32	207.41	206.72	196.3
210.16	209.12	210.84	213.98	212.85	216.11	212.83	221.3	209.39	216.66	208.85	213.02	219.27	206.76	212.58	215.18	209.36	214.81	215.13	217.26	213.14	216.6	215.44	215.28	210.84	209.27	216.09	217.96	213.72	211.34	215.31	221.01	213.3	214.27	211.29	213.89	209.56	206.95	212.47	216.19	212.73	203.03	208.64	210.16	211.36	214.1	210.98	215.75	216.41	208.73
214.05	219.22	214.73	216.16	215.64	221.5	211.61	220.07	216.98	219.99	220.77	216.51	217.91	209.06	212.75	218	223.4	224.52	217.17	215.78	212.38	222.34	217.41	214.08	209.82	221.21	221.44	217.31	220.95	219.45	214.56	214.31	216.84	219.74	211.28	215.01	215.91	208.82	214.83	217.15	220.44	223.77	211.66	217.17	215.76	216.97	213.5	216.99	212.98	211.97
210.46	204.62	203.53	216.14	209.84	211.31	212.37	211.28	220.82	208.82	210.91	211.04	208.3	210.16	216.23	214.92	208.23	206.27	211.39	205.6	205.73	216.71	207.34	215	207.92	212.16	206.4	204.36	208.14	207.5	207.47	204.28	205.89	210.04	213.95	210.48	207.21	211.48	206.24	207.99	209.43	204.55	212.31	201.86	212.6	203.77	204.47	213.95	207.95	207.65
209.04	211.2	206.31	206.92	204.3	216.61	212.16	205.78	207.37	213.33	208.94	210.73	210.86	212.92	203.86	208.27	202.51	210.78	204.4	210.08	212.91	217.61	214.19	210.9	207.14	205.83	208.29	211.29	207.41	209.45	209.18	208.11	207.28	210.47	209.96	203.05	202.9	209.19	208.63	207.64	208.17	211.1	213.5	204.63	208.44	208.4	209.46	207.92	203.83	204.74
198.22	198.49	199.45	201.87	209.42	199.82	207.32	202.43	210.39	209.4	206.01	204.57	196.6	204.43	207.59	204.8	200.25	201.48	202.91	213.95	204.55	196.47	206.16	202.98	203.06	205.32	201.31	202.46	200.96	200.34	206.15	211.33	198.55	197.56	201.32	195.51	207.58	208.42	201.69	202.63	197.64	204.32	205.91	200.77	208.99	204.86	197.41	200.46	207.16	198.75
200.91	195	195.76	198.58	197.14	201.15	193.99	202.21	199.48	196.26	199.5	201.09	196.85	198.42	201.7	202.67	199.05	204.52	201.55	198.28	200.37	195.96	204.03	199.66	207.54	203.67	200.54	203.35	203.75	198.67	200.44	199.21	205.05	203.99	194.87	207.46	198.73	204.19	199.76	203.2	204.61	202.75	198.86	197.85	191.94	198.03	203.54	202.15	206.65	199.44
206.15	216.55	216.17	214.45	214.5	219.11	210.19	216.58	210.16	218.18	212.44	219.57	210.93	216	213.77	209.45	210.23	220.44	213.61	216.82	217.04	206.72	211.1	216.23	215.46	214.45	215.55	213.39	211.53	218.13	212.68	217.38	209.26	220.09	211.85	213	213.32	219.3	213.45	213.67	207.68	211.1	208.8	212.63	217.95	206.6	210.64	209.35	212.87	214
204.68	213.37	216.2	214.02	213.74	211.48	209.46	212.39	209.52	217.67	214.78	210.79	211.65	211.63	215.35	216.64	212.21	213.58	215.31	214.82	212.69	209.43	215.67	210.59	210.53	214.46	217.45	212.1	212.02	216.56	212.36	216.19	215.75	214.35	211.75	211.64	213.93	211.14	215.14	216.39	209.58	209.84	207.63	209.87	214.53	215.43	212.78	212.52	210.04	218.33
207.1	207.11	207	207.19	212.87	206.2	197.22	206.09	207.61	210.42	205.3	202.41	209.25	198.65	207.44	212.97	199.88	209.96	203.14	213.42	206.99	210.17	201.01	203.77	207.67	204.78	207.73	205.87	209.5	201.51	195.89	204.99	208.63	203.68	210.21	209.53	208.25	211.31	200.41	205.01	206.78	206.76	205.1	203.36	210.92	205.05	208.19	214.85	207.77	202.88
201.06	202.53	205.41	211.26	209.06	207.1	201.98	212.1	210.75	204.14	206.41	212.42	211.75	208.3	208.95	207.19	204.91	209.45	209.52	208.04	206.88	205.76	207.93	215.49	201.33	209.25	211.6	209.09	209.57	208.96	214.9	212.86	203.06	202.96	211.08	208.9	206.45	210.78	209.88	210.81	205.44	210.69	209.14	204.83	203.06	213.46	207.4	209.73	207.29	213.38
197.53	209.79	201.94	202.33	199.86	204.28	211.25	202.21	204.73	204.51	200.69	204.45	205.16	205.51	200.01	199.11	205.61	204.88	206.2	202.69	203.6	200.47	196.99	198.48	200.69	203.05	203.83	200.33	204.81	203.72	197.99	203.14	198.91	203.18	204.09	208.2	201.5	203.07	200.14	200.76	198.91	203.88	202.84	207.77	204.72	202.37	199.88	206.13	203.69	195.97
210.53	212.08	211.97	199.32	207.37	203.19	206.63	212.37	202.4	206.18	210.91	201.85	203.46	207.86	207.03	208.01	202.66	206.07	206.31	207.79	208.03	206.64	209.64	203.67	205.68	212.84	209.06	205.43	211.98	205.1	208.91	200.62	207.3	205.27	204.48	204.08	209.92	210.02	205.34	204.35	210.38	210.11	205.2	203.07	203.72	213.39	210.28	210.98	203.37	201.34
208.4	205.08	208.68	206.17	209.94	211.69	210.73	205	211.38	211.94	205.12	206.38	205.91	207.5	208.92	209.13	206.2	210.92	205.39	200.71	208.95	208.46	209.96	208.4	207.98	202.95	212.11	205.31	201.45	213.45	210.28	200.54	208.37	215.57	203.63	203.51	211.1	208.01	212.31	205.97	210.46	209.15	203.15	207.26	210.17	210.53	210.79	207.65	213.55	203.71
215.89	209.61	208.38	212.53	209.59	213.73	214.22	206.39	204.01	209.94	205.67	205.44	207.64	206.51	201.66	203.89	212.27	207.65	207.01	209.69	209.99	213.81	209.73	208.05	206.13	211.85	206.61	209.8	209.56	209.07	210.11	208.58	204.61	208.24	211.67	211.77	206.98	210.13	206.14	208.33	206.72	206.16	210.75	204.27	211.38	207.97	206.19	204.87	212.17	211.21
211	202.04	208.81	202.41	204.5	212.89	209.7	209.68	205.47	205.18	207.16	213.52	206.64	208.21	207.24	209.71	202.63	213.63	201.34	204.73	198.62	208.96	204.61	205.8	216.53	206.37	210	208.44	209.24	210.28	208.16	204.89	211.62	205.82	204.6	209.45	207.54	208.24	201.3	211.81	209.64	211.8	205.26	211.35	206.97	203.13	209.12	207.08	206.86	211.43
212.59	219.64	213.84	214.62	211.3	220.23	220.62	217.29	223.24	213.07	217.18	207.34	216.3	218.5	220.1	217.16	222.43	221.34	220.52	218.95	218.95	214.82	213.42	212.81	216.2	215.42	223.27	225.46	216.37	225.37	220.48	220.81	217.61	215.72	215.55	211.76	219.94	219.63	219.68	225.77	213.86	225.09	215.76	217.73	222.43	220.28	220.85	223.27	211.43	218.09
200.45	198.95	200.41	202.94	197.85	194.99	208.87	201.09	200.02	207.87	200.82	197.56	201.34	202.71	201.83	200.81	198.97	200.81	198.29	202.59	200.85	204.31	200.4	201.81	200.04	197.74	197.57	202.07	203.53	199.5	199.3	198.15	205.59	199.21	197.89	204.4	202.86	198.04	208.8	204.12	210.02	199.71	194.64	199.61	206.81	202.48	201.58	198.27	201.3	194.25
213.53	207.25	213.66	210.25	214.48	212.8	209.38	207.56	216.24	216.06	212.37	216.15	206.91	210.47	212.53	211.77	212.55	215.75	213.15	212.04	208.49	213.72	211.55	217.19	217.02	215.31	222.9	209.09	215.73	218.32	214.82	209.18	216.89	212.18	213.14	217.28	216.18	213.68	210.57	212.88	211.76	216.32	205.72	208.99	209.82	207.65	218.54	210.52	210.01	209.9
203.98	209.27	207.02	210.33	208.31	211.57	209.85	199.59	210.91	201.92	206.69	202.02	207.39	205.04	210.81	206.63	207.68	211.91	208.72	210.23	210.91	203.37	201.99	211.1	202.74	206.71	200.13	208.24	206.52	210.18	207.63	196.09	210.15	205.03	203.83	196.29	203.19	208.14	209.47	205.31	200.08	200.39	205.54	204.56	210.28	203.76	205.81	202.66	198.24	211.04
209.41	208.21	209.08	211.21	210.36	214.82	204.01	207.68	205.55	205.69	207.62	216.57	205.84	209.94	210.69	208.45	215.58	211.85	213.43	213.5	210.59	214.61	209.87	205.7	208.5	206.22	213.86	214.73	213.36	206.72	211.58	206.38	207.28	211.7	207.51	210.02	207.23	207.71	210.09	212.07	204.03	208.25	206.32	210.57	208.14	210.58	206.62	208.41	213.56	203.17
207.13	209.34	206.94	200.06	210.13	210.66	212.47	204.22	206.18	203.79	212.87	208.67	203.91	201.23	206.22	208.74	205.71	211.2	214.24	205.99	212.81	205.32	204.68	213.78	210.01	211.36	210.43	207.17	206.46	208.18	206.9	214.05	208.29	200.5	203.71	207.78	213.48	206.48	211.24	207.91	206.5	208.81	201.57	208.66	206.12	200.38	207.73	212.16	203.53	211.69
215.71	210.38	213.09	223.41	221.19	219.12	219.19	209.25	216.78	220.55	218.1	214.44	210.79	216.77	215.83	216.2	216.41	217.47	212.83	219.96	222.53	218.83	212.07	220.27	220.72	220.42	217.25	213.86	216.52	218.11	213.19	213.88	220.46	216.55	215.24	221.33	211.93	221.62	215.92	218.87	218.99	210.84	219.37	215.97	220.09	210.14	213.69	218.65	218.57	212.97
202.28	198.65	189.79	198.4	197.17	197.37	201.47	194.85	197.61	198.97	196.28	194.24	197.58	199.2	200.18	204.42	199.1	203.08	206.1	201.16	198.81	195.15	199.39	200.08	202.85	204.4	204.78	195.57	197.42	195.23	197.26	202.16	202.12	200.69	197.19	195.24	202.41	192.51	206.08	198.57	199.84	197.63	200.52	197.68	197.95	194.12	198.2	198.04	198.07	196.01
202.96	201.45	205.65	206.8	206.3	203.13	194.33	201.17	208.47	208.03	196.19	202.75	203.98	199.8	200.31	202.29	196.37	202.28	205.82	196.26	203.69	202.65	205.19	207.86	202.74	207.79	201.37	196.66	199.94	205.41	205.5	202.21	206.11	198.69	202.14	207.8	200.94	206.84	205.91	198.81	197.94	202.65	198.64	203.33	200.53	203.61	204.62	195.82	208.78	205.62
210.58	213.15	211.28	209.84	210.01	208.51	215.44	209.17	209	213.94	206.62	209.92	207.67	206.73	207.89	211.91	205.48	214.81	209.41	211.91	208.84	212.23	209.82	211.79	208.96	212.99	206.99	213.05	210	209.95	213.77	214.88	210.05	211.44	210.1	219.49	203.71	213.21	213.24	213.07	209.31	211.04	212.44	212.45	215.59	214.59	215.5	209.58	212.93	206.81
196.93	197.33	201.03	201.33	203.95	197.68	199.98	198.49	202.82	196.35	196.68	208.31	198.99	201.79	194.82	199.64	192.69	202.36	199.05	207.45	197.13	198.98	199.68	193.66	201.73	196.72	204.56	191.89	196.08	197.47	195.16	193.08	191.18	194.41	199.86	199.09	199.02	200.6	200.35	198.12	204.39	198.09	202.61	192.5	197.05	199.21	198.01	196.78	199.44	198.29
206.19	202.77	203.6	209.16	209.68	210.5	213	211.5	211.27	208.02	207.95	211.91	213.3	206.33	209.83	207.4	205.19	210.8	209.82	212.84	204.62	208.5	200.17	209.25	211.66	210.77	211.11	212.91	211.87	207.05	202.25	210.64	204.97	211.8	209.14	205.91	208.61	212.16	206.54	204.15	210.83	207.99	203.39	209.03	210.35	203.24	207.82	201.66	209.04	213.4
201.43	207.66	208.4	212.19	204.71	201.86	203.49	203.01	206.29	212.7	206.05	206.29	201.05	200.82	198.74	204.52	203.22	201.93	201.85	202.89	204.65	204.12	211.2	203.94	205.05	204.45	204.7	199.38	205.75	202.49	200.42	200.47	203.22	203.39	203.91	201.8	203.95	203.9	201.41	195.65	201.34	204.08	199.1	196.49	202.17	197.3	208.36	205.84	208.89	207.05
203.63	207.2	204.3	204.95	205.49	206.77	201.01	209.38	205.06	202.52	207.61	205.31	201.89	202.18	197.09	205.04	205.27	210.87	206.43	198.22	196.69	207.21	202.61	200.28	201.37	202.2	202.2	211.2	201.34	202.01	204.57	208.13	204.44	212.94	206.01	200.49	203.8	206.45	207.69	203.48	204.79	206.44	198.79	202.45	203.71	204.11	203.46	201.53	203.35	202.61
211.49	206.8	211.4	210.6	210.57	213.36	212.61	212.19	206.81	211.81	209.2	213.94	210.49	213.23	209.74	217.56	207.23	207.71	213.53	211.28	208.54	216.01	208.96	212.83	217.04	219.45	211.87	211.06	214.96	213.13	213.85	214.1	213.52	206.44	212.19	216.02	215.44	216.02	215.55	208.47	214.86	209.17	216.86	206.61	215.05	209.45	215.87	208.47	213.7	210.25
198.08	194.76	193.49	197.79	205.04	203.62	199.17	196.86	200.34	203.45	203.91	199.08	205.88	194.64	200.17	197.54	196.5	200.94	197.71	200.68	200.19	198.11	196.69	197.61	204.22	201.43	193.23	200.3	197.36	203.3	200.4	207.61	200.86	201	192.51	205.39	201.19	198.18	191.34	196.85	204.19	196.72	194.83	195.4	191.22	199.89	198.34	198.83	198.64	198.33
208.42	199.79	208.36	203.13	202.09	211.31	208.55	203.67	211.64	204.29	205.44	207.34	205.54	202.35	198.77	210.25	210.05	203.23	198.8	201.61	209.83	188.57	205.27	206.21	208.27	203.62	199.34	205.83	203.39	205.6	206.25	205.74	199.79	203.56	202.41	197.77	201.79	202.96	202.81	209.43	203.06	202.1	210.59	209.97	203.52	205.71	201.02	201.54	200.34	205.4
208.36	207.68	206.43	206.98	214.61	205.46	200.13	204.51	211.6	206.76	209.52	203.71	203	210.75	205.65	204.85	207.88	207.73	209.69	204.71	197.71	215.51	205.07	209.05	200.49	207.44	209.01	204.85	207.29	204.01	211.61	202.96	214.7	201.72	205.28	207.57	204.64	211.37	210.45	213.01	210.33	204.63	212.93	205.55	208.02	204.7	202.97	209.23	205.56	210.21
216.83	211.68	204.41	210.15	218.44	213.94	208.86	207.93	210.78	217.05	212.01	219.03	212.86	211.07	211.01	207.04	214.27	213.93	216.64	212.01	201.96	217.16	215.77	215.21	208.76	207.3	216.08	211.99	208.16	211.97	216.88	217.52	210.01	214.14	205.68	210.63	216.05	218.19	216	215.98	213.77	212.33	217.46	213.98	217.9	210.32	215.26	219.03	210.64	216.45
198.81	188.62	199.83	199.89	191.53	194.27	192	198.75	196.76	196.22	191.74	197.18	198.07	200.9	193.14	195.08	192.91	192.34	193.18	195.2	189.58	199.35	193.24	195.05	198.33	192.11	196.86	197.64	195.51	189.6	194.08	201.62	199.51	194.32	191.72	195.39	194.94	197.19	191.54	199.31	196.42	197.46	194.89	193.7	195.41	203.14	192.34	195.12	194.5	195.79
213.93	206.56	209.56	210.24	207.5	212.22	214.86	204.37	205.43	202.41	216.82	211.19	210.29	213.28	215.09	207.15	201.5	207.35	210.53	211.68	207.2	210.26	209	207.27	207.04	204.92	216.08	216.05	203.19	208.58	207.66	208.36	206.52	201.92	212.19	208.82	205.52	211.82	205.29	209.82	214.78	209.92	209.21	201.6	211.68	209.73	213.75	209.53	207.06	214.91
201.6	202.27	202.92	204.93	205.92	207.85	203.35	204.87	201.33	211.35	196.06	204	206.49	197.44	209.4	194.6	201.59	203.51	205.72	206.18	201.06	203.36	202.57	205.9	204.06	205.88	205.23	209.47	203.02	201.92	206.73	202.08	207.42	200.1	200.06	204.52	204.95	200.5	199.61	196.58	204.09	206.22	204.91	207.15	197.41	198.6	206.68	199.93	199.92	200.03
217.65	212.43	212.97	220.79	221.62	218.09	217.74	217.86	217.43	222.52	216.34	215.3	218.01	216.43	216.98	218.9	216.51	220.1	220.21	215.35	216.4	208.23	221.8	213.75	213.02	214.16	213.6	213.23	221.98	213.57	221.39	221.33	218.54	218.87	215.31	215.84	213.55	218.64	218.32	220.29	217.27	216.34	222.66	217.86	212.96	210.48	214.76	221.64	218.4	221.59
216.34	211.52	211.83	210.37	213.29	213.44	211.11	210.94	208.69	218.02	210.99	211.12	212.76	212	209.65	208.83	218.33	206.26	206.75	215.48	210.76	207.24	217.27	217.28	215.75	218.61	206.81	209.86	217.54	209.82	206.41	208.55	208.31	213.61	213.26	217.67	210	210.31	214.15	213.13	213.81	208.32	209.83	207.85	210.67	205.21	209.16	217.31	216.67	213.45
211.43	211.18	210.69	209.12	213.91	214.24	208.53	214.11	217.71	213.55	211.89	216.87	219.72	209.72	213.05	208.29	209.87	214.28	208.96	217.32	211.39	212.49	210.19	212.79	213.82	215.35	218.95	208.84	213.84	214.39	209.38	210.64	209.87	220.79	214.14	209.3	210.68	205.65	215.52	207.01	220.64	214.5	208.38	210.49	215.29	212.02	217.57	207.67	212.77	211.77
204.28	209.52	207.18	208.68	202.24	209.52	204.24	206.96	204.64	204.8	206.17	203.71	204.33	210.29	205.34	198.44	204.84	202.46	197.1	203.85	206.93	202.85	204.99	198.61	206.17	207.48	203.84	199.78	200.34	212.77	206.69	201.24	204	198.78	206.43	203.77	209.5	207.84	208.84	204.53	204.96	201.67	203.11	207.05	199.87	200.58	210.66	202.18	205.68	208.23
210.07	217.77	205.56	212.63	211.33	215.13	214.48	211.78	207.68	208.8	208.2	211.58	215.29	212.07	213.85	212.1	210.41	210.85	212.27	212.43	210	208.95	209.72	205.6	215.09	211.12	213.31	214.11	209.74	209.75	210.66	210.06	214.94	216.1	207.09	206	206.6	215.65	200.3	213.56	208.7	209.35	212.78	213.71	209.09	213.75	213.81	208.16	202.92	212.33
206.4	213.11	200.92	208.02	208.84	197.87	206.03	205.6	209.7	208.3	202.89	208.11	208.53	207.14	207.98	198.24	207.56	206.27	200.71	213.52	210.48	204.77	209.04	207.29	209.15	204.97	212.49	206.77	204.72	210.51	208.84	204.62	198.69	204.04	208.19	206.26	208.88	206.38	212.64	205.32	197.92	205.29	202.65	203.79	203.15	206.06	209.17	199.98	203.65	212.86
198.72	196.5	197.46	195.83	198.14	195.7	198.12	197.56	195.54	199.09	196.74	202.43	195.66	194.93	198.57	199.52	198.27	202.06	199.68	203.89	195.47	192.32	200.57	199.44	195.58	198.72	197.75	192.43	202.18	198.95	196.14	185.98	196.22	204.16	192.98	197.15	203.7	199.07	196.1	192.13	194.96	197.61	197.74	198.58	196.71	195.61	194.22	195.8	199.35	192.29
210.88	204.04	218.49	206.31	209.51	211.39	211.64	217.82	205.5	209.94	210.87	217.02	208.67	208.07	206.67	210	203.67	204.42	200.37	203.02	204.12	216.75	214.11	208.74	207.51	206.52	207.38	207.77	201.67	208.92	206.01	206.43	203.54	203.23	207.34	208.95	216.22	205.55	205.37	212.37	206.14	206.02	207.17	214.96	206.59	206.39	205.49	210.79	212.62	212.01
200.96	200.96	206.74	201.03	198.74	204.2	203.2	207.81	196.67	206.67	206.73	209.92	202.33	196.59	205.72	202.33	207.88	204.55	199.1	203.3	200.62	205.65	203.38	199.44	206.42	202.42	208.02	206.56	204.26	204.21	197.12	200.37	198	202.89	198.22	209.57	203.7	199.05	202.14	204.85	204.8	210.17	207.49	201.52	206.84	201.38	207.56	203.79	207.25	204.36
207.72	205.88	211.18	204.57	207.33	213.14	202.27	205.51	207.09	206.32	203.37	208.54	202.64	208.84	204.75	213.81	208.81	205.27	203.03	203.25	215.88	212.94	201.73	215.69	204.07	206.12	210.68	202.63	203.88	207	200.95	206.26	210.79	211.62	206.07	208.95	205.66	212.96	206.8	202.77	211.47	203.91	212.43	208.18	210.64	210.48	212.76	207.93	216.74	212.34
207.19	203.85	208	212.77	210.41	207.24	207.77	205.07	213.01	211.65	209.55	208.3	206.31	205.62	212.62	210.57	211.36	211.86	213.04	215.78	209.44	207.58	206.92	202.16	207.75	202.12	210.39	204.44	208.24	204.87	205.8	211.59	207.94	204.96	209.06	212.41	211.9	202.41	204.99	208.74	211.91	206.99	204.35	203.57	201	211.7	211.08	207.91	206.48	204.21
206.33	207.63	212.01	207.04	208.28	205.94	211.92	212.76	213.26	214.4	206.73	210.56	203.55	206.44	206.07	207.26	211.55	205.87	208.2	211.29	210.35	211.38	210.59	203.81	207.54	213.43	208.69	211.19	209.87	209.61	209.15	206.34	205.19	205.08	211.28	207.1	207.29	213.42	212.61	205.08	205.96	210.12	206.85	214.37	207.48	207.81	206	210.3	207.86	211.49
219.08	215.93	214.29	224.92	212.54	220.58	216.87	219.51	222.3	215.24	217.22	222.08	217.63	222.69	213.19	215.04	217.82	210.14	214.93	217.64	218.59	213.92	211.02	215.06	223.26	210.56	218.62	213.68	214.7	210.25	215.03	214.97	209.65	214.3	219.85	215.84	215.92	217.85	216.96	211.04	220.02	217.91	221.99	217.38	219.34	212.72	219.73	210.66	217.74	220.01
206.6	207.49	208.52	207.48	207.35	205.84	213.15	206.94	203.82	207.45	208.74	222.29	213.8	207.76	206.98	214.5	210.14	210.8	207.89	207.83	210.39	208.39	202.05	208.25	207.57	202.13	217.27	210.6	211.11	212.47	211.27	207.99	207.79	212.67	204.93	211.11	200.56	208.06	207.63	207.08	207.1	200.61	202.96	208.88	209.77	209.67	204.77	209.73	212.82	210.09
202.36	204.55	197.87	202.01	199.11	202.15	200.85	202.43	203.65	201.34	204.69	208.13	206.46	201.52	204.35	204.47	202.48	209.86	202.13	209.61	203.94	196.74	210	202.77	205.98	210.16	210.1	204.6	206.89	204.05	209.05	199.85	204.23	206.41	207.06	201.19	207.42	209.87	207.56	208.3	202.46	207.85	207.38	202.89	203.76	204.63	202.72	203.27	203.22	200.92
200.88	199.39	190.86	192.92	198.04	194.4	194.1	202.97	198.59	200.98	200.29	199.86	191.29	194.56	198.38	201.88	199.92	200.33	198.34	198.94	195.61	197.64	198.55	204	201.06	198.73	202.26	193.68	191.32	205.11	203.83	194.37	197.08	195.82	197.69	200.15	194.61	195.88	196.29	198.44	198.22	198.08	195.56	198.88	193.62	196.51	198.12	198.8	197.42	194.24
205.15	206.29	210.06	211.79	215.88	205.19	205.55	204.5	212.11	208.61	203.31	214.42	214.02	212.46	208.93	211.37	204.26	215.45	200.67	203.27	205.25	209.95	206.72	217.86	211.4	211.55	204.04	210.16	212.02	208.36	199	204.85	206.77	206.86	213.97	203.1	205.68	209.81	210.74	205.44	209.4	202.71	210.39	204.74	216.66	211.96	210.37	208.75	202.17	204.76
204.67	204.59	207.06	200.95	211.23	206.42	201.91	200.16	198.04	210.56	205.07	206.67	204.28	201.22	199.72	197.46	209.99	203.63	204.4	207.55	205.56	205.76	203.38	202.13	209.41	201.67	204.96	205.96	208.55	206.6	209.7	201.57	201.61	214.38	206.21	202.37	213.61	207.28	205.49	204.6	209.11	208.42	200.91	210.26	203.36	207.63	210.51	202.35	205.9	203.7
209.35	207.48	208.68	199.55	205.34	202.95	202.02	203.84	201.67	208.41	204.96	203.23	199.66	209.58	205.66	205.81	205.73	202.92	201.39	197.04	199.95	210.11	201.86	204.36	205.58	205.51	207.03	202.95	204.05	203.09	199.84	199.48	202.95	198.25	207.47	204.09	201.98	204.37	200.72	196.24	202.14	201.79	204.56	198.95	200.22	200.05	211.9	206.96	207.75	203.1
214.21	213.4	213.1	209.54	204.27	203.92	212.77	210.58	205.27	217.64	211.38	208.23	210.38	204.31	203.33	202.13	206.26	211.39	207.2	208.74	210.14	215.45	208.45	202.85	208.08	208.29	208.01	208.98	209.05	209.54	210.3	210.16	207.54	207.33	205.22	207.31	206	209.69	209.73	206.22	201.5	208.94	209.81	211.62	202.94	208.2	213.03	210.66	207	203.47
209.41	207.92	206.39	203.79	204.73	203.62	200.72	210.52	203.83	210.17	205.33	208.7	213.73	208.84	209.66	200.92	211.51	209.44	201.66	203.41	201.87	209.23	205.34	209.77	205.72	212.61	209.55	211.26	206.14	208.63	205.21	204.09	211.09	206.94	210.37	210.65	211.84	212.47	212.19	212.23	208.73	206.14	201.26	214.37	209.53	207.18	201.02	212.71	208.55	207.93
207.5	202.33	203.09	202.22	208.15	206.58	201.26	203.76	207.99	199.91	204.94	209.79	204.03	207.33	199.69	205.45	207.74	204.27	204.49	206.27	205.16	205.68	201.34	206.68	205.39	205.82	206.45	212.37	206.91	199.27	202.2	201.82	211.58	204.92	201.84	204.73	200.5	210.35	203.06	199.94	201.61	206.91	204.7	203.33	202.25	205.03	209.41	202.12	205.53	201.34
209.15	217.19	217.44	214.2	211.57	216.74	211.96	212.45	209.65	208.13	215.69	212.34	208.55	212.34	214.83	213.88	215.48	216.7	213.46	208.54	210.52	212.81	213.46	219.26	204.58	203.59	209.73	210.44	213.04	212.12	207.59	215.49	205.99	207.32	210.99	214.31	207.23	217.47	209.09	206.9	212.95	205.02	219.22	211.59	207.82	213.07	206	213.56	212.85	209.2
205.97	209.23	208.69	211.36	204.04	210.35	211.74	211.12	206.8	207.98	207.3	209.77	203.81	205.08	207.62	204.14	206.96	207.74	209.59	204.98	206.22	210.58	200.36	210.97	204.54	206.97	208.81	213.23	211.93	205.88	204.28	209.21	205.9	199.38	208.98	204.91	205.09	207.5	207.6	205.45	212.6	205.01	209.44	213.69	203.99	210.62	204.23	207.71	210.49	211.1
200.44	206.36	206	204.15	206.18	210.34	206.81	210.53	197.53	202.57	202.73	201.84	198.97	207.87	204.18	205.07	200.75	206.29	203.97	204.82	200.32	204.5	204.31	200.88	202.69	204.18	205.74	207.61	198.42	203.37	207.51	201.64	207.38	204.15	204.99	205.78	210.97	206.93	201.24	209.22	207.93	206.59	198.76	208.23	200.45	204.71	207.26	201.91	209.41	201.06
200.01	204.76	199.98	207.5	205.78	207.19	208.79	210.27	202.62	207	210.32	204.32	205.89	203.24	210.97	209.83	201.23	199.22	199.73	200.25	201.61	204.99	204.27	202.07	208.12	204.24	206.47	211.43	204.47	206.27	202.2	207.17	200.11	203.92	203.69	202.88	201.35	205.45	205.62	204.28	210.01	207.57	201	207.01	196.35	209.2	204.23	208.05	202.4	206.26
213.06	204.28	214.63	210.15	205.54	205.08	211.98	211.4	210.23	206.94	217.47	210.65	212.41	211.53	216.29	219.91	207.47	213.36	218.52	208.68	214.14	216.43	212.91	211.53	214.36	214.63	214.39	215.71	212.08	213.2	209.45	209.26	209.43	213.42	207.21	216.08	210.94	213.16	213.38	212.94	208.28	213.25	211.27	211.36	213.35	211.48	211.51	214.3	212.33	209.98
210.56	210.42	208.47	209.46	206.75	207	209.27	204.03	206.75	212.9	204.1	215.04	214.45	206.62	203.84	208.63	213.05	205.83	204.11	203.73	208.7	212.94	213.42	215.49	211.42	212.63	208.87	208.18	204.84	204.05	200.97	205.44	212.47	205.38	207.73	203.57	206.58	203.48	208.43	200.65	214.96	205.07	206.06	210.3	208.95	203.37	204.95	211.32	207.88	207.2
197.46	200.21	199.93	197.9	199.05	195.78	198.03	201.85	200.76	209.07	197.84	199.07	196.58	197.12	202.45	205.08	204.69	197.17	196.42	201.75	202.78	198.99	204.4	200.68	195.91	200.16	199.54	201.79	203.42	200.7	204.82	200.23	196.52	199.07	199.37	201.7	204.55	202.14	198.6	200.94	201.8	201.08	200.1	195.45	196.95	194.64	197.29	199.84	206.28	197.97
211.15	216.96	205.69	206.86	212.11	209.85	211.98	217.29	208.46	214.86	216.13	215	208.19	211.47	208.74	203.88	203.82	212.04	210.7	209.22	212.43	208.81	205.99	210.27	220.13	207.73	213.1	210.35	211.21	207.09	215.62	218.36	217.41	211.63	215.7	206.88	210.31	214.49	205.36	210.25	212.23	219.18	208.12	215.62	206.95	210.44	213.94	212.48	206.13	216.03
216.11	207.52	210.73	206.27	214.13	209.66	211.2	213.64	208.26	216.21	214.7	213.24	208.33	206.79	211.22	223.55	213.06	203.35	208.24	214.38	206.92	221.52	208.27	211.64	211.91	211.21	209.63	211.22	212.19	211.05	210.36	207.18	211.11	212.91	205.32	209.64	206.78	209.62	209.53	217.21	212.92	206.61	212.42	209.35	213.5	212.58	214.83	213.3	213.72	218.48
216.12	209.34	214.72	206.04	214.92	213.21	212.51	212.39	211.27	202.81	204.87	213.1	216.98	207.85	209.51	209.36	208.25	207.24	210.16	208.44	211.76	218.93	209.75	210.14	212	217.91	214.31	208.99	210.68	209.45	206.27	212.7	205.89	211.57	209.03	211.88	213.32	216.06	209.87	212.69	211.2	217.46	213.37	211.97	212.26	210.4	211.47	208.79	208.61	212.48
198.96	194.91	201.68	196.64	201.64	201.59	201.97	201.81	193.88	201.47	195.4	202.57	202.06	202.37	202.75	200.66	199.93	201.43	202.59	197.83	198.94	198.37	197.9	204.03	202.13	204.78	198.32	204.76	204.49	198.69	204.47	200.99	199.57	202.94	202.52	201.33	202.14	198.23	195.54	195.02	198.62	204.97	198.86	201.79	203.79	202.67	198.94	207.43	197.53	201.4
206.45	207.01	212.98	203.03	209.26	204.93	208.97	205.79	210.92	199.94	209.86	207.87	207.17	203.34	199.87	209.94	206.65	214.88	202.15	203.82	208.14	203.72	210.08	204.76	211.41	201.85	208.89	206.42	202.86	204.17	206.58	201.95	202.55	202.31	208.75	212.01	203.67	207.38	205.23	205.61	206.65	202.58	209.62	205.51	207.05	207.78	207.35	207.34	200.68	204.96
196.22	206.17	206.36	200.07	203.55	208.86	203.85	201.23	203.81	203.02	198.34	204.18	203.79	203.48	199.88	202.64	206.59	204.97	203.63	203.9	199.45	197.4	202.63	202.28	205.47	200.37	197.84	203.68	199.68	204.19	196.68	205.55	201.91	205.69	207.27	206.69	203.6	196.87	201.09	208.36	201.03	203.48	205.47	204.68	198.2	198.73	202.42	201.04	208.22	207.84
200.59	196.85	200.28	207.58	194.86	199.14	198.1	194.75	203.91	201.98	203.1	198.78	204.32	200.66	207.26	198.83	197.43	194.83	199.72	197.34	200.28	201.23	192.71	194.91	199.62	193.64	200.24	198.84	199.29	200.17	198.55	202.08	195.43	200.92	197.26	199.63	200.12	201.51	200.85	202.09	200.87	205.25	197.71	194.27	200.15	198.6	196.27	202.29	201.41	205.96
207.11	206.24	208.33	209.41	211.9	204.51	207.32	200.27	206.64	208.17	210.36	205.99	209.6	204.71	207.04	203.59	214	207.69	206.77	210.89	203.17	211.64	211.31	211.04	206.82	209.01	199.71	213.71	207.89	209.41	209.75	213.54	206.85	207.59	206.6	206.32	208.92	203.5	211.65	209.62	207.6	215.54	208.43	205.88	206.06	206.25	210.89	211.37	207.02	204.58
208.02	210.07	203.72	209.99	210.78	208.81	208.91	204.85	211.35	214.11	206.91	208.53	204.63	209.14	204.17	207.11	208.62	211.31	211.85	208.18	211.03	203.03	210.63	215.14	209.28	208.53	207.68	208.23	210.36	200.54	209.48	204.83	207.1	205.26	212.68	207.78	212.75	209.07	212.13	207.91	210.66	211.32	204.12	207.71	207.43	202.69	208.63	214.19	208.33	203.71
209.17	209.61	213.23	205.98	210.29	207.1	216.62	206.22	208.27	209.4	202.93	206.07	208.14	206.27	209.51	209.4	204.87	208.6	210.84	203.46	209.01	204.5	209.28	200.43	205.86	212.19	212.1	203.64	207.12	203.68	213.1	218.22	209.36	211.3	208.97	206.87	208.65	205.23	210.53	209.3	209.12	206.09	208.37	209.41	211.33	203.41	206.22	209.68	208.75	205.54
225.88	222.58	221.09	218.1	216.68	221.08	220.89	215.66	213.38	215.68	219.89	218.47	213.41	216.09	215.08	216.22	216.52	219.77	215.06	218.25	214.59	218.6	217.93	215.27	225.22	215.49	220.11	213.55	219.54	222.52	219.91	223.42	219.83	222.82	220.2	219.97	220.69	214.33	218.99	213.19	216.32	218.52	216.09	219.44	209.26	218.31	217.94	214.69	225.82	219.87
191.76	197.62	201.62	194.86	198.52	193.22	197.3	199.59	200.53	194.4	200.05	195.21	195.8	198.41	195.06	199.8	201.99	195.65	202.02	197.14	191.2	198.18	200.71	202.15	194.21	196.5	200.24	195.35	195.45	205.42	194.05	199.5	196.68	192.96	193.09	200.63	188.93	194.35	201.52	195.58	192.73	199.03	202.85	198.86	195.74	198.33	195.76	204.61	194.24	198.81
191.48	195.39	195.11	195.76	206.12	199.68	204.34	203.93	201.91	196.3	202.33	197.41	195.98	204.1	199.17	197.25	196.03	196.79	191.87	205.18	196.67	198.78	201.87	203.17	202.4	195.97	200.07	199.37	197.58	195.29	202.4	195.3	199.54	194.75	198.01	199.29	196.89	203.74	199.65	200.68	198.92	194.28	208.57	197.8	196.57	200.46	200.17	198.72	199.08	200.7
207.36	213.76	209.7	201.03	208.73	211.9	211	208.32	206.43	211.22	209.96	205.21	203.08	206.42	209.28	208.82	211.16	208.68	205	210.29	204.92	208.75	205.62	208.37	207.45	201.41	208.1	207.36	204.89	198.14	211.57	204.89	209.32	202.97	197.4	208.66	214.6	209.2	207.42	207.39	213.6	203.24	205.49	205.72	206.59	205.36	206.79	203.94	203.46	210.92
202.34	201.4	200.29	192.7	198.91	195.38	199.07	200.14	190.43	198.4	194.59	203.01	199.1	198.34	209.88	211.59	209.49	198.21	202.93	200.17	201.34	196.61	206.13	196.27	202.14	207.16	201.41	204.06	207.21	202.1	194.97	200.14	199.67	207.28	199.22	203.03	197.35	202.93	203.09	202.16	195.97	200.66	199.39	202.96	195.54	195	207.16	195.35	201.42	200.16
200.59	201.98	204.94	199.83	203.28	197.4	203.62	206.32	200.58	204.17	202.47	199.71	202.32	207.63	196.96	198.03	208.74	204.99	198.14	200.33	203.37	198.15	202.63	207.98	209.41	204.63	206.55	200.94	202.39	203.52	201.74	203.82	203.36	198.54	207.6	205.31	201.61	203.64	197.44	206.56	202.95	204.16	202.44	200.27	201.07	208.6	206.75	198.59	205.34	204.8
204.29	202.2	199.11	204.99	202.74	201.86	202.81	207.37	205.46	204.25	202.31	204.77	208.86	202.85	199.1	208.59	198.41	201.81	203.31	201.82	200.43	197.57	196.34	197.85	198.34	210.71	194.98	207.79	202.66	197.43	202.51	206.26	199.13	200.21	202.01	203.82	211.31	195.64	197.38	196.63	209.04	204.34	202.81	206.89	203.25	197.96	205.05	203.08	206.14	205.29
212.18	209.1	210.9	207.1	215.34	203.69	205.86	207.15	202.91	208.54	207.52	201.21	207.09	212.39	211.9	211.79	205.11	200.77	206.28	202.83	206.03	208.4	206.22	209.34	209.11	214.09	207.48	214.69	205.88	208.65	210.72	210.25	207.43	209.49	204.09	207.53	203.18	211.51	213.24	209.41	207.02	208.41	209.28	207.85	210.62	206.62	204.59	207.84	202.71	199.62
202.71	206.76	203.74	211.78	212.27	214.98	210.32	206.39	205.19	210.32	201.28	215.96	205.03	210.62	211.79	205.67	214.27	208.75	211.11	207.86	205.81	205.92	208.93	209.61	209.29	206.11	206.9	214.96	206.99	208.95	201	208.76	212.32	209.53	208.02	204.37	208.34	206.49	207.87	212.02	203.49	212.48	210.4	208.4	206.77	213.5	207.85	209.21	204.59	204.65
211.15	208.6	210.93	210.08	211.2	212.69	213.02	212.74	214.68	210.39	207.89	210.35	208.15	209.38	205.7	207.39	208.36	204.57	213.98	215.86	213.93	205.25	217.5	203.5	205.27	210.68	211.03	210.82	214.59	217.25	213.55	209.82	214.65	208.42	211.63	215.17	212.34	208.77	211.28	203.14	199.54	208.48	209.31	209.01	210.74	203.12	208.19	208.05	205.46	211.12
202.52	203.48	199.5	206.43	203.06	198.12	207.5	204.79	201.96	206.94	203.5	198.35	202.42	198.13	197.47	199.55	203.64	201.89	206.72	202.29	205.08	202.84	200.57	206.17	202.3	202.34	205.04	206.4	200.16	200.94	207.1	206.27	202.47	205.26	198.92	206.34	198.9	207.68	203.04	193.27	200.95	198.89	200.28	199.8	207.45	205.36	205.12	200.2	206.68	202.37
208.61	211	209.29	203.8	208.43	203.51	208.04	215.16	202.46	213.33	209.62	206.55	201.5	202.4	210.33	211.58	204.79	207.3	206.05	208.47	210.59	211.67	210.67	206.5	205.15	213.62	203.18	206.74	211.59	205.72	202.86	210.48	214.97	212.38	211.78	207.61	213.2	205.39	203.75	205.76	207.91	210.54	202.1	203.89	210.07	215.91	210.55	207.66	206.98	211.11
216.14	215.34	215.9	218.52	220.74	218.37	212.86	216.64	208.61	212.09	217.83	214.36	214.18	219.11	221.16	217	222.69	213.93	213.38	216.63	217.81	223.86	221.14	217.88	212.48	208.04	209.65	219.99	216.57	215.94	219.36	215.65	219.73	212.52	216.26	215.64	219.18	217.78	216.09	213.46	218.14	215.91	218.56	210.39	211.7	223.97	222.94	216.72	219.28	210.47
215.22	222.5	210.57	206.48	216.27	216.97	214.83	212.52	217.49	217.03	209.88	222.92	213.88	213	213.55	214.03	213.63	224.06	214.01	212.39	212.51	214.15	216.18	215.13	217.39	223.57	217.37	215.78	212.03	218.92	218.61	216.99	215.81	217.78	221.02	217.99	213.31	217.39	213.73	216.38	217.27	219.47	219.99	217.14	218.49	215.67	220.53	218.85	216.36	222.86
207.08	197.88	213.09	211.59	208.23	208.07	208.55	217.65	208.69	205.96	209.77	210.27	210.22	214.79	206.26	209.93	205.53	212.86	205.97	210.03	200.94	213.66	210.16	211.11	204.54	207.7	205.4	209.27	206.98	204.83	213.7	211.93	205.94	210.39	206.74	204.6	211.26	211.93	209.86	206.2	206.22	214.73	210.42	208.58	217.13	205.1	214.48	202.84	208.73	206.7
197.39	198.31	196.63	199.46	199.36	197.55	191.14	197.02	195.17	200.18	199.21	199.45	199.16	192.41	205.18	192.6	199.47	198.18	197.27	192.41	200.02	202.32	197.11	201.2	207.74	199.33	192.28	197.1	203.14	205.24	203.06	197.33	201.27	194.65	197.02	196.37	202.67	208.47	199.28	196.9	200.81	201.01	198.71	198.71	194.91	203.27	206.46	196.72	201.26	194.12
213.29	210.79	209.45	210.07	212.19	213.12	217.65	214.4	210.99	212.19	208.61	211.76	214.85	211.18	210.96	215.36	212.67	218.08	212.09	213.29	212.48	208.97	209.38	220.22	212.88	217.38	210.07	206.26	211.42	207.26	213.79	213.62	209.99	214.03	205.29	216.94	213.96	215.29	212.8	207.92	212.5	208.86	215.19	211.82	219.4	207.06	213.2	217.96	213.07	213.28
213.6	220.61	211.03	219.62	217.15	216.01	215.39	214.93	213.01	218.33	213.17	214.48	222.51	216.09	216.38	216.79	210.05	219.93	212.47	216.87	221.36	214.53	219.42	214.54	220.95	215.48	217.88	210.76	214.35	219.25	214.12	216.4	215.84	222.84	215.45	217.24	220.17	222.97	224.18	211.65	214.35	217.34	221.34	219.3	219.77	216.5	218.18	219.63	222.88	219.03
201.58	211.68	208.29	207.39	207.3	210.76	210.13	206.61	204.59	209.92	207.32	207.67	206.72	205.12	207.52	215.4	213.9	205.52	200.88	213.65	204.99	208.84	204.56	208.41	210.23	213.11	206.94	208.8	206.51	204.07	209.67	203.42	206.8	205.09	201.2	203.72	205.94	207.66	214.77	211.76	208.05	202.68	208.35	209.98	212.36	212.4	203.75	205.17	212.65	211.22
209.03	211.73	214.27	214.24	214.23	210.32	210.6	211.67	212.26	216.23	207.89	213.76	204.08	212.02	220.23	216.87	214.64	210.4	220.56	213.21	207.45	207.4	211.02	215.55	208.79	206.38	216.04	212.58	214.89	211.09	213.22	211.45	208.93	209.85	213.77	203.71	214.18	216.52	214.23	213.37	216.12	209.81	209.32	214.96	211.03	207.58	210.81	211.41	204.98	221.01
208.46	208.84	202.29	205.71	207.32	212.11	204.9	213.72	208.21	213.36	208.15	212.3	204.08	209.03	206.45	211.46	206.92	209.36	204.21	215.3	208.66	207.21	207.09	206.44	211.84	202.04	210.5	209.32	208.59	206.75	204.66	201.25	215.12	209.49	213.56	207.17	213.45	206.66	212.49	210.8	211	214.97	204.08	208.32	210.79	210.78	209	206.79	201.54	209.4
201.03	197.83	196.41	203.17	194.35	194.04	200.95	201.34	202.13	195.2	199.5	188.48	195.39	201.95	203.46	198.05	198.13	193.81	206.07	193.01	192.52	195.25	196.52	198.48	196.63	200.65	192.43	198.73	198.61	201.61	197.63	197.36	194.36	198.74	201.37	194.39	195.2	199.95	194.87	198.87	198.25	197.26	194.97	200.21	203.73	201.25	193.73	195.32	200.65	193.12
214.17	209.43	216.17	218.53	211.95	220.42	212.58	213.02	221.38	215.3	221.21	217.61	214.19	218.88	215.23	219.02	219.08	221.76	212.61	209.82	220.42	217.27	217.81	221.65	222.6	215.62	218.05	230.11	227.28	223.22	215.38	216.59	207.74	221.95	215.5	223.92	215.46	213.21	221.47	220.22	219.85	214.95	217.06	215.67	210.33	215.84	212.95	215.81	217.71	215.69
207.07	207.23	205.49	205.24	206.9	204.9	205.71	207.12	201.42	200.47	195.8	205.06	208.36	209.69	205.36	205.24	205	205.26	201.2	200.01	200.33	206.24	204.11	200.54	208.8	207.15	201.75	211.08	203.2	201.7	200.11	217.01	200.06	200.94	205.23	207.11	207.39	205.69	207.66	199.67	202.32	207.12	205.15	204.29	207.67	207.08	206.42	213.37	202.89	198.5
211.59	208.25	216.67	210.57	212.49	210.37	214.76	209.52	218.4	211.26	211.59	211.87	215.52	206.63	205.13	211.87	213.02	207.51	211.13	213.71	204.78	206.61	208.32	210.45	206.62	216.22	206.51	213.52	221.19	212.2	214.1	216.07	213.24	208.9	207.95	208.96	207.59	213.68	214.53	211.26	209.77	212.28	209.05	219.47	211.43	207.78	214.11	215.79	215.24	214.39
200.06	196.48	194.39	193.66	194.58	195.03	198.63	192.51	194.42	195.46	198.55	196.81	191.27	197.87	192.66	198.53	199.63	192.36	194.15	193.97	201.18	196.63	198.55	198.14	191.21	191.12	198.29	193.66	200.87	192.46	201.37	192.7	198.21	191.6	199.17	196.03	195.96	195.95	197.15	192.61	197.17	196.82	194.92	194.91	194.87	192.37	198.52	197.89	195.08	194.1
214.11	214.17	214.49	205.65	208.6	208.2	206.81	209.15	204.5	204.16	206.03	212.87	209.52	205.55	211.24	211.6	212.66	204.89	206.88	205.66	209.05	204.18	207.87	207.54	202.37	209.55	204.38	206.85	208.34	209.15	211.4	207.08	204.12	208.38	217.54	203.43	207.63	211.08	206.3	210.12	210.54	206.81	203.36	203.95	208.35	211.09	205.8	208.77	200.93	207.91
211.75	214.83	210.17	208.02	202.93	214.79	206.31	211.79	213.47	206.71	209.54	217.35	206.86	216.61	211.42	209.61	211.65	216.6	209.1	213.48	210.21	210.13	211.79	218.35	218.08	204.83	209.11	205.22	209.97	215.1	214.73	206.69	214.01	210.92	214.43	216.28	214.76	216.36	215.4	212.93	208.06	211.58	207.98	217.69	208.92	213.14	214.25	216.54	210.7	208.25
210.13	209	204.33	206.12	208.27	203.4	208.32	204.63	209.85	215.7	205.52	207.04	208.01	210.77	213.97	210.83	204.69	198.19	198.6	208.44	212.31	208.54	209.16	214.88	205.01	207.94	203.94	210.43	213.97	213.13	206.56	209.63	209.56	209.78	207.73	209.3	206.43	202.77	214.99	211.14	205.03	210.57	207.07	206.64	211.02	212.15	201.3	209.85	209.83	214.39
199.71	203.01	197.88	203.41	201.91	203.4	199.89	201.08	197.84	197.53	200.04	203.54	200.87	197.23	200.26	199.87	199.6	197.14	201.83	198.37	203.02	197.16	200.14	202.63	201.3	194.98	202.35	197.31	197.37	195.01	200.46	192.1	196.35	204.04	202.2	199.1	202.73	197.15	204.76	194.43	200.63	202	197.61	198.2	202.24	201.36	205.41	201.95	201.37	202.34
212.84	217.64	213.14	212.7	207.75	212.02	220.73	214.64	216.1	216.58	219.51	217.51	214.63	217.72	223.54	218.46	215.35	221.38	218.09	217.24	221.62	223.34	215.97	211.77	211.9	209.24	213.47	214.88	220.42	214.73	212.68	218.31	217.26	216.15	215.37	219.52	215.77	220.24	209.81	217.47	212.5	215.71	217.17	214.93	215.82	219.7	223.11	219.95	218.35	214.15
207.53	211.58	202.81	213.24	210.46	209.42	210.33	210.82	202.76	212.55	204.83	208.41	213.57	206.3	204.5	208.65	207.78	207.97	207.89	203.88	200.11	208.38	204.98	208.27	207.3	210.3	209.28	205.13	211.53	206.09	208.74	208.69	205.87	204.94	210.21	208.61	209.99	209.19	207.55	210.93	208.99	213.25	206.17	213.58	212.6	214.59	210.22	204.48	205.44	206.12
201.22	201.1	206.16	207.11	205.75	208.24	214.23	207.74	205.94	208.82	195.75	200.09	200.14	208.66	204.74	200.23	200.72	204.65	201.34	200.75	201.46	206.36	201.96	207.71	208.47	209.73	203.4	209.03	205.18	208.39	204.97	208.3	205.97	209.19	206.85	206.29	202.94	206.3	202.9	202.75	209.93	204.72	204.56	212.65	204.46	203.66	204.33	202.19	204.17	203.24
202.17	212.47	209.86	202.52	205.14	203.46	210.21	206.73	208.69	200.6	201.42	213.29	206.94	199.76	209.35	207.09	208.03	208.3	209.43	209.63	209.42	210.06	207.98	208.28	205.2	210.21	199.64	207.97	210.17	208.16	204.22	205.84	201.36	207.04	212.35	212.99	205.96	201.74	202.04	204.18	212.76	201.45	203.76	208.58	203.98	208.68	214.84	207.57	204.75	200.03
222.91	217.11	221.42	222.42	221.23	213.21	213.9	215.78	217.39	215.68	214.7	215.95	219.37	218.38	211.04	216.9	215.45	214.06	218.63	212.36	217.36	219.67	220.77	223.16	224.65	217.14	218.8	221.63	219.63	222.35	212.03	217.47	214.13	218.87	216.65	216.9	217.45	221.17	212.55	216.71	213.92	217.84	218.85	221.08	221.22	219.18	217.99	215.58	217.3	212.68
201.96	208.43	207.62	208.8	199.42	207.42	198.74	202.66	205.88	204.25	200.32	210.9	202.31	199.83	201.88	197.89	202.58	205.39	202.78	205.4	208.66	205.41	206.34	209.44	207.78	202.17	208.23	202.75	204.04	203.57	206.92	207.1	200.41	200.79	206.3	206.47	201.33	199.38	203.08	198.13	203.13	203.48	204.46	206.53	196.2	209.57	199.01	210.45	203.76	199.28
197.87	197.67	203.39	202.56	203.26	202.99	199.22	202.8	192.43	202.17	204.61	199.87	197.39	196.08	199.73	203.46	203.16	201.48	198.8	209.03	198.41	197.62	204.27	204.54	204.07	198.96	201.09	203.7	198.4	202.37	198.14	193.68	197.3	195.62	203.34	196.29	201.44	204.46	198.46	195.31	193.27	198.24	203.67	204.05	199.46	207.86	197.53	201.89	202.35	207.41
214.93	208.98	215.19	212.35	211.09	215.18	211.43	212.21	207.77	215.97	209.92	211.65	207.36	213.59	207.45	215.34	215.45	216.33	213.3	210.07	208.62	212.39	207.81	209.76	207.49	210.3	207.13	209.19	212.88	209.71	211.35	207.97	206.67	208	214.05	209.75	211.19	203.63	208.96	215.67	212.39	217.45	210.07	209.23	209.71	211.09	212.68	207.96	218.59	213.42
199.72	202.21	205.25	207.15	205.51	205.14	208.4	210.25	200	203.32	207.26	208.71	202.16	204.04	207.12	200.39	213.46	203.71	204.48	203.83	212.32	205.33	208.55	209.46	208.26	203.92	210.88	201.5	209.33	206.92	213.63	201.81	209.35	202.8	201.4	201.76	206.77	204.63	213.13	205.26	205.1	204.87	200.78	202.59	205.97	204.97	201.01	207.41	201.72	206.21
213.56	203.78	213.89	208.41	213.28	201.75	212.42	211.21	210.43	209.26	203.57	209.79	214.17	216.49	206.09	208.16	214.76	211.94	211.44	204.26	204.63	213.36	211.23	203.67	208.35	207	207.68	211.9	212.01	210	211.28	207.36	206.52	212.04	208.49	210.34	208.63	210.53	215.22	209.63	210.34	212.88	207.64	212.52	209.93	205.65	211.33	211.93	212.23	208.15
193.01	198.35	193.62	193.57	196.32	200.11	196.34	196.76	200.94	197.81	200.2	193.75	201.48	195.22	198.08	196.56	191.57	196.41	198.69	194.47	194.95	191.46	196.19	208.28	197.33	196.75	203.65	197.44	193.96	197.81	195.18	195.96	192.01	204.54	200.94	201.74	193.62	196.03	196.67	195.78	200.26	200.89	193.71	190.67	196.46	198.7	193.78	202.19	203.67	194.68
208.07	209.54	205.41	198.05	203.92	215.01	204.2	210.28	210.92	204.14	203.85	202.73	204.48	204.28	205.49	203.65	213.47	198.36	203.3	207.52	207.21	205.15	207.15	207.06	202.58	204.84	209.34	209.78	209.48	205.35	208.55	202.36	208.54	207.82	205.2	207.93	209.13	207.93	210.63	205.64	210.7	209.38	204.83	208.67	211.61	201.9	206.83	204.97	204.14	206.06
216.92	220.21	219.86	221.91	218.79	217.93	215.31	211.34	214.79	213.94	213.62	217.14	216.73	221.69	215.25	221.32	220.21	218.67	216.72	216.1	217.5	223.94	216.12	212.76	216.76	213.81	213.14	214.14	217.32	219.55	210.35	217.79	220.67	217.51	211.71	222.85	218.64	217.58	217.69	217.67	224.85	215.81	214.07	213.93	216.07	218.26	215.11	224.01	215.76	216.33
209.22	208.3	213.74	214.76	213.71	207	209.55	207.31	209.09	211.29	210.4	209.36	217.32	212.04	209.11	208.61	212.37	207.74	211.72	213.77	216.55	220.31	213.73	206.87	208.74	213.06	215.55	212.73	206.29	215.31	217.33	213.23	211.5	210.6	220.99	205.59	212.9	211.85	208.97	213.32	213.04	212.83	222.26	206.02	212.43	207.41	213.04	210.48	210.49	207.37
210.9	221.44	215.79	212.78	210.64	214.6	219.15	214.15	209.37	217.13	213.99	208.73	215.75	207.71	215.47	212.22	212.95	218.59	212.78	221.87	216.01	218.47	218.56	209.83	217.77	214.03	220.08	208.05	210.97	210.51	221.36	213.89	217.53	217.05	213.34	218.92	212.32	211.49	216.76	214.65	216.99	213.43	213.31	210.93	215.43	212.56	213.41	218.32	211.73	217.63
204.26	204.29	203.77	197.24	202.71	198.47	207.05	202.25	206.35	201.8	205.21	201.43	203.83	206.38	201.45	201.23	205.77	206.4	198.18	206.72	206.08	202.42	203.12	203.31	205.55	199.34	204.99	199.31	203.72	203.74	204.93	199.51	205.22	199.67	208.78	209.3	200.73	198.95	204.32	203.25	202.54	203.36	200.18	203.27	199.74	204.75	204.15	201.98	199.8	192.63
211.12	204.9	210.92	208.56	208.22	210.89	212.74	204.95	208.27	206.22	207.48	207.23	211.23	214.97	209.64	205.57	203.75	215.37	208.58	211.85	206.73	212.8	204.63	201.6	202.6	213.22	207.44	204.41	213.47	212.5	210.96	214.63	211.38	205.68	211.53	201.31	209.46	203.33	208.65	208.98	209.67	210.47	203.8	209.43	209.35	210.87	205.19	209.62	209.35	206.02
208.22	200.75	196.59	201.62	206.34	204.14	201.11	203.09	200.88	206.68	201.23	199.79	209.58	201.11	200.56	204.64	210.63	207.26	206.31	204.77	201.64	209.46	200.17	200.19	198.18	204.85	199.72	201.99	199.74	201.37	207.76	197.43	199.44	196.33	204.42	198.78	198.9	204.16	206.19	204.02	200.77	202.02	212.72	206.61	208.3	203.92	203.06	199.99	204.22	201.86
201.6	203.15	204.83	207.59	197.49	205.57	196.08	202.48	208.23	197.45	207.99	197.54	200.39	198.25	206.27	202.56	199.22	213.39	199.53	205.65	199.5	205.21	201.84	200.92	203.76	200.69	202.26	195.91	206.11	198.35	199.83	203.7	205.48	204.46	206.21	200.2	200.07	199.4	216.3	199.73	199.95	199.99	203.4	207.87	203.75	208.56	197.92	208.04	204.34	199
198.3	194.63	202.29	200.71	197.24	201.74	203.96	204.76	200.86	203.3	199.32	199.94	198.32	196.36	199.03	200.41	201.83	205.84	204.76	197.28	201.72	195.86	198.44	204.95	195.35	202.18	200.27	196.98	204.86	202.73	198.3	205.67	201.28	201.06	194.3	200.33	197.31	199.71	201.63	197.23	203.17	197.41	197.98	197.67	198.58	204.07	199.34	199.28	202.72	203.31
214.48	204.93	213.74	215.1	208.3	218.24	209.3	214.09	213.47	203.68	211.81	215.05	209.19	214.61	218.29	214.31	210.14	217.55	213.76	217.6	215.3	216.28	207.69	208.92	216.88	208.66	217.24	214.84	214.64	210.9	219.5	209.44	216.7	211.27	207.81	212.94	213.8	214	212.5	206.41	209.96	221.01	214.77	211.52	214.47	210.14	211.7	212.8	210.7	213.21
199.65	198.7	199.52	194.87	202.78	198.74	194.89	203.2	198.29	200.09	198.1	196.39	195.92	203.79	196.49	201.68	199.83	201.54	203.1	201.02	198.57	194.3	198.52	205.68	197.41	204.16	197.11	201.51	200.28	199.86	207.32	190.83	200.98	205.29	202.72	198.83	196.1	207.02	199.67	191.99	198.14	202.39	203.77	194.38	204.88	197.59	204.97	204.64	204.95	195.68
201.5	198.35	205.73	201.15	201.03	201.78	201.99	203.53	203.87	200.62	205.55	208.34	201.83	201.46	208.27	203.75	201.44	202.61	206.89	205.14	202.3	210.85	213.13	208.05	202.61	204.96	198.66	203.49	203.02	203.34	202.09	211.27	204.59	205.54	203.43	202.1	212.5	208.94	204.7	193.52	208.58	206.91	201.35	209.62	201.51	199.34	203.16	203.5	211.55	206.74
193.28	197.88	201.02	199.57	199.09	203.04	197.7	205.06	198.73	199.31	194.68	195.88	205.24	204.3	191.6	198.18	198.86	194.19	196.88	197.47	198.37	199.64	197.44	201.62	196.56	191.15	204.16	198.01	201.53	195.95	199.9	194.45	199.04	196	204.7	201.24	194.5	197.7	197.58	194.96	199.2	198.73	195.56	202.1	202.15	199	198.52	196.73	199.89	199.3
219.68	218.64	216.86	221.23	213.67	214.42	221.18	213.71	216.49	219.2	224.44	219.16	216.35	222.17	218.61	215.31	216.76	217.01	215.1	217.58	224.41	211.58	212.57	218.48	217	217.24	222.07	212.87	218.04	216.39	213.81	215.58	221.61	215.34	214.77	212.97	222.6	218.57	218.85	221.75	219.69	223.84	216.67	216.47	212.94	220.13	215.93	221.5	219.4	221
206.57	201.48	205.35	202.33	201.08	199	204.14	204.94	203.6	202.67	197.82	203.31	206.54	202.02	202.41	202.13	203.61	203.12	202.26	207.14	211.77	195.7	200.88	205.62	201.55	204.32	198.16	205.32	195.35	199.03	205.1	198.36	207.43	204.22	202.19	198.91	204.77	203.6	202.24	203.07	202.23	201.75	208.38	200.49	197.8	207.97	200.37	203.23	202.01	202.13
215.87	211.03	214.38	217.13	213.67	209.73	206.9	217.66	215.43	216.19	215.01	215.96	210.19	210.74	212.19	212.41	210.29	215.65	209.01	203.75	212.27	217.89	217.36	218.22	214.63	212.18	213.34	212.97	215.43	217.17	205.6	219	205.78	212.51	208.52	218	215.11	211.01	215.06	210.58	215.25	208.34	218.28	210.33	217.66	216.97	212.42	213.3	216.56	213.7
219.92	213.01	211.52	220.34	214.27	219.16	210.82	216.36	216.51	213.91	218.08	217.62	214.98	217.93	218.78	223.22	212.12	214.06	216.59	216.97	217.75	220.22	220.27	215.84	212.51	221.9	215.78	218.12	212.14	216.19	211.75	209.7	218.75	215.98	215.16	216.85	216.53	214.66	220.89	223.43	216.58	218.19	213.44	217.9	211.42	213.34	222.34	216.77	214.45	220.12
197.68	199.48	204.21	198.39	199.24	191.19	204.48	197.23	198.28	199.22	199.35	202.92	198.49	200.65	196.01	203.69	198.44	202.1	197.92	205.24	198.28	197.17	194.06	200.81	200.93	201.21	200.06	201.38	198.28	193.82	201.3	194.52	202.09	194.91	200.49	202.24	205.19	197.13	197.27	199.8	207.24	198.41	196.29	204.66	195.17	195.15	198.18	194.48	198.93	194.47
206.4	199.23	208.03	209.73	204.29	203.66	204.65	211.28	215.3	213.7	204.46	213.62	208.47	205.66	206.95	212.7	210.57	207.18	205.58	207.61	202.65	214.16	213.46	204.7	214.01	207.89	208.48	212.43	212.18	204.54	207.6	210.17	209.2	204.87	204.51	210.03	208.28	207.8	209.72	205.07	204.83	204.21	208.21	205.95	205.58	211.64	198.81	206.97	206.12	204.43
204.94	199.38	206.4	205.55	207.59	198.54	204.48	204.1	203.36	199.07	205.35	205.81	208.56	200.87	201.75	202.32	209.69	201.36	200.05	205.26	202.06	202.49	202.83	201.32	198.07	204.64	204.27	206.36	202.76	203.03	198.73	204.4	203.7	202.65	197.22	198.5	201.26	204.86	204.09	199.41	203.12	209.48	205.16	203.46	201.02	210.13	200.99	206.17	193.42	201.87
204.38	208.21	200	200.04	196.81	200.82	203.76	206.3	207.53	199.17	197	196.95	199.87	208.85	204.23	205.19	200.41	203.41	200.84	198.73	205.76	197.76	202.6	204.27	201.02	207.29	206.32	201.85	199.73	201.06	203.69	204.54	205.31	197.93	204.98	205.59	200.92	204.34	198.22	201.1	206.02	209.32	202.47	205.08	208.7	212.66	195.98	207.49	204.6	198.06
209.42	204.4	209.63	202.63	206.9	208.21	206.83	207.94	208.61	203.9	206.81	205.07	204.99	210	209.15	207.13	211.1	210.9	207.83	204.47	210.62	203.17	209.89	211.6	209.23	207.3	209.02	213.52	208.81	205.31	213.09	198.21	205.7	206.97	212.55	206.62	211.3	213.08	209.95	206.91	212.2	203.99	201.3	208.3	207.92	205.15	207.29	208.65	201.4	202.93
203.4	200.79	204.24	201.38	200.51	202.02	200.75	204.82	207.23	207	203.19	205.96	204.04	204.9	206.86	210.28	207.96	201.27	207.95	214.37	198.55	198.93	202.6	203.44	203.3	201.6	199.63	200.61	208.45	207.37	205.44	202.89	197.27	205.11	206.81	203.56	207.97	204.17	200.36	205.83	203.75	211.77	203.81	207.37	210.46	207.04	202.29	202.7	198.57	205.86
210.4	209.62	205.21	212.44	214.96	205.94	205.76	205.91	213.51	208.64	208.25	206.99	203.75	208.86	216.97	206.22	212.4	210.89	197.23	211.98	212.56	211.22	204.85	199.96	201.66	205.24	210.67	207.69	208.81	210.46	206.95	210.6	209.23	211.7	214.37	202.96	210.6	206.23	212.01	212.76	199.22	208.54	205.62	210.79	208.48	215.03	206.14	209.5	210.35	208.77
212.61	206.84	213.31	210.97	211.58	209.97	208.99	218.12	210.41	212.33	208.25	213.86	210.43	213.39	208.42	214.71	202.27	212.72	211.08	207.96	209.23	206.56	211.73	216.56	206.56	219.2	214.96	215.28	212.13	213.44	209.16	204.49	210.25	211.28	214.59	209.21	218.57	214.04	216.17	211.52	214.85	212.18	217.56	220.62	207.77	215.85	212.15	214.83	220.21	213.41
205.34	203.89	203.32	199.77	198.58	204.03	194.63	203.63	200.31	204.06	202.42	201.64	204.53	203.82	209	208.35	203.73	207.85	202.27	204.66	202.21	201.78	200.73	205.25	199.29	202.44	200.39	200.74	202.11	213.29	198.06	206.86	205.05	201.88	199.34	201.54	201.02	201.79	194.23	205.74	203.63	209.04	206.56	204.7	198.36	209.91	212.61	198.83	198.58	204.24
202.4	203.09	209.17	203.57	204.48	200.69	201.75	194.04	205.65	204.48	206.98	202.66	206.24	207.37	203.29	207.19	206.64	201.19	202.3	205.52	206.71	198.75	206.67	205.84	204.96	209.58	206.94	203.49	199.28	207.83	205.68	206.74	204.12	206.13	204.9	203.83	206.44	201.56	205.79	209.31	207.72	204.94	213.33	204.4	207.28	201.8	207.24	201.9	209.64	206.9
198.23	202.11	203.87	198.97	201.88	202.01	206.55	200.47	194.1	194.98	201.15	206.39	198.54	199.69	199.78	193.68	201.66	197.28	201.54	194.63	203.07	201.79	199.96	199.31	202.78	195.88	194.82	197.68	205.53	203.22	197.82	197.63	192.86	195.85	202.96	202.13	200.69	202.24	198.06	205.16	199.41	195.6	199.1	202.63	199.63	200.67	205.6	197.86	205.68	201.94
201.44	209.63	205.92	207.78	204.3	206.85	203.66	204.97	199.38	209.17	208.64	209.87	201.04	203.76	202.45	202.95	206.53	202.75	198.51	202.95	204.29	210.62	206.37	203.82	204.49	206.63	207	208.42	208.6	202.27	198.36	204.48	205.3	209.47	209.97	205.65	200.37	205.68	209.5	210.56	205.15	215.41	204.58	206.34	205.82	204.34	198.9	209.39	203.47	201.38
203.24	201.93	205.31	205.9	201.39	205	194.97	200.19	199.61	202.92	207.52	207.24	211.12	201.86	204.87	204.11	199.21	200.97	207.13	206.1	211.03	201.17	202.95	200.53	202.56	205.16	207.32	201.05	196.46	204.84	205.1	205.48	202.11	204.51	198.59	202.11	203.02	205.63	205.87	207.96	202.62	204.09	207.05	204.49	202.08	202.79	201.92	199.31	204.39	200.05
208.67	209.31	208.4	200.52	209.26	198.26	204.35	207.47	205.86	203.46	204.65	209.78	206.7	201.6	203.09	203.21	209.87	203.04	207.08	207.64	199.7	203	208.81	207.97	202.85	205.83	199.67	206.68	206.31	203.07	211.82	205.95	210.45	203.48	206.53	201.98	210.87	216.56	206.99	200.15	216.68	204.93	209.46	205.25	211.7	208.25	201.71	201.75	204.93	203.07
197.44	197.69	209.94	199.5	195.03	194.56	203.69	201	195.71	194.67	202.39	197.43	205.46	204.1	193.74	202.68	196.97	202.33	194.21	195.91	203.28	198.92	205.25	202.84	203.49	195.68	200.38	196.31	198.81	201.85	199.81	200.59	206.12	198.81	203.73	199.5	193.69	194.4	200.32	200.18	200.52	196.89	199.17	201.85	202.42	195.06	199.84	196.84	192.01	192.65
205.51	214.89	212.39	204.63	216.62	208.64	211.15	215.69	208.91	210.09	208.03	207.34	209.9	214.9	207.44	210.38	212.73	207.74	216.77	214.22	212.82	209.52	211.49	212.58	211.54	209.38	216.64	212.92	207.75	210.74	213.25	208.06	213.02	210.41	206.4	209.2	205.51	213.71	211.67	213.87	213.19	215.12	212.81	213.45	211.16	215.42	215.38	214.35	210.67	214.12
214.69	219.18	211.39	218.84	220.48	214.36	221.44	213.19	220.93	216.39	216.43	208.77	209.83	213.13	214.44	219.25	212.76	221.42	221.81	224.7	223.06	219.3	216.82	219.78	216.78	216.63	213.98	213.95	218.02	217.61	224.66	216.74	217.05	216.42	219.92	219.19	214.63	220.4	212.63	217.84	211.71	209.24	211.74	220.21	213.16	221.86	214.99	211.16	217.19	215.6
198.25	200.64	206.05	199.44	202.98	202.99	203.04	205.39	207.56	205.64	197.83	205.75	202.29	202.81	208.87	203.67	203.18	200.29	192.98	208.91	202.38	213.5	211.44	199.84	204.87	199.88	202.53	202.41	206.2	200.93	202.4	204.98	206.6	198.43	203.16	202.57	202.33	199.88	206.42	204.56	203.47	202.74	199.61	203.66	205.26	202.88	202.36	195.53	205.7	199.16
212.91	208.14	208.08	214.3	201.2	203.09	207.8	204.85	207.7	209.39	202.9	212.27	211.76	211.12	211.59	205.2	205.26	209.71	204.94	208.31	205.45	211.79	207.13	212.7	205.79	204.35	210.79	213.93	209.57	210.85	211.24	199.72	204.03	208.33	203.83	213.25	205.6	212.97	220.81	206.02	207.36	207.13	200.53	208.55	207.45	210.72	211.52	204.91	206.33	205.03
193.59	203.63	191.32	196.46	195.19	193.96	194.82	186.82	193.94	190.06	191.93	194.38	191.2	202.5	189.93	196.23	193.18	194.59	197.06	194.05	192.43	195.35	188.23	199.64	192.85	191.75	193.04	198.75	191.35	192.97	189.05	192.73	188.82	191.34	187.96	185.02	192.31	193.65	194.56	191.2	196.66	194.25	194.23	201.66	194.08	192.23	192.97	189.08	196.85	190.61
212.4	209.91	206.79	209.14	215.78	213.66	213.59	204.15	207.68	208.36	210.44	215.03	214.41	211.67	205.48	210.06	211.44	205.52	200.57	202.43	204.43	209.01	212.94	205.8	208.02	214.16	204.37	207.59	202.95	206.87	211.39	217.84	213.71	201.44	212.93	208.36	208.66	214.08	202.81	205.09	213.28	216.44	208.19	207.99	214.65	208.59	211.56	212.88	202.39	208.71
211.4	216.7	211.84	202.53	213.33	210.62	211.9	212.52	218.12	205.73	209.06	208.18	212.64	210.93	209.3	205.09	203.37	205.16	207.08	209.87	208.47	215.95	212.9	205.41	208.71	209.03	208.89	200.27	205.85	207.77	204.8	210.09	207.23	214.24	202.02	204.21	214.03	211.25	206.19	218.89	207.05	208.4	217.28	210.08	209.58	206.69	208.11	209.82	208.99	206.96
203.59	194.12	204.32	205.15	199.17	200.87	195.96	203.58	196.15	203.77	205.33	199.67	197.17	196.75	202.83	207.63	194.69	204.02	202.91	196.97	204.16	201.89	196.02	206.32	204.99	203.43	202.07	198.46	196.23	205.65	197.25	200.85	200.22	200.14	206.88	199.85	195.93	204.35	199.02	203.26	202.7	196.3	197.86	199.66	197.6	201.48	202.55	205.42	200.84	201.14
211.95	206.69	206.19	198.16	208.54	206.2	206.88	205.69	205.78	203.73	208.6	207.9	208.37	212.37	210.38	213.53	210.43	213.47	205	206.77	204.69	212.25	208.14	203.12	213.72	208.99	211.85	205.75	201.72	206.54	211.67	206.19	201.89	216.27	204.28	205.16	209.71	206.92	208.25	209.94	207.22	198.32	204.87	205.81	209.49	208.86	202.29	207.7	203.53	208.81
203.61	207.18	201.3	201.09	210.21	208.31	204	202.35	202.49	203.19	201.56	197.58	197.98	200.59	202.52	209.58	198.99	207.62	201.47	200.71	198.04	197.59	205.87	200.28	198.37	202.39	205.59	198.59	206.97	202.21	203.81	202.7	207.19	200.13	202.45	199.84	202.21	207.22	205.41	204.99	200.86	212.42	202.52	203.15	205.74	205.06	205.23	201.46	208.59	200.18
205.59	206.65	206.75	211.1	215.24	208.91	205.92	202.31	208.84	211.14	211.18	206.07	207.71	210.75	208.87	201.91	207.44	209.73	205.97	206.27	209.42	207.64	206.07	210.16	203.49	210.68	205.56	202.84	210.88	208.46	207.39	218.09	204.81	204.29	207.15	205.8	207.04	207.8	206.87	209.31	208.57	210.24	206.28	206.26	211.69	207.06	205.84	209.2	211.08	206.09
204.11	210.31	205.39	210.71	207.02	207.06	203.68	208.25	208.67	204.7	210.73	210.3	212.13	214.59	217.04	203.53	201.23	208.94	211.46	215.27	214.31	203.52	215.47	209.02	205.75	207.89	207.29	212.7	204.54	212.76	206.52	211.63	205.73	206.31	205.24	213.42	208.93	201.7	212.75	210.79	208.11	211.04	204.49	204.34	206.78	210.85	208.3	209.7	210.29	215.9
206.39	196.37	199.38	202.3	196.62	202.71	199.59	197.33	201.43	198.39	205.73	192.1	199.2	202.09	202.66	199.19	199.15	193.98	200.18	200.05	201.81	198.27	196.55	200.29	195.21	197.74	197.08	200.46	200.43	203.5	200.7	200.91	203.78	196.28	205.84	197.81	197.38	193.72	200.21	201.51	199.93	199.81	200.43	205.41	201.03	196.17	192.14	199.01	201.19	195.95
185.96	192.08	195.21	194.52	198.04	193.07	191.79	194.86	190.49	201.59	194.25	194.32	190.39	197.68	189.15	196.18	201.78	198.1	196.05	189.79	194.47	196.02	192.45	202.39	191.18	197.12	192.49	194.83	192.17	198.75	192.16	192.15	194.57	195.82	196.79	192.39	190.85	191.49	186.82	195.87	198.17	193.5	194.42	199.6	196.92	193.62	193.81	188.53	201.09	201.56
205.97	206.51	208.64	205.81	206.92	217.91	207.21	207.01	209.91	204.25	206.12	209.9	214.22	204.46	212.53	205.78	210.55	204.81	203.81	206.75	212	207.41	215.34	204.79	205.34	209.28	205.62	208.76	205.93	212.69	207.02	209.66	209.79	213.23	209.39	208.48	212.73	202.39	208.91	213.01	210.63	205.21	206.66	211.31	209.18	208.13	207.51	202.57	201.06	213.81
203.04	208.14	208.68	204.01	199.88	204.89	207.77	204.83	201.92	203.47	209.36	194.76	208.57	202.75	201.94	204.51	204.91	208.37	201.53	201.17	203.65	208.68	208.27	205.27	211.03	202.48	213.25	197.23	204.23	203.61	201.88	205.7	211.32	204.36	203.3	198.78	214.11	212.43	202.35	203.71	208.38	204.29	202.66	203.26	204.69	209.42	206.92	203.69	207.41	208
203.09	205.97	209.7	210.14	209.06	206.14	205.93	209.26	205.03	211.1	206.17	218.19	209.35	212.95	210.71	200.37	210.03	212.45	209.01	209.83	211.96	208.35	208.8	207.99	206.24	210.84	206.91	213.23	202.25	213.29	208.06	208.16	211.48	213	210.56	211.17	207.4	205.2	210.87	203.44	211.83	204.4	205.91	211.11	209.88	204.85	205.23	202.55	209.11	206.59
199.22	205.83	207.98	201.87	199.91	199.9	200.95	199.29	196.99	204.84	207.89	197.32	194.59	202.54	199.83	204.46	194.74	205	197.87	200.21	198.96	206.55	201.54	196.7	194.14	199.89	200.07	203.88	203.36	204.1	199.42	200.94	194.81	198.52	192.84	195.37	207.72	200.88	196.65	199.61	192.36	201.64	202.6	203.2	199.7	197.4	202.39	192.82	200.93	200.71
206.14	206.75	207.3	199.66	206.52	203.03	211.25	210.66	216.78	207.49	211.77	206.33	207.75	201.36	209.11	211.74	208.78	204.79	205.07	207.22	212.06	211.9	209.21	213.79	207.76	206.46	214.49	214.08	206.94	207.46	206.47	209.98	205.88	206.8	204.68	207.53	201.92	209.71	206.91	204.08	210.86	210.25	204.15	211.67	204.72	210.83	204.46	207.78	210.95	210.66
198.74	206.12	202.02	210.25	211.47	208.19	205.27	207.66	209.29	202.66	210.71	208.01	204.1	203.54	206.08	206.08	207.25	203.94	199.26	209.15	203.16	207.56	196.21	197.93	204.74	204.28	204.48	210.89	207.76	201.6	203.23	212.38	195.63	202.36	204.97	203.03	205.94	204.91	191.88	197.63	200.01	205.74	207.01	201.9	205.11	202.46	201.84	207.5	193.44	209.52
200.67	209.36	211.21	200.91	206.45	206.15	211.46	209.64	205.56	208.75	199.31	207.48	206.5	205.88	206.62	203.12	200.55	203.21	206.95	205.73	199.33	198.42	200.6	205.27	203.28	209.14	209.94	203.57	206.9	200.42	206.73	210.4	208.22	209.64	204.06	207.82	200.36	204.26	205.66	201.87	207.96	204.07	205.91	203.5	206.6	212.99	204.97	208.43	204.54	209.04
202.22	206.86	203.62	202.99	201.87	203.09	205.44	193.05	193.52	199.77	203.81	205.64	201.57	203.12	202.7	203.25	206.22	202.39	199.46	203.85	203.76	210.49	202.18	205.36	200.14	204.2	200.09	206.62	203.49	199.31	203.99	202.64	207.88	198.48	204.97	205.62	202.59	207.2	207.69	199.64	201.54	205.98	202.48	207.14	206.69	207.92	208.73	200.07	204.85	203.57
192.14	200.92	200.37	190.98	194.33	193.65	194.62	198.45	198.56	196.15	195.19	193.92	195.7	191.92	191.31	193.08	193.91	197.26	198.59	194.94	195.38	194.67	194.81	195.64	196.96	195.31	192.44	194.4	197.83	197.61	196.78	192.17	191.57	191.59	197.01	194.4	191.23	202.19	192.51	193.55	188.49	199.01	198.05	195.74	193.24	183.89	198.01	196.21	195.49	197.53
205.65	204.91	210.56	214.6	202.98	209.14	208.14	203.52	208.12	205.35	203.1	203.55	207.79	207.1	208.31	206.67	207.72	209.05	206.96	210.67	210.41	210.77	202.09	207.2	206.88	209.1	212.53	208.54	211.27	211.5	212.42	211.97	209.45	212.72	212.15	206.91	213.07	209.28	202.94	205.88	202.79	210.09	209.78	209.47	210.74	205.39	203.75	205.43	212.37	201.98
197.66	195.38	193.82	197.5	201.48	196.4	201.83	200.4	203.26	196.14	199.77	195.96	197.8	195.87	199.81	205.84	198.12	195.34	193.75	196.19	196.94	191.81	199.91	196.84	200.59	199.73	194.82	197.03	198.96	195.09	199.28	202.35	199.17	199.3	196.12	199.17	203.48	198.85	196.84	199.41	199.64	197.18	201.98	192.43	202.26	200.31	194.57	197.37	202.48	204.44
202.65	207.52	198.45	204.93	201.84	199.41	204.21	207.34	200.56	205.4	204.85	203	204.51	204.25	203.55	203.73	203.65	206.18	199.62	206.19	201.62	202.02	203.31	207.29	208.46	207.24	199.31	210.9	203.19	206.5	207.55	204.64	204.48	204.33	203.04	203.76	201.93	211.18	204.54	203.94	202.25	206.7	206.99	202.9	206.36	206.5	210.64	204.93	200.52	200.13
209.31	194.74	207.05	202.94	196.41	200.59	202.34	203.4	210.33	211.27	206.06	204.27	203.27	197.16	201.84	204.75	204.35	205.29	203.78	198.94	201.58	199.28	197.88	196.48	199.46	199.14	209.01	204.79	205.12	206.96	196.59	203.55	206.81	205.54	198.46	200.89	201.67	200.62	204.93	202.14	204.19	202.87	204.88	203.56	210.12	209.97	200.42	206.51	201.17	205.27
212.11	207.84	205.05	213.8	210.11	211.62	208.51	208.8	205.72	204.59	203.82	207.5	211.29	211.77	204.16	207.66	212.48	205.46	206.88	213.49	213.03	211.55	209.15	212.84	209.88	211.28	209.69	209.8	204.98	213.41	203.21	205.93	205.04	213.08	212.31	203.05	206.85	208.13	208.03	206.56	202.57	209.52	205.59	204.13	208.49	207.95	206.33	208.75	209.34	210.84
208.75	203.75	206.99	209.92	210.74	208.95	212.79	209.25	209.95	204.94	211.7	202.62	209.78	205.82	209.86	205.07	207.66	201.73	208.66	205.95	203.41	211.05	211.55	207.68	214.53	204.31	211.64	208.79	207.47	213.37	211.1	206.48	207.21	211.81	205.33	206.74	215.3	210.67	204.01	205.01	204.62	208.45	202.74	209.26	205	208.13	204.82	208.78	209.06	206.32
206.8	210.66	214.96	217.51	213.33	210.9	209.75	217.77	215.24	208.29	213	212.8	203.49	208.41	216.72	222.85	203.74	217.12	214.3	215.89	212.72	210.8	213.95	218.04	210.73	211.33	207.72	212.57	211.55	210.2	209.43	214.45	204.9	213.41	211.44	208.58	210.8	213.43	208.09	212.21	208.68	210.21	207.09	215.21	208.62	210.97	213.11	210.55	214.21	211.31
208.64	208.27	205.6	209.91	208.98	212.18	208.07	203.83	205.7	204.29	208.37	211.57	209.83	216.15	210.46	205.67	207.08	205.99	212.07	209.48	208.15	205.43	209.55	210.81	206.72	210.64	206.92	202.99	212.35	208.94	204.76	203.5	207.94	209.26	201.87	199.02	207.46	208.62	206.28	207.82	204.55	211.86	201.45	206.32	206.16	208.33	206.87	208.31	207.08	204.08
199.19	196.38	200.06	205.35	203.46	203.35	199.86	203.6	203.44	203.33	200.98	200.07	201.93	197.73	198.93	198.6	204.44	201.66	199.89	196.75	201.46	203.56	205.93	200.34	202.05	207.52	200.31	204.18	204.03	198.28	195.97	199.37	205.49	208.92	194.85	203.08	202.85	199.1	201.9	204.74	205.69	202.99	202.92	204.04	204.03	202.16	199.01	205.75	209.22	202.57
193.67	193.44	197.31	200.12	200.38	206.47	201.91	194.79	203.61	195.12	201.73	203.25	203	201.48	206.17	205.38	210.77	196.58	199.07	198.5	204.5	195.39	200.86	200.8	201.65	204.15	204.56	199.6	196.69	200.47	205.46	200.71	203.69	196.85	202.35	201.89	197.4	199.63	198.32	202.83	207.49	199.5	201.96	200.79	197.83	202.88	196.77	199.74	201.07	202.25
201.01	201.69	200.52	198.56	198.82	204.93	199.18	196.47	199.59	199.11	198.83	201.22	198.88	199.3	200.85	202.87	200.2	201.29	200.78	198.34	199.83	200.37	204.51	201.39	197.76	201.29	206.52	200.09	202.07	196.01	202.55	197.45	193.34	203.25	199.87	201.91	201.6	192.51	200.91	207.15	202.73	197.82	200.11	202.28	197.17	201.13	200.41	201.07	201.51	205.76
197.18	202.49	206.43	204.49	203.55	204.84	202.26	195.85	202.22	200.49	201.22	208.12	204.9	200.22	206.87	205.31	197.46	202.01	198.51	199.76	201.52	194.71	197.33	207.46	192.02	204.38	201.46	202.65	209.86	203.26	202.21	201.29	204.31	207	199.42	196.6	202.53	199.2	206.46	202.72	202.96	199.18	204.64	194.55	195.84	202.71	204.17	207.32	198.77	196.78
208.94	206.24	209.65	212.23	208.19	210.44	208.1	209.68	207.16	208.28	204.6	211.79	203.86	208.32	206.41	216.01	208.76	212.11	212.96	207.47	211.04	208.69	212.79	203.61	207.41	211.44	208.07	206.82	207.99	208.26	217.44	204.43	209.79	206.88	212.18	211.9	209.16	205.04	215.64	203.38	208.4	213.33	208.3	210.93	206.24	206.16	208.16	210.83	210.74	207.1
201.68	195.49	204.04	196.15	200.38	201.13	204.61	200.73	195.22	193.1	193.68	198.95	199.56	201.74	199.28	202.39	198.48	197.04	198.46	204.38	197.6	201.5	201.48	200.08	195.02	199.78	197.54	201.34	199.44	193.89	193.99	196.18	196.87	200.42	194.3	202.79	195.13	196.96	197.34	189.09	203.98	204.13	205.29	194.79	200.93	201	191.54	200.68	201.73	198.48
217.71	217.65	216.82	216.48	220.69	218.48	214.61	216.49	217.46	214.28	215.99	219.83	215.6	214.29	224.07	219.25	211.91	223.44	210.68	218.71	212.04	212.27	219.77	220.07	217.58	216.51	223.26	211.93	211.32	217.41	222.28	217.1	211.31	219.93	218.54	216.24	216.65	219.59	214.18	214.77	216.26	217.45	215.99	217.91	219.35	211.81	214.73	216.12	210.13	218.22
209.37	208.7	212.16	208.77	212.46	210.67	216.59	205.03	205.83	216.32	205.79	208.81	203.9	206.83	215.75	202.79	212.74	209.75	210.91	213.2	204.38	206.05	210.73	208.23	202.7	207.53	210.05	203.4	209.34	200.22	209.66	212.81	205.94	208.13	214.82	212.82	210.52	208.81	205.62	208.36	208.36	207.2	206.54	210.91	215.9	208.83	211.6	202.16	207.35	202
201.27	207.7	201.02	211.96	209.89	204.68	197.76	199.76	209.62	210.84	195.33	201.28	202.88	204.35	209.71	211.14	206.39	209.6	204.94	200.37	205.69	206.39	204.48	203.93	202.79	205.42	204.8	205.91	212.19	200.99	201.42	203.45	200.53	204.37	205.41	203.64	205.76	202.7	209.58	196.39	204.48	205.26	206.53	205.2	202.51	203.15	196.39	203.08	203.39	204.15
208.15	213.98	205.26	203.04	201.01	214.11	217.48	212.47	208.91	215.62	208.54	208.91	210.52	210.59	210.7	205.76	213.41	208.47	208.92	205.59	206.3	209.31	205.79	204.54	208.37	210.41	210.68	207.81	200.8	210.49	213.22	210.52	208.56	204.14	209.52	209.66	201.35	208.1	206.08	211.3	211.7	208.94	208.01	206.24	208.92	210	209.37	211.07	209.94	210.26
211.17	206.27	203.17	202.97	211.63	209.7	210.7	207.24	202.25	206.68	208.55	210.65	216.62	208.98	213.29	210.88	204.1	204.71	199.99	210.14	212.1	212.54	205.21	209.73	212.34	211.4	205.56	206.79	213.43	212.56	206.31	208.09	213.1	210.86	206.81	204.85	208.99	210.6	208.94	208.47	209.07	205.38	208.21	209.2	210.7	210.22	212.64	204.68	208.24	208.75
214.7	208.97	209.86	210.28	208.75	203.72	207.48	207.66	212.51	203.32	201.58	207.85	206.63	203.2	207.08	207.48	201.38	213.41	212.8	205.63	207.07	203.28	208.11	205.81	212.47	209.26	209.09	214.72	209.45	206.42	208.14	208.81	201.33	211.92	204.68	211.67	209.19	208.42	207.4	207.08	216.29	203.37	211.47	205.83	208.9	202.23	203.46	214.67	202.51	206.2
202.66	210.34	210.84	204.07	213.89	210.25	205.05	208.07	205.47	206.75	208.3	202.41	209.13	200.81	210.13	209.58	206.48	205.11	205.98	203.64	206.31	202.55	207.54	209.8	207.12	204.07	207.13	204.87	200.2	209.83	214.13	208.59	209.43	203.86	206.54	209.81	211.75	214.87	206.01	209.73	210.91	203.9	207.35	211.74	204.85	214.6	210.69	202.38	203.13	202.37
203.98	208.49	207.26	211.16	210.66	206.75	207.6	207.78	212.13	204.15	214.16	206.73	208.6	216.39	203.81	211.64	211.45	209.48	214.81	214.46	209.14	212.53	208.44	209.81	203.05	209.67	210.99	212.38	213.26	212.96	209.59	216.3	208.56	210.79	210.64	213	205.56	209.39	210.03	214.92	203.76	210.54	203.63	213.83	207.67	206.17	208.68	206.67	209.36	213.19
219.27	218.37	213.91	211.86	211.62	209.91	214.09	215.27	209.54	217.76	212.4	208.12	212.11	206.68	212.9	207.33	206.36	214.13	211.18	217.97	215.95	208.05	207.52	213.71	214.03	208.05	213.08	211.45	213.47	209.02	221.78	217.41	214.1	216.03	208.87	210.31	215.82	207.49	208.09	209.5	214.2	207.59	213.96	208.76	210.5	210.53	212.85	210.75	212.61	219.03
211.49	204.77	213.93	205.84	210.71	217.46	209.66	218.93	211.28	215.25	210.41	212.89	212.63	212.14	214.42	211.13	214.05	207.21	209.38	203.52	214.96	207.79	215.03	213.29	219.3	215.34	212.25	219.67	214.02	215.71	211.65	215.11	206.83	210.9	207.04	215.65	209.38	213.87	208.19	207.24	211.95	213.88	212.45	213.1	205.24	210.37	205.17	212.73	210.9	209.7
212.3	211.44	207.98	207.5	213.03	205.84	210.93	215.76	210.01	211.13	210.18	204.07	211.54	216.02	206.69	206.36	204.84	205.34	212.13	207.96	205.83	209.62	207.8	202.31	206.26	213.27	213.38	208.45	207.21	206.8	205.85	214.93	208.48	207.72	209.91	205.56	217.71	200.49	205.17	204.61	208.86	204.17	209.49	214.72	207.5	212.74	204.56	207.88	208.28	201.39
204.72	207.54	207.09	206.94	210.06	202.04	207.82	212.59	204.35	210.88	199.62	208	208.37	204.95	205.27	194.49	215.7	209.1	212.73	209.89	207.01	213.61	208.42	207.05	208.81	205.55	212.39	206.7	205.81	210.86	211.35	203.53	209.47	206.43	212.44	200.82	211.6	206.33	202.62	210.91	207.26	204.2	206.82	205	210.06	207.36	208.79	203.97	207.61	208.11
204.03	211.66	212.33	204.22	210.3	202.63	208.09	209.2	204.2	208.24	207.8	204.95	204.51	208.09	208.02	207.61	203.28	203.12	202.43	210.85	198.28	205.73	208.82	206.93	208.28	200.78	202.63	209.18	207.24	196.56	211.06	210.18	206.99	202.7	205.37	206.92	206.36	201.33	200.56	210.05	202.24	203.44	204.13	207.55	198.43	201.85	206.95	205.71	208.19	208.98
204.7	202.11	203.9	203.4	206.91	198.83	207.12	205.78	210.71	208.63	211.05	204.55	211.93	206.04	207.36	208.45	207.65	201.32	208.9	203.56	207.73	206.11	204.34	205.48	206.13	207.02	202.97	212.48	208.67	201.12	212.08	210.88	209.59	210.38	210.67	206.48	203.65	205.52	204.99	207.84	209.27	206.56	204	206.06	210.37	210.7	205.8	208.74	206.31	204.62
214.62	208.65	209.35	209.58	213.02	204.4	203.86	214.89	202.03	210.45	209.25	215.94	214.46	209.92	207.07	207.96	200.91	203.13	216.44	209.76	214.82	199.48	207.1	209.8	209.46	204.5	208.95	205.97	202.78	207.15	207.94	210.32	214.53	209.16	209.43	216.62	202.39	207.66	215.42	212.13	210.31	206.67	204.38	204.54	208.97	210.1	212.66	198.91	207.43	211.49
203.97	210.25	209.44	212.63	206.66	214.7	206	213.25	207.34	209.14	208.07	208.02	209.46	205.16	213.7	208.68	216.71	211.55	208.68	205.01	213.17	207.53	215.83	208.89	204.34	213.04	212.6	209.54	206.29	212.04	208.03	200.38	209.34	208.07	214.82	210.66	207.28	197.85	207.12	200.12	202.35	209.08	208.68	211.21	208.31	207.23	208.05	211.24	212.54	218.79
212.06	210.05	208.06	211.22	208.08	215.38	213.66	214.19	217.04	211.64	207.72	210.81	209.51	211.92	216.62	208.24	210.94	211.29	206.72	207.01	211.99	207.74	216.42	212.26	213.63	212.41	206.77	213.2	207.4	210.87	211.23	215.83	208.65	217.12	209.33	211.71	208.52	212.25	215.18	209.52	214.61	206.22	214.16	214.48	214.21	207.73	212.82	213.07	210.69	210.95
208.56	204.46	208.61	204.94	205.55	202.67	208.17	202.34	204.65	208.01	200.43	206.38	207.79	215.76	208.86	209.57	207.16	204.25	205.29	210.69	215.12	204.78	209.32	199.2	210.43	207.57	206.09	211.47	205.52	208.3	207.81	209.82	211.69	206.48	209.18	207.57	205.13	202.74	203.03	202.7	209.48	212.31	207.79	211.81	207.59	207.58	204.85	202.54	209.54	207.6
206.01	195.07	200.84	194.82	200.58	202.87	197.07	202.61	199.45	192.73	198.34	193.64	205.63	204.19	205.71	202.31	201.29	199.54	204.69	202.33	197.82	200.02	197.26	195.06	200.29	194.94	200.29	199.36	199.46	204.92	192.88	201.15	200.38	198.92	196.78	198.14	202.62	197.41	193.64	198.43	198.49	197.69	204.25	198.97	205.31	200.01	199.85	200.42	200.29	197.67
211.14	217.53	210.1	212.97	213.67	222.65	205.68	209.15	210.37	206.85	212.84	216.08	207.91	214.49	208.74	213.06	209.36	202.06	215.66	212.8	213.52	211.46	215.46	213.68	208.73	214.55	206.27	209.77	212.02	209.41	210.26	208.85	211.96	209.93	216.38	218.73	210.96	210.51	212.61	213.51	210.2	207.48	210.5	210.03	213.7	211.58	216.14	213.02	207.71	207.79
217.82	214.53	220.03	217.31	216.55	218.23	218.57	216.67	214.69	218.8	218.67	214.9	213.75	216.07	217.22	217.67	220.61	219.22	209.64	211.92	222.56	215.6	219.76	218.26	219.61	218.74	216.83	218.27	217.74	222.65	218.38	221.73	219.96	216.29	215.1	216.82	212.3	217.79	217.44	210.75	222.52	214.89	211.14	207.89	215.67	211.89	210.79	218.81	216.58	211.72
201.93	200.25	206.12	200.4	205.66	207.06	205.17	207.27	209.94	204.16	204.76	206.09	206.02	201.07	206.31	205.15	206.09	208.1	207.95	208.83	207.75	199.52	206.46	201.94	198.39	203.56	196.35	196.41	206.06	207.47	209.27	206.53	200.9	206.92	203.95	199.51	205.78	202.4	199.12	204.09	206.38	205.81	201.94	201.79	207.14	202.65	207.1	214.04	212.38	201.42
218.93	214.75	216.56	219.28	212.98	218.21	220.99	219.45	218.93	216.45	207.67	220.82	215.64	212.41	217.05	215.85	215.72	212	212.94	208.9	211.8	214.21	215.36	220.12	211.88	217.37	217.56	219.29	217.56	212.93	212.07	218.04	217.06	217.07	217.16	212.12	214.53	211.76	215.81	217.23	219.09	220.71	210.6	217.53	221.2	218.8	210.72	210.85	215.82	217.65
210.03	208.3	201.48	212.46	198.01	205.11	206.65	208.67	206.55	208.87	200	200.75	207.2	201.81	207.9	207.46	199.75	201.21	207.53	204.78	207.92	205.45	200.89	210.34	202.95	205.81	203.86	205.64	201.81	203.73	202.89	208.6	203.15	197.35	208.63	204.85	203.85	200.4	207.63	202.46	200.99	201.7	207.09	202.72	200.85	210.12	197.55	197.65	203.21	200.84
199.61	203.38	201.53	198.15	197.96	205.38	197.9	202.18	199.33	201.59	194.84	201.58	201.41	200.51	213.64	195.73	203.93	205.06	199.47	197.55	203.78	206.71	207.58	197.68	204.91	199.25	203.65	194.91	202.75	203.17	194.38	206.61	207.48	201.25	196.91	199.22	206.19	201.99	202.52	203.11	196.59	202.01	202.98	199.68	201.91	195.83	200.75	202.56	205.12	206.93
212.54	203.78	212.55	203.81	205.87	206.54	213.7	213.18	213.74	211.59	215.98	210.15	211.31	212.45	219.97	217.56	208.76	209.87	211.8	209.69	214.54	212.84	215.76	211.38	208.62	210.53	211.46	207.57	205.14	217.58	214.74	211.21	209.66	206.29	212.11	211.68	207.61	214.07	207.87	211.92	216.89	216.1	215.06	210.43	217.43	214.16	209.6	220.08	208.33	218.92
203.9	203.91	197.15	204.03	202.76	194.33	206.29	204.71	213.92	199.19	202.09	201.21	204.19	196.98	204.24	204.89	201.39	196.12	202.46	207.35	203.19	200.24	210.15	209.52	199.1	203.81	201.96	201.06	203.03	203.9	203.56	206.85	206.59	202.13	200.91	205.15	204.49	202.01	204.74	197.27	204.78	203.28	198.05	195.7	203.71	201.91	204.66	198.96	204.63	195.99
209.48	211.63	204.71	213.63	208.68	209.78	206.37	206.37	208.9	211.34	213.45	207.77	210.74	207.12	203.88	209.57	213.62	207.72	211.51	205.87	206.4	207.12	207.39	208.25	211.82	210.63	210.93	205.26	208.83	206.97	216.69	209.93	216.91	208.31	207.92	211.35	209.95	214.67	210.91	206.06	213.05	206.4	212.85	208.71	208.43	210.4	202.69	208.17	206.97	211.72
212.58	215.02	217.36	213.13	221.25	220.37	222	218.46	216.35	216.77	221.09	213.76	222.46	212.69	219.34	217.25	214.74	216.29	215.25	215.47	213.88	208.31	221.17	217.96	222.08	213.81	217.15	218.22	217.91	212.43	214.96	214.24	205.93	219.76	220.41	222.2	220.39	221.16	220.82	214.68	217.61	214.85	227.74	216.44	211.28	214.05	217.13	221.12	220.98	217.63
213.82	208.48	206.84	209.49	213.03	215.96	208.49	205.45	208.53	210.17	209.11	213.6	209.2	212.75	205.55	211.24	203.86	214.34	206.31	210.44	210.89	211.21	211.14	208.25	207.67	206.99	210.87	210.16	210.4	202.9	210.48	204.21	204.25	207.66	205.54	211.61	207.59	213.05	200.8	205.21	209.5	210.55	205.1	202.53	204.87	206.01	204.54	204.23	208.03	201.7
200.16	209.89	204.47	205.23	207.63	209.38	212.79	207.69	214.08	206.97	211.71	200.57	206.11	214.37	210.55	207.85	205.56	209.29	212.93	214.3	204.08	203.46	204.81	207.61	212.93	214.69	206.97	210.84	203.68	213.31	207.69	206.03	209.38	213.85	209.38	215.7	206.44	205.51	199.35	207.02	210.52	209.38	206.05	211.1	208.32	213.01	208.91	206.28	204.94	208.24
212.15	217.76	214.59	215.8	219.22	207.43	206.54	208.6	215.85	214.06	211.62	210.03	218.73	211.34	214.96	207.34	212.91	215.71	211.01	215.05	214.92	209.11	214.14	214.29	214.45	211.21	212.29	211.83	207.12	211.51	216.95	209.07	215.6	214.68	212.41	214.69	209.97	211.85	218.22	217.13	208.58	218.08	218.03	208.36	216.07	209.05	208.84	206.15	215.56	216.15
210.02	216.68	207.82	206.65	209.65	214.13	214.58	210.06	207.14	207.73	218.38	213.72	206.18	208.37	212	206.01	206.93	210.47	208.93	211.36	205.65	209.91	208.6	203.96	208.18	217.49	203.29	209.48	201.36	206.03	215.11	205.64	215.08	206.27	203.25	211.6	209.96	210.83	203.31	206.77	213.6	211.67	207.42	209.81	208.4	209.71	203.77	209.73	208.41	217.36
207.67	205.43	210.33	211.22	214.39	207.03	211.75	212.76	214.02	206.82	213.89	202.71	209.4	213.7	210.73	206.97	208.71	207.97	205.05	209.69	203.83	207.82	209.25	206.26	204.82	205.65	204.49	205.59	201.98	206.51	206.91	202.97	209.29	201.91	209.75	206.19	210.32	204.42	208.63	205.96	216.5	210.02	204.79	211.67	208.49	210.6	214.17	209.83	209.8	206.32
196.88	203.1	200.6	204.69	194.42	202.67	197.73	201.11	195.23	203.98	201.48	196.01	200.04	207.25	202.16	195.17	199.95	195.64	192.76	205.35	200.79	200.01	202.44	196.98	200.86	197.73	200.44	203.07	198.32	204.62	197.83	207.65	203.36	197.82	200.43	199.8	197.02	198.84	201.37	195.92	205.29	199.99	201.4	194.79	197.05	199.64	198.64	197.69	196.26	199.22
204.45	203.48	212.28	210.73	203.08	210.02	217.98	202.43	202.95	209.81	207.15	215.25	207.08	215.13	207.43	205.09	207.98	212.51	206.81	212.33	200.63	206.61	204.92	211.28	204.13	210.26	210.79	208.08	209.11	203.63	216.66	208.97	208.88	207.45	207.7	210.15	209.58	212.21	204.76	211.34	206.88	208.19	211.52	209.74	206.38	206.95	211.75	207.2	208.41	201.16
209.99	209.74	207.6	214.14	211.88	205.38	207.02	206.35	209.42	213.2	207.74	210.36	209.68	213.03	205.4	211.45	204.68	208.91	213.38	203.51	207.38	210.44	212.03	207.86	207.69	202.96	212.76	208	208.88	212.84	207.1	208.43	209.53	210.64	214.59	209.22	209.28	203.98	202.72	204.44	210.5	211.71	210.61	217.84	210.55	210.45	213.37	215.85	208.76	209.36
198.64	199.82	203.38	191.58	196.36	195.26	199.69	198.23	200.6	205.19	197.47	204.16	199.67	197.47	202.74	206.61	204.07	198.97	199.93	196.47	197.93	199.82	200.35	197.05	204.59	195.94	203.04	208.43	194.82	198.72	199.32	202.06	200.09	197.38	196.07	200.26	202.65	199.95	200.29	203.49	197.47	194.82	198.34	196.83	198.47	203.97	202.5	195.44	204.51	202.48
211.05	205.73	212.23	207.81	213.95	206.42	207.28	199.77	210	213.04	208.52	207.72	214.6	211.05	211.06	212.3	210.57	208.21	215.82	208.35	211	203.35	208.89	205.32	208.05	204.99	204.31	204.82	204.34	211.24	212.71	205.46	203.84	206.03	214.52	210.68	214.27	205.23	201.95	209.23	200.95	210.79	207.94	208.9	208.03	210.92	201.8	210.89	208.21	206.58
216.66	207.92	219.61	216.7	215.2	205.59	216.51	216.03	220.55	212.99	217.21	218.01	215.34	217.73	216.69	214.03	222.08	214.45	219.59	220.21	219.49	211.14	218.2	220.89	221.43	215.52	214.1	215.41	215.65	217.87	214.52	214.19	219.25	219.68	218.52	217.47	223.32	216.95	225.27	215.4	219.28	214.08	219.71	221.03	217.84	214.01	222.32	220.1	217.75	225.82
204.61	201.22	204.1	205.86	195.12	198.73	201.46	199.8	199.6	194.33	199.36	207.1	196.58	206.2	206.55	199.03	193.15	199.12	201.52	202.59	201.38	199.56	200.46	199.59	203.93	201.58	198.07	195.33	202.4	202.34	202.93	197.58	199.3	200.98	203.6	201.32	196.98	199.08	205.02	199.73	205.24	197.13	194.28	196.37	203.33	201.78	196.3	198.48	203.27	194.85
207.59	212.89	207.21	202.13	209.44	210.1	206.37	203	211.48	206.65	202.64	203.84	208.4	208.42	212.32	211.34	214.44	208.9	207.85	209.9	208.69	209.66	207.67	207.66	206.23	209.36	204.9	207.62	207.83	214.84	208.61	213.17	210.33	206.42	205.92	214.5	207.78	210.48	204.64	215.19	209.63	211.41	209.61	204.89	205	201.63	207.3	210.42	208.2	211.2
200.92	209.75	208.29	208.93	204.16	203.84	206.59	205.56	201.66	202.39	212.38	204.32	202.1	200.65	207.96	202.77	214.07	216.3	206.3	209.95	209.87	204.7	210.61	202.58	208.38	212.29	206.35	209.75	204.11	209.58	202.2	203.88	204.97	198.82	204.33	204.18	202.95	210.27	204.58	211.79	210.76	206.03	206.8	211.78	202.37	209.28	210.24	204.88	212.19	200.05
212.34	208.85	210.09	211.64	206.36	207.62	205.25	210.92	206.34	206.38	205.08	207.97	213.69	209.6	207.91	209.2	205.63	205.77	209.25	210.56	204.58	205.23	213.69	205.1	209.98	208.34	208.44	209.88	206.58	214.06	214.92	211.14	211.76	212.11	212.56	210.35	211.52	209.78	207.07	210.96	210.92	205.14	213.17	214.81	209.94	205.17	206.55	215.64	209.86	207.29
209.1	205.51	204.2	205.16	201.28	203.56	202.31	201.17	207.48	199.35	208.4	209.45	199.86	204.48	207.73	211.43	200.03	199.01	205.09	205.42	201.98	206.76	207.64	207.89	208.42	202.38	209.94	202.54	206.22	202.9	205.76	205.96	201.61	200.31	204.42	199.33	203.22	203.72	208.37	202.46	204.84	204.08	201.81	207.7	211.21	207.47	209.88	199.79	209.82	208.89
193.9	199.8	197.14	200.18	197.47	203	206.14	190.52	199.02	200.28	206.73	196	200.94	196.64	202.14	199.89	200.09	193.91	201.68	202.7	198.28	205.25	196.23	200.4	202.81	201.23	203.45	195.5	197.57	200.92	201.02	193.59	195.56	195.57	200.92	199.69	204.51	205.86	199.84	197.06	196.67	200.01	201.07	202.91	196.89	200.19	198.12	208.46	194.44	199.19
215.92	219.53	214.8	219.34	218.33	217.12	213.39	219.74	214.05	218.58	219.32	218.47	218.04	218.3	221.8	224.97	212.91	215.38	219.26	218.62	213.2	217.55	214.77	211.75	222.25	208.24	220.16	215.58	215.94	215.79	212.87	218.8	224.3	210.5	217.78	217.19	217.31	213.57	218.07	221.17	216.16	216.05	221.65	215.27	218.96	215.25	209.72	214.7	218.37	212.69
208.88	211.31	208.76	212.76	211.47	208.48	211.63	204.95	215.88	211.47	209.19	201.55	208.69	213.07	216.18	211.76	211.04	213.58	211.25	213.22	207.34	205.76	213.41	205.03	205.69	209.09	207.74	211.9	211.47	213.84	212.39	202.91	212.97	205.9	211.14	209.02	208.99	208.1	208.12	212.02	212.87	210.89	212.64	211.79	209.9	205.58	219.86	211.21	211.9	210.75
210.12	208.56	205.22	208.37	210.97	207.88	212.75	205.33	212.31	207.41	206.15	201.8	214.74	213.54	208.61	210.68	212.13	211.82	213	210.59	213.37	212.42	209.73	208.93	207.68	212.46	204.17	213.04	212.06	210.36	213.58	212.01	210.59	209.13	207.8	210.86	212.76	208.23	208.79	210.65	207.18	212.58	215.2	209.77	215.74	208.62	213.96	208.05	204.67	213.52
214.99	208.74	207.43	210.17	205.68	208.95	210.56	206.25	201.37	209.91	207.88	208.67	211.02	209.59	216.05	206.17	210.92	204.35	204.75	201.68	211.02	208.71	207.66	209.04	208.28	212	205.66	205.8	211.17	208.58	205.82	204.7	206.1	206.91	210.29	206.45	211.23	205.57	216.34	211.42	212	204.54	213.5	209.69	206.02	208.82	211.64	205.88	213.87	204.73
213.71	215.25	215.3	221.83	213.49	205.54	213.49	211.24	210.23	209.77	212.5	212.46	207.24	208.9	221.39	202.21	207.05	205.65	216.59	217.61	212.23	213.4	211.15	212.13	213.34	215.47	208.94	208.86	209.76	211.42	209.87	206.38	212.37	214.28	207.56	214.62	216.92	217.02	215.74	215.88	215.23	211.89	206.7	213.14	209.69	206.13	218.16	210.05	215.02	215.59
215.68	209.91	218.59	211.74	215.38	223.78	222.59	217.09	215.16	210.92	212.18	217.99	215.52	218.37	209.29	218.41	213.61	216.3	218.85	215.47	217.38	218.9	220.02	212.78	216.4	220.12	218	214.94	214.64	217.5	220.35	211.21	213.16	215.8	219	222.09	221.86	210.35	217.09	217.37	220.77	216.16	218.96	220.12	218.51	215.63	213.38	217.29	220.04	216.01
213.32	203.23	206.72	206.2	195.46	196.04	203.5	200.29	207.19	213.17	204.21	208.47	205.19	197.01	202.53	203.94	209.24	203.28	201.3	203.96	203.89	201.88	203.03	209.68	195.44	207.97	206.84	198.18	201.63	206.27	209.86	200.92	200.37	209.13	207.68	199.37	211.41	207.93	206.84	208.78	206.01	202.71	208.3	205.53	202.19	206.97	200.83	207.29	199.25	204.63
209.38	197.19	207.22	207.67	207.88	201.19	204.53	206.65	208.57	202.26	203.39	207.29	206.54	204.69	211.97	203.53	209.66	201.41	206.84	201.59	207.4	204.82	206.66	205.5	199.76	205.77	206.85	206.99	201.6	202.34	201.45	207.87	203.95	202.14	206.82	213.51	206	208.12	209.87	199.65	206.06	207.66	204.78	200.14	209.14	209.34	201.93	204.42	200.76	205.9
216.06	216.27	217.66	220.43	222.36	219.46	209.33	220.72	217.57	216.26	218.88	217.09	217.72	214.53	214.44	213.94	223.13	222.38	212.47	217.32	217.54	226.92	216.36	226.27	215.6	217.34	220.98	209.13	219.69	214.75	215.01	214.33	219.25	218.81	216.22	216.91	212.08	224.83	216.93	221.25	221.89	214.13	218.33	215.59	216.17	222.07	216.38	219.72	210.97	213.44
217.13	214.06	210.34	208.47	210.84	216.11	198.03	209.18	215.87	204.88	206.98	203.34	211.24	210.38	202.85	217.33	208.97	211.73	202.69	214.48	203.72	210.72	216	208.06	207.52	211.93	212.85	207.05	208.38	205.24	204.96	208.38	207.05	205.83	207.29	206.58	209.34	219.26	205.6	204.2	206.69	207.78	206.83	206.63	204.8	206.55	206.69	208.28	212.52	209.87
209.42	208.3	210.05	211.51	213.9	213.42	210.04	210.76	208.06	209.66	206.5	208.87	206.73	213.1	204.22	203.49	207.42	212.91	213.69	206.3	211.07	209.7	214	205.29	209.48	209.54	210.43	207.58	211.13	214.58	208.41	208.91	207.91	211.21	205.39	210.25	211.05	210.61	202.44	205.76	209.39	213.99	207.93	204.47	213.05	213.09	210.18	207.35	214.24	212.88
209.4	207.8	219.65	208.04	213.54	211.42	208.8	209.91	208.45	208.62	211.45	203.92	215.02	206.12	209.25	202.37	209.05	204.41	207.59	207.08	204.85	209.09	203.82	210.08	202.95	209.62	214.47	203.03	208.05	208.78	206.83	206.89	212.54	209.47	213.22	207.19	211.99	212.06	210.88	207.87	213.12	210.15	206.41	208.03	210.75	205.67	212.41	205.44	203.65	212.53
201.9	204.13	208.48	208.83	206.14	211.45	206.73	208.7	205.29	213.51	212.72	207.5	212.78	211.9	204.94	207.66	208.38	210.03	204.58	208.24	206.85	213.63	206.4	206.66	207.89	204.64	204.51	212.17	202.23	209.88	204.71	215.28	205.28	206.74	203.28	210.2	210.19	210.03	208.59	211.49	205.31	206.72	207.93	209.86	208.14	212.43	207.6	208.53	209.81	204.31
198.82	202.82	207.51	204.62	194.93	210.54	205.5	208.98	202.96	207.12	206.26	207.96	204.84	203.88	204.42	199.28	204.11	203.14	201.8	201.23	204.51	202.76	209.94	200.9	201.29	212.89	207.89	204.68	207.55	208.13	207.79	205.9	204.72	209.15	199.15	210.34	209.38	204.49	201.55	203.47	203.84	211.48	205.26	199.22	201.98	203.18	208.56	202.23	211.84	206
209.57	209.08	200.41	209.35	212.67	202.67	205.89	211.11	212.81	203.79	203.65	213.24	206.36	210.58	204.56	204.93	209.67	211.51	207.52	205.82	206.46	204.47	203.9	205.73	207.11	207.78	214.73	204.27	207.95	208.83	206.69	206.57	211.12	212.11	212.73	205.37	213.2	208.36	202.26	213.58	212.24	211.09	207.52	209.92	206.87	216.12	205.95	210.66	208.57	215.46
206.21	205.61	204.96	195.43	202.01	200.96	204.52	202.05	207.75	202.28	198.04	201.7	204.66	204.97	206.76	208.95	202.96	205.81	205.22	199.12	207.98	200.19	207.95	202.68	199.58	206.49	210.35	200.78	208.13	204.63	202.31	204.86	200.59	202.21	208.4	202.17	210.46	201.79	200.03	201.9	199.81	203.07	197.61	208.08	197.91	207.88	198.48	205.06	198.89	208.14
208.67	214.87	209.19	215.73	200.76	212.98	207.15	205.19	212.48	207.57	204.69	207.26	201.95	214.09	209.74	204.85	205.77	205.45	208.17	204.55	210.69	213.46	205.51	203.86	214.95	216.68	209.48	210.97	207.52	205.36	204.62	204.86	205.17	209.48	207.18	210.33	209.35	210.96	207.25	207.93	212.04	208.98	212.64	214.34	210.57	209.77	213.15	205.46	208.62	210.13
214.13	210.24	210.18	208.87	215.42	214	206.12	207.95	208.75	207.75	209.98	207.06	207.8	204.83	203.84	209.62	211.22	209.58	205.99	212.27	208.94	201.97	209.58	205.24	208.44	207.39	204.95	210.31	197.23	209.64	214.94	210.23	214.35	209.21	213.56	205.57	210.54	204.21	203.25	209.7	206.91	205.74	204.96	202.98	211.81	209.68	209.05	204.85	214.21	210.03
215.94	206.68	209.3	204.17	214.81	210.97	206.31	216.7	203.89	208.47	208.99	210.67	199.19	207.01	209.24	206.39	206.73	213.45	214.05	212.14	209.28	210.48	210.58	209.08	207.21	212.39	207.72	209.2	207.7	208.57	209.88	210.92	213.4	205.86	209.46	209.53	205.85	209.19	214.92	208.88	217.64	208.51	207.3	208.6	211.54	210.29	212.61	212.55	203.1	203.31
208.37	201.19	203.97	199.05	206.45	203.22	205.45	211.07	205.26	202.76	200.99	208.68	204.31	208.59	204.91	206.26	202.21	206.99	206.79	204.98	200.04	208.42	206.71	198.73	204.21	208.28	206.14	200.15	202.57	211.01	204.47	207.68	202.82	198.37	207.75	201.23	211.27	203.55	204.49	204.6	208.41	206.83	206.82	208.07	202.52	203.3	210.01	202.37	202.16	201.06
203.73	208.7	197.59	211.51	206.71	214.99	207.93	205.17	203.68	212.55	206.8	205.25	206.53	210.84	197.85	205.33	202.16	208.13	209.46	199.42	210.22	205.31	202.56	208.97	200.92	209.96	210.48	212.78	209.26	213.48	205.51	208.43	211.91	211.34	205.81	205.8	211.07	209.57	207.32	205.39	209.45	212.68	205.3	211.59	210.22	205.75	209.21	210.7	211.51	212.3
221.73	215.68	212.58	217.28	220.8	218.3	220.08	219.76	220.49	215.72	213.23	224.36	216.22	219.28	214.22	216.28	220.8	226.09	216.35	211.66	210.68	210.57	219.53	218.46	216.46	212.79	215.6	220.7	214.6	216.18	217.38	215.24	210.8	216.61	214.97	220.04	222.5	211.74	219.81	218.82	214.29	217.62	217.79	215.15	216.16	216.37	223.71	213.05	211.36	220.3
208.54	213.58	203.52	210.82	212.44	207.99	211.87	204.16	213.82	201.93	212.68	211.69	207.15	207.96	200.83	206.18	206.21	212.25	208.01	203.86	209.05	203.14	204.02	212.13	205.31	207.39	204.48	209.44	209.13	214.97	208.89	212.63	205.69	203.39	203.2	207.45	211.08	210.86	211.51	202.87	212.28	209.03	207.23	211.3	209.48	209.94	208.45	206.14	204.69	210.02
205.45	202.56	207.82	202.17	201.23	200.3	200.31	202.89	210.68	209.54	208.08	209.25	205.69	202.55	211.31	209.52	203.26	206.75	208.31	199.33	208.08	209.09	206.66	208.49	209.83	202.94	200	209.82	202.74	209.89	209.08	209.14	206.81	202.61	205.94	203.94	207.4	211.79	200.07	202.24	204.71	209.05	212.75	200.45	201.05	198.54	209.89	205.14	205.9	212.28
213.49	208.97	209.36	206.41	207.59	208.05	207.22	203.79	211.03	199.61	210.9	207.23	212.26	209.75	208.2	205.79	212.26	210.21	206.65	215.68	208.11	212.72	207.45	211.22	208.6	203.12	204.72	213.96	206.85	206.77	205.44	210.73	205.46	207.47	206.98	202.57	206.61	203.13	203.76	203.73	207.54	207.34	210.18	208.25	205.97	209.46	210.39	208.31	204.26	202.4
202.9	205.08	202.28	207.15	204.08	207.98	207.3	205.52	196.52	205.09	200.04	201.64	205.68	205.1	206.14	206.8	197.48	198.91	202.66	198.47	203.78	207.71	204.29	199.49	205.83	201.23	204.07	211.53	202.68	208.25	202.33	196.28	202.48	200.39	199.67	201.38	204.1	200.99	202.53	203.79	201.93	204.52	205.29	200.19	207.36	204.07	208.53	204.25	200.63	200.68
208.15	207.76	211.55	212.98	214.33	218.43	215.13	216.77	213.67	216.46	209.51	218.94	211.89	212.29	214.7	209.12	215.58	206.84	211.32	213.13	216.46	210.98	215.53	201.61	210.15	215.01	211.95	219.99	213.2	218.01	208.28	210.39	217.2	205.2	210.22	209.23	211.16	213.47	206.58	211.58	204.88	215.97	210.13	216.38	213.34	213.47	211.29	212.88	212.82	207.42
194.04	199.24	199.57	195.42	194.68	199.54	197.96	198.79	190.19	196.02	197.29	202.16	199.78	196.01	200.31	204.41	199.82	201.75	200.58	196.75	197.44	198.34	201.26	202.34	202.89	202.41	197.95	200.75	199.22	210.19	199.06	191.89	200.99	205.67	193.35	200.88	202.95	198.3	203.47	200.35	195.32	199.25	203.85	205.42	197.82	200.4	203.31	204.08	200.15	198.88
205.85	220.71	214.5	209.16	208.45	210.53	211.23	210.34	208.89	213.93	213.13	213.27	207.38	215.61	213.01	206.56	214.83	211.89	209.74	207.5	216.69	214.21	206.54	216.72	214.03	213.19	216.23	208.89	214.93	213.66	215.22	209.17	222.83	212.66	212.21	204.4	213.93	215.26	213.06	217.59	213.32	211.03	206.18	213.04	212.61	219.05	214.53	211.01	211.37	212.15
189.19	191.71	199.34	191.72	198.84	194.41	188.25	195.23	196.29	193.18	191.38	196.96	194.99	195.58	197.54	200.75	194.1	193.2	197.32	198.12	192.53	200.76	186.17	199.05	195.67	197.49	192.71	195.97	199.19	194.45	189.48	197.65	196.93	193.28	194.67	195.33	194.45	196.12	196.6	196.25	201.07	191.71	186.25	196.26	197.92	192.42	192.5	196.7	194.16	198.09
209.65	210.83	209.23	214.69	212.65	211.18	210.41	211.12	218.48	211.93	211.59	209.27	215.67	208.88	215.49	207.95	211.92	210.89	211.15	209.47	204.64	205.11	210.05	210.3	216.34	217.71	209.83	217.73	220.2	211.86	211.94	214.11	208.53	207.09	212.65	210.32	209.47	217.94	210.15	217.1	214.11	213.78	213.4	213.04	216.56	209.21	209.99	211.07	208.6	212.25
207.3	200.64	209.92	208.44	210.92	210.84	209.91	208.01	207.23	203.26	201.37	213.26	209.36	207.65	218.41	213.46	210.58	204.42	208.34	208.27	212.5	210.53	205.66	211.27	211.31	210.6	206.24	211.29	207.4	205.39	210.96	204.36	209.59	209.57	209.44	209.53	202.77	208.69	214.02	203.06	207.39	204.48	203.09	206.23	207.63	211.31	209.17	208.31	208.71	212.87
213.9	207.67	210.16	206.41	207.5	203.48	204.53	206.14	206.92	207.8	205.56	209.32	200.7	203.97	204.52	207.96	200.79	208.41	210.99	211.06	207.79	202.46	208.9	210.49	202.17	207.28	209.68	205.1	210.09	207.33	200.42	211.25	199.78	203.81	199.95	205.18	209.25	205.73	204.5	207.54	203.42	213.07	208.53	209.07	210.86	206.43	203.51	204.65	209.5	205.24
208.68	207.59	207.75	210.51	210.13	209	212.59	205.69	210.75	204.35	209.47	211.93	209.24	209.67	207.92	206.21	208.99	212.8	204.07	212.43	209.14	207.2	210.6	211.41	217.33	206.69	208.63	205.72	205.64	209.64	207.46	206.93	203.21	203.78	209.35	207.32	203.26	204.52	204.29	205.58	204.7	213.03	204.85	209.13	211	206.78	213.76	215.04	201.63	208.75
211.51	207.93	214.53	208.96	218.57	213.72	216.85	209.64	211.66	209.63	216.25	212.69	216.97	208.16	216.36	213.84	213.24	213.68	215.02	214.18	205.36	213.31	205.69	212.63	215.57	210.9	211.12	211.15	210.78	209.58	209.19	213.71	207.73	211.45	218.76	212.93	211.39	203.97	212.92	211.02	209.5	219.82	218.69	207.11	211.16	215.93	206.63	211.52	212.1	207.89
207.05	209.16	208.13	204.83	201.54	213.79	204.1	206.97	204.31	212.2	203.65	209.06	210.37	203.61	207.94	211.13	209.03	211.22	208.74	208.3	217.65	206.76	210.34	206.94	205.86	213.49	207.24	212.47	207.94	205.44	213.63	206.59	203.01	205.12	210.97	199.48	211.16	213.02	209.43	207.52	218.51	206	209.37	209.3	209.3	200.37	207.45	208.09	208.71	202.53
201.03	212.43	211.88	202.04	207.59	206.17	208.52	208.6	207.73	205.39	210.41	209.26	211.92	208.4	201.46	205.98	211.78	207.79	207.95	201.21	201.27	203.24	213.67	201.3	208.13	209.4	206.8	211.49	209.35	206.44	208.03	211.2	205.05	206.11	206.3	205.08	206.32	210.13	210.33	209.49	207.48	210.72	205.28	211.75	206.8	207.21	202.57	205.27	210.42	206.99
216.82	208.09	208.7	213.42	208	213.73	211.71	215.18	210.68	198.41	208.77	211.75	214.61	211.88	215.69	215.31	208.43	207.61	206.69	212.41	208.91	213.69	211.56	214.56	212.54	206.06	206.11	209.27	217.42	218	211.93	219.81	215.87	209.4	205.91	209.63	210.85	211.98	211.18	208.72	211.62	208.89	213.84	216.32	209.99	215.25	210.12	208.32	205	206.9
211.26	201.86	204.36	202.4	202.76	202.45	209.5	198.41	202.18	205.04	210.17	202.92	207.17	204.66	209.56	201.26	208.14	208.54	204.61	204.52	204.95	202.97	201.03	207.17	202.88	207.39	203.34	201.33	200.77	200.65	209	206.28	208.34	204.31	208.55	206.83	199.24	202.21	208.34	195.52	207.83	207.74	206.16	210.48	205.98	202.27	211.49	210.79	214.26	203.96
225.25	218.48	212.87	216.99	219.34	219.86	219.72	214.15	215.04	221.89	222.68	216.64	217.75	220.16	224	221	219.93	217.63	209.83	218.23	215.82	213.91	221.99	212.82	215.22	210.37	211.34	219.69	221.58	222.78	225.39	215.17	214.56	217.6	225.55	218.31	217.22	218.04	212.91	216.98	217	214.1	217.37	210.61	218.52	218.72	223.56	217.9	215.97	217
217.28	215.33	219.73	214.57	213.61	213.63	209.28	211.93	214.74	217.65	215.66	213.93	213.69	214.86	211.02	212.36	210.71	212.76	210.96	209.43	214.84	210.56	215.87	214.83	209.14	214.18	210.04	217.67	215.24	210.16	215.47	215.49	215.04	217.68	207.07	211.05	213.79	209.24	211.32	208.15	213.94	210.85	213.07	217.09	213.09	213.02	209.1	207.38	208.98	215.34
212.28	206.53	207.5	207.28	214.69	207.66	210.03	212.53	207.56	211.38	208.21	203.76	211.49	207.07	210.37	210.35	204.65	206.27	203.67	213.96	206.38	209.6	207.29	212.49	209.41	211.4	206.79	208.61	208	209.83	208.77	209.62	208.18	206.53	203.68	212.45	203.93	213.23	209.29	205.26	208.5	200.95	207.08	208.38	206.51	205.27	205.9	206.86	204.2	207.54
203.79	202.19	203.59	199.28	205.26	202.64	203.26	206.41	209.03	206.07	202.18	197.58	202.14	201.17	202.81	206.95	201.62	203.53	196.96	198.28	205.71	206.32	204.76	201.28	200.78	200.27	204.3	203.79	200.99	204.61	198.2	206.06	203.7	203.63	196.46	201.93	202.97	202.44	201.43	204.07	205.67	201.51	202.15	198.05	200.42	204.59	203.24	205.39	201.79	201.3
206.3	208.62	210.69	212.11	208.97	201.34	207.25	212.31	206.76	209.29	219.65	204.26	210.71	202.92	209.02	206.07	207.04	202.97	211.16	210.91	205.56	207.39	205.4	207.94	202.85	205.82	207.39	207.71	205.01	206.48	208.76	210.34	212.34	213.66	208.19	211.86	203.41	208.6	205.44	207.02	206.89	211.45	211.44	201.83	207.81	205.28	204.78	214.43	209.95	218.63
199.71	202.64	201.14	203.14	199.62	201.49	198.95	202.16	203.85	199.16	200.56	200.11	204.57	203.58	204.86	197.09	200.24	204.04	202.99	200.67	201.87	197.11	196.29	205.47	193.38	208.89	205.49	194.58	203.26	198.03	201.05	196.64	199.61	199.57	194.2	201.65	195.22	198.65	195.24	191.32	197.7	200.17	206.23	200.24	205.13	204.94	202.36	200.38	205.58	197.46
199.43	194.45	197.74	208.54	190.34	197.04	196.99	198.21	190.41	199.28	196.51	194.72	195.37	196.59	200.64	194.32	199.83	195.66	197.26	201.75	200.85	199.1	201.73	196.43	203.91	199.88	200.94	198.89	195.46	202.63	206.6	197.36	201.62	201.28	198.9	200.59	194.12	198.55	202.13	198.56	199.2	200.9	196.97	191.84	202.02	199.63	196	203	195.56	193.4
205.57	204.94	203.43	209.06	211.8	211.31	206.33	209.98	203.44	206.71	207.81	204.84	207.16	204.87	209.23	211.74	204	204.82	198.53	213.63	215.76	198.64	203.42	210.25	204.06	205.75	205.63	213.6	206.53	202.52	209.51	208.63	206.46	205.98	205.91	208.93	211.47	207.33	199.09	210.43	214.5	207.8	199.6	216.97	208.32	207.39	211.07	200.54	201.51	207.22
214	206.46	212.35	208.43	212.06	208.12	206.37	217.85	204.03	210.1	214.35	212.29	205.14	202.96	208.66	214.05	211.63	206.31	206.85	211.37	209.73	214.2	215.47	211.4	210.63	214.04	212.28	217.08	209.65	221.93	215.84	215.67	212.52	222.29	220.04	213.39	216.25	214.1	212.01	214.88	208.53	213.03	207.73	210.16	214.93	213.87	205.46	213.79	213.72	212.82
207.02	206.63	202.64	205.57	205.92	202.8	208.52	202.57	200.52	207.57	204.8	204.71	205.91	213.01	212.71	197.6	203.59	213.15	206.21	208.02	204.14	210.55	206.74	208.77	211.88	208.48	204.97	211.7	202.31	211.02	210.4	208.65	203.21	206.85	208.06	207.78	213.45	208.57	211.27	205.67	207.33	209.65	208.36	207	206.82	209.77	210.05	209.91	205.7	207.38
211.42	207.64	208.44	210.28	210.14	207.66	209.33	207.78	209.4	210.05	205.96	203.35	206.02	208.23	211.21	210.57	207.72	209.84	207.55	208.97	207.2	210.41	206.34	205.45	211.45	212.1	211.05	204.14	206.97	213.98	206.92	207.58	209.35	208.12	212.96	208.08	215.33	213.71	203.5	205.73	215.58	214.88	211.55	212.15	207.91	207.38	205.2	203.38	209.87	201.05
209.72	200.4	198.08	200.35	196.12	196.73	195	203.25	202.35	199.93	201.16	200.38	208.59	196.41	199.46	202.36	204.26	196.4	195.76	194.49	200.9	196.49	199.39	200.29	198.47	197.22	196.36	200.44	202.93	194.88	205.63	193.15	197.16	201.71	203.33	200.41	198.01	198.96	196.25	199.31	201.9	200.29	204.49	200.86	195.98	201.09	193.41	196.29	199.71	205.46
202.14	206.12	209.42	210.25	204.84	210.64	209.08	204.73	212.09	212.41	208.53	210.16	210.7	204.09	205.08	199.27	211.3	209.09	201.04	204.31	207.56	205.38	211.23	205.72	204.14	208.11	206.46	204.85	202.41	203.92	203.41	212.01	212.69	206.61	206.81	204.98	211.97	212.13	204.24	203.48	211.8	206.06	208.72	199.82	206.78	211.53	213.79	211.44	208.84	204.74
207.93	211.45	210.03	219.12	211.88	212.6	214.17	215.7	213.36	211.91	209.65	210.62	216.8	213.46	213.56	216.71	218.39	209.77	215.85	210.34	218.57	212.77	211.08	214.55	206.71	214.72	213.07	212.21	208.35	212.37	213.18	210.45	210.61	210.63	213.05	211.76	214.34	209.21	207.56	213.13	214.27	212.74	213.03	210.66	214	208.23	209.9	214.37	213	206.87
213.63	211.11	206.68	209.53	209.34	212.02	211.72	207.81	212.99	212.29	207.14	213.21	212.88	211.82	210.22	214.89	207.53	211.37	215.62	215.99	216.57	211.75	214.14	212.31	210.15	209.95	214.13	215.93	209.62	210.88	211.85	213.54	211.49	215.01	210.66	213.29	215.22	217.53	218.3	212.73	213.25	207.41	207.62	215.82	210.57	210.68	207.77	211.34	216.31	214.49
212.26	211.56	223.47	223.11	215.57	215.87	221.86	218.73	210.79	218.99	216.06	218.95	216.6	223.37	211.58	220.81	212.21	223.35	215.8	215.69	217.01	211.56	213.33	215.84	221.67	213.09	216.06	218.12	213.49	217.79	219.92	215.86	217.91	221	219.69	215.99	212.66	213.03	220.64	220.29	218.78	220.26	215.56	214.32	215.73	220.27	221.87	215.95	216.92	217.67
203.43	200.63	195.66	200.6	202.41	193.77	197.77	195.87	199.65	199.31	191.49	199.51	190.08	192.85	198.04	196.88	198.06	193.46	190.81	202.1	197.91	200.3	197.58	194.9	198.06	199.54	196.39	194.29	200.68	185.35	197.73	201.14	195.01	194.67	202.57	200.28	195.84	197.01	194.38	193.85	196.16	194.81	190.8	198.81	203.01	195.32	196.07	192.43	201.21	191.4
205.72	209.91	206.09	207.49	207.55	205.9	208.58	207.63	204.25	213.89	202.3	207.3	211.82	203.1	214.09	213.6	205.38	202.54	210.57	205.78	214.19	206.74	209.07	209.97	202.5	208.56	210.34	213.28	208.72	207.48	209.37	206.66	209.91	200.64	206.89	206.48	205.24	208.48	210.49	206.39	209.06	211.48	207.5	208.1	211.45	206.27	208.88	214.16	204.52	200.07
203.11	217.06	211.53	211.15	218.05	213.37	208.59	216.21	208.59	214.61	220.9	210.02	216.36	210.61	206.13	215.56	213.43	206.2	212.44	221.93	214.02	211.94	210.8	210.71	212.45	213.79	210.56	208.89	211.49	212.94	214.59	211.55	217.29	217.11	207.49	210.37	209.46	208.88	206.84	216.52	207.19	215.01	204.39	214.65	208.06	218.54	212.49	212	209.09	220.15
214.06	212.03	212.77	214.61	218.28	210.09	215.63	206.59	212.67	211.8	218.34	213.52	208.75	206.58	209.94	219.04	217.01	218.85	212.72	211.82	204.58	211.38	214.23	213.92	209	210.02	209.97	211.72	206.38	206.64	209.42	214.1	212.76	212.18	211.39	218.35	213.36	216.03	209.98	210.69	214.29	211.93	215.3	214.85	217.15	212.45	212.28	209.81	213.97	212.01
204.25	210.21	205.3	208.95	204.86	210.88	216.81	209.49	209.85	201.82	212.75	208	208.89	203.03	213.2	201.78	214.23	207.38	213.13	213.92	210.29	211.13	211.15	210.75	208.62	206.85	210.62	206.95	205.53	208.17	206.22	206.95	204.39	209.07	199.16	210.77	207.86	207.06	205.05	212.11	209.42	209.32	208.27	209.8	214.09	212.15	210.55	208.77	208.42	210.99
208.08	200.93	209.62	209.74	211.48	214.22	207.69	213.75	209.02	203.72	209.84	205.96	214.07	207.97	203.89	211.06	207.95	210.17	207.43	209.89	212.41	211.37	212.54	205.31	211.68	210.54	217.02	215.26	208.88	208.48	210.9	208.31	209.45	209.37	204.9	211.17	207.56	208.07	207.89	213.04	207.72	211.17	212.1	206.05	206.59	205.67	204.74	207.04	206.97	206.42
189.49	192.44	198.97	199.83	197.68	194.39	195.65	190.66	198.13	198.43	199.61	192.16	196.05	198.62	192.91	197.06	198.59	193.39	193.06	199.26	192.17	195.81	198.33	193.57	192.26	197.46	192.88	194.62	198.39	193.49	191.29	198.5	198.65	192.25	198.9	196.36	199.75	192.85	198.81	196.39	200.97	195.4	195.15	194.86	198.48	195.05	200.33	190.28	191.97	199.71
204.24	208.39	207	205.52	208.31	213.44	207.84	207.93	204.64	202.2	209.82	205.14	206.67	210.19	212.57	208.86	204.91	209.74	212.25	204.17	210.9	205.41	206.4	206.37	210.76	208.67	211.01	205.21	207.93	211.84	211.65	205.88	204.58	207.62	203.42	208.97	207.71	212.64	213.6	206.29	199.63	209.93	213.72	212.16	211.7	207.16	209.3	210.51	214.44	203.63
203.77	205.4	192.84	207.04	203.25	202.43	201.11	197.3	199.76	194.56	198.7	196.83	205.17	199.18	205.02	207.32	197.3	200.43	203.61	198.49	195.02	201.16	200.91	198.62	197.19	199.75	196.46	201.71	200.61	199.76	199.32	198.6	199.88	197.66	193.44	197.77	200.96	200.68	199.83	197.11	194.78	201.28	196.89	195.22	193.41	196.77	201.33	204.43	198.07	194.76
209.95	212.04	214.11	212.51	212.66	214.61	213.95	214.27	213.29	211.71	208.29	211.98	210.03	218.98	211.27	213.7	211.73	208.23	219.62	212.39	207.76	218.09	217.68	210.94	212.85	204.86	212.24	215.72	219.01	213.68	207.02	217.8	208.62	206.27	212.82	210.06	208.67	215.61	214.6	208.7	215.1	208.63	213.89	212.45	218.09	214.72	218.33	211.81	210.11	213.58
201.05	203.25	208.32	202.41	206.48	210.23	208.15	210.24	213.99	203.38	206.99	209.44	210.99	203.84	216.26	204.12	204.58	208.24	203.05	203.04	208.54	196.91	205.74	203.82	209.54	210.68	211.2	206.54	211.02	202.52	208.91	201.62	210.33	201.7	215.67	206.66	202.73	209.49	211.23	213.48	206.18	202.62	206.84	208.44	206.21	210.72	206.86	209.64	202.65	213.53
191.41	202.85	193.99	196.31	203.01	199.35	194.88	186.49	199.96	188.71	195.45	199.16	194.03	200.34	195.95	190.1	195.91	199.04	191.93	192.71	195.13	194.45	192.25	195.99	199.65	196.66	198.19	192.47	194.44	189.96	192.66	193.62	192.79	202.2	189.91	201.32	193.7	193.61	195.9	189.24	193.81	195.07	194.19	194.54	193.88	197.15	200.75	193.61	189.95	194.27
198.93	203.55	202.01	210.15	204.64	203.9	206.98	195.12	206.4	206.62	202.78	212.75	203.29	196.69	200.29	201.26	200.44	201.92	208.62	198.99	206.34	205.14	207.65	199.18	205.48	204.27	203.61	201.24	199.79	204.5	203.9	201.22	206.4	207.57	205.82	201.26	206.9	201.54	203.92	198.02	200.72	199.32	205.91	208.43	207.49	197.52	204.38	202.55	203.34	205.97
207.18	207.49	207.89	210.26	205.76	207.37	209.11	214.61	213.32	217.5	211.52	214.03	210.58	210.41	210.19	208.81	207.15	205.56	209.31	207.95	208.16	212.66	206.89	206.67	218.31	212.93	206.41	206.61	213.37	199.56	211.75	214.04	211.77	211.09	210.81	206.27	212.19	203.98	212.44	206.5	204.59	208.73	214.38	211.43	211.63	208.67	209.2	206.84	209.04	209.7
198.41	205.49	201.9	202.91	205.41	207.33	203.16	200.59	208.86	202.56	202.21	204.1	193.38	200.67	201.86	200.22	204.27	205.48	200.02	203.34	199.25	201.22	199.12	207.75	204	208.69	203.97	205.84	206.26	197.3	199.62	206.86	206.1	208.88	198.89	202	204.28	207.39	200.48	201.56	206.6	202.54	211.12	206.43	208.57	203.12	199.85	202.26	201.92	202.57
214.45	217.06	217.75	226.94	217.94	212.91	220.38	219.26	213.99	215.78	214.61	220.87	213.22	220.94	214.29	213.89	211.88	223.23	214.84	213.92	217.07	211.62	217.68	219.25	222.99	214.37	217.72	216.98	219.54	215.8	218.09	216.31	216.67	214.59	223.68	217.71	217.92	213.05	213.89	214.2	218.22	223.77	213.8	217.4	220.18	214.4	216.26	218.05	218.49	217.78
213.84	209.48	201.77	212.8	205.72	208.15	206.22	204.04	207.22	208.56	207.08	207.21	204.73	214.21	214.34	209.21	209.7	213.99	204.93	208.14	210.95	208.47	211.27	202.86	206.57	213.41	208.54	213.45	204.52	206.29	210.99	207.32	206.11	209.88	205.85	205.04	205.6	208.09	210.95	210.55	205.21	211.92	209.17	212.22	205.35	210.98	212.14	205.19	208.7	211.04
211.57	220.95	214.69	212.16	212.53	208.22	213.2	215.65	214.97	213.37	206.9	214.3	209.3	214.81	215.54	215.27	212.84	215.12	210.77	216.19	214.17	212.47	214.78	219.03	215.09	212.22	213.63	212.6	213.05	216.91	217.02	210.75	214.9	216.96	209.64	214.99	213.42	215.76	211.89	211.02	218.9	217.6	210.97	211.43	208.05	217.85	208.21	217	215.85	213.23
199.4	205	202.72	205.28	208	205.69	202.49	206.96	197.95	207.66	212.27	200.23	203.18	209.08	202.97	206.64	206.11	203.91	201.74	207.4	205.21	208.68	206.16	206.48	212.45	204.5	207.91	199.33	208.7	208.48	207.76	203.82	199.02	209.61	202.82	206.45	205	205.05	204.16	207.22	201.9	204.06	199.52	200.28	205.59	209.41	202.09	214.49	205.66	211.37
208.49	209.93	210.33	204.14	207.39	214.05	206.17	208.43	217.33	210.08	217.87	205.75	206.59	212.11	206.3	214.72	208.55	214.16	213.4	211.32	217.09	214.79	209.68	204.92	205.42	209.1	214.77	209.72	208.64	216.46	210.05	205.47	212.15	214.04	208.7	204.03	216.72	211.56	207.53	209.03	205.39	214.03	213.07	214.21	214.01	209.92	207.61	209.29	208.64	211.96
195.65	195.11	195.66	195.7	198.34	195.47	201.45	193.89	200.42	193.68	194.98	199.94	197.62	205.53	195.31	200.02	198.79	201.28	199.34	201.71	205.24	196.26	201.46	198.26	201.05	201.33	202.41	197.12	194.12	198.99	194.92	198.77	195.79	195.18	196.28	196.64	198.37	196.82	198.32	193.06	202.52	201.45	201.26	194.91	195.08	197.31	201.28	198.67	194.55	201.17
208.81	207.02	208.98	210.24	209.4	211.95	209.31	206.94	210.6	210.34	210.6	207.3	206.08	210.2	210.69	207.38	200.9	204.7	212.51	204.65	203.23	202.51	207.01	211.08	211.45	209.12	209.45	202.45	208.52	204.17	207.35	211.59	202.83	209.87	205.26	210.96	209.01	202.5	212.53	204.52	211.84	209.11	204.15	202.2	212.2	207.71	212.32	210.73	205.88	210.33
206.1	210	207.72	213.56	207.77	212.7	208.97	211.89	210.38	212.06	208	206.68	217.26	208.52	208.4	204.61	205.04	205.4	207.58	213.6	213.97	210.98	205.49	204.53	207.85	206.51	211.51	205.08	209.14	212.17	210.5	213.32	204.03	212.49	209.83	207.29	203.1	206.96	209.45	211.79	209.31	202.92	204.9	206.6	207.89	209.2	204.1	217.45	206.2	214.21
212.34	203.53	210.31	212.16	207.64	215.42	208.75	210.82	205.66	207.12	209.92	207.69	201.95	210.23	203.03	208.19	210.76	211.3	204.68	213.06	205.3	214.57	204.33	211.85	214.67	216.19	207.11	206.99	208.31	210.44	210.45	213.6	212.86	211.43	212.82	205.39	208.93	211.55	204.52	215.02	218.22	206.58	206.76	217.95	207.65	205.89	209.65	207.57	207.22	207.9
215.87	218.98	219.73	220.26	214.87	214.4	221.79	211.81	210.52	221.66	216.89	216.73	211.92	214.86	218.62	215.99	217.07	219.11	221.31	210.1	219.64	213.82	212.85	213.38	216.37	214.1	221.35	216.51	214.52	218.42	219.38	216.02	220.78	215.82	218.32	215.77	216.02	220.86	217.43	219.13	219.19	215.29	220.9	220.14	221.55	214.21	216.79	216.44	216.86	213.91
210.73	211.88	214.25	209.18	208.27	207.39	205.08	210.61	211.68	203.92	206.8	202.76	208.26	208.26	206.54	210.73	206.97	209.92	209.74	204.95	207.06	206.83	211.37	205.36	213.35	209.04	205.88	203.97	213.45	210.59	210.69	203.36	205.72	205.39	201.51	213.53	202.32	205.1	206.95	203.79	209.23	204.8	211.68	205.45	204.53	206.27	208.37	206.64	209.31	210.4
219.11	218.44	217.96	214.81	216.91	209.56	213.47	216.73	213.46	212.71	211.94	210.72	219.38	206.48	214.72	210.12	214.9	211	211.52	209.73	219.87	214.44	215.94	211.67	214.52	212.47	214.56	213.47	213.64	213.7	215.56	217.19	211.63	220.56	219.97	200.03	216.17	212.51	211.78	211.33	214.86	213.44	211.01	215.25	212.28	207.11	213.28	216.61	216.03	210.84
209.46	202.4	199.68	202.52	205.91	203.6	196.56	205.08	205.77	197.46	201.53	205.53	208.52	203.7	199.67	202.33	202.03	209.92	203.64	202.2	203.67	202.2	197.34	206.81	195.11	204.56	208.1	199.73	203.42	193.44	199.54	201.19	201.25	202.07	200.87	200.4	200.84	204.26	207.09	206.9	204.08	197.74	203.6	203.58	208.5	203.45	202.75	203.32	201.62	197.21
210.3	213.7	207.06	209.03	207.13	206.98	208.54	210.16	205.66	211.66	211.28	211.68	208.75	205.69	212.63	216.96	206.73	212.35	208.71	209.63	210.4	205.92	208.98	206.35	214.35	210.67	203.29	207.85	209.32	213.44	209.52	207.52	210.11	209.11	206.07	212.31	214.96	209.84	205.73	211.54	212.43	208.22	211.22	208.38	206.72	207.43	208.5	208.23	215.49	205.76
209.7	209.4	215.25	213.55	211.3	210.52	209.58	210.38	209.1	211.81	214.21	215.15	207.34	208.84	212.24	209.29	211.51	210.55	209.61	210.48	203.62	210.94	208.13	209.54	208.24	214.01	200.6	210.9	207.35	214.13	209.58	206.02	207.98	205.85	210.52	209.64	208.89	214.9	209.37	209.09	210.15	208.9	204.11	217.15	208.58	209.59	209.84	210.65	205.93	217.33
219.53	215.83	213.51	216.3	214.74	213.65	216.09	212.69	211.15	213.66	210.72	217.8	217.52	216.48	212.58	212.31	219.73	218.55	216.14	212.8	218.72	213.32	209.81	219.63	213.68	210.71	205.63	213.98	207.66	216.4	216.17	215.62	219.02	210.92	212.04	217.31	209.15	217.72	215.04	208.41	216.41	218.74	216.11	206.15	217.73	213.28	209.15	211.72	211.92	216.88
209.25	205.58	204.28	215.39	198.3	208.22	210.43	200.34	207	210.55	211.1	205.61	206.55	207.28	212.49	207.7	203.69	210.03	213.46	197.98	212.2	207.55	208.58	214.52	206.19	213.39	204.82	207.22	204.24	204.47	211.68	206.71	202.25	208.21	205.05	210.61	205.22	202.35	204.94	200.63	213.26	210.68	205.25	206.18	203.04	201.43	210.2	211.65	208.86	202.17
198.84	207.16	205.64	200.44	204.41	202.65	198.65	208.61	208.99	202.54	206.52	206.55	204.75	207.65	203.67	208.13	203.81	205.96	200.41	205.17	211.26	204.62	203.4	204.77	208.89	198.65	205.58	202.07	205.42	203.32	196.05	198.86	210.45	206.86	208.2	202.05	204.05	205.19	204.64	210.4	204.92	208.47	206.25	205.23	206.94	204.57	207.55	212.12	202.94	205.05
203.93	202.48	209.81	216.75	211.9	219.39	204.34	211.42	214.37	213.13	206.67	206.15	211.5	210	209.86	212.54	209.33	212.46	209.51	211.33	213.71	211.17	212.38	211.38	209.18	211.32	213.31	213.33	216.09	213.92	215.38	216.69	208.18	212.51	218.86	214.97	210.77	217.21	211.93	208.33	205.7	214.13	209.75	219.73	208.02	211.91	211.89	205.32	214.82	218.08
210.85	209.01	218.93	216.73	217.24	209.38	206.61	212.11	213.64	213.99	214.24	205.81	209.81	212.48	208.26	211.71	205.61	210.21	205.22	214.92	209.34	206.75	206.27	213.87	208.27	212.93	215.08	213.81	205.38	220.08	212.11	208.7	204.57	208.75	214.19	214.35	210.67	206.66	213.97	215	215.12	212.06	207.61	212.88	205.76	211.12	213.81	203.19	214.32	217.57
216.09	210.63	209.58	221.78	213.87	210.78	220.4	212.78	212.66	215.42	218.49	213.49	213.06	219.39	208.21	213.34	214.43	214.42	208.78	220.14	207.47	213.1	212.3	210.79	210.67	217.8	215.96	219.21	209.86	214.76	211.24	212.83	210.09	211.83	211.88	215.81	209.95	214.02	213.4	224.15	207.19	223.35	214.7	219.51	215.49	215.93	215.1	210.79	210.1	216.11
211.37	219.24	216.81	212.81	216.11	219.85	216.81	219.48	217.05	219.05	215.83	213.24	209.28	217.95	216.76	220.68	211.91	222.26	214.77	215.35	218.07	216.29	222.06	213.5	216.88	215.31	217.65	209.89	214.24	217.62	218.25	218.26	215.19	218.44	219.94	216.23	212.83	216.67	218.78	213.89	217.19	216.97	215.84	215.68	218.91	221.84	213.96	212.8	215.82	218.26
199.89	199.12	204.19	199.94	203.75	198.77	196.87	194.49	195.96	196.16	199.14	197.5	202.6	203.37	201.45	203.29	193.08	199.14	204.21	199.86	202.08	199.06	203.9	193.95	202.59	203.13	200.24	197.56	201.61	195.64	201.55	198.55	198.52	197.33	196.22	198	203.42	201.47	204.2	194.75	201.2	203.93	193.01	200.06	200.71	197	201.36	200.89	195.74	204.77
201.24	206.97	208.46	203.38	198.85	205.3	202.28	203.23	198.91	203.58	199.25	204.41	203.97	198.81	199.71	199.8	204.14	201.18	204.24	198.8	195.83	203.94	201.78	205.02	210.53	198.13	204.24	206.15	200.15	197.52	209.35	200.95	203.44	208.47	199.31	198.11	201.2	206.59	201.7	199.97	204.84	209.04	199.97	201.07	203.17	210.07	203.48	202.06	206.32	197.44
209.26	202.87	207.19	210.88	203.97	208.29	209.75	207.31	209.71	212.87	213.95	209.22	210.46	209.45	210.55	204.93	207.31	202.7	204.9	201.07	206.24	204.27	209.2	206.37	204.86	202.97	209.74	218.47	204.9	210.21	210.37	210.02	215.81	213.28	207.82	204.14	209.13	211.05	211.13	201.75	212.5	209.55	210.89	210.23	214	203.55	208.84	207.49	203.74	207.92
205.51	207.34	208.9	201.4	211.66	208.63	208.24	215.35	201.49	208.28	206.68	202.16	207.22	203.81	204.45	203.98	205.06	211.13	209.85	204.3	200.45	210.32	206.9	206.84	205.12	209.28	212.52	207.68	207.92	207.44	211.91	210.1	207.32	208.06	210.11	209.55	210.81	213.2	212.08	212.45	209.82	212.11	199.86	208.74	206.48	203.55	210.06	206.55	213.55	205.47
212.7	215.25	212.91	218.8	215.81	224.83	222.51	217.43	216.1	224.95	212.85	216.73	217.49	218.31	223.51	218.05	218.59	216.29	218.89	219.78	220.75	211.95	218.4	220.37	218.56	219.26	215.61	215.07	218.51	219.25	219.37	212.57	218.11	212.2	219.41	221.1	218.87	213.89	218.43	220.82	209.5	213.65	218.26	217.04	216.12	218.79	212.71	211.06	215.32	212.37
212.18	214.23	215.43	220.09	212.42	210.12	210.56	209.1	211.26	211.53	216.87	208.63	214.09	210.98	216.75	209.34	218.98	211.21	213.33	206.8	210.17	209.57	209.56	214.87	212.18	209.34	215.86	214.14	212.16	213.67	210.37	213.78	206.57	218.32	207.97	207.05	211.92	204.49	217.1	208.47	214.82	208.2	210.79	213.62	213.77	215.29	206.82	218.09	216.44	215.66
205.57	215.07	206.1	208.81	210.57	213.57	216.34	204.6	214.68	211.85	211.19	211.96	211.15	213.71	216.2	204.99	211.47	208.27	207.05	213.23	215.61	213.35	215.4	207.61	207.64	214.64	212.5	213.16	215.76	211.48	213.32	212.58	214.3	214.72	210.73	220.71	210.92	213.17	211.79	209.37	211.89	217.72	214.12	213.87	209.44	213.36	209.88	210.49	210.77	213.62
206.17	202.25	208.74	206.73	200.34	206.7	200.32	202.1	207.21	205.43	201.26	201.03	202.69	205.72	201.22	204.85	204.17	205.09	205.09	206.05	196.77	208.62	206.22	204.02	202.25	202.38	200.04	203.98	209.63	206.17	206.51	207.96	201.47	202.07	208.53	202.6	200.27	201.65	206.12	201.06	203.65	207.62	205.69	199.92	207.23	205.89	200.68	202.22	207.17	203.76
211.54	209.12	202.56	214.95	208.41	207.71	210.11	203.76	207.29	210.51	212.28	207.33	203.18	210.19	209.75	208.72	211.96	207.41	210.2	208.84	207.49	203.14	203.26	204.49	205.53	214.04	212.33	206.02	206.53	216.72	213.3	212.68	211.71	210.84	206.96	210.21	209.44	206.31	209.66	203.87	206.29	206.62	212.43	211.81	213.58	203.68	206.39	212.36	216.7	202.85
207.19	215.7	211.55	214.24	214.25	211.46	213.66	213.27	212.62	214.85	203.5	212.32	212.39	209.31	213.8	210.79	204.42	207.71	202.32	204.79	208.51	209.3	211.26	212.03	214.62	210.43	216.3	213.06	212.78	210.4	206.14	210.12	220.21	208.75	205.59	213.53	207.1	206.85	210.33	208.05	210.51	209.31	209.84	213.8	209.74	209.13	210.41	218.96	207.48	209.32
210.17	207.72	210.76	207.52	211.42	205.04	198.44	203.95	208.84	210.36	213.16	214.26	209.58	204.34	211.6	209.1	208.68	205.75	208.93	205.62	207.93	209.47	205.19	203.65	210.17	208.15	211.27	214.35	207.74	209.56	207.81	213.27	204.37	209.96	213.13	205.36	211.28	208.18	215.34	208.31	205.68	215.9	214.69	209.47	205.51	208.75	204.61	207.05	202.4	207.34
210.14	215.89	207.89	210.83	211.75	207.88	211.48	213.7	210.81	207.59	210.02	207.31	207.63	205.44	215.63	213.92	214.45	208.64	210.5	206.16	213.34	209.06	209.9	209.32	206.05	207.25	203	204.66	206.81	203.86	211.89	203.92	205.78	202.08	210.57	208.94	207.86	209.48	206.51	209.7	207.71	211.85	211.88	211.12	209.66	207.52	212.92	212.2	209.47	202.54
211.91	209.79	213.41	209.64	207.07	211.37	209.06	205.83	211.07	204.15	208.06	208.1	212.62	212.46	210.87	202.56	205.26	207.44	205.69	207.9	208.96	207.15	204.83	212.33	209.54	209.02	203.45	205.94	211.75	208.21	208.3	202.44	201.26	213.38	204.91	203.71	210.24	208.23	208.35	214.72	206.99	208.66	204.75	205.05	204.1	211.57	207.85	207.44	214.12	211.95
215.13	213.37	221.8	219.76	219.4	218.3	222.8	220.78	210.77	217.79	216.75	211.74	220.17	212.53	216.47	220.12	215.83	213.18	213.54	223.7	212.94	222.37	219.83	220.59	215.66	215.13	210.61	218.27	217.58	213.27	216.25	220.59	220.07	219.23	214.79	214.77	220.25	218.6	216.79	216.13	214.98	218.56	213.98	215.76	217.72	222.39	216.14	212.7	216.43	216.94
200.33	209.4	199.3	210.32	202.59	206.24	206.21	200.18	204.23	205.5	205.31	205.05	205.67	205.64	205.26	200.99	199.27	202.6	199.48	199.55	197.61	209.53	206.53	198.74	200.29	203.25	204.29	198.72	202.37	202.78	204.23	199.32	207.59	205.2	206.62	210.5	206.34	207.93	206.93	210.48	203.57	195.56	192.72	197.23	205.19	204.76	199.51	205.9	204.15	201.64
211.38	202.1	204.04	202.11	201.26	200.33	199.3	203.71	201.65	202.96	200.57	199.2	207.98	205.53	203.29	204.33	212.47	204.24	208.47	199.7	201.39	204.04	198.33	199.8	203.01	201.74	203.26	201.71	206.09	207.02	204.42	200.26	210.26	204.15	199.23	203.19	203.97	196.96	208.58	199.42	195.65	207	204.28	204.56	203.22	203.97	198.46	200.07	198.32	207.32
206.98	208.95	209.55	209.85	209.86	208.99	204.04	212.14	212.19	212.22	208.33	213.89	214.97	200.71	206.78	218.34	207.55	211.09	210.58	208.01	210.8	216.26	207.52	209.03	212.46	207.69	204.07	207.29	207.45	208.95	208.39	208.71	201.98	208.54	211.79	208.97	206.11	212.03	217.54	206.53	204.04	213.62	210.62	207.69	207.89	203.99	204.34	208.64	206.68	210.8
202.67	206.72	206.89	209.71	200.89	198.37	205.78	202.31	202.27	196.62	202.9	206.67	202.27	198.11	201.74	202.62	206.13	199.75	201.5	213.57	204.62	202.65	201.43	204.96	203.04	204.08	206.55	206.16	202.21	196.67	203.38	204.93	205.51	204.46	202.71	206.07	205.89	197.82	200.8	203.5	210.05	202.74	209.01	206.52	207.43	200.83	204.58	197.38	205.57	206.69
221.6	214.94	212.29	224.77	220.15	216.82	221.5	213.66	221.65	223.04	216.88	217.33	217.53	218.8	217.93	213.22	216.12	209.92	223.63	213.9	217.32	220.58	222.36	221.65	218.3	218	217.93	216.04	215.71	211.38	226.35	214.72	217.71	218.04	217.19	220.7	218.56	213.65	212.38	220.11	220.21	217.7	218.63	217.11	216.11	222.82	213.54	220.1	218.88	217.97
212.63	208.54	200.02	213.21	211.23	213.22	212.15	207.23	205.7	207.77	210.38	209.99	211.61	208.66	211.48	206.02	215.25	213.89	210.58	212.23	209.03	208.84	212.7	211.23	205.58	207.52	206.25	205.07	210.84	210.4	213.66	206.78	214.12	203.46	207.22	210.59	214.66	208.94	211.95	215.15	208.41	205.47	213.27	212.4	212.04	204.69	210.6	210.71	209.46	202.86
212.09	206.2	208.59	206.56	204.47	211.41	204.91	204.32	206.14	208.14	205.71	216.56	202.04	208.65	207.42	202.6	202.56	205.14	200.77	211.88	210.09	204.74	206.88	208.48	206.03	207.66	203.96	204.41	209.27	196.52	200.72	206.69	202.63	205.8	207.7	205.38	203.04	209.61	200.95	207.6	202.37	200.81	212.05	208.71	208.81	210.69	207.79	209.17	195.3	202.82
209.14	209.51	208.62	209.75	215.34	207.09	205.33	209.48	204.68	211.79	199.67	209.88	205.15	209.67	209.2	209.69	201.2	204.57	209.27	208.46	211.02	203.87	214.47	204.35	209.95	203.59	205.42	211.25	208.51	208.42	215.26	208.07	209.42	204.93	209.65	206.78	210.07	210.98	207.86	207.77	207.33	208.61	208.35	206.63	208.43	202.49	214.73	211.19	211.14	204.05
211.2	213.46	214.22	200.3	210.62	206.41	208.9	210.54	206.93	215.37	210.05	205.81	212.38	204.55	207.19	209.76	211.56	204.28	210.35	205.84	208.22	204.22	205.56	209.35	208.51	211.63	211.37	205.33	203.51	205.71	208.97	211.79	217.62	211.84	208.42	211.79	211.35	204.75	206.54	214.12	204.75	200.62	210.04	216.57	213.18	205.01	207.17	213.6	212.71	203.72
200.95	201.79	199.33	192.53	200.6	198.06	197.63	198.86	201.54	201.55	207.28	200.36	195.36	195.32	200.71	196.96	197.99	193.89	206.42	201.33	206.9	192.88	200.5	201.15	199.9	196.17	200.66	200.69	198.86	200.39	199.98	207.25	206.21	193.53	201.89	198.69	194.66	205.78	203.81	203.65	201.11	199.24	203.26	197.11	196.28	199.76	205.59	198.9	198.19	196.42
200.06	203.72	196.78	201.86	201.1	204.5	203.04	198.33	204.77	193.87	201.84	208.58	203.85	202.92	196.38	199.12	204.7	206.05	205.22	202.1	204.67	199.68	202.78	206.25	201.89	201.37	201.27	195.6	203.73	207.99	206.24	203.12	209.1	204.33	210.46	201.39	203.31	202.64	200.84	205.9	201.51	201.25	195.77	204.11	200.76	200.31	202.3	203.49	207.51	202.99
210.41	211.02	214.34	215.96	216.43	209.45	207.46	213.88	215.18	208.13	212.88	214.47	212.78	213.44	208.61	220.25	212.09	207.08	210.98	209.18	216.28	212.31	217.67	212.08	217.61	215.86	208.6	211.45	219.6	212	212.97	208.18	215.54	214.07	208.77	214	211.56	214.13	215.72	214.23	212.49	214.91	216.82	217.47	213.69	211.84	212.69	215.8	212.7	208.08
200.94	199.58	206.19	205.73	204.03	207.35	206.61	199.97	205.3	204.65	202.45	207.89	201.68	207.54	197.01	197.91	199.41	198.83	204.45	205.77	204.07	204.76	203.52	203.94	206.43	207.9	206	203.02	202.78	204.32	201.22	210.28	203.14	199.63	206.66	201.42	198.46	202.48	203.98	211	211.32	205.89	205.67	203.04	204.73	200.24	202.71	206.75	200.71	209.72
213.5	217.55	212.1	216.86	211.8	220.22	220.65	219.9	212.63	216.26	212.99	221.65	218.67	219.52	216	217.2	215.68	211.96	215.56	219.2	216.37	218.37	213.58	221.78	215.64	214.85	215.16	214.58	218.37	217.52	210.8	220.41	213.11	218.07	208.46	215.58	217.87	218.88	219.56	218.8	222.95	217.58	222.84	215.71	220.2	212.99	222.71	213.5	219.39	218.94
210.6	215.8	212	216.3	206.47	212.23	206.25	216.11	204.6	210.13	214.22	208.83	215.98	215.06	212.71	213.23	216	204.51	214.13	208.71	211.66	213.35	216.64	209.33	211.06	206.98	214.27	215.59	211.9	209.23	209.59	214.94	216.26	212.94	212.62	214.47	212.16	211.7	212.05	212.72	211.26	212.71	207.61	215.65	208.25	212.27	220.24	207.28	211.03	213.61
200.13	206.15	194.88	202.18	196.87	202.25	196.52	202.56	199.45	196.85	197.33	192.62	201.42	198.03	201	200.43	205.13	197.54	202.31	197.42	194.39	196.92	197.55	203.83	197.88	207.08	201.52	199.78	196.6	200.03	200.72	198.55	194.37	203.68	194.27	204.35	201.27	194.5	198.73	201.03	198.48	199.48	197.96	194.9	193.89	200.33	199.13	204.26	200.47	193.86
198.88	199.44	194.53	202.58	193.46	197.07	197.76	200.06	205.06	198.57	198.12	202.07	202.16	198.45	207.34	208.4	197.56	202.82	198.19	195.47	193.27	204.39	193.56	198.66	195.97	198.69	201.93	197.99	196.81	198.44	198.12	198.37	204.7	201.38	204.76	198.05	196.34	198.99	203.8	197.07	203.38	200.95	201.91	200.66	203.29	191.52	196.33	202.71	197.22	203.88
214.11	210.5	214.81	220.98	216.11	209.6	216.04	211.41	208.46	212.67	212.24	210.35	214.41	211.53	213.51	211.79	211.9	214.02	211.29	219.29	212.29	215.71	215.44	214.11	210.58	213.31	210.25	215.06	209.44	210.95	212.38	215.12	220.09	210.51	208.69	214.01	214.88	216.1	211.35	210.55	208.69	208.67	210.96	210.98	215.18	208.37	214.69	210.81	223.42	208.6
203.72	203.52	206.94	207.01	200.24	205.09	200.83	205.47	202.58	203.95	206.43	209.15	205.86	202.23	208.35	210.51	207.52	207.63	209.78	203.63	204.73	199.71	208.7	205.16	203.73	208.87	199.89	212.37	203.2	211.07	205.64	203.16	216.66	196.34	207.76	205.8	202.34	200.6	202.52	206.18	202.22	208.43	209.24	198.92	202.98	210.55	207.11	207.22	209.57	201.55
201.38	198.12	205.41	203.68	204.61	202.29	203.82	202.04	203.53	202.64	194.36	203.73	201.68	204.52	204.16	202.6	204.84	196.28	200.51	203.52	200.84	198.36	204.12	201.45	203.39	200.13	206.63	200.79	203.05	199.31	201.9	202.81	199.65	196.93	204.88	203.23	200.5	202.99	205.24	202.4	199.89	200.38	197.86	201.44	199.23	196.66	201.78	203.06	200.4	194.83
208.59	215.63	212.92	209.12	202.73	200.97	215.24	207.24	208.95	209.72	208.45	215.5	213.93	212.11	206.06	210.82	204.95	210.54	207.46	204.63	207.04	212.5	208.12	202.89	205.89	207.29	210.49	211.22	209.57	208.16	205.12	206.74	208.73	207.85	207.93	209.24	215.5	219.56	207.9	203.39	212.48	207.52	215.62	211.37	205.71	214.59	213.27	206.99	211.55	203.38
215.44	216.62	212.09	221.37	210.3	216.58	218.84	219.28	218.02	219.1	218.11	219.75	216.76	219.55	221.7	223.23	215.76	220.24	222.18	221.35	221.38	224.16	214.99	221.21	217.84	216.26	223.45	219.41	220.21	222.95	218.69	210.36	212.16	225.8	215.37	217.21	220.73	214.53	207.17	220.27	221.47	219.52	223.15	216.31	213.36	215.43	216.21	228.67	223.4	215.01
207.07	209.14	199.46	212.22	206.67	207.66	209.76	208.52	210.08	204.34	206.34	209.65	213.77	209.95	212.47	207.92	210.33	203.72	205.42	206.17	204.74	206.51	208.57	206.34	211.74	211.5	205.94	210.4	206.17	202.59	207.14	205.73	207.14	214.99	205.54	204.06	207.01	203.73	205.71	214.6	204.42	204.26	211.95	207.76	204.54	203.39	207.27	205.89	206.86	203.05
210.53	206.89	205.38	206.55	209.06	209.06	206.32	206.55	207.16	204.87	208.05	205.65	202.6	203.96	203.56	200.83	207.98	205.7	206.99	205.03	201.58	209.51	207.79	208.52	203.31	202.03	206.63	196.28	207.78	209.97	205.48	202.28	204.83	200.15	203.73	202.67	203.33	202.79	198.27	203.5	204.28	204	204.77	201.38	204.19	201.57	206.27	192.55	201.27	207.46
205.85	206.35	204.61	201.3	206.15	207.21	201.02	202.25	210.68	205.36	202.72	208.54	209.41	203.72	209.04	200.93	197.42	203.85	201.44	205.56	202.1	208.45	205.91	203.74	210.8	203.37	203.9	203.67	204.66	197.43	208.06	203.72	209.99	207.28	204.42	203.57	207.09	209.42	209.51	201.22	200.74	209.17	204.88	201.57	205.73	207.18	210.2	201.82	202.13	206.25
207.72	202.76	205.95	208.15	211.12	214.89	211.28	209.28	208.46	203.56	212.39	209.51	205.31	210.45	210.34	208.08	207.34	213.1	208.81	213.73	206.28	206.24	212.8	214.47	209.23	212.01	211.4	207.96	207.48	209.87	215.93	208.1	215.21	209.52	202.45	206.46	208.83	204.4	211.31	210.84	212.48	208.14	210.49	213.44	215.56	207.77	212.46	210.12	212.24	209.76
214.44	208.67	206.15	217.37	213.27	209.93	215	217.17	212.9	210.9	215.45	207.39	205.39	207.09	214.01	214.98	215.6	214.76	214.85	211.98	210.61	214.46	208.86	211.7	212.96	210.05	207.95	209.89	209.36	210.46	216.51	210.64	217.79	210.67	216.61	219.66	209.64	212.01	210.27	218.58	215.74	214.52	215.16	216.56	214.54	215.65	214.71	217.4	214.81	214.53
214.64	208.83	204.25	211.25	213.32	206.72	208.74	202.47	214.54	211.33	210.03	213.45	207.2	210.43	211.81	206.91	210.32	210.43	208.91	212.53	205.37	210.94	206.22	215.9	213.45	215.4	207.18	211.48	207.35	204.89	217.83	208.96	210.27	212.99	210.08	204.02	210.05	205.57	206.07	208.85	215.35	209.54	211.89	212.58	217.93	210.95	206.07	211	203.63	207.06
212.83	220.9	214.23	215.33	219.71	219.62	215.71	219.64	218.93	216.5	218.9	217.22	213.07	215.55	210.45	219.67	219.08	220.55	218.28	220.6	214.63	216.49	213.3	216.62	220.58	219.3	214.82	211.06	214.46	216.26	215.84	213.08	221.48	211.43	219.39	212.99	218.64	217.23	214.88	211.34	209.07	216.42	221.87	220.45	216.6	217.29	216.07	220.82	218.61	217.11
206.33	208.13	207.43	206.29	205.82	212.61	209.47	213.77	203.51	202.26	211.61	208.28	202.06	211.23	208.74	207.81	202.27	208.59	210.34	206.13	205.39	215.19	208.25	204.79	213.43	210.28	208.76	210.19	204.61	207.71	206.16	209.28	206.68	205.49	203.96	203.51	207.57	210.26	208.46	208.45	205.53	205.52	211.33	207	203.22	209.44	209.91	206.71	210.26	207.88
214.92	210.34	206.28	217.38	204.65	209.03	212.29	213.06	210.98	216.04	216.59	214.13	211.38	212.56	208.89	212.4	215.48	211.45	206.79	206.12	210.96	211.4	212.44	210.24	208.39	210.21	212.63	205.49	207.25	214.03	213.4	202.16	206.09	212.99	209.6	211.44	212.24	212.27	216.39	212.44	214.71	205.7	216.68	212.14	214.51	210.57	209.3	207.98	214.58	213.5
207.39	210.01	204.56	207.67	206.6	202.87	200.86	203.51	209.96	202.29	210.26	200.04	204.27	204.59	201.64	208.08	203.62	204.14	206.38	205.46	205.09	211.34	204.06	210.43	206.97	206.44	203.68	206.28	208.3	207.02	201.21	210.63	211.48	209.94	211.6	203.17	206.77	211.96	202.43	202.17	207.79	208.95	206.56	202.46	202.85	205.22	202.63	199.47	210.96	204.26
193.4	194.46	196.45	191.6	189.59	196.27	186.66	193.93	196.99	194.44	194.41	191.46	195.14	200.83	197.36	203.86	190.81	195.43	193.62	193.8	189.56	190.43	193.9	200.07	199.4	191.52	200.69	196.76	193.18	194.52	194.62	195.33	193.02	195.28	195.99	194.43	197.25	196.9	195.63	191.68	191.41	200.14	195.16	196.89	196.58	190.06	198.59	193.95	192.88	195.3
202.74	206.38	211.33	200.8	204.01	197.55	204.58	199.34	206.81	202.55	203.95	207.12	210.14	201.7	200.96	211.83	207.8	203.72	204.83	205.28	204.54	198.84	202.88	204.37	200.81	206.69	206.27	207.33	205.1	202.42	205.23	201.51	202.59	205.73	210.07	204.68	203.75	201.61	203.42	201.72	207.34	201.9	205.64	203.42	204.56	205.83	204.73	204.21	200.52	206.83
203.15	208.29	196.87	200.47	207.27	205.16	210.23	202.25	201.9	199.56	210.02	208.08	204.77	207.41	202.76	200.74	206.35	212.22	200.15	203.95	209.96	207.9	202.49	204.48	199.29	200.9	207.71	204.42	197.14	201.1	200.46	201.55	201.29	207.28	206.76	200.87	201.5	204.41	207.18	205.64	203.01	198.89	205	203.24	211.74	203.63	206.76	211.34	202.44	200.68
207.34	203.12	214.97	205.52	205.76	198.2	212.03	206.6	209.47	210.82	207.96	201.12	203.19	208.22	208.58	211.55	204.73	211.7	203.54	205.34	208.45	211.71	208.11	213.6	207.04	205.25	201.2	210.98	202.78	212.73	205.46	212.39	209.38	211.53	205.77	209.03	209.41	208.91	208.05	210.18	212.72	208.66	209.65	203.9	213.87	210.28	207.73	214.73	212.64	209.33
206.67	206.98	212.09	196.4	199.04	201.22	209.22	202.85	202.61	200.28	198.39	206.19	204.49	206.7	205.22	203.86	201.09	204.96	197.96	201.55	203.48	202.62	209.6	209.44	211.97	210.45	204.06	196.61	203.97	204.06	207.29	207.22	200.51	203.42	199.17	199.2	201.26	208.16	208.22	200.58	203.69	205.63	199.8	200.36	196.64	201.96	205.25	206.23	206.12	208.08
211.53	210.19	209.34	203.68	207.15	215.32	205.83	205.93	206.25	208.3	214.4	204.55	212.52	212.1	211.66	203.93	206.88	212.69	210.1	202.72	210.81	204.88	211.22	212.41	208.94	210.77	207.96	205.18	209.13	202.64	211.86	209.69	207.27	209.07	208.19	211.16	212.69	204.13	211.78	211.27	212.17	216.16	214.08	215.04	216.96	205.95	215.61	210.15	212.33	209.41
210.48	211.07	206	211.98	208.16	204.55	211.35	207.22	201.34	208.97	206.36	205.68	205.87	204.91	204.41	205.42	208.54	209.82	205.45	204.71	208.88	204.94	201.82	197.83	207.96	204.78	207.64	206.06	210.85	205.32	204.49	204.69	211.22	207.91	209.23	204.82	209.15	212.68	207.38	207.27	206.09	209.79	210.69	204.12	216.24	204.26	211.95	201.87	207.05	209.82
214.82	206.22	206.94	207.22	209.42	204.39	214.38	205.91	208.76	210.92	201.16	212.92	212.34	201.83	206.54	208.41	210.88	214.41	207.59	206.59	200.76	206.65	208.35	205.12	204.46	197.74	205.65	207.6	205.01	203.54	209.07	208.57	206.78	208.63	203.68	210.43	206.28	210.37	200.97	203.15	203.54	206.78	203.97	209.85	206.84	209.53	215.71	205.93	207.5	212.4
216.66	205.17	211.09	217.16	202.47	211.27	211.91	206.7	211.26	211.08	218.27	208.16	211.61	213.33	203.69	203.69	210.08	211.36	212.61	212.75	207.87	211.43	215.21	214.68	207.87	214.99	213.56	211.06	211.13	216.23	216.9	213.11	203.9	215.49	213.42	212.48	211.4	216.22	214.52	219.37	213.74	210.31	213.28	208.77	212.36	212.34	208.05	215.64	210.16	212.22
202.91	208.42	211.53	209.9	208.48	204.41	211.19	210.35	209.22	210.71	209.16	216.63	205.66	215.9	211.91	202.15	209.89	213.61	207.71	210.26	208.48	213.11	208.34	208.72	202.93	211.99	212.6	207.97	205.03	214.31	207.64	208.09	207.96	212.96	201.84	204.77	200.63	210.23	205.52	211.29	209.28	209.88	213.49	210.98	203.77	208.77	213.48	211.54	204.32	206.55
203.23	200.11	200.2	197.98	194.75	200.54	202.35	197.48	198.35	201.72	197.22	201.26	196.83	201.8	195.18	199.14	204.01	192.23	194.09	195.41	185.75	198.68	193.89	206.03	203.6	206	198.71	202.03	197.61	196.29	199.6	190.06	197.37	201.3	197.58	201.42	201.28	202.65	200.41	203.56	197.75	197.12	197.6	195.66	199.81	201.75	204.76	203.41	200.3	202.08
203.06	199.01	198.67	207.75	204.8	201.66	200.15	207.71	202.97	198.75	209.64	198	205.63	205.39	204.22	203.71	210.36	204.08	213.11	206.1	201.44	209.9	199.48	207.28	200.44	202.52	200.1	210.61	207.71	200.91	204.31	198.85	205.9	203.85	206.87	209.56	199.73	207.58	203.55	206.12	203.22	207.12	205.56	204.86	204.67	206.94	205.82	208.4	205.19	210.11
208.37	204.61	213.81	211.21	212.61	215.4	215.12	205.13	209.87	206.42	214.69	196.5	206.92	205.88	209.76	203.74	204.42	214.09	206.81	209.31	199.72	205.57	210	211.02	208.36	215.74	215.38	209.78	210.32	206.33	203.67	203.31	209.66	206.92	204.63	208.01	212.57	205.75	210.04	194.33	202.95	205.86	201.42	209.73	212.5	202.9	210.9	207.72	210.62	209.81
194.62	195.2	199.11	199.91	209.69	198.61	201.93	193.54	198.99	194.94	202.31	199.18	197.37	204.11	199.92	202.05	199.88	196.23	196.33	197.91	193.42	204.59	198.2	205.91	200.9	199.21	200.64	199.33	196.44	202.95	198.14	199.3	194.55	198.8	201.21	198.64	200.33	202.09	197.16	191.86	194.4	203.18	195.32	199.81	199.34	200.63	199.14	196.77	196.4	199.25
201.97	202.28	198.13	197.48	204.25	208.4	204.96	209.86	200.03	200.95	205.38	208.19	200.78	209.1	203.97	201.86	202.38	207.49	201.96	205.41	200.61	201.94	201.91	207.77	200.57	204.87	203.56	207.38	200.11	205.72	209.78	200.72	198.31	205.25	204.56	201.93	200.85	207.49	207.96	202.3	205.17	196.7	210.08	202.68	205.41	203.06	205.7	207.76	206.89	205.22
210.16	200.77	200.81	207.65	202.7	199.1	200.38	204.62	199.53	206.41	207.37	203.51	207.89	208.53	207.1	204.71	200.32	202.21	205.26	202.33	204.46	201.86	203.78	198.4	199.89	201.83	206.68	200.68	207.12	198.13	201.61	208.54	202.95	198.82	204.9	205.95	203.79	208.79	201	204.53	205.83	209.99	207.03	210.1	200.4	200.35	209.31	201.51	198.49	204.94
203.46	207.44	202.28	200.51	201.12	201.06	202.09	201.27	203.62	196.76	203.71	205.24	204.92	198.14	202.95	203.62	206.24	200.12	195.58	206.5	199.7	205.7	199.06	202.18	203.29	205.3	202.42	201.73	198.01	204.62	206.59	203.72	206.25	206.79	199.19	200.31	202.55	200.1	200.44	202.93	202.63	203.24	204.78	201.17	199.7	203.56	199.93	201.05	205.73	202.6
200.27	204	199.67	206.11	207.99	197.39	198.28	204.01	209.92	203.9	200.37	205.45	198.82	203.65	200.48	202.65	207.87	207.08	200.21	205.09	198.49	198.46	199.67	204.85	207.35	199.74	203.92	205.36	194.39	194.19	203.87	200.06	195.56	210.12	203.65	199.54	200.72	207.52	193.17	199.89	199.14	198.02	202.23	199.57	202.27	204.42	198.27	200	202.49	207.38
205.79	210.72	206.34	213.35	214.87	212.73	208.1	205.7	213.51	210.87	207.05	214.09	207.03	211.3	211.31	218.37	209.8	210.66	209.42	217.21	209.74	211.9	212.08	210.28	205.36	209.11	214.24	213.46	206.2	211.21	211.27	208.83	210.27	211.76	213.92	207.79	210.96	210.24	217.61	211.97	210.27	215.14	217.96	212.15	207.19	209.3	220.75	210.73	208.89	209.71
214.88	209.03	209.8	208.14	212.86	210.78	208.57	209.46	205.82	208.94	212.6	211.25	211.42	207.67	208.61	207.06	211.12	204.74	206.61	202.07	210.08	213.42	204.63	204.64	217.24	203.79	208.05	204.47	213.01	205.61	205.23	205.76	206.06	215.83	210.76	209.48	209.06	206.65	204.31	214.25	208.3	212.04	207.33	205.2	211.66	205.61	207.6	209.33	205.65	208.52
204.31	209.35	208.33	206.36	210.59	208.06	204.76	205.53	208.44	204.88	208.78	202.92	205.9	202.83	205.62	211.59	207.35	206.39	213.13	209.91	209.48	210.69	208.3	212.73	211.78	210.17	201.57	212.07	201.79	207.67	203.97	206.25	205.27	204.27	210.7	201.58	210.22	212.51	203.64	209.75	207.18	205.68	208.79	211.91	204.22	209.03	201.32	207.05	209.48	212.01
196.36	201.07	196.47	198.8	204.81	198.48	198.82	203.54	200.19	197.11	200.26	204.36	199.66	196.4	200.6	198.76	197.95	202.4	199.62	196.53	200	204.08	197.71	198.26	197.56	201.49	198.62	197.74	202.02	196.38	195.83	200.52	204.91	197.37	189.71	197.5	197.68	195.02	197.43	199.91	194.66	199.69	203.08	202.05	199.29	205.08	198.4	194.82	203.66	201.1
215.44	221.54	218.98	212.7	212.67	208.65	216.27	213.52	213.02	218.1	210.05	214.39	210.77	212.93	211.13	213.4	212.76	211.4	214.05	212.88	214.57	218.7	211.71	210.12	214.71	210.93	208.35	213.61	216.51	213.82	213.44	209.9	213.09	213.33	214.78	218.76	207.83	208.73	210.25	206.2	211.55	215.35	212.77	220.37	211.52	210.2	213.08	213.79	213.59	214.22
202.68	203.47	198	198.71	202.16	212.63	199.82	204.74	204.39	208.37	208.32	204.64	202.56	206.47	208.5	206.27	197.37	202.05	201.92	207.89	206.18	205.93	203.36	210.68	205.57	205.67	205.75	202.6	203.94	212.16	202.97	198.47	206.12	201.16	207.54	207.91	209.36	216.22	202.72	205.21	201.88	197.79	207.37	200.97	202.47	199.32	214.51	204.93	210.62	208.44
212.6	212.68	211.36	213.7	220.94	212.02	206.77	207.24	209.41	210.43	205.62	206.24	210.68	205.98	209.23	207.54	215.65	208.66	208.85	215.06	206.87	214.36	211.68	207.16	216.42	209.34	211.2	209.99	208.61	218.14	214.93	202.5	209.13	212.66	214.4	209.89	212.38	213.18	213.68	211.19	207.36	205.55	214.17	207.69	202.41	209.37	211.29	204.3	204.37	211.11
203.57	204.78	200.19	201.07	199.54	206.63	202.79	202.71	202.04	205.52	209.87	204.34	204.32	203.25	195.24	204.06	206.78	201.72	204.57	202.33	199.26	205.83	208.69	208.16	204.64	202.35	209.94	200.89	197.91	209.17	203.58	204.94	205.69	200.86	203.24	205.57	206.46	205.85	202.83	197.89	203.28	209.4	203.69	204.74	204.42	204.81	202.94	204.96	196.85	207.75
217.61	221.4	218.15	222.03	215.55	222.06	220.79	218.98	224.06	216.58	221.8	213.22	210.62	220.82	218.36	217.12	216.43	214.44	223.89	217.71	218.51	219.19	218.1	221.61	214.3	219.34	220.94	215.9	220.31	215.42	220.72	218.23	217.63	216.52	222.9	218.1	213.46	222.39	218.74	219.5	212.51	217.92	216.99	219.52	213.06	219.45	214.87	219.5	222.54	220.48
209.71	210.78	205.08	205.57	203.1	207.67	208.39	208.25	208.18	208.79	208.31	204.11	203.66	208.17	208	203.77	215.84	201.76	209.2	213.18	213.79	202.74	209.04	212.01	206.21	204.93	208.84	211.83	212.74	204.52	201.32	207.22	203.83	201.07	213.56	213.67	213.34	203.66	205.1	209.44	210.05	208.89	216.53	207.43	203.17	207.04	203.84	212.28	208.23	209.82
215.69	206.39	215.37	210.22	210.11	217.72	211.59	215.04	220.35	219.09	216.62	213.59	216.32	208.21	208.97	212.61	207.62	209.67	211.58	209.67	213.3	215.37	208.01	204.94	212.13	219.45	210.18	208.57	212.57	209.56	209.46	213.78	212.39	213.72	219.71	212.62	208.42	208.56	209.75	215.83	214.71	210.94	213.28	218.61	211.76	213.69	214.19	208.64	211.17	207.55
213.27	210.45	207.54	209.57	212.78	216.57	211.85	209.52	210.76	205.77	203.53	212.85	204.28	209.66	208.26	209.53	213.3	208.88	211.31	216.91	209.26	217.11	206.58	213.34	211.28	209.49	199.36	209.73	213.04	204.05	210.86	198.43	213.68	208.45	202.54	212.31	212.15	216	206.69	213.57	210.88	205.35	208.09	208.48	212.96	215.01	210.34	208.95	205.7	217.57
207.07	199.24	208.54	207.77	208.45	208.03	208.71	210.29	203.14	212.72	211.59	207.08	215.97	212.79	204.05	205.21	211.94	206.65	207.59	208.09	206.64	209.46	214.53	206.45	209.53	208.96	208.38	211.54	211.55	217.03	199.07	211.11	213.81	203.14	213.17	209.79	205.05	214.84	203.41	213.49	210.17	203.26	206.76	213.64	206.2	206.02	211.22	197.75	208.46	204.9
206.02	203.26	209	204.95	208.63	207.89	206.64	211.35	204.9	204.85	207.95	212.49	205.85	207.79	204.51	205.23	204.8	207.36	212.46	204.49	210.02	206.19	206.65	205.14	205.03	200.88	199.33	205.25	205.59	204.36	206.25	200.42	207.48	205.06	210.72	206.49	207.18	204.41	206.79	206.3	210.42	206.46	206.8	207.09	207.48	206.63	213.2	202.89	210.25	211.01
208.49	214.21	218	213.22	211.6	209.36	213.36	211.25	206.09	217.95	214.82	210.01	210.06	210.63	209.33	212.9	215.76	217.54	212.97	215.86	213.79	208.85	216.57	214.87	210.69	203.15	212.69	211.89	214.49	215.69	206.16	208.08	212.65	215.82	214.63	206.62	213.27	213.14	207.75	216.36	217.07	208.51	215.44	205.62	208.4	208.35	212.11	217	215.97	220.32
216.05	216.79	218.36	213.79	218.28	221.01	217.51	219.63	215.83	212.21	211.44	217.77	213.49	213.76	215.04	222.14	222.81	217.29	223.93	217.58	211.74	209.37	219.83	214.75	219.82	216.09	212.86	208.55	213.23	214.6	206.93	220.28	220.83	216.67	215.82	215.42	215	221.54	214.01	211.61	214.65	218.89	216.1	224	217.42	217.02	217.57	222.16	215.79	216.14
200.29	202.23	198.05	202.56	200.79	201.46	199.55	198.8	206.3	205.18	206.2	204.31	202.38	206.23	201.51	201.21	196.15	194.05	202.75	204.04	197.83	203.88	206.67	205.85	199.25	204.94	196.14	205.78	203.04	189.53	198.73	197.61	198.23	202.32	201.57	204.71	196.23	198.54	209.72	197.96	201.65	205.31	201.81	204.84	195.89	199.51	207.92	198.98	201.82	204.25
204.94	198.64	202.86	204.39	198.01	202.88	200.13	204	196.2	201.64	198.48	205.75	198.58	199.68	199.71	202.26	202.12	202.71	204.77	207.52	200.11	207.18	202.73	205.88	204.25	207.01	205.13	206.01	205.95	200.01	203.52	199.18	206.6	208.07	201.03	202.78	203.95	204.33	199.25	205.38	200.48	202.31	202.52	204.01	202.57	207.37	201.67	201.08	201.28	203.71
200.91	197.27	192.46	200.6	197.64	203.37	190.75	196.27	194.93	202.44	196.15	201.75	193.71	201.11	196.76	202.28	198.72	195.83	198.89	202.32	207.55	212.91	201.33	192.87	200.9	200.32	197.12	203.89	195.16	201.34	199.12	199.47	206.65	202.07	198.17	199.37	197.55	201.74	191.98	198.8	198.14	194	198.76	201.79	188.03	196.58	205.94	205.69	191.55	204.03
216.6	214.14	211.09	210	209.35	204.03	206.42	212.07	206.89	209.52	214.53	209.33	212.78	209.75	208.36	210.44	210.38	206.96	205.69	210.68	216.42	208.71	208.25	207.39	212.05	214.89	211.41	211.17	209.55	210.41	209.18	215.49	210.97	210.12	213.4	214.47	216.83	208.95	214.93	211	210.99	216.88	212.52	217.35	215.44	215.67	214.25	214.67	210.07	213.35
197.53	208.26	203.59	199.45	203.18	210.03	202.8	193.65	207.75	200.9	207.32	204.17	200.33	207	198.95	204.6	199.07	204.76	202.78	203.29	212.21	206.38	204.1	202.47	198.9	199.45	209.59	201.4	204.66	197.93	204.87	203.45	203.39	199.98	203.84	200.44	210.64	200.81	202.79	207.68	202.24	207.73	200.65	199.61	196.89	201.48	202.65	200.79	206.74	205.64
215.2	215.01	209.04	210.97	209.54	212.94	207.85	216.05	207.6	209.42	209.75	211.19	210.3	215.88	211.88	209.11	203.8	218.45	208.23	215.94	211.41	210.72	216.26	212.64	211.45	215.69	220.33	204.86	210.38	213.02	216.22	210.1	220.49	213.65	209.6	212.31	208.4	214.31	213.17	212.66	219.06	217.21	210.16	207.48	215.63	210.21	212.27	209.08	212.02	207.62
204.49	206.49	210.76	207.68	210.49	210.89	204.25	212.49	212.47	202.9	206.16	209.86	210.22	215.6	205.8	212.25	210.85	216.87	210.71	202.41	199.3	215.22	209.75	209.15	207.32	209.56	207.22	210.75	206.71	208.13	209.49	210.86	212.39	210.09	213.46	209.42	209.21	209.06	207.33	210.74	206.44	206.21	204.84	207.1	206.43	209.29	202.29	211.75	211.53	205.76
208.1	217.2	203.76	208.38	206.64	208.4	209.32	204.49	207.33	201.65	203.68	212.21	206.42	202.72	208.08	208.07	206.16	208.42	208.64	206.28	201.96	206.96	204.68	199.21	213.4	204.8	208.21	211.08	205.67	210.21	213.77	205.08	203.1	203.39	208.59	202.78	204.46	203.47	210.34	202.96	210.76	210.17	200.72	207.95	212.31	210.31	204.18	208.56	211.35	207.63
206.43	211.49	209.87	206.02	216.37	205.12	204.46	206.36	206.11	210.88	213.72	205.13	208.64	201.61	212.23	210.64	210.67	205.75	201.49	209.6	207.62	202.26	208.37	202.3	205.46	209.95	206.55	208.77	208.23	211.62	211.29	208.21	209.6	210.29	201.25	207.95	202.17	209.66	214.43	207.64	200.71	208.35	210.58	210.23	211.3	204.73	207.04	209.9	208.39	213.31
224.2	211.56	223.27	220.44	223.44	221.83	222.37	212.47	216.73	218.73	215.5	217.44	220.09	220.34	219.9	221.71	224.29	223.55	218.87	214.61	218.21	210.03	217.69	217.6	222.61	221.88	216.81	218.13	215.42	216.67	223.42	212.28	219.08	214.42	214.41	225.01	213.11	218.37	221.19	212.8	213.09	212.99	218.72	223.4	216.09	218.91	210.07	212.85	217.93	219.85
214.06	201.71	209.2	208.02	207.66	201.74	207.9	208.9	209.3	211.62	205.58	206.5	201.86	209.47	204.45	211.8	207.99	205.16	212.28	208.48	214.56	206.9	207.1	212.8	205.66	210.46	210.81	202.27	215.16	210.48	208.47	203.4	213.33	210.25	206.52	209.31	208.09	203.25	208.84	209.04	203.24	208.53	209.64	210.84	207.05	212.23	206.05	204.62	212.81	204.75
200.01	208.89	216.34	210.88	196.62	206.36	198.72	204.71	200.78	206.39	201.75	208.63	200.56	207.38	199.96	207.96	206.14	209.64	207.07	203.83	208.09	207.03	204.27	209.59	210.25	204.28	202.06	211.39	204.26	201.08	197.33	205.48	202.92	203.84	200.24	212.13	202.69	204.9	209.57	202.23	206.28	204.22	206.09	204.98	205.83	203.38	196.66	208.43	203.85	205.45
205.4	205.12	206.73	206.37	201.29	204.7	200.07	198.29	203.83	202.61	208.71	209.93	202.65	200.47	202.25	204.1	195.62	205.7	211.25	203.76	205.67	205.9	207.23	202.1	205.01	209.57	200.62	201.57	204.19	207.83	206.8	201.31	206.44	199.6	199.64	204.16	199.68	204.58	199.04	197.68	194.28	208.21	201	209.7	209.72	206.62	205.15	202.93	203.56	203.67
217.34	207.39	204.25	200.31	208.29	209.71	210.29	208.97	209.77	203.68	212.2	206.49	211.24	207.7	207.43	209.38	209.67	205.74	208.66	206.62	215.01	203.38	208.67	209.02	204.53	210.91	198.49	211.4	208.15	201.67	212.14	209.45	206.55	216.11	210.47	205.59	208.92	203.89	208.67	207.72	206.78	202.97	204.94	204.93	211.85	201.04	201.55	207.83	211.54	211.39
199.37	207.3	201.2	194.75	198.66	196.87	194.26	198.73	198.54	206.3	199.15	199.78	201.24	203.91	194.09	203.27	205.16	202.55	204.67	200.59	200.48	201.12	197.51	202.26	197.96	201.81	195.97	199.35	195.74	197.87	205.44	203.18	203.3	200.99	192.47	198.31	201.63	197.19	203.76	203.78	204.58	198.79	198.75	207.03	203.51	193.31	200.81	205.88	192.09	200.17
201.98	198.51	200.07	205.76	204.16	200	203.23	200.37	200.05	199.79	201.64	201.49	198.83	202.92	189.76	204.05	199.38	205.02	198.73	200.9	198.29	200.27	202.27	196.41	198.32	204.81	193.46	200.43	199.46	207.11	194.78	202.19	202.65	197.21	206.5	195.46	205.45	192.22	197.46	196.9	198.63	197.76	198.88	205.3	200.84	199.16	199.06	205.29	199.36	201.47
212.56	209.27	212.84	211.07	206.44	205.56	207.58	206.1	217.16	210.36	207.9	209.36	205.92	206.89	214.1	204.29	203.65	209.73	207.83	207.89	206.27	210.41	213.26	208.47	206.06	209.31	206.33	205.83	213.14	208.02	213.77	212.29	207.31	207.16	210.47	206.51	211.07	210.69	204.75	207.79	210.97	206.87	203.5	212.11	216.88	209.02	211.84	215.75	207.17	216.18
196.63	205.97	195.42	202.83	206.31	198.62	201.61	203.43	206.06	203.71	199.49	202.25	206.19	201.52	202.06	209.44	203.78	195.8	206.47	197.84	206.49	198.99	204.91	205.99	209.08	202.91	205.38	210.96	200.76	205.01	197.03	205.36	206.48	201.94	199.99	199.53	200.99	205.1	202.82	202.86	195.89	200.03	207.02	200.19	202.8	204.45	202.84	200.32	197.44	207.61
195.85	192.92	195.13	195.38	201.48	194.51	193.3	196.12	191.86	196.93	194.76	198.03	198.06	199.49	196.36	193.95	197.6	193.75	189.36	202.29	196.09	196.48	198.14	191.86	199.51	194.96	194.39	193.53	193.47	193.96	199.55	198.06	190.72	192.89	197.23	194.24	199.62	194.18	197.05	197.21	194.88	194.21	193.83	199.41	194.12	199.15	197.46	190.84	197.51	194.97
208.64	211.46	208.8	206.9	216.36	215.18	207.26	208.44	206.56	207.66	208.66	208.34	205.36	212.48	206.73	202.09	206.84	215.94	207.14	207.03	210.83	213.88	209.7	205.2	208.73	206.43	209.76	209.85	209.93	205.64	213.9	201.18	208.01	206.1	209.84	208.95	202.21	205.01	211.94	202.37	209.27	206.57	212.19	211.81	210.6	205.15	199.1	210.23	205.24	213.43
207.21	208.38	211.78	212.69	201.75	208.73	209.37	202.36	210.99	216.17	202.65	211.22	207.79	209.74	207.04	209.74	205.17	208.99	207.82	209.64	206.56	207.17	203.34	207.51	204.23	209.31	207.43	204.11	200.32	206.25	200.39	203.24	205.84	200.76	200.09	207.01	204.15	207.12	207.83	202.39	206.41	207.61	204.83	205.45	205.91	204.79	205.33	208.74	205.44	207.66
199.71	201.72	199.29	198.98	206.67	198.25	201.75	198.97	201.23	196.56	194.17	200.75	201.07	201.31	193.12	197.28	194.02	201.56	204.18	202.78	199.45	202.13	201.36	204.47	199.5	203.3	200.19	194.94	201.29	205.37	197.32	199.14	204.84	198.54	200.19	201.02	197.32	202.14	207.27	204.69	197.74	208.25	206.06	202.41	214.32	198.18	201.37	201.76	197.17	199.67
219.51	217.93	211.79	219.46	215.47	217.9	218.72	216.97	223.41	226.96	214.35	215.33	217.45	216.4	212.87	217.04	218.6	216.5	215.78	220.45	211.65	218.06	220.08	217.13	224.92	218.8	219.65	220.36	222.32	215.15	222.41	219.75	214.28	218.94	224.44	219.86	209.79	214.85	220.58	220.22	216.48	220.07	221.82	219.84	217.15	216.14	211.45	215.46	213.35	217.45
210.89	209.12	205.75	210.18	209.4	207.6	207.36	205.56	203.07	205.86	210.38	215.37	212.46	206.99	206.5	209	208.6	206.3	203.43	212.19	214.32	211.38	212.6	208.5	210.44	206.67	206.95	204.49	201.99	210.87	207.17	206.22	205.68	209.96	205.13	210.16	209.78	205.46	210.5	209.74	205.82	210.32	205.88	213.61	209.22	207.77	210.5	208.32	211.5	202.68
216.22	220.43	223.18	218.2	217.35	210.96	214.14	214.83	215.65	210.55	214.93	218.88	223.53	219.09	212.16	217.3	216.34	214.78	222.19	217.08	212.88	217.45	215.49	224.14	214.99	222.75	219.25	214.99	214.16	218.11	222.18	214.37	221.36	219.02	214.37	216.01	213.57	216.45	216.82	216.46	219.44	213.19	215.34	218.08	222.38	224.57	216.18	214.39	216.2	219.28
216.74	217.07	217.26	217.6	216.28	214.82	220.67	212.67	216.57	210.31	215.51	226.57	221.74	220.05	215.51	211.89	217.45	218.8	226.19	208.17	215.39	215.47	214.51	214.15	212.79	214.17	211.04	218.65	219.26	220.19	221.52	220.77	220.67	212.01	225.28	219.68	219.32	223.27	223.34	219.78	219.29	217.68	221.02	214.35	221.45	214.23	214.77	210.52	220.8	213.37
222.25	214.15	218.36	210.93	216.67	211.2	214.97	214.25	209.96	215.85	213.17	212.48	211.64	216.8	209.53	216.41	221.47	214.67	209.03	209.46	217.96	214.78	209.22	206.51	216.1	215.73	213.63	215.81	218.05	213.93	216.28	211.46	211.08	214.88	212.14	215.51	207.91	217.21	215.15	215.04	212.3	216.34	212.98	211.01	211.28	215.77	216.84	210.78	211.96	212.31
199.67	202.01	199.08	205.24	200.92	206.52	198.11	199.56	204.27	201.88	204.48	205.29	200.72	204.64	201.63	199.91	202.47	199.58	204.92	200.45	205.16	200	203.35	199.86	204.39	201.44	206.4	203.46	198.05	202.31	197.6	203.82	204.15	199.15	207.88	203.65	199.78	203.66	201.49	200.84	205.44	200.77	201.44	201.69	194	203.22	206.05	202.36	204.93	204.35
213.24	206.85	213.22	204.49	206.7	208.81	205.58	208.71	212.51	212.66	204.07	210.79	210.55	201.29	203.6	202.53	210.25	203.64	206.96	210.8	207.45	211.75	207.38	209.66	209.49	212	206.23	213.61	211.27	210.05	207.55	215.87	211.19	201.43	205.17	203.85	211.6	207.29	209.76	210.06	203.18	207.61	207.71	202.71	205.24	212.82	209.09	211.72	209.78	214.47
208.04	206.47	205.08	202.14	203.8	205.6	207.04	204.12	200.36	211.09	211.53	207.04	206.87	204.51	209.13	207.32	208.68	203.81	211.64	210.57	203.92	218.03	209.14	212.98	209.27	207.8	203.2	207.52	211.93	209.91	208.13	206.48	208.47	201.2	209.91	214.6	208.32	208.5	202.77	207.85	210.46	210.09	205.88	210.18	205.76	203.62	204.26	206.87	209.59	208.87
204.18	216.21	205.06	206.01	208.23	204.24	205.97	213.18	214.32	209.84	214.27	210	213.9	203.13	200.96	206.48	213.85	205.2	210.35	210.29	204.37	211.49	208.36	204.52	210.36	210.47	210.74	210.63	215.01	204.05	212.81	210.49	207.75	203.35	215.44	209.53	210.45	200.8	204.82	209.19	205.55	207.69	216.85	208.16	211.31	211.2	215.31	209.86	199.81	203.72
198.72	199.08	204.49	199.39	207.76	202.38	203.3	195.06	204.33	203.17	203.13	198.92	198.95	205.13	204.92	204.66	196.21	209.01	199.8	209.29	204.88	204.17	198.99	204.02	214.84	211.39	196.43	204.95	209.54	205.12	202.25	200.76	205.53	201.05	203.4	204.35	205.99	201.6	199.61	198.39	200.87	197.09	202.19	204.8	202.69	209.03	204.72	203.23	198.81	202.32
201.11	200.9	209.6	204.91	210.07	201.58	203.12	198.73	199.43	203.92	204.83	212.54	206.25	201.88	207.85	203.81	201.07	204.35	210.23	208.59	203.77	205.41	204.3	200.69	201.14	202.89	199.4	205.43	200.34	204.02	200.21	202.22	207.31	206.7	205.45	201.84	206.89	200.46	205.3	197.06	207.03	203.32	204.98	196.66	206.88	205.99	204.95	204.87	207.68	211.12
215.82	212.89	207.12	216.84	215.78	212.9	215.69	211.61	206.91	216.75	212.04	210.64	210.17	210.36	211.84	209.31	213.62	213.74	202.45	209.18	205.27	208.2	206.87	216.78	213.44	211.92	212.8	207.98	209.43	214.64	212.02	215.28	210.98	210.41	211.55	209.42	213.34	211.67	213.34	210.65	213.76	217.36	212.57	213.31	213.1	210.7	211.86	208.68	212.51	212.75
208.6	217.01	210.15	211.1	208.03	205.78	210.16	207.71	213.18	205.36	209.21	208.11	213.19	210.26	207.17	215.56	208.68	202.29	204.64	209.08	206.72	208.04	210.84	212.25	211.42	206.01	212.99	217.8	209.79	209.33	204.93	210.05	205.31	208.14	205.95	206.79	210.03	211.15	204.72	212.94	205.47	207.42	202.25	201.5	206.63	202.21	204.77	211.5	212.88	213.74
199.66	194.35	199.57	198.98	205.3	200.65	197.75	197.98	200.65	201	199.66	213.67	199.44	193.29	200.27	199.5	201.19	196.91	201.61	199.56	208.32	196.08	205.61	205.37	203.63	196.76	204.23	194.15	189.36	196.67	202.06	201.01	197.49	202.28	197.2	194.58	200.43	200.95	203.41	203.61	195.03	201.21	199.07	207.12	196.93	201.15	198.29	197.91	202.9	206.52
202.82	202.97	203.08	207.65	195.45	206.05	204.98	198.59	205.95	202.08	208.97	205.56	202.88	197.93	199.12	196.34	199.29	200.06	207.4	199.51	203.65	201.05	203.02	201.33	198.93	202.83	206.49	205.33	205.72	197.84	206.56	200.53	197.56	200.01	198.23	195.82	203.12	207.46	209.71	196.52	202.96	203.04	207.67	202.94	202.86	199.78	207.55	202.05	196.39	207.39
208.39	205.43	202.64	215.02	207.15	208.46	210.63	214.11	218.69	206.09	211.12	210.59	209.76	212.02	210.11	214.43	207.6	213.19	209.91	210.75	210.43	201.96	206.68	218.67	212.1	211.79	204.98	213.93	212.29	205.99	213.65	208.31	212.26	208.47	213.06	208.75	211.95	209.45	201.55	209.07	203.96	209.33	204.91	208.13	204.11	204.78	211.75	211.23	209.43	210.89
204.26	203.83	199.8	208.85	203.98	204.47	209.33	204.86	202.59	207.76	195.46	207.36	199.44	199.51	206.38	198	202.95	204.63	198.96	210.35	208.42	201.37	198.12	201.26	203.56	200.98	201.97	199.32	202.49	207.75	200.66	208.15	199.84	207.75	201.5	200.67	198.75	203.08	209.86	201.3	205.95	199.94	200.7	209.8	200.99	196.66	206.72	198.2	201.86	202.22
191.53	204.03	205.7	202.81	201.48	210.53	212.06	208.73	204.91	195.52	204.84	210.39	203.82	205.88	199.04	208	209.56	207.18	200.68	209.01	201.83	202.62	204.36	199.34	204.41	210.16	206.55	212.73	205.29	201.52	205.73	209.24	204.06	203.47	200.06	203.52	204.94	200.38	204.77	206.39	203.54	205.43	200.93	202.04	204.18	206.73	195.05	202.94	202	207.31
193.17	186.67	185.82	191.75	193.3	191	195.44	192.3	194.23	189.21	198.22	195.24	196.35	196.38	201.24	200.02	199.16	194.88	192.74	199.3	198.24	193.96	199.63	195.13	185.38	196.76	196.59	194.84	192.12	199.5	191.31	196.51	195.93	195.75	193.7	192.92	195.02	190.38	197.89	195.85	197.68	199.02	191.7	192.24	191.79	198.93	193.51	194.17	197.96	197.09
216.17	216.2	219.79	212.53	212.1	215.17	216.58	221.6	220	216.92	220.26	214.24	215.75	225.79	210.12	220.36	215.75	217.19	214.69	222.01	215.31	217.08	212	224.36	217.25	220.37	219.63	217.84	207.77	215.68	214.34	219.95	217.51	213.11	217.76	219.31	216.95	216.09	218.56	218.23	216.67	213.08	219.87	216.04	214.67	219.7	212.49	217.6	215.45	214.32
202.78	207.37	209.03	203.85	208.68	204.93	206.79	207.74	206.54	208.51	205	211.01	210.25	208.61	210.44	214.04	204.65	211.98	214.06	212.42	213.23	211.03	203.79	207.29	205.65	210.09	208.98	206.78	206.46	211.93	210.02	204.59	205.46	209.36	209.31	212.38	215.34	211.72	206.71	214.73	214.47	208.2	212.51	217.15	210.18	202.64	215.42	206.46	204.84	215.04
220.41	214.24	216.94	218.24	208.41	216.7	214.39	213.29	214.29	214.24	215.9	212.79	216.36	211.77	220.55	222.19	217.1	215.92	218.25	219.69	216.21	212.01	213.66	215.64	218.15	218.69	211.54	220.24	219.76	206.9	218.86	218.7	211.52	224.93	220.85	218.64	214.62	215.34	221.48	219.89	213.96	218.92	216.57	221.85	215.08	220.95	223.45	222.84	223.15	211.67
198.19	204.79	206.37	209.14	209.7	209.06	200.6	210.31	205.07	210.66	204.95	212.76	207.55	207.41	207.66	204.01	207.49	210.17	212.05	211.74	209.21	204.94	208.48	207.35	207.36	208.09	208.12	210.78	208.88	214.94	204.61	215.94	204.87	211.82	220.29	211.92	203.99	216.41	207.37	210.81	207.86	209.67	209.58	213.06	209.3	207.53	208.54	207.51	207.26	207.9
218.89	214.35	218.57	210.49	213.65	221.37	213.8	211.34	220.37	209.27	212.02	208.77	212.37	218.73	217.47	214.73	211.45	213.48	214.72	210.92	211.4	215.85	215.38	218.59	209.28	209.51	217.17	213.41	213.32	217.07	212.78	219.08	217.72	219.85	213.05	213.73	211.33	215.76	211.02	214.81	217.8	211.46	217.58	207.76	220.38	214.01	206.52	215.67	217.58	215.83
210.89	208.31	203.91	206.3	213.85	208.66	209.85	206.4	209.83	204.91	209.06	209.33	210.27	213.43	205.37	206.93	214.78	211	198.45	208.49	206.4	203.89	209.62	204.88	209.14	206.92	206.15	209.65	214.36	212.12	202.11	209.54	205.6	212.13	210.04	211.07	206.88	207.28	208.41	206.47	212.01	210.67	210.74	208.91	209.31	206.98	205.67	205.66	204.81	202.28
205.06	212	214.73	215.58	213.79	214.81	220.08	217.23	205.06	211.79	207.99	210.14	211.34	214.25	218	212.54	214.52	212.97	212.89	214.45	210.86	211.76	208.13	214.87	213.77	210.53	218.91	214.56	215.68	219.36	219.81	218.58	214.97	215.54	208.76	209.91	209.44	199.95	211.88	221.52	213.75	210.53	215.72	207.31	212.45	209.22	214.66	209.63	210.31	210.96
206.78	210.22	214.54	206.21	209.2	211.54	211.01	212.42	216.17	213.54	213.53	210.44	213.84	211.92	216.79	210.31	213.78	212.57	214.41	212.53	214.86	207.51	211.41	213.31	207.92	210.27	213.34	212.64	208.95	206.97	212.98	213.06	215.24	212.69	224.56	211.87	212.58	210.07	209.22	206.95	214.69	214.11	207.32	211	208.69	213.49	216.64	218.74	211.09	211.76
208.76	200.13	203.11	205.85	201.15	207.51	209.1	208.99	205.28	198.96	207.73	200.91	201.01	205.75	203.54	205.93	207.41	200.81	201.29	207.87	208.22	208.02	205.83	205.27	198.7	204.06	201.53	208.8	202.3	200.02	204.75	208.22	201.63	204.07	206.78	198.49	210.65	200.87	204.73	204.82	204.92	207.24	198.91	203.67	203.64	208.26	204.58	200.96	204.34	199.65
200.58	200.63	192.05	202.76	196.65	201.07	205.68	200.55	200.7	206.9	203.44	197.43	195.59	201.49	193.84	200.39	206.45	201.7	196.95	207.53	197.53	198.78	202.27	200.16	203.2	198.08	194.36	199.68	200.46	200.26	203.35	206.35	203	207.62	202.11	200.83	199.27	206.43	205.79	198.33	205.82	203.27	196.5	200.06	198.18	196.3	201.84	204.43	199.65	199.16
211.4	208.59	211.5	205.94	203.32	199.55	207.54	203.84	211.66	213.01	210.55	208.75	207.77	204.48	200.38	209.28	203.2	206	208.35	211.63	206.39	204.56	210.98	207.08	210.1	213.7	203.5	202.85	208.38	209.88	213.56	204.84	209.84	209.05	214.03	206.11	205.66	203.47	209.67	214.94	210.24	206.54	207.59	207.22	205.31	213.32	207.06	206.37	206.28	209.49
212.57	204.04	207.06	205.01	206.89	202.67	204.65	209.07	204.82	212.7	203.41	210.22	208.16	211.42	209.03	212.19	212.09	211.69	207.24	208.73	203.91	208.39	207.75	210.24	206.59	206.12	214.37	210.45	206.42	211.45	200.23	209.09	209.86	207.98	210.09	211.1	204.47	203.68	207.03	207.81	209.08	203.87	215.44	212	210.04	212.09	216.64	210.64	212.96	211.94
194.03	199.11	201.37	190.21	200.53	199.52	200.92	198.52	194.86	195.62	194.93	196.93	197.96	192.49	198.47	197.32	198.67	196.95	199.63	200.15	194.73	198.99	205.69	204.01	193.35	203.52	198.18	202.9	194.33	200.28	203.13	197.19	197.3	196.22	197.39	198.56	196.81	199.2	197.2	193.47	199.09	195.12	198.99	200.09	198.29	202.9	200.67	202.86	203.33	196.14
206.6	209.98	212.21	206.37	214.79	207.65	207.66	208.16	210.41	211.61	206.71	203.41	208.46	212.52	209.65	206.42	204.21	211.71	206.98	210.44	212.93	209.57	208.45	207.58	209.52	209.29	207.77	207.69	215.42	205	197.78	204.21	210.27	212.17	213.9	207.89	211.49	213.03	206.79	209.4	204.7	199.1	210.67	211.17	212.88	206.89	208.71	209.63	209.4	211.36
205.64	202.93	206.67	206.11	204.9	205.14	207.44	206.16	199.44	200.72	194.82	201.72	210.78	204.25	201.6	206.97	203.27	202.01	204.16	208.18	210.76	206.18	203.39	199.33	203	211.2	209.24	206.48	200.2	208.25	204.4	203.18	210.62	207.15	200.24	201.3	207.44	200.8	207.39	200.02	203.6	203.49	201.92	198.7	202.01	199.17	198.93	199.89	209.44	206.45
207.4	207.78	206.99	206.59	205.85	206.66	200.81	205.03	204.2	205.77	210.42	203.68	205.01	205.33	209.8	215.48	211.09	201.13	200.58	208.02	200.93	208.76	208.2	205.45	207.41	204.89	198.07	207.83	201.48	213.06	200.92	205.12	205.25	205.11	207.29	202.76	197.99	205.92	198.75	209.46	201.83	207.33	209.12	206.73	200.78	208.43	202.03	207.34	206.12	200.08
204.24	200.05	202.29	201	207.05	202.06	203.74	206.59	196.91	199.46	208.86	201.71	205.92	203.16	206.9	208.39	205.14	210.13	204.15	209.64	206.15	210.77	200.19	203.91	202.01	202.64	201.43	202.93	207.72	202.86	200.6	207.32	200.61	203.52	205.46	199.93	209.1	201.24	200.8	213.01	203.87	209.6	209.39	201.36	203	199.67	199.45	202.42	202	204.63
215.19	216.18	217.24	216.11	214.04	217.21	215.41	218.27	218.8	222.14	215.73	214.68	222.76	213.63	217.79	216.39	216.27	213.82	218.46	215.96	225.83	213.98	217.82	216.58	214.86	217.04	215.87	213.72	214.34	219.71	221.48	216.91	214.17	213.47	222.11	215.34	216.51	207.94	217.17	216.98	214.74	216.82	219.55	210.13	213.26	215.46	220.93	221.99	216.26	215.8
209.37	219.6	213.1	210.99	209.43	213.69	207.64	210.76	213.33	216.6	209.12	206.78	212.12	213.01	208.85	215.51	215.3	213.92	210.43	210.23	215.37	210.21	206.67	209.76	211.15	208.14	210.24	211.6	215.37	212.12	211.18	214.58	216.46	217.4	212.28	208.66	212.64	208.49	206.17	208.66	216.47	213.32	207.03	211.05	206.5	209.76	205.33	209.53	204.92	212.94
210.38	210.77	206.04	209.82	211.54	210.96	202.81	204.78	203.51	207.21	207.85	212.18	217.11	210.46	206.58	206.79	211.32	213.31	210.31	203.83	206.61	211.61	209.8	211.33	212.56	212.84	209.03	213.12	210.36	206.08	201.72	208.38	203.63	207.46	209.38	208.24	208	210.92	211.27	209.56	204.76	207.04	209.19	207.54	209.31	203.75	203.42	205.16	208.96	204.15
204.14	207.22	201.72	206.7	198.14	203.22	200.6	204.8	206.39	206.3	204.42	201.08	202.22	199.59	202.27	209.57	198.56	201.42	203.19	201.44	201.67	198.9	203.38	205.43	204.58	202.19	200.61	204.81	203.91	208.41	202.32	201.41	202.98	203.3	199.65	200.09	203.07	202.85	207.37	208.4	204.03	207.97	205.94	200.35	203.18	199.73	209.5	201.09	206.72	197.68
207.74	212.47	210.11	215.46	210	217.74	211.37	206.06	209.28	210	212.16	210.4	214.92	207.65	209.98	208.32	212.47	207.49	203.1	206.5	208.27	212.89	203.44	208.78	210.43	213.15	203.46	206.34	210.63	205.53	209.08	212.41	209.98	214.09	208.32	207.51	212.79	207.48	208.23	201.97	207.47	204.65	214.97	206.37	208.34	213.1	209.25	209.46	208.9	209.65
218.59	205.14	209.96	215.51	208.97	206.66	209.87	209.55	209.85	210.85	207.99	213.81	215.09	211.25	212.06	210.21	215.98	200.58	208.04	210.25	209.41	213.36	207.08	207.71	214.39	212.9	210.41	202.97	205.48	209.21	204.28	209.62	204.15	213.61	206.09	213.49	205.12	206.25	207.87	214.58	207.11	212.26	206.53	213.49	205.18	213.83	213.92	203.86	200.88	205.11
210.86	219.57	220.56	216.34	218.7	221	216.05	217.46	218.32	225.65	217.53	214.51	212.54	216.64	216.34	219.86	209.65	212.9	211.79	218.64	213.22	222.89	216.48	222.13	216.88	221.88	213.38	217.68	217.95	217.86	218	212.15	220.35	217.95	214.19	211.37	219.28	211.16	216.85	218.95	217.44	217.69	213.32	214.39	221.36	219.24	210.27	217.4	215.22	214.69
209.84	217.22	210	205.32	203.72	212.17	209.46	205.8	212.79	215.7	207.03	212.48	210.33	217.13	208.78	208.32	215.84	212.02	207.01	211.58	214.88	217.53	218.49	212.15	209.08	209.59	215.75	222.62	214.45	221.08	205.7	211.35	211.67	209.06	206.21	211.86	207.96	211.11	210.56	216.31	210.9	211.3	218.19	212.43	209.46	210.61	201.72	215.75	213.24	212.19
209.01	205.89	202.4	208.72	206.3	208.1	207.3	208.05	205.77	207.99	197.25	201.84	211.82	213.22	211.96	213.56	206.99	211.74	202.93	208.77	208.71	205.93	209.15	208.2	202.76	211.77	211.63	215.06	206.16	206.89	210.69	203.43	202.43	208.25	216.37	207.42	207.69	214.59	209.32	203.44	207.18	202.2	205.63	210.18	204.47	213.84	209.69	203.89	214.63	207.53
199.81	193.68	197.82	194.33	192.65	200.41	201.5	195.14	194.41	190.91	198.9	191.11	190.71	195.58	199.76	203.63	200.96	191.19	192.82	198.15	197.81	195.16	195.9	197.63	191.16	198.6	198.44	196.79	196.47	198.81	197.23	191.66	196.84	196.23	192.13	196.01	193.76	194.2	195.51	194.4	190.93	195.48	198.5	191.52	199.48	196.4	194.6	188.9	198.45	200.92
205.31	202.67	211.02	211.5	208.72	207.79	205.57	214.69	199.46	207.83	207.96	216.33	211.13	204.09	206.31	205.81	205.6	209.79	208.79	212.22	203.67	205.9	203.97	203.48	206.65	205.36	207.73	211.15	208.85	204.01	209.42	201.63	204.99	211.58	200.22	204.77	205.94	208.61	202.03	206.85	207.47	210.76	204.18	206.62	207.75	207.7	204.31	204.19	210.7	203.46
211.52	205.16	204.75	204.41	205.98	213.21	201.99	208.88	213.07	211.85	206.67	214.1	204.57	209.06	204.67	201.57	206.76	201.28	206.58	205.48	210.65	213.98	202.38	207.51	205.21	206.38	204.6	214.04	207.53	208.73	212.47	208.62	206.42	209.44	205.58	208.72	204.33	207.82	205.93	203.17	206.28	207.71	208.69	213.22	203.47	202.82	210.09	211.82	207.87	203.6
206.47	208.42	209.69	207.58	204.89	210.96	212.6	204.38	209.38	206.09	210.27	211.99	207.46	210.65	214.94	206.21	211.91	202.89	206.64	210.81	203.41	205.89	210.52	199.76	207.05	209.41	205.41	212.28	210.64	212.85	203.35	206.16	210.16	207.23	211.93	207.59	217.31	212.28	202.73	203.23	207.59	210.57	211.71	204.37	210.3	208.45	213.8	201.99	216.06	213.72
195.91	201.04	204.95	198.74	200.9	201.15	198.5	199.76	193.92	199.18	204.3	197.2	199.94	199.72	200.98	201.13	201.35	197.26	202.4	199.74	200.68	197.74	201.84	199.8	203.28	197.5	202.85	198.95	206.18	196.43	208.31	196.39	196.79	196.91	199.72	197.65	202.91	196.95	197.21	202.34	196.28	199.85	206.59	200.09	199.02	202.14	196.19	205.6	197.5	203.57
208.94	214.74	206.58	214.99	206.35	211.08	211.37	211.07	207.61	207.2	209	211.66	210.48	215.59	208.58	208.57	198.33	210.15	199.07	207.34	210.4	213.35	208.76	207.75	204.14	206.41	208.49	208.22	210.11	201.48	208.85	209.24	209.55	211.79	209.25	210.24	206.3	212.17	208.87	210.3	210.36	209.52	207.26	207.75	210.99	209.11	213.47	214.48	206.12	209.42
198.96	197.39	201.61	200.58	201.95	190.83	192.42	202.31	197.06	198.26	204.29	201.45	202.21	199.54	202.7	195.25	197.77	201.53	203.6	205.32	200.78	193.99	200.74	198.94	196.34	203.18	198.85	204.25	202.87	197.7	203.66	200.66	203.42	201.36	197.9	208.95	196.74	202.93	203.44	207.68	197.43	204.92	200.35	203.52	206.59	198.33	201.44	197.36	198.49	191.76
212.59	211.42	208.57	210.06	202.38	218.16	214.34	210.35	213.44	207.79	215.03	209.49	213.59	210.99	210.35	208.62	214.16	210.48	212.57	209.54	207.41	219.33	212.26	207.03	210.36	214.09	214.1	214.77	208.82	213.15	208.94	215.52	204.41	212.24	209.94	205.23	205.93	216.92	211.11	210.54	217.95	208.9	204.72	212.99	212.99	211.99	211.03	209.09	208.41	205.37
212.76	219.78	219.28	224.72	213.31	215.91	217.96	215.53	209.32	215.74	208.39	216.3	216.75	218.6	216.01	215.5	216.74	217.67	220.54	216.93	211.68	217	217.87	215.04	217.78	220.71	220.03	214.83	210.85	210.49	220.06	217.01	217.29	214.05	226.3	215.93	217.28	213.8	215.96	214.53	217.04	222.33	218.39	212.26	210.98	216.64	221.07	218.56	214.61	214.13
200.86	213.03	202.1	204.25	204.58	205.87	202.95	205.99	205.23	206.99	197.39	208.65	205.59	201.58	205.02	202.69	203.89	204.99	207.81	201.5	201.53	202.16	205.91	204.62	207.98	200.56	208.13	198.47	205.43	209.97	201.47	205.27	208.62	209.93	204.2	205.19	210.77	198.68	209.1	202.97	197.13	206.36	201.98	208.72	202.97	205.19	201.27	200.02	206.64	206.75
199.36	206.24	202.55	202.63	204	211.17	202.69	203.94	202.41	200.44	202.26	203.07	202.32	199.95	206.11	201.72	205.85	207.33	204.78	205.76	201.04	204.25	211.88	201.61	202.77	201.18	204.76	203.72	206.47	199.09	206.5	202.37	208.46	204.71	210.11	207.51	199.86	203.93	201.99	199.11	205.11	210.38	203.8	205.18	201.22	198.03	199.73	204.74	208.97	203.91
195.81	202.61	193.87	195.69	199.91	196.96	201.05	200.7	201.54	200.46	192.15	196.81	196.72	201.69	201.72	204.46	196.82	198.74	196.52	199.32	199.09	202.44	207.49	202.6	202.26	195.99	200.51	191.89	199.53	194.96	206.19	200.63	193.42	191.08	194.41	201.38	189.31	204.01	203.6	199.64	197.61	202.14	200.06	201.12	208.09	196.96	201.18	195.79	197.32	196.86
219.76	219.39	219.67	219.51	222.09	217.41	218.62	215.22	222.32	210.15	212.65	218.04	215.66	226.46	214.79	215.54	218.3	220.23	214.31	214.26	220.66	214.92	218.31	218.5	215.02	214.5	212.17	219.87	220.03	222.17	221.12	220.25	218.32	214.46	220.88	221.81	217.7	220.91	218.72	218.15	212.7	217.63	218.35	216.91	221.3	217.43	214.08	220.13	217.6	214.41
207.15	213.24	201.32	201.99	207.98	211.62	218.1	204.11	209.14	204.83	213.68	212.69	211.25	206.29	213.1	207.11	210.47	209.89	204.53	212.11	204.51	206.05	205.16	212.33	211.42	205.34	207.58	210.86	206.82	205.13	206.36	208.72	210.63	208.78	207.86	210.21	207.92	215.26	207.51	209.76	217.03	207.91	202.3	206.1	216.81	204.54	207.22	207.39	211.79	206.23
206.13	209.49	201.5	208.99	218.2	210.88	213.33	213.58	208.32	208.53	198.53	207.72	211.34	206.32	209.73	215.13	205.36	205.17	207.31	208.36	209.32	203.9	211.14	210.27	207.72	212.23	210.53	201.18	204.44	211.17	213.88	206.59	213.51	208.96	210.74	214.61	212.3	209.67	210.92	205.53	200.67	206.18	208.89	206.37	209.6	208.11	207.47	212.38	204.62	217.82
209.06	206.01	211.14	203.11	205.46	210.03	207.04	201.88	209.39	208.84	203.95	212.64	207.68	206.06	203.6	205.2	205.82	206.69	207.61	204.46	212.25	209.83	209.8	208.74	213.53	213.72	200.83	210.53	211.68	205.81	212.38	204.99	214.89	207.9	209.87	207.63	209.11	212.56	209.27	215.4	207.21	207	207.18	207.14	213.25	208.84	206.11	208.19	211.62	211.86
198.46	204.87	201.83	209.07	214.03	208.26	199.41	206.41	201.99	207.89	201.71	207.33	199.28	201.32	203.11	204.12	208.16	205.15	206.09	206.94	201.94	206.86	204.43	204.5	209.13	203.54	202.96	196.3	210.36	206.11	204.16	201.96	208.68	204.83	207.55	200.85	203.06	207.26	202.3	207.76	204.71	205.48	205.4	203.95	212.73	206.04	207.9	202.37	202.56	202.63
205.64	213.57	211.51	210.89	212.59	208.33	207.79	214.47	200.94	203.13	209.97	211.44	210.53	211.96	202.22	206.69	211.39	210.77	214.81	209.1	206.33	210.79	214.28	209.86	207	205.09	210.28	217.07	209.91	208.74	199	210.83	215.41	206.41	208.71	214.29	207.85	214.52	211.28	213.46	215.92	210.69	209.46	207.47	208.12	209.46	201.03	210.62	208.38	204.89
208.48	212.1	208.07	211.14	211.86	213.1	216.69	207.41	210.54	208.59	205.39	209.79	199.16	211.12	213.97	213.81	208.26	208.03	207.68	210.43	210.73	211.28	198.22	207.46	209.15	210.15	209.79	214.65	206.64	206.68	210.59	214.14	205.41	211.07	208.79	212.93	212.36	203.74	210.09	208.59	208.46	211.66	204.14	210.85	208.67	206.78	215.32	201.52	207.8	206.9
217.09	216.72	213.58	221.62	217.18	222.31	217.7	220.68	217.67	217.62	215.31	219.11	215.84	215.74	215.68	225.26	216.83	223.54	214.11	218.09	213.14	218.58	216.41	229.12	214.14	221.82	214.02	216.03	221.61	219	219.87	218.24	211.58	214	227.46	211.31	212.73	216.99	220.57	216.69	216.98	219.74	218.07	214.52	217.43	218.42	216.05	217.69	222.71	219.84
215.72	206.21	215.11	216.43	213.3	210.42	206.61	207.17	212.36	203.67	206.54	209.57	214.16	211.59	214.74	208.16	205.42	207.7	204.75	210.14	211.08	211.9	214.85	217.79	205.79	203.01	212.59	216.26	211.94	210.39	214.99	205.35	209.28	209.18	208.06	207.8	209.11	210.57	208.65	206.82	208.81	213.1	210.92	207.42	214.28	209.64	212.32	202.62	217.19	207.66
199.85	205.18	208.48	210.66	206.37	201.9	202.99	202.54	209.56	204.38	212.84	197.03	199.47	210.07	198.96	201.22	202.71	210.36	203.18	198.77	207.14	199.33	207.97	208.25	201.06	202.42	201.21	197.09	203.86	208.74	206.31	200.96	206.17	203.52	202.63	194.99	199.91	209.92	195.42	205.8	204.53	199.29	205.2	197.28	202.43	197.53	213.75	199.89	198.22	204.91
215.37	214.23	214.43	212.38	209.68	212.61	209.28	210.4	211.2	217.9	223	219.41	213.48	214.4	204.48	212.82	215.32	213.79	214	213.53	210.36	211.47	211.07	217	210.25	210.94	220.13	210.48	214.68	219.99	211.81	211.03	213.23	212.79	218.12	216.24	203.18	215.92	209.67	212.62	210.44	211.69	219.36	207.94	212.38	207.35	211.75	207.26	214.68	219.5
199.39	200.43	202.39	198.31	196.39	199.32	198.65	202.91	197.44	198.09	203.79	194.27	198.51	205.83	202.38	189.96	200.56	196.76	198.03	196.56	202.81	196.02	203.27	198.1	204.48	194.67	201.43	200.05	201.07	196.75	197.82	204.2	196.48	202.89	193.8	201.13	196.61	204.44	197.21	197.34	199.82	204.46	194.04	202.65	194.81	201.98	199.78	201.3	200.67	193.89
202.33	207.2	202	203.67	203.32	203.56	208.96	201.08	205.36	204.3	202.77	207.56	200.49	203.95	201.73	202.49	210.17	204.33	208.21	205.4	199.37	206.55	206.67	202.8	202.16	198.96	206.15	204.73	207.41	209.23	199.06	206.48	211.26	205.4	197.9	205.76	199.85	196.2	202.4	202.06	194.84	195.83	204.85	204.5	197.87	204.43	203.82	205.02	203.19	205.51
200.12	204.27	206.13	209.1	207.33	208.57	202.17	206.33	205.6	204.85	199.59	206.87	207.19	199.76	202.24	204.57	209.75	206.65	203.55	206.52	202.01	201.99	200.53	207.12	206.51	203.99	207.23	205.34	199.64	204.04	206.01	206.41	204.88	195.07	198.28	212.75	210.29	203.44	209.96	203.9	202.54	194.64	203.39	202.84	204.81	206.31	203.77	205.06	202.06	205.64
210.57	211.19	207.49	207.95	209.86	199.58	208.39	206.89	209.61	210.45	215.95	208.7	212.85	208.85	208.9	207.13	210.07	212.37	205.37	210.94	209.24	216.61	214.48	206.24	208.21	211.06	206.36	210.14	208.65	212.8	216.91	205.4	210.94	202.79	212.83	215.24	209.85	206.41	207.12	206.25	210.86	203.65	208.07	205.88	206.97	207.58	213.55	206.83	212.93	209.46
199.47	200.87	199.01	192.15	196.43	203.75	195.52	203.31	201.26	202.11	200.1	198.85	200.42	196.41	199.19	197.66	202.82	195.92	202.2	200.85	195.13	202.12	196.56	204.92	209.26	203.19	198.67	191.49	193.67	195.98	198.8	197.86	200.01	197.67	202.86	195.14	201.45	197.75	202.35	199.85	199.99	202.07	197.22	195.36	197.75	199.7	201.75	196.36	198.14	198.95
214.41	212.35	208.86	210.75	211.33	211.96	217.23	212.74	221.05	209.09	213.51	213.92	213.21	214.89	209.77	206.89	207.34	211.96	208.51	214.72	211.55	212.43	213.98	213.59	214.21	211.56	211.32	210.22	205.65	208.25	211.16	215.81	208.09	215.14	209.11	210.15	215.31	204.82	214.25	205.59	211.69	217.05	211.55	209.94	206.6	212.3	211.71	212.97	205.38	216.06
206.47	201.6	196.03	204.17	205.3	200.82	205.2	200.82	200.07	203.06	209.74	205.1	203.91	202.58	210.19	197.6	199.62	210.86	206.99	206.5	203.03	200.69	203.71	203.81	198.52	208.56	210.42	203.97	203.02	201.19	207.48	209.23	200.95	204.77	206.72	208.23	201.35	203.06	206.19	195.68	201.76	208.92	199.6	205.89	202.26	204.68	204.68	203.15	202.29	203.53
216.29	203.67	205.3	203.58	209.04	208.83	209.99	203.66	211.2	205.43	203.72	213.04	213.78	209.9	204.12	212.71	208.83	210.33	208.93	208.15	212.64	213.15	212.57	208.24	215.21	209.49	207.13	203.89	208.49	206.86	209.34	212.89	214.57	203.64	209.79	207.44	208.25	207.12	208.33	206.86	212.07	207.71	208.1	204.94	208.69	212.47	206.81	207.99	216.4	206.6
214.94	212.36	215.13	207.98	219.52	209.33	214.54	203.79	208.71	208.79	209.26	216.54	217.5	213.21	213.73	216.88	218.54	211.71	216.62	214.87	211.7	211.06	211.08	211.08	211.59	212.87	211.12	212.82	210.19	213.23	208.27	208.73	211.42	213.01	212.94	214.53	214.72	208.78	215.13	213.75	212.05	209.52	215.75	213.97	212.22	222.89	216.28	207.35	210.11	216.74
197.5	198.68	207.09	201.49	199.6	209.31	198.33	197.23	206.59	204.86	204.75	195.9	201.67	207.6	205.39	206.59	206.7	206.69	201.18	204.95	202.07	197.93	205.54	205.43	198.44	202.24	202.52	196.1	203.17	203.82	201.75	205.97	200.81	204.09	199.61	201.31	197.42	198.26	200.3	200.64	200.86	201.96	205.74	206.13	207.21	207.32	207.02	205.96	200.25	198.69
204.82	211.03	201.9	204.89	211.09	206.87	206.06	209.73	214.26	213.27	210.1	213.32	208.57	208.18	204.47	210.36	205.95	215.02	209.46	214.52	209.63	208.94	215.37	211.65	215.81	203.96	211.56	217.83	208.09	213.03	210.94	205.18	213.47	209.25	208.28	210.94	209.73	208.75	207.46	212.99	210.88	210.58	210.34	213.98	210.04	207.09	206.28	211.06	207.25	207.31
205.29	203.21	209.94	202.97	207.05	206.63	207.07	205.29	209.37	202.07	210.74	207.07	207.3	205.38	203.02	212.12	210.9	206.42	205.51	208.39	206.59	209.71	213.26	200.97	203.56	209.48	202.94	209.27	209.56	201.32	205.65	204.63	202.41	208.43	208	206.11	204.95	209.46	207.99	209.63	210.63	209.59	207.67	210.93	206.8	210.41	206.44	208.72	212.45	203.41
208.4	215.21	214.08	211.71	217.1	213.33	207.69	217.89	210.39	217.05	214.93	207.12	210.14	210.46	209.73	209.16	207.93	215.42	213.67	212.05	207.55	209.64	207.55	219.92	215.01	218.08	207.3	207.51	212.66	213.36	213.4	211.27	208.62	207.98	214.14	208.94	210.78	214.03	210.06	206.13	212.73	214.49	209.25	208.15	209.93	211.4	210.13	215.21	218.49	214.06
207.86	203.14	209.33	203.14	210.64	211.38	216.83	205.43	207.37	208.86	207.59	205.69	205.32	209.69	204.29	206.87	204.51	205.25	211.32	204.86	207.16	203.85	206.97	205.05	207.87	208.37	208.38	217.42	211.01	207.43	203.94	207.8	206.83	205.9	211.14	211.64	206.56	207.41	206.8	205.83	204	209.18	205.86	211.82	213.33	204.47	207.6	210.15	204.34	208
215.6	210.33	212.22	208.05	217.9	209.11	206.8	213.52	205.49	211.2	213.34	216.06	217.21	215.49	221.98	203.01	209.26	211.18	211.63	206.5	212.25	215.28	211.63	212.5	217.18	214.69	205.85	208.97	217.17	209.22	209.77	213.13	208.94	216.19	211.74	211.19	215.52	209.19	210.49	208.01	212.54	214.86	210.39	208.08	210.26	215.27	219.12	217.38	207.88	210.03
205.56	203.62	211.53	208.8	212.95	205.55	211.49	200.11	210.49	209.73	203.54	205.13	197.18	199.57	206.12	212.05	203.68	202.89	202.8	204.59	204.69	202.14	204.82	207.36	209.19	217.98	203.36	205.75	202.24	210.18	205.67	206.95	200.44	204.85	206.86	204.27	204.52	206.96	202.14	201.66	204.2	210.35	202.84	206.35	204.74	207.72	209.57	203.77	205.3	209.8
208.57	209.28	206.37	211.3	211.49	211.02	209.9	204.13	209.02	209.44	209.17	205.53	211.1	204.8	207.85	210	210.19	205.84	202.53	212.57	214.59	210.76	218.31	202.1	213.99	212.84	209.96	213.44	206.69	215.09	211.23	202.84	204.73	210.8	209.42	206.75	208.59	209.39	215.14	210.99	199.03	208.45	206.57	213.66	212.54	212.61	211.05	207.88	209.07	216.67
212.28	210.76	207.44	212.42	212.73	202.71	214.09	208	206.43	204.89	208.48	211.92	208.95	206.2	209.16	209.24	205.08	213.2	215.66	201.28	206.6	208.97	206.69	211.33	200.3	215.95	210.52	207.72	211.24	212.5	208.63	207.28	208.19	213.01	206.12	208.67	212.57	212.14	208.08	212.05	207.38	206.93	210.88	211.96	207.95	214.14	207.76	204.32	210.35	209.39
203.83	209.56	211.14	213.33	212.31	214.51	211.42	203.71	212.86	215.04	212.72	210.66	213	215.25	214.74	217.98	210.35	219.27	207.07	215.91	219.28	211.79	212.54	207.33	215.59	214.61	219.13	212.74	209.91	208.16	212.87	216.48	215.86	212.95	212.64	209.59	210.94	214.04	214.6	208.5	218.58	215.4	211.97	212.18	212.33	217	209.41	210.76	211.38	213.85
209.02	201.96	208.15	202.16	197.25	202.65	208.94	204.66	205.14	203.46	208.64	202.43	198.98	203.68	205.55	201.38	210.04	201.05	195.32	203.1	200.69	200.21	203.33	210.58	206.14	202.09	201.96	198.94	205.05	203.54	205.21	206.74	201.25	202.57	201.36	195.7	204.46	202.81	201.44	205.93	198.95	199.86	204.61	204.11	199.48	206.07	205.51	207.05	204.31	205.01
212.6	213.6	214.77	214.11	215.53	214.7	204.74	213	214.37	210.17	212.94	210.53	209.4	209.38	213.9	209.08	210.54	215	216.28	208.79	212.29	210.56	214.36	208.43	212.5	209.49	211.96	209.76	212.87	210.65	212.39	213.5	209.94	215.98	214.78	206.53	205.32	212.21	214.67	209.92	209.43	208.69	212.79	212.05	205.45	209.87	216.88	210.4	220.36	212.19
196.38	208.58	205.9	200.41	205.63	207.01	206.83	210.91	199.37	207.65	210.81	203.74	208.78	195.93	198.83	206.62	202.67	207.58	206.38	207.48	201.1	200.53	204.1	204.45	199.74	200.06	202.84	206.35	206.86	202.76	202.59	204.69	208.05	199.7	204.84	206.44	207.92	200.9	207.43	204.42	205.68	206.24	206.31	199.5	203.01	203.5	204.04	200.57	200.83	202.28
205.8	206.4	204.49	209.38	201.39	208.13	202.09	202.19	207.78	201.15	199.94	203.57	201.19	207.82	203.64	201.96	205.32	201.92	206.85	205.35	207.35	204.83	201.69	205.73	201.53	207.72	206.41	204.26	208.82	208	207.86	202.2	203.46	206.58	210.16	209.49	205.95	207.74	206.88	204.45	197.31	205.78	204.53	212.2	211.07	203.74	210.61	214.04	209.4	200.61
218.34	216.03	210.92	211.94	212.83	215.5	213.96	218.56	218.4	219.78	217.34	219.07	208.93	212.34	220.88	216.57	217.39	214.65	209.74	218.24	212.25	217.74	218.75	218.44	223.97	219.29	217.35	215.52	217.85	220.05	217.2	211.75	218.02	214.11	219.27	214.53	216.9	212.98	218.24	219.47	214.3	218.71	219.52	222.35	221.18	219.42	223.12	215.52	216.57	220.16
202.67	210.16	209.8	203.05	211.73	210.61	206.77	203.64	212.01	213.01	207.52	204.83	209.43	199.64	209.05	213.5	203.59	208.68	209.92	210.11	206.62	204.83	211.39	209.35	208.28	208.63	206.24	204.85	202.76	210.31	215.06	204.31	208.23	207.23	206.17	209.59	212.79	206.16	205.56	209.74	205.12	210.16	205.81	207.34	206.59	210.06	202.63	201.07	207.71	208.54
205.88	206.36	210.41	206.89	213.73	210.04	217.82	208.42	207.5	208.91	210.46	214.06	209.44	215.3	210.27	204.05	208.05	213.31	217.09	207.77	213.29	207.58	210.96	212.33	212.36	212.79	209.63	207.1	210.03	209.16	209.64	210.45	210.42	211.51	202.94	205.92	212.81	212.1	212.27	211.66	213.13	209.94	214.08	208.22	213.99	208.53	213.75	219.36	210.78	211.69
214.2	212.09	210.39	207.28	211.08	213.27	204.37	208.72	208.98	214.16	210.79	206.05	214.12	207.2	209.39	203.81	218.34	207.38	208.02	216.86	207.66	207.01	211.21	209.01	209.05	207.14	206.56	213.25	205.74	212.68	202.9	209.1	208.23	207.57	211.93	207.18	216.29	213.78	206.69	218.98	210.22	202.42	205	209.12	202.31	213.26	209.27	212.35	205.03	213.41
206.71	212.87	210.96	212.31	214.67	218.79	215.3	218.82	211.32	208.15	208.35	209.89	207.29	211.12	216.31	207.21	205.7	203.96	213.68	209.47	208.59	208.21	213.43	210.81	206.46	210.92	212.64	208.63	209.67	211.75	206.8	218.43	216.71	207.64	211.1	211.53	205.28	214.15	204.58	208.92	213.51	209.01	208.34	213.36	208.87	209.98	207.99	215.54	204.18	210.25
208.62	197.64	203.91	206.95	195.39	201.71	203.77	205.99	203.94	198.08	202.93	196.57	200.51	203.13	198.47	195.97	203.2	201.34	199.32	202.22	202.17	201.15	195.04	201.96	203.66	206.71	202.45	204.93	192.38	206.62	198.87	209.27	204.15	198.8	199.1	200.29	198.65	204.97	211.27	201.05	195.82	211.72	201.94	204.53	202.41	207.69	204.35	199.66	209.46	198.81
208.49	211.32	213.58	210.69	207.31	209.7	209.74	215.65	209.17	202.5	201.9	210.55	205.71	203.18	213.48	203.84	207	202.39	205.51	207.34	209.35	207.73	206.14	208.73	207.23	209.33	203.58	205.55	205.21	211.05	209.25	207.79	208.92	209.35	211.16	204.49	208.85	207.92	211.54	209.18	208.91	208.15	210.08	207.52	207.76	214.77	205.25	207.73	213.93	205.15
216.65	209.33	212.38	212.35	216.36	215.66	214.09	209.87	213.48	212.02	214.08	211.9	210.45	219.8	212.26	208.91	213.64	205.47	216.34	216.83	208.89	216.6	214.24	213.17	208.26	211.27	213.17	214.16	217.43	215.73	213.61	220.5	219.28	215.7	216.88	215.78	211.12	205.35	217.82	217.04	210.34	213.49	212.71	211.87	217.41	217.47	218.45	218.89	211.62	215.03
203.01	206.61	205.46	204.21	201.15	205.51	208.7	203.37	205.08	203.26	205.65	208.19	208.2	201.16	206.87	211.1	204.98	204.62	203.2	202.49	202.8	202.59	203.34	204.92	206.52	200.33	207.75	199.81	203.94	206.67	201.16	211.36	206.2	207.71	206.42	200.46	203.82	201.81	209.82	206.06	196.6	207.94	202.94	207.57	203.12	208.74	204.52	201.67	204.66	208.41
205.6	205.65	200.57	210.48	206.85	208.99	211.29	205.83	209.96	203.04	211.13	207.75	203.14	207.85	207.07	208.54	212	205.28	205.84	207.28	208.8	209.03	204.38	209.13	205.94	215.34	202.77	209.72	208.14	206.18	214.83	203.57	204.29	202.13	205.86	206.56	213.99	207.51	209.29	205.41	203.58	211.22	212.12	208.25	205.27	206.94	213.05	207.02	204.96	206.9
203.77	201.51	204.84	203.75	206.7	202.67	204.22	203.49	199.1	208.86	200.83	203.12	197.98	196.83	200.04	204.93	201.04	210.33	205.66	200.85	204.92	203.02	207.19	206.99	198.68	203.93	205.63	202.35	197.28	198.06	206.54	203.76	204.9	194.08	196.17	199.83	207.49	205.2	200.78	201.5	203.33	207.39	202.04	201.63	196.08	205.54	208.88	201.68	202.12	206.54
216.45	214.81	209.35	214.07	213.08	215.18	208.17	214.22	213.3	213.01	212.08	210.59	215.81	203.55	217.64	218.03	211.86	212.75	213.99	219.71	215.31	212.59	219.5	206.75	211.91	213.66	212.7	214.66	219.39	211.87	214.76	216.09	211.85	218.65	213.83	210.08	212.74	206.71	211.09	217.77	211.44	212.26	208.75	215.32	211.39	210.73	211.21	208.88	207.86	214.93
199	202.74	201.68	196.76	202.21	205	198.32	201.52	200.92	196.49	198.62	199.82	200.41	194.13	203.9	199.16	205.42	202.77	197.78	201.77	198.37	189.79	198.25	194.88	200.21	197.21	196.71	201.67	191.13	200.27	198.01	199.36	196.52	202.77	200.33	205.47	197.81	192.1	200.12	198.98	200.64	204.5	197.08	190.54	194.95	204.39	196.59	206.25	201.8	197.78
210.13	223.37	221.8	215.68	211.85	215.82	220.19	215.14	220.94	211.48	220.81	211.71	213.54	214.97	218.57	223.65	214.96	224.13	225.14	221.1	220.18	213.62	214.52	211.6	216.84	216.29	208.49	220.17	217.76	212.38	222.02	214.35	209.72	212.93	218.9	219.03	219.55	214.25	217.44	215.64	218.89	215.12	213.52	216.02	214.48	217.72	220.36	213.73	211.21	209.61
208.33	206.46	207.03	207.92	211.98	211.33	210.31	207.66	209.07	206.55	208.92	214.94	212.66	209.1	208.38	210.59	213.31	211.45	208.95	211.41	212.88	211.14	208.74	198.13	207.25	208.79	207.26	209.8	212.25	208.46	211.45	210.67	212.98	213.17	216.61	216.6	206.01	213.63	208.24	209.49	207.74	211.59	208.71	209.01	206.72	205.35	200.84	210.32	205.79	215.61
198.32	201.47	204.71	196.77	196.16	206.43	201.92	205.76	208.9	206.54	202.53	207.38	204.16	205.64	206.52	204.04	203.49	200.8	197.41	198.73	206.5	205.49	201.91	194.65	201.72	199.41	196.98	205.99	207.58	203.02	205.96	202.84	206.47	200.31	199.53	201.78	200.81	206.69	199.15	194.87	203.02	201.91	207.53	196.97	204	209.88	206.57	204.37	207.62	200
213.48	214.84	203.86	210.84	211.25	207.69	211.47	208.03	208.67	213.74	212.1	209.54	205.83	205.25	210.06	210.19	213.05	207.8	204.03	213.28	211.56	213.24	206.27	210.48	208.38	206.9	202.97	212.65	203.83	207.32	214.29	210.51	208	207.39	209.34	217.09	210.43	207.98	207.08	204.26	212.43	214.91	208.04	210.83	208.13	210.17	210.86	205.28	206.47	210.28
211.65	212.48	210.55	214.29	211.25	213.12	217.67	212.93	205.52	208.73	206.3	216.21	212.37	217.49	212.31	209.81	211.38	209.37	206.31	213.3	215.57	217.6	212.76	211.9	208.19	208.86	207.39	209.72	210.77	211.77	214.13	213.58	211.26	210.97	210.88	206.83	211.68	208.98	206.44	214.61	215.57	213.44	205.8	211.8	210.46	212.92	211.28	208.01	212.93	214.11
212.4	208.88	212.71	215.51	212.81	212.26	213.56	207.87	211.43	216.29	217.48	206.03	208.89	211.29	209.31	206.92	212.78	207.72	207.91	206.88	204.44	204.94	209.3	212.34	203.2	210	210.56	204.35	209.23	210.6	204.72	209.61	202.32	204.1	217.76	208.79	206.29	211.44	207.47	203.07	212.52	211.82	204.46	201.48	206.19	209.83	207.02	211.86	213.98	206.21
205.18	206.29	200.06	211.52	198.93	206.91	206.82	205.05	209.09	202.59	201.67	209.79	201.28	203.28	202.14	203.77	202.98	202.85	209.46	203.18	206.79	201.06	206.45	209.22	205.4	196.17	199.68	203.84	206.77	205.87	199.9	203.33	204.64	204.3	204.89	196.24	202.94	198.5	205.96	203.38	201.43	200.81	200.64	204.64	199.09	200.98	206.88	204.58	207.67	201.91
204.67	210.89	204.21	204.07	206.34	204.62	209.59	206.48	205.07	202.17	207.23	202.4	206.19	204.97	210.67	205.5	211.04	204.29	209.18	208.45	209.28	215.46	200.98	212.31	216.61	210.51	207.87	200.72	202.14	207.76	208.96	206.51	206.65	212.86	210.1	206.16	207.42	207.77	207.44	213.22	209.43	207.61	210.58	209.78	210.36	209.85	205.74	200.85	210.13	208.31
216.24	219.89	209.13	209.56	214.93	215.26	216.57	218.32	215.43	222.22	218.16	211.66	213.48	220.35	217.03	218.3	213.61	210.25	221.55	212.51	223.61	218.4	213.55	225.61	220.92	218.47	220.03	211.85	215.89	211.63	220.12	220.03	218.68	221.2	221.44	222.35	225.51	215.41	216	223.64	214.61	216.47	212.87	217.74	212.28	222.75	214.85	217.19	219.34	218.13
200.04	205.95	210.64	208.04	205.39	208.26	204.44	207.69	211.99	201.62	199.2	206.56	207.34	205.05	206.44	209.06	211.43	204.57	208.23	203.23	205.14	202.92	207.99	209.61	204.05	203.75	209.66	207.53	197.7	210.19	205.83	207.49	210.31	207.66	208.82	203.44	207.98	206.16	208.59	205.88	212.41	207.54	208.58	211.63	204.32	199.36	210.64	201.08	206.62	205.45
189.57	197.21	195.24	195.96	196.96	197.29	200.69	189.09	190.76	202.05	191.41	199.43	196.23	193.31	199.63	196.8	199.86	192.5	191.87	198.2	193.13	192.95	199.83	194.5	196.18	194.74	193.15	190.65	198.18	196.27	195.82	194.05	194.36	194.84	194.51	186.52	193.64	194.08	197.17	193.25	192.67	189.09	196.68	197.09	196.09	193.99	195.49	194.3	197.64	197.46
210.49	206.09	206.62	210.41	211.52	208.13	211.06	202.87	206.2	213.22	209.21	211.1	209.59	206.11	204.29	209.94	204.27	207.27	204.23	203.87	206.82	212.59	207.75	208.66	212.9	212.08	210.89	210.12	215.8	207.9	206.93	209.35	209.86	207.67	209.38	209.91	206.06	213.41	205.38	211.08	210.09	208.85	209.65	210.85	211.44	211.86	208.81	208.32	208.27	208.23
200.8	198.94	197.08	199.8	199.33	202.31	198.74	203.67	199.27	196.14	199.69	202.39	199.07	206.17	205.77	200.56	206.73	203.14	204.44	205	200.68	202.79	204.26	200.21	203.96	198.18	202.84	199.82	201.17	195.81	200.86	202.02	200.44	205.24	202.11	209.01	200.54	199.58	201.63	198.74	200.19	207.15	203.21	208.15	203.27	201.45	201.45	197.03	197.58	206.06
205.96	205.56	200.35	209.68	207.27	210.79	202.63	212.5	208.61	209.25	212.42	210.14	204.55	208.81	208.12	205.02	203.53	206.19	207.41	203.97	208.51	208.23	212.94	211.71	205.83	207.92	204.35	206.54	211.6	208.83	212.79	206.43	206.98	212.73	203.41	212.09	209.69	210.5	215.12	207.81	209.9	205.95	206.06	209.75	204.23	211.23	205.87	210.89	205.02	211.68
205.88	201.17	204.12	197.62	201.23	204.03	206.96	206.16	200.49	207.9	206.01	205.08	194.39	198.68	202.49	199.87	206.74	203.9	206.03	204.15	195.59	209.25	207.39	204.11	202.97	205.83	197.5	203	200.64	206.95	201.79	205.62	199.59	203.37	203.17	208.25	206.77	207.29	209.51	203.21	200.83	204.89	211.41	200.75	195.67	200.58	204.28	197.75	211.56	205.79
208.17	208.66	204.29	210.83	210.41	208.03	204.21	200.36	208.22	216.12	211.44	202.25	213.66	209.42	210.51	214.52	207.14	206.61	207.05	212.26	209.95	211.3	209.56	204.38	206.83	203.74	206.52	206.92	213.75	211.37	211.03	209.77	208.98	199.83	204.21	214.78	202.67	209.54	216.18	205.35	210.37	209.47	206.64	203.38	215.25	206.26	210.19	209.54	212.15	204.73
193.95	195.43	202.12	203.11	192.97	203.57	202.58	196.09	195.39	199.42	194.02	200.9	196.25	196.51	189.23	201.66	199.94	197.68	203.68	192.57	200.18	202.45	198.12	198.91	200.99	197.71	199.56	196.41	199.96	198.59	197.51	195.29	200.69	198.64	193.39	205.3	201.42	195.28	194.15	199.79	197.23	204.72	198.8	205.36	199.6	195.44	202.01	196.96	202.44	197.12
205.89	200.01	197.87	199.95	207.14	200.61	195.15	196.73	207.17	200.03	199.48	197.11	202.05	199.11	196.68	198.66	204.57	205.83	196.26	200.15	203.53	200.22	203.65	205.08	205.42	200.13	195.15	201.66	202.28	194.42	204.89	200.3	198.93	198.06	204.38	205.72	197.08	202.17	205.76	199.62	202.44	198.42	197.14	202.67	209.13	201.07	202.95	195.21	197.19	202.99
198.97	207.08	200.35	207.73	196.26	201.76	203.23	202.42	200.82	200.97	200.22	204.2	208.41	207.11	206.18	201.79	201.12	200.17	207.3	203.81	210.64	197.37	196.26	202.03	198.56	205.98	204.05	206.55	210.92	200.39	207.94	197.26	201.72	200.56	210.35	203.75	201.77	202.13	207.41	199.08	200	199.78	203.02	199.81	201.79	206.33	202.13	206.5	203.41	198.52
210.19	211.64	212.12	209.35	208.38	210.65	209.53	206.63	209.86	207.1	212.45	208.27	208.55	208.32	204.21	205.08	207.98	212.74	210.5	205.68	208.54	209.91	207.81	207.97	209.15	212.66	206.7	211.29	207.53	209.51	204.83	211	206.51	207.99	207.92	206.85	210.57	209.39	210.04	208.14	207.12	212.67	205.29	210.45	208.39	203.76	207.28	207.2	211.32	212.63
197.95	200.34	197.66	202.29	191.49	206.01	192.51	202.03	196.14	203.66	203.46	204.68	199.26	196.61	206.93	197.02	189.06	201.19	199.77	199.12	197.3	198.49	192.01	201.06	204.72	198.96	196.56	192.95	201.84	202.76	201.26	194.12	198.71	200.46	197.21	204.69	200.12	196.37	194.07	195.87	201.48	200.96	197.35	199.11	195.11	206.84	203.23	202.41	200.81	202.99
209.21	201.99	205.15	205.38	205.83	202.41	209.03	199.86	207.45	208.21	206.17	207.05	210.38	199.11	207.27	199.72	198.25	209.2	202.88	204.46	198.37	204.5	201.88	196.98	203.71	199.84	214.27	210.56	206.4	208.74	195.94	200.92	206.37	211.19	205.64	204.76	201.79	206.42	203.85	204.19	198.41	206.97	205.9	207.25	206.05	202.54	206.67	203.6	198.42	203.96
219.56	225.18	214.5	215.17	221.47	216.56	214.85	212.71	213.45	219.3	222.44	214.47	216.65	216.58	211.35	219.8	217.58	220.42	213.61	211.17	215.46	216.61	213.9	212.66	220.16	212.62	213.34	219.77	222.3	207.6	218.86	221.65	218.21	217.67	216.63	207.03	207.13	212.47	215.95	219.92	216.52	217.12	211.09	220.12	227.16	214.32	215.39	219.47	215.51	218.29
203.82	207.44	210.13	203.37	203.38	202.44	206.77	198.11	205.59	196.86	200.71	196.18	205.36	198.09	209.93	206.6	206.8	204.9	205.48	206.02	206.46	201.42	202.12	201.44	209.98	201.57	204.32	201.02	204.78	202.59	202.49	205.57	202.86	199.83	204.79	205.68	205.33	197.66	205.5	199.1	203.82	208.09	205.02	202.96	200.55	209.06	205.37	198.83	206.24	203.86
211.53	213.98	210.23	210.41	210.08	211.26	209.37	207.71	213.18	211.86	213.52	209.69	207.31	218.51	213.45	210.69	210.01	207.53	209.89	210.82	216.82	207.47	216.17	214.41	208.36	208.72	216.65	215.46	211.05	206.96	216.33	213.49	212.43	214.24	217.06	210.51	212.27	208.53	203.87	211.12	214.86	219.8	212.2	218.88	208.49	207.74	217.9	207.39	210.45	209.98
214.28	206.87	208.39	208.81	216.69	211.53	204.77	213.24	210.31	207.91	204.98	209.2	207.18	217.04	211.77	208.57	210.12	207.8	212.66	208.92	208.95	209.5	215.9	206.45	211.07	211.57	213.27	209.68	209.86	207.18	206.35	209.68	210.25	203.48	213.02	203.59	206.05	214.12	208.42	209.8	208.19	209.21	209.24	204.19	208.74	212.19	205.27	211.57	208.78	204.15
206.81	210.75	213.26	211.76	211.23	212.95	211.28	212.45	207.41	211.72	212.87	207.07	201.75	211.61	213.49	217.44	207.06	205.2	213.05	209.41	214.77	208.17	201.96	208.52	205.31	207.83	221.19	215.93	209.53	210.19	195.9	204.96	201.56	206.6	203.82	204.82	207.7	205.45	208.99	207.77	204.12	206.76	210.01	211.49	210.6	211.7	207.98	207.27	210.51	208.83
204.24	205.04	202.01	198.36	199.96	205.44	200.08	200.24	204.03	208.05	208.13	207.79	206.08	204.56	201.63	201.29	199.32	201.8	194.26	202.75	200.03	207.55	201.59	201.56	196.95	205.61	204.96	206.53	202.65	203.59	203	197.36	204.92	196.97	207.24	201.61	200.93	198.52	197.93	209.45	202.64	204.2	198.94	201.04	198.41	203.65	201.42	205.57	201.55	205.41
207.5	207.48	206.09	209	209.8	204.01	202.68	203.24	211.8	204.57	212.2	207.64	210.87	207.62	208.09	209.77	217.08	208.51	206.9	205.01	200.94	210.49	210.87	200.82	205.97	205.1	208.35	206.95	204.57	203.17	215.4	211.85	212.26	203.34	202.62	209.13	199.23	217.1	211.74	206.68	214.35	206.07	211.19	213.67	212.33	206.47	203.2	207.39	209.8	207.05
210.99	208.06	212.64	213.35	211.86	213.22	202.93	212.68	206.48	206.6	202.99	211.64	202.23	208.35	210.25	211.49	209.67	209.29	210.27	207.13	209.3	200.17	205.27	211.24	206.12	215.5	203.29	204.41	202.29	207.71	211.76	211.66	207.28	211.59	208.58	202.4	208.47	203.14	211.77	210.18	209.54	203.58	206.53	213.24	211.2	208.6	209.45	204.31	208.48	206.79
200.55	204.95	201.72	199.64	206.92	207.54	201.19	204.99	193.84	197.98	205.9	202.63	203.02	203.01	203.1	202.5	202.01	205.18	199.86	203.92	203.26	200.73	210.55	208.19	211.17	208.24	203.17	207.72	203.24	204.22	208.08	199.03	212.55	208.99	207.87	204.89	199.86	204.15	204.99	205.78	201.08	205.28	195.85	203.88	208.34	201.47	206.59	201.63	202.21	205.09
201.96	203.75	207.24	199.9	198.26	199.41	203.96	207.88	199.68	201.27	203.45	206.28	201.54	206.54	199.74	201.93	209.48	203.12	206.92	205.67	202.06	197.84	204.97	198.05	203.12	203.64	201.22	200.7	205.63	204.58	210.38	201.47	193.16	195	203.29	203.24	207.42	205.08	201.44	199.77	199.33	202.06	202.45	205.1	204.42	206.28	205.8	205.94	202.72	203.56
202.73	216.41	212.25	213.59	202.96	212.33	209.26	204.72	206.98	210.21	212.47	207.24	209.63	207.52	215.35	205.24	209.71	211.73	207.42	210.47	209.38	212.94	207.47	204.41	203.91	203.13	206.77	206.57	214.4	207.9	210.06	208.35	204.38	206.59	203.11	201.7	206.77	204.98	209.47	206.76	210.11	212.46	211.06	206.03	202.74	204	205.69	210.22	205.04	201.85
208.49	207.53	214.16	206.8	210.39	208.93	210.01	214.87	214.64	204.22	212.69	203.46	210.04	205.06	207.94	202.72	209.79	214.15	205.14	208.65	208.06	204.78	207.88	204.1	203.3	213.8	209.27	205.97	207.73	209.41	207.4	206.94	209.42	201.29	208.47	210.43	211.48	205.5	212.07	217.39	208.65	209.93	217.07	211.82	208.99	206.08	204.01	210.52	206.56	206.23
209.7	204.29	209.21	205.42	212.2	205.8	207.92	206.91	200.24	204.93	207.02	202.96	208.5	212.83	213.89	212.49	208.59	213.53	208.04	210.85	206	210.73	212.3	207.93	205.45	211.28	206.15	209.33	209.52	207.37	205.81	210.07	206.87	205.36	217.5	214.19	206.64	204.85	207.66	201.68	207.15	211.23	212.05	209.01	205.95	208.67	208.05	217.24	213.58	215.02
208.59	202.97	207.73	215.63	202.82	204.9	207.75	207.64	207.1	206.7	206.35	208.09	205.94	211.8	210.46	209.64	212.08	209.27	211.76	207.59	205.69	205.82	206.78	208.46	203.46	209.38	205.48	213.94	203.66	201.1	211.18	207.4	208.21	216.1	205.36	207.29	210.53	210.43	212.72	206.65	204.76	207.39	212.96	207.27	203.94	214.48	212.48	205.1	203.54	203.92
200.78	210.12	200.99	198.71	211.86	204.31	206.52	206.99	202.25	200.71	201.93	206.11	199.32	204.11	201.74	202.86	205.76	198.08	202.68	203.28	207.47	202.08	213.33	198.72	202.82	208.39	204.5	202.69	202.99	201.24	204.48	206.17	204.32	205	206.73	205.57	202.25	200.97	201.77	205.76	206.02	209.25	200.55	201.23	202.29	203.62	207.58	207.26	201.03	205.35
210.36	214.98	199.9	209.69	207.03	213.26	212.17	209.53	207.05	214.47	210.03	209.45	211.82	216.29	207.43	211.19	213.18	202.77	210.68	205.8	206.21	203.7	209.35	204.53	211.12	212.66	211.63	215	206.18	206.02	204.88	205.52	207.89	207.1	208.95	208.02	211.42	217.21	207.82	210.21	211.87	209.43	211.8	204.93	204.87	205.36	205.18	208.4	206.71	210.74
213.1	209.94	213.85	209.14	206.89	211.47	213.59	209.74	208.79	207.35	208.1	208.91	211.38	211.77	206.53	210.94	207.86	213.08	208.32	202.53	210.18	208.84	206.87	212.42	216.14	208.99	208.67	212.15	207.63	208.77	212.53	216.51	216.01	207.73	210.78	203.34	208.04	208.66	207.63	213.13	213.29	206.63	207.6	205.79	209.54	211.87	206.53	207.18	215.61	206.86
211.37	203.35	207.88	212.67	203.98	196.68	201.86	210.75	209.3	211.94	203.22	212.82	207.05	206.84	206.08	202.12	205.56	204.35	206.1	204.35	205.99	205.52	201.14	209.31	204.89	204.9	204.98	209.28	204.26	207.69	211.42	204.08	204.06	208.26	211.84	211.43	207.31	208.05	200.86	208.14	202.32	204.46	204.2	203.44	203.33	205.7	207.52	206.21	202.97	204.17
205.66	207.83	202.21	198.13	204.18	203.87	203.43	202.73	201.93	209.57	200.17	205.08	198.64	199.57	211.82	206.13	198.13	202.22	206.59	205.96	197.79	206.78	203.32	200.85	201.75	200.85	202.8	207.21	208.15	205.77	202.11	204.67	204.71	204.42	204.58	207.31	202.92	197.8	204.57	204.51	203.35	208.14	205.28	205.73	206.3	208.01	203.74	200.56	203.19	206.65
209.25	206.67	203.42	208.05	212.27	208.89	203.85	212.68	209.65	203.54	205.24	202.82	205.31	214.33	208.36	202.69	208.64	205.21	200.97	215.82	206.35	203.34	202.71	207.44	210.86	207.11	207.21	203.71	221.45	212.16	209.62	209.09	210.08	203.17	204.18	204.2	205.48	209.74	203.06	212.79	204.71	209.46	209.21	209.84	210.07	204.51	206.82	197.12	205.25	204.46
201.67	200.3	194.57	206.74	207.8	195.83	193.37	199.47	198.54	194.83	201.4	201.96	205.33	199.46	194.56	199.89	201.59	199.51	198.64	194.63	203.15	200.89	190.72	201.69	201.65	195.53	197.84	200.68	201.94	196.61	199.28	202.3	198.58	197.89	200.38	200.62	202.16	203.85	201.43	193.31	197.95	194.35	193.24	202.59	201.89	198.99	196.4	205.88	200.34	205.84
203.8	210.47	214.96	213.82	204.9	211.02	213.48	210.57	215.02	208.36	211.74	209.35	209.96	209.09	205.44	214.4	209.53	212.3	204.6	210.87	207.66	206.81	212.6	204.14	214.2	212.73	209.21	214.23	209.7	208.76	203.68	210	205.73	207.49	208.55	207.95	212.66	207.61	207.12	209.39	209.59	203.74	213.02	209.81	203.76	207.93	208.38	210.6	200.65	208.99
197.05	197.14	191.9	197.9	200.42	200.88	196.42	201.99	201.26	203.31	206.73	195.76	194.93	199.29	201.14	199.62	200.76	199.19	192.98	199.44	201.86	204.35	199.99	195.19	196.41	200.09	194.51	203.03	196.62	197.01	198.9	197.92	194.95	199.91	196.17	200.18	199.43	200.92	197.99	209.41	203.5	204.96	197.82	196.72	197.94	196.27	199.32	202.5	200.79	197.94
211.1	209.67	219.13	207.12	215.12	216.99	211.65	212.84	218.69	214.88	211.2	214.43	216.44	218.07	208.05	218.47	210.39	214.47	209.84	215.69	213.27	212.67	216.42	207.96	210.27	208.66	215.77	215.21	217.38	213.89	212.07	211.19	216.9	213.3	207.87	215.74	216.39	218.58	213.14	209.56	212.15	213.11	213.29	215.21	211.47	217.47	215.86	217.54	219.68	207.83
212.16	217.35	208.69	216.41	209.24	206.75	213.81	211.31	207.76	213.25	210.35	208.32	206.71	209.57	212.79	208.79	210.63	209.43	213.44	202.82	216.11	219.11	212.93	206.28	214.44	215.48	209.19	217.07	216.29	211.58	209.93	213.57	209.66	205.83	214.86	218.69	208.09	215.28	214.96	206.18	217.62	214.98	208.37	206.51	213.11	206.18	211.28	210.1	218.56	211
211.81	210.91	209.3	209.62	209.05	209.96	207.21	212.75	217.98	211.26	217.63	214.81	210.84	211.29	215.56	204.95	213.69	212.31	213.75	210.62	210.78	213.73	219.75	210.86	213.95	213.93	209.82	215.07	209.45	213.74	205.69	212.18	213.4	208.31	212.19	217.72	212.53	206.55	213.57	205.64	212.33	208.69	208.82	214.26	213.38	210.55	212.11	212.98	206.13	207.8
212.11	206.68	210.87	210.16	209.32	207.13	210.36	211.76	206.68	208.41	207.25	209.2	206.29	206.11	208.66	210.07	206.79	203.07	211.58	209.82	207.14	217.47	209.24	210.97	205.32	212.39	207.73	205.25	213.18	207.64	210.11	203.36	203.98	206.58	206.83	213.09	203.66	208.53	209.1	212.77	207	207.73	209.17	215.52	205.56	212.85	208.32	205.58	208.51	202.35
193.04	194.05	194.9	200.09	204.18	196.07	193.95	193.66	193.32	198.21	193.18	194.66	199.69	188.85	197.83	194.95	195.3	185.42	196.58	193.73	192.91	198.6	196.12	191.08	194.95	191.45	193.91	195.8	196.24	193.29	192.33	197.79	199.3	192.07	199.04	190	198.55	188.14	199.96	199.29	202.2	198.5	190.89	193.21	189.85	194.35	195.34	192.03	193.12	192.86
213.3	209.85	209.61	211.32	213.47	213.16	211.58	214.14	212.94	206.98	210.67	213.97	215.3	211.57	206.82	210.19	214.68	215.33	208.47	214.65	216.83	208.63	218.85	213.34	212.41	215.12	210.64	209.72	217.45	210.36	213.09	221.27	216.8	218.34	211.72	219.68	218.62	216.97	218.17	220.01	218.06	214.06	215.7	207	212.47	207.42	214.61	215.86	213.57	213.38
213.77	212.17	203.19	218.42	208.23	212.76	208.58	209.04	210.12	213.23	210.87	209.06	210.51	211.4	210.49	213.36	210.72	208.6	204.23	201.82	203.28	210.7	203.67	203.28	204.14	207.85	204.01	208.4	208.52	205.38	206.47	211.79	213.48	214.24	200.93	205.99	211.03	207.34	215.13	209.71	205.8	208.95	208.17	207.22	208.06	210.82	208.38	206.76	204.39	213.84
213.63	214.23	205.83	208.45	214.43	212.76	213.7	209.65	213.89	213.74	211.62	213.82	208.45	221.86	214.01	210.49	210.24	210.78	213.75	208.25	215.19	216.02	208.61	213.06	217.72	211.22	217.49	213.52	210.16	212.29	211.67	209.72	218.04	209.26	213.7	208.87	213.74	212.84	203.02	216.48	205.68	209.95	208.19	210.15	217.8	210.62	205.57	214.64	215.17	217.71
198.65	203.05	207.74	200.16	201.69	200.55	201.87	203.07	205.7	210.89	212.79	204.36	210.09	201.13	206.42	205.13	204.42	201.07	205.51	212.14	209.6	201.41	206.12	204.19	204.97	205.96	204.52	206.82	205.29	196.24	202.74	205.42	207.81	206.74	209.38	201.04	205.06	207.09	203.99	200.99	203.08	209.19	207.67	207	206.09	203.85	205.83	204.35	210.58	208.27
208.98	212.86	207.24	214.73	208.62	206.76	208.99	207.93	214.31	215.43	212.95	204.01	203.07	212.68	206.47	208.16	210.55	213.25	207.5	209.07	206.21	210.44	211.48	210.98	206.36	206.09	212.01	210.75	206.35	214.52	211.73	211.44	204.88	205.16	203.82	208.03	217.67	208.3	209.22	212.09	212.13	206.04	200.83	211.89	213.1	207.5	208.39	212.9	214.52	217.9
203.13	201.67	208	199.58	202.6	202.94	199.72	208.6	194.43	200.36	207	199.84	201.59	201.29	200.95	203.57	198.13	202.05	197.32	206.31	202.41	205.48	202.45	194.27	201.31	201.33	206.86	198.37	201.84	204.7	195.42	203.86	206.59	201.05	206.86	210.64	202.29	207.92	203.4	207.06	202.82	203.5	207.15	206.95	203.88	205.36	204.69	199	200	201.71
207.85	205.36	198.6	209.18	207.82	215.2	209.52	207	206.93	210.15	210.66	206.45	213.83	206.22	207.97	206.45	213.89	206.83	209.42	208.33	208.94	200.68	210.88	201.41	205.58	210.7	209.08	214.35	209.13	203.32	201	211.04	205.18	207.62	211.23	204.86	205.63	202.59	201.53	198.64	203.82	216.01	210.12	206.62	201.12	207.86	211.84	204.43	208.25	207.72
196.86	194.64	198.59	200.48	200.25	189.78	196.86	195.85	199.64	194.62	204.17	200.67	190.89	204.51	196.66	198.26	199.49	200.67	194.83	199.34	198.58	198.04	197.8	200.13	197.7	199.29	197.76	199.67	200.01	197.07	206.18	194.62	202.15	197.63	196.24	196.8	192.89	204.32	196.49	195.23	204.04	195.51	193.59	197.5	197.4	198.75	196.6	202.17	202.46	196.95
209.6	212.25	211.68	206.1	216.7	211.57	215.42	214.42	208.03	207.44	214.38	210.93	212.45	216.21	206.65	213.94	211.66	208.72	212.68	206.4	210.76	213.35	214.16	213.54	211.88	214.8	212.66	211.82	212.95	213.92	208	212.94	211.89	212.39	210.23	208.74	213.17	211.44	209.29	205.03	210.85	209.68	216.65	207.75	212.84	212.44	214.11	207.58	210.15	210.55
209.77	210.71	210.32	212.24	210.75	211.13	215.14	210.64	206.09	210.72	206.72	211.63	212.1	211.37	214.76	207.27	216.64	218.95	214.9	205.5	213.73	210.06	209.37	209.45	209.92	209.8	206.1	207.28	211.83	211.31	208.91	211.68	209.97	219.02	216.01	206.5	213.89	210.88	210.77	209.89	220.15	209.42	218.37	204.59	207.48	213.05	207.7	209.79	216.87	208.4
205.21	212.85	205.37	212.69	206.57	213.44	211.66	210.97	206.13	203.44	203.7	212	205.25	209.68	215.69	208.92	215.93	211.56	207.61	208.23	208.58	209.66	222.52	203.9	207.47	202.3	214.67	208.12	214.34	207.08	209.44	209.39	202.83	210.23	202.74	210.19	200.98	213.5	209.54	216.47	211.99	213.89	206.61	212.33	212.25	205.48	206.63	206.51	206.18	210.41
201.95	198.35	199.79	198.68	200.91	208.35	200.09	200.08	203.01	199.43	198.79	203.34	198.49	199.95	200.82	204.76	196.37	197.06	201.16	206.9	205.37	209.5	203.74	200.29	196.99	199.05	198.97	195.3	198.83	196.99	199.96	202.94	199.23	197.51	201.56	204.04	198.88	193.77	199.49	198.07	200.29	201.6	199.48	195.67	198.48	199.15	201.35	197.59	200.18	207.87
204.56	203.86	210	200.17	201.3	207.14	207.22	211.28	209.87	207.15	209.77	207.68	205.24	210.56	213.08	204.01	206.47	203.57	204.82	215.86	208.5	208.22	213.59	210.05	208.46	205.22	209.03	212.21	205.27	207.13	209.53	212.76	208.85	203.79	208.94	205.57	206.02	210.85	208.23	211.49	207.5	207.09	210.29	215.68	206.03	210.32	209.39	215.78	213.58	208.12
205.14	217.25	211.98	204.9	213.49	215.08	214.01	217.43	219.27	215.9	210.32	213.31	215.7	211.28	213.34	207.5	221.31	212.9	214.77	209.98	209.16	215.92	209.65	212.1	213.4	212.61	211.3	212.26	211.47	215.62	211.84	215.46	221.28	211.78	218.39	212.58	209.64	214.12	211.67	211.54	215.39	213.26	217.66	213.48	205.12	205.18	212.26	211.63	213.55	223.11
207.67	208.97	211.76	210.96	207.28	205.94	206.29	211.01	209.18	208.47	204.94	205.6	212.97	209.4	208.36	209.2	206.98	212.13	213.09	213.38	207.43	211.81	206.21	206.65	207.58	207.78	210.61	206.42	208.82	204.45	208.62	206.37	207.17	208.89	198.28	205.74	205.37	204.94	207.96	211.11	207.56	204.66	206.57	203.82	207.45	208.32	199.4	212.54	204.71	203
214.49	216.17	208.08	212.52	208.45	213.57	209.16	210.53	223.38	208.06	210.26	212.97	213.72	213.37	203.9	213.01	203.23	216.72	212.16	209.38	214.4	217.83	213.23	208.07	212.08	213.43	211.78	209.71	213.29	214.12	211.15	209.74	212.11	212.57	213.87	215.17	215.67	211.53	215.86	214.79	208.37	211.79	211.03	207.72	214.43	207.65	216.35	213.16	215.31	210.81
203.99	202.19	206.13	200.67	199.84	195.17	203	205.18	204.61	204.09	203.63	201.8	203.21	204.2	203.67	206.67	204.95	203.49	203.55	204.41	202.7	205.71	208.46	200.12	202.29	199.2	198.38	204.31	201.44	203.64	203.74	197.6	199.7	204.23	203.39	196.09	202.27	197.76	204.25	202	198.69	204.36	202.13	198.73	204.99	206.83	203.56	202.18	205.53	207.27
201.74	206.82	199.38	207.46	205.84	209.47	203.12	202.21	201.29	206.31	203.2	206.04	207.23	200.24	200.33	205.28	206.65	211.82	202.97	196.21	199.19	207.69	204.01	207.07	201.87	207.89	205.18	199.69	200.36	200.76	203.13	200.86	201.16	202.48	208.35	205.12	206.09	203.86	204.38	200.8	206.49	201.47	202.65	205.76	209.33	200.28	202.95	197.55	203.54	199.87
212.72	214.29	224.62	217	216.85	209.2	218.03	216.67	215.52	219.43	221.18	217.36	214.97	217.66	218.01	221.83	216.06	217.56	216.26	219.76	215.12	214.75	217.8	215.04	218.24	219.32	213.42	215.47	217.58	214.81	218.66	213.63	217.68	214.49	222.11	221.09	211.4	213.57	221.09	213.34	215.67	213.99	217.67	219.86	213.64	219.84	213.88	210.11	215.4	219.22
205.64	208.32	205.71	202.46	205.64	210.93	209.5	202.79	204	200.8	200.13	209.09	214.95	204.7	205.36	216.42	199.95	207.94	207.38	205.06	209.48	207.27	209.24	204.96	205.27	206.28	201.38	209.18	206.85	210.82	201.64	205.68	203.45	209.4	209.37	208.31	204.11	212.2	205.89	203.86	206.51	203.12	204.15	201.14	208.94	205.22	203.2	204.74	209.35	206.25
200.94	201.83	200.82	202.68	195.95	202.09	201.51	198.78	201.38	199.85	199.33	198.94	202.58	199.4	195.09	197.44	200.47	204.76	204.23	197.46	203.14	203.95	203.38	192.5	190.52	199.26	201.87	200.39	196.15	197.79	201.89	197.58	204.38	200.25	202.24	201.81	198.68	198.85	197.13	197.62	195.48	198.66	197.12	199.8	201	198.88	194.31	198.15	201.05	204.14
209.59	205.84	207.3	201.59	208.98	211.43	204.81	213.37	210.98	208.72	212.7	202.75	210.33	208.9	209.23	206.48	202.34	213.58	207.26	207.86	201.63	209.39	206.36	211.43	211.62	207.35	204.09	202.94	212.13	212.66	212.8	205.35	217.01	206.82	208.13	206.1	208.05	202.3	216.25	206.26	201.5	211.29	204.14	210.43	209.71	217.58	206.29	214.12	210.71	207.8
204.83	197.32	199.82	202.53	201.85	195.99	195.19	197.27	201.69	198.1	196.14	201.96	201.85	203.69	196.07	206.88	203.5	202.2	201.28	204.18	201.57	201.94	203.29	203.94	201.32	203.16	194.3	202.81	197.75	198.53	199.9	198.19	202.72	198.85	196.02	199.92	199.82	197.15	198.02	199.9	197.26	194.32	198.4	198.71	202.6	202.93	193.46	196.01	199.88	200.53
212.78	214.7	206.23	213.61	209.76	215.57	209.9	213.76	215.86	209.92	209.8	212.7	206	209.87	214.27	212.76	213.61	206.17	214.18	206.84	204.35	213.12	207.62	216.06	219.71	215.55	214.17	216.99	212.69	216.24	214.57	211.16	210.95	209.85	212.86	209.04	215.03	213.6	209.42	209.91	211.01	217.44	212.61	216.31	217.72	216.38	217.12	207.53	211.96	209.95
208.78	206.98	207.96	217.87	215.06	209.31	209.29	211.33	210.44	214.83	211.21	206.76	212.4	209.56	210.29	206.7	215.05	213.02	213.11	211.19	210.76	206.16	217.01	213.99	213.46	211.14	210.24	209.47	210.5	210.09	208.43	210.37	214.16	212.68	216.08	212.57	211.01	213.94	213.04	207.98	210.46	213.87	200.74	210.96	210.19	208.47	214.22	207.91	211.77	217.57
211.85	206.51	217.33	211.36	206.06	212.42	214.75	205.19	208.44	215.57	211.94	208.57	210.75	211.94	206.18	208.33	205.7	207.37	207.93	202.93	204.05	206.65	211.47	210.84	208.35	210.34	207.62	211.11	212.65	207.65	210.91	209.03	209.31	206.81	211.21	208.2	211.35	210.77	208.04	206.78	211.49	206.58	211.79	209.27	215.31	201.05	208.95	201.94	204.99	210.49
196.95	200.09	201.56	203.69	208.81	202.84	200.64	209.61	208.96	204.4	209.97	205.4	210.86	206.4	203.58	203.81	201.2	200.33	208.98	202.04	207.22	205.3	201.9	201.81	205.32	205.09	201.76	200.92	200.12	205.58	209.78	206.81	203.38	205.82	202.25	204.28	205.6	203.85	202.37	197.03	202.19	206.55	204.66	207.96	197.92	204.66	209.89	208.86	202.51	197.23
197.87	201.61	201.1	209.08	201.78	201.1	199.02	201.03	199.05	206.45	197.82	206.17	212.28	207.13	202.82	203.69	203.11	198.98	204.53	205.76	210.45	201.92	203.08	202.93	202.73	197.51	198.52	197.55	201.67	206.74	202.81	202.73	204.88	209.91	206.95	201.99	197.8	203.15	201.44	208.11	199.75	201.21	209.09	197.94	201.96	202.88	205.03	202.97	200.68	202.97
211.43	209.74	210.8	210.6	216.38	213.09	207.34	207.62	214.43	210.78	213.39	212.82	211.24	210.01	214.31	209.99	213.27	214.6	209.03	209.93	208.57	213.1	211.33	216.51	213.86	213.47	207.61	217.85	212.39	209.76	217.17	212.3	216.52	209.78	209.16	209.82	211.11	213.97	212.5	208.75	219.38	209.77	211.74	209.93	214.72	206.84	215.53	206.78	211.63	210.74
197.87	192.36	199.65	196.26	197.83	204.56	195.84	191.42	200.07	196.5	204.74	197.47	196.05	201.17	202.64	205.96	196.97	195.47	201.19	200.53	199.62	196.71	202.33	196.53	198.85	198.22	200.98	201.18	198.12	199.69	198.6	199	199.58	194.67	196.17	196.17	192.17	201.56	206.77	195.31	202.57	199.87	201.99	200.08	200.84	197.77	200.07	200.33	201.48	201.09
206.18	208.95	214.63	209.55	206.1	206.65	204.38	209.75	206.31	211.52	209.26	202.85	206.5	208.93	213.94	205.78	203.91	202.94	208.44	214.27	212.86	205.16	205.27	204.8	204.8	204.15	208.82	210.24	209.12	209.44	205.15	209.93	206.69	206.39	211.77	208.71	204.54	205.59	204.98	206.16	208.49	213.51	207.59	208.7	207.69	203.6	205.93	207.16	204.48	209.41
204.11	194.5	202.54	204.39	206.64	204.55	209.11	202.6	202.64	213.7	203.46	199.72	207.99	205.24	203.2	203.89	200.94	205.41	209.71	206.37	204.66	204.15	202.26	205.95	202.44	202.52	207.71	207.89	199.11	204.46	205.23	205.68	206.21	206.77	207.97	210.63	200.57	208.26	200.35	199.29	202.74	210.6	203.52	209.31	203.99	203.36	207.99	203.49	207.07	198.24
204.24	200.64	199.27	197.11	200.2	199.77	200.53	199.64	203.82	198.89	204.45	205.36	203.73	207.05	203.21	197.8	204.79	207.72	195.04	201.23	205.69	204.73	197.38	199.39	202.78	206.02	205.13	201.41	206.18	206.81	206.48	195.59	202.3	191.95	199.41	197.43	209.71	206.81	206.47	205.25	199.36	203.12	208.91	198.77	199.22	202.37	201.44	205.23	204.69	197.39
206.91	210.99	205.91	212.88	208.8	206.27	212.56	209.25	202.62	207.39	207.84	212.62	205.72	210.32	203.68	209.28	203.68	210.65	210.32	213.19	206.45	208.34	212.06	207.98	205.93	207.89	204.45	212.56	213.59	207.31	213.84	205.62	206.47	208.56	210.51	212.49	206.91	201.59	207.99	209.64	209.06	219.03	199.31	210.76	204.61	210.45	208.58	209.44	208.66	212.09
208.54	209.2	208.57	213.11	208.93	211.64	212.68	209.94	211.1	217.34	212.51	206.18	206.92	209.12	203.38	209.91	206.68	209.32	208.19	212.02	203.21	209.01	208.38	208.67	205.96	205.6	212.9	208.46	208.33	208.28	211.59	212.28	202.55	205.67	209.81	206.91	207.26	206.28	210.45	210.22	210.31	211.6	208.57	207.1	210.07	207.11	210.26	204.68	215.31	206.5
203.55	211.47	211.2	211.53	213.51	208.14	212.3	220.96	210.81	202.44	209.22	211.32	214.27	211.55	209.25	214.75	215.06	212.22	199.37	210.06	205.5	207.99	207.84	210.41	208.89	210.06	202.17	209.53	210.51	208.15	212.46	204.32	212.26	205.92	206.67	215.6	206.61	209.52	207.86	207.51	207.62	210.15	209.41	205.54	210.07	207.95	210.13	208.33	203.56	203.47
224.54	214.54	220.13	215.9	216	220.38	220.66	216.84	218.99	225.98	212.63	215.84	214.75	217.42	217.61	222.02	217.62	216.93	222.95	225.7	219.02	212.43	216.49	220.27	217.04	225.53	219.87	219.13	219.76	216.89	220.42	217.71	219.8	216.99	218.7	215.39	220.78	218.61	211.86	214.42	216.83	217.49	218.3	218.47	218.57	221.95	217.77	223.87	215.01	218.32
204.16	197.44	193.44	205.31	203.24	208.38	207.83	198.71	203.61	198.7	204.78	207.09	204.18	204.85	202.63	211.82	202.95	207.15	205.46	200.37	198.54	200.08	201.65	198.82	208.59	201.89	197.2	205.93	202.97	207.05	200.3	204.59	199.62	196.58	199.72	199.63	200.03	202.33	199.52	200.85	201.39	202.51	204.06	204.41	200.02	205	201.38	205.41	201.14	198.04
216.41	209.12	223.14	209.77	203.94	213.34	208.23	206.03	216.9	208.99	209.44	212.01	212.66	212.42	211.77	214.48	211.55	209.08	214.44	220.34	215.88	214.32	213.43	213.03	210.52	214.43	212.6	213.39	211.03	212.55	212.01	213.77	211.48	214.65	207.72	213.36	212.93	217.67	203.94	216.89	217.52	212.46	216.26	218.18	213.84	208.02	206.94	212.53	216.68	209.32
214.03	217.16	219.5	212.56	216.25	218	220.06	215.19	220.07	225.04	218.99	224.54	218.57	216.49	228.78	214.19	217.98	218.17	219.77	220.08	217.91	217.5	221.23	219.59	219.37	220.21	216.74	216.25	220.04	215.33	218.47	216.27	219.53	214.73	219.42	219.71	222.37	215.65	215.33	218.55	215.95	221.45	214.75	214.68	222.09	212.42	217.13	217.74	215.75	213.46
211.43	210.59	204.07	210.74	211.57	205.34	213.17	202.82	206.28	208.63	204.92	207.1	205.05	208.79	208.88	208.01	206.97	208.62	208.34	212	209.67	206.5	200.53	212.87	210.13	205.88	206.77	205.7	217.21	207.86	206.03	208.03	204.45	204.05	205.87	210.69	205	209.67	202.91	203.14	202.72	207.64	202.66	207.61	210.76	204.8	203.32	205.45	203.55	206.25
205.8	198.5	198.72	200.49	204.2	211.81	203.75	206.8	206.1	196.26	202.73	207.12	204.71	205.44	209.11	205.08	203.66	207	201.73	196.61	199.91	211.3	204.2	208.63	207.46	202.88	209.81	197.88	197.73	207.7	200.11	206.72	206.59	206.75	202.75	206.52	197.03	195.31	205.44	206.68	201.15	205.3	209.03	202.86	201.11	206.48	202.33	202.54	208.09	208.36
199.59	197.5	205.41	199.63	194.97	192.1	199.1	197.44	201.18	193.46	200.31	193.93	199.44	194.52	196.4	197.29	200.23	193.3	201.61	196.41	200.16	192.1	199.5	196.75	203.57	201.24	199.34	195.52	192.98	201.91	198.61	199.91	199.29	199.76	197	199.02	199.36	202.21	197.91	200.07	191.94	203.48	201.37	197.96	196.86	198.68	197.94	199.56	199.45	196.53
209.57	210.8	211.3	214.77	209.16	208.34	199.89	207.05	212.47	208.21	210.29	204.17	210.93	213.45	215.58	200.57	210.85	206.42	218.57	207.39	207.59	211.03	210.9	212.69	210.29	204.71	205.44	204.02	210.26	210.18	209.49	202.17	205.88	207.22	204.61	208.36	211.32	214.88	208.13	207.82	214.84	207.23	210.2	205.04	210.28	212.27	208.7	211.21	209.42	210.78
207.4	205.81	207.61	210.35	209.96	208.44	209.34	207.57	209.81	205.3	207.54	208.71	201.35	213.31	211.6	210.23	210.13	208.42	208.19	208.85	211.08	201.06	208.66	202.27	211.33	212.7	210.53	206.72	208.13	208.13	208.77	213.13	201.21	209.41	208.86	210.45	207.03	211.13	210.44	201.3	210.52	207.45	205.8	201.94	205.23	206.81	206.78	202.91	204.02	208.08
198.49	197.77	205.19	203.58	196.26	206.66	202.14	203.51	203.39	201.23	200.46	202.97	202.76	200.54	201.23	204.47	194.69	205.94	200.55	196.55	202.33	204.07	199.15	204.3	207.21	199.25	201.32	207.73	202.58	198.63	200.56	201.68	203.77	199.73	198.76	204.62	202.23	201.39	201.7	205.18	203.79	198.88	207.23	203.99	206.55	199.32	201.49	205.26	205.47	207.11
206.79	206.27	220.42	213.51	215.7	212.45	206.62	216.18	205.2	205.21	209.78	217	211.06	214.74	215.2	211.49	205.94	211.98	210.41	212.27	211.14	206.95	215.79	210.55	213.24	214.87	206.32	211.46	205.74	214.02	207.71	213.01	216.73	216.94	212.7	206.38	218.6	214.82	213.16	212.64	212.97	220.88	209.93	211	216.41	212.98	210.1	217.27	211.05	205.02
201.99	201.1	206.74	204.52	200.52	196.98	198.62	202.67	198.61	203.31	195.3	201.63	203.94	197.27	202.66	200.79	201.02	198.61	202.38	198.46	201.53	203.74	206.23	206.08	197.61	205.46	205.5	194.4	198.81	203.29	202.06	199.36	200.1	207.06	204.68	203.34	197.03	200.45	196.88	203.69	202.17	204.42	200.81	197.75	204	199.9	205.01	201.66	204.12	206.19
217.59	220.39	210.11	215.96	216.59	213.02	213.11	222.03	214.16	213.5	211.93	211.48	219.86	219.82	219.33	212.76	214.63	215.76	218.28	219.04	217.23	213.26	220.65	216.11	206.19	222.64	226.48	212.86	215.54	212.83	222.14	214.86	214.56	209.39	218.68	217.58	216.22	219.2	216.25	220.43	214.14	208.19	217.32	214.56	216.56	219.11	212.66	214.51	219.15	217.84
212.02	209.39	207.03	205.47	206.08	209.72	208.45	206.71	210.41	207.48	208.4	203.69	207.57	199.75	212.57	206.65	207.03	208.33	205.24	205.95	209.09	212.65	204.88	208.5	211.07	203.99	203.29	205.45	208.88	207.06	215.01	205.38	211.35	208.08	206.59	204.67	210.54	206.89	209.58	212.66	208.82	209.01	212.48	210.41	211.08	203.91	207.87	211.82	208.07	205.06
211.88	208.11	208.55	210.56	202.64	202.81	210.01	211.8	212.44	210.59	210.34	210.99	207	204.49	209.3	206.6	209.35	202.07	210.17	211.22	206.96	212.78	204.06	204.96	207.07	211.08	207.87	212.38	200.81	205.03	203.06	206.03	209.01	206.24	208.47	207.84	206.23	209.22	205.25	205.62	207.92	207.47	201.94	207.96	205.51	200.8	207.5	205.65	203.84	205.22
208.78	204.83	208.75	205.59	204.83	208.07	210.26	208.79	208.6	209.65	205.68	210.22	203.49	211.74	212.24	202.37	210.79	206.68	202.76	211.12	204.65	209.25	208.39	212.2	208.86	211.91	207.09	208.45	205.1	210.26	211.41	209.81	210.85	204.39	205.72	212.02	211.88	200.23	210.94	205.36	207.01	206.67	210.91	209.44	203.98	210.02	208.82	201.32	205.04	208.32
203.75	202.69	204.74	204.64	201.75	211.42	201.67	197.94	206.46	203.34	205.79	199.48	198.46	208.6	212.33	200.48	203.63	199.69	205.15	211.84	201.31	196.87	203.79	200.37	203.64	207.24	212.06	205.2	207.62	204.56	206.66	210.53	199.34	198.57	203.09	206.21	204.23	203.06	198.7	193.5	207.21	208.55	204.85	198.01	200.73	198.73	211.58	200.25	202.26	206.56
207.11	215.24	213.7	216.85	211.58	207.88	201.33	213.75	210.31	216.44	215.75	212.59	212.94	216.61	206.67	215.9	209.53	211.02	210.44	213.56	211.18	206.52	212.07	211.79	209.5	206.76	211.06	207.09	219.31	211.36	214.78	214.87	209.49	212.23	213.76	210.91	211.84	207.25	214.2	210.55	213.39	209.73	207.97	213.44	211.51	214.15	211.49	209.46	205.51	209.28
199.39	198.3	200.26	201.95	199.72	204.43	192.42	199.77	201.38	197.3	200.86	198.57	204.85	198.11	198.31	210.82	190.54	200.05	208.81	202.88	201.05	198.4	197.04	203.77	199.91	202.15	203.86	196.39	200.35	197.48	202.56	199.62	203.24	203.56	198.97	193.61	199.23	195.97	201.72	194.05	199.9	201.19	200.31	196.96	198.75	198.79	199.89	196.33	195.96	202.36
203.63	211.07	208.25	203.23	210.06	211.94	213.52	207.02	212.74	206.63	211.03	208.95	212.14	212.59	207.32	213.44	215.57	207.59	210.24	207.42	206.78	205.79	211.81	204.6	212.09	212.04	207.16	209.81	206.72	208.7	206.32	203.14	206.54	212.75	207.69	206.98	207.22	212.2	200.81	208.1	208.84	210.14	206.67	201.86	203.32	208.42	206.69	207.19	205	204.33
217.13	211.95	219.19	214.92	209.22	214.49	211.31	208.27	215.09	215.14	206.61	207.96	216.69	214.7	210.49	209.22	221.62	213.81	216.48	213.98	211.63	212.09	212.29	211.65	211.88	210.37	215.53	205.17	213.85	207.77	216.22	209.23	213.16	211.88	215.46	212.08	213.46	214.56	211.71	216.82	207.53	214.11	207.35	212.33	208.98	210.87	216.38	217.21	211.7	211.12
203.79	201.78	201.9	200.44	199.79	206.37	203.42	202.41	195.63	197.51	203.74	195.6	206.01	201.62	207.49	196.34	192.45	207.14	204.7	202.96	195.36	209.03	203.14	193.97	205.36	197.29	201.65	199.08	205.99	204.43	199.44	198.9	191.92	206.26	197.95	195.48	200.29	200.44	200.96	203.96	201.33	198.47	202.33	199.7	199.8	201.67	202.76	197.35	197.58	206.15
212.22	219.84	224.27	221.19	216.1	217.3	215.81	214.97	210.41	213.71	218.62	219.95	218.67	223.79	219.19	217.19	214.39	216.91	213.5	224.01	221.41	220.39	214.19	220.76	221.86	221.8	214.12	215.23	223.12	216.83	214.55	216.69	219.54	220.38	217.77	217.57	220.44	216.56	219.28	221.34	211.53	221.25	218.68	219.87	220.84	215.87	220.87	220.71	214.81	215.88
215.5	207.72	205.04	209.35	207.69	211.45	210.08	206.08	209.94	207.4	208.2	209.52	211.06	210.65	212.56	209.78	207.2	209.08	210	209.61	207.37	209.24	214.6	213.82	203.79	214.39	207.19	204.44	203.64	205.93	205.77	213.42	211.81	209.96	208.62	208.52	212.57	204.74	208.9	212.61	211.23	208.89	209.5	213.68	216.28	213.79	209.23	202.89	207.06	206.52
208.45	204.08	214.44	211.09	208.69	205.57	203.72	206.94	211.3	204.28	209.52	204.14	211.36	207.81	208.61	209.88	199.18	213.2	211.25	207.27	206.46	206.41	209.5	211.03	215.83	203.5	210.71	203.41	204.44	204.79	203.85	212.75	210.57	209.55	212.4	212.37	211.22	211.78	208.18	204.74	211.67	210.02	216.19	210.72	206.31	207.06	205.78	207.73	202.41	208.42
208.57	204.68	205.03	205.1	209.15	214.77	208.13	202.21	200.39	214.39	202.41	206.08	207.05	205.92	212.72	207.32	203.66	210.1	215.03	209.1	207.18	206.98	207.08	204.69	202.63	208.84	211.52	215.06	199.55	204.52	207.85	205.34	210.57	211.06	208.62	212.97	208	207.98	206.81	201.49	203.53	203.85	204.17	207.7	209.2	204.95	211.13	205.74	211.59	209.5
201.2	197.47	200.38	202.68	197.77	204.7	202.57	203.35	199.89	200.53	198.51	200.34	200.95	197.73	202.31	199.07	197.9	204.88	193.18	198.73	205.38	196.35	199.25	202.67	195.72	204.44	204.3	200.14	197.94	198.77	198.61	204.9	191.85	203.47	198.5	199.33	201.87	196.3	206	202.73	197.63	196.57	196.84	204.6	203.7	199.42	198.21	201.99	198.55	196.36
208.51	206.86	209.88	210.13	201.33	208.15	199.38	211.45	203.93	209.83	205.56	210.16	203.14	212.16	210.43	205.47	214.87	203.62	208.65	205.97	209.17	209.13	208.13	202.75	207.77	213.67	219.03	208.51	207.7	214.69	208.14	207.17	208.17	209.4	205.81	214.28	214.48	206.01	211.64	208.7	204.26	208.3	206.85	210.84	206.61	211.62	210.62	208.29	205.62	206.92
202.35	204.95	198.97	201.69	201.4	202.55	195.09	198.42	201.66	200.99	195.66	201.39	199.53	197.55	202.05	208.16	197.14	202.05	197.75	199.44	199.12	201.89	199.51	203.54	203.05	200.46	190.65	194.19	195.92	202.11	205.33	198.54	202.53	203.32	199.35	196.96	198.39	203.22	196.36	200.63	192.65	202.96	198.27	197.63	202.07	204.47	198.59	205.44	208.06	199.46
207.7	203.59	205.47	207.41	200.14	203.55	200.03	199.47	199.77	198.81	203.94	201.69	202.45	203.69	207.12	206.14	207.82	207.75	209.18	197.73	204.66	210.18	208.7	206.16	205.39	202.9	201.73	199.35	207.54	198.76	206.08	198.61	210.11	205.53	209.25	199.38	206.02	202.51	201.35	205.14	206.91	198.4	205.99	200.98	203.99	199.05	208.08	201.36	205.11	208.67
214.63	206.33	207.13	207.94	208.07	210.23	209.77	213.31	214.86	215.28	213.3	207.81	216.29	205.23	212.33	213.77	205.92	204.83	214.89	209.23	209.37	207.29	211.03	213.05	203.62	211.15	218.73	214.85	212.38	215.69	210.99	206.33	209.16	207.23	207.01	211.93	210.6	212.65	215.88	208.09	211.33	209.41	212.21	211.57	212.29	214.91	212.09	215.11	206.98	211.85
213.67	211.68	210.93	204.7	212.69	208.35	212.87	206.6	203.55	210.03	207.62	205.21	208.27	205.63	211	205.08	212.93	198.82	203.01	209.18	205.72	209.82	208.71	206.14	207.98	207.34	203.31	208.49	209.32	205.28	209.47	206.67	203.29	208.48	209.76	212.61	207.7	213.91	205.52	208.9	199.26	207.21	204.73	205.16	209.14	209.92	203.35	202.94	209.66	212.18
198.82	192.74	200.59	202.26	196.99	193.52	204.38	200.51	200.86	201.61	196.47	199.24	196.88	196.66	202.3	197.73	192.55	198.66	206.51	198.54	198.69	198.45	201.03	207.42	200.08	198.37	202.94	205.15	199.92	196.93	195.6	196.7	199.73	200.09	200.46	201.82	196.95	204.25	207.42	200.28	200	192.79	202.57	196.82	200.34	199.37	202.28	203.89	200.25	205.35
214.96	211.36	213.43	217.44	219.27	210.57	217.58	217.43	211.88	212.74	219.86	213.35	210.59	214.16	209.4	212.02	210.67	218.61	207.75	211.87	209.44	210.35	212.36	210.21	221.37	215.62	212.71	212.84	215.01	214.73	210.48	210.78	214.81	217.4	220.22	210.97	211.42	217.89	215.52	215.35	212.52	213.86	209.8	213.04	210.91	209.94	213.68	213.77	219.39	216.04
208.44	206.6	203.21	207.08	211.18	208.37	203.18	207.39	209.28	206.01	211.27	209.78	200.61	210.9	204.68	204.97	206.6	205.83	207.3	208.84	213.51	208.33	208.98	206.59	208.2	210.45	212.54	202.42	206.55	207.76	200.51	203.83	205.04	214.28	199.89	210.48	207.88	205.89	204.34	208.64	209	197.37	208.53	209.64	209.71	216.47	210.89	209.01	208.25	204.53
209.53	205.59	204.45	210.76	212.84	213.76	209.09	209.01	209.49	203.76	201.18	213.04	202.26	211.02	208.82	212.45	204.41	211.04	204.51	210.18	208.01	209.79	211.87	203.06	206.2	211.93	209.4	208.79	202.91	212.27	209.64	208.48	207.2	208.54	203.55	207.63	207.8	213.77	204.97	211.92	207	209.95	199.28	204	210.74	216.2	214.25	200.05	207.49	213.61
207.46	207.88	210.48	203.07	213.23	206.63	205.85	209.57	210.15	209.33	209.81	206.6	209.89	211.11	209.63	210.43	209.89	202.84	216.83	210.68	213.62	210.42	210.17	208.67	218.73	207.36	210.24	213.2	207.12	208.5	215.29	201.97	213.06	210.61	205.4	206.52	204.08	212.09	211.79	206.11	215.51	211.43	212.43	215.95	208.98	214.68	209.71	213.02	213.03	208.6
206.02	208.71	196.14	201.66	208.24	209.84	206.96	204.54	211.68	212.27	202.03	201.35	208.46	209.51	207.87	202.31	203.7	201.53	201.16	203.77	211.22	207.14	199.42	201.44	203.02	204.64	212.43	199.04	202.9	213.19	200.31	203.03	205.07	200.3	208.67	203.34	202.17	203.88	207.67	199.45	199.02	206.05	202.56	206.95	208.47	203.71	204.82	199.01	201.73	200.93
201.59	204.15	210.14	204.08	209.9	204.6	203.7	208.9	200.33	201.6	205.44	206.68	203.41	202.28	204.81	207.83	203.88	208.09	211.25	204.13	211.17	201.27	207.02	207.22	210	209.01	200.58	209.84	208.74	205.94	206.52	212.08	207.75	211.44	207.45	207.25	207.82	205.3	208.35	207.6	210.55	204.19	209.78	204.9	208.33	210.67	210.6	202.53	212.4	217.01
194.55	204.15	199.15	200.92	197.65	202.4	196.79	198.12	195.36	197.46	200.86	199.67	200.91	205.31	200.96	193.79	200.52	196.26	195.27	198.56	200.05	199.4	197.53	203.73	199.16	198.92	207.24	198.81	199.33	196.87	196.73	198.64	199.15	203.33	201.75	199.8	187.96	194.61	201.66	201.04	204.57	200.06	199.37	197.05	192.92	202.37	191.28	210.29	196.76	194.32
207.15	209.96	212.37	205.36	214.78	208.16	213.64	209.5	204.55	207.62	208.71	207.61	206.78	206.53	209.63	210.43	209.77	207.95	210.13	208.76	207.71	209.26	209.93	205.88	208.36	212.37	205.1	207.59	213.5	204.31	212.81	206.67	207.34	200.57	211.42	212.27	208.45	207.37	210.24	204.22	213.6	209.23	214.78	210.2	202.93	204.51	206.37	214.32	207.36	220.63
211.31	213.39	210.49	208.37	213.57	214.48	210.2	210.94	212.8	205.46	204.62	209.5	212.3	209.65	206.92	207.18	210.53	215.81	206.16	206.01	205.83	208.82	214.13	210.34	210.84	210.7	211.01	208.4	206.75	209.35	209.87	211.13	208.91	211.75	204	206.65	211.51	211.41	213.49	210.56	211.83	210.03	213.95	214.36	208.49	208.53	209.41	204.88	213.54	202.84
202.31	208.11	200.76	202.25	203.54	205.03	212.36	198.59	206.66	200.39	208.28	205.75	206.53	204.01	206.11	212.24	203.12	206.87	211.44	205.86	201.3	200.97	202.46	214.2	204.76	202.84	203.32	205.29	208.77	198.56	201.59	203.12	207.93	206.9	204.71	207.69	207.94	202.58	202.7	207.97	198.63	200.48	205.77	204.26	204.72	209.65	201.66	204.42	205.91	206.07
210.64	213.22	210.68	213.34	210.63	207.51	211.56	213.79	208.05	216.95	216.09	213.33	214.27	211.18	214	211.06	213.1	215.86	218.35	211.76	213.04	202.55	212.44	212.88	215.18	211.98	213.08	211.84	210.45	214.4	215.66	208.82	215.63	207.91	213.36	213.45	209.54	216.21	205.76	210.47	215.29	214.89	218.56	214.53	211.79	209.11	205.74	204.25	207.7	211.49
206.72	205.48	199.42	201.94	200.77	198.29	201.21	198.06	199.59	202.01	197.13	202.04	204.19	204.76	204.81	205.75	208.44	204.88	204.01	213.32	199.67	197.2	198.65	201.86	193.83	205.78	203.26	202.41	196.67	206.21	208.45	204.62	199.76	203.9	203.76	203.41	203.06	206.57	209.32	198.23	204.45	205.39	204.11	205.61	203.03	202.54	198.1	200.01	206.04	205.45
197.88	200.1	200.63	199.33	192.77	195.52	194.95	194.69	196.48	199.7	200.39	201.31	196.12	199.58	198.88	207.61	208.81	202.8	198.05	206.79	199.27	199.64	197.99	201.55	203.36	195.37	197.64	198.92	202.69	194.4	199.59	202.25	201.84	197.18	203.76	198.7	203.26	197.77	207.19	201.25	209.22	195.62	203.44	205.26	204.29	200.4	199	203.74	197.58	197.31
208.2	212.35	210.46	214.94	210.25	210.82	213.94	210.29	209.71	214.4	211.77	211.95	205.82	205.92	212.66	208.48	207.55	212.51	213.9	211.64	210.26	212.82	210.96	211.52	212.27	209.09	214.48	213.05	214.3	209.36	220.12	209.43	214.6	210.56	212.9	208.46	210.5	213.52	212.67	213.33	204.71	208.74	212.47	208.49	213.32	209.24	212.3	206.58	205.58	211.17
210.39	218.34	211.73	214.88	215.37	208.21	214.91	213.46	214.93	215.55	211.79	207.96	212.2	203.4	214.44	210.76	203.88	212.19	221.44	207.38	211.4	214.93	212.16	207.23	211.62	211.39	207.12	217.05	210.65	212.1	215.45	214.13	220.79	210.67	206.98	207.38	214.48	207.92	212.92	217.29	209.77	221.95	213.65	214.11	210.36	211.23	214.68	216.15	213.11	206.02
190.42	197.29	199.92	198.33	203.01	199.42	201.17	202.04	200.34	201.34	204.81	201.91	200.78	200.78	197.77	201.17	196.7	195.65	197.83	196.61	202.53	202.54	198.04	209.67	202.09	198.59	200.66	203.04	198	199.92	196.6	202.04	200.99	195.5	200.22	200.7	195.4	199.48	199.29	203.08	192.14	201.99	194.9	204.82	200.7	194.33	196.15	200.44	197.76	204.47
208.6	202.67	202.39	199.14	202.46	201.7	208.79	204.49	200.8	204.37	212.75	203.49	212.79	202.9	200.38	197.7	198.48	201.49	203.18	202.98	200.44	196.37	199.94	201.88	196.94	206.46	206.7	203.83	203.6	210.37	208.38	204.34	198.37	202.27	211.76	203.59	200.46	203.22	207.03	201.32	197.47	201.17	200.94	198.65	208.5	205.19	206.31	203.25	198.33	198.25
213.21	209.86	218.3	211.28	210.73	218.27	207.28	211.22	214.24	214.14	210.85	218.28	209.87	211.23	208.96	215.08	218.56	210.66	218.01	221.91	211.83	209.82	211.76	208.71	211.13	212.12	207.44	207.87	215.62	210.23	212.01	213.22	205.92	217.52	208.73	213.16	210.14	213.74	209.92	207.17	209.8	209.81	213.51	214.46	215.06	209.23	215.12	216.62	212.31	208.01
209.49	203.91	205.84	204.79	208.44	206.66	207.66	208.29	201.86	208.88	205.97	202.64	203.39	206.54	206.4	207.05	202.96	206.22	209.43	206.51	212.23	203.03	203.72	204.71	206.43	209.24	206.49	200.49	208.03	207.05	210.21	212.38	210.52	205.53	205.41	204.17	207.76	204.24	207.29	213.08	208.86	204.33	202.69	209.67	197.59	205.64	203.74	197.46	211.62	197.95
200.66	203.32	200.27	205	198.89	203.47	204.99	202.68	202.26	199.17	205.83	206.19	204.41	208.2	208.57	206.88	197.54	203.05	207.74	198.47	207.08	208.22	207.19	200.02	199.96	204.44	201.86	204.85	195.37	204.77	203.38	202.1	205.58	204.68	205.99	203.4	202.35	206.21	208.9	196.55	205.99	196.98	206.66	213.27	203.86	199.6	201.62	198.31	198.77	203.21
215.28	215.8	220.63	216.67	221.59	215.57	214.72	217.26	214.85	217.62	219.44	215.65	217.44	218.33	220.42	215.6	220.4	214.66	213.69	213.11	219.44	215.93	215.69	221.02	216.39	211.75	216.3	220.79	218.26	208.95	216.91	211.62	219.31	218.47	214.54	223.51	218.82	226.86	213.86	215.82	218.92	212.97	214.72	217.11	224.27	218.68	220.27	216.13	218.55	221.08
208.47	211.82	215.93	208.75	206.73	206.67	208.02	207.25	213.78	213.48	212.27	204.63	208.91	209.19	213.5	210.75	216.08	205.41	211.26	212.79	212.18	209.52	208.3	206.42	208.19	214.41	207.88	207.49	209.07	210.66	207.08	207.66	214.48	202.22	207.34	210.26	205.93	210.41	202.9	206.61	214.88	213.82	205.85	207.72	211.91	210.98	205.41	215.61	215.55	208.71
200.94	201.16	206.22	200.33	208.32	198.33	206.22	206.11	202.35	200.14	195.38	208.08	203	209.55	205.07	202.75	205.52	204.3	202.15	202.3	204.63	206.18	203.6	204.23	209.12	205.09	203.58	199.23	203.25	207.88	201.36	200.18	202.18	202.65	199.53	205.26	206.41	201.45	203.35	205.62	207	202.76	202.24	206.19	200.98	197.6	205.46	205.62	204.34	203.31
206.91	206.63	207.07	200.15	206.33	201.58	210.3	207.71	214.65	207.35	205.38	205.62	205.33	214.59	207.99	204.82	206.68	204.92	205.44	207.74	204.21	207.71	207.1	211.02	211.42	204.02	208.7	201.36	207.78	211.84	209.51	210.82	210.29	213.55	207.58	202.51	204.03	208.84	206.42	209.34	206.31	204.32	202.12	210.49	210.96	210.21	211.62	205.24	205.64	208.58
203.73	209.62	210.96	206.15	203.07	204.11	200.49	208.09	205.65	196	205.32	205.17	214.84	206.4	206.82	213.31	202.74	204.45	205.39	208.76	210.08	204.28	211.44	206.04	202.02	210.86	204.36	208.6	204.32	204.73	203.76	202.41	207.52	204.54	209.79	211.2	214.6	209.05	211.47	206.55	210.87	207.92	207.32	206.88	204.15	211.23	211.3	209.01	211.32	207.73
203.61	212.65	203.29	202.58	201.04	206.08	199.78	203.77	209.14	200.07	207.46	203.84	204.16	210.31	200.24	207.86	206.58	203.59	206.51	205.79	204.71	203.47	204.27	199.82	202.47	198.68	208.41	202.24	200.6	203.06	212.04	205.77	204.15	205.49	205.42	203.38	208.84	211.08	198.33	206.75	197.1	207.92	201.78	197.9	206.26	198.6	201.77	200.47	202.44	204.32
204.13	202.72	201.42	202.02	202.52	201.27	200.14	199.53	204.25	200.77	205.44	203.38	199.92	206.22	200.83	203.15	202.7	204.98	199.82	196.02	200.61	199.99	207.03	201.27	204.07	207.04	199.55	200.32	197.79	202.18	206.52	208.7	201.98	203.79	199.16	201.89	203.1	205.24	201.28	198.54	205.98	203.51	200.13	196.17	200.49	209.91	209.24	198.12	199.6	201.94
207.16	202.67	200.16	199.49	202.82	202.1	205.22	204.18	203.5	207.47	201.25	203.3	208.16	205.53	207.66	206.42	203.61	201.82	201.59	197.83	209.47	199.89	206.1	203.66	206.51	202.21	205.46	207.1	205.7	204.93	205.08	209.21	205.93	205.08	204.54	201.84	203.68	208.24	204.56	202.51	197.2	204.3	202.16	199.36	207.57	205.26	201.2	205.83	206.6	200.17
210.18	211.5	216.24	211.42	215.34	221.49	216.1	204.77	206.95	208.1	211.78	205.17	214.11	206.79	206.85	213.9	211.83	213.87	212.83	206.85	208.95	208.96	202.51	207.69	209.49	211.05	205.72	214.64	203.59	207.98	215.35	202.55	213.03	208.41	205.83	212.18	208.5	208.31	204.97	209.63	210.64	205.97	204.43	207.84	210.48	215.94	209.64	209.62	207	208.14
201.4	213.68	212.97	210.55	200.97	208.82	210.51	200.28	212.12	203.88	202.61	207.4	209.06	204.08	204.79	203.97	203.89	206.12	202.29	204.8	210.31	201.92	205.93	207.51	208.51	210.2	209.21	204.9	208.72	211.65	205.69	207.95	208.46	206.95	211.81	203.36	207.51	202.75	208.29	213.59	204.77	207.09	206.24	214.28	203.38	206.06	206.17	203.82	207.29	202.6
198.43	196.83	202.74	200.45	199.64	197.36	198.01	200.27	199.43	203.11	195.86	193.67	193.78	196.39	200.57	200.28	192.91	193.95	198.31	193.8	197.27	196.41	198.39	192.24	201.88	198.23	197.56	199.22	199.99	201.4	196.39	199.16	196.59	191.46	201.44	195.13	194.88	204.12	193.35	193.92	194.48	200.91	196.44	193.77	194.2	195.43	205.7	194.04	198.04	192.64
208.74	211.73	208.36	206.52	212.08	215.66	209.02	210.24	210.63	211.53	207.7	210.59	206.75	209.45	209.67	211.98	210.72	207.09	207.74	209.61	214.29	206.67	208.05	209.5	210.12	208.69	212.32	210.61	211.42	201.32	215.3	206.49	215.63	207.82	209.22	214.77	214.54	207.69	211.45	213.11	212.37	216.37	212.11	213.51	208.68	207.71	208.76	210.79	211.03	220.03
204.97	201.93	206.65	198.74	205.51	205.38	210.48	205.4	199.03	204.74	202.85	204.48	204.09	200.95	202.51	208.47	204.75	203.06	205.74	206.47	209.87	203.61	203.07	207.58	196.11	209.82	205.73	199.82	205.29	208.02	201.14	207.04	202.97	198.4	206.48	201.58	204.02	199.01	207.61	206.35	201.44	197.44	208.1	210.13	202.19	206.41	199.92	203.87	199.58	203.92
208.62	209.8	206.18	205.8	204.57	206.81	207.49	204.77	207.36	205.78	207.67	197.57	208.7	204.34	208.19	206.84	209.41	206.02	207.39	205.52	209.97	206.88	207.68	204.43	206.1	209.46	206.73	207.07	205.63	207.51	204.36	201.04	206.33	206.58	199.85	209.5	202.9	203.96	208.16	200.11	205.49	200.06	211.92	200.78	198.08	206.4	206.76	203.64	204.24	206.27
210.26	208.5	208.63	207.72	211.13	209.65	207.05	203.17	205.45	211.03	205.49	207.78	211.97	207.08	210.64	213.9	211.92	213.56	212.16	212.93	208.81	211.56	208.89	209.46	212.53	206.09	210.79	209.88	206.9	198.67	213.27	206.34	203.57	205.6	209.28	213.31	207.13	208.28	213.29	205.87	215.1	210.99	206.39	212.37	207.39	220.18	203.92	212.33	207.14	209.79
193.81	189.51	193.85	200.88	197.15	191.22	193.6	196.73	199.23	194.97	198.28	195.82	194.04	187.98	193.05	196.82	199.03	194.41	194.74	194.45	195.99	196.41	189.99	198.49	193.57	192.96	190.29	197.22	194.55	194.89	191.83	195.02	193.17	194.35	192.93	193.76	184.18	197.48	196.94	200.16	191.74	202.22	197.9	198.78	189.01	199.21	189.01	191.7	190.82	192.12
215.78	207.84	215.48	217.98	209.2	214.15	213.37	213.09	208.99	209.97	215.35	214.4	211.91	215.51	216.57	213.34	219.3	211.97	220.16	214.37	209.47	213.69	212.48	216.55	206.69	209.52	208.55	209.17	212.69	207.65	206.76	217.36	202.74	212.01	213.89	212.5	208.09	211.27	215.64	210.69	213.78	212.69	208.08	210.61	218.77	208.58	207.33	217.2	213.34	212.04
215.74	223.74	217.7	220.97	221	217.41	220.6	220.82	209.99	219.04	218.95	211.68	215.32	220.65	216.8	214.47	213.49	212.65	214.43	217.53	219.75	218.33	214.44	217.66	217.89	212.67	208.61	214.15	210.73	220.07	214.03	217.66	213.22	218.03	217	212.95	219.4	217.81	213.9	215.03	215.86	218.03	215.92	213.19	216.06	227.06	219.16	216.53	219.49	212.48
210.31	203.1	209.26	211.22	206.31	203.47	208.23	211.06	208.18	210.68	209.54	214.88	212.46	208.19	210.78	210.93	206.58	214.39	207.48	209.1	207.53	201.89	216.68	208.8	212.39	214.84	208.82	209.11	208.09	210.92	215.47	207.09	205.96	206.61	209.21	209.45	212.6	214.94	206.77	207.59	203.42	209.86	213.28	205.45	209.16	204.6	208.56	206.87	208.76	201.73
202.2	200.46	203.04	202.53	203.35	201.71	203.7	202.5	205.61	201.51	195.29	198.72	205.22	203.39	206.41	197.67	195.91	197.39	202.09	200.55	200.16	194.61	204.72	207.08	204.12	202.74	203.01	202.87	202.48	199.34	202.89	208.16	196.17	202.46	200.19	199.59	200.04	198.99	198.87	198.89	197.88	204.58	201.44	200.02	202.07	199.33	205.13	203.02	201.55	195.95
200.56	198.6	205.07	200.04	203.75	202.65	198.23	206.31	208.93	200.61	202.27	200.06	206.58	201.67	200.74	200.99	208.09	202.9	192.52	199.88	198.07	203.04	200.1	197.33	199.67	199.34	205.18	197.49	198.86	198.61	206.52	202.12	204.58	196.36	200.37	206.27	194.43	200.95	201.33	206.57	201.6	204.88	200.35	200.66	198.8	201.98	200.18	198.71	201.68	198.53
206.09	211.08	207.15	202.05	203.45	204.99	205.88	207.68	202.71	200.75	207.33	205.97	206.14	200.37	207.46	206.5	203.08	197.89	201.3	203.17	200.77	207.23	203.97	199	205.65	201.47	209.45	204.49	207.9	202.03	196.13	205.28	204.58	206.18	210.82	207.15	201.47	200.39	205.41	202.94	199.36	205.73	201.37	205.29	206.2	200.48	203.34	206.89	205.21	200.33
205.34	207.52	209.92	200.03	207.02	201.43	206.38	202.48	211.01	198.88	200.22	208.71	204.52	202.32	202.52	196.22	197.56	202.04	205.59	204.56	206.75	197.62	205.45	212.54	200.95	208.45	197.89	205.87	199.31	207.08	202.45	203.28	202.84	203.07	206.74	197.76	207.98	205.92	203.69	199.09	205.76	198.39	200.52	207.89	203.6	196.96	203.46	200.38	205.05	205.09
202.51	202.24	206.72	193.78	204.72	207.37	204.35	194.46	205.94	202.64	198.64	208.01	200.18	200.11	206.85	202.31	200.04	203.57	200.13	201.99	203.04	202.49	203.94	199.93	206.06	197.72	204.81	202.96	200.37	202.82	207.38	205.48	203.02	201.55	200.2	203.23	205.42	198.75	202.19	204.08	202.78	201.69	197.45	206.92	206.28	200.17	208.59	210.85	202.97	201.08
211.33	212.99	215.3	209.79	207.56	213.99	212.91	210.31	215.36	208.49	213.14	214.97	217.2	214.25	215.54	220.19	223.04	216.91	216.53	215.17	211.28	211.27	211.95	216.22	217.43	211.72	214.05	217.08	217.89	213.49	210.78	217.9	211.06	211.58	213.48	216.14	208.76	215.52	216.24	214.88	216.52	213.97	216.78	212.65	214.59	213.69	210.29	212.55	213.8	215.52
207.41	198.95	193.15	199.33	205.26	196.68	203.58	200.72	204.37	200.67	197.1	201.63	197.81	199.65	201.51	204.13	201.26	208.61	205.13	204.73	202.17	201.04	203.55	200.3	201.28	199.79	206.55	208.59	208.03	198.62	204.06	198.01	209.81	203.42	198.22	201.55	204.28	203.05	203.36	204.98	206.09	204.03	206.71	199.12	203.5	197.28	201.13	211.42	211.31	206.1
208.26	205.43	207.14	207.18	211.34	211.55	207.27	208.38	208.43	209.21	205.69	206.24	210.03	206.92	206.97	202.77	206.57	207.8	211.34	212.66	200.93	205.08	206.84	213.88	213.42	211.25	207.45	203.68	205.61	211.2	216.84	209.25	210.35	205.27	203.01	204.36	206.75	206.02	203.24	212.98	207.08	204.95	204.75	204.45	207.04	204.45	203.52	215.72	204.98	206.78
210.1	211.86	211.19	210.07	214.94	201.59	204.49	212.21	215.82	208.5	206.89	206.88	205.89	206.58	207.4	211.24	208.43	211.5	207.02	207.26	206.27	207.72	208.61	209.07	204.49	208.98	208.48	203	206.2	207.75	211.7	211.8	209.14	211.23	205.74	206.83	206.35	209.98	203.17	211.31	213.67	204.05	208.88	210.52	206.68	202.72	215.47	204.01	205.77	212.04
209.15	215.38	212.58	218.68	214.76	211.76	204.16	210.67	210.98	213.22	207.18	217.87	208.56	215.88	205.95	207.83	214.81	215.82	217.56	211.45	217.62	215.43	207.71	210.41	220.16	215.93	211.47	210.69	209.95	212.22	209.7	215.45	207.99	212.53	217.88	221.74	212.48	216.33	206.13	212.52	216.02	214.99	216.87	214.74	215.78	214.44	212.74	213.01	213.15	217.34
209.37	206.11	209.51	209.78	209.96	208.33	206.26	209.9	209.63	216.87	203.71	208.8	215.61	208.79	207.21	202.03	208.1	211.71	211.38	206.88	203.65	209.82	204.47	204.19	203.84	206.17	214.21	210.33	209.09	207.59	206.4	201.76	206.61	208.14	202.22	206.12	209.49	205.18	209.45	208.53	208.38	205.81	207.92	207.73	204.97	207	206.47	207.5	205.55	212.48
[truncated: 650 more rows]
[truncated: 150 more columns]
