# Supplementary material for: Genetic dissection of main and epistatic effects of QTL based on augmented triple test cross design
Source: PLoS One. 2017 Dec 14;12(12):e0189054. doi: 10.1371/journal.pone.0189054 (PMC5730204; doi:10.1371/journal.pone.0189054)
Supplement: S6 Supporting Information — (ZIP) [file pone.0189054.s006.zip › z1_1800_0.5_10.csv]

213.22	210.37	211.78	211.85	209.68	211.83	211.24	210.89	211.78	211.7	212.54	212.03	212.92	211.82	209.8	211.22	211.04	210.36	211.55	211.49	212.76	211.11	211.4	213.76	210.44	214.31	210.04	211.2	212.57	210.48	212.49	211.34	211.8	213.18	214.48	213.92	212.21	211.39	212.32	211.25	211.95	211.74	211.97	212.94	212.32	210.44	211.65	212.3	211.65	209.42
209.66	210.23	206.51	209.68	208.98	206.95	209.14	208.34	208.22	207.28	208.9	207.94	210.13	209.48	208.72	211.52	209.45	210.75	208.74	208.19	209.55	209.42	210.28	210.1	209.46	207.72	207.01	209.27	210.34	209.46	207.03	208.01	208.45	209.39	209.69	210.73	209.17	208.66	209.03	208.47	209.59	209.55	207.2	210.41	210.87	208.97	210.73	207.79	207.07	206.6
209.36	209.02	208.86	208.02	206.49	209.21	206.49	207.6	209.55	207.58	209.18	207.39	207.84	209.35	206.49	207.76	207.95	205.53	206.5	208.86	210.08	207.56	207.03	206.86	210.49	210.37	206.98	207.76	209.3	207.05	210.15	207.94	207.3	207.27	208.97	208.43	205.99	207.81	209.75	208.15	208.4	208.49	209.15	206.67	208.24	211.38	208.07	209.26	205.05	208.86
206.09	205.06	203.98	206.64	205.81	204.27	205.19	205.06	206.56	204.17	206.63	207.89	206.28	206.16	205.96	204.05	206.14	206.01	206.09	206.43	207.62	206.9	207.61	205.97	204.79	206.1	207.67	207.04	205.17	207.33	204.09	202.29	206.88	207.19	206.09	204.37	205.12	205.34	206.26	206.24	207.13	203.91	204.87	205.33	204.94	205.87	205.83	204.39	205.06	204.56
216.15	219.22	217.64	218.62	216.8	216.03	217.73	215.7	215.31	216.62	217.16	216.13	216.04	217.27	216.51	214.52	216.14	218.2	218.38	217.31	216.82	214.3	216.82	215.22	216.97	216.86	219.01	216.74	218.97	215.81	215.31	217.67	216.4	216.28	217.08	217.64	218.47	216.27	217.67	217.04	216.35	218.74	217.24	218.14	217.92	218.16	214.4	216.63	216.87	218.92
213.43	211.3	212.68	211.34	212.3	212.22	211.45	212.19	212.84	211.5	213.47	209.22	214.22	213.88	212.94	211.07	212.3	212.97	211.56	209.98	212.46	211.21	212.43	210.16	210.92	209.93	210.32	210.98	211.64	211	211	209.8	212.18	212.09	212.24	212.51	211.35	211.97	212.52	209.8	212.54	213.73	211.38	209.38	212.4	210.51	209.8	209.61	210.95	211.55
192.64	194.93	194.6	196.06	191.39	192.94	193.17	193.26	192.42	195.22	195.84	190.46	195.82	193.35	192.62	195.87	196.58	192.94	195.91	192.92	193.84	194.99	196.12	193.32	192.35	193.83	195.67	193.34	194.75	194.49	192.73	194.81	193.85	194.35	195.63	195.35	193.9	193.44	193.84	194.92	194.54	192.26	193.64	192.13	194.96	193.88	193	194.4	193.71	194.11
199.58	203.68	201.76	198.94	200.07	199.28	201.03	196.56	201.62	201.21	201.81	199.68	200.28	199.26	200.94	200.3	199.29	200.23	200.98	197.91	199.51	201.23	200.51	200.22	201.02	199.13	201.63	199.25	200.69	201.48	202.49	198.73	199.85	200.47	200.02	199.89	200.19	200.13	199.65	201.59	198.62	198.59	198.93	197.48	199.43	201.17	198.52	199.74	200.09	200.15
209.63	210.03	207.01	209.39	209.44	208.75	206.23	210.5	208.62	208.13	207.46	208.59	208.28	210.74	209.52	207.9	210.09	208	207.6	208.97	208.61	208.01	210.68	209.31	206.5	207.89	208.36	207.75	210.34	207.9	208.16	208.12	208.17	209.49	209.03	210.04	208.32	209.39	210.28	209.84	207.25	209.57	208.91	210.97	207.66	208.95	210.57	206.79	209.24	208.53
209.91	208.8	207.15	209.7	209.18	205.63	205.94	208.23	206.12	206.28	207.88	204.72	209.34	205.27	208.08	206.15	211.24	206.82	209.58	208.45	208.21	209.74	209.14	207.64	208.39	208.76	204.76	209.28	208.96	207.09	204.69	206.09	206.98	204.67	208.81	207.52	206.94	205.44	207.95	207.45	204.61	205.72	208.28	208.86	207.14	206.47	208.08	207.95	207.76	207.14
203.51	202.74	205.43	204.27	203.27	205.29	203.3	206.19	202.88	204.9	203.37	206.02	205.91	205.06	205.36	205.18	206.59	202.7	205.68	203.94	204.28	205.4	204.65	205.86	204.82	204.39	205.5	204.79	206.05	203.25	205.99	206.11	204.33	203.42	206.6	204.88	203.17	206.68	203.77	205.46	203.09	202.24	207.42	203.37	206.9	203.37	202.8	202.77	204.87	203.91
213.1	212.18	211.03	211.91	213.5	210.68	213.23	211.83	213.02	211.23	212.98	211.08	210.94	211.66	209.78	212.21	211.77	210.44	211.16	212.03	211.73	211.92	214.34	211.6	209.53	212.9	209.57	214.07	210.76	210.41	212.23	213.26	211.64	212.02	209.34	210.38	210.7	210.64	212.05	208.73	211.26	210.78	214.04	213.64	211.22	211.92	210.17	211.3	210.33	209.55
214.88	217.05	215.84	217.59	216.45	213.86	216.93	219.29	217.6	218.35	215.91	217.5	212.89	219.23	215.26	213.91	216.88	217.15	215.77	218.6	216.44	215.34	217.36	218.33	215.3	215.3	216.44	218.94	218.62	218.74	216.2	216.22	215.87	213.62	218.43	217.76	217.3	217.81	216.87	214.96	215.92	215.44	216.85	216.67	218.83	218.45	217.39	216.32	218.34	217.2
198.98	198.03	198.54	199.11	199.52	198.28	197.86	197.61	197.82	197.56	197.78	195.45	201.48	197.33	195.31	198.05	200.57	198.14	197.23	199.05	198.83	196.93	198.18	196.22	197.56	198.31	200.11	198.63	197.69	199.73	197.7	196.68	197.6	197.53	198.71	197.84	198.81	198.55	197.6	198.59	196.42	197.86	197.82	198.49	197.57	200.1	199.94	194.48	197.29	199.42
212.61	220.47	220.01	217.75	216.65	214.38	218.41	219.32	216.78	218.64	219.21	217.29	217.97	216.67	215.07	219.52	218.12	218.42	218.33	217.3	219.36	218.88	218.32	219.32	215.88	219.61	217.85	219.11	216.92	216.02	218.13	218.04	216.08	215.35	218.71	218.29	217.57	217.15	217.57	218.14	217.24	215.78	217.98	217.8	216.54	216.45	216.37	217.43	216.72	216.09
209.78	215.23	212.02	212.8	212.5	211.93	212.78	212.84	211.92	214.41	212.33	212.12	212.31	214.86	212.2	213.49	211.25	212.48	214.64	213.48	213.2	213.27	211.33	214.19	212.46	211.39	213.02	211.37	212.56	212.46	213.7	211.39	214.96	211.86	212.62	212.49	210.97	215.13	213.22	210.58	214.17	212.93	211.15	212.51	212.22	214.54	213.07	213.73	213.93	212.66
194.94	200.48	197.44	199.39	199.62	198.96	198.24	197.43	199.47	198.49	194.95	196.72	199.27	199.09	198.42	199.05	198.53	198.3	197.49	198.78	194.36	199.01	196.58	199.2	196.71	195.18	196.79	197.55	197.64	198.34	197.92	198.41	196.78	198.37	199.72	198.94	198.58	199.53	198.39	196.1	197.66	197.84	198.24	200.37	195.98	197.41	198.03	196.78	195.81	198.84
214.32	211.08	211.89	213.91	211.3	214.04	209.26	211.15	210.53	210.75	209.56	213.34	213.94	210.94	211.7	212.73	210.89	212.03	212.71	212.26	211.06	212.39	211.65	214.02	211.66	211.18	214.43	212.38	212.42	213.29	213.93	209.13	210.41	209.3	212.14	211.74	211.94	212.64	212.21	212.14	209.36	210.97	212.47	211.65	212.52	209.48	210.97	211.22	211.72	211.3
203.54	203.88	204.14	204.51	203.22	200.62	204.03	204.74	201.99	203.09	202.07	202.5	201.8	203.36	200.29	201.4	201.14	202.62	204.18	202.48	203.6	202.61	203.14	202.73	201.32	201.37	202.29	203.41	202.73	202.55	202.68	200.38	199.99	203.05	201.64	203.98	203.62	202.46	204.5	204.48	202.61	203.02	202.41	205.65	203.09	205	201.64	201.95	203.49	202.1
210.54	211.19	214.5	210.09	210.03	211.2	212.46	212.26	209.89	215.06	211.96	212.74	212.68	210.88	210.09	210.41	212.77	211.29	212.95	212.9	210.46	210.54	210.97	211.41	211.76	210.12	211.83	211.42	210.6	213.57	212	211.5	209.3	211.49	210.59	212.04	214.04	211.12	211.58	210.25	210.48	209.84	211.76	213.43	213.45	212.32	211.08	211.7	212.17	212.04
210.45	209.33	212.14	210.6	211.97	212.76	210.6	212.42	211.92	211.96	210.07	211.79	212.06	210.61	214.49	214.06	210.46	212.18	211.09	212.78	212.14	212.81	212.4	210.26	212.12	213.04	214.32	211.45	211.19	212.61	212.69	211.63	211.95	210.57	211.62	209.03	212.42	209.65	213.4	212.23	212.4	211.59	212.17	213.36	212.39	210.66	209.36	210.9	212.79	209.48
200.33	202.54	202.25	202.25	201.73	202.89	200.88	199.84	202.18	199.83	200.12	200.93	202.32	199.3	202	202.99	200.18	204.46	201.04	199.78	200.57	199.49	202.16	199.72	198.34	201.91	202.39	201.52	201.73	201.05	202.1	202.58	201.91	202.24	201.38	202.15	202.04	203.53	201.58	200.97	200.34	200.33	202.18	201.6	201.33	205.32	202.07	199.8	201.45	200.09
210.39	209.74	208.68	210.39	209.3	211.71	209.85	208.56	211.39	207.15	209.26	210.85	209.55	208.66	208.77	209.29	208.56	208.92	206.58	210.57	209	208.33	211.02	209.61	210.04	211.65	210.22	207.89	209.79	206.22	209.85	210.46	207.7	211.12	209.04	211.9	208.85	210.41	208.62	208.74	209.6	208.91	208.66	211.1	206.87	208.21	210.66	209.53	209.57	210.7
211.94	212.95	212.61	215.4	211.78	213.55	211.62	212.98	212.27	211.42	212.5	213.32	212.03	215.5	213.66	213.13	212.06	212.28	213.34	212.23	213.2	212.32	213.78	214.04	213.87	215.17	213.28	213.79	213.35	214.45	211.44	214.55	214.54	214.59	212	210.58	214.04	213.8	212.03	213.47	211.21	213.15	212.46	213.64	214.76	212.12	214.33	212.61	211.47	213.64
212.54	211.23	211.23	214.44	211.27	210.55	212.36	211.17	211.65	212.69	211.84	212.8	211.08	212.12	212.79	211.59	212.45	213.1	210.48	215.47	211.17	210.91	210.71	212.77	211.81	213.87	213.98	212.24	211.82	212.19	208.95	212.13	211.03	215.72	212.57	211.71	211.78	212.6	210.86	211.3	211.84	209.34	212.04	213.5	211.58	210.6	212.76	210.98	209.62	210.84
218.26	217.69	215.64	217.12	220.63	218.07	216.74	218.15	216.6	218.91	216.55	220.49	217.9	218.09	219.35	217.84	217.14	216.85	217.95	216.82	215.58	218.44	218.79	217.8	218.38	216.66	216.28	219.24	218.12	217.86	217.82	214.54	217.98	217.5	219.86	216.82	219.92	218.28	218.65	218.8	218.09	217.88	216.67	217.89	219.57	218.36	217.06	218.25	215.04	217.99
212.51	210.85	210.26	212.72	210.32	212.54	210.99	210.84	212.17	210.7	210.23	211.19	212.84	211.12	212.21	210.59	211.48	212	212.8	210.41	214.3	212.43	212.68	212.5	213.89	211.21	210.36	211.83	211.43	209.08	210.51	210.52	209.95	211.6	212.51	210.38	213.34	212.38	209.16	211.4	211.3	213.04	210.14	210.44	212.67	212.16	212.09	211.25	211	211.07
210.69	210.46	209.08	210.67	209.92	208.91	208.95	208.04	209.31	211.11	208.21	210.78	212.25	210.03	210.26	209.57	211.6	209.97	210.96	208.17	209.26	210.59	208.93	209.2	211.45	210.71	210.39	210.65	207.92	208.69	210.17	205.89	211.15	208.55	211.28	210.19	210.33	210.63	211.18	211.32	209.41	210.06	208.23	210.39	210.28	210.58	210.47	208.43	211.1	208.93
199.07	199.16	200.53	201.95	199.75	200.27	201.44	200.71	201.26	199.71	198.55	199.63	200.17	201.72	200.64	200.16	199.62	199.38	201.09	200.24	199.2	198.4	202	200.88	198.91	199.83	199.99	199.75	201.86	199.74	200.16	200.85	201.59	198.88	198.43	201.89	199.98	203.31	199.93	200.82	200.32	201.66	200.26	200.01	198.76	199.86	199.75	201.91	201.49	198.16
207.6	206.86	207	208.11	208.44	207.08	208.67	208.48	204.77	207.86	205.39	207.17	204.73	208.72	207.55	210.44	206.76	208.92	210.25	208.63	208.94	208.79	205.82	208.58	206.03	207.85	207.38	207.17	207.42	206.88	207.22	210.58	207.2	205.77	207.32	206.38	208.45	207.3	209	208.78	209.52	207.11	206.86	208.98	207.86	207.32	204.32	209.84	208.24	208.99
210.54	206.99	209.63	208.86	209.3	207.71	209.22	205.38	210.15	207.68	209.09	210.79	209.35	209.19	208.94	207.3	207.86	209.18	210.02	211.36	209.82	210.05	210	208.68	209.3	209.35	210.54	211.97	209.47	210.11	210.52	208.53	207.34	211.38	209.52	209.68	206.06	209.97	209.38	208.51	209.86	208.06	211	210.66	208.61	208.11	208.81	208.67	208.98	209.65
193.55	194.16	193.78	193.77	192.16	193.77	191.98	195.78	193	195.18	194.66	192.04	192.02	193.66	193.92	194.26	193.51	195.35	194.02	191.02	191.9	193.57	193.58	192.22	192.78	193.56	194.27	193.99	195.06	193.12	195.3	191.7	194.61	194.97	194.46	194.11	194.22	194.73	192.49	194.13	195.99	195.72	191.29	195.14	193.84	193.3	193.22	196.07	195.34	194.63
211.53	212.16	209.67	206.27	211.12	212.66	211.42	210.61	212.43	209.13	211.99	212.67	211.23	211.41	211.6	214.04	211.43	211.27	211.34	213.36	212.04	212.73	212.26	213.82	212.88	210.92	211.76	211.32	212.37	213.55	210.23	212.96	211.18	213.74	213.63	208.46	213.85	212.48	210.1	209.78	212.19	214.28	211.62	212.52	209.96	210.71	211.96	211.47	212.32	210.35
212.64	213.49	215.66	212.62	212.47	211.49	215.16	212.61	213.04	212.17	214.07	213.61	214.51	212.5	211.32	212.67	214.87	213.17	211.82	214.97	213.02	211.59	213.02	213.88	211.09	210.53	214.04	214.17	212.21	213.89	213.1	212.42	210.74	213.23	214.9	213.16	214.13	213.02	212.32	213.05	213.46	212.27	212.1	214.91	215.15	212.18	212.47	211.9	209.98	212.57
201.99	202.74	203.92	204.54	205.3	203.23	201.42	202.78	205.52	204.94	203.35	204.25	204.23	203.05	203.26	205.68	203.68	202.78	202.31	203.48	204.08	204.34	203.75	202.87	201.17	203.48	204.55	204.63	202.9	204.73	203.03	204.48	204.41	205.09	203.32	204.74	203.09	204.44	205.46	204.47	203.25	201.56	204.16	203.77	202.11	203.61	203.36	203.12	201.92	204.08
204.66	203.4	202.97	203.05	201.1	203.44	202.07	201.03	203.74	202.07	202.17	201.79	202.8	201.4	202.89	202.14	202.38	202.9	202.97	202.13	200.11	203.99	201.79	203.1	203.04	203.04	204.77	207.3	202.47	205.29	202.33	203.36	203.38	204.2	203.44	204.63	205.23	204.9	203.24	202.84	202.98	203.27	203.77	203.23	203.74	203.37	205.79	202.71	201.34	202.24
206.88	206.87	207.84	208.57	209.59	206.57	207.56	207.91	210.57	206.08	208.93	209.33	208.65	208.48	208.5	208.21	206.78	206.77	208.86	206.78	207.6	206.91	206.97	206.58	207.71	208.29	206.95	207.64	207.88	207.57	208.3	209.03	206.16	208.43	206.83	208.65	206.61	208.03	208.73	207.13	209.67	207.65	207.27	206.63	209.44	207.89	207.7	209.92	209.12	208.35
208.88	207.88	210.32	210.3	207.18	206.21	207.43	209.12	206.94	207.44	206.35	207.37	207.92	208.31	207	211.52	207.89	207.93	209.89	206.96	209.09	210.26	207.56	209.09	208.83	209.21	208.08	206.86	207.93	209.18	209.02	208.51	205.91	210.31	206.72	209.3	206.98	211.09	207.57	208.69	208.63	211.55	206.91	206.85	207.3	209.62	209.14	206.57	206.85	208.89
208.36	210.57	207.46	210.3	207.98	208.47	210.67	209.27	208.59	208.18	206.28	208.31	207.58	208.93	208.34	209.47	209.29	208.19	206.34	209.64	209.19	209.21	211.47	208.48	208.2	209.53	207.05	206.46	210.06	210.33	206.62	209.38	208.1	207.48	209.43	206.77	207.58	208.89	208	207.7	208.46	209.65	208.61	208.02	208.72	206.37	207.91	208.57	209.59	208.45
204.28	207.97	204.28	206.02	205.38	205.09	207.43	205.77	206.26	204.84	204.22	207.19	207.25	204.37	203.41	207.63	203.75	204.88	206.17	202.2	203.25	203.2	203.08	204.47	204.49	201.74	204.99	204.25	203.85	204.93	205.24	206.62	203.28	203.89	204.73	203.99	205.23	205.19	205.43	205.8	202.47	204.68	205.16	203.47	205.06	202.75	203.7	203.81	202.1	206.75
211.89	209.84	209.45	210.57	208.22	208.26	208.79	209.84	209.31	207.99	207.14	208.42	208.89	207.19	207.41	209.44	208.45	208.65	207.22	208.4	209.52	208.18	209.19	209.43	208.48	207.09	209.46	206.77	208.39	209.72	210.09	208.96	209.07	207.44	208.42	206.22	206.89	207.23	208.91	207.04	208.32	206.91	208.47	209.24	206.7	207.24	209.16	207.08	207.46	210.72
206.53	209.88	207.06	205.66	206.12	208.46	206.3	208.93	206.59	207.95	206.46	206.54	206.6	208.24	207.85	209.87	207.78	208.34	209.95	207.06	210.68	208.67	207.89	207.22	207.1	208.95	207.38	207.26	207.22	206.42	206.87	208.53	209.06	207.34	207.88	208.22	208.61	208.14	205.51	207.77	207.43	207.35	207.01	205.51	207.17	207.76	206.76	206.68	208.65	205.64
213.71	214.39	212.32	211.42	209.62	212.29	213.72	212.15	214.56	212.11	212.38	211.62	213.56	213.61	211.5	213.25	212.29	211.36	212.36	214.01	212.26	209.84	213.31	213.14	212.66	211.94	212.47	210.78	213.34	212.55	208.58	211.45	213.58	212.62	211.79	210.22	210.91	211.49	213.57	212.64	213.75	214.58	210.23	212.45	210.88	212.77	211.13	213.23	215.25	209.83
198.14	198.35	200.83	199.21	199.09	201.49	197	200.08	198.52	200.19	200.88	196.88	200.86	198.51	200.18	200.33	199.42	199.23	198.7	199.72	201.51	199.32	199.86	197.74	198.25	200.67	199.41	199.75	199.96	199.71	198.42	196.87	200.88	199.38	198.06	199.76	199.62	198.27	201.16	200.89	200.2	200.45	198.34	199.24	199.38	200.21	198.57	198.69	198.06	197.1
213.34	213.6	210.23	211.9	211.31	212.35	212.52	212.81	210.61	211.22	211.71	213.13	210.51	211.73	212.94	213.58	211.64	212.13	213.23	213.91	210.7	211.59	211.12	210.3	211.47	212.31	211.37	211.21	211.68	210.8	209.85	210.29	209.41	209.55	210.1	211.1	213.05	212.16	211.96	211.38	211.31	209.57	212.7	212.74	210.66	210.42	210	214.1	211.06	211.57
208.46	208.04	207.23	207.05	209.2	206.46	209.99	207.58	208.07	207.22	206.98	206.69	208.71	209.98	206.78	207.77	209.77	206.87	206.23	207.54	209.61	209.2	209.45	211.14	207.79	208.77	207.28	208.79	207.71	208.59	207.01	207.54	207.18	207.69	207.67	206.81	207.61	206	206.75	206.13	205.82	208.12	206.96	209.58	207.37	207.2	204.77	208.94	207.82	206.49
203.79	205.07	204.34	205.69	205.17	202.49	204.79	206	204.02	204.72	204.44	204.91	203.87	203.79	207.63	203.27	205.14	204.2	205.22	203.95	202.41	202.7	204.97	205.25	203.94	203.91	203.94	201.19	203.6	203.81	205.13	204.31	204.15	202.09	204.41	204.5	205.26	202.66	204.07	205.55	202.71	203.1	203.04	204.12	201.32	205.17	204.02	204.17	205.06	203.6
213.32	212.61	213.21	214.5	213.14	215.04	214.16	211.48	211.55	213.51	212.62	211.5	213.68	212.8	212.55	212.86	213.67	211.6	213.07	212.4	212.53	213.04	212.08	214.69	213.32	214.99	213.41	212.27	213.31	210.14	212.12	213.58	216.12	213.9	211.47	212.71	215.36	212.48	212.04	213.09	212.13	212.4	213.19	211.68	213.79	213.96	211.77	213.4	212.72	211.77
217.24	217.11	216.38	215.88	217.68	218.73	216.32	218.1	215.97	217.48	218.4	218.65	218.9	215.84	215.66	217.59	217.86	218.02	218.12	217.27	217.39	216.18	219.53	218.29	216.34	215.33	215.41	217.89	215.96	217.18	214.76	215.93	219.77	216.9	218.17	214.19	218.89	217.11	215.83	218.69	217.73	215.69	217.08	218.85	217.03	217.09	218.13	217.38	215.16	215.79
206.22	206.12	207.13	209.03	209.29	208.28	207.18	206.96	207.22	209.1	206.12	207.06	209.98	207.48	205.53	207.77	205.39	209.21	207.35	206.38	205.72	206.08	205.73	207.72	208.18	207.46	207.9	208.33	207.4	208.34	207.17	206.14	209.12	206.94	208.48	209.26	209	207.04	207.64	207.08	208.39	208.9	208.36	208.08	208.31	208.78	209.87	207.14	207.76	206.6
206.78	208.67	209.1	208.97	209.51	208.91	208.93	209.3	208.21	209.69	208.35	208.3	208.21	206.89	209.93	210.14	207.8	208.59	209.15	211.94	207.66	211.06	208.85	209.85	209.05	209.11	208.12	206.62	208.41	207.04	208.72	208.2	207.96	209.64	208.53	207.5	209.17	207.75	209.75	207.68	207.98	207.81	209.31	208.33	208.15	209.14	209.21	208.01	207.85	207.14
212.12	209.54	212.45	210.66	211.71	213.63	210.88	212.14	212.32	212.18	211.68	212.26	210.43	211.89	211.22	209.84	212.99	211.97	211.27	212.4	212	209.72	212.09	212.38	212.33	209.71	210.11	211.73	212.09	210.75	210.6	210.59	211.74	211.44	210.49	212.29	211.48	207.98	211.44	212.32	211.21	211.64	212.46	210.59	212.21	213.96	212.14	212.41	213.56	212.74
208.61	209	209.11	207.99	206.97	206.25	209.52	207.65	207.51	207.67	207.6	207.34	206.76	208.07	207.8	206.39	208.55	205.34	207.31	208.87	207.47	207.75	206.88	205.22	208.13	207.95	208.34	205.35	210.06	209.12	209.3	208.33	206.41	209.27	209.36	206.61	208.21	206.94	208.48	206.99	207.01	206.69	209.32	209.04	205.59	207.92	209.65	206.18	206.98	206.02
211.43	211.08	209.64	212.61	210.36	209.46	213.38	210.91	211.05	211.26	211.41	210.4	211.98	212.3	213.36	213.07	212.16	211.96	211.22	209.51	212.83	211.1	211.9	209.53	213.14	211.91	211.11	212.85	211.63	213.05	213.19	211.76	212.83	212.48	213.26	209.89	210.73	212.46	212.14	210.69	208.62	212.77	212.61	211.59	212.63	211.37	212.53	210.28	210.76	211.26
201.68	200.62	199.81	201.96	200.42	199.56	200.99	201.27	200.22	201.25	201.13	199.09	200.92	202.44	201.72	198.33	201.6	201.87	200.74	200.89	202.17	199.54	197.76	200.89	200.9	199.51	201.13	201.46	200.72	199.5	201.75	200.63	200.02	199.15	201.6	200.8	202.29	199.64	202.64	198.84	200.35	201	201.45	201	201.16	200.65	201.07	200.03	200.71	199.59
208.83	209.65	210.57	208.98	209.94	210.28	211.29	209.11	208.73	210.55	210.25	209.42	209.6	210.54	208.35	208.93	209.31	212.01	207.67	208.41	207.52	208.32	208.76	210.7	210.44	208.23	209.64	209.68	208.35	209.13	206.9	210.31	207.47	209.13	208.26	209.25	209.97	207.52	209.4	211.46	208.42	210.35	210.22	207.79	209.24	209.57	208.78	209.89	212.11	210.61
204.68	202.68	203.67	201.88	201.6	201.84	201.06	203.49	199.62	205.18	201.95	203.71	203.54	201.97	200.48	203.69	201.45	203.1	201.13	203.22	202.23	201.35	203.56	202.56	204.7	204.59	201.33	203.06	201.92	201.41	201.93	202.79	201.86	202.46	204.22	201.43	200.47	202.98	204.15	204.08	202.55	205.11	202.26	204.28	203.87	202.92	202.79	200.07	201.63	200.34
206.39	209.97	205.75	207.97	208.34	207.78	208.38	208.82	208.12	208.12	207.49	208.05	209.75	208.56	208.72	207.64	208.73	211.55	208.38	208.2	208.55	208.14	209.21	208.61	207.45	208.59	208.99	208.91	209.1	208.03	206.68	206.95	210.66	209.88	210.56	208.53	208.34	207.03	208.37	209.39	209.46	206.21	210.05	208.47	208.98	207.99	207.74	210.63	208.09	210.13
203.49	200.7	204.27	204.68	202.94	204.2	202.63	205.71	203.4	201.89	205.52	204.19	202.17	202.59	204.37	205.08	203.83	203.98	204.12	204.99	202.11	203.15	203.73	201.95	202.96	203.82	204.83	205.27	205.83	206.51	202.64	203.05	203.08	202.98	204.38	204.11	203.68	204.23	202.01	203.04	204.68	203.72	204.22	203.52	205.6	202.77	204.83	203.85	205.2	203.51
203.91	204.28	204.05	203.69	204.54	204.83	203.94	202.91	200.68	203.16	201.87	207.49	202.58	201.52	204.48	204.21	201.59	203.53	203.95	202.49	203.8	202.96	203.12	202.64	204.02	202.88	203.27	203.88	205.01	202.67	202.58	204.04	204.03	202.72	203.41	205.26	206.01	202	205.89	204.23	204.82	200.44	205.89	201.03	205.5	205.51	204.52	203.53	203.98	201.45
207.21	208.54	210.13	209.64	208.75	209.01	208.83	207.38	209.08	207.24	206.8	207.97	212.34	208.74	209.37	210.48	207.1	208.97	209.12	211.53	207.24	209.26	208.48	209.93	208.65	207.36	209.87	210.25	209.76	207.14	207.64	211.49	210.45	208.3	206.57	205.53	208.03	208.63	208.03	208	208.08	209.02	208.38	210.22	209.08	208.87	208.75	208.87	208.23	208.62
211.27	213.65	209.18	213.25	213.48	211.8	209.61	209.25	212.88	212.2	210.92	211.8	212.04	210.45	213.67	210.59	212.83	211.95	212.42	210.58	209.97	210.08	210.45	210.5	212.34	211.28	212.94	212.87	213.13	212.07	213.07	213.3	210.93	211.62	212.94	211.49	211.46	212.81	211.84	212.99	212.19	211.41	210.95	213.28	210.29	211	210.33	211.92	212.14	211.74
202.97	203.29	201.64	201.04	204.5	202.55	205.69	202.84	203.18	200.19	202.11	201.94	203.21	203.61	204.4	201.31	200.38	202.72	201.13	201.14	202.94	197.57	200.28	201.34	202.43	202	202.2	203.84	204.41	202.66	201.29	201.42	201.54	202.2	202.32	202.32	202.11	203.27	201.12	201.87	205.88	203.71	202.28	202.68	204.41	201.19	200.55	200.44	201.81	202.73
207.78	205.81	206.22	205.35	205.59	205.79	207.28	204.82	206.66	210.12	205.54	207.35	204.19	204.15	206.67	205.16	206.75	203.24	206.04	207.86	207.34	204.83	206.95	205.44	206.59	204.44	204.16	205.59	205.26	203.67	206.95	207.83	206.53	208.16	207.84	208	206.86	206.9	206.31	205.93	205.81	204.68	205.79	205.2	207.07	205.19	205.29	207	205.86	208
213.7	213.38	211.12	208.56	213.75	213.13	211.07	210.83	212.7	213.08	210.08	212.29	211.81	211.16	212.74	212.36	212.92	210.61	211.84	211.16	210.49	211.28	211.27	213.53	212.83	211.84	211.58	213.37	210.35	212.18	211.66	210.98	212.33	213.54	210.36	210.69	212.61	211.54	211.42	211.3	212.92	211.91	212.62	212.12	212.61	211.41	211.94	206.46	214.19	210.43
219.02	217.55	217.19	215.97	218.82	215.93	215.04	212.56	216.32	215.59	214.49	216.27	215.8	218.45	217.67	216.28	217.56	217.83	216.23	213.7	216.82	217.43	217.09	217.96	217.44	218.36	217.79	217.5	216.96	217.99	217.06	217.56	217.57	217.59	217.96	218.41	215.28	216.14	218.24	216.05	215.77	217.5	218.4	214.8	217.51	215.56	218.73	216.39	216.92	217.85
211.81	208.57	208.05	208.87	208.59	207.92	205.73	209.09	209.85	207.9	207.38	208.77	207.99	209.42	208.68	208.59	209.66	207.66	209.04	204.21	209.02	209.6	207.58	208.74	208.7	207.13	207.73	208.99	208.59	209.58	208.02	207.89	207.67	205.79	209.01	207.29	209.16	208.99	207.23	208.5	205.38	208.61	209.94	207.28	208.8	208.54	207.85	206.08	206.5	211.3
208.71	208.3	208.93	209.91	208.9	205.68	208.18	208.33	208.07	209.67	208.43	209.34	206.92	207.95	208.71	206.42	208.37	207.1	206.99	208.38	206.7	207.45	209.6	208.34	205.4	208.28	209.18	205.1	207.64	206.89	208.37	209.03	208.66	207.6	205.98	207.87	210.56	207.4	207.9	208.13	208.42	207.37	206.84	206.22	207.74	206.61	208.89	209.72	206.24	208.01
206.52	204.15	207.22	206.68	209.7	207.01	207.11	207.8	205.4	206.55	207.09	207.56	206.45	208.58	208.29	206.82	207.54	208.77	207.47	206.41	206.55	208.2	206.87	207.19	208.25	209.06	208.71	208.65	208.29	206.99	206.85	207.77	206.12	208.08	206.7	209.06	203.3	208.62	207.62	205.97	206.22	207.46	210.46	208.24	207.6	207.65	207.33	206.73	208.48	208.19
209.26	207.84	210.58	209.02	208.09	208.3	209.57	209.18	207.5	209.11	210.33	210.89	207.63	207.4	207.95	209.76	209.89	206.01	209.33	209.43	210.27	207.13	210.31	209.03	208.61	208.59	208.73	208.64	210.31	209.69	208.6	210.53	207.59	207.2	208.52	209.68	209.59	208.05	205.64	208.67	209.62	210.47	206.82	208.37	210.28	209.39	209.77	207.76	209.59	207.55
203.52	207.06	202.81	201.28	204.7	203.31	205.1	204.54	205.77	207.27	202.67	204.07	204.56	202.27	203.09	203.45	202.54	204.62	202.59	204.11	203.73	203.61	203.77	201.34	204.23	204.06	205.35	202.01	204.4	205.01	204.32	203.39	203.56	204.58	205.38	204.54	206.34	204.56	202.83	203.09	203.03	203.04	202.43	202.17	202.63	205.3	205.85	205.09	203.66	205.05
201.11	199.89	200.49	199.34	201.13	200.6	200.68	200.56	201.6	200.83	199.58	201.18	198.8	199.59	201.33	201.92	201.42	198.68	198.92	200.6	202.08	200.46	199.76	201.2	201.01	198.29	201.4	199.46	199.63	202.67	200.39	200.14	201.12	201.57	200.68	200.2	201.31	199.58	199.75	202.08	202.16	199.01	202.25	197.88	200.4	201.07	201.44	200.15	201.5	200.9
209.25	209.78	208.33	208.02	209.26	210.83	211.54	211.19	210.07	208.51	210.65	208.55	209.36	210.12	208.67	211.68	210.19	207.28	208.77	208.38	210.32	208.69	211.66	208.22	211.41	207.11	209.66	208.66	209.48	210.98	209.25	209.8	211.04	209.09	208.74	207.71	209.71	209.68	210.22	208.27	210.18	208.2	209.05	209.95	209.5	210.27	209.15	207.76	209.06	209.37
209.82	207.93	208.31	210.05	210.71	210.27	210.61	209.6	210.47	210.12	211.46	210.21	210.64	211.36	208.19	209.07	210.29	210.26	211.41	210.19	211.35	209.76	210.41	208.69	211.5	208.16	211.32	207.13	210.37	211.21	208.25	211.33	209.97	212.3	210.8	211.65	209.75	207.54	209.5	209.91	209.27	210.39	210.31	208.89	209.28	209.78	209.38	211.07	208.92	208.07
198.86	196.69	201.37	198.29	199.36	197.56	197.38	199.3	195.93	200.07	200.43	196.88	198.47	198.92	199.14	197.41	200.52	199.1	198.01	198.03	200.88	200.12	198.88	198.2	199.7	199.68	199.58	198.97	199.63	197.66	199.36	199.88	197.2	200.71	196.68	198.56	197.65	199.22	199.82	198.37	197.68	197.71	195.91	198.9	198.54	195.08	197.34	198.44	199.85	197.75
206.36	207.09	208.35	210.75	208.8	209.2	208.71	207	209.15	207.99	208.85	210.04	210.26	209.22	209.1	209.39	210.25	208.26	207.15	209.76	209.57	208.77	207.24	208.44	210.4	210.23	208.62	210.78	209.54	208.64	208.46	207.34	210.52	207.59	209.96	210.85	209.68	208.88	208.85	210.3	207.98	210.29	209.31	208.65	208.74	209.44	207.71	209.21	210.7	208.41
205.55	207.07	204.87	207.27	207.16	206.75	201.83	204.04	204.94	206.16	204.3	206.57	206.64	205.7	205.39	205.9	205.47	204.72	207.46	206.8	205.44	205.43	203.65	203.81	207.12	204.63	204.01	204.12	206.17	205.06	204.51	205.05	206.6	208.24	204.59	207.75	206.03	205.62	207.07	208.21	206.25	206.34	206.4	205.57	206.28	205.13	205.23	205.45	205.56	204.55
194.94	194.44	194.58	195.02	194.53	191.72	193.17	193.75	193.85	194.53	192.7	194.64	194.75	194.72	193.22	194.38	195.08	196.47	191.98	194.37	193.31	191.78	195.97	191.32	193.54	196.2	195.59	195.02	191.32	195.71	194.36	195.99	194.83	196.06	195.22	194.06	192.41	195.96	195.09	190.91	191.98	193.71	195.44	192.5	192.2	193.06	196.12	194.89	193.06	196.1
201.52	204.7	204.19	202.66	204.05	203.91	204.15	202.83	205.92	203.77	203.73	202.84	203.77	204.62	203.78	203.72	202.87	203.38	203.82	203.43	204.58	204.61	206.14	203.19	205.3	203.57	204.07	202.17	201.5	204.37	203.27	203.44	201.99	202.9	202.74	205	205.7	204.35	202.94	205.33	204.22	205.19	203.85	202.67	203.81	202.33	204.24	201.91	205.5	204.01
211.68	214	213.8	210.59	210.66	212.58	211.01	210.84	213.55	213.53	209.95	210.65	210.97	212.18	212.93	215.71	213.45	211.12	211.83	213.15	213.99	211.4	212.46	211.53	212.56	213.23	213.35	214.98	210.85	210.19	212.23	214.36	213.2	211.51	212.34	213.34	214.88	214.86	212.75	212.97	209.91	212.03	209.49	211.89	213.8	213.63	211.85	212.22	210.12	214.67
204.94	203.16	204.28	200.76	205.34	204.4	204.01	202.78	203.87	204.46	202.25	206.9	204.28	203.59	203.4	205.7	203.43	202.7	204.38	202.07	203.94	202.5	201.95	204.85	205.49	204.1	204.67	204.44	202.84	203.04	205.27	205.74	203.05	202.99	203.25	204.24	205.24	204.75	204.84	203.34	202.85	204.84	202.98	205.58	203.76	205.79	204.13	203.54	204.51	203.07
217.15	216.87	216.68	216.09	217.26	218.05	216.13	217.85	216.78	217.47	215.09	217.88	216.92	217.62	217.07	218.82	217.1	217.06	216.59	215.26	216.97	216.75	216.42	216.63	216.58	214.89	217.15	214.85	218.48	216.67	216.45	215.31	220.28	214.92	215.06	216.72	216.87	218.05	218.26	216.94	218.34	216.58	217.33	217.33	216.19	217.67	216.2	218.9	217.78	217.11
207.61	211.03	208.19	207.34	209.55	209.98	210.91	207.19	207.85	209.58	206.93	210.65	208.17	209.51	211.05	208.03	206.5	208.63	208.29	210.15	208.36	207.55	208.78	208.18	207.8	210.51	207.36	210.38	208.47	209.94	207.47	209.99	209.3	206.8	209.21	211.05	208.98	208.41	207.42	208.31	207.71	207.44	208.05	208.95	210.3	210.16	208.18	209.45	208.23	210.63
207.73	207.89	208	209.74	205.54	208.69	210.16	208.9	208.27	206.91	207.95	207.16	208.66	208.05	208.94	208.59	208.62	208.17	207.38	208.88	205.13	207.86	209.96	207.71	210.5	209.45	208.17	208.17	208.5	209.87	209.34	209.14	209.12	207.64	207.85	208.03	208.97	209.11	207.43	209.02	208.85	207.95	208.71	207.59	209.64	206.37	208.12	207.08	207.55	208.26
195.77	200.38	198.32	196.18	198.75	198.44	198.68	196.63	195.09	199.12	197.46	198.28	196.16	198.18	197.69	197.27	196.79	198.51	194.42	198.35	197.84	198.03	197.26	197.29	199.72	199.75	199.42	199.04	196.8	199.16	199.03	199.2	198.66	197.18	197.88	197.57	200.49	196.25	197.16	199	196.95	198.46	197.47	199.08	197.42	197.33	199.44	199.74	197.13	197.1
208.38	208.12	208.4	209.52	209.4	209.85	210.83	208.1	208.9	208.48	208.73	208.87	209.51	208.41	209.03	208.09	207.53	210.38	208.06	207.41	207.4	208.3	206.99	204.24	210.08	208.15	209.13	211.39	208.71	210.01	206.74	207.68	210.26	207.48	210.79	209.24	206.23	209.52	209.81	209.82	207.2	209.39	208.26	208.5	209.71	209.33	208.36	209.17	209.05	209.15
209.15	208.13	206.45	209.61	210.67	206.07	209.38	210.99	208.82	206.95	210.25	208.85	208.48	208.15	210.78	208.88	208.29	207.75	209.44	207.16	211.68	207.22	208.01	207.38	208.13	206.46	209.24	209.13	206.78	208.09	206.25	210.57	206.04	209.14	208.5	208.21	209.85	208.88	206.82	209.19	209.63	208.47	209.9	208.3	209.36	209.43	208.35	208.67	210.58	208.7
211.75	212.35	213.46	211.37	212.49	214.14	212.55	211.63	214.51	214.12	212.59	211.87	212.59	211.4	214.73	213.72	214.18	212.27	215.09	213.16	211.96	211.55	213.16	213.2	213.16	211.88	213.64	212.95	213.3	211.55	212.89	213.04	210.82	210.62	216.13	211.67	213.83	213.44	210.77	214.2	214.86	212.97	212.59	213.75	211.5	211.76	213.61	212.45	213.51	213.2
210.68	210.67	208.5	208.53	210.21	208.69	208.82	208.76	207.75	208.43	207.45	209.19	208.78	210.09	209.77	206.13	207.69	209.73	207.22	208.04	208.8	205.17	206.84	206.65	208.76	211.06	206.49	209.26	208.59	209.53	208.55	207.02	210.64	206.8	210.33	209.54	208.65	206.7	207.85	208.65	209.12	209.17	209.15	206.15	209.27	207.79	208.85	211.11	207.06	208.23
203.92	204.1	206.19	205.22	205.31	206.18	204.39	203.81	205.13	205.21	205.56	204.13	205.49	204.67	203.2	204.54	205.14	205.59	206.29	206.32	204.78	204.14	205.25	205.25	205.07	203.83	205.82	205.63	202.11	203.51	204.67	207.12	206.45	203.01	204.36	205.14	203.45	203.44	204.47	203.66	204.37	205.9	205.71	204.41	203.77	205.67	203.79	204.77	204.11	202.92
210.43	208.29	209.5	210.56	209.14	208.56	209.19	210.08	210.63	210.86	211.06	209.71	209.45	209.36	210.77	209.85	208.53	209.74	209.45	209.9	210.92	209.27	209.22	209.48	212.59	210.29	210.52	210.86	210.47	210.77	207.78	209.76	208.87	211.2	211.38	208.34	209.64	209.44	210.03	209.5	210.51	208.99	209.34	211.09	208.82	209.07	210.73	209.72	211.33	210.35
211.15	210.55	214.68	212.23	214.64	213.01	212.35	215.17	213.01	212.03	211.62	212.58	212	214.42	214.1	211.06	213.85	212.65	210.78	210.52	215.51	210.54	211.12	213.87	213.15	211.16	212.68	213.62	211.3	213.29	211.24	210.57	211.19	212.91	214.03	212.66	212.59	214.17	213.12	214.38	210.72	213.7	210.32	211.02	213	213.38	212.11	213.77	212.59	214.9
198.41	199.94	197.23	198.4	199.53	198.65	197.88	200.24	200.26	200.3	202.4	199.36	197.67	198.42	199.29	198.7	195.94	198.27	201.84	197.63	198.95	200	200.11	201.31	200.95	200.77	198.68	200.28	201.07	197.37	200.25	199.79	198.68	198.57	200.41	198.09	199.02	199.53	199.2	199.74	198.51	201.18	198.65	197.67	201.38	200.78	201.63	200.18	199.7	199.58
218.8	217.98	215.71	214.78	218.91	218.31	216.73	216.9	218.49	217.2	217.2	217.92	214.9	217.63	218.68	219.45	217.08	217.04	218.79	219.31	217.06	214.96	217.38	219.59	218.94	216.15	219.47	218.55	218.51	219	217.98	219	218.28	217.77	217.23	217.39	218.81	219.03	215.49	217.52	216.51	217.96	218.45	216	217.27	218.99	218.42	218.75	216.35	219.23
203.28	202.24	203.25	202.18	201.61	204.77	202.75	204.46	204.14	202.52	203.55	204.01	203.69	204.25	203.73	204.14	204.89	202.9	203.75	200.12	204.63	206.71	201.91	201.78	204.18	201.37	205.09	202.29	202.92	202.58	203.26	203.78	202.88	205	203.64	204.16	204.5	203.69	201.82	204.61	202.14	201.84	203.33	201.74	205.1	204.79	205.13	204.77	203.46	202.61
205.57	204.01	204.94	205.99	207.19	204.97	204.7	204	205.37	202.22	205.15	204.23	202.96	205.35	205.84	204.47	203.97	205.86	204.41	204.7	206.33	203.81	204.71	204.8	204.41	205.41	204.69	204.45	206.62	204.54	201.49	203.01	205.41	205.38	204.89	204.4	206.96	206.98	203.86	204.38	203.87	204.36	202.92	203.86	205.11	206.22	203.98	204.81	202.84	204.15
209.45	210.86	208.02	207.92	207.91	209.68	209.23	207.46	211.85	206.79	207.62	208.21	208.53	209.83	209.61	211.2	208.85	208.56	210.77	210.09	208.77	209.91	208.35	208.4	208.49	208.32	208.67	209.26	210.58	209.72	207.95	208.77	209.88	207.96	209.18	212.14	206.52	211.12	209.75	209.93	208.83	209.57	209.75	207.99	209.39	209.08	209.5	210.59	209.17	209.08
209.28	207.97	211.11	209.57	206.65	207.76	208.64	210.07	208.46	211.01	207.08	208.17	207.69	208.26	207.56	208.47	207.57	212.96	209.82	208.62	209.48	209.47	210.69	210.06	210.64	207.52	208.29	210.27	208.13	210.42	211.39	208.73	210.39	207.35	208.26	209.58	209.85	206.13	207.2	209.72	209.51	206.84	208.28	209.34	210.52	208.73	208.53	211	209.36	207.97
206.71	211	208.85	207.85	208.44	207.45	209.35	209.16	208.25	208.24	210.31	208.16	208.37	209.3	210.55	207.31	207.92	211.12	207.9	209.57	206.93	207.58	209.24	209.38	208.41	208.55	207.46	209.59	209.37	209.1	210.71	209.22	208.24	208.5	206.76	210.11	207.55	208.93	208.77	207.49	210.01	208.45	210.11	209.71	208.12	209.38	206.72	210.42	208.84	205.54
201.46	200.3	202.25	203.38	203.25	202.17	201.93	199.94	202.13	203.05	201.42	201.22	201.37	200.66	203.93	202.21	203.38	202.95	201.54	200.8	202	203.17	203.72	202.92	201.02	203.38	201.91	202.51	202.29	201.26	203.63	201.94	202.23	203.45	201.87	201.92	202.67	201.62	203.17	203.41	202.92	203.02	202.9	201.79	202.81	202.49	204.03	202.54	202.1	203.63
203.17	201.77	204.24	204.17	205.67	204.4	204.71	200.85	203.34	203.39	204.46	203.11	205.12	204.33	203.46	202.21	202.85	205.02	200.46	205.5	203.49	203.68	204.07	204.01	202.67	204.41	203.76	204.56	203.69	201.54	206.87	204.57	204.42	202.93	207.04	202.42	203.55	202.93	204.93	203.82	202.28	202.23	203.95	204.06	203.68	203.17	201.72	203.74	204.86	203.46
203.3	204.65	202.03	201.73	203.14	203.7	202.96	201.31	202.21	203.38	202.36	202.5	201.78	201.5	205.23	202.11	202.89	201.32	202.49	202.1	201.51	201.34	200.84	201.47	203.32	202.68	202.13	199.11	201.47	201.88	202.09	203.98	202.51	200.18	201.74	202.88	206.81	201.91	202.58	201.49	203.83	203.05	201.83	205.27	202.38	203.14	202.88	203	201.54	200.27
207.28	209.46	210.39	210.35	211	210.88	207.24	207.77	208.67	209.78	210.01	209.04	209.39	211.05	204.48	209.5	208.21	209.48	208.16	208.29	208.27	208.87	207.7	208.66	208.32	205.27	207.8	210.65	207.76	210.28	210.1	208.72	210.34	209.32	207.92	212	206.43	210.44	208.66	209.12	209.51	209.2	209.83	210.32	209.56	208.37	209.65	210.29	210.04	207.65
205.1	207.07	206.66	205.87	208.14	206.88	207.89	205.47	206.43	206.3	204.63	204.94	208.28	206.79	208.02	206.5	204.38	206.85	204.92	204.36	206.38	204.51	205.31	206.77	205.6	207.44	205.5	207.19	204.96	206.71	203.65	206.02	205.1	205.22	206.53	203.54	206.98	205.61	206.74	205.68	205.96	203.72	208.02	206.46	205.52	206.32	208.07	205.44	208.85	205.74
213.15	215.33	212.08	213.73	213.78	214.23	213.63	214.22	212.19	214.87	214.45	215.38	214.94	212.86	212.69	213.56	213.57	213.17	212.94	215.63	213.4	212.22	213.74	211.76	215.78	213.3	214.62	212.84	214.52	213.82	213.59	214.51	214.32	213.32	215.72	214.1	211.78	215.15	216.14	212.85	215.03	214.12	214.48	213.1	215.11	213.7	214.17	211.45	213.44	213.97
207.93	207.66	207.4	206.29	206.48	207.27	205.27	206.13	206.52	205.71	204.24	205.94	206.25	207.29	210.63	207.14	203.15	206.54	204.66	207.21	211.05	204.36	206.92	208.64	208.62	205.34	204.41	207.85	208.53	206.11	207.93	205.81	206.41	206.42	209.51	206.32	206	206.92	206.51	206.34	206.84	207.99	208.02	206.66	204.54	206.75	207.63	206.55	206.78	205.9
211.71	212.62	212.31	211.94	214.58	212.49	211.87	212.02	210.19	211.35	211.99	211.77	211.52	210.33	207.97	212.95	209.78	210.62	211.1	213.73	212.5	210.71	213.71	212.17	209.98	213.35	213.05	209.57	212.25	212.96	211.54	212.84	214.45	211.18	212.46	212.09	212.34	211.94	212.05	211.25	212.57	213.39	211.8	210.31	212.71	213.05	210.6	211.84	214.51	211.01
210.79	212.07	211.87	212.11	214.64	212.03	211.2	214.52	212.15	210.16	210.93	213.77	212.37	211.19	211.96	212.54	210.84	214.34	212.16	211.79	212.99	213.58	211.13	212.26	214.5	211.52	211.38	212.81	214.22	210.19	212.85	212.5	212.77	211.69	213.92	209.64	212.04	214.11	210.37	213.13	212.31	214.11	213.62	213.94	214.2	211.62	211.46	210.41	213.17	211.84
207.24	206.24	207.29	204.17	205.76	204.44	207.22	207.6	204.95	207.43	205.15	204.34	207.32	205.04	205.19	204.41	203.09	203.12	207.34	204.49	205.83	204.56	206.23	205.38	204.67	207.25	206.21	206.5	206.24	205.47	205.82	206.99	205.12	204.8	207.78	204.92	205.47	204.46	206.36	208.44	205.3	205.03	207.23	205.99	206.24	205.38	204.38	207.2	204.76	205.88
202.64	202.96	201.43	205.07	202.75	201.96	204.02	205.12	202.97	204.14	202.93	203.03	203.84	203.85	203.7	205.23	204.75	202.31	202.54	203.24	203.76	202.1	203.99	202.76	200.79	203.55	203.97	202	204.31	203.94	201.35	203.95	202.24	204.06	204.57	203.7	201.59	205.11	203.9	202.64	205.9	202.14	203.42	202.51	201.18	204.72	203.78	203.36	200.92	205.69
210.32	210.33	209.35	211.84	209.36	207.99	207.88	206.92	211.18	209	210.53	211.09	207.51	206.6	210.17	210.25	209.97	208.69	210.42	211.93	210.42	210.8	209.04	212.03	211.49	210.45	210.04	210.83	212.48	211.27	208.67	210.19	208.42	209.9	209.44	206.41	208.47	209.67	208.51	212.36	211.85	209.24	209.44	209.33	211.21	209.4	209.97	209.18	207.95	209.61
198.54	199.47	200.58	198.29	198.86	199.28	197.8	198.85	200.66	199.03	200.27	199.56	199.64	199.73	200.47	201.53	197.94	198.23	201.02	202.4	198.61	200.69	202.19	200.72	198.68	199.29	198.65	199.49	201.61	201.73	199.46	198.85	200.78	200.08	199.47	198.98	198.61	200.18	200.88	199.99	199.34	200.66	201.4	197.71	200.71	200.21	199.03	200.48	199.2	200.44
210.67	210.47	211.89	210.58	209.38	213.77	212.52	210.5	211.41	212.45	209.87	211.77	209.71	212.65	211.71	211.75	213.83	211.65	214.39	211.49	212.16	211.86	211.33	214.2	211.08	211.41	210	212.12	210.48	212.44	211.73	212.77	211.05	209.99	211.79	209.82	212.12	214.11	211.52	211.98	213.85	211.26	213.32	212.19	211.07	209.93	212.26	211.17	211.18	210.89
213.31	213.73	211.78	211.91	210.31	212.43	214.46	211.6	212.7	211.4	212.14	211.61	212.21	210.36	213.77	208.87	211.97	212.79	210.13	213.17	211.89	211.58	212.8	211.02	212.33	211.41	211.86	211.37	211.02	212.64	211.84	210.84	211.13	210.26	213	212.7	212.96	212.33	212.7	213.57	211.72	213.68	210.37	211.46	211.99	212.94	212.5	212.98	213.91	212.23
196.99	198.73	199.33	199.99	197.52	200.53	198.3	196.2	198.43	201.14	198.63	201.39	201.18	199.57	200.04	200.07	198.86	197.73	200.49	200.37	201.93	200.1	199.88	199.67	198.89	197.14	199.48	198.77	198.97	198.31	201.11	198.12	198.29	198.18	199.27	198.96	201.3	199.64	200.63	200.62	198.81	201.72	199.3	199.67	200.57	200.28	200.86	199.21	198.93	196.42
210.76	213.59	210.77	211.8	210.27	214.07	213.54	212.13	212.33	212.66	211.91	209.62	212.08	210.27	212.48	211.08	210.93	211.33	213.21	210.72	209.79	211.18	210.08	212.44	213.42	211.5	209.9	210.67	210.09	212.53	210.7	212.74	212.96	211.99	213.67	213.83	210.52	212.37	212.27	211.7	212.81	210.32	212.36	212.06	211.79	210.67	210.84	210.3	212.7	212.24
216.55	217.17	217.05	218.19	218.4	218.12	216.93	219.23	217.64	218.07	215.78	217.09	214.12	217.97	217.06	218.47	217.27	217.7	216.43	218.4	216.05	215.87	217.36	216.56	214.65	217.87	216.75	217.58	216.64	217.82	218.86	216.46	217.82	216.69	218.07	216.04	216.5	216.59	216.57	215.55	215.47	218.09	217.53	214.31	218.98	215.38	217.76	217.54	215.47	216.21
198.82	198.56	201.75	200.21	199	198.27	202.58	201.62	201.28	199.9	199.69	199.4	198.78	200.78	200.29	199.11	201.37	201.06	202.75	202.18	198.78	201.46	197.97	199.6	200.45	201.46	199.34	199.43	199.09	197.83	201.84	200.08	201.15	202.02	199.74	201.67	199.57	201.75	202.76	202.15	201.84	201.26	200.67	198.86	200.57	201.25	199.97	199.32	198.15	204.05
211.62	211.97	211.61	213.45	211.46	213.56	213.06	212.35	211.4	211.97	211.24	213.08	212.66	211.34	210.79	212.68	211.68	211.61	214.66	213.62	215.93	212.9	211.77	212.05	213.62	213.45	211.98	213.24	211.77	212.59	212.39	212.09	211.8	209.67	211.63	209.37	210.21	212.06	212.73	213.07	214.93	211.06	212.76	212.35	211.18	212.39	215.16	212.24	211.64	211.59
211.18	210.7	212.85	213.3	211.88	211.76	213.46	214.68	214.09	211.97	211.14	211.3	213.21	212.96	212.17	211.05	210.62	212.13	207.68	212.38	210.95	211.07	212.24	211.13	212.58	210.88	211.44	212.9	211.64	210.16	212.96	211.46	211.51	212.31	211.81	210.56	212.26	212.04	210.57	212.71	213.29	212.09	212.56	211.56	209.51	213.29	210.28	212.01	212.03	212.34
198.88	200.4	199.99	199.61	200.49	198.15	199.4	200.48	200.79	199.9	200.22	198.2	198.36	199.19	198.17	200.93	199.6	197.98	199.64	201.55	197.39	201.04	199.06	202.63	200.28	202.62	198.96	200.68	199.28	198.88	200.76	203.05	200.55	198.96	201.29	201.01	199.17	198.4	200.18	198.71	199.62	201.18	201.42	199.66	199.53	198.39	199.08	201.26	200.39	199.25
200.94	199.88	200.44	197.71	200.08	197.78	200.02	200.69	200.3	199.82	199.1	200.01	201.17	199.93	200.84	198.93	199.43	197.82	199.04	198.66	201.09	198.78	198.97	201.89	197.27	200.11	200.68	198.94	199.46	199.04	200.85	199.92	199.76	200.8	200.85	201.73	198.69	200.32	198.98	198.62	197.36	199.67	201.24	199.9	199.41	198.29	200.39	199.08	200.52	201.27
204.97	204.36	203.27	205	203.11	201.66	202.24	201.81	202.87	203.46	205.9	204.58	205.1	204.27	204.73	201.88	204.18	205.28	203.4	206.2	205.51	204.85	206.65	201.88	204.07	203.84	204.3	202.03	203.28	202.7	202.39	204.2	203.73	205.38	202.63	206.06	203.49	202.47	204.49	204.58	204.76	202.22	204.79	203.8	206	204.61	203.73	206.69	203.7	205.82
208.16	207.91	210.41	208.14	205.94	206.66	208.66	207.74	208.87	209.86	211.86	207.91	209.49	207.34	208.24	207.39	208.47	207.4	207.91	208.73	209.33	208.48	210.17	210.42	207.87	206.6	208.6	207.04	208.27	211.83	209.14	209.73	208.56	208.89	210.1	208.39	209.71	210.04	208.96	208.66	210.7	209.12	208.94	207.39	210.28	209	209.53	207.29	208.02	207.46
210.94	211.54	210.5	210.17	211.4	211.89	210.85	209.86	211.72	211.63	212.81	210.16	210.78	210.7	212.84	211.41	212.77	211.15	211.02	210.67	211.41	210.74	211.3	211.9	212.01	211.28	211.67	212.45	211.51	211.88	212.22	211.3	214.27	211.21	211.47	212.82	212.07	216.67	212.62	213.22	209.91	209.52	210.92	210.61	211.38	211.44	211.74	211.62	212.27	209.54
207.02	210.07	208.52	207.77	209.61	210.42	210.59	208.9	207.74	207.63	208.82	209.69	209.49	208.27	208.48	210.04	209.11	208.23	208.68	212	207.99	206.12	208.93	209.37	210.37	208.64	208.22	211.09	210.5	208.3	210.74	210.02	211.34	208.85	208.93	207.97	209.52	209.79	209.13	210.05	207.01	208.99	209.72	209.18	209.09	206.58	209.53	211.04	210.27	206.25
208.32	209.24	210.51	208.3	207.79	208	209	207.74	209.97	208.37	209.43	207.42	208.92	205.85	208.44	206.28	207.6	210.11	208.68	207.64	209.14	208.86	209.55	208.9	209.22	207.94	207.03	209.9	209.24	208.77	208.01	209.95	210.28	209.46	207.58	207.01	207.13	207.98	207.04	207.94	209.75	208.18	209.92	208.35	209.71	210.18	209.63	208.32	208.85	206.18
218.1	217.41	216.39	217.89	216.2	215.68	216.08	218.77	216.46	217.96	217.48	214.01	214.71	215.66	217.95	217.69	217.96	217.72	215.74	217.47	216.6	216.6	219.56	217.98	216.44	215.22	215.71	216.05	216.36	218.33	218.26	215.15	217.35	218.14	216.61	214.74	215.87	217.44	217.54	218.16	215.14	218.29	218.71	218.1	217.32	217.85	217.07	214.72	214.99	214.86
202.13	202.15	201.84	206.82	201.71	201.59	202.08	204.83	202.9	203.92	202.51	204.49	203.88	200.94	203.85	203.15	202.16	205.47	205.13	202.71	203.7	205.46	201.23	206.29	202.76	205.06	207.37	203.4	205.62	205.26	203.19	202.95	202.05	202.23	202.03	205.33	204.85	204.22	204.12	205.97	205.08	203.36	204.65	203.52	201.98	204.89	202.02	205.43	204.27	205.44
203.82	202.16	204.01	203.98	203.56	202.76	204.34	204.77	204.4	204.12	203.2	206.44	202.86	201.07	203.97	202.96	202.66	201.18	203.54	203.31	202.73	204.27	205.84	203.73	202.84	201.65	203.25	203.94	204.39	205.14	201.57	204.12	200.46	202.7	201.91	202.14	202.67	202.22	203.71	204.59	204.07	202.77	203.53	201.66	203.52	204.53	200.85	203.9	204.17	200.14
202.47	200.83	202.51	201.88	202.79	201.74	201.08	201.12	199.24	200.82	201.13	200.28	200.58	199.07	201.94	202.36	199.84	201.78	204.42	200.12	201.77	202.56	202.34	199.37	201.41	202.77	200.36	202.01	200.03	201.93	200.88	200.76	202.25	200.84	201.85	201.07	199.85	201.04	201.18	200.57	199.16	199.73	202.42	198.62	200.3	200.78	201.92	203.57	200.89	201.35
209.75	207.32	211.16	210.26	206.47	208.46	209.94	208.15	210.45	207.13	207.57	207.95	208.13	207.12	208.65	207.93	209.14	208.81	207.93	210.5	208.97	211.52	208.14	208.86	209.06	208.51	210.14	206.6	207.92	208.68	208.05	208.99	208.2	211.23	207.73	207.04	209.54	209.41	209.65	208.44	207.65	209.07	209.82	209.33	209.35	209.75	209.03	208.98	209.76	209.04
204.16	202.67	203.26	204.41	203.14	202.79	203.86	205.69	203.31	203.11	204.07	204.13	204.04	203.2	203.74	202.81	201	204.36	205.43	204.14	203.05	203.54	203.72	203.4	203.13	203.31	205.91	203.65	203.83	203.54	204.24	204.07	201.38	204.84	202.76	203.34	205.03	201.59	202.29	204.2	204.09	206.22	204.7	205.2	205.06	205.53	203.62	204.59	204.64	204.29
209.39	210.39	208.23	205.81	208.9	210.07	207.27	207.05	210.15	210.01	209.28	210.45	209.22	208.62	210.49	206.83	205.03	209.33	207.35	209.71	209.25	209.04	208.83	206.16	207.37	211.22	211.56	211.7	209.28	206.89	208.35	207.3	208.51	209.38	211.05	210.51	208.29	208.38	209.16	209.3	209.65	210.48	208.69	206.64	207.1	209.85	208.65	207.96	208.87	208.56
207.11	208.63	207.61	206.29	210.06	208.65	208.61	208.98	207.86	209.2	209.31	207.96	208.4	210.06	208.27	208.7	208.14	206.99	208.33	207.55	210.79	208.12	208.94	208.31	209.16	207.95	209.91	206.68	209.06	206.32	208.98	209.3	205.77	209.36	211.27	209.49	208.42	205.8	209.42	209.19	209.83	209.31	208.53	206.23	208.54	209.04	208.91	207.3	206.96	205.48
208.69	208.92	209.74	207.62	207.16	208.33	208.57	206.25	206.91	209.16	206	206.57	210.65	206.67	206.62	207.94	210.16	207.5	206.37	207.04	207.29	205.67	207.86	208.97	206.7	206.4	208.5	206.12	207.59	208.79	208.22	210.03	207.44	208.8	206.71	205.39	208.23	207.48	209.9	207.39	206.15	205.8	206.76	207.13	207.61	205.83	209.27	206.31	210.87	208.17
207.53	205.89	205.28	207.6	206.66	207.17	205.18	207.27	205.52	208.27	207.38	205.84	205.2	205.68	207.14	204.44	204.94	205.85	206.21	206.61	208.05	205.39	207.45	206.87	205.51	205.72	205.97	205.92	205.4	205.87	202.71	205.36	206.35	205.73	205.97	206.51	206.25	208.87	206.6	205.1	206.04	205.69	206.55	204.62	204.64	205.23	207.2	206.95	207.29	204.36
202.56	204.35	203.16	205.34	204.3	204.9	203.77	204.03	208.25	207.38	202.88	204.33	204.2	205.99	202.97	203.25	205.21	203.51	206.46	203.46	203.97	203.14	204.31	203.66	206.28	205.32	204.44	204.92	203.38	203.68	205.61	204.69	203.85	205.08	202.79	203.83	203.99	205.02	204.44	203.66	204.72	206.24	203.56	204.89	206.6	205.63	204.62	206.8	205.26	206.06
208.45	209.18	210.58	210.05	206.95	205.77	212.48	209.23	206.5	205.98	208.8	211.35	208.23	209.34	207.27	208.4	207.58	207.12	209.34	208.41	206.82	209.72	209.35	211	208.18	206.37	205.28	208.94	207.52	209.33	208.48	211.1	207.89	205.47	208.14	209.2	210.3	208.14	208.21	210.62	208.44	207.73	205.49	210.35	209.59	207.84	207.65	209.49	208.11	208.71
203.55	202.07	203.2	201.34	202.12	204.49	203.32	202.26	202.21	201.71	203.79	203.47	203.61	204.07	201.21	201.76	202.63	203.1	201.29	203.88	200.35	203.07	200.7	203.57	204.3	201.7	202.86	201.48	201.71	199.83	201.19	201.21	201.58	201.31	201.26	201.72	201.99	202.39	203.26	204.41	203.03	200.75	204.45	202.61	204.39	201.8	203.14	204.64	203.35	203.51
208.9	211.44	207.32	209.9	208.81	209.99	209.72	209.75	209.85	207.52	208.46	209.51	210.07	209.4	210.75	207.94	210.59	209.98	209.93	208.73	209.33	210.56	211.15	208.76	208.21	207.01	208.82	211.36	210.47	209.66	207.93	207.78	209.28	210.1	210.6	210.06	207.48	209.94	209.61	208.34	209.16	210.23	210.32	209.84	210.55	209.6	209.35	212.31	210.22	209.49
219.45	217.38	219.56	217.86	215.54	217.17	216.26	217.46	219.7	219.52	217.74	218.72	217.47	219.5	218.89	217.65	216.85	216.1	218.12	218.34	217.68	216.19	216.39	217.06	219.1	216.91	218.03	217.77	217.32	218.32	218.63	217.45	215.89	219.25	219.3	219.79	217.33	218.44	220.43	215.42	218.31	218.91	218.17	218.29	218.47	218.1	217.94	216.44	217.67	218.16
203.93	202.24	203.63	204.69	203.46	204.57	201.82	202.28	203.68	201.99	204.61	202.89	205.85	201.28	201.72	204.31	206.21	202.71	203.03	202.2	202.8	202.65	202.62	202.43	202.68	202.5	200.61	204.28	202.89	203.62	202.92	204.33	202.77	202.77	201.84	203.78	205.07	204.62	203.29	202.56	203.54	200.88	204.47	204.7	203.14	205.09	205.04	204.54	205.71	203.49
217.17	216.94	216.63	221.33	217.58	220.5	218.37	217.78	219.98	219.86	218.04	218.5	218.54	216.49	217.84	218.21	216.71	219.59	216.57	216.01	216.21	216.86	217.27	218.14	217.33	220.83	217.63	218	216.59	216.99	217.17	215.33	216.83	220.28	218.67	219.26	217.63	218.04	219.87	217.13	217.46	219.89	217.86	217.4	216.93	217.29	216.07	217.3	216.75	219.9
216.79	218.46	216.85	216.05	216.17	215.7	216.8	218.49	217.81	217.12	215.78	214.81	217.05	217.96	215.99	218.29	218.56	218.25	217.56	214.04	218	215.55	217.19	218.25	218.29	217.71	216.88	221.53	219.09	216.16	215.75	216.18	218.02	218.25	217.92	217.85	217.16	214.75	218.01	219.23	219.73	218.1	217.27	217.91	217.5	216.98	217.68	216.95	218.14	218.01
212.16	211.07	212.5	212.26	214.83	212.31	213.89	211.6	212.92	215.16	210.26	213.58	213.68	210.17	213.12	213.94	212.12	213.59	212.94	213.21	212.33	211.83	212.76	213.19	212.66	212.93	212.25	213.71	211.33	212.25	210.78	212.69	213.95	211.63	211.78	211.62	213.29	212.36	212.67	211.15	212.13	212.44	212.7	212.55	212.72	211.98	212.52	212.03	209.93	212.38
210.8	210.33	210.67	213.34	211.4	210.49	210.69	212.13	212.3	211.03	211.91	211.18	210.35	211.13	210.16	209.84	212.02	210.97	210.98	212.6	211.87	211.22	213.48	209.1	214.57	211.78	210.56	210.88	211.76	210.78	212.46	210.74	210.15	211.71	211.54	211.64	213.47	211.39	213.79	213.56	211.31	210.65	211.09	213.22	211.82	212.52	213.11	213.41	210.01	213.13
201.5	204.09	202.34	203.82	204.55	202.87	203.61	202.72	205.86	204.03	203.83	204.7	203.06	204	202.93	205.67	206.02	203.52	202.58	204.22	204.34	201.91	204.67	203.02	202.11	204.97	203.64	202.51	206.5	203.42	206.29	202.49	203.38	201.36	204.9	203.48	205.36	203.3	203.92	203.01	201.95	205.95	202.77	203.84	203.23	204.78	202.04	202.79	203.43	206.91
204.29	205.53	204.4	203.75	203.87	206.66	206.02	204.46	203.22	204.75	204.62	204.15	205.92	205.79	204.44	205.76	205.91	204.71	204.8	207.35	203.62	202.74	204.72	204.05	206.13	205.8	202.88	202.31	205.18	204.69	201.24	206.19	205.65	204.98	202.61	203.9	202.33	203.17	205.77	203.79	203.55	204.97	205.15	204.61	205.33	204.35	205.13	206.99	204.03	205.15
212.49	212.92	211.64	214	212	212.53	211.39	211.49	214.11	212.47	211.34	212.69	213.73	211.26	213.24	214.77	211.69	214.16	213.04	213.98	214.68	213.52	215.33	211.91	210.6	213.89	212.51	215.47	213.58	213.12	211.81	214.03	211.8	214.26	212.13	210.88	214.66	212.41	215.1	214.52	214.22	214.83	213.91	213.14	210.35	213.19	212.18	215.41	216.69	213.25
210.97	209.07	211.31	209.03	209.32	210.84	208.16	208.77	208.17	208.37	210.71	209.77	209.78	210.39	208.43	207.67	210.18	206.21	209.76	209.55	208.86	207.47	211.47	209.34	210.93	209.12	210.57	208.68	206.8	210.18	210.35	209.41	208.51	208.73	210.84	208.96	211.73	209.74	208.79	211.11	211.29	208.73	207.85	208.23	209.52	210.4	209.33	207.23	209.19	210.38
201.76	202.22	202.74	201.07	201.98	204.18	204.87	204.28	203.91	203.79	204.13	200.07	201.66	203.88	202.63	202.94	205.08	202.67	202.95	205.74	203.66	201	202.74	202.92	201.98	205.51	204.44	203.36	203.61	201.94	204.34	201.08	203.49	205.75	204.47	202.23	203.35	201.4	204.89	203.18	203.86	204.48	202.97	202.44	203.22	202.96	204.15	202.6	202	203.88
219.12	219.07	216.38	220.2	215.68	217.83	217.61	218.15	216.77	218.7	216.76	215.3	218.43	214.7	218.02	216.3	216.65	215.73	216.87	216	216.09	216.99	218.17	217.21	216.25	216.44	217.09	216.94	216.82	217.46	217.82	217.11	215.59	217.94	217.86	217.37	214.93	216.85	218.31	216.37	217.14	218.67	217.07	215.31	216.56	215.11	218.39	216.88	215.87	217.58
213.29	213.27	214.67	211.86	216.22	213.15	212.76	212.26	215.15	213.8	214.89	215.25	213.41	211.61	214.91	214.47	213.88	214.66	214.53	213.59	211.73	214.37	214.08	213.27	215.17	212.8	212.69	212.19	214.78	212.78	214.4	215.99	214.68	214.44	213.6	212.61	214.1	213.89	214.66	216.04	214.1	214.69	213.33	212.45	214.29	216.48	214.48	214.09	213.22	213.38
198.19	200.77	200.03	198.63	199.62	200.03	200.84	198.46	198.97	201	199.44	201.83	200.93	202.39	199.14	199.02	201.41	198.11	199.7	200.14	200.21	199.39	200.04	199.47	199.25	198.82	202.69	200.12	199.99	201.53	201.14	203.03	200.4	199.3	199.38	200.41	201.28	199.71	201.57	202.53	199.41	200.78	200.28	200.09	200.34	199.98	199.63	199.93	199.53	202
213.27	214.52	211.24	209.1	212.37	211.29	212.64	214.39	209.67	213.28	211.83	211.51	211.39	211.76	212.15	213.46	210.88	211.33	210.91	209.24	212.63	211.99	210.64	210.16	212.68	212.87	212.75	212.01	210.82	214.25	209.99	209.26	211.71	213.01	212.26	211.84	210.81	213.3	210.57	213.37	210.59	210.71	210.82	214.11	212.72	211.82	212.63	213.3	210.35	212.39
203.28	203.42	205.5	204.56	206.08	203.67	204.59	202.66	203.07	204.02	206.13	204.21	202.63	206.39	205.17	204.96	204.39	203.49	201.31	204.71	203.46	204.4	205.93	203.6	203.27	202.68	204.35	203.98	207.19	206.2	203.23	204.63	203.67	203.5	204.74	206.36	205.19	203.68	203.7	205.13	202.46	203.64	205.02	204.24	202.92	204.68	205.17	204.18	202.67	202.96
200.95	202.32	198.63	200.24	199.74	201.44	201.69	201.45	201	203.15	201.05	200.28	200.18	199.97	199.16	199.26	199.33	198.19	198.36	197.49	198.99	199.72	200.25	201.55	199.14	200.26	198.85	200.85	203.5	198.52	203.03	202.33	199.53	200.78	197.87	198.04	201.02	200.79	201.56	200.68	197.77	200.22	199.79	200.11	199.52	198.22	197.39	197.8	202.36	199.86
200.11	203.02	202.18	201.18	203.04	201.29	201.11	203.3	202.91	203.08	203.07	204.72	204.45	202.32	203.09	204.58	202.26	202.62	203.31	203.87	202.7	202.11	201.8	202.41	203.94	203.98	200.99	203.38	202.54	203.48	201.92	203.25	201.2	201.8	204.63	202.28	202.58	202.13	200.88	202.64	204.04	203.71	202.91	201.27	201.61	204.01	204.15	199.88	200.23	200.98
202.5	203.19	203.71	203.5	204.18	204.58	205.05	204.21	204.44	203.17	204.69	203.54	202.49	203.71	204.91	204.89	205.42	203.37	204.1	204.46	203.29	202.77	201.56	204.69	204.06	202.97	206.17	204.62	202.97	205.39	203.94	202.91	203.07	204.62	204.36	204.06	204.98	203.37	205.41	203.18	203	204.73	203.62	205.03	204.57	203.14	204.43	204.86	205.91	204.65
211.91	211.17	211.21	210.62	209.68	210.36	211.57	213.22	212.55	209.95	210.16	211.09	213.47	211.32	213.49	211.08	210.3	209.51	211.33	211.97	212.33	212.85	212.52	213.15	212.12	211.11	213.28	211.49	210.07	211.45	209.89	210.73	212.15	210.81	212.55	211.64	210.74	211.94	213.23	211.96	211.82	211.63	212.66	211.92	210.16	210.52	212.07	213.38	211.12	210.26
212.09	211.68	211.26	210.91	212.29	213.05	212.79	211.71	211.02	211.73	212.8	211.66	213.8	211.6	210.69	212.43	212.77	212.18	210.59	210.76	211.49	211.77	209.38	209.98	213.82	212.96	212.26	212.63	209.97	212.03	213.01	211.54	210.23	210	212.21	213.34	213.15	210.75	209.66	212.69	212.75	210.78	212.52	210.65	210.03	209.83	211.53	211.23	210.41	211.79
209.7	209.5	208.55	206.57	208.7	209.5	207.62	211.19	210.14	208	209	210.57	208.06	208.77	207.93	208.36	209.03	210.99	207.57	209.16	206.92	208.1	209.91	208.26	211.77	209.99	209.05	210.04	208.86	207.93	210.92	208.46	208.33	208.86	209.04	208.94	210.73	208.21	210.14	207.75	209.77	208.76	207.9	209.33	207.67	208.88	208.91	208.35	207.78	209.17
197.44	195.09	196.07	195.16	195.43	195.23	195.17	195.43	195.2	196.49	197.4	195.82	193.83	196.46	194.6	195.05	194.01	194.37	196.35	196.61	196.09	195.95	193.88	195.29	195.91	195.33	195	194.24	194.77	193.56	194.35	194.85	196.17	196.69	194.87	196.47	194.82	192.88	193.42	194.41	193.31	196.44	196.25	194.09	195.15	196.69	193.86	195.56	197.28	193.66
202.23	205.16	203.43	204.86	203.09	204.38	204.67	201.18	202.15	202.28	200.41	203.87	206.54	205.79	201.46	205.22	203.84	203.04	203.89	203.14	203.79	204.28	203.09	205.46	202.33	203.26	203.88	205.3	203.75	202.92	202.3	204.58	204.6	202.82	203.12	201.87	203.42	204.83	205.6	205.41	201.95	203.26	203.21	203.1	205.84	205.14	204.27	202.74	202.82	203.05
203.55	201.42	203.23	202.57	202.27	202.29	201.93	200.38	200.63	200.83	200.41	201.47	203.39	203.21	200.59	201.64	200.01	203.53	198.62	201.53	200.95	198.52	200.04	202.44	201.9	201.82	201.32	200.25	201.22	206.63	202.39	200.91	198.6	201.14	202.81	201.81	200.62	202.57	202.04	200.49	200.83	202.96	198.93	199.47	201.17	202.37	201.12	200.63	203.27	202.91
201.59	199.39	199.04	197.63	199.34	199.72	200.24	199.81	199.2	198.46	199.09	198.57	197.46	197.16	198.35	200.33	199.25	200.71	201.82	199.84	197.95	201.27	199.74	199.83	201	199.45	200.87	199.83	198.34	199.04	200.83	199.57	200.07	200.45	201.54	199.44	200.15	201.07	198.96	201.38	201.49	200.55	198.55	198.78	197	197.9	198.04	199.85	199.98	200.1
210.77	212.15	215.34	212.3	213.34	212.03	215.26	215.72	213.44	215.02	212.38	213.94	210.16	211.44	212.35	211.6	211.8	212.64	210.05	210.4	212.01	211.84	212.08	214.13	210.05	212.73	213.13	210.27	211.59	212.73	210.77	213.5	210.75	212.9	212.93	211.37	209.91	215.65	212.73	214.11	210.54	211.21	212.79	211.29	213.61	213.25	211.37	212.11	210.17	213.2
214.57	212.96	216.59	212.77	213.47	211.99	212.82	214.38	211.19	212.33	213.29	212.99	213.77	212.04	213.07	213.8	212.5	214.41	212.9	211.21	213.14	214.84	213.22	211.72	214.81	213.13	212.07	214.16	215.63	210.98	213.33	213.03	212.39	213.3	214.23	213.89	213.24	213.6	212.51	211.11	213.22	212.74	211.81	211.74	211.13	212.56	213.25	213.65	213.98	213.5
203.48	205.64	207.52	205.26	204.38	204.43	205.74	203.17	206.46	202.51	205.61	203.07	203.89	203.35	203.27	204.8	204.71	205.8	204.99	206.16	203.73	203.6	204.75	202.8	204.01	205.88	205.19	201.28	204.56	206.45	205.69	204.94	203.48	203.45	204.4	202.28	205.82	202.8	204.29	205.22	204.93	205.85	205.85	201.99	204.49	204.07	207.43	205.13	205.82	201.93
201.54	204.76	202.96	204.21	202.93	203.41	205.16	203.84	205.02	204.93	203	205.21	203.21	203.11	202.13	204.3	203.77	202.3	203.91	201.47	205.37	203.22	203.14	202.34	202	203.48	203.5	203.43	203.85	202.14	204.16	200.72	204.31	205.48	204.65	203.7	204.13	202.13	203.45	203.83	205.05	203.46	204.2	205.91	202.84	203.3	203.95	204.34	202.42	206.92
192.93	192.78	191.55	194.53	192.49	193.11	192.64	195.82	194.33	194.55	193.43	193.9	192.22	195.24	193.8	194.96	195.99	193.6	193.37	193.83	193.54	193.82	193.96	191.16	192.49	192.22	193.4	191.86	193.22	193.51	193.95	192.41	194.8	192.54	193.88	193.56	192.71	193.33	192.49	195.18	192.18	194.26	196.08	198.24	193.31	193.68	193.64	192.25	195.98	194.24
204.48	203.14	205.1	201.72	204.74	204.6	203.85	204.47	204.39	203.15	202.1	203.62	205.02	205.21	204.38	204.61	203.5	204.14	202.09	204.17	204.94	203.89	204.95	207.6	200.75	204.11	204.74	201.94	203.94	201.88	204.88	205.72	202.17	204.73	202.23	204.07	204.97	204.11	206.59	202.28	204.02	206.46	202.56	207.62	205.94	204.27	203.05	203.03	204.28	202.67
207.49	209.88	209.01	209.72	209.51	209.16	209.61	209.44	208.47	207.88	208.89	208.01	208.87	208.58	208.69	208.15	209.92	208.21	209.7	207.89	209.28	208.7	209.56	208.71	209.8	208.19	209.98	208.12	206.88	210.96	208.39	207.74	209.48	209.49	208.78	208.4	208.54	206.61	210.46	207.2	207.64	208.09	209.47	208.44	211.42	207.24	208.12	208.67	210.15	207.21
208.68	210.12	210.19	210.06	210.26	208.48	208.35	209.39	209.07	209.53	207.93	209.17	206.75	210.49	208.67	210.29	206.51	208.49	210.52	207.47	208.94	210.47	205.56	208.57	211.78	209.46	207.11	206.14	208.86	208.54	207.23	209.92	210.71	206.86	209.18	210.35	208.51	210.12	209.7	210.87	208.51	209.08	209.01	209.36	205.76	209.46	211.14	206.82	208.67	208.71
212.79	211.19	212.48	213.55	213.97	212	210.95	212.19	209.96	211.61	210.78	213.15	212.02	211.74	211.82	212.38	214.19	214.03	210.9	213.13	210.26	211.89	212.72	214.85	213.24	213.81	211.98	213.13	211.91	212.12	212.22	211.26	212.57	212.68	212.55	215.78	211.43	213.02	212.26	213.99	209.01	212.81	208.6	211.11	215.07	212.15	212.65	210.88	210.59	212.52
200.05	198.48	201.8	200.08	200.41	200.7	197.46	201.18	201.24	197.82	200.07	198.94	201.7	200.22	201.13	199.74	199.02	201.84	202.1	198.55	201.03	200.43	200.49	200.84	201.48	199.57	200.11	201.82	201.88	200.09	199.12	199.32	199.26	200.8	201.92	199.96	199.88	200.32	200.48	200.17	200.45	200.07	202.07	197.27	198.26	199.58	198.31	198.91	202.41	199.79
210.23	210.13	213.35	211.46	211.72	208.99	213.11	211.41	210.75	209.44	211.9	211.56	213.86	210.26	213.3	210.87	210.23	210.47	212.69	210.74	212.33	211.55	210.36	209.84	212.76	212.45	212.17	210.11	212.15	212.08	213	211.46	212.28	211.33	214.53	209.36	210.99	211.89	210.02	213.9	211.78	211.43	212.72	208.62	210.57	211.69	210.48	211.22	211.23	212.06
207.82	206.55	204.74	206.65	206.85	206.18	206.51	205.5	205.97	206.99	207.54	205.94	207.37	208.88	207.56	206.09	209.13	205.69	207.08	205.37	207.77	206.68	208.84	206.71	205.79	205.1	206.47	206.62	204.92	206.13	207.48	206	206.86	206.86	207.37	206.26	206.13	205.68	206.03	206.89	207.29	208.37	207.12	209.22	210.02	205.28	208.48	206.4	207.35	205.57
216.95	217.06	217.25	217.7	217.64	216.89	215.86	215.46	218.69	216.99	218.31	217.48	216.4	217.44	217.03	218.17	217.33	215.33	216.78	216.86	218.53	218.59	215.13	218.23	216.92	217.12	217.86	219.3	217.16	218.44	217.41	215.38	218.43	217.16	215.81	218.97	218.62	218.74	217.08	217.44	218.98	217.36	216.51	219.55	215.49	216.87	216.82	217.89	218.27	219.42
213.2	209.75	211.72	211.01	212.36	209.26	212.56	210.66	212.17	209.84	211.67	211.96	208.9	210.76	211.08	209.56	211.85	212.2	212.2	212.25	213.33	212.98	209.7	210.27	212.34	212.05	213.43	208.85	212.48	211.88	212.97	209.98	210.98	211.55	213.69	212.21	210.78	211.45	211.44	210.49	209.51	211.56	213.75	211.06	211.4	211.16	212.18	211.71	211.6	210.54
206.96	208.53	209.16	210.08	208.13	210.19	209.76	209.34	209.3	208.95	207.57	209.6	208.4	209.89	208.65	209.71	208.84	208.64	208.92	208.12	207.49	208.59	208.59	207.82	208.79	209.22	207.49	208.23	208.6	208.87	209.35	210.35	209.87	209.11	207.47	209.35	209.4	208.51	209.78	208.97	207.82	208.23	210.29	209.32	209.21	207.59	207.89	209.49	206.88	208.44
209.64	210.94	208.78	209.92	208.31	211.39	209.92	209.46	211.75	208.3	207.63	211.03	208.41	211.16	209.85	207.66	208.77	211.87	210.04	209.86	207.45	210.47	209.07	210.22	208.73	209.3	211.87	209.57	209.15	212.43	210.83	207.82	209.73	207.76	210.73	209.89	209.67	208.83	210.17	209.89	209.24	207.62	209.43	207.68	210.03	209.87	210.37	209.82	209.64	208.99
199.64	198.32	198.95	201.06	199.87	198.61	202.17	199.77	201.62	197.8	199.33	197.92	199.75	199.69	202.85	200.68	198.43	200.95	200.61	199.73	199.49	200.58	197.84	201.47	201.8	197.4	199.64	200.38	198.61	199.34	200.76	200.57	202.53	198.79	201.59	200.21	199.67	198.85	199.73	200.81	200.15	200.54	199.39	200.15	198	199.75	199.81	201.39	202	198.94
205.26	203.14	204.52	206.11	204.26	206.46	204.93	205.39	204.27	204.16	206.36	205.78	203.79	203.56	202.6	202.03	207.8	206.23	207.1	205.82	206.13	203.84	206.17	204.53	205.17	203.73	203.27	205.04	205.45	206.36	204.75	203.68	203.48	203.36	202.85	202.12	206.2	202.92	204.23	206.33	205.93	206.62	203.65	209.21	204.61	206.64	203.1	204.18	204.82	204.68
198.23	199.27	198.91	200.39	200.9	201.41	199.92	199.96	202.04	201.35	199.89	202.6	202.13	200.94	201.96	200.7	199.14	201.3	199.67	200.54	197.05	201.17	200.41	201.16	199.52	198.83	199.98	198.19	199.99	200.27	200.85	200.87	198.83	202.18	201.37	202.33	202.01	199.67	200.79	202.41	199.85	197.72	198.72	201.24	200.86	197.91	201.02	200.88	200	203.05
209	208.8	206.84	207.61	209.03	212.47	207.03	210.26	208.81	211.05	208.36	207.45	210.17	207.44	207.48	207.92	209.08	208.26	208.83	210.25	208.04	208.62	207.77	207.81	208.07	207.58	206.35	207.64	207.93	208.55	209.48	208.3	209.1	208.78	210.21	208.57	210.17	207.91	207.85	208.87	207.6	206.29	208.09	209.84	208.02	209.68	207	210.31	207.96	209.24
205.87	206.9	208.2	206.58	206.36	206.95	210.46	208.63	208.59	209.54	208.6	208.67	210.06	206.97	206.9	206.36	207	207.53	207.53	208.71	210.36	209.73	206.44	207.27	207.29	206.78	210.15	207.04	205.68	208.37	207.11	205.89	207.43	208.21	209.18	206.76	208.22	207.96	206.84	208.88	206.86	206.25	208.24	207.76	208.74	207.6	208.52	207.19	206.5	208.13
206.66	206.84	207.75	206.91	206.43	205.5	204.74	207.19	206.89	205.9	207.56	207.34	205.66	205.91	205.41	206.87	204.53	206.7	203.5	207.63	206.25	208.07	207.84	205.62	205.57	208.7	207.21	206.55	207.69	205.35	206.23	205.51	208.55	202.76	208.01	207.38	207.88	204.08	207.63	207.18	204.76	203.44	207.74	206.95	206.43	204.48	207.9	208.83	207.74	206.72
208.1	206.66	208.43	206.04	209.24	208.92	207.63	209.66	207.46	208.45	207.22	206.4	204.68	208.31	206.35	207.74	208.76	208.65	206.88	208.18	207.3	204.82	207.99	207.86	207.37	210	206.85	208.24	208.12	207.18	207.33	210.05	208.07	208.29	208.48	208.11	208.54	209.69	206.81	209.18	207.66	207.12	207.82	206.36	208.72	205.53	207.3	208.12	207.93	207.79
216.46	217.15	214.8	219.06	217.18	216.49	217.11	218.84	218.51	218.07	217.81	217.55	216.48	218	216.9	217.89	218.42	218.16	216.83	217.75	220.31	217.74	216.95	218.21	218.33	217.43	217.73	218.75	216.3	217.01	219.15	217.72	216.24	220.26	218.89	216.69	218.78	217.17	218.4	217.56	216.38	216.45	219.33	217.51	218.9	218.99	217.5	219.92	219.69	218.69
205.08	201.64	204.08	203.34	204.05	202.39	202.35	203.04	203.36	202.67	205.26	202.14	207.55	203.57	202.71	204.96	202.26	204.18	203.11	202.99	204.25	203.45	204.88	205.23	203.49	203.57	205.69	204.97	201.52	204.96	204.7	204.11	204.49	206.89	203.94	204.88	202.82	204.02	203.03	199.9	203.26	202.6	201.52	201.64	202.48	204.21	201.61	204.89	202.1	204.3
210.24	213.57	210.2	212.61	210.85	211.61	214.24	214.42	213	212.77	213.12	215.1	210.59	214.53	211.11	213.62	213.65	212.48	212.08	212.69	213.24	210.95	211.07	213.72	212.48	209.16	213.55	213.03	212.04	209.81	210.99	212.47	212.34	212.55	212.38	211.6	214.82	212.7	211.69	212.32	211.35	212.62	214.03	214.5	214.29	212.41	211.06	212.67	212.49	210.21
217.99	217.19	215.78	217.32	214.8	216.54	218.09	217.06	216.54	214.96	216.99	217.34	216.1	216.07	217.63	217.8	216.9	214.53	217.73	215.49	217.48	217.71	215.96	216.21	217.2	216.23	213.65	216.16	216.65	216.36	217.23	218.54	216.7	215.26	217.2	216.32	215.47	217.02	216.57	217.12	218.7	217.55	218.38	215.29	214.89	216.61	216.92	215.13	217.84	217.87
214.36	212.39	211.51	213.91	212.39	212.93	210.89	213.54	214.06	210.34	211.48	214.06	212.59	212.05	213.84	209.44	210.95	213.29	210.95	213.52	212.96	214.45	213.1	213.86	213.04	213.81	213.79	213.74	211.93	213.49	214.87	213.38	214.02	213.96	213.68	212.99	216.07	214.04	212.31	211.41	213.64	211.88	213.8	213.19	215.3	214.25	209.7	213.55	211.83	210.53
208.58	209.68	209.43	209.4	209.74	209.02	210.38	205.21	207.2	207.72	211.05	209.48	208.58	209.74	210.26	209.17	208.94	209.44	211.65	209.06	211.27	209.95	208.54	211.73	208.71	211.47	211.02	208.82	206.94	209.53	210.18	210.32	209.09	210.59	207.87	209.71	208.82	208.57	208.84	208.56	210.43	210.31	209.86	209.93	209.41	210.64	208.71	209.32	211.09	208.81
211.89	210.9	211.69	210.54	213.21	210.71	212.96	209.14	211.66	210.83	211.81	210.79	211.35	212.14	212.23	210.4	211.07	209.83	212.07	208.62	213.41	212.34	209.89	213.57	213.94	211.25	212.58	210.4	213.08	209.95	211.62	211.14	210.12	210.74	212	214.23	210.1	212.23	212.02	211.12	211.53	209.46	213.28	213.25	212.63	211.86	213.79	209.87	211.75	212.97
207.78	209.76	210.95	208.33	207.9	207.18	209.19	208.43	209.16	208.2	208.54	208.44	207.17	208.96	211.11	208.69	206.02	207.12	206.79	210.16	207.91	209.65	208.16	208.72	207.95	210.96	210.51	209.44	208.64	209.02	208.82	209.13	207.77	208.79	209.17	208.96	207.31	209.15	209.83	207.38	210.34	208.85	208.45	209.54	205.61	207.48	209.4	209.78	207.81	209.37
216.18	216.11	216.31	217.31	217.01	218.13	216.56	217.59	218.23	217.38	217.96	219.61	218.6	215.99	215.18	216.05	216.17	219.22	217.49	217.18	217.98	216.84	217.1	215.1	217.04	215.93	216.97	217.98	217.95	218.01	219.27	217.93	217.26	217.38	216.62	219.2	217.13	216.59	216.61	216.32	218	218.4	217.28	216.38	214.36	219.3	217.18	218.59	212.85	219.13
209.13	208.76	209.28	208.67	211.49	208.46	209.41	212.2	209.18	212.42	209.88	207.5	209.3	210.28	208.03	209.75	208.81	209.73	211.87	209.57	208.88	209.63	209.32	207.62	208.89	208.53	207.52	209.77	210.19	211.24	208.95	211.25	208.03	209.74	209.91	207.58	211.23	209.97	209.45	210.59	209.85	207.93	205.74	208.14	208.93	208.73	210.91	211.74	209.53	209.27
207.3	209.21	208.91	207.98	209	207.55	205.42	207.82	204.76	207.79	205.56	207.37	207.47	208.34	207.5	209.43	206.79	207.1	210.08	207.21	208.51	207.62	208.25	208.6	206.07	208.48	207.49	206.12	208.56	207.05	209.33	205.96	205.61	207.56	207.07	207.23	207	207.03	205.39	208.72	206.32	210.56	208.52	205.69	206.3	205.71	206.06	206.77	208.77	208.5
200.48	197.77	199.93	198.37	198.5	199.42	197.93	197.78	199.62	196.9	200.2	200.17	199.11	199.07	199.75	199.82	196.47	196.53	195.34	199.75	198.99	196.46	196.8	198.83	198.49	196.93	199.86	198.59	197.28	198.57	199.67	197.29	198.7	197.22	196.95	198.07	197.5	196.73	198.27	197.36	200.02	197.13	199.32	197.26	198.7	197.27	197.25	198.17	199.38	197.1
201.28	200.86	202.66	203.81	202.34	201.57	201.78	202.98	201.92	203.47	202.64	201.06	200.16	201.66	204.73	201.56	202.07	200.99	200.77	203.07	200.32	201.41	201.48	202.88	203.85	201.77	201.6	202.01	203.3	200.36	202.37	203.52	201.44	199.68	199.04	201.86	203.12	202.36	202.99	203.78	201.11	201.69	205.05	203.26	202.17	201.11	203.29	201.28	202.05	201.17
197.28	195.84	197.25	199.8	199.07	198.17	199.47	197.25	198.2	199.01	199.44	199.39	196.92	196.54	196.44	199.76	196.39	200.95	196.41	198.52	200.22	201.22	198.89	199.67	195.62	197.75	199.13	198.3	197.79	198.25	196.33	197.95	195.89	198.62	197.75	198.97	198.67	197.66	197.48	198.35	197.71	197.46	198.37	198.13	197.75	199.82	196.68	199.65	197.12	198.5
210.87	208.42	208.08	211.53	206.95	207.38	207.76	206.62	208.02	207.99	207.36	208.09	208.09	209.47	206.72	207.59	207.81	207.49	207.8	207.62	208.53	210.13	207.01	210.01	209.01	208.05	207.51	207.91	208.96	208.12	208.63	206.72	209.77	209.48	207.11	207.13	208.03	209.27	208.89	208.7	210.59	206.79	209.02	212.44	208.32	208.52	210.46	208.07	206.6	209.65
202.45	201.57	202.09	202.91	203.5	203.34	201.86	201.97	202.61	201.04	203.3	202.69	199.6	205.04	200.83	202.09	201.19	204.33	203.52	203.26	202.68	203.55	202.69	201.5	203.18	205.87	202.97	202.45	201.9	199.56	201.65	202.55	203.51	203.56	204.98	201.62	203.19	204.06	200.94	201.99	204.07	202.51	202.13	204.65	202.66	202.45	201.58	202.13	201.48	201.78
202.61	203.64	205.28	203.06	203.3	204.29	205.1	202.21	202.68	203.64	204.07	203.12	204.38	203.05	202.8	202.96	205.44	204.43	204.64	203.52	202.46	204.64	202.88	202.38	202.17	204.66	200.95	205.2	204.37	202.83	206.07	202.52	202.89	203.33	202.03	203.9	202.7	204.15	205.79	202.2	203.87	203.14	204.84	205.66	202.42	206.65	202.91	202.39	203.51	203.11
218.05	217.22	219.25	217.98	216.64	216.04	216.99	217.47	218.34	217.82	218.04	215.1	216.9	216.1	220.47	217.67	218.69	216.94	218.29	216.26	219.16	218.93	219.15	217.56	218.34	216.75	218.38	217.35	218.04	219.77	219.51	217.99	220.85	217.42	217.22	217.72	220.92	216.85	216.51	216.5	218.48	218.51	217.08	218.63	220.08	219.71	218.18	217.45	217.56	216.5
207.44	205.78	204.69	207.03	205.17	203.98	208.18	204.55	206.52	204.26	205.93	205.87	206.68	206.27	206.96	207.08	206.95	204.7	204.71	206.67	207.58	205.74	206.58	206.62	204.09	206.21	204.66	207.53	207.56	205.69	207.67	207.39	206.35	207.65	208.83	206.24	205.05	206.74	205.49	205.6	206.26	208.51	204.85	204.35	205.43	205.14	205.29	204.63	208.01	205.71
210.48	207.38	209.29	208.92	209.98	207.85	207.36	209.16	209.5	208.83	207.7	208.85	210.39	207.65	209.1	209.63	207.65	209.13	208.02	207.43	207.19	207.87	208.82	208.06	207.05	208.37	209.23	208.39	207.74	207.91	207.54	210.44	210.36	207.02	208.13	210.02	208.76	209.05	207.64	208.06	208.26	207.92	209.26	207.48	210.04	208.08	208.57	210.7	209.24	207.67
211.34	212.05	211.7	212.96	209.17	210.97	211.64	211.92	208.74	209.37	210.09	209.25	211.26	213.79	212.28	209.72	211.52	209.7	211.09	210.7	211.37	211.28	209.04	210.36	210.17	212.33	210.85	212.05	211.02	209.34	210.57	211.39	210.17	211.97	209.68	211.08	212.99	211.91	211.45	211.27	210.56	210.95	210.84	211.45	213.9	212.11	211.89	214.21	213.56	212.14
212.54	209.11	210	212.7	212.22	209.8	210.93	210.86	209.88	210.22	212.7	211.14	212.69	209.31	210.35	213.33	208.86	214.08	210.56	213.17	212.75	212.82	211.82	208.71	210.75	212.14	211.5	209.19	211.19	214.02	212.1	212.28	213.09	214.2	214.2	212.84	211.91	210.66	212.19	212.97	210.72	212.67	208.52	211.69	213.17	211.72	213.18	211.51	212.71	211.97
212.82	214.56	211.71	213.91	211.59	210.59	211.94	211.71	212.8	212.79	212.84	211.69	213.31	212.18	214.12	211.94	211.94	213.43	212.97	211.61	214.46	211.58	211.69	211.22	211.94	214.21	210.3	213.59	211.6	214.82	213.59	212.55	213.13	213.95	211.57	214.23	210.7	212.17	212.34	212.82	209.87	211.01	213.25	211.82	212.34	214.35	212.68	211.77	211.34	213.17
204.25	202.51	204.17	201.33	202.53	206.23	204.53	203	202.93	201.81	203.19	203.25	202.13	203.64	203.8	203.29	201.32	203.65	206.67	203.15	204.62	203.21	205.12	203.12	204.66	201.71	201.65	204.9	202.53	202.86	202.81	204.91	202.56	204.6	204.32	203.41	202.51	202.02	204.05	204.61	203.13	204.12	202.64	202.56	206.44	202.85	203.8	205.43	202.83	203.23
198.51	199.79	198.39	199	198.5	199.51	200.42	197.93	199.42	199.4	199.62	200.22	199.74	200.34	198.95	201	198.67	198.09	199.48	201.76	201.07	198.45	200.22	197.26	200.45	199.24	197.47	199.3	197.34	199.43	199.72	197.28	200.95	198.25	200.08	199.84	199.96	200.97	200.11	198.22	200.38	200.56	197.19	199.66	201.14	200.11	199.48	199.44	197.44	202.26
218.84	214.75	216.51	216.87	217.32	218.44	218.12	216.69	217.21	218.87	219.57	215.82	217.03	216.36	216.92	215.75	216.13	216.86	217.82	216.62	217.09	217.34	215.83	217.56	215.86	217.28	216.08	214.55	216.15	219.73	217.07	215.95	216.74	216.29	215.01	216.06	216.92	218.46	215.08	214.93	216.47	217.63	216.99	218.39	216.08	215.3	216.94	216.78	215.67	216.56
203.21	204.41	205.39	204.14	203.02	204.05	204.9	202.55	201.54	203.43	205.67	202.55	203.56	203.88	202	205.25	204.13	205.12	203.68	204.31	203.36	203.16	203.02	203.93	205.7	203.49	203.41	203.7	203.68	201.77	203.83	203.65	203.6	205.24	205.57	202.76	201.56	201.86	204.98	202.67	203.49	204.73	202.37	204.47	203.31	204.47	203.17	202.71	204.02	204.92
209.61	211.19	211.15	208.86	211.41	209.86	210.2	207.5	208.16	208.52	209.17	211.53	211.85	211.77	209.46	210.16	208.89	210	209.37	207.02	210.16	209.53	210.24	210.03	208.14	207.65	211.91	209.33	208.1	209.02	207.1	209.68	209.2	209.09	210.41	210.38	208.61	210.65	209.01	209.41	209.81	211.39	208.89	206.48	210.51	208.4	209.27	209.05	211.44	210.13
212.45	213.61	214.09	213.42	213.1	212.6	214.96	213.11	213.7	213.28	212.85	212.87	214.03	213.44	212.65	212.18	212.79	214.11	212.98	215.81	213.36	214.85	213.46	212.78	214.25	213.34	211.49	213.5	215.23	212.77	216.76	212.2	216.97	214.36	213.81	214.77	213.81	214.99	215.73	215.09	212.65	215.22	212.78	212.06	214.39	213.58	215.45	212.79	215.29	213.18
212.75	212.54	213.82	212.22	212.97	210.29	214.43	214.84	215.34	212.48	212.36	212.33	213.23	212.83	213.95	213.67	213.93	212.65	213.91	210.97	212.9	212.92	211.78	214.62	214.43	213.11	212.71	211.64	211.2	213.45	212.69	212.8	214.47	211.35	212.85	211.8	213.4	211.2	212.22	213.24	213.18	212.21	214.16	213.8	211.47	213.97	213.49	213.98	211.77	211.02
207.25	208.29	209.51	207.55	209.28	208.37	208.75	208.46	206.3	209.15	205.91	209.74	204.65	208.56	205.95	207.76	209.91	207.84	210.21	207.3	209.15	206.31	207.46	208.97	206.2	208.49	206.82	208.56	207.22	209.64	207.44	206.53	206.5	209.57	208.59	209.37	209.18	209.44	207.95	207.29	209.83	207.52	209.67	209.59	207.62	208.5	209.59	208.73	208.56	208.72
199.68	201.46	199.7	199.78	199.87	198.95	200.37	196.87	199.42	199.38	197.69	200.14	199.06	200.23	200.34	197.36	198.9	201.21	199.69	199.13	199.55	201.87	199.34	199.02	198.47	201.55	198.26	200.69	199.12	197.11	198.76	199.21	197.76	199.79	200.15	199.52	199.11	200.14	199.26	200.4	200.75	199.41	198.07	199.1	198.17	199.52	199.66	197.99	199.93	200.87
208.33	209.11	208.91	206.75	208.91	210.19	208.76	207.86	210.45	209.39	208.58	208.34	209.24	210.81	208.19	208.09	207.51	208.18	210.06	207.62	208.83	206.11	207.23	208.73	208.73	209.57	207.13	207.65	207.77	208.1	208.09	209.86	209.92	207.76	207.96	210.98	207.19	208.91	207.87	208.22	207.21	209.54	208.53	208.32	208.66	207.59	208.08	210.53	209.27	209.7
207.91	209.59	208.64	208.84	209.61	207.73	208.25	206.97	208.07	208.36	208.06	208.16	209.41	209.74	208.32	206.64	209.53	209	207.7	208.04	208.23	208.82	204.99	207.01	211.17	207.45	208.76	207.78	208.71	208.39	207.27	206.28	208.4	209.19	207.94	206.94	209.17	208.25	208.41	208.26	207.67	207.27	207.13	209.13	208.28	208.11	206.4	206.69	207.85	207.36
203.36	206.66	205.53	206.23	203.97	203.36	203.83	204.66	204.85	204.58	201.05	204.57	200.81	203.73	203.05	204.18	205.1	204.28	204.87	202.83	203.95	204.19	204.12	202.7	201.99	204.67	204.5	202.87	204.97	204.26	204.46	202.6	204.69	203.83	202.71	206.16	202.86	201.54	202.56	201.71	204.48	202.12	203.53	204.48	206.75	203.51	203.27	205.64	202.15	204.12
210.14	212.44	212.6	211.66	209.77	211.26	210.65	210.9	212.97	210.21	211.86	212.76	212.32	209.86	213.49	212.65	212.59	212.4	212.33	208.3	211.67	210.64	211.16	209.69	211.74	210.56	213.86	212.12	213.83	210.78	212.79	212.03	210.73	212.79	211.59	210.94	212.83	211.08	211.11	210.59	210.69	213.3	212.67	211.06	209.56	210.73	211.69	211.02	210.3	212.18
200.72	201.28	202.63	199.33	199.86	200.01	200.92	198.76	201.43	200.01	198.54	201.92	200.16	200.59	200.52	200.01	200.86	201.34	202.19	200.17	201.37	199.4	199.29	199.45	201.15	201.29	202.43	200.8	201.06	200.16	198.54	199.29	199.29	200.26	200.69	199.19	201.14	200.73	200.71	199.44	200.49	200.71	199.29	201.48	199.11	200.43	201.12	199.36	200.24	200.6
202.06	200.66	202.53	204.38	204.58	201.89	204.58	203.2	200.84	202.89	201.28	201.57	203.33	203.2	202.74	202.39	202.62	201.77	203.04	203.73	203.4	201.65	205.63	205.02	202.41	205.54	203.18	202.07	201.52	202.45	204.71	204.33	203.81	202.8	204.33	204.23	205.71	203.17	204.36	202.41	203.62	204.31	201.62	201.42	203.76	204.05	203.9	203.08	202.68	201.11
211.26	212.78	210.08	213.17	212.97	213.03	212.25	211.38	210.21	213.16	211.34	210.83	212.74	214.09	209.41	212.36	210.47	214.24	210.55	212.1	211.84	210.96	210.35	212.54	213.12	211.26	211.76	211.72	210.08	212.88	212.72	210.95	212.85	214.09	211.58	210.08	212.87	212.42	215.43	212.08	212.07	212.83	212.69	211.54	212.55	211.69	213.67	211.74	213.8	211.2
205.17	206.74	204.51	204.42	205.4	204.78	205.52	207.79	207.14	207.77	207.29	207.11	206.47	203.24	204.36	205.6	206.19	204.58	206.56	205.54	204.48	203.84	203.44	204.99	205.35	205.13	205.82	205.34	207.37	203.5	206.92	206.16	206.48	207.08	206.31	206.31	204.34	206.37	207.88	206.79	204.57	205.24	203.6	206.95	205.49	203.86	207.01	203.76	205.86	204.36
215.21	218.32	219.44	217.48	218.77	216.85	217.95	219.09	217.59	216.81	218.08	218.9	218.24	219.07	217.12	217	215.01	218.63	217.54	219.27	217.53	219.41	218.07	217.58	219.71	219.14	219.16	217.49	219.58	218.13	216.93	218.09	217.58	220.14	220.13	213.97	217.61	216.81	217.73	214.99	218.05	218.15	218.27	217.23	218.81	218.36	216.08	217.22	216.98	216.85
206.3	209.09	206.82	209.42	207.78	208.79	209.86	206	209.01	205.63	208.07	208.03	206.5	207.43	205.68	207.25	208.6	207.04	207.72	209.78	208.51	208.53	206.79	207.62	207.46	208.49	205.72	205.75	207.61	210.61	210.6	209.18	209.2	209.58	205.42	207.91	206.22	205.61	208.65	208.95	207.81	206.46	204.22	207.52	207.76	208.4	207.98	208.58	207.66	208.23
206.91	207.78	208.99	208.04	206.74	211.13	208.17	209	208.31	207.65	207.48	205.96	209.93	207.45	206.9	207.83	204.33	206.99	206.25	206.8	210.44	208.28	207.91	208.87	207.83	208.78	207.31	206.98	207.41	208.25	206.97	206.37	208.05	208	209.59	207.01	209.1	209.33	209.86	207.22	207.54	207.66	207.87	207.24	207.59	209.05	209.98	208.62	206.43	209.78
211.02	205.47	206.68	210.34	210.2	210.76	211.06	204.9	207	210.73	209	208.71	209.56	208.93	205.86	208.7	208.35	208.66	207.68	208.95	208.9	210.58	210.2	208.1	209.59	207.82	210.22	208.6	209.28	206.31	209.93	210.8	207.63	208.52	209.77	209.92	207.13	208.51	209.93	208.1	207.66	211.87	208.47	208.22	206.61	208.62	209.11	206.08	208.66	209.05
208.68	210.23	208.21	207.63	207.52	207.98	207.46	208.17	206.15	206.25	206.83	208.03	207.05	207.18	209.85	209.34	209.95	208.67	208.69	205.04	206.69	208.62	207.51	207.65	206.1	208.51	209.24	205.94	207.85	209.79	206.51	207.22	207.08	208.31	208.41	209.38	205.61	207.52	205.16	209.65	206.8	207.93	209.93	205.95	208.06	206.52	207.16	207.09	210.64	206.48
203.83	206.2	203.82	206.96	203.78	205	205.18	204.38	205.62	205.94	205.4	202.69	202.82	204.92	203.98	202.66	205.78	204.2	206.09	205.29	204.74	204.07	204.27	205.14	205.74	206.15	205.23	204.4	204.44	204.67	204.25	202.74	205.67	203.68	203.87	204.63	203.15	204.36	204.46	201.53	205.47	204.33	205.54	204.24	206.96	203.01	204.05	203.31	206.71	203.25
208.73	210.41	207.28	209.49	209.3	210.18	207.6	209.45	206.63	208.09	206.43	207.14	209.86	210.02	208.45	211.58	211.43	209.29	209.81	207.33	208.95	207.71	208.36	208.38	208.3	208.04	208.48	210.3	208.17	208.8	208.94	208.88	210.04	209.55	209.44	208.95	210.25	209.66	207.78	207.32	208.8	210.48	209.87	209.06	209.65	207.93	208.94	204.82	207.6	209.38
207.61	209.16	211.49	208.5	207.2	209.3	208.02	209.17	207.81	209.74	209.49	208.73	210.37	208.12	208.31	208.24	209.31	206.92	210.04	209.54	210.74	208.53	209.34	208.64	209.43	207.41	206.78	210.15	208.58	209.11	210.9	207.62	209.5	205.27	206.77	209.3	209.63	211.15	208.17	208.63	210.77	210.18	207.67	210.93	208.18	207.91	208.64	210.19	207.69	207.38
203.5	205.06	202.84	202.42	205.46	205.62	204.27	204.36	202.57	203.92	203.08	206.48	204.23	204.62	203.44	204.62	205.14	203.01	205.14	205.12	202.72	202.81	205.19	205.12	205.02	201.55	203.4	205.34	203.67	203.11	204.45	203.62	202.85	203.19	202.3	202.16	203.96	203.93	205.27	203.17	205.09	201.29	202.83	203.99	203.16	203.01	201.36	203.76	202.27	202.5
219.19	219.18	218.86	217.2	215.06	218.92	215.41	218.25	217	217.99	217.4	217.18	217.44	218.02	217.86	219.03	218.03	216.88	218.23	216.83	216.33	216.72	216.65	216.49	218.27	218.16	218.81	216.66	217.16	219.08	218.59	217.11	218.07	217.2	219.76	216.1	217.61	217.84	219.72	216.77	215.82	220.79	220.08	218.8	217.2	216.86	217.12	218.11	214.43	216.85
216.84	214.49	216.94	215.99	218.57	216.17	218.81	217.33	216.26	216.31	219.71	214.21	217.1	215.96	218.11	215.18	217.99	217.33	217.29	217.22	216.48	215.03	215.49	216.56	218.43	217.21	216.65	216.08	218.2	216.03	217.64	216.14	216.48	216.21	218.1	215.49	218.57	218.1	217.76	220.24	218.24	216.17	215.73	217.55	218.75	218.08	218.12	217.46	217.5	216.79
207.81	207.52	209.81	209.99	206.31	207.2	208.73	207.77	209.02	207.77	209.1	209.1	209.13	209.23	208.26	208.94	207.11	207.56	208.55	209.48	209.38	207.91	208.93	208.43	207.83	210.08	210.05	207.68	209.28	206.75	207.11	210.08	208.31	208.29	208.07	209.72	209.94	209.35	211.56	208.86	208.15	208.32	209.09	207.7	208.81	210.68	212.11	207.92	206.24	205.85
211.68	212.99	211.66	211.95	208.34	211.7	210.9	209.8	210.18	210.51	212.46	211.75	213.02	211.32	210.65	210.99	209.99	211.18	209.08	209.57	214.06	209.87	212.66	213.94	211.42	210.76	210.03	210.99	209.28	212.42	212.11	213.99	208.98	214.31	211.42	208.56	209.53	211.75	211.13	211.91	213.86	208.93	211.98	210.65	211.14	211.8	210.08	213.1	211.11	211.28
209.41	208.36	209.67	209.69	209.55	210.17	210.28	208.96	210.59	211.53	209.88	208.4	209.33	209.72	206.78	209.25	210.25	208.76	209.26	208.43	209.33	210.46	209.11	208.97	209.06	207.67	209.24	207.99	209.38	209.35	206.26	208.35	208.1	209.59	210.99	209.89	209.1	209.55	208.55	208.5	207.77	209.09	210.38	209.57	208.25	209.45	209.84	208.79	210.56	210.46
203.28	202.41	202.09	201.47	202.81	203.12	202.24	202.23	203.17	202.57	202.92	202.44	202.55	201.28	202.24	203.9	202.79	200.81	202.12	201.83	204.94	203.13	202.07	204.98	204.57	200.14	203.21	201.03	203.65	201.57	201.51	201.65	203.61	202.84	202.87	203.94	202.73	203.43	200.63	201.39	202.81	200.18	202.08	201.09	202.87	202.24	202.94	202.28	202.06	203.8
202.41	201.24	201.55	203.43	201.9	203.7	202.09	204.48	204.08	206.33	201.09	201.83	200.55	203.9	202.47	201.41	203.84	203.32	200.75	201.97	204.15	201.38	202.67	201.53	204.16	201.55	201.07	204.28	202.86	202.75	202.38	202.72	202.45	204.35	203.66	201.04	203	204.33	202.62	201.84	203.59	202.43	204.31	202.36	203.52	202.4	201.55	203.04	203.2	202.59
196.22	198.38	198.53	198.22	199.94	196.58	197.97	198.59	199.59	195.67	197.28	200.19	199.29	202.07	199.17	198.17	197.96	198.42	197.7	197.51	198.79	198.37	198.91	197.34	198.33	197.94	198.42	199.26	198.98	197.99	198.96	199.87	200.01	200.29	198.39	199.58	198.2	200.81	196.17	198	198.58	198.24	200.58	199.9	197.28	198.04	200.77	198.16	197.08	199.14
213.57	214.49	214.82	212.82	215.03	212	214	213.04	214.61	215	215.31	215.45	214.66	214.5	213.83	213.12	213.03	213.14	211.77	214.88	215.26	212.99	212.55	212.69	214.2	214.06	214.19	213.46	213.51	213.26	212.86	213.49	214.06	216.65	211.76	214.7	213.84	217.21	212.77	213.44	214.52	212.24	212.86	213.27	213.83	213.97	213.84	212.69	213.72	216.73
205.63	205.91	205.58	207.35	203.35	203.33	204.93	206.49	203.87	204.81	204.82	205.6	205.46	206.78	205.32	203.87	207	204.41	205.4	205.75	206.97	206.15	204.77	203.63	205.45	204.49	205.42	206.87	202.76	207.07	205.12	204.83	203.89	205.93	205.51	204.43	204.95	205.46	205.26	203.28	203.99	203.94	206.25	205.34	204.91	207.2	205.9	204.34	205.92	203.42
209.92	211.64	210.44	209.76	208.83	210.34	212.55	212.56	211.7	211.26	211.68	210.48	213.69	212.99	213.8	212.63	210.49	209.72	211.77	211.13	210.39	211.13	211.32	209.85	211.1	211.9	210.83	212.12	209	213.52	212.01	211.38	211.54	212.46	213.44	214.68	211.86	212.97	210.86	210.24	213.4	214.07	210.76	211.99	210.75	210.91	212.99	209.41	211.04	211.82
209.08	208.32	208.88	206.51	209.62	209.02	206.91	207.8	208.29	206.85	209.96	207.61	207.97	211.91	209.01	207.88	207.07	207.84	208.32	210.14	209.46	209.81	207.37	209.56	207.92	208.78	208.8	208.11	209.74	208	207.03	209.22	208.63	208.13	208.29	210.34	209.49	211.71	209.32	210.05	206.19	209.87	205.79	210.71	210.66	209.15	208.53	206.48	209.79	211.16
209.15	209.06	209.01	207.57	207.4	209.63	207.86	207.66	207.27	208.46	211.73	208.78	206.11	208.85	211.33	208.31	207.49	208.73	210.58	206.88	209.8	210.08	208.95	208.79	210.52	208.71	207.96	208.06	208.78	208.63	210.18	209.79	209.85	208.84	209.02	210.66	209.5	211.44	210.6	208.01	206.26	207.23	207.1	207.59	208.98	209.2	206.53	207.29	210.72	208.16
200.36	197.53	197.08	197.1	200.43	199.7	196.39	199.84	197.52	198.24	198.69	198.54	195.86	198.68	197.79	199.31	197.54	198.84	198.64	199.07	199.63	198.7	201.74	200.02	198.17	197.72	199.84	198.85	198.22	198.44	199.53	199.55	199.23	198.31	200.56	198.32	199.34	198.14	197.76	201.11	196.22	201.06	198.39	197.78	199.84	197.69	199.7	198.72	198.15	198.02
209.49	207.8	205.59	205.75	208.74	208.37	207.32	207.39	206.12	207.84	206.17	208.21	209.23	205.55	208.34	209.62	206.84	206.22	208.17	206.97	206.21	205.07	207.56	206.86	207.09	207.31	207.58	209.28	208.56	208.52	209.45	211.35	205.57	205.84	207.71	207.55	206.51	208.4	207.08	207.81	209.02	206.31	208.5	205.17	206.92	208.6	207.36	208.78	209.16	207.74
208.12	203.82	207.45	206.39	205.9	207.25	206.89	205.66	208.85	206.69	209.27	205.73	208.18	208.16	206.72	205.23	207.27	207.45	206.67	207.47	208.32	207.28	208.22	209.48	205	210.09	209.42	207.28	211.11	207.3	206.68	206.95	208.17	208.08	207.49	206.63	206.2	207.28	207.24	211.47	206.25	207.87	208.53	207.5	207.33	208.65	207.51	209.67	207.09	207.45
203.71	204.77	202.41	205.12	203.43	202.78	203.67	203.43	204.17	206.81	202.2	204.6	204.87	203.14	202.94	202.13	203.94	204.4	204.38	203.06	205.89	203.68	205.3	207.47	201.48	202.79	204.45	203.74	204.43	204.26	202.23	203.77	204.48	203.42	206.5	202.26	202.24	206.03	202.74	206.19	203.11	203.53	205.84	202.59	205.62	203.86	203.71	204.7	204.4	203.03
210.79	211.8	210.96	213.78	211.14	212.42	212.87	213.94	211.23	212.28	212.9	210.78	210.76	208.24	212.38	211.56	213.76	212.48	209.08	211.66	212.25	212.05	210.96	211.46	210.66	210.81	213.6	211.98	213.04	212.18	212.39	209.67	211.99	211.67	209.39	212.27	209.8	210.75	211.95	212.72	211.86	212.23	213.86	211.07	212.52	214.21	210.47	210.98	210.79	209.82
201.1	200.96	199.41	199.42	197.17	199.48	199.74	198.02	197.17	199.09	199.69	200.14	199.02	201.83	197.38	199.38	199.12	199.42	199.93	198.64	198.12	199.55	199.34	199.74	198.35	199.94	198.76	199.3	197.49	197.93	196.39	198.47	200.46	199.59	200.08	201.37	200.51	199.53	198.8	201.55	199.41	199.11	199.32	197.62	199.29	199.23	199.4	200.79	201.35	197.46
210.12	211.14	210.31	209.66	209.53	208.28	210.08	208.07	208.34	206.21	208.11	208.92	207.87	209.47	208.8	211.3	210.49	207.37	208.11	209.03	210.93	210.87	208.8	209.98	209.91	209.66	211.33	213.08	208.95	209.38	209.87	210.71	207.94	209.51	210.5	210.1	208.65	208.71	211.69	210.91	210.13	208.92	211.41	210.15	209.47	209.66	210.9	208.5	208.65	209.44
210.09	210.88	214.24	210.65	212.48	211.79	211.32	208.88	210.95	212.41	211.21	213.04	211.75	211.74	212.6	212.15	212.09	214.02	211.77	211.79	211.89	214.01	212.02	212.35	214.88	211.57	212.26	211.58	212.5	211.29	212.88	211.77	212.15	212.44	208.33	212.41	212.91	210.55	211.55	212.28	211.21	212.7	211.03	212.11	212.09	213.06	211.2	212.36	209.94	211.39
213.63	213.89	213.8	212.98	212.78	212.09	213.9	212.52	216.35	214.94	213.41	213.11	213.21	213.83	213.47	215.4	213.77	212.97	212.99	216.1	212.84	215.23	213.48	215.77	213.24	211.89	213.93	213.34	215.51	214.75	212.32	214.27	217.46	214.12	212.35	212.67	215.74	214.11	214.19	212.5	213.52	214.25	212.2	214.47	214.33	213.5	214.4	213.23	212.57	212.43
217.46	216.2	220.29	219.1	216.99	219.08	215.02	216.15	218.76	218.65	217.56	216.71	216.86	215.65	217.24	218.61	218.81	217.73	216.9	215.01	217.75	216.78	218.46	219.14	219.1	218.24	216.15	217.56	219.58	218.71	218.97	217.97	216.53	220.56	220.62	219.17	215.85	219.44	215.93	216.78	218.28	218.67	216.11	219.36	214.24	213.64	218.07	216.82	218.01	218.89
207.23	208.59	206.76	206.52	208.27	205.88	208.32	208.51	206.76	206.4	208.03	206.36	208.39	208.31	206.5	209.09	208.1	207.03	207.45	208.73	209.47	208.35	209.55	206.01	206.73	209.06	208.26	206.73	209.12	206.69	206.1	207.15	207.16	207.87	206.96	206.44	210.2	209.58	207.53	208.22	207.7	207.7	207.78	208.73	208.79	209.01	205.91	206.14	209.63	207.95
212.31	209.51	211.82	212.11	214.84	210.78	211.62	211.45	209.1	209.8	210.63	208.09	212.26	211.93	208.32	211.26	213.35	210.53	209.91	213.16	210.27	209.19	211.03	209.03	211.69	211.75	211.04	211.29	212.92	209.32	213.11	213.82	213.6	211.39	210.57	210.38	213	212.85	212.08	212.11	212.03	212.26	211.98	210.43	213.6	212.33	209.34	211.12	211.68	211.16
214.06	213.57	212.74	211.75	211.02	212.36	211.92	212.9	211.84	210.07	211.78	211.22	211.34	210.38	213.43	213.27	214.87	211.78	211.01	211.37	211.54	213.32	213.88	213.4	212.96	212.02	212.61	211.17	215.45	212.59	210.29	212.67	211.59	209.25	213.88	211.74	214.16	211.25	214.62	212.7	212.42	212.83	213.27	211.8	212.99	213.11	213.57	210.81	215.36	212.38
214.09	212.92	214	213.43	212.21	210.92	212.53	213.25	211.94	213.72	211.47	211.63	212.78	209.45	210.56	213.67	211.72	213.51	213.39	210.23	211.39	211.51	210.39	213.17	208.77	212.68	211.87	212.36	210.43	213.2	213.56	214.57	213.74	212.95	213.83	213.38	211.68	212.49	212.06	211.72	213.43	211.79	213.94	212.1	213.5	211.63	212.2	211.38	211.56	213.54
210.47	211.11	209.87	211.03	211.7	209.5	212.93	212.88	211.46	211.18	213.56	208.95	210.4	211.87	211.09	212.89	212.63	211.98	212.33	213.09	212.78	209.47	210.53	213.43	213.97	211.45	211.57	211.14	213.21	212.56	214.12	212.94	211.38	212.08	212.15	212.74	212.48	211.97	213.07	211.06	212.99	211.89	208.14	211.74	210.99	212.41	209.93	212.51	211.19	208.64
207.86	210.49	209.34	207.86	207.76	207.09	208.62	208.79	207.57	208.49	207.08	206.36	207.28	207.5	207.4	209.92	208.3	207.3	207.24	207.98	209.19	209.91	206.45	208.11	208.84	208.43	207.06	207.08	209.33	209.28	206.89	208.86	205.37	205.89	208.67	206.71	208.35	209.62	207.9	208.85	207.06	207.64	206.4	208.31	208.83	207.93	205.89	207.66	207.39	206.84
213.37	214.8	215.52	216.24	212.1	213.53	211.23	214.25	214.77	214.85	217.14	212.77	216.26	212.52	215.36	212.82	212.7	213.62	211.4	211.76	213.13	214.46	213.69	214.33	213.71	212.44	214.09	214.07	212.19	213.92	213.98	213.67	213.5	214.07	212.84	214.2	213.2	215.16	214.62	214.1	213.71	212.74	213.4	213.57	215.73	215.03	214.43	210.67	209.88	212.16
200.84	197.73	197.81	198.99	197.61	198	199.31	199.56	200.12	199.8	197.86	197.44	198.67	200.32	197.88	201.17	199.21	198.32	201.14	200.83	199.76	200.72	200.46	201.51	200.84	198.6	199.31	199.15	198.22	199.37	199.79	201.4	200.86	198.23	200.88	197.5	198.53	196.54	200.06	202.71	199.85	203.62	200.07	198.92	201.78	200.32	198.6	199.06	200.44	198.8
217.36	218.57	216.66	216.56	215.56	216.74	213.77	217.76	220.28	216.48	217.03	216.38	218.21	219.71	217.37	217.6	217.51	216.5	219.02	216.12	214.77	217.57	218.61	218.43	217.85	217.74	217.36	217.57	216.46	217.65	218.3	217.08	214.95	219.35	218.25	213.84	218.76	217.01	218.65	217.4	216.49	216.54	216.44	219.02	216.29	217.19	216.5	215.82	215.36	215.39
217.29	218.83	215.68	215.93	215.37	217.54	217.51	215.34	218.28	217.55	218.39	218.76	217.37	217.37	218.71	216.85	217.67	216.4	217.09	216.28	217.1	218.25	218.44	215.95	216.86	219.98	217.48	215.53	216.02	217.34	215.92	217.25	213.37	216.02	217.06	216.91	215.96	217.14	216.44	215.9	218.54	218.62	216.56	216.29	217.8	216.47	217.14	217.23	216.77	216.62
197.74	200.73	200.01	199.3	199.64	200.34	200.94	203.36	198.71	200.59	198.84	201.91	200.82	200.81	200.48	200.08	198.87	200.75	200.46	202.76	200.68	200.79	202.76	201.7	200.03	200.38	200.6	199.8	198.9	199.41	200.12	198.83	199.89	198.54	199.02	200.32	200.14	200.94	199.86	198.45	200	198.8	200.46	200.13	199.64	198.77	202.18	199.85	201.56	199.76
212.23	214.21	210.96	214.08	213.58	215.03	212.11	212.16	213.82	213.28	213.67	212.83	210.76	213.22	212.73	211.83	216.92	212.63	213.69	212.09	213.4	215.58	211.71	214.64	212.42	213.73	212.82	212.48	210.61	212.32	213.04	214.76	212.76	214.91	211.28	212.88	211.44	211.35	214.48	210.92	211.7	214.48	212.25	214.22	212.82	212.25	212.68	213.89	212.73	214.4
205.92	207.82	207.77	206.22	209.54	210.55	210.12	211.08	210.02	210.33	210.43	209.74	208.29	207.32	210.91	209.42	209.83	207.63	208.71	207.5	210.7	208.91	208.21	206.88	208.29	208.71	209.49	209.52	206.42	208.64	209.82	211.06	209.99	206.51	206.57	208.85	209.18	207.97	212.07	209.65	208.2	209.66	209.88	210.19	208.12	208.98	208.54	209.72	210.2	206.89
205.8	209.02	207.71	207.12	209.36	209.02	209.14	207.12	205.99	207.97	208.59	208.22	205.19	207.59	207.13	209.85	207.89	209.86	206.4	207.26	208.82	206.96	210.08	207.32	205.62	207.19	209.65	207.39	209.16	207.93	207.38	207.98	208.95	208.83	207.23	206.45	208.19	205.69	206.92	205.44	206.62	205.65	206.41	208.18	206.88	209	207.84	207.04	207.24	207.09
200.78	201.78	201.78	201.22	202.51	200.1	200.48	200.42	199.09	200.19	200.74	199.62	198.27	199.26	200.83	200.25	200.87	200.47	200.43	201.02	202.65	199.45	201.07	198.83	199.33	200.68	201.83	201.16	200.42	197.73	200.93	196.63	199.38	198.95	198.77	200.6	202.33	200.32	197.36	200.62	199.43	200.65	201.21	199.26	200.14	199.99	200.42	199.73	201.46	199.54
210.47	207.91	204.37	209.3	208.17	207.36	209.55	208.41	211.27	209.45	210.37	210.25	208.12	207.76	207.28	209.02	206.09	209.75	210.31	207.61	206.66	206.66	207.49	207.61	207.19	210.41	207.69	210.03	211.54	208	209.58	207.97	210.92	207.92	207.89	208.37	208.91	207.55	208.33	210.38	208.78	207.35	209.84	209.25	208.65	209.26	207.25	209.41	208.3	208.77
196.37	197.76	198.96	198.69	197.77	199.61	197.14	201.44	199.54	198.34	199.32	199.12	199.03	199.13	201.16	200.09	198.98	199.46	199.96	200.15	199	198.63	198.22	199.55	198.15	199.94	197.85	197.29	199.28	200.61	199.13	198.54	199.38	200.01	200.02	200.48	200.49	199.89	203.03	197.75	197.49	198.79	198.99	198.41	198.83	199.34	202.94	198.83	198.55	199.83
206.59	210.15	208.33	208.48	207.79	209.59	209.47	210.53	209.97	209.64	207.47	210.26	208.17	209.96	207.04	208.1	209.91	207.55	205.66	209.5	208.03	209.59	208.78	210.36	208.34	208.81	208.56	208.27	208.62	209.34	207.66	209.86	209.17	209.84	208.29	207.59	206.17	207.91	207.7	208.24	209.49	207.59	207.16	209.4	207.45	209.55	208.95	207.75	208.93	208.62
207.58	208.49	209.66	210.01	208.04	211.26	210.2	210.7	207.91	209.25	210.48	210.78	208.99	207.73	211.47	209.02	209.63	207.13	208.89	209.6	209.34	211.32	209.52	209.36	211.82	207.39	210.53	213.14	208.65	207.83	210.84	210.19	211.82	210.9	209.91	208.08	208.07	209.59	210.51	210.01	209.21	209.73	210.4	209.7	209.65	208.68	209.09	209.33	209.3	207.7
215.29	215.33	219.27	217.53	218.33	217.01	217.33	217.04	216.77	218.26	218.82	217.35	218.61	218.25	214.52	219.02	213.59	217.23	216.89	218.44	216.98	216.79	217.89	217.6	215.17	219.58	214.75	218.82	215.66	218.46	216.46	216.82	215.97	217.09	216.76	215.65	216.04	217.75	216.31	216.31	215.54	217.31	220.81	217.01	216.65	218.59	216.58	217.59	217.91	217.77
206.48	209.78	210.17	209.09	209.19	208.28	206.26	207.66	205.91	208.83	207.76	208.97	207.15	208.45	207.56	208.94	207.8	210.06	209.18	207.65	208.42	208.22	210.46	209.34	206.82	206.77	207.24	208.09	207.75	207.05	209.08	207.17	206.29	206.34	207.66	208.62	206.99	208.15	206.67	207.53	205.49	206.92	207.8	205.05	209.25	207.83	208.56	208.94	208.43	208.58
203.7	204.12	202.3	203.96	202.03	204.34	203.39	204.38	203.65	201.02	204.16	205.41	201.87	205.35	204.73	203.27	202.6	202.94	203.03	202.54	203.63	202.97	204.58	203.72	204.49	203.22	206.8	204.26	203.61	203.49	203.92	203.59	204.97	203.86	204.39	203.84	203.53	205.05	201.63	203.9	203.48	202.51	202.53	203.04	204.17	204.34	203.74	202.71	203.51	203.3
201.61	199.52	199.88	201.74	198.21	197.78	200.26	198.68	199.03	196.5	199.06	198.7	199.25	198.3	199.13	197.46	199.96	197.93	198.76	201.58	198.33	199.02	198.85	196.98	200.19	198.59	199.43	198.02	199.26	199.08	196.84	199.2	197.74	200.16	198.13	199.75	198.2	199.52	198.55	200.6	200.15	199.74	201.22	198.69	197.82	200.2	196.9	199.35	200.45	201.51
207.89	208.94	207.54	207.1	209.91	210.15	207.88	207.79	207.71	206.18	209.09	208.47	207.42	210.03	207.99	209.87	207.76	206.95	208.35	206.57	206.2	210.64	206.99	207.95	208.74	209.46	209.12	206.4	207.51	204.68	208.65	207.65	206.16	208.1	208.79	208.63	207.55	207.65	205.91	207.04	209.99	208.42	209.91	207.39	207.45	207.65	207.96	210.61	208.52	207.96
213.26	212.11	212.31	213.33	212.05	211.74	215.11	211.77	210.26	211.57	211.62	211.35	213.83	213.88	211.45	213.87	211.39	214.08	211.72	211.84	210.94	215.21	212.18	212.39	210.65	211.52	212.82	211.81	212.96	212.91	212.31	210.61	212.58	210.72	211.93	213.51	209.47	211.43	212.42	210.6	213.04	211.39	209.73	211.29	213.4	211.42	212.76	211.47	213.81	214.82
212.54	211.56	212.95	210.67	213.04	211.01	213.81	212.64	210.76	213.21	211.47	213.24	209.98	212.42	210.86	211.8	212.05	212.21	213.42	210.93	211.33	211.22	213.96	210.45	214.07	211.89	212.57	211.52	210.52	212.15	210.95	213.37	212.37	213.39	213.23	213.17	212.56	212.72	211.95	211.18	210.83	211.48	210.48	209.76	212.28	213.11	210.16	212.48	209.89	213.34
213.75	212	213.26	213.41	213.06	212.22	214.06	214.04	213.62	211	213.89	212.87	213.7	212.87	214.55	214.05	212.97	214.31	211.77	214.1	211.5	214.03	215.9	214.93	215.96	213.6	215.23	216.04	214.2	213.74	215.22	214.18	213.11	210.94	214.14	212.18	214.19	214.21	214.71	215.27	214.05	214.51	212.39	213.74	213.67	212.77	215.48	214.71	214.31	214.99
204.82	206.79	204.92	205.87	206.15	206.15	206.48	205.29	205.87	205.55	203.26	204.21	206.24	204.7	205.74	204.53	202.65	205.69	203.5	205.28	204.5	206.69	206.42	202.88	203.61	204.04	207.12	205.55	203.49	206.6	207	204.48	201.44	205.14	206.89	203.65	204.83	202.29	203.79	204.03	204.48	204.93	202.99	201.21	204.27	204.86	203.96	206.38	206.41	203.78
219.37	214.67	216.68	217.05	219.71	217.13	218.29	216.61	217.93	219.78	215.85	217.38	216.88	220	216.97	218.16	219.44	216.01	217.49	217.87	215.64	216.43	217.85	218	216.68	217.43	220.87	218.38	219.51	218.68	217.62	217.4	217.45	216.81	218.02	216.48	217.79	217.14	215.68	217.63	217.53	217.77	216.95	217.96	218.73	219.74	219.47	217.87	218.69	217.42
218.2	214.85	218.67	216.96	215.82	217.01	217.64	217.98	216.44	215.32	218.17	216.83	216.91	216.5	213.91	217.12	214.65	215.73	218.11	218.02	217.54	217.32	218.5	216.06	214.88	216.49	215.54	216.69	216.8	220.19	217.93	216.84	218.64	216.23	215.22	218.79	217.29	216.75	217.38	219.08	218.23	218.04	215.32	219.76	217.67	218.66	216.83	216.13	216.31	217.05
201.46	201.88	201.53	200.05	202.18	201.9	201.15	201.02	200.05	199.96	199.5	200.51	198.57	201.63	201.29	199.46	200.27	200.52	201.5	199.78	200.83	201.06	200.08	200.97	200.09	198.07	199.23	200.16	200.3	199.62	203.23	201.57	200.38	199.23	202.35	200.86	200.83	199.64	200.69	201.77	200.81	200.72	200.05	200.63	199.94	203.62	199.71	199.22	201.83	198.79
212.26	212.52	211.64	210.68	209.72	209.96	213.58	211.86	211.56	210.27	210.61	212.49	212.75	211.81	210.5	211.92	211.84	210.73	213.28	211.7	211.91	210.08	213.41	211.5	212.34	211.36	212.74	211.06	210.91	211.14	210.71	209.86	210.46	211.51	208.93	210.17	212.42	214.71	211.45	209.92	210.94	210.94	210.43	214.85	211.76	211.27	210.51	213.13	211.81	211.33
202.45	199.49	200.07	201.28	200.49	199.89	201.92	198.49	201.75	202.21	201.91	200.13	201.24	202.01	202.16	199.12	199.12	202.29	200.94	202.11	200.18	200.17	202.04	199.32	201.25	202.37	199.44	199.99	198.66	203.55	201.18	199.73	197.47	203.58	202.45	201.13	201.21	202.99	201.66	201.15	200.85	203.14	199.49	200.49	201.2	198.37	201.18	201.12	201.57	199.99
214.21	212.58	215.42	214.92	214.49	213.53	212.24	213.1	213.75	211.14	211.53	212.63	214.18	211.18	214.22	212.64	214.57	210.84	214.14	211	212.94	210.81	208.65	212.57	213.75	210.64	214.52	211.62	211.79	213.94	211.7	214.23	215.33	214.94	217.23	213.16	211.49	211.9	214.09	214.93	211.9	213.96	213.1	215.66	213.58	212.9	213.98	212.83	212.62	213.27
215.95	216.06	217.01	217.41	218.17	213.7	215.4	217.28	217.38	218.66	216.48	218.2	216.76	216.53	217.27	218.86	218.23	218.04	217.2	218.29	216.23	213.47	217.89	215.01	219.51	216.21	217.15	219.23	217.79	215.66	217.83	215.74	218.43	216.14	217.23	216.99	218.58	216.61	217.12	217.17	219.8	217.4	216.78	217.22	218.3	218.33	217.56	216.78	216.88	215.5
208.39	210.05	207.42	204.92	208.2	203.96	207.27	206.91	207.6	209.3	205.98	207.49	207.19	208.27	208.04	209.18	206.4	210.16	208.25	206.46	208.75	206.03	207.95	207.71	207.49	206.89	206.37	208.26	209.21	208.27	207.78	208.62	211.33	208.04	208.97	208.12	206.68	206.64	207.79	207.18	207.97	206.68	205.83	206.28	208.77	210.06	208.09	207.76	206.68	209.31
211.15	212.19	210.4	213.48	212.63	212.34	213.61	211.04	212.1	212.61	212.26	212.56	210.2	211.05	213.12	209.79	211.26	212.8	211.96	210.91	212.21	212	213.15	211.22	211.59	211.73	212.78	213.89	209.63	209.21	210.45	209.38	212.23	210.95	211.42	211.46	211.23	211.29	210.87	208.63	212.57	211.56	210.54	210.79	212.28	211.75	211.8	213.85	213.07	211.19
209.63	212.01	211.56	213.48	213.81	212.11	211.17	210.46	211.04	210.98	211.66	212.43	210.96	212.11	212.91	212.16	211.86	209.27	211.36	212.32	212.1	212.17	211.4	210.95	210.89	211.26	212.34	211.72	214.36	210.25	212.76	212.81	213.36	212.66	212.44	213.03	212.95	209.04	213.05	209.54	215.33	211.09	212.21	211.07	212.92	212.56	212.38	212.08	210.33	209.78
208.13	207.39	209.29	212.84	208.6	210.2	209.68	208.02	207.45	208.08	208.3	211.17	211.85	209.84	206.43	209.4	208.46	207.04	208.13	209.17	209.17	208.47	209.17	210.02	210.04	209.22	206.55	208.73	208.82	208.58	208.86	210.41	207.99	208.77	207.68	207.32	207.44	207.63	209.37	209.54	208.62	207.45	208.57	207.92	208.2	210.69	209	210.63	210.13	208.5
197.89	199.46	200.26	198.55	199.49	201.15	196.78	200.08	199.11	200.45	198.81	201.45	203.73	200.82	199.97	200.82	198.48	200.23	198.54	198.88	198.28	200.58	198.09	198.96	198.35	200.92	197.85	198.95	197.64	199.27	198.98	199.18	198.86	197.09	198.96	200.78	198.6	198.71	200.3	199.79	201.07	201.32	199.11	201.99	200.35	197.63	200.31	198.83	197.44	199.47
205.6	205.38	206.08	204.92	204.93	202.26	203.67	204.16	203.72	201.89	203.23	205.24	205.85	204.3	204.43	203.86	204.35	203.29	203.56	204.85	206.15	204.85	205.4	201.67	205.86	205.17	204.76	204.12	204.92	202.72	203.43	202.8	203.82	206.2	204.38	206.23	207.62	205.89	204.56	203.99	204.94	205.96	202.49	207.46	206.78	204.43	205.32	205.25	204.28	205.4
208.22	206.47	208.04	205.74	209.01	206.7	207.41	209.69	208.39	207.51	211.9	209.56	209.87	207.54	209.95	208.55	209.46	210.79	207.09	208.1	209.79	207.94	208.98	208.99	209.23	208.54	208.97	209.3	209.27	205.72	207.65	207.35	209.08	210.93	208.42	206.7	208.2	209.97	209.48	208.19	206.46	207.96	207.96	208.54	209.05	205.43	209.58	209.12	210.66	209.31
211.62	214.09	212.41	211.91	214.88	212.37	213.47	212.48	214.35	212.93	214.15	213.4	214.71	213.85	214.76	217.75	212.39	214.94	214.59	212.89	213.15	212.89	215.67	212.21	214.76	212.35	214.68	213.15	212.74	214.23	215.19	215.12	213.41	214.08	214.98	214.48	214.71	214.49	212.88	214.11	213.5	213.76	213.86	214.72	215.27	214.71	217.02	214.74	215.45	215.54
198.21	199.24	198.51	200.51	198.15	196.1	200.49	199.3	197.62	198.24	197.76	200.13	198.53	198.42	197.7	198.24	198.02	197.83	200.14	198.35	198.7	198.42	198.15	196.16	197.32	198.09	197.07	198.32	199.01	195.84	197.8	201.76	200.18	200.24	199.86	198.87	198.18	198.93	199.22	198.98	198.34	198.35	198.98	197.83	199.02	200.03	198.26	198.38	200.33	199.27
212.02	211.89	214.03	211.32	210.75	211.64	210.11	213.47	213.45	212.11	212.97	212.35	211.44	211.11	211.27	211.15	213.11	211.24	213.1	211.4	211.18	211	208.78	212.01	214.79	210.71	212.14	210.14	213.09	211.56	210.91	213.47	211.36	213.68	214.02	212.24	212.87	212.85	212.6	209.75	211.38	212.58	212.7	210.94	209.63	211.49	212.19	211.46	211.26	213.95
202.79	205.14	203.67	204.98	202.1	202.41	201.22	205.16	202.97	202.85	202.72	202.86	202.95	202.57	202.15	204.56	202.92	202.32	202.92	201.27	205	203.66	205.34	200.94	201.99	203.52	201.22	203.13	205.74	204.56	202.96	204.24	202.33	201.64	203.04	204.15	202.6	202.53	203.76	204.99	202.83	203.68	201.74	202.65	203.21	204.66	203.6	200.3	203.86	204.11
209.74	211.11	211.88	213.75	210.7	211.44	211.32	212.35	210.02	211.38	210.83	207.28	213.06	210.99	211.01	213.28	209.64	212.74	211.97	212.55	210.23	212.34	211.43	213.24	213.26	211.55	210.32	210.97	210.13	212.29	212.3	211.73	211.01	211.85	211.83	209.06	211.17	214.79	210	209.07	210.58	208.59	210.89	213.17	212.27	208.7	210.46	213.09	207.13	213.11
214.88	213	213.72	213.17	215.07	215.26	213.36	213.98	215.46	212.34	214.51	214.49	215.18	214.84	214.54	215.64	214.59	215.35	215.27	213.88	211.34	213.59	214.04	215.09	212.99	213.36	213.59	213.74	213.57	213.59	210.48	215.07	214.43	215.4	213.7	212.45	211.14	211.99	213.87	214.04	211	213.75	210.92	214.33	212.53	214.72	211.54	214.64	212.46	214.74
206.91	206.74	206.91	208.7	208.15	204.71	209.25	206.03	206.55	208.97	207.07	206	207.64	207.24	208.54	209.25	208.45	207.47	207.11	208.44	207.77	206.63	206.86	206.34	208.7	208.25	208.01	206.87	204.64	211.03	207.98	208.84	208.77	205.15	207.5	207.13	206.87	206.77	209.65	208.68	210.27	207.16	206.8	209.21	206.82	209.39	207.92	207.41	209.38	208.33
204.37	204.31	206.63	201.9	201.41	204.29	203.43	203.95	203.52	204.03	202.1	201.93	204.91	200.69	202.3	203.89	206.36	202.8	203.14	202.56	203.08	203.75	204.41	204.36	203.72	202.29	203.29	203.49	203.87	204.21	203.58	202.51	204.03	202.02	202.61	204.92	201.83	204.19	204.9	200.93	203.47	203.09	202.84	201.63	204.28	202.88	202.32	203.58	204.92	202.89
202.63	203.13	204.81	204.8	204.83	203.27	204.01	203.71	204.91	204.66	205.75	205.91	204.72	205.8	203.41	205.11	204.11	205.8	207.01	203.42	202.88	204	202.93	203.53	206.26	203.28	203.32	205.58	204.79	205.03	204.74	204.55	203.19	202.5	204.61	203.21	203.39	203.31	203.02	202.3	203.64	203.42	204.74	204.73	203.43	203.24	205	202.79	202.99	203.59
203.22	202.92	205.13	205.1	204.29	204.16	204.77	204.15	202.68	203.62	202.69	205.11	204.76	202.93	206.6	206.5	204.21	203.44	203.51	203.56	203.08	204.83	204.24	205.37	203.22	203.48	204.03	204.47	205.7	203.18	203.16	205.41	203.14	204.27	202.63	203.48	206.06	204.42	206.11	204.68	205.63	207.11	204.3	203.12	204.93	202.35	204.26	203.85	203.33	203.13
209.64	209.54	207.88	209.24	209.85	210.38	210.34	210.18	209.23	209.83	211.02	209.71	209.66	207.71	208.99	209.3	208.68	210.66	209.86	210.17	208.24	209.52	210.29	208.84	209.9	208.36	208.36	208.33	210.47	208.58	209.53	210.53	209.15	209.77	208.14	209.16	209.43	208.98	210.27	209.27	209.02	208.94	208.12	208.92	210.66	209.45	208.2	207.12	210.16	209.57
207.63	209.48	208.53	208.44	208.45	207.74	207.45	206.07	206.47	207.99	207.45	207.78	208.13	208.25	207.67	208.6	207.95	208.67	210.1	208.41	207.29	208.07	207.76	208.2	208.36	207.61	209.99	207.38	206	207.76	209.23	205.27	207.6	208.65	207.17	207.77	209.25	208.92	205.84	207.3	209.22	207.67	206.87	206.59	207.98	206.69	209.23	209.76	206.93	206.96
216.61	216.05	216.92	215.1	218.52	216.59	216.92	218.43	217.89	218.43	217.71	215.65	218.57	216.8	218.35	215.34	217.86	216.17	217.09	218.13	215.25	215.23	217.7	217.02	217.09	216.13	213.76	218.93	217.34	214.05	217.63	216.85	215.23	216.3	218.71	215.37	217.69	217.8	216.31	217.69	216.97	216.2	218.23	220.68	215.38	217.82	214.57	216.79	217.41	215.78
195.06	193.62	191.83	195.22	195.39	194.55	194.07	194.09	193.53	193.58	194.18	195.25	193.19	195.14	195.72	194.72	195.02	194.92	193.12	191.87	194.37	194.05	192.24	192.61	194	193.38	194.31	196.18	193.5	192.57	192.6	194.83	194.5	195.53	192.61	193.54	196.16	193.66	195.23	194.81	194.83	193.33	193.65	195.06	195.89	193.05	194.29	194.41	195.87	195.71
207.46	206.95	207.55	205.78	206.98	207.11	208.1	206	209.34	207.4	207.33	210.35	208.2	207.05	208.34	208.1	206.58	209.25	207.79	205.82	208.22	209.03	205.75	206.95	207.04	208.25	209.52	206.4	207.62	207.8	208.27	207.68	207.6	206.73	207.06	207.59	207.89	205.62	207.72	208.57	206.13	207.19	207.7	207.58	206.92	208.52	206.44	206.27	208.96	207.34
200.43	196.94	195.95	199.85	199.3	201.03	200.91	199.45	199.35	199.06	198.41	197.81	198.21	200.83	199.14	199.52	201.49	199.91	201.01	199.75	198.77	200.36	198.31	200.32	198.33	199.84	200.16	199.81	200.95	198.27	198.05	197.82	200.33	198.24	199.08	199.74	201.33	202.39	198.38	199.72	201.61	199.52	198.31	199.19	199.29	196.72	199.49	199.53	198.04	199.15
208.06	208.89	206.73	207.41	207.19	208.31	207.54	207.46	209	209.95	211.38	208.47	209.29	209.09	207.78	209.01	209.86	208.4	210.31	211.54	208.04	208.33	209.35	210.06	207.07	208.74	207.56	209.02	208.19	209.2	208.4	207.36	208.29	208.41	210.5	209.11	206.32	209.92	207.66	208.96	207.94	208.76	207.79	209.33	207.85	209.2	207.86	209.25	209.44	208.71
207.2	210.38	209.92	209.6	209.78	207.78	211.67	206.58	209.34	211.01	209.98	211.43	209.53	213.15	208	208.26	209.21	209.75	207.7	210.67	208.05	212.27	210.39	207.59	207.87	210.88	208.96	208.43	209.56	207.96	207.83	208.34	210.62	208.04	210.93	209.18	207.91	210.1	209.22	209.47	208.08	210.65	210.5	209.11	209.84	211.74	208.22	209.17	209	211.54
213	214.12	211.72	211.19	212.25	210.85	211.51	213.39	214.02	209.29	209.51	210.67	211.24	211.01	212.01	213.71	212.76	212.93	210.63	212.49	213.12	211.94	211.78	212.13	210.16	210.52	214.43	210.11	213.17	212.22	210.29	211.21	211.21	211.36	211.96	213.44	208.93	211.32	212.07	211.34	210.9	212.68	211.59	210.94	211	213.19	211.75	213.32	213.22	211.87
212.08	212.78	212.54	212.04	211.01	212.9	211.77	210.97	210.38	211.97	211.81	214.31	211.78	213.06	212.12	212.75	213.33	210.76	214.61	211.2	210.55	210.62	211.25	212.69	209.04	211.29	212.19	211.91	209.36	214.51	209.61	211.65	212.14	211.04	211.68	212.22	211.52	212.26	210.65	211.91	212.26	212.47	212.56	213.07	211.81	214.57	212.34	212.59	212.46	211.69
210.46	207.61	209.25	210.1	210.44	208.35	208.95	211.19	207.86	210.17	208.55	210.02	208.61	210.22	209.5	210.39	209.69	207.66	206.36	208.3	206.53	210.2	207.34	210.03	210.96	210.04	208.49	209.02	211.58	208.37	208.01	206.81	209.73	211.33	210.18	212.34	211.1	210.03	208.46	209.75	210.19	209.16	209.8	209.47	208.55	210.04	210.79	211.12	210.25	213.48
207.3	208.97	209.01	209.24	208.11	207.38	211.09	209.68	208.14	210.44	210.95	208.34	208.46	208.03	209.92	210.22	208.89	208.3	210.09	209.75	208.89	210.13	209.77	206.95	209.19	209.4	209.46	207.46	208.39	208.52	209.06	208.64	207.56	206.86	207.11	206.7	209.47	209.24	210.42	209.37	209.63	207.63	210	208.95	208.33	206.34	209.4	211.49	208.92	211.16
215.92	214.94	213.86	217.17	214.96	218.74	217.33	216.82	217.03	217.94	219.18	216.89	218.27	216.79	215.84	216.83	215.73	219.28	216.47	216.46	215.45	216.93	217.12	216.22	216.88	216.13	217.64	215.22	214.76	215.46	218.28	216.24	216.92	216.5	218.58	216.5	215.93	215	218.99	215.77	216.71	217.99	216.49	216.15	216.05	217.26	216.85	216.91	219.41	216.88
211.77	213.75	212.61	213.02	213.89	212.45	212.95	214.06	213.28	213.78	213.46	212.81	214.5	213.37	211.45	212.86	212.54	212.84	213.3	212.1	212.63	213.11	212.35	216.59	212.88	213.35	213.27	214.07	212.13	211.79	213.31	211.45	214.49	213.49	213.53	210.64	213.87	213.15	212.39	214.19	215.53	211.16	212.14	211.07	212.35	211.97	212.84	215.16	213.56	213
208.02	207.67	207.78	206.74	208.55	206.89	207.83	204.79	208.36	208.31	208.4	206.42	207.41	208.28	207.81	207.68	205.58	206.46	207.79	210.04	208.49	206.37	207.5	207.06	207.86	208.9	207.31	210.03	205.48	207.89	208.84	206.7	208.22	208.72	208.15	207.69	207.91	207.34	207.97	207.14	206.65	208.62	206.94	206.07	208.6	207.15	208.86	209.42	206.67	208.06
210.56	207.05	210.81	207.52	206.27	209.15	208.26	209.51	207.5	208.28	208.5	207.89	208.22	208.69	210.22	207.54	208.8	210.37	206.68	208.08	209.54	209.32	209.8	209.18	207.37	210.06	207.78	207.68	208.6	208.43	208.22	207.87	207.74	211.61	209.96	210.37	209.37	209.15	209.08	209.91	208.85	209.04	207.72	209.37	208.97	209.75	208.91	209.92	208.92	209
212.17	212.42	214.87	213.87	214.2	214.98	211.45	212.39	214.69	212.73	211.68	213.78	213.47	211.86	211.06	212.69	213.71	210.36	212.05	212.47	213.87	214.61	213.35	211.48	212.61	212.76	213.29	215.53	210.5	214.15	213.44	214.29	212.76	210.64	210.99	214.87	212.03	214.44	212.08	211.28	212.45	213.34	215.94	211.71	214.25	213.38	213.69	212.06	213.82	212.69
208.22	208.37	207.5	208.7	209.65	205.66	207.78	207.08	209.8	209.44	208.35	209.8	208.3	209.48	209.4	208.93	208.8	207.87	207.53	207.97	208.72	207.73	207.41	209.75	207.35	210.1	208.87	206.89	208.69	207.75	207.78	208.13	209.19	208.8	208.78	209.16	209.19	209.78	208.55	207.35	207.18	210.52	209.04	206.57	209.2	209.89	207.11	209.48	207.43	209.37
202.16	202.68	205.07	203.68	204.6	205.36	202.02	200.89	204.42	203.91	202.28	204.74	204.34	203.72	203.17	201.78	203.36	204.13	203.27	205.29	204.74	204.25	205.21	205.51	202.94	203.85	202.39	201.97	203.94	201.96	203.95	202.71	199.97	202.73	203.73	203.08	203.48	202.89	202.45	203.25	204.06	204.93	205.63	203.42	204.38	204.09	203.81	203.88	203.23	204.32
203.25	205	204.85	203.63	203.18	203.22	203.81	206.5	204.99	204.7	204.03	204.14	205.57	204.64	202.81	203.5	203.67	203.07	202.97	203.49	206.41	204.46	205.22	202.77	202.77	204.98	204.5	204.73	203.91	204.71	205.67	205.64	206.81	204.17	204.57	204.66	206.1	204.14	202.89	205.78	204.46	204.78	204.64	205	203.64	204.51	202.48	204.74	205.49	203.61
207.63	209.8	211.13	209.24	210.66	208.81	209.68	209.07	212.2	206.86	209.28	209.68	212.22	211.23	208.64	208.05	206.37	211.44	207.47	209.99	210.78	210.44	209.53	209.66	211.46	211.73	211.42	210.68	209.97	209.62	207.51	209.42	210.94	211.25	209.01	209.61	209.31	210.51	208.81	208.57	208.51	208.74	210.57	210.42	208.27	208.67	210.06	210.71	209.59	209.69
204.65	203.97	207.27	206.22	203.67	205.06	205.58	202.37	206.18	204.84	203.53	203.4	205.89	204.64	205.66	204.67	205.2	206.11	205.64	206.67	204.37	201.53	206.2	206.29	205.43	203.02	203.58	203.05	205	205.78	206.5	206.73	206.98	205.19	206.3	206.96	202.24	205.22	207.07	206.36	205.69	203.62	203.63	206.79	205.14	204.83	203.97	204.1	207.92	201.93
193.87	195.04	195.1	193.99	195.92	194.56	194.26	196.09	193.06	195.57	195.01	193.92	195.21	196.44	196.08	193.47	192.6	193.78	194.44	194.59	194.65	195.14	192.71	193.65	195.59	194.81	194.09	193.06	194.15	194.08	192.55	194.61	194.31	195.83	193.38	195.74	191.67	193.96	193.02	192.25	194.32	194.26	196.98	192.8	194.08	193.58	193.21	195.71	195.32	194.53
211.63	211.15	212.62	212	213.17	211.71	212.03	210.96	211.7	212.87	211.79	212.65	210.87	211.46	213.14	213.6	212.58	211.81	211.06	212.83	213.19	210.87	212.56	211.84	211.52	212.7	212.3	211.05	209.16	211.73	211.59	209.46	212.23	212.71	213.86	210.26	212.26	213.61	211.76	211.29	212.67	211.84	212.2	212.9	211.88	210.88	211.68	211.02	212.55	213.08
194.07	193.09	195.94	195.29	195.02	196.59	198.47	196.91	196.16	194.28	196.23	194.62	196.26	194.88	194.52	196.44	192.89	196.17	197.45	196.02	196.4	195.91	193.61	193.78	196.78	195.35	196.56	194.95	193.13	193.77	195.41	196.13	195.5	197.02	195.85	195.2	194.88	195.54	194.44	194.35	195.51	193.81	196.63	195.04	194.34	193.73	196.29	194.61	193.92	194.88
206.64	207.05	207.93	209.01	206.62	211.33	208.57	207.96	207.44	208.55	209.31	206.78	207.71	206.69	206.4	206.06	207.15	208.34	205.96	207.43	208.14	209.15	206.34	208.4	210.45	206.64	209.6	206.18	207.24	208.52	206.26	206.27	207.34	207.55	209.16	206.82	208.28	207.72	207.8	210.07	203.77	206.93	207.51	207.14	205.45	207.18	209.53	205.85	208.48	208.71
212.3	211.56	209.35	212.11	211.84	211.49	210.22	211.34	210.18	210.48	213.14	215.29	213.27	210.85	212.16	209.83	212.3	212.33	212.62	212.2	213.46	211.94	211.15	212.35	213.45	211.47	209.02	213.29	211.84	207.7	210.23	213.87	209.04	211.35	211.37	212.51	210.49	211.59	209.74	212.25	210.31	212.69	213.01	210.99	211.92	210.64	210	209.38	211.02	211.61
200.1	200.23	200.05	200.34	200.78	200.91	201.19	203.47	200.71	201.51	200.24	199.25	200.37	198.73	201.08	200.89	201.96	201.46	200.37	202.59	201.9	199.07	199.55	201.49	202.07	198.89	200.53	197.97	200.21	200.53	198.78	202.3	202.7	200.04	200.3	201.82	199.19	200.7	198.58	202.02	200.58	200.39	202.42	199.11	199.5	198.56	202.8	201.67	199.22	201.13
206.81	203.28	206.47	205.83	206.11	205.19	205.27	210.16	209.42	206.96	210.11	205.65	205.64	207.93	207.96	207.63	207.6	207.14	207.11	207.89	207.86	207.61	210.1	208.19	206.9	207.14	208.48	209.87	207.18	208.4	209.11	207.65	205.61	206.69	204.13	206.67	208.57	206.87	209.57	206.73	208.79	210.4	208.5	209.57	206.51	208.79	208.59	207.6	206.66	207.29
205.93	205.52	207.56	208.91	206.7	207.21	210.35	208.64	208.88	209.83	208.73	208.14	207.57	208.89	206.77	207.21	207.87	206.4	208.61	207.02	207.83	207.16	207.08	209.87	207.34	208.8	207.67	207.94	207.52	207.02	208.47	208.14	206.83	208.07	210.63	208.15	209.18	209.61	209.24	208.98	206.23	207.65	205.18	209.11	206.47	208.22	205.86	207.55	208.18	208.71
208.1	206.39	207.55	206.96	207.3	207.2	209.68	207.24	208.13	208.16	207.19	208.8	208.86	208.2	208.16	207.5	208.75	210.69	207.91	209.08	208.67	208.82	205.26	206.86	211.2	205.21	208.1	206.34	209.04	208.22	209.44	207.18	207.06	208.67	208.68	206.81	204.95	207.09	208.73	207.81	206.3	208.56	207.09	206.95	205.93	207.7	209.81	208.06	208.54	207.74
216	219.56	219.32	216.88	217.95	219.5	218.36	218.76	216.84	218.67	217.71	218.45	218.57	219.2	217.98	219.24	219.18	221.07	218.26	219.65	218.45	214.61	216.6	216.41	217.91	217.4	215.85	218.77	217.47	219.07	218.03	218.84	218.77	218.27	218.88	218.03	218.45	215.62	218.09	219.7	216.02	216.67	217.86	214.74	218.3	215.94	216.1	217.58	219.78	216.94
212.18	211.58	211.96	210.34	211.95	212.95	211.62	213.29	211.66	211.64	211.89	212.93	209.29	212.11	212.46	211.14	211.3	212.94	211.79	212.76	211.01	211.55	211.21	210.83	210.78	212.08	211.12	210.28	212.33	212.41	210.6	209.12	212.81	210.6	211.32	211.36	212.11	211.9	211.64	212.82	210.55	212.35	212.31	210.69	210.89	212.87	212.68	211.46	211.28	212.32
204.09	203.38	203.7	204.3	204.38	205.39	204.97	204.67	204.66	203.51	203.68	206.02	204.32	203.12	203.72	204.38	202.71	204.19	206	205.6	205.85	204.62	203.14	205.4	205.81	203.84	204.45	204.15	204.48	202.94	205.71	204.05	204.02	203.39	205.51	203.44	206.57	205.01	205.59	205.23	204.44	203.3	205.72	204.58	205.45	203.14	204.54	203.99	205.71	204.19
198.8	199.14	200.02	198.96	200.14	199.79	200.83	197.16	197.17	200.11	199.68	196.57	197.58	200.14	199.49	200.31	200.91	198.97	200.91	199.23	200.64	200.38	201.92	200.82	199.77	199.8	200.3	201.43	199.21	198.96	198.07	199.28	199.22	200.39	200.02	198.87	196.7	199.93	200.5	201.34	201.6	199.13	198.47	197.44	198.97	199.14	198.05	199.6	197.61	201.85
199.96	198.42	199.02	202.77	200.8	199.88	199.03	199.25	200.23	198.46	201.88	198.87	199.84	197.49	200.43	198.71	201.65	197.74	198.27	200.25	200.75	200.6	199.62	196.54	201.86	198.94	198.25	198.63	200.95	198.78	198.25	200.11	198	200.77	199.7	197.21	201.16	198.56	200.23	198.91	199.44	197.81	197.63	201.08	198.95	197.43	198.48	199.43	196.75	199.64
210.8	208.08	209.34	210.13	212.46	210.11	207.58	207.43	211.01	209.65	208.33	210.21	208.79	211.51	208.34	207.65	210.53	209.23	208.45	210.14	210.37	210.11	210.28	208.61	210.3	211.6	208.55	210.33	211.57	210.65	208.17	207.54	208.63	211.72	209.26	209.89	208.79	209.53	209.26	211.94	211.83	209.49	208.57	207.14	210.95	210.73	209.13	210.43	210.11	211.09
199.99	197.46	196.67	198.16	200.17	196.62	197.22	200.01	198.41	198.16	200.16	196.31	199.73	198.64	196.73	200	197.11	196.5	200.15	199.47	199.04	196.81	197.58	197.32	197.24	200.06	202.54	200.73	199.74	201.16	199.45	199.46	199.45	199.17	199.1	201.29	200.99	199.22	198.29	197.88	198.49	197.66	199.88	200.98	197.55	196.64	199.23	198.08	198.32	198.43
201.5	202.62	203.69	203.47	204.76	203.8	203.82	201.61	204.7	203.41	203.2	203.11	203.18	202.18	201.83	203.21	203.69	203.24	201.29	203.91	201.52	202.69	203.34	203.34	203.93	203.27	204.22	202.57	201.95	202.19	203.44	206.57	203.16	203.29	200.66	204.72	203.19	204.53	202.52	201.22	201.52	204.4	202.37	202.19	202.82	203.65	206.84	200.35	204.31	204.6
206.41	206.44	207.82	207.14	208.23	209.04	209.03	208.41	207.96	206.55	206.91	207.87	207.25	207.86	206.28	207.64	206.76	208.45	206.97	208.11	209.6	206.88	206.56	205.53	209.67	207.54	207.91	206.83	209.21	206.52	209.69	206.89	206.49	208.69	206.38	207.12	207.34	210.32	208.18	206.15	206.77	207.71	209.35	206.76	206.98	207.65	207.71	208.1	204.59	206.58
205.27	205.59	205.48	204.95	205.81	205.37	207.28	204.68	204.53	206.63	204.42	205.13	205.58	207.15	204.71	206.33	203	204.83	205.8	205.66	205.83	203.99	203.1	204.72	203.89	206.35	207.11	204.69	209	206.04	205.08	204.54	204.15	204.89	207.23	206.74	208.37	207.54	206.23	203.37	205.38	205.34	205.32	207.33	207.29	207.54	204.91	204.65	205.49	204.38
208.08	207.71	207.93	207.91	207.34	210.26	210.11	206.09	209.65	208.22	209.9	208.11	207.48	207.38	210	209.9	208.59	206.77	206.82	208.83	208.38	209.72	209.12	208.93	209.85	208.35	206.66	209.11	206.33	207.39	210.44	211	208.81	208.86	205.68	208.31	209.14	209.67	207.21	210.82	210.28	209.56	207.98	208.65	209.09	207.29	208.53	210.55	209.25	207.55
203.13	202.62	202.86	201.2	202.25	202.75	201.8	203.94	200.87	203.14	203.58	202.36	204.2	202.12	202.59	203.65	202.27	204.69	203.56	201.97	202.38	204.16	205.64	204.86	201.6	204.07	201.98	202.28	203.07	201.36	202.72	201.8	201.53	202.58	203.2	203.53	203.5	203.3	202.36	204.4	202.19	202.44	203.06	203.74	201.44	201.22	203.69	202.85	202.79	203.1
206.84	209.59	209.3	206.45	209.4	208.86	210.7	208.98	206.94	208.85	208.21	205.21	206.46	207.39	210.02	205.81	207.89	207.04	208.73	207.79	207.36	208.9	210.3	207.2	209.7	209.92	207.84	209.77	206.67	209.65	211.44	210.2	206.4	208.95	210.3	209.43	207.57	207.55	208.17	209.27	207.27	208.81	207.38	208.79	210.84	209.67	209.01	207.04	209.18	209.14
206.61	207.85	205.03	205.28	205.12	206.1	204.72	205.2	205.91	204.94	206.69	206.25	205.31	205.11	207.63	206.27	208.96	204.14	207.47	204.39	206.63	205.94	206.29	205.71	207.28	208.55	207.3	206.06	204.62	205.05	208	204.96	206.1	205.94	205.93	203.57	204.91	205.27	205.95	206.85	207.35	205.63	205.87	206.56	204.57	207.63	207.75	204.13	204.9	207.27
200.45	204.36	200.73	201.76	203.48	203.94	203.25	202.48	203.96	202.28	203.26	204.04	202.1	202.33	201.21	203.44	204.45	203.8	204.16	204.93	203.18	202.2	203.98	202.44	201.84	203.82	200.58	204.95	203.82	201.88	202.49	201.18	204.81	202.95	200.9	205.37	202.82	200.54	202.91	201.65	202.26	203.39	202.66	200.6	202.03	201.9	204.14	201.88	200.94	203.1
219.39	219.36	216.54	216.06	218.25	219.02	217.06	215.94	218.36	216.61	217.09	218.53	217.91	216.92	218.7	216.29	216.49	220.05	218.04	217.07	217.65	218.17	218.15	216.97	215.93	217.66	219.22	217.94	220.16	219.26	218.4	216.79	216.57	219.04	219.33	217.23	218.51	217.76	217.29	217.41	216.57	218.93	219.73	215.58	220.16	216.7	218.7	215.98	218.08	217.46
207.85	209.26	207.21	207.6	207.15	209.07	209.75	207.41	208.91	205.1	208.53	208.64	206.19	205.75	205.9	206.8	207.44	206.14	208.06	206.8	207.93	205.55	208.11	207.73	206.33	205.53	208.7	206.56	206.97	207.52	209.12	208.85	207.32	205.36	209.07	206.01	208.33	209.16	208.49	209.01	205.65	207.25	207.44	208.11	208.04	207.98	210.02	206.18	207.43	206.95
218.41	216.97	218.17	217.52	219.19	218.41	218.68	218.02	218.63	220.86	214.79	217.47	217.09	217.42	216.19	217.18	217.92	215.85	217.04	217.49	219.25	218.3	217.15	221.28	219.95	218.45	218.01	218.98	218.07	217.38	216.17	218.83	217.36	218.01	219.07	218.47	216.23	217.9	217.81	217.66	217.98	218.56	218.44	218.09	219.31	219.53	217.37	218.17	217.15	214.99
195.09	192.63	194.4	193.87	194.18	193.35	194.04	194.5	196.13	194.87	193.87	193.62	193.73	194.25	194.34	194.01	195.22	195.54	194.18	195.63	192.56	191.27	193.26	194.22	192.47	196.89	194.23	193.1	195.76	194.04	196.46	194.71	194.4	192.77	193.98	193.09	192.98	194.58	193.02	194.14	195	197.05	194.01	192.67	194.36	194.54	194.76	194.24	195.84	193.91
198.55	201	200.29	199.12	197.23	198.1	198.77	198.03	198.99	199	197.82	200.97	200.72	201.6	201.09	198.98	200.44	199.95	200.65	200.37	201.33	200.33	197.99	198.5	197.91	198.49	199.54	199.68	198.71	200.18	197.66	198.52	197.6	198.23	200.9	198.58	198.89	198.14	198.95	201.43	198.66	201.58	198.87	199.73	199.4	200.07	197.65	199.73	199.88	198.31
197.98	198.33	200.96	198.72	198.75	197.88	199.06	198.36	199	197.93	196.52	197.23	198.26	197.46	197.86	199.52	198.21	195.9	198.59	197.65	197.3	196.76	196.86	197.23	197.15	199.47	197.35	197.52	197.55	198.23	198.23	201.18	197.24	199.81	196.5	199.28	198.78	198.35	195.23	199.44	197.46	196.68	196.92	197.93	197.34	198.9	199.65	198.4	199.34	196.92
209.53	208.94	209.25	209.82	210.83	209.57	208.59	208.68	210.13	209.94	209.83	211.23	208.19	209.48	211.64	209.73	208.65	207.62	211.72	209.54	209.29	208.56	208.98	207.78	210.06	208.18	208.68	211.33	211.26	207.57	208.76	209.28	209.54	210.17	209.86	208.19	209.61	208.96	209.09	209.53	210.8	211.8	208.59	210	211.21	210.98	211.73	210.14	208.32	209.13
210.82	211.72	211.42	212.5	212.99	212.46	210.5	213.67	213.4	213.2	212.61	211.27	211.06	211.38	212.49	211.01	211.83	211.92	213.83	209.99	210.51	213.85	211.85	212.14	211.68	209.11	214.12	209.69	213.29	212.44	211.95	208.84	209.14	216.38	209.84	212.18	213.98	210.66	209.91	213.82	209.9	213.96	213.77	210.75	211.53	210.5	211.43	210.42	209.96	212.64
204.31	204.12	202.56	200.03	201.29	203.27	203.38	202.91	201.18	200.97	202.77	201.81	203.22	201.68	201.63	203.21	202.34	200.8	200.26	203.6	203.56	201.02	200.41	203.09	203.46	203.45	205.2	202.07	202.77	202.62	199.91	200.94	201.34	202.31	201.23	201.99	203.93	203.55	203.53	200.74	203.56	203.14	203.84	199.56	204.74	202.59	202.6	204.14	200.45	200.98
208.61	206.91	209.28	210.29	207.41	207.49	208.05	210.19	206.84	207.92	208.13	206.96	204.69	207.05	207.63	208.03	208.92	208.4	203.97	208.26	208.47	207.38	208.7	209.01	207.99	210.29	209.02	207.77	206.18	208.35	206.8	206.58	206.69	207.55	208.63	206.12	207.28	207.3	207.09	209.84	209.72	206.13	208.75	207.97	208.27	208.04	207.55	208.18	208.4	205.54
209.31	210.24	211.61	210.07	207.32	209.77	206.79	208.7	208.67	208.92	209.21	207.79	209.2	208.51	208.44	209.63	211.05	207.5	209.46	208.53	209.34	209.31	209.38	209.02	211.17	206.94	208.49	207.97	209.01	207.82	207.27	208.93	208.67	210.74	210.28	208.31	210.91	209.11	208.87	207.69	210.39	207.67	210.57	209.56	207.97	207.48	210.5	209.95	207.98	210.29
197.8	199.15	202.11	199.72	201.34	198.22	200.12	201.11	198.42	199.3	202.13	199.57	201.43	200.58	198.07	200.38	200.53	199.39	199.71	199.62	200.07	200.75	201.02	202.17	200.8	201.02	199.01	198.21	199.29	203.68	198.22	201.21	201.5	199.92	201.13	200.03	198.62	201.29	200.01	198.12	198.15	199.43	202.77	200.58	200.85	200.56	200.84	197.66	199.23	199.21
207.6	209.21	208.94	208.4	207.31	209.57	210.23	207.9	206.06	208.86	208.93	210.39	211.7	208.61	210.89	207.3	210.07	207.92	207.75	208.77	207.55	209.32	207.26	210.29	210.64	208.09	210.78	208.54	208.74	207.59	205.97	209.11	208.09	210.6	208.07	208.87	208.03	210.05	208.64	207.07	209.7	209.12	209.04	208.82	209.95	211.47	210.36	208.66	210.89	209.01
214.81	215.99	215.5	221.11	217.19	217.52	217.55	217.32	215.41	215.89	219.37	216.98	216.96	217.51	217.72	217.67	214.99	218.82	217.7	218.35	216.15	216.58	216	214.48	218.75	214.62	217.34	218.11	220.02	218.53	216.62	216.72	215.69	218.23	218.65	216.89	216.88	216.73	215.57	215.65	215.38	216.15	216.35	217.75	216.41	216.59	217.72	219.53	214.92	216.57
199.59	200.9	200.09	204	200.8	200.33	201.41	202.36	202.47	201.23	200.06	200.64	202.85	201.55	200.13	203.59	201.82	200.53	203.86	200.42	198.05	201.38	202.27	203.09	203.34	201.44	202.66	200.13	201.06	201.31	202.82	202.51	203.2	201.32	199.25	199.4	202.58	202.98	200.89	200.58	203.17	201.65	199.6	200.11	198.75	201.82	202.38	202.25	203.33	200.15
205.39	204.79	205.78	206.73	202.7	204.8	202.99	204.16	205.61	205.22	205.23	204.5	204.75	206.19	203.99	202.39	202.7	204.16	203.47	205.39	203.49	203.37	203.64	202.3	203.59	201.51	204.07	202.43	203.22	204.67	203.86	204.05	202.53	203.42	206.82	203.37	204.35	203.02	203.38	205.02	202.93	204.31	202.49	202.45	203.13	206.03	201.77	204.58	204.61	204.94
211.08	213.92	214.74	214.42	213	214.07	213.27	213.54	214.03	213.28	213.54	212.56	216.35	213.23	213.13	211.64	211.16	213.47	213.8	213.5	211.63	213.33	214.18	212.34	213.25	212.25	214.18	212.14	214.1	212.75	213.95	212.09	213.59	214.77	213.83	213.32	213.1	212.09	214.38	213.14	210.97	212.23	212.2	213.73	215.79	213.25	213.46	209.62	212.42	210.77
204.74	205.61	204.55	203.65	205.88	205.57	203.6	203.32	206.17	206.21	205.33	204.86	205.36	205.05	207.34	203.85	206.95	204.69	206.2	205.43	206.67	205.11	206.3	206.58	206.12	202.56	206.16	205.13	204.67	206.87	204.86	206.21	207.22	208.11	204.42	204.8	202.42	207.03	204.52	205.83	206.82	205.97	203.29	208.67	207.04	206.31	205.98	205.4	207.55	204.91
216.06	218.72	217.57	217.88	217.19	218.33	219.56	216.53	217.71	214.37	216.81	217.91	218.6	217.09	218.34	217.2	215.77	217.23	216.08	216.87	216.9	218.54	216.53	217.6	218.53	219.6	217.11	216.26	216.17	216.78	221.07	218.42	217.35	214.06	219.35	217.23	216.79	214.58	219.32	218.77	216.67	218.75	217.74	215.88	219.36	217.58	215.51	216.56	218.5	219.51
211.85	213.03	211.07	214.23	210.96	211.11	211.19	209.94	212.53	211.42	211.99	210.63	209.26	212.46	211.22	212.25	214.1	210.54	212.33	212.9	210.68	213.54	213.45	213.25	210.22	213.83	213.12	213.2	212.03	211.39	212.88	211.78	209.78	213.21	210.95	209.52	210.1	211.76	211.23	211.11	210.25	212.91	211.9	212.93	214.42	211.39	211.51	212.51	211.11	210.21
194.71	195.07	195.13	193.68	196	193.01	194.63	192.83	194.44	194.92	192.19	194.72	193.96	194.35	193.33	193.53	193.27	193.42	193.45	194.31	196.07	196.98	193.89	192.54	192.41	195.03	192.29	192.12	198.72	193.36	193.69	192.49	193.23	193.31	194.23	195.01	192.48	196.07	193.07	193.44	195.22	193.8	193.81	194.24	193.41	193	195.49	193.17	192.33	194.25
211.02	212.89	210.02	210.43	213.61	209.77	209.7	212.69	210.46	212.48	211.72	210.5	210.4	211.57	209.28	211.61	210.59	210.53	211.84	208.96	209.79	210.53	209.45	211.57	211.84	209.42	212.22	210.47	208.84	212.81	210.11	212.09	211.96	211.39	211.23	211.36	211.51	210.85	211.17	210.93	211.76	212.52	210.88	210.21	212.78	209.19	210.37	213.05	213.22	210.32
204.4	204.04	206.82	206.74	208.41	207.03	206.32	207.99	206.94	206.72	206.19	206.05	207.06	207.92	205.87	206.58	209.15	207.37	206.08	207.75	205.06	207.48	207.36	207.84	207.37	206.7	207.47	205.89	204.58	206.3	207.9	207.45	206.53	204.4	206.85	207	205.23	204.79	206.93	206.22	204.8	207.92	205.15	205.77	206.62	208.11	206.36	204.96	207.15	206.23
204.23	203.02	203.66	200.9	203.22	205.76	202.81	203.38	205.17	204.09	202.25	204.12	202.04	202.68	204.15	206.24	201.13	203.28	202.91	201.45	204.79	203.04	201.47	202.49	203.21	200.75	201.94	204.05	201.41	205.91	202.49	202.54	204.09	204.34	204.35	204.29	201.79	203.13	201.65	203.58	202.07	202.8	203.6	202.95	204.1	203.04	205.95	201.95	202.51	204.08
198.51	198.62	199.95	200.32	198.83	199.97	196.22	199.55	200.81	200.65	199.27	202.55	199.52	200.43	199.07	200.19	201.98	200.97	200.91	199.12	197.41	198.98	199.84	201.82	197.55	197.88	199.74	200.92	200.57	201.27	202.43	199.15	200.85	202.79	201.75	200.92	199.93	199.49	199.38	200.19	200.4	200.27	200.16	198.03	200.97	198.88	198.24	202.22	196.07	201.73
203.05	202.19	203.55	204.03	203.07	204.65	202.75	204.22	204.44	202.84	203.57	202.97	201.85	203.78	205.31	203.82	204.05	204.89	203.01	205.78	201.77	200.9	203.51	201.7	204.15	203.34	201.55	203.85	203.9	205.31	204.41	204.31	202.93	202.68	203.37	203.9	204.55	204.42	202.15	202.79	204.39	202.64	203.51	204.08	202.98	202.28	202.55	206.07	202.2	201.62
200.05	198.47	199.14	197.65	199.66	198.72	201.08	198.91	198.78	199.06	200.05	200.31	199.77	200.77	199.46	199.57	200.75	197.56	199.04	198.16	200.43	199.14	199.65	199.49	199.46	201.02	198.37	199.26	199.84	200.03	201.35	198.49	201.71	198	199.5	199.75	198.98	199.94	198.85	200.85	200.8	198.67	198.87	200.85	199.21	200.09	198.46	198.67	200.1	201.06
203.87	204.44	202.78	202.22	203.84	205.06	200.87	204.36	203.12	201.05	204.16	201.17	202.71	202.69	203.26	204.24	202.48	203.91	205.14	204.59	203.87	202.59	205.17	201.2	203.08	205.7	202.49	204.99	204.6	203.64	204.24	202.48	203.75	203.73	202.08	206.01	202.12	203.67	204.92	202.61	201.37	201.92	203.43	202.3	202.88	200.95	202.77	205.4	204.05	203.38
209.5	208.75	212.53	208.45	208.25	209.68	209.18	209.24	210.73	211.01	211.21	210.37	208.59	209.81	209.92	207.53	211.05	209.57	211.07	210.34	209.83	209.34	208.03	209.1	211.33	208.16	208.78	211.16	207.41	209.03	211.35	210.84	208.28	211.69	208.23	209.91	209.3	209.4	209.98	209.37	206.65	209.68	210.13	209.93	207.7	210.35	209.38	207.63	209.66	209.33
202.64	205.33	204.43	204.89	202.51	206.08	202.15	202.49	204.22	203.76	204.28	201.86	204.01	202.23	201.46	202.88	203.77	204.76	201.37	203.17	203.25	203.26	201.97	203.7	204.49	203.39	203.63	201.47	203.62	204.36	204.04	204.27	205.76	203.52	203.76	203.87	204.13	201.11	205.24	199.99	203.64	203.73	202.6	204.15	200.03	203.46	201.51	204.2	204.72	203.97
204.71	204.56	202.94	203.03	203	202.55	205.57	202.97	203.15	203.41	202.82	204.91	203.63	202.91	203.04	204.89	204.52	205.19	205.31	202.48	204.29	202.46	204.97	202.82	203.56	201.38	203.57	201.52	203.97	204.71	202.68	203.85	205.16	205.52	202.78	201.66	203.97	205.43	201.75	201.11	203.08	203.58	204.63	200.64	203.14	202.87	204.49	204.03	203.59	202.26
208.46	208.88	208.19	208.58	208.3	211.08	211.62	208.7	208.27	207.97	208.32	207.83	206.59	209.66	208.08	208.16	209.61	209.07	207.95	208.85	210.23	206.93	209.48	208.2	207.46	206.66	209.92	208.25	210.63	207.7	208.31	207.65	209.73	209.53	209.14	210.65	209.27	209.48	206.35	208.19	208.34	208.94	207.44	208.82	208.75	211.03	208.25	209.77	207.51	208.57
216.56	219.02	212.76	218.13	216.24	215.97	217.29	215.41	217.35	217.69	216.6	216.32	216.58	216.24	218.32	218.07	215.61	215.95	215.23	217.03	218.6	216.31	217.26	218.65	220.41	215.11	217.06	216.28	215.42	214.37	218.83	217.55	216.32	215.46	216.54	215.61	214.95	214.83	216.34	215.61	216.98	217.96	215.06	216.34	216.66	215.79	214.87	215.06	217.73	218.31
204.16	203.82	204.96	202.42	202.45	204.52	204.58	203.15	201.22	201.87	202.25	204.63	202.31	202	205.38	204.29	202.12	203.23	204.66	202.02	203.35	199.14	201.19	200.95	202.79	201.89	201.61	204.09	203.26	203.24	203.35	202.79	203.27	205.77	202.48	202.44	201.18	202.99	204.27	203.72	205.81	205.33	201.95	202.8	202.05	203.02	202.21	201.38	204.28	204.87
202.98	205.07	200.57	204.6	206.72	203.22	202.35	204.44	202.85	202.93	202.06	202.75	202.99	202.42	202.29	200.76	202.28	203.26	203.36	204.17	206.73	202.04	204.37	205.06	205.81	204.76	204.67	204.84	203.23	203.22	203.2	201.77	203.1	201.52	202.06	205.08	203.15	204.15	205.41	203.47	202.1	201.72	200.94	202.92	203.69	203.97	203.66	204.1	204.05	205.2
202.73	204.83	202.39	202.96	203.35	202.22	203.14	203.57	202.13	203.19	205.62	203.63	204.17	201.44	205.29	202.68	204.93	203.53	204.84	204.43	203.19	201.97	201.98	203.32	202.92	206.06	202.04	202.02	204.47	203.81	201.51	203.67	204.4	202.18	200.73	204.18	203.28	204	205.48	201.59	203.77	203.85	201.99	201.94	204.59	204.38	203.76	204.24	203.31	204.93
212.88	214.16	215.43	215.27	216.36	211.11	214.06	211	211.86	214.47	212.81	213.19	212.29	212.22	216.19	214.47	216.6	212.98	213.28	212.06	215.34	213.93	213.03	213.16	216.31	214.79	212.91	214.33	213.96	213.6	213.21	212.37	212.97	212.81	213.33	211.62	212.67	213.59	214.82	214.34	214.9	214.55	212.63	212.74	215.05	213.69	213.82	215.35	213.93	212.28
217.24	217.28	217.22	214.45	217.78	219.15	217.5	215.79	216.9	215.26	218.6	216.31	218.37	215.98	217.61	215.21	216.99	216.49	217.05	216.1	217.91	216.56	218.28	215.6	218.56	217.68	217.23	216.99	217.62	216.51	216.76	217.55	214.49	215.7	219.09	217.68	217.12	215.87	217.36	217.05	217.9	214.67	218.11	216.85	218.03	218.33	215.35	215.79	216.74	216.4
212.42	213.66	214.32	213.44	213.89	215.25	213.59	212.34	213.96	212.45	213.38	212.93	212.98	211.58	212.15	211.78	214.27	214.03	213.21	213.75	214.79	212.19	212.82	211.49	213.52	213.24	213.74	212.2	214.27	213.6	211.06	212.13	212.02	213.04	213.68	210.3	213.29	212	212.99	211.54	214.62	211.06	214.85	213.75	210.78	213.36	213.39	212.44	213.17	213.66
212.17	209.32	212.46	211.96	212.67	213.05	213.98	210.75	210.69	211.64	210.1	212.99	210.65	210.72	213.6	211.39	210.57	210.59	214.56	210.51	209.47	211.15	211.78	211.52	211.96	212.8	213.8	211.91	209.72	210.37	210.6	212.79	212.43	209.65	213.04	212.76	212.82	212.15	213.02	210.19	211.28	209.1	211.78	212.1	211.91	209.87	211.5	209.81	211.56	211.68
211.26	209.02	209.98	208.59	208.54	211.14	207.96	208.69	210.14	208.69	210.05	209.14	212.56	209.46	210.31	208.76	208.68	212.08	208.41	208.01	209.77	209.8	208.92	212.03	209.06	211.42	208.54	209.75	209.51	209.28	209.91	210.18	208.88	209.84	211	209.37	210.51	211.44	212.22	209.46	210.99	208.78	212.98	210.63	209.63	211.64	209.38	207.9	209.38	207.12
209.28	205.72	209	208.01	210.32	208.59	208.7	208.31	207.72	208.61	210.71	207.98	205.87	208.72	206.51	206.88	209.55	210.56	208.87	209.35	210.33	209.51	209.53	209.48	211.2	207.25	206.78	209.05	207.1	208.47	207.68	207.9	207.46	210.69	208.07	207.61	210.06	208.13	206.81	208.24	209.11	208.42	209.84	209.2	206.82	209.47	212.57	208.36	209.4	208.99
207.76	208.16	207.95	207.7	207.16	209.26	205.88	207.05	207.34	207.26	204.8	206.47	206.05	208.91	209.03	208.98	208.01	208.83	208.68	209.46	207.53	207.44	207.37	206.97	205.59	207.13	206.8	208.4	207.88	207.61	207.86	208.04	208.34	205.87	206.86	207.1	209.81	207.52	205.81	207.14	205.86	207.97	207.34	207.33	208.04	209.27	207.58	208.06	207.26	208.89
214.09	212.72	214.19	214.35	214.49	215	212.47	216.23	213.77	213.88	212.86	214.56	216.16	212.33	217.62	215.04	212.57	213.41	214.91	211.92	215.52	215.57	213.97	212.15	211.92	214.1	212.85	214.76	213.82	214.55	214.86	214.12	214.99	212.82	213.7	213.98	212.51	211.98	214.56	214.13	211.31	213.18	213.31	215.67	212.76	214.88	216.58	212.25	215.29	213.95
207.82	206.46	208.33	208.2	206.81	208.86	206.53	208.42	207.44	204.64	209.01	207.07	205.99	208.26	204.87	205.75	206.45	208.72	208.36	207.66	207.16	206.54	206.69	207.94	205.81	206.5	208.83	209.48	204.56	206.44	208.82	206.11	206.23	205.5	207.55	208.93	205.98	207.77	207.84	207.95	207.12	208.2	206.93	208.54	206.75	207.99	206.12	207.91	208.8	208.66
197.03	198.94	200.07	203.68	202.05	201.15	200.73	202.16	201.92	200.64	197.48	203.25	199.41	201.59	199.71	197.94	200.97	200	200.53	200.51	201.68	200.3	199.33	202.68	200.89	198.85	200.48	200.46	202.63	201.44	201.82	200.66	199.24	198.79	198.63	201	199.31	199.93	201.6	198.53	200.73	200.77	198.25	201.4	199.99	197.97	201.83	200.68	201.08	198.9
210.83	206.92	210.62	209.6	208.62	205.78	208.67	210.18	209.73	208.76	207.28	208.15	207.02	210.07	209.75	209.45	212.07	207.82	206.78	208.82	208.01	206.39	207.69	209.76	205.82	210.02	209.33	208.14	210.33	207.86	209.24	208.82	207.64	208.31	208.36	209.35	206.33	209.2	210.49	209.16	210.47	207.34	211.01	209.11	207.94	207.54	209.92	211.1	208.22	207.78
210.03	210.04	209.16	209.08	210.63	210.65	208.46	210.66	208.61	208.92	209.66	208.21	210.49	208.09	208.28	209.97	211.2	211.78	207.59	208.51	207.64	209.4	208.87	209.25	210.42	211.46	207.99	210.45	207.34	209.6	211.56	210.04	211.55	207.95	208.1	210.19	212.51	210.59	208.35	209.4	210.12	209.15	209.48	208.77	210.23	210.65	208.34	209.67	210.47	209.82
207.9	207.66	206.66	208.39	207.1	208.58	208.78	208.57	207.44	206.28	207.99	205.5	208.79	208.04	209.34	207.22	206.15	206.37	208.23	207.4	208.05	209.07	205.2	204.75	207.12	207.56	204.97	206.99	207.55	207.67	205.88	207.21	206.02	205.43	205.72	209.97	208.34	208.83	206.42	207.03	207.43	208.26	205.19	205.93	208.15	206.96	210.88	206.44	206.91	207.06
207.62	209.3	209.59	208.11	207.46	208.24	206.34	207.44	207.52	210.27	208.36	206.56	207.02	207.92	207.09	210.3	206.52	208.86	210.1	208.67	208.79	210.36	209.73	208.99	209.49	207.51	208.38	208.71	209.39	209.09	208.08	206.72	207.22	208.24	208.49	209.86	207.12	207.16	210.01	210.5	206.73	210.04	210.63	208.59	209.87	206.8	208.44	208.58	209.63	207.76
208.56	207.18	208.73	207.54	206.08	209.52	210.01	207.79	209.31	206.36	206.65	208.86	208.59	211.04	208.67	206.44	208.66	206.67	209.44	206.04	209.78	209.61	209.36	209.26	208.24	209.51	207.72	206.82	208.37	204.95	207.87	208.56	208.63	209.56	207.79	207.63	207.78	208.6	209.96	206.62	208.55	209.21	208.56	210.2	207.51	208.84	207.83	208.2	207.06	210.9
207.25	207.69	208.16	205.89	206.62	208.49	208.84	208.54	209.69	207.22	208.29	209.48	207.82	209.66	206.05	208.1	209.09	208.87	206.58	208.84	207.12	206.49	208.16	210.62	208.78	207.79	205.34	210.83	208.78	208.61	208.26	207.2	206.45	210.11	207.77	209.46	206.7	207.12	209.3	208.06	210.57	206.98	206.61	205.95	207.21	207.98	205.97	207.22	207.37	209.38
206.67	206.48	209.4	207.95	206.73	207.43	208.21	209.75	206.48	211.67	209.13	211.25	207.58	207.04	206.28	207.22	207.78	208.13	208.23	206.82	205.02	211.75	209.22	205.58	208.33	205.98	207.45	206.41	206.06	208.84	207.98	206.96	207.7	209.2	209.04	207.38	206.93	208.07	209	210.2	205.16	207.98	206.74	207.47	208.57	206.75	209.89	208.16	207.44	209.89
210.84	210.53	212.47	212.01	209.99	211.61	213.5	209.57	210.64	214.66	210.58	210.1	212.42	214.76	210.57	210.87	211.02	214.68	212.12	212.35	212	211.13	212.61	210.87	211.04	211.25	210.59	210.07	211.65	210.63	212.27	212.3	209.84	210.24	212.5	212.82	211.87	210.2	211.04	212.75	210.49	211.9	212.22	212.22	213.2	212.04	210.51	211.42	211.36	211.13
203.26	204.65	204.39	206.14	203.42	203.11	204.6	207.4	203.37	203.5	204.61	200.33	204.09	201.58	204.1	204.79	204.26	202.74	204.09	205.84	203.1	205.27	203.69	204.44	202.79	202.92	205.92	202.01	203.55	201.85	201.93	202.08	203.01	204.21	202.58	203.8	202.2	202.69	204.4	204.23	203.75	202.63	202.59	205.61	203.42	203.84	202.22	205.13	202.66	203.94
212.13	212.98	214.32	214.43	211.03	213.38	211.98	213.02	213.75	212.61	211.97	212.37	211.91	210.68	214.46	211.17	213.54	212.23	212.96	212.86	212.7	214.38	212.68	212.56	213.36	212.76	213.76	211.25	213.74	213.05	210.9	210.83	213.08	214.35	214.56	211.37	213.09	212.92	214.02	212.14	213.94	211.89	214.79	215.84	215.39	212.58	212.71	212.5	213.85	212.05
202.11	203.1	203.36	203.2	204.96	204.58	202.99	204.09	203.12	203.53	205.93	202.7	205.56	202.88	204.83	204.1	202.24	204.32	201.76	201.83	201.51	201.1	201.05	204.63	205.43	203.91	204.01	203.66	205.62	200.83	202.31	203.05	203.94	203.19	204.74	203.68	198.39	205.1	202.74	201.59	203.46	203.46	203.32	201.54	204.54	205.12	202.11	202.94	204.21	202.19
206.55	204.97	205.79	203.92	208.78	206.34	207.13	206.59	206.01	204.82	205.5	206.57	204.55	207.53	205.96	207.5	205.05	206.14	206.81	206.37	207.7	207.42	205.18	209.42	206.66	207.88	206.36	208.28	206.03	203.8	206.75	203.5	204.04	205.3	206.33	206.03	206.06	202.51	205.4	204.37	207.07	207.29	208.44	205.8	206.3	204.29	207.81	207.4	205.99	205
216.62	216.57	216.99	215.95	217.51	218.1	216.91	216.01	217.9	215.72	217.83	216.48	214.88	217.46	218.06	216.46	216.26	219.98	214.93	216.7	217.97	220.08	217.04	217	215.7	215.65	216.75	220.02	216.52	219.35	215.86	215.72	218.99	219.47	218.82	219.16	217.12	218.36	218.43	215.71	219.49	218.91	216.89	217.26	215.02	216.64	217.42	216.81	217.5	216.64
199.89	197.74	198.63	199.39	199.8	199.09	197.65	199.61	200.18	197.86	200.68	200.48	199.54	199.49	199.63	199.5	198.08	199.93	197.4	198.93	199.99	199.56	199.53	196.74	199.32	199.42	199.76	197.04	200.45	198.39	201.61	197.91	200.09	199.95	199.66	199.19	198.4	199.88	199.51	198.88	200.85	199.91	200.27	200.27	200.62	195.86	198.85	200.95	198.66	198.77
198.72	201.92	201.16	199.91	200.41	199.28	198.93	200.13	198.96	202.45	200.35	199.24	199.75	198.08	198.74	200.67	196.54	200.35	200.51	198.58	201.42	199.86	202.62	198.72	198.67	198.52	201.49	198.9	199.2	199.59	201.01	200.92	199.08	198.67	200.24	197.15	201.94	199.17	200.1	198.18	198.28	200.21	198.88	200.67	198.88	198.72	199.39	200.39	199.73	199.97
202.01	200.02	205.3	203.3	202.55	202.17	202.67	205.05	203.18	204.1	201.86	205.23	204.14	202.3	206.77	204.25	203.51	203.87	202.92	201.61	203.17	201.33	200.16	204.74	203.75	203.19	204.26	202.3	204.31	202.54	204.47	203.97	203.59	204.34	203.04	202.67	202.1	202.55	203.53	204.93	201.97	203.07	202.25	201.45	203.17	203.6	202.18	203.06	203.26	203.98
207.96	209.34	207.42	207.83	207.35	205.63	208.5	208.36	208.15	211.59	210.23	207.96	207.97	208.37	208.87	209.11	209.69	207.79	208.4	207.24	208.82	210.29	205.77	210.05	207.01	209.64	209.28	208.28	208.47	210.97	207.93	208.99	206.54	207.44	207.27	209.12	210.71	206.47	210.61	209.29	210.41	208.76	207.91	208.54	209.87	209.1	206.91	208.2	209.26	211.01
205.42	203.82	203.8	206.01	202.46	205.83	205.63	205.04	200.52	204.5	205.73	202.35	204.64	203.96	205.6	204.33	202.98	205.62	205.91	202.73	203.2	203.51	203.66	206.15	202.72	204.1	203.13	203.91	203.5	202.13	205.4	204.03	203.43	203.85	205.16	202.95	201.23	204.39	204.44	204.46	201.43	203.63	203.86	204	204.25	204.48	204.64	202.99	201.97	202.6
212.04	211.87	214.38	214.16	212.95	210.3	211.48	214.86	211.47	213.09	209.56	211.26	210.33	213.11	212.35	211.42	211.97	211.19	214.02	211.7	212.05	210.98	213.25	212.36	212.66	211.51	212.26	214.24	213.41	211.56	210.23	214.28	212.36	212.49	215.45	211.49	213.32	212.61	210.56	212.01	213.09	210.55	212.98	212.14	213.27	213	213.31	212.67	212.71	213.56
211.74	210.09	206.97	209.46	209	211.65	208.02	209.24	210.07	209.19	210.82	210.08	210.52	211.33	208.14	209.92	211.05	207.53	210.69	207.01	210.11	208.49	209.75	207.44	209.1	209.41	206.75	208.94	207.38	209.17	211.09	208.62	207.79	209.99	209.34	210.91	210.51	210.16	209.6	208.35	210.16	209.58	209.59	211.55	207.81	210.73	208.82	205.83	208.12	209.76
200.05	199.11	200.13	198.13	200.42	201.39	198.98	199.04	201.74	200.38	200.13	201.37	202.35	202.9	197.39	198.84	199.29	199.41	200.45	201.94	200.47	202.07	200.46	200.73	202.26	198.92	201.65	201.86	201.19	200.84	199.55	198.37	200.52	201.75	200.89	201.31	200.66	200.09	202.85	202.82	197.42	198.48	201.31	202.17	200.8	200.37	199.23	200.56	199.47	200.68
205.81	202.91	204.57	202.96	203.11	203.32	205.22	204.1	204.74	203.26	204.87	203.56	203.41	201.47	205.84	199.96	203.5	203.38	205.99	202.02	202.93	203.36	201.26	203.82	203.21	203.13	203.18	206.39	203.78	204.39	203.15	204.41	204.42	205.99	205.13	201.15	201.41	205.56	202.59	204.36	203.58	202.89	203.78	202.41	203.03	204.36	201.1	202.85	203.52	202.62
208.83	206.56	207.29	206.21	208.64	208.27	206.72	210.56	207.05	208.67	207.43	207.9	209.52	204.42	206.41	209.16	209.08	206.83	209.18	208.82	207.9	208.07	207.71	208.5	208.89	208.37	209.06	208.64	208.69	209.16	207.79	208.27	205.22	206.91	207.28	207.99	206.88	208.38	208.52	207.98	208	209.65	205.84	207.68	206.64	207.4	209.82	206.82	206.58	209.04
207.94	210.53	209.25	208.55	208.29	208.69	207.51	207.65	205.28	208.65	208.12	207.63	206.64	207.63	206.12	209.34	209.16	207.62	205.5	206.22	207.55	208.07	206.76	208.57	208.58	207.91	207.69	206.6	207.65	207.82	205.83	207.91	208.01	208.6	207.5	208.06	208.08	207.01	207.85	208.4	209.82	206.8	205.55	207.94	208.98	208.08	207.22	206.54	208.99	206.62
201.28	202.57	200.18	201.8	201.63	202.37	203.28	202.04	202.28	201.78	202.94	201.92	204.01	204.02	200.71	202.09	203.04	202.95	201.92	200.95	202.21	201.24	204	203.88	203.78	202.25	203.45	202.49	201.88	203.56	201.11	203.54	202.62	203.31	200.99	203.51	200.88	203.5	203.89	204.02	202.5	201.44	201.29	201.35	201.81	204.87	202.76	202.17	200.6	201.84
204.27	205.82	205.07	203.73	205.01	202.56	203.96	204.61	202.06	204.45	203.8	205.52	202.48	204.57	205.96	204.19	206.56	204.78	202.5	203.48	204.28	203.4	203.95	205.94	203.01	203.81	206.03	204.6	203.9	205.41	203.06	204.59	205.4	205.34	204.5	203.71	204.63	203.79	205.92	205.47	203.25	201.96	202.55	204.28	205.84	204.91	204.71	204.21	205.6	206.14
206.67	208.15	206.3	207.85	205.38	208.25	207.86	208.12	207.93	209.54	208.99	208.77	209.97	203.74	208.85	207.99	205.94	206.93	209.25	207.22	207.55	207.61	207.93	207.02	208.32	207.25	207.32	207.82	208.92	207.16	208.94	206.75	207.19	209.75	208.89	206.35	205.68	208.09	209.19	210.14	206.41	209.68	207.78	206.59	208.58	206.57	208.89	210.47	206.85	208.78
208.6	206.54	207.13	207.78	205.88	209.9	207.8	210.71	207.67	208.1	206.11	207.42	208.26	208.08	206.73	209.47	210.33	207.03	207.35	207.18	207.9	208.9	207.96	206.34	208.17	207.98	208.98	207.49	207.2	208.08	206.08	206.26	208.11	208.82	208.53	205.97	207.14	207.62	206.32	208.24	208.45	207.15	208.5	206.8	207.59	207.32	206.27	209.29	205.39	208.13
200.19	201.06	199.17	200.16	198.37	201.43	199.85	199.59	200.82	198.19	199.23	200.41	201.54	198.33	198.8	197.88	200.68	198.53	199.6	201.22	204.73	198.75	199.64	199.06	198.85	197.57	201.89	198.11	198.64	199.36	200.73	200.54	200.57	199.14	199.74	199.46	197.68	200.67	200.52	200.16	200.06	199.64	197.52	199.11	203.09	200.2	199.85	199.5	199.32	198.88
207.02	206.37	208.09	208.06	206.36	207.59	210	208.46	209.58	210.81	208.57	206.67	205.6	206.65	207.37	207.43	207.4	209.21	208.55	208.24	206.92	208.22	207.7	207.85	207.37	208.38	208.62	204.92	208.65	207.02	208.84	206.82	207.66	207.16	206.77	205.55	207.16	209.04	209.18	208.31	207.71	207.91	207.74	207.23	207.93	208.09	206.95	207.65	208.31	207.47
211.16	211.69	211.65	210.22	213.87	210.32	212.44	213.99	213.48	207.9	211.94	213.1	213.82	212.35	212.59	213.13	212.23	212.35	211.48	210.48	209.98	213.62	214.05	212.64	211.95	212.38	212.46	213.85	210.8	211.7	210.67	210.17	211.45	212.62	210.21	211.14	209.72	209.29	210.49	213.7	212.1	212.88	211.2	210.74	210.21	214.09	211.83	210.65	212.57	212.04
215.52	216.8	215.88	219.49	216.58	217.36	215.2	216.47	218.13	216.86	217.45	219.27	219.28	219.02	216.16	215.51	215	218.93	218.28	216.12	217.54	215.55	216.61	215.9	218.21	216.48	215.1	218.44	217.39	216.63	215.33	217.17	216.29	217.18	217.9	217.57	217.28	217	219.94	216.42	217.85	218.57	215.6	215.5	217.73	216.5	217.53	218.36	215.12	217.3
205.88	206.37	207.18	209.15	208.94	210.07	208.63	205.19	208.85	207.12	208.27	208.21	207.54	207.65	207.53	206.87	206.29	205.34	210.22	205.62	207.9	209.66	205.39	210.36	204.97	208.05	208.51	208.17	206.39	209.07	208.43	207.1	208.33	206.43	207.15	207.57	207.88	206.87	208.88	209.57	209.04	207.53	208.74	207.2	206.77	205.89	205.98	208.19	209	206.07
203.1	204.67	202.4	203.77	203.07	205.44	204.7	201.24	204.02	203.1	203.76	205.31	202.61	203.02	203.25	203.12	206.07	204.92	205.15	203.29	201.36	205.79	204.3	203.06	203.92	204.97	203.01	203.73	206.54	201.9	201.76	205.03	204.27	203.7	203.14	203.26	205.01	203.79	203.74	203.85	204.63	204.91	202.48	202.07	202.27	204.7	203.79	204.53	204.28	204.01
201.88	202.37	201.07	198.92	199.39	203.4	199.7	200.2	203.57	199.07	200.51	201.72	202.82	200.93	199.89	199.66	202.97	202.21	200.33	200.03	201.36	199.06	200.48	199.8	201.74	200.89	201.96	203.28	202.04	199.72	200.79	200.11	201.14	200.69	201.18	199.18	199.88	200.19	202.73	201.94	200.35	200.94	202.08	201.97	201.42	200.18	203.3	197.85	202.72	201.01
209.15	211.05	208.99	209.5	208.4	209.05	210.17	208.6	211.4	208.36	208.05	210.43	209.08	210.25	210.74	209.25	210.81	210.35	209.99	211.34	207.63	208.88	210.96	210.1	210.1	208.93	210.99	207.6	208.58	209.38	210.38	210.28	210.98	209.1	210.61	209.28	207.47	210.79	207.59	211.62	210.23	207.12	207.57	209.67	208.79	209.01	208.72	208.85	211.63	207.54
211.57	209.73	209.35	210.59	210.22	210.9	212.61	211.76	211.8	209.89	211.08	212.01	212.26	209.72	212.27	212.08	211.09	212.82	210.46	211.96	211.37	210.93	210.9	210.87	212.89	212.3	211.79	213.21	213.24	212.63	212.33	209.51	210.67	210.9	210.48	211.05	212.8	210.71	212.04	209.81	211.54	210.69	211.89	213.03	212.43	209.76	212.83	209.79	214.61	208.91
198.85	199.7	199.1	200.39	202.62	202.41	202.75	200.12	200.46	202.25	201.82	200.46	202.47	199.98	201.34	202.97	201.85	203.2	201.45	200.05	202.69	201.54	201.76	202.56	202.04	199.92	201.91	202.34	199.77	202.02	203.22	202.94	201.28	200.15	202.09	199.69	201.78	199.28	200.61	201.93	201.13	202.34	200.97	202.03	202.36	200.19	199.55	201.58	201.33	203.02
197.47	199.22	200.11	199.13	198.49	199.43	200.14	199.5	199.18	197.84	197.93	198.94	203.19	198.35	200.45	198.97	197.61	199.29	200.71	198.4	198.6	200.56	197.69	199.16	199.47	199.7	198.29	199.57	199.19	196.77	198.23	201.99	200.26	197.39	200.36	195.87	202.02	198.3	198.33	201.62	200.79	197.77	200.06	200.49	198.99	197.22	201.38	198.83	198.96	200.88
206.91	207.54	204.23	204.47	205.45	206.09	206.29	205.54	205.04	206.91	208.19	206.34	206.48	206.88	205.65	204.64	203.67	207.56	207.19	207.16	207.48	204.31	205.8	205.72	206.96	206.5	205.84	207.02	206.84	204.84	205.5	205.12	205.06	207.34	205.87	207.84	206.38	206.07	208.36	207.65	208.07	206.35	207.11	207.44	205.47	206.73	207.35	209.07	203.09	204.65
203.13	204.47	203.18	202.46	205.02	204.81	204.01	206.06	204.81	205.58	205.87	205.21	204.36	204.18	204.12	205.62	206.1	204.57	207.42	203.65	205.22	203.79	205.31	204.36	203.68	204.02	206.17	204.05	205.27	205.02	203.2	206.7	205.75	204.63	205.85	205.47	204.99	205.37	205.73	207.84	203.85	203.71	203.9	203.16	206.84	206.82	203.47	206.03	203.85	203.68
212.68	212.6	211	213.33	212.12	210.85	210.57	215.25	210.3	210.18	211.71	211.3	210.75	212.26	211.19	213.39	210.89	212.04	212.1	211.27	210.59	212.19	209.05	209.17	212.08	212.5	212.64	212.56	211.55	211.99	211.09	213.87	210.95	210.74	211.93	213.95	210.8	211.85	213.4	211.64	210.67	211.03	212.86	210.54	213.11	212.66	210.66	212.14	214.24	209.58
216.06	218.65	217.6	218.45	216.49	214.46	217.74	215.07	217.83	216.83	216.72	217.28	215.65	215.68	216.99	218.42	219.45	217.68	218.03	215.65	217.28	214.19	217.62	215.55	218.71	217.86	216.28	219.26	213.43	216.63	217.67	216.03	217.26	217.07	216.66	213.68	217.24	216.79	217.13	218.34	216.95	215.71	216.57	214.49	214.75	216.87	217.95	217.25	216.54	217.51
201.87	202.48	200.9	203.86	202.2	206.34	203.76	204.9	204.14	203.56	202.74	202.41	203.1	202.88	204.02	203.31	201.51	203.34	204.97	203.33	202.79	201.88	202.78	200.65	203.89	199.41	202.44	202.79	204.27	199.81	203.01	203.08	203.84	204.49	199.31	203.09	202.8	204.07	200.6	205.87	201.68	202.92	203.42	203.51	202.5	203.36	200.99	202.96	202.78	201.81
198.66	199.5	198.25	197.9	200.22	200.34	200.43	199.11	201.61	198.34	197.72	198.57	197.89	198.19	199.11	200.25	199.28	199.39	198.46	200.44	199.54	198.01	201.23	197.67	198.7	199.44	200.6	198.38	199.26	200.12	196.92	201.95	199.26	200.37	197.91	198.46	200.63	199.87	199.57	198.91	200.19	199.02	199.27	198.55	199.52	198.51	197.94	198.69	200.85	200.26
198.43	200.92	198.97	200.94	198.33	200	201.48	200.55	200.05	200.49	198.58	202.76	199.34	202.53	201.4	201.29	200.02	202.69	201.94	200.45	200.23	202.57	201.56	199.53	200.92	200.02	201.23	201.06	200.57	198.78	202.26	200.23	201.57	202.18	201	200.66	199.92	200.31	199.4	199.63	201.86	198.53	198.84	201.12	199.13	198.56	198.94	201.14	203.14	199.74
217.23	217.89	216.96	217.85	217.48	216.24	218.2	216.46	217.13	216.67	218.86	217.03	217.64	218.4	217.94	216.59	217.32	217.47	218.1	218.56	218.52	216.48	218.71	217.64	218.9	217.08	217.37	215.84	216.2	218.33	216.69	214.53	215.46	216.35	217.4	215.07	216.4	216.28	219.32	217.5	215.67	216.56	217.27	215.58	216.39	216.87	217.33	217.27	215.07	216.61
206.82	207.9	206.58	207.46	209.34	208.45	207.75	210.59	205.54	207.28	208.44	210.86	208.29	208.58	208.38	207.98	206.74	209.03	207.08	206.23	206.58	209.47	206.46	208.87	205.05	208.32	206.75	209.04	208.67	205.86	207.13	208.32	207.92	209.74	208.36	208.18	207.21	206.49	210.15	207.61	206.97	207.61	206.53	205.02	207.41	207	207.47	208.39	209.41	205.87
209.78	207.45	208.66	210.64	208.38	210.24	208.48	206.39	206.76	208.74	207.81	209.52	206.12	206.36	208.36	207.03	208.2	208.7	207.07	208.56	206.82	204.32	206.39	208.9	207.57	206.3	206.5	207.34	206.99	206.67	208.3	206.96	207.61	205.9	209.18	206.75	208.08	205.31	207.82	207.08	206.4	207.46	207.98	207.97	209.14	206.98	208.52	210.65	208.79	207.48
208.57	208.94	209.03	208	209.33	208.38	208	209	209.87	206.24	210.62	210.03	208.6	210.54	207.82	208.49	208.36	208.31	206.87	207.71	209.21	208.97	207.86	209.49	206.68	210.74	207.66	207.49	208.06	209.77	210.73	210.04	209.65	207.76	210.29	208.55	208.7	207.49	209.12	209.45	207.98	208.19	208.05	208.97	209.46	207.95	207.63	207.49	209	208.62
209.4	209.66	208.64	209.45	208.49	209.13	209.16	208.56	208.41	208.43	208.98	209.62	208.9	210.32	208.02	206.07	208.16	209.25	207.98	209.72	208.34	207.63	206.46	208.8	208.65	206.44	209.52	210.9	209.26	206.27	208.47	207.89	207.99	209.21	209.14	210.72	209.44	211.91	208.99	208.33	210.28	207.08	208.42	211.02	205.8	209.77	208.11	208.32	208.57	207.16
204.84	202.4	202.75	202.77	203.52	201.04	202.78	200.27	202.23	203.85	202.68	203.14	205.97	204.19	204.67	201.95	203.74	201.86	204.01	203.52	203.29	203.43	203.61	202.29	204.13	203.12	202.53	203.8	204.67	201.98	204.14	202.31	205.07	202.48	201.71	203.01	200.58	201.89	204.38	205.26	202.01	200.67	203.02	202.04	202.79	204.13	204.45	203.51	205.34	201.88
211.48	212.82	209.18	208.86	209.6	208.26	209.38	208.44	208.5	210.58	208.79	207.75	209.23	208.7	209.23	208.94	206.22	209.37	208.33	208.27	208.63	209.7	210.51	208.72	210.32	208.45	209.17	207.86	210.36	207.74	211.27	209	208.59	210.22	209.6	210.05	208.92	209.83	210.51	208.67	210.23	209.14	208.42	208.56	210.25	208.39	209.2	210.06	208.9	208.99
218.6	216.92	215.73	217.63	217.69	216.42	215.64	216.77	215.11	215.86	216.04	215.31	216.46	219.43	216.76	216.95	217.44	219	217.06	219.47	216.05	217.11	215.47	216.54	216.65	214.66	217.43	218.29	215.92	216.13	217.5	216.05	217.8	219.31	217.03	218.43	216.39	214.61	217.66	217.14	215.64	215.99	218.71	214.5	219.14	216.34	216.08	219.22	218.38	216.36
199.67	202.32	201.12	200.62	200.86	199.25	200.81	199.54	200.13	200.9	203.87	203.68	200.03	202.2	203.15	203.96	202.41	200.75	202	199.77	202.5	198.36	201.59	203.87	201.69	201.36	200.05	202.19	200.49	202.86	201.52	200.73	201.31	200.28	200.47	201.33	202.37	201	200.67	202.05	200.84	199.38	201.49	200.13	203.31	200.88	199.81	200.31	199.74	200.8
195.43	194.91	197.08	197.53	199.53	197.57	195.19	198.16	199.46	196.48	196.5	200.38	199.27	198.78	196.5	195.99	199.09	197.75	198.33	196.13	196.08	197.38	198.38	198.89	199.8	197.37	197.27	198.35	196.84	197.71	197.3	196.65	200.12	196.33	198.26	199.46	198.48	197.37	198	199.43	197.3	197.56	197.73	196.9	197.65	194.2	198.27	200.23	198.13	200.09
203.88	205.04	202.03	204.35	203.51	204.24	204.46	202.4	205.87	202.73	202.34	204.87	203.15	206.39	203.53	203.7	207.94	202.11	204.67	205.03	202.5	204.17	201.76	203.48	202.73	204.33	203.69	201.75	204.81	204.52	203.58	204.11	204.19	203.57	205.71	204.76	204.62	205.14	204	205.71	205.43	202.22	202.55	203.17	202.13	203.06	206.24	201.44	206.88	203.18
198.5	197.89	198.38	199.73	200.5	198.67	198.45	197.09	197.36	201.42	198.86	199.87	198.7	196.7	198.49	197.26	197.61	196.77	196.29	199.02	201.04	198.06	197.08	198.46	198.59	199.7	197.08	197.43	198.62	196.85	199.43	198.91	196.02	199.87	201.12	200	198.38	197.59	197.29	198.79	199.94	196.3	199.21	199.73	198.21	198.27	196.32	199.28	200.42	197.59
194.66	194.26	192.88	195.61	195.93	194.57	193.01	193.49	194.41	194.52	194.77	193.28	195.69	193.4	195.23	193.11	195.18	193.73	193.86	193.63	195.44	195.07	193.38	195.47	196.87	193.11	193.01	195.28	195.17	193.92	194.08	196.77	194.65	193.79	192.72	193.81	192.65	195.14	193.64	193.23	194.6	193.83	192.93	192.65	192.37	191.35	192.68	192.59	193.06	196.26
208.75	209.4	208.39	206.13	208.54	209.14	209.67	208.18	209.03	206.67	207.45	207.92	206.89	207.53	207.69	205.75	210.79	209.48	209.35	210.16	206.37	207.99	206.91	208.49	210.74	206.3	209.51	209.86	206.41	208.88	207.32	208.07	207.35	209.41	210.81	208.71	206.15	208.79	209.75	207.36	208.68	211.03	211.93	209.29	209.52	209.59	207.96	208.11	208.51	209.2
212.55	211.75	212.03	212.13	213.75	214.98	212.28	213.64	212.3	214.01	213.76	212.84	211.99	214.16	212.15	214.65	214.78	212.63	213	214.59	212.89	211.59	212.79	212.77	213.46	213.74	211.35	213.2	214.32	211.76	212.28	213.7	212.53	213.63	212.04	213.72	212.57	211.2	214.65	212.75	213.3	215.22	212.44	210.69	214.14	214.4	211.63	211.48	212.54	213.02
213.9	212.76	214	214.13	214.73	213.01	215.07	213.74	211.65	212.57	213.78	215.93	213.53	215.79	213.59	214.22	214.27	213.13	215.86	214.23	216.73	214.75	214.71	215.85	215.9	213.26	212.46	214.25	212.68	212.7	213.05	214.77	212.9	212.63	214.38	212.55	210.55	214.64	213.42	214.37	213.2	213.63	213.82	215.12	214.97	212.17	214.52	212.39	212.47	211.76
206.42	207.63	208.03	209.79	208.31	207.92	207.16	206.92	208.36	206.67	206.86	207.78	208.48	206.56	204.43	208.67	209.78	208.48	207.63	210.81	207.01	207.15	206.88	206.83	207.56	207.66	207	210.37	208.17	208.23	207.15	207.03	208.43	207.43	210.44	207.6	206.81	206.41	205.1	207.54	209.83	206.27	206.29	206.48	205.61	208.53	208.81	209.25	207.81	209.71
198.53	203.07	199.31	198.08	201.03	200.12	200.71	201.45	198.55	200.59	199.15	199.48	199.29	202.04	198.96	199.98	199.82	199.77	198.36	199.67	200.98	199.41	198.05	198.45	197.94	198.79	195.74	201	199.12	199.28	199.28	198.46	197.43	202.79	198.14	200.89	201.38	198.2	197.76	199.1	201.9	200.62	199.94	200.02	198.7	200.46	199.36	202.89	197.63	199
201.76	204.05	204.55	203.71	204.78	205.25	204.27	203.25	202.96	203.72	204.12	205.83	204.34	205.29	204.4	206	206.75	203	204.66	206.65	203.42	205.28	204.09	206.16	204.83	205.88	206.13	206.25	206.49	203.66	205.2	204.71	202.44	205.41	205.27	203.79	205.95	203.62	203.07	204.16	203.85	204.45	205.13	205.85	204.88	204.25	205.28	203.67	203.92	205.41
209.17	209.44	209	208.46	206.52	206.19	208.87	209.08	208.52	209.4	207.14	208.49	205.13	205.67	207.39	205.32	208.32	206.38	207.77	205.19	208.86	204.87	206.23	206.95	208.34	209	207.29	206.17	206.99	209.14	206.04	206.53	205.89	206.17	208.31	206.04	206.2	205.04	207.56	206.61	208.63	208.05	208.11	208.24	207.16	207.19	208.01	209.73	207.37	206.89
207.29	208.03	209.42	206.42	206.63	207.34	207.03	208.58	207.79	207.75	207.85	208.89	205.22	207.97	208.89	208.16	206.26	205.67	207.6	208.05	208.85	207.34	208.45	209.07	207.97	207.33	209.04	207.77	207.04	209.54	210.04	207.98	205.56	206.53	207.7	206.97	207.98	207.88	206.69	209.69	210.59	207.66	206.68	206.38	208.73	207.39	208.71	207.41	208.41	208.7
210.16	210.25	211.78	210.43	209.43	213.35	210.27	210.13	210.95	209.87	214	210.13	212.29	209.75	211.07	209.32	213.43	212.33	212.34	213.4	211.83	209.43	214.92	211.43	213.64	211.78	210.95	211.99	213.56	211.81	212.13	210.33	212.67	211.88	209.97	212.86	211.61	214.13	210.43	211.17	213.62	211.4	212.38	211.74	210.57	209.83	209.99	210.26	212.47	212.54
202.9	204.16	203.58	202.66	204.48	204.08	203.18	203.86	204.87	202.52	201.84	202.39	206.06	203.54	204.62	202.98	206.16	202.22	204.67	202.59	204.45	204.21	204.48	203.41	202.21	203.7	206.77	200.91	203.43	203.25	202.06	202.05	203	203.67	203.01	202.35	204.96	204.48	202.27	201.97	204.63	204.37	203.46	203.44	203.46	204.06	204.2	204.16	203.34	201.43
200.86	202.57	202.59	203.08	204.28	203.66	204.04	206.08	203.21	205.21	201.58	202.29	202.75	199.89	203.38	204.4	204.57	203.1	201.22	202.77	201.95	204.71	202.39	204.34	203.36	201.16	202.77	202.84	202.79	202.9	200.47	202.47	201.68	204.76	203.4	202.56	204.72	201.55	203.42	202.6	203.31	204.42	203.75	202.74	201.68	204.24	200.48	202.98	204.48	202.01
206.17	207.12	204.12	204.58	206.13	207.81	208.27	205.49	207.11	204.46	203.61	204.79	206.28	207.29	205.88	207.15	205.17	206.3	208.79	206.7	205.1	205.97	207.05	207.56	208.24	207.83	206.83	207.73	207.08	208.41	205.72	205.23	205.57	203.24	207.69	207.15	202.86	207.57	205.41	203.38	206.71	207.45	207.67	205.82	205.49	204.79	207.12	205.49	205.35	205.08
207.39	207.47	209.56	209.09	211.75	207.85	206.67	209.99	209.98	207.93	209.57	208.37	208.32	211.43	209.15	207.07	206.45	208.74	209.28	206.74	207.47	210.82	209.04	209.64	207.47	210.11	206.39	210.79	211.28	208.47	208.24	208.44	209.41	210.59	207.77	208.35	208.41	208.56	208.52	207.78	208.05	208.7	209.13	208.63	209.19	207.73	210.07	206.88	206.26	207.97
198.43	196.29	197.39	199.18	199.03	197.65	197.15	199.37	197	199.84	199.86	199.06	196.08	198.39	199.21	198.42	197.8	198.15	200.09	197.43	196.35	196.58	197.67	200.19	199.07	197.38	198.71	196.35	196.06	197.48	198.29	197.73	197.1	196.88	197.73	198.81	198.91	197.24	197.79	198.45	197.58	199.72	197.8	198.51	198.74	198.9	198.67	197.13	197.38	196.44
210.73	210.16	212.55	211.9	210.01	211.4	211.27	211.1	213.36	210.89	213.38	208.53	211.91	211.69	211.75	211.21	211.63	210.93	211	212.66	212.2	209.04	213.58	211.33	211.1	213.34	208.2	210.7	211.65	213.25	212.53	210.83	210.54	212.14	213.61	211.08	212.04	212.17	212.93	210.33	213.38	212.46	212.51	209.46	210.8	212.82	211.88	211	210.75	211.09
202.33	204.91	202.46	201.05	202.01	203.54	201.19	202.49	203.14	203.74	203.12	204.56	200.27	203.73	202.4	200.32	201.91	203.51	202.34	202.2	202.75	203.81	202.27	202.15	204.7	204.52	202.64	202.06	203.55	202.12	204.82	202.86	202.72	202.85	201.93	203.04	201.95	202.4	202.54	203.84	202.94	203.75	202.05	203.81	202.62	201.78	203.05	202.65	201.2	204.12
201.07	200.8	200.09	202.34	201.94	199.82	200.82	200.71	201.98	202.82	201.05	199.9	201.02	200.48	200.36	200.49	201.09	201.49	201.67	199.16	204.1	199.94	200.81	200.85	202.26	201.19	199.03	201.47	199.11	201.4	200.21	200.16	200.87	200.95	200.49	200.17	203.25	198.14	200.78	201.86	199.92	201.78	201.4	202.03	201.57	201.21	199.89	201.22	201.2	201.68
202.67	202.19	203.14	201.84	201.15	205.11	201.02	205.29	202.86	202.31	202.49	203.38	202.2	203.01	202.54	201.42	202.6	202.72	202.78	202.43	203.38	203.84	203.81	202.49	200.48	200.29	200.7	204.15	203.32	202.59	201.81	200.42	200.5	202.56	201.8	201	204.4	203.39	201.96	202.49	201.73	200.9	199.9	200.7	202.35	203.62	203.06	201.45	199.28	202.42
205.84	205.58	202.97	202.75	202.41	206.65	204.89	205.38	205.97	203.74	203.24	206.4	205.22	204.69	204.32	204.8	205.52	205.74	203.28	204.84	205.91	203.64	204.7	205.28	203.44	206.23	202.73	204.76	205.79	203.56	205.17	205.77	206.2	207.26	205.01	204.33	205.67	204.39	206.11	205.86	205.68	205.33	206.46	204.4	201.05	203.74	205.89	204.27	204.91	204.47
203.91	201.18	204.36	202.44	202.56	202.08	201.68	202.4	204.32	202.79	202.87	199.78	203.54	201.06	204.44	203.98	203.56	202.3	203.45	204.55	203.54	203.47	203.54	204.6	201.96	202.49	202.98	206.88	203.03	203.98	202.41	202.61	203.39	203.56	203.74	203.12	202.16	200.89	204.95	203.07	204.05	203.79	201.33	202.09	202.47	203.71	204.42	203.41	202.12	206.81
213.08	216.98	212.47	213.98	213.03	213.63	213.8	214.13	213.59	214.14	212.55	212.43	213.31	213.22	212.2	211.74	211.83	212.68	213.31	214.49	212.35	212.81	211.84	212.77	213.28	211.79	212.67	210.89	210.76	215.52	212.99	214.47	211.92	214.19	214.04	212.64	214.54	212.6	214.09	214.06	213.95	212.86	211.85	214.03	211.1	212.53	213.29	214.51	211.69	212.47
203.78	204.52	202.89	203.57	203.05	203.27	205.55	200.94	203.98	203.86	202	204.04	202.93	202.79	203.83	201.27	206.64	203.29	203.79	202.19	203.52	203.48	201.93	203.29	204.95	202.71	203.18	204.26	205	202.95	203.2	203.68	202.12	204.36	202.68	206.29	203.46	204.39	205.14	202.7	203.51	202.97	204.76	203.03	203.75	204.35	204.41	203.68	203.47	204.63
200.08	198.85	199.52	197.83	199.07	199.61	197.82	200.43	200.31	199.74	200.64	199.98	199.46	199.65	197.98	197.49	199.49	198.88	198.34	198.2	199.37	197.12	199.81	196.25	199.98	199.67	196.97	198.22	199.89	200.34	201.13	198.34	200.72	199.62	199.07	196.01	199.16	197.19	197.98	198.45	198.81	198.88	202.26	200.44	201.01	202.78	199.22	199.36	197.56	198.68
204.37	203.34	203.77	204.9	202.92	204.74	204.06	203.22	203.82	206.29	204.58	203.46	201.97	203.58	203.76	203.5	203.05	204.02	205.64	202.34	202.7	204.11	202.67	202.95	202.93	201.94	203.4	204.11	204.55	203.66	204.12	204.21	205.43	204.45	204.19	201.95	202.02	203.05	203.53	205.34	204.06	203.19	205.99	204.13	202.02	203.47	202.9	202.17	204.95	203.7
211.59	211.5	212.78	211.19	212.48	210.86	211.44	212.04	210.89	210.88	213.42	211.79	210.29	210.7	211.69	210.27	211.75	210.14	211.87	210.66	211.78	211.26	210.93	210.38	210.35	211.03	211.29	210.06	215.58	209.81	212.33	211.41	210.77	211.44	209.45	211.22	210.62	210.24	212.3	213.78	212.69	211.6	211.88	210.88	210.24	210.39	211.3	211.97	212.82	210.47
208.15	209.54	207.74	208.31	204.61	206.99	205.68	206.78	207.63	206.09	205.53	207.51	207.33	207	208.28	208.78	207.15	208.23	208.77	207.18	208.46	209.14	205.18	205.8	206.03	207.14	209.82	207.26	208.47	207.2	206.95	207.59	208.43	205.96	206.77	208.17	207.01	208.06	206.38	207.23	208.44	211.28	207.89	207.08	210.45	207.92	208.39	208.64	208.63	208.33
202.53	202.91	203.97	203.55	205.34	200.18	204.68	202.25	201.75	205.19	203.21	202.39	201.9	200.6	202.58	202.07	202.32	201.78	203.82	202.48	202.24	202.19	203.63	204.26	203.18	205.28	201.86	204.01	202.98	205.14	202.29	203.64	203.99	203.82	201.86	200.93	203.71	199.89	203.08	202.87	201.8	201.72	202.73	203.78	201.85	201.94	202.16	202.14	202.47	201.91
217.98	218.48	215.24	215.27	217.95	216.37	216.78	217.99	216.08	216.85	218.34	215.79	217.93	218.54	216.44	218.95	216.64	217.3	217.58	216.89	217.55	217.9	218.45	217.68	216.83	213.65	219.08	216.92	217	219.14	217.1	216.58	216.53	219.5	218.54	217.07	215.95	219.65	217.57	214.34	216.6	215.84	218.42	218.07	216.71	214.29	215.91	215.37	217.77	217.28
219.53	218.35	218.25	218.9	217.55	219.44	220.01	217.93	216.77	217.75	215.58	216.79	217.68	218.47	217.51	218.22	219.03	217.46	219.61	217.33	216.16	218.44	217.62	217.11	215.77	219.41	220.08	215.52	218.07	217.23	217.24	217.67	216.54	217.99	218.31	217.3	218.79	215.84	216.59	214.31	219.03	215.71	218.97	218.54	218.93	219.79	219.05	218	217.83	221.41
209.55	209.25	209.85	210.16	207.27	206.52	209.33	206.95	208.09	207.88	205.67	208.47	207.94	209.87	208.45	208.58	208.45	209.55	205.54	208.72	207.52	208.31	211.09	208.57	207.52	210.61	208.82	207.14	208.97	206.59	208.93	211.36	206.96	207.87	209.18	206.59	205.79	207.73	209.07	211.36	207.52	210.16	208.26	206.97	209.99	206.91	207.97	208.08	207.26	208.2
201.17	202.23	201.89	199.73	198.87	202.57	198.21	202.89	200.44	202.04	202.05	200.4	199.29	201.55	199.79	200.77	200.94	199.29	200.18	202.25	199.95	201.9	199.62	199.38	200.27	199.33	198.4	199.95	202.29	201.99	198.86	202.97	199.27	199.81	200.96	202.29	199.59	201.04	199.96	199.2	200.7	198.76	199.03	203.31	199.57	199.26	200.31	196.87	199.32	201.27
219.02	214.58	219.9	220.88	216.49	218.73	216.6	218.95	216.69	217.26	217.94	217.35	219.42	216.67	218.45	218.97	220.27	216.52	217.33	217.83	217.76	214.64	217.3	216.35	217.56	216.56	217.56	216.71	217.09	215.78	217.78	217.47	219.15	216.6	218.26	215.29	218.34	216.68	218.36	217.33	218.27	216.23	217.85	216.37	221.41	217.44	217.59	216.76	219.22	219.26
207.86	207.17	205.38	207.69	209.46	209.53	208.97	206.6	209.52	209.57	208.06	207.4	208.44	208.71	207.86	210.04	208.06	207.33	207.54	209.65	208.71	209.21	208.39	206.62	210.94	208	207.76	207.42	209.07	209.4	207.81	208.35	207.44	209.21	209.68	210.75	209.71	208.94	209.93	210.84	208.53	207.41	207.78	209.53	209.18	209.54	208.72	207.77	207.61	208.4
212.97	213.18	213.02	212.13	212.39	210.23	210.31	210.73	210.98	211.07	210.68	210.19	212.25	212.57	214.03	212.14	211.29	211.05	211.53	214.31	209.8	212.57	209.81	208.59	212.13	213.08	210.61	211.96	211.5	212.04	212.54	212.18	211.57	211.16	211.83	212.5	211.24	211.69	213.41	212.08	213.85	211.9	211.69	212.4	213.98	211.26	211.26	212.84	210.27	210.4
217.86	217.97	216.67	214.34	217.2	217.28	217.04	219.12	215.38	217.01	219.04	217.65	217.64	216.63	217.16	215.36	217.28	216.46	217.6	216.72	217.19	217.13	219.23	215.92	218.97	216.37	216.2	216.35	216.74	217.53	216.06	221.01	215.96	217.41	217.48	216.35	217.85	213.97	215.47	217.52	216.15	217.39	217.46	217.26	217.56	218.93	217.26	217.5	217.28	218.02
202.76	202.46	204.2	203.65	204.42	202.9	205.08	202.97	202.83	202.49	203.87	202.23	201.24	205.67	204.66	200.59	200.75	204.64	204.74	202.03	201.36	202.59	204.87	204.72	202.41	204.17	203.9	204.63	202.62	205.26	203.88	203.71	202.92	204.31	202.16	204.31	205.47	203.69	204.54	204.39	206.36	203.65	202.78	204.4	204.59	202.15	204.69	204.37	203.99	205.35
201.06	199.56	199.09	202.11	199.49	199.76	200.33	199.54	198.94	199.39	199.74	199.31	201.37	199.73	202.44	200.86	202.51	200.86	201.55	199.66	198.86	202.07	201.13	199.4	199.58	199.94	200.07	198.39	201.06	201.09	199.95	198.98	199.94	199.25	198.36	201.83	197.81	201.13	200.07	200.41	199.58	198.87	201.73	202.03	199.31	202.52	200.96	200.66	199.03	200.97
210.85	211.32	214.64	213.22	213.64	210.57	213.68	212.91	211.88	211.37	214.13	214.02	214.37	214.47	211.48	212.68	212.52	212.32	215	214.53	212.84	211.97	211.19	213.71	214.34	212.37	212.71	212.76	212.45	212.93	209.01	211.58	214.69	213.21	212.67	211.14	212.69	212.97	211.97	211.91	211.31	212.81	213.91	212.91	212.84	210.19	212.65	212.76	213.38	215.53
209.96	209.7	209.79	210.28	212.19	210.17	208.91	210.02	210.5	210.23	206.44	209.51	207.09	212.11	209.02	210.73	210.88	208.86	208.03	211.94	208.24	208.18	209.75	210.55	210.56	210.28	208.57	211.31	211.12	210.01	211.68	208.13	207.83	209.4	212.73	209.72	210.56	208.89	208.01	213.23	208.13	209.7	209.7	208.69	210.11	210.44	210.41	208.86	212.59	209.87
211.76	209.73	209.78	211.78	208.37	209.77	210.15	209.9	210.56	210.92	208.94	209.04	207.54	210	206.62	209.04	209.63	211.95	208.06	208.36	211.23	209.32	210.55	210.18	209.85	209.58	210.5	208.98	209.85	209.88	211.9	209.3	210	208.57	209.8	207.63	211.46	208.79	210.18	210.27	209.87	209.88	208.12	211.48	209.75	209.77	211.48	209.57	208.9	207.59
196.74	195.84	195.28	195.36	195.85	195.28	195.79	196.15	194.08	196.71	195.37	194.06	195.83	195.14	194.93	192.91	195.77	194.13	193.96	195.77	194.37	194.3	197.56	192.97	194.11	196.69	196.15	195.93	196.79	194.15	193.21	196.91	195.15	197.99	193.16	195.26	193.31	196	194.02	196.05	196.52	196.52	193.84	195.01	195.36	195.02	195.67	197.18	194.07	194.52
198.99	201.13	201.49	199.19	200.02	198.42	201.7	199.59	200.12	200.19	199.8	198.68	201.14	199.57	200.45	198.87	199.93	201.95	200.64	200.43	199.29	201.59	197.56	198.7	198.8	197.69	199.7	197.08	199.25	198.35	202.91	197.71	199.04	201.84	197.03	200.5	199.2	198.22	197.03	201.89	200.14	200.66	201.04	198.37	196.84	200.32	200.35	198.4	199.51	199.59
211.28	211.12	210.06	211.84	210.65	210.58	213.66	211.9	210.9	211.62	213.84	213.36	210.15	211.17	211.53	212.73	211.09	211.3	212.77	210.05	212.44	212.54	211.33	211.73	210.81	211.75	212.02	211.93	211.48	211.02	212.83	209.28	211.25	211.19	210.17	210.87	210.72	211.78	211.25	210	209.1	210.41	211.21	211.9	209.04	210.47	213.13	212.13	212.09	210.21
203.97	204.99	206.16	204.96	202.81	204.11	206.52	205.17	203.55	204.87	205.56	204.49	203.92	203.79	206.24	206.15	205.74	204.72	205.51	205.46	204.14	204.63	206	203.99	205.18	204.62	205.76	204.68	202.29	206.27	207.62	203.36	204.94	205.08	206.43	206.71	204.47	203.8	204.47	203.27	204.66	203.14	205.65	205.25	205.9	205.56	204.7	204.75	204.33	204.27
204.35	201.84	204.94	200.08	202.34	202.33	204.19	201.83	203.61	202.32	204.14	202.45	202.54	204.01	202.1	201.06	206.55	203.01	202.41	200.88	202	201.11	202.99	202.45	203.07	200.79	201.81	202.14	203.31	201.13	202.17	204.08	201.71	201.82	203.16	201.76	201.36	204.58	201.94	202.18	202.51	202.81	204.12	203.24	202.7	203.46	203.21	202.94	203.9	200.53
209.53	207.52	209.7	207.39	208.12	208.22	205.39	208.31	208.81	209.42	206.95	208.37	209.2	208.77	208.61	209.24	209.32	210.56	206.82	206.99	207.73	207.19	209.23	209.5	208.21	208.06	207.83	207.36	207.73	205.99	209	206.87	207.43	205.89	209.86	207.66	210.39	207.3	209.91	207.42	207.43	208.25	205.48	206.09	206.53	207.46	206.34	208.61	208.24	209.88
207.57	206.67	205.02	210.31	207.16	206.24	207.14	207.8	208.48	206.07	209.09	207.22	205.43	207.9	208.35	210.13	208.15	208.03	205.78	207.31	206.45	208.18	208.09	208.74	207.04	207.63	206.23	206.51	207.08	205.58	207.69	208.29	207.22	208.53	207.03	206.33	208.08	207.48	208.55	208.61	207.8	209.48	208.02	207.59	206.23	208.14	208.03	206.47	208.58	207.03
212.06	212.03	212.33	210.32	212.88	211.97	212.84	211.45	213.18	214.05	210.56	213.33	212.98	210.71	210.74	212.07	212.67	210.78	212.99	213.48	210.35	211.98	211.42	212.83	211.97	212.79	214.35	214.17	210.32	211.89	211.88	213	213.77	212.93	211.38	212.13	213.71	211.92	211.78	213.57	212.78	214.2	213.11	213.06	212.35	214.3	213.71	213.16	211.9	212.89
206.51	207.18	207.72	205.82	208.85	206.08	206.65	210.27	208.19	207.93	208.43	210.82	208.35	207.46	207.98	209.34	210.63	210.18	207.92	209.55	208.17	208.72	207.76	208.91	207.13	206.72	207.56	207.75	207.73	208.7	209.15	207.52	209.29	208.22	208.13	209.64	207.36	207.23	206.73	205.84	207.27	207.51	207.88	208.05	208.07	207.78	205.97	209.92	209.88	208.18
207.81	206.64	208.17	207.24	204.16	207.33	205.59	206.75	209.75	208.23	206.62	206.98	205.87	208.75	210.04	208.87	208.3	204.88	206.75	206.23	209.54	208.2	207.46	206.75	207.92	207.75	207.84	207.8	209.04	207.99	206.31	206.39	205.58	208.01	209.72	208.51	207.24	208.09	209.09	205.3	205.79	210.14	206.72	206.61	207.64	209.09	207.56	209.01	206.41	207.22
210.56	208	209.2	210.88	208.73	208.1	209.1	209.56	208.68	209.91	206.22	209.35	208.16	206.24	209.16	208.45	209.92	208.31	212.6	208.8	208.01	208.17	207.92	208.79	210.1	207.85	209.48	209.71	208.73	210.98	210.37	209.49	210.24	207.98	209.58	209.98	207.52	209.54	207.84	209.08	211.41	208.57	209.58	209.72	206.64	208.58	209.62	209.09	207.2	207.81
212.52	212.76	211.89	210.89	213.14	211.02	209.38	212.04	211.73	211.32	212.97	210.1	210.74	212.56	212.69	210.03	213.5	209.78	210.02	210.15	211.02	212.91	210.04	212.45	212.15	213.98	212.28	214.24	211.81	211.63	212.16	210.71	212.47	211.07	209.63	211.77	211.04	209.61	212.57	214.17	211.96	213.23	209.88	211.96	211.35	212.98	212.59	210.43	211.7	213.12
205.08	202.3	203.24	204.3	202.85	202.67	204.31	202.59	201.6	201.28	202.72	203.59	202.06	204.46	202.94	204.44	200.77	203.19	202.28	202.37	202.72	203.94	201.28	203.44	204.03	203.07	204.29	202.62	205.04	203.32	203.98	204.49	202.7	204.86	204.43	204.56	204.84	202.89	203.16	204.4	201.25	203.38	203.63	203.85	202.28	203.76	203.79	204.11	202.31	204.18
212.12	212.74	214.08	213.38	211.76	212.7	212.86	213.81	211.46	214.04	213.38	213.16	213.61	213.65	213.59	214.08	212.46	212.85	213.82	212.57	213.39	213.91	215.34	214.64	212.15	211.48	212.29	212.71	211.32	211.59	209.76	212.92	212.52	215.08	214.61	211.4	213.23	212.93	213.14	212.2	213.43	213.26	212.38	213.05	212.34	213.27	213.34	211.25	213.97	213.66
214.99	217.27	215.84	216.34	217	216.34	215.77	216.51	218.65	217.1	216.39	217.86	216.14	214.65	219.46	215.03	216.39	217.99	217.64	216.15	217.52	216.47	217.35	218.47	216.45	216.87	216.7	217.56	216.3	216.04	217.58	218.29	216.24	218.13	215.92	217.84	216.57	215.34	216.29	218.07	215.88	217.41	217.55	215.88	214.54	217.14	218.41	216.48	218.56	216.76
211.17	208.32	210.45	207.17	209.86	207.68	210.55	209.42	208.34	208.96	209.87	207.84	209.42	208.91	209.73	209.32	207.85	207.18	210.21	209.14	209.14	209.98	209.25	211	208.4	210.03	208.11	209.04	209.14	207.67	209.25	212.25	208.7	207.95	205.54	207.45	206.99	208.2	207.75	207.32	207.66	206.68	208.32	206.93	210	207.2	208.5	209.85	208.21	209.61
207.95	207.61	205.98	208.29	206.62	207.79	207.61	206.18	206.8	206.22	205.29	205.84	206.84	207.1	207.52	207.25	207.01	206.92	205.36	204.49	206.38	205.55	206.69	206.12	207.93	207.34	208.23	206.2	207.23	205.51	207.7	206.27	205.62	207.04	207.54	204.84	205.68	205.09	204.54	204.91	206.88	208.67	204.57	207.2	205.69	204.81	207.01	207.72	206.87	206.52
208.53	209.47	209.82	210.11	207.82	208.95	209.87	210.37	210.22	207.43	206.92	208.35	209.17	209.39	209.38	209.89	211.28	208.55	211	211.87	208.59	208.35	210.71	209.25	208.42	211.41	210.26	209.79	208.86	207.55	208.73	208.27	210.16	210.41	210.58	210.25	208.21	207.42	207.82	208.89	206.88	208.85	208.41	210.2	209.48	209.89	210.38	209.31	208.48	209.87
207.67	208.97	208.65	207.14	207.55	209.29	208.18	211.91	209.79	210.88	207.74	209.08	208.22	208.06	207.51	208.65	210.59	207.6	208.76	210.25	209.35	208.08	207.87	209.44	210.61	208.86	208.61	207.81	209.04	205.64	208.31	209.28	208.94	209.39	210.9	207.6	210.22	209.47	211.24	210.63	206.91	206.37	208.84	207.86	207.99	209.78	208.06	206.34	209.75	208.3
211.46	208.64	208.88	208.62	207.63	208.87	209.27	208.77	209.22	209	207.54	209.17	208.08	209.28	208.05	206.79	208.15	209.05	209.16	208.42	209.49	209.8	207.55	206.95	209.48	209.13	208.58	207.19	205.81	210.9	205.57	208.94	210.71	207.28	207.49	209.65	206.69	210.01	209.51	209.79	208.76	209.57	209.58	207.37	207.55	208.24	209.98	209.59	209.51	208.38
200.19	201.25	202.31	202.47	201.63	200.03	200.89	202.93	200.59	201.68	200.94	199.23	200.94	199.3	201.37	201.24	199.89	200.38	201.17	204.86	200.91	200.18	200.49	199.53	201.68	203.36	201.22	201.04	200.49	202.65	199.92	203.06	201.25	200.99	201.42	201.71	200.51	198.59	202.38	200.49	205.18	202.53	201.79	201.42	201.66	199.53	202.46	201.21	202.37	200.67
213.02	212	215.04	216.09	213.16	213.37	213.27	210.73	213.37	212.6	214.42	213.21	211.18	215.95	212.96	214.49	212.99	210.9	213.64	212.56	211.18	213.27	214.29	213.32	213.39	214.46	213.01	213.48	214.29	213.78	213.37	214.71	214.34	214.46	212.19	212.86	212.25	213.2	216.12	214.63	212.94	213.13	216.22	212.62	212.17	215.75	214.49	212.14	213.68	212.58
209.94	205.49	209.2	210.29	208.46	207.05	210.19	205.91	208.06	210.86	208.89	207.58	208.59	210.8	209.56	211.06	209.61	209.32	208.68	208.88	207.7	209.48	208.66	210.65	208.11	207.84	211.07	206.89	209.17	210.15	208.29	208.66	210.54	207.73	210.6	210.3	208.05	209.41	209.77	209.64	210.55	206.35	209.72	207.41	206.97	206.22	209.12	210.42	209.38	209.49
208.57	208.99	207.46	209.79	208.37	209.38	209.68	208.38	210.97	207.19	208.64	208.7	209.08	207.86	209.31	209.39	209.74	209	210.69	208.46	209.41	210.77	207.28	211.92	207.95	211.29	207.87	209.35	210.44	208.64	210.51	210.2	206.63	207.83	209.82	209.76	209.56	207.63	207.26	211.72	209.45	207.99	208.76	206.91	210.36	208.65	210.91	208.85	210.01	211.2
203.81	202.74	204.65	202.75	202.99	203.82	202.78	203.03	205.6	202.66	205.88	205.14	204.6	204.28	203.83	202.13	202.45	202.82	205.11	205.94	204.89	204.2	206.74	203.48	202.42	204.21	204.99	202.16	204.01	202.41	202.63	204.46	202.96	202.61	202.68	203.19	204.02	204.94	205.97	205.29	204.61	204.24	203.12	201.95	203.99	203.13	202.51	205.3	204.38	205.39
213.49	211.74	210.27	212.23	210.77	211.08	212.42	212.86	212.82	209.54	212.84	212.09	212.07	211.86	213.14	211.85	211	210.66	209.35	212.02	213	212.48	213.78	212.75	211.4	211.17	213.02	212.32	211.33	209.82	212	211.89	213.18	211.97	213.26	212.36	213.08	210.95	210.73	213.61	211.79	211.83	210.15	212.57	211.4	211.9	211.65	210.71	210.85	211.46
202.52	202.44	200.37	202.46	204.04	200.83	200.77	200.67	202.24	201.49	203	203.56	202.63	202.66	203.59	203.28	201.99	203.64	202.36	202.78	202.49	202.18	202.7	200.81	199.51	201.63	201.97	203.44	201.68	202.64	200.54	203.14	202.54	203.38	205.94	203.57	202.8	202.84	203.16	202.68	202.46	204.17	202.65	202.42	202.68	202.97	203.44	200.58	202.58	203.79
216.59	215.76	218.13	215.03	216.8	216.15	215.12	216.91	215.38	217.52	215.41	215.26	216.58	215.43	216.12	216.13	216.66	219.26	217.12	217.68	216.63	217.5	217.72	214.45	214.62	216.43	216.55	217.24	216.2	217.44	217.79	215.92	216	216.38	216.76	214.65	216.64	214.77	217.21	217.28	216.48	214.4	215.72	218.48	218.01	217.71	214.16	218.31	216.14	219.85
212.12	211.65	211.59	212.58	211.23	212.45	211.94	211.62	210.41	210.67	212.25	212.22	215.31	209.52	213.81	210.37	211.51	211.53	211.52	210.86	209.9	211.56	208.81	211.81	210.58	210.73	212.6	211.84	210.07	212.85	213.55	213.11	212.21	211.32	211.69	211.97	211.69	213.31	211.99	211.55	211.53	210.97	211.6	212.52	211	212.3	210.74	210.57	211.81	209.73
207.45	207.73	205.96	206.06	208.85	209.2	207.39	209.39	206.91	207.67	209.09	207.05	207.16	205.14	209.68	206.38	206.15	209.36	208.13	207.56	209.49	207.76	206.6	207.79	207.27	207.37	208.05	206.14	209.91	206.64	206.82	207.66	207.34	207.76	208.35	209.01	207.33	207.68	208.93	207.02	206.81	206.93	208.5	207.82	206.65	208.82	207.25	207.5	207.64	207.37
209.07	207.73	209.67	206.15	207.05	208.78	208.49	208.17	207.91	208.74	208.15	208.83	207.35	210.28	207.33	211.39	209.41	207.72	209.92	208.47	208.54	210.07	209.45	208.64	208.97	207.44	208.19	210.35	210.2	208.21	211.37	205.92	209.38	207.28	209.28	206.52	208.17	208.74	208.4	208.88	208.51	206.53	208.59	208.85	208.9	206.74	209.75	207.67	205.94	210.16
205.84	207.43	208.79	209.7	206.96	207.34	207.61	207.41	207.13	206.73	206.96	210.82	205.74	208.76	207.79	207.96	207.5	208.4	206.22	207.53	208.52	209.18	209.62	208.32	210.32	205.89	206.67	208.47	209.41	206.55	207.77	204.15	207.72	205.63	205.88	206.64	208.47	207.06	208.66	205.46	207.47	208.07	206.35	209.81	208.15	206.89	206.39	208.65	207.9	208.9
218.58	217.34	219.71	217.13	216.2	218.84	218.44	219.14	218.19	219.33	217.97	218.39	215.53	218.67	217.49	218.43	218.61	217.09	218.74	219.08	217.25	217.16	217.42	215.3	217.63	216.94	218.8	219.54	218.59	215.95	218.4	217.31	218.32	216.69	218.61	219.64	217.56	217.59	215.3	218.81	217.7	219.15	216.36	216.07	217.56	218.3	217.92	217.58	219.28	212.67
211.99	211.56	213.31	212.01	210.75	210.72	212.33	213.79	211.91	211.87	214.15	212.4	212.24	213.75	211.68	211.96	212.3	212.61	210.55	212.54	208.53	213.68	211.82	209.95	213.31	211.01	210.45	212.99	212.77	211.59	209.3	212.94	211.8	210	211.22	211.97	212.02	213.02	211.36	211.7	213.51	211.51	210.27	210.95	212.77	209.53	211.43	211.75	212.64	209.64
208.21	205.35	208.63	206.99	208.1	208.51	211.1	209.34	208.58	209.1	207.75	205.8	208.65	209.11	207.1	207.39	208.41	208.22	207.32	206.76	209.2	208.21	207.01	209.53	206.86	208.49	208.32	206.83	209.46	207.04	207.39	206.6	208.7	208.81	208.07	207.86	209.18	207.64	208.58	207.72	206.18	205.5	208.12	207.72	206.99	208.4	208.29	209.42	206.73	207.53
206.16	206.94	209.19	210.84	208.56	209.95	205.62	205.87	209.39	208.51	207.19	206.83	210.47	207.88	211.06	209	206.82	207.65	207.61	211.73	207.99	209.13	212.28	207.55	210.37	207.62	208.67	207.99	207.88	207.92	209.96	206.21	208.84	208.78	209.33	207.37	209.62	208.34	209.35	209.65	208.34	208.11	207.35	209.23	210.49	208.37	207.1	207.49	208.16	207.74
206.12	205.84	205.63	204.69	205.3	203.48	204.98	206.11	204.88	207.38	202.84	204.41	206.07	206.19	204.84	205.4	207.15	204.61	206.61	204.67	204.92	204.11	205.03	205.26	203.06	206.56	203.22	206.01	203.01	207.1	204.37	204.12	202.52	202.62	208.1	205.14	206.1	208.41	204.02	206	204.93	206.16	207.71	206.88	204.16	207.61	205.45	205.49	203.55	205.4
208.65	206.01	208.72	208.23	208.84	209.14	210.28	210.43	207.65	207.45	208.67	208.35	208.96	207.58	208.75	210.54	208.54	207.99	207.56	206.35	206.45	208.95	206.56	209.8	208.02	208.62	208.06	208.93	207.85	207.72	208.14	207.08	206.44	208.51	208.15	208.02	207.8	209.79	206.91	209.37	208.86	211.14	209.16	208	207.32	206.32	206.2	207.27	209.46	208.93
202.27	204.52	202.89	203.87	203.9	203.26	202.77	203.38	203.22	200.9	206.58	203.81	204.04	203.6	203.45	205.06	201.68	205.97	205.32	203.62	204.99	206.7	203.1	202.87	202.65	204.87	203.41	202.78	204.33	201.67	203.64	204.1	204.82	201.63	205.89	202.65	203.24	202.09	203.32	204.55	204.1	205.53	203.96	205.5	202.03	203.3	204.08	202.87	203.87	204.92
204.78	204.24	204.38	203.76	204.58	204.35	201.79	205.58	207.9	205.9	205.21	205.35	201.9	204.13	206.94	205.45	204.79	204.25	206.38	206.28	205.39	205.82	202.81	204.84	202	205.13	202.47	206.64	204.71	203.55	203.18	204.01	204.79	203.81	205	206.52	203.65	202.64	204.29	204.73	204.45	204.51	206.8	206.65	204.25	205.01	204.7	206.29	204.66	204.76
209.22	209.54	207.93	211.35	208.15	208.6	209.37	210.94	207.95	209.52	207.1	206.48	209.94	209.43	209.15	208.93	207.08	207.94	209.23	209.6	211.59	209.99	208.2	208.45	208.14	208.54	209.02	209.02	211.16	208.56	209.81	209.14	207.97	208.61	208.47	209.59	210	209.9	207.13	207.41	208.87	207.19	208.3	209.85	210.29	210.23	208.31	208.77	207.75	209.86
219.35	216.52	216.76	214.88	217.09	218.38	217.9	215.66	215.88	214.41	217.34	215.94	215.32	216.23	217.38	217.24	215.11	216.9	215.69	218.43	217.59	215.6	217.7	217.21	217.01	217.76	217.8	217.12	216.15	216.31	215.51	213.58	218.04	217.53	217.21	217.37	216.4	215.43	217.22	215.01	217.32	215.61	217.97	217.01	216.55	217.76	218.53	216.7	216.96	216.5
209.45	209.39	209.06	208.3	209.83	208.83	211.76	209.36	210.86	210.07	207.87	210.42	209.57	208.44	209.77	211.39	208.88	209.84	209.09	206.63	209.05	210.54	211.71	211.28	208.44	209.85	208.56	209.71	209.82	211	209.31	211.82	208.29	207.17	209.93	209.9	209.96	209.09	212.29	210.72	210.57	209.02	210.37	210.93	210.81	209.82	211.24	208.42	209.37	207.86
209.35	209.32	208.01	206.34	207.6	209.23	208.44	206.86	207.2	207.64	208.47	207.13	206.19	206.71	206.11	207.76	209.84	207.81	206.76	207.72	203.27	209.08	205.56	208.57	208.38	206.46	208.27	208.51	209.05	207.92	205.48	205.64	209.51	208.1	208.85	210.21	207.68	209.05	210.32	207.41	209.57	209.48	206.5	208.62	208.39	207.34	208.21	208.24	206.42	206.74
211.09	208.81	207.01	208.65	208.04	207.9	209.52	209.78	209.44	210.05	210.82	210.01	208.37	210.5	210.77	208.59	207.64	210.71	210.63	208.65	209.7	206.54	209.78	208.77	208.94	210.13	208.11	206.15	206.68	208.69	206.19	208.23	208.51	209.11	211.33	208.48	207.62	210.03	207.5	208.96	208.64	207.98	208.8	208.88	207.75	209.18	208.16	208.93	208.63	209.14
199.38	199.81	197.64	197.1	199.81	201.39	200.26	199.95	201.05	200.61	199.43	197.75	198.94	199.99	201.21	198.17	199.59	200.76	198.98	199.43	200.96	196.1	198.65	198.81	199.74	200.79	200.07	198.49	201.73	199	199.51	198.5	198.82	200.37	197.05	199.16	198.72	199.3	200.2	200.45	200.89	199.86	199.03	200.15	199.06	197.48	200.06	200.72	199.62	197.78
211.27	211.3	212.74	211.81	212.88	211.01	210.52	210.95	213.23	210.11	210.25	211.24	212.09	209.38	211.51	213.17	213.39	211.9	211.87	212.52	212.09	211.02	213.39	211.55	210.33	210.68	210.02	211.69	212.39	212.85	210.37	213.55	213.39	209.93	213.66	210.67	210.29	211.47	212.12	210.15	209.76	211.69	209.22	213.22	212.42	211.48	213.85	210.78	212.29	212.71
207.21	210.45	208.23	208.96	209.6	209.35	208.27	210.24	208.56	210.46	207.61	210.88	207.52	208.76	211.53	208.33	208.47	207.21	208.64	209.06	208.12	209.75	206.4	207.27	207.7	209.25	208.99	211.32	209.23	209.28	207.45	209.3	210.39	208.76	207.47	209.86	209.3	210.23	208.62	208.56	208.96	209.93	209.65	210.04	211.08	210.13	210.24	209.34	209.8	208.89
217.62	215.23	217.97	217.58	217.2	217.38	218.08	217.99	217.53	219.2	216.88	218.23	218.18	215.73	216.11	216.53	215.58	217.3	214.14	217.56	218.12	217.27	217.59	216.33	216.77	216.58	215.97	219.36	214.4	217.66	218.14	215.39	217.16	218.06	219.71	217.67	216.47	215.93	216.4	215.08	218.94	217.77	216.17	216.78	214.82	216.37	217.19	215.65	217.56	215.12
193.93	193.21	193.4	194.37	193.21	194.9	194.16	192.5	192.51	195.59	191.53	193.16	195.59	193.59	195.74	193.89	192.21	196.15	193.48	194.81	192.76	193.8	195.11	193.08	193.58	194.06	196.56	193.43	194.03	192.57	192.97	193.59	194.1	193.5	193.28	195.73	194.18	195.75	194.5	194.87	194.14	194.49	194.57	196.55	193.52	192.82	193.81	196.62	194.89	193.51
199.74	201.47	199.47	198.21	202.66	199.61	201.07	199.99	200.71	199.33	199.03	200.22	200.13	198.02	198.75	198.71	201.3	198.61	198.54	201.26	200.28	201.92	200.28	201.06	201.01	198.43	198.97	200.8	199.13	199.15	200.28	198.3	200.22	197.91	200.11	200.3	199.44	199.39	202.15	199.13	201.98	199	199.17	199.96	198.77	202.22	198.69	199.95	199.8	199.98
207.93	207.28	205.61	206.84	207.57	208.28	207.74	208.63	206.96	207.66	208.67	204.82	208.37	208.96	209.72	206.27	208.6	207.44	206.48	207.93	208.59	209.62	207.09	207.7	208.5	204.77	206.56	209.07	208.53	207.53	207.46	208.49	205.39	207.81	209.13	208.51	207.29	207.42	209.7	207.09	206.57	207.39	209.07	209.08	207.15	206.24	207.37	206.37	208.86	209.15
200.27	200.49	200.31	199.56	199.97	201.06	201.54	199.04	202.89	202.01	200.02	199.32	199.94	201.01	202.25	199.3	201	202.09	199.09	199.54	199.88	199.46	199.33	199.97	198.66	200.75	200.82	200.97	198.82	201.65	201.53	200.11	199.88	200.47	200.54	201.26	200.95	200.46	201.72	202.49	199.99	199.42	201.03	202.52	201.8	200.36	202.32	201.58	199.15	200.34
214.22	212.87	213.05	214.73	212.49	213.76	213.62	210.99	214.77	212.06	213.05	211.3	213.14	214.05	214.63	213.64	211.48	211.59	214.62	215.13	211.69	213.86	213.11	213	213.98	212.66	212.23	212.26	213.15	212.11	212.4	212.84	211.74	215.01	213.64	213.43	212.85	212.32	213.08	212.33	213.28	211.19	213.44	214.67	213.57	215.28	213.79	212.51	215.75	211.54
201.15	201.01	200.87	199.23	200.13	199.06	198.19	199.61	200.55	198.32	200.15	200.31	199.45	200.3	201.94	196.46	200.2	199.68	198.58	198.89	198.61	198.79	197.98	199.45	199.65	196.79	200.58	197.81	198.19	200.47	200.31	196.9	199.42	200.19	198.97	200.01	199.16	198.66	198.19	199.32	198.1	198.58	199.54	200.24	197.57	197.46	197.92	200.3	199.24	199.62
209.69	210.2	207.6	209.82	206.84	207.65	208.62	209.43	208.84	208.7	211.21	208.43	211.69	208.13	207.99	209.31	207.39	208.04	209.5	211.07	207.22	210.06	208.25	208.81	208.09	209.33	209.13	211.01	207.73	209.12	210.97	208.36	207.77	209.48	210.27	208.23	207.68	208.76	208.93	208.99	207.66	211.83	208.69	210.54	208.59	205.96	209.23	209.47	208.74	208.63
197.43	199.12	201.07	199.86	195.59	199.04	198.92	196.93	199.94	197.7	199.57	197.45	199.34	195.96	199.43	197.33	199.18	198.53	199.21	196.18	199.15	197.44	197.55	198.89	196.98	198.9	197.36	197.41	199.53	197.35	198.43	197.62	200.03	198.64	199.89	197.85	199.19	197.12	198.64	197.81	199.9	198.71	198.57	198.65	199.39	199.63	198.31	198.25	198.45	197.25
211.94	212.03	211.98	213.1	212.57	211.58	215.21	213.1	213	211.98	211.21	212.41	208.37	211.69	211.33	212.23	212.29	210.57	211.61	212.89	212.26	212.9	212.84	213.33	211.32	212.14	211.42	212.06	211.97	212.43	215.5	215.85	212.78	213.07	213.02	212.73	212.9	212.71	213.54	210.29	213.6	212.36	211.12	212.11	211.18	213.35	211.86	213.74	211	214.11
198.48	201.21	199.3	200.64	197.3	197.67	199.45	198.62	200.7	198.86	199.23	198.65	198.31	198.62	200.61	200.83	201.28	199.36	200.73	199.61	198.32	198.13	198.86	198.94	198.55	200.06	199.22	198.67	200.23	198.66	198.54	199.93	199.65	197.91	198.69	198.36	198.82	200.46	200.85	199.7	201.54	198.92	201.15	197.26	198.4	200.27	200.85	198.27	199.32	199.46
206.37	206.59	206.9	205.66	205.87	206.84	205.77	206.73	206.44	206.03	206.85	206.58	204.48	205.8	207.11	205.25	206.72	206.52	206.61	208.19	208.17	205.89	208.55	205.68	205.98	206.98	207.28	206.25	205.9	207.53	206.4	205.36	205.58	205.46	208.71	205.4	208.63	205.73	207.62	205.84	205.94	208.25	206.94	207.01	203.02	207.34	205.33	207.79	205.57	206.81
201.3	202.41	200.01	204	202.11	202.72	200.57	202.17	203.65	202.79	201.69	201.01	199.77	203.01	201.63	204.11	204.85	204.76	201.67	202.91	202.89	203.96	203.53	203.24	202.2	201.61	202.4	200.7	200.6	205.25	201.69	201.01	202.32	202.54	203.3	201.64	201.64	204.81	201.4	199.8	203.06	199.95	202.53	204.73	201.66	200.61	202.43	204.1	202.68	201.69
203.93	202.41	202.62	202.1	202.93	203.92	201.24	204.5	203.14	203.09	201.99	205.06	204.14	204.27	202.89	203.95	204.37	205.86	201.53	203.25	203.24	205.01	203.92	203.88	200.76	200.61	203.13	204.21	203.15	204.7	205.14	202.77	204.55	204.04	202.73	204.89	204.8	207.27	205.81	205.37	202.98	205.67	202.88	204.03	201.83	205.64	204.28	202.72	203.84	203.32
203.17	203.6	201.93	203.82	203.12	202.62	202.01	203.23	199.58	200.98	201.67	201.55	201.68	203.05	202.36	203.91	202.57	204.98	202.97	201.49	202.23	201.42	201.57	202.7	200.42	203.36	204.23	199.65	204.08	203.6	203.96	202.83	201.61	200.39	203.02	202.07	202.39	202.06	203.82	203.42	203.6	202.8	201.94	203.71	203.81	203.88	204.11	203.03	203.96	201.69
197.83	200.86	196.89	198.53	200.61	200.23	199.31	199.9	200.41	199.75	197.61	200.53	201.38	198.25	200.57	199.51	199.5	198.73	200.08	200.4	199.37	200.27	200.07	201.88	200.07	198.99	201.73	200.9	200.74	200.93	200.4	198.51	200.27	201.33	197.01	196.55	199.39	200.05	201.51	199.95	202.48	199.35	201.68	199.83	199.29	202.91	198.94	199.41	201.06	198.67
204.85	203.27	201.92	203.9	202.57	203	205.36	204.83	203.46	201.09	202	203	205.05	203.71	204.07	202.59	204	204.03	203.22	203.08	202.32	203.17	201.69	204.21	203.36	202.71	202.37	201.89	204	202.51	203.47	204.04	205.13	202.9	202.59	202.97	202.74	205.22	202.5	201.6	201.21	202.23	200.76	205.15	203.5	202.92	201.66	200.83	202.28	201.85
212.55	213.35	211.39	212.95	212.41	213.25	211.65	213	213.42	213.28	212.47	212.24	212.66	213.83	212.8	211.41	210.85	213.37	212.23	214.66	211.9	209.96	211.11	212.76	211.48	213.48	212.57	213.38	212.5	211.67	211.73	212.67	212.14	214.11	213.98	213.22	212.9	212.06	211	213.75	210.76	211.38	211.32	211.18	212.13	211.08	212.64	213.16	211.88	212.38
208.86	208.05	208.53	209.97	210.44	208.33	207.21	208.8	208.07	208.37	207.05	207.82	208.85	208.66	210.3	209.85	205.81	206.66	210.08	207.82	206.9	207.48	210.48	208.78	208.9	210.4	208.43	206.88	209.61	207.88	208.67	209.05	208.67	209.92	208.1	209.12	209.85	208.36	209.67	208.27	207.31	209.03	207.71	209.65	207.18	207.34	210.55	209.53	211.66	209.64
210.78	206.32	209.81	209.78	208.42	207.92	209.07	209.17	209.31	209.09	209.94	208.19	208.94	209.29	207.58	209.07	207.56	209.21	206.36	209.78	207.93	207.75	209.69	211.07	208.1	210.28	207.87	207.54	208.8	210.17	209.53	209.1	208.03	208.3	207.87	208.36	208.94	206.16	209.37	208.03	208.76	208.28	207.46	208.09	208.5	208.61	209.18	207.55	209.65	212.22
216.19	217.27	217.13	216.66	216.55	216.53	217.71	217.13	217.84	215.43	218.46	217.02	217.08	217.22	215.99	216.95	217.61	218.13	215.56	215.67	214.99	217	217.59	217.65	219.45	219.66	218.11	216.45	217.81	219	216.73	217.49	217.23	218.47	218.28	216.54	215.88	216.21	217.62	214.24	218.08	218.25	216.02	214.77	217.13	217.73	216.59	218.27	216.04	217.44
202.8	202.97	202.66	201.31	204.59	203.95	204.77	204.39	203.94	203.77	204.5	206.49	205.31	204.54	202.94	203.53	204.29	203.68	204.28	205.45	202.72	202.03	204.64	204.28	203.43	204.55	203.01	205.93	205.41	205.65	203.99	202.36	204.28	204.52	203.68	202.8	205.96	204.8	202.46	203.1	206.18	205.71	204.31	203.42	202.16	202.95	201.13	202.43	204.29	203.45
205.66	204.15	204.64	204.15	204.21	200.07	204.01	203.01	203.34	202.99	202.24	203.37	203.8	203.15	202.3	204.35	204.02	202.53	203.73	204.51	202.16	204.41	204.44	202.71	204.65	202.8	201.63	204.47	203.96	201.04	201.9	205.89	205.58	203.86	203.83	208.29	203.36	206	202.97	203.63	204.61	201.65	204.44	202.69	203.9	204.64	203.09	201.17	202.81	206.07
212.02	208.52	210.39	211.13	212.7	211.65	214.94	209.88	213.43	213.13	211.61	214.18	209.81	211.43	212.52	212.82	211.18	211.71	209.94	209.38	211.15	210.51	213.74	210.74	213.08	212.96	212.75	212.63	208.68	211.98	211.56	211.94	213.23	210.68	212.02	210.64	212.16	211.59	210.17	211.9	209.71	210.73	214.21	212.04	211.7	210.72	210.24	210.88	211.56	212.73
203.51	202.27	200.77	200.85	200.74	201.01	202.16	199.65	203.14	200.01	202.12	203.75	200.16	201.99	201.51	200.64	202.45	201.07	201.58	199.32	201.63	200.86	201.04	199.56	202.87	198.63	203.65	200.89	200.05	200.03	202.11	199.48	200.66	202.35	203.14	200.62	200.96	201.37	200.55	200.81	202.17	201.3	201.96	200.77	202.92	201.52	199.9	201.26	201.95	201.44
210.68	212.69	213.43	210.55	211.05	211.29	212.7	212.11	214.08	210.68	209.87	210.84	212.71	211.82	212.56	209.83	211.63	211.1	210.11	211.56	212.73	212.2	212.46	212.54	209.4	211.77	211.59	213.82	210.99	210.06	210.68	213.52	211.92	213.95	211.54	210.86	210.12	213.49	212.23	211.62	213.2	213.64	213.41	212.88	210.89	212.51	213.53	212.33	211.09	210.84
203.09	202.26	203.61	204.36	202.49	200.86	201.62	201.82	202.56	203.4	203.06	203.27	203.08	204.19	203.19	203.34	203.32	203.88	204.84	202.28	201.66	203.24	203.74	202.67	204.83	202.61	203.63	203.83	202.39	205.08	203.02	202.26	202.53	200.7	204.61	203.37	201.71	203.09	203.82	201.42	203.27	204.4	199.74	204.13	201.58	203.2	201.89	203	201.62	203.4
198.25	200.96	199.93	202.71	199.31	200.02	202.43	199.12	199.2	199.25	201.42	199.11	199.4	197.17	198.6	202.88	201.28	199.59	198.12	200.3	199.9	200.4	198.71	201.2	199.12	201	199.21	197.89	198.22	199.89	199.61	199.15	201.48	198.89	200.98	199.49	200.29	201.18	200.33	200.77	200.4	200.02	200.08	200.66	196.3	198.25	197.58	199.92	199.8	199.5
208.25	208.58	207.5	208.6	207.55	205.98	213.02	207.81	208.81	208.99	206.99	209.1	206.47	208.59	206.94	210.2	207.31	210.35	207.87	210.66	208.82	210.4	210.56	209.09	207.73	208.09	210.57	209.17	212.1	209.17	206.74	208.12	207.42	207.5	207.04	207.56	210.89	208.96	208.42	208.5	206.32	210.31	209.5	208.02	208.95	207.74	209.86	206.8	207.78	209.36
214.43	211.59	210.99	210.29	211.97	211.11	213.66	212.05	211.62	209.94	212.86	210.04	211.54	211.63	211.36	209.9	211.21	208.9	213.95	211.1	212.72	210.52	212.96	211.61	211.01	212.27	211.69	210.15	211.04	210.33	211.68	210.98	211.86	211.56	211.97	212.07	211.3	210.75	211.92	212.52	216.51	209.56	209.71	210.92	211.68	209.76	213.85	209.37	214.04	213.14
209.4	207.85	208.29	205.37	208.87	207.69	210.01	209.61	208.37	206.44	208.15	208.61	205.96	206.61	205.77	205.78	209.16	207.75	206.63	205.29	207.21	208.09	205.25	207.36	208.45	207.93	208.28	204.94	207.68	206.43	205.62	206.06	206.58	207.81	208.09	208.18	209	205.84	208.22	207.15	210.91	206.6	207.24	209.13	208.19	207.49	204.09	208.45	208.08	207.78
209.83	209.92	206.7	208.67	209.74	209.17	207.37	209.94	205.94	209.5	208.36	210.43	208.75	209.64	208.49	208.31	208.9	206.27	209.71	209.61	206.6	210.79	208.83	209.64	210.95	207.53	209.45	208.69	209.85	209.09	208.19	208.73	211	207.38	206.78	206.46	207.16	209.57	208.56	207.11	210.89	210.33	207.78	208.79	206.6	209.07	208.6	207.12	210.71	209.02
205.29	205.66	204.17	205.78	205.55	202.26	206.26	205.92	205.32	205.43	206.11	205	205.85	204.98	202.11	206.3	206.2	202.9	203.49	203.91	206.61	206.31	203.29	206.28	203.82	207.06	206	206.11	204.35	203.51	205.65	204.9	204.35	206.28	203.08	202.56	206.49	204.16	204.81	203.64	205.39	206.02	203.11	206.57	206.73	203.44	204	206.5	205.63	203.11
209.58	210.2	209.47	210.93	209.33	207.59	209.44	212.19	208.16	209.06	208.62	210.33	209.87	211.84	208.55	210.61	209.5	208.51	212.34	209.46	207.4	210.16	207.63	207.75	210.18	213.53	210.74	210.91	207.9	208.04	210.29	210.35	210.14	207.69	207.26	210.18	209.65	211.77	208.66	210	208.81	209.89	208.07	209.1	210.57	209.06	207.6	208.35	209.45	210.59
211.16	210.37	212.38	213.61	213.5	211.76	209.93	213.21	211.3	212.84	211.5	211.22	211.53	211.74	211.01	211.98	211.79	214.08	210.91	211.11	210.79	213.12	211.89	210.89	212.05	212.44	208.68	213.41	214.04	211.58	213.9	210.95	211.15	211.35	210.27	211.35	212.94	210.87	211.52	210.07	214.67	212.58	211.55	211.7	208.6	213.23	211.45	214	209.81	211.63
198.96	200.52	200.51	200.66	198.34	200.89	199.97	201.13	202.17	200.75	200.51	202	199.87	200.28	200.92	201.16	201.8	204.36	201.8	201.15	199.84	200.45	202.03	201.57	199.29	200.71	202.72	201.37	201.61	201.29	201.44	199.82	199.49	200.78	200.72	199.94	199.9	199.53	200.19	202.43	203.65	203.18	200.16	199.92	204.17	202.49	200.02	202.2	201.59	200.12
203.95	201.63	202.17	203.6	201.79	202.47	203.3	203.98	202.66	203.19	205.83	200.66	205.15	202.43	205.26	203.25	201.29	205.17	205	204.09	204.41	202.13	202.18	203.68	204.74	205.62	206.34	203.49	202.69	202.13	202.41	202.95	202.97	202.67	202.71	204.81	201.34	203.43	203.36	202.3	204.75	204.92	203.28	203.34	200.2	205.61	203.63	205.11	202.15	203.19
204.45	204.49	205.21	206.92	206.88	205.43	205.53	204.17	204.16	206.6	205.4	206.87	206.62	206.87	206.99	204.19	203.34	206.18	204.35	205.98	205.86	206.58	207.21	206.13	206.11	206.71	205.07	204.98	204.01	206.36	205.15	204.93	206.82	206.75	205.05	204.93	207.85	204.04	204.86	209.14	207.16	203.13	205.68	205.66	206.88	207.02	206.6	203.7	206.01	204.69
193.86	195.99	194.51	196.6	195.32	195.46	193.95	194.41	195.5	194.99	193.93	195.06	194.76	196.28	194.42	196.23	195.64	195.91	194.3	193.99	195.69	193.52	195.69	194.56	195.55	197.18	195.26	191.94	195.8	195.18	195.71	195.08	196.26	191.87	194.32	197.08	198.22	196.47	195.28	197.04	196.02	196.43	195.12	194.81	197.11	194.86	193.27	192.27	197.34	198.68
211.81	211.86	207.9	211.71	211.19	211.38	213.6	213.51	208.86	213.97	209.04	210.01	212.59	210.94	211.43	212.86	212.46	211.67	211.4	210.58	212.27	213.36	212.33	214.66	212.05	212.15	210.66	211.42	211.02	210.21	213.73	208.97	211.24	210.45	212.57	212.25	209.54	211.07	212.02	211.37	210.45	211.29	210.99	213.17	211.78	210.91	211.57	211.42	210.28	212.56
198.17	199.42	197.87	199.54	200.38	196.62	196.87	199.34	198.77	200.13	200.1	198.01	199.06	199.95	199.45	198.59	198.72	198.09	198.26	197.83	197.35	197.42	198.96	200.02	197.1	198.85	198.37	198.48	199.48	198.58	198.35	198.09	198.82	198.7	198.39	199.15	197.32	197.37	198.78	199.83	200.08	198.38	197.35	201.26	198.88	197.88	198.38	198.05	200.61	197.36
212.02	211.42	212.98	212.76	211.14	210.99	210.86	212.72	207.12	211.63	210.89	212.06	213.46	211.64	212.63	213.53	209.98	212.61	210.84	212.35	212.06	210.62	211.65	211.55	209.77	211.28	212.13	212.02	210.49	210.79	211.45	211.92	210.35	209.9	211.17	210.46	209.96	211.49	211.82	209.94	210.19	212.38	211.72	212.08	210.62	212.48	212.84	211.73	210.38	212.65
209.16	209.08	208.69	209.7	209.8	209.21	209.67	207.23	208.32	205.98	208.13	212.37	208.04	207.58	211.76	210.68	209.95	209.65	209.05	209.09	208.23	207	210.89	208.49	209.84	211.95	208.28	209.48	208.86	210.06	207.69	207.78	210.37	210.08	210.69	209.59	208.24	210.16	210.26	205.73	209.21	212.18	209.52	211.28	209.96	210.54	209.84	210.01	209.45	208.09
199.07	199.7	201.63	198.04	199.68	200.33	197.7	200.66	199.77	199.33	200.66	198.6	199.97	199.18	200.41	198.89	199.72	198.28	201.79	200.22	197.99	198.54	200.55	199.66	202.29	200.66	202.79	200.19	199.43	198.01	200.34	200.39	198.65	198.13	200.48	198.6	198.66	199.25	201.62	200.14	200.07	201.34	196.94	199.06	198.49	198.43	200.46	198.92	198.73	200.26
214.8	213.4	213.62	213.77	213.14	212.76	213.75	214.17	212.39	210.7	214.46	212.1	212.36	212.96	210.99	213.42	214.6	214.81	213.93	211.8	214.03	212.12	213.52	214.25	215.44	215.88	215.69	209.86	212.04	214.05	212.38	210.84	212.22	212.38	213.78	213.35	212.65	212.94	214.43	215.32	215.94	210.9	213.19	211.92	213.98	213.68	213.71	212.6	212.49	213.99
218.39	218.61	216.25	217.72	217.39	217.07	216.94	217.51	216.41	217.52	218.33	216.2	215.23	217.72	216.81	215.58	219.72	217.36	215.68	217.72	216.79	219.05	214.96	216.99	219.09	215.99	215.51	215.86	217.31	217.47	218.32	215.39	215.1	216.61	219.38	219.32	218.23	219.16	216.5	217	217.3	217.49	219.55	217.34	218.3	219.25	220.66	216.87	216.17	217.73
208.9	208.53	209.82	210.35	208.43	208.36	208.28	208.65	211.11	209.58	210.47	209.46	207.7	208.32	210.18	210.6	209.57	210.15	208.55	211.26	208.11	209.77	209.26	207.76	208.98	210.06	209.08	210.27	210.35	210.51	209.45	208.85	208.7	207.51	210.42	209.12	210.64	209.26	208.81	207.67	209.11	205.75	211.7	207.52	207.68	207.58	206.48	208.22	208.75	208.65
216.42	214.42	214.45	215.62	212.35	211.03	215.97	213.46	214.06	214.3	215.84	211.64	211.86	213.69	214.36	214.23	214.07	213.58	212.89	214.54	211.78	216.04	215.2	213.63	214.07	215.48	213.75	214.65	214.92	214.85	214.3	215.43	215.15	215.97	215.82	213.11	212.73	215.81	215.45	213.07	214.45	213.91	212.89	213.51	214.26	213.47	211.12	214.84	213.44	213.97
216.94	219.92	218	215.55	216.2	216.9	216.88	217.7	217.21	217.56	216.63	216.62	215.27	217.86	216.65	216.47	219.94	216.16	216.52	216.31	219.71	219.32	216.03	216.12	216.93	216.54	216.59	216.65	219.39	217.08	217.66	217.45	219.33	216.36	215.04	217.51	215.47	215.68	217.24	217.68	217.11	217.62	215.13	218.16	214.07	218.64	217.95	216.62	215.31	217.98
205.34	202.67	204.3	205.27	205.44	203.5	205.48	206.17	205.09	204.22	203.17	204.52	204.22	205.66	204.57	204.55	204.26	203.38	203.87	203.68	204.99	206.63	204.26	205.84	206.2	204.55	202.89	205.55	205.37	202.18	204.9	202.36	205.16	203.98	203.99	205.98	205.47	204.12	204.78	204.29	204.17	203.04	202.92	204.67	206.93	204.27	203.32	203.25	204.63	204.59
213.57	212.86	212.67	211.84	210.75	212.56	213.71	212.29	213.07	213.3	212.8	212.57	213.6	212.41	214.18	210.66	211.92	210.93	213.92	214.1	212.71	212.91	213.49	213.3	213.21	209.74	211.93	212.59	211.71	213.96	212.3	213.17	213.89	209.99	210.54	211.99	209.2	211.89	212.63	215.64	212.68	212.46	214.41	214.66	212.45	211.6	212.99	212.62	213.31	212.84
208.84	209.51	208.07	208.33	209.79	209.7	209.51	209.25	209.06	208.48	207.94	208.44	207.34	211.06	207.52	206.33	208.49	207.13	208.06	210.12	208.22	209.3	208.01	207.71	209.04	206.34	208.22	209.93	209.17	207.6	210.12	207.74	205.39	212.32	208.86	211.11	208.74	208.07	209.86	208.15	206.96	204.67	209.35	209.57	206.75	208.53	208.17	209.71	208.72	207.27
197.99	199.38	198.31	200.21	202.3	200.5	199.15	198.27	196.85	198.94	198.32	200.37	199.01	199.78	200.47	199.54	197.51	201.36	199.15	200.55	200.61	198.2	201.04	198.18	199.61	200.54	199.67	201.59	200.46	198.72	200.11	198.56	201.48	199.48	199.09	199.75	199.66	200.62	198.16	199.83	201.38	198.42	200.05	200.08	199.74	200.19	198.2	196.97	199.58	198.89
212.89	209.96	211.6	212.81	213.28	211.42	212.71	213.73	212.29	213.22	212.37	213.71	212.41	211.73	212.27	213.59	213.6	209.56	212.02	213.14	213.97	212.35	212.61	211.45	213.06	214.3	213.03	214.47	210.79	213.9	210.87	213.44	211.2	214	213.44	211.67	212.91	213.86	214.24	211.65	211.88	212.01	210.59	215.29	213.17	212.11	212.5	211.71	209.81	213.81
209.83	207.61	208.93	210.21	208.12	208.38	209.07	212.29	209.02	207.81	208.06	209.12	208.24	208.07	208.7	209.92	209.6	207.98	210.15	208.28	208.74	211.86	209.66	209.18	209.23	207	208.63	210.53	209.22	208.66	206.49	208.99	208.62	207.25	207.35	209.65	208.87	210.01	209.81	208.07	207.1	206.82	209.21	206.34	208.44	208.89	208.73	210.21	208.7	211.28
202.3	203.78	204.56	204.04	201.15	204.35	204.2	203.3	205.36	204.57	203.41	204.81	203.35	201.23	204.41	205.15	203.2	202.88	204.75	201.91	203.97	202.52	204.58	204.12	204.71	202.02	202.53	203.31	202.25	205.09	203.31	205.15	204.56	205.62	202.01	203.04	205.25	203.21	203.68	203.62	202.9	202.94	205.25	204.18	204.12	203.62	203.18	205.45	205.99	205.82
209.19	209.28	209.5	208.27	206.77	208.94	206.86	208.04	209.93	208.29	209.43	208.08	210.14	210.64	208.01	209.24	206.9	209.69	209.2	207.96	206.86	210.68	207.4	209.68	209.67	208.71	210.04	209.14	206.82	208.24	206.61	209.02	207.21	207.42	206.81	208.61	207.24	207.06	207.88	208.54	210.97	210.19	211.03	209.56	207.86	210.02	209.48	206.95	209.26	207.23
199.26	198.83	199.3	196.62	202.32	199.69	201.84	197.65	201.12	200.64	198.17	200.01	198.1	199.94	196.03	197.89	200.93	201.12	201.97	199.15	199.27	198.83	198.84	196.73	199.92	199.99	199.43	200.3	198.47	200.84	198.68	198.33	199.55	199.96	199.08	198.94	200.24	199.71	198.83	199.97	201.06	199.71	198.87	197.05	200.87	197.75	198.3	202.82	198.16	200.34
203.05	201.25	201.66	204.07	203.45	205.28	204.58	203.39	203.38	202.78	205.6	201.27	204.35	203.47	204.09	204.62	202.81	204.55	202.5	202.37	204.72	201.85	203.03	202.84	204.98	203.6	204.87	202.92	203.35	204.7	205.2	203.24	205.55	204.07	204.91	203.41	203.24	203.24	204.85	203.19	203.84	203.93	203.14	204.94	202.86	204.41	205.76	205.16	203.59	202.86
207.9	209.35	207.3	207.86	207.9	207.63	206.14	207.73	206.4	208.71	207.85	207.07	208.29	207.47	207.39	208.69	206.24	208.26	207.37	207.57	207.36	210.35	207.87	209.23	208.13	207.17	208.84	209.68	208.2	206.81	207.7	206.69	208.28	206.3	206.76	206.85	207.44	207.97	208.13	207.92	207.77	210.42	209.16	209.01	206.29	208.83	207.36	208.96	208.33	208.1
204.62	201.61	202.88	204.41	204.53	201.52	204.84	203.72	204.04	203.12	202.81	202.03	202.08	204.06	202.4	203.84	203.59	205.34	202.79	204.67	201.82	203.41	203.52	201.25	202.56	205.4	202.61	204.16	204.19	202.39	205.18	201.74	205.21	204.28	202.21	203.87	202.01	204.29	203.85	203.02	205.18	204.79	204.12	205.47	203.49	204.01	204	204.69	202	203.02
209.7	208.8	207.95	207.91	206.61	205.34	207.23	208.77	209.35	207.07	207.5	207.03	206.34	206.7	209.44	208.14	205.49	207.55	206.59	207.84	205.02	209.59	207.37	206.06	209.08	206.56	206.36	209.26	207.22	209.99	207.79	207.39	209.44	208.94	207.84	208.25	208.56	205.95	208.16	209.51	208.52	206.18	207	209.15	208.26	207.4	207.93	208.83	207.3	207.96
199.8	198.78	199.96	201.33	198.15	199.4	199.16	199.97	198.7	199.02	198.64	199.69	202.12	198.19	200.26	198.37	199.12	196.8	201.05	196.99	199.24	201.01	200.91	200.19	198.47	199.71	198.92	199.51	200.01	199.16	199.7	199.39	200.56	197.7	199.32	199.9	196.92	198.92	199.36	197.66	198.22	197.92	197.95	198.53	201.41	198.56	201.19	199.01	197.76	201.64
204.57	203.91	204.89	204.82	203.2	204.14	203.46	201.25	206.44	205.9	203.79	205.38	202.1	205.46	205.14	204.28	205.09	205.84	206.23	205.58	206	206.35	206.05	205.83	204.46	204.09	201.54	204.7	204.63	204.01	205.45	203.95	206.33	205.02	206.11	204.27	207.46	203.07	206.72	203.29	204.42	205.88	205.74	203.33	204.31	202.69	204.11	206.21	203.65	205.74
207	207.1	206.47	205.33	203.62	208.47	205.57	205.16	208.03	207.13	205.94	205.8	204.89	206.78	206.11	205.97	207.16	207.25	206.49	205.25	204.33	205.75	204.29	207.1	206.43	205.63	207.89	206.89	205.48	206.13	204.49	205.88	205.92	207.92	204.82	208.13	207.24	207.54	204.13	204.45	207	205.09	208.07	206.42	206.67	207.97	207.02	205.06	208.65	206.99
203.67	200.17	202.53	201.46	201.82	202.79	202.14	201.17	203.29	201.3	201.1	202.68	200.79	199.53	202.26	199.72	200.71	203.24	203.26	200.42	200.32	203.31	202.93	202.35	202.77	202.2	205.21	202.59	205.76	201.92	204.99	200.79	203.84	202.48	201.16	204.03	204.21	201.26	204.4	203.34	202.74	200.66	201.38	204.13	201.81	203	204.51	204.28	203.86	204.03
201.71	202.78	203.91	201.1	201.4	201.94	203.4	204.21	203.61	201.47	202.5	203.72	202.52	201.03	200.87	204.14	201.37	202.97	202.98	202.82	201.28	202.51	203.12	205.87	202.3	202.49	204.2	200.63	203.45	203.14	202.28	202.47	201.99	200.54	199.57	201.72	202.46	203.07	201.36	203.69	201.85	204.47	200.84	201.53	201.86	201.53	201.68	202.41	202.96	201.86
207.87	209.77	208.05	208.36	211.61	207.3	207.13	208.41	210.2	208.12	212.28	210.59	208.04	207.48	208.09	208.27	206.8	208.11	208.53	209.77	208.48	208.2	206.94	210.1	207.57	209.35	209.71	210.43	211.44	209.13	209.56	208.46	208.61	208.52	207.31	209.53	207.21	208.75	206	210.21	207.97	208.56	209.76	209.65	207.41	208.2	209.79	206.16	208.03	207.86
207.49	207.06	207.91	207	208.84	206.93	206.14	206.7	206.25	207.73	208.38	208.06	207.18	206.25	209.06	209.07	208.95	206.74	209.12	210.93	207.68	207.6	208.79	208.18	208.36	206.38	209.84	209.28	206.94	206.67	208.59	210.4	207.69	207.12	208.7	207.55	209.09	207.7	207.09	207.52	210.01	205.57	208.34	207.71	209.22	210.98	207.23	208.63	208.74	207.1
198.84	199.37	200.14	198.62	198.75	197.47	198.62	200.2	198.65	199.88	195.25	197.19	198.96	198.08	197.16	198.57	198.63	197.47	198.3	196.02	197.05	196.85	199.13	196.05	201.46	198.39	198.07	198.84	198.03	198.55	197.67	194.16	195.92	198.55	198.86	198.41	196.33	199.24	199.42	200.17	197.21	197.65	197.26	196.39	198.43	200.72	199.39	199.55	196.69	198.52
201.66	199.01	198.58	200.47	202.16	201.45	201.73	202.22	202.31	200.44	201.4	202.21	201.56	201.08	201.24	199.81	200.9	203.06	203.56	199.01	202.37	201.91	202.5	200.13	201.35	200.69	199.5	200.16	201.72	202.86	200.27	203.62	201.2	200.3	199.51	200.91	200.46	200.64	199.07	201.88	201.06	199.42	199.78	200.38	200.98	200.49	201.1	199.14	201.16	202.39
209.46	208.47	205.99	209.22	208.39	208.8	207.66	209.84	206.79	208.08	208.34	210.84	209.47	207.33	211.52	209.45	210.93	210.65	207.41	211.3	210.38	208.21	208.97	207.46	207.38	207.92	208.6	206.8	210.68	209.14	209.89	208.81	208.85	208.23	206.13	209.78	209.26	209.85	208.18	207.39	208.2	209.97	207	210.92	207	209	209.28	208.42	209.76	209
208.64	212.3	211.2	213.45	213.34	211.91	208.43	213.22	212.74	211.3	212.85	210.61	210.19	216	212.18	210.19	210	212.97	213.36	212.12	213.42	213.51	211.08	213.15	214.02	211.76	215.87	212.31	211.97	212.15	212.09	211.36	212.84	212.73	212.07	215.02	212	210.13	210.84	211.74	212.86	211.62	211.7	212.38	210.24	210.11	211.76	211.08	213.5	212.89
203.07	205.21	203.69	203.55	202.35	204.98	204.22	203.83	204.18	205.6	201.81	202.54	206.19	202.96	203.33	205.2	201.62	202.63	203.28	203.22	202.9	207.12	203.96	205.39	202.82	202.58	203.93	203.95	202	204.42	204.52	203.14	202.68	203.45	203.95	204.49	203.28	204.7	204.06	201.13	202.45	203.43	202.61	202.17	205.18	203.96	206.15	203.38	204.93	203.64
216.81	216.69	217.83	216.4	215.21	218.39	217.4	217.31	217.08	217.75	216.75	216.18	216.59	213.16	216.11	218.05	217.73	219.88	216.93	219.29	217.36	217.63	216.16	213.7	216	217.72	218.86	215.48	217.15	217.33	215.76	219.17	216.85	216.62	217.37	218.77	215.41	217.92	216.46	218.64	216.1	217.47	218.71	219.47	217.11	216.35	217.02	216.02	216.69	216.69
207.3	209.21	207.96	211.34	214.02	209.28	210.85	212.18	210.55	211.38	209.32	209.96	209.03	207.23	208.08	210.83	210.21	208.75	209.2	208.67	209.62	210.9	209.27	211.27	209.42	209.57	208.22	211.06	209.66	207.68	207.28	210.44	206.69	208.55	210.7	212.14	211.91	209.99	208.41	210.5	209.03	207.26	211	208.19	210.76	208.82	211.29	210.46	210.85	208.8
212.8	212.67	212.16	211.66	213.94	212.4	214.07	212.26	212.42	213.57	212.8	211.86	214.21	214.96	212	211.91	214.03	210.88	214.19	212.51	213.15	212.3	215.18	213.51	214.49	212.39	213.1	213.53	212.44	213.5	212.52	211.44	213.44	213.36	210.92	215.58	211.7	212.04	214.91	211.94	213.61	214.21	211.37	213.94	213	212.35	210.9	213.58	211.97	212
199.81	199.67	201.54	200.27	199.78	199.09	201.41	201.04	203.59	200.57	201.73	201.7	200.57	199.29	200.04	200.17	201.19	200.67	202.23	200.73	199.97	201.31	201.21	198.74	201.83	200.66	202.03	200.39	200.77	199.76	199.13	199.95	198.76	201.37	200.52	201.58	201.18	201.1	201.69	200.37	201.23	200.43	201.74	199.7	201.36	201.48	199.31	201.69	202.78	201.09
206.51	207.39	208.19	205.55	206.74	202.56	206.7	202.83	211.21	207.89	207.67	206.8	207.71	207.43	205.52	205.3	205.41	209.6	205.58	209.16	205.73	207.67	204.77	206.4	204.3	205.11	206.66	207.46	207.82	206.01	206.07	207.59	205.93	207.09	207.35	208.04	206.35	206.57	204.93	205.05	205.36	207.67	204.72	205.17	207.64	207.81	208.2	206.82	207.83	208.84
210.15	208.58	208.35	207.9	209.5	210.19	209.73	209.03	211.16	209.04	208.87	209.24	206.02	209.08	208.41	209.36	208.63	209.87	207.63	209.4	211.06	209.47	209.32	208.82	211.63	208.13	209.3	209.27	211.74	209.56	209.87	211.18	210.78	208.03	208.45	209.38	210.27	208.91	208.02	208.59	208.77	209.64	207.58	207.88	213.09	208.69	209.95	208.52	207.02	210.24
202.57	205.79	203	201.43	200.31	204.17	202.13	203.47	203.67	202.73	201.23	202.11	203.19	203.01	201.89	204.04	202.12	203.02	203.58	200.6	204.42	202.77	203.67	205.97	203.9	204.72	204.26	200.18	205.94	203.69	202.99	202.21	201.99	203.78	203.63	201.06	205.14	202.07	202.51	202.06	202.43	203.32	203.67	203.57	203.19	202.88	203.41	202.52	206.14	205.41
197.95	201.62	194.14	197.56	197.85	198.6	197.26	199.1	196.97	197.01	198.94	198.94	197.58	199.82	197.77	197.75	199.1	198.03	198.32	199.19	197.79	197.19	198.37	199.79	198.03	199.37	198.83	196.25	198.58	197.77	196.87	197.48	197.44	197.47	196.31	195.95	196.85	198.11	199.6	200.6	195.91	196.42	197.25	198.32	197.42	199.13	198.96	198.85	198.31	200.44
205.5	207.96	210.4	210.43	207.35	207.96	206.15	208.97	208.6	208.63	210.42	207.21	208.99	210.11	209.36	209.59	210.91	210.52	206.64	206.93	209.4	209.19	209.54	209.27	209.38	208.48	208.59	207.94	206.63	209.38	208.5	207.5	207.98	207.91	209.7	209.85	210.29	207.14	210.15	209.77	208.09	208.5	207.79	207.52	208.65	209.16	207.68	209.92	207.14	207.46
208.83	206.2	206.4	207.81	207.15	204.85	207.07	208.44	208.4	209.19	206.54	208.92	206.48	204.33	205.9	206.28	207.9	206.79	205.44	207.6	207.09	206.43	205.56	206.23	205.67	207.06	207.68	205.32	202.51	207.32	206.42	207.09	204.77	207.9	206.62	208.2	205.27	204.92	205.21	206.12	208.91	204.82	206.26	206.51	209.32	208.39	206.05	206.11	202.99	205.21
218.75	218.12	217.84	219.05	218.32	216.61	219.39	217.42	217.93	216.47	217.75	218.46	217.34	216.54	215.44	219.06	217.58	219.32	217.22	218.84	217.61	219.66	217.32	216.87	218.71	216.59	217.05	219.61	216.38	217.99	218.43	216.47	219.17	218.54	217.13	218.06	217.93	216.18	218.44	217.03	217.65	216.46	220.7	215.42	217.55	217.15	217.66	216.97	218.36	216.35
210.49	208.39	208.87	210.32	209.76	208.51	208.36	210.45	211.4	211.68	209.84	209.38	208.61	211.77	208.47	208.56	209.73	208.08	210.69	207.13	205.88	208.76	210.74	208.98	209.26	210.02	210.21	207.25	210.51	210.57	210.85	208.54	209.01	209.32	210.23	210.95	206.68	208.14	213.06	210.71	208.4	210.53	208.91	210.41	209.7	209.64	207.96	209.12	210.51	208.64
214.6	211.71	212.01	212.01	212.19	212.83	211.68	210.14	212.76	212.6	212.1	213.44	210	211.14	211.92	213.23	210.58	210.31	211.76	212.67	214.69	210.28	210.71	212.29	210.27	211.55	211.03	209.72	209.19	211.9	213.19	213.39	213.97	209.76	213.27	213.27	211.94	212.52	211.14	212.57	212.9	212.07	212.44	213.56	209.34	212.43	211.29	210.92	214.4	211.46
213.85	215.57	213.41	210.57	215.18	211.3	211.3	212.62	210.1	214.38	212.18	213.28	211.73	213.88	213.58	211.53	211.84	213.55	214.54	213.23	213.44	213.2	213.82	215.43	214.02	214.34	212.14	210.14	212.18	212.39	211.43	210.78	213.21	212.17	213.91	214.98	213.68	213.43	212.07	213.46	211.94	212.57	212.7	213.41	213.79	211.44	213.75	213.51	214.39	211.95
201.9	205.01	204.4	205.03	204.93	204.8	204.23	202.56	203.51	205.41	203.36	204.17	204.16	205.61	203.68	203.02	203.11	203.76	204.1	203.48	203.9	201.58	203.75	206.78	205.93	202.27	204.31	203.22	203.47	203.1	203.2	205.34	205.36	203.66	204.36	204.18	203.66	202.05	203.84	202.94	203.9	205.47	205.22	202.89	205.43	204.71	205.55	204.69	202.96	202.12
213.84	212.39	212.26	209.21	210.68	210.55	211.45	212.93	211.65	212.17	212.21	213.24	210.77	209.95	214.54	211.94	213.31	212.84	210.26	210.88	211.21	212.47	212.78	213.09	209.8	210.05	211.03	213.9	210.1	210.94	212.34	212.24	211.53	210.24	211.78	212.44	211.55	211.73	211.16	210.36	211.79	210.91	211.96	211.72	209.54	211.7	212.57	211.22	212.64	210.85
218.72	216.95	217.53	218.9	216.48	216.08	218.03	217.2	216.56	219.31	220.15	217.24	215.08	217.82	217.51	216.22	217.07	218.22	216.42	215.55	217.36	218.29	215.26	216.37	219.84	217.54	215.76	217.47	217.82	218.52	217.19	216.82	218.94	215.29	216.8	215.11	217.11	216.73	218.54	215.78	216.57	218.98	217.01	215.85	218.99	217.48	216.72	215.42	214.23	217.18
207.13	207.81	208.2	206.95	203.9	206.14	205.89	205.08	206.03	206.73	209.52	205.48	204.91	206.14	206.41	206.73	207.36	205.61	204.82	205.87	205.77	207.03	207.17	208.58	206.35	204.01	209.12	207.23	208.18	207.71	206.58	207.35	206.35	203.65	205.39	207.98	207.41	207	206.07	205.84	208.36	206.2	206.79	205.53	207.62	206.38	208.54	205.05	205.3	205.47
203.7	203.35	203.46	204.38	204.18	202.19	204.09	204.37	205.69	204.35	203.39	203.95	203.9	206.69	202.18	202.19	203.78	203.84	203.09	204.86	203.88	203.59	203.34	203.33	203.79	202.9	202.62	201.75	207.15	201.34	204	204.71	203.46	204.23	203.42	204.83	204.23	205.13	202.81	203.89	205.24	202.89	205.36	204.44	204.94	202.47	202.71	201.8	201.68	205.76
199.02	198.61	198.76	197.22	198.55	200.09	197.66	197.12	199.8	196.92	198.09	197.98	197.13	196.28	196.88	199.41	200.06	198.27	197.48	198.71	201.58	197.45	198.45	200.27	195.36	200.59	200.09	197.88	197.82	199.72	198.52	198.15	197.66	199.84	199.04	200.26	199.13	197.86	198.29	199.87	198.1	198.94	200.3	199.15	199.75	199.56	197.15	196.84	198.7	199.17
202.67	199.31	201	199.77	201.34	200.16	198.36	199.79	198.81	201.4	200.16	198.86	199.1	197.33	201.68	199.58	198.81	200.31	199.34	199.69	200.44	197.27	199.21	199.42	203.06	198.46	200.05	197.86	198.76	201.56	199.08	198.78	200.43	198.49	198.02	199.16	200.04	199.71	202.27	199.17	199.69	203.51	199.67	198.31	201.01	201.12	196.72	198.99	197.64	197.73
200.12	198.13	196.31	199.81	199.58	199.98	198.16	200.41	202.27	200.18	200.58	201.89	201.85	200.46	200.68	199.48	198.54	200.61	200.08	200.98	201.9	198.13	200.39	199.87	200.09	200.08	198.41	198.44	198.28	199.89	198.55	200.17	199.84	200.38	199.62	199.64	199.25	199.35	197.62	199.86	197.8	201.31	198.32	199.64	200.54	200.17	199.07	199.28	200.15	197.89
207.46	209.52	206.26	208.75	208.93	208.62	207.94	209.81	207.49	207.83	208.22	208.2	207.52	209.81	207.44	207.6	207.92	208.29	206.96	207.6	206.55	207.63	208.61	207.51	208.47	205.61	205.9	208.79	206.87	206.45	208.62	209.33	208.5	209.22	207.82	207.22	207.08	206.6	208.71	209.28	208.66	206.87	206.96	209.14	210.25	209.92	207.78	208.97	207.12	206.68
201.82	203.01	201.91	202.07	201.03	203.6	203.5	202.89	204.12	201.77	203.47	204.72	204.52	204.07	202.03	205.82	204.29	203.98	201.3	202.61	202.5	201.76	201.74	202.65	204.03	203.45	204.41	202.8	203.17	202.39	203.89	203.65	201.82	201.53	201.54	204.7	202.37	202.84	203.38	204.67	203.91	201.43	201.69	200.42	204.51	204.27	204.96	203.71	205.54	201.57
208.86	213.27	209.76	213.84	210.53	211.12	210.91	212.58	211.58	209.77	211.81	211.17	211.22	211.18	209.57	212.3	211.1	213.14	209.74	213	212.73	211.93	212.52	211.98	210.88	210.25	211.06	212.77	210.69	212	211.18	211.49	208.83	213.69	211.56	213.17	211.57	211.77	213.29	210.12	208.53	210.2	213.96	212.87	212.05	211.95	212.4	210.97	211.2	212.32
203.59	203.59	202.64	201.29	204.97	207.69	204.25	204.82	204.74	205.56	205.9	201.87	204.98	206.21	204.22	203.96	203.02	204.51	206.61	204.05	204.42	207.06	205.77	205.24	202.75	204.28	203.92	207.55	206.41	204.78	205.07	204.83	205.27	207.06	206.43	204.82	202.4	204.79	204.92	206.99	205.2	204.58	203.53	206.07	204.99	205.42	204.97	202.88	205.7	205.16
210.43	212.71	211.5	210.46	212.56	210.95	211.03	212.21	212.28	211.85	211.75	213.7	211.21	211.54	211.78	211.27	211.04	212.12	209.71	211.97	210.3	212.31	212.71	211.27	209.71	213.16	211.4	212.12	214.47	212.18	211.63	211.68	213.6	210.53	212.8	210.96	210.36	212.21	211.59	213.43	207.45	209.37	211.05	210	212.48	212.37	212.25	210.64	209.9	212.06
214.25	211.17	214.54	211.89	213.43	213.22	211.78	212.79	215.58	213.35	213.09	212.81	211.71	212.49	214.21	212.81	213.3	213.61	212.2	214.84	212.05	215.69	211.08	211.46	214.83	210.87	209.69	214.06	214.46	213.22	212.8	211.69	211.22	212.75	214.04	213.79	214.37	214.77	213.98	213.11	214.48	211.9	214.12	213.36	213.94	212.46	213.67	214.6	214.69	210.75
200.04	201.89	198.8	202.64	201.13	203.01	202.46	203.5	203.87	202.68	204.08	204.68	202.83	199.87	201.59	202.39	200.86	203	202.8	200.84	200.23	203.45	202.23	202.03	201.86	201.73	202.85	204.67	202.62	203.05	200.15	204.76	201.85	201.99	204.22	202.82	202.6	202.85	203.46	204.81	202.65	201.92	202.61	200.59	203.67	202.63	204.19	202.85	202.32	202.79
207.28	207.2	209.7	208.36	207.28	207.72	206.16	209.54	208.07	208.69	207.48	210.79	208.88	207.65	208.15	207.23	209.6	207.26	208.15	210.66	207.92	208.69	207.61	208.29	207.98	208.25	208.11	209.25	209.57	207.35	208.15	209.73	208.84	206.47	210.31	208.69	208.76	208.35	207.55	208.55	207.25	208.81	207.82	206.93	208.19	209.04	209.95	208.32	207.97	208.21
204.79	203.69	205.58	203.92	202	200.41	202.43	200.47	203.43	201.53	202.57	202.67	203.74	205.65	202.98	203.89	202.1	201.58	205.4	202.9	201.85	204.53	203.64	203.08	203.78	204.28	204.58	203.13	203.47	204.69	201.45	203.78	204.66	203.15	202.85	201.67	201.34	203.84	203.45	201.48	203.4	202.24	201.54	201.69	204.7	203.62	202.74	202.44	200.71	203.48
204.04	205.04	201.9	203.78	203.88	204.11	203.37	202.42	202.27	202.25	204.1	203.34	203.69	203.01	204.77	203.52	203.65	203.99	201.03	204.38	202.44	204.61	201.83	203.94	201.34	203.14	203.39	203.03	201.71	202.6	204.61	205.26	203.91	204.5	203.34	203.13	203.12	205.04	202.03	204.25	203.08	203.01	201.91	202.78	203.85	204.19	203.59	204.74	205.56	203.62
208.76	207.76	209.24	206.93	210.7	207.6	208.88	208.96	206.41	207.84	209.44	209.11	208.88	207.44	209.12	210.31	207.34	207.92	208.27	206.19	208.85	209.59	208.74	206.59	208.6	208.86	208.33	207.33	210.43	208.96	208.97	208.74	208.89	208.78	208.02	208.73	210.08	207.7	208.9	207.96	209.55	206.52	208.28	209.71	208.14	206.63	209.06	208.08	207.35	205.43
211.31	211.5	211.51	211.02	212.39	210.1	212.04	212.14	210.93	211.8	211.88	211.92	212.78	210.32	211.76	210.68	212.27	213.27	211.83	213.86	210.99	210.44	211.41	212.1	210.59	211.22	212.01	211.83	211.65	212.62	210.38	212.66	208.89	211.16	213.58	211.41	213.05	211.67	211.44	211.64	211.07	211.73	211.49	212.59	214.1	210.47	211.43	210.57	211.86	212.26
204.38	203.37	205.25	201.47	205.85	204.98	204.71	206.03	203.9	202.95	205.28	204.46	203.96	202.96	202.96	205.36	207.19	203.17	203.79	206.38	202.88	203.31	204.2	205.51	203.26	204.36	203.86	203.56	206.34	205.65	203.95	202.43	204.5	204.12	202.4	207.13	205.03	204.67	203.01	205.47	203.72	202.98	204.8	207.84	205.86	204.01	206.17	202.88	206.06	204.77
199.26	198.09	199.48	196.73	198.93	198.12	198.02	198.71	197.04	199.26	198.6	198.88	199.1	199.89	199.09	199.24	196.69	196.11	200.56	201.74	195.32	199.89	202.02	198.12	198.6	199.95	199.11	201.23	199.47	198.48	198.25	199.25	197.18	198.2	196.56	199.51	199.47	198.74	198.77	199.58	200.89	198.81	198.85	196.36	198.54	199.38	199.68	198.19	198.07	196.99
198.4	199.19	199.6	199.67	199.88	201.66	199.59	196.09	199.86	201.85	200.7	199.51	196.85	198.75	197.44	200.76	198.43	200.02	199.3	201	198.55	197.04	198.76	199.33	198.65	198.95	198.99	198.65	199.22	200.91	197.03	201.52	198.55	197.22	198.53	200.07	200.87	200.22	199.73	199.21	199.37	200.11	201.17	198.7	198.32	200.04	200.1	199.03	199.74	197.82
207.53	211	208.68	207.55	209.74	209.71	208.28	209.95	206.89	208.14	208.97	210.21	209.76	209.67	209.81	210.83	210.43	208.78	206.99	207.01	208.64	211.89	206.74	205.69	210.26	209.51	208.12	207.56	209.53	207.9	209.26	207.54	207.14	210.05	207.91	209.17	208.47	209.84	210.33	208.07	208.49	207.74	209.76	207.58	208.46	210.51	209.78	210.51	208.7	209.02
203.6	208.43	207.35	207.66	206.8	206.92	205.76	206.4	207.33	204.79	207.13	205.81	205.45	208.28	206.86	207.81	204.12	205.55	205.11	208.41	206.43	207.5	206.95	205.82	206.67	208.3	207.28	206.19	204.97	204.68	205.53	205.14	205.85	205.29	206.89	205.85	207.47	205.16	205.55	207.48	207.54	205.27	205.51	205.72	206.13	205.53	207.56	207.67	209.23	204.23
204.39	203.07	204	204.32	202.84	205.12	202.15	207.18	205.25	203.87	202.31	203.63	203.27	204.64	202.65	202.18	204.22	202.35	203.13	204.36	204.89	204.16	204.73	205.33	204.14	204.87	202.86	205.23	204.34	204.31	205.52	206.42	202.88	205.52	203.09	203.47	204.74	203.98	202.42	203.18	205.28	202.78	204.42	200.73	203.29	204.22	202.14	205.43	205.01	203.88
209.35	210	208.26	209.76	210.21	208.64	210.25	208.43	208.73	208.79	207.08	207.12	208.13	208.28	209	209.25	210.01	210.65	208.31	208.23	209.07	209.43	207.73	205.79	207.14	209.35	208.28	208.94	208.52	208.85	207.99	209.97	206.48	208.5	209.55	211.92	206.25	207.46	207.22	206.14	211.01	210	207.45	206.59	209.67	210.23	209	210.18	207.67	208.35
204.01	202.88	203.64	202.37	203.8	203.22	205.07	203.49	202.79	203.89	202.48	202.41	202.77	202.44	205.96	205.73	205.61	204.43	203.03	204.73	203.4	202.99	202.78	202.99	202.01	204.11	204.19	201.44	203.31	202.88	204.67	204.24	202.31	202.28	205.83	202.93	205.04	203.19	203.25	203.75	204.69	204.8	203.05	203.99	203.65	204.03	204.88	201.32	205.62	203.47
207.02	209.62	206.91	209.97	207.53	207.11	210.84	207.53	208.55	207.83	206.41	211.5	208.55	209.69	208.4	206.38	210.93	206.98	207.76	208.75	209.13	209.3	210.18	207.26	208.52	210.05	208.15	208.03	209.76	209.46	206.73	210.43	208.49	207.09	206.54	207.17	206.91	206.47	209.33	210.14	208.76	209.04	205.29	207.16	209.06	208.04	209.71	209.82	207.94	209.83
203.07	201.5	204.43	202.43	204.65	203.19	204.91	204.54	202.69	204.84	204.47	202.87	202.52	202.52	204.42	201.34	203.29	204.8	204.35	206.09	204.05	203.89	205.65	202.65	206.28	204.85	204.07	205.62	202.75	204.28	202.77	205.57	204.23	203.54	204	202.21	203.58	203.79	201.92	203.68	204.28	205.06	203.59	204	204.27	205.34	204.09	202.9	203.5	201.7
205.63	202.6	203.63	201.65	203.43	204.61	202.63	200.93	202.11	202.11	202.76	204.75	204.15	202.94	203.37	203.91	203.04	201.78	205.06	204.72	202.06	201.93	203.45	204.82	202.89	201.98	202.96	202.4	204.23	204.55	203.56	203.27	203.16	203.57	201.38	204.31	202.54	203.32	206.3	202.59	203.83	205.97	202.63	202.87	204.69	202.51	204.44	203.28	205.38	203.22
208.63	208.72	208.71	208.01	209.4	208.95	209.49	208.95	207.42	207.72	206.23	208.52	207.15	208.29	207.47	208.28	208.74	207.51	207.66	208.66	208.64	206.68	206.82	208.68	208.23	207.64	210.03	209.04	205.81	209.44	206.67	208.36	205.57	209.37	210.34	206.72	208.45	206.73	206.43	208.42	208.47	208.18	206.08	207.66	207.69	210.03	207.97	206.91	208.32	208.53
203.15	205.5	201.56	201.01	201.91	204.23	201.43	202.01	202.11	205.65	204.41	200.86	202.62	203.02	203	202.73	200.93	203.71	202.13	203.77	201.28	205.92	200.07	200.95	202.99	202.38	201.01	201.74	200.61	201.2	200.69	202	203.77	202.83	203.76	202.81	201.03	202.53	202.83	202.79	201.97	203.26	203.09	203.96	201.65	203.13	204.72	202.28	201.54	201.41
202.85	202.35	201.38	201.43	202.81	203.45	201.63	203.01	202.92	203.05	202.62	202.73	204.02	205.47	203.02	205.14	203.98	204.96	204.95	203.57	203.05	202.7	202.93	200.94	201.06	202.11	203.24	204.6	203.9	204.28	203.26	203.25	203.27	204.74	202.94	201.31	202.67	203.61	204.21	201.88	203.3	203.31	202.48	200.9	204.37	203.97	202.18	202.05	204.29	204.56
206.19	207.12	207.68	207.82	206.49	209.73	207.31	206.97	209.03	210.46	206.95	207.78	206.84	207.8	207.79	207.88	209.06	207.12	207.07	207.14	205.63	210.37	209.03	206.46	205.79	207.51	206.35	205.89	207.37	207.81	207.81	207.94	206.64	207.14	207.55	207.07	208.62	207.33	208	207.37	206.36	207.7	207.24	204.56	209.33	208.34	210.13	208.35	205.12	207.73
211.62	213.56	213.72	211.36	211.09	211.05	212.47	214.07	211.06	210.9	213	211.84	212.5	211.41	212.61	210.85	212.34	211.79	213.15	211.31	213.87	212.83	213.36	211.04	212.86	211.73	211.24	213.2	209.82	211.32	212.61	214.85	207.75	212.32	212.65	213.62	212.19	211.89	211.4	211.47	211.51	209.38	210.53	211.11	211.83	213.18	212.14	212.36	213.09	213.4
209.75	213.52	213.69	210.71	211.01	209.55	212.3	212.2	212.41	212.57	210.53	213.3	215.76	209.76	212.05	211.28	211.46	211.81	212.34	209.15	211.44	212.27	211.47	211.84	210.65	212.25	210.67	212.32	211.28	213.1	209.92	210.76	213.14	210.28	212.77	208.89	211.17	211.43	211.86	211.27	210.53	213.28	213.8	212.14	211.36	212.23	210.36	209.85	210	211.69
215.78	216.04	217.93	216.09	214.51	218.75	218.59	217.31	219.22	217.32	218.11	215.52	217.92	218.01	216.93	213.39	217.38	218.03	215.87	217.13	217.12	216.28	216.99	218.06	217.01	218.35	216.42	218.06	217.04	217.19	214.91	215.94	218.22	216.92	218.3	215.69	218.4	217.74	217.68	216.88	216.02	217.17	216.48	216.81	217.74	217.73	216.44	215.77	216.61	217.48
218.48	217.85	216.52	216.53	217.43	216.2	216.66	216.77	216.11	216.97	218.13	215.3	216.2	216.46	216.68	218.57	215.73	219.47	217.02	217.3	214.64	216.12	217.16	218	215.85	216.03	218.79	217.73	215.14	215.89	215.18	217.61	216.6	218.36	214.61	217.14	216.37	216.79	217.02	214.96	217.91	217.21	217.32	217.3	219.75	217.58	217.36	219.03	216.14	213.74
208.37	207.92	211.11	211.07	210.33	207.13	206.94	209.22	210.38	208.92	207.46	208.69	208.35	208.36	211.99	210.25	207.95	207.81	206.8	208.06	210.06	208.9	208.28	209.17	207.24	211.89	209.49	208.5	208.02	207.81	209.41	206.48	208.6	206.09	208.31	209.57	207.01	208.21	206.22	209.23	207.6	209.31	207.9	207.04	208.26	207.85	206.5	208.82	209.82	206.97
204.25	204.05	204.48	204.87	207.74	205.43	202.44	204.7	206.32	204.68	204.33	206.07	206.09	205.5	205.4	206.35	205.08	209.15	205.76	205.59	207.19	207.78	205.13	206.05	205.14	205.99	205.82	204.01	205.35	205.01	206.6	204.83	207.61	206.7	204.86	205.83	206.33	207.3	204.37	205.86	205.2	204.74	207.29	204.89	207.29	204.9	203.75	205.06	205.98	207.49
202.07	203.02	206.17	203.57	201.19	203.9	201.93	203.63	202.02	205.06	204.14	202.34	204.77	204.08	204.83	202.86	201.76	203.91	203.21	200.29	202.71	203.62	202.04	203.82	203.46	204.76	200.58	202.89	203.45	203.88	203.39	203.52	204.24	204.03	203.33	205.08	203.09	203.32	202.52	204.02	204.22	204.28	206.18	202.01	203.41	203.16	202.41	200.64	205.14	202.3
198.04	197.52	200.18	199.17	196.42	197.57	196.05	197.29	198.08	198.2	196.69	198.39	198.7	197.01	198.67	197.28	197.11	197.68	198.83	197.54	199.09	199.12	197.72	199.85	197.49	197.66	196.94	198	196.81	200.96	196.92	199.23	198.57	197.45	197.89	198.27	198.33	197.67	198.26	196.71	197.66	197.53	197.43	198.59	196.72	201.16	197.88	197.84	198.05	196.87
208.77	207.83	209.11	211.03	210.95	209.23	210.49	207.4	208.99	209.07	207.72	205.85	209.31	206.67	207.17	208.86	209.55	208.85	206.82	206.39	209	208.44	211.64	208.11	207.98	207.57	209.27	210.25	211.16	209.19	209.14	209.07	208.03	208.65	208.66	206.62	207.61	207.07	209.75	209.26	204.79	207.65	209.66	208.47	211.44	208.78	207.54	208.79	210.23	208.79
211.81	213.16	213.03	213.08	211.71	211.92	214.99	214	211.89	211.88	211.94	214.19	210.53	213.99	213.72	213.01	210.84	212.78	212.23	211.26	212.35	212.64	212.58	212.85	211.74	216.43	212.61	210.45	213.45	212.56	211.8	212.64	213.21	212.12	214.49	213.68	215.35	213.93	210.34	213.13	213.75	211.41	213.37	214.42	214.46	213.73	212.86	213.26	214.69	214.55
195.82	196.21	194.74	196.47	194.56	195.47	194.66	197.68	195.16	196.8	193.51	195.45	196.87	196.42	194.36	194.19	195.4	194.09	195.88	194.93	195.38	194.92	194.67	195.76	195.36	194.17	196.44	196.14	196.65	195.92	196.93	195.14	196.21	194.81	194.19	195.49	195.2	197.05	194.28	195.51	194.68	196.81	196.83	196.89	197.08	197.46	194.43	196.84	196.06	195.93
216.03	217.38	217.8	218.17	218.31	215.16	217.26	217.85	219.43	217.48	219.99	219.56	217.92	219.66	216.62	218.97	219.12	219.07	220.5	217.09	216.77	220.92	218.07	216.97	218.86	216.51	218.62	216.99	218.71	217.71	218.06	216.61	216.38	219.32	217.13	218.24	217.58	215.56	217.82	218.49	217.94	218.59	217.88	218.56	217.66	219.03	215.88	218.08	216.3	216.73
216.47	219.76	216.82	216.2	215.15	216.17	217.9	217.7	216.16	215.65	214.26	219.51	217.49	217.5	216.58	216.35	215.62	219.37	216.6	215.01	216.92	215.85	215.96	218.2	218	221.15	216.06	219.25	216.97	215.83	216.08	216.02	217.57	216.77	215.26	215.9	218	218.98	217.05	216.32	216.23	217.58	217.74	217.36	220.22	217.18	214.09	216.41	216.05	215.25
213.13	213.28	214.41	214.35	213.46	213.57	212.24	213.29	214.4	214.88	215.02	211.54	216.03	213.86	214.38	213.78	212.35	213.74	213.14	213.46	213.17	214.12	216.23	214.87	213.91	211.27	213.82	214.14	214.65	215.46	212.2	215.32	212.23	214.16	215.97	212.35	214.29	213.74	216.15	211.19	215.23	216.73	212.6	213.44	213.13	214.73	213.68	213.16	214.12	215.41
205.69	207.55	208.2	205.89	205.37	207.28	205.68	206	207.09	206.02	208.91	209.56	205.1	208.6	208.77	205.78	207.9	206.92	207.52	206.81	205.39	205.52	209.27	205.05	206.75	204.86	204.89	208.5	208.98	205.78	208.33	206.21	205.62	209	205.35	206.18	205.34	207.16	206.2	207.21	208.8	204.86	207.04	207.03	206.6	205.97	206.04	209.11	205.99	203.26
204.23	201.67	204.69	202.35	202.03	206.25	201.94	203.66	203.46	202.04	205.18	204.33	201.19	204.46	203.3	202.23	202.03	202.41	203.35	201.53	203.74	203.17	202.32	204.89	203.21	201.14	205.23	203.6	202.93	200.46	201.42	205.57	205.28	202.9	203.86	201.1	204.73	201.81	202.77	202.7	204.7	202.9	202.91	204.81	202.57	204.57	203.5	203.57	205.24	204.72
216.72	217.56	217.74	218.18	217.25	220.73	218.81	216.4	217.39	217.8	217.56	217.9	218.31	218.65	221.06	216.75	217.27	217.03	219.07	218.19	218.59	219.33	217.62	219.21	217.74	216.49	218.22	219.13	217.06	219	217.9	217.13	219.68	216.77	217.18	216.18	215.51	220.23	216.53	217.7	219.92	217.11	218.87	217.13	217.23	220.76	217.13	214.36	217.56	215.59
197.34	202.82	198.64	198.58	197.45	198.43	199.27	199.1	200.79	198.5	199.58	200.78	199.97	198.94	200.74	200.09	199.65	199.35	199.07	200.97	200	201.54	198.24	199.49	198.95	199.42	201.13	199.85	198.97	199.44	198.33	200.97	200.72	198.88	199.3	200.23	198.63	201.05	198.85	201.1	197.77	201.26	199.44	200.08	197.13	202.1	201.64	201.4	200.77	197.89
203.77	204.01	204.63	204.71	204.4	205.6	204.19	203.93	205.57	205.15	203.27	204.35	205.15	204.24	202.71	204.27	202.79	201.62	205.72	202.34	201.73	203.87	202.65	205.35	204.85	202.25	203.87	204.88	202.99	204.1	205.07	204.3	202.35	203.77	204.92	204.57	202.97	205.38	206.25	202.48	203.89	202.95	204.82	204.47	203.58	203.25	204.59	204.03	205.19	205.87
200.96	200.54	200.57	201.21	200.07	198.16	198.95	199.63	201.1	201.4	200.4	201.81	199.16	200.36	201.94	200.22	202.98	199.66	202.04	200.68	200.39	201	198.94	198.77	198.34	199.51	200.99	201.38	200.45	200.79	200.19	200.9	201.2	200.14	201.35	199.27	200.16	200.91	200.75	203.67	197.22	197.79	198.58	200.78	202.3	201.06	201.21	200.56	201.64	199.27
216.46	214.37	210.47	214.71	214.62	214.09	212.15	212.77	213.07	213.47	213.29	213.47	212.1	210.84	214.94	212.68	210.76	213.45	211.73	214.34	211.71	212.48	216.05	214.63	213.46	211.62	214.37	211.2	212.61	212.77	211.13	214.16	213.73	213.36	211	211.77	213.02	213.45	212.89	214.39	214.03	214.26	212.86	213.07	212.78	213.78	212.71	212.85	215.45	214.46
208.71	209.23	206.71	210.53	208.15	207.51	211.38	206.67	207.93	208.36	207.27	208.95	206.75	209.77	210.71	208.42	208.62	208.35	208.03	208.8	208.76	210.16	209.11	209.81	208.17	209.27	209.44	210.73	208	208.1	207.85	208.58	206.96	209.69	209.79	210.8	207.6	210.03	207.4	207.11	208.86	208.65	210.07	207.31	208.83	208.03	209.89	209.61	207.61	207.32
217.72	217.93	217.67	214.92	217.5	216.7	217.45	218.74	216.87	217.6	217.66	218.25	218.66	218.17	217.89	215.33	217.65	218.72	217.48	216.09	219.01	218.87	215.51	216.16	218.03	217.37	219.99	217.8	217.95	216.55	217.31	218.68	218	217.96	218.84	216.32	219.7	216.65	216.79	216.62	219.27	218.75	218.45	218.67	215.04	217.61	221.72	217.31	217.53	219.41
204.28	203.37	200.39	202.79	202.37	202.36	205.71	202.92	202.09	203.9	202.78	203.14	202.09	202.97	202.85	204.04	203.62	203.33	204.09	203.41	205.14	202.26	203.84	205.03	204.15	203.51	202.43	203.43	201.84	204.66	205.4	203.07	204.6	201.37	204.17	202.12	204.04	203.95	200.58	203.45	204	203.47	203.37	203.05	202.86	204.02	204.23	202.52	208.37	201.37
209.35	210.73	210.82	205.6	212.07	208.54	212.19	209.07	206.58	209.6	210.14	213.72	211.59	210.09	212.39	208.53	208.48	207.96	209.39	209.1	209.95	209.42	209.52	209.82	210.28	210.67	209.07	208.41	210.12	208.73	210.14	210.74	211.94	208.8	210.21	209.3	209.01	209.76	210.83	208.92	209.13	210.93	209.46	211.06	212.66	210.59	210.58	211.24	209.92	209.64
202.12	200.62	203.61	201.75	202.15	201.91	203.03	203.24	206.29	201.79	201.66	201.69	203.53	201.38	203.88	201.53	203.18	203.17	203.17	203.62	204.02	201.52	201.65	206.05	202.12	200.84	202.46	203.18	202.51	204.15	203.89	203.51	202.89	203.84	203.8	204.11	202.89	200.86	203.85	203.06	202.54	200.51	202.42	202.99	202.99	202.44	202.84	202.44	201.49	205.03
200.6	198.25	197.43	199.25	200.3	199.05	201.03	201.39	200.42	201.12	198.79	199.67	199.66	199.69	198.01	200.34	201.21	200.77	198.98	199.06	199.45	200.96	198.39	198.34	198.34	199.57	200.1	199.97	199.83	201.46	200.24	198.92	199.75	199.62	198.03	199.57	200.04	200.14	202.31	199.07	198.94	199.8	197.38	197.28	198.91	199.64	198.82	197.6	198.71	199.99
197.41	200.13	198.63	196.53	196.3	197.36	199.75	200.26	199.46	197.58	198.34	197.7	199.91	196.88	198.29	197.18	199.27	196.04	195.95	198.08	198.66	199.23	198.27	197.24	198.7	196.78	195.89	198.76	197.7	199.42	195.89	197.57	199.06	198.59	198.13	199.42	197.86	199.38	200.1	197.26	199.16	197.52	194.97	198.94	198.98	199.74	196.71	199.37	199.87	198.11
207.33	207.99	210.6	208.46	208.85	207.18	209.14	210.68	209.37	208.16	207.55	207.12	208.63	207.61	208.74	209.23	209.75	207.53	209.28	209.26	207.75	209.47	209.56	208.01	207.17	211.79	208.84	207.24	207.41	208.29	209.66	210.3	210.58	209.8	210.34	210.27	209.5	210.8	207.71	208.85	209.55	207.28	209.1	208.88	209.09	210.89	208.56	208	208.94	209.6
211.22	208.42	209.83	209.91	208.56	208.37	211.44	207.63	210.48	210.05	209.6	210.61	210.56	206.7	211.9	212.05	210.5	209.85	208.21	208.98	211.63	210.06	211.83	212.45	210.41	209.38	208.92	209.21	208.91	211.29	209.38	210.92	211.04	210.36	208.45	208.98	209.12	210.59	207.42	210.6	209.87	209.25	210.37	209.29	211.5	209.98	210.63	211.01	210.01	207.99
203.03	203.06	204.07	203.38	200.3	204.89	203.85	202.26	204.34	203.66	205.57	207.13	201.78	203.14	200.53	205.68	204.74	203.86	201.03	205.73	203.3	205.59	201.36	203.36	206.26	201.81	201.79	203.36	204.16	201.83	204.95	202.87	203.76	202.83	202.78	204.07	202.83	202.2	201.64	203.68	204.25	203.39	204.96	205.56	203	206.94	203.78	205.63	203.42	205.27
206.34	204.76	205.42	208.09	205.33	205.94	207.51	206.9	204.6	207.82	206.53	205.3	203.91	207.75	205.76	204.54	205.89	207.28	202.82	206.84	207.21	205.05	204.74	203.74	202.88	204.46	208.69	202.57	203.17	203.4	207.21	204.44	205.68	203.95	206.03	205.63	205.27	207.18	206.89	204.62	203.66	206.61	206.6	205.26	205.6	205.4	207.61	203.59	207.88	207.59
217.09	219.55	217.5	217.76	217.2	218.33	216.72	217.71	217.3	216.79	216.89	217.22	217.94	219.13	217.53	217.72	216.1	218.93	215.7	217.36	216.2	215.83	216.84	216.63	212.86	217.04	217.5	217.52	217.85	216.02	219.58	215.13	219.29	217.47	218.35	218.2	219.17	217.11	217.51	215.81	218.08	215.79	217.75	215.07	216.24	217.22	216.84	215.35	218.04	218.82
210.96	212.29	211.09	210.02	211.39	214.41	210.42	211.4	209.97	213.25	212.59	210.42	209.32	209.11	212.37	211.89	214.29	212.11	212.58	210.77	210.32	210.89	209.83	211.35	211.76	209.89	211.43	210.13	214.46	211.01	210.56	212.89	210.64	209.87	213.8	209.99	209.7	212.63	212.56	213.18	209.56	214.48	210.77	210.07	211.54	212.64	209.35	212.3	211.89	211.31
203.47	200.57	199.76	201.35	205.02	200.54	204.71	202.59	202.69	203.41	202.94	201.38	203.31	204.87	203.64	202.32	201.15	202.18	201.96	204.89	201.41	203.24	204.81	204.4	202.42	203.54	203.93	201.9	202.4	202.24	201.55	202.14	201.49	204.64	203.65	201.19	201.4	205.62	200.6	202.06	203.71	201.28	201.71	203.38	202.52	202.09	203.02	204.57	202.19	202.65
204.69	203.87	203.5	203.11	202.07	201.93	203.54	202.07	203.34	202.77	203.59	204.8	203.75	202.04	204.23	203.76	203.98	205.37	202.16	204.01	204.23	202.02	204.17	202.54	201.2	203.37	205.39	201.19	206.32	203.73	200.35	205.1	203.65	205.14	204.28	203.12	201.35	204.48	204.44	201.65	204.46	202.76	204.38	204.63	203.63	201	203.33	204.93	203.37	203.25
211.21	211.67	209.3	213.81	212.83	215.63	211.1	210.85	209.96	210.01	212.18	212.35	213.24	210.55	211.82	209.23	210.46	210.5	212.55	213.1	213	210.88	213.54	213.56	212.19	209.29	212.94	210.28	213.73	211.91	211.26	213.66	212.16	212.41	210.64	213.81	208.79	210.21	209.98	211.3	210.81	211.63	210.86	211.9	211.05	213.28	209.56	212.92	209.85	210.83
207.66	207.36	203.76	201.57	207.07	205.79	204.58	204.71	205.83	205.21	203.34	206.4	206.18	205.88	205.06	206.1	204.92	204.78	202.11	204.03	203.81	202.18	204.24	205.23	204.39	205.59	205.15	204.12	204.35	202.87	206.88	205.97	204.06	204.15	203.17	207.26	203.78	206.41	203.1	202.44	205.29	204.8	205.85	206.32	205.73	205.3	203.41	203.54	203.69	205.96
201.74	199.42	196.28	197.02	198.24	198.87	198.25	198.49	197.08	199.53	198.76	196.41	198.74	197.05	198.73	201.4	199.5	199.01	198.24	196.76	196.73	196.99	201.79	199.2	199.36	199.82	198.08	199.08	198.11	200.21	197.68	200.36	199.62	197.66	198.73	197.62	198.32	198.12	196.46	196.14	199	199.74	199.52	198.18	198.05	200.86	199.98	198.8	198.89	200.15
208.95	207.42	207.72	208.47	207.17	208.96	210.31	207.4	206.41	208.76	210.05	207.46	209.06	208.51	208.47	207.17	207.61	209.79	208.58	207.52	206.95	208.9	207.98	209.22	205.51	206.63	209.03	208.4	204.6	208.84	207.73	205.98	209.66	206.92	207.37	209.82	205.61	207.35	208.8	208.32	207.99	208.54	207.09	208.77	206.87	208.42	208.45	206.8	206.61	208.21
208.04	206.06	206.92	205.29	206.08	207.18	206.34	206.49	206.53	207.52	205.12	205.37	205.63	204.5	205.54	205.99	206.29	206.98	206.84	206.48	207.28	204.93	206.43	209.58	207.14	206.4	206.29	205.75	206.96	207.73	206.31	207.34	206.89	207.32	205.67	206.23	206.31	206.33	206.13	206.07	205.92	205.59	206.77	204.73	203.18	205.47	205.71	206.31	206.74	205.48
218.96	219.37	220.08	216.55	215.51	220.09	216.33	213.65	215.68	216.94	221.75	217.33	216.24	218.59	220.23	215.93	218.03	217.48	216.7	215.55	217.97	216.72	218.75	220.31	218.99	218.32	219.3	217.14	218.47	215.83	216.91	218.53	218.84	217.15	218.74	219.17	215.58	215.49	218.09	217.75	219.05	218.38	218.25	217.27	218.86	219.18	219.07	217.91	218.23	218.13
202.44	202.94	202.43	204.18	201.74	201.83	200.93	202.86	200.08	204.48	199.63	201.27	201.95	203.05	202.5	200.83	203.38	201.91	203.33	202.31	202.17	202.1	202.01	201.2	203.4	202.24	200.42	203.07	203.38	203.26	204.26	201.33	202.73	201.06	201.58	201.73	204.03	204.64	205.14	200.83	201.38	203.31	201.1	203.03	202.6	202.01	202.86	204.68	204.14	204.07
200.43	201.67	202.25	202.44	202.69	200.59	203.15	200.17	203.91	203.44	203	204.34	201.22	200.5	202.24	203.55	200.15	203.79	202.88	200.64	203.05	203.17	202.91	201.05	203.03	203.01	200.66	202.34	200.56	202.72	201.49	201.65	201.79	203.64	200.66	203.04	201.06	203.59	203.05	201.43	201.11	201.65	201.74	200.95	201.49	202.46	203.36	203.72	201.86	201.1
215.92	213.7	213.7	212.29	211.73	214.11	212.78	212.22	212.94	214.64	212.68	212.47	210.81	214.05	213.98	212.05	212.26	212.84	215.2	209.48	213.14	213.95	214.07	213.51	212.17	212.59	212.23	212.75	210.74	213	214.34	213.44	211.76	214.73	212.52	212.63	211.89	213.15	211.99	213.3	214.75	215.32	210.9	213.17	213.08	210.09	212.82	214.51	212.19	215.06
206.82	205.6	205	205.92	205.01	206.7	205.51	204.24	205.77	203.61	208.75	206.89	204.38	203.66	205.18	205.17	204.24	205.9	206.21	206.68	207	205.9	205.36	206.18	203.66	205.06	205.36	204.86	205.76	204.85	207.47	205.25	206.53	206.52	204.49	205.42	206.2	205.65	205.71	206.8	206.79	208.37	204.1	206.37	206.63	206.75	206.71	206	205.51	204.78
200.55	199.37	197.95	197.04	197.11	198.75	199.74	199.78	199.15	201.71	200.19	199.62	197.51	198.68	199.65	197.98	198.57	198.66	200.28	196.74	200.15	198.3	201.32	198.86	201.75	199.35	201.08	200.28	197.18	201.01	200.79	200.24	201.05	201.19	197.33	200.19	201.42	200.16	199.5	200.08	198.62	202.17	199.62	199.25	198.31	198.16	201.02	199.55	200.2	198.47
209.25	209.38	207.95	208.88	209.11	207.03	205.67	208.05	207.85	207.76	208.73	208.42	207.83	205.62	207.89	206.35	208.97	207.68	210.65	206.3	206.97	206.31	208.51	208.87	209.34	209.61	207.78	208.17	209.16	208.28	209.19	208.69	207.54	208.16	207.44	207.3	209.01	206.6	207.76	206.97	207.83	207.68	207.65	206.65	208.52	205.9	206.54	207.37	207.85	207.25
210.49	210.62	208.56	210.72	209.47	210.56	208	209.76	209.1	207.68	210.2	206.21	209.95	208.8	211.79	208.09	209.93	208.22	208.68	210.16	209.11	211.95	208.13	211.58	212.73	209.29	211.33	207.57	209.44	209.87	210.58	206.42	209	209.77	207.53	210.44	211.57	209.7	210.29	208.32	208.82	208.01	212.13	210.72	211.78	209.29	209.21	208.14	209.48	210.85
204.63	204.4	205.21	202.4	203.97	203.56	203.17	203.06	203.48	202.62	205.29	202.81	203.03	203.96	203.15	205.01	203.71	202.16	203.49	204.44	202.24	202.7	202.15	203.58	202.92	204.86	203.97	201.57	203.94	202.89	202.52	205.69	203.11	202.89	204.63	203.48	204	206.27	205.9	202.8	205.22	203.2	206.09	201.67	203.4	202.87	203.99	201.54	201.18	204.52
194.61	193.51	193.84	193.16	195.85	193.46	193.77	191.86	193.74	194.55	193.5	194.42	193.22	194.63	192.93	194.7	194.99	194.26	195.4	194.95	195.36	194.24	194.92	192.42	191.76	193.94	191.25	193.71	193.6	194.67	192.5	193.8	195.4	196.68	192.78	193.44	193.67	192.48	191.87	197.16	194.73	195.03	197.07	192.33	195.6	194.46	195.62	194.57	193.5	193.88
202.88	202.8	202.84	204.31	203.76	204.04	202.32	204.93	203.19	206.04	202.54	202.18	204.07	204.1	206.83	202.89	204	204.03	204.92	205.03	204.13	205.75	203.2	203.79	204.01	203.12	205.23	203.63	205.14	203.98	204.55	203.02	202.85	206.63	205.1	204.52	203.08	204.4	203.33	203.6	204.52	206.4	204.09	205.37	199.92	203.77	202.42	204.7	203.97	203.14
209.86	209.22	208.17	209.35	205.61	210.01	208.78	211.13	209.78	208.1	206.91	210.11	209.68	208.9	210.4	209.67	207.84	209.71	207.56	210.05	208.45	210.66	208.67	207.7	208.97	209.13	207.85	208.48	208.41	209.69	209.88	210.06	209	208.51	210.73	207.9	208.21	209.07	208.16	208.03	210.18	206.8	208.54	207.54	208.04	207.97	209.87	208.81	208.51	209.43
208.62	206.39	207.58	206.32	207.38	207.9	206.65	208.34	207.54	207.94	206.72	209.34	206.68	210.19	208.11	209.99	209.68	205.82	209.34	208	207.18	208.21	207.39	209.1	205.54	209.08	206.68	210.32	207.88	206.12	205.98	208.03	208.4	205.65	208.59	208.68	205.46	205.87	209.15	207.36	208.74	208.13	206.76	207.24	207.68	207.12	207.3	209.03	206.92	207.4
206.68	211.64	209.63	208.67	209.47	208.96	207.6	208.1	207	210.08	208.3	208.41	209.74	209.05	209.43	208.77	208.25	208.18	206.82	207.83	206.83	206.36	208.22	207.41	209.28	208.11	206.81	208.67	207.64	211.77	209.91	210.73	209.57	208.54	209.24	207.34	210.03	208.32	209.8	207.45	208.31	208.39	210.54	210.38	208.85	205.02	206.49	211.19	208.92	207.98
216.78	219.16	216.21	216.94	217.78	216.41	217.49	216.66	216.2	215.64	217.59	217.96	216.88	217.74	216.81	216.33	216.91	218.98	217.04	218.2	217.01	215.8	217.21	217.16	216.53	217.27	218.11	215.21	214.56	215.91	218.41	216.26	219.15	216.76	217.89	216.92	217.66	215.82	216.23	217.13	217.59	216.77	216.73	215.83	214.44	217.79	216.61	216.1	217	218.17
213.49	213.15	213.36	214.47	211.06	211.87	211.58	213.11	212.71	210.66	211.86	212.13	214.41	212.81	214.67	211.78	213.6	213.77	211.82	212.05	211.65	213.13	212.04	213.91	213.63	213.52	212.15	213.35	215.45	213.9	211.28	213.72	213.74	213.49	212.17	213.66	211.46	212.16	209.19	212.27	212.56	212	209.49	211.11	213.04	212.47	213.44	214.3	212.88	212.53
211.79	211.61	214.19	212.84	214.29	212.34	211.44	214.92	211.67	211.6	210.61	210.41	211.22	212.48	212.31	211.48	213.67	212.5	214.36	210.97	212.77	214.92	211.43	210.91	212.35	210.92	212.71	210.25	212.58	210.62	211.76	212.3	212.43	213.02	212.59	212.1	211.05	214.87	211.28	212.84	211.35	210.79	212.16	213.46	214.26	211.57	211.85	211.68	213.34	212.7
214.53	216.48	217.25	216.93	217.21	219.48	215.91	217	214.77	217.06	216.76	218.62	217.87	216.08	217.31	218.19	217.49	214.66	216.48	218.25	217.37	216.05	216.59	218.44	214.92	218.08	217.32	216.11	216.14	216.47	216.87	219.15	216.59	216.36	218.32	216.36	215.35	215.73	216.06	217.55	217.3	217.12	216.53	216.76	218.87	217.97	218.19	217.17	217.37	216.59
196.24	198.43	198.51	197.33	196.67	197.61	195.73	199.46	198.32	199.11	195.2	199.04	195.97	199.85	196.99	197.15	194.79	198.09	199.65	198	198.05	198	198.25	200.95	197.94	200.08	199.44	198.8	196.34	197.79	199.58	198.66	197.59	199.43	196.93	197.03	196.15	199.24	198.81	199.42	197.6	196.13	197.8	197.85	196.5	200.17	195.44	197.77	197.13	198.51
208.39	210.1	208.46	207.85	207.98	207.27	208.89	205.52	209.59	207.18	210.12	209.03	207.44	208.5	208.07	208.12	208	206.97	208.29	209.93	209.22	206.78	206.65	207.2	207.27	208.02	206.27	207.32	207.28	206.26	208.7	207.24	207.7	207.26	207.37	207.87	207.33	208.36	209.37	208.45	207.14	206.27	207.96	207.35	208.43	206.02	208.65	206.73	209.01	209.29
207.6	208	208.19	206.36	209.9	207.59	209.21	210.36	208	207.65	210.04	209.8	208.85	209.59	208.29	210.53	208.76	208.11	207.45	209.42	207.61	207	208.44	209.72	211.31	207.42	208	209.48	207.94	206.72	209.77	205.82	208.73	209.5	207.96	209.42	209.09	207.57	209	207.72	208.47	208.04	208.25	208.79	208.15	209.55	210.2	209.88	209.47	206.72
207.68	206.49	207.58	208.05	206.65	208.95	210.1	207.45	207.49	206.41	209.02	205.25	207.55	209.07	209.41	208.88	210.45	207.39	206.78	206.82	207.66	207.22	208.04	208.3	208.59	210.12	208.46	208.57	210.23	206.45	207.81	208.48	207.68	207.61	207.97	207.69	205.93	208.23	208.42	206.96	207.19	206.49	208.32	205.85	206.83	209.39	209.08	209.3	206.89	205.17
207.46	207.84	208.66	206.64	207.09	208.56	208.16	206.41	207.44	208.42	210.75	208.41	209.13	206.49	208.79	205.84	205.47	208.04	207.61	207.51	208.61	207.51	207.74	209.48	208.56	209.55	205.89	206.8	208.7	206.81	206.49	206.98	208.64	207.83	207.52	208.28	205.12	207.44	205.73	208.21	206.18	207.51	208.75	207.81	208.35	209.61	208.29	206.78	207.95	206.69
200.11	199.16	198.91	198.74	199.75	198.65	200.63	198.53	200.03	199.18	201.17	199.03	201.27	198.5	198.12	198.95	200.66	199.19	198.02	201.71	198.92	199.96	201.64	199.19	197.94	201.54	200.21	199.35	198.86	200.02	199.47	199.95	199.53	198.11	197.43	196.72	198.28	201.01	200.53	198.78	201.99	197.63	200.86	197.8	197.34	200.01	200.27	200.38	199.35	197.55
214.58	215.75	216.98	216.84	219.57	218.67	217.06	217.89	216.54	218.44	216.13	215.95	216.39	216.38	217.25	216.44	217.22	218.04	220	217.23	216.88	217.42	215.45	215.19	217.32	214.14	218.19	215.65	216.05	216.93	216.39	218.67	215.11	215.37	215.25	217.93	219.49	215.98	217.31	218.5	216.38	218.6	218.14	216.94	216.94	215	216.45	216.71	215.01	217.71
200.15	200.72	199.8	199.98	200.65	200.42	199.48	198.77	199.18	197.78	200.03	199.37	199.03	199.93	198.66	199.03	203.43	198.84	198.98	198.2	199.94	200.12	200.12	198.74	199.43	199.71	199.78	199.68	198.84	199.96	196.54	200.32	197.35	199.47	201.63	198.83	198.95	203.87	200.52	197.7	198.22	200.91	198.27	200.26	199	200.55	199.19	197.93	198.78	202.04
204.11	204.59	201.81	205.04	206.32	204.66	205.24	205.03	203.32	203.73	202.46	206.51	204.65	204.18	203.5	203.75	204.05	202.92	202.98	205.63	204.13	204.04	205.73	204.1	203.16	203.94	203.9	204.79	200.14	203.98	203.27	203.99	202.07	201.91	201.48	201.77	205.4	202.48	204.3	202.58	202.77	204.25	202.25	203.54	203.54	205.68	202.01	201.53	204.53	204.26
211.83	210.65	211.2	210.76	212.95	213.32	212.45	212.5	212.27	211.2	212.25	212.6	211.39	211.73	211.72	214	211.8	210.78	213.13	211.55	211.91	211.63	213.98	211.82	211.26	210.65	211.03	211.98	212.11	212.08	213.43	209.99	214	212.5	212.25	211.16	214.48	210.4	211.89	211.16	212.54	210.51	213.08	210.7	209.63	210.25	211.53	210.43	213.15	211.14
195.75	197.86	197.94	199.18	198.62	200.87	197.74	197.08	199.59	198.04	197.15	198.58	198.47	199.55	200.67	198.45	197.48	197.64	200.24	197.7	196.47	198.17	199.1	199.35	201.07	198.06	197.92	201.07	200.8	198.21	200.41	199.02	198.77	201.23	198.91	199.66	200.1	199.59	198.49	198.72	197.77	198.73	198.82	200.47	198.9	198.93	199.85	200.28	200.13	199.6
210.78	211.66	212.51	212.88	209.08	210.63	211.38	211.81	212.18	211.57	212.24	210.39	209.73	212.08	213.57	210.99	212.7	212.78	212.05	211.43	211.98	211.22	211.74	210.39	213.1	213.4	211.79	211.26	208.54	212.06	212.32	212.5	213.56	211.14	210.02	209.1	214.3	210.84	209.83	211.15	211.55	212.68	211.17	211.44	210.75	211.98	212.57	211.39	211.28	209.76
213.38	210.66	212.9	210.59	211.05	213	214.09	213.17	214.38	210.99	212.03	208.92	212.45	213.68	211.01	212.24	211.12	210.48	211.46	212.99	210.53	212.26	211.54	211.03	212.46	212.35	213.25	212.71	210.55	213.14	211.22	214.22	212.14	212.22	211.24	214.14	211.89	212.14	212.83	212.11	211.93	211.27	210.97	212.08	210.21	211.11	212.48	211.48	209.67	212.73
213.52	207.6	209.98	209.41	210.83	213.17	210.89	211.7	211.93	213.05	211.24	212.09	210.34	208.38	211.17	212.73	211.1	211.11	213.13	210.48	211.44	211.71	211.79	210.89	213.57	213.57	213.45	211.33	211.37	212.57	209.48	211.13	212.97	212.5	211.88	213.06	211.58	211.75	209.59	212.73	210.28	211.31	210.47	212.94	212.43	211.23	212.28	211.86	213.04	210.66
210.24	210.08	208.46	208.96	207.49	208.39	210.63	209.42	210.39	207.9	209.71	207.4	208.45	208.93	206.82	209.31	208.46	210.55	208.36	208.7	208.74	209.23	208.49	207.9	207.92	208.8	209.2	208.35	208.75	208.82	210.07	208.18	207.73	209.24	209.3	209.23	209.68	209.43	210.08	208.25	208	209.5	209.94	206.62	207.6	206.77	209.53	208.76	207.5	210.33
200.98	200.35	202	202.8	203.01	201.24	202.51	203.65	203.76	201.38	201.85	201.97	204.7	203.21	200.25	204.65	202.79	202.42	203.06	202.12	199.93	203.36	202.25	203.28	202.52	201.05	201.52	203.19	202.34	202	203.04	200.62	201.81	203.79	201.65	203.54	202.31	201.21	200.54	205.32	202.78	202.97	202.54	203.95	203.18	205.12	200.43	203.29	201.92	204.13
208.44	207.25	208.5	208.57	210	207.61	211.46	209.54	209.17	207.57	209.43	208.71	209.54	208.69	208.54	207.37	209.38	208.76	209.48	208.61	208.88	209.22	209.7	208.25	208.78	209.36	207.77	209.52	208.78	209.32	207.39	209.58	209.47	208.08	208.12	208.98	207.34	210.94	208.14	208.91	209.07	207.75	207.85	207.08	207.87	206.77	209.17	208.13	211.69	211.76
203.84	201.27	201.58	201.67	202.36	204.18	199.85	201.99	203.53	202.39	201.88	204.24	201.56	202.78	201.83	203.05	204.55	203.34	204.15	200.72	205.67	200.27	203.03	202.53	201.29	204.52	203.77	204.92	203.7	201.74	201.16	202.24	200.88	202.3	202.45	202.71	203.95	201.95	201.46	202.6	201.1	201.07	203.04	202.1	202.49	202.95	201.55	205.24	202.48	201.76
204.34	202.18	202.07	203.3	202.06	202.35	203.69	203.77	203.87	204.01	203.35	205.07	203.08	202.9	203.85	202.59	204.58	204.53	205.46	200.95	203.25	203.38	202.79	204.26	203.44	205.57	201.85	201.63	204.29	205.18	202.85	205.48	206.32	203.96	204.39	203.04	205.17	206.27	204.8	203.39	204.28	203.82	205.59	201.65	203.42	204.79	204.5	203.66	203.76	202.71
195.29	195.34	198.13	192.9	194.46	196.29	191.07	194.38	194.3	193.1	192.39	193.13	194.16	191.85	193.26	192.2	195.41	195.41	193.65	193.4	195.17	193.67	195.73	193.45	194.38	193.94	196.85	194.05	193.78	192.06	195.71	194.27	193.95	193.2	196.08	196.4	195.1	195.73	190.87	195.62	194.08	193.77	192.24	194.85	196.74	196.65	192.93	195.19	191.99	196.74
199.35	200.12	199.26	200.97	198.74	198.8	199.49	198.12	198.73	200.24	199.3	198.47	197.14	198.98	198.37	197.51	198.96	200.52	197.3	200.15	200.48	200.36	199.92	199.37	199.3	200.29	199.49	198.28	197.88	200.37	199.69	200.36	198.52	202.11	198.16	198.47	200.77	199.82	198.83	200.85	198.22	199.58	200.48	201.39	198.02	198.45	196.71	201.68	200.73	200.35
215.91	217.19	217.54	213.66	215.6	217.6	218.18	216.97	217.3	217.44	217.32	218.76	216.05	217.36	217.73	217.97	216	219.09	215.98	216.37	216.31	217.38	218.36	217.76	215.87	216.27	218.44	218.23	217.54	217.36	217.36	215.38	213.38	214.93	218.49	216.66	218.26	215.02	216.05	219.05	216.55	216.52	214.94	216.58	218.75	216.8	216.69	217.31	216.5	216.57
209.75	209.16	209.57	208.69	209.33	210.18	211.06	208.53	211.27	211.45	210.79	208.24	208.22	212.08	209.47	209.94	208.58	208.45	208.26	212.41	210.36	207.75	209.41	211.66	208.7	208.46	208.15	208.26	208.56	209.11	208.01	209.06	207.56	208.86	211.98	210.04	210.05	211.67	210.79	209.53	207.94	208.17	210.62	209.52	210.97	212.8	209.29	209.64	209.88	209.56
213.84	212.15	212.98	210.75	211.88	212.81	213.41	213.78	213.05	212.02	211.92	211.18	212.24	212.56	213.44	214.09	212.9	213.36	211.39	212.13	213.23	213.61	209.39	213.09	214.05	213.51	212.81	210.71	212.12	210.63	212.25	212.56	212.05	212.07	212.87	213.95	213.38	213.55	211.65	212.43	212.11	210.76	212.53	214.69	212.42	211.38	213.35	212.37	214	213.33
203.79	203.26	202	202.41	200.98	203.81	206.67	205.83	201.18	205.01	202.85	204.56	202.76	203.13	204.97	205.25	203.42	204.09	203.88	204.27	204.6	203.17	202.67	204.59	202.67	204.94	201.91	204.72	203.7	204.44	203.38	205.47	203.85	203.5	201.87	202.69	204.76	203.49	203.68	204.47	203.05	204.34	204.74	204.87	201.69	201.9	202.05	204.72	204.15	202.87
215.79	211.92	213.14	212.71	212.99	213.52	213.53	214.64	211.16	212.26	214.73	212.52	211.95	211.36	213.48	213.9	212.68	212.3	210.43	212.36	212.56	212.52	212.3	213.58	213.46	215.13	213.72	213.03	213.51	212.41	211.88	213.4	211.88	212.22	213.33	212.67	212.04	213.11	214.77	213	212.79	212.26	212.57	212.54	213.26	211.99	212.95	214.83	212.39	211.64
209.88	210.9	208.28	207.48	208.02	209.15	209.59	208.99	206.88	208.47	206.69	206.08	207.79	210.67	209.76	208.49	209.42	208.52	209.02	208.19	210.43	209.84	210.3	209.71	209.96	209.43	208.32	208.01	209.4	208.13	209.55	210.2	208.88	208.09	207.78	209.2	208.97	207.06	209.4	209.79	210.74	208.54	209.3	208.28	208.62	208.23	208.69	208.51	208.47	206.95
203.79	202.28	204.22	201.24	204.09	201.94	203.39	202.8	202.57	203.25	202.84	202.73	202.44	204.37	203.03	206.79	204.02	201.22	201.44	203.9	200.29	203.37	205.31	204.29	204.02	207.87	203.26	205.27	201.69	203.95	204.03	202.26	204.55	203.38	204.05	204.18	204.58	202.23	204.43	202.07	204.79	203.95	202.56	201.58	203.33	203.11	202.34	203.8	202.95	207.33
200.05	196.87	197.63	198.94	198.17	198.91	196.91	197.46	197.77	198.83	197.77	201.16	198.72	199.72	197.53	199.73	200.7	198.74	200.69	197.48	202.38	200.62	197.3	198.89	199.17	199.05	198.87	199.65	197.19	197.69	198.15	198.2	199.02	197.74	198.44	199.92	198.98	197.68	199.07	199.15	198.22	196.49	198.59	200.81	199.84	199.34	198.15	199.19	198.82	197.53
208.23	208.13	207.35	207.15	210.15	209.53	209.72	210.58	208.22	210.14	209.06	210.42	208.71	209.2	209.61	208.58	208.43	207.9	208.61	206.97	208.34	208.29	208.94	208.54	207.3	209.92	207.03	211.09	209.72	208.8	207.86	211.24	207.83	209.39	209.66	209.05	207.66	209.35	208.56	209.49	208.43	209.52	209.14	210.07	208.59	210.04	207.7	210.75	207.53	207.73
200.55	200.32	200.9	200.13	199.77	197.18	197.26	199.62	199.52	197.91	198.24	198.69	199.27	197.28	200.17	197.62	198.96	198.76	197.33	198.47	197.99	197.99	197.36	201.16	198.35	198.01	198.65	199.83	196.56	199.83	200.7	197.5	198.6	198.95	199.82	198.8	198.16	199.61	196.89	198	197.44	199.46	198.16	199.83	199.27	197.37	198.62	197.15	199.6	198.4
207.94	207.7	206.56	206.07	208.44	207.81	207.24	207.57	205.61	207.54	208.79	204.54	208.55	205.86	206.84	208.9	206.52	206.2	206.73	205.84	207.01	206.84	207.81	208.31	207.97	205.34	204.82	208.72	207.66	207.79	206.15	208.19	205.58	207.21	207.9	206.6	209.89	205.97	207.81	206.84	206.7	211	207.67	207.2	207.09	206.86	207.93	207.43	207.28	209.91
209.65	210.03	208.21	208.46	208.06	208.14	207.96	208.11	208.47	206.44	204.81	208.35	207.49	206.5	207.53	207.71	210.08	207.84	207.75	208.39	208.96	208.49	207.06	208.02	207.31	206.51	207.63	208.01	206.95	205.96	207.36	209.69	206.99	207.64	208.8	209.26	207.07	206.16	208.59	207.36	208.84	207.53	206.33	210.31	207.39	207.86	206.12	207.65	207.67	208.28
199.31	199.33	200.37	197.77	198.6	198.63	198.17	198.84	199.48	197.47	201.72	196.12	197.06	199.16	200.47	200.17	199.91	198.47	198.4	199.73	197.07	200	197.77	198.88	199.02	199.16	199.27	198.9	199.21	196.59	197.77	197.38	199.78	197.31	199.59	199.84	199.27	197.16	199.6	197.28	195.58	199.25	197.74	199.42	198.75	200.25	198.4	197.64	199.01	198
201.44	203.55	199.75	201.38	202.53	204.29	202.81	205.04	202.07	203.98	201.03	201.7	203.54	201.8	200.82	201.36	202.42	202.15	202	201.29	202	203.7	202.4	202.42	203.3	203.28	202.42	202.34	201.85	203.08	202.25	204.28	202.66	199.41	202.29	203.89	202.53	202.68	203.4	201.84	203.61	201.02	201.15	202.44	202.05	202.83	203.16	202.75	201.67	202.29
212.16	210.11	211.99	211.2	211.47	212.05	212.8	212.73	211.92	210.63	210.47	212.55	211.97	212.12	211.55	212.21	212.52	208.81	209.88	212.34	211.15	212	210.87	212.34	213.23	210.88	213.74	211.61	211.45	211.5	212.64	211	210.32	211.75	210.7	210.4	213.49	211.82	211.45	209.05	209.85	211.77	212.32	212.58	210.71	211.96	211.45	213.21	211.31	211.55
200.51	200.7	201.08	199.81	200.65	201.3	201.61	203.05	200.85	199.25	202.6	201.91	200.47	201.03	200.1	201.91	201.11	200.73	200.96	201.46	200.62	202.67	200.24	200.97	199.82	200.73	198.09	201.22	201.52	201.21	200.59	199.94	202.53	201.55	199.65	200.01	199.06	200.28	202.74	200.51	199.54	200.12	199.81	199.49	201.31	200.39	199.97	203.48	201.02	200.74
201.72	203.98	202.94	203.85	203.44	202.48	201.53	201.75	202.86	203.64	202.79	204.82	205.64	203.97	201.64	204.17	203.34	205.12	202	203.21	203.89	201.52	203.78	204.47	203.32	204.31	203.28	204.49	202.24	201.9	201.23	202.7	203.4	203.97	205.51	203.98	204.46	202.21	203.88	202.64	202.89	202.35	201.89	202.95	203.48	202.61	200.62	202.6	204.18	201.97
199.13	200.88	199.99	199.95	197.54	200.81	203.51	199.23	199.45	199.28	201.66	199.22	198.94	201.69	201.08	201.53	200.96	203.83	201.25	200.17	199.43	200.13	197.27	199.11	199.57	200.49	199.33	201.1	200.74	200.44	198.36	201.42	200.69	200.66	198.64	199.75	199.52	201.86	199.42	198.57	201.73	201.19	200.15	200.21	199.42	200.76	198.88	200.59	200.61	200.16
206.6	208.04	209.82	208.39	206.17	207.73	207.68	208.28	204.89	208.38	209.02	207.94	207.62	206.33	208.34	206.65	207.63	206.73	209.53	208.3	207.54	206.76	208.7	206.87	207.7	207.95	208.35	207.05	208.92	208.03	206.67	206.06	206.17	209.31	204.73	207	207.72	208.16	207.07	209.6	206.97	204.16	208.69	206.15	206.55	209.05	209.02	209.06	207.89	205.48
208.63	206.89	209.24	205.78	208	206.63	206.08	207.88	210.4	207.47	208.88	209.43	208.5	206.94	207.56	208.86	206.54	210.06	207.93	206.92	206.6	208.01	206.96	205.04	208.38	209.37	206.93	207	208	208.73	207.72	208.94	207.91	206.96	207.74	208.05	207.54	207.92	208.81	206.56	209.09	205.84	205.91	208.24	206.64	208.21	209.38	206.94	211.6	208.65
217.7	218.37	218.55	217.98	219.5	217.15	220.14	218.65	218.1	216.93	218.49	216.55	218.08	219.53	219.61	217.62	215.24	216.98	217.56	219.36	216.1	217.36	218.03	219.96	218.83	217.42	216.52	218.08	218.82	218.39	218.25	217.94	218.42	218.34	215.99	216.12	219.6	218.58	217.95	217.63	219.71	217.26	219.57	217.02	219.75	216.67	218.22	218.28	218.46	218.41
209.29	208.98	209.24	210.02	210.5	209.69	209.2	213.19	208.48	210.11	207.12	211.2	212.19	208.32	209.53	208.73	211.14	209.52	209.53	209.77	210.61	210.25	209.09	209.55	208.64	206.03	211.23	210.22	207.95	208.5	208.14	209.98	208.62	209.68	209.61	209.36	209.06	207.2	208.95	208.89	210.31	207.66	209.06	209.52	208.13	208.49	209.34	209.32	211.18	207.94
209.39	210.44	210.84	210.82	214.38	210.74	211.26	212.75	209.68	211.22	210.96	210.69	211.65	212.05	210.59	209.99	212.52	211.68	211.16	211.02	210.15	210.76	209.55	211.99	211.1	210.62	213.21	211.04	210.71	210.39	212.18	209.93	210.3	209.45	212.74	210.4	209.45	210.76	211.55	212.21	212.66	211.1	211.58	211.6	212.71	210.97	212.3	212.32	211.81	213.09
217.56	216.47	218.03	217.31	217.34	217.66	218.28	217.51	216.34	217.54	219.72	218.34	219.28	216.08	216.44	218.81	215.86	220.14	219.9	219.58	216.88	218.61	218.85	217.81	219.26	217.9	217.24	217.44	217.84	217.5	218.14	216.41	218.9	217.94	218.03	218.1	217.29	218.49	217.05	217.13	217.48	217.15	218.13	216.2	217.95	217.34	217.1	218.58	219.77	217.81
204.53	203.63	205.56	203.32	204.15	204.8	205.95	201.86	203.76	201.68	205.26	201.91	204.27	204.43	201.23	202.49	204.99	205.05	204.02	204.14	204.21	202.94	204.17	204.7	203.43	201.22	205.59	203.39	205.81	203.07	204.02	203.54	205.14	204.8	204.05	203	203.2	205.19	204	201.72	203.15	204.58	202.37	204.76	204.43	202.42	204.73	202.86	203.21	200.24
205.03	204.78	204.86	202.75	203.93	202.13	202.83	203.38	203.57	205.2	204.87	206.12	206.07	203.9	205.92	203.28	205	205.99	205.48	203.41	203.8	207.37	202.08	201.45	203.08	204.97	206.66	207.38	203.53	206.22	204.79	204.06	202.6	203.4	201.99	205.52	204.54	204.52	204.74	204.22	205.33	203.76	205.47	204.62	205.06	200.73	202.44	203.03	203.88	204.05
217.88	214.28	217.78	217.76	216.78	215.54	216.51	218.59	217.21	215.12	216.92	217.89	218.06	216.22	216.12	217.38	216.93	217.49	216.43	216.22	216.29	218.62	215.84	216.03	218.12	215.2	214.96	217.93	216.03	217.8	218.31	217.76	216.86	217.18	217.41	217.49	215.39	216.85	216.78	216.42	216.56	218.64	216.89	216.18	216.99	216.7	215.43	217.16	218.25	217.83
210.09	210.68	208.97	209.16	210.92	211.06	209.68	209.92	210.17	210.18	210.37	208.86	206.8	209.6	209.62	209.43	210.02	211.6	207.03	208.48	209.08	207.38	210.79	209.75	210.33	208.67	209.71	209.92	209.31	207.37	207.29	209.89	208.69	209.62	209.85	208.74	210.12	209.94	208.29	210.8	208.41	210.67	209.07	210.85	211.04	209.29	212.25	209.41	209.42	211.43
212.81	214.8	215.95	212.18	211.95	212.79	211.57	211.21	214.03	210.75	213.07	214.29	211.01	212.31	212.63	212.17	211.62	212.58	211.73	212.26	214.11	213.48	211.73	212.79	211.64	211.29	212.42	213.72	210.11	211.59	212.58	212.77	213.76	214.47	212.5	212.5	211.73	212.39	213.13	214.56	212.35	213.32	211.7	212.69	211.49	214.08	211.42	214.05	210.6	213.44
210.53	210.36	211.36	212.31	210.56	213.07	210.73	212.54	211.07	212.3	213.66	211.59	213.3	212.22	211.77	211.38	214.25	213.15	212.25	211.95	213.15	209.71	211.61	213.15	208.83	209.51	212.54	213.63	212.82	209.78	211.46	211.06	213.18	212.14	214.39	212.27	210.89	213.19	209.66	209.78	212.07	213.77	211.99	212.8	211.38	212.4	214.93	212.08	211.41	211.66
196.55	199.66	200.22	199.9	199.11	200.46	196.78	198.53	197.48	198.82	197.39	197.08	198.3	199.26	198.84	197.26	199.07	200.3	199.6	198.78	200.33	198.65	199.81	195.48	197.06	197.48	198.5	201.22	198.95	196.89	196.02	198.86	198.92	198.11	199.78	197.83	198.85	198.78	197.64	199.28	199.29	199.57	199.61	196.3	200.21	197.87	197.18	200.49	198.39	199.36
217.75	216.27	214.98	217.91	214.9	218.09	214.85	217.03	217.57	216.88	216.64	218.4	213.51	215.93	216.6	217.18	218.66	217.05	218.97	217.86	217.57	218.03	217.18	216.78	218.04	216.61	217.4	216.81	215.56	217.36	215.89	216.77	215.52	216.25	217.54	215.57	217.84	215.88	217.67	217.17	216.14	218.45	214.85	216.24	213.51	218.41	218.06	217.3	217.03	218.96
209.91	208.57	209.63	207.83	207.96	208.75	207.53	209.49	208.07	210.16	207.82	207.85	208.83	207.8	210.42	208.77	209.01	208.91	210.93	208.58	210.22	210.42	209	209.05	208.9	207.44	211.54	209.38	207.91	209.6	209.3	208.54	208.85	209.15	207.91	210.1	207.66	206.06	206.46	208.3	208.32	208.9	206	209.43	209.27	210.42	210.54	208.42	205.36	206.89
211.88	210.56	212.63	209.67	212.38	210.22	208.68	211.16	212.62	210.18	213.44	212.49	212.49	211.9	213.27	210.4	212.64	211.31	211.45	211.68	212.51	211.01	212.85	211.13	210.05	214.84	211.48	211.68	210.06	213.14	210.6	210.18	213.7	210.45	212.11	211.51	212.69	213.11	213.06	210.97	211.14	210.56	211.47	208.97	211.72	209.7	210.94	213.05	211.36	213.03
208.57	207.85	207.23	208.02	209.69	208.83	206.8	211.03	208.07	208.36	208.33	208.73	207.85	207.35	206.41	209.17	207.87	208.15	207.31	208.77	207.34	209.56	207.29	207.86	208.36	207.47	209.17	207.92	209.22	207.54	209.71	208.5	209.15	210.59	207.11	210.61	208.7	209.19	207.85	206.67	209.22	207.52	208.67	208.94	208.53	207.4	207.06	208.28	210.35	208.66
207.79	206.09	206.02	207.19	205.82	205.61	206.22	206.09	205.73	204.99	205.96	205.49	205.6	204.96	205.09	204.69	206.7	206.27	205.24	208.79	204.16	206.25	203.45	204.43	206.25	207.56	205.5	205.79	205.82	205.92	205.23	204.6	207.05	205.89	203.68	207.25	206.03	203.39	204.04	206.72	206.57	205.54	204.51	205.47	207.87	206.81	205.52	205.66	204.6	207.54
204.74	203.41	202.41	201.24	203	202.78	205.75	200.47	205.1	204.82	204.89	204.16	203.78	204.9	204.69	202.26	202.07	204.52	203.07	204.04	204.35	201.35	204.49	203.51	205.02	202.31	203.61	201.84	204.89	202.67	205.86	204.64	203.81	204.76	201.27	203.72	202.3	202.53	202.29	201.85	201.7	203.86	204.38	201.94	202.07	204.51	205.13	204.08	202.67	204.09
197.87	197.65	199.23	198.63	198.22	197.9	197.74	197.53	198.53	196.58	197.48	198.28	199.86	198.92	197.45	198.86	197.52	199.13	198.82	198.53	198.41	196.51	197.51	198.51	198.13	198.04	195.74	197.19	198.15	198.68	196.51	197.75	198.29	196.28	200.09	197.4	199.52	197.45	198.58	198.76	194.82	198.59	195.97	198.66	197.85	197.98	198.16	196.32	197.79	197.44
218.51	216.77	217.51	218.5	216.93	216.23	217.38	219.39	217.69	217.33	215.96	215.16	217.62	217.68	217.47	217.08	216.35	219.25	215.86	218.67	217.72	213.52	217.68	216.68	216.84	217.96	215.68	217.24	216.37	216.58	217.54	218.69	218.51	218.63	217.7	216.75	216.34	216.02	218.72	215.92	217.57	217.13	215.62	219.94	216.77	218.85	220.77	217.19	218.34	219.71
211.04	212.3	210.22	209.53	211.02	211.27	211.75	213.45	213.72	209.37	211.77	211.73	211.33	211.5	211.06	212	210.55	210.92	210.93	213.05	210.86	210.18	209.43	209.6	212.75	212.81	212.96	213.26	211.36	210.47	209.38	210.06	209.97	213.49	212.94	213.05	210.25	209.63	210.11	212.22	211.63	212.1	212.68	212.39	212.03	212.22	212.22	210.49	212.83	213.34
208.16	208.14	210.12	211	210.39	211.83	210.11	211.54	209.04	209.36	211.39	208.64	208.75	210.71	207.29	210.92	207.31	210.15	210.41	208.77	208.52	210.45	209.44	212.55	206.38	209.03	209.31	207.69	210.1	208.64	206.1	209.32	209.6	208.51	210.89	210.66	210.6	208.68	209.49	210.1	210.97	211.74	209.91	209.49	206.94	209.47	208.77	208.3	208.96	209.02
215.51	218.7	216.79	217.57	219.28	216.19	218.61	216.73	219.14	216.95	218.56	218.57	216.55	219.1	219.9	219.04	218.79	217.69	217.75	214.68	217.49	219.15	216.99	215.78	218.7	218.98	218.51	214.93	218.86	215.76	216.28	215.41	219.65	215.92	217.37	218.09	215.16	217.54	219.39	218.89	216.78	215.64	217.67	218.53	216.63	218.16	218.19	217.14	216.74	217.59
212.24	210.26	211.19	213.04	212.64	210.07	210.96	212.19	215.33	212.16	211.15	211.19	211.42	212.9	211.33	211.73	212.57	211.2	210.79	211.54	210.55	212.93	212.04	213.47	211.89	211.33	210.89	209.87	212.19	212.06	211.02	209.24	212.16	213.27	210.8	210.05	212.65	210.4	210.29	211.25	212.09	209.73	210.32	211.05	212.9	212.54	208.64	212.12	209.44	212.78
204.06	204.16	201.99	202.39	203.88	202.92	202.37	203.48	203.62	204.18	199.93	202.01	204.06	202.68	204.89	203.76	203.42	202.76	202.16	201.37	204.18	202.92	203.75	203.28	203.39	204.73	202.98	203.11	205.2	201.32	204.33	203.11	203.97	201.71	200.93	204.05	205.29	204.81	205.25	201.95	201.53	205.16	201.31	204.24	203.15	200.54	201.9	202.85	203.63	201.11
206.23	210.01	209.3	209	207.48	209.41	210.77	208.73	206.68	208.29	209.48	206.45	209.7	210.38	209.28	209.19	210.62	208.43	207.44	207.6	206.96	209.39	206.65	209.11	208.98	209.24	207.42	208.11	210.96	210.81	209.52	210.09	208.79	210.03	207.73	208.82	209.98	207.95	208.59	209.06	208.17	208.03	209.77	209.71	206.84	209.56	207.95	209.81	208.26	208.18
201.95	201.6	203.88	202.77	201.28	201.83	204.44	201.07	203.63	201.41	202.61	202.77	203.49	205.26	203.69	202.96	203	202.01	205.75	205.56	201.73	202.52	205.85	203.35	202.73	203.18	205.26	203.38	203.06	203.37	203.67	202.06	204.16	202.25	201.11	202.71	203.74	202.88	207.27	203.57	202.45	204.74	201.84	204.88	202.59	204.45	203.98	203.85	203.18	201.99
200.36	200.39	198.73	198.89	201.55	199.83	201.06	201.16	199.71	200.67	199.56	198.65	200.76	201.03	199.04	201.39	200.17	202.57	202.38	200.88	200.86	201.82	198.85	199.78	201.03	198.37	200.35	199.75	202.54	202.64	202.55	199.73	200.62	202.81	202.61	200.81	199.44	200.55	199.55	200.73	202.84	200.95	201.41	200.98	199.28	202.23	201.32	201.58	200.55	200.43
202.76	201.82	203.42	203.77	202.11	201.21	205.08	203.98	201.98	204.44	202.62	201.83	204.46	202.66	202.73	202.1	202.77	201.4	200.4	200.34	202.54	203.74	201.78	202.92	201.21	202.57	203.21	200.83	201.48	204.75	200.8	202.83	199.61	200.35	200.78	201.14	202.84	202.94	202.93	202.89	201.16	201.01	199.68	202	203.46	205.09	204.06	204.44	204.19	202.28
211.54	211.82	211.55	211.34	214.66	211.74	208.38	211.71	211.05	211.05	212.94	210.24	212.3	212.83	210.94	213.38	211.02	211.97	211.81	210.72	212.16	208.74	210.63	214.61	212.09	211.34	211.87	213.42	211.22	210.58	210.9	210.77	210.67	209.74	210.82	214	210.44	210.24	211.85	212.5	214.23	210.54	209.55	212.33	214.02	212	211.34	211.59	211.57	210.38
216.73	216.43	218.83	217.67	215.5	215.86	214.8	215.15	214.28	217.45	218.54	218.5	216	219.5	218.53	218.13	218.2	218.1	216.46	218.22	217.42	219.19	218.71	219.42	217.51	217.67	217.64	218.16	218.38	217.91	216.96	217.4	218.25	216.95	215.05	219.48	214.98	217.98	217.04	219.82	217.81	217.67	217.7	216.09	217.23	216.03	217.56	215.65	215.97	215.17
204.54	204.96	204.85	204.94	205.01	206.54	202.72	204.83	204.66	203.1	205.09	206.59	202.82	204.84	201.84	203.6	203.31	203.24	204.72	204.33	204.44	206.12	202.49	204.78	204.76	205.97	207.86	203.39	204.6	205.59	205.01	203.81	204.21	204.93	205.26	206.6	203.33	205.3	201.77	202.97	204.59	206.04	204.53	204.39	204.48	205.6	202.97	203.58	203.34	204.39
205.91	202.22	205.98	205.57	205.13	204.07	205.42	205.04	206.84	204.32	204.95	206.12	203.96	206.47	205.68	202.32	205.69	205.44	204.45	203.82	203.9	204.86	205.38	204	203.62	203.11	206.42	203.76	203.81	204.54	204.38	203.74	203.45	203.16	202.72	203.23	206.65	205.56	206.23	205.79	207.28	204.38	205.5	204.03	204.43	204.26	203.4	207.49	205.22	205.47
208.2	208.27	209.47	207.05	210.95	206.52	206.86	207.68	207.51	208.21	209.66	208.37	208.4	208.17	209.84	208.07	207.03	207.84	207.7	210.8	210.92	210.71	207.93	210.04	207.38	209.37	207.58	207.56	209.7	207.69	209.05	210.11	209.19	208.4	207.32	207.83	210.25	207.25	207.39	206.28	209.28	210.54	208.81	208.55	209.54	208.12	209.73	207.97	208.54	208.82
203.8	204.57	202.32	203.27	203.73	204.61	205.41	203.56	201.55	202.81	202.17	202.38	201.65	202.49	203.75	201.55	204.11	202.56	202.77	202.02	200.64	202.25	202.35	202.8	202.57	202.42	202.95	203.63	201.81	202.24	201.66	203.08	202.36	200.68	202.31	201.87	205.01	201.26	201.01	203.42	202.05	203.41	202.72	200.49	200.39	203.15	202.05	201.99	200.96	202.34
207.45	206.56	210.32	207.51	206.16	208.24	208	207.77	207.54	208.01	209.62	210.48	207.81	207.55	209.51	208.91	206.38	208.5	207.28	206.85	206.5	207.62	208.35	207	206.58	207.01	204.66	207.96	209.79	207.44	207.98	209.13	206.46	208.05	207.6	207.62	207.2	207.55	207.06	207.45	207.48	207.42	207.54	204.3	207.88	207.44	208.53	206.56	206.17	208.01
208.47	209.67	208.96	208.34	206.5	209.38	207.95	207.23	207.96	207.11	209.46	207.74	208.56	206.8	208.9	209.46	209.88	208.25	209.63	208.99	208.38	208.12	206.05	207.46	208.82	207.95	207.43	210.91	209.21	209.13	207.55	209.2	208.85	207.94	209.89	208.79	207.08	210.94	208.63	210.61	205.27	210.81	210.4	207.09	209.48	208.44	208.74	207.64	208.93	207.95
208.42	212.63	209.56	207.66	210.05	208.21	208.9	210.48	207.33	208.64	210.52	209.27	208.78	207.74	209.03	208.77	210.13	209.26	210.48	209.03	210.77	210.76	210.74	209.02	212.42	211.06	210.67	207.07	211.54	211.31	208.74	209.68	208.87	209.91	212.23	209.89	209.69	211.97	211.64	209.05	208.46	208.98	209.47	207.81	207.97	210.18	209.87	208.41	211.36	213.99
217.18	215.8	217.97	217.37	218.58	214.56	216.38	218.72	217.8	217.74	216.17	217.51	218.08	217.83	216.73	215.22	218.48	216.5	216.93	220.53	217.62	218.27	217.03	216.93	216.34	215.9	216.23	218.77	219.12	220.46	218.25	217.61	217.77	217.16	217.67	218.13	218.17	218.26	216.75	219.78	218.05	218.48	218.09	214.88	218.28	217.61	217.74	219.54	217.4	219.74
206.36	208.08	205.35	206.15	206.15	203.05	205.8	205.26	206.15	207.89	207.84	205.74	208	207.45	206.09	207.11	205.22	205.24	206.69	206.26	204.82	206.71	206.75	204.48	205.17	206.68	203.97	209.81	206.08	206.32	206.57	207.53	208.72	208.7	207.84	206.27	206.28	208.95	207.38	206.29	205.43	208.63	207.85	209.05	205.47	205.93	205.92	203.8	206.52	207.67
207.02	207.34	206.35	208	207.47	206.43	205.89	208.23	206.8	209.26	207.22	206.67	208.18	208.86	209.89	206.17	208.79	209.38	208.01	208.28	208.51	207.58	209.15	206.75	207.75	208.95	205.36	208.22	206.21	208.07	207.55	207.61	207.97	207.42	206.57	209.45	205.8	208.41	208.83	208.2	209.27	208.39	209	208.67	206	209.04	206.94	210.21	204.25	207.43
207.16	208.54	206.51	206.52	207.43	208.13	205.82	211.07	207.82	206.46	206.64	208.59	207.88	207.43	207.59	207.79	205.81	207.04	207.27	207.68	208.65	205.62	208.46	206.91	209.29	206.12	204.76	209.46	206.57	207.72	208.74	207.99	209.59	205.94	207.64	207.92	207.62	205.59	207.05	205.88	208.75	208.71	206.08	208.19	205.44	209.26	206.22	207.16	208.98	209.38
201.07	201.71	202.79	203.52	202.2	202	202.68	201.45	202.62	204.64	201.57	204.03	205.46	204.9	206.62	204.55	204.56	203.71	205.05	202.92	202.39	203.22	204.09	203.16	203.72	204.43	203.06	203.7	202.73	200.85	203.03	203.07	203.53	201.98	202.19	204.53	202.71	201.99	202.44	202.89	203.65	202.38	202.75	204.32	206.9	203.08	203.46	201.23	201.4	205.12
207.5	208.75	209.98	208.89	209.87	207.36	209.75	209.69	208.41	207.2	207	209.11	208.14	207.29	206.91	210.39	207.39	210.96	209.17	207.7	207.79	207.68	205.98	209.01	209.78	208.01	210.81	209.46	207.88	209.83	207.5	209.48	208.13	210.8	207.23	206.25	207.55	210.17	208.46	209.1	208.46	209.24	209.93	209.04	210.22	209.1	208.14	210.82	208.39	208.57
202.07	203.42	204.08	202.58	202.44	202.1	204.63	202.86	202.89	202.49	203.03	204	203.56	201.21	204.74	203.41	202.96	202.54	202.39	205.68	202.78	204.71	203.34	203.79	203.45	201.44	203.41	204.75	203.82	202.83	202.14	203.7	203.87	202.09	199.91	201.5	203.83	203.44	204.23	200.83	203.17	204	202.27	203.66	204.72	203.85	201.56	203.74	203.88	202.22
209.14	207.39	206.59	206.95	206.21	209.22	207.71	207.86	206.18	207.83	207.02	207.87	209.69	207.59	206.79	206.67	207.6	208.53	208.75	207.86	207.63	209.04	207.18	207.9	208.2	208.22	207.22	204.75	207.3	205.78	209.21	209.76	208.14	206.77	204.35	209.42	206.75	206.22	207.66	206.63	207.42	207.8	207.82	206.57	206.33	208.14	205.1	209.18	208.04	209.32
195.55	194.78	194.91	193.75	195.19	194.87	194.39	193.96	195.08	194.42	196.41	196.49	193.66	195.32	195.67	195.07	194.68	196.59	193.95	194.97	196.28	195.96	194.29	195.07	195.37	195.83	194.82	195.33	195.89	194.58	195.72	195.13	193.28	193.66	195.21	194.61	197.48	195.99	194.85	194.14	194.87	194.46	195.22	194.7	194.77	196.39	196.34	194.98	194.5	193.84
202.97	202.06	204.25	202.26	200.97	202.11	203.95	202.11	201.92	203.73	203.81	204.56	202.74	203.86	202.17	203.51	203.46	201.16	204.81	202.69	204.15	204.29	201.25	201.34	203.13	203.09	203.61	202.26	203.91	203.91	201.06	202.68	205.64	201.26	205.13	200.89	201.32	202.63	202.15	207	201.83	202.58	202.96	202.09	203.29	201.1	203.98	203.53	205.17	203.09
208.35	207.97	206.96	210.58	209.29	206.05	210.18	205.15	206.86	207.28	209.21	207.46	206.05	206.61	209.01	205.42	208.23	206	207.59	205.29	209.9	208.8	208.07	208.25	206.58	207.07	207	210.3	207.53	207.87	208.04	208.78	207.44	209.19	209.59	206.97	208.49	208.24	206.81	208.37	208.72	207.41	207.66	204.74	205.37	207.39	208.34	207.75	207.25	208.05
210.12	207.64	210.12	208.53	208.01	208.34	207.45	207.71	207.58	209.28	209.05	206.97	207.03	206.11	207.74	210.44	209.27	205.35	205.54	208.57	206.2	208.53	206.45	205.83	207.61	206.97	208.75	206.64	207.38	207.42	205.9	208.55	205.9	208.8	207.65	208.42	207.85	208.14	206.79	207.17	205.53	206.51	205.84	209.28	206.74	209.48	208.23	207.92	206.77	207.97
210.01	208.05	210.88	209.05	208.19	209.67	208.77	209.6	209.06	209.36	208.29	207.06	208.11	210.43	208.7	208.12	206.44	209.4	208.54	210.48	209.19	208.53	209.89	210.72	206.12	210.15	207.7	210.72	209.55	209.45	209.13	209.27	209.15	208.8	208.54	207.04	207.38	208.56	208.77	209.07	209.96	207.67	209.49	208.08	206.19	208.44	211.8	208.37	208.9	207.84
199.19	201.61	199.67	199.85	200.03	198.87	201.16	198.76	201.17	202.35	196.06	197.51	199.01	200.83	199.98	198.77	199.33	201.86	200	201.05	195.74	200.27	199.19	198.97	200.73	199.56	199.69	200.52	197.69	199.79	201.03	199.8	200.34	201.29	200.84	200.41	199.06	199.55	201.12	199.44	198.52	200.55	199.28	198.36	199.04	201.06	200.91	199.16	199.17	201.19
217.98	216.24	217.3	216.72	214.33	217.29	217.95	215.93	218.06	216.77	217.11	214.3	216.49	219.21	215.82	217.45	215.14	215.66	216.06	218.27	216.69	213.89	219.8	217.94	215.69	216.73	217.9	215.51	214.04	214.82	217.49	215.11	215.78	214.61	217.36	215.44	216.07	219.37	215.87	216.3	217.31	216.79	217.87	218.85	216.27	215.93	215.84	216.35	216.13	220.1
208.68	208.24	211.03	209.05	208.69	211.02	210.31	207.22	207.5	209.59	209.85	208.94	211.34	209.56	210.74	209.8	209.38	210.03	210.58	209.11	208	211.46	208.16	208.96	211.39	209.01	209.85	209.96	209.93	209.63	207.58	209.22	211.26	210.93	211.91	208.27	210.68	210.71	208.39	207.91	211.42	210.43	207.86	206.65	211.48	209.66	211.8	207.22	210	208.86
202.87	203.41	201.86	203.11	201.61	201.58	202.59	204.28	203.53	201.39	204.2	200.98	200.75	201.42	201.36	202.48	199.04	202.26	201.39	203.01	202.17	202.49	200.78	201.83	201.5	201.22	203.66	201.99	202.8	201.2	201.71	201.91	201.17	202.08	199.72	201.15	201.58	203.81	202.89	201.91	202.27	200.94	203	201.82	204.25	201.33	203.85	202.74	202.11	200.96
215.14	215.23	219.65	218.7	216.81	215.38	219.04	214.92	218.84	216.18	216.34	219.14	216.97	218.18	215.21	215.87	216.21	218.69	216.18	220.7	218.48	217.42	216.29	215.59	216.83	215.59	216.45	216.18	213.91	217.64	218.79	217.48	217.04	216.7	218.05	218.24	215.9	216.63	216.46	216.88	216.5	217.36	216.75	218.12	216.61	216.4	217.58	219	216.71	219.2
211.74	211.75	211.4	210.43	212.44	212.45	211.77	210.36	212.6	211.77	210.97	210.63	213.13	211.68	210.75	214.42	210.47	211.49	213.38	212.95	213.56	211.44	214.55	210.44	212.86	211.34	211.94	211.84	214.27	212.07	211.94	209.46	211.12	211.71	211.05	212.53	214.36	210.12	211.83	212.52	209.95	211.65	211.03	212.27	212.4	211.09	212.26	210.78	212.7	212.4
211.28	211.65	213.1	209.29	210.57	212.94	212.08	211.9	211.51	211.43	212.72	212.48	210.01	212.98	210.49	212.78	213.51	211.32	211.26	211.11	213.19	212.74	211.39	211.7	210.82	211.19	210.85	209.63	209.55	211.35	211.71	213.04	211.86	211.49	212.29	211.51	210.09	211.72	212.34	209.79	211.2	212.32	212.2	213.45	210.97	212.52	212.52	212.53	212.97	213.04
202.42	200.8	202.04	201.21	201.95	199.3	200.34	200.11	202.32	200.68	200.21	199.66	201.56	200.25	200.37	203.18	199.53	200.87	201.68	201.02	199.89	203.26	202.34	202.77	199.87	200.04	203.44	202.44	202.3	200.41	201.6	202.03	201.69	201.39	202.92	199.94	200.05	199.15	202.33	203.53	200.83	200.46	201.56	200.96	201.51	199.23	200.73	201.27	201.49	202.8
206.65	207.55	207.76	207.46	207.85	208	205.65	207.54	208.24	207.21	208.72	206.62	210.83	208.54	206.19	206.13	208.42	207.74	207.2	206.98	208.8	206.83	206.7	206.45	205.97	208.05	209.5	205.23	209.57	208.45	207.74	209.24	207.01	208.98	208.51	208.82	207.76	207.86	208.05	205.79	207.01	209.01	208.08	209.01	208.68	209.4	207.49	207.05	206.3	208.09
216.35	216.44	216.06	218	215.31	216.06	216.2	218.98	214.34	218.23	215.62	218.26	218.18	217.99	216.07	217.14	217.34	215.87	215.69	217.76	216.97	215.32	215.96	216.95	217.31	217.77	215.1	217.71	217.36	216.65	217.65	215.92	215.79	216.81	216.43	215.92	215.6	215.5	217.08	219.04	217.58	216.68	217.69	218.03	219.17	217.14	215.77	216.09	216.79	215.25
210.53	211.8	211.55	214.09	212.07	211.42	210.35	212.98	212.01	212.43	212.26	209.7	211.05	211.35	210.7	213.74	213.24	211.13	210.14	209.84	211.99	212.4	211.02	213.14	211.5	210.69	211.5	212.78	212.67	210.83	210.99	212.6	211.44	214.87	211.29	210.08	211.19	212.33	214.17	211.39	211.71	211.56	213.03	210.72	212.82	213.51	213.22	211.86	212.24	209.62
206.91	207.9	211.44	207.19	207.32	208.78	208.07	207.88	209.24	209.07	206.98	209.21	208.26	208.01	208.27	211.2	210.28	209.73	209.09	207.67	207.32	208.5	209.1	211.82	210.64	208.39	207.95	207.83	209.53	206.21	209.98	206.4	209.11	207.9	209.72	209.34	207.3	210.44	206.98	207.73	207.8	207.74	207.35	207.09	205.85	208.76	209.8	207.36	208.78	206.65
203.82	209.17	207.35	206.83	207.46	206.16	209.65	207.37	207.36	209.66	206.65	208.82	207.04	207.51	208.43	208.29	211.47	205.7	208.43	207.58	206.73	209.61	209.28	207.21	209.32	208.01	208.88	209.13	207.04	207.68	208.16	208.64	210.21	209.66	208.08	207.88	209.24	207.92	209.13	209.15	209.99	208.93	205.21	207.22	209.34	207.18	209.54	207.42	207.98	210.1
199.02	198.13	198.78	197.99	197.82	197.88	199	198.46	201.4	199.99	197.72	201.26	198.72	197.59	199.71	198.02	198.7	198.95	198.5	199.6	199.03	199.67	199.5	198.25	198.27	199.26	199.53	199.09	196.16	198.23	198.83	198.67	200.03	197.83	196.24	196.97	198.03	198.2	196.55	198.24	198.87	196.88	198.07	200.15	199.75	198.29	199.11	198.1	196.72	201.04
204.68	201.7	203.35	202.49	202.76	201.23	202.87	202.35	202.6	203.87	202.37	203.31	202.82	204.19	205.54	202.44	202.84	204.97	205.32	206.47	202.22	203.02	201.58	204.3	205.92	202.2	201.92	201.26	201.54	203.03	201.56	204.46	202.8	202.29	201.79	200.66	204.58	204.05	201.55	204.87	201.41	202.56	203.52	200.23	205.38	203.96	201.48	203.89	202.46	204.04
201.58	201.97	202.29	201.18	202.06	203.33	204.35	204.04	202.14	201.47	204.21	201.73	203.54	202.01	201.31	202.1	203.36	201.34	202.15	202.38	203.22	200.84	201.02	200.8	204.24	203.45	201.96	203.03	201.16	202.89	203.78	200.96	202.85	202.34	202.19	202.93	202.49	200.68	204.13	204.64	204.78	201.77	200.88	202.65	203.5	200.54	202.76	204.52	200.68	200.93
212.45	209.28	213.51	212.81	211.05	210.62	211.06	208.43	211.43	211.48	209.22	210.62	210.14	212.47	211.9	213.28	212.06	211.39	210.17	211.93	211.4	211.37	212.82	211.12	212.52	210.35	210.46	212.51	211.29	211.46	210.88	209.91	212.58	212.2	210.96	213.18	211.51	212.53	212.63	211.77	210.99	212.1	211.64	212.27	210.56	210.71	210.34	214.6	213.87	212.56
209.72	209.73	208.98	208.39	207.51	208.12	208.2	207.77	209.36	208.94	210.38	205.41	207.02	206.81	209.23	209.62	208.86	209.63	207.9	207.15	208.62	210.66	208.78	209.49	209.77	209.16	206.01	208.25	210.51	206.39	208.19	209.73	208.53	206.81	210.16	208.53	206.87	206.64	208.59	208.38	208.31	208.19	209.86	209.84	207.85	209.45	206.58	208.6	207.07	209.29
202.42	206.59	203.91	202.1	199.6	200.06	204.69	202.58	203.29	205.67	202.03	204.1	203.01	204.07	201.77	202.86	204.76	202.77	202.66	202.54	202.55	203	202.39	204.96	202.97	203.15	204.73	205.22	203.07	204.21	203.82	202.45	202.66	203.61	205.48	204.47	203.43	203.06	202.76	203.84	203.44	202.78	200.79	205.51	203.19	202.93	203.68	203.48	203.09	202.75
192.72	194.86	193.92	194.6	196.65	193.2	194.39	195.96	193.39	196.13	192.97	194.3	195.15	194.47	193.74	194.59	193.18	195.54	191.7	192.61	193.41	195.67	192.88	193.99	194.58	194.34	194.46	194.62	194.83	194.38	197.14	195.16	195.55	192.19	192.6	195.37	195.28	192.88	193.21	194.21	194.15	194.62	192.06	192.64	193.13	194.04	194.85	196.01	194.93	193.56
204.47	205.17	204.35	204.51	203.91	204.87	206.24	203.15	202.91	203.15	204.34	204.07	205.71	204.74	203.75	204.87	202.42	204.04	204.05	206.63	203.85	204.75	205.25	203.22	206.4	204.43	206.7	202.79	205.13	202.72	203.14	204.77	205.2	206.03	203.41	206.41	203.83	205.73	204.79	206.28	205.56	206.16	206.92	204.76	205.13	206.1	204.61	205.12	203.96	204.93
210.87	208.7	208.67	207.97	210.25	207.51	207.74	207.94	209.4	208.9	209.94	208.72	208.4	208.59	207.41	208.38	206.11	206.53	210.03	207.51	208.63	208.09	204.99	208.04	207.62	209.06	210.88	207.34	208.38	206.27	210.82	211.18	206.4	208.81	207.45	209.52	207.75	207.12	208.83	209.26	209.47	208.08	209	207.97	211.27	209.75	207.72	206.83	207.66	207.82
200.96	201.2	200.12	202.78	199.97	201.34	200.59	200.93	200.79	200.34	200.24	200.11	201.39	202.53	200.37	202.38	199.73	202.71	203.13	201.58	201.06	200.94	202.62	201.79	201.69	202.26	201.35	200.31	200.85	202.08	201.87	203.39	200.53	203.28	200.69	203.59	200.18	201	204.56	202.15	199.54	201.05	200.01	200.98	199.94	202.51	201.49	200.26	201.78	201.93
206.87	208.03	209.01	208.01	207.21	206.75	209.45	208.82	208.58	207.74	208.4	207.62	207.18	206.05	207.91	209.01	206.05	208.42	208.27	207.63	205.43	208.75	207.58	208.81	205.23	207.98	207.48	207.78	208.69	207.71	207.26	206.24	210.11	207.55	208.22	208.98	207.57	207.26	208.16	206.9	205.3	205.22	206.59	205.69	205.27	208.31	207.23	205.4	206.98	205.84
192.42	197.72	196.79	195.21	194.11	195.39	197.35	195.06	192.99	193.56	195.13	194.67	195.2	195.42	195.08	194.4	193.61	196.95	193.64	194.58	195.5	196.87	195.3	194.94	196.29	194	194.46	195.74	192.95	193.94	196.51	193.14	196.31	195.74	194.55	192.57	195.21	194.29	196.73	195.88	196.11	194.58	196.77	195.23	193.23	194.99	196.03	194.64	195.77	193.61
210.36	212.17	211.52	211.53	213.15	211.09	209.86	213.34	211.33	210.42	212.85	211.58	208.32	211.44	211.99	212.28	212.93	211.24	211.42	212.2	210.61	210.32	213.8	210.36	212.24	213.64	213.77	211.37	210.81	214.2	213.16	211.7	210.85	208.64	212.84	210.94	211.54	212.19	213.05	209.94	211.88	211.22	212.62	210.92	213.87	214.1	211.5	213.15	211.9	211.28
218.06	213.88	215.38	217.87	219.32	218.82	217	217.28	218.15	217.29	214.85	216.41	217.76	216.75	215.93	216.3	220.86	216.53	218.72	216.82	218.02	217.36	217.85	216.48	217.13	214.29	216.39	213.64	217.91	216.93	218.41	217.57	215.46	216.7	216.4	217.6	215.38	216.7	218.86	217.53	217.82	215.83	216.61	216.37	218.09	214.27	216.57	215.96	214.26	217.18
205.98	202.7	206.09	205.75	204.77	206.01	204.97	206.23	208.85	203.92	206.53	204.9	206.23	207.2	205.51	204.3	205.06	208.35	204.74	205.02	205.95	204.83	203.55	207.63	205.89	204.73	206.68	205.15	202.26	206.46	205.7	205.76	205.28	205.18	205.1	205.38	205.64	206.51	204.21	205.58	205.56	207.26	206.08	206.07	204.31	205.89	205.64	206.77	206.1	207.5
211.21	214.02	211.96	212.55	212.35	213.81	211.47	213.01	214.03	210.42	210.6	212.74	208.93	210.48	210.95	212.25	213.22	211.92	210.74	212.27	211.41	211	210.27	212.1	208.28	211.93	211.65	212.24	213.26	212.59	210.72	212.26	208.69	211.25	212.58	213.12	212.04	210.68	211.46	210.51	211.05	210.68	212.05	211.12	209.64	209.75	213.33	211.63	212.78	213.16
205.99	205.85	208.01	204.96	206.27	205.86	209.44	205.91	204.54	205.01	206.21	207.63	207.63	206.5	207.74	208.19	207.55	206.65	207.02	206.54	203.11	204.15	205.92	203.84	207.47	205.49	207.74	206.58	206.07	206.22	204.28	207.86	207.82	206.03	202.96	207.04	204.66	208.36	205.59	206.32	207.18	205.29	207.54	206.56	205.7	207.01	205.92	204.59	206.46	206.99
207.5	207.07	206.22	207.3	208.16	209.43	207.44	208.71	208.41	210.01	206.71	208.55	208.21	208.28	207.87	209.34	205.69	211.02	208.67	209.04	206.26	208.27	207.05	209.79	207.2	205.23	207.07	208.62	207.45	206.7	209.34	209.13	208.44	209.55	207.23	205.63	207.44	208.34	207.54	206.68	205.33	206.42	207.88	206.57	209.78	208.85	207.41	209.14	205.81	208.96
198.15	198.99	199.28	198.4	200.93	196.98	198.9	199.45	200.83	199.52	197.37	200.96	197.7	196.26	198.51	200.41	199.17	200.21	201.42	197.82	199.38	198.45	199.87	199.5	198.39	198.15	196.41	199.9	195.64	195.37	197.95	195.69	196.25	195.05	199.38	197.31	199.13	199.47	197.07	199.86	199.46	195.52	197.92	198.05	197.8	198.56	198.13	196.89	198.73	200.27
202.6	205.92	205.64	205.25	207.31	204.72	202.93	205.36	205.07	206.53	207.2	205.56	205.46	205.36	208.24	204.56	206.45	206.6	204.9	203.78	206.16	206.5	209.28	206.61	207.48	202.86	208.98	205.82	206.05	204.96	203.43	204.5	204.82	207.08	206.63	204.55	206.86	204.68	206.38	205.46	205.01	207.56	203.64	206.51	205.2	204.5	206.61	207.43	205.09	205.31
204.05	201.7	205.67	205.02	203.36	205.85	203.38	203.44	204.56	207.3	201.94	204.28	204.03	204.64	202.73	204.78	202.75	204.78	203.35	204.34	205.05	202.65	203.32	203.86	201.57	203	202.6	202.69	204.68	202.06	203.82	203.86	202.98	202.79	201.95	203.01	204.17	205.08	204.53	203.73	203.08	202.91	203.37	205.14	201.63	203.12	203.1	202.07	203.12	202.96
205.46	202.28	203.86	203.59	204.96	202.93	206.8	205.49	205.94	204.54	203.65	206.45	204.44	206.24	204.95	204.25	204.57	206.58	202.44	207.53	203.69	204.62	202.81	205.07	205.42	203.66	205.66	206.64	202.19	207.93	205.29	205.21	205.67	206.48	205.46	205.55	205.55	208.17	204.15	203.18	207.48	205.84	204.68	205.57	203.61	203.32	206.65	205.8	206.64	205.22
203.17	203.35	203.7	201.62	204.02	201.46	202.25	200.83	201.73	203.78	203.83	201.46	202.99	203.17	203.04	204.43	202.68	201.08	202.56	203.19	202.69	205.09	204.26	202.79	202.85	203.43	202.84	200.38	203.01	203.91	205.69	203.45	201.1	203.36	201.78	203	205.98	203.43	204.16	201.94	203.08	204.5	203.91	202.26	201.09	204.98	205.38	203.09	202.91	204.86
207.45	208.26	206.19	205.13	204.45	207.75	208.91	207.07	205.4	207.05	206.47	205.26	207.96	206.48	207.74	206.82	205.83	205.16	204.24	206.39	207.44	206.28	207.1	204.45	205.26	205.3	205.75	207.66	206.56	205.89	206.88	203.82	206.44	205.77	205.24	204.2	204.99	207.27	206.38	205.27	208.81	209.11	205.82	205	204.45	206.56	206.06	206.03	206.21	206.3
206.95	201.81	203.93	204.85	202.95	205.81	203.63	204.38	203.68	206.8	203.28	203.85	204.45	205.76	204.01	206.56	204.09	204.1	202.54	205.66	205.8	203.14	204.28	205.93	203.7	205.02	204.35	205.13	205.07	205.39	205.22	206.55	205.18	205.32	209.24	205.9	205.34	204.6	206.64	205.18	204.24	205.83	203.92	204.28	205.25	205.71	202.18	206.28	203.68	204.88
206.14	206.16	207.81	209.5	206.81	207.48	207.33	207.51	207.39	208.37	210.22	206.84	206.12	211.49	207.31	208.33	208.85	206.78	206.09	207.67	206.64	208.86	206.56	207.71	208.23	206.83	208.76	208.55	206.92	206.89	207.62	207.14	206.37	207.38	208.24	208.17	207.54	207.43	207.66	207.9	208.15	208.72	206.14	207.58	209.19	209.74	207.63	206.05	208.78	206.54
212.43	210.43	211.05	211.3	212.65	212.4	210.02	212.46	212.04	209.76	212.17	211.23	212.12	209.89	211.35	212.5	212.85	210.43	211.98	211.16	211.6	213.56	211.42	211.91	208.18	212.64	210.01	211.45	209.32	209.6	210.03	210.54	211.45	211.76	212.42	212.32	209.65	211.04	211.29	211.93	210.78	210.57	210.47	210.03	211.33	210.69	212.83	210.85	212.59	211.69
202.5	203.75	204.77	207.16	205.91	204.34	203.27	204.04	205.53	204.65	202.95	203.71	204.91	204.79	203.79	207.27	205.39	205.18	206.22	205.07	205.97	202.72	205.47	205.12	202.77	204.05	204.5	207.96	205.93	202.58	204.81	205.87	205.36	204.62	203.35	206.12	205.01	204.26	206.12	205.56	205.22	203.68	205.42	205	205.76	203.31	206.04	205.25	204.94	203.95
201.26	201.9	200.4	198.86	201.24	200.74	200.58	200.21	196.55	202.13	202.29	197.71	199.87	200.3	200.87	202.86	202.17	198.33	198.88	200.75	197.6	202.47	199.07	200.24	199.82	200.6	201.83	200.14	199.76	203.1	199.43	201.12	199.85	200.52	198.37	200.2	201.61	201.71	200.47	198.45	197.34	197.83	200.67	200.42	201.1	201.22	197.9	200.16	202.22	199.79
212.71	215.57	214.76	214.73	215.71	214.96	213.71	215.53	214.11	212.05	213.89	214.96	213.1	214.17	212.35	213.2	214.47	211.14	213.36	211.58	216.53	212.19	213.07	215.41	216.55	213.99	213.04	214.13	213.49	215.13	213.35	213.03	213.77	215.49	211.89	215.09	213.15	214.71	216.01	213.47	213.71	215.5	214.49	213	214.36	214.34	214.86	213.08	214.68	215.29
208.33	205.92	206.21	207.16	210.47	209.78	208.73	206.77	205.22	209.1	208.89	207.39	207.65	209.65	207.7	206.51	207.86	207.74	208.59	207.92	208.05	204.59	210.18	208.85	209.76	208.25	205.82	209.89	208.8	208.17	207.14	209.37	209.3	207.15	206.73	205.11	209.56	207.38	206.16	209.99	208.26	209.18	208.99	205.55	206.68	207.73	209.11	207.49	208.34	207.69
207.55	207.8	207.92	208.07	208.18	209.9	210.55	208.65	208.73	207.72	209.29	206.01	207.61	207	209.37	208.5	211.36	209.67	209.6	209.22	208.41	207.04	209.23	206.23	207.95	209.33	209.57	210.82	209.11	208.67	209.09	206.28	209.04	207.42	210.5	207.33	210.55	208.74	207.96	208.82	209.32	206.68	207.19	209.53	209.08	208.62	212.01	210.1	208.22	208.87
217.96	218.59	217.83	219.76	219.63	217.1	218.44	218.52	215.57	216.47	218.45	217.73	218.15	217.67	216.4	216.24	219.49	219.21	218.19	217.23	217.32	218.75	217.3	221.1	217.68	218.91	217.18	218.76	216.29	219.33	217.15	217.67	215.91	217.41	218.75	216.53	215.57	218.59	219.67	220.98	216.52	216.47	219.73	217.54	216.44	218.05	216.95	216.87	217.18	218.26
209.62	211.17	209.79	209.86	207.9	209.12	210.84	208.01	208.11	209.9	207.69	209.04	209.48	208.27	208.8	205.87	207.61	208.15	207.13	208.51	209.36	208.71	209.79	209.04	207.34	210.49	210.14	209.52	210.37	207.75	211.24	208.78	210.28	207.33	208.45	208.38	208.63	206.24	208.13	209.95	208.55	211.7	209.8	208.16	210.72	209.2	208.12	207.15	210.3	207.81
204.95	204.62	203.78	203.3	201.78	204.37	202.42	203.91	202.81	204.07	201.44	204.71	204.55	203.91	201.6	202.93	203.33	202.25	203.39	204.73	201.56	202.58	202.61	203.91	202.8	202.73	204.79	203.7	205.85	203.52	204.94	205.08	203.63	203.07	204.72	203.51	205.59	203.67	204.14	204.81	202.92	202.62	204.5	203.76	203.11	205.59	203.49	206.16	202.42	205.99
208.59	209.72	208.66	210.31	208.34	209.3	208.84	205.98	206.84	208.84	207.75	207.56	207.6	207.6	211.94	209.64	208.91	209.66	207.54	211.32	209.02	207.86	210.11	206.56	208.92	207.75	206.8	209.73	209.44	208.08	209.08	205.99	208.81	207.81	210.8	208.72	210.47	209	209.54	209.16	207.41	206.36	208.03	206.91	206.91	206.43	209.1	209	207.55	204.96
205.45	204.45	205.73	206.26	204.88	206.31	203.02	206.9	203.77	204.88	206.74	205.24	206.33	204.14	202.96	206.26	205.23	205.62	206.41	205.8	204.8	204.82	204.94	206.93	204.85	205.18	204.89	204.87	203.74	206.97	206.2	204.15	205.27	201.93	208.48	205.31	204.57	206.51	205.66	205.58	206.59	207.44	206.17	205.46	204.47	205.12	204.74	204.59	205.88	206.82
215.53	216.72	217.72	216.03	218.09	218.33	218.24	218.08	216.94	217.23	217.74	218.15	219.73	216.78	218.38	218.14	214.72	215.59	219.55	216.42	216.5	218.69	217.23	219.12	215.66	216.35	214.05	217.92	215.27	216.12	214.15	215.07	217.38	216.88	219.13	218.08	216.31	215.22	216.67	218.09	217.37	218.2	217.58	217.58	218.77	218.17	215.15	215.34	218.79	217.29
208.8	209.47	210.41	207.5	208.21	208.1	208.48	209.12	206.04	210.5	209.08	209.82	207.98	208.09	208.8	210.58	206.45	209.79	209.35	210.54	209.72	210.27	207.31	209.17	207.02	208.93	207.09	208.77	207.56	210.12	210.31	208.05	210.24	208.36	210.54	209.8	210.08	206.82	207.09	210.68	207.59	208.69	209.11	208.81	207.93	209.66	208.86	208.22	207.49	208.73
209.5	210.03	210.13	207.96	207.35	208.73	205.83	207.57	206.68	210.05	208.21	209.41	209.36	206.96	209.05	212.54	205.27	208.97	208.73	208.38	209.05	207.74	207.78	208.58	208.06	207.57	209.17	210.73	209.32	207.73	208.15	208.98	208.05	211.15	209.91	209.21	209.51	209.66	208.12	209.56	208.74	209.67	207.48	210.23	209.94	210.62	207.75	208.74	207.53	210.45
210.28	209.74	207.48	207.21	207.41	207.97	209.56	209.31	210.27	209.26	208.78	209.63	207.75	209.18	209.16	207.19	208.49	207.73	208.12	208.33	210.12	210.34	208.74	206.55	209.02	208.18	208.08	208.06	208.58	208.35	208.53	209.84	207.81	205.62	212.54	209.56	209.79	207.55	207.38	209.84	210.13	210.31	208.78	208.89	207.83	211.04	207.74	208.43	210.73	209.87
208	206.08	208.81	209.81	208.55	206.13	208.17	208.95	207.39	208.71	207.59	208.23	206.69	205.71	208.49	206.17	206.93	208.59	209.22	206.77	210.68	208.26	208.32	207.55	208.86	208.53	206.95	208.42	208.45	210.29	209.98	205.14	209.22	204.14	206.9	207.49	206.9	207.12	210.19	204.66	208.36	206.47	207.68	208.42	206.23	210.28	207.76	209.14	206.28	207.86
217.95	219.3	214.42	217.1	217.64	216.74	218.06	218.26	216.5	214.59	217.29	215.78	216.19	218.04	217.43	217.04	216.08	217.29	218.08	216.72	216.48	218.85	215.31	217.78	218.09	216.81	218.84	218.8	215.84	215.99	217.25	218.38	217.81	214.3	215.32	216.22	216.93	218.51	217.06	216.3	215.48	218.72	216.24	218.11	216.95	216.73	219.35	215.28	217.61	217.41
211.53	211.02	211.77	211.36	212.44	209.36	211.87	209.93	209.17	211.86	213.1	211.9	212.21	211.37	211.11	211.38	210.38	211.85	212.92	211.16	212.05	211.97	211.47	210.69	211.14	212.74	212.68	212.62	210.24	211.15	211.34	211.94	211.14	213.44	211.41	211.13	210.73	209.85	211.34	210.64	211	210.02	211.99	212	210.98	210.81	210.99	212.67	211.56	213.47
214.6	214.02	214.65	213.34	210.65	211.53	211.54	213.36	211.56	212.59	212.11	212.36	209.57	209.57	213.85	211.68	211.87	211.69	214.98	211.93	210.39	209.78	211.03	211.1	213.24	213.4	214.47	210.58	212.38	212.95	211.04	211.34	211.95	212.07	211.96	213.48	212.43	211.89	213.95	212.44	209.87	210.59	212.98	211.52	213.1	212.92	212.91	209.83	212.22	211.91
204.7	201.96	205.8	204.99	201.16	203.49	202.39	204.15	204.5	204.07	205.31	205.22	203.2	203.13	204.59	203.15	202.7	202.88	202.6	204.53	203.55	203.77	204.12	201.83	202.65	201.2	201.94	200.87	204.27	202.4	204.15	203.54	201.23	202.23	202.03	203	203.55	206.29	203.62	204.32	205.15	204.15	201.62	203.58	202.59	203.72	205.63	203.15	203.43	204.67
208.17	206.08	209.17	206.34	207.77	207.95	207.97	206.8	206.72	206.78	205.65	209.14	207.53	207.36	207.39	205.52	207.37	209.84	207.92	208.06	206.14	209.41	205.89	205.8	207.08	206.9	207.06	209.35	207.69	208.18	208.06	209.37	206.94	207.49	205.6	208.09	206.02	206.92	208.99	207.07	206.98	208.02	209.15	208.49	208.26	205.74	209.37	210.49	208.77	208.76
203.95	203.88	202.56	203.1	203.29	201.35	203.04	203.43	202.54	206.01	202.83	204.77	203.77	205.73	206.63	202.69	203.45	206.21	205.89	201.26	202.79	203.5	203.3	204.81	204.33	203.88	202.36	203.62	203.54	205.52	202.65	204.57	202.51	201.62	205.28	205.64	203.94	202.71	205.57	205.88	204.71	203.92	204.96	205.06	202.4	200.26	202.52	203.87	200.82	203.18
202.72	204.61	205.36	205.08	205.59	203.43	205.02	204.44	205.13	204.66	204.1	206.13	205.31	204.14	204.43	205.42	204.06	202.79	204.03	204.21	203.02	202.23	203.36	207.67	206.67	202.87	204.35	206.31	206.13	205.28	203.39	205.25	204.91	202.99	203.48	205.88	204.87	204.82	202.97	203.84	205.33	206.17	205.5	203.14	205.33	204.32	204.15	206.89	205.04	205.64
211.08	213.72	209.66	212.48	210.72	210.71	209.73	212.31	212.62	210.99	212.09	210.65	210.44	210.72	211.36	212.79	211.45	212.25	212.52	211.07	212.84	213.14	211.46	210.7	212.1	212.31	210.59	210.95	210.77	211.96	210.42	210.89	211.17	208.93	211.21	212	211.39	211.16	210.25	211.03	212.72	211.3	212.26	214.22	211.19	210.6	211.06	210.34	211.8	212.53
215.99	218.44	215.87	218.56	217.4	215.84	217.65	218.4	216.6	215.87	217.19	219.04	216.69	217.57	217.95	215.79	219.01	216.44	217.56	217.84	216.64	217.78	215.69	219.05	214.56	217.73	218.17	215.75	216.27	217.44	215.91	215.91	215.02	217.63	217.7	216.92	216.68	216.13	216.73	216.85	214.83	217.86	215.86	216.37	217.47	215.76	219.24	215.92	217.64	216.63
207.55	208.27	209.59	206.79	210.34	208.96	208.27	208.96	208.19	211.8	207.84	208.59	209.28	207.98	209.41	207.76	209.87	208.66	207.56	209.21	208.65	209.06	207.74	210.19	210.48	207.08	208.72	207.93	209.14	208.87	208.87	207.11	208.25	209.04	208.08	208.83	210.32	208.34	210.79	209.07	208.07	209.11	210.35	209.29	209.48	207.35	208.79	209.01	208.85	210.32
210.7	208.45	207.91	207.79	208.92	208.83	208.54	206.19	209.43	208.4	206.62	206.3	206.58	209.66	208.96	207.24	208.92	206.99	208.25	210.54	207.8	207.69	205.88	206.25	208.36	206.7	211.3	207.46	207.88	206.95	208.44	206.23	209.61	206.99	207.98	206.71	207.89	208.88	207.45	208.28	208.32	208.45	208.61	210.42	209.77	211.38	206.78	208.98	208.67	206.91
214.91	215.89	215.5	216.57	216.86	216.58	217.87	217.02	215.87	216.63	217.41	218.25	216.66	215.24	215.73	217.96	220.09	216.98	219.59	215.51	216.1	219.8	218.6	216.63	216.84	216.42	216.85	217.56	216.49	215.8	214.24	219.04	219.37	217.57	216.85	216.54	217.67	216.54	218.41	219.02	219.46	217.86	214.25	215.09	216.09	216.58	218	217.04	218.64	219.45
196.97	196.17	193.94	195.29	195.19	194.81	194.55	194.43	196.38	195.92	195.24	194.87	195.6	193.87	194.81	193.39	194.83	194.35	193.56	194.29	195.46	193.73	196.69	195.84	195.95	194.75	195.27	196.36	195.37	196.26	197.37	194.72	195.29	195.44	194	193.28	194.49	196.59	195.25	192.11	194.66	194.9	196.19	190.5	195.36	193.96	195.75	195.7	196.71	194.58
203.72	203.41	202.52	201.27	205.99	202.43	204.66	204.55	204.92	201.16	206.15	205.79	208.15	205.6	203.15	202.51	205.95	203.48	203.97	206.61	206.28	206.16	205.88	205.09	205.39	205.21	204.59	205.23	203.94	204.51	205.37	205.6	204.01	206.15	205.22	202.9	203.28	204.62	205.21	205.08	204.41	201.42	206.48	206.38	204.89	205.69	202.51	204.52	204.96	203.31
207.53	208.86	208.22	208.9	209.96	208.69	209.04	206.58	208.5	207.16	209.45	209.26	209.15	209.74	207.37	209.11	209.86	208.2	210.84	210.54	210.02	208.12	210.04	210.48	209.16	210.8	209.78	209.1	208.28	208.43	210.44	208.06	209.19	207.54	208.98	211.02	207.98	207.83	208.66	209.07	210.04	208.53	210.08	210	207.7	208.61	207.67	210.32	207.74	208.44
199.35	199.69	201.29	198.05	196.25	199.01	199.48	198.49	199.18	198.69	198.2	199.87	199.74	199.04	199.64	198.83	198.08	198.42	201.65	197.89	199.13	197.06	200.3	197.76	199.02	198.81	199.62	197.79	199.11	198.69	199.75	199.28	199.03	197.11	197.83	198.85	197.08	196.7	198.01	200.46	200.52	198.44	197.21	198.2	198.38	198.53	198.8	200.19	198.23	199.11
216.41	218.65	216.8	217.1	217.7	217.37	216.83	216.81	219.15	216.58	217.65	215.98	218.4	218.81	216.38	217.5	217.32	216.55	217.06	217.39	217.05	218.38	217.34	217.23	216.47	217.17	216.3	217.99	218.87	217.8	215.47	218.23	218.56	217.97	215.48	218.4	215.81	213.78	216.54	215.49	218.06	216.2	216.6	216.89	214.22	216.15	218.2	217.55	218.07	218.7
210.52	214.42	212.09	213.26	212.62	212.15	214.3	213.7	212.62	211.92	213.53	212.11	214.17	211.25	210.49	213.34	213.42	211.53	213.01	211.49	213.32	212.86	211.41	213.48	212.72	213.45	212.53	212.6	210.83	212.64	213.03	212.01	211.84	213.81	211.13	212.05	214.44	211.65	212.22	210.71	212.06	209.75	213.41	212.19	213.33	212.86	212.24	213.49	212.61	213.4
203.87	204.11	202.58	204.5	204.29	201.72	201.22	201.18	202.34	203.91	201.03	203.7	203.06	201.2	201.11	201.81	203.2	201.77	200.19	203.66	204.2	202.8	204.56	204.43	203.97	200.27	201.32	204.1	202.44	203.95	201.53	203.54	202.63	201.95	202.35	202.77	203.74	201.69	203.67	201.71	202.69	201.45	202.37	201.09	202	202.07	204.82	201.77	203.44	202.08
205.16	202.73	201.71	203.9	204.28	204.53	205.02	206.28	206.05	203.57	204.18	203.53	204.31	205.27	204	203.19	203.95	204.27	205.56	203.93	205.6	204.81	205.05	203.4	204.33	206.29	204.52	207.24	204.26	206.71	203.86	202.78	204.76	203.98	206.83	202.75	205.25	206.03	206.17	209.1	204.83	206.41	204.22	204.96	203.7	205.57	205.77	205.58	203.66	205.47
203.05	202.11	202.39	203.04	203.32	203.33	202.98	203.96	205.12	204.53	205.05	205.1	204.17	203.74	203.34	203.94	206.61	203.81	203.94	203.6	202.74	204.71	205.25	202.55	205.91	203.81	204.81	204.72	204.13	204.22	203.16	204.02	204.96	204.65	203.52	202.26	204.25	202.7	204.31	202.38	204.7	202.45	204.32	204.34	203.96	204.39	202.76	203.81	204.76	204.01
211.04	208.14	212.37	209.46	208.14	210.1	208.02	208.13	210.16	210.32	210.36	209.45	213.04	209.93	210.09	210.14	210.95	207.43	209.12	209.44	211.46	210.97	209.6	212.22	211.09	208.87	211.15	211.47	207.28	208.55	208.98	210.92	209.5	208.76	207.79	211.06	209.13	210.01	210.02	210.96	211.42	209.89	210.3	208.13	209.16	209.95	211.04	209.9	211.66	210.71
208.44	207.24	208.31	209.06	209.8	209.2	209.26	210.9	206.61	207.11	207.58	210.18	210.12	209.95	208.8	208.28	210.13	209.26	207.18	206.83	211.81	209.2	207.83	209.79	207.56	208.78	209.15	208.32	207.96	210.3	207.66	209.11	209.35	210.53	208.79	208.05	207.12	208.81	209.85	206.38	208.28	208.46	206.94	207.55	211.94	209.94	210.98	209.09	208.78	207.26
207.3	205.26	208.05	208.57	206.18	205.28	208.14	209.12	209.89	208.33	208.71	207.69	206.82	206.8	208.46	209.3	207.6	208.14	207.7	208.86	208.93	208.5	210.17	209.36	206.33	207.5	207.84	208.73	210.28	208.57	206.66	205.86	208.19	209.37	206.34	209.18	207	205.8	208.83	210.27	209.05	208.38	209.54	206.19	206.82	206.49	207.41	208.9	208.51	206.93
207.54	207.72	206.27	209.25	209.59	209.82	207.38	208.45	206.25	210.42	205.76	208.75	208.9	206.18	209.4	207.54	208.08	208.62	209.63	208.58	207.56	208.24	207.98	208.2	209.49	205.92	207.83	206.8	206.72	205.29	206.04	208.32	206.68	204.84	207.16	210.07	207.64	207.66	206.29	207.77	207.05	209.46	206.77	209.3	206.06	208.15	209.81	206.32	211.34	204.85
209.45	209.2	207.68	209.41	208.51	209.48	208.78	207.81	210.8	207.98	206.97	208.12	207.3	207.41	209.68	208.3	208.84	209.29	211.77	207.37	209.48	207.96	209.05	208.12	207.3	209.9	209.37	209.01	210.7	207.97	209.47	208.91	210.82	209.56	209	207.56	207.82	209.36	208.03	208.01	209.4	208.78	207.08	207.06	207.89	206.32	209.61	208.48	208.06	209.34
207.33	202.77	202.95	203.9	206	203.65	205.17	204.99	203.86	205.55	202.52	204.37	204.17	206	204.93	205.31	205.17	205.38	205.88	204.76	205.93	200.55	205.3	203.2	204.64	204.28	204.78	205.8	204.43	202.26	205.53	205.34	204.51	204.97	204.85	206.41	206.07	205.88	205.71	202.49	205.06	204.38	203.06	202.21	203.58	203.32	204.81	204.8	205.99	204.34
211.89	211.42	208.98	212.19	211.07	212.37	210.38	209.65	211.24	213.27	210.89	211.03	209.6	211.64	209.36	208.38	211.19	210.5	209.91	211.34	210.64	212.65	210.79	209.39	210.89	211.02	211.63	211.07	212.25	211.51	210.32	212.71	212.2	211.47	212.07	211.91	213.44	212.82	212.21	211.72	211.04	212.3	212.54	210.87	210.39	209.28	210.48	212.79	210.94	211.5
202.99	201.17	201.5	203.88	198.96	202.1	202.85	204.7	204.72	203.22	203.04	201.26	200.42	204.36	203.45	203.52	204.21	204.29	204.23	203.98	202.67	201.21	201.9	203.81	200.36	202.12	203.52	202.86	200.5	201.19	202.68	202.33	204.05	205.78	203.29	203.93	202.92	201.96	201.86	202.39	202.68	203.92	202.13	204.38	203.61	202.26	203.17	205.42	202.89	202.08
204.39	206.5	204.49	203.38	203.17	203.77	203.18	203.71	204.95	204.28	203.38	204.5	202.23	202.83	204.58	204.06	206.44	203.98	204.44	204.71	203.43	202.7	205.95	201.9	204.11	205.43	202.67	204.48	204.06	204.78	202.92	203.97	206.73	202.47	204.27	204.78	205.42	202.81	203.88	204.29	204.33	204.08	204.32	204.36	203.95	204.71	205.07	204.54	204.12	203.7
209.4	209.9	208.69	209.81	208.31	207.82	211.32	208.82	209.89	209.5	208.63	208.03	208.52	206.59	208.34	209.55	208.08	209.43	208.25	208.45	210.05	208.54	208.87	210.75	210.7	209.24	210.56	205.98	209.26	210.1	206.81	209.69	209.27	207.57	209.58	209.58	207.03	211.36	209.08	207.27	206.8	209.41	206.76	209.66	207.77	207.71	207	210.75	209.77	208.52
211.12	212.04	212.08	214.87	212.01	213.91	211.13	212.94	213.3	213.77	211.49	213.9	213.65	213.16	212.79	214.24	212.92	212.61	213.63	216.76	214.02	210.15	212.87	211.73	213.77	213.85	211.66	213.13	215.01	212.31	214.13	213.34	212.14	213.47	214.12	212.46	212.03	215.25	215.65	211.64	213.13	215.31	212.15	213.32	213.79	212.99	213.74	213.2	213.78	211.85
203.08	202.39	202.48	202.33	204.15	201.84	202.5	201.77	200.3	200.16	201.93	202.08	202.49	202.05	202.04	201.15	202.36	203.57	201.05	199.79	203.85	202.2	203.44	201.98	200.99	202.16	201.6	202.97	203.02	201.62	202.68	201.36	200.93	204.14	200.67	204.23	202.86	204.1	201.48	204.34	204.17	201.7	202.62	203.68	202.21	201.57	203.64	201.47	202.2	201.55
210.12	214.37	212.85	210.89	212.96	210.97	212.94	208.7	213.75	213.01	209.13	213.23	213.31	213.45	212.02	211.32	212.27	212.38	212.63	213.49	211.56	210.3	212.08	211.3	212.68	212.16	211.2	209.9	210.24	211.39	212.68	210.45	211.41	211.38	212.03	210.03	214.45	212.05	212.62	210.32	214.66	211.07	213.17	212.88	213.67	211.22	211.99	214.18	212.75	213.87
216.93	217.64	218.68	215.55	217.54	217.56	218.94	217.95	217.74	216.85	218.25	218.13	221.01	220.63	218.81	216.36	217.76	216.16	219.53	219.45	220.59	217.9	218.62	218.38	219.18	219.95	218.43	219.48	216.93	216.96	219.12	218.49	217.49	217.74	216.31	217.77	216.16	218.48	216.33	219.03	217.01	216.77	217.95	217.27	218	218.21	217.15	216	215.44	220.08
209.76	211.07	211.09	212.07	211.56	207.95	212.74	211.92	213.22	212.31	211.17	213.72	210.9	210.85	212.92	214.13	213.53	211.67	212.43	212.75	210.09	211.29	212.11	209.45	213.26	210.68	211.28	213.24	213.93	211.84	212.22	211.88	211.61	211.19	210.21	209.86	209.86	211.02	213.41	211.23	211.74	214.15	212.61	211.78	211.87	211.34	211.22	210.71	211.81	209.1
204.52	208.23	205.71	207	204.79	206.07	206.82	205.98	206.01	206.72	205.17	207.64	208.57	204.96	203.71	209.27	206.8	207.36	206.49	206.09	204.48	206.31	205.36	206.19	206.02	205.57	207.21	205.81	206.85	207.22	207.64	205.32	207.48	206.12	206.91	203.26	206.25	206.72	205.75	206.21	207.21	205.7	206.78	205.32	207.31	205.09	207.07	206.49	206.11	205.57
210.05	209.21	211	210.84	208.44	208.23	212.04	207.32	207.57	211.1	210.5	208	208.6	210.09	210.77	208.02	209.89	208.32	208	208.33	209.15	211.37	210.62	210.48	212.26	209.64	210.03	210.38	211.4	210.75	212.26	207.66	207.83	209.45	209.13	209.44	209.08	209.82	211.37	211.29	210.63	210.17	210.31	209.97	211.47	211.77	209.55	208.44	210.47	210.19
206.32	209.7	209.79	209.75	211.45	207.39	209.31	210.98	207.96	207.17	209.53	206.7	209.36	209.04	207.01	209.93	204.25	208.52	208.13	207.7	208.18	206.96	208.46	208.63	208.76	209.6	209.29	209.2	209.88	210.28	208.92	208.76	207.9	208.53	208.67	205.79	205.79	207.9	206.11	209.88	209.04	208.31	206.97	210	207.71	210.17	210.45	208.53	208.69	210.32
201.04	202.39	198.71	200.17	198.17	199.21	200.72	198.83	199.49	199.37	203.46	200.81	201.26	200.86	201.24	198.98	201.32	201.95	201.98	199	202.5	201.15	201.22	200.31	200.12	202.85	199.74	201.12	201.21	200.32	202.24	202.69	199.88	200.67	199.94	202.48	198.42	202.12	199.11	200.04	200.6	199.15	198.63	199.55	196.39	201.01	197.83	198.75	201.91	198.97
206.03	206.48	207.17	206.7	211.19	207.1	210.26	204.92	206.78	207.26	204.4	207.18	209.6	209.04	205.08	205.7	210.76	209.41	208.39	209.53	208.73	208.28	206.23	207.04	208.51	211.04	209.26	207.34	206.27	206.7	208.68	208.23	209.34	208.01	208.44	207.54	207.36	206.66	208.46	206.83	209.72	207.48	206.92	207.08	205.6	208.48	207.55	207.8	207.05	207.69
207.67	206.04	206.09	204.55	204.43	207.66	206.97	206.22	205.05	205.31	206.27	207.46	207.66	204.67	206.71	206.73	207.79	207.75	210.5	205.98	204.89	206.7	206.08	206.71	207.99	206.3	205.94	205.95	204	204.82	208.51	208.18	207.21	208.12	204.38	206.83	208.82	207.08	208.9	208.81	206.01	206.25	204.03	207.33	205.23	205.13	205.65	207.19	204.73	205.69
204.72	205.16	204.3	205.21	207.73	204.69	202.82	204.03	202.65	203.95	205.2	204.54	206	202.77	204.84	203.58	206.69	205.15	204.28	203.83	203.57	204.86	205.53	205.53	204.07	203.45	204.87	204.87	203.34	203.28	203.72	203.04	203.04	203.8	202.57	205.58	204.64	206.01	204.15	206.11	203.72	204.08	205.63	204.94	205.94	204.72	205.41	205.43	204.99	204.14
215.94	218.59	217.29	216.42	218.25	216.92	216.59	217.32	217.82	217.2	218.39	217	216.2	216.89	215.83	217.49	219.12	217.15	217.69	219.03	216.9	216.67	218.45	219.02	217.67	216.08	220.15	216.91	218.57	219.26	216.41	219.79	217.5	220.36	218.05	217.27	218.63	216.35	219.48	217.53	220.3	217.08	219.29	218.08	217.43	218.92	217.27	216.81	218.62	217.87
199.59	194.72	197.11	198.19	198.28	198.59	199.89	197.43	194.9	199.39	196.87	200.15	199.28	196.12	198.27	197.26	199.96	197.62	200.05	196.02	197.17	197.4	196.39	196.37	196.51	198.2	197.83	198.78	198.3	198.53	198.38	196.21	197.44	197.65	197.17	197.52	199.32	196.89	200.03	195.48	197.69	199.41	198.54	199.2	198.49	196.02	197.96	196.72	199.28	196.53
199.59	201	205.56	199.28	203.46	201.99	202	201.01	204.29	202.71	205.27	201.04	204.19	200.36	201.89	200.86	203.3	201.99	202.66	204.11	205.06	199.72	200.74	202.02	202.37	202.04	198.9	202.81	201.8	202.98	203.52	202.7	204.01	201.02	201.14	202.06	202.44	202.85	204.05	204.34	202.04	204.62	200.22	202.51	202.75	203.17	201.58	200.81	204.52	200.77
210.56	209.06	209.71	208.65	210.91	209.9	206.13	210.9	211.27	209.45	207.61	208.36	210.83	208.44	208.28	209.98	210.61	208.24	209.38	208.22	209.38	210.73	209.4	208.22	210.35	211.8	207.79	211.28	211.28	209.55	209.3	208.25	207.27	210.06	207.26	209.62	209.47	209.29	210.4	211.38	212.69	210.16	207.63	211.01	209.09	208.23	211.72	207.77	208.76	207.96
200.52	201.34	198.15	196.9	200.25	199.7	200.65	199.45	201.91	197.96	198.68	198.52	198.81	198.08	200.69	199.87	198.39	201.53	198.23	198.65	201.05	200.54	200.36	197.8	198.13	203.48	199.39	199.87	199.81	198.39	198.15	199.83	197.69	198.38	198.35	198.46	201.21	198.76	201.73	199.48	199.11	202.15	198.39	198.03	201.21	198.37	200.42	198.88	200.13	199.6
207.21	207.79	207.44	207.67	208.8	206.82	208.44	207.46	209.99	206.53	208.46	209.73	206.39	209.47	207.3	207.9	208.58	209.05	208.17	210.25	209.33	207.8	209.23	207.23	206.1	207.42	207.83	208.29	207.45	208.11	208.96	207.74	204.9	206.34	208.62	210.37	206.12	207.88	205.97	208.98	206.56	209.23	206.08	208.42	206.74	207.04	207.15	209.15	207.82	206.42
210.85	209.71	209.45	210.88	210.97	208.74	209.24	209.45	211.31	209.03	209.86	210.85	211.02	211.83	209.68	208.94	209.59	208.31	209.06	208.22	209.6	209.18	212.67	208.01	207.86	210.99	208.76	207.82	207.61	211.83	209.02	209.73	210.56	208.86	208.63	209.76	211.41	207.74	208.1	207.43	208.87	210.7	209.28	208.35	210.84	209.48	210.23	210.98	209.49	207.88
203.93	203.16	204.16	204.34	201.81	205.29	202.58	203.24	203.38	203.35	202.83	203.91	204.44	202.84	203.5	205.6	203.03	204.71	205.95	205.11	202.67	203.54	203.95	203.47	203.43	202.51	204.55	204.51	205.22	205.78	205.05	204.56	205.68	205.1	203.82	205.14	202.35	203.6	203.46	202.11	203.26	204	203.79	203.32	204.12	204.66	205.86	202.99	204.82	204.96
198.94	198.57	199.83	198.95	198.22	197.24	197.14	198.75	199.83	200.24	197.21	200.91	198.35	197.98	201.76	198.81	198.85	200.25	198.99	198.61	197.8	199.22	198.85	201.47	197.9	199.23	199.8	198.32	198.27	197.37	197.58	197.66	199.61	199.36	199.28	199.98	198.67	196.36	199.13	198.36	197.58	197.59	197.24	198.14	199.35	199.3	197.67	200.04	199.33	197.02
208.11	206.15	209.17	210.58	206.55	210.23	209.78	209.41	209.25	206.46	208	209.61	207.76	208.53	209.08	207.35	208.86	207.99	207.91	208.51	208.6	208.67	208.06	208.21	207.45	210.66	207.57	208.91	209.1	210.31	208.86	209.49	210.35	209.13	210.18	210.24	210.45	210.78	207.98	210.67	208.68	206.39	207.3	208.07	209.25	208.67	209.87	208.38	208.86	209.76
212.82	212.25	210.4	210.58	212.13	210.68	210.98	211.2	211.94	212.69	211.26	211.5	212.19	212.43	207.6	212.05	212.06	212.12	211.56	211.12	211.24	212.98	211.62	212.26	212.78	211.02	213.46	211.8	212.24	210.61	209.84	210.37	212.12	210.81	211.44	211.11	211.9	209.8	209.57	212.41	211.52	210.43	214.56	211.65	210.54	213.26	211.26	209.49	214.17	212.79
212.41	211.55	211.87	212.15	211.84	211.69	213.47	213.13	213.38	208.89	212.06	211.98	213.67	213.19	211.88	210.73	214.16	215.73	210.6	212.08	213.27	212.8	213.95	210.69	211.93	209.48	209.57	211.7	209.94	211.89	212.15	211.22	210.32	213.04	211.05	212.58	209.41	209.43	212.19	212.59	210.59	212.78	210.36	210.15	209.84	210.87	211.25	212.03	212.2	210.05
203.33	206.83	204.25	203.99	204.55	203.96	203	205.4	201.49	203.78	203.23	203.36	204.63	203.73	202.57	206.8	203.99	203.45	203.83	205.73	203.49	202.3	203.08	202.53	203.58	202.53	201.55	201.95	206.38	201.11	203.78	202.38	204.8	205.78	204.93	204.2	205.41	203.58	201.7	205.44	202.83	203.27	202.96	203.31	203.58	202.16	204.56	205.12	203.27	204.27
211.84	210.9	209.29	213	211.75	212.26	212.41	213.48	211.54	213.85	211.82	211.66	211.34	212.73	210.79	210.48	212.18	214.29	212.16	212.65	212.08	212.52	214.63	214.17	213.29	213.09	212.52	213.14	212.47	213.78	213.05	212.02	212	211.25	213.77	210.94	212.46	212.44	213.01	212.73	213.53	211.65	210.39	209.76	211.77	211.6	212.4	214.59	212.65	210.46
215.08	213.7	211.2	215.03	214.89	212.24	214.57	213.17	212.24	213.28	211.99	212.95	212.19	213.02	211.12	213.32	214.39	211.85	213.47	215.16	212.96	211.44	211.69	215.54	212.97	214.44	211.36	212.47	212.44	212.38	213.51	211.51	214.3	213.45	211.89	213.13	214.11	213.49	214.69	211.81	209.9	211.26	211.48	213.63	212.23	212.6	213.32	212.92	210.91	212.84
202.58	202.8	205.16	205.85	201.82	204.69	203.99	205.93	202.97	203.28	203.22	203.02	200.51	206.14	205.28	203.08	204.74	203.58	202.92	204.73	202.05	205.01	204.97	203.76	203.89	203.85	202.62	203.93	203.38	201.67	202.85	203.62	204.49	204.45	202.82	203.89	200.62	204.98	203.34	201.17	201.51	202.75	203.92	202.41	205.53	205.48	204.23	201.14	205.67	204.15
197.71	200.34	201.13	199.47	200.95	201.07	201.05	200.93	202.27	201.54	199.1	199.05	202.24	198.98	201	199.98	202.07	199.09	201.03	201.21	200.67	201.2	200.12	202.88	200.37	200.38	200.26	201.15	199.89	199.52	199.24	200.16	202.08	200.17	199.99	201.12	201.58	199.95	201.03	201.5	199.92	200.04	200.97	199.38	200.66	200.48	199.74	202.44	201.02	200.67
203.59	201.84	200.72	202.23	205.37	201.39	205.21	204.13	202.64	202.98	203.43	206.75	205.51	202.18	201.23	204.74	204.48	201.59	203.98	205.17	204.28	202.62	204.8	203.58	202.39	204.59	203.48	204.3	203.33	204.1	204.37	203.31	206.11	200.4	205.17	201.11	202.84	203.48	204.17	204.21	203.56	203.65	201.61	203.46	202.07	204.17	203.14	204.64	205	201.56
208.89	206.98	208.5	208.96	210.21	208.55	207.96	208.95	208.23	208.93	208.74	208.15	207.12	210.7	208.37	210.36	206.25	210.16	206.34	210.86	209.97	207.9	208.25	209.34	207.69	207.48	209.04	208.94	206.19	208.33	208.57	208.97	209.1	207.69	208.62	207.63	206.47	207.29	210.97	208.94	206.75	211.24	208.48	209	209.51	211.47	208.65	209.43	209.83	208.4
201.35	200.3	200.56	200.27	199.4	199.4	200.72	200.09	199.63	201.51	200.6	199.44	198.54	198.89	201.28	201.13	198.1	199.56	199.14	199.32	197.83	198.93	198.59	198.94	200.05	199.44	200.84	198.09	200.17	198.83	198.9	198.71	199.37	199.33	200.12	198.79	202.38	200.55	199.81	198.8	200.05	200.99	199.04	195.73	198.23	199.96	199.55	198.79	201.48	200.7
212.62	212.48	211.7	212.41	209.75	212.03	211.02	211.77	208.44	212.46	210.57	210.29	210.68	211.95	210.98	209.97	212.24	210.84	211.67	211.73	210.84	211.83	211.9	210.92	211.31	213.75	211.31	211.83	213.26	211.49	210.38	210.23	213.5	212.26	209.85	211.81	211.12	212.75	212.27	212.08	213.02	213.74	211.54	212.36	210.2	212.39	212.47	212.84	212.52	212.61
210.82	211.39	212.22	213.71	209.82	212.54	210.71	213.71	210.5	211.21	210.49	210.74	211.27	210.57	209.63	211.19	212.77	213.36	213	213.1	211.7	211.12	210.32	213.59	210.57	210.15	211.5	211.5	212.76	212.42	211.9	213.53	209.88	212.98	211.45	209.06	212.7	213.5	213.33	210.27	211.34	212.09	211.87	212.19	211.27	210.79	210.85	208.91	211.96	212.45
198.3	196.43	194.36	197.72	197.28	199.87	198.72	199.89	199.24	196.11	199.21	196.98	198.02	196.75	197.45	200.04	197.7	196.33	199.5	198.98	197.08	196.64	197.01	199.26	197.83	199.02	195.49	196.71	200.31	199.17	198.81	200.64	195.73	199.06	196.12	199.58	198	196.91	198.58	195.33	199.15	198.53	198.51	197.29	197.45	198.99	199.05	194.6	197.53	197.1
195.3	193.78	195.04	193.66	195.7	193.32	192.66	194.94	194.7	192.5	191.34	193.81	194.49	195	194.89	195.11	196.02	194.3	195.16	193.52	195.36	193.48	194.12	194.85	196.25	194.69	194.36	193.88	192.21	195.68	193.06	191.85	192.66	194.21	193.45	193.66	195.78	193.04	195.9	192.89	195.05	193.42	193.73	194.16	195.76	196.36	193.85	195.84	191.84	195.45
211.85	213.7	212.73	211.98	212.89	212.2	212.06	212.12	213.16	210.69	213.62	212.31	211.23	213.57	211.34	211.68	210.96	210.76	211.3	211.44	213.53	210.99	211.05	210.65	211.15	209.72	210.38	212.84	209.54	210.47	210.24	212.89	212.29	209.51	210.3	214.09	212.85	211.23	211.38	214.29	210.42	209.12	211.91	210.17	210.77	212.81	209.42	210.9	209.66	211.29
209.06	208.28	208.94	207.04	207.05	209.38	207.83	206.16	207.09	208.33	206.72	208.67	206.92	206.62	209.66	207.83	209.66	208.43	207.3	209.94	207.41	208.86	205.36	208.73	209.06	208.77	206.4	207.96	208.61	208.85	209.44	210.23	209.04	209.71	207.91	208.8	206.29	211.44	210.77	209.76	209.97	208.99	209.59	209.97	209.55	206.27	207.82	209.83	211.13	208.88
192.4	192.02	194.52	193.89	195.4	194.42	194.54	197.12	197.28	195.97	194.83	196.5	194.03	194.13	195.94	196.26	193.89	196.2	195.39	193.92	195.01	197.62	197.13	194.97	196.37	195.17	195.13	194.87	194.34	194.53	195.69	193.58	195.92	198.09	194.64	193.55	195.55	194.72	196.04	196.13	195.21	196.12	195.81	196.31	195.47	195.23	193.68	195.88	194.71	195.34
218.52	216.62	215.18	219.23	219.13	216.08	216	215.73	216.04	215.47	216.18	219.67	214.67	217.25	217.31	217.82	218.84	216.42	216.03	216.43	216.85	215.5	219.08	216.05	217.48	216.36	217.25	216.59	215.46	218.94	218.05	217.7	218.72	217.32	219.2	215.95	220.26	217.67	216.72	217.53	215.87	215.69	217.8	219.19	216.66	219.87	215.72	217.64	218.17	216.03
208.82	207.71	207.86	207.09	209.12	207.89	207.55	206.54	205.79	205.51	205.99	208.28	208.86	207.94	208.05	207.92	209.06	205.98	205.81	206.59	207.59	207.68	205.62	208.26	209.89	209.67	208.59	207.88	208.86	207.96	209.54	206.78	209.03	207.41	209.64	207.8	209.35	207.3	206.41	209.12	206.1	208.34	208.33	205.18	207.71	207.68	208.59	208.2	207.38	207.64
207.57	208.75	209.42	208.29	207.43	211.07	208.28	209.16	205.44	208.73	209.28	207.52	209.44	210.46	209.35	210.22	209.53	209.09	208.56	210.87	209.36	208.92	206.79	209.69	210.95	210.02	209.55	208.35	209.85	209.68	207.34	206.27	208.86	207.99	208.75	210.46	207.97	208.59	208.35	210.24	210.85	208.02	209.73	210.34	209.58	207.58	208.42	207.6	207.66	210.7
214.98	217.27	217.38	214.58	216.77	216.59	215.75	215.27	217.48	214.45	218.68	216.53	216.08	215.21	216.61	216.15	217.01	218.95	217.66	218.49	219.01	218.61	216.28	218.63	217.65	217.73	215.74	217.5	217.48	216.95	215.56	215.46	216.2	218.75	217.71	214.63	218.28	215.98	217.32	216.25	216.49	215.97	216.84	217.75	217.49	217.84	217.86	216.04	216.83	218.26
208.87	210.66	209.56	209.01	208.79	211.2	210.39	208.24	208.73	210.37	209.69	207.23	210.61	205.89	210.74	209.43	209.88	210.46	211.83	212.26	210.02	209.94	207.94	209.99	211.35	212.63	209.81	210.61	205.7	208.91	206.54	209.25	209.6	210.52	209.2	206.75	211.23	209.31	212.26	211.32	207.28	207.56	208.68	208.41	206.2	208.75	210.91	210.72	209.29	210.81
206.72	209.69	209.91	210.19	210.06	208.32	209.8	210.14	207.51	207.87	209.41	206.48	210.21	209.4	209.78	207.27	208.6	209.63	207.53	210.49	210.24	209.19	208.73	209.85	210.42	213.61	209.09	208.53	208.62	209.39	209.35	207.43	207.15	208.89	208.45	207.37	208.15	209.33	211.68	208.43	209	207.46	208.43	211.25	211.72	209.23	210.1	208.11	209.77	207.68
204.9	205.69	206.45	205.42	205.15	204.87	205.49	205.75	206.69	206.64	207.73	206.23	205.84	206.32	206.31	205.31	207.76	204.42	207.9	205.51	206.62	204.83	207.45	205.47	206.57	207.5	204.73	206.86	205.54	207.68	204.81	205	206.19	208.77	206.77	205.91	206.77	208.32	206.02	207.33	205.6	206.3	205.25	205.07	205.98	205.91	206.63	206.73	206.91	205.48
207.26	207.95	207.83	210.13	206.92	208.61	208.37	208.03	206.76	209.82	209.5	206.47	206.54	206.83	210.03	206.17	207.17	207.27	207.19	207.82	207.48	208.44	206.19	207.69	209.23	207.58	206.82	208.47	206.12	204.47	205.88	207.93	208.19	208.81	208.17	211.01	210.17	208.28	207.21	208.16	208.1	208.78	209.82	208.5	206.28	206.07	206.79	208.57	207.41	208.86
199.98	199.78	202.88	200.82	198.23	200.08	201.9	200.53	199.94	198.82	201.84	202.27	201.06	200.67	199.67	200.01	199.26	202.73	200.71	200.28	199.12	201.16	200.01	198.66	200.29	200.08	201.49	201.03	200.89	198.24	197.67	199.05	201.29	200.07	199.81	200.39	200.36	199.97	201.31	200.99	198.69	201.13	201.62	200.24	198.94	200.38	199.74	200.39	200.65	200.53
209.4	207.25	208.93	208.68	208.43	207.69	208.02	207.34	208.76	207.42	208.72	209.02	207.44	208.99	208.16	211.76	210.34	209.67	210.26	209.73	208.63	209.82	207.92	208.25	207.79	208.98	206.91	210.16	209.34	209.63	207.13	210.09	207.06	209.37	207.48	208.26	210.22	210.45	208.97	207.81	208.03	207.11	206.77	208.83	208.33	208.87	210	210.35	207.75	208.83
208.6	209.8	205.86	205.1	208.21	207.34	210.42	208.36	207.72	208.08	204.75	208.33	207.5	206.35	208.84	205.3	205.77	208.88	208.58	208.17	208.66	208.51	207.88	206.47	208.09	208.45	206.22	208.56	208.96	208.12	208.55	209	207.24	207.58	206.46	208.58	205.67	209.26	209.7	207.06	208.2	209.63	208.84	207.99	209.54	208.79	206.18	206.72	207.62	208.07
205.8	203.16	205.69	206.32	205.53	207.1	203.87	204	204.45	205.37	203.64	204.61	205.21	205.86	204.92	205.87	203.05	206.1	204.49	206.33	205.09	206.26	205.81	203.99	206.15	204.46	205.29	204.56	205.44	204.96	204.17	204.71	206.57	202.6	204.04	205.45	209	204.68	204.06	206.87	202.97	203.32	205.97	204	204.93	203.67	203.28	204.23	205.22	203.61
205.32	203.37	205.56	203.67	202.18	202.62	203.93	206.01	204.24	204.95	204.94	204.91	204.72	202.56	203.39	204.01	202.57	203.42	205.92	204.01	202.49	201.77	203.52	203.52	204.55	203.83	203.53	205.47	204.44	202.47	203.74	204.12	203.21	204.49	203.03	201.77	202.77	202.47	204.16	203.6	204.37	204.59	203.26	203.08	203.41	205.14	204.14	203.37	201.13	202.49
208.29	209.31	208.83	210.3	207.77	207.44	207.4	206.63	208.74	207.1	209.56	211.83	210.97	210.16	207.58	209.82	208.82	209.89	209.04	210.25	208.57	208.03	210.21	208.04	209.1	210.54	208.88	208.32	207.62	209.07	208.64	211.81	207.91	208.34	208.79	206.78	208.83	209.61	209.38	208.87	208.62	206.07	209.26	208.56	207.96	207.87	207.24	211.56	209.45	209.48
206.6	207.12	206.6	205.8	204.9	205.26	205.26	205.79	205.23	203.98	207.21	202.42	205.85	204.99	207.5	203.15	204.12	205.28	205.11	203.06	205.53	203.91	204.62	205.51	204.15	202.04	204.76	204.05	201.89	204	203.63	206.46	204.12	204.3	203.57	205.49	204.25	205.91	205.27	204.99	204.78	206.82	206.26	204.08	205.76	204.53	202.78	202.34	204.58	205.86
212.33	214.6	213.03	212.87	214.16	212.71	210.52	212.45	212.84	214.63	212.78	212.07	209.88	214.25	213.52	211.52	215.17	215.57	215.55	214.66	214.95	214.25	211.67	213.21	213.69	214.71	212.47	213.24	211.43	211.74	213.21	212.66	213.3	212.19	213.25	213.93	212.12	215.68	210.97	214.69	210.62	214.19	211.56	213.84	213.89	215.66	215.25	213.06	213.32	214.01
192.91	195.22	195.37	194.27	191.09	194.06	193.11	193.93	193.58	195.28	194.3	193.37	192.84	194.22	193.62	194.25	195.11	194.79	193.09	194.5	195.76	196.51	196.51	194.51	194.55	195.01	196.09	193.91	193.68	195.72	193.99	192	192.84	191.53	194.09	193.78	193.44	194.5	191.39	195.38	194.2	191.81	195.44	193.51	193.63	197.16	194.56	196.02	196.07	194.46
204.93	205.86	205.98	206.51	205.41	203.39	205.09	207.38	206.47	204.54	204.12	203.49	203.82	205.66	204.36	204.91	205.62	205.26	205.43	203.25	204.8	204.84	203.76	202.49	204.66	201.73	205.22	203.74	203.53	203.46	204.14	206.47	205.37	203.14	203.93	204.4	204.43	204.17	205.25	204.04	203.4	204.94	204.11	204.85	204.28	204.42	206.57	205.99	204.64	205.03
210.04	208.27	210.31	209.63	210.2	208.82	208.17	211.35	208.52	208.8	207.18	210.52	212.38	209.08	210.87	209.18	209.72	212.27	207.63	207.5	209.46	209.79	207.12	209.37	209.72	211.3	210.89	209.84	209.21	210.21	209.58	209.72	209.39	211.6	208.68	209.21	207.55	209.55	210.13	211.57	208.4	207.54	208.65	211.69	210.15	210.58	210.57	208.87	209.23	210.35
203.98	202.8	203.09	203.66	203.07	202.53	202.4	206.38	205.43	204.49	205.78	203.77	204.64	203.81	203.23	204.25	205.71	203.06	203	203.6	202.47	203.63	204.03	203.9	201.14	204.25	206.78	200.92	204.57	206.13	203.95	202.3	202.72	203.88	202.58	205.1	205.63	202.75	203.56	204.89	204.84	205.42	204.12	202.62	201.31	203.29	203.27	203.83	202.13	203.51
207.9	209.79	211.03	207.29	208.33	209.82	208.4	209.14	210.26	210.51	209.72	206.29	208.48	209.06	209.72	207.83	206.2	210.17	207.84	208.33	208.9	209.2	207.6	207.88	207.82	206.3	210.09	205.71	208.26	208.14	209.08	208.23	206.22	209.15	209.69	209.72	207.54	207.35	206.47	208.31	209.29	208.77	209.1	207.05	208.79	208.74	208.73	208.55	207.4	208.89
208.76	209.41	208.48	209.91	208.32	208.54	208.17	207.66	207.32	209.33	208.9	209.25	207.69	207.22	206.87	208.11	209.03	206.93	208.42	209	206.26	208.72	208.82	210.53	209.26	209.37	209.47	208.25	211.61	209.8	206.33	207.87	209.84	208.61	209.4	211.02	207.44	210.3	207.85	206.8	208.57	207.69	206.69	207.88	210.13	207.14	208.92	209.01	209.92	208.75
209.31	209.78	208.18	207.59	209.91	208.86	209.61	209.75	207.98	210.64	210.34	208.56	209.36	209.99	209.84	210.01	209.86	210.59	212.33	209.73	211.02	210.79	209.98	209.39	212.62	208.65	209.53	209.57	210.23	207.32	209.92	209.21	208.78	210.13	208.37	208.96	209.78	208.88	209.71	209.87	208.32	210.23	210.61	210.81	212.22	209.88	209.29	209.43	211.84	210.29
208.47	207.72	207.39	206.76	210.48	207.45	207.96	207.27	209.3	206	209.13	207.57	206.57	207.97	205.92	207.82	206.64	208.6	206.03	207.55	207.01	206.96	209.04	206.18	209.29	207.47	207.82	207.4	208.42	206.58	206.37	205.91	208.81	206.31	206.72	207.6	208.22	206.14	206.32	207.42	206.82	208.34	208.44	208.47	207.1	206.86	208.4	208.57	208.14	208.31
206.28	204.96	204.82	205.77	203.94	203.12	205.48	206.55	204.52	202.32	204.49	203.6	207.17	205.15	204.47	202.67	204.57	205.34	203.59	205.42	205.99	203.81	204.21	204.41	205.67	203.76	204.58	205.7	205.24	204.47	201.52	205.68	203.9	206.47	202.79	206.21	205.6	207.14	204.33	204.49	203.68	203.34	206.77	204.21	205.51	205.91	201.78	203.5	204.45	202.86
201.84	200.04	200.12	198.46	198.48	199.71	198.85	199.71	197.23	199.35	199.18	200.82	201.09	199.25	197.23	198.5	200.57	199.95	199.39	198.24	200.39	200.21	200.44	197.53	200.1	201.34	198.54	200.34	199.02	197.87	198.9	201.65	198.23	199.26	198.67	198.34	200.07	198.5	200.95	199.96	199.04	197.82	199.77	199.44	200.51	199.53	197.43	200.72	198.79	199.39
206.25	206.46	206.06	204.63	205.58	207.71	203.92	205.33	205.89	204.74	205.92	208.28	206.2	205.03	205.08	208.45	203.9	205.66	207.41	206.05	207.23	206.25	205.57	205.99	206.37	206.51	207.48	205.55	207.4	208.68	206.92	203.71	205.79	208.83	205.63	206.71	206.38	205.62	206.56	208.71	205.19	208.06	205.69	208.45	207.63	204.93	207.39	208.16	207.59	206.71
211.01	211.51	213.52	211.61	210.16	213.22	211.98	212.09	209.91	210.69	211.9	213.24	210.46	212.76	211.01	213.44	211.93	211.58	213.31	210.65	210.2	212.49	210.06	211.23	210.23	210.89	211.53	210.3	212.01	209.72	212.99	211.78	211.56	213.46	212.81	211.56	210.68	212.47	211.43	209.11	213.49	212.97	210.91	210.09	210.73	212.85	212.49	212.03	211.4	211.45
204.39	201.66	200.04	205.03	202.72	201.89	202.94	203.47	203.19	204.08	203.27	203.46	203.1	204.01	202.79	200.86	203.97	201.89	204.56	204.85	205.09	202.13	203.16	203.53	203.41	202.17	202.22	203.71	202.87	201.16	201.37	203.95	201.29	201.99	203.25	204.02	202.3	203.44	204.36	201.83	204.53	203.01	201.63	200.81	203.59	204.23	203.4	199.35	202.48	203.05
195.56	192.89	198.25	194.06	193.79	195.71	192.48	193.94	195.77	193.83	195.32	194.84	192.45	192.57	195.17	196.94	198.01	191.42	193.43	194.59	193.26	195.24	196.08	193.92	195.2	193.8	195.42	191.59	195.59	193.96	192.95	195.7	195.13	195.74	192.62	195.34	194.72	194.01	194.84	197.22	194.65	193.77	195.26	196.92	195.52	195.71	197.18	195.71	194.86	194.39
213.88	217.18	220.32	216.75	219.24	218.03	217.9	217.63	216.61	218.44	217	217.38	215.62	217.13	219.2	218.8	216.48	216.53	219.1	219.54	218.86	218.9	219.27	219.09	216.64	218.52	218.28	219.4	217.69	219.3	219.46	220.65	217.05	217.06	218.37	215.29	218.07	216.41	217.02	217.95	217.8	216.16	216.47	219.68	217.65	217.5	220.37	217.61	214.77	214.84
208.17	208.6	207.19	206.57	206.55	206.91	208.27	208.46	207.3	206.93	206.78	208.23	207.32	207.47	207.72	207	207.91	208.43	208.43	206.66	208.22	205.02	208.12	209.9	205.09	209.56	208.5	208.34	207.19	207.31	206.95	206.79	208.01	206.81	206.98	207.22	208.35	206.93	208.4	207.95	207.05	207.2	206.91	208.81	206.74	209.37	208.5	205.62	208.96	208.05
213.3	212.29	211.82	211.52	211.83	211.1	214.73	212.94	211.45	210.64	213.33	212.22	211.32	210.35	212.75	212.97	210.47	210.29	210.22	214.53	211.41	211.02	212.95	210.25	211.33	210.24	212.75	211.6	210.67	212.87	212.17	212.4	211.94	211.06	211.88	211.65	214.14	210.91	211.06	211.67	212.37	210.27	212.08	212.32	212.36	210.76	214.92	211.69	211.57	211.56
201.46	203.59	205.09	205.09	206.02	202.3	202.8	201.99	204.02	201.42	202.84	203.65	203.18	202.84	201.19	205.2	205.25	199.36	202.76	201.98	205.22	202.13	203.02	202.98	202.24	204.59	203.72	206.25	202.79	204.64	200.55	202.38	202.71	203.83	204.33	202.76	202.96	205.19	205.36	202.93	204.54	204.02	204.04	202.85	204.83	204.57	203.27	202.92	203.54	205.46
208.7	210.49	206.88	209.32	208.2	208.39	209.31	209.19	207.71	211.99	210.19	211.05	209.92	209.82	208.18	209.56	209.4	210.85	209.58	210.96	211.95	210.01	209.75	208.22	210.65	210.06	211.09	208.34	209.18	209.9	208.15	208.46	206.79	206.96	207.9	210.09	209.35	210.5	208.88	209.87	209.74	209.15	207.77	211.42	208.32	209.81	209.27	210.06	207.54	210.78
206.95	208.68	207.49	207.6	206.75	208.82	207.86	210	209.29	208.72	208.28	209.48	208.81	207.49	208.02	208.46	208.59	208.84	207.87	209.62	210.04	207.42	209.22	209.91	209.45	210.38	208.48	209.09	209.27	211.19	209.34	209.9	209.32	209.67	209.26	206.42	210.16	208.99	209.67	208.56	209.17	208.06	209.35	210.18	208.22	209.04	209.42	211.25	208.26	207.67
202.71	203.82	204.46	203.8	203.71	204.35	205.06	204.55	203.92	204.95	204.07	204.88	202.88	203.98	205.04	202.88	203.25	205.16	203.95	203.47	203.75	204.79	202.67	202.77	204.11	203.61	204.77	204.05	203.48	205.45	204.48	204.17	205.54	204.86	204.79	202.81	202.62	204.29	201.6	204.46	202.74	203.82	203.34	204.18	203.38	204.4	204.68	206.56	203.74	204.11
199.26	197.38	201.33	198.44	200.66	200.11	200.01	198.11	199.62	201.16	199.87	198.9	200.59	199.84	198.81	197.21	199.66	198.21	200.01	199.1	200.65	199.25	199.53	199.98	197.35	199.17	199.29	199.88	201.32	199.15	201.24	199.26	198.58	198.39	197.69	198.83	199.43	199.75	201.41	199.42	200.04	199.08	200.12	199.42	200.14	199.25	198.3	200.98	200.12	198.77
198.99	198.13	201.11	199.05	199.63	201.21	201.54	199.84	197.86	198.29	203	200.58	197.64	199.89	198.04	197.44	199.72	197.58	202.16	200.15	200.31	198.68	198.15	197.33	198.51	201.06	200.1	198.19	200.05	200.31	199.28	201.14	199.31	202.57	200.69	200.4	197.38	200.21	198.98	199.49	200.21	198.82	199.67	199.31	202.56	202.13	201.51	199.82	200.8	199.07
206.03	204.85	207.73	205.49	207	205.24	207.09	205.04	204.68	205.98	204.85	204.9	205.81	204.14	206.34	204.87	202.74	204.62	206.36	203.52	205	205.47	206.88	204.82	205.49	205.47	204.57	202.52	204.72	208.53	207.84	205.03	203.39	207.47	205.59	205.54	205.27	206.1	204.88	205.49	207.36	205.35	205.37	204.91	205.33	204.52	205.42	206.55	205.1	205.34
216.17	216.32	216.19	219.36	219.57	217.46	215.88	218.23	215.98	216.31	217.02	214.8	217.28	216.94	218.25	215.6	216.67	217.12	215.85	213.96	217.32	216.56	215.72	215.82	217.86	218.16	217.06	216.05	217.73	216.81	215.94	219.11	215.58	218.08	216.59	217.91	215.45	217.02	216.88	219.22	218.48	217.64	217.99	217.92	218.11	218.15	216.59	217.79	216.82	217.64
204.86	204.23	200.73	201.23	204.38	203.35	202.54	203.5	202.49	202.65	203.12	202.31	205.09	203.17	203.07	205.29	202.25	205.07	203.97	205.5	201.61	201	204.02	203.38	202.19	204.39	204.57	201.77	202.24	204.07	204.83	203.2	203.97	205.19	201.63	205.8	202.85	203.09	201.8	201.58	203.63	201.47	204.73	203.71	203.4	206.52	203.82	203.8	203.35	205.7
210.11	210.94	209.35	209.08	211.03	210.09	209.14	209.05	206.43	208.06	209.23	208.59	208.47	209.02	209.42	210.72	207.02	209.26	210.52	206.78	210.02	209.7	210.65	209.02	210.78	209.5	210.35	207.62	207.89	208.9	210.8	208.86	208.7	207.99	208.83	208.49	208.36	208.2	210.35	208.18	209.83	207.95	208.18	208.42	209.68	210.83	208.17	209.21	209.72	210.26
214.43	209.42	210.6	211.6	210.28	211.08	211.35	211.78	210.74	211.79	210.77	211.86	212.57	209.83	212.66	211.85	211.74	210.44	211.24	210.84	210.19	210.31	211.4	211.44	213.16	211.09	211.47	212.35	213.04	209.83	212.88	211.55	211.72	210.4	213.31	213.11	210.51	211.23	213.77	208.9	211.15	212.65	210.9	211.66	209.82	211.76	210.94	211.45	210.53	208.84
208.62	209.1	208.24	206.55	207.37	209.45	207.33	209.52	207.46	210.86	208.82	208.16	207.81	210.03	209.63	206.82	207.84	209.23	209.57	210.75	208.15	208.6	208.01	209.49	212.04	208.09	208.8	208.26	210.84	209.72	207.95	206.96	210.78	207.77	206.7	208.45	210.63	207.97	208.88	207.24	209.38	210.13	208.1	208.39	205.84	209.86	211.8	208.5	210.44	210.17
198.52	197.28	198.13	200.11	199.31	196.71	197.97	200.33	198.29	196.84	199.28	198.31	199.01	197.66	199.77	197.1	197.77	197.85	198.1	197.47	199.19	196.29	201.03	197.23	197.17	199.14	196.97	197.79	198.18	197.46	198.31	196.97	198	197.93	196.41	197.21	197.68	197.86	197.79	199.21	198.21	197.6	198.51	196.52	195.2	195.11	198.53	200.62	195.94	197.49
204.47	202.35	205.48	204.66	204.71	201.76	202.95	204.3	203.02	205.99	201.4	203.15	202.4	204.4	205.27	204.02	203.67	203.45	203.78	201.82	204.57	203.94	201.31	204.61	202.88	204.46	203.04	205.23	202.67	204.26	203.5	202.27	204.63	203.81	204.98	203.31	203.68	203.57	202.62	205.16	203.92	203.35	204.97	201.95	203.53	203.46	201.13	205.91	203.85	202.35
202.18	204.25	204.44	200.76	206.99	203.27	202.13	201.62	203.29	204.01	203.79	202.35	202.38	204.6	201.66	205.81	204.29	203.4	203.23	205.2	202	201.32	203.45	203.1	202.79	204.77	201.9	203.72	202.59	202.5	201.92	199.38	205.01	203.84	201.37	200.74	204.42	204	202.47	202.81	204.92	204.43	204.43	205.66	202.55	204.24	202.12	203.74	203.41	202.26
216.75	216.28	215.84	217.29	215.42	215.86	219.15	217.49	216.9	216.55	217.77	216.78	216.45	216.06	216.47	218.37	218.92	215.68	219.02	217.34	216.91	214.91	217.12	213.82	216.05	217.56	216.96	217.9	215.48	216.22	216.15	219.01	218.12	216.5	217.98	217.38	218	216.89	215.35	217.65	215.39	215.73	216.57	217.1	217.49	216.39	217.85	216.58	216.82	219.1
198.29	198.61	200.12	196.93	198.4	198.93	196.57	198.61	199.7	199.89	197.46	199.23	198.1	198.23	199.17	199.56	198.49	199.45	198.8	199.68	196.7	197.83	199.04	197.53	199.67	196.11	198.9	197.37	199.98	198.01	200.14	197.83	199.67	198.04	198.85	199.21	198.93	197.1	198.76	196.84	199.12	199.11	197.82	197.93	197.32	198.25	198	198.77	197.81	199.49
200.34	201.69	200.43	200.36	202.22	199.26	200.81	202.42	199.7	203.11	201.78	200.73	198.8	201.52	202.79	201.2	202.28	200.98	202.86	200.29	202.49	202.63	200.74	202.82	201.39	200.51	200.27	200.27	200.51	202.11	201.02	199.41	202.67	199.51	200.04	199.49	200.06	201.4	199.39	199.3	201.07	201.47	199.56	202.52	201.71	198.04	202.37	201.87	198.29	202.54
205.1	204.59	204.19	203.87	205.14	203.66	202.4	205.69	204.67	204.43	206.91	204.21	205.68	202.82	205.53	204.94	205.78	205.18	206.96	204.67	205.49	206.07	207.26	204.29	205.59	203.19	204.32	205.39	205.97	203.63	204.69	204.14	204.68	205.84	205.44	206.24	201.19	204.64	204.33	205.52	207.01	205.32	206.8	205.61	203.68	206.51	204.36	204.33	205.41	203.06
208.74	208.16	208.41	209.9	208.86	210.13	207.33	205.76	208.76	208.15	210.42	207.81	208.43	208.72	208.83	208.48	207.31	205.64	208.42	207.93	207.51	209.27	206.15	207.8	208.1	207.81	207.91	205.62	207.23	206.46	207.83	210.4	208.32	208.88	207.85	208.22	206.44	208.27	208.17	206.82	207.44	206.9	209.01	209.18	207.39	206.68	209.73	207.84	207.07	206.95
209.63	208.6	209.5	209.62	210.3	209.07	207.02	209.79	209.94	209.92	208.88	207.64	207.27	210.1	206.55	207.18	209.4	208.09	209.4	207.56	208.5	210.51	210.83	208.4	209.92	208.13	209.08	208.4	207.34	208.84	208.31	208.87	209.64	210.44	208.36	207.48	206.77	207.78	208.72	209.6	210.44	206.65	210.05	209.07	210.24	206.17	210.23	208.51	210.51	208.5
208.95	206.09	206.58	209.75	210.2	207.57	208.95	207.7	208.02	209.57	207.37	207.35	210.13	208.36	204.96	208.91	208.38	209.58	209.4	206.92	211.88	209.43	209.14	210.64	210.29	207.76	209.06	208.21	210.97	207.87	210.34	208.17	208.09	206.69	209.62	209.19	209.94	209.02	207.94	208.56	210.75	208.45	207.67	209.41	207.05	206.54	208.79	208	210.84	209.29
206.79	207.25	209.86	209.58	209.16	208.51	206.54	209.6	207.66	206.43	208.64	207.42	212.32	208.53	207.75	209.12	208.79	208.79	210.56	209.85	208.38	210.24	208.24	209.34	205.44	209.72	207.75	208.57	208.73	209.53	206.92	208.3	210.93	207.96	206.84	209.51	209.09	208.46	206.62	209.02	207.98	207.16	208.89	206.84	207.5	210.56	207.66	207.93	208.05	209.24
217.18	216.17	216.56	216.83	217.53	215.9	217.88	216.45	218.09	216.71	216.76	215.29	216.84	215.29	216.8	216.24	218.43	217.38	216.7	217.88	216.59	217.08	216.52	215.35	215.71	214.86	218.21	218.66	217.99	215.96	216.46	216.46	216.37	219.52	216.56	217.62	217.17	217.5	218	220.13	218.29	215.26	217.89	216.94	216.74	217	217.29	217.55	216.33	216.71
206.85	206.76	206.45	207.31	208.8	209.59	209.39	207.71	208.42	209.6	206.74	208.77	210.06	209.33	205.83	207.74	208.17	207.17	210.5	206.93	208.33	206.71	205.99	208.14	208.91	209.62	206.23	206.66	207.7	209.63	209.34	207.88	205.8	205.97	207.99	207.96	205.66	207.44	207.8	207.44	209.46	207.8	207.88	207.73	206.36	207.69	208.1	208.77	208.65	206.82
204.66	205.48	206.24	203.26	204.82	206.89	203.27	205.95	205.55	203.28	204	206.6	203.72	206.86	207.04	204.77	203.91	203.91	205.59	204.18	204.9	206	207.34	203.39	202.42	203.48	205.57	203.38	204.93	206.62	203.97	200.54	205.65	204.61	203.63	206.73	206.64	201.67	205.06	204.8	202.82	205.12	206.52	206.47	205.61	202.44	202.93	204.88	203.54	204.44
211.48	211.8	212.32	210.05	212.27	211.59	211.72	212.36	211.94	210.55	210.94	210.3	210.5	211.13	212.22	211.02	213.07	212.61	214.3	211.99	213	211.67	213.04	211.85	212.05	212.63	211.64	211.73	211.49	211.92	212.86	211.04	212.47	211.63	213.08	210.87	215.04	211.36	211.43	213.25	211.91	210.43	210.85	211.47	212.8	208.8	212.3	212.41	211.82	210.76
212.93	211.12	210.68	210.38	210.76	211.69	211.53	208.91	213.6	213.64	214.35	212.5	213.03	212.92	210.51	213.61	212.47	211.99	211.3	211.06	211.99	210.45	212.38	212.62	213.21	211.55	211.63	212.06	212.02	213.04	210.81	211.39	210.26	212.47	210.81	214.15	212.75	210.32	210.97	210.8	212.6	213.75	212.42	210.4	211.43	212.66	210.96	210.54	209.94	212.08
208.05	206.65	209.48	210.31	207.34	208.02	208.71	209.11	211.23	207.69	206.17	208.57	209.59	211.67	210.33	206.82	208.09	207.76	210.66	209.22	208.34	209.56	208.7	208.3	208.59	209.53	211.2	206.13	209.58	209.07	209.93	208.49	209.72	208.42	209.56	209.19	210.6	208.49	208.89	208.96	210.49	208.54	208.43	208.22	210.68	209.53	209.9	208.56	209.56	209.38
214.54	213.75	213.09	212.04	213.46	212.77	215.96	215.17	216.21	212.01	215.06	213.7	212.07	214.12	212.23	212.18	213.42	213.42	215	213.76	214.04	212.28	214.85	213.93	210.91	211.35	214.42	214.26	213.91	212.34	213.81	213.27	212.43	211.71	215.22	214	210.63	215.36	213.03	214.81	214.45	213.44	212.89	215.05	215.44	213.71	215.76	213.3	214.02	213.17
206.65	210.08	208.43	209.81	207.08	209.24	209.13	208.72	209.06	206.29	209.02	208.34	208.85	207.9	208.16	208.06	207.28	207.55	209.19	208.62	209.52	207.29	210.26	207.58	208.48	209.69	207.26	208.1	206.93	207.53	210.46	209.59	210.13	209.92	207.48	208.67	208.12	209.02	210.14	207.71	208.89	208.83	207.96	208.14	208.2	209.88	211.23	209.07	210.18	209.68
210.78	211.29	212.09	210.03	211.79	212.16	210.94	210.72	213.21	211.79	213.56	213	213.15	210.72	211.12	214.19	213.92	212.06	214.16	210.56	212.92	211.19	212.52	214.05	214.16	211.19	212.75	212.04	211.83	211.86	211.71	212.77	213.03	210.46	212.56	210.71	210.54	211.54	211.45	211.34	211.51	212.45	214.25	211.32	211.8	209.89	211.98	213.23	213.29	210.55
205.33	208.37	205.71	208.51	206.9	206.44	204.81	208.07	207.59	208.47	206.45	206.75	208.33	207.16	206.02	206.24	205.2	206.62	207.56	206.53	208.61	207.87	203.92	208.15	207.98	208.44	206.63	208.74	208.12	206.98	210.9	206.12	206.5	205.89	208.34	207.79	206.49	208.17	207.79	207.18	204.66	209.18	206.91	208.4	208.91	207.36	208.39	207.77	206.87	209.04
213.96	214.68	213.59	215.08	214.7	213.1	214.09	214.65	212.81	211.71	212.32	212.11	211.6	212.3	212.41	212.46	215.48	212.27	214.59	210.95	214	212.91	211.82	212.16	211.93	212.88	211.34	212.8	214.85	212.96	212.35	210.71	210.75	212.24	213.38	211.73	211.81	213.08	210.29	211.65	213.45	213.42	212.14	212.93	211.07	210.81	214.69	213.2	214.88	213.49
201.56	200.04	201.12	199.29	200.85	200.5	197.64	199.48	198.51	199.29	199.25	199.84	198.65	200.98	199	199.34	200.35	201.87	198.33	198.86	199.17	197.88	198.49	200.52	199.28	199	198.77	198.38	195.94	198.97	199.45	199.9	201.33	200.85	197.69	199.52	198.68	198.65	200.72	201.37	199.56	201.59	201.19	199.09	200.95	199.16	199.17	198.96	199.01	196.71
199.6	201.13	198.74	197.73	199.7	198.56	200.01	200.97	199.27	199.86	197.39	200.64	200.74	199.01	198.59	198.94	199.61	199.38	196.32	200.67	199.23	200.92	199.93	202.69	198.72	199.06	197.47	199.59	200.02	199.13	199.69	202.13	199.37	198.22	199.92	198.94	198	199.99	198.96	199.88	200.29	199.27	198.86	199.22	200.97	199.47	198.56	199.36	198.11	198.23
213.32	213.61	213.8	212.65	212.78	211.51	215.28	210.87	213.89	212.79	213.46	212.46	213.83	212.4	211.37	214.18	211.94	214.09	213.9	214.56	213.14	213.04	213.66	212.34	211.63	213.19	213.74	214.73	213.32	214.69	211.65	212.9	214.64	213.78	212.95	214.85	211.81	213.36	215.31	214.32	212.56	212.23	212.39	212.63	214.12	213.62	213.85	210.27	214.44	215.64
203.99	201.18	200.62	198.16	197.38	199.92	200.3	201.48	199.27	201.18	201.08	200.21	202.29	201.9	200.29	200.5	200.05	200.9	200.92	201.3	199.73	201.67	202.97	201.88	199.45	201.14	198.85	201.62	203.14	201.3	200.66	198.75	201.09	200.19	199.15	201.19	200.62	199.19	201.45	201.48	200.29	198.69	202.41	199.03	200.47	201.02	200.31	199.14	201.41	198.34
207.67	208.73	206.65	205.63	208.56	208.35	209.16	207.11	206.5	209.1	207.96	209.09	206.18	204.97	207.64	208.27	205.92	206.59	207.47	207.05	208.02	207.63	208.16	208.84	208.46	205.91	207.66	207.06	206.65	209.71	207.44	209.33	207.91	207.54	208.1	205.48	208.93	209.03	208.61	208.33	205.86	206.92	207.2	208.25	205.95	208.36	207.79	209.09	207.1	207.55
211.06	206.5	211.69	208.45	208.61	210.13	209.75	210.2	208.51	209.34	209.74	209.25	206.92	208.05	209.05	207.41	210.73	208.57	207.77	209.23	209.89	209.22	209.53	209.07	208.47	208.75	207.73	208.27	207.9	208.57	211.16	211.73	209.08	210.27	206.32	208.75	206.58	208.02	209.35	210.06	207.67	205.99	209.04	209.19	208.73	208.7	208.99	207.2	206.93	206.78
202.9	204.49	202.89	205.91	202.58	204.49	201.71	203.33	204.43	204.47	203.94	205.11	203.26	205.92	201.94	205.67	203.81	204.13	206.02	207.81	204.81	203.8	205.8	202.78	205.63	203.75	203.96	204.7	204.6	205.7	202.66	204.02	203.03	204.38	204.17	202.78	202.3	204.86	204.73	202.87	204.03	201.35	203.98	205.24	202.93	201.98	202.5	203.88	203.75	206.57
210.4	210.52	209.84	209.72	209.67	210.09	210.19	209.95	208.87	211.44	208.63	209.62	210.53	209.44	208.5	211.39	209.85	210.46	209.82	209.46	212.8	210.37	209.59	210.43	208.62	206.36	211.04	208.12	209.86	207.93	210.3	210.97	208.14	209.87	207.99	210.35	208.66	209.36	209.24	207.86	208.99	208.88	208.99	209.75	211.84	210.54	210.56	208.7	210.21	211.11
218.69	217.55	220.94	215.96	219.07	217.76	213.29	215.35	216.16	217.6	216.96	216.84	216.6	217.4	217.82	215.99	219.18	216.36	216.62	218.38	215.87	217.69	215.86	216.81	215.71	216.91	216.67	216.36	218.31	216.02	215.65	215.57	216.99	217.22	216.57	217.14	216.66	216.23	215.55	219.15	217.44	216.76	216.92	218.12	218.63	216.33	217.81	215.53	217.42	218.16
203.67	204.98	203.62	203.85	204.48	202.93	202.82	202.06	203.19	202.52	204.22	202.54	203.38	202.61	203.36	202.05	206.2	204.19	205.08	203.26	203.09	204.13	203.48	204.03	202.21	200.71	204	205.7	201.73	205.86	202.33	201.34	204.38	204.22	204.6	203.57	204.43	206.29	204.18	204.59	202.37	202.2	204.77	205.38	202.29	203.39	207.91	205.5	204.91	204.47
215.92	212.6	213.88	213.94	211.95	214.35	215.29	213.24	216.16	212.96	214.47	213.12	213.37	215.51	212.18	213	214.04	213.7	215.4	215.03	212.78	213.34	214.62	213.6	213.84	214.26	211.9	214.37	215.4	215.21	213.23	214.33	216.69	214.33	214.55	216.18	214.14	214.09	212.33	213.82	213.72	214.15	212.13	213.52	213.78	213.12	212.44	212.13	212.76	214.33
209.99	208.9	209.2	207.76	206.12	208.72	206.68	208.78	209.64	208.75	207.45	206.18	207.04	207.33	208.34	209.46	206.77	209.06	205.02	210.3	205.9	210.32	206.15	209.19	207.38	208.82	208.02	206.47	209.45	206.8	208.11	209.04	207.77	208.83	207.42	209.34	207.44	205.1	207.53	208.14	208.11	206.22	208.04	206.92	205.19	206.28	207.6	208.61	210.48	206.06
211.7	212.67	211.39	209.27	210.62	211.51	212.56	208.68	213.99	212	211.57	211.76	213.89	212.22	211.94	211.15	212.25	211.42	213.1	211.07	211.45	210.07	211.99	212.24	213.42	212.85	211.65	211.54	211.84	212.57	211.93	213.03	211.26	211.41	210.52	211.09	209.72	211.33	211.44	211.41	212.14	210.99	210.53	213.26	210.92	213.77	209.75	211.75	207.88	214.76
206.39	207.21	207.45	204.65	209.07	207.37	208.59	206.31	209.7	206.59	207.97	207.49	206.73	208.93	207.12	208.63	208.54	206.18	208.1	207.2	206.55	208.82	210.37	206.79	207.85	209.32	209.98	206.11	205.66	206.12	206.84	207.36	207.96	208.79	209.01	208.4	208.97	208.24	206.75	208.86	206.12	209.17	208.57	208.59	206.56	208.54	209.37	205.03	205.71	207.62
207.72	207.92	208.43	210.15	208.32	208.08	208	208.67	210.18	208.76	210.58	208.49	207.69	206.35	207.5	209.3	210.41	209.75	207.99	208.67	208.38	209.54	207.09	210.01	206.62	209.27	209.74	209.53	208.71	206.83	208.91	208.93	207.02	207.49	209.43	208.83	208.47	208.51	206.4	207.09	209.3	210.14	209.05	207.65	208.82	208.16	207.81	209.85	206.37	209.11
200.34	198.16	197.99	199.48	197.19	199.39	197.92	200.08	200.12	202.29	199.41	198.71	199.55	197.46	198.93	199.62	198.69	196.99	199.54	199.89	198.82	198.62	199.69	200.84	198.83	199.24	197.3	197.8	199.2	198.01	198.37	198.76	199.55	199.94	200.28	198.61	201.26	200.06	200.68	201.25	200.81	199.9	198.86	199.34	198.24	196.4	200.68	199.32	199.74	198.75
195.37	194.77	194.96	193.64	194.37	194.93	195.07	195.3	195.63	194.87	195.55	194.18	193.29	196.32	194.68	195.29	194.15	193.68	195.38	194.31	192.63	194.77	194.46	195.87	196.14	195.9	194.42	193.85	194.33	194.89	195.94	193.51	193.84	193.79	192.12	194.25	193.01	193.15	193.29	190.23	195.88	193.9	197.74	193.45	193.81	193.08	194.74	193.16	196.99	195.73
212.15	212.05	213.01	212.11	213.01	212.08	213.34	212.32	212.41	210.64	213.48	211.44	210.23	214.05	211.28	212.04	213.78	213.49	211.75	213.2	212.49	215.08	212.88	214.47	211.67	211.76	212.86	212.25	213.31	212.51	214.11	211.45	211.07	212.22	210.21	212.3	212.98	211.2	212.24	213.92	211.43	214	211.52	215.01	212.08	213.06	212.48	213.64	210.48	214.28
206.75	210.22	209.14	209.66	208.12	209.94	210.04	210.08	209.28	208.13	210.56	209.1	208.44	207.98	208.3	211.03	208.15	208.4	207.71	208.86	210.46	207.6	207.59	209.33	213.48	208.72	208.47	208.63	209.63	207.49	208.74	207.87	210.61	207.4	209.21	210.03	208.66	209.19	210.1	208.81	208.39	210.01	208.1	208.54	209.23	210.17	210.14	209.12	206.72	208.7
206.13	202.3	203.24	200.6	202.94	201.69	202.43	202.16	203.67	202.56	202.1	201.37	204.62	202.94	203.11	203.11	203.13	202.85	204.49	203.44	201.78	201.76	200.56	202.07	203.08	203.99	202.5	203.88	204.08	202.31	202.92	200.91	206.57	204.12	203.37	204.58	201.93	200.52	200.53	202.06	204.16	201.56	203.32	203.67	200.09	200.4	203.75	202.41	201.93	202.32
206.09	205.06	206.35	203.08	202.45	202.73	206.16	203.57	202.06	203.97	203.58	203.02	204.72	204.32	203.9	200.39	203.04	201.61	204.8	203.83	205.24	204.93	204.35	200.77	204.8	203.24	203.38	201.95	202.54	204.59	202.67	205.62	202.69	205.02	205.87	204.8	204.91	205.01	205.34	204.13	202.32	204.76	203.6	203.66	201.74	204.56	204.91	207.37	203.67	202.95
206.85	206.47	207	208.42	207.04	204.97	206.75	206.51	206.89	205.65	206.19	208.31	208.02	206.57	206.79	206.16	205.23	204.74	208.35	207.94	207.9	205.73	206.12	206.82	206.62	206.81	207.02	206.21	206.15	204	205.84	205.46	207.41	206.12	202.8	205.5	204.54	206.98	207.15	206.23	206.14	204.29	209.11	207.95	204.46	207.38	206.99	206.88	202.81	206.85
204.68	200.91	200.4	201.66	202.11	201.93	202.02	201.09	203.02	202.86	202.88	199.94	201.23	200.3	201.44	201.52	202.89	201.8	198.74	203.82	205.51	202.24	200.8	202.61	202.25	202.92	201.11	203.34	204.28	202.02	202.42	202.63	204.57	202.58	200.01	201.31	202.15	201.83	202.16	201.17	201.11	201.17	201.82	202.06	202.32	202.18	201.72	202.82	203.42	202.94
213.33	214.84	213.85	213.39	215.37	214.06	211.99	214.64	212.94	213.85	214.42	213.28	213.4	213.73	214.31	213.31	213.91	213.59	215.3	214.27	213.05	211.94	210.84	213.57	211.72	214.47	214.85	213.04	216.42	216.25	211.77	211.99	214.89	214.93	213.29	215.43	216.86	215.15	213.48	213.85	212.07	215.75	215.74	211.47	213.55	214.17	212.87	213.16	214.35	211.86
197.09	195.85	196.61	197.56	195.27	197.21	196.48	195.58	196.67	196.52	197.77	195.98	196.67	198.73	196.63	198.37	200.55	197.21	199.38	198.99	199.36	196.52	198.4	197.22	197.61	200.38	196.96	195.6	198.95	199.01	199.04	199.91	198.56	193.54	196.74	197.68	198.77	196.92	196.98	197.71	198.01	198.71	198.36	197.86	200.47	198.85	197.01	197.17	200.12	199
215.6	215.7	217.35	216.2	215.62	217.39	217.99	216.2	216.11	217.87	215.7	217.02	214.86	217.73	216.65	217.22	218.48	217.35	216.99	215.36	216.16	215.14	216.8	218.84	218.56	216.93	217.16	217.79	218.39	215.57	215.21	217.05	217.76	216	218.6	217.47	215.75	216.06	216.72	216.24	219.57	215.43	218.32	215.91	216.72	217.06	217.01	218	217.79	217.05
212.37	213.56	210.08	209.94	210.98	209.45	208.78	209.61	213.36	211.14	210.21	209.39	213.3	212.71	212.56	210.54	211.68	211.26	210.57	210.72	210.66	213.19	210.67	211.2	211.07	210.46	212.8	211.11	210.8	211.72	213.39	212.39	209.33	212.69	209.28	209.43	213.21	212.63	211.09	212.44	212.21	210.3	210.81	210.29	212.03	212.49	213.08	212.34	210.17	212.33
208.43	207.2	209.17	209.06	209.81	206.68	209.13	209.97	208.46	207.51	209.12	211.77	206.44	209.24	206.11	208.24	209.8	208.64	210.63	208.66	210.08	208.76	207.28	209.06	207.99	208.55	206.85	210.89	208.54	209.39	208.32	210.74	206.92	208.71	210.39	210.38	208.82	209.88	207.65	208.24	207.26	208.23	208.6	206.87	211.32	208.31	207.96	208.44	206.63	209.73
195.88	196.2	195.2	193.58	195.89	194.12	196.37	193.62	196.49	193.03	196.4	195.96	195.08	195.73	194.42	193.28	194.97	195.34	197.12	195.57	194.49	196.3	194.93	195.67	196.86	194.81	196.06	193.88	195.7	196.23	194.83	195.43	194.38	195.23	195.22	196	197.14	195.64	195.41	196.5	193.21	198.34	193.76	194.74	193.7	195.11	194.22	195.82	195.4	195.31
198.27	198.8	199.26	199	199.89	199.04	201.44	200.29	199.14	198.87	198.08	199.88	198.49	199.49	198.85	200.55	200.07	196.69	198.29	201.59	199.91	199.87	198.75	198.76	196.93	198.5	202.55	198.78	199.77	202.6	200.16	200.28	198.79	198.06	198.65	198.53	198.53	199.29	200.17	199.99	200.01	199.25	197.43	199.25	199.56	200.04	198.79	200.55	197.6	199.88
204.54	206.39	208.58	208.85	208.22	207.67	206.7	209.39	209.15	209.11	208.54	206.83	205.7	208.63	209.17	206.82	207.42	206.14	207.75	205.22	206.35	208.2	208.39	208.92	206.94	210.85	207.78	207.88	209.12	208.13	209.87	206.53	208.2	208.15	207.84	208.47	207.85	208.74	206.38	209.28	206.81	210.24	207.58	206.07	206.52	205.34	206.26	207.55	210.08	207.41
203.46	205.42	204.16	203.95	204.49	205.95	202.24	201.17	203.26	203.07	203.53	202.89	201.19	205.88	203.39	205.5	203.39	205.25	204.05	203.41	206.59	202.17	204.92	204.81	204.97	202.5	204.68	203.26	202.96	202.32	203.5	201.97	206.86	204.56	206.86	203.57	203.84	205.52	204.27	203.61	203.66	204.41	202.68	203.86	205.96	202.42	204.72	207	205.42	203.61
206.67	209.8	209.25	207.25	209.81	208.69	209.38	206.79	208.23	208.68	209.26	207.27	208.44	207.39	208.77	209.4	209.11	209.62	209.34	208.1	208.39	209.85	209.16	210.2	208.94	208.84	206.52	207.49	211.54	210.26	209.76	207.81	207.98	209.2	209.04	211.22	208.14	208.39	209.84	209.46	208.99	209.04	207.78	209.01	209.34	210.03	207.39	208.68	209.43	209.94
220.63	217.13	217.1	217.83	215.75	217.38	215.37	218.06	216.31	216.37	219.17	217.66	218.24	219.09	218.7	218	217.81	218.32	218.56	218.09	218.21	220.54	217.83	219.53	219.27	217.7	217.07	218.15	216.99	218.17	216.92	217.21	216.19	215	221.58	216.7	214.08	215.16	217.24	217.83	218.43	216.72	217.39	216.84	216.5	218.78	217.88	217.88	216.77	216.94
197.37	198.99	200.39	201.35	197.93	200.57	198.09	199.17	199.99	199.86	198.09	200.38	199.87	198.61	198.67	202.8	200.01	199.1	198.73	198.62	198.74	197.77	199.84	196.18	199.37	199.1	198.44	198.74	198.46	201.09	201.15	200.65	196.9	199.15	199.95	197.68	201.79	198.37	199.16	196.55	198.93	200.83	199.39	199.4	200.97	199.14	197.44	198.86	200.3	201.71
206.78	208.14	207.54	207.33	207.42	207.68	208.7	207.11	205.57	208.08	207.1	206.75	207.86	207.45	206.55	208.9	207.07	208.92	208.73	207.17	207.92	205.23	208.62	208.6	206.92	206.4	207.6	204.48	208.23	210.22	208.5	205.99	205.84	207.07	210.67	207.38	206.75	207.4	207.99	209.75	205.68	207.21	207.56	208.22	206.59	207.69	208.32	208.82	208.13	208.65
197.23	194.78	197.48	193.96	192.6	194.3	193.21	195.29	194.06	193.95	194.54	194.6	194.54	192.66	195.01	191.54	192.51	193.87	196.7	193.13	195.06	191.96	194.14	196.43	196.4	194.27	193.93	192.46	193.89	193.65	193.7	191.85	195.2	191.63	193.57	192.94	190.94	194.37	194.07	192.64	194.09	191.72	194.86	194.07	195.1	193.13	192.93	196.32	194.19	193.89
209.12	208.4	209.44	208.62	209.37	208.02	209.07	210.56	207.69	207.31	209.91	208.2	210.63	210.31	208.63	207.02	210.61	207.78	209.16	211.62	209.34	210.99	207.7	209.66	209.7	210.17	208.4	209.57	209.4	209.85	209.13	207.92	212.44	210.49	208.5	209.56	209.74	210.68	209.77	208.86	212.42	210.19	211.09	212.13	208.94	210.18	207.68	209.46	209.89	209.03
210.03	210.94	207.34	207.01	206.87	210.14	208.08	206.85	209.76	206.56	209.82	206.82	206.4	208.45	207.62	206.62	207.59	206.99	208.61	208.34	206.64	207.95	209.26	209.31	209.32	207.85	208.89	205.19	207.56	206.42	207.74	209.88	207.94	207.62	207.15	209.17	206.99	209.75	210.69	208.83	209.87	208.56	207.96	207.31	206.47	207.7	207.16	206.76	206.69	207.06
203.42	204.41	203.12	202.54	204.63	203.37	202.81	202.33	203.58	205.65	205.67	202.76	202.53	203.98	203.6	203.7	204.34	203.52	205.2	203.57	200.05	206.56	202.68	207.13	205.29	202.65	203.14	206.16	202.27	202.69	205.17	203.16	206.54	203.6	205.54	201.13	205.39	200.81	204.76	203.6	203.15	202.29	204.59	204.85	204.57	203.79	203.54	204.56	202.04	202.67
217.62	216.77	218.43	217.69	220.34	216.84	217.18	218.41	218.21	215.87	214.81	217.82	219.38	215.12	216.07	216.01	218.4	217.78	216.52	219.08	215.14	217.78	215.04	216.58	216.92	216.75	217.45	215.89	216.71	216.12	215.63	217.05	219.59	215.56	218.01	216.18	217.14	217.08	216.05	215.23	218.11	217.75	217.75	216.25	219.01	216.16	215.14	217.52	216.96	218.82
213.06	214.33	214.44	209.76	212.57	212.6	212.95	212.21	211.42	212.73	211.96	212.07	214.06	213.5	215.2	215.15	212.45	212.93	210.29	213.3	212	212.63	214.05	214.06	212.18	211.82	211.14	212.28	211.41	213.55	212.99	213.04	213.84	212.69	211.84	213.98	212.27	213.65	215.02	212.77	212.91	213.45	214.5	212.77	212.57	211.64	212.48	214.17	215.22	212.36
214.72	212.57	213.14	214.56	213.19	215.05	211.29	214.83	212.19	214.88	212.75	215.23	213.76	213.67	213.69	212.49	212.94	214.5	211.74	211.96	210.95	212.79	212.21	210.11	211.63	212.69	214.55	212.44	213.18	214.04	213.22	214.36	212.49	215.01	212.98	213.64	214.32	210.68	214.87	215.26	211.25	214.98	211.44	215.72	212.75	214.03	214.12	213.86	212.42	211.91
210.91	211.1	211.58	210.43	211.5	210.96	209.94	211.34	209.96	213.21	209.93	210.89	213.24	210.38	213.22	211.22	213.37	210.48	211.93	212.84	211.94	209.25	211.19	210.29	211.31	213.97	212	212.01	212.86	210.24	212.07	212.73	211.69	211.74	213.7	210.84	210.71	209.29	212.32	213.25	210.84	211.48	209.14	209.63	212.65	212.86	212.8	210.94	209.91	211.59
200.59	199.99	200.82	200.46	202.73	200.52	199.84	200.54	202.41	200.04	201.45	199.28	198.05	200.17	198.97	200.46	200.25	201.6	200.59	200.22	201.71	200.44	199.22	200.78	200.73	197.8	199.87	198.33	199.49	200.94	200.3	200.35	199.64	198.65	199.59	200.91	202.22	204	197.32	198.3	199.45	200.23	198.82	201.58	203.22	201.12	203.42	198.06	201.55	198.52
211.37	210.19	210.75	213.73	211.89	212.16	213.62	212.76	211.54	212.85	214.59	211.87	212.81	212.62	213.67	214.55	209.82	211.21	211.12	208.91	213.44	209.28	211.23	211.03	210.95	212.42	211.34	213.6	211.33	212.24	211.66	213.69	212.05	212.83	211.81	210.1	211.89	213.33	209.58	212.32	213.15	212.71	209.76	212.27	212.76	212.65	209.66	211.37	213.33	209.85
218.82	219.84	214.3	215.84	216.72	217.93	218.32	218.63	217.37	215.53	218.34	215.54	217.8	218.11	218.55	217.75	215.56	217.9	215.86	216.5	219.75	218.63	216.79	218.29	218.65	217.52	218.67	215.8	217.43	219.12	216.87	217.94	215.39	215.9	215.66	217	217.31	215.87	216.58	219.34	218.75	218.76	217.14	218.56	217.88	215	216.2	218.47	215.9	216.67
206	206.02	205.9	205.45	204.78	204.75	205.42	204.68	205.98	204.91	207.16	205.15	204.17	205.01	203.38	204.99	204.8	206.09	204.56	205.38	205.42	204.17	206.36	205.16	204.42	206.45	206.46	206.96	206.37	207.67	206.14	206.37	207.35	204.46	207.63	206.06	206.16	205.08	203.64	204	204.63	206.05	206.14	205.97	205.2	206.68	204.89	204.3	206.56	205.21
197.61	200.31	199.29	198.44	200.44	200.8	203.39	200.19	198.46	202.33	198.54	199.55	198.88	202.59	200.56	199.48	200.34	199.24	199.94	199.48	201.04	200.05	200.07	201.52	199.02	200.05	200.47	200.59	200.76	199.4	199.49	201.35	200.69	199.37	201.44	202.31	200.61	199.47	201.29	199.34	201.78	199.7	199.1	200.73	199.47	201.01	200.74	201.22	199.52	198.38
202.96	202.78	203.71	204.69	202.91	203.08	203.66	201.26	204.05	203.04	206.18	202.99	203.47	203.17	202.12	204.66	203.34	203.94	205.79	204.19	201.05	201.12	203.45	202.84	201.48	201	201.31	204.4	203.07	204.6	202.26	203.57	204.6	203.55	203.57	203.15	204.56	203.09	201.55	203.49	203.06	203.27	204.35	204.25	203.14	201.87	203.58	203.67	202.57	204.26
207.98	208.98	211.31	207.35	208.92	208.67	208.08	209.06	209.73	209.74	211.48	208.93	208.9	207.92	210.66	210.09	209.23	208.72	207.99	209.38	208.32	210.45	209.4	208.53	206.91	210.61	207.86	209.76	206.95	206.93	210.04	210.91	209.76	208.33	211.02	208.46	208.09	207.77	207.93	208.68	208.05	208.41	208.36	209.18	208.68	208.36	207.56	208.23	210.92	207.44
205.88	209.47	208.74	209.63	207.84	209.22	210.08	208.63	209.04	209.78	209.01	209.45	210.43	208.6	208.91	209.01	208.32	208.87	208.17	211.19	208.46	210.72	209.96	209.01	210.94	208.24	206.49	209.89	208.67	208.8	209.71	206.76	209.69	208.94	207.59	208.57	209.26	208.68	208.28	207.57	209.19	208.41	208.9	207.66	209.83	209.53	207.98	208.97	208.76	207.59
216.64	216.59	218.73	216.35	218.14	218.78	214.84	216.75	214.28	216.7	216.51	215.91	215.09	216.91	215.73	218.66	216.98	216.75	218.1	215.61	215.17	218.49	217.32	218.17	218.4	217.4	215.62	218.62	218.2	215.78	216.42	217.83	217.43	218.62	217.7	214.57	215.14	218.26	214.84	218.39	216.76	216.72	215.29	217.73	219.45	216	217.26	216.69	216.53	216.58
211.4	211.75	212.44	211.46	211.79	211.89	212.98	215.19	212.53	212.62	212.49	213.39	212.05	211.98	212.15	212.35	213.14	211.42	210.53	213.43	213.01	213.98	213.31	212.5	212.71	214.38	210.25	211.75	212.95	211.9	212.87	212.95	213.9	212.96	212.42	214.03	212.19	213.02	212.29	212.68	216	211.15	212.77	211.66	211.71	213.36	214.27	215.34	213.46	213.83
216.24	219.38	218.69	217.71	217.8	217.53	217.68	216.94	215.32	216.73	216.82	215.51	217.6	217.63	215.56	215.96	218.37	217.97	216.51	215.52	215.3	217.74	217.78	216.02	215.42	217.1	217.95	218.99	216.6	219.54	213.86	216.05	218.66	218.65	216.73	216.18	218.45	216.04	214.88	217.1	216.94	217.99	217.29	217.11	220.39	215.75	218.57	218.62	215.36	216.8
209.59	211.09	209.06	208.69	209.18	209.59	209.03	208.25	207.67	208.2	210.57	211.01	208.69	208.24	211.36	210.45	209.16	208.6	208.65	210.66	210.88	209.76	209.48	207.03	210.64	209.92	210.69	207.93	211.99	208.67	211.25	211.18	208.14	211.26	206.45	210.78	208.97	209.48	210.2	206.09	211.35	209.13	209.62	209.29	209.56	209.21	208.74	209.73	210.32	209.4
212.22	210.21	212.01	211.35	212.21	210.11	210.99	209.95	210.56	212.85	210.13	210.82	211.93	212.14	209.8	210.65	212.26	209.9	212.31	213.06	211.4	211	215.12	212.63	212.17	211.55	210.34	209.93	211.49	211.08	213.41	214.07	208.76	211.01	214.7	211.49	210.08	211.89	214.71	211.76	212.06	211.74	213.48	210.47	210.96	210.32	210.84	211.92	212.39	210.77
208.61	211.18	214.53	211.16	212.42	208.87	212.46	213.19	209.49	210.44	211.52	213.42	212.4	212.04	211.31	209.51	211.88	210.55	210.8	211.43	209.17	214.71	210.13	211.21	213.78	212.6	213.66	212.51	211.99	213.76	212.02	210.21	211.67	211.5	212.15	209.76	214.19	212.42	211.16	211.33	211.34	212.08	212.77	211.36	213.69	210.75	211.13	212.28	212.96	210.07
213	213.24	214.11	213.1	212.62	212.8	214.85	214.23	211.97	214.36	215.69	211.96	214.24	212.97	211.93	214.4	213.64	213.81	213.49	210.73	213.27	214.62	211.51	211.07	214.89	213.19	211.02	211.5	212.82	213.71	212.6	212.26	215.56	214.28	212.29	214.87	210.88	214.56	213.46	213.13	211.54	211.88	212.53	213.22	214.23	213.68	211.33	211.62	210.52	213.09
213.89	216.54	213.25	211.52	212.66	211.16	212.92	212.46	212.19	214.26	211.2	214.11	212.78	213.9	215.45	212.8	212.96	216.46	212.97	212.13	215.19	216.17	213.36	216.74	212.34	214.11	213.8	212.08	215.13	212.9	213.7	212.68	213.06	214.13	211.52	212.57	213.16	213.8	211.99	213.41	213.36	214.88	214.04	213.9	213.39	212.67	212.02	211.15	214.26	211.95
210.61	208.29	207.94	209.59	209.48	207.05	209.17	209.73	209.56	207.11	207.77	208.12	207.33	209.52	209.15	207.05	208.12	208.3	208.94	209.13	207.93	207.84	208.82	208.61	207.85	209.91	209.02	209.1	206.16	209.94	211.5	205.28	207.88	208.82	209.35	209.13	208.25	207.06	208.82	209.8	206.8	205.84	208.75	210.28	210.96	210.22	209.1	208.6	211.39	207.51
207.98	207.8	207.53	206.79	205.26	209.19	207.34	208.92	205.12	205.18	208.96	208.38	206.98	208.12	207	207.2	206.99	207.55	208.32	206.88	203.92	207.74	208.37	206.68	207.66	208.41	208.27	204.68	204.94	207.83	208.04	206.76	207.04	207.41	209.15	210.16	206.45	206.71	208.27	206.43	207.57	209.2	208.51	208.77	208.95	209.34	208.53	207.31	205.69	208.08
200.11	199.42	201.86	200	200	201.97	198.63	201.7	200.23	198.53	200.22	200.71	201.46	201.29	200.4	201.28	199.21	198.12	201.76	200.61	198.89	200.79	201.26	201.58	198.63	198.84	198.82	201.94	199.2	198.83	201.54	200.58	201.51	203.34	202.31	199.98	200.34	198.43	200.03	200.19	200.51	199.59	199.03	199.93	200.25	198.94	200.38	199.84	201.61	200.34
211.15	211.79	213.09	214.68	213.43	210.99	213.1	209.83	211.43	214.58	209.72	212.47	210.82	211.24	213	211.68	213.65	212.86	213.57	211.12	214.59	214.22	210.68	211.7	213.66	213.01	213.01	212.79	214.83	211.11	214.07	213.89	213.21	212.35	212.43	213.81	213.33	213.83	213.97	211.91	210.37	212.14	213.95	215.75	212.93	213.86	214.51	211.85	211.21	212.2
197.27	201.57	200.28	200.3	200.58	200.93	199.77	198.31	199.27	201.13	199.27	199.39	199.53	199.83	201.69	201.75	200.23	198.4	198.68	197.79	201.68	199.95	198.19	199.06	201.68	201.06	201.45	200.8	199.98	198.98	200.7	201.31	200.53	200.05	198.48	200.06	198.63	199.4	200.6	199.28	200.51	200.82	198.11	198.81	198.4	199.9	197.12	202.29	199.74	201.07
205.43	206.12	207.8	205.89	205.46	202.91	204.93	205.32	205.96	203.92	203.21	202.1	202.91	203.35	202.65	205.85	206.78	204.12	202.32	205.68	204.97	205.13	204.13	206.45	204.64	205.21	205.14	202.67	204.4	204.57	206.98	204.08	203.39	204.94	204.23	203.45	204.96	204.11	205.59	204.29	203.49	205.08	202.94	205.23	204.42	205.24	205.16	205.83	205.67	204.61
215.17	211.17	212.21	213.76	210.68	212.24	212.73	210.13	213.78	215.25	211.71	213.93	212.47	213.89	212.86	212.63	214.1	211.9	211.23	213.48	214.22	213.97	213.65	211.9	213.14	213.47	213.02	215.95	211.2	213.62	213.07	213.64	212.9	212.84	213.28	212.76	212.28	214.73	210.89	212.36	212.99	213.58	215.02	213.19	211.57	211.64	214.3	212.98	212.17	213.39
211.58	207.99	206.11	207.86	205.55	207.41	210.09	206.62	207.67	208.24	207.82	207.86	209.06	209.02	208.49	207.89	207.18	206.7	209.31	207.71	208.18	208.61	207.59	208.19	207.51	209.19	209.87	207.83	206.13	207.11	209.46	207	208.4	205.63	207.91	207.14	207.4	206.41	208.71	209.24	206.53	207.61	210.09	208.41	206.37	207.88	207.05	207.82	207.21	206.64
215.78	212.65	211.95	212.76	214.32	215.37	213.05	212.62	212.19	211.4	213.81	210.7	214.5	214.42	211.54	216.06	212.04	212.59	210.86	211.27	212.38	210.8	213.09	214.03	212.85	213.87	211.82	210.89	214.16	214.17	214.18	212.83	212.98	212.62	212.73	212.71	213.6	210.99	214.09	213.7	213.68	214.77	211.04	212.1	213.6	215.26	211.81	215.61	212.67	214.44
207.47	206.69	205.82	208.62	206.75	206.07	206.95	207.46	206.09	207.35	205.44	207.18	205.13	207.8	204.45	205.62	207.04	205.98	204.96	207.09	206.76	205.33	207.38	206.75	207.55	206.48	206.97	206.77	205.54	204.46	207.7	204.53	206.42	207.7	206.52	205.37	207.73	204.86	206.04	206.35	206.25	206.62	204.33	207.1	207.35	206.88	205.89	205.13	207.48	206.04
206.36	207.46	208.28	208.37	206.77	206.59	209.13	207.6	207.97	207.69	206.15	207.77	204.47	208.22	207.18	208.21	209.53	207.03	209.07	207.79	207	207.07	207.72	205.92	208.86	208.12	207.04	209.39	208.46	207.85	207.18	206.73	210.8	206.21	209.65	207.41	206.78	208.02	205.81	209.75	207.69	205.05	209.48	208.76	208.12	208.02	207.68	208.32	207.07	207.63
207.94	207.12	208.92	207.35	206.97	207.73	208.03	205.67	208.37	208.31	208.18	207.49	207.83	207.69	207.6	209.05	206.96	207.08	207.8	209	210.4	208.3	205.76	208.02	208.2	207.7	207.82	207.04	208.23	208.2	207.68	207.78	210.75	207.04	208.28	208.83	208.72	208.99	205.28	207.59	206.35	207.78	206.99	209.16	207.28	208.58	210.82	207.37	207.98	209
206.05	207.79	205.64	207.94	206.26	206.23	210.91	207.52	206.57	207.14	208.48	209.64	206.16	204.38	209.47	208.65	206.18	206.72	206.23	206.99	207.28	207.75	209.89	208.42	207.78	208.49	206.74	207.37	207.63	207.03	206.38	206.5	207.3	207.78	207.32	206.91	210.29	207.39	206.81	210.44	208.42	205.59	209.57	209.9	208.02	207.58	208.54	208.24	207.06	206.37
207.83	207.45	207.52	209.81	208.3	208.71	206.68	210.74	206.48	210.69	211.23	209.61	208.28	208.04	209.37	210.61	209.33	207.28	210.08	209.83	210.24	209	207.83	210.37	209.24	209.57	210.13	209.35	208.53	210.64	208.34	208.7	211.32	208.86	207.6	209.99	210.39	209.25	208.76	207.69	210.41	208.9	210.09	209.72	210.17	210.75	208.7	207.4	207.99	208.2
201.41	204.65	203.18	203.66	202.48	205.54	202	205.09	204.43	204.25	202.85	204.82	203.06	202.57	204.58	201.17	203.98	203.69	204.87	203.52	201.61	201.99	202.7	206.12	205.34	204.7	201.94	203.02	202.24	203.34	203.84	204.74	204.41	205.19	205.54	203.94	204.42	204.12	203.81	202.03	203.81	206.59	204.45	204.06	206.2	203.86	202.66	203.1	202.84	204.16
217.66	214.66	215.89	216.86	216.9	216.78	217.85	218.84	214.73	218.47	217.18	217.9	220.42	216.39	216.25	217.73	215.93	216.2	217.92	220.07	216.79	216.43	218.21	215.55	217.21	217.47	216.46	216.46	217.76	217.92	219.57	218.74	215.62	216.64	217.8	216.32	217.74	216.96	213.92	215.44	215.84	217.22	217.44	214.81	215.65	218.03	216.72	216.44	218.39	218.57
219.02	217.46	215.73	216.05	216.07	217.16	218.09	217.21	215.61	218.27	219.91	217.28	215.6	217.48	217.19	217.95	219.02	215.06	216.3	216.7	214.48	217.42	217.5	216.23	215.56	218.05	214.55	216.56	215.14	217.97	217.47	219.06	218.48	217.25	217.23	218.31	216.31	218.38	215.03	216.82	218.1	220.02	216.65	216.21	216.72	217.86	217.49	217.59	217.25	214.89
211.06	212.39	209.61	209.68	210.88	213.17	210.21	210.91	212.2	210.22	211.39	209.98	212.8	211.52	214.33	211.63	210.09	212.6	211.6	209.77	210.43	211.21	210.39	211.95	211.29	211.96	210.19	211.23	211.37	210.27	209.96	212.61	212.61	211.1	210.85	210.78	211.41	210.33	211.54	210.63	210.39	212.46	211.61	210.33	211.51	212.12	213.06	209.79	212.55	213.01
207.75	208.25	209.69	208.62	209.11	208.54	207.08	208.05	208.63	207.17	208.6	207.22	204.9	206.8	207.01	206.76	205.38	206.85	207.41	208.04	208.58	206.25	205.98	208.75	207.26	207.38	205.77	206.35	205.82	209.22	209.8	205.32	207.82	207.6	206.79	207.82	208.08	207.93	206.38	208.12	209.03	207.14	208.38	206.92	209.32	206.37	207.12	209.69	208.64	207.27
192.15	195.69	193.85	194.42	192.19	196.02	195.48	196.36	194.08	197.2	195.55	193.08	192.56	194.05	195.51	193.04	194.32	195.35	195.91	195.86	192.87	194.14	194.7	192.71	193.06	192.85	192.61	194.23	193.11	195.35	195.07	195.91	195.46	194.95	194.84	195.26	192.94	195.16	196.35	191.94	194.81	193.4	195.99	194.79	194.39	194.42	195.3	195.8	193.65	194.12
208.52	209.48	208.24	209.82	206.29	209.09	208.46	207.8	208.84	207.54	208.18	208.32	207.63	209.78	209.63	208.33	206.83	209.04	207.87	209.84	207.18	211.22	210.83	208.66	210.26	207.04	208.09	208.51	208.13	208.61	208.63	208.62	207.95	208.77	207.58	209.55	208.97	207.74	208.18	206.44	206.85	209.09	207.87	208.73	208.43	209.83	209.6	209.43	209.53	209.63
207.59	205.89	208.82	210.8	207.54	209.14	206.86	207.59	208.5	207.12	207.82	208.35	207.28	208.72	208.45	210.68	209.81	206.98	207.75	208.31	207.06	208.4	207.38	209.77	208.77	208.46	207.41	206.9	210.32	206.58	207.34	208.8	207.84	205.69	207.89	208.46	209.39	208.41	207.3	207.71	209.15	207.5	208.63	205.21	207.02	209.49	208.65	206.58	210.87	209.78
204.39	203.54	204.97	201.96	207.8	203.39	204.12	204.82	204.01	203.54	203.57	204.65	205.48	206.69	205.57	204.82	204.3	204.14	205.87	205.56	203.9	204.45	205.36	202.35	202.85	203.12	203.07	203.33	205.28	203.99	204.49	204.58	202.84	201.81	203.05	204.53	205.19	203.66	206.07	205.33	202.31	205.5	202.71	204.21	203.06	204.73	205.4	205.88	204.22	204.45
201.26	197.83	199.85	197.28	199.7	198.31	201.2	198.3	199.15	197.25	198.98	198.17	196.68	199.12	200.56	196.53	197.57	199.7	197.65	197.86	199.28	197.51	198.67	199.36	199.97	196.82	196.91	198.22	199.66	197.21	198.09	198.64	198.34	197.76	199.37	199.3	197.69	199.56	197.65	199.45	200.46	199.1	199.91	197.3	197.9	197.13	200.98	197.47	199	199.32
198.33	199.9	201.7	197.41	202.06	200.63	197.29	202.48	201.94	200.17	198.79	199.09	201.4	200.57	200.07	199.73	201.22	202.59	200.21	199.16	199.74	202.67	200.22	201.04	200.28	200.8	198.64	198.72	198.48	201.22	200.05	202.21	200.52	201.95	201.13	199.89	201.38	199.71	199.65	202.32	200.41	199.5	201.69	201.08	201.51	200.21	199.87	200.48	200.61	199.21
207.39	208.46	208.19	207.52	207.81	207.63	208.55	207.99	206.61	206.92	209.28	209.46	204.9	207.37	209.32	207.75	205.15	208.74	206.82	205.09	207.64	208.13	207.38	208.01	208.45	208.55	208.3	208.56	209.9	206.64	206.19	208.88	208.73	206.43	209.79	208.6	207.69	206.59	207.74	208.35	210.94	206.27	206.15	207.62	207.74	208.95	207.06	207.59	206.6	208.41
201.03	199.6	198.31	199.99	196.98	198.96	200.84	198.62	198.97	200.48	198.96	199.58	200.37	199.38	200.02	198.39	200.3	199.98	200.29	200.77	197.94	200.96	200.4	198.12	199.25	199.75	199.77	198.3	198.58	198.69	202.81	199.68	199.65	198.83	198.74	199.85	199.35	198.31	198.13	197.75	200.32	198.08	198.89	198.46	198.73	200.04	199.5	198.88	199.93	200.91
207.03	208.85	207.27	210.36	208.53	210	208.33	208.67	210.27	206.98	208.47	208.05	207.55	208.16	208.83	205.99	206.75	208.08	207.59	206.66	209.47	206.88	207.21	209.03	205.39	208.34	207.57	207.95	206.33	208.33	208.61	207.57	208.6	208.59	208.13	205.92	207.19	208.1	208.93	207.33	208.69	208.37	209.26	207.77	207.1	208.08	206.63	212.09	209.49	209.68
199.63	199.89	201.01	196.73	199.45	200.74	201.55	200.95	196.94	198.95	199.74	200.44	201.02	199.85	199.62	200.78	200	198.71	200.92	199.9	200.65	201.5	198.42	199.06	199.52	200.9	203.23	200.57	198.55	196.24	199.21	199.15	199.1	197.49	199.72	199.35	199.03	199.3	200.27	199.98	198.1	198.69	198.57	201.05	200.68	200.35	198.93	197.8	199.6	200.8
209.09	210.16	208.37	209.41	209.88	207.99	209.87	210.58	210.15	210.91	207.55	209.46	206.41	208.58	209.87	207.48	207.49	210.95	207.03	207.74	206.84	207.62	210.15	210.42	209.11	211.63	207.76	208.9	208.03	208.66	210.07	207.82	209.73	208.05	210.25	210.29	207.85	209.04	208.84	208.07	209.46	208.11	209.78	209.12	208.58	209.71	208	209.12	208.97	209.42
217.5	219.14	218.04	217.64	217.77	217.67	216.44	219.41	216.48	217.42	216.05	218.79	217.62	217.94	214.94	219.27	216.67	218.43	215.44	217.36	218.68	216.9	215.19	217.07	218.76	216.36	218.04	217.01	216.26	215.51	217.17	217.95	216.99	220.32	217.53	218.01	216.72	217.37	215.79	217.75	213.66	216.11	215.41	218.9	216.56	216.88	219.31	219.11	216.88	216.3
204.53	204.04	204.06	203.74	202.05	203.54	203.6	202.95	202.28	202.99	202.63	203.64	204.26	204.21	202.83	201.6	203.22	204.23	204.47	202.58	203.52	203.3	202.8	203.19	203.18	202.83	203.5	203.91	203.15	203.52	204.85	204.03	203.14	203.01	202.86	202.6	203.51	204.49	202.24	205.33	203.11	205.91	205.36	203.49	205.94	201.5	204.62	203.16	202.95	205.69
216.37	218.35	217.2	217.24	217.26	217.49	218.5	218.18	216.35	215.65	215.39	218.9	218.43	215.32	219.21	217.07	216.58	217.94	214.7	214.94	216.34	216.59	217.19	218.46	217.37	216.22	215.01	215.8	216.78	216.54	215.9	217.6	217.12	217.49	217.41	219.49	215.19	215.69	217.09	215.66	217.05	216.78	216.47	215.83	215.15	215.61	217.07	217.54	215.45	214.57
202.29	200.23	200.48	200.64	201.92	201.72	199.43	201.25	199.61	200.79	199.45	201.03	200.25	200.87	197.48	200.34	199.36	200.29	200.28	200.11	200.2	200.35	202.13	200.82	200.13	200.2	202.55	199.7	201.87	200.85	200.66	198.5	199.63	201.11	199.28	201.33	201.48	200.37	201.16	199.47	200.45	201.16	201.18	200.15	197.96	201.53	201.2	201.95	198.15	201.09
199.51	198.51	199.17	198.03	199.88	196.91	198.38	198.24	197.49	198.14	200.06	199.65	199.43	199.72	198.43	200.77	199.86	200.28	200.37	201.03	202.6	199.59	197.89	200.2	197.97	197.5	200.13	198.19	200.93	198.28	198.9	198.84	200.05	199.45	200.57	200.92	198.78	196.7	198.77	196.74	200.63	199.31	201.17	198.91	197.2	199.1	200.5	202.36	198.45	198.33
206.16	208.97	207.61	210.02	208.86	207.87	206.5	208.57	206.78	206.82	206.12	207.92	207.43	206.34	207.03	209.1	210.36	206.51	209.73	205.24	207.59	205.45	206.02	208.51	206.77	208.05	210.03	206.71	208.02	209.91	207.1	207.81	207.38	209.09	208.02	206.81	209.38	208.73	207.51	211.7	206.17	205.6	207.47	207.72	208.69	209.94	206.69	208.25	207.96	208.09
198.93	201	197.15	199.73	198.21	198.88	199.66	201.71	198.85	199.01	199.79	198	200.7	198.52	200.4	197.72	198.63	200.02	196.85	199.16	198.57	200.72	198.92	200.5	199.97	198.46	200.01	199.77	200.91	198.8	201.79	200.58	199.38	199.39	200.57	199.6	200.63	198.1	199.77	202.36	197.51	200.82	201.57	198.5	197.25	200.9	199.48	201.7	197.15	201.99
218.56	214.5	216.12	215.24	217.06	218.63	217	216.9	215.09	218.14	214.92	217.67	215.84	217.48	218.02	216.03	216.92	217.81	216.67	219.09	214.99	214.92	215.77	218.8	217.19	215.86	216.23	217.95	217.1	219.21	216.76	218.26	219.68	217.81	216.59	216.8	219.08	217.18	220.97	215.89	215.96	217.28	217.8	213.13	216.4	215.68	217.02	218.3	216.54	216.34
201.87	201.82	203.12	203.2	201.81	202.62	201.72	203.06	203.07	202.04	203.14	200.87	203.72	203.03	203.22	201.21	204.98	204.5	201.21	201.5	201.65	201.75	202.65	203.16	202.09	201.81	201.18	201.46	200.01	200.7	202.63	202.17	203.74	204.43	203	201.87	204.43	203.48	202.06	203.21	203.87	201.46	203.67	204.28	203.15	202.75	201.94	205.8	202.06	202.6
205.09	202.68	205.85	203.36	203.48	206.04	205.95	205.38	205.16	206.13	207.01	207.17	205.63	205.82	204.77	205.57	207	205.15	205.66	205.11	203.66	203.7	203.61	203.25	203.78	204.56	203.54	205.03	206.1	205.51	205.55	203.76	204.02	205.68	204.29	206.38	204.91	205.86	204.73	205.8	204.81	203.84	204.78	203.76	202.57	203.66	203.79	204.67	203.69	204.19
203.58	204.19	205.87	205.46	204.15	204.98	202.55	202.49	204.82	206.15	202.32	204.38	203.38	203.46	206.13	204.99	203.88	205.37	202.39	204.79	201.8	204.5	203.26	203.6	204.65	204.45	204.87	202.67	202.09	205.95	203.78	204.11	205.69	202.39	203.54	203.78	204.53	205.12	204.02	201.63	204.24	201.88	204.56	204.59	201.68	203.18	204.95	204.67	202.83	204.04
206.76	206.29	205.31	206.08	207.46	205.71	207.22	206.5	206.59	206.96	205.64	205.32	205.96	205.81	209.37	205.49	206.7	204.92	207.78	206.46	207.17	206.35	205.82	205.41	206.68	205.44	205.69	206.46	205.62	205.64	211.81	206.68	207.96	204.51	205.83	204.43	204.65	207.84	203.88	207.04	205.96	205.77	205.94	204.07	206	207.66	204.44	205.29	204.59	205.82
202.54	203.29	204.1	202.01	200.82	202.48	204.21	203.98	203.06	201.16	202.62	201.02	203.33	201.65	205.35	201.4	199.88	202.94	201.27	202.93	203.49	203	201.82	204.65	202.5	203.31	200.49	202.99	202.63	201.28	200.83	200.88	202.18	203.57	203.11	202.71	202.73	201.96	202.15	202.96	204.59	202.01	201.93	200.63	203.36	202.64	203.41	201.3	202.44	202.79
198.73	199.72	202.58	202.99	201.53	199.85	199.74	200.45	198.36	198.72	201.93	202.34	199.73	200.71	201.54	198.97	201.07	202.78	199.87	198.97	201.72	199.96	201.84	199.93	201.06	199.33	199.68	201.38	199.46	198.94	201.1	199.81	201.32	200.08	201.02	201.9	201.03	199.48	197.67	199.62	200.21	199.78	198.14	201.76	199.59	200.43	197.07	198.28	200.6	201.11
208.13	209.44	208.68	210.17	208	208.17	208.37	211.51	208.08	211.19	209.55	208.81	208.25	209.92	209.9	211.07	207.2	209.09	212	209.91	208.38	208.41	208.8	209.15	209.05	210.59	208.65	206.71	207.05	207.81	211.43	208.63	208.35	207.3	212.35	208.53	210.08	208.77	208.76	209.76	207.28	208.57	207.89	207.7	209.58	208.98	207.22	208.83	207.63	211.57
207.88	206.19	207.15	208.57	208.72	207.47	206.19	204.94	208.37	207.74	206.36	208.71	207.87	205.66	208.13	208.73	208.81	208.27	207.25	209.68	208.19	205.69	208.74	207.83	207.11	207.51	208.3	208.03	206.98	209.91	204.72	209.03	205.65	207.07	208.21	208.49	207.04	206.06	208.09	208.35	207.17	208.3	208.96	204.93	206.67	206.23	208.15	206.47	207.62	208.44
220.53	218.05	216.43	218.37	218.05	216.11	214.82	219.02	216.66	214.48	217.93	217.09	215.42	216.25	217.41	218.39	217.9	217.78	217.37	217.34	215.07	215.95	217.16	215.27	216.85	219.04	220.45	216.8	215.93	216.29	214.89	214.64	218.34	218.09	214.85	214.55	215.03	217.07	217.99	216.42	218.33	216.85	216.37	217.38	218.3	215.93	216.21	219.05	217.81	215.43
218.25	214.61	219.22	217	216.54	218.27	217.93	218.2	217.05	216.79	218.36	218.82	217.03	218.03	217.48	221.19	220.45	217.61	219.29	218.21	219.32	218.52	219.77	221.4	216.32	218.74	216.79	219.37	217.77	217.85	219.79	217.61	215.5	216.85	216.24	218.28	220.15	215.04	215.64	217.23	217.08	218.8	215.9	218.89	218.78	218.09	215.39	217.22	219.89	217.32
203.43	205.29	204.91	203.09	204.7	204.41	202.23	203.97	203.41	201.5	203.94	202.85	202.51	203.8	201.5	202.7	203.63	202.29	204.12	203.5	201.76	204.12	205.15	204.52	202.53	201.31	205.78	203.73	202.42	203.83	204.87	204.48	203.44	202.46	202.33	202.93	204.89	202.39	204.27	203.58	203.19	204.17	203.26	202.25	201.89	203.79	205.86	204.88	204.56	204.59
209.27	208.66	208.96	210.08	209.85	207.4	209.41	208.09	209.52	208.48	207.58	208.51	209.78	207.68	206.18	208.55	207.27	209.4	209.26	207.06	208.59	209.52	209.04	211.32	206.26	209.13	208.94	209.27	209.61	208.36	208.18	209.64	207.64	210.16	208.87	208.28	210.13	207.64	208.06	207.22	209.15	207.6	208.14	210.01	209.24	210.19	207.5	209.98	208.87	210.11
203.66	204.03	205.18	207.4	205.6	205.42	204.77	205.82	202.22	202.57	203.65	203.84	202.05	203.57	203.53	204.66	204.87	202.44	204.81	206.78	203.62	204.78	204.98	204.88	204.99	204.97	205.84	203.49	203.13	201.8	206.75	206.82	206.39	202.88	203.84	203.44	205.49	204.47	203.46	203.53	206.02	201.4	202.99	206.48	204.88	206.84	203.66	206.42	204.24	204.91
197.03	200.47	199.59	196.92	198.06	196.53	198.86	196.91	198.96	195.36	198.54	198.64	200.72	197.88	198.5	198.6	197.49	197.47	199.61	197.07	197.76	198.14	198.92	199.67	198.48	197.09	196.91	196.83	196.75	198.39	197.37	199.66	197.48	197.77	195.65	197.28	200.16	197.38	200.76	198.64	200.43	197.06	197.3	196.65	196.82	196.52	197.45	197.86	199.48	201.14
205.35	204.62	204.48	204.23	205.27	206.2	205.51	203.24	202.17	204.19	202.27	203.37	204.14	206.77	205.48	204.3	206.58	204.92	203.39	203.1	202.1	203.75	203.35	203.07	203.47	203.7	204.62	201.77	201.48	204.51	204.94	203.41	205.08	203.7	203.87	203.59	205.05	201.94	204.76	202.28	205.71	203.87	202.87	201.52	202.87	205.33	204.89	201.99	205.76	202.58
203.19	202.4	202.26	199.7	202.2	201.93	204.78	201.58	202.76	204.28	204.44	203.43	203.7	201.64	201.52	203.84	201.48	201.49	200.74	200.58	201.58	202.09	204.27	201.95	201.68	204.17	206.23	200.9	203.52	202.82	203.31	204.24	201.52	202.46	200.46	203.67	202.45	202.06	200.39	201.8	203.9	203.75	202.2	203.27	201.36	203.9	202.74	201.72	200.56	201.53
206.11	206.68	207.78	205.96	208.07	207.82	209.45	205.78	206.99	206.41	207	207.3	208.05	210.5	208.08	207.66	206.98	206.39	206.44	206.4	207.69	207.79	206.07	207.3	208.18	206.38	208.6	209.68	207.46	206.83	209.27	208.58	206.34	209.61	207.42	207.83	207.08	209.23	207.86	207.62	208.82	208.57	208.67	205.91	208.42	208.45	205.54	207.87	207.49	206.28
204.55	205.62	203.34	204.15	204.13	204.31	202.77	203.35	203.12	203.08	204.33	203.59	203.53	203.09	203.5	205.23	204.04	204.33	202.88	204.89	203.78	203.86	204.53	204.73	204.4	201.85	202.12	203	205.36	202.17	203.55	203.47	204.34	205.65	205.38	203.42	205.07	202.93	204.12	203.03	204.02	201.91	203.62	205.91	204.12	203.8	200.94	201.38	202.8	203.53
208.55	208.61	209.41	208.56	209.13	209.1	209.72	209.33	208.57	210.17	207.96	208.71	206.64	208.62	206.08	207.43	208.58	207.9	207.42	204.94	205.67	207.47	206.17	206.71	207.55	207.09	210.23	208.16	207.75	209.38	206.77	209.71	207.04	208.14	208.14	207.98	208.91	205.36	207.52	207.58	208.17	206.93	207.87	208.12	207.83	208.69	208.44	208.55	207.48	207.33
203.17	202.94	201.4	203.47	203.83	201.97	206.2	202.92	203.58	200.22	203.84	204.35	205.92	201.57	204.1	203.87	204.01	202.39	205.43	202.42	203.4	202.62	205.33	201.72	204.18	203.18	203.07	204.36	206.37	203.49	205.7	203.45	204.57	203.5	204.27	202.37	201.38	202.32	202.95	202.31	203.16	204.55	203.22	203.84	205.77	206.21	201.21	204.77	205.95	203.42
205.15	207.36	209.01	207.6	209.23	209.81	211.8	209.84	209.86	209.16	208.69	206.99	209.01	210.38	207.3	208.27	208.52	208.36	208.81	210.14	209.78	209.35	208.77	210.24	208.44	208.03	209.42	207.18	212.51	208.2	207.7	206.75	206.8	209.87	209.15	210.74	208.31	211.06	209.33	210.2	208.48	207.88	207.2	208.67	207.79	210.34	207.34	209.41	210.88	206.8
207.08	208.91	209.42	209.48	208.27	208.25	209.58	207.93	209.35	207.71	209.1	209.11	209.78	205.11	204.73	209.74	207.84	206.79	205.58	205.78	205.36	208.39	207.91	207.72	207.21	207.02	208.3	207.67	209.61	207.28	206.57	207.14	209.29	206.8	207.4	208.27	206.31	207.73	206.47	207.75	208.19	208.16	208.89	207.8	210.25	208.58	207.54	207.84	209.31	207.53
208.2	208.15	208.7	207.19	208.65	209.47	209.14	209.88	208.31	207.27	210.36	208.56	209.74	207.21	210.96	207.53	208.21	208.73	209.54	207.16	208.46	207.89	209.36	207.18	208.26	207.03	205.94	206.45	208.19	210.02	210.4	208.16	208.37	208.37	208.16	207.94	211.08	209.32	206.17	206.81	206.68	208.47	210.1	208.39	206.04	206.71	206.7	206.37	208.47	207.84
209.12	208.97	207.54	207.27	207.87	210.37	208.51	206.88	208.88	208.62	208.75	207.46	208.09	209	207.82	210.9	205.54	207.58	210.78	208.21	207.87	207.19	208.07	209.31	207.99	209.72	209.19	208.76	207.71	208.57	207.98	208.15	207.55	209.04	209.02	209.71	208.73	208.5	207.87	210.73	210.67	209.67	207.51	206.59	209.7	208.94	208.09	211.75	206.69	210.58
203.6	203.12	203.94	200.4	202.94	204.69	204.41	203.13	203.29	203.09	203.63	202.4	205.38	204.37	204.08	202.56	202.63	203.92	203.85	203.54	204.63	203.5	202.96	202.27	200.95	202.09	202.76	201.16	204.45	203.69	204.32	202.32	204.86	202.37	205.72	203.43	204.75	201.25	203.23	203.22	203.9	203.42	205.39	204.09	201.73	205.42	204.99	202.58	205.53	203.67
212.56	207.11	206.95	209.35	208.77	211.48	208.19	209.06	208.05	209.04	208.59	206.28	211.04	207.16	209.5	206.71	208.1	210.08	208.63	207.47	207.01	208.73	207.99	208.08	210.6	210.1	209.19	206.77	208.64	205.35	210.15	210.37	206.5	210.14	207.38	209.49	208.12	208.96	208.7	208.59	207.66	208.28	209.47	210.65	208.5	209.31	209.62	207.77	211.62	206.07
200.34	199.42	199.64	199.61	201.04	198	201.69	201.42	197.87	198.32	198.06	198.79	198.4	198.14	200.22	197.64	200.94	199.65	199.18	200.68	200.62	199.28	198.38	197.91	200.62	199.51	198.55	200.17	201.34	198.4	200.31	200.13	200.35	201.71	197.27	200.45	199.91	198.12	200.5	198.56	197.4	202.1	198.25	199.37	199.74	197.39	198.54	197.75	200.7	197.43
197.37	197.59	199.37	198.7	199.52	195.06	198.19	198.25	200.4	194.88	199.17	198.15	198.44	198.92	198.6	199.74	197.97	200.15	200.84	198.94	201.22	199.87	198.89	198.11	199.32	196.47	198.11	197.83	199.78	200.1	200.07	199.32	197.65	199.3	199.64	199.5	198.03	198.69	198.52	196.97	198.26	200.84	199.43	198.8	198.82	198.39	199.78	198.25	199.78	197.63
207.98	208.02	208.57	205.99	208.31	209.18	210.37	208.74	209.71	206.66	208.26	207.26	206.86	206.62	206.18	207.01	205.33	206.79	207.99	208.21	207.76	208.51	207.65	208.15	208.26	208.25	205.79	208.37	208.74	210.24	206.38	205.19	207.44	206.69	208.27	206.32	208.72	206.95	205.48	205.16	206	209.17	209.25	207.44	207.79	209.86	207.44	205.86	208.93	206.52
203.14	203.8	202.05	199.3	202.73	199.63	203.76	203.69	201.41	202.69	203.42	203.97	200.37	202.28	203.15	202.91	203.87	200.93	205.06	202.66	202.72	199.96	201.88	201.27	204.32	204.83	200.23	200.31	202.66	204.61	203.93	204.83	202.38	202.51	199.59	200.81	203.68	202.6	202.38	200.41	201.09	202.05	200.93	203.67	201.03	202.48	201.83	202.98	201.34	201.75
213.38	213.38	213.61	208.93	211.61	214.18	210.46	216.03	212.25	212.34	212.06	210.27	212.1	212.96	211.39	211.03	210.72	211.78	211.97	212.11	212.22	211.46	212.38	211.79	210.93	212.85	212.62	213.11	214.6	215.09	210.87	211.55	213.65	212.43	213.44	212.01	212.95	212.19	214.57	215.3	211.09	211.14	212.41	212.56	213.79	213.27	212.49	212.17	213.44	211.66
209.41	207.98	205.85	207.15	206.26	208.1	208.19	208.06	210.75	209.89	210.14	209.89	208.97	209.54	208.9	205.89	209.29	209.83	208.6	208.01	208.85	210.37	207.63	209.75	208.3	208.55	207.73	208.73	208.79	208.41	208.33	209.79	207.9	210.27	209.45	208.35	208.34	208.69	208.12	208.47	210.11	210.63	210.39	206.61	209.15	208.18	210.15	209.11	209.91	208.03
195.2	195.34	195.83	195.92	193.18	194.45	193.49	192.92	194.37	194.54	195.56	194.17	197.23	193.61	195.23	193.69	194.44	194.56	196.45	196.14	193.01	195.89	192.92	194.22	195.73	194.38	195.54	194.47	195.94	194.37	195.84	196.21	195.1	195.97	196.93	195.52	192.89	195.85	194.62	195.31	193.85	197.21	192.92	195.7	195.04	193.94	195.03	194.49	194.19	195.44
201.92	204.02	205.97	204.65	204.01	202.54	203.84	203.15	205.11	203.25	202.93	202.69	202.24	204.76	203.76	204.05	202.55	204.28	202.67	204.76	202.49	204.6	202.21	203.59	203.81	204.44	205.06	203.54	202.28	204.6	204.55	202.32	202.06	204.73	205.03	202.52	202.87	203.76	204.79	205.24	206.26	204.42	203.36	203.18	203.35	203.52	202.26	205.52	204.84	203.18
204.47	203.84	203.3	204.85	202.18	202.42	203.26	202.46	203.75	200.86	202.99	203.79	200.34	203.44	200.24	203.26	203.16	202.17	202.25	203.69	201.97	202.56	201.85	203.93	202.12	202.97	204.05	203.06	202.78	203.72	203.27	201.39	203.04	202.12	201.77	204.02	203.85	204.83	202.64	200.74	204.3	202.69	201.51	203.72	202.41	203.1	202.06	202.35	202.29	203.48
[truncated: 649 more rows]
[truncated: 150 more columns]
