# Supplementary material for: Genetic dissection of main and epistatic effects of QTL based on augmented triple test cross design
Source: PLoS One. 2017 Dec 14;12(12):e0189054. doi: 10.1371/journal.pone.0189054 (PMC5730204; doi:10.1371/journal.pone.0189054)
Supplement: S6 Supporting Information — (ZIP) [file pone.0189054.s006.zip › z1_1800_0.5_5.csv]

200.57	197.72	197.34	201.32	197.58	201.13	202.03	200.49	200.09	201.52	198.98	196.5	200.79	201.31	202.61	201.28	198.35	201.12	201.69	197.72	199.07	203.02	202.19	202.24	196.56	198.8	201.08	204.5	201.16	202.06	199.44	198.5	199.42	200.92	202.49	201.02	202.78	197.82	200.18	200.07	196.99	198.02	201.89	198.6	200.93	200.47	201.08	200.63	202.29	201.46
211.26	213.02	212.78	211.85	211.22	213.48	210.78	212.87	213.17	213.31	214.05	211.78	209.67	212.31	212.24	213.77	210.9	212.22	215.12	212.96	211.96	208.59	211.52	211.49	213.17	212.74	210.63	213.44	210.33	211.7	215.66	215.23	211.68	212.1	210.83	212.47	212.6	211.84	210.19	210.72	212.56	209.69	211.11	210.67	213.55	210.99	211.67	214.26	210.33	213.96
206.63	205.33	205.05	204.35	206.22	205.11	202.91	204.88	207.92	203.91	203.62	203.36	205.23	204.1	205	207.56	205.69	207.96	207.07	204.89	204.43	205.63	205.29	204.98	203.1	204.77	202.55	203.87	201.93	203.81	204.71	206.84	206.52	201.29	205.12	202.41	204.73	206.62	203.01	206.12	203.96	203.13	204.22	204.68	202.95	207.06	204.39	201.09	204.01	203.23
205.66	203.27	203.77	202.32	205.98	204.43	206.71	200.9	201.76	200.9	202.08	203.68	205.64	205.33	203.59	205.76	207.11	202.95	203.33	201.7	204.86	203.64	204.29	202.2	200.7	204.61	203.53	202.65	204.66	203.4	199.61	203.5	205.97	202.15	204.2	204.33	201.1	203.92	202.17	206.22	202.55	205.59	209.04	202.3	202.84	206.25	203.54	200.79	202.94	204.23
207.09	206.44	203.98	202.33	208.99	207.92	208.81	205.79	207.42	203.9	204.3	205.22	207.74	205.29	205.42	206.22	209.11	210.15	205.46	204.47	203.57	204.08	203.08	205.78	205.89	205.66	205.42	206.96	208.39	202.84	206.51	206.64	203.38	207.83	209.33	203.87	205.18	205.28	207.62	208.44	204.43	205.28	205.3	206.93	205.28	205.86	205.6	207.82	208.34	208.3
212.56	211.61	209.34	209.61	211.99	209.19	211.75	213.13	205.33	212.39	214.1	210.76	212.1	213.58	212.55	212.26	210.41	209.63	210.72	209.98	214.85	211.93	208.99	206.83	213.13	208.81	213.71	214	214.59	212.7	210.68	214.44	214.03	211.76	212.47	214.04	211.12	209.23	214.23	213.25	209.96	209.24	213	210.72	210.61	212.97	209.64	211.08	212.55	212.36
204.26	204.8	203.45	206.71	204.55	205.38	204.89	204.09	203.99	202.64	204.31	206.35	202.29	201.49	201	201.81	203.7	204.91	204.4	202.77	204.7	201.29	204.9	205.64	205.81	205.63	203.73	204.25	205.8	205.75	205.25	204.23	207.6	204.79	204.31	204.32	204.91	201.08	205.54	205.07	205.24	202.71	203.26	204.8	206.44	204.27	204.44	204.53	204.35	202.66
202.51	200.17	201.81	204.88	202.59	202.97	202.57	204.62	202.25	203.28	201.79	202.27	202.59	200.46	199.06	199.94	201.2	202.45	200.36	200.09	203.94	202.47	201.71	201.09	201.37	200.59	199.29	204.89	203.11	200.79	201.33	199.87	201.92	203.48	201.29	202.84	203.13	198.85	203.07	204.63	200.86	204.05	203.71	204.88	200.05	203.6	199.57	198.34	200.86	203.71
197.11	198.98	197.73	200.57	199.22	196.96	197.09	198.31	200.47	198.29	197.83	200.45	200.21	200.23	197.6	199.35	199.83	200.43	200.17	198.03	199.94	199.17	198.38	201.52	200.08	198.26	198.85	199.48	202.03	202.83	201.73	197.52	201.45	199.57	200.54	199.6	200.8	200.24	201.25	196.96	202.03	197.16	200.41	197.67	200.22	203.61	195.56	195.91	199.33	195.54
210.49	209.44	208.37	210.2	208.39	208.82	207.24	208.93	207.02	208.14	206.2	208.26	209.34	209.67	211.9	211.3	209.69	208.5	208.6	213.92	208.01	213.13	207.78	207.11	205.81	206.8	210.2	207.12	207.61	209.81	207.98	205.91	206.19	205.9	206.85	210.96	206.37	210.65	209.36	209.55	209.76	206.69	208.01	206.31	207.43	207.48	207.19	208.44	209.27	209.56
192.79	194.43	196.53	194.34	196.84	194.53	194.06	195.21	196.38	193.39	194.8	194.14	194.22	196.92	195.32	193.92	196.68	195.66	194.12	195.09	193.14	195.55	192.84	193.47	196.64	190.94	194.59	197.41	196.81	192.77	191.73	195.6	196.31	195.82	195.7	196.31	194.51	195.13	192.36	192.94	196.35	194.73	195.29	193.15	194.53	196.41	197.36	193.4	192.84	195.01
209.64	207.55	205.82	206.15	206.95	207.1	206.62	207.88	208.71	204.77	208.72	210.76	207.96	208.4	211.46	210.74	205.75	208.88	206.8	208.47	205.38	205.71	207.89	205.7	205.14	206.47	207.43	210.63	211.1	209.12	208.22	205.24	210.64	209.39	207.36	207.87	207.67	205.89	208.8	204.93	207.2	208.04	206.63	206.05	207.44	208.25	208.87	207.03	208	206.84
218.58	216.67	216.39	212.91	217.18	219.52	214.04	216.65	216.52	218.95	216.89	216.77	214.72	217.89	218.71	218.07	214.5	215.93	220.59	217.79	216.64	217.02	217.39	216.3	220.65	216.03	216.03	217.59	216.57	216.21	216.81	216.99	216.94	218.4	215.99	219.44	216.5	218.77	214.68	218.95	215.39	216.85	214.64	216.73	218.53	216.92	218.08	216.25	217.98	217.4
203.74	203.55	202.55	204.83	202.02	206.29	205.78	201.59	202.11	204.69	205.73	201.49	204.83	203.85	201.8	206.33	204.39	202.2	203.8	205.57	202.92	203.9	203.11	206.41	203.89	205.39	204.72	203.17	203.3	201.76	202.47	204.26	205.69	202.11	205.94	205.44	199.97	201.38	202.49	202.29	201.69	204.12	204.64	205.2	203.16	203.65	203.44	204.41	205.07	204.26
208	203.99	202.94	201.43	200.04	201.5	201.98	201.94	204.08	203.84	204.28	199.38	203.52	205.75	204.97	204.49	203.7	204.99	202.87	201.96	203.35	201.31	202.6	200.4	204.22	205.81	201.38	205.94	205.43	204.35	202.62	201.72	201.67	199.98	204.58	206.03	205.33	203.49	203.73	202.59	201.21	202.5	202.84	205.04	201.99	199.24	203.22	200	203.9	205.15
211.31	214.65	212.3	213.87	214.85	210.55	213.2	212.6	212.42	215.24	211.39	210.9	213.38	212.75	212.75	208.92	207.62	216.86	212.06	212.66	212.8	211.59	214.05	210.19	212.71	213.65	212.03	212.77	217.25	212.53	212.28	213.4	214.4	214.68	211.62	211.44	212.73	211.91	211.59	211.3	212.3	208.99	214.63	212.72	210.99	212.28	215.49	214.26	209.48	211.7
207.17	206.55	204.44	209.2	204.54	205.37	206.07	207.96	207.71	207.74	203.61	206.34	206.05	206.38	208.46	208.94	208.18	204.69	210	208.3	206	206.71	204.63	212.92	209.78	208.74	207.25	209.89	205.16	206.33	206.02	209.8	208.87	207.1	208.43	209.68	209.41	207.44	209.98	206.16	205.06	207.7	210.66	207.94	206.84	205.67	206.54	204.06	208.39	208.43
204.59	207.39	201.88	210.12	203.05	206.88	201.02	201.2	202.44	203.83	205.27	203.27	205.96	202.82	203.48	203.1	205.81	202.49	205.83	201.8	205.81	205.02	204.98	204.14	205.46	203.31	201.26	201.6	204.78	204.73	206.93	200.7	201.17	203.8	201.56	204.91	205.64	204.39	203.67	199.41	204.1	201.32	202.91	204.95	205.22	203.6	202.59	206.56	205.27	205.78
204.22	207.03	201.31	204.58	201.89	205.94	204.69	202.66	205.08	204.66	206	199.79	204.7	204.96	202.77	203.96	202.67	204.61	203.35	206.07	207.43	209.67	203.73	202.27	200.23	201.97	204.77	202.46	202.26	201.29	203.84	204.61	205.6	202.32	207.18	204.29	205.82	202.82	201.16	203.21	205.97	202.4	200.4	206.52	204.64	203.02	204.05	203.68	204.04	204.55
201.34	202.7	205.15	204.63	205.88	199.09	203.19	206.65	200.6	202.79	203.86	203.76	202.1	204.82	206.82	204.13	202.39	202.14	204.74	203.02	205.14	205.46	202.73	203.26	203.78	203.62	203.28	203.4	201.37	206.73	202.34	203.59	203.36	202.25	200.04	203.32	201.05	204.53	199.41	202.06	201.27	203.17	199.82	201.57	204.27	202.95	205.49	204.3	204.36	201.79
200.76	197.51	199.29	200.31	199.49	200.53	201.26	200.94	200.03	199.24	201.41	200.34	199.77	200.39	199.38	201.74	200.04	202.78	197.93	198.83	201.39	196.11	202.65	195.77	196.59	197.21	196.95	200.88	201.14	197.77	201.01	197.43	200.81	201.4	199.3	195.83	197.93	199.36	201.47	201.41	198.68	198.43	198.48	200.14	198.27	199.94	197.29	201.11	199.51	199.95
203.86	203.49	205.62	204.69	205.05	204.03	206	203.53	204.45	204.5	203.41	204.74	205.5	204.69	205.04	205.79	205.19	205.18	206.46	203.8	204.34	203.67	204.08	201.31	203.32	206.23	206.94	207.14	203.96	206.31	200.03	203.14	200.38	205.51	205.65	205	201.47	202.92	202.09	208.58	200.13	204.83	204.26	206.47	202.26	205.1	203.47	203.73	205.8	207.33
202.11	205.4	202.9	203.09	206.47	201.84	204.53	205.33	204.38	205.9	203.78	204.07	204.01	205.01	205.59	204.06	204.68	202.72	201.63	205.41	202.47	205.91	202.8	203.67	200.95	203.93	200.46	201.82	200.42	204.54	202.98	203.46	204.47	205.35	202.46	204.01	203.9	205.37	205.63	205.47	205.68	203.24	201.6	204.15	204.25	203.54	202.81	200.1	201.73	205.82
210.15	211.04	209.85	212.3	209.91	214.69	209.68	210.88	215.52	211.04	208.49	210.57	213.75	209.61	208.77	211.08	210.97	209.43	211.33	211.24	214.34	211.85	210.77	207.81	212.5	212.01	211.03	214.77	210.59	210.57	213.07	211.84	208.73	211.58	211.65	214.06	208.1	211.98	213.41	213.97	209.1	213.52	215.26	212.34	207.32	213.13	213.34	214.29	213.07	212
219.84	218.12	217.24	214.3	218.52	218.28	220.04	214.57	215.25	214.96	214.94	216.93	216.27	219.6	216.16	218.45	217.69	216.44	221.29	220.64	216.17	216.46	216.36	215.87	213.77	214.76	215.22	215.07	214.5	214.65	215.51	216.51	217.86	216.17	217.26	219.61	218.97	220.68	219.86	217.62	215.32	213.81	213.66	219.38	217.93	215.94	213.86	217.8	218.05	216.03
203.2	202.87	205.25	201.01	201.87	201.4	202.56	201.26	203.57	202.86	201.2	204.26	202.98	202.79	205.9	201.25	200	207.51	201.77	203.14	206.7	204.4	203.54	201.46	205.55	206.14	200.88	202.47	201.83	205.51	204.31	203.46	204.66	203.71	203.83	203.16	205.82	201.4	200.41	203.84	204.2	203.8	201.4	204.04	202.71	207.56	201.22	203.42	202.66	202.48
206.78	206.9	209.58	210.45	209.69	208.11	211.1	210.01	210.22	206.14	208.28	208.04	209.7	211.9	209.3	208.41	210.49	206.86	208.55	209.88	207.69	205.5	207.68	208.04	208.83	209.01	207.16	208.95	211.21	207.32	206.77	209.69	206.77	208.57	211.2	208.97	210.12	210.83	209.84	211.2	210.76	211	210.72	208.53	206.67	207.27	209.85	209.41	209.7	209.69
204.55	205.55	201.23	203.51	201.5	205.61	202.91	204.6	202.28	201.3	199.41	200.67	199.96	199.94	201.69	202.02	203.61	201.52	208.68	203.99	203.78	203.55	200.11	205.53	205.1	202.13	201.68	201.98	201.46	203.08	204.18	201.34	202.36	196.69	203.34	203.84	203.11	201.32	203.63	201.28	205.13	198.21	202.36	203.84	203.68	202.75	202.3	202.73	204.07	200.8
203.98	206.07	204.83	204.54	206.33	210.15	206.85	205.94	203.75	204.61	207.07	207.96	203.67	205	207.77	208.93	207.56	206.25	206.91	207.95	202.16	208.43	207.52	208.69	206.98	207.73	209.25	206.4	210.01	205.25	206.69	208.26	207.15	205.95	206.99	203.86	204.42	205.69	206.16	205.24	208.27	206.52	208.95	204.75	202.21	205.1	207.79	206.78	206.43	203.31
202.06	203.69	208.42	205.92	206.39	205.24	203.16	203.6	205.5	204.45	203.22	205.78	202.93	203.55	205.96	204.42	203.97	205.5	206.12	206.21	205.68	204.47	205.6	202.36	203.79	204.67	201.35	204.5	206.81	207.14	203.34	204.33	202.24	203.48	202.9	205.28	205.61	204.47	207.56	206.06	204.45	208.02	204.68	202.78	203.53	204.86	206.23	205.65	203.85	204.71
207.3	210.28	207.52	209.26	208.08	208.58	207.57	208.14	209.67	206.34	209.56	208.79	209.98	206.83	215.16	211.39	209.35	209.56	206.92	210	210.74	208.83	209.41	206.99	210.44	211.21	207.08	208.65	209.31	207.49	206.5	208.42	208.88	210.38	207.52	204.45	206.94	209.82	207.77	208.08	208.44	209.82	206.58	209.11	209.5	210.96	207.95	208.95	205.65	208.1
193.26	192.59	192.96	195.48	193.3	192.46	193.07	196.32	192.36	196.14	193.41	197.36	195.03	194.91	194.53	191.27	197.08	196.76	192.68	195.09	194.23	193.31	196.57	190.85	196.14	193.61	194.94	195.28	193.49	193.71	189.56	193.45	193.94	192.35	193.41	195.39	193.02	190.09	196.97	196.22	197.63	193.28	193.28	193.09	194.49	193.98	194.36	195.3	195.29	192.24
201.23	201.47	200.69	199.74	199.28	201.2	205.13	202.6	206.42	199.02	201.23	199.04	204.05	202.9	202.4	202.4	201.25	202.61	201.37	200.43	202.09	199.59	198.81	200.84	202.86	197.74	201.17	199.37	203.03	198.81	204.67	204.26	204.85	203.8	198.05	203.51	198.98	202.82	200.08	199.47	201.92	202.53	200.38	201.92	200.36	201.97	200.67	201.17	200.74	198.76
205.83	204.1	202.87	207.91	207.07	206.17	207.5	204.66	204.79	205.24	203.86	205.57	206.8	206.44	206	207.07	208.89	203.1	203.75	207.13	209.39	206.25	207.69	205.55	209.16	205.8	204.44	207.54	206.61	210.22	206.86	206.12	207.07	205.47	207.3	206.14	206.77	206.27	205.28	205.26	205.67	205.69	205.51	204.68	205.09	209.22	204.99	205.77	207.21	204.78
211.58	211.63	216.3	213.61	214.33	211.02	213.61	215.77	215.77	210.36	211.82	211.02	210.29	212.46	210.89	213.01	216.68	212.13	212.49	210.65	210.06	212.93	214.41	213.59	210.68	212.96	214.01	212.98	210.12	210.97	210.41	212.67	213.44	212.33	212.21	207.75	211.95	211.84	214.63	215.16	211.39	211.5	212.42	212.12	212.32	213.19	211.49	210.67	213.36	212.41
203.43	203.04	204.01	206.69	204.28	203.1	202.66	205.43	203.71	205.99	203.93	203.6	203.23	202.8	200.82	202.81	202.74	204.19	204.4	203.47	203.31	205.31	200.63	204.02	207.28	201.48	202.31	203.3	201.89	203.64	205.04	204.8	204.67	202.58	203.82	205.51	203.19	202.43	201.66	205.55	206.65	203.25	204.93	207.59	203.06	202.78	201.89	202.63	204.05	204.06
201.73	204.07	202.2	204.1	206.25	203.11	202.62	204.88	206.49	205.12	209.73	203.07	206.21	206.23	202.87	203.6	203.87	207.44	204.26	207.64	203.06	204.3	205.51	203.86	202.33	204.72	204.95	201.52	199.97	204.71	203.73	202.73	202.69	206.2	201.43	201.18	202.18	201	205.19	203.36	205.95	207.45	205.53	202.15	207.2	204.73	204.28	204.98	205.28	199.87
210.57	210.28	208.27	207.24	210.36	207.9	211.97	212.43	209.69	206.73	213.02	209.68	209.16	206.38	210.29	212.06	204.95	208.17	208.79	207.03	208.42	206.63	210.93	208.82	210.33	210.12	205.83	208.42	206.53	206.24	211.74	209.29	208.48	205.88	212.49	208.81	209.27	210.66	212.18	209.65	209.74	208.02	209.19	210.59	211.27	206.26	210.65	207.56	208.37	207.98
203.06	203.6	204.3	202.63	200.46	205.17	201.7	203.22	204.44	201.56	201.84	199.88	202.21	201.06	201.57	200.87	203.09	205.44	203.83	199.64	200.99	201.31	203.53	203.34	201.71	198.46	201.03	199.14	204.6	202.94	204.04	203.13	202.35	203.62	198.57	204.33	203.92	203.72	204.61	205.04	202.43	200.13	206.08	205.71	204.8	202.71	203.94	206.74	205.23	202.73
203.82	206.2	205.47	203.66	206.73	206.9	205.75	199.93	203.82	204.31	206.18	204.72	205.27	204.72	206.48	202.26	204.81	205.67	205.44	206.47	205	203.62	204.52	204.04	202.32	203.08	207.02	205.5	204.63	204.61	202.42	205.37	204.92	203.73	202.76	203.81	203.47	204.19	203.41	205.63	207.28	204.57	203.14	205.94	202.84	203.52	205.44	207.81	204.29	204.08
208.58	208.96	206.7	211.43	212.16	213.51	209.39	211.74	210.17	209.92	212.02	209.5	211.63	203.45	207.51	210.05	208.04	209.97	211.67	211.26	207.37	210.55	209.65	207.04	208.1	210.31	208.93	209.53	210.81	208.49	213.21	209.31	211.76	210.2	209.08	212.1	209.89	211.78	210.39	211.87	209.11	210.31	211.55	210.24	210	211.02	208.57	208.86	209.52	210.82
210.19	212.73	210.79	211.56	212.82	209.52	211.5	210.27	208.3	211.75	215.01	211.94	212.04	213.72	206.92	209.74	211.5	212.77	208.65	212.44	212.18	211.77	213.32	210.83	212.72	208.54	213.05	209.91	208.27	210.3	211.01	213.8	211.72	212.71	212.04	209.55	212.63	210.97	208.08	212.5	213.29	211.55	214.35	212.67	214.39	207.94	209.62	208.5	210.94	210.88
207.08	207.09	208.16	207.6	208.26	209.58	205.21	209.13	209.43	206.45	207.28	208.91	209.08	210.2	207.53	208.04	208.89	208.11	211.15	206.31	211.67	206.36	209.35	204.54	209.24	209.74	207.25	208.56	208.22	210.48	207.11	206.33	208.25	210.05	205.71	211.58	207.91	207.77	207.26	206.11	209.47	205.88	211.02	209.46	210.84	208.2	206.54	209.29	209.75	208.35
199.79	202	200.17	202.18	201.39	201.79	202.75	203.74	202.74	201.8	205.39	202.29	201.62	201.48	204.74	204.48	198.96	204.57	204.69	199.3	204.15	205.62	201.52	204.21	201.34	202.77	199.82	201.84	199.62	201.51	203.49	203.89	200.69	204.67	201.07	201.75	203.45	199.77	202.12	201.48	200.62	201.2	204.28	202.15	204.33	202.48	204.07	205.25	203.82	201.89
204.22	202.88	206.3	203.59	205.72	204.71	206.05	208.4	202.17	204.48	204.85	202.9	200.43	201.52	204.41	201.89	207.23	201.76	206.5	205.02	203.48	201.48	200.01	200.11	203.24	201.7	207.41	202.9	206.02	205.83	202.65	200.86	204.83	202.69	206.14	203.61	209.79	201.89	201.35	203.13	203.22	204.92	202.44	204.68	202.46	201.52	203.48	203.1	205.89	204.97
215.19	212.88	211.42	213.22	211.42	212.84	214.39	213.45	211.13	208.86	213.19	211.91	210.59	211.09	213.21	210.61	213.97	215.45	210.38	211.74	210.99	211.73	210.78	216.24	213.54	211.7	213.49	214.31	214.63	211.39	214.84	211.49	213.64	213.59	211.94	212.7	214.16	212.35	215.85	211	211.01	208.98	211.1	210.24	208.44	212.89	210.74	211.28	211.6	211.26
208.26	206.07	207.12	206.61	208.13	203.89	209.49	207.78	204.68	204.08	207.71	206.8	207.52	203.65	206.47	206.11	204.19	204.74	207.14	208.21	207.6	206.2	208.63	204.22	208.31	208.9	207.56	205.24	208.65	202.44	205.18	208.85	204.32	203.05	206.7	207.84	208.23	205.62	205.8	207.68	205.52	206.52	207.1	206.54	206.01	203.1	207.97	206.83	204.86	204.48
200.37	199.63	200.17	202.88	193.89	196.71	199.54	199.35	202.03	198.96	200.81	196.37	200.31	196.58	202.56	196.5	197.42	201.28	199.68	199.72	202.87	197.01	201.88	198.76	198.93	199.26	198.66	202.67	199.62	200.79	198.97	199.36	199.59	198.75	199.14	199.64	201.1	199.76	197.87	198.23	196.58	198.64	199.9	202.78	198.95	199.52	198.83	197.98	199.64	196.37
208.32	207.66	206.6	209.99	206.91	205.44	206.69	207.17	206.56	210.02	204.77	207.65	206.4	209.84	204.6	207.52	206.85	206.95	206.9	207.49	210.19	207.4	204.58	210.81	210.72	207.89	207.14	205.59	209.29	207.87	211.26	206.74	204.53	208.52	205.7	210.5	207.48	209.05	205.92	207.67	207.36	205.28	207.55	207.01	205.28	205.61	208.84	204.09	206.99	207.99
198.16	201.21	201.24	200.15	202.34	196.54	203.78	200.12	200.64	202.12	199.38	199.61	198.39	198.48	201.31	200.17	198.91	199.64	198.52	198.19	200.08	198.61	196.31	199.75	202.82	203.04	199.56	196.66	199.96	198.46	201.4	198.81	201.95	201.63	198.67	201.1	198.39	198.34	195.94	199.94	197.86	200.62	199.03	200	201.35	198.6	202.91	197.79	196.98	199.56
196.11	194.87	195.03	191.92	194.73	195.64	192.81	193.71	195.84	195.7	192.82	197.25	195.18	192.37	196.86	196.18	195.45	195.77	192.21	194.42	195.21	193.58	195.32	195.27	193.18	194.31	191.87	195.48	191.83	196.52	193.47	189.14	193.53	197.4	194.19	195.08	192.94	193.14	195.12	193.79	191.82	195.2	195.55	193.74	194.39	195.29	197.76	194.5	195.79	199.45
207.54	206.32	208.48	207.43	206.21	207.78	208.14	206.21	209.21	207.25	208.2	207.41	205.52	207.53	205.63	209.78	205.9	209.03	208.64	206.5	207.74	206.39	206.65	209.49	208.3	205.05	207.6	204.96	208.43	210.57	207.39	207.01	207.8	207.56	206.76	209.02	211.6	205.38	205.76	208.08	208.16	207.92	206.96	206.7	206.84	204.98	205.58	206.16	209.92	205.01
197.45	203.16	200.9	199.71	195.27	197.16	197.95	198.43	197.96	196.61	192.98	198.2	200.61	198.11	198.79	198.6	201.24	196.47	195.71	197.08	199.01	200.12	195.57	198	199.3	198.29	198.91	200.38	198.7	201.66	201.16	197.33	198.69	197.1	197.89	198.88	200.02	197.9	199.76	195.77	196.45	199.27	197.82	198.65	198.58	198.96	200.47	197.44	200.66	197.79
203.63	204.33	203.3	203.17	201.31	204.02	202.45	201.99	205.1	203.22	202.31	204.2	208.22	203.95	206.08	203.89	206.07	202.08	202.17	204.37	203.83	203.32	205.5	202.93	202.2	205.33	206.15	202.21	203.39	202.44	201.76	203.45	203.81	201.44	204.07	205.13	202.19	204.64	200.03	201.63	203.64	198.52	203.71	204.45	206.62	201.21	202.16	203.04	201.05	200.98
215.24	216.77	219.06	214.93	216.32	217.45	214.29	215.03	218.2	214.43	215.55	214.85	217.46	215.72	221.53	217.93	218.07	214.42	217.85	215.07	216.22	218	214.97	217.64	218.62	215.31	220.16	217.15	217	216.35	214	217.08	217.13	216.54	215.41	217.74	217.33	217.15	220.32	213.2	216	212.21	216.06	218.07	220.2	217.74	215.92	218.38	218.1	217.93
203.6	204.54	205.53	205.88	205.25	209.99	207.63	205.33	207.11	205.16	206.53	206.85	209.09	207.46	205.83	206.29	205.69	206.61	205.96	205.47	206.85	205.21	204.99	207.94	205.76	209.61	205.24	204.88	203.21	208.91	208.34	204.83	208.92	203.8	205.37	201.06	206.16	207.9	207.02	205.91	206.36	209.21	202.17	207.92	205.31	207.27	206.28	207.96	205.57	208.32
209.87	206.47	207.64	210.6	205.31	211.28	210.83	209.1	207.93	207.32	208.65	208.86	211.01	210.94	210.85	206.2	208.68	207.98	209.55	208.26	207.47	208.19	205.17	211.59	208.46	207.83	208.57	208.41	209.08	208.93	206.06	208.83	207.26	209.84	207.86	211.19	207.68	204.71	210.86	209.48	206.28	207.79	207.99	209.23	210.47	207.85	209.12	210.6	208.26	208.1
216.78	217.87	216.82	217.31	217.02	216.34	218.88	215.96	219.59	218.49	220.61	215.83	215.79	216.33	216.83	217.98	213.36	217.56	216.25	217.37	215.34	213.48	217.86	217.41	217.75	216.63	216.77	215.78	218.11	217.08	217.44	217.53	216.07	220.03	221.81	216.57	217.26	218.22	214.35	216.33	220.33	214.61	214.91	215.58	220.06	214.96	216.61	217.91	217	217.59
207.5	205.98	209.88	209.91	210.41	207.66	207.79	207.95	210.65	207.1	208.58	205.98	205.65	209.74	210.33	206.95	210.03	211.26	207.38	210.11	211.57	209.18	211.76	210.47	209.37	209.37	206.65	207.28	210.25	207.76	207.45	207.76	210.06	209.96	208.16	207.81	209.14	209.39	209.53	208.96	210.06	207.95	208.22	207.5	209.19	209.22	208.96	210.33	209.02	207.76
206.51	208.49	209.09	206.97	202.08	208.09	207.54	207.49	207.69	208.37	206.83	209.12	206.98	206.79	206.82	204.47	206.26	209.72	205.5	207.43	206.92	209.03	210.47	206.32	209.03	202.58	204.86	206.7	207.19	211.26	207.69	207.45	205.92	209.17	210.76	208.21	212.4	206.22	207.81	205.06	205.86	204.77	206.04	206.83	208	206.69	206.51	208.18	206.27	209.47
215.08	218.93	218.39	213.23	217	217.23	216.07	214.92	214.05	215.22	216.87	218.91	214.21	215.89	215.54	217.31	219.14	218.84	215.08	213.75	219.66	218.46	214.12	216.72	217.87	215.63	216.62	219.8	216.79	218.05	214.55	217.41	215.89	218.58	218.11	215.57	215.33	216.78	217.79	219.32	217.82	216.43	217.21	214.84	215.3	216.6	216.84	215.37	216.44	217.39
210.32	209.34	206.64	210.21	207.43	207.34	209.3	209.68	209.47	207.8	208.05	208.72	207.75	207.02	210.06	210.13	210.43	211.23	207.22	208.83	208.67	207.13	206.76	208.66	206.91	209.65	210.15	211.54	206.51	207.5	209.16	209.87	206.41	207.85	210.47	211.46	210.83	205.16	206.5	209.92	209.34	206.76	209.88	204.52	209.84	210.93	209.5	209.58	208.36	206.49
210.37	206.28	206.48	206.94	206.84	210.89	209.99	208.87	208.61	210.15	208.5	209.37	210.41	208.19	207.07	206.02	208.25	210.76	211.36	209.05	208.41	207.93	206.79	208.46	206.13	210.33	210.64	207.14	204.07	209.17	208.34	211.47	211.89	208.83	210.69	206.11	207.41	209.09	210.51	208	205.52	206.91	208.67	208.96	208.48	207.37	208.53	209.79	208.47	209.2
212.62	211.89	214.33	211.46	212.22	215.21	214.17	211.71	212.67	214.32	212.73	212.31	213.17	211.83	214.62	216.35	213	213.5	212.31	215.23	209.69	215.42	211.46	211.21	214.17	212.56	207.66	213.21	211.96	210.58	210.12	210.21	215.44	213.97	210.23	209.76	211.49	210.27	209.88	214.27	213.91	212.22	213.36	214.1	213.78	209.1	214.32	214.75	213.14	210.75
213.47	211.53	212.67	211.05	210.44	212.16	215.17	215.94	211.39	212.22	210.66	212.77	210.64	215.74	213.07	208.28	210.75	212.53	212.69	209.54	215.13	213.11	211.18	214.21	209.46	211.9	211.95	212.11	215.42	214.17	213.73	210.44	211.93	211.1	212.93	212.16	207.86	212.58	211.57	211.15	209.6	213.02	213.49	212.78	212.08	211.44	212.09	213.62	215.94	211.61
203.74	203.39	206.39	206.8	202.18	203.33	204.05	205.38	203.6	202.83	205.51	203.92	205.07	206.17	206.58	207.17	203.16	206.46	207.3	202.43	205.39	204.46	204.55	205.61	206.33	202.91	206.31	205.88	204.84	205.61	207.2	206.99	205.09	204.69	201.92	204.52	201.8	206.36	206.01	205.56	205.28	207.26	206.54	206.07	204.32	202.26	204.56	207.21	204.64	204.47
209.78	211.19	210.34	211.87	210.07	212.46	212.99	213.42	210.48	213.19	210.92	210.79	215.43	212.29	213.62	210.66	205.6	210.42	214.09	209.01	213.77	210	209.02	213.64	210.47	211.09	210.82	210.45	216.44	213.3	210.18	214.74	208.52	214.31	208.81	211.85	212.36	216.21	214.14	209.89	212.47	208.32	212.31	209.48	211.37	212.4	213.81	210.38	212.61	211.95
196.95	200.48	198.25	198.76	199.36	198.84	197.49	198.27	196.04	199.39	197.31	202.72	200.12	202.44	200.54	198.74	200.67	200.07	200.72	201.92	199.36	200.59	198.25	199.62	199.89	201.01	197.33	198.14	199.69	202.67	201.41	198.18	199.35	200.18	201.11	197.06	198.41	201.97	196.59	201.61	200.04	198.58	199.57	199.34	195.74	197.76	200.34	196.24	198.13	201.5
210.82	210.4	211.64	213.76	213.8	211.78	209.21	209.54	211.14	210.23	209.24	214.21	211.62	211.16	212.91	211.72	212.95	214.91	210.22	212.44	212.7	210.02	212.22	213.06	210.55	210.57	211.79	216.47	210.89	209.29	213.44	210.07	211.06	208.09	212.37	211.2	212.2	211.44	211.22	214.33	209.53	211.12	212.33	212.55	210.97	209.01	209.5	211.32	208.56	213.6
207.17	210	211.33	209.5	205.82	207.54	208.76	208.67	207.69	208.15	206.1	208.22	209.6	207.37	208.9	205.26	209.21	206.82	206.75	209.22	209.56	207.58	208.84	207.47	208.24	208.43	208.74	209.73	209.25	209.99	209.04	210.46	208.15	207.81	209.26	207.71	210.79	208.87	208.23	208.8	207.05	208.82	211.73	209.53	207.07	208.58	205.24	207.65	206.78	206.13
212.33	209.69	214.39	211.16	210.94	213.55	210.71	212.78	210.76	208	214.26	211.19	212.81	208.99	211.1	214.64	209.65	217.8	215.12	210.33	211.4	210.79	208.73	210.34	214.93	213.66	214.74	212.98	211.35	209.77	210.39	207.57	212.49	211.65	211.9	211.34	211.11	214.27	212.85	213.66	210.81	214.12	212.04	213.42	212.9	210.83	214.07	213.12	212.67	211.84
200.54	202.63	202.2	205.3	198.84	199.71	201.75	202.87	199.18	199.02	201.68	197.78	200.22	202.24	199.34	203.79	202.5	203.91	200.22	202.37	200.61	203.83	204.81	204.05	200.45	205.1	198.59	201.02	201.66	202.43	200.81	203.82	201.54	200.81	201.46	201.66	199.47	199.34	203.9	199.88	201.01	201.51	197.34	200.19	202.08	198.49	198.93	199.41	199.54	200.6
214.68	209.18	212.26	213.23	212.86	215.04	213.28	214.4	215.83	212.09	215.41	214.75	213.06	212.02	214.24	216.82	215.22	213.29	213.74	216	208.15	213.85	213.53	215.67	217.17	213.99	211.11	215.72	213.92	212.74	214.13	214.13	215.9	216.32	213.98	214.66	214.76	216.77	214.77	215.78	216.64	215.29	214.52	210.63	215.35	212.4	213.84	214.41	212.1	214.63
200.39	199.39	201.17	202.65	196.08	201.68	198.97	200.56	197.11	202.4	202	198.95	198.3	199.18	203.74	202.47	200.09	204.17	199	201.96	201.1	199.14	197.31	198.07	203.34	198.97	199.19	202.78	201.71	198.19	200.42	199.41	201.69	202.54	203.94	200.59	200.03	196.58	200.96	199.51	198.86	201.11	198.67	199.62	200.6	196.72	198.3	199.13	199.93	199.11
209.81	207.86	205.57	208.49	209.2	207.97	209.54	205.6	205.28	207.34	207.95	209.06	206.22	207.17	204.95	207.51	205.64	208.13	206.04	204.91	207.22	206.25	210.51	208.68	207.21	209.14	207.1	210.26	205.7	210.67	211.02	212.58	207.5	209.21	206.51	205.83	208.33	210.36	207.76	212.77	208.01	207.64	207.29	205.26	211.14	205.39	207	204.28	206.58	208.81
209.12	211.44	209.8	211.87	210.42	211.05	213.52	212.83	212.59	209.83	212.27	209.67	210.11	211.64	214.29	212.21	211.54	211.15	211.56	212.23	210.62	210.41	213.32	211.3	214.62	211.22	211.63	212.65	211.98	209.94	209.78	212.69	214.81	210.58	210.47	212.63	211.85	210.85	208.84	210.51	209.72	210.23	211.05	213.07	213.14	216.15	213.45	210.89	211.55	209.93
204.54	207.46	207.07	207.33	205.36	209.33	209.36	206.47	210.4	206.52	207.87	203.54	205	208.45	209.62	209.72	207.08	207.28	208.98	206.35	208.59	210.65	205.02	206.85	206.02	204.43	206.18	208.15	209.86	207	206.31	208.93	205.78	206.69	207.88	206.34	206.93	210.7	211.04	206.79	208.55	211.27	208.26	206.16	207.68	205.41	210.92	208.86	207.88	209.06
203.93	200.38	201.82	201.64	203.4	201.77	206.33	202.91	203.78	204.54	202.24	200.97	203.32	201.93	203.05	204.34	203.97	202.07	206.55	202.67	203.01	206.29	205.73	199.24	204.08	203.29	203.13	205.43	203.84	204.86	203.47	201.41	203.2	201.95	201.28	205.85	202.98	203.06	203.84	203.58	202.33	203.55	201.78	199.29	202.64	204.39	204.11	201.29	203.11	204.53
207.89	205.13	210.67	208.4	208.6	209.77	210.27	207.66	209.57	208.72	210.07	208.07	206.84	207.14	210.14	209.24	211.02	212.35	210.25	205.34	206.04	208.74	207.6	209.14	209.77	207.38	207.88	211.27	208.18	210.14	209.39	210.06	210.25	207.8	209.32	209.08	206.34	211.32	209.82	209.07	206.17	209.46	206.31	211.31	209.2	211.09	209.53	207.38	210.2	207.74
198.66	198.83	197.67	199.24	199.32	198.22	198.21	196.83	200.18	199.18	200.2	199.93	198.34	200.07	199.67	197.01	200.25	197.31	199.29	201.51	199.01	199.9	199.92	199.54	197.32	198.2	199.28	200.36	196.53	199.92	198.88	198.9	198.94	202.42	200.22	200.41	200.17	195.29	197.27	197.84	202.25	199.82	195.6	195.93	197.42	199.7	198.53	194.19	198.02	196.82
202.47	203.18	201.37	206.27	202.35	203.17	206.9	204.3	204.22	204.21	203.47	202.45	202.52	204.45	201.36	200.89	205.87	202.44	200.4	201.54	206.52	205.74	203.05	202.37	203.24	204.82	203.23	206.32	206.95	204	202.93	202.71	204.31	204.9	205.15	200.32	203.6	206.5	202.09	206.14	203.08	199.63	203.7	202.86	201.19	201.39	206.37	201.02	204.51	205.94
208.75	207.86	209.38	207.86	208.15	207.13	210.38	211.82	211.53	212.32	207.19	210.51	207.96	209.9	210.33	210.56	208.55	209.46	211.53	208.66	209.58	207.53	210.15	206.56	210.19	208.4	206.77	207.55	210.1	209.45	212.39	211.17	212.27	211.92	212.61	211.21	208.84	213.2	208.7	207.03	208.83	211.01	210.66	212.09	211.36	211.88	210.58	209.97	206.21	210.26
205.08	203.25	199.92	203.19	199.96	205.47	206.81	203.32	208.51	201.31	205.19	203.96	206.15	204.05	204.1	203.42	201.4	205.86	202.99	202.84	202.84	206.91	204.25	206.34	205.23	202.95	205	203.32	203.27	202.55	204.42	202.82	202.3	201.44	204.34	201.79	202.83	203.02	205.49	204.76	205.55	207.77	204.87	207.25	200.21	203.99	204.61	204.82	202.62	203.51
209.59	211.83	212.14	213.85	214.62	212.01	214.45	213.35	212.69	213.64	214.23	214.6	210.57	213.42	211.85	210.78	212.44	212.67	215.05	212.09	211.3	214.36	214.37	213.31	212.95	211.18	209.81	212.64	214.27	210.41	209.69	211.65	212.41	210.92	212.96	210.79	210.44	214.15	213.3	214.65	210.25	210.34	208.92	212.51	211.7	213.61	210.87	212.02	212.5	214.42
210.54	209.5	211.73	210.47	211.1	208.34	213.16	205.89	209.43	212.1	209.16	207.99	213.47	210.61	210.36	209.64	210.77	209.08	208.5	210.52	206.05	210.02	206.9	209.53	208.81	210.44	207.72	207.32	211.09	206.15	209.69	210.43	211.48	211.62	208.49	209.88	209.04	209.59	208.04	211.43	210.91	209.23	207	209.1	211.22	208.97	211.78	211.33	209.38	210.02
214.77	212.63	212.76	215.05	214.95	213.55	210.78	209.94	208.81	211.56	210.11	216.12	212.29	212.05	209.86	215.41	213.24	213.11	207.73	214.57	213.71	212.41	209.37	212.27	211.89	210.01	214.12	210.05	211.05	209.89	211.3	209.96	209.22	214.44	209.76	212.99	213.01	212.69	210.48	206.64	213.05	214.3	213.23	211.73	212.03	210.22	213.16	212.35	212.81	213.14
211.46	207.12	210.19	206.65	208.7	207.08	209.2	208.32	209.31	206.64	206.04	207.51	206.23	204.3	209.32	208.41	208.3	207.65	205.55	204.9	208.18	207.05	208.81	213.5	212.81	208.48	205.69	210.05	210.41	206.5	209.4	207.83	210.01	206.78	208.08	211.76	211.77	211.2	210.6	207.56	208.1	204.53	209.34	208.41	208.76	209.86	209.62	206.03	208.03	205.27
205.25	202.13	201.8	205	204.75	204.99	204.11	204.24	202.84	202.4	205.48	204.11	205.42	202.9	205.76	203.46	205.89	202.77	202.4	204.21	202.94	203.6	204.39	203.49	203.59	203.29	203.36	199.61	206.91	205.3	201.98	203.14	202.99	201.75	203.63	202.38	206.6	203.43	205.67	204.41	200.72	206.1	200.71	204	200.95	204.52	202.23	205.46	201.13	201.42
214.25	211.81	215.29	212.97	213.64	215.72	211.64	213.77	211.06	213.9	212.1	216.76	211.08	209.82	214.63	213.2	213.4	214.18	210.32	213.47	216	216.24	215.22	210.16	208.87	215.59	212.93	210.62	211.87	215.28	211.5	212.64	211.87	213.43	211.25	215.35	215.02	214.27	212.25	213.7	217.8	212.17	212.83	210.6	211.34	212.14	208.88	213.26	211.77	212.89
203.37	198.5	201.34	199.59	201.95	205.67	202.41	202.37	203.75	202.31	201.98	207.98	207.12	207.28	207.27	198.67	202.06	201.95	202.59	201.85	202.25	202.12	204.48	202.84	203.44	201.73	202.38	200.43	199.72	202.94	199.43	201.31	199.92	202.11	198.79	201	201.97	203.42	200.35	203.09	202.09	200.47	202.96	201.35	203.71	205.48	200.9	202.78	202.34	205.46
202.7	201.76	199.15	197.94	199.89	201.35	201.63	200.45	201.63	197.11	195.43	197.04	198.8	201.26	198.62	198.88	201.31	195.8	199.96	199.96	199.2	200.88	198.52	202.17	196.87	197	197.87	203.88	199.51	199.86	198.98	200.14	200.04	201.66	199.73	200.38	196.78	196.96	202.1	198.05	196.9	199.03	195.33	199.2	200.52	199.04	196.62	197.44	202.39	200.95
205.57	209.76	206.86	207.61	210.06	205.92	211.44	208.19	208.76	207.06	209.43	212.7	207.69	206.32	207.46	207.35	207.38	209.27	210	208.49	208.28	204.72	207.44	205.6	206.56	204.3	208.4	209.85	210.25	208.92	207.8	208.33	207.49	209.19	207.15	209.32	207.07	208.03	208.48	209.7	211.28	208.55	209.41	206.61	211.9	208.96	206.54	206.45	209.06	210.55
208.87	209.11	207.44	208.08	208.17	208.72	209.35	205.52	205.56	207.65	211.43	206.94	205.24	208.63	208.63	206.09	207.32	206.5	208.96	208.13	206.84	209.01	207.91	209.03	207.41	207.62	206.34	210.93	206.3	209.71	207.83	207.42	207.16	210.98	205.04	209.28	207.53	208.15	208.42	208.26	206.06	210.15	207.24	208.79	209.16	208.51	208.43	208.18	207.92	207.32
199.78	199.07	200.15	201.06	198.93	200.64	200.49	198.95	203.62	204.6	200.68	199.96	200.89	197.36	200.98	199.9	198.26	202.57	198.94	200.07	200.63	201.84	201.54	201.47	200.24	198.77	198.06	200.42	200.17	198.79	202.94	199.64	204.24	196.07	198.03	197.99	203.18	200.77	202.43	198.46	197.74	199.53	200.42	201.04	198.46	202.8	198.5	198.03	200.21	202.71
205.08	204.71	203.93	207.16	203.14	204.72	203.22	199.08	202.73	203.66	206.93	202.63	201.16	203.97	202.2	199.22	206.23	208.13	202.69	205.94	204.14	203.73	202.83	200.21	203.86	203.78	204.56	203.53	203.74	202.1	205.1	203.65	205.7	204.68	205.42	201.65	204.52	203.66	200	203.07	204.81	203.49	205.36	205.96	203.37	201.72	202.79	203.72	202.54	206.99
207.05	210.49	208.01	203.34	209.77	208.01	204.8	209.28	207.73	205.54	204.8	208.84	208.05	206.49	207.07	207.88	209.61	205.56	207.19	205.9	205.51	209.13	209.56	210.39	207.37	206.62	204.78	205.72	208.89	211.43	209.57	207.1	207.71	206.08	208.59	205.46	206.82	206.79	209.48	203.9	206.95	205.56	207.35	210.07	208.63	208.87	206.21	206.73	208.74	206.94
201.46	202.77	204.17	203.21	203.88	202.18	205.11	202.7	202.83	202.43	205.12	204.17	201.24	205.11	205.52	204.31	202.25	204.72	200.39	206.94	206.66	203	202.64	203.87	204.23	201.74	203.67	203.55	201.93	203.64	205.04	200.67	204.13	202.2	202.37	202.39	201.19	204.38	202.87	203.19	204.04	205.72	201.6	205.57	203.56	206.49	204.47	207.19	203.86	205.77
210.09	214.63	215.49	213.91	207.97	211.67	212.01	209.77	209.8	212.28	211.4	210.42	210.4	210.09	210.9	211.83	210.87	212.06	211.37	212.24	213.2	208.35	210.11	210.42	211.25	211.64	211.21	209.33	210.71	210.79	209.82	211.82	210.4	212.76	214.7	208.91	211.4	211.9	211.85	211.92	209.71	212.61	210.43	211.46	210.43	208.88	211.85	214.09	212.16	212.45
210.26	205.6	209.8	207.39	206.89	209.67	205.85	206.04	211.3	208.37	205.31	211.18	210.67	206.04	206.62	208.62	208.82	211.46	208.73	212.31	207.36	206.87	211.14	208.34	209.28	206.96	208.3	207.9	206.96	212.04	206.82	205.74	206.71	208.06	208.41	207.58	207.92	210.19	211.65	205.13	208.92	208.33	207.67	212.81	207.13	209.01	210.84	208.61	207.74	211.53
206.31	206.86	207.57	204.18	208.85	207.62	206.1	204.82	206.5	205.23	208.04	208.61	204.9	208.6	207.4	205.17	207.54	203.87	209.41	204.93	202.88	204.18	206.8	206.19	203.48	206.11	209.25	208.29	210.18	205.1	207.75	206.03	207.7	206.32	202.62	206.43	207.67	207.5	206.19	206.8	205.03	206.68	208.64	208.55	206.51	206.89	204.73	208.32	204.82	205.65
209.46	210.68	210.3	208.24	209.31	206.66	206.92	210	206.5	210.74	212.72	208.64	208	210.35	208.22	209.59	212.19	210.51	209.45	207.35	212.58	212.82	207.94	209.74	208.58	207.92	211.33	210.2	210.37	206.48	208.86	208.46	209.28	210.35	210.72	207.67	208.15	209.63	208.54	207.1	208.74	209.55	209.17	206.73	210.41	209.23	208.61	207.44	208.02	206.99
205.98	204.04	206.53	202.57	204.7	209.3	206.22	202.65	202.42	208.12	205.42	204.24	205.09	203.04	199.81	205.07	204.58	205.37	202.9	203.41	208.05	204.31	205.04	203.12	203.09	202.1	204.52	200.88	204.94	201.95	204.81	204.06	208.44	202.8	203.18	203.47	205.76	202.31	206.31	205.11	203.29	208.75	203.24	203.76	205.19	205.61	203.91	203.87	206.18	204.65
210.39	209.31	210.32	208.19	206.33	206.78	209.68	206.28	206.6	208.28	209.22	210.65	208.38	209.2	211.52	209.51	206.77	206.03	205.78	208.69	207.51	208.9	208.35	210.68	209.15	209.77	208.68	206.92	209.52	207.79	209.4	208.56	207.86	208.82	207.41	210.21	209.3	211.81	209.77	209.22	206.26	205.49	206.36	208.3	210.76	211.85	211.21	208.88	210.11	209.77
201.86	201.77	201.09	201.96	206.33	206.26	203.1	201.44	204.17	202.66	203.82	202.62	206.26	201.27	200.69	201.94	203.74	201.89	203.51	203.72	201.32	203.57	204.2	201.48	203.78	203.26	204.85	202.62	201.48	204.27	202.3	204.83	202.03	201.05	207.58	204.01	206.46	201.59	203.57	205.11	204.22	202.39	202.3	200.85	203.39	203.09	203.82	202.27	203.67	205.56
201.39	199.96	196.93	200.26	200.52	197.09	203.21	200.73	198.48	201.77	198.87	201.65	198.43	201.65	198.41	197.9	197.63	197.63	197.27	197.79	198.11	199.04	197.66	201.16	202.3	200.26	200.44	200	196.6	196.57	200.89	198.67	200.96	195.95	202.64	200.98	197.73	200.22	200.74	197.6	202.29	202.02	200.49	200.85	200.79	197.11	196.91	198.43	198.2	196.25
202.86	201.35	201.08	204.45	200.35	199.33	203.25	202.79	202.22	202.08	204.21	201.99	199.16	200.69	204	203.24	201.92	201.01	204.69	202.61	204.24	200.42	202.75	205.75	203.05	203.56	201.78	199.04	204.81	205.36	206.37	202.07	203.29	203.28	204.51	204.24	202.21	202.28	199.92	203.96	207.02	200.59	202.13	202.13	201.85	204.71	206.46	201.32	204.49	207.33
205.8	204.48	206.45	206.43	204.32	207.29	207.87	207.69	208.69	204.65	207.87	207.28	206.96	205.77	208.41	206.87	208.06	208.27	210.38	205.32	209.57	208.9	207.11	207.11	206.98	206.27	202.82	208.23	206.91	208.93	208.61	204.51	205.42	208.6	205.4	210.5	209.24	208.61	206.7	208.29	206.83	208.98	207.76	204.62	205.37	209.67	208.62	206.9	207.86	210.56
210.62	210.99	209.05	210.35	208.93	209.79	209	205.44	209.5	205.11	209.67	208.22	204.51	209.78	207.67	213.06	208.43	209.89	210.21	208.26	208.67	207.28	210.23	209.49	205.34	206.65	209.76	208.07	207.2	208.31	211.35	207.56	205.35	209.21	211.48	211.56	205.53	210.03	206.29	209.42	208.1	208.31	207.05	207.83	211.71	208.88	204.97	206.23	209.82	211.07
215.66	211.47	212.37	212.18	212.06	212.29	212.59	211.28	211.08	214.73	213.58	214.19	209.65	213.2	212.47	213.24	214.1	214.46	215.51	215.77	212.17	212.19	217.8	211.56	214.34	213.11	212.7	214.76	213.18	210.59	211.89	211.27	213.49	208.89	212.4	212.84	212.85	211.5	215.34	212.49	208.82	215.12	210.95	215.86	213.67	211.7	211.94	213.26	216.2	210.83
209.28	212.62	207.62	210.85	209.35	208.82	210.33	208.68	209.67	204.94	206.59	206.54	208.53	208.27	206.38	206.51	209.69	208.57	207.67	210.33	202.5	207.84	207.96	210.75	207.22	206.2	206.92	206.9	210.2	208.91	210.47	210.55	206.6	209.66	208.72	206.38	206.02	207.98	208.55	208.79	212.26	207.72	208.32	208.91	209.22	209.99	208.18	208.23	207.78	209.37
212.38	209.24	211.53	211.34	213.83	210.79	212.29	208.53	212.81	213.43	213.35	212.88	208.95	213.41	209.92	210.05	212.15	214.4	210.38	215.89	211.09	214.47	213.14	212.55	211.24	212.3	211.18	211.55	206.33	208.56	211.78	211.95	212.04	213.85	212.59	212.43	213.25	212.2	211.65	213.48	211.68	210.6	209.74	210.53	209.61	213.18	213.61	208.97	210.91	213.69
203.28	199.14	204.62	199.57	203.9	203	204.38	201.03	205.76	208.83	202.02	196.29	202.55	200.01	202.58	198.67	202.91	199.23	203.91	205.19	202.8	205.43	203.33	200.43	203.21	200.91	200.18	201.74	204.24	201.06	200.15	202.59	200.87	202.58	203.51	203.18	204.8	201.83	202.65	201.31	202.48	201.37	203.18	199.39	201.15	204.89	203.38	204.6	201.04	202.36
206.71	210.82	210.08	203.91	208.69	206.98	206.27	208.29	208.13	208.37	207	211.78	208.61	207.59	209.1	206.12	205.4	209.13	208.78	208.12	206.19	204.64	209.89	206.6	210.14	208.21	208.16	206.38	208.33	208.04	209.02	207.16	209.06	209.1	206.39	210.01	206.49	208.57	206.32	206.69	207.15	208.73	204.44	211.55	209.23	204.22	208.35	209.86	209.75	209.2
217.87	215.73	216.1	213.87	214.36	218.98	216.39	217.12	218.3	217.08	218.6	217.11	216.68	220.26	220.75	220.17	219.37	218.26	213.93	218.16	215.25	218.94	218.94	216.8	218.2	216.14	218.5	218.07	216.6	216.71	213.31	218.16	217.32	217.71	214.41	219.73	218.62	215.11	215.2	219.48	218.44	216.36	216.15	219.92	216.94	217.97	216.6	216.87	217.32	219.97
210.04	208.45	209.39	212.53	209.59	212.44	210.93	211.96	209.9	208.18	209.45	210.24	210.26	205.9	204.8	207.54	210.61	207.92	210.65	206.86	209.47	209.35	208.68	210.41	210.17	209.77	209.31	210.21	209.35	209.09	210.22	209.12	210.16	212.01	207	207.59	208.89	210.22	208.7	210.14	209.69	207.24	205.31	205.63	209.69	207.83	208.78	210.22	209.24	208.01
197.69	199.64	197.44	201.21	203.86	201.86	201.65	202.48	199.5	201.66	200.71	198.68	202.17	200.42	200.52	199.1	202.59	202.92	200.27	201.39	201.82	203.11	199.45	204.84	199.56	199.04	200.62	204.08	203.17	202.88	200.47	202.6	202.98	204.22	200.18	200.79	202.54	200.05	201.89	200.96	201.11	199.97	199.7	200.62	200.02	204	197.9	198.22	201.92	202.52
206.18	203.05	202.36	202.24	201.86	203	206.49	203.53	206.2	205.16	198.63	201.33	202.92	202.61	202.85	203.44	203.07	205.29	205.26	204.27	206.17	205.69	203.23	203.27	204.05	204.34	206.09	200.78	200.17	203.84	201.38	204.51	203.07	203.47	207.01	203.57	204.36	206.99	202.55	203.12	202.43	203.56	204.51	204.96	203.78	204.86	200.22	203.71	204.99	204.27
214.43	211.41	212.22	211.57	213.35	213.09	211.13	211.07	210.61	212.99	211.7	211.26	209.15	207.37	213.77	211.09	209.38	211.23	211.94	213.88	211.01	211.66	211.67	211.84	210.58	211.9	214.04	211.19	209.96	213.32	211.35	209.89	213.89	213.09	211.31	209.39	211.75	215.57	214.46	209.5	210.41	211.25	213.73	211.11	209.71	209.97	210.73	210.45	212.02	211.65
199.92	198.94	200.45	201.66	198.02	201.41	199.13	197.81	199.02	200.38	196.28	200.21	199.37	199.76	200.63	196.98	196.86	198.32	199.38	197.88	200.03	198.75	198.11	201.31	196.1	200.1	201.36	201.76	198.14	198.9	202.7	199.61	200.09	195.67	199.04	195.11	198.92	199.79	198.88	200.15	199.24	201.31	199.52	199.41	197.6	201.18	198.59	197.53	200.85	198.64
205.34	209.35	206.21	206.84	211.3	206.77	208.71	206.74	208.83	207.05	211.21	204.17	208.21	208.42	208.8	209.48	207.58	208.04	206.54	211.43	209.19	210.49	206.48	205.97	206.87	209.29	209.15	208.2	208.37	208.87	207.56	208.12	210.39	208.66	206.74	205.36	207.65	209.52	210.57	207.44	208.19	210.17	212.31	209.18	209.61	209.76	209.06	210.83	207.57	212.84
213.51	212.55	210.46	211.12	209.08	211.14	215.35	213.2	212.24	212.62	212.85	216.41	213.62	209.66	214.93	211.01	212.5	209.13	214.14	217.16	211.38	214.47	213.88	212.05	211.19	210.64	212.87	210.77	214.75	211.97	212.15	211.71	210.31	210.99	211.54	208.46	215.03	212.32	213.15	215.39	208.61	210.71	210.82	213.06	214.44	214.52	215.61	213.27	211.03	210.42
203.89	203.3	201.86	202.24	205.84	204.44	204.03	203.94	207.14	203.42	206.26	204.47	206.89	204.05	203.6	204.21	203.29	204.51	202.89	203.1	200.21	204.31	202.62	205.32	199	201.96	200.18	204.1	202.77	203.43	203.64	201.66	204.31	202.37	204.38	202.42	203.23	206.48	203.98	204.9	203.74	203.88	202.93	205.05	206.17	204.77	200.2	204.45	208.27	202.78
209.7	211.3	207.75	208.32	211.58	211.38	209.02	209.31	209.73	211.65	205.86	209.15	211.31	210.8	208.63	211.8	207.27	209.83	205.36	206.78	210.38	211.94	209.88	209.67	210.44	209.66	208.67	211.15	207.66	205.81	209.19	210.08	206.57	209.61	209.94	207.65	207.92	210.81	210.05	211.75	212.05	205.75	210.07	206.17	210.61	207.67	211.12	209.82	208.39	207.94
202.58	198.7	201.49	201.94	201.49	197.42	199.38	200.18	201.19	200.07	201.29	200.55	197.7	198.68	201.18	198.59	196.42	199.37	197.1	197.41	200.07	199.53	201.72	202.05	199.77	197.47	200.3	201.52	199.79	199.59	197.73	201.12	201.47	198.4	199.56	201.3	199.73	200.51	200.66	197.39	202.52	198.52	197.47	200.44	199.51	200.8	199.33	201.91	199.97	198.76
200.68	202.99	205.35	200.24	205.43	204.4	203.4	203.62	206.88	203.87	206.35	205.67	200.89	205.1	202.89	204.83	205.25	203.97	205.58	203.01	203.39	206.24	206.25	203.08	204.97	201.9	202.06	205.01	203.14	203.99	207.98	203.43	206.92	203.71	202.79	201.77	203.92	205.45	204.09	203.97	201.03	201.35	202.07	205.13	206.99	204.44	202.84	202.31	203.07	203.61
207.89	207.89	210.66	208	208.72	209.59	208.45	212.59	207.21	208.95	207.73	208.54	206.82	210.43	209.84	211.42	209.73	210.41	207.71	203.69	209.43	209.43	210	211.41	207.66	209.98	207.39	207.91	208.51	205.98	209.49	205.84	209.84	205.39	208.07	210.38	207.33	209.31	205.89	204.99	207.19	208.89	208.78	208.29	206.95	209.83	210.41	208.6	208.7	210.96
212.5	209.6	214.2	211.42	210.18	212.45	213	210.55	217.15	213.6	216.4	213.92	212.95	213.47	213.55	211.32	212.46	213.88	211.55	213.86	212.95	214.03	214.42	212.19	212.65	213.58	212.33	211.16	208.56	213.37	214.8	212.86	209.49	215.62	214.02	213.09	214.91	212	212.93	216.28	215.2	214.2	210.83	213.17	213.74	212.2	214.86	210.23	213.17	212.25
204.59	206.12	204.79	204.5	203.63	206.39	207.27	201.15	202.8	204.78	203.8	204.43	204.7	207.66	205.42	208.36	207.62	204.99	206.57	203.09	202.47	203.8	203.52	204.31	204.93	205.73	206.37	204.12	207.14	206.13	205.75	204.08	202.96	208.4	203.43	205.02	205.57	202.06	205.16	205.74	207.43	207.44	205.67	208.07	204.21	205.33	209.71	206.16	206.12	204.21
208.62	210.86	207.37	210.01	207.53	209.91	205.14	209.04	208.73	208.39	206.39	207.34	211.35	206.88	209.72	206.63	210.57	210.06	210.63	206.35	204.53	209.98	211.32	208.8	206.78	210.58	206.13	206.01	206.17	207.95	208.29	209.87	210.95	209.89	207.55	208.32	209.82	208.9	208.02	209.97	211.12	207.44	213.39	209.16	210.14	209.31	208.04	209.26	209.21	210.89
197.96	193.39	194.17	194.13	195.44	195.99	196.18	196.91	194.43	195.91	195.64	196.47	198.09	193.33	192.31	195.08	192	195.65	196.59	197.3	195.13	197.35	197.05	194.9	197.11	197.63	196.14	195.61	195.19	196.12	196.04	197.23	194.8	194.68	192.53	192.35	194.36	195.73	196.19	191.99	192.07	196.92	195.86	196.96	195.46	197.36	196.66	193.89	194.52	194.52
218.36	219.23	215.79	215.51	217.55	217.37	218.86	216.21	215.87	214.21	216.88	219.94	218.91	215.95	215.99	216	216.28	218.02	214.8	218.61	218.99	217.18	215.41	218.64	216.23	215.49	216.75	219.93	215.67	218.68	217.4	218.83	214.21	216.49	217.08	216.28	215.73	217.68	218.86	217.1	217.6	215.54	215.85	218.82	215.88	220.49	220.66	215.68	217.25	217.31
210.28	211.94	212.25	210.16	213.75	210.3	211.55	212.51	213.1	212.23	209.76	211.04	213.86	213.25	216.81	214.21	212.15	213.16	210.32	213.64	216.65	212.53	213.25	214.32	213.03	214.85	211.51	209.66	213.93	211.44	212.79	209.83	214.23	212.34	211.44	214.48	209.7	211.68	209.09	212.58	213.71	213.92	213.07	208.88	213.98	211.63	211.15	215.03	214.1	211.3
211.84	208.58	209.11	209.4	206.58	209.43	211.51	209.9	210.5	209.18	210.26	206.42	209.39	209.05	210.42	208.3	209.82	209.38	212.33	210.47	210.02	211.13	208.78	210.37	211.53	213.04	207.84	212	210.51	208.93	210.16	211.08	209.47	208.18	208.13	212.98	210.79	208.01	211.66	208.99	209.78	209.99	209.49	210.45	211.79	209.65	212.25	210.44	208.4	209.78
219.62	218.68	218.87	217.98	217.34	216.12	214.77	218.13	219.97	214.73	218.83	219.16	217.1	220.44	219.54	219.12	219.95	218.24	218.21	215.18	218.51	217.83	221.15	217.29	215.29	220.34	217.59	218.26	214.31	216.82	221.11	212.73	219.85	220.29	213.44	217.18	217.25	213.63	215.51	220.76	217.37	217.16	214.74	217.58	216.28	216.81	218.42	217.48	219.79	219.26
203.96	203.13	203.7	202.02	203.79	201.63	203.5	203.36	206.71	201.08	201.41	204.77	201.91	205.99	203.14	207.09	206.52	208.5	202.38	202.16	203.21	200.07	202.22	201.78	204.1	205.85	203.24	201.62	206.1	199.79	205.14	205.21	204.05	203.14	202.95	204.36	201.8	200.82	202.57	203.9	201.36	203.94	202.43	201.36	203.37	202.25	202.05	200.53	203.82	200.18
198.82	202.32	201.32	202.51	198.84	199.27	199.86	200.48	202.05	200.44	199.32	202.51	200.05	204.45	203.88	202.7	203.79	199.15	200.58	198.26	200.16	198.95	197.27	201.01	196.63	200.14	198.77	202.53	202.86	201.8	201.33	196.9	203.67	201.04	198.73	196.14	199.02	203.47	201.42	198.83	203.26	199.09	202.15	199.35	201.76	197.39	200.46	203.13	200.07	203.75
206.04	207.98	207.35	210.97	208.45	207.68	211.59	207.98	207.12	208.85	209.58	206.85	210.5	208.12	208.21	209.37	209.62	207.8	205.96	208.04	205.83	207.09	212.18	208.93	207.67	207.07	209.74	208.6	204.79	207.98	209.71	207.02	207.81	208.79	211.08	209.41	207.91	206.99	208.19	206.94	206.13	208.28	211.25	209.84	209.59	205.92	208.36	207.52	205.67	209.3
201.69	206.83	200.8	203.84	200.32	202.74	199.54	204.61	201.08	203.98	203.07	202.37	203.64	199.27	202.72	202.2	202.06	202.62	200.46	202.24	203.21	202.82	204.08	204.94	202.47	203.38	206.01	203.12	204.31	202.84	200.46	200.8	202.35	200.83	203.16	204.31	199.96	199.94	200.72	201.51	202.02	204.37	204.41	201.76	201.34	204.39	203.44	201.77	203.14	203.52
210.65	204.13	204.34	207.97	205.2	206.77	206.15	208.37	209.64	208.6	208.28	209.14	211.04	208.77	207.44	203.8	212.51	207.92	206.69	207.73	209.42	207.89	206.43	206.05	208.29	207.87	209.03	210.14	207.83	208.27	209.02	206.84	205.84	210.15	211.21	208.75	208.65	210.54	208.37	210.6	210.74	208.37	208.9	209.98	206.39	207.12	208.83	208.38	209.95	206.07
203.33	200.39	204.25	202.56	203.13	200.95	206.38	203.83	203.55	202.47	204.26	202.51	203.89	204.08	200.51	202.11	203.26	202.16	204.3	199.45	203.02	199.89	200.29	201.38	202.81	202.7	204.96	200.67	205.76	203	199.35	201.2	203.91	206.51	203.36	198.56	204.59	203.25	204.46	200.31	202.93	204.46	203.74	202.75	201.57	204.71	199.44	200.33	206.34	205.28
206.42	209.26	209.38	207.88	207.57	208.4	206.96	205.42	206.33	211.26	207.65	206.97	208.67	204.71	209.42	210.18	206.54	208.01	208.49	207.28	204.76	209.35	207.07	206.85	207.08	207.74	206.37	207.6	207.6	209.47	206.47	206.1	208.42	207.52	207.1	206.08	207.64	208.14	206.56	205.52	207.19	207.79	205.56	207.57	207.86	205.56	205.37	208.93	206.36	207.35
218.36	216.54	217.92	220.36	218.59	218.97	215.12	213.97	217.2	217.63	215.33	219.11	215.67	218.7	216.94	215.71	215.72	217.45	218.93	217.34	216.32	219.96	214.69	215.54	214.92	217.97	218.02	216.88	216.3	218.25	215	214.68	215.29	216.41	216.19	215.54	214.17	216.65	216.28	218.67	215.17	217.54	216.1	219.19	217.85	217.25	220.43	216.76	214.34	217.01
198.28	195.5	198.51	199.28	198.73	196.84	200.87	199.32	201.35	198.94	196.33	199.96	200.78	200.72	201.91	201.89	203.22	202.74	201.16	196.94	201.36	201.06	199.89	198.31	197.95	203.16	201.32	201.34	198.22	200.21	198	198.77	200.37	199.87	200.57	201.35	201.93	198.38	199.38	195.54	200.26	200.69	202.71	199.29	201.35	199.13	201.31	204.39	201.43	201.61
210.12	210.89	210.94	210.11	209.72	216.57	212.44	209.82	214.4	213.62	210.63	210.01	207.86	213.86	212.06	213.65	210.36	214.44	208.22	207.73	210.28	211.17	209.57	213.45	212.95	211.51	213.1	212.53	209.67	210.51	211.3	214.39	213	212.27	211.28	208.23	213.14	212.14	210.21	210.13	210.7	212.66	211.04	211.42	215	213.9	211.88	210.6	211.11	208.72
199.03	204.89	207.43	204.77	204.5	201.78	204.33	203.44	206.09	205.14	201.85	205.94	206.17	201.52	207.53	203.41	206.03	203.96	205.11	202.69	201.04	204.62	206.13	202.68	203.92	205.7	204.78	203.44	202.6	204.15	202.41	203.13	202.11	204.88	199.27	201.35	202.55	202.55	207.56	204.46	204.72	201.81	205.45	199.89	198.91	202.74	201.16	203.29	199.67	202.17
203.76	199.36	206.51	207.12	202.88	206.95	205.11	203.89	202.47	203.29	205.7	205.05	207.21	208.18	202.26	204.61	202.56	202.12	204.26	206.45	206.34	203.76	204.95	202.33	205.69	206.27	203.8	205.59	204.94	205.48	206.83	206.87	203.48	202.04	206.63	206.1	202.92	204.62	205.76	207.04	203.69	204.57	205.18	204.42	204.6	204.45	202.11	205.59	204.67	203.26
200.92	203.69	204.99	200.17	202.33	200.5	203.87	203.17	203.7	205.83	204.5	203.98	205.51	200.8	201.15	203.27	201.43	204.09	203.61	204.39	205.42	203.01	198.95	201.62	204.22	205.64	201.48	206.62	206.15	203.33	203.37	203.94	208.27	204.82	204.24	201.38	204.25	203.97	203.47	203.42	203.22	206.59	201.95	199.74	203.28	203.04	206.89	202.96	201.83	205.24
199.65	197.93	202.9	201.19	201.72	200.44	200.17	199.21	196.68	200.23	200.39	202.16	199.88	200.05	203.23	200.91	199.36	200.42	200.23	198.69	198.66	201.14	201.09	197.61	197.61	201.35	197.21	199.56	198.57	198.39	198.25	196.27	202.32	199.52	197.3	199.83	198.08	200.6	200.63	199.43	200.84	200.01	200.36	200.35	202	200.1	198.39	199.82	199.51	201.61
200.14	198.91	199.85	199.13	200.12	202.19	201.83	203.07	201.24	199.36	200.68	200.86	199.25	201.83	201.2	199.46	201.76	199.74	201.53	201.48	202.23	201.51	199.02	199.65	200.59	202.82	200.91	201.61	201	199.25	200.11	202.34	200.04	200.03	202.11	197.05	200.05	198.62	198.13	201.61	199.84	200.57	200.39	201.06	201.32	197.66	200.42	200.03	201.13	199.31
203.05	206.23	203.71	206.52	206.79	207.28	207.07	205.13	201.88	204.66	205.91	204.6	202.33	202.37	206.63	202.7	205.45	204.27	203.18	201.74	204.94	202.34	203.97	204.74	205.55	201.55	204.77	205.35	204.84	203.64	203.38	205.25	207.34	208.31	206.36	205.74	203.69	206.41	205.06	201.92	205.24	203.89	204.84	206.88	204.32	207.25	207.62	201.91	205.19	200.71
216.77	219.34	218.02	215.22	217.47	217.46	216.27	218.89	218.4	215.06	218.32	214.69	214.34	218.63	218.41	216.65	217.26	218.07	216.07	216.9	219.17	216.5	215.61	217.49	216.56	216.5	220.64	214.09	216.55	219.28	216.22	215.31	220.76	217.62	215.7	214.97	216.41	217.49	215.35	216.45	217.78	215.46	217.91	216.08	215.58	215.19	215.31	213.45	217.8	216.17
206.41	203.59	208.29	209.55	209.1	205.67	208.87	206.25	205.25	205.91	204.28	210.85	207.13	207.07	206.02	205.63	206.46	203.31	202.59	209.77	208.15	206.36	205.86	202.76	206.13	207.54	208.39	206.82	208.1	207.64	207	207.42	206.77	206.71	208.04	207.77	208.28	207.4	206.13	203.72	204.07	207.92	207.49	206.56	208.77	205.86	204.7	204.75	201.69	205.16
203.91	199.59	203.87	201.68	205.28	200.35	199.88	200.98	203.52	200.62	201.37	202.3	201.31	202.93	203.58	206.15	201.53	203.57	204.52	200	200.25	199.6	203.36	201.84	201.74	204.77	201.47	203.38	200.71	201.47	202.66	202.91	205.84	200.03	202.63	203.09	202.02	200.84	203.16	201.78	205.43	201.52	203.23	202.58	203.63	201.28	202.38	203.26	200.68	203.74
209.4	212.65	213.47	210.91	213.85	212.45	214.38	213.24	213.31	213.6	209.58	215.36	215.64	213.07	209.59	210.77	211.54	212.87	212.03	209.64	212.42	213.44	211.93	213.14	213.25	214.28	213.87	212.38	207.64	212.99	212.07	213.34	214.46	213.61	214.38	208.87	212.89	209.07	208	213.39	214.17	209.13	210.21	213.1	213.59	211.1	211.68	210.14	212.69	210.66
197.86	196.14	200.01	202.11	199.13	204.24	203.58	199.96	199.57	200.54	201.56	199.77	201.28	201.14	200.22	199.28	199.95	200.04	201.44	200.33	198.5	201.96	203.48	198.49	201.55	198.6	198.85	198.61	198.37	196.26	199.35	203.27	198.52	200.83	201.3	198.06	196.16	197.27	204.19	200.89	201.54	199.98	198.61	200.55	198.01	198.15	197.49	200.09	201.18	198.92
201.83	205.4	201.64	202.36	203.04	205.64	202.41	201.48	205.36	202.24	202.43	207.17	203.21	201.28	204.69	207.4	205	203.86	203.38	204.68	201.82	201.21	205.32	203.2	204.46	205.86	203.1	202.09	202.73	206.72	204.23	202.39	202.86	203.17	203.58	201.47	203.85	202.87	200.85	203.52	204.85	202.13	203.98	204.57	202.68	203.29	203.4	203.16	206.64	201.92
203.41	209.58	203.78	204.26	206.31	201.1	204.93	203.36	203.46	199.48	202.6	205.38	202.54	204.04	205.91	202.7	201.73	207.24	206.24	202.6	202.87	203.73	204.1	205.84	202.53	204.51	202.58	203.57	204.72	202.89	202.75	202.68	202.18	206.71	202.47	205.02	203.41	200.83	203.08	203.54	204.21	204.93	202.1	203.84	206.14	204.54	203	202.9	201.62	201.03
208.7	208.6	206.61	208.36	209.54	211.31	210.37	205.61	209.94	209.03	205.53	209.25	206.46	209.13	207.3	207.75	208.34	206.29	208.22	208.65	207.38	206.29	205.09	208.75	208.44	205.73	206.97	212.4	210.19	207.94	207.82	206.51	208.6	205.9	208.78	209.34	210.34	209.85	208.55	204.95	207.59	209.61	209.32	206.5	207.49	210.1	210.07	210.34	206.66	207.82
201.37	199.4	199.18	196.79	194.87	200.83	200.41	195.59	200.11	203.31	201.5	201.84	200.06	198.32	200.46	197.76	201.46	200.76	203.31	200.6	198.82	197.23	197.18	200.26	199.64	197.34	196.8	197.27	198.93	197.1	201.38	201.05	203.22	199.09	200.17	198.76	200.42	201.9	202.24	199.76	200.53	199.59	199.34	198.59	198.93	199.18	197.51	199.05	200.61	199.96
211.38	210.62	209.85	213.4	208.62	212.97	210.49	213.22	212.38	214.07	211.21	210.7	210.09	215.62	213.34	210.23	215.42	207.79	214.96	210.83	213.17	211.72	214.07	211.42	210.41	212.09	209.08	210.5	215.05	213.72	210.79	209.28	212.06	210.24	210	213.08	210.34	208.64	213.28	209.1	211.69	211.88	213.06	210.15	210.61	216.99	212.37	212.61	209.36	209.14
217.89	215.82	216.45	216.57	220.01	216.6	219.42	216.1	219.15	217.42	219.77	213.94	215.41	216.18	215.81	218.01	218.8	216.74	215.31	217.63	216.42	220.91	220.64	219.04	216.05	214.93	221.06	216.18	217.92	217.03	215.04	215.17	215.45	218.68	216.63	214.42	213.14	218.76	215.61	217.62	216.58	215.28	217.66	216.16	213.75	221.25	215.44	218.91	215.58	215.37
212.31	213.34	211.38	213.22	210.18	212.17	211.55	209.51	212.22	211.25	211.58	208.88	212.21	212.3	212.35	211.41	211.63	210.26	212.9	213.45	211.05	212.63	207.32	210.12	210.52	211.29	211.4	210.49	209.54	208.48	210.42	212.6	211.46	208.42	211.43	215.28	209.74	210.42	209.02	212.06	213.9	212.5	211.9	212.5	213.72	212.1	211.54	210.51	212.93	209.04
206.14	204.95	203.68	204.13	203.12	201.98	204.89	204.66	203.19	204.24	203.82	202.71	203.75	207.43	205.24	203.46	204.08	202.27	203.32	205.03	206.3	204.98	202.98	200	201.8	202.86	204.31	203.75	205.47	205.36	201.63	207.26	204.58	203.51	203.76	205	200.73	202.39	204.14	209.27	204.63	201.08	205.83	203.59	202.45	200.93	204.06	203.98	200.71	199.05
211.88	209.21	208.82	203.76	204.35	212.19	208.78	207.43	208.19	206.8	206.51	208.27	208.81	211.18	209.48	209.09	206.55	207.66	207.58	207.25	210.07	208.05	209.3	207.74	207.96	207.12	209.66	207.22	209.82	209.86	208.98	208.16	209.94	209.28	207.78	209.26	205.3	209.75	213.85	209.91	210.5	208.79	205.08	209.67	209.57	210.3	209.37	211.36	205.34	209.18
210.64	211.24	211.04	208.42	210.37	213.66	212.35	209.12	210.26	207.76	208.67	214.1	214.29	210.96	213.03	211.98	214.43	212.9	210.18	212.17	210.26	216.28	210.93	213.54	210.61	212.92	209.62	216.87	211.08	215.68	212.75	211.83	212.23	212.08	210.33	211.12	214.05	209.89	209.95	210.9	211.01	214.46	211.56	211.73	213.91	210.04	213.81	213.16	212.54	213.77
207.9	206.7	206.87	204.24	207.64	207.53	210.24	206.2	211.28	207.95	208.91	207.66	207.59	207.2	208.84	206.4	206.67	207.27	208.09	211.89	207.9	208.44	206.74	208.49	206.75	207.02	207.32	209.79	208.9	206.92	204.33	205.27	205.99	207.3	204.91	208.55	206.44	207.09	211.37	207.45	206.9	209.88	206.01	208.92	207.66	208.82	207.24	208.15	203.35	207.83
218.71	216.76	219.3	218.05	217.74	219.35	216.2	217.7	213.43	214.75	219.72	218.14	218.03	217.02	217.67	218.21	217.65	220.59	218.31	217.68	216.69	216.23	221.54	219.74	215.33	219.65	216.45	217.65	216.26	215.98	214.53	219.08	218.57	218.29	218.9	216.87	218.96	215.56	218.26	214.98	216.7	215.9	216.72	218.17	216.52	218.6	219.31	220.28	218.02	215.37
205.95	202.78	206.19	206.04	207.96	206.74	203.67	203.43	203.95	204.02	201.19	207.3	203.55	205.18	201.82	208.95	202.57	205.57	203.89	206.69	202.57	203.1	205.95	203.56	203.57	203.72	207.28	203.13	202.59	207.01	205.7	201.69	205.28	207.13	204.72	203.97	205.8	204.51	207.04	203.96	205.09	205.61	204.58	206.04	208.28	207.32	204.29	203.1	202.22	203.91
213.88	212.43	209.63	213.5	210.41	211.04	208.03	212.9	210.03	215.69	210.36	210.59	214.12	212.78	208.76	211.19	210.18	213.27	209.37	208.91	211.75	214.18	212.07	212.76	211.92	211.83	214.09	212.84	211.34	209.92	215.31	211.44	210.69	213.52	213.47	214.22	212.08	211.68	210.22	213.71	212.17	208.27	213.14	212.75	214.44	211.45	213.77	213.05	212.54	212.54
191.24	191.26	196.7	191.41	194.86	192.75	192.21	195.32	195.69	197.8	196.12	195.63	196.26	194.93	193.43	195.11	191.87	192.26	196.48	196.15	196.5	192.27	195.9	197.32	193.85	195.08	196.25	195.38	196.29	194.76	196.41	196.74	194.99	197.78	194.81	195.53	193.83	193.72	195.95	198.44	191.88	193.45	195.82	194.19	193.12	195.91	193.94	195.01	194.76	196.6
220.33	217.35	215.06	216.69	214.88	213.4	213.07	213.3	219.78	215.79	215.7	216.52	219.67	212.76	217.36	214.92	217.19	216.55	212.83	215.47	215.4	218.4	215.8	217.08	214.78	214.51	216.27	218.34	218.6	218.74	218.14	217.35	216.33	214.89	219.63	215.93	215.93	216.66	217.13	218.72	218.6	217.81	217.73	217.62	216.37	213.23	216.69	219.02	216.05	214.84
209.66	211.84	213.62	209.07	212.46	210.34	213.01	209.58	214.88	213.59	213.35	211.72	211.6	211.91	213.25	210.18	212.42	211.95	210.01	211.18	209.34	211.23	210.71	211.54	213.94	210.7	210.77	208.66	213.11	212.45	213.13	206.58	211.08	211.06	213.02	211.32	212.86	210.58	212.1	210.39	206.97	212.91	208.96	209.77	214.03	214.33	213.77	210.02	209.26	210.58
201.54	198.39	202.74	195.49	197.91	200.29	198.68	200.04	200.76	199.74	199.9	200.58	201.2	196.33	199.64	200.03	201.03	198.09	199.39	198.95	196.39	199.5	198.6	199.64	200.56	199.09	197.36	198.59	198.71	201.14	198.41	199.59	199.94	201.26	200.24	200.35	200.81	200.29	195.6	198.94	202.39	200.89	200.92	201.16	199.08	200.44	194.26	199.09	198.13	200.34
212.78	210.61	212.35	214.08	212.28	212.87	210.48	213.38	210.85	211.23	214.56	212.4	212.69	209.81	213.7	214.21	210.22	214.29	214.23	212.35	213.85	216.96	213.33	211.7	209.89	213.29	210.96	212.03	213.44	213.47	211.1	210.8	213.67	216.16	213.39	211.86	213.13	216.13	214.86	214.62	212.87	216.21	212.94	212.36	212.78	211.77	214.66	215.06	213.47	212.02
196.43	194.07	193.69	198.85	193.7	198.86	192.24	192.7	196.16	197.21	195.11	197.56	196.95	193.3	194.89	195.56	193.65	191.46	194.84	197.5	197.15	193.79	191.29	192.56	195.37	194.69	196.72	196.7	197.89	193.92	195.45	191.2	195.86	196.8	194.6	196.81	193.67	194.15	197.37	194.04	195.02	195.78	197.16	194.4	193.16	192.05	194.5	195.18	195.59	194.58
211.81	207.79	209.78	206.35	204.03	204.27	209.06	204.33	206.69	205	205.8	206.89	206.55	208.49	202.6	209.82	207.97	210.7	208.02	206.4	204.65	205.67	207.41	208.32	208.15	209.14	208.56	205.05	204.75	208.6	209.09	208.46	211.27	206.72	207.38	206.52	206.84	207.99	208.41	205.93	208.2	206.42	207.62	207.95	208.13	206.57	206.5	208.97	207.93	208.84
208.63	208.2	207.27	206.61	207.57	207.91	207.95	207.11	210.05	208.34	209.93	211.36	208.94	210.32	210.22	206.83	207.09	208.49	210.32	210.93	208.87	207.19	208.29	211.38	207.95	208.04	210.1	211.13	208.1	209.2	210.85	211.27	208.51	209.05	207.76	207.28	210.44	210.91	209.26	204.83	210.16	208.16	210.23	211.86	209.08	209.52	208.38	207.74	208.79	206.27
218.59	215.77	217.18	218.25	218.45	215.45	216.63	216.08	217.41	215.24	218.24	215.88	218.97	219.39	218.42	215.31	216.54	217.38	215.29	219.26	218.11	216.08	215.33	212.6	215.32	217.99	217	217.25	216.24	220.79	218.11	215.04	215.36	216.15	218.79	219.89	214.93	216.48	217.38	215.58	215.44	218.38	217.85	218.45	219.14	216.76	218.75	215.74	215.87	215.12
199.84	202.2	205.61	203.7	203	200.75	200.78	204.64	202.04	205.34	205.94	205.46	202.24	201.21	203.21	201.26	204.09	203.71	205.09	203.6	204.93	204.06	202.29	205.82	205.69	204.92	207.7	200.55	205.1	204.46	207.85	207.73	204.56	205.62	204.87	205.87	208.54	203.51	201.62	204.14	206.22	205.05	208.75	204.22	205.11	202.11	203.71	202.91	203.29	203.7
209.69	209.81	208.14	209.12	208.06	209.61	206.12	205.28	207.96	205.84	206.85	209.83	209.8	205.17	210.84	207.44	207.69	207.99	208.68	207.25	209.03	205.38	205.66	208.27	208.63	206.65	206.82	208.7	208.38	206.4	205.61	207.38	207.79	208.19	210.67	206.13	205.61	206.43	205.76	209.83	209.72	209.06	207.56	208.59	209.25	208.53	210.46	205.12	209.23	206.17
207	206.29	206.58	206.64	205.72	206.32	208.66	207.62	201.32	202.92	203.75	208.43	201.84	205.46	202.5	205.93	206.43	205.16	202	204.42	207.89	204.75	204.54	203.45	207.31	201.11	203.5	203.95	204.92	203.1	206.93	206.91	205.21	202.47	205.26	203.72	205.5	205.22	202.31	205.97	205.6	204.99	208.43	202.25	205.38	206.51	205.17	205.35	205.75	207.82
207.99	209.04	206.53	207.22	205.79	207.57	208.47	209.39	205.6	204.06	208.31	206.21	210.58	208.94	211.94	209.9	207.95	208.32	205.89	209.77	208.03	205.77	205.26	210.54	208.45	203.58	205.48	209.39	206.43	205.99	209.88	210.33	209.43	209.65	208.41	207.53	208.4	209.67	209.96	206.75	208.23	208.32	204.38	209.11	209.02	207.55	206.71	211.1	209.11	204.81
211.67	206.73	205.82	204.97	208.41	206.61	206.57	206.01	209.61	206.57	205.97	210.44	207.8	207.91	210.02	207.72	208.57	207.29	208.63	207.2	207.61	207.76	207.36	207.84	208.15	205.4	207.71	208.56	206.23	208.88	203.86	209.59	205.53	207.55	208.33	208.89	206.24	209.98	208.5	209.72	207.67	208.06	209.26	210.36	208.16	208.12	207.71	208.01	209.86	210.43
208.55	207.57	211.2	208.83	211.48	205.53	205.33	210.72	207.59	207.46	208.08	209.35	207.8	204.97	208.04	207.3	211.04	207.6	211.19	205.72	208.07	210.86	207.18	208.24	210.33	208.49	208.37	207.25	207.47	207.07	210.02	205.91	208.51	210.05	209.83	212.57	207.96	208.12	205.55	206.91	206.04	210.26	207.74	210.38	209.23	208.75	206.86	208.75	208.76	209.27
215.85	217.12	214.63	216.37	219.36	217.12	217.7	219.61	218.08	220.86	216.69	220.59	215.53	219.39	215.09	217.55	218.63	218.73	217.82	218.58	215.34	220	219.04	221.58	218.06	219.89	218.86	218.62	217.46	212.46	217.17	219.37	220.47	215.23	220.05	216.62	217.83	215.59	213.9	216.26	216.4	218.33	221.13	217.98	216.7	218.45	220.21	217.49	219.85	217.89
208.93	210.36	209.58	208.29	207.89	206.95	208.03	208.83	209.77	209.61	211.41	211.49	214.65	209.07	210.76	208.53	211.7	211.86	208.76	212.63	209.7	209.98	209.71	208.51	212.53	207.93	209.43	208.06	209.15	208.9	209.81	208.83	208.87	210.22	210.45	207.95	212.29	211.06	209.96	210.64	205.17	208.01	208.45	203.71	207.53	208.01	208.06	210.94	207.16	211.16
205.59	206.8	211.17	208.45	210.72	207.01	209.69	208.66	208.85	209.6	211.1	207.34	210.67	214.82	208.34	208.4	209.85	210.42	210.29	206.05	208.54	209.19	209.08	210.98	208.57	212.09	208.75	207.98	209.04	210.43	205.26	209.92	206.27	215.2	210.94	208.78	211.52	208.81	207.96	210.67	207.22	207.91	209.44	209.68	207.6	210.13	208.97	209.92	207.35	208.06
214.05	212.84	212.6	212.41	214.52	212.25	213.63	209.56	213.35	213.62	216.6	211.4	210.76	212.67	213.68	215.57	208.92	212.1	213.65	211.79	211.78	211.93	214.9	210.83	212.64	212.42	210.15	211.95	214.11	212.39	211.05	213.18	212.28	212.05	212.49	214.86	213.46	213.45	215.36	209.38	211.71	211.71	213.48	215.13	212.45	209.52	212.68	215.14	213.27	213.4
203.97	203.58	201.1	199.96	206.43	205.5	205.71	204.59	206.71	202.36	203.34	206.04	203.23	201.39	202.59	201.17	202.52	202.46	202.18	204.15	202.86	201.31	202.72	199.74	202.08	203.77	205.33	197.78	205.84	203.99	204.86	202.8	202.94	205.41	204.56	202.26	204.69	202.99	205.22	202.8	202.82	203.1	206.36	203.31	203.34	203.11	203.72	203.22	203.64	202.26
204.34	201.32	204.52	204.45	201.6	205.84	204.3	204.45	204.37	202.47	204	207.37	202.33	203.37	204.74	203.3	207	203.69	201.9	205	203.21	204.99	205.04	201.39	204.39	201.83	204.07	201.65	201.02	201.18	206.34	205.05	204.38	208.17	202.44	205.48	203.76	199.23	202.59	203.82	203.76	205.07	200.17	200.21	203.82	202.14	200.66	202.25	203.36	204.72
216	212.03	209.21	207.48	214.59	210.74	209.91	209.33	211.94	213.16	211.52	212.87	210.4	210.37	211.72	206.96	212.71	213.44	210.22	210.94	213.77	210.44	213.06	209.09	212.47	209.79	212.4	212.63	210.14	209.33	210.9	210.4	212.06	212.46	213.04	210.81	212.48	211.56	212	211.08	211.3	208.14	210.67	209.62	210.66	212.69	208.71	212.1	210.73	208.36
201.61	202.56	201.56	202.03	200.51	200.07	200.25	201.64	203.28	201.8	200.54	201.41	202.06	200.35	204.32	200.15	202.2	201.77	203.72	201.44	202.75	201.35	202.67	205.83	200.28	200.94	205.82	203.14	200.46	201.62	200.45	205.23	202.58	202.42	198.1	198.1	205.42	203.04	201.98	202.55	204.52	199.9	201.33	203.1	201.71	200.47	204.69	204.49	202.96	202.34
201.84	206.1	207.48	202.72	207.29	205.01	204.25	205.51	202.23	204.93	202.89	200.25	204.26	204.85	204.22	200.05	204.93	201.36	205.52	203.83	203.36	200.73	202.82	203.99	204.36	204.18	208.69	202.86	204.61	202.39	203.76	206.04	203.21	205.18	202.99	207.79	203.03	202.88	203.39	204.07	201.12	206.21	201	206.32	204.18	201.36	204.95	203.64	206.38	204.77
196.33	200.84	200.49	199.44	201.53	199.81	200.28	203.5	199.09	197.84	198.77	202.37	199.34	197.65	198.54	197.21	200.88	201.49	202.41	202.12	200.1	196.41	192.45	197.81	200.07	198.68	199.37	201.38	198.58	197.58	201.23	198.91	199.23	200.03	199.58	197.59	202.36	196.19	197.15	195.48	198.51	199.46	203.83	199.39	200.61	196.91	200.36	197.39	199.41	196.89
202.71	202.02	203.48	202.22	204.51	203	199.16	198.41	199.27	201.83	202.38	200.4	200.8	200.96	202.64	200.27	205.51	204.42	203.92	201.46	203.82	199.84	204.73	200.01	202.4	202	201.19	205.19	201.95	205.44	204.52	201.43	201.17	206.47	201.34	204.31	197.75	205.22	200.78	201.08	201.5	202.6	203.65	202.22	202.94	203.77	199.78	204.11	202.36	203.78
205.41	205.15	205.99	204.15	202.57	202.93	202.36	205.12	207.91	200.43	203.91	203.63	203.53	205.15	203.56	202.6	200.13	202.54	204.48	202.54	202.84	199.96	203.95	205.08	202.93	203.75	206.83	206.53	206.47	202.28	200.36	204.44	204	203.4	204.79	197.01	208.26	201.62	206.73	204.88	203.54	205.79	205.52	206.5	202.01	206.83	203.25	204.44	203.66	201.33
214.8	221.01	216.43	216.97	217.22	217.68	216.43	214.34	214.84	218.61	215.88	214.98	217.94	215.29	218.45	214.19	217.71	219.78	214.61	213.17	217.16	218.46	217.15	214.06	219.17	217.05	217.7	216.65	220.04	217.77	214.96	219.06	214.68	214.82	217.1	216.07	214.1	215.89	217.5	220.1	218.43	217.54	216.82	216.33	216.27	217.61	215.6	215.19	217.01	216.67
211.27	215.23	214.09	209.18	214.01	214.4	212.59	212.25	213.32	213.14	209.71	214.18	211.93	212.28	211.17	210.76	211.25	211.97	210.95	213.26	211.8	211.49	211.17	211.23	211.53	208.42	211.53	214.53	214.86	212.35	209.06	209.93	211.85	211.67	212.24	212.23	213.47	211.07	210.9	212.31	211.8	210.88	209.66	210.05	210.02	215.13	210.23	212.12	214.41	209.55
214.39	207.75	208.25	207.92	204.71	205.2	203.5	207.57	209.73	205.85	205.93	207.52	207.49	207.63	212.62	206.79	207.48	208.62	210.91	209.5	210.63	210.1	206.26	208.77	206.91	208.77	211.54	206.48	212.12	206.52	207.71	207.22	207.84	207.74	208.75	209.68	209.76	206.61	208.07	207.72	207.92	209.93	208.45	204.93	209.84	209.86	209.39	211.78	209.63	210.03
198.37	198.73	197.18	197.92	196.77	197.04	197.93	199.64	196.58	195.71	197.25	198.36	196.2	196.34	197.47	199.55	199.21	199.93	199.23	198.49	196.25	197.29	195.21	197.92	201.27	200.02	197.94	203.43	195.52	197.27	198.97	198.77	201.01	196.75	199.69	201.46	198.8	200.26	200.68	197.97	197.09	199.16	200.13	197.67	198.6	196.43	201.02	198.84	198.59	197.83
200.62	199.19	202.88	199.71	197.66	199.02	200.39	198.69	199.79	199.48	197.07	201.75	199.55	198.13	202.36	198.42	200.45	198.13	200.95	200.91	200.33	202.16	200.02	201.37	199.3	200.44	202.33	204.04	197.57	201.38	199.17	198.03	201.98	202.1	201.57	198.83	201.68	200.74	202.3	199.44	202.38	201.99	202.98	199.38	198.13	199.74	199.95	201.81	197.78	198.49
199.03	201.24	198.68	199.08	201.94	199.2	201.4	197.57	198.66	201.72	202.89	200.57	197.84	199.17	202.1	201.42	202.04	201.21	204.07	204.01	197.38	199.99	200.26	198.02	196.8	197.43	201.57	200.98	199.07	199	201.26	199.85	200.69	202.62	200.07	201.11	202.32	195.71	201.64	201.36	202.19	199.76	202.08	198.93	198.22	200.41	200.19	196.35	200.15	198.75
209.24	204.64	207.28	210.59	208.07	208.08	210.79	206.94	209.21	208.21	207.52	210.08	207.64	204.84	207.61	208.3	211.45	210.15	208.15	209.4	210.39	208.35	211.56	209	213.37	209.46	207.45	206.99	211.51	208.7	210.03	207.31	210.01	211.08	210.88	209.64	208.73	210.41	208.43	208.27	210.21	209.3	210.86	210.54	209.34	207.12	209.31	207.37	207.05	210.92
216.69	214.7	211.69	210.29	213.68	211.69	213.73	212.27	214.9	215.37	210.46	214.52	213.25	215.36	213.21	216.69	211.61	212.71	217.86	211.71	217.28	211.51	214.76	216.11	212.2	216.14	213.34	212.71	212.6	211.76	217.18	213.4	210.68	216.24	214.22	214.03	213.76	211.06	211.35	216.53	212.2	217.2	213.57	211.49	217.67	215.16	215.9	215.72	212.15	215.25
207.11	212.54	212.39	208.73	207.33	209.87	208.68	206	206.96	209.07	207.9	209.11	210.46	208.67	207.81	206.71	208.69	211.91	207.16	210.8	208.8	208.16	210.52	211.52	211.68	207.18	211	205.12	208.45	208.01	209.32	207.9	211.19	209.09	205.78	208.04	209.75	206.98	206.32	207.98	206.64	208.19	211.72	208.01	207.66	210.76	210.05	210.26	208.88	208.61
197.25	200.42	197.89	194.74	198.18	194.68	197.76	200.08	198.82	200.16	195.65	199.81	199.63	196.07	201.02	200.08	200.21	200.04	201.48	202.74	198.77	197.48	201.43	199.96	196.03	199.08	195.85	198.06	200.36	198.23	197.74	198.72	200.73	198.37	196.53	197.08	200.06	199.36	195.82	199.27	198.54	198.15	197.55	200.14	198.94	200.34	200.44	199.39	200.6	197.42
210.62	214.14	213.12	208.49	212.77	213.62	211.57	212.4	210.69	211.46	212.34	212.59	212.96	212.07	208.52	211.92	209.06	211.78	212.76	213.18	210.81	208.3	214.06	209.84	213.27	212.49	208.59	212.34	209.31	211.12	212.45	211.19	211.32	212.78	213.25	211.31	213.06	213.14	214.47	212.98	209.97	211.77	210.49	211.54	211.77	210.59	214.75	214.3	212.13	211.88
215.92	218.47	216.32	215.95	217.46	217.74	219.12	219.86	215.96	220.27	216.74	217.42	218.78	219.42	216.43	210.95	219.56	218.28	216.97	217.95	218.39	217.59	215.92	219.35	218.21	219.41	220.28	216.83	215.1	219.33	216.49	219.9	216.48	216.05	215.68	219.42	216.15	216.98	216.49	220.8	219.48	216.9	220.47	217.99	217.43	221.24	217.96	216.06	219.26	219.35
207.47	206.7	210	207.24	208.24	206.96	209.93	208.92	206.79	207.18	207.52	209.51	209.49	206.34	210.38	207.18	207.42	209.19	209.59	209.51	210.8	209.41	210.49	205.78	207.09	208.87	211.59	209.35	208.28	207.46	206.71	211.23	207.87	208.91	209.72	207.97	209.52	208.92	209.49	207.41	209.01	209.86	209.56	208.41	207.43	206.9	210.34	210.45	210.74	209.58
220.09	217.63	219.84	217.5	215.8	221.81	215.23	218.67	220.04	217.03	215.63	219.6	221.02	216.55	219.42	219.42	218.88	217.44	217.21	215.52	216.78	218.26	218.48	216.89	219.94	215.81	214.37	215.78	214.44	221.73	217.13	217.81	216.59	218.03	217.67	215.18	219.05	217.96	220.07	219.23	220.43	216.56	219.82	216.51	218.26	219.33	217.44	218.1	219.05	218.34
198.84	200.52	200.97	201.85	204.32	204.04	195.35	202.43	200.92	204.28	202.47	203.82	200.3	203.92	201.74	203.98	202.13	201.29	200.89	203.87	202.66	200.09	204.22	201.88	204.87	202.88	205.63	201.99	202.19	203.48	203.72	206.35	204.22	203.31	202.94	205.02	202.05	202.91	198.7	202.6	207.33	200.96	205.95	201.89	199.88	202.03	203.02	204.15	203.27	204.37
208.53	212.2	211.94	207.65	210.65	213.91	206.47	208.64	208.98	211.9	213.77	209	205.22	205.33	208.32	209.89	212.71	209.13	208.28	213.31	208.7	209.7	209.82	208.67	206.34	207.99	210.06	209.09	213.81	209.95	213.17	211.81	207.47	207.71	212.11	209.64	209.65	209.96	209.87	209.4	207.71	210.66	209.69	208.01	208.7	205.64	207.2	211.11	212.88	210.66
210.65	211.72	209.95	212.22	209.4	213.5	209.46	213.55	212.01	212.5	208.61	212.85	211.04	214	209.93	211.79	211.06	210.43	212.12	210.95	209.8	213.22	212.91	211.52	213.28	210.91	211.8	207.95	213.54	210.75	211.85	212.25	214.81	213.91	211.8	207.45	211.91	210.69	209.19	211.75	212.68	211.65	212.29	212.16	213.73	211.96	215.67	213.83	212.24	210.56
211.2	210.6	211.02	209.17	208.48	206.35	207.92	208.09	207.58	204.63	205.77	206.56	211.64	208.15	207.81	208.7	207.65	208.61	207.99	208.7	209.73	209.93	207.33	207.08	212.02	206.81	209.59	207.88	211.2	209.07	207.76	204.26	209.46	204.43	208.48	207.11	207.75	206.72	208.6	208.21	206.71	207.15	209.13	206.04	207.01	207.91	204.75	205.19	207.5	211.65
210.22	208.27	210.7	206.91	210.33	207.97	206.87	207.76	210.33	209.59	211.4	209.95	209.93	207.59	207.27	210.02	207.71	212.76	211.46	209.58	211.39	208.47	207.87	210.2	206.95	207.99	206.14	208.81	210.33	208.51	207.34	211.58	209.75	209.83	211.07	208.77	209.4	209.95	205.64	207.8	212.02	207.83	212.54	209.9	206.4	210.06	209.19	209.97	210.62	208.3
211.68	209.22	211.02	211.53	212.3	213.38	211.03	212.82	212.15	213.37	212.33	213.53	212.45	213.9	214.39	211.77	214.37	213.13	211.79	214.07	210.56	212.76	209.49	213.35	212.19	209.12	209.76	213.03	209.87	210.3	209.64	209.98	215.88	211.18	212.16	213.71	209.85	211	211.77	210.2	208.42	211.58	210.97	211.42	209.93	209.08	209.48	212.36	210.22	210.43
222.99	221.19	221.98	214.74	217.7	220.99	217.54	221.68	217.32	214.67	219.58	218.51	217.5	216.52	219.7	219.8	216.65	221.41	215.8	216.84	215.43	218.7	217.32	219.8	220.59	218.29	221.18	220.07	217.86	215.9	213.18	218.35	218.33	213.41	217.24	217.09	219.56	218.39	218.18	221	214.45	218.81	220.4	217.83	216.93	219.71	215.87	214.52	219.61	220.17
201.12	200.69	199.08	202.48	198.76	195.82	199.51	201.28	201.06	200.52	202.37	197.1	202.08	200.48	200.8	196.93	199.84	203.69	199.77	202.37	200.42	199.67	200.76	203.89	200.44	200.8	200.38	202.69	200.46	199.46	194.7	200.87	200.29	198.85	199.77	198.62	198.33	202.37	202.53	198.55	202.46	198.3	199.21	203.29	199.1	203.89	200.75	202.12	201.59	201.28
215.36	220.45	216.39	216.25	216.28	220.1	216.66	216.79	213.44	216.18	214.54	212.33	213.42	220.77	216.54	214.46	216.69	215.45	220.99	218.16	217.28	219.39	216.78	217.58	215.88	217.24	215.66	215.65	217.8	217.82	214.99	219.74	217.36	217.44	215.19	214.56	215.63	218.32	219.84	216.19	221.31	216.16	216.99	215.58	218.3	216.27	218.46	220.71	220.28	215.06
212.93	212.76	211.1	214.43	212.12	207.35	208.39	216.01	210.93	209.46	211.2	212.34	208.94	210.58	209.53	212.54	211.46	212.16	210.1	213.55	210.18	209.16	211.76	211.28	212.65	208.5	211.18	210.62	212.77	214.54	211.39	211.87	207.81	212.03	213.25	214.68	210.99	211.5	209.97	210.04	214.33	211.21	213.42	213.49	213.46	215.24	211.65	207.8	211.11	212.84
217.49	217.18	214.88	217.01	214.8	213.86	216.29	220.46	218.07	218.64	215.95	217.09	217.38	213.27	217.97	213.62	218.3	213.85	215.17	217.89	214.77	215.51	215.44	214.77	215.81	217.29	217.25	215.73	216	216.35	217.93	215.11	214.02	219.43	215.15	221.83	215.62	215.23	218.67	215.31	215.78	218.13	217.77	216.47	217.45	219.35	214.56	214.26	217.43	220.46
208.04	211.27	211.58	208.22	205.77	208.93	206.59	207.72	209.48	206.05	210.23	211.02	208.19	209.65	207.99	209.29	208.61	209.16	210.53	209.06	211.82	209.73	206.46	207.5	208.71	206.33	207.99	207.59	207.42	207.76	213.65	207.62	208.19	207.71	207.61	207.83	209.43	208.38	210.08	209.01	210.08	209.38	206.99	204.94	209.98	210.18	206.81	205.32	212.48	211.62
202.37	201.9	203.66	205.39	202.23	200.9	202.78	201.04	201.97	201.53	200.89	204.58	202.79	206	204.62	205.52	203.53	203.9	202.88	201.6	202.36	204.38	206.09	209.47	206.21	206.88	206.94	205.12	204.65	204.28	202.98	205.62	203.4	203.07	202.19	207.46	200.13	206.61	203.54	204.56	202.56	205.24	204.03	205.1	208.01	201.39	205.02	202.61	204.19	203.95
202.93	204.67	203.92	203.32	204.01	204.98	203.23	204.15	204.16	201.32	203.41	207.87	206.23	203.54	204.62	204.8	200.93	203.8	203.87	202.47	199.6	203.38	202.62	203.54	203.79	203.85	201.86	199.6	204.4	203.79	203.24	205.86	202.43	204.81	206.61	205.75	203.56	204.58	203.47	201.03	204.04	203.28	203.48	202.22	200.69	204.53	202.77	201.46	206.7	204.45
198.65	201.68	198.32	197.87	197.45	199.65	199.83	198.55	196.96	198.32	201.59	202.16	202.31	197.73	201.49	197.63	201.24	197.09	202.57	197.16	201.01	200.55	197.94	199	198.72	198.42	196.76	197.51	196.87	202.88	198.63	196.7	198.33	198.71	196.85	198.8	201	200.22	200.48	198.73	202.77	199.75	200.32	200.89	200.23	198.03	199.76	199.46	198.62	198.17
215.82	220.51	218.1	215.82	216.28	216.26	218.88	216.43	219.39	217.84	218.03	219.06	216.94	219.19	219.1	219.93	214.37	218.18	218.37	216.03	218.69	215.69	216.79	217.79	214.56	218.17	217.34	218.36	213.79	216.43	219.24	218.6	218.14	215.76	217.38	219.93	215.02	216.78	218.25	221.26	216.89	216.59	219.83	218	217.47	216.91	216.74	216.71	218.59	219.25
202.35	203.55	200.2	204.87	203.93	204.08	200.68	200.84	202.5	204.29	207.17	205.16	202	200.29	200.31	202.62	201.03	204.16	200.99	201.1	202.79	202.81	200.8	201.92	200.79	202.59	199.49	200.56	203.58	202.64	202.21	201.75	203.36	205.01	202.87	204.43	200.85	198.43	201.08	202.07	199.52	202.04	201.55	203.99	201.73	200.92	202	201.42	204.33	198.88
209.6	206.88	212.97	207.02	211.69	209.86	212.65	208.91	212.34	209.48	209.8	207.1	209.25	208.15	208.96	209.21	208.98	212.82	207.28	210.45	210.52	211.57	208.98	212.97	208.54	204.69	211.12	206.1	210.12	208.16	211.47	209.15	210.57	207.96	207.71	207.93	211.96	208.83	207.21	206.92	208.8	213.91	211.09	207.29	213.82	207.48	209.03	212.16	208.61	210.08
214.82	212.5	213.37	211.37	212.62	213.34	214.8	211.41	214.54	213.07	214.84	211.92	209.3	209.73	213.86	215.01	211.32	211.8	212.83	212.18	210.56	215.08	212.96	210.9	212.43	213.43	214.18	211.04	215.4	216.41	211.74	211.35	213.57	212.1	214.51	210.19	210.12	213.43	212.77	210.8	212.27	212.57	211.78	213.95	211.05	208.63	213.97	214.35	212.11	210.63
212	210.81	211.14	211.96	211.55	213	214.53	210.31	213.14	212.92	211.34	211.51	213.56	214.34	213.31	207.91	208.41	213.29	213.76	214.7	209.85	214.31	212.67	210.75	212.21	211.68	209.18	211.46	213.57	213.32	210.32	215.3	209.31	212.51	211.33	210.23	210.3	210.59	214.15	215.01	209.34	209.77	213.07	211.32	211.09	211.85	213.35	212.09	209.37	210.54
206.39	203.18	205.32	204.01	206.27	205.09	204.37	205.59	207.04	205.57	203.89	204.42	204.1	207.25	206.3	203.66	206.07	205.86	206.95	204.7	211.54	206.44	207.23	205.67	204.17	206.86	204.18	205.94	205.75	204.21	207.07	205.35	206.83	208.02	203.58	203.48	206.84	206.28	205.3	204.91	203.85	204.35	205.04	205.25	208.09	206.64	206.97	205.87	204.72	207.97
207.45	207.88	206.89	208.05	211.73	205.31	210.62	207.86	210.89	209.6	207.79	208.87	204.96	206.96	205.85	209.23	208.06	204.73	206.18	209.77	207.39	208.4	210.75	205.36	204.62	210.94	206.72	208.13	205.63	208.32	203.79	204.74	208.81	207.36	205.35	211.14	209.43	208.68	208.75	207.82	207.9	208.76	206.96	208.88	209.03	209.51	211.56	204.89	211.66	209.26
218.57	220.58	217.53	218.52	220.62	215.89	220.3	218	218.44	214.86	218.51	219.13	218.87	217.39	218.02	219.3	217.77	220.7	221.42	217.98	213.66	220.15	216.84	220.72	217.4	220.11	220.21	216.95	217.07	217.4	217.78	217.54	217.9	221.04	219.27	220.89	216.94	218.65	215.51	214.65	216.02	216.07	217.28	221.09	215.59	217.3	216.96	219.25	219.98	217.75
204.95	203.39	201.13	204.9	207.87	206.04	202.81	205.63	202.71	203.93	203.88	205.47	204.13	202.59	204.68	201.33	206.72	204.86	203.43	203.27	204.49	205.27	201.77	205.88	205.33	205.07	201.56	203.9	204.51	205.3	204.27	207.16	202.8	205.41	204.58	204.44	200.48	204.23	202.11	206.81	205.61	203.81	203.6	205.69	205.28	204.56	204.15	204.3	203.22	207.7
209.98	208.21	208.41	207.17	207.93	205.53	210.11	210.65	206.52	207.54	209.47	208.48	208.95	206.8	206.05	206.29	208.26	209.61	207.13	208.68	206.03	208.46	207.69	208.56	206.25	205.34	206.56	207.65	208.66	209.14	207.81	207	207.47	206.53	210.3	208.3	210.81	205.9	206.49	208.6	208.22	209.49	205.6	208.37	206.99	206.64	210.04	208.94	206.9	209.27
209.71	211.45	211.65	212.94	211.11	212.39	210.35	209.62	210.34	210.59	212.74	210.89	209.92	211.84	209.66	211.09	212.78	211.09	212.49	214.5	208.9	211.92	210.93	211.53	211.96	214.39	209.34	212.59	209.33	211.85	213.27	211.01	212.84	210.84	212.33	212.34	211.26	211.09	211.4	210.5	209.42	214.41	213.67	210.5	213.42	209.66	212.09	213.77	212.35	211.67
209.72	207.91	206.41	208.61	210.92	207.24	205.83	207.05	208.78	204.83	207.51	209.7	206.87	211.58	208	213.68	210.68	210.2	206.7	208.63	209.45	208.41	209.41	208.23	210	211.48	206.22	210.86	209.45	210.68	209.15	208.6	206.4	205.28	208.18	210.47	208.2	211.78	207.79	206.92	208.55	211.17	208.99	212.12	210.29	207.69	205.21	208.38	207.28	206
209.35	207.85	208.64	212.6	209.35	212.64	206.97	207.95	208.96	214.13	209.14	207.26	209.82	209.07	210.66	205.97	209.15	211.7	208.27	210.15	207.96	213.72	207.48	209.01	212.19	208.54	211.87	209.38	208.87	210.53	207.74	208.66	209.47	207.75	207.53	210.38	207.21	211.54	207.32	209.21	211.66	209.06	204.96	210.17	212.15	210.13	209.28	210.35	210.95	207.71
210.56	206.77	211.58	209.07	208.22	210.75	210.42	207.14	207.17	209.94	211.09	208.03	210.15	212.47	206.77	208.77	208.96	213.08	208.54	207.85	210.76	209.78	204.92	209.14	211.09	211.83	207.75	210.24	210.14	208.39	211.11	208.77	209.48	208.74	209.13	207.64	209.47	211.54	208.15	208.94	209.69	206.29	207.81	204.52	206.95	213.42	210.58	211.43	208.41	208.43
219.54	217.55	215.74	215.83	218.41	216.01	212.75	220.62	219.72	217.79	219.18	217.83	221.05	216.78	217.96	218.32	216.16	216.59	216.2	217	216.39	217	217.6	218.01	221.18	218.77	218.58	214.18	215.21	214.02	216.02	215.62	216.95	218.14	216.58	218.32	217.81	217.55	217.14	216.65	216.29	214.87	217.5	217.2	216.99	216.53	217.23	217.14	221.6	214.46
214.78	213.69	212.75	212.8	216.18	214.45	216.48	212.25	211.55	211.86	212.85	213.46	217.31	214.36	209.27	209.87	214.88	211.74	213.37	214.26	212.41	214.91	213.96	214.93	213.96	210.99	213.07	214.1	213.57	214.05	214.06	214.51	211.02	210.36	215.34	215.54	212.44	216.37	209.83	212.66	215.78	213.8	212.38	211.04	213.9	211.14	215.6	212.08	215.64	214.52
209.14	211.1	208.4	208.4	207.8	209.53	207.31	209.06	211.87	213.66	208.41	210.99	208.75	209.35	213.08	212.47	210.19	207.33	208.55	209.92	206.48	209.62	208.98	210.02	211.18	208.58	210.43	206.46	209.41	206.98	208.32	205.27	209.87	204.06	210.79	209.87	207.28	207.31	207.27	207.96	211.68	210.07	207.08	211.53	208.91	206.22	206.99	209.95	206.56	209.88
211.63	212.7	209.01	214.23	211.19	211.51	214.65	210.2	213.86	211.69	211.99	208.85	212.72	211.15	213.44	210.37	211.67	210.33	209.85	211.21	211.08	213.26	210.05	210.15	211.09	208.96	210.59	213.21	214.56	213.31	213.34	209.29	212.19	209.94	211.8	211.76	210.85	212.86	205.62	212.44	210.85	214.99	214.71	212.95	212.2	212.47	212.66	213.15	213.39	212.61
203.81	204.92	202.38	204.01	207.05	201.71	205.12	206.03	208.23	204.86	203.83	202.36	206.39	204.35	203.82	203.99	206.16	205.9	203.32	203.9	206.75	207.76	205.16	204.42	203.42	203.94	202.29	204.74	204.77	203.1	204.78	202.43	204.78	207.11	205.4	201.07	203.16	204.37	201.28	204.37	205.17	204.78	203.14	202.16	203.44	205.18	199.66	205.28	204.77	204.66
208.23	205.63	205.94	208.89	209.88	206.36	206.39	208.1	208.86	212.5	209.1	206.52	210.72	207.75	206.39	209.16	208.03	209.43	205.84	207.62	211.28	207.27	208.17	209.4	207.47	208.8	207.75	207.79	208.24	207.27	207.96	211.41	208.4	205.8	208.11	209.13	207.98	208.04	210.29	206.96	206.43	206.66	209.42	208.52	207.41	208.94	205.76	207.24	206.5	207.37
208.44	208.03	212.31	208.78	210.76	206.95	206.66	209.54	208.97	206.69	209.29	208.47	208.65	205.69	209.09	203.98	207.18	211.07	211.6	207.33	208.21	204.84	209.03	210.76	210.93	207.15	207.33	207.19	207.72	207.96	206.47	207.55	205.81	207.49	210.08	214.14	210.39	206.12	206.77	210.2	209.48	206.85	207.86	211.87	210.44	212.33	211.93	208.93	210.67	209.6
206.69	206.54	204.73	201.95	206.11	204.48	204.9	208.44	205.61	204.8	202.21	203.86	201.85	205.49	205.09	205.41	203.92	203.39	208.36	206.95	205.77	206.32	203.09	204.99	205.51	204.17	204.31	205.52	203.59	206.6	205.04	207.46	203.94	204.97	204.34	200.91	204.26	202.82	205.81	204.38	205.13	206.22	203.97	207.61	208.48	208.8	205.45	204.34	205.7	200.74
205.75	203.78	206.21	205.08	207.63	205.44	202.87	210.5	206.39	205.94	208.31	208.49	204.57	208.43	205.42	204.47	206.52	203.92	207.99	207.22	206.66	204.37	204.38	207.24	207.83	204.68	204.13	207.5	205.46	206.88	208.47	205.35	204.99	205.3	201.59	203.66	209.63	206.48	206.62	203.93	207.1	205.51	205.07	206.11	202.92	207.34	205.6	204.37	206.06	205.72
206.84	208.99	209.91	206.29	209.42	209.34	208.54	208.62	206.66	207.19	207.5	208.5	213.01	206.23	210.41	208.55	211.36	206.5	208.03	208.77	207.93	208.81	206.79	206.56	208.66	209.56	208.97	208.77	211.68	208.17	209.51	210	207.14	207.95	209.4	207.56	207.97	209.3	209.42	206.19	208.1	204.63	208.53	208.76	205.96	211.81	208.24	206.06	209.98	211.54
203.07	202.68	199.76	200.61	202.76	204.59	199.82	202.16	205.73	201.66	202.41	203.54	202.93	203.39	198.61	203.24	201.95	204.27	204.49	204.45	203.26	201.27	204.91	199.4	204.91	205.39	201.59	202.97	201.23	200.52	201.62	199.49	199.48	205.9	201.41	205.08	201.42	203.91	202.44	204.66	203.15	203.77	206.58	203.71	201.63	202.41	204.44	200.82	204.81	201.59
209.43	209.64	211.33	211.62	205.97	206.13	213.75	207.8	209	205.4	209.05	210.11	208.14	208.18	207.38	207.96	209.87	206.46	206.46	204.03	208.98	207.69	209.23	209.78	208.11	207.29	209.13	209.14	208.43	208.28	205.82	209.2	209.45	208.24	207.43	206.43	209.47	206.91	205.04	206.83	210.68	205.77	205.73	210.61	209.32	210.17	209.39	212.13	210.51	207.85
213.47	212.7	214.59	210.3	215.94	212.69	211.32	215.81	212.89	213.46	211.02	214.44	213.11	212.45	214.61	211.88	214.79	211.37	213.64	212.02	213.12	212.15	213.34	212.6	210.32	213.97	214.69	212.37	213.49	215.07	212.54	215.86	211.66	212.42	213.05	212.8	217.27	213.7	211.79	213.64	212.65	218.79	212.71	212.76	213.42	212.41	213.33	214.4	213	215.45
198.83	197.53	199.47	198	198.4	199.91	200.39	198.9	198.97	201.01	200.93	200.37	199.32	198.89	198.2	201.94	198.26	198.76	200.91	201.75	200.88	197.98	199.33	199.87	201.19	196.78	200.76	201.8	197.37	201.11	201.22	198.06	202.66	196.59	200.65	197.7	195.78	200.85	199.77	199.87	198.1	204.77	198.86	197.84	198.1	199.42	197.25	198.77	200.18	199.02
208.15	210.45	204.76	209.47	209.42	210.99	214.54	205.54	208.2	208.49	209.76	208.57	210.37	208.81	211.36	206.94	210.43	208.39	210.63	206.5	208.72	207.01	206.12	210.9	210.86	209.41	209.53	210.37	210.44	211.15	210.77	208.88	209.87	210.33	210.12	213.46	211.06	212.61	209.84	209.93	208.57	207.65	207.61	208.84	207.4	208.09	209.39	211.77	206.99	203.04
213.54	212.35	212.97	211.69	210.63	211.97	215.39	212.57	214.63	211.09	210.55	214.15	212.03	211.23	212.39	210.85	210	210.82	213.42	210.01	211.84	211.53	216.69	214.21	211.95	212.75	210.84	212.63	211.35	211.38	214.84	214.91	211.46	213.11	214.91	213.51	215.14	210.65	211.56	214.05	211.52	213.15	211.21	214.01	210.3	213.36	212.62	210.72	211.3	213.31
206.82	209.8	206.66	209.21	205.65	210.53	208.56	207.42	209.16	211.16	208.71	210.01	207.41	207.23	211.33	213.73	212.09	211.25	211.2	213.97	210.36	210.73	211.64	211.04	210.39	210.73	210.64	210.59	211.8	207.82	209.88	215.96	208.94	207.46	208.22	210.96	208.66	208.94	210.29	210.21	210.13	211	209.89	208.52	209.58	209.27	209.64	211.3	210.62	204.17
211.07	213.05	205.21	209.6	211.57	208.96	209.23	210.57	209.73	205.31	210.1	209.11	207.85	208.37	207.88	207.98	208.29	209.69	210.74	210.61	208.38	208.41	212.35	207.64	209.92	206.73	205.29	209.4	208.01	208.29	208.4	210	210.06	208.23	208.13	205.42	208.09	210.41	208.87	208.49	208.58	208.62	210.63	208.42	207.03	207.21	208.03	211.21	208.91	207.75
207.78	207.67	207.34	209.84	208.62	211.23	211.69	208.42	207.73	210.22	206.37	209.72	209.56	210.14	205.82	207.66	208.34	205.39	210.29	207.09	206.82	209.51	209.87	209.28	207.2	207.36	207.29	205.36	209.38	208.03	209.17	208.43	207.6	208.93	210.78	208.4	207.66	209.48	211.54	209.79	208.88	205.17	209.29	208.96	211.64	208.61	210.92	207.39	207.66	210.34
211.32	208.69	209.81	209.69	212	208.31	210.68	209.35	212.22	212.3	210.71	212.8	209.26	211.89	208.25	211.23	206.88	210.1	210.44	211.6	207.65	207.11	209.38	210.98	209.59	209.03	208.12	212.06	211.35	203.7	210.44	205.77	206.47	204.59	206.92	209.84	209.45	209.54	211.15	210.13	208.32	207.23	210.83	209.97	206.33	210.93	208.54	208.67	210.42	212.11
204.76	206.2	202.41	204	202.16	202.84	203.87	205.35	205.39	205.32	206.28	204	205.01	205.42	201.52	204.04	205.16	206.04	204.41	205.14	207.29	207.76	206.5	201.31	202.93	202.39	205.21	204.41	200.64	203.7	203.95	202.08	205.19	204.4	202.96	205.53	206.51	205.07	203.01	203.27	204.25	204.98	203.02	206.44	205.77	204.78	208.52	205.1	203.51	203.07
200.37	198.1	200.97	201.29	199.54	203.34	200.37	199.61	201.32	201.54	201.93	200.02	199.62	199.78	201.39	198.67	203.15	198.29	199.22	199.69	200.86	200.42	202.98	201.32	199.36	198.52	200.64	197.42	199.83	201.99	199.91	199.83	203.43	200.57	200.64	198.16	200.55	200.92	200.72	200.69	200.52	202.83	199.29	198.94	202.21	199.74	198.6	202.79	198.59	199.05
196.27	194.16	196.8	196.61	193.2	194.44	192.06	193.49	195.09	194.43	197.31	193.54	196.65	192.57	195.89	194.96	196.47	192.6	194.37	194.56	195.8	191.02	191.67	192.59	197.83	193.94	199.21	196	194.97	195.81	197.86	195.32	192.41	195.69	191.95	195.95	196.49	198.65	193.23	195.59	193.61	194.87	196.48	195.06	197.14	200.62	193.98	190.92	198.78	196.01
207.43	208.2	208.19	207.14	206.43	207.43	205.59	207.31	210.86	212.49	208.76	207.53	207.32	209.93	210.22	210.84	208.53	206.63	209.15	210.74	210.83	206.19	208.13	208.96	207.84	208.99	209.1	206.68	209.35	209.16	208.56	209.27	207.8	207.7	207.67	208.42	207.93	210.98	206.11	209.74	212.24	208.15	206.59	209.99	212.46	206.23	205.21	206.96	211.85	206.62
210.07	212.33	214.2	211.68	214.53	208.09	211.18	210.71	208.7	212.79	212.14	210.42	213.75	213.6	212.08	211.34	213.36	211.99	214.1	214.21	210.24	212.02	211.92	210.27	207.13	207.67	213.49	214.22	209.78	212.07	211.95	209.63	214.49	209.62	212.96	212.24	211.8	212.82	214.53	209.27	208.98	210.74	209.35	211.46	214.22	210.81	211.9	212.96	206.61	210.86
197.22	196.77	192.65	196.47	192.23	193.26	196.53	195.85	195.25	195.25	194.96	197.04	200.19	196.93	195.67	194.43	194.88	197.01	194.04	195.17	194.37	195.3	198.33	194.88	194.87	197.24	197.67	193.62	196.04	190.36	193.58	194.85	190.57	195.47	194.97	194.55	195.15	194.56	193.52	195.14	191.73	193.89	194.3	195.92	194.84	196.9	193.13	193.78	192.25	193.86
211.59	209.14	211.82	208.98	211.83	211.01	208.67	208.71	207.78	210.38	209.03	207.23	208.23	209.65	209.1	205.63	208.01	209.67	211.93	207.26	208.25	210.22	206.21	206.39	207.15	209.15	208.17	208.09	212.06	211.75	208.49	207.05	206.95	209.94	207.93	208.9	207.24	207.55	206.9	212.18	205.74	209.75	210.55	211.94	209.73	206.23	207.53	207.31	212.15	211.4
198.06	198.7	200.57	200.46	196.81	198.53	202.34	199.11	199.12	198.48	201.17	201.95	198.28	203.58	198.47	199.77	198	201.77	198.32	201.56	200.15	200.52	200.07	199.94	198.74	196.88	199.28	197.09	198.52	199.37	200.22	202.56	198.81	199.74	198.23	198.2	199.18	199.33	198.79	200.12	194.81	203.61	200.39	198.66	200.93	203.38	198.7	197.83	197.7	199.78
201.39	199.01	199.46	197.86	201	199.23	198.57	198.66	196.92	199.33	201.1	198.17	200.39	201.46	198.5	196.61	199.44	194.07	198.91	199.92	200.87	199.89	202.46	201.95	197.31	198.63	198.46	203.8	199.47	197.11	199.57	199.59	201.03	200.97	197.37	200.7	195.09	200.37	200.11	199.06	197.77	198.52	200.28	196.04	197.75	199.39	203.23	196.59	197.56	198.49
203.4	201.41	200.44	203.76	201.25	202.39	202.18	203.06	203.65	205.64	203.31	205.17	203.23	203.88	204.15	202.85	204.48	206.01	203.9	203.47	201.27	206.27	205.96	201.75	201.75	203.39	203.89	205.98	204.13	203.79	203.81	204.87	206.25	201.76	204.55	199.65	205.04	203.74	203.16	203.49	200.34	204.02	203.92	204.84	203.83	208.04	202.63	202.6	207.96	203.74
215.53	212.9	217.31	212.08	216.83	212.88	213.49	212.57	210.8	214.1	210.78	213.99	211.88	213.88	214.69	212.47	210.51	213.14	218.02	216.4	213.63	215.87	213.79	213.21	213.44	212.15	214.26	214.81	212.16	213.02	217.88	213.99	213.91	213.62	215.01	213.24	214.17	216.55	214.79	216.99	211.98	214.54	213.12	213.37	210.69	214.3	214.3	212.73	212.98	212.54
204.2	203.01	201.54	205.37	204.23	204.95	204.76	203.99	205.01	203.94	204.37	202.74	201	204.78	204.18	204.48	200.24	202.75	203.07	205.29	204.74	205.33	203.53	204.45	202.86	202.02	203.64	204.92	205.94	201.31	205.14	202.56	203.46	203.1	203.25	203.27	203.54	206.27	203.6	202.84	202.08	202.66	204.09	203.11	201.24	201.81	200.72	203.66	201.98	205.08
201.71	201.3	205.01	204.51	202.59	197.99	203.28	203.24	202.56	203.59	204.63	205.88	201.96	200	202.91	201.26	202.85	201.12	202.07	202.94	203.7	203.59	205.86	201.93	205.27	202.27	198.22	203.4	199.33	203.52	203.08	200.14	205.91	203.56	202.34	203.65	202.11	200.72	203.25	201.02	202.67	202.2	202.14	203.25	200.48	203.83	203.36	200.19	203.22	200.64
215.77	216.74	218.05	217.04	211.47	217.33	217.22	219.1	214.99	217.95	217.96	219.35	217.52	221.25	216.61	215.86	220.92	218.9	216.71	218.33	215.68	214.05	218.28	220.02	215.05	219.29	217.78	217.47	214.94	216.06	217.88	217.23	212.08	216.85	215.34	219.9	219.02	220.08	218.82	216.62	217.75	217.86	218.44	217.02	217.17	215.5	217.96	214.22	220.6	214.05
201.58	205.97	202.77	204.03	203.21	202.17	203.06	204.63	204.46	202.63	207.39	205.66	205.71	201.75	203.71	201.48	204.96	203.15	202.6	204.29	205.58	202.63	203.98	204.55	205.41	200.3	203.72	207.38	204.27	206.89	205.79	204.55	202.16	203.82	205.44	204.65	205.16	201.46	202.62	203.85	205.83	203.63	203.79	207.6	206.31	202.12	201.96	201.64	208.61	205.36
200.92	201.8	200.85	200.6	198.09	198.3	197.89	197.61	202.67	198.54	197.89	197.45	200.82	200.07	200.84	200.51	201.46	201.86	202.67	197.84	198.86	199.97	198.34	199.94	200.94	201.69	198.53	200.05	199.83	201.87	203.03	202.66	201.55	200.96	197.76	200.38	201.42	200.43	199.51	201.81	198.24	202.62	199.65	199.62	200.2	201.57	200.48	200.74	200.63	201.52
192.08	193.89	196.4	193.37	198.12	195.95	189.29	193.15	192.87	193.19	191.3	192.86	194.81	194.66	196.74	195.39	194.98	195.55	192.2	193.49	197.73	193.61	197.53	195.26	191.34	195.54	196.25	195.29	199.95	192.75	194.48	195.48	193.92	196.9	195.03	192.21	191.52	192.71	193.97	193.58	191.84	194.36	195.08	197.02	194.07	191.05	197.52	194.74	196.21	193.87
212.05	210.02	213.96	214.07	209.3	214.12	214.84	212.4	212.41	209.16	211.59	210.93	213.86	214.74	208.57	214.57	213.31	210.39	213.82	214.08	214.97	212.69	212.91	212.98	211.7	214.69	215.13	211.12	214.72	210.55	215.02	213.4	212.26	211.15	216.3	212.71	215.32	211.14	209.49	215.01	212.94	215.02	210.11	210.9	213.32	212.23	215.82	210.26	213.51	213.63
207.35	201.38	204.81	210.2	210.29	204.5	206.46	207.07	205.95	204.79	206.13	204.26	205.44	209.3	205.97	203.44	206.27	208.62	208.28	206.95	207.99	209.32	209.43	206.29	207.52	207.52	208.26	205.76	205.99	208.91	206.14	204.35	205.05	208.36	205.66	206.57	206.89	207.21	201.21	206.43	207.3	204.55	204.59	206.33	206.63	206.89	206.33	209.49	205	210.02
200.76	197.37	199.25	195.65	194.78	195.53	197.46	198.42	196.48	199.42	200.39	200.47	198.9	197.89	197.09	198.61	197.06	197.78	201.58	198.19	197.04	199.96	197.36	197.73	198.6	199.19	197.63	195.53	197.6	197.31	196.74	197.49	198.25	199.25	196.57	198.98	198.52	197.61	196.2	199.34	199.18	194.02	195.2	199.39	196.43	197.54	197.72	196.03	195.33	200.05
203.09	207.35	203.46	201.43	202.72	204.4	202.53	206.05	203.47	204.05	206.68	201.43	204.75	203.19	204.53	205.3	203.38	203.75	202.71	200.71	206.1	204.75	202.27	204.75	205.42	200.47	204.14	207.24	203.72	203.09	202.65	202.74	202.48	201.51	204.22	207.03	204.83	204.34	202.89	205.71	206.14	202.8	205.4	202.64	206.31	203.75	202.21	202.51	202.85	204.2
218.43	219.34	218	221.15	218.25	217.8	220.32	216.56	213.77	219.22	216.82	218.05	219.3	219.41	215.26	218.76	217.4	215.68	216.31	216.59	216	219.58	218.32	214.63	217.98	216.46	217.68	217.15	216.93	218.62	221.06	216.78	215.04	218.54	219.49	217.28	217.72	216.36	215.9	219.35	218.39	220.49	215.78	215.79	220.23	217.86	219.84	215.64	216	218.03
201.57	202.82	206.32	207.94	204.44	201.02	205.38	203.47	202.38	200.43	207.64	202.73	205.13	202.87	205.86	204.53	206.65	202.74	202.3	203.83	203.17	204.24	204.63	201.02	202.93	207.57	204.88	202.11	203.22	204.83	203.25	204.78	205.51	202.29	202.16	202.13	202.68	202.36	200.51	207.77	204.37	202.03	206.1	208.13	202.17	204.44	202.76	201.71	204.83	203.96
200.92	205.12	204.42	203.13	199.93	205.24	202.48	201.69	202.61	201.95	208.11	204.63	204.12	206.53	200.78	205.4	204.45	203.22	203.49	201.85	203.45	201.31	203.09	204.61	203.67	202.45	206.4	203.66	203.09	203.09	207.43	205.29	205.84	200.15	203.76	203.89	205.63	201.87	203.19	209.45	202.91	201.58	204.94	203.6	203.35	206.52	206.7	205.4	201.34	201.26
212.41	210.91	211.52	211.9	210.9	212.55	210.27	214.44	213.01	215.74	213.15	210.14	215.16	213.15	212.08	214.4	212.28	214.15	211.27	213.22	212.09	213.67	210.6	211.88	213.87	212.9	211.12	213.65	209.56	213.63	212.26	209.94	212.21	210.66	213.56	215.47	211.92	210.5	210.77	210.44	213.99	213.24	214.91	215.17	211.64	213.15	213.05	211.35	211.15	211.08
212.29	208.25	210.25	206.47	206.7	207.59	207.38	208.62	207.61	207.46	209.19	207.9	204.81	211.74	208.77	204.73	208.06	207.11	208.12	208.84	209.5	207.12	207.21	207.61	205.51	207.43	210.09	207.23	205.97	210.28	206.61	208.85	208.45	204.72	207.8	210.28	205.32	209.95	207.65	206.98	208.74	209.85	206.27	208.91	205.71	209.05	209.36	208.31	207.06	205.79
208.05	210.37	209.07	211.66	207.79	211.78	213.82	210.08	208.62	209.83	211.12	210.74	208.79	207.54	209.76	208.77	210.43	210.31	208.46	208.45	205.24	211.52	210.22	210.27	209.75	208.03	206.46	208.99	212.49	210.32	209.93	211	209.01	209.28	208.19	209.09	205.52	208.21	210.2	207.93	207.79	211.21	209.74	208.8	208.85	209.05	210.76	212.76	208.47	210.78
210.79	211.46	210.8	207.38	209.66	207.74	210.25	210.11	208.26	209.38	210.37	208.74	207.49	208.46	208.7	210.04	210.84	211.29	209.96	208.39	209.8	206.78	207.38	208.28	208.62	208.19	206.69	208.25	205.76	209.44	207.76	209.38	208.19	204.78	204.1	206.35	207.19	207.92	206.81	210.68	211.1	208.2	206.31	209.83	207.63	206.51	210.1	208.53	209.3	210.62
201.74	204.92	200.89	202.35	205.61	204.36	204.44	207.08	205.8	203.99	206.48	206.01	202.85	209.4	202.53	205.74	203.28	203.9	204.56	202.06	202.11	202.29	206.24	202.73	202.86	204.44	204.6	206.24	202.47	204.71	200.86	202.32	207.18	203.6	203.32	205	203.07	204.2	204.44	204.08	200.78	206.24	203.64	202.42	204.2	205.18	208.27	208.8	205.53	206.08
215.88	213.39	214.05	215.33	212.35	216.72	215.11	213.7	212.74	214.7	211.95	211.42	212.48	212.23	213.04	210.3	215	214.03	212.4	215.52	209.96	211.88	211.67	216.49	211.41	216.51	213.71	210.53	214.28	215.19	219.12	213.37	212.89	212.53	215.04	213.02	214.22	214.94	214.45	216.34	214.46	213.73	214.01	212.07	212.77	213.15	211.44	209.07	213.22	211.77
208.26	203.46	207	209.63	210.35	208.57	206.56	208.38	209.39	205.46	207.37	209.06	208	207.33	208.55	206.98	206.91	206.97	207.72	210.07	208.42	211.04	211.56	207.88	208.73	203.77	206.09	209.77	208.76	204.85	207.02	210.42	207.96	208.47	207.84	209.32	206.96	210.96	208.52	207.34	211.33	202.65	210.88	207.75	206.66	208.41	209.47	209.97	208	208.08
208.16	208.66	206.77	207.43	207.02	207.16	210.07	206.98	208.38	207.21	205.29	209.43	206.88	207.19	208.54	208.83	205.94	206.21	210.14	208.97	209.78	205.23	206.47	209.66	205.98	208.83	207.86	207.68	207.83	206.76	209.88	204.91	208.7	208.42	205.49	207.35	211.01	208.48	209.82	210.23	207.04	205.48	207.82	207.58	208.57	207.7	205.09	208.22	208.2	205.22
217.3	217.06	217.68	218.08	215.68	215.59	218.86	216.97	218.07	217.22	214.3	217.71	214.42	216.66	215.75	216.37	217.38	220.74	215.69	218.24	217.12	216.12	217.41	213.96	217.28	219.76	216.54	219.03	218.2	218.05	222.11	217.98	219.61	216.34	216.3	216.78	216.74	217.8	220.44	215.48	217.07	215.07	215.38	216.59	218.14	215.9	215.81	216.89	216.95	217.2
208.71	212.91	211.8	211.28	212.53	214.29	211.05	211.17	210.94	209.83	211.2	213.61	211.66	211.55	213.59	212.11	216.02	213.79	213.1	216.59	210.8	214.04	215.92	213.86	212.56	212.93	212.49	210.08	210.47	214.56	212.28	211.59	210.9	213.28	208.83	214.63	211.44	210.52	211.41	212.7	211.38	213.49	213.27	215.4	215.3	216.89	214.1	214.19	212.64	210.71
211.01	212.01	212.2	212.08	209.32	211.06	210.23	207.43	213.19	212.4	209.73	210.22	211.55	209.22	209.05	211.43	212.35	210.7	212.21	209.56	213.09	212.39	212.54	210.22	213.19	210.27	211.15	209.02	212.34	208.04	212.8	214.42	208.46	213.07	215.74	208.11	215.16	211.68	212.69	209.54	210.43	210.91	216.78	211.64	208.57	210.35	211.02	212.01	213.16	212.27
207.26	203.73	208.34	209.1	205.8	210.55	207.56	207.55	208.75	210.45	208.88	209.1	210.94	207.03	205.39	209.24	206.54	209.74	208.53	208.16	206.08	205.96	207.66	209.45	208.79	205.98	204.73	212.26	204.89	208.3	207.63	206.93	209.5	205.27	208.34	207.85	209.33	206.69	209.1	208.5	208.94	209.3	207.34	208.52	208.42	207.98	207.31	208.11	209.52	203.46
218.19	216.4	216.65	214.73	218.94	218.38	217.77	215.67	217.71	215.28	217.02	214.35	218.86	215.96	218.17	215.6	216.05	214.09	215.13	220.64	213.02	217.37	217.14	217.87	218.4	214.12	218.42	216.55	216.95	214.42	215.3	214.83	218	217.49	219.22	214.87	219.9	214.25	215.84	219.51	215.23	215.11	220.55	215.37	216.06	216.94	216.65	216.75	215.81	218.39
197.19	196.39	198.92	196.25	194.98	196.43	198.66	196.35	199.28	197.68	197.76	198.18	197.16	200.43	196.08	199.69	198.45	199.4	197.49	196.2	198.39	199.63	195.5	196.07	199.98	198.57	199.91	200.4	197.83	198.21	199.74	200.09	198.43	196.13	198.6	199.81	197.54	196.65	198.33	200.53	197.67	195.78	200.03	199.72	197.64	196.48	196.92	199.09	197.67	197.44
210.07	213.25	213.14	213.26	212.09	212.89	210.77	211.67	211.18	213.62	211.23	210.76	214.08	213.4	213.03	214.32	214.91	213.84	214.25	211.5	216.45	213.06	209.83	211.46	213.99	212.07	212.73	215.12	213.95	212.87	211.47	213.3	212.11	212.7	211.3	209.77	212.02	213.04	207.8	212.85	211.22	212.56	212.77	213.08	210.69	211.79	213.22	211.61	212.59	212.31
214.46	209.33	211.42	211.68	209.86	211.47	211.71	211.6	210.47	209.16	210.08	209.04	211.08	209.42	212.23	208.41	213.63	212.51	210.1	209.41	210.65	213.49	213.27	209.51	213.32	213.88	209.61	211.1	210.3	211.57	209.72	210.74	212.08	210.65	208.5	211.73	213.85	212.28	209.58	210.51	212.99	214.7	211.07	213.1	215.43	211.16	212	212.23	211.9	215.05
200.35	195.75	198.99	201.48	201.1	196.22	195.89	199.09	198.88	196.68	197.93	201.35	199.71	196.57	199.89	198.22	198.85	199.65	201.49	200.61	195.97	199.16	194.63	201.13	199.55	198.41	198.66	200.57	198.76	196.49	196.87	199.26	196.42	196.95	197.52	198.71	197.21	198.15	200.78	198.26	200	199.11	199.05	196.71	198.18	196.8	196.54	197.98	197.04	196.67
205.63	206.98	202.18	204.48	206.23	205.1	200.18	204.23	201.29	205.62	203.86	207.33	206.73	203.6	204.19	207.66	203.96	205.59	205.05	201.95	206.98	200.83	205.86	203.24	203.21	201.99	201.85	206.55	199.66	201.04	200.68	202.25	203.14	205.55	205.81	208.8	203.3	203.16	202.06	204.97	204.37	203.78	207.25	204.55	203.51	203.7	205.79	201.1	204.98	202.98
206.61	205.21	208.12	208.85	210.02	205.6	206.9	208.98	209.36	206.32	209.8	208.59	208.16	208.26	208.37	208.98	206.01	208.9	204.97	206.93	205.32	207.56	209.87	207.49	205.94	212.25	208.73	208.4	209.3	210.21	207.85	207.09	206.03	209.76	205.08	210.84	206.89	207.42	208.84	203.97	206.29	207.06	206.08	207.7	206.78	206.67	208.59	206.86	211.32	208.24
206.29	203.68	202.33	207.29	201.69	203.09	206.59	204.45	207.57	204.17	205.74	203.95	201.69	202.55	205.1	205.95	204.79	205.11	204.15	207.58	204.49	208.39	203.8	205.21	203.42	205.01	206.82	205.35	202.94	205.56	203.95	205.96	207.51	205.58	202.49	204.21	203.6	205.98	205.09	208.71	208.84	205.69	203.11	205.21	205.33	206.06	201.32	205.73	206.78	203.18
208.93	209.48	209.82	208.54	209.1	205.96	208.07	208.78	209.26	211.1	210.49	213.59	209.9	207.17	208.29	210.57	209.26	210.18	209.05	209.1	209.37	209.77	208.14	207.48	209.09	207.5	205.78	208.13	207.09	210.57	210.04	206.56	205.79	207.12	205.62	209.35	205.53	208.06	209.32	209.76	206.05	206.74	207.6	209.42	207.13	210.32	211.7	205.94	211.31	205.17
207.56	206.47	208.92	206.85	209.78	207.23	206.85	209.13	204.25	210.3	210.35	208.01	208.61	205.15	207.38	208.1	210.28	207.83	206.83	207.29	207.37	204.84	208.87	205.77	208.4	209.43	207.85	212.05	210.28	211.38	208.82	206.21	213.05	204.5	209.45	209.25	207.22	211.43	209.98	206.2	207.17	208.33	207.14	206.47	204.93	209.2	205.92	210.69	208.36	209.56
210.42	209.67	210.42	211.09	211.28	213.46	210.94	209.37	213.21	209.6	213.64	210.66	213.69	212.46	209.1	211.09	214.02	211.87	214.74	214.93	211	210.05	207.14	213.44	215	214.24	209.72	213.62	211.17	212.29	208.24	211.22	210.38	211.62	211	210.78	210.6	214.73	211.54	214.07	211.08	211.48	210.62	213.64	210.9	212.62	208.84	212.5	210.72	213.77
207.41	210.79	208.18	208.53	207.67	202.62	205.86	209.12	206.18	209.35	207.46	207.11	207.35	208.57	205.93	206.5	206.39	204.1	207.83	204.54	208.21	204.09	208.15	205.91	207.33	204.67	207.5	207.45	207.72	203.52	207.11	207.36	203.44	206	205.75	208.88	204.74	205.91	202.29	211.62	208.05	206.03	204.76	207.87	206.51	206.19	204.9	206.54	202.78	201.79
198.28	200.18	202.21	201.59	204.13	202.63	200.93	201.26	203.77	204.37	204.64	201.39	202.98	198.13	200.49	201.56	199.68	201.4	203.4	202.13	203.28	202.99	203.3	202.99	200.62	201.35	200	201.69	202.52	203.08	202.85	203.67	202.73	201.89	201.85	200.76	202.23	202.61	203.25	204.99	201.45	203.31	200.96	203.08	201.07	200.94	201.61	202.53	201.35	202.88
207.54	208.34	208.29	207.42	206.96	210.65	206.37	208.77	208.39	207.98	209.29	207.96	209.69	209.02	206.67	207.24	207.91	208.78	208.1	205.21	207.22	209.28	210.33	206.74	209.02	206.35	207.4	207.52	207.69	208.64	209.76	208.19	204.68	208.58	208.07	209.56	208.36	207.27	207.65	206.81	206.33	208.64	204.69	207.81	208.03	207.12	207.96	209.82	204.96	208.25
214.95	217.81	215.17	218.6	218.38	220.07	219.93	214.1	220.29	214.18	216.77	218.02	219.37	216.49	217.74	218.95	216.18	219.33	217.44	219.43	213.63	217.53	216.73	213.45	216.28	216.35	218.33	216.2	214.76	217.86	216.43	220.27	223.08	215.52	215.09	215.12	217.9	214.75	215.42	217.25	218.54	215.29	217.95	218.27	219.65	217.98	215.98	215.71	217.22	216.96
213.74	213.29	210.87	208.75	211.81	212.07	211.14	213.62	212.44	211.41	211.41	211.18	213.09	213.33	211.27	212.46	211.67	210.5	212.86	215.17	210.37	214.95	211.21	210.17	207.98	210.89	209.49	208.92	216.02	210.53	209.02	210.18	211.59	212.27	210.98	209.95	210.47	213.26	211.15	208.09	210.3	207.86	212.63	209.78	208.49	212.62	213.77	213.66	213.03	211.97
203.97	201.78	203.58	202.77	206.26	201.28	202.68	204.6	202.73	205.38	203.25	200.3	203.71	204.58	203.92	203.44	205.2	203.1	203.25	205.84	203.01	201.37	204.99	201.72	205.58	202.71	205.46	202.51	203.28	201.17	203.39	202.14	203.88	201.93	202.44	203.09	204.07	205.1	204.83	202.56	200.93	202.48	204.11	201.57	199.47	199.85	203.4	200.31	200.7	203.42
206.45	208.31	209.93	210.51	208.63	210.74	210.11	203.48	207.32	209.38	208.87	204.87	206.97	206.26	206.07	207.59	206.93	205.88	207.31	209.49	205.14	206.35	205.58	209.31	209.06	209.18	211.42	209.16	209.28	209.48	206.72	209.21	206.11	206.14	206.95	208.09	204.31	208.29	211.22	208.49	207.81	208.97	210.17	208.54	208.7	207.85	208.23	208.39	208.67	206.75
209.24	210.16	208	206.88	205.8	210.92	209.88	208.48	210.76	205.88	209.61	209.53	208.3	209.46	203.45	207.96	209.7	206.76	210.42	207.53	207.02	210.59	209.41	210.25	209.82	207.42	206.57	206.33	208.31	204.97	208.02	206.63	209.03	212.03	209.63	209.85	207.13	209.49	209.43	207.79	206.86	210.22	205.2	204.32	208.88	207.15	205.96	210.86	212.02	209.19
208.23	211.66	208.86	205.84	207.83	207.33	207.8	207.79	204.02	211.86	211.11	207.91	208.19	208.58	205.51	209.62	208.34	207.33	212.59	208.76	207.54	211.4	208.55	205.61	208.59	208.47	208.78	210.75	209.94	206.52	207.3	207.76	206.67	208.3	207.16	205.92	207.44	207.26	206.29	210.83	203.67	207.48	209.16	208.24	209.27	207.57	205.28	205.36	208.18	206.87
208.17	209.22	206.53	207.46	207.7	207.18	208.89	207.19	204.75	209.63	207.59	212.74	208.71	207.62	206.76	206.82	209.89	209.9	211.92	207.64	209.09	206.13	206.71	207.39	206.43	207.02	209	210.63	209.2	212.01	206.07	213.64	209.14	210.62	207.37	207.71	208.69	208.95	209.31	209.65	210.62	206.79	208.94	208.23	207.27	210.66	208.77	208.71	211.44	204.04
214.28	213.5	215.21	213.78	212.74	208.86	213.06	209.25	211.86	208.61	213.48	214.61	212.28	213.72	212.06	211.4	209.27	209.73	212.45	213.34	214.62	209.39	209.61	208.77	213.32	207.22	214.36	212.26	209.2	214.29	214.68	212.25	213.8	210.57	210.66	213.93	210.6	210.38	215.71	211.61	209.66	211.55	214.36	211.91	212.23	209.19	212.35	213.55	210.07	210.22
207.79	209.87	208.48	209.17	206.9	210.24	206.75	208.53	207.27	207.29	210.6	210.67	208.22	206.88	207.32	208.62	209.9	204.77	206.99	209.61	206.32	208.22	208.14	205.98	207.69	207.63	206.53	207.39	209.06	210.74	209.11	208.84	210.46	208.37	208.27	208.87	208.65	209.67	206.68	205.52	209.61	209.31	205	209.47	207.21	211.55	207.36	206.24	209.27	208.12
205.51	209.79	207.12	205.91	204.67	208.26	206.16	209.82	209.52	208.03	209.2	208.79	207.87	207.01	208.78	206.7	207.79	205.8	206.15	207.68	205.1	209	207.79	207.83	210.83	207.91	206.82	207.78	209.44	208.21	208.25	207.63	207.27	209.8	206.28	205.5	207.11	208.6	207.78	206.48	204.45	208.58	207.96	208.61	208.37	205.63	207.53	207.78	208.33	208.37
212.63	210.7	212.51	213.98	211.9	213.38	212.45	210.05	209.99	208.59	211.6	211.17	210.46	208.01	211.02	213.73	213.66	212.9	211.02	211.29	210.44	211.11	211.56	214.52	210.55	208.61	211.25	214.96	212.37	211.86	210.27	210.4	209.86	210.46	210.85	211.66	211.75	212.14	212.07	212.25	210.97	212.39	215.48	212.29	214.34	214.11	212.44	210.58	212.53	211.18
207.29	203.25	205.01	206.03	206.72	209.52	207.71	208.88	205.2	206.01	205.48	209.5	205.43	208.6	207.49	204.83	206.76	210.23	209.37	208.73	206.23	206.93	208.6	207.36	209.87	207.84	207.01	210.24	206.77	208.15	205.32	209.53	207.01	207.81	206.61	210.78	208.76	209.17	206.22	208.43	207.09	208.58	206.47	208.46	205.43	206.61	206.2	208.53	205.66	209.49
208.93	204.8	206.97	207	206.14	206.52	206.22	206.46	208.49	205.23	206.35	207.16	206.79	209.68	204.85	206.76	208.31	202.47	207.85	208.97	205.21	208.87	205.7	207.35	206.63	208.01	209.95	207.88	205.35	209.14	207.88	209.14	208.69	209.96	207.54	207.92	208.59	205.79	209.09	211.55	210.27	210.01	205.56	209.94	209.43	208.21	205.51	209.32	208.33	209.3
208	208.06	208.39	209.41	209.31	211.29	207.38	207.49	207.08	210.91	205.97	209.41	209.34	207.31	209.45	207.38	207.88	213.08	208.78	206.33	208.96	212.83	209.33	209.69	211.92	209.42	211.25	211.17	209.14	211.35	210.49	209.9	205.14	207.22	207.59	208.62	213.11	209.29	210.85	209.97	206.3	206.84	207.18	209.16	210.09	208.43	208.75	209.61	209.09	209.64
205.5	207.57	206.66	205.35	211.45	209.71	207.78	208.88	205.93	208.39	207.87	204.96	209.55	212	208.83	207.07	207.93	210.41	207.85	205.89	209.37	211	208.26	208.56	206.26	207	206.65	204.9	208.35	207.52	206.48	204.66	206.37	207.44	208.22	206.11	210.19	208.78	209.2	206.74	209.37	206.9	208.98	207.65	208.27	205.13	206.65	210.21	207.66	209.12
214.51	211.35	211.32	210.34	209.07	212.15	211.99	210.65	211.11	207.98	209.45	210.21	211.45	212.15	211.14	210.61	209.83	213.72	214.67	212.71	214.29	210.79	209.56	211.82	213.21	211.43	212.67	214.27	216.24	212.7	210.34	209.69	211.91	212.04	212.57	212.08	213.24	211.97	214	211.72	206.93	212.22	210.21	209.34	210.29	212.99	214.03	210.21	211.35	208.81
208.71	208.89	207.88	209.95	209.69	209.89	208.55	206.43	209.73	209.26	208.1	207.73	210.09	208.62	211.14	209.09	207.07	210.45	207.69	208.73	205.81	207.84	208.09	211	205.58	210.35	205.94	209.08	211.18	207.6	207.48	206.23	210.22	209.53	209.88	207.01	207.66	208.04	210.22	207.61	209.47	210.06	206.12	208.42	209.23	205.88	203.29	207.38	207.98	205.34
216.54	216.77	216.08	219.13	216.02	217.71	217.55	219.65	216.87	218.54	215.77	217.6	215.8	219.19	220.5	217.02	215.94	219	219.57	216.97	217.59	217.09	217.22	216.4	218.21	215.57	214.92	220.88	215.59	216.28	214.81	215.76	211.97	214.48	219.12	215.61	217.86	215.66	217.39	216.41	214.85	214.33	219.71	217.12	216.44	214.69	214.45	215.07	215.7	212.99
199.43	198.98	201.47	199.52	196.22	199.81	199.91	201.17	199.23	200.92	202.81	199.83	196.71	197.17	196.65	198.78	198.73	199.2	197.67	198.61	201.64	200.4	200.09	195.61	199.33	201.07	201.75	197.99	199.64	201.43	197.95	195.43	198.44	199.77	199.38	202.54	197.71	198.53	203.26	195.45	201.17	197.73	197.27	198.04	197.98	199.92	193.77	200.6	199.22	198.55
210.46	213.91	209.62	210.52	211.32	211.78	213.67	213.39	211.93	212.58	211.9	213.88	213.14	213.42	210.72	210.72	213.03	212.9	211.87	214.51	209.12	209.68	211.42	212.12	213.94	210.08	209.97	215.04	212.91	208.87	213.19	208.46	211.62	211.81	213.6	214.46	214.53	214.16	212.5	212.95	213.49	213.69	214.14	210.64	210.69	215.01	208.83	212.23	210.9	209.52
217.47	216.13	214.9	214.96	217.5	222.4	218.38	215.81	217.95	218.34	217.37	218.03	216.99	217.41	218.93	218.9	217.74	215.63	216.67	215.47	216.29	215.5	215.32	220.13	214.67	218.24	218.18	214.3	220.78	216.87	218.95	216.02	218.53	216.91	217.27	215.37	212.77	217.93	215.36	213.4	216.9	218.33	216.92	216.2	220.01	217.65	218.76	215.74	213	217.51
209.4	209.21	209.3	208.63	207.06	210.27	210.04	207.98	210.88	206.36	209.03	207.04	205.46	208.66	208.42	208.62	205.81	209.1	210.56	210.57	208.15	210.87	207.96	208.79	210.27	206.84	210.05	208.84	208.62	208.44	209.13	210.72	209.12	210.02	208.65	211.39	207.65	207.17	209.88	208.9	208.91	207.36	208.86	208.19	208.92	207.21	213.14	209.72	206.57	206.75
203.82	206.31	198.5	205.18	206.64	202.08	203.36	204.95	203.44	203	201.19	206.9	203.45	204	207.31	203.75	202.52	204.31	205.32	205.49	204.3	203.64	201.75	205.53	204.57	203.07	201.66	205.39	204.97	205.63	205.33	207.38	205.69	202.85	206.48	203.77	204.08	204.44	205.08	205.08	204.05	203.11	201.44	206.13	200	205.03	201.92	203.02	205.32	200.18
216.2	211.88	215.15	210.03	215.15	214.54	213.37	213.7	212.51	211.63	215.77	214.22	212.03	214.68	214.24	215.67	212.56	213.61	214.7	214.12	216.63	212.7	213.87	213.05	214.83	212.92	215.43	212.89	214.7	212.46	212.16	213.28	215.45	216.57	210.31	215.16	212.71	212.34	212.84	215.28	213.34	217.36	212.95	213.04	213.74	208.71	214.12	213.85	215.68	214.03
206.82	210.45	208.97	210.53	210.62	207.99	209.77	209.47	211.87	206.95	208.15	207.47	207.79	204.77	208.47	207.75	208.09	211.25	212.22	207.39	211.12	206.25	209.61	206.37	210.03	205.41	206.7	210.95	209.18	206.3	209.38	209.57	209.31	206.71	203.54	208.73	207.58	206.9	212	211.2	207.15	210.13	207.78	209.45	207.23	208.55	208.3	209.62	209.29	208.05
210.96	211.41	206.34	206.18	209.73	207.68	204.2	205.91	208.05	210.14	206.6	207.83	207.48	206.93	210.03	204.84	207.19	210.48	207.71	209.21	205.79	206.52	208.38	210.43	209.64	209.5	209.26	206.98	208.64	205.73	206.88	208.46	206.95	209.69	208.43	209.65	207.92	208.83	208.37	208.59	206.84	207.51	206.5	207.77	209.43	204.82	204.88	206.56	208.9	210.18
216.19	218.63	218.33	217.16	217.67	216.79	220.48	215.46	215.68	215.55	217.86	214.95	220.06	217.03	216.34	217.9	216.58	215.48	213.72	216.75	216.67	216.61	215.99	218.19	215.42	218.98	220.14	215.38	217.54	216.91	215.86	218.83	215.38	218.03	216.6	217.96	220.32	214.97	218.43	218.45	217.25	217.42	219.09	218.05	217.77	218.39	217.72	216.2	218.15	218.76
199.85	201.41	200.15	203.38	200.2	198.64	204.44	200.75	200.69	200.78	201.79	198.84	198.67	199.08	201.95	202.49	199.89	199.95	200.25	199.13	205.07	198.54	201.99	199.18	201.83	201.21	201.62	202.15	200.96	196.81	198.52	197.39	197.52	201.24	199.27	202.3	197.65	198.89	198.66	201.25	201.86	202.03	202.17	200.23	200.96	197.76	199.48	201.87	203.19	201.66
204.52	204.91	204.83	202.02	201.73	205.63	201.84	199.65	204.33	203.19	203.12	206.27	206.04	204.43	203.3	205.95	203.69	204.86	203.91	204.13	204.3	204.57	201.84	202.21	201.3	204.52	205.02	203.43	204.75	206.57	206.33	204.66	203.46	204.73	208.36	204.14	202.12	204.23	204.44	204.59	200.54	201.29	206.05	203.46	201.5	202.92	203.3	206.29	206.27	206.52
213.27	213.87	215.51	210.54	210.88	213.8	215.25	211.98	214.64	215.98	212.36	212.11	211.02	211.89	210.83	211.05	212.1	212.36	212.01	213.51	212.73	213.04	214.87	214.06	212.7	214.5	212.4	214.27	213.19	212.11	214.28	214.85	210.08	212.94	212.55	212.33	213.54	211.56	212.99	211.26	213.24	211.68	212.35	207.99	214.1	213.54	211.62	214.86	214.28	212.54
205.25	201.44	205.63	204.02	203.46	200.78	204.14	198.62	202.6	203.86	200.64	201.17	202.92	203.87	201.18	205.58	202.15	203.78	198.53	203.48	201.9	201.55	202.01	201.51	200.13	204.65	201.42	200.44	200.76	205.07	204.45	203.57	200.25	200.99	203	205.41	203.04	200.05	204.35	202.32	201.23	204.21	200.73	199.63	202.88	200.5	200.08	203.28	199.3	203.52
220.47	216.42	215.86	215.83	215.16	217.53	219.88	214.39	215.97	216.31	216.19	217.75	217.02	217.3	220.57	217.55	216.55	216.35	216.79	220.81	214.31	215.29	217.73	217.91	216.8	217.29	216.53	217.22	216.89	213.64	217.16	217.88	217.19	218.9	216.19	216.09	218.68	216.07	220.14	215.27	217.2	217.98	215.56	218.57	220.26	216.21	217.51	215.12	215.35	215.94
209.72	212.47	209.4	211.79	211.28	204.59	209.54	207.18	207.31	210.53	208.47	209.08	211.86	213.81	206.95	208.15	209.99	210.84	208.83	210.39	206.89	211.82	208.88	212.23	209.62	205	208.67	210.76	210.24	208.74	207.97	210.33	212.09	209.99	210.68	209.13	207.22	211.52	210.23	210.6	208.83	205.3	210.09	209.9	209.25	213.05	209.15	209.42	209.35	210.51
201.65	202.35	202.95	198.89	204.2	203.5	205.22	202.36	203.02	205.63	202.42	205.14	202.83	202.06	203.57	207.11	201.52	203.49	203	201.88	204.67	200.29	205.03	203.2	203.03	205.32	203.01	201.63	204.71	207.19	202.18	204.54	204.8	203.64	202.13	203.33	203.76	203.4	202.37	202.46	200.68	203.92	205.23	200.83	204.92	207.35	202.9	201.59	200.95	206.27
210.86	211.55	214.42	210.17	211.16	211.03	213.98	212.06	212.73	213.98	212.77	212.05	208.82	214.17	212.01	212.02	209.97	211.66	211.5	208.82	208.66	213.99	212.61	210.53	212.71	206.75	213.23	212.66	212.85	210.99	207.6	211.48	215.19	212.68	210.68	211.16	210.88	213.4	212.83	210.85	212.51	212.47	210.48	208.72	210.49	211.23	212.72	213.26	212.42	210.51
198.45	198.7	199.03	199.44	199.65	196.86	198.48	199.85	198.86	203.09	198.72	204.89	196.24	199.6	198.66	199.94	198.08	196.79	200.17	202.57	201.01	199.77	195.96	199.16	200.48	202.03	203.01	195.7	199.6	201.09	197.61	199.38	196.27	197.06	202.61	197.86	197.87	198.68	197.01	199.15	199.18	197.58	199.76	199.04	201.54	199.56	198.35	202.44	199.05	195.45
210.34	211.22	211.67	210.37	210.69	212.81	216.36	213.25	213.93	211.47	214.34	211.25	212.89	214.63	215.28	213.68	212.3	210.61	209.09	212.07	209.71	210.81	209.27	210.45	208.2	212.94	212.86	210.81	216.09	213.77	211.69	213.52	212.68	215.47	214.45	214.3	211.07	213.62	211.45	213.05	212.23	214.17	208.46	215.2	212.63	212.33	214.49	211.7	208.61	210.49
213.67	209.36	208.03	210.72	211.61	207.43	211.44	211.05	212.1	212.37	213.59	208.41	213.94	210.75	212.94	212.56	211.16	211.67	213.48	211.98	212.77	210.88	214.28	211.27	209.43	208.89	214.55	211.71	215.5	213.34	209.95	212.07	213.94	210.38	213.1	213.34	212.21	210.95	209.05	209.87	211.47	213.23	214.21	208.16	213.37	211.66	208.1	210.67	214.19	211.61
201.65	204.02	203.01	201.27	203.39	201.24	201.19	205.49	202.23	201.12	201.08	204.29	200.82	204.04	201.43	202.76	207.01	202.89	204.93	202.15	202.26	204.36	202.84	207.47	205.77	205.19	203.24	204.64	203.47	202.89	205.45	200.11	209.81	203.92	203.37	203.93	204.62	202.92	200.88	199.88	201.27	203.23	203.97	201.18	202.77	202.21	206.52	206.42	202.03	202.41
206.62	202.24	203.02	204.66	203.82	202.39	202.76	209.83	202.32	204.14	207.64	203.08	208.34	202.18	202.54	201.23	204.02	201.77	203.72	203.83	206.42	206.39	203.99	205.29	203	204.25	203.09	201.72	205.96	201.06	203.29	208.44	207.25	202.56	204.94	200.67	202.58	204.72	202.69	203.64	204.07	203.74	203.74	201.91	203.73	202.58	203.03	202.24	203.9	203.27
215.2	214.39	219.02	216.8	216.85	216.77	215.65	217.8	216.06	213.8	219.52	219.3	218.68	220.34	216.85	217.55	215.62	218.85	220.52	217.01	214.85	216.66	220.37	218.11	218.9	214.84	216.49	213.73	218.13	215.91	218.9	215.97	216.58	214.52	218.18	216.71	215.45	214.32	217.28	218.29	213.51	217.24	216.58	216.38	215.89	218.34	215.57	217.9	216.71	215.9
209.61	216.25	211.39	214.2	212.84	212.47	209.6	212.1	211.79	211.8	213.39	214.92	213.34	210.78	211.16	213.21	212.57	210.52	214.48	214.35	212.43	212.24	207.79	215.28	212.89	213.16	209.54	212.15	212.67	214.1	209.79	212.81	211.15	215.54	213.22	211.52	207.96	213.4	213.49	212.28	209.08	211.96	212.1	212.83	210.9	211.69	208.88	211.08	210.43	214.46
211.75	211.13	211.65	211.22	209.53	211.7	213.98	210.33	211.08	216.14	214.02	211.39	213.46	214.19	208.55	212.79	212.15	212.26	209.08	212.46	213.57	213.32	212.8	211.07	213.3	212.21	208.02	209.89	211.72	213.89	211.76	211.61	211.75	210.97	213.22	210.12	211.9	210.63	208.42	211.92	212.37	210.82	213.3	209.62	210.52	211.34	214.14	209.88	211.22	211.67
200.9	202.33	201.84	203.52	203.36	204.37	201.2	199.8	202.28	199.52	206.24	202.3	201.84	203.93	203.9	201.74	201.41	203.28	200.5	202.93	202.19	205.15	201.45	202.35	201.86	204.49	201.45	204.17	200.53	203.38	199.95	202.27	205.69	201.62	203.23	203.34	204.12	201.31	204.87	202.36	202.53	202.42	201.35	204.13	201.93	203.66	203.88	203.17	200.19	201.21
209.67	207.21	207.61	209.75	206.77	207.89	205.84	206.9	205.3	207.71	209.91	210.5	208.05	208.81	207.64	205.59	207.57	209.98	209.98	208.83	209.92	210.97	208.17	208.43	206.29	206.74	207.97	205.7	209.91	209.81	211.37	206.59	208.56	209.46	204.99	209.07	207.62	208.19	211.49	208.82	209.24	209.95	210.08	208.75	211	208.36	208.3	208.25	206.8	207.79
208.74	205.37	203.37	204.4	206.57	210.25	203.85	205.17	206.56	208.27	205.71	205.81	207.74	206.67	207.97	207.27	204.8	205.96	204.85	205.17	205.72	211.06	206.5	206.05	204.41	204.3	206.65	205.82	205.73	203.15	206.02	209.51	204.28	206.42	204.91	207.03	208.34	202.14	206.73	207.36	204.11	208.16	207	204.05	207.66	207.51	208.68	205.82	205.84	208.36
209.81	212.75	208.86	206.36	208.88	206.66	207.45	206.56	209.73	208.24	211.2	207.07	207.25	208.55	210.72	208.24	207.98	207.09	209.01	209.05	205.51	208.41	208.89	209.52	210.23	206.33	208.13	209	210.37	206.81	209.1	210.16	206.95	209.9	209.24	208.15	206.59	208.06	207.85	208.36	208.44	206.54	211.25	210.9	211.27	207.02	207.35	207.29	208.41	207.07
201.98	203.84	203.6	202.75	203.95	203.51	204.28	202.36	204.16	203.04	204.73	201.56	205.25	200.67	204.47	203.83	202.51	205.36	203.28	202.7	203.64	204.22	202.43	206.27	201.28	202.18	203.47	205.93	202.92	203.5	203.51	204.85	202.3	205.39	205.78	203.38	203.87	203.11	203.93	203.12	206.45	206.13	202.05	203.48	202.44	204.11	207	204.7	199.44	205.19
197.29	196.52	200.96	198.69	197.14	198.04	199.68	197.06	196.39	197.24	198.12	196.17	199.18	197.7	196.49	198.01	199.88	199.65	200.64	203.02	195.11	195.12	200.05	199.94	201.09	198.62	199.62	201.57	198.88	198.86	196.57	197.17	196.24	197.33	201.95	194.82	197.86	197.01	198.67	197.65	197.53	201.09	196.75	197.28	198.41	195.22	199.5	195.71	197.01	195.76
211.31	212.86	212.12	212.92	209.79	212.02	211.84	212.11	210.84	210.71	210.94	212.7	210.62	211.37	212.39	212.61	213.58	209.1	212.2	213.14	213	213.88	212.9	211.74	208.91	212.66	211.67	213.75	212.08	213.69	211.54	213.83	208.47	210.46	211.14	210.21	213	212.17	212.94	214.49	211.24	212.71	212.06	211.3	213.28	213.44	207.68	212.56	210.69	207.63
198.71	199.3	199.17	204.48	201.47	201.7	198.76	200.53	201.24	200	197.73	201.82	201.19	204.7	199.4	203.72	197.05	202	199.62	198.29	200.78	199.18	200.43	202.71	199.09	198.91	199.42	201.62	201.69	201.07	200.4	199.54	202.04	197.97	198.57	199.16	198.91	198.65	197.92	200.48	201.28	202.9	197.27	200.22	201.96	202.06	203.06	200.14	198.3	200.12
211.87	210.63	210.55	212.27	212.37	212.84	211.11	214.66	210.15	211.03	213.65	212.4	210.78	211.36	213.81	214.06	212.18	213.87	210.89	212.18	210.06	211.62	211.45	214.5	210.57	211.07	208.23	213.28	209.26	213.79	211.57	210.62	211.63	212	210.02	209.88	212.75	213.52	216.46	213.16	213.95	211.26	208.72	213.54	210.26	211.57	214.95	211.91	210.2	212.58
212.13	213.05	210.58	210.23	213.24	212.27	210.97	214.22	211.57	213.78	211.7	212.85	211.21	212.57	211.36	212.97	214.95	214.81	215.69	213.54	213.87	212.46	214.24	213.73	212.26	209.67	210.04	211.84	212.81	214.83	211.87	210.25	214.67	215.72	213.29	213.08	213.83	215.64	212.85	210.31	211.18	214.74	215.09	211.73	211.63	215.4	209.02	210.57	213.2	212.9
207.28	208.79	207.87	210.5	209.61	211.32	210.18	209.53	206.97	206.68	211.01	208.18	207.65	206.71	205.52	206.62	207.98	206.62	209.36	207.25	204.27	207.09	206.09	209.16	205.42	205.59	205.15	208.47	209.39	208.42	207.29	209.58	209.37	205.09	206.81	209.62	212.63	209.09	207.26	205.16	211.27	205.39	208.15	208.07	209.03	206.95	203.68	205.76	211.67	209.37
199.74	201.7	202.99	203.32	206.38	200	204.19	202.69	203.76	202.56	200.99	200.5	204	201.16	202.66	201.57	203.64	203.16	202.46	201.61	202.82	207.5	204.78	201.79	203.32	202.93	203.11	203.78	201.07	203.48	205.68	200.4	202.66	206.91	203.95	206.3	202.02	205.71	200.61	200.43	205.73	199.41	201.66	202.71	203.32	201.49	201.93	204.74	205.23	200.07
213.33	212.7	212.59	213.86	214.87	213.48	214.1	213.12	214.54	209.5	211.9	214.74	214.17	213.55	211.79	213.54	213.56	211.38	212.16	211.5	212.13	211.97	213.86	211.7	213.98	210.82	213.42	211.68	213.4	214.91	213.31	217.66	211.18	211.57	214.61	211.65	212.75	213.26	214.24	212.17	214.74	212.98	213.88	213.27	212.38	209.96	215.21	211.89	214.69	212.1
198.77	199.35	202.12	202.36	200.54	201.79	200.83	202.05	198.05	203.15	200.28	197.39	199.16	199.05	200.02	202.74	199.33	200.33	201.92	197.88	198.32	197.42	200.39	200.68	198.57	197.14	199.42	199.34	200	197.82	199.15	201.04	196.12	198.64	200.33	198.09	200.11	198.05	198.33	197.56	196.3	199.31	201.1	201.28	198.31	200.72	195.79	202.65	199.24	199.49
204.56	203.83	205.31	204.41	202.47	204.46	205.1	203.45	203.68	202.21	204.61	200.85	204.42	203.89	205.11	201.87	202.74	206.05	202.61	204.95	203.81	201.99	201.86	205.3	203.67	204.98	203.07	204.63	204.26	202.23	201.94	205.28	203.28	202.14	204.25	204.33	203.94	206.4	202.5	206.33	203.93	206.04	204.5	204.5	202.78	201.31	202.02	204.97	204.27	206.23
210.94	215.79	210.33	207.98	210.59	206.96	210.47	209.81	208.19	207.47	208.33	211.63	208.84	210.62	209.88	206.77	209.8	209.08	212.45	210.74	211.08	211.6	208.8	210.41	212.31	208.82	211.37	210	206.19	212.22	209.54	210.85	210.43	208.38	209.26	208.43	209.78	209.53	209.25	209.52	213.02	210.27	211.28	206.66	209.54	207.86	210	208.69	212.59	211.2
207.93	202.58	207.21	206.49	203.73	199.46	204.4	205.32	204.36	206.96	208.76	202.83	202.19	205.37	207.35	203.65	206.08	203.58	201.58	206.04	206.73	205.45	203.95	205.84	203.03	204.68	205.48	203.06	204.85	208.52	202.29	203.61	203.56	206.39	206.45	202.99	207.43	206.66	205.7	206.01	204.37	204.66	205.41	205.63	205.59	204.95	201.99	205.12	204.73	204.01
201.61	200.39	199.45	201.16	198.43	198.32	202.21	202.35	203.08	201.48	198	202.64	201.86	198.57	203.1	201.89	202.99	199.73	199.92	199.29	201.86	203.07	203.23	199.01	198.69	203.79	200.27	203.47	202.68	200.9	199.47	199.62	200.38	200	201.93	204.39	201.41	202.66	200.3	200.26	202.19	202.26	198.25	199.59	201.41	205.24	201.96	202.39	199.65	202.12
207.39	205.26	208.43	209.7	209.49	207.98	209.23	209.16	205.92	207.59	206.57	209.08	209.58	207.77	207.1	209.52	208.93	208.98	208.98	207.6	207.78	207.11	211.2	207.83	209.84	210.86	208.39	208.17	207.96	211.68	212.37	207.8	206.29	209.92	208.64	212.16	207.05	209.84	210.65	209.84	207.36	210.13	209.11	206.83	207.8	209.66	210.59	210.52	209.99	206.65
205.42	207.73	208.34	211.68	209.24	207.67	211.16	206.79	210.32	207.45	209.89	207.61	207.59	211.56	208.15	208.13	206.92	208.77	207.85	207.1	207.9	207.24	207.72	208.67	206.14	205.88	208.09	211.39	207.45	209.22	207.08	204.6	207.13	206.96	207.56	210.04	210.21	206.77	211.07	205.87	206.22	208.96	210.33	208.38	204.27	205.65	209.27	209.06	212.09	205.64
210.99	210.66	204.76	204.44	209.27	207.42	206.58	209.78	204.01	209.83	204.62	209.9	204.74	209.6	205.2	209.7	208.22	207.96	205.28	207.96	211.9	208.72	208.36	206.08	205.52	207.21	206.44	209.38	208.23	207.1	210.05	209.11	206.44	209.18	208.11	209.33	204.34	209.22	208.08	208.98	208.5	211.07	209.68	204.49	206.3	208.79	208.85	206.62	206.47	207.67
198.4	198.49	199.09	197.53	201.5	197.26	201.79	199.86	200.3	200.37	200.11	201.32	200.87	199.74	196.77	199.45	198.63	198.5	197.57	197.56	200.15	200.62	200.64	200.65	199.8	201.95	197.81	200.67	199.83	199.44	198.36	200.89	199.03	199.17	201.09	199.2	199.2	197.72	198.43	198.42	200.69	200.75	199.85	200.08	200.22	197.58	202.83	194.96	200.39	198.51
208.7	209.39	207.59	207.13	206.65	210.38	206.55	206.58	207.26	209.5	208.48	207.69	206.39	207.46	206.72	206.72	207.63	205.56	208.48	207.26	210.72	209.28	205.93	206.75	212.89	207.46	211.2	207.11	211.53	209.61	205.8	210.74	203.9	206.58	207.13	211.46	211.3	208.57	209.3	209.6	210.52	209.37	209.02	209.79	206	207.79	209.54	207.95	209.57	208.94
205.71	208.01	211.1	207.2	206.16	207.34	209.66	207.9	208.58	212.6	206.54	207.7	208.48	210.12	210.82	206.96	208.36	209.51	209.16	208.16	207.78	209.76	212.74	205.77	207.72	209.71	208.25	209.75	207.83	208.2	208.25	207.56	208.54	206.76	210.63	206.87	210.76	206.05	210.34	204.29	209.01	209.29	209.27	207.11	207.08	213.1	209.95	211.03	207.6	205.65
213.49	216.28	213.26	212.86	213.79	213.84	216.52	217.1	212.84	210.92	213.45	215.59	212.36	214.37	215.45	213.53	212.77	214.19	211.94	214.81	213.63	212.14	217.97	216.21	214.25	214.98	212.32	217.75	213.08	214.26	213.27	211.51	215.4	216.37	212.56	214.4	212.16	215.85	214.55	214.54	217.59	214.17	215.39	215.31	213.87	214.91	208.53	212.38	214.39	214.61
209.42	205.72	205.9	209.54	206.55	212.39	208.7	204.24	207.31	205.69	209.25	206.32	209.23	201.97	206.87	208.14	206.22	204.54	209.33	207.44	205.52	208.51	205.68	208.26	207.19	206.35	209.47	208.51	207.02	207.88	209.72	211	209.98	208.96	206.65	208.41	210.19	209.92	204.97	211.96	209.03	206.9	208.59	207.61	206.73	207.55	211.51	206.79	208.85	208.67
197.58	195.12	197.57	197.15	197.37	196.38	197.72	194.73	192.94	196.88	195.88	193.9	197.87	193.61	197.45	193.65	195.23	194.05	197.86	194.78	195.52	192.43	193.6	194.48	194.39	197.8	192.52	197.63	196.56	194.19	193.22	197.45	196.28	194.09	195.32	193.22	196.48	194	195.23	193.49	191.59	194.89	193.14	194.31	192.32	194.35	194.79	196.08	196.11	195.61
208.39	209.87	206.32	203.42	209.94	206.95	206.94	209.75	205.6	205.59	210.26	207.73	207.04	208.37	209.05	207.73	208.48	206.46	207.42	207.52	207.41	206.08	208.57	205.71	210	209.57	205.28	208.98	211.76	205.29	209.36	207.57	207.09	206.07	207.81	208.48	208.45	206.91	205.4	206.71	209.19	204.54	203.7	205.83	208.94	204.4	206.36	211.19	206.75	208.79
217.18	218.83	217.29	219.91	217.15	220.31	216.27	216.11	214.08	218.26	216.83	219.77	221.17	217.66	216.61	221.33	216.13	214.63	216.94	221.01	215.7	219.67	214.59	212.76	216.74	217.84	215.01	213.73	213.89	215.94	219.07	220.33	217.32	217.77	216.82	217.79	221.53	215.51	215.01	214.16	218.35	219.57	216.83	212.36	219.11	215.6	213.69	215.42	220.38	216.3
210.98	210.03	211.9	213.29	213.53	208.03	209.74	209.21	211.75	210.87	208.21	212.65	214.13	211.25	209.85	214.33	208.73	206.97	215.98	214.05	214.41	213.98	209.37	209.22	212	210.94	209.32	213.6	212.18	210.86	210.88	211.82	211.82	210.59	210.98	214.66	213	211.33	212.26	209.4	209.29	211.78	212.21	211.27	211.48	209.88	214	214.04	210.52	213.31
204.53	206.54	202.13	204.11	204.4	204.9	204.27	206.91	206.67	200.97	206.8	206.03	202.54	200.41	204.92	203.52	203.85	204.33	202.58	205.73	202.39	202.23	206.95	204.88	202.91	201.93	201.25	202.72	201.72	203.78	203.66	205.16	200.46	202.05	201.85	205.97	204.95	203.38	205.24	204.65	203	203.22	202.77	200.52	204.74	203.82	205.09	202.97	199.92	204.12
202.63	199.88	202.7	202.16	203.32	201.99	205.36	201.33	204.39	203.44	205.95	201.83	200.12	200.68	203.5	203.58	202.68	205.26	200.48	200.29	200.69	202.49	201.14	200.66	198.17	201.45	204.24	202.51	202.71	202.24	202.85	202.84	206.14	203.14	202.69	197.51	204.79	201.98	200.34	204.41	202.47	205.25	201.63	202.48	204.21	203.12	199.91	203.24	204.16	201.55
200.63	200.05	201.09	198.98	201.65	197.9	200.34	201.1	205.54	200.23	199.77	199.57	197.13	197.64	197.7	198.58	201.58	200.76	200.38	203.49	201.55	204.84	200.53	200.26	202.19	202.91	199.41	202.8	203.21	202.04	201.77	200.81	201.07	198.65	198.85	197.65	199.3	201.26	200.99	202.12	201.07	201.52	197.47	201.21	198.07	199.77	199.04	197.67	200.06	197.07
203.29	202.51	198.35	201.55	204.79	200.14	202.95	197.92	203.28	200.58	200.78	201.32	202.92	198.43	198.81	202.99	198.92	197.19	203.76	201.47	202.5	202.53	198.38	201.15	200.36	201.29	202.08	201.04	198.98	199.52	201.01	202.89	204.23	201.34	201.09	200.72	201.09	199.31	201.65	199.11	202.54	199.55	203.1	202.12	202.8	199.81	203.95	198.44	203.73	202.93
209.79	205.81	208.37	206.8	209.02	207.9	210.42	208.18	207.19	208	207.06	208.05	208.32	209.03	212	208.29	206.51	207.11	208.5	207.37	206.69	207.36	207.72	206.01	205.5	207.44	207.27	210.14	209.21	205.47	209.48	205.6	210.85	210.1	207.48	208.21	207.49	206.05	208.55	206.94	207.98	205.38	209.04	208.66	209.97	210.26	208.5	207.11	206.18	208.72
201.56	199.17	204.53	199.03	202.09	200.97	202.77	200.44	199.56	199.95	198.12	200.84	201.91	200.39	201.48	200.3	201.46	199.42	200.65	200.81	200.38	200.53	205.54	197.4	200.82	200.96	200.28	200.6	201.7	198.6	201.54	202.06	201.16	198.46	203.4	201.32	200.03	199.39	200.5	198.39	202.08	199.57	203.48	200.63	198.71	200.02	197.51	201.37	199.78	198.21
208.94	208.1	212.62	211.95	212.41	209.69	210.78	213.2	211.68	214.33	210.86	209.76	210.72	211.2	214.33	216.06	210.12	212.3	212.55	213.4	210.54	209.16	211.35	214.35	210.89	212.91	211.36	211.51	210.87	210.87	211.12	212.73	213.66	208.99	211.89	210.91	212.01	209.52	210.29	212.87	212.13	211.11	212.27	211.63	209.45	210.73	213.3	212.04	212.02	212.54
207.85	209.34	208.5	207.24	209.42	209.37	205.01	204.34	208.11	204.5	206.07	206.12	206.58	205.13	206.87	209.39	208.45	205.84	205.15	202.79	206.66	205.33	208.2	203.18	204.61	206.74	206.31	209.3	208.16	207.96	205.2	205.55	206.51	205.64	204.55	205.27	208.6	206.3	209.35	206.86	205.95	205.57	207.1	207.31	206.26	206.99	205.74	206.26	207.41	207.86
218.92	214.9	218.92	217.47	218.19	218.41	216.48	216.81	217.02	215.4	217.98	215.98	215.02	216.38	217.18	218.11	215.38	214.67	214.94	218.21	213.32	213.58	215.57	216.52	219.56	217.59	215.97	215.92	218.68	218.03	216.91	221.46	216.05	219.96	218.2	214.15	217.58	216.21	215.61	216.22	217.41	216.89	216.43	216.42	217.03	217.47	216.35	219.8	217.83	216.49
201.19	202.47	205.22	206.26	203.73	205.37	204.98	205.2	207.7	206.61	204.7	203.93	203.12	204.85	203.32	205.64	206.88	204.18	203.63	200.81	207.55	204.43	203.59	205.67	207.01	203.75	201.91	207.65	203.55	201.95	203.88	203.83	207.41	207.64	204.3	202.82	207	206.14	205.9	201.64	205.76	203.98	204.49	207.04	204.79	203.96	207.3	206.44	204.38	202.16
198.23	199.83	199.56	199.85	198.84	197.37	200.84	201.17	201.13	200.58	202.02	199.19	201.59	199.15	196.06	199.14	197.52	198.73	199.8	198.68	198.93	200.01	200.67	199.33	196.78	199.14	197.81	199.53	198.67	199.75	197.66	198.5	199.55	200.09	199.61	201.67	200.5	201.13	201.03	198.37	201.01	198.96	197.57	197.39	196	197.73	202.72	197.19	196.54	200.77
195.19	195.33	195.71	191.9	192.67	194.62	193.68	194.11	195.07	192.91	194.72	193.56	197.55	193.49	196.59	194.47	199.41	193.77	195.96	195.98	193.84	198.64	193.39	196.39	193.81	195.6	194.94	193.18	194.59	193.55	195.96	194.87	199.24	197.31	194.83	194.8	196.27	193.2	196.71	196.04	193.62	193.25	193.67	194.93	197.12	197.05	195.18	193.97	195.68	195.54
217.45	219.85	216.58	218.52	217	218.13	219.81	216.17	215.86	217.3	218.37	216.1	217.47	219.23	218.38	218.5	213.04	218.66	216.83	216.43	218.29	214.99	218.02	216.02	219.9	218.53	218.26	219.2	218.68	217.07	217.76	216.23	218.7	216.69	218.52	216.08	213.54	219.19	215.97	217.24	216.18	217.87	215.27	216.44	213.68	216.45	216.39	217.14	217.99	214.49
197.56	199.86	201.22	197.13	203.68	202.93	199.43	201.11	201.53	199.23	199.63	200.41	200.93	200.28	201.59	200.14	197.9	201.58	201.22	195.36	201.11	201.32	201.02	196.34	201.16	201.46	198.75	198.9	203.7	201.21	203.21	198.89	201.68	200.12	198.85	199.43	199.73	201.44	200.51	201.15	202.59	200.9	201.6	197.55	200.44	201.05	199.99	200.63	199.3	198.59
209.72	211.37	210.24	208.82	208.92	205.43	209.34	210.26	210.93	208.47	211.34	207.9	206.74	210.6	210.47	206.17	210.72	211.31	211.56	205.97	213.88	208.99	209.8	205.62	208.13	209.39	206.25	210.09	209.93	208.24	210.96	208.55	209.12	209.83	211.41	210.76	212.32	206.53	208.68	208.04	210.34	210.69	210.93	207.13	210.87	208.19	204.77	207.52	208.85	207.67
210.52	209.15	211.85	209.9	212.81	208.35	210.48	206.98	211.17	216.15	210.37	211.4	211.01	210.51	213.87	211.78	214.19	215.96	214.09	212.8	212.07	212.36	212.69	210.63	209.4	216.6	211.37	210.74	217.1	211.99	212.67	210.93	213.32	209.97	212.77	213.29	213.35	214.84	210.84	214.4	212.15	210.46	216.67	211.2	214.75	213.09	213.14	214.13	210.26	215.33
191.78	194.27	193.02	194.31	195.92	193.51	195.1	195.38	197.92	193.84	194.28	197.47	195.32	194.15	195.87	196.45	199.59	196.14	194.98	196.88	196.8	196.14	191.21	194.38	195.72	195.02	195.32	192.59	195.13	195.07	195.79	193.51	195.76	191.81	196.21	195.07	195.73	192.18	195.08	194.86	199.02	193.4	195.84	197.26	196.2	194.98	195.61	195.79	196.39	194.49
201.9	202.56	201.64	203.72	203.43	204.91	201.07	200.85	204.22	202.18	205.34	201.34	202.58	203.88	203.61	205.44	202.66	202.86	199.39	202.3	202.77	202.05	201.43	201.38	202.08	204.99	198.92	205.7	202.2	201.25	203.06	202.41	204.12	204.51	203.75	202.43	203.52	201.05	206.93	204.98	204.16	203.19	203.17	200.8	202.98	200.36	203.63	201.85	203.83	202.65
204.59	203.16	204.83	202.88	204.9	205.05	199.45	203.61	199.65	204	204.34	204.8	199.43	202.34	202.65	206.36	202.65	205.48	201.79	203.39	204.03	201.33	202.98	201.8	200.08	203.36	203.55	201.55	205.94	203.94	202.5	204.23	206.46	206.36	205.06	204.98	206.61	203.53	204.96	205.75	202.69	204.7	204.31	203.66	203.57	204.77	202.17	206.03	203.5	203.14
206.55	206.75	203.54	206.07	203.97	205.4	204.67	204.55	204.09	204.2	206.99	200.47	199.07	202.88	203.71	201.16	204.54	205.04	203.11	206.72	204.85	204.35	202.01	200.17	204.32	200.88	201.87	199.03	203	203.68	205.93	201.76	202.91	203.72	203.66	201.95	203.54	203.4	202.74	204.51	207.36	201.23	202.03	202.57	203.96	205.27	203.35	202.82	202.4	203.74
210.23	207.8	212.31	213.56	213.71	212.14	212.65	210.24	211.96	210.8	211.85	213.57	214.18	216.32	211.4	211.98	210.64	210.52	211.75	211.36	210.58	211.92	212.05	210.17	212.82	211.23	209.82	210.13	209.73	212.65	212.02	212.46	208.66	211.8	210.46	207.29	208.01	210.36	212.82	211.77	205.04	210.28	210.07	212.93	214.75	213.95	211.54	213.07	214.64	212.79
212.12	211.3	211.4	210.91	207.86	212.02	213.28	212.05	209.93	210.88	209.57	211.58	208.27	209.26	211.08	213.89	212.17	211.3	213.24	211.75	213.46	213.79	208.51	211.28	211.3	209.3	211.48	212.9	214.02	210.67	212.22	211.52	211.92	210.43	212.02	214.89	211.75	209.46	216.71	211.46	213.21	208.41	212.22	211.19	211.11	210.04	213.25	211.68	209.6	214.2
198.49	197.67	201.82	200.62	197.54	199.62	202.2	197.3	200.66	199.86	201.67	202.67	202.99	199.39	200.1	198.83	198.78	202.52	201.19	202.94	198.86	201.53	200.09	198.46	202.39	202.09	200.38	197.62	203.98	201.75	197.47	200.71	199.34	196.67	201.69	201.17	198.89	200.23	202.87	197.08	199.06	200.65	204.59	197.57	196.8	198.13	200.23	200.26	200.89	199.29
220.47	219.09	217.1	217.04	217.96	212.69	218.59	216.65	215.75	217.42	217.13	219.29	215.64	216.72	216.45	217.65	219.05	215.79	215.08	218.86	219.18	219.59	216.04	216.52	215.57	219.52	219.19	216.04	217.18	216.07	217.88	215.6	214.83	217.67	212.77	215.34	216.15	218.95	216.67	217.71	214.79	216.52	216.29	216.22	218.42	218.5	217.59	219.14	216.82	218.78
198.75	200.4	198.99	200.37	203.71	198.46	199.16	201.45	198.84	201.7	200.08	197.23	197.71	197.25	199.07	199.76	202.1	196.99	202.23	200.97	198.76	199.13	198.44	201.4	198.12	200.73	199.54	196.83	199.5	199.55	196.32	199.81	200.65	200.81	199.57	198.62	202.65	199.94	199.95	197.58	200.75	200.93	199.41	200.53	200.32	199.66	200.43	198.6	198.76	196.5
220.45	218.83	219.33	217.96	218.12	213.54	216.28	216.9	217.96	216.43	215.42	219.09	214.56	217.96	219.28	219.66	217.49	218.7	216.45	217.43	215.79	219.42	217.98	218.59	219.04	215.55	217.82	218.44	216.6	217.71	218.29	216.13	214.89	222.09	215.76	218.63	219.91	218.46	220.61	219.21	220.78	217.36	219.43	219.73	216.7	218.37	216.67	217.3	217.92	219.43
218.19	217.91	218.32	219.76	220.87	219.08	215.8	216.71	218.76	218.41	220.41	218.03	217.41	219.67	217.93	216.29	220.73	216.79	216.65	220.22	221.52	218.77	217.72	218.28	217.81	211.72	218.48	215.54	218.04	216.37	213.79	217.31	215.35	220.06	219.81	216.98	216	216.19	220.09	212.29	216.47	221.14	214.77	218.63	219.14	212.99	218.28	215.8	218.89	214.14
204.33	204.2	207.57	205.93	204.48	206.68	206.96	204.57	206.93	206.55	209.04	202.93	207.68	204.35	205.15	205.13	203.03	206.99	202.79	203.92	207.05	207.83	206.74	209.26	208	203.29	202.48	209.22	204.56	203.53	208.96	209.12	203.13	205.5	206.63	206.86	204.51	203.12	207.98	206.34	210.43	204.22	202.98	203.41	205.72	206.46	205.05	203.86	206.94	202.23
206.71	209.8	207.07	207.37	206.04	206.25	209.22	207.92	206.07	210.21	208.45	206.06	208.34	209.86	205.26	211.93	209.33	209.31	208.35	207.8	206.88	208.75	207.07	209.12	209.04	206.61	208	209.73	207.84	204.25	206.38	205.37	210.23	205.08	206.79	211.9	208.18	208.45	207.11	207.47	206.44	207.19	207.07	207.27	208.42	209.69	208.41	205.66	208.84	207.99
209.15	208.14	207.61	207.98	212.72	208.47	208.54	206.7	209.27	209.63	206.77	208.57	209.71	207.44	208.55	209.49	209.01	210.04	208.24	210.56	208.95	208.15	207.21	208.39	206.34	210.67	207.83	208.08	208.71	211.2	207.92	207.89	209.31	208.99	206.32	209.98	210.44	208.28	207.97	210.18	208.82	205.55	210.74	208.06	210.42	211.31	206.91	206.91	207.26	207.15
201.9	202.15	202.32	203.72	202.44	204.6	204.83	204.8	200.38	204.7	202.97	200.13	204.16	202.08	205.61	205.6	202.76	205.1	201.16	203.83	203.13	205.97	206.57	206.44	203.41	202.35	204.51	205.51	202.83	202.51	201.19	203.15	200.53	203.49	202.74	202.99	202.96	202.71	201.76	205.28	205.98	202.96	206.59	203.9	207.39	201.44	203.97	201.38	204.95	203.67
200.15	199.25	200.89	199.09	196.98	203.72	196.47	198.83	194.84	198.86	199.05	199.47	199.57	196.24	195.37	199.12	198.15	200.51	196.12	197.98	201.24	198.55	198.64	197.84	198.17	199.08	196.45	198.34	198.23	200.13	198.21	198.02	197.57	199.56	201.86	199.13	198.92	198.56	200.14	200.51	196.36	197.52	202.17	197.16	196.83	197	199.45	196.88	198.31	198
200.03	198.99	195.61	198.49	204.95	200.66	201.72	204.97	197.85	199.43	198.67	199.25	201.96	199.34	197.83	197.99	198.31	201.93	203.31	201.5	200.28	201.34	197.93	200.52	200.35	199.85	201.37	202.6	200.82	203.17	197.38	200.33	199.26	199.83	199.31	203.11	198.98	200.35	199.29	202.34	201.11	201.41	199.84	198.52	197.55	199.29	199.87	200.4	201.99	201.99
207.94	208.13	207.88	207.34	209.21	208.69	211.75	209.09	210.5	208.53	208.07	209.82	210.83	209.51	206.78	205.94	208.04	208.48	208.53	211.36	211.24	211.72	205.54	208.13	207.17	210.89	207.17	211.14	209.44	210.18	210.27	206.63	208.76	210.85	209.88	208.83	206.71	209.23	211.87	208.11	209.63	209.96	209.53	213.36	209.35	207.43	207.47	207.74	209.66	209.23
205.68	201.31	202.84	199.37	204.38	201.27	202.22	202.17	204.84	203.03	204.26	204.4	202.87	204.16	206.26	201.94	205.47	203.23	202.75	201.93	204.77	204.63	203.9	205.59	205.44	204.92	204.87	203.52	207.78	203.63	205.17	205.46	200.92	202.44	203.15	200.4	200.74	202.65	206.14	203.52	201.63	201.84	204.46	203.58	207.03	205.48	202.95	204.08	203.95	203.6
206.14	208.61	207.89	207.84	210.46	208.56	208.18	207.72	209.41	206.97	208.95	206.16	206.45	207.88	208.72	206.73	205.97	210.01	211.19	210.9	208.12	210.23	209.42	209.84	210.98	206.91	209.12	214.22	207	209.86	207.61	210.28	210.32	209.76	207.82	208.47	210.8	206.32	207.3	208	207.66	210.58	206.98	207.64	207.38	213.38	206.43	210	210.17	209.35
213.54	210.42	214.67	210.78	212.33	213.5	212.62	213.41	213.31	214.97	214.44	213.8	213.17	214.24	210.31	217.07	214.37	210.37	210.7	213.19	215.21	216.22	211.59	210.19	213.21	211.94	215.02	210.4	214.41	211.53	215.43	211.98	209.94	213.64	215.81	214.2	213.19	212.84	214.02	215.56	211.7	210.96	213.82	211.47	210.3	213.1	211.34	212.46	212.57	212.13
195.98	195.88	195.61	195.14	192.98	196.77	194.43	193.68	196.65	194.99	196.52	194.64	195.07	194.4	193.59	199.05	194.93	197.72	191.59	195.31	193.62	196.04	194.12	197.99	194.12	197.55	196.25	197.8	196.29	196.83	193.37	195.24	194.73	193.16	197.96	194.46	194.75	195.33	194.2	196.37	194.78	196.12	192.99	198.04	193.29	199.08	192.37	195.59	193.23	196.21
207.18	206.77	210.91	204.77	208.24	208.37	206.51	205.37	208.57	205.82	209.45	207.86	204.65	206.05	207.66	206.26	204.94	205.34	207.34	206.61	207.04	202.88	203.26	206.44	206.64	207.4	203.61	201.78	205.23	208.68	204.66	205.41	206.06	206.43	206.2	206.63	207.08	205.25	205.12	205.65	205.66	204.31	206.3	208.36	210.49	208.53	206.19	204.82	205.37	205.62
207.36	206.79	208.58	205.47	211.57	206.1	207.98	209.5	206.07	208.49	206.42	205.4	208.59	207.36	209.41	207.57	206.04	210.33	204.83	209.06	209.15	208.78	208.63	209.26	207.07	205.22	205.31	205.33	204.93	203.71	206.4	208.39	209.19	205.55	209.34	207.43	208.92	206.7	210.87	209.22	208.54	206.22	207.91	206.45	210.85	206.4	208.67	207.82	207.55	207.88
215.18	219.21	218.67	215.86	215.67	217.76	218.21	219.51	217.68	218.26	215.55	217.57	217.16	215	217.76	219.07	217.57	217.13	217.68	214.64	216.88	217.13	216.46	217.87	216.93	217.9	219.4	216.67	220.95	215.58	215.86	218.75	215.33	212.49	219.26	216.23	216.61	217.49	216.06	217.01	215.75	217.01	217.54	215.84	217.53	218.24	215.6	216.86	216.41	218.41
210.97	211.74	212.67	208.18	214.97	214.84	213.66	212.36	214.22	213.4	210.42	211.91	207.56	211.11	210.64	206.67	211.15	211.61	215.48	210.96	211.99	213.32	211.1	211.74	211.27	210.26	214.16	214.36	209.08	214.45	208.61	211.67	210.44	214.6	212.62	209.49	209.86	210.05	211.42	210.83	209.53	212.5	211.54	210.14	212.23	208.93	213.79	207.97	212.41	213.7
202.27	201.99	202.92	205.87	203.28	202.79	203.46	203.53	206.33	205.19	203.75	204.75	203.08	203.91	204.72	204.36	206.27	204.41	201.57	204.02	203.58	199.94	202.21	207.59	205.58	202.77	203.8	206.12	205.93	206.1	205.6	202.25	205.74	208.65	208.22	205.41	202.24	207.08	202.79	207.23	200.37	201.87	204.18	203.58	208.51	204.89	206.67	205.11	204.6	203.05
212.68	211.76	212.07	214.14	214.79	213.66	210.93	212.51	211.82	212.59	215.15	211.78	211.77	214.09	209.63	211.31	211.35	214.07	211.49	211.77	208.9	210.79	212.95	212.55	212.93	211.25	212.36	211.14	213.42	212.08	209.17	211.9	214	214.04	214.97	213.74	211.05	210.6	212.33	212.13	211.64	213.43	208.47	211.99	209.05	213.76	210.28	212.22	211.8	213.99
198.89	197.82	196.74	196.29	200.43	196.13	196.61	200.28	196.14	196.97	195.47	197.16	196.8	195.1	198.52	199.5	197.47	199.39	200.96	197.48	194.79	195.7	199.12	199.94	196.75	200.58	201.63	199.23	200.2	200.51	198.44	199.51	199.15	196.52	199.19	197.89	198.41	198.33	195.47	196.67	202.26	198.28	195.48	198.7	195.84	198.09	197.42	199.2	197.14	199.78
212.85	213.93	212.58	211.03	213.1	210.85	216.46	213.53	214.33	215.07	215.94	214.12	213.68	212.75	212.05	212.47	211.58	213.1	211.04	212.09	214.7	214.8	211.39	211.13	211.77	215.68	209.88	215.59	209.9	210.09	215	209.45	210.71	213.99	213.56	212.91	215.01	214.7	212.76	214.08	212.27	212.01	211.44	212.3	212.26	208.36	212.32	210.14	213.58	214.04
202.33	205.1	206.56	201.4	204.47	204.77	204.6	206.61	203.15	204.62	206.5	202.97	204.97	203.46	204.92	205.1	205.44	204.11	202.53	203.64	204.92	204.3	208.93	205.77	203.11	206.88	203.79	205.94	204.98	205.15	205.4	204.83	208.54	205.12	202.04	201.12	204.39	203.84	205.5	206.51	203.71	204.06	204.36	204.06	203.82	204.54	203.42	207.88	204.68	206.69
205.61	205.26	209.93	205.62	205.52	207.96	210.55	206.71	205.17	207.54	205.86	210.37	208.73	208.39	208.45	204.49	208.13	207.4	207.97	206.48	209.56	207	209.48	208.68	209.96	206.34	206.64	206.33	208.75	209.22	210.2	207.24	207.58	208.07	208.55	207.24	206.67	209.6	207.33	210.05	210.85	209.09	203.14	208.92	209.04	205.76	208.44	205.04	209.9	210.77
206.45	207.6	204.2	206.01	205.28	206.39	203.81	205.68	206.68	209.08	208.27	205.16	207.76	209.69	206.61	209.08	207.61	206.81	206.53	206.71	208.14	209.32	209.71	205	210.7	208.62	207.78	208.24	204.32	206.86	209.58	205.07	209.03	205.65	205.33	207.65	207.9	206.48	203.06	204.04	209.84	206.47	208.16	210.43	207.68	209.03	205.87	205.96	206.55	207.22
201.59	199.91	200.71	201.6	199.73	204.58	201.59	201.73	201.27	204.33	201.32	199.96	203.19	202.68	202.55	200.39	201.65	200.75	203.84	201.91	201.45	201.29	204.84	202.07	198.91	201.17	204.54	202.5	201.2	203.35	205.42	201.98	201.53	203.14	202.9	202.57	204.74	198.92	204	203.59	201.02	199.67	202.56	199.82	203.38	202.75	203.11	201.91	203.85	201.57
209.54	208.37	209.39	209.11	210.74	208.24	209.84	209.26	209.27	209.78	208.48	207.1	211.63	204.64	211.32	211.16	206.79	206.43	209.56	206.67	204.7	208.77	210.4	206.98	208.33	209.2	206.58	209.79	209.05	206.1	206.87	208.46	208.14	209.05	208.35	210.76	214.48	208.28	209.11	206.1	211.27	205.87	206.84	209.27	207.92	208.44	212.72	205.11	206.89	207.86
198.66	198.76	197.79	197.49	197.54	199.62	198.51	199.54	197.61	198.17	200.6	200.16	198.14	199.12	199.18	196.65	200.08	199.6	199.95	195.25	199.06	197.23	200.26	196.34	201.16	200.29	200.53	198.6	201.82	200.55	199.64	199.28	197.67	200.98	198.51	199.04	199.31	201.34	200.18	199.52	200.06	198.08	197.11	197.92	196.6	198.7	199.09	196.6	200.04	195.66
206.45	208.56	206.53	207.53	206.89	207.26	207.62	207.27	204.72	210.77	206.25	209.81	206.23	206.31	208.07	207.39	209.83	206.61	208.12	205.71	209.01	207.68	207.87	206.91	208.73	209.08	205.51	210.62	206.62	205.19	206.84	210.47	205.46	207.84	206.68	209.92	207.8	209.33	208.34	207.01	206.18	209.02	205.26	207.87	210.01	206.61	208.82	207.93	205.25	208.92
209.06	211.34	211.61	210.34	208.26	212.44	208.51	207.44	208.77	215.03	210.2	205	206.96	207.78	208.83	210.57	207.52	208.88	208.83	208.33	209.5	209.56	205.83	210.14	210.35	205.47	206.84	208.46	208.67	206.64	207.99	207.73	207.29	208.85	206.83	209.01	204.82	210.66	208.04	207.3	208.1	207.62	207.03	205.38	211.42	206.64	209.75	206.07	208.17	206.38
200.54	202.46	198.98	202.3	201.14	201.85	200.48	200.39	201.02	196.86	201.08	201.04	197.95	199.95	199.04	198.44	199.83	200.96	199.87	197.21	203.29	201.89	198.33	198.63	200.84	198.2	200.97	201.2	202.28	199.77	196.43	203	200.95	199.42	198.8	197.93	202.11	200.78	203.51	198.7	200.32	203.48	201.45	198.78	200.57	203.8	202.57	197.51	199.58	200.94
211.2	210.49	213.03	212.73	213.44	214.59	212.79	212.09	211.92	214.27	214.66	215.07	211.87	214.24	214.28	215.58	213.98	213.29	210.43	210.97	211.32	208.15	213.61	214.67	211.11	213.07	216.1	209.65	213.17	212.17	213.36	211.25	214.33	209.97	212.17	208.69	213.12	210.79	214.37	213.69	212.79	214.84	212.7	212.55	210.04	213.9	210.17	213.66	213.37	213.73
209.13	209.99	208.38	208.67	209.19	209.08	211.34	210.28	208.48	211.15	211.03	208.34	210.9	207.75	210.22	210.5	209.66	210.06	206.78	210.96	208.42	211.28	210.47	210.16	209.13	207.75	209.21	210.86	208.6	207.24	210.1	212.59	208.22	210.51	210.86	210.93	209.64	209.15	211.07	212.56	210.78	211.66	205.77	208.88	210.14	208.92	210.78	208.75	210.74	212.72
203.92	208.42	209.33	206.99	208.37	211.18	209.24	208.74	209.7	209.41	206.51	210.65	207.82	209.48	208.9	208.33	210.8	207.7	211.19	209.42	209.51	209.67	207.33	207.53	211.5	210.29	210.36	207.81	205.69	209.88	208.58	209.4	207.84	208.8	208.96	209.82	209.05	209.18	207.5	211.55	206.81	206.34	204.49	206.86	207.95	209.93	210.72	208.28	206.61	206.3
205.58	207.4	208.86	211.38	206.24	208.33	209.75	205.41	209.51	206.81	207.28	210.28	208.68	203.47	209.63	209.18	211.25	207.16	210.33	207.52	207.21	206.87	207.11	208.6	205.98	207.87	205.8	207.2	203.78	207.55	208.13	209.41	206.81	205.41	207.98	210.17	206.59	208.79	207.45	206.54	208.58	207.46	206.75	206.56	205.29	206.52	207.45	209.4	208.29	208.67
213.97	211.85	213.12	212.84	210.45	210.67	209.68	208.01	211.98	210	212.49	212.31	211.54	212.62	213.75	215.44	213.42	210.03	208.85	214.28	211.86	211.78	217.73	213.33	212.2	212.65	208.59	211.53	212.62	211.49	216.25	212.94	210.82	211.01	213.32	211.35	210.89	209.93	214.95	210.34	212.76	211.67	210.09	210.77	213.84	214.05	212.39	212.27	214.33	212.69
204.19	203.23	203.59	202.44	203.43	203.61	205.16	203.45	205.31	210.77	205.81	207.68	202.52	202	202.91	203.95	204.19	203.69	202.31	205.51	197.19	198.48	202.69	203.36	202.65	203.86	200.06	204.49	203.91	205.42	200.61	207.07	206.33	205.67	202.57	202.4	201.35	200.94	202.51	204.18	204.69	200.71	204.59	204.32	204.57	201.5	204.13	200.3	197.52	205.86
213.27	210.26	212.22	209.72	210.13	210.52	209.25	211.22	213.19	210.09	211.39	209.57	207.21	211.98	211.6	213.44	210.91	211.07	210.46	209.73	212.6	211.5	212.16	213.62	213.49	214.86	211.26	211.06	212.85	210.45	211.32	209.67	211.24	210.35	211.68	209.13	211.76	211.78	212.86	212.52	210.9	211.15	209.36	213.13	210.36	211.94	211.67	211.8	213.18	209.95
211.22	213.92	215.97	212.76	211.05	211.77	212.22	211.12	212.27	209.44	211.75	206.87	211.88	213.64	210.96	213.13	211.64	209.85	210.13	211.96	212.38	210.18	212.7	214.06	212.99	209.33	212.07	212.79	211.5	209.39	212.52	211.72	213.49	212.15	213.66	210.62	211.32	212.09	210.71	210.12	213.86	213.16	213.94	213.12	214.17	210.56	213.33	211.34	212.22	210.88
206.6	209.79	207.5	212.13	207.2	211.29	206.83	208.83	210.36	208.72	213.13	208.07	212.44	211.38	206.12	212.43	209.28	210.03	210.2	208.41	212.64	205.75	204.75	211.06	211.36	211.78	205.2	209.79	210.84	208.31	209.03	208.91	207.79	207.52	207.61	207.32	209.03	207.85	205.74	205.11	208.89	207.9	208.51	208.19	210.35	209.93	207.69	209.39	211.65	209.04
211.17	210.32	210.99	209.64	208.5	212.05	210.96	210.91	212.4	210.49	212.68	213.56	210.05	211.75	210.02	207.87	210.03	213.96	210.08	213.46	209.99	210.73	214.42	211.98	208.37	212	210.8	211.8	214.84	209.82	211.5	212.35	211.1	210.48	212.37	213.7	212.16	210.74	210.31	212.41	207.41	213.23	211.6	210.73	210.3	212.65	211.08	209.61	213.19	211.53
198.13	201.15	202.86	200.94	203.04	202.24	203.44	197.12	201.15	202.5	199.33	205.71	203.27	203.33	205.56	204.27	201.94	201.76	201.82	205.11	205.7	205.37	202.84	201.77	203.94	199.75	203.52	200.56	200.46	200.41	198.63	203.41	203.04	202.03	202.4	201.67	202.51	199.87	205.66	203.25	205.71	201.87	204.41	204.94	204.41	202.18	201.57	203.47	202.83	200.91
212.44	209.09	210.28	212.12	209.38	213.32	216.61	206.65	212.76	214.32	212.24	213.56	213.37	213.26	214.54	210.99	214.42	210.74	212.85	213.28	209.12	210.69	215.92	212.48	211.01	212.63	211.28	211.05	209.34	212.84	211.71	212.98	208.59	210.87	210.75	212.74	207.94	208.98	214.57	211.95	212.57	213.46	210.65	214.13	208.25	212.92	208.03	210.37	209.84	212.22
210.23	208.99	209.11	212.42	207.3	210.23	206.76	211.42	211.81	207.01	209.78	207.27	207.15	211.07	207.42	207.89	210.72	208.44	208.32	206.43	209.71	211.36	209.59	210.32	206.35	207.39	204.71	209.49	210.58	208.19	204.94	206.43	211.39	208.45	206.76	213.2	209.61	208.53	212.14	208.49	207.11	206.7	207.05	210.88	210.37	210.78	208.39	207.21	206.43	208.98
199.78	203.17	200.41	201.83	201.4	199.2	199.84	199.72	200.53	198.45	199.89	201.48	201.79	201.11	200.65	199.51	200.35	201.29	199.46	200.38	200.73	199.17	199.91	198.74	199.62	200.26	199.59	200.12	201.47	200.6	200.2	199.36	200.57	199.88	197.69	202.69	197.45	202.89	198.9	200.55	197.91	201.72	199.26	203.03	201.36	199.46	201.92	201.86	199.3	200.47
206.56	204.64	211.02	205.91	207.17	206.87	206.95	208.51	206.86	207.61	209.18	209.85	209.35	208.92	206.28	208.03	208.98	209.44	208.43	209.17	211.63	207.83	207.55	212.61	210.48	208.36	209.78	208.9	206.56	207.19	209.2	207.49	208.4	209.28	206.11	210.15	211.44	208.63	210.04	206.07	208.89	205.87	206.49	208.94	210.67	205.84	209.21	210.49	206.86	206.9
216.94	219.4	217.73	219.04	211.4	213.52	212.78	219.47	218.64	218.44	214.22	218.83	218.05	218.03	219.69	216.64	216.38	216.11	216.52	214.49	218.74	217.27	215.92	213.84	215.61	217.23	216.55	220.04	216.34	217.1	220.23	217.18	218.81	215.3	215.54	216.28	219.55	214.61	210.36	213.15	220.28	217.33	216.65	213.67	216.68	217.45	217.44	214.82	216.5	217.72
211.02	214.71	209.15	209.86	210.22	209.11	209.42	207.05	211.78	215.12	213.47	211.38	209.14	210.63	212.58	215.08	214.44	210.7	211.25	209.9	214.73	209.7	211.82	211.54	214.18	214.11	211.88	210.41	213.43	210.05	208.74	209.42	213.5	207.79	213.73	208.32	208.51	213.18	213.73	211.76	211.67	211.3	208.84	210.07	210.83	212.86	206.77	212.53	210.83	215.51
209.22	207.04	208.8	207.07	208.08	207.27	211.39	210.28	206.44	209.39	207.55	211.41	209.37	206.6	209.72	209.06	209.78	209.68	207.46	211.81	208.75	208.08	207.45	208.96	208.45	211.56	210.08	207.75	210.11	209.26	206.37	205.66	210.35	211.27	209.25	206.92	206.59	208.23	208.66	209.13	208.04	210.45	203.71	208.33	209.03	206.2	209.33	209.61	209.74	210.87
208.43	208.68	209.39	206.1	209.76	208.76	210.77	208.71	209.97	206.3	204.32	206.41	211.31	211.91	211.4	207.3	210.79	206.09	211.44	209.28	210.98	207.11	209.35	208.62	206.95	209.96	209.75	209.62	210.1	206.46	207.24	208.4	208.86	211.79	206.84	208.57	208.98	205.64	209.38	207.18	209.28	210.19	211.44	205.35	206.81	206.37	206.68	210.52	207	210.99
197.16	199.14	195.45	195.94	201.62	196.07	193.47	194.56	193.92	195.15	197.56	198.87	196.03	194.35	191.01	194.1	197.99	194	195.78	194.97	195.8	195.19	195.9	197.15	196.47	194.91	195.68	192.26	196.71	195.3	196.25	196.98	191.05	192.94	197.24	195.78	195.76	192.53	195.85	190.97	196.86	194.13	194.62	193.57	196.05	195.87	191.09	195.24	196.79	193.28
195.13	195.65	195.01	193.55	196.96	195.15	190.32	197.05	198.79	195.22	194.32	195.16	194.54	196.52	197.73	196.44	197.44	193.95	195.94	194.52	195.42	198.79	197.51	193.85	195.49	195.79	194.64	192.26	194.43	189.92	192.99	195.48	191.67	194.5	193.52	194.31	194.82	193.11	196.2	191.96	194.31	193.56	196.82	193.59	195.55	196.68	192.73	197.37	195.08	195.95
207.57	211.96	206.26	205.59	208.28	206.42	210.69	207.46	207.92	209.6	209.4	209.73	203.32	208.61	208.52	207.36	208.22	207.35	204.98	210	208.04	207.1	205.93	209.69	206.46	205.18	207.81	207.55	207.97	204.95	209.32	205.63	210.49	207.16	208.72	206.58	209.38	205.9	207.73	207.44	207.95	207.47	211.03	202.2	209.13	207.38	207.15	207.24	208.14	209.64
209.68	210.2	210.57	206.19	212.61	210.94	211.67	207.57	210.32	210.6	209.77	209.38	210.67	208.44	213.93	210.07	207.11	208.02	209.02	213.5	210.03	210.37	207.7	211.77	206.7	210.44	211.29	209.07	209.56	209.3	212.98	210.79	210.33	207.62	207.88	209.03	211.64	209.17	207.88	210.62	211.45	210.45	209.58	209.88	210.17	210.14	212.01	209.68	206.23	209.35
207.37	204.88	207.37	206.07	208.84	208.27	207.35	209.27	205.34	210.35	206.67	209.77	207.49	207.54	207.65	205.67	207.7	206.68	205.37	207.13	209.45	206.62	208.23	205.54	208.85	207.53	207.33	209.12	209.27	206.53	205.92	205	206.46	208.09	209.45	206.38	209.13	208.17	211.49	209.83	209.02	209.36	208.56	206.15	205.44	203.61	208.71	207.46	209.32	206.99
203.55	207.6	207.32	204.89	204.06	205.32	204.65	207.55	203.07	205.28	209.3	205.2	208.8	206.6	207.65	205.91	206.96	204.43	206.47	205.25	207.42	204.53	202.17	202.3	206.56	204.12	203.88	203.58	203.41	202.24	203.68	207.24	203.57	205.76	205.76	207.98	205.44	204.37	203.72	204.99	205.64	209.59	208.48	206.11	202.26	208.48	202.63	205.81	204.52	206.18
205.33	206.28	209.09	208.79	207.5	208.72	207.13	209.81	206.7	208.89	205.86	208.94	212.63	207.12	207	207.7	206.47	209.15	209.38	208.3	209.19	207.28	208.56	206.06	207.69	204.97	210.86	211.4	207.5	210.08	212.16	210.54	208.21	207.23	211.55	207.64	206.13	208.66	211.55	208.86	208.44	209.04	208.38	208.8	209.08	205.62	208.45	211.01	203.9	210.95
207.16	206.12	201.83	204.84	203.53	202.99	203.06	208.31	203.32	205.62	201.36	201.01	204.48	204.56	203.94	206.39	201.19	202.46	203.21	201	199.53	205.78	203.68	204.77	205.4	203.13	202.15	203.24	203.5	204.84	204.82	201.23	203.72	203.84	204.3	203.72	205.76	203.6	203.04	206.08	201.48	205.12	202.5	203.53	201.2	201.96	198.54	203.45	205.36	204.94
210.55	209.71	209.68	212.42	210.47	212.15	215.2	209.4	212.59	213.92	212.82	208.13	212.26	212.2	208.99	213.05	213.91	210.59	211.07	214.18	214.69	211.06	209.64	209.66	212.36	213.22	211.66	213.27	210.54	210.14	212.29	207.94	212.32	209.58	209.01	210.95	211.55	212.83	211.38	211.62	210.17	212.92	211.33	213.61	209.9	211.01	208.94	211.8	213.54	211.81
210.25	209.92	208.61	209.25	207.87	212.24	208.42	209.29	207.57	208.25	208.44	209.75	204.67	205.95	207.77	207.58	207.39	211.54	208.44	210.02	206.51	209.22	207.37	208.91	206.5	208.53	207.65	208.18	206.11	209.48	204.49	208.11	206.43	209.52	206.8	208.56	211.41	206.17	207.15	207.17	206.16	208.09	209.22	209.72	209.36	205.66	206.61	207.89	208.49	207.04
204.69	205.11	203.48	207.79	203.57	206.06	205.22	206.32	202.39	203.42	204.37	203.67	204.44	204.02	203.06	205.53	207.55	205.04	203.92	209.61	207.01	204.5	203.96	201.12	206.54	204.48	203.12	206.62	204.55	204.2	202.53	206.14	205.17	205.02	207.88	204.71	204.02	201.4	200.38	207.13	205.61	205.06	204.45	206.56	205.7	205.73	205.42	202.33	208.45	204.06
207.19	208.54	208.76	208.26	207.52	210.35	203.89	206.26	209.68	210.72	208.73	206.22	211.1	208.81	207.18	204.8	209.56	208.7	209.49	207.96	204.3	209.87	211.35	211.63	212.02	210.54	209.73	206.53	206.4	202.36	209.04	210.45	207.93	209.13	208.99	209.2	208.95	208.32	207.56	210.47	209.12	209.26	207.47	208.76	210.85	208.11	205.95	208.87	210.28	208.23
210.91	209.75	208.57	210.87	213.04	211.3	211.09	211.18	213.07	210.92	212.19	211.34	212.52	209.88	212.26	212.13	214.26	211.54	211.97	215.13	213.45	208.24	213.34	209.73	212.67	210.71	211.02	212.85	214.97	211.78	212.82	215.11	210.53	214.86	211.44	208.99	212.15	210.87	211.67	211.62	211.55	212.54	208.69	213.6	213.37	210.77	211.34	210.61	210.14	211.18
201.44	202.67	200.59	204.65	199.55	201.62	203.14	202.43	202.78	197.21	203.46	201.49	203.92	204.24	204.72	201.65	204.23	202.99	201.42	205.52	203.82	202.32	203.99	201.92	200.08	206.3	200.79	199.67	202.81	203.78	202.18	201.26	203.1	202.41	202.79	203.67	203.22	203.26	201.64	201.48	197.98	202.02	200.74	203.58	203.5	203.79	204.69	201.09	203.32	202.22
210.08	216.2	211.98	213.86	212.15	211.29	211	208.12	214.36	212.06	211.76	209.7	212.18	213.15	210.02	212.05	212.5	214.55	212.05	210.36	213.19	211.89	213.94	214.8	214.05	214.84	208.12	212.06	210.08	214.47	208.19	213.25	210.66	212.01	214.53	213.29	209.54	210.34	211.06	213.28	209.98	212.81	213.51	213.07	209.85	215.56	213.7	211.23	214.69	212.51
195.33	193.85	194.23	194.94	194.7	194.6	192.12	194.81	191.4	195.42	194.2	196.38	195.69	194.41	193.83	195.45	199.13	192.87	196.85	194.53	197.89	195.47	196.98	197.61	197.68	197.04	194.26	196.37	193.18	196.43	194.07	195.94	194.72	194.11	194.29	197.25	196.69	193.56	194.13	196.2	195.85	196.91	194.51	194.86	197.76	195.42	197.26	196.14	195.81	192.68
203.1	197.13	204.03	203.49	202.03	207.17	201.4	201.73	200.26	201.48	203.58	203.47	202.28	205.95	200.79	202.73	206.17	200.78	201.42	198.69	200.82	198.5	201.75	202.4	203.29	201.35	202.33	205.83	204.12	200.38	203.78	203.13	202.72	201.37	199.65	202.63	201.96	203.12	200.72	204.63	203.37	202.2	204.08	201.16	203.32	204.33	201.29	201.88	201.16	201.55
206.87	205.48	205.89	204.9	202.1	205.56	200.46	205.12	205.88	205.21	202.94	204.25	205.33	204.52	204.38	205.27	204.06	203.48	204.97	206.63	202.6	204.65	205.14	202.51	201.97	203.1	208.59	200.95	202.91	202.2	205.32	202.88	205.7	204.82	204.05	202.16	206.67	202.94	206.46	203.92	204.23	202.57	203.62	206.14	201.9	202.87	202.81	207.16	203.17	204.06
206.85	207.95	206.97	207.78	207.43	208.52	208.35	206.06	206.9	206.75	206.74	208.16	207.77	210.01	205.35	205.72	208.75	210.18	208.56	209.31	209.78	209.26	211.11	209.39	207.44	208.94	209.13	208.75	208.83	208.98	211.65	210.4	210.37	207.62	207.1	207.34	209.25	210.05	212.13	207.65	211.91	210.18	206.26	205.09	209.76	213.51	207.27	207.66	205.92	207.18
204.5	203.2	203.34	205.15	200.05	203.61	203.24	204.84	206.42	205.05	204.66	205.47	204.36	202.47	203.99	202.26	204.13	204.55	204.06	206.65	202.79	205.59	202.98	203.86	206.05	200.96	204.03	201.73	204.7	207.15	201.98	205.54	208.04	203.92	204.71	203.17	203.97	200.89	203.09	205.18	205.08	203.47	205.56	203.27	204.08	206.39	204.78	204.24	200.16	201.93
201.13	201.5	201.61	200.04	200.66	199.97	201.85	204.27	198.04	199.25	203.36	200.25	201.7	196.91	200.67	201.26	200.94	196.25	201.14	196.91	198.02	198.29	201.09	200.26	196.73	201.12	199.91	201.86	199.76	198.26	197.83	203.91	200.94	201.56	202.48	201.1	201.49	200.73	199.47	196.55	201.74	197.91	200.75	199.83	202.53	199.46	200.4	201.91	200.72	200.39
219.77	220.03	217.84	218.36	216.11	220.8	217.93	214.77	221.48	215.33	219.22	218.55	216.13	218.28	216.5	217.76	219.56	218.96	216.41	219.24	214.38	216.34	217.78	215.03	216.47	218.01	215.48	218.08	217.59	215.21	216.65	218.08	219.08	216.11	217.29	215.07	218.02	218.56	218.4	218.53	216.05	217.27	217.24	218.66	217.54	217.81	218.35	219.09	218.13	218.58
206.63	206.64	209.45	206.22	210.44	208.39	212.9	210.72	210.6	211.61	208	204.75	209.01	212.7	206.23	207.45	209.74	208.68	205.36	206.44	206.55	206.5	206.91	205.88	209.81	209.35	207.79	207.54	209.64	208.18	209.22	208.83	205.72	210.46	208.46	212.71	209.8	209.55	207.39	208.22	206.87	207.67	209.36	210.98	209.64	207.67	208.09	212.59	208.51	206.82
212.53	213.95	211.89	218.24	216.57	213.18	212.79	214.42	214.09	216.62	211.76	216.53	212.88	210.86	214.44	216.22	218.97	213.25	215.01	212.91	211.38	211.54	212.23	213.45	214.6	216.71	211.23	212.53	215.11	215.33	213.47	215.75	215.69	213.38	212.36	213.24	214.89	217.84	211.96	215.24	214.73	212.44	211.73	212.62	213.63	212.21	211.89	214.41	211.39	215.71
203.66	202.9	200.66	206.39	203.48	201.14	205.31	201.85	203.69	201.34	202.15	202.3	204.13	203.63	201.07	202.99	201.44	205.92	200.61	204.94	204.15	202.31	201.99	205.47	205.08	202.9	200.03	202.4	202.9	204.69	197.63	204.53	203.03	202.68	201.15	204.2	204.1	202.92	206.05	206.2	199.43	206.7	201.2	203.42	203.66	203.81	203.01	204.9	204.95	202.37
209.34	206.81	209.79	209.64	208.51	209.21	210.98	206.5	206.54	207.44	209.51	208.25	208.33	209.59	208.52	210.74	209.91	210.12	208.53	209.15	210.08	211.55	208.59	208.92	212.82	211.14	206.27	208.1	204.37	203.95	207.67	205.87	209.82	211.04	208.99	208.8	210.31	208.57	208.55	207.47	206.22	210.1	207.47	209.77	209.82	207.04	207.18	207.92	209.05	212.38
205.65	205.03	212.6	208.23	208.18	207.2	208.87	209.18	207.26	207.46	206.9	210.4	211.21	210.83	207.2	206.25	211.57	207.39	207.75	207.45	209.1	207.68	208.77	207.42	210.45	209.53	208.08	210.52	208.59	207.8	205.92	209.46	208.52	207.97	208.48	208.41	206.18	204.71	209.61	204.27	207.23	207.6	205.91	206.82	207.46	207.72	209.29	209.55	207.32	206.73
203.09	205.58	205.52	203.74	205.72	202.92	202.34	203.2	204.48	204.59	205.06	202.86	203.83	205.05	201.9	205.21	205.69	203.84	201.15	204.6	207.16	206.14	206.31	205.9	205.48	205.82	202.9	206.9	206.86	207.57	205.21	205.88	208.38	201.52	203.5	206.01	203.99	203.94	204.02	206.48	204.55	208.3	202.24	204.7	206.22	202.87	204.05	203.18	203.54	207.04
205.84	207.6	209.75	207.27	204.07	205.48	208.65	206.53	208.53	204.71	205.75	207.95	206.44	211.22	207.34	212.63	206.09	207.6	205.12	206.11	206.17	205.43	207.07	206.17	206.7	206.81	205.35	205.2	206.47	206.73	208.3	207	205.88	203.09	207.41	206.35	206.37	207.73	208.12	206.78	210.14	205.31	207.12	204.31	209.51	204.66	205.34	205.1	206.82	204.83
201.23	198.16	200.53	201.67	199	200.97	204.18	202.53	199.55	202.18	202.2	203.93	202.54	204.35	202.49	201.63	200.22	204.2	201.2	202.39	203.49	202.16	202.33	204.46	204.5	202.65	201.3	204.81	203.97	202.96	201.96	203.89	207	204.61	202.57	199.84	204.68	200.25	200.68	203.67	203.91	201.35	202.51	205.8	202.9	200.09	202.1	200.4	206.81	200.18
207.24	210.84	209.69	206.53	209.23	212.65	205.59	206.73	211.89	207.27	207.74	209.33	210.64	208.6	210.86	207.65	208.61	209.43	209.84	208.74	204.62	210.22	210.97	209.11	208.45	209.81	209.85	209.73	210.77	208.38	207.43	207.49	206.71	207.32	207.62	208.71	208.22	212.28	208.78	207.49	209.47	208.27	209.24	208.56	210.96	212.44	205.28	208.11	206.74	206.48
208.5	208.01	207.03	208.2	208.37	207.14	208.39	209.15	208.67	206.89	208.58	206.04	206.97	208.98	211.22	206.63	211.2	205.14	208.52	206.82	210.44	209.41	212.17	208.46	207.19	212.27	209.19	204.9	209.08	207.97	210.84	208.34	206.65	208.99	211.88	211.81	208.93	205.62	206.32	207.7	206.34	209.19	211.52	210.31	206.52	208.74	208.47	206.12	209.46	206.71
208.21	205.99	209.49	209	207.72	208.86	206.75	206.4	207.01	208.42	211.33	208.61	207.64	209.68	207.88	207.43	207.8	208.21	206.32	208.56	206.14	208.15	205	208.99	210.16	206.75	208.63	206.44	207.99	211.5	207.99	208.98	210.59	207.02	207.49	206.3	208.69	208.62	209.73	210.92	208.15	207.85	206.41	207.05	208.31	207.12	209.77	209.08	209	205.92
208.36	210.91	211.65	211.81	212.25	209.85	208.41	210.05	210.46	208.77	210.73	211.46	209.09	211.51	212.17	210.06	211.39	214.08	209.31	209.48	212.08	213.34	210.11	211.13	210.31	210.29	211.12	209.62	208.76	214.51	211.71	210.43	207.13	209.53	213.12	211	210.58	209.04	209.47	214.19	209.87	210.28	210.31	211.87	210.44	214.02	211.38	215.11	212.41	213.04
204.27	198.2	200.26	201.58	199.89	201.33	203.41	204.22	201.49	202.56	203.11	201.4	203.8	202.33	200.87	203.48	204.23	205.76	200.04	204.71	201.79	206.57	197.52	204.2	203.16	203.43	203.13	201.28	202.04	201.21	203.61	206.05	204.18	203.85	202.66	203.65	201.5	203.45	201.78	202.32	202.94	200.74	199.04	204.84	203.41	202.23	203.07	204.54	204.75	201.94
216.92	215.1	215.83	217.63	218.55	217.86	217.77	222.29	214.28	218.14	215.66	216.48	219.47	216.14	215.92	217.05	217.59	216.29	218.66	218.45	219.64	216.21	218.9	213.62	218.73	219.06	219.21	216.29	219.85	219.15	216.05	216.85	215.78	219.21	217.1	217.94	215.8	215.62	218.09	216.99	217.89	217.04	216.86	217.06	217.27	214.64	218.74	216.18	216.63	217.04
210.8	207.35	207.96	208.07	207.92	207.61	208.3	211.45	209.6	211.74	210.6	211.2	209.01	210.09	207.62	212.25	212.23	211.03	208.17	204.53	209.57	204.79	207.12	209.38	207.63	208.34	206.09	206.86	207.68	212.88	210.13	210.55	209.93	211.34	207.6	208.19	208.4	210.84	209.28	209.53	210.67	205.29	211.21	208.88	207.36	209.52	209.34	210.65	207.65	206.61
204.02	205.06	202.22	202.93	202.1	205.3	200.34	201.45	205.69	204.7	204.27	202.72	203.41	202.23	200.34	206.31	200.68	201.84	205.1	200.5	205.26	208.65	203.19	204.06	201.81	202.94	201.54	203.21	202.69	201.21	202.93	203.37	206.12	200.25	203.01	200.29	204.23	202.64	202.82	203.66	205.24	203.71	201.53	204.55	203.81	204.48	205.56	203.78	202.23	205.92
197.7	199.69	200.74	201.71	197.09	199.56	199.91	201.28	201.34	199.5	200.63	199.39	201.39	198.2	198.48	201.5	199.33	194.94	197.4	200.38	197.66	199.69	199.4	202.43	201.32	198.45	200.61	198.96	201.69	199.4	199.07	199.45	200.24	199.56	202.77	201.72	197.89	199.63	201.19	199.48	201.42	199.15	198.31	198.5	202.49	200.8	201.46	197.85	200.92	201.61
202.67	203.36	202.83	202.31	203.13	200.78	199.64	203.32	200.86	202.99	201.39	202.68	200.42	204.92	204.3	201.43	203.86	202.12	205.71	202.48	199.46	201.92	202.37	204.18	198.73	201.99	202.45	202.59	199.35	203.83	205.33	201.99	201.74	204.98	205.59	198.68	201.28	202.41	204.19	201.07	203.04	202.52	204.66	201.52	205.27	205.12	202.38	203.28	201.97	200.53
210.35	212.29	209.35	212.56	205.12	210.2	213.18	211.09	213.55	211.33	211.14	211.77	213.88	210.1	209.31	213.72	218.81	213.36	212.22	210.1	213.35	210.2	212.23	212.03	210.25	212.29	209.99	210.96	208.76	213.31	210.62	213.77	210.93	210.56	210.34	212.32	212.56	209.18	211.57	213.19	213.07	210.59	212.34	211.48	210.18	209.51	208.38	212.06	210.19	210.6
202.93	203.95	201.21	201.77	201.37	202.79	202.94	201.51	201.52	205.93	199.7	200.91	201.37	202.74	200.86	202.63	201.48	203.84	201.1	204.01	201.53	204.79	201.49	201.82	203.53	202.79	199.04	200.03	201.11	202.21	201.24	203.81	203.21	203.81	202.21	203.77	201.03	200.09	201.66	199.52	202.83	200.58	201.05	202.08	201.29	205.03	202.39	202.29	203.09	206.16
208.81	212.08	209.44	206.55	210.24	207.18	209.5	206.21	208.18	208.7	209.02	208.97	209.41	205.88	214.28	210.17	205.14	208.09	210.16	206.25	207.89	207.12	208.57	210.03	207.2	207.35	209.59	210.31	207.94	210.9	210.48	210.07	209.54	210.88	208.49	213.33	207.96	205.07	209.9	211.63	207.35	208.65	209.27	208.05	209.98	208.18	207.34	209.13	209.76	211.32
193.73	197.68	195.75	195.21	195.08	194.73	194.34	196.41	197.33	194.85	194.39	195.79	195.33	196.37	196.88	197.33	196.77	194.72	190.93	195.85	194.13	199.13	195.18	192.62	195.14	193.71	194.38	195.58	195.48	195.12	194.87	196.52	197.08	194.14	193.67	192.67	195.13	192.86	193.33	193.79	195.5	197.59	193.34	192.47	194.44	196.15	194.99	195.12	194.61	195.44
214.29	215.72	209.77	213.1	212.86	214.59	211.86	211.69	210.77	215.79	214.95	213.42	213.1	214.03	214.87	214.91	213.66	210.03	212.49	214.76	211.19	216.97	211.81	209.35	212.86	214.67	211.68	217.6	214.54	212.78	214.72	211.75	212.02	212.24	213.15	215.72	212.9	211.53	214.07	213.55	213.89	212.89	214.1	211.98	213.92	214.81	216.24	213.01	211.67	214.46
219.32	219.55	218	219.15	219.13	217.9	218.28	214.9	216.44	214.62	214.18	215.29	218.6	219.04	217.23	216.48	216.81	219.29	218.05	217.52	220.66	218.44	216.93	214.48	218.32	216.78	216.59	216.71	216.17	216.46	215.95	220.08	218.35	216.75	217.18	217.66	214.44	220.66	219.82	215.51	215.65	217.9	213.56	217.28	220.1	215.75	217.1	214.59	215.73	215.99
204.65	207.1	209.39	207.58	208.75	206.4	208.03	203.96	204.06	205.8	208.17	211.03	205.04	206.5	206.56	203.67	206.71	203.66	202.38	206.52	207.13	205.08	209.11	208.69	205.51	206.38	205.6	206.24	206.26	208.75	206.06	203.96	209.47	205.83	207.79	206.06	206.73	205.69	208.19	205.5	208.28	206.99	205.46	206.06	207.2	205.35	206.74	205.18	204.69	205.79
196.27	196.31	193.39	195.64	194.89	192.4	196.09	194.37	192.68	195.74	194.95	194.89	195.37	195.69	194.47	193.69	195.7	195.03	194	193.34	196.59	195.18	194.71	192.46	191.81	192.35	194.24	194.42	196.13	195.34	195.2	197.62	197.59	195.46	198.45	197.54	196.59	199.08	192.95	192.84	193.8	194.64	192.43	194.06	197.57	194.88	199.87	191.7	195.45	198.99
209.86	207.18	210.94	208.35	210.62	207.33	205.61	207.84	207.03	208.12	206.62	207.98	206.69	208.73	208.73	206.92	211.45	210.43	206.17	209.17	205.19	208.63	207.76	208.54	206.13	206.95	210.99	205.6	208.72	206.29	208.45	206.84	210.77	212.22	208.56	206.44	206.33	209.23	208.65	208.97	207.54	211.04	208.03	207.85	210.16	208.36	207.83	209.45	213.69	208.02
203.97	203.41	203.68	200.13	203	202.64	204.5	201.25	207.22	202.56	202.45	200.96	202.75	199.34	202.68	200.68	200.52	202.68	203.97	203.43	205.28	203.74	201.44	203.09	203.91	200.84	202.92	201.18	202.7	201.07	202.21	201.47	205.82	203.47	203.52	202.76	202.4	203.33	201.88	202.7	202.32	203.57	202.38	203.31	203.46	201.73	201.09	201.33	199.39	198.49
205.96	204.64	203.51	210.11	209.84	206.55	205.24	207.79	207.32	208.48	211.15	206.81	206.39	210.02	205.52	207.79	206.71	210.58	206.37	206.61	207.23	206.54	210.39	208.69	210.1	209.31	208.89	205.87	206.94	208.34	205.02	206.93	210.65	205.47	209.22	209.67	203.1	206.51	204.34	208.6	207.86	206.09	205.43	208.44	206.08	206.61	207.86	206.05	207.23	205.29
212.63	210.5	211.31	210.87	214.55	210.63	212.4	210.79	210.96	214.86	212.37	209.89	210.32	212.2	212.46	212.18	209.07	211.72	210.04	212.48	212.87	214.57	210.38	212.46	212.01	209.95	211.7	211.6	213.73	212.18	213.9	212.25	212.49	212.17	211.35	212.64	213.22	209.21	212.69	212.35	210.77	212.11	212.72	212.5	212.13	215.46	211.11	210.64	210.59	212.27
202.65	199.93	202.38	205.99	205.24	204.14	202.98	201.01	206.03	203.43	206.89	200.25	204.72	201.78	203.75	205.1	203.93	204.37	200.54	205.7	206.97	205.17	204.05	203.7	203.42	199.96	207.6	201.69	204.46	201.69	203.29	205.31	203.37	203.02	204.94	204.21	205.11	202.6	202.85	206.68	204.17	205.1	204	203.69	204.62	203.66	205.44	201.64	206.97	204
206.11	201.81	203.11	203.68	204.49	205.75	206.41	205.16	206.4	204.39	204.05	203.01	203.81	207.2	205	205.58	202.8	204.67	202.38	206.23	206.76	204.23	206.45	200.87	206.6	208.24	205.06	206.34	203.9	203.71	203.09	207.52	207.63	203.48	201.82	204.58	204.32	204.63	206.69	200.54	203.42	202.89	201.17	204.59	205.42	203.42	207.03	203.15	209.62	202.93
201.26	200.29	202.74	196.36	200.61	200.76	202.7	198.48	196.96	199.26	198.5	199.06	197.42	199.87	199.04	200.15	200.77	200.53	199.86	199.38	198.92	200.36	199.52	201.13	200.41	201.61	202.95	197.37	196.46	200.2	198.66	200.45	199.53	199.44	197.32	197.98	199.45	201.07	200.44	200.58	200.01	198.87	198.8	200.26	196.97	204.18	198.47	201.61	200.36	199.49
202.67	202.61	205.64	203.29	204.5	201.24	203.36	201.98	200.25	201.94	203.51	202.33	204.48	200.96	202.24	202.39	200.26	202.66	203.07	203.23	203.86	201.46	202.18	202.76	199.88	200.67	202.71	197.92	203.75	201.2	199.19	201.36	204.02	200.22	204.29	204.72	202.49	205.86	201.93	202.1	201.12	201.98	203.95	198.38	198.87	200.59	202.83	201.73	202.31	201.02
211.76	210.39	211.77	215.77	213.09	211.77	214	213.09	208.84	212.38	211.19	210.3	210.65	212.01	210.51	213.46	212.69	214.12	209.88	212.53	216.85	210.53	213.78	210.36	213.16	210.1	209.12	210.02	211.86	209.88	216.1	211.78	213.6	209.8	209.93	210.92	211.23	214.3	209.86	211.49	210.74	208.69	209.33	212.26	212.46	210	212.92	211.82	212.11	210.1
210.07	211.91	215.12	209.5	215.09	211.65	211.99	210.29	210.38	212.66	213.48	211.6	210.55	211.33	212.12	212.22	212.49	214.54	210.05	209.56	213.09	210.49	211.6	212.55	210.88	210.92	208.3	211.94	211.77	211.77	209.95	214.28	210.96	209.37	212.4	211.64	214.51	214.13	214.4	210.83	214.52	213.12	212.51	212.21	213.78	210.93	212.04	214.84	211.78	211.2
211.58	212.61	209.39	211.69	212.34	211.57	211.78	215.12	209.09	210.98	212.88	214.14	212.16	209.59	211.01	208.39	212.63	212.53	211.83	207.85	209.42	211.09	212.61	211.98	212.47	212.14	210.39	211.52	213	210.93	209.54	212.2	213.62	211.07	210.64	211.13	209.24	211.95	213.4	209.9	215.34	208.42	213.26	210.86	215.88	212.8	212.14	211.63	212.14	211.08
204.08	204.69	207.35	206.85	203.22	205.09	204.62	204.27	201.3	207.8	202.37	203.61	201.97	202.81	203.25	203	204.65	204.11	203.07	204.32	204.95	202.56	206.78	207.22	204.26	205.84	203.19	205.47	204.31	203.84	204.92	204.89	203.77	204.57	201.87	208.03	205.44	207.03	204.88	204.06	208.13	207.09	204.47	207.51	204.76	203.9	202.82	204.7	205.22	205.56
208.62	202.07	203.67	206.03	202.77	204.18	199.78	204.65	206.32	202.41	202.74	204.02	206.68	204.67	202.61	206.38	206.23	201.48	204.11	206.97	203.63	203.14	202.78	205	205.06	202.33	201.68	206.57	204.8	205.64	201.43	207.23	200.87	202.27	203.53	206.98	202.76	205.02	205.18	200.17	203.45	200.18	205.87	205.24	204.2	203.35	206.81	201.42	202.2	201.69
199.41	196.73	204.34	195.85	197.68	196.93	197.28	199.86	196.16	201.8	200.53	196.87	198.41	198.69	196.47	196.88	197.32	198.01	199.85	197.51	200.28	199.14	199.31	193.9	198.63	196.9	196.1	197.17	198.41	197.68	200.4	198.15	195.54	198.27	195.23	198.37	196.95	198.16	197.63	197.07	195.36	197.18	198.8	197.13	197.41	197.38	198.2	198.44	194.99	194.49
198.02	201.17	200.96	198.29	199.9	199.36	199.16	199.12	199.8	196.62	198.34	199.31	198.5	197.48	199.93	199.98	200.03	200.99	194.34	198.62	198.48	201.82	200.2	202.12	200.43	204.38	200.28	199.34	203.66	198.86	199.4	198	198.7	198.16	203.19	199.86	198.72	197.62	200.87	201.08	200.49	200.11	200.98	202.78	203.61	201.38	199.47	199.56	201.55	197.64
215.15	211.04	216.14	213.82	212.45	213.68	213.58	213.06	213.13	214.57	214.18	214.64	211.37	212.3	213.68	212.35	213.28	214.39	215.13	213.46	211.94	211.68	211.6	211.3	213.42	211.67	214.5	211.39	214.01	211.96	214.29	212.78	211.81	210.78	212.26	215.48	211.05	213.18	213.19	213.62	214.12	211.78	213.21	210.86	212.64	210.33	208.01	212.45	213.7	213.44
202.85	204.48	204.94	202.28	203.52	202.16	202.3	205.93	206.11	203.9	204.02	205.72	205.24	203.85	202.04	202.93	203.77	200.79	206.91	203.58	203.96	201.69	205	200.74	203.99	202.48	200.19	203.73	199.65	204.3	198.37	205.77	203.43	207.21	201.7	203.07	203.43	200.11	200.97	204.76	200.56	204.89	202.45	202.39	202.4	205.94	205.2	202.09	201.96	201.43
208.86	208.91	206.92	206.75	208.4	206.68	206.1	205.5	208.11	211.1	207.52	206.55	204.23	209.17	206.9	207.32	208.83	207.05	207.25	207.62	207.01	209.89	206.22	208.07	204.23	207.79	207.43	210.31	206.55	204.99	207.15	207.3	209.29	207.07	209.66	209.31	208.2	204.87	209.89	208.75	208.84	209.05	208.26	205.9	206.68	208.5	209.51	207.04	207.61	205.4
207.84	212.65	208.22	211.99	209.94	209.16	212.71	210.47	209.54	208.53	211.39	208.52	207.43	206.94	211.57	207.65	207.59	210.59	210.69	208.19	210.41	209.2	209.52	211.44	205.21	209.31	206.06	207.58	210.39	207.46	207.86	210.21	210.63	208.09	208.31	208.84	213.25	210.98	208.97	210.22	207.28	207.6	211.69	205.69	211.94	209.03	212.06	208.16	209.52	210.54
212.28	211.24	212.38	211.98	207.83	215.28	212.58	214.18	215.9	208.71	214.86	215.7	213.02	212.12	206.96	211.37	217.51	213.06	212.63	212.42	213.43	214.25	212.16	213.36	212.89	214.26	212.45	214.28	210.91	213.93	211.74	213.12	215.66	210.75	214.14	214.08	212.07	215.47	210.24	212.79	214.15	214.69	216.11	215.07	212.33	212.77	218.74	213.51	211.36	211.71
207.52	207	207.13	210.05	206.94	206.84	202.91	208.47	204.48	205.82	205.6	205.29	206.13	208.11	208.44	203.52	206.72	206.63	207.79	206.04	203.77	209.66	204.01	205.28	207.09	205.71	209.41	207.31	210.14	204.81	207.6	204.09	207.06	206.06	204.63	207.79	207.1	210.16	203.46	204.87	207.14	209.75	207.42	207.33	205.13	206.24	209.89	203.37	207.79	206.81
198.25	201.76	201.58	202.05	198.81	199.48	201.96	201	201.01	201.28	201.69	199.8	200.61	200.62	200.34	199.9	201.4	201.11	200.41	200.68	199.28	199.1	203.83	199.98	200.15	202.37	201.4	199.56	201.52	197.43	200.05	201.42	202.49	202.3	203.69	201.36	199.42	201.44	200.15	202.09	199.62	204.39	201.23	204.84	200.07	199.37	199.73	201.73	200.11	199.46
209.97	209.09	209.86	211.79	207.28	209.46	208.3	212.24	210.45	210.57	212.3	211.53	209.15	208.73	204.51	209.35	210.15	207.89	207.67	210.25	212.43	209.86	210.72	213.64	206.58	211.53	210.44	210.78	209.22	212.02	208.46	209.33	210.69	210.57	206.76	208.25	208.8	209.92	211.43	208.25	207.28	207.81	208.54	207.39	208.06	210.23	212.63	209.58	208.66	207.47
207.14	207.93	207.82	210.86	207.25	206.14	207.99	207.11	210.09	206.06	207.08	207.19	207.36	210.44	208.24	205.5	210.45	209.73	208.54	207.71	208.51	208.29	208.45	207.17	206.72	210.63	212.15	210.98	208.82	208.1	211.93	206.58	209.56	207.01	209.43	206.5	208.26	210.69	208.89	210.09	208.9	206.58	207.97	208.68	208.79	206.62	209.47	207.89	210.2	209.78
206.05	207.95	207.2	208.41	205.86	211.36	207	205.72	206.52	209.47	208.29	207.44	206.06	209.37	207.93	210.64	209.35	211.89	207.34	207.21	208.4	205.41	206.78	206.44	205.84	207.68	205.04	209.49	210.92	208.7	207.28	206.27	207.42	209.59	206.19	207.45	210.47	207.7	211	207.12	209.43	208.26	208.54	206.55	208.97	205.88	205.3	206.53	208.32	209
209.66	207.08	211.33	211.06	209.04	207.7	210.84	206.03	209.59	209.65	208.67	208.8	208.39	208.99	208.92	207.3	208.59	205.4	209.39	210.69	210.6	208.39	209.44	210.42	208.25	209.73	209.1	207.86	209.03	213.04	209.86	206.64	206.78	207.96	208	209.34	208.13	210.83	209.58	208.98	205.64	208.18	208.62	206.18	209.98	210.88	209.5	209.73	206.11	209.31
208.97	207.49	210.39	208.25	209.98	209.6	209.28	209.69	210.97	208.62	208.81	211.66	211.19	206.73	205.08	208.33	208.48	210.41	209.11	210.24	212.21	209.51	206.78	207.46	207.15	205.47	207.25	205.09	207.31	208.29	208.81	209.67	209.79	208.92	211.45	209.46	207.46	206.48	205.62	206.7	206.59	210.09	210.76	208.44	208.71	209.65	208.92	209.09	208.19	209.06
209.36	206.77	211.03	209.52	210.84	210.6	209.86	210.9	210.4	209.89	207.05	209.18	208.2	206.63	206.69	209.86	210.55	209.62	212.07	211.61	209.67	208.48	209.22	208.61	210.18	210.03	210.06	210.5	213.61	209.63	212.43	207.88	208.19	210.49	213.53	207.44	211.41	210.27	211.97	209.47	207.59	210.41	208.68	213.51	207.43	208.64	209.86	211.76	208.17	211.74
209.04	206.62	208.45	209.87	210.9	213.93	209.18	210.91	207.35	207.56	212.46	210.6	209.7	209.3	208.13	207.96	211.24	207.74	206.68	209.69	211.12	208	208.52	209.93	209.56	208.72	209.58	208.68	212.13	209.03	207.55	209.86	209.26	209.38	211.5	208.67	212.59	211.14	208.62	211.98	210.04	211.28	209.92	212.01	207.89	211.44	210.58	209.85	209.45	207.67
210.92	206.43	204.98	208.63	211.33	212.37	204.88	211.03	208.48	208.72	203.92	208.98	209.14	210.73	207.6	205.06	207.56	210.31	209.43	204.01	210.66	211.53	206.33	210.93	207.06	206.77	209.26	208.54	209.12	212.22	210.75	205.91	209.25	209.81	209.77	207.39	211.23	208.78	208.19	207.01	207.34	209.4	210.63	209.18	207.72	209.09	208.15	211.11	214.03	207.05
210.88	210.67	213.17	211.92	211.6	211.61	213.63	214.35	209.31	209.63	212.92	208.38	209.59	211.94	212.21	212.82	209.44	212.3	212.75	209.8	210.74	209.65	215.07	209.97	211.87	211.89	213.92	210.36	210.45	212.18	210.2	214.36	213.35	210	208.65	211.88	211.66	212.3	216.23	214.68	211.3	214.61	210.72	208.67	211.37	212.7	210.49	208.67	213.04	211.87
207.02	209.18	205.64	211.11	207.65	209.85	210.55	208.61	208.93	212.73	208.52	207.33	206.35	208.28	207.8	207.95	209.07	206.42	206.3	206.37	207.27	208.67	207.07	210.63	207.7	210.41	210.59	209.86	209.93	209.71	204.12	209.74	207.48	209.67	210.85	209.77	209.78	208.31	210.63	207.52	207.76	208.8	204.39	207.82	205.7	207.72	211.49	207.65	208.29	208.11
210.29	209.28	206.76	205.68	210.64	205.72	212.82	208.25	208.14	209.77	209.51	208.98	208.66	209.14	209.05	209.85	208.2	208.15	209.43	209.05	210.64	207.11	206.9	209.81	210.11	210.87	208.45	206.27	206.67	208.74	212.87	211.16	208.95	208.77	207.21	210.99	206.47	207.22	212.64	205.95	206.28	206.25	204.28	210.14	210.82	210.8	207.7	212.57	207.96	208.13
216.57	218.67	216.36	215.98	216.41	216.63	218.01	215.05	218.72	219.01	216.86	215.58	214.28	217.46	216.99	216.81	217.07	217.4	219.39	219.06	216.24	217.89	217.33	217.18	214.08	219.72	214.96	216.49	216.25	215.09	219.24	218.71	216.06	216.31	217.04	218.14	218.61	216.38	219.86	218.29	217.07	212.74	217.9	217.8	217.11	217.01	217.09	217.89	219.47	216.11
208.91	211.65	209.95	208.31	211.56	209.55	210.51	209.7	209.08	209.79	209.89	213.77	209.62	207.56	209.67	211.67	206.57	205.13	206.98	208.5	209.37	211.51	207.18	206.41	211.3	211.19	209.86	207.94	208.34	211.13	208.84	204.94	208.24	207.76	208.93	212.63	208.68	209.61	210.57	212	209.36	207.02	208.78	209.39	207.29	208.5	209.81	205.07	208.36	209.25
206.37	207.08	211.76	210.07	210.74	206.57	208.83	207.18	208.96	208.23	207.5	209.96	207.91	207.29	208.93	210.9	206.31	209.12	207.08	207.04	210.21	206.33	211.61	205.92	208.3	210.07	206.44	204.94	207.63	209.47	208.53	209.65	208.56	207.03	209.21	205.69	207.98	210.04	208.05	210.74	208.41	209.07	208.63	208.95	211.35	207.38	206.23	211.33	209.01	209.24
211.79	208.43	210.75	213.52	211.4	211.92	211.26	211.37	213.3	209.13	209.11	211.24	210.07	214.38	214.13	209.64	210.23	209.99	210.61	211.33	211.66	210.48	210.99	209.25	210.67	211.9	209.45	212.27	208.9	214.1	213.72	210.16	209.95	211.08	213.35	213	215.61	212.72	213.86	209.34	212.1	212.14	210.66	211.99	207.53	209.18	212.29	212.17	210.86	213.84
206.5	212.68	210.76	208.91	208.73	207.95	205.51	208.74	209.39	211.33	206.86	209.76	208.05	209.12	206.26	208.83	207.86	208.05	211.37	210.88	209.73	209.48	210.68	204.15	211.31	209.45	209.28	208.25	207.77	209.4	206.39	210.27	207.02	207.44	207.5	207.22	206.9	207.48	208.94	208.99	209.31	207.54	209.06	206.83	209.28	210.19	210.8	211.12	206.46	208.89
211.89	207.98	208.58	208.28	207.95	210.69	207.59	210.58	209.33	205.87	210.47	210.63	208.42	211.92	209.39	207.86	211.91	208.24	208.68	210.37	212.65	212.75	209.69	209.79	208.03	211.45	207.64	209.35	211.65	210.99	207.87	208.75	211.11	212.73	205.48	208.24	207.44	210.79	206.59	207.77	211.25	208.97	212.09	212.34	214.12	211.6	212.27	208.7	210.09	209.52
207.68	203.26	204.74	204.95	207.43	205.32	199.04	207.87	202.64	204.67	203.9	209.16	207.27	205.28	204.91	204.14	208.39	207.15	205.63	206.05	207.21	208.04	207.94	208.78	206.93	205.82	207.95	201.86	203.28	206	204.56	203.52	203.21	203.36	205.96	206.39	208.56	202.4	205.37	205.8	204.23	204.61	204.59	205.9	203.65	204.59	201.75	206.29	206.6	204.36
222.59	215.38	218.53	218.17	218.88	218.72	218.05	219.26	215.53	219.28	218.1	217.95	219.3	215.07	219.41	217.99	221.13	222.34	215.4	219.55	218.75	215.75	216.85	217.78	218.06	216.06	219.35	218.74	216	219.66	217.08	217.7	217.87	218.24	220.38	220.54	216.9	215.67	222.66	216.23	217.41	218.5	217.08	219.9	217.79	216.3	217.12	214.27	217.38	216.36
202.1	199.93	204.07	202.69	198.68	205.1	201.89	205.38	202.62	202.94	199.52	200.26	202.75	204.22	203.9	200.87	202.72	201.88	204.08	204.39	202.1	202.63	202.67	201.12	207.77	200.81	202.05	206.21	201.41	202.97	201.99	203.94	202.76	203.05	206.1	201.94	203.83	205.82	199.17	203.46	202.35	201.2	204.97	202.16	203.37	202.41	202.36	205.19	206.22	203.22
193.33	193.62	193.84	193.4	196.12	191.37	198.47	192.18	192.96	195.39	193.67	194.62	191.51	195.98	194.9	192.9	195.4	196.19	191.76	193.84	195.28	189.37	197.66	195.19	195.44	192.22	196.91	194.43	192.51	194.1	191.9	195.94	195.36	193.94	190.35	195.22	195.24	192.55	194.7	194.69	193.36	195.14	195.86	195.94	191.65	194.6	191.13	194.25	192.17	191.75
212.46	214.25	211.8	211.06	212.67	210.57	211.6	212.13	212.39	214.08	214.18	210.08	208.19	210.78	212.61	212.11	211.85	212.71	213.99	211.77	213.31	214.25	212.69	213.42	213.33	212.66	211.64	213.88	211.71	212.33	216.24	213.4	211.48	212.44	214.36	211.75	210.55	211.57	212.9	213.15	208.57	211.42	214.29	210	212.89	211.29	211.4	211.9	214.1	214.18
204.86	209.4	207.33	207.22	206.49	206.19	208.08	205.14	209.59	207.67	206.86	207.1	205.39	208.34	208.76	207.68	204.83	210.18	208.67	205.19	206.39	207.08	207.65	208.21	206.91	207.86	205.02	205.39	212.02	209.46	208.59	206.08	206.89	207.26	208.95	206.86	207.85	207.41	207.4	206.83	208.47	205.49	207.51	206.86	206.97	202.83	209.04	207.72	207.55	209.5
205.04	204.3	203.46	204.64	204.62	205.7	207.04	203.67	204.25	201.39	204.87	204.01	203.49	202.19	204.12	203.09	202.63	208.26	207.19	207.85	202.09	202.25	201.63	202.38	202.97	202.34	204.52	204.52	201.53	203.45	205.74	201.65	202.93	204.97	204.23	204.1	202.6	204.72	200.13	204.33	204.59	206.65	202.72	203.77	210.34	199.9	206.95	206.59	204.73	201.47
213.8	217.63	211.84	211.04	214.92	214.58	214.93	213.57	210.2	209.31	215.75	214.36	212.61	210.92	208.85	211.55	214.28	216.23	214.22	216.11	213.53	213.09	214.28	211.87	213.65	215.21	213.03	213.3	211.99	212.8	212.05	213.01	213.26	214.35	212.61	212.84	207.29	214.21	214.53	213.7	214.13	216.3	214.34	214.64	212.36	214.3	213.89	212.64	212.1	211.76
210.73	212.52	209.41	209.72	213.93	209.63	210.89	208.54	212.92	214.03	213.06	210.36	211.5	209.73	213.87	213	212.92	212.23	214.63	210	212.09	214.94	214.31	210.31	213.39	213.73	213.39	212.13	212.25	211.65	214.42	214.4	210.56	215.94	210.86	212.1	211.44	213.55	213.31	211.28	214.69	215.33	211.82	211.98	210.53	211.75	215	210.98	212.52	212.59
209.46	208	207.27	203.85	208.67	204.53	202.7	204.28	206.73	210.02	211.33	207.35	209.31	205.9	204.26	207.4	208.82	208.55	206.09	209.55	207.12	206.88	208.62	207.73	210.09	206.1	205.15	210.45	205.51	209.8	209.66	208	209.45	205.43	206.98	208.23	207.09	206.26	204.97	207.95	205.68	208.06	212.07	205.71	208.39	207.63	209.72	208.78	207.94	208.44
203.21	198.71	202.36	203.79	199.29	201.9	203.87	203.25	202.56	203	202.45	201.14	200	205.83	202.41	201.19	203.22	202.28	199.35	202.85	204.9	203.69	202.19	204.22	204.91	200.7	199.9	203.17	201.36	205.17	203.01	203.36	203.63	203.34	202.18	203.06	202.5	205.79	202.61	206.93	206.51	201.86	204.29	202.2	205.9	202.63	202.51	201.39	202.22	201.18
202.34	202.49	202.54	202.01	204.11	201.55	203.83	204.32	203.7	202.32	204.62	200.27	202.88	205.24	201.07	204.54	204.01	204.33	202.41	203.77	204.86	203.48	204.63	200.97	203.57	201.85	203.24	208.59	202.23	204.43	201.88	202.23	203.99	200.49	203.51	201.37	203.65	200.99	203.61	204.44	203.34	205.34	200.92	204.51	203.22	200.4	203.64	198.51	202.76	204.24
212.2	211.21	211.19	210.94	212.82	212.3	209.98	212.56	208.7	210.18	212.24	211.13	211.25	209.36	213.16	211.49	211.36	212.46	213.2	211.63	209.87	213.41	210	211.45	212.12	211.14	213.74	209.16	214.28	213.87	212.99	213.54	213.85	211.4	210.41	212.37	210.41	210.93	211.91	212.63	212.94	210	211.23	209.38	212.62	209.66	214.82	213.08	210.78	211.67
205.92	207.65	210.72	207.7	208.29	210.14	212.4	204.54	204.6	209.14	211.44	208.11	210.18	209	207.98	209.9	207.53	209.39	208.08	207.89	210.63	205.23	209.77	207.76	211.82	209.96	207.35	209.07	205.33	208.69	208.48	208.76	211.99	205.72	206.89	207.84	212.62	214.18	206.98	206.39	211.94	208.06	209.62	210.58	208.6	209.3	208.96	210.28	210.48	205.94
206.64	200.82	201.65	202.06	200.5	201.25	202.73	204.08	201.52	199.73	203.8	200.96	203.03	204.24	198.36	199.47	205.73	204.6	206.39	201.38	203.22	201.92	200.31	205.27	203.02	197.87	202.4	202.26	200.5	202.47	200.58	201.35	201.24	205.42	208.03	206.24	204.03	202.58	202.39	198.71	199.62	198.24	203.07	200.01	203.77	201.98	204.26	205.81	204.64	204.54
210.36	206.2	210.57	209.34	206.97	207.36	209.42	207.42	207.94	211.67	209.43	212.9	208.12	210.38	207.35	204.89	208.16	208.38	212.77	209.4	206.73	209.58	208.71	208.69	208.38	207.44	205.73	211.91	210.07	206.63	206.19	211.71	207.47	209.44	207.83	208.5	211.57	210	209.66	211.38	210.91	210.03	210.3	208.91	207.32	204.88	209.08	206.72	210.08	209.53
197.23	201.56	199.51	200.69	199.48	199.6	200.25	201.37	204.35	203.7	200.77	202.54	200.56	200.02	197.29	200.54	203.58	202.02	197.7	200.69	201.06	200.56	201.84	194.78	201.62	201.68	197.61	201.99	203.3	200.52	201.23	199.83	199.12	202.19	202.73	202.38	199.33	201.55	200.57	203.18	201.67	199.43	201.65	199.63	201.76	201.21	198.69	198.39	202.28	199.76
202.04	199.46	199.92	199.89	199.66	200.66	199.07	198.58	201.2	203.5	202.38	199.9	200.06	204.07	198.14	201.62	198.67	202.23	195.52	201.3	201.39	199.82	199.73	196.91	200.11	200.51	200.08	203.1	199.79	197.38	200.21	202.68	201	201.21	196.36	200.03	199.46	200.98	197.46	201.36	202.87	203.77	201.86	200.74	201.34	198.85	198.59	199.83	202.08	201.86
208.34	206.7	208.37	208.45	208.81	207.19	210.59	208.42	207.31	210.6	208.87	207.42	205.15	206.51	203.91	208.06	204.59	207.38	206.51	210.4	204.88	206.44	208.55	209.02	207.09	207.36	205.27	205.72	202.51	207.26	208.22	204.6	207.55	208.24	208.15	205.39	208.16	207.69	210.09	205.36	205.32	205.93	208.04	207.33	208.11	206.46	209.44	205.77	203.72	207.19
206.02	206.42	208.2	209.47	208.3	206.49	205.58	207.21	204.86	210.51	204.38	206.11	205.48	208.46	206.5	207.34	207.53	207.31	210.16	208.15	208.57	210.34	205.28	211.06	207.89	208.63	208.54	207	205.96	204.87	206.21	205.55	209.85	208.41	205.89	206.72	208.87	207.46	208.84	205.9	206.95	206.28	207.79	208.63	209.18	206.43	206.88	210.38	206.03	208.97
196.56	198.5	198.14	200.4	200.35	198.47	197	200	197.98	197.89	199.69	194.96	198.64	196.6	199.09	200.38	198.54	196.83	197.87	197.47	197.29	198.27	202.9	201.03	200.16	201.15	195.07	200.52	198.52	198.7	198.84	195.55	197.57	197.3	200.21	202.52	194.93	197.99	196.94	197.97	197.7	198.57	196.56	199.3	197.54	198.16	197.26	201.23	199.44	198.85
205.54	205.91	205.65	211.47	207.4	208.28	205.01	207.91	207.68	208.8	209.06	208.52	206.29	208.38	207.78	203.53	208.06	207.25	208.6	210.72	207.52	204.6	208.26	207.69	207.54	209.65	211.49	210.64	210.08	208.42	209.76	206	209.37	210.84	206.79	206.83	208.63	209.51	207.32	210.55	204.87	205.6	209.38	209.48	207.16	210.83	209.7	210.43	208.36	206.72
206.09	207.05	205.96	204.72	207.73	204.44	206.51	203.43	206.04	208.78	207.92	207.29	205.18	206.05	206.52	206.35	204.17	205.98	205.6	208.5	204.63	205.33	203.42	203.74	209.97	205.93	206.7	205.12	205.64	207.25	208.14	204.08	208.06	205.85	204.87	207.51	205.09	207.23	206	207.84	204.13	205.02	208.69	205.02	208.58	208.89	206.85	205.21	205.66	206.14
206.58	205.99	205.52	204.63	207.04	208.64	204.93	204.37	206.65	201.55	204.67	203.46	208.58	204.83	205.93	204.76	205.02	205.91	205.66	207.37	208.71	204.94	203.49	206.72	205.12	207.21	203.91	205.51	206.29	205.98	204.6	207.92	205.26	204.58	202.63	204.03	207.81	204.63	206.89	204.91	206.48	207.43	208.24	207.89	205.93	208.07	204.22	203.59	205.03	204.85
208.02	206.99	205.77	204.9	202.72	204.03	205.22	205.17	201.91	205.97	205.08	204.55	202.84	202.38	205.13	205.32	206.47	204.03	203.46	202.97	204.2	203.11	203.52	202.56	205.4	202.49	204.24	203.24	206.45	203.8	202.86	207.03	204.41	203.95	205.86	204.43	201.52	206.45	205.05	203.4	205.78	203.65	205.24	204.82	205.71	206.03	201.76	204.14	205.99	200.54
208.21	206.68	210.47	207.59	206.47	209.74	209.57	207.39	209.95	210.14	207.91	208.45	211.39	210.91	208.98	208.39	210.5	207.42	210.28	208.13	210.8	209.24	212.47	206.33	206.78	208.78	209.75	207.63	207.61	209.92	211.76	207.6	206.31	208.47	207.39	208.21	208.97	211.83	208.61	208.82	210.03	209.43	210.36	209.29	208.3	205.58	208.3	209.78	213.44	209.49
202.54	199.33	202.78	205.34	201.81	205.04	200.82	205.45	204.28	200.41	203.11	203.42	203.95	203.4	205.58	206.17	204.62	207.14	205.05	203.09	205.68	204.89	202.21	202.16	203.49	200.45	203.32	204.37	205.18	201.71	203.04	207.1	205.22	206.75	210.22	202.23	202.18	202.87	205.26	203.98	206.48	206.73	202.56	203.19	201.35	205.65	202.86	204.43	207.03	205.1
212.9	212.31	210.3	212.33	213.74	214.56	210.37	215.14	210.81	211.75	216.61	210.94	211.45	210.4	211.42	213.77	212.47	210.22	213.03	214.02	212.49	214.25	212.68	215.58	210.32	214.31	211.41	209.18	209.93	212.21	212.18	211.95	213.6	209.13	212.68	211.14	213.67	213.82	211.18	213.16	211.21	213.01	210.99	215.57	211.99	212.64	212.57	214.73	214.8	208.74
209.89	208.41	209.89	210.8	207.92	207.94	206.8	211.42	213.66	212.37	207.89	212.13	211.22	209.2	208.58	211.92	208.19	210.95	211.64	208.86	210.11	211.88	212.19	209.18	211.85	211.17	208.55	210.31	211.39	212.46	210	208.42	212.22	205.39	211.14	206.79	206.69	209.21	211.65	210.84	209.75	210.53	211.03	210.89	207.84	208.21	208.61	208.25	210.64	210.09
203.49	207.87	202.9	207.08	204.18	203.71	206.85	202.42	203.76	203.04	206.92	205.84	207.61	207.35	202.12	206.09	202.42	204.8	206.29	203.07	201.2	204.48	203.78	203.94	205.23	206.07	209.08	206.48	206.41	204.08	206.57	203.67	207	206.11	201.66	205.32	206.76	202.23	204.82	207.12	206.01	200.84	204.61	202.8	202.78	202.85	201.34	204.22	203.17	205.96
208.08	205.63	210.15	208.81	209.3	205.19	210.11	209.84	209.43	208.48	209.81	207.64	206.62	206.65	207.98	211.51	209.2	206.79	208.48	209.02	208.34	207.57	207.44	208.85	209.29	207.34	208.23	208.67	208.58	205.89	206.51	209.12	209.89	206.53	206.56	213.56	207.03	206.09	208.88	208.69	209.81	210.88	209.36	209.85	208.37	209.32	208.4	208.42	209.45	207.18
208.84	210.31	208.64	209.97	207.83	204.98	208.93	208.51	207.28	208.36	208.75	206.54	209	210.58	209.55	205.9	207.95	208.68	208.33	210.4	209.69	210.82	206.62	209.3	207.72	206.93	208.48	210.75	212.26	207.05	209.2	206.59	205.66	210.13	208.44	209.41	212.39	207.41	207.16	205.8	210.22	208.35	207.25	210.83	209.17	209.99	208.23	208.87	207.35	208.79
212.27	211.17	207.78	211.26	214.35	210.75	211.44	213.99	214.7	210.22	212.28	212.27	213.36	211.47	212.49	212.92	212.42	213.35	211.54	213.84	211.71	211.56	209.94	208.32	208.69	208.55	210.8	210.9	207.82	209.42	214.46	209.91	211.21	210.94	209.47	210.57	212.87	210.7	212.04	211.53	212.54	209.68	211.07	211.97	212.79	214.38	212.22	207.73	213.3	212.98
199.3	198.43	197.84	198.79	198.7	198.49	198.33	199.51	198.18	195.08	200.88	199.37	198.27	200.25	200.54	196.21	198.68	199.81	198.2	198.2	199.04	197.38	200.89	200.11	200.7	196.59	195.32	197.71	198.38	198.62	198.55	199.51	200.61	199.61	199.1	198.89	198.86	196.48	201.25	196.97	200.26	197.28	201.37	197.92	196.8	199.04	195.85	201.64	195.55	194.13
213.02	215.3	211.78	210.29	211.08	214.22	210.68	210.63	209.57	212.43	208.22	213.85	212.01	210.71	213.09	210.56	213.34	212.71	213.12	210.84	215.33	214.72	210.65	213.88	212.31	209.48	213.66	210.11	213.13	212.25	209.97	208.92	212.14	213.38	214.57	212.81	210.29	212.55	212.06	211.99	213.01	210.99	210.82	211.29	211.49	211.29	209.46	214.11	214.41	212.88
202.66	206.74	204.3	206.66	204.14	207.04	206.29	208.17	206.83	205.49	206.35	203.44	206.15	205.02	207.54	204.49	205.72	203.76	203.38	207.34	201.83	203.87	207.66	202.9	202.58	201.23	204.56	207.27	204.77	204.97	202.36	207.26	204.58	203.65	205.45	204.43	205.99	207.06	204.2	205.43	206.31	202.06	205.47	202.81	203.57	204.54	205.24	207.3	205.73	206.39
194.6	193.32	193.99	194.81	191.6	193.86	193.93	193.86	191.71	197.65	195.48	193.72	192.54	194.71	196.27	196.78	197.57	194.8	194.08	192.32	196.19	192.15	193.34	197.81	193.21	195.21	191.68	195.9	195.43	192.2	194.52	193.97	196.34	192.95	192.99	195.63	191.63	193.76	193.91	195.9	193.12	192.06	194.69	194.82	193.11	191.89	193.85	193.09	195.13	195.1
207.9	210.31	209.88	209.06	203.57	210.07	209.65	209.6	208.71	209.35	207.61	209.03	208.83	206.23	208.53	207.97	211.81	209.28	206.45	208.57	208.44	210	209.23	208.92	211.27	209.79	210.84	210.8	206.06	210.23	209.55	208.51	209.29	210.79	209.93	206.72	209.59	206.68	205.03	205.98	210.21	210.55	210.08	209.86	208.05	206.6	209.7	207.31	206.11	209.74
199.36	197.83	196.65	199.79	198.1	199.59	198.46	199.13	197.63	194.3	201.12	197.75	199.26	201.06	204.16	198.68	196.35	198.89	198.41	199.86	199.31	202.35	198.5	198.38	200.3	194.96	199.25	198.64	195.74	198.81	199.65	197.06	198.95	197.06	197.12	201.23	202.94	196.33	202.44	202.09	202.52	198.51	197.37	201.14	199.79	199.77	202.22	198.93	199.76	200.26
210.19	208.25	210.17	212.12	213.14	212.47	211.35	206.86	211.11	216.2	211.77	212.14	212.09	211.29	208.16	208.07	214.56	210.12	209.88	213.46	210.53	213.19	213.03	212.24	210.92	211.09	208.52	210.65	210.25	211.06	210.08	212.01	211.39	213.04	213.24	212.78	211.51	212.82	207.51	210.39	214.79	212.1	212.26	213.37	210.99	212.64	212.07	213.16	213.25	210.87
201.86	197.64	201.16	197.55	198.91	199.68	195.4	199.27	199.58	199.51	198.97	197.79	199.44	197.94	201.34	200.02	199.28	197.43	196.57	200.15	197.96	196.34	195.46	201.24	197.76	196.65	199.07	199.41	196.79	197.54	199.3	198.35	198.64	198.26	200.93	198.49	197.88	197.39	197.39	196.64	200.47	198.83	196.56	198.12	198.16	199.88	200.28	202.86	199.65	199.28
218.21	217.28	216.81	218.18	218.37	217.73	217.46	219.88	215.94	216.56	217.63	217.77	216.52	216.57	217.2	215.44	218.94	218.61	218.03	213.72	214.32	218.1	217.41	220.68	215.27	217.64	216.77	217.64	216.58	215.39	218.06	220.05	215.89	217.46	217.34	215.06	217.1	219.52	215.05	214.96	215.02	216.08	215.55	212.73	219.38	217.71	216.63	215.55	216.33	220.85
209.94	211.44	208.07	212.61	210.45	213.27	210.08	210.22	207.02	210.96	210.59	212.87	211.51	213.83	210.62	212.4	211.05	211.88	210.84	210.43	208.5	211.8	211.55	211.17	209.53	207.71	213.68	210.87	209.39	208.52	212.93	212.12	214.25	213.53	213.68	211.98	211.18	213.34	210.13	210.91	210.22	210.86	212.08	215.78	212.96	215.04	209.14	211.55	210.21	210.73
214.77	218.05	217.16	219.78	219.59	216.83	218.83	219.46	218.65	216.45	217.24	214.72	218.93	216.66	220.14	216.43	219.15	218.82	218.36	219.74	217.5	217.07	219.49	214.8	217.26	217.07	217.01	216.83	214.94	217.57	218.07	217.49	215.97	218.03	214.73	216.41	220.19	216.73	215.77	218.16	218.58	218.45	215.33	217.31	217.37	216.3	218.61	219.14	221.44	213.96
197.83	196.78	199.82	193.73	201.54	199.84	198.58	197.88	200.46	197.74	198.31	199.66	196.92	200.32	197.52	198.44	200.22	196.37	198.72	195.43	199.83	196.99	196.8	198.5	198.22	199.2	198.93	195.75	198.55	199.08	196.25	199.68	197.58	200.22	200.08	197.41	200.2	201.16	197.28	202.31	198.47	199.58	199.67	196.92	201.11	202.11	198.41	197.47	196.16	198.23
207.63	206.02	207.85	206.7	204.15	208.17	209.52	206.41	206.43	207.41	202.94	207.05	207.35	208.59	206.44	207.31	208.22	209.98	209.17	207.79	208	210.05	209.2	211.34	208.94	207.85	207.99	206.48	210.15	206.83	205.99	206.9	206.81	207.69	207.63	209.35	211	206.94	205.67	211.32	208.73	207.72	208.62	205.08	207.41	204.21	208.37	209.71	210.1	209.39
212.75	214.61	214.49	215.11	214.91	210.91	211.84	212.21	213.8	215.34	216.55	211.26	211.74	213	215.2	211.62	214.42	216.65	211.32	215.92	210.43	215.42	212.04	216.46	213.66	213.21	210.44	213.02	213.18	213.45	214.39	213.49	211.45	215.43	213.98	213.74	212.83	213.02	213.99	214.54	210.61	211.45	214.01	214.03	216.23	212.19	214.38	211.07	211.96	213.05
214.41	209.85	213.27	214.19	210.92	212.07	209.02	213.09	209.87	209	212.44	208.4	212.83	215.24	211.47	210.38	209.34	212.17	213.05	211.32	211.39	211.9	209.68	210.78	213.78	210.41	214.09	212.72	213.84	210.59	214.01	212.07	210.97	211.02	212.3	212.02	211.95	211.91	207.99	210.71	212.53	213.45	211.27	207.74	211.83	210.76	214.51	211.51	213.78	214.7
219.63	219.35	218.36	215.62	217.1	215.66	217.76	217.7	218.68	218.43	218.68	216.21	217.85	219.35	216.98	219.67	212.95	214.75	218.98	214.17	214.84	219.43	217.67	215.2	217.91	217.16	218.27	217.3	214.6	217.3	218.83	212.85	217.95	219.81	215.25	216.29	214.97	220.16	216.63	215.24	215.76	218.4	217.2	217.82	218.56	215.99	216.32	216.68	218.53	217.61
217.29	217.41	216.19	218.06	214.13	219.47	220.28	215.61	216.8	218.11	217.31	217.93	214.94	219.15	218.05	216.8	212.64	218.49	218.17	217.17	219.89	214.63	216.37	217.45	217.31	215.27	217.93	220.18	219.09	220.89	218.72	214.62	217.62	218.52	219.46	218.47	217.81	214.89	217.87	215.28	216.21	217.83	214.22	217.42	216.79	217.86	218.91	215.63	217.44	219.48
203.88	205.36	203.37	204.55	203.64	203.56	204.89	204.77	202.63	205.89	206.59	202.47	202.62	201.39	205.45	203.3	206.61	206.36	203.26	200.24	202.42	202.02	201.56	202.61	202.5	204.59	202.23	202.65	205.98	201.81	203.69	201.89	200.64	203.26	201.05	204.12	203.23	206.27	202.9	204.43	205.25	203.27	203.76	206.23	204.17	202.09	203.07	204.47	203.06	204.23
217.63	214.59	218.48	216.07	215.77	216.98	218.18	215.87	217.66	216.33	219.23	215.46	217.26	217.51	214.69	216.01	217.04	216.44	219.19	216.61	214.49	218.17	216.75	218.24	219.42	219.09	217.87	215.84	216.99	218.81	216.39	214.71	219.92	216.89	215.44	216.49	216.38	217.35	218.94	219.22	213.66	217.55	218.81	218.73	215.96	213.93	215.24	219.25	215.51	220.46
199.99	204.15	201.53	202.17	206.31	203.38	201.72	207.34	203.18	200.99	204.32	202.92	200	203.13	201.61	205.43	203.9	203.78	205.44	199.84	202.66	204.45	202.9	201.58	208.01	201.33	204.18	200.66	203.21	199.68	202.42	203.76	202.72	202.05	202.28	202.1	202.64	204.41	204.32	201.04	201.27	200.04	204.15	206.75	205.39	205.18	199.58	200.73	203.04	201.34
201.36	198.96	198.82	202.61	201.47	199.76	199.03	197.38	198.38	201.63	200.39	199.97	199.94	200.77	201.29	203.18	201.68	195.97	200.68	198.7	199.37	198.53	200.74	197.45	197.7	198.4	198.12	201.39	199.4	197.01	199.43	200.62	198.15	197.94	199.53	201.43	199.88	202.52	198.87	198.45	200.61	199.22	201.3	200.55	200.26	197.96	197.71	198.26	201.31	199.06
203.28	204.62	204.45	206.16	203.37	203.09	203.25	205.76	203.78	204.86	204.81	202.5	203.74	201.81	203.32	201.6	203.81	203.67	208.4	205.44	205.75	200.03	204.02	202.15	201.74	202.66	201.17	204.61	203.36	203.53	199.18	201.88	203.29	202.37	200.66	204.45	205.81	205.07	203.16	207.28	202.53	204.28	200.98	204.44	204.3	206.2	204.48	204.72	202.51	201.09
208.32	207.22	205.96	208.2	207.55	206.98	208.73	205.43	205.82	207.38	207.27	205.97	205.46	207.28	201.11	208.22	208.73	208.99	205.12	206.23	207.4	208.28	205.42	209.8	209.73	206.32	208.4	209.5	209.74	206.01	207.3	206.38	207.63	206.73	206.64	208.39	207.77	206.71	207.91	208.89	207.87	205.24	207.71	209.57	209.02	203.47	206.98	204.54	208.02	207.54
212.8	217.91	214.44	214.78	212.03	214.93	214.67	211.16	214.71	212.87	213.59	213.21	213.92	211.79	214.35	213.84	211.99	213.16	210.77	210.94	211.7	213.72	211.97	214.22	215.37	213.32	212.29	214.67	213.37	212.89	213.37	213.74	211.23	214.43	213.87	215.5	212.81	212.55	211.52	212.69	210.64	214.38	213.8	212.63	215.11	212.46	210.67	212.46	214.16	213.89
208.67	205.66	207.42	209.16	207.03	205.37	206.94	208.89	203.99	207.21	209.96	207.8	207.63	207.25	205.96	204.82	209.1	207.53	207.89	209.19	206.56	206.66	206.64	208.87	210.42	204.51	207.21	205.58	207.07	208.9	208.18	207.49	208.41	209.54	209.62	206.51	208.75	207.32	208.24	211.26	208.81	207.49	209.81	208.63	205.43	207.9	211.03	205.61	205.38	209.72
206.91	208.75	208.65	209.27	204.83	208.95	208.95	211.17	210.11	212.19	206.03	206.92	206.5	207.94	207.79	209.65	204.83	206.51	203.14	208.44	207.62	209.55	207.32	206.72	208.82	209.89	207.01	203.67	210.54	206.59	206.29	207.48	208.03	208.23	209.03	205.92	208.81	212.11	210.15	210.08	209.82	206.61	208.63	208.43	207.6	209.67	206.47	205.66	207.7	205.1
208.72	209.36	208.44	209	207.25	208.74	208.67	207.63	209.82	206.93	203.5	207.05	206.49	209.92	207.66	208.31	207.7	207.37	207.03	207.68	206.61	206.89	207.23	208.81	206.43	210.25	209.32	207.44	207.58	205.64	205.96	207.33	210.53	207.46	206.46	202.32	207.43	208.81	207.37	206.6	203.79	210.72	209.4	208.83	208.36	207.01	204.6	209.49	206.08	206.67
208.11	206.67	209.22	209.58	208.84	205.76	212.98	206.55	207.66	206.55	209.01	207.57	209.1	207.63	207.5	209.42	205.08	207.44	204.8	208.7	205.54	207.29	208.69	206.68	208.37	207.39	209.83	203.47	208.14	207.87	208.23	207.78	208.72	206.98	206.7	209.18	208.49	205.47	205.59	205.83	207.63	208.97	206.77	207.64	206.05	208.01	210.39	208.25	210.95	207.41
201.35	199.37	198.91	200.59	197.47	194.88	199.07	199.79	203.9	197.32	198.15	198.62	202.28	200.24	202.3	200.84	197.99	203.72	200.64	197.51	198.18	198.58	201.62	199.31	198.49	199.05	199.08	195.12	202.82	201.8	199.81	199.25	200.63	196.95	199.11	200.81	201.49	200.03	202.3	198.75	198.72	202.49	201.47	198.53	200.46	199.53	197.27	200.52	198.62	198.97
203.02	203.5	204.69	200.75	205.4	202.86	201.95	202.96	202.02	203.77	201.96	203.34	204.38	203.24	204	202.54	202.15	204.91	203.67	201.61	202.07	203.36	204.51	203.93	206.41	200.54	202.96	202.72	202.85	204.55	201.52	206.82	199.11	205.2	204.28	205.32	199.44	202.56	204.44	201.43	200.5	203.76	203.32	204.19	202.42	203.67	201.92	201.75	206.05	201.03
210.17	212.72	208.85	207.73	211.07	206.33	208.76	207.15	208.69	209.65	205.25	209.82	206.24	206.91	209.83	205.89	209.32	211.17	210.96	206.48	207.61	209.9	207.46	209.45	207.49	208.83	206.58	209.47	209.33	210.44	211.66	206.99	207.5	208.79	210.86	208.17	210.99	207.66	208.84	208.24	210.71	209.86	212.03	208.89	211.49	208.87	208.91	208.95	207.1	208.46
220.46	219.38	222.55	217.63	215.38	218.74	220.35	217.45	216.93	215.45	219.62	222.61	217.18	215.29	218.53	214.79	218.87	220.02	215.85	217.5	220.36	218.27	215.78	216.65	216.64	218.35	217.72	218.25	218.34	220.05	220.55	218.34	215.61	215.29	215.27	216.87	220.69	218.42	219.76	217.5	217.31	218.6	219.01	220.57	217.92	214.42	219.32	217.28	216	218.62
202.85	203.35	203.07	205.28	203.68	201.27	204.5	204.83	202.1	203.05	201.96	203.12	204.97	202.11	205.75	202.93	205	203.73	203.19	206.9	206.95	205.82	204.15	201.39	205.64	204.23	201.47	200.68	203.32	207.67	202.96	202.38	206.34	201.85	203.31	203.2	202.46	203.08	201.64	203.26	201.63	202.92	201.24	206.72	201.06	203.08	202.38	203.13	201.82	208.62
206.18	204.63	207.75	201.43	206.6	206.08	204.54	204.97	203.18	206.7	200.52	207.25	206.32	207.17	207.86	206.33	204.84	208.95	201.82	205.15	202.03	204.14	207.21	204.53	203.2	204.46	204.06	205.32	203.92	207.7	207.17	205.71	200.85	205.25	205.69	205.43	206.03	204.36	202.97	203.86	203.12	205.79	204.28	201.87	206.92	206.99	204	201.47	206	205.49
219.54	217.69	217.36	216.24	215.92	216.25	217.98	218.42	217.34	218.2	221.73	218.24	220.65	215.74	218.97	219.68	218.63	218.53	215.52	218.85	221.34	214.26	220.08	221.34	214.08	218.71	218.78	217.21	218.84	220.67	217.53	220.43	217.42	220.12	217.58	219.3	216.97	216.48	217.83	215.41	214.66	219.95	217.86	218.82	216.84	216.48	217.61	218.24	217.75	216
208.16	208.51	208.22	208.11	209.59	209.6	210.5	209.66	208.43	208.09	205.15	210.21	203.72	207.16	206.38	203.46	210.28	208.79	213.91	206.38	209.21	210.21	211.15	207.85	210.04	211.61	208.39	208.68	206.51	206.95	207.33	208.71	210.77	208.49	206.89	206.72	206.83	210.35	209.53	207.18	206.32	209.22	206.59	207.87	210.32	212.11	210.31	208.34	209.09	210.08
205.19	202.01	206.07	204.57	204.37	201.52	202.85	204.7	205.79	204.74	205.79	204.79	204.81	203.33	206.21	202.77	206.4	205.45	204.14	206.09	204.03	200.99	205.37	200.58	202.7	205.43	201.09	204.61	204.63	206.4	209.04	203.31	202.08	204.5	207.01	203.96	205.39	205.2	203.81	206.06	202.8	202.76	205.64	205.17	206.32	204.13	203.8	205.06	202.73	206.42
205.33	204.42	203.71	204.92	208.17	202.88	202.13	203.96	207.06	201.47	201.44	206.8	203.8	202.81	206.16	202.94	203.13	204.84	205.76	202.93	203.57	205.57	204.23	202.93	201.18	202.83	201.89	201.55	202.43	204.72	201.76	204.65	206.94	201.87	201.81	204.71	201.35	203.58	201.68	201.55	202.03	201.4	208.52	208.67	203.42	203.38	200.35	206.58	205.64	206.92
211.54	214.15	210.64	215.55	216.33	215.44	212.3	213.98	213.89	213.13	209.99	213.63	213.88	214.19	210.89	214.13	214.79	212.74	213.73	213	211.15	215.11	213.4	216.61	215.02	212.23	214	212.36	211.05	212.77	216.68	211.05	216.77	214.47	215.17	207.67	210.6	213.38	214.41	214.21	212.3	213.76	210.98	212.72	211.69	215.78	213.61	214.49	213.01	212.9
206.2	209.43	208.98	207.32	205.18	207.23	207.87	207.7	207.79	208.83	207.24	206.38	207.53	206.5	205.63	208.78	207.36	207.62	208.01	210.6	207.76	204.73	207.47	207.87	206.19	207.44	207.41	207.45	205.03	206.04	205.28	208.94	210.23	207.98	205.89	207.05	208.72	208.33	209.59	206.29	206.87	206.91	209.42	205.06	208.91	207.75	208.02	206.17	206.41	207.54
205.83	199.79	200.12	206.22	201.9	198.51	205.63	203.5	205.23	203.97	203.08	201.57	205.37	205.83	202.03	202.38	208.81	201.77	203.16	204.66	201.7	202.69	203.17	206.16	202.71	204.37	203.79	203.01	204.51	201.11	205.23	204.07	202.74	202.86	202.6	203.27	203.24	201.6	203.88	201.87	205.15	205.41	203.7	201.45	206.23	204.37	200.4	204.26	207.43	203.21
209.27	208.21	211.75	213.05	209.01	210.68	209.71	209.85	208.36	210.06	208.72	211.95	209.97	211.92	207.7	211.85	211.07	211.99	213.39	209.72	208.04	212.43	210.58	208.33	209.94	207.03	209.3	211.82	213.13	207.43	210.48	205	205.95	210.91	207.7	209.08	207.04	208.76	208.72	209.45	209.3	209.02	209.51	212.25	212.84	210.89	211.59	209.51	207.36	208.54
217.9	221.2	217.79	216.07	218.47	218.16	217.58	218.21	216.83	216.58	214.76	218.16	217.13	217.62	219.15	219.58	217.47	218.5	215.91	215.28	220.31	218.83	218.45	217.09	217.08	213.7	216.84	215.17	218.05	215.96	221.27	217.82	214.06	217.15	219.09	218.61	218.85	216.76	218.68	216.5	218.64	219.95	216.03	216.85	215.98	218.62	217.01	222.7	214.64	220.18
212.45	209.58	209.42	204.78	207.59	209.31	208.7	206.81	210.41	208.03	206.98	207.23	207.44	209.92	209.76	206.42	214.11	206.53	209.11	208.81	207.72	209.02	209.56	208.03	211.19	208.53	209.68	206.28	208.22	210	206.82	207.97	209.12	207.15	210.13	205.05	209.02	208.3	212.59	208.32	205.25	208.16	209.73	208.82	209.21	207.72	209.63	207.42	208.24	206.36
201.32	199.28	207.7	207.92	203.35	204.89	204.05	204.3	203.88	204.08	205.26	208.8	205.85	204.6	208.63	203.38	204.05	201.15	203.48	203.71	202.44	208.26	204.78	205.52	208.26	204.23	204.83	207.52	205.79	203.58	203.17	206.06	204.58	201.44	203.94	204.67	205.25	205.79	203.54	207.02	205.58	203.97	207.04	206.32	207.41	206.19	206.81	205.23	204.87	206.12
202.15	201.32	207.01	204.3	203.02	203.49	200.6	202.18	205.25	205.02	206.37	204.5	204.74	200.4	203.59	203.78	204.19	204.24	203.63	201.8	204.05	203.75	203.73	206.03	205.62	202.5	205.49	204.28	205.28	203.26	204.8	204.17	202.82	201.69	205.28	203.27	205.18	199.19	204.83	203.6	203.55	207.11	203.78	202.63	204.04	203.8	201.17	207.42	204.08	205.05
211.91	204.5	207.22	209.75	208.17	209.94	210.72	207.01	207.47	208.78	209.97	211	206.86	208.29	208.25	207.87	210.8	207.99	211.22	211.26	213.01	209.93	210.68	208.07	210.61	209.13	211.24	210.11	209.12	209.35	212.91	211.76	209.81	210.93	210.35	209.55	210.16	212.4	208.16	210.57	209.2	208.27	211.17	207.62	209.45	210.11	213.82	207.8	211.36	207.64
220.75	216.03	218.52	218.51	218.62	216.77	218.06	216.71	215.16	219.41	215.96	215.52	213.26	215.1	214.28	216.32	218.42	220.38	215.04	215.44	221.88	220.67	218.85	215.88	215.93	215.65	212.57	216.15	218.97	215.13	215.09	215.79	220.36	215.65	217.59	213.61	217.19	215.93	214.63	218.53	217.71	215.09	218.52	218.25	217.22	214.64	219.53	218.08	214.65	214.97
206.68	209.22	207.75	205.96	207.19	206.96	207.56	210.83	205.72	210.4	207.71	207.19	205.74	208.31	208.61	207.17	209.22	208.03	209.94	208.14	208.24	211.77	207.93	209.05	206.81	206.41	207.9	206.3	206.04	207.84	206.8	204.04	210.87	208.73	208.91	207.06	207.43	205.68	207.1	207.02	207.58	212.05	205.01	207.96	206.65	205.76	206.39	205.54	208.02	208.69
194.69	197.66	196.97	197.94	195.38	198.4	197.26	199.37	196.49	200.21	200.34	196.78	200.29	202.31	202.78	200.96	195.18	198.44	199.84	200.37	197.16	198.83	199.01	200.16	198.72	199.14	199.84	197.33	197.41	198.92	197.71	199.26	196.44	197.86	197.65	199.23	199.68	195.5	199.27	198.53	196.61	198.13	201.06	196.79	198.06	200.42	199.45	199.98	197.13	196.27
198.01	200.75	200.1	198.48	201.01	199.96	201.01	205.63	201.95	202.69	202.18	202.86	203.01	204.79	203.06	201.92	202.84	200.28	202.09	199.87	201.35	200.1	202.1	201.4	199.89	203.32	201.33	198.77	198.71	202.58	200.96	201.81	199.49	202.31	201.48	201.92	205.41	200.21	198.49	200.97	200.41	204.03	200.46	201.18	201.55	201.33	202.68	200.99	198.97	201.11
206.38	209.05	206.61	209.91	208.66	208.03	208.3	203.68	208.92	211.96	206.53	209.7	209.47	211.33	207.79	207.37	208.54	211.36	208.65	206.47	207.09	209.59	210.77	207.35	206.61	207.23	212.49	208.42	208.25	210.08	208.31	206.65	210.96	207.34	210.7	208.97	209.72	208.5	210.26	207.11	204.97	204.82	209.11	208.1	209.12	209.59	209.81	207.05	209.08	207.66
208.17	208.46	207.13	207.28	207.15	207.17	209.77	207.41	208.95	208.41	206.03	207.42	205.6	207.77	206.59	207.12	209.51	207.9	208.33	205.84	206.96	208.22	208.36	207.64	207.96	207.01	210.89	205.95	206.48	206.14	208.77	208.1	207.97	209.91	207.73	203.97	207.03	208.02	207.25	206.48	210.19	206.23	208.41	208.47	208.74	210.9	208.56	209.71	210.79	206.59
209.07	209.53	205.48	206.52	208.14	208.94	208.34	207.87	208.01	209.19	209.04	209.88	208.06	212.17	205.19	208.98	207.3	209.19	209.13	207.22	208.14	209.31	203.39	207.85	209.2	208.4	209.1	207.58	208.77	209.23	207.09	211.97	205.14	207.63	209.75	208.32	208.93	206	210.51	207.58	205.47	207.81	208.19	210.04	209.41	206.34	208.94	207.22	204.71	208.82
211.04	214.69	211.69	209.73	214.9	214.17	216.15	213.3	211.69	211.29	211.91	211.09	215.43	215.44	212.69	213.27	211.77	210.38	211.13	213.36	210.26	211.17	213.78	212.03	210.51	211.76	211.92	211.78	215.45	210.09	212.75	209.79	213.16	213.89	211.51	212.34	213.97	211.03	211.25	211.26	212.51	215.64	213.14	213.29	214.87	211.49	215.64	210.52	215.26	210.58
208.98	210.68	208.55	207.17	207.98	210.64	206.33	213.32	208.08	211.89	209.24	206.69	210.47	212.71	209.66	207.21	210.86	207.49	208.89	208.63	212.57	212.79	209.29	209.81	209.47	211.11	212.13	208.94	208.79	212.13	208.22	210.66	206.51	210.06	208.86	210.63	206.7	211.4	209.66	211.39	210.74	210.12	209.41	209.65	212.71	210.59	212.97	210.57	210.9	211.12
204.45	209.14	210.73	212.29	209.95	210.53	208.75	209.25	207.19	209.42	211.57	208.09	213.13	206.52	209.32	206.68	209.02	207.49	207.88	210.53	209.28	209.91	210.84	211.38	211.98	210.8	203.92	209.98	210.18	209.66	210.88	206.79	212.21	210.95	209.89	205.3	211.42	206.6	207.51	206.85	209.99	210.12	207.13	210.19	208.59	208.48	209.55	210.2	212.04	209.25
199.15	198.27	198.68	203.77	198.6	202.46	202.39	199.09	198.46	198.09	200.16	202.41	200.61	201.08	198.42	199.97	198.64	202.11	201.77	201.2	198.87	201.02	199.72	200.5	199.72	199.9	203.27	201.61	203.64	199.09	203.38	200.59	201.05	198.78	198.81	198.87	201.51	198.67	202.79	200.77	196.62	200.91	201.42	199.1	203.39	203.21	198.79	199.77	200.42	197.18
210.82	206.64	208.63	209.03	206.91	206.91	209.35	208.31	206.56	205.55	209.27	208.33	208.89	207.68	207.7	203.63	208.48	208.23	207.24	208.58	210.22	205.95	208.64	209.57	207.25	207.64	206.41	209.65	207.06	205.13	208.08	207.38	208.75	205.34	207.46	206.79	207.24	206.96	210.01	208.13	208.21	206.61	211.16	204.21	207.57	208.68	208.44	204.86	208.07	209.52
198.96	199.52	200.27	198.91	195.21	196.16	199.14	200.02	196.98	197.23	200.4	199.93	196.08	199.25	196.35	200.94	196.38	197.33	199.44	201.99	194.9	194.65	200.61	196.07	197.71	198.4	200.71	198.14	200.56	198.6	197.32	201.03	199.21	199.48	195.02	201.15	197.73	195.82	198.85	195.94	199.08	197.92	197.3	199.14	197.86	197.04	199.26	197	200.4	195.36
199.8	200.25	201.16	200.21	199.59	199.29	198.95	200.79	198.34	199.84	202.38	196.36	199.46	198.2	199.19	205.13	199.47	198.39	199.88	202.46	200.97	201.74	199.53	198.85	199.28	201.51	198.1	200	198.56	202.91	199.33	202.43	202.7	204.37	202.17	198.9	199.78	199.12	198.83	199.87	198.04	200.03	198.51	203.05	199.85	201.85	201.38	200.49	199.23	200.25
218.95	213.14	218.53	216.54	217.66	217.55	213.13	217.32	215.37	219.89	215.9	218.34	214.39	215.83	215.64	217.92	219.64	215.45	215.89	215.89	217.29	213.6	215.65	217.41	216.16	219.27	215.8	215.89	214.63	216.01	216.07	218.31	212.61	219.31	218.15	219.65	219.16	217.48	216.04	215.83	219.68	217.49	219.21	220.91	217.69	217.08	215.32	218.61	216.29	220.13
201.81	201.64	203.59	204.13	199.73	206.29	206.12	200.45	202.26	202.42	204.2	203.29	200.63	205.73	202.17	204.14	203.55	205.14	202.64	205.09	203.05	205.07	207.5	206.91	201.91	202.52	202.42	203.87	201.75	202.95	201.75	205.68	203.5	204.31	201.94	202.47	204.89	204.87	205.99	206.12	203.22	203.05	202.6	204.94	203.54	203.7	204.74	201.09	204.13	206.78
193.44	196.08	194.41	194.39	192.34	195.23	196.13	195.06	192.26	197.2	195.51	192.81	194.56	194.08	192.04	192.88	195.24	195.22	194.85	192.96	195.81	192.42	193.96	196.57	195.56	193.81	196.86	192.77	194.47	189.96	196.62	194.23	191.29	195.27	196.32	192.09	197.33	191.64	192.54	195.52	189.7	194.19	192.37	195.13	197.84	195.42	194.72	195.33	191.6	197.12
202.04	199.86	205.61	202.34	204.06	201.9	202.92	204.85	205.53	203.58	202.86	203.87	202.19	202.14	201.4	201.75	205.57	204.01	202.48	204.31	204.49	205.58	202.46	204.57	201.73	204.7	205.35	202.83	203.89	202.53	203.66	200.92	200.98	203.11	202.44	202.28	204.96	206.67	203.89	206.2	203.22	202.94	201.09	200.1	201.75	202.75	200.67	203.66	200.66	201.8
210.92	206.82	212.04	210.9	213.47	208.63	213.01	212.24	210.89	211.7	210.72	209.86	209.21	209.01	215.07	212.3	211.39	211.21	213.73	213.46	211.38	213.12	209.98	214.71	211.1	209.25	207.6	214.6	212.62	207.97	212.11	208.35	210.79	212.98	210.33	211.77	211.47	212.99	211.89	210.75	213.34	212.45	212.96	209.68	212.06	208.82	212.74	210.19	214.52	212.3
212.75	213.93	213.3	214.24	207.68	213.38	209.38	210.79	213.01	210.95	209.67	209.06	213.38	210.13	211.46	216.25	212.64	211.21	207.75	212.77	213.69	212.62	212.5	209.81	210.23	211.69	213.59	210.47	212.26	211.73	213.02	213.11	213.04	210.98	214.68	209.63	212.44	211.8	210.93	209.85	210.1	213.92	211.85	211.43	210.68	213.64	211.83	213.11	209.8	208.4
205.95	206.66	206.35	208.54	208.04	210.76	209.47	208.9	210.88	205.68	207.55	211.5	211.95	207.05	211.26	210.05	208.46	206.74	207.17	209.22	206.39	208.31	209.47	208.06	207.87	208.22	209.12	207.98	207.8	208.08	209.33	210.48	206.8	205.43	211.03	208.5	204.95	208.77	208.43	207.3	207.7	206.14	206.79	208.96	206.9	208.12	207.9	205.69	206.39	209.15
207.95	210.19	210.31	204.45	208.08	207.5	211.48	206.36	208.44	206.59	208.23	207.16	211.52	207.39	211.86	209.45	210.87	206.77	208.15	210.99	209.06	210.9	208.16	207.86	208.1	207.43	207.3	207.54	207.37	207.9	205.14	209.32	208.39	209.05	207.79	210.55	207.42	204.02	206.83	206.83	208.1	208.97	208.13	207.7	210.35	208.89	210.33	210.02	208.43	209.7
214.04	212.56	210.98	214.05	211.29	209.68	213.1	213.6	210.95	210.88	213.15	210.18	213.34	214.7	210.63	209.89	212.23	213.23	211.12	210.39	212.34	214.92	209.24	214.92	210.6	211.72	211.1	208.41	213.24	211.51	209.74	210.09	211.47	212.47	214.47	211.18	208.36	214.07	210.67	211.93	211.87	213.31	209.45	209.8	209.95	214.98	210.39	214.25	210.79	211.36
205.14	202.59	204.26	201.56	205.44	203.4	203.98	204	205.45	208.63	204.25	205.62	205.07	207.82	209.27	203.88	203.9	202.71	208.22	205.21	206.42	203.69	203.07	202.81	206.04	204.8	205.15	206.45	205.97	202.81	205.63	203.58	204.25	202.99	207.36	204.96	208.94	204.4	205.93	206.76	204.62	205.28	204.4	203.05	206.12	204.17	205.12	203.07	207.37	208.34
203.25	208.2	208.53	206.22	209.27	206.63	211.05	209.96	209.45	205.62	207.56	206.97	207.29	207.12	208.19	207.01	205.81	207.88	209.47	209.1	210.28	208.84	207.5	209.13	209.21	208.19	206.66	208.01	206.32	205.9	207.09	210.77	204.98	207.21	206.59	208.16	204.11	208.15	208.03	208.95	204.56	209.63	207.18	207.65	209.93	204.73	211.36	209.42	206.06	208.36
209.64	210.56	214.63	215.2	210.12	211.38	213.6	215.56	212.02	214.88	213.59	214.86	211.49	215.79	212.69	215.31	214.52	213.55	216.37	213.36	213.95	214.25	213.17	217.08	214.99	214.93	215.17	212.98	210.31	214.6	214.78	211.55	213.97	212.53	210.86	213.57	212.5	211.38	212.75	212.22	211.88	214.03	210.67	215.39	217.26	212.12	212.94	213.61	213.11	214.47
203.19	205.99	204.87	202.24	204.43	206.92	204.68	203.73	203.19	206.76	203.57	207.56	204.91	208.85	209.83	205.15	205.6	204.18	204.5	206.48	202.1	202.15	203.87	204.38	203.91	204.85	203.26	202.94	206.2	203.53	205.71	203.53	204.86	206.27	204.65	206.29	206.04	204.78	203.65	207.12	206.08	204.43	203.61	204.94	207.13	202.27	206.97	202.66	204.07	206.81
208.53	208.88	210.95	209.38	207.62	209.13	207.8	208.9	209.37	207.08	204.81	206.43	211.33	203.56	205.88	205	210.85	208.39	204.66	206.79	204.69	204.96	211.5	208.55	206.18	207.54	208.97	205.79	206.72	205.67	207.07	207.9	207	208.4	206.9	207.12	205.86	207.22	210.69	206.83	207.45	207.19	206.64	206.94	207.59	210.36	207.65	205.92	205.23	208.42
197.53	198.42	203.12	199.76	197.78	197.6	198.27	200.17	197.18	199.9	199.55	199.23	198.56	197.15	197.5	199.76	200.45	201.47	200.62	200.1	201.01	196.3	198.61	195.6	203.8	201.6	200.83	202.81	199.05	199.28	200.67	199.74	198.38	201.81	201.19	201.13	198.72	200.03	200.2	198.84	200.26	202.02	200.57	200.45	198.16	198.23	202.62	199.06	202.49	199.91
207.28	209.41	210.5	209	205.13	203.75	207.25	206.74	209.51	209.6	205.45	205.36	208.17	206.86	205.2	206.41	207.1	210.72	208.17	209.21	206.58	206.27	208.46	206.68	206.21	206.11	204.18	205	210.48	209.99	206.57	206.15	207.81	206.56	205.84	211.14	211.86	207.61	205.65	208.07	207.93	208.41	208.54	210.95	209.73	208.07	206.94	206.48	207.07	210.12
206.73	203.63	202.48	205.67	204.87	200.59	203.2	203.18	201.58	203.74	206.51	201.43	202.98	199.67	205.8	203.43	201.3	202.14	201.38	201.94	203.6	205.62	204.6	205.48	204.52	202.65	205.09	205.61	202.06	202.56	202.4	201.91	205.03	205.35	203.99	202.92	205.72	204.78	202.27	204.8	202.3	200.79	204.24	204.11	198.7	202.1	203.8	204.92	204.15	205.63
193.47	197.59	193.88	194.76	195.88	194.56	195.62	197.5	195.83	195.43	196.95	192.97	194.66	194.48	194.36	197.1	195.38	195.46	194.8	190.51	192.26	197.38	195.54	197.05	191.97	193.18	193.62	195.23	194.37	196.07	195.86	191.98	192.62	192.61	194.74	194.1	193.57	193.53	193.72	196.12	193.08	196.87	195.33	193.24	194.99	191.08	192.73	192.84	194.25	196.13
208.92	209.65	209.59	210.83	210.9	208.34	208.31	206.81	210.31	208.92	208.59	209.83	213.46	208.92	210.37	207.57	206.29	208.51	210.43	209.83	208.51	210.3	207.13	208.25	208.22	210.47	208.18	213.59	208.95	210.88	212.89	212.09	209.93	209.42	210.04	209.77	209.98	211.77	210.65	209.38	204.52	213.74	212.23	210.7	209.94	207.92	210.13	209.3	209.87	211.5
206.19	208.05	207.12	209.46	209.42	210.17	206.2	209.09	209.3	206.4	211.75	208.47	208.84	208.87	207.21	212.06	210.82	206.05	209.66	208.64	208.62	204.57	204.76	204.92	206.28	210.1	207.54	209.89	207.05	209.76	205.68	211.76	206.82	205.3	206.85	208.5	208.46	210	207.89	211.09	207.6	205.19	208.89	208.63	206.9	206.61	211.89	209.72	209.36	207.02
196.32	197.91	197.89	194.71	194.7	198.3	196.58	197.94	194.25	195.24	197.25	195.28	193.56	196.74	194.68	193.86	196.69	196.33	197.72	195.75	193.47	196.5	193.83	192.17	196.54	194.28	195.72	196.03	194.18	193.99	195.88	195.3	196.19	194.25	195.91	194.61	194.4	194.72	192.16	194.76	194.19	192.39	193	195.63	194.29	196.61	197.1	195.67	197.37	197.1
202.39	207.91	202.59	204.72	202.51	203.91	201.86	205.32	205.56	199.37	202.19	206.04	201.76	207.27	202.36	203.62	204.53	202.32	201.58	202.37	204.34	203.89	204.44	202.7	203.09	205.69	201.19	203.65	202.39	202.16	202.01	204.06	204	200.74	206.11	207.44	203.67	202.06	205.73	203.81	202.52	201.76	202.43	203.9	202.4	205.23	206.45	203.6	202.06	203.67
212.63	214.65	211.68	210.98	214.42	211.87	213.13	212.55	211.02	210.11	209.98	212.75	212.72	211.73	211.16	210.43	212.78	210.69	210.59	211.17	210.16	209.18	213.34	213.38	212.45	214.79	213.26	210.36	211.17	211.61	213.12	213.26	211.74	207.65	212.39	212.34	211.47	212.12	213.32	210.86	212.38	213.99	213.12	211.33	212.58	206.98	210.45	211.56	211	211.86
209.65	209.17	207.9	209.96	207.85	208.34	207.6	209.74	209.08	208.01	208.8	208.37	207.96	207.87	208.83	210.86	208.62	208.01	209.57	207.64	205.05	207.16	205.56	208.89	211.13	209.46	209.33	209.08	209.76	208.44	210.71	207.6	209.53	207.16	210.13	209.51	209.93	208.6	209.83	209.65	208.33	208.75	208.55	210.19	209	208.4	207.26	206.03	205.1	206.44
214.26	214.6	212.89	212.32	212.06	215	218.82	213.98	212.65	215.94	216.44	213.78	211.56	212.25	217.05	216	214.46	211.3	212.15	214.9	216.26	212.98	210.85	214.18	216.21	209.85	214.86	211.88	214.22	214.35	212.72	213.59	214.27	215.02	214.27	215.22	215.8	212.51	215.9	216.88	212.85	213.22	215.72	217.47	214.12	214.15	216.02	214.86	216.76	215.92
204.53	202.03	201.27	204.26	206.53	207.72	204.87	202.82	205.52	204.15	203.03	201.89	207.17	206.36	204.33	200.03	203.93	203.23	202.98	203.49	201.61	205.08	204.92	203.7	202.73	201.34	204.13	199.08	201.77	201.67	206	203.93	201.18	205.49	202.07	206.02	203.38	206.04	205.38	204.56	201.96	204.82	203.61	202.85	204.18	207.4	202.62	202.28	201.66	204.89
196.89	197.68	195.86	198.83	193.95	198.46	195.87	198.07	199.47	198.8	197.73	198.61	197.4	199.52	197.68	199.02	197.56	197.44	199.2	195.14	194.91	196.46	197.34	196.18	198.48	196.33	196.14	197.2	192.97	201.35	198.96	198.64	197.02	196.49	197.6	201.6	196.41	200.36	194.33	197.48	197.52	194.64	201.78	198.98	198.84	200.3	195.85	201.52	198.09	197.3
213.26	210.95	213.79	213.42	208.51	210.27	209.84	214.49	210.14	215.89	212.31	214.34	212.06	213.69	212.43	210.19	209.36	212.35	212.62	213.4	211.38	211.29	211.11	211.9	211.54	211.35	212.75	211.36	211.22	213.34	211.55	212.46	211.38	210.3	209.6	211.8	210.84	211.98	210.67	211.74	213.12	210.32	212.36	210.08	211.7	211.33	209.94	211.89	211.18	211.04
208.56	206.51	208.1	209.92	210.55	208.97	208.26	209.71	211.2	209.01	210.3	211.86	208.64	207.35	209.54	208.47	211.72	204.17	206.59	212.55	209.9	208.3	209.3	207.59	209.78	209.59	210.3	207.15	207.89	208.27	207.16	210.07	211.39	206.65	207.19	207.9	212.13	210.09	208.11	209.32	207.02	205.1	206.53	210.67	212.12	210.8	209.63	209.92	208.44	210.42
210.96	208.24	208.69	206.23	207.17	206.25	208.22	207.38	211.4	209.52	206.96	205.99	206.53	210.58	206.39	210.26	210.56	210.44	208.72	204.74	212.06	211.07	208.45	207.19	209.32	207.64	209.04	206.2	207.39	209.15	213.3	206.09	206.24	207.5	211.34	207.01	209.78	210.12	209.01	209.83	211.21	209.75	208.86	210.21	207.89	207.68	208.51	208.72	208.67	211.27
194.92	194.62	193.97	195.6	196.61	195.3	193.24	195.52	196.82	194.62	194.09	194.99	193.92	195.86	194.7	194.97	195.79	196.04	196.31	196.31	194.17	193.72	195.04	196.64	196.74	191.89	193.91	192.59	191.79	197.65	194.95	192.81	194.42	192.81	196.51	196.19	195.59	195.27	194.43	194.08	195.98	196.22	194.48	198.09	196.31	195.24	196.98	195.06	196.1	194.3
215.15	214.96	212.61	213.32	215.62	215.94	210.38	216.52	213.95	219.69	216.08	214.73	212.22	215.81	211.53	214.06	214.08	216.81	211.85	213.36	212.82	212.98	215.01	214.08	214.82	214.98	216.68	211.96	214.44	215.74	216.09	213.05	212.48	215.43	209.71	213.99	210.94	213.47	214.77	210.81	211.06	212.43	214.4	215.14	211.76	215.58	211.76	216.17	213.76	215.61
208.26	205.06	202.03	204.16	206.37	208.4	204.51	204.34	205.6	203.4	203.83	202.11	204.29	207.05	205.71	203.89	205.32	205.92	203.65	204.79	204.89	205.84	208.49	203.07	204.62	206.18	207.45	207.86	205.6	210.1	205.71	204.82	206.71	205.12	203.15	207.09	206.02	204.1	204.76	203.97	203.42	203.56	206.14	208.03	205.09	202.97	204.01	206.63	205.34	207.69
211.96	213.58	213.1	212.46	212.83	211	214.41	215.63	217.26	215.86	214.05	219.71	214.57	213.36	213.94	211.4	211.97	211.06	213.22	210.3	214.47	211.29	214.03	213.95	215.59	212.58	217.18	212.92	214.95	212.93	212.65	212.75	213.08	218.13	214.01	213.69	212.44	218.27	213.71	211.26	213.59	215.37	212.53	214.12	215.83	211.78	209.91	215.37	213.23	215.97
203.04	201.96	201.3	204.83	203.2	202.55	207.2	203.07	203.01	204.27	205.43	202.33	205.58	202.05	205.3	202.72	202.65	206.17	206.86	204.08	205.25	204.05	204.71	205.5	203.93	199.15	200.61	203.92	204.29	206.21	203.3	203.86	203.81	205.79	204.75	202.31	205.32	203.69	204.54	205.23	205.23	201.59	203.61	204.6	208.43	205.65	203.27	206.32	201.58	203.4
199.38	203.25	199.44	201.3	204.85	202.32	199.11	202.32	202.64	203.64	202.55	203.97	200.27	201.66	205.67	205.16	201.8	201.58	203.04	203.91	202.71	201.89	204.97	199.77	202.48	199.83	205.61	202.65	202	201.21	202.76	201.06	204.31	203.71	200.52	204.85	205.8	202.99	204.35	204.08	206.02	202	203.23	201.2	205.02	200.65	204.74	200.29	199.22	200.75
213.08	212.44	209.03	211.43	213.86	214.66	214.77	209.6	212.62	211.21	213.85	213.09	212.2	211.17	214.42	211.56	211.54	211.04	212.47	215.43	216.23	214.58	214.29	214.63	214.02	213.09	214.43	214.52	215.03	215.56	212.73	213.5	213.08	215.76	209.27	213.37	212.48	213.31	213.61	211.33	215.2	210.64	212.59	208.38	214.48	211.12	213.95	212.55	209.12	214.05
216.86	217.48	218.76	216.65	215.3	219.66	216.2	220.16	220.91	221.74	216.51	216.96	217.02	215.66	215.03	213.6	217.49	218.11	218.41	217.23	221.38	213.49	219.94	221.43	218.49	218.9	218.72	220.3	216.64	219.33	217.03	217.75	220.53	218.55	217.84	215.88	219.77	218.91	216.88	217.76	219.79	219.58	218.61	217.01	218.09	216.61	222.56	216.89	218.33	220.83
202.22	201.36	199.99	203.09	203.57	203.79	202.33	200.3	200.74	202.37	203.28	202.12	202.24	202.08	202.05	202.87	202.69	202.31	200.21	202.52	202.64	202.94	201.52	204.81	205.21	202.5	204.24	202.95	201.43	200.42	200.93	202.81	201.53	203.98	203.12	202.34	199.23	203.51	203.69	201.62	205.4	200.36	201.36	205.43	201.02	202.3	201.04	203.02	202	202.26
205.34	205.66	205.65	210.27	207.42	203.39	207.28	208.34	205.02	207.7	207.4	205.72	206.4	206.86	206.41	207.67	207.94	207.77	204.76	208.6	206.93	206.53	209.5	208.59	209.63	204.9	202.37	204.49	203.93	204.31	206.39	209.64	207.25	206.8	203.67	208.06	206.08	208.26	205.83	204.75	206.78	206.02	204.91	209.99	204.36	204.45	205.17	206.08	206.05	206.53
207.08	206.23	209.76	206.71	206.17	206.34	207.97	209.58	206.39	203.97	206.9	207.09	207.71	206.98	210.52	208.18	207.41	204.64	205.16	210.03	209.39	207.7	209.71	206.64	211.22	201.81	208.65	208.89	208.55	210	205.61	205.67	206.15	209.4	203.58	208.51	208.74	206.77	209.81	208.82	212.41	207.04	208.58	207.84	207.11	204.94	209.31	209.55	210.1	209.15
199.27	193.84	199.79	196.71	199.02	202.45	200.17	199.96	202.23	198.97	199.57	198.81	201.88	200.19	202.45	197.75	199.74	200.04	200.81	198.93	199.18	200.26	201.62	200.51	199.94	199.47	200.12	200.74	202.21	200.48	201.36	201.7	200.48	202.67	198.65	196.87	203.63	201.45	199.96	201.5	198.2	198.25	200.91	199.53	197.23	204.75	200.63	203.27	200.37	200.1
212.17	207.62	207.94	211.31	209.73	211.56	206.19	210.47	209.62	210.45	211.86	211.02	209.41	211.49	212.03	209.9	211.09	208.72	207.99	212.62	205.29	211.12	211.27	211.11	205.6	209.55	210.69	210.79	211.21	212.32	210.14	209.22	211.51	210.14	206.69	206.82	208.78	209.68	208.45	208.71	213.02	210.24	208.09	208.22	206.62	209.82	209.19	210.05	210.09	212.89
204.22	203.83	204.62	202.31	207.06	204.24	201.9	202.72	204.84	203.18	201.37	205.45	202.81	203.22	205.72	203.95	204.18	204	205.52	205.68	205.91	204.24	205.71	202.77	205.12	208.07	206.01	202.79	203.99	205.2	206.67	208.34	207.96	204.03	200.78	205.27	201.14	204.58	204.37	205.82	203.11	203	202.76	202.69	204.89	204.2	206.39	203.44	206.1	202.77
205.98	211.79	209.89	208.53	211.44	209.46	207.35	207.83	208.38	209.44	210.33	206.32	206.06	209.31	207.26	209.95	209.27	209.29	205.27	207.37	206.19	207.11	208.41	209	206.22	204.86	209.41	207.76	206	208.02	210.6	207.02	208.61	210.41	206.59	208.79	208.08	208.08	209.48	208.55	208.76	206.93	207.51	210.1	205.43	209.3	208.58	209	209.4	205.2
197.22	195.69	196.11	195.73	195.45	197.33	196.25	195.96	194.32	196.61	193.82	194.32	194.66	196.3	197.89	194.41	192.91	197.43	193.9	192.6	197.31	194.44	194.88	195.68	195.05	194.44	195.22	194.36	192.73	194.03	195.11	193.49	196.36	197.99	189.21	198.25	195.67	196.07	195.62	198.04	191.55	194.94	192.07	194.12	195.99	195.89	193.76	193.97	196.33	196.61
212.71	211.11	213.15	212.09	214.77	214.43	209.98	210.31	212.72	210.7	210.01	213.19	211.32	214.52	208.7	213.71	209.6	213.7	213.28	213.59	211.07	212.75	211.9	209.56	212.22	214.5	213.57	210.37	211.2	212.04	211.51	213.93	211.59	210.83	207.04	209.79	209.73	210.95	210.21	208.32	213.08	213.79	214.4	208.95	213.9	208.8	208.91	207.67	212.63	209.81
210.29	209.07	208.35	209.13	205.8	206.21	209.37	208.36	208.26	208.66	211.13	209.36	209.88	208.69	207.74	210.1	206.53	210.05	212.35	208.1	209.92	210.13	207.71	207.45	210.63	206.84	211.57	206.98	209.85	204.9	208.45	206.29	207.76	211.05	210.77	209.99	212.11	210.97	210.8	211.8	205.72	205.66	205.8	210.98	207.25	207.61	210.36	209.85	207.81	202.64
210.21	208.62	212.08	208.19	208.57	208.74	205.7	209.23	211.09	208.91	208.77	208.94	211.99	209.95	210.6	210.57	208.21	207.41	210.19	206.85	209.11	208.43	211.07	209.86	211.13	208.91	211.17	207.5	209.87	213.17	209.39	206.27	212.24	207.93	211.27	211.09	208.84	207.95	207.05	209.17	208.92	208.84	211.7	207.67	209.91	211.56	210.53	210.12	210.37	208.18
210.15	211.89	211.92	214.09	215.82	212.48	215.43	210.89	213.59	209.51	215.27	213.21	214.21	213.23	215.42	212.38	211.16	212.3	211.97	209.63	215.38	210.75	214.51	212.88	213.71	210.78	215.39	212.67	211.1	213.21	209.26	214.29	213.49	215.94	212.72	210.94	213.45	213.13	212.23	212.64	211.89	211.63	209.88	212.06	210.97	211.14	213.97	213.08	214.18	214.72
205.84	206.64	205.57	207.13	206.99	205.7	209.11	208.72	208.19	209.19	208.36	207.47	208.12	212.11	205.79	209.01	208.9	205.33	210.49	208.67	207.5	204.86	209.03	207.84	205.36	209.44	205.56	206.27	203.87	210.89	209.7	210.97	207.77	206.26	205.78	209.14	206.85	208.1	207.7	209.89	208.58	205.69	208.78	211.39	209.26	208.81	211.47	205.76	205.77	208.27
200.91	202.02	199.65	200.78	203.25	201.13	200.35	200.3	201.51	203.13	201.24	199.25	196.93	199.78	198.96	203.02	200.43	200.04	201.56	200.48	199.4	203.48	202.87	198.99	200.6	199.64	197.55	200.13	204.39	201.46	199.11	199.92	200.23	200.38	202.16	200.23	201.54	203.61	201.85	200.21	198.6	201.37	200.19	200.01	202.18	199.21	201.2	202.44	201.3	201.18
216.67	216.12	216.48	219.12	216.68	216.37	217.65	217.84	218.64	218.39	220.59	217.42	215.72	216.63	216.92	214.38	217.96	218.25	219.72	217.56	214.45	212.88	214.42	214.69	216.39	220.76	215.14	217.31	217.71	216.7	217.7	216.17	212.64	217.43	220.67	217.06	216.56	214.45	215.26	217.71	214.7	218.3	213.46	219.18	219.55	217.11	216.87	217.27	218.75	217.57
204.24	205.69	203.31	205.28	204.51	202.23	200.89	204.65	205.87	204.86	201.49	202.09	200.07	203.91	200.93	204.99	202.91	202.17	205.33	207.26	203.74	204.7	205.49	204.28	205.03	202.78	203.11	201.95	202.97	203.9	205.87	201.4	204.82	206.29	204.31	202.3	205.81	205.46	197.67	204.83	202.69	206.31	206.51	205.39	202.82	204.27	204.5	207.31	202.56	204.25
207.49	211.05	207.33	209.66	207.47	206.48	205.23	207.64	208.44	207.88	205.38	206.56	207.3	204.53	210.01	208.67	208.89	203.92	211.02	209.45	209.47	210.67	209.6	208.6	205.41	210.82	207.12	207.08	206.43	210.09	210.62	207.84	207.96	206.2	204.68	208.65	205.92	204.23	208.15	206.65	210.89	206.88	205.63	205.9	209.93	211.59	206.06	206.94	209.1	204.81
217.37	217.99	216.39	218.94	217.4	220.73	220.41	217.36	217.53	219.55	215.94	216.12	218.69	216.13	215.38	217.28	218.41	217.37	221.41	217.3	221.79	220.2	221.69	217.36	219.19	218.81	218.49	217.95	218.23	214.76	216.46	218.24	218.11	216.25	221.98	216.18	216.32	222.29	219.21	215.57	214.71	219.58	218.05	220.61	219.19	216.27	216.06	215.67	218.24	217.89
217.46	219.61	218.01	220.15	217.01	218.04	217.95	217.15	219.03	219.17	217.04	214.81	220.98	219.63	218.68	215.9	214.64	214.97	221.24	217.75	219.05	219.69	218.15	215.2	219.33	217.67	219.04	218.43	216.02	217.68	217.73	215.4	213	219.41	219.6	219.38	217.71	218.07	216.24	217.09	216.25	218	217.37	219.01	220.13	221.61	216.5	219.97	216.61	219.05
211.91	207.77	206.18	211.05	207.9	209.5	206.84	210.13	210.13	206.87	212.1	210.7	209.34	208.93	205.19	207.54	208.85	209.89	210.7	210.39	208.12	208.68	210.64	208.46	211.99	207.99	206.95	208.33	209.17	209.23	209.58	208.79	209.06	209.42	204.77	206.42	207.52	207.89	207.02	208.26	208.45	210.67	210.37	211.17	212.64	208.27	207.12	212.13	209.06	208.34
206.57	210.55	208.51	208.33	211.06	208.9	209.11	208.27	206.9	208.17	209.07	209.21	209.58	208.48	209.09	210.04	209.66	208.76	212.11	207.09	213.16	211	209.45	210.16	208.95	206.18	210.36	206.03	205.42	211.3	206.39	209.79	210.15	207.55	206.52	209.66	208.53	208.74	209.98	208.18	208.47	208.74	206.93	206.1	208.62	209.36	209.37	206.23	207.23	209.95
203.54	204.41	203.59	202.39	199.61	201.64	200.89	200.73	199.99	201.83	201.78	201.83	200.89	201.32	203.32	205.49	201.61	204.13	201.95	197.92	202.88	198.56	203.51	201.49	200.87	201.85	203.91	200.51	198.96	202.63	203.82	198.95	200.98	201.16	196.93	201.69	197.27	203.42	203.4	201.85	201.48	202.37	198.24	202.23	200.36	203.17	201.39	201.5	201.23	200.25
212.04	207.86	206.74	207.17	208.25	207.33	208.85	209.76	209.21	208.88	208.91	208.62	207.23	206.36	208.44	206.84	204.12	206.04	207.33	208.29	205.08	208.01	207.55	207.13	208.44	204.19	209.01	210.08	207.69	210.27	206.03	206.51	210.05	208.85	205.08	209.82	209.01	207.86	209.51	206.47	209.43	207.72	207.03	207.44	211.23	206.58	212.18	212.92	211.08	206.77
207.26	209.07	210.34	208.86	205.21	212.41	203.64	206.86	206.42	206.1	206.73	211.04	210.58	209.82	210	209.5	207.26	208.22	207	207.1	206.25	211.23	208.16	205.94	205.1	206.18	208.85	208.5	207.48	208.06	208.19	207.24	208.48	209.97	205.31	208.47	205.79	207.86	207.37	204.79	209.22	211.47	212.19	206.13	211.12	208.37	207.77	205.02	206.83	209.15
208.29	203.61	203.8	203.91	202.25	207.2	208.15	204.9	202.53	205.88	204.42	203.17	205.68	205.23	208.94	209.14	206.54	208.53	206.17	205.1	208.76	206.58	207.17	204.41	207.8	204.84	203.84	203.68	206.07	205.06	201.54	203.29	206.47	205.77	202.74	202.41	208.74	203.89	208.68	205.41	208.56	207.04	208.06	206.87	205.09	204.89	205.74	206.16	204.07	205.9
205.34	201.5	202.58	201.9	204.19	205.09	202.92	201.52	204.47	204.26	202.13	203.29	202.32	206.16	202.18	200.97	201.03	204.56	203.33	203.46	206.63	205.45	205.02	203.58	202.83	201.48	203.48	204.16	203.27	205.56	204.57	202.93	201.32	206.37	201.14	203.61	204.34	203.9	205.49	203.4	204.67	205.99	201.31	205.01	202.97	203.36	203.67	203.57	204.59	201.32
207.73	211.93	208.94	207.59	209.45	209.1	209.48	211.31	206.97	205.43	209.13	208.67	210.55	209.59	207.84	211.33	205.39	209.21	209.48	207.98	207.1	208.94	207.45	207.79	210.68	208.4	210.58	209.13	210.78	209.15	211.66	207.75	208.27	207.57	212.41	208.17	210.84	208.6	206.42	208.64	207.02	207.95	207.55	208.77	208.19	209.41	208.14	213.7	204.55	210.26
208.85	209.18	204.62	207.66	205.29	209.69	208.52	208.45	208.08	208.41	207.42	206.9	205.95	210.23	206.22	206.66	210.55	206.04	207.23	206.06	208.39	206.55	210.14	208.31	207.03	209.65	208.5	209.28	208.23	209.61	208.19	210.45	208.65	207.92	208.16	207	208.79	211.66	209.42	208.27	207.41	208.76	206.13	210.77	207.7	209.41	209.12	207.49	210.28	209.44
210.75	212.42	208.87	211.67	211.81	210.63	208.99	209.42	213.72	210.59	213.58	210.13	212.81	210.99	210.06	210.83	210.23	213.01	210.14	209.61	213.1	211.6	212.23	211.08	209.23	209.76	214.89	215.53	208.93	212.08	213.26	211.47	213.11	211.36	213.03	210.32	214.46	212.24	210.18	210.83	210.07	212.02	207.44	209.4	211.29	208.68	209.7	212.64	210.88	210.85
208.01	209.78	207.14	205.58	204.16	207.14	208.04	208.91	209	205.34	205.24	209.72	207.18	206.88	206.63	209.35	209.08	205.99	207.4	207.66	210.69	205.71	210.16	206.5	208.78	207.86	205.96	204.44	210.41	209.89	208.42	210.33	209.51	207.65	209.98	207.99	210.3	210.16	206.56	206.97	210.86	208.07	207.6	209.87	205.13	207.55	210.01	206.37	207.65	206.88
204.17	203.74	206.5	204.76	204.65	206.35	205.51	203.9	206.4	206.82	204.45	204.27	206.58	203.31	203.61	205.64	208.29	203.79	204.71	204.12	205.9	199.95	206.25	206.16	203.77	204.44	204.77	203.51	205.07	205.63	202.23	202.9	205.76	202.83	204.44	201.18	202.58	205.74	204.6	205.9	202.93	202.59	203.63	204.88	206.43	206.08	204.43	205.18	208.71	203.65
195.92	197.65	197.37	199.83	198.23	199.51	196.68	201.26	199.36	196.8	200.24	198.44	195.05	197.23	202.58	197.28	200.37	198.79	199.83	197.52	200.27	200.31	201.41	198.95	202.17	199.01	200.42	199.17	200.3	199.68	198.77	197.93	202.85	200.84	196.92	201.4	198.31	200.04	198.15	198.24	199.82	200.18	197.95	198.02	201.24	199.52	196.86	197.96	197.51	201.56
200.04	200.36	198.61	200.9	199.29	200.01	203.51	200.97	199.29	199.03	199.84	199.86	200.89	197.55	201.75	201.8	201.32	198.44	198.76	198.01	199.39	200.24	202.61	200.71	202.73	203.39	201.08	201.64	199.01	200.02	202.64	202.61	197.59	197.1	199.1	199.16	198.49	201.74	197.94	200.79	197.84	202.7	198.75	201	199.15	201.3	202.43	201.05	202.05	202.36
203.32	202.32	203.06	202.68	202.04	199.64	199.58	202.69	203.12	201.95	203.42	201.43	202.75	200.63	201.13	203.16	202.64	202.94	201.95	202.13	203.54	203.36	204.51	199.53	202.02	201.6	201.34	203.23	201.39	202.51	207.11	203.68	204.59	203.93	199.07	199.62	200.83	202.82	204.45	203.9	201.55	201.16	199.69	201.89	202.27	204.91	199.16	204.37	203.97	203.24
197.96	199.14	198.61	196.2	199.58	198.62	200.65	197.1	199.11	197.19	197.99	201.35	199.32	196.23	199.02	198.38	200.2	196.98	199.07	197.65	195.13	196.64	201.84	198.66	196.97	201.17	200.23	200.6	198.44	196.91	196.17	200.24	200.63	200.1	198.39	197.95	198.62	199.86	197.4	201.24	197.05	197.71	198.42	200.88	199.75	197.21	200.29	199.41	200.07	196.75
197.8	200	200.55	198.89	196.91	201.73	202.5	199.36	198.98	199.35	199.19	201.59	198.56	200.39	199.28	198.87	199.48	198.45	199.16	200.16	199.96	198.97	204.18	198.26	199.57	196.11	200.88	200.37	200.42	198.09	198.2	198.43	197.63	198.39	197.68	196.54	200.03	196.54	198.79	199.6	201.24	200.43	199.77	198.84	197.25	199.06	195.3	197.79	200.14	198.31
207.5	205.29	204.05	210.98	207.93	205.47	206.5	208.88	209.48	206.98	207.01	207.85	207.49	209.29	208.97	207.82	208.14	208.53	209.47	205.75	205.39	204.73	210.49	208.97	208.76	206.29	209.46	211.85	206.53	207.79	204.41	208.99	211.47	207.75	208.45	207.86	208.68	206.99	203.61	211.13	208.65	209.96	210.12	206.97	209.66	210.02	207.89	208.22	208	207.88
201.38	205.66	202.94	207.07	203.85	203.04	203.09	205.98	207.4	203.96	201.73	207.51	202.82	200.29	204.4	205.17	204.03	201.41	207.66	202.65	203.5	206.05	206.99	204.29	203.43	201.98	203.37	204.51	204.56	202.61	205.38	202.41	203.69	203.71	206.28	205.97	201.6	203.3	201.36	206.45	205.15	206.68	207.23	204.16	204.78	203.88	200.99	203.14	206.52	199.95
205.34	209.11	209.07	205.53	206.73	207.47	210.17	209.75	206.04	207.98	206.77	207.81	208.49	211.08	207.41	206.9	205.24	208.59	207.59	207.69	207.97	205.03	205.94	204.65	208.47	210.13	209.9	207.45	206.82	205.51	207.79	209.48	208.37	210.37	212.42	208.89	205.19	205.52	207.03	206.59	208.7	209.3	209.46	208.73	208.1	210.14	205.21	207.71	209.46	208.83
212.32	210.71	210.25	209.14	207.06	207.81	209.37	208.75	207.53	207.14	210.48	208.57	209.68	213.58	209.85	210.08	208.8	209.41	207.01	209.28	206.53	209.54	208.44	210.34	212.5	207.86	208.37	209.15	207.43	209.28	209.5	211.53	207.74	206.36	208.33	208.69	207.67	208.57	211.11	207.15	208.63	208.07	208.74	210.02	212.37	206.92	205.08	209.7	209.82	209.11
203.13	203.49	200.07	203.01	201.91	200.89	201.92	203.8	203.26	202.79	201.57	199.42	203.88	202.81	202.67	200.56	202.72	199.86	200.56	202.57	199.91	203.72	203.42	206.4	201.31	203.09	204.87	204.63	203.7	207.33	203	201.97	201.82	199.45	202.7	202.66	203.68	201.03	200.77	205.19	199.48	205.98	203.28	203.05	203.3	202.63	202.85	201.53	204.58	201.52
198.35	202.97	203.21	202.96	199.83	199.91	201.4	200.71	201.77	198.78	199.05	198.94	202.06	198.12	199.42	200.42	198.9	200.95	198.74	206.83	200.62	201.02	204.21	202.21	199.25	200.9	198.19	198.88	198.5	201.28	199.24	203.63	202.28	203.24	198.28	199.51	200.21	198.29	200.29	202.71	203.08	202.7	201.54	198	200.15	199.76	200.56	202.68	198.47	199.53
203.25	201.45	200.79	204.11	203.55	202.03	202.99	199.55	199.6	201.12	200.03	204.03	202.93	206.23	206.93	202.55	200.03	203.17	202.68	205.03	201.15	200.26	200.35	201.16	203.11	204.83	202.79	201.43	204.08	204.62	200.92	201.69	200.28	201.09	202.89	200.19	199.87	205.54	207.85	201	198.99	201.48	203.99	200.56	200.5	201.53	201.86	205.03	199.5	202.67
202.67	203.95	205.2	203.04	204.72	202.47	204.57	202.7	203.21	201.56	201.37	201.59	204.17	205.37	201.25	205.88	203.93	199.02	203.37	202.87	203.01	204.05	203.62	202.15	203.11	200.61	201.99	199.86	200.94	198.5	204.5	203.28	203.89	202.57	206.29	202.59	201.02	202.95	201.27	202.66	202.81	202.23	205.38	200.97	204.65	202.09	203.9	203.44	202.83	202.29
203.34	204.45	207.13	202.64	200.38	200.39	198.34	203.18	200.07	200.85	201.29	203.19	199.91	200.6	202.78	197.74	204.35	201.52	199.98	201.88	201.48	197.86	201.4	201.77	200.42	201.86	202.14	198.04	201.85	201.16	199.89	201.84	203.47	200.32	202.73	204.27	200.69	197.07	205.26	199.8	202.52	202.5	202.26	202.37	197.18	197.4	203.21	201.14	203.13	198.42
206.37	207.25	208.58	208.77	207.89	208.78	207.84	210.22	210.18	209.24	211.51	210.62	208.08	206.19	209.17	212.56	207.94	208.98	204.31	207.23	207.5	210.56	206.41	207.67	211.11	210.94	212.37	209.27	210.5	206.84	211.28	212.68	208.51	209.85	207.88	211.78	214.03	209.01	210.49	208.54	209.6	209.63	209.74	209.11	210.78	208.7	204.63	211.49	210.18	209.27
208.71	209.95	206.65	206.52	209.73	206.42	210.74	211.43	209.53	207.63	205.16	207.09	213.09	208.11	207.15	211.48	208.13	206.46	210.78	209.65	206.22	211.42	207.79	207.28	210.21	209.2	204.88	209.35	209.02	211.13	209.26	210.23	207.85	210.78	208.15	209.82	208.23	207.96	210.01	208.5	208.6	206.59	204.87	206.45	207.97	210.98	210.78	206.69	207.91	210.34
197.81	199.26	198.97	202.58	201.22	199.04	201.32	200.18	199.12	201.48	203	195.34	198.18	197.44	202.18	202.74	199.84	200.31	201.76	202.15	198.5	197.83	196.44	200.5	199.47	198.5	198.7	202.3	199.11	197.08	202.03	199.41	198.75	198.26	196.01	199.09	200.39	200.14	199.62	197.23	198.82	199.12	201.05	203.38	197.29	197.98	198.63	197.7	196.8	199.85
200.13	201.26	199.03	198.9	203.47	198.79	198.2	200.48	201.12	201.33	198.52	200.49	202.54	201.46	200.15	199.86	202.39	200.87	201.77	199.64	204	201.51	199.58	201.88	196.92	201.41	201.27	195.48	199.39	201.61	197.56	200.73	200.03	198.94	200.46	201.09	200.92	201.89	201.36	201.68	200.81	201.3	199.75	201.72	198.2	201.52	200.02	199.92	200.26	200.97
206.62	210.18	205.14	210.15	205.41	206.85	209.98	207.47	206.74	210.05	205.73	207.16	207.82	206.37	205.3	207.68	207.79	207.57	208.85	209.68	207.68	208.11	205.59	208.56	206.47	207.51	205.55	208.56	209.09	209.8	206.85	207.45	208.42	204.3	206.79	206.46	206.98	204.96	206.2	207.01	205.24	207.63	207.91	211.39	206.68	207.44	209.49	207.97	208.72	207.06
202.39	203.83	207.7	203.12	205.11	201.6	206.6	204.64	203.38	205.26	202.16	204.54	206.86	205.19	205.79	208.07	200.49	206.89	200.77	206.57	202.11	204.21	203.65	200.19	202.11	204.2	205.13	204.37	205.86	203.18	203.42	204.09	202	205.36	203.81	205.29	203.83	202.35	204.99	205.33	199.88	206.54	204.98	203.6	201.02	205.46	205.42	205.47	205.37	205.93
210.04	206.42	205.34	207.24	205.89	211.2	206.42	210.54	208.64	207.11	209.21	209.59	207.52	210.66	210.49	208.87	207.59	210.78	207.82	209.5	208.38	208.96	207.97	212.18	211.39	207.26	208.98	207.56	208.11	206.89	210.65	207.11	209.17	207.17	210.43	210.3	206.17	212.17	207.48	206.2	210.14	206.39	210.12	209.1	210.64	209.73	207.9	209.94	208.04	205.86
210.87	211.24	213.08	212	213.42	210.33	211.02	211.99	209.61	208.7	212.72	211.86	214.56	211.16	214.57	211.63	213.4	212.67	210.56	212.51	214.27	210.68	209.71	214.13	211.88	211.35	212.85	211.52	214.31	210.74	214.77	213.78	212.71	215.02	212.26	210.47	214.14	214.23	211.12	212.56	214.99	213.73	213.69	212.93	214.39	213.56	210.91	211.1	210.97	210.56
200.62	198.33	199.94	197.41	202.78	199.64	201.37	199.94	201.29	197.82	201.55	200.47	201.83	203.14	201.08	199.83	202.96	203.71	201.21	199.54	201.52	203.1	204.85	200.92	202.31	204.32	201.56	200.79	201.12	202.84	199.39	201.74	203.73	201.56	201.35	200.28	203.65	204.56	201.72	201.76	201.54	198.56	201.7	202.83	196.47	200.29	203.34	201.76	202.09	199.46
206.1	210.43	207.93	206.23	209.23	210.09	208.74	206.79	212.51	205.3	207.94	205.71	207.76	209.21	204.07	206.13	205.53	211.19	208.62	204.86	209.17	208.34	207.28	212.08	207.06	209.03	204.64	207.09	206.33	212.15	208.83	206.76	210.95	210.79	207.59	212.01	209.51	207.95	204.9	209.11	205.8	208.8	208.05	209.35	203.87	207.34	206.89	208.59	204.9	207.53
213.68	212.65	213.05	213.31	212.73	213.09	216	213.44	213.03	210.51	210.7	210.48	211.06	213.21	212	214.69	217.05	212.49	211.36	213.33	212.9	212.59	211.89	212.5	216.46	211.67	211.84	209.85	211.31	214.07	213.85	213.55	212.3	211.73	217.27	211.68	216.05	214.25	208.75	212.87	213.07	209.72	213.13	215.14	211.41	210.71	213.22	211.58	212.12	214.9
216.33	215.93	213.5	218.23	218.16	215.36	218.3	217.42	216.53	219.24	214.98	217.73	220.09	218.89	219.12	216.81	216.53	219.13	220.27	215.22	216.19	217.53	215.43	216.52	214.23	219.28	216.46	217.07	219.68	217.59	216.56	213.49	219.38	213.73	214.1	217.72	214.86	215.86	215.49	215.15	214.04	219.75	220.57	214.51	218.27	217.12	219	216.22	218.21	218.16
201.98	206.27	202.14	199.16	203.5	203.65	203.67	203.01	201	202.08	200.78	201.07	202.51	199.87	198.91	200.83	199.95	200.49	201.12	204.45	202.19	201.8	204.42	198.5	202.23	205.9	202.03	202.12	203.4	200.64	203.46	203.62	204.23	203.02	201.53	205.52	204.07	204.38	202.97	202.76	203.43	202.51	204.66	204.16	201.71	203.62	201.41	204.03	200.36	200.71
205.59	201.94	204.3	201.59	202.33	207.46	204.58	205.61	203.99	202.09	206.45	204.93	200.23	203.4	205.44	204.87	202.96	206.34	204.72	205.1	203.39	202.64	201.46	206.41	204.84	204.24	204.65	203.27	201.98	203.46	205.44	202.56	202.67	203.86	205.21	206.14	203.1	204.02	206.05	203.56	206.04	200.09	204.8	200.78	204.62	201.63	203.05	205.26	203.84	204.05
204.01	201.35	200.16	198.73	203.13	202.55	200.01	202.55	201.42	201.24	201.81	199.18	201.29	201.16	198.01	199.37	199.52	202.76	196.44	201.22	202.77	203.76	201.04	199.31	201.91	199.15	202.27	202.34	200.31	203.04	202.18	200.62	196.68	199.26	200.13	202.45	200.53	204.27	200.27	202.15	201.78	199.77	198.09	200.45	201.25	201.37	200.74	198.2	203.44	201.1
206.74	204.68	205.48	208.36	210.83	207.66	209.99	210.24	209.9	207.39	208.82	207.55	208.33	206.71	207.63	206.48	211.19	206.33	208.26	205.01	204.55	206.57	208.21	211.48	207.77	209.99	210.08	207.46	210.2	207.36	205.07	206.67	209.79	207.66	207.95	206.4	209.48	210.93	206.09	207.14	207.68	207.11	206.23	205.57	206.27	206.5	204.67	205.02	207.71	206.19
207.88	209.21	212.61	207.39	207.84	210.93	205.56	208.72	204.57	209.51	208.12	207.31	207.85	207.36	207.35	209.7	210.72	210.78	205.45	205.44	207.64	209.71	208.79	209.35	210.14	209.81	209.16	207.44	209.51	208.4	208.92	206.9	209.46	209.84	205.99	208.21	210.47	209.08	210.35	208	204.96	208.26	209.92	207.9	209.46	206.33	208.32	208.49	210.11	206.56
195.59	194.12	192.67	195	195.78	194.6	195.2	196.03	193.09	192.93	196.65	194.76	197.7	194.4	194.37	196.41	192.77	193.13	193.78	197.21	193.4	194.46	193.35	197.71	196.84	195.67	197.38	197.92	195.6	193.99	194.53	196.73	194.24	196.7	195.02	194.28	198.05	195.42	194.19	196.06	195.81	195.77	196.26	191.98	195.92	195.5	196.94	191.42	195.93	195.13
201.45	202.27	202.24	202.32	201.9	203.2	202.26	201.47	201.86	200.13	201.07	201.39	202.05	204.37	201.51	201.23	203.1	201.11	204.03	200.47	201.81	202.87	204.79	202.39	203.42	205.88	201.65	203.33	201.2	201.48	204.21	199.08	202.05	203.45	202.16	201.15	202.38	205.7	204.34	203.26	198.19	202.06	202.05	201.29	203.47	202.53	203.76	201.28	202.56	207.35
208.65	209.24	209.16	205.77	207.99	208.56	207.67	205.77	207.13	208.95	212.02	211.45	209.33	207.62	209.83	212.48	210.19	210.43	206.79	208.58	211.35	208.53	207.55	207.09	212.62	209.24	210.07	209.69	207.35	204.6	207.96	209.95	211.06	211.39	208.21	208.97	206.43	205.93	209.4	208.24	212.13	208.21	209.76	206.67	212.12	213	207.49	212.51	206.81	209.43
216.54	211.58	211.08	211.14	212.15	212.32	211.79	212.08	212.21	214.16	210.1	214.44	215.01	212.53	213.49	213.59	209.7	213.83	214.88	212.14	215.25	210.49	212.43	214.49	208.92	210.4	211.62	214.11	214.29	212.09	213.38	212.53	210.47	213.21	210.39	213.92	209.93	207.82	211.27	211.55	214.09	210.83	209.4	207.02	213.74	212.05	212.8	215.03	210.32	212.69
216.75	217.08	218.3	216.73	216.83	216.97	217.87	218.96	219.69	215.56	216.8	220.24	215.73	221.03	219.4	215.45	217.08	217	218.2	217.88	216.99	219.5	218.41	220.2	220.9	215.46	216.08	221.95	218.54	218.04	218.34	216.13	218.77	214.84	219.89	216.18	216.72	216.1	216.85	220.51	218.2	219.18	217.62	215.31	217.72	217.99	218.36	219.88	220.34	218.2
213.08	220.22	217.19	217.21	215.72	216.06	220.01	218.53	218.37	217.75	217.08	218.68	217.28	216.04	219.36	217.27	217.8	215.09	216.25	219.28	215.34	216.15	216.92	217.45	219.13	215.14	215.02	214.51	217.81	220.08	217.39	215.41	216.47	216.17	218.43	216.11	216.52	216.64	221.13	216.44	216.89	216.63	221.01	215.03	216.94	217.6	221.95	221.56	219.36	217.97
214.69	213.55	217.56	217.21	213.34	218.57	216.5	214.95	216.85	218.25	218.64	216.64	215.3	215.16	213.37	214.02	215.33	217.98	218.28	217.16	218.54	219.26	218.11	217.05	217.68	216.22	218.45	216.17	217.17	216.14	218.43	215.59	214.55	217.5	218.78	219.86	219.47	216.74	217.22	218.1	219.52	217.46	217.21	215.95	218.35	216.41	217.25	217.48	217.78	219.14
206.02	203.77	200.1	203.27	204.85	202.6	203.52	202.19	201.67	203.19	202.88	203.02	200.45	200.86	202.14	203.37	203.05	204.77	200.33	199.52	201.68	201.8	204.97	204.75	204.29	204.17	202.62	202.49	203.91	206.7	199.05	205.6	201.06	200.42	206.27	202.79	202.87	203.79	203.7	200.98	204.2	202.83	204.73	201.24	203.65	202.15	201.93	203.04	202.46	207.46
204	205.39	204.56	204.13	204.75	206.01	205.91	206.04	207.46	206.02	202.41	206.85	202.58	203.48	207.06	208.85	207.72	204.58	204.35	200.95	205.92	204.5	205.54	205.98	205.93	204.53	205.32	206.16	205.15	201.81	207.69	206.1	203.27	202.65	205.3	205.75	202.47	204.58	204.33	204.9	204.69	207.46	201.44	206.18	206.16	205.1	202.6	206.37	201.05	204.94
193.03	193.54	193.03	196.23	195.48	195.33	195.89	195.07	193.75	193.31	195.52	193.52	194.71	195.01	192.62	194.68	196.22	192.25	195.27	192.71	195.44	195.4	197.15	193.93	194.27	196.09	195.47	193.54	194.2	193.37	195.46	195.19	194.19	193.88	193.95	192.23	193.2	194.41	193.28	196.81	194.94	194.05	192.99	194.24	196.92	190	192.49	194.88	194.92	193.49
199.92	203.25	200.59	201.71	203.12	201.54	200.29	202.2	203.64	203.14	199.15	202.13	202.58	199.31	201.73	201.47	204.02	203.43	202.14	200.95	200.32	203.96	205.15	199.2	201.16	201.59	205.25	202.01	199.72	205.53	202.83	204.12	201.75	201.98	201.02	204.62	204.19	204.02	201.72	203.52	203.34	199.96	203.79	204.2	203.9	201.99	202.32	200.88	205.55	202.29
201.3	203.48	201.73	202.41	201	198.34	195.79	201.14	198.96	200.04	198.93	199.51	199.2	200.28	199.65	198.58	199.65	196.95	200.08	199.29	200.07	199.57	200.81	196.66	201.2	197.73	198.28	200.66	198.64	197.11	195.66	197.01	198.39	199.32	200.96	202.41	201.07	199.82	202.64	198.15	200.6	201.67	197.83	201.12	200.49	200.88	201.24	199.31	199.82	198.29
211.56	209.29	212.19	210.62	211.83	211.24	212.21	210.9	211.4	213.94	213.21	212.14	214.4	210.6	211.47	207.92	211.16	214.19	209.36	209.23	212.81	209.31	209.34	212.6	209.56	210.66	211.56	214.12	213.21	209.18	211.76	212.76	212.62	210.66	211.47	211.27	212.85	210.71	213.31	212.8	209.58	212.16	210.31	214.26	211.1	208.92	212.33	211.24	209.19	214.25
209.71	209.9	211.48	209.27	208.47	206.33	210.66	214.45	209.9	207.92	208.06	209.49	207.49	208.94	208.61	209.86	210.66	207.7	207.35	206.48	209.1	209.6	208.19	206.23	209.88	209.5	209.64	208.28	212.26	206.39	209.16	208.28	210.5	206.91	206.57	209.58	208.04	209.22	208.2	208.63	209.91	205.24	203.27	207.39	205.79	210.57	207.3	206.55	210.9	209.02
205.61	204.24	205.34	204.9	203.07	203.4	201.86	200.28	207.04	208.6	202.99	207.21	204.51	201.99	206.31	205.22	203.64	204.04	205.06	202.72	202.2	208.3	202.71	203.84	203.58	201.28	205.64	201.67	203.9	204.34	202.98	202.96	204.56	204.94	203.33	206.08	204.42	201.83	202.93	205.21	202.81	204.67	202.39	203.94	203.92	204.62	207.2	202.69	200.26	203.35
218.55	217.8	217.96	214.12	219.33	217.55	217.49	217.81	222.04	218.1	219.07	216.57	218.47	215.14	218.93	216.84	219.39	215.05	215.29	218.46	211.19	219.45	218	218.29	216.76	218.83	218.99	214.66	216.43	218.04	217.55	219.05	216.79	214.85	216.56	220.17	214.64	219.83	218.85	216.52	219.98	217.55	215.96	217.33	215.89	216.72	215.85	215.91	215.5	218.59
209.85	209.27	211.73	210.62	211.06	212.24	215.14	211.91	212.63	212.81	211.02	212.88	212.97	213.84	210.37	210.52	213.78	212.07	211.67	211.38	212.83	213.62	213.63	212.6	212.06	211.3	211.38	212.7	211.14	211.91	213.08	209.07	211.97	209.47	213.84	212.31	213.29	212.65	210.05	214.4	211.27	211.64	212.86	208.97	210.08	212.71	212.5	211.23	213.7	212.42
208.29	202.3	201.88	206.53	207.84	205.67	203.14	206.52	206.6	204.24	205.18	203.76	206.99	202.99	206	203.96	200.91	202.2	207.76	202.41	205.99	205.45	203.9	200.85	206.17	207.4	204.78	205.13	205.78	207.35	205.01	205.61	205.52	204.16	203.09	201.72	202.91	206.71	200.34	203.74	205.3	206.42	205.79	207.9	204.01	203.81	202.96	209.15	206.31	205.88
214.25	210.57	210.47	209.63	212.54	212.83	214.59	210.02	212.47	211.33	208.13	214.67	210.68	210.66	209.15	212.43	212.25	211.61	212.03	211.27	212.74	212.78	211.24	210.93	209.02	211.97	213.93	209.4	214.94	211.06	212.4	214.47	212.83	211.08	211.51	208.53	212.11	209.68	212	211.95	207.17	211.14	208.79	208.59	210.57	213.34	208.62	211.69	211.6	210.58
207.56	210.02	206.58	211.67	207.45	209.61	208.76	206.36	208.5	207.37	208.21	207.28	207.22	212.12	208.66	207.87	208.54	209.86	212.66	206.95	211.21	210.36	208.94	209.6	211.78	212.81	210.76	207.27	207.93	206.64	207.27	210.83	206.34	208.74	212.55	207.79	207.22	212.15	205.32	208.99	210.02	209	208.84	211.71	210.98	207.73	207.06	207.65	207.07	209.1
211.06	212.58	214.56	211.91	214.11	207.84	207.62	210.66	212.85	207.84	210.7	211.73	213.42	210.84	209.02	212.67	210.86	212.63	211.42	210.86	211.29	214.29	216.88	210.28	210.52	213.46	212.6	212.15	211.55	213.37	211.93	212.19	212.25	213.14	210.16	210.46	211.64	212.96	212.36	217.06	213.83	213.63	210.99	211.63	212.71	211.58	213.17	212.21	211.67	210.04
200.51	200.01	198.52	205.23	198.96	201.83	195.47	199.69	199.58	202.49	202.17	200.52	201.22	197.07	197.45	200.13	197.01	199.99	197.34	200.63	198.22	201.06	197.53	199.61	199.15	197.81	200.83	199.24	199.51	202.27	197.41	197.23	199.59	198.94	199.59	198.46	199.02	201.05	199.22	198.93	199.78	198.68	198.18	198	198.93	199.41	202.42	200.14	201.11	198.09
208.28	203.88	206.55	203.82	208.18	210.32	206.55	206.89	207.51	205.22	207.72	207.86	205.38	208.36	204.33	205.58	204.75	208.29	208.78	207.98	209.19	208.3	205.29	203.67	210.74	206.54	208.26	203.87	208.92	202.99	205.73	205.25	207.93	208.4	205.86	209.04	206.64	208.54	206.76	207.15	206.76	208.01	207.39	205.67	204.45	205.09	207.97	206.99	206.07	205.44
214.75	215.07	215.75	215.17	212.23	210.81	211.33	214.17	210.89	212.32	211.72	214.92	212.13	209.71	215.11	213.18	211.21	213.79	213.58	212.44	211.46	218.32	213.29	211.72	215.27	210.68	210.82	214.37	210.58	217.42	214.38	212.05	215.29	210.79	212.55	211.03	213.24	212.15	211.23	214.78	215.97	212.03	214.63	216.18	211.82	215.95	209.62	212.46	212.87	210.91
211.39	214.06	209.53	212.36	215.41	212.62	215.52	210.76	210.28	212.56	214.29	213.26	210.79	213.66	209.49	216.97	212.35	213.35	213.67	211.77	211.37	212.43	215.55	211.64	215.69	212.15	213.99	212.01	213.57	209.28	210.99	211.61	212.82	209.76	211.57	212.36	212.44	212.84	217.2	214.93	213.57	209.67	213.5	213.89	210.19	208.12	216.84	212.99	213.12	213.5
203.43	205.31	201.52	206.77	201.94	207.62	201.75	204.9	201.03	206.49	204.15	203.23	201.89	201.62	206.9	204.84	205.08	200.88	206.62	202.67	204.24	202.73	203.52	201.78	203.39	203	202.08	203.67	201.53	201.15	200.27	205	208.96	203.11	200.47	202.16	203.25	203	204.47	207.74	204.12	203.74	203.54	203.31	205.16	202.45	201.65	200.96	203.94	203
216.37	217.21	216.77	214.35	217.18	217.17	216.9	215.06	217.5	216.01	218.11	218.02	217.57	213.76	217.32	215.81	216.1	215.95	217.73	218.35	217.59	215.46	214.56	215.1	217.46	216.23	214.85	218.11	217.77	220.81	215.65	217.56	218.92	213.19	215.6	216.31	218.87	218.7	217.39	220.52	221	216.94	215.72	216.67	217.14	215.13	217.26	218.18	217.15	217.83
210.26	211.77	211.48	212.42	209.35	209.35	210.21	216.28	210.33	217.07	209.96	214.41	213.42	209.18	212.66	214.62	210.14	208	211.3	213.91	211.46	206.13	213.26	211.79	211.81	212.59	215.3	210.37	213.27	213.28	211.37	212.99	209.38	210.32	212.67	212.63	212.24	209.06	210.34	211.76	211.22	212.06	212.89	209.92	212.2	211.75	212.61	208.97	209.56	209.23
209.33	211.06	210.3	208.85	207.55	209.1	211.6	212.51	209.1	210.11	208.72	211.43	212.06	211.3	208.83	210.82	209.68	212.2	212.57	209.82	214.61	209.34	207.45	213.2	207.72	211.62	206.1	211.27	208.31	210.16	210.15	209.88	207.03	209.36	211.31	212.69	211.47	210.13	208.89	206.4	208.46	209.88	208.56	208.27	209.12	209.19	210.51	211.11	210.34	206.4
214.14	214.32	213.3	210.94	210.24	208.75	212.34	212.29	211.56	213.72	214.22	212.47	212.82	211.25	209.11	212.84	213.03	213.07	214.17	210.31	211.81	211.51	210.04	210.62	210.86	212.08	208.93	213.39	209.93	211.09	213.39	209.53	209.75	210.82	212.81	209.44	210.12	212.92	211.19	216.94	212.87	213.88	211.56	212.2	208.76	214.55	215.19	211.34	211.95	212.23
211.7	209.89	211.56	209.98	212.93	212	211.74	212.14	211.52	211.66	212.5	210.23	208.77	210.87	212.68	210.93	212.38	212.13	210.44	212.4	213.12	213.97	211.95	208.86	212.13	214.79	209.42	212.38	207.09	210.74	209.87	212.35	212.15	215.13	212.64	211.99	210.37	212.73	212.89	213.47	210.44	211.03	210.62	211.26	212.6	209.29	208.88	213.37	211.24	212.01
198.32	196.82	196.5	195.2	201.82	198.8	198	195.92	199.92	196.67	198.15	197.53	196.6	200.97	201.33	197.56	196.73	196.87	200.76	202.34	199.59	198.85	197.22	200.83	197.93	202.99	197.66	197.76	197.04	198.87	195.67	197.09	199.58	198.43	196.7	200.52	198.31	197.08	196.2	195.09	198.45	199.77	196.59	197.89	198.32	198	199.74	197.4	201.3	196.2
210.64	213.34	212.48	213.15	215.87	212.18	211.04	212.34	211.99	212.47	213.76	210.36	213.51	214.84	213.96	214.13	212.07	215.83	213.6	211.07	211.18	212.14	212.58	213.8	210.05	214.13	209.03	214.55	213.74	213.5	213.02	212	214.79	212.05	213.2	213.34	212.71	212.06	214.79	215.84	211.93	212.42	215.15	214.98	211.75	211.73	213.8	213.35	216.58	213.98
202.17	200.67	202.41	201.59	201.02	200.71	200.56	198.21	199.1	197.6	201.11	197.77	197.21	199.53	201.72	201.79	201.7	200.29	200.88	200.89	198.74	198.47	201.84	199.26	198.52	199.66	198.42	198.89	202.65	203.75	200.62	202.46	197.41	199.34	199.17	204.52	200.97	199.2	199.86	199.2	203.83	199.56	200.75	197.66	196.35	198.85	198.91	201.07	201.16	200.48
206.49	203.66	207.93	202.27	206.32	203.23	203.1	203.24	206.1	207.4	203.47	203.71	201.95	204.81	203.63	204.89	205.27	203.96	202.61	204.15	206.24	206.26	202.88	206.2	205.02	207.74	202.36	206.25	207.02	204	204.66	204.32	203.7	205.21	205.55	204.85	207.05	205.48	204.92	204.5	204.61	207.81	206.86	208.31	201.65	202.54	203.24	204.29	205.24	203.81
208.02	207.06	205.48	207.58	207.91	209.52	205.9	209.6	206.38	211.37	211.64	208.97	208.48	208	209.31	207.73	210.28	209.78	214.71	210.08	208.1	210.35	210.07	208.04	208.78	208.69	208.96	211.17	208.52	210.16	208.59	208.45	208.42	208.77	208.1	209.68	211.78	210.14	203.94	208.11	210.35	208.45	207.72	207.5	209.99	208.41	209.19	209.19	206.08	209.72
204.69	204.59	202.73	205.54	202.87	202.47	205.27	200.4	203.83	203.82	203.75	202.63	201.67	203.93	202.5	204.96	201.99	204.38	204.35	203.22	201.09	203.31	203.04	204.28	203.99	203.21	200.59	205.34	201.68	204.24	205.12	201.43	205.02	204.87	203.96	205.02	202.63	201.5	201.14	203.08	201.65	203.85	207.18	204.43	203.96	199.34	203.13	202.85	207.45	204.81
198.8	202.85	200.02	202.72	198.02	200.07	201.33	199.63	199.57	199.5	202.88	202.13	200.66	197.86	198.97	199.54	201.27	200.24	199.79	202.93	202.27	200.5	199.46	202.58	202.85	200.02	202.09	202.02	201.46	202.98	200.68	199.79	199.34	203.1	197.59	199.38	203	202.28	199.21	199.99	198.88	198.5	199.56	198.01	200.43	201.17	199.82	200.43	200.92	202.71
214.71	215.25	215.73	212.63	210.7	210.95	214.44	211.69	209.88	212.1	210.5	210.8	211.2	215.76	212.35	211.72	211.84	211.25	213.05	212.64	213.58	209.67	211.95	213.46	212.92	211.38	214.61	210.67	209.26	211.17	212.46	210.07	213.55	212.2	211.95	211.16	209.65	211.11	210.71	210.07	214.62	212.57	212.04	214.39	217.5	214.81	209.75	210.85	208.59	213.92
208.33	209.52	205.79	208.41	210.32	209.04	207.67	207.53	211.99	211.54	205.84	208.01	209.59	211.36	210.39	209.69	205.27	207.02	211.11	209.7	208.5	208.92	207.93	209.51	208.88	207.68	208.46	209.17	209.44	208.15	211.69	212.36	203.98	209.94	209.15	211.59	208.75	207.17	207.87	209.04	208.3	207.95	207.81	210.02	205.54	205.8	210.62	206.59	210.06	209.79
207.82	207.63	210.66	206.26	207.59	207.53	208.69	207.46	208.37	208.39	205.98	209.53	207.9	208.95	208.66	207.71	207.91	207.72	208.25	208.51	206.67	205.54	209.03	210.32	209.23	207.66	207.08	208.37	207.83	212.68	208.27	205.73	208.04	206.87	205.56	207.54	209.64	206	204.95	207.72	205.47	207.62	205.79	205.69	207.66	208.85	207.34	205.46	208.17	211.2
217.39	215.39	220.22	221.53	217.67	217.81	217.47	216.88	216.27	220.67	214.76	218.63	215.32	216.22	217.51	217.84	216.47	219.17	216.19	217.24	220.88	219.29	220.3	217.66	217.28	216.24	217.93	217.05	217.47	218.32	216.65	214.91	217.1	214.79	218.32	216.8	217.2	216	217.97	215.95	218.96	216.49	215.34	219.72	215.97	215.4	213.95	217.54	213.42	215.47
215.82	218.6	217.6	216.72	218.09	217.39	216.58	214.78	217.26	218.1	218.22	219.61	217.24	218.38	212.2	216	215.93	214	214.87	216.82	218.08	216.28	215.93	216.97	218.19	210.97	217.51	214.34	220.5	216.66	215.97	214.91	218.92	218.45	217.64	221.16	220.32	217.57	214.92	216.77	217.23	217.5	218.22	217.18	217.53	216.65	218.07	220.99	216.26	217.31
212.62	214.7	213.19	210.54	214.78	212.49	214.09	210.74	215.12	211.26	212.63	214.13	213.24	210.77	210.75	211.77	211.52	214.83	212	215.33	211.13	210.8	213.14	213.31	209.43	211.19	213.91	213.99	214.16	212.74	211.41	213.99	213.85	213.76	211.03	216.88	210.41	210.43	214.96	209.82	212.23	212.62	213.94	213.46	214.91	213.88	208.17	214.46	210.3	211.37
207.25	210.88	205.22	207.44	208.75	208.59	209.92	209.77	205.68	211.09	213.06	208.1	205.72	207.86	209.58	206.98	209.77	209.06	207.36	207.92	206.82	207.22	207.33	209.15	203.96	204.56	204.95	208.99	208.03	208.01	206.67	210.25	209.1	207.75	210.78	210.92	204.42	210.23	208.99	208.21	204.21	208.17	205.9	208.28	207.5	207.05	208.34	207.13	210.42	207.43
214.9	214.27	214.54	209.5	212.22	212.18	213.88	209.25	208.98	213.35	212.86	208.39	211.83	209.65	212.72	212.22	209.62	213.72	208.93	213.67	211.67	213.67	209.34	210.97	209.64	211.5	214.36	212.23	214.25	212.17	211.61	213.23	211.27	213.02	211.27	209.41	211.07	211.4	210.9	213.96	212.95	212.7	212.72	210.37	212.81	209.15	210.96	213.84	213.21	210.33
209.85	209.07	209.54	208.77	212.35	207.65	207.63	208.09	210.55	209.18	207.99	209.56	204.15	207.85	206.59	207.5	206.28	208.28	208.31	206.79	207.77	206.23	209.61	207.55	208.79	212.23	211.42	205.46	210.05	207.64	211.16	209.5	206.97	206.84	207.08	208.84	209.51	209.41	209.32	207.4	208.9	209.45	211.71	209.13	208.24	207.54	201.33	207.81	209.33	210.25
201.09	200.88	197.96	195.73	197.13	197.79	196	200.53	197.76	195.43	196.7	198.78	198.9	197.33	199.19	197.36	198.45	198.64	198.64	197.94	197.38	196.67	197.05	197.54	198.8	199.14	196.9	197.98	198.48	197.54	197.96	195.22	197.63	197.34	196.56	195.22	199.28	199.54	196.42	198.27	198.54	199.56	197.24	197.2	200.58	199.62	194.9	197.88	198.58	198.19
214.99	208.46	211.18	211.98	208.32	211.22	212.23	214.61	213.4	210.79	213.14	208.35	211.19	209.71	213.17	211.08	213.18	212.11	213.46	212.28	211.35	212.47	208.63	214.82	209.31	212.39	211.35	211.53	214.07	214.85	210.84	211.89	211.34	212.23	212.54	211.62	209.53	209.54	211.65	210.26	212.62	212.04	210.36	210.81	214.45	208.83	215.8	208.49	211.49	211.14
202.63	201.88	201.91	201.41	201.64	201.51	204.08	202.48	201.92	203.04	202.97	203.75	205.4	206.86	204.15	203.18	203.74	203.74	203.97	206.92	207.21	200.27	207.15	202.76	202.43	204.32	204.42	202.4	204.66	201.45	203.65	200.46	205.63	202.62	204.71	203.4	203.85	200.15	205.1	204.13	201.33	201.49	202.95	202.48	204.57	200.99	201.39	203.57	201.99	201.15
205.09	208.58	209.69	210.51	209.15	210.77	208.65	204.31	210.3	208.69	209.12	208.72	210.67	209.6	208.86	209.77	204.22	208.31	210.9	208.57	208.59	205.75	208.73	208.07	209.31	208.63	211.96	205.01	210.69	210.43	212.09	210.51	204.73	208.04	210.91	208.99	211.03	206.4	210.09	209.54	207.34	208.15	207.99	209.51	211.09	210.98	209.86	210.97	211.3	208.14
201.97	201.53	203.69	200.66	202.27	203.58	203.07	201.11	204.38	204.08	201.86	200.28	200.28	203.1	205.93	200.66	202.5	202.97	201.44	202.61	205.36	203.54	200.46	206.14	199.32	203.19	202.59	201.32	202.35	204.5	204	200.01	200.6	202.73	200.72	200.41	202.75	201.53	203.67	204.79	205.78	200.08	201.74	201.14	205.74	205.29	202.56	201.45	205.43	203.32
200.73	198.4	199.73	198.92	201.28	201.61	198.48	198.33	199.91	198.88	202.51	198.75	200.92	197.52	199.01	202.59	199.89	199.72	204.39	202.24	200.84	203.12	197.09	199.85	198.26	201.35	201.32	198.36	198.92	201.77	201.96	199.12	199.39	200.2	200.19	200.37	196.64	200.37	201.52	199.33	201.53	199.33	201.26	198.64	202.57	199.46	200.29	203.16	199.08	201.31
204.9	206.38	205.71	208.93	207.52	207.44	206.65	211.45	208.79	206.73	209.64	207.44	204.04	206.45	208.54	205.49	207.37	206.59	208.15	205.02	206.5	208.02	205.37	209.68	206.97	206.23	207.74	208.63	207.63	209.74	206.58	209.16	208.47	209.64	209.5	205.58	207.67	208.75	209.8	207.29	207.92	206.78	210.47	208.09	209.09	206.19	207.99	209.81	208.39	206.87
199.29	196.93	199.86	199.98	200.3	202.51	199.85	200.83	198.85	197.08	199.81	197.06	199.89	198.6	203.68	203.58	200.52	202.46	198.57	201.68	199.8	201.33	199.84	199.37	197.23	201.86	203.7	197.37	199.63	205.18	201.74	204.12	200.24	201.69	201	201.75	203.02	199.15	199.24	200.73	201.1	197.27	201.3	202.03	197.84	202.15	202.21	202.51	201.57	202.04
209.43	209.53	213.51	212.57	212.81	209.01	214.03	212.55	212.87	210.03	209.62	210.69	214.29	207.87	211.25	214.98	213.6	212.62	212.58	214.91	211.86	215.08	213.05	209.3	212.07	208.82	212.89	213.07	214.01	215.54	211.61	213.66	212.48	218.23	209.28	213.53	213.13	209.29	210.21	212.07	211.34	210.8	214.43	212.22	212.85	212.9	210.45	215.46	212.14	212.29
203.31	203.41	199.03	200.25	204.47	202.8	203.32	202.34	200.07	199.12	203.95	202.04	201.04	200.24	204.22	202.3	202.85	203.83	202.37	202.58	202.93	198.74	198.78	201.82	203.97	202.91	203.82	203.75	201.62	202.58	202.85	199.78	203.77	199.22	199.58	201.29	201.15	203.02	204.39	199.78	201.12	203.46	202.95	199.7	201.54	205.03	201.81	203.37	202.93	202.18
207.77	207.47	208.92	202.82	211.07	208.84	209.36	210.72	210.33	208.8	209.36	207.84	211.65	206.34	208.74	209.71	209.34	210.43	209.32	209.7	209.49	208.05	210.69	208.96	207.91	209.43	210.7	207.59	209.07	206.3	208.56	209.23	206.52	211.04	206.66	208.73	211.73	211.2	208.6	209.17	210.87	212.14	212.58	211.01	206.26	207.1	211.93	210.05	210.08	208.5
211.08	207.36	206.92	209.65	208.93	208.35	209.24	207.68	207.9	208.74	208.09	207.12	209.73	209.39	210.17	204.65	209.44	205.18	208.95	206.64	206.96	211.89	210.4	206.6	212.85	212.84	207	208.63	209.75	207.08	206.88	209.3	210.35	205.46	208.75	211.1	204.99	210.71	207.02	206.21	209.81	208.08	208.47	209.03	209.13	207.88	207.12	209	208.69	208.85
209.44	208.83	211.31	206.37	207.08	211.3	206.63	208.93	207.65	210.67	209.29	209.51	208.37	208.16	209.4	209.73	206.37	210.34	211.85	210.52	207.76	208.15	209.86	209.69	209.72	207.98	205.52	210.22	209.05	210.61	210.35	205.01	207.64	206.28	211.9	210.64	210.2	208.39	210.7	204.74	209.6	208.14	207.16	207.19	211.15	209.05	208.44	213.76	209.46	210.95
203.86	202.19	206.31	206.23	204.22	202.63	203.5	204.93	201.66	207.82	204.37	204.67	202.61	205.12	206.45	203.03	202.74	208.12	202.45	204.43	203	204.31	204.57	203.64	205.17	202.7	201.73	206.41	204.74	201.47	203.58	204.51	208.91	203.95	204.99	203.33	203.64	205.3	205.93	206.08	204.43	203.98	201.57	201.16	203.72	206.36	202.67	206.28	203.55	204.67
207.06	205.78	209.46	208.57	206.47	206.21	204.95	202.42	206.15	207.7	207.35	210.5	206.2	207.45	208.41	201.66	205.66	203.58	206	205.37	206.3	206.08	204.29	205.78	205.93	207.11	205.8	206.07	207.29	204.46	203.15	204.34	207.97	203.53	204.24	207.7	203.74	206.71	207.18	208.57	204.19	206.74	204.94	208.67	207.43	208.03	205.26	204.28	204.69	207.36
197.08	197.77	200.24	197.75	200.1	199.46	194.94	200.55	200.46	195.49	199.6	197.12	199.81	200.1	196.41	198.24	201.57	195.11	198.74	197.51	198.56	197.58	194.65	197.53	195.2	197.82	197.89	199.85	197.63	196.57	197.9	197.95	197.77	198.48	200.15	201.8	195.65	196.93	197.77	201.75	198.98	196.89	200.47	198.96	196.56	198.64	197.46	198.46	201.08	197.72
204.73	203.9	202.88	203.89	204.25	201.54	202.55	201.26	202.48	201.02	203.4	205.16	204.69	204.54	204.91	205.39	204.96	206.37	202.3	203.77	204.01	201.51	201.98	200.69	202.37	203.49	202.67	202.99	205.09	203.95	204.79	202.26	204.87	207.16	207.36	203.99	200.95	201.65	203.06	202.59	203.45	203.67	204.35	205.88	202.54	200.83	205.46	203.42	201.51	205.04
213.37	211.42	209.64	212.49	213.81	210.31	213.29	213.82	214.03	210.54	210.76	209.96	211.06	213.24	210.84	216.5	215.19	211.83	214.02	211.61	213.37	217.56	212.35	211.89	208.51	211.42	211.42	211.84	217.49	213.35	212.81	214.01	212.22	215.78	213.18	212.94	213.97	212.36	213.35	210.11	212.38	215.3	213.39	213.8	211.65	213.15	213.2	210.95	213.34	216.39
213.96	208.25	208.23	210.32	213.76	211.43	212.56	212.89	212.98	212	213.21	211.55	215.2	209.26	212.06	212.47	211.81	211.72	208.08	213.55	210.84	212.62	210.81	211.11	211.48	213.53	214.26	211.05	210.59	214.68	211.55	213.74	211.72	214.1	209.96	214.07	214.03	213.34	212.42	212.16	212.32	212.31	211.39	212.46	211.02	212.97	210.73	212.97	211.95	212.14
201.01	203.21	202.39	205.71	202.15	203.16	199.69	203.95	200.09	206.67	203.2	205.8	203.73	200.41	202.92	202.07	203.8	202.83	202.06	200.86	199.42	205.18	204.05	198.93	200.32	205.19	200.95	205.07	200.62	203.97	205.02	201.1	203.8	201.46	204.04	203.51	201.56	201.77	200.23	200.64	204.13	202.49	204.02	200.26	204.56	203.7	202.35	201.48	204.34	202.29
209.43	210.51	211.48	206.48	209.1	206.9	209.57	209.31	207.4	208.16	206.58	210.93	208.3	210.54	209.29	210.93	206.31	211.21	209.77	211	210.17	210.95	207.12	208.12	208.4	212.86	210.18	207.64	207.91	206.14	210.93	207.54	206.41	205.49	210	210.02	205.36	208.65	209.94	209.11	207.15	211.74	209.09	209.87	208.25	207.92	211.81	207.63	208.35	207.69
204.3	203.25	202.21	202.62	200.04	203.29	202.62	202.69	202.47	203.45	204.31	206.77	199.97	202.33	203.85	201.7	206.56	204.93	206.32	204.31	198.81	205.38	201.56	203.19	203.86	204.58	203.1	205.19	203.57	204.62	202.96	203.64	202.74	201.76	204.76	204.44	202.51	200.62	204.79	203.77	203.17	203.55	202.94	202.36	201.96	205.65	201.33	202.2	202.14	203.01
194.03	198.21	196.05	196.96	195.09	198.41	196.24	195.13	197.42	192.97	193.7	198.49	198.05	192.14	194.66	197.1	194.13	195.12	199.18	195.64	190.27	190.99	194.16	193.06	197.29	193.81	194.44	193.98	196.14	196.23	195.53	197.14	194.38	193.45	199.57	198.46	194.23	197.11	195.83	198.7	197.28	196.46	195.17	195.95	194.29	196.19	195.43	196.12	192.94	193.2
209.38	206.68	205.81	209.93	210.46	212.51	210.51	207.73	210.16	210.18	204.85	205.77	211.25	208.51	207.5	208.48	206.46	209.11	213.59	209.08	210.03	210.3	209.4	209.48	209.53	206.71	210.39	206.31	208.42	208.78	210.04	211.2	211.69	208.43	208	205.19	209.36	207.32	207.43	208.2	210.2	206.7	210.51	209.27	207.01	208.79	207.58	210.88	203.67	209.96
215.11	212.54	214.29	215.29	211.51	212.78	211.72	209.84	210.06	211.1	207.65	210.28	212.66	213.39	214.96	209.45	211.46	212.27	214.08	215.64	213.85	212.4	217.27	215.18	210.3	211.28	210.96	213.55	212.07	208.56	215.74	210.6	208.09	212.81	213	209.49	210	210.74	212.28	213.41	211.32	210.6	212.44	212.21	212.19	211.54	215.82	213.37	212.98	213.13
200.78	196.12	198.53	198.52	199.01	195.4	199.24	198.18	194.02	197.48	198.36	198	198.07	196.33	196.96	195.67	197.49	199.53	197.07	195.2	197.36	196.79	197.58	197.58	199.26	196.62	200.51	195.91	197.39	195.28	198.61	195.64	200.48	194.55	198.8	199.99	197.94	199.7	199.68	199.76	196.39	196.98	199.14	196.78	200.8	201.9	197.72	199.12	197.54	196.57
212.19	210.22	204.05	212.03	211.46	210.69	209.05	210.67	208.19	208.74	206.74	206.86	208.29	209.31	211.08	205.78	204.46	205.74	209.72	209.71	210.57	208.87	206.94	204.66	210.73	208.48	209.18	207.37	207.27	208.67	208.01	208.86	207.97	206.19	208.68	209.1	210.45	212.09	208.72	209.26	208.76	207.54	207.46	206.91	211.9	208.51	205.38	206.25	208.36	211.36
213.03	212.21	210.49	212.1	213.34	212.91	212.44	210.22	214.71	209.26	213.72	207.22	208.98	214.01	212.52	212.09	213.33	212.94	213.66	210.81	214.06	210.32	211.16	211.79	213.91	210.78	213.12	213.36	208.7	210.39	210.17	212.08	208.5	209.9	212.73	213.31	212.49	211.34	213.74	213.4	212.18	214.75	212.84	212.96	208.73	211.07	210.14	213.62	211.24	209
207.75	206.75	209.99	206.59	208.79	213.08	210.04	210.29	208.54	207.7	209.56	206.9	208.36	209.73	210.5	208.85	210.29	207.76	207.95	212.32	210.46	210.86	211.47	209.54	208.14	207.05	208.8	208.23	210.26	210.23	208.66	211.95	212.84	209.09	212.45	210.13	208.05	210.26	210.29	209.76	206.87	208.88	207.69	207.56	209.71	210.84	206.56	209.23	207.84	210.66
209	206.62	207.72	208.28	204.7	210.97	207.09	203.68	208.51	205.11	206.12	207.47	208.97	209.79	207.4	205.7	208.87	205.01	203.84	206.91	209.33	204.59	203.61	206.29	209.91	207.57	208.15	206.07	205.54	210.33	204.89	207.16	205.22	203.38	205.89	207.92	205.42	206.36	204.69	207.05	203.46	208.61	208.79	202.34	207.13	207.61	204.14	205.35	206.07	208.84
200.92	198.55	199.37	199.14	200.35	195.56	199.85	199.56	198.64	200.1	200.21	199.17	197.06	198.94	197.64	201.86	197.01	197.61	201.92	200.2	199.42	198.08	199.29	200.21	201.19	200.1	197.3	199.06	196.31	200	201.93	198.51	198.63	197.17	197.01	199.1	199	197.01	196.61	197.82	199.9	195.61	197.89	199.67	199.7	196.44	198.66	199.95	202.22	201.06
204.75	203.53	202.19	204.45	204.78	205.85	203.63	208.88	203.95	201.32	202.56	203.34	201.6	204.26	203.82	202.59	204.72	202.67	200.09	203.05	202.51	202.76	201.31	202.76	204.19	205.51	200.71	203.92	207.63	202.05	201.34	200.98	202.72	200.98	200.45	208.25	203.84	206.59	201.43	205.22	201.22	203.52	204.19	205.2	205.51	204.05	204.96	203.58	203.06	205.27
206.59	206.02	206.13	207.21	206.79	203.58	206.67	208.55	208.04	204.11	205.17	203.21	204.53	207.76	204.54	205.33	203.64	204.06	204.69	204.35	204.49	205.1	204.37	206.18	204.41	206.04	209.51	207.6	205.93	205.21	207.94	209.01	205.48	204.46	205.28	207.17	203.42	207.56	203.59	203.72	204.39	207.15	204.56	206.23	205.71	207.98	207.07	205.14	205.47	206.28
210.69	209.79	207.07	206.91	210.86	211.58	212.15	210.67	208.94	209.14	208.03	206.84	207.46	207.59	212	208.04	206.61	208.88	207.75	207.54	207.88	210.34	211.02	211.41	205.98	211.29	210.06	211.66	207.87	204.2	210.58	208.97	210.11	205.99	209.03	209.64	208.13	209.05	206.66	211.67	207.77	209.96	207.53	213.21	210.39	210.88	208.23	207.14	207.31	208.57
212.93	212.47	216.63	211.94	215.86	213.42	214.23	212.32	214.11	213.74	208.97	216.58	211.36	216.71	216.41	210.5	213.1	215.34	210.62	211.77	211.34	212.8	214.89	216.48	211.97	216.15	214.1	214.01	214.66	217.76	215.08	215.79	214.95	214.71	213.02	213.75	215.26	216.52	212.16	212.05	213.29	212.52	214.68	214.34	214.07	212.47	215.41	214.21	216.5	212.31
195.58	199	198.02	194.72	193.26	196.48	195.71	196.24	193.24	195.17	195.18	196.37	196.63	196.21	196.31	193.48	196.17	196.02	195.68	196.77	195.88	197.18	200.1	194.49	196.27	196.25	196.27	192.73	197.2	195.41	194.98	195.36	192.88	196.03	195.64	191.75	196.36	193.38	197.93	195.36	194.42	196.82	193.52	194.22	194.8	194.19	196.66	195.35	194.03	192.1
206.03	200.95	204.5	201.98	203.67	206.15	204.98	200.94	202.56	201.05	205.82	203.03	200.97	201.74	205.14	205.02	205.74	204.91	205.53	201.15	201.28	204.37	204.65	202.48	204.43	204.24	204.97	200.9	205.79	201.68	204.8	204.06	204.96	204.78	204.61	203.78	204.53	203.89	201.77	206.91	207.87	204.68	205.76	203.68	201.01	208.34	204.62	200.32	204.76	201.67
212.4	213.94	212.22	212.14	213.33	212.67	211.7	211.99	213.47	209.86	209.29	210.82	212.98	211.51	211.96	216.11	215.19	211.7	212.56	211.4	211.78	210.72	213.86	212.91	212.74	213.55	211.99	212.18	213.1	212.13	212.13	214.64	209.52	214.19	212	212.65	211.48	212.26	211.62	213.09	211.56	211.7	212.49	208.7	212.71	209.87	211.97	211.66	213.48	211.88
212.37	214.88	212.71	211.2	210.3	212.12	212.46	212.17	214.64	214.3	211.81	213.7	213.5	214.45	214.41	214.67	216.59	210.59	210.94	213.86	216.29	214.24	212.38	214.26	216.2	214.28	211.19	213.21	214.01	215.14	216.73	212.87	215.08	212.83	211.5	215.17	211.56	214.72	216.16	212.98	213.94	215.25	216.3	214.07	213.17	211.88	210.56	213.02	213.74	214.94
216.92	216.91	219.42	216.37	215.6	217.89	218.62	218.27	216.46	217.91	215.9	220.05	216.57	217.81	213.54	219.56	217.02	217.65	216.06	217.02	217.86	216.53	218.01	215.01	218.01	219.75	215.58	216.02	216.44	216.7	218.14	215.36	220.82	217.97	216.16	218.35	218.18	215.45	219.74	219.4	217.53	216.12	217.03	215.31	217.87	216.32	219.63	215.14	215.04	214.05
207.54	210.09	207.98	209.78	208.99	207.35	206.96	209.34	208.61	210	206.1	208.05	206.71	209.78	209.33	210.99	213.04	209.63	210.64	208.08	207.19	207.21	209.43	206.35	206.18	211.36	208.03	207.99	207.95	209.5	206.67	207.82	207.83	210.69	208.77	209.21	205.24	209.26	210.04	207.65	212.26	205.94	207.89	205.94	210.83	212.54	209.47	207.58	205.57	209.31
209.72	209.59	205.3	209.04	206.92	209.93	207.86	206.63	205.9	208.85	208.29	207.77	204.65	207.13	206.53	210.27	208.12	205.1	206.24	212.17	207.08	206.25	209.82	206.75	207.39	206.6	205.43	209.16	205.51	206.33	207.61	206.76	206.73	207.8	207.65	207.14	208.51	208.65	207.38	205.26	208.13	206.9	209.2	207.92	206.05	208.93	209.63	207.87	209.29	207.27
213.1	211.4	210.43	206.85	211.1	207.15	207.58	209.32	208.54	212.26	207.17	207.54	210.21	209.31	210.37	206.87	207.4	209.9	208.06	208.65	207.48	209.98	209.84	209.22	208.6	212.34	206.35	210.76	210.21	208.96	211.02	210.28	210.64	207.12	206.03	210.76	207.99	209.49	205.45	206.96	209.33	207.65	206.17	208.99	208.86	209.99	208.97	205.62	205.86	207.39
221.03	217.14	219.63	217.24	218.82	215.58	218.08	216.36	219.05	214.74	216.27	216.67	218.78	216.85	218.67	217.5	217.14	215.65	216.98	217.13	220.29	215.89	217.06	218.35	218.44	215.06	214.64	215.27	217.3	217.99	215.03	218.02	217.17	216.91	219.78	218.67	217.01	216.41	217.6	216.72	219.52	219.11	216.04	214.46	217.99	218.53	216.31	216.5	215.86	222.58
205.61	210.11	207.58	208.29	206.55	205.72	207.33	202.08	205.87	206.08	205.97	210.12	205.4	207.54	209.13	207.05	206.97	202.19	210.68	208.37	209.47	206.01	207.14	207.43	205.76	207.8	206.9	208.9	209.18	206.98	207.48	207.46	208.12	207.36	208.7	209.15	206.19	207.63	210.6	207.5	209.3	208.13	208.5	205.44	207.39	206.41	205.38	207.2	209.37	206.31
216.76	217.87	217.85	220.14	215.32	218.54	221.24	215.42	218.5	216.92	218.68	218.11	215.15	216.14	219.49	218.19	217.19	214.26	216.95	216.02	214.54	214.06	217.19	218.76	217.83	218.55	214.31	217.44	215.94	216.45	217.62	218.64	215	215.16	217.39	216.5	217.9	216.27	217.96	215.14	215.45	218.87	219.45	219.29	215.03	217.22	220.06	217.71	218.31	214.81
209.42	212.22	213.74	212.2	212.59	215.81	213.6	211.89	215.76	213.36	212.51	215.08	210.21	212.02	211.94	212.27	215.98	214.47	213.85	211.59	213.7	211.83	213.71	214.17	212.28	213.11	210.47	209.69	211.83	212.69	213.1	212.68	215.17	216.87	210.33	214.17	212.94	211.23	213.07	212.77	212.41	211.45	215.36	212.18	212.25	212.27	214.9	211.69	212.36	210.91
201.81	199.55	198.55	200.21	200.54	197	199.48	199.63	197.43	201.21	201	198.83	200.74	201.4	198.7	202.68	200.12	199.06	199.7	200.48	197.82	198.99	201.82	199.54	200.1	198.5	199.43	195.76	200.75	200.29	200.34	198.85	200.05	197.37	198.89	197.58	198.88	197.37	198.54	198.16	201	200.58	198.24	200.34	199.59	200.37	196.21	197.07	200.58	200.97
212.72	208.82	211.42	211.61	216.98	211.39	211.78	211.93	211.84	212.13	214.65	211.39	216.77	213.93	209.38	214.13	212.5	212.07	213.91	212.81	213.83	210.94	213.44	210.55	212.84	208.8	211.51	213.3	214.32	212.06	212.27	213.37	209.1	213.63	214.82	214.64	214.84	213.41	212.22	213.35	209.62	210.4	216.41	212.26	212.53	212.9	210.33	211.74	208.06	213.18
210.1	212.1	208.96	211.64	215.34	210.49	208.95	210.66	215.42	212.71	210.38	211.58	210.06	212.31	210.21	212.64	211.14	212.64	208.84	211.75	213.72	213.3	209.51	211.77	214.27	214.73	211.52	214.47	212.86	209.86	212.17	213.26	210.53	210.85	213.15	211.31	207.38	209.25	213.34	209.97	212.96	214.4	210.6	212.28	209.24	212.88	207.77	211.1	210.29	213.98
203.52	204.21	203.06	203.95	205.48	204.45	202.48	204.41	203.41	202.35	203.77	204.46	203.28	204.87	204.63	205.34	201.16	204.12	202.8	200.9	205.35	203.38	202.93	204.72	203.72	203.11	204.25	202.94	204.61	206.09	202.26	203.93	206.48	201.41	204.19	202.47	205.35	207.49	205.56	202.62	207.37	203.37	201.26	203.59	202.73	203.05	205.4	203.18	200.39	202.71
201.44	200.89	203.24	201.5	200.57	198.81	198.93	199.17	201.75	199.92	200.97	199.46	200.39	198.78	200.48	198.33	200.73	200.06	198.37	200.7	199.81	199.77	201.15	200.66	200.69	202.6	198.77	200.06	200.63	200.26	197.23	200.82	198.09	198.2	197.36	201.81	200.23	204.23	199.71	201.91	203.71	200.63	198.53	201.92	200.16	200.38	201.35	202.43	201.84	200.31
208.18	207.07	209.01	206.56	212.43	205.67	207.15	208.31	205.56	206.34	211.08	207.88	209.03	207.18	208.68	207.6	208.35	208.89	205.71	209.23	209.71	205.43	206.69	210.65	208.86	210.24	211.92	207.34	209.17	210.14	207.65	210.71	207.93	211.21	211.18	208.5	209.01	207.4	206.44	208.97	209.86	209.37	206.44	209.14	209.93	207.52	210.22	210.52	210.58	208.78
205.24	204.84	204.37	206.79	204.19	204.77	206.25	202.97	204.04	204.17	204.59	201	205.31	204.35	203.5	204.82	203.9	205.78	203.37	205.44	205.05	203.78	204.95	205.72	203.39	201.46	204.54	207.36	202.83	202.36	203.13	203.68	202.54	204.63	203.54	202.37	203.2	201.04	205.9	204.12	204	204.51	208.48	203.65	206.81	204.21	201.05	206.16	204.38	205.37
200.74	199.56	197.57	197.53	200.13	197.28	198.37	198.73	199.56	201.58	199.57	196.78	200.75	198.52	201.84	202.34	199.25	199.31	195.88	198.66	197.37	200.35	198.41	198.84	198.56	198.64	198.37	197.25	201.77	201.57	196.34	197.56	199.11	198.29	198.67	199.93	197.86	200.63	199	198.94	201.68	200.15	198.17	192.1	195.87	198.52	197.62	200.36	199.52	199.2
200.48	204.28	204.79	205.53	204.92	203.64	206.16	204.76	205.07	201.62	206.92	199.4	204.88	202.88	202.39	204.24	206.23	207.27	207.24	201.16	203.83	207.84	205.6	203.65	203.51	204.38	206.95	201.5	202.57	202.83	205.44	205.26	203.91	201.98	206.97	202.92	201.92	205.38	202.61	205.07	203.2	207	205.38	202.82	205.53	204.03	205.02	202.18	203.46	202.17
205.08	209.8	209.2	209.97	207.57	207.05	206.06	207.32	212.88	207.72	208.53	208.94	204.94	207.18	206.57	209.95	207.97	207.08	208.76	205.43	208.03	209.29	209.98	208.32	205.92	209.92	208.32	208.4	209.91	208.92	207.85	208.41	207.83	203.31	208.49	208.51	204.79	207.79	211.84	206.11	207.97	210.51	205.59	203.89	205.08	203.8	207.68	203.87	207.69	206.76
212.5	209.83	211.88	210.31	213.22	214.51	211.91	214.19	213.31	214.05	212.22	212.77	209.71	210.74	214.9	212.12	210.58	214.25	211.73	213.43	212.67	211.57	214.71	209.82	214.23	214.54	215.15	213.52	212.63	211.96	211.2	213.32	208.91	208.61	215.47	208.57	209.75	211.8	214.64	211.47	212.37	211.9	209.11	211.85	212.52	213.5	210.04	211.27	215.44	211.36
202.37	205.49	203.16	202.63	205.61	204.01	201.52	198.47	204.43	202.41	200.08	203.46	205.23	202.97	203.4	202.59	205.72	205.32	207.28	204.26	202.39	204.91	201.28	202.02	206.07	202.73	206.56	205.81	205.64	204.16	204.38	206.18	206.18	202.04	201.41	202.27	203.42	205.28	202.61	203.06	201.93	205.95	204.38	204.35	202.67	203.91	204.91	199.93	205.23	200.51
212.95	211.49	214.45	214.74	211.26	213.76	214.01	212.54	213.67	215.42	214.26	215.1	213.71	215.54	211.57	216.28	215.69	214.57	214.6	212.5	215.93	212.88	213.46	213.15	217.67	216.93	213.41	213.85	214.29	214.67	213.28	209.67	212.04	217.2	214.39	212.92	213.8	211.76	213.62	213.69	213.28	214.94	211.15	212.41	216.62	213.34	212.65	212.95	213.83	213.66
213.22	212.36	215.62	211.91	215.65	213.25	211.77	213.86	212.51	212.06	212.5	215.01	211.64	212.41	211.81	210.83	212.2	214.88	211.39	210.11	213.73	216.48	216.58	217.73	212.04	213.24	213.39	214.55	215.61	216.35	215.53	212.58	213.58	211.59	212.33	214.76	212.8	213.35	212.26	214.7	214.74	213.39	214.96	216.67	216.86	214.61	213.22	212.14	213.02	215.17
209.49	215.68	213.44	208.64	213.39	215.31	211.57	214.42	208.78	207.78	211.36	209.87	210.17	212.39	212.69	208.29	212.99	214.49	211.83	213.92	213.62	212.1	212.19	212.86	211	210.91	214.37	211.31	213.5	210.22	208.12	213.33	208.49	210.37	211.47	211.88	211.37	212.7	212.44	213.64	212.79	210.15	212.61	213.28	210.53	214.78	212.72	211.98	210.2	209.85
211.79	211.73	207.44	210.01	212.24	211.42	210.71	210.79	210.13	210.25	210.43	208.93	210.08	206.33	211.78	205.79	213.24	209.03	209.42	208.94	208.66	206.11	208.78	209.93	211.74	207.33	207	210.02	211.57	208.29	211.34	206.69	208.73	206	211.86	208.13	208.49	210.55	211.17	208.64	209.69	209.28	209.4	211.02	208.44	206.85	206.57	209.16	210.65	210.3
208.22	209.39	208.2	209.7	209.13	207.95	208.81	210.22	206.99	209.94	205.38	206.69	207.25	208.72	207.47	207.58	207.52	208.02	208.5	210.23	207.78	207.32	207.92	207.84	206.96	204.27	205.18	206.83	208.51	206.68	205.67	207.69	209.13	205.3	208.91	207.17	206.15	206.51	209.12	207.35	209.94	204.72	209.76	207.06	206.73	208.21	207.67	208.03	204.73	205.46
208.31	208.95	206.91	210.96	211.98	208.88	210.62	206.56	209.71	207.98	210.6	210.43	208.45	210.12	208.87	212.97	210.94	210.03	208.44	208.9	209.55	209.02	208.68	209.91	209.81	206.76	207.66	211.9	211.04	212.3	209.12	208.35	208.66	212.48	209.31	212.56	209.4	210.62	205.85	206.82	207.4	213.1	209.64	209.17	207.35	210.58	211.78	208.93	211.89	210.67
207.23	208.17	208.27	208.61	208.13	207.98	207.47	208.24	207.08	209.02	208.34	208.6	205.57	204.74	207.72	206.06	209.02	207.62	208.85	206.79	206.65	207.06	209.01	207.58	205.23	207.26	206.06	210.4	205.37	205.62	209.51	209.68	205.2	205.63	208.2	208.88	208.22	208.03	206.67	206.59	208.93	210.68	204.92	206.8	211.45	207.46	210.66	206.87	207.5	206.88
210.84	208.98	210.91	210.33	210.35	206.85	209.01	206.14	210.29	209.26	213.65	208.21	207.78	211.89	208.65	209.35	209.31	211.12	208.59	210.58	211.43	208.46	210.74	208.16	209.86	209.27	209.89	208.83	212.34	207.06	208.82	208.78	206.1	207.94	211.2	212.26	213.22	209.66	209.04	207.61	206.03	207.9	210.98	209.6	207.91	209.61	206.4	208.32	206.9	210.91
200.44	199.26	199.21	199.74	201.88	196.83	196.5	198.74	201.21	199.51	198.87	198.23	201.26	202.28	198.27	198.53	200.61	196.07	200.69	200.99	197.99	201.06	198.12	198.04	200.69	198.94	198.62	200.13	199.92	198.93	199.58	200.39	197.09	196.87	200.99	197.32	201.62	197.25	199.29	196.82	201.19	198.13	195.54	200.52	194.92	199.49	198.77	200.22	199.48	200.44
205.73	207.53	203.69	201.87	206.56	207.46	202.8	207.7	201.61	204.68	203.25	205.02	203.98	201.41	204.76	205.27	204.74	203.88	201.97	204.81	204.9	203.98	201.3	205.14	199.01	202.4	204.13	203.6	204.89	203.37	201.76	206.91	203.83	203.23	205.72	204.15	206.01	203.27	205.7	206.27	202.07	208.6	205.37	203.14	203.09	206.87	203.55	205.87	204.44	205.61
218.97	215.45	217.66	216.44	216.66	217.82	218.8	220.15	216.19	220.03	213.97	218.98	219.19	220.39	219.48	215.63	219.76	217.52	218.26	218.41	219.8	217.38	221.15	218.38	216.71	219.64	220.77	217.87	218.25	219.06	216.29	220.02	215.91	217.19	217.96	219.12	214.59	217.17	219.55	218.73	219.91	215.32	216.47	216.41	216.16	217.34	216.11	217.98	220.9	218.85
207.81	208.72	208.46	207.72	208.26	208.9	207.36	206.04	207.81	211.46	205.67	205.29	205.64	209.92	210.01	207.62	206.73	207.96	211.27	208.1	205.12	207.1	208.82	204.72	208.44	208.45	207.7	207.27	209.68	206.26	208.59	207.81	211.83	207.25	209.64	205.54	208.11	208.64	204.89	208.45	211.03	209.49	210.75	206.86	209.29	210.54	207.76	211.12	209.01	209.42
213.43	211.3	212.45	213.85	213.54	215.83	214.71	211.21	212.67	212.98	212.75	212.77	212.72	209.74	211.12	213.35	212.03	212.45	212.66	212.08	209.49	209.97	214.27	209.15	213.82	212.38	211.68	212.82	212.31	211.73	211.21	209.98	210.58	209.79	209.57	212.47	214.79	213.99	213.48	214.98	214.49	213.33	212.23	213.13	211.94	210.96	215.87	212.83	213.59	211.58
216.38	218.75	218.68	214.52	215.08	216.51	216.45	218.53	215.76	218.53	217.36	214.93	221.04	220.67	218.63	216.12	215.28	217.16	218.26	216.6	219.03	218.95	215.26	219.85	218.2	214.85	219.63	216.14	216.12	216.21	217.27	216.69	217.73	218.55	215.49	216.64	216.48	216.75	215.11	215.74	216.92	216.29	211.53	215.1	218.28	217.37	217.36	216.01	217.49	218.29
211.68	213.12	212.08	212.2	209.09	207.92	213.17	209.98	213.82	213.38	212.33	212.03	215.22	210.82	213.38	213.71	216.31	214.35	212.09	211.76	211.76	213.16	213.09	211.85	209.83	210.52	212.7	211.06	212.94	212.48	211.71	213.76	211.58	211.76	210.72	213.63	211.65	213.72	212.12	210.72	214.69	210.64	212.94	207.8	212.19	209.48	213.78	213.44	213.01	212.11
203.77	204.87	203.01	201.17	204.79	202.78	204.19	204.36	202.69	201.49	206.07	203.84	205.42	201.06	205.16	202.67	203.4	204	202.85	204.92	202.47	202.5	202.84	202.26	204.59	201.77	202.25	204.95	204.71	202.41	202.19	202.41	205.27	204.46	203.65	203.19	205.63	202.54	202.81	204.67	201.58	204.23	202.15	202.82	207.15	202.06	202.26	204.47	202.62	201.98
206.93	205.94	208.96	208.1	210.69	206.76	211.27	210.82	209.28	209.98	208.53	208.05	209.82	207	205.16	210.11	208.31	208.18	206.77	206.99	207.94	206.2	210.56	212.22	205.54	208.74	210.2	208.95	210.64	209.48	202.76	207.84	211.17	210.16	207.65	206.64	208.5	209.25	208.81	208.23	207.27	210.07	206.85	208.84	205.16	205.89	207.44	207.74	209.02	209.45
194.76	192.97	196.25	194.35	194.61	191.32	192.55	193.3	195.26	193.29	195.95	192.14	194.77	196.95	195.23	194.55	194.84	195.78	194.6	194.54	197.68	192.09	197.49	195.07	195	194.96	194.91	193.02	196.28	193.81	194.55	196.21	194.47	195.79	196.55	193.91	192.81	190.69	196.66	195.98	191.64	193.17	193.6	195.33	191.76	192.21	194.18	194.42	191	192.75
206.33	202.6	206.4	205.03	205.64	208.48	207.23	203.03	204.86	205.44	205.47	204.77	202.74	206.11	207.86	205.05	199.45	206.22	205.92	203.42	204.81	204.86	204.81	206.45	205.21	201.94	205.78	202.63	203.71	206.58	202.82	203.9	205.04	200.82	206.81	204.59	207.07	206.34	205.59	203.26	203.71	202.51	200.92	205.74	206.38	204.12	207.43	203.84	204.84	206.56
215.5	214.49	212.56	213.47	214.28	216.5	213.29	213.97	210.62	215.19	212.64	212.83	211.54	214.96	210.48	214.04	210.86	215.66	213.03	216.15	213.4	211	217.65	210.33	213	213.93	213	212.6	212.02	214.65	210.45	215.82	210.14	211.09	211.97	213.61	211.37	212.02	212.74	212.47	211.69	213.86	216.18	212.61	213.96	213.42	215.65	213.84	211.06	213.95
204.51	202.96	204.23	202.46	203.95	203.11	205.65	200.15	202.75	202.97	200.73	207.03	204.3	202.39	202.21	202.18	203.05	204.19	202.91	201.79	202.96	204.74	206.92	205.48	205.01	206.25	204.4	206.96	202.06	199.8	204.62	201.42	205.06	202.72	203.14	205.53	205.21	203.48	202.8	200.13	201.77	203.1	205.57	203.17	201.16	203.6	205.38	202.69	203	202.69
204.75	202.6	202.31	204.56	202.2	207.21	203.74	202.73	200.75	203.71	203.65	203.22	203.06	201.8	203.47	202.86	201.44	205.45	206.96	203.66	201.04	200.99	205.56	203.57	205.61	204.14	201.67	205.38	203.53	202.25	204.03	202.79	204	202.03	204.23	204.87	201.2	201.84	203.12	204.01	206.71	203.62	202.84	202.03	206.36	203.02	204.68	201.48	203.85	201.75
211.33	213.82	214.62	213.31	213.76	212.05	211.73	211.25	210.03	213.62	209.96	213.99	215.86	210.99	214.67	211.65	214.93	212.32	211.36	213.41	211.06	207.75	210.48	212.02	215.52	212.74	210.03	213.45	212.83	209.17	211.46	212.04	212.85	213.23	213.4	215.05	213.58	215.38	215.32	212.51	211.79	209.5	212.59	207.98	209.56	210.71	208.65	208.47	214.22	210.69
198.74	201.16	197.06	200.56	196.9	197.37	200.27	198.72	197.68	198.23	196.47	198.77	195.27	197.09	198.77	200.89	196.75	196.82	199.22	197.53	202.23	199.59	198.07	200.84	193.74	198.62	197.32	196.19	199	198.02	198.2	196.53	196.51	199.29	197.86	198.54	202.02	199.42	196.46	199.26	203.19	198.71	197.11	197.97	199.31	200.51	195.45	197.01	200.05	198.62
201.24	205.03	205.25	203.38	203.92	204.11	203.59	197.46	207.11	206.32	201.18	203.13	201.32	203.89	201.41	204.76	204.34	201.62	205.61	203.17	201.71	202.28	201.64	201.28	203.59	202.82	202.63	200.33	199.76	204.23	202.85	200.58	202.57	201.23	205.39	201.91	203.18	203.17	202.91	203.07	206.74	206.34	204.06	203.04	201.78	202.74	204.72	204.11	201.59	202.22
208.03	208.36	208.42	208.59	209.27	204.48	208.34	208.56	206.26	206.53	210.16	207.58	212.54	208.29	209.31	212.32	210.03	207.62	206.63	208.95	213.51	206.91	208.62	208.07	208.91	210.45	208.69	210.1	208.56	212.08	209.14	207.22	209.84	210.34	207.45	208.85	211.65	209	204.36	212.18	208.41	210.59	211.27	208.97	209.88	206.67	209.77	206.44	214.25	207.98
206.46	208.69	209	209.08	208.66	209.31	210.84	208.41	210.33	206.24	207.59	210.42	209.3	205.54	207.34	208.49	210.38	207.67	211.3	205.63	208.44	207.15	208.24	206.52	210.78	208.25	210.98	207.47	209.91	206.22	209.04	210.26	207.77	205.58	208.64	207.12	208.16	210.73	209.56	210.95	206.7	208.75	211.9	208.29	204.68	206.1	208.37	207.78	208.48	209.93
206.33	208.77	207.26	208.13	206.92	208.48	206.13	205.68	208.92	210.9	208.22	210.67	212.53	207.08	210.38	210.98	208.74	208.16	210.89	207.88	207.92	208.51	208.94	209	209.04	206.37	209.4	211.45	208.71	210.05	207.21	209.79	211.1	208.79	209.38	209.73	209.62	207.52	209.27	209.74	212.69	209.44	207.94	208.7	209.55	206.65	205.91	210.09	208.39	206.9
207.43	207.22	205.18	208.86	210.25	206.31	207.84	206.57	208.97	209.41	207.11	207.01	207.14	207.2	209.33	208.77	208.6	210.52	208.12	206.34	207.39	207.17	207.88	207.72	206.15	207.1	208.21	207.84	209.15	209.9	209.83	208.43	207.78	211.42	209.43	210.44	207.05	208.73	207.31	210.25	210.74	213.35	209.76	207.71	210.41	206.86	208.51	208.33	209.96	210.15
216.8	219.08	215.99	216.67	216.47	217.99	220.68	215.94	216.45	215.34	213.85	218.39	220.51	219.74	217.38	217.18	218.19	217.85	216.09	214.89	219.06	215.72	217.23	217.99	217.34	219.11	217.84	218.36	218.26	221.36	214.7	218.49	216.19	218.25	217.79	217.12	217.14	216.33	214.85	216.34	220.43	217.7	215.15	215.55	215.07	213.97	217.14	213.71	216.63	215.36
210.5	211.48	210.75	210.89	207.99	210.58	213.18	210.11	209.67	211.52	210.5	209.99	211.47	211.92	210.22	213.17	211.21	211.34	212.47	211.1	212.11	210.54	211.66	211.89	214.55	210.26	210.95	212.22	210.68	213	209.74	211.72	211.4	212.55	207.74	212.02	208.96	209.4	211.59	213.5	210.47	213.72	213.46	207.19	210.62	210.71	213.06	211.48	213.03	209.82
197.11	198.81	198.75	197.43	197.04	202.46	200.92	198.24	198.93	196.39	198.57	197.55	197.69	197.97	196.74	199.35	199.49	198.22	200.17	199.24	200.95	199.53	199.15	200.8	198.67	196.27	198.29	199.47	200.77	199.57	200.86	200.28	200.03	200.49	195.91	197.93	198.3	199.34	200.47	198.9	196.79	196.96	199.33	197.04	196.25	199.39	199.47	195.75	196.9	201.64
206.62	204.57	206.02	206.57	205.78	202.45	206.26	205.47	207.95	204.27	205.73	203.71	205.8	206.9	205.24	204.74	205.27	201.9	205.76	203.56	206.01	201.91	205.18	206.62	202.71	208.52	205.58	201.69	205.55	202.16	202.25	204.14	205.44	206.45	203.12	209.16	205.66	206.17	203.77	205.95	206.16	204.32	206.97	202.99	204.92	202.57	205.41	205.6	205.86	204.27
197.82	198.37	196.82	198.16	197.13	198.13	198.9	198.63	194.4	199.57	199.28	200.88	196.35	198.31	202.79	198.2	198.23	198.07	199.17	197.13	197.17	195.52	195.32	195.93	194.53	199.59	198.46	197.21	199.18	197.01	194.37	199.27	198.99	200.25	198.48	196.49	199.86	195.99	195.16	198.42	199.16	194.17	201.68	197.21	199.78	198.71	197.93	199.02	199.64	200.1
201.22	196.41	200	201.44	201.23	199.05	197.75	201.21	201.25	201.81	199.54	201.21	202.39	201.46	197.6	199.06	198.61	199.92	199.3	199.51	199.01	202.28	200.32	197.48	201.11	201.39	200.57	201.69	199.28	198.7	199.81	200.16	199.88	201.54	201.13	199.03	199.34	201.31	199.2	201.16	204.37	200.09	203.74	203.49	199.4	200.92	199.58	199.8	199.27	201.52
207.41	206.4	207.15	210.77	207.52	207.59	211.04	210.56	212.67	207.74	207.59	208.02	210.6	209.31	210.62	206.86	209.73	210.24	210.41	206.89	208.36	206.45	208.73	211.01	206.57	211.98	208.58	207.97	205.52	211.47	207.99	210.3	210.06	208.06	206.13	209.88	209.27	211.25	208.76	208.24	208.48	210.29	207.81	205.38	211.09	210.92	208.78	208.75	209.76	209.1
210.63	207.77	207.35	208.37	211.41	208.7	209.37	209.96	208.2	208.43	208.31	207.6	209.97	211.43	211.12	209.52	209.37	211.52	210.7	208.91	209.49	207.16	207.9	209.88	210.25	209.1	206.25	207.57	209.68	208.97	207.88	209.97	210.56	207.91	207.01	209.32	209.47	207.77	209.14	207.62	208	209.67	209.96	206.98	207.59	209.49	207.59	205.13	209.94	206.27
203.99	202.85	201.75	204.59	206.84	202.12	205.62	203.69	202.89	206.93	200.69	202.54	204.06	202.56	201.33	201.66	203.09	205.91	202.19	205.95	204.88	204.98	203.5	204.28	202.29	205.47	201.89	201.83	202.35	204.53	203.32	201.48	205.68	204.09	198.44	201.92	204.99	204.99	204.7	206.58	204.9	203.53	203.65	202.63	205.17	201.12	204.24	205.43	205.4	202.64
200.66	199.71	200.3	199.84	198.29	198.21	196.69	198.27	202.9	199.29	199.07	199.05	199.07	199.46	200.17	201.35	199.67	200.82	199.55	199.69	199.9	200.52	201.06	202.91	199	200.18	200.26	198.78	202.43	196.95	198.47	200.71	200.73	199.67	201.92	201.71	197.96	201.55	203.3	198.52	198.4	199.41	199.98	198.85	199.59	199.93	199.93	201.42	199.78	197.01
197.19	201.52	197.19	198.78	199.04	197.85	198.26	197.45	196.91	197.71	198.49	200.35	198.5	198.05	201.87	199.34	198.55	202.63	202.2	202.05	198.71	200.38	196.8	197.47	198.77	199.54	198.22	199.94	199.7	199.74	193.73	199	199.09	198.88	199.14	199.06	195.32	197.14	198.07	198.2	196.23	200.12	196.62	200.53	194.52	199.43	196.46	196.66	199.04	198.16
207.86	207.67	203.42	205.73	209.52	208.83	206.21	207.4	208.2	210.61	207.02	209.96	208.28	206.26	203.57	207.66	205.42	208.46	207.15	207.66	209.06	208	207.13	209.36	207.37	209.58	204.98	209.6	206.14	206.58	209.64	208.83	208.71	210.63	208.91	206.23	208.25	204.24	207.4	207.61	208.68	211.09	210.38	208.58	206.22	207.87	204.9	207.37	207.86	209.87
210.47	207.44	207.46	213.53	211.12	212.39	209.45	211.57	210.2	209.37	211.32	210.72	210.31	209.18	209.61	210.21	211.29	211.29	209.24	211.29	208.48	209.56	211.17	209.86	208.44	208.95	210.37	206.13	209.58	211.54	210.24	205.93	209.26	207.87	206.89	207.89	209.8	207.88	205.42	207.98	209.07	208.52	208.63	207.33	210.85	209.61	208.97	211.14	210.45	209.87
219.14	219.58	217.83	216.79	218.51	213.61	215.8	215.08	216.84	215.77	218.07	220.35	214.36	216.43	215.37	218.18	218.04	214.84	216.91	220.19	211.9	215.66	218.34	216.07	222.54	215.81	217.4	214.23	216.76	219.57	215.07	218.38	214.91	218.16	216.41	217.16	216.73	215.75	215.19	217.09	214.01	219.55	213.72	215.26	216.46	217.61	215.98	215.87	214.29	213.28
203.42	201.15	203.58	206.67	205.76	206.03	204.66	203.85	204.04	202.8	207.2	201.66	205.87	206.86	201.04	202.34	207.11	202.8	203.71	204.43	203.9	210.09	201.88	204.95	207.56	203	205.3	206.25	205.28	203.02	203.18	207.46	207.79	204.41	209.07	204.19	204.66	204.15	204.34	204.93	203.07	205.5	206.61	204.09	203.57	202.52	204.58	202.98	203.25	206.19
202.04	205.13	204.8	205.03	199.92	202.44	206.23	203.51	202.89	203.05	208.77	202.59	206.38	205.25	203.15	205.16	205.83	203.55	203.75	204.53	204.07	207.49	203.37	202.37	205.51	206.75	204.62	204.55	206.3	204.46	203.07	207.08	204.47	203.92	203.78	201.23	206.18	208.33	205.28	204.28	203.94	206.64	206.05	207.48	204.68	204.31	202.63	202.97	203.82	202.88
198.84	197.92	203.42	199.88	199.9	200.68	201.38	199.89	201.87	199.3	200.19	201.15	204.05	201.76	201.92	199.33	198.64	201.39	199.92	197.88	202.64	196.27	202.32	196.72	203.47	202.3	201.47	203.86	200.21	200.94	200.03	201.25	198.26	202.65	199.67	201.3	200.99	199.99	200.3	204.33	201.16	199.66	198.99	200.91	199.73	198.69	196.34	199.63	198.04	201.66
214.39	212.84	214.58	218.24	214.95	214.21	213.78	214.24	213.84	214.64	212.74	212.58	214.99	215.52	212.96	215.8	214.95	212.6	215.26	214.43	214.61	215.28	214.55	212.95	213.9	214.09	216.38	217.89	214.11	216.25	211.78	214.17	212.1	212.59	212.75	211.93	212.96	212.57	215.56	214.65	213.88	215.54	215.66	216.56	210.22	213.13	214.36	213.72	218.06	212.61
203.27	204.39	202.65	200.46	201.76	204.32	205.31	202.83	201.77	201.22	207.18	201.24	203.3	205.1	205.61	202.79	201.42	201.37	204.04	203.57	205.65	203.1	202.69	201.18	203.36	203.29	205.21	205.32	202.07	203.32	203.55	203.38	205.79	203.88	203.33	202.74	204	202.05	205.42	203.5	201.93	201.99	203.19	201.89	201.43	202.99	205.38	204.44	206.72	200.72
213.05	212.6	216.64	214.91	212.39	211.76	212.15	212.48	211.03	212.57	213.07	212.35	210.47	212.84	215.06	213.21	211.18	212.52	213.5	210.87	212.98	216.54	215.09	210.51	215.31	213.17	215.99	211.11	213.04	213.68	211.42	211.22	215.04	211.28	210.65	216.21	212.79	214.99	213.3	209.79	215.71	210.32	216.08	215.08	214.86	214.35	212.75	212.15	207.1	213.96
200.38	202.96	201.38	199.22	199.1	199.46	204.55	202.78	199.44	197.85	202.06	201.76	200.24	197.99	202.79	199.64	200.3	200.14	200.85	201.52	205.63	199.73	198.05	202.53	201.74	198.08	200.51	202.58	202.05	202.36	203.13	202.33	196.08	197.21	202.18	201.4	203.94	202.47	204.58	202.06	201.11	201.25	199.63	203.73	200.97	202.53	198.23	202.23	203.38	203.31
208.75	210.81	210.71	208.83	209.67	208.59	209.2	209.58	209.51	210.44	206.67	207.88	210.69	211.19	208.64	207.67	208.95	210.45	211.47	208.12	210.05	211.64	210.31	207.07	209.87	214.28	205.14	207.26	207.12	208.47	210.49	210.9	208.56	208.44	209.75	208.39	212.65	208.74	206.68	209.71	209.1	210.69	209.63	209.49	207.64	210.01	204.93	209.1	209.5	213.15
208.02	207.84	209.17	207.97	209.01	208.52	211.31	209.46	206.93	208.66	210.27	209.64	209.85	208.37	206.53	206.08	209.4	207.34	211.62	209.21	211.67	207.99	209.22	208.64	208.07	211.07	210.36	205.92	207.71	209.61	209.2	205.86	210.35	211.36	211.02	205.96	211.51	208.48	208.26	206.48	209.41	208.23	213.74	209.56	208.35	208.49	207.91	206.11	208.03	209.21
199.61	198.67	199.12	202.03	196.59	202.18	196.88	202.69	200.97	201.4	200.18	198.94	197.33	199.7	199.74	201.14	198.73	199.55	197.76	199.84	197.11	197.08	196.33	199.32	200.48	198.37	197.56	199.13	198.93	198.81	200.74	201.76	199.95	198.59	198.6	198.87	200.14	198.42	200.57	199.09	201.02	199.48	199.48	197.37	197.55	198.95	199.14	196.45	195.79	201.61
202.42	202.99	199.4	198.21	202.63	199.53	201	200.99	199.7	201.34	201.99	201.81	200.99	201.23	201.67	198.54	201.64	200.04	199.9	201.36	200.36	202.11	202.4	198.85	198.53	196.9	199.66	200.62	198.12	201.52	200.04	199.68	201.5	195.15	195.39	201.44	199.78	201.77	199.71	198.56	199.6	200.57	200.43	200.59	197.95	200.24	197.99	198.67	199.18	200.75
211.26	215.06	215.94	213.79	213.6	213.98	210.27	211.32	212.03	214.5	213.59	211.59	211.73	211.68	213.57	212.17	214.61	212.88	212.6	211.66	212.01	213.47	213.32	211.66	212.79	212.03	212.16	214.69	213.01	209.77	213.96	213.17	209.55	211.28	212.79	210.34	216.1	214.37	210.2	211.17	211.43	213.34	211.79	215.63	209.64	215.11	214.17	213.96	213.01	211.24
213.44	212.8	211.26	210.77	215.48	213.22	209.55	214.81	214.76	212.47	210.98	212.44	210.95	213.76	213.28	217.82	210.64	212.21	215.21	212.55	213.51	210.61	210.33	213.39	214.19	210.94	212.84	210.86	212.46	213.81	210.39	213.08	213.44	214.01	212.27	214.28	212.94	212.34	213.26	215.07	214.55	211.98	214.73	212.14	212.25	215.03	212.56	210.63	214.2	211.35
202.12	205.69	202.76	205.11	205.6	206.98	205.42	204.63	203.93	204.78	203.46	205.47	202.59	207.46	204.67	206.04	206.05	204.41	201.01	203.49	204.8	205.52	200.86	204.44	204.39	204.18	204.87	206.94	202.71	204.22	203.85	206.92	204.05	203.63	208.44	206.7	204.42	204.07	201.31	205.77	201.94	203.94	202.99	204.26	202.51	205.5	204.33	202.43	201.48	201.33
210.41	211.97	210.14	213.06	210.67	211.2	210.3	213.6	210.95	211.06	211.51	214.2	213.73	212.88	213.16	208.34	211.24	209.29	212.83	207.88	211.22	212.88	216.21	211.56	209.79	213.36	209.14	213.4	213.46	209.06	211.17	211.05	209.96	214.69	209.79	210.48	213.66	212.2	214.49	211.78	211.42	211.2	211.5	213.49	211.39	210.39	213.42	209.75	210.89	211.15
211.6	210.24	213.54	208.72	212.45	208.43	211.15	214.23	210.37	211.56	207.99	212.46	209.33	214.9	213.08	211.53	209.77	210.04	209.65	211.6	210.74	213.7	210.93	210.11	212.17	213.8	216.33	213.27	212.38	209	212.61	210.79	213.24	211.14	212.07	210.18	210.84	212.12	212.56	212.83	211.85	211.7	206.7	213.18	214.62	209.53	212.09	211.31	212.87	209.85
210.33	211.2	209.57	206.29	207.94	207.23	209.7	204.92	206.38	208.22	207.22	204.41	210.23	207.19	209.56	209.95	208.18	207.72	207.26	210.05	208.08	206.19	206.65	206.93	205.29	207.47	210.6	207.21	203.74	204.77	205.53	207.05	206.44	210.59	208.01	204.87	206.49	208.05	205.73	207.12	204.11	209.59	208.73	207.84	206.35	210.36	206.1	207.24	206.67	209.83
211.27	213.58	214.08	210.01	211.94	211.98	210.9	213.17	215.04	208.27	211.12	211.07	209.2	211.86	210.17	212.16	211.69	212.38	211.87	206.92	210.34	213.67	210.7	214.3	209.78	213.75	213.19	212.46	212.06	213.79	211.96	208.69	215.95	208.64	210.9	211.39	214.82	213.85	213.53	212.11	210.14	211.11	212.09	210.87	212.67	210.01	211.49	209.24	213.73	209.74
208.02	204.85	206.01	205.18	206.79	208.66	207.4	205.54	205.45	207.79	204.69	206.7	206.61	207.75	206.72	205.16	206.7	206.1	205.56	207.08	205.68	203.98	203.61	207.65	206.39	205.06	208.28	203.49	206.06	203.78	205.37	203.78	208.87	206.89	204.44	206.93	207.85	208.4	204.61	204.87	203.56	208.59	205.35	203.21	205.27	207.31	207.12	202.4	206.27	201.27
210.84	209.25	211.62	211.64	212.38	206.31	209.71	209.92	205.99	212.13	208.28	210.07	210.23	208.8	209.63	207.74	208.53	210.13	208.47	207.16	205.78	208.65	210.1	209.39	208.76	212.98	206.87	210.38	210.36	212.01	210.93	207.14	210.92	210.8	212.55	209.99	215.12	209.63	209.25	210.71	206.42	211.94	210.35	209.48	208.23	210.62	208.82	210.22	209.46	210.82
205.52	200.91	201.06	202.46	202.16	198.56	202.55	198.93	205.22	202.57	202.96	200.3	204.61	202.04	202.4	203.96	202.79	199.49	201.07	204.34	202.03	205.61	203.83	200.65	205.42	205.93	204.71	202.15	200.6	205.27	203.77	201.78	203.16	198.11	202.98	201.82	203.73	204.15	204.87	203.22	202.61	205.55	206.75	202.61	205.14	204.44	203.69	202.72	200.52	203.89
215.51	217.36	215.71	216.71	215.09	214.45	220.54	217.73	212.63	213.6	213.75	213.46	217.84	214.88	216.24	215.12	219.95	216.09	216.9	216.79	215.52	220	215.84	215.22	216.03	218.58	217.38	221.83	217.34	213.24	218.01	215.25	219.2	219.8	217.81	216.19	216.33	217.4	219.4	215.8	216.96	218.31	215.97	218.72	217.25	218.27	216.33	220.6	218.72	214.49
208.9	208.75	209.29	209.86	209.78	207.09	209.21	208.77	205.86	210.44	208.84	209.2	207.62	205.36	208.41	208.52	207.31	208.72	209.17	210.44	207.38	206.41	207.36	209.84	208.05	210.42	208.07	210.73	209.81	206.49	207.92	206.15	209.33	208.82	203.88	209.38	206.31	209.31	207.96	209.41	207.27	208.73	211.6	211.31	207.21	208.49	207.41	206.5	211.12	209
207.06	207.67	208.26	205.72	209.18	210.17	209.64	208.62	209.34	209.55	210.13	205.9	206.23	206.03	206.21	208.27	211.65	206.73	208.62	209.79	212.7	209.04	207.86	206.79	211.54	205.74	208.01	209.23	208.85	209.67	206.82	206.75	206.76	208.12	207.33	208.07	207.17	205.34	207.66	207.36	208.19	210.41	205.49	207.79	208.31	208.16	207.87	209.57	205.54	206.74
206.92	211.14	209.28	208.1	211.25	209.33	208.49	209.13	208.96	207.2	210.6	207.56	208.13	210.05	207.6	211.48	208.26	207.21	207.14	207.12	211.19	211.05	204.67	208.78	207.78	209.11	212.7	206.01	207	207.95	208.03	209.25	208.57	209.03	209.25	209.18	209.9	209.73	210.39	208.81	210.56	211.4	206.79	210.3	212.05	208.89	203.87	209.29	208.23	211.92
207.69	207.72	207.95	208.13	208.33	210.35	206.54	206.89	207.82	207.97	208.76	209.45	209.86	210.2	209.57	209.21	214.2	205.99	210.13	210.77	209.04	210.43	213.63	210.72	205.75	206.76	210.7	206.64	207.01	210.33	208.1	207.81	206.73	208.88	209.38	209.92	205.02	207.51	208.75	207.08	208.28	209.65	209.5	209.33	209.73	208.32	208.03	207.97	208.79	207.53
202.82	202.74	201.13	201.02	203.09	205.9	203.77	202.57	202.33	205.84	202.57	200.67	202.58	201.39	203.56	202.49	201.99	201.61	201.22	202.8	200.28	202.3	202.61	203	201.3	201.21	201.84	202.31	200.56	200.78	203.85	202.7	203.53	203.51	203.42	203.47	202.82	203.04	200.37	201.09	203.61	200.38	204.26	205.15	203.87	200.8	202.48	201.03	203.1	202.7
191.98	193.93	194.66	193.48	195.92	195.4	194.8	193.96	193.11	193.63	193.18	193.94	194.6	195.63	191.74	192.07	189.48	193.9	196.23	192.81	195.04	196.82	191.23	193.91	192.02	195.8	191.03	195.64	195.66	194.98	195.73	193.73	194.76	196.48	193.93	193.53	197.26	193.37	192.76	191.14	194.64	192.47	194.24	196.33	191.52	192.01	192.52	194.37	193.84	197.11
200.38	198.37	199.24	199.93	200.06	202.28	201.25	200.89	197.81	200	200.47	203.62	199.4	196.88	199.32	198.97	199.23	202.85	201.62	199.32	199.39	203.34	201.68	202.67	198.82	198.71	198.7	197.59	201.8	202.16	196.07	201.98	201.63	202.04	202.96	201.32	202.5	202.88	198.77	198.92	203.63	200.38	200.94	197.54	202.34	199.9	202.46	200.39	198.43	203.68
197.3	199.09	198.45	199.38	199.49	198.49	197.46	197.38	197.66	199.39	195.99	195.17	196.25	199.02	197.72	196.47	198.03	196.03	197.38	198.5	198.44	195.96	197.79	196.26	197.98	198.01	197.69	200.57	197.22	200.6	195.34	200.92	198.68	198.78	202.13	197	198.71	196.44	196.85	196.71	198.62	197.21	202.81	201.27	197.2	195.57	200.2	195.5	195.03	194.08
200.95	201.46	207.51	203.8	205.31	202.44	202.51	203.52	205.9	201.34	203.13	200.13	204.35	204.95	203.22	201.12	202.23	203.21	201.86	201.89	205.83	203.52	201.63	203.36	203.14	201.22	204.41	199.34	201.86	204.06	199.67	201.88	201.7	204.03	204.59	205.39	202.95	203.65	206.62	205.32	201.62	202.8	203.1	205.17	205.51	204.94	204.13	201.72	202.61	202.08
208.35	208.03	212.58	209.15	210.14	205	212.01	209.87	208	211.32	210.32	207.7	210.23	209.85	202.75	209.3	209.13	210.57	210.7	208.86	208.74	209.45	209.12	210.04	208.04	210.12	212.79	208.22	206.1	209.08	208.03	209.67	208.48	207.95	210.52	206.81	210.49	210.96	207.72	208.41	208.24	208.9	208.14	205.01	205.22	208.55	210.43	207.76	210.17	208.78
207.45	207.49	208.12	209.05	207.73	209.92	210.15	207.3	207.05	209	209.69	208.31	208.43	210.5	211.73	212.07	209.82	208.93	209.72	208.06	208.29	207.21	210.77	206.83	210.65	210.4	207.19	210.74	210.01	209.19	209.05	211.4	210.04	204.72	206.83	213.67	210.14	209.95	208.95	209.24	210	207.88	205.67	208.56	207.53	210.16	208.44	206.96	208.44	209
211.18	209.06	209.97	210.58	207.83	207.31	209.21	206.26	209.41	210.72	207.38	207.4	210.09	209.46	206.46	204.37	205.65	204.64	209.13	208.84	208.76	206.21	206.44	209.87	208.31	208.27	210.34	206.12	208.61	211.1	210.07	207.71	208.95	209.09	210.56	209.64	209.72	209.18	206.81	208.06	211.38	207.23	208.54	208.75	209.12	210.26	208.91	208.76	209.01	208.97
204.67	199.76	203.06	202.91	204.07	204.32	204.43	200.02	201.77	203.24	202.59	203.6	203.23	203.17	204.51	202.63	206.48	202.96	201.65	203.59	202.56	203.31	201.34	204.78	202.56	202.95	202.37	202.39	202.66	202.11	205.24	203.35	203.86	202.59	203.96	200.38	203.51	205.35	205.8	200.37	201.82	199.3	203.89	205.16	201.65	205.06	201.79	201.69	203.1	203.29
205.9	207.17	206.18	209.61	205.07	209.82	207.74	206.94	205.45	205.04	209.46	207.39	208.56	209.32	206.81	207.39	208.37	205.14	208.15	207.34	205.02	209.55	207.47	207.51	205.86	206.98	206.3	207.24	207.59	208.55	207.61	206.88	206.77	206.41	212.56	206.56	207.65	209.1	207.87	204.74	208.93	208.63	208.56	207.56	211.73	210.17	209.36	207.99	207.82	209.35
212.48	213.85	213.79	211.8	212.18	210.37	213.06	211.99	212.52	209.69	212.26	210.9	211.93	214.57	211.47	211.07	208.5	212.16	211.33	210.67	207.66	213.33	208	215.22	213.9	207.09	213.81	213.77	211.47	210.1	211.86	212.43	213.69	209.42	212.3	212.22	214.05	211.43	210	210.55	211.06	213.58	210.78	214.52	213.07	212.08	212.7	211.79	210.37	214.32
200.1	199.73	205.47	204.43	203.31	203.1	201.28	199.95	202.46	202.57	202.19	204.55	204.52	201.53	203.21	202	206.05	204.62	200.82	200.34	200.64	203.03	203.04	201	204.08	202	196.92	203.95	206.26	203.56	205.16	202.35	204.97	203.27	204.66	202.43	204.1	204.31	203.49	203.3	199.58	204.89	203.81	203.57	201.9	202.42	204.41	204.31	204.19	204.12
212.25	211.52	213.12	212.22	210.94	210.28	215.14	211.72	213.15	213.36	213.48	211.85	211.84	214.47	211.81	213.5	210.74	211.27	211.9	209.69	209.98	211.51	212.41	212.3	212.02	214.37	210.14	213.42	210.93	212	210.79	213.24	211.58	212.22	210.08	216.31	210.58	214.56	211.29	210.06	213.03	211.97	212.45	212.45	209.82	212.73	213.03	212.81	211.07	213.19
206.2	209.36	206.39	206.95	208.66	208.78	208.51	205.74	204.97	207.61	210.46	209.42	210.94	207.23	206.09	208.12	203.73	208.53	209.28	207.94	206.91	208.57	208.88	212.2	206.01	206.4	206.02	207.75	209.99	209.26	208.31	208.21	208.1	207.5	207.57	208.46	207.83	206.77	209.75	206.89	208.63	206.94	206.27	208.61	206.33	207.02	205.81	207.52	208.24	207.36
214.8	209.37	206.55	209.34	209.26	209.19	208.32	210.37	205.97	205.76	211.05	207.35	208.14	209.98	207.58	208.5	209.03	208.42	206.78	210.54	208.09	206.25	206.95	211.27	207.18	208.71	207.47	207.76	207.53	210.09	208.28	207.46	209.14	210.07	211.84	212.04	209.24	208.26	207.37	209.41	208.25	209.8	207.02	209.98	212.97	212.27	209.17	206.75	209.48	208.74
208.91	205.67	205.8	205.13	207.64	206.17	204.37	207.96	207.57	205.69	204.73	205.16	208.38	209.22	209.77	207.28	207.23	201.44	207.22	203.93	202.83	205.75	206.83	208.02	208	207.74	206.22	208.81	204.49	206.74	202.95	206.02	209.13	208.77	207.82	205.21	209.23	207.5	208.76	205.55	209.66	206.07	208.7	209.7	203.89	208.37	205.18	203.73	208.61	204.84
203.63	204.17	203.78	202.97	201.63	203.98	197.67	201.79	205.19	204.47	202.12	202.33	201.86	197.63	207.88	203.03	201.23	202.36	203.84	203.4	204.87	203.74	208.02	203.41	201.48	205.73	201.18	203.99	203.64	202.67	203.92	199.74	204.14	201.48	200.52	200.93	200.55	203.27	203.74	203.67	199.13	203.82	200.93	201.2	203.89	202.48	208.2	204.9	204.59	202.31
213.31	210.39	211.21	213.18	215.12	213.95	212.8	213.63	211.11	212.42	212.3	212.11	211.64	213.97	215.48	213.72	212.53	212.61	213.58	213.84	212.64	213.14	215.9	210.38	207.81	213.88	209.48	211.48	214.81	213.84	213.06	213.08	213.07	215.01	214.97	208.76	212.04	213.19	212.96	213.06	213.67	211.55	211.69	211.02	210.39	211.3	214.52	210.24	214.94	213.52
201.67	197.86	197.54	199.97	196.76	195.91	199.57	198.89	198.63	196.79	199.87	200.51	197.31	200.15	198.88	198.38	198.49	198.36	197.45	201.71	200.94	197.36	197.04	194.97	198.78	198.94	196.07	197.98	199.66	197.33	195.92	197.68	196.57	197.5	198.25	194.22	197.84	197.68	198.57	197.9	199.42	196.4	197.57	197.96	198.47	198.49	198.88	197.18	197.97	197
214.63	217.53	218.54	217.97	220.49	220.52	220.37	216.94	219.19	218.38	219	219.13	217.23	218.87	216.97	217.85	218.91	217.49	215.9	215.95	218.72	218.44	218.18	215.45	216.92	219.03	220.92	218.36	217.75	220.15	214.85	217.8	217.32	218.95	217.38	218.68	216.97	220.22	215.36	218.8	219.14	219.39	219.74	216.26	217.66	216.41	216.9	217.53	217.48	218.45
218.1	217.22	215.01	217.74	216.02	218.5	217.64	219.07	216.39	213.4	216.42	220.24	215.15	216.69	215.88	216.36	217.78	216.26	217.08	219.49	217.33	217.87	220.05	217.77	217.03	216.87	216.01	217.23	218.91	218.58	214.43	216.62	217.47	218.01	216.45	214.66	218.05	216.05	217.37	215.58	218.59	217.4	212.85	217.4	219.02	215.09	221.17	215.97	220.19	215.65
211.05	212.91	210.3	210	210.07	210.13	213.06	215.02	209.74	213.32	211.46	212.41	210.8	210.9	212.85	212.16	209.79	209.18	213.39	211.55	211.3	210.93	211.05	212.65	208.99	211.71	210.15	213.91	212.27	210.15	211.44	210.21	213.1	212.48	214.22	213.29	213.48	211.55	213.71	211	209.32	213.67	213.06	214.49	212.69	212.13	210.51	213.94	211.34	213.67
204.2	203.64	202.5	201.79	202.96	204.07	204.34	201.64	201.43	204.31	205.55	204.53	201.72	206.09	203.24	202.1	201.6	202.97	200.91	204.11	206.21	201.08	202.87	201.87	202.27	206.98	202.13	203.28	202.79	204.84	204.87	206.77	204.34	200.95	204.56	203.22	201.21	204.27	202.73	205.14	204.17	205.53	202.46	206.44	204.55	203.21	204.06	202.05	201.48	200.83
200.42	200.08	200.1	199.82	200.81	197.28	198.37	197.66	199.06	194.76	198.93	195.66	198.21	200.75	200.8	197.32	201.01	198.95	198.1	199.78	202.26	201.72	200.23	198.53	198.69	198.76	200.05	200.07	201.93	199.02	198.19	200.78	201.72	199.47	199.67	200.18	195.43	201.06	198.22	200	199.41	197.56	197.77	195.49	196.47	200.49	196.89	198.37	201.83	197.81
209.56	207.12	205.12	211.47	204.4	208.34	208.02	209.85	206.21	206.92	206.88	207.59	209.81	207.11	204.99	204.81	206.67	204.34	207.93	206.88	207.14	211.97	206.37	208.29	207.96	207.05	208.2	209.51	206.58	206.69	209.45	208.61	211.8	207.14	207.76	204.62	208	207.62	205.74	209.05	209.21	204.28	207.27	209.88	208.71	207.34	206.52	208.46	207.13	204.58
215.97	219.04	216.73	217.78	217.02	216.35	217.74	218.47	218.01	215.58	215.76	216.52	218.83	214.35	217.75	218.58	217.52	216.27	219.96	215.63	218.04	216.8	215.64	217.07	216.61	217.87	217.03	216.89	216.95	216.02	216.26	214.32	214.14	214.87	218.18	218.69	213.52	214.85	214.58	220.7	217.72	216.91	214.08	216.66	214.81	216.44	219.78	218.34	219.43	215.14
204.52	202.4	203.58	203.94	206.13	199.78	201.78	203.18	203.11	203.19	201.31	206.85	204.58	202.89	202.08	200.58	199.11	204.29	201.78	204.55	203.85	204.76	201.9	205.81	207.39	201.62	203.89	200.21	202.97	205.55	202.82	206.22	204.1	204.32	206.27	204.51	204.12	201.04	205.09	204.93	203.57	203.69	203.33	202.73	204.84	204.61	203.88	203.5	203.67	201.57
210.78	213.82	211.33	207.59	208.59	207.13	208.51	208.73	211.29	211.26	208.43	208.05	213.45	209.41	210.97	209.66	208.12	210.99	210.35	210.38	209.04	207.5	209.51	210.34	212	210.57	210.63	210.61	210.83	208.76	209.28	211.03	209.52	210.16	209.2	209.41	209.54	205.57	208.5	212.13	205.86	212.11	211.17	210.58	209.14	210.45	208.55	206.23	207.81	210.57
208.36	209.58	206.47	207.86	206.1	207.29	208.1	210.52	207.5	207.01	207.02	210.28	208.47	210.16	207.81	205.46	205.49	209.69	209.07	211.35	211.91	208.41	209.78	207.25	209.4	211.23	211.51	208.2	207.42	210.17	211.82	210.48	210.8	210.73	209.71	208.03	210.69	211.6	207.48	206.52	210.91	212.61	207.3	207.6	207.48	209.63	207.28	207.84	210.46	208.79
200.61	201.28	199.78	198.86	198.94	197.85	197.73	198.16	199.17	197.97	199.05	200.81	201.42	196.33	197.8	194.18	201.78	200.51	195.55	198.22	199.69	196.94	198.93	195.1	198.29	195.82	198.84	193.62	201.31	193.16	197.14	198.44	198.82	198.73	197.99	198.63	200.46	197.63	197.88	196.05	199.41	197.88	200.68	198.5	197.83	198.08	200.28	197.81	196.61	200.9
219.73	217.14	218.32	216.73	215.34	214.92	217.1	216.21	216.79	220.72	214.43	216.52	215.7	217.08	218.47	217.24	218.5	220.18	217.22	216.71	218.88	218.46	214.33	218.37	217.6	219.28	217.3	218.37	218.77	216.47	215.49	214.1	224.35	219.9	217.54	217.39	216.7	217.74	219.47	216.76	217.42	220.11	219.16	221.52	217.02	217.46	217.6	218.76	218.04	215.78
204.77	202.86	203.21	204.71	203.68	203.78	202.89	203.54	203.12	203.08	200.8	205.74	204.85	207.59	202.87	203.62	201.72	204.27	200.69	203.52	203.6	204.49	201.51	204.67	202.2	206.73	202.11	203.74	204.68	205.39	204.36	202.46	202.38	200	201.69	203.42	201.7	204.76	206.83	203.61	204.86	208.58	204.98	201.68	202.91	203.86	206.03	203.22	201.11	205.41
210.61	212.07	208.13	211.13	211.77	211.07	208.35	210.3	209.69	210.4	208.49	207.39	209.15	212.23	212.41	206.74	211.07	209.14	211.83	212.21	211.29	210.12	207.92	211.69	210.44	208.29	209.35	206.67	211.71	209.88	213.1	209.59	207.48	213.67	213.26	208.62	208.86	212.58	206.45	206.3	212.61	208.52	211.31	210.45	208.67	211.12	210.25	210.47	209.37	208.89
213.26	212.03	213.39	213.3	213.48	211	214.31	211.12	209.74	211.21	212.65	213.01	210.79	212.55	214.51	212.28	211.85	208.29	213.19	209.91	211.17	212.3	213.37	210.28	212.81	214.39	212.03	211.1	209.81	209.3	214.64	210.58	213.61	215.48	208.76	210.33	209.81	214.14	215.58	210.39	208.97	212.38	213.44	214.88	210.94	213.55	214.17	211.43	211.45	215.62
202.56	200.05	207.08	202.45	201.66	205.65	204.04	203.03	200.21	203.88	205.39	202.55	202.31	204.07	202.07	200.28	204.31	202.92	203.51	199.67	202.17	202.89	202.28	205.48	202.75	201.97	201.02	204.64	203.38	205.61	203.13	204.31	203.73	200.85	205.19	201.7	201.84	202.49	205.7	202.17	202.16	204.58	202.47	203.96	205.14	201.69	202.81	200.98	203.96	205.85
214.61	212.68	212.13	208.77	214.04	215.45	214.07	208.06	216.96	205.41	212.6	213.42	211	211.88	215.31	210.08	212.74	210.2	215.59	215.25	209.64	212.94	212.05	211.02	213.05	212.49	212.09	212.79	213.35	214.7	212.36	212.83	211.36	211.22	214.41	212.57	213.08	213.25	210.29	209.16	213.54	213.67	210.83	212.21	213.33	213.04	211.82	212.68	213.42	210.1
205.86	207.17	210.93	207.33	207.01	208.98	206.67	209.3	209.3	206.36	208.56	209.1	208.9	211.2	207.29	210.98	207.39	208.46	206.59	210.5	207.85	206.01	208.41	207.69	208.02	203.21	207.91	206.91	207.6	208.05	207.59	206.21	209.07	208.82	209.73	209.94	206.3	207.02	209.44	209.86	208.92	207.74	210.84	211.93	206.41	208.01	208.86	210.26	208.41	208.72
208.43	208.52	207.35	206.36	208.91	207.84	210.42	207.02	209.12	209.92	209.97	204.64	208.13	206.89	208.04	208.63	206.92	211.22	209.85	207.3	206.01	208.51	210.5	206.83	204.13	209.8	204.13	205.55	207.18	208.46	207.34	206.69	210.44	204.47	207.94	211.26	207.83	206.2	205.8	208.01	209.36	209.99	210.24	206.38	207.75	207.48	208.69	205.45	208.68	205.33
201.02	203.33	202.99	196.57	201.24	196.16	202.73	202.29	200.69	201.15	200.73	203.85	200.12	200.49	202.45	199.15	199.72	199.93	200.89	200.77	204.53	199.51	200.56	201.39	200.65	200.65	201.98	199.47	202.71	205.88	199.7	195.51	199.2	197.62	200.05	198.35	202.72	199.26	201.67	201.18	200.74	202.62	200.18	197.03	202.69	199.9	207.13	198.51	199.95	196.77
209.17	206.17	209.2	209.52	205.37	206.43	209.49	210.26	208.75	206.96	207.34	207	210.52	207.8	210.96	208.83	205.9	210.24	209.97	207.89	205.69	208.35	208.8	208.97	208.58	208.38	209	210.94	208.1	211.63	207.42	208.41	210.8	207.85	209.03	205.41	205.57	211.32	207.29	208.58	210.66	209.56	204.77	210.88	205.29	209.17	206.67	205.91	210.27	210.57
202.79	207.72	206.72	202.92	202.93	202.6	205.07	201.59	207.87	204.38	207	202.97	206.07	203.79	203.68	204.66	204.51	201.15	206.11	206.11	203.38	204.93	201.68	206.18	205.2	203.34	202.11	204.13	204.08	207.57	203.92	201.33	203.15	202.74	204.91	203.56	200.77	204.12	202.91	201.93	203.34	201.58	202.51	203.49	204.61	203.46	204.91	202.31	205.2	203.32
196.75	196.28	193.41	195.85	193.62	194.23	194.98	194.56	197.99	195.34	191.97	197.88	195.01	191.67	193.56	193.44	197.7	193.98	196.09	195.45	196.42	196.4	197.96	195.6	193.98	195.44	195.79	195	196.15	198.46	193.52	197.48	195.66	198.02	193.82	195.57	196.02	196.83	196.83	195.21	196.88	191.55	192.34	194.51	196.72	194.99	192.73	197.48	195.9	194.49
208.88	212.54	211.49	209.96	206.95	212.31	207.65	206.93	209.82	209.73	209.55	209.43	211.59	209.69	211.14	209.53	209.53	209.78	208.53	208.43	207.52	210.04	209.81	209.8	213.88	208.23	212.01	208.51	210.39	209.03	209.23	206.89	208.77	210.58	208.54	209.92	208.96	206.9	209.35	207.85	209.36	205.67	210.5	208.21	211.11	209.54	206.46	210.26	210.16	209.22
206.54	209.61	210.45	209.57	210.47	208.73	207.03	206.63	209.91	207.54	207.94	208.55	205.88	208.67	206.76	210.69	207.41	208.19	205.7	207.39	208.2	205.78	209.18	207.03	205.92	207.5	209.94	206.01	207.94	207.47	208.07	208.34	211.99	209.01	210.54	210.26	211.98	204.6	208.77	208.03	206.04	210.78	207.04	203.96	204.61	207.24	207.49	202.71	206.03	209.61
209.72	208.46	207.68	209.23	206.22	210.78	208.78	208.75	210.13	211.18	207.82	207.17	209.34	206.71	207.95	208.22	209.22	210.42	209.53	207.18	208.33	207.33	208.17	209.93	206.88	208.25	208.07	206.41	210.61	210	209.65	208.57	209.11	206.67	209	204.87	207.14	205.96	208.25	210.06	204.53	211.98	206.22	207.41	207.68	211.34	209.07	209.17	208.14	208.38
208.09	207.33	211.97	209.32	208.41	207.2	206.81	207.58	208.91	208.23	204.07	207.83	210.59	206.86	208.72	210.3	209.35	208.6	205.95	209.78	209.37	207.14	206.61	208.48	209.42	207.87	209.8	208.03	209.07	207.24	206.71	208.12	208.26	208.18	207.95	209.97	207.83	210.59	210.75	208.4	209.74	207.24	207.61	208.54	208.31	206.13	210.05	209.85	209.75	207.9
207.01	207.71	204.73	206.94	206.47	206.23	208.55	206.95	207.38	205.62	205.94	204.64	204.63	205.08	204.14	204.82	205.4	205.37	208.12	205.79	204.76	205.52	203.2	209.78	206.71	207.98	204.44	206.15	204.43	207.97	206.87	210.39	207.84	205.38	205.62	205.43	205.68	202.18	207.99	207.86	208.58	208.25	207.07	205.45	207.77	204.79	206.93	209.6	205.84	206.08
198.6	199.8	201.14	199.64	201.86	199.14	197.41	200.6	199.39	200.3	195.65	198.36	200.44	198.08	201.14	199.53	198.28	199.28	197.43	198.64	201.49	200.27	200.82	199.59	195.94	195.54	198.4	199.77	203.98	201.18	199.28	200.65	202.99	198.22	200.36	199.72	202.53	199.93	198.94	200.37	199.94	197.5	197.53	198.28	203.43	199.29	201.57	199.89	200.51	202.63
202.02	203.27	202.86	201.26	202.16	207.25	199.95	200.75	198.8	201.87	199.53	199.81	201.4	201.68	203.75	203.46	201.9	201.24	202.53	202.28	202.89	201.81	203.39	201.93	204.31	200.12	204.63	203.06	202.11	204.11	205.38	203.89	202.87	206.74	202.87	204.52	203.54	202.52	201.96	203.49	200.73	201.61	200.69	204.34	202.11	202.2	205.65	206.96	200.04	202.25
197.94	194.29	197.06	195.39	195.17	198.49	198.42	196.86	194.5	196.49	191.05	195.04	193.57	195.49	195.13	193.64	194.57	198.65	194.13	195.51	193.45	195.58	194.45	198.68	193.36	197.61	197.28	194.41	195.5	191.7	194.78	192.52	195.05	195.5	195.08	196.24	196.41	197.36	193.33	193.55	200.02	195.84	194.58	194.91	197.32	195.64	194.66	194.09	196.07	193.75
211.96	211.75	209.05	213.63	214.1	212.92	210.71	213.16	210.01	210.51	212.79	212.83	211.02	213.62	209.79	210.71	210.24	211.23	211.65	210.38	211.58	212.89	210.43	211.46	212.45	205.87	209.87	211	210.15	207.16	213.26	212.38	211.56	208.63	213.48	211.41	212.21	212.29	215.71	209.82	213.43	210.66	211.63	209.92	210.48	208.59	211.81	208.61	212.37	212.08
202.1	205.19	204.89	205.95	203.65	202.18	204.09	203	203.8	204.02	204.08	204.51	205.3	203.55	198.81	204.35	204.9	202.03	201.8	204.7	203.85	204.13	202.83	201.98	204.22	206.51	205.57	202.68	205.09	205.91	201.38	201.33	203.61	204.86	201.14	202.46	202.79	205.57	201.47	206.79	201.27	207.76	205.15	207.46	200.83	205.08	204.44	200.82	203.98	204.59
201.85	204.39	202.34	204.97	206.69	202.96	203.09	203.7	202.6	205.43	203.64	203.8	203.39	201.47	205.45	204.03	206.47	202.08	204.76	203.46	202.12	201.67	202.51	201.02	202.69	205.9	203.05	206.76	202.02	207.1	203.65	203.79	202.04	200.32	205.58	204.1	205.41	204.55	203.71	203.5	203.41	206.43	202.19	202.57	203.22	200.82	205.17	200.71	203.77	202.41
195.66	195.26	195.9	193.06	195.44	193.99	195.27	195.34	196.67	192.11	192.59	197.31	194.41	194.37	196.36	195.65	196.02	198.97	195.86	197.06	193.91	197.82	194.79	194.14	196.18	196.47	197.55	195.08	192.96	194.71	197.21	193.1	193.31	197.89	196.62	195.84	196.19	197.1	195.87	191.24	197.44	193.86	194.26	198.47	193.89	196.55	197.83	194.93	193.7	197.52
210.77	205.16	207.71	208.73	208.5	211.26	205.95	210.65	206.76	211.24	204.57	211.45	208.21	209.21	204.78	207.22	209.12	208.45	210.59	209.34	207.97	210.19	210.89	212.92	210.28	210.1	208.88	209.63	207.48	209.01	209.54	207.93	208.88	208.77	208.32	209.22	209.51	211.34	207.33	207.61	212.31	210.02	207.9	206.45	211.99	208.6	210.89	208.65	209.43	204.76
213.17	210.29	209.81	213.05	213.49	213.34	210.61	210.02	215.55	212.77	207.66	213.13	211.28	210.2	212.03	209.94	212.21	212.83	212.82	211.69	213.27	212.06	213.82	210.67	211.66	209.99	213.83	210.26	213.09	213.87	215.33	212.28	211.13	210.59	210.82	211.55	210.28	212.64	213.15	214.49	210.5	211.31	208.65	211.52	214.14	211.72	214.36	213.39	211.51	212.53
207.01	210.75	209.67	210.67	208.3	210.55	209.93	208.35	211.55	208.5	205.53	210.57	208.08	208.68	211.57	212.93	211.54	208.49	208.11	212.1	208.22	206.98	207.86	208.05	211.24	207.32	210.93	207.89	209.54	211.28	206.26	210.59	207.25	210.41	211.26	208.54	209.44	210.2	208.2	209.36	207.69	211.01	208.11	212.98	206.08	209.36	210.74	208.38	208.02	211.04
208.21	208.74	210.48	208.67	208.51	209.42	209.66	208.45	209.77	212.43	209.76	210.37	208.49	208.79	210.01	207.85	208.48	209.87	208.13	207.9	210.18	208.77	206.17	207.23	210.49	210.98	207.93	208.78	207.55	209.97	207.34	209.61	208.53	209.31	211.04	209.07	208.22	210.11	205.33	209.87	209.73	208.22	211.57	211.72	213.43	207.37	209.68	211.34	210.95	209.87
209.91	208.86	206.27	205.54	208.41	209.86	208.77	209.44	205.99	206.73	207.45	208.64	208.83	209.73	208.35	207.92	205.34	208.76	207.14	209.22	206.15	208.05	207.71	210.37	208.01	205.82	209.74	208.49	208.63	204.9	206.37	212.53	206.96	205.11	208.68	206.56	206.73	209.21	206.79	207.2	212.54	206.15	207.32	204.19	209.64	210.2	204.06	208.09	207.33	204.96
211.57	209.19	216.02	210.73	210.41	211.1	212.26	212.3	213.65	210.79	212.52	210.75	213	208.4	213.61	209.67	211.75	210.47	211.62	212.64	210.99	213.19	212.64	213.18	212.54	210.67	210.05	208.84	210.02	211.57	210.45	211.91	212.63	212.63	206.52	212.13	211.57	211.27	211.72	212.74	208.69	212.55	213.33	212.9	212.78	212.22	212.44	211.85	212.81	215.94
210.64	210.36	205.24	209.61	207.37	208.75	211.53	207.55	210.32	205.89	207.59	207.35	207.72	208.21	206.36	208.49	209.59	205.68	208.45	205.08	208.12	206.86	209.78	205.73	208.52	208.22	206.13	206.97	203.96	209.36	208.46	209.55	202.83	207.18	205.27	209.67	207.15	205.67	211.17	209.05	206.12	207.9	206.51	211.38	208.22	209.23	205.02	206.9	210.88	207.24
218.54	217.23	220.69	217.63	219.98	217.45	216.4	214.87	221.14	219.08	217.18	216.02	216.2	216.39	221.9	219.43	218.14	218.27	215.9	217.95	216.97	217.33	214.99	216.48	219.2	220.5	219.53	217.86	215.58	218.75	220.72	217.69	217.56	217.68	219.99	215.81	216.65	220.76	216.45	217.81	219.74	218.8	217.9	218.65	216.65	218.72	216.65	216.14	220.31	216.51
219.4	217.21	217	215.78	219.03	217.88	219.2	219.14	218.13	214.35	216.61	216.07	215.33	219.21	215.35	218.66	219.13	217.52	213.33	218.11	217.66	217.13	214.22	218	219.03	215.48	215.31	214.16	218.39	217.66	217.93	217.75	217.77	220.19	217.43	220.46	214.1	215.59	216.32	212.4	213.71	217.97	215.84	217.54	216.56	217.06	216.18	217.14	218.69	218.38
208.08	209.34	208.9	205.95	210.45	208.16	211.7	209.31	211.93	207.34	208.44	207.19	205.63	208.11	206.67	207.48	208.52	205.64	207.34	212.7	213.33	207.49	207.76	212.65	207.32	208.96	208.65	212.09	208.06	209.48	208.8	209.4	205.98	209.13	208.64	207.04	210.29	210.49	208.85	207.51	208.48	210.66	207.45	206.5	213.07	207.69	209.3	212.97	208.9	209.68
209.53	207.8	208.72	210.54	208.2	209.44	208.36	208.81	209.17	207.82	207.98	211.51	209.54	208.72	209.6	208.48	206.83	210.17	208.85	208.3	207.52	208.74	207.35	210.23	210.13	211.66	209.1	207.37	206.37	208.43	211.83	207.34	209.35	202.53	208.57	209.74	206.5	209.86	207.06	208.85	209.04	207.17	209.94	207.46	209.93	208.26	208.52	209.25	206.71	209.76
199.49	200.61	201.21	199.97	199.42	201.58	199.7	198.02	201.77	200.23	202.35	198.48	199.57	199.31	200.79	196.41	198.15	201.18	194.6	196.29	201.1	199.49	201.52	199.17	199.01	197.93	201.25	200.1	198.79	197.87	198.75	198.62	199.65	201.5	198.78	201.5	204.08	202.19	201.57	200.87	197.86	199.06	200.62	199.5	199.87	199.24	201.01	202.14	202.54	199.72
210.69	209.1	206.07	210.69	209.79	209.94	212.85	211.64	209.45	209.03	206.39	209.37	207.58	209.2	208.71	214.21	209.85	206.91	210.39	210.01	208.85	208.97	209.78	209.72	212.32	211.27	206.59	208.52	208.85	211.13	207.46	209.5	212.57	211.06	210.27	213.51	211.65	208.08	207.35	208.23	209.51	210.66	208.46	207.22	211.5	211.34	207.78	207.81	206.54	209.26
204.64	206.32	206.52	206.24	208.59	209.48	210.18	210.12	209.31	206.62	204.79	205.86	206.16	209.49	210.53	206.43	208.4	207.35	207.05	207.21	205.6	207.14	206.46	209.83	207.78	205.65	208.82	210.87	208.79	205.29	212.42	209.33	206.6	207.12	210.12	205.97	207.66	205.36	207.29	207.67	205.8	207.08	209.26	205.35	205.75	208.02	208.98	206.04	207.73	206.53
204.97	205.52	205.02	204.73	201.44	205.91	202.89	208.35	204.44	203.89	206.21	203.72	203.02	204.75	207.29	206.88	206.13	205.34	209.05	207.01	203.26	208.15	204.3	204.15	205.66	207.91	206.11	204.54	203.38	206.25	205.69	204.03	207.72	209.97	206.14	206.92	205.72	205.42	208.29	205.55	204.45	207.73	204	205.81	207.66	208.4	205.69	207.47	202.18	205.81
205.9	208.22	207.75	208.4	207.93	209.83	205.25	205.49	207.82	203.89	206.65	206.78	206.06	209.44	209.29	205.08	208.76	207.13	206.93	209.02	206.43	205.49	206.75	208.16	208.15	205.75	207.99	208.13	207.41	207.28	204.85	207.07	208.38	205.87	205.66	206.77	203.28	206.61	207.85	203.35	209.29	204.49	205.84	203.76	205.26	205.76	208.47	203.38	206.06	207.71
204.36	203.81	206.16	202.48	207.86	205.84	203.79	202.91	206.79	207.61	207.84	203.17	205.08	201.99	202.74	203.34	203.91	202.97	202.19	204.72	201.56	204.03	202.61	205.86	207.56	204.02	204.96	204.63	206.98	204.73	203.15	207.11	204.43	206.17	204.54	205.45	201.7	207.18	204.38	203.65	205.6	204.42	203.9	205.78	204.49	203.04	206.8	205.12	207.46	201.91
202.27	198.76	197.1	201.02	197.44	201.21	200.93	199.06	199.46	202.18	197.01	201.11	199.23	198.14	198.97	198.66	201.46	200.34	203.14	202.68	202.53	202.78	201.11	199.42	198.52	198.74	200.99	201.27	201.17	200.49	202.84	201.17	198.86	201.96	197.73	202.92	200.73	200.55	201.94	201.63	201.84	202.21	201.63	196.4	200.4	199.96	199.83	199.15	201.09	198.08
205.86	209.66	207.94	208.63	206.87	205.9	209.82	212.39	208.9	211.49	209.06	205.54	206.24	205.09	207.96	205.43	209.03	208.54	214.14	207.68	207.37	208.24	208.91	208.29	207.41	207.67	208.77	205.01	210.65	205.42	206.47	206.57	208.8	206.4	209.92	208.13	210.66	208.86	203.82	209.03	211.05	210.45	208.73	210.27	208.43	209.5	205.87	214.61	208.84	206.62
204.44	199.43	205.16	200.01	203.11	201.78	200.91	202.13	200.84	201.29	202.28	200.92	201.6	201.98	207.38	203.77	203.15	204.48	204.7	205.27	200.28	200.58	203.83	204.03	203.79	203.98	201.91	206.68	203.38	205.06	200.51	204.77	203.36	204.11	201.86	204.58	203.33	199.93	205.77	202.46	201.92	204.89	201.66	202	199	203.85	202.31	202.22	203.39	205.13
209.33	210.18	212.08	211.95	208.52	208.05	207.33	208.49	208.6	208.21	209.51	209.9	208.93	207.74	211.24	207.07	208.59	207.44	215.39	209.7	205.95	209.69	213.02	210.71	207.79	208.56	207.67	210.84	208.7	207.95	210.64	205.84	210.98	210.14	209.91	210.2	206.26	204.59	208.04	205.71	210.17	205.97	208.91	211.58	210.06	209.46	207.1	209.47	213.15	208.13
214.32	215.83	214.47	211.61	212.52	212.56	213.33	213.98	212.41	214.16	212.49	215.34	210.86	216.65	214.4	211.64	211.95	211.65	211.34	210.03	210.68	212.02	211.9	213.73	215.45	211.39	213.98	213.47	215.38	209.98	216.12	211.24	213.49	214.7	216.59	211.49	212	211.52	210.76	214.01	212.84	214.1	213.32	216.79	212.27	212.33	210.39	214.44	210.58	213.19
212.62	210.89	210.55	213.62	209.66	214.05	213.43	214.56	215.94	213.15	210.25	217.78	212.16	212.79	212.14	215.06	210.59	210.9	210.08	210.06	212.7	209.94	213.44	212.23	209.61	214.82	212.01	213.22	214.91	212.13	212.61	211.16	211.29	211.65	211.05	213.88	213.91	212.3	216.28	208.89	214	214.68	209.27	214.99	211.71	214.96	213.06	210.18	215.41	214.56
200.4	203.48	201.5	197.9	197	200.23	200.57	202.4	202.92	197.31	203.11	200.52	204.49	203.21	203.42	200.21	200.45	200.08	201.28	205.13	198.66	200.42	198.46	199.77	204.47	201.8	203.67	203.57	200.82	198.58	203.13	200.68	203.42	202.05	204.15	201.29	203.02	202.96	202.13	204.2	202.05	199.12	197.94	197.58	203.52	195.22	201.41	203.28	202.29	197
210.73	208.4	208.6	210.44	211.5	210.85	210.37	207.08	213.31	212.31	209.88	209.21	207.87	211.29	209.09	211.14	207.18	209.28	211.18	208.39	206.92	205.64	209.89	207.22	208.45	210.72	205.85	208.94	209.24	209.97	210.43	210.38	210.22	207.78	209.58	210.38	207.66	208.83	207.57	209.49	210.44	211.03	211.87	209.88	208.33	210.94	208.11	206.49	211.11	206.53
199.42	199.29	196.92	198.31	199.84	202.1	199.69	197.63	200.43	200.24	198.49	197.47	198.66	201.47	201.87	200.24	197.62	194.38	202.84	198.64	199.26	201.88	199.05	200.34	194.87	199.37	198.89	202.79	198.72	200.2	200.64	200.93	196.68	199.59	200.45	198.13	198.54	200.12	200.63	201.19	199.32	198.49	198.02	199.31	199.56	198.71	199.64	198.87	200.72	198.73
205.87	208.13	206.4	207.78	208.66	202.72	209.46	205.65	207.99	206.17	205.71	207.9	204.52	205.54	205.61	205.67	204.38	205.82	207.62	206.26	207.91	209.52	207.06	207.07	204.78	205.45	207.37	207.86	205.77	208.45	206.71	205.18	211.07	205.63	205.56	205.13	203.6	205.91	205.42	206.03	208.03	206.89	207.32	206.78	199.59	206.44	204.4	205.97	207.43	204.5
204.93	208.54	205.66	207.53	205.72	205.99	206.99	210.49	206.51	207.41	208.34	205.38	206.59	203.74	203.03	206.61	204.76	203.55	205.98	207.46	204.58	206.81	204.93	204.98	209.25	205.87	208.87	201.22	204.12	208.37	207.13	205.24	206.96	205.28	208.4	204.91	206.66	202.83	204.7	204.85	207.75	205.92	206.73	205.63	207.08	202.61	203.83	207.81	204.31	205.88
203.57	204.26	201.21	204.48	202.01	206.32	202.01	202.4	202.78	202.79	201.27	199.3	202.5	205.29	205.4	202.74	204.21	202.55	200.54	200.9	202.58	202.81	204.13	202.31	203.14	203.5	199.32	203.04	202.71	204.94	200.74	204.92	204.34	204.58	202.36	204.23	201.38	200.53	201.17	202.67	201.73	204.16	204.96	200.94	201.54	203.07	203.73	199.65	200.27	201.36
211.09	211.85	214.5	213.63	211.8	212.48	213.09	210.02	209.53	211.28	211.15	214.42	211.54	215.23	208.58	208.27	212.55	209.8	211.92	209.95	212.27	211.53	211.33	212.56	213.67	212.28	212.94	211.96	213.36	211.54	213.08	211.52	212.85	213.82	213.67	209.5	213.7	211.15	214.5	212.89	212.94	211.68	213.16	209.47	210.27	214.18	212.07	215.25	211.73	214.14
207.3	204.43	205.85	207.81	203.43	204.95	205.77	206.52	204.81	206.29	204.43	208.57	208.99	209.41	207.18	205.7	203.49	204.45	204.52	207.25	205.4	202.52	208.05	207.19	203.93	205.88	206.93	209.71	203.8	209.09	203.34	203.77	207.17	206.74	208.11	207.96	206.47	205.27	206.44	204.56	204.52	208.39	206.47	204.09	205.87	206.11	207.89	204.1	206.52	205.1
203.74	203.93	205.19	205.37	202.9	206.79	201.37	198.45	201.58	206.41	205.73	203.23	205.66	204.62	204.02	204.59	200.76	202.5	204.86	203.22	203.19	202.68	198.81	206.88	205.32	204.61	201.64	202.37	205.22	203.45	201.72	203.86	202.94	204.99	202.82	206.86	205.54	204.04	205.43	206.18	204.83	205.39	205.71	205.77	201.95	200.24	205.52	208.46	207.05	203.46
208.65	207.35	208.15	208.07	205.22	206.29	210.38	207.96	207.7	206.74	205	208.91	206.43	208.61	206.44	207.47	209.66	206.97	207.81	212.64	205.9	209.05	208.44	207.43	203.51	208.42	210.56	205.2	211.71	204.61	207.15	207.46	205.98	209.35	207.27	211.37	207.45	205.72	208.15	205.37	202.55	207.9	209.04	205.99	205.79	207.07	206.6	207.71	205.51	207.38
209.91	211.88	210.83	210.76	207.11	210.92	207.69	208.53	210.17	208.32	208.97	210.72	208.76	210.41	206.55	207.76	210.93	207.53	206.71	204.48	205.01	204.05	211.11	206.01	210.53	210	209.47	208.24	210.45	210.88	208.51	208.94	210.46	211.95	209.32	212.45	209.75	209.93	207.36	207.35	204.58	207.25	214.62	208.79	211.58	209.37	208.16	209.47	209.2	209.95
208.96	210.01	209.71	210.61	209.45	209.12	207.93	207.51	209.63	209.58	212.56	208.96	212.4	208.61	211.55	209.46	208.82	211.03	209.67	211.19	210.39	209.87	209.11	209.16	207.23	206.58	208.35	210.94	207.14	209.72	209.05	208.26	211.64	208.69	209.09	208.11	208.74	206.67	208.5	208.83	211.45	210.23	206.86	208.61	210.87	211.03	210.45	207.51	209.17	210.44
213.82	213.57	212.08	211.59	211.14	212.88	210.23	210.56	214.98	213.46	215.03	212.51	216.6	213.41	213.34	211.92	216.08	214.25	214.04	213.67	211.99	213.15	214.18	212.28	211.44	217.15	214.5	215.4	212.19	211.91	212.56	214.5	215.44	216.5	216.01	213.94	213.31	212.98	213.41	209.49	210.48	213.08	212.6	212.85	211.35	214.09	212.66	211.82	213.39	212.1
208.65	208.41	207.72	205.26	206.03	210.72	207.98	210.3	205.25	211.86	208.17	207.94	206	207.88	205.37	204.12	210.27	210.45	209.18	207.89	206.59	207.1	208.97	205.32	207.19	207.84	208.83	208.24	210.59	208.41	209.97	206.53	209.79	210.25	209.87	206.17	206.85	208.52	209.28	210.25	207.47	208.18	205.44	207.91	207.77	207.85	206.91	206.76	207.58	206.14
199.57	199.8	199.5	197.12	200.06	196.82	197.35	198.33	196.97	197.67	200.16	200.49	197.21	200.97	199.99	198.74	199.1	197.63	194.56	198.63	200.9	197.81	197.53	201.85	199.78	198.85	198.29	200.14	197.68	198.08	200.97	202.59	201.14	198.9	197.33	197.03	198.41	198.13	200.96	199.8	201.93	198.33	197.27	195.48	200.47	197.75	198.9	197.5	197.64	198.58
202.03	203.6	207.46	203.83	203.37	206.24	206.19	205.72	200.82	203.02	208.45	201.3	205.97	204.91	203.96	203.09	202.56	207.88	206.43	204.03	204.14	206.37	204.3	204.91	207	202.39	202.36	203.35	207.43	203.76	206.43	204.74	202.53	203.54	204.62	207.9	203.43	203.18	204.69	203.04	204.18	205.24	203.8	206.53	203.66	203.05	205.89	209.6	205.09	208.23
211.85	211.57	210.44	212.29	211.24	211.2	211.87	214.44	213.36	211.34	211.53	216.08	213.77	211.61	212.66	213.17	212.71	213.06	211.33	213.46	210.63	212.05	212.82	210.33	211.69	213.35	214.86	213.02	215.17	212.56	215.1	215.01	213.3	212.03	212.81	213.08	215.13	212.49	213.11	213.37	212.7	210.11	212.35	208.95	214.24	210.17	211.06	213.59	211.37	215.08
211.05	210.65	212.13	210.73	211.97	210	209.33	207.07	212.24	211.36	208.82	213.93	213.13	213.03	209.85	214.99	211.37	212.12	211.13	213.02	213.16	211.89	212.6	214.01	213.61	209.87	213.9	211.07	214.7	207.06	210.34	211.1	211.61	209.29	212.49	211.35	213.01	210.54	213.38	210.3	212.72	211.71	210.21	209.95	211.97	211.42	207.48	211.24	211.46	211.29
215.93	213.73	209.04	213.3	208.68	214.71	209.43	211.08	211.81	210.6	215.18	211.33	213.32	212.1	212.11	209.47	212.75	212.63	210.25	213.67	215.06	215.47	211.6	211.63	209.39	213.18	211.71	211.79	212.52	210.56	211.51	211.84	207.11	214.19	211.31	214.38	215.11	214.1	212.37	212.09	215.37	214.75	211.22	213.2	209.59	212.36	213.96	209.03	213.82	214.66
198.68	203.72	201.61	201.71	203.28	201.7	203.2	200.44	199.9	198.63	201.44	199.96	201	204.18	198.83	203.6	206.27	199.8	200.78	201.33	202.1	201.86	204.27	204.42	204.18	201.28	198.89	202.12	204.15	197.48	201.27	203.67	201.18	203.64	201.5	201.97	200.32	200.83	202.54	203.49	200.78	202.26	201.47	204.09	205.18	200.19	200.13	204.99	196.38	200.88
210.28	207.39	205.7	211.67	212.17	209.18	212.06	209.72	211.78	208.13	209.07	207.93	208.73	209.54	209.31	211.39	209.53	209.41	209.8	208.96	209.22	211.87	208.78	210.89	211.35	208.73	211.49	212.11	210.51	210.84	213.52	208.78	207.34	206.59	209.8	205.27	212.2	207.97	207.88	210.52	207.37	210.09	211.18	208.4	208.87	207.43	209.63	209.89	209.69	209.73
218.53	218.14	217.33	220.74	217.73	217.78	216.62	218.79	218.17	214.83	217.97	216.95	217.16	217.34	216.48	219.15	216.88	217.76	222.1	219.81	218.15	217.01	219.49	217.7	214.57	220.22	217.78	216.57	219.14	217.5	217.23	214.37	218.7	221.32	219.73	217.58	220.25	217.9	219.21	219.53	216.1	218.59	218.9	218.63	217.81	218.5	218.15	220.58	215.63	218.52
216.13	216.84	214.67	217.73	216.89	215.19	218.4	217	218.27	217.2	218.29	218.59	213.6	216.51	216.8	217.75	215.94	215.74	215.51	216.49	215.59	218.48	219.23	216.19	216.56	216.94	218.05	217.72	215.34	214.24	215.95	217.34	216.47	219.41	216.27	215.49	218.27	214.21	215.54	213.91	217.51	216.5	221.78	212.44	216.16	217.08	216.32	215.69	216.58	217.32
207.66	207.55	204.57	208.5	209.77	207.79	208.3	208.86	209.46	202.7	210.09	206.2	210.34	210.29	206.01	205.93	205.44	214.36	209.28	205.71	208.85	207.42	209.02	208.23	209.05	208.36	209.81	207.92	207.76	203.6	208.93	210.54	206.95	204.56	212.42	208.64	207.85	205.14	211.26	207.65	207.36	207.28	204.62	208.01	208.24	207.92	208.01	207.65	208.48	210.19
209.71	209.72	209.01	209.96	208.24	207.71	210.68	207.95	208.36	209.29	212.98	209.44	213.13	205.74	208.45	212.77	209.39	208.72	208.95	210.08	212.05	210.77	210.81	209.54	211.18	210.71	212.34	211.21	209.8	205.21	208.86	211.81	209.17	209.56	212.1	207.72	209.22	208.49	212.03	208.56	211.51	207.5	211.57	210.43	212.45	208.11	209.38	211.49	209.6	209.05
209.9	212.3	210.21	207.58	210.53	209.36	209.5	209.77	206.93	208.24	208.96	208.78	210.68	208.82	211.12	210.85	205.58	206.6	210.16	206.9	209.74	208.88	206.94	210.26	211.41	209.97	209.24	210.26	207.3	208.85	210.62	206.63	209.66	209.22	210.49	210.5	209.98	205.81	205.95	204.23	208.78	208.42	208.07	208.42	211.62	207.95	209.06	206.61	209.02	213.34
212.57	208.04	209.13	212.58	212.39	213.23	211.05	213.07	212.34	211.53	216.05	212.32	212.75	213.87	212.58	211.72	212.29	211.95	211.4	211.27	212.99	211.62	213.9	212.27	212.19	208.91	214.49	211.81	212.41	210.3	214.79	211.39	213.67	212.75	213.17	211.97	211.06	213.74	211.21	213.6	215.33	210.45	212.88	212.75	209.96	211.33	212.49	212.6	214.55	213.87
198.55	196.08	199.97	200.8	197.47	201.59	197.98	196.69	199.52	200.51	200.46	201.11	200.8	194.13	200.91	199.84	199.06	199.15	198.87	197.29	197.27	199.77	200.27	196.85	197.93	199.01	196.95	199.83	196.39	197.49	201.83	202.07	197.37	198.51	197.39	196.45	199.26	199.45	196.03	200.28	201.15	198.56	197.29	201.18	197.08	199.15	198.22	198.44	197.7	199.52
201.37	204.56	199.69	202.95	200.25	196.76	195.13	200.06	197.69	197.93	201.82	199.18	199.28	198.37	203.99	197.15	199.88	198.8	198.36	200.84	201.37	200.84	201.72	201.75	198.25	200.96	200.06	199.7	199.43	204.04	201.86	201.52	198.22	205.62	202.25	198.32	198.9	200.66	198.77	199.14	197.18	201.3	201.41	201.94	202.79	202.46	201.26	201.68	203.16	202.21
200.17	198.45	200.27	200.29	198.59	196.7	198.45	200	199.78	197.73	195.11	197.95	199.7	199.93	196.6	200.04	197.84	195.96	199.56	197.97	195.17	198.17	195.48	199.92	197.72	199.19	198.56	200.84	199.29	196.87	195.94	196.04	199.29	200.16	198.43	197.88	199.7	193.65	195.68	199.69	196.52	196.25	199.48	200.55	199.16	198.1	197.61	197.46	199.12	199.88
203.37	202.6	200.9	201.81	206.51	200	202.38	205.58	202.83	205.63	207.15	205.58	206.98	204.33	204.66	206	203.02	206.94	202.18	203.34	203.66	203.86	205.25	207.42	206.23	202.62	204.56	207.03	203.51	208.71	205.39	204.83	206.22	203.39	203.39	206.95	206.87	206.99	206.44	203.58	202.6	201.42	207.42	205.53	203.81	206.84	207.07	206.84	202.15	204.06
193.39	199.5	202.09	200.26	199.24	196.91	199.97	199.63	201.07	196.24	198.79	197.24	200.71	199.71	200.05	198.89	201.62	200.04	195.27	200.97	200.27	197.44	198.89	198.41	197.38	197.68	198.23	199.91	196.68	199.3	201.65	202.08	200.46	200.51	201.92	199.45	200.24	199.33	202.97	199.09	197.03	200.73	200.91	200.52	196.9	201.21	202.52	196.85	200.43	200.48
201.58	199.64	198.44	203.48	197.72	197.84	198.72	199.13	200.44	200.76	199.11	198.63	198.36	198.26	199.03	202.41	199.95	203.86	199.8	198.47	199.61	196.86	198.5	201.52	198.74	200.15	203.4	203.11	198.12	198.76	198.33	197.93	200.1	195.84	201.65	198.67	199.91	196.52	201.57	199.68	199.8	198.41	203.19	200.03	197.48	201.46	201.85	198.81	198.31	198.3
204.36	205.66	206.09	208.79	205.71	207.96	205.41	208.1	207.33	205.84	204.66	207.4	207.46	208.75	206.08	202.37	205.77	203.79	205.05	210.39	205.4	206.38	201.9	207.43	206.9	207	204.52	203.37	203.43	205.54	206.37	209.35	204.79	206.07	203.78	204.82	204.23	207.12	208.48	207.96	207.88	207.64	205.76	206.21	207.14	206.22	206.08	206.37	205.21	205.86
207.21	208.57	206.22	208.88	208.95	207.38	205.4	208.14	204.71	207.21	206.87	208.13	208.14	204.69	210.68	210.44	206.71	207.57	207.08	209.15	210.3	204.66	207.69	210.78	210.48	209.06	205.46	210.35	206.97	208.62	205.4	206.75	207.56	206.38	205.63	205.57	209.24	206.7	208.02	206.26	208.2	209.77	206.02	205.29	205.92	207.15	209.31	205.9	206.5	208.09
218.83	221.18	217.72	218.95	219.65	218.77	220.75	219.78	219.05	218.34	218.27	217.45	220.85	218.23	215.2	216.84	221.64	217.91	215.96	216.3	218.34	216.76	219.61	218.72	218.36	216.15	215.87	222.08	221	217.83	216.13	219.53	222.77	220.36	218.82	218.64	218.58	217.87	216.16	217.56	219.64	216.38	216.81	221.68	215.42	218.8	218.63	217.03	218.01	219.24
200.12	200.18	200.49	199.71	201.54	206.71	202.44	201.93	203.95	201.31	202.43	200.58	203.4	196.95	203.19	201.32	200.78	198.54	199.74	202.8	200.57	198.38	205.23	198.47	199.35	198.08	198.48	199.93	199.84	204.37	203.5	200.74	203.31	199.1	199.35	200.87	198.79	200.83	200.72	200.18	201.93	200.85	201.66	200.27	200.37	200.32	199.77	199.22	202.25	201.34
208.28	208.43	208.43	210.88	205.4	208.6	207.63	204.57	210.9	207.62	212.83	208.52	211	207.66	207.59	210	208.82	212.24	211.34	207.25	207.63	210.14	204.53	208.57	211.86	209.74	210.99	208.01	208.41	207.16	207.57	207.58	211.18	208.76	210.66	209.21	209.58	207.88	209.39	209.67	209.39	210.81	206.63	207.51	204.77	209.3	208.74	206.73	203.96	210.54
208.45	208.01	207.07	207.09	211.3	207.66	207.55	208.74	209.22	207.7	211.19	210.24	209.6	210.23	208.67	210.32	207.95	212.46	208.77	209.68	210.11	208.28	208.9	205.49	208.69	204.94	208.4	210.83	207.85	208.29	211.55	207.15	209.54	209.9	205.46	208.79	208.49	207.14	208.05	207.92	209.73	207.23	205.99	208.04	204.89	209	207.27	207.25	208.87	207.44
217.8	218.08	213.96	214.03	221.1	216.42	214.53	218.4	217.82	215.54	216.55	213.34	219.02	219.06	217.27	220.23	218.06	213.13	218.81	215.26	219.01	219.99	218.92	215.49	215.9	215.27	220.88	219.41	219.33	217.12	217.98	217.06	220.87	216.87	216.26	215.06	216.9	218.36	215.13	217.27	217.96	217.67	216.19	217.21	217.22	217.25	217.7	219.35	217.9	216.58
199.88	197.83	199.02	197.48	197.57	197.78	199.17	201.12	199.82	198.56	198.25	199.59	198.7	198.15	195.64	197.24	198.69	200.46	202.07	198.26	202.63	201.67	197.5	198.72	200.54	198.02	198.7	201.87	197.3	200.82	200.18	195.36	200.37	195.43	199.71	202.78	196.73	202.39	203.62	200.35	199.49	201.4	199.57	199.78	201.51	199.14	195.86	198.02	200.83	197.16
212.58	212.59	211.48	215.13	215.88	216.61	211.96	217.84	212	211.95	215.82	216.26	216.06	213.68	213.18	212.62	216.41	214.06	213.25	213.21	214.89	213.68	214.13	214.75	211.5	213.81	215.66	212.77	213.81	214.99	212.44	216.25	212.94	212.47	215.65	213.52	214	214.02	214.43	213.17	215.23	212.68	213.51	214.33	214.33	214.86	211.94	213.99	215.27	212.5
206.77	207.46	208.51	208.41	209.49	211.66	209	206.21	208.02	211.7	208.1	210.95	208.48	208.81	207.44	209.34	208.23	212.34	208.86	211.82	211.4	209.9	210.04	209.7	208.08	212.6	208.27	209.35	204.51	207.25	209.52	207.89	207.07	207.23	209.25	205.07	208.22	208.98	206.9	211.5	208.8	206.14	208.73	206.53	208.65	210.79	205.97	207.42	212.52	209.97
211.3	212.14	208.7	212.41	210.55	210.01	210.12	216.33	212.91	209.63	210.46	212.45	210.47	216.14	213.18	209.37	209.19	212.37	215.98	213.33	212.7	209.17	210.28	214.93	210.83	210.34	211.72	212	210.46	207.67	208.43	213.39	211.63	211.38	212.3	214.55	212.6	212.18	211.59	212.81	209.38	210.68	213.11	212.87	209.68	213.71	214.06	215.97	208.84	213.18
209.63	212.6	212.3	211.23	211.14	212.28	208.77	209.93	209.41	210.25	209.79	210.14	211.7	213.32	211.17	207.7	213.38	213.59	215.8	211.47	211.82	209.71	208.48	212.71	210.37	209.92	212.29	208.17	211.57	213.45	211.99	208.41	211.57	211.81	213.73	218.02	209.19	211.15	210.38	210	215.09	209.72	211.58	208.56	211.43	212.1	212.32	210.27	213.15	209.99
210.79	210.66	206.78	208.88	210.38	211.67	208.19	208.21	209.92	210.27	207.33	212.16	210.11	209.2	209.81	207.71	206.94	209.36	209.28	209.43	207.54	205.17	208.25	207.2	209.85	209.95	209.79	208	211.54	209.34	208.12	210	207.29	211.87	208.51	210.16	208.42	210.69	206.76	208.08	208.91	204.41	208.78	209.62	208.61	208.13	209.18	210.69	208.89	204.96
209.75	209.85	209.27	206.99	210.04	208.08	207.82	207.15	207.6	207.14	205.99	207.77	208.86	208.43	207.09	206.49	210.11	207.13	208.76	208.85	208.66	207.61	209.41	204.59	209.38	206.18	204.59	210.02	207.49	208.7	211.87	208.25	207.66	209.26	209.68	204.61	205.73	212.29	205.06	206.5	210.78	210.68	207.41	204.8	208.4	207.32	208.19	208.86	206.65	204.15
205.51	202.34	207.15	202.15	199.73	205.72	202.5	203.09	205.1	204.47	203.96	206.64	206	204.55	205.46	204.17	205.49	205.72	204.3	205.76	206.34	201.64	203.88	205.06	204.09	202.34	208.74	206.86	207.27	203.01	204.33	204.23	205.32	202.82	204.68	205.33	203.25	201.8	204.57	204.64	204.55	205.47	205.22	204.91	203.78	203.36	207.62	205	206.21	202.93
201.26	201.59	201.3	201.27	203.92	201.73	201.48	198.41	201.55	199.18	200.5	198.37	201.12	199.65	198.14	200.47	201.76	200.04	200.43	200.02	200.71	200.83	199.21	198.84	198.72	201.09	202.83	199.02	199.26	197.6	202.17	198.05	198.6	197.65	200.53	201.12	201.85	198.66	201.65	198.02	197.21	200.07	200.36	199.62	199.81	203.21	199.89	196.32	203.89	199.27
212.8	214.03	214.01	214.4	209.7	215.85	214.24	216.65	211.74	217.88	211.34	216.17	212.49	213.58	213.13	213.26	211.32	213.39	214.57	214.63	214.6	214.41	211.53	211.59	212.78	214.93	210.26	212.73	216.12	213.51	213.1	214.41	211.62	212.91	215.95	214.48	211.94	214.7	212.17	215.56	214.44	213.9	210.85	211.54	215.03	210.34	213.48	211.05	210.82	214.69
212.11	212.88	213.73	210.16	208.86	208.61	211.53	212.5	212.15	212.18	208.57	209.91	209.84	212.55	212.39	212.06	211.95	213.05	211.33	212.46	210.37	214.12	213.2	212.51	210.07	212.63	213.48	213.24	211.54	211.12	212.51	213.01	212.19	211.75	213.42	212.36	213.79	210.32	214.93	210.74	210.04	212.42	212.66	210.21	211.45	211.81	213.43	209.09	208.45	208.12
212.85	209.57	211.69	209.54	206.34	209.92	208.35	208.16	209.91	213.38	208.78	210.03	209.92	207.06	209.55	208.68	209.23	209.89	211.77	208.16	209.19	207.53	209.18	208.72	207.85	208.83	211.2	211.93	207.97	209.09	210.03	211.39	211.23	206.57	208.17	207.82	212.76	208.53	210.56	208.49	212.41	209.04	208.56	211.97	209.46	210.07	211.03	211.84	211.96	210.76
216.42	218.07	216.8	220.12	213.92	219.6	216	217.93	218.36	217.56	218.59	218.89	214.07	217.15	217.04	217.54	216.2	218.6	218.76	214.98	218.12	217.7	215.13	219.97	215.84	215.75	221.13	218.33	218.56	218.25	219.3	220.54	211.88	217.75	220.43	218.38	216.72	214.64	217.51	218.01	217.64	220.15	218.01	216.69	216.87	216.33	217.79	218.36	214.52	218.77
210.81	212.84	214.4	209.93	208.32	212.98	209.32	212.9	212.18	211.63	212.42	214.79	212.65	212.65	209.95	210.81	213.59	214.05	213.31	212.08	210.36	211.15	212.1	211.55	211.08	213.65	211.28	211.89	210.61	215.09	210.68	212.24	209.41	210.37	209.62	211.46	211.05	211.47	208.6	210.71	211.93	212.28	212.45	210.1	210.94	211.87	212.82	213.38	213.41	208.03
211.99	208.4	208.98	208.76	210.36	208.46	208.65	208.61	210.11	209.75	210.06	209.86	209.39	210.89	212.01	209.09	207.09	209.65	206.65	209.71	209.01	209.18	206.86	206.86	210.97	209.64	207.05	209.82	210.86	210.04	207.22	209.47	210.44	209.45	208.94	210.52	211.67	209.47	211.72	209.94	209.55	207.91	208.82	206.52	212.72	207.62	207.91	209.42	208.47	210.96
204.62	201.66	204.53	203.81	201.58	197.98	201.98	201.03	202.76	202.52	199.19	202.56	200.87	201.23	205.13	200.77	203.58	201.08	200.93	198.51	202.79	199.44	205.29	202.74	202.79	204.17	204.19	201.37	200.42	204.33	201.25	204.88	200.82	203.17	201.57	203.39	198.87	200.08	203.2	202.06	200.85	201.77	203.66	205.51	201.85	202.27	200.73	203	202.41	200.69
207.85	203.61	205.34	204.39	207.59	206.3	204.11	203.95	205.35	203.93	206.19	204.58	205.71	205.86	205.71	205.58	203.77	210.05	204.4	203.62	204.12	205.73	207.44	203.35	204.44	204.44	203.15	204.69	202.24	203.06	204.84	205.53	206.72	206.85	206.71	205.57	206.43	205.59	201.66	204.7	207.06	204.08	201.2	205.43	201.22	207.01	204.69	206.36	205.44	203.83
215.19	215.09	213.62	216.14	211.15	212.42	213.37	214.08	211.14	213.1	209.77	212.47	213.77	211.24	212.51	210.78	214.71	211.32	211.34	214.29	211.32	214.73	213.38	214.27	213.05	211.24	211.66	211.29	210.05	212.5	212.46	214.09	214.36	214.05	213.31	212.73	212.42	213.52	211.63	212.65	213.65	212.41	210.35	210.47	214.25	209.57	214.22	213.64	210.84	213.25
204.78	203.83	205.65	203.17	205.76	204.98	200.42	204.63	201.78	206.16	205.97	205.19	206.78	205.65	203.79	205.11	206.57	206.54	205.01	205.69	203.34	207.28	203.7	206.33	204.18	204.95	203.07	203.42	205.44	201.96	203.89	203.97	203.97	202.27	205.9	203.53	205.36	207.8	203.16	205.26	204.37	202.45	207.72	206.38	205.55	206.51	205.34	203.75	202.84	202.77
206.68	204.41	203.04	203.7	202.2	208.66	205.14	202.72	202.92	205.32	203.36	205.45	201.24	203.72	203.7	202.51	204.62	205.28	203.79	202.71	206.02	204.31	203.01	202.37	202.34	202.75	203.7	207.71	205.38	204.53	204.65	201.03	206.25	204.11	204.95	202.58	202.67	202.94	205.96	202.43	204.05	204.72	201.97	204.39	203.97	201.33	205.31	203.33	204	208.94
210.81	212.69	209.67	213.63	209.82	210.53	213.76	212.86	212.61	213.12	213.49	211.89	208.17	212.06	211.72	213.52	210.36	208.64	210.28	212.76	211.37	209.62	213.2	211.87	212.97	210.27	211.28	211.75	213.3	215.15	212.76	210.01	213.06	215.23	212.74	213.64	211.64	211.94	211.83	212.7	208.84	212.13	211.82	212.82	213.17	208.26	211.19	212.48	213.84	211.38
200.38	201.15	201.64	204.55	198.55	199.91	203.89	197.88	203.57	199.4	201.09	202.87	201.7	199.4	198.77	199.1	199.48	199.35	200.74	199.97	201.82	201.38	199.61	199.38	201.27	197.2	199.79	201.59	202.38	199.41	198.35	198.46	201.94	199.65	200.84	200.39	200.01	201.21	200.94	200.36	200.8	199.01	202.05	204.35	200.56	205.48	198.12	197.97	203.17	201.51
204.17	205.92	201.8	204.53	205.62	203.79	202.81	205.96	203.16	205.57	205.39	206.17	203.36	200.84	205.53	202.94	203.76	207.05	205.34	205.39	203.07	201.45	206.62	204.33	206.47	203.94	200.23	204.49	202.32	205.9	197.87	204.16	202.65	202.38	204.47	201.58	203.83	204.1	203.95	204.54	204.06	204.18	202.54	201.38	201.99	204.07	204.15	202.94	203.74	199.16
207.73	209.78	209.54	207.95	209.97	209.31	212.57	206.83	209.08	209.29	206.19	208.97	208.13	207.67	206.61	208.11	208.16	207.53	210.97	205.09	209.28	209.46	208.19	206.93	205.84	205.94	209.14	207.85	207.97	209.66	211.45	209.92	206.38	206.33	205.5	208.55	212.4	210.59	207.46	204.73	205.2	210.21	206.22	205.89	207.97	207.64	205.89	211.76	207.51	209.34
199.69	201.48	201.6	201.32	200.42	202	202.1	199.36	197.57	199.54	201.83	200.23	200.7	203.17	199.18	200.67	200.71	201.51	197.82	198.45	200.27	201.93	199.58	204.59	198.94	200.16	202.04	199.19	200.13	199.34	196.91	197.2	202.16	201.05	202.32	196.75	200.86	199.16	202.67	200.89	200.41	200.64	198	200.36	199.26	199.47	198.39	199.36	196.52	197.89
209.94	207.77	207.2	206.93	205.54	210.6	207.98	208	207.54	205.35	205.27	207.3	210.52	207.16	211.47	208.52	207.02	205.93	209.74	206.35	211.16	207.38	209.34	209.32	210.26	209.45	210.18	209.51	209.1	205.96	208.3	211.36	208.22	209.98	209.8	209.65	206.37	206.58	209.15	209.39	209.8	208.39	209.44	207.04	208.68	207.28	210.25	206.79	207.63	207.29
213	210.98	212.86	214.76	211.21	211.65	213.28	212.81	211.26	211.97	208.73	211.26	209.23	211.22	211.92	210.39	210.34	209.18	209.8	209.89	209.63	213.2	209.47	210.01	211.74	212.28	212.05	209.91	211.91	211.51	210.83	213.18	211.64	216.72	212.02	210.84	212.03	213.88	209.16	213.28	209.58	212.91	210.02	211.19	214.84	209.79	211.46	210.61	209.71	211.65
206.1	202.37	202.4	201.36	203.7	203.99	203.43	203.56	200.39	203.47	203.21	202.05	204.94	201.71	205.2	202.75	207.32	205.12	207.62	202.93	203.17	205.51	203.94	205.52	205.49	205.92	200.82	203.35	203.64	201.48	200.87	199.6	203.43	205.1	203.36	201.31	203.14	204.21	205.45	202.73	205.87	199.27	205.71	198.19	203.86	203.79	203.83	203.79	204.09	201.82
216.25	218.56	224.41	220.25	221.11	218.57	218.19	219.13	216.19	217	214.99	214.96	216.66	220.18	220.31	215.14	218.46	219.48	222.27	214.83	215.94	216.11	217.87	219.33	220.25	219.89	219.16	218.11	218.48	216.46	221.6	215.51	218.02	219.26	218.07	219.58	219.51	218.18	217.46	216.84	219.36	216.58	218.08	222.45	216.31	214.24	219.65	217.31	219.24	217.25
207.62	207.8	204.39	209.43	207.88	207.85	207.28	210.73	211.23	208.46	209.1	208.14	204.79	208.78	208.48	208.5	211.25	206.8	209.7	205.91	208.66	208.75	205	208.18	206.2	207.04	210.92	208.1	208.64	205.76	208.3	207.71	208.78	209.24	208.61	207.56	208.37	207.16	205.3	207.03	205.9	208.85	209.54	210.69	207.42	207.82	208.04	209.97	205.08	211.11
212.07	212.86	212.26	210.17	211.72	211.45	212.75	212.36	214.74	209.71	212.91	211.47	210.71	210.82	214.12	211.82	210.23	213.89	210.73	212.92	213.89	213.88	210.98	212.22	215.54	214.15	212.91	213.53	212.29	212.02	210.94	213.81	213.6	213.79	211.35	213.63	210.7	209.74	211.83	214.71	211.84	211.94	212.02	214.12	211.84	213.71	212.78	215.25	212.18	213.82
211.88	209.95	212.32	212.31	215.5	212.06	214.56	208.47	211.82	212.51	212.79	210.87	215.78	212.46	212.34	215.09	209.96	210.98	211.39	210.81	209.77	213.48	215.69	213.22	211.06	212.28	211.67	215.83	211.78	209.21	214.7	211.71	212.81	214.23	214.93	210.46	212.22	209.21	212.42	210.61	213.24	212.37	209.44	210.59	213.84	211.39	211.03	212.92	210.86	214.28
203.27	203.81	202.16	202.92	203.96	204.89	204.7	198.6	203.48	204.82	200.92	206.61	202.88	205.15	202.32	206.37	206.38	202.44	202.84	200.79	205.17	199.28	206.26	202.95	205.48	202.35	203.4	199.97	199.01	207.08	204.18	205.15	203.63	206.78	205.62	205.08	202.51	206.22	202.14	203.91	205.27	203.73	201.59	204.47	204.96	202.62	203.38	201.88	203.75	204.68
208.1	205.95	211.35	206.55	206.4	209.54	210.05	205.43	208.6	208.48	209.93	207.54	210.8	207.16	206.55	207.88	208.78	205.99	205.71	213.03	206.93	210.54	210.92	208.06	206.53	209.81	208.7	206.15	208.81	208.95	208.42	205.93	212.08	210.09	206.19	205.36	207.71	209.87	205.84	205.68	209.14	207.71	212.23	209.33	207.44	209.79	207.84	208.94	208.39	208.67
207.28	204.66	209.51	206.66	206.45	207.06	206.99	208.18	207.06	207.98	208.12	210.66	208.1	207.18	211.5	208.14	207.47	208.46	208.61	208.63	204.97	210.36	211.1	207.47	205.02	206.1	209.56	209.08	207.71	208.92	207.51	203.17	207.65	209.15	206.85	206.95	208.66	206.98	206.72	210.05	207.68	208.95	209.21	208.08	208.06	207.16	210.27	206.82	208.85	207.8
204.55	203.42	207.66	204.39	211.04	204.82	207.36	209.06	206.24	206.14	206.38	206.43	208.68	205.29	204.57	205.84	205.21	206.22	204.79	208.44	203.94	207.48	207.91	205.85	208.32	208.3	204.44	205.32	205.08	208.55	203.99	206.62	207.14	208.94	206.16	207.42	206.11	207.46	209.72	206.31	204.25	207.1	205.03	208.08	208.52	205.18	207.84	208.57	206.2	208.72
204.63	203.63	203.96	205.36	200.03	206.66	203.38	205.95	205.64	204.88	201.72	207.03	204.13	210.57	206.7	203.08	202.22	205.17	206.58	206.49	203.85	203.83	206.47	205.56	206.08	201.95	205.51	203.82	205.15	205.2	205.25	204.4	202.11	201.77	204.86	206.81	206.13	206.9	202.6	204.69	206.51	200.6	205.42	205.55	205.34	205.12	201.85	202.82	205.82	204.8
203.72	203.2	201.19	200.24	198.21	203.11	202.05	203.1	202.96	203.13	202.91	202.36	200.74	205.08	201.46	201.32	204.11	202.94	206.55	200.2	205.17	205.15	203.04	203.38	201.02	203.77	203.87	204.17	203.56	199.81	203.18	204.59	202.26	201.49	204.82	203.05	204.85	200.38	202.81	200.88	198.94	201.69	202.62	203.58	203.92	204.11	201.28	200.3	203.8	202.73
213.83	210	213.05	210.54	211.39	213.94	214.11	213.43	209.19	211.97	212.87	212.55	211.67	211.13	211.23	213.91	211.33	212.49	214.18	212.74	213.73	213.45	207.94	209.94	210.97	213.25	208.95	215.07	214.01	213.57	212.2	210.65	212.65	212.1	213.27	209.89	215.01	206.85	212.24	218.9	212.11	211.78	214.64	210.66	213.9	215.77	214.33	211.1	213.17	212.3
204.49	204.68	203.5	204.41	203.51	203.04	206.73	204.94	201.75	202.83	202.49	205.21	202.84	206.57	202.44	200.03	204.82	202.26	202.61	201.36	205.92	204.24	202.36	200.54	204.65	203.52	206.34	203.9	203.92	201.55	204.87	204.1	202.32	201.23	203.5	203.46	206.15	200.83	202.95	204.86	204.26	203.12	206.95	204.19	203.32	205.13	203.33	205.79	201.2	203.69
207.98	207.48	208.79	205.18	211.12	209.47	204.76	205.06	211.11	209.7	207.71	208.57	209.85	204.37	207.78	205.5	207.27	209.35	205.86	205.77	210.54	209.82	206.93	207.32	210.49	205.33	205.46	206.96	206.5	204.84	210.86	206.25	207.02	207.26	208.29	205.83	208.27	209.13	206.94	208.55	206.24	209.84	206.79	204.9	207.14	207.13	207.58	206.91	207.94	212
202.35	202.75	201.86	203.61	206.46	203.71	203.24	202.84	202.06	202.19	202.37	202.02	203.62	202.34	202.28	203.49	204.47	204.42	201.56	204.4	202.16	199.66	201.96	200.48	203.07	200.5	205.72	206	201.94	201.08	203.79	201.68	204.21	200.99	199.94	199.96	205.62	204.18	201.36	201.23	204.85	199.39	203.29	203.7	203.73	200.06	201.57	205.68	205.58	200.86
214.33	213.76	211.42	212.35	213.24	212.1	211.65	210.85	211.23	210.8	213.41	210.78	212.17	210.45	211.65	210.98	211.21	211.53	213.85	208.75	212.53	212.73	210.99	212.13	210.64	212.35	212.48	212.45	210.62	211.48	213.92	214.24	211.21	213.5	213.95	213.86	209.21	212.23	212.45	213.39	214.95	213.86	212.08	207.79	212.59	211.94	211.36	213.43	212.57	213.68
211.47	211.24	211.99	212.71	210.22	214.68	211.78	212.32	213.12	211.93	212.08	212.15	210.71	213.5	209.11	213.44	211.57	211.31	210.44	212.93	213.34	215.04	210.4	210.61	212.41	213.96	209.09	212.36	210.37	209.67	212.09	212.51	211.31	212.26	211.99	212.15	215.03	213.6	212.89	210.74	212.8	211.46	210.33	211.58	213.72	210.74	213.02	212.87	209.76	208.72
210.63	210.5	212.53	212.66	208.4	214.93	212.68	211.4	209.25	209.22	214.17	213.91	208.91	212.6	210.65	212.09	213.32	209.97	211.88	212.05	214.73	211.6	210.04	212.94	212.42	207.7	212.36	212.63	212.75	211.58	209.79	212.45	207.53	213.19	212.35	210.48	212.11	213.03	210.3	209.45	211.41	211.73	213.29	207.47	210.34	210.1	209.31	211.28	212.64	212.56
214.6	215.29	218.81	218.74	217.55	216.21	218.36	217.95	218.04	220.63	218.78	216.65	217.8	215.07	219.07	216	218.1	220.36	218.85	216.59	217.23	216.04	218.88	214.24	221.55	217.15	218.63	215.25	217	219.1	220.46	216.01	216.33	216.37	216.64	217.34	215.4	217.96	216.62	216.36	214.38	218.67	216.65	214.61	212.52	219.53	217.85	215.85	216.2	218.82
215.23	210.46	212.88	213.21	212.81	210.45	211.73	209.61	214.79	210.95	212.54	209.21	212.37	210.54	213.1	215.52	211.11	212.81	214.66	207.38	212.57	213.88	210.61	210.12	211.42	210.97	209.54	211.35	211.38	212.41	210.75	210.78	212.38	214.44	214.78	213.23	211.87	213.18	212.53	212.89	215.92	212.24	210.4	214.23	212.91	214.1	212.28	213.79	210.91	211.03
208.17	208	208.15	210.21	209.61	208.41	210.76	209.18	209.03	208.47	211.51	209.79	208.12	212.81	207.31	211.66	211.32	211.13	210.78	206.72	210.7	209.84	207.05	209.62	209.22	209.86	208.92	206.95	206.19	209.97	210.63	211.06	209.28	213.38	211.05	207.71	209.76	209.23	206.99	211.63	205.78	207.74	204.4	207.52	207.94	208.49	208.03	210.56	212.59	209.48
219.18	218.22	216.06	218.96	214.57	213.45	217.81	216.21	216.92	218.16	213.34	213.28	216.56	216.72	217.87	216.16	216.35	217.54	216.81	217.27	217.59	214.59	215.1	218.78	217.21	218.75	215.15	214.34	216.07	218.56	215.89	217.62	215.84	217.85	218.19	215.03	216.79	220.18	216.12	218.18	214.51	216.62	215.92	215.82	220.6	214.93	214.82	212.65	216.51	214.1
212.63	211.19	214.12	212.76	211.63	210.02	212.64	213.71	214.05	211.7	209.28	210.65	212.92	210.75	213.28	212.44	208.99	210.79	212.25	211.21	209.21	212.85	212.87	211.13	212.6	213.42	211.61	211.14	211.88	215.01	210.94	212.69	212.9	208.92	210.96	212.69	211.66	209.6	212.93	213.96	212.61	213.3	214.13	211.99	213.31	214.49	213.19	210.45	209.29	212.66
196.6	202.98	203.99	202.38	200.19	200.09	201.18	203.05	199.67	200.31	202.27	201.08	201.16	201.73	198.93	199.18	196.35	197.75	199.35	201.28	201.45	199.72	199.88	202.84	198.57	199.49	200.53	199.4	199.72	198.87	198.3	200.45	197.97	199.91	199.75	201.39	201.03	201.08	199.45	200.35	200.34	201.25	200.16	201.22	201.73	199.32	200.96	200.13	196.83	200.21
195.43	196.03	196.48	196.06	192.85	197.33	194.47	198.07	194.42	195.23	194.19	193.86	196.9	195.26	195.08	194.41	194.88	195.81	194.54	197.13	195.38	196.73	198.22	194.6	194.49	195.58	194.01	193.12	195.31	195.06	195.25	192.26	193.25	196.04	193.49	196.28	196.98	196.62	195.71	194.1	194.58	195.67	200.2	194.67	198.54	196.54	196.46	194.74	196.61	191.93
202.18	202.83	205.09	203.46	202.3	208.54	205.2	203.02	205.79	203.54	203.05	202.21	204.39	200.9	206.1	204.94	204.63	205.09	205.22	204.08	206.25	205.71	204.91	203.17	205.09	202.29	204.94	201.83	201.99	200.02	204.82	205.83	204.07	201.8	202.11	202.11	201.84	201.34	203.36	203.31	202.58	204.2	203.8	203.08	201.01	202.96	200.71	202.63	202.22	204.64
213.74	208.83	214.65	212.58	214.79	213.1	213.57	214.63	216.14	216.33	212.1	211.38	215.88	211.59	214.75	214.21	214.67	209.48	214.79	212.37	213.9	212.53	213.14	213.67	213.96	216.18	214.72	215.47	217.14	217.73	216.95	213.29	212.79	213.01	212.54	211.81	210.98	211.4	215.67	212.58	211.64	213.73	212.29	219.28	211.72	213.7	213.58	217.2	214.68	211.61
211.99	211.05	210.44	210	207.47	209.05	211.71	210.6	213.21	210.63	210.9	212.16	210.5	212.54	214.56	208.05	212.51	210.71	212.74	210.01	210.9	211.23	212.76	208.31	214.61	206.64	209.76	209.67	209.06	211.8	212.07	211.45	213.91	211.23	213.4	211.77	211.4	209.73	212.26	215.25	209.01	212.38	213.03	211.42	210.55	214.69	209.66	212.31	211.52	215.77
207.15	210.64	206.32	208.25	206.83	208.78	208.49	210.76	207.91	208.01	208.23	208.18	207.13	208.76	207.23	206.76	204.37	205.62	206.91	207.61	209.19	208.54	207.88	206.65	207.6	207.13	207.93	205.13	208.94	206.79	207.56	208.39	212.02	208.4	207.98	208.59	208.02	205.38	209.74	211.78	211.09	206.81	208.47	207.26	208.54	208	206.51	207.23	211.99	206.15
210.63	210.43	210.25	205.21	211.5	207.79	212.12	209.73	209.58	210.01	209.97	210.55	209.92	207.73	209.37	208.73	210.2	208.72	209.15	211.57	208.14	209.11	206.69	211.64	211.97	210.48	210.13	211.63	207.46	212.06	211	210.81	206.29	209.08	206.87	211.29	211.17	209.15	210.64	209.75	207.72	210.61	210.83	212.43	208.72	207.73	207.5	211.35	210.34	210.48
197.23	201.24	201.45	200.29	197.55	201.59	200.5	201.18	201.49	198.94	201.77	200.99	202.1	199.53	197.93	197.55	201.73	199.3	198.86	198.74	199.72	202.71	199.53	200.98	198	196.93	200.53	197.43	198.19	198.18	201.94	197.33	201.39	197.67	201.55	203.82	199.56	201.73	198.39	199.05	202.41	199.12	201.79	198.73	198.46	200.04	200.03	199.34	203.36	198.98
207.2	207.73	205.72	208.25	210.81	208.52	208.76	207.96	210.85	208.44	209.03	207.82	208.14	205.11	207.81	206.46	204.89	207.27	208.81	209.3	207.12	209.6	207.48	206.69	208.61	209.97	206.86	207.95	209.27	206.37	209.84	206.03	208.7	208.33	205.43	205.85	207.34	205.96	209.72	207.54	209.12	208.26	208.63	210	206.05	209.93	207.16	208.13	206.79	206.84
213.26	210.79	211.69	212.49	212.64	213.64	210.99	211.15	215.51	212.34	211.15	208.83	211.5	215.05	211.93	214.1	214.97	213.97	209.08	215	211.26	214.52	208.91	213.38	207.96	213.9	211.48	212.37	210.5	212.46	212.61	215.04	209.66	210.5	212	212.76	210.32	215.82	214.84	210.23	211.21	216.66	213.4	214.63	210.59	210.26	212.85	212.55	211.33	211.58
197.42	196.83	198.64	197.69	198.24	197.37	197.31	201.52	199.32	199.73	198.13	199.72	199.18	197.91	196.25	199.2	201.33	200.07	200.18	197.65	199.27	195.4	201.05	196	199.36	197.17	196.49	198.55	200.04	200.22	195.88	199.52	196.74	197.85	200.62	197.51	198.64	198.62	196.9	198.01	199.34	196.2	199	199.45	198.53	200.49	198.26	201.64	195.54	199.07
209.84	207.48	205.65	210.81	208.03	207.74	207.59	211.61	207.49	209.7	209.25	209.01	205.12	206.44	209.79	205.85	206.66	209.43	203.94	207.72	207.34	208.47	207.2	208.85	207.43	207.04	209.05	207.68	208.46	208.88	207.82	207.06	208.34	204.44	207.14	204.33	208.67	206.66	206.53	207.59	204.08	205.59	208.62	206.29	204.36	208.66	208.84	205.9	204.99	206.33
208.08	210.28	209.25	207.63	209.06	206.44	206.26	203.87	206.75	208.76	207.36	211.65	206.52	206.53	209.65	203.55	207.92	206.94	209.9	208.38	205.21	205.57	209.28	204.59	205.35	206.91	210.65	206.83	207.31	207.91	204.78	210.14	208.46	206.97	208.38	207.69	209.34	207.51	210.82	208.01	208.52	209.52	207.34	208.94	208.13	209.29	209.03	208.76	206.61	207.89
197.16	201.18	201.75	200.19	201.41	199.91	200.99	201.85	199.34	197.64	198.05	199.09	200.47	196.16	198.36	194.28	195.31	199.62	198.86	201.19	200.08	200.69	198.79	201.94	198.25	194.55	204.22	198.1	201.45	202.13	200.09	199.1	198.7	199	199.69	199.02	197.45	196.39	197.34	197.39	203.38	198.38	202.36	196.92	198.7	200.13	202.81	199.37	195.57	198.69
210.41	213.24	207.52	208.7	208.84	209.4	207.75	208.3	207.75	210.37	207.95	209.13	207.51	208.9	210.05	210.1	213.29	209.65	210.63	209.03	212.59	208.97	211.61	211.33	209.5	210.08	207.61	209.22	208.81	210.96	207.3	210.27	210.38	213.24	209.81	209.11	213.45	210.06	209.25	211.08	209.04	209.69	207.87	210.77	210.35	207.74	212.77	208.75	215.33	212.15
193.05	192.08	192.04	195.1	197.02	193.32	197.2	192.75	197.92	194.6	191.73	194.52	195.05	194.32	194.11	195.05	192.12	194.04	193.32	197.06	197.9	195.57	193.89	195.13	192.31	192.97	193.5	191.95	193.94	194.92	190.85	195.34	194.13	196.2	195.17	193.93	193.76	194.61	195.61	196.3	194.32	194.9	196.46	196.14	193.85	194.27	194.54	192.81	195.99	193.23
208.96	211.55	207.26	208.87	205.17	210.61	208.44	208.38	206.25	207.79	207.58	207.62	207.4	208.82	207.02	209.01	208.35	208.03	208.99	210.2	206	204.61	208.41	207.11	208.76	209.77	205.92	210.04	210.66	208.01	208.5	211.2	207.17	204.79	209.28	205.64	209.69	206.78	204.34	208.73	205.48	208.78	206.35	212.84	206.75	208.27	208.98	206.89	208.96	207.34
201.17	204.15	204.35	204.19	204.11	206.3	203.87	202.21	200.87	203.86	204.92	201.59	205.41	201.95	202.9	203.05	200.08	203.94	204.86	205.68	204.89	205.49	201.15	209.67	203.8	201.44	205.5	203.46	204.54	203.92	206.85	206.97	206.56	203.2	205.92	208.19	201.63	202.68	203.74	203.14	204.64	204.4	206.2	201.52	205.37	205.63	201.38	202.44	204.89	208.72
206.81	207.3	205.62	210.31	206.83	205.21	203.41	208.4	206.23	208.05	208.38	207.12	207.94	208.36	204.39	212.1	208.99	206.94	209.17	207.06	209.16	207.97	207.77	209.13	210.29	206.48	208.16	207.19	209.13	207.54	204.5	206.7	208.65	208.71	206.66	206.74	207.4	207.67	208.22	207.71	205.13	206.64	206.67	208.64	208.65	208.4	208.32	209.08	203.44	212.36
220.11	217.21	216.08	215.33	217.89	217.62	218.57	219.76	217.76	216.67	215.5	214.47	215.88	216.94	217.48	217.09	218.58	213.27	217.29	216.68	220.34	217.2	218.15	218.84	216.53	218.82	219.22	215.52	214.61	219.44	219.75	222.41	218.14	215.34	215.32	217.8	216.55	217.41	214.31	213.74	216.43	216.43	217	214.69	213.53	215.07	219.68	221.39	213.44	217.7
206.33	204.93	205.19	205.09	204.55	205.63	208.95	203.72	202.96	205.9	201.78	203.98	204.32	205.85	202.94	201.03	203	205.09	204.19	207	203.2	205.76	203.32	207.11	202	207.06	204.45	203.07	205.51	205.91	204.58	203.97	204.09	204.89	203.08	208.95	205.86	203.57	205.36	204.75	202.68	202.15	206.33	205.93	206.17	200.57	207.35	203.95	204.12	207.75
208.66	207.9	208.09	207.4	205.08	207.38	206.45	207.44	207.39	208.9	209.29	210.35	207.95	204.67	207.03	207.17	206.54	205.93	208.24	206.79	205.81	207.33	209.09	206.22	209.77	204.04	207.05	207.9	208.43	210.5	206.63	207.68	203.21	205.56	209.27	206.32	205.82	206.35	211.02	204.92	208.54	206.02	203.45	208.3	205.36	204.64	207.9	207.18	208.76	207.15
202.21	204.99	204.49	202.6	202.9	203.99	201.64	205.42	200.53	201.69	205.8	204.7	203.41	205.36	205.4	203.31	203.04	204.46	201.04	202.98	203.87	200.36	201.48	204.19	203.53	205.71	204.52	204.16	203.87	205.98	203.91	201.16	208.02	203.26	203.92	203.8	203.39	201.86	205.32	201.65	203.69	202.36	205.79	202.97	203.36	204.03	203.21	202.4	202.75	203.08
202.53	201.2	207.4	202.46	201.18	205.12	202.04	202.95	203.69	203.24	204.68	205.24	202.53	204.05	204.3	202.65	201.82	207.33	204.68	205.15	204.62	201.71	205.59	206.35	204.22	201.07	203.93	202.43	204.39	204.52	205.96	203.15	203.85	205.01	203.59	204.65	203.25	204.01	202.18	202.19	205.86	204.8	201.58	203.31	203.87	203.65	205.12	199.92	204.93	204.68
197.68	197.26	200.79	199.12	198.08	200.11	203.12	199.54	198.28	197.49	197.89	195.52	196.65	199.55	200.25	201.02	200.06	197.22	197.88	200.27	198.52	197.77	198.29	198.29	196.12	196.77	196.04	198.42	196.34	199.36	195.15	198.17	198.58	196.77	195.89	195.97	197.95	196.32	199.49	197.19	199.12	199.51	200.33	195.62	198.81	196.52	200.25	197	198.38	196.69
207.79	209.1	207.25	209.44	208.54	207.99	210.9	212.17	211.34	208.45	208.97	210.43	207.86	210.54	208.46	208.12	208.64	206.34	208.55	210.69	211.19	208.97	205.09	212.99	209.14	208.2	209.68	207.57	208.19	208.83	208.73	211.27	211.59	210.09	207.16	208.25	209.67	208.03	208.96	208.93	207.11	208.92	211.43	205.06	205.81	207.35	210.42	211.36	208.57	209.25
202.06	200.03	204.74	202.88	204.64	202.44	204.67	201.82	201.38	203.67	201.9	201.44	200.71	205.29	204.11	204.27	205.17	202.39	202.01	201.01	202.26	202.02	203.03	204.46	202.49	204.96	202.15	202.1	198.37	199.96	202.25	201.11	202.03	202.21	202.67	201.74	203.08	204.68	202.06	204.6	201.04	201.28	204.09	203.79	204.64	205.82	200.69	201.88	202.25	200.5
195.96	194.36	195.27	193.34	194.36	195.9	192.29	190.99	194.59	199.79	193.22	193.2	192.27	191.36	197.46	196.27	192.75	196.14	191.06	194.39	193.01	193.5	194	191.8	194.46	193.89	194.97	194.71	192.8	191.79	195.12	193.61	192.44	193.41	192.29	192.66	194.62	196.55	194.37	193.51	192.79	190.95	190.65	194.63	194.88	196.02	192.93	189.55	193.74	191.18
218.59	215.22	219.86	215.87	220.93	218.96	218.53	218.7	217.11	216.27	218.39	220.02	216.4	215.36	220.91	218.93	219.73	217.02	219.06	217.73	218.54	216.26	219.81	216.61	217.5	215.13	216.28	219.07	217.43	217.44	217.59	214.72	218.25	213.86	217.83	218.11	218.16	217.82	220.74	218.4	213.58	216.91	218.43	219.68	218.35	218.15	215.26	216.6	216.02	220.32
213.86	212.57	210.11	212.71	215.14	209.04	213.13	209.74	210.3	212.49	213.56	211.58	211.78	212.14	213.85	214.53	215.11	209.22	211.98	214.12	211.5	215.21	210.19	211.16	211.96	208.99	214.45	213.32	211.19	211.74	209.01	210.02	210.49	209.99	215.99	210.14	214.73	211.79	211.71	213.59	210.97	210.9	214.26	209.57	211.72	212.13	213.31	211.85	212.35	214.79
204.83	204.02	207.65	207.04	205.99	204.05	204	207.89	205.65	207.16	208	205.39	207.57	205.32	204.64	203.46	204.59	207.93	202.17	205.16	203.99	205.51	209.83	205.82	203	207.9	204.62	207.35	207.5	207.1	201.91	206.64	205.95	207.89	206.33	207.85	205.79	204.58	205.93	203.16	206.85	205.94	206.23	204.67	206.18	202.78	207.11	205.81	206.7	204.48
202.64	199.29	203.34	206.68	204.91	200.87	204.33	201.41	203.32	199.83	203.41	201	202.31	201.33	204.83	200.27	200.6	202.99	200.84	200.56	201.53	202.59	203.26	201.9	203.18	200.95	200.85	199.45	202.7	202.55	201.41	201.8	202.5	206.22	202.17	203.72	201.84	200.24	205.33	202.24	200.19	201.66	204.32	204.6	203.13	205.33	201.77	204.55	201.73	203.89
209.92	211.07	212.25	212.33	209.03	212.12	211.47	213.06	209.58	214.15	209.18	215.51	210.98	209.49	210.46	210.46	211.79	212.69	215.07	208.4	212.09	211.73	207.4	211.73	213	211.63	211.62	211.42	212.12	212.92	211.69	209.52	209.7	213.8	214.93	209.5	211.53	211.77	212.78	211.62	214.28	210.59	211.34	213.11	211.07	213.14	210.84	211.51	212.93	212.69
202.69	199.87	198.55	200.38	199.2	202.93	200.75	198.37	202.58	201.27	201.96	201.54	200.83	199.36	197.32	201.52	201.23	200.35	199.07	199.63	200.44	199.79	201.17	198.13	199.66	201.95	199.9	199.69	198.63	200.32	201.68	203.27	202.4	200.25	197.97	200.03	203.37	200.13	199.07	203.17	196.98	201.03	199.79	199	200.47	200.5	196.03	199.25	198.11	200.91
199.78	201.31	202.91	201.68	199.44	202.09	201.2	204.82	202.64	206.16	204.32	201.41	203.26	203.76	202.99	203.89	203.79	203.08	201.44	201.24	203.14	201.48	205.1	200.68	202.41	202.35	202.5	203.93	204.91	201.05	201.35	202.88	202.92	201.88	201.59	201.32	204.34	206.19	203.32	202.41	204.93	205.35	201.99	199.83	201.42	202.76	200.01	202.68	202.39	197.85
210.26	213.83	212.23	211.68	214.19	212.49	209.82	209.77	210.82	207.73	213.77	217.8	208.06	210.53	212.57	212.92	211.82	209.55	211.81	207.92	212.13	209.96	209.46	210.97	211.59	212.56	213.39	212.25	215.93	210.88	212.56	211.84	210.65	212.51	211.85	212.05	211.18	215.06	210.51	210.93	208.09	210.31	209.23	210.36	212.83	211.85	210.8	211.47	209.87	209.74
203.48	202.78	202.62	201.53	203.58	201.23	203.33	203.88	201.63	203.96	199.03	205.47	201.67	202.21	203.56	205.85	200.6	203.45	205.96	200.95	199.52	203.05	200.35	201.55	202.21	201.81	200.5	202.95	202.09	203.03	202.21	202.36	201.56	203.16	206.13	204.62	203.27	200.51	202.21	200.66	202.27	201.17	206.26	202.5	201.94	202.43	203.5	204.13	201.37	203.12
210.85	209.4	208.33	215.27	213.75	213.31	212.78	213.57	209.11	213.18	211.31	212.81	212.28	212.18	211.65	210.48	210.98	210.75	213.83	212.23	210.28	209.05	213.29	211.58	211.91	214.15	209.4	211.91	212.46	213.21	213.38	211.55	212.92	211.44	211.42	213.2	209.42	211.22	211.43	215.41	212.43	215.76	211.28	211.26	210.24	211.82	210.67	209.44	210.43	211.84
201.89	205.08	204.48	200.67	204.92	204.35	202.01	205.78	202.61	205.33	203.42	199.6	204.14	203.77	206.47	202.83	200.13	200.93	201.67	204.72	203.19	205.66	203.56	204.42	201.85	205.05	202.93	200.83	203.36	207.78	205.98	201.47	200.44	201.88	204.64	203.3	204.47	202.65	203.29	202.37	204.61	203.41	204.72	206.29	203.7	205.39	205.82	201.51	206.95	202.38
205.31	204.89	204.22	201.73	202.14	203.01	203.97	204.02	203.13	201.36	202.55	201.4	200.83	206.35	201.2	201.99	200.08	205.47	203.72	200.46	203.53	206.64	200.09	202.54	201.83	203.49	204.93	202.43	206.71	205.27	204.95	203.32	202.84	204.33	203.25	205.4	205.57	204.9	203.96	205.15	200.24	201.2	205.16	204.03	204.38	202.78	203.15	200.92	205.13	205.64
207.98	209.07	206.68	205.93	208.89	208.52	209.46	205.37	208.55	208.31	209.07	208.24	206.22	210.12	206.23	208.85	207.84	209.14	207.07	207.61	205.62	207.03	210.31	210.66	211.77	208.96	209.59	207.88	206.53	208.54	208.76	207.85	209.68	208.42	208.06	205.69	209.31	206.49	208.07	205.53	207.45	207.36	209.43	209.6	207.35	207.4	207.35	207.66	208.1	207.81
206.85	206.84	205.14	205.12	201.75	203.91	205.46	208.11	205.02	205.71	209.23	205.18	206.72	205.65	205.94	202.41	206.46	206.2	203.66	203.56	205.72	205.53	204	202.25	207.23	204.01	205.29	209.11	203.24	203.45	204.83	207.93	207.37	205.38	205.03	207.6	203.41	205.77	204.26	207.27	203.92	204.47	205.18	204.16	202.97	204.13	202.25	206.94	204.82	201.21
201.2	201.32	204.16	202.07	203.85	199.84	200.19	201.65	203.44	201.56	202.46	201.07	204.21	200.79	200.64	199.87	204.63	201.35	202.74	199.6	202.24	203.34	204.4	204.28	203.74	199.14	203.64	201.86	203.22	200.75	200.84	203.03	203.48	201.45	205.09	202.58	202.83	204.14	201.98	200.5	203.93	200.65	203.37	204.25	205.01	201.53	201.51	202.19	206.66	202.06
209.68	205.53	205.25	206.3	207.2	207.21	207.16	204.21	207.66	204.75	208.78	206.98	209.46	209.19	210.56	209.35	206	208.14	208.43	209.47	208.09	204.86	211.28	209.55	210.27	208.48	208.44	208.38	206.44	208.46	208.33	208.19	209.86	207.44	210.43	204.55	208.51	205.65	208.23	205.85	209.92	208.38	208.19	207	210.66	207.62	208.03	207.91	209.58	206.14
210.32	212.16	214.11	214.66	216.21	217.77	214.78	215.62	210.76	214.27	213.86	211.39	214.62	212.22	216.78	212.45	213.39	214.33	212.4	213.88	211.02	211.58	208.91	211.3	211.53	213.45	213.74	215.15	213.45	213.93	212.84	213.98	211.82	214.73	216.06	213.72	212.92	211.54	214.49	212.1	212.96	212.65	213.27	213.94	211.96	214.69	213.57	210.79	216.68	215.71
205.81	209.42	205.67	205.57	211.89	211.92	206.19	207.28	208.86	208.97	209.26	209	209.04	207.66	210.02	209.19	210.97	205.31	209.21	209.32	206.13	205.07	209.92	207.55	209.81	210.26	208.25	207.86	207.2	208.09	206.45	207.34	209.21	211.9	208.77	211.74	209.61	208.12	208.43	210.35	210.56	208.75	210.33	209.4	208.7	206.19	206.99	211.7	207.06	210.09
200.66	202.92	198.59	201.27	202.44	201.25	198.76	200.34	201.74	200.95	199.95	201.49	199.05	199.36	201.38	200.98	203.05	201.35	204.32	200.91	202.65	196.92	201.23	198.1	198.74	201.24	196.4	199.6	200.47	200.36	200.83	199.72	199.67	198.99	201.08	198.98	200.25	197.27	200.98	199.85	199.95	200.03	200.01	202.81	200.95	199.12	199.74	200.37	202.16	196.34
204.22	204.94	202.34	197.18	204.4	202.66	202.02	203.01	203.63	203.66	201.16	201.99	202.4	203.42	203.62	203.8	203.93	199.96	200.94	202.76	205.52	202.93	204.6	204.99	200.51	201.4	200.77	207.55	206.02	202.47	199.48	205.88	201.19	202.23	202.08	202.44	202.27	200.45	200.59	202.19	201.77	203.07	202.9	199.26	202.19	206.6	201.05	200.59	202.35	203.87
198.36	199.24	199.27	194.81	197.81	197.22	198.41	197.48	200.39	199.79	201.36	200.31	202.65	198.3	197.76	198.43	199.22	195.74	199.13	198.92	198.28	200.33	200.22	195.52	199.3	196.06	196.75	197.85	197.66	199	200.22	195.99	200.29	195.53	203.87	199.07	198.96	197.62	193.56	198.19	198.42	197.01	197.2	199.44	198.3	199.93	199.58	196.55	202.7	195.93
206.87	204.54	204.21	206.05	205.21	207.25	205.31	201.53	204.04	206.13	205.98	205.96	207.81	204.09	207.13	206.78	203.51	207.57	204.71	203.74	204.47	206.33	205.09	205.61	207.98	207.49	202.54	207.72	206.98	201.88	204.97	208.99	203.52	207.15	202.75	202.85	204.74	207.81	208.88	205.78	204.2	206.63	208.75	205.79	203.62	206.39	205.98	204.25	208.04	205.35
206.79	209.6	207.42	207.21	208.73	209.29	210.69	208.29	208.98	204.84	208.15	205.86	205.94	205.23	208.68	208.61	207.27	207	206.85	209.3	210.94	205.47	208.87	204.79	208.85	209.94	206.31	206.24	208.08	207.41	206.99	204	204.47	208.18	206.98	207.45	206.78	209.76	205.82	205.4	208.59	207.23	207.33	209.45	207.38	208.51	206.25	205.8	205.68	208.78
214.55	211.23	210.28	212.72	207.85	211.11	208.92	211.55	212.63	213.13	209.79	212.45	209.82	209.74	213.39	209.14	213.09	211.69	214.47	212	213.63	214.29	212.9	213.25	213.19	210.19	210.59	210.36	210.39	214.43	212.18	210	208.88	211.45	211.63	212.76	209.81	212.93	212.29	209.1	206.56	214.13	211.49	210.51	210.01	212.63	211.02	210.86	213.7	210.14
213.82	212.26	214.5	212.35	212.92	210.86	210.92	210.21	210.28	211.35	212.83	212.58	210.17	215.28	211.13	209.91	211.48	210.7	209.49	216.64	210.71	212.74	211.51	211.38	211.47	211.42	209.89	211.48	210.12	212.33	210.33	212.76	211.43	211.7	211.9	212.67	208.66	209.56	210.19	211.94	212.98	210.79	213.18	210.37	214.13	215.92	211.35	209.34	214.04	212.96
200.26	200.84	199.14	201.51	201.48	197.28	196	203.05	200.81	202.3	199.06	198.71	196.27	199.95	201.02	199.75	196.81	199.19	200.15	197.35	198.13	200.14	195.77	199.26	202	201.73	199.61	199.8	196.56	196.58	201.4	201.56	200.26	198.64	198.14	195.07	198.84	200.88	198.93	200.73	200.67	197.49	200.16	197.44	200.74	201.12	199.89	197.39	197.19	197.61
201.83	203.28	205.26	208.79	206.27	201.22	201.31	203.39	201.81	202.13	206.84	203.61	204.19	204.03	204.89	204.86	204.49	206.21	206.75	206.26	206.23	205.47	204.15	202.57	201.74	202.72	203.77	205.14	205.62	205.59	205.06	204.36	205.71	204.14	205.31	202.16	206.06	200.29	202.69	201.15	203.59	202.18	206.19	206.79	204.61	202.52	203.78	207.05	207.2	207.61
206.93	207.09	201.03	205.21	205.78	205.59	206.91	203.33	205.66	208.56	205.22	204.84	208.13	206.18	203.44	206.38	208.52	205.12	205.23	204.1	204.69	205.4	205.84	205.88	204.61	201.89	204.86	205.13	203.46	207.37	208.4	204.9	204.3	203.4	202.59	206.49	205.1	205.63	205.35	207.25	204.11	205.16	204.6	203.42	207.73	204.66	206.91	203.64	202.79	208.23
206.08	205.88	206.57	204.03	203.8	203.19	204.1	202.63	201.5	206.23	200.8	203.35	200.06	199.79	204.86	201.7	202.75	204.2	202.48	205.28	205.1	203.03	202.44	205.22	203.72	200.86	201.65	205.72	202.3	206.89	203.37	203.32	204.95	203.92	205.45	201.63	200.67	205.15	202.4	203.65	201.33	204.03	202.12	204.48	203.97	203.33	203.84	201.66	207.91	205.25
210.19	208.33	210.69	209.26	211.72	208.2	207.98	209.5	209.72	207.24	206.91	207.78	210.81	209.18	208.39	210.21	210.57	206.68	209.09	210.31	206.82	211.49	210.74	206.11	207.66	208.97	208.68	209.59	208.45	208.73	205.45	209.45	207.47	210.62	208.63	208.82	205.89	209.85	207.18	210.64	207.7	207.55	208.03	208.39	206.98	209.89	212.62	211.92	209.89	210.88
206.77	208.54	205.87	206.52	209.4	207.16	208.49	211.27	207.35	208.96	206.32	207.07	208.13	209.18	208.14	207.1	205.42	210.38	209.36	207.22	207.9	208.07	205.02	208.94	210.41	208.7	208.63	206.33	206.21	209.26	210.89	206.1	203.91	208.99	205.63	210.07	208.16	207.59	208.93	207.94	206.48	207.23	208.42	207.33	204.89	208.81	206.09	207.66	205.82	207.21
212.44	213.9	214.26	213.83	205.4	209.88	212.56	215.15	210.4	210.92	210.85	209.54	212.03	213.82	211.47	208.65	214.27	212.04	209.16	211.91	212.19	208.62	209.78	213.47	209.28	214.33	211.16	216.53	210.72	210.26	211.32	213.58	209.62	213.19	211.84	209.07	212.02	211.28	210.77	213.2	207.39	212.88	212.84	214.62	209.92	210.82	211.42	211.01	212.82	210.67
199.37	198.63	199.03	199.33	199.37	198.48	199.82	198.42	198.68	201.45	197.82	201.6	200.42	199.26	202.74	202.97	200.23	200.08	197.41	197.84	202.51	201.18	198.28	196.24	197.74	199.16	196.12	196.95	200.56	202.55	199.67	198.95	200.92	199.89	199.34	199.33	199.97	200.96	196.1	196.43	199.21	199.14	197.66	200	194.31	198.8	200.4	198.43	198.73	201.95
204.85	209.07	205.36	203.44	205.56	209.23	206.36	203.12	208.05	203.96	206.49	205.39	201.71	205.56	203.47	205.57	206.24	205.62	206.04	202.02	207.95	205.68	204.55	206.58	205.07	207.4	203.86	203.15	202.95	204.22	205.32	209.4	203.72	204.54	206.66	203.2	202.59	204.31	203.06	206.99	204.42	204.93	205.66	205.29	203.68	205.95	201.92	205.02	207.21	206.42
207.8	201.05	204.86	203.68	202.35	204.07	201.89	207.01	202.89	201.12	202.78	201.04	203	204.34	205.93	205.75	203.96	204.95	203.56	202.36	203.7	200.63	202.92	204.19	201.69	206.43	206.15	204.91	201.15	205.29	201.84	202.39	203.26	203.41	204.43	205.32	204.56	203.23	201.07	201.06	205.7	203	199.57	205.15	201.25	204.75	204.2	207.63	201.74	201.83
201.52	205.73	204.68	197.64	205.18	203.45	203.26	205.08	202.84	204.56	203.87	205.4	203.79	206.36	203.3	205.42	205.45	205.72	204.04	203.77	200.76	204.03	204.26	205.54	204.01	203.85	203.8	202.78	205.21	206.54	204.37	202.28	205.73	204.67	203.51	204.21	202.69	200.67	205.19	204.87	203.84	202.84	202.12	205.72	206.26	202.03	203.91	205.74	203.59	206.31
215.98	217.58	218.61	217.23	221.97	220.74	216.39	215.69	216.83	218.82	217.83	216.36	215.46	214.86	218.25	216.15	219	214.71	217.75	213.79	218.78	217.46	218.15	217.11	218.96	217.92	217.57	217.71	217.99	217.91	218.71	213.96	218.94	214.68	216.35	216.18	219.42	216.22	217.99	218.59	216.86	217.5	217.35	217.02	216.67	218.88	218.53	215.58	220.43	216.41
203.1	202.55	202.72	203.33	202.48	202.82	202.03	203.78	205.41	203.58	206.8	203.24	206.6	209.14	204.64	202.36	200.99	206.52	204.25	203.6	200.92	204.13	203.97	204.76	208.75	206.44	206.85	204.07	202.93	204.23	203.38	203.65	200.55	203.64	206.14	202.96	204.32	204.69	204.68	201.27	205.32	205.74	204.01	203.14	201.36	205.89	203.74	206.61	200.82	205.74
215.19	216.4	221.24	219.01	217.17	216.96	216.15	218.47	218.35	219.27	216.81	215.58	220.05	219.36	221.04	215.6	216.37	217.81	217.63	216.77	219.75	215.62	219.93	220.24	219.38	215.26	216.45	216.2	217.67	215.71	216.7	219.71	217.28	218.32	217.5	218.5	221.18	216.39	219.29	219.46	216.86	219.22	217.58	215.41	217.04	219.78	217.12	217.53	218.53	217.24
206.01	205.96	202.1	207.35	206.76	208.49	204.44	205.13	206.95	207.85	205.46	205.06	203.31	206.69	206.3	205.89	206.12	205.62	206.03	204.74	205.82	209.41	207	203.92	205.42	206.28	206.03	205.56	205.56	206.25	207.82	205.95	208.32	206.16	208.88	203.09	202.93	209.25	207.09	204.06	210.92	209.27	205.71	203.15	205.2	208.14	207.48	205.07	205.8	204.67
216.26	216.06	219.73	220.32	218.54	216.26	213.11	217.9	216.57	216.06	216.9	215.38	214.91	216.96	217.63	217.24	217.32	213.83	218.21	214.28	215.5	218.63	217.13	217.65	220.96	216.44	216.51	216.8	217.42	214.8	216.06	219.76	216.74	218.87	215.84	218.65	215.79	218.49	219.52	216.75	214.8	217.35	217.68	214.78	216.69	219.49	216.44	220.29	216.29	215.45
199.2	202.83	201.99	199.59	197.27	199.97	201.19	202.07	199.05	196.63	196.7	200.08	202.69	202.13	204.6	202.22	196.6	197.61	200.55	194.98	200.19	200.37	199.96	199.95	199.04	199.99	197.32	199.15	196.94	197.98	196.32	198.53	200.93	202.47	200.11	197.2	200.56	199.81	201.45	195.94	197.81	198.61	200.46	199.03	199.72	200.59	201.66	199.19	201.12	200.41
205.7	203.17	205.84	207.82	205.99	206.4	206.31	205.38	205.39	204.65	204.19	206.09	206.55	206.63	207.26	205.73	207.56	205.05	205.92	206.19	207.78	205.78	208.11	205.12	205.88	205.63	203.52	204.47	206.47	204.72	205.98	206.41	208.11	203.31	205.14	208.28	204.64	204.73	207.63	206.29	207.49	204.89	204.76	207.05	209.7	203.38	207.39	203.8	203.71	206.62
[truncated: 650 more rows]
[truncated: 150 more columns]
